# Supplementary material for: Identification of Haptic Based Guiding Using Hard Reins
Source: PLoS One. 2015 Jul 22;10(7):e0132020. doi: 10.1371/journal.pone.0132020 (PMC4511788; doi:10.1371/journal.pone.0132020)
Supplement: S8 File — (ZIP) [file pone.0132020.s008.zip › Exp2_MotionData1/Subject1/path3/T8/fc8.txt]

// Start Time: 0
// Sample rate: 25.0Hz
// Scenario: 4.9
// Firmware Version: 2.6.1
Counter	Acc_X	Acc_Y	Acc_Z	Gyr_X	Gyr_Y	Gyr_Z	Mag_X	Mag_Y	Mag_Z	Quat_w	Quat_x	Quat_y	Quat_z
41013	8.693110	-0.142104	4.510798	-0.546559	0.005654	-0.001722	-0.560155	-0.133179	-0.657864	0.382518	-0.501151	-0.207697	-0.747923
41014	8.685675	-0.183111	4.516098	-0.547374	0.014577	0.007938	-0.560440	-0.132614	-0.657996	0.374387	-0.503555	-0.201979	-0.751979
41015	8.705224	-0.134945	4.508285	-0.551070	0.005589	0.007960	-0.561291	-0.131627	-0.657557	0.366354	-0.505637	-0.195979	-0.756114
41016	8.671119	-0.178110	4.528143	-0.556551	0.002045	0.003481	-0.560724	-0.132048	-0.658410	0.357924	-0.508159	-0.190208	-0.759925
41017	8.680717	-0.173277	4.537743	-0.548277	0.010888	0.017680	-0.561850	-0.132607	-0.658969	0.349994	-0.510053	-0.184084	-0.763848
41018	8.661315	-0.173079	4.549848	-0.560053	0.016347	0.017504	-0.561429	-0.131900	-0.660230	0.341710	-0.512312	-0.177964	-0.767528
41019	8.666086	-0.192458	4.547642	-0.555520	0.016357	0.014017	-0.560584	-0.131624	-0.659109	0.333580	-0.514033	-0.171701	-0.771371
41020	8.666123	-0.187640	4.545171	-0.567329	0.016414	0.013880	-0.560872	-0.130068	-0.660778	0.325085	-0.516201	-0.165457	-0.774907
41021	8.651596	-0.189934	4.550049	-0.581879	0.016530	0.008397	-0.559743	-0.130213	-0.660085	0.316506	-0.517940	-0.158817	-0.778678
41022	8.648931	-0.216381	4.569679	-0.553743	0.013707	0.006970	-0.561436	-0.130352	-0.659652	0.307955	-0.519912	-0.152826	-0.781984
41023	8.644094	-0.218767	4.569713	-0.547379	0.016411	0.003488	-0.559183	-0.129372	-0.659237	0.299573	-0.521287	-0.146753	-0.785480
41024	8.627200	-0.218660	4.569734	-0.531959	0.012731	0.003687	-0.559610	-0.128670	-0.658383	0.291125	-0.523009	-0.141102	-0.788542
41025	8.652970	-0.225468	4.666432	-0.540105	0.018143	0.007097	-0.559331	-0.127538	-0.660060	0.282805	-0.524195	-0.135077	-0.791830
41026	8.621662	-0.247142	4.647384	-0.560193	0.007552	-0.007235	-0.559603	-0.130077	-0.658820	0.273808	-0.526007	-0.129085	-0.794784
41027	8.612483	-0.191711	4.612948	-0.556642	-0.015149	0.010645	-0.559048	-0.127536	-0.660625	0.265212	-0.527688	-0.122927	-0.797557
41028	8.593050	-0.283605	4.585003	-0.545811	-0.012213	-0.021108	-0.560317	-0.128103	-0.658934	0.256029	-0.529576	-0.117383	-0.800138
41029	8.641074	-0.259469	4.628164	-0.554907	-0.012164	-0.021203	-0.559469	-0.128670	-0.658384	0.246882	-0.530983	-0.111555	-0.802908
41030	8.622270	-0.206425	4.588935	-0.568510	-0.012162	-0.014281	-0.560878	-0.128662	-0.659920	0.237505	-0.532864	-0.105540	-0.805300
41031	8.655835	-0.245243	4.598989	-0.545738	-0.003275	-0.012298	-0.561021	-0.128237	-0.660336	0.228551	-0.533966	-0.099710	-0.807900
41032	8.650897	-0.264515	4.604043	-0.554798	-0.003290	-0.006215	-0.561872	-0.127534	-0.659478	0.219412	-0.535520	-0.093754	-0.810115
41033	8.643805	-0.225803	4.603621	-0.560241	0.002199	-0.012502	-0.561024	-0.127674	-0.660189	0.210250	-0.536460	-0.087657	-0.812602
41034	8.612113	-0.268983	4.623477	-0.571179	-0.007714	-0.007274	-0.560183	-0.126268	-0.659900	0.200859	-0.538017	-0.081436	-0.814593
41035	8.636629	-0.218538	4.598717	-0.563954	-0.019552	0.003512	-0.561444	-0.128666	-0.658228	0.191824	-0.539208	-0.075186	-0.816581
41036	8.631701	-0.245091	4.599020	-0.560278	-0.012347	0.001737	-0.561872	-0.127393	-0.659336	0.182640	-0.540675	-0.069039	-0.818258
41037	8.660812	-0.245396	4.579653	-0.531244	-0.015137	-0.003207	-0.563003	-0.127110	-0.659043	0.173806	-0.541526	-0.063376	-0.820076
41038	8.631907	-0.230713	4.579528	-0.557589	-0.015923	-0.002630	-0.563288	-0.126833	-0.657210	0.164534	-0.542901	-0.057310	-0.821525
41039	8.634132	-0.240273	4.598963	-0.542220	-0.023133	-0.010369	-0.563427	-0.127256	-0.657073	0.155408	-0.543778	-0.051571	-0.823100
41040	8.665640	-0.250275	4.577284	-0.558482	-0.012287	-0.005312	-0.563430	-0.126693	-0.657067	0.146048	-0.544955	-0.045490	-0.824394
41041	8.631888	-0.254941	4.570132	-0.547680	-0.023058	-0.015743	-0.563863	-0.124440	-0.656197	0.136735	-0.545705	-0.039718	-0.825792
41042	8.649064	-0.245579	4.538591	-0.560350	-0.015786	-0.015929	-0.565834	-0.125704	-0.656195	0.127142	-0.546796	-0.033717	-0.826869
41043	8.641974	-0.260201	4.512184	-0.548567	-0.023083	-0.012210	-0.565553	-0.125425	-0.655350	0.117840	-0.547410	-0.027893	-0.828057
41044	8.647532	-0.251128	4.422668	-0.553051	-0.017683	-0.008751	-0.565836	-0.125283	-0.655628	0.108415	-0.548380	-0.021925	-0.828882
41045	8.689681	-0.269745	4.579886	-0.540550	-0.052948	-0.001312	-0.567814	-0.124858	-0.654905	0.099338	-0.549340	-0.016184	-0.829516
41046	8.731627	-0.236810	4.477973	-0.547816	-0.053796	-0.002259	-0.569646	-0.125702	-0.653915	0.090038	-0.550765	-0.010299	-0.829726
41047	8.704725	-0.270293	4.507380	-0.553209	-0.044766	-0.002388	-0.571199	-0.125700	-0.653341	0.080778	-0.551475	-0.004354	-0.830260
41048	8.718837	-0.209480	4.584007	-0.533262	-0.041160	-0.012786	-0.572895	-0.125424	-0.650653	0.071448	-0.552532	0.001204	-0.830423
41049	8.719791	-0.018747	4.552880	-0.560603	-0.053666	-0.009464	-0.573748	-0.124155	-0.650352	0.061962	-0.553252	0.007162	-0.830675
41050	8.676733	-0.173932	4.429017	-0.561529	-0.046163	-0.042276	-0.575868	-0.123590	-0.649205	0.051814	-0.554296	0.012860	-0.830606
41051	8.647408	-0.377084	4.378162	-0.554442	-0.047429	-0.105908	-0.575998	-0.126267	-0.648951	0.040774	-0.554771	0.017646	-0.830816
41052	8.748886	-0.368118	4.368260	-0.548166	-0.058227	-0.109285	-0.576843	-0.126974	-0.647546	0.029654	-0.555860	0.022372	-0.830446
41053	8.744541	-0.271512	4.352690	-0.544456	-0.062150	-0.075589	-0.578529	-0.128947	-0.646429	0.019221	-0.556394	0.027312	-0.830247
41054	8.778977	-0.112257	4.346034	-0.560614	-0.049834	-0.033363	-0.578931	-0.134452	-0.642828	0.009210	-0.557155	0.033095	-0.829698
41055	8.860998	-0.132138	4.341313	-0.560566	-0.033462	-0.049372	-0.580767	-0.134309	-0.642250	-0.000995	-0.557053	0.038584	-0.829580
41056	8.812870	-0.134372	4.322071	-0.556846	-0.017219	-0.054746	-0.581743	-0.137128	-0.641147	-0.011339	-0.557135	0.044066	-0.829174
41057	8.813309	-0.098366	4.283006	-0.549600	-0.022689	-0.051082	-0.580747	-0.139102	-0.641457	-0.021463	-0.556702	0.049337	-0.828968
41058	8.811172	-0.016154	4.286924	-0.543094	-0.032322	0.014526	-0.581585	-0.141648	-0.637821	-0.030487	-0.556826	0.055364	-0.828221
41059	8.842721	-0.098914	4.224979	-0.567703	-0.042901	0.001917	-0.582428	-0.142774	-0.637545	-0.039912	-0.556525	0.061513	-0.827589
41060	8.895161	-0.103564	4.307118	-0.557404	0.001974	0.015923	-0.583565	-0.140654	-0.638920	-0.049105	-0.555931	0.067755	-0.827006
41061	8.891852	-0.090223	4.118494	-0.545500	0.003574	0.032870	-0.583558	-0.142348	-0.637813	-0.057823	-0.554703	0.073820	-0.826748
41062	8.806252	-0.030593	4.291924	-0.552702	-0.009503	0.085926	-0.585972	-0.139107	-0.636355	-0.065775	-0.554069	0.080766	-0.825928
41063	8.837915	-0.142536	4.201308	-0.538262	-0.012892	0.055150	-0.584845	-0.138831	-0.635376	-0.074011	-0.552968	0.086950	-0.825341
41064	8.876582	-0.060400	4.234169	-0.559994	0.001635	0.054824	-0.587109	-0.137699	-0.635066	-0.082559	-0.552063	0.093643	-0.824404
41065	8.755597	-0.180594	4.216341	-0.535559	-0.005507	0.032998	-0.589089	-0.136566	-0.635460	-0.091131	-0.550760	0.099497	-0.823686
41066	8.861824	-0.300076	4.154706	-0.540230	-0.038032	0.046422	-0.589517	-0.135009	-0.637549	-0.099500	-0.550427	0.105827	-0.822150
41067	8.867513	-0.118994	4.130929	-0.532662	0.009598	0.056859	-0.588962	-0.132898	-0.636969	-0.107666	-0.548714	0.111832	-0.821471
41068	8.833464	-0.147659	4.150627	-0.543836	-0.003339	-0.001590	-0.591362	-0.132611	-0.637088	-0.116909	-0.547785	0.117610	-0.820019
41069	8.842545	-0.297553	4.152287	-0.556476	0.013063	-0.016010	-0.590234	-0.132616	-0.636253	-0.126521	-0.545995	0.123164	-0.818970
41070	8.889987	-0.272944	4.270353	-0.556393	0.013684	0.014957	-0.591081	-0.132043	-0.638490	-0.135640	-0.544575	0.129267	-0.817514
41071	8.789811	-0.084186	4.207971	-0.560652	0.066934	0.006625	-0.589964	-0.129225	-0.639313	-0.145038	-0.541696	0.134952	-0.816895
41072	8.628768	-0.447327	3.948850	-0.552710	0.038491	-0.042714	-0.588133	-0.128099	-0.640440	-0.155079	-0.539894	0.140278	-0.815345
41073	8.966168	-0.607112	4.244983	-0.547291	0.023814	-0.014218	-0.587136	-0.130213	-0.640892	-0.164509	-0.537670	0.145626	-0.814028
41074	8.870404	-0.059272	4.408146	-0.564414	0.039716	0.029759	-0.587133	-0.130490	-0.642441	-0.173462	-0.535460	0.151891	-0.812480
41075	8.520717	-0.105765	4.351140	-0.560274	0.018851	-0.060372	-0.586990	-0.130769	-0.643289	-0.183730	-0.533272	0.156926	-0.810702
41076	8.758338	-0.440739	4.359393	-0.545732	0.017059	-0.067263	-0.585012	-0.131621	-0.642751	-0.193938	-0.531646	0.161892	-0.808413
41077	8.750229	-0.233456	4.260434	-0.547532	0.006910	-0.038884	-0.584156	-0.133309	-0.644181	-0.203634	-0.529477	0.166957	-0.806420
41078	8.672297	-0.111191	4.408991	-0.560328	-0.015837	-0.008823	-0.583890	-0.129648	-0.643723	-0.212889	-0.527989	0.172875	-0.803754
41079	8.745716	-0.151259	4.259522	-0.560456	-0.051124	0.009102	-0.585457	-0.126404	-0.643677	-0.221704	-0.526398	0.178850	-0.801102
41080	8.803734	-0.166246	4.240281	-0.562208	-0.028375	-0.014048	-0.585184	-0.124006	-0.644497	-0.230962	-0.524988	0.184755	-0.798066
41081	8.889770	-0.241253	4.313495	-0.538509	-0.008565	-0.024504	-0.587445	-0.123153	-0.645314	-0.240185	-0.522803	0.189789	-0.795593
41082	8.817228	-0.296440	4.304543	-0.525614	0.005570	-0.001461	-0.588441	-0.121035	-0.645987	-0.248925	-0.520843	0.195043	-0.792917
41083	8.802805	-0.315789	4.287863	-0.545506	0.012759	0.010643	-0.587184	-0.117936	-0.646667	-0.257686	-0.518019	0.200410	-0.790626
41084	8.768717	-0.320181	4.324203	-0.545529	0.009141	0.011540	-0.586625	-0.116527	-0.647219	-0.266377	-0.515727	0.206058	-0.787787
41085	8.773751	-0.354319	4.281082	-0.554653	0.003836	0.005272	-0.585368	-0.113285	-0.648601	-0.275214	-0.512887	0.211519	-0.785152
41086	8.812310	-0.349668	4.290645	-0.543654	0.009918	0.024833	-0.587066	-0.112439	-0.647454	-0.283613	-0.510410	0.217225	-0.782214
41087	8.739865	-0.443720	4.250712	-0.561730	0.038214	-0.007424	-0.586088	-0.109900	-0.648982	-0.292794	-0.506918	0.222431	-0.779634
41088	8.797612	-0.485153	4.253513	-0.547106	0.039742	0.015745	-0.583822	-0.111452	-0.650140	-0.301427	-0.503865	0.227880	-0.776745
41089	8.797307	-0.392787	4.337058	-0.559913	0.034478	0.006789	-0.584948	-0.112010	-0.650981	-0.310269	-0.500247	0.233182	-0.774023
41090	8.739133	-0.271009	4.427600	-0.556237	0.037915	0.022733	-0.582413	-0.111031	-0.650428	-0.318797	-0.497007	0.238800	-0.770926
41091	8.710149	-0.365351	4.385196	-0.554564	0.028279	-0.009051	-0.580998	-0.111735	-0.651571	-0.327720	-0.493464	0.243847	-0.767875
41092	8.731545	-0.435525	4.393200	-0.541849	0.032828	-0.020435	-0.581009	-0.108626	-0.654350	-0.336661	-0.490476	0.248794	-0.764326
41093	8.769544	-0.469205	4.456352	-0.556363	0.036494	-0.019742	-0.579318	-0.108355	-0.652533	-0.345716	-0.486713	0.253655	-0.761085
41094	8.811702	-0.528561	4.282976	-0.570906	0.027538	-0.017194	-0.578469	-0.108636	-0.653386	-0.354769	-0.483461	0.259054	-0.757163
41095	8.782076	-0.387237	4.436089	-0.541971	-0.005353	0.017852	-0.579028	-0.110042	-0.653678	-0.362803	-0.480115	0.264306	-0.753661
41096	8.712516	-0.382298	4.382966	-0.545790	-0.013965	-0.024614	-0.578466	-0.109480	-0.653676	-0.371413	-0.477590	0.269493	-0.749222
41097	8.772909	-0.382724	4.375640	-0.551036	0.016653	-0.019543	-0.579596	-0.109342	-0.652120	-0.380124	-0.473926	0.274301	-0.745425
41098	8.753808	-0.382770	4.349086	-0.529302	0.002084	-0.013894	-0.579018	-0.112582	-0.652580	-0.388404	-0.471105	0.279165	-0.741127
41099	8.790027	-0.349074	4.363160	-0.549205	0.029423	-0.037284	-0.576478	-0.112591	-0.651616	-0.397334	-0.467248	0.283619	-0.737133
41100	8.840918	-0.373804	4.324705	-0.549133	0.040249	-0.038225	-0.578453	-0.112727	-0.651602	-0.406269	-0.463723	0.288183	-0.732706
41101	8.816553	-0.305589	4.386803	-0.543556	0.060887	-0.032093	-0.575898	-0.115968	-0.653343	-0.415142	-0.459300	0.292286	-0.728882
41102	8.766008	-0.259322	4.391188	-0.546999	0.085097	-0.018133	-0.574474	-0.118502	-0.655067	-0.423915	-0.454896	0.296568	-0.724854
41103	8.720030	-0.241964	4.415219	-0.545182	0.085984	-0.018125	-0.570941	-0.119351	-0.656229	-0.432637	-0.449897	0.300547	-0.721173
41104	8.683500	-0.258439	4.449282	-0.543506	0.074442	-0.038393	-0.569660	-0.121603	-0.657949	-0.441490	-0.445677	0.304616	-0.716706
41105	8.666316	-0.270218	4.480850	-0.525370	0.061601	-0.023069	-0.567548	-0.120195	-0.659076	-0.449846	-0.441118	0.308409	-0.712697
41106	8.670973	-0.250717	4.512039	-0.539929	0.061719	-0.028546	-0.565990	-0.121322	-0.660224	-0.458330	-0.436937	0.312555	-0.708045
41107	8.641751	-0.289109	4.527005	-0.563617	0.049212	-0.028758	-0.565428	-0.120474	-0.661485	-0.466908	-0.432132	0.316884	-0.703451
41108	8.634696	-0.255276	4.519388	-0.540109	0.029230	-0.023049	-0.563883	-0.118644	-0.662040	-0.474987	-0.428260	0.321307	-0.698385
41109	8.651458	-0.231033	4.548092	-0.563873	0.007738	-0.024959	-0.563313	-0.120339	-0.661079	-0.483122	-0.423899	0.325988	-0.693278
41110	8.679872	-0.172591	4.646474	-0.576485	0.017518	-0.003927	-0.562178	-0.121466	-0.661943	-0.491043	-0.419604	0.331110	-0.687877
41111	8.670902	-0.160965	4.564198	-0.545581	0.009103	0.014182	-0.563022	-0.122029	-0.661661	-0.498365	-0.415044	0.335778	-0.683098
41112	8.675455	-0.134107	4.612221	-0.540308	-0.019786	0.017962	-0.562450	-0.123719	-0.662105	-0.505308	-0.411365	0.340881	-0.677675
41113	8.646797	-0.182654	4.549974	-0.564844	-0.015923	0.001719	-0.562316	-0.122599	-0.660267	-0.512670	-0.406947	0.345879	-0.672259
41114	8.617640	-0.204130	4.564752	-0.541972	0.003672	0.014242	-0.563726	-0.122734	-0.660960	-0.519710	-0.402860	0.350656	-0.666817
41115	8.661363	-0.190087	4.535540	-0.558500	-0.017738	0.000038	-0.563442	-0.123159	-0.660404	-0.526900	-0.398450	0.355495	-0.661240
41116	8.642159	-0.202170	4.516369	-0.547571	-0.017856	0.007239	-0.564848	-0.124426	-0.659844	-0.533797	-0.394541	0.360433	-0.655352
41117	8.680765	-0.204830	4.516347	-0.542224	-0.028593	-0.003241	-0.564558	-0.126259	-0.659584	-0.540691	-0.390384	0.365068	-0.649599
41118	8.680717	-0.187822	4.530655	-0.549370	-0.018825	0.016079	-0.566390	-0.127246	-0.658034	-0.547349	-0.386307	0.370024	-0.643630
41119	8.654151	-0.202185	4.526019	-0.554881	-0.032365	0.021399	-0.567806	-0.126117	-0.657730	-0.553863	-0.381797	0.374972	-0.637858
41120	8.699936	-0.265445	4.504916	-0.547576	-0.025140	0.016134	-0.567531	-0.124855	-0.656032	-0.560323	-0.377728	0.379889	-0.631700
41121	8.704576	-0.299263	4.512536	-0.549374	-0.017844	0.007218	-0.567811	-0.125278	-0.655753	-0.566949	-0.373122	0.384413	-0.625759
41122	8.690003	-0.323338	4.512824	-0.552894	-0.008965	0.023040	-0.567808	-0.125981	-0.656041	-0.573347	-0.368642	0.389178	-0.619610
41123	8.709553	-0.284869	4.500287	-0.554771	-0.017961	0.023083	-0.568796	-0.126123	-0.655192	-0.579675	-0.363774	0.393802	-0.613649
41124	8.690431	-0.250960	4.492684	-0.560247	-0.019706	0.019491	-0.571197	-0.125553	-0.655307	-0.585941	-0.359279	0.398664	-0.607173
41125	8.702385	-0.246096	4.509529	-0.553717	0.010930	0.015843	-0.568510	-0.126683	-0.656324	-0.592439	-0.354055	0.402790	-0.601184
41126	8.680591	-0.270141	4.507410	-0.532951	-0.001642	0.000233	-0.568657	-0.125846	-0.653784	-0.598738	-0.349727	0.406882	-0.594685
41127	8.661098	-0.323201	4.505612	-0.542971	-0.008822	0.001918	-0.569080	-0.125841	-0.655046	-0.605027	-0.344905	0.410920	-0.588326
41128	8.684791	-0.306025	4.570632	-0.547448	0.000146	0.008892	-0.569230	-0.123729	-0.654460	-0.611194	-0.340227	0.415129	-0.581684
41129	8.685986	-0.367600	4.387670	-0.545725	-0.019648	0.005496	-0.570920	-0.124855	-0.653475	-0.617222	-0.335397	0.419262	-0.575122
41130	8.719238	-0.345560	4.467121	-0.545877	-0.036684	-0.003242	-0.572058	-0.122597	-0.654004	-0.623058	-0.331181	0.423725	-0.567957
41131	8.724646	-0.326669	4.401660	-0.534922	-0.023121	-0.013806	-0.570934	-0.121329	-0.654843	-0.629058	-0.326624	0.427552	-0.561073
41132	8.719602	-0.299796	4.442446	-0.553022	-0.010421	-0.014095	-0.572908	-0.121892	-0.653428	-0.635129	-0.322030	0.431593	-0.553747
41133	8.741398	-0.295145	4.435115	-0.540362	-0.017655	-0.017436	-0.572204	-0.122042	-0.651326	-0.641097	-0.317309	0.435288	-0.546658
41134	8.743716	-0.285387	4.451919	-0.556669	-0.003048	-0.030100	-0.574740	-0.123165	-0.650756	-0.647263	-0.312645	0.439063	-0.539006
41135	8.738931	-0.348419	4.416382	-0.538555	-0.015774	-0.027164	-0.573333	-0.121897	-0.651597	-0.653181	-0.307944	0.442548	-0.531674
41136	8.719707	-0.326547	4.416164	-0.527661	-0.015820	-0.027922	-0.574168	-0.124570	-0.652181	-0.658868	-0.303693	0.446087	-0.524089
41137	8.773315	-0.281240	4.372091	-0.540421	-0.030294	-0.013809	-0.575865	-0.124008	-0.650475	-0.664369	-0.298940	0.449758	-0.516688
41138	8.773409	-0.271619	4.364734	-0.546691	-0.015847	-0.013969	-0.575717	-0.125414	-0.651475	-0.669859	-0.294241	0.453472	-0.508993
41139	8.778301	-0.259581	4.362177	-0.553035	-0.012196	-0.015833	-0.575997	-0.126121	-0.650636	-0.675453	-0.289093	0.456910	-0.501419
41140	8.768786	-0.232968	4.357060	-0.545809	-0.021288	-0.010383	-0.576563	-0.126124	-0.649226	-0.680680	-0.284355	0.460598	-0.493626
41141	8.766486	-0.242741	4.337841	-0.553054	-0.019468	-0.008710	-0.576279	-0.126406	-0.649513	-0.685967	-0.279158	0.464063	-0.485968
41142	8.769133	-0.221128	4.318265	-0.567571	-0.017610	-0.007118	-0.575432	-0.126691	-0.648960	-0.691142	-0.273981	0.467818	-0.477916
41143	8.793108	-0.223575	4.337591	-0.560271	-0.014079	-0.002627	-0.577546	-0.127394	-0.647967	-0.696286	-0.268523	0.471194	-0.470167
41144	8.788488	-0.247955	4.299207	-0.546662	-0.015906	-0.006882	-0.576986	-0.126553	-0.646978	-0.701178	-0.263549	0.474611	-0.462208
41145	8.798049	-0.252788	4.308914	-0.540383	-0.026716	-0.010280	-0.579248	-0.125419	-0.647511	-0.705996	-0.258508	0.477822	-0.454345
41146	8.831368	-0.247772	4.371640	-0.563860	-0.006860	-0.001826	-0.578965	-0.125703	-0.647094	-0.710841	-0.253094	0.481176	-0.446226
41147	8.803288	-0.243457	4.260474	-0.543933	-0.012248	-0.013945	-0.580660	-0.125702	-0.646237	-0.715673	-0.247860	0.484081	-0.438228
41148	8.807834	-0.238410	4.299075	-0.561305	-0.039356	0.003711	-0.578408	-0.124014	-0.647081	-0.719961	-0.242645	0.487781	-0.429941
41149	8.808154	-0.272609	4.241462	-0.543058	-0.026796	0.000307	-0.579818	-0.124434	-0.646652	-0.724347	-0.237371	0.490840	-0.421963
41150	8.817582	-0.253093	4.279894	-0.549271	-0.005207	0.007182	-0.581520	-0.122744	-0.645356	-0.728698	-0.231948	0.493838	-0.413911
41151	8.760183	-0.233760	4.221761	-0.538413	-0.008786	-0.001522	-0.582505	-0.123162	-0.646056	-0.733081	-0.226566	0.496472	-0.405925
41152	8.808116	-0.253185	4.255744	-0.543860	-0.012441	0.007289	-0.582646	-0.123019	-0.646756	-0.737159	-0.221222	0.499413	-0.397799
41153	8.839475	-0.292156	4.239222	-0.532852	0.000059	0.014420	-0.581234	-0.123446	-0.646209	-0.741306	-0.215656	0.501826	-0.390036
41154	8.817676	-0.248321	4.270175	-0.552882	0.000249	0.003569	-0.582085	-0.122317	-0.646191	-0.745398	-0.210063	0.504516	-0.381732
41155	8.783955	-0.289374	4.241681	-0.563816	0.000426	-0.010725	-0.581243	-0.121763	-0.644083	-0.749694	-0.204247	0.506930	-0.373180
41156	8.822280	-0.286957	4.280266	-0.553725	0.011080	0.001718	-0.582650	-0.122604	-0.644362	-0.753720	-0.198528	0.509328	-0.364798
41157	8.797752	-0.310727	4.319226	-0.546425	0.025601	-0.014219	-0.580116	-0.120915	-0.645489	-0.758039	-0.192784	0.511091	-0.356368
41158	8.807423	-0.272015	4.335696	-0.549177	0.025664	-0.019553	-0.581254	-0.118939	-0.645740	-0.762159	-0.187190	0.513025	-0.347676
41159	8.759230	-0.291166	4.316643	-0.556470	0.023956	-0.026716	-0.579840	-0.119219	-0.647441	-0.766396	-0.181393	0.514700	-0.338848
41160	8.785629	-0.325151	4.319404	-0.557355	0.027574	-0.027633	-0.580130	-0.117529	-0.646859	-0.770418	-0.175697	0.516497	-0.329873
41161	8.754322	-0.356522	4.295631	-0.545557	0.027569	-0.033696	-0.578721	-0.116683	-0.648267	-0.774500	-0.170075	0.517882	-0.320969
41162	8.744750	-0.315317	4.304850	-0.554704	0.006697	-0.012441	-0.577867	-0.118233	-0.648712	-0.777997	-0.164351	0.519902	-0.312107
41163	8.768696	-0.286226	4.343156	-0.549222	0.012965	-0.010639	-0.577301	-0.118371	-0.649983	-0.781599	-0.158494	0.521479	-0.303385
41164	8.663142	-0.310317	4.249326	-0.534727	0.005726	-0.015753	-0.577159	-0.118653	-0.649987	-0.784844	-0.153081	0.523253	-0.294606
41165	8.666749	-0.294811	4.413464	-0.534771	-0.003402	-0.003318	-0.576884	-0.116962	-0.650252	-0.788001	-0.147439	0.524890	-0.286020
41166	8.739532	-0.368301	4.329612	-0.542170	-0.026752	-0.006790	-0.577729	-0.117526	-0.649689	-0.790685	-0.141965	0.527121	-0.277141
41167	8.780672	-0.339560	4.329237	-0.550280	-0.019571	0.001045	-0.577450	-0.116968	-0.647999	-0.793505	-0.136095	0.528981	-0.268341
41168	8.744902	-0.334833	4.276071	-0.560189	-0.003235	-0.007137	-0.576748	-0.116123	-0.648558	-0.796290	-0.130177	0.530807	-0.259269
41169	8.768913	-0.317916	4.300014	-0.540167	0.003871	-0.006056	-0.577449	-0.117105	-0.649125	-0.799175	-0.124392	0.532089	-0.250455
41170	8.806939	-0.334650	4.367809	-0.546448	0.014658	-0.000001	-0.576607	-0.115983	-0.648276	-0.801879	-0.118494	0.533445	-0.241631
41171	8.734627	-0.310027	4.367631	-0.538314	0.009222	-0.001654	-0.578162	-0.115128	-0.650083	-0.804604	-0.112640	0.534511	-0.232857
41172	8.734725	-0.382831	4.320115	-0.554623	0.009243	0.004341	-0.576195	-0.113162	-0.649656	-0.807053	-0.106559	0.535871	-0.223947
41173	8.797566	-0.339666	4.329215	-0.523795	0.000062	0.008314	-0.577322	-0.113724	-0.649371	-0.809415	-0.100852	0.536913	-0.215411
41174	8.773507	-0.344423	4.317218	-0.536420	0.016370	0.004523	-0.575912	-0.113159	-0.650782	-0.811709	-0.095008	0.537950	-0.206667
41175	8.790280	-0.361401	4.324635	-0.558261	0.011093	0.001647	-0.577050	-0.111474	-0.648225	-0.814094	-0.088748	0.538814	-0.197621
41176	8.787933	-0.373560	4.310275	-0.556536	0.002188	-0.010664	-0.576054	-0.113019	-0.650358	-0.816131	-0.082775	0.540005	-0.188344
41177	8.778148	-0.368544	4.329564	-0.552824	0.001943	0.014148	-0.575485	-0.114149	-0.649953	-0.818159	-0.076486	0.540877	-0.179493
41178	8.773527	-0.363833	4.305353	-0.547497	-0.005065	-0.010516	-0.574493	-0.115136	-0.650252	-0.819894	-0.070665	0.542024	-0.170263
41179	8.797418	-0.363787	4.336734	-0.545681	-0.005088	-0.008721	-0.573928	-0.115281	-0.649555	-0.821718	-0.064753	0.542814	-0.161058
41180	8.761420	-0.329786	4.326737	-0.554800	-0.007702	-0.014122	-0.575758	-0.116261	-0.650113	-0.823241	-0.058841	0.543889	-0.151649
41181	8.721526	-0.323177	4.184148	-0.544079	-0.030100	-0.033322	-0.573783	-0.116267	-0.649707	-0.824661	-0.053289	0.544918	-0.141981
41182	8.725441	-0.295801	4.314324	-0.563874	-0.007693	-0.010693	-0.574768	-0.117113	-0.648724	-0.825976	-0.047176	0.545879	-0.132493
41183	8.770890	-0.392726	4.320177	-0.534911	-0.026751	-0.010240	-0.574347	-0.116265	-0.649843	-0.827154	-0.041503	0.546715	-0.123274
41184	8.812458	-0.311001	4.290213	-0.543079	-0.024917	-0.008557	-0.574345	-0.116832	-0.648865	-0.828053	-0.035742	0.547772	-0.114003
41185	8.783628	-0.315774	4.270973	-0.529451	-0.019482	-0.019052	-0.575189	-0.117536	-0.648444	-0.829131	-0.030236	0.548336	-0.104669
41186	8.807894	-0.301487	4.261116	-0.545749	-0.019545	-0.003312	-0.578571	-0.118652	-0.649273	-0.829880	-0.024352	0.549178	-0.095439
41187	8.812852	-0.306473	4.241834	-0.563853	-0.004961	-0.012458	-0.577444	-0.118235	-0.648434	-0.830918	-0.018174	0.549436	-0.085815
41188	8.798064	-0.347343	4.261641	-0.535626	0.000217	-0.002438	-0.575897	-0.117114	-0.647731	-0.831676	-0.012403	0.549799	-0.076698
41189	8.778720	-0.366585	4.257049	-0.527509	-0.011562	0.000377	-0.575325	-0.118803	-0.648456	-0.832410	-0.006697	0.549974	-0.067663
41190	8.817379	-0.301411	4.282850	-0.552954	-0.007781	-0.005237	-0.576033	-0.118095	-0.649146	-0.832888	-0.000677	0.550362	-0.058295
41191	8.798212	-0.308676	4.261209	-0.531027	0.009183	0.000219	-0.574902	-0.118806	-0.648038	-0.833657	0.005106	0.550063	-0.049200
41192	8.826940	-0.311093	4.290195	-0.549293	-0.003293	-0.005221	-0.574910	-0.116831	-0.648579	-0.833982	0.011077	0.550238	-0.039862
41193	8.803141	-0.291821	4.256181	-0.552950	-0.008699	-0.003462	-0.574619	-0.118804	-0.648602	-0.834354	0.017161	0.550119	-0.030452
41194	8.827277	-0.311367	4.246702	-0.549268	-0.003340	0.000089	-0.575039	-0.119649	-0.648608	-0.834469	0.023185	0.550158	-0.021201
41195	8.807866	-0.308737	4.261197	-0.531033	0.009200	-0.001548	-0.575604	-0.119363	-0.649444	-0.834845	0.028923	0.549592	-0.012046
41196	8.798334	-0.306351	4.246685	-0.532896	-0.001652	0.003804	-0.574755	-0.119929	-0.649175	-0.834790	0.034716	0.549464	-0.003033
41197	8.820175	-0.284769	4.241581	-0.560265	-0.018604	0.000057	-0.574193	-0.119653	-0.648052	-0.834643	0.040942	0.549230	0.006404
41198	8.831839	-0.262698	4.304146	-0.527452	-0.001706	0.007416	-0.574048	-0.120214	-0.648903	-0.834396	0.046674	0.548973	0.015294
41199	8.813396	-0.306915	4.171762	-0.550241	-0.017782	0.003706	-0.575747	-0.119229	-0.647333	-0.834067	0.052759	0.548585	0.024561
41200	8.855985	-0.299222	4.285190	-0.549377	-0.019555	0.000193	-0.575740	-0.120919	-0.647350	-0.833401	0.058775	0.548495	0.033787
41201	8.837314	-0.289922	4.207786	-0.547563	-0.014028	-0.013973	-0.576305	-0.120633	-0.648327	-0.832902	0.064598	0.547927	0.043321
41202	8.803252	-0.272518	4.251133	-0.545709	-0.010502	-0.006902	-0.575597	-0.121485	-0.646936	-0.832132	0.070457	0.547561	0.052625
41203	8.822861	-0.272884	4.212448	-0.564793	-0.015862	-0.001779	-0.575739	-0.121202	-0.646932	-0.831395	0.076680	0.546847	0.062134
41204	8.832477	-0.263217	4.221993	-0.571898	0.011204	-0.002026	-0.575602	-0.120358	-0.646924	-0.830616	0.082984	0.545944	0.071659
41205	8.842246	-0.321552	4.179136	-0.552890	-0.001485	-0.003498	-0.575881	-0.121062	-0.646788	-0.829841	0.088949	0.544866	0.081074
41206	8.844124	-0.299314	4.258626	-0.561922	0.003866	0.006979	-0.575457	-0.120918	-0.648055	-0.828802	0.095176	0.543943	0.090306
41207	8.844357	-0.282535	4.236691	-0.535575	0.005560	0.005510	-0.576028	-0.119507	-0.648317	-0.827949	0.100911	0.542624	0.099378
41208	8.849223	-0.306838	4.220041	-0.560010	0.018275	0.006914	-0.574620	-0.118665	-0.648179	-0.826867	0.107058	0.541329	0.108596
41209	8.803143	-0.320912	4.242008	-0.563615	0.023707	0.005057	-0.573635	-0.118104	-0.648181	-0.825949	0.113185	0.539514	0.117994
41210	8.817642	-0.325867	4.237211	-0.552797	0.009225	0.007045	-0.573210	-0.118387	-0.648046	-0.824578	0.119212	0.538248	0.127077
41211	8.817680	-0.325898	4.232378	-0.525569	0.007325	0.003836	-0.572927	-0.118382	-0.649595	-0.823370	0.124703	0.536665	0.136021
41212	8.790926	-0.330411	4.256629	-0.554539	0.025512	-0.000160	-0.574052	-0.119225	-0.649595	-0.821953	0.130611	0.535011	0.145248
41213	8.790776	-0.344835	4.268872	-0.560082	0.009303	0.001642	-0.572226	-0.117256	-0.649870	-0.820475	0.136609	0.533168	0.154569
41214	8.793173	-0.364229	4.261836	-0.561004	0.011190	-0.007229	-0.572791	-0.116972	-0.650284	-0.818658	0.142559	0.531612	0.163905
41215	8.793012	-0.337432	4.295367	-0.554617	0.016549	-0.005416	-0.571377	-0.117821	-0.650023	-0.817043	0.148330	0.529545	0.173265
41216	8.717066	-0.335565	4.131132	-0.542050	-0.005009	-0.019298	-0.569828	-0.116694	-0.651148	-0.814863	0.153867	0.528219	0.182502
41217	8.780858	-0.310621	4.319248	-0.531047	0.011045	-0.006876	-0.570809	-0.118097	-0.652280	-0.813060	0.159212	0.526195	0.191582
41218	8.783352	-0.407668	4.262333	-0.534803	-0.003194	-0.024534	-0.569121	-0.117120	-0.650596	-0.810706	0.164539	0.524756	0.200785
41219	8.797981	-0.369093	4.261883	-0.536611	-0.005056	-0.016574	-0.571098	-0.116835	-0.650296	-0.808487	0.169895	0.522869	0.209983
41220	8.827391	-0.330853	4.222755	-0.532965	-0.001439	-0.019195	-0.570816	-0.117120	-0.649458	-0.805983	0.175206	0.521265	0.219035
41221	8.858561	-0.345429	4.242207	-0.552941	0.004129	-0.026536	-0.571088	-0.119086	-0.651163	-0.803563	0.180638	0.519062	0.228543
41222	8.831696	-0.388639	4.262056	-0.562019	0.004167	-0.026655	-0.571095	-0.117395	-0.651146	-0.800778	0.186272	0.517131	0.237976
41223	8.768842	-0.376038	4.281331	-0.560158	0.004022	-0.012490	-0.569115	-0.118386	-0.651171	-0.798189	0.191920	0.514701	0.247272
41224	8.786159	-0.393458	4.218676	-0.547527	-0.015921	-0.005138	-0.569682	-0.117962	-0.651163	-0.795152	0.197600	0.512948	0.256070
41225	8.871001	-0.326415	4.203316	-0.554769	-0.004981	-0.014110	-0.568685	-0.119794	-0.651752	-0.792281	0.203141	0.510563	0.265236
41226	8.856524	-0.365112	4.184435	-0.549306	0.002311	-0.026483	-0.569677	-0.119233	-0.650332	-0.789113	0.208490	0.508467	0.274396
41227	8.827065	-0.386344	4.237873	-0.549222	0.009392	-0.013267	-0.567981	-0.119799	-0.650773	-0.786217	0.213824	0.505748	0.283481
41228	8.827318	-0.369580	4.213521	-0.552952	-0.003147	-0.019423	-0.568112	-0.121911	-0.651076	-0.782819	0.219285	0.503559	0.292467
41229	8.875604	-0.331111	4.229942	-0.560155	0.002188	-0.007141	-0.568110	-0.122761	-0.649819	-0.779639	0.224840	0.500731	0.301462
41230	8.764629	-0.298934	4.239398	-0.550149	0.005748	-0.008834	-0.567961	-0.124449	-0.650541	-0.776208	0.230259	0.498245	0.310216
41231	8.798426	-0.282185	4.246415	-0.552850	0.005685	-0.000010	-0.566545	-0.125580	-0.650283	-0.772945	0.235691	0.495245	0.318965
41232	8.808025	-0.306442	4.241839	-0.552852	-0.001628	0.011534	-0.565970	-0.127979	-0.649750	-0.769367	0.241348	0.492637	0.327315
41233	8.848655	-0.214258	4.337413	-0.552782	0.016421	0.008786	-0.565263	-0.128404	-0.649479	-0.766077	0.246731	0.489306	0.335901
41234	8.907892	-0.225388	4.163476	-0.543852	-0.010598	0.004652	-0.564977	-0.129250	-0.649490	-0.762224	0.252191	0.486808	0.344140
41235	8.812830	-0.243426	4.274960	-0.545759	-0.017717	-0.005969	-0.565542	-0.129535	-0.648083	-0.758348	0.257489	0.484003	0.352631
41236	8.837491	-0.273097	4.193100	-0.552961	-0.010478	-0.005208	-0.565816	-0.131366	-0.648100	-0.754197	0.262932	0.481369	0.361022
41237	8.817527	-0.267593	4.280056	-0.561987	0.002190	-0.007169	-0.565814	-0.132073	-0.647264	-0.750230	0.268255	0.478032	0.369702
41238	8.891790	-0.303499	4.024218	-0.545678	-0.004966	-0.019296	-0.566516	-0.133205	-0.645442	-0.745880	0.273353	0.475321	0.378169
41239	8.886147	-0.142810	4.206079	-0.553021	0.003370	-0.040654	-0.565525	-0.134055	-0.644615	-0.741524	0.278143	0.472098	0.387172
41240	8.842332	-0.181020	4.235561	-0.557537	0.006071	-0.038969	-0.567074	-0.134609	-0.646296	-0.736872	0.283078	0.469115	0.396003
41241	8.839617	-0.161366	4.283674	-0.545681	0.020509	-0.047766	-0.567067	-0.136303	-0.645471	-0.732466	0.287479	0.465612	0.405037
41242	8.832731	-0.137368	4.249586	-0.540230	0.005827	-0.021069	-0.566500	-0.137010	-0.644920	-0.727867	0.292262	0.462543	0.413336
41243	8.823039	-0.127579	4.259155	-0.543832	0.009415	-0.017596	-0.567203	-0.137574	-0.644499	-0.723429	0.296928	0.458928	0.421746
41244	8.762684	-0.117486	4.266372	-0.552943	0.004947	-0.017687	-0.567487	-0.137149	-0.645054	-0.718596	0.301865	0.455628	0.430001
41245	8.822964	-0.117821	4.273544	-0.578356	0.005928	-0.012670	-0.568048	-0.138423	-0.642814	-0.713773	0.307021	0.451621	0.438526
41246	8.799053	-0.093609	4.256392	-0.541999	0.016677	-0.024697	-0.568326	-0.138979	-0.644786	-0.708867	0.311562	0.448175	0.446738
41247	8.788999	-0.144130	4.283549	-0.545589	0.023914	-0.026562	-0.570575	-0.141231	-0.643948	-0.704101	0.315882	0.444170	0.455163
41248	8.798996	-0.088715	4.266003	-0.545553	0.018303	-0.003517	-0.568310	-0.142500	-0.645104	-0.699205	0.320575	0.440422	0.463003
41249	8.779755	-0.095919	4.254026	-0.547415	0.003789	0.008046	-0.567750	-0.141657	-0.644818	-0.694392	0.325331	0.436356	0.470715
41250	8.841651	-0.083500	4.369793	-0.552694	0.038096	0.003360	-0.568031	-0.141939	-0.644538	-0.689515	0.329921	0.432115	0.478537
41251	8.866892	-0.079703	4.229565	-0.565567	0.020331	-0.017016	-0.568867	-0.144472	-0.644839	-0.684312	0.334472	0.427705	0.486738
41252	8.798340	-0.097878	4.345847	-0.540100	0.010905	0.014280	-0.569704	-0.146440	-0.645697	-0.679225	0.339164	0.423777	0.493999
41253	8.798737	-0.132138	4.278569	-0.538445	-0.014266	0.007376	-0.569001	-0.146165	-0.644153	-0.673979	0.343811	0.419841	0.501279
41254	8.774676	-0.122350	4.273660	-0.531043	0.001818	0.017976	-0.567876	-0.145324	-0.643591	-0.668757	0.348424	0.416002	0.508239
41255	8.755347	-0.088273	4.292636	-0.554720	-0.012583	0.028402	-0.569273	-0.148418	-0.644456	-0.663467	0.353367	0.411639	0.515264
41256	8.811194	-0.074352	4.256160	-0.547382	0.001855	0.023107	-0.570118	-0.149126	-0.642769	-0.658029	0.358161	0.407502	0.522170
41257	8.808794	-0.144648	4.220702	-0.562086	-0.026876	0.019565	-0.570119	-0.149128	-0.642207	-0.652315	0.363193	0.403222	0.529139
41258	8.794312	-0.115466	4.234894	-0.536571	-0.012583	0.019776	-0.569695	-0.149271	-0.641649	-0.646648	0.367886	0.399317	0.535772
41259	8.810897	-0.117745	4.273560	-0.552868	-0.014500	0.040829	-0.570261	-0.149132	-0.640800	-0.641171	0.372749	0.394729	0.542353
41260	8.803300	-0.122258	4.317116	-0.546416	-0.000150	0.044351	-0.571670	-0.149550	-0.641075	-0.635646	0.377549	0.390286	0.548714
41261	8.764739	-0.092969	4.324090	-0.540077	-0.005638	0.049762	-0.572517	-0.149549	-0.640787	-0.630285	0.382132	0.385574	0.555021
41262	8.802981	-0.126848	4.355830	-0.550026	0.001620	0.049603	-0.573082	-0.149551	-0.639798	-0.624661	0.386915	0.380938	0.561232
41263	8.754268	-0.223149	4.366635	-0.561797	0.007104	0.045870	-0.572374	-0.149973	-0.640511	-0.619041	0.391504	0.375771	0.567722
41264	8.691239	-0.285556	4.372249	-0.543574	-0.002277	0.076198	-0.573230	-0.148001	-0.639921	-0.613599	0.396366	0.370959	0.573392
41265	8.710068	-0.421041	4.368903	-0.556211	0.001288	0.086630	-0.573934	-0.148279	-0.640341	-0.608305	0.401164	0.365522	0.579160
41266	8.717889	-0.683846	4.478148	-0.545146	0.000836	0.129188	-0.572951	-0.147441	-0.639074	-0.603354	0.406316	0.360147	0.584094
41267	8.525182	-0.753230	4.397021	-0.557915	-0.038287	0.175236	-0.574074	-0.148849	-0.638518	-0.598669	0.412153	0.354361	0.588349
41268	8.511017	-0.709761	4.377224	-0.554279	-0.083209	0.258714	-0.577183	-0.148427	-0.636099	-0.594436	0.419241	0.348749	0.590980
41269	8.661474	-0.820460	4.218775	-0.572436	-0.114171	0.306486	-0.579591	-0.147166	-0.632131	-0.590518	0.426980	0.342529	0.593001
41270	8.720188	-0.702684	4.173887	-0.519719	-0.105383	0.305309	-0.583547	-0.147031	-0.627599	-0.586848	0.434158	0.337122	0.594528
41271	8.609239	-0.782038	4.126593	-0.541331	-0.061765	0.273795	-0.588916	-0.145898	-0.625718	-0.583039	0.440594	0.330880	0.597044
41272	8.532376	-0.665491	4.135060	-0.539407	-0.029142	0.251500	-0.590045	-0.146471	-0.621919	-0.578951	0.446652	0.324749	0.599880
41273	8.566124	-0.449920	4.243764	-0.563462	-0.035294	0.148668	-0.591882	-0.146044	-0.621900	-0.573500	0.452104	0.318996	0.604104
41274	9.130301	-0.259081	4.410028	-0.532598	-0.138409	0.086100	-0.594697	-0.148732	-0.616564	-0.566668	0.458244	0.315617	0.607688
41275	8.953829	-0.126831	4.510278	-0.568349	-0.171346	0.058437	-0.597809	-0.147751	-0.612874	-0.559075	0.464682	0.312138	0.611617
41276	9.130731	-0.225492	4.370991	-0.557577	-0.174601	0.017035	-0.604027	-0.146339	-0.609437	-0.550809	0.471001	0.309425	0.615650
41277	9.437434	-0.591684	4.480989	-0.550721	-0.113605	0.045059	-0.606581	-0.143806	-0.606578	-0.543432	0.476299	0.305591	0.620028
41278	9.030755	-0.799042	4.537008	-0.539990	-0.038674	0.115383	-0.609275	-0.141415	-0.603580	-0.537256	0.481241	0.300597	0.624023
41279	8.558666	-0.685320	4.468711	-0.538935	-0.029935	0.139148	-0.610965	-0.142686	-0.601331	-0.531570	0.485809	0.295034	0.627995
41280	8.435963	-0.405599	4.243444	-0.541998	-0.023504	0.028515	-0.610260	-0.142976	-0.599512	-0.524259	0.489975	0.290632	0.632937
41281	8.466286	-0.256589	4.140251	-0.560525	-0.037095	-0.051206	-0.610944	-0.148050	-0.598294	-0.515802	0.493596	0.286674	0.638849
41282	8.654427	-0.315867	4.126163	-0.542496	-0.065172	-0.041945	-0.610930	-0.151721	-0.595802	-0.507224	0.497767	0.283309	0.643963
41283	8.799440	-0.302402	4.106487	-0.560407	-0.026389	-0.035283	-0.611622	-0.156105	-0.590500	-0.498893	0.501177	0.279031	0.649669
41284	8.753080	-0.235773	3.893161	-0.560240	-0.010279	-0.022986	-0.612181	-0.157374	-0.589666	-0.490559	0.504798	0.274612	0.655071
41285	8.627389	-0.166949	3.950555	-0.530984	0.018318	-0.013992	-0.613021	-0.159066	-0.588833	-0.482917	0.507302	0.270016	0.660702
41286	8.826544	-0.057702	3.842748	-0.546165	0.054334	-0.000177	-0.610464	-0.163015	-0.589457	-0.475259	0.509934	0.264849	0.666297
41287	9.609578	-0.149304	4.282509	-0.544854	0.102524	0.058056	-0.609331	-0.164148	-0.588353	-0.468758	0.511691	0.258494	0.672026
41288	9.242893	-0.627586	4.341498	-0.565969	0.186112	0.083695	-0.607220	-0.162313	-0.590881	-0.462590	0.513061	0.250891	0.678110
41289	9.358970	-0.658071	4.607488	-0.556816	0.210494	0.073044	-0.604261	-0.160332	-0.595663	-0.456608	0.513395	0.243147	0.684700
41290	8.789300	-0.316490	4.162235	-0.553716	0.147887	0.016797	-0.601860	-0.160045	-0.598772	-0.449349	0.514713	0.236672	0.690755
41291	8.184980	-0.595061	3.839937	-0.537632	0.044366	0.090017	-0.599594	-0.161879	-0.599793	-0.442897	0.517090	0.230468	0.695230
41292	8.525034	-1.212745	3.575737	-0.516301	-0.063090	0.108622	-0.599304	-0.164286	-0.596306	-0.436211	0.521319	0.225389	0.697959
41293	9.720896	-1.243544	3.719465	-0.550323	-0.077419	0.032467	-0.602820	-0.167668	-0.593643	-0.428170	0.525155	0.220637	0.701571
41294	9.795115	-0.742206	4.346871	-0.553581	-0.054463	-0.111858	-0.603242	-0.168523	-0.590555	-0.417943	0.528483	0.217217	0.706290
41295	9.215540	-0.660703	4.428895	-0.555569	-0.081544	-0.112712	-0.603643	-0.173880	-0.589062	-0.407674	0.531623	0.213889	0.710936
41296	8.335220	-0.478191	4.128401	-0.550239	-0.173701	0.002777	-0.609985	-0.176697	-0.585105	-0.398482	0.536955	0.210205	0.713236
41297	8.409608	-0.392989	3.914707	-0.556012	-0.216693	-0.019991	-0.613930	-0.179529	-0.577934	-0.388843	0.542253	0.206927	0.715502
41298	8.631952	-0.481907	3.833244	-0.547257	-0.245991	-0.069210	-0.618302	-0.181514	-0.571032	-0.378243	0.548144	0.204568	0.717371
41299	8.934178	-0.569574	4.031963	-0.539737	-0.191814	-0.083568	-0.621553	-0.181814	-0.563137	-0.367861	0.552523	0.201972	0.720142
41300	9.078727	-0.609062	4.046709	-0.547701	-0.159365	-0.079413	-0.625216	-0.183787	-0.560317	-0.357354	0.556968	0.199002	0.722830
41301	8.794571	-0.530208	4.002714	-0.553682	-0.108161	-0.063036	-0.629178	-0.182100	-0.556613	-0.347355	0.560144	0.195303	0.726250
41302	8.765475	-0.811120	3.885067	-0.542451	-0.065894	-0.061431	-0.631154	-0.181955	-0.556315	-0.337441	0.563117	0.191489	0.729633
41303	8.794830	-0.797077	3.841376	-0.554741	-0.013853	-0.030922	-0.630740	-0.180271	-0.554613	-0.328191	0.564885	0.186690	0.733718
41304	8.801827	-0.806622	3.868053	-0.549538	0.081411	-0.007562	-0.630039	-0.179001	-0.555589	-0.319457	0.565809	0.181132	0.738240
41305	8.674061	-0.767149	3.867784	-0.559008	0.155132	0.013084	-0.627934	-0.175473	-0.558943	-0.311366	0.565116	0.174600	0.743781
41306	8.865921	-0.806163	4.005698	-0.545761	0.268997	-0.029895	-0.622721	-0.172792	-0.563736	-0.302919	0.563003	0.168115	0.750337
41307	9.068554	-0.720091	4.060043	-0.553125	0.318709	-0.139932	-0.616660	-0.169971	-0.569096	-0.293086	0.559110	0.162298	0.758390
41308	10.071161	-0.599231	4.298994	-0.542779	0.277874	-0.199506	-0.609307	-0.172079	-0.575924	-0.282040	0.556074	0.157628	0.765760
41309	9.654038	-0.395246	4.033887	-0.551507	0.295310	-0.134299	-0.602653	-0.176021	-0.581500	-0.272124	0.552307	0.151836	0.773208
41310	10.036934	-0.950165	4.186968	-0.545772	0.339545	-0.145119	-0.595304	-0.177289	-0.586773	-0.261954	0.548289	0.146103	0.780649
41311	8.604028	-0.636246	4.245793	-0.540840	0.321535	-0.265517	-0.586250	-0.180803	-0.595597	-0.250089	0.543447	0.141667	0.788702
41312	7.300775	0.602919	3.595776	-0.532214	0.119831	-0.290793	-0.580041	-0.179671	-0.601538	-0.237053	0.542155	0.138771	0.794114
41313	8.560591	0.512565	3.556436	-0.561325	-0.104554	-0.155042	-0.579923	-0.174030	-0.603167	-0.225400	0.544246	0.134847	0.796748
41314	9.763597	-0.214414	3.688592	-0.561150	-0.130447	-0.069809	-0.581769	-0.171637	-0.601300	-0.214795	0.547489	0.130217	0.798225
41315	9.496178	-0.109350	3.987412	-0.560259	-0.056124	0.074770	-0.582894	-0.173622	-0.596532	-0.206877	0.549286	0.123553	0.800139
41316	8.847547	0.345156	4.128193	-0.531241	-0.054557	0.078557	-0.585729	-0.171089	-0.593671	-0.199116	0.551450	0.117412	0.801542
41317	8.443053	0.659163	4.463528	-0.559147	-0.090480	-0.024225	-0.590826	-0.167130	-0.594433	-0.189486	0.553424	0.111987	0.803290
41318	8.417633	0.194921	4.405916	-0.558615	-0.123131	-0.101929	-0.590145	-0.161353	-0.594941	-0.178327	0.556240	0.107634	0.804494
41319	8.426468	0.088863	4.460248	-0.542870	-0.113027	-0.032819	-0.593977	-0.156844	-0.592333	-0.168644	0.558324	0.102614	0.805794
41320	8.593315	-0.065168	4.345757	-0.565327	-0.089669	-0.011974	-0.595271	-0.152062	-0.588898	-0.158882	0.560663	0.097001	0.806849
41321	8.546763	-0.187946	4.376186	-0.534931	-0.058869	0.051859	-0.598397	-0.147553	-0.586858	-0.150736	0.561869	0.090942	0.808277
41322	8.369452	-0.037566	4.282921	-0.545514	-0.003821	0.046077	-0.599813	-0.146568	-0.585712	-0.142259	0.562742	0.084705	0.809882
41323	8.288364	0.059129	4.204626	-0.546955	0.064780	0.032369	-0.597832	-0.147984	-0.584758	-0.133855	0.561812	0.078281	0.812602
41324	8.124737	0.040374	4.132562	-0.546846	0.088341	0.015385	-0.596982	-0.148546	-0.585896	-0.124989	0.561013	0.072082	0.815136
41325	9.337927	0.200147	4.622103	-0.534244	0.102957	0.001534	-0.595410	-0.153058	-0.585955	-0.116253	0.559238	0.066090	0.818151
41326	9.582668	-0.867830	4.913997	-0.523695	0.145647	0.054372	-0.593422	-0.155735	-0.587405	-0.108336	0.557361	0.059673	0.821006
41327	8.615664	-0.669431	3.975510	-0.541909	0.013135	-0.035388	-0.590175	-0.155454	-0.589395	-0.098807	0.556910	0.054090	0.822899
41328	10.145277	-0.688349	4.036500	-0.557284	-0.083439	-0.087745	-0.592021	-0.153342	-0.587672	-0.087897	0.558564	0.049162	0.823325
41329	8.925029	-0.307157	3.473273	-0.545607	0.026255	-0.081379	-0.592864	-0.154186	-0.587533	-0.077558	0.557739	0.043983	0.825213
41330	8.653666	-0.871850	3.337369	-0.567547	-0.092058	0.055204	-0.594817	-0.160113	-0.583363	-0.068875	0.559529	0.037260	0.825103
41331	8.501222	-1.271035	3.506344	-0.535600	-0.109965	0.121060	-0.596773	-0.165760	-0.578345	-0.061889	0.561013	0.030127	0.824941
41332	9.367765	-1.323123	3.778820	-0.540748	-0.129456	-0.001687	-0.599845	-0.174224	-0.572927	-0.052530	0.563232	0.024521	0.824262
41333	9.379900	-0.972228	4.248504	-0.545909	-0.070128	0.015606	-0.602783	-0.180851	-0.569318	-0.043731	0.563899	0.018302	0.824482
41334	8.951756	-0.796160	4.145623	-0.538531	-0.092479	0.087425	-0.605159	-0.187058	-0.565288	-0.035879	0.565414	0.011675	0.823944
41335	8.869131	-0.746700	4.241838	-0.554649	-0.093104	0.163304	-0.607395	-0.193270	-0.559712	-0.029425	0.566391	0.003630	0.823603
41336	8.359554	-0.357297	4.160850	-0.542142	-0.111033	0.142279	-0.612027	-0.200042	-0.553842	-0.022432	0.568115	-0.003671	0.822635
41337	8.519670	-0.201401	4.129899	-0.540641	-0.108392	0.052101	-0.613984	-0.205693	-0.547700	-0.014305	0.569219	-0.010210	0.821998
41338	8.676681	-0.399337	4.327626	-0.560481	-0.048240	-0.013082	-0.614250	-0.209930	-0.544509	-0.004538	0.569807	-0.016068	0.821609
41339	8.671946	-0.527862	4.254158	-0.569453	-0.015435	-0.049672	-0.614677	-0.209367	-0.543937	0.005607	0.569267	-0.021947	0.821841
41340	8.456133	-0.711866	3.985862	-0.556631	-0.015583	-0.042499	-0.615092	-0.211340	-0.543392	0.015819	0.569179	-0.027409	0.821604
41341	8.713565	-0.726903	3.773042	-0.543240	0.101714	-0.064233	-0.615098	-0.209360	-0.545621	0.025951	0.566584	-0.032676	0.822947
41342	8.548263	-0.800053	3.890067	-0.557100	0.208924	-0.059795	-0.612562	-0.207376	-0.550962	0.036576	0.562652	-0.037854	0.825016
41343	10.071129	-0.691323	4.258943	-0.558535	0.302033	-0.074230	-0.606352	-0.206383	-0.557608	0.047165	0.556590	-0.043160	0.828324
41344	9.216560	-0.038044	4.286626	-0.558713	0.293077	-0.088424	-0.599011	-0.205244	-0.566370	0.058329	0.551096	-0.047979	0.831017
41345	9.697324	0.904916	4.057982	-0.561588	0.132655	-0.069549	-0.594772	-0.205374	-0.572590	0.068728	0.547667	-0.053542	0.832148
41346	9.568282	0.735002	3.811161	-0.543195	0.043009	-0.129860	-0.590265	-0.202125	-0.578496	0.080140	0.546228	-0.057952	0.831778
41347	9.007293	0.341834	3.758306	-0.564889	0.024682	-0.093893	-0.591124	-0.198733	-0.580985	0.090874	0.544486	-0.063412	0.831418
41348	9.268293	0.194460	3.643613	-0.524274	-0.073627	-0.000772	-0.592559	-0.192950	-0.582038	0.099762	0.544716	-0.069111	0.829793
41349	9.259130	-0.068644	4.074266	-0.546634	-0.056251	0.078421	-0.594842	-0.187596	-0.580276	0.107319	0.544025	-0.076269	0.828675
41350	8.806790	0.180350	4.014099	-0.550970	-0.012895	0.063892	-0.595276	-0.184915	-0.581370	0.115488	0.542988	-0.082977	0.827612
41351	8.507280	0.424848	4.161589	-0.542128	-0.038100	0.053498	-0.595726	-0.178428	-0.582704	0.123428	0.541940	-0.089712	0.826449
41352	8.353506	0.536775	4.126716	-0.545945	-0.033944	-0.006744	-0.598565	-0.174331	-0.584326	0.132645	0.541266	-0.095602	0.824801
41353	8.530804	0.294288	4.177513	-0.558918	-0.060589	-0.041230	-0.599563	-0.172503	-0.582331	0.142282	0.540597	-0.101594	0.822915
41354	8.641054	0.289364	4.274077	-0.553459	-0.080838	0.004092	-0.600703	-0.169825	-0.581872	0.151274	0.540513	-0.107834	0.820569
41355	8.674747	0.332864	4.307376	-0.543209	-0.012004	-0.040432	-0.601559	-0.167710	-0.581843	0.160818	0.538965	-0.113373	0.819024
41356	8.428145	0.262039	4.327827	-0.560278	0.016893	-0.042638	-0.602701	-0.165033	-0.580963	0.170821	0.537219	-0.118893	0.817362
41357	8.327265	0.310767	4.288756	-0.552614	0.057908	-0.000351	-0.602149	-0.161788	-0.582901	0.179952	0.534259	-0.124730	0.816472
41358	8.274298	0.187365	4.212879	-0.546864	0.099286	0.002978	-0.599338	-0.158545	-0.585420	0.189219	0.530968	-0.130206	0.815669
41359	8.106944	0.436827	4.128161	-0.537434	0.167855	-0.013255	-0.596240	-0.156285	-0.589497	0.198655	0.526168	-0.135194	0.815724
41360	8.395720	0.372656	4.205816	-0.538732	0.261707	-0.026184	-0.592302	-0.151762	-0.596791	0.208687	0.520190	-0.139565	0.816317
41361	8.147239	-0.478179	4.713424	-0.538096	0.348922	-0.016281	-0.585543	-0.147107	-0.603122	0.218622	0.512269	-0.143747	0.817998
41362	9.797117	-0.398134	4.874639	-0.557173	0.229565	-0.036662	-0.578069	-0.144568	-0.609199	0.228842	0.506598	-0.148429	0.817899
41363	10.742947	-0.459652	4.878892	-0.554156	0.183628	-0.126392	-0.572291	-0.141890	-0.613856	0.240177	0.501489	-0.152471	0.817054
41364	10.136992	-0.559451	4.542520	-0.550578	0.141821	-0.095252	-0.569891	-0.141604	-0.616683	0.250947	0.497290	-0.156817	0.815559
41365	8.244197	-0.218787	4.164291	-0.539866	0.017726	0.049506	-0.568328	-0.143857	-0.618265	0.258666	0.494294	-0.163187	0.813717
41366	8.214762	-0.498943	3.780831	-0.545841	-0.117926	0.108632	-0.570156	-0.145405	-0.617564	0.265172	0.493582	-0.170771	0.810492
41367	8.901188	-0.734852	3.850204	-0.545856	-0.125145	0.117629	-0.574098	-0.148652	-0.612647	0.271290	0.492585	-0.178655	0.807369
41368	9.300017	-0.648641	4.124179	-0.545939	-0.104929	0.078660	-0.577623	-0.149782	-0.609398	0.278265	0.491666	-0.185837	0.803927
41369	8.821066	-0.387785	4.387714	-0.544186	-0.097673	0.066174	-0.580866	-0.150909	-0.606994	0.285218	0.490341	-0.193016	0.800601
41370	8.439678	-0.327153	4.423794	-0.546083	-0.124054	0.090127	-0.585667	-0.150624	-0.604704	0.291871	0.489571	-0.200383	0.796855
41371	8.463726	-0.443594	4.379150	-0.549794	-0.124672	0.060886	-0.590185	-0.150905	-0.601720	0.298792	0.488569	-0.207706	0.793020
41372	8.506392	-0.637170	4.386086	-0.563500	-0.127055	0.032416	-0.592719	-0.152884	-0.597925	0.306447	0.487866	-0.214757	0.788643
41373	8.554562	-0.525881	4.452439	-0.561613	-0.117258	0.044783	-0.595272	-0.150349	-0.595769	0.313695	0.486627	-0.222013	0.784538
41374	8.429749	-0.414137	4.417529	-0.554973	-0.074115	0.051664	-0.598950	-0.148654	-0.594598	0.321117	0.484944	-0.228734	0.780637
41375	8.357075	-0.459521	4.430215	-0.567813	-0.068208	0.001916	-0.599386	-0.145837	-0.594003	0.329242	0.482974	-0.235295	0.776512
41376	8.462301	-0.776971	4.402204	-0.560394	-0.055693	0.008985	-0.601944	-0.141604	-0.593938	0.337385	0.481046	-0.241511	0.772294
41377	8.544126	-0.946990	4.350830	-0.534672	-0.005210	-0.006950	-0.602651	-0.141749	-0.592388	0.345541	0.478246	-0.247000	0.768683
41378	8.382270	-0.902211	4.391626	-0.552510	0.037911	0.013779	-0.602514	-0.140762	-0.592660	0.353906	0.474785	-0.252443	0.765246
41379	8.394557	-0.800650	4.412224	-0.548727	0.090566	-0.031603	-0.602093	-0.139914	-0.593779	0.362962	0.470423	-0.257188	0.762112
41380	8.554141	-0.724322	4.411159	-0.539681	0.129070	-0.106885	-0.598983	-0.140474	-0.596902	0.373412	0.466153	-0.260578	0.758527
41381	8.990053	-0.719529	4.843059	-0.552364	0.154483	-0.116851	-0.594453	-0.143009	-0.600619	0.384026	0.461085	-0.264030	0.755125
41382	11.231850	-0.901154	5.110307	-0.543821	0.055105	-0.063525	-0.592760	-0.142153	-0.604841	0.393352	0.457532	-0.268380	0.750940
41383	9.187884	-0.525828	4.325937	-0.539814	0.085426	-0.053381	-0.590226	-0.140463	-0.606671	0.402413	0.453166	-0.272697	0.747222
41384	8.330402	-0.089345	3.693947	-0.564101	0.021543	-0.155980	-0.590099	-0.136509	-0.609302	0.413002	0.450325	-0.276715	0.741664
41385	7.999124	0.489216	3.122494	-0.543761	-0.144913	-0.289151	-0.591382	-0.133689	-0.609262	0.424210	0.450553	-0.280755	0.733638
41386	10.068834	-0.144533	3.576249	-0.562098	-0.204773	-0.213483	-0.592240	-0.132011	-0.604598	0.434223	0.451210	-0.286000	0.725302
41387	10.454032	-0.685311	4.060217	-0.553049	-0.059466	0.051993	-0.595625	-0.132570	-0.603734	0.440870	0.448088	-0.292439	0.720646
41388	9.308284	-0.824538	4.217955	-0.552704	-0.032955	0.092267	-0.599437	-0.132140	-0.603278	0.447235	0.444464	-0.298732	0.716374
41389	8.252376	-0.382014	3.965539	-0.516835	-0.108876	0.089467	-0.601559	-0.131152	-0.602127	0.452617	0.442065	-0.305377	0.711661
41390	8.256037	-0.227896	3.879240	-0.532989	0.024398	-0.091982	-0.601847	-0.129884	-0.602111	0.461685	0.438834	-0.309163	0.706179
41391	8.529861	-0.267352	4.029131	-0.538629	-0.074048	0.039527	-0.602116	-0.132841	-0.602281	0.468087	0.435933	-0.315285	0.701037
41392	9.225677	-0.369300	3.886770	-0.547242	-0.016549	0.071056	-0.603243	-0.133548	-0.600873	0.474624	0.432040	-0.320999	0.696443
41393	8.869940	-0.136468	4.430757	-0.552330	0.062743	0.066902	-0.603938	-0.136514	-0.598228	0.481532	0.426845	-0.326179	0.692486
41394	8.502427	0.011835	4.586660	-0.552470	0.045581	0.066943	-0.601680	-0.136659	-0.598528	0.488457	0.421966	-0.331269	0.688197
41395	8.179400	-0.034916	4.515121	-0.542779	0.041828	-0.024992	-0.602238	-0.137638	-0.600221	0.496330	0.417655	-0.335624	0.683064
41396	8.112422	-0.005886	4.452061	-0.547411	0.040285	-0.051583	-0.601948	-0.138755	-0.603609	0.504682	0.413581	-0.339617	0.677427
41397	8.272198	0.012107	4.398485	-0.555047	0.006540	-0.099198	-0.600524	-0.141572	-0.604634	0.513319	0.410012	-0.343750	0.670991
41398	8.176751	0.111219	4.305683	-0.556437	0.033782	-0.023305	-0.601232	-0.141435	-0.602940	0.521186	0.405627	-0.348061	0.665346
41399	9.115713	-0.021334	4.537881	-0.541514	0.104963	-0.020750	-0.598407	-0.141434	-0.605493	0.529226	0.400245	-0.351515	0.660425
41400	7.920704	-0.580779	4.311332	-0.545916	0.211461	0.042818	-0.597278	-0.141004	-0.608309	0.537238	0.393045	-0.354255	0.656806
41401	8.454299	-0.472808	4.335993	-0.548284	0.160712	-0.015162	-0.593889	-0.140288	-0.614232	0.545506	0.386700	-0.357167	0.652164
41402	10.527984	-0.426172	4.605752	-0.556173	0.096356	-0.040981	-0.591350	-0.139439	-0.617336	0.553728	0.381382	-0.360537	0.646487
41403	10.477611	-0.528396	4.826853	-0.556237	0.170670	-0.190091	-0.585693	-0.141698	-0.619654	0.564221	0.376005	-0.362006	0.639708
41404	8.576149	0.051998	4.126995	-0.554284	0.132820	-0.110500	-0.582566	-0.146202	-0.623240	0.573410	0.370605	-0.364297	0.633357
41405	7.761803	-0.297451	3.467472	-0.547431	-0.037852	0.018721	-0.581990	-0.149022	-0.623134	0.579486	0.366371	-0.369489	0.627253
41406	9.418621	-0.646764	3.771204	-0.556999	-0.124422	0.051268	-0.584942	-0.152411	-0.618788	0.584616	0.362910	-0.375875	0.620675
41407	9.504998	-0.622657	3.848144	-0.557170	-0.069034	-0.094138	-0.586499	-0.151709	-0.616800	0.591761	0.359764	-0.380674	0.612761
41408	9.228484	-0.459807	4.102837	-0.544543	-0.069041	-0.103769	-0.586365	-0.150019	-0.616643	0.598974	0.356831	-0.385030	0.604693
41409	8.762387	-0.505112	4.118464	-0.542661	-0.098535	-0.038205	-0.589755	-0.149591	-0.616049	0.604937	0.353703	-0.390307	0.597165
41410	8.388660	-0.298938	3.860524	-0.546256	-0.091255	-0.047176	-0.593150	-0.147753	-0.615441	0.611144	0.350491	-0.395248	0.589439
41411	8.723628	-0.501849	3.828511	-0.554754	-0.147028	-0.048658	-0.595140	-0.144653	-0.614128	0.616763	0.347794	-0.401089	0.581180
41412	9.086555	-0.606683	3.662462	-0.548248	-0.090541	-0.116092	-0.595435	-0.142123	-0.612271	0.623623	0.345015	-0.405448	0.572425
41413	9.148885	-0.643100	3.699032	-0.547793	-0.013004	-0.121865	-0.597430	-0.137751	-0.612210	0.630925	0.341371	-0.408942	0.564062
41414	9.186800	-0.698530	3.762426	-0.564122	-0.000168	-0.138060	-0.598165	-0.130414	-0.614939	0.638684	0.337437	-0.412075	0.555349
41415	9.477989	-0.547444	4.253298	-0.562376	0.004303	-0.132704	-0.597624	-0.124634	-0.616289	0.646141	0.333410	-0.415325	0.546667
41416	8.892324	-0.134241	4.036827	-0.540515	0.043355	-0.183169	-0.596380	-0.118003	-0.619884	0.654389	0.329574	-0.417205	0.537677
41417	8.631037	-0.109788	3.819427	-0.553288	0.025342	-0.179709	-0.594145	-0.112370	-0.620686	0.662260	0.325729	-0.419630	0.528415
41418	8.992518	-0.089337	3.589155	-0.560360	0.021285	-0.120409	-0.592895	-0.107864	-0.620930	0.669572	0.321238	-0.422281	0.519768
41419	8.943964	-0.188192	3.578242	-0.538413	0.026320	-0.091897	-0.590932	-0.104338	-0.623298	0.676218	0.316777	-0.424994	0.511627
41420	8.827954	-0.121876	3.630818	-0.527445	0.002209	-0.023521	-0.592074	-0.101231	-0.624663	0.681975	0.312016	-0.428062	0.504300
41421	8.938140	0.023551	3.807862	-0.557534	-0.008471	-0.021121	-0.590107	-0.098981	-0.624936	0.687542	0.306991	-0.431787	0.496590
41422	8.942002	-0.002361	3.919301	-0.549293	0.011420	-0.033539	-0.591103	-0.097291	-0.624066	0.693442	0.301855	-0.434777	0.488867
41423	9.046471	0.117154	4.198131	-0.546520	0.025749	-0.024725	-0.590961	-0.097716	-0.623369	0.699101	0.296615	-0.437780	0.481275
41424	8.900839	0.099344	4.295181	-0.538107	0.074486	-0.040886	-0.588843	-0.097715	-0.625073	0.705376	0.291017	-0.439626	0.473796
41425	8.761765	0.312816	4.280903	-0.558193	0.074783	-0.064124	-0.587288	-0.097854	-0.626773	0.711736	0.285422	-0.441688	0.465702
41426	8.752158	0.143147	4.193402	-0.545670	0.031390	-0.054884	-0.585306	-0.098979	-0.628909	0.717616	0.280166	-0.444016	0.457584
41427	8.722326	-0.064442	4.205424	-0.569300	0.016963	-0.042720	-0.584036	-0.098839	-0.629621	0.723140	0.274688	-0.446991	0.449237
41428	8.900408	-0.234841	4.190172	-0.548894	0.074415	-0.028665	-0.582630	-0.097718	-0.628777	0.728993	0.268698	-0.448751	0.441580
41429	8.944984	-0.175911	4.382768	-0.539274	0.168058	-0.027351	-0.580934	-0.097712	-0.631602	0.735376	0.262103	-0.449222	0.434424
41430	8.753454	-0.268547	4.449301	-0.564537	0.198864	-0.036736	-0.576261	-0.100526	-0.636166	0.742291	0.254788	-0.449128	0.427049
41431	8.646501	-0.250290	4.555562	-0.549417	0.125409	0.006330	-0.573297	-0.099956	-0.640120	0.747855	0.248020	-0.450359	0.419971
41432	8.647768	-0.115567	4.457401	-0.541758	0.032418	0.024706	-0.569619	-0.101937	-0.640029	0.752439	0.241836	-0.452743	0.412765
41433	8.639256	-0.082496	4.326557	-0.550057	-0.012958	0.065589	-0.567219	-0.102368	-0.639349	0.756091	0.235625	-0.456229	0.405786
41434	8.702640	0.013561	4.291571	-0.523852	-0.012732	0.028767	-0.569889	-0.105184	-0.637952	0.759974	0.229999	-0.459069	0.398492
41435	8.779748	0.020446	4.310722	-0.540140	-0.000008	0.025860	-0.571157	-0.105886	-0.637950	0.763852	0.224162	-0.461985	0.390963
41436	8.705875	-0.057902	4.461513	-0.569216	-0.005381	0.035251	-0.572839	-0.108561	-0.637121	0.767781	0.217676	-0.464991	0.383293
41437	8.831078	-0.087541	4.485840	-0.542088	-0.028996	0.043696	-0.573121	-0.108845	-0.636278	0.771086	0.211826	-0.468332	0.375794
41438	8.655972	-0.332624	4.539554	-0.542970	-0.028992	0.040078	-0.573264	-0.108423	-0.636132	0.774466	0.205831	-0.471411	0.368248
41439	8.719357	-0.299598	4.473857	-0.549246	-0.014511	0.037282	-0.575240	-0.108136	-0.636395	0.777815	0.199774	-0.474439	0.360557
41440	8.702082	-0.345240	4.500970	-0.549171	0.012771	0.008796	-0.575801	-0.108980	-0.636399	0.781661	0.193632	-0.476678	0.352550
41441	8.723773	-0.318687	4.517560	-0.530833	0.048839	-0.003589	-0.574395	-0.107858	-0.635836	0.785654	0.187755	-0.478305	0.344560
41442	8.749991	-0.296769	4.570441	-0.547124	0.061549	-0.005621	-0.574677	-0.107568	-0.638080	0.789868	0.181395	-0.479590	0.336449
41443	8.612659	-0.293668	4.541594	-0.529180	0.023606	-0.005205	-0.572837	-0.108412	-0.639650	0.793442	0.175687	-0.481477	0.328275
41444	8.588636	-0.293608	4.527126	-0.572952	-0.005019	-0.005545	-0.574959	-0.107279	-0.639903	0.796911	0.169316	-0.483864	0.319595
41445	8.636624	-0.288835	4.565671	-0.534878	-0.017842	-0.001474	-0.573546	-0.107704	-0.640199	0.799894	0.163716	-0.486335	0.311200
41446	8.636270	-0.317636	4.597407	-0.538626	-0.024842	-0.022711	-0.576360	-0.109958	-0.638514	0.802965	0.158147	-0.488642	0.302434
41447	8.627024	-0.245182	4.579696	-0.533183	-0.029451	-0.013765	-0.576355	-0.110657	-0.639927	0.805723	0.152730	-0.491119	0.293745
41448	8.627094	-0.334934	4.527536	-0.558729	-0.040867	-0.033464	-0.577492	-0.109395	-0.637375	0.808562	0.147001	-0.493648	0.284484
41449	8.699574	-0.325755	4.522504	-0.540371	-0.015830	-0.021002	-0.577342	-0.111511	-0.636695	0.811325	0.141431	-0.495792	0.275572
41450	8.675636	-0.337884	4.491258	-0.544024	-0.019402	-0.022797	-0.579603	-0.110800	-0.637092	0.814067	0.135678	-0.497794	0.266621
41451	8.675897	-0.294460	4.478691	-0.560303	-0.001206	-0.033709	-0.579041	-0.110239	-0.636668	0.816899	0.129802	-0.499639	0.257272
41452	8.710002	-0.270690	4.449383	-0.545778	0.002415	-0.042396	-0.579036	-0.111078	-0.638505	0.819756	0.124068	-0.501114	0.247975
41453	8.660740	-0.284123	4.570419	-0.549423	0.006991	-0.049562	-0.579470	-0.108684	-0.638055	0.822513	0.118462	-0.502586	0.238426
41454	8.650528	-0.370879	4.600398	-0.545921	-0.014631	-0.052056	-0.578907	-0.108403	-0.638056	0.825032	0.112873	-0.504185	0.228863
41455	8.704386	-0.240928	4.565046	-0.554841	0.009663	-0.042550	-0.579751	-0.109250	-0.636934	0.827587	0.107071	-0.505507	0.219315
41456	8.676187	-0.120156	4.525074	-0.567559	0.013363	-0.046248	-0.580039	-0.107839	-0.637479	0.830187	0.100912	-0.506617	0.209633
41457	8.702794	-0.173703	4.491806	-0.534812	0.016780	-0.042347	-0.579470	-0.108968	-0.637214	0.832558	0.095395	-0.507592	0.200242
41458	8.739185	-0.208024	4.451061	-0.542891	0.023919	-0.030096	-0.577769	-0.110520	-0.637947	0.834935	0.089415	-0.508320	0.191047
41459	8.686860	-0.237405	4.337888	-0.543692	0.023694	-0.005343	-0.576359	-0.110528	-0.636552	0.837044	0.083334	-0.509153	0.182143
41460	8.750073	-0.146060	4.322285	-0.561810	0.027284	0.006833	-0.577480	-0.112356	-0.636843	0.839141	0.076630	-0.509830	0.173333
41461	8.764789	-0.134220	4.297969	-0.543555	0.030627	0.026494	-0.575500	-0.112774	-0.639394	0.841005	0.070201	-0.510474	0.164923
41462	8.684876	-0.108781	4.034404	-0.558076	0.030778	0.017476	-0.574933	-0.113625	-0.638142	0.842889	0.063422	-0.510969	0.156293
41463	8.700674	-0.057567	4.509844	-0.561776	0.025231	0.033378	-0.574078	-0.115602	-0.637326	0.844499	0.056638	-0.511646	0.147758
41464	8.767995	-0.174145	4.486891	-0.552763	0.001622	0.049552	-0.573798	-0.115182	-0.636902	0.845778	0.049696	-0.512531	0.139653
41465	8.758905	-0.046062	4.475808	-0.543707	0.007101	0.037254	-0.572385	-0.115894	-0.635655	0.846977	0.043241	-0.513343	0.131302
41466	8.702948	-0.084135	4.514970	-0.520128	0.003423	0.032226	-0.574066	-0.118707	-0.635671	0.848103	0.037014	-0.513975	0.123210
41467	8.722433	-0.067431	4.500259	-0.543862	-0.012629	0.026746	-0.575050	-0.119550	-0.635954	0.848943	0.030729	-0.514988	0.114624
41468	8.727131	-0.101295	4.500631	-0.552812	0.012713	0.018521	-0.573644	-0.118712	-0.634690	0.850028	0.024063	-0.515412	0.105939
41469	8.700267	-0.163899	4.511031	-0.568360	0.002106	0.003351	-0.575056	-0.118570	-0.633834	0.850884	0.017582	-0.516082	0.096675
41470	8.681184	-0.149415	4.489147	-0.556590	-0.001507	-0.001798	-0.573654	-0.116316	-0.634806	0.851655	0.011088	-0.516616	0.087573
41471	8.710348	-0.096431	4.488517	-0.556680	-0.004944	-0.019457	-0.574775	-0.118289	-0.633834	0.852266	0.005075	-0.517236	0.078004
41472	8.715009	-0.135113	4.491359	-0.560221	0.013156	-0.026691	-0.574782	-0.116738	-0.634380	0.853013	-0.001247	-0.517384	0.068420
41473	8.700080	-0.163747	4.535194	-0.545567	0.029235	-0.019550	-0.574496	-0.117299	-0.635091	0.853767	-0.007098	-0.517260	0.058937
41474	8.671137	-0.158731	4.535176	-0.535659	0.018421	-0.024681	-0.572947	-0.116743	-0.634113	0.854353	-0.013029	-0.517154	0.049626
41475	8.651922	-0.153837	4.525482	-0.551144	0.014953	-0.031921	-0.572665	-0.116456	-0.635799	0.854767	-0.018806	-0.517138	0.039853
41476	8.680697	-0.173261	4.540159	-0.547578	0.004126	-0.031810	-0.573797	-0.115605	-0.636625	0.854994	-0.024850	-0.517155	0.030290
41477	8.691940	-0.192061	4.637010	-0.542008	0.023887	-0.028332	-0.572109	-0.114198	-0.637467	0.855294	-0.030487	-0.516833	0.020650
41478	8.665942	-0.294155	4.517364	-0.545746	-0.003193	-0.021145	-0.572394	-0.113778	-0.636336	0.855229	-0.036603	-0.516833	0.011288
41479	8.631775	-0.230606	4.596442	-0.549348	0.004004	-0.018580	-0.572958	-0.113777	-0.636331	0.855110	-0.042435	-0.516704	0.001741
41480	8.627622	-0.211730	4.518911	-0.547692	-0.018437	-0.028149	-0.573239	-0.114342	-0.635491	0.854673	-0.048501	-0.516838	-0.007748
41481	8.646965	-0.168246	4.535315	-0.553017	-0.005038	-0.012361	-0.571252	-0.116885	-0.634971	0.854254	-0.054428	-0.516712	-0.017228
41482	8.642258	-0.131950	4.537333	-0.557606	-0.018643	0.000057	-0.572101	-0.116602	-0.634821	0.853598	-0.060944	-0.516684	-0.026332
41483	8.661481	-0.129579	4.549363	-0.553055	-0.015035	-0.002562	-0.572944	-0.117162	-0.635242	0.852876	-0.066940	-0.516576	-0.035639
41484	8.673717	-0.144338	4.520514	-0.549408	-0.008655	-0.012288	-0.573657	-0.115896	-0.634098	0.852116	-0.073166	-0.516266	-0.044875
41485	8.674036	-0.130051	4.486525	-0.574901	-0.026680	0.001683	-0.574218	-0.116598	-0.634383	0.851043	-0.079551	-0.516185	-0.054316
41486	8.632598	-0.187640	4.511386	-0.553040	-0.017782	0.001867	-0.574929	-0.115614	-0.633242	0.849984	-0.085973	-0.515874	-0.063325
41487	8.705232	-0.113134	4.517707	-0.556743	-0.028597	0.005452	-0.573949	-0.113787	-0.632387	0.848722	-0.092050	-0.515695	-0.072504
41488	8.676133	-0.183142	4.501613	-0.554848	-0.017792	0.004509	-0.575504	-0.113364	-0.631386	0.847455	-0.098506	-0.515246	-0.081472
41489	8.681146	-0.144536	4.496342	-0.558380	0.000255	0.003479	-0.576632	-0.113215	-0.633204	0.846286	-0.104502	-0.514435	-0.090747
41490	8.690465	-0.192808	4.516200	-0.550335	-0.017741	-0.003399	-0.574659	-0.112799	-0.632512	0.844809	-0.110778	-0.513878	-0.099778
41491	8.700491	-0.149537	4.489123	-0.545807	-0.019560	-0.003326	-0.576928	-0.110544	-0.631064	0.843255	-0.116481	-0.513299	-0.108983
41492	8.676246	-0.178384	4.489477	-0.554039	-0.024851	-0.012245	-0.579052	-0.108847	-0.631592	0.841472	-0.122717	-0.512741	-0.118160
41493	8.674659	-0.193586	4.376078	-0.540542	-0.042827	-0.023474	-0.577209	-0.110968	-0.630645	0.839450	-0.128131	-0.512475	-0.127574
41494	8.632428	-0.172957	4.540220	-0.556797	-0.033935	-0.003385	-0.580178	-0.109694	-0.630327	0.837384	-0.134492	-0.511905	-0.136579
41495	8.673707	-0.284931	4.454423	-0.567937	-0.077110	-0.005022	-0.579488	-0.106462	-0.628049	0.834789	-0.140602	-0.511945	-0.145845
41496	8.766144	-0.174587	4.414406	-0.531460	-0.050221	-0.006495	-0.582871	-0.107584	-0.627472	0.832412	-0.146515	-0.511598	-0.154567
41497	8.758944	-0.213360	4.390684	-0.545955	-0.043814	-0.010247	-0.583720	-0.107589	-0.625216	0.830012	-0.152055	-0.511020	-0.163761
41498	8.751946	-0.208664	4.361644	-0.564974	-0.041116	0.000130	-0.583012	-0.107868	-0.626631	0.827450	-0.158527	-0.510264	-0.172704
41499	8.778297	-0.201398	4.390524	-0.551268	-0.026763	0.000207	-0.586269	-0.105900	-0.622929	0.825049	-0.164151	-0.509214	-0.181798
41500	8.725663	-0.247499	4.308951	-0.578450	-0.021265	0.003381	-0.586835	-0.105618	-0.622500	0.822449	-0.170769	-0.507931	-0.190844
41501	8.764243	-0.267106	4.304286	-0.542155	-0.037813	0.021606	-0.586833	-0.105754	-0.624048	0.819856	-0.176453	-0.506887	-0.199413
41502	8.827187	-0.207054	4.308364	-0.547564	-0.025099	0.014407	-0.587682	-0.105332	-0.623193	0.817168	-0.182646	-0.505621	-0.207904
41503	8.779118	-0.262669	4.255888	-0.538396	-0.012503	0.010884	-0.589663	-0.104487	-0.621763	0.814623	-0.188003	-0.504085	-0.216659
41504	8.839190	-0.253138	4.294364	-0.554688	-0.005275	0.017738	-0.589669	-0.102936	-0.622028	0.811934	-0.194219	-0.502325	-0.225191
41505	8.803121	-0.267563	4.270409	-0.547423	0.002039	0.001847	-0.590798	-0.103076	-0.621739	0.809278	-0.199514	-0.500418	-0.234191
41506	8.769163	-0.262364	4.294561	-0.560210	-0.005048	-0.005344	-0.590511	-0.104061	-0.622314	0.806268	-0.205540	-0.498588	-0.243095
41507	8.788582	-0.233486	4.294212	-0.540277	-0.012348	-0.005058	-0.589092	-0.105898	-0.621501	0.803280	-0.210659	-0.496839	-0.252022
41508	8.803024	-0.219001	4.306114	-0.562024	-0.008735	0.005285	-0.590791	-0.104768	-0.621054	0.800083	-0.216786	-0.494883	-0.260697
41509	8.707234	-0.194759	4.221397	-0.546808	-0.042972	-0.003185	-0.592063	-0.104057	-0.622162	0.796589	-0.222127	-0.493450	-0.269468
41510	8.831801	-0.272365	4.304254	-0.569525	-0.050176	0.008990	-0.593753	-0.105328	-0.620053	0.792773	-0.228572	-0.491967	-0.277911
41511	8.866402	-0.207786	4.230995	-0.560442	-0.033719	-0.021064	-0.593893	-0.105895	-0.618933	0.789019	-0.233838	-0.490259	-0.287078
41512	8.827743	-0.258414	4.212280	-0.533146	-0.030283	-0.017241	-0.594460	-0.105616	-0.617660	0.785226	-0.239282	-0.488656	-0.295600
41513	8.810925	-0.268066	4.197912	-0.546767	-0.029303	-0.019179	-0.594603	-0.105339	-0.616110	0.781407	-0.244262	-0.486812	-0.304555
41514	8.876291	-0.215310	4.197236	-0.549334	0.004153	-0.030011	-0.595590	-0.105619	-0.615965	0.777603	-0.249568	-0.484509	-0.313529
41515	8.823365	-0.249052	4.159021	-0.572937	-0.001235	-0.020536	-0.595873	-0.105477	-0.616101	0.773730	-0.254703	-0.481929	-0.322818
41516	8.823009	-0.253611	4.202568	-0.556495	0.009408	-0.010681	-0.595307	-0.105617	-0.616951	0.769867	-0.260209	-0.479272	-0.331504
41517	8.842223	-0.248808	4.216987	-0.545693	-0.005041	-0.012231	-0.594746	-0.104772	-0.617228	0.765965	-0.264963	-0.476747	-0.340300
41518	8.827911	-0.258551	4.190534	-0.552890	-0.001517	0.000045	-0.595174	-0.103929	-0.616091	0.761901	-0.270524	-0.474099	-0.348646
41519	8.810905	-0.253505	4.207415	-0.552904	-0.003321	0.000053	-0.594893	-0.103361	-0.617774	0.757884	-0.275428	-0.471302	-0.357246
41520	8.832609	-0.292415	4.190906	-0.523758	0.009171	-0.001452	-0.594896	-0.102516	-0.617765	0.753891	-0.280392	-0.468587	-0.365314
41521	8.837081	-0.321247	4.222635	-0.543731	0.010150	0.000073	-0.597149	-0.103637	-0.617759	0.749884	-0.284998	-0.465525	-0.373814
41522	8.808382	-0.311581	4.193568	-0.554599	0.014705	-0.000085	-0.597014	-0.102230	-0.617464	0.745603	-0.290332	-0.462374	-0.382091
41523	8.837231	-0.301975	4.212754	-0.549127	0.018270	0.001732	-0.596032	-0.101107	-0.616898	0.741480	-0.294907	-0.459013	-0.390569
41524	8.760150	-0.311307	4.188797	-0.560995	0.000185	0.014074	-0.595885	-0.102231	-0.618036	0.736959	-0.300509	-0.455823	-0.398511
41525	8.848814	-0.379231	4.237764	-0.553788	-0.014340	0.023101	-0.598154	-0.099690	-0.617710	0.732509	-0.305541	-0.452656	-0.406421
41526	8.856745	-0.307113	4.183788	-0.556529	0.002203	-0.010636	-0.595046	-0.100543	-0.617743	0.727653	-0.310762	-0.449507	-0.414598
41527	8.832143	-0.340519	4.227689	-0.520171	0.011114	-0.019123	-0.595053	-0.099139	-0.616323	0.723128	-0.314647	-0.446384	-0.422877
41528	8.817971	-0.338255	4.189020	-0.534720	0.000251	-0.005958	-0.595891	-0.101109	-0.616337	0.718262	-0.319537	-0.443298	-0.430677
41529	8.844219	-0.328482	4.232371	-0.528331	0.010189	-0.012132	-0.596033	-0.100824	-0.617176	0.713575	-0.323544	-0.439963	-0.438820
41530	8.841920	-0.357649	4.203703	-0.543787	0.011244	-0.021168	-0.595185	-0.100966	-0.617465	0.708449	-0.328259	-0.436626	-0.446882
41531	8.836971	-0.359944	4.218234	-0.546566	-0.005091	-0.006948	-0.595187	-0.100828	-0.616480	0.703393	-0.332639	-0.433193	-0.454900
41532	8.837052	-0.299406	4.236889	-0.553741	0.012982	-0.008906	-0.595470	-0.100546	-0.616475	0.698153	-0.337504	-0.429549	-0.462775
41533	8.808017	-0.318556	4.237142	-0.545574	0.012971	-0.012357	-0.594630	-0.098998	-0.616465	0.693044	-0.341586	-0.425790	-0.470862
41534	8.846443	-0.299253	4.270705	-0.547375	0.023908	-0.024821	-0.593784	-0.099001	-0.616190	0.687622	-0.346041	-0.422048	-0.478861
41535	8.803180	-0.311245	4.241899	-0.558223	0.032997	-0.028552	-0.592082	-0.100691	-0.617627	0.682273	-0.349891	-0.417884	-0.487291
41536	8.790998	-0.272289	4.275311	-0.561832	0.031083	-0.014427	-0.593354	-0.100122	-0.618455	0.676738	-0.354473	-0.413715	-0.495191
41537	8.788715	-0.267532	4.260763	-0.556514	0.014019	-0.023106	-0.593351	-0.100826	-0.618462	0.671125	-0.358451	-0.409668	-0.503265
41538	8.765368	-0.268020	4.159310	-0.540194	-0.001503	-0.008665	-0.590672	-0.100125	-0.619460	0.665367	-0.363025	-0.406002	-0.510550
41539	8.745722	-0.248230	4.212276	-0.549226	0.011190	-0.013276	-0.590948	-0.101534	-0.619191	0.659718	-0.366935	-0.401891	-0.518281
41540	8.798034	-0.306107	4.285345	-0.527507	-0.010689	0.003920	-0.591236	-0.100123	-0.619456	0.653956	-0.371456	-0.398281	-0.525105
41541	8.832307	-0.248534	4.250826	-0.551188	-0.007656	-0.019360	-0.592644	-0.100825	-0.619452	0.647920	-0.375460	-0.394339	-0.532660
41542	8.808003	-0.253093	4.270241	-0.554655	0.012967	-0.007149	-0.593207	-0.101247	-0.619171	0.641872	-0.379905	-0.390114	-0.539893
41543	8.822502	-0.248351	4.270169	-0.556505	0.005738	-0.003584	-0.593630	-0.101246	-0.619168	0.635912	-0.383876	-0.385717	-0.547246
41544	8.829536	-0.253078	4.294376	-0.554555	0.023676	0.004290	-0.592640	-0.101812	-0.619181	0.629914	-0.388196	-0.381167	-0.554277
41545	8.783777	-0.296502	4.261092	-0.563769	0.010368	-0.014326	-0.592504	-0.100684	-0.619311	0.623658	-0.392042	-0.376610	-0.561710
41546	8.798315	-0.301487	4.251463	-0.560999	0.005658	0.006969	-0.591653	-0.101388	-0.620169	0.617350	-0.396566	-0.372090	-0.568474
41547	8.805459	-0.267517	4.280071	-0.538290	0.005519	0.010779	-0.591657	-0.100829	-0.618757	0.611390	-0.400254	-0.367588	-0.575220
41548	8.807940	-0.279707	4.265706	-0.556466	0.011141	-0.003623	-0.589965	-0.100266	-0.619748	0.604889	-0.404485	-0.363041	-0.581982
41549	8.802897	-0.291622	4.287593	-0.532828	0.012796	0.000178	-0.590805	-0.101815	-0.619477	0.598761	-0.407863	-0.358508	-0.588732
41550	8.793310	-0.308585	4.270880	-0.540092	0.013754	-0.002570	-0.592081	-0.100687	-0.618752	0.592282	-0.411777	-0.354019	-0.595242
41551	8.798182	-0.291684	4.273101	-0.561837	0.023778	-0.003768	-0.591663	-0.099133	-0.620285	0.585804	-0.415254	-0.348955	-0.602186
41552	8.768958	-0.286439	4.309328	-0.552857	0.009339	-0.006235	-0.590113	-0.098715	-0.620012	0.579003	-0.419248	-0.344302	-0.608641
41553	8.768977	-0.281606	4.309274	-0.556419	0.027481	-0.017888	-0.590676	-0.098851	-0.621134	0.572275	-0.422421	-0.339289	-0.615584
41554	8.751956	-0.363818	4.286050	-0.554656	0.016672	-0.019583	-0.590116	-0.098298	-0.618461	0.565203	-0.426151	-0.334547	-0.622108
41555	8.797108	-0.346565	4.384870	-0.543853	0.000340	-0.012272	-0.589831	-0.098430	-0.621136	0.558328	-0.429461	-0.329859	-0.628511
41556	8.817397	-0.301426	4.280434	-0.531113	0.013988	-0.032539	-0.588982	-0.098569	-0.622550	0.551139	-0.432769	-0.325468	-0.634844
41557	8.778492	-0.317916	4.309667	-0.560142	0.016767	-0.026714	-0.590109	-0.099132	-0.621844	0.543911	-0.435861	-0.320429	-0.641491
41558	8.788388	-0.298781	4.287692	-0.563655	0.031114	-0.017107	-0.589407	-0.098573	-0.621000	0.536608	-0.439297	-0.315215	-0.647850
41559	8.750075	-0.337570	4.230183	-0.535370	0.043500	-0.007131	-0.588561	-0.098290	-0.621988	0.529879	-0.441806	-0.309954	-0.654190
41560	8.710252	-0.363010	4.373088	-0.548181	0.045594	-0.033851	-0.586015	-0.099422	-0.622160	0.522451	-0.444675	-0.304848	-0.660588
41561	8.758125	-0.329055	4.440304	-0.538232	0.030958	-0.014172	-0.585729	-0.100265	-0.623155	0.515402	-0.447235	-0.299661	-0.666743
41562	8.748544	-0.280569	4.454275	-0.523687	0.034492	-0.014020	-0.586712	-0.101246	-0.624002	0.508262	-0.450010	-0.294741	-0.672523
41563	8.734343	-0.256464	4.429861	-0.545438	0.032634	0.003431	-0.584178	-0.099987	-0.623024	0.501273	-0.452624	-0.289207	-0.678392
41564	8.724054	-0.314067	4.483678	-0.563651	0.034678	-0.014499	-0.584036	-0.099698	-0.625272	0.493644	-0.455692	-0.283675	-0.684243
41565	8.695335	-0.299537	4.459390	-0.558164	0.038222	-0.010921	-0.584596	-0.100682	-0.625559	0.486251	-0.458166	-0.277967	-0.690202
41566	8.724522	-0.280509	4.439807	-0.543718	0.023734	-0.009769	-0.582623	-0.099694	-0.627532	0.478686	-0.461101	-0.272695	-0.695616
41567	8.661582	-0.260566	4.473499	-0.565627	0.010372	-0.016148	-0.581201	-0.102235	-0.627148	0.470874	-0.463895	-0.267129	-0.701228
41568	8.719353	-0.212324	4.516379	-0.538297	0.016394	0.001843	-0.580787	-0.100124	-0.626707	0.463367	-0.466830	-0.261826	-0.706263
41569	8.680463	-0.333066	4.493614	-0.549425	-0.012184	-0.021134	-0.580080	-0.100405	-0.627278	0.455399	-0.469657	-0.256676	-0.711443
41570	8.709850	-0.231779	4.487612	-0.562182	-0.018462	-0.016802	-0.580647	-0.099843	-0.626565	0.447111	-0.473092	-0.251460	-0.716271
41571	8.675809	-0.396204	4.441164	-0.560485	-0.033628	-0.035292	-0.582631	-0.098150	-0.625829	0.438609	-0.476142	-0.246414	-0.721243
