# Supplementary material for: Identification of Haptic Based Guiding Using Hard Reins
Source: PLoS One. 2015 Jul 22;10(7):e0132020. doi: 10.1371/journal.pone.0132020 (PMC4511788; doi:10.1371/journal.pone.0132020)
Supplement: S8 File — (ZIP) [file pone.0132020.s008.zip › Exp2_MotionData1/Subject1/path3/T8/fh8.txt]

// Start Time: 0
// Sample rate: 25.0Hz
// Scenario: 4.9
// Firmware Version: 2.6.1
Counter	Acc_X	Acc_Y	Acc_Z	Gyr_X	Gyr_Y	Gyr_Z	Mag_X	Mag_Y	Mag_Z	Quat_w	Quat_x	Quat_y	Quat_z
41013	-0.816795	0.886261	-9.669693	0.007147	0.004283	-0.011004	-0.201096	-0.364963	0.691524	-0.031838	0.202972	-0.977272	-0.052231
41014	-0.831541	0.852495	-9.737251	0.021449	0.000798	-0.007389	-0.201118	-0.361909	0.692736	-0.031999	0.203257	-0.977229	-0.051827
41015	-0.831962	0.794680	-9.766754	0.025034	0.009552	-0.005580	-0.201781	-0.361905	0.692615	-0.032007	0.203376	-0.977231	-0.051319
41016	-0.817322	0.813978	-9.711379	0.016950	-0.003595	-0.003925	-0.200853	-0.363022	0.694691	-0.032231	0.203619	-0.977188	-0.051025
41017	-0.816838	0.881348	-9.703398	-0.014419	0.009481	0.011768	-0.200855	-0.362606	0.694827	-0.032062	0.203424	-0.977220	-0.051298
41018	-0.840996	0.881404	-9.746451	-0.018868	0.006009	0.006444	-0.200571	-0.364133	0.691918	-0.031942	0.203495	-0.977190	-0.051672
41019	-0.836030	0.900601	-9.748677	-0.021567	-0.002745	0.007276	-0.200430	-0.365939	0.692554	-0.031988	0.203380	-0.977187	-0.052134
41020	-0.811977	0.886091	-9.712999	-0.000109	0.004235	0.011853	-0.200692	-0.366493	0.692290	-0.031973	0.203343	-0.977195	-0.052152
41021	-0.860288	0.886263	-9.779878	0.005312	0.007786	0.003110	-0.199892	-0.364273	0.687572	-0.031928	0.203303	-0.977210	-0.052045
41022	-0.870130	0.862154	-9.823332	-0.008984	0.006928	-0.000523	-0.199760	-0.363857	0.687180	-0.031837	0.203510	-0.977161	-0.052217
41023	-0.831522	0.854930	-9.727610	0.005353	-0.000952	-0.010156	-0.200175	-0.363163	0.690871	-0.031979	0.203721	-0.977117	-0.052135
41024	-0.831227	0.893649	-9.650256	-0.005441	0.007747	0.003021	-0.200434	-0.364272	0.690864	-0.031882	0.203872	-0.977083	-0.052237
41025	-0.848055	0.905675	-9.693234	-0.007185	0.004283	-0.006689	-0.201234	-0.363990	0.691404	-0.031869	0.204028	-0.977043	-0.052383
41026	-0.855280	0.910359	-9.753205	0.014308	0.004309	-0.009171	-0.200419	-0.364687	0.687313	-0.031931	0.204414	-0.976975	-0.052106
41027	-0.809600	0.881218	-9.727496	0.012503	-0.004459	-0.009236	-0.201225	-0.364267	0.689300	-0.032172	0.204598	-0.976939	-0.051903
41028	-0.790231	0.886083	-9.660311	0.005327	0.006006	-0.003970	-0.200445	-0.363301	0.692318	-0.032160	0.204873	-0.976888	-0.051797
41029	-0.802461	0.866707	-9.734936	0.012507	-0.007955	-0.011016	-0.200040	-0.363302	0.690342	-0.032469	0.205088	-0.976843	-0.051608
41030	-0.817060	0.852293	-9.766220	-0.005377	0.009543	-0.007556	-0.200699	-0.363576	0.689693	-0.032347	0.205455	-0.976765	-0.051695
41031	-0.768599	0.873710	-9.718323	-0.016184	0.002487	0.004665	-0.199644	-0.362888	0.690340	-0.032315	0.205393	-0.976761	-0.052032
41032	-0.768550	0.880896	-9.727855	-0.001834	0.009504	-0.000491	-0.200425	-0.364410	0.688630	-0.032201	0.205616	-0.976717	-0.052054
41033	-0.797397	0.900262	-9.761031	-0.003685	-0.004505	0.010032	-0.199502	-0.364833	0.690844	-0.032348	0.205434	-0.976744	-0.052180
41034	-0.783125	0.868976	-9.730269	-0.000066	0.011247	0.004817	-0.200565	-0.363854	0.689819	-0.032203	0.205543	-0.976726	-0.052164
41035	-0.812085	0.871601	-9.732392	0.001713	0.009503	0.006596	-0.200836	-0.363020	0.689832	-0.032099	0.205438	-0.976754	-0.052124
41036	-0.828984	0.871777	-9.717824	-0.014412	0.010365	0.010892	-0.201910	-0.364962	0.696658	-0.031906	0.205439	-0.976745	-0.052395
41037	-0.778194	0.881148	-9.670085	0.001664	-0.009778	0.010041	-0.202827	-0.365788	0.694562	-0.032174	0.205248	-0.976775	-0.052437
41038	-0.787932	0.871485	-9.708568	0.019649	0.006895	-0.003865	-0.201368	-0.364129	0.692193	-0.032204	0.205511	-0.976739	-0.052048
41039	-0.773554	0.856852	-9.737701	0.010675	0.002508	0.001334	-0.201376	-0.362323	0.691423	-0.032276	0.205497	-0.976750	-0.051856
41040	-0.783176	0.861760	-9.730351	0.007120	0.002520	-0.003975	-0.201642	-0.362044	0.691167	-0.032340	0.205749	-0.976701	-0.051729
41041	-0.787742	0.900143	-9.775537	0.007073	0.004252	0.008378	-0.201396	-0.361910	0.696549	-0.032353	0.205601	-0.976739	-0.051605
41042	-0.768560	0.880772	-9.768715	0.007110	0.006013	0.000444	-0.200839	-0.361769	0.688794	-0.032344	0.205782	-0.976708	-0.051467
41043	-0.778199	0.881089	-9.689313	0.012429	0.000734	0.007514	-0.200857	-0.361216	0.693002	-0.032445	0.205644	-0.976745	-0.051253
41044	-0.773576	0.852188	-9.689686	0.008860	-0.006257	0.003050	-0.200859	-0.360938	0.693005	-0.032682	0.205743	-0.976723	-0.051133
41045	-0.822005	0.835553	-9.747142	0.028567	0.006024	0.003250	-0.200456	-0.361218	0.692208	-0.032749	0.205683	-0.976762	-0.050578
41046	-0.812502	0.813823	-9.749878	0.014299	0.006044	-0.007435	-0.200322	-0.362608	0.694031	-0.032777	0.206019	-0.976705	-0.050294
41047	-0.817133	0.842628	-9.780751	0.012455	0.009518	0.006671	-0.201786	-0.361489	0.693539	-0.032706	0.205906	-0.976744	-0.050041
41048	-0.797679	0.861697	-9.787910	0.005329	-0.003589	-0.004005	-0.200329	-0.360664	0.692868	-0.032882	0.206152	-0.976690	-0.049974
41049	-0.835743	0.943610	-9.841920	-0.029585	-0.007964	0.001042	-0.201917	-0.361210	0.692362	-0.032984	0.206159	-0.976652	-0.050614
41050	-0.866851	0.980243	-9.740285	-0.003565	0.002567	-0.014577	-0.200064	-0.361499	0.694300	-0.033014	0.206629	-0.976548	-0.050689
41051	-0.854941	0.954006	-9.637340	0.035786	-0.023681	-0.021446	-0.199519	-0.360944	0.689438	-0.033716	0.207015	-0.976472	-0.050114
41052	-0.790322	0.871798	-9.612405	0.053744	0.016558	-0.024731	-0.199525	-0.359694	0.689188	-0.033720	0.207656	-0.976392	-0.049004
41053	-0.759546	0.789406	-9.733791	-0.023283	0.016507	-0.004168	-0.199682	-0.358446	0.693931	-0.033371	0.207784	-0.976355	-0.049427
41054	-0.749618	0.827749	-9.755067	-0.073376	0.009504	-0.008078	-0.199923	-0.361082	0.691413	-0.032970	0.208154	-0.976217	-0.050839
41055	-0.710700	0.866011	-9.728524	-0.044803	0.004219	0.002681	-0.198986	-0.362892	0.692037	-0.032757	0.208150	-0.976178	-0.051736
41056	-0.783174	0.866181	-9.857685	-0.018804	-0.016692	-0.011279	-0.198076	-0.363178	0.698062	-0.033098	0.208518	-0.976064	-0.052190
41057	-0.838588	0.883497	-9.842587	0.007110	-0.030679	-0.008478	-0.198865	-0.363590	0.696494	-0.033792	0.208661	-0.976009	-0.052210
41058	-0.816903	0.871771	-9.689087	-0.009002	-0.018474	-0.007682	-0.197527	-0.363734	0.693583	-0.034204	0.208956	-0.975917	-0.052482
41059	-0.855584	0.862738	-9.595121	-0.023319	-0.016732	-0.009535	-0.196730	-0.364016	0.693830	-0.034500	0.209155	-0.975834	-0.053037
41060	-0.957410	0.805864	-9.575668	-0.014387	-0.000970	-0.002344	-0.195662	-0.364994	0.693804	-0.034543	0.209367	-0.975770	-0.053345
41061	-0.943435	0.738021	-9.701550	0.017864	0.004322	-0.006511	-0.195780	-0.364296	0.688429	-0.034606	0.209501	-0.975757	-0.053004
41062	-0.871179	0.713248	-9.752932	0.030392	-0.000932	-0.007346	-0.196178	-0.364572	0.688826	-0.034839	0.209801	-0.975715	-0.052435
41063	-0.812749	0.780083	-9.771894	0.010681	-0.000968	-0.000444	-0.196196	-0.363880	0.692904	-0.034970	0.209817	-0.975717	-0.052250
41064	-0.836674	0.813711	-9.848212	-0.003731	-0.027236	0.015233	-0.196467	-0.362906	0.692918	-0.035550	0.209660	-0.975718	-0.052473
41065	-0.850855	0.852698	-9.720258	0.020449	-0.016741	0.010169	-0.196206	-0.362075	0.692791	-0.036016	0.209445	-0.975763	-0.052167
41066	-0.875015	0.846141	-9.566302	0.044611	-0.010627	0.006845	-0.195704	-0.360831	0.698837	-0.036484	0.209438	-0.975790	-0.051371
41067	-0.945325	0.810309	-9.664650	0.030283	-0.004481	0.013829	-0.195308	-0.359861	0.697921	-0.036750	0.209157	-0.975869	-0.050825
41068	-1.080535	0.818120	-9.814813	0.007081	-0.003520	0.004897	-0.194636	-0.359585	0.695156	-0.036923	0.209244	-0.975848	-0.050732
41069	-0.995739	0.853809	-9.726206	0.023191	-0.004426	0.001466	-0.194774	-0.358474	0.694906	-0.037181	0.209209	-0.975867	-0.050318
41070	-0.927836	0.891963	-9.661459	0.035719	-0.000081	0.000678	-0.193848	-0.358479	0.695680	-0.037411	0.209379	-0.975856	-0.049649
41071	-0.892175	0.814601	-9.698709	0.055415	0.016542	0.003500	-0.194781	-0.357363	0.694918	-0.037392	0.209302	-0.975930	-0.048524
41072	-0.972885	0.671011	-9.666014	0.118016	0.025310	0.011031	-0.195464	-0.354861	0.696529	-0.037461	0.209236	-0.976057	-0.046150
41073	-0.814504	0.530361	-9.635349	0.130567	0.028777	0.004890	-0.196419	-0.351246	0.697893	-0.037519	0.209085	-0.976209	-0.043496
41074	-0.771051	0.538665	-9.955291	0.026694	0.013875	0.027866	-0.196708	-0.347218	0.697938	-0.037416	0.208721	-0.976314	-0.042964
41075	-0.919234	0.753869	-9.963555	-0.069973	0.009497	0.036046	-0.198554	-0.349290	0.697814	-0.036982	0.208094	-0.976404	-0.044325
41076	-0.893826	0.920525	-9.673441	-0.059187	-0.004521	0.014065	-0.199058	-0.351229	0.693468	-0.036890	0.208080	-0.976354	-0.045538
41077	-0.893844	0.913720	-9.538925	0.032126	0.009501	0.003322	-0.198795	-0.351231	0.693989	-0.036908	0.208017	-0.976397	-0.044898
41078	-0.933065	0.836628	-9.678874	0.035771	0.023560	-0.003651	-0.198417	-0.349707	0.697413	-0.036680	0.208284	-0.976384	-0.044126
41079	-0.947728	0.814859	-9.755909	-0.051892	0.018317	-0.007832	-0.198675	-0.349983	0.695576	-0.036189	0.208507	-0.976310	-0.045093
41080	-0.836837	0.787576	-9.742759	-0.080504	0.034025	-0.008023	-0.199191	-0.351923	0.694777	-0.035277	0.208941	-0.976183	-0.046543
41081	-0.776894	0.729230	-9.792016	-0.025018	0.035787	-0.009403	-0.201156	-0.354132	0.690845	-0.034554	0.209191	-0.976138	-0.046911
41082	-0.714799	0.634743	-9.856129	0.017887	0.018283	-0.003904	-0.200770	-0.352607	0.691773	-0.034355	0.209468	-0.976104	-0.046508
41083	-0.637484	0.639066	-9.818291	0.017788	0.010334	0.014548	-0.201562	-0.353714	0.692562	-0.034275	0.209197	-0.976182	-0.046150
41084	-0.702353	0.683099	-9.742717	-0.032330	0.005949	0.014194	-0.202223	-0.355100	0.693872	-0.034091	0.209137	-0.976171	-0.046792
41085	-0.798625	0.727230	-9.714941	-0.021587	-0.002766	0.009872	-0.201153	-0.355938	0.692928	-0.034102	0.208972	-0.976184	-0.047249
41086	-0.853950	0.756601	-9.690091	0.016024	-0.000105	0.003129	-0.201418	-0.355659	0.692541	-0.034248	0.209081	-0.976169	-0.046964
41087	-0.827530	0.737107	-9.704964	0.053573	-0.004487	0.008662	-0.202493	-0.354126	0.693754	-0.034610	0.208886	-0.976246	-0.045959
41088	-0.798835	0.698323	-9.729692	0.028604	0.002541	-0.007372	-0.201042	-0.352190	0.693095	-0.034768	0.209182	-0.976203	-0.045410
41089	-0.765214	0.673844	-9.783140	-0.007220	0.000764	0.001159	-0.201714	-0.351770	0.694685	-0.034776	0.209181	-0.976196	-0.045560
41090	-0.784293	0.707640	-9.792201	-0.000100	0.006872	0.011819	-0.201832	-0.354269	0.694662	-0.034712	0.209136	-0.976207	-0.045567
41091	-0.822229	0.804285	-9.747499	-0.010810	0.002513	0.003825	-0.201569	-0.351908	0.691530	-0.034667	0.209087	-0.976209	-0.045784
41092	-0.889756	0.816833	-9.749176	-0.008116	0.006036	0.002999	-0.200779	-0.351219	0.692181	-0.034595	0.209196	-0.976181	-0.045944
41093	-0.831804	0.814172	-9.684813	0.023217	0.002530	-0.003854	-0.201437	-0.353160	0.693879	-0.034700	0.209273	-0.976182	-0.045497
41094	-0.789148	0.700785	-9.686485	0.007165	0.020032	-0.010993	-0.201175	-0.351772	0.692576	-0.034430	0.209673	-0.976115	-0.045291
41095	-0.707658	0.615870	-9.717006	-0.021447	0.020892	-0.014764	-0.201969	-0.353435	0.694541	-0.033996	0.210010	-0.976042	-0.045625
41096	-0.673836	0.620181	-9.794160	-0.028633	0.027871	-0.004225	-0.201168	-0.353161	0.692824	-0.033418	0.210292	-0.975980	-0.046089
41097	-0.745791	0.690353	-9.840801	-0.026899	0.020000	0.007252	-0.203148	-0.355372	0.693358	-0.032951	0.210203	-0.975993	-0.046539
41098	-0.783841	0.770235	-9.772257	-0.018833	-0.004475	-0.004207	-0.202598	-0.357179	0.690836	-0.033045	0.210456	-0.975916	-0.046948
41099	-0.788385	0.808875	-9.733318	0.007142	-0.009706	-0.012840	-0.201414	-0.356075	0.691880	-0.033319	0.210708	-0.975857	-0.046848
41100	-0.865741	0.797460	-9.730378	0.019672	-0.006180	-0.012715	-0.200481	-0.356913	0.692120	-0.033617	0.211093	-0.975780	-0.046506
41101	-0.817580	0.780091	-9.781466	0.001778	-0.014061	-0.013772	-0.201839	-0.354965	0.697939	-0.033957	0.211363	-0.975709	-0.046532
41102	-0.784160	0.726830	-9.808805	0.005380	-0.009680	-0.017275	-0.199714	-0.354977	0.697381	-0.034267	0.211829	-0.975599	-0.046481
41103	-0.781723	0.729275	-9.789571	0.012457	-0.011472	-0.000488	-0.200103	-0.353861	0.693064	-0.034587	0.211835	-0.975596	-0.046294
41104	-0.870721	0.778102	-9.781031	-0.010882	-0.009746	0.017008	-0.199039	-0.354839	0.693826	-0.034798	0.211657	-0.975613	-0.046585
41105	-0.909106	0.814395	-9.809124	-0.043060	-0.007100	0.011515	-0.199036	-0.355395	0.693952	-0.034790	0.211471	-0.975610	-0.047476
41106	-0.904357	0.800205	-9.717997	-0.032319	-0.000989	0.009847	-0.199030	-0.355672	0.692635	-0.034745	0.211459	-0.975582	-0.048143
41107	-0.899454	0.809847	-9.698700	-0.011706	0.006025	0.003855	-0.198880	-0.357616	0.690906	-0.034626	0.211413	-0.975585	-0.048365
41108	-0.827245	0.775709	-9.666067	-0.010770	0.020012	-0.002285	-0.198495	-0.356647	0.693274	-0.034273	0.211655	-0.975538	-0.048514
41109	-0.771700	0.775348	-9.642516	-0.032204	0.020881	-0.011267	-0.198484	-0.357896	0.691948	-0.033790	0.211932	-0.975467	-0.049063
41110	-0.861207	0.756511	-9.738099	-0.040249	0.018301	-0.011310	-0.199280	-0.358031	0.692222	-0.033355	0.212354	-0.975353	-0.049788
41111	-0.849408	0.717932	-9.738645	-0.017951	0.023514	0.005602	-0.200052	-0.360663	0.689581	-0.032868	0.212296	-0.975369	-0.050053
41112	-0.866107	0.746898	-9.747781	0.014231	0.016519	0.010228	-0.199798	-0.359138	0.690380	-0.032676	0.212282	-0.975395	-0.049737
41113	-0.860708	0.824064	-9.670030	0.007130	0.007787	-0.006585	-0.200055	-0.360386	0.689846	-0.032620	0.212429	-0.975373	-0.049571
41114	-0.855362	0.896184	-9.669246	0.010720	0.018282	-0.005627	-0.201391	-0.359546	0.691188	-0.032395	0.212728	-0.975329	-0.049306
41115	-0.836129	0.884022	-9.664745	0.042975	0.016559	-0.015980	-0.201666	-0.358156	0.691600	-0.032330	0.213043	-0.975307	-0.048404
41116	-0.817445	0.797112	-9.721186	0.064399	0.018294	-0.003504	-0.200606	-0.356772	0.689628	-0.032332	0.213269	-0.975322	-0.047094
41117	-0.820289	0.739206	-9.786720	0.035798	0.011319	-0.010796	-0.201140	-0.357048	0.691209	-0.032336	0.213483	-0.975310	-0.046357
41118	-0.784003	0.746300	-9.734076	-0.000066	0.013876	0.004802	-0.202074	-0.356766	0.692014	-0.032141	0.213586	-0.975296	-0.046328
41119	-0.759435	0.803933	-9.702379	0.003472	0.005972	0.010971	-0.202077	-0.356071	0.691759	-0.032090	0.213391	-0.975343	-0.046260
41120	-0.739651	0.870946	-9.761867	0.005293	0.007739	0.006594	-0.202876	-0.355928	0.692298	-0.032036	0.213437	-0.975340	-0.046154
41121	-0.671976	0.879964	-9.786382	0.003563	0.007752	-0.005773	-0.202088	-0.356768	0.696217	-0.031958	0.213569	-0.975317	-0.046074
41122	-0.701589	0.793396	-9.854419	0.019664	0.006027	-0.003907	-0.202077	-0.355654	0.690975	-0.032010	0.213802	-0.975283	-0.045687
41123	-0.714118	0.726466	-9.749328	0.007104	0.003373	-0.000495	-0.203147	-0.354955	0.692180	-0.032021	0.213825	-0.975284	-0.045559
41124	-0.803920	0.660111	-9.653176	0.007076	-0.000999	0.001262	-0.203411	-0.354675	0.691530	-0.032152	0.213943	-0.975258	-0.045450
41125	-0.852357	0.641188	-9.672204	-0.000072	-0.000978	-0.000541	-0.202615	-0.354680	0.691649	-0.032224	0.213968	-0.975249	-0.045475
41126	-0.856715	0.708441	-9.714656	0.005314	0.006907	-0.000457	-0.202376	-0.353573	0.697173	-0.032195	0.214135	-0.975219	-0.045366
41127	-0.774040	0.789461	-9.752893	0.001722	0.009501	0.004806	-0.204229	-0.353979	0.696409	-0.032067	0.214064	-0.975241	-0.045316
41128	-0.744690	0.842076	-9.776576	0.010708	0.006020	-0.003951	-0.202496	-0.353432	0.693499	-0.032081	0.214304	-0.975198	-0.045104
41129	-0.737639	0.815518	-9.791363	0.025041	0.006033	-0.007378	-0.202497	-0.353293	0.693500	-0.032127	0.214452	-0.975186	-0.044612
41130	-0.771934	0.746154	-9.751005	0.032160	0.009519	0.000612	-0.203835	-0.351480	0.693539	-0.032162	0.214578	-0.975186	-0.043969
41131	-0.726592	0.668996	-9.697004	0.021453	0.011262	-0.007421	-0.204098	-0.353425	0.696150	-0.032089	0.214734	-0.975174	-0.043523
41132	-0.722087	0.625479	-9.757630	-0.001886	0.002481	0.008230	-0.203842	-0.352872	0.697859	-0.032108	0.214734	-0.975171	-0.043580
41133	-0.741169	0.659238	-9.778708	-0.028749	-0.004524	0.011546	-0.204091	-0.353423	0.694048	-0.032109	0.214539	-0.975187	-0.044187
41134	-0.716798	0.690318	-9.778562	-0.025221	-0.001060	0.023920	-0.204226	-0.354118	0.695882	-0.032083	0.214236	-0.975230	-0.044724
41135	-0.817860	0.741556	-9.798732	-0.009056	-0.000994	0.011743	-0.202624	-0.354403	0.693754	-0.032100	0.214027	-0.975266	-0.044931
41136	-0.796300	0.715133	-9.731924	0.002553	-0.004515	0.013564	-0.203799	-0.353976	0.687209	-0.032269	0.213913	-0.975285	-0.044934
41137	-0.817704	0.758826	-9.656730	0.014226	-0.002748	0.003095	-0.204064	-0.354809	0.688518	-0.032429	0.213856	-0.975303	-0.044691
41138	-0.822843	0.717769	-9.724455	-0.003641	0.002520	0.000335	-0.203298	-0.352455	0.693521	-0.032447	0.213999	-0.975267	-0.044776
41139	-0.788970	0.727103	-9.731850	0.005359	0.002541	-0.011063	-0.203293	-0.353288	0.693250	-0.032481	0.214229	-0.975221	-0.044674
41140	-0.769938	0.688343	-9.773319	0.016044	-0.003602	-0.000446	-0.203025	-0.353290	0.692720	-0.032703	0.214385	-0.975191	-0.044402
41141	-0.784614	0.662013	-9.768688	-0.001880	-0.007115	0.004697	-0.203299	-0.351066	0.691433	-0.032880	0.214304	-0.975199	-0.044489
41142	-0.818219	0.688882	-9.720019	-0.000110	-0.011495	0.006471	-0.202365	-0.351626	0.690888	-0.033181	0.214318	-0.975182	-0.044570
41143	-0.846994	0.717913	-9.738666	0.005177	-0.002781	0.027704	-0.204103	-0.350785	0.693287	-0.033287	0.213787	-0.975298	-0.044516
41144	-0.870735	0.775741	-9.766637	-0.018933	0.007738	0.021417	-0.203833	-0.351758	0.693404	-0.033118	0.213550	-0.975338	-0.044891
41145	-0.875353	0.804700	-9.747037	-0.016189	0.009517	0.008233	-0.203283	-0.354121	0.691796	-0.032915	0.213424	-0.975358	-0.045195
41146	-0.793479	0.770561	-9.690453	0.001685	0.005982	0.010080	-0.206206	-0.352437	0.690019	-0.032878	0.213400	-0.975366	-0.045169
41147	-0.755021	0.746147	-9.710293	0.015962	0.018200	0.022549	-0.206472	-0.352714	0.690546	-0.032627	0.212981	-0.975482	-0.044820
41148	-0.755152	0.729178	-9.753749	-0.009008	0.021740	0.006516	-0.206080	-0.352439	0.691987	-0.032240	0.213046	-0.975476	-0.044933
41149	-0.769605	0.736316	-9.816032	-0.010835	0.011241	0.013521	-0.205820	-0.351608	0.691992	-0.032018	0.212814	-0.975525	-0.045129
41150	-0.774385	0.741341	-9.758250	0.014176	0.004224	0.018966	-0.205023	-0.351890	0.692371	-0.032060	0.212604	-0.975581	-0.044872
41151	-0.793697	0.739366	-9.666775	0.035697	0.000749	0.005015	-0.206869	-0.352156	0.689376	-0.032249	0.212499	-0.975628	-0.044201
41152	-0.827429	0.751509	-9.714413	0.045482	-0.004508	0.017418	-0.206609	-0.351324	0.689643	-0.032596	0.212298	-0.975698	-0.043369
41153	-0.812946	0.751337	-9.733768	0.021393	0.002515	0.004927	-0.206366	-0.348827	0.691896	-0.032692	0.212205	-0.975732	-0.042973
41154	-0.810714	0.727134	-9.777328	0.026731	-0.011483	0.008435	-0.205041	-0.348279	0.691619	-0.033104	0.212174	-0.975745	-0.042531
41155	-0.772001	0.736555	-9.743905	0.035627	-0.004528	0.020851	-0.206114	-0.346746	0.692176	-0.033383	0.211755	-0.975853	-0.041901
41156	-0.817993	0.722372	-9.779723	0.035600	-0.004524	0.027912	-0.205598	-0.344945	0.693499	-0.033682	0.211341	-0.975960	-0.041269
41157	-0.822727	0.738946	-9.878035	-0.018936	-0.009747	0.019572	-0.205209	-0.343836	0.694292	-0.033834	0.210979	-0.976013	-0.041730
41158	-0.813142	0.726991	-9.830185	-0.030568	0.009477	0.023957	-0.204936	-0.344671	0.693623	-0.033582	0.210705	-0.976055	-0.042328
41159	-0.827298	0.770671	-9.740632	-0.030608	-0.001047	0.027454	-0.205989	-0.345775	0.692840	-0.033509	0.210204	-0.976137	-0.042990
41160	-0.798602	0.727509	-9.623606	-0.003712	0.009456	0.015332	-0.207308	-0.345906	0.690758	-0.033377	0.210081	-0.976165	-0.043058
41161	-0.760540	0.649959	-9.716158	-0.003633	0.011251	0.000334	-0.208369	-0.346595	0.691687	-0.033200	0.210102	-0.976164	-0.043123
41162	-0.693410	0.582083	-9.717518	0.001730	0.019976	0.003895	-0.208897	-0.346174	0.690254	-0.032896	0.210201	-0.976156	-0.043032
41163	-0.727085	0.601509	-9.743442	-0.014398	0.002485	0.004610	-0.208764	-0.346453	0.690643	-0.032836	0.210138	-0.976159	-0.043336
41164	-0.789381	0.669399	-9.725300	0.000001	0.006043	-0.012863	-0.208504	-0.346177	0.691693	-0.032812	0.210549	-0.976071	-0.043327
41165	-0.779478	0.703041	-9.710577	0.017856	-0.010592	-0.009265	-0.208775	-0.345899	0.692750	-0.033156	0.210724	-0.976034	-0.043046
41166	-0.791442	0.717640	-9.686272	0.050152	-0.003544	-0.026622	-0.206913	-0.345908	0.691671	-0.033542	0.211370	-0.975923	-0.042090
41167	-0.755071	0.738953	-9.703164	0.032271	0.004318	-0.026730	-0.206262	-0.344246	0.692466	-0.033669	0.211889	-0.975833	-0.041456
41168	-0.784484	0.681167	-9.797311	0.032232	-0.002672	-0.017945	-0.207330	-0.343686	0.693538	-0.033956	0.212357	-0.975747	-0.040851
41169	-0.731384	0.678272	-9.821836	0.024139	-0.011451	-0.011002	-0.206935	-0.342993	0.693277	-0.034340	0.212561	-0.975706	-0.040454
41170	-0.789472	0.659513	-9.811937	0.017861	0.002546	-0.003934	-0.206150	-0.341471	0.693805	-0.034453	0.212769	-0.975671	-0.040116
41171	-0.823369	0.645493	-9.763737	-0.001840	0.009530	0.000360	-0.207472	-0.342018	0.693426	-0.034308	0.212786	-0.975671	-0.040145
41172	-0.799183	0.650173	-9.744663	-0.004521	0.004275	-0.002329	-0.206800	-0.342855	0.692357	-0.034290	0.212989	-0.975623	-0.040239
41173	-0.741184	0.654663	-9.701850	0.024136	0.004272	-0.009187	-0.206812	-0.341467	0.693421	-0.034364	0.213171	-0.975600	-0.039777
41174	-0.726841	0.635219	-9.731039	0.016910	-0.008006	0.003044	-0.207613	-0.341324	0.694486	-0.034673	0.213227	-0.975588	-0.039508
41175	-0.785022	0.606545	-9.817391	-0.004546	0.009516	0.006490	-0.206551	-0.340774	0.693424	-0.034507	0.213126	-0.975612	-0.039593
41176	-0.828614	0.587782	-9.771565	-0.014420	-0.004487	0.008138	-0.207337	-0.341880	0.692374	-0.034610	0.213114	-0.975598	-0.039924
41177	-0.854920	0.621833	-9.715667	-0.016200	0.016501	0.010858	-0.208397	-0.342569	0.693172	-0.034258	0.212942	-0.975636	-0.040209
41178	-0.862099	0.631467	-9.729915	-0.007234	0.002527	0.002946	-0.207481	-0.340352	0.693049	-0.034259	0.213026	-0.975611	-0.040365
41179	-0.818497	0.650369	-9.730074	0.002579	0.016491	0.013633	-0.207218	-0.339242	0.692005	-0.033988	0.212787	-0.975676	-0.040286
41180	-0.804070	0.642922	-9.768740	0.014270	0.009532	-0.000410	-0.208008	-0.340627	0.692529	-0.033946	0.212943	-0.975656	-0.039992
41181	-0.804168	0.630749	-9.816948	0.006232	0.004299	-0.004014	-0.208804	-0.340483	0.692280	-0.033944	0.213036	-0.975640	-0.039881
41182	-0.785073	0.597144	-9.745395	0.013371	-0.002720	-0.004002	-0.207613	-0.340629	0.693310	-0.034140	0.213254	-0.975595	-0.039654
41183	-0.794581	0.616623	-9.692213	0.007112	0.011265	-0.002229	-0.209196	-0.341731	0.692536	-0.034004	0.213317	-0.975592	-0.039496
41184	-0.784926	0.616504	-9.706718	0.003577	0.013035	-0.011062	-0.208679	-0.340068	0.693726	-0.033857	0.213684	-0.975521	-0.039387
41185	-0.801800	0.623573	-9.797823	0.012481	0.007787	-0.000434	-0.208139	-0.341042	0.692658	-0.033811	0.213706	-0.975528	-0.039140
41186	-0.775438	0.594582	-9.771946	0.001700	0.012997	0.010066	-0.208420	-0.341738	0.698302	-0.033640	0.213677	-0.975542	-0.039083
41187	-0.782560	0.611498	-9.764480	-0.003641	0.000769	0.000296	-0.209225	-0.340902	0.699505	-0.033661	0.213690	-0.975535	-0.039180
41188	-0.818891	0.597269	-9.790768	-0.014372	0.006030	0.001126	-0.209473	-0.340619	0.693864	-0.033564	0.213826	-0.975497	-0.039460
41189	-0.833344	0.602200	-9.788183	-0.010808	0.000781	0.002901	-0.209339	-0.341037	0.694383	-0.033556	0.213793	-0.975495	-0.039696
41190	-0.811246	0.650393	-9.703698	-0.001825	-0.000967	-0.007613	-0.208932	-0.342983	0.694883	-0.033655	0.214111	-0.975420	-0.039756
41191	-0.799236	0.640743	-9.682281	-0.007201	-0.004477	-0.007671	-0.210511	-0.342138	0.689662	-0.033774	0.214277	-0.975371	-0.039940
41192	-0.804158	0.630866	-9.778491	0.007145	-0.011436	-0.013758	-0.209972	-0.343530	0.689640	-0.034122	0.214690	-0.975271	-0.039866
41193	-0.785189	0.582566	-9.793632	0.035770	-0.004439	-0.010015	-0.209462	-0.341729	0.692671	-0.034427	0.214873	-0.975247	-0.039207
41194	-0.814258	0.568493	-9.750279	-0.009027	-0.000982	0.002894	-0.209600	-0.340757	0.692552	-0.034488	0.214972	-0.975215	-0.039415
41195	-0.862164	0.621897	-9.713201	-0.018903	-0.000121	0.009899	-0.210534	-0.340335	0.693095	-0.034461	0.214807	-0.975236	-0.039817
41196	-0.852127	0.674730	-9.715083	-0.007282	-0.003625	0.011741	-0.209471	-0.343260	0.697778	-0.034573	0.214754	-0.975236	-0.040008
41197	-0.827945	0.679351	-9.715239	-0.010850	-0.007125	0.008171	-0.210111	-0.343947	0.692002	-0.034720	0.214612	-0.975250	-0.040287
41198	-0.847479	0.650522	-9.753857	0.010625	0.009507	0.013676	-0.211183	-0.342831	0.693212	-0.034652	0.214510	-0.975284	-0.040074
41199	-0.821106	0.623871	-9.749584	-0.000069	0.006021	0.002998	-0.210795	-0.340889	0.692831	-0.034594	0.214472	-0.975294	-0.040083
41200	-0.823233	0.664720	-9.768324	-0.007166	0.006927	-0.009378	-0.210777	-0.343527	0.692148	-0.034518	0.214840	-0.975210	-0.040213
41201	-0.823122	0.679240	-9.739316	-0.007224	0.007767	0.002964	-0.212788	-0.341157	0.693909	-0.034396	0.214808	-0.975216	-0.040357
41202	-0.813507	0.674237	-9.777912	0.008940	0.013051	-0.007476	-0.212791	-0.341435	0.695220	-0.034269	0.215109	-0.975163	-0.040146
41203	-0.799121	0.659706	-9.773396	0.017883	0.007801	-0.008319	-0.212512	-0.342824	0.693626	-0.034262	0.215281	-0.975139	-0.039795
41204	-0.760680	0.630695	-9.723589	-0.003646	0.003376	0.001183	-0.212772	-0.342544	0.691531	-0.034262	0.215437	-0.975101	-0.039878
41205	-0.794519	0.626156	-9.720945	-0.001861	0.006882	0.002980	-0.212241	-0.343242	0.692830	-0.034177	0.215401	-0.975110	-0.039923
41206	-0.818670	0.626301	-9.735156	-0.010765	0.013906	-0.004101	-0.213812	-0.344480	0.688639	-0.033945	0.215671	-0.975052	-0.040096
41207	-0.803867	0.669541	-9.715559	-0.025151	0.003364	0.008096	-0.215135	-0.344472	0.687477	-0.033825	0.215548	-0.975062	-0.040614
41208	-0.803705	0.693477	-9.753740	-0.035893	0.013857	0.013348	-0.213954	-0.344342	0.691138	-0.033472	0.215475	-0.975062	-0.041288
41209	-0.798841	0.698249	-9.753728	-0.051969	0.011243	0.006172	-0.213410	-0.345733	0.689671	-0.033084	0.215413	-0.975045	-0.042298
41210	-0.765005	0.702737	-9.773196	-0.060995	0.000700	0.021039	-0.214731	-0.346836	0.689549	-0.032872	0.215198	-0.975046	-0.043523
41211	-0.755340	0.702734	-9.749245	-0.111061	-0.014165	0.007399	-0.215120	-0.349890	0.692019	-0.032721	0.215129	-0.974962	-0.045794
41212	-0.788758	0.756032	-9.709888	-0.096795	-0.006315	0.019888	-0.215232	-0.353639	0.692378	-0.032491	0.214952	-0.974915	-0.047747
41213	-0.803038	0.785024	-9.704624	-0.072591	-0.001035	0.011282	-0.214266	-0.356696	0.686817	-0.032246	0.214792	-0.974886	-0.049213
41214	-0.836406	0.847708	-9.742071	-0.072536	-0.006240	-0.001049	-0.214791	-0.358082	0.687336	-0.032138	0.215010	-0.974766	-0.050679
41215	-0.976228	0.882367	-9.776519	-0.166434	0.018288	-0.003357	-0.214239	-0.360722	0.685725	-0.031134	0.215214	-0.974582	-0.053886
41216	-0.874572	0.915210	-9.789036	-0.379412	0.035672	0.009229	-0.215773	-0.370016	0.684080	-0.028875	0.215450	-0.974170	-0.061156
41217	-0.844707	1.039970	-9.816700	-0.585238	0.046082	0.021882	-0.215936	-0.384730	0.678945	-0.025495	0.215416	-0.973500	-0.072410
41218	-0.780256	1.270582	-9.749711	-0.776766	0.056458	0.036411	-0.218990	-0.402621	0.670802	-0.021072	0.215302	-0.972407	-0.087322
41219	-0.662952	1.475522	-10.077642	-0.916379	0.052038	0.053015	-0.221478	-0.425095	0.660372	-0.016084	0.214722	-0.970886	-0.104957
41220	-0.823384	2.005731	-10.147074	-1.218008	0.052819	0.080938	-0.224176	-0.455342	0.646453	-0.009726	0.213739	-0.968368	-0.128391
41221	-0.650575	2.520296	-9.762899	-1.532235	0.047274	0.110394	-0.225708	-0.496141	0.620328	-0.002041	0.211924	-0.964453	-0.157843
41222	-0.590468	3.141963	-9.251541	-1.762425	0.057466	0.156435	-0.229082	-0.540541	0.595510	0.006970	0.209205	-0.958912	-0.191501
41223	-0.579218	3.693483	-8.992932	-1.920982	0.075629	0.199507	-0.232486	-0.579525	0.570220	0.017150	0.205242	-0.951660	-0.227868
41224	-0.416369	4.503940	-8.622095	-2.150087	0.092026	0.210342	-0.238587	-0.625568	0.530717	0.028581	0.200773	-0.941802	-0.268110
41225	-0.341345	5.183403	-8.050114	-2.318476	0.077771	0.233839	-0.245605	-0.670353	0.485988	0.040519	0.195228	-0.929242	-0.311051
41226	-0.192182	5.752564	-7.177203	-2.358008	0.060872	0.244116	-0.254036	-0.718735	0.433364	0.052240	0.188971	-0.914441	-0.354059
41227	-0.307073	6.555814	-6.724737	-2.374154	0.075654	0.249528	-0.261329	-0.755320	0.377427	0.064255	0.182217	-0.897448	-0.396555
41228	-0.325719	7.308033	-6.196777	-2.545944	0.042284	0.229798	-0.264803	-0.785120	0.319004	0.075916	0.174891	-0.876898	-0.441248
41229	-0.229472	7.908665	-5.392749	-2.694439	0.038597	0.203225	-0.271571	-0.813369	0.251322	0.087647	0.167280	-0.852487	-0.487444
41230	-0.317838	8.350300	-4.353415	-2.782182	0.036653	0.189455	-0.277043	-0.833152	0.178320	0.099161	0.159219	-0.824662	-0.533618
41231	-0.296703	8.913283	-3.467453	-2.771495	0.020737	0.174584	-0.286348	-0.848741	0.093599	0.109976	0.150773	-0.794305	-0.578145
41232	-0.129782	9.595910	-2.413131	-2.737514	0.064230	0.166244	-0.292580	-0.850051	0.017772	0.120888	0.142579	-0.761876	-0.620163
41233	0.082749	9.563952	-1.309735	-2.785937	0.098913	0.169446	-0.292893	-0.846538	-0.050610	0.132190	0.134206	-0.726325	-0.661034
41234	0.325221	9.666463	-0.205051	-2.787854	0.102107	0.168487	-0.296306	-0.829950	-0.127089	0.143047	0.125465	-0.688590	-0.699743
41235	0.561432	9.571530	0.815699	-2.592976	0.119341	0.183074	-0.299112	-0.807261	-0.197212	0.153527	0.116934	-0.651392	-0.733788
41236	0.519226	9.382133	1.698364	-2.523344	0.149770	0.201269	-0.311285	-0.770772	-0.268368	0.164028	0.108554	-0.613595	-0.764730
41237	0.385361	9.199042	2.836660	-2.657595	0.141720	0.175567	-0.314995	-0.733363	-0.332290	0.173959	0.099582	-0.571866	-0.795482
41238	0.331325	8.715411	3.432434	-2.769365	0.174896	0.150104	-0.310385	-0.691698	-0.391173	0.183488	0.090797	-0.526699	-0.825031
41239	0.304276	7.939456	4.464449	-2.600281	0.181805	0.123872	-0.309572	-0.637238	-0.447902	0.191889	0.082703	-0.482474	-0.850622
41240	0.407816	7.523611	5.605231	-2.494767	0.188610	0.106020	-0.308001	-0.580844	-0.496743	0.199315	0.075147	-0.438948	-0.872898
41241	0.486814	7.059241	6.546179	-2.510794	0.242710	0.076000	-0.310633	-0.510959	-0.542758	0.206269	0.068468	-0.393481	-0.893273
41242	0.886774	6.561441	7.599339	-2.625529	0.300023	0.106848	-0.306240	-0.443616	-0.581552	0.213773	0.061993	-0.345018	-0.911823
41243	0.759397	5.942254	8.513849	-2.774450	0.313690	0.169148	-0.294284	-0.379095	-0.615367	0.222111	0.054397	-0.292488	-0.928525
41244	0.663024	5.280800	9.057471	-2.844527	0.327481	0.217914	-0.287362	-0.296221	-0.644063	0.230734	0.046411	-0.238072	-0.942300
41245	0.640903	4.541139	9.385644	-2.891220	0.318620	0.238538	-0.279831	-0.210440	-0.661708	0.239016	0.037636	-0.181655	-0.953130
41246	0.422182	3.326569	9.652369	-2.867166	0.274042	0.233958	-0.277198	-0.108809	-0.671240	0.246181	0.028174	-0.125675	-0.960628
41247	0.426777	2.610532	9.908479	-2.596031	0.208535	0.196772	-0.269997	-0.023315	-0.670103	0.251590	0.018619	-0.074419	-0.964789
41248	0.139125	1.561342	9.807566	-1.991027	0.124974	0.132903	-0.260292	0.040640	-0.666198	0.254852	0.010719	-0.035413	-0.966272
41249	-0.012034	1.023649	9.781056	-1.130177	0.036145	0.078872	-0.258855	0.085616	-0.657628	0.256558	0.005347	-0.013075	-0.966426
41250	-0.046397	0.612263	9.668467	-0.353293	-0.021183	0.006712	-0.258985	0.105470	-0.653226	0.256694	0.003035	-0.006377	-0.966467
41251	-0.028084	0.472526	9.640264	0.042344	-0.050717	-0.038129	-0.263277	0.110212	-0.648122	0.255929	0.002038	-0.007173	-0.966667
41252	0.047371	0.208289	9.946623	0.011915	-0.071774	-0.052609	-0.265660	0.109114	-0.648097	0.254878	0.000631	-0.007790	-0.966942
41253	0.090337	0.140396	9.878174	-0.290489	-0.038621	-0.045025	-0.265393	0.109390	-0.648886	0.253981	-0.001825	-0.002108	-0.967205
41254	0.169485	-0.291402	10.458974	-0.519599	-0.003834	-0.040525	-0.265475	0.122025	-0.646132	0.253138	-0.004625	0.007901	-0.967387
41255	0.274235	-0.497092	10.321111	-0.653835	0.043330	-0.018493	-0.265851	0.137436	-0.640063	0.252670	-0.007346	0.021031	-0.967296
41256	0.340160	-0.713578	9.700360	-0.575108	0.043425	-0.000346	-0.265854	0.158400	-0.635651	0.252523	-0.009500	0.032353	-0.967003
41257	0.368929	-0.738291	9.558023	-0.462307	0.027763	-0.015452	-0.265294	0.171862	-0.628040	0.252084	-0.011574	0.041685	-0.966738
41258	0.212343	-1.021050	9.508054	-0.381914	-0.003700	0.004396	-0.263631	0.181849	-0.626783	0.252058	-0.013656	0.049029	-0.966373
41259	0.328595	-0.982621	9.786295	-0.262051	0.018974	0.010605	-0.262634	0.191006	-0.623293	0.252144	-0.014877	0.054432	-0.966043
41260	0.107862	-1.122548	9.873116	-0.186989	0.013755	0.027030	-0.261885	0.197109	-0.619829	0.252577	-0.015614	0.058101	-0.965705
41261	0.221854	-1.053668	9.877731	-0.052643	0.043554	0.006068	-0.262431	0.198500	-0.617705	0.252602	-0.015308	0.059557	-0.965614
41262	0.079426	-1.386684	9.947235	0.004781	0.062056	-0.027839	-0.262433	0.199611	-0.618876	0.251974	-0.014208	0.059749	-0.965783
41263	0.308117	-1.134927	9.481883	-0.030991	0.062050	-0.017533	-0.258724	0.201674	-0.620225	0.251526	-0.013470	0.060860	-0.965841
41264	0.423679	-1.186124	9.552402	-0.091921	0.068066	0.001384	-0.256073	0.202910	-0.621435	0.251427	-0.012705	0.062957	-0.965743
41265	0.423524	-1.205586	9.480075	-0.084869	0.029552	0.015392	-0.256888	0.205969	-0.621130	0.251638	-0.012849	0.064931	-0.965555
41266	0.225308	-1.241713	9.745752	0.002861	0.013880	-0.006889	-0.255573	0.206794	-0.619040	0.251471	-0.012665	0.064922	-0.965602
41267	0.424088	-1.132841	9.673184	0.071764	0.006857	-0.008211	-0.255562	0.205128	-0.619320	0.251294	-0.012505	0.063725	-0.965730
41268	0.331749	-1.218228	9.831629	0.083473	-0.001837	-0.032823	-0.254354	0.202900	-0.619492	0.250666	-0.012252	0.062074	-0.966004
41269	0.244133	-1.307145	9.634277	0.056687	-0.001758	-0.040054	-0.256463	0.201246	-0.621052	0.249880	-0.012389	0.061100	-0.966268
41270	0.287476	-1.319944	9.491951	-0.049000	-0.021070	-0.017997	-0.255930	0.199298	-0.618453	0.249527	-0.013152	0.061916	-0.966297
41271	0.215335	-1.280592	9.591569	-0.125981	-0.033344	-0.016812	-0.255948	0.202213	-0.618161	0.249181	-0.014793	0.064311	-0.966206
41272	0.216308	-1.141395	9.492215	-0.134811	-0.029779	-0.037981	-0.258493	0.205003	-0.615993	0.248427	-0.016179	0.066736	-0.966214
41273	0.285277	-0.960736	9.753272	-0.064824	-0.032345	-0.088578	-0.258370	0.206391	-0.615587	0.246707	-0.017593	0.067898	-0.966548
41274	0.500122	-0.635165	9.793617	-0.021640	-0.024421	-0.137579	-0.260511	0.207650	-0.612521	0.244056	-0.018449	0.068126	-0.967189
41275	0.468897	-0.967522	10.362092	-0.005343	-0.012140	-0.193882	-0.261828	0.205713	-0.612258	0.240289	-0.019331	0.068136	-0.968114
41276	0.374341	-1.360945	10.464137	0.055648	0.022953	-0.221562	-0.265919	0.201848	-0.612497	0.235969	-0.019011	0.067062	-0.969257
41277	0.314069	-1.687328	10.552237	0.059275	0.079828	-0.219618	-0.265877	0.195740	-0.614659	0.231595	-0.017844	0.066236	-0.970391
41278	0.269663	-1.808236	10.229164	0.054837	0.108764	-0.210738	-0.264670	0.194623	-0.616396	0.227361	-0.015848	0.065580	-0.971471
41279	0.498985	-1.810942	9.929124	-0.005157	0.110450	-0.191846	-0.263047	0.190172	-0.617516	0.223454	-0.014361	0.066172	-0.972360
41280	0.399326	-1.890613	9.578160	-0.044651	0.097342	-0.158676	-0.262906	0.188643	-0.617402	0.220207	-0.012968	0.067411	-0.973035
41281	0.438876	-1.759022	9.449545	-0.070839	0.063113	-0.111389	-0.260517	0.189464	-0.618744	0.217902	-0.012612	0.069114	-0.973439
41282	0.013449	-1.818117	9.490992	-0.123814	0.047385	-0.076471	-0.259452	0.188764	-0.618636	0.216298	-0.012425	0.071693	-0.973612
41283	-0.101152	-1.638838	9.619022	-0.177624	0.062178	-0.046781	-0.258958	0.194454	-0.617404	0.215218	-0.012449	0.075504	-0.973563
41284	0.104112	-1.627107	9.259269	-0.202676	0.061290	-0.037326	-0.256867	0.198467	-0.614770	0.214330	-0.012274	0.079687	-0.973428
41285	-0.160867	-1.883795	9.592686	-0.175982	0.019287	-0.027570	-0.256099	0.202906	-0.614080	0.213683	-0.013089	0.083295	-0.973258
41286	-0.192040	-1.508941	9.390567	-0.145735	-0.022737	0.006073	-0.254268	0.205671	-0.610798	0.213784	-0.014234	0.086018	-0.972982
41287	-0.380369	-1.507246	9.464315	-0.011508	-0.066367	-0.012437	-0.256406	0.207904	-0.610217	0.213619	-0.015955	0.086049	-0.972989
41288	-0.333187	-1.670477	9.692764	0.124429	-0.085641	-0.011569	-0.256932	0.206796	-0.609826	0.213566	-0.017201	0.083240	-0.973224
41289	-0.149338	-1.630554	9.845460	0.156585	-0.106724	-0.009699	-0.261286	0.201960	-0.609152	0.213577	-0.018954	0.079821	-0.973475
41290	0.075153	-1.309619	9.967386	0.226350	-0.099816	-0.003883	-0.262841	0.196693	-0.611413	0.213728	-0.020027	0.074967	-0.973807
41291	0.178991	-0.971358	9.941538	0.253331	-0.075291	-0.024708	-0.266232	0.187548	-0.613423	0.213430	-0.020762	0.069748	-0.974244
41292	0.285915	-0.865135	9.554877	0.194176	-0.071840	0.010119	-0.267510	0.179919	-0.614792	0.213788	-0.021409	0.065643	-0.974437
41293	0.192869	-1.040376	9.431088	0.054498	-0.043898	0.042681	-0.268033	0.178256	-0.614276	0.214673	-0.022280	0.064425	-0.974304
41294	-0.071063	-1.489387	9.800741	0.013951	0.013690	0.109543	-0.265515	0.179075	-0.614569	0.216778	-0.021902	0.064242	-0.973859
41295	-0.064080	-1.212903	10.563357	-0.029336	0.088576	0.187079	-0.262601	0.180448	-0.615387	0.220267	-0.020340	0.065292	-0.973039
41296	0.236676	-1.021176	10.315409	-0.049921	0.116490	0.204607	-0.258639	0.184037	-0.615543	0.224056	-0.018116	0.066841	-0.972113
41297	0.292033	-1.019430	9.454508	-0.040646	0.095788	0.149970	-0.253609	0.187343	-0.617163	0.226802	-0.016509	0.068098	-0.971417
41298	0.176113	-1.353300	9.312268	-0.004730	0.039968	0.107703	-0.248975	0.188010	-0.615257	0.228821	-0.015697	0.068388	-0.970936
41299	0.439642	-1.653081	9.486808	-0.025306	0.039870	0.100360	-0.247509	0.188281	-0.617378	0.230680	-0.015190	0.069084	-0.970455
41300	0.061144	-1.896051	9.297406	-0.058502	0.020724	0.118621	-0.245399	0.190769	-0.617517	0.232918	-0.014984	0.070332	-0.969834
41301	-0.050593	-1.330592	9.867284	-0.132854	0.018840	0.125258	-0.242754	0.192004	-0.616888	0.235252	-0.015345	0.073042	-0.969065
41302	0.133557	-1.229917	9.436631	-0.085370	0.039877	0.130061	-0.238538	0.196979	-0.616246	0.237670	-0.014874	0.074904	-0.968339
41303	0.157191	-1.300035	9.377937	0.045437	0.033012	0.090436	-0.236291	0.198772	-0.616525	0.239358	-0.014168	0.074198	-0.967988
41304	0.245710	-1.083749	9.540693	0.079472	0.005003	0.071211	-0.234697	0.198486	-0.616421	0.240736	-0.013675	0.072684	-0.967769
41305	0.042929	-1.081500	9.758781	0.025828	-0.011577	0.051430	-0.233350	0.195563	-0.617390	0.241728	-0.013985	0.072101	-0.967561
41306	-0.036844	-0.753918	9.705553	-0.035698	-0.043816	-0.001032	-0.234411	0.195430	-0.617375	0.241743	-0.015096	0.072560	-0.967506
41307	-0.252284	-1.170155	9.904518	-0.020180	-0.034862	-0.074048	-0.234138	0.193762	-0.616608	0.240329	-0.016236	0.072684	-0.967830
41308	-0.099322	-1.405773	10.328307	-0.032707	0.020994	-0.070516	-0.235602	0.194325	-0.616449	0.238905	-0.016179	0.073375	-0.968131
41309	0.051442	-1.266785	10.542513	-0.027305	0.064652	-0.070340	-0.233875	0.194316	-0.616869	0.237414	-0.015408	0.074100	-0.968456
41310	-0.051300	-1.777014	10.181819	-0.016531	0.104995	-0.059607	-0.231616	0.193748	-0.616647	0.236082	-0.013631	0.074880	-0.968748
41311	-0.238607	-1.967951	10.190854	-0.100786	0.120692	-0.023138	-0.229202	0.190403	-0.618293	0.235399	-0.012042	0.077335	-0.968742
41312	-0.174486	-1.426501	9.650938	-0.183030	0.105012	-0.025453	-0.226041	0.194552	-0.618431	0.234679	-0.010998	0.081349	-0.968601
41313	-0.351521	-1.506845	8.882430	-0.067490	0.054559	-0.045888	-0.224736	0.198016	-0.617760	0.233662	-0.010554	0.082843	-0.968725
41314	-0.516646	-1.650754	9.382123	0.169596	-0.018856	-0.077901	-0.224730	0.197461	-0.618422	0.232205	-0.010347	0.079432	-0.969363
41315	-0.244015	-1.367198	9.988706	0.291311	-0.006743	-0.096393	-0.223861	0.186349	-0.621041	0.230381	-0.009476	0.073673	-0.970261
41316	0.045104	-1.465162	10.153328	0.280495	0.005349	-0.080678	-0.226979	0.176926	-0.624765	0.228838	-0.008288	0.068218	-0.971036
41317	0.304521	-1.663949	10.307433	0.203489	0.037557	-0.063621	-0.226664	0.170540	-0.628511	0.227560	-0.006932	0.064371	-0.971609
41318	0.023723	-1.755813	10.227082	0.140679	0.076892	-0.010999	-0.223165	0.162884	-0.629560	0.227246	-0.004901	0.061967	-0.971851
41319	-0.249653	-1.469224	9.646288	0.196249	0.090229	-0.010392	-0.220870	0.157596	-0.631880	0.226927	-0.002490	0.058532	-0.972148
41320	-0.402059	-1.156579	9.242607	0.253616	0.065910	-0.027567	-0.220015	0.149540	-0.635520	0.226304	-0.000179	0.053879	-0.972566
41321	-0.189300	-1.113305	8.991308	0.143480	0.059690	-0.003769	-0.216392	0.144524	-0.638514	0.226143	0.001417	0.051341	-0.972739
41322	-0.476214	-1.405227	9.545630	-0.027751	0.036747	0.046904	-0.216504	0.141748	-0.639853	0.226997	0.001965	0.052027	-0.972503
41323	-0.425274	-1.044044	9.801707	-0.183702	0.020764	0.095989	-0.214659	0.143404	-0.639077	0.228825	0.001441	0.055695	-0.971872
41324	-0.315457	-0.872743	9.466244	-0.306244	-0.014214	0.087929	-0.213900	0.148953	-0.637457	0.230532	-0.000228	0.061560	-0.971115
41325	-0.205394	-1.332541	8.835104	-0.257137	-0.042158	0.117151	-0.212104	0.158661	-0.635549	0.232831	-0.002277	0.066368	-0.970247
41326	-0.206074	-1.439633	9.208820	-0.097229	-0.065029	0.154332	-0.213206	0.163664	-0.632331	0.235889	-0.003877	0.067939	-0.969394
41327	-0.049383	-1.170949	10.162333	-0.005358	-0.040865	0.200015	-0.213485	0.165053	-0.630736	0.239798	-0.004614	0.067871	-0.968436
41328	-0.124737	-0.896709	9.981069	0.028572	0.002868	0.234869	-0.211090	0.164902	-0.632219	0.244324	-0.004193	0.067333	-0.967344
41329	-0.471294	-0.743709	10.363163	0.016083	0.039647	0.227989	-0.206705	0.165018	-0.633861	0.248659	-0.003214	0.067199	-0.966252
41330	-0.246110	-0.317721	10.231524	0.014558	0.086066	0.189397	-0.203516	0.165279	-0.635483	0.252183	-0.001313	0.067337	-0.965333
41331	-0.273919	-0.482011	9.922231	0.032717	0.085392	0.138400	-0.199541	0.166646	-0.635661	0.254721	0.000532	0.067035	-0.964688
41332	-0.364468	-0.645282	9.786540	0.031041	0.076758	0.113681	-0.196343	0.165519	-0.637691	0.256791	0.002234	0.066804	-0.964153
41333	-0.526258	-0.639675	9.634178	0.081349	0.104926	0.081600	-0.193534	0.163006	-0.639729	0.258204	0.004649	0.065627	-0.963848
41334	-0.588446	-0.561687	9.808661	0.101123	0.131199	0.065127	-0.190727	0.160909	-0.641894	0.259254	0.007697	0.064327	-0.963634
41335	-0.426989	-0.265275	9.615995	0.065505	0.120757	0.031362	-0.187249	0.156864	-0.643038	0.259680	0.010290	0.063492	-0.963550
41336	-0.362176	-0.314368	9.458646	0.056654	0.058730	-0.004200	-0.184848	0.156019	-0.645184	0.259490	0.011622	0.062685	-0.963639
41337	-0.159880	-0.392792	9.499261	0.139152	0.037799	-0.052217	-0.184825	0.153382	-0.647312	0.258392	0.012890	0.059965	-0.964091
41338	-0.395550	-0.938556	9.764208	0.164230	0.005513	-0.077751	-0.185179	0.146442	-0.648558	0.256821	0.013663	0.056825	-0.964690
41339	-0.459200	-1.067200	10.008432	0.146374	-0.006726	-0.097324	-0.186735	0.140758	-0.649904	0.254897	0.014052	0.053753	-0.965371
41340	-0.561276	-1.151267	9.787228	0.055100	0.005549	-0.085590	-0.189358	0.136191	-0.651223	0.253197	0.014259	0.052720	-0.965872
41341	-0.507966	-1.116477	9.501154	-0.088005	0.002066	-0.090173	-0.189487	0.135636	-0.651490	0.251464	0.013635	0.054244	-0.966249
41342	-0.595066	-1.139821	9.511251	-0.220404	-0.017171	-0.100879	-0.190577	0.139807	-0.650118	0.249566	0.011996	0.058423	-0.966519
41343	-0.484547	-1.217746	9.480559	-0.238245	-0.029414	-0.116082	-0.192871	0.145373	-0.648452	0.247396	0.009980	0.062722	-0.966831
41344	-0.624558	-1.224913	9.926328	-0.188153	-0.038176	-0.128054	-0.196357	0.150529	-0.647034	0.244981	0.008061	0.066176	-0.967233
41345	-0.613029	-0.971686	10.174294	-0.098572	-0.024154	-0.152861	-0.198635	0.153456	-0.645394	0.242057	0.006800	0.067805	-0.967866
41346	-0.813492	-1.327199	10.604562	0.000837	-0.003088	-0.181161	-0.202758	0.153755	-0.643489	0.238532	0.006409	0.067778	-0.968745
41347	-1.104607	-1.525799	10.989346	0.086015	0.044278	-0.218221	-0.204856	0.150157	-0.644938	0.234219	0.007307	0.066187	-0.969901
41348	-0.999378	-1.640020	10.088225	0.079921	0.086440	-0.219029	-0.204431	0.146824	-0.647079	0.229817	0.008979	0.065054	-0.971016
41349	-0.835275	-1.633711	9.423524	0.052152	0.082969	-0.194604	-0.205069	0.143357	-0.648680	0.225908	0.010529	0.064343	-0.971964
41350	-0.757173	-1.514405	9.308855	0.034179	0.033948	-0.187860	-0.205035	0.138776	-0.650827	0.222173	0.011013	0.063852	-0.972852
41351	-0.770718	-1.384246	9.363344	0.034143	0.021680	-0.184350	-0.206861	0.134205	-0.652421	0.218538	0.011318	0.063247	-0.973711
41352	-0.592845	-1.500964	9.403730	0.057350	0.033844	-0.170117	-0.207645	0.132126	-0.652692	0.215135	0.011923	0.062298	-0.974522
41353	-0.621678	-1.477037	9.288887	0.069736	0.019810	-0.140101	-0.208018	0.127685	-0.652468	0.212350	0.012403	0.061016	-0.975208
41354	-0.763195	-1.341389	9.238791	0.089322	-0.001176	-0.122340	-0.210376	0.124089	-0.655357	0.209906	0.012521	0.059281	-0.975842
41355	-0.460495	-1.225680	9.307211	0.067812	0.005692	-0.113729	-0.212213	0.120211	-0.655105	0.207649	0.012754	0.057991	-0.976400
41356	-0.201986	-1.547496	9.342139	-0.045088	-0.008483	-0.084788	-0.212855	0.116883	-0.655917	0.205974	0.012214	0.058840	-0.976710
41357	-0.235257	-1.479238	9.554717	-0.188419	-0.040113	-0.061255	-0.215130	0.120089	-0.655587	0.204854	0.010527	0.062384	-0.976746
41358	-0.398028	-1.282700	9.697783	-0.211787	-0.055892	-0.045535	-0.217421	0.124960	-0.653665	0.204044	0.008421	0.066284	-0.976679
41359	-0.253585	-0.661684	9.424873	-0.156304	-0.036657	-0.030873	-0.219448	0.129691	-0.651223	0.203500	0.006963	0.069188	-0.976602
41360	-0.221709	-0.931353	9.416691	-0.154573	-0.027943	-0.016795	-0.220000	0.132192	-0.649351	0.203201	0.005676	0.072079	-0.976464
41361	-0.224476	-1.666334	9.751961	-0.128029	-0.019372	0.037906	-0.221633	0.138865	-0.648734	0.203968	0.004755	0.074486	-0.976128
41362	-0.114926	-1.550989	9.995092	-0.092507	-0.000335	0.096376	-0.221783	0.141643	-0.648442	0.205832	0.004425	0.076265	-0.975601
41363	-0.631627	-1.541974	10.052531	-0.104363	-0.002061	0.144022	-0.221002	0.144416	-0.648426	0.208639	0.004094	0.078274	-0.974847
41364	-0.852442	-1.365852	10.450631	-0.028517	0.023211	0.187056	-0.219836	0.148296	-0.646698	0.212221	0.004631	0.078894	-0.974021
41365	-1.078350	-0.889029	10.847425	0.073396	0.060784	0.209240	-0.214646	0.147158	-0.648890	0.216182	0.006421	0.077666	-0.973238
41366	-0.592544	-0.797340	9.820408	0.118288	0.074874	0.207751	-0.213718	0.147987	-0.649946	0.220058	0.008623	0.075642	-0.972511
41367	-0.599625	-1.096965	9.355557	0.118352	0.036514	0.193465	-0.209177	0.144909	-0.653198	0.223734	0.010124	0.073398	-0.971830
41368	-0.750637	-1.287275	9.662316	0.093209	0.011982	0.196717	-0.208775	0.144074	-0.652818	0.227474	0.010974	0.071580	-0.971088
41369	-0.879675	-1.111658	10.129319	0.096032	0.015516	0.155400	-0.206374	0.143229	-0.654965	0.230440	0.011931	0.069677	-0.970515
41370	-0.941455	-0.971617	10.145884	0.140047	0.047106	0.126803	-0.204758	0.140444	-0.656987	0.232754	0.013580	0.067126	-0.970121
41371	-0.675232	-0.869722	9.536679	0.102744	0.068232	0.089553	-0.201814	0.136818	-0.657988	0.234365	0.015517	0.065332	-0.969827
41372	-0.620058	-1.246528	9.161736	0.018655	0.043786	0.087004	-0.200748	0.136813	-0.659054	0.235927	0.016481	0.065129	-0.969446
41373	-0.570079	-1.352426	9.268244	-0.104889	0.029699	0.094825	-0.198232	0.137633	-0.658953	0.237753	0.016693	0.067196	-0.968855
41374	-0.519598	-1.395112	9.596593	-0.169391	0.022583	0.101348	-0.198798	0.142633	-0.657056	0.239665	0.016376	0.070531	-0.968152
41375	-0.563012	-1.389770	9.659519	-0.164968	0.033054	0.113767	-0.195109	0.148168	-0.658370	0.241865	0.016378	0.073785	-0.967362
41376	-0.590460	-1.173326	9.578123	-0.085235	0.030518	0.094126	-0.194482	0.153162	-0.656229	0.243618	0.016608	0.075530	-0.966783
41377	-0.349633	-1.257707	9.341938	-0.035018	0.001702	0.066987	-0.194353	0.154272	-0.656877	0.244914	0.016548	0.076124	-0.966410
41378	-0.427097	-1.281405	9.260616	-0.040298	-0.041938	0.036851	-0.193701	0.155935	-0.656345	0.245650	0.015510	0.076664	-0.966198
41379	-0.451571	-1.324717	9.193032	-0.074287	-0.048918	0.033935	-0.196093	0.156503	-0.656434	0.246394	0.014210	0.077777	-0.965939
41380	-0.157586	-1.409102	9.090982	-0.208497	-0.050771	0.035490	-0.196390	0.160947	-0.654678	0.247161	0.012170	0.081523	-0.965462
41381	-0.733539	-1.599898	9.728275	-0.239101	-0.053416	0.056526	-0.198556	0.166789	-0.652091	0.248385	0.009991	0.085796	-0.964803
41382	-0.782076	-1.318353	10.431342	-0.156756	-0.001889	0.047676	-0.199393	0.173181	-0.650964	0.249291	0.009171	0.088781	-0.964307
41383	-1.014138	-1.381066	11.355556	-0.147638	0.047100	-0.001389	-0.197559	0.176224	-0.648991	0.249200	0.009304	0.091770	-0.964049
41384	-1.119052	-1.529549	11.299475	-0.182210	0.115502	-0.051617	-0.195201	0.181349	-0.648845	0.247975	0.010442	0.095846	-0.963957
41385	-0.983084	-1.735401	10.401843	-0.071809	0.156033	-0.093025	-0.193622	0.183839	-0.648844	0.245894	0.012905	0.097918	-0.964252
41386	-1.126812	-1.874772	9.293480	0.067898	0.117874	-0.102680	-0.192290	0.184389	-0.651092	0.243629	0.015223	0.097194	-0.964866
41387	-1.389846	-1.509690	9.237456	0.313087	0.044583	-0.127439	-0.191168	0.175498	-0.653693	0.240984	0.017386	0.091316	-0.966067
41388	-1.065011	-1.347525	9.609056	0.434916	0.014807	-0.177839	-0.192544	0.163983	-0.658777	0.237309	0.019356	0.083022	-0.967686
41389	-0.768177	-1.712953	9.638346	0.268525	0.030436	-0.182685	-0.194056	0.152052	-0.662288	0.233613	0.020948	0.077955	-0.968973
41390	-0.928361	-1.824798	9.624022	-0.051863	0.016374	-0.170946	-0.196151	0.147899	-0.663610	0.230193	0.020673	0.079087	-0.969706
41391	-0.747952	-1.570316	9.139889	-0.252352	0.045150	-0.132642	-0.196408	0.145956	-0.662838	0.227647	0.020205	0.084191	-0.969887
41392	-0.674731	-1.456003	8.953101	-0.206729	0.065271	-0.119014	-0.198568	0.151521	-0.661436	0.225154	0.020252	0.088524	-0.970082
41393	-0.674035	-1.368488	9.256939	-0.163017	0.037188	-0.106449	-0.197429	0.160540	-0.660444	0.223085	0.020069	0.091844	-0.970255
41394	-0.844579	-1.587597	9.534694	-0.075504	0.007410	-0.086533	-0.196919	0.163313	-0.659111	0.221366	0.019631	0.093358	-0.970513
41395	-0.723110	-1.489588	9.645332	0.004919	0.024812	-0.061230	-0.197705	0.161234	-0.658594	0.220128	0.020035	0.093336	-0.970789
41396	-0.794996	-1.407610	9.526721	0.031675	0.044047	-0.032727	-0.200077	0.159583	-0.660939	0.219222	0.020894	0.092907	-0.971017
41397	-0.800014	-1.434015	9.531268	0.033511	0.044073	-0.043292	-0.199005	0.158327	-0.661624	0.218285	0.021831	0.092391	-0.971256
41398	-0.907247	-1.570343	9.511398	-0.077535	0.033538	-0.024749	-0.199278	0.159857	-0.661999	0.217643	0.022019	0.094034	-0.971239
41399	-1.118782	-1.425260	9.221667	-0.149144	0.009120	-0.016448	-0.198230	0.162350	-0.662121	0.217373	0.021543	0.096899	-0.971028
41400	-1.583425	-1.570157	9.421096	-0.213631	-0.015303	-0.015138	-0.200399	0.168748	-0.659660	0.217082	0.020207	0.100967	-0.970707
41401	-1.646025	-1.532312	9.051936	-0.199277	-0.027449	-0.016805	-0.199374	0.174157	-0.658046	0.216899	0.018858	0.104649	-0.970385
41402	-1.804312	-1.377349	8.982979	-0.063296	-0.078084	-0.024729	-0.201255	0.176804	-0.655758	0.216563	0.016929	0.105530	-0.970401
41403	-2.270069	-1.691712	9.608287	-0.027461	-0.086741	-0.056159	-0.204322	0.178069	-0.653729	0.215685	0.015178	0.105633	-0.970614
41404	-2.431164	-1.957365	10.421399	-0.090070	-0.073696	-0.081264	-0.207653	0.180031	-0.653396	0.214264	0.013098	0.107071	-0.970801
41405	-1.665627	-2.281713	10.134665	-0.095366	-0.106183	-0.101096	-0.212325	0.183110	-0.650667	0.212582	0.010660	0.108448	-0.971048
41406	-0.949561	-2.075911	9.255989	0.115803	-0.130688	-0.085701	-0.216292	0.179798	-0.649327	0.211154	0.008338	0.105643	-0.971691
41407	-0.908149	-2.369120	9.439732	0.237314	-0.078312	-0.038882	-0.220498	0.173296	-0.650378	0.210548	0.007986	0.100689	-0.972352
41408	-0.956243	-2.366304	10.238132	0.124348	-0.040093	0.000965	-0.222605	0.170391	-0.650375	0.210604	0.007642	0.098084	-0.972608
41409	-1.176314	-2.088911	10.719108	-0.040234	0.054306	0.006387	-0.220868	0.168716	-0.650943	0.210654	0.008803	0.099100	-0.972485
41410	-1.278960	-2.247982	10.352837	-0.095594	0.098157	0.003506	-0.219680	0.170376	-0.651733	0.210521	0.010227	0.101355	-0.972267
41411	-1.025512	-1.568741	9.733557	-0.090032	0.100878	-0.017516	-0.217287	0.170364	-0.653083	0.210023	0.012055	0.103543	-0.972123
41412	-0.605302	-1.886268	9.223954	-0.113117	0.084313	-0.049646	-0.216244	0.173413	-0.652806	0.208889	0.013027	0.106091	-0.972080
41413	-0.438930	-1.921267	9.214906	-0.073961	0.050941	-0.012529	-0.214811	0.177848	-0.652389	0.208585	0.013933	0.107754	-0.971950
41414	-0.449417	-1.715227	9.707674	0.000167	0.054313	0.005681	-0.212162	0.178666	-0.652027	0.208561	0.014912	0.107959	-0.971918
41415	-0.607339	-1.522884	10.064558	0.090455	0.068274	0.018805	-0.211351	0.176719	-0.652979	0.208778	0.016881	0.106450	-0.972006
41416	-0.695774	-1.392543	9.987505	0.144250	0.064881	-0.003671	-0.211054	0.173248	-0.656432	0.208498	0.018647	0.103901	-0.972309
41417	-0.818326	-1.298670	9.696419	0.181067	0.055418	-0.027166	-0.208634	0.169487	-0.659002	0.207811	0.020639	0.100543	-0.972769
41418	-0.750042	-1.185626	9.081840	0.185739	0.045096	-0.056232	-0.207402	0.164205	-0.661175	0.206529	0.022085	0.097123	-0.973358
41419	-0.750967	-1.313252	9.032311	0.162456	-0.003000	-0.065412	-0.207632	0.158097	-0.661232	0.205212	0.022775	0.093870	-0.973939
41420	-0.689955	-1.572433	9.382115	0.166006	-0.029307	-0.077897	-0.209724	0.153666	-0.663083	0.203651	0.022649	0.090535	-0.974585
41421	-0.710065	-1.691715	9.652510	0.190126	-0.035471	-0.079530	-0.211272	0.146871	-0.664441	0.202095	0.022771	0.086617	-0.975262
41422	-0.686592	-1.787938	9.708884	0.147998	-0.013674	-0.058638	-0.212570	0.142297	-0.665255	0.200884	0.022911	0.083685	-0.975765
41423	-0.681966	-1.821187	9.859880	0.147940	0.002887	-0.045373	-0.214134	0.137446	-0.665673	0.199937	0.023644	0.080749	-0.976189
41424	-0.739404	-1.748598	9.854000	0.199769	0.003757	-0.029980	-0.213440	0.132722	-0.666519	0.199226	0.024378	0.076861	-0.976630
41425	-0.816161	-1.675864	9.845885	0.190825	0.013396	-0.027328	-0.213932	0.126893	-0.668145	0.198584	0.025499	0.073144	-0.977018
41426	-0.796317	-1.599348	9.748052	0.101380	0.037001	-0.023477	-0.214158	0.121481	-0.670297	0.197991	0.026500	0.071306	-0.977248
41427	-0.822459	-1.536934	9.640839	0.004633	0.035187	0.004913	-0.213880	0.119118	-0.670062	0.198038	0.027341	0.071320	-0.977214
41428	-0.853713	-1.513062	9.501981	-0.006212	0.021167	0.028592	-0.212689	0.119945	-0.670598	0.198543	0.027681	0.071494	-0.977089
41429	-0.838332	-1.388130	9.493670	0.052823	0.012424	0.030774	-0.212158	0.120220	-0.670997	0.199099	0.028294	0.070480	-0.977032
41430	-0.857103	-1.319846	9.751789	0.104700	0.026384	0.032098	-0.209216	0.117289	-0.672384	0.199604	0.029182	0.068505	-0.977043
41431	-0.856380	-1.221032	9.817813	0.090333	0.028089	0.042592	-0.210253	0.113546	-0.673457	0.200345	0.030257	0.066816	-0.976976
41432	-0.809608	-1.089762	9.602606	0.058194	0.019388	0.030888	-0.208382	0.111592	-0.673767	0.200857	0.030821	0.065722	-0.976927
41433	-0.806062	-0.926700	9.448225	0.051074	0.005432	0.023772	-0.207839	0.110341	-0.675233	0.201282	0.031260	0.064710	-0.976894
41434	-0.834968	-0.925614	9.729692	0.032360	-0.007683	-0.004606	-0.207561	0.108256	-0.675520	0.201153	0.031145	0.064033	-0.976968
41435	-0.849458	-0.934299	9.998907	0.033250	0.014139	-0.004524	-0.208221	0.107705	-0.675516	0.201024	0.031637	0.063407	-0.977020
41436	-0.840415	-1.020920	10.012254	0.049321	0.015873	0.002628	-0.209271	0.106601	-0.677087	0.200995	0.032059	0.062489	-0.977071
41437	-0.884217	-1.059821	9.764627	0.111880	0.012405	0.024230	-0.206881	0.106310	-0.676863	0.201379	0.032860	0.060297	-0.977103
41438	-0.885917	-0.954492	9.595206	0.169040	0.005395	0.050201	-0.207907	0.100206	-0.677171	0.202213	0.033617	0.056966	-0.977105
41439	-0.897003	-0.821608	9.760265	0.126078	0.003602	0.049027	-0.204960	0.096303	-0.678437	0.203078	0.034325	0.054437	-0.977045
41440	-0.770575	-0.700098	9.702888	0.045515	-0.006964	0.056320	-0.207065	0.094093	-0.680003	0.204123	0.034346	0.053464	-0.976881
41441	-0.797766	-0.786597	9.663673	0.061672	-0.008665	0.044968	-0.206795	0.092425	-0.678711	0.204963	0.034537	0.052135	-0.976770
41442	-0.708191	-0.758140	9.759366	0.059897	-0.013946	0.037863	-0.206786	0.090758	-0.678465	0.205645	0.034460	0.050865	-0.976696
41443	-0.723145	-0.825183	9.821215	0.029451	-0.013970	0.041155	-0.206258	0.092284	-0.680296	0.206436	0.034392	0.050141	-0.976569
41444	-0.779239	-0.906160	9.940942	-0.000911	-0.006077	0.026862	-0.205199	0.091722	-0.678479	0.206938	0.034207	0.050098	-0.976472
41445	-0.762712	-0.950395	9.675908	-0.018786	-0.015654	0.026689	-0.205999	0.092559	-0.678721	0.207480	0.033876	0.050327	-0.976356
41446	-0.779300	-0.904710	9.628507	-0.004463	-0.008641	0.028596	-0.207052	0.092289	-0.680809	0.208014	0.033629	0.050342	-0.976250
41447	-0.709268	-0.907384	9.719204	0.024138	-0.010431	0.032299	-0.207055	0.091593	-0.678978	0.208630	0.033569	0.049757	-0.976151
41448	-0.702045	-0.907705	9.632613	0.024127	-0.008677	0.037592	-0.207587	0.092708	-0.680272	0.209322	0.033449	0.049208	-0.976035
41449	-0.704170	-0.873410	9.830111	0.009785	-0.005227	0.039266	-0.206523	0.091868	-0.679508	0.210076	0.033420	0.048926	-0.975888
41450	-0.689285	-0.818195	9.833020	-0.038480	0.007021	0.031916	-0.207053	0.091872	-0.679763	0.210676	0.033338	0.049667	-0.975724
41451	-0.827793	-0.598484	9.750216	-0.100183	-0.005174	0.024461	-0.207860	0.093264	-0.679211	0.211214	0.032824	0.051533	-0.975528
41452	-1.032647	-0.206934	9.845414	-0.145606	0.007196	-0.017982	-0.206827	0.097145	-0.677350	0.210911	0.032242	0.054398	-0.975458
41453	-1.008459	-0.534655	9.711650	-0.138198	0.009099	-0.070863	-0.206729	0.102281	-0.675724	0.209600	0.031761	0.057093	-0.975602
41454	-0.817404	-0.829866	9.622486	-0.071996	-0.010157	-0.074090	-0.207541	0.104646	-0.675294	0.208181	0.031087	0.058485	-0.975845
41455	-0.664989	-1.133617	9.788325	-0.005906	-0.008512	-0.053447	-0.208869	0.104236	-0.674359	0.207145	0.030823	0.058516	-0.976072
41456	-0.575321	-1.090860	9.840919	0.053868	0.001871	-0.013341	-0.209406	0.106045	-0.675514	0.206817	0.030978	0.057464	-0.976199
41457	-0.552222	-1.233356	9.709294	0.057418	0.015865	-0.000080	-0.208454	0.102986	-0.677135	0.206751	0.031488	0.056339	-0.976262
41458	-0.580379	-1.119950	9.754104	0.051013	0.022783	0.032532	-0.207648	0.100759	-0.676119	0.207283	0.032092	0.055399	-0.976184
41459	-0.637476	-1.001491	9.804028	0.071574	0.021036	0.035360	-0.207656	0.102287	-0.676367	0.207891	0.032780	0.054004	-0.976110
41460	-0.644628	-0.984936	9.693720	0.071588	0.017564	0.034474	-0.206837	0.098533	-0.676679	0.208452	0.033370	0.052639	-0.976045
41461	-0.655890	-0.873964	9.772004	0.033177	0.008830	0.016563	-0.204954	0.095470	-0.678840	0.208730	0.033622	0.051958	-0.976013
41462	-0.675257	-0.887583	9.988327	-0.013318	0.015803	0.005674	-0.206155	0.095753	-0.677505	0.208772	0.033794	0.052262	-0.975982
41463	-0.801640	-0.997566	9.882401	-0.007875	0.028140	-0.004798	-0.204572	0.097133	-0.676990	0.208640	0.034218	0.052481	-0.975984
41464	-0.820816	-0.969345	9.623315	0.011834	0.040443	0.000695	-0.204562	0.096022	-0.677921	0.208545	0.034969	0.052401	-0.975982
41465	-0.908231	-1.036049	9.611285	-0.014157	0.055307	0.014671	-0.203109	0.097125	-0.677669	0.208767	0.035916	0.052856	-0.975875
41466	-1.057367	-0.957608	9.712016	-0.054499	0.044789	0.026733	-0.201525	0.098505	-0.677548	0.209218	0.036503	0.054070	-0.975690
41467	-1.114777	-0.884673	9.819103	-0.049213	0.015892	0.033746	-0.200066	0.099609	-0.679136	0.209880	0.036566	0.055038	-0.975492
41468	-1.119052	-0.807616	9.836850	-0.018747	0.001930	0.019836	-0.200078	0.101275	-0.678594	0.210224	0.036459	0.055380	-0.975402
41469	-1.099579	-0.783927	9.767254	0.015296	-0.013774	0.007691	-0.198876	0.100852	-0.679798	0.210364	0.036199	0.054979	-0.975405
41470	-1.028897	-0.693060	9.772495	0.064428	0.005411	0.031026	-0.198734	0.098768	-0.679164	0.210867	0.036521	0.053704	-0.975355
41471	-0.992618	-0.681655	9.661754	0.085101	0.006345	0.013551	-0.199245	0.096273	-0.680626	0.211049	0.036963	0.052010	-0.975391
41472	-0.990440	-0.717481	9.750252	0.065407	0.007196	0.013401	-0.200299	0.094334	-0.679710	0.211204	0.037305	0.050736	-0.975411
41473	-0.939932	-0.746683	9.768708	0.047566	0.019444	0.004482	-0.198429	0.092658	-0.680281	0.211223	0.037837	0.049831	-0.975433
41474	-0.834745	-0.896545	9.797322	0.040395	0.008912	0.002566	-0.198154	0.091546	-0.681347	0.211186	0.038096	0.049061	-0.975470
41475	-0.750269	-0.904275	9.844574	0.033178	-0.006890	0.009478	-0.199477	0.090442	-0.680812	0.211338	0.038043	0.048328	-0.975476
41476	-0.708580	-0.815579	9.852445	0.033149	-0.012168	0.014751	-0.200261	0.088781	-0.681473	0.211554	0.037872	0.047600	-0.975472
41477	-0.775727	-0.747901	9.788908	0.029619	0.005371	0.011299	-0.199863	0.088500	-0.680826	0.211731	0.038030	0.046987	-0.975457
41478	-0.842988	-0.692609	9.607461	-0.052615	0.022923	0.003750	-0.197331	0.086820	-0.681144	0.211757	0.038171	0.048090	-0.975392
41479	-0.854736	-0.646829	9.603281	-0.095573	0.012416	0.003412	-0.198010	0.089879	-0.681891	0.211869	0.037925	0.049950	-0.975284
41480	-0.896188	-0.704102	9.646243	-0.117035	0.019419	0.001518	-0.197625	0.092377	-0.682003	0.211901	0.037722	0.052295	-0.975162
41481	-0.905977	-0.727565	9.814301	-0.100973	0.003641	0.001572	-0.196991	0.095982	-0.679481	0.211989	0.037278	0.054218	-0.975055
41482	-0.901701	-0.808986	9.943115	-0.028492	-0.005097	-0.006764	-0.195415	0.097916	-0.677910	0.211836	0.036963	0.054739	-0.975071
41483	-0.858053	-0.780756	9.846925	0.047500	0.001888	0.011434	-0.196614	0.098756	-0.678015	0.212007	0.037121	0.053744	-0.975083
41484	-0.838858	-0.795574	9.769677	0.074444	0.000206	-0.009531	-0.196870	0.097925	-0.679332	0.211717	0.037343	0.052282	-0.975217
41485	-0.790846	-0.834517	9.742377	0.045763	-0.015575	-0.002770	-0.196860	0.095842	-0.678959	0.211630	0.037130	0.051255	-0.975298
41486	-0.791267	-0.894539	9.777742	0.015342	-0.012090	-0.002992	-0.196848	0.095010	-0.680938	0.211509	0.036868	0.050889	-0.975354
41487	-0.798734	-0.925736	9.782255	0.007278	-0.019965	-0.003083	-0.197908	0.093765	-0.679490	0.211447	0.036397	0.050601	-0.975400
41488	-0.824511	-0.819358	9.894260	0.033136	-0.033132	0.010302	-0.198977	0.094465	-0.678416	0.211594	0.035813	0.049788	-0.975431
41489	-0.901572	-0.785462	9.770334	0.040322	-0.014713	0.013097	-0.199760	0.093359	-0.680516	0.211819	0.035598	0.048867	-0.975437
41490	-0.842841	-0.673250	9.646137	0.002822	0.017667	0.009425	-0.199492	0.092246	-0.679349	0.211911	0.035877	0.048861	-0.975407
41491	-0.835997	-0.728672	9.631021	-0.057969	0.030795	0.001967	-0.199496	0.093497	-0.680256	0.211945	0.036121	0.050054	-0.975330
41492	-0.907166	-0.891344	9.740324	-0.056196	0.019429	-0.001600	-0.198975	0.094882	-0.679725	0.211861	0.036174	0.051215	-0.975286
41493	-0.902210	-0.874471	9.764510	-0.002535	0.005436	-0.001259	-0.197784	0.095292	-0.679345	0.211817	0.036156	0.051229	-0.975296
41494	-0.824931	-0.872774	9.730214	0.001028	0.001914	0.002257	-0.198325	0.096822	-0.679059	0.211794	0.036112	0.051197	-0.975304
41495	-0.718829	-0.892943	9.697822	-0.034722	-0.005096	-0.007757	-0.198587	0.096407	-0.679321	0.211656	0.035737	0.051803	-0.975316
41496	-0.694674	-0.893036	9.728857	-0.040207	-0.008667	0.015974	-0.198334	0.096960	-0.676693	0.211912	0.035328	0.052520	-0.975237
41497	-0.747516	-0.858454	9.890743	-0.015218	0.007036	0.030331	-0.199652	0.096690	-0.678777	0.212489	0.035299	0.052770	-0.975099
41498	-0.800300	-0.805600	9.735580	-0.027645	0.023734	0.017995	-0.197668	0.097512	-0.678405	0.212739	0.035578	0.053378	-0.975001
41499	-0.843643	-0.786209	9.673687	-0.052675	0.009770	0.010731	-0.196612	0.098339	-0.677888	0.212957	0.035421	0.054379	-0.974904
41500	-0.923469	-0.807057	9.731820	-0.050881	0.015909	0.009903	-0.197821	0.100567	-0.677584	0.213081	0.035439	0.055413	-0.974818
41501	-0.901827	-0.819312	9.712264	-0.040232	0.005371	0.026676	-0.197297	0.101675	-0.677450	0.213606	0.035271	0.056137	-0.974668
41502	-0.829666	-0.858422	9.691964	0.018869	0.012390	0.018291	-0.196634	0.102228	-0.678111	0.213856	0.035527	0.055790	-0.974623
41503	-0.868572	-0.903129	9.917712	0.033147	0.012354	0.020155	-0.196767	0.102089	-0.677717	0.214195	0.035799	0.055117	-0.974577
41504	-0.868033	-0.824108	9.803249	0.032323	0.017651	0.009613	-0.195427	0.100833	-0.679457	0.214262	0.036205	0.054536	-0.974580
41505	-0.892776	-0.905830	9.759261	-0.009675	0.006317	-0.004841	-0.195568	0.100833	-0.677091	0.214151	0.036148	0.054688	-0.974598
41506	-0.921985	-0.939167	9.795181	-0.021335	0.013298	0.002150	-0.196216	0.099171	-0.678805	0.214101	0.036233	0.055140	-0.974581
41507	-0.888375	-0.963778	9.698470	-0.013338	-0.019075	0.007365	-0.195428	0.101111	-0.679454	0.214257	0.035679	0.055252	-0.974560
41508	-0.886228	-1.002186	9.729255	-0.027615	-0.005073	0.002015	-0.194503	0.101244	-0.678679	0.214246	0.035377	0.055748	-0.974546
41509	-0.895395	-0.934645	9.768566	-0.027709	0.005366	0.024978	-0.194774	0.102496	-0.679188	0.214729	0.035257	0.056239	-0.974416
41510	-0.921562	-0.876931	9.697351	-0.024143	-0.003367	0.027637	-0.194123	0.104297	-0.678523	0.215208	0.035033	0.056657	-0.974294
41511	-0.912081	-0.901133	9.672956	-0.024128	-0.003358	0.024987	-0.195063	0.105273	-0.676791	0.215698	0.034762	0.057040	-0.974173
41512	-0.921962	-0.934503	9.747166	-0.016951	0.007139	0.021547	-0.195865	0.106249	-0.676769	0.216033	0.034767	0.057366	-0.974079
41513	-0.878592	-0.949165	9.782675	-0.004451	0.009735	0.026918	-0.194802	0.106105	-0.676919	0.216531	0.034840	0.057422	-0.973963
41514	-0.825432	-0.942556	9.719802	0.010684	0.007070	0.044628	-0.194800	0.105966	-0.677314	0.217294	0.034989	0.057194	-0.973801
41515	-0.820198	-0.887170	9.754043	0.013459	0.005361	0.023503	-0.194536	0.105686	-0.676533	0.217718	0.035047	0.056883	-0.973722
41516	-0.839657	-0.906305	9.739570	0.004496	-0.001636	0.025177	-0.194005	0.105962	-0.677063	0.218123	0.034977	0.056751	-0.973642
41517	-0.863943	-0.925372	9.734753	-0.013322	0.001905	0.009203	-0.194802	0.106522	-0.677834	0.218291	0.034832	0.056955	-0.973597
41518	-0.863703	-0.896098	9.869681	-0.016914	-0.005119	0.006511	-0.193085	0.107345	-0.676670	0.218357	0.034580	0.057238	-0.973575
41519	-0.868633	-0.906063	9.744629	-0.002593	0.008898	0.012836	-0.194415	0.108464	-0.677820	0.218581	0.034622	0.057260	-0.973522
41520	-0.858968	-0.901681	9.629230	-0.018733	-0.005101	0.019718	-0.194142	0.107212	-0.677705	0.218893	0.034378	0.057569	-0.973442
41521	-0.854128	-0.905971	9.811802	-0.020554	-0.008643	0.020566	-0.194401	0.105408	-0.676669	0.219300	0.034008	0.057856	-0.973347
41522	-0.829809	-0.882122	9.807059	0.033181	-0.008609	0.009501	-0.193872	0.105405	-0.676283	0.219388	0.033911	0.057146	-0.973372
41523	-0.839360	-0.863157	9.691994	0.043116	0.014194	-0.000909	-0.193215	0.106512	-0.676151	0.219307	0.034240	0.056303	-0.973428
41524	-0.935830	-0.847793	9.750686	-0.010641	0.001920	0.010141	-0.192946	0.106789	-0.677597	0.219446	0.034155	0.056493	-0.973389
41525	-0.902251	-0.877171	9.668340	-0.027586	0.002821	0.000313	-0.192950	0.106789	-0.676415	0.219450	0.033958	0.056974	-0.973366
41526	-0.866367	-0.925456	9.701124	-0.028523	-0.000712	0.007322	-0.191368	0.109002	-0.677073	0.219546	0.033741	0.057502	-0.973321
41527	-0.810402	-0.868003	9.754178	-0.002602	0.001878	0.012801	-0.192428	0.109008	-0.677451	0.219778	0.033649	0.057482	-0.973273
41528	-0.904748	-0.895711	9.891671	0.058190	0.006249	0.021210	-0.192693	0.108592	-0.676926	0.220077	0.033964	0.056344	-0.973262
41529	-0.829098	-0.785632	9.899495	0.076097	0.005359	0.018693	-0.192293	0.107896	-0.676282	0.220367	0.034293	0.054796	-0.973273
41530	-0.809657	-0.766717	9.841861	0.081470	0.009737	0.020510	-0.192409	0.105258	-0.676832	0.220642	0.034777	0.053220	-0.973281
41531	-0.829288	-0.805506	9.692570	0.064540	0.000180	0.006254	-0.191312	0.099977	-0.678215	0.220702	0.034940	0.051878	-0.973334
41532	-0.839128	-0.829600	9.653922	0.018915	-0.005066	0.004139	-0.192635	0.099707	-0.678985	0.220703	0.034842	0.051465	-0.973359
41533	-0.911088	-0.766085	9.789867	-0.014164	0.007179	-0.001313	-0.191707	0.099424	-0.678214	0.220664	0.034787	0.051691	-0.973358
41534	-0.954696	-0.785046	9.770798	-0.023997	0.012443	-0.001356	-0.191714	0.100673	-0.678202	0.220584	0.034835	0.052196	-0.973347
41535	-0.875040	-0.790421	9.789276	-0.007035	0.007156	0.004892	-0.191710	0.099979	-0.678209	0.220660	0.034822	0.052278	-0.973326
41536	-0.844077	-0.848577	9.728253	-0.020466	0.015893	0.010974	-0.191462	0.102198	-0.676877	0.220816	0.034965	0.052720	-0.973262
41537	-0.844553	-0.915859	9.749116	-0.028530	-0.001604	0.007313	-0.191991	0.102063	-0.677133	0.220964	0.034688	0.053186	-0.973213
41538	-0.801226	-0.935441	9.748517	-0.027640	0.007126	0.010859	-0.192135	0.104841	-0.678416	0.221129	0.034628	0.053729	-0.973148
41539	-0.845157	-1.002250	9.813022	-0.040116	0.015898	0.000223	-0.190815	0.104833	-0.676467	0.221127	0.034628	0.054512	-0.973105
41540	-0.859517	-0.980820	9.705235	-0.041912	0.012416	0.003734	-0.191616	0.105392	-0.675924	0.221146	0.034601	0.055360	-0.973053
41541	-0.878300	-0.906090	9.711063	-0.050907	0.005396	0.012475	-0.190567	0.108025	-0.676701	0.221400	0.034362	0.056304	-0.972950
41542	-0.943063	-0.847597	9.796416	-0.025899	0.015877	0.023299	-0.191365	0.108724	-0.677470	0.221791	0.034495	0.056843	-0.972825
41543	-0.949966	-0.799471	9.785012	-0.016935	0.026382	0.023414	-0.189386	0.110101	-0.676173	0.222212	0.034833	0.057205	-0.972695
41544	-0.911423	-0.809689	9.688423	0.000965	0.003659	0.018164	-0.188329	0.110651	-0.675921	0.222509	0.034842	0.057171	-0.972629
41545	-0.873599	-0.925260	9.746855	0.008119	0.008890	0.018199	-0.189783	0.110382	-0.677084	0.222831	0.034947	0.056969	-0.972563
41546	-0.830129	-0.925534	9.768107	0.007184	-0.001640	0.023427	-0.187522	0.108980	-0.676213	0.223221	0.034886	0.056786	-0.972487
41547	-0.864090	-0.949117	9.835426	0.013450	-0.004259	0.019943	-0.188048	0.108706	-0.676996	0.223588	0.034758	0.056422	-0.972428
41548	-0.945493	-0.847762	9.736349	0.064438	-0.005090	0.025646	-0.188450	0.109403	-0.677245	0.223997	0.034888	0.055109	-0.972405
41549	-0.931215	-0.872390	9.584523	0.040388	0.007219	0.009648	-0.187916	0.108427	-0.676475	0.224132	0.035097	0.054280	-0.972413
41550	-0.907835	-0.982920	9.681593	-0.047286	0.005434	0.003684	-0.187113	0.108146	-0.677803	0.224167	0.034908	0.055202	-0.972360
41551	-0.883909	-1.016548	9.757912	-0.068797	0.008889	0.010573	-0.189243	0.108990	-0.677500	0.224393	0.034660	0.056514	-0.972241
41552	-0.857092	-0.982906	9.815750	-0.053670	0.017576	0.030098	-0.188197	0.110928	-0.676183	0.224925	0.034708	0.057595	-0.972053
41553	-0.885685	-0.929704	9.835836	-0.016953	-0.004252	0.016207	-0.188607	0.113569	-0.677201	0.225239	0.034442	0.057838	-0.971975
41554	-0.933269	-0.828467	9.784534	0.017074	-0.007708	0.011191	-0.187809	0.113148	-0.676824	0.225401	0.034294	0.057445	-0.971966
41555	-0.868304	-0.858141	9.685090	0.001030	0.005431	0.004049	-0.188075	0.113010	-0.676558	0.225456	0.034286	0.057384	-0.971957
41556	-0.830125	-0.925483	9.784932	-0.000717	0.005429	-0.008327	-0.188335	0.112457	-0.677216	0.225226	0.034292	0.057408	-0.972009
41557	-0.835189	-0.959038	9.811028	0.020629	0.009739	0.020035	-0.187007	0.112172	-0.676977	0.225574	0.034470	0.056975	-0.971948
41558	-0.820753	-0.964182	9.738741	0.026087	-0.001573	-0.001118	-0.186338	0.110640	-0.675952	0.225479	0.034468	0.056443	-0.972001
41559	-0.839285	-0.853462	9.716139	0.033160	-0.015600	0.014773	-0.188190	0.110095	-0.676848	0.225744	0.034201	0.055655	-0.971994
41560	-0.904874	-0.906029	9.663224	0.040444	-0.020750	-0.013380	-0.188706	0.107460	-0.676735	0.225415	0.033878	0.054764	-0.972132
41561	-0.853784	-0.855681	9.740273	0.009127	-0.010295	-0.011815	-0.189228	0.106352	-0.677395	0.225173	0.033577	0.054486	-0.972214
41562	-0.829759	-0.874921	9.802335	-0.020521	-0.015628	0.011729	-0.189494	0.106770	-0.677912	0.225369	0.033106	0.054788	-0.972168
41563	-0.800351	-0.810609	9.670630	-0.032908	0.000188	-0.010326	-0.190176	0.108717	-0.675781	0.225172	0.032820	0.055370	-0.972190
41564	-0.805385	-0.839405	9.679955	-0.020402	0.005429	-0.004934	-0.188047	0.108289	-0.676606	0.225030	0.032741	0.055776	-0.972203
41565	-0.829558	-0.843931	9.711358	0.001050	-0.001569	-0.003035	-0.189379	0.109269	-0.676838	0.224955	0.032581	0.055682	-0.972231
41566	-0.791123	-0.873023	9.734726	0.026086	-0.005082	-0.001120	-0.190150	0.104552	-0.676480	0.224852	0.032511	0.055133	-0.972288
41567	-0.766561	-0.817656	9.812062	0.069029	-0.019083	-0.006143	-0.190933	0.102890	-0.677535	0.224692	0.032310	0.053636	-0.972416
41568	-0.868113	-0.833861	9.759875	0.061893	-0.010292	-0.007016	-0.189873	0.103301	-0.677547	0.224481	0.032292	0.052371	-0.972534
41569	-0.906117	-0.746837	9.804466	0.011758	-0.004199	0.000599	-0.190387	0.100805	-0.678352	0.224473	0.032136	0.052048	-0.972559
41570	-0.886817	-0.747194	9.736999	-0.018627	0.003685	-0.003123	-0.191990	0.102758	-0.678571	0.224363	0.032033	0.052410	-0.972568
41571	-0.824439	-0.800924	9.630090	-0.020421	0.003682	0.000362	-0.190942	0.104418	-0.677520	0.224363	0.031891	0.052745	-0.972554
