# Supplementary material for: Identification of Haptic Based Guiding Using Hard Reins
Source: PLoS One. 2015 Jul 22;10(7):e0132020. doi: 10.1371/journal.pone.0132020 (PMC4511788; doi:10.1371/journal.pone.0132020)
Supplement: S8 File — (ZIP) [file pone.0132020.s008.zip › Exp2_MotionData1/Subject1/path3/T8/gc8.txt]

// Start Time: 0
// Sample rate: 25.0Hz
// Scenario: 4.9
// Firmware Version: 2.6.1
Counter	Acc_X	Acc_Y	Acc_Z	Gyr_X	Gyr_Y	Gyr_Z	Mag_X	Mag_Y	Mag_Z	Quat_w	Quat_x	Quat_y	Quat_z
41013	9.140822	-0.935789	-3.686018	0.019521	0.045490	-0.003624	-0.721430	-0.186909	0.155692	0.450415	0.427553	-0.709046	0.334034
41014	9.083130	-0.799042	-3.726442	0.030120	-0.000035	-0.012697	-0.720586	-0.188018	0.154918	0.450203	0.427928	-0.708831	0.334296
41015	9.112170	-0.882387	-3.674937	0.028464	-0.011514	-0.005347	-0.720047	-0.185557	0.156600	0.449799	0.428264	-0.708781	0.334516
41016	9.080878	-0.870026	-3.676102	0.012072	-0.019054	-0.001702	-0.720305	-0.186724	0.157368	0.449398	0.428448	-0.708952	0.334458
41017	9.083265	-0.882198	-3.673855	-0.014016	-0.014205	-0.020113	-0.722813	-0.186559	0.157681	0.449417	0.428630	-0.709084	0.333918
41018	9.057751	-0.972219	-3.818398	-0.049745	-0.041710	-0.020165	-0.720149	-0.187608	0.158010	0.449353	0.428657	-0.709720	0.332615
41019	9.102469	-0.789535	-3.722273	-0.020521	-0.067683	-0.018187	-0.720405	-0.188526	0.159491	0.448651	0.429109	-0.710394	0.331539
41020	9.003512	-0.803174	-3.737983	-0.038159	-0.035584	-0.031144	-0.719282	-0.188328	0.160889	0.448644	0.429360	-0.710798	0.330355
41021	9.107489	-0.746021	-3.714931	-0.030521	0.015532	-0.023837	-0.718447	-0.189383	0.159001	0.449248	0.429252	-0.710741	0.329798
41022	9.097847	-0.843498	-3.674148	-0.000461	0.013693	0.005570	-0.718437	-0.190486	0.158375	0.449376	0.428991	-0.710769	0.329901
41023	9.054362	-0.813726	-3.701310	-0.006079	0.002874	0.001901	-0.720531	-0.189520	0.159571	0.449420	0.428820	-0.710885	0.329815
41024	9.067228	-0.725007	-3.633588	0.028601	0.032556	-0.003565	-0.718844	-0.190548	0.159771	0.449617	0.428847	-0.710460	0.330425
41025	9.145649	-0.843161	-3.724237	0.002459	-0.010554	-0.020068	-0.719426	-0.189610	0.158159	0.449545	0.429154	-0.710450	0.330147
41026	9.058660	-0.778704	-3.783358	0.022860	-0.014961	-0.009021	-0.718846	-0.189882	0.160649	0.449162	0.429499	-0.710457	0.330205
41027	9.092886	-0.818829	-3.702784	0.020568	-0.025023	-0.025522	-0.719670	-0.189937	0.162050	0.448764	0.430142	-0.710410	0.330009
41028	9.085473	-0.779432	-3.743308	0.022772	-0.048103	-0.008961	-0.718683	-0.190678	0.162413	0.447911	0.430702	-0.710716	0.329780
41029	9.058711	-0.808060	-3.764230	0.035126	-0.037846	-0.027316	-0.717420	-0.191404	0.162357	0.447216	0.431586	-0.710671	0.329663
41030	9.038409	-0.830517	-3.886791	0.020621	-0.065851	-0.019971	-0.717966	-0.190541	0.165207	0.446202	0.432395	-0.711056	0.329147
41031	9.073149	-0.666677	-3.826643	0.035410	-0.071852	-0.012555	-0.716840	-0.190753	0.166300	0.444920	0.433296	-0.711440	0.328868
41032	8.962626	-0.739604	-3.755361	0.022557	-0.034691	-0.018180	-0.716808	-0.192120	0.168170	0.444316	0.433899	-0.711542	0.328670
41033	9.049230	-0.705836	-3.787361	0.031211	0.033807	-0.009073	-0.715688	-0.192426	0.168280	0.444553	0.434019	-0.711040	0.329275
41034	9.077762	-0.851700	-3.774888	0.052334	0.019721	-0.005356	-0.715973	-0.191863	0.168457	0.444373	0.434358	-0.710566	0.330094
41035	9.000639	-0.841365	-3.781597	0.032408	0.023012	0.001925	-0.716955	-0.190893	0.169224	0.444373	0.434401	-0.710247	0.330722
41036	9.044665	-0.764779	-3.729610	0.058323	0.050014	0.011132	-0.716568	-0.189540	0.167489	0.444468	0.434345	-0.709612	0.332027
41037	9.108611	-0.855972	-3.834033	0.019327	0.027413	-0.009099	-0.718240	-0.189252	0.167942	0.444718	0.434399	-0.709244	0.332410
41038	9.051153	-0.778167	-3.819302	0.028189	0.015951	-0.018238	-0.717681	-0.189927	0.167057	0.444785	0.434720	-0.708855	0.332731
41039	9.078140	-0.827976	-3.736104	0.015859	0.012133	0.000095	-0.717392	-0.190254	0.167872	0.444787	0.434715	-0.708725	0.333012
41040	9.058658	-0.812844	-3.769090	0.006484	-0.018815	-0.005382	-0.718215	-0.191628	0.167236	0.444462	0.434895	-0.708899	0.332840
41041	9.039299	-0.839389	-3.768539	0.003098	0.010216	0.001897	-0.717385	-0.191344	0.166967	0.444536	0.434764	-0.708887	0.332939
41042	9.067293	-0.898955	-3.861751	-0.012060	-0.018151	-0.015528	-0.717647	-0.191959	0.168048	0.444448	0.434922	-0.709088	0.332421
41043	9.063073	-0.680477	-3.877075	-0.001156	-0.044013	-0.014513	-0.716831	-0.190020	0.168718	0.443896	0.435348	-0.709445	0.331838
41044	8.982463	-0.811448	-3.652719	-0.042982	-0.011166	-0.008256	-0.716546	-0.189930	0.169699	0.444132	0.435071	-0.709859	0.330999
41045	9.044333	-0.752003	-3.777818	-0.008101	0.042207	-0.009171	-0.716269	-0.191105	0.167529	0.444832	0.434787	-0.709540	0.331116
41046	9.054132	-0.837712	-3.720779	0.003244	0.030250	0.005541	-0.717659	-0.192154	0.166221	0.445162	0.434450	-0.709399	0.331417
41047	9.039329	-0.841879	-3.763726	-0.009537	0.002452	0.009225	-0.716558	-0.191430	0.165558	0.445188	0.434154	-0.709603	0.331333
41048	9.044931	-0.774999	-3.691044	0.006906	0.035759	0.005549	-0.716713	-0.190553	0.165055	0.445563	0.433816	-0.709386	0.331735
41049	9.101779	-0.861491	-3.780680	-0.020825	0.030990	-0.005514	-0.717957	-0.190595	0.166320	0.446191	0.433439	-0.709281	0.331610
41050	9.063082	-0.807309	-3.822353	-0.013564	0.010711	-0.005468	-0.718104	-0.190546	0.165348	0.446457	0.433250	-0.709322	0.331411
41051	9.082876	-0.813231	-3.753092	0.000926	-0.007530	-0.009075	-0.718093	-0.191663	0.164999	0.446371	0.433373	-0.709386	0.331227
41052	9.049270	-0.783660	-3.768443	-0.013885	-0.016479	-0.012731	-0.718852	-0.191074	0.164126	0.446313	0.433441	-0.709623	0.330709
41053	9.044370	-0.842015	-3.754149	-0.015582	-0.014908	-0.008159	-0.717864	-0.190766	0.166230	0.446260	0.433452	-0.709871	0.330235
41054	9.039405	-0.807582	-3.787551	-0.022749	-0.002267	-0.003602	-0.717730	-0.190997	0.165098	0.446410	0.433238	-0.710105	0.329809
41055	8.991757	-0.744780	-3.744302	-0.019307	-0.024980	-0.009063	-0.718834	-0.191572	0.165631	0.446251	0.433295	-0.710459	0.329185
41056	9.135485	-0.900416	-3.786919	-0.030009	-0.041222	0.001957	-0.717713	-0.190836	0.167621	0.445875	0.433191	-0.711138	0.328366
41057	8.948540	-0.764251	-3.716246	-0.024500	0.032698	-0.003672	-0.718829	-0.191600	0.166188	0.446545	0.432744	-0.711057	0.328219
41058	9.092935	-0.804281	-3.702691	0.025103	0.060033	-0.000872	-0.717119	-0.191274	0.165433	0.447148	0.432511	-0.710441	0.329038
41059	9.053852	-0.798200	-3.773645	0.017778	0.028589	0.001906	-0.716424	-0.191143	0.165435	0.447358	0.432388	-0.710166	0.329508
41060	9.003778	-0.813395	-3.699417	0.010726	0.039095	0.011040	-0.717281	-0.190612	0.163521	0.447711	0.431987	-0.709939	0.330042
41061	9.049186	-0.876475	-3.720847	0.032800	0.061027	0.012882	-0.718549	-0.190909	0.161281	0.448178	0.431626	-0.709368	0.331106
41062	9.078514	-0.682301	-3.749660	0.010344	0.028832	-0.001753	-0.719825	-0.189975	0.159955	0.448481	0.431456	-0.709133	0.331422
41063	9.078539	-0.804284	-3.694907	0.005748	0.015030	-0.001759	-0.718424	-0.190043	0.160915	0.448627	0.431366	-0.709026	0.331571
41064	9.071447	-0.831299	-3.665836	0.008594	0.006459	0.002843	-0.719554	-0.189804	0.159265	0.448590	0.431276	-0.709035	0.331719
41065	9.073665	-0.821225	-3.694835	0.024883	0.003113	-0.003541	-0.719134	-0.189427	0.160122	0.448414	0.431462	-0.708892	0.332021
41066	9.059372	-0.823848	-3.672581	0.010340	0.002933	0.000098	-0.718716	-0.189958	0.159247	0.448329	0.431452	-0.708896	0.332140
41067	9.099568	-0.847189	-3.761183	-0.022420	-0.026959	0.009260	-0.719573	-0.188774	0.158491	0.448049	0.431231	-0.709447	0.331628
41068	9.107543	-0.707096	-3.724340	0.010318	-0.019256	0.001997	-0.718982	-0.190425	0.160198	0.447638	0.431339	-0.709667	0.331570
41069	9.001760	-0.809182	-3.651010	-0.003993	0.009673	0.011060	-0.720095	-0.190287	0.160636	0.447709	0.431016	-0.709783	0.331649
41070	9.098450	-0.764072	-3.630180	0.003154	0.039675	0.001880	-0.719828	-0.189827	0.159824	0.448194	0.430676	-0.709518	0.332001
41071	9.098203	-0.883141	-3.611626	0.018408	0.027163	0.025768	-0.720421	-0.188566	0.157395	0.448225	0.430227	-0.709451	0.332684
41072	9.040115	-0.887154	-3.643292	0.020119	0.027422	0.021168	-0.719581	-0.188861	0.157369	0.448265	0.429839	-0.709354	0.333338
41073	9.129582	-0.829808	-3.626942	0.052847	0.053719	0.011127	-0.720866	-0.186696	0.156956	0.448475	0.429727	-0.708691	0.334607
41074	9.155109	-0.940472	-3.705904	0.003052	0.025180	-0.001786	-0.721443	-0.185658	0.156188	0.448785	0.429523	-0.708531	0.334792
41075	9.078195	-0.862214	-3.714593	0.022916	0.003448	-0.009058	-0.721296	-0.185573	0.157309	0.448672	0.429765	-0.708347	0.335024
41076	9.122354	-0.898043	-3.598135	0.022822	0.005505	-0.012724	-0.721985	-0.186524	0.156698	0.448601	0.430034	-0.708132	0.335228
41077	9.121917	-0.882646	-3.660812	0.008513	-0.018335	0.001968	-0.720861	-0.186333	0.158235	0.448230	0.430135	-0.708333	0.335168
41078	9.083397	-0.921449	-3.640304	-0.008292	-0.018453	-0.010925	-0.721841	-0.185901	0.158411	0.448076	0.430259	-0.708557	0.334741
41079	9.071115	-0.857546	-3.697392	-0.013521	-0.009772	-0.001767	-0.721555	-0.186995	0.157503	0.448040	0.430158	-0.708798	0.334409
41080	9.058731	-0.920280	-3.714244	-0.045336	-0.024726	-0.027511	-0.720732	-0.185749	0.157851	0.448232	0.430216	-0.709189	0.333247
41081	9.139887	-0.946346	-3.801980	-0.011882	-0.053727	-0.005367	-0.720700	-0.186591	0.160591	0.447578	0.430472	-0.709784	0.332529
41082	9.006583	-0.784837	-3.660692	-0.030004	0.018044	-0.004598	-0.720979	-0.186587	0.160594	0.448081	0.430078	-0.709873	0.332170
41083	9.074208	-0.753889	-3.653359	0.031924	0.028480	0.018466	-0.718741	-0.187192	0.160675	0.448061	0.429843	-0.709643	0.332993
41084	9.063932	-0.850257	-3.694661	0.024989	0.004734	0.000119	-0.718457	-0.188273	0.159489	0.447871	0.429963	-0.709525	0.333342
41085	9.045055	-0.872768	-3.633722	0.027749	0.011160	0.000109	-0.720684	-0.188522	0.159494	0.447763	0.430066	-0.709320	0.333793
41086	9.049764	-0.877486	-3.646005	0.054192	0.032586	-0.005380	-0.721528	-0.187675	0.159834	0.447758	0.430329	-0.708717	0.334740
41087	9.121780	-0.816561	-3.706265	0.031735	-0.008805	-0.020014	-0.720710	-0.186665	0.159190	0.447468	0.430886	-0.708489	0.334894
41088	9.097301	-0.888881	-3.725142	0.015602	-0.015047	-0.007208	-0.720846	-0.186158	0.160479	0.447135	0.431141	-0.708558	0.334863
41089	9.083601	-0.882498	-3.649612	0.028592	-0.017481	0.002030	-0.720322	-0.186805	0.161332	0.446600	0.431415	-0.708619	0.335095
41090	9.068781	-0.891515	-3.692590	0.011916	-0.024360	-0.005339	-0.719210	-0.186015	0.162208	0.446149	0.431685	-0.708805	0.334955
41091	9.073650	-0.920903	-3.673642	0.008105	-0.009184	-0.012714	-0.721150	-0.186450	0.163037	0.446007	0.431928	-0.708801	0.334838
41092	9.088022	-0.872081	-3.705258	-0.000976	-0.018575	-0.009036	-0.720874	-0.185781	0.163774	0.445776	0.432090	-0.708994	0.334529
41093	9.039543	-0.878549	-3.739715	-0.028453	-0.040650	-0.008150	-0.719046	-0.186556	0.164547	0.445473	0.432153	-0.709555	0.333661
41094	9.149281	-0.984721	-3.836287	-0.033855	-0.044450	-0.005398	-0.719846	-0.188327	0.166260	0.445129	0.432153	-0.710221	0.332701
41095	9.011297	-0.838054	-3.670770	-0.039084	0.022458	-0.000928	-0.719714	-0.188026	0.165858	0.445763	0.431597	-0.710353	0.332293
41096	9.054644	-0.852952	-3.667658	0.003618	0.044103	0.020232	-0.718756	-0.187280	0.164778	0.446183	0.430976	-0.710202	0.332857
41097	9.034498	-0.890315	-3.763755	-0.009646	0.013717	0.005560	-0.719291	-0.189109	0.164671	0.446395	0.430648	-0.710271	0.332850
41098	9.044489	-0.856857	-3.732513	0.003102	0.021207	0.002829	-0.719457	-0.187115	0.164516	0.446611	0.430420	-0.710178	0.333053
41099	9.101785	-0.927062	-3.771341	0.021283	0.017758	-0.001719	-0.721844	-0.186588	0.163175	0.446661	0.430444	-0.709944	0.333455
41100	9.082755	-0.720057	-3.827244	0.002394	-0.012396	-0.020030	-0.719326	-0.186935	0.163688	0.446562	0.430749	-0.709965	0.333147
41101	9.058522	-0.876016	-3.759836	-0.000332	0.006230	-0.023797	-0.720535	-0.187663	0.162198	0.446781	0.430973	-0.709788	0.332941
41102	9.090529	-0.848170	-3.683566	-0.008309	-0.003607	-0.012772	-0.718848	-0.188294	0.162981	0.446849	0.431024	-0.709863	0.332625
41103	9.068746	-0.823455	-3.706742	-0.006656	-0.014335	-0.018258	-0.720251	-0.188092	0.162169	0.446795	0.431249	-0.709958	0.332202
41104	9.025290	-0.852266	-3.705305	-0.019219	-0.014851	-0.009121	-0.718845	-0.188180	0.163546	0.446774	0.431223	-0.710238	0.331664
41105	9.073378	-0.789019	-3.745333	-0.020475	-0.016142	0.012921	-0.720371	-0.188722	0.163527	0.446606	0.430894	-0.710710	0.331307
41106	9.063379	-0.807831	-3.783725	-0.041379	-0.036539	-0.014621	-0.720342	-0.190465	0.164397	0.446503	0.430895	-0.711280	0.330220
41107	9.139684	-0.894776	-3.849939	-0.035685	-0.058255	-0.005399	-0.718382	-0.190549	0.165490	0.445985	0.430969	-0.712070	0.329118
41108	8.982075	-0.725411	-3.739089	-0.039074	0.003071	-0.000002	-0.718375	-0.190455	0.166473	0.446325	0.430528	-0.712391	0.328540
41109	9.054275	-0.750164	-3.739535	0.001714	0.028628	0.017483	-0.717845	-0.189648	0.164284	0.446574	0.430039	-0.712354	0.328921
41110	8.990680	-0.826102	-3.829429	0.005144	-0.000466	0.011084	-0.718120	-0.188749	0.166296	0.446411	0.429854	-0.712514	0.329039
41111	8.985893	-0.850512	-3.814918	-0.005694	-0.003525	0.016568	-0.717137	-0.190116	0.164946	0.446270	0.429524	-0.712807	0.329028
41112	9.029682	-0.856429	-3.758630	0.033032	0.019756	0.025793	-0.718422	-0.187164	0.165839	0.446060	0.429241	-0.712730	0.329846
41113	9.125731	-0.739184	-3.870034	0.010145	-0.017069	-0.003486	-0.719566	-0.188473	0.166248	0.445722	0.429428	-0.712867	0.329764
41114	8.995257	-0.830304	-3.877825	0.017664	-0.019394	0.003828	-0.719152	-0.188190	0.166122	0.445232	0.429576	-0.713054	0.329828
41115	9.024611	-0.887370	-3.797179	0.008982	-0.009304	0.020311	-0.718049	-0.186827	0.166894	0.444855	0.429363	-0.713335	0.330006
41116	9.009880	-0.835575	-3.854254	0.021241	-0.032184	0.002024	-0.719451	-0.186496	0.166369	0.444167	0.429646	-0.713601	0.329992
41117	8.976065	-0.908354	-3.834143	0.014254	-0.019938	0.012982	-0.719150	-0.186891	0.168576	0.443638	0.429655	-0.713880	0.330087
41118	8.990892	-0.840820	-3.814936	0.012961	-0.011695	-0.001699	-0.718732	-0.185848	0.170312	0.443325	0.429809	-0.713969	0.330114
41119	8.970727	-0.839127	-3.930099	-0.012254	-0.025254	-0.020086	-0.717873	-0.187698	0.170190	0.443166	0.430092	-0.714187	0.329488
41120	9.066382	-0.901951	-3.996880	0.002902	-0.056042	0.002023	-0.719826	-0.186478	0.171959	0.442292	0.430371	-0.714781	0.329008
41121	8.904100	-0.762075	-3.854650	-0.009767	0.028758	0.000020	-0.718002	-0.187232	0.172314	0.442748	0.430036	-0.714679	0.329056
41122	9.019547	-0.825939	-3.854553	0.025601	0.031972	0.022120	-0.718713	-0.186481	0.171669	0.442794	0.429671	-0.714504	0.329849
41123	8.990215	-0.864022	-3.892347	0.025066	0.010045	0.003789	-0.718308	-0.186016	0.170717	0.442658	0.429714	-0.714370	0.330266
41124	8.942298	-0.876351	-3.851993	0.010460	-0.004819	0.006525	-0.718176	-0.185190	0.171185	0.442420	0.429662	-0.714498	0.330376
41125	8.962821	-0.905785	-3.659845	0.040389	0.034441	0.025764	-0.718425	-0.184264	0.170345	0.442357	0.429363	-0.714233	0.331418
41126	9.096760	-0.831842	-3.818942	0.017449	0.010843	-0.009074	-0.719135	-0.183392	0.170126	0.442387	0.429490	-0.714043	0.331624
41127	9.014124	-0.917809	-3.874376	0.009909	0.013240	-0.018303	-0.719692	-0.184434	0.168392	0.442575	0.429693	-0.713789	0.331657
41128	9.000348	-0.928653	-3.782155	0.001629	0.013133	0.014712	-0.717732	-0.184382	0.169633	0.442609	0.429339	-0.713880	0.331875
41129	9.038970	-0.870518	-3.797712	0.017641	-0.000709	-0.000816	-0.718303	-0.183768	0.168839	0.442417	0.429452	-0.713848	0.332054
41130	9.019462	-0.896802	-3.816475	0.003235	0.002524	0.007400	-0.719974	-0.183757	0.169135	0.442343	0.429269	-0.713969	0.332128
41131	8.983313	-0.879462	-3.824671	0.014476	0.011146	0.016578	-0.719686	-0.183815	0.170245	0.442231	0.429028	-0.714002	0.332516
41132	9.028443	-0.912794	-3.894200	-0.022770	-0.000201	-0.007331	-0.719132	-0.184193	0.169100	0.442432	0.428860	-0.714184	0.332075
41133	9.081585	-0.913402	-3.876870	0.012872	-0.033550	-0.005361	-0.718838	-0.184810	0.170036	0.441840	0.429215	-0.714436	0.331862
41134	8.947935	-0.822012	-3.750518	-0.015104	0.048917	0.001783	-0.719838	-0.183342	0.169299	0.442619	0.428653	-0.714215	0.332028
41135	9.015646	-0.776582	-3.738263	0.023439	0.059645	0.005534	-0.718318	-0.184077	0.166447	0.443200	0.428329	-0.713662	0.332859
41136	9.031918	-0.919551	-3.754294	0.035520	0.038869	0.013829	-0.720424	-0.183696	0.165094	0.443323	0.428102	-0.713299	0.333764
41137	9.010267	-0.938969	-3.741536	0.013323	0.030213	0.005533	-0.721967	-0.182825	0.165163	0.443571	0.427883	-0.713073	0.334199
41138	9.039909	-0.959959	-3.638929	0.043379	0.054492	-0.001781	-0.722123	-0.182204	0.164086	0.443950	0.427849	-0.712379	0.335215
41139	9.115979	-0.914798	-3.791219	0.006544	0.025552	-0.008210	-0.720889	-0.181448	0.162725	0.444283	0.427796	-0.712120	0.335392
41140	9.067691	-0.948427	-3.789633	0.008035	0.015198	-0.020136	-0.721978	-0.183679	0.162318	0.444528	0.427972	-0.711856	0.335404
41141	9.058610	-0.939579	-3.721611	0.002626	0.011305	-0.016468	-0.721413	-0.183338	0.163869	0.444746	0.428097	-0.711679	0.335331
41142	9.024479	-0.904499	-3.787731	-0.008217	-0.011194	-0.009116	-0.720693	-0.184667	0.164758	0.444672	0.428168	-0.711841	0.334995
41143	9.029483	-0.904857	-3.763768	-0.014085	-0.006624	-0.023815	-0.719733	-0.183935	0.163956	0.444826	0.428370	-0.711873	0.334463
41144	9.046282	-0.856083	-3.793061	-0.011854	-0.009391	-0.008196	-0.720849	-0.184436	0.162959	0.444817	0.428350	-0.712071	0.334078
41145	9.043065	-0.879041	-3.887282	-0.028703	-0.038086	-0.020119	-0.719700	-0.185960	0.164808	0.444621	0.428582	-0.712514	0.333097
41146	9.043672	-0.826449	-3.831413	0.002746	-0.051023	-0.005345	-0.719699	-0.187279	0.162772	0.443871	0.428935	-0.713004	0.332593
41147	8.991096	-0.802443	-3.785817	-0.031142	0.012102	-0.012859	-0.720099	-0.186984	0.165586	0.444363	0.428710	-0.713078	0.332066
41148	9.001138	-0.759319	-3.752099	0.003431	0.031648	0.012880	-0.719686	-0.186438	0.165895	0.444651	0.428291	-0.712967	0.332463
41149	9.029408	-0.848633	-3.797211	-0.009852	0.010582	-0.003639	-0.720542	-0.186177	0.163686	0.444878	0.428136	-0.712991	0.332306
41150	8.990956	-0.855563	-3.800543	-0.001125	-0.002498	-0.016425	-0.719889	-0.186375	0.164007	0.444927	0.428289	-0.712981	0.332065
41151	9.045339	-0.731525	-3.676179	0.058189	0.039071	0.009353	-0.719864	-0.188354	0.163885	0.444894	0.428366	-0.712408	0.333236
41152	9.057673	-0.927897	-3.866304	0.021328	-0.004555	0.001975	-0.721024	-0.185456	0.162958	0.444597	0.428475	-0.712422	0.333463
41153	9.125916	-0.790721	-3.824488	0.036011	0.011929	0.002934	-0.721007	-0.186472	0.163453	0.444408	0.428629	-0.712184	0.334025
41154	8.943019	-0.884930	-3.755469	0.047108	-0.029146	0.011225	-0.718066	-0.186597	0.165093	0.443468	0.429020	-0.712310	0.334503
41155	9.038779	-0.860141	-3.845834	0.060142	-0.018545	0.018597	-0.719614	-0.185699	0.164605	0.442531	0.429368	-0.712316	0.335284
41156	8.999600	-0.961488	-3.864457	0.038786	-0.017846	0.038683	-0.720146	-0.183168	0.165822	0.441650	0.429194	-0.712646	0.335968
41157	9.038022	-0.985922	-3.870883	0.008201	-0.005949	0.056960	-0.720570	-0.181817	0.167306	0.441076	0.428450	-0.713219	0.336454
41158	8.998266	-1.012808	-4.014482	-0.032807	-0.039281	0.031223	-0.721132	-0.180604	0.168782	0.440544	0.427910	-0.714143	0.335877
41159	9.011518	-0.897939	-3.907962	-0.038016	-0.034402	0.042241	-0.720600	-0.179017	0.168037	0.440053	0.427162	-0.715153	0.335324
41160	8.961166	-1.041902	-3.815241	-0.078205	0.022994	0.038369	-0.720036	-0.179066	0.168866	0.440749	0.425700	-0.715892	0.334691
41161	9.005374	-0.899784	-3.767664	-0.063688	0.060218	0.031032	-0.721743	-0.179363	0.163839	0.441906	0.424250	-0.716140	0.334477
41162	9.029184	-0.994282	-3.783556	-0.068138	0.030461	0.005400	-0.722647	-0.177828	0.164003	0.442848	0.423280	-0.716471	0.333750
41163	8.992981	-0.981726	-3.796611	-0.081156	0.043928	-0.003829	-0.721820	-0.178048	0.162445	0.444150	0.422281	-0.716679	0.332838
41164	9.063934	-0.945087	-3.673436	-0.037156	0.063024	-0.001913	-0.723503	-0.178353	0.160487	0.445339	0.421482	-0.716443	0.332770
41165	9.067370	-0.976845	-3.838004	-0.044816	0.037939	-0.012909	-0.722823	-0.178396	0.158244	0.446309	0.420973	-0.716381	0.332248
41166	9.014737	-0.913717	-3.816303	-0.026957	0.023095	-0.027532	-0.723349	-0.180804	0.158380	0.447008	0.420899	-0.716214	0.331761
41167	9.053943	-0.939521	-3.721330	-0.027391	0.003484	-0.007307	-0.722513	-0.180945	0.158084	0.447299	0.420694	-0.716390	0.331247
41168	9.087249	-0.946331	-3.773338	-0.016416	-0.018742	-0.005411	-0.723208	-0.180551	0.158953	0.447164	0.420672	-0.716714	0.330756
41169	9.082191	-0.967828	-3.795026	-0.000892	-0.031676	-0.005365	-0.723510	-0.179887	0.157042	0.446715	0.420908	-0.717046	0.330344
41170	9.005310	-0.918895	-3.787002	0.004744	-0.024440	-0.034737	-0.722938	-0.179983	0.158846	0.446518	0.421523	-0.717040	0.329839
41171	8.992518	-0.951652	-3.868853	-0.017996	-0.052423	-0.027407	-0.722369	-0.180577	0.159222	0.446059	0.422058	-0.717484	0.328808
41172	9.019376	-0.798811	-3.888182	-0.019844	-0.060750	-0.026449	-0.722058	-0.182082	0.160942	0.445489	0.422579	-0.718028	0.327721
41173	8.952658	-0.928898	-3.736795	-0.052471	-0.010428	-0.020201	-0.721478	-0.183666	0.161257	0.445876	0.422428	-0.718383	0.326612
41174	9.049067	-0.732089	-3.816402	-0.014979	0.025383	0.011064	-0.722594	-0.183905	0.160695	0.446253	0.421895	-0.718439	0.326661
41175	9.015091	-0.875314	-3.787083	-0.005784	0.016951	0.012900	-0.724130	-0.184131	0.159997	0.446425	0.421506	-0.718521	0.326748
41176	9.000556	-0.860443	-3.803349	-0.005238	0.006663	0.000070	-0.723024	-0.184093	0.158872	0.446526	0.421334	-0.718592	0.326676
41177	8.962532	-0.812317	-3.755725	0.017666	0.032416	-0.000843	-0.722461	-0.183873	0.159997	0.446814	0.421251	-0.718265	0.327107
41178	9.053065	-0.898965	-3.851452	-0.011449	0.039621	0.003679	-0.723060	-0.181657	0.158325	0.447415	0.420761	-0.718110	0.327259
41179	9.043571	-0.845494	-3.855579	-0.006455	0.020332	-0.012790	-0.723888	-0.183004	0.157132	0.447810	0.420713	-0.717948	0.327134
41180	9.044103	-0.865936	-3.778446	0.006694	0.021364	0.000080	-0.723060	-0.183359	0.155427	0.448021	0.420552	-0.717809	0.327358
41181	9.020133	-0.841596	-3.772561	0.002750	0.007185	-0.009082	-0.725280	-0.183649	0.156268	0.448127	0.420620	-0.717736	0.327287
41182	9.019989	-0.907193	-3.763323	0.013306	0.006063	0.009281	-0.723620	-0.182812	0.156024	0.448001	0.420490	-0.717765	0.327562
41183	9.010523	-0.890353	-3.748368	0.000747	0.003885	-0.015513	-0.723057	-0.183769	0.155122	0.448118	0.420652	-0.717680	0.327379
41184	9.058591	-0.900237	-3.759890	0.019217	0.003460	-0.009045	-0.723604	-0.183560	0.156816	0.448024	0.420857	-0.717539	0.327554
41185	8.995686	-0.792032	-3.838949	0.000240	-0.032235	0.003823	-0.723324	-0.183308	0.157387	0.447501	0.420975	-0.717943	0.327232
41186	9.059562	-1.014120	-3.586776	-0.027259	0.016142	-0.003664	-0.723056	-0.182989	0.156567	0.447947	0.420598	-0.718041	0.326891
41187	9.078199	-0.832668	-3.745692	-0.006614	0.028075	-0.019212	-0.725286	-0.183743	0.155285	0.448502	0.420587	-0.717753	0.326777
41188	9.024909	-0.943985	-3.734764	0.005999	0.056069	0.004595	-0.723906	-0.183158	0.154470	0.449186	0.420131	-0.717342	0.327326
41189	9.034327	-0.919280	-3.773598	-0.018659	0.026415	0.009187	-0.723360	-0.183361	0.152637	0.449631	0.419612	-0.717387	0.327283
41190	9.001349	-0.808177	-3.723337	0.004725	0.047570	-0.007305	-0.725041	-0.183948	0.150662	0.450285	0.419364	-0.716963	0.327630
41191	9.140080	-0.978101	-3.782767	0.014195	0.046920	0.003726	-0.724085	-0.183585	0.148720	0.450783	0.419084	-0.716561	0.328182
41192	9.029604	-0.812107	-3.806535	0.008406	0.025314	-0.004506	-0.724239	-0.183105	0.147635	0.451067	0.418976	-0.716336	0.328420
41193	9.073086	-0.836997	-3.781757	0.004532	0.016561	-0.011834	-0.724933	-0.183767	0.146902	0.451312	0.419033	-0.716141	0.328435
41194	9.073277	-0.920251	-3.721927	0.008528	0.021359	0.000082	-0.725483	-0.184324	0.146873	0.451506	0.418891	-0.715987	0.328687
41195	9.073530	-0.867039	-3.711929	0.015609	0.007963	-0.007214	-0.724915	-0.184394	0.148120	0.451504	0.419038	-0.715836	0.328831
41196	9.068566	-0.910651	-3.712028	0.023217	0.004524	0.003809	-0.725735	-0.186575	0.146597	0.451308	0.419088	-0.715767	0.329186
41197	9.060988	-0.914866	-3.755245	0.019189	0.010934	-0.010894	-0.726023	-0.185339	0.147513	0.451341	0.419300	-0.715536	0.329374
41198	9.034536	-0.800146	-3.796981	0.008385	-0.009833	-0.001694	-0.724903	-0.186170	0.146753	0.451102	0.419387	-0.715649	0.329346
41199	9.102930	-0.999791	-3.593135	-0.004863	0.001415	-0.020101	-0.725472	-0.184782	0.147543	0.451261	0.419575	-0.715585	0.329027
41200	9.073584	-0.862255	-3.707070	-0.001133	0.024371	-0.019200	-0.725353	-0.184797	0.144888	0.451710	0.419592	-0.715310	0.328986
41201	9.040254	-0.901742	-3.638456	0.018319	0.056888	0.021147	-0.725628	-0.185473	0.144290	0.452197	0.419033	-0.714938	0.329838
41202	9.040122	-0.862490	-3.672007	0.023076	0.028888	-0.003568	-0.726067	-0.185345	0.141789	0.452402	0.419021	-0.714590	0.330326
41203	9.071850	-0.907318	-3.601031	0.034713	0.038484	0.020298	-0.726335	-0.185402	0.143044	0.452494	0.418744	-0.714266	0.331251
41204	9.116788	-0.964701	-3.685201	0.027764	0.028672	0.000112	-0.724974	-0.183921	0.141308	0.452629	0.418728	-0.713916	0.331840
41205	9.090609	-0.818754	-3.705008	0.030233	0.005161	-0.007169	-0.726632	-0.184509	0.142265	0.452463	0.419023	-0.713694	0.332172
41206	9.087916	-0.920672	-3.698326	0.019937	0.003893	-0.016380	-0.727200	-0.184702	0.140582	0.452423	0.419327	-0.713487	0.332287
41207	9.110042	-0.955738	-3.626926	0.009865	-0.009023	-0.015460	-0.726925	-0.184679	0.140023	0.452279	0.419650	-0.713459	0.332136
41208	9.098054	-0.882593	-3.650153	0.024402	-0.016267	-0.018164	-0.726622	-0.186009	0.141055	0.451924	0.420157	-0.713387	0.332131
41209	9.088252	-0.921259	-3.654869	0.022844	-0.026125	-0.007149	-0.726062	-0.185634	0.141910	0.451372	0.420592	-0.713497	0.332096
41210	9.081023	-0.843166	-3.687902	0.031795	-0.023872	-0.014466	-0.725903	-0.186539	0.142970	0.450821	0.421165	-0.713475	0.332167
41211	9.004140	-0.862514	-3.651341	0.016852	-0.028716	-0.025517	-0.726591	-0.186582	0.144091	0.450403	0.421825	-0.713492	0.331858
41212	9.089942	-1.046835	-3.694393	0.020605	-0.014032	-0.024629	-0.726572	-0.187215	0.145448	0.450154	0.422376	-0.713369	0.331760
41213	9.059265	-0.889223	-3.677728	-0.000957	0.025825	-0.012786	-0.724905	-0.187341	0.144587	0.450579	0.422330	-0.713121	0.331774
41214	9.068971	-0.935746	-3.649412	0.028647	0.056493	-0.003606	-0.726310	-0.186728	0.144079	0.451127	0.422187	-0.712486	0.332576
41215	9.049157	-0.929791	-3.721087	0.024842	0.017950	-0.005393	-0.725616	-0.187249	0.142924	0.451171	0.422319	-0.712200	0.332960
41216	9.088523	-0.941244	-3.611536	0.015427	0.029676	-0.016431	-0.726555	-0.189806	0.143333	0.451531	0.422421	-0.711783	0.333233
41217	9.121510	-0.959687	-3.699836	0.030248	0.040368	-0.010912	-0.726295	-0.188652	0.142843	0.451884	0.422529	-0.711213	0.333835
41218	9.090985	-0.790148	-3.668607	-0.006558	0.026066	-0.016444	-0.725616	-0.188824	0.140313	0.452384	0.422444	-0.710982	0.333758
41219	9.119588	-0.892238	-3.665512	-0.009490	0.022832	-0.023795	-0.726181	-0.188506	0.139780	0.452909	0.422495	-0.710726	0.333527
41220	9.117830	-0.871412	-3.590440	-0.019417	0.041049	-0.020168	-0.726445	-0.189377	0.140287	0.453750	0.422257	-0.710406	0.333367
41221	9.141672	-0.883334	-3.617976	-0.016673	0.020685	-0.018293	-0.726716	-0.191257	0.138218	0.454268	0.422178	-0.710263	0.333066
41222	9.100891	-0.883359	-3.594715	-0.023094	0.033692	-0.020170	-0.725889	-0.191478	0.136661	0.455040	0.421947	-0.710038	0.332785
41223	9.149182	-0.854612	-3.593918	-0.027086	0.038158	-0.033015	-0.725757	-0.191432	0.135685	0.455991	0.421864	-0.709680	0.332351
41224	9.141857	-0.917801	-3.579565	-0.069036	0.030587	-0.027591	-0.725881	-0.192440	0.136043	0.457150	0.421348	-0.709719	0.331329
41225	9.199020	-0.909732	-3.668597	-0.061382	0.007617	-0.012847	-0.725039	-0.193401	0.135138	0.457819	0.420865	-0.710037	0.330336
41226	9.099790	-0.778323	-3.470815	-0.098699	0.079620	-0.046061	-0.725887	-0.194896	0.131144	0.460046	0.420004	-0.709668	0.329128
41227	9.148753	-0.643445	-3.428294	-0.043626	0.119754	-0.042313	-0.723677	-0.196126	0.126579	0.462354	0.419361	-0.708581	0.329056
41228	9.123701	-0.724518	-3.517247	-0.023646	0.112660	-0.047790	-0.725201	-0.197732	0.125098	0.464421	0.419002	-0.707385	0.329176
41229	9.158193	-0.735841	-3.414758	-0.029449	0.124484	-0.060657	-0.726174	-0.200355	0.121036	0.466791	0.418713	-0.705997	0.329171
41230	9.158822	-0.727187	-3.337440	-0.005795	0.150621	-0.067990	-0.726614	-0.200745	0.117525	0.469373	0.418545	-0.704152	0.329664
41231	9.346187	-0.698246	-3.423958	-0.055343	0.112254	-0.069817	-0.724943	-0.203387	0.113018	0.471842	0.418213	-0.702962	0.329103
41232	9.220881	-0.707091	-3.421745	-0.078893	0.091391	-0.058847	-0.726361	-0.204536	0.107934	0.474139	0.417603	-0.702226	0.328145
41233	9.216879	-0.681661	-3.327238	-0.093629	0.104586	-0.063479	-0.724660	-0.207610	0.106471	0.476766	0.416863	-0.701403	0.327037
41234	9.261221	-0.527583	-3.267512	-0.086495	0.090112	-0.067992	-0.725503	-0.209791	0.102016	0.479154	0.416326	-0.700633	0.325880
41235	9.241707	-0.690430	-3.229201	-0.139344	0.108345	-0.062649	-0.724251	-0.212157	0.097809	0.482198	0.415103	-0.700065	0.324166
41236	9.241899	-0.520339	-3.257189	-0.152412	0.147925	-0.077424	-0.725172	-0.214500	0.094555	0.485991	0.413681	-0.699068	0.322467
41237	9.294469	-0.568723	-3.293282	-0.201128	0.109514	-0.048093	-0.724198	-0.217522	0.089334	0.489447	0.411631	-0.698987	0.320030
41238	9.319636	-0.419564	-3.218381	-0.239391	0.079566	-0.037993	-0.723222	-0.220160	0.084974	0.492727	0.409227	-0.699512	0.316918
41239	9.340591	-0.325087	-3.042241	-0.286620	0.156646	-0.031760	-0.723826	-0.220930	0.077673	0.497412	0.405789	-0.699601	0.313809
41240	9.462390	-0.142908	-2.949001	-0.253576	0.154396	-0.026126	-0.724685	-0.221832	0.073159	0.501745	0.402577	-0.699525	0.311204
41241	9.414477	-0.165001	-2.903881	-0.263019	0.134701	-0.035302	-0.725292	-0.223376	0.064274	0.505922	0.399530	-0.699600	0.308187
41242	9.342490	-0.172036	-2.881805	-0.235488	0.130595	-0.029720	-0.726048	-0.225969	0.058715	0.509771	0.396665	-0.699579	0.305581
41243	9.368311	-0.136205	-2.674832	-0.206038	0.148579	-0.024168	-0.726109	-0.225483	0.051625	0.513594	0.393932	-0.699204	0.303566
41244	9.501807	-0.290734	-2.794345	-0.254771	0.132504	0.001455	-0.727105	-0.227843	0.045065	0.517400	0.390396	-0.699486	0.301010
41245	9.247061	-0.333976	-2.690909	-0.296979	0.086536	0.001386	-0.726168	-0.227627	0.040323	0.520880	0.386713	-0.700457	0.297486
41246	9.422376	-0.377432	-2.436909	-0.270208	0.104215	0.043658	-0.727213	-0.225377	0.035165	0.524124	0.382571	-0.701400	0.294911
41247	9.687634	-0.301646	-2.441504	-0.215028	0.105292	0.054846	-0.727392	-0.225273	0.030147	0.526892	0.378846	-0.702050	0.293236
41248	9.561226	-0.489033	-2.505623	-0.164445	0.067764	0.032921	-0.728421	-0.224294	0.024911	0.528857	0.376157	-0.702642	0.291736
41249	9.499399	-0.451003	-2.416117	-0.140678	0.058641	-0.000972	-0.727739	-0.224217	0.023094	0.530719	0.374248	-0.702905	0.290172
41250	9.503519	-0.435181	-2.512775	-0.109652	-0.016976	-0.031071	-0.727748	-0.224950	0.020676	0.531445	0.373522	-0.703585	0.288123
41251	9.528615	-0.290774	-2.445147	-0.067158	-0.067666	-0.078589	-0.728008	-0.226628	0.020295	0.531424	0.374203	-0.704174	0.285834
41252	9.537150	-0.474262	-2.509457	-0.084445	-0.021239	-0.115431	-0.726283	-0.229582	0.022191	0.532379	0.374955	-0.704112	0.283209
41253	9.663848	-0.233728	-2.430511	-0.089086	-0.009821	-0.152090	-0.724990	-0.232845	0.021838	0.533747	0.376089	-0.703647	0.280273
41254	9.706942	-0.189651	-2.484968	-0.096895	-0.001274	-0.171373	-0.723531	-0.238620	0.020630	0.535378	0.377378	-0.703004	0.277023
41255	9.673024	-0.045200	-2.569705	-0.121098	0.003408	-0.187013	-0.723202	-0.243376	0.019216	0.537355	0.378566	-0.702288	0.273366
41256	9.600952	0.113463	-2.609449	-0.116549	0.061021	-0.227460	-0.718371	-0.251590	0.017546	0.540291	0.380088	-0.700627	0.269705
41257	9.582953	0.188728	-2.787008	-0.213586	0.078340	-0.266212	-0.715244	-0.258541	0.013736	0.544418	0.380953	-0.698963	0.264452
41258	9.966053	0.471369	-2.908174	-0.249720	0.138764	-0.288273	-0.713101	-0.266224	0.007796	0.549729	0.381431	-0.696645	0.258832
41259	9.029002	0.870921	-2.735280	-0.298933	0.175560	-0.350958	-0.709684	-0.276395	0.000155	0.556224	0.381991	-0.693627	0.252150
41260	8.871766	0.797901	-2.454655	-0.271571	0.240519	-0.362090	-0.704117	-0.287421	-0.007026	0.563391	0.382684	-0.689604	0.246150
41261	8.971085	1.135947	-2.219479	-0.164579	0.293240	-0.262781	-0.701035	-0.296481	-0.019899	0.569949	0.382886	-0.685150	0.243160
41262	9.284948	1.640573	-2.041958	-0.076962	0.333853	-0.236824	-0.697372	-0.305940	-0.030568	0.576211	0.383527	-0.679975	0.241916
41263	9.670717	1.939812	-2.136548	-0.013819	0.296601	-0.231003	-0.693902	-0.310371	-0.039669	0.581446	0.384971	-0.674896	0.241313
41264	9.816030	1.893589	-2.021524	0.063273	0.258802	-0.217918	-0.690373	-0.317763	-0.046162	0.585458	0.387299	-0.669983	0.241582
41265	9.569311	1.775733	-1.783626	0.116641	0.258382	-0.137133	-0.687582	-0.323072	-0.054473	0.588674	0.389169	-0.665373	0.243496
41266	9.835652	1.832846	-1.660268	0.189389	0.196383	-0.041360	-0.687479	-0.325785	-0.058258	0.589973	0.390897	-0.661901	0.247018
41267	9.689763	1.638637	-1.747855	0.190798	0.093453	-0.013733	-0.686358	-0.326098	-0.058008	0.589796	0.392797	-0.659789	0.250059
41268	9.506609	1.669260	-1.764959	0.104665	0.006915	-0.010128	-0.685378	-0.326395	-0.058036	0.589081	0.394044	-0.659197	0.251342
41269	9.401335	1.736997	-1.697786	0.045548	-0.042129	0.043044	-0.685648	-0.325920	-0.056049	0.587967	0.394168	-0.659846	0.252052
41270	9.473108	1.747135	-1.768029	-0.052654	-0.109847	0.072338	-0.687471	-0.324258	-0.054673	0.586531	0.393062	-0.662063	0.251309
41271	9.382352	1.980502	-1.763114	-0.058527	-0.131288	0.061369	-0.690805	-0.323751	-0.052376	0.584965	0.392180	-0.664412	0.250135
41272	9.491123	2.081561	-1.761692	-0.074645	-0.159819	0.077941	-0.691109	-0.319399	-0.048474	0.582998	0.390984	-0.667353	0.248767
41273	9.387519	2.062778	-1.753110	-0.059226	-0.192919	0.076163	-0.692923	-0.317004	-0.044679	0.580539	0.390211	-0.670509	0.247240
41274	9.450372	2.022953	-1.709832	-0.069377	-0.227866	0.076207	-0.692928	-0.314346	-0.041024	0.577606	0.389421	-0.674175	0.245380
41275	9.180284	2.061842	-1.755028	-0.093887	-0.223446	0.048570	-0.695684	-0.312395	-0.033617	0.575135	0.388767	-0.677592	0.242794
41276	9.189936	2.156862	-1.793412	-0.128077	-0.240406	0.072404	-0.697923	-0.309428	-0.029782	0.572476	0.387391	-0.681620	0.239985
41277	9.243223	2.273062	-1.806723	-0.164479	-0.253719	0.081561	-0.700308	-0.305631	-0.025476	0.569970	0.385618	-0.685917	0.236537
41278	9.525983	1.868934	-1.836837	-0.261290	-0.128084	0.141726	-0.701006	-0.304302	-0.023432	0.569509	0.381211	-0.689779	0.233544
41279	9.729664	1.659035	-2.203267	-0.241115	-0.008082	0.198462	-0.704030	-0.297399	-0.024513	0.570397	0.375775	-0.692465	0.232233
41280	10.040421	1.168507	-2.314692	-0.218841	0.062700	0.200211	-0.705562	-0.288964	-0.028446	0.571932	0.370123	-0.694345	0.231921
41281	9.663367	0.467730	-2.479054	-0.238326	0.086920	0.148544	-0.709311	-0.283200	-0.035037	0.574297	0.364929	-0.695517	0.230792
41282	8.973283	0.053080	-2.117828	-0.269225	0.103312	0.118885	-0.713875	-0.278596	-0.040853	0.577101	0.359613	-0.696514	0.229129
41283	9.415453	0.218512	-2.029431	-0.292854	0.095431	0.161188	-0.714418	-0.273271	-0.048198	0.579866	0.353516	-0.697880	0.227474
41284	9.953558	0.402869	-2.316435	-0.288996	0.059916	0.172404	-0.716503	-0.266826	-0.054762	0.581909	0.347389	-0.699789	0.225826
41285	10.323645	0.050076	-2.603073	-0.309518	-0.027763	0.163342	-0.718541	-0.262226	-0.058369	0.582982	0.341569	-0.702626	0.223112
41286	9.714763	-0.103621	-2.755200	-0.371186	-0.127018	0.192578	-0.721413	-0.255924	-0.058790	0.582812	0.335000	-0.707136	0.219234
41287	9.461117	-0.002461	-2.571163	-0.405769	-0.175618	0.205400	-0.724024	-0.247944	-0.058831	0.582150	0.328049	-0.712328	0.214648
41288	9.314789	0.227370	-2.274372	-0.443830	-0.163544	0.220003	-0.727884	-0.240377	-0.058747	0.581716	0.320339	-0.717626	0.209768
41289	9.439030	0.169793	-2.385661	-0.454061	-0.209577	0.252186	-0.730750	-0.233584	-0.057602	0.580541	0.312208	-0.723572	0.204797
41290	9.346817	0.225236	-2.492949	-0.417814	-0.268176	0.244996	-0.734762	-0.223706	-0.055418	0.578190	0.304794	-0.729965	0.199873
41291	9.335498	0.082597	-2.338885	-0.397470	-0.216862	0.247685	-0.736643	-0.215146	-0.050125	0.576435	0.297329	-0.735570	0.195589
41292	9.275236	0.351335	-2.455638	-0.283272	-0.188914	0.205682	-0.739658	-0.207248	-0.048352	0.574476	0.291668	-0.740136	0.192628
41293	9.362358	0.320790	-2.393886	-0.182149	-0.108381	0.147042	-0.741507	-0.202543	-0.045391	0.573368	0.287702	-0.742969	0.190982
41294	9.381375	0.194288	-2.373685	-0.141849	-0.109991	0.079207	-0.742934	-0.198397	-0.042748	0.572201	0.285217	-0.745301	0.189113
41295	9.271016	0.238136	-2.330629	-0.087808	-0.060124	0.042514	-0.743796	-0.195612	-0.041451	0.571657	0.283684	-0.746595	0.187957
41296	9.188146	0.081854	-2.386513	0.002493	-0.028458	0.062780	-0.744917	-0.195958	-0.042718	0.570939	0.282781	-0.747346	0.188514
41297	9.411402	0.260422	-2.258448	0.110762	0.011218	0.072187	-0.746320	-0.193912	-0.040624	0.570228	0.282792	-0.747233	0.191081
41298	9.443458	0.019237	-2.372317	0.183105	0.057270	0.068548	-0.745662	-0.190288	-0.039569	0.569738	0.283538	-0.746340	0.194887
41299	10.388591	0.312520	-3.038522	0.163874	0.159731	0.022704	-0.747367	-0.189287	-0.042144	0.571120	0.284303	-0.744030	0.198528
41300	9.345845	0.563493	-2.761208	0.032221	0.227267	-0.151263	-0.746518	-0.193572	-0.047583	0.574868	0.285920	-0.740514	0.198535
41301	9.625552	0.795275	-2.832950	-0.030113	0.255515	-0.157754	-0.743610	-0.196912	-0.055636	0.579456	0.286769	-0.736812	0.197743
41302	9.330053	0.611186	-2.332820	-0.114777	0.349356	-0.185677	-0.741518	-0.202460	-0.064655	0.585934	0.286689	-0.732207	0.195865
41303	10.091784	0.668615	-2.315041	-0.118358	0.335950	-0.112078	-0.740861	-0.206695	-0.076930	0.591974	0.285503	-0.728101	0.194743
41304	10.622028	0.681656	-2.300971	0.051744	0.190819	-0.030647	-0.738384	-0.208252	-0.083612	0.594530	0.285720	-0.725539	0.196191
41305	9.782605	0.784325	-2.462127	0.141026	0.089355	-0.034155	-0.738369	-0.210567	-0.085571	0.595166	0.287432	-0.723757	0.198336
41306	9.218745	0.690839	-2.427161	0.109881	-0.013866	-0.094750	-0.739201	-0.212418	-0.088051	0.594666	0.290065	-0.723021	0.198684
41307	9.097080	0.860294	-2.341806	0.007326	-0.072733	-0.091182	-0.738284	-0.216309	-0.084111	0.593934	0.291665	-0.723369	0.197260
41308	9.145066	1.114625	-2.165635	-0.035486	-0.171519	-0.037829	-0.738098	-0.217503	-0.079997	0.591762	0.292372	-0.725401	0.195266
41309	9.222989	1.004658	-2.323837	-0.012829	-0.174923	-0.012094	-0.740292	-0.217942	-0.076094	0.589341	0.293001	-0.727491	0.193866
41310	9.453807	1.101433	-2.428444	-0.054116	-0.128397	0.013507	-0.740290	-0.216381	-0.073205	0.587694	0.292563	-0.729373	0.192449
41311	9.417026	1.041836	-2.485421	-0.098558	-0.136734	0.062963	-0.742237	-0.214280	-0.069148	0.586023	0.290952	-0.731770	0.190881
41312	9.432991	1.090310	-2.311810	-0.136200	-0.127331	0.092254	-0.743373	-0.210992	-0.066421	0.584553	0.288393	-0.734393	0.189195
41313	9.270244	1.231003	-2.229936	-0.198676	-0.161843	0.086672	-0.746313	-0.208257	-0.063431	0.582984	0.285362	-0.737566	0.186263
41314	9.185291	1.144888	-2.273209	-0.281089	-0.180146	0.119539	-0.746322	-0.205054	-0.059324	0.581428	0.280891	-0.741455	0.182447
41315	9.303864	1.284613	-2.267072	-0.338350	-0.140099	0.130423	-0.749881	-0.198797	-0.058625	0.580768	0.275497	-0.745058	0.178040
41316	9.755016	1.055358	-2.406195	-0.366217	-0.028154	0.170621	-0.752479	-0.191948	-0.058736	0.581696	0.268695	-0.747681	0.174372
41317	9.886887	0.689058	-2.645371	-0.307749	0.098016	0.152142	-0.755518	-0.185744	-0.062932	0.584286	0.262468	-0.748436	0.171942
41318	9.941401	0.636592	-2.739528	-0.186883	0.271576	0.138338	-0.755646	-0.180015	-0.069977	0.588797	0.257177	-0.746687	0.172153
41319	9.126619	-0.418538	-2.650729	-0.212425	0.287285	-0.004315	-0.756894	-0.176206	-0.080901	0.594184	0.253709	-0.744026	0.170302
41320	9.442958	-0.346390	-2.592047	-0.302955	0.192821	0.041622	-0.756688	-0.175394	-0.088951	0.598389	0.248725	-0.743035	0.167231
41321	9.663846	-0.155682	-2.463814	-0.364220	0.165317	0.012269	-0.756544	-0.171593	-0.100167	0.602584	0.243562	-0.742356	0.162716
41322	9.519065	-0.017714	-2.549278	-0.413571	0.117135	0.019578	-0.756621	-0.169962	-0.107466	0.606210	0.237788	-0.742436	0.157341
41323	9.633496	-0.035223	-2.389439	-0.461380	-0.063707	0.028977	-0.758500	-0.166138	-0.109726	0.607310	0.231876	-0.744823	0.150488
41324	9.350721	-0.346318	-2.368817	-0.449112	-0.199971	0.089665	-0.758969	-0.161111	-0.108015	0.606072	0.225559	-0.749059	0.143912
41325	9.713320	-0.070473	-2.334689	-0.410711	-0.225553	0.023842	-0.761774	-0.157557	-0.104417	0.604408	0.220757	-0.753116	0.137014
41326	9.640271	0.009417	-2.466687	-0.358270	-0.257653	0.003802	-0.764699	-0.155172	-0.100054	0.602035	0.216934	-0.757279	0.130470
41327	9.368171	0.167131	-2.511033	-0.276515	-0.286313	-0.014379	-0.765096	-0.153188	-0.094063	0.598865	0.214440	-0.761435	0.124874
41328	9.399492	0.354700	-2.590682	-0.125150	-0.285655	-0.032400	-0.766430	-0.153385	-0.086662	0.595082	0.214000	-0.765094	0.121295
41329	9.276937	0.215307	-2.799543	-0.066928	-0.288294	-0.114921	-0.767885	-0.154347	-0.078051	0.591163	0.215525	-0.768261	0.117690
41330	9.280898	0.138731	-2.877476	-0.025243	-0.243020	-0.135113	-0.767916	-0.158385	-0.070760	0.587809	0.217712	-0.770683	0.114585
41331	9.044390	0.468546	-2.755384	0.011747	-0.068264	-0.135314	-0.766432	-0.163131	-0.066878	0.586946	0.219947	-0.770952	0.112917
41332	8.955505	0.327261	-2.661205	0.093164	0.088729	-0.117094	-0.767204	-0.167299	-0.065453	0.588125	0.222515	-0.769256	0.113320
41333	9.262684	0.151643	-2.746292	0.061718	0.193243	-0.107193	-0.765822	-0.169607	-0.070914	0.590992	0.224286	-0.766448	0.113931
41334	10.048859	0.456756	-2.768978	0.041651	0.328353	-0.084317	-0.763420	-0.173012	-0.079813	0.595977	0.225188	-0.762153	0.114994
41335	9.196290	1.219510	-2.420569	-0.035821	0.454182	-0.218686	-0.761910	-0.177622	-0.090442	0.603473	0.226873	-0.755887	0.113947
41336	9.893704	1.371898	-2.037490	-0.197803	0.451079	-0.218805	-0.759760	-0.183223	-0.110072	0.611616	0.226609	-0.749939	0.110296
41337	9.688453	2.338815	-1.883432	-0.198882	0.379535	-0.177282	-0.756169	-0.189115	-0.124151	0.618535	0.225847	-0.744971	0.106892
41338	9.762031	1.662250	-1.740853	-0.147722	0.313153	-0.038614	-0.753424	-0.192324	-0.134845	0.623895	0.223807	-0.741293	0.105593
41339	10.162429	1.722082	-1.711963	-0.041042	0.192190	-0.005080	-0.751987	-0.190474	-0.144237	0.626910	0.222834	-0.739011	0.105795
41340	9.979352	1.826028	-1.769538	0.028567	-0.008891	-0.048659	-0.750932	-0.191274	-0.146256	0.626715	0.223800	-0.738922	0.105522
41341	9.793083	1.749913	-2.142252	0.065821	-0.114129	-0.014534	-0.754233	-0.193850	-0.144708	0.624739	0.224973	-0.740201	0.105789
41342	9.242484	1.709632	-2.283742	0.023082	-0.294108	-0.021803	-0.753334	-0.193965	-0.136765	0.620277	0.226083	-0.743790	0.104497
41343	9.164200	1.641519	-2.406848	-0.037497	-0.382772	0.047923	-0.758586	-0.192838	-0.129106	0.614595	0.225616	-0.748873	0.102758
41344	9.044651	1.672459	-2.300739	-0.172681	-0.358851	0.054026	-0.759920	-0.191070	-0.118372	0.609829	0.223291	-0.753932	0.099172
41345	9.169414	1.743225	-2.399135	-0.191361	-0.343509	0.107221	-0.762267	-0.186964	-0.108742	0.605227	0.219953	-0.759017	0.095986
41346	9.087896	1.664375	-2.623627	-0.197393	-0.362999	0.156751	-0.767841	-0.180994	-0.098546	0.600220	0.215749	-0.764522	0.093246
41347	9.049272	1.537959	-2.579534	-0.245500	-0.331072	0.132721	-0.770775	-0.174484	-0.088622	0.595898	0.211338	-0.769559	0.089557
41348	9.133516	1.732618	-2.673192	-0.238451	-0.342544	0.124543	-0.773579	-0.169887	-0.083145	0.591347	0.207058	-0.774636	0.085877
41349	9.131915	1.730542	-2.878435	-0.229930	-0.306335	0.165786	-0.775975	-0.162881	-0.074871	0.587197	0.202267	-0.779371	0.082875
41350	8.880442	1.572908	-2.925608	-0.217220	-0.278363	0.158342	-0.779882	-0.157816	-0.066982	0.583414	0.197585	-0.783683	0.080184
41351	9.460452	1.543148	-3.000624	-0.219516	-0.081459	0.224209	-0.783311	-0.148230	-0.061889	0.582584	0.191628	-0.785909	0.078883
41352	9.969795	1.290220	-3.393256	-0.136367	0.049903	0.273769	-0.785392	-0.139181	-0.063685	0.583403	0.185539	-0.786640	0.080085
41353	9.415748	0.707919	-3.439129	-0.066491	0.119797	0.207507	-0.787333	-0.130794	-0.066500	0.585137	0.181297	-0.786170	0.081754
41354	8.742634	0.380084	-3.411266	-0.096968	0.172973	0.086040	-0.790224	-0.126477	-0.072768	0.588017	0.178403	-0.784674	0.081825
41355	9.682572	-0.100802	-3.488191	-0.099209	0.142389	0.139429	-0.789222	-0.121114	-0.078451	0.590293	0.174783	-0.783730	0.082301
41356	10.046844	0.117782	-3.524539	-0.026262	0.036959	0.176559	-0.793534	-0.113997	-0.083556	0.590626	0.171508	-0.784016	0.084054
41357	9.440619	0.327695	-3.488426	-0.134877	0.001647	-0.016386	-0.795271	-0.109792	-0.084955	0.591039	0.170120	-0.784259	0.081664
41358	8.802576	0.512549	-3.195278	-0.090563	-0.059436	-0.062182	-0.794710	-0.108905	-0.082951	0.590473	0.169969	-0.784967	0.079246
41359	8.643896	0.237485	-3.034151	-0.064078	-0.060032	0.038729	-0.795810	-0.108317	-0.080112	0.589570	0.168641	-0.786014	0.078420
41360	9.080470	0.110975	-3.232439	-0.033030	-0.075044	0.105865	-0.798629	-0.105341	-0.079203	0.588291	0.166556	-0.787374	0.078839
41361	9.392178	0.062647	-3.408642	-0.053297	-0.128250	0.105049	-0.798091	-0.102220	-0.076502	0.586147	0.164396	-0.789431	0.078764
41362	9.173564	0.101407	-3.651392	-0.038718	-0.135568	0.103204	-0.799069	-0.098916	-0.071262	0.583924	0.162379	-0.791484	0.078862
41363	9.212483	0.124879	-3.614052	-0.061936	-0.151184	0.057319	-0.799915	-0.095041	-0.066128	0.581482	0.160891	-0.793665	0.078038
41364	9.156245	0.202988	-3.442378	-0.106508	-0.095939	0.027787	-0.802686	-0.094441	-0.062993	0.580210	0.159221	-0.795098	0.076312
41365	9.108468	-0.048589	-3.282830	-0.159294	-0.074150	0.034942	-0.803122	-0.091710	-0.060726	0.579315	0.156817	-0.796451	0.073950
41366	9.164488	0.091416	-3.264690	-0.196968	-0.038728	0.060540	-0.802848	-0.091949	-0.061721	0.579174	0.153500	-0.797436	0.071352
41367	9.268328	0.012235	-3.201464	-0.280631	0.030793	0.072206	-0.804558	-0.088821	-0.061372	0.580246	0.148918	-0.797832	0.067836
41368	9.279285	-0.024286	-3.016144	-0.364180	0.094433	0.089378	-0.803517	-0.085122	-0.064923	0.582651	0.143009	-0.797533	0.063304
41369	9.189682	0.250963	-2.880579	-0.373265	0.120101	0.091184	-0.802656	-0.080006	-0.071318	0.585340	0.136894	-0.796981	0.058810
41370	9.308232	0.167036	-2.472565	-0.294428	0.223181	0.087528	-0.804707	-0.075466	-0.076603	0.589536	0.131654	-0.794991	0.055709
41371	9.861753	0.566668	-2.727345	-0.122787	0.338789	-0.004815	-0.804128	-0.073999	-0.089504	0.595098	0.129733	-0.791227	0.054664
41372	9.460550	0.667444	-2.617494	-0.085711	0.397556	-0.129696	-0.802251	-0.075957	-0.102348	0.601685	0.130185	-0.786285	0.052747
41373	9.657422	0.975248	-2.528657	-0.061460	0.348631	-0.174434	-0.800601	-0.081485	-0.114574	0.607368	0.131653	-0.781797	0.050653
41374	9.321624	1.756060	-2.351609	-0.049257	0.297725	-0.187113	-0.798407	-0.085770	-0.126309	0.612282	0.133526	-0.777782	0.048340
41375	9.515859	1.483843	-2.046674	-0.037538	0.368308	-0.167009	-0.795381	-0.090295	-0.139183	0.618143	0.135174	-0.772946	0.046714
41376	9.972182	1.576538	-1.966526	-0.030529	0.248229	-0.096949	-0.794559	-0.095737	-0.149999	0.622102	0.135898	-0.769700	0.045650
41377	9.898302	1.496923	-2.138175	-0.012949	0.125335	-0.043534	-0.794024	-0.097972	-0.156704	0.624008	0.136184	-0.768129	0.045243
41378	9.759643	1.461183	-2.292624	-0.050228	-0.011900	-0.056275	-0.794192	-0.097282	-0.159174	0.623970	0.136257	-0.768238	0.043663
41379	9.298860	1.543485	-2.400447	-0.116680	-0.128106	-0.066404	-0.793189	-0.098240	-0.157287	0.622271	0.135848	-0.769851	0.040657
41380	9.130723	1.451084	-2.293325	-0.204225	-0.166912	0.016937	-0.794279	-0.097322	-0.152473	0.620190	0.133026	-0.772194	0.037215
41381	9.032560	1.562874	-2.259943	-0.270342	-0.185174	0.079231	-0.799577	-0.093301	-0.146031	0.617871	0.128523	-0.774982	0.033465
41382	9.284307	1.558389	-2.419127	-0.289656	-0.229875	0.183000	-0.800580	-0.088145	-0.140956	0.614864	0.122115	-0.778521	0.030600
41383	9.327490	1.460858	-2.402056	-0.307782	-0.150531	0.180997	-0.804007	-0.079487	-0.137178	0.613035	0.115559	-0.781072	0.027573
41384	9.130102	1.711363	-2.173261	-0.274334	-0.047828	0.123096	-0.804368	-0.071528	-0.134588	0.612796	0.110144	-0.782139	0.024634
41385	9.330441	1.519102	-2.046756	-0.245766	0.038534	0.156063	-0.806120	-0.066185	-0.136057	0.613759	0.104654	-0.782198	0.022662
41386	9.430379	1.335242	-2.131392	-0.270561	0.054954	0.253240	-0.808233	-0.053932	-0.136677	0.615006	0.097202	-0.782210	0.021610
41387	9.300601	1.177057	-2.021303	-0.238447	0.100734	0.286211	-0.808136	-0.042386	-0.140992	0.616823	0.089741	-0.781675	0.021456
41388	10.219162	1.112821	-2.234793	-0.200929	0.235879	0.306441	-0.809417	-0.033267	-0.147398	0.620668	0.082236	-0.779425	0.022485
41389	9.316317	0.101399	-2.644772	-0.225305	0.244915	0.276635	-0.809920	-0.020937	-0.155987	0.624628	0.075000	-0.776982	0.022684
41390	9.408062	-0.099556	-2.536000	-0.199951	0.175324	0.238248	-0.810947	-0.010369	-0.163144	0.627480	0.068568	-0.775274	0.022769
41391	10.209669	-0.142269	-2.305414	-0.205406	0.091843	0.282591	-0.810326	0.003862	-0.167438	0.628953	0.061517	-0.774660	0.023174
41392	10.078160	-0.065740	-2.517363	-0.215870	0.002661	0.172581	-0.810178	0.013147	-0.168961	0.629121	0.055954	-0.774980	0.021941
41393	9.672748	-0.105686	-2.579750	-0.196698	-0.080076	0.075389	-0.812062	0.019628	-0.167565	0.627958	0.052274	-0.776240	0.019699
41394	9.102034	-0.160754	-2.512879	-0.198108	-0.097394	0.023897	-0.815138	0.022480	-0.164009	0.626588	0.049287	-0.777610	0.016765
41395	9.204602	-0.232835	-2.616207	-0.217621	-0.130134	0.049611	-0.814874	0.025316	-0.161184	0.624632	0.045735	-0.779456	0.013852
41396	9.502983	-0.314742	-2.632729	-0.282463	-0.130101	0.053206	-0.817651	0.028970	-0.153811	0.622784	0.041261	-0.781242	0.009950
41397	9.465791	-0.011995	-2.585891	-0.326716	-0.101544	0.039354	-0.819195	0.031415	-0.151132	0.621309	0.036478	-0.782699	0.005258
41398	9.564153	0.070970	-2.675975	-0.266998	-0.087452	0.047739	-0.819227	0.036456	-0.146911	0.620068	0.032276	-0.783882	0.001568
41399	9.325469	0.097303	-2.705521	-0.267278	-0.099839	0.038533	-0.819975	0.042274	-0.143891	0.618515	0.028231	-0.785263	-0.002188
41400	9.325721	0.004187	-2.633682	-0.223761	-0.106468	0.023934	-0.823039	0.043349	-0.141702	0.616911	0.024941	-0.786619	-0.005501
41401	9.457756	-0.091015	-2.656146	-0.150071	-0.070705	0.038715	-0.823054	0.046324	-0.138725	0.615716	0.022325	-0.787618	-0.007377
41402	9.445545	-0.090642	-2.677423	-0.153744	-0.076218	0.038713	-0.822782	0.048984	-0.135213	0.614533	0.019676	-0.788590	-0.009385
41403	10.206847	0.169958	-2.800799	-0.146006	-0.019652	0.049857	-0.822807	0.051097	-0.134942	0.614123	0.016931	-0.788952	-0.011022
41404	9.647056	0.267979	-2.943460	-0.276177	-0.020659	0.040317	-0.822145	0.054567	-0.133617	0.613838	0.012769	-0.789188	-0.014915
41405	9.131987	0.667096	-2.419241	-0.363715	-0.069163	-0.009357	-0.821754	0.056425	-0.134065	0.612648	0.008279	-0.790041	-0.020737
41406	9.440825	0.820252	-2.429791	-0.308657	-0.091903	0.000056	-0.825226	0.057190	-0.131192	0.611181	0.004330	-0.791063	-0.025650
41407	9.362086	0.526124	-2.515711	-0.221639	-0.142091	-0.027290	-0.823676	0.059696	-0.124909	0.608761	0.001842	-0.792804	-0.029469
41408	9.323143	0.770963	-2.669645	-0.172218	-0.162700	-0.023463	-0.825189	0.059335	-0.122822	0.606115	-0.000110	-0.794712	-0.032516
41409	9.375834	0.815043	-2.729292	-0.123807	-0.169854	-0.060043	-0.826811	0.059587	-0.115810	0.603199	-0.000889	-0.796814	-0.035198
41410	9.192381	0.773024	-2.754103	-0.137074	-0.139881	-0.115220	-0.826749	0.057392	-0.111478	0.600827	-0.000937	-0.798437	-0.038795
41411	9.400605	0.935628	-2.693205	-0.024649	-0.148757	-0.047928	-0.827644	0.053259	-0.107815	0.598241	-0.000691	-0.800329	-0.039767
41412	9.394320	0.855310	-2.848064	0.072606	-0.162574	-0.036725	-0.829972	0.053051	-0.102779	0.595554	0.000509	-0.802365	-0.039064
41413	9.315613	0.829395	-3.043334	0.118406	-0.194280	-0.032025	-0.829794	0.053351	-0.097317	0.592232	0.002184	-0.804889	-0.037567
41414	9.283103	0.763406	-3.168138	0.135832	-0.190469	-0.065969	-0.831960	0.052353	-0.090656	0.589050	0.004579	-0.807272	-0.036196
41415	9.236168	0.716976	-3.297105	0.158616	-0.205330	-0.033808	-0.831575	0.048450	-0.083360	0.585508	0.006752	-0.809922	-0.034078
41416	9.183267	0.812276	-3.323488	0.156590	-0.201212	-0.041156	-0.832926	0.048745	-0.077325	0.582139	0.008989	-0.812407	-0.032073
41417	9.203612	0.704721	-3.450539	0.124481	-0.191798	-0.011888	-0.834249	0.047035	-0.070856	0.578799	0.010421	-0.814842	-0.030257
41418	9.171719	0.598633	-3.479020	0.102521	-0.180581	-0.013810	-0.833776	0.046711	-0.064318	0.575769	0.011600	-0.817023	-0.028807
41419	9.156005	0.513137	-3.604579	0.064813	-0.174621	0.011777	-0.834007	0.047615	-0.056580	0.572708	0.011963	-0.819204	-0.027683
41420	9.117311	0.484392	-3.610565	0.032885	-0.124940	0.044655	-0.835353	0.046571	-0.052164	0.570623	0.011417	-0.820699	-0.026684
41421	9.131420	0.465390	-3.647444	0.018770	-0.131614	0.064823	-0.834513	0.048375	-0.048709	0.568291	0.010402	-0.822361	-0.025691
41422	9.101867	0.456957	-3.726094	-0.026861	-0.128013	0.068388	-0.835058	0.050146	-0.044127	0.566170	0.008785	-0.823850	-0.025404
41423	9.213628	0.366757	-3.569045	-0.047518	-0.130659	0.083048	-0.834800	0.054724	-0.039239	0.563865	0.006711	-0.825453	-0.025287
41424	8.957588	0.413576	-3.670264	-0.048862	-0.107510	0.064605	-0.836889	0.056841	-0.035458	0.562073	0.004916	-0.826683	-0.025404
41425	9.063152	0.359963	-3.705958	-0.011432	-0.105538	0.061018	-0.836304	0.057458	-0.030818	0.560158	0.003620	-0.828003	-0.024929
41426	9.052976	0.326831	-3.761342	-0.055735	-0.112126	0.081119	-0.834103	0.062586	-0.026194	0.558288	0.001475	-0.829270	-0.024975
41427	9.072017	0.336860	-3.795801	-0.055879	-0.093270	0.073753	-0.835496	0.064565	-0.022707	0.556579	-0.000529	-0.830416	-0.025088
41428	9.029135	0.243638	-3.693368	-0.041675	-0.075670	0.055379	-0.835915	0.066415	-0.019797	0.555293	-0.002071	-0.831271	-0.025186
41429	9.017853	0.222195	-3.895961	-0.107524	-0.092139	0.057100	-0.834820	0.069399	-0.017389	0.553586	-0.004377	-0.832364	-0.026334
41430	9.027528	0.290348	-3.920030	-0.126038	-0.060124	0.046014	-0.835928	0.071475	-0.013061	0.552540	-0.006693	-0.832991	-0.027941
41431	9.090615	0.337909	-3.883436	-0.102438	-0.054225	0.038733	-0.834675	0.071597	-0.013065	0.551448	-0.008619	-0.833653	-0.029207
41432	9.013151	0.324454	-3.924100	-0.104474	-0.060239	0.031378	-0.834799	0.072299	-0.009949	0.550387	-0.010449	-0.834283	-0.030615
41433	9.008759	0.294476	-3.856507	-0.081727	-0.033179	0.024034	-0.834109	0.074428	-0.007311	0.549638	-0.011892	-0.834716	-0.031698
41434	9.049472	0.336079	-3.906061	-0.071762	-0.042239	0.021330	-0.835795	0.076230	-0.005927	0.548873	-0.013187	-0.835163	-0.032676
41435	8.988760	0.334897	-3.966593	-0.080859	-0.033066	0.022199	-0.835351	0.075422	-0.004026	0.548125	-0.014590	-0.835588	-0.033763
41436	9.069464	0.190121	-4.062332	-0.063145	-0.063197	0.002086	-0.834638	0.075055	-0.002520	0.546995	-0.015479	-0.836269	-0.034799
41437	8.888485	0.412040	-3.880225	-0.065038	-0.013202	-0.003500	-0.833804	0.075580	-0.001937	0.546565	-0.016268	-0.836488	-0.035905
41438	8.968012	0.355361	-3.854586	-0.019022	0.032380	0.002031	-0.833949	0.076794	-0.000604	0.547046	-0.016610	-0.836153	-0.036236
41439	9.012515	0.291422	-3.991917	-0.038805	0.007652	0.016708	-0.832558	0.076793	-0.001036	0.546993	-0.017438	-0.836151	-0.036684
41440	8.996078	0.317616	-3.947658	-0.013114	0.001827	0.020440	-0.834095	0.077361	-0.000567	0.546978	-0.018044	-0.836147	-0.036704
41441	9.182134	0.327577	-3.884511	0.012547	0.038716	0.018641	-0.833849	0.078858	-0.002292	0.547470	-0.018322	-0.835837	-0.036280
41442	9.036445	0.198866	-3.974093	-0.003907	0.016539	0.020423	-0.832883	0.079430	-0.002685	0.547704	-0.018818	-0.835679	-0.036152
41443	9.012454	0.228120	-3.973006	-0.003708	0.001259	0.029623	-0.832347	0.080855	-0.003021	0.547575	-0.019492	-0.835761	-0.035856
41444	9.111405	0.161289	-3.924008	-0.027813	0.006711	0.016734	-0.833598	0.080853	-0.002591	0.547632	-0.020194	-0.835694	-0.036164
41445	9.046735	0.192779	-3.887572	-0.015020	0.003895	0.016755	-0.833468	0.082217	-0.001530	0.547539	-0.020782	-0.835739	-0.036188
41446	9.032649	0.167844	-3.829243	-0.009484	0.022283	0.016731	-0.832359	0.082107	-0.002525	0.547863	-0.021273	-0.835514	-0.036197
41447	9.104782	0.128576	-3.832197	-0.014836	0.053506	0.018515	-0.832391	0.083736	-0.003960	0.548608	-0.021860	-0.835009	-0.036210
41448	9.046415	0.125052	-3.900077	-0.040936	0.034304	0.001963	-0.831983	0.083791	-0.005217	0.549108	-0.022442	-0.834634	-0.036912
41449	9.188955	0.189227	-3.878422	-0.026254	0.036020	0.003867	-0.832549	0.083059	-0.007491	0.549550	-0.022929	-0.834315	-0.037259
41450	8.989244	0.041394	-3.780141	-0.039475	0.077716	-0.016478	-0.831992	0.083320	-0.007201	0.550759	-0.023154	-0.833470	-0.038158
41451	9.101071	0.224223	-3.729997	-0.000426	0.089320	-0.027374	-0.832999	0.083255	-0.011384	0.552084	-0.022803	-0.832590	-0.038433
41452	9.123389	0.140044	-3.613037	0.003912	0.108367	-0.038413	-0.833146	0.081198	-0.015699	0.553803	-0.022162	-0.831445	-0.038866
41453	9.120561	0.177376	-3.682728	0.003539	0.077726	-0.049372	-0.832179	0.079926	-0.018998	0.554928	-0.021417	-0.830694	-0.039303
41454	9.027318	0.252373	-3.620788	0.005608	0.091936	-0.041139	-0.831060	0.078180	-0.021350	0.556368	-0.020725	-0.829727	-0.039731
41455	9.005523	0.262475	-3.639228	0.022145	0.112313	-0.075093	-0.832031	0.075543	-0.025134	0.558055	-0.019322	-0.828606	-0.040156
41456	9.166389	0.377630	-3.451279	-0.035303	0.139790	-0.069683	-0.831916	0.074768	-0.029651	0.560244	-0.018578	-0.827074	-0.041599
41457	8.997381	0.311139	-3.467129	-0.061988	0.170762	-0.079009	-0.831918	0.071888	-0.034576	0.562862	-0.018004	-0.825210	-0.043483
41458	8.845282	0.530477	-3.288535	-0.035975	0.194855	-0.099175	-0.830694	0.070868	-0.040236	0.565918	-0.016734	-0.823047	-0.045290
41459	9.243349	0.714569	-3.302220	0.006654	0.169457	-0.075076	-0.832931	0.067268	-0.047139	0.568535	-0.015442	-0.821226	-0.046010
41460	9.216369	0.749732	-3.378267	0.010265	0.132514	-0.073177	-0.830436	0.065213	-0.052316	0.570590	-0.014133	-0.819782	-0.046741
41461	9.260614	0.779597	-3.278290	0.030754	0.144579	-0.060292	-0.831813	0.061465	-0.056444	0.572814	-0.012819	-0.818242	-0.046905
41462	9.495584	0.665331	-3.379597	0.035185	0.082246	-0.095022	-0.830563	0.058850	-0.061365	0.574023	-0.010916	-0.817389	-0.047466
41463	9.138134	0.518812	-3.116008	0.075327	0.048942	-0.095903	-0.831941	0.056939	-0.062447	0.574657	-0.008598	-0.816981	-0.047288
41464	9.353685	0.722653	-3.059945	0.080095	0.085291	-0.056413	-0.829680	0.053056	-0.064942	0.575956	-0.006811	-0.816119	-0.046672
41465	9.381116	0.505550	-3.158993	0.118877	0.077062	-0.043511	-0.829984	0.053337	-0.067715	0.577108	-0.004820	-0.815403	-0.045186
41466	9.246579	0.544837	-3.124724	0.075693	0.025484	-0.010503	-0.831636	0.051013	-0.068960	0.577466	-0.003891	-0.815213	-0.044108
41467	9.397830	0.539841	-3.193207	0.063950	-0.009745	-0.036131	-0.832220	0.052220	-0.070276	0.577206	-0.002736	-0.815439	-0.043420
41468	9.406370	0.557005	-3.031598	0.044515	-0.037223	-0.006753	-0.830805	0.051687	-0.068507	0.576541	-0.002289	-0.815943	-0.042807
41469	9.309307	0.732038	-3.193474	-0.013371	-0.123365	-0.041593	-0.829655	0.050155	-0.066518	0.574424	-0.002032	-0.817402	-0.043441
41470	9.332685	0.755073	-3.295635	-0.013333	-0.160045	-0.105759	-0.831095	0.045829	-0.061605	0.571656	-0.000735	-0.819263	-0.044900
41471	9.378405	1.057945	-3.121478	0.010752	-0.182511	-0.193698	-0.831821	0.040866	-0.055482	0.568425	0.002249	-0.821394	-0.046895
41472	9.068796	0.559148	-3.373991	0.042735	-0.217979	-0.125837	-0.832253	0.035683	-0.047839	0.564662	0.004448	-0.823932	-0.047674
41473	9.295430	0.517592	-3.648406	0.075291	-0.209888	-0.107401	-0.832580	0.032269	-0.041624	0.561029	0.006709	-0.826398	-0.047611
41474	9.021187	0.777287	-3.701668	0.077095	-0.226849	-0.070686	-0.832926	0.031068	-0.034294	0.557141	0.008378	-0.829033	-0.047200
41475	9.098877	1.043983	-3.739062	0.101347	-0.196121	-0.123847	-0.833506	0.026460	-0.026754	0.553686	0.011223	-0.831329	-0.046887
41476	9.045534	1.074210	-3.794835	0.229060	-0.163763	-0.209910	-0.833499	0.019184	-0.019943	0.550648	0.016950	-0.833326	-0.045478
41477	8.929019	0.964347	-3.858819	0.293050	-0.091157	-0.288859	-0.833225	0.011575	-0.015109	0.548685	0.024763	-0.834515	-0.043771
41478	8.871432	1.076522	-3.875256	0.318592	-0.039249	-0.296227	-0.833920	0.002366	-0.012041	0.547538	0.033011	-0.835085	-0.041770
41479	8.772793	0.739725	-4.023503	0.299883	-0.042481	-0.210089	-0.833785	-0.006816	-0.009816	0.546376	0.039621	-0.835690	-0.039053
41480	8.956453	1.017947	-4.072031	0.246421	-0.042096	-0.120186	-0.834985	-0.010661	-0.009065	0.545323	0.044148	-0.836274	-0.036320
41481	8.936747	1.089563	-4.157773	0.222526	-0.029034	-0.090886	-0.834478	-0.016691	-0.007627	0.544498	0.047929	-0.836718	-0.033581
41482	9.144445	0.965308	-4.043176	0.211660	-0.031261	-0.052336	-0.833635	-0.016744	-0.006800	0.543680	0.050951	-0.837183	-0.030677
41483	8.797662	1.074756	-4.065722	0.198901	-0.061076	-0.046867	-0.833746	-0.017429	-0.004328	0.542351	0.053716	-0.837969	-0.027885
41484	8.897041	0.813829	-4.189483	0.167122	-0.014796	0.059410	-0.833459	-0.016828	-0.002199	0.541901	0.054387	-0.838323	-0.024495
41485	9.138708	0.757211	-4.073300	0.115442	-0.026053	0.112594	-0.834870	-0.014082	0.000078	0.541320	0.053586	-0.838837	-0.021322
41486	8.620962	0.282764	-4.764679	0.125343	-0.034554	0.068368	-0.832684	-0.009397	0.002162	0.540580	0.053646	-0.839375	-0.018554
41487	8.778208	0.489210	-4.150928	0.153167	-0.061181	0.019004	-0.834068	-0.009962	0.002559	0.539304	0.054791	-0.840179	-0.015767
41488	8.635823	0.505245	-4.186557	0.160209	-0.023986	0.073983	-0.833374	-0.007853	0.005615	0.538693	0.055142	-0.840605	-0.012336
41489	8.754177	0.691691	-4.228410	0.167341	-0.031017	0.068559	-0.833533	-0.005772	0.006582	0.537906	0.055612	-0.841123	-0.008735
41490	8.926605	0.561290	-3.999021	0.101808	0.018869	0.006897	-0.832706	-0.005205	0.006330	0.538057	0.056468	-0.840986	-0.006961
41491	8.834271	0.507200	-4.075622	0.069072	0.062982	0.009484	-0.834100	-0.005184	0.006345	0.538950	0.056882	-0.840397	-0.005536
41492	9.065926	0.461061	-4.012129	0.102943	0.087599	-0.095965	-0.833431	-0.004770	0.003432	0.540239	0.059484	-0.839393	-0.004777
41493	8.997407	0.409727	-4.125831	0.077655	0.061883	-0.219874	-0.833655	-0.010984	0.000118	0.541076	0.063833	-0.838529	-0.005673
41494	8.650416	0.485394	-4.160666	0.035616	0.022491	-0.144717	-0.833568	-0.017002	0.001421	0.541336	0.066523	-0.838144	-0.006646
41495	8.969795	0.763720	-4.107999	0.051045	0.058676	0.021456	-0.832897	-0.016864	-0.001648	0.542170	0.066535	-0.837613	-0.005374
41496	8.922382	0.840744	-4.040514	0.004387	0.040451	-0.010717	-0.833727	-0.019119	-0.004572	0.542789	0.066645	-0.837204	-0.005394
41497	9.008835	0.733328	-4.032372	0.016053	0.046327	0.014072	-0.832496	-0.019130	-0.007656	0.543462	0.066404	-0.836789	-0.004811
41498	8.882665	0.855930	-3.886774	0.017317	-0.000662	-0.001452	-0.832350	-0.018513	-0.005805	0.543376	0.066491	-0.836840	-0.004570
41499	9.004580	0.688476	-3.940728	0.052605	0.007836	-0.052783	-0.832613	-0.019391	-0.005158	0.543355	0.067765	-0.836753	-0.004159
41500	8.927953	0.678434	-3.875134	0.034037	0.017730	-0.063863	-0.833154	-0.020527	-0.004944	0.543548	0.069077	-0.836520	-0.004294
41501	8.888956	0.733139	-3.955435	0.019138	0.036666	-0.040985	-0.833121	-0.024915	-0.008008	0.544060	0.069792	-0.836128	-0.004275
41502	8.952562	0.935877	-3.917849	-0.023279	0.020601	-0.016218	-0.831715	-0.026060	-0.008231	0.544384	0.069691	-0.835922	-0.004842
41503	9.056710	0.845720	-4.120376	-0.000911	-0.019183	0.002242	-0.833406	-0.024615	-0.008266	0.543995	0.069466	-0.836194	-0.004776
41504	8.950293	0.955159	-3.907978	0.007495	0.037494	0.038872	-0.831468	-0.023513	-0.008216	0.544563	0.068773	-0.835885	-0.004211
41505	9.015096	0.918559	-3.925131	0.062639	0.034730	0.083036	-0.833210	-0.019281	-0.010172	0.544998	0.067902	-0.835680	-0.002142
41506	9.025808	0.733021	-4.018517	0.067468	-0.001888	0.095001	-0.832949	-0.017999	-0.010375	0.544826	0.066922	-0.835875	-0.000016
41507	8.945140	0.560012	-4.093914	0.060750	0.021836	0.114170	-0.832855	-0.014851	-0.011019	0.545040	0.065507	-0.835844	0.002344
41508	9.076369	0.647370	-3.987154	0.063222	0.057820	0.066450	-0.832338	-0.011871	-0.011259	0.545867	0.064956	-0.835340	0.004166
41509	9.031417	0.540698	-4.145570	0.015269	0.020412	-0.014363	-0.832236	-0.009685	-0.012521	0.546121	0.065194	-0.835154	0.004361
41510	9.048138	0.624433	-3.889641	0.028096	-0.010817	-0.078493	-0.832513	-0.009822	-0.012527	0.545857	0.066677	-0.835212	0.003919
41511	8.969998	0.509729	-3.974413	0.011334	0.023697	-0.163037	-0.832884	-0.014029	-0.013342	0.546182	0.069356	-0.834787	0.002430
41512	9.193512	0.934167	-3.917209	-0.001716	-0.001325	-0.236307	-0.831250	-0.022378	-0.014152	0.546116	0.073152	-0.834510	-0.000218
41513	8.615648	1.076554	-3.923655	-0.021184	0.001355	-0.003389	-0.831199	-0.025300	-0.012378	0.546106	0.072825	-0.834544	-0.000559
41514	9.046293	0.872220	-3.921769	-0.020019	0.012275	-0.030870	-0.831464	-0.026426	-0.012445	0.546288	0.072996	-0.834410	-0.001246
41515	9.043191	0.844184	-3.999121	-0.024658	-0.016245	-0.030841	-0.832019	-0.026956	-0.013031	0.545991	0.073093	-0.834594	-0.001979
41516	8.970456	0.782073	-4.030619	0.003673	-0.050513	-0.028923	-0.832807	-0.028802	-0.009786	0.545089	0.073482	-0.835148	-0.002344
41517	8.845751	0.801444	-3.963035	-0.020756	-0.019834	0.013166	-0.831122	-0.028632	-0.007977	0.544726	0.072889	-0.835436	-0.002539
41518	8.933004	0.877975	-3.929571	0.002395	0.014431	0.055398	-0.831576	-0.026842	-0.009677	0.544915	0.071858	-0.835404	-0.001912
41519	8.978427	0.746580	-3.920050	0.007009	0.012817	0.160002	-0.831040	-0.024757	-0.008995	0.545063	0.069117	-0.835541	0.000003
41520	8.900045	0.705465	-4.067128	-0.015641	-0.041506	0.207730	-0.831397	-0.018790	-0.009182	0.544334	0.065351	-0.836317	0.001916
41521	8.947216	0.766117	-3.913925	-0.020616	-0.017271	0.156322	-0.831494	-0.010222	-0.007535	0.544002	0.062371	-0.836756	0.003280
41522	9.057211	0.703394	-3.995733	0.005122	-0.017133	0.091236	-0.831960	-0.006130	-0.006999	0.543649	0.060757	-0.837099	0.004292
41523	9.042147	0.604567	-4.032042	0.015875	-0.019899	0.013246	-0.832107	-0.005038	-0.006092	0.543236	0.060573	-0.837379	0.004702
41524	8.950061	0.484196	-4.048704	0.005874	-0.049620	0.017821	-0.830412	-0.004666	-0.002594	0.542343	0.060208	-0.837983	0.004894
41525	8.868199	0.467597	-4.033675	0.001542	-0.034006	-0.043710	-0.829856	-0.004136	-0.002008	0.541716	0.060822	-0.838347	0.004431
41526	8.954554	0.370108	-4.042370	-0.029894	0.007130	-0.130087	-0.830916	-0.008643	-0.002277	0.541828	0.062539	-0.838156	0.002487
41527	8.969526	0.503238	-4.032402	-0.029137	0.013210	-0.170443	-0.831699	-0.013140	-0.002826	0.542034	0.064935	-0.837844	0.000204
41528	8.956012	0.784593	-4.030062	-0.064267	-0.008183	-0.180527	-0.830917	-0.019679	-0.002679	0.541924	0.067127	-0.837737	-0.002881
41529	8.821407	0.938622	-4.053007	-0.077155	-0.026984	-0.111708	-0.831397	-0.024322	-0.000308	0.541511	0.068024	-0.837920	-0.005399
41530	9.072133	0.843929	-3.995375	-0.065096	-0.014993	-0.003388	-0.831240	-0.024951	0.000909	0.541295	0.067240	-0.838114	-0.006586
41531	8.855705	0.795944	-3.919970	-0.037775	0.030533	-0.012637	-0.830260	-0.026567	-0.001155	0.541804	0.066911	-0.837805	-0.007295
41532	8.898642	0.781764	-3.969971	0.008253	0.025153	-0.001522	-0.831360	-0.027950	-0.001509	0.542163	0.066897	-0.837576	-0.007177
41533	8.910954	0.783653	-3.936607	0.007614	-0.001615	0.046237	-0.830288	-0.024695	-0.001738	0.542084	0.066068	-0.837697	-0.006529
41534	8.961732	0.824443	-3.930994	-0.016436	0.005106	0.104923	-0.831561	-0.023256	-0.001776	0.542152	0.063993	-0.837821	-0.005702
41535	9.009756	0.717083	-3.906923	0.053128	0.046324	0.136184	-0.828986	-0.017097	-0.001002	0.542831	0.062155	-0.837532	-0.003255
41536	9.056114	0.588250	-4.088219	0.026749	0.005833	0.075620	-0.831697	-0.013543	-0.003270	0.542848	0.061031	-0.837608	-0.002027
41537	8.925179	0.600368	-4.199172	0.024580	0.029249	-0.008869	-0.831848	-0.012424	-0.002920	0.543261	0.061308	-0.837321	-0.001649
41538	8.839142	0.511953	-4.070942	0.040625	0.055348	-0.062129	-0.830455	-0.012701	-0.003509	0.544083	0.062645	-0.836688	-0.001623
41539	8.984266	0.578243	-4.027634	0.031576	0.066687	-0.128185	-0.830427	-0.016537	-0.006259	0.545105	0.064992	-0.835841	-0.002373
41540	9.009797	0.746277	-3.913980	0.024846	0.041355	-0.274933	-0.830059	-0.024671	-0.008161	0.545690	0.069717	-0.835067	-0.004945
41541	8.958750	1.284636	-3.889240	0.003379	0.024457	-0.113375	-0.829701	-0.031958	-0.010011	0.546039	0.071517	-0.834680	-0.006078
41542	9.005162	0.975237	-3.987184	-0.002544	-0.000765	-0.060171	-0.829246	-0.034280	-0.009041	0.545970	0.072361	-0.834646	-0.006817
41543	8.931982	0.835864	-4.043321	0.026630	-0.011691	-0.063808	-0.829937	-0.034828	-0.009208	0.545683	0.073585	-0.834725	-0.007076
41544	8.933587	0.979386	-3.897534	0.023663	0.042236	-0.041850	-0.830461	-0.037377	-0.009081	0.546295	0.074401	-0.834251	-0.007122
41545	8.957104	0.965593	-3.966129	0.009360	0.074888	-0.032753	-0.829069	-0.037909	-0.010244	0.547482	0.074934	-0.833424	-0.007208
41546	9.035155	0.997532	-3.857741	-0.005738	0.067404	-0.014393	-0.828257	-0.038567	-0.014482	0.548561	0.074973	-0.832710	-0.007409
41547	9.101876	0.881294	-3.904467	0.040553	0.045434	-0.095938	-0.828371	-0.041338	-0.015769	0.549201	0.076896	-0.832109	-0.007715
41548	9.001781	0.933734	-3.784454	0.075909	0.064300	-0.074805	-0.828491	-0.044337	-0.018187	0.550090	0.078836	-0.831344	-0.007223
41549	8.918254	0.805428	-3.936738	0.057732	0.043770	-0.069347	-0.828749	-0.046157	-0.018576	0.550677	0.080501	-0.830798	-0.006949
41550	8.911445	0.975462	-3.954696	0.022209	0.017325	-0.025304	-0.828725	-0.048398	-0.019133	0.550875	0.081025	-0.830617	-0.006876
41551	9.027721	1.132077	-3.941117	-0.004902	0.005508	-0.010604	-0.828735	-0.047812	-0.019516	0.550930	0.081023	-0.830579	-0.007064
41552	9.055009	1.206122	-3.871615	-0.003005	-0.018762	-0.005036	-0.829566	-0.048224	-0.019533	0.550572	0.080919	-0.830825	-0.007251
41553	9.031355	1.178695	-3.803284	0.045432	-0.016737	-0.041655	-0.828579	-0.047781	-0.017281	0.550172	0.081993	-0.830986	-0.006995
41554	8.817903	1.033911	-3.924250	0.016438	0.006818	-0.034484	-0.828010	-0.049432	-0.018506	0.550203	0.082589	-0.830906	-0.007145
41555	8.929695	1.138759	-3.845631	0.006971	0.016372	0.022417	-0.828844	-0.049433	-0.018219	0.550423	0.082184	-0.830804	-0.006776
41556	8.919415	1.198482	-3.953540	-0.006080	-0.001557	0.015084	-0.828808	-0.052132	-0.018106	0.550359	0.081724	-0.830892	-0.006757
41557	9.017147	1.117390	-3.745188	-0.054167	0.038209	0.060820	-0.829684	-0.049662	-0.019063	0.551046	0.080018	-0.830601	-0.006956
41558	8.997982	1.205130	-3.768051	-0.032710	0.074436	0.038791	-0.829726	-0.047582	-0.021028	0.552288	0.078849	-0.829886	-0.007018
41559	9.161283	0.965918	-3.737074	0.002596	0.063034	0.059063	-0.828632	-0.046683	-0.022379	0.553299	0.077806	-0.829317	-0.006259
41560	9.093008	0.875137	-3.802738	-0.017299	0.043152	0.069116	-0.828295	-0.041493	-0.024296	0.553999	0.076294	-0.828994	-0.005783
41561	9.045403	0.889088	-3.733242	0.002758	0.028401	0.068256	-0.829293	-0.040038	-0.024755	0.554435	0.075092	-0.828817	-0.004969
41562	9.016227	0.875121	-3.761224	0.006064	0.031046	0.054485	-0.829347	-0.037102	-0.026808	0.554895	0.074085	-0.828604	-0.004282
41563	9.102801	0.967472	-3.821824	0.012984	0.002297	0.042648	-0.828924	-0.037661	-0.027125	0.554879	0.073419	-0.828677	-0.003623
41564	9.005707	0.801129	-3.843429	-0.019845	-0.003366	0.046213	-0.828952	-0.034477	-0.025532	0.554804	0.072265	-0.828829	-0.003504
41565	8.972393	0.839655	-3.805705	-0.025620	-0.019614	0.071921	-0.830097	-0.032455	-0.025955	0.554479	0.070683	-0.829184	-0.003189
41566	9.063637	0.802979	-3.831092	-0.057753	-0.009966	0.066350	-0.829584	-0.028263	-0.024864	0.554347	0.068761	-0.829433	-0.003494
41567	9.076071	0.897331	-3.821281	-0.069428	0.045320	0.035060	-0.829195	-0.026661	-0.025885	0.555153	0.067310	-0.829010	-0.004226
41568	9.161084	0.805304	-3.694641	-0.034705	0.026809	0.035165	-0.829914	-0.024947	-0.025912	0.555595	0.066167	-0.828804	-0.004441
41569	9.041250	0.829427	-3.622378	-0.028679	-0.055541	-0.005085	-0.829085	-0.024650	-0.026460	0.554673	0.065824	-0.829445	-0.005077
41570	9.184729	0.649838	-3.686877	-0.038060	-0.067133	0.020607	-0.828796	-0.023928	-0.023905	0.553559	0.064876	-0.830260	-0.005635
41571	8.924549	0.663797	-3.686718	-0.033099	0.008779	0.027781	-0.829657	-0.021936	-0.023774	0.553716	0.063939	-0.830226	-0.005886
