# Supplementary material for: Identification of Haptic Based Guiding Using Hard Reins
Source: PLoS One. 2015 Jul 22;10(7):e0132020. doi: 10.1371/journal.pone.0132020 (PMC4511788; doi:10.1371/journal.pone.0132020)
Supplement: S8 File — (ZIP) [file pone.0132020.s008.zip › Exp2_MotionData1/Subject1/path3/T8/gh8.txt]

// Start Time: 0
// Sample rate: 25.0Hz
// Scenario: 4.9
// Firmware Version: 2.6.1
Counter	Acc_X	Acc_Y	Acc_Z	Gyr_X	Gyr_Y	Gyr_Z	Mag_X	Mag_Y	Mag_Z	Quat_w	Quat_x	Quat_y	Quat_z
41013	-0.740717	1.134858	-9.671087	0.022268	0.001729	-0.024993	-0.218069	-0.123496	0.620818	0.018933	-0.280682	0.957068	0.069851
41014	-0.769703	1.144285	-9.712038	0.012594	0.005378	-0.023203	-0.217412	-0.122406	0.621076	0.019080	-0.280926	0.957018	0.069521
41015	-0.750471	1.158983	-9.646832	0.021214	0.009992	-0.008401	-0.216877	-0.124324	0.621464	0.019178	-0.281092	0.957006	0.068978
41016	-0.750643	1.192425	-9.718387	0.012273	-0.005506	0.008189	-0.217015	-0.122681	0.621335	0.019485	-0.280758	0.957116	0.068728
41017	-0.726738	1.235787	-9.717556	0.012419	0.005418	-0.010286	-0.216356	-0.121866	0.621461	0.019621	-0.280958	0.957080	0.068381
41018	-0.789318	1.214094	-9.692036	-0.036683	0.005379	-0.000385	-0.215156	-0.123524	0.621319	0.019457	-0.280815	0.957080	0.069004
41019	-0.760233	1.182945	-9.670595	-0.022720	0.010896	0.006140	-0.217282	-0.122539	0.621599	0.019269	-0.280721	0.957090	0.069310
41020	-0.750708	1.206928	-9.698978	-0.019299	-0.007354	0.014491	-0.216872	-0.124334	0.620546	0.019427	-0.280246	0.957199	0.069677
41021	-0.786773	1.182546	-9.771679	0.005245	0.014586	0.006276	-0.216469	-0.124891	0.620018	0.019326	-0.280144	0.957249	0.069428
41022	-0.779331	1.139330	-9.748208	-0.017325	-0.000098	-0.007657	-0.216472	-0.125157	0.620805	0.019387	-0.280106	0.957238	0.069708
41023	-0.764928	1.153895	-9.719061	-0.024321	0.005376	-0.008624	-0.216607	-0.124743	0.620937	0.019318	-0.280288	0.957160	0.070068
41024	-0.738435	1.163894	-9.625045	-0.027087	0.012724	0.007962	-0.217137	-0.125281	0.621334	0.019059	-0.279953	0.957234	0.070469
41025	-0.784256	1.166200	-9.627841	-0.010376	0.014540	-0.001187	-0.215544	-0.124625	0.620273	0.018883	-0.280001	0.957220	0.070513
41026	-0.784347	1.182830	-9.690027	0.000205	-0.000090	-0.010340	-0.217664	-0.125417	0.620814	0.019046	-0.280015	0.957217	0.070456
41027	-0.760284	1.195091	-9.636815	0.019423	-0.000055	-0.004705	-0.216610	-0.124466	0.621331	0.019323	-0.280098	0.957220	0.070011
41028	-0.726712	1.231040	-9.698416	0.012230	-0.001841	0.010950	-0.216350	-0.124188	0.621984	0.019556	-0.279709	0.957349	0.069742
41029	-0.721779	1.206921	-9.717915	-0.006903	0.012728	-0.003011	-0.215810	-0.125436	0.621061	0.019434	-0.279787	0.957329	0.069731
41030	-0.760307	1.197284	-9.699203	-0.005201	0.014564	0.002531	-0.217266	-0.125559	0.620811	0.019267	-0.279592	0.957392	0.069702
41031	-0.697773	1.233825	-9.604479	-0.002579	0.006354	0.006248	-0.216868	-0.125971	0.621070	0.019277	-0.279482	0.957427	0.069650
41032	-0.707351	1.216707	-9.679231	-0.012329	0.001805	0.017282	-0.216874	-0.124602	0.621070	0.019294	-0.278982	0.957559	0.069833
41033	-0.711988	1.173023	-9.785519	-0.001812	0.007298	0.013638	-0.216206	-0.125842	0.621064	0.019276	-0.278731	0.957638	0.069764
41034	-0.707108	1.163629	-9.720785	0.005281	0.009113	0.007211	-0.217416	-0.123757	0.622779	0.019266	-0.278416	0.957744	0.069565
41035	-0.741009	1.194875	-9.711061	-0.000002	0.012760	0.008099	-0.216739	-0.125287	0.621200	0.019160	-0.278278	0.957796	0.069428
41036	-0.760068	1.149372	-9.637454	-0.022711	0.014554	0.007981	-0.217405	-0.124595	0.621206	0.018887	-0.277987	0.957864	0.069736
41037	-0.711991	1.178197	-9.679814	-0.015753	0.007268	0.010797	-0.216736	-0.125565	0.620807	0.018794	-0.277796	0.957907	0.069930
41038	-0.731206	1.163819	-9.651386	0.024556	0.012781	0.007301	-0.217802	-0.124591	0.621078	0.018819	-0.277504	0.958034	0.069343
41039	-0.716767	1.168586	-9.672791	0.010615	0.005442	0.000782	-0.216351	-0.123369	0.621722	0.018921	-0.277493	0.958057	0.069037
41040	-0.731419	1.206992	-9.691595	0.008846	0.003609	-0.000149	-0.217808	-0.124035	0.621996	0.019044	-0.277338	0.958117	0.068798
41041	-0.726488	1.182840	-9.720696	0.001780	0.020066	0.004406	-0.218075	-0.121854	0.620688	0.018811	-0.277281	0.958153	0.068584
41042	-0.702322	1.173445	-9.667787	0.000148	0.005422	-0.002962	-0.218338	-0.122943	0.621083	0.018855	-0.277178	0.958188	0.068501
41043	-0.687919	1.188002	-9.641041	0.008853	0.003619	0.002622	-0.217149	-0.123084	0.621991	0.018976	-0.277129	0.958218	0.068242
41044	-0.716719	1.159002	-9.660922	0.008784	-0.001847	0.010936	-0.217419	-0.122255	0.622387	0.019187	-0.276764	0.958334	0.068039
41045	-0.750420	1.144225	-9.740667	0.008762	0.016425	0.008140	-0.217550	-0.121579	0.621471	0.019054	-0.276627	0.958399	0.067713
41046	-0.731017	1.120210	-9.738422	0.007114	0.006354	0.000766	-0.217948	-0.122116	0.621998	0.019113	-0.276468	0.958460	0.067493
41047	-0.755300	1.156222	-9.747746	0.008997	0.009053	-0.015844	-0.216624	-0.122537	0.622511	0.019156	-0.276781	0.958390	0.067193
41048	-0.731150	1.149151	-9.718812	-0.001611	0.005420	-0.002970	-0.216093	-0.121730	0.621721	0.019190	-0.276695	0.958417	0.067144
41049	-0.784307	1.173106	-9.718972	-0.034792	-0.001959	-0.012359	-0.217293	-0.120071	0.621994	0.019198	-0.276942	0.958303	0.067748
41050	-0.789099	1.168432	-9.675869	0.011656	-0.018367	-0.013945	-0.217292	-0.121025	0.622386	0.019779	-0.276990	0.958290	0.067571
41051	-0.784533	1.221265	-9.708696	0.047725	0.005373	-0.039642	-0.215958	-0.122687	0.621982	0.020143	-0.277738	0.958137	0.066547
41052	-0.731544	1.233453	-9.693626	0.031745	0.021867	-0.018520	-0.215438	-0.122129	0.623551	0.020067	-0.277971	0.958126	0.065761
41053	-0.702369	1.183045	-9.674855	-0.033071	0.009028	-0.008674	-0.215849	-0.118565	0.623556	0.019867	-0.278162	0.958039	0.066284
41054	-0.668613	1.183130	-9.669737	-0.078542	0.007146	-0.012591	-0.216498	-0.120351	0.622249	0.019457	-0.278219	0.957932	0.067693
41055	-0.639566	1.156530	-9.725056	-0.052376	0.007206	-0.003227	-0.215427	-0.123509	0.622501	0.019172	-0.278310	0.957847	0.068598
41056	-0.719156	1.166364	-9.617628	-0.022516	-0.009246	-0.008592	-0.215686	-0.124468	0.622110	0.019378	-0.278320	0.957809	0.069029
41057	-0.769740	1.148827	-9.791199	0.003618	-0.021986	-0.000133	-0.216086	-0.124732	0.622637	0.019959	-0.278290	0.957806	0.069023
41058	-0.745499	1.125125	-9.700077	-0.015501	-0.027515	-0.008527	-0.214506	-0.122826	0.623412	0.020558	-0.278223	0.957784	0.069420
41059	-0.774478	1.134675	-9.705015	-0.029630	-0.009232	0.000601	-0.213165	-0.125590	0.622351	0.020710	-0.278210	0.957744	0.069977
41060	-0.885452	1.148938	-9.691446	-0.010317	0.005371	-0.008558	-0.215025	-0.125423	0.623153	0.020705	-0.278221	0.957732	0.070092
41061	-0.865721	1.057735	-9.634924	0.001131	0.009037	-0.008501	-0.212892	-0.127375	0.622086	0.020699	-0.278396	0.957692	0.069950
41062	-0.808056	1.098628	-9.672224	0.028074	0.007293	0.008251	-0.212896	-0.126009	0.621824	0.020846	-0.278108	0.957818	0.069327
41063	-0.730976	1.115751	-9.635254	0.017659	-0.009175	0.002688	-0.211982	-0.124633	0.623522	0.021266	-0.278037	0.957855	0.068970
41064	-0.757489	1.110613	-9.714797	-0.005186	-0.020146	0.009972	-0.212374	-0.123552	0.621690	0.021752	-0.277665	0.957940	0.069136
41065	-0.793923	1.168381	-9.687919	0.015822	-0.027446	0.008240	-0.212377	-0.124226	0.622738	0.022504	-0.277462	0.957997	0.068917
41066	-0.808360	1.163654	-9.654510	0.045714	-0.007348	-0.006407	-0.211599	-0.121076	0.623782	0.023050	-0.277405	0.958064	0.068029
41067	-0.880620	1.146508	-9.701038	0.026197	-0.000005	0.017477	-0.212134	-0.119700	0.623787	0.023323	-0.277058	0.958198	0.067465
41068	-0.996191	1.109967	-9.765048	0.008789	0.001761	0.005386	-0.211333	-0.120944	0.623518	0.023472	-0.276821	0.958279	0.067240
41069	-0.943175	1.114804	-9.788493	0.015789	-0.007359	0.006361	-0.210947	-0.119567	0.624826	0.023855	-0.276682	0.958332	0.066913
41070	-0.866217	1.155834	-9.796803	0.029731	0.014608	0.008244	-0.211871	-0.119835	0.624309	0.023871	-0.276372	0.958470	0.066217
41071	-0.817812	1.120084	-9.724830	0.040379	0.027387	-0.002794	-0.212809	-0.117494	0.624580	0.023735	-0.276443	0.958521	0.065225
41072	-0.918683	1.038181	-9.693310	0.092833	0.027455	0.008546	-0.213876	-0.116519	0.625114	0.023853	-0.276106	0.958747	0.063247
41073	-0.749568	0.971590	-9.563026	0.115673	0.031155	0.010510	-0.213368	-0.112133	0.626160	0.024047	-0.275888	0.958964	0.060794
41074	-0.682031	0.961756	-9.663364	0.029813	0.020129	0.017480	-0.213643	-0.110208	0.626688	0.023945	-0.275411	0.959149	0.060069
41075	-0.855712	0.975514	-9.760821	-0.082354	-0.000095	0.026166	-0.214969	-0.110737	0.627092	0.023626	-0.274949	0.959193	0.061592
41076	-0.817583	1.071991	-9.715899	-0.065755	-0.014692	0.028115	-0.214417	-0.114591	0.625643	0.023652	-0.274286	0.959298	0.062898
41077	-0.827463	1.119949	-9.758533	0.033361	0.014590	-0.000963	-0.215885	-0.113060	0.626443	0.023720	-0.274307	0.959341	0.062113
41078	-0.875546	1.091001	-9.752185	0.038704	0.010000	-0.008313	-0.215225	-0.112111	0.626307	0.023893	-0.274297	0.959394	0.061261
41079	-0.889899	1.066885	-9.759859	-0.064714	0.036417	0.002198	-0.216018	-0.112922	0.626444	0.023005	-0.274331	0.959343	0.062247
41080	-0.769409	1.081681	-9.724916	-0.090890	0.029078	-0.003457	-0.217855	-0.115111	0.624491	0.022096	-0.274294	0.959274	0.063779
41081	-0.701762	1.055587	-9.655030	-0.029492	0.023647	-0.010518	-0.216526	-0.115676	0.624218	0.021659	-0.274540	0.959189	0.064153
41082	-0.641467	1.048202	-9.738597	0.012299	0.027415	0.009995	-0.217586	-0.116480	0.624751	0.021329	-0.274225	0.959315	0.063721
41083	-0.556932	1.019711	-9.675789	0.008070	0.006379	0.002627	-0.217724	-0.116061	0.625407	0.021402	-0.274180	0.959343	0.063469
41084	-0.638939	1.029433	-9.599594	-0.050567	0.010866	0.002319	-0.217576	-0.116771	0.623046	0.021055	-0.274012	0.959341	0.064331
41085	-0.730548	1.024222	-9.662941	-0.036719	0.009992	0.015308	-0.217848	-0.116755	0.624359	0.020792	-0.273747	0.959383	0.064919
41086	-0.797964	1.004868	-9.654239	0.007248	-0.001899	-0.002910	-0.218255	-0.115510	0.625150	0.021014	-0.273638	0.959421	0.064739
41087	-0.735404	1.028803	-9.727742	0.053506	-0.001807	0.007478	-0.217857	-0.114428	0.624361	0.021484	-0.273470	0.959532	0.063653
41088	-0.740132	1.009617	-9.706449	0.025629	-0.000043	-0.004663	-0.216933	-0.114024	0.624746	0.021771	-0.273425	0.959574	0.063110
41089	-0.667822	1.014584	-9.703303	-0.008582	0.007260	0.002538	-0.217197	-0.113207	0.623962	0.021731	-0.273390	0.959581	0.063159
41090	-0.716167	1.038360	-9.758637	-0.012131	-0.000053	0.004374	-0.217991	-0.114830	0.625017	0.021800	-0.273180	0.959628	0.063345
41091	-0.769359	1.072138	-9.701043	-0.015618	-0.000073	0.002507	-0.218801	-0.112754	0.626335	0.021861	-0.273139	0.959623	0.063569
41092	-0.817291	1.009346	-9.740783	-0.008463	0.005376	-0.012230	-0.218138	-0.112626	0.626199	0.021869	-0.273231	0.959591	0.063647
41093	-0.764529	1.067056	-9.782694	0.016067	0.012707	-0.019501	-0.217595	-0.114016	0.624752	0.021889	-0.273615	0.959512	0.063183
41094	-0.730347	0.980827	-9.687555	-0.017189	0.019997	-0.012293	-0.217592	-0.114023	0.624096	0.021566	-0.273765	0.959466	0.063348
41095	-0.629042	0.971324	-9.710751	-0.038196	0.019993	-0.011472	-0.217987	-0.114838	0.624230	0.021134	-0.274028	0.959365	0.063882
41096	-0.607434	0.990618	-9.710278	-0.034706	0.029137	-0.012391	-0.218656	-0.113731	0.624629	0.020542	-0.274178	0.959305	0.064334
41097	-0.687064	1.004953	-9.694016	-0.022611	0.017299	0.004297	-0.219176	-0.115376	0.623846	0.020222	-0.274128	0.959309	0.064583
41098	-0.716129	1.033843	-9.672275	-0.017333	0.001758	0.002499	-0.219038	-0.116204	0.623320	0.020229	-0.273986	0.959331	0.064858
41099	-0.706460	1.029083	-9.662648	0.010719	0.002694	-0.001052	-0.218508	-0.116209	0.623447	0.020379	-0.274006	0.959343	0.064543
41100	-0.800700	1.072124	-9.686932	0.019570	-0.001913	-0.014849	-0.217988	-0.115108	0.624623	0.020680	-0.274175	0.959317	0.064123
41101	-0.750263	1.113108	-9.693088	0.003802	-0.007405	-0.014920	-0.216517	-0.115695	0.622383	0.021007	-0.274451	0.959239	0.063993
41102	-0.711724	1.117711	-9.776689	-0.008580	-0.007381	-0.004829	-0.217322	-0.116481	0.625011	0.021246	-0.274437	0.959228	0.064147
41103	-0.726366	1.153686	-9.802729	0.010665	-0.001883	-0.007510	-0.216259	-0.115546	0.623823	0.021491	-0.274574	0.959202	0.063863
41104	-0.786504	1.124722	-9.794094	-0.010447	-0.016504	0.006248	-0.216139	-0.115251	0.626050	0.021882	-0.274309	0.959253	0.064108
41105	-0.837042	1.105426	-9.778031	-0.043721	0.001729	0.006050	-0.215323	-0.118563	0.624338	0.021745	-0.274215	0.959233	0.064858
41106	-0.846638	1.095831	-9.763851	-0.036673	0.001725	0.002394	-0.215850	-0.117476	0.623032	0.021648	-0.274058	0.959236	0.065503
41107	-0.822437	1.079233	-9.706241	-0.010347	0.003572	-0.001166	-0.214521	-0.118857	0.623283	0.021673	-0.274090	0.959219	0.065602
41108	-0.759705	1.069718	-9.710589	-0.020919	0.023690	0.004289	-0.214521	-0.119399	0.623807	0.021238	-0.273930	0.959259	0.065826
41109	-0.689780	1.069958	-9.681125	-0.033122	0.012713	0.002401	-0.215580	-0.118575	0.622898	0.020957	-0.273916	0.959236	0.066310
41110	-0.766965	1.077070	-9.667341	-0.036643	0.021836	0.002366	-0.215312	-0.120080	0.623288	0.020474	-0.273783	0.959247	0.066845
41111	-0.798306	1.077056	-9.653230	-0.017328	0.020010	-0.003072	-0.216633	-0.120752	0.623037	0.020150	-0.273876	0.959218	0.066983
41112	-0.783542	1.014555	-9.644365	-0.004978	0.018182	-0.008541	-0.215961	-0.121457	0.621720	0.019924	-0.273960	0.959203	0.066927
41113	-0.783749	1.057827	-9.655765	-0.009454	0.003579	0.000686	-0.216366	-0.119944	0.621986	0.019957	-0.273957	0.959198	0.067000
41114	-0.796308	1.163621	-9.671203	0.012495	0.012706	-0.013989	-0.216627	-0.120492	0.621726	0.019939	-0.274128	0.959175	0.066637
41115	-0.786648	1.158697	-9.709593	0.029999	0.012727	-0.014822	-0.215839	-0.120216	0.622768	0.020037	-0.274419	0.959140	0.065901
41116	-0.748136	1.173278	-9.689823	0.058010	0.021899	-0.015617	-0.217300	-0.117884	0.621601	0.020094	-0.274614	0.959171	0.064613
41117	-0.740766	1.144426	-9.687758	0.039552	0.010940	-0.004617	-0.218499	-0.117857	0.622922	0.020264	-0.274702	0.959202	0.063714
41118	-0.692419	1.118071	-9.682876	-0.005177	0.027371	0.004363	-0.217712	-0.116764	0.623572	0.019844	-0.274544	0.959263	0.063616
41119	-0.711698	1.115592	-9.692693	-0.006767	0.010879	-0.010386	-0.218241	-0.115537	0.622528	0.019764	-0.274761	0.959203	0.063608
41120	-0.680322	1.111016	-9.642050	0.000186	0.012734	-0.002970	-0.219295	-0.116896	0.622274	0.019664	-0.274719	0.959225	0.063484
41121	-0.610497	1.127705	-9.727590	0.004584	0.012742	-0.008482	-0.219298	-0.117433	0.623322	0.019603	-0.274896	0.959191	0.063251
41122	-0.619950	1.086730	-9.742657	0.028211	0.001809	-0.004652	-0.219040	-0.116879	0.624238	0.019868	-0.274865	0.959234	0.062649
41123	-0.634429	1.091710	-9.685104	0.005554	0.007238	-0.014005	-0.219041	-0.115247	0.623190	0.019917	-0.275141	0.959168	0.062426
41124	-0.730594	1.033831	-9.667608	0.005430	-0.001875	0.002619	-0.218771	-0.116347	0.623056	0.020119	-0.274970	0.959222	0.062284
41125	-0.788367	1.014496	-9.658816	-0.003376	0.002689	0.008103	-0.219571	-0.115920	0.623718	0.020183	-0.274820	0.959265	0.062266
41126	-0.769065	1.009542	-9.711521	0.007131	0.017321	0.004444	-0.219309	-0.115781	0.624241	0.020023	-0.274640	0.959338	0.061987
41127	-0.696826	1.028906	-9.720179	-0.003418	0.005454	0.009948	-0.219313	-0.114686	0.624241	0.020033	-0.274458	0.959392	0.061954
41128	-0.663320	1.079333	-9.769573	-0.009417	-0.000069	-0.006686	-0.219049	-0.114417	0.624108	0.020130	-0.274470	0.959378	0.062083
41129	-0.689834	1.079411	-9.731408	0.015886	0.014593	0.000801	-0.219581	-0.114679	0.624637	0.020078	-0.274467	0.959410	0.061628
41130	-0.692115	1.053044	-9.700590	0.007293	0.009065	-0.012154	-0.220103	-0.115504	0.623723	0.020098	-0.274599	0.959387	0.061384
41131	-0.653558	1.057984	-9.685757	0.019584	0.007248	-0.014856	-0.220364	-0.115237	0.622676	0.020223	-0.274885	0.959334	0.060893
41132	-0.634110	1.024343	-9.683646	-0.008601	0.012752	0.004376	-0.221175	-0.113296	0.624257	0.020066	-0.274688	0.959391	0.060941
41133	-0.658100	1.000355	-9.648195	-0.027833	-0.009203	0.007081	-0.220239	-0.113458	0.622807	0.020216	-0.274552	0.959393	0.061457
41134	-0.641300	1.012042	-9.758308	-0.017447	-0.009162	0.014518	-0.219708	-0.114008	0.623196	0.020416	-0.274160	0.959479	0.061799
41135	-0.730361	0.980564	-9.764382	-0.008672	-0.001861	0.011780	-0.221831	-0.114524	0.623868	0.020523	-0.273936	0.959534	0.061906
41136	-0.735313	1.009561	-9.725610	-0.012103	-0.001887	0.004378	-0.218374	-0.115127	0.622267	0.020626	-0.273753	0.959571	0.062102
41137	-0.725799	1.038571	-9.691504	-0.008649	0.005437	0.008074	-0.220243	-0.113994	0.623987	0.020599	-0.273609	0.959609	0.062166
41138	-0.747155	0.966372	-9.683113	0.001931	0.005435	0.004439	-0.219576	-0.114551	0.623719	0.020639	-0.273413	0.959671	0.062052
41139	-0.721012	1.043163	-9.758615	0.016863	0.010912	-0.008417	-0.219714	-0.113996	0.624376	0.020669	-0.273582	0.959652	0.061588
41140	-0.701567	1.014713	-9.645999	-0.005936	0.005426	0.002552	-0.219710	-0.114683	0.624113	0.020667	-0.273438	0.959691	0.061624
41141	-0.730708	1.057893	-9.667272	-0.012130	0.001771	0.006215	-0.219707	-0.114283	0.623065	0.020695	-0.273327	0.959713	0.061774
41142	-0.750012	1.057567	-9.751482	-0.006957	0.009101	0.009922	-0.220376	-0.112360	0.622940	0.020610	-0.273029	0.959797	0.061813
41143	-0.779050	1.079107	-9.768256	-0.005257	0.003626	0.013628	-0.219446	-0.112918	0.622932	0.020634	-0.272775	0.959867	0.061827
41144	-0.774198	1.071816	-9.792320	-0.035002	0.016381	0.009767	-0.219448	-0.113322	0.623587	0.020255	-0.272511	0.959916	0.062364
41145	-0.805441	1.052683	-9.740065	-0.020971	0.016388	0.009837	-0.219980	-0.111817	0.622937	0.019957	-0.272352	0.959951	0.062612
41146	-0.737990	1.067438	-9.686412	0.001870	-0.005525	0.006297	-0.221294	-0.115630	0.623470	0.020204	-0.272111	0.960018	0.062560
41147	-0.687244	1.043478	-9.686275	0.012337	0.010040	0.010020	-0.221832	-0.115065	0.624524	0.020209	-0.271926	0.960093	0.062203
41148	-0.667965	1.043352	-9.734111	-0.010421	0.020067	0.007122	-0.221301	-0.113577	0.623340	0.019898	-0.271692	0.960163	0.062247
41149	-0.730585	1.028755	-9.744503	-0.010393	0.002692	0.006225	-0.221166	-0.115078	0.623994	0.019925	-0.271581	0.960186	0.062364
41150	-0.708911	1.038802	-9.633726	0.001905	-0.001869	0.006293	-0.221040	-0.113029	0.623731	0.020102	-0.271337	0.960256	0.062291
41151	-0.725622	1.005211	-9.595942	0.008855	0.006377	0.013699	-0.224354	-0.112449	0.623234	0.020155	-0.271079	0.960346	0.062020
41152	-0.769703	1.144277	-9.714438	0.038440	-0.012760	0.021255	-0.223172	-0.110809	0.624274	0.020721	-0.270516	0.960538	0.061310
41153	-0.754740	1.043604	-9.610080	0.017622	-0.000023	0.010059	-0.222642	-0.111223	0.624532	0.020950	-0.270316	0.960614	0.060910
41154	-0.747742	1.091604	-9.650153	0.005366	-0.001869	0.006307	-0.221849	-0.110548	0.624526	0.021145	-0.270089	0.960683	0.060771
41155	-0.702136	1.129779	-9.771628	0.054195	-0.001766	0.019476	-0.221329	-0.109038	0.625440	0.021593	-0.269690	0.960853	0.059689
41156	-0.730966	1.105444	-9.834658	0.038424	0.000044	0.019394	-0.221599	-0.106716	0.624657	0.021915	-0.269172	0.961039	0.058908
41157	-0.735568	1.059797	-9.811334	-0.019351	0.009124	0.021858	-0.220804	-0.106998	0.624781	0.021752	-0.268771	0.961138	0.059188
41158	-0.761872	1.011421	-9.869875	-0.044693	0.007259	0.018043	-0.221732	-0.107257	0.625182	0.021492	-0.268299	0.961227	0.059965
41159	-0.768929	0.980650	-9.716726	-0.034126	0.014569	0.018084	-0.222259	-0.107801	0.624924	0.021152	-0.267984	0.961289	0.060498
41160	-0.744585	0.932689	-9.683562	-0.008623	0.017318	0.009906	-0.222524	-0.108614	0.625450	0.020901	-0.267673	0.961380	0.060524
41161	-0.691314	0.884687	-9.678937	-0.001603	0.016423	0.011793	-0.221181	-0.109751	0.622816	0.020709	-0.267468	0.961448	0.060411
41162	-0.618958	0.880037	-9.673525	-0.008454	0.021872	-0.003014	-0.222914	-0.107538	0.623094	0.020387	-0.267424	0.961468	0.060405
41163	-0.652731	0.884880	-9.644963	-0.006745	0.014569	0.002542	-0.222517	-0.108629	0.624008	0.020211	-0.267396	0.961480	0.060385
41164	-0.710634	0.894519	-9.606957	-0.004863	-0.001919	-0.008501	-0.223319	-0.107519	0.624539	0.020371	-0.267448	0.961459	0.060436
41165	-0.706163	0.966537	-9.658721	0.022249	-0.001893	-0.012058	-0.223050	-0.108480	0.624536	0.020687	-0.267670	0.961422	0.059935
41166	-0.725582	0.995488	-9.624887	0.050308	0.003601	-0.018387	-0.224243	-0.108875	0.624808	0.021045	-0.267923	0.961408	0.058892
41167	-0.680181	1.079603	-9.680901	0.046824	0.005416	-0.026715	-0.223727	-0.105864	0.625330	0.021369	-0.268425	0.961323	0.057877
41168	-0.706545	1.043209	-9.753678	0.033581	0.001774	-0.015700	-0.223730	-0.105313	0.625592	0.021671	-0.268608	0.961308	0.057166
41169	-0.651133	1.047772	-9.858729	0.019519	0.005435	-0.013928	-0.222812	-0.105305	0.627420	0.021827	-0.268874	0.961258	0.056688
41170	-0.720964	1.028347	-9.869256	0.021175	0.007278	-0.004696	-0.222405	-0.104513	0.625057	0.021944	-0.268852	0.961291	0.056190
41171	-0.730304	0.971169	-9.697293	-0.012007	0.005404	-0.003015	-0.222016	-0.103821	0.626234	0.021919	-0.268923	0.961263	0.056327
41172	-0.715885	0.983410	-9.644171	-0.018999	-0.005568	-0.001188	-0.221614	-0.104514	0.625838	0.022064	-0.268821	0.961268	0.056672
41173	-0.662736	0.961910	-9.629572	0.016117	0.009074	-0.011182	-0.222676	-0.103412	0.625322	0.022127	-0.269040	0.961230	0.056248
41174	-0.662800	0.971190	-9.730273	0.016143	0.005410	-0.017635	-0.222284	-0.104764	0.627416	0.022268	-0.269261	0.961189	0.055851
41175	-0.735000	0.942087	-9.755363	0.003638	0.001797	0.008147	-0.221623	-0.103409	0.626756	0.022380	-0.269105	0.961237	0.055717
41176	-0.749517	0.951584	-9.784173	-0.016488	-0.001886	0.006204	-0.223734	-0.104491	0.625724	0.022460	-0.268857	0.961289	0.055996
41177	-0.766176	0.908483	-9.712912	-0.019175	0.012749	0.015398	-0.224007	-0.102841	0.626120	0.022233	-0.268585	0.961356	0.056246
41178	-0.773267	0.879692	-9.684573	-0.015569	0.007247	0.008042	-0.223472	-0.103943	0.625984	0.022140	-0.268314	0.961421	0.056460
41179	-0.744431	0.898894	-9.715244	-0.010180	0.012701	-0.008551	-0.223206	-0.104628	0.626244	0.021994	-0.268498	0.961369	0.056524
41180	-0.737176	0.894088	-9.717645	-0.009419	0.005425	0.004385	-0.223734	-0.104355	0.625593	0.021972	-0.268304	0.961417	0.056628
41181	-0.715539	0.906056	-9.748484	0.001944	0.005443	0.004444	-0.223075	-0.102861	0.625195	0.022017	-0.268225	0.961446	0.056501
41182	-0.701146	0.923044	-9.714501	0.010903	0.003573	-0.015812	-0.223733	-0.103135	0.624413	0.022163	-0.268405	0.961409	0.056215
41183	-0.725139	0.899007	-9.693456	-0.003278	0.014566	0.002557	-0.224009	-0.101751	0.625596	0.022006	-0.268374	0.961426	0.056137
41184	-0.725261	0.925533	-9.676280	0.002913	0.014554	-0.004797	-0.224279	-0.101737	0.626647	0.021886	-0.268357	0.961444	0.055950
41185	-0.730171	0.942211	-9.721705	0.003753	0.007251	-0.002936	-0.224275	-0.101882	0.625860	0.021915	-0.268421	0.961436	0.055775
41186	-0.691595	0.942273	-9.726146	0.005517	0.012737	-0.004780	-0.225060	-0.103659	0.625210	0.021842	-0.268423	0.961450	0.055549
41187	-0.696496	0.956512	-9.781209	-0.011125	-0.000986	-0.004843	-0.223465	-0.104231	0.624673	0.021950	-0.268521	0.961411	0.055705
41188	-0.734881	0.918106	-9.731690	-0.017354	0.007255	0.008033	-0.224265	-0.102581	0.624418	0.021847	-0.268255	0.961473	0.055953
41189	-0.761483	0.937516	-9.669248	-0.004916	-0.001921	-0.008505	-0.224924	-0.102988	0.624030	0.022013	-0.268420	0.961421	0.055994
41190	-0.749430	0.937491	-9.683539	0.007260	-0.007367	-0.000128	-0.224134	-0.103666	0.625596	0.022331	-0.268300	0.961456	0.055844
41191	-0.720325	0.904100	-9.614116	-0.019725	0.005366	-0.012280	-0.225984	-0.104063	0.624825	0.022283	-0.268552	0.961370	0.056130
41192	-0.739801	0.937232	-9.765079	0.008993	0.005430	-0.002906	-0.225188	-0.104619	0.624949	0.022368	-0.268501	0.961397	0.055877
41193	-0.720580	0.951708	-9.764696	0.016073	0.003592	-0.011173	-0.225857	-0.103104	0.625086	0.022545	-0.268714	0.961356	0.055485
41194	-0.754327	0.951788	-9.721797	-0.015385	0.007193	-0.015955	-0.225060	-0.102845	0.624555	0.022480	-0.268909	0.961292	0.055685
41195	-0.795314	0.951721	-9.717379	-0.026075	0.009050	0.002445	-0.225452	-0.103667	0.624034	0.022313	-0.268885	0.961279	0.056084
41196	-0.768671	0.927860	-9.674252	-0.015508	0.012708	-0.001197	-0.225860	-0.103913	0.626266	0.022125	-0.268810	0.961294	0.056264
41197	-0.763855	0.927755	-9.707818	0.001969	-0.001883	0.002606	-0.226112	-0.105160	0.624563	0.022322	-0.268759	0.961308	0.056184
41198	-0.778398	0.942015	-9.750967	-0.003304	0.009075	0.000716	-0.226515	-0.103514	0.624436	0.022267	-0.268639	0.961345	0.056149
41199	-0.734865	0.915798	-9.702914	-0.012062	0.013647	0.004358	-0.225582	-0.104077	0.623904	0.022090	-0.268578	0.961360	0.056256
41200	-0.730165	0.939707	-9.750549	-0.010352	0.007261	0.006222	-0.226119	-0.104058	0.625219	0.022025	-0.268360	0.961416	0.056369
41201	-0.727741	0.937338	-9.740957	-0.012985	0.010001	0.007128	-0.227968	-0.104050	0.623923	0.021910	-0.268241	0.961443	0.056515
41202	-0.749552	0.961398	-9.728819	-0.011946	0.014522	-0.011334	-0.227699	-0.105419	0.624182	0.021718	-0.268365	0.961407	0.056612
41203	-0.730255	0.961593	-9.683022	0.001115	0.005422	-0.001102	-0.227705	-0.105409	0.625231	0.021776	-0.268393	0.961404	0.056510
41204	-0.681857	0.923108	-9.707118	-0.011196	0.021881	0.004352	-0.228883	-0.105967	0.622881	0.021428	-0.268226	0.961456	0.056560
41205	-0.720609	0.961645	-9.673329	-0.026074	0.009063	0.004292	-0.227570	-0.105279	0.624706	0.021264	-0.268166	0.961452	0.056963
41206	-0.737631	0.990339	-9.716298	-0.022581	0.003579	0.002471	-0.228094	-0.104741	0.623137	0.021210	-0.268008	0.961475	0.057329
41207	-0.730355	0.983299	-9.668315	-0.048829	0.005378	0.003258	-0.227559	-0.106387	0.623394	0.020996	-0.267974	0.961438	0.058193
41208	-0.730672	1.048087	-9.720225	-0.037449	0.010862	-0.003155	-0.228883	-0.105968	0.622750	0.020729	-0.267942	0.961415	0.058803
41209	-0.725655	1.009835	-9.651093	-0.071569	0.007174	0.000370	-0.229279	-0.106103	0.622491	0.020363	-0.267974	0.961334	0.060096
41210	-0.709103	1.077122	-9.686007	-0.084010	0.001720	0.015080	-0.230054	-0.109259	0.620922	0.020000	-0.267601	0.961347	0.061659
41211	-0.701522	1.002443	-9.715792	-0.113704	-0.011110	0.013108	-0.229516	-0.111997	0.621441	0.019744	-0.267381	0.961269	0.063865
41212	-0.735623	1.079721	-9.614196	-0.104811	-0.000187	-0.003482	-0.229903	-0.113645	0.620526	0.019330	-0.267372	0.961148	0.065830
41213	-0.735858	1.125078	-9.719193	-0.078728	0.001706	0.007721	-0.229350	-0.117363	0.618946	0.019022	-0.267257	0.961085	0.067292
41214	-0.801037	1.139155	-9.786825	-0.083136	0.001695	0.006773	-0.229480	-0.118182	0.619078	0.018675	-0.267056	0.961038	0.068834
41215	-0.905389	1.278197	-9.877076	-0.168278	0.014416	0.016464	-0.229052	-0.123682	0.617106	0.017640	-0.266821	0.960894	0.071956
41216	-0.818822	1.331688	-9.765084	-0.395744	0.023284	0.005146	-0.230856	-0.131915	0.613184	0.015214	-0.266765	0.960366	0.079387
41217	-0.805231	1.514397	-9.820012	-0.604308	0.028578	0.016072	-0.231045	-0.144563	0.607673	0.011582	-0.266667	0.959432	0.090805
41218	-0.724481	1.774498	-9.798805	-0.802404	0.033896	0.029817	-0.232002	-0.162145	0.600594	0.006747	-0.266141	0.958068	0.105967
41219	-0.624664	2.082894	-9.738332	-0.920052	0.037494	0.051353	-0.233712	-0.185238	0.589323	0.001184	-0.265315	0.956238	0.123354
41220	-0.796397	2.702944	-9.856075	-1.216476	0.011623	0.070160	-0.234069	-0.213564	0.576465	-0.005508	-0.263781	0.953381	0.146470
41221	-0.644430	3.204270	-9.698780	-1.518170	-0.001380	0.110162	-0.235667	-0.251823	0.554567	-0.013650	-0.261384	0.949080	0.175327
41222	-0.594135	3.797306	-9.401906	-1.744464	0.005741	0.133893	-0.238166	-0.291212	0.528219	-0.023175	-0.258089	0.943135	0.208203
41223	-0.592728	4.540149	-8.894525	-1.906163	0.008388	0.175481	-0.239336	-0.329537	0.500288	-0.033736	-0.253733	0.935416	0.243881
41224	-0.469388	4.984273	-8.560646	-2.144690	0.018264	0.207461	-0.244554	-0.371332	0.463079	-0.045741	-0.248051	0.925214	0.283473
41225	-0.409288	5.559401	-7.877415	-2.307583	-0.016657	0.214039	-0.249059	-0.415815	0.418130	-0.057908	-0.241603	0.912228	0.325752
41226	-0.306007	6.177659	-7.272400	-2.344528	-0.014871	0.221200	-0.254578	-0.462008	0.365321	-0.070276	-0.234652	0.897032	0.367877
41227	-0.453040	6.701400	-6.719062	-2.362196	-0.025892	0.228473	-0.261849	-0.498479	0.310828	-0.082374	-0.226752	0.879766	0.409645
41228	-0.503586	7.220952	-6.040045	-2.512655	-0.033451	0.214767	-0.261222	-0.522566	0.257980	-0.094707	-0.218270	0.859156	0.453034
41229	-0.429588	7.921670	-5.227684	-2.662143	-0.059303	0.190013	-0.266886	-0.549984	0.193514	-0.106767	-0.209086	0.834780	0.498023
41230	-0.533210	8.458845	-4.289637	-2.766119	-0.061358	0.174683	-0.271763	-0.568969	0.124588	-0.118776	-0.199344	0.806895	0.543208
41231	-0.496497	8.885039	-3.519887	-2.746835	-0.070511	0.178458	-0.278998	-0.582549	0.045983	-0.130214	-0.188844	0.776736	0.586569
41232	-0.376438	9.527690	-2.827948	-2.692505	-0.032141	0.158335	-0.284311	-0.586102	-0.027127	-0.141480	-0.178750	0.744797	0.627144
41233	-0.171936	9.674477	-1.537193	-2.721955	-0.002971	0.165509	-0.283206	-0.581016	-0.091502	-0.152902	-0.168250	0.710181	0.666300
41234	0.040261	9.717299	-0.396670	-2.760972	0.024358	0.167108	-0.287932	-0.565541	-0.163953	-0.164435	-0.157482	0.672915	0.703808
41235	0.238555	9.637045	0.645969	-2.556721	0.039189	0.181039	-0.291783	-0.542771	-0.231425	-0.175242	-0.146932	0.636507	0.736587
41236	0.218763	9.279839	1.745106	-2.482620	0.031880	0.185121	-0.299393	-0.509810	-0.297159	-0.185390	-0.136144	0.599696	0.766459
41237	0.107909	8.796664	2.649568	-2.664871	0.057147	0.171247	-0.302934	-0.474508	-0.356893	-0.195602	-0.124829	0.558262	0.796556
41238	0.081508	8.283470	3.170282	-2.745572	0.086186	0.144047	-0.301344	-0.434839	-0.412211	-0.205339	-0.113622	0.513852	0.825155
41239	0.080333	7.552849	4.125114	-2.560834	0.104537	0.125598	-0.301794	-0.384583	-0.465278	-0.213956	-0.103324	0.470774	0.849658
41240	0.189308	6.975896	4.919880	-2.444337	0.100874	0.092992	-0.303494	-0.330669	-0.509943	-0.221222	-0.093525	0.428576	0.870997
41241	0.262643	6.806257	5.931290	-2.457784	0.137318	0.079947	-0.304980	-0.264974	-0.553555	-0.228057	-0.084165	0.384760	0.890430
41242	0.662592	6.922239	7.247443	-2.576646	0.210317	0.099530	-0.304500	-0.201566	-0.591024	-0.235432	-0.075220	0.337727	0.908215
41243	0.641155	6.414353	8.613333	-2.736059	0.345480	0.172353	-0.293971	-0.140260	-0.622019	-0.244605	-0.067216	0.286120	0.924005
41244	0.477699	5.303414	8.917921	-2.861765	0.243050	0.223601	-0.291238	-0.058817	-0.646781	-0.253524	-0.056256	0.232063	0.937394
41245	0.485409	4.208204	9.500412	-2.901332	0.232018	0.238230	-0.285097	0.025108	-0.665932	-0.261863	-0.044550	0.176326	0.947814
41246	0.274764	2.888628	10.036904	-2.921365	0.180725	0.238258	-0.283565	0.123553	-0.675863	-0.269154	-0.031699	0.120112	0.955052
41247	0.323894	1.691566	10.363876	-2.626813	0.129712	0.191894	-0.278857	0.208113	-0.674551	-0.274401	-0.019355	0.069082	0.958935
41248	0.071117	0.591443	10.365293	-2.041786	0.066184	0.139625	-0.272362	0.269565	-0.668414	-0.277733	-0.009132	0.029698	0.960156
41249	-0.047062	0.082950	10.203411	-1.175995	0.012099	0.070284	-0.271911	0.313726	-0.659876	-0.279217	-0.002586	0.006841	0.960200
41250	-0.079600	-0.182481	10.002525	-0.373480	-0.036525	0.011681	-0.271608	0.332930	-0.655675	-0.279459	0.000290	-0.000018	0.960158
41251	-0.043927	-0.086856	9.800138	0.017422	-0.046291	-0.050928	-0.276427	0.338782	-0.650913	-0.278475	0.001279	0.000361	0.960443
41252	0.015399	0.115500	9.834740	0.015661	-0.054528	-0.058315	-0.277752	0.337575	-0.649985	-0.277359	0.002326	0.001076	0.960763
41253	0.107202	0.077201	9.839860	-0.280294	-0.043841	-0.046904	-0.277083	0.337962	-0.651564	-0.276433	0.004915	-0.004254	0.961011
41254	0.197797	-0.208357	10.014354	-0.532292	-0.013020	-0.037138	-0.278734	0.349105	-0.648006	-0.275652	0.008199	-0.014299	0.961116
41255	0.282865	-0.349976	10.065978	-0.660048	0.028892	-0.035995	-0.278291	0.365983	-0.643544	-0.274813	0.011493	-0.027311	0.961041
41256	0.351792	-0.658590	9.843826	-0.584974	0.021764	-0.004205	-0.280654	0.384430	-0.635913	-0.274575	0.014380	-0.038561	0.960684
41257	0.391466	-0.899903	9.617545	-0.485022	0.018208	-0.014752	-0.280730	0.398441	-0.631317	-0.274119	0.016924	-0.048131	0.960341
41258	0.256788	-0.980240	9.423103	-0.385387	0.001893	-0.001301	-0.279331	0.409680	-0.628308	-0.273966	0.019090	-0.055432	0.959951
41259	0.333108	-0.788757	9.786610	-0.275211	0.018485	0.012142	-0.277778	0.417347	-0.626482	-0.274063	0.020456	-0.060945	0.959561
41260	0.106499	-1.304063	9.806076	-0.196304	0.012170	0.027333	-0.277956	0.424231	-0.622807	-0.274505	0.021354	-0.064681	0.959170
41261	0.225789	-1.565222	9.359392	-0.063068	0.027842	0.005857	-0.278367	0.427251	-0.622409	-0.274549	0.021388	-0.066167	0.959056
41262	0.115025	-1.583702	9.648587	-0.013718	0.074394	-0.023505	-0.278373	0.428349	-0.622146	-0.274006	0.020157	-0.066719	0.959199
41263	0.318035	-1.174107	9.689837	-0.038481	0.069849	-0.016252	-0.274255	0.426791	-0.622705	-0.273579	0.019285	-0.067939	0.959253
41264	0.452673	-1.091914	9.723455	-0.094607	0.055212	-0.005438	-0.274792	0.430616	-0.624141	-0.273376	0.018840	-0.069945	0.959176
41265	0.446816	-1.380476	9.779372	-0.101613	0.029661	0.016728	-0.273620	0.432545	-0.621527	-0.273609	0.019061	-0.072135	0.958943
41266	0.250158	-1.604856	9.716772	-0.001624	0.000474	0.008055	-0.272560	0.431720	-0.620750	-0.273776	0.019138	-0.072063	0.958899
41267	0.447208	-1.459587	9.864692	0.083549	0.020617	-0.022002	-0.272812	0.429793	-0.622060	-0.273349	0.018593	-0.070623	0.959139
41268	0.374893	-1.462024	9.897593	0.086297	-0.006832	-0.030254	-0.272938	0.428288	-0.622059	-0.272825	0.018385	-0.068810	0.959424
41269	0.278232	-1.424425	9.690756	0.068802	-0.016018	-0.041407	-0.274121	0.427737	-0.623754	-0.272070	0.018665	-0.067430	0.959731
41270	0.318892	-1.357131	9.644065	-0.055709	-0.010618	-0.025435	-0.273055	0.425406	-0.622977	-0.271588	0.019296	-0.068323	0.959792
41271	0.242187	-1.453670	9.603583	-0.127414	-0.027162	-0.027616	-0.274923	0.426672	-0.621651	-0.271037	0.020849	-0.070642	0.959747
41272	0.221067	-1.579070	9.534407	-0.113397	-0.032621	-0.023839	-0.274672	0.428873	-0.620341	-0.270589	0.022213	-0.072523	0.959702
41273	0.317874	-1.647999	9.726401	-0.054955	-0.040010	-0.078900	-0.276948	0.433155	-0.619140	-0.269100	0.023703	-0.073355	0.960022
41274	0.485946	-1.501007	9.691621	-0.019471	-0.029120	-0.135957	-0.279081	0.432930	-0.616632	-0.266538	0.024657	-0.073399	0.960709
41275	0.486220	-1.556130	9.755670	-0.011841	0.003625	-0.198724	-0.281455	0.430624	-0.617270	-0.262698	0.025272	-0.073561	0.961738
41276	0.356324	-1.616254	9.840039	0.026003	0.051109	-0.220758	-0.281962	0.425014	-0.617530	-0.258399	0.024567	-0.073109	0.962954
41277	0.337697	-1.750592	9.970021	0.086531	0.076739	-0.225101	-0.284456	0.422005	-0.620133	-0.253983	0.023310	-0.071738	0.964263
41278	0.299230	-1.774799	9.950117	0.056591	0.113294	-0.211466	-0.283116	0.418700	-0.620539	-0.249779	0.021232	-0.071015	0.965462
41279	0.520133	-1.576658	10.065392	-0.012803	0.116952	-0.191522	-0.281494	0.414001	-0.623176	-0.245898	0.019664	-0.071773	0.966435
41280	0.416143	-1.519906	9.834747	-0.050958	0.087777	-0.148298	-0.279644	0.413990	-0.622142	-0.242895	0.018523	-0.073024	0.967123
41281	0.466146	-1.390136	9.757811	-0.061840	0.062272	-0.116016	-0.279631	0.412334	-0.623454	-0.240525	0.018160	-0.074471	0.967611
41282	0.071689	-1.593086	9.744080	-0.130473	0.052196	-0.072054	-0.280687	0.412338	-0.624232	-0.239013	0.017978	-0.077115	0.967782
41283	-0.046726	-1.551294	9.369048	-0.151910	0.045854	-0.045391	-0.279515	0.415490	-0.622536	-0.237997	0.018246	-0.080247	0.967773
41284	0.158466	-1.598545	9.504741	-0.210571	0.045839	-0.033682	-0.278747	0.420698	-0.621098	-0.237204	0.018508	-0.084423	0.967608
41285	-0.130447	-1.669971	9.894761	-0.181565	0.018398	-0.027045	-0.276375	0.422873	-0.619936	-0.236568	0.019409	-0.087996	0.967427
41286	-0.161586	-1.710719	9.958718	-0.153670	-0.021740	-0.005615	-0.277998	0.429205	-0.618347	-0.236450	0.020660	-0.090758	0.967175
41287	-0.363137	-1.925968	9.754558	-0.011584	-0.061871	-0.026978	-0.278406	0.429231	-0.616246	-0.236025	0.022279	-0.090660	0.967252
41288	-0.265567	-1.656414	9.716037	0.158270	-0.090951	-0.042693	-0.279582	0.426222	-0.617287	-0.235450	0.023463	-0.087044	0.967696
41289	-0.101972	-1.578950	9.757061	0.164162	-0.098173	-0.018655	-0.282477	0.421049	-0.617659	-0.235327	0.024912	-0.083362	0.968014
41290	0.088581	-1.592773	9.825867	0.210443	-0.096229	-0.001804	-0.284305	0.415580	-0.619089	-0.235571	0.025881	-0.078728	0.968317
41291	0.209219	-1.109578	9.624907	0.251480	-0.061485	-0.029354	-0.286373	0.406262	-0.622354	-0.235219	0.026210	-0.073491	0.968805
41292	0.326845	-0.496187	9.502568	0.181597	-0.068742	0.008119	-0.288990	0.398886	-0.623647	-0.235584	0.026769	-0.069547	0.968993
41293	0.218686	-0.589619	8.981692	0.036576	-0.039529	0.048876	-0.288980	0.396421	-0.623779	-0.236600	0.027555	-0.068550	0.968794
41294	-0.028934	-0.733824	9.174218	0.015850	0.011744	0.115135	-0.289112	0.396830	-0.624040	-0.238840	0.027188	-0.068257	0.968275
41295	-0.057160	-0.856864	9.798817	-0.023083	0.077617	0.179436	-0.286330	0.397888	-0.624586	-0.242189	0.025776	-0.069007	0.967429
41296	0.244033	-1.307070	10.253852	-0.061299	0.115992	0.190286	-0.279706	0.399995	-0.625426	-0.245697	0.023659	-0.070746	0.966472
41297	0.275180	-1.784193	10.031385	-0.069441	0.095787	0.149696	-0.276537	0.404331	-0.626236	-0.248415	0.022163	-0.072468	0.965685
41298	0.195550	-1.790826	9.545603	-0.023650	0.046405	0.109400	-0.273498	0.405537	-0.625342	-0.250472	0.021319	-0.073097	0.965125
41299	0.484753	-1.771599	9.370918	-0.035767	0.048228	0.090890	-0.272829	0.406742	-0.627314	-0.252134	0.020679	-0.073927	0.964643
41300	0.130393	-1.755380	10.097658	-0.053267	0.008874	0.117603	-0.270318	0.408494	-0.627202	-0.254384	0.020695	-0.074941	0.963973
41301	-0.008848	-1.396672	9.530018	-0.111604	0.013441	0.131128	-0.267544	0.410655	-0.626962	-0.256838	0.021047	-0.077080	0.963146
41302	0.172436	-1.503029	9.282944	-0.082599	0.038150	0.114639	-0.267041	0.414506	-0.624604	-0.258969	0.020651	-0.078808	0.962444
41303	0.207762	-1.829787	9.403528	0.037740	0.035482	0.095888	-0.264249	0.415002	-0.626593	-0.260767	0.019869	-0.078178	0.962026
41304	0.254455	-1.486331	9.896128	0.085212	0.006220	0.078618	-0.262381	0.413326	-0.627789	-0.262322	0.019274	-0.076494	0.961751
41305	0.052438	-1.587171	10.077683	-0.000194	0.004184	0.050497	-0.262504	0.412223	-0.628706	-0.263279	0.019368	-0.076405	0.961494
41306	-0.027210	-1.578430	9.865799	-0.055725	-0.032569	-0.004179	-0.265020	0.411567	-0.628686	-0.263241	0.020384	-0.077195	0.961421
41307	-0.221998	-1.705552	9.394057	-0.041320	-0.012586	-0.060430	-0.265554	0.410628	-0.627371	-0.262074	0.021174	-0.077775	0.961676
41308	-0.063356	-1.585993	9.786132	-0.042859	0.011134	-0.075245	-0.264890	0.410619	-0.627508	-0.260611	0.021392	-0.078517	0.962008
41309	0.080275	-1.366647	9.814556	-0.016752	0.076981	-0.077989	-0.265153	0.410754	-0.628030	-0.258975	0.020348	-0.079075	0.962427
41310	-0.005213	-1.635668	10.002043	-0.013380	0.108105	-0.047557	-0.263815	0.409491	-0.629614	-0.257902	0.018503	-0.079765	0.962695
41311	-0.187693	-1.789448	10.171035	-0.115006	0.109836	-0.025926	-0.260367	0.409449	-0.629905	-0.257177	0.017240	-0.082409	0.962690
41312	-0.154072	-1.765695	10.061248	-0.190381	0.106125	-0.020763	-0.259582	0.412993	-0.630434	-0.256552	0.016302	-0.086505	0.962514
41313	-0.321754	-2.012783	9.674502	-0.092064	0.047680	-0.044160	-0.257877	0.416405	-0.629528	-0.255582	0.016137	-0.088397	0.962602
41314	-0.466330	-2.037639	9.526361	0.167283	-0.003291	-0.068611	-0.257464	0.413654	-0.630451	-0.254348	0.015559	-0.085030	0.963242
41315	-0.227150	-1.622673	9.709666	0.295111	0.005056	-0.086448	-0.259408	0.405166	-0.632667	-0.252756	0.014293	-0.079245	0.964173
41316	0.085561	-1.462724	9.861272	0.284557	0.026109	-0.083763	-0.260803	0.395275	-0.637642	-0.251197	0.012576	-0.073758	0.965040
41317	0.345101	-1.279108	9.928689	0.208921	0.052638	-0.055577	-0.260226	0.387023	-0.640797	-0.250091	0.010794	-0.069857	0.965639
41318	0.075803	-1.438697	9.856717	0.141904	0.095605	-0.007994	-0.258741	0.381791	-0.642122	-0.249849	0.008341	-0.067487	0.965894
41319	-0.219150	-1.786416	9.669032	0.197916	0.086520	0.003386	-0.257775	0.376270	-0.645541	-0.249822	0.005883	-0.063996	0.966157
41320	-0.388100	-1.253702	9.341228	0.278188	0.070123	-0.012823	-0.256792	0.367727	-0.649879	-0.249529	0.003247	-0.058862	0.966571
41321	-0.172927	-0.865640	9.411098	0.125556	0.059068	0.004868	-0.253326	0.363437	-0.650565	-0.249553	0.001666	-0.056625	0.966703
41322	-0.432460	-1.030786	9.819283	-0.035635	0.027847	0.043778	-0.253050	0.362190	-0.651748	-0.250382	0.001348	-0.057348	0.966446
41323	-0.403814	-0.962744	9.998158	-0.184910	0.006793	0.097501	-0.252391	0.363142	-0.651621	-0.252245	0.002206	-0.060849	0.965746
41324	-0.288492	-0.883727	9.817887	-0.323310	-0.016166	0.100529	-0.251624	0.370934	-0.651886	-0.254198	0.004119	-0.066909	0.964826
41325	-0.166973	-1.114248	9.181998	-0.281481	-0.057149	0.115594	-0.253803	0.380718	-0.647931	-0.256471	0.006666	-0.071934	0.963848
41326	-0.167055	-1.097437	9.172630	-0.085635	-0.072411	0.139682	-0.254641	0.389236	-0.645823	-0.259284	0.008393	-0.073124	0.962992
41327	-0.023924	-0.756496	9.577268	-0.002281	-0.037436	0.201868	-0.254914	0.390885	-0.645558	-0.263219	0.008995	-0.072850	0.961940
41328	-0.119936	-0.842939	9.685593	0.009784	0.000995	0.224018	-0.253585	0.389777	-0.645307	-0.267546	0.008689	-0.072599	0.960767
41329	-0.475382	-1.137201	9.685349	0.001111	0.033830	0.223924	-0.250935	0.392193	-0.647031	-0.271794	0.007855	-0.072612	0.959580
41330	-0.268155	-1.102413	9.887032	0.017325	0.077620	0.179643	-0.248286	0.393527	-0.647577	-0.275157	0.006101	-0.072621	0.958633
41331	-0.273260	-1.034381	10.082397	0.023073	0.097593	0.129799	-0.245099	0.393751	-0.648914	-0.277504	0.004050	-0.072523	0.957975
41332	-0.370014	-0.982796	9.743715	0.014269	0.079292	0.120552	-0.241913	0.394385	-0.650250	-0.279732	0.002368	-0.072591	0.957327
41333	-0.538454	-1.071193	9.323178	0.072173	0.101220	0.091281	-0.239391	0.393671	-0.650402	-0.281334	0.000012	-0.071555	0.956938
41334	-0.582194	-0.983373	9.698514	0.086514	0.102965	0.065500	-0.236450	0.390328	-0.652787	-0.282477	-0.002449	-0.070369	0.956686
41335	-0.447430	-0.914509	10.056045	0.057155	0.115643	0.033951	-0.233396	0.389740	-0.653336	-0.282961	-0.004930	-0.069682	0.956584
41336	-0.360492	-0.958862	9.700927	0.052306	0.079001	-0.012152	-0.230863	0.388594	-0.655455	-0.282663	-0.006629	-0.069021	0.956710
41337	-0.158442	-0.846910	9.954059	0.117561	0.055220	-0.052393	-0.229779	0.383646	-0.656253	-0.281569	-0.008167	-0.066819	0.957177
41338	-0.368416	-1.309113	10.012836	0.156596	0.014952	-0.074269	-0.231222	0.381593	-0.657815	-0.280146	-0.009145	-0.063808	0.957791
41339	-0.445236	-1.386845	9.842978	0.140905	0.013083	-0.083571	-0.231456	0.375828	-0.659651	-0.278501	-0.009957	-0.060942	0.958449
41340	-0.552167	-1.209028	9.834871	0.059580	0.033032	-0.106176	-0.232760	0.372269	-0.661084	-0.276450	-0.010703	-0.059897	0.959100
41341	-0.493831	-1.310122	9.790785	-0.099828	-0.003639	-0.086615	-0.234345	0.372275	-0.662251	-0.274812	-0.009854	-0.061576	0.959474
41342	-0.575204	-1.440457	9.720977	-0.233526	-0.021201	-0.103873	-0.236360	0.375747	-0.659611	-0.272921	-0.007945	-0.065852	0.959747
41343	-0.469557	-1.348919	9.689636	-0.258881	-0.025799	-0.111378	-0.238248	0.382490	-0.658282	-0.270852	-0.005766	-0.070488	0.960020
41344	-0.603546	-1.560418	9.839066	-0.187739	-0.036740	-0.118380	-0.239477	0.387466	-0.654861	-0.268703	-0.003783	-0.073799	0.960384
41345	-0.576340	-1.699460	9.974211	-0.106763	-0.016642	-0.153065	-0.242274	0.390513	-0.654575	-0.265791	-0.002544	-0.075590	0.961059
41346	-0.807395	-1.778768	10.136591	0.000406	-0.002032	-0.185776	-0.246256	0.390569	-0.653494	-0.262283	-0.002132	-0.075473	0.962033
41347	-1.079383	-1.878107	10.094248	0.068784	0.063760	-0.203995	-0.248360	0.387163	-0.654265	-0.258255	-0.003322	-0.074352	0.963206
41348	-0.983803	-1.700210	9.992003	0.056399	0.096663	-0.207804	-0.247404	0.382749	-0.656503	-0.254174	-0.005070	-0.073672	0.964335
41349	-0.810566	-1.633239	9.773693	0.035208	0.078432	-0.196802	-0.246590	0.378626	-0.657167	-0.250256	-0.006407	-0.073303	0.965379
41350	-0.733152	-1.696303	9.581473	0.021223	0.041884	-0.196808	-0.248160	0.376159	-0.659253	-0.246472	-0.006936	-0.073022	0.966370
41351	-0.753251	-1.538662	9.252197	0.042023	0.038274	-0.196702	-0.248665	0.372310	-0.661349	-0.242605	-0.007543	-0.072346	0.967394
41352	-0.552130	-1.234536	9.411986	0.083869	0.045673	-0.189127	-0.250770	0.368770	-0.661857	-0.238965	-0.008461	-0.070868	0.968402
41353	-0.623807	-1.363882	9.625568	0.064369	0.021969	-0.146735	-0.250493	0.365889	-0.662123	-0.236079	-0.008938	-0.069674	0.969192
41354	-0.754137	-1.350931	9.266826	0.087635	0.003784	-0.122595	-0.250868	0.362454	-0.663826	-0.233808	-0.009153	-0.067911	0.969865
41355	-0.446356	-1.177311	9.197712	0.073442	0.012984	-0.113448	-0.253640	0.359202	-0.663674	-0.231574	-0.009551	-0.066498	0.970495
41356	-0.175290	-1.372289	9.720864	-0.038476	-0.003530	-0.089980	-0.252821	0.355068	-0.665387	-0.229930	-0.009086	-0.067142	0.970846
41357	-0.218413	-1.419598	9.983877	-0.185579	-0.038391	-0.068524	-0.254425	0.356472	-0.663800	-0.228680	-0.007326	-0.070514	0.970917
41358	-0.330978	-1.089375	9.514517	-0.213314	-0.056611	-0.042810	-0.256966	0.360622	-0.662335	-0.228029	-0.005092	-0.074299	0.970802
41359	-0.250490	-0.787029	9.224219	-0.140248	-0.047307	-0.024005	-0.259115	0.365321	-0.660349	-0.227646	-0.003424	-0.076710	0.970712
41360	-0.216601	-0.810638	9.337039	-0.156004	-0.029040	-0.020420	-0.260061	0.367813	-0.658636	-0.227407	-0.002016	-0.079504	0.970547
41361	-0.177026	-1.011890	9.567455	-0.130145	-0.025215	0.040624	-0.262471	0.373593	-0.658352	-0.228240	-0.000918	-0.081772	0.970164
41362	-0.070136	-1.164264	9.979239	-0.086684	-0.003114	0.094345	-0.262225	0.375803	-0.656124	-0.230174	-0.000515	-0.083333	0.969575
41363	-0.588152	-1.242395	9.949302	-0.099545	-0.010362	0.154263	-0.261046	0.380163	-0.656787	-0.233185	-0.000033	-0.085042	0.968707
41364	-0.812992	-1.112860	9.963425	-0.024708	-0.002000	0.188761	-0.259865	0.383298	-0.656795	-0.236972	-0.000096	-0.085406	0.967755
41365	-1.078773	-0.982545	10.229252	0.067872	0.052001	0.202047	-0.257621	0.384788	-0.655895	-0.240799	-0.001736	-0.084131	0.966920
41366	-0.596211	-1.064041	10.040555	0.097636	0.074051	0.202188	-0.255475	0.383627	-0.659977	-0.244765	-0.003871	-0.082487	0.966060
41367	-0.580254	-1.387101	9.846516	0.089038	0.032014	0.203151	-0.252954	0.382913	-0.659998	-0.248637	-0.005239	-0.080678	0.965217
41368	-0.750325	-1.623295	9.832012	0.087681	0.011811	0.176417	-0.250683	0.381222	-0.662246	-0.252197	-0.006082	-0.078920	0.964433
41369	-0.882535	-1.705179	9.887247	0.103699	0.015403	0.154341	-0.248554	0.379280	-0.662395	-0.255144	-0.007140	-0.076773	0.963824
41370	-0.914636	-1.551783	9.730652	0.140634	0.048261	0.117555	-0.246814	0.377325	-0.664245	-0.257654	-0.008852	-0.074188	0.963344
41371	-0.672167	-1.340393	9.486204	0.084666	0.066469	0.091404	-0.245349	0.377295	-0.665568	-0.259308	-0.010713	-0.072693	0.962995
41372	-0.616520	-1.378568	9.548607	0.012980	0.051765	0.089222	-0.244278	0.376584	-0.667019	-0.261426	-0.011781	-0.072591	0.962418
41373	-0.549018	-1.378571	9.508425	-0.113111	0.013278	0.097874	-0.241768	0.379153	-0.667301	-0.263323	-0.011590	-0.074635	0.961746
41374	-0.503194	-1.383455	9.460770	-0.167506	0.020568	0.108665	-0.241255	0.383257	-0.667041	-0.265920	-0.011135	-0.077838	0.960783
41375	-0.560066	-1.590257	9.531760	-0.156956	0.018758	0.117957	-0.238909	0.390375	-0.664435	-0.268198	-0.010835	-0.080759	0.959912
41376	-0.559100	-1.786947	9.711466	-0.098696	0.027861	0.085021	-0.238661	0.395024	-0.664697	-0.270656	-0.010816	-0.082686	0.959058
41377	-0.337300	-1.776332	9.872132	-0.039618	-0.008690	0.054005	-0.239208	0.396965	-0.662856	-0.271720	-0.010492	-0.083239	0.958713
41378	-0.395743	-1.666779	9.575434	-0.029834	-0.043469	0.024572	-0.238934	0.397217	-0.664693	-0.272827	-0.009400	-0.083467	0.958389
41379	-0.425566	-1.492305	9.248704	-0.080682	-0.054503	0.011405	-0.241728	0.398763	-0.663883	-0.273155	-0.007883	-0.084571	0.958213
41380	-0.132219	-1.325965	9.169750	-0.217522	-0.061857	0.032877	-0.242688	0.404408	-0.661776	-0.274179	-0.005452	-0.088289	0.957602
41381	-0.689923	-1.667973	9.397419	-0.235798	-0.058299	0.042923	-0.245255	0.411461	-0.657556	-0.275130	-0.003055	-0.092332	0.956958
41382	-0.780580	-1.854426	9.809282	-0.154928	-0.014428	0.027576	-0.246077	0.416415	-0.655974	-0.275951	-0.001863	-0.095108	0.956453
41383	-0.981683	-2.126760	10.502195	-0.158814	0.043929	0.009006	-0.244237	0.421181	-0.656380	-0.276050	-0.001798	-0.098260	0.956106
41384	-1.115847	-2.304859	10.568067	-0.201935	0.120460	-0.055931	-0.244938	0.427514	-0.653619	-0.275318	-0.002728	-0.102681	0.955850
41385	-0.951624	-2.375410	10.246913	-0.096645	0.157085	-0.092357	-0.241888	0.429378	-0.655347	-0.273241	-0.004982	-0.105303	0.956152
41386	-1.089558	-2.282977	9.915622	0.032947	0.126108	-0.111962	-0.239229	0.429332	-0.656942	-0.271110	-0.007219	-0.105267	0.956748
41387	-1.354990	-2.243034	9.788867	0.315080	0.047716	-0.139955	-0.240387	0.424385	-0.660081	-0.268288	-0.009547	-0.099452	0.958144
41388	-1.055063	-1.947488	9.493321	0.443079	0.038675	-0.183591	-0.240583	0.411752	-0.664149	-0.264819	-0.012190	-0.091095	0.959908
41389	-0.742246	-1.801279	9.848797	0.257630	0.033005	-0.186366	-0.240905	0.398972	-0.669396	-0.261119	-0.013856	-0.086318	0.961340
41390	-0.897251	-1.665353	9.580376	-0.048145	0.015336	-0.174977	-0.244065	0.395570	-0.670945	-0.257823	-0.013500	-0.087266	0.962149
41391	-0.715194	-1.448772	8.778471	-0.258206	0.043638	-0.131779	-0.243788	0.394184	-0.672259	-0.255283	-0.012787	-0.092450	0.962351
41392	-0.632985	-1.486154	9.057198	-0.223364	0.054710	-0.102086	-0.245661	0.398315	-0.671980	-0.253365	-0.012411	-0.096948	0.962421
41393	-0.671134	-1.556785	9.533594	-0.165356	0.047416	-0.103630	-0.245181	0.407104	-0.668702	-0.251326	-0.012288	-0.100338	0.962609
41394	-0.837476	-1.559355	9.582420	-0.069196	0.015548	-0.086489	-0.247041	0.408220	-0.668687	-0.250065	-0.011932	-0.101668	0.962802
41395	-0.705921	-1.345693	9.363379	-0.008286	0.025749	-0.069587	-0.247703	0.408498	-0.669074	-0.248686	-0.012253	-0.101887	0.963133
41396	-0.763307	-1.446849	9.368626	0.029970	0.040479	-0.039880	-0.247551	0.405876	-0.670912	-0.248381	-0.012951	-0.101423	0.963251
41397	-0.772409	-1.551956	9.597536	0.028370	0.047764	-0.041743	-0.247272	0.403808	-0.672095	-0.247485	-0.013939	-0.101013	0.963511
41398	-0.858665	-1.662475	9.696012	-0.094295	0.029390	-0.018340	-0.246885	0.406133	-0.671835	-0.247673	-0.013850	-0.102883	0.963266
41399	-1.095074	-1.644376	9.497199	-0.168039	0.014699	-0.005778	-0.248360	0.409717	-0.671035	-0.247592	-0.013313	-0.106073	0.962948
41400	-1.571588	-1.828053	9.538190	-0.230791	-0.012907	-0.023598	-0.248392	0.415486	-0.669197	-0.247434	-0.011757	-0.110356	0.962528
41401	-1.595722	-1.828545	9.408319	-0.209843	-0.034803	-0.019766	-0.250414	0.423184	-0.668259	-0.247202	-0.010084	-0.114114	0.962168
41402	-1.797912	-1.901192	9.391008	-0.073150	-0.078572	-0.027316	-0.251102	0.425958	-0.665499	-0.246964	-0.008046	-0.115033	0.962139
41403	-2.245224	-2.137388	9.537167	-0.028987	-0.087809	-0.052927	-0.255492	0.427942	-0.663758	-0.246188	-0.006255	-0.115074	0.962346
41404	-2.402365	-2.524815	10.322504	-0.107991	-0.071578	-0.071807	-0.257362	0.429621	-0.662300	-0.245015	-0.004085	-0.116703	0.962461
41405	-1.615670	-2.656926	10.635286	-0.110015	-0.102636	-0.100345	-0.261886	0.431609	-0.660296	-0.243377	-0.001573	-0.118275	0.962692
41406	-0.915032	-2.011756	8.912752	0.092142	-0.112227	-0.098368	-0.267705	0.427844	-0.660120	-0.241763	0.000465	-0.115852	0.963394
41407	-0.854882	-1.987802	8.846430	0.229864	-0.083598	-0.046030	-0.271125	0.421581	-0.660619	-0.241115	0.000826	-0.110968	0.964131
41408	-0.899242	-2.264574	9.557549	0.133423	-0.032456	0.005088	-0.272423	0.416650	-0.662315	-0.241304	0.000890	-0.108134	0.964406
41409	-1.132221	-2.442174	9.826565	-0.041596	0.042247	0.007774	-0.271886	0.415952	-0.663106	-0.241407	0.000000	-0.109116	0.964270
41410	-1.240408	-2.504678	9.906303	-0.101030	0.100623	-0.003695	-0.270032	0.416341	-0.663121	-0.241126	-0.001352	-0.111445	0.964073
41411	-0.976430	-2.249668	9.739491	-0.115043	0.098792	-0.020375	-0.269909	0.418396	-0.662859	-0.240564	-0.002932	-0.114141	0.963894
41412	-0.572715	-1.975348	9.509437	-0.129925	0.093325	-0.038895	-0.267397	0.420963	-0.663403	-0.239619	-0.003925	-0.116991	0.963784
41413	-0.399971	-1.797121	9.458332	-0.104824	0.060542	-0.015646	-0.265437	0.426839	-0.662236	-0.239232	-0.004804	-0.119276	0.963597
41414	-0.424446	-1.720169	9.459183	0.008708	0.055237	0.007082	-0.265039	0.426290	-0.661846	-0.239252	-0.005834	-0.119267	0.963587
41415	-0.573115	-1.878053	9.815689	0.081487	0.062594	0.013897	-0.263968	0.425713	-0.663559	-0.239408	-0.007691	-0.117927	0.963700
41416	-0.664943	-1.829752	9.921141	0.142012	0.075398	-0.000589	-0.261681	0.418828	-0.665023	-0.239210	-0.009730	-0.115445	0.964031
41417	-0.804801	-1.830363	9.823798	0.168393	0.066232	-0.017058	-0.259121	0.413825	-0.669504	-0.238738	-0.011991	-0.112418	0.964481
41418	-0.733073	-1.713164	9.576436	0.189619	0.040609	-0.051058	-0.258703	0.410112	-0.670689	-0.237631	-0.013472	-0.108861	0.965142
41419	-0.721093	-1.701453	9.475883	0.154861	0.000304	-0.076089	-0.258543	0.404622	-0.672003	-0.236159	-0.014252	-0.105769	0.965836
41420	-0.650882	-1.763973	9.446852	0.158443	-0.023448	-0.077874	-0.260243	0.400384	-0.673302	-0.234673	-0.014289	-0.102515	0.966548
41421	-0.674590	-1.845556	9.527111	0.165581	-0.023467	-0.084295	-0.262458	0.393404	-0.675647	-0.233079	-0.014625	-0.099098	0.967285
41422	-0.645579	-1.859730	9.587201	0.155063	-0.021639	-0.079736	-0.264550	0.386849	-0.676420	-0.231545	-0.014677	-0.095916	0.967973
41423	-0.631031	-1.876520	9.594303	0.140723	0.011328	-0.048480	-0.263870	0.383684	-0.677345	-0.230573	-0.015617	-0.093136	0.968462
41424	-0.708472	-1.811329	9.704928	0.214032	0.020581	-0.027827	-0.264241	0.378744	-0.678917	-0.229945	-0.016857	-0.088990	0.968980
41425	-0.771712	-1.701309	9.547433	0.213857	0.029733	-0.024156	-0.264612	0.372717	-0.679704	-0.229375	-0.018522	-0.084876	0.969453
41426	-0.772054	-1.623897	9.668552	0.094687	0.047901	-0.013718	-0.264840	0.366941	-0.682588	-0.229003	-0.019768	-0.083161	0.969665
41427	-0.786764	-1.570857	9.707570	0.006988	0.040531	0.002457	-0.262711	0.366084	-0.683655	-0.229004	-0.020727	-0.083105	0.969650
41428	-0.801381	-1.542274	9.631012	-0.014155	0.018608	0.014381	-0.262977	0.365411	-0.682866	-0.229270	-0.020953	-0.083355	0.969561
41429	-0.811316	-1.484880	9.533295	0.062634	0.015088	0.032308	-0.261519	0.364851	-0.682485	-0.229867	-0.021714	-0.082094	0.969510
41430	-0.835364	-1.494233	9.626567	0.115066	0.026131	0.043630	-0.260309	0.361951	-0.683545	-0.230634	-0.022727	-0.079860	0.969491
41431	-0.869023	-1.510850	9.712445	0.123811	0.033450	0.047353	-0.259767	0.361242	-0.685385	-0.231461	-0.024142	-0.077495	0.969452
41432	-0.797170	-1.412268	9.649679	0.122113	0.022469	0.036285	-0.258035	0.359845	-0.686186	-0.232088	-0.025105	-0.075110	0.969466
41433	-0.807114	-1.349790	9.631257	0.025922	0.002230	0.024751	-0.258419	0.356699	-0.686447	-0.232568	-0.025413	-0.074511	0.969389
41434	-0.812199	-1.291860	9.687239	0.040250	0.015859	-0.011194	-0.258545	0.354785	-0.686316	-0.232317	-0.025797	-0.073706	0.969500
41435	-0.817571	-1.171195	9.794513	0.026214	0.011269	-0.010342	-0.258813	0.355609	-0.686313	-0.232101	-0.026219	-0.073155	0.969582
41436	-0.825372	-1.045623	9.930642	0.046928	0.033281	0.014639	-0.258537	0.353954	-0.687234	-0.232327	-0.027009	-0.072288	0.969572
41437	-0.871130	-1.060466	9.838779	0.104597	0.031535	0.022317	-0.257740	0.352583	-0.686586	-0.232672	-0.028229	-0.070275	0.969602
41438	-0.871356	-1.017547	9.724144	0.141070	0.000578	0.049313	-0.256652	0.347897	-0.688432	-0.233561	-0.028872	-0.067411	0.969573
41439	-0.890839	-0.974076	9.782189	0.114736	0.006043	0.055627	-0.256356	0.343214	-0.690927	-0.234578	-0.029685	-0.065049	0.969464
41440	-0.779820	-0.997980	9.763684	0.039535	-0.001346	0.050649	-0.256095	0.343219	-0.690143	-0.235550	-0.029817	-0.064142	0.969285
41441	-0.789236	-1.048745	9.700466	0.046715	0.004101	0.032222	-0.255957	0.341576	-0.690014	-0.236153	-0.030228	-0.063099	0.969194
41442	-0.687950	-1.050750	9.759001	0.057194	-0.006825	0.039679	-0.255285	0.340056	-0.690675	-0.236910	-0.030323	-0.061830	0.969088
41443	-0.735858	-1.113082	9.853708	0.027521	-0.003224	0.036754	-0.256344	0.339522	-0.690536	-0.237619	-0.030487	-0.061121	0.968954
41444	-0.754980	-1.151917	9.766559	-0.017771	-0.010641	0.013466	-0.256202	0.339502	-0.692372	-0.237918	-0.030119	-0.061302	0.968881
41445	-0.752816	-1.098908	9.786529	-0.024880	-0.001491	0.020796	-0.256349	0.340619	-0.690404	-0.238345	-0.030031	-0.061633	0.968757
41446	-0.755297	-1.089748	9.652193	0.001236	0.004052	0.029227	-0.256217	0.340211	-0.690012	-0.238924	-0.030058	-0.061507	0.968622
41447	-0.707200	-1.060545	9.720272	0.034385	-0.010494	0.044183	-0.256224	0.341719	-0.689749	-0.239778	-0.030090	-0.060635	0.968465
41448	-0.678028	-1.113622	9.662183	0.019646	-0.019673	0.032130	-0.257015	0.341040	-0.690136	-0.240436	-0.029749	-0.060037	0.968350
41449	-0.702192	-1.104193	9.618876	0.009955	-0.003228	0.033900	-0.256619	0.340224	-0.689091	-0.241094	-0.029773	-0.059685	0.968207
41450	-0.682797	-1.117869	9.830129	-0.037255	0.007679	0.035489	-0.257407	0.341305	-0.691444	-0.241816	-0.029692	-0.060318	0.967990
41451	-0.832424	-1.089395	9.800323	-0.107146	0.003883	0.017599	-0.257689	0.342701	-0.689081	-0.242218	-0.029255	-0.062284	0.967779
41452	-1.040134	-1.017970	9.698556	-0.154062	0.011001	-0.029728	-0.258627	0.345720	-0.689335	-0.241737	-0.028591	-0.065232	0.967724
41453	-1.001269	-1.075364	9.779738	-0.130948	0.010951	-0.059140	-0.257861	0.350931	-0.687634	-0.240656	-0.028086	-0.067738	0.967836
41454	-0.794084	-1.041364	9.750939	-0.064198	-0.001794	-0.080925	-0.258134	0.352308	-0.687107	-0.239162	-0.027538	-0.068913	0.968140
41455	-0.630304	-1.010202	9.620866	-0.027654	-0.008985	-0.062264	-0.258942	0.353157	-0.685265	-0.237988	-0.027127	-0.069312	0.968412
41456	-0.524250	-1.002736	9.631563	0.049000	0.008573	-0.024984	-0.259596	0.352741	-0.686570	-0.237502	-0.027397	-0.068314	0.968595
41457	-0.504686	-1.060399	9.645341	0.055753	0.022360	0.002719	-0.259453	0.350410	-0.686835	-0.237496	-0.028056	-0.067196	0.968655
41458	-0.557473	-1.113337	9.675315	0.053757	0.015111	0.032253	-0.258250	0.349153	-0.687894	-0.238110	-0.028552	-0.066104	0.968565
41459	-0.634175	-1.204562	9.781352	0.051205	0.020571	0.032232	-0.257862	0.348895	-0.685931	-0.238678	-0.029173	-0.065048	0.968478
41460	-0.638598	-1.288791	9.780129	0.055585	0.018758	0.036875	-0.257184	0.347906	-0.688165	-0.239392	-0.029753	-0.063936	0.968359
41461	-0.638641	-1.279117	9.794669	0.015520	0.011353	0.017303	-0.256900	0.344741	-0.689480	-0.239700	-0.029984	-0.063547	0.968301
41462	-0.677268	-1.267024	9.835291	-0.014098	0.016758	0.002375	-0.257695	0.345837	-0.690260	-0.239788	-0.030149	-0.063796	0.968258
41463	-0.788401	-1.224321	9.722018	-0.014200	0.035029	0.002342	-0.255846	0.345693	-0.688964	-0.239793	-0.030663	-0.064116	0.968219
41464	-0.789104	-1.090802	9.363776	-0.000455	0.047876	0.006081	-0.255176	0.344856	-0.689756	-0.239926	-0.031499	-0.064249	0.968150
41465	-0.866283	-1.075715	9.598538	-0.017135	0.056083	0.017052	-0.254241	0.345103	-0.691337	-0.240190	-0.032422	-0.064720	0.968023
41466	-1.044244	-1.156575	9.979858	-0.038830	0.038640	0.016961	-0.252521	0.345362	-0.690826	-0.240571	-0.032909	-0.065545	0.967857
41467	-1.107038	-1.135127	9.955566	-0.038910	0.022201	0.024366	-0.251738	0.347823	-0.690307	-0.241034	-0.033090	-0.066276	0.967685
41468	-1.097673	-1.074852	9.985308	-0.022171	0.005740	0.013399	-0.250022	0.349040	-0.689796	-0.241384	-0.033014	-0.066622	0.967577
41469	-1.071379	-1.031905	9.863719	0.024129	-0.010634	0.018273	-0.251081	0.348777	-0.689919	-0.241733	-0.032866	-0.065975	0.967539
41470	-1.023757	-0.917300	9.575283	0.068561	0.002246	0.021247	-0.250535	0.347111	-0.691628	-0.242159	-0.033173	-0.064543	0.967519
41471	-0.992324	-0.936520	9.565704	0.086947	0.020545	0.019468	-0.250528	0.345330	-0.691760	-0.242449	-0.033942	-0.062823	0.967533
41472	-0.991856	-1.027293	9.758894	0.064385	0.005868	0.013841	-0.249724	0.342722	-0.691506	-0.242727	-0.034289	-0.061493	0.967536
41473	-0.909679	-1.070506	9.739849	0.046960	0.020466	0.006353	-0.249181	0.339974	-0.691905	-0.242790	-0.034845	-0.060558	0.967560
41474	-0.822908	-1.057732	9.906487	0.027820	0.007641	0.002585	-0.249838	0.339155	-0.692424	-0.242868	-0.035036	-0.059952	0.967571
41475	-0.748202	-1.047792	9.955338	0.031253	-0.006942	0.013702	-0.249700	0.338327	-0.692950	-0.243115	-0.034978	-0.059184	0.967558
41476	-0.673598	-1.029277	9.697017	0.039994	-0.003270	0.004516	-0.250360	0.336971	-0.692421	-0.243255	-0.035019	-0.058289	0.967576
41477	-0.765582	-0.955074	9.637181	0.002236	0.004915	0.007998	-0.249026	0.337211	-0.694267	-0.243396	-0.035026	-0.058144	0.967549
41478	-0.833223	-0.928864	9.600906	-0.036249	0.018554	-0.000528	-0.249703	0.337789	-0.692033	-0.243492	-0.035110	-0.058834	0.967480
41479	-0.833229	-0.926359	9.629750	-0.112431	0.029442	0.001838	-0.248914	0.339695	-0.692169	-0.243564	-0.035021	-0.061030	0.967329
41480	-0.878980	-0.935831	9.701212	-0.109769	0.022122	0.001860	-0.248658	0.342156	-0.692170	-0.243753	-0.034818	-0.063159	0.967152
41481	-0.900509	-0.964109	9.887871	-0.115683	-0.002604	-0.008285	-0.248146	0.345991	-0.691386	-0.243670	-0.034076	-0.065262	0.967060
41482	-0.880719	-1.067310	9.953828	-0.042200	-0.003408	0.005014	-0.248153	0.347498	-0.691254	-0.243933	-0.033710	-0.065958	0.966959
41483	-0.837490	-1.036351	9.834630	0.043611	-0.008803	-0.002848	-0.248284	0.346681	-0.690991	-0.243854	-0.033626	-0.064941	0.967051
41484	-0.813413	-1.031687	9.777303	0.062848	0.004016	-0.004614	-0.248012	0.345578	-0.691518	-0.243859	-0.033903	-0.063647	0.967126
41485	-0.755387	-1.067853	9.722120	0.045428	-0.001493	-0.012073	-0.248142	0.343672	-0.690600	-0.243590	-0.033947	-0.062634	0.967258
41486	-0.765090	-1.050643	9.835105	0.013883	-0.007002	-0.004843	-0.249845	0.340664	-0.692161	-0.243611	-0.033774	-0.062233	0.967285
41487	-0.789179	-1.050281	9.954922	0.024331	-0.016114	0.006296	-0.248915	0.340106	-0.692169	-0.243728	-0.033445	-0.061543	0.967311
41488	-0.803845	-1.017378	9.734380	0.024144	-0.019732	0.015530	-0.249456	0.341490	-0.691246	-0.244218	-0.033097	-0.060870	0.967242
41489	-0.871561	-0.984722	9.472527	0.039871	-0.002371	0.003584	-0.251039	0.341086	-0.692413	-0.244256	-0.033103	-0.059949	0.967290
41490	-0.842909	-0.927052	9.432791	-0.014621	0.018638	0.018964	-0.248911	0.339690	-0.692694	-0.244802	-0.033312	-0.060212	0.967128
41491	-0.813522	-1.012782	9.676737	-0.056292	0.016698	-0.001546	-0.249978	0.340394	-0.691898	-0.244781	-0.033208	-0.061248	0.967072
41492	-0.890151	-1.118370	9.804179	-0.056158	0.015752	-0.005234	-0.249988	0.342858	-0.691897	-0.244945	-0.033124	-0.062318	0.966965
41493	-0.870844	-1.123226	9.780284	-0.007185	0.011253	-0.000364	-0.249864	0.343555	-0.690587	-0.244920	-0.033154	-0.062385	0.966966
41494	-0.793896	-1.079757	9.781612	-0.003671	-0.003357	-0.001245	-0.248796	0.342439	-0.691382	-0.245181	-0.032961	-0.062345	0.966909
41495	-0.688002	-1.036000	9.850434	-0.042075	-0.007067	-0.010662	-0.249868	0.344105	-0.690324	-0.245001	-0.032442	-0.063002	0.966929
41496	-0.678512	-1.010054	9.692439	-0.035332	-0.016134	0.009691	-0.249335	0.344365	-0.691115	-0.245531	-0.031858	-0.063505	0.966782
41497	-0.726881	-0.984109	9.567514	-0.014495	0.008586	0.017140	-0.249879	0.344942	-0.688750	-0.245850	-0.031802	-0.063682	0.966691
41498	-0.784630	-1.003000	9.705952	-0.026721	0.029574	0.017042	-0.249349	0.346296	-0.689672	-0.246538	-0.032147	-0.064240	0.966467
41499	-0.820627	-1.036596	9.753160	-0.064282	0.015808	0.014104	-0.248821	0.347246	-0.689938	-0.246821	-0.031978	-0.065414	0.966322
41500	-0.900321	-1.010362	9.731177	-0.047698	0.020388	0.015100	-0.248566	0.349707	-0.689939	-0.247472	-0.032041	-0.066333	0.966091
41501	-0.888305	-1.003209	9.704982	-0.044280	0.019501	0.022502	-0.248575	0.351900	-0.689675	-0.247899	-0.032057	-0.067127	0.965926
41502	-0.803568	-1.075071	9.750379	0.010146	0.018631	0.013557	-0.246857	0.351889	-0.688772	-0.248494	-0.032369	-0.066921	0.965777
41503	-0.851361	-1.164061	9.789496	0.039822	0.016862	0.028478	-0.247782	0.351488	-0.688895	-0.248986	-0.032755	-0.066073	0.965695
41504	-0.848930	-1.168934	9.770245	0.032980	0.015900	0.011833	-0.247108	0.349554	-0.689820	-0.249457	-0.033131	-0.065412	0.965606
41505	-0.875284	-1.199891	9.879997	-0.015917	0.007595	0.006060	-0.246577	0.349140	-0.689562	-0.249564	-0.033027	-0.065616	0.965568
41506	-0.894657	-1.183185	9.851243	-0.021175	0.023116	0.002317	-0.247904	0.350653	-0.690337	-0.249839	-0.033263	-0.066041	0.965460
41507	-0.868482	-1.113662	9.761234	-0.036984	0.011229	0.002254	-0.246583	0.350646	-0.689561	-0.249881	-0.033117	-0.066677	0.965410
41508	-0.846957	-1.080209	9.680280	-0.014401	-0.001494	0.017155	-0.246456	0.351878	-0.689430	-0.250470	-0.032931	-0.066839	0.965253
41509	-0.871050	-1.085161	9.653578	-0.025034	0.007660	0.028161	-0.246723	0.352701	-0.689559	-0.251009	-0.032809	-0.067207	0.965091
41510	-0.909377	-1.135574	9.710131	-0.021369	-0.001514	0.017119	-0.247528	0.354087	-0.688765	-0.251601	-0.032587	-0.067503	0.964924
41511	-0.914129	-1.152600	9.659432	-0.003882	0.005819	0.017198	-0.246460	0.353246	-0.689561	-0.251917	-0.032522	-0.067465	0.964846
41512	-0.899819	-1.118833	9.674443	-0.017986	-0.010617	0.028225	-0.246203	0.353259	-0.687990	-0.252734	-0.032157	-0.067642	0.964633
41513	-0.866008	-1.128193	9.732245	-0.023221	0.000345	0.028183	-0.246476	0.356265	-0.688773	-0.253281	-0.031904	-0.067943	0.964476
41514	-0.812927	-1.137842	9.694194	0.008312	0.009520	0.024640	-0.246219	0.356686	-0.687464	-0.254030	-0.032052	-0.067718	0.964290
41515	-0.803173	-1.161960	9.672340	0.011781	0.011363	0.028348	-0.245955	0.356007	-0.686680	-0.254543	-0.032184	-0.067400	0.964173
41516	-0.827012	-1.214560	9.784214	-0.003888	0.011329	0.026423	-0.243824	0.356235	-0.688794	-0.255278	-0.032312	-0.067418	0.963973
41517	-0.831873	-1.204813	9.822717	-0.018660	0.003974	0.017129	-0.245283	0.356797	-0.689044	-0.255603	-0.032125	-0.067661	0.963876
41518	-0.832203	-1.137651	9.761237	-0.019553	-0.001514	0.013439	-0.244218	0.355281	-0.688792	-0.256040	-0.031913	-0.067921	0.963749
41519	-0.837292	-1.085027	9.673100	-0.007440	0.004008	0.020874	-0.245698	0.359008	-0.687467	-0.256429	-0.031787	-0.067944	0.963648
41520	-0.846803	-1.108756	9.775910	-0.036252	0.000307	0.018887	-0.243306	0.357882	-0.687749	-0.257009	-0.031529	-0.068532	0.963460
41521	-0.839282	-1.171452	9.731888	-0.021321	-0.010645	0.017138	-0.244634	0.358990	-0.688000	-0.257355	-0.031043	-0.068749	0.963368
41522	-0.808063	-1.147532	9.672497	0.033770	0.005875	0.017392	-0.245824	0.358454	-0.688253	-0.257814	-0.031253	-0.068016	0.963291
41523	-0.822576	-1.137960	9.665294	0.024212	0.000361	0.009968	-0.245816	0.355992	-0.687992	-0.257978	-0.031200	-0.067417	0.963291
41524	-0.909394	-1.133274	9.678953	-0.011591	0.005766	-0.000377	-0.244757	0.356528	-0.688000	-0.258118	-0.031151	-0.067568	0.963244
41525	-0.904845	-1.075506	9.682206	-0.035159	0.009371	-0.010657	-0.243431	0.357326	-0.688797	-0.257910	-0.030942	-0.068172	0.963264
41526	-0.842264	-1.051177	9.723944	-0.049342	0.000274	0.009590	-0.244494	0.356256	-0.687478	-0.258254	-0.030607	-0.069015	0.963123
41527	-0.794142	-1.029357	9.743905	-0.000353	0.008564	0.011672	-0.245560	0.358045	-0.687731	-0.258456	-0.030592	-0.068921	0.963076
41528	-0.871097	-1.065081	9.896332	0.052041	0.002253	0.032247	-0.244636	0.359130	-0.687738	-0.259203	-0.030848	-0.067809	0.962946
41529	-0.813206	-1.069728	9.911211	0.069727	0.000410	0.015730	-0.244229	0.356524	-0.687742	-0.259451	-0.031044	-0.066314	0.962976
41530	-0.801117	-1.084782	9.723857	0.074953	0.002249	0.012065	-0.244222	0.354336	-0.687481	-0.259738	-0.031396	-0.064771	0.962993
41531	-0.803697	-1.048659	9.733942	0.073298	0.013181	-0.000882	-0.244464	0.351577	-0.689840	-0.259647	-0.031832	-0.063281	0.963102
41532	-0.820638	-1.036802	9.693138	0.020723	0.011305	0.002545	-0.243129	0.349098	-0.689852	-0.259752	-0.032065	-0.062835	0.963095
41533	-0.900311	-1.012793	9.723941	-0.014311	0.005774	0.004217	-0.243530	0.349516	-0.689586	-0.259824	-0.031912	-0.062992	0.963071
41534	-0.934040	-1.017616	9.740363	-0.019504	0.005748	-0.001348	-0.243807	0.351309	-0.688535	-0.259908	-0.031823	-0.063295	0.963031
41535	-0.871416	-1.002962	9.767561	-0.017769	0.011246	0.000500	-0.242741	0.351422	-0.689723	-0.259904	-0.031757	-0.063549	0.963018
41536	-0.837437	-1.048465	9.810453	-0.022872	0.014869	-0.010603	-0.243271	0.351156	-0.689588	-0.259780	-0.031815	-0.063969	0.963021
41537	-0.808345	-1.087334	9.685342	-0.029977	0.008500	-0.001396	-0.243681	0.352543	-0.688273	-0.259751	-0.031628	-0.064447	0.963004
41538	-0.781541	-1.147470	9.675146	-0.036943	-0.001555	-0.000489	-0.243285	0.354444	-0.689324	-0.259862	-0.031309	-0.065047	0.962943
41539	-0.836775	-1.190616	9.755650	-0.035173	0.013058	0.000420	-0.242236	0.355543	-0.687759	-0.259864	-0.031180	-0.065655	0.962906
41540	-0.841873	-1.132924	9.742007	-0.049294	0.003928	0.009588	-0.243562	0.355829	-0.688010	-0.260150	-0.030917	-0.066514	0.962778
41541	-0.866445	-1.036829	9.711916	-0.040679	0.002128	0.017013	-0.241972	0.356764	-0.688547	-0.260488	-0.030572	-0.067160	0.962653
41542	-0.905139	-1.012918	9.690284	-0.035506	0.014934	0.020708	-0.242255	0.359384	-0.686970	-0.260978	-0.030606	-0.067805	0.962474
41543	-0.929105	-1.041694	9.732869	-0.021418	0.014929	0.015242	-0.241987	0.359511	-0.687628	-0.261254	-0.030612	-0.068143	0.962375
41544	-0.880596	-1.099068	9.814142	-0.002135	0.019529	0.019028	-0.240932	0.360326	-0.687112	-0.261677	-0.030907	-0.068170	0.962249
41545	-0.870696	-1.157127	9.717391	0.018964	-0.012442	0.013651	-0.240667	0.358691	-0.686066	-0.261935	-0.030597	-0.067589	0.962230
41546	-0.789137	-1.065211	9.810669	0.004868	-0.003292	0.020946	-0.241991	0.360605	-0.687758	-0.262416	-0.030492	-0.067360	0.962118
41547	-0.837064	-1.127913	9.797338	0.005700	-0.006936	0.028341	-0.241459	0.359780	-0.687501	-0.262957	-0.030235	-0.067051	0.962000
41548	-0.913849	-1.215475	9.567326	0.061691	0.000435	0.025848	-0.240924	0.359766	-0.688292	-0.263494	-0.030508	-0.065746	0.961934
41549	-0.913825	-1.215015	9.701773	0.047069	0.014973	0.002678	-0.240922	0.358403	-0.687768	-0.263486	-0.030860	-0.064784	0.961991
41550	-0.894673	-1.186101	9.702356	-0.051020	-0.008875	0.009600	-0.239599	0.358530	-0.687254	-0.263789	-0.030338	-0.065608	0.961868
41551	-0.851421	-1.157335	9.645547	-0.066816	-0.001570	0.009510	-0.239344	0.361128	-0.687255	-0.264003	-0.029781	-0.066753	0.961748
41552	-0.841866	-1.132793	9.780420	-0.067675	0.014872	0.009478	-0.240545	0.362787	-0.686983	-0.264281	-0.029627	-0.068023	0.961588
41553	-0.880216	-1.175756	9.904298	-0.023101	0.003976	0.024486	-0.239357	0.363328	-0.686336	-0.264748	-0.029429	-0.068349	0.961442
41554	-0.914125	-1.152534	9.678638	0.002250	0.007652	0.017226	-0.239755	0.364284	-0.686988	-0.265144	-0.029516	-0.068231	0.961338
41555	-0.846767	-1.118562	9.722957	0.013770	0.000328	0.004375	-0.240155	0.363478	-0.685937	-0.265209	-0.029418	-0.067842	0.961351
41556	-0.798410	-1.147340	9.723004	0.006822	-0.010645	0.002514	-0.240147	0.362645	-0.686986	-0.265335	-0.029159	-0.067547	0.961345
41557	-0.819971	-1.176226	9.732001	0.017267	0.005827	0.008080	-0.239873	0.360994	-0.687513	-0.265462	-0.029188	-0.067119	0.961339
41558	-0.802947	-1.199647	9.909485	0.040223	-0.001498	-0.002868	-0.238944	0.361119	-0.687652	-0.265455	-0.029275	-0.066234	0.961400
41559	-0.812629	-1.200373	9.702923	0.038368	0.005830	-0.001041	-0.240801	0.361414	-0.687637	-0.265393	-0.029400	-0.065410	0.961470
41560	-0.884902	-1.209898	9.774136	0.051652	-0.012478	-0.012023	-0.238669	0.359194	-0.688179	-0.265216	-0.029325	-0.064252	0.961599
41561	-0.846874	-1.094368	9.761707	0.003476	-0.014358	-0.015037	-0.240520	0.356488	-0.687117	-0.264931	-0.028861	-0.064006	0.961708
41562	-0.803755	-1.041901	9.599596	-0.024516	-0.001605	-0.027195	-0.241059	0.358685	-0.687111	-0.264482	-0.028572	-0.064379	0.961815
41563	-0.770096	-1.020053	9.636228	-0.036998	0.011235	-0.005128	-0.240659	0.358133	-0.687115	-0.264378	-0.028398	-0.065038	0.961805
41564	-0.801242	-1.060932	9.661772	-0.009012	0.009445	0.000554	-0.241864	0.360345	-0.686318	-0.264445	-0.028439	-0.065155	0.961777
41565	-0.803537	-1.079727	9.795927	-0.001977	0.002140	0.004292	-0.241864	0.359800	-0.686056	-0.264514	-0.028289	-0.065085	0.961767
41566	-0.774569	-1.086855	9.805700	0.026184	-0.008826	-0.008468	-0.241591	0.358151	-0.686321	-0.264404	-0.028153	-0.064433	0.961845
41567	-0.750500	-1.079735	9.762812	0.076963	-0.003289	-0.011910	-0.242639	0.356507	-0.687624	-0.264124	-0.028292	-0.062823	0.962025
41568	-0.847055	-1.055851	9.767047	0.061117	-0.006957	-0.004606	-0.242239	0.355413	-0.687103	-0.264071	-0.028381	-0.061507	0.962122
41569	-0.899956	-1.084718	9.799758	0.048902	0.014941	-0.009317	-0.243156	0.354315	-0.688407	-0.263834	-0.028732	-0.060535	0.962238
41570	-0.871720	-0.940546	9.725221	0.019015	0.018581	-0.007634	-0.242894	0.353230	-0.687099	-0.263709	-0.029087	-0.060165	0.962284
41571	-0.804112	-0.964752	9.643888	-0.010753	-0.003364	-0.004977	-0.242886	0.353215	-0.688541	-0.263613	-0.028780	-0.060240	0.962316
