# Supplementary material for: Identification of Haptic Based Guiding Using Hard Reins
Source: PLoS One. 2015 Jul 22;10(7):e0132020. doi: 10.1371/journal.pone.0132020 (PMC4511788; doi:10.1371/journal.pone.0132020)
Supplement: S8 File — (ZIP) [file pone.0132020.s008.zip › Exp2_MotionData1/Subject1/path3/T8/sync8.txt]

// Start Time: 0
// Sample rate: 25.0Hz
// Scenario: 4.9
// Firmware Version: 2.6.1
Counter	Acc_X	Acc_Y	Acc_Z	Gyr_X	Gyr_Y	Gyr_Z	Mag_X	Mag_Y	Mag_Z	Quat_w	Quat_x	Quat_y	Quat_z
41013	1.154533	-2.480940	9.485231	-0.003499	-0.009330	-0.000454	0.049294	0.572613	-1.216580	-0.961010	0.138984	0.029169	0.237262
41014	1.113283	-2.496267	9.373343	0.013756	-0.014315	0.026987	0.047939	0.574639	-1.216772	-0.961145	0.138821	0.029449	0.236772
41015	1.178035	-2.456245	9.408731	0.000216	-0.001175	0.030548	0.048479	0.574652	-1.217870	-0.961299	0.138872	0.029367	0.236128
41016	1.222165	-2.479720	9.419891	0.008181	-0.004770	0.034962	0.050104	0.572188	-1.217423	-0.961468	0.138775	0.029419	0.235488
41017	1.227629	-2.513610	9.401056	0.021516	-0.009293	0.006685	0.048760	0.570644	-1.216911	-0.961563	0.138441	0.029665	0.235268
41018	1.216250	-2.431277	9.388049	0.024505	0.003396	-0.002066	0.049702	0.571165	-1.215813	-0.961601	0.137970	0.029735	0.235381
41019	1.226435	-2.455369	9.390951	-0.001355	0.014023	-0.009153	0.049705	0.570307	-1.215567	-0.961571	0.137956	0.029473	0.235544
41020	1.193762	-2.509365	9.448132	-0.002738	0.002002	-0.026908	0.047816	0.570587	-1.213488	-0.961416	0.138001	0.029511	0.236146
41021	1.154381	-2.480948	9.437079	0.014842	-0.007094	-0.012758	0.048081	0.572389	-1.217939	-0.961401	0.137772	0.029742	0.236311
41022	1.186727	-2.407534	9.399001	0.014754	-0.005402	-0.009221	0.048087	0.570697	-1.218540	-0.961374	0.137526	0.029957	0.236536
41023	1.172734	-2.444210	9.341071	0.028252	0.003555	-0.007347	0.049028	0.571382	-1.218393	-0.961428	0.136990	0.030033	0.236618
41024	1.209865	-2.465373	9.453109	-0.010500	0.003192	-0.005712	0.047411	0.571145	-1.218791	-0.961350	0.137191	0.029952	0.236829
41025	1.179370	-2.504762	9.524691	0.025368	-0.003708	-0.002101	0.048360	0.569577	-1.219536	-0.961416	0.136749	0.030140	0.236792
41026	1.115115	-2.471960	9.339513	0.041284	-0.006513	0.008557	0.048096	0.567570	-1.218505	-0.961544	0.136008	0.030453	0.236660
41027	1.172322	-2.417509	9.379375	0.013857	-0.011554	0.023452	0.047827	0.567431	-1.218370	-0.961694	0.135840	0.030667	0.236117
41028	1.227281	-2.489335	9.444195	0.010280	0.009691	0.026219	0.049040	0.567557	-1.218927	-0.961829	0.135631	0.030473	0.235715
41029	1.207887	-2.494546	9.409936	0.014560	-0.007356	-0.002162	0.048234	0.566595	-1.219495	-0.961862	0.135418	0.030680	0.235676
41030	1.196963	-2.436482	9.387497	0.018016	-0.007458	0.003153	0.047965	0.566613	-1.220037	-0.961898	0.135126	0.030915	0.235664
41031	1.211909	-2.453202	9.409747	0.016075	0.013644	0.012119	0.048644	0.564850	-1.218190	-0.962015	0.134796	0.030689	0.235406
41032	1.203038	-2.492205	9.424213	-0.003408	-0.000394	-0.002174	0.047969	0.565155	-1.218446	-0.961973	0.134880	0.030702	0.235527
41033	1.206681	-2.426588	9.457534	0.010795	-0.011072	0.003103	0.049592	0.563266	-1.218253	-0.962017	0.134765	0.030952	0.235378
41034	1.182269	-2.427037	9.399011	0.007145	-0.012928	0.004854	0.047701	0.564764	-1.219684	-0.962030	0.134709	0.031237	0.235323
41035	1.167081	-2.405471	9.330976	-0.003664	0.009983	0.009392	0.047702	0.564155	-1.217929	-0.962077	0.134778	0.030996	0.235119
41036	1.207203	-2.455713	9.438510	-0.021597	0.020528	0.008510	0.047569	0.563622	-1.219310	-0.962052	0.135119	0.030494	0.235092
41037	1.178042	-2.436810	9.533767	0.003658	-0.017267	-0.000491	0.047702	0.564193	-1.219566	-0.962057	0.135170	0.030839	0.235000
41038	1.147985	-2.417954	9.344929	0.010773	0.003057	0.006745	0.047701	0.564414	-1.216828	-0.962095	0.134970	0.030827	0.234959
41039	1.191052	-2.378322	9.418172	-0.011165	-0.008052	0.017201	0.048240	0.564404	-1.216971	-0.962148	0.135271	0.030878	0.234561
41040	1.173138	-2.451477	9.422989	-0.009041	0.000227	0.006659	0.049992	0.564793	-1.217115	-0.962136	0.135465	0.030830	0.234504
41041	1.192172	-2.431709	9.435460	-0.004098	0.015733	-0.007377	0.049859	0.564418	-1.219175	-0.962108	0.135504	0.030522	0.234640
41042	1.186618	-2.392964	9.456664	0.029250	-0.003413	-0.012701	0.049318	0.564711	-1.219022	-0.962102	0.134967	0.030775	0.234939
41043	1.181908	-2.417338	9.345965	-0.012333	0.015530	-0.002096	0.050126	0.565286	-1.220106	-0.962076	0.135167	0.030419	0.234977
41044	1.168033	-2.432144	9.463612	-0.022564	0.017750	-0.023331	0.048912	0.565585	-1.219535	-0.961895	0.135521	0.030051	0.235562
41045	1.177854	-2.431961	9.504836	-0.002974	0.003560	-0.018059	0.048231	0.567579	-1.219053	-0.961811	0.135586	0.030013	0.235869
41046	1.127850	-2.374617	9.382502	-0.004843	-0.002728	-0.016326	0.048776	0.565566	-1.218578	-0.961698	0.135700	0.030102	0.236254
41047	1.161885	-2.378854	9.388392	-0.007862	0.010234	-0.002114	0.048513	0.563568	-1.217957	-0.961681	0.135833	0.029869	0.236276
41048	1.163700	-2.461357	9.442033	-0.022134	0.017314	-0.005648	0.049044	0.566093	-1.217062	-0.961583	0.136191	0.029462	0.236521
41049	1.170488	-2.427239	9.504575	-0.003078	-0.008930	-0.016370	0.049580	0.567201	-1.216350	-0.961500	0.136313	0.029658	0.236762
41050	1.115185	-2.467098	9.392440	0.023546	-0.000219	-0.000301	0.049317	0.565279	-1.219004	-0.961542	0.135878	0.029791	0.236827
41051	1.148175	-2.417944	9.405118	-0.007174	0.004730	0.004930	0.049042	0.566828	-1.218131	-0.961557	0.136026	0.029645	0.236697
41052	1.197569	-2.460744	9.426216	-0.005643	-0.002584	0.013719	0.049713	0.567795	-1.217561	-0.961580	0.136173	0.029644	0.236519
41053	1.192849	-2.470543	9.404479	0.006602	0.003332	-0.005653	0.050123	0.565788	-1.217221	-0.961582	0.136059	0.029621	0.236582
41054	1.163216	-2.444377	9.396150	-0.017475	0.010415	-0.012750	0.049576	0.568331	-1.216040	-0.961457	0.136355	0.029387	0.236947
41055	1.201908	-2.436389	9.418943	0.000427	0.010481	-0.009166	0.050127	0.564629	-1.216303	-0.961429	0.136324	0.029209	0.237101
41056	1.159718	-2.509987	9.408574	-0.017299	0.007035	-0.019840	0.050118	0.567504	-1.217712	-0.961273	0.136628	0.029062	0.237576
41057	1.158959	-2.466298	9.444332	-0.021156	0.003230	-0.011039	0.049441	0.568340	-1.216311	-0.961172	0.137047	0.028925	0.237758
41058	1.167883	-2.427293	9.446718	0.007280	-0.013684	-0.000452	0.049573	0.569827	-1.219269	-0.961159	0.136990	0.029238	0.237809
41059	1.138406	-2.422983	9.349487	-0.010588	0.003096	-0.002161	0.049034	0.569852	-1.219808	-0.961130	0.137208	0.029129	0.237813
41060	1.168961	-2.490399	9.389451	-0.034234	0.010639	0.008418	0.050511	0.571635	-1.218538	-0.961060	0.137838	0.028754	0.237775
41061	1.169565	-2.500085	9.519540	-0.020939	-0.000103	-0.019903	0.050110	0.570042	-1.216810	-0.960916	0.138261	0.028707	0.238118
41062	1.132302	-2.476499	9.381000	0.003984	-0.010787	-0.011042	0.050110	0.570332	-1.217074	-0.960849	0.138247	0.028980	0.238363
41063	1.149154	-2.473768	9.362237	-0.000782	0.003091	0.001406	0.050108	0.570878	-1.216100	-0.960864	0.138279	0.028907	0.238293
41064	1.193007	-2.475393	9.423779	-0.032565	0.003456	0.011906	0.050242	0.571165	-1.216365	-0.960812	0.138912	0.028668	0.238165
41065	1.179997	-2.553316	9.416745	0.000385	-0.000190	-0.009225	0.050377	0.571039	-1.217190	-0.960777	0.138933	0.028694	0.238290
41066	1.183657	-2.494986	9.409196	-0.014000	0.003246	-0.009251	0.050786	0.569449	-1.216427	-0.960678	0.139198	0.028608	0.238542
41067	1.208224	-2.509105	9.424500	-0.024863	0.010182	-0.005710	0.049568	0.571174	-1.216084	-0.960596	0.139657	0.028307	0.238643
41068	1.178623	-2.490225	9.380117	-0.007454	0.005297	-0.018057	0.050106	0.570951	-1.213093	-0.960468	0.139782	0.028234	0.239092
41069	1.150720	-2.544137	9.413370	-0.024748	0.013821	-0.009208	0.048757	0.571591	-1.214832	-0.960370	0.140219	0.027873	0.239270
41070	1.155269	-2.524630	9.442251	-0.019243	-0.003736	-0.016378	0.049831	0.572967	-1.213980	-0.960215	0.140614	0.027913	0.239658
41071	1.173950	-2.495163	9.404084	0.025613	-0.003491	-0.010936	0.050370	0.573144	-1.216029	-0.960241	0.140164	0.028131	0.239792
41072	1.168633	-2.483129	9.331610	-0.006835	-0.000275	-0.008363	0.048883	0.574456	-1.215969	-0.960156	0.140310	0.028140	0.240047
41073	1.145955	-2.549079	9.408447	-0.024985	0.002976	-0.002204	0.047937	0.575494	-1.216881	-0.960085	0.140804	0.027966	0.240060
41074	1.126508	-2.534858	9.479963	0.002101	-0.007333	-0.007488	0.048746	0.575308	-1.215804	-0.960029	0.140812	0.028153	0.240257
41075	1.135575	-2.520139	9.374207	0.024173	-0.010153	0.042072	0.047402	0.573938	-1.216652	-0.960302	0.140449	0.028340	0.239355
41076	1.178626	-2.492654	9.365691	0.008242	-0.002953	0.033217	0.048479	0.574446	-1.215145	-0.960457	0.140342	0.028356	0.238793
41077	1.227705	-2.513607	9.425132	0.006722	0.002614	0.023511	0.049159	0.572433	-1.214809	-0.960598	0.140241	0.028269	0.238294
41078	1.228298	-2.552445	9.367667	0.003553	-0.012957	0.004839	0.048885	0.573554	-1.213814	-0.960600	0.140255	0.028535	0.238247
41079	1.203368	-2.514052	9.390686	0.004386	-0.010407	-0.026082	0.049293	0.572418	-1.214265	-0.960491	0.140235	0.028830	0.238665
41080	1.222543	-2.503994	9.386383	0.003802	0.001444	-0.002142	0.048483	0.573011	-1.214509	-0.960468	0.140171	0.028840	0.238792
41081	1.169474	-2.519525	9.368021	0.002022	0.004981	-0.002112	0.047946	0.572496	-1.216295	-0.960475	0.140137	0.028762	0.238794
41082	1.192120	-2.553096	9.419523	-0.026865	0.011744	0.002256	0.048078	0.573209	-1.216547	-0.960394	0.140615	0.028416	0.238879
41083	1.184358	-2.521672	9.462380	0.009103	-0.009224	-0.000418	0.049829	0.573690	-1.214503	-0.960421	0.140514	0.028640	0.238805
41084	1.202665	-2.484936	9.351927	0.016394	-0.021478	-0.005781	0.048079	0.572897	-1.215328	-0.960400	0.140316	0.029159	0.238941
41085	1.159923	-2.529411	9.350950	-0.007354	0.004551	0.012004	0.047675	0.572928	-1.216278	-0.960448	0.140472	0.029006	0.238677
41086	1.194174	-2.523919	9.486773	0.009410	0.007001	-0.009157	0.048752	0.573456	-1.215591	-0.960408	0.140271	0.028955	0.238961
41087	1.164944	-2.529314	9.406473	0.048448	-0.013561	0.008524	0.047949	0.571196	-1.215381	-0.960585	0.139438	0.029425	0.238680
41088	1.154815	-2.519795	9.329055	0.034067	-0.000393	0.010335	0.048350	0.572332	-1.215759	-0.960697	0.138811	0.029576	0.238574
41089	1.198262	-2.499577	9.400049	-0.014867	0.004208	0.023460	0.048891	0.572051	-1.216457	-0.960779	0.139120	0.029361	0.238093
41090	1.221308	-2.557421	9.425266	-0.011070	-0.009741	0.013655	0.047548	0.570242	-1.216773	-0.960786	0.139404	0.029473	0.237882
41091	1.247393	-2.532673	9.399400	0.005728	-0.001962	-0.007467	0.048085	0.570940	-1.216757	-0.960773	0.139333	0.029563	0.237966
41092	1.188718	-2.509463	9.385386	0.023846	-0.007018	-0.012735	0.047547	0.570662	-1.216487	-0.960746	0.138919	0.029858	0.238280
41093	1.207705	-2.494556	9.352154	0.002565	0.010803	-0.021532	0.048359	0.569523	-1.217216	-0.960664	0.138840	0.029728	0.238671
41094	1.179959	-2.553318	9.404708	0.002352	0.005291	-0.014488	0.048360	0.569533	-1.217625	-0.960582	0.138779	0.029692	0.239042
41095	1.179842	-2.543607	9.428704	-0.010278	-0.006349	-0.015487	0.048895	0.570937	-1.217449	-0.960483	0.139036	0.029811	0.239277
41096	1.168343	-2.456421	9.408435	0.016800	-0.008701	-0.018954	0.046740	0.570289	-1.217991	-0.960407	0.138761	0.030124	0.239700
41097	1.192391	-2.455991	9.351393	0.003222	-0.006236	-0.015449	0.046469	0.570412	-1.216892	-0.960346	0.138755	0.030304	0.239927
41098	1.181709	-2.524157	9.375653	-0.011171	-0.000156	-0.014566	0.046468	0.570851	-1.217424	-0.960220	0.138980	0.030308	0.240298
41099	1.174236	-2.492718	9.509998	-0.003129	0.010495	-0.010939	0.046196	0.571410	-1.216720	-0.960173	0.139018	0.030122	0.240487
41100	1.140009	-2.493350	9.412659	0.030349	-0.014690	0.012000	0.047278	0.570586	-1.219081	-0.960282	0.138531	0.030530	0.240283
41101	1.167972	-2.451581	9.321722	0.008661	0.006289	0.019133	0.046746	0.568005	-1.217519	-0.960410	0.138380	0.030395	0.239876
41102	1.231315	-2.445561	9.463247	-0.009380	0.009659	0.020849	0.046741	0.569876	-1.218551	-0.960465	0.138545	0.030121	0.239594
41103	1.258658	-2.488770	9.406636	0.018387	-0.008879	-0.011012	0.047416	0.569434	-1.218573	-0.960466	0.138260	0.030410	0.239719
41104	1.225983	-2.433528	9.385958	0.009396	0.003445	-0.009188	0.046877	0.569466	-1.219386	-0.960424	0.138076	0.030427	0.239991
41105	1.221455	-2.445746	9.409985	0.007454	0.013922	-0.002053	0.047283	0.568986	-1.217494	-0.960451	0.137896	0.030204	0.240013
41106	1.260380	-2.454752	9.399210	0.013879	0.010554	-0.007367	0.047143	0.570570	-1.218260	-0.960428	0.137593	0.030098	0.240290
41107	1.217482	-2.489517	9.410192	0.006871	0.005355	-0.015369	0.045800	0.568878	-1.217480	-0.960385	0.137458	0.030076	0.240546
41108	1.213053	-2.501729	9.465518	-0.013815	0.003426	-0.016330	0.047011	0.569400	-1.216658	-0.960244	0.137715	0.030002	0.240969
41109	1.201974	-2.441244	9.409352	0.018330	-0.010705	-0.009245	0.045669	0.567603	-1.217520	-0.960251	0.137441	0.030327	0.241056
41110	1.197016	-2.436480	9.404349	0.023833	-0.008793	-0.012751	0.045669	0.567588	-1.216838	-0.960220	0.137037	0.030657	0.241367
41111	1.226249	-2.452949	9.347594	0.002578	0.003737	-0.023351	0.044859	0.567915	-1.217910	-0.960125	0.136987	0.030669	0.241773
41112	1.198393	-2.494712	9.472238	-0.014447	0.010751	-0.025123	0.045936	0.568118	-1.215458	-0.959942	0.137215	0.030473	0.242394
41113	1.160947	-2.451701	9.398542	-0.002997	0.007068	-0.016262	0.046335	0.569974	-1.216222	-0.959867	0.137261	0.030372	0.242677
41114	1.161414	-2.480829	9.362666	-0.017920	-0.000629	0.002210	0.045393	0.569427	-1.216228	-0.959801	0.137628	0.030303	0.242740
41115	1.187716	-2.446352	9.466730	-0.021821	0.002615	0.013702	0.045526	0.569980	-1.215666	-0.959817	0.138075	0.030111	0.242446
41116	1.226680	-2.469932	9.376624	-0.003438	-0.002194	-0.001306	0.046870	0.571381	-1.216182	-0.959773	0.138169	0.030152	0.242562
41117	1.236075	-2.450337	9.405653	-0.008098	0.004706	0.005793	0.045518	0.572703	-1.216670	-0.959790	0.138337	0.030011	0.242418
41118	1.231073	-2.440715	9.417463	0.003875	-0.002021	-0.005706	0.045792	0.571081	-1.214404	-0.959742	0.138288	0.030095	0.242623
41119	1.238186	-2.430874	9.429645	0.009156	0.013851	0.001483	0.044980	0.572088	-1.214088	-0.959791	0.138075	0.029876	0.242577
41120	1.206602	-2.436309	9.370939	0.000430	0.010480	-0.009166	0.047140	0.571186	-1.214143	-0.959723	0.138029	0.029713	0.242892
41121	1.227102	-2.479627	9.448931	-0.032123	-0.012947	-0.007655	0.046329	0.572101	-1.216016	-0.959598	0.138733	0.029834	0.242972
41122	1.236115	-2.445476	9.448950	0.009028	-0.003973	0.003137	0.046328	0.572539	-1.216548	-0.959605	0.138599	0.029956	0.243003
41123	1.230335	-2.414031	9.352241	-0.005437	-0.009475	0.004827	0.046329	0.572135	-1.217517	-0.959617	0.138778	0.030109	0.242838
41124	1.217233	-2.484671	9.362001	-0.010678	0.003902	0.001366	0.046329	0.572435	-1.218190	-0.959567	0.138984	0.029989	0.242933
41125	1.217298	-2.474950	9.443780	-0.004824	0.007036	-0.015396	0.046326	0.573287	-1.218163	-0.959491	0.139058	0.029885	0.243201
41126	1.188452	-2.490042	9.423750	0.003768	-0.005669	-0.002182	0.045387	0.571532	-1.215067	-0.959454	0.139032	0.030026	0.243345
41127	1.173722	-2.495175	9.331857	0.003010	-0.008157	0.026096	0.047138	0.572104	-1.216981	-0.959593	0.139055	0.030134	0.242769
41128	1.211909	-2.453202	9.409747	-0.019134	-0.000919	0.013684	0.047810	0.572799	-1.216967	-0.959576	0.139454	0.030031	0.242619
41129	1.223224	-2.533110	9.417920	-0.005435	-0.004163	0.005750	0.046462	0.572874	-1.218860	-0.959595	0.139608	0.030078	0.242450
41130	1.223237	-2.537968	9.391476	-0.015908	-0.000411	-0.005751	0.046193	0.572719	-1.218043	-0.959493	0.139931	0.030035	0.242673
41131	1.212958	-2.504164	9.419794	-0.005247	-0.009299	-0.002238	0.046192	0.572675	-1.216132	-0.959470	0.140103	0.030203	0.242643
41132	1.230228	-2.520845	9.410820	0.003715	0.003135	0.001403	0.045379	0.574133	-1.216895	-0.959454	0.140036	0.030164	0.242750
41133	1.169845	-2.543799	9.332105	-0.008599	0.017446	-0.006484	0.045246	0.573404	-1.215961	-0.959417	0.140143	0.029813	0.242878
41134	1.220512	-2.513734	9.448986	-0.028433	0.006641	-0.007515	0.046588	0.575645	-1.215904	-0.959275	0.140670	0.029579	0.243162
41135	1.194113	-2.523922	9.467511	0.007472	-0.013506	-0.007526	0.046859	0.575367	-1.216462	-0.959260	0.140617	0.029902	0.243214
41136	1.202871	-2.492214	9.371246	0.025574	-0.012380	-0.010999	0.045511	0.575250	-1.216177	-0.959238	0.140199	0.030303	0.243493
41137	1.190738	-2.490005	9.380487	-0.008883	0.003026	0.001371	0.046457	0.574215	-1.215402	-0.959230	0.140383	0.030203	0.243430
41138	1.162626	-2.534211	9.408846	-0.004896	0.005186	-0.012740	0.046048	0.575932	-1.215479	-0.959127	0.140463	0.030125	0.243798
41139	1.154529	-2.490658	9.422713	-0.003659	-0.004174	0.006653	0.047127	0.575475	-1.215233	-0.959156	0.140583	0.030170	0.243610
41140	1.201160	-2.528661	9.366654	0.021299	-0.000649	0.016471	0.046051	0.574660	-1.215793	-0.959267	0.140206	0.030251	0.243380
41141	1.231475	-2.464988	9.391178	-0.018445	0.004203	0.022556	0.047941	0.574197	-1.216103	-0.959337	0.140579	0.030018	0.242920
41142	1.246655	-2.493843	9.411120	0.001677	0.002901	0.010231	0.046320	0.574919	-1.214968	-0.959363	0.140557	0.029952	0.242836
41143	1.237357	-2.518291	9.382132	0.003972	-0.002823	-0.009244	0.047266	0.573846	-1.212556	-0.959337	0.140515	0.030054	0.242952
41144	1.246267	-2.474428	9.410962	0.010437	0.003587	-0.014492	0.046993	0.575020	-1.213880	-0.959266	0.140307	0.030086	0.243348
41145	1.231745	-2.474691	9.415333	0.007347	0.000543	-0.000372	0.046453	0.575616	-1.214538	-0.959294	0.140186	0.030118	0.243302
41146	1.207475	-2.479992	9.371296	0.006573	-0.003780	-0.005700	0.045782	0.574537	-1.216340	-0.959250	0.140094	0.030247	0.243512
41147	1.259153	-2.508179	9.440500	-0.010388	0.006838	-0.009234	0.045105	0.575692	-1.216431	-0.959189	0.140277	0.030098	0.243665
41148	1.227385	-2.494188	9.446642	0.017502	0.005292	-0.009150	0.046454	0.575061	-1.215102	-0.959161	0.139929	0.030114	0.243974
41149	1.264800	-2.435251	9.387161	0.022309	0.000307	-0.021553	0.046598	0.572249	-1.216560	-0.959128	0.139507	0.030286	0.244325
41150	1.245264	-2.435611	9.338418	0.000534	0.012349	-0.012698	0.045917	0.574679	-1.216474	-0.959037	0.139448	0.030093	0.244739
41151	1.236851	-2.489166	9.405970	-0.024138	0.014401	-0.032210	0.046056	0.573114	-1.216526	-0.958829	0.139841	0.029800	0.245362
41152	1.217892	-2.501642	9.463259	-0.002575	-0.003154	-0.034019	0.045107	0.574808	-1.215094	-0.958618	0.139905	0.029950	0.246134
41153	1.158405	-2.454180	9.345522	0.006693	-0.009816	0.022562	0.045782	0.574682	-1.216472	-0.958751	0.139856	0.030117	0.245621
41154	1.226741	-2.469929	9.395885	-0.025806	-0.000435	0.027809	0.043490	0.574744	-1.216853	-0.958779	0.140389	0.029928	0.245230
41155	1.247283	-2.522962	9.425803	-0.042025	-0.005015	0.027726	0.045107	0.574981	-1.216454	-0.958803	0.141254	0.029750	0.244660
41156	1.247878	-2.556942	9.399597	-0.014377	-0.013040	0.002125	0.046051	0.574935	-1.215374	-0.958736	0.141613	0.029934	0.244692
41157	1.278370	-2.507836	9.388125	0.006824	-0.010622	-0.016367	0.044968	0.576083	-1.214778	-0.958679	0.141543	0.030230	0.244922
41158	1.305120	-2.512206	9.388980	-0.022494	0.021356	-0.025101	0.046179	0.577046	-1.214624	-0.958463	0.141875	0.029785	0.245628
41159	1.298742	-2.558448	9.379503	-0.017629	0.018190	-0.039248	0.045502	0.577923	-1.214998	-0.958239	0.142122	0.029478	0.246394
41160	1.276625	-2.541855	9.388329	-0.033838	0.006482	-0.074733	0.044019	0.577935	-1.214024	-0.957739	0.142714	0.029405	0.248001
41161	1.310380	-2.521813	9.459027	-0.003350	0.004876	-0.071121	0.044282	0.579907	-1.213553	-0.957387	0.142733	0.029519	0.249331
41162	1.207404	-2.484854	9.318369	0.003923	0.008526	-0.072819	0.044553	0.579658	-1.215340	-0.956995	0.142592	0.029585	0.250905
41163	1.197261	-2.451043	9.390023	-0.016568	0.007722	-0.047251	0.044143	0.581656	-1.215270	-0.956724	0.142859	0.029509	0.251792
41164	1.172706	-2.553449	9.409301	-0.014575	0.002599	-0.055225	0.042388	0.582239	-1.214138	-0.956356	0.143113	0.029543	0.253038
41165	1.198256	-2.494719	9.428901	-0.008381	0.010582	-0.016263	0.043332	0.582252	-1.215651	-0.956267	0.143223	0.029360	0.253336
41166	1.204262	-2.562592	9.367005	0.005031	-0.000851	0.019072	0.044137	0.583331	-1.213987	-0.956332	0.143163	0.029348	0.253125
41167	1.276444	-2.529718	9.407491	-0.003990	0.000836	0.019920	0.041988	0.580837	-1.214589	-0.956432	0.143260	0.029269	0.252700
41168	1.281474	-2.544196	9.374051	-0.009797	-0.011987	0.033082	0.044549	0.580580	-1.212169	-0.956525	0.143547	0.029359	0.252174
41169	1.290742	-2.519749	9.393410	0.018019	0.003171	0.004972	0.043471	0.580463	-1.212160	-0.956614	0.143202	0.029393	0.252029
41170	1.282420	-2.585446	9.412910	0.017950	-0.002208	0.006709	0.044280	0.580412	-1.210805	-0.956642	0.142896	0.029501	0.252085
41171	1.246945	-2.513262	9.379980	0.032860	-0.003382	-0.012696	0.044825	0.578772	-1.214143	-0.956680	0.142290	0.029786	0.252250
41172	1.259273	-2.532466	9.325134	0.010897	0.003173	0.002306	0.044827	0.578222	-1.214980	-0.956679	0.142088	0.029776	0.252369
41173	1.227777	-2.523320	9.386690	-0.026702	0.021636	-0.002109	0.044688	0.579447	-1.212480	-0.956615	0.142503	0.029251	0.252438
41174	1.267306	-2.561446	9.383376	-0.031861	0.012078	-0.012802	0.044146	0.580163	-1.212178	-0.956415	0.143065	0.028894	0.252917
41175	1.291570	-2.551287	9.456264	-0.021297	0.003106	-0.005761	0.045226	0.579864	-1.212610	-0.956337	0.143470	0.028763	0.253000
41176	1.271097	-2.517685	9.325386	-0.010695	-0.000541	0.001327	0.044275	0.582186	-1.213753	-0.956261	0.143699	0.028713	0.253163
41177	1.248011	-2.566652	9.380416	-0.004728	0.010657	-0.018026	0.044683	0.581157	-1.212698	-0.956172	0.143741	0.028559	0.253493
41178	1.204161	-2.548021	9.427076	0.004489	0.007396	-0.026851	0.045491	0.581457	-1.214200	-0.956004	0.143623	0.028517	0.254195
41179	1.179876	-2.553323	9.378224	0.005630	0.006790	-0.002090	0.045081	0.583174	-1.214276	-0.956024	0.143495	0.028440	0.254202
41180	1.210571	-2.509065	9.400498	-0.007897	0.001346	-0.002177	0.045624	0.582026	-1.214320	-0.955938	0.143659	0.028377	0.254440
41181	1.181036	-2.495040	9.346524	-0.010854	-0.004235	0.006626	0.045361	0.579712	-1.212343	-0.955949	0.143902	0.028400	0.254259
41182	1.247252	-2.522964	9.416173	-0.017932	0.002911	0.003098	0.045898	0.580262	-1.212059	-0.955871	0.144252	0.028246	0.254368
41183	1.257447	-2.549484	9.407057	-0.003263	-0.000259	-0.007486	0.045888	0.583515	-1.211406	-0.955835	0.144320	0.028274	0.254464
41184	1.210109	-2.484795	9.407523	-0.004907	0.003412	-0.012764	0.046161	0.582666	-1.211847	-0.955699	0.144411	0.028214	0.254929
41185	1.217618	-2.501656	9.376585	-0.004114	0.010399	-0.007413	0.045483	0.583484	-1.209627	-0.955667	0.144435	0.028032	0.255055
41186	1.170070	-2.553504	9.341814	-0.007701	0.001517	-0.009236	0.045889	0.583238	-1.211689	-0.955545	0.144591	0.027987	0.255431
41187	1.184286	-2.519247	9.455138	-0.019780	0.002849	0.004873	0.046965	0.584396	-1.213712	-0.955526	0.144956	0.027830	0.255308
41188	1.250527	-2.561744	9.440639	0.032287	0.000512	0.009429	0.046563	0.583336	-1.210464	-0.955611	0.144364	0.027952	0.255315
41189	1.212813	-2.523606	9.251421	0.010736	-0.007611	0.006669	0.046292	0.583645	-1.211270	-0.955684	0.144200	0.028147	0.255112
41190	1.239847	-2.523103	9.372615	-0.033637	0.005940	0.018985	0.046157	0.583790	-1.211264	-0.955636	0.144844	0.027805	0.254965
41191	1.263180	-2.585790	9.458061	0.002458	0.003630	-0.018937	0.047096	0.585330	-1.211225	-0.955561	0.144766	0.027818	0.255288
41192	1.189033	-2.531311	9.347044	0.003727	-0.016340	-0.002247	0.048038	0.585713	-1.210268	-0.955493	0.144798	0.028150	0.255486
41193	1.201145	-2.528661	9.361839	-0.022267	0.000414	0.030487	0.048444	0.585612	-1.212461	-0.955598	0.145234	0.027953	0.254869
41194	1.247656	-2.542377	9.421146	-0.008497	0.004331	0.020819	0.048441	0.586439	-1.211342	-0.955630	0.145407	0.027764	0.254672
41195	1.257673	-2.566478	9.371081	-0.003953	0.002634	0.019054	0.049654	0.586673	-1.210392	-0.955730	0.145474	0.027653	0.254270
41196	1.240712	-2.566786	9.370564	-0.003195	0.013963	-0.007389	0.048307	0.586167	-1.211758	-0.955635	0.145481	0.027386	0.254652
41197	1.310924	-2.550937	9.447227	0.015016	0.000161	-0.018047	0.049654	0.586695	-1.211347	-0.955600	0.145176	0.027531	0.254941
41198	1.220953	-2.552581	9.343369	0.002544	0.000157	-0.022485	0.048845	0.586417	-1.210801	-0.955428	0.145137	0.027596	0.255601
41199	1.198956	-2.533552	9.405142	-0.011836	0.000059	-0.023412	0.048842	0.587569	-1.211446	-0.955287	0.145340	0.027620	0.256007
41200	1.233184	-2.547496	9.411112	0.000327	-0.023257	-0.011153	0.047765	0.587145	-1.210491	-0.955157	0.145469	0.028090	0.256370
41201	1.246654	-2.498701	9.379862	0.022549	-0.015411	-0.033139	0.045573	0.598748	-1.212274	-0.955057	0.145086	0.028616	0.256898
41202	1.250437	-2.454941	9.319464	-0.003988	-0.003648	-0.014583	0.045167	0.599338	-1.212796	-0.954858	0.145200	0.028671	0.257568
41203	1.237551	-2.527998	9.382211	-0.018836	0.011748	0.004923	0.045839	0.599856	-1.211285	-0.954850	0.145485	0.028355	0.257472
41204	1.277478	-2.568533	9.489665	0.000035	-0.013782	0.001273	0.048837	0.589235	-1.209753	-0.954824	0.145574	0.028627	0.257489
41205	1.269927	-2.454583	9.353762	0.024339	-0.033940	-0.002316	0.049378	0.588342	-1.208559	-0.954878	0.145262	0.029429	0.257374
41206	1.201124	-2.543238	9.263247	-0.008263	-0.005155	0.044643	0.048307	0.586110	-1.209302	-0.955025	0.145494	0.029351	0.256704
41207	1.225883	-2.426245	9.400344	-0.035443	-0.005529	0.050731	0.048584	0.583542	-1.209116	-0.955194	0.146203	0.029146	0.255693
41208	1.270305	-2.585665	9.412539	-0.013726	0.008091	0.082709	0.050323	0.588551	-1.212388	-0.955525	0.146494	0.028674	0.254342
41209	1.302259	-2.609364	9.404069	0.022778	-0.014205	0.026094	0.049786	0.587730	-1.213227	-0.955731	0.146121	0.029006	0.253742
41210	1.256599	-2.513088	9.368238	0.022773	-0.015097	0.026095	0.049788	0.586853	-1.212163	-0.955856	0.145800	0.029323	0.253419
41211	1.298405	-2.543890	9.364939	0.025189	-0.014505	0.003113	0.051275	0.585641	-1.210445	-0.955952	0.145368	0.029742	0.253257
41212	1.228340	-2.562160	9.319594	0.015595	-0.010774	-0.007485	0.050874	0.584234	-1.210622	-0.955897	0.145142	0.030043	0.253560
41213	1.228368	-2.547583	9.420594	-0.023200	0.000330	-0.002234	0.050196	0.585657	-1.210022	-0.955834	0.145556	0.029945	0.253572
41214	1.228659	-2.562143	9.420712	0.010718	-0.009384	0.006651	0.049923	0.586493	-1.209035	-0.955827	0.145426	0.030149	0.253647
41215	1.256426	-2.508239	9.344123	0.014552	-0.010021	-0.002188	0.050464	0.585916	-1.209197	-0.955868	0.145168	0.030439	0.253604
41216	1.199294	-2.562686	9.328337	-0.014235	0.011870	0.001413	0.049933	0.583236	-1.209551	-0.955799	0.145402	0.030138	0.253770
41217	1.228756	-2.566997	9.420753	-0.023227	-0.005893	-0.002273	0.050465	0.585938	-1.210152	-0.955732	0.145846	0.030153	0.253763
41218	1.229247	-2.596123	9.392099	0.008997	-0.003133	0.004920	0.050328	0.586348	-1.209318	-0.955726	0.145715	0.030240	0.253851
41219	1.239078	-2.610516	9.344362	0.006692	0.005176	-0.008296	0.051008	0.584332	-1.208845	-0.955723	0.145531	0.030209	0.253973
41220	1.237599	-2.530425	9.382231	-0.012765	0.002734	0.011957	0.050463	0.586667	-1.210948	-0.955702	0.145789	0.030058	0.253922
41221	1.230156	-2.644663	9.373235	-0.017780	0.003040	-0.002195	0.049658	0.584946	-1.209492	-0.955657	0.146088	0.029923	0.253936
41222	1.268245	-2.609984	9.374142	-0.006700	0.003398	-0.012777	0.050331	0.585483	-1.208800	-0.955533	0.146212	0.029865	0.254335
41223	1.254065	-2.629664	9.364225	0.009821	0.011798	-0.023276	0.049381	0.587320	-1.207363	-0.955466	0.145930	0.029763	0.254761
41224	1.243590	-2.598299	9.315520	-0.011345	0.012902	-0.039247	0.049246	0.587326	-1.207498	-0.955189	0.146079	0.029571	0.255736
41225	1.215297	-2.630368	9.363041	-0.038250	0.012763	-0.042862	0.050997	0.587996	-1.207497	-0.954880	0.146703	0.029260	0.256566
41226	1.177329	-2.665040	9.400655	-0.034484	0.018258	-0.048110	0.050047	0.589863	-1.207425	-0.954506	0.147259	0.028882	0.257678
41227	1.138178	-2.651188	9.370461	-0.032421	0.012369	-0.025147	0.049506	0.590438	-1.207127	-0.954304	0.147785	0.028547	0.258164
41228	1.187148	-2.669716	9.410622	0.003969	0.015753	-0.005572	0.049507	0.590330	-1.208633	-0.954262	0.147644	0.028290	0.258429
41229	1.134251	-2.714391	9.262486	0.017599	0.005344	-0.011768	0.049236	0.590917	-1.209157	-0.954271	0.147265	0.028301	0.258608
41230	1.128952	-2.685350	9.303029	-0.024779	0.024395	-0.005591	0.050318	0.589617	-1.209348	-0.954156	0.147627	0.027735	0.258890
41231	1.156375	-2.718837	9.333012	-0.053704	0.027579	-0.000362	0.050718	0.591126	-1.207392	-0.954025	0.148506	0.026910	0.258956
41232	1.138389	-2.675470	9.283986	-0.051113	0.023956	0.003162	0.050175	0.592145	-1.207899	-0.953879	0.149376	0.026192	0.259067
41233	1.196173	-2.645282	9.352938	-0.081035	0.038562	0.013755	0.052996	0.595611	-1.207000	-0.953742	0.150727	0.024971	0.258909
41234	1.193361	-2.744867	9.368047	-0.080419	0.038245	-0.009226	0.052989	0.597524	-1.203660	-0.953449	0.152075	0.023867	0.259304
41235	1.183105	-2.718349	9.357903	-0.074118	0.029394	-0.044625	0.052979	0.600645	-1.203422	-0.953020	0.153313	0.023033	0.260226
41236	1.193187	-2.752164	9.266987	-0.088496	0.042562	-0.042816	0.053785	0.601759	-1.203259	-0.952529	0.154775	0.021910	0.261254
41237	1.232507	-2.780583	9.258779	-0.109430	0.064249	-0.063968	0.054581	0.605660	-1.200683	-0.951895	0.156497	0.020291	0.262665
41238	1.226882	-2.872944	9.196712	-0.153950	0.083780	-0.078122	0.057131	0.609726	-1.200854	-0.951019	0.158970	0.018151	0.264501
41239	1.198422	-3.019118	9.237866	-0.234956	0.102453	-0.141899	0.057380	0.616180	-1.197507	-0.949556	0.162856	0.015393	0.267553
41240	1.244028	-3.076526	9.502101	-0.187136	0.093202	-0.182490	0.057362	0.621804	-1.194866	-0.947981	0.165867	0.013239	0.271375
41241	1.186262	-3.101855	9.469224	-0.088355	0.016698	-0.255149	0.056799	0.629475	-1.194200	-0.946306	0.167399	0.013276	0.276234
41242	1.082590	-3.055215	9.169585	-0.035715	0.004343	-0.205527	0.054632	0.632621	-1.192844	-0.945024	0.168011	0.013697	0.280204
41243	1.083499	-3.103754	9.150721	-0.046563	0.022846	-0.166541	0.052472	0.633339	-1.191020	-0.943947	0.168737	0.013547	0.283386
41244	1.194858	-3.220692	9.138168	-0.077804	0.037820	-0.207230	0.051108	0.638325	-1.190159	-0.942497	0.169950	0.013107	0.287480
41245	1.249044	-3.149310	9.095961	-0.090012	0.061155	-0.184147	0.049212	0.641054	-1.189502	-0.941150	0.171279	0.012048	0.291125
41246	1.335668	-3.118606	9.091166	-0.154837	0.070331	-0.181659	0.050549	0.644712	-1.189262	-0.939569	0.173754	0.010469	0.294804
41247	1.446468	-3.301082	9.254828	-0.212220	0.111722	-0.148884	0.049446	0.652787	-1.187075	-0.937971	0.177094	0.007635	0.297977
41248	1.428315	-3.592726	9.338322	-0.100228	0.080210	-0.202649	0.051317	0.657456	-1.181892	-0.936397	0.178479	0.006266	0.302105
41249	1.172905	-3.213807	9.137444	-0.006576	0.049055	-0.277656	0.049687	0.661457	-1.181197	-0.934693	0.178325	0.006305	0.307423
41250	0.983320	-2.959923	9.035823	0.034975	0.102758	-0.206423	0.048471	0.662381	-1.183065	-0.933521	0.177028	0.005340	0.311722
41251	1.098183	-3.224867	9.197824	0.044873	0.150867	-0.062881	0.051302	0.662272	-1.181190	-0.933308	0.175287	0.003026	0.313371
41252	0.964876	-3.331667	9.288426	0.099336	0.133207	-0.049531	0.055621	0.661077	-1.183054	-0.933305	0.172610	0.001335	0.314875
41253	0.952668	-3.305169	9.427479	0.129187	0.100911	-0.027543	0.057249	0.657638	-1.183458	-0.933585	0.169607	0.000348	0.315678
41254	0.913330	-3.286468	9.368354	0.188125	0.040774	-0.020661	0.058600	0.657086	-1.185541	-0.934031	0.165851	0.000839	0.316352
41255	0.850778	-3.438125	9.324245	0.184014	-0.002245	-0.008551	0.059969	0.650577	-1.188090	-0.934590	0.162485	0.002047	0.316443
41256	0.772975	-3.565789	9.207268	0.200898	-0.043051	-0.006966	0.059717	0.644915	-1.188817	-0.935165	0.159017	0.004157	0.316484
41257	0.930160	-3.917383	9.176227	0.209408	-0.049693	-0.022915	0.060268	0.641273	-1.191673	-0.935676	0.155520	0.006429	0.316674
41258	0.689363	-3.992153	9.200697	0.059658	-0.127439	-0.022942	0.058388	0.638792	-1.193097	-0.935693	0.155223	0.009286	0.316698
41259	0.596106	-3.724394	8.991189	0.014588	-0.212883	-0.035109	0.053939	0.639232	-1.195352	-0.935465	0.156460	0.013364	0.316618
41260	0.753754	-2.944716	8.580894	0.242407	-0.082513	-0.051299	0.050852	0.634673	-1.197922	-0.935867	0.152448	0.016630	0.317232
41261	0.519708	-2.599353	8.792583	-0.116022	0.008214	0.040134	0.050861	0.632193	-1.201281	-0.935768	0.154745	0.015478	0.316469
41262	0.489973	-2.291554	8.996381	-0.528476	0.144511	0.140487	0.055011	0.641678	-1.197744	-0.935021	0.163770	0.009025	0.314377
41263	1.155555	-2.723656	9.809680	-0.478281	0.262031	0.369341	0.062527	0.652332	-1.192843	-0.935746	0.171237	-0.000242	0.308312
41264	1.431651	-2.864244	10.392164	-0.195600	0.217644	0.356613	0.075319	0.657043	-1.188196	-0.937242	0.173562	-0.006715	0.302339
41265	1.328851	-2.480128	10.198338	0.020915	0.130213	0.118927	0.082595	0.658233	-1.185511	-0.938020	0.172424	-0.009545	0.300495
41266	1.199711	-2.276167	9.735438	0.145668	0.097883	-0.041761	0.085830	0.658269	-1.184182	-0.938238	0.169123	-0.010344	0.301663
41267	1.000200	-2.517727	9.500031	0.086093	0.158920	-0.158196	0.090152	0.655885	-1.183764	-0.937549	0.166578	-0.012330	0.305124
41268	0.745083	-2.522381	9.270761	0.124707	0.136937	-0.191749	0.092046	0.653885	-1.185217	-0.936737	0.163463	-0.013480	0.309229
41269	0.322752	-2.666032	8.936297	0.163062	0.095203	-0.218311	0.092055	0.651067	-1.186265	-0.935903	0.159840	-0.013600	0.313612
41270	0.130637	-2.526294	8.847497	0.036616	0.076000	-0.204647	0.092055	0.651061	-1.185992	-0.934700	0.158745	-0.014119	0.317706
41271	0.019837	-2.506418	9.190606	-0.050670	0.016145	-0.115112	0.091773	0.654743	-1.185186	-0.933832	0.159548	-0.014466	0.319833
41272	0.012202	-2.834283	9.305991	-0.078603	-0.068181	-0.094509	0.089064	0.659050	-1.184332	-0.932997	0.161493	-0.013368	0.321337
41273	0.015825	-3.011436	9.333920	-0.061500	-0.128133	-0.037368	0.083670	0.659351	-1.185761	-0.932626	0.163378	-0.011384	0.321537
41274	0.209919	-3.003046	9.450552	0.025878	-0.194576	-0.052594	0.079080	0.661605	-1.186453	-0.932418	0.164172	-0.007388	0.321854
41275	0.199920	-3.032390	9.168806	0.130340	-0.245897	-0.063194	0.071813	0.657285	-1.188967	-0.932503	0.163223	-0.001924	0.322170
41276	0.092652	-3.039217	8.927237	0.127555	-0.308993	-0.137839	0.061024	0.658735	-1.191661	-0.932026	0.162851	0.005138	0.323697
41277	0.160810	-2.926303	8.966994	0.012154	-0.303001	-0.095747	0.050242	0.657578	-1.192255	-0.931445	0.164458	0.010956	0.324414
41278	0.292591	-3.521084	9.331815	-0.135954	-0.252481	-0.067611	0.042146	0.659749	-1.191953	-0.930500	0.168628	0.015030	0.324821
41279	0.223337	-4.036997	9.468394	-0.313940	-0.084883	-0.146631	0.033630	0.666732	-1.190398	-0.928490	0.174893	0.014767	0.327263
41280	0.553752	-3.899868	9.819344	-0.281951	0.154617	-0.327205	0.028878	0.677258	-1.186040	-0.925382	0.179029	0.011224	0.333903
41281	1.622575	-3.797944	9.692491	-0.195850	0.341279	-0.149161	0.030459	0.688737	-1.180086	-0.923773	0.180290	0.003815	0.337823
41282	2.193675	-3.433249	8.648029	0.185166	0.175942	-0.020064	0.038407	0.690801	-1.179020	-0.924314	0.175692	0.001913	0.338781
41283	2.318356	-2.892048	8.570737	0.261895	0.067896	-0.082448	0.040175	0.685973	-1.180973	-0.924695	0.170382	0.002493	0.340446
41284	2.482717	-2.607357	9.459539	0.018153	0.122384	-0.318098	0.040177	0.685553	-1.181259	-0.922583	0.169210	0.001464	0.346708
41285	2.821774	-3.412031	9.666198	-0.054347	0.044184	-0.379873	0.038817	0.689419	-1.181118	-0.919759	0.169919	0.001443	0.353791
41286	2.169108	-3.803042	9.271333	0.046514	-0.142254	-0.715566	0.029372	0.689823	-1.182857	-0.914769	0.170048	0.006850	0.366380
41287	2.176566	-2.924138	8.744941	0.157421	-0.155497	-0.861202	0.014524	0.694643	-1.185805	-0.908839	0.168247	0.013723	0.381465
41288	2.038052	-2.402257	8.857121	0.028894	-0.050779	-0.681461	0.002512	0.697873	-1.184330	-0.903650	0.167926	0.017185	0.393602
41289	1.774639	-2.164245	9.068718	-0.029954	-0.005500	-0.627383	-0.005591	0.701727	-1.183017	-0.898550	0.168345	0.019147	0.404848
41290	1.827787	-2.517723	9.082645	0.011462	0.088743	-0.577140	-0.012614	0.705284	-1.182273	-0.893899	0.167208	0.019613	0.415453
41291	1.743508	-2.927117	8.972409	-0.024675	0.117536	-0.531942	-0.018015	0.707880	-1.184584	-0.889401	0.166521	0.019089	0.425290
41292	1.576003	-2.779227	9.057463	-0.020137	0.161103	-0.425612	-0.020966	0.708202	-1.183495	-0.885749	0.165360	0.017494	0.433358
41293	1.583127	-2.854330	9.303799	0.063699	0.214348	-0.320691	-0.021115	0.712853	-1.181704	-0.883241	0.162325	0.015304	0.439661
41294	1.527062	-2.954879	9.334132	0.198696	0.224436	-0.251230	-0.018543	0.709399	-1.182392	-0.881705	0.156782	0.013919	0.444772
41295	1.597291	-2.965752	9.247297	0.365016	0.206303	-0.180111	-0.015158	0.704862	-1.186266	-0.881281	0.148538	0.014075	0.448422
41296	1.418041	-3.121970	9.060016	0.387363	0.167355	-0.180239	-0.012157	0.694285	-1.192791	-0.880812	0.140175	0.015153	0.451987
41297	1.198324	-3.053538	8.985520	0.213421	0.187764	-0.199976	-0.009183	0.687183	-1.195878	-0.879648	0.134782	0.014286	0.455904
41298	1.139778	-3.530436	8.922323	0.067565	0.275800	-0.214866	-0.005940	0.685212	-1.199941	-0.877932	0.131036	0.010654	0.460381
41299	0.424969	-4.368727	9.819100	-0.368085	0.071138	-0.214719	-0.003803	0.691781	-1.197294	-0.874978	0.137007	0.006440	0.464329
41300	0.246597	-3.383932	9.445092	-0.271696	-0.122931	-0.388046	-0.009238	0.704878	-1.192707	-0.870595	0.142868	0.007161	0.470746
41301	0.349014	-2.481425	9.205504	0.018755	-0.014325	-0.293666	-0.015720	0.707524	-1.189950	-0.867878	0.142837	0.008210	0.475728
41302	1.058797	-1.455686	10.206394	-0.357827	0.101366	0.005293	-0.013295	0.713232	-1.187519	-0.866917	0.148102	0.003059	0.475932
41303	2.138453	-0.010927	11.249347	-0.197207	0.356017	0.229892	-0.004818	0.717995	-1.180772	-0.868528	0.148208	-0.005813	0.472926
41304	1.694256	-1.320235	11.207075	-0.073692	0.223971	-0.034752	0.003801	0.720508	-1.175192	-0.867951	0.147393	-0.010274	0.474164
41305	1.097556	-1.777920	9.699656	-0.089256	0.290955	-0.378977	0.005404	0.725564	-1.174227	-0.864025	0.146238	-0.015142	0.481504
41306	1.182179	-1.732745	9.153034	0.231111	0.093623	-0.343880	0.009710	0.728674	-1.177864	-0.861339	0.141463	-0.013503	0.487750
41307	0.918616	-1.740425	8.528890	0.383295	-0.149793	-0.083119	0.005140	0.721014	-1.185795	-0.861659	0.136285	-0.007010	0.488796
41308	0.818226	-1.599033	8.332153	0.249415	-0.207911	0.135362	-0.002519	0.712542	-1.192811	-0.863671	0.134019	-0.001334	0.485911
41309	1.152366	-1.697273	9.142392	0.020674	-0.105198	0.291696	-0.004261	0.709243	-1.195902	-0.866586	0.134587	-0.000146	0.480536
41310	1.243341	-2.309789	9.520539	-0.037240	-0.137947	0.230299	-0.004123	0.708226	-1.195117	-0.868692	0.136577	0.001292	0.476151
41311	1.114951	-2.457796	9.373274	0.072776	-0.213200	0.074603	-0.006005	0.705959	-1.193530	-0.869624	0.137263	0.005433	0.474219
41312	1.152810	-2.413008	9.369113	0.099139	-0.260740	-0.045944	-0.013264	0.704017	-1.194647	-0.869432	0.138027	0.011061	0.474251
41313	1.139398	-2.010273	9.201962	0.081801	-0.255734	-0.002657	-0.022697	0.702596	-1.197451	-0.869603	0.138942	0.016229	0.473521
41314	1.060417	-2.339469	8.973324	0.138425	-0.293494	-0.038931	-0.031049	0.700560	-1.199331	-0.869518	0.139321	0.022778	0.473297
41315	0.904460	-2.631174	9.165734	-0.071836	-0.188950	-0.167956	-0.042097	0.697989	-1.199968	-0.867672	0.142203	0.025746	0.475669
41316	0.661467	-3.159933	9.463185	-0.412192	-0.040046	-0.337745	-0.052098	0.705499	-1.195100	-0.863239	0.149577	0.023508	0.481553
41317	0.463088	-3.804374	10.109539	-0.788391	0.159970	-0.572756	-0.060782	0.722815	-1.185422	-0.855323	0.161301	0.014646	0.492128
41318	2.062435	-2.898926	10.373266	-0.901210	0.518174	-0.062867	-0.059784	0.747623	-1.171518	-0.851783	0.171585	-0.002858	0.494991
41319	2.858868	-3.086048	9.657654	0.106952	0.286002	0.431091	-0.045382	0.754809	-1.164898	-0.856394	0.166879	-0.008319	0.488540
41320	2.517613	-2.160105	8.754289	0.706526	-0.050302	-0.039453	-0.042376	0.742723	-1.173793	-0.858288	0.155282	-0.000403	0.489111
41321	3.032952	-1.393235	9.476895	0.093475	0.021612	0.009315	-0.037775	0.737086	-1.174303	-0.858699	0.153447	0.000066	0.488969
41322	3.082319	-2.387678	9.615911	0.225118	-0.158896	-0.232753	-0.042883	0.732599	-1.177939	-0.857104	0.151153	0.005736	0.492435
41323	1.980947	-1.927034	9.130867	0.196917	-0.153350	-0.793078	-0.055270	0.727444	-1.182195	-0.849777	0.149176	0.012733	0.505433
41324	1.915433	-1.073676	9.127233	0.073243	-0.073248	-0.766452	-0.069558	0.726705	-1.185056	-0.842184	0.148482	0.017040	0.518062
41325	2.308065	-1.265587	9.448872	-0.004685	-0.002828	-0.296002	-0.079405	0.728307	-1.182977	-0.839113	0.148438	0.018009	0.523002
41326	2.402511	-1.846504	9.590964	0.120335	0.078082	-0.109435	-0.083590	0.729823	-1.182879	-0.838269	0.145590	0.018281	0.525142
41327	2.215912	-1.985852	9.485181	0.331725	-0.015153	-0.222482	-0.085591	0.723120	-1.185941	-0.836887	0.140056	0.022794	0.528663
41328	2.017323	-2.059904	9.065579	0.396242	0.000897	-0.275165	-0.086642	0.714762	-1.192209	-0.835009	0.133311	0.027750	0.533122
41329	1.898248	-2.171315	9.029062	0.383736	0.086996	-0.094269	-0.088771	0.706108	-1.196835	-0.835065	0.125898	0.030765	0.534667
41330	1.739225	-2.426657	9.247585	0.383937	0.138680	0.008655	-0.084699	0.697911	-1.202885	-0.836090	0.118037	0.032535	0.534754
41331	1.681074	-2.442288	9.154440	0.318830	0.119240	0.017183	-0.083320	0.687867	-1.206232	-0.837101	0.111467	0.034002	0.534492
41332	1.714031	-2.422288	8.972341	0.257904	0.173960	0.084529	-0.079793	0.681351	-1.210718	-0.838614	0.105376	0.033668	0.533374
41333	1.539087	-2.867290	9.090697	0.117987	0.236933	0.078358	-0.070874	0.674652	-1.212679	-0.839859	0.101025	0.030835	0.532428
41334	1.278760	-3.207053	8.931201	-0.176731	0.229519	0.060664	-0.063337	0.678831	-1.210447	-0.840269	0.101612	0.024999	0.531975
41335	0.665845	-3.237526	9.591496	-0.542042	0.035194	-0.045042	-0.058517	0.689241	-1.204566	-0.838667	0.110506	0.018687	0.532989
41336	0.992318	-1.697269	9.885999	-0.412412	-0.101744	-0.142019	-0.062334	0.702604	-1.200946	-0.836197	0.118475	0.016340	0.535230
41337	1.139404	-0.854567	10.365625	-0.414037	-0.093200	0.052450	-0.068301	0.713691	-1.195054	-0.835732	0.126536	0.013288	0.534194
41338	1.422179	0.077972	10.634484	-0.225476	0.143014	0.309944	-0.063337	0.721172	-1.191728	-0.838486	0.128880	0.007728	0.529406
41339	2.034376	-0.949960	10.733249	-0.265522	0.101647	0.388143	-0.053381	0.727690	-1.188628	-0.841912	0.132330	0.002221	0.523134
41340	2.006115	-1.086488	10.131572	0.025123	0.134596	0.161199	-0.047460	0.731682	-1.188978	-0.843633	0.130528	-0.000194	0.520812
41341	1.902576	-1.263175	9.997323	0.302077	0.109799	-0.036092	-0.040164	0.726885	-1.191677	-0.844052	0.124262	0.001271	0.521664
41342	1.616377	-1.122784	9.284533	0.469019	-0.008245	-0.240472	-0.041891	0.718799	-1.196700	-0.842597	0.116442	0.006909	0.525760
41343	1.238172	-1.212254	8.683799	0.525335	-0.129557	-0.278986	-0.048059	0.708294	-1.203251	-0.840831	0.108854	0.015372	0.530017
41344	1.023590	-1.123880	8.830618	0.250723	-0.201864	-0.253747	-0.055043	0.699865	-1.206584	-0.838580	0.106722	0.021997	0.533770
41345	1.003037	-0.730904	9.409602	0.081034	-0.230957	-0.141329	-0.062586	0.698157	-1.211194	-0.837156	0.107670	0.027135	0.535575
41346	1.186914	-1.183962	9.514957	0.091978	-0.231671	-0.180223	-0.074437	0.693942	-1.213650	-0.835294	0.108537	0.032414	0.538009
41347	1.263443	-1.413230	9.275893	0.115677	-0.309854	-0.102851	-0.084947	0.691949	-1.215231	-0.834246	0.109758	0.039133	0.538939
41348	1.393288	-1.597801	9.317381	0.099900	-0.351041	-0.024503	-0.094115	0.692154	-1.214843	-0.833920	0.111879	0.046147	0.538452
41349	1.297694	-1.675203	9.252610	0.089518	-0.341969	-0.104823	-0.106012	0.691188	-1.216332	-0.832684	0.113863	0.053083	0.539310
41350	1.196287	-1.931947	9.287545	-0.111313	-0.226118	-0.112636	-0.117345	0.692509	-1.212878	-0.830981	0.118061	0.055931	0.540743
41351	1.295946	-2.401091	9.484324	-0.387256	-0.067832	-0.063871	-0.125043	0.696205	-1.211302	-0.829311	0.125068	0.052977	0.542028
41352	1.078971	-3.235250	9.950988	-0.908364	0.183206	-0.254789	-0.130367	0.716578	-1.201836	-0.824343	0.137880	0.040749	0.547528
41353	1.936062	-2.430674	10.149365	-0.987641	0.540049	-0.327243	-0.126135	0.742441	-1.187385	-0.818297	0.147888	0.021804	0.555018
41354	3.886919	-1.887934	9.680336	-0.037750	0.387602	0.270190	-0.114311	0.755944	-1.180802	-0.821306	0.144342	0.014259	0.551741
41355	2.381573	-1.463750	9.212057	0.233962	0.160517	-0.237549	-0.109712	0.751672	-1.185093	-0.819416	0.138634	0.014863	0.555983
41356	2.449113	-0.025270	9.756969	-0.402662	0.136553	-0.131928	-0.106229	0.758573	-1.179718	-0.816855	0.143696	0.008537	0.558593
41357	2.748694	-1.466679	10.323509	-0.331098	-0.056351	-0.216061	-0.109771	0.769863	-1.172617	-0.813486	0.149626	0.006447	0.561970
41358	2.271094	-1.737644	9.335916	0.114153	-0.231179	-0.403068	-0.120560	0.769757	-1.169489	-0.809276	0.150333	0.012729	0.567724
41359	2.322626	-0.848206	9.017830	0.281827	-0.144281	-0.264111	-0.132410	0.764755	-1.174840	-0.807088	0.147251	0.019182	0.571452
41360	2.704265	-1.045220	8.896216	0.209672	-0.047110	0.096916	-0.134282	0.759764	-1.178395	-0.808772	0.144468	0.022069	0.569675
41361	2.661206	-1.546098	8.980524	0.136232	0.076622	0.173537	-0.134006	0.758148	-1.182549	-0.811189	0.141389	0.022070	0.567005
41362	2.528253	-1.878643	9.291909	0.099005	0.126090	-0.041943	-0.128605	0.756061	-1.183772	-0.811023	0.138362	0.021281	0.568018
41363	2.465170	-2.112843	9.325443	0.138367	0.077230	-0.210085	-0.128324	0.752175	-1.181989	-0.809056	0.135106	0.022396	0.571553
41364	2.139031	-2.084801	9.069673	0.112437	0.131897	-0.273394	-0.128858	0.750701	-1.185309	-0.806275	0.131681	0.022306	0.576266
41365	2.045756	-1.984503	9.330863	0.104915	0.232481	-0.244473	-0.127904	0.747759	-1.188148	-0.803831	0.127182	0.020624	0.580737
41366	2.075149	-2.260739	9.218295	0.128809	0.254362	-0.258396	-0.127360	0.746737	-1.193652	-0.801210	0.122075	0.018703	0.585500
41367	2.084517	-2.377106	9.147241	0.069966	0.274728	-0.275243	-0.123308	0.744661	-1.194040	-0.798247	0.117666	0.015998	0.590509
41368	1.854256	-2.356994	9.270020	-0.106075	0.272680	-0.289022	-0.116160	0.745012	-1.197937	-0.794643	0.116070	0.011093	0.595775
41369	1.332811	-2.453849	9.312524	-0.272838	0.241605	-0.385107	-0.115365	0.749349	-1.195757	-0.789441	0.117511	0.005072	0.602452
41370	1.210301	-2.640584	9.247581	-0.352611	0.319942	-0.416647	-0.113781	0.760148	-1.191053	-0.783565	0.119198	-0.003227	0.609760
41371	1.199994	-3.038875	9.606560	-0.379955	0.234628	-0.283772	-0.115436	0.771012	-1.179753	-0.779151	0.122415	-0.010739	0.614673
41372	0.668595	-3.296091	10.088109	-0.264030	0.052547	-0.073163	-0.113573	0.778841	-1.175969	-0.777572	0.125923	-0.014607	0.615883
41373	0.145097	-2.723050	9.109591	-0.089372	-0.144649	-0.310696	-0.118035	0.782943	-1.176740	-0.773559	0.129288	-0.012643	0.620267
41374	0.132898	-1.888157	8.987363	-0.295230	0.000211	-0.126555	-0.123848	0.787277	-1.173936	-0.771250	0.133909	-0.015953	0.622083
41375	1.204214	-0.732427	10.167055	-0.466665	0.217267	0.461898	-0.114983	0.798319	-1.168627	-0.775631	0.138268	-0.026326	0.615293
41376	1.783511	-0.964593	11.014717	-0.262773	0.173739	0.568210	-0.101528	0.807511	-1.161656	-0.781615	0.139913	-0.033833	0.606925
41377	1.582433	-1.419852	10.467916	0.069125	0.069281	0.086836	-0.093176	0.810431	-1.161113	-0.782846	0.137894	-0.034228	0.605777
41378	1.372499	-1.952983	9.695141	0.222966	0.047066	-0.114308	-0.087775	0.807542	-1.158401	-0.782018	0.133932	-0.031932	0.607858
41379	1.117408	-1.923707	8.921551	0.323807	-0.120660	-0.345736	-0.094639	0.803842	-1.163632	-0.778755	0.130497	-0.025068	0.613093
41380	0.823508	-1.594064	8.500793	0.295843	-0.218382	-0.359649	-0.105674	0.796837	-1.169194	-0.775230	0.128767	-0.017071	0.618180
41381	0.817928	-1.773797	8.668085	0.020055	-0.214710	-0.242903	-0.120353	0.791414	-1.178077	-0.772370	0.131113	-0.012768	0.621362
41382	0.916886	-2.043853	9.132966	-0.217327	-0.156066	-0.106262	-0.128993	0.794276	-1.176380	-0.770538	0.136461	-0.012753	0.622485
41383	1.058822	-2.517051	9.644031	-0.225587	-0.187290	-0.140106	-0.134016	0.804640	-1.170794	-0.768248	0.142213	-0.012226	0.624036
41384	1.220243	-2.582091	9.695215	-0.096384	-0.250291	-0.136602	-0.144549	0.809386	-1.168741	-0.766362	0.146876	-0.009166	0.625326
41385	1.307148	-2.594697	9.510032	0.049538	-0.249002	-0.141535	-0.155292	0.809430	-1.167163	-0.764811	0.149163	-0.004280	0.626734
41386	0.942895	-2.858681	9.154186	-0.040997	-0.250556	-0.254892	-0.169317	0.810257	-1.164240	-0.761536	0.152976	-0.000174	0.629811
41387	0.493692	-3.206726	8.996178	-0.386489	-0.089214	-0.498832	-0.181739	0.815352	-1.156964	-0.754060	0.159875	-0.002213	0.637047
41388	1.664864	-3.263097	9.579015	-0.803901	0.136151	-0.367240	-0.195263	0.827881	-1.144380	-0.746722	0.170281	-0.013307	0.642832
41389	2.652355	-3.390806	9.875093	-0.694466	0.308043	0.451758	-0.186705	0.849496	-1.129029	-0.750015	0.176485	-0.028440	0.636806
41390	2.422780	-2.229776	8.983010	0.231878	0.131443	0.106997	-0.176469	0.852934	-1.128218	-0.752076	0.171293	-0.027830	0.635819
41391	2.644180	-1.371578	9.296456	-0.066889	0.037914	0.087769	-0.176390	0.854574	-1.130018	-0.752983	0.171706	-0.029536	0.634556
41392	2.738648	-2.083515	10.152118	-0.384900	0.097574	-0.059615	-0.173583	0.862318	-1.123516	-0.750827	0.176319	-0.035668	0.635530
41393	2.187183	-2.724790	9.528563	-0.192629	-0.038331	-0.540658	-0.179393	0.865819	-1.121558	-0.743292	0.180017	-0.035554	0.643309
41394	2.156112	-2.443783	9.140311	0.061198	-0.066495	-0.681491	-0.196653	0.865354	-1.120961	-0.734846	0.180461	-0.031274	0.653037
41395	2.332240	-2.086175	8.844505	0.169912	0.051649	-0.316200	-0.207430	0.861947	-1.122585	-0.731312	0.177425	-0.028548	0.657942
41396	2.437562	-2.249338	8.930819	0.039030	0.185187	-0.008114	-0.209324	0.863319	-1.118556	-0.731207	0.174446	-0.030708	0.658758
41397	2.545837	-2.516808	9.292449	0.028997	0.224684	-0.098091	-0.204477	0.866074	-1.119617	-0.729897	0.171081	-0.033096	0.660974
41398	2.441991	-2.647354	9.352839	0.137641	0.218784	-0.325853	-0.199740	0.860830	-1.125033	-0.725919	0.166417	-0.033334	0.666511
41399	2.159124	-2.599104	9.112687	0.163464	0.230883	-0.447632	-0.202287	0.856413	-1.128152	-0.720325	0.161238	-0.032811	0.673838
41400	1.936127	-2.120044	9.063711	0.137253	0.280246	-0.367801	-0.203487	0.852141	-1.132784	-0.715616	0.155746	-0.033791	0.680070
41401	1.961305	-2.617241	9.289712	0.112049	0.340434	-0.221612	-0.200788	0.851694	-1.134606	-0.712719	0.149647	-0.036226	0.684343
41402	1.782264	-2.649633	9.183353	0.070077	0.316400	-0.271363	-0.196738	0.850831	-1.138234	-0.708971	0.144536	-0.038946	0.689168
41403	2.167945	-3.011632	9.299029	0.181639	0.352954	-0.128515	-0.189573	0.845541	-1.144090	-0.707445	0.137221	-0.040844	0.692115
41404	1.204430	-3.898136	10.186131	-0.161656	-0.035518	-0.214953	-0.185261	0.846906	-1.146009	-0.704088	0.140202	-0.041964	0.694869
41405	0.675230	-1.567537	9.297693	0.071729	-0.229397	-0.565516	-0.199155	0.847689	-1.141312	-0.696593	0.142855	-0.035959	0.702180
41406	0.566712	-1.501550	9.120535	0.252140	0.008076	-0.471461	-0.210330	0.842022	-1.143141	-0.690714	0.139590	-0.031154	0.708843
41407	0.833539	-1.576782	9.483173	-0.291820	-0.023039	-0.261251	-0.219369	0.843340	-1.141900	-0.686222	0.144046	-0.034074	0.712172
41408	1.244236	-2.105842	9.557546	-0.285012	0.060629	0.241392	-0.219250	0.848113	-1.139424	-0.688796	0.146954	-0.039642	0.708797
41409	1.626885	-2.535856	9.818084	-0.011544	0.018586	0.238372	-0.213878	0.855334	-1.137477	-0.692156	0.146588	-0.040600	0.705538
41410	1.629838	-2.225075	9.647315	0.265766	-0.051666	0.153911	-0.209821	0.851889	-1.140095	-0.695160	0.143538	-0.036566	0.703429
41411	1.457102	-1.878656	9.326443	0.150626	-0.065215	0.014694	-0.207929	0.850457	-1.141529	-0.695879	0.142271	-0.033406	0.703133
41412	1.321740	-1.900537	9.303195	0.039914	-0.034360	-0.012831	-0.210082	0.849241	-1.142090	-0.695868	0.142236	-0.032308	0.703202
41413	1.402087	-2.265649	9.414339	0.059660	-0.039453	0.056151	-0.212092	0.844865	-1.141389	-0.696889	0.141832	-0.030908	0.702334
41414	1.395553	-2.175939	9.447165	0.050471	-0.029852	0.132212	-0.209929	0.842802	-1.140389	-0.698930	0.141494	-0.030137	0.700405
41415	1.531244	-2.168617	9.482570	0.071046	-0.035922	0.169338	-0.208312	0.843506	-1.141751	-0.701558	0.140805	-0.028951	0.697963
41416	1.638055	-2.186107	9.425796	0.129857	-0.059091	0.119844	-0.205886	0.844552	-1.146390	-0.703653	0.139766	-0.026625	0.696153
41417	1.575368	-2.112007	9.230724	0.076521	-0.041241	0.098589	-0.206692	0.843453	-1.147235	-0.705295	0.139121	-0.025083	0.694676
41418	1.671046	-2.156388	9.315845	-0.025397	-0.011358	0.078105	-0.206545	0.839463	-1.146957	-0.706338	0.139626	-0.025473	0.693500
41419	1.750146	-2.222920	9.383774	-0.059431	0.009764	0.075465	-0.203312	0.840686	-1.147775	-0.707246	0.140215	-0.026470	0.692417
41420	1.788921	-2.329025	9.479651	-0.048752	0.037970	0.017323	-0.201964	0.840611	-1.145880	-0.707356	0.140399	-0.027709	0.692220
41421	1.736136	-2.252309	9.366714	-0.016982	0.035769	-0.026784	-0.201706	0.844440	-1.145759	-0.706949	0.140099	-0.028193	0.692676
41422	1.770017	-2.241978	9.415823	0.026478	0.043467	-0.035448	-0.199811	0.842118	-1.145584	-0.706536	0.139171	-0.028320	0.693280
41423	1.595852	-2.274281	9.319242	0.005151	0.032890	-0.047034	-0.199942	0.841193	-1.148481	-0.705909	0.138621	-0.028397	0.694025
41424	1.498741	-2.237181	9.501348	0.034867	0.035769	-0.081386	-0.202939	0.851564	-1.151387	-0.704881	0.137707	-0.028171	0.695260
41425	1.655275	-2.078977	9.415887	0.047519	-0.001349	-0.157653	-0.204015	0.850588	-1.151133	-0.702846	0.137098	-0.026871	0.697488
41426	1.676987	-2.214547	9.294800	-0.046695	0.029140	-0.128575	-0.207524	0.851353	-1.149974	-0.700938	0.137446	-0.027557	0.699310
41427	1.602634	-2.235305	9.410636	-0.029011	0.007753	-0.120686	-0.208611	0.853878	-1.147421	-0.699193	0.137774	-0.027553	0.700991
41428	1.486517	-2.242265	9.436013	-0.019307	0.005043	-0.079980	-0.209680	0.851135	-1.150639	-0.698048	0.138047	-0.027652	0.702074
41429	1.479387	-2.256966	9.387758	-0.002686	0.003796	-0.095846	-0.206815	0.839934	-1.148578	-0.696721	0.138048	-0.027302	0.703404
41430	1.371955	-2.234650	9.278369	-0.028402	0.011104	-0.041041	-0.207898	0.841095	-1.148527	-0.696094	0.138340	-0.027720	0.703951
41431	1.450048	-2.228355	9.487751	-0.082778	0.025321	-0.058825	-0.208711	0.841852	-1.143576	-0.695052	0.139128	-0.028913	0.704776
41432	1.481150	-2.339068	9.431593	-0.043169	0.019464	-0.026993	-0.207714	0.843030	-1.141694	-0.694571	0.139498	-0.029695	0.705145
41433	1.534908	-2.372088	9.361272	-0.016467	-0.004546	-0.053594	-0.208524	0.843329	-1.141539	-0.693803	0.139787	-0.029563	0.705849
41434	1.600976	-2.283493	9.353002	-0.021682	0.000072	-0.026192	-0.208796	0.844030	-1.140830	-0.693405	0.140132	-0.029775	0.706163
41435	1.649613	-2.277745	9.441115	-0.033581	0.014850	-0.016423	-0.208800	0.845447	-1.140647	-0.693100	0.140369	-0.030258	0.706394
41436	1.597771	-2.366093	9.351119	-0.014131	-0.001316	-0.039435	-0.207177	0.844046	-1.143170	-0.692539	0.140636	-0.030306	0.706889
41437	1.514321	-2.314601	9.341118	-0.049068	0.018942	-0.041086	-0.207235	0.843882	-1.140658	-0.691839	0.141049	-0.031001	0.707463
41438	1.568658	-2.362167	9.362403	-0.020709	0.010811	-0.026030	-0.208459	0.847111	-1.137671	-0.691436	0.141228	-0.031349	0.707806
41439	1.553365	-2.328460	9.337605	-0.048013	0.020920	-0.012787	-0.208189	0.846947	-1.136996	-0.691136	0.141584	-0.032142	0.707992
41440	1.540181	-2.406392	9.275198	-0.036132	0.006180	0.011918	-0.208729	0.847073	-1.135756	-0.691228	0.142017	-0.032752	0.707787
41441	1.598154	-2.502437	9.373996	-0.082891	0.014684	0.011814	-0.207926	0.848926	-1.136798	-0.691179	0.142936	-0.034028	0.707590
41442	1.600496	-2.485392	9.455790	-0.072888	0.023726	0.009248	-0.206860	0.853150	-1.136127	-0.691116	0.143630	-0.035393	0.707444
41443	1.509541	-2.572031	9.270692	-0.042024	0.011752	-0.035792	-0.206866	0.855138	-1.136063	-0.690509	0.144066	-0.035921	0.707921
41444	1.567908	-2.585541	9.248512	-0.082956	0.023457	0.016304	-0.206738	0.857231	-1.134493	-0.690514	0.144896	-0.037446	0.707667
41445	1.568509	-2.604944	9.316083	-0.097743	0.047767	0.034978	-0.203232	0.856952	-1.132085	-0.690717	0.145549	-0.039471	0.707225
41446	1.580217	-2.701837	9.341247	-0.080800	0.045053	0.006724	-0.203508	0.858871	-1.128741	-0.690567	0.146051	-0.041236	0.707167
41447	1.579617	-2.670287	9.350619	-0.060477	0.026235	-0.016320	-0.203240	0.859133	-1.128052	-0.690165	0.146546	-0.042291	0.707395
41448	1.571061	-2.731137	9.326742	-0.031137	0.041140	-0.033810	-0.200815	0.860053	-1.127231	-0.689594	0.146451	-0.043179	0.707917
41449	1.502330	-2.703263	9.228128	-0.048894	0.019955	-0.046362	-0.201362	0.862455	-1.126054	-0.688804	0.146910	-0.043902	0.708547
41450	1.498233	-2.732464	9.281185	-0.097278	0.035683	-0.051716	-0.200152	0.863563	-1.126032	-0.687788	0.147819	-0.045598	0.709238
41451	1.419231	-2.879543	9.429127	-0.094463	0.036644	-0.089697	-0.200839	0.867499	-1.123438	-0.686227	0.148712	-0.047079	0.710465
41452	1.470998	-2.810634	9.372418	-0.034297	0.004222	-0.124208	-0.201377	0.867252	-1.124532	-0.684399	0.149269	-0.047231	0.712100
41453	1.484560	-2.756976	9.401319	0.062156	-0.000957	-0.097422	-0.203544	0.870272	-1.123862	-0.683223	0.148560	-0.045950	0.713460
41454	1.332517	-2.866523	9.681547	0.202909	-0.019019	-0.181936	-0.209737	0.867211	-1.126621	-0.681279	0.146254	-0.042231	0.716021
41455	1.486892	-2.752160	8.635813	-0.236277	-0.001973	-0.446674	-0.215393	0.864674	-1.128003	-0.674185	0.149913	-0.044203	0.721835
41456	2.249015	-2.502967	7.487344	-0.560841	0.095555	-0.473740	-0.223507	0.871921	-1.125897	-0.665588	0.156530	-0.052131	0.727855
41457	1.129236	-3.535350	10.157013	-0.548463	-0.088916	-0.704518	-0.240147	0.888217	-1.113152	-0.653627	0.165897	-0.056648	0.736234
41458	0.937373	-2.973222	9.747261	0.215351	-0.129223	0.142828	-0.250682	0.893061	-1.109183	-0.656642	0.164851	-0.052236	0.734109
41459	2.017626	-2.674585	8.343373	0.153177	-0.078435	0.190483	-0.246093	0.892533	-1.115538	-0.660044	0.163842	-0.049527	0.731467
41460	1.900918	-2.846606	8.673306	-0.235223	-0.064782	0.009025	-0.247592	0.897340	-1.112905	-0.659521	0.167915	-0.052117	0.730835
41461	1.665888	-2.807061	9.710588	-0.192315	-0.086477	0.182325	-0.249365	0.903592	-1.111042	-0.661646	0.171576	-0.054339	0.727897
41462	2.168924	-3.055309	9.333092	0.058513	-0.122842	0.085539	-0.248155	0.904959	-1.109919	-0.663270	0.172527	-0.052133	0.726354
41463	1.483693	-2.808037	8.804651	-0.101935	-0.094528	0.034093	-0.250057	0.909213	-1.107573	-0.663534	0.175271	-0.052413	0.725434
41464	1.780039	-2.984669	9.431363	-0.111592	-0.057749	0.198665	-0.248455	0.913905	-1.103068	-0.666121	0.177410	-0.053941	0.722426
41465	2.285294	-3.043477	9.418425	0.044276	-0.053741	0.091213	-0.245898	0.915828	-1.102763	-0.667675	0.177556	-0.052834	0.721036
41466	2.031687	-2.819942	8.807115	-0.029672	-0.052904	0.030930	-0.247240	0.913627	-1.104594	-0.668124	0.178713	-0.052642	0.720348
41467	1.960930	-2.874606	9.079795	-0.200760	0.002137	-0.024056	-0.248466	0.917544	-1.100628	-0.667073	0.181453	-0.055387	0.720431
41468	1.738409	-3.094678	9.368324	-0.114650	-0.026678	-0.052210	-0.248619	0.922689	-1.095541	-0.665987	0.183454	-0.056469	0.720845
41469	1.700961	-2.981298	8.971513	-0.060797	-0.053783	-0.016838	-0.250778	0.923282	-1.094404	-0.665605	0.185108	-0.056484	0.720774
41470	1.938215	-2.947847	9.098909	-0.201797	0.011788	0.016678	-0.250790	0.926615	-1.091017	-0.665126	0.187633	-0.059590	0.720312
41471	1.785819	-3.256454	9.544330	-0.067196	-0.026493	-0.043227	-0.252687	0.929449	-1.088717	-0.664307	0.188998	-0.059959	0.720680
41472	1.723159	-3.097408	9.127141	0.078495	-0.096114	0.016919	-0.254844	0.929227	-1.089246	-0.665016	0.189350	-0.057590	0.720128
41473	1.970363	-3.316254	9.276006	-0.037080	-0.003575	0.047159	-0.254308	0.930357	-1.089489	-0.665586	0.189868	-0.058174	0.719417
41474	1.813183	-3.222005	9.217508	0.103538	-0.030528	0.034198	-0.253224	0.928966	-1.091869	-0.666555	0.188919	-0.056385	0.718913
41475	2.109950	-3.119570	8.672151	0.132930	-0.056310	0.008431	-0.254968	0.926389	-1.095483	-0.667266	0.187975	-0.053671	0.718708
41476	2.119667	-3.303858	9.049387	-0.103062	0.019449	0.028506	-0.256446	0.924346	-1.091708	-0.667304	0.189069	-0.055499	0.718247
41477	1.691566	-3.418411	9.374144	0.021772	-0.017877	-0.002194	-0.254838	0.927601	-1.092714	-0.667402	0.189064	-0.054865	0.718205
41478	1.549675	-3.178263	8.939467	0.150505	-0.104281	0.083445	-0.256180	0.925495	-1.092493	-0.669336	0.188491	-0.051602	0.716797
41479	1.791692	-3.164162	8.917900	0.076872	-0.127639	0.140476	-0.256171	0.922711	-1.095042	-0.671797	0.189158	-0.049262	0.714480
41480	2.015118	-3.164949	9.054760	0.045441	-0.099479	0.142274	-0.255895	0.921013	-1.095647	-0.674144	0.189857	-0.047792	0.712179
41481	2.115077	-3.080598	9.006637	0.021173	-0.071316	0.145890	-0.255623	0.920186	-1.097043	-0.676398	0.190463	-0.047021	0.709929
41482	2.258079	-3.082860	8.994191	-0.020713	-0.020868	0.105383	-0.252930	0.921535	-1.096621	-0.677875	0.190969	-0.047413	0.708356
41483	2.072580	-3.120201	9.113962	-0.050002	0.008418	0.061314	-0.252394	0.922669	-1.097000	-0.678572	0.191490	-0.048400	0.707480
41484	1.976009	-3.121942	9.221750	-0.049902	0.052776	0.065153	-0.249966	0.922439	-1.095670	-0.679285	0.191386	-0.050052	0.706710
41485	1.978284	-3.100041	9.313135	0.073516	-0.000896	0.084642	-0.248084	0.924223	-1.094815	-0.680792	0.190326	-0.049255	0.705601
41486	1.802657	-3.236800	8.861008	0.180366	-0.109233	0.042788	-0.249152	0.920928	-1.098734	-0.682230	0.189398	-0.045362	0.704722
41487	1.940189	-3.074070	8.926592	-0.047407	-0.012664	0.230962	-0.246184	0.920904	-1.100682	-0.685340	0.190020	-0.046669	0.701443
41488	2.197914	-3.312131	9.215551	0.006789	-0.014752	0.155034	-0.242951	0.921252	-1.094425	-0.687574	0.190016	-0.046944	0.699237
41489	2.188543	-3.137543	8.886545	0.056756	-0.027252	0.102068	-0.241596	0.919760	-1.098861	-0.689268	0.189542	-0.046092	0.697753
41490	2.163543	-3.305482	9.118152	-0.022855	0.008780	0.056084	-0.240784	0.918598	-1.098635	-0.689990	0.189711	-0.046724	0.696951
41491	1.899138	-3.171901	9.123474	0.065895	-0.024449	0.063275	-0.239709	0.920322	-1.100504	-0.691171	0.189108	-0.045637	0.696016
41492	2.136431	-3.196752	8.895022	0.033978	-0.005630	0.082699	-0.237014	0.921150	-1.102148	-0.692496	0.188670	-0.045377	0.694834
41493	2.079309	-3.226906	9.035531	0.006609	0.009632	0.031445	-0.237549	0.919932	-1.104230	-0.692973	0.188451	-0.045461	0.694411
41494	1.957850	-3.219404	8.995637	0.015376	-0.001146	0.038503	-0.237279	0.919935	-1.104643	-0.693599	0.188247	-0.045357	0.693849
41495	2.034825	-3.193732	8.973732	-0.024143	0.016307	0.038474	-0.236198	0.919026	-1.103319	-0.694051	0.188361	-0.045988	0.693324
41496	2.054034	-3.173954	9.041578	-0.042321	0.014227	0.044585	-0.234855	0.920659	-1.101506	-0.694529	0.188738	-0.046920	0.692680
41497	1.925692	-3.297666	9.062646	-0.050744	0.030608	0.026131	-0.233106	0.921897	-1.101486	-0.694693	0.189038	-0.048073	0.692354
41498	1.860816	-3.216310	8.987821	-0.013608	0.009053	0.047340	-0.231354	0.922327	-1.103405	-0.695327	0.189085	-0.048544	0.691672
41499	1.937695	-3.185785	8.965877	-0.015009	-0.006518	0.029537	-0.230815	0.922419	-1.101769	-0.695709	0.189398	-0.048701	0.691191
41500	1.943745	-3.239079	9.009796	-0.024191	-0.026239	0.032918	-0.231087	0.923135	-1.101743	-0.696135	0.190094	-0.048774	0.690566
41501	1.962581	-3.199887	9.082299	-0.024087	-0.011967	0.031234	-0.230549	0.923360	-1.099693	-0.696510	0.190608	-0.048985	0.690031
41502	2.073989	-3.193008	9.100111	0.021441	-0.018164	0.010094	-0.229872	0.922486	-1.099456	-0.696790	0.190578	-0.048453	0.689794
41503	2.078598	-3.197791	8.994365	0.034922	-0.022557	-0.023485	-0.229874	0.923373	-1.100930	-0.696642	0.190475	-0.047486	0.690039
41504	2.024147	-3.118650	9.136539	-0.007607	0.002505	-0.044671	-0.231761	0.923157	-1.102008	-0.696039	0.190618	-0.047432	0.690612
41505	2.005469	-3.150546	9.160279	0.000692	0.024943	-0.014438	-0.231224	0.923694	-1.101177	-0.695840	0.190324	-0.047629	0.690879
41506	1.890124	-3.218199	9.046511	0.023259	0.027773	-0.049681	-0.232298	0.922169	-1.101760	-0.695253	0.189692	-0.047484	0.691654
41507	1.920998	-3.190938	9.018365	0.005015	0.025625	-0.040919	-0.231756	0.921430	-1.101107	-0.694704	0.189351	-0.047533	0.692296
41508	1.808281	-3.239101	9.092304	0.003073	0.025471	-0.035596	-0.232298	0.922491	-1.103389	-0.694241	0.189018	-0.047687	0.692841
41509	1.872317	-3.298637	9.039350	0.002606	0.035656	-0.016093	-0.231490	0.922737	-1.102571	-0.694018	0.188543	-0.048011	0.693171
41510	1.902786	-3.268967	8.898026	-0.015171	0.041015	-0.023192	-0.231757	0.922046	-1.103136	-0.693635	0.188235	-0.048683	0.693591
41511	1.740493	-3.250047	9.046974	-0.040848	0.019996	-0.009230	-0.230409	0.921977	-1.101515	-0.693359	0.188571	-0.049427	0.693723
41512	1.853467	-3.313537	9.115919	-0.011450	0.005867	0.033184	-0.229465	0.921962	-1.101800	-0.693812	0.188644	-0.049770	0.693225
41513	1.901984	-3.208275	9.027541	0.019312	-0.009656	0.024327	-0.228393	0.923840	-1.098063	-0.694258	0.188523	-0.049399	0.692838
41514	1.860290	-3.170180	9.112639	0.008048	-0.017256	0.040162	-0.228660	0.922720	-1.098506	-0.694899	0.188639	-0.049178	0.692180
41515	1.919982	-3.249212	9.095809	0.020352	0.001110	0.020859	-0.227303	0.920138	-1.098879	-0.695289	0.188354	-0.048931	0.691882
41516	1.960227	-3.219362	8.981265	-0.005802	0.018540	0.026186	-0.227582	0.923623	-1.101768	-0.695649	0.188181	-0.049346	0.691539
41517	1.890252	-3.210905	9.133125	0.009713	-0.003307	-0.019866	-0.227313	0.923910	-1.102172	-0.695440	0.188146	-0.049030	0.691781
41518	1.893830	-3.167155	9.007722	0.002221	0.003433	-0.007469	-0.227719	0.924361	-1.102835	-0.695386	0.188104	-0.048996	0.691849
41519	1.840884	-3.177821	9.059139	-0.021148	0.010347	-0.007487	-0.226369	0.924059	-1.103408	-0.695219	0.188295	-0.049345	0.691939
41520	1.904262	-3.200951	9.027555	0.006625	0.004215	-0.037510	-0.227178	0.923775	-1.102588	-0.694768	0.188211	-0.049147	0.692430
41521	1.824543	-3.226683	8.948268	-0.029048	-0.010797	-0.018248	-0.227447	0.923632	-1.102316	-0.694443	0.188814	-0.049273	0.692582
41522	1.806387	-3.236688	9.275187	-0.063377	0.005696	0.022414	-0.227720	0.924292	-1.099832	-0.694549	0.189622	-0.050293	0.692182
41523	1.901032	-3.256830	9.186765	0.047573	-0.011675	0.043851	-0.225567	0.925799	-1.099536	-0.695376	0.189104	-0.049585	0.691544
41524	2.112918	-3.250600	8.783968	-0.019716	0.018865	0.008435	-0.224887	0.924271	-1.101779	-0.695445	0.189138	-0.050128	0.691427
41525	2.006717	-3.228220	9.064609	-0.036415	0.039421	-0.037442	-0.224208	0.922507	-1.099932	-0.694775	0.189174	-0.050976	0.692028
41526	1.771229	-3.334460	9.036517	0.010330	0.025571	-0.037327	-0.224479	0.922810	-1.100465	-0.694314	0.188743	-0.051025	0.692604
41527	1.786138	-3.358470	9.001045	-0.013474	0.039157	-0.019635	-0.224617	0.923943	-1.100153	-0.693978	0.188443	-0.051629	0.692978
41528	1.920235	-3.263775	9.083889	-0.012460	0.045547	0.010432	-0.224351	0.925272	-1.102572	-0.694060	0.188001	-0.052454	0.692953
41529	2.000190	-3.276900	8.992555	-0.002896	0.039065	-0.011696	-0.222734	0.925797	-1.102301	-0.693872	0.187553	-0.052936	0.693227
41530	1.781749	-3.385257	8.977039	-0.017426	0.033483	-0.007304	-0.221514	0.923780	-1.102381	-0.693714	0.187367	-0.053592	0.693385
41531	1.728304	-3.359509	9.100388	-0.014395	0.034761	0.013939	-0.221519	0.925150	-1.100150	-0.693843	0.187109	-0.054278	0.693272
41532	1.803619	-3.265902	8.981625	0.017342	0.023794	0.036937	-0.220307	0.925555	-1.100425	-0.694419	0.186525	-0.054488	0.692836
41533	1.891777	-3.317716	8.941389	-0.016474	0.013241	0.020834	-0.218553	0.925028	-1.097867	-0.694658	0.186591	-0.054929	0.692544
41534	1.855900	-3.201825	9.057374	-0.017556	-0.002024	-0.009326	-0.218417	0.924719	-1.096922	-0.694509	0.186902	-0.055087	0.692597
41535	1.834433	-3.333306	9.103447	-0.013999	-0.002040	-0.007537	-0.220174	0.925924	-1.098092	-0.694380	0.187177	-0.055173	0.692645
41536	1.756477	-3.315300	9.091290	-0.007129	0.003018	0.005794	-0.217877	0.924763	-1.099386	-0.694478	0.187257	-0.055312	0.692514
41537	1.931525	-3.360690	8.976636	0.011713	0.016351	-0.023270	-0.216529	0.924739	-1.099676	-0.694207	0.186941	-0.055238	0.692877
41538	1.750676	-3.278998	9.018617	-0.013370	0.021552	-0.026816	-0.217066	0.924208	-1.100780	-0.693810	0.186887	-0.055599	0.693260
41539	1.849105	-3.318459	9.238598	0.010155	0.021893	-0.032070	-0.216803	0.926168	-1.099763	-0.693405	0.186524	-0.055591	0.693764
41540	1.707646	-3.311340	9.003096	0.055193	0.001028	-0.036446	-0.217607	0.924637	-1.100350	-0.693151	0.185814	-0.054680	0.694280
41541	1.706886	-3.272510	9.007594	0.001916	0.017290	0.006809	-0.218144	0.924135	-1.102682	-0.693261	0.185582	-0.054875	0.694218
41542	1.765690	-3.295714	9.062536	0.001746	0.011829	0.012065	-0.218149	0.925817	-1.101671	-0.693455	0.185408	-0.055039	0.694057
41543	1.747385	-3.359173	9.004677	-0.014879	0.009514	0.027920	-0.217202	0.924659	-1.101720	-0.693803	0.185494	-0.055442	0.693653
41544	1.727023	-3.291554	9.123909	0.007085	-0.000573	0.012009	-0.216657	0.922958	-1.102464	-0.694040	0.185419	-0.055357	0.693443
41545	1.756752	-3.208477	9.085677	0.022414	-0.015410	0.042012	-0.216118	0.923236	-1.102735	-0.694750	0.185314	-0.054950	0.692792
41546	1.735883	-3.269557	8.998833	0.033877	-0.021796	0.016378	-0.216655	0.922422	-1.103848	-0.695168	0.185156	-0.054217	0.692473
41547	1.804238	-3.275587	9.116529	-0.015825	0.002403	0.027853	-0.216385	0.922415	-1.103851	-0.695521	0.185351	-0.054536	0.692042
41548	1.668925	-3.287748	9.170245	0.003053	-0.007204	0.026995	-0.215444	0.923429	-1.105605	-0.695957	0.185408	-0.054470	0.691593
41549	1.700792	-3.194924	9.103116	0.009974	0.020042	0.042211	-0.213020	0.924497	-1.105052	-0.696585	0.184977	-0.054736	0.691054
41550	1.899507	-3.201034	9.056299	0.022256	0.035693	-0.010737	-0.211121	0.921070	-1.106279	-0.696528	0.184214	-0.054862	0.691306
41551	1.724545	-3.189651	8.983438	-0.031289	0.044492	-0.025838	-0.212477	0.923677	-1.106998	-0.696035	0.184097	-0.055782	0.691760
41552	1.827790	-3.241172	9.116992	-0.060410	0.068756	-0.009885	-0.211128	0.923008	-1.104030	-0.695620	0.184024	-0.057521	0.692054
41553	1.591611	-3.284285	9.268955	-0.014380	0.022283	-0.056844	-0.209650	0.924303	-1.100044	-0.694784	0.184010	-0.057785	0.692875
41554	1.416838	-3.316620	8.979767	0.017808	0.004716	0.016570	-0.210051	0.923179	-1.100212	-0.695121	0.183707	-0.057642	0.692630
41555	1.602799	-3.284113	8.975599	0.006332	-0.019006	0.037558	-0.210859	0.922901	-1.099666	-0.695719	0.183860	-0.057404	0.692009
41556	1.737308	-3.330217	9.066740	0.031688	-0.029253	0.029585	-0.209772	0.920401	-1.103311	-0.696323	0.183818	-0.056644	0.691474
41557	1.698276	-3.326075	9.012549	0.021168	-0.046797	0.016189	-0.209230	0.919824	-1.103473	-0.696709	0.184176	-0.055737	0.691064
41558	1.764730	-3.242319	9.095807	0.006562	-0.022304	0.027772	-0.210985	0.920240	-1.101253	-0.697185	0.184390	-0.055415	0.690553
41559	1.726937	-3.296417	9.066167	-0.001863	-0.011230	0.008378	-0.209904	0.919334	-1.100066	-0.697338	0.184586	-0.055293	0.690356
41560	1.691414	-3.229095	8.987534	-0.034513	-0.000235	0.019846	-0.209096	0.919606	-1.100340	-0.697539	0.185078	-0.055813	0.689979
41561	1.663740	-3.270848	9.169958	-0.064699	0.004332	0.004755	-0.209227	0.918498	-1.101467	-0.697392	0.185935	-0.056764	0.689819
41562	1.671166	-3.287714	9.112536	-0.005533	-0.021064	0.009199	-0.209903	0.919072	-1.101030	-0.697568	0.186321	-0.056558	0.689554
41563	2.176064	-3.633121	7.943809	-0.065703	0.015485	-0.087189	-0.209093	0.918972	-1.103639	-0.696130	0.187167	-0.057330	0.690714
41564	1.621486	-3.531344	9.493214	-0.295106	0.032382	-0.057661	-0.211003	0.925401	-1.096987	-0.694250	0.190922	-0.061610	0.691209
41565	1.845282	-3.549116	9.639842	0.064414	-0.030503	-0.051684	-0.210597	0.924789	-1.095509	-0.693847	0.190549	-0.060080	0.691851
41566	1.808185	-3.367779	9.016236	0.236806	-0.070303	-0.109732	-0.217727	0.919271	-1.095605	-0.693381	0.188395	-0.055378	0.693299
41567	1.800073	-3.173772	8.441572	0.027835	0.016472	0.048426	-0.216636	0.915604	-1.097922	-0.694167	0.187768	-0.055380	0.692682
41568	1.761604	-3.307909	9.226203	-0.120628	0.046352	0.084394	-0.214894	0.919086	-1.096600	-0.694848	0.188733	-0.057996	0.691522
41569	1.849650	-3.367017	9.104169	0.001527	0.024132	0.089926	-0.211931	0.920129	-1.095508	-0.696097	0.188312	-0.058626	0.690327
41570	1.768068	-3.441351	8.895192	-0.010242	0.017581	-0.009144	-0.210852	0.919975	-1.096072	-0.695954	0.188251	-0.058955	0.690459
41571	1.675755	-3.409024	9.031742	-0.026963	0.013423	0.009358	-0.208432	0.922634	-1.096697	-0.695995	0.188470	-0.059530	0.690309
