# Supplementary material for: Identification of Haptic Based Guiding Using Hard Reins
Source: PLoS One. 2015 Jul 22;10(7):e0132020. doi: 10.1371/journal.pone.0132020 (PMC4511788; doi:10.1371/journal.pone.0132020)
Supplement: S8 File — (ZIP) [file pone.0132020.s008.zip › Exp2_MotionData1/Subject1/path3/T9/fc9.txt]

// Start Time: 0
// Sample rate: 25.0Hz
// Scenario: 4.9
// Firmware Version: 2.6.1
Counter	Acc_X	Acc_Y	Acc_Z	Gyr_X	Gyr_Y	Gyr_Z	Mag_X	Mag_Y	Mag_Z	Quat_w	Quat_x	Quat_y	Quat_z
42217	8.590969	-0.718347	4.645413	-0.552840	0.003776	0.003432	-0.814227	0.178766	-0.156457	-0.483402	-0.401175	0.386248	-0.675420
42218	8.622644	-0.713941	4.609076	-0.552854	0.003830	-0.001867	-0.814791	0.178480	-0.154769	-0.490689	-0.397584	0.391089	-0.669478
42219	8.595890	-0.718454	4.633326	-0.543727	0.006405	0.007063	-0.813812	0.180449	-0.154756	-0.498226	-0.393429	0.394845	-0.664140
42220	8.583918	-0.742697	4.609448	-0.535646	-0.003434	-0.005172	-0.814089	0.179609	-0.156169	-0.505239	-0.390025	0.399416	-0.658089
42221	8.581410	-0.728060	4.628620	-0.547447	-0.005244	0.001779	-0.814930	0.177916	-0.154634	-0.512659	-0.385912	0.403212	-0.652437
42222	8.610033	-0.718271	4.676800	-0.556475	0.007447	-0.001938	-0.815501	0.179324	-0.154193	-0.519751	-0.382025	0.407878	-0.646181
42223	8.586068	-0.723104	4.652722	-0.547546	-0.004987	-0.026532	-0.815358	0.178902	-0.154198	-0.527407	-0.378018	0.411368	-0.640094
42224	8.585992	-0.708498	4.669474	-0.556602	-0.010526	-0.007141	-0.815644	0.179890	-0.154748	-0.534287	-0.374296	0.416085	-0.633493
42225	8.574099	-0.795833	4.605222	-0.547677	-0.030225	-0.025503	-0.815923	0.178901	-0.153632	-0.541582	-0.370484	0.419766	-0.627079
42226	8.620625	-0.719094	4.555975	-0.535760	-0.017762	-0.013918	-0.814235	0.179737	-0.152090	-0.548197	-0.367032	0.424148	-0.620376
42227	8.601908	-0.702483	4.488155	-0.538448	-0.014160	-0.012201	-0.816492	0.180028	-0.153334	-0.555255	-0.362900	0.427553	-0.614161
42228	8.645311	-0.693029	4.497657	-0.572932	-0.003098	-0.021509	-0.815788	0.179735	-0.150391	-0.562218	-0.358820	0.432076	-0.607016
42229	8.688437	-0.722135	4.524505	-0.545626	0.007611	-0.023906	-0.815224	0.179878	-0.151237	-0.569511	-0.354337	0.435154	-0.600620
42230	8.664086	-0.714535	4.555866	-0.543834	0.002152	-0.019433	-0.815642	0.178607	-0.150123	-0.576137	-0.350400	0.439177	-0.593641
42231	8.623171	-0.733762	4.531971	-0.547547	-0.010416	-0.022948	-0.817334	0.178615	-0.151234	-0.583124	-0.345996	0.442402	-0.586971
42232	8.659538	-0.671096	4.540889	-0.535687	-0.003315	-0.016645	-0.817335	0.178898	-0.151793	-0.589467	-0.342100	0.446310	-0.579918
42233	8.642906	-0.661506	4.511807	-0.543823	0.003956	-0.019440	-0.816483	0.177487	-0.151674	-0.596365	-0.337439	0.449255	-0.573283
42234	8.659780	-0.637354	4.526014	-0.552907	0.003985	-0.017771	-0.817043	0.176789	-0.153083	-0.602753	-0.333171	0.453164	-0.565976
42235	8.621313	-0.617838	4.516182	-0.554697	0.010330	-0.021374	-0.817041	0.176366	-0.153087	-0.609647	-0.328227	0.456049	-0.559122
42236	8.645094	-0.661338	4.540800	-0.572905	0.002292	-0.019771	-0.817461	0.175520	-0.152531	-0.616011	-0.323655	0.460079	-0.551457
42237	8.669099	-0.685626	4.545871	-0.561939	0.011227	-0.017042	-0.817039	0.175802	-0.152953	-0.622745	-0.318473	0.462961	-0.544455
42238	8.640230	-0.670974	4.540914	-0.554627	0.020223	-0.019669	-0.817460	0.175238	-0.152393	-0.628988	-0.313836	0.466455	-0.536936
42239	8.658860	-0.631759	4.646773	-0.541821	0.030845	-0.005427	-0.816894	0.175243	-0.154365	-0.635488	-0.308490	0.468845	-0.530258
42240	8.652334	-0.651686	4.545515	-0.552819	0.016565	-0.014313	-0.817039	0.176086	-0.153652	-0.641462	-0.303774	0.472292	-0.522673
42241	8.659236	-0.646609	4.591361	-0.551076	0.003909	-0.010676	-0.819152	0.175102	-0.152522	-0.647656	-0.298554	0.474992	-0.515547
42242	8.630605	-0.673360	4.536120	-0.558378	-0.004167	-0.010719	-0.818587	0.175248	-0.154492	-0.653263	-0.293863	0.478673	-0.507705
42243	8.639741	-0.641486	4.617910	-0.549228	0.009295	-0.009808	-0.818310	0.176373	-0.154342	-0.659319	-0.288519	0.481188	-0.500513
42244	8.671576	-0.496609	4.628333	-0.552988	0.002267	-0.026592	-0.816192	0.175800	-0.152819	-0.664943	-0.283900	0.484524	-0.492430
42245	8.645885	-0.385626	4.571551	-0.543951	-0.003162	-0.028211	-0.818445	0.174678	-0.152813	-0.670866	-0.278849	0.486939	-0.484843
42246	8.672109	-0.618249	4.501620	-0.558428	0.006042	-0.042612	-0.816891	0.174680	-0.154512	-0.676536	-0.274195	0.490069	-0.476392
42247	8.610804	-0.733442	4.570647	-0.534730	0.002053	-0.014032	-0.817172	0.173827	-0.151707	-0.682147	-0.268996	0.492301	-0.468996
42248	8.639789	-0.816065	4.528035	-0.560085	0.002015	0.003361	-0.817882	0.174672	-0.151412	-0.687174	-0.263827	0.495632	-0.461017
42249	8.608206	-0.801154	4.561740	-0.560089	-0.005326	0.017554	-0.817040	0.175369	-0.149584	-0.692374	-0.257955	0.498271	-0.453656
42250	8.642234	-0.719139	4.570445	-0.536602	-0.016115	0.003758	-0.818028	0.175511	-0.149434	-0.696920	-0.253202	0.501528	-0.445714
42251	8.639800	-0.685169	4.589401	-0.550129	-0.001682	0.008822	-0.817326	0.176640	-0.150552	-0.702012	-0.247451	0.503875	-0.438243
42252	8.644834	-0.699913	4.555729	-0.550186	-0.000586	-0.012416	-0.817612	0.177201	-0.149560	-0.706750	-0.242463	0.506843	-0.429914
42253	8.625461	-0.702162	4.563029	-0.565622	-0.001448	-0.009057	-0.818177	0.177485	-0.149693	-0.711892	-0.236599	0.509124	-0.421929
42254	8.659167	-0.748368	4.551417	-0.543831	-0.003336	-0.010558	-0.819306	0.177343	-0.148561	-0.716372	-0.231638	0.511967	-0.413575
42255	8.605792	-0.791441	4.566468	-0.549320	-0.005024	-0.021245	-0.818882	0.177058	-0.148005	-0.721315	-0.226088	0.513994	-0.405462
42256	8.701447	-0.757394	4.696446	-0.560151	0.009420	-0.017904	-0.820140	0.174818	-0.151111	-0.725876	-0.220798	0.516630	-0.396795
42257	8.640220	-0.644299	4.555114	-0.556806	-0.030093	-0.033537	-0.819714	0.173680	-0.148315	-0.730497	-0.215394	0.518912	-0.388213
42258	8.659738	-0.559747	4.568643	-0.561364	-0.044723	-0.006947	-0.817461	0.174662	-0.148463	-0.734226	-0.210332	0.522263	-0.379360
42259	8.688928	-0.608598	4.515988	-0.554931	-0.032088	-0.012255	-0.819014	0.174662	-0.147327	-0.738462	-0.204693	0.524535	-0.370995
42260	8.664905	-0.603689	4.503883	-0.549342	-0.015087	-0.002567	-0.820006	0.175649	-0.147028	-0.742229	-0.199480	0.527251	-0.362366
42261	8.669605	-0.681189	4.482995	-0.542073	-0.019668	0.001961	-0.820285	0.174514	-0.144507	-0.746251	-0.193733	0.529192	-0.354305
42262	8.698735	-0.671812	4.465936	-0.554790	-0.015935	-0.005279	-0.819721	0.174226	-0.142828	-0.749863	-0.188417	0.531827	-0.345492
42263	8.684302	-0.693577	4.449283	-0.574747	-0.019558	0.006889	-0.820857	0.176062	-0.143643	-0.753783	-0.182072	0.533897	-0.337068
42264	8.698632	-0.683849	4.473320	-0.567433	-0.008748	0.003373	-0.820710	0.174508	-0.142255	-0.757260	-0.176372	0.536414	-0.328194
42265	8.689098	-0.652372	4.472981	-0.553829	-0.010598	0.001776	-0.821421	0.175780	-0.143079	-0.761034	-0.170283	0.538071	-0.319861
42266	8.708389	-0.671873	4.465924	-0.545606	-0.005262	0.005380	-0.822136	0.177893	-0.142489	-0.764266	-0.164819	0.540272	-0.311188
42267	8.720467	-0.693775	4.454070	-0.558326	0.002153	-0.010737	-0.822136	0.178035	-0.143050	-0.768074	-0.158669	0.541603	-0.302576
42268	8.672317	-0.642660	4.463230	-0.572831	0.014027	-0.021599	-0.820438	0.176903	-0.142654	-0.771568	-0.152912	0.543456	-0.293183
42269	8.688988	-0.676523	4.475667	-0.567378	0.014919	-0.023312	-0.822415	0.177475	-0.143757	-0.775407	-0.146632	0.544476	-0.284235
42270	8.684461	-0.671888	4.439375	-0.562040	-0.000359	-0.030231	-0.822399	0.173384	-0.141832	-0.778547	-0.141168	0.546324	-0.274711
42271	8.684310	-0.662069	4.463430	-0.561178	-0.001168	-0.040832	-0.822964	0.173525	-0.141545	-0.782074	-0.135221	0.547377	-0.265431
42272	8.664870	-0.647295	4.487455	-0.554804	0.002403	-0.040783	-0.822531	0.171271	-0.141853	-0.785069	-0.129925	0.548975	-0.255761
42273	8.578681	-0.681251	4.381628	-0.562172	-0.014624	-0.047858	-0.823103	0.173104	-0.141970	-0.788269	-0.124062	0.550092	-0.246251
42274	8.613850	-0.641853	4.533375	-0.567709	-0.026359	-0.042538	-0.823521	0.171692	-0.140716	-0.790772	-0.118684	0.552059	-0.236274
42275	8.669925	-0.695994	4.434831	-0.560424	-0.030038	-0.037113	-0.824503	0.170141	-0.139460	-0.793526	-0.112762	0.553300	-0.226847
42276	8.704178	-0.614163	4.414541	-0.560464	-0.024454	-0.055707	-0.824785	0.169715	-0.138338	-0.795871	-0.107597	0.555030	-0.216686
42277	8.704167	-0.606882	4.419292	-0.576704	-0.018271	-0.033818	-0.825627	0.168873	-0.138621	-0.798556	-0.101288	0.556023	-0.207092
42278	8.704327	-0.604588	4.399935	-0.567547	-0.012095	-0.024017	-0.825340	0.167461	-0.137795	-0.800694	-0.095569	0.557509	-0.197330
42279	8.752390	-0.604724	4.426453	-0.560201	0.002299	-0.024895	-0.826191	0.168445	-0.136653	-0.803315	-0.089308	0.557987	-0.188043
42280	8.747620	-0.604740	4.419210	-0.545654	-0.001472	-0.014087	-0.826610	0.167318	-0.136100	-0.805280	-0.083755	0.559098	-0.178659
42281	8.706610	-0.609345	4.414484	-0.564843	-0.014803	-0.024854	-0.827594	0.166475	-0.136241	-0.807499	-0.077450	0.559736	-0.169240
42282	8.766964	-0.600043	4.416716	-0.552841	0.011171	-0.013359	-0.828436	0.165635	-0.137087	-0.809406	-0.071704	0.560532	-0.159766
42283	8.701727	-0.614117	4.419376	-0.567357	0.016694	-0.019771	-0.827450	0.165772	-0.136672	-0.811743	-0.065169	0.560540	-0.150401
42284	8.713964	-0.619179	4.395252	-0.527299	0.030921	-0.019387	-0.828295	0.165633	-0.136807	-0.813646	-0.059819	0.560795	-0.141106
42285	8.747415	-0.638512	4.429253	-0.556250	0.049974	-0.018955	-0.826603	0.165915	-0.137942	-0.816123	-0.053333	0.560096	-0.131879
42286	8.681674	-0.715205	4.466443	-0.548969	0.059991	-0.035764	-0.827161	0.164935	-0.139494	-0.818206	-0.047712	0.559785	-0.122077
42287	8.626127	-0.719673	4.468984	-0.545271	0.067126	-0.030469	-0.827158	0.164805	-0.142728	-0.820671	-0.041462	0.558626	-0.112767
42288	8.640247	-0.637049	4.555033	-0.538023	0.072564	-0.037486	-0.826871	0.163679	-0.143023	-0.822670	-0.035990	0.557943	-0.103043
42289	8.544251	-0.617489	4.494534	-0.550048	0.038423	-0.042739	-0.825739	0.163402	-0.145424	-0.824621	-0.029835	0.557119	-0.093425
42290	8.591842	-0.554213	4.612167	-0.545613	0.020289	-0.031947	-0.826296	0.161854	-0.145577	-0.825814	-0.024264	0.557177	-0.083649
42291	8.597438	-0.559717	4.510732	-0.542947	0.003998	-0.024734	-0.826995	0.160879	-0.148252	-0.827126	-0.018072	0.556783	-0.074360
42292	8.631222	-0.482353	4.548486	-0.560228	-0.003234	-0.012492	-0.826994	0.160310	-0.146712	-0.827816	-0.012068	0.557124	-0.064717
42293	8.626619	-0.463112	4.528946	-0.532979	-0.001529	-0.015719	-0.826434	0.161296	-0.146847	-0.828836	-0.005945	0.556685	-0.055660
42294	8.650902	-0.424597	4.528484	-0.545748	-0.005003	-0.022915	-0.826710	0.160029	-0.147139	-0.829305	-0.000288	0.556901	-0.045995
42295	8.675076	-0.453871	4.509447	-0.535724	-0.010616	-0.005068	-0.824738	0.160585	-0.146305	-0.830005	0.005990	0.556491	-0.037061
42296	8.699156	-0.483069	4.502491	-0.536637	-0.016080	0.002033	-0.826146	0.160029	-0.147424	-0.830125	0.011771	0.556754	-0.027906
42297	8.643292	-0.530915	4.524848	-0.565632	-0.001470	-0.005491	-0.825870	0.161437	-0.147412	-0.830710	0.018543	0.556086	-0.018615
42298	8.701232	-0.492507	4.541256	-0.567473	-0.012410	0.010494	-0.825736	0.162841	-0.146274	-0.830646	0.024937	0.556165	-0.009256
42299	8.674853	-0.502174	4.514819	-0.546593	-0.010630	0.001876	-0.824884	0.161569	-0.145450	-0.830913	0.031465	0.555512	-0.000292
42300	8.684450	-0.497341	4.524418	-0.543876	-0.012460	0.003690	-0.825882	0.164254	-0.147382	-0.830654	0.037393	0.555460	0.008913
42301	8.689195	-0.528818	4.519930	-0.549277	-0.003393	0.000030	-0.824604	0.162276	-0.146570	-0.830789	0.043933	0.554561	0.017950
42302	8.670118	-0.477977	4.514555	-0.556601	-0.008716	-0.005328	-0.823759	0.162271	-0.145452	-0.830349	0.049969	0.554320	0.027441
42303	8.653337	-0.487659	4.495355	-0.545749	-0.023282	0.005500	-0.823903	0.162830	-0.144039	-0.830057	0.056506	0.553618	0.036332
42304	8.717451	-0.496913	4.625858	-0.563832	-0.007908	0.008738	-0.825737	0.163124	-0.146552	-0.829415	0.062808	0.553210	0.045660
42305	8.684330	-0.528757	4.524769	-0.552921	-0.008846	0.007096	-0.824331	0.164246	-0.145989	-0.829062	0.069453	0.552131	0.054619
42306	8.674432	-0.513952	4.563280	-0.553942	-0.026880	0.008963	-0.824196	0.165082	-0.143451	-0.828013	0.075604	0.551914	0.063790
42307	8.665277	-0.560357	4.476819	-0.563999	-0.026590	-0.017700	-0.824340	0.165645	-0.143163	-0.827201	0.082156	0.551020	0.073251
42308	8.711309	-0.519578	4.473886	-0.547511	-0.012407	0.000114	-0.824759	0.164371	-0.141065	-0.826100	0.088069	0.550451	0.082499
42309	8.680261	-0.488131	4.446996	-0.558355	-0.001512	-0.003620	-0.824760	0.164655	-0.141624	-0.825375	0.094616	0.548995	0.091697
42310	8.708905	-0.521995	4.471499	-0.552951	-0.003242	-0.014161	-0.823774	0.164933	-0.141207	-0.824128	0.100431	0.548159	0.101231
42311	8.709265	-0.580467	4.397243	-0.545607	0.002065	-0.007035	-0.823917	0.165497	-0.141340	-0.823245	0.106693	0.546544	0.110337
42312	8.689485	-0.512084	4.490746	-0.556548	-0.001506	-0.005371	-0.825611	0.165642	-0.141326	-0.821817	0.112642	0.545520	0.119738
42313	8.718410	-0.531631	4.486093	-0.540234	-0.001477	-0.016677	-0.824624	0.165638	-0.140771	-0.820672	0.118684	0.543868	0.128918
42314	8.694584	-0.519609	4.452161	-0.560171	0.005834	-0.017842	-0.825191	0.166344	-0.141041	-0.819072	0.124515	0.542606	0.138544
42315	8.703893	-0.560600	4.476770	-0.545584	0.009286	-0.008850	-0.824488	0.166764	-0.140760	-0.817839	0.130664	0.540614	0.147656
42316	8.679833	-0.560509	4.467135	-0.531043	0.009198	-0.006915	-0.824901	0.164941	-0.142744	-0.816174	0.136102	0.539224	0.156757
42317	8.679982	-0.541237	4.457254	-0.561970	-0.001529	-0.000131	-0.823784	0.167329	-0.141603	-0.814599	0.142606	0.537204	0.165845
42318	8.663013	-0.531372	4.471666	-0.556530	-0.000624	-0.003614	-0.825187	0.165643	-0.142032	-0.812561	0.148500	0.535756	0.175096
42319	8.711301	-0.536540	4.466826	-0.552925	-0.003307	-0.007085	-0.823637	0.166060	-0.141337	-0.810755	0.154742	0.533682	0.184161
42320	8.732141	-0.550506	4.573276	-0.523770	0.012754	-0.005075	-0.824764	0.165642	-0.141754	-0.808752	0.160008	0.532013	0.193079
42321	8.670294	-0.594479	4.436114	-0.571153	-0.014923	-0.009010	-0.824628	0.166480	-0.139778	-0.806550	0.166525	0.529929	0.202292
42322	8.703706	-0.560448	4.500933	-0.558516	-0.028551	-0.002578	-0.824341	0.165640	-0.141476	-0.803800	0.172507	0.528656	0.211350
42323	8.689806	-0.560829	4.426047	-0.534869	-0.023217	-0.006757	-0.824489	0.167045	-0.140336	-0.801432	0.178444	0.526719	0.220071
42324	8.701964	-0.512496	4.437573	-0.552985	-0.011382	-0.010572	-0.824489	0.166901	-0.139494	-0.798646	0.184141	0.525093	0.229203
42325	8.709364	-0.510247	4.418207	-0.543971	-0.023137	-0.010391	-0.825618	0.166617	-0.137942	-0.796028	0.190131	0.523002	0.238031
42326	8.728495	-0.527193	4.432869	-0.543833	-0.001528	-0.008752	-0.826179	0.165916	-0.138507	-0.793187	0.195612	0.521128	0.247014
42327	8.738019	-0.561087	4.433234	-0.565690	-0.014996	-0.002735	-0.826177	0.165637	-0.139354	-0.790403	0.201932	0.518641	0.255925
42328	8.704051	-0.538911	4.466862	-0.552868	0.003868	-0.003591	-0.824765	0.165350	-0.138805	-0.787405	0.207536	0.516492	0.264875
42329	8.718745	-0.502814	4.456774	-0.549335	-0.008711	-0.008772	-0.826318	0.165350	-0.137809	-0.784517	0.213440	0.513883	0.273680
42330	8.723855	-0.517618	4.413437	-0.538385	-0.008875	0.003743	-0.825472	0.165348	-0.137535	-0.781293	0.218915	0.511857	0.282243
42331	8.718936	-0.541754	4.413713	-0.567416	0.004005	-0.010834	-0.825043	0.164221	-0.137831	-0.778243	0.224942	0.508830	0.291259
42332	8.699656	-0.553777	4.404207	-0.543789	0.002040	-0.005243	-0.824624	0.164777	-0.136001	-0.774859	0.230300	0.506519	0.299990
42333	8.709206	-0.531936	4.428115	-0.556619	-0.014100	-0.007059	-0.825198	0.166892	-0.136115	-0.771494	0.236236	0.503688	0.308687
42334	8.730805	-0.529549	4.444974	-0.528432	-0.008826	-0.006758	-0.824067	0.166468	-0.136550	-0.767872	0.241356	0.501528	0.317158
42335	8.709337	-0.527194	4.413563	-0.569312	-0.008600	-0.010779	-0.824914	0.166896	-0.137523	-0.764281	0.247341	0.498421	0.325996
42336	8.728269	-0.517313	4.466588	-0.557482	-0.003250	-0.010671	-0.825754	0.164920	-0.135850	-0.760352	0.252777	0.495887	0.334760
42337	8.738131	-0.532088	4.432910	-0.553102	-0.021128	-0.028201	-0.826595	0.163795	-0.135856	-0.756401	0.258348	0.493033	0.343559
42338	8.723815	-0.478800	4.437168	-0.563883	-0.017762	0.003503	-0.825188	0.164636	-0.135436	-0.752196	0.264057	0.490474	0.352008
42339	8.719051	-0.600029	4.370868	-0.543905	-0.015930	-0.010442	-0.825753	0.164636	-0.135291	-0.748270	0.269553	0.487391	0.360392
42340	8.758055	-0.498773	4.369686	-0.549307	-0.005083	-0.010551	-0.825192	0.165196	-0.134446	-0.743978	0.274753	0.484699	0.368884
42341	8.751049	-0.501342	4.338310	-0.553878	-0.004965	-0.021221	-0.826746	0.165478	-0.133588	-0.739833	0.280133	0.481317	0.377499
42342	8.753398	-0.523122	4.336134	-0.560284	-0.021281	-0.007044	-0.826743	0.164916	-0.134015	-0.735160	0.285587	0.478640	0.385855
42343	8.777759	-0.533154	4.302383	-0.542057	-0.012355	-0.006880	-0.826178	0.164772	-0.133459	-0.730929	0.290906	0.475260	0.394011
42344	8.758037	-0.503606	4.369740	-0.542902	-0.001574	-0.003421	-0.826887	0.165193	-0.132325	-0.726388	0.295920	0.472290	0.402161
42345	8.753453	-0.498925	4.340697	-0.554884	-0.026680	-0.010483	-0.827311	0.165334	-0.132039	-0.721735	0.301424	0.468920	0.410312
42346	8.777661	-0.479744	4.340450	-0.556571	-0.008713	-0.003529	-0.825752	0.163922	-0.132347	-0.716862	0.306622	0.465829	0.418445
42347	8.750815	-0.518121	4.360246	-0.561984	-0.001452	-0.007186	-0.826600	0.164348	-0.132617	-0.712241	0.311961	0.461897	0.426666
42348	8.762771	-0.518106	4.374728	-0.574681	0.000379	-0.003806	-0.826321	0.164911	-0.132613	-0.707150	0.317264	0.458403	0.434912
42349	8.750871	-0.503621	4.360084	-0.549316	-0.005052	-0.014091	-0.827587	0.164069	-0.132612	-0.702330	0.322301	0.454556	0.442982
42350	8.779852	-0.518365	4.350544	-0.556442	0.011099	-0.002769	-0.825755	0.164627	-0.132339	-0.697279	0.327183	0.450946	0.451000
42351	8.758132	-0.527925	4.345847	-0.536431	0.014597	-0.001677	-0.826179	0.164914	-0.133739	-0.692655	0.331889	0.446747	0.458799
42352	8.753342	-0.513379	4.348107	-0.552927	-0.007834	-0.003501	-0.826884	0.164915	-0.133593	-0.687278	0.336814	0.443323	0.466551
42353	8.788660	-0.483800	4.475800	-0.565507	0.016514	0.000630	-0.825899	0.165475	-0.133313	-0.682323	0.341824	0.438702	0.474481
42354	8.757927	-0.552000	4.360614	-0.545646	-0.005151	-0.005206	-0.827308	0.164629	-0.131906	-0.676830	0.346536	0.435211	0.482085
42355	8.762534	-0.491248	4.417924	-0.549312	-0.016089	0.010748	-0.826742	0.164632	-0.133316	-0.671628	0.351628	0.431006	0.489395
42356	8.729115	-0.551939	4.341321	-0.560220	-0.008623	-0.012437	-0.825482	0.166598	-0.132180	-0.665761	0.356426	0.427366	0.497072
42357	8.767709	-0.498834	4.369673	-0.532971	-0.007871	-0.009456	-0.828439	0.165480	-0.133012	-0.660382	0.360951	0.423250	0.504451
42358	8.739160	-0.489289	4.321277	-0.540272	-0.014136	-0.010390	-0.827455	0.166037	-0.131609	-0.654467	0.365476	0.419762	0.511762
42359	8.750890	-0.498788	4.360030	-0.572035	-0.007662	-0.012571	-0.826467	0.166180	-0.133020	-0.648607	0.370384	0.415164	0.519387
42360	8.762763	-0.549614	4.360581	-0.547446	-0.003356	-0.003468	-0.827737	0.166181	-0.132448	-0.642636	0.374865	0.411308	0.526613
42361	8.753230	-0.527834	4.355518	-0.524740	-0.005298	0.000349	-0.827457	0.166603	-0.132446	-0.637122	0.379147	0.406976	0.533567
42362	8.767756	-0.515842	4.355365	-0.558350	-0.005135	-0.000040	-0.826887	0.165335	-0.132745	-0.630935	0.383727	0.402899	0.540692
42363	8.758114	-0.542455	4.341176	-0.558266	0.007476	-0.000121	-0.828723	0.165761	-0.132445	-0.625106	0.388193	0.397952	0.547889
42364	8.743538	-0.527742	4.360363	-0.547406	0.007519	-0.010612	-0.828153	0.164347	-0.131340	-0.618829	0.392325	0.393817	0.555013
42365	8.743446	-0.551909	4.360632	-0.543746	0.010188	-0.008820	-0.827731	0.164345	-0.130781	-0.612883	0.396408	0.388965	0.562087
42366	8.753305	-0.537592	4.341128	-0.549244	-0.000644	-0.003505	-0.829566	0.164917	-0.132166	-0.606455	0.400618	0.384755	0.568930
42367	8.748628	-0.523137	4.328891	-0.561931	0.013077	-0.019660	-0.829846	0.164640	-0.133572	-0.600105	0.404700	0.379655	0.576154
42368	8.741284	-0.530281	4.338646	-0.547413	0.005718	-0.010601	-0.828015	0.165055	-0.132458	-0.593507	0.408667	0.375348	0.582970
42369	8.729377	-0.532759	4.316942	-0.534692	0.005656	-0.010454	-0.828856	0.163788	-0.132183	-0.587276	0.412475	0.370488	0.589670
42370	8.801291	-0.513425	4.389122	-0.541940	0.018424	-0.022988	-0.827444	0.163647	-0.133039	-0.580526	0.416040	0.366105	0.596547
42371	8.792821	-0.538567	4.225099	-0.531039	0.011128	-0.018390	-0.829421	0.164072	-0.132457	-0.574126	0.419582	0.361205	0.603210
42372	8.781546	-0.554157	4.425849	-0.542022	-0.008836	0.001937	-0.828998	0.164069	-0.131898	-0.567336	0.423560	0.356836	0.609422
42373	8.758377	-0.552366	4.302624	-0.571167	-0.008422	-0.028482	-0.828860	0.164346	-0.130350	-0.560186	0.427618	0.351674	0.616165
42374	8.758189	-0.547365	4.329149	-0.514721	0.003761	-0.010205	-0.829137	0.163221	-0.130922	-0.553433	0.430950	0.347515	0.622276
42375	8.763203	-0.523305	4.316792	-0.556549	-0.005079	-0.007097	-0.831248	0.162242	-0.131478	-0.546554	0.434843	0.342227	0.628546
42376	8.777607	-0.513638	4.331163	-0.549201	0.014806	-0.017745	-0.829418	0.162940	-0.130923	-0.539348	0.438266	0.337501	0.634917
42377	8.674279	-0.518198	4.270942	-0.531059	0.009319	-0.019287	-0.830547	0.163368	-0.131753	-0.532498	0.441511	0.332405	0.641109
42378	8.739014	-0.557047	4.307535	-0.557299	0.016496	-0.001939	-0.830692	0.164072	-0.131604	-0.525299	0.444998	0.327333	0.647218
42379	8.782228	-0.508652	4.360098	-0.540104	0.009211	-0.001680	-0.829556	0.162663	-0.132190	-0.518462	0.448351	0.321892	0.653119
42380	8.743594	-0.522939	4.355476	-0.560059	0.011071	0.001604	-0.829845	0.164071	-0.131892	-0.511119	0.451853	0.316727	0.658992
42381	8.719385	-0.532423	4.360447	-0.543607	0.024456	0.007015	-0.830968	0.162950	-0.132738	-0.504332	0.454986	0.310934	0.664798
42382	8.734221	-0.498864	4.331056	-0.560048	0.014708	-0.001955	-0.829839	0.162948	-0.132887	-0.496837	0.458311	0.305683	0.670569
42383	8.750816	-0.522970	4.357883	-0.547346	0.016514	-0.008895	-0.830266	0.163653	-0.132736	-0.489624	0.461376	0.299999	0.676314
42384	8.733605	-0.561392	4.380083	-0.545512	0.010966	0.005305	-0.830829	0.163799	-0.134136	-0.482217	0.464541	0.294836	0.681719
42385	8.719422	-0.532454	4.355615	-0.557399	0.003912	-0.005404	-0.830132	0.165486	-0.133561	-0.474758	0.467782	0.289040	0.687198
42386	8.759861	-0.529808	4.432856	-0.570900	0.023752	-0.000371	-0.831252	0.163659	-0.134134	-0.466988	0.470866	0.283387	0.692747
42387	8.695084	-0.566074	4.365688	-0.567427	0.004068	-0.017917	-0.829274	0.162805	-0.132612	-0.459137	0.474008	0.277499	0.698215
42388	8.728309	-0.551284	4.445220	-0.560157	-0.004267	0.003455	-0.829420	0.163932	-0.132740	-0.451245	0.477283	0.272143	0.703219
42389	8.712074	-0.609893	4.332325	-0.560063	0.011130	-0.005490	-0.829708	0.165342	-0.132863	-0.443554	0.480204	0.266114	0.708412
42390	8.762511	-0.576075	4.380208	-0.552796	0.014720	-0.007184	-0.829714	0.166753	-0.133551	-0.435571	0.482972	0.260725	0.713470
42391	8.719443	-0.556712	4.341387	-0.552792	0.016552	-0.010738	-0.830274	0.165626	-0.133278	-0.427787	0.485602	0.254745	0.718536
42392	8.743353	-0.556681	4.370351	-0.568269	0.003885	0.003316	-0.829144	0.165342	-0.133289	-0.419640	0.488594	0.249057	0.723291
42393	8.743410	-0.580969	4.351291	-0.545445	0.023630	-0.000079	-0.829422	0.164641	-0.133997	-0.412003	0.490993	0.242969	0.728111
42394	8.767271	-0.554234	4.399289	-0.558258	0.013846	-0.007240	-0.828723	0.166333	-0.135110	-0.403746	0.493586	0.237381	0.732811
42395	8.723876	-0.551574	4.394485	-0.569228	0.002181	-0.007305	-0.827731	0.165061	-0.134428	-0.395558	0.496331	0.231142	0.737403
42396	8.733547	-0.537104	4.399143	-0.545565	0.009261	-0.005299	-0.829145	0.165912	-0.135111	-0.387330	0.498779	0.225699	0.741792
42397	8.733399	-0.575770	4.399575	-0.571081	-0.001366	-0.012614	-0.828020	0.166752	-0.134548	-0.378924	0.501436	0.219463	0.746200
42398	8.723707	-0.556285	4.413869	-0.554735	-0.005114	-0.005323	-0.827593	0.165907	-0.134842	-0.370443	0.504046	0.213938	0.750293
42399	8.731229	-0.551711	4.379978	-0.545641	0.000324	-0.013208	-0.827871	0.164777	-0.133727	-0.362191	0.506355	0.208033	0.754417
42400	8.748244	-0.549492	4.365432	-0.549321	-0.005022	-0.017637	-0.829004	0.165623	-0.133147	-0.353489	0.508750	0.202658	0.758386
42401	8.723989	-0.571059	4.370538	-0.557487	-0.003169	-0.019521	-0.828443	0.166470	-0.133986	-0.344911	0.511041	0.196623	0.762373
42402	8.728647	-0.566104	4.394640	-0.554714	-0.004244	-0.001789	-0.828444	0.166749	-0.133280	-0.336311	0.513400	0.190947	0.766064
42403	8.691139	-0.581305	4.245043	-0.547514	-0.015926	-0.008712	-0.827591	0.165484	-0.134706	-0.327861	0.515734	0.185004	0.769610
42404	8.695306	-0.517771	4.360316	-0.523837	-0.005293	-0.001420	-0.828294	0.164636	-0.133303	-0.319500	0.517785	0.179761	0.772984
42405	8.711905	-0.600059	4.358796	-0.567647	-0.032871	-0.017694	-0.828719	0.164776	-0.132736	-0.310560	0.520349	0.173672	0.776291
42406	8.763134	-0.482039	4.345328	-0.527663	-0.024910	-0.020787	-0.828150	0.163646	-0.132190	-0.301713	0.522541	0.168656	0.779407
42407	8.753415	-0.489198	4.350254	-0.560266	-0.014024	-0.012392	-0.828716	0.163783	-0.130779	-0.292916	0.524645	0.162482	0.782654
42408	8.758560	-0.484639	4.311533	-0.554735	-0.003261	-0.009736	-0.827590	0.164627	-0.131201	-0.283956	0.526573	0.156758	0.785822
42409	8.796934	-0.518624	4.326360	-0.545720	-0.014105	-0.010446	-0.827585	0.163072	-0.129390	-0.275265	0.528467	0.150764	0.788810
42410	8.787431	-0.518685	4.307042	-0.567535	-0.011202	-0.021336	-0.827163	0.163496	-0.130091	-0.265892	0.530425	0.144966	0.791793
42411	8.724225	-0.597917	4.327342	-0.538445	-0.010467	-0.019255	-0.826870	0.161103	-0.130962	-0.257079	0.532063	0.139134	0.794645
42412	8.767952	-0.484486	4.345349	-0.552872	0.003914	-0.007104	-0.827297	0.161949	-0.130950	-0.248065	0.533611	0.133301	0.797468
42413	8.748701	-0.498956	4.331038	-0.556511	0.003962	-0.010691	-0.827162	0.162929	-0.128973	-0.239169	0.534999	0.126996	0.800279
42414	8.762977	-0.523122	4.345787	-0.572737	0.020193	-0.003904	-0.825462	0.161803	-0.130685	-0.229973	0.536256	0.120699	0.803102
42415	8.734063	-0.530250	4.336239	-0.575536	0.009423	-0.007416	-0.826599	0.163636	-0.130375	-0.220876	0.537513	0.114004	0.805790
42416	8.733764	-0.539704	4.370175	-0.549182	0.011081	-0.005351	-0.825176	0.160959	-0.130977	-0.211829	0.538671	0.108112	0.808254
42417	8.724156	-0.537257	4.365328	-0.549015	0.035359	-0.000192	-0.824331	0.161526	-0.132664	-0.203133	0.539266	0.101638	0.810925
42418	8.738391	-0.503210	4.413257	-0.545412	0.032640	-0.000128	-0.824897	0.161949	-0.132374	-0.194209	0.539943	0.095633	0.813387
42419	8.747255	-0.473539	4.528901	-0.550778	0.041528	0.015678	-0.824049	0.161951	-0.133786	-0.185711	0.540334	0.088922	0.815870
42420	8.740683	-0.510399	4.425416	-0.542782	0.019144	-0.003554	-0.823767	0.162239	-0.135753	-0.176691	0.541091	0.083023	0.817990
42421	8.723572	-0.488298	4.463855	-0.545576	0.006492	0.001796	-0.823500	0.165759	-0.135437	-0.167915	0.541872	0.076666	0.819940
42422	8.714177	-0.592687	4.380458	-0.552915	0.000395	-0.017725	-0.823641	0.165617	-0.135157	-0.158483	0.542820	0.070800	0.821716
42423	8.750531	-0.459710	4.424837	-0.560168	0.009480	-0.021382	-0.824195	0.163081	-0.134617	-0.149129	0.543423	0.064439	0.823590
42424	8.719220	-0.432898	4.429413	-0.563705	0.023878	-0.017977	-0.823631	0.163364	-0.135462	-0.139567	0.543880	0.058306	0.825419
42425	8.733542	-0.449830	4.441665	-0.550957	0.016400	0.005219	-0.822787	0.164068	-0.135742	-0.130719	0.544229	0.051785	0.827070
42426	8.709429	-0.493330	4.418018	-0.549226	0.011159	-0.014200	-0.823350	0.164076	-0.137986	-0.121331	0.544729	0.045870	0.828520
42427	8.714380	-0.381951	4.455431	-0.549236	0.005628	0.000002	-0.823919	0.165204	-0.137970	-0.112370	0.545106	0.039465	0.829865
42428	8.733727	-0.396648	4.443487	-0.546566	0.003944	-0.014108	-0.822933	0.165625	-0.137973	-0.102980	0.545590	0.033600	0.831022
42429	8.748824	-0.353606	4.384993	-0.549321	0.002217	-0.020311	-0.823491	0.164361	-0.138685	-0.093645	0.545868	0.027431	0.832170
42430	8.700200	-0.391800	4.412065	-0.556639	0.002397	-0.037222	-0.824058	0.164640	-0.137694	-0.083737	0.546248	0.021645	0.833146
42431	8.719583	-0.382286	4.407100	-0.565739	-0.003928	-0.030207	-0.826303	0.161540	-0.135741	-0.074026	0.546504	0.015331	0.834038
42432	8.772996	-0.344091	4.384854	-0.556755	-0.002788	-0.060170	-0.827001	0.159854	-0.136597	-0.063711	0.546822	0.009796	0.834764
42433	8.705028	-0.401528	4.407334	-0.547635	-0.001089	-0.054788	-0.826580	0.160273	-0.135752	-0.053764	0.546846	0.004062	0.835496
42434	8.714680	-0.362800	4.426220	-0.535800	-0.003074	-0.040477	-0.827426	0.160277	-0.136308	-0.043999	0.547005	-0.001339	0.835971
42435	8.738853	-0.372680	4.416632	-0.556731	-0.001025	-0.056654	-0.828542	0.157322	-0.136330	-0.033903	0.546889	-0.007191	0.836487
42436	8.776923	-0.367633	4.489017	-0.552971	0.014148	-0.042544	-0.827413	0.156892	-0.134938	-0.023904	0.546633	-0.012869	0.836932
42437	8.787402	-0.358667	4.387414	-0.548543	-0.002923	-0.049456	-0.828392	0.155065	-0.135511	-0.014008	0.546395	-0.018649	0.837203
42438	8.792078	-0.339182	4.416187	-0.540316	-0.008625	-0.021014	-0.829943	0.154641	-0.134098	-0.004514	0.546368	-0.024337	0.837179
42439	8.739864	-0.354109	4.295603	-0.549467	-0.011995	-0.042339	-0.828809	0.153513	-0.134540	0.005277	0.546139	-0.030191	0.837134
42440	8.768359	-0.397548	4.334713	-0.560270	-0.004880	-0.026587	-0.828952	0.153507	-0.132712	0.015080	0.545913	-0.036145	0.836926
42441	8.787341	-0.438615	4.356893	-0.545704	-0.009615	-0.008697	-0.831772	0.153235	-0.133536	0.024267	0.545483	-0.042288	0.836703
42442	8.792118	-0.387698	4.387732	-0.545472	0.008952	0.030121	-0.831209	0.153514	-0.132976	0.032965	0.544852	-0.048597	0.836474
42443	8.769672	-0.498483	4.427660	-0.554583	-0.000980	0.036248	-0.829527	0.156188	-0.133663	0.041497	0.544099	-0.055359	0.836164
42444	8.706967	-0.476307	4.432330	-0.560014	-0.001934	0.044142	-0.830093	0.156328	-0.132955	0.050094	0.543499	-0.062059	0.835613
42445	8.677683	-0.570404	4.428586	-0.552791	-0.010970	0.042494	-0.830100	0.158161	-0.133498	0.058478	0.542773	-0.068850	0.835007
42446	8.679500	-0.628114	4.477556	-0.549115	0.001719	0.031834	-0.829536	0.158017	-0.132941	0.067153	0.542015	-0.075215	0.834298
42447	8.679689	-0.657358	4.439219	-0.543999	-0.046830	0.018036	-0.829264	0.160125	-0.131656	0.075776	0.541800	-0.081626	0.833096
42448	8.597075	-0.782445	4.450392	-0.547778	-0.083012	0.034104	-0.828842	0.160117	-0.129411	0.084247	0.542326	-0.088095	0.831279
42449	8.535877	-0.366355	4.450663	-0.533646	-0.140783	0.039973	-0.828567	0.160806	-0.125048	0.092211	0.543519	-0.094697	0.828925
42450	8.651943	0.044843	4.619900	-0.545189	-0.174025	-0.060738	-0.829847	0.162059	-0.119543	0.102032	0.545611	-0.100226	0.825744
42451	7.975719	0.331631	4.194734	-0.571507	-0.259338	-0.182683	-0.829699	0.158646	-0.110022	0.113855	0.548949	-0.105182	0.821358
42452	9.260769	0.137461	4.584222	-0.544350	-0.268477	-0.167936	-0.832800	0.155515	-0.097943	0.125193	0.552628	-0.109683	0.816639
42453	9.551658	-0.365733	4.799675	-0.555443	-0.084050	-0.032979	-0.832648	0.152117	-0.092779	0.134752	0.552604	-0.115519	0.814325
42454	8.672020	-0.495023	4.882037	-0.546449	-0.026782	0.092192	-0.833640	0.152963	-0.092341	0.142374	0.551597	-0.122287	0.812722
42455	8.235856	-0.029324	4.708275	-0.552857	-0.093596	0.207509	-0.832805	0.155494	-0.091618	0.147936	0.550997	-0.130718	0.810821
42456	8.330992	0.284880	4.419506	-0.544109	-0.080797	0.087296	-0.833120	0.162671	-0.089432	0.155442	0.550792	-0.137522	0.808427
42457	8.437716	0.334686	4.375312	-0.543933	0.002086	-0.009606	-0.831284	0.161672	-0.086786	0.164679	0.549106	-0.143033	0.806787
42458	8.495961	0.271031	4.303452	-0.546450	0.032739	-0.009817	-0.830018	0.162656	-0.086926	0.174053	0.547197	-0.148416	0.805142
42459	8.456208	0.165536	4.398922	-0.545123	0.071890	0.042126	-0.829027	0.162097	-0.088907	0.182660	0.544074	-0.154194	0.804266
42460	8.720256	0.128664	4.565712	-0.557310	0.152885	0.060989	-0.828184	0.164083	-0.093953	0.191339	0.539845	-0.160065	0.803951
42461	9.469207	-0.059452	4.996930	-0.526005	0.228404	0.069846	-0.827048	0.164398	-0.104641	0.199759	0.534028	-0.165171	0.804754
42462	8.545357	0.040984	4.668414	-0.562096	0.284828	0.015839	-0.824509	0.166109	-0.112796	0.209586	0.527655	-0.170087	0.805435
42463	9.266973	-0.213724	4.858770	-0.561959	0.335770	-0.030368	-0.821115	0.166272	-0.121957	0.220312	0.520106	-0.174186	0.806605
42464	8.490653	-0.465491	4.012044	-0.559612	0.140074	-0.117753	-0.821386	0.164888	-0.129138	0.231680	0.516357	-0.178259	0.804937
42465	9.521540	-0.896969	4.073473	-0.545774	-0.019173	-0.038612	-0.821376	0.162920	-0.130424	0.241039	0.514467	-0.183579	0.802199
42466	9.516796	-1.032759	3.997670	-0.534091	0.041932	0.071714	-0.820247	0.163204	-0.131976	0.248695	0.511597	-0.189598	0.800295
42467	8.524087	-0.499355	4.041374	-0.543156	0.046262	0.084714	-0.818988	0.166595	-0.136026	0.256216	0.508111	-0.195817	0.798644
42468	8.381576	-0.692773	4.273282	-0.537862	0.022809	0.081317	-0.817448	0.169411	-0.136571	0.263624	0.505383	-0.202056	0.796407
42469	8.675596	-1.016699	4.172597	-0.556557	-0.069831	0.076383	-0.816891	0.170814	-0.135436	0.270874	0.503596	-0.208991	0.793310
42470	9.089505	-0.911673	4.378683	-0.546831	-0.119676	0.108738	-0.816348	0.175454	-0.133283	0.277297	0.502860	-0.216369	0.789571
42471	8.746474	-0.904404	4.422556	-0.555013	-0.103156	0.074853	-0.814665	0.177562	-0.132853	0.284341	0.501507	-0.223411	0.785957
42472	8.562091	-0.849137	4.572003	-0.547880	-0.105669	0.047491	-0.814672	0.178395	-0.129189	0.291737	0.500698	-0.230069	0.781831
42473	8.369735	-0.836385	4.485127	-0.557110	-0.135417	0.051955	-0.815390	0.180497	-0.125366	0.298941	0.499804	-0.237047	0.777585
42474	8.417508	-0.848406	4.543191	-0.566297	-0.134195	0.021768	-0.814133	0.182448	-0.120015	0.306715	0.499333	-0.243849	0.772742
42475	8.705782	-1.004288	4.641201	-0.540753	-0.111704	0.014886	-0.813713	0.182719	-0.117063	0.314368	0.498205	-0.249998	0.768418
42476	8.550665	-1.017327	4.718880	-0.571414	-0.071887	0.008937	-0.812598	0.185101	-0.113955	0.322622	0.496677	-0.256305	0.763894
42477	8.363514	-0.895825	4.635616	-0.553409	-0.061465	-0.058167	-0.813294	0.182702	-0.112147	0.331688	0.494916	-0.261535	0.759368
42478	8.282603	-0.939875	4.467068	-0.533430	-0.045878	-0.098737	-0.813721	0.182975	-0.109189	0.341254	0.493663	-0.265963	0.754392
42479	8.158699	-0.964622	4.250033	-0.542108	0.024627	-0.120521	-0.813988	0.179166	-0.107259	0.351512	0.490841	-0.269750	0.750166
42480	8.237788	-1.090729	4.261000	-0.556253	0.100632	-0.148577	-0.814827	0.177768	-0.109797	0.362733	0.487344	-0.272943	0.745937
42481	8.606486	-1.111994	4.323571	-0.533876	0.212522	-0.174588	-0.816203	0.170742	-0.114077	0.374612	0.481885	-0.274666	0.742974
42482	8.981240	-0.754173	4.720200	-0.555746	0.232637	-0.190787	-0.817586	0.165413	-0.120307	0.387040	0.476471	-0.276388	0.739449
42483	9.645058	-0.357986	4.586821	-0.538056	0.147652	-0.156249	-0.816719	0.161766	-0.125552	0.398194	0.471651	-0.278761	0.735717
42484	10.572429	-0.359468	4.510687	-0.538731	0.125074	-0.038268	-0.816143	0.159374	-0.126707	0.407485	0.466949	-0.282426	0.732222
42485	8.838653	-0.012315	4.170836	-0.532655	0.147818	-0.184596	-0.817954	0.154745	-0.131239	0.418877	0.462218	-0.284390	0.728024
42486	7.685625	0.388134	3.662882	-0.546372	0.033435	-0.292140	-0.820041	0.148275	-0.132837	0.431278	0.460060	-0.286488	0.721296
42487	8.953372	0.226394	3.810391	-0.547483	-0.150403	-0.271330	-0.821431	0.142487	-0.127967	0.442212	0.459862	-0.290303	0.713232
42488	9.431829	-0.471365	4.020515	-0.561176	-0.119473	-0.096524	-0.824531	0.139931	-0.119676	0.450911	0.458475	-0.295618	0.706463
42489	9.348290	-0.484189	4.204417	-0.571042	-0.026149	0.046956	-0.822697	0.139923	-0.118426	0.458110	0.454317	-0.301524	0.702007
42490	8.666800	0.149164	4.311832	-0.563726	0.023755	-0.001983	-0.822990	0.142176	-0.117838	0.466224	0.450215	-0.306376	0.697191
42491	8.312469	0.175277	4.266104	-0.547483	0.012987	-0.019487	-0.823404	0.139919	-0.116734	0.474269	0.446018	-0.310906	0.692441
42492	8.195776	-0.109356	4.238023	-0.549366	-0.005016	-0.022996	-0.821997	0.140188	-0.113930	0.482245	0.442465	-0.315566	0.687083
42493	8.547333	-0.377577	4.213965	-0.557338	-0.020070	0.054890	-0.821871	0.143423	-0.112492	0.489027	0.438048	-0.321136	0.682523
42494	8.470096	-0.270422	4.266034	-0.556324	-0.002110	0.060095	-0.821035	0.145672	-0.111632	0.495826	0.433759	-0.326526	0.677783
42495	8.305277	-0.276088	4.353308	-0.552476	0.030220	0.066980	-0.818793	0.149044	-0.110489	0.502611	0.428525	-0.331566	0.673656
42496	8.383915	-0.134694	4.240470	-0.548880	0.015645	0.084844	-0.817823	0.152984	-0.110034	0.509009	0.423807	-0.336825	0.669214
42497	8.460750	-0.081526	4.317099	-0.543468	0.035820	0.044109	-0.815998	0.155236	-0.110868	0.515949	0.418654	-0.341416	0.664801
42498	8.392370	-0.153173	4.385650	-0.553161	0.106501	0.002842	-0.814166	0.156228	-0.113823	0.523973	0.413138	-0.345031	0.660093
42499	8.756390	-0.245307	4.705156	-0.546668	0.116979	0.039171	-0.812620	0.158491	-0.117747	0.531439	0.406800	-0.348691	0.656125
42500	8.493634	-0.833929	5.002045	-0.547890	0.192403	0.060666	-0.812340	0.159915	-0.122514	0.539119	0.399706	-0.351718	0.652595
42501	10.203356	-0.685989	5.259078	-0.530386	0.142656	-0.003931	-0.810656	0.162742	-0.126714	0.547049	0.393386	-0.354478	0.648329
42502	9.600904	-0.223805	4.742448	-0.549088	0.166258	-0.215762	-0.809938	0.160924	-0.131237	0.557982	0.388460	-0.355518	0.641375
42503	8.621954	-0.666842	4.410406	-0.569374	0.112552	-0.257489	-0.810476	0.155301	-0.134243	0.569074	0.383762	-0.357029	0.633570
42504	7.750806	-0.886410	3.979069	-0.552575	0.038246	-0.031439	-0.811590	0.152496	-0.137216	0.576585	0.378969	-0.360848	0.627472
42505	9.018338	-1.212817	4.075255	-0.538401	-0.109155	0.135272	-0.809342	0.154459	-0.136229	0.580692	0.374497	-0.367463	0.622510
42506	9.582287	-0.973310	4.294137	-0.547818	-0.090073	0.030793	-0.808781	0.154730	-0.133419	0.586316	0.370849	-0.373101	0.616036
42507	9.595166	-0.688473	4.636487	-0.567804	-0.043528	-0.024551	-0.809916	0.155853	-0.131431	0.592944	0.366338	-0.378075	0.609322
42508	8.510800	-0.297561	4.604579	-0.573296	-0.062775	0.001872	-0.809791	0.159372	-0.130551	0.599161	0.362170	-0.383398	0.602366
42509	7.596764	-0.581289	4.691126	-0.571462	-0.109485	0.070955	-0.809083	0.158522	-0.129722	0.604006	0.357584	-0.389792	0.596131
42510	7.927464	-0.573723	4.688183	-0.547856	-0.046360	-0.042322	-0.810079	0.160066	-0.127168	0.610537	0.353796	-0.394205	0.588792
42511	8.325706	-0.576249	4.685262	-0.528192	-0.065730	-0.096739	-0.810909	0.155694	-0.125099	0.617252	0.350422	-0.398257	0.581030
42512	8.438992	-0.487151	4.746943	-0.542346	-0.011797	-0.074204	-0.811607	0.153716	-0.122725	0.624231	0.346457	-0.401846	0.573431
42513	7.940045	-0.523308	4.646524	-0.556858	0.013926	-0.127712	-0.810484	0.154838	-0.122019	0.631967	0.341950	-0.404912	0.565450
42514	7.812682	-0.792031	4.446716	-0.542698	-0.027059	-0.187501	-0.811461	0.151587	-0.117969	0.639920	0.338960	-0.407808	0.556149
42515	8.398026	-1.090560	4.449264	-0.542573	-0.014453	-0.180418	-0.810750	0.149604	-0.115185	0.647713	0.335257	-0.410594	0.547251
42516	8.082472	-1.086637	4.372317	-0.547287	0.060544	-0.106685	-0.815535	0.146938	-0.114894	0.655320	0.330476	-0.412825	0.539367
42517	8.409286	-0.641032	4.458731	-0.550423	0.183567	-0.153359	-0.814961	0.144970	-0.116606	0.664277	0.324185	-0.413190	0.531897
42518	14.714358	-0.683584	5.547816	-0.543301	0.049181	-0.359992	-0.815217	0.138771	-0.115966	0.674219	0.321532	-0.413759	0.520432
42519	9.676636	-0.261861	4.916753	-0.561433	0.176880	-0.386705	-0.817853	0.129068	-0.119280	0.685330	0.317015	-0.412664	0.509443
42520	7.520705	-0.508073	3.955823	-0.559384	0.090018	0.023898	-0.821087	0.126396	-0.118158	0.691501	0.310392	-0.415121	0.503148
42521	6.835478	1.001458	3.103818	-0.533304	-0.002384	-0.130832	-0.820244	0.126954	-0.117316	0.698093	0.305907	-0.417734	0.494556
42522	9.908702	-0.426555	3.550594	-0.555086	-0.301123	-0.128827	-0.822220	0.125235	-0.107198	0.702299	0.304400	-0.424524	0.483628
42523	9.810614	-0.922596	4.131366	-0.556891	-0.091829	0.034298	-0.822783	0.123809	-0.101305	0.706448	0.299057	-0.429543	0.476433
42524	9.227127	-0.444243	4.286292	-0.527328	-0.093602	0.207978	-0.822239	0.127740	-0.097754	0.708829	0.292981	-0.435078	0.471626
42525	8.171389	-0.111422	4.269492	-0.551275	-0.079891	0.087130	-0.824380	0.132806	-0.094733	0.712368	0.287115	-0.440123	0.465175
42526	8.054752	-0.396100	4.234162	-0.531759	-0.069414	-0.087038	-0.825083	0.131672	-0.092209	0.717584	0.283272	-0.443554	0.456168
42527	8.536561	-0.517209	4.290446	-0.557285	-0.072677	-0.105814	-0.826498	0.131514	-0.086015	0.722818	0.278879	-0.447331	0.446830
42528	8.635732	-0.406499	4.315659	-0.547789	-0.053753	-0.010245	-0.825097	0.133337	-0.084461	0.727380	0.273903	-0.450990	0.438752
42529	8.671705	-0.348362	4.372955	-0.545495	0.009005	0.023025	-0.824817	0.133327	-0.081652	0.731947	0.267742	-0.454083	0.431715
42530	8.238189	-0.137882	4.356688	-0.530805	0.052398	-0.005439	-0.825662	0.133333	-0.082769	0.737155	0.261986	-0.455973	0.424329
42531	8.325036	-0.148097	4.356686	-0.547230	0.076507	-0.071226	-0.825932	0.130804	-0.084481	0.742971	0.256022	-0.457474	0.416130
42532	8.092100	-0.154366	3.893118	-0.561592	0.085495	-0.062629	-0.827338	0.129966	-0.085743	0.748925	0.249984	-0.458714	0.407677
42533	8.048106	-0.032436	4.022302	-0.553808	0.162714	-0.038242	-0.827477	0.129975	-0.088553	0.755080	0.242868	-0.459026	0.400206
42534	9.346720	0.169664	4.409767	-0.549421	0.192170	-0.092946	-0.828736	0.128302	-0.092637	0.761966	0.236355	-0.458290	0.391809
42535	11.041547	-0.473679	5.270086	-0.559383	0.221305	-0.105403	-0.828583	0.126915	-0.099400	0.768967	0.229258	-0.457310	0.383404
42536	9.457657	-1.103141	5.049671	-0.564219	0.236490	-0.012176	-0.830964	0.124410	-0.106998	0.775456	0.221360	-0.456232	0.376191
42537	8.374456	-0.685553	4.261129	-0.539265	0.138948	-0.007877	-0.830113	0.123855	-0.110103	0.780623	0.214217	-0.456709	0.368993
42538	8.364117	-0.715971	4.024674	-0.544759	0.018296	0.185656	-0.829426	0.128793	-0.113149	0.783369	0.206383	-0.459615	0.363996
42539	9.317363	-1.195112	4.115736	-0.545144	0.013094	0.074349	-0.830012	0.133580	-0.111969	0.786591	0.199291	-0.462411	0.357398
42540	9.326662	-1.013551	4.558316	-0.556694	-0.011927	-0.042401	-0.829732	0.134429	-0.113368	0.790570	0.193544	-0.464850	0.348503
42541	8.808821	-0.419640	4.707032	-0.544087	-0.039486	0.004765	-0.830015	0.134000	-0.111262	0.793598	0.187445	-0.468093	0.340522
42542	8.104383	-0.476040	4.640944	-0.560882	-0.087604	-0.054555	-0.831418	0.131597	-0.107762	0.796754	0.182222	-0.471602	0.331014
42543	8.023039	-0.662764	4.459490	-0.543058	-0.147053	-0.066398	-0.833108	0.130609	-0.105932	0.799036	0.177487	-0.476160	0.321421
42544	8.259521	-0.821795	4.388456	-0.541453	-0.164703	-0.105164	-0.833817	0.129741	-0.098346	0.801490	0.173514	-0.480457	0.310913
42545	8.505196	-0.791427	4.467530	-0.550511	-0.151954	-0.112375	-0.834232	0.126908	-0.093312	0.803802	0.169083	-0.484841	0.300403
42546	8.458564	-0.674148	4.623350	-0.537609	-0.103175	-0.133757	-0.836209	0.125759	-0.085156	0.806765	0.165029	-0.487887	0.289589
42547	8.634830	-0.716059	4.282868	-0.552127	-0.090138	-0.169345	-0.838172	0.121802	-0.079982	0.809762	0.160710	-0.490948	0.278260
42548	8.610943	-0.812596	3.894936	-0.543809	-0.057364	-0.210141	-0.838441	0.117843	-0.075101	0.813359	0.156998	-0.492884	0.266203
42549	8.814540	-0.705490	3.835475	-0.564714	0.092348	-0.213017	-0.841376	0.111224	-0.073602	0.818131	0.151878	-0.492761	0.254521
42550	8.468198	-0.865223	4.224346	-0.555732	0.234715	-0.226281	-0.844589	0.104337	-0.076038	0.824414	0.146556	-0.489764	0.242884
42551	9.035196	-0.706723	4.632607	-0.556736	0.213652	-0.181814	-0.846539	0.099144	-0.080294	0.829880	0.140572	-0.487527	0.232070
42552	8.963125	-0.619268	4.631728	-0.566824	0.147054	-0.085986	-0.847076	0.093807	-0.084563	0.834365	0.134057	-0.486255	0.222305
42553	9.843342	0.312428	4.550076	-0.571490	0.154412	-0.084013	-0.846642	0.091555	-0.085574	0.838552	0.127130	-0.485204	0.212709
42554	9.052126	-0.243366	4.540423	-0.549052	0.125953	-0.149272	-0.847762	0.089876	-0.088113	0.842786	0.121577	-0.483898	0.201928
42555	7.947895	-0.254289	4.387373	-0.556909	0.017745	-0.148919	-0.851416	0.086930	-0.089240	0.845610	0.116058	-0.484773	0.190970
42556	7.961354	0.278297	4.154269	-0.559505	-0.125872	-0.103753	-0.850565	0.085083	-0.085049	0.846982	0.110839	-0.487715	0.180194
42557	8.924475	0.153322	4.077050	-0.539931	-0.154067	-0.171283	-0.851970	0.082247	-0.078321	0.847892	0.106489	-0.491255	0.168546
42558	9.000208	-0.180961	4.418976	-0.533275	-0.140287	-0.106755	-0.854069	0.077446	-0.073294	0.848822	0.101766	-0.494183	0.157886
42559	8.718709	-0.354910	4.532448	-0.555190	-0.101113	0.050128	-0.854637	0.077004	-0.067110	0.849318	0.094782	-0.497197	0.149903
42560	8.646407	0.096835	4.426015	-0.543348	-0.068415	0.016498	-0.856616	0.077139	-0.063720	0.850372	0.088431	-0.499071	0.141336
42561	8.518481	0.291584	4.520669	-0.555441	-0.047549	-0.093473	-0.858020	0.075163	-0.061762	0.851597	0.082727	-0.500790	0.130951
42562	8.624415	0.223248	4.521290	-0.548465	-0.090732	-0.102844	-0.860272	0.073183	-0.057548	0.852535	0.077516	-0.502714	0.120227
42563	8.809190	0.220994	4.347086	-0.548267	-0.098516	-0.036400	-0.861394	0.071063	-0.054750	0.852858	0.071504	-0.505228	0.110750
42564	8.779772	0.003373	4.301226	-0.548094	-0.069566	-0.050762	-0.861681	0.071333	-0.050950	0.853648	0.065715	-0.506738	0.100912
42565	8.591110	-0.014499	4.345173	-0.543861	-0.016275	0.028535	-0.860977	0.071037	-0.047164	0.854449	0.058950	-0.507795	0.092660
42566	8.539577	0.040321	4.170650	-0.559924	0.010561	0.058264	-0.862810	0.070760	-0.047293	0.855643	0.051685	-0.507977	0.084640
42567	8.472282	0.173846	4.198246	-0.552514	0.019227	0.091916	-0.863665	0.072877	-0.047967	0.856503	0.044077	-0.508400	0.077387
42568	8.550149	0.216478	4.137256	-0.552251	0.059744	0.096118	-0.863540	0.076827	-0.049894	0.857931	0.036474	-0.507650	0.070113
42569	8.626328	0.231390	4.279556	-0.551861	0.138302	0.077073	-0.863263	0.078382	-0.051707	0.859823	0.028882	-0.505908	0.062665
42570	9.395699	0.117398	4.603597	-0.564430	0.161669	0.098141	-0.863270	0.080934	-0.056600	0.862083	0.020905	-0.503301	0.055354
42571	10.017874	-0.656015	5.227579	-0.542091	0.218732	0.154668	-0.863550	0.082088	-0.064738	0.864480	0.012613	-0.500080	0.049351
42572	9.184217	-0.474449	4.823128	-0.558572	0.166154	0.190055	-0.863011	0.089150	-0.070853	0.866471	0.003801	-0.497299	0.043680
42573	8.680176	-0.165649	4.612546	-0.534563	0.098715	0.158850	-0.863307	0.093250	-0.075025	0.867464	-0.004281	-0.496044	0.037776
42574	8.281838	-0.482556	4.164747	-0.526646	0.069496	0.093558	-0.863039	0.096920	-0.077659	0.868382	-0.011498	-0.494808	0.030732
42575	8.078671	-0.866364	4.036400	-0.536045	0.013821	0.074243	-0.863614	0.099741	-0.078468	0.868408	-0.018708	-0.494946	0.023348
42576	8.642909	-0.925263	4.074965	-0.543788	-0.078271	0.106671	-0.862783	0.102830	-0.075912	0.867671	-0.026268	-0.496174	0.016400
42577	8.777084	-1.182281	4.077653	-0.553151	-0.112169	0.074917	-0.862516	0.105350	-0.071390	0.866230	-0.033734	-0.498425	0.008909
42578	9.118071	-1.192736	4.294790	-0.539142	-0.169531	0.038337	-0.862385	0.106743	-0.066878	0.864405	-0.040502	-0.501162	0.000872
42579	9.165889	-1.173280	4.362168	-0.558347	-0.148970	-0.032776	-0.862949	0.105598	-0.060842	0.862370	-0.046971	-0.504023	-0.008512
42580	8.713501	-1.055152	4.245468	-0.553892	-0.135923	-0.087723	-0.863790	0.103047	-0.055521	0.860624	-0.052708	-0.506153	-0.018904
42581	8.706448	-0.931148	3.971040	-0.537883	-0.177125	-0.120872	-0.863081	0.100767	-0.048101	0.858039	-0.057930	-0.509450	-0.029566
42582	8.829705	-1.028551	3.592586	-0.565139	-0.198739	-0.105104	-0.864775	0.099621	-0.041071	0.855368	-0.063689	-0.512509	-0.040301
42583	8.923075	-0.974720	3.405797	-0.557691	-0.180879	-0.089168	-0.864904	0.095655	-0.034506	0.852449	-0.069554	-0.515687	-0.050604
42584	8.938682	-0.990272	3.253716	-0.550826	-0.086944	-0.117965	-0.865327	0.094511	-0.029032	0.850662	-0.074799	-0.516711	-0.061553
42585	9.456894	-0.976498	3.658825	-0.561348	-0.007510	-0.123795	-0.865592	0.089995	-0.026267	0.849208	-0.080154	-0.516849	-0.072713
42586	9.752187	-0.984850	4.165968	-0.560002	0.089984	-0.143805	-0.866986	0.085770	-0.025316	0.848933	-0.085017	-0.514736	-0.084453
42587	9.163895	-0.225282	4.453081	-0.552736	0.123397	-0.161654	-0.870062	0.080013	-0.028866	0.848509	-0.089586	-0.512562	-0.096366
42588	8.329571	-0.283643	4.329196	-0.560933	0.111667	-0.166274	-0.869762	0.076786	-0.032838	0.848127	-0.094163	-0.509942	-0.108506
42589	8.354757	-0.304043	4.184405	-0.536506	0.044104	-0.079754	-0.869608	0.073683	-0.031888	0.846840	-0.099394	-0.508815	-0.118701
42590	8.750416	-0.473684	4.122942	-0.549229	0.016799	-0.038095	-0.869039	0.072699	-0.032887	0.845554	-0.105255	-0.507435	-0.128337
42591	8.824093	-0.269121	4.057734	-0.553052	-0.019356	-0.021065	-0.869321	0.072415	-0.032044	0.843511	-0.111472	-0.507091	-0.137557
42592	8.823323	-0.263647	4.159163	-0.554614	0.020211	-0.012484	-0.869031	0.070724	-0.032064	0.842097	-0.117635	-0.505456	-0.146797
42593	8.744824	-0.388186	4.262147	-0.552751	0.036563	-0.030292	-0.869037	0.072421	-0.033874	0.840381	-0.123542	-0.504059	-0.156274
42594	8.810821	-0.300058	4.507549	-0.538352	0.023882	-0.030033	-0.869590	0.070033	-0.035440	0.838777	-0.129209	-0.502324	-0.165618
42595	8.660916	-0.182536	4.598262	-0.554907	0.028096	-0.090428	-0.869597	0.071721	-0.035001	0.836563	-0.134506	-0.501065	-0.176081
42596	8.507247	0.065059	4.615036	-0.560527	0.024815	-0.124090	-0.870700	0.066524	-0.038701	0.834352	-0.139554	-0.499343	-0.187182
42597	8.473160	-0.121146	4.563998	-0.531964	-0.058126	-0.133891	-0.870405	0.062851	-0.035650	0.830952	-0.144265	-0.499554	-0.197870
42598	8.590423	-0.135149	4.375518	-0.550526	-0.146637	-0.098147	-0.870258	0.060580	-0.030615	0.826909	-0.150017	-0.500494	-0.207899
42599	8.922851	0.014040	4.218758	-0.574087	-0.159481	-0.054902	-0.871104	0.059154	-0.024720	0.822450	-0.156541	-0.501822	-0.217361
42600	9.214032	0.066219	4.353105	-0.540679	-0.075551	0.014919	-0.870825	0.059140	-0.020505	0.819401	-0.162907	-0.501149	-0.225595
42601	8.812757	-0.059216	4.374373	-0.552623	0.015873	0.067197	-0.870835	0.061107	-0.019079	0.817108	-0.169451	-0.499163	-0.233361
42602	8.865144	-0.117154	4.437776	-0.523224	0.012983	0.171946	-0.870571	0.065905	-0.021842	0.815553	-0.176661	-0.496486	-0.239094
42603	9.048123	-0.224612	4.443563	-0.559326	0.045544	0.178424	-0.870024	0.070135	-0.023348	0.813893	-0.184221	-0.493484	-0.245182
42604	8.725213	-0.334486	4.326818	-0.551901	0.068993	0.167677	-0.868631	0.074645	-0.025279	0.812601	-0.191546	-0.489670	-0.251424
42605	8.384613	-0.188592	4.125083	-0.519570	0.047895	0.090295	-0.868367	0.079729	-0.029445	0.810516	-0.197523	-0.487046	-0.258524
42606	8.813778	-0.186101	4.182475	-0.547327	0.001755	0.031953	-0.869225	0.082550	-0.029971	0.807719	-0.203746	-0.484764	-0.266610
42607	8.921120	-0.389388	4.247427	-0.549309	0.004100	-0.026478	-0.868656	0.081994	-0.032511	0.804299	-0.209226	-0.483046	-0.275670
42608	8.685730	-0.561408	4.329402	-0.556542	0.016896	-0.047062	-0.870481	0.079742	-0.031818	0.800982	-0.214692	-0.480669	-0.285117
42609	8.546720	-0.646160	4.163802	-0.545620	-0.003258	-0.017648	-0.869772	0.078897	-0.032394	0.797366	-0.220176	-0.478906	-0.293903
42610	8.762564	-0.665811	4.330465	-0.535813	-0.034017	-0.006695	-0.871331	0.080305	-0.030962	0.793682	-0.225936	-0.477166	-0.302215
42611	8.860260	-0.427369	4.296260	-0.545834	-0.024808	-0.020971	-0.871466	0.078608	-0.029011	0.789654	-0.231451	-0.475627	-0.310896
42612	8.860801	-0.364780	4.256898	-0.556966	-0.040615	-0.059918	-0.869914	0.078320	-0.028182	0.785283	-0.237020	-0.473983	-0.320145
42613	8.784468	-0.474110	4.089072	-0.548872	-0.071455	-0.041963	-0.870754	0.076485	-0.026508	0.780469	-0.242601	-0.473118	-0.328895
42614	8.856661	-0.568938	4.070702	-0.534900	-0.047688	0.012905	-0.871179	0.077051	-0.026780	0.776412	-0.248489	-0.471256	-0.336684
42615	8.895097	-0.695091	4.033396	-0.554421	-0.009398	0.072591	-0.870054	0.077464	-0.024676	0.772739	-0.254766	-0.468699	-0.343933
42616	8.893985	-0.616615	4.213752	-0.552254	0.066465	0.050920	-0.869776	0.078738	-0.026914	0.769742	-0.260442	-0.464657	-0.351796
42617	8.817028	-0.490294	4.239026	-0.548528	0.074375	0.070376	-0.870482	0.079883	-0.031676	0.766706	-0.265959	-0.460732	-0.359380
42618	8.829496	-0.454334	4.204779	-0.550306	0.095352	0.043696	-0.869223	0.082700	-0.032780	0.763751	-0.271269	-0.456190	-0.367406
42619	8.831566	-0.504977	4.224672	-0.554132	0.083083	0.007450	-0.870638	0.084121	-0.035425	0.760134	-0.276153	-0.452307	-0.375970
42620	8.821278	-0.562581	4.278490	-0.549665	0.072268	0.004902	-0.869510	0.084975	-0.038798	0.756499	-0.281199	-0.448217	-0.384367
42621	8.763329	-0.598557	4.264470	-0.561487	0.061392	0.017200	-0.870914	0.084145	-0.042451	0.752541	-0.286365	-0.444423	-0.392639
42622	8.700548	-0.566622	4.283529	-0.552418	0.052204	0.031507	-0.871759	0.084153	-0.044412	0.748732	-0.291772	-0.440352	-0.400450
42623	8.738486	-0.532377	4.387002	-0.557102	0.023235	0.049330	-0.870356	0.086271	-0.046790	0.744547	-0.297375	-0.436855	-0.407891
42624	8.674732	-0.414328	4.262533	-0.547354	-0.005449	0.028397	-0.870357	0.086980	-0.048188	0.740059	-0.303073	-0.433601	-0.415270
42625	8.666390	-0.347935	4.435784	-0.531047	-0.016512	0.047232	-0.868668	0.087963	-0.048613	0.735512	-0.308503	-0.430809	-0.422199
42626	8.763200	-0.484517	4.335690	-0.571173	-0.028603	0.011458	-0.870371	0.089935	-0.047454	0.730360	-0.314526	-0.427697	-0.429793
42627	8.836212	-0.296383	4.347991	-0.563824	-0.008793	0.010576	-0.871501	0.090504	-0.048142	0.725197	-0.319955	-0.424629	-0.437503
42628	8.747119	-0.281442	4.328612	-0.558205	0.020035	0.006911	-0.869805	0.090084	-0.050268	0.720319	-0.325244	-0.420841	-0.445253
42629	8.744163	-0.290682	4.393962	-0.547235	0.028926	0.014057	-0.870795	0.090792	-0.050675	0.715448	-0.330019	-0.417235	-0.452920
42630	8.758159	-0.343711	4.430782	-0.538187	0.017988	0.023071	-0.869946	0.090371	-0.051811	0.710659	-0.335095	-0.413445	-0.460151
42631	8.664371	-0.348240	4.385046	-0.558222	0.016417	0.006905	-0.869101	0.090935	-0.052514	0.705387	-0.339974	-0.409854	-0.467832
42632	8.676503	-0.336248	4.382480	-0.538390	-0.008003	0.007291	-0.868534	0.090372	-0.052946	0.700072	-0.345082	-0.406436	-0.475003
42633	8.724225	-0.430649	4.407633	-0.545625	-0.003446	0.005406	-0.870097	0.092910	-0.052626	0.694554	-0.349848	-0.403141	-0.482368
42634	8.781708	-0.433081	4.463161	-0.570902	0.012712	0.025366	-0.869532	0.092770	-0.053335	0.689187	-0.355268	-0.398894	-0.489581
42635	8.709420	-0.347874	4.488887	-0.541788	0.030716	0.011437	-0.869255	0.094179	-0.053603	0.683875	-0.359589	-0.395012	-0.496966
42636	8.690281	-0.343041	4.469528	-0.560007	0.023626	0.007726	-0.869815	0.093340	-0.055154	0.678333	-0.364520	-0.390743	-0.504291
42637	8.704820	-0.367420	4.450449	-0.570965	0.016528	0.001450	-0.869530	0.092778	-0.055724	0.672444	-0.369184	-0.386723	-0.511828
42638	8.738498	-0.411179	4.443643	-0.553809	-0.005240	0.008863	-0.869820	0.094464	-0.054299	0.666567	-0.374240	-0.382796	-0.518749
42639	8.723607	-0.444692	4.480283	-0.554561	0.016319	0.015790	-0.869260	0.095308	-0.054294	0.660792	-0.378678	-0.378731	-0.525851
42640	8.723458	-0.473661	4.485439	-0.534762	0.000246	-0.010423	-0.869546	0.096437	-0.054842	0.654741	-0.383188	-0.374979	-0.532797
42641	8.728657	-0.415814	4.465456	-0.582019	-0.012299	0.006804	-0.868278	0.096999	-0.055268	0.648300	-0.388102	-0.370953	-0.539887
42642	8.714006	-0.558610	4.418740	-0.552942	-0.005059	-0.012382	-0.868705	0.097276	-0.053294	0.641884	-0.392794	-0.366999	-0.546818
42643	8.723927	-0.469194	4.427395	-0.552957	-0.008723	-0.005269	-0.868142	0.097695	-0.052872	0.635417	-0.397088	-0.363222	-0.553748
42644	8.700202	-0.411195	4.402616	-0.549272	-0.001564	-0.001728	-0.869130	0.097839	-0.053144	0.629015	-0.401672	-0.359085	-0.560408
42645	8.714526	-0.462066	4.398331	-0.545662	0.002167	-0.017635	-0.868559	0.096147	-0.052885	0.622404	-0.405548	-0.355247	-0.567400
42646	8.742956	-0.522421	4.437629	-0.549269	0.009448	-0.023919	-0.867997	0.096851	-0.053304	0.615679	-0.409746	-0.351058	-0.574288
42647	8.711840	-0.440011	4.444000	-0.561137	0.002304	-0.024894	-0.868564	0.097417	-0.053715	0.608718	-0.413642	-0.346991	-0.581343
42648	8.660934	-0.497691	4.444712	-0.532948	0.011268	-0.035253	-0.868139	0.096850	-0.052881	0.601855	-0.417434	-0.342971	-0.588124
42649	8.700128	-0.420831	4.407556	-0.542039	0.009486	-0.031790	-0.869266	0.096429	-0.052455	0.594884	-0.420845	-0.338990	-0.595052
42650	8.709668	-0.411103	4.426766	-0.558447	-0.004947	-0.021276	-0.868137	0.096428	-0.053026	0.587716	-0.425122	-0.334654	-0.601555
42651	8.690212	-0.439951	4.431947	-0.529430	-0.008605	-0.030653	-0.868693	0.094598	-0.053041	0.580608	-0.428492	-0.330931	-0.608090
42652	8.704685	-0.471550	4.417781	-0.554899	-0.019359	-0.023808	-0.868413	0.094448	-0.050515	0.573200	-0.432773	-0.326734	-0.614325
42653	8.733802	-0.401558	4.431460	-0.549496	-0.021125	-0.029912	-0.868978	0.094876	-0.051490	0.565715	-0.436414	-0.322807	-0.620730
42654	8.750904	-0.426075	4.393048	-0.535866	-0.023005	-0.027970	-0.869820	0.093747	-0.050511	0.558257	-0.440385	-0.318836	-0.626701
42655	8.757999	-0.355702	4.445414	-0.534823	0.000385	-0.024555	-0.869531	0.092055	-0.049969	0.550978	-0.443506	-0.314710	-0.632995
42656	8.740799	-0.401405	4.462862	-0.540477	-0.033830	-0.024421	-0.870664	0.092901	-0.049389	0.543325	-0.447581	-0.310683	-0.638706
42657	8.719608	-0.336248	4.425917	-0.560371	-0.030323	-0.003438	-0.869817	0.092616	-0.049258	0.535773	-0.451378	-0.306288	-0.644509
42658	8.751093	-0.445622	4.359436	-0.549662	-0.058175	-0.017300	-0.869389	0.091056	-0.046185	0.527848	-0.455800	-0.302259	-0.649817
42659	8.758721	-0.344168	4.358294	-0.560453	-0.033727	-0.024639	-0.870523	0.091900	-0.045043	0.519874	-0.459386	-0.298001	-0.655660
42660	8.739558	-0.247197	4.386234	-0.525955	-0.039394	-0.013578	-0.870248	0.093587	-0.044325	0.512203	-0.463225	-0.293970	-0.660797
42661	8.693422	-0.270922	4.410725	-0.553184	-0.026496	-0.031682	-0.871085	0.091193	-0.043781	0.504127	-0.466469	-0.289712	-0.666581
42662	8.758121	-0.353377	4.430890	-0.533214	-0.033860	-0.024324	-0.872496	0.090767	-0.041807	0.496159	-0.470134	-0.285550	-0.671760
42663	8.675759	-0.442306	4.427159	-0.542554	-0.051398	-0.073894	-0.870661	0.090333	-0.039577	0.487361	-0.473234	-0.281984	-0.677506
42664	8.825809	-0.654489	4.272260	-0.537371	-0.087175	-0.103680	-0.871208	0.085819	-0.037230	0.477856	-0.477084	-0.278957	-0.682809
42665	8.875842	-0.326541	4.203290	-0.568183	-0.096482	-0.052619	-0.871625	0.083841	-0.035139	0.468729	-0.481026	-0.275172	-0.687886
42666	8.837839	-0.210435	4.180298	-0.546067	-0.082830	0.020105	-0.870216	0.083543	-0.031358	0.460738	-0.485457	-0.270720	-0.691926
42667	8.961509	-0.231078	4.095788	-0.553298	-0.068186	0.000495	-0.871059	0.082413	-0.029677	0.452526	-0.489042	-0.266290	-0.696525
42668	8.920929	-0.221488	4.042575	-0.531374	-0.047538	-0.002919	-0.871347	0.083392	-0.027415	0.444443	-0.492609	-0.261875	-0.700877
42669	8.838335	-0.351439	4.048968	-0.569392	-0.061409	0.054189	-0.871352	0.084232	-0.025720	0.436760	-0.496408	-0.256551	-0.704983
42670	8.819717	-0.293699	3.987939	-0.556733	-0.085126	0.080144	-0.871082	0.086477	-0.023449	0.429300	-0.501046	-0.251226	-0.708195
42671	9.008121	-0.328948	3.951834	-0.549342	-0.076306	0.099674	-0.871523	0.089848	-0.020178	0.422288	-0.505003	-0.245798	-0.711497
42672	9.027427	-0.309675	3.961259	-0.542031	-0.069147	0.101491	-0.871962	0.093223	-0.018030	0.415269	-0.509285	-0.240272	-0.714458
42673	8.964797	-0.282712	3.958625	-0.552601	-0.016876	0.104576	-0.871407	0.095190	-0.017030	0.408494	-0.512339	-0.234197	-0.718188
42674	9.065784	-0.554549	3.876949	-0.577751	0.012852	0.118243	-0.872553	0.099422	-0.018101	0.401652	-0.515705	-0.227253	-0.721858
42675	9.013366	-0.426285	3.851424	-0.545661	0.051233	0.141390	-0.872281	0.102249	-0.021166	0.395709	-0.517787	-0.220292	-0.725797
42676	8.959949	-0.406296	3.902017	-0.533812	0.074852	0.113064	-0.873135	0.105085	-0.026190	0.389441	-0.519773	-0.213490	-0.729790
42677	8.834343	-0.507233	3.867065	-0.562700	0.094714	0.121414	-0.874555	0.108205	-0.031769	0.383140	-0.521157	-0.206094	-0.734251
42678	9.052215	-0.672036	4.013597	-0.559096	0.138747	0.034507	-0.875131	0.111886	-0.036786	0.375635	-0.521958	-0.199198	-0.739444
42679	8.879791	-0.871294	4.054714	-0.559115	0.127865	0.038934	-0.875556	0.113886	-0.044914	0.368214	-0.522361	-0.192390	-0.744676
42680	8.754517	-0.713115	4.101445	-0.533659	0.138585	0.034735	-0.877255	0.116731	-0.052180	0.360886	-0.522844	-0.185818	-0.749578
42681	8.860556	-0.660329	4.146626	-0.537370	0.142437	0.010809	-0.879648	0.117330	-0.061291	0.353245	-0.522636	-0.179462	-0.754893
42682	8.888900	-0.373959	4.363285	-0.555670	0.129845	0.018667	-0.882190	0.119476	-0.069542	0.345330	-0.523214	-0.172736	-0.759709
42683	8.751109	-0.086859	4.529414	-0.526767	0.148278	-0.043032	-0.883177	0.120771	-0.077252	0.336908	-0.522511	-0.167026	-0.765230
42684	8.646510	-0.182505	4.588615	-0.546816	0.139402	-0.049441	-0.885994	0.121083	-0.084395	0.327996	-0.522504	-0.161026	-0.770376
42685	8.558410	-0.391871	4.644230	-0.555956	0.117672	-0.035308	-0.889099	0.122233	-0.089278	0.319202	-0.522329	-0.154942	-0.775420
42686	8.485397	-0.422435	4.707496	-0.549789	0.081502	-0.025305	-0.891644	0.125080	-0.096538	0.310365	-0.523169	-0.148968	-0.779600
42687	8.619775	-0.296599	4.867811	-0.538119	0.063377	-0.017944	-0.894753	0.126503	-0.098466	0.301788	-0.523623	-0.143276	-0.783719
42688	8.486231	-0.243724	4.686169	-0.543821	0.038507	-0.055024	-0.896732	0.128209	-0.101947	0.292348	-0.524879	-0.137925	-0.787408
42689	8.555608	-0.326088	4.725657	-0.547919	-0.022481	-0.083004	-0.898146	0.128490	-0.100668	0.282333	-0.526406	-0.133226	-0.790844
42690	8.573672	-0.462899	4.509684	-0.538867	-0.024112	-0.105893	-0.899830	0.126234	-0.098851	0.271895	-0.528338	-0.128811	-0.793939
42691	8.675233	-0.269764	4.577468	-0.547936	-0.013224	-0.107792	-0.900955	0.125678	-0.100254	0.261435	-0.529500	-0.124275	-0.797394
42692	8.724643	-0.193421	4.467812	-0.555112	-0.009749	-0.088411	-0.902642	0.124133	-0.100538	0.251067	-0.531181	-0.119296	-0.800363
42693	8.636934	-0.221294	4.560064	-0.525944	-0.004707	-0.065126	-0.902777	0.122724	-0.100411	0.241471	-0.532052	-0.114579	-0.803420
42694	8.712057	-0.318980	4.474063	-0.556663	-0.037904	0.035575	-0.904060	0.126111	-0.101349	0.232953	-0.534337	-0.108352	-0.805281
42695	8.690166	-0.313858	4.498199	-0.560132	-0.034689	0.079741	-0.904354	0.128788	-0.101319	0.225200	-0.536054	-0.101655	-0.807216
42696	8.714954	-0.251512	4.444309	-0.571110	-0.034420	0.056626	-0.904077	0.129485	-0.099206	0.216823	-0.538271	-0.094924	-0.808852
42697	8.741620	-0.329348	4.391981	-0.558472	-0.024133	0.008938	-0.903519	0.130606	-0.097793	0.207912	-0.539548	-0.088945	-0.811017
42698	8.777570	-0.346340	4.416286	-0.545807	-0.019477	-0.013939	-0.903379	0.130886	-0.097510	0.198645	-0.541152	-0.083292	-0.812870
42699	8.749195	-0.290880	4.367377	-0.545671	-0.005190	0.000133	-0.903388	0.133001	-0.098050	0.189712	-0.541922	-0.077514	-0.815059
42700	8.727621	-0.232682	4.376422	-0.536434	0.010807	0.019607	-0.902540	0.133004	-0.099743	0.181099	-0.542920	-0.071509	-0.816901
42701	8.705494	-0.348575	4.372913	-0.549174	0.001818	0.023033	-0.902822	0.133004	-0.099460	0.172469	-0.543498	-0.065379	-0.818895
42702	8.738606	-0.338542	4.464580	-0.538167	0.012418	0.040793	-0.901695	0.133281	-0.098903	0.164149	-0.544380	-0.059090	-0.820496
42703	8.664001	-0.420663	4.397937	-0.552665	0.023450	0.022840	-0.902124	0.134979	-0.100709	0.155467	-0.544490	-0.052814	-0.822539
42704	8.680823	-0.173448	4.525641	-0.569185	0.014671	0.006807	-0.900708	0.133851	-0.101576	0.146220	-0.545265	-0.046357	-0.824110
42705	8.762340	-0.527452	4.425577	-0.545490	0.023696	-0.007150	-0.900283	0.133424	-0.100459	0.137085	-0.545185	-0.040514	-0.826039
42706	8.699837	-0.270297	4.517031	-0.541858	0.040024	-0.021346	-0.901828	0.132309	-0.102989	0.127662	-0.545301	-0.034727	-0.827734
42707	8.593614	-0.376265	4.470027	-0.553786	0.031314	-0.049774	-0.899424	0.131037	-0.103302	0.117704	-0.544944	-0.029177	-0.829657
42708	8.692225	-0.328129	4.537018	-0.523965	0.018713	-0.065248	-0.899279	0.130335	-0.104013	0.107707	-0.545202	-0.024203	-0.831004
42709	8.672836	-0.398243	4.513662	-0.560046	0.032895	-0.021537	-0.899973	0.127805	-0.105440	0.098121	-0.544694	-0.018228	-0.832675
42710	8.621953	-0.332308	4.570988	-0.545748	0.002268	-0.030032	-0.898847	0.128364	-0.104740	0.088445	-0.545153	-0.012526	-0.833564
42711	8.607677	-0.317838	4.551515	-0.554808	-0.007826	-0.005307	-0.898275	0.126530	-0.104201	0.079150	-0.545172	-0.006532	-0.834554
42712	8.689292	-0.424658	4.557430	-0.563803	0.009422	-0.014362	-0.897002	0.125824	-0.104781	0.069520	-0.545408	-0.000340	-0.835283
42713	8.669505	-0.412026	4.624975	-0.550077	0.034693	-0.026747	-0.896999	0.125406	-0.106050	0.059906	-0.544567	0.005411	-0.836558
42714	8.626509	-0.344238	4.600112	-0.538354	0.027524	-0.037180	-0.895442	0.124275	-0.106074	0.050161	-0.544327	0.010962	-0.837300
42715	8.641189	-0.376005	4.559368	-0.557385	0.020200	-0.014356	-0.895861	0.123719	-0.108045	0.040664	-0.543588	0.016957	-0.838195
42716	8.641001	-0.380701	4.581169	-0.534724	0.012882	-0.014048	-0.896130	0.120906	-0.109056	0.031342	-0.543451	0.022688	-0.838549
42717	8.631926	-0.332628	4.529900	-0.560147	0.004737	0.003404	-0.896416	0.121468	-0.108345	0.022112	-0.542826	0.028909	-0.839056
42718	8.603361	-0.381251	4.455572	-0.547423	-0.005366	0.017761	-0.895147	0.121891	-0.109335	0.013193	-0.542856	0.035189	-0.838985
42719	8.665974	-0.270023	4.526739	-0.545479	0.007022	0.042501	-0.893592	0.121324	-0.109493	0.004769	-0.542032	0.041581	-0.839315
42720	8.655815	-0.470758	4.495163	-0.540178	-0.016316	0.029410	-0.894296	0.120901	-0.108789	-0.003863	-0.542113	0.047864	-0.838932
42721	8.664616	-0.200565	4.424477	-0.552943	-0.014367	0.021327	-0.894009	0.119918	-0.109926	-0.012708	-0.541545	0.054136	-0.838831
42722	8.709176	-0.342827	4.522661	-0.540473	-0.044887	0.002185	-0.895149	0.122167	-0.107504	-0.021763	-0.542007	0.060131	-0.837937
42723	8.753454	-0.193482	4.487105	-0.549428	-0.019588	0.000185	-0.893886	0.123427	-0.106236	-0.030925	-0.541421	0.066092	-0.837579
42724	8.803683	-0.464939	4.415159	-0.569226	0.005797	-0.007301	-0.894454	0.124131	-0.105662	-0.040503	-0.540896	0.072429	-0.836986
42725	8.718691	-0.536708	4.447487	-0.558243	0.027515	-0.025026	-0.896157	0.126389	-0.105625	-0.050236	-0.539417	0.078221	-0.836892
42726	8.690304	-0.415784	4.431677	-0.538550	-0.007555	-0.042263	-0.895599	0.128079	-0.106174	-0.060028	-0.539054	0.083672	-0.835952
42727	8.709844	-0.365187	4.426253	-0.545451	0.041844	-0.021405	-0.895744	0.128927	-0.106726	-0.069580	-0.537204	0.089245	-0.835826
42728	8.718226	-0.451485	4.548025	-0.547126	0.070758	-0.030464	-0.897163	0.131189	-0.108237	-0.079382	-0.535365	0.094851	-0.835516
42729	8.587534	-0.452790	4.594127	-0.530995	0.052933	-0.062042	-0.898990	0.130077	-0.111608	-0.089456	-0.533285	0.099716	-0.835261
42730	8.626667	-0.322549	4.590204	-0.541984	0.031195	-0.042550	-0.901111	0.131207	-0.111018	-0.099301	-0.531994	0.105155	-0.834305
42731	8.646500	-0.313401	4.527249	-0.560091	0.033893	-0.032154	-0.901823	0.132905	-0.112681	-0.109129	-0.529975	0.110829	-0.833627
42732	8.631305	-0.298185	4.626172	-0.560172	0.029480	-0.042750	-0.903942	0.133757	-0.113499	-0.119135	-0.528535	0.116551	-0.832390
42733	8.612768	-0.327779	4.512956	-0.529175	0.025423	-0.008748	-0.903942	0.133902	-0.114622	-0.128202	-0.526535	0.121947	-0.831537
42734	8.530349	-0.244547	4.599128	-0.554579	0.023556	0.010418	-0.903379	0.134465	-0.115042	-0.137215	-0.524945	0.128128	-0.830173
42735	8.635412	-0.343689	4.696751	-0.542101	-0.008839	0.000151	-0.905643	0.136021	-0.115149	-0.146155	-0.523332	0.133891	-0.828755
42736	8.626879	-0.247572	4.599033	-0.563914	0.005969	-0.031142	-0.906202	0.135043	-0.117403	-0.155872	-0.521983	0.139811	-0.826856
42737	8.602227	-0.244577	4.666692	-0.551214	-0.000492	-0.021230	-0.906201	0.134615	-0.115721	-0.165252	-0.520127	0.145437	-0.825232
42738	8.592944	-0.167244	4.656176	-0.531167	0.003791	-0.006860	-0.905353	0.134476	-0.116713	-0.174177	-0.518717	0.151045	-0.823274
42739	8.597346	-0.278440	4.657411	-0.552913	0.001960	0.007038	-0.907466	0.133207	-0.115023	-0.183083	-0.516597	0.156939	-0.821571
42740	8.611966	-0.242282	4.656988	-0.543759	0.013617	0.008851	-0.903802	0.134468	-0.115601	-0.191863	-0.514810	0.162851	-0.819536
42741	8.567742	-0.357733	4.701830	-0.552901	0.003770	0.005240	-0.904649	0.134614	-0.116436	-0.200762	-0.512535	0.168677	-0.817649
42742	8.582921	-0.263849	4.657267	-0.541888	0.014384	0.022129	-0.904643	0.133492	-0.117854	-0.209259	-0.510574	0.174656	-0.815487
42743	8.601709	-0.360515	4.677652	-0.543630	0.027044	0.017598	-0.903661	0.134469	-0.116024	-0.217898	-0.507789	0.180315	-0.813731
42744	8.592033	-0.311953	4.703703	-0.574537	0.027224	0.013700	-0.903953	0.136867	-0.116699	-0.226852	-0.505382	0.186649	-0.811350
42745	8.572806	-0.404015	4.649179	-0.567245	0.025351	0.017322	-0.905365	0.137436	-0.117525	-0.235675	-0.502390	0.192647	-0.809289
42746	8.589791	-0.346015	4.665424	-0.516391	0.023277	0.021478	-0.903676	0.138564	-0.118932	-0.243843	-0.500163	0.198096	-0.806930
42747	8.596408	-0.430400	4.705019	-0.538162	0.028815	0.017639	-0.902273	0.140106	-0.117803	-0.252330	-0.497129	0.203559	-0.804833
42748	8.568130	-0.423501	4.620406	-0.552917	-0.000702	0.001724	-0.903113	0.138843	-0.118372	-0.261020	-0.495070	0.209481	-0.801805
42749	8.548390	-0.398786	4.687816	-0.545611	-0.000886	0.017730	-0.901707	0.139824	-0.118091	-0.269402	-0.492354	0.215163	-0.799197
42750	8.621230	-0.482018	4.591991	-0.554906	-0.023084	-0.012311	-0.901852	0.140668	-0.117519	-0.278169	-0.490581	0.221055	-0.795668
42751	8.626496	-0.288472	4.628487	-0.534839	-0.005185	-0.008624	-0.902694	0.139685	-0.117804	-0.286788	-0.487989	0.226270	-0.792730
42752	8.536416	-0.384240	4.682837	-0.553089	-0.004857	-0.037181	-0.902555	0.139819	-0.115836	-0.295938	-0.485922	0.231739	-0.789048
42753	8.669028	-0.438304	4.673597	-0.560486	-0.004438	-0.077943	-0.901277	0.137845	-0.116148	-0.305835	-0.483357	0.236620	-0.785393
42754	8.631180	-0.404746	4.591115	-0.543926	0.007759	-0.040669	-0.902400	0.136435	-0.115029	-0.314928	-0.481027	0.241776	-0.781651
42755	8.585056	-0.326667	4.662798	-0.556548	0.001998	0.004333	-0.901274	0.136998	-0.115594	-0.323451	-0.477859	0.247285	-0.778383
42756	8.582347	-0.394287	4.668389	-0.557595	-0.015916	-0.007079	-0.902821	0.135875	-0.115594	-0.331948	-0.475527	0.253076	-0.774363
42757	8.625886	-0.438274	4.634992	-0.538432	-0.003388	-0.006927	-0.903237	0.134183	-0.114765	-0.340370	-0.472498	0.258166	-0.770873
42758	8.640512	-0.370608	4.648716	-0.546626	-0.004246	-0.007007	-0.901834	0.135870	-0.114758	-0.348734	-0.469937	0.263654	-0.766831
42759	8.587452	-0.341212	4.658124	-0.567384	0.020207	-0.010946	-0.901687	0.134601	-0.114492	-0.357533	-0.466248	0.268919	-0.763194
42760	8.565582	-0.365196	4.665670	-0.558268	0.012750	0.011314	-0.901267	0.135448	-0.115329	-0.365722	-0.463125	0.274578	-0.759190
42761	8.596622	-0.418454	4.683138	-0.538360	0.005544	0.000975	-0.900412	0.133615	-0.115636	-0.373903	-0.459686	0.279549	-0.755472
42762	8.576865	-0.422815	4.738791	-0.549238	0.012840	-0.003628	-0.900418	0.134741	-0.115203	-0.382141	-0.456594	0.284869	-0.751225
42763	8.582087	-0.423165	4.688043	-0.552913	0.005668	-0.005393	-0.901976	0.136580	-0.116436	-0.390463	-0.452962	0.289930	-0.747198
42764	8.562523	-0.381625	4.740767	-0.558395	0.003906	-0.007216	-0.901417	0.137990	-0.117269	-0.398686	-0.449837	0.295357	-0.742604
42765	8.548188	-0.476195	4.676598	-0.545647	-0.001669	0.004455	-0.901131	0.136860	-0.116721	-0.406658	-0.446196	0.300382	-0.738450
42766	8.562832	-0.369755	4.706804	-0.560335	-0.015889	-0.008884	-0.902540	0.136583	-0.116994	-0.414698	-0.443243	0.305916	-0.733469
42767	8.596773	-0.418576	4.663808	-0.553074	-0.012204	-0.021204	-0.901971	0.135455	-0.117151	-0.422952	-0.439740	0.310830	-0.728783
42768	8.596932	-0.411432	4.646813	-0.556681	-0.014084	-0.010617	-0.901551	0.136156	-0.116444	-0.430885	-0.436683	0.316207	-0.723643
42769	8.626354	-0.424110	4.581673	-0.535723	-0.005169	-0.010419	-0.902111	0.134887	-0.115610	-0.438771	-0.433052	0.320827	-0.719038
42770	8.611161	-0.442833	4.664060	-0.556568	0.002101	-0.007178	-0.900423	0.136008	-0.115049	-0.446644	-0.429627	0.326018	-0.713892
42771	8.587381	-0.404183	4.637080	-0.545703	-0.003357	-0.007016	-0.901832	0.135448	-0.115044	-0.454473	-0.425754	0.330718	-0.709094
42772	8.640440	-0.409335	4.639482	-0.567440	0.006656	-0.006437	-0.901270	0.136009	-0.114761	-0.462340	-0.422048	0.335951	-0.703743
42773	8.611609	-0.404411	4.624968	-0.547465	0.003839	-0.004422	-0.901129	0.135724	-0.113781	-0.470082	-0.417935	0.340551	-0.698840
42774	8.594548	-0.438107	4.630199	-0.549298	0.005734	-0.014194	-0.899428	0.134171	-0.114092	-0.477777	-0.414354	0.345393	-0.693357
42775	8.611609	-0.404411	4.624968	-0.548348	0.005605	-0.000020	-0.900990	0.136288	-0.114058	-0.485363	-0.410075	0.349942	-0.688333
42776	8.630526	-0.443001	4.656786	-0.546615	-0.005168	-0.005244	-0.900565	0.135719	-0.112661	-0.492712	-0.406503	0.354848	-0.682695
42777	8.596585	-0.418423	4.687971	-0.554721	0.009315	-0.008971	-0.902259	0.136291	-0.114048	-0.500381	-0.402073	0.359287	-0.677399
42778	8.602256	-0.404594	4.586320	-0.574805	-0.010422	-0.007308	-0.900847	0.135721	-0.113081	-0.507816	-0.398198	0.364528	-0.671327
42779	8.601711	-0.389606	4.663478	-0.562181	-0.023099	-0.007084	-0.900007	0.136984	-0.112231	-0.515157	-0.394017	0.369318	-0.665558
42780	8.601848	-0.481835	4.601681	-0.558590	-0.032095	-0.010534	-0.899724	0.136698	-0.111111	-0.522210	-0.390515	0.374450	-0.659229
42781	8.650951	-0.322824	4.570844	-0.553999	-0.019474	-0.012296	-0.901135	0.136556	-0.109977	-0.529453	-0.386315	0.378959	-0.653323
42782	8.626316	-0.419231	4.588867	-0.554871	-0.019541	-0.005246	-0.900992	0.136135	-0.110405	-0.536364	-0.382543	0.383862	-0.647012
42783	8.674621	-0.385626	4.600510	-0.545689	-0.003385	-0.002571	-0.901274	0.135993	-0.109842	-0.543411	-0.378059	0.388073	-0.641230
42784	8.655579	-0.434203	4.543084	-0.556580	-0.001477	-0.008910	-0.900993	0.136275	-0.110263	-0.550382	-0.373964	0.392686	-0.634846
42785	8.679448	-0.390505	4.598141	-0.552830	0.018298	-0.005441	-0.901419	0.136837	-0.109551	-0.557554	-0.369059	0.396634	-0.628975
42786	8.640572	-0.419139	4.617844	-0.557463	0.002079	-0.003639	-0.901556	0.135996	-0.110683	-0.564347	-0.364768	0.401166	-0.622513
42787	8.664762	-0.399943	4.620014	-0.543786	0.009193	0.000023	-0.902123	0.136845	-0.111232	-0.571176	-0.359950	0.405044	-0.616549
42788	8.616847	-0.375685	4.585978	-0.561937	0.009245	0.003344	-0.900851	0.135848	-0.108863	-0.577827	-0.355366	0.409505	-0.610030
42789	8.641224	-0.342096	4.571072	-0.545656	-0.005309	0.010711	-0.901421	0.137403	-0.110248	-0.584282	-0.350537	0.413553	-0.603914
42790	8.698816	-0.458552	4.557796	-0.545648	-0.008942	0.014270	-0.902552	0.137539	-0.107988	-0.590390	-0.346184	0.418009	-0.597382
42791	8.660237	-0.448642	4.557737	-0.552767	0.012671	0.018470	-0.901421	0.137259	-0.109125	-0.596812	-0.340916	0.421887	-0.591272
42792	8.640874	-0.443626	4.567372	-0.541942	0.010984	0.000026	-0.900861	0.137959	-0.108419	-0.603083	-0.336404	0.425873	-0.584599
42793	8.604974	-0.482430	4.509860	-0.549347	-0.010544	-0.007015	-0.900866	0.139083	-0.107564	-0.609439	-0.331588	0.429718	-0.577907
