# Supplementary material for: Identification of Haptic Based Guiding Using Hard Reins
Source: PLoS One. 2015 Jul 22;10(7):e0132020. doi: 10.1371/journal.pone.0132020 (PMC4511788; doi:10.1371/journal.pone.0132020)
Supplement: S8 File — (ZIP) [file pone.0132020.s008.zip › Exp2_MotionData1/Subject1/path3/T9/fh9.txt]

// Start Time: 0
// Sample rate: 25.0Hz
// Scenario: 4.9
// Firmware Version: 2.6.1
Counter	Acc_X	Acc_Y	Acc_Z	Gyr_X	Gyr_Y	Gyr_Z	Mag_X	Mag_Y	Mag_Z	Quat_w	Quat_x	Quat_y	Quat_z
42217	-0.459203	0.921215	-9.912724	-0.007139	-0.006268	-0.013885	0.291136	-0.030932	0.679995	-0.048876	-0.979172	-0.196506	0.014775
42218	-0.440110	0.883196	-9.711434	-0.015266	0.002401	-0.000713	0.292324	-0.030662	0.681424	-0.049178	-0.979257	-0.196008	0.014786
42219	-0.410940	0.905087	-9.557611	-0.032291	0.009347	0.002705	0.292591	-0.031219	0.681939	-0.049868	-0.979230	-0.195988	0.014540
42220	-0.463495	0.989276	-9.690784	-0.050155	0.005893	-0.000926	0.292332	-0.032050	0.681410	-0.050842	-0.979246	-0.195672	0.014337
42221	-0.403009	1.007803	-9.770409	-0.030424	0.025153	-0.003369	0.291813	-0.033713	0.680876	-0.051434	-0.979200	-0.195787	0.013793
42222	-0.402765	1.043713	-9.825277	-0.021492	0.016410	-0.000684	0.293016	-0.034830	0.680321	-0.051803	-0.979288	-0.195266	0.013508
42223	-0.400673	0.995853	-9.739321	-0.035816	0.006772	-0.004360	0.291416	-0.034545	0.681924	-0.052573	-0.979227	-0.195382	0.013299
42224	-0.434377	1.008335	-9.676396	-0.043022	-0.011616	-0.000943	0.291957	-0.035658	0.680986	-0.053476	-0.979254	-0.194990	0.013473
42225	-0.434346	1.013101	-9.690763	-0.025137	-0.014238	0.000941	0.291428	-0.036072	0.680858	-0.054120	-0.979218	-0.194977	0.013711
42226	-0.487548	1.003779	-9.728866	-0.021567	-0.000230	0.008083	0.292754	-0.035662	0.680579	-0.054560	-0.979297	-0.194454	0.013734
42227	-0.506645	1.037354	-9.810034	-0.044813	-0.008080	0.004374	0.291165	-0.037043	0.681903	-0.055565	-0.979253	-0.194386	0.013775
42228	-0.496975	1.044009	-9.968670	-0.036737	-0.011543	0.002660	0.293031	-0.038025	0.681208	-0.056342	-0.979330	-0.193760	0.013979
42229	-0.535176	1.102288	-9.885952	0.000018	-0.004505	-0.012886	0.293040	-0.039552	0.681193	-0.056448	-0.979270	-0.194021	0.014146
42230	-0.482259	1.066425	-9.680122	-0.021499	-0.011572	-0.011334	0.294089	-0.038170	0.682504	-0.056917	-0.979388	-0.193263	0.014450
42231	-0.508613	1.091126	-9.535402	-0.044762	0.012889	-0.007880	0.294109	-0.040669	0.680903	-0.057835	-0.979301	-0.193459	0.014099
42232	-0.452953	1.109735	-9.600562	-0.035819	0.021626	-0.002508	0.293061	-0.043718	0.682070	-0.058464	-0.979383	-0.192883	0.013671
42233	-0.491160	1.174532	-9.746099	-0.028656	0.016415	-0.000684	0.293054	-0.042190	0.681429	-0.059057	-0.979342	-0.192937	0.013304
42234	-0.452624	1.162049	-9.797049	-0.028666	0.016406	0.002827	0.292267	-0.043714	0.681426	-0.059571	-0.979402	-0.192496	0.012985
42235	-0.399455	1.166568	-9.756597	-0.030433	0.012898	-0.004264	0.290943	-0.045651	0.683528	-0.060212	-0.979343	-0.192616	0.012682
42236	-0.471675	1.196175	-9.697949	-0.012565	0.004157	-0.002376	0.292273	-0.045658	0.682982	-0.060456	-0.979415	-0.192175	0.012677
42237	-0.476533	1.191475	-9.673926	-0.014345	-0.001086	-0.006814	0.292270	-0.045242	0.682986	-0.060838	-0.979361	-0.192324	0.012713
42238	-0.478885	1.201042	-9.697831	-0.021536	0.004144	0.002849	0.293208	-0.046496	0.682434	-0.061260	-0.979418	-0.191904	0.012660
42239	-0.479138	1.167221	-9.746287	-0.007182	0.005925	-0.004095	0.292157	-0.047879	0.681648	-0.061476	-0.979385	-0.192006	0.012585
42240	-0.486429	1.160121	-9.727078	-0.023357	0.002387	0.009873	0.292410	-0.046214	0.682449	-0.061943	-0.979450	-0.191526	0.012546
42241	-0.498321	1.186585	-9.755513	-0.023362	-0.004604	0.009857	0.292410	-0.048716	0.686758	-0.062519	-0.979448	-0.191347	0.012600
42242	-0.490575	1.254111	-9.677893	-0.016213	0.007619	0.013488	0.292421	-0.050382	0.686216	-0.062826	-0.979554	-0.190712	0.012487
42243	-0.480853	1.263583	-9.701902	-0.007286	-0.004630	0.015270	0.294180	-0.050247	0.676341	-0.063092	-0.979592	-0.190422	0.012597
42244	-0.475567	1.332784	-9.869395	-0.001805	-0.002801	-0.004052	0.293515	-0.050800	0.677659	-0.063153	-0.979632	-0.190185	0.012762
42245	-0.518719	1.378648	-9.926179	0.000036	-0.014995	-0.017277	0.293777	-0.050385	0.677921	-0.063315	-0.979552	-0.190518	0.013143
42246	-0.557648	1.331462	-9.724494	0.049239	-0.027244	-0.024896	0.293900	-0.049414	0.679243	-0.062464	-0.979555	-0.190723	0.014002
42247	-0.563501	1.180717	-9.481022	0.056345	-0.003690	-0.014219	0.294680	-0.046919	0.679781	-0.061486	-0.979558	-0.190993	0.014378
42248	-0.530472	1.067794	-9.355222	-0.007153	0.018142	-0.018163	0.295721	-0.045956	0.684109	-0.061569	-0.979508	-0.191243	0.014116
42249	-0.502042	0.997234	-9.546152	-0.025984	0.041745	0.002914	0.294000	-0.046641	0.684128	-0.062025	-0.979488	-0.191258	0.013270
42250	-0.450716	1.089982	-9.761842	-0.007079	0.040950	-0.016328	0.292542	-0.047049	0.684277	-0.062021	-0.979451	-0.191496	0.012561
42251	-0.401631	1.204631	-9.900348	0.031352	0.025202	-0.007282	0.292697	-0.048853	0.680843	-0.061408	-0.979459	-0.191675	0.012267
42252	-0.432545	1.272165	-9.918532	0.031344	0.003348	-0.010862	0.292695	-0.047880	0.679670	-0.060796	-0.979499	-0.191654	0.012440
42253	-0.432673	1.248641	-9.745752	0.014376	-0.004534	-0.025122	0.292270	-0.045798	0.683900	-0.060629	-0.979409	-0.192150	0.012682
42254	-0.380119	1.162253	-9.545307	0.009869	0.009395	-0.019855	0.292272	-0.045241	0.682330	-0.060413	-0.979368	-0.192430	0.012658
42255	-0.431095	1.128653	-9.651007	-0.004461	0.012913	-0.012886	0.291732	-0.044545	0.683921	-0.060550	-0.979306	-0.192712	0.012467
42256	-0.467432	1.120942	-9.905549	-0.030442	-0.001053	-0.002537	0.292799	-0.044689	0.682590	-0.061168	-0.979280	-0.192649	0.012472
42257	-0.520372	1.147742	-9.928820	-0.000091	-0.025545	0.006429	0.292539	-0.045243	0.682063	-0.061367	-0.979289	-0.192505	0.013030
42258	-0.476759	1.160185	-9.681495	0.003403	-0.023889	0.018781	0.294800	-0.046227	0.682413	-0.061415	-0.979392	-0.191924	0.013591
42259	-0.447449	1.201340	-9.520242	-0.022497	0.007572	0.013415	0.294003	-0.046779	0.683470	-0.061927	-0.979408	-0.191690	0.013405
42260	-0.485664	1.263856	-9.624947	-0.035886	0.019851	0.013388	0.293600	-0.046639	0.684528	-0.062577	-0.979435	-0.191370	0.012958
42261	-0.528809	1.311993	-9.724966	-0.037587	0.006806	-0.006913	0.292670	-0.045383	0.682716	-0.063390	-0.979353	-0.191537	0.012756
42262	-0.442425	1.234418	-9.702569	0.003565	0.004165	-0.007546	0.292956	-0.048161	0.681371	-0.063321	-0.979347	-0.191588	0.012795
42263	-0.447532	1.195942	-9.712581	0.028605	-0.004574	-0.007402	0.292950	-0.048162	0.683209	-0.062880	-0.979344	-0.191733	0.013067
42264	-0.467064	1.164942	-9.674314	0.042918	0.009419	-0.003723	0.293740	-0.047055	0.683077	-0.062021	-0.979402	-0.191709	0.013149
42265	-0.529815	1.172399	-9.755404	0.007068	-0.002833	0.008330	0.293471	-0.046498	0.683349	-0.061996	-0.979432	-0.191554	0.013287
42266	-0.575354	1.220819	-9.768875	-0.018014	-0.009836	0.013432	0.294538	-0.046503	0.681757	-0.062409	-0.979471	-0.191204	0.013490
42267	-0.538808	1.264022	-9.706203	-0.023405	0.002371	0.020483	0.294803	-0.047061	0.682798	-0.062968	-0.979511	-0.190825	0.013399
42268	-0.465908	1.330509	-9.802207	-0.007256	-0.004606	0.011758	0.294947	-0.049005	0.682645	-0.063150	-0.979559	-0.190506	0.013544
42269	-0.475421	1.352129	-9.835526	-0.007286	-0.018605	0.015239	0.293881	-0.048444	0.683192	-0.063480	-0.979592	-0.190199	0.013928
42270	-0.480858	1.267923	-9.855675	0.007081	-0.009823	0.006549	0.296006	-0.048873	0.683418	-0.063400	-0.979633	-0.189994	0.014234
42271	-0.519672	1.239693	-9.747508	0.019623	-0.011565	-0.000412	0.296809	-0.049293	0.682089	-0.063172	-0.979642	-0.189994	0.014602
42272	-0.568268	1.192487	-9.576984	0.014239	-0.006337	-0.000431	0.296805	-0.047904	0.681052	-0.062936	-0.979666	-0.189928	0.014876
42273	-0.548962	1.187805	-9.485873	-0.021524	0.009387	-0.004168	0.297594	-0.046936	0.681575	-0.063434	-0.979615	-0.190041	0.014686
42274	-0.592233	1.216846	-9.538042	-0.037649	0.012889	0.002797	0.296540	-0.048458	0.681838	-0.064143	-0.979587	-0.189971	0.014381
42275	-0.529413	1.225602	-9.661060	-0.021470	0.026921	-0.005861	0.296000	-0.047484	0.682644	-0.064573	-0.979533	-0.190140	0.013854
42276	-0.505513	1.196057	-9.822639	0.003645	0.018234	-0.018055	0.294678	-0.048310	0.682656	-0.064447	-0.979479	-0.190475	0.013628
42277	-0.452175	1.224593	-9.793930	-0.007083	0.002476	-0.025251	0.295484	-0.050258	0.683150	-0.064678	-0.979364	-0.190988	0.013658
42278	-0.389295	1.234075	-9.678996	-0.001879	-0.011633	0.003795	0.295741	-0.048732	0.683030	-0.064779	-0.979380	-0.190850	0.013968
42279	-0.389078	1.263071	-9.635403	-0.010813	0.011098	0.006461	0.296146	-0.049567	0.682490	-0.065058	-0.979383	-0.190753	0.013765
42280	-0.562690	1.302570	-9.746413	-0.043007	0.011164	0.006289	0.295888	-0.051093	0.682873	-0.065879	-0.979360	-0.190610	0.013468
42281	-0.572510	1.278718	-9.705744	-0.050168	0.006786	0.004456	0.296016	-0.050400	0.683009	-0.066946	-0.979302	-0.190557	0.013207
42282	-0.543405	1.297631	-9.739427	-0.021532	0.007666	0.004664	0.295109	-0.053727	0.682202	-0.067360	-0.979298	-0.190440	0.013063
42283	-0.485689	1.265747	-9.793167	0.003512	-0.002832	0.004786	0.296303	-0.054011	0.682706	-0.067410	-0.979309	-0.190355	0.013195
42284	-0.442487	1.229269	-9.813188	0.010658	-0.018583	0.002998	0.295240	-0.053728	0.682725	-0.067293	-0.979336	-0.190226	0.013690
42285	-0.413267	1.262745	-9.803441	0.033963	-0.004577	-0.002070	0.296837	-0.054570	0.682692	-0.066745	-0.979362	-0.190264	0.013977
42286	-0.461275	1.301740	-9.759315	0.023194	-0.004590	0.004041	0.296809	-0.050683	0.684307	-0.066329	-0.979411	-0.190135	0.014243
42287	-0.456552	1.282835	-9.636996	-0.007170	-0.001090	-0.011156	0.297880	-0.051243	0.682578	-0.066570	-0.979349	-0.190367	0.014313
42288	-0.485581	1.273639	-9.571958	-0.007223	-0.004615	-0.002352	0.298807	-0.050276	0.681786	-0.066748	-0.979334	-0.190369	0.014473
42289	-0.529371	1.230508	-9.629760	-0.003596	-0.009814	-0.012913	0.298679	-0.051664	0.682693	-0.066951	-0.979267	-0.190622	0.014729
42290	-0.563353	1.206661	-9.648968	0.003480	-0.006343	0.006543	0.297081	-0.051100	0.683117	-0.066929	-0.979299	-0.190449	0.014952
42291	-0.567963	1.235723	-9.595717	-0.009002	0.010282	0.000350	0.299080	-0.052083	0.682552	-0.067161	-0.979281	-0.190471	0.014781
42292	-0.543829	1.235373	-9.648807	-0.039512	0.000611	0.018591	0.299752	-0.053614	0.682526	-0.067958	-0.979305	-0.190074	0.014688
42293	-0.591623	1.307710	-9.712456	-0.071708	0.009374	0.020181	0.298296	-0.053883	0.681889	-0.069426	-0.979276	-0.189725	0.014273
42294	-0.509126	1.364596	-9.777408	-0.037716	-0.002878	0.020373	0.298299	-0.055551	0.683973	-0.070201	-0.979301	-0.189308	0.014250
42295	-0.513652	1.403456	-9.666362	-0.009105	-0.008143	0.020569	0.297776	-0.056380	0.682922	-0.070513	-0.979354	-0.188909	0.014413
42296	-0.508823	1.403418	-9.666404	-0.008984	0.017275	0.001275	0.299647	-0.057778	0.681567	-0.070644	-0.979356	-0.188870	0.014133
42297	-0.586411	1.360640	-9.695068	-0.009020	-0.000203	0.004751	0.298181	-0.057215	0.682383	-0.070922	-0.979350	-0.188791	0.014164
42298	-0.526353	1.316873	-9.696090	0.003510	0.000660	0.003938	0.300039	-0.057642	0.683138	-0.070871	-0.979373	-0.188687	0.014252
42299	-0.519173	1.307254	-9.677034	-0.007292	-0.001129	0.017065	0.300302	-0.056810	0.682486	-0.071118	-0.979416	-0.188365	0.014291
42300	-0.516658	1.321622	-9.691312	-0.012612	0.009388	0.010018	0.298970	-0.056109	0.682644	-0.071352	-0.979440	-0.188168	0.014138
42301	-0.506783	1.350527	-9.652609	-0.026931	0.009372	0.009915	0.298461	-0.060411	0.683397	-0.071939	-0.979431	-0.188007	0.013906
42302	-0.516157	1.391404	-9.680900	-0.014382	0.002398	0.003825	0.298463	-0.059855	0.681827	-0.072232	-0.979430	-0.187902	0.013893
42303	-0.566813	1.401231	-9.742840	-0.000085	0.004165	0.010123	0.297939	-0.061241	0.682215	-0.072314	-0.979459	-0.187722	0.013865
42304	-0.576757	1.360505	-9.714381	-0.003605	0.009441	-0.002226	0.300318	-0.060143	0.683240	-0.072368	-0.979451	-0.187749	0.013763
42305	-0.562330	1.350859	-9.685775	-0.007151	0.006825	-0.011080	0.300853	-0.061258	0.684009	-0.072570	-0.979391	-0.187990	0.013691
42306	-0.523708	1.346011	-9.599639	-0.001816	0.002414	-0.007547	0.298059	-0.058464	0.681453	-0.072614	-0.979361	-0.188123	0.013740
42307	-0.518648	1.379514	-9.642560	-0.016133	0.002413	-0.005883	0.298205	-0.060547	0.680904	-0.073009	-0.979306	-0.188258	0.013713
42308	-0.496834	1.393512	-9.729112	-0.001805	0.009424	-0.003992	0.299118	-0.058887	0.682746	-0.073027	-0.979294	-0.188324	0.013621
42309	-0.518278	1.436712	-9.814955	0.003498	-0.000208	0.010127	0.298592	-0.059300	0.682224	-0.073051	-0.979327	-0.188136	0.013693
42310	-0.503982	1.407912	-9.757727	-0.014413	-0.001108	0.011744	0.299382	-0.057916	0.681701	-0.073360	-0.979351	-0.187888	0.013736
42311	-0.518479	1.403523	-9.656706	-0.034040	0.002403	-0.002483	0.299921	-0.059307	0.681679	-0.074106	-0.979282	-0.187961	0.013634
42312	-0.537874	1.393958	-9.687894	-0.032310	0.003258	0.011635	0.299661	-0.060695	0.682194	-0.074749	-0.979281	-0.187718	0.013525
42313	-0.523453	1.384245	-9.680920	-0.046581	0.007644	0.002729	0.299266	-0.061109	0.682196	-0.075719	-0.979213	-0.187701	0.013266
42314	-0.533008	1.398752	-9.680670	-0.023288	0.018161	-0.000582	0.298210	-0.062492	0.682855	-0.076126	-0.979182	-0.187722	0.012917
42315	-0.525697	1.408295	-9.687834	-0.003604	0.005923	-0.004007	0.299809	-0.064029	0.683603	-0.076255	-0.979154	-0.187823	0.012864
42316	-0.470099	1.412972	-9.589717	-0.001825	0.012882	-0.002225	0.298355	-0.063881	0.681526	-0.076261	-0.979150	-0.187853	0.012702
42317	-0.469977	1.427639	-9.512639	0.000017	0.023391	-0.012746	0.299551	-0.064999	0.682941	-0.076249	-0.979098	-0.188150	0.012332
42318	-0.576338	1.422690	-9.829037	0.001909	0.020025	-0.027687	0.297819	-0.063601	0.682456	-0.076149	-0.979005	-0.188694	0.012082
42319	-0.600735	1.389102	-9.862861	0.023290	-0.007110	-0.014410	0.298079	-0.063186	0.683507	-0.075790	-0.978975	-0.188972	0.012406
42320	-0.489800	1.364548	-9.743926	0.032185	-0.009807	-0.007347	0.297676	-0.062351	0.683521	-0.075215	-0.978997	-0.189060	0.012824
42321	-0.484758	1.389055	-9.582656	0.002593	0.005864	0.007474	0.299127	-0.060692	0.683122	-0.075213	-0.979022	-0.188935	0.012781
42322	-0.515723	1.449381	-9.598519	-0.021500	0.018142	-0.002328	0.298060	-0.059992	0.683670	-0.075584	-0.978986	-0.188993	0.012441
42323	-0.522655	1.494954	-9.658022	-0.032302	0.016366	0.013461	0.298339	-0.061103	0.681422	-0.076231	-0.978983	-0.188775	0.012051
42324	-0.508184	1.494627	-9.727851	-0.010787	0.017273	0.006569	0.299138	-0.062775	0.683495	-0.076398	-0.979000	-0.188638	0.011756
42325	-0.488990	1.477610	-9.737826	0.001688	0.002382	0.013646	0.299141	-0.063053	0.683229	-0.076433	-0.979045	-0.188387	0.011767
42326	-0.489050	1.468092	-9.704287	-0.018024	-0.009884	0.015218	0.297548	-0.062905	0.682992	-0.076846	-0.979074	-0.188056	0.011962
42327	-0.484529	1.422589	-9.627938	-0.018872	0.009365	0.008219	0.297298	-0.065264	0.682316	-0.077255	-0.979070	-0.187926	0.011766
42328	-0.523297	1.403700	-9.610996	-0.007275	-0.008127	0.010010	0.298747	-0.064162	0.683749	-0.077449	-0.979097	-0.187689	0.011976
42329	-0.556883	1.437382	-9.694441	-0.004529	0.005917	0.003051	0.298485	-0.064438	0.683357	-0.077585	-0.979094	-0.187652	0.011913
42330	-0.525569	1.427419	-9.726070	-0.005384	-0.000188	-0.006681	0.298485	-0.063882	0.682311	-0.077709	-0.979063	-0.187755	0.012000
42331	-0.484353	1.446686	-9.613241	-0.007182	0.000652	-0.007584	0.298761	-0.066105	0.683073	-0.077910	-0.979015	-0.187919	0.012047
42332	-0.522554	1.509356	-9.667471	-0.010807	0.007640	0.006540	0.298763	-0.066105	0.682416	-0.078114	-0.979030	-0.187767	0.011941
42333	-0.505624	1.513953	-9.694002	-0.016107	0.002426	-0.009383	0.298227	-0.066520	0.684522	-0.078485	-0.978961	-0.187971	0.011922
42334	-0.479264	1.484941	-9.675336	-0.003575	0.009418	-0.009280	0.298637	-0.067354	0.682406	-0.078537	-0.978927	-0.188135	0.011832
42335	-0.479200	1.494496	-9.696857	0.017877	0.009415	-0.003834	0.299959	-0.066806	0.683048	-0.078216	-0.978934	-0.188233	0.011793
42336	-0.484286	1.458477	-9.690018	0.003514	-0.007224	0.001282	0.298231	-0.066797	0.683731	-0.078195	-0.978945	-0.188167	0.012040
42337	-0.498509	1.494757	-9.660636	-0.021553	-0.004617	0.004644	0.299167	-0.067635	0.683183	-0.078699	-0.978920	-0.188086	0.012112
42338	-0.537145	1.495045	-9.665107	-0.012577	-0.001090	-0.000553	0.299696	-0.066804	0.682264	-0.078969	-0.978900	-0.188069	0.012181
42339	-0.525137	1.485373	-9.650900	-0.000136	0.002361	0.018930	0.299436	-0.067358	0.681868	-0.079031	-0.978963	-0.187715	0.012176
42340	-0.527621	1.475771	-9.650990	-0.011707	-0.000233	0.004736	0.299437	-0.068192	0.682911	-0.079282	-0.978966	-0.187593	0.012223
42341	-0.542093	1.480475	-9.722915	-0.016163	0.005910	0.004733	0.297852	-0.069294	0.682398	-0.079639	-0.978951	-0.187526	0.012113
42342	-0.542128	1.475650	-9.727777	-0.008954	0.002442	-0.007564	0.298916	-0.069716	0.682378	-0.079823	-0.978913	-0.187644	0.012138
42343	-0.522973	1.451563	-9.689763	0.007131	0.009421	-0.002146	0.298396	-0.067905	0.676363	-0.079705	-0.978911	-0.187712	0.012059
42344	-0.547014	1.466213	-9.679773	0.009834	0.012934	-0.005628	0.299595	-0.069300	0.677381	-0.079482	-0.978914	-0.187797	0.011947
42345	-0.515404	1.497177	-9.698918	0.016132	0.009449	-0.013528	0.297724	-0.067068	0.677432	-0.079183	-0.978883	-0.188086	0.011920
42346	-0.513010	1.494717	-9.710984	0.026808	0.011170	0.000653	0.298126	-0.070128	0.681335	-0.078635	-0.978936	-0.188040	0.011896
42347	-0.546569	1.528721	-9.688673	0.001738	0.007662	0.003118	0.297458	-0.069847	0.682136	-0.078630	-0.978944	-0.188004	0.011826
42348	-0.483665	1.542882	-9.616948	-0.008937	0.018154	-0.009276	0.298756	-0.066245	0.684516	-0.078754	-0.978900	-0.188199	0.011544
42349	-0.488664	1.518896	-9.607567	-0.008972	0.011142	-0.004018	0.297433	-0.067071	0.684791	-0.078946	-0.978865	-0.188310	0.011374
42350	-0.498408	1.509160	-9.670085	-0.010778	0.011145	0.001258	0.300094	-0.068752	0.685784	-0.079135	-0.978861	-0.188263	0.011208
42351	-0.522720	1.487576	-9.710982	-0.022441	0.007642	0.008214	0.297955	-0.066797	0.686887	-0.079606	-0.978850	-0.188132	0.011037
42352	-0.493867	1.470476	-9.723446	0.005293	-0.006348	0.004829	0.297950	-0.065964	0.686895	-0.079548	-0.978875	-0.188013	0.011265
42353	-0.508384	1.465852	-9.699339	0.002632	-0.004587	-0.000469	0.297330	-0.068872	0.679259	-0.079568	-0.978869	-0.188027	0.011442
42354	-0.537209	1.485483	-9.645988	0.001672	-0.001123	0.013647	0.298385	-0.067767	0.679254	-0.079562	-0.978929	-0.187708	0.011544
42355	-0.573531	1.471364	-9.636223	-0.009074	-0.003744	0.014448	0.297195	-0.068316	0.679004	-0.079811	-0.978960	-0.187434	0.011641
42356	-0.551799	1.471187	-9.638816	-0.000081	0.009391	0.008387	0.298110	-0.066656	0.680320	-0.079799	-0.978996	-0.187258	0.011537
42357	-0.527496	1.494852	-9.703648	-0.000057	0.002410	0.003074	0.297711	-0.066376	0.680066	-0.079843	-0.979000	-0.187215	0.011568
42358	-0.505761	1.494711	-9.694222	-0.007207	0.000656	0.000365	0.297827	-0.066796	0.685576	-0.080002	-0.978994	-0.187179	0.011621
42359	-0.503510	1.470750	-9.658465	-0.007201	0.018142	0.003065	0.296775	-0.068456	0.685575	-0.080124	-0.978990	-0.187163	0.011317
42360	-0.541977	1.495053	-9.674679	0.009800	0.007667	0.000525	0.296782	-0.069845	0.685824	-0.079923	-0.979017	-0.187109	0.011298
42361	-0.508482	1.451479	-9.680275	0.008913	-0.001081	-0.003938	0.296121	-0.067478	0.680998	-0.079798	-0.979009	-0.187196	0.011443
42362	-0.469993	1.429633	-9.647210	0.020565	0.009410	-0.006475	0.297181	-0.067067	0.680855	-0.079378	-0.979025	-0.187293	0.011441
42363	-0.479405	1.465655	-9.689978	0.019604	0.005886	0.008496	0.296360	-0.065538	0.685348	-0.079015	-0.979082	-0.187146	0.011468
42364	-0.474379	1.494363	-9.728146	0.005345	0.007663	-0.002171	0.297024	-0.064986	0.684555	-0.078901	-0.979088	-0.187166	0.011435
42365	-0.488964	1.480118	-9.704149	-0.000093	-0.000242	0.010099	0.296493	-0.064844	0.684302	-0.078946	-0.979119	-0.186981	0.011504
42366	-0.527725	1.461325	-9.655961	-0.003665	-0.008104	0.004764	0.297036	-0.066652	0.683619	-0.079068	-0.979137	-0.186821	0.011738
42367	-0.523096	1.432498	-9.632298	0.028591	-0.000206	-0.003792	0.297297	-0.065403	0.682971	-0.078546	-0.979161	-0.186902	0.011937
42368	-0.542384	1.437408	-9.648899	0.028578	-0.011572	-0.003826	0.298473	-0.063050	0.684290	-0.078048	-0.979193	-0.186914	0.012371
42369	-0.547204	1.439755	-9.680076	0.002623	-0.002833	0.001306	0.297947	-0.063602	0.684030	-0.078043	-0.979195	-0.186897	0.012519
42370	-0.537353	1.466167	-9.670243	-0.011729	-0.006359	0.008240	0.297555	-0.064433	0.683502	-0.078318	-0.979213	-0.186675	0.012682
42371	-0.522825	1.470930	-9.648683	0.014222	-0.001111	0.008444	0.297815	-0.063184	0.682985	-0.078082	-0.979260	-0.186518	0.012829
42372	-0.542241	1.458901	-9.699126	0.032126	0.002410	0.008592	0.297537	-0.061656	0.684055	-0.077465	-0.979347	-0.186308	0.012983
42373	-0.515901	1.427454	-9.690102	0.014228	0.012888	0.012010	0.298334	-0.061382	0.683389	-0.077176	-0.979410	-0.186103	0.012850
42374	-0.508665	1.427294	-9.723814	-0.044793	0.007645	0.004510	0.298076	-0.063048	0.684165	-0.078045	-0.979367	-0.185982	0.012622
42375	-0.527870	1.441995	-9.685024	-0.042988	-0.001091	-0.002550	0.297816	-0.064296	0.684419	-0.078923	-0.979284	-0.186055	0.012573
42376	-0.494050	1.441907	-9.627634	0.005304	0.005886	0.003103	0.297814	-0.064713	0.685859	-0.078817	-0.979313	-0.185946	0.012568
42377	-0.537348	1.466226	-9.651015	0.032177	0.002427	-0.003745	0.298332	-0.064301	0.688745	-0.078208	-0.979344	-0.186029	0.012731
42378	-0.561652	1.446938	-9.727939	-0.003590	0.002448	-0.006644	0.297417	-0.064155	0.684689	-0.078287	-0.979323	-0.186105	0.012776
42379	-0.528020	1.422606	-9.733315	-0.016121	0.007680	-0.004088	0.298219	-0.064714	0.683883	-0.078602	-0.979278	-0.186216	0.012658
42380	-0.518288	1.432203	-9.716465	-0.007144	0.019934	-0.007504	0.296901	-0.066096	0.683627	-0.078684	-0.979256	-0.186317	0.012350
42381	-0.643942	1.421122	-9.727525	-0.035769	0.011224	-0.011233	0.296641	-0.066649	0.682837	-0.079366	-0.979154	-0.186578	0.012106
42382	-0.556807	1.442706	-9.526137	-0.005350	-0.001066	-0.019894	0.298502	-0.066659	0.682021	-0.079488	-0.979084	-0.186889	0.012236
42383	-0.479085	1.504683	-9.511674	0.027731	0.005899	-0.012589	0.298223	-0.066382	0.685574	-0.078947	-0.979076	-0.187152	0.012335
42384	-0.503042	1.535721	-9.648108	0.035789	0.005930	-0.009870	0.298484	-0.065828	0.685707	-0.078240	-0.979106	-0.187280	0.012465
42385	-0.503089	1.532956	-9.765910	0.016978	-0.001063	-0.003862	0.299001	-0.063331	0.685724	-0.077942	-0.979112	-0.187364	0.012643
42386	-0.515410	1.499304	-9.790226	-0.001785	0.007697	-0.006614	0.298227	-0.065130	0.682172	-0.077966	-0.979096	-0.187440	0.012593
42387	-0.527599	1.480420	-9.703813	-0.026868	0.007666	-0.002393	0.298485	-0.064716	0.683748	-0.078495	-0.979041	-0.187520	0.012432
42388	-0.484424	1.437035	-9.622966	-0.022406	0.007638	-0.002384	0.298213	-0.063881	0.684154	-0.078924	-0.979004	-0.187541	0.012297
42389	-0.505911	1.470938	-9.603163	-0.022450	0.005869	0.006434	0.298484	-0.064716	0.683879	-0.079374	-0.978987	-0.187444	0.012173
42390	-0.522881	1.465855	-9.735266	-0.033207	0.007629	0.015181	0.298501	-0.067632	0.683981	-0.080019	-0.979005	-0.187089	0.011972
42391	-0.527644	1.475485	-9.744728	-0.032213	-0.002810	-0.009519	0.297172	-0.067069	0.683613	-0.080686	-0.978911	-0.187292	0.012007
42392	-0.508312	1.475510	-9.687211	-0.021532	0.005894	0.003801	0.298234	-0.067075	0.683334	-0.081106	-0.978900	-0.187178	0.011901
42393	-0.522844	1.466303	-9.588649	-0.025081	-0.001097	-0.007705	0.298103	-0.067769	0.683986	-0.081625	-0.978824	-0.187347	0.011927
42394	-0.612215	1.466679	-9.693626	-0.064356	0.016470	-0.020235	0.297061	-0.070817	0.683446	-0.082837	-0.978659	-0.187702	0.011495
42395	-0.619165	1.509847	-9.753157	-0.143146	0.012933	-0.007592	0.298528	-0.073187	0.685239	-0.085611	-0.978387	-0.187918	0.010809
42396	-0.512548	1.557430	-9.652584	-0.179016	-0.001156	0.003526	0.298149	-0.076378	0.685081	-0.089138	-0.978095	-0.187830	0.010250
42397	-0.443980	1.689301	-9.615607	-0.229096	0.023297	0.005017	0.297922	-0.083598	0.685932	-0.093553	-0.977694	-0.187832	0.009014
42398	-0.529694	1.860667	-9.641739	-0.277431	0.032041	0.013570	0.297304	-0.091648	0.686124	-0.098878	-0.977231	-0.187583	0.007421
42399	-0.502300	1.975985	-9.616615	-0.329346	0.045991	0.022069	0.296287	-0.099140	0.685802	-0.105172	-0.976642	-0.187299	0.005331
42400	-0.523519	2.046084	-9.557942	-0.454713	0.040653	0.042303	0.294778	-0.113851	0.686203	-0.113921	-0.975818	-0.186530	0.002845
42401	-0.579926	2.265167	-9.636655	-0.730292	0.058087	0.050995	0.292774	-0.134946	0.686548	-0.127981	-0.974236	-0.185700	-0.001036
42402	-0.582333	2.602089	-9.584691	-1.030959	0.057969	0.059446	0.291607	-0.161876	0.685247	-0.147841	-0.971614	-0.184587	-0.006047
42403	-0.598309	3.064492	-9.435028	-1.245738	0.073596	0.072132	0.290191	-0.191721	0.683920	-0.171762	-0.967877	-0.183205	-0.012183
42404	-0.376528	3.335743	-9.049267	-1.260237	0.075116	0.103734	0.287772	-0.229473	0.678589	-0.195815	-0.963600	-0.181077	-0.018509
42405	-0.334237	3.838847	-8.813114	-1.238847	0.079388	0.119852	0.286410	-0.266397	0.673383	-0.219345	-0.958844	-0.178569	-0.024887
42406	-0.260456	4.362662	-8.802921	-1.414254	0.090648	0.134560	0.281676	-0.314131	0.663391	-0.245999	-0.952700	-0.175539	-0.032143
42407	-0.173249	4.739496	-8.842604	-1.523449	0.073081	0.140801	0.278643	-0.357430	0.653287	-0.274605	-0.945197	-0.172155	-0.039463
42408	0.027512	5.448621	-8.475661	-1.884046	0.058849	0.134674	0.275891	-0.400312	0.637929	-0.309708	-0.934589	-0.168376	-0.047694
42409	0.107441	5.805340	-8.032414	-2.200059	0.058574	0.162369	0.273920	-0.456938	0.611522	-0.350186	-0.920545	-0.163433	-0.057070
42410	-0.065777	6.551795	-7.423872	-2.182372	0.018189	0.183691	0.270253	-0.516329	0.581174	-0.389739	-0.904966	-0.157561	-0.065686
42411	-0.054733	7.402491	-6.866195	-1.991066	-0.030923	0.195639	0.264745	-0.575985	0.546254	-0.425323	-0.889379	-0.151021	-0.072790
42412	0.109792	7.755141	-5.964661	-2.012573	-0.032887	0.179617	0.262233	-0.624270	0.509038	-0.460601	-0.872137	-0.144489	-0.079661
42413	0.144070	8.128171	-5.023313	-2.259576	-0.029646	0.169062	0.261939	-0.664513	0.469505	-0.499382	-0.850960	-0.137491	-0.087074
42414	0.281223	8.370167	-4.194920	-2.590653	0.010303	0.165022	0.258678	-0.711952	0.417075	-0.542432	-0.824398	-0.130174	-0.095871
42415	0.367228	8.882541	-3.175505	-2.959420	0.072897	0.188171	0.254135	-0.758542	0.350226	-0.589724	-0.791203	-0.121917	-0.106581
42416	0.206402	9.324522	-2.207646	-3.276279	0.100619	0.199297	0.242484	-0.806473	0.269027	-0.639527	-0.751210	-0.112748	-0.118224
42417	0.082576	9.531101	-1.040922	-3.217239	0.077752	0.164452	0.236340	-0.840548	0.183942	-0.685977	-0.708698	-0.103385	-0.128430
42418	0.160750	9.616139	0.223608	-2.879065	0.056628	0.131559	0.236853	-0.858832	0.104822	-0.725132	-0.668217	-0.094737	-0.136725
42419	0.344313	9.586703	1.291231	-2.508694	0.021518	0.102324	0.233425	-0.865714	0.033232	-0.757493	-0.631066	-0.086642	-0.143013
42420	0.545799	9.362290	2.356458	-2.264554	0.003824	0.093336	0.232586	-0.864838	-0.032280	-0.785003	-0.596302	-0.078933	-0.148204
42421	0.623549	9.059253	3.352148	-2.258421	0.005346	0.093278	0.221609	-0.853768	-0.099900	-0.810941	-0.560257	-0.071049	-0.153097
42422	0.765195	8.579577	4.167398	-2.214689	-0.001840	0.089888	0.219886	-0.840254	-0.160938	-0.834672	-0.523964	-0.063123	-0.157481
42423	0.925481	8.331704	5.321639	-2.135281	0.011847	0.109778	0.222119	-0.826349	-0.215466	-0.856034	-0.487770	-0.055272	-0.161961
42424	0.776271	7.718059	5.633130	-2.081737	0.032790	0.134829	0.219918	-0.803255	-0.269704	-0.875114	-0.451789	-0.047677	-0.166700
42425	0.903367	7.239941	6.133668	-2.154414	0.018579	0.158774	0.216892	-0.776409	-0.321659	-0.893325	-0.413536	-0.039199	-0.171529
42426	0.731789	6.852341	7.156975	-2.425788	0.018278	0.187586	0.205710	-0.734518	-0.381350	-0.911657	-0.369854	-0.029551	-0.176680
42427	0.862790	6.242167	7.744891	-2.266595	0.033918	0.187744	0.201929	-0.692812	-0.431963	-0.926893	-0.327877	-0.020585	-0.181499
42428	1.133088	5.525079	8.335182	-2.266495	0.082791	0.159484	0.204915	-0.652950	-0.478758	-0.940177	-0.285344	-0.012760	-0.185699
42429	0.980922	4.502186	8.526626	-2.463346	0.114258	0.159758	0.203704	-0.600709	-0.522476	-0.952538	-0.238002	-0.004646	-0.189751
42430	0.992159	4.027754	9.150784	-2.544724	0.152650	0.141566	0.205363	-0.540708	-0.564453	-0.962849	-0.188725	0.002853	-0.193123
42431	0.850332	3.107477	9.102971	-2.318235	0.184328	0.120277	0.202680	-0.468886	-0.598892	-0.970147	-0.142842	0.008914	-0.195787
42432	0.830832	2.398844	9.359374	-1.994321	0.179170	0.103089	0.205618	-0.411264	-0.623183	-0.974693	-0.103357	0.013615	-0.197750
42433	0.864372	1.677807	9.627193	-1.691838	0.170513	0.075139	0.213137	-0.367415	-0.644398	-0.977397	-0.069278	0.017353	-0.198983
42434	1.006053	1.218317	9.964385	-1.446623	0.182774	0.053916	0.215582	-0.323683	-0.656475	-0.978837	-0.040251	0.019690	-0.199678
42435	1.064284	0.573978	10.206435	-1.242633	0.161806	0.039311	0.221353	-0.283303	-0.665484	-0.979438	-0.014914	0.021765	-0.200014
42436	0.866897	-0.009313	10.095679	-1.047522	0.139248	0.019446	0.221285	-0.247477	-0.666964	-0.979517	0.006154	0.023317	-0.199913
42437	0.826616	-0.233244	9.915595	-0.782651	0.119269	0.010700	0.225398	-0.222365	-0.670191	-0.979299	0.022292	0.024384	-0.199703
42438	0.839853	-0.395701	9.524250	-0.532926	0.095836	-0.006979	0.230072	-0.201977	-0.674130	-0.979081	0.033092	0.024726	-0.199233
42439	0.680190	-0.415576	8.910110	-0.485404	0.012973	-0.036835	0.230661	-0.187539	-0.676359	-0.978850	0.042914	0.026727	-0.198236
42440	0.521240	-1.058681	9.788566	-0.429153	0.020733	-0.036500	0.232325	-0.175327	-0.679151	-0.978602	0.051361	0.028143	-0.197251
42441	0.610319	-1.097732	9.830610	-0.333421	0.048706	-0.028688	0.231711	-0.163246	-0.675213	-0.978357	0.058332	0.028838	-0.196428
42442	0.847459	-1.375444	10.075333	-0.202964	0.052052	0.002102	0.233263	-0.155200	-0.676732	-0.978134	0.062493	0.028705	-0.196274
42443	0.741858	-1.296484	10.456901	-0.153087	0.030061	0.035909	0.234424	-0.147984	-0.679173	-0.977793	0.065873	0.029000	-0.196829
42444	0.641390	-1.156772	10.267096	-0.061852	0.044989	0.052552	0.234140	-0.146040	-0.677048	-0.977530	0.067275	0.028385	-0.197747
42445	0.623067	-1.012775	10.115087	0.084967	0.057335	0.043131	0.234953	-0.148543	-0.677742	-0.977485	0.066065	0.027202	-0.198539
42446	0.579161	-1.057324	9.593400	0.102983	0.064489	0.032730	0.236039	-0.154105	-0.675450	-0.977525	0.064310	0.025580	-0.199137
42447	0.578435	-1.162766	9.719578	0.026041	0.062707	0.026852	0.235521	-0.157158	-0.674160	-0.977467	0.064231	0.024555	-0.199572
42448	0.491669	-1.138144	9.684558	-0.074200	0.081930	0.040321	0.239888	-0.154960	-0.674073	-0.977250	0.066013	0.023289	-0.200206
42449	0.666692	-0.976027	9.658473	-0.174400	0.087102	0.041353	0.241994	-0.151639	-0.674335	-0.976875	0.069921	0.022580	-0.200792
42450	0.771637	-1.157385	9.612220	-0.183345	0.069595	0.035870	0.243815	-0.145678	-0.673777	-0.976499	0.073783	0.021996	-0.201299
42451	0.883344	-1.747362	9.676577	-0.103872	0.078255	0.068047	0.245641	-0.141802	-0.670877	-0.976091	0.076270	0.021172	-0.202439
42452	0.680426	-1.755551	9.627761	-0.110334	0.068599	0.110321	0.247486	-0.139452	-0.670882	-0.975501	0.078732	0.020202	-0.204427
42453	0.651019	-1.804479	9.283755	-0.088995	0.050234	0.143901	0.248010	-0.137649	-0.672054	-0.974775	0.080849	0.019776	-0.207089
42454	0.509062	-1.718097	8.853348	-0.061300	0.001357	0.151045	0.249342	-0.137655	-0.673256	-0.974048	0.082093	0.019850	-0.209994
42455	0.246443	-1.662824	9.740727	-0.076542	0.008276	0.136050	0.248006	-0.137094	-0.671786	-0.973337	0.083787	0.020211	-0.212569
42456	0.401208	-1.632765	9.739738	-0.148824	0.032792	0.101206	0.246280	-0.136806	-0.672019	-0.972667	0.086847	0.020127	-0.214411
42457	0.057753	-1.720410	10.092601	-0.253375	0.026763	0.059966	0.246779	-0.130977	-0.672494	-0.971956	0.092013	0.021008	-0.215394
42458	-0.093818	-1.976800	10.026067	-0.212150	0.005011	0.039034	0.248589	-0.123629	-0.670872	-0.971392	0.096157	0.021843	-0.216041
42459	-0.194556	-1.877707	9.924726	-0.093880	-0.006197	0.002899	0.247774	-0.120292	-0.671089	-0.971183	0.098049	0.022753	-0.216036
42460	-0.140999	-1.815761	9.867292	0.011790	-0.043729	-0.026428	0.245652	-0.120558	-0.671059	-0.971302	0.097602	0.023694	-0.215603
42461	-0.024472	-1.716896	9.458834	0.087034	-0.050636	-0.035604	0.242997	-0.120265	-0.671410	-0.971589	0.095750	0.024733	-0.215022
42462	0.141561	-1.795550	9.331516	0.147838	-0.048918	-0.023762	0.240898	-0.124419	-0.671551	-0.971947	0.092638	0.025184	-0.214716
42463	0.339431	-2.144343	9.042189	0.137183	-0.059375	-0.038982	0.239995	-0.128997	-0.671320	-0.972324	0.089773	0.026183	-0.214108
42464	0.440246	-1.588641	10.110044	0.128194	-0.028126	-0.046805	0.238158	-0.132875	-0.671068	-0.972737	0.087119	0.026356	-0.213304
42465	0.016657	-2.739861	10.119690	0.015426	0.047182	-0.024552	0.238306	-0.135653	-0.670835	-0.972881	0.087097	0.025773	-0.212724
42466	0.168813	-2.399499	10.117483	-0.061555	0.085562	-0.003802	0.239764	-0.135105	-0.671115	-0.972834	0.088640	0.024467	-0.212459
42467	0.236083	-1.774474	10.172158	-0.068745	0.102984	0.010413	0.242542	-0.134288	-0.669836	-0.972704	0.090519	0.023090	-0.212416
42468	0.288852	-1.809944	9.719442	0.031664	0.138141	-0.010770	0.244790	-0.133884	-0.668290	-0.972868	0.090468	0.020379	-0.211960
42469	0.294157	-1.729540	9.282889	0.148059	0.119038	-0.021421	0.248792	-0.138073	-0.667211	-0.973260	0.088169	0.017831	-0.211358
42470	0.045788	-1.683858	9.429766	0.180292	0.089379	-0.038837	0.251748	-0.144893	-0.666405	-0.973768	0.085007	0.015488	-0.210497
42471	0.156358	-1.428736	9.763424	0.051394	0.057748	-0.043404	0.253888	-0.148099	-0.665813	-0.974050	0.084303	0.014571	-0.209542
42472	-0.060743	-1.400174	9.897817	-0.052510	0.047211	-0.024745	0.254409	-0.146991	-0.664628	-0.974080	0.085501	0.014004	-0.208955
42473	0.032337	-1.220137	10.016854	0.026379	0.075240	-0.052260	0.256121	-0.144640	-0.664762	-0.974361	0.085319	0.012852	-0.207787
42474	0.256436	-1.280304	9.790706	0.135645	0.061306	-0.074499	0.258000	-0.149651	-0.662477	-0.974915	0.082895	0.011312	-0.206255
42475	0.099352	-1.289409	9.558820	0.132127	0.036934	-0.088661	0.258820	-0.153821	-0.662268	-0.975505	0.080448	0.010530	-0.204467
42476	0.100836	-1.084712	9.642879	0.089188	-0.020802	-0.108529	0.259497	-0.156324	-0.662041	-0.976086	0.078584	0.010837	-0.202392
42477	0.211301	-1.169868	9.607297	0.067789	-0.014673	-0.122812	0.258049	-0.158260	-0.662432	-0.976687	0.077135	0.011378	-0.200006
42478	0.119534	-1.171453	9.641720	0.024807	-0.008560	-0.114265	0.260054	-0.160770	-0.662225	-0.977180	0.076575	0.011713	-0.197784
42479	0.048469	-0.971880	9.437928	-0.012679	0.007261	-0.123226	0.259520	-0.160490	-0.661689	-0.977653	0.076751	0.012138	-0.195335
42480	0.018796	-1.065767	9.336160	-0.080608	0.033538	-0.128921	0.259908	-0.158826	-0.661547	-0.978038	0.078412	0.012086	-0.192734
42481	-0.084626	-1.350657	9.511633	-0.116501	0.036985	-0.111577	0.261346	-0.155502	-0.660879	-0.978298	0.080715	0.012300	-0.190438
42482	-0.703220	-1.434473	10.414906	-0.174050	0.063103	-0.065932	0.262119	-0.151062	-0.661371	-0.978278	0.084330	0.011926	-0.188995
42483	-0.985569	-1.075794	10.575288	-0.240176	0.112142	-0.072250	0.264596	-0.143856	-0.660549	-0.978170	0.089321	0.010998	-0.187309
42484	-0.562100	-1.273274	10.002144	-0.173933	0.103400	-0.067548	0.269468	-0.137635	-0.659774	-0.978127	0.093082	0.009839	-0.185759
42485	-0.144390	-1.605000	9.562100	-0.016477	0.068412	-0.064068	0.270112	-0.134862	-0.658705	-0.978361	0.093514	0.008888	-0.184354
42486	0.066015	-1.886791	9.191717	0.094344	0.033403	-0.037946	0.271569	-0.134870	-0.657939	-0.978682	0.091771	0.008049	-0.183561
42487	-0.032911	-2.204323	8.929345	0.125483	0.012413	0.000066	0.271990	-0.138482	-0.658507	-0.978923	0.089256	0.007564	-0.183538
42488	-0.187304	-2.196923	9.382615	0.061622	0.008703	0.060426	0.270683	-0.142502	-0.657739	-0.978812	0.088078	0.007151	-0.184711
42489	-0.329622	-1.852779	9.866091	-0.071802	0.016440	0.075445	0.272555	-0.145290	-0.657008	-0.978416	0.089479	0.007172	-0.186127
42490	-0.163916	-1.651295	10.104922	-0.095980	0.055680	0.085971	0.274253	-0.141691	-0.655028	-0.977930	0.091563	0.006377	-0.187692
42491	0.130959	-1.943088	9.825027	-0.006374	0.067978	0.066260	0.275457	-0.142668	-0.656238	-0.977687	0.091875	0.005168	-0.188841
42492	0.050668	-2.026678	9.815145	0.040147	0.041784	0.059462	0.276531	-0.145035	-0.655753	-0.977540	0.091240	0.004182	-0.189927
42493	0.026224	-2.049870	9.247869	0.010749	-0.014900	0.029979	0.278804	-0.148380	-0.655033	-0.977453	0.090920	0.004614	-0.190518
42494	-0.023871	-2.299757	9.206973	-0.016975	-0.062964	0.012825	0.277485	-0.149623	-0.655550	-0.977369	0.090999	0.005978	-0.190877
42495	0.068716	-2.193792	9.486196	-0.056412	-0.070077	0.018668	0.275360	-0.149611	-0.654993	-0.977189	0.091818	0.007783	-0.191337
42496	0.171670	-1.978273	9.434908	-0.147547	-0.029843	0.004946	0.274851	-0.151412	-0.658417	-0.976892	0.094573	0.009014	-0.191461
42497	0.205143	-2.028695	9.549406	-0.190436	-0.007990	-0.005003	0.275090	-0.146831	-0.658375	-0.976545	0.098254	0.010185	-0.191315
42498	0.151359	-2.121960	9.589658	-0.200247	0.020891	-0.004974	0.276119	-0.140448	-0.659378	-0.976169	0.102229	0.010645	-0.191128
42499	0.016722	-2.039094	9.601386	-0.111540	0.035006	-0.028892	0.277286	-0.136012	-0.658826	-0.976059	0.104530	0.010734	-0.190439
42500	-0.200701	-2.060565	9.891432	0.042477	0.035132	-0.063842	0.279411	-0.136718	-0.658078	-0.976399	0.103807	0.010112	-0.189122
42501	-0.180196	-1.879392	9.410239	0.158108	0.030085	-0.097342	0.279677	-0.137831	-0.656517	-0.977098	0.100802	0.009404	-0.187161
42502	-0.235143	-2.142689	9.691297	0.198390	0.016973	-0.114762	0.281847	-0.145480	-0.657152	-0.977922	0.096953	0.008653	-0.184915
42503	-0.265672	-2.376548	10.222442	0.169683	0.056211	-0.102544	0.284385	-0.148688	-0.656566	-0.978634	0.093833	0.007390	-0.182801
42504	0.049479	-2.201447	10.079931	0.101654	0.078835	-0.084509	0.286396	-0.152587	-0.655847	-0.979143	0.092105	0.005725	-0.181007
42505	-0.198746	-1.768892	9.315531	-0.042257	0.037945	-0.104030	0.287995	-0.153985	-0.655360	-0.979445	0.093076	0.005595	-0.178867
42506	-0.797999	-1.828414	9.560365	-0.121909	0.020566	-0.111560	0.291533	-0.145672	-0.656251	-0.979616	0.095512	0.005927	-0.176622
42507	-0.965873	-1.683477	10.121085	-0.124527	0.084391	-0.121855	0.292180	-0.143038	-0.655577	-0.979812	0.098251	0.005154	-0.174034
42508	-0.761553	-1.471575	9.931885	-0.134286	0.149097	-0.114656	0.296136	-0.138616	-0.655594	-0.979954	0.101376	0.003018	-0.171477
42509	-0.413023	-1.339260	9.255023	-0.167329	0.098400	-0.123955	0.300886	-0.134477	-0.654443	-0.980040	0.104966	0.002085	-0.168815
42510	-0.287790	-1.383801	9.166904	-0.119981	0.012664	-0.131015	0.303239	-0.128659	-0.653895	-0.980226	0.107342	0.002610	-0.166214
42511	-0.291363	-1.551586	9.350074	0.014917	-0.025900	-0.102892	0.304692	-0.127000	-0.654689	-0.980606	0.106902	0.003449	-0.164234
42512	-0.323401	-1.647044	9.515093	0.094509	-0.015418	-0.096119	0.304828	-0.128112	-0.653651	-0.981119	0.104979	0.003739	-0.162389
42513	-0.312832	-1.521869	9.574124	0.106945	-0.001487	-0.073047	0.304574	-0.129499	-0.654581	-0.981589	0.102783	0.003721	-0.160949
42514	-0.255767	-1.642909	9.466487	0.033537	0.028204	-0.053247	0.305649	-0.132560	-0.653314	-0.981831	0.102200	0.003262	-0.159853
42515	-0.188493	-1.680494	9.145813	-0.023687	0.017745	-0.056366	0.306969	-0.130762	-0.654367	-0.981976	0.102616	0.003248	-0.158691
42516	-0.081479	-1.581968	9.388773	-0.020215	-0.008610	-0.046761	0.307771	-0.131738	-0.654258	-0.982082	0.102972	0.003670	-0.157794
42517	-0.019763	-1.740355	9.665222	-0.028245	-0.022645	-0.064551	0.308830	-0.131466	-0.653877	-0.982240	0.103327	0.004488	-0.156553
42518	-0.255461	-2.282073	9.680255	0.032493	-0.015604	-0.042975	0.309228	-0.130079	-0.656102	-0.982440	0.102625	0.004875	-0.155747
42519	-0.901329	-2.812154	10.881470	0.072473	0.007023	-0.009939	0.309490	-0.129803	-0.655709	-0.982629	0.101139	0.004658	-0.155528
42520	-0.525256	-1.554475	10.955175	-0.063227	0.097916	-0.043941	0.312955	-0.131765	-0.656439	-0.982644	0.102671	0.003113	-0.154469
42521	-0.164212	-1.670262	9.407700	-0.188085	0.091223	-0.093437	0.315038	-0.126224	-0.654182	-0.982556	0.106528	0.002206	-0.152418
42522	-0.198994	-2.126286	8.854764	-0.180919	0.026631	-0.101620	0.318972	-0.118192	-0.653768	-0.982472	0.110149	0.002544	-0.150362
42523	-0.694328	-2.539945	9.969494	-0.030968	-0.029484	-0.070731	0.319475	-0.112640	-0.654902	-0.982625	0.110580	0.003473	-0.149022
42524	-0.623876	-1.806805	9.991735	0.204248	-0.013779	-0.040634	0.319482	-0.114029	-0.654522	-0.983189	0.106511	0.003319	-0.148272
42525	-0.409564	-1.553590	9.966360	0.255361	0.005463	-0.057827	0.321123	-0.121813	-0.655676	-0.983904	0.101384	0.002653	-0.147127
42526	-0.504578	-2.005297	9.885075	0.094410	0.000279	-0.081991	0.319826	-0.127360	-0.655186	-0.984331	0.099512	0.002631	-0.145541
42527	-0.400314	-1.928389	9.344278	-0.037951	-0.001428	-0.080322	0.320882	-0.124865	-0.657541	-0.984500	0.100145	0.002989	-0.143950
42528	-0.217897	-1.735963	9.022851	-0.016393	-0.034617	-0.098799	0.321927	-0.122789	-0.656092	-0.984745	0.100352	0.004011	-0.142092
42529	-0.014276	-1.631381	9.132856	0.119663	-0.055615	-0.119954	0.322332	-0.123346	-0.657286	-0.985328	0.097714	0.005073	-0.139838
42530	0.076063	-1.838217	9.370047	0.223517	-0.050362	-0.140401	0.321159	-0.126394	-0.658480	-0.986136	0.093143	0.005809	-0.137209
42531	0.166285	-2.064046	9.688737	0.187805	-0.021543	-0.159142	0.321446	-0.129727	-0.659043	-0.986919	0.089258	0.006104	-0.134116
42532	0.217896	-2.280480	9.834818	0.107393	0.014313	-0.179047	0.323846	-0.131685	-0.658968	-0.987582	0.087145	0.005947	-0.130586
42533	0.174392	-2.280625	9.676563	0.081542	0.023136	-0.193286	0.325983	-0.134474	-0.658372	-0.988229	0.085512	0.005731	-0.126719
42534	-0.035471	-2.241202	9.448093	0.034356	0.040825	-0.233142	0.328488	-0.131988	-0.657597	-0.988871	0.084901	0.005329	-0.122058
42535	-0.188878	-2.426866	9.694840	-0.182258	0.023248	-0.226851	0.330569	-0.125475	-0.656250	-0.989102	0.088533	0.005820	-0.117492
42536	-0.454281	-2.741413	9.984334	-0.501071	0.033550	-0.170090	0.333002	-0.108685	-0.658484	-0.988562	0.098492	0.006729	-0.114014
42537	-0.819619	-2.170277	10.191137	-0.558410	0.065032	-0.146380	0.336343	-0.089959	-0.657823	-0.987734	0.109696	0.007088	-0.110895
42538	-0.431414	-1.874100	8.926967	-0.313148	0.073086	-0.130493	0.337988	-0.076083	-0.657709	-0.987322	0.116016	0.006719	-0.108121
42539	-0.650356	-2.094095	8.791732	-0.170005	0.026866	-0.138405	0.341646	-0.066661	-0.656620	-0.987217	0.119452	0.006928	-0.105292
42540	-1.022167	-2.103700	9.422135	-0.141625	-0.023954	-0.115376	0.343192	-0.058755	-0.656434	-0.987109	0.122175	0.008071	-0.103073
42541	-1.254712	-1.890369	10.159655	-0.241910	0.012656	-0.107065	0.344219	-0.053068	-0.655736	-0.986725	0.126973	0.008554	-0.100890
42542	-1.048555	-1.762370	10.068015	-0.347523	0.075514	-0.077681	0.346546	-0.042250	-0.655926	-0.985973	0.133960	0.008074	-0.099236
42543	-0.533692	-1.674322	9.497366	-0.229448	0.078959	-0.054022	0.349651	-0.030328	-0.652440	-0.985471	0.138584	0.007037	-0.097933
42544	-0.046210	-2.047015	9.210072	0.015527	0.012391	-0.028021	0.350694	-0.026723	-0.652945	-0.985546	0.138291	0.006970	-0.097606
42545	0.071777	-2.104706	9.523245	0.117289	-0.043744	-0.001102	0.350968	-0.027835	-0.653748	-0.985875	0.135804	0.007542	-0.097732
42546	0.054522	-2.163743	9.837570	0.213796	-0.068304	0.010072	0.350714	-0.029222	-0.654678	-0.986394	0.131448	0.008566	-0.098361
42547	-0.162680	-2.142991	9.777192	0.090284	-0.052547	0.025161	0.351532	-0.032280	-0.655903	-0.986587	0.129441	0.009303	-0.099019
42548	-0.186397	-2.084870	9.845363	-0.059836	-0.029758	-0.012842	0.351283	-0.034361	-0.657102	-0.986430	0.130552	0.010164	-0.099042
42549	-0.251524	-2.402755	9.553853	-0.220694	0.019336	-0.035023	0.353368	-0.027708	-0.656936	-0.985936	0.134792	0.010249	-0.098265
42550	-0.030573	-2.564049	9.285710	-0.183022	0.014128	-0.050722	0.353984	-0.019935	-0.656342	-0.985525	0.138410	0.010579	-0.097323
42551	-0.222126	-2.999009	8.929051	-0.054165	0.009046	-0.048063	0.357654	-0.012180	-0.655795	-0.985486	0.139365	0.010582	-0.096349
42552	0.026396	-2.703832	9.341294	-0.041624	0.005417	-0.062107	0.360157	-0.008583	-0.656323	-0.985475	0.140175	0.010843	-0.095250
42553	-0.158966	-2.277375	9.102643	-0.023605	-0.027664	-0.090144	0.360540	-0.006086	-0.656304	-0.985590	0.140442	0.011635	-0.093555
42554	-0.410886	-2.755774	10.118389	0.076444	-0.039149	-0.088620	0.361189	-0.003590	-0.656158	-0.985945	0.138834	0.012626	-0.092077
42555	-0.685506	-3.018758	10.728216	0.153374	0.028189	-0.083394	0.362257	-0.004151	-0.656836	-0.986542	0.135716	0.011934	-0.090406
42556	-0.367908	-2.464753	9.433970	0.067750	0.091342	-0.085506	0.363186	-0.004156	-0.656982	-0.986890	0.134517	0.010348	-0.088579
42557	-0.513605	-2.548189	8.520948	-0.109317	0.082777	-0.083256	0.368205	0.000121	-0.657147	-0.986770	0.136691	0.009023	-0.086708
42558	-0.592912	-2.842434	8.845122	-0.116506	0.040773	-0.099365	0.370027	0.004969	-0.654762	-0.986616	0.139037	0.008804	-0.084739
42559	-0.317869	-2.889164	9.209943	-0.114791	0.002130	-0.104879	0.371837	0.013291	-0.654707	-0.986481	0.141205	0.009122	-0.082664
42560	-0.052749	-2.967565	9.418260	0.083703	0.012500	-0.077942	0.372082	0.016344	-0.653892	-0.986840	0.139555	0.009061	-0.081178
42561	0.124740	-3.141665	9.570952	0.074597	0.028085	-0.043678	0.373398	0.019392	-0.655720	-0.987129	0.138066	0.008402	-0.080269
42562	-0.251590	-3.090354	9.658911	-0.011416	0.057824	-0.010591	0.376172	0.020487	-0.653651	-0.987114	0.138378	0.007419	-0.080020
42563	-0.243888	-2.677766	9.310278	-0.009633	0.054361	0.001835	0.377635	0.020340	-0.654331	-0.987096	0.138619	0.006248	-0.079923
42564	-0.206382	-2.827944	9.063073	-0.031203	0.033350	0.022713	0.380261	0.024908	-0.653800	-0.986967	0.139287	0.005687	-0.080391
42565	-0.207233	-2.948090	9.100155	0.047412	-0.008663	0.035446	0.381059	0.024486	-0.653423	-0.987041	0.138328	0.005579	-0.081138
42566	-0.329495	-2.826525	9.213167	0.128508	-0.050764	0.092338	0.379991	0.024908	-0.652483	-0.987231	0.135714	0.006219	-0.083176
42567	-0.256408	-3.081393	9.430726	0.233065	-0.094566	0.099912	0.378174	0.019644	-0.655397	-0.987669	0.130978	0.007321	-0.085450
42568	-0.273556	-2.786955	9.710658	0.207836	-0.105202	0.129708	0.377290	0.012985	-0.657551	-0.987956	0.126704	0.008807	-0.088383
42569	-0.520173	-2.485004	9.502349	0.198921	-0.112088	0.127997	0.374805	0.007723	-0.659142	-0.988198	0.122615	0.010225	-0.091247
42570	-0.751677	-2.437725	9.427979	0.192648	-0.133878	0.126191	0.370593	0.002748	-0.661228	-0.988395	0.118582	0.012306	-0.094135
42571	-1.436398	-2.631149	9.715273	0.196252	-0.145067	0.108713	0.366676	-0.006392	-0.664543	-0.988603	0.114491	0.014355	-0.096698
42572	-1.822934	-1.989656	10.064873	0.075428	-0.117096	0.118747	0.360074	-0.010798	-0.666982	-0.988504	0.112800	0.016347	-0.099346
42573	-0.974669	-2.223556	9.677520	0.102396	-0.089227	0.108176	0.359171	-0.014264	-0.668710	-0.988483	0.110661	0.017371	-0.101753
42574	-0.221304	-2.234143	9.709353	0.243628	-0.049262	0.148774	0.357627	-0.021752	-0.670468	-0.988685	0.105788	0.017613	-0.104883
42575	-0.103832	-2.005202	9.364872	0.268598	-0.030052	0.183410	0.355567	-0.032293	-0.671067	-0.988836	0.100501	0.016962	-0.108696
42576	-0.262729	-1.927927	9.059486	0.207779	-0.026470	0.188337	0.356293	-0.042572	-0.672100	-0.988819	0.096390	0.016748	-0.112540
42577	-0.111161	-1.682542	9.459977	0.173793	-0.044071	0.170398	0.355146	-0.050341	-0.672948	-0.988744	0.092926	0.016603	-0.116079
42578	-0.044973	-1.898017	9.956851	0.139884	-0.033626	0.138392	0.353724	-0.056303	-0.673905	-0.988663	0.090120	0.016778	-0.118920
42579	-0.016553	-1.984070	10.205577	0.018219	0.020519	0.142956	0.353761	-0.062135	-0.674883	-0.988359	0.089873	0.015784	-0.121740
42580	-0.273622	-1.462477	10.218599	-0.019236	0.062601	0.130683	0.353503	-0.064217	-0.673456	-0.988021	0.090439	0.014451	-0.124201
42581	-0.493753	-1.163851	9.776886	0.054493	0.083912	0.071515	0.355908	-0.067146	-0.673259	-0.987966	0.089568	0.012221	-0.125505
42582	-0.083518	-1.205430	9.811324	0.097570	0.072500	0.038171	0.356990	-0.071179	-0.672396	-0.988060	0.087823	0.010568	-0.126147
42583	-0.015018	-1.078774	9.716050	0.088779	0.073443	0.007276	0.360724	-0.074393	-0.672223	-0.988216	0.086186	0.008584	-0.126205
42584	0.077764	-0.928709	9.471821	0.165835	0.037675	-0.019600	0.360341	-0.078558	-0.669632	-0.988553	0.082992	0.007546	-0.125774
42585	0.251396	-0.963574	9.525202	0.182114	0.042083	-0.058297	0.361434	-0.083285	-0.671009	-0.989009	0.079368	0.006088	-0.124597
42586	0.222990	-1.233935	9.923718	0.106947	0.015785	-0.076619	0.361989	-0.086897	-0.671842	-0.989369	0.077275	0.005723	-0.123064
42587	0.189926	-1.471422	10.048657	0.069406	0.042024	-0.082126	0.362920	-0.088014	-0.670554	-0.989690	0.075862	0.004621	-0.121396
42588	-0.007651	-1.433914	10.798273	0.050503	0.068138	-0.069782	0.364520	-0.089133	-0.670852	-0.989941	0.075014	0.003347	-0.119910
42589	-0.020829	-1.233404	10.262315	0.030096	0.119012	-0.076739	0.368231	-0.088599	-0.670378	-0.990184	0.074552	0.000829	-0.118226
42590	-0.047947	-1.272903	9.074779	0.080359	0.091311	-0.087021	0.370609	-0.086668	-0.670263	-0.990508	0.073168	-0.000948	-0.116359
42591	-0.128802	-1.433624	9.011138	0.200147	0.017004	-0.084662	0.371956	-0.090702	-0.669405	-0.990996	0.069107	-0.001810	-0.114661
42592	-0.168582	-1.600956	9.249905	0.287697	-0.008417	-0.070045	0.373053	-0.096401	-0.670004	-0.991539	0.063380	-0.002115	-0.113264
42593	-0.292396	-1.700294	9.485371	0.165923	0.005498	-0.053247	0.372151	-0.101117	-0.670037	-0.991869	0.060008	-0.002702	-0.112198
42594	-0.245466	-1.556131	9.553921	0.047701	-0.006864	-0.032110	0.371368	-0.102917	-0.670831	-0.991999	0.059042	-0.002542	-0.111563
42595	-0.128865	-1.465138	9.717398	0.026200	0.007045	-0.026068	0.372429	-0.102645	-0.671107	-0.992090	0.058477	-0.002863	-0.111037
42596	-0.034666	-1.133151	9.975170	-0.027435	0.036709	-0.033367	0.371895	-0.101809	-0.671616	-0.992131	0.059099	-0.003400	-0.110329
42597	-0.296762	-1.309497	9.845616	-0.066826	0.033290	-0.026572	0.373477	-0.099596	-0.672144	-0.992109	0.060446	-0.004019	-0.109768
42598	-0.307092	-1.387859	9.364110	-0.004214	0.030751	-0.010266	0.375315	-0.097246	-0.670309	-0.992126	0.060592	-0.004516	-0.109521
42599	-0.146442	-1.219841	9.657879	0.061869	0.020989	0.007783	0.376115	-0.098362	-0.669545	-0.992183	0.059371	-0.005202	-0.109644
42600	-0.144929	-1.353791	9.906287	0.061842	0.002580	0.000634	0.375997	-0.099193	-0.672441	-0.992255	0.058143	-0.005298	-0.109643
42601	-0.137432	-1.324419	10.091627	0.066238	0.015627	0.016574	0.374533	-0.099741	-0.670322	-0.992294	0.056838	-0.005877	-0.109943
42602	0.095806	-1.120048	9.873249	0.095762	0.013842	0.023808	0.375621	-0.102940	-0.672472	-0.992348	0.054959	-0.006297	-0.110386
42603	0.088836	-1.072738	9.595050	0.160269	0.005202	0.010166	0.375113	-0.107659	-0.671330	-0.992498	0.051764	-0.006834	-0.110554
42604	0.013472	-1.152998	9.900019	0.176403	-0.008789	-0.009153	0.374606	-0.112655	-0.669927	-0.992696	0.048237	-0.006948	-0.110359
42605	0.101631	-0.987208	10.067003	0.156649	-0.007137	0.003049	0.374641	-0.117375	-0.672076	-0.992839	0.045092	-0.007190	-0.110394
42606	0.121462	-0.904255	9.714476	0.139784	0.026198	-0.006627	0.374688	-0.125707	-0.671766	-0.992971	0.042369	-0.007920	-0.110234
42607	-0.096678	-1.015683	9.688639	0.097675	0.015736	0.002764	0.373637	-0.127645	-0.671769	-0.993045	0.040453	-0.008458	-0.110246
42608	-0.307152	-1.082521	10.105487	0.060029	0.043673	0.014087	0.374830	-0.128069	-0.670741	-0.993054	0.039349	-0.009378	-0.110487
42609	-0.383776	-0.975236	9.597845	0.029547	0.040230	0.041225	0.375375	-0.130293	-0.671034	-0.992979	0.038855	-0.010281	-0.111254
42610	-0.428789	-0.843557	9.282489	0.011744	0.019343	0.024324	0.375113	-0.130569	-0.671558	-0.992930	0.038653	-0.010618	-0.111732
42611	-0.413207	-0.698620	9.524368	0.018746	-0.021002	0.040991	0.373511	-0.129728	-0.670212	-0.992857	0.038242	-0.010287	-0.112544
42612	-0.400399	-0.608537	9.912253	0.002651	-0.008823	0.032112	0.373260	-0.131114	-0.672192	-0.992789	0.038157	-0.010050	-0.113195
42613	-0.394947	-0.524141	9.994894	-0.025864	0.024439	0.014415	0.373132	-0.132642	-0.670761	-0.992733	0.038726	-0.010504	-0.113454
42614	-0.396933	-0.455236	9.712094	-0.015044	0.023651	0.003938	0.372602	-0.132777	-0.671017	-0.992707	0.039071	-0.010851	-0.113530
42615	-0.310056	-0.458740	9.574306	0.018970	0.015793	0.002372	0.372065	-0.132220	-0.670215	-0.992715	0.038712	-0.011227	-0.113548
42616	-0.141478	-0.527050	9.689837	0.029665	-0.012270	-0.000363	0.372597	-0.131805	-0.671007	-0.992742	0.038089	-0.010959	-0.113548
42617	-0.088865	-0.603942	9.849531	0.024364	-0.005278	-0.018035	0.372874	-0.133334	-0.671814	-0.992805	0.037566	-0.010894	-0.113174
42618	-0.069176	-0.555658	9.958073	0.015380	0.003421	-0.010136	0.372074	-0.133052	-0.671405	-0.992838	0.037265	-0.010898	-0.112981
42619	-0.137253	-0.622278	10.022788	0.026127	0.006939	-0.013565	0.371816	-0.134161	-0.671675	-0.992890	0.036723	-0.011064	-0.112685
42620	-0.217834	-0.746728	10.022052	0.061944	0.012236	-0.018573	0.372350	-0.135137	-0.670905	-0.992973	0.035519	-0.011341	-0.112311
42621	-0.201151	-0.771493	9.831749	0.081628	0.001774	-0.016711	0.372361	-0.135969	-0.672752	-0.993071	0.033871	-0.011516	-0.111942
42622	-0.162407	-0.748514	9.579314	0.072676	-0.008699	-0.011528	0.371845	-0.139021	-0.671987	-0.993145	0.032404	-0.011406	-0.111725
42623	-0.206135	-0.786504	9.629727	0.045778	-0.027965	-0.006503	0.371180	-0.138740	-0.671974	-0.993198	0.031412	-0.010904	-0.111585
42624	-0.210125	-0.677443	9.888187	0.033187	-0.015801	0.004923	0.370649	-0.138042	-0.673141	-0.993211	0.030711	-0.010575	-0.111704
42625	-0.268284	-0.708045	9.958038	0.007315	-0.000022	-0.009298	0.370787	-0.139432	-0.672369	-0.993239	0.030554	-0.010534	-0.111499
42626	-0.311345	-0.650096	9.920621	-0.021357	0.008709	0.003768	0.370657	-0.139709	-0.672632	-0.993213	0.030991	-0.010569	-0.111608
42627	-0.236385	-0.627452	9.651045	-0.016763	0.001795	-0.017384	0.370790	-0.139987	-0.672374	-0.993244	0.031324	-0.010503	-0.111246
42628	-0.257902	-0.600516	9.752486	-0.006138	-0.007013	0.002057	0.371184	-0.139017	-0.672633	-0.993234	0.031424	-0.010259	-0.111326
42629	-0.209273	-0.555091	9.786238	-0.027563	-0.010512	-0.010454	0.370648	-0.138459	-0.672094	-0.993245	0.031941	-0.009923	-0.111111
42630	-0.233711	-0.600161	9.930139	-0.029406	-0.007056	-0.001648	0.370118	-0.137483	-0.673915	-0.993228	0.032505	-0.009624	-0.111126
42631	-0.112264	-0.498039	9.812495	-0.000737	-0.000055	-0.004070	0.369035	-0.134562	-0.672556	-0.993240	0.032505	-0.009552	-0.111026
42632	-0.102593	-0.493569	9.725938	0.033243	-0.007041	0.000558	0.369041	-0.135673	-0.672567	-0.993259	0.031823	-0.009394	-0.111068
42633	-0.223944	-0.583554	9.879772	0.033216	-0.005291	0.002341	0.367857	-0.136916	-0.673481	-0.993279	0.031131	-0.009289	-0.111092
42634	-0.223650	-0.540457	9.815372	0.017112	-0.011407	0.002212	0.369191	-0.138034	-0.673512	-0.993282	0.030760	-0.009009	-0.111189
42635	-0.296997	-0.665082	9.776116	0.017159	-0.010477	-0.007480	0.368931	-0.138865	-0.673779	-0.993315	0.030379	-0.008760	-0.111024
42636	-0.209656	-0.603666	9.631861	0.017224	-0.003455	-0.015395	0.368410	-0.140529	-0.673788	-0.993354	0.030026	-0.008627	-0.110777
42637	-0.157076	-0.685361	9.793903	0.010847	-0.012296	0.002114	0.367078	-0.139549	-0.674021	-0.993361	0.029772	-0.008328	-0.110804
42638	-0.132927	-0.687720	9.870579	0.015222	-0.007118	0.023303	0.368006	-0.139832	-0.673512	-0.993315	0.029444	-0.008142	-0.111319
42639	-0.127194	-0.560382	9.838346	0.025978	0.005136	0.024332	0.367622	-0.141218	-0.675228	-0.993278	0.028928	-0.008227	-0.111774
42640	-0.127068	-0.541287	9.790494	0.018857	-0.007956	0.013663	0.366161	-0.141488	-0.674289	-0.993253	0.028528	-0.008026	-0.112120
42641	-0.108040	-0.584490	9.869148	0.018914	-0.005320	-0.000442	0.368292	-0.142610	-0.674595	-0.993269	0.028134	-0.007865	-0.112090
42642	-0.102830	-0.527191	9.742377	-0.017734	-0.007044	-0.005108	0.366967	-0.142881	-0.674840	-0.993261	0.028465	-0.007589	-0.112089
42643	-0.064523	-0.575415	9.801579	-0.002523	-0.000064	-0.004995	0.367345	-0.140523	-0.672984	-0.993275	0.028510	-0.007472	-0.111969
42644	-0.127601	-0.618035	9.861720	0.018000	0.001673	0.005744	0.366958	-0.141631	-0.674302	-0.993262	0.028149	-0.007455	-0.112173
42645	-0.132061	-0.562999	9.756639	-0.000739	0.003457	-0.001420	0.368019	-0.141637	-0.674056	-0.993268	0.028169	-0.007409	-0.112121
42646	-0.118229	-0.656742	9.813126	-0.013322	-0.001831	0.007256	0.366705	-0.143573	-0.674843	-0.993228	0.028423	-0.007251	-0.112419
42647	-0.132744	-0.661336	9.846847	0.000960	-0.000096	0.014418	0.366302	-0.142182	-0.675611	-0.993199	0.028408	-0.007141	-0.112683
42648	-0.127622	-0.618299	9.775192	-0.009689	-0.001795	-0.003280	0.366828	-0.142186	-0.674306	-0.993187	0.028591	-0.006987	-0.112757
42649	-0.112704	-0.560481	9.843026	-0.006143	-0.012320	-0.000643	0.367765	-0.142885	-0.675246	-0.993189	0.028694	-0.006604	-0.112729
42650	-0.132246	-0.591598	9.842836	0.017149	0.001698	-0.003066	0.366037	-0.142876	-0.674563	-0.993186	0.028352	-0.006578	-0.112846
42651	-0.059499	-0.546729	9.756200	-0.002499	0.001702	-0.008507	0.365901	-0.142598	-0.674033	-0.993207	0.028415	-0.006472	-0.112653
42652	-0.088848	-0.599345	9.779883	0.017162	-0.000047	-0.004848	0.366701	-0.142323	-0.675619	-0.993205	0.028070	-0.006410	-0.112761
42653	-0.136811	-0.551023	9.727976	-0.009671	-0.000029	-0.005018	0.364448	-0.143005	-0.675460	-0.993214	0.028273	-0.006251	-0.112639
42654	-0.122402	-0.563075	9.756555	0.004707	0.013989	-0.015444	0.365512	-0.143706	-0.674958	-0.993215	0.028208	-0.006431	-0.112635
42655	-0.098676	-0.623285	9.791710	0.018162	0.017497	-0.023284	0.367106	-0.143714	-0.675245	-0.993279	0.027903	-0.006668	-0.112137
42656	-0.064770	-0.611354	9.846834	-0.013218	0.012191	-0.012086	0.365503	-0.142039	-0.675072	-0.993263	0.028190	-0.006775	-0.112200
42657	-0.083702	-0.556000	9.809178	-0.007899	0.006930	-0.001474	0.367094	-0.142048	-0.674702	-0.993264	0.028378	-0.006749	-0.112144
42658	-0.141661	-0.555620	9.785648	0.004630	0.019197	0.002204	0.367219	-0.141077	-0.673907	-0.993219	0.028325	-0.007040	-0.112539
42659	-0.165274	-0.483067	9.853984	0.029634	-0.000064	0.005862	0.366951	-0.140798	-0.673637	-0.993225	0.027747	-0.006964	-0.112628
42660	-0.170153	-0.492415	9.930829	0.038652	0.006961	-0.009910	0.366699	-0.143297	-0.673396	-0.993223	0.026993	-0.007082	-0.112825
42661	-0.127847	-0.651775	9.839704	0.004663	0.002591	-0.011979	0.365904	-0.142875	-0.674430	-0.993255	0.026922	-0.006991	-0.112561
42662	-0.098535	-0.604006	9.803947	-0.006998	0.012187	-0.001454	0.368025	-0.143026	-0.673676	-0.993211	0.027085	-0.007115	-0.112906
42663	-0.142683	-0.699803	9.827262	0.022487	0.003442	0.004010	0.367760	-0.143163	-0.673542	-0.993217	0.026669	-0.007086	-0.112956
42664	-0.171296	-0.646852	9.765627	-0.015117	0.013052	0.014365	0.367233	-0.143855	-0.673541	-0.993131	0.026994	-0.007218	-0.113621
42665	-0.175667	-0.584145	9.809649	-0.036619	-0.000091	0.015936	0.367235	-0.144272	-0.673282	-0.993078	0.027749	-0.006991	-0.113918
42666	-0.111877	-0.440629	9.709803	-0.011582	-0.007970	0.020509	0.366448	-0.145100	-0.674592	-0.992974	0.027954	-0.006714	-0.114791
42667	-0.034338	-0.407222	9.820077	0.018836	-0.011500	0.017174	0.364592	-0.145923	-0.673784	-0.992949	0.027570	-0.006383	-0.115112
42668	-0.073357	-0.464293	9.935124	0.043815	-0.015908	0.028793	0.364723	-0.145507	-0.674176	-0.992858	0.026656	-0.006081	-0.116125
42669	0.023396	-0.436700	9.766364	0.033145	-0.008885	0.020790	0.365935	-0.147735	-0.675267	-0.992832	0.025985	-0.005829	-0.116514
42670	-0.025204	-0.479558	9.785518	0.059995	-0.021102	0.014779	0.364084	-0.149669	-0.674339	-0.992759	0.024740	-0.005452	-0.117420
42671	-0.077688	-0.387918	9.729342	0.047578	-0.012285	-0.004630	0.363303	-0.151886	-0.675005	-0.992798	0.023772	-0.005149	-0.117305
42672	-0.155028	-0.401334	9.864449	-0.011504	0.001678	0.002057	0.362910	-0.152995	-0.674485	-0.992695	0.024001	-0.005047	-0.118131
42673	-0.188672	-0.381534	9.961105	-0.000609	0.008752	-0.033073	0.362644	-0.152715	-0.675004	-0.992776	0.024036	-0.005041	-0.117446
42674	-0.121261	-0.402076	9.707923	0.013725	0.023648	-0.025884	0.364895	-0.151617	-0.675290	-0.992777	0.023818	-0.005427	-0.117460
42675	-0.068710	-0.484117	9.756999	-0.021113	0.023648	-0.040270	0.365947	-0.149956	-0.675289	-0.992862	0.024295	-0.005665	-0.116627
42676	-0.025270	-0.489150	9.795022	-0.068591	0.019215	-0.030073	0.364339	-0.147448	-0.674977	-0.992822	0.025702	-0.005764	-0.116664
42677	-0.102480	-0.479027	9.762156	-0.018539	0.019228	-0.017346	0.365656	-0.146067	-0.674195	-0.992855	0.026114	-0.005927	-0.116288
42678	-0.170147	-0.492334	9.957269	0.010032	0.017448	-0.010081	0.366714	-0.145518	-0.674075	-0.992822	0.025953	-0.006187	-0.116590
42679	-0.252540	-0.530389	9.887841	0.010118	0.015779	-0.027692	0.367501	-0.143856	-0.674070	-0.992893	0.025791	-0.006350	-0.116007
42680	-0.141183	-0.488331	9.767190	0.004672	0.005229	-0.010168	0.367489	-0.141773	-0.674049	-0.992878	0.025707	-0.006359	-0.116153
42681	-0.088180	-0.512168	9.973157	-0.023964	0.015666	-0.012127	0.366969	-0.143853	-0.673799	-0.992896	0.026219	-0.006446	-0.115883
42682	-0.208961	-0.511781	9.791540	-0.028385	0.031493	-0.013824	0.368014	-0.141360	-0.673265	-0.992862	0.026854	-0.006897	-0.116005
42683	-0.184903	-0.526225	9.848849	-0.014094	0.037590	-0.008422	0.369876	-0.141369	-0.674344	-0.992872	0.027221	-0.007448	-0.115796
42684	-0.253701	-0.689445	9.785076	-0.002454	0.055994	-0.003876	0.370662	-0.140959	-0.671857	-0.992830	0.027396	-0.008451	-0.116046
42685	-0.259192	-0.776497	9.620687	0.002911	0.024544	-0.008369	0.372522	-0.141107	-0.672281	-0.992850	0.027414	-0.008788	-0.115843
42686	-0.244717	-0.781171	9.702226	0.013501	0.012214	0.018091	0.373056	-0.141527	-0.672556	-0.992772	0.027168	-0.008971	-0.116556
42687	-0.229584	-0.696586	9.871311	0.011646	0.019142	0.030448	0.373586	-0.141808	-0.671647	-0.992707	0.027009	-0.009243	-0.117124
42688	-0.233452	-0.559690	9.793604	-0.025942	0.013890	0.033711	0.372535	-0.143190	-0.672696	-0.992575	0.027547	-0.009377	-0.118104
42689	-0.261384	-0.410609	9.706631	-0.033023	0.012195	0.019595	0.373592	-0.142919	-0.671658	-0.992511	0.028257	-0.009405	-0.118469
42690	-0.262038	-0.502009	9.705585	0.008096	0.015687	0.028701	0.372261	-0.142634	-0.671110	-0.992403	0.028125	-0.009651	-0.119380
42691	-0.186742	-0.444545	9.811349	-0.013387	0.013888	0.027643	0.372280	-0.144299	-0.673753	-0.992330	0.028442	-0.009764	-0.119900
42692	-0.160547	-0.497522	9.858583	-0.031170	0.015677	0.001947	0.372541	-0.143745	-0.673489	-0.992250	0.029095	-0.009897	-0.120396
42693	-0.102984	-0.551023	9.814209	-0.011548	0.008646	0.014373	0.372797	-0.142358	-0.673085	-0.992211	0.029361	-0.009897	-0.120656
42694	-0.059713	-0.573488	9.657351	-0.004311	0.012198	0.002088	0.374121	-0.142505	-0.671662	-0.992163	0.029472	-0.010029	-0.121014
42695	-0.071934	-0.599345	9.823000	0.018912	-0.007947	0.000417	0.373198	-0.142777	-0.673096	-0.992178	0.029097	-0.009753	-0.120999
42696	-0.092857	-0.492704	10.033508	0.000933	-0.011521	0.012633	0.371733	-0.142770	-0.671497	-0.992120	0.029043	-0.009435	-0.121514
42697	-0.208360	-0.434203	9.991915	0.002860	0.017443	-0.007468	0.372534	-0.143329	-0.672040	-0.992141	0.029039	-0.009616	-0.121331
42698	-0.324737	-0.493920	9.831200	-0.007854	0.008768	-0.011075	0.373056	-0.141805	-0.672033	-0.992137	0.029213	-0.009667	-0.121312
42699	-0.373159	-0.510467	9.802586	-0.004295	0.012274	-0.004857	0.373189	-0.142361	-0.671253	-0.992148	0.029335	-0.009741	-0.121186
42700	-0.345068	-0.631251	9.704816	0.033203	-0.000863	0.011199	0.373726	-0.142780	-0.672316	-0.992111	0.028667	-0.009713	-0.121657
42701	-0.277754	-0.674928	9.751802	0.045706	0.002601	0.015678	0.372799	-0.143748	-0.671261	-0.992102	0.027778	-0.009735	-0.121934
42702	-0.258573	-0.694306	9.756221	0.009887	-0.007923	0.018894	0.373073	-0.144721	-0.672062	-0.992032	0.027554	-0.009514	-0.122564
42703	-0.224033	-0.593417	9.800345	0.004580	0.001706	0.007444	0.372804	-0.144442	-0.671662	-0.992020	0.027490	-0.009415	-0.122687
42704	-0.276884	-0.554562	9.786827	0.020708	0.005236	0.004074	0.372674	-0.144997	-0.671271	-0.991994	0.027086	-0.009475	-0.122984
42705	-0.286581	-0.559341	9.772435	0.004587	0.012224	0.010152	0.372011	-0.145827	-0.670087	-0.991972	0.027049	-0.009591	-0.123155
42706	-0.254515	-0.467936	9.854927	-0.002502	0.019228	-0.004847	0.372269	-0.144162	-0.670863	-0.991953	0.027142	-0.009867	-0.123270
42707	-0.286282	-0.524962	10.003561	-0.002499	0.015721	-0.011033	0.372004	-0.144021	-0.671120	-0.991979	0.027255	-0.010027	-0.123020
42708	-0.252383	-0.506528	9.825624	-0.031153	0.026210	0.002011	0.372681	-0.146246	-0.671284	-0.991921	0.027933	-0.010374	-0.123308
42709	-0.107524	-0.507940	9.733026	-0.006159	0.003424	0.010881	0.374134	-0.145700	-0.670118	-0.991894	0.028082	-0.010289	-0.123500
42710	-0.069250	-0.560953	9.799383	0.022488	-0.007072	0.002216	0.372546	-0.145829	-0.671409	-0.991881	0.027612	-0.010110	-0.123721
42711	-0.063249	-0.397418	9.806019	0.013528	-0.019330	0.002138	0.371480	-0.145963	-0.669818	-0.991891	0.027309	-0.009606	-0.123749
42712	-0.134889	-0.286091	9.846373	-0.009695	-0.000068	-0.001443	0.371221	-0.145960	-0.671915	-0.991868	0.027496	-0.009484	-0.123901
42713	-0.212939	-0.400367	10.033202	0.026103	-0.008798	-0.011792	0.370687	-0.145958	-0.670988	-0.991918	0.026956	-0.009211	-0.123645
42714	-0.167589	-0.468661	9.839748	0.061985	0.008764	-0.022064	0.371489	-0.146239	-0.672053	-0.991988	0.025746	-0.009432	-0.123322
42715	-0.257923	-0.602965	9.738038	0.029765	-0.012189	-0.024135	0.371235	-0.147904	-0.672723	-0.992069	0.025131	-0.009095	-0.122821
42716	-0.176187	-0.651948	9.659858	0.011834	-0.022716	-0.017287	0.370708	-0.148734	-0.672460	-0.992101	0.024838	-0.008570	-0.122662
42717	-0.161921	-0.685515	9.731453	0.052895	-0.042005	-0.003853	0.370717	-0.149567	-0.673651	-0.992146	0.023702	-0.007705	-0.122574
42718	-0.209262	-0.554958	9.829502	0.029642	-0.007036	0.002311	0.369132	-0.151364	-0.672725	-0.992139	0.023090	-0.007546	-0.122760
42719	-0.244327	-0.391308	9.769196	-0.009741	0.002578	0.010916	0.368722	-0.149696	-0.672046	-0.992111	0.023306	-0.007424	-0.122954
42720	-0.331075	-0.366457	9.808685	-0.002527	0.012246	0.000460	0.368875	-0.152195	-0.673912	-0.992087	0.023380	-0.007566	-0.123127
42721	-0.259856	-0.198784	9.761930	-0.023937	0.015752	-0.010244	0.367676	-0.151772	-0.673101	-0.992102	0.023901	-0.007674	-0.122898
42722	-0.341880	-0.195031	9.993414	-0.060599	0.013994	-0.021952	0.368066	-0.150803	-0.672572	-0.992095	0.025136	-0.007695	-0.122706
42723	-0.302086	-0.370922	9.995854	-0.054222	0.040279	-0.040363	0.369635	-0.146090	-0.673337	-0.992163	0.026308	-0.008213	-0.121872
42724	-0.187960	-0.610876	9.689274	-0.039987	0.028020	-0.019232	0.369477	-0.143313	-0.670680	-0.992167	0.027167	-0.008566	-0.121631
42725	-0.216865	-0.603183	9.771330	-0.013242	0.005239	-0.006775	0.369885	-0.144148	-0.672271	-0.992179	0.027443	-0.008505	-0.121474
42726	-0.339160	-0.486414	9.889094	0.047505	-0.001774	0.009561	0.371207	-0.142349	-0.673849	-0.992161	0.026489	-0.008495	-0.121830
42727	-0.331346	-0.404883	9.827474	0.081542	0.001757	0.004551	0.371621	-0.145406	-0.673360	-0.992195	0.024870	-0.008612	-0.121884
42728	-0.319726	-0.471987	9.937161	0.072541	-0.003538	0.011496	0.370837	-0.148458	-0.671803	-0.992174	0.023415	-0.008628	-0.122345
42729	-0.305037	-0.438911	9.778786	0.061868	0.013998	0.007082	0.369513	-0.149006	-0.671657	-0.992186	0.022216	-0.008951	-0.122447
42730	-0.280968	-0.446639	9.672736	0.040437	0.026264	0.004320	0.371920	-0.151796	-0.672247	-0.992158	0.021473	-0.009476	-0.122768
42731	-0.237237	-0.415197	9.840964	0.000258	0.043746	-0.013544	0.370602	-0.154289	-0.670676	-0.992186	0.021576	-0.010232	-0.122459
42732	-0.237318	-0.420566	9.658239	-0.007864	0.043735	0.006667	0.372993	-0.154858	-0.670455	-0.992114	0.021835	-0.010985	-0.122933
42733	-0.305107	-0.448540	9.776273	-0.025780	0.054215	0.010992	0.374027	-0.150698	-0.669247	-0.992067	0.022479	-0.011897	-0.123112
42734	-0.341065	-0.414326	9.861097	0.004664	0.036744	-0.001169	0.374964	-0.152370	-0.668753	-0.992031	0.022474	-0.012540	-0.123337
42735	-0.290244	-0.397988	9.827198	0.009965	0.009595	0.006690	0.375900	-0.153486	-0.669041	-0.992021	0.022299	-0.012655	-0.123442
42736	-0.256209	-0.366926	9.846490	0.022490	0.001715	0.004105	0.374841	-0.153480	-0.669813	-0.991984	0.021853	-0.012649	-0.123816
42737	-0.246401	-0.347612	9.894696	0.042151	-0.005298	0.005985	0.376159	-0.152932	-0.668252	-0.991993	0.020999	-0.012546	-0.123905
42738	-0.156825	-0.314755	9.855845	0.056534	0.005212	-0.004465	0.376301	-0.155016	-0.667355	-0.991999	0.019887	-0.012692	-0.124022
42739	-0.188389	-0.338562	9.855844	0.079750	-0.005289	0.002720	0.376058	-0.158347	-0.668304	-0.992028	0.018282	-0.012672	-0.124036
42740	-0.187911	-0.271273	9.837386	0.056470	-0.015796	0.004289	0.374998	-0.158341	-0.668813	-0.992016	0.017117	-0.012406	-0.124325
42741	-0.232004	-0.362010	9.942476	0.074427	-0.004391	-0.009646	0.373690	-0.161805	-0.668697	-0.992070	0.015623	-0.012382	-0.124095
42742	-0.233412	-0.215799	9.771119	0.065482	0.001749	-0.002605	0.372908	-0.163744	-0.669361	-0.992069	0.014324	-0.012485	-0.124247
42743	-0.332969	-0.289837	9.689409	0.050316	0.016676	-0.006170	0.374114	-0.165973	-0.669007	-0.992099	0.013360	-0.012822	-0.124085
42744	-0.282098	-0.266299	9.650785	0.000256	0.015802	-0.015359	0.374506	-0.165003	-0.669004	-0.992104	0.013394	-0.013038	-0.124017
42745	-0.279785	-0.285119	9.794757	-0.004210	0.001793	-0.025143	0.374771	-0.164588	-0.669529	-0.992169	0.013483	-0.012941	-0.123497
42746	-0.231274	-0.256516	9.833123	-0.014100	-0.010497	-0.019101	0.376766	-0.165154	-0.669827	-0.992183	0.013738	-0.012599	-0.123391
42747	-0.225979	-0.193797	9.905903	-0.011522	-0.012314	0.002069	0.376361	-0.164041	-0.669547	-0.992182	0.013929	-0.012208	-0.123417
42748	-0.281255	-0.155040	9.853949	0.038635	-0.001758	-0.004551	0.375692	-0.163621	-0.668876	-0.992182	0.013154	-0.012174	-0.123505
42749	-0.298125	-0.150111	9.849344	0.033209	-0.015774	0.004177	0.374108	-0.165001	-0.668997	-0.992188	0.012442	-0.011830	-0.123562
42750	-0.279295	-0.217684	9.824370	0.061867	-0.001762	0.002655	0.373589	-0.166247	-0.670447	-0.992169	0.011205	-0.011856	-0.123832
42751	-0.245424	-0.208371	9.809764	0.045804	0.015735	-0.000931	0.374658	-0.168614	-0.668517	-0.992182	0.010323	-0.012168	-0.123777
42752	-0.274469	-0.217765	9.809907	-0.002508	0.020979	-0.000376	0.374927	-0.168615	-0.669571	-0.992147	0.010421	-0.012485	-0.124015
42753	-0.255275	-0.232591	9.730256	0.004680	0.008761	-0.008306	0.375719	-0.168620	-0.668139	-0.992171	0.010344	-0.012556	-0.123825
42754	-0.250934	-0.304441	9.842356	-0.050759	0.027985	-0.013946	0.377439	-0.167797	-0.668157	-0.992158	0.011420	-0.012890	-0.123799
42755	-0.168228	-0.218670	9.784945	-0.038238	0.026219	-0.011223	0.376363	-0.165847	-0.667202	-0.992174	0.012245	-0.013196	-0.123559
42756	-0.192413	-0.223336	9.770679	0.004703	0.024488	-0.010029	0.377291	-0.165019	-0.668389	-0.992170	0.012211	-0.013598	-0.123550
42757	-0.264371	-0.157592	9.848967	-0.011402	0.029737	-0.010094	0.378743	-0.163916	-0.667875	-0.992188	0.012509	-0.014038	-0.123324
42758	-0.360739	-0.130011	9.970289	-0.023908	0.031502	-0.017196	0.378223	-0.165996	-0.667494	-0.992187	0.013063	-0.014506	-0.123226
42759	-0.361057	-0.169009	9.801600	-0.023941	0.015772	-0.010208	0.379273	-0.164753	-0.666184	-0.992205	0.013571	-0.014643	-0.123005
42760	-0.259841	-0.198607	9.819614	-0.021288	0.003484	-0.007627	0.379003	-0.164335	-0.665651	-0.992193	0.014000	-0.014565	-0.123065
42761	-0.197507	-0.261650	9.813545	0.008252	-0.000014	-0.011861	0.377805	-0.163356	-0.666148	-0.992229	0.013830	-0.014462	-0.122806
42762	-0.206843	-0.218118	9.867002	0.011706	-0.005330	0.012828	0.377681	-0.164883	-0.666162	-0.992180	0.013577	-0.014295	-0.123246
42763	-0.226118	-0.213054	9.900875	0.038512	-0.010587	0.018297	0.379008	-0.164056	-0.667618	-0.992153	0.012769	-0.014059	-0.123580
42764	-0.293637	-0.198225	9.858366	0.046580	-0.008802	0.016624	0.377693	-0.166271	-0.667358	-0.992110	0.011813	-0.013912	-0.124033
42765	-0.322617	-0.193643	9.709654	0.009979	-0.003493	0.004053	0.377959	-0.166550	-0.667102	-0.992108	0.011593	-0.013746	-0.124090
42766	-0.279141	-0.193851	9.752539	-0.015119	-0.004417	0.012665	0.377463	-0.170989	-0.669765	-0.992046	0.011874	-0.013530	-0.124586
42767	-0.332397	-0.216996	9.913765	0.033246	-0.010506	-0.004620	0.377720	-0.170436	-0.668056	-0.992072	0.011178	-0.013283	-0.124466
42768	-0.269533	-0.203327	9.824450	0.026131	-0.005245	-0.009954	0.377703	-0.167937	-0.667374	-0.992091	0.010644	-0.013150	-0.124373
42769	-0.235983	-0.237442	9.766086	-0.006072	-0.017492	-0.013774	0.376911	-0.168627	-0.667500	-0.992133	0.010716	-0.012664	-0.124083
42770	-0.264490	-0.174414	9.853581	-0.043732	-0.018425	0.001829	0.376644	-0.167792	-0.668539	-0.992102	0.011533	-0.012098	-0.124318
42771	-0.297811	-0.106773	9.864261	-0.020497	-0.033291	0.003730	0.375839	-0.165843	-0.669295	-0.992100	0.011844	-0.011269	-0.124384
42772	-0.283121	-0.078081	9.845236	0.058257	-0.026268	0.002569	0.374526	-0.168613	-0.668646	-0.992092	0.010616	-0.010801	-0.124594
42773	-0.244568	-0.088166	9.791911	0.061845	-0.018396	0.004374	0.374673	-0.170280	-0.669978	-0.992102	0.009322	-0.010477	-0.124650
42774	-0.230454	-0.141137	9.810408	0.082423	-0.015773	0.004518	0.372699	-0.172907	-0.670631	-0.992085	0.007641	-0.010278	-0.124914
42775	-0.134404	-0.216515	9.789485	0.058346	0.001727	-0.007974	0.373636	-0.174717	-0.669744	-0.992117	0.006473	-0.010341	-0.124722
42776	-0.153639	-0.204381	9.775370	0.019046	0.008754	-0.020563	0.372718	-0.176378	-0.670272	-0.992144	0.006116	-0.010468	-0.124514
42777	-0.197116	-0.204188	9.727677	-0.023801	0.012311	-0.040234	0.373240	-0.175271	-0.669481	-0.992242	0.006619	-0.010529	-0.123698
42778	-0.153626	-0.204220	9.828247	-0.063107	0.022798	-0.053715	0.374816	-0.172920	-0.668562	-0.992339	0.007934	-0.010727	-0.122825
42779	-0.137019	-0.245286	9.813211	-0.073862	0.029779	-0.047613	0.375463	-0.170007	-0.668543	-0.992440	0.009483	-0.011004	-0.121869
42780	-0.194440	-0.170284	9.809762	-0.052505	0.036735	-0.019203	0.375844	-0.167232	-0.668390	-0.992451	0.010614	-0.011510	-0.121640
42781	-0.239763	-0.092897	9.830271	-0.023936	0.020979	-0.010211	0.375306	-0.165563	-0.669021	-0.992470	0.011138	-0.011741	-0.121417
42782	-0.297412	-0.053607	9.946587	0.011806	0.013968	-0.004666	0.376633	-0.166404	-0.667737	-0.992462	0.010934	-0.011954	-0.121474
42783	-0.348049	-0.039161	9.822208	0.042202	0.013996	0.004388	0.375445	-0.167091	-0.668382	-0.992461	0.010115	-0.012219	-0.121527
42784	-0.336773	-0.149963	9.799207	0.033225	0.003489	0.007784	0.377181	-0.168628	-0.668949	-0.992427	0.009457	-0.012278	-0.121851
42785	-0.245124	-0.167393	9.839074	0.026117	0.008727	-0.002855	0.377717	-0.169742	-0.668575	-0.992441	0.008947	-0.012402	-0.121765
42786	-0.215894	-0.131600	9.820005	0.054691	-0.000046	0.007895	0.376802	-0.171541	-0.669498	-0.992409	0.007855	-0.012444	-0.122099
42787	-0.193891	-0.093344	9.801028	0.045756	-0.005293	0.004288	0.375481	-0.173201	-0.668444	-0.992411	0.006916	-0.012336	-0.122152
42788	-0.229763	-0.044897	9.821122	0.004595	0.016560	0.011136	0.375874	-0.173343	-0.666744	-0.992359	0.006858	-0.012586	-0.122550
42789	-0.292803	-0.080485	9.821257	0.022495	0.015713	0.009513	0.375080	-0.173755	-0.666867	-0.992339	0.006429	-0.012841	-0.122710
42790	-0.367953	-0.120803	9.816635	0.013592	0.007014	-0.002905	0.375348	-0.173339	-0.668180	-0.992325	0.006173	-0.012921	-0.122823
42791	-0.283575	-0.140692	9.820485	0.002799	0.006957	0.009323	0.375879	-0.173620	-0.667929	-0.992305	0.006117	-0.012959	-0.122985
42792	-0.215688	-0.102737	9.820335	-0.004364	0.002560	0.009242	0.376537	-0.173486	-0.666493	-0.992259	0.006203	-0.012909	-0.123354
42793	-0.258508	-0.011121	9.780900	-0.024016	0.008707	0.005629	0.377080	-0.174599	-0.667957	-0.992244	0.006683	-0.012915	-0.123449
