# Supplementary material for: Identification of Haptic Based Guiding Using Hard Reins
Source: PLoS One. 2015 Jul 22;10(7):e0132020. doi: 10.1371/journal.pone.0132020 (PMC4511788; doi:10.1371/journal.pone.0132020)
Supplement: S8 File — (ZIP) [file pone.0132020.s008.zip › Exp2_MotionData1/Subject1/path3/T9/gc9.txt]

// Start Time: 0
// Sample rate: 25.0Hz
// Scenario: 4.9
// Firmware Version: 2.6.1
Counter	Acc_X	Acc_Y	Acc_Z	Gyr_X	Gyr_Y	Gyr_Z	Mag_X	Mag_Y	Mag_Z	Quat_w	Quat_x	Quat_y	Quat_z
42217	8.798762	-0.592473	-4.149087	-0.057006	0.029065	0.012769	-0.511162	0.237641	0.514663	0.182220	-0.814590	-0.228761	-0.500906
42218	8.895571	-0.579275	-4.099487	-0.025468	0.047448	0.027507	-0.510181	0.237465	0.515061	0.182271	-0.814395	-0.227810	-0.501638
42219	8.912024	-0.656713	-4.119929	-0.056825	0.020361	0.020139	-0.509736	0.235991	0.516083	0.181580	-0.814549	-0.226762	-0.502114
42220	8.834910	-0.553720	-4.164678	-0.048182	0.017733	0.001807	-0.510433	0.236264	0.516525	0.180869	-0.814615	-0.226112	-0.502557
42221	8.907126	-0.534601	-4.181744	-0.030144	0.030318	-0.009170	-0.510990	0.234563	0.513773	0.180359	-0.814435	-0.225776	-0.503182
42222	8.875023	-0.557402	-4.272469	-0.046649	0.040659	-0.011985	-0.511809	0.233815	0.514851	0.179639	-0.814200	-0.225285	-0.504039
42223	8.868035	-0.440710	-4.290769	-0.034373	0.019564	-0.029344	-0.511948	0.233555	0.514418	0.178800	-0.814053	-0.225279	-0.504578
42224	8.926605	-0.505827	-4.167794	-0.038240	0.010575	-0.001804	-0.512492	0.232432	0.514354	0.178188	-0.814133	-0.224821	-0.504869
42225	8.854269	-0.471082	-4.189014	-0.028330	-0.009502	-0.005434	-0.512635	0.232327	0.513650	0.177553	-0.814363	-0.224593	-0.504822
42226	8.844728	-0.544345	-4.145662	-0.039316	0.003521	-0.007324	-0.512038	0.229989	0.514897	0.176831	-0.814494	-0.224232	-0.505024
42227	8.864076	-0.515343	-4.148612	-0.034970	0.026033	0.016514	-0.513423	0.229693	0.515589	0.176468	-0.814486	-0.223454	-0.505510
42228	8.868523	-0.519604	-4.194694	-0.068259	0.019534	0.003612	-0.512287	0.228243	0.515908	0.175458	-0.814604	-0.222568	-0.506062
42229	8.964545	-0.573318	-4.217956	-0.070464	-0.007350	-0.008266	-0.511859	0.228183	0.517017	0.174115	-0.814944	-0.221951	-0.506248
42230	8.816245	-0.496120	-4.110470	-0.069961	0.044215	0.006317	-0.513079	0.225899	0.517726	0.173215	-0.814826	-0.220920	-0.507198
42231	8.913287	-0.390654	-4.069938	-0.057880	0.057623	0.012783	-0.515012	0.223459	0.516057	0.172575	-0.814551	-0.219863	-0.508316
42232	8.932258	-0.536586	-4.047447	-0.046014	0.039176	0.012816	-0.515849	0.223733	0.516501	0.172112	-0.814425	-0.218990	-0.509052
42233	8.941559	-0.501921	-4.105533	-0.042689	0.023256	0.001843	-0.515017	0.223223	0.515065	0.171458	-0.814393	-0.218382	-0.509583
42234	8.927834	-0.429935	-4.041756	-0.035342	0.039798	0.001842	-0.515253	0.221013	0.516886	0.171051	-0.814178	-0.217780	-0.510322
42235	8.927309	-0.497303	-4.080819	-0.026529	0.055377	-0.012860	-0.517212	0.220954	0.515784	0.170649	-0.813695	-0.217467	-0.511358
42236	8.932075	-0.394814	-4.131047	-0.011950	0.018406	-0.010920	-0.516942	0.220607	0.514084	0.170419	-0.813552	-0.217417	-0.511683
42237	8.941548	-0.426300	-4.138852	0.004543	0.007203	-0.009039	-0.516100	0.220823	0.515207	0.170348	-0.813473	-0.217527	-0.511786
42238	8.951743	-0.427342	-4.066785	0.024439	-0.005314	-0.016316	-0.516922	0.220358	0.516303	0.170533	-0.813433	-0.217989	-0.511591
42239	8.905687	-0.463118	-4.087033	0.027252	-0.018437	-0.012636	-0.517362	0.220755	0.514098	0.170681	-0.813522	-0.218478	-0.511192
42240	8.907823	-0.438267	-4.132839	0.031570	-0.004902	-0.023657	-0.516246	0.221519	0.515530	0.170923	-0.813415	-0.219154	-0.510993
42241	8.888107	-0.442240	-4.187676	0.002477	-0.010774	-0.016370	-0.517739	0.218418	0.515632	0.170660	-0.813495	-0.219426	-0.510837
42242	8.963038	-0.477327	-4.142404	0.027597	-0.019184	0.000221	-0.515801	0.219520	0.515682	0.171002	-0.813658	-0.219695	-0.510346
42243	8.864091	-0.471471	-4.165233	0.033652	0.014905	-0.016360	-0.516226	0.220220	0.516008	0.171358	-0.813370	-0.220198	-0.510469
42244	8.941810	-0.297500	-4.159759	0.045050	0.036111	-0.001644	-0.518067	0.221203	0.513853	0.172221	-0.812895	-0.220506	-0.510802
42245	8.927485	-0.512243	-4.051940	0.057607	0.023715	-0.010811	-0.518633	0.222443	0.514772	0.173058	-0.812456	-0.221136	-0.510945
42246	8.895562	-0.525606	-4.123289	0.057840	0.017646	-0.001637	-0.516295	0.224299	0.513748	0.174041	-0.812127	-0.221628	-0.510922
42247	8.941841	-0.507292	-4.066936	0.035756	0.036509	-0.008118	-0.517431	0.225225	0.512559	0.174608	-0.811644	-0.221944	-0.511358
42248	8.944006	-0.614189	-4.053223	0.047407	0.018322	0.018527	-0.518008	0.226653	0.512513	0.175635	-0.811430	-0.222006	-0.511320
42249	8.970417	-0.482517	-4.120977	0.039687	0.000707	0.005719	-0.517459	0.227224	0.512264	0.176251	-0.811359	-0.222262	-0.511108
42250	8.946679	-0.512238	-4.062319	0.025117	-0.019787	0.010303	-0.518184	0.228971	0.511541	0.176667	-0.811574	-0.222371	-0.510576
42251	8.888738	-0.472608	-4.093706	0.023884	-0.019083	-0.001636	-0.517475	0.227446	0.510602	0.176861	-0.811728	-0.222656	-0.510139
42252	8.902603	-0.491186	-4.161971	0.034894	-0.019161	-0.000699	-0.518297	0.227640	0.512716	0.177307	-0.811860	-0.223010	-0.509619
42253	8.941012	-0.564375	-4.149393	0.042885	-0.013976	-0.010788	-0.516234	0.229608	0.512399	0.177737	-0.811855	-0.223620	-0.509210
42254	8.911510	-0.563141	-4.225567	-0.000939	-0.037188	-0.005340	-0.515236	0.228543	0.513581	0.177482	-0.812272	-0.223764	-0.508570
42255	8.893631	-0.438629	-4.098498	0.015327	-0.029450	-0.012641	-0.515958	0.230277	0.513136	0.177373	-0.812515	-0.224179	-0.508037
42256	8.878672	-0.523006	-4.127471	-0.001964	-0.018461	-0.010875	-0.514826	0.229634	0.514342	0.177135	-0.812717	-0.224347	-0.507723
42257	8.913014	-0.404810	-4.099002	-0.015243	0.028693	0.001898	-0.514837	0.230226	0.513821	0.176934	-0.812542	-0.224011	-0.508221
42258	8.888688	-0.521297	-4.079531	0.015853	0.047170	-0.000848	-0.515379	0.228962	0.513748	0.177371	-0.812064	-0.223946	-0.508862
42259	8.922057	-0.559921	-4.110013	-0.000610	0.017604	0.001920	-0.516115	0.231430	0.512790	0.177360	-0.811948	-0.223797	-0.509116
42260	8.924928	-0.533918	-4.061647	0.008405	0.025266	-0.003574	-0.514564	0.229731	0.512251	0.177557	-0.811703	-0.223790	-0.509441
42261	8.922027	-0.591572	-4.100557	0.023045	0.040064	-0.005415	-0.517373	0.230809	0.511367	0.177959	-0.811241	-0.223920	-0.509979
42262	8.975435	-0.439003	-4.113635	-0.001639	0.017837	-0.001721	-0.518770	0.230588	0.510529	0.177982	-0.811113	-0.223813	-0.510221
42263	8.924409	-0.464723	-4.157783	-0.001845	0.010902	-0.009068	-0.519463	0.230706	0.511241	0.177806	-0.811022	-0.223855	-0.510409
42264	8.925162	-0.463603	-4.061197	0.016614	0.019718	-0.003537	-0.518773	0.230211	0.509528	0.178108	-0.810805	-0.223944	-0.510609
42265	8.927601	-0.449038	-4.063609	0.019891	0.003901	-0.016348	-0.519591	0.229066	0.510024	0.178175	-0.810674	-0.224353	-0.510614
42266	8.994997	-0.554263	-4.028172	0.015374	0.011234	-0.015453	-0.519338	0.231182	0.510152	0.178298	-0.810495	-0.224655	-0.510723
42267	8.942070	-0.517448	-4.033198	0.022771	0.015642	-0.012698	-0.521002	0.230500	0.510126	0.178504	-0.810248	-0.224991	-0.510894
42268	8.907981	-0.492197	-4.089723	0.008015	-0.010905	-0.014525	-0.520443	0.230351	0.510111	0.178414	-0.810327	-0.225276	-0.510676
42269	9.003960	-0.570222	-4.108312	-0.001172	-0.031112	-0.014503	-0.518493	0.230463	0.510100	0.178003	-0.810636	-0.225563	-0.510202
42270	8.876966	-0.514466	-4.040405	0.001760	0.027660	-0.012773	-0.518209	0.230035	0.510071	0.178005	-0.810350	-0.225621	-0.510630
42271	8.970767	-0.512396	-4.063221	0.021602	0.044727	0.009281	-0.519058	0.230909	0.509853	0.178550	-0.809909	-0.225484	-0.511199
42272	8.973120	-0.585478	-4.039633	-0.010947	0.031006	0.024827	-0.521163	0.230759	0.507770	0.178747	-0.809802	-0.224794	-0.511602
42273	8.917963	-0.590421	-4.003790	-0.004360	0.040026	-0.003631	-0.521038	0.232150	0.508273	0.178722	-0.809443	-0.224615	-0.512258
42274	8.990370	-0.525299	-4.015734	0.006188	0.042604	0.014763	-0.521728	0.231070	0.507375	0.179142	-0.809112	-0.224215	-0.512810
42275	8.975379	-0.585233	-4.059037	0.009002	0.046170	0.016584	-0.522589	0.232536	0.506636	0.179569	-0.808731	-0.223822	-0.513432
42276	8.951263	-0.492351	-4.101003	0.028071	0.016991	-0.020027	-0.522872	0.232568	0.506082	0.179875	-0.808426	-0.224307	-0.513594
42277	8.990157	-0.566387	-4.025655	0.010645	-0.005282	0.014841	-0.522585	0.231204	0.504878	0.180079	-0.808561	-0.224145	-0.513380
42278	8.942292	-0.551980	-3.989959	0.005922	-0.004033	0.009318	-0.522880	0.233140	0.505978	0.180231	-0.808684	-0.224001	-0.513196
42279	8.946427	-0.565450	-4.072317	0.002710	-0.018685	-0.007186	-0.522585	0.231991	0.506184	0.180021	-0.808888	-0.224162	-0.512879
42280	8.946666	-0.595133	-4.029046	-0.015258	-0.004560	0.003764	-0.522031	0.232266	0.506195	0.179771	-0.809067	-0.223890	-0.512802
42281	8.971105	-0.534936	-4.010246	-0.003975	0.003963	0.014799	-0.522298	0.231153	0.505850	0.179781	-0.809161	-0.223544	-0.512801
42282	8.961283	-0.534547	-4.034028	-0.011597	-0.019406	0.005643	-0.521171	0.231068	0.507230	0.179537	-0.809490	-0.223325	-0.512462
42283	9.038118	-0.585839	-4.046896	-0.021161	-0.033221	-0.009026	-0.520475	0.231717	0.508241	0.178859	-0.809920	-0.223322	-0.512022
42284	8.880007	-0.527780	-3.953659	-0.027841	0.031956	0.009186	-0.519071	0.230848	0.508174	0.178623	-0.809794	-0.222703	-0.512573
42285	8.995847	-0.485025	-3.948051	0.003404	0.031559	0.014786	-0.520627	0.232056	0.507146	0.178875	-0.809575	-0.222334	-0.512990
42286	8.990754	-0.567431	-3.948398	0.017268	0.006224	0.022179	-0.521607	0.233275	0.508627	0.179390	-0.809608	-0.222062	-0.512876
42287	8.983665	-0.560306	-3.933596	0.018082	-0.003745	0.019444	-0.522047	0.233800	0.506709	0.179774	-0.809717	-0.221893	-0.512643
42288	9.000592	-0.562971	-3.924585	0.030668	0.013391	0.009351	-0.521493	0.234862	0.508026	0.180403	-0.809572	-0.221936	-0.512632
42289	8.990055	-0.585719	-4.030607	0.025015	0.021217	0.001978	-0.521213	0.234461	0.507440	0.180832	-0.809321	-0.222031	-0.512837
42290	8.953843	-0.553635	-4.053196	0.021164	-0.013543	-0.001648	-0.521511	0.235623	0.506956	0.181075	-0.809437	-0.222252	-0.512472
42291	8.970998	-0.600597	-3.996179	0.032585	-0.012719	0.014887	-0.520944	0.234908	0.506907	0.181607	-0.809564	-0.222338	-0.512046
42292	8.963923	-0.566670	-3.990863	0.028519	-0.008100	-0.000723	-0.521928	0.235884	0.507535	0.181999	-0.809603	-0.222593	-0.511734
42293	8.954137	-0.600487	-3.995548	0.024474	-0.018320	-0.014486	-0.520261	0.236553	0.507840	0.182073	-0.809685	-0.223092	-0.511361
42294	8.970880	-0.624779	-4.001163	0.017473	-0.009743	-0.003503	-0.518331	0.237695	0.507054	0.182256	-0.809766	-0.223294	-0.511079
42295	8.966165	-0.605415	-3.996030	0.003242	-0.001367	0.011139	-0.519707	0.235777	0.506111	0.182326	-0.809865	-0.223098	-0.510983
42296	8.941463	-0.643203	-4.058147	-0.019418	-0.013584	-0.014591	-0.519697	0.236504	0.508669	0.181775	-0.810072	-0.223108	-0.510846
42297	8.946750	-0.502605	-4.057428	0.020852	-0.018413	-0.012645	-0.518013	0.235368	0.508164	0.181809	-0.810176	-0.223541	-0.510480
42298	8.922441	-0.602054	-4.042676	-0.008517	-0.003276	-0.018254	-0.518150	0.236144	0.509749	0.181444	-0.810221	-0.223685	-0.510475
42299	8.932626	-0.527475	-4.003928	0.008004	0.040974	-0.020111	-0.518701	0.235325	0.509285	0.181458	-0.809731	-0.223892	-0.511156
42300	8.946786	-0.648998	-3.990759	0.015654	0.049504	-0.009116	-0.519831	0.235819	0.508209	0.181814	-0.809190	-0.223943	-0.511864
42301	8.973274	-0.651596	-3.991766	0.022902	0.040391	-0.010917	-0.519844	0.235766	0.506391	0.182166	-0.808691	-0.224152	-0.512436
42302	8.956360	-0.583106	-4.026915	0.030189	0.031164	-0.010881	-0.522086	0.235867	0.505022	0.182658	-0.808274	-0.224451	-0.512787
42303	8.952633	-0.621565	-3.870040	0.063471	0.054332	0.000155	-0.521139	0.237461	0.503994	0.183843	-0.807531	-0.224845	-0.513362
42304	9.029145	-0.567423	-3.969155	0.044585	0.033516	-0.020012	-0.523793	0.237797	0.503761	0.184482	-0.806996	-0.225424	-0.513719
42305	8.973048	-0.629252	-4.030255	0.039055	0.013273	-0.020015	-0.522983	0.239380	0.503013	0.184880	-0.806672	-0.226045	-0.513813
42306	8.990690	-0.642922	-3.924736	0.042840	0.025926	-0.016353	-0.524942	0.239322	0.501911	0.185498	-0.806235	-0.226581	-0.514040
42307	9.000090	-0.601113	-3.973119	0.038927	0.004285	-0.023659	-0.524105	0.239040	0.501606	0.185816	-0.805987	-0.227291	-0.514001
42308	9.010019	-0.630957	-3.922966	0.041009	0.007413	-0.014485	-0.524107	0.239054	0.501328	0.186334	-0.805757	-0.227838	-0.513932
42309	9.019336	-0.664607	-3.950100	0.028116	-0.009007	-0.016324	-0.525223	0.239339	0.501636	0.186496	-0.805717	-0.228365	-0.513701
42310	9.019730	-0.614081	-3.920804	0.020730	-0.003301	-0.019091	-0.523830	0.239191	0.501334	0.186593	-0.805650	-0.228822	-0.513567
42311	8.971273	-0.574253	-3.971866	-0.004952	-0.017905	-0.020041	-0.523988	0.240223	0.500561	0.186143	-0.805808	-0.229103	-0.513357
42312	9.004807	-0.552195	-4.006789	-0.027189	-0.032014	-0.029227	-0.522694	0.238400	0.502671	0.185234	-0.806167	-0.229341	-0.513017
42313	9.048758	-0.543760	-3.935922	-0.016042	-0.039846	-0.021839	-0.523376	0.237797	0.503617	0.184485	-0.806581	-0.229619	-0.512510
42314	8.942926	-0.553089	-3.907873	-0.019415	0.015052	-0.016452	-0.524066	0.237767	0.504460	0.184048	-0.806486	-0.229556	-0.512846
42315	8.966777	-0.545517	-3.942528	0.008226	0.014542	-0.009051	-0.523892	0.235463	0.505154	0.184071	-0.806311	-0.229675	-0.513060
42316	9.019441	-0.576993	-3.973685	0.008369	-0.007976	-0.001669	-0.524214	0.238079	0.503922	0.184127	-0.806417	-0.229742	-0.512842
42317	8.973594	-0.600940	-3.972127	0.017337	-0.003894	-0.009013	-0.523073	0.236339	0.504362	0.184216	-0.806398	-0.230021	-0.512716
42318	9.024809	-0.524335	-3.925239	0.023375	0.006864	0.011194	-0.522390	0.237722	0.504860	0.184708	-0.806358	-0.229971	-0.512623
42319	8.973217	-0.612476	-4.015661	0.012762	0.012804	-0.010887	-0.523797	0.238080	0.503778	0.184781	-0.806175	-0.230170	-0.512795
42320	8.953638	-0.536206	-4.086887	0.020840	0.002009	-0.015435	-0.522129	0.239131	0.504945	0.184943	-0.806070	-0.230550	-0.512732
42321	8.999872	-0.576345	-4.011592	0.033307	-0.008366	-0.027317	-0.522980	0.239494	0.503579	0.185080	-0.805954	-0.231305	-0.512525
42322	8.985660	-0.571792	-3.982049	0.020810	-0.018304	-0.014481	-0.522380	0.236874	0.504808	0.185151	-0.806064	-0.231735	-0.512132
42323	8.956708	-0.591032	-3.978676	0.020580	-0.014082	-0.023674	-0.522147	0.239764	0.503587	0.185095	-0.806070	-0.232320	-0.511877
42324	9.004641	-0.590924	-4.011865	0.015702	-0.013576	-0.000735	-0.523118	0.239752	0.504154	0.185257	-0.806208	-0.232477	-0.511530
42325	8.961549	-0.561838	-3.988328	0.015445	-0.025984	-0.008978	-0.522843	0.240683	0.505326	0.185215	-0.806423	-0.232815	-0.511052
42326	8.922954	-0.527346	-4.008396	0.019071	-0.000004	-0.012686	-0.520039	0.239894	0.506089	0.185363	-0.806359	-0.233133	-0.510955
42327	8.955640	-0.596479	-4.113922	0.011751	-0.025854	-0.010831	-0.521722	0.239718	0.504418	0.185241	-0.806579	-0.233463	-0.510500
42328	8.956190	-0.504767	-4.081947	0.024630	-0.011273	-0.008978	-0.520745	0.240611	0.506140	0.185469	-0.806624	-0.233827	-0.510180
42329	8.922430	-0.560574	-4.061727	0.006237	-0.012851	-0.012698	-0.520314	0.240268	0.507232	0.185298	-0.806725	-0.234084	-0.509965
42330	8.942141	-0.473673	-4.042576	0.006430	0.029283	-0.009075	-0.520725	0.239709	0.507201	0.185416	-0.806425	-0.234106	-0.510386
42331	8.954118	-0.600454	-3.997962	0.035896	0.039914	-0.003546	-0.520619	0.241215	0.505338	0.186064	-0.805920	-0.234322	-0.510849
42332	8.951373	-0.616922	-4.034194	0.024013	0.004750	0.000153	-0.520325	0.240336	0.505840	0.186446	-0.805847	-0.234468	-0.510757
42333	8.942024	-0.575900	-4.014256	0.017529	0.014190	-0.003540	-0.522004	0.240395	0.505161	0.186679	-0.805673	-0.234590	-0.510890
42334	8.933321	-0.538446	-3.909834	0.067179	0.057895	0.002000	-0.520934	0.242088	0.502044	0.188028	-0.804903	-0.234954	-0.511443
42335	9.009450	-0.537287	-4.035847	0.024550	0.012997	-0.014514	-0.523854	0.242609	0.503919	0.188255	-0.804662	-0.235330	-0.511565
42336	8.979827	-0.628517	-4.088468	0.010199	0.005019	-0.003542	-0.521759	0.241246	0.502139	0.188377	-0.804621	-0.235391	-0.511557
42337	8.992607	-0.610373	-4.001881	-0.006210	0.012318	-0.001742	-0.523154	0.241664	0.502737	0.188238	-0.804565	-0.235249	-0.511762
42338	8.942195	-0.581076	-3.990144	-0.012760	0.014495	-0.007270	-0.522323	0.241813	0.502319	0.188001	-0.804494	-0.235106	-0.512026
42339	8.985658	-0.605933	-3.967780	-0.022898	0.022114	-0.010966	-0.522868	0.240307	0.501394	0.187546	-0.804357	-0.234903	-0.512501
42340	9.000172	-0.542726	-3.987232	-0.034480	0.014025	0.001884	-0.523697	0.240407	0.502525	0.187050	-0.804416	-0.234389	-0.512825
42341	8.971400	-0.547647	-3.966867	-0.028212	-0.000513	-0.001758	-0.523404	0.240321	0.504192	0.186498	-0.804573	-0.234068	-0.512926
42342	8.985917	-0.528344	-3.967284	-0.052185	0.003679	-0.009145	-0.523961	0.240061	0.503902	0.185556	-0.804750	-0.233592	-0.513206
42343	8.965864	-0.582941	-4.044176	-0.063001	0.005228	-0.003680	-0.523950	0.239340	0.504137	0.184451	-0.804968	-0.232924	-0.513566
42344	9.034035	-0.489539	-3.992982	-0.020633	-0.010380	0.009306	-0.523774	0.237292	0.505405	0.184137	-0.805260	-0.232518	-0.513406
42345	8.942531	-0.508500	-3.977608	-0.022680	-0.019165	0.001953	-0.523476	0.235861	0.505593	0.183623	-0.805605	-0.232264	-0.513164
42346	8.928778	-0.416953	-3.925778	-0.022698	0.017872	-0.001763	-0.523758	0.236147	0.505614	0.183295	-0.805561	-0.231916	-0.513508
42347	9.027030	-0.558165	-3.935203	-0.018523	0.020472	0.016591	-0.524291	0.234702	0.506367	0.183182	-0.805550	-0.231322	-0.513833
42348	8.966622	-0.535492	-3.966609	-0.007621	-0.008109	0.016647	-0.522514	0.236849	0.505366	0.183167	-0.805801	-0.230929	-0.513620
42349	8.942571	-0.513447	-3.970396	0.001213	0.002751	0.003799	-0.521375	0.235775	0.506685	0.183158	-0.805841	-0.230809	-0.513615
42350	8.962928	-0.525229	-3.826324	0.045485	0.049938	0.012993	-0.523206	0.236563	0.505634	0.184223	-0.805287	-0.230798	-0.514108
42351	9.044217	-0.466172	-3.932831	0.006665	0.010225	0.001994	-0.524490	0.238332	0.504638	0.184319	-0.805218	-0.230736	-0.514209
42352	8.965911	-0.546440	-4.053600	0.010172	0.000410	-0.003523	-0.522407	0.238086	0.503207	0.184425	-0.805223	-0.230824	-0.514125
42353	8.990644	-0.572117	-3.960500	0.022998	-0.010788	-0.001641	-0.521981	0.238685	0.505334	0.184649	-0.805295	-0.231066	-0.513822
42354	8.952118	-0.523111	-3.978062	0.020753	-0.018201	-0.016316	-0.521410	0.237290	0.504684	0.184701	-0.805396	-0.231525	-0.513439
42355	8.956705	-0.547128	-3.997711	0.033460	-0.003179	-0.021824	-0.522274	0.239039	0.503963	0.184920	-0.805258	-0.232172	-0.513284
42356	8.990331	-0.576445	-3.999160	0.024582	-0.013007	-0.010812	-0.524494	0.238749	0.504804	0.185120	-0.805314	-0.232572	-0.512943
42357	8.963810	-0.566474	-4.005349	0.020064	-0.009424	-0.008996	-0.522823	0.238731	0.504647	0.185227	-0.805350	-0.232897	-0.512700
42358	8.942047	-0.546674	-4.023727	0.011756	0.000022	-0.012700	-0.522959	0.238323	0.504344	0.185258	-0.805312	-0.233142	-0.512637
42359	8.961055	-0.580485	-4.043980	-0.004155	-0.012280	0.009309	-0.522679	0.238312	0.504480	0.185149	-0.805554	-0.232934	-0.512390
42360	8.941590	-0.638550	-4.043631	0.006427	-0.018809	-0.005355	-0.523102	0.239395	0.505668	0.185084	-0.805762	-0.233080	-0.512021
42361	8.896538	-0.576090	-3.976329	-0.004296	0.010232	0.001920	-0.521425	0.238818	0.505337	0.185006	-0.805741	-0.232905	-0.512162
42362	8.981359	-0.450724	-3.966608	0.010332	0.050932	-0.001746	-0.521418	0.237728	0.504432	0.185360	-0.805238	-0.232765	-0.512887
42363	8.990712	-0.613695	-3.934207	0.021159	0.040176	-0.007238	-0.521854	0.238757	0.503802	0.185737	-0.804772	-0.232887	-0.513428
42364	8.971306	-0.620647	-3.948018	0.021828	0.016442	0.020323	-0.524117	0.240554	0.502538	0.186351	-0.804679	-0.232652	-0.513458
42365	8.961989	-0.586998	-3.920883	0.025103	0.039504	0.003781	-0.525499	0.239848	0.502926	0.186905	-0.804254	-0.232637	-0.513928
42366	8.995173	-0.664318	-3.958856	0.028729	0.039612	0.001946	-0.525534	0.240838	0.500055	0.187544	-0.803813	-0.232675	-0.514368
42367	9.010283	-0.507039	-3.941489	0.035768	0.006832	-0.004381	-0.526646	0.240316	0.499475	0.188033	-0.803646	-0.233022	-0.514293
42368	9.009558	-0.566742	-4.009476	0.017465	-0.000473	-0.004417	-0.526520	0.241176	0.499248	0.188239	-0.803629	-0.233197	-0.514165
42369	8.973961	-0.591828	-3.928608	0.041032	-0.000067	-0.012640	-0.526657	0.241165	0.499528	0.188696	-0.803475	-0.233758	-0.513983
42370	9.000365	-0.574768	-3.948806	0.041908	-0.014793	-0.012607	-0.523873	0.241803	0.500099	0.189140	-0.803476	-0.234364	-0.513542
42371	9.000386	-0.635776	-3.920222	0.041684	-0.029090	-0.019934	-0.525690	0.241991	0.499709	0.189397	-0.803583	-0.235157	-0.512918
42372	9.000163	-0.635385	-3.949193	0.038980	-0.032871	-0.018099	-0.525296	0.243567	0.499244	0.189661	-0.803749	-0.235903	-0.512217
42373	8.947257	-0.586414	-3.956556	0.024570	-0.016702	-0.010816	-0.524029	0.242821	0.499605	0.189796	-0.803835	-0.236326	-0.511836
42374	8.985472	-0.605607	-3.991923	0.007988	-0.016370	-0.015433	-0.525151	0.243531	0.499939	0.189662	-0.803964	-0.236641	-0.511538
42375	8.999917	-0.517892	-4.030534	0.029756	-0.038250	-0.019927	-0.523477	0.243896	0.500644	0.189683	-0.804208	-0.237346	-0.510819
42376	9.034318	-0.607097	-3.906813	0.023807	-0.052216	-0.001568	-0.523728	0.242951	0.502682	0.189771	-0.804710	-0.237730	-0.509817
42377	8.918734	-0.640545	-3.883387	0.019859	-0.014533	-0.016347	-0.522904	0.244056	0.503022	0.189786	-0.804762	-0.238183	-0.509517
42378	8.932220	-0.682848	-3.990435	0.042379	-0.005429	-0.031006	-0.523331	0.245166	0.503653	0.190102	-0.804572	-0.239062	-0.509288
42379	8.965310	-0.720983	-4.057131	0.022251	-0.009960	-0.031040	-0.521652	0.243923	0.502443	0.190034	-0.804499	-0.239754	-0.509104
42380	8.924816	-0.533722	-4.076132	0.012181	0.019863	-0.067788	-0.523319	0.244176	0.503592	0.189608	-0.803989	-0.240817	-0.509566
42381	8.980898	-0.498695	-4.005546	0.058929	0.041945	-0.100745	-0.523313	0.242568	0.501677	0.189664	-0.802910	-0.242808	-0.510301
42382	8.980451	-0.497912	-4.063488	0.050421	0.044242	-0.076910	-0.525819	0.241536	0.500380	0.189875	-0.801958	-0.244311	-0.511002
42383	8.963528	-0.448916	-4.091518	0.060019	0.013554	-0.056652	-0.525815	0.241381	0.500650	0.190254	-0.801376	-0.245714	-0.511101
42384	8.961554	-0.498438	-4.014482	0.068123	-0.003061	-0.025418	-0.527206	0.240991	0.500360	0.191039	-0.801090	-0.246746	-0.510760
42385	8.966819	-0.499253	-3.956719	0.062775	-0.003376	-0.019920	-0.524983	0.240870	0.499214	0.191755	-0.800848	-0.247652	-0.510432
42386	8.991146	-0.494953	-3.928619	0.064457	-0.003052	-0.025415	-0.526132	0.243445	0.499105	0.192486	-0.800570	-0.248654	-0.510105
42387	9.009815	-0.596458	-3.963791	0.041478	-0.013808	-0.029127	-0.527254	0.243502	0.498281	0.192717	-0.800468	-0.249528	-0.509752
42388	8.985776	-0.581752	-3.962796	0.016392	-0.011026	-0.043865	-0.525555	0.242931	0.500743	0.192447	-0.800365	-0.250359	-0.509608
42389	8.976412	-0.489487	-3.966675	-0.000084	-0.009136	-0.043887	-0.527231	0.242977	0.500343	0.191888	-0.800300	-0.251025	-0.509594
42390	8.947124	-0.508140	-4.006760	-0.027520	-0.034999	-0.041157	-0.526375	0.242062	0.501396	0.190829	-0.800618	-0.251469	-0.509273
42391	9.021099	-0.492776	-4.106033	-0.020970	-0.046423	-0.034687	-0.525238	0.240867	0.502289	0.189842	-0.801058	-0.251916	-0.508727
42392	8.865518	-0.381292	-4.019787	-0.008798	0.013938	-0.029268	-0.526317	0.238312	0.502699	0.189442	-0.800869	-0.252161	-0.509053
42393	8.957603	-0.295062	-3.988856	0.024486	0.022300	-0.016334	-0.525235	0.239932	0.501114	0.189712	-0.800529	-0.252519	-0.509310
42394	8.995519	-0.425919	-4.015279	0.027781	0.013910	-0.030092	-0.526626	0.240067	0.501694	0.189895	-0.800194	-0.253159	-0.509451
42395	8.947335	-0.445099	-4.006357	0.024239	0.011796	-0.025521	-0.526648	0.241245	0.500789	0.190014	-0.799914	-0.253701	-0.509576
42396	9.005573	-0.407205	-3.969645	0.033443	0.017192	-0.023657	-0.526075	0.239837	0.500418	0.190366	-0.799558	-0.254277	-0.509717
42397	8.995539	-0.464975	-3.996213	0.040740	0.023724	-0.025501	-0.527205	0.240459	0.499629	0.190813	-0.799092	-0.254939	-0.509950
42398	9.029426	-0.348421	-4.025702	0.035451	0.031600	-0.018157	-0.528479	0.241380	0.498581	0.191329	-0.798606	-0.255398	-0.510288
42399	8.980912	-0.415800	-4.038818	0.041745	0.004062	-0.019958	-0.528311	0.239635	0.499449	0.191745	-0.798365	-0.256059	-0.510178
42400	8.957352	-0.426319	-3.965551	0.033314	0.023033	-0.029185	-0.528621	0.240609	0.496999	0.192067	-0.797919	-0.256697	-0.510433
42401	8.983875	-0.407031	-3.971247	0.055520	0.026111	-0.019962	-0.528084	0.242296	0.497098	0.192816	-0.797398	-0.257413	-0.510604
42402	8.983866	-0.387503	-3.980780	0.066211	0.028576	-0.030953	-0.530059	0.244035	0.496945	0.193676	-0.796756	-0.258398	-0.510783
42403	8.990931	-0.436043	-3.981361	0.056891	0.034564	-0.038328	-0.530055	0.243752	0.496927	0.194302	-0.796047	-0.259388	-0.511150
42404	8.995889	-0.382667	-3.986029	0.058436	0.039818	-0.049335	-0.531742	0.243724	0.495126	0.194903	-0.795223	-0.260535	-0.511619
42405	8.990776	-0.352855	-4.036362	0.045581	0.022368	-0.049330	-0.531064	0.244219	0.493475	0.195169	-0.794624	-0.261633	-0.511889
42406	9.096939	-0.373371	-4.009068	0.056287	-0.008512	-0.056579	-0.533032	0.244867	0.492416	0.195416	-0.794259	-0.263072	-0.511624
42407	8.924355	-0.276161	-3.934356	0.063748	0.035508	-0.054819	-0.533295	0.243472	0.492053	0.195980	-0.793423	-0.264392	-0.512025
42408	9.020844	-0.257526	-3.928182	0.089864	0.060247	-0.038267	-0.534425	0.244094	0.491265	0.197297	-0.792320	-0.265596	-0.512603
42409	9.020721	-0.384130	-3.890360	0.118736	0.066661	-0.054757	-0.536830	0.245254	0.488566	0.198894	-0.790940	-0.267355	-0.513202
42410	9.073091	-0.515083	-3.917323	0.116957	0.049943	-0.051992	-0.538119	0.246653	0.486431	0.200448	-0.789749	-0.269103	-0.513519
42411	9.054756	-0.448306	-3.824426	0.106761	0.033553	-0.054729	-0.539256	0.246536	0.483363	0.201683	-0.788746	-0.270862	-0.513650
42412	9.052202	-0.491934	-3.824615	0.127476	0.054617	-0.069411	-0.539570	0.247792	0.480930	0.203247	-0.787360	-0.272969	-0.514046
42413	9.098138	-0.385223	-3.849789	0.105255	0.051557	-0.078598	-0.540702	0.249088	0.480881	0.204312	-0.786038	-0.275010	-0.514559
42414	9.059474	-0.399388	-3.858096	0.093801	0.035993	-0.095123	-0.542657	0.248875	0.480048	0.204974	-0.784828	-0.277243	-0.514943
42415	8.992283	-0.311593	-3.859841	0.102018	0.028766	-0.129046	-0.542952	0.248449	0.477232	0.205339	-0.783465	-0.280133	-0.515311
42416	9.069276	-0.360722	-3.853380	0.106916	0.059752	-0.154769	-0.547416	0.247486	0.475121	0.205727	-0.781604	-0.283342	-0.516226
42417	9.043224	-0.317426	-3.813481	0.079014	0.062473	-0.137391	-0.549195	0.245218	0.475696	0.205832	-0.779925	-0.285978	-0.517269
42418	9.056145	-0.245875	-3.731381	0.054398	0.064164	-0.133754	-0.551014	0.243973	0.472704	0.205631	-0.778340	-0.288283	-0.518456
42419	9.070719	-0.192530	-3.738824	0.032597	0.089792	-0.130156	-0.554650	0.243173	0.469896	0.205242	-0.776595	-0.290207	-0.520150
42420	9.111925	-0.222514	-3.694672	-0.013140	0.091772	-0.130243	-0.555462	0.240157	0.468042	0.204190	-0.775002	-0.291646	-0.522131
42421	9.153597	-0.141127	-3.637736	-0.010982	0.065065	-0.114572	-0.558465	0.234845	0.467463	0.203143	-0.773772	-0.292969	-0.523622
42422	9.087066	-0.069120	-3.547832	-0.034389	0.099618	-0.137612	-0.560675	0.232402	0.465937	0.201720	-0.772129	-0.294252	-0.525871
42423	9.247961	0.043545	-3.355070	-0.019869	0.145883	-0.110988	-0.564290	0.230303	0.463608	0.201048	-0.770087	-0.295093	-0.528645
42424	9.292140	-0.070361	-3.202893	-0.011500	0.114288	-0.137535	-0.567194	0.226140	0.459748	0.200064	-0.768178	-0.296556	-0.530972
42425	8.981788	-0.103806	-3.437854	-0.045114	0.145553	-0.167095	-0.571931	0.224226	0.456882	0.198415	-0.765881	-0.297976	-0.534105
42426	8.968352	0.223748	-3.444877	-0.042948	0.255806	-0.163545	-0.576784	0.220079	0.453321	0.197511	-0.762397	-0.298936	-0.538866
42427	8.857237	0.456709	-3.579283	0.021932	0.420341	-0.147155	-0.584748	0.215583	0.443344	0.198709	-0.756943	-0.299672	-0.545663
42428	9.251582	0.519414	-3.400407	0.022004	0.510031	-0.152700	-0.592854	0.212804	0.435989	0.200384	-0.750412	-0.300086	-0.553784
42429	8.873109	0.634602	-3.472450	0.076059	0.599205	-0.123441	-0.603240	0.209299	0.420930	0.203662	-0.742757	-0.300302	-0.562719
42430	9.485295	0.665456	-2.843043	0.069932	0.605765	-0.077425	-0.612549	0.209413	0.406923	0.207423	-0.735212	-0.299665	-0.571524
42431	9.371657	0.467641	-2.499544	0.020853	0.560682	-0.060979	-0.625644	0.208789	0.388856	0.210299	-0.728388	-0.298408	-0.579808
42432	9.529591	0.523439	-2.043787	-0.023481	0.582035	-0.077558	-0.634235	0.206806	0.374014	0.212507	-0.721296	-0.296733	-0.588662
42433	9.720185	0.593064	-1.731657	-0.086372	0.512892	-0.026122	-0.640446	0.205769	0.362280	0.213912	-0.715502	-0.293848	-0.596617
42434	9.533961	0.686509	-1.550192	-0.128581	0.476138	-0.026166	-0.648438	0.202484	0.350703	0.214530	-0.710259	-0.290559	-0.604222
42435	9.674456	0.640317	-1.434988	-0.185839	0.419195	-0.040841	-0.655444	0.199386	0.340804	0.213753	-0.705782	-0.287034	-0.611386
42436	9.766306	0.453812	-1.318879	-0.193664	0.341274	0.016151	-0.661629	0.198201	0.332133	0.213160	-0.702582	-0.282900	-0.617178
42437	9.718859	0.340669	-1.175347	-0.273196	0.341147	0.052674	-0.665160	0.196424	0.323120	0.211839	-0.699857	-0.277262	-0.623258
42438	9.654636	0.371376	-1.080969	-0.295532	0.346437	0.072803	-0.667674	0.193602	0.317804	0.210509	-0.697242	-0.271002	-0.629363
42439	9.758190	-0.046301	-0.911256	-0.323522	0.319871	0.087430	-0.671620	0.192598	0.310518	0.208792	-0.695067	-0.264272	-0.635176
42440	9.727100	-0.167749	-0.519627	-0.339629	0.256993	0.107671	-0.675122	0.191433	0.306430	0.206788	-0.693835	-0.257310	-0.640018
42441	10.159347	-0.159592	-0.091345	-0.321578	0.258911	0.168374	-0.677810	0.190915	0.300420	0.205820	-0.692717	-0.249656	-0.644557
42442	10.514721	-0.025833	-0.306636	-0.252838	0.188352	0.145776	-0.679260	0.193360	0.297233	0.205130	-0.692114	-0.243523	-0.647763
42443	10.237043	-0.022842	-0.383180	-0.161979	0.074122	0.064408	-0.678976	0.191620	0.295029	0.204124	-0.692141	-0.240083	-0.649333
42444	10.007836	-0.274320	-0.315869	-0.139994	-0.013543	0.003940	-0.678410	0.191301	0.295562	0.202166	-0.692980	-0.238187	-0.649750
42445	9.805884	-0.332197	-0.233824	-0.128792	-0.095621	0.020558	-0.677805	0.189576	0.298801	0.200269	-0.694844	-0.236438	-0.648985
42446	9.854882	-0.226644	-0.174589	-0.086089	-0.143060	-0.019626	-0.677481	0.188911	0.303644	0.198131	-0.697024	-0.236083	-0.647430
42447	9.791850	-0.274302	-0.203940	-0.096204	-0.163065	-0.054504	-0.676019	0.187186	0.309527	0.195422	-0.699248	-0.236036	-0.645871
42448	9.931863	-0.251363	-0.180044	-0.096700	-0.184153	-0.070953	-0.672470	0.184663	0.313667	0.192272	-0.701738	-0.236414	-0.643975
42449	9.887521	-0.073763	-0.380103	-0.078485	-0.189381	-0.107598	-0.670685	0.178997	0.318885	0.189026	-0.703943	-0.237407	-0.642161
42450	10.151276	0.214393	-0.668247	-0.055929	-0.191474	-0.118464	-0.669764	0.176654	0.325992	0.185791	-0.706120	-0.238990	-0.640125
42451	9.826934	0.297297	-0.892266	-0.130601	-0.162951	-0.177446	-0.667405	0.169969	0.331561	0.181036	-0.707811	-0.240190	-0.639171
42452	9.729818	0.484617	-1.066136	-0.156490	-0.077317	-0.161112	-0.666425	0.161380	0.335909	0.176370	-0.708660	-0.240656	-0.639358
42453	9.481752	0.969066	-1.256577	-0.105783	-0.000933	-0.117072	-0.666784	0.158546	0.338949	0.173492	-0.708461	-0.240743	-0.640333
42454	9.532332	1.271153	-1.386918	-0.038810	0.028028	-0.111424	-0.668399	0.154303	0.339261	0.171634	-0.707774	-0.241637	-0.641256
42455	9.729225	0.958784	-1.343183	0.034081	0.113393	-0.063712	-0.670078	0.152525	0.335536	0.171935	-0.705883	-0.242394	-0.642972
42456	10.072426	1.134986	-1.282413	0.118852	0.130311	-0.041444	-0.671615	0.151256	0.332959	0.173693	-0.703670	-0.243966	-0.644329
42457	10.462704	1.105495	-1.277877	0.107860	0.034586	-0.101791	-0.673714	0.150810	0.331136	0.174129	-0.702345	-0.246500	-0.644692
42458	10.067487	1.154742	-1.306251	0.063970	-0.039097	-0.162399	-0.674508	0.147423	0.331075	0.172726	-0.701897	-0.249654	-0.644344
42459	9.489040	1.178648	-1.337599	-0.010826	-0.108040	-0.146961	-0.675569	0.144505	0.333138	0.170172	-0.702594	-0.251807	-0.643426
42460	9.282600	1.354353	-1.311828	-0.143490	-0.198283	-0.171866	-0.672413	0.140002	0.337299	0.164934	-0.704829	-0.252964	-0.641890
42461	9.389235	1.711028	-1.383530	-0.242694	-0.245746	-0.111343	-0.669443	0.131289	0.346507	0.158827	-0.708213	-0.252114	-0.640036
42462	9.383691	1.690380	-1.467989	-0.358856	-0.297508	-0.071121	-0.667351	0.125456	0.355063	0.151312	-0.712845	-0.249373	-0.637785
42463	9.442107	1.781615	-1.430936	-0.437931	-0.282013	-0.018052	-0.661903	0.120434	0.366291	0.143375	-0.717649	-0.244810	-0.635996
42464	9.513983	1.772063	-1.479574	-0.476586	-0.303998	0.044316	-0.659227	0.112601	0.374997	0.135586	-0.723125	-0.238878	-0.633754
42465	9.528660	1.659390	-1.403571	-0.479003	-0.300792	0.021353	-0.653789	0.108164	0.385842	0.127404	-0.728295	-0.233246	-0.631625
42466	8.742107	2.086967	-1.410015	-0.444714	-0.231609	-0.000815	-0.648565	0.098886	0.397228	0.119811	-0.732384	-0.228124	-0.630253
42467	9.145408	2.204452	-1.342214	-0.369867	-0.102181	0.049702	-0.645676	0.094192	0.402496	0.114421	-0.734751	-0.222957	-0.630348
42468	9.457960	2.161963	-1.412143	-0.358397	-0.105999	0.068142	-0.642520	0.090477	0.407962	0.109519	-0.737259	-0.217578	-0.630170
42469	9.418507	2.107721	-1.505213	-0.323071	0.004292	0.146926	-0.642486	0.089493	0.410693	0.106453	-0.738506	-0.211343	-0.631357
42470	9.897769	1.904056	-1.758734	-0.260400	0.147561	0.182669	-0.642755	0.088522	0.410357	0.105516	-0.738019	-0.204939	-0.634188
42471	9.541002	1.190939	-2.097827	-0.203555	0.209185	0.210917	-0.646298	0.090614	0.406330	0.105856	-0.736617	-0.198833	-0.637695
42472	9.264698	0.706203	-1.791173	-0.152946	0.305845	0.175862	-0.650702	0.093520	0.400408	0.107042	-0.733785	-0.193541	-0.642373
42473	9.958553	-0.069923	-1.783535	-0.113945	0.398871	0.252890	-0.655117	0.096756	0.393528	0.110013	-0.729840	-0.187511	-0.648128
42474	10.368107	-0.514146	-1.603701	-0.091352	0.359592	0.278711	-0.660732	0.104432	0.383164	0.113622	-0.726461	-0.181363	-0.653033
42475	9.828705	-0.053471	-1.136136	-0.154972	0.313912	0.164853	-0.664283	0.104870	0.375266	0.114578	-0.723292	-0.176184	-0.657784
42476	10.113257	-0.060772	-1.103351	-0.210820	0.288009	0.062079	-0.670745	0.104206	0.367607	0.113346	-0.720254	-0.171752	-0.662487
42477	9.688672	-0.183682	-1.117257	-0.247560	0.090717	0.144790	-0.671330	0.104633	0.364846	0.111969	-0.720109	-0.166099	-0.664317
42478	9.673189	-0.430543	-1.144855	-0.215245	-0.019444	0.200038	-0.671039	0.104951	0.366957	0.111450	-0.721568	-0.160302	-0.664246
42479	9.812757	-0.523890	-1.128946	-0.183644	-0.164635	0.163644	-0.669365	0.107281	0.370995	0.110457	-0.724703	-0.155742	-0.662080
42480	9.809176	-0.389448	-1.026498	-0.185459	-0.123564	0.092029	-0.667105	0.108391	0.376627	0.108598	-0.727090	-0.152134	-0.660607
42481	9.737274	-0.365217	-0.987424	-0.169957	-0.134217	0.022330	-0.663442	0.107589	0.380313	0.106064	-0.729326	-0.149695	-0.659110
42482	9.660439	-0.330995	-0.967421	-0.133102	-0.121770	-0.003321	-0.660309	0.105583	0.385605	0.103709	-0.731262	-0.148154	-0.657686
42483	9.669605	-0.235126	-1.068576	-0.114460	-0.111070	-0.060176	-0.660360	0.100738	0.389076	0.100998	-0.732813	-0.147570	-0.656512
42484	9.672771	-0.165741	-1.000618	-0.082415	-0.055484	-0.098726	-0.658462	0.096537	0.393267	0.098317	-0.733478	-0.147946	-0.656091
42485	9.491102	-0.226194	-1.098071	-0.034527	-0.011669	-0.126284	-0.657829	0.092813	0.396801	0.096233	-0.733359	-0.149152	-0.656260
42486	9.376383	-0.163602	-1.004012	0.012374	0.013504	-0.118904	-0.660278	0.087640	0.396086	0.094880	-0.732866	-0.150930	-0.656601
42487	9.780476	-0.221338	-1.070217	0.057632	0.136832	-0.150132	-0.661899	0.083957	0.396572	0.094311	-0.730539	-0.153381	-0.658706
42488	9.958102	0.507783	-1.465780	0.125600	0.256742	-0.217943	-0.665399	0.082387	0.392040	0.094048	-0.726297	-0.157632	-0.662420
42489	9.412612	1.217034	-1.266866	0.057356	0.308194	-0.308077	-0.669536	0.075626	0.386635	0.091891	-0.721157	-0.162053	-0.667254
42490	10.156360	1.546843	-0.577635	0.071214	0.421005	-0.207056	-0.674831	0.069266	0.376239	0.091501	-0.714771	-0.165105	-0.673402
42491	10.365610	2.039330	-0.524285	0.078883	0.396916	-0.188521	-0.684605	0.064123	0.365542	0.091472	-0.708667	-0.167944	-0.679131
42492	10.517125	1.594207	-0.682594	0.039117	0.181308	-0.151597	-0.688803	0.061394	0.358851	0.090568	-0.705682	-0.170192	-0.681795
42493	10.141344	1.674060	-1.013391	-0.033251	0.016152	-0.173576	-0.689165	0.056083	0.357409	0.087826	-0.704970	-0.172007	-0.682435
42494	9.467854	1.559062	-1.124207	-0.215202	-0.075111	-0.195979	-0.690691	0.047121	0.361478	0.081848	-0.705753	-0.171863	-0.682405
42495	9.339491	1.605700	-0.918643	-0.397966	-0.177433	-0.108099	-0.689722	0.039515	0.366026	0.074151	-0.708483	-0.168121	-0.681388
42496	9.039439	1.967473	-0.615244	-0.511198	-0.233403	-0.091711	-0.684775	0.028525	0.374796	0.064862	-0.712132	-0.162691	-0.679848
42497	9.271369	2.150099	-0.613065	-0.550595	-0.311588	0.018528	-0.680122	0.018684	0.383360	0.056217	-0.717135	-0.155254	-0.677092
42498	9.372957	2.275518	-0.616047	-0.529626	-0.261707	0.046060	-0.676869	0.009024	0.391529	0.048407	-0.721432	-0.147589	-0.674841
42499	9.490518	2.280442	-0.683205	-0.479069	-0.194037	0.082778	-0.673695	0.004683	0.398213	0.041949	-0.724756	-0.140074	-0.673311
42500	9.420693	2.222316	-0.651991	-0.480551	-0.155928	0.091866	-0.671052	-0.002692	0.403317	0.035770	-0.727538	-0.132288	-0.672241
42501	9.228535	2.183611	-0.558111	-0.507310	-0.151898	0.117454	-0.668138	-0.008981	0.409324	0.029431	-0.730232	-0.123864	-0.671233
42502	9.194743	2.062012	-0.514167	-0.556820	-0.129690	0.179690	-0.665275	-0.013129	0.412113	0.023377	-0.732750	-0.113725	-0.670520
42503	10.117203	1.587195	-0.672515	-0.529846	0.016744	0.351216	-0.664239	-0.016382	0.414556	0.020203	-0.733516	-0.101481	-0.671750
42504	10.902945	1.262788	-1.124252	-0.441778	0.120984	0.346739	-0.668169	-0.016168	0.411394	0.018610	-0.732780	-0.090291	-0.674192
42505	9.533450	0.241101	-1.427487	-0.360036	0.134147	0.178478	-0.672142	-0.013868	0.406128	0.015851	-0.731415	-0.082774	-0.676705
42506	9.759089	-0.197996	-1.351841	-0.314150	0.099601	0.185025	-0.672836	-0.015977	0.403073	0.013920	-0.730505	-0.075676	-0.678558
42507	10.152203	0.262629	-1.189645	-0.333736	-0.003105	0.149534	-0.675057	-0.017047	0.402469	0.010987	-0.730878	-0.068924	-0.678930
42508	10.118352	0.460617	-1.288526	-0.413511	0.038875	0.035554	-0.676658	-0.022293	0.402998	0.005474	-0.730517	-0.062671	-0.679991
42509	9.926555	0.518833	-1.189198	-0.311619	0.049041	0.013685	-0.678287	-0.028163	0.398881	0.001106	-0.729932	-0.058173	-0.681038
42510	9.596929	0.326999	-1.356846	-0.291496	-0.112535	0.097372	-0.676843	-0.030836	0.400937	-0.001964	-0.731620	-0.052667	-0.679672
42511	9.722811	0.073204	-1.483966	-0.225398	-0.140167	0.141570	-0.674807	-0.034770	0.405422	-0.003517	-0.733721	-0.047444	-0.677784
42512	9.398840	0.258566	-1.393358	-0.108409	-0.185575	0.108801	-0.673804	-0.034288	0.409771	-0.003848	-0.736375	-0.044217	-0.675116
42513	9.462729	0.231560	-1.222030	-0.023569	-0.105445	0.057469	-0.672836	-0.032418	0.411832	-0.003524	-0.737928	-0.042943	-0.673502
42514	9.310063	0.264101	-1.037386	0.027957	-0.091110	-0.001201	-0.670563	-0.033092	0.416237	-0.003239	-0.739206	-0.043190	-0.672085
42515	9.665998	-0.029913	-0.999479	0.089749	-0.086685	0.015460	-0.669166	-0.032346	0.417945	-0.001764	-0.740474	-0.044036	-0.670639
42516	9.569873	-0.254046	-0.871756	0.131452	-0.070901	-0.035922	-0.671789	-0.032193	0.421470	-0.000448	-0.741450	-0.046129	-0.669421
42517	9.604568	-0.075495	-0.823586	0.139634	-0.057695	-0.072592	-0.669152	-0.030328	0.423096	0.000652	-0.742234	-0.048911	-0.668354
42518	9.663245	-0.096903	-0.705161	0.135984	-0.015117	-0.076324	-0.668850	-0.031779	0.423702	0.001606	-0.742407	-0.051726	-0.667947
42519	9.907710	-0.286593	-0.792825	0.122411	0.012717	-0.109408	-0.669116	-0.032374	0.424366	0.002072	-0.742189	-0.054782	-0.667944
42520	10.144050	0.223516	-0.981890	0.100022	-0.052770	-0.151424	-0.667402	-0.035132	0.425157	0.001460	-0.742770	-0.058248	-0.667006
42521	10.937338	0.694233	-1.419065	0.078068	-0.034265	-0.117306	-0.668476	-0.036799	0.427717	0.001123	-0.743160	-0.060819	-0.666343
42522	9.345847	1.308960	-1.215467	-0.141437	0.054950	-0.188774	-0.669664	-0.042938	0.426092	-0.003436	-0.742243	-0.061627	-0.667282
42523	10.573645	1.898498	-0.979790	-0.141034	-0.002345	-0.025893	-0.670256	-0.050366	0.427455	-0.005817	-0.742301	-0.059958	-0.667353
42524	10.091871	1.524762	-1.425509	-0.179555	-0.104178	0.046500	-0.670224	-0.052385	0.428167	-0.008019	-0.743771	-0.056721	-0.665975
42525	9.866756	1.317740	-1.780717	-0.158188	-0.163925	0.028190	-0.667921	-0.055468	0.432563	-0.010154	-0.746036	-0.054029	-0.663632
42526	9.637443	1.363305	-2.163104	-0.276941	-0.439491	-0.007442	-0.661648	-0.061357	0.440937	-0.014883	-0.751814	-0.050243	-0.657290
42527	9.275294	1.396402	-2.270105	-0.422583	-0.500058	0.026243	-0.653662	-0.068550	0.452286	-0.021398	-0.758330	-0.044033	-0.650030
42528	9.126413	1.625821	-2.301685	-0.527479	-0.518366	0.075621	-0.646387	-0.074737	0.463564	-0.028880	-0.764871	-0.035687	-0.642546
42529	8.901042	1.869347	-2.260273	-0.626030	-0.484951	0.152443	-0.638683	-0.082437	0.473767	-0.036899	-0.770869	-0.024966	-0.635434
42530	8.984129	1.837463	-2.096941	-0.698154	-0.415347	0.254978	-0.631263	-0.090361	0.482842	-0.044641	-0.775688	-0.011732	-0.629426
42531	9.137675	1.798505	-2.165731	-0.731652	-0.362480	0.297062	-0.623307	-0.098697	0.488535	-0.052449	-0.779665	0.002425	-0.623992
42532	9.099095	1.803705	-2.171500	-0.706822	-0.281783	0.363039	-0.620968	-0.103955	0.493914	-0.058934	-0.782348	0.017322	-0.619805
42533	9.555882	1.655910	-2.240263	-0.684011	-0.153035	0.381304	-0.620913	-0.106897	0.496105	-0.065024	-0.783312	0.031915	-0.617394
42534	9.370744	1.407100	-2.394363	-0.617928	-0.054756	0.412386	-0.622019	-0.107459	0.496360	-0.069576	-0.782868	0.046184	-0.616558
42535	9.658242	0.827485	-2.360589	-0.531530	0.058739	0.482077	-0.625379	-0.108115	0.493419	-0.072200	-0.780978	0.060150	-0.617448
42536	8.992505	0.331061	-2.242324	-0.462486	0.080409	0.390193	-0.629072	-0.106088	0.487854	-0.074704	-0.778821	0.071952	-0.618612
42537	9.419088	-0.087421	-2.362440	-0.389988	0.102393	0.359123	-0.634433	-0.103538	0.483734	-0.076656	-0.776509	0.082182	-0.620003
42538	9.695246	-0.683499	-2.540884	-0.344439	0.074793	0.419772	-0.639397	-0.098773	0.480584	-0.076922	-0.774346	0.092966	-0.621151
42539	10.007933	-0.753051	-2.582012	-0.346999	0.036232	0.326292	-0.643243	-0.094301	0.477267	-0.078425	-0.772825	0.102287	-0.621392
42540	9.511871	-0.550062	-2.629765	-0.325268	-0.062655	0.190614	-0.645485	-0.093150	0.477638	-0.080950	-0.772710	0.109479	-0.619985
42541	9.571774	-0.515761	-2.687330	-0.362408	-0.134958	0.108092	-0.647092	-0.097447	0.479063	-0.084994	-0.773648	0.115907	-0.617098
42542	9.249402	-0.558923	-2.914659	-0.362171	-0.274404	0.130252	-0.644226	-0.101615	0.482270	-0.088356	-0.776107	0.122973	-0.612151
42543	9.284268	-0.884426	-3.251379	-0.420919	-0.383287	0.199990	-0.640391	-0.102743	0.489704	-0.091529	-0.779636	0.131987	-0.605285
42544	9.323102	-0.729109	-3.280801	-0.451852	-0.383620	0.207304	-0.632214	-0.104710	0.498441	-0.095043	-0.782867	0.141491	-0.598387
42545	9.148651	-0.865198	-3.347620	-0.396022	-0.268772	0.161287	-0.626819	-0.108506	0.504858	-0.098541	-0.784976	0.149385	-0.593117
42546	9.189045	-0.827234	-3.126686	-0.347979	-0.149221	0.098817	-0.625075	-0.112092	0.508111	-0.102383	-0.785761	0.155467	-0.589854
42547	8.803775	-0.751771	-3.126279	-0.333476	-0.057896	0.016045	-0.623035	-0.118670	0.508663	-0.107207	-0.785839	0.159923	-0.587697
42548	9.064663	-0.508457	-3.144109	-0.245187	-0.068049	-0.033218	-0.622415	-0.124029	0.507907	-0.111234	-0.786228	0.162542	-0.585707
42549	9.095349	-0.660531	-2.851597	-0.166753	0.026288	0.017242	-0.621260	-0.127425	0.507408	-0.113669	-0.785634	0.164880	-0.585383
42550	9.635747	-0.402141	-2.874950	-0.104635	0.256233	-0.042485	-0.626296	-0.129745	0.501308	-0.116655	-0.782542	0.164967	-0.588902
42551	9.384937	-0.150537	-2.699699	-0.226540	0.264330	-0.050084	-0.631838	-0.137333	0.492933	-0.121586	-0.779187	0.166407	-0.591940
42552	9.510237	0.083369	-2.487909	-0.405275	0.244925	-0.024637	-0.638522	-0.144103	0.482665	-0.129005	-0.775366	0.170335	-0.594265
42553	9.775556	0.326648	-2.865766	-0.413771	0.162063	0.008599	-0.642245	-0.151631	0.475393	-0.135812	-0.772450	0.175122	-0.595154
42554	9.410283	0.327548	-2.741004	-0.335081	0.124649	0.013324	-0.644443	-0.157425	0.469890	-0.141262	-0.770006	0.179090	-0.595872
42555	9.490623	0.503570	-2.709048	-0.282873	0.092826	0.019948	-0.648748	-0.161002	0.466080	-0.145678	-0.768156	0.182645	-0.596117
42556	9.472732	0.523234	-2.539188	-0.274028	0.043850	-0.055193	-0.648004	-0.167580	0.461198	-0.150702	-0.767038	0.185051	-0.595565
42557	9.490559	0.475098	-2.395258	-0.294324	0.032950	-0.025853	-0.649627	-0.174144	0.456759	-0.155636	-0.765978	0.188179	-0.594680
42558	9.509802	0.489650	-2.405544	-0.283247	-0.006410	0.016447	-0.650717	-0.177815	0.453890	-0.159751	-0.765111	0.191935	-0.593503
42559	9.540553	0.461164	-2.467259	-0.243258	-0.037382	0.009234	-0.648142	-0.183089	0.453680	-0.163229	-0.764865	0.195186	-0.591811
42560	9.496134	0.497449	-2.617517	-0.210229	-0.055984	-0.020043	-0.648792	-0.187817	0.451998	-0.166461	-0.764923	0.197668	-0.590009
42561	9.476274	0.410810	-2.655982	-0.206839	-0.072022	-0.029207	-0.648299	-0.193504	0.452201	-0.169704	-0.765325	0.199997	-0.587776
42562	9.432467	0.433830	-2.721819	-0.171726	-0.069208	-0.016304	-0.646318	-0.195936	0.452032	-0.172244	-0.765626	0.202118	-0.585916
42563	9.384586	0.348272	-2.645716	-0.188617	-0.029310	-0.036610	-0.645418	-0.200256	0.453153	-0.175465	-0.765594	0.203961	-0.584361
42564	9.477098	0.511797	-2.592560	-0.145962	0.032201	-0.020060	-0.645685	-0.202944	0.450197	-0.178062	-0.764794	0.205364	-0.584132
42565	9.457177	0.361856	-2.612114	-0.104446	0.044311	-0.009017	-0.645953	-0.205362	0.447537	-0.179974	-0.764069	0.206378	-0.584137
42566	9.488117	0.328162	-2.647303	-0.085265	0.048055	-0.010821	-0.646208	-0.207465	0.447130	-0.181599	-0.763253	0.207154	-0.584426
42567	9.527303	0.341414	-2.571396	-0.070459	0.040211	-0.003425	-0.647850	-0.210637	0.445833	-0.182904	-0.762669	0.207872	-0.584527
42568	9.565100	0.418743	-2.391167	-0.001114	0.052401	-0.010623	-0.648861	-0.208582	0.444712	-0.183260	-0.762105	0.207650	-0.585229
42569	9.585443	0.350211	-2.534870	-0.037469	0.043695	-0.001516	-0.650669	-0.210675	0.441668	-0.184054	-0.761586	0.207998	-0.585533
42570	9.593204	0.398004	-2.486545	-0.034215	0.022350	-0.014310	-0.649961	-0.211405	0.441896	-0.184833	-0.761266	0.208218	-0.585625
42571	9.529958	0.370233	-2.551986	-0.025092	-0.009094	-0.012428	-0.650673	-0.210917	0.440815	-0.185344	-0.761452	0.208451	-0.585138
42572	9.467762	0.511338	-2.553571	-0.020450	-0.046151	-0.039877	-0.650523	-0.211242	0.441632	-0.185926	-0.762091	0.208372	-0.584149
42573	9.431731	0.496766	-2.532997	0.007967	-0.037321	-0.004060	-0.649241	-0.212473	0.443219	-0.185721	-0.762694	0.208448	-0.583400
42574	9.467749	0.574771	-2.582139	0.034827	-0.045342	-0.025079	-0.647858	-0.212298	0.442100	-0.185291	-0.763464	0.207947	-0.582707
42575	9.471216	0.406384	-2.684804	0.023190	-0.067818	-0.048954	-0.646436	-0.212084	0.446009	-0.185250	-0.764663	0.207273	-0.581387
42576	9.558226	0.302871	-2.606616	0.019630	-0.127265	-0.039686	-0.645836	-0.214180	0.448108	-0.184880	-0.766386	0.207027	-0.579320
42577	9.305225	0.482703	-2.682930	0.028135	-0.085188	-0.067292	-0.643580	-0.214362	0.451148	-0.184895	-0.767872	0.206081	-0.577682
42578	9.433536	0.585604	-2.648414	0.041023	-0.066900	-0.065414	-0.641885	-0.214643	0.453488	-0.184742	-0.769074	0.204966	-0.576528
42579	9.399068	0.587130	-2.743722	0.009526	-0.095039	-0.008551	-0.641187	-0.213610	0.455360	-0.184328	-0.770355	0.205169	-0.574876
42580	9.421973	0.491487	-2.856300	-0.041962	-0.089616	-0.019686	-0.638354	-0.215753	0.457714	-0.184831	-0.771318	0.205797	-0.573196
42581	9.388746	0.617660	-2.844575	-0.052589	-0.058943	-0.008731	-0.638359	-0.215201	0.458028	-0.185523	-0.771951	0.206576	-0.571839
42582	9.388980	0.597741	-2.806071	-0.037425	-0.062032	0.011489	-0.638066	-0.215811	0.458825	-0.185711	-0.772481	0.207530	-0.570715
42583	9.552000	0.656555	-2.937372	-0.063709	-0.095586	-0.010489	-0.636789	-0.216483	0.460587	-0.186446	-0.773491	0.208540	-0.568736
42584	9.387112	0.644908	-3.066532	-0.072216	-0.132199	0.017037	-0.633414	-0.217361	0.463014	-0.186815	-0.774659	0.210235	-0.566397
42585	9.440680	0.648431	-2.996057	-0.056431	-0.134628	0.026263	-0.631580	-0.217382	0.465788	-0.186855	-0.775974	0.211872	-0.563968
42586	9.416197	0.620015	-3.033969	-0.025361	-0.119599	-0.011333	-0.629734	-0.218392	0.468501	-0.186868	-0.777281	0.212547	-0.561906
42587	9.392625	0.594883	-2.955966	0.006115	-0.116839	0.002481	-0.626073	-0.219188	0.472047	-0.186281	-0.778716	0.213040	-0.559924
42588	9.363372	0.546906	-2.979337	0.040637	-0.101561	-0.008502	-0.625083	-0.217971	0.475883	-0.185310	-0.780046	0.212948	-0.558428
42589	9.261734	0.519126	-3.024021	0.057265	-0.126052	-0.000201	-0.621449	-0.217030	0.478699	-0.183915	-0.781770	0.212859	-0.556508
42590	9.241361	0.306568	-3.075363	0.063798	-0.117950	0.002510	-0.620893	-0.214670	0.482470	-0.182387	-0.783311	0.212739	-0.554888
42591	9.204125	0.489887	-2.983415	0.059239	-0.024531	-0.004963	-0.619353	-0.213677	0.484891	-0.181437	-0.783921	0.212185	-0.554550
42592	9.304863	0.472903	-3.035596	0.098603	-0.002647	0.028129	-0.619240	-0.211168	0.485742	-0.179568	-0.784194	0.211659	-0.554973
42593	9.290040	0.339512	-3.026250	0.087657	0.002904	0.028074	-0.619685	-0.209035	0.485739	-0.177920	-0.784451	0.211210	-0.555312
42594	9.361947	0.232353	-3.029638	0.111215	0.001552	0.018944	-0.619697	-0.207131	0.487392	-0.175972	-0.784755	0.210384	-0.555817
42595	9.282341	0.242834	-3.045914	0.105705	0.012711	0.017064	-0.620692	-0.204377	0.489387	-0.174193	-0.784999	0.209534	-0.556353
42596	9.337133	0.194761	-3.106241	0.141616	0.025303	-0.010411	-0.621038	-0.199654	0.488565	-0.172191	-0.785260	0.207821	-0.557250
42597	9.330400	0.252478	-3.066970	0.117403	-0.003328	-0.023250	-0.623565	-0.197807	0.489261	-0.170600	-0.785878	0.206267	-0.557445
42598	9.332392	0.228803	-3.110672	0.082615	0.004253	-0.025170	-0.622046	-0.196174	0.490185	-0.169600	-0.786224	0.205053	-0.557711
42599	9.323181	0.254950	-3.066684	0.044802	-0.010001	-0.000442	-0.621767	-0.195128	0.491923	-0.168862	-0.786566	0.204693	-0.557584
42600	9.361822	0.313052	-3.079826	0.014814	-0.028686	-0.025228	-0.622062	-0.193455	0.492587	-0.168792	-0.787049	0.204343	-0.557053
42601	9.269588	0.244153	-3.137205	-0.015977	-0.043181	-0.012452	-0.621489	-0.194601	0.492651	-0.169004	-0.787599	0.204587	-0.556121
42602	9.404166	0.273082	-3.195183	-0.043335	-0.028446	-0.010661	-0.619216	-0.197508	0.493427	-0.169692	-0.787820	0.205116	-0.555403
42603	9.316729	0.338323	-3.312247	-0.085296	-0.036020	-0.005238	-0.619778	-0.197083	0.493599	-0.170940	-0.788020	0.206222	-0.554325
42604	9.436940	0.213550	-3.293403	-0.085346	-0.071958	-0.004257	-0.617958	-0.196626	0.495285	-0.172034	-0.788551	0.207460	-0.552768
42605	9.216445	0.395971	-3.218759	-0.091986	-0.031000	0.018588	-0.618080	-0.198037	0.495199	-0.173139	-0.788565	0.208999	-0.551822
42606	9.240671	0.454103	-3.226532	-0.055153	-0.011285	0.025984	-0.618059	-0.200783	0.493354	-0.173678	-0.788396	0.210177	-0.551446
42607	9.240052	0.313734	-3.246745	-0.063806	-0.034553	0.046167	-0.618025	-0.202035	0.495790	-0.174018	-0.788424	0.211852	-0.550658
42608	9.233385	0.351825	-3.190698	-0.066986	-0.011365	0.027779	-0.617206	-0.200897	0.495433	-0.174721	-0.788204	0.213183	-0.550236
42609	9.288859	0.390354	-3.199767	-0.062604	-0.009088	0.020461	-0.618474	-0.200144	0.494933	-0.175433	-0.788056	0.214348	-0.549769
42610	9.278074	0.270490	-3.296752	-0.052159	-0.011771	0.034224	-0.617222	-0.199355	0.495808	-0.175827	-0.787862	0.215617	-0.549424
42611	9.278806	0.444804	-3.276322	-0.035190	-0.020211	0.020537	-0.618749	-0.200423	0.494919	-0.176057	-0.787927	0.216521	-0.548902
42612	9.278492	0.384383	-3.291195	-0.020556	-0.025777	0.020564	-0.617774	-0.199643	0.496074	-0.176045	-0.788055	0.217280	-0.548423
42613	9.280582	0.367852	-3.325193	0.006750	-0.044049	0.016973	-0.616949	-0.198539	0.496414	-0.175550	-0.788540	0.217751	-0.547696
42614	9.260510	0.296217	-3.397365	0.017546	-0.045484	0.009637	-0.617505	-0.198281	0.497133	-0.174971	-0.789064	0.217989	-0.547032
42615	9.243908	0.300753	-3.365318	0.023753	-0.017290	-0.000491	-0.616094	-0.198397	0.499068	-0.174511	-0.789389	0.217908	-0.546741
42616	9.261345	0.377677	-3.324410	0.037197	-0.016731	-0.010541	-0.615562	-0.196029	0.499767	-0.173965	-0.789755	0.217508	-0.546547
42617	9.238881	0.345048	-3.410729	0.029309	-0.033918	-0.030729	-0.615550	-0.196097	0.501159	-0.173676	-0.790411	0.216945	-0.545914
42618	9.271906	0.214353	-3.446628	0.031266	-0.068414	-0.023345	-0.615251	-0.196485	0.503227	-0.173142	-0.791373	0.216590	-0.544830
42619	9.135878	0.393503	-3.353428	0.001394	0.011408	-0.018023	-0.612318	-0.197081	0.502883	-0.173348	-0.791379	0.216378	-0.544840
42620	9.268460	0.411966	-3.353435	0.029976	0.003440	-0.008746	-0.614275	-0.197152	0.502060	-0.172986	-0.791489	0.216019	-0.544937
42621	9.204865	0.301887	-3.429060	0.018970	0.003576	-0.010638	-0.612893	-0.195134	0.503847	-0.172801	-0.791607	0.215759	-0.544927
42622	9.165892	0.273631	-3.471260	-0.004144	0.016954	0.013138	-0.612623	-0.194829	0.503304	-0.172795	-0.791359	0.216067	-0.545168
42623	9.205021	0.360144	-3.433516	-0.011246	0.022013	0.021399	-0.613593	-0.195500	0.502853	-0.172815	-0.791033	0.216582	-0.545431
42624	9.151467	0.327329	-3.489692	-0.003726	0.030810	0.027803	-0.615413	-0.195036	0.502620	-0.172706	-0.790569	0.217074	-0.545941
42625	9.190016	0.329501	-3.491119	0.005355	0.042057	0.024142	-0.616128	-0.194789	0.500687	-0.172517	-0.790070	0.217384	-0.546600
42626	9.165693	0.259344	-3.490667	-0.010664	0.061481	0.038743	-0.618679	-0.192672	0.498747	-0.172530	-0.789198	0.218017	-0.547602
42627	9.337523	0.281197	-3.402758	-0.014188	0.060270	0.044288	-0.619525	-0.192343	0.498078	-0.172505	-0.788342	0.218798	-0.548531
42628	9.248390	0.262286	-3.392303	-0.025184	0.034397	0.046121	-0.620119	-0.189629	0.497832	-0.172544	-0.787683	0.219796	-0.549066
42629	9.359592	0.190135	-3.314816	-0.034734	0.045546	0.029583	-0.621089	-0.190832	0.496650	-0.172937	-0.786978	0.220623	-0.549622
42630	9.244508	0.182640	-3.238106	-0.059388	0.047321	0.031343	-0.623906	-0.189310	0.495374	-0.173735	-0.786120	0.221721	-0.550156
42631	9.258519	0.151612	-3.282305	-0.073229	0.018018	0.029524	-0.623604	-0.192073	0.493804	-0.174606	-0.785577	0.223068	-0.550111
42632	9.307074	0.231114	-3.269111	-0.057724	0.038224	0.060744	-0.625588	-0.190280	0.492538	-0.175016	-0.784688	0.224642	-0.550609
42633	9.244618	0.148304	-3.209352	-0.071486	0.042266	0.023982	-0.626429	-0.191028	0.490684	-0.176027	-0.783902	0.225798	-0.550933
42634	9.380448	0.204306	-3.117459	-0.027470	0.067823	0.025904	-0.625864	-0.191998	0.490060	-0.176478	-0.782946	0.226385	-0.551906
42635	9.351826	0.143031	-3.053993	0.001763	0.030790	0.027841	-0.628540	-0.191272	0.487617	-0.176247	-0.782518	0.226833	-0.552403
42636	9.307084	0.099400	-3.212006	-0.004112	0.006719	0.015000	-0.631183	-0.191529	0.487906	-0.176178	-0.782366	0.227211	-0.552485
42637	9.360781	0.107576	-3.127014	-0.024562	-0.002691	0.003980	-0.629526	-0.190934	0.486810	-0.176466	-0.782319	0.227698	-0.552259
42638	9.291614	0.111709	-3.037455	0.021017	-0.007124	-0.001441	-0.628137	-0.190403	0.487109	-0.176119	-0.782485	0.227584	-0.552182
42639	9.278379	0.126065	-3.196268	-0.005918	-0.016287	-0.016166	-0.628127	-0.190726	0.487926	-0.176274	-0.782741	0.227599	-0.551763
42640	9.278969	0.268924	-3.180868	0.014160	-0.010943	0.016922	-0.627834	-0.191336	0.488724	-0.175817	-0.782840	0.227865	-0.551659
42641	9.336333	0.247375	-3.231457	0.016358	-0.052994	-0.034383	-0.628130	-0.190181	0.488379	-0.175661	-0.783659	0.227475	-0.550705
42642	9.328271	0.131822	-3.289873	0.006990	-0.042237	-0.044535	-0.627275	-0.190564	0.490162	-0.175848	-0.784358	0.226963	-0.549862
42643	9.239254	0.198068	-3.300603	0.005204	-0.049776	-0.041783	-0.625294	-0.192599	0.490576	-0.175959	-0.785133	0.226570	-0.548881
42644	9.183531	0.208750	-3.344338	-0.024388	-0.043638	-0.019840	-0.625139	-0.192958	0.492089	-0.176363	-0.785621	0.226799	-0.547958
42645	9.214669	0.150320	-3.343468	-0.029802	-0.040272	0.016844	-0.623321	-0.192494	0.493636	-0.176420	-0.785901	0.227679	-0.547172
42646	9.220366	0.402387	-3.337208	-0.026070	-0.034974	0.020557	-0.623293	-0.195806	0.491756	-0.176452	-0.786101	0.228537	-0.546517
42647	9.258484	0.202889	-3.308536	-0.052248	-0.018747	-0.003401	-0.622973	-0.197358	0.494450	-0.177184	-0.786156	0.229264	-0.545895
42648	9.182058	0.236393	-3.235420	-0.035376	0.009879	0.009423	-0.621468	-0.194985	0.494721	-0.177676	-0.785888	0.229872	-0.545867
42649	9.283189	0.123609	-3.196464	-0.025710	0.016141	0.027788	-0.623146	-0.195458	0.493312	-0.177811	-0.785507	0.230676	-0.546032
42650	9.231811	0.110698	-3.291234	-0.029719	-0.008972	0.016793	-0.625118	-0.194258	0.492567	-0.178055	-0.785425	0.231417	-0.545756
42651	9.183974	0.178708	-3.274511	-0.076594	0.002519	0.042377	-0.622304	-0.195767	0.493564	-0.178764	-0.784940	0.233055	-0.545526
42652	9.371200	0.252470	-3.087817	-0.019148	0.033524	-0.001545	-0.623153	-0.196467	0.490736	-0.179240	-0.784516	0.233242	-0.545899
42653	9.364840	0.060096	-3.204761	-0.029793	0.004610	-0.056611	-0.624092	-0.198109	0.492738	-0.180305	-0.784627	0.232807	-0.545574
42654	9.287026	0.054567	-3.293664	-0.035243	-0.010274	-0.053866	-0.621967	-0.200570	0.493125	-0.181396	-0.784868	0.232497	-0.544999
42655	9.203382	0.163707	-3.251182	-0.038546	-0.005577	-0.040116	-0.621681	-0.201402	0.492652	-0.182364	-0.784976	0.232458	-0.544536
42656	9.296821	0.181043	-3.327018	-0.074036	-0.014915	-0.066758	-0.622192	-0.205210	0.492422	-0.184186	-0.785181	0.232390	-0.543655
42657	9.172077	0.368758	-3.335621	-0.065751	-0.015354	-0.029118	-0.620492	-0.207227	0.492560	-0.185414	-0.785241	0.232855	-0.542952
42658	9.268553	0.394732	-3.334229	-0.063637	0.001606	-0.019939	-0.620610	-0.209581	0.491439	-0.186641	-0.785082	0.233349	-0.542549
42659	9.230137	0.353309	-3.299250	-0.034790	0.012672	-0.037349	-0.620181	-0.209910	0.492252	-0.187606	-0.784988	0.233241	-0.542399
42660	9.191446	0.392846	-3.333773	-0.037540	-0.019018	0.000314	-0.620171	-0.211283	0.491329	-0.188103	-0.785056	0.233842	-0.541870
42661	9.345055	0.322075	-3.381037	0.002459	-0.011083	-0.010611	-0.620044	-0.210948	0.490232	-0.188082	-0.785233	0.233839	-0.541621
42662	9.066071	0.374368	-3.336451	-0.012001	0.025509	-0.007079	-0.621561	-0.211942	0.490743	-0.188470	-0.784947	0.233884	-0.541882
42663	9.273247	0.492470	-3.391732	0.047264	0.060790	0.016902	-0.620319	-0.211227	0.490217	-0.187786	-0.784386	0.233554	-0.543073
42664	9.282952	0.333760	-3.315844	0.046445	0.034681	0.022425	-0.621732	-0.210048	0.489745	-0.186979	-0.784081	0.233393	-0.543860
42665	9.200746	0.320206	-3.346670	0.054535	0.034050	0.016915	-0.622061	-0.206604	0.488983	-0.186054	-0.783834	0.233085	-0.544665
42666	9.307390	0.303723	-3.258989	0.053978	0.041587	0.029772	-0.624161	-0.206257	0.488326	-0.185079	-0.783446	0.232929	-0.545621
42667	9.234982	0.260554	-3.256563	0.044542	0.066125	0.050795	-0.626006	-0.203941	0.487928	-0.184090	-0.782649	0.233142	-0.547008
42668	9.311995	0.284556	-3.278608	0.038680	0.044773	0.038910	-0.627121	-0.203797	0.488227	-0.183270	-0.782122	0.233285	-0.547974
42669	9.278753	0.344904	-3.240744	0.045417	0.049733	0.016897	-0.627014	-0.202560	0.486068	-0.182564	-0.781661	0.233015	-0.548981
42670	9.341252	0.176441	-3.188630	0.035240	0.053779	0.011353	-0.629001	-0.199435	0.486559	-0.182134	-0.781152	0.232720	-0.549972
42671	9.312386	0.210707	-3.196988	0.039540	0.043258	0.002201	-0.629578	-0.199318	0.484338	-0.181649	-0.780805	0.232309	-0.550799
42672	9.336107	0.179485	-3.231891	0.031135	0.012207	-0.001437	-0.630129	-0.199081	0.485475	-0.181241	-0.780793	0.232025	-0.551071
42673	9.245137	0.208365	-3.167921	0.035646	0.028960	-0.005139	-0.630146	-0.198199	0.484831	-0.180829	-0.780621	0.231595	-0.551629
42674	9.345747	0.169658	-3.227485	0.024761	0.014014	-0.000534	-0.631299	-0.195598	0.484165	-0.180510	-0.780565	0.231375	-0.551905
42675	9.355304	0.157537	-3.232752	0.042200	-0.012085	0.004129	-0.631567	-0.195789	0.485272	-0.179700	-0.780827	0.231168	-0.551886
42676	9.326776	0.113169	-3.164349	-0.004718	-0.018780	-0.005139	-0.630443	-0.196910	0.484634	-0.179753	-0.781042	0.231338	-0.551493
42677	9.325092	0.207028	-3.110541	0.000473	0.004058	-0.017994	-0.631281	-0.196756	0.484652	-0.179913	-0.781075	0.231188	-0.551457
42678	9.291571	0.233725	-3.094622	0.019810	0.016664	-0.014309	-0.629457	-0.197113	0.485590	-0.179837	-0.781034	0.230802	-0.551701
42679	9.361032	0.160788	-3.117016	0.000616	0.000056	-0.012482	-0.629612	-0.196491	0.484513	-0.179918	-0.781083	0.230749	-0.551628
42680	9.260080	0.214729	-3.108059	-0.018025	0.002695	-0.025382	-0.630149	-0.198179	0.484413	-0.180497	-0.781108	0.230667	-0.551437
42681	9.299803	0.270938	-2.981174	0.033631	0.021921	-0.010608	-0.630437	-0.198121	0.483303	-0.180147	-0.781022	0.230197	-0.551870
42682	9.281301	0.234897	-3.176346	0.009790	0.012908	-0.012492	-0.630150	-0.199222	0.482534	-0.180204	-0.780972	0.229984	-0.552011
42683	9.290306	0.192039	-3.239757	0.017115	0.011053	-0.012482	-0.629857	-0.199442	0.484053	-0.180082	-0.780956	0.229707	-0.552189
42684	9.336723	0.195479	-3.159354	0.015261	0.003695	-0.012460	-0.630001	-0.199413	0.483498	-0.180001	-0.781031	0.229453	-0.552215
42685	9.356237	0.246140	-3.150093	0.020670	-0.005415	-0.014257	-0.631135	-0.197976	0.483458	-0.179767	-0.781216	0.229168	-0.552148
42686	9.317513	0.224766	-3.163275	0.017135	-0.014945	-0.008756	-0.630979	-0.198860	0.484100	-0.179533	-0.781486	0.229021	-0.551903
42687	9.279117	0.234522	-3.147285	0.002639	0.003284	-0.005150	-0.630436	-0.197340	0.484747	-0.179522	-0.781467	0.229045	-0.551923
42688	9.269730	0.297561	-3.141693	0.017093	0.011040	-0.012466	-0.629877	-0.198143	0.483575	-0.179445	-0.781468	0.228743	-0.552072
42689	9.310646	0.287593	-3.143288	0.020735	0.003673	-0.012440	-0.630722	-0.197296	0.483915	-0.179237	-0.781542	0.228449	-0.552156
42690	9.345808	0.176867	-3.222610	0.002190	-0.025284	-0.019783	-0.630719	-0.197181	0.484480	-0.179306	-0.781925	0.228325	-0.551644
42691	9.246114	0.360303	-3.106588	0.007864	0.022326	-0.016166	-0.630413	-0.199575	0.484050	-0.179428	-0.781764	0.228046	-0.551948
42692	9.347120	0.345287	-3.124954	0.039047	0.040613	-0.015197	-0.631525	-0.200366	0.483174	-0.179193	-0.781521	0.227381	-0.552642
42693	9.341858	0.268056	-3.149412	0.033469	0.029746	-0.017958	-0.630728	-0.197390	0.482932	-0.178973	-0.781375	0.226761	-0.553174
42694	9.317471	0.234595	-3.172870	-0.012210	0.014930	-0.014365	-0.630998	-0.198489	0.482308	-0.179385	-0.781239	0.226729	-0.553245
42695	9.286370	0.253937	-3.152260	-0.017878	0.041262	-0.023597	-0.632263	-0.198147	0.481503	-0.180082	-0.780807	0.226548	-0.553703
42696	9.311050	0.262499	-3.080672	-0.011603	0.046863	0.005778	-0.632683	-0.199049	0.479776	-0.180416	-0.780224	0.226722	-0.554345
42697	9.337800	0.349678	-3.085934	-0.033765	0.047371	-0.001587	-0.633534	-0.198296	0.479132	-0.181147	-0.779564	0.227036	-0.554905
42698	9.380526	0.272457	-3.136339	-0.034044	0.027675	-0.010736	-0.634224	-0.199766	0.477512	-0.181924	-0.779187	0.227266	-0.555086
42699	9.376439	0.300475	-3.053887	-0.031367	0.024085	-0.012554	-0.634789	-0.199455	0.477118	-0.182635	-0.778843	0.227466	-0.555254
42700	9.361854	0.305680	-3.072629	-0.034454	0.004493	-0.023543	-0.635448	-0.202944	0.476211	-0.183466	-0.778774	0.227601	-0.555021
42701	9.347540	0.290901	-3.048039	-0.030949	0.001121	-0.029041	-0.635456	-0.202507	0.475958	-0.184250	-0.778760	0.227622	-0.554773
42702	9.337954	0.322582	-3.054719	-0.034835	0.009042	-0.038234	-0.634889	-0.203881	0.474891	-0.185255	-0.778711	0.227494	-0.554559
42703	9.356724	0.335525	-3.125377	-0.034773	-0.015157	-0.033603	-0.633174	-0.206774	0.475534	-0.186077	-0.778882	0.227546	-0.554022
42704	9.409931	0.388455	-3.122191	-0.027321	-0.035858	-0.026194	-0.634279	-0.206683	0.476946	-0.186631	-0.779301	0.227696	-0.553185
42705	9.318441	0.323133	-3.085383	-0.077872	-0.037256	-0.000629	-0.631310	-0.210779	0.475688	-0.187659	-0.779403	0.228819	-0.552229
42706	9.198125	0.360292	-3.080642	-0.083635	0.018901	-0.016349	-0.630617	-0.210500	0.475559	-0.189234	-0.778957	0.229544	-0.552021
42707	9.362229	0.429403	-3.076667	-0.062623	0.016856	0.017694	-0.632537	-0.212752	0.475857	-0.190070	-0.778430	0.230578	-0.552045
42708	9.279862	0.418567	-3.129207	-0.082992	-0.012174	0.011256	-0.632818	-0.213394	0.474563	-0.191192	-0.778196	0.231850	-0.551455
42709	9.361750	0.420487	-3.134671	-0.085986	-0.015287	0.002097	-0.633075	-0.215355	0.474165	-0.192416	-0.778004	0.233020	-0.550806
42710	9.348700	0.391300	-2.941160	-0.061224	-0.007204	0.003966	-0.631415	-0.215568	0.472182	-0.193300	-0.777828	0.233916	-0.550365
42711	9.323369	0.491185	-3.142436	-0.044677	-0.032422	0.009549	-0.629964	-0.218807	0.474202	-0.193722	-0.777945	0.234809	-0.549671
42712	9.356162	0.414550	-3.231108	-0.058589	-0.083759	0.006843	-0.631646	-0.217806	0.474559	-0.194176	-0.778603	0.236020	-0.548058
42713	9.357427	0.456236	-3.085973	-0.013284	-0.072052	0.024358	-0.629003	-0.216109	0.476733	-0.193761	-0.779203	0.236951	-0.546950
42714	9.091574	0.540010	-3.225227	-0.022927	-0.054292	0.004075	-0.628119	-0.219286	0.477646	-0.193831	-0.779684	0.237616	-0.545949
42715	9.203532	0.456101	-3.355550	-0.036540	-0.045579	0.075612	-0.627991	-0.217908	0.478428	-0.193346	-0.779661	0.239495	-0.545333
42716	9.127687	0.273296	-3.426360	-0.080642	0.019859	0.060691	-0.628153	-0.216465	0.477960	-0.194032	-0.778845	0.241357	-0.545435
42717	9.374592	0.342728	-3.309551	-0.102336	0.011713	0.106610	-0.629828	-0.217214	0.476393	-0.194500	-0.777788	0.244216	-0.545504
42718	9.303436	0.438818	-3.204827	-0.090080	0.006870	0.156195	-0.629016	-0.214985	0.476942	-0.194238	-0.776592	0.247733	-0.545715
42719	9.251399	0.070994	-3.234261	-0.097884	-0.014123	0.137788	-0.630433	-0.213517	0.476348	-0.194160	-0.775664	0.251125	-0.545512
42720	9.233025	0.215881	-3.179495	-0.114258	0.050472	0.135839	-0.630469	-0.211471	0.475079	-0.194700	-0.773984	0.254398	-0.546189
42721	9.464500	-0.029927	-3.054504	-0.110345	0.042582	0.145049	-0.635794	-0.211230	0.471793	-0.195011	-0.772327	0.257815	-0.546822
42722	9.366449	-0.176847	-2.897224	-0.151629	-0.014466	0.145936	-0.637497	-0.210504	0.469061	-0.195705	-0.771122	0.261938	-0.546314
42723	9.278529	-0.076617	-3.091327	-0.211069	-0.049545	0.150455	-0.637080	-0.210376	0.469205	-0.197016	-0.770011	0.266895	-0.545009
42724	9.279399	0.082823	-3.046847	-0.243817	-0.023080	0.155883	-0.638772	-0.209846	0.467578	-0.198943	-0.768456	0.272159	-0.543899
42725	9.316959	0.103795	-3.183365	-0.267271	-0.022374	0.098954	-0.640718	-0.211687	0.465248	-0.201813	-0.767055	0.276809	-0.542472
42726	9.262676	0.287550	-3.114927	-0.207921	-0.051797	0.064269	-0.638748	-0.213654	0.464271	-0.204021	-0.766408	0.280386	-0.540720
42727	9.182767	0.381481	-3.205519	-0.137193	-0.048754	0.040541	-0.637620	-0.215845	0.462310	-0.205390	-0.766114	0.282815	-0.539351
42728	9.302258	0.153100	-3.235627	-0.078711	-0.027863	-0.034632	-0.637036	-0.217845	0.462460	-0.206828	-0.766273	0.283394	-0.538271
42729	9.354420	0.027389	-3.291531	-0.044746	-0.024026	-0.100649	-0.635884	-0.219518	0.464440	-0.208440	-0.766885	0.282559	-0.537216
42730	9.239799	0.226381	-3.242475	-0.000504	-0.037252	-0.050983	-0.635579	-0.221777	0.464158	-0.208788	-0.767565	0.282064	-0.536370
42731	9.249991	0.191198	-3.156139	0.047464	0.005446	-0.074815	-0.633732	-0.223057	0.466575	-0.208878	-0.768093	0.280506	-0.536395
42732	9.283144	0.065156	-3.177522	0.014168	-0.028779	-0.085851	-0.634410	-0.225254	0.465329	-0.209430	-0.768931	0.279294	-0.535611
42733	9.352447	0.519961	-3.133675	0.079349	-0.027771	-0.074622	-0.632152	-0.226499	0.466906	-0.208849	-0.769940	0.277529	-0.535305
42734	9.331005	0.189770	-3.272691	0.063789	-0.049585	-0.109549	-0.631305	-0.225523	0.469890	-0.208757	-0.771343	0.275477	-0.534381
42735	9.270055	0.428688	-3.155341	0.055838	-0.085722	-0.059010	-0.629454	-0.228134	0.470550	-0.208056	-0.772777	0.274440	-0.533114
42736	9.263373	0.319795	-3.349015	0.070588	-0.082230	-0.056260	-0.627596	-0.229482	0.474358	-0.207144	-0.774235	0.273325	-0.531925
42737	9.238878	0.276767	-3.382192	0.057084	-0.097696	-0.012232	-0.624823	-0.226677	0.477019	-0.205860	-0.775538	0.273044	-0.530668
42738	9.180392	0.288084	-3.471708	0.039038	-0.076907	-0.004974	-0.623264	-0.226586	0.480500	-0.204884	-0.776540	0.272986	-0.529610
42739	9.151034	0.152493	-3.471494	0.038264	-0.089436	0.035389	-0.622436	-0.224714	0.482563	-0.203427	-0.777413	0.273610	-0.528568
42740	8.962990	0.363746	-3.574183	-0.008414	-0.080291	0.069224	-0.620334	-0.224416	0.484516	-0.202403	-0.777835	0.275247	-0.527489
42741	9.149117	0.331440	-3.793889	0.013787	-0.023383	0.071958	-0.621022	-0.224587	0.485350	-0.201302	-0.777712	0.276428	-0.527474
42742	9.160492	0.116158	-3.479330	0.031756	-0.022703	0.059123	-0.620233	-0.220783	0.485577	-0.200076	-0.777739	0.277251	-0.527469
42743	9.242373	0.240029	-3.537133	0.037549	-0.041007	0.072964	-0.620793	-0.218790	0.488498	-0.198496	-0.777887	0.278266	-0.527314
42744	9.285044	0.123883	-3.578129	0.033963	-0.048514	0.075710	-0.621105	-0.215973	0.488954	-0.196912	-0.778100	0.279418	-0.526983
42745	9.108452	0.067823	-3.644346	0.034628	-0.039834	0.099504	-0.621945	-0.213578	0.492461	-0.195100	-0.778070	0.280872	-0.526929
42746	9.125373	0.096874	-3.649620	0.043647	-0.032165	0.094013	-0.622253	-0.210646	0.493483	-0.193259	-0.778040	0.282134	-0.526976
42747	9.197741	0.071827	-3.628338	0.062923	-0.043246	0.062883	-0.620615	-0.207844	0.493640	-0.191373	-0.778356	0.282729	-0.526880
42748	8.821678	0.035791	-3.636247	0.038677	0.022614	0.038784	-0.621345	-0.204099	0.495554	-0.190483	-0.778046	0.282949	-0.527541
42749	8.970486	-0.086193	-3.659513	0.042992	-0.004727	0.065457	-0.621078	-0.202461	0.496770	-0.189093	-0.777865	0.283647	-0.527934
42750	8.893754	-0.093614	-3.608388	0.098986	-0.012538	0.038953	-0.622208	-0.201044	0.497147	-0.187106	-0.778127	0.283427	-0.528373
42751	9.506610	-0.195226	-3.767217	0.063397	-0.002743	-0.028919	-0.620598	-0.195456	0.498314	-0.186402	-0.778534	0.282434	-0.528554
42752	9.124605	-0.155420	-3.641575	0.041273	-0.009628	-0.068481	-0.620030	-0.195788	0.499126	-0.186398	-0.779190	0.281042	-0.528332
42753	9.105459	-0.253063	-3.583532	0.050982	0.005760	-0.049236	-0.619736	-0.196802	0.499480	-0.186143	-0.779572	0.279835	-0.528498
42754	9.036654	-0.233169	-3.764382	-0.027408	-0.016862	-0.036525	-0.618741	-0.197974	0.499957	-0.186869	-0.779847	0.279748	-0.527883
42755	9.102395	-0.134837	-3.717896	-0.048030	0.017200	0.011127	-0.618321	-0.198518	0.499361	-0.187574	-0.779403	0.280491	-0.527894
42756	9.173321	0.028668	-3.651858	-0.048371	0.017918	-0.000758	-0.619120	-0.201346	0.499473	-0.188447	-0.779028	0.281057	-0.527835
42757	9.221714	0.076747	-3.646108	-0.012338	-0.017969	-0.018046	-0.619254	-0.201116	0.500605	-0.188712	-0.779253	0.281097	-0.527387
42758	9.209195	-0.015017	-3.667975	-0.008133	0.017862	-0.001597	-0.618703	-0.201608	0.498894	-0.188961	-0.779038	0.281216	-0.527552
42759	9.105562	-0.087404	-3.640420	0.004262	0.033568	-0.019066	-0.618722	-0.200316	0.498555	-0.189268	-0.778787	0.280871	-0.527996
42760	9.072282	-0.078202	-3.585981	-0.000492	0.066163	0.005643	-0.620830	-0.200318	0.496341	-0.189586	-0.778052	0.280831	-0.528985
42761	9.367079	0.018238	-3.519091	-0.025724	-0.016606	-0.040069	-0.621529	-0.201741	0.493746	-0.190303	-0.778333	0.280664	-0.528403
42762	9.145474	-0.148589	-3.439436	0.000560	0.028097	-0.019977	-0.622084	-0.201093	0.495188	-0.190666	-0.778146	0.280364	-0.528707
42763	9.044819	0.056039	-3.456075	-0.001612	0.035986	0.002039	-0.621810	-0.200673	0.495211	-0.190859	-0.777722	0.280396	-0.529243
42764	9.078111	-0.050736	-3.467677	0.017153	0.062914	-0.018165	-0.623196	-0.202537	0.493155	-0.191146	-0.777216	0.279825	-0.530185
42765	9.121265	-0.055544	-3.493474	-0.030139	0.042277	-0.040238	-0.623345	-0.201956	0.492913	-0.192265	-0.776850	0.279478	-0.530500
42766	9.318144	-0.119130	-3.556799	-0.082072	0.043880	-0.032970	-0.623455	-0.205534	0.490738	-0.194131	-0.776251	0.279782	-0.530538
42767	9.319127	0.074255	-3.512102	-0.066161	-0.005416	0.021310	-0.624691	-0.206935	0.490803	-0.194889	-0.775902	0.280957	-0.530149
42768	9.275971	0.118085	-3.502957	-0.097685	-0.004406	0.005646	-0.624549	-0.207738	0.489774	-0.196321	-0.775531	0.282220	-0.529492
42769	9.257826	0.472309	-3.507215	-0.022611	-0.019685	0.011378	-0.624263	-0.208833	0.488866	-0.196442	-0.775557	0.282824	-0.529087
42770	9.117429	0.289082	-3.512820	0.030636	-0.014674	0.016917	-0.624267	-0.208288	0.489319	-0.195719	-0.775725	0.282962	-0.529034
42771	9.010769	-0.069985	-3.443547	0.030825	-0.015952	0.022344	-0.624297	-0.205750	0.489615	-0.194920	-0.775859	0.283154	-0.529031
42772	9.156484	-0.166369	-3.565553	0.013281	-0.012663	0.014976	-0.624721	-0.204398	0.491099	-0.194477	-0.775960	0.283405	-0.528911
42773	9.163415	-0.209799	-3.585417	-0.004258	-0.001125	0.007577	-0.622916	-0.203463	0.491698	-0.194451	-0.775883	0.283688	-0.528882
42774	9.206304	-0.277549	-3.618859	-0.038296	0.015182	-0.001695	-0.623882	-0.204424	0.491369	-0.195144	-0.775582	0.284121	-0.528835
42775	9.100556	-0.121187	-3.650114	-0.067314	0.013906	-0.025604	-0.624992	-0.204704	0.491641	-0.196520	-0.775288	0.284505	-0.528549
42776	9.302436	-0.214389	-3.677591	-0.044817	-0.009522	-0.003473	-0.622452	-0.207541	0.490884	-0.197196	-0.775230	0.285081	-0.528074
42777	9.229063	0.017953	-3.605708	-0.038342	-0.004255	0.000226	-0.625249	-0.206665	0.491244	-0.197738	-0.775094	0.285635	-0.527770
42778	9.191217	-0.065929	-3.479251	0.009944	-0.008585	-0.007031	-0.624682	-0.207514	0.491046	-0.197609	-0.775260	0.285576	-0.527607
42779	9.183435	-0.181971	-3.501453	-0.004866	-0.025706	-0.012560	-0.622746	-0.206662	0.490382	-0.197640	-0.775553	0.285666	-0.527115
42780	9.016709	-0.106804	-3.593750	-0.016655	-0.038911	-0.007084	-0.622442	-0.207864	0.491701	-0.197750	-0.775934	0.286005	-0.526329
42781	9.125990	-0.055412	-3.505725	-0.035749	-0.026170	-0.003436	-0.622708	-0.207672	0.493671	-0.198156	-0.776057	0.286567	-0.525690
42782	9.144011	-0.019212	-3.682471	-0.043271	-0.013614	-0.012642	-0.623257	-0.209023	0.492475	-0.198880	-0.776097	0.286997	-0.525121
42783	9.217545	0.085400	-3.566195	-0.028475	-0.018693	-0.005227	-0.620730	-0.209956	0.493371	-0.199235	-0.776179	0.287425	-0.524631
42784	9.202366	-0.064442	-3.595586	-0.017916	-0.039949	-0.019883	-0.620986	-0.211130	0.494279	-0.199491	-0.776637	0.287582	-0.523769
42785	9.115153	-0.055685	-3.659893	-0.063083	-0.042975	0.002036	-0.619575	-0.212039	0.495047	-0.200162	-0.776792	0.288585	-0.522732
42786	9.062358	0.015042	-3.662288	-0.072436	-0.061043	-0.003459	-0.619567	-0.213399	0.493846	-0.200973	-0.777153	0.289655	-0.521290
42787	9.029398	0.165135	-3.626265	-0.049423	-0.031648	-0.034640	-0.618136	-0.214813	0.496258	-0.201881	-0.777453	0.289897	-0.520356
42788	9.135836	0.153893	-3.567523	-0.022185	-0.036801	-0.041895	-0.616595	-0.214883	0.497217	-0.202439	-0.777990	0.289731	-0.519430
42789	9.304268	0.233584	-3.631267	-0.024353	-0.071195	-0.050972	-0.616424	-0.217167	0.497493	-0.202905	-0.778891	0.289610	-0.517961
42790	9.188030	0.111044	-3.654286	0.023558	-0.079486	-0.038066	-0.612360	-0.217221	0.500244	-0.202472	-0.780024	0.289215	-0.516645
42791	8.932094	0.228406	-3.771955	0.033799	-0.068659	-0.066549	-0.610651	-0.218109	0.503385	-0.202209	-0.781221	0.288236	-0.515486
42792	9.134375	0.205225	-3.777255	0.093134	-0.040913	-0.039827	-0.608700	-0.217875	0.503799	-0.200929	-0.782242	0.286938	-0.515161
42793	9.163005	0.049433	-3.747943	0.082501	-0.047167	-0.027010	-0.608423	-0.215639	0.507286	-0.199620	-0.783179	0.285985	-0.514777
