# Supplementary material for: Identification of Haptic Based Guiding Using Hard Reins
Source: PLoS One. 2015 Jul 22;10(7):e0132020. doi: 10.1371/journal.pone.0132020 (PMC4511788; doi:10.1371/journal.pone.0132020)
Supplement: S8 File — (ZIP) [file pone.0132020.s008.zip › Exp2_MotionData1/Subject1/path3/T9/gh9.txt]

// Start Time: 0
// Sample rate: 25.0Hz
// Scenario: 4.9
// Firmware Version: 2.6.1
Counter	Acc_X	Acc_Y	Acc_Z	Gyr_X	Gyr_Y	Gyr_Z	Mag_X	Mag_Y	Mag_Z	Quat_w	Quat_x	Quat_y	Quat_z
42217	-0.394295	1.294045	-9.761650	-0.010369	-0.000031	-0.007614	0.211741	0.219738	0.635187	0.066813	0.957384	0.280975	-0.002229
42218	-0.389416	1.284644	-9.699318	-0.015507	-0.009198	-0.015009	0.212542	0.217407	0.635704	0.067118	0.957257	0.281331	-0.002464
42219	-0.341275	1.304205	-9.636175	-0.048938	0.017312	0.000470	0.212527	0.218932	0.637540	0.067945	0.957196	0.281345	-0.001945
42220	-0.394674	1.376015	-9.714890	-0.052545	0.027365	0.002277	0.212542	0.218086	0.635180	0.068753	0.957111	0.281442	-0.001247
42221	-0.365637	1.357061	-9.645264	-0.036662	0.014567	-0.005005	0.211749	0.215374	0.636758	0.069365	0.957034	0.281555	-0.000855
42222	-0.346513	1.390689	-9.673423	-0.031299	0.020024	-0.019753	0.212814	0.214945	0.636225	0.069808	0.956856	0.282052	-0.000449
42223	-0.365780	1.391061	-9.553561	-0.033116	0.005421	-0.006821	0.212951	0.214255	0.635830	0.070408	0.956772	0.282187	-0.000253
42224	-0.365901	1.414992	-9.591638	-0.031370	-0.005544	-0.007719	0.212420	0.213992	0.636228	0.070997	0.956656	0.282433	-0.000317
42225	-0.375567	1.414562	-9.711770	-0.019120	-0.001879	-0.012276	0.213614	0.212889	0.636873	0.071375	0.956561	0.282661	-0.000346
42226	-0.414068	1.400194	-9.669118	-0.015790	-0.009144	0.008055	0.211634	0.213438	0.634792	0.071685	0.956553	0.282607	-0.000545
42227	-0.442623	1.318142	-9.723351	-0.043779	-0.007348	0.007914	0.213759	0.212864	0.634512	0.072566	0.956536	0.282442	-0.000514
42228	-0.423676	1.385129	-9.847073	-0.043741	-0.000971	-0.005018	0.213751	0.212064	0.636609	0.073365	0.956412	0.282654	-0.000416
42229	-0.481507	1.380414	-9.785260	-0.015605	-0.014685	-0.014086	0.214427	0.212030	0.633982	0.073746	0.956311	0.282898	-0.000721
42230	-0.399685	1.414366	-9.755211	-0.034906	0.007243	-0.012370	0.213099	0.211235	0.635172	0.074329	0.956154	0.283274	-0.000526
42231	-0.440930	1.472337	-9.665956	-0.054105	0.001712	-0.018002	0.214169	0.208487	0.635293	0.075356	0.955972	0.283617	-0.000307
42232	-0.395116	1.472504	-9.643920	-0.059421	0.020004	-0.012518	0.213511	0.207804	0.634774	0.076335	0.955777	0.284013	0.000271
42233	-0.421829	1.510786	-9.691647	-0.049012	0.032820	-0.008796	0.212850	0.206451	0.635565	0.077090	0.955652	0.284226	0.001071
42234	-0.400033	1.491678	-9.662903	-0.040170	0.023677	-0.014273	0.214180	0.204796	0.635816	0.077681	0.955474	0.284663	0.001608
42235	-0.351923	1.515888	-9.647710	-0.029684	0.007254	-0.010502	0.213511	0.204680	0.637132	0.078212	0.955369	0.284869	0.001807
42236	-0.438922	1.559099	-9.626309	-0.019258	0.005438	-0.004915	0.212849	0.204550	0.637137	0.078506	0.955268	0.285126	0.001893
42237	-0.424290	1.525548	-9.595434	-0.038420	0.012709	-0.012405	0.213125	0.203168	0.636086	0.079177	0.955137	0.285377	0.002241
42238	-0.412724	1.626438	-9.651528	-0.027919	0.005400	-0.018804	0.212463	0.203037	0.635960	0.079637	0.954942	0.285900	0.002354
42239	-0.434285	1.597544	-9.644933	-0.009832	0.000014	0.013597	0.213257	0.202759	0.636478	0.079840	0.955004	0.285634	0.002336
42240	-0.434152	1.568611	-9.662142	-0.038607	-0.007351	0.004236	0.213520	0.202488	0.637000	0.080576	0.954917	0.285720	0.002305
42241	-0.438895	1.549121	-9.729680	-0.035218	-0.001837	0.013475	0.212729	0.202489	0.636220	0.081274	0.954938	0.285452	0.002393
42242	-0.434212	1.583197	-9.618725	-0.020288	-0.001834	0.010779	0.214190	0.201109	0.636732	0.081628	0.954913	0.285434	0.002376
42243	-0.429429	1.590335	-9.644988	-0.007174	0.000011	0.010843	0.214066	0.199462	0.636208	0.081782	0.954963	0.285221	0.002333
42244	-0.414652	1.525460	-9.626554	-0.008833	-0.001831	0.006226	0.214322	0.200020	0.637517	0.081918	0.954929	0.285299	0.002243
42245	-0.477606	1.577968	-9.715232	-0.015610	-0.012880	-0.022405	0.215379	0.201237	0.637246	0.082306	0.954776	0.285700	0.001944
42246	-0.521226	1.620881	-9.806265	0.047249	-0.012784	-0.011937	0.214207	0.199445	0.634633	0.081434	0.954725	0.286124	0.001296
42247	-0.508951	1.577871	-9.725129	0.047378	-0.000017	-0.021184	0.214857	0.202723	0.634629	0.080547	0.954681	0.286524	0.000878
42248	-0.477208	1.496351	-9.658756	-0.008628	0.020036	-0.017802	0.214852	0.204634	0.634106	0.080554	0.954478	0.287196	0.001174
42249	-0.443368	1.482311	-9.562609	-0.043720	0.049264	-0.008796	0.214191	0.201513	0.636076	0.081120	0.954356	0.287437	0.002236
42250	-0.390229	1.463250	-9.538372	-0.020191	0.051156	0.004244	0.214976	0.203698	0.636464	0.081168	0.954270	0.287699	0.003225
42251	-0.332720	1.535276	-9.618450	0.015898	0.028302	-0.019534	0.212197	0.203177	0.635962	0.080711	0.954182	0.288114	0.003528
42252	-0.385587	1.496570	-9.648294	0.022834	0.012790	-0.010245	0.212326	0.204135	0.636093	0.080159	0.954087	0.288584	0.003513
42253	-0.380970	1.539876	-9.652446	0.015884	-0.005509	-0.015791	0.212457	0.204272	0.636223	0.079895	0.954023	0.288873	0.003176
42254	-0.318439	1.573756	-9.632181	-0.001636	0.001792	-0.015891	0.213255	0.204530	0.635561	0.079874	0.953860	0.289418	0.003082
42255	-0.361860	1.581117	-9.565263	-0.017286	0.017272	-0.027072	0.213251	0.205624	0.635430	0.080113	0.953675	0.289956	0.003358
42256	-0.410053	1.573686	-9.599427	-0.037544	0.005397	-0.014237	0.212449	0.204151	0.637796	0.080755	0.953461	0.290480	0.003544
42257	-0.443759	1.556182	-9.772840	-0.028168	-0.012808	0.007990	0.213788	0.204246	0.635163	0.081375	0.953464	0.290300	0.003362
42258	-0.422061	1.558813	-9.719784	-0.010557	-0.021947	0.000710	0.213657	0.203430	0.635557	0.081661	0.953375	0.290515	0.002896
42259	-0.380948	1.532427	-9.719770	-0.021194	-0.001814	0.013549	0.212993	0.203711	0.635563	0.082080	0.953421	0.290247	0.002893
42260	-0.443579	1.525500	-9.598015	-0.043888	0.023719	0.007853	0.214052	0.203023	0.636340	0.082736	0.953310	0.290419	0.003505
42261	-0.462867	1.525470	-9.595795	-0.052561	0.016376	0.000437	0.214323	0.200970	0.636731	0.083646	0.953225	0.290429	0.004005
42262	-0.381030	1.554478	-9.604227	0.000000	0.017347	-0.004834	0.213528	0.200162	0.637130	0.083502	0.953121	0.290810	0.004217
42263	-0.385921	1.568897	-9.606471	0.026333	0.001822	-0.011138	0.214053	0.202341	0.636602	0.082989	0.953102	0.291023	0.003961
42264	-0.395592	1.573617	-9.628102	0.033154	0.000047	0.006434	0.214315	0.202888	0.636863	0.082313	0.953115	0.291175	0.003671
42265	-0.477614	1.580440	-9.695992	0.008465	-0.001778	0.021076	0.213783	0.204255	0.636081	0.082159	0.953254	0.290767	0.003501
42266	-0.520971	1.573281	-9.653284	-0.030007	0.005473	0.017176	0.214716	0.203829	0.635549	0.082655	0.953210	0.290765	0.003703
42267	-0.468050	1.597287	-9.700468	-0.040453	-0.001857	0.009753	0.214585	0.202874	0.635812	0.083437	0.953202	0.290568	0.003790
42268	-0.405632	1.655230	-9.679867	-0.016825	0.002742	0.008019	0.214728	0.199591	0.636202	0.083698	0.953128	0.290737	0.003849
42269	-0.395947	1.645550	-9.701519	-0.001891	-0.012785	0.004428	0.214726	0.201226	0.635416	0.083810	0.953153	0.290626	0.003497
42270	-0.429497	1.599541	-9.767297	0.006966	-0.010976	-0.006603	0.215786	0.201078	0.635539	0.083698	0.953011	0.291127	0.003138
42271	-0.467911	1.568461	-9.686466	0.010361	-0.021909	0.010043	0.216586	0.201605	0.634353	0.083628	0.953090	0.290895	0.002547
42272	-0.511078	1.520330	-9.663537	-0.000086	-0.014628	0.006287	0.217648	0.201590	0.634082	0.083671	0.953000	0.291178	0.002184
42273	-0.501352	1.503538	-9.654079	-0.036772	0.014552	-0.004094	0.218164	0.202020	0.636569	0.084282	0.952916	0.291275	0.002532
42274	-0.520612	1.501421	-9.558260	-0.048849	0.023629	-0.019861	0.217511	0.201192	0.635132	0.085033	0.952574	0.292167	0.003144
42275	-0.486879	1.501079	-9.677986	-0.027946	0.030991	-0.014226	0.216586	0.200110	0.635401	0.085373	0.952444	0.292485	0.003730
42276	-0.443844	1.580787	-9.614047	-0.015720	0.012738	-0.010447	0.213787	0.202074	0.636998	0.085555	0.952195	0.293238	0.003963
42277	-0.410139	1.593035	-9.570348	-0.012106	0.005409	-0.019646	0.216185	0.200800	0.635536	0.085741	0.952062	0.293617	0.003959
42278	-0.343080	1.684264	-9.669272	-0.003534	-0.000019	-0.008521	0.215647	0.201909	0.636327	0.085766	0.951883	0.294191	0.003870
42279	-0.343579	1.790165	-9.660590	-0.010695	0.009137	0.000653	0.215648	0.201907	0.636065	0.085906	0.951870	0.294189	0.003972
42280	-0.521226	1.628740	-9.618898	-0.040501	0.005452	0.014351	0.214864	0.200262	0.635022	0.086601	0.951751	0.294367	0.004247
42281	-0.520868	1.551625	-9.653586	-0.050943	0.001780	0.011540	0.217385	0.198463	0.635918	0.087547	0.951733	0.294142	0.004457
42282	-0.482316	1.556482	-9.662762	-0.022867	0.005454	0.004294	0.217519	0.197372	0.636441	0.087906	0.951586	0.294509	0.004611
42283	-0.453481	1.578279	-9.638180	-0.019325	0.001795	0.000626	0.215796	0.197527	0.636324	0.088245	0.951559	0.294494	0.004613
42284	-0.383757	1.616658	-9.713814	0.010449	-0.012788	-0.002890	0.216853	0.198202	0.636578	0.088078	0.951409	0.295034	0.004217
42285	-0.357275	1.626444	-9.682220	0.012195	-0.001817	-0.002898	0.217907	0.198610	0.637487	0.087831	0.951418	0.295083	0.003961
42286	-0.402976	1.602198	-9.709394	0.019193	-0.014605	-0.000998	0.216594	0.198463	0.635007	0.087509	0.951311	0.295529	0.003477
42287	-0.400535	1.600158	-9.603768	-0.007034	-0.007330	-0.001143	0.216332	0.198732	0.634222	0.087654	0.951297	0.295533	0.003235
42288	-0.439008	1.581060	-9.537175	-0.015691	-0.001885	-0.008579	0.217654	0.198997	0.634867	0.087922	0.951098	0.296096	0.003182
42289	-0.472619	1.549628	-9.561937	-0.019215	-0.009195	-0.004894	0.218976	0.198987	0.635381	0.088305	0.951040	0.296168	0.002968
42290	-0.516388	1.626442	-9.590076	0.001770	0.005434	-0.010353	0.218183	0.198178	0.635649	0.088198	0.950881	0.296713	0.002941
42291	-0.516548	1.660114	-9.594407	-0.007075	-0.009174	-0.001148	0.218317	0.197494	0.635910	0.088350	0.950867	0.296714	0.002659
42292	-0.480644	1.712911	-9.655750	-0.054532	0.010921	0.010578	0.219506	0.198168	0.636163	0.089280	0.950723	0.296893	0.003111
42293	-0.511800	1.674446	-9.627772	-0.058075	0.001792	0.018881	0.219121	0.196652	0.634723	0.090338	0.950736	0.296529	0.003374
42294	-0.473362	1.703350	-9.641413	-0.030173	-0.005456	0.029185	0.219919	0.195551	0.635110	0.090899	0.950744	0.296329	0.003405
42295	-0.463760	1.713060	-9.621981	-0.005455	0.002740	0.007148	0.218859	0.194202	0.635904	0.090952	0.950782	0.296194	0.003354
42296	-0.468486	1.693899	-9.593485	-0.001883	-0.000926	0.002558	0.219129	0.194326	0.634853	0.090951	0.950687	0.296500	0.003253
42297	-0.535925	1.676738	-9.647171	-0.012373	0.002702	-0.001194	0.219655	0.194601	0.635636	0.091134	0.950662	0.296523	0.003226
42298	-0.478111	1.689001	-9.612849	-0.019351	0.007266	-0.003081	0.219653	0.194468	0.636029	0.091417	0.950498	0.296961	0.003376
42299	-0.458880	1.698435	-9.679758	-0.019571	0.001841	0.017231	0.219133	0.192961	0.635246	0.091739	0.950569	0.296632	0.003408
42300	-0.473175	1.664948	-9.613141	-0.024779	0.014619	0.015340	0.219527	0.193778	0.635243	0.092080	0.950505	0.296727	0.003764
42301	-0.458870	1.698632	-9.622138	-0.030989	0.007322	0.022702	0.218870	0.192144	0.635379	0.092582	0.950588	0.296303	0.003978
42302	-0.463534	1.664902	-9.632257	-0.012486	0.021932	0.009854	0.218742	0.190778	0.635510	0.092646	0.950528	0.296470	0.004386
42303	-0.521386	1.659792	-9.685684	-0.006285	0.001809	0.002532	0.220067	0.191307	0.635237	0.092707	0.950538	0.296421	0.004309
42304	-0.518834	1.631020	-9.657256	0.005148	0.009122	-0.001112	0.220588	0.192406	0.636151	0.092512	0.950442	0.296786	0.004349
42305	-0.506926	1.664946	-9.594250	0.010519	0.005441	-0.012156	0.218866	0.192423	0.635903	0.092228	0.950396	0.297024	0.004210
42306	-0.483038	1.713227	-9.562140	-0.010491	-0.001891	-0.012253	0.219538	0.190767	0.635373	0.092397	0.950222	0.297530	0.004107
42307	-0.483292	1.766091	-9.583008	-0.001785	0.005432	-0.012222	0.219009	0.191587	0.634591	0.092349	0.950152	0.297769	0.004041
42308	-0.449615	1.780416	-9.635308	-0.001764	0.013652	-0.017771	0.219400	0.191594	0.635767	0.092260	0.949955	0.298424	0.004173
42309	-0.481109	1.808981	-9.707223	0.000690	-0.001843	-0.002970	0.219132	0.191739	0.636294	0.092211	0.949945	0.298474	0.003973
42310	-0.444984	1.818762	-9.682742	-0.019352	0.005426	-0.012311	0.220196	0.190904	0.636154	0.092505	0.949738	0.299040	0.004067
42311	-0.444766	1.773084	-9.671377	-0.024672	0.010926	-0.003115	0.219672	0.190898	0.634978	0.092864	0.949679	0.299113	0.004264
42312	-0.492694	1.712985	-9.627053	-0.044001	0.003615	0.009719	0.218883	0.189536	0.634722	0.093635	0.949542	0.299302	0.004518
42313	-0.458872	1.698600	-9.631741	-0.044787	-0.001883	0.002343	0.219940	0.190075	0.635107	0.094448	0.949479	0.299246	0.004601
42314	-0.478151	1.696113	-9.643959	-0.024679	0.012760	0.002421	0.219282	0.187627	0.635898	0.094798	0.949345	0.299554	0.004896
42315	-0.478038	1.674646	-9.589043	-0.013162	0.007259	-0.007663	0.219413	0.189260	0.635111	0.094951	0.949281	0.299709	0.004943
42316	-0.422888	1.737181	-9.628463	-0.008858	0.009110	-0.004876	0.219291	0.186795	0.634848	0.095022	0.949149	0.300103	0.005056
42317	-0.435114	1.775871	-9.565616	0.004141	0.012808	0.008101	0.218620	0.188312	0.635248	0.094809	0.949212	0.299970	0.005137
42318	-0.536085	1.713037	-9.586645	-0.005171	0.010878	-0.022399	0.219144	0.188455	0.636423	0.094802	0.948980	0.300702	0.005228
42319	-0.545820	1.727045	-9.706576	0.003531	0.001758	-0.021418	0.219274	0.188458	0.636816	0.094667	0.948866	0.301109	0.005042
42320	-0.444860	1.792276	-9.687914	0.022684	-0.001839	-0.012085	0.218881	0.189812	0.634984	0.094207	0.948751	0.301619	0.004742
42321	-0.440294	1.850349	-9.595829	0.003394	-0.001856	-0.008495	0.218735	0.191199	0.636559	0.094097	0.948714	0.301773	0.004516
42322	-0.471597	1.843198	-9.557810	-0.035246	0.009094	0.004211	0.217952	0.189010	0.635778	0.094669	0.948580	0.302011	0.004807
42323	-0.473899	1.819032	-9.586979	-0.035225	0.009091	0.002367	0.219547	0.188167	0.635502	0.095230	0.948534	0.301976	0.005044
42324	-0.464399	1.847795	-9.624899	-0.007267	0.012787	0.004348	0.219680	0.188030	0.635632	0.095249	0.948458	0.302205	0.005235
42325	-0.444809	1.785370	-9.596783	-0.019555	0.005485	0.013530	0.218091	0.186957	0.636038	0.095535	0.948509	0.301953	0.005333
42326	-0.442419	1.790228	-9.584688	-0.029916	-0.005527	0.000573	0.217694	0.187775	0.635255	0.096094	0.948357	0.302254	0.005310
42327	-0.439939	1.775804	-9.582467	-0.013274	-0.000027	-0.000273	0.218619	0.186820	0.636558	0.096294	0.948337	0.302254	0.005241
42328	-0.464030	1.770877	-9.601967	-0.008903	-0.001852	-0.000249	0.219157	0.185847	0.635767	0.096432	0.948243	0.302507	0.005152
42329	-0.507295	1.741864	-9.617182	-0.008907	0.012762	-0.001194	0.218890	0.186125	0.635900	0.096468	0.948225	0.302549	0.005296
42330	-0.492987	1.772978	-9.674229	-0.012520	0.014612	0.006168	0.220216	0.186381	0.635627	0.096575	0.948158	0.302719	0.005554
42331	-0.468992	1.799676	-9.620815	-0.013362	0.009123	0.004325	0.218897	0.185296	0.635113	0.096715	0.948165	0.302649	0.005667
42332	-0.471542	1.828514	-9.630037	-0.015981	0.016423	0.000607	0.218636	0.183662	0.635639	0.096877	0.948061	0.302917	0.005969
42333	-0.468895	1.780541	-9.587472	-0.019353	0.005430	-0.006774	0.219159	0.185164	0.635897	0.097153	0.947990	0.303050	0.006026
42334	-0.430435	1.804624	-9.603580	-0.008932	0.016429	-0.001200	0.219297	0.183657	0.635896	0.097181	0.947890	0.303349	0.006281
42335	-0.421053	1.857360	-9.667573	0.020857	0.009139	-0.008423	0.218631	0.184215	0.636164	0.096672	0.947887	0.303525	0.006165
42336	-0.440242	1.840855	-9.557550	0.001658	0.001795	-0.008510	0.218363	0.184903	0.636297	0.096589	0.947759	0.303953	0.006066
42337	-0.464412	1.852788	-9.572013	-0.028204	-0.000958	0.000571	0.219963	0.183236	0.635628	0.097072	0.947716	0.303932	0.006075
42338	-0.471679	1.857381	-9.632034	-0.015943	0.016409	-0.004931	0.219303	0.183917	0.634585	0.097233	0.947581	0.304295	0.006365
42339	-0.498010	1.818983	-9.587205	0.000664	0.005471	0.002553	0.220092	0.184056	0.635627	0.097132	0.947605	0.304253	0.006324
42340	-0.493106	1.799562	-9.640247	-0.017671	0.005441	-0.003075	0.219830	0.183237	0.635629	0.097392	0.947478	0.304565	0.006421
42341	-0.497836	1.780327	-9.633359	-0.017616	0.014565	-0.008626	0.219830	0.183510	0.635498	0.097581	0.947397	0.304750	0.006639
42342	-0.483339	1.773063	-9.654932	-0.008926	0.005458	-0.001183	0.220101	0.182680	0.634971	0.097675	0.947301	0.305019	0.006686
42343	-0.497913	1.794592	-9.683575	0.004233	0.020077	-0.008523	0.219962	0.182966	0.636021	0.097411	0.947263	0.305216	0.006872
42344	-0.497870	1.787537	-9.635659	0.000735	0.027383	-0.007630	0.218765	0.183396	0.636555	0.097190	0.947138	0.305664	0.007264
42345	-0.479029	1.881372	-9.648571	-0.001972	0.012774	-0.003010	0.219959	0.184058	0.635759	0.097088	0.947123	0.305742	0.007359
42346	-0.464614	1.890911	-9.681913	0.010284	0.012787	-0.004793	0.219164	0.184203	0.635635	0.096774	0.947033	0.306119	0.007422
42347	-0.481332	1.862437	-9.555230	-0.005483	0.012777	0.002509	0.218226	0.185321	0.636823	0.096742	0.947044	0.306092	0.007549
42348	-0.426067	1.900910	-9.594987	-0.003780	0.012795	0.004364	0.217696	0.186142	0.636172	0.096693	0.946965	0.306345	0.007722
42349	-0.433146	1.869729	-9.561880	-0.017744	0.003636	0.004309	0.219157	0.185441	0.636160	0.096954	0.946965	0.306264	0.007756
42350	-0.469104	1.826392	-9.548420	-0.017668	0.020061	-0.003099	0.218364	0.185444	0.635642	0.097124	0.946826	0.306628	0.008133
42351	-0.478732	1.821445	-9.582189	-0.017733	0.005458	0.004307	0.217571	0.185177	0.635386	0.097374	0.946825	0.306550	0.008200
42352	-0.445083	1.843104	-9.600777	-0.002062	0.010068	0.010840	0.217846	0.182437	0.635514	0.097307	0.946813	0.306605	0.008316
42353	-0.473877	1.814203	-9.591848	0.007583	-0.011854	0.013691	0.218495	0.183952	0.637082	0.097182	0.946922	0.306320	0.007917
42354	-0.483615	1.833384	-9.606074	-0.003692	-0.007330	0.000705	0.217166	0.185603	0.636438	0.097255	0.946829	0.306591	0.007700
42355	-0.521985	1.790043	-9.592636	-0.008992	0.007294	0.006194	0.218759	0.185310	0.636294	0.097327	0.946856	0.306482	0.007746
42356	-0.495471	1.789948	-9.635603	-0.009068	0.000009	0.013589	0.217708	0.183535	0.635646	0.097455	0.946854	0.306449	0.007719
42357	-0.473975	1.833322	-9.629992	-0.003689	0.012771	-0.003017	0.217434	0.184780	0.636567	0.097393	0.946834	0.306527	0.007816
42358	-0.461896	1.828566	-9.620343	-0.002125	0.009169	0.017301	0.217434	0.184372	0.636829	0.097333	0.946858	0.306470	0.007929
42359	-0.464153	1.794775	-9.649647	0.005129	0.016424	-0.008512	0.217300	0.183834	0.637616	0.097080	0.946821	0.306660	0.008030
42360	-0.492984	1.775663	-9.592566	-0.002695	0.010919	-0.010390	0.217567	0.184913	0.636304	0.097024	0.946682	0.307106	0.008123
42361	-0.473757	1.790272	-9.553771	0.008726	0.012750	-0.014027	0.217831	0.184912	0.636564	0.096725	0.946619	0.307394	0.008118
42362	-0.420699	1.785402	-9.601358	0.005140	0.001814	-0.004797	0.217564	0.185192	0.636828	0.096576	0.946537	0.307695	0.007999
42363	-0.421001	1.850470	-9.571640	0.022695	-0.000015	-0.012092	0.217822	0.186154	0.637482	0.096090	0.946515	0.307924	0.007672
42364	-0.425855	1.852489	-9.682090	0.004945	0.001852	0.008120	0.216501	0.186158	0.636444	0.095943	0.946508	0.307994	0.007582
42365	-0.452205	1.818977	-9.615586	-0.001960	-0.000006	0.002551	0.216761	0.185893	0.637622	0.095923	0.946528	0.307942	0.007437
42366	-0.478500	1.773401	-9.558853	-0.005349	0.002704	-0.004853	0.217566	0.186953	0.634994	0.095967	0.946424	0.308249	0.007400
42367	-0.478689	1.811770	-9.596728	0.008585	-0.005491	-0.000157	0.216237	0.185889	0.636577	0.095781	0.946448	0.308239	0.007079
42368	-0.497780	1.770891	-9.578275	0.026091	-0.005469	0.002701	0.218228	0.186269	0.635774	0.095280	0.946460	0.308368	0.006705
42369	-0.502672	1.785302	-9.582919	-0.007049	0.005424	-0.012250	0.216370	0.187109	0.635528	0.095325	0.946378	0.308606	0.006662
42370	-0.498076	1.833462	-9.574999	-0.017766	-0.001847	0.008008	0.218755	0.187083	0.635639	0.095631	0.946335	0.308644	0.006638
42371	-0.469154	1.833323	-9.632348	-0.000226	-0.000006	0.002558	0.217427	0.188461	0.635126	0.095582	0.946358	0.308592	0.006478
42372	-0.483494	1.804213	-9.692908	0.025206	-0.001818	-0.002846	0.219270	0.189282	0.637078	0.095076	0.946324	0.308857	0.006171
42373	-0.468921	1.782668	-9.669067	0.005076	0.014611	-0.002972	0.217547	0.189980	0.636568	0.094836	0.946321	0.308939	0.006245
42374	-0.459075	1.741945	-9.621532	-0.050913	0.009982	-0.001401	0.217018	0.189440	0.636703	0.095697	0.946146	0.309202	0.006635
42375	-0.463854	1.734881	-9.573661	-0.038601	0.001759	-0.004095	0.218631	0.184758	0.635770	0.096360	0.946054	0.309274	0.006733
42376	-0.454381	1.773598	-9.515412	0.008603	0.001825	0.002602	0.217966	0.186128	0.635121	0.096145	0.946040	0.309388	0.006603
42377	-0.483294	1.766058	-9.592611	0.012176	0.009113	-0.008465	0.218093	0.186139	0.636300	0.095801	0.946018	0.309564	0.006518
42378	-0.490616	1.780087	-9.707717	-0.007207	0.010946	-0.001183	0.217828	0.186821	0.635778	0.095829	0.945943	0.309782	0.006652
42379	-0.459137	1.751258	-9.712629	-0.013327	0.005465	0.000643	0.217563	0.186279	0.636042	0.095984	0.945929	0.309775	0.006673
42380	-0.478305	1.727280	-9.677134	-0.010628	0.010018	-0.004888	0.218358	0.186544	0.636036	0.096084	0.945825	0.310058	0.006803
42381	-0.588869	1.660165	-9.537464	-0.033322	0.005400	-0.003152	0.218492	0.184636	0.637083	0.096613	0.945750	0.310121	0.006934
42382	-0.497673	1.751953	-9.487311	-0.021022	0.009062	-0.010480	0.217834	0.183683	0.636825	0.096915	0.945603	0.310471	0.007096
42383	-0.430682	1.862876	-9.456322	0.024478	0.001805	-0.012088	0.218092	0.185598	0.636955	0.096377	0.945584	0.310704	0.006784
42384	-0.455185	1.939286	-9.613926	0.042739	0.014629	-0.012018	0.219281	0.186134	0.637208	0.095439	0.945550	0.311099	0.006652
42385	-0.455038	1.905376	-9.679220	0.005034	0.006386	-0.004810	0.216894	0.187251	0.636703	0.095247	0.945537	0.311200	0.006565
42386	-0.471703	1.859533	-9.706427	-0.019432	0.012746	-0.008634	0.218088	0.187508	0.636301	0.095496	0.945392	0.311559	0.006795
42387	-0.469404	1.886261	-9.631608	-0.033480	-0.000051	-0.001304	0.217566	0.186410	0.635518	0.096077	0.945327	0.311576	0.006836
42388	-0.425930	1.872034	-9.595390	-0.021256	0.001808	0.004294	0.217697	0.185732	0.636303	0.096426	0.945258	0.311676	0.006896
42389	-0.469011	1.804571	-9.596739	-0.038762	0.012753	0.006036	0.217294	0.185203	0.637617	0.097028	0.945227	0.311577	0.007228
42390	-0.478633	1.799714	-9.604099	-0.040459	0.012737	0.000490	0.218886	0.184368	0.638128	0.097673	0.945096	0.311763	0.007607
42391	-0.480729	1.732276	-9.621870	-0.031631	0.006339	-0.003144	0.218766	0.182985	0.636555	0.098176	0.945022	0.311826	0.007754
42392	-0.454460	1.785219	-9.635286	-0.024644	0.007262	-0.004957	0.218772	0.180664	0.637209	0.098557	0.944898	0.312075	0.007917
42393	-0.473760	1.790206	-9.572978	-0.022828	0.012726	-0.010495	0.219434	0.181610	0.636680	0.098851	0.944794	0.312292	0.008115
42394	-0.565526	1.818723	-9.623849	-0.080730	0.024553	-0.003428	0.218895	0.181089	0.638782	0.100183	0.944559	0.312556	0.008961
42395	-0.551216	1.852498	-9.606437	-0.136726	0.012607	-0.005540	0.218120	0.177797	0.637213	0.102627	0.944254	0.312657	0.009872
42396	-0.465202	2.016111	-9.658556	-0.178840	0.012580	-0.005757	0.218143	0.172861	0.636424	0.105886	0.943802	0.312895	0.011098
42397	-0.422358	2.131544	-9.702150	-0.236771	0.023513	0.001312	0.218429	0.167382	0.636420	0.110151	0.943302	0.312861	0.012859
42398	-0.495365	2.275905	-9.662395	-0.287708	0.027125	0.010267	0.216864	0.158925	0.637739	0.115363	0.942659	0.312824	0.015082
42399	-0.462303	2.428029	-9.525513	-0.328879	0.043523	0.008180	0.216895	0.150032	0.638259	0.121246	0.941927	0.312660	0.017813
42400	-0.486920	2.536377	-9.490613	-0.461375	0.047099	0.035183	0.216679	0.138117	0.637469	0.129582	0.940913	0.312131	0.021565
42401	-0.555856	2.839563	-9.448592	-0.752176	0.037646	0.039245	0.213562	0.120636	0.638011	0.143449	0.939095	0.311126	0.026901
42402	-0.576467	3.118619	-9.454473	-1.041276	0.026391	0.048858	0.214468	0.092826	0.636942	0.162732	0.936115	0.309928	0.033924
42403	-0.585795	3.563970	-9.388296	-1.262174	0.033484	0.056935	0.213805	0.062955	0.633394	0.186063	0.932048	0.308011	0.042375
42404	-0.384807	3.904871	-9.028732	-1.257236	0.033571	0.085557	0.212526	0.024031	0.627356	0.209105	0.927525	0.305574	0.050962
42405	-0.358168	4.396352	-8.863143	-1.240220	0.033662	0.114227	0.212291	-0.009982	0.620787	0.231741	0.922723	0.302229	0.059460
42406	-0.301876	4.744204	-8.497630	-1.408387	0.037134	0.118889	0.208271	-0.054938	0.610836	0.257219	0.916501	0.298485	0.069076
42407	-0.243618	5.172791	-8.447862	-1.510242	0.022443	0.131297	0.206108	-0.097198	0.598773	0.284489	0.909074	0.293960	0.078985
42408	-0.077178	5.679525	-8.124706	-1.871016	0.001958	0.133171	0.206593	-0.137173	0.585510	0.318002	0.898538	0.288591	0.090663
42409	0.034200	6.619823	-7.637536	-2.197028	-0.025794	0.142591	0.205342	-0.191767	0.559669	0.357069	0.884583	0.281586	0.103552
42410	-0.192048	7.074008	-6.973079	-2.158960	-0.051302	0.188006	0.204125	-0.247241	0.527928	0.394770	0.869583	0.273049	0.115870
42411	-0.216076	7.585680	-6.502787	-1.969880	-0.089530	0.180685	0.202144	-0.304535	0.491473	0.428814	0.854557	0.264398	0.126270
42412	-0.072640	7.877337	-5.733928	-1.999290	-0.113402	0.162098	0.199966	-0.348658	0.457648	0.462794	0.837980	0.255194	0.135968
42413	-0.050078	8.233458	-5.042116	-2.219781	-0.102728	0.157248	0.200707	-0.386976	0.418951	0.499649	0.817706	0.245290	0.146767
42414	0.048968	8.723877	-4.525360	-2.583053	-0.066609	0.146098	0.200078	-0.432382	0.368332	0.541039	0.791814	0.234267	0.159458
42415	0.157110	9.342883	-3.704224	-2.941412	-0.030405	0.173724	0.197119	-0.477735	0.306720	0.586229	0.759587	0.221372	0.174231
42416	-0.054373	9.261103	-2.166082	-3.258666	-0.012596	0.181296	0.189754	-0.524186	0.226265	0.633804	0.720789	0.206533	0.189998
42417	-0.155220	9.232057	-0.751004	-3.190452	-0.040123	0.155824	0.185264	-0.556595	0.143434	0.678038	0.679752	0.191210	0.204057
42418	-0.117147	9.385118	0.360631	-2.839575	-0.050886	0.115145	0.185968	-0.574992	0.071186	0.715199	0.640949	0.176983	0.215296
42419	0.061660	9.350889	1.504564	-2.455512	-0.054234	0.094941	0.182637	-0.580729	0.000943	0.745620	0.605639	0.164163	0.224285
42420	0.288728	9.304397	2.552746	-2.211620	-0.091500	0.088850	0.181899	-0.582169	-0.061061	0.771541	0.572892	0.151560	0.231409
42421	0.357763	9.016167	3.365593	-2.211058	-0.072391	0.076833	0.172897	-0.571333	-0.123253	0.796028	0.538763	0.139122	0.238157
42422	0.548144	8.562312	4.225264	-2.201828	-0.073306	0.088898	0.170240	-0.560534	-0.181958	0.818723	0.503910	0.126303	0.244570
42423	0.695746	8.483441	4.998568	-2.080906	-0.059449	0.109793	0.174025	-0.546852	-0.232585	0.838652	0.469918	0.113845	0.250756
42424	0.560248	8.100246	5.601711	-2.071997	-0.051218	0.135672	0.169979	-0.527218	-0.285506	0.856809	0.435453	0.101149	0.256957
42425	0.668754	7.616661	6.258541	-2.119724	-0.063158	0.148390	0.165617	-0.500280	-0.333964	0.873912	0.399298	0.087683	0.262964
42426	0.513063	6.915876	6.881049	-2.466940	-0.061707	0.179874	0.155697	-0.461067	-0.393252	0.891674	0.356485	0.072021	0.269534
42427	0.637224	6.176909	7.433612	-2.256267	-0.039575	0.180941	0.152359	-0.424015	-0.442106	0.905973	0.316276	0.057675	0.275420
42428	0.969492	5.269200	7.774487	-2.271215	0.009719	0.160538	0.153368	-0.386141	-0.486145	0.918484	0.275074	0.044194	0.280657
42429	0.858162	4.350739	8.043851	-2.466529	0.031341	0.141095	0.150745	-0.335079	-0.529624	0.930143	0.229288	0.029956	0.285242
42430	0.870836	3.721219	8.299218	-2.586076	0.086021	0.141356	0.148873	-0.276331	-0.570222	0.939879	0.180638	0.016049	0.289379
42431	0.731537	2.616456	8.988235	-2.347785	0.122680	0.113936	0.146933	-0.207938	-0.604784	0.946639	0.135514	0.004178	0.292391
42432	0.741950	1.955682	9.252747	-2.010215	0.117511	0.104609	0.149758	-0.151541	-0.628903	0.950695	0.096806	-0.005717	0.294577
42433	0.786597	1.188706	9.400853	-1.725027	0.121403	0.082089	0.154322	-0.106472	-0.647797	0.953003	0.063056	-0.013909	0.296000
42434	0.962603	0.697217	9.818130	-1.459965	0.132574	0.053907	0.157398	-0.063093	-0.659469	0.954153	0.034523	-0.020170	0.296637
42435	1.042522	0.133607	10.310320	-1.264931	0.121736	0.034633	0.159953	-0.026521	-0.667994	0.954556	0.009453	-0.025584	0.296780
42436	0.861587	-0.357972	10.205708	-1.064922	0.112734	0.013528	0.161150	0.008772	-0.669168	0.954520	-0.011442	-0.029833	0.296430
42437	0.809615	-0.589492	10.081939	-0.795133	0.081019	0.006648	0.161856	0.035705	-0.671783	0.954210	-0.027290	-0.033232	0.296031
42438	0.854232	-0.849495	10.016290	-0.519004	0.062070	-0.018673	0.167781	0.053380	-0.677067	0.954031	-0.037439	-0.035214	0.295267
42439	0.685304	-0.834389	9.606802	-0.511024	0.003538	-0.039771	0.167999	0.067600	-0.678504	0.953816	-0.047346	-0.038444	0.294135
42440	0.560829	-1.029977	9.478060	-0.439212	0.010917	-0.039412	0.167680	0.082383	-0.679019	0.953608	-0.055648	-0.040940	0.293016
42441	0.633224	-1.039111	9.579437	-0.351853	0.049445	-0.021492	0.167893	0.091723	-0.675608	0.953338	-0.062766	-0.042335	0.292259
42442	0.869938	-1.103890	10.200125	-0.209983	0.038683	0.003243	0.168930	0.097464	-0.675351	0.953084	-0.066889	-0.042906	0.292087
42443	0.781147	-1.177449	10.553571	-0.155772	0.011351	0.029397	0.169445	0.105096	-0.678105	0.952690	-0.070035	-0.043822	0.292501
42444	0.648518	-1.196467	9.995099	-0.079151	0.035261	0.046362	0.170236	0.107269	-0.678897	0.952344	-0.071682	-0.043632	0.293257
42445	0.624936	-1.322824	9.647403	0.062586	0.062845	0.043355	0.171559	0.106172	-0.677597	0.952216	-0.070942	-0.042267	0.294050
42446	0.586628	-1.375495	9.747136	0.104035	0.066467	0.017718	0.172094	0.102081	-0.675506	0.952319	-0.069258	-0.040449	0.294373
42447	0.590645	-1.212451	9.576609	0.024140	0.066418	0.026537	0.174751	0.098778	-0.674218	0.952236	-0.069225	-0.039267	0.294808
42448	0.499056	-1.217300	9.618899	-0.081872	0.073622	0.036137	0.175553	0.099300	-0.675798	0.951972	-0.071138	-0.038382	0.295323
42449	0.682287	-1.211855	9.697509	-0.198293	0.080838	0.040157	0.176844	0.105196	-0.673446	0.951496	-0.075400	-0.038222	0.295819
42450	0.795993	-1.298679	9.572515	-0.187576	0.081737	0.019916	0.178682	0.109558	-0.673196	0.951158	-0.079359	-0.037830	0.295921
42451	0.909419	-1.317404	9.659737	-0.105718	0.079219	0.069252	0.181057	0.110502	-0.671904	0.950630	-0.081828	-0.037128	0.297032
42452	0.707904	-1.524112	9.842213	-0.116605	0.057375	0.127373	0.182504	0.113770	-0.672046	0.949728	-0.084371	-0.036605	0.299264
42453	0.680179	-1.789699	9.593355	-0.102628	0.049198	0.136700	0.184089	0.115529	-0.672320	0.948762	-0.086630	-0.036363	0.301700
42454	0.536324	-1.973936	9.277334	-0.058900	-0.002830	0.144392	0.183555	0.115678	-0.671660	0.947791	-0.087726	-0.036605	0.304395
42455	0.261908	-2.065716	9.335905	-0.084958	-0.001119	0.127639	0.181695	0.116795	-0.671644	0.946855	-0.089348	-0.037237	0.306752
42456	0.431807	-2.285290	9.761740	-0.170160	0.037079	0.093936	0.182757	0.115964	-0.671391	0.946002	-0.092757	-0.037494	0.308336
42457	0.099508	-2.361797	10.098467	-0.258899	0.025836	0.052884	0.183525	0.122531	-0.670870	0.945195	-0.097798	-0.038823	0.309087
42458	-0.054592	-2.400132	10.235733	-0.230529	0.012050	0.023510	0.184430	0.128272	-0.670744	0.944607	-0.102138	-0.040057	0.309324
42459	-0.170230	-2.419600	10.239182	-0.099021	-0.028992	0.007624	0.182831	0.130480	-0.670730	0.944324	-0.103796	-0.041496	0.309445
42460	-0.089195	-2.230111	10.016929	0.006982	-0.028914	-0.019529	0.182701	0.131835	-0.672301	0.944445	-0.103359	-0.042121	0.309139
42461	0.025626	-2.060937	9.463406	0.076019	-0.052578	-0.033907	0.181248	0.129261	-0.671242	0.944758	-0.101525	-0.042984	0.308671
42462	0.174943	-2.037591	9.167437	0.145913	-0.046970	-0.031707	0.180208	0.125564	-0.672546	0.945213	-0.098341	-0.043117	0.308288
42463	0.378403	-2.239769	9.032060	0.139148	-0.052462	-0.046480	0.179429	0.121056	-0.672410	0.945715	-0.095306	-0.043611	0.307631
42464	0.455543	-2.229396	9.205777	0.130405	-0.021394	-0.044726	0.177592	0.116012	-0.672398	0.946224	-0.092559	-0.043382	0.306937
42465	0.090074	-2.433849	9.439570	-0.000874	0.047861	-0.039968	0.179190	0.113943	-0.672150	0.946498	-0.092815	-0.042825	0.306092
42466	0.243908	-2.319284	9.781116	-0.065984	0.078960	-0.001588	0.180775	0.115702	-0.672424	0.946459	-0.094437	-0.041820	0.305857
42467	0.248297	-2.233083	9.655127	-0.083684	0.100905	0.005669	0.181837	0.115687	-0.672695	0.946336	-0.096636	-0.040678	0.305703
42468	0.305953	-2.194984	9.504954	0.035610	0.130208	-0.030685	0.187787	0.116735	-0.670645	0.946703	-0.096624	-0.038138	0.304897
42469	0.314915	-2.050580	9.509463	0.138860	0.124832	-0.033853	0.191647	0.111634	-0.669892	0.947258	-0.094721	-0.035264	0.304118
42470	0.068431	-1.925277	9.705780	0.193187	0.100153	-0.039095	0.193246	0.106843	-0.668072	0.947931	-0.091532	-0.032348	0.303319
42471	0.187509	-1.596400	10.114825	0.056665	0.068008	-0.039752	0.194848	0.101776	-0.666514	0.948313	-0.090814	-0.031048	0.302477
42472	-0.029573	-1.588002	9.882448	-0.056442	0.044135	-0.029220	0.197493	0.103388	-0.666535	0.948422	-0.092024	-0.030689	0.301805
42473	0.057786	-1.718776	9.586140	0.027647	0.067992	-0.040815	0.200946	0.101843	-0.666564	0.948757	-0.091833	-0.029553	0.300922
42474	0.260309	-1.697506	10.058870	0.120030	0.074409	-0.070811	0.201736	0.099941	-0.664211	0.949452	-0.089851	-0.027632	0.299506
42475	0.134886	-1.680316	10.233193	0.127269	0.033222	-0.085485	0.205331	0.095793	-0.664242	0.950207	-0.087507	-0.026638	0.297893
42476	0.114620	-1.491738	9.803519	0.102750	-0.010694	-0.105850	0.204945	0.093057	-0.664503	0.951017	-0.085325	-0.026498	0.295947
42477	0.225054	-1.400872	9.572954	0.072900	-0.001565	-0.110627	0.205350	0.091815	-0.665031	0.951794	-0.083762	-0.026528	0.293884
42478	0.138276	-1.411158	9.430358	0.021266	-0.003468	-0.117347	0.206286	0.089751	-0.665039	0.952524	-0.083166	-0.026750	0.291660
42479	0.067484	-1.236397	9.211282	-0.027040	0.022063	-0.123177	0.205612	0.092498	-0.664901	0.953211	-0.083610	-0.026927	0.289262
42480	0.035781	-1.161997	9.173617	-0.077827	0.020169	-0.127127	0.207734	0.093015	-0.665443	0.953833	-0.085033	-0.027290	0.286754
42481	-0.070410	-1.127489	9.475601	-0.107761	0.042092	-0.104250	0.210365	0.097645	-0.664938	0.954275	-0.087105	-0.027497	0.284634
42482	-0.669931	-1.291261	9.779802	-0.157880	0.069427	-0.071341	0.212465	0.103097	-0.664952	0.954449	-0.090366	-0.027280	0.283050
42483	-0.965816	-1.415442	10.226635	-0.260227	0.113126	-0.063631	0.214431	0.108009	-0.664310	0.954397	-0.095754	-0.026848	0.281488
42484	-0.535895	-1.575959	10.180382	-0.198670	0.113216	-0.079907	0.217443	0.115111	-0.662496	0.954531	-0.100033	-0.026043	0.279617
42485	-0.094309	-1.665176	9.868757	-0.035982	0.065998	-0.062373	0.221013	0.117263	-0.662262	0.954857	-0.100853	-0.025220	0.278282
42486	0.154060	-1.690289	9.416987	0.069599	0.042482	-0.037790	0.221944	0.117927	-0.663318	0.955247	-0.099635	-0.024181	0.277475
42487	0.024050	-1.742069	9.126961	0.137437	0.018892	0.000429	0.224479	0.114332	-0.663996	0.955541	-0.096895	-0.023174	0.277518
42488	-0.141571	-1.888318	9.377840	0.057332	0.020744	0.061853	0.224215	0.111207	-0.661897	0.955333	-0.095837	-0.022423	0.278659
42489	-0.288185	-1.974288	9.653749	-0.070479	0.011463	0.077827	0.225283	0.110366	-0.662693	0.954784	-0.097073	-0.022557	0.280098
42490	-0.124259	-1.969193	9.640946	-0.114235	0.049814	0.072938	0.226728	0.112142	-0.661393	0.954189	-0.099460	-0.022187	0.281317
42491	0.170704	-2.136693	9.742181	-0.017768	0.070047	0.068799	0.227657	0.112537	-0.661925	0.953812	-0.100022	-0.020933	0.282489
42492	0.071216	-2.491309	10.238029	0.026465	0.049001	0.061680	0.229910	0.110609	-0.660502	0.953552	-0.099713	-0.019808	0.283554
42493	0.062383	-2.675216	9.940079	0.007562	-0.008655	0.032153	0.231239	0.110045	-0.660644	0.953395	-0.099365	-0.020010	0.284192
42494	0.032733	-2.542018	9.504739	-0.037930	-0.058080	0.011693	0.230055	0.109769	-0.662208	0.953244	-0.099655	-0.021393	0.284496
42495	0.118890	-2.417653	9.233604	-0.067791	-0.060834	0.006009	0.229536	0.108529	-0.663515	0.953056	-0.100474	-0.023094	0.284704
42496	0.219670	-2.319119	9.139898	-0.146602	-0.038068	-0.001808	0.230060	0.111796	-0.664829	0.952762	-0.102943	-0.024742	0.284667
42497	0.257751	-2.215678	9.110496	-0.188695	0.002099	-0.005778	0.229906	0.117410	-0.664825	0.952408	-0.106433	-0.025981	0.284457
42498	0.200790	-2.397949	9.318670	-0.204268	0.014843	-0.008641	0.229888	0.123560	-0.665871	0.952035	-0.110295	-0.026963	0.284144
42499	0.042408	-2.551903	9.423065	-0.121756	0.034967	-0.023944	0.233577	0.127366	-0.664326	0.951923	-0.112705	-0.027251	0.283543
42500	-0.178768	-2.676574	9.683331	0.027483	0.047791	-0.055515	0.233843	0.127906	-0.664852	0.952338	-0.112315	-0.026395	0.282385
42501	-0.145549	-2.566031	9.622774	0.155687	0.038679	-0.103768	0.236499	0.125693	-0.664088	0.953290	-0.109442	-0.025219	0.280401
42502	-0.199211	-2.436281	9.600085	0.193390	0.018577	-0.116475	0.237578	0.121840	-0.664885	0.954378	-0.105692	-0.024120	0.278226
42503	-0.209180	-2.366420	9.629781	0.167826	0.066094	-0.107453	0.241035	0.118110	-0.664259	0.955356	-0.102751	-0.022352	0.276112
42504	0.099052	-2.270793	9.972501	0.101241	0.088015	-0.093054	0.242363	0.116052	-0.663222	0.956124	-0.101153	-0.020388	0.274190
42505	-0.180232	-2.347727	10.153670	-0.076975	0.049322	-0.116056	0.246077	0.115191	-0.662991	0.956622	-0.102802	-0.020308	0.271836
42506	-0.765354	-2.041881	9.163402	-0.138852	0.021837	-0.112661	0.249241	0.120352	-0.663538	0.956963	-0.105424	-0.020963	0.269570
42507	-0.930550	-1.782631	9.079070	-0.125055	0.088537	-0.120095	0.250818	0.125251	-0.664598	0.957377	-0.108207	-0.020348	0.267031
42508	-0.742211	-1.811101	9.791042	-0.135326	0.135113	-0.119296	0.255424	0.130428	-0.661880	0.957781	-0.111364	-0.018828	0.264384
42509	-0.405096	-1.700625	10.237472	-0.185740	0.091168	-0.135170	0.259901	0.137637	-0.661388	0.958110	-0.115283	-0.018481	0.261523
42510	-0.261704	-1.454343	9.699701	-0.124806	0.020040	-0.123677	0.261463	0.144198	-0.660611	0.958489	-0.117628	-0.019120	0.259031
42511	-0.246864	-1.541613	9.501757	0.015088	-0.019957	-0.104442	0.263839	0.145956	-0.660105	0.959067	-0.117068	-0.019772	0.257089
42512	-0.285043	-1.628547	9.432961	0.083340	-0.018046	-0.100404	0.263843	0.146493	-0.661154	0.959790	-0.115232	-0.020008	0.255196
42513	-0.277947	-1.610153	9.178808	0.100407	0.004006	-0.068971	0.265839	0.146455	-0.662612	0.960388	-0.113129	-0.019663	0.253911
42514	-0.207407	-1.734604	9.333768	0.034008	0.027688	-0.071183	0.267289	0.146455	-0.661051	0.960859	-0.112485	-0.019203	0.252445
42515	-0.180618	-1.787168	9.426908	-0.021215	0.014871	-0.054828	0.268472	0.147684	-0.660011	0.961112	-0.112752	-0.019227	0.251360
42516	-0.052463	-1.858588	9.575948	-0.034234	-0.007064	-0.052084	0.270865	0.148185	-0.661866	0.961315	-0.113250	-0.019737	0.250318
42517	0.015538	-1.959261	9.649593	-0.034094	-0.009814	-0.056687	0.272182	0.151585	-0.662661	0.961538	-0.113617	-0.020311	0.249246
42518	-0.204963	-2.241531	9.559550	0.020119	-0.003350	-0.041650	0.273901	0.152389	-0.662413	0.961813	-0.113093	-0.020453	0.248411
42519	-0.843713	-2.767985	10.076764	0.086752	0.003970	-0.011797	0.275751	0.152378	-0.661379	0.962085	-0.111250	-0.020038	0.248222
42520	-0.524572	-2.423995	10.567113	-0.063513	0.085981	-0.049610	0.278127	0.154273	-0.660873	0.962251	-0.112776	-0.018890	0.246977
42521	-0.156781	-2.226453	9.718659	-0.224539	0.091299	-0.092873	0.282075	0.160806	-0.660115	0.962243	-0.117330	-0.018507	0.244908
42522	-0.159646	-2.127563	9.789640	-0.189323	0.021837	-0.107359	0.286151	0.168977	-0.659751	0.962355	-0.120937	-0.019346	0.242638
42523	-0.638691	-2.276810	10.049556	-0.037329	-0.023657	-0.056697	0.287718	0.175392	-0.659892	0.962549	-0.121328	-0.020161	0.241604
42524	-0.596483	-2.042336	9.635513	0.224814	-0.021459	-0.038766	0.289839	0.175096	-0.659648	0.963305	-0.116779	-0.019657	0.240872
42525	-0.381855	-2.046305	9.757497	0.276718	0.000499	-0.060679	0.291465	0.167943	-0.661237	0.964248	-0.111220	-0.018474	0.239823
42526	-0.479683	-2.257813	9.883256	0.071304	0.000214	-0.074634	0.293859	0.167084	-0.662306	0.964796	-0.109716	-0.018373	0.238313
42527	-0.363796	-2.301787	9.622043	-0.051243	0.015632	-0.082652	0.294905	0.170363	-0.661788	0.965099	-0.110560	-0.018503	0.236681
42528	-0.176206	-2.215956	9.281693	-0.030095	-0.029134	-0.106464	0.296213	0.176224	-0.662845	0.965563	-0.110862	-0.019520	0.234554
42529	-0.007904	-2.124916	9.068477	0.127644	-0.049096	-0.133317	0.295679	0.177596	-0.663102	0.966462	-0.107935	-0.020180	0.232152
42530	0.108996	-2.369957	9.114145	0.224258	-0.036232	-0.151289	0.296753	0.176199	-0.664685	0.967666	-0.103269	-0.020240	0.229234
42531	0.200660	-2.368934	9.359889	0.173691	0.000227	-0.166367	0.296498	0.175909	-0.666518	0.968789	-0.099687	-0.019824	0.226093
42532	0.250477	-2.700426	9.494946	0.107458	0.018407	-0.174097	0.298610	0.177533	-0.666010	0.969831	-0.097519	-0.019406	0.222578
42533	0.207096	-2.705425	9.465662	0.097185	0.040255	-0.201871	0.300718	0.180660	-0.665764	0.970932	-0.095634	-0.018662	0.218626
42534	-0.044248	-2.588731	9.258492	0.048123	0.054767	-0.216921	0.302298	0.183381	-0.665644	0.972015	-0.094758	-0.017885	0.214214
42535	-0.177941	-2.344750	9.615973	-0.181186	0.026141	-0.218060	0.303331	0.191440	-0.666304	0.972602	-0.098260	-0.018649	0.209863
42536	-0.426131	-2.363434	9.925488	-0.526350	0.030373	-0.180142	0.302190	0.211040	-0.665106	0.972303	-0.108454	-0.020704	0.206002
42537	-0.729212	-2.523601	9.704347	-0.554789	0.054169	-0.142486	0.300773	0.231887	-0.662856	0.971643	-0.119379	-0.022296	0.202882
42538	-0.413419	-2.029549	9.046824	-0.332115	0.074627	-0.139548	0.302025	0.247643	-0.660106	0.971456	-0.125973	-0.022607	0.199733
42539	-0.595991	-2.153616	9.461104	-0.163014	0.014463	-0.127530	0.302384	0.256545	-0.659318	0.971553	-0.129105	-0.023318	0.197161
42540	-0.976029	-2.341690	9.567754	-0.131340	-0.007512	-0.131034	0.300766	0.262324	-0.658254	0.971756	-0.131469	-0.024398	0.194450
42541	-1.202073	-1.957049	9.597446	-0.236914	0.000645	-0.101153	0.296881	0.272775	-0.657955	0.971517	-0.135972	-0.025519	0.192394
42542	-1.018156	-1.591002	9.580291	-0.361748	0.058192	-0.073275	0.296958	0.283481	-0.655067	0.970849	-0.143087	-0.026058	0.190522
42543	-0.491709	-1.762830	9.688426	-0.242789	0.063943	-0.044967	0.296919	0.290623	-0.652704	0.970360	-0.147894	-0.025761	0.189379
42544	0.001441	-2.025713	9.927013	0.027086	0.027747	-0.037978	0.296234	0.296381	-0.652695	0.970627	-0.147358	-0.025313	0.188488
42545	0.136425	-2.015610	9.988433	0.118769	-0.041506	-0.002333	0.296508	0.294458	-0.652961	0.970987	-0.144690	-0.025576	0.188666
42546	0.108970	-2.338996	9.724362	0.210576	-0.057794	0.018479	0.292815	0.292018	-0.654767	0.971513	-0.140295	-0.025935	0.189228
42547	-0.099574	-2.599527	9.651542	0.089883	-0.046993	0.016010	0.290855	0.287636	-0.657113	0.971706	-0.138148	-0.026368	0.189756
42548	-0.126375	-2.557664	9.243756	-0.073667	-0.017990	-0.019931	0.287413	0.287124	-0.657479	0.971587	-0.139404	-0.027142	0.189339
42549	-0.206717	-2.904432	9.209333	-0.241427	0.025633	-0.039292	0.285131	0.294814	-0.657719	0.971092	-0.143952	-0.027572	0.188411
42550	0.064121	-3.077499	9.103803	-0.217451	0.018329	-0.064057	0.286034	0.301375	-0.657592	0.970729	-0.148111	-0.028306	0.186941
42551	-0.186252	-3.154793	9.162800	-0.058167	0.025785	-0.058654	0.285072	0.307975	-0.655877	0.970813	-0.149117	-0.028111	0.185733
42552	0.097609	-3.009086	9.388360	-0.075591	0.003854	-0.060553	0.284920	0.312225	-0.655349	0.970839	-0.150469	-0.028581	0.184430
42553	-0.110918	-2.761741	9.365875	-0.019580	-0.010770	-0.075033	0.280812	0.313494	-0.656364	0.971073	-0.150579	-0.029010	0.183035
42554	-0.350830	-2.999201	9.725215	0.085985	-0.020845	-0.103094	0.280285	0.314308	-0.657670	0.971716	-0.148677	-0.029497	0.181087
42555	-0.586497	-3.134840	9.601077	0.159298	0.040477	-0.088975	0.278315	0.311714	-0.659229	0.972550	-0.145502	-0.028295	0.179374
42556	-0.337267	-2.832737	9.141900	0.057254	0.098964	-0.076662	0.278450	0.309532	-0.658182	0.973063	-0.144603	-0.026477	0.177587
42557	-0.455022	-2.920045	9.009938	-0.117674	0.085021	-0.090445	0.279494	0.313764	-0.658189	0.973101	-0.146993	-0.025381	0.175564
42558	-0.523784	-3.160436	9.116358	-0.121654	0.031031	-0.106986	0.279605	0.317204	-0.656353	0.973148	-0.149319	-0.025609	0.173294
42559	-0.244886	-2.985945	9.318267	-0.110334	0.014645	-0.097675	0.280107	0.322145	-0.654519	0.973175	-0.151337	-0.025866	0.171342
42560	0.025229	-3.007516	9.186046	0.082130	0.018584	-0.087464	0.278249	0.324614	-0.656076	0.973749	-0.149661	-0.025578	0.169588
42561	0.229097	-2.780945	9.181523	0.071146	0.036976	-0.051558	0.276405	0.322574	-0.656849	0.974169	-0.148245	-0.024659	0.168555
42562	-0.176318	-3.201716	9.507938	-0.021835	0.058842	-0.003149	0.277192	0.322176	-0.654758	0.974161	-0.148772	-0.023688	0.168275
42563	-0.177908	-2.870028	9.402143	-0.027324	0.055198	-0.001340	0.277979	0.322997	-0.653846	0.974122	-0.149371	-0.022598	0.168118
42564	-0.147175	-2.745184	9.303350	-0.043330	0.029651	0.017072	0.279313	0.322695	-0.655168	0.973966	-0.150227	-0.022207	0.168311
42565	-0.139823	-2.761274	9.519258	0.052876	-0.010415	0.039770	0.278778	0.322301	-0.654115	0.974000	-0.149048	-0.022006	0.169187
42566	-0.279397	-2.816802	9.545985	0.124354	-0.043167	0.077095	0.277201	0.321750	-0.656200	0.974105	-0.146418	-0.022287	0.170833
42567	-0.206280	-2.980069	9.606796	0.227706	-0.085062	0.088768	0.275504	0.314788	-0.656189	0.974432	-0.141596	-0.022797	0.172956
42568	-0.216174	-2.921894	9.737159	0.204702	-0.093253	0.116346	0.273565	0.305611	-0.658931	0.974570	-0.137239	-0.023669	0.175550
42569	-0.471800	-2.912966	9.682082	0.176788	-0.119851	0.104239	0.271351	0.298628	-0.661538	0.974634	-0.133299	-0.024978	0.178036
42570	-0.696904	-2.730757	9.620118	0.209888	-0.132628	0.107178	0.267818	0.291784	-0.665445	0.974745	-0.128690	-0.026623	0.180559
42571	-1.403042	-2.794682	9.631837	0.216895	-0.156492	0.105380	0.262959	0.284142	-0.668556	0.974832	-0.123854	-0.028433	0.183180
42572	-1.780699	-2.473149	9.589608	0.067681	-0.118286	0.117456	0.259277	0.279235	-0.670626	0.974506	-0.122069	-0.030295	0.185793
42573	-0.938494	-2.135863	9.222886	0.090299	-0.085237	0.104619	0.256641	0.277196	-0.672179	0.974289	-0.119969	-0.031085	0.188157
42574	-0.167920	-1.932292	9.199324	0.253438	-0.040954	0.151542	0.255362	0.268423	-0.674794	0.974293	-0.114870	-0.030661	0.191358
42575	-0.080553	-2.057653	9.078345	0.259236	-0.024388	0.186627	0.254606	0.259660	-0.675841	0.974148	-0.109731	-0.029430	0.195265
42576	-0.248007	-2.321420	9.442794	0.212319	-0.028172	0.178091	0.255713	0.249773	-0.677559	0.973896	-0.105489	-0.028853	0.198915
42577	-0.054992	-2.344780	9.535495	0.177726	-0.039243	0.143793	0.254550	0.241711	-0.677422	0.973672	-0.101862	-0.028323	0.201955
42578	0.002453	-2.258227	9.482028	0.135711	-0.030155	0.136182	0.254714	0.236619	-0.679916	0.973382	-0.099074	-0.028179	0.204739
42579	0.026046	-2.144746	9.582270	0.019953	0.031894	0.147492	0.253668	0.232528	-0.679516	0.972835	-0.098819	-0.026912	0.207610
42580	-0.258744	-2.074726	9.818265	-0.023613	0.057322	0.125065	0.255790	0.231143	-0.678748	0.972305	-0.099483	-0.025742	0.209913
42581	-0.478383	-2.027151	9.785673	0.038102	0.062710	0.072754	0.256854	0.229493	-0.678233	0.972108	-0.098970	-0.023931	0.211277
42582	-0.062194	-1.828780	9.854759	0.101440	0.070057	0.036153	0.258981	0.227010	-0.677727	0.972195	-0.097210	-0.022162	0.211885
42583	0.004329	-1.624472	9.752614	0.077046	0.066329	0.010188	0.260721	0.223019	-0.677874	0.972333	-0.095902	-0.020250	0.212039
42584	0.081408	-1.612621	9.655069	0.182423	0.055402	-0.026173	0.264574	0.218880	-0.676727	0.972818	-0.092477	-0.018543	0.211491
42585	0.269138	-1.539880	9.708258	0.174056	0.037045	-0.063100	0.263270	0.213963	-0.677112	0.973420	-0.089101	-0.016955	0.210303
42586	0.240096	-1.510538	9.862044	0.105932	0.027790	-0.073587	0.262754	0.210544	-0.677372	0.973933	-0.087029	-0.016194	0.208850
42587	0.221130	-1.577887	9.880128	0.056904	0.034141	-0.069228	0.263685	0.209304	-0.677117	0.974338	-0.085898	-0.015199	0.207500
42588	0.018925	-1.640350	10.026210	0.037579	0.082535	-0.062024	0.265407	0.210103	-0.677393	0.974692	-0.085389	-0.013635	0.206152
42589	-0.000521	-1.606668	10.036103	0.027980	0.117227	-0.071358	0.266998	0.209267	-0.677013	0.975070	-0.085155	-0.011164	0.204604
42590	-0.046194	-1.646107	9.787849	0.076238	0.093487	-0.087686	0.270434	0.209928	-0.675468	0.975585	-0.083931	-0.009273	0.202742
42591	-0.106827	-1.584808	9.454443	0.184817	0.030529	-0.099961	0.270968	0.209509	-0.675734	0.976304	-0.080278	-0.007923	0.200805
42592	-0.128524	-1.587430	9.403789	0.296554	0.023416	-0.069851	0.271267	0.201286	-0.676265	0.977056	-0.074469	-0.006481	0.199435
42593	-0.250994	-1.685835	9.547709	0.161767	-0.008717	-0.057565	0.270884	0.197729	-0.676526	0.977525	-0.071130	-0.005933	0.198371
42594	-0.210075	-1.676571	9.418582	0.047632	0.013178	-0.030488	0.269970	0.196353	-0.678223	0.977723	-0.070147	-0.005625	0.197749
42595	-0.101981	-1.586982	9.519278	0.028348	0.005864	-0.026884	0.270103	0.195807	-0.677962	0.977874	-0.069502	-0.005296	0.197243
42596	0.003589	-1.470684	9.692345	-0.013612	0.029566	-0.034520	0.269445	0.195398	-0.678482	0.978003	-0.069782	-0.004914	0.196512
42597	-0.285723	-1.473625	9.704008	-0.083775	0.045920	-0.025683	0.271158	0.198251	-0.678756	0.977993	-0.071496	-0.004257	0.195961
42598	-0.285812	-1.454351	9.711479	-0.026090	0.027730	-0.015212	0.271672	0.199909	-0.676662	0.978027	-0.072014	-0.003934	0.195606
42599	-0.112593	-1.374601	9.711814	0.043919	0.013213	-0.013909	0.272204	0.200442	-0.677453	0.978148	-0.071106	-0.003411	0.195341
42600	-0.097695	-1.460795	9.828380	0.063086	0.000483	0.006515	0.270100	0.196765	-0.677962	0.978222	-0.069775	-0.003241	0.195458
42601	-0.107188	-1.492022	9.849460	0.068268	0.016955	0.013900	0.271297	0.195248	-0.677710	0.978265	-0.068411	-0.002531	0.195730
42602	0.114082	-1.376081	9.850750	0.092799	0.026137	0.006630	0.272495	0.194409	-0.678114	0.978376	-0.066599	-0.001742	0.195809
42603	0.095006	-1.424533	9.765867	0.157461	0.007965	0.019908	0.271981	0.190307	-0.678242	0.978507	-0.063455	-0.000886	0.196208
42604	0.049245	-1.428945	9.909422	0.194504	-0.003035	-0.002040	0.272134	0.183880	-0.677329	0.978764	-0.059537	-0.000280	0.196153
42605	0.132808	-1.258225	9.826170	0.126102	0.007878	-0.002407	0.272289	0.179893	-0.678905	0.978924	-0.057010	0.000389	0.196107
42606	0.136998	-1.133845	9.607087	0.127706	0.018860	-0.004265	0.270984	0.174840	-0.679159	0.979093	-0.054484	0.001160	0.195976
42607	-0.070402	-1.122101	9.643727	0.097936	0.027929	-0.006285	0.270735	0.171823	-0.679945	0.979225	-0.052588	0.002081	0.195827
42608	-0.279991	-1.150727	9.838229	0.048858	0.040653	0.004513	0.270601	0.170468	-0.678765	0.979268	-0.051690	0.002978	0.195842
42609	-0.359705	-1.122259	9.765862	0.016200	0.049805	0.025556	0.272198	0.167857	-0.677992	0.979184	-0.051490	0.004039	0.196296
42610	-0.413362	-0.997650	9.647074	0.008249	0.020551	0.024631	0.271535	0.167456	-0.677725	0.979105	-0.051307	0.004404	0.196729
42611	-0.404051	-0.930518	9.571280	0.014996	-0.014102	0.048712	0.272200	0.166222	-0.677206	0.978932	-0.050878	0.004237	0.197702
42612	-0.408931	-0.913290	9.686709	-0.000657	0.002299	0.039377	0.270767	0.163471	-0.680080	0.978786	-0.050797	0.004224	0.198445
42613	-0.394560	-0.886216	9.855274	-0.021401	0.025965	0.014314	0.272345	0.164838	-0.678519	0.978707	-0.051238	0.004668	0.198707
42614	-0.375508	-0.838216	9.808111	-0.016182	0.011357	0.015285	0.269957	0.164869	-0.678107	0.978640	-0.051498	0.004747	0.198969
42615	-0.293786	-0.787798	9.727956	0.016371	-0.001435	-0.004832	0.271292	0.164292	-0.679560	0.978680	-0.051081	0.004784	0.198881
42616	-0.108215	-0.770579	9.729930	0.033085	-0.014198	-0.010259	0.270902	0.162107	-0.679426	0.978767	-0.050277	0.004532	0.198664
42617	-0.081522	-0.803983	9.796930	0.020946	-0.010576	-0.017707	0.270500	0.162392	-0.678768	0.978863	-0.049719	0.004379	0.198331
42618	-0.067156	-0.779645	9.869428	0.012105	0.005883	-0.009473	0.270107	0.161436	-0.679027	0.978924	-0.049406	0.004438	0.198108
42619	-0.129312	-0.890304	9.912910	0.019275	0.007679	-0.019589	0.270105	0.161712	-0.678765	0.979025	-0.048941	0.004617	0.197719
42620	-0.206108	-0.962361	9.995207	0.054356	0.015920	-0.021270	0.269840	0.160899	-0.678239	0.979173	-0.047841	0.005028	0.197246
42621	-0.181980	-0.967207	9.971357	0.083085	0.007774	-0.004499	0.269061	0.159110	-0.680068	0.979273	-0.046128	0.005465	0.197145
42622	-0.138911	-0.905196	9.785373	0.054213	-0.008712	-0.013847	0.269595	0.157059	-0.679287	0.979391	-0.044933	0.005400	0.196838
42623	-0.167721	-0.934393	9.707871	0.048831	-0.017823	-0.000939	0.268145	0.155700	-0.679931	0.979445	-0.043794	0.005190	0.196832
42624	-0.196744	-0.915201	9.707870	0.033909	-0.010527	0.000818	0.268946	0.154593	-0.680201	0.979486	-0.042988	0.005023	0.196811
42625	-0.254574	-0.919884	9.779285	-0.002008	0.002224	0.004305	0.268413	0.154333	-0.679410	0.979472	-0.042931	0.005003	0.196894
42626	-0.298180	-0.876700	9.767481	-0.024788	0.007673	0.002332	0.268949	0.153500	-0.679939	0.979454	-0.043346	0.004963	0.196893
42627	-0.225813	-0.883748	9.775259	-0.026396	0.007648	-0.010594	0.268417	0.154054	-0.679934	0.979476	-0.043795	0.004938	0.196682
42628	-0.249813	-0.905306	9.817945	-0.011484	0.002174	-0.010510	0.268287	0.154457	-0.680851	0.979522	-0.043930	0.004832	0.196429
42629	-0.197338	-0.784868	9.824926	-0.028177	-0.016107	-0.007802	0.268682	0.155001	-0.680723	0.979533	-0.044321	0.004331	0.196293
42630	-0.216759	-0.755966	9.844357	-0.042290	-0.017928	0.002279	0.268550	0.156496	-0.681901	0.979503	-0.044979	0.003721	0.196307
42631	-0.101292	-0.700405	9.841412	-0.003798	-0.016040	0.002473	0.268282	0.156505	-0.681374	0.979497	-0.044880	0.003320	0.196370
42632	-0.067555	-0.700681	9.740892	0.020561	-0.010489	0.013665	0.265233	0.157220	-0.681742	0.979478	-0.044336	0.003114	0.196592
42633	-0.216519	-0.809093	9.788397	0.034721	0.000439	0.002644	0.266295	0.155846	-0.681096	0.979503	-0.043540	0.003180	0.196640
42634	-0.211611	-0.828424	9.761764	0.020695	0.004086	0.004415	0.266828	0.156106	-0.681887	0.979520	-0.043050	0.003252	0.196663
42635	-0.264259	-0.910197	9.803338	0.013820	-0.010571	-0.001133	0.265898	0.155305	-0.680831	0.979543	-0.042625	0.003016	0.196648
42636	-0.192375	-0.818900	9.721265	0.017310	-0.001428	-0.008514	0.264985	0.154200	-0.682922	0.979607	-0.042181	0.002955	0.196424
42637	-0.149245	-0.760971	9.748887	0.005832	-0.001415	-0.000267	0.265376	0.153936	-0.681483	0.979618	-0.041948	0.002864	0.196419
42638	-0.139411	-0.799320	9.786853	-0.008206	0.004068	0.006115	0.265251	0.154602	-0.683448	0.979605	-0.042024	0.002823	0.196470
42639	-0.115172	-0.823055	9.868371	0.013627	0.007768	0.015450	0.265917	0.152415	-0.682406	0.979560	-0.041674	0.002948	0.196764
42640	-0.107837	-0.847325	9.803279	0.024142	-0.001356	0.014597	0.265388	0.151874	-0.682271	0.979541	-0.041095	0.002935	0.196981
42641	-0.100720	-0.823289	9.791679	0.009292	0.011408	0.008041	0.264461	0.151068	-0.681870	0.979522	-0.040847	0.003099	0.197126
42642	-0.079185	-0.789656	9.763543	-0.016136	0.011391	0.009757	0.264725	0.152562	-0.682658	0.979490	-0.041107	0.003174	0.197228
42643	-0.072041	-0.770358	9.773483	-0.014249	-0.001434	-0.003135	0.264858	0.151744	-0.682266	0.979497	-0.041269	0.002974	0.197165
42644	-0.115233	-0.813709	9.786877	0.010217	0.007738	0.002513	0.264064	0.150800	-0.681736	0.979517	-0.040999	0.003075	0.197121
42645	-0.110368	-0.823374	9.772382	0.001499	0.002239	-0.000291	0.265119	0.153244	-0.682530	0.979525	-0.040868	0.003004	0.197109
42646	-0.105246	-0.883242	9.853215	-0.010684	0.004045	-0.001276	0.264333	0.151876	-0.683311	0.979547	-0.040994	0.002949	0.196975
42647	-0.100487	-0.871316	9.819817	-0.001940	-0.003253	-0.001220	0.263411	0.151874	-0.684483	0.979556	-0.040915	0.002747	0.196950
42648	-0.117427	-0.856797	9.853472	-0.022956	-0.008760	0.000526	0.263401	0.151622	-0.682386	0.979563	-0.041230	0.002394	0.196854
42649	-0.105477	-0.835174	9.837082	-0.008037	-0.009668	-0.004935	0.264865	0.152138	-0.683839	0.979581	-0.041250	0.002034	0.196760
42650	-0.117526	-0.837711	9.805724	-0.000107	-0.003280	-0.012288	0.263271	0.151755	-0.682909	0.979661	-0.041139	0.001868	0.196390
42651	-0.060114	-0.746534	9.697106	-0.003783	-0.003243	-0.003079	0.263931	0.152161	-0.682652	0.979675	-0.041100	0.001646	0.196327
42652	-0.081564	-0.802152	9.628905	0.006768	0.018685	-0.010440	0.264861	0.152282	-0.683184	0.979758	-0.040941	0.001940	0.195945
42653	-0.134512	-0.818824	9.709802	0.006831	0.009527	-0.012273	0.263798	0.151891	-0.682389	0.979817	-0.040745	0.001998	0.195691
42654	-0.115109	-0.842831	9.714448	0.012154	0.016830	-0.018716	0.263810	0.150780	-0.683962	0.979938	-0.040473	0.002271	0.195136
42655	-0.088542	-0.847163	9.839473	0.024415	0.016850	-0.014039	0.264600	0.152277	-0.683968	0.980017	-0.039966	0.002534	0.194840
42656	-0.076860	-0.770302	9.792645	-0.015018	0.005846	-0.014225	0.263401	0.151488	-0.682123	0.980108	-0.040183	0.002491	0.194338
42657	-0.096326	-0.731759	9.817011	0.006729	0.015033	-0.003057	0.263540	0.151608	-0.683567	0.980130	-0.040012	0.002653	0.194259
42658	-0.134943	-0.719493	9.908051	-0.009054	0.011362	0.002403	0.264851	0.153252	-0.682003	0.980168	-0.040133	0.002756	0.194040
42659	-0.166340	-0.712699	9.802220	0.026020	0.011376	-0.008495	0.264592	0.152157	-0.682264	0.980227	-0.039564	0.002916	0.193856
42660	-0.153942	-0.796750	9.834890	0.045288	0.004016	-0.021262	0.264110	0.149876	-0.682126	0.980397	-0.038593	0.003067	0.193193
42661	-0.129861	-0.789384	9.864027	0.001424	0.018615	-0.012277	0.264380	0.149999	-0.683177	0.980450	-0.038537	0.003269	0.192931
42662	-0.081741	-0.770233	9.807127	-0.010895	0.013142	-0.007715	0.265441	0.149170	-0.682661	0.980529	-0.038702	0.003392	0.192495
42663	-0.127370	-0.808851	9.798958	0.013513	0.016846	0.003478	0.264773	0.150004	-0.682262	0.980530	-0.038404	0.003613	0.192542
42664	-0.158895	-0.767769	9.868860	-0.021474	0.004001	0.002393	0.265310	0.149034	-0.682791	0.980570	-0.038739	0.003526	0.192273
42665	-0.168598	-0.755798	9.856935	-0.043550	0.004937	0.020737	0.266107	0.149293	-0.683322	0.980462	-0.039515	0.003306	0.192672
42666	-0.089574	-0.630746	9.799285	-0.017945	-0.003236	0.009762	0.263805	0.149432	-0.681866	0.980477	-0.039753	0.003098	0.192547
42667	-0.034120	-0.630626	9.802205	0.006535	-0.010501	0.014514	0.264335	0.149697	-0.682132	0.980434	-0.039475	0.002757	0.192832
42668	-0.086795	-0.707668	9.819839	0.044132	-0.001311	0.022075	0.263815	0.147374	-0.682391	0.980463	-0.038503	0.002838	0.192880
42669	0.024456	-0.776988	9.889526	0.033770	-0.015947	0.017437	0.262759	0.146019	-0.682121	0.980428	-0.037668	0.002489	0.193224
42670	-0.019024	-0.765504	9.754841	0.046917	-0.006813	0.008260	0.262506	0.145319	-0.683954	0.980523	-0.036620	0.002463	0.192942
42671	-0.062646	-0.722607	9.659006	0.055632	-0.006810	0.005533	0.262253	0.142716	-0.684478	0.980549	-0.035394	0.002362	0.193044
42672	-0.154200	-0.732040	9.768453	-0.010726	-0.008765	-0.007725	0.262518	0.142577	-0.684349	0.980685	-0.035470	0.002066	0.192341
42673	-0.178023	-0.789576	9.844247	-0.014074	0.008556	-0.019765	0.263172	0.143539	-0.683305	0.980756	-0.035678	0.001982	0.191939
42674	-0.115548	-0.751508	9.682115	0.010598	0.020420	-0.045497	0.261985	0.143405	-0.684344	0.981063	-0.035449	0.002317	0.190405
42675	-0.050736	-0.688632	9.736417	-0.029781	0.020410	-0.034628	0.263562	0.144500	-0.682521	0.981178	-0.036014	0.002392	0.189704
42676	-0.000359	-0.635674	9.713623	-0.063208	0.025900	-0.021886	0.263032	0.145865	-0.683565	0.981367	-0.037252	0.002578	0.188479
42677	-0.081849	-0.731524	9.877168	-0.021012	0.007628	-0.027182	0.263412	0.148340	-0.681994	0.981459	-0.037592	0.002435	0.187932
42678	-0.168674	-0.721737	9.974924	-0.003493	0.013111	-0.027106	0.264607	0.148052	-0.682135	0.981703	-0.037610	0.002590	0.186651
42679	-0.255590	-0.700552	9.887984	0.015594	0.018638	-0.015947	0.265141	0.148309	-0.683188	0.981779	-0.037271	0.002817	0.186315
42680	-0.140140	-0.645319	9.789006	0.001651	0.013136	-0.027081	0.264604	0.148465	-0.681872	0.981999	-0.037189	0.002986	0.185167
42681	-0.067645	-0.681398	9.750765	-0.024714	0.015892	-0.015216	0.265258	0.149696	-0.681222	0.982042	-0.037626	0.003009	0.184849
42682	-0.207108	-0.761047	9.760350	-0.037045	0.044207	-0.007941	0.265794	0.150494	-0.682930	0.982165	-0.038417	0.003662	0.184021
42683	-0.183133	-0.732115	9.763380	-0.000252	0.046067	-0.012372	0.267241	0.151860	-0.681630	0.982212	-0.038487	0.004373	0.183734
42684	-0.250181	-0.825767	9.857470	-0.000268	0.049728	-0.003148	0.268298	0.151311	-0.680590	0.982351	-0.038574	0.005276	0.182951
42685	-0.250053	-0.854790	9.813850	0.003198	0.020508	0.004300	0.269624	0.151022	-0.680601	0.982342	-0.038490	0.005515	0.183011
42686	-0.225960	-0.852450	9.780499	0.018836	0.026040	0.014523	0.269369	0.150190	-0.681910	0.982424	-0.038111	0.006034	0.182631
42687	-0.231076	-0.789864	9.790932	-0.001379	0.009585	0.021826	0.269894	0.149107	-0.680080	0.982348	-0.038082	0.006057	0.183045
42688	-0.226555	-0.727390	9.763041	-0.021570	0.027843	0.020770	0.269895	0.150058	-0.680866	0.982380	-0.038503	0.006469	0.182773
42689	-0.255857	-0.650546	9.735037	-0.028746	0.020556	0.033661	0.269364	0.149793	-0.680600	0.982238	-0.039048	0.006620	0.183414
42690	-0.255377	-0.751577	9.743227	0.002897	0.005951	0.028312	0.270284	0.150885	-0.679820	0.982286	-0.038905	0.006703	0.183181
42691	-0.173255	-0.780106	9.796410	-0.025056	0.011407	0.026320	0.271072	0.151705	-0.679039	0.982175	-0.039347	0.006682	0.183685
42692	-0.134553	-0.806480	9.801202	-0.024908	0.011379	0.013403	0.270150	0.153064	-0.681129	0.982250	-0.039772	0.006757	0.183186
42693	-0.110352	-0.823078	9.858812	-0.017867	0.021435	0.011578	0.271205	0.151975	-0.679302	0.982197	-0.040114	0.006940	0.183390
42694	-0.057293	-0.827915	9.820828	-0.022939	0.004033	-0.005030	0.271482	0.151540	-0.681402	0.982300	-0.040478	0.006855	0.182758
42695	-0.062161	-0.818308	9.818517	0.008393	-0.003198	0.013597	0.269881	0.151578	-0.679423	0.982264	-0.040215	0.006639	0.183017
42696	-0.096091	-0.779753	9.854752	0.003271	-0.001420	-0.001202	0.270145	0.151171	-0.678770	0.982357	-0.040044	0.006542	0.182560
42697	-0.187921	-0.736707	9.830491	-0.007303	0.005873	0.000574	0.270680	0.150748	-0.679430	0.982355	-0.040122	0.006432	0.182559
42698	-0.342453	-0.688844	9.844125	-0.015986	0.018603	-0.012419	0.270543	0.152252	-0.679690	0.982463	-0.040405	0.006647	0.181906
42699	-0.371085	-0.751384	9.866987	-0.002163	0.008619	0.011664	0.271337	0.152518	-0.679565	0.982424	-0.040387	0.006631	0.182120
42700	-0.337102	-0.802044	9.808977	0.033010	0.004059	-0.002913	0.271463	0.151850	-0.677863	0.982542	-0.039653	0.006748	0.181640
42701	-0.259802	-0.835822	9.737203	0.025878	0.000447	0.010905	0.269218	0.151315	-0.679156	0.982529	-0.039060	0.006678	0.181842
42702	-0.235512	-0.871704	9.784941	0.005006	0.004053	0.000644	0.269491	0.149258	-0.679159	0.982603	-0.038876	0.006693	0.181479
42703	-0.177809	-0.840568	9.709093	0.001344	0.000441	0.013554	0.269628	0.149249	-0.679946	0.982561	-0.038774	0.006534	0.181736
42704	-0.259703	-0.857545	9.717693	0.010180	0.008640	0.004354	0.269494	0.149661	-0.679945	0.982630	-0.038504	0.006662	0.181413
42705	-0.284081	-0.799744	9.747085	0.004922	0.008624	0.002478	0.269769	0.148686	-0.681259	0.982630	-0.038370	0.006672	0.181445
42706	-0.250449	-0.770538	9.824632	-0.000301	0.020492	-0.000337	0.271752	0.148132	-0.679702	0.982702	-0.038349	0.006990	0.181044
42707	-0.269708	-0.775266	9.860396	0.012068	0.018647	-0.010424	0.270826	0.146780	-0.679040	0.982752	-0.038115	0.007216	0.180815
42708	-0.231341	-0.726710	9.964666	-0.026560	0.022292	0.002293	0.270955	0.147464	-0.678909	0.982783	-0.038617	0.007474	0.180530
42709	-0.086868	-0.688081	9.918543	-0.010699	0.007683	-0.008674	0.271084	0.147742	-0.678386	0.982810	-0.038785	0.007399	0.180347
42710	-0.070170	-0.654737	9.808733	0.027626	-0.003193	0.006303	0.271086	0.147466	-0.678648	0.982864	-0.038130	0.007353	0.180194
42711	-0.091985	-0.630735	9.804065	0.004869	-0.003225	0.004340	0.270039	0.146093	-0.680213	0.982859	-0.037941	0.007120	0.180273
42712	-0.140227	-0.626003	9.808482	-0.016134	0.002223	0.002378	0.270304	0.146090	-0.680216	0.982884	-0.038166	0.007018	0.180092
42713	-0.216853	-0.731526	9.955132	0.006958	0.005820	-0.021506	0.270699	0.146090	-0.679694	0.982972	-0.037967	0.006949	0.179655
42714	-0.168353	-0.794304	9.863476	0.041920	0.007713	-0.015788	0.270308	0.144586	-0.679954	0.983101	-0.037073	0.007149	0.179129
42715	-0.259932	-0.804196	9.838475	0.030525	0.002207	-0.014917	0.268851	0.144331	-0.679811	0.983182	-0.036403	0.007098	0.178821
42716	-0.153688	-0.835082	9.891850	0.002563	-0.017912	-0.012254	0.268323	0.144060	-0.680069	0.983267	-0.036191	0.006655	0.178413
42717	-0.135101	-0.698888	9.601046	0.048822	-0.014193	-0.017566	0.268853	0.143511	-0.679681	0.983372	-0.035106	0.006340	0.178062
42718	-0.197798	-0.693939	9.677353	0.029412	-0.006875	-0.001067	0.267407	0.141874	-0.680718	0.983434	-0.034405	0.006217	0.177862
42719	-0.250973	-0.665089	9.701268	-0.005801	0.012311	0.015334	0.267136	0.142975	-0.680453	0.983380	-0.034486	0.006255	0.178147
42720	-0.337603	-0.701416	9.683146	-0.010806	0.005836	-0.008678	0.265817	0.142433	-0.681361	0.983442	-0.034622	0.006234	0.177775
42721	-0.266094	-0.528076	9.669439	-0.024916	0.015888	-0.008771	0.265154	0.142441	-0.681355	0.983459	-0.035093	0.006268	0.177586
42722	-0.362023	-0.631297	9.796735	-0.059694	0.004824	-0.021851	0.266607	0.143251	-0.680842	0.983540	-0.036188	0.006046	0.176928
42723	-0.308710	-0.683766	9.902128	-0.057681	0.034927	-0.044956	0.267528	0.143933	-0.680063	0.983657	-0.037374	0.006325	0.176017
42724	-0.173933	-0.630391	9.952149	-0.052522	0.025838	-0.033839	0.268302	0.147499	-0.678494	0.983781	-0.038403	0.006534	0.175091
42725	-0.188434	-0.625821	9.889659	-0.008965	0.004008	-0.012358	0.267504	0.148735	-0.679012	0.983823	-0.038509	0.006399	0.174838
42726	-0.313415	-0.707773	9.920953	0.057582	-0.010554	-0.008308	0.268579	0.146793	-0.680332	0.983942	-0.037241	0.006296	0.174449
42727	-0.332834	-0.684070	9.827477	0.074959	-0.019646	0.001022	0.268322	0.143789	-0.679807	0.984001	-0.035609	0.006008	0.174467
42728	-0.318424	-0.674604	9.772527	0.061808	-0.006864	-0.000909	0.267791	0.143798	-0.679541	0.984095	-0.034270	0.005998	0.174203
42729	-0.299198	-0.670508	9.551897	0.062515	0.018760	0.004595	0.267533	0.141070	-0.678884	0.984124	-0.033019	0.006434	0.174266
42730	-0.294439	-0.655962	9.580955	0.017140	0.031464	-0.011344	0.268339	0.139680	-0.680071	0.984225	-0.032693	0.007016	0.173733
42731	-0.236637	-0.636070	9.735419	0.005878	0.037828	-0.018795	0.270190	0.139533	-0.678907	0.984294	-0.032630	0.007619	0.173330
42732	-0.241835	-0.559292	9.674028	-0.014667	0.047950	0.015229	0.271391	0.137465	-0.679048	0.984286	-0.032982	0.008434	0.173270
42733	-0.311133	-0.681365	9.902139	-0.030198	0.027784	0.009645	0.272700	0.140200	-0.677878	0.984233	-0.033590	0.008736	0.173439
42734	-0.332822	-0.683831	9.897100	0.002203	0.027812	0.007962	0.272700	0.140337	-0.677878	0.984271	-0.033541	0.009210	0.173208
42735	-0.270282	-0.649787	9.965383	0.003196	0.016827	-0.001244	0.273360	0.138297	-0.675787	0.984280	-0.033457	0.009408	0.173164
42736	-0.241384	-0.642526	9.960952	0.024263	-0.003261	-0.004797	0.272699	0.140202	-0.677616	0.984368	-0.032869	0.009335	0.172777
42737	-0.246722	-0.534319	9.943214	0.039951	-0.003242	-0.004723	0.274032	0.138271	-0.677627	0.984416	-0.031989	0.009261	0.172671
42738	-0.167012	-0.565497	9.926716	0.046926	-0.008691	0.000863	0.273902	0.136502	-0.676710	0.984490	-0.030935	0.009161	0.172449
42739	-0.205753	-0.534598	9.837961	0.083620	0.002318	0.001029	0.272188	0.135280	-0.677614	0.984542	-0.029209	0.009346	0.172445
42740	-0.186406	-0.543937	9.910032	0.036386	-0.010527	0.002656	0.273522	0.133074	-0.677626	0.984596	-0.028356	0.009173	0.172284
42741	-0.246564	-0.573280	9.808228	0.064398	-0.013247	0.000034	0.271679	0.130895	-0.678661	0.984639	-0.026955	0.008982	0.172273
42742	-0.222924	-0.482515	9.598459	0.046721	0.001384	0.002689	0.271681	0.128718	-0.677351	0.984694	-0.025940	0.009078	0.172114
42743	-0.338248	-0.566804	9.644215	0.038148	0.013196	-0.012139	0.272213	0.128573	-0.677486	0.984757	-0.025154	0.009314	0.171854
42744	-0.280491	-0.539906	9.736359	-0.001954	0.013119	-0.026186	0.272751	0.127056	-0.678016	0.984889	-0.025142	0.009460	0.171088
42745	-0.295066	-0.510535	9.890281	-0.014276	0.004898	-0.014242	0.272620	0.125968	-0.677491	0.984935	-0.025365	0.009355	0.170800
42746	-0.232961	-0.385101	9.945436	-0.023013	0.002139	-0.019824	0.273671	0.128692	-0.677629	0.985036	-0.025730	0.009216	0.170169
42747	-0.228513	-0.308271	9.893739	-0.016215	0.000362	-0.005023	0.273406	0.128015	-0.677234	0.985049	-0.025962	0.009021	0.170065
42748	-0.276985	-0.258067	9.826771	0.030156	-0.001425	-0.008481	0.272751	0.127735	-0.678540	0.985137	-0.025266	0.008998	0.169663
42749	-0.285882	-0.419602	9.737996	-0.028462	-0.006961	-0.005069	0.272751	0.126648	-0.677754	0.985146	-0.025705	0.008624	0.169565
42750	-0.256883	-0.434014	9.728461	0.109790	-0.001309	0.000239	0.273297	0.123214	-0.678284	0.985246	-0.023438	0.008877	0.169300
42751	-0.256594	-0.496709	9.689174	0.018711	0.016883	0.004368	0.271574	0.122555	-0.677746	0.985241	-0.023029	0.009139	0.169368
42752	-0.275814	-0.505946	9.813702	-0.003937	0.025966	-0.003146	0.271976	0.121863	-0.678012	0.985296	-0.023095	0.009544	0.169017
42753	-0.251771	-0.496683	9.694020	-0.011784	0.029605	-0.011495	0.274357	0.122117	-0.677244	0.985329	-0.023340	0.009947	0.168772
42754	-0.254403	-0.443191	9.857995	-0.038937	0.018613	-0.005160	0.274613	0.124034	-0.676983	0.985381	-0.024071	0.010089	0.168353
42755	-0.160524	-0.414405	9.777650	-0.022378	0.033278	-0.003250	0.274604	0.126498	-0.676982	0.985379	-0.024534	0.010530	0.168270
42756	-0.194501	-0.366257	9.804417	0.001252	0.033293	-0.004980	0.275404	0.125936	-0.677513	0.985444	-0.024522	0.011096	0.167855
42757	-0.285938	-0.404918	9.810223	-0.007546	0.022321	0.002374	0.275934	0.124842	-0.676731	0.985433	-0.024649	0.011373	0.167885
42758	-0.372667	-0.414292	9.934119	-0.067864	0.022223	-0.001628	0.275795	0.125809	-0.676074	0.985448	-0.025962	0.011490	0.167590
42759	-0.363069	-0.402044	9.991998	-0.026599	0.020410	-0.012492	0.277110	0.127988	-0.675691	0.985476	-0.026458	0.011665	0.167332
42760	-0.261914	-0.380306	9.957236	-0.016109	0.006735	-0.010568	0.277377	0.127710	-0.675824	0.985550	-0.026700	0.011647	0.166860
42761	-0.206412	-0.395001	9.849516	-0.000389	0.000375	-0.008629	0.277107	0.128266	-0.675297	0.985584	-0.026604	0.011513	0.166683
42762	-0.179811	-0.409188	9.907183	0.018676	-0.001373	0.014544	0.276450	0.126495	-0.675162	0.985587	-0.026129	0.011462	0.166749
42763	-0.228065	-0.404670	9.849178	0.053740	-0.008668	0.007348	0.275663	0.126080	-0.676466	0.985597	-0.024925	0.011334	0.166879
42764	-0.290870	-0.386039	9.704810	0.069365	0.002330	0.012023	0.276457	0.124444	-0.674900	0.985632	-0.023463	0.011524	0.166874
42765	-0.324572	-0.395593	9.745173	-0.019901	0.004052	0.011567	0.276201	0.124701	-0.676865	0.985588	-0.023751	0.011406	0.167097
42766	-0.293118	-0.428949	9.814743	0.001184	0.005810	-0.010436	0.275194	0.122279	-0.677115	0.985661	-0.023650	0.011425	0.166680
42767	-0.328729	-0.539120	9.985718	0.031053	-0.006964	-0.007495	0.275722	0.124179	-0.678167	0.985707	-0.022907	0.011253	0.166522
42768	-0.280620	-0.520166	9.871198	0.011788	-0.001498	-0.012213	0.276115	0.123911	-0.677121	0.985797	-0.022573	0.011163	0.166045
42769	-0.245135	-0.380923	9.758246	-0.023373	-0.003339	-0.008701	0.275057	0.123374	-0.677244	0.985821	-0.022919	0.010880	0.165873
42770	-0.267070	-0.322494	9.970125	-0.051243	-0.021685	-0.016203	0.274785	0.124344	-0.676455	0.985891	-0.023762	0.010180	0.165382
42771	-0.301296	-0.226615	9.882324	-0.025260	-0.017951	0.002376	0.273468	0.125021	-0.678673	0.985880	-0.024083	0.009612	0.165436
42772	-0.277122	-0.231828	9.759917	0.058859	-0.010488	0.007368	0.274237	0.121414	-0.679210	0.985919	-0.022788	0.009508	0.165388
42773	-0.252329	-0.376156	9.758124	0.072980	-0.023271	0.005621	0.272776	0.122387	-0.679460	0.985942	-0.021146	0.009165	0.165489
42774	-0.232551	-0.482206	9.694403	0.085351	-0.006826	-0.004487	0.271194	0.119807	-0.679186	0.986035	-0.019343	0.009216	0.165153
42775	-0.106836	-0.554157	9.689765	0.062657	0.013263	-0.008316	0.271602	0.118422	-0.680239	0.986088	-0.018041	0.009548	0.164965
42776	-0.149913	-0.626795	9.582712	0.013851	0.014982	-0.030712	0.270418	0.114342	-0.678920	0.986228	-0.017725	0.009782	0.164147
42777	-0.195717	-0.624152	9.678351	-0.028023	0.026770	-0.043866	0.271473	0.115565	-0.678666	0.986361	-0.018287	0.010061	0.163269
42778	-0.169886	-0.472011	9.824769	-0.075179	0.018456	-0.057021	0.272260	0.118154	-0.678933	0.986556	-0.019743	0.010064	0.161916
42779	-0.142124	-0.226693	9.775654	-0.064879	0.031283	-0.053307	0.272374	0.120091	-0.676836	0.986699	-0.021047	0.010303	0.160857
42780	-0.200261	-0.163803	9.905632	-0.066940	0.016728	-0.019155	0.273037	0.122257	-0.678413	0.986767	-0.022328	0.010315	0.160266
42781	-0.248597	-0.139846	9.903116	-0.021420	0.018592	-0.021699	0.273688	0.124583	-0.677893	0.986829	-0.022707	0.010458	0.159827
42782	-0.315819	-0.197462	9.980905	0.001201	0.011341	-0.001270	0.274343	0.124725	-0.676587	0.986871	-0.022622	0.010590	0.159569
42783	-0.339637	-0.265380	9.835686	0.032643	0.007739	0.004436	0.274750	0.122801	-0.676854	0.986875	-0.021881	0.010712	0.159640
42784	-0.315316	-0.308553	9.861715	0.036244	0.022346	-0.003871	0.274761	0.121149	-0.677772	0.986934	-0.021140	0.011172	0.159342
42785	-0.242788	-0.346637	9.941082	0.025755	-0.006886	0.004430	0.274489	0.121029	-0.676459	0.986937	-0.020485	0.010985	0.159420
42786	-0.196970	-0.351628	9.862216	0.058926	-0.009560	0.011989	0.274239	0.118286	-0.677245	0.986959	-0.019191	0.010893	0.159454
42787	-0.180155	-0.342289	9.768876	0.046696	-0.001357	0.004532	0.273722	0.116907	-0.678815	0.986967	-0.018141	0.010878	0.159527
42788	-0.214242	-0.277848	9.635021	0.015964	0.011407	0.003431	0.272651	0.116397	-0.676315	0.986993	-0.017763	0.011059	0.159394
42789	-0.305806	-0.284857	9.749303	0.015097	0.026010	0.004322	0.273322	0.114741	-0.676846	0.986984	-0.017423	0.011485	0.159460
42790	-0.363251	-0.366163	9.930081	0.004739	0.008606	0.002451	0.274118	0.115955	-0.677770	0.987014	-0.017258	0.011574	0.159287
42791	-0.286297	-0.327819	9.840110	-0.000475	0.000375	-0.004944	0.273052	0.116113	-0.676843	0.987034	-0.017151	0.011447	0.159182
42792	-0.209540	-0.246039	9.786757	-0.012967	0.015042	0.011582	0.274915	0.115533	-0.677907	0.987026	-0.017354	0.011610	0.159197
42793	-0.252965	-0.238752	9.832067	-0.042669	0.004024	0.007754	0.274114	0.116505	-0.677507	0.986990	-0.018085	0.011423	0.159351
