# Supplementary material for: Identification of Haptic Based Guiding Using Hard Reins
Source: PLoS One. 2015 Jul 22;10(7):e0132020. doi: 10.1371/journal.pone.0132020 (PMC4511788; doi:10.1371/journal.pone.0132020)
Supplement: S8 File — (ZIP) [file pone.0132020.s008.zip › Exp2_MotionData1/Subject1/path3/T9/sync9.txt]

// Start Time: 0
// Sample rate: 25.0Hz
// Scenario: 4.9
// Firmware Version: 2.6.1
Counter	Acc_X	Acc_Y	Acc_Z	Gyr_X	Gyr_Y	Gyr_Z	Mag_X	Mag_Y	Mag_Z	Quat_w	Quat_x	Quat_y	Quat_z
42217	1.887978	-4.405436	8.540227	-0.023967	0.023426	0.036844	-0.541786	0.521248	-1.099946	0.483578	-0.018989	-0.254394	0.837303
42218	1.922161	-4.419383	8.531753	-0.033211	0.010729	0.043800	-0.542732	0.522018	-1.101549	0.482786	-0.019675	-0.254850	0.837605
42219	1.966094	-4.430721	8.557260	-0.010488	0.010195	0.001422	-0.541658	0.523354	-1.098923	0.482740	-0.020030	-0.254943	0.837595
42220	1.893223	-4.434479	8.482831	-0.008238	0.013325	0.019149	-0.542735	0.523019	-1.101790	0.482386	-0.020393	-0.254966	0.837783
42221	1.922924	-4.460642	8.512828	-0.012511	0.006421	0.009360	-0.541118	0.523420	-1.102342	0.482185	-0.020752	-0.255124	0.837842
42222	1.935658	-4.482254	8.571158	0.010054	-0.003946	0.004941	-0.539772	0.524229	-1.101785	0.481995	-0.020579	-0.255012	0.837989
42223	1.903282	-4.448860	8.507321	0.017984	-0.000502	0.012068	-0.540981	0.521937	-1.093649	0.481725	-0.020546	-0.254722	0.838233
42224	1.951519	-4.438275	8.499093	-0.001188	-0.014191	0.019866	-0.540170	0.521356	-1.093951	0.481225	-0.020385	-0.254891	0.838473
42225	1.922127	-4.429102	8.459603	-0.009438	-0.011750	0.026051	-0.540717	0.523594	-1.091823	0.480651	-0.020502	-0.255164	0.838717
42226	1.970862	-4.435496	8.502072	-0.005960	0.004111	0.033225	-0.540711	0.522704	-1.102507	0.480027	-0.020765	-0.255231	0.839047
42227	2.012317	-4.451740	8.479394	-0.021653	-0.004406	0.012780	-0.542870	0.523353	-1.103826	0.479707	-0.021055	-0.255644	0.839097
42228	2.038670	-4.429408	8.523367	-0.016005	0.004732	0.004891	-0.539917	0.527672	-1.103038	0.479553	-0.021278	-0.255886	0.839106
42229	2.022493	-4.468544	8.525573	-0.003270	0.003190	-0.000378	-0.541662	0.525169	-1.103645	0.479501	-0.021449	-0.255925	0.839119
42230	1.971998	-4.496171	8.478492	-0.003186	0.011172	-0.035677	-0.541935	0.526317	-1.103878	0.480066	-0.021449	-0.255907	0.838802
42231	1.980431	-4.428039	8.509532	0.002596	0.012520	-0.016205	-0.539375	0.526454	-1.100078	0.480329	-0.021640	-0.255766	0.838689
42232	1.961308	-4.442953	8.499429	-0.010018	-0.001768	-0.018099	-0.542473	0.525705	-1.101432	0.480530	-0.021579	-0.255979	0.838511
42233	1.960701	-4.418691	8.460709	-0.020665	0.010676	-0.021590	-0.540714	0.523881	-1.104244	0.480864	-0.021935	-0.256247	0.838228
42234	1.981845	-4.498415	8.512514	-0.020760	0.010589	-0.018057	-0.540447	0.524550	-1.102723	0.481128	-0.022186	-0.256522	0.837986
42235	1.981589	-4.481423	8.538858	0.000702	0.012417	-0.012674	-0.540577	0.522982	-1.102363	0.481331	-0.022412	-0.256412	0.837897
42236	1.942161	-4.457868	8.482101	0.025753	0.000089	-0.009129	-0.541251	0.522858	-1.102495	0.481408	-0.022085	-0.256004	0.837986
42237	1.941363	-4.419040	8.474563	-0.008421	0.015761	-0.007369	-0.541664	0.525541	-1.101311	0.481535	-0.022483	-0.256011	0.837901
42238	1.971678	-4.476752	8.500002	-0.010750	0.002861	0.010217	-0.540579	0.522641	-1.093768	0.481284	-0.022652	-0.256179	0.837989
42239	2.015609	-4.485662	8.539935	0.018304	-0.012587	-0.002178	-0.541927	0.522684	-1.094297	0.481190	-0.022343	-0.256010	0.838102
42240	1.980570	-4.442607	8.461499	0.020273	-0.012422	-0.008351	-0.540448	0.523758	-1.093050	0.481189	-0.021863	-0.255814	0.838176
42241	1.984903	-4.413394	8.483078	0.003836	0.003159	0.003187	-0.541658	0.523676	-1.100552	0.481080	-0.021984	-0.255733	0.838260
42242	1.980631	-4.442604	8.480760	-0.005729	0.002553	0.024374	-0.542193	0.521971	-1.100054	0.480599	-0.022173	-0.255814	0.838506
42243	1.971247	-4.452481	8.516657	-0.018010	0.010714	0.013780	-0.539640	0.525747	-1.106109	0.480341	-0.022685	-0.256022	0.838576
42244	2.015660	-4.490518	8.525529	0.014382	-0.011149	0.010197	-0.541389	0.524398	-1.107498	0.480037	-0.022379	-0.255904	0.838795
42245	1.984946	-4.418251	8.466265	0.002210	-0.005548	-0.004830	-0.540713	0.523764	-1.105341	0.480018	-0.022326	-0.255939	0.838796
42246	1.982199	-4.401306	8.470867	-0.000221	0.006243	0.020876	-0.541788	0.521977	-1.100742	0.479612	-0.022506	-0.255894	0.839038
42247	1.992881	-4.447236	8.493208	-0.026847	0.004593	0.006636	-0.541528	0.524935	-1.099829	0.479439	-0.022958	-0.256313	0.838996
42248	1.966667	-4.471990	8.478146	-0.029521	-0.000722	0.004833	-0.541390	0.524458	-1.103945	0.479258	-0.023221	-0.256834	0.838933
42249	2.004837	-4.434877	8.519962	-0.018025	0.002737	0.012837	-0.541124	0.525888	-1.104584	0.478976	-0.023587	-0.257120	0.838996
42250	2.007524	-4.451825	8.496099	-0.014600	-0.000055	0.019019	-0.540040	0.524146	-1.104107	0.478567	-0.023791	-0.257377	0.839145
42251	1.981080	-4.462016	8.500179	-0.012834	0.013206	0.022652	-0.538974	0.528039	-1.101398	0.478177	-0.024330	-0.257470	0.839323
42252	1.985867	-4.457072	8.512325	-0.002994	-0.008950	-0.012824	-0.538436	0.528614	-1.102205	0.478258	-0.024109	-0.257633	0.839234
42253	1.902722	-4.424596	8.483047	0.003984	0.004175	-0.002092	-0.540864	0.528477	-1.099995	0.478246	-0.024207	-0.257539	0.839267
42254	1.942327	-4.462718	8.503810	-0.011524	-0.006715	0.037566	-0.540860	0.527069	-1.100587	0.477487	-0.024364	-0.257799	0.839614
42255	2.001221	-4.510211	8.433755	0.000948	0.000349	0.043830	-0.540591	0.527350	-1.100718	0.476683	-0.024662	-0.257771	0.840071
42256	1.973103	-4.549558	8.490965	-0.025271	-0.009774	0.012746	-0.540863	0.528218	-1.101097	0.476320	-0.024771	-0.258303	0.840110
42257	1.960788	-4.535213	8.519367	-0.004592	0.003611	-0.018045	-0.539244	0.527913	-1.101809	0.476569	-0.024856	-0.258369	0.839946
42258	1.934243	-4.550267	8.460890	0.015694	0.005993	-0.035639	-0.540186	0.527868	-1.105077	0.477123	-0.024590	-0.258086	0.839727
42259	1.879203	-4.461439	8.477789	-0.017157	0.021236	-0.016187	-0.539921	0.529579	-1.105571	0.477425	-0.025102	-0.258192	0.839507
42260	1.865720	-4.517523	8.458540	-0.010229	0.012183	-0.007377	-0.540190	0.529004	-1.105040	0.477521	-0.025333	-0.258271	0.839421
42261	1.876018	-4.541608	8.497555	-0.017202	0.010567	-0.016252	-0.538031	0.528645	-1.103985	0.477768	-0.025670	-0.258478	0.839206
42262	1.855746	-4.498279	8.491792	-0.007809	0.003095	0.001414	-0.539105	0.526953	-1.103480	0.477675	-0.025772	-0.258599	0.839219
42263	1.846341	-4.522733	8.429096	-0.018539	0.017227	0.001475	-0.539519	0.529904	-1.101604	0.477658	-0.026328	-0.258753	0.839164
42264	1.879558	-4.478426	8.482743	-0.040356	0.010708	0.042022	-0.537904	0.531000	-1.101451	0.476904	-0.027078	-0.259326	0.839392
42265	1.907542	-4.536177	8.537000	-0.023900	-0.004847	0.029592	-0.537910	0.532673	-1.100030	0.476297	-0.027461	-0.259761	0.839590
42266	1.958452	-4.544969	8.485666	0.003487	-0.013112	0.013702	-0.538985	0.531625	-1.102784	0.475920	-0.027247	-0.259840	0.839786
42267	1.942986	-4.506412	8.436753	0.008472	-0.001063	0.031480	-0.538178	0.532484	-1.103858	0.475319	-0.027390	-0.259694	0.840167
42268	1.981753	-4.510567	8.406679	-0.011025	0.013218	0.022661	-0.538045	0.532853	-1.101526	0.474917	-0.027802	-0.259762	0.840360
42269	1.915359	-4.574886	8.465310	-0.023356	0.009817	0.012008	-0.539394	0.533200	-1.102865	0.474683	-0.028326	-0.260060	0.840382
42270	1.915338	-4.570028	8.489347	-0.012016	-0.010832	-0.011960	-0.539528	0.532906	-1.102326	0.474738	-0.028164	-0.260391	0.840254
42271	1.924312	-4.540738	8.446069	0.018560	0.000026	-0.009144	-0.539937	0.534311	-1.101183	0.474833	-0.028013	-0.260090	0.840299
42272	1.889395	-4.497677	8.406155	-0.018184	0.006105	0.019961	-0.539799	0.533196	-1.102313	0.474435	-0.028359	-0.260346	0.840433
42273	1.924057	-4.531034	8.426729	-0.023694	0.018354	0.026204	-0.537376	0.534533	-1.101069	0.474007	-0.029098	-0.260560	0.840583
42274	1.949812	-4.598536	8.480990	-0.024943	0.015315	0.004958	-0.537651	0.536246	-1.101147	0.473905	-0.029585	-0.260851	0.840533
42275	1.925663	-4.603830	8.475474	-0.008696	0.010181	0.002330	-0.538188	0.535697	-1.101431	0.473845	-0.029917	-0.260905	0.840538
42276	1.867241	-4.595182	8.449543	-0.010801	0.009874	0.013828	-0.537784	0.535997	-1.102519	0.473573	-0.030225	-0.261005	0.840649
42277	1.910810	-4.594393	8.436430	-0.011211	0.002412	0.027914	-0.536841	0.536086	-1.101161	0.473042	-0.030581	-0.261160	0.840888
42278	1.881203	-4.570655	8.420897	-0.018441	0.005861	0.029688	-0.536306	0.537648	-1.101663	0.472477	-0.030976	-0.261416	0.841111
42279	1.911065	-4.604097	8.455770	-0.018033	0.002705	0.013750	-0.537659	0.538977	-1.102424	0.472181	-0.031325	-0.261692	0.841178
42280	1.909602	-4.657537	8.422425	-0.012108	0.003234	-0.005675	-0.537384	0.537234	-1.101118	0.472199	-0.031430	-0.261889	0.841103
42281	1.945112	-4.613192	8.435217	-0.026557	0.013697	-0.002127	-0.537391	0.539810	-1.101854	0.472223	-0.031957	-0.262217	0.840967
42282	1.926233	-4.635382	8.456471	0.009992	0.010971	-0.023243	-0.537124	0.540650	-1.101556	0.472588	-0.031891	-0.261981	0.840839
42283	1.851098	-4.644034	8.401269	0.013803	0.014727	-0.030261	-0.535905	0.539299	-1.105849	0.473116	-0.031903	-0.261640	0.840647
42284	1.809573	-4.620506	8.447964	0.009951	0.011808	-0.021444	-0.535639	0.540568	-1.105675	0.473459	-0.031862	-0.261395	0.840532
42285	1.838765	-4.627260	8.439281	0.002740	0.019706	-0.019654	-0.536986	0.539896	-1.105954	0.473827	-0.032119	-0.261185	0.840380
42286	1.802123	-4.608500	8.466904	0.002418	0.011439	-0.009093	-0.535899	0.536986	-1.104149	0.473953	-0.032207	-0.261062	0.840344
42287	1.820964	-4.586313	8.433612	-0.004263	0.010144	0.005019	-0.536174	0.538671	-1.102998	0.473853	-0.032500	-0.261042	0.840395
42288	1.841455	-4.634490	8.477937	-0.010390	0.006714	-0.002098	-0.535772	0.539716	-1.105564	0.473828	-0.032666	-0.261175	0.840362
42289	1.849788	-4.685319	8.493020	0.018850	0.000285	-0.019729	-0.534958	0.538265	-1.105074	0.474107	-0.032445	-0.260876	0.840306
42290	1.790471	-4.640278	8.413824	0.003746	-0.000504	0.006754	-0.536577	0.538280	-1.104099	0.473904	-0.032402	-0.260834	0.840435
42291	1.795292	-4.645050	8.375490	-0.007422	-0.009794	0.019036	-0.534955	0.537109	-1.104292	0.473461	-0.032465	-0.261048	0.840616
42292	1.822658	-4.668822	8.448730	-0.005200	0.001246	0.004962	-0.535230	0.538848	-1.105462	0.473297	-0.032528	-0.261141	0.840677
42293	1.829716	-4.663843	8.412799	-0.000232	0.010571	-0.010877	-0.535363	0.538233	-1.103295	0.473467	-0.032710	-0.261063	0.840598
42294	1.819650	-4.649462	8.385900	-0.019618	0.006414	0.006719	-0.535635	0.538952	-1.103405	0.473287	-0.033005	-0.261347	0.840600
42295	1.829803	-4.666267	8.424856	-0.010432	0.001355	-0.001243	-0.535506	0.540938	-1.103342	0.473240	-0.033179	-0.261524	0.840564
42296	1.834383	-4.646759	8.463367	-0.010121	0.003422	-0.012725	-0.536850	0.539258	-1.103107	0.473378	-0.033232	-0.261690	0.840433
42297	1.857992	-4.629753	8.367838	-0.012328	-0.004015	0.002327	-0.537115	0.540116	-1.104377	0.473242	-0.033352	-0.261948	0.840424
42298	1.820751	-4.693540	8.451434	-0.039043	0.011958	-0.005603	-0.536172	0.540158	-1.100971	0.473286	-0.033859	-0.262515	0.840202
42299	1.813153	-4.679113	8.439055	-0.019758	-0.013144	0.009328	-0.536708	0.538731	-1.100191	0.472979	-0.033933	-0.262980	0.840227
42300	1.814486	-4.625680	8.431471	-0.003450	0.006573	0.008619	-0.537521	0.540201	-1.101500	0.472780	-0.034088	-0.262990	0.840329
42301	1.857365	-4.600634	8.353155	-0.020292	0.009376	0.033330	-0.535905	0.541345	-1.103395	0.472188	-0.034669	-0.263232	0.840563
42302	1.885514	-4.662827	8.436170	-0.018927	0.001863	0.047345	-0.536591	0.542645	-1.102318	0.471301	-0.035095	-0.263520	0.840952
42303	1.879107	-4.696925	8.494007	-0.000293	-0.013326	0.020785	-0.535650	0.543577	-1.100523	0.470815	-0.035035	-0.263649	0.841187
42304	1.854036	-4.668257	8.411171	0.028809	-0.019891	0.008464	-0.536184	0.541897	-1.101117	0.470499	-0.034439	-0.263366	0.841477
42305	1.790237	-4.635431	8.370448	-0.004579	-0.010470	0.047332	-0.536457	0.542746	-1.100677	0.469578	-0.034605	-0.263521	0.841936
42306	1.877693	-4.645983	8.368397	-0.016634	-0.005582	0.061452	-0.536464	0.545009	-1.100193	0.468410	-0.034956	-0.263831	0.842474
42307	1.918000	-4.705933	8.473602	-0.010080	-0.010593	0.050823	-0.534580	0.546431	-1.102082	0.467426	-0.035184	-0.264079	0.842934
42308	1.869574	-4.716527	8.421641	0.016378	-0.003905	0.004989	-0.535927	0.546360	-1.103844	0.467242	-0.034956	-0.263856	0.843115
42309	1.833872	-4.639497	8.347744	-0.003323	0.006638	0.003233	-0.536330	0.545486	-1.102502	0.467157	-0.035156	-0.263863	0.843152
42310	1.834733	-4.673463	8.405804	-0.007801	0.011935	0.003253	-0.536468	0.546638	-1.103009	0.467063	-0.035410	-0.263901	0.843181
42311	1.852577	-4.711979	8.440345	0.011688	0.007335	-0.019705	-0.537006	0.546019	-1.100291	0.467380	-0.035357	-0.263666	0.843081
42312	1.829544	-4.666281	8.342999	-0.004892	0.010377	-0.004703	-0.538083	0.545192	-1.100305	0.467410	-0.035515	-0.263676	0.843055
42313	1.823506	-4.717365	8.410604	-0.017470	0.010294	-0.005625	-0.535522	0.545890	-1.102361	0.467485	-0.035856	-0.263896	0.842930
42314	1.830918	-4.722084	8.425312	-0.009987	0.010620	-0.016210	-0.536598	0.545031	-1.101011	0.467712	-0.036007	-0.263997	0.842766
42315	1.821038	-4.717411	8.396085	-0.002913	0.003478	-0.012695	-0.538352	0.545387	-1.102344	0.467880	-0.036058	-0.264043	0.842656
42316	1.835000	-4.692884	8.367440	0.000262	0.003112	0.003223	-0.537411	0.546230	-1.102875	0.467742	-0.036087	-0.264028	0.842736
42317	1.825652	-4.707618	8.384116	-0.019340	-0.000412	-0.004815	-0.536597	0.544791	-1.102931	0.467746	-0.036264	-0.264383	0.842615
42318	1.823404	-4.707653	8.439417	-0.015357	0.007063	-0.018017	-0.536202	0.547399	-1.099299	0.467975	-0.036394	-0.264609	0.842411
42319	1.777581	-4.723053	8.414053	-0.002976	-0.005436	-0.011858	-0.536200	0.546824	-1.099045	0.468083	-0.036296	-0.264739	0.842315
42320	1.686271	-4.647028	8.376974	0.003392	-0.007044	0.019112	-0.538087	0.546281	-1.098220	0.467624	-0.036208	-0.264755	0.842569
42321	1.815766	-4.698087	8.383740	-0.012669	0.002696	0.015561	-0.536738	0.546622	-1.102050	0.467306	-0.036484	-0.264949	0.842672
42322	1.860494	-4.745824	8.431213	-0.000175	-0.009685	0.017280	-0.537006	0.545874	-1.100159	0.466866	-0.036377	-0.265050	0.842889
42323	1.859312	-4.697299	8.363405	0.011108	0.003248	0.001485	-0.537279	0.547212	-1.102434	0.466806	-0.036361	-0.264851	0.842985
42324	1.840026	-4.697645	8.394112	0.004002	0.003275	-0.002070	-0.537003	0.545227	-1.102912	0.466759	-0.036330	-0.264774	0.843037
42325	1.811294	-4.712731	8.410195	-0.004950	-0.002070	-0.004778	-0.536197	0.546345	-1.102885	0.466766	-0.036339	-0.264900	0.842993
42326	1.830418	-4.697817	8.420299	0.013236	0.003571	-0.010879	-0.537815	0.546044	-1.100554	0.466869	-0.036177	-0.264672	0.843015
42327	1.791387	-4.688817	8.397367	0.025521	-0.003703	-0.000269	-0.537547	0.546619	-1.101084	0.466813	-0.035896	-0.264294	0.843176
42328	1.793245	-4.666938	8.356334	0.001399	-0.002806	0.027067	-0.537274	0.545284	-1.098945	0.466235	-0.035938	-0.264298	0.843493
42329	1.813822	-4.717540	8.412716	-0.010769	-0.016670	0.008371	-0.538089	0.547307	-1.099553	0.465940	-0.035822	-0.264647	0.843551
42330	1.815956	-4.698077	8.443931	-0.004003	-0.006440	-0.007458	-0.536197	0.545836	-1.099350	0.465925	-0.035672	-0.264800	0.843518
42331	1.820262	-4.678582	8.395768	0.007206	-0.011229	0.010228	-0.538084	0.545627	-1.100701	0.465640	-0.035488	-0.264792	0.843685
42332	1.824144	-4.634816	8.366669	0.003472	-0.004301	0.016447	-0.537547	0.546473	-1.100953	0.465232	-0.035429	-0.264783	0.843916
42333	1.845344	-4.717375	8.413851	-0.028770	-0.000838	0.012026	-0.538486	0.547219	-1.102764	0.464947	-0.035761	-0.265283	0.843902
42334	1.845913	-4.741639	8.440533	-0.004883	0.003356	-0.005554	-0.538085	0.548303	-1.100820	0.464943	-0.035792	-0.265359	0.843879
42335	1.791030	-4.669808	8.399788	0.018515	-0.007076	-0.007305	-0.538353	0.547737	-1.100699	0.464985	-0.035475	-0.265132	0.843940
42336	1.786950	-4.713584	8.366290	0.003349	-0.000837	0.022749	-0.538353	0.547254	-1.098255	0.464484	-0.035508	-0.265088	0.844229
42337	1.854789	-4.707494	8.397215	-0.018344	-0.000212	0.026206	-0.537008	0.548628	-1.097543	0.463971	-0.035826	-0.265396	0.844401
42338	1.860306	-4.741382	8.395232	0.003899	0.006766	0.003334	-0.537143	0.548312	-1.096049	0.463836	-0.035878	-0.265286	0.844507
42339	1.801300	-4.708471	8.337804	-0.007980	-0.001529	-0.025034	-0.538223	0.548776	-1.096568	0.464189	-0.035804	-0.265470	0.844258
42340	1.786750	-4.699018	8.395062	-0.026391	0.017416	-0.006403	-0.537692	0.551577	-1.095254	0.464250	-0.036265	-0.265780	0.844108
42341	1.831589	-4.756467	8.416131	-0.026501	0.019087	-0.001980	-0.537010	0.549695	-1.100651	0.464310	-0.036832	-0.266068	0.843959
42342	1.781124	-4.776804	8.424365	-0.002732	0.001918	-0.018801	-0.536066	0.549693	-1.101482	0.464527	-0.036749	-0.266131	0.843824
42343	1.786887	-4.699011	8.438399	0.026005	-0.004973	-0.017876	-0.536334	0.549314	-1.103268	0.464766	-0.036338	-0.265765	0.843825
42344	1.783605	-4.679258	8.295947	0.010790	-0.000602	0.012970	-0.536882	0.549905	-1.102488	0.464430	-0.036252	-0.265600	0.844066
42345	1.795215	-4.764009	8.366755	-0.017649	0.011003	0.001461	-0.536479	0.550334	-1.103025	0.464396	-0.036619	-0.265810	0.844003
42346	1.880506	-4.774591	8.446488	-0.017400	0.010364	-0.008287	-0.537016	0.549450	-1.101135	0.464456	-0.036867	-0.266035	0.843888
42347	1.804534	-4.744418	8.371709	0.020726	0.003893	-0.021453	-0.537692	0.549737	-1.100572	0.464799	-0.036633	-0.265682	0.843820
42348	1.771543	-4.679475	8.312429	-0.010138	0.006925	-0.010916	-0.536886	0.550647	-1.097683	0.464884	-0.036739	-0.265818	0.843726
42349	1.851634	-4.787663	8.426611	-0.013558	0.022170	-0.014300	-0.536207	0.551315	-1.097739	0.465179	-0.037169	-0.265869	0.843529
42350	1.778946	-4.791411	8.409965	0.004848	0.002331	-0.032919	-0.535394	0.550173	-1.098332	0.465627	-0.036943	-0.265811	0.843309
42351	1.762482	-4.699461	8.382284	-0.002835	0.005363	-0.014357	-0.536067	0.549955	-1.100517	0.465841	-0.036991	-0.265837	0.843181
42352	1.734935	-4.777647	8.374806	-0.004369	-0.000556	0.008596	-0.537280	0.549676	-1.099556	0.465563	-0.037022	-0.265931	0.843304
42353	1.763093	-4.733439	8.360893	-0.005570	-0.004382	0.019169	-0.535931	0.549677	-1.100938	0.465157	-0.037111	-0.266068	0.843481
42354	1.831477	-4.751615	8.411276	-0.003735	-0.006095	0.017380	-0.535664	0.550836	-1.102133	0.464710	-0.037092	-0.266196	0.843688
42355	1.850834	-4.753694	8.387813	0.005762	-0.010868	-0.002074	-0.536746	0.551546	-1.101004	0.464636	-0.036851	-0.266219	0.843732
42356	1.777631	-4.733175	8.361338	-0.003368	0.001321	0.005064	-0.534853	0.549901	-1.099440	0.464429	-0.036886	-0.266281	0.843824
42357	1.797489	-4.754663	8.374146	-0.008792	-0.004057	0.005008	-0.536474	0.550804	-1.099938	0.464261	-0.036933	-0.266481	0.843852
42358	1.792275	-4.732906	8.395488	0.004191	-0.001820	-0.009082	-0.535531	0.550908	-1.099263	0.464278	-0.036768	-0.266456	0.843857
42359	1.777144	-4.713359	8.336931	-0.003393	0.000365	0.004977	-0.535138	0.552311	-1.097649	0.464139	-0.036839	-0.266523	0.843910
42360	1.821401	-4.741686	8.357761	-0.017930	0.011629	0.012067	-0.534330	0.552598	-1.098606	0.463855	-0.037219	-0.266730	0.843983
42361	1.843881	-4.770407	8.387557	-0.017467	-0.000330	-0.007463	-0.535946	0.551944	-1.099428	0.463912	-0.037341	-0.267051	0.843845
42362	1.830975	-4.731799	8.382054	0.003657	0.010864	-0.021469	-0.535272	0.552049	-1.098476	0.464202	-0.037327	-0.266926	0.843726
42363	1.816450	-4.736920	8.355166	0.007827	-0.000033	-0.010912	-0.535946	0.551891	-1.097107	0.464338	-0.037198	-0.266821	0.843690
42364	1.787133	-4.732602	8.308495	-0.010183	0.006881	-0.009149	-0.534460	0.550866	-1.097295	0.464389	-0.037312	-0.266957	0.843614
42365	1.836814	-4.780653	8.382771	-0.026297	0.011306	-0.010869	-0.536346	0.552613	-1.098378	0.464559	-0.037690	-0.267323	0.843388
42366	1.803759	-4.820093	8.410942	-0.008294	0.001719	-0.012634	-0.536074	0.552082	-1.100311	0.464639	-0.037679	-0.267478	0.843295
42367	1.728948	-4.719491	8.381406	0.025578	-0.007154	-0.001963	-0.534727	0.552910	-1.100574	0.464599	-0.037313	-0.267132	0.843443
42368	1.768317	-4.757625	8.327533	0.001582	0.000056	0.021872	-0.534995	0.552184	-1.099638	0.464096	-0.037368	-0.267110	0.843724
42369	1.856040	-4.775451	8.364062	0.007833	-0.003520	-0.010861	-0.534456	0.552137	-1.098143	0.464213	-0.037180	-0.267037	0.843692
42370	1.862314	-4.838451	8.417692	0.011329	-0.005356	-0.007326	-0.535399	0.551881	-1.098413	0.464175	-0.036894	-0.266923	0.843761
42371	1.865538	-4.765568	8.364280	0.045763	-0.004849	-0.016058	-0.535535	0.552335	-1.099490	0.464400	-0.036301	-0.266230	0.843882
42372	1.846012	-4.761068	8.349202	0.015219	0.011763	-0.015159	-0.536610	0.551113	-1.100883	0.464580	-0.036224	-0.265897	0.843891
42373	1.787435	-4.737853	8.366488	-0.004063	0.005047	-0.001990	-0.535263	0.551635	-1.100199	0.464584	-0.036336	-0.265944	0.843869
42374	1.812083	-4.756825	8.377017	0.009443	0.006940	-0.001940	-0.534720	0.550337	-1.099974	0.464517	-0.036303	-0.265743	0.843971
42375	1.814073	-4.737370	8.362487	0.016142	0.000336	0.015719	-0.533105	0.551718	-1.099812	0.464212	-0.036241	-0.265481	0.844224
42376	1.795735	-4.786253	8.386367	-0.004339	-0.004064	0.006792	-0.535258	0.549930	-1.100254	0.463924	-0.036196	-0.265609	0.844344
42377	1.811821	-4.747122	8.355269	0.002379	-0.000079	-0.008195	-0.535258	0.549936	-1.100527	0.464010	-0.036129	-0.265603	0.844301
42378	1.792946	-4.766882	8.393357	0.000191	-0.002225	0.005933	-0.534582	0.549488	-1.100277	0.463752	-0.036069	-0.265638	0.844434
42379	1.788296	-4.771818	8.424547	0.011636	0.010863	-0.016049	-0.534849	0.548661	-1.101120	0.464035	-0.036060	-0.265379	0.844361
42380	1.735560	-4.811218	8.365281	0.022310	-0.003387	-0.014404	-0.535532	0.549126	-1.100890	0.464125	-0.035665	-0.265067	0.844426
42381	1.642649	-4.754629	8.465520	0.052585	0.010738	-0.000058	-0.533371	0.548256	-1.102310	0.464164	-0.035367	-0.264103	0.844719
42382	1.807371	-4.734635	8.564311	0.100032	0.011762	-0.024696	-0.537042	0.558323	-1.103716	0.464541	-0.034447	-0.262344	0.845098
42383	1.778874	-4.572532	8.239627	0.051924	0.001164	-0.044357	-0.537304	0.555608	-1.102844	0.465277	-0.033759	-0.261509	0.844980
42384	1.838293	-4.639431	8.213067	-0.050228	0.011444	0.008423	-0.537567	0.553497	-1.103456	0.465019	-0.034413	-0.262268	0.844860
42385	1.847809	-4.581367	8.518825	-0.086077	0.011467	0.070265	-0.537842	0.557323	-1.103810	0.463776	-0.035781	-0.263590	0.845075
42386	1.850283	-4.712423	8.474149	-0.024238	-0.015708	0.075596	-0.537573	0.557591	-1.103394	0.462248	-0.036085	-0.264114	0.845735
42387	1.732744	-4.661153	8.417193	0.028006	-0.027580	0.105768	-0.535795	0.549276	-1.102182	0.460278	-0.035922	-0.263839	0.846902
42388	1.675500	-4.710748	8.396551	0.038323	-0.011075	0.160734	-0.534309	0.548468	-1.099493	0.457380	-0.036179	-0.263197	0.848659
42389	1.786944	-4.708726	8.395142	0.033691	-0.037891	0.093333	-0.532972	0.552298	-1.100477	0.455565	-0.035723	-0.262924	0.849738
42390	1.823676	-4.732339	8.365151	0.008747	-0.022038	0.019087	-0.534051	0.552317	-1.100191	0.454977	-0.035315	-0.262985	0.850052
42391	1.777416	-4.718611	8.385294	-0.006837	-0.000354	-0.000264	-0.534182	0.550880	-1.099416	0.454920	-0.035371	-0.263129	0.850035
42392	1.734474	-4.748519	8.413091	0.004602	0.005642	-0.023166	-0.534043	0.549772	-1.100820	0.455197	-0.035249	-0.263038	0.849920
42393	1.733520	-4.699982	8.417510	0.004149	-0.010713	-0.009128	-0.535258	0.550059	-1.099704	0.455244	-0.034984	-0.263096	0.849888
42394	1.733486	-4.697555	8.422305	0.014372	-0.007618	0.013025	-0.534848	0.548231	-1.100997	0.454839	-0.034737	-0.262934	0.850165
42395	1.771936	-4.684721	8.399315	0.023261	-0.005873	0.017476	-0.533777	0.550742	-1.099972	0.454472	-0.034519	-0.262605	0.850472
42396	1.772944	-4.732848	8.418799	0.003801	-0.010197	0.003163	-0.535937	0.549252	-1.099788	0.454203	-0.034270	-0.262653	0.850611
42397	1.728724	-4.697231	8.455691	0.002310	-0.003725	-0.007402	-0.536072	0.548958	-1.099250	0.454256	-0.034149	-0.262677	0.850580
42398	1.723711	-4.697328	8.402576	0.016149	-0.003247	0.013865	-0.535533	0.549394	-1.100198	0.453856	-0.033964	-0.262445	0.850872
42399	1.723578	-4.687617	8.421758	-0.011124	-0.011695	0.022565	-0.537153	0.549876	-1.100983	0.453348	-0.033988	-0.262749	0.851048
42400	1.733415	-4.694722	8.422113	0.008683	-0.009750	0.022638	-0.536614	0.550148	-1.100981	0.452759	-0.033806	-0.262696	0.851385
42401	1.758026	-4.714104	8.413554	-0.004178	-0.010053	0.033281	-0.535532	0.551174	-1.098434	0.452082	-0.033852	-0.262860	0.851693
42402	1.726296	-4.700112	8.431733	0.008569	-0.018663	0.026199	-0.535799	0.550302	-1.097367	0.451384	-0.033538	-0.262887	0.852067
42403	1.680274	-4.700946	8.435142	0.006001	-0.010599	0.022716	-0.537555	0.551387	-1.099497	0.450889	-0.033429	-0.262887	0.852333
42404	1.694403	-4.676411	8.459464	0.037379	-0.030803	0.023565	-0.536472	0.550251	-1.100639	0.450198	-0.032637	-0.262533	0.852838
42405	1.674643	-4.667065	8.401011	0.020657	-0.022581	0.044788	-0.537009	0.549095	-1.099304	0.449272	-0.032310	-0.262373	0.853388
42406	1.699246	-4.686040	8.397094	-0.010542	-0.015430	0.068602	-0.537823	0.550497	-1.097610	0.447856	-0.032446	-0.262669	0.854036
42407	1.734417	-4.738805	8.456348	-0.012203	-0.025934	0.061450	-0.538361	0.549957	-1.098304	0.446605	-0.032446	-0.263087	0.854562
42408	1.738411	-4.699892	8.432103	0.009618	-0.038823	0.050825	-0.538365	0.551526	-1.098526	0.445391	-0.031912	-0.263258	0.855163
42409	1.698773	-4.659342	8.416137	0.005806	-0.033742	0.059694	-0.538373	0.553578	-1.095044	0.444139	-0.031609	-0.263437	0.855770
42410	1.717787	-4.642004	8.406960	-0.005514	-0.034317	0.079100	-0.538104	0.554023	-1.096126	0.442450	-0.031434	-0.263807	0.856537
42411	1.709206	-4.700426	8.390286	-0.020777	-0.027335	0.079101	-0.539455	0.554455	-1.095003	0.440880	-0.031579	-0.264368	0.857168
42412	1.738847	-4.714445	8.477966	-0.009029	-0.036035	0.075538	-0.539731	0.556419	-1.093570	0.439234	-0.031386	-0.264813	0.857882
42413	1.717057	-4.709981	8.513374	0.037733	-0.037443	0.076564	-0.541083	0.557255	-1.091477	0.437689	-0.030829	-0.264456	0.858802
42414	1.641817	-4.721069	8.410040	0.058977	-0.055316	0.087144	-0.541626	0.558391	-1.090887	0.435770	-0.029766	-0.263894	0.859987
42415	1.655562	-4.679547	8.419778	0.027864	-0.059590	0.105580	-0.541083	0.557220	-1.089975	0.433598	-0.029070	-0.263876	0.861114
42416	1.660922	-4.696438	8.475439	0.047071	-0.069709	0.125907	-0.542700	0.556737	-1.092021	0.430944	-0.028075	-0.263616	0.862558
42417	1.651046	-4.701482	8.386102	0.043616	-0.075811	0.119674	-0.542976	0.558868	-1.091676	0.428445	-0.027041	-0.263451	0.863885
42418	1.699696	-4.720027	8.325143	-0.016350	-0.057367	0.144349	-0.542979	0.559657	-1.088917	0.425494	-0.026899	-0.264166	0.865129
42419	1.753791	-4.736024	8.468959	-0.010085	-0.040561	0.114403	-0.544203	0.562987	-1.090298	0.423235	-0.026906	-0.264628	0.866095
42420	1.773901	-4.776934	8.438588	0.021264	-0.062625	0.082531	-0.543531	0.563786	-1.088640	0.421338	-0.026025	-0.264764	0.867005
42421	1.734183	-4.746105	8.336028	0.008303	-0.028607	0.068573	-0.544752	0.565952	-1.088829	0.419942	-0.025839	-0.264834	0.867666
42422	1.719742	-4.739076	8.412567	-0.019388	-0.033953	0.059612	-0.545026	0.567360	-1.087960	0.418565	-0.025674	-0.265445	0.868149
42423	1.740489	-4.804245	8.430547	0.013318	-0.038706	0.047305	-0.544352	0.567360	-1.088651	0.417486	-0.025158	-0.265524	0.868659
42424	1.711597	-4.799905	8.518701	0.046467	-0.037728	0.019129	-0.545974	0.568695	-1.089409	0.416825	-0.024162	-0.265041	0.869153
42425	1.664033	-4.851754	8.479114	0.075704	-0.045940	0.001500	-0.546507	0.566399	-1.087974	0.416531	-0.022760	-0.264119	0.869612
42426	1.603056	-4.974259	8.350576	0.100997	-0.049206	-0.001957	-0.548791	0.563292	-1.086545	0.416195	-0.020998	-0.262792	0.870219
42427	1.616976	-4.959452	8.247375	0.093819	-0.055505	-0.037384	-0.549729	0.561356	-1.087963	0.416528	-0.019088	-0.261663	0.870444
42428	1.478995	-4.976528	8.192715	0.083731	-0.036306	-0.026651	-0.550666	0.558770	-1.085850	0.416701	-0.017571	-0.260536	0.870731
42429	1.500537	-4.963999	8.186059	0.071015	-0.020584	-0.019523	-0.552686	0.557699	-1.086681	0.416887	-0.016575	-0.259521	0.870965
42430	1.575475	-4.848548	8.086379	0.010997	-0.002181	0.006910	-0.552815	0.556009	-1.087281	0.416648	-0.016440	-0.259363	0.871129
42431	1.632396	-4.517330	8.249328	-0.048882	0.031490	0.063489	-0.551737	0.556076	-1.085105	0.415613	-0.017793	-0.259983	0.871412
42432	1.847162	-4.554678	8.482492	-0.101941	0.043512	0.063348	-0.550540	0.561602	-1.085487	0.414593	-0.019688	-0.261393	0.871435
42433	1.909324	-4.628806	8.511440	-0.118497	0.034087	0.007528	-0.547847	0.563260	-1.086147	0.414518	-0.021363	-0.263222	0.870880
42434	1.912594	-4.670017	8.519074	-0.046259	0.033039	-0.069167	-0.549339	0.566003	-1.086451	0.415771	-0.021918	-0.263801	0.870093
42435	1.940394	-4.618539	8.437689	-0.017003	0.042452	-0.152125	-0.549195	0.563184	-1.087637	0.418563	-0.022042	-0.263861	0.868733
42436	2.005394	-4.753335	8.214408	0.009551	0.066922	-0.197860	-0.548649	0.561195	-1.088254	0.422242	-0.022038	-0.263238	0.867140
42437	1.952966	-4.822278	8.061655	-0.030243	0.094606	-0.252603	-0.548908	0.557675	-1.089459	0.427032	-0.022639	-0.263144	0.864804
42438	2.038992	-4.869263	8.144093	-0.077707	0.137762	-0.287858	-0.547150	0.556078	-1.089805	0.432581	-0.024128	-0.263455	0.861907
42439	1.945245	-5.040910	8.072697	-0.071196	0.152876	-0.393801	-0.546599	0.552384	-1.090477	0.440055	-0.025331	-0.263643	0.858023
42440	2.119701	-4.668731	8.106539	-0.141557	0.259187	-0.437599	-0.546716	0.547071	-1.094201	0.448728	-0.028676	-0.264017	0.853297
42441	2.179021	-4.614168	8.815713	-0.167365	0.204692	-0.291304	-0.541449	0.545314	-1.097326	0.454607	-0.032139	-0.265303	0.849655
42442	1.922845	-4.900435	8.773901	-0.164641	0.088774	-0.277823	-0.540635	0.543907	-1.098747	0.459583	-0.033632	-0.267486	0.846229
42443	1.941727	-4.652481	8.645019	-0.010330	0.056097	-0.197992	-0.540093	0.543253	-1.101781	0.463162	-0.033618	-0.267374	0.844311
42444	2.133719	-4.721857	8.372180	0.142008	0.076235	-0.169128	-0.539671	0.537719	-1.102648	0.466379	-0.032636	-0.264403	0.843515
42445	2.167909	-4.660576	8.074253	0.214379	0.102063	-0.110389	-0.537763	0.531614	-1.104918	0.468857	-0.031758	-0.260012	0.843539
42446	2.138646	-4.644108	8.121378	0.152291	0.157272	-0.134980	-0.535051	0.526895	-1.106470	0.471883	-0.032225	-0.256073	0.843039
42447	2.005856	-4.758170	8.330012	0.149605	0.236000	-0.155674	-0.532329	0.519398	-1.110844	0.475747	-0.033969	-0.251547	0.842161
42448	1.905015	-4.917794	8.390713	0.176049	0.260377	-0.197844	-0.525832	0.512894	-1.118919	0.480348	-0.035632	-0.246255	0.841044
42449	1.772817	-4.949309	8.540965	0.197284	0.233661	-0.189081	-0.521896	0.505211	-1.122631	0.484749	-0.036716	-0.240974	0.840001
42450	1.941516	-5.628430	8.551267	0.262076	0.120081	-0.140105	-0.517555	0.497383	-1.126625	0.487744	-0.035474	-0.235527	0.839866
42451	1.826334	-5.744662	8.182689	0.301792	0.001065	-0.096499	-0.516442	0.486166	-1.128369	0.489504	-0.032097	-0.230745	0.840305
42452	1.301569	-5.203102	8.138425	0.268117	-0.163627	-0.280569	-0.518839	0.476295	-1.129481	0.493547	-0.025397	-0.228033	0.838908
42453	0.713607	-4.143145	8.242381	-0.002002	-0.189120	-0.349570	-0.525021	0.468182	-1.122840	0.498447	-0.020707	-0.230349	0.835501
42454	1.033615	-3.372581	8.532865	-0.110807	-0.034712	-0.193435	-0.529334	0.466832	-1.121604	0.501405	-0.020313	-0.232645	0.833101
42455	1.546653	-3.292757	9.556694	-0.100932	0.115640	0.168122	-0.526641	0.468485	-1.121992	0.499013	-0.024109	-0.233264	0.834261
42456	1.732270	-3.396147	10.119271	-0.217682	0.109849	0.291440	-0.526394	0.476245	-1.125841	0.494459	-0.029440	-0.235674	0.836123
42457	1.772467	-3.446385	10.250882	0.027897	0.213259	0.077147	-0.519121	0.480131	-1.129080	0.494116	-0.033151	-0.233128	0.836900
42458	1.988094	-3.588151	10.097276	0.170565	0.308413	-0.126057	-0.510078	0.478733	-1.133057	0.497627	-0.035992	-0.227326	0.836298
42459	2.023940	-3.400622	9.586599	0.491473	0.194384	-0.367138	-0.503029	0.467734	-1.137869	0.504909	-0.032697	-0.217440	0.834696
42460	1.148363	-3.370551	8.042861	0.711656	-0.092252	-0.569623	-0.503498	0.444651	-1.141345	0.514224	-0.021435	-0.206852	0.832061
42461	0.644155	-2.971909	7.465871	0.422310	-0.120909	-0.590056	-0.509349	0.417257	-1.143533	0.523612	-0.012682	-0.201298	0.827737
42462	1.258876	-2.776146	8.419724	0.003484	0.018310	-0.320116	-0.512551	0.405533	-1.143602	0.528873	-0.011622	-0.201148	0.824438
42463	1.239753	-3.189144	8.963911	-0.130567	-0.038260	-0.163524	-0.512276	0.403803	-1.142842	0.531324	-0.011779	-0.203708	0.822228
42464	1.168731	-3.530320	8.877640	-0.138419	-0.113434	-0.218811	-0.516595	0.404442	-1.141541	0.534340	-0.010461	-0.207260	0.819399
42465	1.148112	-3.729778	8.762959	-0.143105	-0.139291	-0.181844	-0.520910	0.403894	-1.138092	0.536641	-0.009066	-0.211080	0.816933
42466	1.235160	-3.754927	8.539527	-0.128343	-0.176913	-0.201501	-0.525909	0.405891	-1.133324	0.539090	-0.006674	-0.215131	0.814283
42467	1.204602	-3.932709	8.484562	-0.153144	-0.198798	-0.152195	-0.534142	0.407116	-1.128815	0.540609	-0.004599	-0.219734	0.812058
42468	1.212705	-4.335558	8.504701	-0.231689	-0.205960	-0.177227	-0.542636	0.405521	-1.125078	0.542491	-0.002955	-0.225757	0.809153
42469	1.161134	-4.681238	8.409431	-0.315021	-0.182296	-0.084480	-0.546967	0.410094	-1.121736	0.542906	-0.003286	-0.232797	0.806875
42470	1.051944	-5.231845	8.728007	-0.546091	-0.008976	-0.197219	-0.553328	0.416983	-1.118159	0.545924	-0.008129	-0.241726	0.802165
42471	1.662668	-5.162452	9.153071	-0.710897	0.313645	-0.138354	-0.548787	0.432001	-1.120457	0.549351	-0.020585	-0.249684	0.797150
42472	3.465350	-4.462158	8.805895	-0.344511	0.407095	0.311205	-0.537765	0.445575	-1.128344	0.546184	-0.032389	-0.250579	0.798652
42473	3.549234	-4.331995	8.561936	-0.165169	0.496628	0.419296	-0.525791	0.456368	-1.133735	0.541704	-0.044477	-0.247538	0.802062
42474	2.757681	-4.416703	9.106421	-0.293583	0.340381	0.076803	-0.511385	0.465848	-1.140155	0.541811	-0.053470	-0.248503	0.801142
42475	3.308114	-4.263450	9.389376	-0.486125	0.072882	-0.243915	-0.505073	0.475136	-1.142386	0.545429	-0.058859	-0.255808	0.795993
42476	3.183031	-3.940486	8.660890	-0.122945	-0.089585	-0.525805	-0.506291	0.476597	-1.142871	0.553114	-0.056060	-0.259367	0.789716
42477	2.713577	-3.783956	8.349195	0.049999	-0.049313	-0.658397	-0.510040	0.467285	-1.142173	0.563188	-0.051387	-0.259909	0.782704
42478	2.445737	-3.351826	8.385863	0.021791	0.100048	-0.452384	-0.513512	0.455713	-1.142372	0.570722	-0.050328	-0.258917	0.777628
42479	2.556223	-3.748020	7.867437	-0.018011	0.129881	-0.234829	-0.512416	0.450365	-1.145837	0.574961	-0.051360	-0.258003	0.774736
42480	2.728389	-4.055599	8.252998	-0.146429	0.246992	-0.124007	-0.507689	0.448893	-1.148400	0.577905	-0.056196	-0.257579	0.772348
42481	2.315161	-4.378630	8.899964	-0.092136	0.314900	-0.191388	-0.499596	0.449089	-1.152724	0.582314	-0.061126	-0.255625	0.769305
42482	2.270313	-4.738782	8.540200	0.156184	0.213959	-0.339747	-0.493237	0.443383	-1.158312	0.588699	-0.060821	-0.251163	0.765932
42483	2.322377	-4.621353	8.117216	0.197209	0.229087	-0.254656	-0.487823	0.437671	-1.162660	0.593924	-0.060704	-0.245825	0.763636
42484	2.188867	-4.546045	8.526617	0.219855	0.273975	-0.084538	-0.482808	0.430282	-1.167878	0.596691	-0.061816	-0.239338	0.763450
42485	1.971014	-4.695670	8.436803	0.333927	0.189757	-0.056373	-0.476039	0.422550	-1.172307	0.598806	-0.060433	-0.232134	0.764129
42486	1.837751	-5.144842	7.913703	0.307498	0.121914	-0.019698	-0.472210	0.405490	-1.176185	0.599937	-0.058486	-0.226020	0.765226
42487	1.555916	-5.494703	7.787325	0.040012	0.169938	0.031127	-0.467075	0.402884	-1.179336	0.600207	-0.060769	-0.223493	0.765578
42488	1.222369	-6.122230	7.950339	-0.177217	0.126191	0.070928	-0.463443	0.406103	-1.180777	0.599398	-0.065119	-0.224628	0.765522
42489	1.075502	-5.292174	8.132159	-0.244763	0.043248	0.022439	-0.460222	0.411614	-1.182548	0.598834	-0.068919	-0.228041	0.764621
42490	0.807594	-3.580524	9.324335	-0.437793	0.103488	0.110587	-0.456332	0.419278	-1.185898	0.596932	-0.076223	-0.233357	0.763811
42491	1.454620	-2.908242	11.238532	-0.436162	0.270269	0.274114	-0.449900	0.434094	-1.193690	0.593226	-0.086915	-0.236452	0.764604
42492	2.077953	-3.256203	11.484172	0.209838	0.204457	0.066063	-0.441950	0.437267	-1.197506	0.593449	-0.087830	-0.230724	0.766075
42493	1.797717	-3.834423	9.655150	0.572116	0.108151	-0.232991	-0.436523	0.427258	-1.200490	0.598427	-0.081621	-0.221082	0.765732
42494	1.042216	-3.488988	8.218642	0.591537	0.008313	-0.434952	-0.433493	0.406472	-1.202294	0.605919	-0.072700	-0.212638	0.763127
42495	0.731125	-2.931470	7.631936	0.587702	-0.167590	-0.658819	-0.435848	0.382350	-1.201956	0.615972	-0.060216	-0.206600	0.757805
42496	0.799211	-2.726326	7.463962	0.213159	-0.224620	-0.494171	-0.441163	0.355354	-1.197305	0.622693	-0.052116	-0.206742	0.752858
42497	1.221161	-3.116739	8.139475	-0.257586	-0.150337	-0.277781	-0.447358	0.352056	-1.195974	0.625922	-0.051931	-0.212721	0.748515
42498	1.348388	-3.769817	8.995699	-0.428544	-0.153249	-0.145745	-0.450628	0.362937	-1.195992	0.626921	-0.054355	-0.221221	0.745035
42499	1.331909	-4.241063	9.241893	-0.335544	-0.231036	-0.204283	-0.456855	0.370133	-1.193499	0.628504	-0.054268	-0.229253	0.741270
42500	1.595333	-4.367408	8.971676	-0.086141	-0.236865	-0.242484	-0.464950	0.370237	-1.189848	0.630853	-0.050705	-0.233790	0.738103
42501	1.782017	-4.451472	8.460456	0.126440	-0.281079	-0.323461	-0.472226	0.367317	-1.185349	0.634363	-0.043534	-0.235715	0.734934
42502	1.769644	-4.636253	7.979997	0.038715	-0.269150	-0.404973	-0.481100	0.357305	-1.179968	0.639005	-0.037157	-0.238926	0.730210
42503	1.615372	-5.090555	8.445719	-0.411415	-0.069350	-0.297207	-0.486484	0.353391	-1.177436	0.642604	-0.040134	-0.245981	0.724530
42504	1.371772	-5.658134	9.073256	-0.906159	0.378875	-0.363018	-0.480727	0.367989	-1.181265	0.648808	-0.055452	-0.254504	0.714984
42505	2.620476	-4.295348	9.404623	-0.502369	0.527784	-0.094146	-0.465796	0.382632	-1.190119	0.652126	-0.069232	-0.254860	0.710623
42506	3.340767	-3.573461	8.739998	0.234951	0.277264	-0.316397	-0.453659	0.384228	-1.197588	0.658277	-0.068472	-0.248357	0.707320
42507	3.121896	-3.247234	9.031740	0.092280	0.172286	-0.183108	-0.446073	0.373601	-1.200618	0.661778	-0.068888	-0.244980	0.705187
42508	3.388278	-3.710938	9.101191	-0.077937	0.018739	-0.036140	-0.441619	0.372476	-1.199477	0.662215	-0.069985	-0.245907	0.704346
42509	2.834825	-3.747741	8.598195	0.081704	-0.003405	-0.490063	-0.439979	0.365303	-1.198363	0.669138	-0.066472	-0.245443	0.698279
42510	2.918490	-3.333519	8.544675	0.144256	-0.006025	-0.542079	-0.439138	0.355093	-1.200343	0.676785	-0.061776	-0.244240	0.691732
42511	2.591415	-3.514285	8.208600	0.039207	-0.002731	-0.245249	-0.441280	0.349744	-1.200492	0.680172	-0.059990	-0.244006	0.688642
42512	2.208281	-3.540684	7.980378	-0.067613	0.056148	-0.075373	-0.441270	0.346656	-1.202232	0.681311	-0.061282	-0.244293	0.687299
42513	2.772871	-3.821710	8.466854	-0.115240	0.101200	0.029847	-0.438704	0.346118	-1.206105	0.681223	-0.064353	-0.244434	0.687056
42514	2.801507	-4.017817	8.620876	0.067014	0.060672	0.005403	-0.436281	0.347792	-1.207172	0.681417	-0.064259	-0.242711	0.687483
42515	2.727315	-4.230403	8.343356	0.218963	0.098013	-0.015068	-0.432756	0.341921	-1.208907	0.682347	-0.062493	-0.238377	0.688239
42516	2.459976	-4.196414	8.325266	0.175549	0.161272	0.071899	-0.429780	0.339112	-1.207257	0.682186	-0.062606	-0.233703	0.689990
42517	2.467349	-4.327379	8.297592	0.246360	0.171278	0.050971	-0.425454	0.336090	-1.210002	0.682548	-0.061794	-0.227920	0.691638
42518	2.446932	-4.284056	8.246084	0.242477	0.139109	0.056062	-0.420566	0.325610	-1.210536	0.682564	-0.060617	-0.222627	0.693447
42519	2.311159	-4.767204	8.247970	0.138652	0.128312	0.168879	-0.417048	0.322192	-1.213831	0.680913	-0.061219	-0.218811	0.696226
42520	1.693680	-4.720177	7.954225	0.071717	0.152039	0.119453	-0.413402	0.321003	-1.215279	0.679906	-0.062849	-0.215624	0.698057
42521	2.274012	-5.573872	8.272175	0.028628	0.193468	0.156615	-0.408136	0.319923	-1.223027	0.678524	-0.065855	-0.212517	0.700074
42522	1.675198	-4.455682	9.911259	-0.570828	-0.158776	-0.077334	-0.407623	0.329072	-1.225742	0.678079	-0.071023	-0.222777	0.696803
42523	2.155591	-1.735174	10.377319	-0.068315	0.108515	-0.320051	-0.407096	0.333161	-1.224795	0.682867	-0.072020	-0.222761	0.692014
42524	1.871178	-2.473453	10.817117	0.083841	0.066604	-0.227815	-0.403303	0.328029	-1.228012	0.686326	-0.070744	-0.221048	0.689268
42525	1.979378	-2.238548	9.725720	0.186948	0.131818	-0.098006	-0.402481	0.324051	-1.228971	0.688496	-0.069488	-0.216754	0.688594
42526	2.038142	-2.849326	9.125476	0.333575	0.191948	-0.250965	-0.399493	0.317312	-1.229498	0.692808	-0.066318	-0.209919	0.686697
42527	2.035606	-2.800872	8.629115	0.368685	0.110445	-0.467081	-0.394325	0.303142	-1.230565	0.700115	-0.060652	-0.203860	0.681617
42528	1.747929	-2.796436	8.124336	0.220702	-0.099432	-0.589048	-0.391718	0.288891	-1.231742	0.707912	-0.053783	-0.202968	0.674368
42529	1.773542	-2.846940	8.241056	-0.068796	-0.093727	-0.666840	-0.391698	0.282047	-1.230871	0.716379	-0.050672	-0.205838	0.664728
42530	2.095220	-3.125108	8.573207	-0.182102	-0.079399	-0.600865	-0.392503	0.280490	-1.230366	0.723779	-0.049738	-0.210015	0.655411
42531	1.812157	-3.596335	8.825664	-0.228434	-0.123758	-0.693163	-0.398704	0.278659	-1.224887	0.732031	-0.048421	-0.215375	0.644515
42532	1.783476	-3.742521	8.796998	-0.257933	-0.112380	-0.732069	-0.402208	0.277881	-1.224598	0.740615	-0.047578	-0.221055	0.632741
42533	1.910437	-4.036399	8.769408	-0.335336	-0.059717	-0.587001	-0.401812	0.280758	-1.226422	0.747376	-0.049170	-0.226613	0.622621
42534	1.582012	-4.559444	8.912532	-0.519436	0.057838	-0.478878	-0.399272	0.288361	-1.225795	0.752983	-0.055466	-0.232693	0.613021
42535	1.754138	-5.202111	8.703593	-0.609187	0.155426	-0.536890	-0.399842	0.298675	-1.228596	0.759473	-0.064135	-0.238263	0.601929
42536	2.356683	-3.780658	8.942467	-0.728724	0.444589	-0.259779	-0.392331	0.313416	-1.234217	0.763602	-0.079284	-0.240610	0.593913
42537	3.749328	-3.638875	8.765066	-0.236706	0.310762	-0.105570	-0.380222	0.324102	-1.241254	0.765917	-0.086148	-0.238728	0.590728
42538	3.264974	-3.426752	8.690825	-0.176326	0.263132	-0.353129	-0.374301	0.328988	-1.243351	0.770951	-0.090248	-0.237409	0.584060
42539	2.899224	-3.241549	9.164491	-0.419515	0.262803	-0.279569	-0.366763	0.334393	-1.244903	0.774636	-0.098459	-0.238648	0.577315
42540	2.813302	-3.306228	9.176785	-0.236422	0.180122	-0.612801	-0.360307	0.340875	-1.248867	0.781980	-0.101249	-0.239803	0.566349
42541	3.907861	-3.024179	9.126399	0.083129	0.148505	-0.588382	-0.356510	0.334445	-1.251307	0.789465	-0.098719	-0.237623	0.557256
42542	4.301865	-2.890816	8.867859	0.423368	0.061348	-0.470376	-0.350004	0.323941	-1.252407	0.795760	-0.090475	-0.232871	0.551681
42543	3.368431	-3.106902	8.169188	0.608819	-0.039892	-0.487009	-0.346582	0.306631	-1.245085	0.801965	-0.077883	-0.227600	0.546795
42544	2.820240	-3.102295	8.058442	0.176191	0.136093	-0.633874	-0.343029	0.291308	-1.243848	0.809707	-0.073653	-0.224484	0.537175
42545	2.663805	-3.464395	8.422293	-0.091286	0.311556	-0.630013	-0.330472	0.287073	-1.245499	0.817671	-0.075456	-0.221287	0.526073
42546	2.485685	-3.744368	8.577826	-0.225842	0.298524	-0.580963	-0.320070	0.282402	-1.250691	0.824649	-0.079701	-0.219668	0.515119
42547	2.259806	-3.826143	8.677434	-0.112586	0.239558	-0.315711	-0.310639	0.286245	-1.254229	0.828754	-0.082494	-0.217322	0.509051
42548	2.415037	-3.891341	8.302326	0.105347	0.232025	-0.152427	-0.301203	0.288484	-1.256043	0.831444	-0.082438	-0.212682	0.506628
42549	2.449361	-3.953868	8.031819	-0.027810	0.301116	0.027951	-0.292025	0.286606	-1.257852	0.832376	-0.085972	-0.207867	0.506508
42550	3.506871	-4.189719	6.792556	-0.440311	0.388554	0.091562	-0.284220	0.292892	-1.260882	0.832175	-0.097586	-0.205726	0.505606
42551	2.493305	-4.035492	9.150802	-0.452454	0.085097	-0.153380	-0.279674	0.306549	-1.265820	0.833141	-0.105258	-0.209191	0.501035
42552	1.473370	-3.478655	8.968450	-0.320036	0.032709	-0.436884	-0.279157	0.314388	-1.267211	0.836893	-0.109071	-0.212792	0.492376
42553	2.121087	-3.619839	9.032725	-0.265964	0.188477	-0.244010	-0.272982	0.324380	-1.269009	0.839479	-0.114271	-0.212756	0.486777
42554	1.934681	-2.996858	9.200450	-0.182810	0.121024	0.067026	-0.269629	0.330734	-1.270481	0.838868	-0.118787	-0.212382	0.486913
42555	2.173219	-3.589781	8.846324	-0.260925	0.085130	0.089518	-0.268571	0.337712	-1.272043	0.837722	-0.124287	-0.213222	0.487145
42556	2.451735	-3.696398	8.874935	-0.292395	0.123811	0.061319	-0.268584	0.342280	-1.272851	0.836846	-0.130628	-0.213877	0.486705
42557	2.608284	-3.712941	9.224117	-0.165989	0.102070	-0.094064	-0.265637	0.349056	-1.273759	0.837763	-0.133878	-0.213972	0.484195
42558	1.979154	-3.692832	8.908552	-0.047346	0.035349	-0.233659	-0.261336	0.354571	-1.276772	0.840006	-0.134002	-0.214491	0.480028
42559	2.007857	-3.830714	8.684181	-0.027515	0.069159	-0.228071	-0.260119	0.353532	-1.276137	0.842421	-0.134021	-0.214124	0.475938
42560	2.030413	-3.966240	8.830338	-0.057816	0.049817	-0.175248	-0.257831	0.355020	-1.275159	0.844105	-0.134707	-0.214334	0.472654
42561	1.978059	-4.040038	8.670402	0.001992	0.030473	-0.092062	-0.258089	0.351191	-1.275281	0.845122	-0.134447	-0.213953	0.471080
42562	2.135805	-4.187704	8.570433	0.019000	0.005846	-0.025002	-0.258089	0.351061	-1.275831	0.845396	-0.134062	-0.213774	0.470780
42563	2.134742	-4.124596	8.632515	0.002461	-0.010532	-0.015438	-0.256071	0.353042	-1.277430	0.845514	-0.133746	-0.213871	0.470614
42564	2.144958	-4.143828	8.676307	-0.024355	0.024826	-0.016182	-0.258633	0.352835	-1.278227	0.845670	-0.134311	-0.213754	0.470225
42565	2.227332	-4.147192	8.645157	-0.009324	0.039705	-0.037275	-0.257553	0.352691	-1.279201	0.846175	-0.134580	-0.213167	0.469507
42566	2.320417	-4.208631	8.569034	0.018997	-0.004766	-0.026878	-0.256733	0.348950	-1.278102	0.846421	-0.134088	-0.213173	0.469201
42567	2.178940	-4.167502	8.542716	0.030959	-0.021202	-0.005698	-0.257267	0.347128	-1.278701	0.846474	-0.133245	-0.213157	0.469352
42568	2.264200	-4.056701	8.611902	0.017141	0.011111	-0.022357	-0.258753	0.348336	-1.280284	0.846741	-0.132953	-0.212899	0.469072
42569	2.371694	-4.086302	8.694868	0.009565	0.017796	-0.007333	-0.258749	0.346960	-1.282242	0.846918	-0.132828	-0.212431	0.468998
42570	2.266766	-4.049362	8.703405	0.054236	-0.012236	-0.000291	-0.258203	0.345126	-1.283401	0.846976	-0.131783	-0.212161	0.469310
42571	2.312903	-4.067956	8.613482	0.078140	0.014153	0.019395	-0.260487	0.341706	-1.280753	0.847067	-0.130575	-0.211042	0.469989
42572	2.351265	-4.057556	8.547174	0.076943	-0.000299	0.028133	-0.260475	0.337702	-1.279790	0.846962	-0.129376	-0.210282	0.470849
42573	2.364614	-4.003909	8.508661	0.053847	-0.006408	0.015640	-0.260071	0.338012	-1.281287	0.846933	-0.128368	-0.209757	0.471410
42574	2.277345	-3.990918	8.585328	0.022862	-0.018535	0.027859	-0.261821	0.336909	-1.281029	0.846615	-0.127912	-0.209815	0.472080
42575	2.226045	-3.967570	8.605245	0.031481	-0.018815	0.042039	-0.261686	0.336893	-1.280485	0.846224	-0.127279	-0.209646	0.473025
42576	2.135084	-3.903673	8.601971	0.030145	-0.053707	0.086033	-0.265191	0.336106	-1.279786	0.845223	-0.126610	-0.210082	0.474798
42577	2.270350	-3.864792	8.702123	0.026677	-0.065878	0.146028	-0.267749	0.334277	-1.278039	0.843629	-0.126046	-0.210486	0.477597
42578	2.487122	-3.802597	8.664974	0.059754	-0.080888	0.117696	-0.270586	0.335409	-1.274963	0.842274	-0.124749	-0.211013	0.480090
42579	2.653043	-3.862710	8.636816	0.022915	-0.051974	0.086789	-0.272608	0.335178	-1.275221	0.841284	-0.124110	-0.211382	0.481825
42580	2.614588	-3.877973	8.642973	-0.007420	0.002793	0.018980	-0.271931	0.333988	-1.273628	0.841057	-0.124331	-0.211391	0.482160
42581	2.416116	-3.891285	8.644205	-0.005146	-0.016351	-0.069500	-0.271398	0.336593	-1.276145	0.841654	-0.123833	-0.211830	0.481053
42582	2.206854	-3.856244	8.603815	0.008594	-0.015201	-0.111840	-0.272746	0.336349	-1.276547	0.842652	-0.123058	-0.212310	0.479290
42583	2.099991	-3.960142	8.644652	-0.044424	-0.000482	-0.078290	-0.270722	0.335870	-1.276313	0.843298	-0.123345	-0.212871	0.477829
42584	1.991382	-3.976675	8.684776	-0.048125	-0.025296	-0.011247	-0.272890	0.339314	-1.275493	0.843144	-0.123857	-0.213815	0.477546
42585	2.005079	-4.054111	8.695411	-0.057874	-0.037474	0.082357	-0.272893	0.340163	-1.275329	0.842059	-0.124724	-0.214713	0.478831
42586	2.057537	-4.111410	8.827451	-0.068929	-0.021749	0.161978	-0.273982	0.343594	-1.275068	0.840200	-0.126360	-0.215365	0.481369
42587	2.284092	-4.049035	8.819489	-0.012815	-0.043094	0.146052	-0.275198	0.344175	-1.274351	0.838577	-0.126694	-0.215750	0.483931
42588	2.304551	-4.121508	8.700294	0.046417	-0.032245	0.087075	-0.276827	0.347126	-1.271231	0.837675	-0.125968	-0.215651	0.485724
42589	2.253198	-4.243841	8.550385	0.042404	-0.007900	0.107572	-0.281173	0.357195	-1.271946	0.836703	-0.125559	-0.215009	0.487784
42590	2.268659	-4.063921	8.443578	-0.006221	-0.011978	0.040195	-0.281173	0.356880	-1.270590	0.836208	-0.125708	-0.215200	0.488511
42591	2.208888	-4.234951	8.390072	-0.055434	-0.011211	0.063937	-0.282525	0.358442	-1.275305	0.835394	-0.126725	-0.215682	0.489427
42592	2.210800	-4.302873	8.566381	-0.096515	-0.003230	0.086844	-0.282801	0.360737	-1.275911	0.834243	-0.128668	-0.216491	0.490525
42593	2.298352	-4.310990	8.610054	-0.031631	-0.040607	0.110658	-0.286185	0.364486	-1.274793	0.832894	-0.129213	-0.217111	0.492396
42594	2.332927	-4.354069	8.541627	-0.003861	-0.050183	0.147811	-0.285343	0.353639	-1.273789	0.831164	-0.129411	-0.217634	0.495030
42595	2.291445	-4.359690	8.417621	-0.008480	-0.030925	0.122294	-0.286967	0.355387	-1.273986	0.829787	-0.129723	-0.217842	0.497163
42596	2.317760	-4.330072	8.495240	0.000940	-0.034040	0.071902	-0.289262	0.355667	-1.271491	0.828883	-0.129669	-0.218242	0.498507
42597	2.366249	-4.314615	8.597721	-0.004626	-0.015688	0.047234	-0.290474	0.354972	-1.270952	0.828322	-0.129744	-0.218361	0.499367
42598	2.317368	-4.320375	8.432564	0.023334	-0.024322	0.010150	-0.291956	0.355098	-1.274893	0.828133	-0.129145	-0.218536	0.499759
42599	2.364467	-4.241827	8.493601	0.021576	-0.023398	0.008367	-0.293170	0.354841	-1.274887	0.827992	-0.128540	-0.218632	0.500107
42600	2.339927	-4.217990	8.548037	0.032823	-0.037935	-0.011137	-0.293844	0.354851	-1.274606	0.827982	-0.127556	-0.218991	0.500219
42601	2.315566	-4.211148	8.552052	0.051024	-0.013694	-0.014456	-0.294786	0.353789	-1.270804	0.828185	-0.126460	-0.218694	0.500290
42602	2.396952	-4.163548	8.530117	0.011859	-0.001221	-0.028664	-0.297208	0.351701	-1.270297	0.828453	-0.126113	-0.218700	0.499932
42603	2.373165	-4.178540	8.577648	-0.031953	0.019091	-0.002144	-0.295323	0.353155	-1.273551	0.828466	-0.126770	-0.218666	0.499759
42604	2.414146	-4.274895	8.666298	-0.007067	0.015369	-0.058678	-0.296405	0.354161	-1.272959	0.829059	-0.126771	-0.218662	0.498776
42605	2.232327	-4.176248	8.508309	0.038120	0.003505	-0.067413	-0.295862	0.352864	-1.272734	0.829830	-0.125828	-0.218354	0.497866
42606	2.295763	-4.204234	8.464727	0.015674	0.018469	-0.032921	-0.295860	0.351993	-1.271942	0.830237	-0.125595	-0.218006	0.497400
42607	2.355681	-4.174017	8.442265	0.006358	0.005708	-0.023321	-0.295319	0.351715	-1.272778	0.830496	-0.125398	-0.217872	0.497075
42608	2.348668	-4.178994	8.492641	-0.011256	0.028938	-0.033836	-0.295051	0.351901	-1.268812	0.830887	-0.125711	-0.217620	0.496453
42609	2.382902	-4.178362	8.592389	-0.028048	0.020240	-0.047215	-0.295593	0.352637	-1.269329	0.831358	-0.126127	-0.217652	0.495544
42610	2.318007	-4.213533	8.542516	-0.011828	0.014133	-0.082549	-0.295054	0.353230	-1.270955	0.832164	-0.126090	-0.217774	0.494145
42611	2.275414	-4.153620	8.480573	-0.012899	0.011358	-0.042779	-0.294782	0.352381	-1.271396	0.832587	-0.126189	-0.217794	0.493397
42612	2.285852	-4.180128	8.548499	-0.024253	0.014296	-0.021580	-0.293973	0.352675	-1.272626	0.832758	-0.126626	-0.217881	0.492958
42613	2.312790	-4.189347	8.578284	-0.010977	0.017747	-0.012682	-0.293701	0.352139	-1.274286	0.832915	-0.126891	-0.217700	0.492704
42614	2.263160	-4.253368	8.574837	-0.004272	0.002234	-0.030428	-0.292896	0.353528	-1.273704	0.833171	-0.126838	-0.217814	0.492234
42615	2.251473	-4.161333	8.525636	0.004848	-0.002004	-0.035731	-0.293568	0.352855	-1.274674	0.833508	-0.126551	-0.217864	0.491715
42616	2.279656	-4.112265	8.550204	-0.017310	0.010580	-0.012743	-0.294246	0.353850	-1.273951	0.833591	-0.126874	-0.217922	0.491465
42617	2.348735	-4.164414	8.605680	-0.025198	0.015197	0.013770	-0.293845	0.354983	-1.274192	0.833440	-0.127473	-0.217855	0.491597
42618	2.349147	-4.198404	8.521691	0.000331	0.003313	-0.000368	-0.293712	0.355315	-1.270220	0.833414	-0.127484	-0.217830	0.491648
42619	2.333913	-4.169552	8.484896	-0.025008	0.002967	0.004858	-0.294251	0.355359	-1.271579	0.833297	-0.127922	-0.217992	0.491663
42620	2.372528	-4.154280	8.529298	-0.048875	0.014736	0.024298	-0.294795	0.356489	-1.270716	0.832948	-0.128971	-0.218198	0.491888
42621	2.398359	-4.221778	8.607635	-0.038716	0.011473	-0.019900	-0.293855	0.358235	-1.273403	0.833075	-0.129609	-0.218421	0.491406
42622	2.394256	-4.265556	8.566915	0.000558	0.001759	-0.009226	-0.293986	0.357102	-1.273438	0.833129	-0.129562	-0.218443	0.491317
42623	2.397591	-4.442724	8.503355	0.032049	-0.001595	-0.042736	-0.294795	0.356836	-1.273437	0.833604	-0.128797	-0.218256	0.490796
42624	2.396630	-4.294667	8.367396	-0.061362	0.032313	-0.043699	-0.292108	0.360326	-1.273355	0.833970	-0.129932	-0.218464	0.489781
42625	2.423337	-4.274745	8.507692	-0.059247	0.037066	-0.055165	-0.292646	0.360073	-1.274177	0.834495	-0.131016	-0.218569	0.488550
42626	2.355537	-4.288121	8.443121	-0.039430	0.029268	-0.056904	-0.292378	0.360468	-1.273074	0.835020	-0.131693	-0.218649	0.487433
42627	2.365196	-4.285518	8.448213	-0.058945	0.039992	-0.065739	-0.292114	0.362296	-1.272472	0.835655	-0.132756	-0.218734	0.486016
42628	2.317045	-4.291240	8.514184	-0.064395	0.039901	-0.063980	-0.289421	0.363462	-1.270279	0.836228	-0.133922	-0.218897	0.484636
42629	2.279954	-4.253069	8.522388	-0.044563	0.037442	-0.065695	-0.289696	0.365331	-1.270898	0.836884	-0.134721	-0.218883	0.483286
42630	2.258696	-4.287447	8.481070	-0.037942	0.033413	-0.044475	-0.287808	0.365761	-1.272956	0.837305	-0.135467	-0.218845	0.482364
42631	2.290762	-4.296563	8.600083	-0.028237	0.034214	-0.037376	-0.285922	0.366618	-1.275000	0.837714	-0.136086	-0.218649	0.481568
42632	2.262013	-4.316508	8.580092	0.052151	0.015677	-0.051381	-0.286593	0.365623	-1.274341	0.838369	-0.135122	-0.218058	0.480967
42633	2.194586	-4.337152	8.587809	0.080632	-0.023336	-0.046221	-0.285518	0.366738	-1.274454	0.838904	-0.133330	-0.217797	0.480654
42634	2.232928	-4.195652	8.575880	0.105054	-0.026494	-0.017888	-0.287391	0.361641	-1.273505	0.839196	-0.131221	-0.217311	0.480943
42635	2.296420	-4.194482	8.734299	0.141080	-0.048276	-0.023237	-0.287383	0.359046	-1.271950	0.839552	-0.128273	-0.216818	0.481339
42636	2.392788	-4.168458	8.715394	0.248373	-0.069369	-0.068145	-0.290329	0.352049	-1.273782	0.840499	-0.123128	-0.215794	0.481492
42637	2.440609	-4.109308	8.882524	0.351971	-0.108271	-0.113174	-0.295971	0.344185	-1.272331	0.841940	-0.115660	-0.214491	0.481408
42638	2.423329	-3.963954	8.933859	0.535213	-0.186929	-0.249254	-0.297413	0.330394	-1.270849	0.844707	-0.103774	-0.213070	0.479899
42639	1.821255	-3.074458	6.563896	0.077899	-0.160488	0.103265	-0.305204	0.319100	-1.266479	0.843162	-0.101349	-0.214809	0.482353
42640	2.838775	-4.315672	9.329626	-0.201958	0.045450	0.098162	-0.305768	0.327388	-1.267707	0.841939	-0.105596	-0.215825	0.483123
42641	2.676577	-3.813719	8.723834	0.137376	-0.067718	0.043718	-0.307793	0.327655	-1.264942	0.841483	-0.102814	-0.215545	0.484640
42642	2.660117	-3.770355	8.390785	0.012342	-0.007712	0.018966	-0.309808	0.324987	-1.264321	0.841250	-0.102601	-0.215548	0.485088
42643	2.632808	-3.799942	8.765719	-0.000425	-0.007111	-0.009363	-0.308609	0.329975	-1.266086	0.841281	-0.102496	-0.215699	0.484989
42644	2.631413	-3.751429	8.630498	0.020463	0.002082	-0.014541	-0.308609	0.329975	-1.266086	0.841437	-0.102098	-0.215527	0.484879
42645	2.626751	-3.766083	8.596763	-0.006579	0.007122	-0.011939	-0.309684	0.328876	-1.266656	0.841542	-0.102223	-0.215509	0.484679
42646	2.588163	-3.771636	8.622101	-0.004859	-0.005333	-0.011121	-0.308467	0.327693	-1.265889	0.841571	-0.102191	-0.215702	0.484549
42647	2.550436	-3.811155	8.705500	0.000596	-0.013202	-0.014683	-0.308875	0.328539	-1.265173	0.841628	-0.101990	-0.215963	0.484376
42648	2.519845	-3.738881	8.684756	0.003962	-0.012505	-0.005823	-0.307937	0.330999	-1.267974	0.841602	-0.101766	-0.216179	0.484373
42649	2.539132	-3.733676	8.685308	0.001766	-0.016428	0.008286	-0.310362	0.329893	-1.266888	0.841424	-0.101616	-0.216433	0.484599
42650	2.617119	-3.758968	8.661412	0.018369	-0.010600	-0.005785	-0.309417	0.329568	-1.266090	0.841428	-0.101165	-0.216478	0.484667
42651	2.630846	-3.722306	8.635076	0.007666	0.010646	-0.005687	-0.310084	0.327320	-1.266565	0.841515	-0.101117	-0.216251	0.484628
42652	2.634539	-3.780500	8.669332	0.004538	-0.010190	-0.027047	-0.310358	0.328447	-1.265842	0.841697	-0.100811	-0.216466	0.484278
42653	2.534001	-3.724061	8.656191	-0.005692	0.000867	-0.046438	-0.310355	0.326767	-1.260841	0.842108	-0.100719	-0.216616	0.483515
42654	2.568126	-3.728293	8.690973	-0.013443	0.004725	-0.025228	-0.308198	0.327422	-1.260572	0.842305	-0.100869	-0.216749	0.483081
42655	2.573018	-3.728203	8.705566	-0.002696	0.003883	-0.023433	-0.310895	0.326903	-1.260011	0.842512	-0.100858	-0.216770	0.482713
42656	2.631274	-3.736860	8.678532	0.022274	-0.004970	-0.016351	-0.310083	0.326701	-1.264399	0.842649	-0.100350	-0.216705	0.482610
42657	2.625518	-3.700555	8.620304	0.016609	-0.001725	-0.005737	-0.310350	0.325861	-1.264696	0.842699	-0.100035	-0.216600	0.482634
42658	2.684025	-3.716486	8.627034	0.018597	-0.001529	-0.012815	-0.309944	0.325448	-1.265671	0.842811	-0.099638	-0.216505	0.482563
42659	2.695644	-3.682281	8.684910	0.002498	-0.009531	-0.018226	-0.309944	0.325473	-1.266763	0.842920	-0.099430	-0.216697	0.482330
42660	2.650260	-3.721952	8.645298	0.015068	-0.006807	-0.016389	-0.310350	0.326044	-1.266467	0.843038	-0.099026	-0.216731	0.482191
42661	2.654837	-3.712161	8.621291	0.003939	0.003417	-0.002214	-0.310481	0.324251	-1.262561	0.843051	-0.098988	-0.216662	0.482208
42662	2.631117	-3.719862	8.736175	0.007437	0.003360	0.001336	-0.310478	0.323111	-1.262462	0.843019	-0.098885	-0.216565	0.482327
42663	2.615986	-3.708010	8.624883	0.024700	-0.014060	-0.007557	-0.311830	0.324326	-1.264456	0.843048	-0.098307	-0.216601	0.482379
42664	2.645363	-3.717184	8.659556	-0.005074	0.000675	-0.002258	-0.311561	0.324418	-1.262543	0.843021	-0.098376	-0.216676	0.482380
42665	2.645753	-3.731740	8.690974	0.004299	0.010839	-0.014541	-0.311832	0.325014	-1.263477	0.843184	-0.098355	-0.216504	0.482176
42666	2.639738	-3.688161	8.596573	0.000616	0.001872	-0.012840	-0.311019	0.324020	-1.264339	0.843273	-0.098293	-0.216524	0.482023
42667	2.657546	-3.709673	8.727280	-0.010451	0.006856	-0.002240	-0.310753	0.325150	-1.264305	0.843271	-0.098536	-0.216539	0.481971
42668	2.626267	-3.729668	8.673509	0.002500	0.010822	-0.014542	-0.309672	0.324365	-1.262157	0.843419	-0.098521	-0.216394	0.481780
42669	2.595878	-3.674389	8.609568	-0.000695	-0.005603	0.001262	-0.311022	0.324371	-1.261048	0.843348	-0.098497	-0.216518	0.481854
42670	2.630292	-3.678607	8.735838	-0.010650	0.004900	0.004824	-0.310751	0.324232	-1.261466	0.843254	-0.098729	-0.216562	0.481951
42671	2.635020	-3.668807	8.759983	0.013202	-0.003330	-0.013722	-0.312904	0.322921	-1.264079	0.843365	-0.098426	-0.216541	0.481828
42672	2.635333	-3.707661	8.613437	0.007689	-0.005268	-0.009326	-0.311824	0.322324	-1.263974	0.843400	-0.098190	-0.216608	0.481784
42673	2.644072	-3.654089	8.649411	-0.007634	0.011409	-0.005736	-0.311151	0.323215	-1.266276	0.843457	-0.098416	-0.216525	0.481677
42674	2.643087	-3.605553	8.644200	-0.017240	0.003635	-0.018195	-0.310881	0.322912	-1.265743	0.843569	-0.098649	-0.216699	0.481354
42675	2.626647	-3.634986	8.624659	-0.038630	0.007184	-0.025306	-0.309807	0.324920	-1.267603	0.843734	-0.099270	-0.217024	0.480790
42676	2.568140	-3.713717	8.787158	-0.033544	0.012254	-0.012869	-0.310889	0.325453	-1.264977	0.843798	-0.099883	-0.217199	0.480472
42677	2.589498	-3.693909	8.768405	0.002351	0.010690	-0.009235	-0.310076	0.324308	-1.265433	0.843905	-0.099918	-0.217033	0.480351
42678	2.607707	-3.771276	8.673253	0.019893	-0.009073	0.004840	-0.309404	0.325290	-1.265546	0.843818	-0.099503	-0.217018	0.480597
42679	2.615747	-3.698306	8.610357	0.017794	-0.012909	0.015415	-0.312102	0.325494	-1.265508	0.843616	-0.099161	-0.217053	0.481006
42680	2.722939	-3.723063	8.628278	0.003306	-0.011332	0.018893	-0.311966	0.324926	-1.265664	0.843343	-0.099062	-0.217209	0.481434
42681	2.752003	-3.724965	8.609925	0.003718	-0.003865	0.004791	-0.311830	0.324635	-1.265539	0.843254	-0.098996	-0.217255	0.481583
42682	2.691406	-3.721207	8.632112	-0.004770	-0.005237	-0.014682	-0.309942	0.324567	-1.264470	0.843322	-0.098949	-0.217451	0.481386
42683	2.638804	-3.758578	8.623557	-0.005199	0.003208	0.003066	-0.311561	0.324547	-1.261992	0.843262	-0.099096	-0.217470	0.481452
42684	2.674085	-3.699670	8.655491	-0.006453	0.010794	-0.016350	-0.311969	0.325718	-1.263043	0.843403	-0.099220	-0.217417	0.481204
42685	2.636199	-3.739197	8.688330	-0.010289	0.010541	-0.007514	-0.310209	0.323541	-1.262861	0.843466	-0.099478	-0.217382	0.481056
42686	2.606783	-3.722737	8.687303	0.002014	0.019168	-0.028632	-0.311291	0.324932	-1.266629	0.843780	-0.099488	-0.217131	0.480616
42687	2.572360	-3.699085	8.681253	0.003163	0.010606	-0.005691	-0.309812	0.326306	-1.266055	0.843853	-0.099530	-0.216959	0.480558
42688	2.616008	-3.700721	8.677790	0.011317	0.007187	-0.008349	-0.311161	0.325974	-1.262634	0.843940	-0.099357	-0.216779	0.480520
42689	2.649794	-3.700113	8.635489	0.011295	0.007166	-0.007471	-0.310347	0.324406	-1.263241	0.844031	-0.099221	-0.216591	0.480474
42690	2.611762	-3.732359	8.668269	0.005895	0.001807	-0.008398	-0.310082	0.325931	-1.261828	0.844088	-0.099089	-0.216554	0.480419
42691	2.635277	-3.693087	8.687953	0.004210	0.001905	-0.012830	-0.311423	0.323745	-1.264343	0.844193	-0.099001	-0.216532	0.480262
42692	2.639955	-3.685720	8.680820	0.009057	-0.010960	0.005668	-0.310616	0.324276	-1.263515	0.844061	-0.098752	-0.216653	0.480490
42693	2.627478	-3.668953	8.673088	-0.020940	0.012361	-0.012841	-0.310214	0.325662	-1.268530	0.844162	-0.099188	-0.216697	0.480203
42694	2.630045	-3.668902	8.718906	-0.013698	0.001843	-0.016423	-0.309408	0.326755	-1.267411	0.844258	-0.099352	-0.216863	0.479926
42695	2.557619	-3.694501	8.647063	0.007878	0.005529	-0.014545	-0.310486	0.326341	-1.266865	0.844402	-0.099230	-0.216746	0.479750
42696	2.550981	-3.714035	8.724042	0.006026	0.005471	-0.012783	-0.310482	0.324746	-1.265551	0.844511	-0.099109	-0.216655	0.479624
42697	2.640262	-3.707568	8.640068	0.018281	-0.003597	-0.001327	-0.310212	0.324406	-1.263379	0.844509	-0.098784	-0.216565	0.479735
42698	2.683557	-3.687359	8.662910	0.007534	0.003451	-0.002211	-0.309809	0.325309	-1.265950	0.844519	-0.098667	-0.216471	0.479785
42699	2.695853	-3.691988	8.689804	0.011258	0.000059	-0.007528	-0.310481	0.324472	-1.265970	0.844578	-0.098467	-0.216401	0.479752
42700	2.683734	-3.701925	8.626916	0.006243	0.010988	-0.019847	-0.311016	0.323073	-1.266419	0.844778	-0.098364	-0.216229	0.479499
42701	2.620018	-3.661807	8.658360	-0.004702	0.000138	-0.016403	-0.310344	0.323913	-1.266536	0.844892	-0.098396	-0.216330	0.479247
42702	2.654452	-3.683029	8.683651	0.004470	0.007461	-0.021639	-0.309666	0.322748	-1.266035	0.845097	-0.098284	-0.216237	0.478950
42703	2.715614	-3.594525	8.655972	-0.014210	0.013765	0.004849	-0.310888	0.324832	-1.262674	0.845047	-0.098696	-0.216159	0.478988
42704	2.721529	-3.642968	8.687815	-0.017684	0.010312	-0.000489	-0.308457	0.324081	-1.263410	0.845014	-0.099076	-0.216189	0.478954
42705	2.650540	-3.726797	8.703120	-0.003249	0.006915	-0.002215	-0.308324	0.324479	-1.262306	0.845024	-0.099203	-0.216137	0.478933
42706	2.605186	-3.645081	8.672223	0.005693	-0.005459	-0.002258	-0.310080	0.325725	-1.265251	0.844986	-0.099029	-0.216214	0.479003
42707	2.596655	-3.708359	8.641143	0.010617	-0.007636	0.015430	-0.309809	0.325145	-1.264999	0.844791	-0.098861	-0.216239	0.479369
42708	2.664502	-3.702269	8.674476	-0.010670	-0.011058	0.002948	-0.309534	0.323916	-1.267502	0.844648	-0.098933	-0.216556	0.479464
42709	2.635701	-3.717359	8.668891	-0.016170	-0.002348	0.008298	-0.308194	0.326727	-1.267426	0.844491	-0.099239	-0.216763	0.479584
42710	2.579496	-3.689243	8.700657	-0.006723	0.003456	-0.007538	-0.309000	0.325925	-1.268809	0.844520	-0.099338	-0.216818	0.479487
42711	2.628008	-3.693219	8.687731	0.004139	0.007150	-0.009259	-0.308869	0.326705	-1.265780	0.844613	-0.099317	-0.216703	0.479379
42712	2.630124	-3.690762	8.605927	-0.008494	0.003464	-0.008436	-0.309946	0.325858	-1.264975	0.844643	-0.099441	-0.216777	0.479268
42713	2.746047	-3.666807	8.626156	-0.022447	0.014396	-0.023466	-0.309002	0.326155	-1.266479	0.844850	-0.099874	-0.216826	0.478790
42714	2.631716	-3.751413	8.726802	-0.017112	0.010835	-0.021678	-0.308196	0.327131	-1.266457	0.845026	-0.100159	-0.216883	0.478394
42715	2.626745	-3.761225	8.625614	0.002513	0.001975	-0.016365	-0.307389	0.328274	-1.267522	0.845160	-0.100085	-0.216889	0.478169
42716	2.592960	-3.761833	8.667914	0.015101	0.000301	-0.016330	-0.306842	0.325692	-1.267066	0.845305	-0.099749	-0.216805	0.478022
42717	2.620720	-3.703070	8.620175	0.006970	-0.006878	-0.016408	-0.308730	0.325445	-1.266778	0.845410	-0.099519	-0.216917	0.477834
42718	2.697272	-3.653127	8.617333	-0.034642	0.030598	-0.035768	-0.307249	0.326023	-1.262542	0.845766	-0.100225	-0.216836	0.477091
42719	2.621488	-3.722464	8.740714	-0.031789	0.023682	-0.042859	-0.306981	0.326579	-1.262253	0.846178	-0.100827	-0.216854	0.476226
42720	2.568085	-3.718578	8.739045	-0.005469	0.020562	-0.051626	-0.307254	0.327580	-1.262218	0.846700	-0.100875	-0.216696	0.475358
42721	2.549380	-3.646097	8.646445	-0.002974	0.015129	-0.010982	-0.304828	0.328301	-1.265092	0.846828	-0.101047	-0.216515	0.475176
42722	2.668694	-3.663346	8.712828	-0.031321	0.022407	-0.026965	-0.305094	0.327372	-1.267715	0.847073	-0.101659	-0.216521	0.474607
42723	2.677015	-3.609796	8.616385	-0.003052	0.014182	-0.008365	-0.304689	0.326861	-1.264457	0.847173	-0.101829	-0.216353	0.474469
42724	2.851776	-3.630907	8.564131	-0.000015	0.020725	-0.019842	-0.304955	0.325705	-1.263399	0.847400	-0.101923	-0.216077	0.474168
42725	2.775068	-3.651706	8.701561	-0.011536	0.025225	-0.026024	-0.302261	0.327108	-1.265297	0.847699	-0.102252	-0.215847	0.473668
42726	2.678803	-3.706877	8.569025	-0.023087	0.040238	-0.062185	-0.303067	0.326328	-1.267636	0.848366	-0.102741	-0.215544	0.472504
42727	2.489789	-3.695732	8.649805	-0.036064	0.019409	-0.051711	-0.301721	0.327146	-1.267489	0.848830	-0.103323	-0.215696	0.471474
42728	2.455218	-3.769179	8.750408	-0.052190	0.025540	-0.053482	-0.298887	0.327179	-1.271756	0.849294	-0.104206	-0.215898	0.470350
42729	2.282314	-3.718901	8.807314	-0.011524	0.000411	-0.030495	-0.299703	0.329645	-1.273033	0.849525	-0.104295	-0.216080	0.469829
42730	2.354826	-3.707874	8.814271	0.010483	-0.014848	0.018969	-0.299567	0.329234	-1.273868	0.849264	-0.104046	-0.216227	0.470289
42731	2.509281	-3.671081	8.837992	0.033732	-0.025397	0.022474	-0.300240	0.328123	-1.268157	0.848980	-0.103357	-0.216298	0.470920
42732	2.609732	-3.623145	8.715530	0.058129	-0.036556	0.050749	-0.302123	0.326306	-1.267648	0.848420	-0.102232	-0.216299	0.472173
42733	2.780153	-3.680758	8.593604	0.045475	-0.040254	0.052422	-0.302796	0.325539	-1.264522	0.847811	-0.101325	-0.216453	0.473390
42734	2.818979	-3.670334	8.674160	0.047576	-0.024011	0.043680	-0.303600	0.323673	-1.262934	0.847347	-0.100467	-0.216354	0.474448
42735	2.783573	-3.612722	8.571529	0.037492	-0.023444	0.017138	-0.304810	0.322280	-1.262965	0.847127	-0.099691	-0.216377	0.474993
42736	2.765132	-3.651895	8.624222	0.002623	-0.014671	0.010016	-0.306290	0.321553	-1.266933	0.846927	-0.099535	-0.216615	0.475275
42737	2.674164	-3.702095	8.665141	-0.003825	0.000127	-0.015526	-0.306831	0.321812	-1.265279	0.847036	-0.099540	-0.216701	0.475039
42738	2.625891	-3.707824	8.692591	0.024395	0.004201	-0.026895	-0.305751	0.322030	-1.269657	0.847318	-0.099037	-0.216485	0.474741
42739	2.602011	-3.727680	8.679972	0.034716	0.002070	-0.009188	-0.306555	0.319997	-1.266981	0.847451	-0.098439	-0.216157	0.474777
42740	2.662446	-3.610061	8.606310	0.043957	-0.006476	-0.019839	-0.306015	0.319719	-1.267816	0.847656	-0.097534	-0.215922	0.474704
42741	2.779225	-3.622502	8.667765	0.042829	-0.024387	-0.014679	-0.307084	0.316432	-1.265997	0.847742	-0.096520	-0.215981	0.474731
42742	2.650822	-3.493729	8.730259	0.049499	-0.023987	-0.028780	-0.307488	0.315990	-1.264914	0.847967	-0.095317	-0.216005	0.474560
42743	2.755244	-3.608352	8.837845	0.046788	0.006924	-0.056902	-0.307747	0.312937	-1.267879	0.848595	-0.094346	-0.215574	0.473828
42744	2.766243	-3.438219	8.791159	0.063077	0.028398	-0.056721	-0.307338	0.311188	-1.266438	0.849332	-0.093287	-0.214634	0.473144
42745	2.465712	-3.443676	8.757903	0.105410	0.024330	-0.058316	-0.305176	0.310011	-1.266911	0.850154	-0.091475	-0.213346	0.472604
42746	2.498057	-3.477071	8.812110	0.092110	0.004153	-0.001913	-0.306242	0.305445	-1.265134	0.850321	-0.089929	-0.212440	0.473007
42747	2.728367	-3.385513	8.642750	0.046694	-0.006343	0.011973	-0.306773	0.302635	-1.266039	0.850237	-0.089126	-0.212095	0.473465
42748	2.717099	-3.426987	8.649939	0.014813	-0.028267	-0.011250	-0.308523	0.301353	-1.264148	0.850207	-0.088545	-0.212489	0.473451
42749	2.578670	-3.237840	7.455025	-0.411781	0.095289	-0.121371	-0.306105	0.304757	-1.266251	0.850970	-0.095932	-0.214996	0.469494
42750	2.760916	-3.593645	9.191791	-0.339437	0.068259	-0.008222	-0.301828	0.318224	-1.268870	0.850617	-0.102294	-0.217068	0.467834
42751	2.553330	-4.158236	8.963387	-0.276477	0.130543	-0.061481	-0.301585	0.327263	-1.272678	0.851145	-0.107963	-0.217571	0.465358
42752	2.667525	-3.738552	9.401866	0.044250	-0.007694	0.102142	-0.299435	0.330364	-1.273696	0.850204	-0.107565	-0.217104	0.467385
42753	2.822604	-3.641157	8.471832	0.235464	-0.066175	-0.056782	-0.300770	0.325514	-1.271652	0.850915	-0.102693	-0.216161	0.467623
42754	2.823768	-3.548946	7.888590	0.014999	-0.010458	-0.012903	-0.302907	0.318135	-1.270090	0.850981	-0.102272	-0.216258	0.467551
42755	2.817413	-3.670415	8.178196	-0.204159	0.069564	-0.015731	-0.301029	0.322136	-1.272851	0.850973	-0.106321	-0.217049	0.466293
42756	2.646061	-3.981782	8.743424	-0.349274	0.173561	0.043749	-0.297134	0.327811	-1.276265	0.850482	-0.114045	-0.217293	0.465251
42757	2.692208	-4.027016	9.255544	-0.072725	0.023076	0.040097	-0.295658	0.330353	-1.277020	0.850011	-0.115668	-0.217517	0.465605
42758	2.659013	-3.818917	8.501857	0.098112	-0.016522	-0.026794	-0.293496	0.328792	-1.273134	0.850372	-0.113717	-0.216979	0.465679
42759	2.570861	-3.854477	8.759415	0.024116	0.014556	-0.014436	-0.294300	0.326783	-1.271550	0.850595	-0.113371	-0.216573	0.465545
42760	2.471881	-3.773746	8.625771	0.053711	-0.000304	0.020947	-0.293484	0.324788	-1.272171	0.850467	-0.112527	-0.216066	0.466217
42761	2.449112	-3.827555	8.750661	0.098408	-0.033841	0.026181	-0.295892	0.317980	-1.270451	0.850268	-0.110644	-0.215690	0.467205
42762	2.626660	-3.766088	8.567871	0.078231	-0.004258	0.045720	-0.293996	0.315383	-1.270694	0.849943	-0.109453	-0.214965	0.468409
42763	2.407545	-3.711796	8.599256	0.013167	0.010764	-0.009156	-0.292793	0.319084	-1.272091	0.850076	-0.109283	-0.214701	0.468329
42764	2.456682	-3.730316	8.692383	-0.018377	-0.009840	0.022428	-0.292254	0.319393	-1.273726	0.849742	-0.109587	-0.215025	0.468715
42765	2.630547	-3.688311	8.755178	0.025588	-0.024672	-0.009397	-0.294143	0.319740	-1.274513	0.849753	-0.108869	-0.215244	0.468762
42766	2.645478	-3.724466	8.649985	-0.015356	-0.011275	0.010011	-0.295485	0.317441	-1.272112	0.849525	-0.109050	-0.215593	0.468972
42767	2.252305	-3.797134	8.787724	0.035927	-0.003801	0.012073	-0.293865	0.316860	-1.273243	0.849447	-0.108448	-0.215304	0.469385
42768	2.305125	-3.650514	8.788239	0.090905	-0.019805	0.174796	-0.294682	0.319029	-1.267835	0.847871	-0.107457	-0.214439	0.472847
42769	2.865614	-3.832151	8.604591	0.030250	-0.036720	0.084211	-0.296026	0.317346	-1.267464	0.846954	-0.106947	-0.214605	0.474527
42770	2.421184	-4.044152	8.515516	0.001372	-0.006218	0.026074	-0.297910	0.315830	-1.267627	0.846628	-0.106957	-0.214677	0.475074
42771	2.743957	-3.710562	8.455499	-0.049809	0.024435	-0.007568	-0.297375	0.317781	-1.272626	0.846669	-0.107996	-0.214771	0.474723
42772	2.625792	-3.688394	8.783921	-0.052997	0.015957	-0.025297	-0.296568	0.318589	-1.271516	0.846812	-0.108919	-0.215093	0.474111
42773	2.554025	-3.883930	8.614678	-0.041962	0.010922	-0.034107	-0.297380	0.319988	-1.275833	0.847062	-0.109580	-0.215399	0.473372
42774	2.438795	-3.813187	8.644312	-0.032981	0.018059	-0.032244	-0.297115	0.321409	-1.276063	0.847322	-0.110154	-0.215511	0.472723
42775	2.594325	-3.810349	8.793506	-0.010457	0.015698	-0.000399	-0.296033	0.320541	-1.276514	0.847342	-0.110472	-0.215361	0.472680
42776	2.594424	-3.829778	8.702175	0.026176	-0.022370	-0.030584	-0.296839	0.319079	-1.273956	0.847543	-0.109668	-0.215595	0.472401
42777	2.606764	-3.732455	8.619969	0.021561	0.004042	-0.021593	-0.296568	0.318795	-1.274242	0.847784	-0.109237	-0.215388	0.472162
42778	2.578896	-3.669839	8.633085	0.010963	-0.003771	0.003081	-0.296432	0.318141	-1.270712	0.847715	-0.109013	-0.215375	0.472344
42779	2.530212	-3.762963	8.745440	0.025722	-0.006855	-0.011026	-0.296569	0.318716	-1.270829	0.847820	-0.108450	-0.215288	0.472325
42780	2.577849	-3.728116	8.700899	0.046110	-0.002543	0.001432	-0.296022	0.316440	-1.271319	0.847850	-0.107636	-0.214926	0.472622
42781	2.501818	-3.807184	8.684718	0.059500	-0.028219	0.001330	-0.297772	0.315391	-1.273382	0.847818	-0.106351	-0.214853	0.473004
42782	2.556121	-3.845034	8.756484	0.077131	-0.035484	0.013704	-0.298299	0.311419	-1.273231	0.847653	-0.104751	-0.214729	0.473712
42783	2.568075	-3.723437	8.705379	0.132553	-0.044214	0.026193	-0.300456	0.311386	-1.275803	0.847463	-0.102186	-0.214180	0.474860
42784	2.612127	-3.732340	8.783834	0.160461	-0.051875	0.058047	-0.300577	0.306515	-1.274047	0.846977	-0.099212	-0.213447	0.476684
42785	2.181400	-3.774150	8.737227	-0.010850	0.055802	-0.113215	-0.300577	0.306559	-1.275958	0.848243	-0.099446	-0.212831	0.474656
42786	2.593990	-3.570026	8.671313	-0.011834	0.026704	-0.014485	-0.300039	0.306774	-1.273498	0.848421	-0.099822	-0.212554	0.474383
42787	2.420773	-3.619285	8.767479	0.021311	0.015269	-0.044475	-0.298423	0.307892	-1.274301	0.848922	-0.099421	-0.212179	0.473737
42788	2.636803	-3.527977	8.679532	0.016699	0.010770	-0.007436	-0.296674	0.308897	-1.270326	0.849036	-0.099197	-0.211884	0.473711
42789	2.544325	-3.490800	8.794374	-0.008042	0.027916	0.045656	-0.295194	0.309962	-1.268670	0.848680	-0.099790	-0.211392	0.474445
42790	2.254788	-3.530024	8.959115	0.116536	-0.013860	0.159003	-0.295321	0.307268	-1.268892	0.847294	-0.098337	-0.210236	0.477728
42791	2.664491	-3.605178	8.517263	-0.026050	-0.008668	-0.027144	-0.297743	0.305531	-1.271243	0.847439	-0.098582	-0.210677	0.477225
42792	2.506603	-3.578905	8.572404	-0.069746	-0.014815	-0.009606	-0.297210	0.308120	-1.273078	0.847285	-0.099567	-0.211646	0.476866
42793	2.492480	-3.817059	8.735061	-0.136179	0.030812	-0.007745	-0.296951	0.312022	-1.276097	0.847187	-0.102144	-0.212429	0.476146
