# Supplementary material for: Identification of Haptic Based Guiding Using Hard Reins
Source: PLoS One. 2015 Jul 22;10(7):e0132020. doi: 10.1371/journal.pone.0132020 (PMC4511788; doi:10.1371/journal.pone.0132020)
Supplement: S8 File — (ZIP) [file pone.0132020.s008.zip › Exp2_MotionData1/Subject2/path1/T10/fc10.txt]

// Start Time: 0
// Sample rate: 25.0Hz
// Scenario: 4.9
// Firmware Version: 2.6.1
Counter	Acc_X	Acc_Y	Acc_Z	Gyr_X	Gyr_Y	Gyr_Z	Mag_X	Mag_Y	Mag_Z	Quat_w	Quat_x	Quat_y	Quat_z
47678	9.531462	-0.746996	2.115871	-0.555750	0.014593	-0.017508	-0.711609	0.245061	0.013858	0.642841	-0.407977	-0.484601	-0.430664
47679	9.516473	-0.736794	2.185862	-0.555747	0.011797	-0.007765	-0.712756	0.244921	0.013722	0.639878	-0.411507	-0.480967	-0.435763
47680	9.520947	-0.780179	2.210508	-0.584944	-0.006021	-0.015080	-0.712174	0.243055	0.014270	0.636116	-0.415726	-0.477670	-0.440862
47681	9.535467	-0.804547	2.193843	-0.532175	-0.001912	0.001436	-0.712757	0.245064	0.013867	0.633215	-0.419119	-0.474293	-0.445448
47682	9.530967	-0.773263	2.166916	-0.539667	-0.026909	-0.019725	-0.711613	0.245628	0.015581	0.629517	-0.422860	-0.471643	-0.449944
47683	9.540762	-0.771013	2.149961	-0.548700	-0.024250	-0.010113	-0.712186	0.245488	0.015297	0.626086	-0.426510	-0.468457	-0.454593
47684	9.507529	-0.703368	2.110583	-0.534949	-0.002683	-0.010966	-0.712328	0.245055	0.016152	0.622667	-0.430010	-0.465419	-0.459088
47685	9.529082	-0.688819	2.139392	-0.528582	-0.000008	-0.010903	-0.712327	0.244623	0.016720	0.619550	-0.433138	-0.462082	-0.463713
47686	9.567888	-0.669818	2.124628	-0.534088	-0.010820	-0.007351	-0.711890	0.243190	0.016415	0.616033	-0.436693	-0.459070	-0.468034
47687	9.553726	-0.684534	2.076477	-0.539437	0.011858	-0.021710	-0.711604	0.243621	0.015988	0.612752	-0.439702	-0.455546	-0.472942
47688	9.529512	-0.655225	2.100349	-0.544731	0.030674	-0.007735	-0.712039	0.244479	0.016859	0.609452	-0.442947	-0.451875	-0.477677
47689	9.521914	-0.630643	2.158086	-0.539335	0.021595	-0.003194	-0.711752	0.244627	0.015142	0.606358	-0.445984	-0.448032	-0.482386
47690	9.540606	-0.673905	2.216545	-0.559234	0.030610	0.006244	-0.712754	0.244346	0.014288	0.602994	-0.449480	-0.444044	-0.487023
47691	9.521484	-0.683635	2.187679	-0.542811	0.041342	0.006367	-0.712041	0.245493	0.013436	0.600058	-0.452403	-0.439804	-0.491767
47692	9.530795	-0.724633	2.212291	-0.537503	0.021558	-0.000531	-0.712614	0.245207	0.013724	0.596677	-0.455618	-0.436144	-0.496152
47693	9.545727	-0.715391	2.159000	-0.541182	0.005233	0.013687	-0.712045	0.246352	0.013875	0.593438	-0.458894	-0.432250	-0.500408
47694	9.528354	-0.741567	2.207650	-0.568427	0.014497	-0.000852	-0.711325	0.245778	0.013434	0.589640	-0.462494	-0.428319	-0.504943
47695	9.511610	-0.770678	2.174163	-0.559327	0.014435	0.001018	-0.711471	0.246640	0.013015	0.586108	-0.465731	-0.424211	-0.509526
47696	9.526088	-0.702879	2.207222	-0.562917	0.025284	-0.000850	-0.711040	0.246787	0.011582	0.582381	-0.469101	-0.420155	-0.514049
47697	9.516005	-0.755810	2.236826	-0.550192	0.028871	-0.006041	-0.712188	0.246646	0.011733	0.578906	-0.471970	-0.415998	-0.518708
47698	9.496602	-0.770160	2.241846	-0.539306	0.025196	-0.004128	-0.711751	0.245502	0.010716	0.575300	-0.474985	-0.412166	-0.523009
47699	9.505787	-0.745593	2.314061	-0.559344	0.019901	-0.006097	-0.711899	0.246362	0.010583	0.571589	-0.477998	-0.407979	-0.527596
47700	9.516231	-0.765692	2.203102	-0.533934	0.012576	-0.005750	-0.712042	0.246363	0.010584	0.567851	-0.481019	-0.404317	-0.531691
47701	9.479352	-0.803709	2.271244	-0.549491	-0.009038	0.000377	-0.711470	0.246646	0.011012	0.563995	-0.484226	-0.400465	-0.535782
47702	9.544566	-0.818620	2.256840	-0.561391	-0.021514	-0.005876	-0.711051	0.247575	0.011047	0.559652	-0.487867	-0.396850	-0.539708
47703	9.518084	-0.859725	2.228333	-0.548645	-0.019793	-0.003978	-0.711194	0.247141	0.012475	0.555600	-0.491093	-0.393136	-0.543673
47704	9.506285	-0.818651	2.213391	-0.548604	-0.014419	-0.000468	-0.709765	0.248280	0.013763	0.551434	-0.494502	-0.389480	-0.547443
47705	9.547128	-0.779962	2.256405	-0.559545	-0.023452	0.008317	-0.710630	0.249143	0.013207	0.547310	-0.497930	-0.385531	-0.551256
47706	9.491792	-0.791880	2.227612	-0.530411	-0.007267	-0.003838	-0.712780	0.248286	0.014074	0.543283	-0.500980	-0.381988	-0.554931
47707	9.526344	-0.819382	2.116703	-0.530343	-0.007388	0.010327	-0.711775	0.248573	0.013210	0.539530	-0.503876	-0.378136	-0.558596
47708	9.516212	-0.780224	2.198431	-0.543087	-0.011000	0.015517	-0.710334	0.248930	0.013030	0.535506	-0.507201	-0.374256	-0.562061
47709	9.569145	-0.785271	2.217750	-0.543095	-0.003658	0.001327	-0.711201	0.250363	0.013339	0.531486	-0.510071	-0.370286	-0.565896
47710	9.538106	-0.804745	2.164841	-0.552093	0.007179	0.002918	-0.709762	0.249501	0.013032	0.527306	-0.513137	-0.366195	-0.569684
47711	9.506505	-0.833460	2.179704	-0.555760	-0.002784	0.010003	-0.710049	0.249504	0.012462	0.523194	-0.516138	-0.361953	-0.573463
47712	9.545122	-0.804608	2.193831	-0.546714	-0.003659	0.003048	-0.710627	0.250654	0.011763	0.518933	-0.519215	-0.357993	-0.577031
47713	9.528507	-0.804730	2.157604	-0.553044	0.001809	-0.000600	-0.709916	0.251940	0.012344	0.514692	-0.521999	-0.353815	-0.580882
47714	9.515991	-0.838233	2.199079	-0.545751	0.005357	0.001224	-0.709778	0.253230	0.012070	0.510427	-0.524890	-0.349751	-0.584491
47715	9.501491	-0.852675	2.194426	-0.552127	0.000865	0.002942	-0.708341	0.252649	0.013483	0.506165	-0.527641	-0.345526	-0.588221
47716	9.508749	-0.818790	2.208538	-0.548510	0.000873	0.000335	-0.710491	0.252228	0.012351	0.501772	-0.530548	-0.341443	-0.591744
47717	9.520893	-0.838325	2.189406	-0.552078	0.012637	-0.003317	-0.708771	0.252798	0.012058	0.497453	-0.533054	-0.337138	-0.595594
47718	9.506262	-0.847810	2.204032	-0.541158	0.012526	0.002999	-0.708059	0.254086	0.012066	0.493195	-0.535707	-0.332957	-0.599096
47719	9.510919	-0.823457	2.237588	-0.552078	0.008942	0.006435	-0.710348	0.252954	0.009354	0.488905	-0.538259	-0.328556	-0.602744
47720	9.495691	-0.919742	2.287017	-0.559499	-0.008905	-0.009484	-0.710061	0.252371	0.011920	0.484104	-0.541208	-0.324459	-0.606188
47721	9.496531	-0.837989	2.218436	-0.545696	0.010696	0.008264	-0.708630	0.253519	0.010634	0.479856	-0.543621	-0.320070	-0.609729
47722	9.506094	-0.871919	2.213968	-0.546780	-0.007126	-0.012873	-0.709199	0.252082	0.012197	0.475109	-0.546344	-0.316108	-0.613070
47723	9.513542	-0.876982	2.185014	-0.546874	-0.023342	-0.012772	-0.708486	0.253227	0.012060	0.470315	-0.548988	-0.312231	-0.616383
47724	9.487455	-0.850438	2.136436	-0.546848	-0.014210	-0.024338	-0.709070	0.253436	0.014099	0.465328	-0.551665	-0.308425	-0.619685
47725	9.521162	-0.843309	2.150811	-0.543167	-0.007040	-0.021678	-0.710219	0.253438	0.014394	0.460507	-0.553954	-0.304515	-0.623168
47726	9.535540	-0.811796	2.179441	-0.549471	-0.006268	-0.004058	-0.708349	0.252575	0.014084	0.455742	-0.556618	-0.300341	-0.626315
47727	9.506342	-0.833244	2.199053	-0.544879	0.001814	-0.004064	-0.708785	0.253719	0.014958	0.451117	-0.558854	-0.296110	-0.629677
47728	9.506792	-0.833610	2.141055	-0.552147	0.000049	-0.004135	-0.709215	0.253868	0.013532	0.446309	-0.561399	-0.291810	-0.632840
47729	9.547375	-0.833503	2.199001	-0.561351	-0.017925	-0.004127	-0.707355	0.255009	0.014102	0.441327	-0.563965	-0.287523	-0.636007
47730	9.549979	-0.836182	2.174843	-0.537746	-0.018021	-0.007377	-0.709067	0.254369	0.013794	0.436485	-0.566529	-0.283569	-0.638839
47731	9.492247	-0.814155	2.160174	-0.539417	0.001739	-0.000449	-0.709780	0.253076	0.015359	0.431854	-0.568605	-0.279326	-0.642002
47732	9.520996	-0.835984	2.177296	-0.559439	-0.003554	-0.002418	-0.710361	0.254798	0.014953	0.426865	-0.571137	-0.274877	-0.645005
47733	9.540279	-0.867603	2.165540	-0.557675	-0.003400	-0.020090	-0.708348	0.253644	0.015783	0.421690	-0.573259	-0.270644	-0.648308
47734	9.554526	-0.860230	2.199273	-0.554107	-0.014252	-0.017326	-0.710358	0.253935	0.015945	0.416463	-0.575734	-0.266490	-0.651208
47735	9.513673	-0.872239	2.170461	-0.552285	-0.014257	-0.018198	-0.709788	0.254793	0.015950	0.411263	-0.577891	-0.262371	-0.654268
47736	9.530794	-0.872529	2.141440	-0.548647	-0.014271	-0.018150	-0.710637	0.252220	0.014785	0.406041	-0.580249	-0.258266	-0.657070
47737	9.567127	-0.819522	2.150467	-0.552295	-0.006911	-0.032378	-0.710067	0.252785	0.016646	0.400641	-0.582165	-0.254229	-0.660256
47738	9.545650	-0.853528	2.102541	-0.552265	-0.002376	-0.035951	-0.710067	0.252785	0.016789	0.395158	-0.584235	-0.250154	-0.663281
47739	9.531053	-0.804852	2.140685	-0.539542	-0.001577	-0.031382	-0.709202	0.251923	0.016916	0.389897	-0.585914	-0.246209	-0.666384
47740	9.567070	-0.800079	2.167167	-0.531444	-0.008748	-0.039199	-0.708908	0.250203	0.016895	0.384540	-0.587823	-0.242469	-0.669180
47741	9.522165	-0.771471	2.058156	-0.537777	-0.005999	-0.041059	-0.710624	0.248624	0.018895	0.379100	-0.589432	-0.238675	-0.672226
47742	9.531032	-0.770892	2.159640	-0.537851	-0.023249	-0.026803	-0.711489	0.249341	0.019196	0.373724	-0.591579	-0.234784	-0.674715
47743	9.594443	-0.757273	2.082068	-0.545172	-0.030363	-0.032134	-0.712343	0.247915	0.018043	0.368155	-0.593545	-0.230951	-0.677368
47744	9.575285	-0.776671	2.053309	-0.537753	-0.008809	-0.028646	-0.712052	0.246908	0.018888	0.362783	-0.595422	-0.226949	-0.679967
47745	9.570605	-0.728269	2.057609	-0.539499	0.000147	-0.021640	-0.712053	0.246903	0.020319	0.357518	-0.596912	-0.222826	-0.682807
47746	9.589540	-0.737784	2.101191	-0.555755	0.014608	-0.018379	-0.711763	0.246622	0.018597	0.352137	-0.598577	-0.218261	-0.685615
47747	9.560780	-0.694126	2.095908	-0.555704	0.021783	-0.014884	-0.711753	0.244475	0.017715	0.346821	-0.599843	-0.213662	-0.688660
47748	9.512487	-0.688957	2.100749	-0.549256	0.032494	-0.007807	-0.712481	0.246478	0.019316	0.341701	-0.601189	-0.208907	-0.691498
47749	9.519599	-0.722841	2.101117	-0.553961	0.012822	-0.021898	-0.711182	0.245044	0.018718	0.336227	-0.602464	-0.204459	-0.694395
47750	9.574906	-0.718174	2.129992	-0.539407	0.016346	-0.019970	-0.711753	0.244183	0.019572	0.330952	-0.603846	-0.200071	-0.697002
47751	9.531350	-0.756603	2.125646	-0.553772	0.037043	-0.010548	-0.713198	0.246773	0.017322	0.325694	-0.604753	-0.195308	-0.700036
47752	9.487743	-0.744076	2.152148	-0.544723	0.028829	-0.004208	-0.714629	0.245626	0.018466	0.320590	-0.605990	-0.190549	-0.702631
47753	9.526336	-0.766119	2.145092	-0.544860	0.005399	-0.003175	-0.713189	0.244475	0.018871	0.315383	-0.607239	-0.186007	-0.705121
47754	9.540743	-0.766149	2.154740	-0.539377	0.012607	-0.005807	-0.712329	0.244908	0.017295	0.310225	-0.608595	-0.181424	-0.707431
47755	9.526372	-0.746752	2.149709	-0.544749	0.017909	0.008252	-0.712910	0.246921	0.015605	0.305191	-0.609638	-0.176650	-0.709926
47756	9.521226	-0.746462	2.190797	-0.546575	0.017924	0.007343	-0.712333	0.246203	0.015592	0.300119	-0.610943	-0.171750	-0.712165
47757	9.511797	-0.761132	2.154723	-0.562983	0.009024	0.003665	-0.712908	0.246493	0.015171	0.294730	-0.612133	-0.166810	-0.714563
47758	9.521281	-0.736809	2.188273	-0.552094	0.005312	0.010011	-0.712048	0.247068	0.013883	0.289553	-0.613588	-0.161854	-0.716570
47759	9.506590	-0.692906	2.236137	-0.561103	0.019770	0.009817	-0.710900	0.246919	0.014730	0.284273	-0.614556	-0.156789	-0.718976
47760	9.505994	-0.760309	2.280391	-0.552129	0.007205	-0.000627	-0.710899	0.246926	0.012727	0.278918	-0.615878	-0.151930	-0.720983
47761	9.479818	-0.760446	2.232093	-0.542019	0.019681	0.009142	-0.712193	0.247500	0.013316	0.273829	-0.616661	-0.147137	-0.723255
47762	9.520617	-0.772638	2.256342	-0.556735	-0.009069	0.008268	-0.711196	0.249217	0.013326	0.268469	-0.618200	-0.142170	-0.724942
47763	9.530359	-0.818836	2.223010	-0.549425	0.001805	-0.002332	-0.711056	0.249788	0.013904	0.263037	-0.619175	-0.137498	-0.727000
47764	9.470448	-0.818806	2.167506	-0.562982	0.007206	0.004544	-0.712201	0.249217	0.014050	0.257562	-0.620425	-0.132380	-0.728841
47765	9.506725	-0.760904	2.186144	-0.545682	0.014305	0.008255	-0.711630	0.249787	0.014481	0.252332	-0.621155	-0.127555	-0.730907
47766	9.566621	-0.814261	2.218077	-0.552010	0.021587	0.003717	-0.711341	0.249358	0.014187	0.246992	-0.622064	-0.122517	-0.732817
47767	9.530679	-0.823944	2.179566	-0.542812	0.045071	-0.007826	-0.711634	0.251230	0.011635	0.241608	-0.622216	-0.117772	-0.735257
47768	9.487157	-0.813911	2.194012	-0.544694	0.026926	0.006409	-0.711206	0.251801	0.011923	0.236388	-0.622945	-0.112764	-0.737119
47769	9.496024	-0.823030	2.290771	-0.544676	0.032329	0.006372	-0.711062	0.251803	0.011207	0.231131	-0.623253	-0.107867	-0.739255
47770	9.524433	-0.856622	2.344293	-0.560957	0.035899	0.020302	-0.710781	0.251009	0.012513	0.225909	-0.623882	-0.102388	-0.741116
47771	9.486019	-0.837148	2.327210	-0.550092	0.036858	0.008034	-0.710071	0.253600	0.008814	0.220591	-0.624076	-0.097361	-0.743229
47772	9.476234	-0.866077	2.329963	-0.532137	-0.002030	0.014670	-0.710642	0.253031	0.007668	0.215549	-0.625055	-0.092535	-0.744501
47773	9.505387	-0.876110	2.301035	-0.532142	-0.000167	0.008472	-0.709496	0.253457	0.008235	0.210366	-0.625653	-0.087925	-0.746039
47774	9.505591	-0.842333	2.290991	-0.530380	-0.003698	-0.000328	-0.710078	0.255177	0.008545	0.205100	-0.626558	-0.083308	-0.747274
47775	9.481698	-0.822982	2.269057	-0.530494	-0.017125	-0.009979	-0.710371	0.256319	0.009990	0.199609	-0.627304	-0.079021	-0.748600
47776	9.510775	-0.828105	2.252158	-0.543261	-0.025161	-0.010957	-0.710068	0.252884	0.008520	0.193967	-0.628497	-0.074421	-0.749553
47777	9.501160	-0.857171	2.233161	-0.559518	-0.014321	-0.005911	-0.710070	0.252877	0.010667	0.188151	-0.629251	-0.069635	-0.750862
47778	9.487106	-0.818636	2.196499	-0.535066	-0.023398	-0.010873	-0.710792	0.254025	0.010685	0.182598	-0.630317	-0.065139	-0.751741
47779	9.496498	-0.813634	2.232682	-0.520559	-0.021585	-0.019560	-0.710792	0.253591	0.011825	0.177032	-0.630948	-0.061136	-0.752879
47780	9.517437	-0.871322	2.305799	-0.563259	-0.027779	-0.010297	-0.709932	0.253730	0.012678	0.171110	-0.632111	-0.056215	-0.753656
47781	9.530210	-0.838111	2.232892	-0.545017	-0.013422	-0.014574	-0.710790	0.254805	0.013240	0.165297	-0.632640	-0.051751	-0.754828
47782	9.496817	-0.901259	2.151474	-0.556018	-0.035930	-0.011037	-0.709210	0.253934	0.015507	0.159431	-0.633824	-0.046965	-0.755409
47783	9.554742	-0.853131	2.175026	-0.552418	-0.032223	-0.023386	-0.708780	0.254222	0.014648	0.153350	-0.634580	-0.042561	-0.756294
47784	9.509519	-0.833963	2.102371	-0.546794	-0.014376	-0.007510	-0.709644	0.254939	0.014949	0.147657	-0.635337	-0.037795	-0.757044
47785	9.538090	-0.843524	2.148357	-0.512252	-0.010968	-0.003586	-0.708352	0.254792	0.015223	0.142382	-0.635601	-0.033684	-0.758026
47786	9.547688	-0.843540	2.155595	-0.573970	0.000188	-0.009682	-0.710500	0.253505	0.016085	0.136307	-0.636141	-0.028485	-0.758903
47787	9.545349	-0.833887	2.150656	-0.553993	-0.001725	-0.007667	-0.709352	0.253503	0.015790	0.130426	-0.636308	-0.023767	-0.759958
47788	9.545611	-0.824402	2.121550	-0.541325	-0.003474	-0.019890	-0.708775	0.252928	0.015922	0.124596	-0.636734	-0.019199	-0.760708
47789	9.535786	-0.799957	2.155124	-0.554034	-0.001629	-0.018281	-0.709347	0.252648	0.014350	0.118534	-0.636819	-0.014619	-0.761707
47790	9.557605	-0.824417	2.131201	-0.532180	-0.003693	-0.000318	-0.709062	0.253074	0.015354	0.113107	-0.637162	-0.009938	-0.762321
47791	9.521303	-0.790167	2.159868	-0.550270	0.012647	-0.005057	-0.708488	0.253074	0.014920	0.107279	-0.636952	-0.005219	-0.763385
47792	9.511623	-0.836152	2.141060	-0.546683	0.001792	-0.002302	-0.708494	0.254073	0.016218	0.101629	-0.637171	-0.000325	-0.763993
47793	9.574331	-0.819537	2.155291	-0.537616	0.007275	-0.014600	-0.708920	0.253359	0.015785	0.095800	-0.636944	0.004062	-0.764924
47794	9.545570	-0.766179	2.154734	-0.535793	0.010893	-0.017254	-0.710499	0.253364	0.015225	0.090051	-0.636931	0.008619	-0.765595
47795	9.506711	-0.838477	2.150759	-0.557667	-0.003426	-0.017439	-0.708922	0.253643	0.016360	0.083909	-0.636832	0.013251	-0.766309
47796	9.545516	-0.800079	2.145446	-0.564043	-0.007025	-0.013939	-0.708341	0.251921	0.016909	0.077847	-0.637066	0.018252	-0.766651
47797	9.535860	-0.775771	2.157271	-0.548590	0.002015	-0.025314	-0.710352	0.252500	0.016645	0.071682	-0.636795	0.022644	-0.767360
47798	9.548030	-0.809790	2.126234	-0.526664	0.014446	-0.014529	-0.709209	0.251853	0.016087	0.066072	-0.636568	0.027096	-0.767907
47799	9.506922	-0.809470	2.135952	-0.544841	0.011808	-0.012965	-0.710499	0.251281	0.016663	0.060128	-0.636063	0.031595	-0.768642
47800	9.516529	-0.792521	2.150250	-0.543076	0.011013	-0.025321	-0.710498	0.251282	0.016520	0.054140	-0.635846	0.036156	-0.769065
47801	9.537363	-0.838002	2.242566	-0.553940	0.016436	-0.021949	-0.709922	0.251145	0.014081	0.047930	-0.635209	0.040677	-0.769778
47802	9.511417	-0.753467	2.205406	-0.533855	0.025207	-0.005837	-0.709349	0.251139	0.015508	0.042344	-0.634675	0.045356	-0.770284
47803	9.525848	-0.775421	2.203198	-0.535758	0.019938	-0.021740	-0.709050	0.250209	0.015180	0.036354	-0.633894	0.049592	-0.770972
47804	9.518627	-0.794788	2.191340	-0.555771	0.005472	-0.005965	-0.709626	0.250928	0.014906	0.030506	-0.633607	0.054589	-0.771124
47805	9.467957	-0.765387	2.203163	-0.557627	0.003738	-0.013060	-0.710627	0.250217	0.013762	0.024381	-0.633007	0.059251	-0.771490
47806	9.521058	-0.765722	2.203096	-0.555751	0.010895	-0.007763	-0.711053	0.249361	0.013184	0.018497	-0.632561	0.064222	-0.771622
47807	9.525622	-0.765539	2.236922	-0.532071	0.014256	0.006647	-0.709909	0.250217	0.013470	0.012980	-0.631689	0.068730	-0.772060
47808	9.506483	-0.780103	2.208110	-0.552021	0.025275	-0.006044	-0.710197	0.250362	0.013188	0.007152	-0.630944	0.073665	-0.772290
47809	9.496558	-0.811341	2.227805	-0.556609	0.014433	-0.000730	-0.708478	0.251220	0.012325	0.001206	-0.630009	0.078446	-0.772615
47810	9.520288	-0.769946	2.299813	-0.541277	0.003614	-0.007555	-0.710197	0.250651	0.012189	-0.004475	-0.629527	0.083188	-0.772500
47811	9.518214	-0.789603	2.246867	-0.544870	0.007220	-0.005850	-0.710776	0.251800	0.011777	-0.010346	-0.628636	0.087708	-0.772669
47812	9.486502	-0.837624	2.266779	-0.559471	0.000156	-0.014837	-0.710203	0.252377	0.010348	-0.016359	-0.628143	0.092632	-0.772391
47813	9.496361	-0.803907	2.256723	-0.541349	-0.003484	-0.019904	-0.711642	0.253094	0.011082	-0.022384	-0.627369	0.096910	-0.772344
47814	9.540040	-0.782550	2.237092	-0.552318	-0.010568	-0.027053	-0.709199	0.252226	0.011912	-0.028471	-0.626991	0.101566	-0.771852
47815	9.515933	-0.813941	2.218141	-0.553238	-0.017840	-0.019950	-0.710627	0.251092	0.009336	-0.034619	-0.626357	0.106019	-0.771517
47816	9.501749	-0.775299	2.198395	-0.555948	-0.017874	-0.014671	-0.710912	0.250226	0.011332	-0.040541	-0.625989	0.110882	-0.770844
47817	9.525755	-0.789892	2.208193	-0.563215	-0.017838	-0.014754	-0.710910	0.249360	0.013183	-0.046734	-0.625259	0.115537	-0.770401
47818	9.530767	-0.741582	2.207647	-0.552327	-0.021539	-0.009288	-0.710909	0.249362	0.012610	-0.052511	-0.624862	0.120403	-0.769606
47819	9.516605	-0.756298	2.159496	-0.541375	-0.014376	-0.010092	-0.710334	0.249075	0.012460	-0.058367	-0.624016	0.124758	-0.769177
47820	9.531318	-0.741946	2.135166	-0.543233	-0.025215	-0.003859	-0.710631	0.249431	0.012924	-0.063929	-0.623599	0.129546	-0.768280
47821	9.545480	-0.727230	2.183317	-0.534067	-0.009024	-0.005618	-0.712785	0.249577	0.013515	-0.069640	-0.622601	0.133817	-0.767861
47822	9.527877	-0.828380	2.225554	-0.554186	-0.025025	-0.019928	-0.711924	0.249427	0.014937	-0.075575	-0.622138	0.138562	-0.766833
47823	9.511765	-0.765872	2.154793	-0.559593	-0.024192	-0.009372	-0.710344	0.248990	0.016065	-0.081616	-0.621271	0.143181	-0.766068
47824	9.584400	-0.737416	2.139878	-0.539638	-0.027881	-0.009097	-0.710918	0.248702	0.016925	-0.087184	-0.620771	0.147829	-0.764976
47825	9.565392	-0.776333	2.082336	-0.545000	-0.014310	-0.012788	-0.710632	0.248990	0.016210	-0.093120	-0.619716	0.152145	-0.764286
47826	9.507630	-0.722762	2.086649	-0.546781	-0.003430	-0.019958	-0.709765	0.247552	0.016904	-0.099005	-0.618791	0.156710	-0.763373
47827	9.565484	-0.732765	2.091517	-0.541285	-0.003578	-0.005728	-0.710196	0.247842	0.016338	-0.104815	-0.617486	0.161015	-0.762757
47828	9.584738	-0.737690	2.096379	-0.566548	0.025392	-0.007968	-0.711203	0.248419	0.016066	-0.110838	-0.615969	0.165953	-0.762074
47829	9.536411	-0.800381	2.072977	-0.537552	0.019068	-0.021761	-0.710627	0.248133	0.015486	-0.116909	-0.614309	0.169937	-0.761629
47830	9.507442	-0.722610	2.110815	-0.542879	0.034280	-0.007760	-0.712634	0.247274	0.016637	-0.122653	-0.612633	0.174478	-0.761049
47831	9.550212	-0.707787	2.204844	-0.528344	0.041485	-0.014705	-0.711197	0.247422	0.014195	-0.128572	-0.610560	0.178332	-0.760844
47832	9.535675	-0.722198	2.205025	-0.551950	0.037911	-0.006118	-0.711048	0.246715	0.011181	-0.134397	-0.608726	0.183005	-0.760197
47833	9.480395	-0.734161	2.168981	-0.553819	0.030755	-0.011414	-0.711627	0.247861	0.011770	-0.140525	-0.606665	0.187290	-0.759693
47834	9.511652	-0.746383	2.178743	-0.541171	0.008896	0.008334	-0.710906	0.247291	0.010184	-0.145874	-0.605174	0.192036	-0.758688
47835	9.540726	-0.703014	2.185470	-0.549340	0.015312	0.001133	-0.710623	0.248003	0.011334	-0.151685	-0.603243	0.196424	-0.757962
47836	9.492435	-0.741489	2.169047	-0.552967	0.012587	0.004632	-0.711193	0.247292	0.010043	-0.157227	-0.601604	0.201274	-0.756862
47837	9.468257	-0.765631	2.164498	-0.553876	0.010744	0.007289	-0.710473	0.248363	0.011166	-0.162965	-0.599633	0.205796	-0.755996
47838	9.530629	-0.782687	2.205689	-0.544814	0.010747	0.002981	-0.710468	0.247362	0.010583	-0.168406	-0.597984	0.210487	-0.754817
47839	9.535803	-0.766027	2.169246	-0.544832	0.005311	0.006557	-0.711337	0.249081	0.011323	-0.174006	-0.596059	0.214858	-0.753838
47840	9.511497	-0.780286	2.183938	-0.544822	0.010777	-0.000561	-0.710474	0.248651	0.010882	-0.179479	-0.594357	0.219485	-0.752565
47841	9.506519	-0.755887	2.215089	-0.546597	0.017977	0.001144	-0.710760	0.248509	0.010454	-0.185218	-0.592190	0.223749	-0.751626
47842	9.548041	-0.780788	2.140393	-0.559320	0.012606	0.004576	-0.709616	0.249366	0.010454	-0.190770	-0.590313	0.228625	-0.750245
47843	9.525661	-0.775268	2.227364	-0.568526	0.003779	-0.011409	-0.710480	0.249938	0.011612	-0.196870	-0.588264	0.233098	-0.748901
47844	9.545213	-0.756191	2.205374	-0.549557	-0.012509	-0.012849	-0.709475	0.249648	0.011887	-0.202427	-0.586808	0.237695	-0.747115
47845	9.525783	-0.772943	2.212837	-0.570365	0.005687	-0.022057	-0.709760	0.249073	0.012455	-0.208695	-0.584699	0.242032	-0.745650
47846	9.516231	-0.765692	2.203102	-0.542227	0.000114	-0.018156	-0.712337	0.247934	0.012177	-0.214279	-0.583039	0.246380	-0.743940
47847	9.533144	-0.741567	2.212477	-0.555769	0.012763	-0.014847	-0.709616	0.249365	0.010740	-0.220280	-0.580780	0.250524	-0.742570
47848	9.525752	-0.731701	2.236544	-0.555741	0.016334	-0.011331	-0.710043	0.248506	0.011021	-0.225972	-0.578715	0.255056	-0.740927
47849	9.518419	-0.765524	2.232098	-0.559317	0.021707	-0.006104	-0.710620	0.249660	0.009034	-0.231904	-0.576191	0.259283	-0.739592
47850	9.489586	-0.765448	2.215219	-0.530230	0.025185	-0.007560	-0.711190	0.248513	0.009599	-0.237262	-0.574024	0.263413	-0.738116
47851	9.535313	-0.726836	2.250977	-0.548342	0.028752	0.006373	-0.709467	0.248512	0.008727	-0.242894	-0.571315	0.267559	-0.736895
47852	9.535107	-0.736367	2.272835	-0.551894	0.041366	0.008021	-0.711481	0.249663	0.008755	-0.248328	-0.568657	0.272081	-0.735483
47853	9.476842	-0.764823	2.302231	-0.555567	0.044238	-0.009749	-0.710481	0.250955	0.007187	-0.254333	-0.565702	0.276042	-0.734232
47854	9.508206	-0.750379	2.309295	-0.549358	0.018069	-0.005980	-0.709192	0.249877	0.007193	-0.259783	-0.563404	0.280456	-0.732416
47855	9.520089	-0.789097	2.314545	-0.562988	0.012663	0.000969	-0.710050	0.249311	0.005477	-0.265508	-0.560746	0.284774	-0.730735
47856	9.495934	-0.779231	2.321717	-0.546651	0.010780	0.001167	-0.710629	0.250457	0.006066	-0.270750	-0.558461	0.289237	-0.728806
47857	9.471929	-0.798583	2.295381	-0.533944	0.010765	-0.003998	-0.709632	0.252176	0.005504	-0.276180	-0.555951	0.293056	-0.727160
47858	9.517778	-0.781892	2.304800	-0.552193	-0.003590	-0.000574	-0.709776	0.252029	0.006935	-0.281391	-0.553790	0.297628	-0.724951
47859	9.512614	-0.791285	2.343580	-0.544980	0.002004	-0.025298	-0.710344	0.250741	0.006782	-0.287171	-0.551411	0.301389	-0.722941
47860	9.486598	-0.789128	2.275922	-0.554126	-0.016069	-0.014680	-0.710929	0.253032	0.007813	-0.292498	-0.549435	0.305872	-0.720423
47861	9.515804	-0.750714	2.263371	-0.545134	-0.023202	-0.026904	-0.709480	0.249584	0.009196	-0.298115	-0.547370	0.309732	-0.718039
47862	9.477786	-0.765507	2.179002	-0.542457	-0.034946	-0.025037	-0.710917	0.250018	0.008926	-0.303312	-0.545731	0.314014	-0.715245
47863	9.458495	-0.760551	2.178972	-0.554057	-0.012560	-0.004082	-0.710917	0.250017	0.009212	-0.308732	-0.543259	0.318156	-0.712973
47864	9.520934	-0.789783	2.205799	-0.552341	-0.030616	-0.000405	-0.710344	0.250013	0.010066	-0.313673	-0.541278	0.322789	-0.710236
47865	9.564864	-0.727413	2.173626	-0.530613	-0.036028	-0.009830	-0.710344	0.250157	0.009924	-0.318735	-0.539269	0.326652	-0.707740
47866	9.511402	-0.811643	2.179471	-0.553972	0.003718	-0.010370	-0.710925	0.251445	0.010944	-0.324022	-0.536792	0.330946	-0.705222
47867	9.492363	-0.780222	2.159812	-0.534025	-0.003610	-0.007436	-0.710489	0.250300	0.010213	-0.329260	-0.534234	0.334648	-0.702989
47868	9.578993	-0.780557	2.193534	-0.544912	0.000972	-0.009345	-0.710921	0.250585	0.010935	-0.334380	-0.531785	0.338808	-0.700432
47869	9.547391	-0.799573	2.213123	-0.544817	0.014449	-0.005898	-0.708336	0.250002	0.011910	-0.339794	-0.528836	0.342526	-0.698247
47870	9.477172	-0.847442	2.218584	-0.535610	0.025078	0.008278	-0.710059	0.250586	0.010070	-0.344694	-0.525931	0.346544	-0.696054
47871	9.506374	-0.843052	2.191895	-0.548355	0.019704	0.009949	-0.712492	0.251096	0.009351	-0.349916	-0.522719	0.350412	-0.693927
47872	9.532568	-0.842930	2.237777	-0.541204	0.007138	0.001267	-0.711340	0.250236	0.008760	-0.354807	-0.520014	0.354523	-0.691383
47873	9.540116	-0.811707	2.213251	-0.544696	0.032418	-0.002461	-0.710769	0.251097	0.007906	-0.360211	-0.516685	0.358087	-0.689245
47874	9.496307	-0.857204	2.237984	-0.538351	0.034262	-0.011260	-0.710337	0.250812	0.007185	-0.365395	-0.513655	0.361798	-0.686839
47875	9.510508	-0.852217	2.276577	-0.541128	0.027068	-0.011247	-0.708906	0.251668	0.007182	-0.370799	-0.510432	0.365227	-0.684527
47876	9.515353	-0.847413	2.276517	-0.539368	0.019884	-0.014719	-0.710049	0.250815	0.006038	-0.375894	-0.507557	0.368983	-0.681866
47877	9.488527	-0.846939	2.310399	-0.548570	0.005605	-0.023603	-0.710770	0.250321	0.004062	-0.381338	-0.504608	0.372513	-0.679107
47878	9.471745	-0.846924	2.295921	-0.531271	0.014580	-0.028766	-0.711057	0.250033	0.004491	-0.386461	-0.501912	0.376017	-0.676271
47879	9.515023	-0.871307	2.305802	-0.543157	0.003860	-0.032373	-0.710769	0.249743	0.005344	-0.391909	-0.499038	0.379363	-0.673389
47880	9.495504	-0.832223	2.351310	-0.545882	0.002005	-0.025317	-0.711339	0.248887	0.004767	-0.396991	-0.496314	0.383155	-0.670271
47881	9.462162	-0.812978	2.302805	-0.532294	-0.008938	-0.018016	-0.711043	0.247023	0.004745	-0.401994	-0.493534	0.386562	-0.667379
47882	9.498378	-0.769657	2.324006	-0.559639	-0.014097	-0.032436	-0.711466	0.247099	0.004150	-0.407137	-0.490911	0.390555	-0.663862
47883	9.544407	-0.765234	2.304562	-0.559660	-0.019528	-0.028854	-0.711610	0.246661	0.006721	-0.412423	-0.488081	0.394264	-0.660485
47884	9.468256	-0.755933	2.169224	-0.555934	-0.016074	-0.014685	-0.710747	0.246375	0.005853	-0.417228	-0.485313	0.398351	-0.657045
47885	9.498773	-0.774826	2.270896	-0.556182	-0.050248	-0.021556	-0.710747	0.246083	0.007567	-0.422087	-0.482806	0.402302	-0.653371
47886	9.530993	-0.741765	2.178648	-0.545261	-0.052158	-0.014324	-0.711899	0.246943	0.008443	-0.426447	-0.480540	0.406508	-0.649597
47887	9.511703	-0.775604	2.159718	-0.539580	-0.019816	-0.007387	-0.712472	0.246365	0.010159	-0.431157	-0.477618	0.410082	-0.646388
47888	9.521533	-0.766025	2.140281	-0.537837	-0.028751	-0.014395	-0.712764	0.245577	0.009895	-0.435588	-0.475056	0.413950	-0.642829
47889	9.531148	-0.722411	2.166365	-0.530532	-0.021592	-0.012578	-0.712338	0.246143	0.011757	-0.440217	-0.472236	0.417335	-0.639557
47890	9.560036	-0.703135	2.185446	-0.568617	-0.010610	-0.011314	-0.711184	0.244995	0.011307	-0.445000	-0.469091	0.421422	-0.635871
47891	9.511959	-0.705416	2.158951	-0.553980	0.004624	-0.010361	-0.712044	0.245002	0.009740	-0.449991	-0.465665	0.424851	-0.632587
47892	9.502203	-0.731942	2.159261	-0.557727	-0.016108	-0.007629	-0.712900	0.243855	0.010450	-0.454522	-0.462594	0.428836	-0.628901
47893	9.569775	-0.705690	2.173377	-0.548609	-0.008935	-0.007549	-0.712475	0.244854	0.011602	-0.459259	-0.459318	0.432299	-0.625480
47894	9.545703	-0.698317	2.168494	-0.542163	0.000871	0.000424	-0.712182	0.243420	0.011584	-0.463639	-0.456052	0.435959	-0.622089
47895	9.514533	-0.712835	2.134863	-0.539523	-0.014462	0.000542	-0.712478	0.245427	0.011608	-0.468091	-0.452815	0.439391	-0.618696
47896	9.538426	-0.727337	2.159161	-0.559431	0.005577	-0.013082	-0.713051	0.245576	0.010326	-0.472784	-0.449396	0.443050	-0.615001
47897	9.541176	-0.698530	2.129835	-0.546684	0.009099	-0.010294	-0.712471	0.244286	0.010022	-0.477588	-0.445852	0.446205	-0.611577
47898	9.526546	-0.717714	2.139735	-0.548534	0.003707	-0.011174	-0.712189	0.244996	0.011744	-0.482085	-0.442488	0.449714	-0.607911
47899	9.509494	-0.722414	2.159127	-0.561235	0.011020	-0.018439	-0.712038	0.245358	0.011146	-0.487078	-0.438810	0.452906	-0.604216
47900	9.540758	-0.712822	2.178312	-0.544924	0.003705	-0.014658	-0.712324	0.244925	0.012145	-0.491529	-0.435457	0.456289	-0.600480
47901	9.553034	-0.727614	2.144627	-0.544917	0.003707	-0.014655	-0.712604	0.243642	0.010560	-0.496209	-0.431948	0.459340	-0.596829
47902	9.511672	-0.714965	2.192875	-0.552191	0.003736	-0.014750	-0.713751	0.243356	0.011138	-0.500667	-0.428472	0.462758	-0.592958
47903	9.488502	-0.718022	2.067271	-0.546877	-0.014179	-0.028731	-0.712746	0.243212	0.010699	-0.505307	-0.425245	0.465842	-0.588917
47904	9.492935	-0.722582	2.115650	-0.535714	0.014341	-0.000469	-0.712460	0.242916	0.013269	-0.509498	-0.421626	0.469025	-0.585370
47905	9.550269	-0.717531	2.192869	-0.546846	-0.014296	-0.013695	-0.712323	0.242553	0.013722	-0.513899	-0.418219	0.472191	-0.581408
47906	9.555333	-0.754122	2.144937	-0.547790	-0.015988	-0.025197	-0.712614	0.243561	0.012448	-0.518140	-0.415015	0.475566	-0.577175
47907	9.490320	-0.702923	2.149286	-0.566771	-0.003354	-0.018427	-0.711468	0.243841	0.013729	-0.522805	-0.411277	0.478757	-0.572991
47908	9.487684	-0.746368	2.157024	-0.543220	-0.017016	-0.014535	-0.712901	0.243125	0.014592	-0.526812	-0.407980	0.482124	-0.568839
47909	9.574764	-0.742220	2.135111	-0.543153	-0.009861	-0.007482	-0.710613	0.244688	0.017023	-0.531035	-0.404417	0.485150	-0.564870
47910	9.529239	-0.693712	2.115297	-0.544984	-0.016235	0.000496	-0.711608	0.242541	0.016865	-0.534834	-0.400899	0.488599	-0.560806
47911	9.575189	-0.621337	2.138595	-0.559557	-0.017927	-0.003186	-0.712037	0.241675	0.018862	-0.539002	-0.397174	0.491876	-0.556585
47912	9.531053	-0.702938	2.187899	-0.553527	-0.055527	-0.033868	-0.711465	0.241812	0.020577	-0.542804	-0.394291	0.495514	-0.551692
47913	9.507318	-0.695839	2.139517	-0.549834	-0.053856	-0.021452	-0.711464	0.241380	0.021144	-0.546684	-0.391208	0.498867	-0.547014
47914	9.616008	-0.657791	2.148614	-0.541798	-0.081015	-0.009664	-0.711177	0.240940	0.023999	-0.549810	-0.388443	0.502789	-0.542240
47915	9.603931	-0.689227	2.134480	-0.567504	-0.122268	-0.017679	-0.710604	0.240498	0.027138	-0.553038	-0.385832	0.507055	-0.536822
47916	9.546998	-0.694520	2.004113	-0.538415	-0.131564	-0.001364	-0.710747	0.239478	0.032137	-0.555475	-0.383518	0.511503	-0.531720
47917	9.579448	-0.581635	1.920641	-0.543877	-0.146168	0.023456	-0.711332	0.240895	0.037452	-0.557775	-0.380967	0.516038	-0.526741
47918	9.505032	-0.661505	1.829796	-0.543899	-0.146031	0.007511	-0.710190	0.241595	0.041457	-0.559945	-0.378610	0.520715	-0.521510
47919	9.572706	-0.618364	1.838891	-0.541831	-0.119267	0.036582	-0.710198	0.242439	0.046188	-0.562312	-0.375627	0.524969	-0.516834
47920	9.703064	-0.604653	1.843397	-0.552438	-0.072389	0.040622	-0.707623	0.243860	0.048043	-0.564909	-0.372020	0.529098	-0.512381
47921	9.606574	-0.633186	1.822094	-0.528695	-0.050842	0.035437	-0.706764	0.244140	0.049327	-0.567854	-0.368461	0.532381	-0.508280
47922	9.586997	-0.662025	1.844176	-0.546806	-0.045435	0.042271	-0.705480	0.247215	0.050887	-0.570618	-0.364581	0.536103	-0.504053
47923	9.626039	-0.660187	1.790936	-0.559421	-0.032802	0.047364	-0.704052	0.248350	0.053320	-0.573804	-0.360329	0.539519	-0.499831
47924	9.567578	-0.705456	1.837437	-0.546483	0.006834	0.040175	-0.704632	0.249495	0.053909	-0.577085	-0.355910	0.542565	-0.495908
47925	9.648974	-0.816959	1.869990	-0.539420	-0.020097	0.026270	-0.704065	0.250632	0.056492	-0.580414	-0.351951	0.545423	-0.491696
47926	9.646889	-0.819635	1.826521	-0.546691	-0.032852	0.045726	-0.701917	0.251193	0.058484	-0.583149	-0.347820	0.548909	-0.487502
47927	9.625150	-0.863126	1.807702	-0.556082	-0.050260	-0.017095	-0.702070	0.253194	0.060223	-0.586623	-0.344401	0.551919	-0.482335
47928	9.476082	-0.898939	1.714066	-0.532513	-0.068479	-0.007018	-0.702225	0.253685	0.063274	-0.589319	-0.341318	0.555257	-0.477383
47929	9.199991	-1.046771	1.762003	-0.536181	-0.082991	0.000913	-0.701792	0.252672	0.065979	-0.592057	-0.338205	0.558524	-0.472373
47930	9.087573	-1.360133	1.789818	-0.545447	-0.139133	0.033816	-0.700648	0.252652	0.070978	-0.593601	-0.335144	0.563037	-0.467232
47931	9.699889	-1.513702	1.814880	-0.553336	-0.269256	0.087706	-0.699080	0.253918	0.076989	-0.593470	-0.332537	0.569195	-0.461769
47932	10.072793	-1.429734	1.702274	-0.529247	-0.346026	0.101821	-0.697240	0.257893	0.086891	-0.591846	-0.330771	0.576386	-0.456168
47933	9.876407	-1.167967	1.631931	-0.540065	-0.299576	0.049223	-0.693381	0.260647	0.096001	-0.591539	-0.328987	0.582435	-0.450131
47934	9.500683	-1.248686	1.488332	-0.564542	-0.280250	0.012467	-0.692095	0.260475	0.103715	-0.591622	-0.327183	0.588482	-0.443423
47935	9.283286	-1.467815	1.404067	-0.542406	-0.234428	0.011492	-0.690241	0.261300	0.112865	-0.592344	-0.325162	0.593446	-0.437287
47936	9.557724	-1.461689	1.500300	-0.549458	-0.192887	0.007668	-0.688524	0.261278	0.118002	-0.593316	-0.322774	0.598209	-0.431207
47937	9.654329	-1.491440	1.478752	-0.552713	-0.127924	0.000171	-0.687955	0.261840	0.121151	-0.595400	-0.319776	0.601845	-0.425471
47938	9.511353	-1.426563	1.272798	-0.563458	-0.089748	-0.032048	-0.685666	0.262680	0.125291	-0.597963	-0.316770	0.605172	-0.419361
47939	9.476376	-1.475741	1.089739	-0.552124	-0.010239	-0.060727	-0.686375	0.260030	0.125751	-0.601903	-0.313462	0.606938	-0.413618
47940	9.743215	-1.454732	1.238984	-0.537859	0.101460	-0.062965	-0.687657	0.257451	0.126592	-0.606805	-0.309505	0.607486	-0.408602
47941	9.819121	-1.473534	1.401012	-0.549011	0.232483	-0.099281	-0.688356	0.254172	0.121840	-0.613897	-0.304638	0.605961	-0.403902
47942	10.567339	-1.347305	1.466270	-0.536101	0.285864	-0.120523	-0.689772	0.250750	0.117665	-0.621386	-0.299842	0.603787	-0.399269
47943	11.091720	-1.640103	1.558255	-0.538140	0.251747	-0.127349	-0.690756	0.247190	0.111625	-0.628740	-0.295205	0.601648	-0.394410
47944	10.066332	-1.371176	1.010447	-0.536968	0.311632	-0.184469	-0.695038	0.243210	0.104747	-0.636913	-0.290900	0.598646	-0.389028
47945	8.879326	-0.667795	0.967935	-0.533541	0.291755	-0.192419	-0.697297	0.236365	0.096106	-0.645066	-0.286712	0.595466	-0.383544
47946	8.842996	-0.339673	0.831401	-0.553170	0.192528	-0.167228	-0.699277	0.230653	0.091482	-0.651631	-0.282839	0.594082	-0.377420
47947	9.430038	-0.632791	0.935389	-0.544472	0.091009	-0.098308	-0.703271	0.225803	0.087455	-0.656601	-0.278879	0.594032	-0.371791
47948	9.694571	-0.662768	1.046539	-0.543109	0.009753	-0.077402	-0.702975	0.223945	0.085716	-0.660163	-0.275394	0.595380	-0.365875
47949	9.656186	-0.502695	1.093138	-0.534967	-0.025095	-0.014273	-0.701257	0.225091	0.084856	-0.662981	-0.271395	0.597202	-0.360764
47950	9.795506	-0.384229	1.236633	-0.552425	-0.057560	-0.000086	-0.702694	0.225231	0.086872	-0.665152	-0.267321	0.599866	-0.355350
47951	9.670584	-0.347548	1.178389	-0.552639	-0.089942	-0.006985	-0.700104	0.223937	0.086265	-0.667150	-0.263450	0.602663	-0.349719
47952	9.737794	-0.386463	1.207734	-0.561891	-0.109586	-0.021120	-0.699824	0.224787	0.088991	-0.668813	-0.259835	0.605904	-0.343592
47953	9.828855	-0.342864	1.313462	-0.546822	-0.154515	-0.040995	-0.697395	0.226923	0.091427	-0.670145	-0.256878	0.609283	-0.337185
47954	9.547424	-0.264287	1.225960	-0.533228	-0.154486	-0.054149	-0.698822	0.224336	0.094416	-0.671256	-0.254321	0.612683	-0.330688
47955	9.501773	-0.298111	1.182897	-0.547152	-0.208533	-0.048684	-0.696531	0.224598	0.100125	-0.671890	-0.251787	0.616678	-0.323845
47956	9.728997	-0.299816	1.139111	-0.517290	-0.233079	-0.036635	-0.696824	0.224139	0.108994	-0.671752	-0.249710	0.621038	-0.317340
47957	9.651630	-0.342866	1.134862	-0.533667	-0.232907	-0.048349	-0.694385	0.223108	0.115547	-0.671920	-0.247483	0.625196	-0.310493
47958	9.710137	-0.290362	1.085863	-0.542560	-0.215975	-0.021997	-0.693383	0.222511	0.121972	-0.671940	-0.244740	0.629473	-0.303912
47959	9.661321	-0.304163	1.148917	-0.564129	-0.176221	-0.024277	-0.692100	0.222914	0.129121	-0.672728	-0.241423	0.633090	-0.297237
47960	9.640729	-0.249181	1.029912	-0.542962	-0.153222	0.012108	-0.689669	0.224038	0.134265	-0.673250	-0.237830	0.636608	-0.291378
47961	9.672881	-0.327594	0.892991	-0.559931	-0.122686	0.032071	-0.688098	0.225169	0.137699	-0.674279	-0.233511	0.639671	-0.285729
47962	9.813655	-0.350931	0.781893	-0.559353	-0.057329	0.079478	-0.686119	0.231461	0.140326	-0.675637	-0.228253	0.642233	-0.280985
47963	9.751519	-0.365587	0.695138	-0.544124	0.043344	0.096720	-0.684550	0.233895	0.140054	-0.678269	-0.222355	0.643197	-0.277141
47964	9.723524	-0.359396	0.883611	-0.559964	0.117968	0.120833	-0.682280	0.240491	0.137244	-0.681567	-0.215548	0.643498	-0.273707
47965	10.718661	-0.381259	1.095194	-0.541013	0.099805	0.139049	-0.682019	0.247244	0.132019	-0.684592	-0.208810	0.643783	-0.270695
47966	10.683412	-0.949629	1.009750	-0.550512	0.151908	0.158004	-0.679178	0.254847	0.127928	-0.687992	-0.201438	0.643637	-0.267992
47967	9.838693	-0.791136	0.765023	-0.526663	0.176858	0.166835	-0.679768	0.259449	0.123403	-0.691692	-0.194088	0.642824	-0.265836
47968	9.768014	-1.003501	0.750570	-0.556558	0.071261	0.101630	-0.678349	0.262738	0.124714	-0.694278	-0.187757	0.643518	-0.261933
47969	9.547503	-0.843339	0.628242	-0.542150	0.098094	0.014921	-0.678645	0.264889	0.124453	-0.697719	-0.182541	0.643233	-0.257135
47970	9.330662	-1.104137	0.452605	-0.563337	0.051555	-0.011650	-0.678076	0.266180	0.123604	-0.700579	-0.177644	0.643736	-0.251467
47971	9.335890	-1.220871	0.345149	-0.542470	0.043379	-0.014903	-0.678656	0.267472	0.123622	-0.703352	-0.173058	0.644062	-0.246030
47972	9.615701	-1.086719	0.432696	-0.551506	0.041365	0.016921	-0.677360	0.266462	0.124746	-0.705814	-0.167988	0.644669	-0.240851
47973	9.722479	-1.420497	0.508780	-0.538290	0.096831	0.052980	-0.678950	0.269341	0.122071	-0.708819	-0.162299	0.644408	-0.236588
47974	9.710058	-1.502570	0.514546	-0.561982	0.060538	0.092722	-0.676664	0.271917	0.121508	-0.711113	-0.155984	0.644969	-0.232384
47975	9.683243	-1.453696	0.572038	-0.537892	0.003849	0.072118	-0.676962	0.274060	0.123536	-0.712712	-0.150455	0.646047	-0.228095
47976	9.640117	-1.487626	0.514473	-0.548972	-0.025795	0.067737	-0.676406	0.278362	0.122433	-0.713887	-0.145027	0.647626	-0.223411
47977	9.762347	-1.567707	0.587704	-0.542644	-0.040402	0.086490	-0.676131	0.280648	0.124459	-0.714757	-0.139414	0.649360	-0.219130
47978	9.864246	-1.539678	0.534087	-0.544643	-0.054536	0.058272	-0.673706	0.283497	0.127904	-0.715508	-0.134283	0.651236	-0.214261
47979	9.978853	-1.512723	0.707637	-0.556240	-0.000187	0.033051	-0.672273	0.283777	0.128897	-0.717066	-0.128972	0.652261	-0.209139
47980	9.698132	-1.476417	0.818777	-0.546075	0.050522	-0.004355	-0.673421	0.283198	0.131476	-0.719372	-0.124177	0.652401	-0.203608
47981	9.454652	-1.623501	1.018915	-0.559067	0.021984	-0.034487	-0.674287	0.283766	0.133636	-0.721404	-0.119576	0.652885	-0.197534
47982	9.295243	-1.748487	0.972189	-0.548173	0.005531	-0.016612	-0.673699	0.280609	0.134170	-0.723093	-0.115078	0.653573	-0.191666
47983	9.588799	-1.688988	1.118552	-0.533211	-0.085848	0.021340	-0.673134	0.282177	0.136472	-0.723343	-0.110496	0.655580	-0.186494
47984	9.668140	-1.557834	0.911561	-0.538027	-0.096937	-0.042300	-0.672702	0.280870	0.141177	-0.723680	-0.106862	0.657587	-0.180131
47985	9.669764	-1.394284	0.781647	-0.532662	-0.081160	-0.094500	-0.673267	0.278138	0.144443	-0.724319	-0.103766	0.659214	-0.173296
47986	9.852362	-1.433549	0.871260	-0.549647	-0.031466	-0.099399	-0.673549	0.276698	0.146720	-0.725658	-0.100474	0.660112	-0.166068
47987	9.728119	-1.436692	1.016464	-0.557333	0.069768	-0.133760	-0.674682	0.272971	0.147547	-0.728363	-0.097000	0.659478	-0.158642
47988	9.661282	-1.311274	1.290660	-0.547969	0.121904	-0.126904	-0.675537	0.272121	0.145256	-0.731707	-0.093579	0.657991	-0.151317
47989	9.573567	-1.230049	1.434874	-0.551421	0.159798	-0.132499	-0.677666	0.267409	0.141645	-0.735469	-0.089858	0.655920	-0.144151
47990	9.522505	-1.229424	1.483270	-0.538817	0.161854	-0.167763	-0.681957	0.264565	0.137928	-0.739315	-0.086973	0.653640	-0.136395
47991	9.497022	-1.196181	1.362097	-0.548639	0.187131	-0.168028	-0.684225	0.258994	0.134023	-0.743403	-0.083645	0.650977	-0.128784
47992	9.536313	-1.143631	1.301040	-0.528987	0.271580	-0.150607	-0.688219	0.254145	0.129853	-0.748475	-0.080381	0.646950	-0.121571
47993	9.601751	-1.231543	1.224599	-0.548628	0.315701	-0.136947	-0.689628	0.249296	0.123802	-0.753987	-0.076280	0.642296	-0.114630
47994	11.138826	-1.452291	1.488428	-0.558662	0.259954	-0.026754	-0.689469	0.247313	0.116624	-0.758510	-0.070982	0.638572	-0.108858
47995	9.983285	-1.382462	1.440861	-0.551791	0.364772	-0.078851	-0.691614	0.247058	0.108911	-0.764330	-0.065932	0.633153	-0.102813
47996	8.889812	-0.684036	1.473197	-0.546634	0.339593	-0.098234	-0.695603	0.243393	0.093306	-0.769829	-0.061533	0.627952	-0.096195
47997	8.945121	-0.521774	1.577647	-0.537074	0.259995	-0.067528	-0.698757	0.243854	0.086467	-0.774107	-0.056754	0.623998	-0.090353
47998	9.106838	-0.374897	1.648293	-0.552858	0.218776	-0.081566	-0.698460	0.243165	0.077871	-0.777911	-0.052262	0.620573	-0.083747
47999	9.048341	-0.262540	1.775204	-0.559140	0.076231	-0.057766	-0.700173	0.242038	0.073294	-0.779772	-0.047334	0.619434	-0.077560
48000	9.704588	-0.253855	1.505972	-0.533019	-0.135959	-0.010008	-0.701612	0.242903	0.072742	-0.778934	-0.042825	0.621490	-0.071952
48001	10.573544	-0.519261	1.686609	-0.553017	-0.167860	0.050244	-0.699887	0.241596	0.076721	-0.777483	-0.037035	0.624197	-0.067281
48002	10.437452	-0.740715	1.698930	-0.565443	-0.119044	0.035588	-0.699332	0.245166	0.080189	-0.776719	-0.031432	0.626002	-0.061981
48003	9.622125	-0.624448	1.689056	-0.539609	-0.069011	0.058432	-0.696754	0.246301	0.081612	-0.776375	-0.025615	0.627104	-0.057671
48004	9.157784	-0.455436	1.576622	-0.543635	-0.126564	0.043632	-0.694758	0.248722	0.084913	-0.775400	-0.020253	0.628936	-0.052763
48005	9.431649	-0.331988	1.492709	-0.542536	-0.214392	-0.003511	-0.695059	0.250566	0.090945	-0.773193	-0.015341	0.632213	-0.047375
48006	9.719330	-0.353563	1.424897	-0.535416	-0.229555	-0.020083	-0.693349	0.253135	0.092676	-0.770881	-0.011013	0.635528	-0.041535
48007	9.693293	-0.150151	1.456496	-0.564404	-0.201329	-0.037384	-0.694077	0.254849	0.095133	-0.768752	-0.006207	0.638541	-0.035328
48008	9.633371	-0.137990	1.408106	-0.540637	-0.196339	-0.004414	-0.692360	0.255695	0.097991	-0.766746	-0.001570	0.641263	-0.029664
48009	9.594350	-0.311987	1.376266	-0.553148	-0.196755	0.046723	-0.690364	0.257973	0.101147	-0.764503	0.004121	0.644126	-0.024872
48010	9.844900	-0.230750	1.476526	-0.547509	-0.168066	0.062593	-0.688811	0.263408	0.103196	-0.762722	0.009737	0.646339	-0.020139
48011	9.777133	-0.145316	1.540915	-0.561740	-0.124918	0.079848	-0.686966	0.267840	0.105232	-0.761290	0.015993	0.648024	-0.015709
48012	9.527410	-0.074478	1.407539	-0.559889	-0.113992	0.063844	-0.686405	0.270850	0.104688	-0.760108	0.021832	0.649340	-0.010820
48013	9.588910	0.011484	1.300161	-0.539941	-0.112141	0.049940	-0.685560	0.274282	0.106292	-0.758764	0.027338	0.650763	-0.006182
48014	9.782063	0.000522	1.287941	-0.549842	-0.084848	0.028464	-0.683283	0.278866	0.105178	-0.757882	0.032565	0.651578	-0.000866
48015	9.750780	-0.038151	1.256997	-0.544737	-0.006683	0.049265	-0.683005	0.281163	0.103769	-0.757825	0.038103	0.651333	0.003941
48016	9.960328	-0.165191	1.253302	-0.538010	0.028058	0.091620	-0.683313	0.287204	0.097540	-0.758341	0.043970	0.650321	0.008225
48017	10.660302	-0.791249	1.573526	-0.566042	0.015125	0.146266	-0.682478	0.294535	0.090599	-0.758476	0.051076	0.649589	0.011867
48018	9.756710	-0.706305	1.104943	-0.550216	0.161940	0.232093	-0.679356	0.304010	0.083377	-0.760651	0.058914	0.646324	0.014320
48019	9.701117	-0.771832	1.393339	-0.544339	0.080665	0.247666	-0.674654	0.313919	0.074001	-0.761570	0.066985	0.644408	0.016201
48020	9.673051	-1.168059	1.397799	-0.547290	0.066799	0.186620	-0.673681	0.322688	0.065501	-0.762391	0.074212	0.642561	0.019195
48021	9.376404	-1.355493	1.277035	-0.547979	0.070915	0.225432	-0.671556	0.331464	0.053843	-0.763067	0.082060	0.640730	0.021435
48022	9.424646	-1.472151	1.225104	-0.531139	-0.011314	0.243824	-0.667423	0.340232	0.043315	-0.762833	0.089796	0.639909	0.023218
48023	9.445620	-1.638972	1.241439	-0.562842	-0.027836	0.293076	-0.664443	0.349423	0.035519	-0.762130	0.098790	0.639376	0.024433
48024	9.368039	-1.727915	1.242535	-0.543948	-0.076866	0.323649	-0.660754	0.360909	0.026740	-0.760957	0.107758	0.639302	0.025033
48025	9.432750	-1.887972	1.224901	-0.548374	-0.110067	0.410489	-0.654341	0.373542	0.015662	-0.759145	0.118079	0.639669	0.024087
48026	9.490681	-2.046413	1.458597	-0.543983	-0.151864	0.446163	-0.648518	0.389906	0.003913	-0.756914	0.128625	0.640331	0.022649
48027	9.554843	-2.319980	1.456731	-0.560075	-0.148717	0.504320	-0.640814	0.402244	-0.005318	-0.754431	0.140337	0.640879	0.020320
48028	9.543337	-2.262650	1.721946	-0.547528	-0.164956	0.499251	-0.631818	0.415016	-0.016702	-0.751843	0.151583	0.641427	0.018080
48029	9.339830	-2.469267	1.719691	-0.546095	-0.207801	0.450808	-0.623834	0.429217	-0.026344	-0.748424	0.162390	0.642829	0.016194
48030	9.118001	-2.560187	1.646084	-0.555605	-0.250492	0.391635	-0.616553	0.439978	-0.035160	-0.744478	0.172364	0.644830	0.015400
48031	8.848600	-2.782298	1.419335	-0.552557	-0.316497	0.313270	-0.608978	0.448438	-0.041712	-0.739425	0.181500	0.648132	0.015273
48032	9.013019	-2.885397	1.333264	-0.545569	-0.332175	0.252433	-0.604266	0.455911	-0.051401	-0.734247	0.189508	0.651696	0.016126
48033	9.243196	-2.962717	1.183982	-0.547242	-0.282068	0.195533	-0.601828	0.458374	-0.060838	-0.729485	0.196992	0.654774	0.017785
48034	9.420458	-2.991361	1.034228	-0.545262	-0.222892	0.129769	-0.597816	0.461984	-0.071851	-0.725565	0.203319	0.657102	0.020848
48035	9.536207	-2.764097	1.157206	-0.537867	-0.132737	0.022307	-0.596663	0.463163	-0.082437	-0.722644	0.208298	0.658595	0.025504
48036	9.400483	-2.534884	1.338500	-0.570450	-0.036888	-0.099865	-0.596919	0.458768	-0.096505	-0.720864	0.211853	0.659079	0.032985
48037	9.320934	-2.369597	1.404430	-0.524876	0.041147	-0.184735	-0.598737	0.450939	-0.111171	-0.720109	0.213759	0.658826	0.041212
48038	10.298730	-1.857112	1.619740	-0.539804	0.029167	-0.232351	-0.601856	0.444540	-0.123950	-0.719122	0.215050	0.658839	0.050472
48039	10.475448	-1.871247	1.856500	-0.547982	-0.092997	-0.267058	-0.606386	0.432989	-0.137775	-0.716350	0.216235	0.660700	0.059666
48040	9.539077	-2.063790	1.434559	-0.532296	-0.000677	-0.134942	-0.608057	0.424448	-0.153881	-0.715003	0.218679	0.660623	0.067293
48041	9.276342	-1.909674	1.462191	-0.544122	0.046335	0.048600	-0.610025	0.417906	-0.167672	-0.714429	0.223743	0.658990	0.072547
48042	9.455290	-1.862582	1.442092	-0.538704	0.007912	0.112637	-0.608002	0.416789	-0.177718	-0.713425	0.229512	0.657617	0.076744
48043	9.229900	-1.794481	1.282130	-0.524327	-0.041150	0.148462	-0.603833	0.416805	-0.185478	-0.711896	0.235680	0.656710	0.079942
48044	9.071667	-1.364723	1.040707	-0.537570	-0.120319	0.143520	-0.600814	0.416671	-0.190369	-0.709180	0.242019	0.656954	0.083077
48045	9.384649	-1.091601	0.964738	-0.545424	-0.190204	0.110344	-0.599668	0.417970	-0.194085	-0.705475	0.248140	0.658225	0.086432
48046	10.057425	-1.132172	1.338882	-0.554551	-0.182872	0.108537	-0.598803	0.417110	-0.194673	-0.701707	0.254333	0.659414	0.089974
48047	10.083952	-1.469810	1.490035	-0.541267	-0.079988	0.080592	-0.596499	0.415967	-0.197279	-0.699384	0.259700	0.659183	0.094316
48048	9.722959	-1.862121	1.784903	-0.524777	-0.054788	0.067222	-0.598784	0.414704	-0.203571	-0.697305	0.264669	0.658769	0.098686
48049	9.199646	-1.674925	1.814932	-0.552105	-0.083850	0.100613	-0.596474	0.413148	-0.211334	-0.694905	0.270381	0.658339	0.102911
48050	9.160452	-1.346422	1.736400	-0.542069	-0.197059	0.062539	-0.596894	0.411879	-0.217354	-0.690773	0.275782	0.659828	0.106784
48051	9.375094	-1.107126	1.564271	-0.546131	-0.247181	0.032805	-0.597590	0.407593	-0.220686	-0.686086	0.280752	0.661916	0.111044
48052	9.455699	-1.035666	1.476364	-0.538884	-0.243483	0.020512	-0.599005	0.403446	-0.222579	-0.681177	0.285611	0.664198	0.115176
48053	9.570096	-0.983816	1.378963	-0.549392	-0.187681	0.034235	-0.598699	0.399876	-0.226483	-0.677234	0.290393	0.665325	0.119869
48054	9.460491	-0.964878	1.204894	-0.564874	-0.061649	0.052730	-0.598831	0.397734	-0.228795	-0.674583	0.295571	0.664804	0.124947
48055	9.442978	-1.112645	1.523158	-0.547694	0.056828	0.091090	-0.598386	0.396475	-0.238399	-0.674026	0.300383	0.662171	0.130344
48056	10.483145	-1.209284	1.805600	-0.552149	0.178625	0.186017	-0.593491	0.395356	-0.250041	-0.674897	0.306505	0.657555	0.134867
48057	9.644219	-2.342899	1.746874	-0.551485	0.263399	0.160420	-0.588310	0.394816	-0.263540	-0.677194	0.311638	0.651540	0.140659
48058	9.544921	-1.917227	1.684254	-0.550417	0.102235	0.248154	-0.582414	0.394554	-0.275181	-0.677153	0.318718	0.647458	0.143805
48059	10.163919	-2.023844	1.493695	-0.560302	0.003843	0.183302	-0.578254	0.396284	-0.281062	-0.676039	0.324918	0.644642	0.147775
48060	9.671894	-2.157290	1.691597	-0.541137	0.038273	0.144264	-0.575522	0.396587	-0.287807	-0.674841	0.330674	0.642033	0.151785
48061	9.143891	-2.057458	1.662189	-0.542388	-0.004785	0.117880	-0.571912	0.393601	-0.297312	-0.673525	0.335749	0.639680	0.156353
48062	8.946619	-2.270099	1.476322	-0.533532	-0.055333	0.120890	-0.569458	0.391464	-0.303078	-0.671038	0.341358	0.638438	0.159937
48063	9.106423	-2.169679	1.460487	-0.548498	-0.133810	0.141590	-0.568723	0.389195	-0.310693	-0.668091	0.347173	0.637520	0.163384
48064	9.236994	-2.277369	1.379346	-0.530459	-0.178353	0.177477	-0.568994	0.386053	-0.313872	-0.664166	0.353825	0.637469	0.165304
48065	9.399632	-2.403267	1.511036	-0.564677	-0.149702	0.215835	-0.565254	0.384910	-0.317348	-0.661122	0.360787	0.636062	0.167855
48066	9.815415	-2.380204	1.751894	-0.548241	-0.128155	0.220395	-0.564679	0.385493	-0.320781	-0.657769	0.368012	0.634892	0.169763
48067	9.676579	-2.397712	1.904529	-0.519135	-0.089993	0.167385	-0.562675	0.386634	-0.320499	-0.655650	0.373472	0.633068	0.172817
48068	9.212758	-2.423566	1.941689	-0.542987	-0.098407	0.107787	-0.560236	0.387062	-0.321658	-0.652255	0.379062	0.632283	0.176331
48069	9.014404	-2.742007	1.844007	-0.546909	-0.141396	0.077850	-0.560811	0.387497	-0.322794	-0.648982	0.383868	0.631570	0.180522
48070	9.029354	-2.718233	1.795387	-0.547187	-0.171766	0.049734	-0.561949	0.384771	-0.321097	-0.644350	0.389002	0.632091	0.184260
48071	9.179823	-2.632560	1.731394	-0.549296	-0.185618	-0.008547	-0.564811	0.382189	-0.318383	-0.640186	0.392847	0.632468	0.189252
48072	9.272668	-2.604957	1.600459	-0.551135	-0.152513	-0.079514	-0.567385	0.379896	-0.316670	-0.635205	0.396282	0.633654	0.194827
48073	9.308022	-2.393081	1.501378	-0.541894	-0.081571	-0.155882	-0.569671	0.376592	-0.312680	-0.631838	0.397703	0.633748	0.202428
48074	9.244812	-2.305032	1.601982	-0.523544	0.005698	-0.251750	-0.571660	0.371721	-0.311571	-0.628302	0.397928	0.634306	0.211060
48075	9.248778	-2.352854	1.689513	-0.557651	0.078009	-0.260565	-0.573926	0.364266	-0.309200	-0.626362	0.397483	0.632959	0.221451
48076	9.450242	-2.340965	1.860698	-0.555589	0.148697	-0.305172	-0.579367	0.361122	-0.308189	-0.624016	0.396745	0.631868	0.232250
48077	9.870210	-2.253893	1.905082	-0.545474	0.206887	-0.362818	-0.582354	0.354529	-0.305946	-0.623242	0.394169	0.629518	0.244762
48078	10.806108	-2.031392	2.092267	-0.564601	0.069270	-0.365524	-0.584343	0.349367	-0.303695	-0.619367	0.393085	0.629656	0.255737
48079	10.002085	-2.212321	1.728020	-0.562859	0.183568	-0.362837	-0.588756	0.341064	-0.303320	-0.618036	0.390708	0.627236	0.268242
48080	9.434908	-1.493058	1.757003	-0.542734	0.208427	-0.337125	-0.591445	0.333347	-0.308103	-0.616052	0.388894	0.625349	0.279607
48081	9.322021	-1.276532	1.479231	-0.553513	0.168801	-0.233487	-0.592555	0.324461	-0.307187	-0.615184	0.388014	0.621899	0.290231
48082	9.117516	-0.846150	1.291030	-0.563195	0.075127	-0.231234	-0.595106	0.317596	-0.309530	-0.611830	0.388467	0.620557	0.299444
48083	9.033283	-0.622281	1.056639	-0.535678	-0.013923	-0.260420	-0.595658	0.312729	-0.310865	-0.608548	0.388053	0.619500	0.308711
48084	9.694053	-0.353952	0.951258	-0.544153	-0.088235	-0.197963	-0.600659	0.306995	-0.306880	-0.603415	0.389620	0.619884	0.315960
48085	10.372400	-0.288478	1.280710	-0.545798	-0.041240	-0.205217	-0.603946	0.302831	-0.302033	-0.599959	0.390125	0.618538	0.324443
48086	9.989665	-0.226768	1.485955	-0.547194	0.049098	-0.236831	-0.607659	0.297957	-0.299193	-0.596149	0.390314	0.617440	0.333210
48087	9.872292	-0.297542	1.646405	-0.534995	0.143195	-0.289500	-0.608772	0.290083	-0.300700	-0.594399	0.388369	0.614445	0.343972
48088	9.300548	-0.614219	1.454951	-0.545274	0.129592	-0.381688	-0.611172	0.281496	-0.302776	-0.590473	0.386142	0.613368	0.354987
48089	9.309348	-0.439018	1.648738	-0.553186	0.032290	-0.377629	-0.613260	0.267467	-0.305914	-0.586457	0.384052	0.612015	0.366074
48090	9.287291	-0.062327	1.562395	-0.533446	0.010764	-0.396680	-0.616508	0.255877	-0.309017	-0.580888	0.382266	0.612361	0.376106
48091	9.630211	0.286928	1.707874	-0.550347	0.057296	-0.347516	-0.620883	0.239704	-0.312446	-0.577272	0.380253	0.610292	0.386921
48092	9.614978	0.445224	1.880132	-0.545473	0.107517	-0.324758	-0.622125	0.229115	-0.316556	-0.573189	0.378669	0.608711	0.396907
48093	9.653137	0.935113	2.174287	-0.554041	0.186425	-0.277516	-0.622077	0.219533	-0.322526	-0.571523	0.376457	0.604382	0.407876
48094	9.125689	0.735796	2.240052	-0.560803	0.222683	-0.207183	-0.622603	0.209810	-0.328922	-0.569528	0.375476	0.600311	0.417472
48095	8.956076	1.018641	2.459460	-0.554734	0.234479	-0.023189	-0.618976	0.202516	-0.335897	-0.570416	0.375854	0.593315	0.425837
48096	9.033210	0.867916	2.400621	-0.558132	0.206458	0.088407	-0.615648	0.198533	-0.347271	-0.570626	0.378452	0.587105	0.431820
48097	10.160544	0.566845	2.549893	-0.550427	0.232762	0.176985	-0.610614	0.197394	-0.352904	-0.573144	0.381083	0.578498	0.437746
48098	10.320964	0.414612	2.333872	-0.530205	0.199197	0.293339	-0.607161	0.196837	-0.360093	-0.575169	0.385748	0.570945	0.440909
48099	9.532804	-0.185509	2.211122	-0.558937	0.055544	0.339654	-0.602144	0.199857	-0.366969	-0.576921	0.391849	0.562917	0.443554
48100	9.859645	-0.025447	1.851223	-0.568446	-0.199906	0.404025	-0.602454	0.205017	-0.366912	-0.575007	0.401664	0.558647	0.442659
48101	9.550975	-0.678355	1.501249	-0.551834	-0.172788	0.380038	-0.595888	0.212732	-0.364306	-0.574495	0.410118	0.552902	0.442785
48102	9.463930	-0.815883	1.454566	-0.551991	-0.205261	0.382856	-0.595927	0.221033	-0.361069	-0.572357	0.419467	0.548888	0.441788
48103	9.839534	-1.072077	1.452089	-0.537169	-0.140056	0.341980	-0.595839	0.231753	-0.352369	-0.571890	0.427014	0.543129	0.442281
48104	9.498781	-1.033698	1.833959	-0.554783	0.004892	0.257644	-0.595325	0.244343	-0.346371	-0.570818	0.433099	0.537652	0.444435
48105	9.073166	-1.517698	1.704594	-0.544362	-0.048559	0.178334	-0.591931	0.254926	-0.341992	-0.569773	0.438133	0.532105	0.447506
48106	9.195739	-1.642177	2.022410	-0.549442	-0.146103	0.207176	-0.590547	0.265219	-0.335311	-0.566619	0.444909	0.528760	0.448790
48107	9.329749	-1.920913	2.037425	-0.554407	-0.198864	0.166740	-0.591455	0.274221	-0.326908	-0.563743	0.451275	0.524850	0.450640
48108	9.392803	-1.725162	2.093157	-0.545718	-0.219004	0.099768	-0.591055	0.279785	-0.319410	-0.558817	0.457479	0.523254	0.452373
48109	9.316648	-1.466129	2.078284	-0.556663	-0.180449	0.026881	-0.593088	0.283344	-0.311056	-0.554806	0.462220	0.520307	0.455877
48110	9.556475	-1.728248	2.150974	-0.549570	-0.164362	-0.059817	-0.594816	0.282890	-0.302461	-0.548899	0.466258	0.519465	0.459859
48111	9.642098	-1.853842	2.253763	-0.552714	-0.047506	-0.127807	-0.598119	0.282305	-0.296860	-0.544847	0.468114	0.516425	0.466172
48112	9.419939	-1.740831	2.320467	-0.533861	0.110763	-0.206441	-0.598259	0.280716	-0.293013	-0.540498	0.467859	0.514011	0.474091
48113	9.144565	-1.775290	2.330888	-0.566292	0.167904	-0.235541	-0.599395	0.278144	-0.294462	-0.537449	0.466705	0.509358	0.483621
48114	10.042692	-1.463528	2.451875	-0.538674	0.243538	-0.231926	-0.598794	0.272269	-0.295102	-0.534050	0.464885	0.505591	0.493001
48115	10.015654	-1.028492	2.413222	-0.546978	0.333814	-0.146716	-0.597910	0.268128	-0.300162	-0.533598	0.462737	0.498344	0.502793
48116	10.020915	-0.399483	1.729513	-0.539081	0.141971	-0.151524	-0.597014	0.261412	-0.306680	-0.529856	0.462683	0.494783	0.510262
48117	10.100214	0.076468	1.383337	-0.542394	-0.109536	-0.129577	-0.598430	0.256678	-0.304430	-0.525066	0.465122	0.492068	0.515593
48118	9.541335	-0.267123	0.766822	-0.547770	-0.132181	-0.119899	-0.600703	0.250655	-0.301757	-0.518781	0.468220	0.490952	0.520195
48119	9.548288	-0.155406	0.857401	-0.554679	-0.111230	-0.042249	-0.602142	0.250062	-0.294597	-0.514643	0.471675	0.487312	0.524588
48120	9.699940	-0.304406	1.148868	-0.552758	-0.078625	-0.061891	-0.603866	0.250056	-0.291721	-0.509373	0.474787	0.484984	0.529063
48121	9.428052	-0.354779	1.323798	-0.527379	-0.098818	-0.038540	-0.606442	0.247471	-0.288294	-0.505561	0.477872	0.481448	0.533155
48122	9.289502	-0.015633	1.300865	-0.556849	-0.158161	-0.036734	-0.605858	0.244589	-0.284179	-0.499691	0.482068	0.479583	0.536582
48123	9.586075	0.167013	1.428932	-0.568130	-0.214913	-0.027593	-0.607587	0.245008	-0.279439	-0.494392	0.486889	0.476658	0.539734
48124	9.916546	0.121452	1.433832	-0.544499	-0.225125	-0.002423	-0.609895	0.246279	-0.272395	-0.488305	0.491953	0.475193	0.541971
48125	9.793737	-0.128213	1.586619	-0.560813	-0.204966	-0.034649	-0.610770	0.247976	-0.264929	-0.483004	0.496489	0.472293	0.545110
48126	9.479346	-0.261513	1.600611	-0.551671	-0.196879	-0.041751	-0.613934	0.247087	-0.254037	-0.476624	0.500885	0.470797	0.547991
48127	9.443602	-0.431376	1.459969	-0.529639	-0.185575	-0.008853	-0.616244	0.248934	-0.247560	-0.472028	0.505121	0.467752	0.550682
48128	9.676427	-0.616060	1.539053	-0.542075	-0.164260	0.033353	-0.615403	0.252206	-0.240949	-0.466819	0.509717	0.465238	0.553012
48129	9.556648	-0.713017	1.375959	-0.556350	-0.139129	0.049811	-0.615705	0.254627	-0.236055	-0.462977	0.514214	0.460824	0.555767
48130	9.716997	-0.622738	1.285318	-0.527635	-0.072992	0.096675	-0.614274	0.255044	-0.233200	-0.459412	0.518200	0.456922	0.558240
48131	9.837420	-0.628135	1.316634	-0.551701	0.000978	0.100385	-0.612267	0.255904	-0.234638	-0.457403	0.521531	0.450709	0.561827
48132	9.726293	-0.578866	1.352484	-0.554647	0.112671	0.103185	-0.608246	0.256338	-0.238672	-0.455261	0.523690	0.444682	0.566343
48133	9.862112	-0.502663	1.305534	-0.557938	0.155715	0.129461	-0.605085	0.256637	-0.244847	-0.454818	0.525550	0.436630	0.571221
48134	10.526248	-0.873734	1.390955	-0.549010	0.128727	0.127161	-0.601633	0.256074	-0.250318	-0.453085	0.527624	0.430202	0.575546
48135	9.675045	-0.975237	0.924383	-0.541053	0.227832	0.113211	-0.596886	0.255517	-0.258519	-0.453151	0.528317	0.421806	0.581047
48136	9.863706	-0.804601	0.956060	-0.554977	0.073550	0.048592	-0.592875	0.258395	-0.264817	-0.449923	0.530361	0.416570	0.585453
48137	9.786657	-0.833363	0.917817	-0.548231	0.045658	-0.059102	-0.591718	0.256969	-0.267560	-0.446265	0.531774	0.411537	0.590510
48138	9.289394	-1.067798	0.809930	-0.544609	0.043983	-0.082176	-0.591266	0.252823	-0.270899	-0.441308	0.532927	0.408023	0.595611
48139	9.357225	-1.131464	0.747715	-0.532322	-0.037295	-0.066486	-0.591107	0.249531	-0.272366	-0.436971	0.535123	0.403968	0.599590
48140	9.578802	-1.219755	0.767737	-0.539728	-0.073494	-0.042432	-0.588938	0.245942	-0.272136	-0.431534	0.537906	0.401073	0.602973
48141	9.719378	-1.206563	0.699734	-0.548971	-0.107797	-0.028141	-0.591364	0.243086	-0.273578	-0.426842	0.541405	0.397006	0.605865
48142	10.205420	-1.155060	0.920847	-0.547201	-0.122460	0.003912	-0.593518	0.242649	-0.269988	-0.421444	0.545158	0.393896	0.608305
48143	9.968703	-1.061294	0.987785	-0.532585	-0.089847	-0.026235	-0.591376	0.244497	-0.266980	-0.417028	0.548304	0.389843	0.611124
48144	9.585723	-0.880105	0.971775	-0.552772	-0.114912	-0.037871	-0.592812	0.244206	-0.264682	-0.411072	0.551629	0.387011	0.613960
48145	9.489553	-0.928294	0.899940	-0.554479	-0.126144	0.008156	-0.594114	0.245335	-0.258507	-0.406490	0.555643	0.382597	0.616155
48146	9.565815	-1.114199	0.626407	-0.537977	-0.122768	0.026026	-0.594842	0.247192	-0.256191	-0.401374	0.559378	0.379262	0.618186
48147	9.793634	-1.334596	0.401390	-0.557361	-0.057238	0.065235	-0.594581	0.251755	-0.249276	-0.397924	0.562984	0.373608	0.620582
48148	9.870109	-1.436294	0.450757	-0.540333	0.068181	0.036355	-0.594745	0.256050	-0.247941	-0.394297	0.564398	0.368567	0.624615
48149	9.804276	-1.433397	0.847155	-0.532744	0.156846	-0.011018	-0.592326	0.260337	-0.245911	-0.391699	0.564561	0.362349	0.629719
48150	10.088346	-1.211530	1.049720	-0.550913	0.191568	-0.051176	-0.590760	0.263049	-0.243891	-0.387701	0.563804	0.357139	0.635818
48151	9.866646	-0.943722	1.131613	-0.558378	0.199324	-0.109712	-0.590767	0.265065	-0.246588	-0.383779	0.562872	0.351332	0.642226
48152	9.306657	-1.037162	1.087488	-0.547546	0.173863	-0.097168	-0.590040	0.263351	-0.248759	-0.379038	0.561903	0.346758	0.648347
48153	9.321288	-1.170724	1.004374	-0.531351	0.117505	-0.050642	-0.588177	0.264354	-0.250051	-0.375526	0.562189	0.341214	0.653067
48154	9.447242	-0.868806	1.092671	-0.562383	0.099576	-0.041988	-0.588173	0.263495	-0.250346	-0.370764	0.562607	0.336339	0.657939
48155	9.366887	-0.884705	1.175124	-0.545891	0.120143	-0.034867	-0.586457	0.265216	-0.252059	-0.367230	0.563036	0.330387	0.662553
48156	9.678006	-1.000422	1.151832	-0.535009	0.100962	-0.008032	-0.586742	0.264934	-0.253061	-0.363183	0.563395	0.325435	0.666916
48157	10.283773	-1.230147	1.361423	-0.548060	0.001164	0.080976	-0.584171	0.267940	-0.253765	-0.360324	0.566150	0.318988	0.669244
48158	9.759663	-1.058795	1.176542	-0.554388	-0.126474	0.046224	-0.584885	0.267081	-0.253769	-0.355270	0.569987	0.314777	0.670681
48159	9.477734	-0.676267	0.988979	-0.537921	-0.086630	0.014325	-0.585018	0.264934	-0.254220	-0.351006	0.573389	0.309858	0.672316
48160	9.548667	-0.772505	1.132544	-0.551971	0.003697	-0.004091	-0.585023	0.265646	-0.253067	-0.346073	0.575085	0.305304	0.675500
48161	9.748471	-1.096279	1.355812	-0.553453	0.054114	0.000878	-0.585728	0.262928	-0.253806	-0.342255	0.576577	0.299336	0.678836
48162	9.771258	-1.114730	1.520325	-0.540874	0.025041	0.020661	-0.585013	0.263933	-0.255089	-0.337873	0.578000	0.294465	0.681944
48163	9.790730	-1.003455	1.552891	-0.553055	-0.014250	-0.011071	-0.584718	0.262651	-0.257681	-0.333434	0.580305	0.289083	0.684470
48164	9.634364	-0.973797	1.499601	-0.552101	0.001208	-0.028873	-0.586150	0.261940	-0.258249	-0.328062	0.581779	0.284764	0.687618
48165	9.617897	-0.920698	1.470030	-0.546561	0.018334	-0.032447	-0.585565	0.259796	-0.260280	-0.323533	0.583422	0.279491	0.690529
48166	9.699642	-0.906409	1.518095	-0.542860	0.029097	-0.028030	-0.586709	0.258938	-0.259994	-0.318397	0.584395	0.275077	0.693858
48167	9.699475	-0.940217	1.523306	-0.526572	0.025534	-0.041092	-0.584829	0.255929	-0.261472	-0.313965	0.585716	0.270121	0.696705
48168	9.627690	-0.894202	1.464888	-0.537494	0.020160	-0.039424	-0.585975	0.255503	-0.262040	-0.308645	0.586658	0.265943	0.699889
48169	9.603580	-0.862552	1.476650	-0.545719	0.011155	-0.035928	-0.585679	0.253787	-0.263349	-0.303927	0.588281	0.260739	0.702544
48170	9.622741	-0.886799	1.484146	-0.549433	-0.002342	-0.035888	-0.587113	0.253360	-0.263056	-0.298359	0.589569	0.256463	0.705419
48171	9.685345	-0.857977	1.517574	-0.537508	0.012829	-0.025211	-0.584228	0.250345	-0.263683	-0.293842	0.591125	0.251230	0.707893
48172	9.675877	-0.828972	1.507596	-0.548339	0.025512	-0.027182	-0.586240	0.250925	-0.264233	-0.288513	0.591996	0.246675	0.710952
48173	9.637296	-0.853006	1.490999	-0.546575	0.014670	-0.025336	-0.586093	0.250208	-0.264242	-0.283843	0.593527	0.241296	0.713397
48174	9.685534	-0.877526	1.483958	-0.552912	0.014657	-0.020095	-0.585520	0.250350	-0.264245	-0.278469	0.594550	0.236628	0.716221
48175	9.657039	-0.872876	1.425943	-0.554060	-0.023132	-0.025187	-0.586382	0.250347	-0.262807	-0.273479	0.596615	0.231343	0.718150
48176	9.685719	-0.838884	1.478693	-0.548395	0.003697	-0.005816	-0.587245	0.250926	-0.263653	-0.268274	0.597772	0.226610	0.720657
48177	9.688209	-0.848659	1.464298	-0.557862	-0.056577	-0.010864	-0.588396	0.251211	-0.262353	-0.263245	0.600353	0.221271	0.722024
48178	9.618787	-0.746855	1.439088	-0.546121	-0.061061	-0.019545	-0.587676	0.250632	-0.261220	-0.257542	0.602306	0.217061	0.723729
48179	9.634056	-0.728189	1.347024	-0.543351	-0.056579	-0.017761	-0.589104	0.248915	-0.261084	-0.252537	0.604725	0.212016	0.724970
48180	9.658154	-0.704064	1.363639	-0.546062	-0.052042	-0.019583	-0.588813	0.247473	-0.258669	-0.246840	0.606485	0.207742	0.726697
48181	9.709149	-0.668266	1.341421	-0.554156	-0.042148	-0.012645	-0.589670	0.246327	-0.258245	-0.241789	0.608714	0.202412	0.728035
48182	9.726243	-0.690354	1.305394	-0.557683	-0.023159	-0.018109	-0.589669	0.246038	-0.257533	-0.236059	0.610052	0.197791	0.730063
48183	9.726131	-0.695112	1.317531	-0.559513	-0.021285	-0.025220	-0.590679	0.247187	-0.257512	-0.230792	0.611893	0.192438	0.731635
48184	9.735646	-0.712031	1.327374	-0.532138	-0.010764	-0.007272	-0.589247	0.247317	-0.254517	-0.225550	0.612907	0.187982	0.733577
48185	9.711576	-0.719206	1.315402	-0.553917	-0.006126	-0.011099	-0.588954	0.246319	-0.256247	-0.220570	0.614496	0.182471	0.735152
48186	9.701882	-0.714266	1.322610	-0.542868	0.012645	-0.000471	-0.590398	0.248329	-0.256214	-0.215353	0.615177	0.177654	0.737306
48187	9.702016	-0.753167	1.286793	-0.553878	-0.005291	-0.004032	-0.590686	0.248326	-0.255354	-0.210436	0.616722	0.172052	0.738762
48188	9.711802	-0.743636	1.274590	-0.546551	0.005504	-0.005778	-0.590110	0.247892	-0.254504	-0.205041	0.617440	0.167262	0.740776
48189	9.682960	-0.741128	1.260101	-0.530186	0.003557	0.001498	-0.588681	0.249322	-0.254643	-0.200485	0.618719	0.161908	0.742145
48190	9.680706	-0.763064	1.228931	-0.553860	-0.006225	-0.000490	-0.590115	0.248893	-0.253921	-0.195013	0.619595	0.156977	0.743929
48191	9.682821	-0.787082	1.255780	-0.537468	-0.001840	0.004094	-0.589112	0.249613	-0.255639	-0.190346	0.620937	0.151508	0.745152
48192	9.670644	-0.845106	1.241944	-0.555537	0.011750	0.004674	-0.589260	0.250616	-0.255340	-0.184959	0.621501	0.146406	0.747055
48193	9.697417	-0.811511	1.229450	-0.571095	0.000229	-0.007811	-0.589833	0.250333	-0.256054	-0.179664	0.622844	0.140575	0.748348
48194	9.752585	-0.818853	1.270542	-0.553936	-0.006928	-0.021712	-0.588975	0.251190	-0.255766	-0.173822	0.623537	0.135881	0.750016
48195	9.726869	-0.797543	1.173670	-0.517768	-0.032263	-0.028209	-0.588971	0.250188	-0.256063	-0.168759	0.625064	0.131221	0.750731
48196	9.668511	-0.840470	1.208061	-0.551887	0.026359	-0.018371	-0.591132	0.251765	-0.254884	-0.163055	0.625191	0.126395	0.752711
48197	9.660954	-0.888659	1.225526	-0.559458	-0.021313	-0.023484	-0.590421	0.253193	-0.253730	-0.157542	0.626649	0.121010	0.753557
48198	9.750259	-0.864975	1.237226	-0.555805	-0.021400	-0.014573	-0.590279	0.253189	-0.252586	-0.151702	0.627446	0.116223	0.754845
48199	9.682693	-0.850016	1.241983	-0.561123	0.000242	-0.014780	-0.590715	0.254335	-0.252284	-0.146316	0.628539	0.110640	0.755836
48200	9.682507	-0.864412	1.259061	-0.552034	0.000181	-0.012907	-0.591008	0.255768	-0.251980	-0.140576	0.628933	0.105814	0.757288
48201	9.711227	-0.864396	1.290439	-0.550107	0.018178	-0.011221	-0.591287	0.253761	-0.251427	-0.135390	0.629666	0.100303	0.758373
48202	9.706381	-0.854652	1.297587	-0.551921	0.020004	-0.013023	-0.592002	0.253337	-0.252857	-0.129670	0.629691	0.095418	0.759981
48203	9.711020	-0.844831	1.326472	-0.558997	0.046980	-0.003540	-0.590147	0.255766	-0.251987	-0.124512	0.629957	0.089601	0.761330
48204	9.681850	-0.863878	1.343641	-0.551843	0.032597	-0.011339	-0.589705	0.253477	-0.253446	-0.118824	0.629723	0.084655	0.762996
48205	9.739666	-0.854453	1.362792	-0.556374	0.032577	-0.006072	-0.589283	0.255483	-0.253714	-0.113606	0.630128	0.078947	0.764068
48206	9.734538	-0.863878	1.396738	-0.539109	0.034294	-0.005884	-0.590712	0.254345	-0.255146	-0.108145	0.629780	0.074118	0.765629
48207	9.628693	-0.858648	1.353320	-0.522843	0.019806	-0.007393	-0.590145	0.256210	-0.256275	-0.103284	0.630240	0.068970	0.766402
48208	9.686266	-0.882970	1.387349	-0.562761	0.029936	-0.010569	-0.590291	0.256640	-0.255984	-0.097430	0.629935	0.063843	0.767863
48209	9.662187	-0.907111	1.368317	-0.567275	0.032650	-0.009761	-0.590003	0.256642	-0.256844	-0.091966	0.630218	0.058019	0.768766
48210	9.649989	-0.940873	1.368710	-0.562781	0.019030	-0.000785	-0.590577	0.256647	-0.257841	-0.086232	0.630017	0.052786	0.769971
48211	9.623158	-0.974422	1.388454	-0.573624	0.032672	-0.009853	-0.589431	0.257361	-0.257843	-0.080662	0.630238	0.046867	0.770777
48212	9.627932	-0.998653	1.383885	-0.546403	0.025301	-0.005953	-0.589429	0.256786	-0.257563	-0.075047	0.629836	0.041938	0.771956
48213	9.618144	-0.974239	1.412626	-0.549140	0.028990	-0.013969	-0.588996	0.256505	-0.259573	-0.069699	0.630003	0.036455	0.772599
48214	9.649370	-0.954918	1.441369	-0.545495	0.028919	-0.007726	-0.588996	0.256795	-0.260428	-0.064058	0.629473	0.031557	0.773734
48215	9.565342	-0.954751	1.383478	-0.530054	0.030704	-0.014648	-0.588130	0.255644	-0.259875	-0.058923	0.629524	0.026379	0.774295
48216	9.661604	-0.887241	1.452681	-0.549394	-0.003350	-0.023487	-0.589278	0.255795	-0.261152	-0.052961	0.629422	0.021658	0.774954
48217	9.705256	-0.887682	1.426044	-0.541238	-0.006069	-0.025134	-0.588989	0.255655	-0.262444	-0.047486	0.629985	0.016490	0.774978
48218	9.676348	-0.872997	1.425918	-0.563862	0.000214	-0.011287	-0.589273	0.254505	-0.261023	-0.041521	0.629777	0.011390	0.775582
48219	9.647662	-0.819701	1.415695	-0.517621	-0.012622	-0.010666	-0.589412	0.253937	-0.262745	-0.036550	0.630363	0.006423	0.775413
48220	9.662404	-0.771513	1.405471	-0.542105	0.002028	-0.023417	-0.589258	0.252082	-0.265199	-0.030662	0.630040	0.001817	0.775955
48221	9.686428	-0.771573	1.419940	-0.553942	-0.007004	-0.014650	-0.590110	0.249936	-0.265644	-0.025155	0.630499	-0.003652	0.775774
48222	9.676771	-0.727868	1.441215	-0.570166	0.019267	-0.022075	-0.588945	0.246789	-0.268263	-0.018923	0.629854	-0.008713	0.776434
48223	9.652355	-0.766282	1.458594	-0.559288	0.011037	-0.014831	-0.588797	0.245641	-0.267990	-0.013327	0.629961	-0.014254	0.776381
48224	9.695986	-0.708517	1.462724	-0.532148	-0.007138	-0.010847	-0.589370	0.245646	-0.269130	-0.007749	0.629641	-0.018852	0.776619
48225	9.698418	-0.703698	1.462667	-0.537439	0.018100	-0.009294	-0.589797	0.245078	-0.270278	-0.002492	0.629564	-0.024103	0.776571
48226	9.662146	-0.681594	1.481802	-0.542106	0.003791	-0.018997	-0.589354	0.242211	-0.270312	0.003347	0.629015	-0.028749	0.776855
48227	9.676740	-0.672078	1.472010	-0.543049	-0.006186	-0.010980	-0.589071	0.243068	-0.269733	0.008704	0.629248	-0.034043	0.776410
48228	9.679237	-0.669738	1.462314	-0.544942	-0.003216	-0.039328	-0.590218	0.242784	-0.269727	0.014894	0.628754	-0.038469	0.776509
48229	9.652853	-0.630913	1.459499	-0.546759	-0.006885	-0.031365	-0.589064	0.241636	-0.270034	0.020629	0.628940	-0.043538	0.775959
48230	9.698804	-0.573086	1.475709	-0.548581	-0.006893	-0.028716	-0.589201	0.240499	-0.272764	0.026699	0.628425	-0.048146	0.775919
48231	9.658259	-0.578074	1.410567	-0.552172	-0.006959	-0.019917	-0.591345	0.238204	-0.270625	0.032340	0.628529	-0.053413	0.775276
48232	9.675004	-0.563510	1.436966	-0.530430	-0.014253	-0.021384	-0.590620	0.236483	-0.270935	0.038061	0.628064	-0.057826	0.775076
48233	9.678493	-0.508635	1.325180	-0.528758	-0.039483	-0.021196	-0.591335	0.236201	-0.271791	0.043406	0.628624	-0.062707	0.773961
48234	9.648716	-0.549008	1.410256	-0.552075	0.003756	-0.009365	-0.591190	0.235916	-0.272368	0.049237	0.627784	-0.067576	0.773884
48235	9.687112	-0.587863	1.420305	-0.538692	-0.030447	-0.019611	-0.591184	0.234189	-0.270240	0.054702	0.628126	-0.072597	0.772784
48236	9.726029	-0.554406	1.398129	-0.559552	-0.028603	-0.012776	-0.592339	0.236208	-0.273071	0.060635	0.627712	-0.077557	0.772195
48237	9.661103	-0.559042	1.364433	-0.555753	-0.008902	-0.002249	-0.591765	0.236060	-0.272219	0.066089	0.627606	-0.083003	0.771268
48238	9.697112	-0.556686	1.390943	-0.535769	-0.013596	0.008635	-0.592627	0.235915	-0.271069	0.071413	0.626887	-0.087833	0.770843
48239	9.749904	-0.564043	1.427205	-0.572000	0.009188	-0.000767	-0.590188	0.236341	-0.271656	0.077091	0.626403	-0.093491	0.770023
48240	9.711287	-0.592895	1.413079	-0.552040	0.000013	0.006589	-0.591340	0.237204	-0.271781	0.082670	0.625385	-0.098512	0.769646
48241	9.667915	-0.597532	1.401105	-0.539189	0.012416	0.022578	-0.591203	0.238345	-0.270195	0.087592	0.624785	-0.103920	0.768877
48242	9.672389	-0.645766	1.423388	-0.539269	0.001650	0.017329	-0.590627	0.238059	-0.270632	0.092843	0.623676	-0.108861	0.768477
48243	9.698727	-0.701525	1.423975	-0.544622	0.014258	0.020726	-0.591071	0.241071	-0.271026	0.097872	0.622973	-0.114299	0.767634
48244	9.647767	-0.698559	1.460261	-0.537281	0.024996	0.024272	-0.588919	0.241498	-0.271611	0.103038	0.621429	-0.119236	0.767458
48245	9.633267	-0.717850	1.453245	-0.533697	0.012298	0.031464	-0.589499	0.243078	-0.272448	0.107764	0.620682	-0.124618	0.766558
48246	9.696006	-0.742477	1.443769	-0.562761	0.014278	0.027584	-0.589643	0.243078	-0.272447	0.113163	0.619176	-0.129991	0.766105
48247	9.705474	-0.752084	1.463197	-0.542698	0.021286	0.039275	-0.588783	0.243655	-0.274022	0.117906	0.618180	-0.135561	0.765229
48248	9.671852	-0.766556	1.434403	-0.542736	0.014082	0.038427	-0.587354	0.245228	-0.274016	0.122882	0.616627	-0.140744	0.764763
48249	9.671741	-0.795561	1.434727	-0.560941	0.003292	0.045354	-0.587779	0.244086	-0.275027	0.127706	0.615774	-0.146684	0.763543
48250	9.681266	-0.819762	1.439818	-0.535500	0.004988	0.043870	-0.586212	0.246952	-0.276153	0.132476	0.614298	-0.151826	0.762913
48251	9.666673	-0.848675	1.440160	-0.551906	-0.002096	0.038408	-0.585353	0.247523	-0.275868	0.137277	0.613499	-0.157529	0.761550
48252	9.647437	-0.829217	1.439969	-0.562805	0.003441	0.029398	-0.586069	0.247241	-0.277010	0.142588	0.611952	-0.162892	0.760690
48253	9.658777	-0.891739	1.503486	-0.524868	-0.024562	0.017620	-0.586211	0.246809	-0.276155	0.147297	0.611566	-0.167963	0.758999
48254	9.669121	-0.795378	1.461313	-0.544728	-0.009248	0.028811	-0.586071	0.247670	-0.276719	0.152345	0.610200	-0.173056	0.757957
48255	9.686170	-0.839250	1.420695	-0.544885	-0.032599	0.020990	-0.586791	0.247956	-0.275852	0.157217	0.609797	-0.178464	0.756030
48256	9.676376	-0.875445	1.421112	-0.544838	-0.018057	0.006741	-0.585646	0.248960	-0.276995	0.162558	0.608577	-0.183291	0.754727
48257	9.638141	-0.853692	1.382253	-0.546663	-0.014350	-0.003922	-0.584790	0.249958	-0.275846	0.167888	0.607912	-0.188329	0.752854
48258	9.679145	-0.851503	1.387007	-0.546661	-0.012528	-0.005694	-0.585789	0.248523	-0.274852	0.173444	0.606583	-0.192990	0.751484
48259	9.686377	-0.853966	1.387025	-0.543072	-0.017918	-0.009157	-0.584364	0.250813	-0.274839	0.178789	0.605932	-0.197886	0.749481
