# Supplementary material for: Identification of Haptic Based Guiding Using Hard Reins
Source: PLoS One. 2015 Jul 22;10(7):e0132020. doi: 10.1371/journal.pone.0132020 (PMC4511788; doi:10.1371/journal.pone.0132020)
Supplement: S8 File — (ZIP) [file pone.0132020.s008.zip › Exp2_MotionData1/Subject2/path1/T10/fh10.txt]

// Start Time: 0
// Sample rate: 25.0Hz
// Scenario: 4.9
// Firmware Version: 2.6.1
Counter	Acc_X	Acc_Y	Acc_Z	Gyr_X	Gyr_Y	Gyr_Z	Mag_X	Mag_Y	Mag_Z	Quat_w	Quat_x	Quat_y	Quat_z
47678	1.036094	-9.757195	-0.987309	-0.024709	0.007287	0.003475	0.147220	0.641262	-0.113785	-0.649074	0.695596	0.259500	-0.165860
47679	1.089693	-9.690351	-1.015845	0.000396	-0.004934	-0.010487	0.147353	0.640983	-0.113528	-0.649100	0.695475	0.259755	-0.165864
47680	1.065111	-9.752538	-0.963471	-0.023786	0.000294	-0.005364	0.146553	0.640987	-0.112465	-0.648761	0.695736	0.259999	-0.165711
47681	1.036549	-9.694570	-0.957751	0.009326	0.005559	-0.005083	0.145497	0.640716	-0.113502	-0.648948	0.695563	0.260014	-0.165684
47682	1.012311	-9.708665	-0.909635	-0.006770	0.014304	-0.006046	0.145756	0.640991	-0.112190	-0.648921	0.695645	0.260032	-0.165418
47683	0.987505	-9.799935	-0.929698	0.008488	0.023089	-0.013845	0.147095	0.639040	-0.112361	-0.649218	0.695493	0.259941	-0.165032
47684	1.032283	-9.619609	-0.839082	0.007518	0.007279	-0.003314	0.146291	0.639877	-0.111552	-0.649346	0.695384	0.259957	-0.164966
47685	1.031490	-9.728073	-0.914830	0.063000	0.016057	-0.001135	0.145507	0.639328	-0.114173	-0.650326	0.694563	0.259600	-0.165126
47686	1.055964	-9.684762	-0.847246	0.039727	0.025645	0.002254	0.146566	0.640989	-0.116011	-0.650975	0.694120	0.259204	-0.165055
47687	1.055695	-9.718766	-0.955791	0.065659	0.005551	0.002366	0.146431	0.640851	-0.115222	-0.651924	0.693245	0.258926	-0.165420
47688	1.075396	-9.668150	-0.871258	0.034403	0.014297	-0.010164	0.145776	0.640022	-0.116271	-0.652483	0.692773	0.258855	-0.165305
47689	1.075090	-9.709201	-0.924603	0.034376	0.014293	-0.003122	0.146312	0.639881	-0.117594	-0.653061	0.692306	0.258644	-0.165312
47690	1.069812	-9.771714	-0.930084	0.028991	0.002045	-0.003216	0.147109	0.640015	-0.117999	-0.653457	0.691898	0.258656	-0.165432
47691	1.094422	-9.709175	-0.867087	-0.008610	0.003754	0.000926	0.145797	0.638357	-0.119703	-0.653370	0.691980	0.258671	-0.165413
47692	1.055905	-9.689866	-0.943443	0.043315	-0.006687	-0.006647	0.145801	0.638219	-0.120492	-0.653928	0.691334	0.258809	-0.165694
47693	1.040985	-9.754298	-0.814268	0.002111	-0.004986	0.000097	0.145658	0.639886	-0.120342	-0.653944	0.691244	0.258914	-0.165840
47694	1.070357	-9.697004	-0.881160	0.014658	0.003772	0.000224	0.145642	0.641690	-0.118748	-0.654140	0.691048	0.258900	-0.165904
47695	1.055681	-9.725533	-0.809257	0.029886	0.000282	-0.006730	0.145386	0.641554	-0.121109	-0.654590	0.690577	0.258940	-0.166031
47696	1.055338	-9.775809	-0.732921	0.000301	0.000234	0.003617	0.144869	0.639614	-0.122040	-0.654554	0.690569	0.258989	-0.166128
47697	1.075040	-9.718587	-0.847800	0.032549	-0.006723	-0.003215	0.146466	0.638216	-0.120896	-0.654993	0.690056	0.259062	-0.166412
47698	1.074929	-9.737506	-0.742264	0.034275	0.003722	0.010928	0.144866	0.640030	-0.121773	-0.655424	0.689658	0.258836	-0.166718
47699	1.065334	-9.727868	-0.761298	0.055815	-0.002354	-0.004793	0.145410	0.639056	-0.123892	-0.656213	0.688844	0.258796	-0.167041
47700	1.070287	-9.708839	-0.818805	0.068346	0.002031	-0.002919	0.143298	0.637819	-0.125186	-0.657147	0.687917	0.258677	-0.167373
47701	1.056022	-9.679657	-0.751049	0.014622	-0.017247	-0.001610	0.144630	0.638090	-0.127042	-0.657279	0.687611	0.258927	-0.167728
47702	1.048604	-9.703683	-0.760875	0.012829	-0.008502	0.001931	0.143303	0.637820	-0.126762	-0.657378	0.687403	0.259064	-0.167981
47703	1.065521	-9.703639	-0.703337	0.034334	-0.009368	-0.006733	0.144362	0.638369	-0.126904	-0.657838	0.686837	0.259215	-0.168261
47704	1.070221	-9.722816	-0.669950	0.033409	-0.010263	-0.001462	0.143698	0.638929	-0.127545	-0.658224	0.686337	0.259345	-0.168593
47705	1.036419	-9.722507	-0.655234	0.018227	-0.003250	-0.005943	0.143964	0.639206	-0.128202	-0.658493	0.686005	0.259457	-0.168718
47706	1.040878	-9.775358	-0.622231	0.041401	0.007198	0.015398	0.143978	0.638096	-0.130578	-0.659019	0.685543	0.259107	-0.169081
47707	1.041352	-9.708114	-0.655111	0.045004	0.005465	0.011027	0.143464	0.635878	-0.131643	-0.659646	0.684973	0.258779	-0.169449
47708	1.046150	-9.712917	-0.640787	0.019997	0.010725	0.002049	0.144269	0.635319	-0.133236	-0.659941	0.684736	0.258636	-0.169476
47709	1.060133	-9.780658	-0.733018	0.044998	0.007219	0.014539	0.145336	0.635036	-0.134306	-0.660562	0.684191	0.258237	-0.169866
47710	1.036267	-9.741925	-0.713139	0.034290	0.005485	0.007420	0.144539	0.635874	-0.135336	-0.661008	0.683774	0.258039	-0.170108
47711	0.990602	-9.712601	-0.678759	0.011013	0.000233	0.008132	0.144799	0.637262	-0.136114	-0.661146	0.683624	0.257935	-0.170334
47712	1.004880	-9.741621	-0.693637	0.023596	-0.002358	-0.005013	0.142419	0.635608	-0.135963	-0.661446	0.683257	0.258050	-0.170465
47713	0.992584	-9.774981	-0.621810	0.002051	-0.013774	0.005357	0.143878	0.636295	-0.136767	-0.661396	0.683166	0.258199	-0.170801
47714	1.022016	-9.712567	-0.587698	0.018131	-0.008552	0.011665	0.144415	0.634347	-0.135481	-0.661535	0.682940	0.258177	-0.171201
47715	1.041127	-9.741582	-0.588197	0.023550	0.008959	0.005588	0.144417	0.635460	-0.137834	-0.661895	0.682642	0.257948	-0.171341
47716	1.060273	-9.765785	-0.588640	-0.022931	0.000221	-0.007129	0.144009	0.637128	-0.137811	-0.661580	0.682887	0.258219	-0.171171
47717	1.060272	-9.765800	-0.593447	0.012881	0.017730	-0.006805	0.143349	0.636020	-0.137024	-0.661883	0.682696	0.258080	-0.170971
47718	1.096363	-9.785223	-0.560333	0.011046	0.014194	0.001084	0.145203	0.636705	-0.137045	-0.662079	0.682586	0.257926	-0.170883
47719	1.103788	-9.756724	-0.661016	-0.005977	0.019436	0.010677	0.144934	0.636427	-0.135468	-0.662074	0.682741	0.257593	-0.170791
47720	1.079898	-9.722672	-0.597928	-0.006902	0.019416	0.015970	0.144143	0.635599	-0.135727	-0.661999	0.682961	0.257235	-0.170743
47721	1.016990	-9.739082	-0.619205	0.005651	0.014209	0.009010	0.144933	0.636705	-0.135465	-0.662130	0.682935	0.256955	-0.170759
47722	1.011873	-9.779868	-0.597998	0.027119	0.007217	0.007371	0.145202	0.637260	-0.137565	-0.662486	0.682618	0.256759	-0.170939
47723	1.007083	-9.774961	-0.578673	0.009206	0.007201	0.010767	0.145734	0.636980	-0.137313	-0.662623	0.682530	0.256535	-0.171093
47724	1.060899	-9.679122	-0.563614	0.009226	-0.012046	0.001008	0.144539	0.636291	-0.136251	-0.662659	0.682354	0.256737	-0.171355
47725	1.031456	-9.746052	-0.501639	0.048624	0.003720	-0.003060	0.145073	0.636706	-0.137569	-0.663365	0.681659	0.256613	-0.171576
47726	0.968447	-9.774659	-0.578336	0.023569	0.000245	-0.001478	0.145372	0.631706	-0.139068	-0.663667	0.681320	0.256640	-0.171713
47727	1.031711	-9.707817	-0.582920	-0.015847	-0.001558	0.008797	0.144837	0.632542	-0.139183	-0.663424	0.681524	0.256645	-0.171833
47728	1.019803	-9.685944	-0.539303	0.027113	0.000205	0.005599	0.146013	0.634896	-0.137864	-0.663751	0.681176	0.256559	-0.172078
47729	1.017027	-9.736435	-0.539860	0.030722	0.000224	-0.001434	0.145762	0.633509	-0.139712	-0.664188	0.680715	0.256520	-0.172276
47730	1.007053	-9.779713	-0.559499	0.027094	0.015943	0.014453	0.146817	0.634614	-0.139455	-0.664563	0.680466	0.256107	-0.172428
47731	1.016899	-9.755560	-0.501623	0.022664	0.021199	0.004747	0.145234	0.634069	-0.141537	-0.664975	0.680216	0.255732	-0.172382
47732	1.045875	-9.751402	-0.641227	-0.001512	0.014200	0.010709	0.145356	0.635734	-0.141260	-0.664963	0.680319	0.255499	-0.172368
47733	1.026387	-9.777473	-0.564447	-0.022956	0.022948	0.004415	0.145633	0.634345	-0.142066	-0.664761	0.680683	0.255265	-0.172057
47734	1.031112	-9.791958	-0.569462	-0.019405	0.010693	0.007036	0.146162	0.633369	-0.140114	-0.664501	0.680995	0.255184	-0.171945
47735	1.028808	-9.775220	-0.607705	-0.008700	0.007188	0.014155	0.146557	0.633644	-0.139461	-0.664376	0.681167	0.254979	-0.172050
47736	0.992576	-9.779468	-0.516109	-0.037254	0.007217	-0.005430	0.146952	0.634753	-0.140506	-0.663897	0.681639	0.255180	-0.171732
47737	0.997808	-9.726295	-0.419404	-0.033764	0.008904	0.012232	0.147607	0.635304	-0.138803	-0.663448	0.682138	0.255063	-0.171662
47738	1.012405	-9.707520	-0.534681	0.030688	-0.013784	0.002047	0.148002	0.635579	-0.138413	-0.663765	0.681677	0.255197	-0.172067
47739	1.031119	-9.794069	-0.473347	0.012780	0.004554	0.008127	0.148278	0.634468	-0.139741	-0.663945	0.681520	0.255034	-0.172238
47740	0.997424	-9.774886	-0.578588	-0.003332	-0.002424	0.010644	0.147480	0.634889	-0.139856	-0.663824	0.681589	0.255026	-0.172438
47741	1.016986	-9.741319	-0.563950	-0.008648	0.001965	0.000048	0.148407	0.634605	-0.138691	-0.663725	0.681668	0.255082	-0.172427
47742	1.036577	-9.703015	-0.573293	-0.012219	-0.003284	-0.002639	0.148282	0.634190	-0.140269	-0.663525	0.681786	0.255295	-0.172414
47743	1.055482	-9.760893	-0.574122	-0.015825	-0.013795	-0.000077	0.148006	0.634885	-0.138551	-0.663247	0.681905	0.255589	-0.172577
47744	1.084451	-9.765593	-0.463866	0.019927	0.000161	0.009034	0.147609	0.635165	-0.139199	-0.663464	0.681669	0.255483	-0.172834
47745	1.058018	-9.746260	-0.501871	0.034273	0.007188	0.005652	0.148544	0.635022	-0.140659	-0.663960	0.681221	0.255249	-0.173041
47746	1.028982	-9.755537	-0.463272	0.014517	-0.001595	0.017818	0.147748	0.635166	-0.141039	-0.664062	0.681094	0.255069	-0.173414
47747	1.031375	-9.755820	-0.549821	-0.008694	0.010679	0.012408	0.147740	0.635442	-0.139329	-0.663968	0.681262	0.254847	-0.173442
47748	0.963402	-9.803602	-0.617081	0.032444	0.003716	0.016219	0.149345	0.634046	-0.140418	-0.664348	0.680909	0.254550	-0.173807
47749	0.963990	-9.721793	-0.606531	-0.006859	0.021222	0.007201	0.149209	0.635158	-0.141456	-0.664346	0.681067	0.254252	-0.173631
47750	0.925337	-9.721697	-0.673494	0.005666	0.014251	0.007280	0.149213	0.633769	-0.140156	-0.664445	0.681059	0.254035	-0.173602
47751	0.959138	-9.726419	-0.558473	0.032486	-0.003267	0.003874	0.149879	0.633904	-0.141216	-0.664862	0.680595	0.253972	-0.173917
47752	0.973140	-9.793924	-0.573791	-0.039129	-0.008552	0.010364	0.150661	0.636121	-0.140549	-0.664224	0.681120	0.254170	-0.174010
47753	1.005207	-9.702513	-0.488895	-0.048069	-0.008575	0.006781	0.149874	0.634598	-0.140946	-0.663506	0.681723	0.254419	-0.174025
47754	1.009824	-9.733680	-0.443627	0.002052	-0.002439	0.003636	0.150398	0.635011	-0.139506	-0.663483	0.681686	0.254486	-0.174157
47755	0.997743	-9.735872	-0.405093	0.018176	0.003693	0.000253	0.151200	0.635008	-0.141225	-0.663758	0.681415	0.254429	-0.174255
47756	0.968783	-9.731056	-0.476892	0.018182	0.007213	0.002039	0.151600	0.633755	-0.139668	-0.664011	0.681192	0.254328	-0.174311
47757	1.000143	-9.736068	-0.462799	0.011921	0.028186	0.007346	0.150004	0.634597	-0.140160	-0.664303	0.681122	0.253870	-0.174138
47758	0.971081	-9.745667	-0.529956	0.039693	0.025608	0.000498	0.150276	0.633346	-0.139914	-0.664947	0.680667	0.253475	-0.174035
47759	0.987776	-9.774678	-0.535240	0.030738	0.025598	0.002184	0.150541	0.634595	-0.141744	-0.665498	0.680312	0.253057	-0.173924
47760	0.997617	-9.746184	-0.631137	0.045095	0.023010	-0.004765	0.150675	0.634734	-0.142402	-0.666219	0.679749	0.252750	-0.173814
47761	0.944426	-9.755375	-0.625976	0.048668	0.007285	-0.008307	0.149760	0.632656	-0.143065	-0.666950	0.679043	0.252658	-0.173900
47762	0.929668	-9.793673	-0.602255	-0.008639	0.005499	0.000077	0.149368	0.632382	-0.144375	-0.666834	0.679157	0.252709	-0.173827
47763	0.934820	-9.750261	-0.551327	-0.010426	-0.006751	-0.005261	0.150824	0.632234	-0.143086	-0.666675	0.679212	0.252969	-0.173846
47764	1.010045	-9.702440	-0.452884	0.011969	-0.016387	-0.016603	0.149492	0.633074	-0.143057	-0.666789	0.678894	0.253458	-0.173941
47765	1.009357	-9.798651	-0.453984	-0.005900	0.007232	-0.015786	0.149754	0.634184	-0.143706	-0.666799	0.678882	0.253659	-0.173652
47766	1.036141	-9.769805	-0.391393	0.005693	0.001952	-0.010437	0.149497	0.633075	-0.144370	-0.666897	0.678740	0.253848	-0.173556
47767	1.041133	-9.745907	-0.429617	0.027166	0.015950	-0.004939	0.149631	0.632797	-0.144375	-0.667366	0.678370	0.253671	-0.173459
47768	1.080042	-9.707740	-0.434321	0.027149	0.014181	-0.001424	0.149762	0.633908	-0.145548	-0.667786	0.678030	0.253497	-0.173424
47769	1.074925	-9.746333	-0.482790	0.018231	0.008083	-0.008566	0.150302	0.632794	-0.146355	-0.668106	0.677733	0.253509	-0.173336
47770	1.036098	-9.774718	-0.425098	0.041443	0.008941	0.001304	0.148980	0.632802	-0.147911	-0.668682	0.677196	0.253324	-0.173485
47771	1.002222	-9.784089	-0.429720	0.011961	0.014213	-0.006814	0.149769	0.634048	-0.147911	-0.668942	0.677012	0.253251	-0.173306
47772	0.997673	-9.745508	-0.410010	0.010122	0.001943	0.000186	0.148442	0.633916	-0.147629	-0.669063	0.676865	0.253278	-0.173371
47773	1.031559	-9.736020	-0.366931	0.019889	-0.008603	0.012546	0.149518	0.631689	-0.148062	-0.669248	0.676594	0.253221	-0.173800
47774	0.987956	-9.754922	-0.366772	0.054016	-0.001519	-0.013605	0.148190	0.631835	-0.148040	-0.669994	0.675778	0.253325	-0.173947
47775	0.958937	-9.759608	-0.400224	0.051285	0.001967	-0.001268	0.148865	0.631694	-0.151335	-0.670704	0.675052	0.253202	-0.174209
47776	0.915445	-9.763990	-0.371057	0.016365	-0.003294	0.001995	0.149666	0.630718	-0.150963	-0.670876	0.674812	0.253254	-0.174402
47777	0.949453	-9.733252	-0.457522	0.034281	-0.001527	0.000368	0.148745	0.629751	-0.151746	-0.671329	0.674313	0.253212	-0.174649
47778	0.954292	-9.733171	-0.419107	0.030707	-0.012025	-0.004986	0.148879	0.629890	-0.152272	-0.671675	0.673814	0.253424	-0.174938
47779	0.948888	-9.812581	-0.444009	0.034303	0.000234	-0.004929	0.148606	0.631836	-0.153299	-0.672150	0.673298	0.253429	-0.175093
47780	0.997699	-9.740801	-0.443604	0.000283	0.001072	0.000113	0.148081	0.630728	-0.153040	-0.672134	0.673279	0.253504	-0.175121
47781	0.997557	-9.760087	-0.458246	-0.003300	0.008941	0.003636	0.149153	0.630168	-0.155294	-0.672111	0.673347	0.253410	-0.175082
47782	1.047977	-9.803529	-0.377462	-0.022973	0.007168	-0.001826	0.147816	0.631007	-0.153821	-0.671817	0.673650	0.253517	-0.174890
47783	1.099145	-9.741249	-0.331522	-0.056966	0.008887	-0.003834	0.148476	0.630586	-0.151997	-0.671097	0.674401	0.253714	-0.174476
47784	1.118445	-9.746013	-0.266849	0.014619	0.021136	-0.003276	0.147411	0.631008	-0.151714	-0.671387	0.674242	0.253515	-0.174260
47785	1.079387	-9.803547	-0.303226	-0.017605	0.032506	0.003581	0.148474	0.631559	-0.153038	-0.671295	0.674581	0.253160	-0.173824
47786	1.065382	-9.733879	-0.367198	-0.037282	0.042134	0.007017	0.147945	0.630450	-0.151727	-0.670953	0.675240	0.252729	-0.173208
47787	1.009521	-9.776886	-0.415280	0.011052	0.029065	0.000281	0.149273	0.630860	-0.152663	-0.671239	0.675166	0.252365	-0.172918
47788	0.978360	-9.745298	-0.390613	-0.008649	0.017689	0.000112	0.149662	0.631412	-0.150956	-0.671187	0.675326	0.252246	-0.172673
47789	0.944695	-9.725755	-0.378080	-0.008699	0.004555	0.007127	0.149268	0.630581	-0.150695	-0.671058	0.675467	0.252185	-0.172709
47790	0.944294	-9.783327	-0.328266	0.014577	0.011557	0.004666	0.149271	0.630998	-0.152267	-0.671270	0.675313	0.252016	-0.172735
47791	0.983110	-9.759474	-0.294678	-0.005129	0.000156	0.005354	0.148209	0.629892	-0.150424	-0.671175	0.675381	0.252022	-0.172828
47792	1.007419	-9.735743	-0.337877	0.021747	0.003677	0.000275	0.149412	0.629192	-0.151762	-0.671461	0.675085	0.251984	-0.172930
47793	1.045718	-9.784047	-0.305115	0.012751	0.007133	0.010773	0.149673	0.629885	-0.151497	-0.671626	0.674962	0.251762	-0.173092
47794	1.030943	-9.820358	-0.418368	0.019984	0.008945	-0.002385	0.150208	0.629605	-0.152296	-0.671924	0.674694	0.251696	-0.173078
47795	1.045644	-9.789343	-0.463804	-0.030162	0.017655	0.010501	0.149146	0.629193	-0.151495	-0.671559	0.675186	0.251487	-0.172875
47796	0.978619	-9.707020	-0.457472	-0.033770	0.000168	0.012211	0.149408	0.630025	-0.151885	-0.671034	0.675679	0.251538	-0.172916
47797	1.012165	-9.745578	-0.395715	0.003798	-0.006841	0.010677	0.150077	0.628355	-0.150730	-0.671001	0.675634	0.251538	-0.173217
47798	0.920185	-9.773899	-0.452930	0.010986	0.005454	0.009035	0.151127	0.630154	-0.150203	-0.671123	0.675534	0.251390	-0.173352
47799	0.978303	-9.754773	-0.342652	-0.022993	0.018538	0.005294	0.151802	0.628484	-0.150755	-0.670872	0.675912	0.251213	-0.173106
47800	0.997540	-9.764691	-0.391001	-0.019422	0.026406	0.010629	0.149931	0.631272	-0.151749	-0.670676	0.676292	0.250890	-0.172849
47801	1.011955	-9.774485	-0.410466	-0.020283	0.014181	-0.000001	0.151259	0.629875	-0.149682	-0.670458	0.676591	0.250836	-0.172603
47802	1.060825	-9.697586	-0.309058	-0.052455	0.029025	-0.006352	0.150592	0.629878	-0.148753	-0.669890	0.677343	0.250805	-0.171901
47803	1.041425	-9.707217	-0.361878	0.012829	0.022919	0.000275	0.150992	0.629181	-0.148109	-0.670166	0.677227	0.250516	-0.171704
47804	1.002060	-9.810209	-0.319460	0.032444	0.019400	0.012732	0.152045	0.630425	-0.147587	-0.670636	0.676906	0.250058	-0.171808
47805	1.031632	-9.726340	-0.347592	-0.006005	0.021144	0.008942	0.152454	0.629591	-0.149441	-0.670621	0.677076	0.249740	-0.171657
47806	1.041432	-9.707129	-0.333035	0.028880	0.015897	0.009178	0.151518	0.630568	-0.149023	-0.671032	0.676767	0.249403	-0.171757
47807	0.987392	-9.832052	-0.420530	0.030679	0.010688	0.007402	0.151002	0.628766	-0.150215	-0.671467	0.676401	0.249120	-0.171909
47808	1.011882	-9.784150	-0.424997	-0.022969	0.014182	0.000859	0.152059	0.629732	-0.150353	-0.671197	0.676741	0.249096	-0.171660
47809	0.997918	-9.711783	-0.392800	-0.017640	-0.001579	0.004383	0.152849	0.630283	-0.149440	-0.670926	0.676967	0.249186	-0.171696
47810	0.987998	-9.750023	-0.337874	0.030635	-0.010335	0.009103	0.152848	0.630005	-0.148786	-0.671234	0.676549	0.249183	-0.172145
47811	0.968606	-9.759552	-0.357044	0.012802	-0.013796	-0.005134	0.153246	0.631392	-0.151142	-0.671348	0.676276	0.249461	-0.172372
47812	0.944742	-9.720790	-0.327551	0.005592	-0.009452	0.007180	0.153392	0.629587	-0.151950	-0.671324	0.676182	0.249572	-0.172672
47813	0.954046	-9.769103	-0.371449	0.021738	-0.005049	0.000253	0.152993	0.629172	-0.150898	-0.671584	0.675846	0.249627	-0.172899
47814	0.987673	-9.793502	-0.398458	0.009198	0.000181	0.005453	0.153260	0.628893	-0.150905	-0.671666	0.675732	0.249608	-0.173052
47815	0.958807	-9.778748	-0.366794	0.021754	0.007198	0.000294	0.153520	0.630002	-0.151291	-0.671985	0.675440	0.249497	-0.173114
47816	1.002433	-9.755175	-0.412565	-0.005131	-0.003330	0.007983	0.153262	0.629449	-0.152475	-0.671845	0.675515	0.249550	-0.173286
47817	0.987783	-9.778989	-0.371854	-0.001565	0.000160	0.010664	0.151944	0.627929	-0.152601	-0.671776	0.675565	0.249476	-0.173465
47818	0.978062	-9.788446	-0.343037	0.009186	-0.004203	0.005440	0.151666	0.629735	-0.151922	-0.671834	0.675433	0.249524	-0.173685
47819	0.987611	-9.803035	-0.369725	-0.001494	0.000198	-0.005202	0.153526	0.629725	-0.152476	-0.671822	0.675403	0.249664	-0.173650
47820	0.939770	-9.742253	-0.279685	-0.030210	-0.008599	0.008681	0.152995	0.629172	-0.151554	-0.671315	0.675803	0.249860	-0.173773
47821	0.920174	-9.778423	-0.359247	0.008274	-0.019057	0.005399	0.151939	0.628067	-0.151418	-0.671302	0.675627	0.250078	-0.174192
47822	0.949596	-9.716135	-0.365995	-0.031941	-0.003314	-0.000120	0.151544	0.628626	-0.153245	-0.670826	0.676019	0.250341	-0.174128
47823	0.963765	-9.759661	-0.405073	0.003895	-0.012020	-0.012239	0.152057	0.630705	-0.151525	-0.670849	0.675839	0.250718	-0.174194
47824	0.905010	-9.869974	-0.446693	-0.019363	-0.013746	-0.013300	0.151802	0.629040	-0.151800	-0.670540	0.675966	0.251239	-0.174141
47825	0.919990	-9.802615	-0.405189	-0.031921	-0.008533	-0.005434	0.150737	0.629323	-0.151256	-0.670070	0.676315	0.251600	-0.174074
47826	0.997834	-9.721596	-0.455402	-0.023802	-0.006765	-0.017710	0.150723	0.630850	-0.149927	-0.669750	0.676501	0.252106	-0.173849
47827	1.197724	-9.799890	-0.378712	0.022667	-0.003352	-0.006863	0.149396	0.630996	-0.150168	-0.670049	0.676129	0.252232	-0.173963
47828	1.219361	-9.812189	-0.412689	-0.060668	0.008801	0.025169	0.150326	0.630713	-0.149791	-0.669157	0.677075	0.252087	-0.173924
47829	1.138006	-9.708061	-0.391562	0.001973	0.021082	0.026596	0.151517	0.631262	-0.149935	-0.669185	0.677231	0.251512	-0.174041
47830	1.017193	-9.721240	-0.289726	0.048513	0.029866	0.023474	0.151396	0.629875	-0.150998	-0.669883	0.676781	0.250726	-0.174242
47831	0.910003	-9.848255	-0.410435	0.005544	0.015907	0.026644	0.151387	0.631263	-0.150721	-0.669935	0.676869	0.250206	-0.174450
47832	0.848010	-9.739350	-0.350964	-0.091984	0.021131	0.027754	0.152179	0.630980	-0.148897	-0.668670	0.678290	0.249968	-0.174123
47833	0.824640	-9.628695	-0.407174	-0.039135	0.017690	0.015821	0.152710	0.630005	-0.147208	-0.668162	0.678928	0.249720	-0.173944
47834	0.800163	-9.676435	-0.349828	0.032368	0.001932	0.025974	0.154028	0.631247	-0.146690	-0.668497	0.678614	0.249316	-0.174462
47835	0.794443	-9.801413	-0.331988	0.012680	0.005425	0.026700	0.154164	0.630274	-0.146177	-0.668595	0.678568	0.248897	-0.174862
47836	0.790306	-9.705120	-0.316424	0.055706	0.005474	0.009411	0.154044	0.629581	-0.148546	-0.669319	0.677868	0.248596	-0.175233
47837	0.881507	-9.782895	-0.346947	0.052198	0.021228	-0.001174	0.154841	0.630272	-0.149864	-0.670132	0.677206	0.248200	-0.175248
47838	0.861860	-9.826274	-0.424187	0.030677	-0.003266	0.003866	0.155380	0.629576	-0.151061	-0.670492	0.676784	0.248175	-0.175535
47839	0.931926	-9.821952	-0.405514	0.008354	0.010718	-0.002435	0.153788	0.629306	-0.150777	-0.670660	0.676669	0.248090	-0.175457
47840	0.929775	-9.783596	-0.453124	0.000364	-0.010230	-0.021064	0.153259	0.629588	-0.151948	-0.670662	0.676502	0.248609	-0.175360
47841	0.944689	-9.725821	-0.399712	-0.008615	-0.006766	-0.014061	0.153795	0.628474	-0.151574	-0.670551	0.676498	0.248977	-0.175276
47842	0.963657	-9.774151	-0.424466	0.005627	-0.020790	-0.001687	0.153000	0.628478	-0.151824	-0.670505	0.676322	0.249351	-0.175603
47843	1.016908	-9.759842	-0.328622	-0.005094	-0.006825	-0.003492	0.152868	0.627923	-0.151040	-0.670404	0.676322	0.249568	-0.175676
47844	1.026085	-9.827265	-0.329477	-0.002414	-0.008576	-0.003495	0.151812	0.627513	-0.152078	-0.670315	0.676286	0.249836	-0.175778
47845	1.016703	-9.788683	-0.321742	0.025310	-0.005077	0.000255	0.151017	0.627934	-0.153113	-0.670624	0.675901	0.249874	-0.176026
47846	1.007630	-9.706828	-0.320722	0.011038	0.014178	-0.003285	0.152072	0.628484	-0.152204	-0.670831	0.675767	0.249781	-0.175884
47847	0.981057	-9.706745	-0.361351	0.044956	0.024651	0.019039	0.150616	0.628214	-0.152841	-0.671488	0.675315	0.249099	-0.176078
47848	0.944483	-9.754677	-0.397639	0.055680	0.021167	0.021750	0.152745	0.628343	-0.154711	-0.672242	0.674728	0.248422	-0.176405
47849	0.925031	-9.773731	-0.385673	0.041464	0.019471	-0.001269	0.153016	0.628064	-0.155637	-0.672894	0.674205	0.248097	-0.176377
47850	0.934965	-9.735323	-0.385317	0.025365	0.029084	0.000416	0.153010	0.629175	-0.155888	-0.673353	0.673948	0.247706	-0.176159
47851	0.949153	-9.780813	-0.280209	0.003892	0.028186	-0.003285	0.153432	0.626536	-0.158285	-0.673546	0.673952	0.247424	-0.175798
47852	0.987934	-9.759585	-0.318756	-0.001548	0.017648	0.010730	0.151970	0.626126	-0.156954	-0.673546	0.674064	0.247153	-0.175750
47853	1.056127	-9.682778	-0.198287	0.003813	0.028098	0.012562	0.152757	0.627928	-0.157473	-0.673684	0.674145	0.246663	-0.175599
47854	1.002225	-9.790644	-0.213483	0.058498	0.022943	-0.012618	0.152503	0.626124	-0.157750	-0.674604	0.673354	0.246414	-0.175451
47855	0.987104	-9.879467	-0.195146	0.029838	0.025548	-0.006663	0.153568	0.626675	-0.159468	-0.675150	0.672977	0.246126	-0.175203
47856	1.007080	-9.788166	-0.177445	-0.010474	0.014134	0.000945	0.153028	0.628205	-0.159313	-0.675049	0.673150	0.246060	-0.175021
47857	0.997762	-9.740037	-0.193635	0.066492	0.001052	-0.006459	0.151705	0.627796	-0.159822	-0.675969	0.672190	0.245973	-0.175283
47858	1.026794	-9.735188	-0.107305	0.086127	-0.003361	0.000707	0.153573	0.626814	-0.161305	-0.677083	0.670998	0.245795	-0.175797
47859	0.960896	-9.831036	-0.155908	0.105027	-0.006767	-0.023839	0.151999	0.624880	-0.163402	-0.678543	0.669395	0.245910	-0.176116
47860	0.900924	-9.779642	-0.020205	0.116670	-0.022501	-0.034359	0.150423	0.624614	-0.167714	-0.680087	0.667540	0.246364	-0.176571
47861	0.980793	-9.753881	-0.044632	0.105080	-0.024252	-0.043280	0.149782	0.622675	-0.170876	-0.681526	0.665769	0.246971	-0.176860
47862	1.058260	-9.725747	-0.085836	0.094280	-0.022556	-0.027508	0.148852	0.624904	-0.174254	-0.682740	0.664245	0.247408	-0.177294
47863	1.065813	-9.684716	-0.020536	0.114814	-0.013843	-0.016748	0.148339	0.622547	-0.175714	-0.684259	0.662502	0.247487	-0.177850
47864	1.094581	-9.716021	0.041346	0.179241	0.001900	-0.015357	0.147561	0.622138	-0.180171	-0.686669	0.659957	0.247117	-0.178538
47865	1.069410	-9.860044	0.073556	0.157733	0.014125	-0.005799	0.147853	0.620750	-0.185443	-0.688843	0.657767	0.246512	-0.179080
47866	1.074877	-9.771072	0.079339	0.141674	0.011516	-0.016483	0.146554	0.617983	-0.189128	-0.690792	0.655749	0.246166	-0.179448
47867	1.070226	-9.749108	0.170963	0.116642	0.010633	-0.023714	0.146307	0.617014	-0.192811	-0.692460	0.654017	0.245991	-0.179581
47868	1.055147	-9.830832	0.150926	0.120160	0.000119	-0.013164	0.145521	0.616047	-0.194122	-0.694053	0.652266	0.245825	-0.180028
47869	0.952028	-9.733516	0.249074	0.061091	0.021093	-0.005540	0.145526	0.616048	-0.195698	-0.694972	0.651430	0.245464	-0.180003
47870	0.934953	-9.759622	0.321025	0.068239	0.021085	-0.005489	0.145540	0.615355	-0.198332	-0.695956	0.650506	0.245100	-0.180035
47871	0.997589	-9.781664	0.351476	0.005641	0.021063	-0.013900	0.144486	0.614946	-0.200027	-0.696181	0.650400	0.245044	-0.179626
47872	1.079690	-9.782299	0.353164	-0.026574	0.022776	-0.012391	0.145284	0.614664	-0.200173	-0.695962	0.650766	0.245092	-0.179080
47873	1.135441	-9.753790	0.379449	0.014570	0.033252	-0.006778	0.144209	0.616196	-0.198697	-0.696338	0.650613	0.244743	-0.178653
47874	1.118536	-9.753679	0.372386	0.080796	0.052520	-0.004458	0.145276	0.615079	-0.198462	-0.697639	0.649635	0.243868	-0.178334
47875	1.045596	-9.825066	0.439491	0.058418	0.052523	-0.004615	0.143438	0.614815	-0.203690	-0.698670	0.648946	0.243064	-0.177900
47876	1.021262	-9.849105	0.381742	0.001961	0.039362	0.012553	0.145817	0.615078	-0.201228	-0.698815	0.649097	0.242449	-0.177623
47877	0.983537	-9.723538	0.446001	-0.023058	0.031501	0.001803	0.145950	0.614521	-0.200579	-0.698662	0.649503	0.242142	-0.177160
47878	0.981233	-9.709000	0.475030	0.014552	0.015784	-0.010313	0.147146	0.614793	-0.201514	-0.698938	0.649285	0.242101	-0.176923
47879	0.981089	-9.730515	0.518046	0.034156	-0.003494	0.000329	0.146347	0.615631	-0.201887	-0.699366	0.648757	0.242094	-0.177175
47880	0.988535	-9.703966	0.566357	0.032345	-0.009636	0.002058	0.144765	0.614529	-0.203187	-0.699706	0.648259	0.242188	-0.177530
47881	1.022138	-9.733050	0.580153	0.055574	0.003458	0.012833	0.143709	0.613980	-0.203965	-0.700405	0.647511	0.241840	-0.177975
47882	1.094519	-9.743135	0.613061	0.044876	0.005198	0.003925	0.144509	0.614255	-0.205550	-0.700973	0.646900	0.241652	-0.178219
47883	1.046242	-9.738153	0.546238	0.073549	-0.005242	-0.006461	0.145184	0.612724	-0.206232	-0.701933	0.645770	0.241610	-0.178593
47884	0.998009	-9.730441	0.585198	0.107579	0.003535	-0.011453	0.145984	0.612998	-0.207818	-0.703357	0.644199	0.241409	-0.178934
47885	1.094783	-9.704783	0.570238	0.111178	-0.006973	-0.018538	0.142820	0.612046	-0.212376	-0.704834	0.642469	0.241410	-0.179343
47886	1.209719	-9.844858	0.678195	0.098674	-0.014006	-0.029294	0.142564	0.611910	-0.214737	-0.706112	0.640864	0.241728	-0.179627
47887	1.173808	-9.796881	0.544462	0.061123	0.001766	-0.026844	0.140988	0.609420	-0.215526	-0.707013	0.639827	0.241895	-0.179558
47888	1.133503	-9.693074	0.565231	0.055768	0.008772	-0.027706	0.141516	0.611362	-0.217747	-0.707844	0.638916	0.242018	-0.179360
47889	1.075359	-9.719108	0.555820	0.098719	0.000061	-0.030936	0.140589	0.611090	-0.217867	-0.709224	0.637322	0.242128	-0.179433
47890	1.041354	-9.747603	0.589434	0.072746	0.007916	-0.024044	0.138213	0.609993	-0.219943	-0.710251	0.636182	0.242155	-0.179379
47891	1.203229	-9.738998	0.669854	0.044038	-0.007055	-0.013782	0.139168	0.607629	-0.223396	-0.710830	0.635424	0.242344	-0.179520
47892	1.191057	-9.753277	0.689023	0.023493	0.008697	-0.017399	0.139968	0.607765	-0.224720	-0.711207	0.635015	0.242458	-0.179319
47893	1.193524	-9.748280	0.756356	0.058348	-0.002692	-0.013663	0.138777	0.607911	-0.225882	-0.711985	0.634070	0.242535	-0.179472
47894	1.224929	-9.748349	0.813768	0.055718	0.026173	-0.018876	0.139851	0.606100	-0.226573	-0.712862	0.633259	0.242295	-0.179178
47895	1.137976	-9.752347	0.857735	0.111243	0.015740	-0.034345	0.139578	0.608324	-0.227860	-0.714471	0.631521	0.242181	-0.179057
47896	1.287538	-9.777307	0.942682	0.195480	0.029766	-0.061930	0.136045	0.601959	-0.232072	-0.717275	0.628509	0.241932	-0.178779
47897	1.346121	-9.695437	1.120975	0.365560	0.025436	-0.085384	0.133302	0.599757	-0.240851	-0.722287	0.622877	0.241404	-0.179023
47898	1.434050	-9.560997	1.261164	0.448804	0.021053	-0.097131	0.132692	0.596434	-0.250856	-0.728274	0.615957	0.240785	-0.179549
47899	1.656883	-9.475411	1.500572	0.639488	0.042041	-0.120393	0.130115	0.591319	-0.264789	-0.736742	0.606101	0.239426	-0.180354
47900	1.694577	-9.614529	1.724574	0.942018	0.042140	-0.151717	0.127580	0.582179	-0.283884	-0.748754	0.591523	0.237288	-0.182106
47901	1.602329	-9.361999	2.266651	1.269403	0.008896	-0.155552	0.121933	0.567510	-0.315070	-0.764161	0.571541	0.234391	-0.185635
47902	1.446579	-9.201171	2.548647	1.523465	-0.008546	-0.158096	0.117658	0.546309	-0.348048	-0.781733	0.547210	0.230659	-0.190399
47903	1.648509	-9.349916	3.189326	1.752287	-0.022742	-0.130150	0.115134	0.521349	-0.382405	-0.800841	0.518712	0.225723	-0.196571
47904	2.355024	-9.184457	4.038365	1.859510	-0.052854	-0.129675	0.113065	0.489308	-0.421435	-0.819815	0.487781	0.220540	-0.203310
47905	1.623113	-8.895512	4.632046	2.065181	-0.098209	-0.131599	0.109589	0.450057	-0.463668	-0.839384	0.452434	0.214961	-0.211019
47906	1.763446	-8.204216	5.306949	2.095567	-0.115868	-0.143694	0.099021	0.400016	-0.509577	-0.857673	0.415757	0.209280	-0.218504
47907	2.073959	-8.022351	5.791862	2.136515	-0.128375	-0.113548	0.093590	0.351052	-0.546099	-0.874633	0.377592	0.203018	-0.226330
47908	1.894441	-7.480387	6.371669	2.070238	-0.138969	-0.114798	0.091718	0.303871	-0.578323	-0.889438	0.339970	0.196869	-0.233588
47909	2.393086	-6.664129	7.136249	1.986015	-0.158573	-0.111077	0.087873	0.250311	-0.605327	-0.902152	0.303073	0.191142	-0.240278
47910	1.914737	-6.042340	7.887795	2.120174	-0.183036	-0.124033	0.081917	0.194262	-0.631668	-0.914053	0.263206	0.184934	-0.247039
47911	1.813916	-5.294789	8.252975	2.333215	-0.153249	-0.141583	0.072181	0.122262	-0.651412	-0.925486	0.218858	0.176861	-0.253570
47912	1.932440	-4.256465	8.302345	2.213529	-0.092041	-0.164968	0.067447	0.055510	-0.668028	-0.934748	0.176640	0.167988	-0.258503
47913	2.187033	-3.785918	8.658870	1.311505	0.052653	-0.100513	0.069089	0.007464	-0.679039	-0.939781	0.151812	0.160611	-0.260709
47914	2.204698	-3.693335	9.090003	0.543665	0.146724	-0.049369	0.071892	-0.016988	-0.681296	-0.942088	0.142170	0.155250	-0.261068
47915	1.942336	-3.580031	9.290654	0.341457	0.202675	-0.038206	0.078473	-0.029520	-0.682835	-0.943883	0.136491	0.149830	-0.260780
47916	1.694659	-3.433710	9.313702	0.556048	0.230703	0.002334	0.081596	-0.042868	-0.680914	-0.946004	0.127177	0.142647	-0.261831
47917	1.865914	-3.102735	8.650268	1.098234	0.184533	0.014080	0.088395	-0.070953	-0.681298	-0.949035	0.107212	0.133401	-0.264656
47918	1.683383	-2.644885	9.245957	1.603654	0.107621	0.000878	0.092585	-0.107078	-0.681592	-0.952260	0.077289	0.122891	-0.268560
47919	2.026126	-2.002074	9.526791	1.812028	0.057625	0.004000	0.095811	-0.161388	-0.679556	-0.954567	0.042906	0.112042	-0.272779
47920	1.741031	-1.328161	8.938534	1.579527	0.008814	-0.018783	0.096883	-0.212912	-0.673521	-0.955562	0.012732	0.103306	-0.275804
47921	1.905679	-0.943277	9.369356	1.178785	0.022623	-0.046307	0.095016	-0.262338	-0.665580	-0.955904	-0.009917	0.096421	-0.277222
47922	1.722687	-0.532750	9.433339	0.792272	0.008566	-0.052561	0.094901	-0.291639	-0.660224	-0.955925	-0.025134	0.091924	-0.277715
47923	1.918863	-0.115701	9.450862	0.525665	-0.031788	-0.067842	0.097493	-0.305401	-0.657774	-0.955929	-0.035621	0.089641	-0.277302
47924	1.939753	0.096502	9.679049	0.294848	-0.040628	-0.080979	0.097007	-0.315120	-0.654449	-0.956073	-0.041645	0.088804	-0.276231
47925	2.037349	0.237569	9.650987	0.311056	-0.022237	-0.096656	0.097846	-0.323457	-0.652969	-0.956290	-0.048016	0.087505	-0.274858
47926	1.943813	0.327301	9.652825	0.329025	-0.016049	-0.110555	0.098692	-0.333738	-0.650196	-0.956527	-0.054606	0.085974	-0.273283
47927	1.837036	0.592627	9.623149	0.246859	-0.003726	-0.137457	0.098735	-0.342904	-0.647398	-0.956987	-0.059706	0.084620	-0.271016
47928	1.885567	0.634656	9.332393	0.055452	0.001531	-0.142357	0.100600	-0.344581	-0.646524	-0.957686	-0.061017	0.084199	-0.268375
47929	1.702146	0.641659	9.581614	-0.037583	0.023390	-0.146430	0.101657	-0.343476	-0.647055	-0.958554	-0.060531	0.083844	-0.265482
47930	2.083250	0.594042	9.140346	0.019690	0.022492	-0.137318	0.104042	-0.343768	-0.645518	-0.959288	-0.061035	0.083221	-0.262898
47931	2.096625	0.428876	9.436362	-0.018085	-0.005642	-0.111305	0.106174	-0.344612	-0.646610	-0.959883	-0.061004	0.083381	-0.260674
47932	2.051582	0.872836	9.773535	0.098148	0.018779	-0.092649	0.107375	-0.345034	-0.647683	-0.960269	-0.062961	0.082474	-0.259070
47933	1.907267	0.951144	9.842978	0.053324	0.032742	-0.070838	0.109375	-0.347823	-0.645640	-0.960620	-0.064039	0.081572	-0.257786
47934	2.013919	1.018912	9.465491	-0.039682	0.031014	-0.070651	0.110968	-0.348249	-0.645274	-0.961079	-0.063248	0.081169	-0.256395
47935	2.192180	0.972787	8.994745	-0.052295	0.018743	-0.042642	0.112812	-0.345065	-0.646321	-0.961391	-0.062338	0.081131	-0.255460
47936	1.929625	0.718390	9.296924	0.019110	-0.023257	-0.026393	0.111622	-0.346586	-0.645268	-0.961460	-0.062883	0.081526	-0.254940
47937	1.934897	0.774231	9.480184	-0.006178	-0.049647	0.012986	0.109632	-0.345324	-0.647457	-0.961316	-0.063114	0.082644	-0.255063
47938	1.842651	0.709743	9.393713	-0.174564	-0.063732	0.049614	0.110023	-0.344633	-0.646406	-0.961166	-0.060016	0.084901	-0.255635
47939	2.036193	0.758786	9.407028	-0.183706	-0.090127	0.084651	0.107344	-0.338507	-0.649718	-0.960788	-0.056917	0.087794	-0.256786
47940	2.056093	0.833785	9.599997	-0.037046	-0.097158	0.094511	0.104419	-0.337102	-0.650448	-0.960167	-0.056554	0.090038	-0.258407
47941	2.073935	0.961456	9.707064	0.031015	-0.090138	0.080952	0.099897	-0.335411	-0.650625	-0.959544	-0.057600	0.091819	-0.259859
47942	2.292557	0.801224	9.780246	-0.093303	-0.069230	0.072972	0.096986	-0.337061	-0.650334	-0.959137	-0.056051	0.093796	-0.260992
47943	1.950233	0.848109	10.867704	-0.146015	-0.009809	0.043813	0.097245	-0.335118	-0.651632	-0.959046	-0.053355	0.094904	-0.261490
47944	2.303684	1.003469	9.873807	-0.199294	0.062123	0.003980	0.097225	-0.330395	-0.653817	-0.959343	-0.049216	0.094838	-0.261235
47945	2.607810	0.319317	9.522023	-0.361867	0.077941	-0.044954	0.098914	-0.323184	-0.655215	-0.960052	-0.042099	0.095316	-0.259697
47946	2.406024	-0.184038	8.796935	-0.678511	0.057100	-0.054413	0.103080	-0.305708	-0.660883	-0.960921	-0.028891	0.097770	-0.257368
47947	1.926370	-0.414235	9.380068	-0.396938	0.022998	-0.022440	0.103794	-0.289325	-0.664408	-0.961276	-0.021305	0.099509	-0.256111
47948	1.724146	-0.334945	9.623072	-0.016878	-0.011084	0.005832	0.103898	-0.283910	-0.665143	-0.961228	-0.021041	0.099894	-0.256162
47949	1.744630	-0.175981	9.744896	0.066289	-0.012862	0.012623	0.102844	-0.285292	-0.665009	-0.961106	-0.022455	0.099943	-0.256480
47950	1.995036	-0.278982	9.736744	-0.221841	-0.025262	0.013907	0.103364	-0.283073	-0.665521	-0.961066	-0.018310	0.101654	-0.256287
47951	2.347139	-0.348633	9.881921	-0.221163	-0.062220	0.046258	0.100678	-0.276392	-0.667646	-0.960769	-0.014369	0.104145	-0.256651
47952	2.247275	-0.126922	9.765158	0.011463	-0.076111	0.047981	0.100413	-0.275418	-0.669339	-0.960353	-0.014897	0.105645	-0.257564
47953	1.891483	-0.241826	9.824590	-0.081552	-0.069022	0.039480	0.098673	-0.272631	-0.669679	-0.960022	-0.013690	0.107542	-0.258078
47954	1.820778	-0.321989	9.386847	-0.024130	-0.047852	0.022367	0.097344	-0.271929	-0.670177	-0.959802	-0.013443	0.108673	-0.258436
47955	1.780445	-0.550951	9.134601	0.136897	-0.058258	0.030523	0.095511	-0.276224	-0.670454	-0.959474	-0.016376	0.109217	-0.259255
47956	1.717359	-0.600265	9.365312	-0.002757	-0.047856	0.043645	0.093538	-0.279824	-0.669410	-0.959130	-0.016496	0.110245	-0.260085
47957	1.740990	-0.676997	9.503627	-0.058315	-0.049688	0.057307	0.091002	-0.277310	-0.669477	-0.958738	-0.015545	0.111624	-0.260997
47958	1.987367	-0.660431	9.256537	0.129426	-0.082105	0.088452	0.089949	-0.279110	-0.669216	-0.958031	-0.018279	0.112631	-0.262977
47959	2.257347	-0.729718	9.311094	-0.035146	-0.083078	0.073054	0.087308	-0.281317	-0.669461	-0.957467	-0.017883	0.114545	-0.264228
47960	2.453222	-1.022893	9.113755	-0.282035	-0.095376	0.060522	0.085426	-0.275612	-0.672002	-0.956973	-0.012879	0.117962	-0.264804
47961	2.587210	-1.190487	8.923202	-0.282994	-0.152249	0.062001	0.082481	-0.270180	-0.673741	-0.956329	-0.008081	0.122537	-0.265244
47962	2.553436	-1.198624	9.322376	0.025644	-0.177595	0.053584	0.077024	-0.266678	-0.674936	-0.955557	-0.009417	0.125887	-0.266412
47963	2.654695	-1.229893	9.580718	-0.060228	-0.149694	0.049492	0.074498	-0.264858	-0.676849	-0.954907	-0.008855	0.129253	-0.267147
47964	2.666104	-0.978121	9.352781	-0.045884	-0.147904	0.051418	0.071831	-0.262065	-0.677832	-0.954216	-0.008670	0.132412	-0.268074
47965	2.579057	-1.007416	9.776206	0.222453	-0.146162	0.058678	0.067741	-0.267042	-0.676637	-0.953444	-0.013434	0.134202	-0.269728
47966	2.247667	-0.782595	10.872828	0.089966	-0.060614	0.069599	0.063140	-0.275349	-0.675468	-0.952816	-0.015337	0.134969	-0.271459
47967	2.766201	-0.492631	9.482480	0.133040	0.005086	0.100926	0.061841	-0.280341	-0.675366	-0.952221	-0.017453	0.134343	-0.273719
47968	2.264498	-0.420442	9.785669	0.238670	0.041090	0.092292	0.062258	-0.282842	-0.676448	-0.951678	-0.021567	0.132363	-0.276268
47969	2.107599	-0.072925	9.762177	0.246762	0.034156	0.084514	0.064152	-0.290629	-0.674060	-0.951174	-0.025737	0.130506	-0.278519
47970	2.222929	-0.142325	9.385442	0.065186	0.025416	0.079594	0.064981	-0.296883	-0.672953	-0.950629	-0.026706	0.129770	-0.280628
47971	2.308404	-0.345143	9.351128	-0.024472	0.011293	0.115832	0.065795	-0.299247	-0.674302	-0.950014	-0.025762	0.129855	-0.282751
47972	2.313385	-0.334561	9.678079	-0.171390	-0.020369	0.137550	0.063666	-0.298125	-0.674521	-0.949071	-0.022368	0.131348	-0.285501
47973	2.398969	-0.522889	9.663157	-0.247422	-0.041381	0.126282	0.062434	-0.291036	-0.675482	-0.948333	-0.017452	0.133686	-0.287207
47974	2.680151	-0.371452	9.561526	-0.024650	-0.036155	0.134923	0.061358	-0.287558	-0.677007	-0.947372	-0.016893	0.134636	-0.289954
47975	2.864252	-0.291138	9.551248	0.025448	-0.030953	0.138793	0.058568	-0.286848	-0.677483	-0.946467	-0.017076	0.135213	-0.292619
47976	2.810778	-0.334509	9.390178	0.007612	-0.013400	0.135212	0.058713	-0.288236	-0.678812	-0.945524	-0.017001	0.135544	-0.295506
47977	2.679630	-0.452453	9.815368	0.086203	-0.006479	0.156964	0.056333	-0.289890	-0.678661	-0.944538	-0.018152	0.135304	-0.298681
47978	2.579536	-0.268668	9.880835	0.132620	-0.001263	0.182060	0.057414	-0.294201	-0.676882	-0.943316	-0.020224	0.134677	-0.302667
47979	2.491566	-0.084375	10.143288	0.186247	0.030181	0.197603	0.056517	-0.300445	-0.675880	-0.942112	-0.022951	0.133129	-0.306879
47980	2.522336	-0.153657	9.589427	-0.014095	0.066966	0.205958	0.055205	-0.303076	-0.675886	-0.940968	-0.021770	0.132125	-0.310882
47981	2.582233	-0.214754	9.427176	-0.053437	0.101953	0.214583	0.056536	-0.302527	-0.677739	-0.939917	-0.019510	0.130694	-0.314792
47982	2.313818	-0.259025	9.210266	0.138016	0.107352	0.226648	0.057481	-0.306004	-0.676738	-0.938649	-0.020878	0.127971	-0.319571
47983	2.155132	-0.170395	9.472230	0.089615	0.086315	0.232447	0.058816	-0.307400	-0.676510	-0.937339	-0.021374	0.125917	-0.324167
47984	2.136377	-0.084345	9.247455	-0.036598	0.063554	0.244691	0.059223	-0.309624	-0.675356	-0.935851	-0.019706	0.125143	-0.328838
47985	2.147005	0.041550	9.542034	0.110920	0.049495	0.258067	0.058306	-0.311702	-0.675494	-0.934227	-0.020796	0.123606	-0.333929
47986	2.326165	0.102982	9.637333	0.087658	0.038928	0.252529	0.057273	-0.317112	-0.674744	-0.932539	-0.021589	0.122474	-0.338975
47987	2.648888	-0.019666	9.681208	0.078649	0.035300	0.262901	0.057030	-0.320860	-0.675041	-0.930806	-0.022195	0.121409	-0.344046
47988	2.763955	-0.133980	9.561131	0.143153	0.017860	0.242105	0.055183	-0.323489	-0.673988	-0.929077	-0.024182	0.120276	-0.348949
47989	2.840299	-0.262248	9.498910	0.171766	0.007356	0.243990	0.053093	-0.329587	-0.673492	-0.927301	-0.026785	0.119098	-0.353853
47990	2.785183	-0.538585	9.448139	-0.008967	-0.024136	0.233708	0.051379	-0.332077	-0.672571	-0.925552	-0.026268	0.119810	-0.358203
47991	3.040095	-0.687272	9.456247	-0.053837	-0.068007	0.248976	0.048469	-0.333728	-0.672543	-0.923624	-0.025209	0.121671	-0.362601
47992	2.961848	-0.825901	9.544257	-0.076343	-0.101296	0.266308	0.043957	-0.332591	-0.674696	-0.921437	-0.023921	0.124306	-0.367327
47993	2.756531	-0.829495	9.418603	-0.036218	-0.138002	0.289442	0.038625	-0.327840	-0.675880	-0.918964	-0.023580	0.127377	-0.372457
47994	2.330394	-0.670208	10.080259	-0.140258	-0.125896	0.331170	0.032391	-0.327249	-0.678012	-0.916193	-0.021130	0.130967	-0.378143
47995	2.260949	0.090082	9.971830	-0.184862	-0.057626	0.329508	0.026918	-0.321109	-0.678918	-0.913604	-0.017358	0.133650	-0.383621
47996	2.824338	-0.451324	8.980127	-0.029111	-0.089028	0.329390	0.022011	-0.321360	-0.679765	-0.910807	-0.016663	0.135690	-0.389540
47997	2.700138	-0.594875	8.914655	0.113049	-0.115224	0.345321	0.016983	-0.323831	-0.680107	-0.907740	-0.018747	0.137132	-0.396044
47998	2.255906	-0.247089	9.033046	-0.045205	-0.101116	0.323272	0.012866	-0.324226	-0.678472	-0.904876	-0.017876	0.139522	-0.401762
47999	2.308524	-0.312946	8.868399	-0.097066	-0.122087	0.313981	0.007159	-0.323083	-0.680343	-0.902030	-0.016312	0.142709	-0.407074
48000	2.156871	-0.264278	9.451907	0.081740	-0.139642	0.324075	-0.000802	-0.323595	-0.680358	-0.898917	-0.018037	0.144742	-0.413125
48001	1.913526	-0.203086	9.964247	0.071057	-0.094156	0.311900	-0.007949	-0.327166	-0.679891	-0.896036	-0.019295	0.145983	-0.418850
48002	2.027131	-0.521841	9.844234	0.110535	-0.057370	0.299888	-0.012452	-0.329642	-0.678534	-0.893276	-0.020918	0.146275	-0.424528
48003	2.265905	-0.888108	9.451004	0.303877	-0.040664	0.295932	-0.015873	-0.335594	-0.677228	-0.890505	-0.025919	0.144524	-0.430631
48004	2.265622	-0.913505	9.010880	0.302238	-0.050139	0.272099	-0.019280	-0.345853	-0.672813	-0.887815	-0.030983	0.143027	-0.436312
48005	2.241042	-0.975677	9.068060	0.153541	-0.079996	0.299098	-0.024160	-0.351381	-0.672531	-0.884881	-0.033613	0.143260	-0.441965
48006	2.440349	-0.798913	9.174126	0.189331	-0.099302	0.291333	-0.029043	-0.358021	-0.669502	-0.881848	-0.037046	0.143611	-0.447601
48007	2.854435	-0.981985	9.355919	-0.046879	-0.071528	0.293070	-0.035008	-0.360350	-0.667858	-0.879058	-0.036059	0.145483	-0.452540
48008	3.092378	-1.140125	9.376082	-0.100918	-0.052557	0.375471	-0.039811	-0.355046	-0.669308	-0.875516	-0.033713	0.147661	-0.458837
48009	2.979935	-0.992545	9.369135	0.116942	-0.050081	0.477585	-0.045383	-0.355432	-0.669227	-0.870880	-0.034835	0.147783	-0.467456
48010	2.632879	-0.900513	9.476537	0.193492	-0.044062	0.564640	-0.050669	-0.360681	-0.667360	-0.865243	-0.036991	0.147199	-0.477827
48011	2.458279	-0.659195	9.288540	0.007183	-0.031905	0.619827	-0.059699	-0.359799	-0.667214	-0.859173	-0.035611	0.148118	-0.488483
48012	2.747443	-0.747824	9.359534	0.015805	-0.042655	0.685832	-0.067535	-0.358923	-0.667085	-0.852219	-0.034313	0.149244	-0.500271
48013	2.880591	-0.696432	9.200347	0.151666	-0.054949	0.717592	-0.075369	-0.359436	-0.665264	-0.844699	-0.035333	0.149128	-0.512831
48014	2.557114	-0.683971	9.304227	0.158614	-0.070715	0.756455	-0.083989	-0.361890	-0.663055	-0.836503	-0.036522	0.149286	-0.525968
48015	2.846698	-0.712600	9.332644	0.236922	-0.081496	0.846772	-0.095121	-0.365718	-0.661610	-0.827072	-0.038855	0.148731	-0.540667
48016	2.706534	-0.728217	9.374534	0.347650	-0.073674	0.896110	-0.107044	-0.371903	-0.657550	-0.816732	-0.042775	0.146931	-0.556355
48017	2.466159	-0.931231	10.018404	0.458239	-0.025756	0.970243	-0.118708	-0.377535	-0.652570	-0.805309	-0.047730	0.143008	-0.573366
48018	2.939857	-0.540378	10.042845	0.540489	0.030038	1.002703	-0.127557	-0.388598	-0.646635	-0.793180	-0.053254	0.137319	-0.590909
48019	2.823339	-0.608405	9.523918	0.465357	0.066868	1.021707	-0.137620	-0.395489	-0.642085	-0.780625	-0.057094	0.131765	-0.608279
48020	2.501765	-0.331246	9.669281	0.270280	0.084353	1.030192	-0.147960	-0.399878	-0.638294	-0.767837	-0.057608	0.128376	-0.625001
48021	2.328381	-0.267011	9.782075	0.182505	0.068576	1.042776	-0.158327	-0.398433	-0.636546	-0.754633	-0.056945	0.126135	-0.641385
48022	2.130427	-0.256046	9.716612	0.354382	0.026765	1.013099	-0.169084	-0.399626	-0.632454	-0.741145	-0.059430	0.122379	-0.657416
48023	2.110246	-0.363005	9.297352	0.329518	0.037419	0.985633	-0.179706	-0.401376	-0.628369	-0.727769	-0.061486	0.118523	-0.672700
48024	2.307822	-0.413717	8.948964	0.225835	0.016456	0.965354	-0.190606	-0.399095	-0.627392	-0.714419	-0.062303	0.116475	-0.687138
48025	1.385787	-0.362294	9.255542	0.236574	0.009687	0.955115	-0.201776	-0.397926	-0.623007	-0.700929	-0.063394	0.114106	-0.701184
48026	1.689752	-0.403313	9.201975	0.227627	-0.051601	0.937987	-0.211894	-0.394818	-0.619145	-0.687260	-0.065211	0.112869	-0.714620
48027	1.684610	-0.446607	9.189504	0.204494	-0.060279	0.906939	-0.225977	-0.393631	-0.616817	-0.673828	-0.066890	0.111754	-0.727319
48028	2.006589	-0.683695	9.563748	0.185687	-0.076174	0.894255	-0.236116	-0.386357	-0.613832	-0.660310	-0.068547	0.111318	-0.739527
48029	2.223943	-0.676244	9.408136	0.215348	-0.060398	0.873319	-0.248087	-0.383377	-0.611256	-0.646910	-0.070389	0.109919	-0.751313
48030	2.334354	-0.777444	9.631947	0.208081	-0.078006	0.885480	-0.258746	-0.378600	-0.607368	-0.633057	-0.072353	0.109089	-0.762957
48031	2.686778	-0.794884	9.546988	0.186498	-0.090400	0.908081	-0.270330	-0.373678	-0.604778	-0.618676	-0.074171	0.108509	-0.774574
48032	2.869086	-0.964747	9.524234	0.216692	-0.139519	0.943281	-0.282996	-0.366669	-0.599787	-0.603349	-0.077013	0.108314	-0.786325
48033	2.920696	-1.168028	9.252262	0.329414	-0.156952	0.947513	-0.296055	-0.360491	-0.594799	-0.587525	-0.081481	0.106341	-0.798039
48034	2.845144	-0.931325	9.380616	0.300734	-0.186718	0.947264	-0.308317	-0.355012	-0.589041	-0.571432	-0.086026	0.105312	-0.809305
48035	2.982906	-0.602873	10.166736	0.214997	-0.146605	0.904497	-0.321910	-0.347859	-0.584822	-0.556060	-0.089052	0.104946	-0.819667
48036	2.627162	-0.023807	9.844784	0.215351	-0.150660	0.837748	-0.334168	-0.342240	-0.580377	-0.541571	-0.092209	0.104619	-0.829008
48037	2.601025	0.043043	9.615045	0.398684	-0.115179	0.677105	-0.344025	-0.339551	-0.574684	-0.529353	-0.097151	0.100355	-0.836825
48038	2.515914	-0.388190	9.961728	0.689249	-0.066676	0.531291	-0.350681	-0.339796	-0.568543	-0.518933	-0.104549	0.090593	-0.843546
48039	2.803025	-0.439465	10.444162	0.815340	0.010577	0.357911	-0.354095	-0.351724	-0.559417	-0.511181	-0.112302	0.077318	-0.848589
48040	2.848882	-0.407153	9.328927	0.667424	0.059967	0.268912	-0.355636	-0.363938	-0.553869	-0.505187	-0.117748	0.066023	-0.852386
48041	2.510216	-1.155783	9.063666	0.366814	0.018088	0.255069	-0.355604	-0.373245	-0.547658	-0.500024	-0.120924	0.060099	-0.855419
48042	2.651473	-0.970957	8.511774	0.125234	-0.011673	0.262901	-0.357343	-0.372821	-0.544475	-0.495241	-0.122125	0.058756	-0.858120
48043	2.438408	-0.392635	9.097095	0.062562	-0.036235	0.251951	-0.361601	-0.370993	-0.544392	-0.490753	-0.123169	0.058633	-0.860554
48044	2.450673	-0.044810	9.605718	0.096898	-0.023901	0.169472	-0.362688	-0.368211	-0.541721	-0.487600	-0.124400	0.057663	-0.862233
48045	2.307549	0.201691	9.619401	0.104388	-0.011453	0.100934	-0.365082	-0.368616	-0.539588	-0.485623	-0.125576	0.056201	-0.863274
48046	2.242986	0.273599	10.159163	0.022236	0.008656	0.056371	-0.366680	-0.367357	-0.540076	-0.484631	-0.125648	0.055919	-0.863839
48047	2.405235	0.339445	10.081609	0.017087	0.027092	0.015833	-0.367488	-0.365409	-0.540044	-0.484387	-0.125375	0.055355	-0.864052
48048	2.596460	0.077049	9.711614	0.083546	0.008009	-0.035843	-0.364566	-0.367093	-0.537873	-0.484835	-0.126154	0.053789	-0.863787
48049	2.681081	-0.224000	9.015223	0.164126	-0.042568	-0.045204	-0.365755	-0.368892	-0.536428	-0.485191	-0.128568	0.051233	-0.863386
48050	2.923163	-0.135018	8.841106	0.047613	-0.091714	-0.011035	-0.365871	-0.373336	-0.533976	-0.485205	-0.130693	0.051319	-0.863054
48051	2.750574	0.028920	9.310755	-0.102799	-0.109316	-0.006833	-0.368554	-0.368879	-0.533102	-0.485510	-0.131634	0.054156	-0.862566
48052	2.595920	0.008996	9.480103	-0.093842	-0.082182	-0.005749	-0.370037	-0.365539	-0.531996	-0.485785	-0.132216	0.056600	-0.862165
48053	2.483049	0.096474	9.482082	0.011652	-0.076047	0.015360	-0.372030	-0.365945	-0.530656	-0.485435	-0.133649	0.057206	-0.862101
48054	2.575867	-0.085437	9.224422	0.020514	-0.076072	0.040038	-0.374694	-0.363986	-0.530990	-0.484633	-0.135183	0.057743	-0.862278
48055	2.884901	-0.086258	8.957364	-0.072579	-0.085787	0.053336	-0.376445	-0.360923	-0.528700	-0.483837	-0.135916	0.060022	-0.862454
48056	3.024406	-0.168678	9.104228	-0.181798	-0.092904	0.060383	-0.378997	-0.356745	-0.527043	-0.483223	-0.135753	0.064268	-0.862517
48057	2.820383	-0.020398	9.879208	-0.063919	-0.069440	0.096648	-0.382339	-0.352561	-0.527082	-0.481663	-0.136223	0.066375	-0.863156
48058	3.172894	0.321994	9.478724	-0.081720	-0.051963	0.093911	-0.383573	-0.346445	-0.525951	-0.480166	-0.136281	0.068577	-0.863809
48059	2.740404	0.280528	9.760781	0.002358	-0.030883	0.098240	-0.386645	-0.343791	-0.524696	-0.478445	-0.136719	0.069157	-0.864648
48060	2.662889	0.579846	9.909100	0.054314	0.006753	0.093549	-0.387854	-0.341563	-0.523999	-0.476681	-0.137064	0.068447	-0.865623
48061	2.814268	0.494901	9.260283	0.075930	-0.005355	0.075991	-0.387457	-0.342121	-0.522828	-0.475182	-0.137789	0.067410	-0.866414
48062	2.824373	0.229309	8.956708	0.077776	-0.034130	0.061751	-0.388122	-0.342257	-0.522163	-0.473900	-0.139104	0.066604	-0.866967
48063	2.943261	-0.029058	8.933483	0.025912	-0.055137	0.047991	-0.390666	-0.339467	-0.520389	-0.472954	-0.140259	0.066833	-0.867280
48064	2.829938	-0.017345	9.328765	-0.035762	-0.069137	0.019322	-0.392539	-0.338069	-0.518508	-0.472620	-0.141166	0.068199	-0.867209
48065	2.687284	-0.036052	9.139907	-0.106305	-0.081254	-0.010272	-0.393624	-0.334176	-0.518321	-0.473017	-0.141587	0.070807	-0.866715
48066	2.564930	-0.274378	9.549216	-0.122396	-0.072524	-0.023596	-0.394452	-0.328895	-0.517862	-0.473663	-0.141791	0.073586	-0.866097
48067	2.720997	-0.063807	9.588746	-0.117082	-0.069112	-0.010332	-0.397259	-0.326103	-0.516872	-0.474101	-0.141866	0.076261	-0.865613
48068	2.840137	0.048447	9.632272	-0.170655	-0.044631	-0.028271	-0.397421	-0.321799	-0.515513	-0.475004	-0.141135	0.079596	-0.864938
48069	2.917427	0.063438	9.225590	-0.141924	-0.028796	-0.034184	-0.397169	-0.318467	-0.517060	-0.475980	-0.140300	0.082236	-0.864289
48070	2.847718	0.120559	8.849503	-0.011238	-0.047894	-0.041190	-0.399031	-0.317623	-0.517285	-0.476656	-0.141160	0.082812	-0.863722
48071	3.052212	0.004353	9.125205	-0.084671	-0.076024	-0.043681	-0.400634	-0.317616	-0.514372	-0.477556	-0.141704	0.084873	-0.862935
48072	3.215459	0.200921	9.323142	-0.195578	-0.061253	-0.052379	-0.402252	-0.312886	-0.514956	-0.478912	-0.141052	0.088725	-0.861902
48073	3.273064	0.143534	9.581560	-0.232958	-0.040228	-0.097550	-0.400542	-0.309979	-0.515479	-0.481209	-0.139662	0.092830	-0.860416
48074	3.213383	-0.090028	9.348656	-0.203413	-0.042775	-0.097368	-0.402702	-0.304414	-0.514208	-0.483369	-0.138693	0.096509	-0.858955
48075	3.308190	-0.334245	9.171980	-0.103336	-0.049805	-0.066779	-0.402977	-0.302607	-0.514186	-0.484740	-0.138661	0.098562	-0.857954
48076	3.466891	-0.431468	9.246404	-0.115155	-0.062201	-0.031733	-0.402983	-0.301218	-0.514960	-0.485497	-0.138745	0.101096	-0.857218
48077	3.791889	-0.573392	9.285231	-0.213699	-0.051895	-0.003463	-0.403811	-0.296215	-0.514110	-0.486070	-0.137569	0.105260	-0.856581
48078	3.725894	-0.720932	10.423349	-0.272921	-0.001429	0.016520	-0.404783	-0.288017	-0.515326	-0.486515	-0.134978	0.110032	-0.856141
48079	3.922176	-0.276239	10.042213	-0.265556	0.080857	0.008100	-0.402441	-0.280254	-0.514759	-0.487292	-0.131006	0.113825	-0.855820
48080	3.892902	-0.631816	9.314932	-0.091864	0.102949	0.007636	-0.401122	-0.276371	-0.518812	-0.487632	-0.128404	0.114454	-0.855936
48081	3.498819	-0.687337	9.031681	-0.084625	0.102277	-0.002774	-0.397696	-0.270001	-0.522215	-0.488155	-0.125878	0.114929	-0.855950
48082	3.306823	-0.517750	8.939149	-0.209869	0.119805	0.001758	-0.394804	-0.263072	-0.525604	-0.488918	-0.121847	0.117396	-0.855763
48083	3.090338	-0.400450	8.990435	-0.157876	0.095440	-0.027823	-0.392553	-0.262529	-0.525108	-0.490026	-0.118792	0.119116	-0.855321
48084	3.047764	-0.629463	9.502512	-0.043243	0.098967	-0.065792	-0.389784	-0.258378	-0.526685	-0.491482	-0.116906	0.118771	-0.854793
48085	3.094633	-0.847001	10.062019	0.031943	0.133888	-0.078406	-0.384608	-0.258406	-0.526501	-0.493093	-0.115166	0.116728	-0.854383
48086	3.091905	-0.896905	10.253747	0.048168	0.183768	-0.095744	-0.382327	-0.260916	-0.529582	-0.495049	-0.112796	0.113915	-0.853948
48087	3.149892	-0.888164	10.113945	0.241573	0.207505	-0.116291	-0.376724	-0.264695	-0.531675	-0.496982	-0.111946	0.107466	-0.853773
48088	2.811305	-0.935857	9.385663	0.381309	0.200837	-0.132812	-0.371645	-0.271388	-0.530769	-0.498818	-0.112659	0.098702	-0.853667
48089	2.395867	-0.931715	8.894179	0.170133	0.195718	-0.116609	-0.364309	-0.277260	-0.531596	-0.500833	-0.111264	0.093589	-0.853245
48090	2.194035	-1.125179	8.826399	0.055535	0.129272	-0.119425	-0.360303	-0.280335	-0.533395	-0.503005	-0.109906	0.091126	-0.852410
48091	2.105849	-1.304468	8.964500	-0.102193	0.094133	-0.078419	-0.356319	-0.280496	-0.533983	-0.504760	-0.107395	0.091786	-0.851622
48092	2.282362	-1.270003	8.886462	-0.349499	0.062362	-0.006362	-0.355022	-0.273142	-0.537344	-0.505733	-0.102884	0.097138	-0.851007
48093	2.476063	-1.210237	9.260420	-0.358822	0.060303	0.065764	-0.356128	-0.264943	-0.538164	-0.505472	-0.098052	0.102838	-0.851063
48094	2.510010	-1.175855	8.791845	-0.031464	0.027164	0.094472	-0.353774	-0.258151	-0.539446	-0.503983	-0.097149	0.103329	-0.851990
48095	2.678881	-1.185693	8.364861	0.175849	-0.009627	0.153964	-0.354574	-0.258703	-0.537338	-0.501004	-0.098724	0.100832	-0.853863
48096	2.719496	-0.900613	8.091388	0.128239	-0.051688	0.192288	-0.357242	-0.257579	-0.535447	-0.497364	-0.100574	0.099583	-0.855919
48097	2.927431	-0.881380	8.618579	0.017966	-0.086946	0.215959	-0.362042	-0.254916	-0.533509	-0.493461	-0.101794	0.100709	-0.857900
48098	2.875487	-0.752431	9.752545	-0.039562	-0.069767	0.249104	-0.363920	-0.253380	-0.530181	-0.489135	-0.102169	0.102627	-0.860103
48099	3.119433	-0.403622	9.600629	-0.048500	-0.059331	0.256127	-0.368341	-0.247247	-0.528477	-0.484709	-0.102191	0.104691	-0.862354
48100	2.693660	-0.519620	9.910614	0.014009	-0.064542	0.272522	-0.370365	-0.243072	-0.526040	-0.479829	-0.102943	0.105672	-0.864870
48101	2.621519	-0.139075	9.891577	-0.003927	-0.045320	0.290184	-0.376526	-0.235403	-0.522587	-0.474730	-0.103080	0.106853	-0.867519
48102	2.411483	-0.114936	9.384130	-0.005579	-0.025877	0.279748	-0.378677	-0.230810	-0.522114	-0.469769	-0.102957	0.107806	-0.870112
48103	2.518892	-0.297911	9.602220	0.114319	-0.038142	0.268166	-0.379622	-0.229834	-0.519332	-0.464801	-0.104122	0.106752	-0.872767
48104	2.537240	-0.104799	9.873470	0.173503	-0.024119	0.236954	-0.380952	-0.230383	-0.517478	-0.460262	-0.105721	0.104483	-0.875252
48105	2.481167	-0.176743	9.801023	0.168464	0.011054	0.176248	-0.382555	-0.229820	-0.515610	-0.456872	-0.106714	0.101770	-0.877225
48106	2.612151	-0.428356	9.657598	0.184743	0.004144	0.138364	-0.382705	-0.228432	-0.512967	-0.454056	-0.108121	0.098825	-0.878850
48107	2.657451	-0.501636	9.406404	0.251186	-0.000938	0.092104	-0.383345	-0.232734	-0.512475	-0.451924	-0.110243	0.094561	-0.880153
48108	2.642572	-0.550187	9.223310	0.203187	-0.006001	0.025647	-0.385330	-0.235502	-0.509714	-0.451018	-0.112210	0.091135	-0.880731
48109	2.667680	-0.756924	9.326468	0.047729	0.011545	-0.023057	-0.385187	-0.238280	-0.508037	-0.451376	-0.112486	0.090089	-0.880619
48110	2.618533	-0.874522	9.287086	-0.059421	0.039632	-0.062516	-0.383737	-0.237734	-0.505952	-0.452690	-0.111438	0.090677	-0.880018
48111	2.562555	-1.275536	9.364676	-0.010935	0.060736	-0.098281	-0.383199	-0.238848	-0.506234	-0.454586	-0.110442	0.090083	-0.879227
48112	2.926429	-1.375305	9.129656	-0.043062	0.081687	-0.104732	-0.380804	-0.239833	-0.506281	-0.456665	-0.108877	0.089905	-0.878362
48113	3.008619	-1.016093	8.820625	-0.179021	0.097420	-0.098561	-0.378561	-0.237345	-0.506684	-0.458981	-0.105713	0.091985	-0.877325
48114	3.235614	-1.017722	8.866717	-0.280976	0.127071	-0.101029	-0.376179	-0.234580	-0.509319	-0.461539	-0.101166	0.095570	-0.876135
48115	3.346709	-1.040323	9.624996	-0.314986	0.196864	-0.099317	-0.372228	-0.228769	-0.510110	-0.464297	-0.095038	0.099160	-0.874965
48116	3.236235	-0.620654	9.717299	-0.323734	0.251181	-0.127264	-0.368282	-0.220041	-0.514285	-0.467272	-0.088000	0.102254	-0.873760
48117	3.149433	-0.964016	10.478405	-0.173280	0.321168	-0.160341	-0.361777	-0.218547	-0.517259	-0.471039	-0.081171	0.102097	-0.872416
48118	2.844360	-1.068223	10.232282	-0.079905	0.361710	-0.213189	-0.353409	-0.216924	-0.521704	-0.475419	-0.074635	0.099761	-0.870893
48119	2.022335	-1.179639	9.456964	-0.033168	0.353445	-0.240834	-0.344610	-0.222247	-0.524255	-0.480369	-0.068721	0.096723	-0.869004
48120	1.554058	-1.147478	9.341201	-0.017121	0.301110	-0.239876	-0.338481	-0.225056	-0.526478	-0.485018	-0.063870	0.093832	-0.867106
48121	1.263915	-1.191528	9.141306	-0.019956	0.268795	-0.210852	-0.328883	-0.230522	-0.529568	-0.489212	-0.059452	0.091393	-0.865323
48122	1.167035	-1.240431	9.420382	0.061253	0.174263	-0.200016	-0.323945	-0.235270	-0.529691	-0.492890	-0.057475	0.088433	-0.863676
48123	1.457518	-1.137344	9.262836	0.052044	0.152201	-0.143831	-0.319540	-0.239738	-0.529409	-0.495597	-0.055622	0.085955	-0.862497
48124	1.127599	-1.364042	9.799050	-0.132545	0.146788	-0.101096	-0.316345	-0.241561	-0.529344	-0.497727	-0.052022	0.086719	-0.861418
48125	1.395542	-1.037010	9.665904	-0.168460	0.171127	-0.060747	-0.313162	-0.239772	-0.531608	-0.499257	-0.047479	0.087932	-0.860672
48126	1.446656	-1.323182	9.815995	-0.063908	0.160567	-0.040714	-0.309185	-0.238404	-0.532443	-0.500296	-0.044220	0.087437	-0.860293
48127	0.940771	-1.128894	9.135201	0.105097	0.166049	0.003040	-0.305057	-0.241204	-0.531746	-0.500454	-0.042362	0.084040	-0.860633
48128	1.101144	-0.981807	8.875933	0.199779	0.171226	0.047795	-0.302394	-0.242746	-0.531670	-0.499749	-0.041404	0.078975	-0.861568
48129	1.216637	-1.053624	9.282701	0.103744	0.134230	0.090961	-0.298253	-0.247768	-0.530996	-0.498322	-0.039925	0.075986	-0.862732
48130	0.894341	-0.868688	9.157821	0.106397	0.109839	0.095435	-0.296397	-0.248335	-0.529716	-0.496774	-0.039015	0.073180	-0.863909
48131	1.077758	-0.902094	9.713460	0.052735	0.048495	0.056858	-0.297694	-0.253882	-0.528964	-0.495840	-0.038542	0.071881	-0.864575
48132	1.371330	-1.046398	9.680426	0.031418	-0.009216	0.005269	-0.297440	-0.253329	-0.526598	-0.495728	-0.039075	0.071482	-0.864648
48133	1.293604	-1.115017	9.853357	0.076075	-0.068703	0.000097	-0.296103	-0.255976	-0.525201	-0.495587	-0.040942	0.070909	-0.864690
48134	1.107561	-1.150034	10.513112	0.100836	-0.086376	0.040782	-0.298610	-0.259573	-0.523491	-0.494698	-0.043447	0.070103	-0.865143
48135	1.404919	-1.093225	10.184327	0.090039	-0.049727	0.074250	-0.299399	-0.262903	-0.520098	-0.493283	-0.045005	0.069168	-0.865946
48136	1.047072	-1.146639	9.895980	0.081022	-0.044370	0.098979	-0.302969	-0.266912	-0.517194	-0.491454	-0.046505	0.068340	-0.866971
48137	0.812766	-0.822136	10.014696	0.131013	-0.054867	0.119706	-0.305088	-0.268707	-0.515604	-0.489198	-0.048462	0.066773	-0.868261
48138	0.881014	-0.733678	10.012721	0.211573	-0.044358	0.115923	-0.305072	-0.272040	-0.514718	-0.486940	-0.051217	0.063693	-0.869603
48139	0.833265	-0.634445	9.305249	0.197415	-0.042416	0.101779	-0.306528	-0.274811	-0.511309	-0.484932	-0.053602	0.060806	-0.870787
48140	0.796562	-0.366894	9.395167	0.102611	-0.049428	0.090552	-0.308370	-0.278690	-0.509481	-0.483208	-0.055417	0.059643	-0.871712
48141	1.111566	-0.233113	9.898717	0.099068	-0.058324	0.066624	-0.309948	-0.281736	-0.508568	-0.481892	-0.057151	0.058548	-0.872402
48142	1.295538	-0.171924	9.926675	0.118821	-0.049600	0.053539	-0.312068	-0.283670	-0.506322	-0.480788	-0.059168	0.057061	-0.872976
48143	1.531759	-0.244773	10.303548	0.085782	-0.014722	0.038350	-0.311006	-0.283537	-0.506731	-0.480029	-0.060051	0.055724	-0.873419
48144	1.729373	-0.286224	9.837496	0.132487	0.002883	0.016667	-0.311651	-0.287144	-0.506101	-0.479607	-0.061323	0.053449	-0.873705
48145	1.599442	-0.209300	9.490997	0.153082	0.011728	0.025724	-0.310718	-0.289094	-0.504033	-0.479011	-0.062424	0.050670	-0.874119
48146	1.502540	-0.251883	9.476923	0.083320	-0.009230	0.013705	-0.311498	-0.292145	-0.503658	-0.478684	-0.063439	0.049365	-0.874300
48147	1.618854	-0.192938	9.385265	0.021653	-0.028470	-0.004459	-0.310428	-0.294095	-0.502774	-0.478738	-0.064027	0.049234	-0.874234
48148	1.821959	-0.171482	9.840420	-0.038340	-0.025140	-0.005832	-0.313081	-0.294219	-0.502866	-0.478891	-0.064175	0.050184	-0.874086
48149	1.993961	-0.436981	9.980091	-0.034800	-0.002487	0.003860	-0.312559	-0.293251	-0.502076	-0.478896	-0.063786	0.050822	-0.874075
48150	1.946551	-0.637493	9.574411	0.029585	0.018576	0.028179	-0.314013	-0.293798	-0.502848	-0.478408	-0.063785	0.050209	-0.874378
48151	1.741999	-0.541758	9.683030	0.065226	0.018550	0.058477	-0.312808	-0.295609	-0.502884	-0.477348	-0.063948	0.049000	-0.875013
48152	1.419590	-0.375764	9.656475	0.174329	-0.007587	0.064596	-0.313855	-0.298659	-0.502111	-0.476011	-0.065751	0.046151	-0.875763
48153	1.177877	0.274844	9.423290	0.065269	-0.001360	0.055223	-0.313325	-0.299635	-0.500027	-0.474987	-0.066265	0.045109	-0.876334
48154	0.994078	0.237722	9.400414	-0.021335	-0.040577	0.003390	-0.314255	-0.299769	-0.499620	-0.474946	-0.066840	0.045919	-0.876271
48155	1.368859	-0.034439	9.451735	-0.032977	-0.056433	-0.002208	-0.315854	-0.299344	-0.498410	-0.475010	-0.067430	0.047017	-0.876133
48156	1.609473	-0.493348	9.444383	0.040415	-0.049461	-0.007982	-0.316908	-0.300032	-0.499451	-0.475074	-0.068757	0.046814	-0.876006
48157	1.804531	-0.584825	9.917536	-0.002792	-0.033992	0.040135	-0.319824	-0.302239	-0.497065	-0.474373	-0.069207	0.047258	-0.876326
48158	1.748098	-0.051194	10.445711	-0.143325	-0.025395	0.044544	-0.319175	-0.299049	-0.498093	-0.473791	-0.068319	0.050119	-0.876552
48159	1.646933	0.344379	9.761336	-0.150184	-0.019878	0.001463	-0.319459	-0.295159	-0.499101	-0.473980	-0.067175	0.052939	-0.876372
48160	1.580976	-0.093388	9.593435	0.097727	-0.044200	-0.018914	-0.319996	-0.295435	-0.496994	-0.474156	-0.068966	0.051666	-0.876214
48161	1.834909	-0.374761	9.470240	0.226412	-0.056534	0.013570	-0.322368	-0.299588	-0.495030	-0.473574	-0.072033	0.048254	-0.876476
48162	1.893245	-0.331031	9.761059	0.183476	-0.022501	0.013366	-0.324213	-0.303190	-0.492805	-0.473074	-0.074222	0.045316	-0.876721
48163	1.913940	-0.138761	9.763091	0.087804	0.008097	0.009288	-0.323808	-0.306110	-0.489951	-0.472819	-0.074861	0.043732	-0.876884
48164	1.860882	-0.128768	9.749243	-0.002530	0.012480	0.003376	-0.324456	-0.307354	-0.492317	-0.472800	-0.074685	0.043709	-0.876910
48165	1.814091	-0.253681	9.683316	0.054806	0.004691	-0.013867	-0.324731	-0.305826	-0.492035	-0.472996	-0.075103	0.042717	-0.876818
48166	1.821326	-0.253848	9.647201	0.033381	0.001216	-0.024612	-0.324187	-0.308884	-0.490892	-0.473402	-0.075488	0.042129	-0.876594
48167	1.795179	-0.195892	9.655303	-0.102581	-0.004043	-0.034414	-0.323648	-0.309998	-0.491437	-0.474184	-0.074593	0.043966	-0.876158
48168	1.538718	-0.261479	9.577447	-0.181284	-0.010953	-0.041996	-0.323136	-0.306390	-0.491934	-0.475203	-0.073172	0.047229	-0.875555
48169	1.771374	-0.482243	9.556077	-0.247448	-0.030242	-0.058524	-0.323280	-0.302777	-0.494653	-0.476581	-0.071379	0.051831	-0.874693
48170	1.831458	-0.523494	9.591136	-0.299387	-0.042542	-0.053687	-0.323445	-0.296666	-0.495378	-0.477918	-0.069394	0.057442	-0.873773
48171	1.921257	-0.463768	9.687187	-0.196582	-0.051346	-0.038888	-0.324274	-0.289718	-0.497660	-0.478829	-0.068440	0.061402	-0.873080
48172	1.891664	-0.211079	9.654296	-0.052507	-0.026807	-0.034163	-0.324012	-0.288886	-0.497918	-0.479484	-0.068517	0.062574	-0.872631
48173	1.842582	0.017708	9.621298	-0.013956	0.004733	-0.039874	-0.323618	-0.288889	-0.496874	-0.480228	-0.068352	0.062790	-0.872219
48174	1.708960	-0.098729	9.746092	-0.045188	0.032772	-0.054085	-0.323880	-0.289165	-0.497266	-0.481292	-0.067485	0.063235	-0.871668
48175	1.719086	-0.368449	9.665993	-0.006709	0.008320	-0.061880	-0.323611	-0.289444	-0.497799	-0.482415	-0.067359	0.063245	-0.871056
48176	1.722204	-0.613288	9.838604	0.081728	0.003006	-0.038399	-0.321994	-0.293896	-0.497342	-0.483000	-0.068214	0.061787	-0.870770
48177	1.761261	-0.549177	9.665955	0.085206	-0.000531	-0.011947	-0.322783	-0.296114	-0.495777	-0.483115	-0.069065	0.060355	-0.870739
48178	1.795467	-0.494069	9.683117	0.056577	-0.007546	-0.014824	-0.322781	-0.297365	-0.494476	-0.483305	-0.069831	0.059469	-0.870634
48179	1.742426	-0.479471	9.602024	0.049367	-0.016292	-0.003432	-0.322645	-0.297921	-0.494483	-0.483300	-0.070601	0.058833	-0.870618
48180	1.761508	-0.513223	9.625506	0.045803	-0.019791	-0.008771	-0.324092	-0.300969	-0.493178	-0.483386	-0.071468	0.058260	-0.870538
48181	1.761652	-0.493907	9.649762	0.024337	-0.025043	-0.012467	-0.323555	-0.301805	-0.493458	-0.483563	-0.072158	0.058141	-0.870391
48182	1.831641	-0.499309	9.634675	0.024358	-0.007563	-0.011545	-0.324347	-0.302494	-0.493452	-0.483742	-0.072608	0.057820	-0.870275
48183	1.897232	-0.444528	9.625125	0.033294	-0.008460	-0.008847	-0.325819	-0.300959	-0.492758	-0.483860	-0.073096	0.057402	-0.870196
48184	1.921862	-0.379554	9.697763	0.033249	-0.000634	0.001759	-0.325009	-0.303602	-0.492271	-0.483800	-0.073496	0.056878	-0.870230
48185	1.910406	-0.292892	9.691648	0.025996	-0.002432	0.022869	-0.324357	-0.302079	-0.491478	-0.483383	-0.073780	0.056581	-0.870457
48186	1.869643	-0.249548	9.603570	0.042045	0.006310	0.040664	-0.324752	-0.302632	-0.491478	-0.482640	-0.074100	0.055893	-0.870887
48187	1.811350	-0.297156	9.617947	0.060798	0.008936	0.048748	-0.327278	-0.302063	-0.491171	-0.481733	-0.074498	0.054919	-0.871417
48188	1.781987	-0.354332	9.723295	0.081361	-0.012931	0.042645	-0.325932	-0.305264	-0.491092	-0.480876	-0.075530	0.053735	-0.871875
48189	1.902266	-0.417917	9.687878	0.038511	-0.026910	0.017561	-0.328063	-0.305532	-0.488567	-0.480504	-0.076372	0.053455	-0.872024
48190	1.882507	-0.473638	9.507147	-0.031164	-0.012846	0.001242	-0.326464	-0.305956	-0.489646	-0.480539	-0.076364	0.054170	-0.871961
48191	1.858184	-0.499738	9.562337	-0.111664	-0.007609	-0.004612	-0.328068	-0.304282	-0.489342	-0.480801	-0.075450	0.056307	-0.871761
48192	1.819996	-0.436913	9.558582	-0.122358	-0.000584	-0.011689	-0.328338	-0.302474	-0.490896	-0.481206	-0.074367	0.058474	-0.871488
48193	1.729192	-0.306002	9.661817	-0.084754	0.008190	-0.016619	-0.328085	-0.300254	-0.491009	-0.481650	-0.073447	0.059972	-0.871219
48194	1.686442	-0.209121	9.771456	-0.064250	0.009025	-0.002337	-0.328357	-0.298586	-0.491776	-0.481814	-0.072744	0.061046	-0.871112
48195	1.797728	-0.181097	9.780432	0.000150	0.019489	0.005191	-0.327561	-0.297756	-0.493093	-0.481768	-0.072418	0.060970	-0.871170
48196	1.878858	-0.312116	9.617192	0.009878	0.004572	0.029833	-0.327038	-0.296926	-0.492305	-0.481261	-0.072467	0.060843	-0.871456
48197	1.883002	-0.408335	9.625664	0.039313	0.002785	0.048525	-0.327297	-0.296924	-0.494140	-0.480382	-0.072762	0.060308	-0.871953
48198	1.844826	-0.345349	9.674788	0.004400	0.006266	0.052712	-0.327427	-0.297756	-0.493621	-0.479487	-0.072702	0.060294	-0.872451
48199	1.825316	-0.373885	9.732310	0.002625	0.001899	0.046514	-0.327437	-0.296368	-0.492950	-0.478695	-0.072665	0.060402	-0.872882
48200	1.897315	-0.432531	9.615648	0.007989	0.004519	0.050937	-0.327167	-0.297203	-0.492963	-0.477822	-0.072671	0.060339	-0.873364
48201	1.947923	-0.445138	9.554980	-0.024125	0.004555	0.031301	-0.328502	-0.294973	-0.494233	-0.477337	-0.072357	0.060874	-0.873618
48202	1.945801	-0.406421	9.625144	0.004435	0.011510	0.047403	-0.329829	-0.294827	-0.494737	-0.476532	-0.072211	0.060801	-0.874075
48203	1.921912	-0.370161	9.623363	0.008134	0.008082	0.020115	-0.329440	-0.294274	-0.493030	-0.476199	-0.072165	0.060726	-0.874265
48204	1.868231	-0.446795	9.596508	-0.040223	0.013315	0.031238	-0.327974	-0.294282	-0.494628	-0.475750	-0.071581	0.061393	-0.874511
48205	1.853139	-0.533072	9.660540	-0.047385	0.023801	0.032972	-0.329437	-0.293301	-0.495384	-0.475290	-0.070718	0.062163	-0.874776
48206	1.863456	-0.441696	9.678326	-0.009795	0.008944	0.026158	-0.327848	-0.292755	-0.495140	-0.474878	-0.070506	0.062332	-0.875005
48207	2.006447	-0.370580	9.701944	-0.054447	0.012426	0.008193	-0.328384	-0.291362	-0.496169	-0.474847	-0.069815	0.063300	-0.875008
48208	1.869302	-0.297624	9.612635	-0.004366	-0.002386	0.012087	-0.328648	-0.291778	-0.495906	-0.474656	-0.069870	0.063461	-0.875096
48209	1.825396	-0.359733	9.641141	0.026081	0.001144	0.006153	-0.327587	-0.290950	-0.496965	-0.474534	-0.070150	0.063117	-0.875164
48210	1.718424	-0.459945	9.633701	-0.002512	0.015181	0.001602	-0.327321	-0.291229	-0.496709	-0.474548	-0.069929	0.063064	-0.875178
48211	1.887216	-0.494904	9.643860	-0.039243	0.004605	0.008287	-0.328385	-0.290390	-0.497473	-0.474485	-0.069525	0.063833	-0.875189
48212	1.863409	-0.446661	9.627796	-0.027560	-0.000604	-0.003966	-0.328387	-0.290390	-0.496947	-0.474607	-0.069350	0.064360	-0.875098
48213	1.882969	-0.413117	9.635223	-0.034703	-0.007601	-0.009329	-0.327462	-0.288867	-0.498128	-0.474830	-0.069231	0.065139	-0.874929
48214	1.935884	-0.444624	9.692088	-0.048965	0.002018	-0.019996	-0.327867	-0.288171	-0.497327	-0.475265	-0.068827	0.065994	-0.874660
48215	1.902089	-0.442028	9.668374	-0.000673	-0.004963	-0.016134	-0.327341	-0.287063	-0.497849	-0.475563	-0.069002	0.066142	-0.874473
48216	1.877858	-0.447252	9.471438	-0.027462	-0.002283	-0.021596	-0.327340	-0.288175	-0.496284	-0.475990	-0.068880	0.066660	-0.874211
48217	1.930658	-0.495523	9.552146	-0.068591	0.009061	-0.027169	-0.327599	-0.288728	-0.497205	-0.476593	-0.068185	0.067847	-0.873846
48218	1.887051	-0.518869	9.672428	-0.027487	0.011664	-0.018042	-0.327614	-0.285812	-0.497570	-0.476968	-0.067815	0.068236	-0.873640
48219	1.838987	-0.484949	9.629970	0.039608	0.013445	-0.014000	-0.326951	-0.285815	-0.497449	-0.477199	-0.068060	0.067506	-0.873551
48220	1.810414	-0.427114	9.592425	0.028022	0.006482	-0.024662	-0.327872	-0.288172	-0.496014	-0.477608	-0.068319	0.066966	-0.873349
48221	1.761402	-0.527698	9.610920	0.000315	-0.007485	-0.036376	-0.327051	-0.292064	-0.496722	-0.478255	-0.068585	0.067085	-0.872965
48222	1.828569	-0.590727	9.621634	0.021752	-0.011015	-0.030098	-0.327840	-0.293448	-0.496461	-0.478755	-0.069096	0.066815	-0.872671
48223	1.828907	-0.542703	9.595744	0.021730	0.004714	-0.019457	-0.327710	-0.294144	-0.494368	-0.479093	-0.069329	0.066469	-0.872494
48224	1.848379	-0.521207	9.595823	-0.031053	0.002074	-0.021615	-0.327709	-0.294144	-0.494894	-0.479525	-0.069096	0.067006	-0.872234
48225	1.751517	-0.561105	9.673112	-0.047196	0.011687	-0.012867	-0.328248	-0.292475	-0.495132	-0.479852	-0.068536	0.067804	-0.872036
48226	1.824017	-0.552183	9.629326	-0.059810	0.013372	0.008176	-0.328253	-0.291086	-0.496168	-0.479814	-0.067789	0.068775	-0.872040
48227	1.792779	-0.530305	9.625040	-0.041873	0.011659	-0.001378	-0.327870	-0.288866	-0.495364	-0.479933	-0.067264	0.069494	-0.871958
48228	1.783322	-0.503625	9.673498	0.014480	0.008163	-0.000092	-0.328122	-0.290670	-0.496297	-0.479935	-0.067332	0.069208	-0.871974
48229	1.794777	-0.590294	9.677210	-0.023971	0.011661	-0.004786	-0.327329	-0.290258	-0.495911	-0.480089	-0.066982	0.069606	-0.871885
48230	1.798973	-0.677090	9.620895	-0.013268	-0.002334	-0.000371	-0.328390	-0.290669	-0.495374	-0.480119	-0.066967	0.069904	-0.871845
48231	1.803726	-0.686830	9.594304	0.044010	0.002064	-0.001703	-0.328386	-0.291224	-0.495642	-0.480114	-0.067429	0.069217	-0.871867
48232	1.791245	-0.744403	9.612978	0.004646	0.007305	-0.001979	-0.329178	-0.292470	-0.494855	-0.480163	-0.067420	0.069109	-0.871850
48233	1.827853	-0.687269	9.512373	-0.010645	-0.004106	0.015495	-0.329581	-0.291356	-0.495494	-0.479922	-0.067438	0.069465	-0.871953
48234	1.799075	-0.662666	9.618657	-0.047303	0.002885	0.009096	-0.329062	-0.289693	-0.494697	-0.479842	-0.066993	0.070320	-0.871962
48235	1.830459	-0.663000	9.589540	-0.057255	0.004569	0.034574	-0.328799	-0.288444	-0.496002	-0.479342	-0.066383	0.071434	-0.872193
48236	1.818554	-0.643296	9.710044	-0.043892	0.001905	0.043479	-0.330124	-0.288437	-0.496770	-0.478661	-0.065938	0.072285	-0.872531
48237	1.848045	-0.569194	9.633730	-0.018819	-0.002449	0.040129	-0.330136	-0.286493	-0.496488	-0.478002	-0.065812	0.072800	-0.872859
48238	1.799303	-0.631354	9.633436	0.015253	0.011603	0.028094	-0.329475	-0.286497	-0.495841	-0.477523	-0.065785	0.072505	-0.873148
48239	1.818247	-0.686547	9.723969	0.004393	-0.014712	0.044643	-0.330543	-0.285380	-0.495682	-0.476737	-0.066087	0.072735	-0.873535
48240	1.900616	-0.648786	9.697255	-0.001033	-0.022634	0.056013	-0.331480	-0.284265	-0.495263	-0.475737	-0.066463	0.073088	-0.874022
48241	1.953875	-0.627796	9.617723	0.045553	-0.019971	0.045778	-0.332280	-0.284261	-0.494200	-0.474867	-0.067252	0.072652	-0.874471
48242	1.934616	-0.618142	9.579544	0.052679	-0.023472	0.052876	-0.333346	-0.283978	-0.493393	-0.473848	-0.068157	0.072070	-0.875002
48243	1.934470	-0.639686	9.612947	0.033091	-0.023432	0.030699	-0.332138	-0.286067	-0.493958	-0.473252	-0.068916	0.071865	-0.875282
48244	1.897961	-0.678049	9.559943	0.027726	-0.012920	0.034227	-0.334927	-0.286052	-0.493390	-0.472612	-0.069426	0.071595	-0.875609
48245	1.842356	-0.685006	9.502660	0.009847	-0.016389	0.031457	-0.334126	-0.286611	-0.493801	-0.472044	-0.069839	0.071735	-0.875871
48246	1.871722	-0.634384	9.613548	-0.017088	-0.035708	0.043526	-0.334798	-0.285219	-0.493777	-0.471276	-0.070312	0.072478	-0.876186
48247	1.930385	-0.538363	9.700671	-0.002821	-0.026144	0.055120	-0.337188	-0.284928	-0.493869	-0.470296	-0.070742	0.072962	-0.876638
48248	2.015552	-0.447653	9.691365	0.049029	-0.025305	0.066068	-0.338940	-0.282005	-0.491187	-0.469030	-0.071623	0.072477	-0.877284
48249	2.027742	-0.428770	9.604953	0.086674	-0.033995	0.051333	-0.338138	-0.283815	-0.489772	-0.467977	-0.073046	0.071452	-0.877814
48250	2.022361	-0.505701	9.604115	0.067106	-0.035685	0.024735	-0.339985	-0.285610	-0.489893	-0.467413	-0.074336	0.070688	-0.878068
48251	1.954223	-0.577447	9.565422	0.060017	-0.016388	0.015948	-0.341305	-0.287547	-0.488842	-0.467042	-0.075254	0.069913	-0.878249
48252	1.895709	-0.654087	9.524186	0.042055	-0.009406	0.033469	-0.341837	-0.288100	-0.487526	-0.466387	-0.075837	0.069356	-0.878591
48253	1.866743	-0.653736	9.565299	0.009807	-0.011181	0.040285	-0.341835	-0.288239	-0.487790	-0.465670	-0.076153	0.069455	-0.878936
48254	1.871974	-0.600578	9.657197	-0.024222	0.001019	0.048019	-0.340774	-0.288801	-0.486761	-0.464890	-0.075914	0.069990	-0.879327
48255	1.911227	-0.514320	9.648236	0.029478	-0.012086	0.041319	-0.343033	-0.287399	-0.488289	-0.464123	-0.076421	0.069749	-0.879707
48256	1.916426	-0.461545	9.615149	0.031231	-0.016475	0.049257	-0.343822	-0.289200	-0.487507	-0.463197	-0.077004	0.069471	-0.880166
48257	1.944689	-0.558291	9.512848	-0.008101	-0.016457	0.043657	-0.343169	-0.287955	-0.486454	-0.462440	-0.077234	0.069932	-0.880508
48258	1.968403	-0.620841	9.569608	-0.002714	0.004526	0.043751	-0.345427	-0.287665	-0.486285	-0.461691	-0.077140	0.070049	-0.880900
48259	1.934622	-0.620268	9.670852	0.015176	-0.000723	0.040346	-0.345701	-0.286136	-0.486528	-0.460977	-0.077309	0.069952	-0.881266
