# Supplementary material for: Identification of Haptic Based Guiding Using Hard Reins
Source: PLoS One. 2015 Jul 22;10(7):e0132020. doi: 10.1371/journal.pone.0132020 (PMC4511788; doi:10.1371/journal.pone.0132020)
Supplement: S8 File — (ZIP) [file pone.0132020.s008.zip › Exp2_MotionData1/Subject2/path1/T10/gc10.txt]

// Start Time: 0
// Sample rate: 25.0Hz
// Scenario: 4.9
// Firmware Version: 2.6.1
Counter	Acc_X	Acc_Y	Acc_Z	Gyr_X	Gyr_Y	Gyr_Z	Mag_X	Mag_Y	Mag_Z	Quat_w	Quat_x	Quat_y	Quat_z
47678	8.673900	-1.449961	-4.527505	-0.010723	-0.008223	0.018018	-0.466243	0.279202	0.557543	-0.189212	0.832999	0.174607	0.489719
47679	8.658165	-1.393290	-4.405790	0.003596	0.006292	0.005186	-0.465662	0.277741	0.558284	-0.189313	0.833001	0.174423	0.489741
47680	8.713245	-1.478451	-4.413236	0.005701	-0.005404	0.016218	-0.467763	0.278633	0.558080	-0.189519	0.833151	0.174134	0.489510
47681	8.665544	-1.437503	-4.367712	0.007724	-0.011438	0.024487	-0.465971	0.279890	0.557862	-0.189817	0.833378	0.173735	0.489149
47682	8.667717	-1.451741	-4.392038	0.007351	-0.016141	0.010728	-0.463456	0.279926	0.559235	-0.189961	0.833606	0.173597	0.488753
47683	8.689022	-1.485371	-4.426866	0.018487	-0.033174	0.018115	-0.462913	0.280919	0.559012	-0.190303	0.833981	0.173492	0.488017
47684	8.660295	-1.431839	-4.425443	0.005025	-0.010385	-0.008555	-0.463178	0.280318	0.559814	-0.190240	0.834095	0.173632	0.487797
47685	8.650330	-1.497045	-4.439986	0.006893	-0.028047	-0.005784	-0.462655	0.282340	0.558818	-0.190173	0.834381	0.173792	0.487278
47686	8.621305	-1.499085	-4.453404	0.016066	-0.018872	-0.005788	-0.462645	0.281890	0.559348	-0.190298	0.834542	0.174038	0.486865
47687	8.650151	-1.494294	-4.464113	0.017993	-0.019089	-0.002106	-0.462650	0.282837	0.560243	-0.190485	0.834711	0.174210	0.486440
47688	8.650145	-1.518671	-4.454611	0.025170	-0.000263	-0.009467	-0.460978	0.282409	0.559783	-0.190785	0.834645	0.174523	0.486323
47689	8.645425	-1.489544	-4.454244	0.003010	-0.010864	-0.015912	-0.461806	0.282381	0.560625	-0.190618	0.834743	0.174746	0.486141
47690	8.609371	-1.477249	-4.447986	0.008844	0.001292	-0.003998	-0.460832	0.281842	0.559746	-0.190705	0.834743	0.174805	0.486085
47691	8.652194	-1.508303	-4.505338	0.003205	-0.013136	-0.008571	-0.461821	0.282731	0.559253	-0.190606	0.834888	0.174916	0.485835
47692	8.654836	-1.489216	-4.483576	0.020078	0.022930	0.003337	-0.461814	0.282690	0.560087	-0.191029	0.834660	0.174882	0.486072
47693	8.626092	-1.457604	-4.475049	0.015829	0.003881	-0.016828	-0.461258	0.283078	0.560663	-0.191119	0.834563	0.175188	0.486093
47694	8.640625	-1.450523	-4.468301	0.023900	0.013273	0.010705	-0.461809	0.282005	0.559626	-0.191638	0.834442	0.175095	0.486130
47695	8.650213	-1.543179	-4.435452	0.010799	0.017700	-0.001269	-0.462112	0.283333	0.558595	-0.191846	0.834284	0.175039	0.486340
47696	8.650522	-1.490065	-4.418211	0.021153	0.011437	0.010699	-0.462400	0.284312	0.558937	-0.192322	0.834188	0.174943	0.486352
47697	8.646041	-1.529643	-4.357923	-0.004466	0.009664	0.010647	-0.461020	0.284883	0.558402	-0.192365	0.834206	0.174569	0.486437
47698	8.645127	-1.528045	-4.476221	0.011070	0.018945	0.008823	-0.462688	0.284894	0.558697	-0.192677	0.834070	0.174370	0.486618
47699	8.636068	-1.450948	-4.434322	0.009299	0.009520	0.012517	-0.462405	0.283942	0.557799	-0.192967	0.834044	0.174100	0.486645
47700	8.645479	-1.523783	-4.432734	0.008641	0.004550	-0.012261	-0.461323	0.285815	0.556789	-0.192987	0.833982	0.174293	0.486674
47701	8.645589	-1.519096	-4.420631	0.005697	0.009422	0.014337	-0.463504	0.282433	0.557159	-0.193235	0.833977	0.173958	0.486705
47702	8.647918	-1.509218	-4.435145	0.002585	-0.000852	0.001503	-0.462644	0.281493	0.558766	-0.193246	0.834048	0.173841	0.486621
47703	8.657495	-1.504301	-4.445131	0.007304	0.017332	0.005156	-0.462130	0.283958	0.557379	-0.193457	0.833927	0.173644	0.486813
47704	8.664738	-1.538522	-4.428719	-0.003723	-0.002890	0.005163	-0.461582	0.284528	0.557130	-0.193421	0.834044	0.173465	0.486691
47705	8.628803	-1.484976	-4.424612	-0.005844	0.000525	-0.005856	-0.461572	0.284730	0.558816	-0.193248	0.834100	0.173389	0.486692
47706	8.645087	-1.523097	-4.483432	-0.007469	0.001023	0.001476	-0.461734	0.285653	0.557341	-0.193122	0.834182	0.173211	0.486664
47707	8.664864	-1.528987	-4.416586	0.018265	0.009933	0.005187	-0.462410	0.284762	0.558407	-0.193491	0.834091	0.173149	0.486695
47708	8.625898	-1.498725	-4.482556	0.003201	0.005379	-0.010439	-0.460605	0.285548	0.559136	-0.193431	0.834053	0.173238	0.486754
47709	8.674548	-1.480361	-4.431122	0.017452	0.014324	0.008859	-0.462008	0.285240	0.557178	-0.193834	0.833936	0.173091	0.486845
47710	8.708164	-1.546243	-4.418318	0.007203	-0.004647	0.003361	-0.462004	0.285213	0.557734	-0.193945	0.834026	0.173035	0.486668
47711	8.578276	-1.501812	-4.408341	0.021851	0.002649	0.003357	-0.461725	0.285209	0.557731	-0.194327	0.833986	0.173069	0.486571
47712	8.674597	-1.538977	-4.400109	0.005047	0.001638	-0.009505	-0.462695	0.285197	0.558297	-0.194296	0.833979	0.173178	0.486557
47713	8.649717	-1.556943	-4.493486	0.014470	-0.008246	0.001528	-0.462012	0.285784	0.557630	-0.194500	0.834068	0.173212	0.486311
47714	8.606762	-1.503709	-4.462552	0.006245	-0.000868	0.001501	-0.462861	0.287450	0.558577	-0.194597	0.834115	0.173176	0.486203
47715	8.618836	-1.528230	-4.448672	0.001287	0.000019	-0.013192	-0.461991	0.285663	0.560132	-0.194464	0.834125	0.173296	0.486197
47716	8.635665	-1.538039	-4.449365	-0.007819	-0.002822	-0.011368	-0.461584	0.285455	0.558442	-0.194185	0.834205	0.173328	0.486160
47717	8.630860	-1.545346	-4.444403	0.001521	-0.004207	-0.004010	-0.461154	0.284851	0.559098	-0.194130	0.834287	0.173314	0.486046
47718	8.649989	-1.542501	-4.483637	-0.004285	0.003837	-0.015009	-0.460742	0.286424	0.560033	-0.193904	0.834274	0.173426	0.486119
47719	8.616571	-1.518425	-4.453249	0.001256	0.007385	-0.013171	-0.460738	0.285355	0.558712	-0.193795	0.834213	0.173518	0.486233
47720	8.631069	-1.516161	-4.448946	-0.005745	0.017802	-0.002187	-0.462396	0.284257	0.558520	-0.193712	0.834116	0.173339	0.486497
47721	8.630443	-1.546767	-4.516747	-0.007792	0.005361	-0.009519	-0.461690	0.283924	0.559330	-0.193481	0.834124	0.173290	0.486593
47722	8.626085	-1.554858	-4.453843	0.005592	0.041051	0.008801	-0.461546	0.282846	0.558146	-0.193771	0.833796	0.172942	0.487164
47723	8.645616	-1.499348	-4.444551	-0.014959	0.030939	-0.005890	-0.462829	0.285137	0.558021	-0.193543	0.833596	0.172663	0.487695
47724	8.674419	-1.574962	-4.426799	-0.001047	0.024941	0.001482	-0.462674	0.284127	0.558375	-0.193607	0.833420	0.172454	0.488044
47725	8.653225	-1.519576	-4.387003	-0.003725	0.017359	0.005165	-0.462964	0.285112	0.558578	-0.193628	0.833346	0.172152	0.488268
47726	8.612325	-1.504759	-4.385377	-0.008042	0.008653	-0.018693	-0.464069	0.283771	0.557391	-0.193321	0.833287	0.172272	0.488448
47727	8.684622	-1.556509	-4.361852	0.001237	0.000024	-0.013148	-0.463501	0.283171	0.557906	-0.193188	0.833300	0.172390	0.488438
47728	8.628664	-1.503956	-4.453607	0.008650	0.018304	-0.011334	-0.464330	0.282626	0.557741	-0.193257	0.833110	0.172500	0.488696
47729	8.626591	-1.504528	-4.410061	0.013673	0.008218	-0.027824	-0.463492	0.282593	0.558149	-0.193214	0.832945	0.172954	0.488834
47730	8.650679	-1.504972	-4.391748	0.005680	0.007808	-0.020524	-0.465023	0.282389	0.558565	-0.193110	0.832836	0.173234	0.488961
47731	8.645947	-1.490458	-4.386646	0.006332	0.000985	-0.029686	-0.464191	0.282524	0.558426	-0.192901	0.832763	0.173674	0.489011
47732	8.665043	-1.497597	-4.406728	0.021265	0.001213	-0.018644	-0.465170	0.282566	0.557880	-0.193058	0.832663	0.174111	0.488965
47733	8.677122	-1.475789	-4.411868	0.021521	-0.002146	-0.008539	-0.464890	0.282420	0.557868	-0.193297	0.832636	0.174360	0.488828
47734	8.655433	-1.490260	-4.406321	0.024892	0.007754	-0.020484	-0.462093	0.280994	0.557196	-0.193505	0.832456	0.174813	0.488890
47735	8.655327	-1.465687	-4.430308	0.028786	0.005359	-0.011293	-0.463212	0.281307	0.556947	-0.193863	0.832318	0.175151	0.488862
47736	8.660031	-1.499664	-4.430705	0.013639	0.000795	0.004279	-0.464621	0.283256	0.558057	-0.194116	0.832330	0.175134	0.488746
47737	8.669446	-1.543240	-4.441002	0.009506	-0.000171	0.020783	-0.464077	0.283846	0.557391	-0.194448	0.832435	0.174771	0.488567
47738	8.650524	-1.494947	-4.415828	0.021769	0.026927	-0.002171	-0.464510	0.285123	0.557474	-0.194864	0.832138	0.174838	0.488883
47739	8.676633	-1.577362	-4.431832	0.041987	0.019291	0.001543	-0.462857	0.285723	0.556240	-0.195617	0.831858	0.175037	0.488987
47740	8.689101	-1.568428	-4.381523	0.007324	0.013594	0.006078	-0.463671	0.284432	0.556865	-0.195812	0.831782	0.174853	0.489105
47741	8.684315	-1.575768	-4.374146	0.003750	-0.000479	0.010679	-0.464795	0.284643	0.555774	-0.195951	0.831876	0.174601	0.488978
47742	8.698627	-1.573177	-4.393985	0.003565	0.011985	0.002404	-0.464813	0.285531	0.554992	-0.196061	0.831811	0.174479	0.489089
47743	8.689445	-1.549520	-4.345185	-0.004094	0.005345	-0.009526	-0.464104	0.284794	0.555358	-0.195894	0.831808	0.174463	0.489166
47744	8.674749	-1.566072	-4.368895	0.009782	0.025339	-0.005867	-0.464683	0.286765	0.555764	-0.196069	0.831560	0.174479	0.489511
47745	8.689589	-1.574158	-4.316369	-0.007622	0.018023	-0.005886	-0.465214	0.284791	0.555787	-0.195925	0.831459	0.174317	0.489798
47746	8.713859	-1.530738	-4.312163	-0.011293	0.016197	-0.005877	-0.464116	0.285386	0.554837	-0.195712	0.831385	0.174154	0.490067
47747	8.723240	-1.544990	-4.339174	-0.013369	-0.005452	-0.013189	-0.465788	0.285552	0.554863	-0.195320	0.831510	0.174148	0.490014
47748	8.713574	-1.559507	-4.336492	-0.033316	0.007167	-0.007747	-0.465206	0.284219	0.555891	-0.194693	0.831602	0.173840	0.490216
47749	8.694514	-1.530195	-4.340313	-0.033697	0.011611	-0.020568	-0.465205	0.284306	0.555482	-0.193952	0.831612	0.173690	0.490547
47750	8.699396	-1.510830	-4.340370	-0.011671	0.002123	-0.016835	-0.464897	0.282298	0.555913	-0.193577	0.831638	0.173763	0.490625
47751	8.717222	-1.502873	-4.220227	0.002680	0.013599	0.006123	-0.466552	0.281705	0.557008	-0.193712	0.831576	0.173517	0.490763
47752	8.718069	-1.509912	-4.418347	-0.022656	-0.002437	-0.016848	-0.465999	0.281461	0.556011	-0.193138	0.831690	0.173500	0.490803
47753	8.670628	-1.447469	-4.348542	0.020995	0.013723	-0.027797	-0.465163	0.281442	0.556142	-0.193242	0.831439	0.173999	0.491010
47754	8.764045	-1.537405	-4.381603	0.024502	0.004854	-0.033277	-0.465736	0.282069	0.555070	-0.193320	0.831240	0.174695	0.491070
47755	8.661204	-1.462411	-4.314475	0.030496	-0.000071	-0.013079	-0.464891	0.282527	0.557043	-0.193680	0.831139	0.175096	0.490957
47756	8.675284	-1.461853	-4.363300	0.039293	-0.005771	-0.025897	-0.466140	0.280946	0.555005	-0.194026	0.831016	0.175834	0.490764
47757	8.725829	-1.479190	-4.362888	0.024589	-0.032416	-0.025875	-0.467251	0.280949	0.555294	-0.194046	0.831209	0.176515	0.490183
47758	8.680138	-1.439998	-4.368170	0.037429	-0.017732	-0.025877	-0.466151	0.282189	0.555639	-0.194331	0.831205	0.177301	0.489793
47759	8.684718	-1.488391	-4.378317	0.039335	-0.010480	-0.024057	-0.466574	0.282491	0.555383	-0.194691	0.831132	0.178012	0.489517
47760	8.684567	-1.466178	-4.407148	0.024841	-0.029283	-0.016712	-0.466571	0.282733	0.556235	-0.194811	0.831323	0.178560	0.488944
47761	8.674794	-1.451527	-4.411622	0.028488	-0.014348	-0.020431	-0.464487	0.282367	0.555909	-0.195010	0.831343	0.179121	0.488626
47762	8.640835	-1.460645	-4.436978	0.043332	-0.011149	-0.013076	-0.464767	0.282775	0.556355	-0.195533	0.831299	0.179710	0.488276
47763	8.645717	-1.458350	-4.429901	0.045257	-0.011372	-0.009400	-0.465059	0.283774	0.556280	-0.196126	0.831264	0.180241	0.487902
47764	8.660133	-1.480332	-4.425753	0.036083	-0.003869	-0.011265	-0.464091	0.284713	0.557026	-0.196577	0.831181	0.180708	0.487690
47765	8.645543	-1.465363	-4.449261	0.020042	-0.007565	0.005224	-0.463824	0.285173	0.556215	-0.196905	0.831261	0.180735	0.487409
47766	8.640521	-1.503995	-4.458985	0.023787	0.013544	0.006107	-0.463546	0.285041	0.555926	-0.197382	0.831119	0.180723	0.487463
47767	8.631160	-1.455349	-4.463044	-0.004009	0.003177	-0.003986	-0.465080	0.287275	0.558453	-0.197257	0.831159	0.180628	0.487482
47768	8.689130	-1.441376	-4.450630	0.022232	0.020216	0.018076	-0.464250	0.286765	0.557019	-0.197853	0.831000	0.180381	0.487603
47769	8.674541	-1.538593	-4.426567	0.009423	-0.003798	0.019906	-0.464551	0.287556	0.555397	-0.198157	0.831141	0.180048	0.487361
47770	8.645929	-1.529162	-4.391623	0.007868	0.010383	0.029052	-0.463976	0.286660	0.556173	-0.198579	0.831176	0.179508	0.487329
47771	8.679544	-1.538951	-4.402605	-0.005232	0.009242	0.018023	-0.462612	0.288898	0.556298	-0.198669	0.831241	0.179011	0.487364
47772	8.669744	-1.543476	-4.421589	0.006050	0.013158	0.029046	-0.464557	0.287986	0.555284	-0.199079	0.831252	0.178457	0.487381
47773	8.655375	-1.524017	-4.418509	0.003877	0.013003	0.016196	-0.463179	0.288967	0.555053	-0.199314	0.831239	0.178065	0.487451
47774	8.650426	-1.557897	-4.420960	-0.003538	0.002140	0.013439	-0.463179	0.289491	0.555922	-0.199372	0.831340	0.177717	0.487382
47775	8.669651	-1.543313	-4.433660	-0.004517	0.005994	0.010685	-0.462893	0.289178	0.556458	-0.199387	0.831409	0.177363	0.487386
47776	8.684357	-1.529219	-4.407551	-0.009375	0.010345	-0.000336	-0.462629	0.289523	0.555082	-0.199244	0.831404	0.177157	0.487528
47777	8.648225	-1.563122	-4.391931	-0.003844	-0.002733	0.002435	-0.463017	0.288306	0.556963	-0.199158	0.831527	0.176983	0.487418
47778	8.626391	-1.552955	-4.415199	-0.019319	-0.019533	0.007016	-0.461619	0.288386	0.557791	-0.198803	0.831883	0.176656	0.487074
47779	8.655350	-1.548361	-4.411422	-0.013119	-0.004271	-0.002165	-0.461209	0.289469	0.558691	-0.198511	0.832042	0.176475	0.486987
47780	8.669668	-1.577486	-4.416977	-0.007253	-0.010680	0.012536	-0.460799	0.289772	0.558148	-0.198459	0.832276	0.176168	0.486718
47781	8.638099	-1.586588	-4.444838	-0.018479	-0.004528	0.002402	-0.459394	0.288494	0.557777	-0.198122	0.832475	0.175859	0.486627
47782	8.646041	-1.529357	-4.377138	0.008910	0.006598	-0.000302	-0.459127	0.289606	0.558122	-0.198267	0.832435	0.175842	0.486643
47783	8.655191	-1.584665	-4.416483	0.025372	0.000110	-0.000268	-0.458717	0.289647	0.557145	-0.198650	0.832405	0.175986	0.486486
47784	8.606944	-1.606171	-4.414819	0.023209	-0.016732	-0.011270	-0.459691	0.289916	0.557728	-0.198844	0.832496	0.176381	0.486108
47785	8.645031	-1.612947	-4.471836	0.013861	-0.002337	-0.020482	-0.458709	0.289862	0.558552	-0.198831	0.832466	0.176758	0.486029
47786	8.673824	-1.595870	-4.494537	0.010174	-0.012445	-0.020464	-0.459249	0.288458	0.558471	-0.198726	0.832537	0.177150	0.485807
47787	8.618687	-1.600846	-4.456281	0.006748	0.003686	-0.013168	-0.457585	0.289260	0.558923	-0.198688	0.832503	0.177311	0.485822
47788	8.644913	-1.620058	-4.483953	-0.004312	-0.010895	-0.015000	-0.458276	0.289371	0.559773	-0.198410	0.832632	0.177482	0.485651
47789	8.626087	-1.576810	-4.444325	-0.001886	0.000901	-0.027856	-0.457451	0.289944	0.559382	-0.198077	0.832608	0.177815	0.485707
47790	8.630944	-1.581789	-4.437294	-0.007785	0.008115	-0.009527	-0.458559	0.289012	0.558498	-0.197866	0.832584	0.177792	0.485842
47791	8.645222	-1.566944	-4.466712	-0.022899	0.002756	-0.026977	-0.457970	0.287895	0.560934	-0.197199	0.832629	0.177898	0.485999
47792	8.650085	-1.547546	-4.469183	-0.028543	0.009600	-0.033418	-0.457966	0.287088	0.560048	-0.196407	0.832590	0.178052	0.486329
47793	8.645460	-1.523464	-4.454362	-0.037399	-0.006790	-0.020559	-0.459060	0.286204	0.561119	-0.195526	0.832806	0.177947	0.486352
47794	8.635532	-1.532642	-4.487863	-0.022733	0.002375	-0.020550	-0.457939	0.285360	0.560638	-0.194935	0.832858	0.177979	0.486489
47795	8.651053	-1.527291	-4.353160	-0.006536	0.014019	-0.031539	-0.458473	0.283923	0.561252	-0.194537	0.832711	0.178275	0.486791
47796	8.631428	-1.431429	-4.438747	0.002816	0.020925	-0.024183	-0.460685	0.281765	0.559745	-0.194390	0.832474	0.178523	0.487165
47797	8.657701	-1.509256	-4.435406	0.002572	0.015951	-0.033358	-0.461238	0.282015	0.560602	-0.194132	0.832265	0.178930	0.487474
47798	8.679675	-1.466302	-4.397410	0.000782	-0.002565	-0.031515	-0.460431	0.283375	0.560116	-0.193816	0.832231	0.179406	0.487484
47799	8.587749	-1.460135	-4.447066	-0.000969	0.008366	-0.029722	-0.460267	0.281659	0.560427	-0.193508	0.832122	0.179748	0.487666
47800	8.684168	-1.451133	-4.445782	-0.004571	0.011969	-0.027877	-0.460822	0.281264	0.559989	-0.193175	0.831985	0.180030	0.487928
47801	8.664961	-1.426728	-4.447320	-0.004864	0.012620	-0.038890	-0.461350	0.278349	0.558978	-0.192727	0.831817	0.180471	0.488230
47802	8.616344	-1.474415	-4.482040	0.002633	0.002949	-0.031539	-0.461777	0.279458	0.559608	-0.192448	0.831724	0.180923	0.488329
47803	8.636106	-1.416873	-4.443762	0.004466	0.008468	-0.031529	-0.463294	0.279010	0.560571	-0.192213	0.831588	0.181348	0.488496
47804	8.651104	-1.388369	-4.405390	0.013748	0.006164	-0.024125	-0.462326	0.279262	0.559327	-0.192207	0.831447	0.181779	0.488578
47805	8.636400	-1.407345	-4.429115	0.015712	0.018828	-0.020478	-0.462582	0.278480	0.560955	-0.192303	0.831206	0.182090	0.488835
47806	8.646211	-1.422347	-4.400598	0.017557	0.005824	-0.018618	-0.463461	0.280321	0.558288	-0.192419	0.831071	0.182478	0.488874
47807	8.641150	-1.421891	-4.431803	0.010771	0.004647	0.001555	-0.463996	0.279415	0.559631	-0.192598	0.831068	0.182428	0.488827
47808	8.607791	-1.419866	-4.384655	0.023310	0.014459	-0.009453	-0.463598	0.280175	0.558419	-0.192918	0.830864	0.182667	0.488958
47809	8.702884	-1.515851	-4.509593	0.000189	0.018665	0.014354	-0.463901	0.281504	0.557389	-0.193101	0.830813	0.182245	0.489131
47810	8.675357	-1.383938	-4.386947	0.018584	0.029424	0.018062	-0.463317	0.279633	0.557826	-0.193661	0.830583	0.181914	0.489423
47811	8.684262	-1.490033	-4.436274	0.034622	0.024839	0.001567	-0.464734	0.281503	0.557675	-0.194314	0.830290	0.182017	0.489622
47812	8.651196	-1.461695	-4.362399	0.018579	0.023893	0.018054	-0.464175	0.281481	0.557948	-0.194860	0.830111	0.181716	0.489820
47813	8.675097	-1.461527	-4.387443	0.024572	0.014627	0.003404	-0.464490	0.284188	0.557699	-0.195328	0.829964	0.181729	0.489879
47814	8.694055	-1.487932	-4.417305	0.009275	-0.001626	0.014409	-0.463214	0.282334	0.557573	-0.195591	0.830058	0.181498	0.489700
47815	8.655607	-1.448820	-4.420443	0.013621	-0.002997	0.006160	-0.463792	0.282988	0.555945	-0.195839	0.830137	0.181426	0.489494
47816	8.664794	-1.538334	-4.440691	0.003842	-0.001723	0.016218	-0.464103	0.285540	0.555966	-0.196049	0.830252	0.181146	0.489318
47817	8.665100	-1.480338	-4.425834	0.003963	0.001686	0.020811	-0.463810	0.284796	0.556615	-0.196299	0.830377	0.180717	0.489164
47818	8.655688	-1.480667	-4.396502	0.005646	0.011264	0.014375	-0.463948	0.285053	0.557190	-0.196541	0.830361	0.180388	0.489216
47819	8.693920	-1.516963	-4.422320	0.009236	0.000324	0.012566	-0.463824	0.285925	0.556684	-0.196792	0.830450	0.180153	0.489051
47820	8.655808	-1.478438	-4.382001	0.007718	0.002371	0.024488	-0.463258	0.284687	0.555766	-0.197141	0.830546	0.179721	0.488905
47821	8.676873	-1.572619	-4.422045	-0.014635	0.002450	0.008833	-0.463826	0.286066	0.556693	-0.196968	0.830695	0.179305	0.488876
47822	8.694942	-1.604395	-4.234652	0.011409	0.001486	0.023539	-0.462296	0.286084	0.557373	-0.197368	0.830781	0.178933	0.488705
47823	8.824670	-1.413741	-4.054709	-0.063973	-0.029038	0.014331	-0.461733	0.286042	0.558062	-0.196321	0.831442	0.178066	0.488318
47824	8.744119	-1.484523	-4.158425	-0.010821	-0.057148	0.019952	-0.460744	0.285416	0.558990	-0.196115	0.832172	0.177777	0.487262
47825	8.718129	-1.666386	-4.325283	-0.030995	-0.040006	-0.019612	-0.457943	0.285146	0.560759	-0.195253	0.832682	0.177837	0.486714
47826	8.652708	-1.528712	-4.430621	0.045446	-0.011350	-0.071805	-0.458889	0.283030	0.560916	-0.195237	0.832422	0.179420	0.486584
47827	8.393111	-1.601804	-4.629092	0.004018	0.052553	-0.123448	-0.460972	0.281979	0.559895	-0.194278	0.831523	0.181185	0.487850
47828	8.609638	-1.680814	-4.637703	-0.020719	0.085910	-0.094153	-0.463749	0.281328	0.559603	-0.193311	0.830479	0.182145	0.489652
47829	8.633800	-1.607653	-4.679083	-0.101053	0.118973	-0.088809	-0.465920	0.277199	0.559234	-0.191188	0.829458	0.182042	0.492248
47830	8.669559	-1.362683	-4.521840	-0.187127	0.126695	-0.090771	-0.470764	0.273171	0.556242	-0.187635	0.828643	0.181149	0.495307
47831	8.714690	-1.258763	-4.339299	-0.194449	0.126654	-0.089834	-0.473452	0.265576	0.556078	-0.183968	0.827867	0.180109	0.498350
47832	8.783155	-0.919561	-4.354138	-0.211559	0.131767	-0.112744	-0.479227	0.259733	0.555773	-0.179789	0.826975	0.179290	0.501641
47833	8.901333	-0.968693	-4.008682	-0.186256	0.110131	-0.121807	-0.481352	0.251834	0.555863	-0.175855	0.826173	0.178921	0.504481
47834	8.882270	-0.934785	-3.995672	-0.217663	0.109032	-0.132876	-0.484908	0.247189	0.556447	-0.171290	0.825408	0.178457	0.507459
47835	8.835657	-0.845208	-4.140669	-0.136162	0.052839	-0.089500	-0.487877	0.240135	0.556877	-0.168292	0.825088	0.178257	0.509050
47836	8.787605	-1.040889	-4.350266	-0.189631	0.076245	-0.108961	-0.490982	0.232412	0.556570	-0.164289	0.824617	0.177756	0.511291
47837	8.768126	-0.845291	-4.459359	-0.262113	0.039631	-0.077822	-0.492682	0.224587	0.557916	-0.159277	0.824865	0.176114	0.513042
47838	8.768788	-0.904983	-4.348676	-0.291457	0.047061	-0.046700	-0.492733	0.218834	0.559793	-0.154137	0.825189	0.173660	0.514925
47839	8.835646	-0.811723	-4.466495	-0.349032	0.054512	-0.044962	-0.495962	0.211677	0.562450	-0.148067	0.825614	0.170522	0.517069
47840	8.885866	-0.620516	-4.285991	-0.314089	0.044651	-0.035654	-0.496102	0.201705	0.563789	-0.142637	0.826003	0.167630	0.518917
47841	8.804338	-0.503564	-4.284595	-0.363817	0.029731	-0.045819	-0.496822	0.193179	0.564665	-0.136208	0.826645	0.164412	0.520647
47842	8.939896	-0.534882	-4.190847	-0.347115	0.017132	-0.035645	-0.498790	0.185170	0.566978	-0.130138	0.827330	0.161254	0.522098
47843	8.894062	-0.290585	-4.301053	-0.336652	0.010371	0.015798	-0.498137	0.178446	0.568231	-0.124718	0.828219	0.157340	0.523205
47844	8.844798	-0.136479	-4.194355	-0.225329	-0.015319	0.008733	-0.499710	0.171869	0.570072	-0.121006	0.829016	0.154777	0.523578
47845	8.943845	-0.118121	-4.168957	-0.149398	0.018527	0.040051	-0.496868	0.168089	0.571206	-0.118944	0.829391	0.152406	0.524153
47846	8.993596	-0.463306	-4.132010	-0.058637	0.019085	0.010820	-0.499073	0.166287	0.571116	-0.118114	0.829420	0.151456	0.524569
47847	8.926395	-0.299891	-4.167074	-0.029666	0.022407	-0.000129	-0.499062	0.165044	0.570481	-0.117631	0.829339	0.150996	0.524938
47848	8.942644	-0.433063	-4.190286	-0.028551	0.000917	-0.025804	-0.499064	0.165185	0.570490	-0.116871	0.829373	0.151029	0.525045
47849	8.873796	-0.283158	-4.121525	0.024842	-0.011179	-0.010987	-0.499053	0.164990	0.571594	-0.117078	0.829482	0.151398	0.524719
47850	8.951156	-0.323176	-4.071546	0.043215	-0.011386	-0.008186	-0.498750	0.163009	0.571469	-0.117640	0.829535	0.151894	0.524367
47851	8.940502	-0.223778	-4.244390	0.028028	0.012131	-0.031184	-0.498748	0.162344	0.570591	-0.117755	0.829329	0.152579	0.524469
47852	8.840209	-0.292929	-4.098597	0.043277	0.029615	-0.078925	-0.499003	0.160896	0.571341	-0.117704	0.828733	0.154158	0.524960
47853	9.048945	-0.344366	-4.172051	0.049147	0.045388	-0.033975	-0.501530	0.162338	0.570749	-0.118243	0.828115	0.155032	0.525556
47854	8.873681	-0.351531	-4.088260	0.013340	0.008680	-0.034941	-0.500973	0.161805	0.569874	-0.118103	0.827939	0.155634	0.525686
47855	9.114569	-0.382402	-4.082978	0.018050	-0.001049	0.005506	-0.500432	0.163853	0.571250	-0.118404	0.828003	0.155634	0.525519
47856	8.882900	-0.228927	-4.194072	0.050996	0.009868	0.005523	-0.500731	0.164765	0.570054	-0.119316	0.827851	0.155958	0.525456
47857	8.792235	-0.249356	-4.070058	0.040629	-0.013752	0.031214	-0.500185	0.165866	0.570535	-0.120217	0.828073	0.155803	0.524946
47858	8.806958	-0.415761	-3.965427	0.102636	0.043550	0.086276	-0.499697	0.169796	0.568124	-0.122933	0.827692	0.155244	0.525084
47859	8.954793	-0.384551	-4.197670	-0.006593	0.037959	0.109074	-0.500431	0.173076	0.568758	-0.124033	0.827722	0.153175	0.525385
47860	9.031459	-0.340434	-4.272703	-0.053884	-0.005617	0.054936	-0.499454	0.173048	0.569026	-0.123682	0.828138	0.151619	0.525264
47861	8.812603	-0.134052	-3.997508	0.016004	0.020965	0.067871	-0.498785	0.174765	0.568429	-0.124658	0.828159	0.150519	0.525317
47862	9.033523	-0.295270	-4.026141	0.029625	-0.100762	0.040586	-0.498803	0.177494	0.570549	-0.125255	0.829318	0.150319	0.523399
47863	8.907727	-0.456899	-4.022491	0.049572	-0.104093	0.033235	-0.496019	0.178374	0.571972	-0.126043	0.830453	0.150456	0.521368
47864	9.051348	-0.458705	-4.143800	0.044474	-0.119292	-0.019943	-0.492944	0.178126	0.573183	-0.126188	0.831579	0.151445	0.519246
47865	8.244814	-0.518187	-4.345883	0.044658	-0.152945	-0.044858	-0.489589	0.179044	0.576554	-0.125930	0.832989	0.152950	0.516601
47866	8.671484	-0.536183	-4.313652	0.018204	-0.047801	0.016493	-0.489853	0.178833	0.578078	-0.126233	0.833544	0.152885	0.515651
47867	8.837274	-0.548743	-4.368236	0.007051	-0.089916	0.013818	-0.486512	0.179569	0.579347	-0.126149	0.834571	0.152862	0.514015
47868	8.731146	-0.669737	-4.331244	-0.005310	-0.063103	0.027473	-0.485531	0.179521	0.580032	-0.126129	0.835371	0.152414	0.512852
47869	8.759722	-0.554729	-4.423338	-0.032945	-0.038525	0.018226	-0.484436	0.182496	0.582575	-0.125584	0.835982	0.151774	0.512179
47870	8.797983	-0.520351	-4.475263	-0.091991	-0.031670	-0.001157	-0.483134	0.179310	0.583622	-0.123924	0.836585	0.150848	0.511873
47871	8.691524	-0.611499	-4.493613	-0.113625	-0.034175	0.010694	-0.480461	0.177537	0.584324	-0.121967	0.837326	0.149493	0.511528
47872	8.730409	-0.519681	-4.489638	-0.120436	-0.020506	0.029035	-0.480405	0.174323	0.586356	-0.120162	0.837968	0.147727	0.511417
47873	8.692134	-0.417463	-4.497201	-0.123590	0.011659	0.045502	-0.481900	0.172167	0.587493	-0.118526	0.838358	0.145576	0.511776
47874	8.716094	-0.534460	-4.465047	-0.098040	0.008065	0.042792	-0.481473	0.170797	0.586428	-0.117324	0.838684	0.143743	0.512037
47875	8.793468	-0.491583	-4.448340	-0.090656	0.026416	0.043719	-0.480461	0.168732	0.587825	-0.116265	0.838831	0.141922	0.512545
47876	8.735226	-0.519712	-4.489818	-0.080199	-0.008547	0.027260	-0.481013	0.168451	0.587952	-0.115153	0.839235	0.140566	0.512509
47877	8.648894	-0.539324	-4.428754	-0.050977	0.009054	0.023598	-0.482532	0.167351	0.587759	-0.114506	0.839407	0.139526	0.512656
47878	8.773786	-0.559020	-4.472195	-0.056014	0.011799	0.040123	-0.481108	0.165838	0.589326	-0.113981	0.839581	0.138144	0.512863
47879	8.722408	-0.546866	-4.267323	-0.040239	0.013248	0.014457	-0.482225	0.165740	0.588773	-0.113438	0.839656	0.137355	0.513072
47880	8.729836	-0.567456	-4.543061	-0.080215	-0.018670	0.027265	-0.481097	0.165246	0.589847	-0.112304	0.840155	0.136031	0.512858
47881	8.862046	-0.523275	-4.291711	-0.012633	0.009133	0.020974	-0.480109	0.163322	0.588325	-0.112284	0.840225	0.135422	0.512909
47882	8.653668	-0.563667	-4.424261	-0.035958	-0.014066	0.040178	-0.480763	0.161248	0.590434	-0.112015	0.840616	0.134284	0.512626
47883	8.780011	-0.507863	-4.312695	-0.053504	-0.018505	0.069554	-0.479679	0.163370	0.590137	-0.111734	0.841187	0.132499	0.512214
47884	8.647493	-0.458832	-4.643125	-0.084316	-0.004223	0.078615	-0.479524	0.162621	0.590926	-0.111097	0.841675	0.130240	0.512131
47885	8.768304	-0.296877	-4.668323	-0.044570	0.025997	0.126412	-0.479956	0.164026	0.591295	-0.111653	0.841916	0.127495	0.512305
47886	7.994608	-0.293383	-4.702163	0.000455	0.157465	0.155480	-0.481653	0.165247	0.589992	-0.113622	0.840744	0.124414	0.514549
47887	9.122368	-0.583824	-4.253538	-0.018743	0.081078	0.128253	-0.484779	0.168547	0.587157	-0.114762	0.840353	0.121784	0.515563
47888	9.248454	-0.571468	-4.156735	0.037146	0.018472	0.172539	-0.484411	0.171056	0.584938	-0.117190	0.840544	0.119127	0.515326
47889	9.169064	-0.791288	-4.358072	0.001414	-0.130585	0.079971	-0.480932	0.172590	0.587231	-0.117664	0.842149	0.118006	0.512849
47890	8.743909	-0.996400	-4.391919	-0.028971	-0.103405	-0.036825	-0.479130	0.173595	0.588380	-0.116542	0.843239	0.118489	0.511201
47891	8.431346	-0.761223	-4.405264	0.015538	-0.090630	0.054969	-0.474815	0.175365	0.591376	-0.117098	0.844334	0.117829	0.509416
47892	8.464215	-0.842870	-4.481895	0.016619	0.081502	0.008808	-0.474668	0.175578	0.592782	-0.117632	0.843538	0.117550	0.510675
47893	8.676204	-0.849175	-4.485033	0.041572	-0.069319	0.067868	-0.474118	0.176531	0.593394	-0.118815	0.844384	0.116886	0.509152
47894	8.704521	-0.828825	-4.570489	0.105299	0.026526	-0.091812	-0.472479	0.178388	0.592517	-0.119697	0.843698	0.119346	0.509512
47895	8.687525	-1.077234	-4.482112	0.183396	0.204406	0.040145	-0.477695	0.181208	0.588557	-0.123648	0.841340	0.119934	0.512322
47896	8.633450	-0.825271	-4.434871	0.179140	0.180758	-0.011146	-0.480877	0.187907	0.583712	-0.126958	0.839061	0.121411	0.514896
47897	8.851131	-0.940444	-4.279532	0.202172	0.142197	0.033038	-0.484866	0.192423	0.579426	-0.130999	0.837235	0.122463	0.516604
47898	8.654022	-1.300800	-4.066808	0.230136	0.227591	0.111771	-0.487474	0.198430	0.576056	-0.136526	0.834593	0.122249	0.519491
47899	8.699770	-1.090654	-3.849786	0.246544	0.234548	0.179744	-0.490698	0.207014	0.569364	-0.143062	0.831975	0.121042	0.522206
47900	8.617250	-1.186580	-3.885968	0.232104	0.304546	0.179569	-0.494211	0.215401	0.560990	-0.149507	0.828592	0.119499	0.526120
47901	8.828090	-1.443147	-3.311059	0.241953	0.281120	0.139274	-0.501910	0.224953	0.553285	-0.155651	0.825287	0.118759	0.529690
47902	8.868411	-1.909888	-2.885714	0.414010	0.213854	0.147003	-0.506828	0.235269	0.546437	-0.164524	0.822099	0.119952	0.531692
47903	9.358670	-2.272086	-2.896747	0.476660	0.110042	0.033559	-0.507167	0.246264	0.538751	-0.173035	0.819443	0.123933	0.532177
47904	10.011841	-2.575964	-3.362708	0.513602	0.036279	-0.087292	-0.509288	0.256472	0.533264	-0.180589	0.817077	0.130607	0.531709
47905	9.730869	-2.156133	-3.419504	0.598478	-0.116354	-0.250205	-0.510410	0.265468	0.529088	-0.187498	0.815453	0.141272	0.529078
47906	9.268830	-1.949007	-3.432274	0.662816	-0.193899	-0.437209	-0.508421	0.271784	0.526670	-0.193087	0.813737	0.156027	0.525551
47907	8.832473	-1.910666	-3.169363	0.833035	-0.237298	-0.429549	-0.509929	0.278769	0.523210	-0.201483	0.811539	0.172450	0.520644
47908	8.533645	-2.064536	-3.110889	0.984291	-0.254915	-0.451337	-0.508949	0.287002	0.519525	-0.211790	0.808542	0.190888	0.514750
47909	8.354636	-2.213238	-3.138976	1.103409	-0.223758	-0.517285	-0.508016	0.297998	0.514337	-0.223557	0.803958	0.211264	0.508962
47910	8.517600	-2.249441	-3.237082	1.218460	-0.166106	-0.531807	-0.510789	0.313216	0.504982	-0.236912	0.797743	0.232770	0.503287
47911	8.613032	-2.187500	-3.385155	1.275338	-0.107319	-0.531763	-0.514437	0.328421	0.490336	-0.251520	0.790004	0.254248	0.497985
47912	9.042312	-1.920525	-3.447769	1.393181	0.112943	-0.524406	-0.519929	0.345420	0.474283	-0.268726	0.778938	0.275617	0.495052
47913	9.812749	-1.346961	-3.767487	1.397797	0.236280	-0.567465	-0.529444	0.358858	0.454145	-0.286254	0.765598	0.296641	0.493885
47914	9.270784	-0.986666	-3.587888	1.363710	0.254013	-0.541004	-0.541654	0.373545	0.429507	-0.303124	0.751828	0.316703	0.492514
47915	9.565660	-0.848910	-3.527977	1.347464	0.272723	-0.637321	-0.554501	0.383308	0.404432	-0.318838	0.736597	0.337539	0.491767
47916	9.728187	-0.886788	-3.681625	1.275619	0.253534	-0.619972	-0.571785	0.389361	0.375544	-0.333071	0.721576	0.357369	0.490591
47917	9.542259	-0.991404	-3.378292	1.146183	0.240797	-0.462430	-0.582349	0.396281	0.352922	-0.346783	0.708063	0.373390	0.488844
47918	9.605245	-1.092432	-3.291946	1.223890	0.202197	-0.219059	-0.587909	0.405794	0.333619	-0.363323	0.695845	0.386839	0.483893
47919	9.199605	-0.752604	-2.924367	1.189136	0.141284	-0.278694	-0.594371	0.417802	0.309877	-0.378209	0.683502	0.400935	0.478575
47920	9.417679	-1.053812	-2.639837	1.158760	0.025397	-0.309758	-0.598516	0.424277	0.288561	-0.391140	0.671917	0.415875	0.471789
47921	9.521693	-1.431510	-2.737964	1.087972	-0.046319	-0.214397	-0.601863	0.435807	0.270757	-0.403287	0.661936	0.429155	0.463709
47922	9.190031	-1.240404	-2.709826	0.940990	-0.133570	-0.227431	-0.604281	0.441671	0.255662	-0.412376	0.653608	0.441820	0.455562
47923	9.232121	-1.294563	-2.851831	0.825570	-0.221236	-0.155950	-0.607202	0.445916	0.244935	-0.419736	0.647398	0.453035	0.446606
47924	9.120233	-1.209017	-3.023395	0.827172	-0.183194	-0.099134	-0.606775	0.450984	0.236598	-0.427796	0.641207	0.463107	0.437465
47925	9.480171	-1.181482	-2.915917	0.816944	-0.116284	-0.077151	-0.608078	0.458922	0.225107	-0.436434	0.634512	0.472099	0.429002
47926	9.141670	-1.278785	-2.715513	0.834523	-0.129627	-0.102872	-0.604236	0.467731	0.214457	-0.444803	0.627395	0.481551	0.420279
47927	9.093761	-1.508179	-2.582384	0.827363	-0.096595	-0.101149	-0.605643	0.472578	0.202498	-0.453297	0.619876	0.490503	0.411925
47928	9.263597	-1.462652	-2.450774	0.929375	-0.048153	-0.053264	-0.606668	0.477890	0.186659	-0.463774	0.611340	0.499096	0.402592
47929	9.432681	-1.698708	-2.296821	0.951725	-0.013413	-0.111997	-0.608270	0.484636	0.170635	-0.474244	0.601485	0.508101	0.393880
47930	9.519268	-1.816116	-2.267012	0.968992	-0.079617	-0.144890	-0.609576	0.489704	0.154086	-0.483799	0.591464	0.518058	0.384349
47931	9.474732	-1.843035	-2.405601	0.920954	-0.113584	-0.159630	-0.611987	0.492907	0.135481	-0.492161	0.581766	0.527975	0.374924
47932	9.462592	-2.057400	-2.326844	0.842582	-0.160725	-0.075326	-0.613779	0.495213	0.123507	-0.499590	0.573901	0.536632	0.364793
47933	9.413630	-1.981862	-2.148216	0.731271	-0.127825	-0.066413	-0.614902	0.499101	0.110789	-0.506036	0.566853	0.543887	0.356079
47934	9.380397	-1.919090	-2.110337	0.609111	-0.143293	-0.048271	-0.616120	0.501694	0.101478	-0.510956	0.561247	0.550140	0.348242
47935	9.404307	-2.084776	-2.064008	0.536407	-0.188578	-0.026339	-0.616770	0.503815	0.092969	-0.514661	0.556852	0.555997	0.340451
47936	9.509900	-2.084785	-2.118675	0.478343	-0.161688	-0.010875	-0.614888	0.506670	0.088943	-0.518040	0.552996	0.560966	0.333386
47937	9.522763	-2.369878	-2.203129	0.451466	-0.175742	0.010152	-0.614150	0.510370	0.082471	-0.521094	0.549677	0.565584	0.326236
47938	9.576786	-2.592198	-2.288713	0.402373	-0.183598	0.021051	-0.614209	0.511890	0.077406	-0.523511	0.547007	0.569834	0.319387
47939	9.221139	-2.574947	-2.483004	0.339497	-0.180097	-0.004851	-0.612322	0.515108	0.074658	-0.525125	0.544642	0.573841	0.313551
47940	9.034455	-2.270962	-2.449891	0.231990	-0.097384	-0.029040	-0.612901	0.515769	0.072891	-0.526291	0.542597	0.576584	0.310094
47941	9.302650	-2.421166	-2.600976	0.185541	-0.067939	-0.025478	-0.613772	0.515728	0.068155	-0.527357	0.540887	0.578637	0.307433
47942	8.919631	-2.652724	-2.491558	0.178634	-0.067036	-0.010931	-0.612532	0.514998	0.065310	-0.528393	0.539393	0.580524	0.304708
47943	8.836596	-2.400760	-2.431262	0.137825	-0.039850	-0.033051	-0.613936	0.514824	0.063499	-0.529216	0.537927	0.582049	0.302958
47944	8.947748	-2.302109	-2.432360	0.206736	-0.048851	-0.054882	-0.615632	0.513949	0.058720	-0.530483	0.535502	0.584371	0.300559
47945	9.092154	-2.271145	-2.466540	0.149107	0.022851	-0.096364	-0.616470	0.512012	0.055122	-0.531769	0.532791	0.585961	0.300009
47946	9.171282	-2.075934	-2.598644	0.103172	-0.006226	-0.100032	-0.618429	0.510657	0.051571	-0.532141	0.530670	0.587676	0.299754
47947	9.127090	-2.157108	-2.669975	0.108137	0.003813	-0.052350	-0.619258	0.509063	0.049668	-0.533013	0.529023	0.588753	0.299003
47948	9.292989	-2.294239	-2.657751	0.096959	-0.003457	0.009132	-0.618448	0.507230	0.043411	-0.534006	0.528219	0.589248	0.297675
47949	9.471798	-2.193964	-2.634802	0.074688	0.012136	-0.003726	-0.618752	0.507906	0.041225	-0.534904	0.527454	0.589520	0.296879
47950	9.852270	-2.692025	-2.763372	0.127916	-0.001503	0.069803	-0.617112	0.508850	0.038757	-0.536596	0.527028	0.589523	0.294565
47951	9.531125	-2.778787	-2.814723	0.169879	-0.090285	0.073610	-0.614632	0.510010	0.037411	-0.537738	0.526766	0.590628	0.290712
47952	8.911448	-2.511993	-2.673886	0.174010	-0.192061	0.172791	-0.613801	0.509500	0.035977	-0.538248	0.528148	0.591847	0.284721
47953	9.205593	-2.789992	-2.532128	0.171088	-0.133481	0.055265	-0.612305	0.511521	0.034693	-0.538771	0.527893	0.593580	0.280565
47954	8.960694	-2.641000	-2.483356	0.122752	-0.147978	-0.040262	-0.611741	0.511472	0.035521	-0.538026	0.527032	0.596252	0.277936
47955	8.971352	-2.469697	-2.424675	0.178624	-0.152275	-0.001575	-0.612538	0.509158	0.036781	-0.538072	0.526111	0.598800	0.274088
47956	8.926850	-2.564963	-2.529898	0.209373	-0.238349	-0.041780	-0.609465	0.509059	0.037861	-0.537125	0.524769	0.602906	0.269478
47957	8.917660	-2.715122	-2.718915	0.193247	-0.229505	-0.065716	-0.610935	0.505579	0.040031	-0.536020	0.523310	0.606994	0.265306
47958	8.892533	-2.512486	-2.627294	0.302744	-0.248509	-0.107649	-0.611873	0.502494	0.039710	-0.535526	0.520174	0.612340	0.260136
47959	8.963240	-2.624862	-2.782824	0.323502	-0.222410	-0.191158	-0.614481	0.499435	0.039407	-0.535158	0.515688	0.618270	0.255762
47960	9.117458	-2.338201	-2.902649	0.376385	-0.232377	-0.195548	-0.616637	0.493283	0.038490	-0.535082	0.510525	0.624637	0.250759
47961	9.069827	-2.343713	-2.828450	0.441823	-0.204340	-0.283562	-0.620463	0.486895	0.037156	-0.535592	0.503425	0.631796	0.246044
47962	9.041487	-2.354266	-2.750174	0.497697	-0.189439	-0.351383	-0.626221	0.477551	0.033148	-0.536377	0.494667	0.639729	0.241562
47963	8.805513	-2.294331	-2.755451	0.618625	-0.193731	-0.378709	-0.631856	0.469475	0.029217	-0.538146	0.484240	0.648368	0.235647
47964	8.677158	-2.150153	-2.590312	0.783701	-0.139674	-0.367462	-0.636231	0.458458	0.021328	-0.542048	0.471752	0.656991	0.228027
47965	9.195334	-2.218160	-2.854061	0.953220	-0.060295	-0.469931	-0.642724	0.446732	0.008255	-0.548013	0.455583	0.666170	0.219871
47966	9.521518	-1.691073	-3.270981	1.096712	0.116196	-0.594576	-0.652958	0.429975	-0.010810	-0.556704	0.435121	0.674900	0.212745
47967	9.637964	-1.595727	-3.209505	1.109708	0.256898	-0.669973	-0.661815	0.411974	-0.033870	-0.566796	0.412645	0.682269	0.207307
47968	9.140551	-1.496316	-2.767607	1.041818	0.210464	-0.739847	-0.671170	0.390365	-0.055334	-0.574946	0.389867	0.690058	0.203128
47969	8.937771	-1.606392	-2.770403	1.012368	0.306317	-0.756638	-0.679963	0.368848	-0.075961	-0.583801	0.366576	0.696245	0.200106
47970	9.786102	-1.227425	-2.905920	1.028644	0.283309	-0.552620	-0.687626	0.345775	-0.096974	-0.592848	0.345766	0.700891	0.194236
47971	10.259159	-1.037072	-2.883726	0.986006	0.269483	-0.502078	-0.691385	0.321830	-0.118775	-0.601320	0.326064	0.704774	0.188125
47972	9.653963	-0.807003	-2.724348	0.946911	0.250062	-0.454500	-0.697141	0.303823	-0.136843	-0.609117	0.307371	0.708130	0.181799
47973	8.995761	-1.283809	-2.265703	0.886070	0.220898	-0.366695	-0.698788	0.292443	-0.152730	-0.616199	0.290687	0.710761	0.174983
47974	9.164744	-1.505057	-2.130971	0.732182	0.250853	-0.274363	-0.698409	0.276260	-0.166560	-0.622924	0.276980	0.711730	0.169376
47975	9.652584	-1.378785	-2.039708	0.643000	0.229294	-0.184449	-0.699498	0.266040	-0.180289	-0.629010	0.265726	0.711998	0.163696
47976	9.741959	-1.076722	-1.828548	0.487249	0.104394	-0.212921	-0.701381	0.254152	-0.191463	-0.632304	0.256314	0.713381	0.159943
47977	9.861987	-0.969490	-1.931358	0.428445	0.057001	-0.217507	-0.703251	0.244811	-0.196762	-0.634525	0.247788	0.715122	0.156783
47978	9.808659	-0.968555	-1.972831	0.317506	0.039345	-0.225049	-0.702085	0.238073	-0.201233	-0.635883	0.240541	0.716717	0.155273
47979	9.704642	-0.732301	-1.815247	0.292215	0.036269	-0.141573	-0.704508	0.230285	-0.203363	-0.637277	0.234871	0.717854	0.152972
47980	9.557221	-0.678590	-1.584776	0.244288	0.013023	-0.151739	-0.704016	0.224081	-0.204029	-0.638086	0.229660	0.719145	0.151437
47981	9.387234	-0.500565	-1.210158	0.183606	-0.006684	-0.159163	-0.707294	0.217080	-0.207498	-0.638264	0.225231	0.720537	0.150721
47982	9.516654	-0.402047	-1.030804	0.172892	-0.025819	-0.146256	-0.709735	0.212149	-0.207221	-0.638175	0.221103	0.722054	0.149946
47983	9.756001	-0.083233	-1.061827	0.188628	-0.035793	-0.102061	-0.708841	0.207075	-0.207961	-0.638112	0.217489	0.723542	0.148318
47984	10.069071	-0.104683	-1.073673	0.161059	-0.070754	-0.068961	-0.709055	0.203038	-0.206395	-0.637533	0.214754	0.725233	0.146526
47985	9.817020	-0.158194	-0.929349	0.209403	-0.142879	-0.066976	-0.711659	0.200738	-0.204839	-0.636101	0.211665	0.727957	0.143709
47986	9.903116	-0.299130	-0.952808	0.104183	-0.046379	-0.043484	-0.713129	0.197258	-0.202669	-0.635691	0.209955	0.729043	0.142523
47987	9.777994	0.204530	-0.833750	0.185135	-0.055672	0.046672	-0.711989	0.196562	-0.200352	-0.635749	0.208546	0.730074	0.139010
47988	9.598069	-0.252296	-0.849321	0.300807	-0.136653	0.101965	-0.712407	0.197623	-0.198748	-0.635226	0.206712	0.732216	0.132731
47989	9.824199	-0.422226	-1.134211	0.271469	-0.144449	-0.074242	-0.713748	0.195506	-0.195520	-0.634004	0.202645	0.735050	0.129134
47990	10.523301	0.427532	-1.758599	0.280613	-0.124476	-0.004243	-0.715063	0.191936	-0.191544	-0.633236	0.199474	0.737368	0.124545
47991	9.985676	-0.068740	-1.898715	0.281726	-0.335778	-0.013285	-0.715864	0.192795	-0.185626	-0.629320	0.196598	0.742345	0.119287
47992	9.575321	-0.152330	-1.958785	0.163921	-0.226477	-0.051417	-0.717470	0.191393	-0.179562	-0.626415	0.194446	0.745788	0.116603
47993	9.485127	-0.290642	-1.724460	0.210010	-0.135670	0.090716	-0.718956	0.190232	-0.175575	-0.625373	0.193528	0.747619	0.111896
47994	9.636442	-0.637863	-1.949744	0.201872	-0.165505	0.129255	-0.719261	0.193537	-0.173556	-0.623904	0.193428	0.749643	0.106605
47995	9.462517	-0.611468	-2.017938	0.175728	-0.168397	0.178721	-0.719705	0.198282	-0.169076	-0.622387	0.194316	0.751425	0.101179
47996	9.279883	-0.835389	-1.860415	0.181914	-0.207036	0.208085	-0.720285	0.203539	-0.163447	-0.620332	0.195724	0.753557	0.095041
47997	9.346519	-1.078295	-1.864490	0.171691	-0.154905	0.229977	-0.719358	0.209305	-0.160032	-0.619054	0.197400	0.754897	0.089079
47998	9.612542	-0.896544	-1.815289	0.111611	-0.171664	0.174923	-0.720123	0.216529	-0.156930	-0.617148	0.199095	0.756533	0.084544
47999	9.600713	-0.868253	-2.109310	0.140629	-0.279956	0.106327	-0.718476	0.221753	-0.151324	-0.613604	0.199479	0.759792	0.080085
48000	9.556396	-1.032126	-2.161854	0.133983	-0.221706	0.055716	-0.720403	0.224537	-0.143883	-0.610790	0.199172	0.762507	0.076480
48001	9.318762	-1.357056	-2.217880	0.111358	-0.226259	0.132647	-0.722373	0.228357	-0.140282	-0.607946	0.200222	0.764904	0.072356
48002	9.125248	-1.308027	-2.335912	0.106710	-0.216848	0.128914	-0.722940	0.232089	-0.135305	-0.605173	0.201335	0.767182	0.068280
48003	9.055972	-1.123232	-2.336947	0.124358	-0.194212	0.103236	-0.723229	0.235823	-0.130471	-0.602797	0.201721	0.769280	0.064437
48004	9.444696	-1.226291	-2.811032	0.118740	-0.170513	0.094065	-0.723235	0.239264	-0.125517	-0.600706	0.202089	0.771115	0.060788
48005	9.546344	-1.321150	-3.023153	0.120224	-0.184446	0.081244	-0.724201	0.240018	-0.123230	-0.598397	0.202164	0.773153	0.057312
48006	9.201171	-1.718263	-3.244689	0.109074	-0.124441	0.031428	-0.725055	0.242759	-0.121101	-0.596884	0.201614	0.774651	0.054742
48007	8.996094	-1.828519	-3.232909	0.035694	-0.030993	-0.020313	-0.724502	0.243692	-0.120072	-0.596461	0.200971	0.775169	0.054386
48008	9.433888	-2.304158	-3.435930	-0.007971	0.092124	0.111548	-0.724395	0.245317	-0.121507	-0.597913	0.202824	0.773625	0.053546
48009	9.147719	-2.420162	-3.314889	-0.183560	0.135032	0.109222	-0.725562	0.248265	-0.123546	-0.599281	0.206664	0.771397	0.055658
48010	9.377750	-2.477419	-3.145144	-0.389486	0.170402	0.206074	-0.722066	0.255747	-0.127161	-0.600442	0.214420	0.768055	0.059878
48011	9.426489	-2.053692	-2.943747	-0.559671	0.161931	0.139777	-0.718513	0.259620	-0.129327	-0.600557	0.223207	0.764824	0.067482
48012	9.121174	-2.047848	-2.857423	-0.648988	0.110402	0.157973	-0.716352	0.266396	-0.126698	-0.599448	0.233332	0.761872	0.075956
48013	8.883214	-2.344699	-2.657248	-0.789135	0.106352	0.185137	-0.714884	0.274607	-0.121325	-0.597487	0.245574	0.758466	0.086207
48014	9.369815	-2.235770	-2.718206	-0.857959	0.152994	0.241942	-0.711608	0.282536	-0.116544	-0.595857	0.259263	0.753873	0.097015
48015	9.517668	-1.994466	-2.707671	-0.889987	0.051194	0.253126	-0.707803	0.294557	-0.108727	-0.592304	0.273710	0.750120	0.107603
48016	9.227732	-1.683050	-2.632006	-0.960915	-0.010030	0.139296	-0.705587	0.301406	-0.098843	-0.587024	0.287252	0.747280	0.120261
48017	8.988271	-1.820512	-2.382433	-0.940354	0.007378	0.153922	-0.702253	0.309260	-0.086676	-0.581904	0.300693	0.743926	0.132459
48018	8.881391	-1.688995	-2.549055	-0.855239	0.038305	0.187064	-0.699454	0.313721	-0.077363	-0.577683	0.313368	0.739990	0.143172
48019	9.411496	-1.744007	-2.523348	-0.798250	0.042296	0.196454	-0.696689	0.320603	-0.068319	-0.573710	0.325507	0.735885	0.152888
48020	9.419156	-2.111310	-2.622634	-0.689302	-0.017032	0.306808	-0.692658	0.327525	-0.057611	-0.569790	0.338039	0.731900	0.159344
48021	9.462896	-2.187867	-2.542654	-0.791869	0.022832	0.229467	-0.687802	0.335283	-0.046859	-0.565363	0.350487	0.727447	0.168358
48022	9.496922	-2.327630	-2.445817	-0.776319	0.031869	0.262503	-0.682946	0.341468	-0.038715	-0.561135	0.363041	0.722531	0.176857
48023	9.531571	-2.336789	-2.324000	-0.839543	0.109118	0.251255	-0.679460	0.346759	-0.029217	-0.557387	0.375844	0.716352	0.186818
48024	9.069106	-2.091659	-2.097406	-0.852564	0.127203	0.208938	-0.673865	0.349673	-0.021003	-0.553436	0.387921	0.710056	0.197603
48025	9.151593	-1.721853	-1.871057	-0.751841	0.130890	0.111035	-0.672987	0.350849	-0.013408	-0.549845	0.397443	0.704610	0.207930
48026	8.830197	-1.939872	-1.899102	-0.633197	0.116805	0.031352	-0.669838	0.348731	-0.005759	-0.546484	0.404449	0.700369	0.217395
48027	8.626578	-1.635646	-1.875014	-0.426579	0.120284	-0.006782	-0.669490	0.345701	-0.001766	-0.544718	0.408658	0.697115	0.224301
48028	8.519476	-1.947598	-1.882704	-0.125462	0.152745	-0.041190	-0.666480	0.340434	0.000810	-0.545575	0.408887	0.695199	0.227725
48029	9.105054	-1.764776	-2.260849	-0.007384	0.256783	-0.152922	-0.666981	0.332780	-0.004678	-0.548462	0.405848	0.693465	0.231481
48030	10.397351	-1.727955	-2.791961	0.241017	0.358910	-0.111952	-0.669175	0.324492	-0.014093	-0.554800	0.400098	0.691506	0.232247
48031	10.819768	-0.972051	-3.324500	0.343857	0.252387	-0.118719	-0.665819	0.315450	-0.027233	-0.560551	0.393631	0.691090	0.230719
48032	10.215528	0.039197	-3.372598	0.427798	0.152397	-0.145889	-0.667751	0.308825	-0.035990	-0.565272	0.386220	0.692457	0.227605
48033	9.498077	0.104259	-3.326025	0.508271	0.090926	-0.140275	-0.668931	0.300555	-0.040254	-0.569825	0.378244	0.694693	0.222786
48034	9.675265	-0.124304	-3.372783	0.423233	0.183594	-0.114897	-0.667488	0.291461	-0.048777	-0.574985	0.371111	0.695312	0.219568
48035	9.889590	-0.153525	-2.755466	0.406279	0.128580	-0.195527	-0.669148	0.285396	-0.057502	-0.578907	0.363262	0.696978	0.217092
48036	10.150290	0.399836	-2.928252	0.532660	0.215390	-0.127374	-0.671829	0.274091	-0.062915	-0.585133	0.354479	0.697666	0.212664
48037	9.662804	-0.156959	-3.102034	0.542698	-0.135731	-0.200405	-0.673680	0.265946	-0.063679	-0.586155	0.345977	0.702913	0.206484
48038	9.022341	-0.445866	-2.920569	0.470465	-0.298905	-0.149085	-0.673995	0.257226	-0.064771	-0.584506	0.339680	0.709347	0.199494
48039	8.749009	-0.436521	-2.750888	0.428711	-0.237088	-0.073160	-0.672907	0.251309	-0.059847	-0.583661	0.334649	0.714300	0.192682
48040	8.568895	-0.354044	-3.018942	0.392318	-0.033282	-0.155256	-0.674737	0.243963	-0.056657	-0.585139	0.328084	0.717211	0.188633
48041	9.259542	-0.601302	-3.027058	0.307286	-0.357660	-0.018991	-0.676289	0.238709	-0.049994	-0.581819	0.325636	0.722686	0.182135
48042	9.682309	-0.878297	-3.387622	0.206911	-0.427631	-0.074094	-0.677029	0.236724	-0.040906	-0.576641	0.323787	0.728876	0.177164
48043	9.172554	-0.639955	-3.352516	0.066499	-0.214078	-0.006880	-0.677678	0.236854	-0.034616	-0.573780	0.323766	0.731678	0.174930
48044	9.318875	-0.473332	-3.197502	0.043252	-0.143056	0.007707	-0.677747	0.233958	-0.030332	-0.571937	0.323988	0.733419	0.173251
48045	9.308269	-0.652039	-3.246573	0.049171	-0.266002	0.000541	-0.677026	0.235372	-0.024673	-0.568186	0.324432	0.736693	0.170857
48046	9.081903	-0.499444	-3.295078	0.061237	-0.322078	0.013474	-0.677176	0.232141	-0.013436	-0.563815	0.325143	0.740456	0.167685
48047	8.882615	-0.396820	-3.248314	0.055029	-0.216811	-0.023435	-0.676575	0.233052	-0.006134	-0.560699	0.324968	0.743318	0.165803
48048	9.080549	-0.623893	-3.416595	0.005474	-0.125408	-0.040194	-0.676095	0.230457	-0.002394	-0.558676	0.324846	0.744996	0.165340
48049	9.208387	-0.639670	-3.392497	0.015504	-0.142216	-0.005253	-0.676607	0.229544	0.002017	-0.556448	0.325124	0.746762	0.164338
48050	9.337502	-1.132162	-3.622728	0.034311	-0.155634	0.080997	-0.675326	0.230412	0.007078	-0.554550	0.326581	0.748070	0.161894
48051	9.228024	-0.948403	-3.525661	0.049711	-0.054717	0.101062	-0.674789	0.233401	0.009489	-0.554183	0.327783	0.748275	0.159763
48052	9.053025	-1.417645	-3.522176	0.166360	-0.068740	0.082843	-0.675095	0.235140	0.008762	-0.554445	0.327516	0.749015	0.155887
48053	8.802465	-1.425668	-3.515275	0.112141	-0.138260	0.046089	-0.674824	0.237145	0.011115	-0.553044	0.327473	0.750691	0.152859
48054	8.971300	-1.241816	-3.571107	0.029501	-0.096597	0.031246	-0.674121	0.238143	0.013680	-0.551821	0.328032	0.751639	0.151422
48055	9.269334	-1.213374	-3.678672	-0.047603	-0.047555	0.016403	-0.672716	0.238310	0.015629	-0.550633	0.329033	0.752014	0.151711
48056	8.896184	-1.133240	-3.671442	-0.037088	-0.181855	0.012899	-0.673532	0.237946	0.017566	-0.547628	0.330302	0.753810	0.150912
48057	8.777019	-1.242661	-3.766720	-0.091140	-0.100215	0.035555	-0.672373	0.238190	0.023846	-0.545401	0.332228	0.754501	0.151295
48058	9.191064	-1.142499	-3.858834	-0.099824	-0.060407	0.049343	-0.670409	0.238208	0.025781	-0.543912	0.334364	0.754522	0.151847
48059	8.914967	-1.377073	-3.941815	-0.095302	-0.079002	0.082312	-0.670694	0.240477	0.028712	-0.542103	0.336977	0.754647	0.151916
48060	8.888011	-1.287618	-3.727691	-0.150743	-0.098485	0.133635	-0.670992	0.244131	0.032287	-0.539939	0.341044	0.754342	0.152062
48061	8.823780	-1.138075	-3.994811	-0.181563	-0.002514	0.100391	-0.669889	0.246406	0.034648	-0.538730	0.344622	0.753237	0.153752
48062	8.973565	-1.242260	-3.899654	-0.264802	0.036636	0.096514	-0.667962	0.248864	0.035897	-0.537681	0.348932	0.751343	0.156937
48063	9.027006	-1.209249	-3.857965	-0.271109	0.054737	0.133195	-0.666999	0.251411	0.038555	-0.536785	0.353767	0.749071	0.160011
48064	8.863885	-1.175209	-3.779189	-0.270968	0.113618	0.133073	-0.666752	0.254075	0.038996	-0.536922	0.358420	0.746017	0.163428
48065	8.953538	-1.264516	-3.676857	-0.312193	0.108332	0.131174	-0.665408	0.257483	0.038357	-0.536483	0.363460	0.742983	0.167506
48066	8.989688	-1.191623	-3.706716	-0.269815	0.136958	0.174356	-0.662656	0.260252	0.038781	-0.537065	0.368599	0.739313	0.170620
48067	9.099456	-1.322235	-3.788956	-0.292538	0.159215	0.142161	-0.661883	0.264273	0.037348	-0.537504	0.373383	0.735645	0.174646
48068	9.005028	-1.105475	-3.629443	-0.224053	0.107316	0.144233	-0.660267	0.267710	0.036011	-0.537842	0.377653	0.732607	0.177173
48069	8.930633	-1.418311	-3.768779	-0.231994	0.136643	0.115653	-0.658771	0.270908	0.036751	-0.538263	0.381443	0.729537	0.180416
48070	9.099916	-1.386450	-3.702447	-0.204870	0.114865	0.140560	-0.658975	0.274829	0.034764	-0.538813	0.385401	0.726464	0.182748
48071	8.983183	-1.539825	-3.776366	-0.219318	0.121929	0.145972	-0.658202	0.278844	0.033470	-0.539186	0.389530	0.723319	0.185348
48072	9.051353	-1.536658	-3.687119	-0.197365	0.147582	0.178108	-0.656298	0.282485	0.033677	-0.540372	0.393803	0.719580	0.187410
48073	9.288071	-1.632038	-3.571005	-0.181435	0.117532	0.125925	-0.654539	0.285511	0.032034	-0.540869	0.397233	0.716735	0.189624
48074	9.057087	-1.638285	-3.526182	-0.185396	0.044289	0.087445	-0.653876	0.287658	0.031323	-0.540297	0.400440	0.714837	0.191665
48075	8.985620	-1.551405	-3.457734	-0.157415	-0.019822	0.080263	-0.653751	0.289706	0.032843	-0.538829	0.403469	0.713902	0.192922
48076	9.220297	-1.718817	-3.573867	-0.186062	0.030839	0.097580	-0.651009	0.292529	0.032154	-0.538078	0.406865	0.712042	0.194752
48077	8.885174	-1.730713	-3.595225	-0.188351	0.013295	0.081928	-0.653221	0.294309	0.037026	-0.536822	0.410119	0.710592	0.196680
48078	8.961341	-1.816740	-3.369195	-0.238573	0.063434	0.045974	-0.650170	0.295641	0.037777	-0.535879	0.413200	0.708568	0.200074
48079	9.061264	-1.541403	-3.339740	-0.190295	-0.020288	0.151792	-0.649332	0.296664	0.039784	-0.534402	0.417585	0.706852	0.200990
48080	9.050747	-1.805625	-3.341069	-0.197553	0.063023	0.144258	-0.647389	0.299162	0.043127	-0.534155	0.421596	0.704152	0.202742
48081	9.127064	-1.762657	-3.150431	-0.212324	0.018873	0.144330	-0.648298	0.304189	0.041912	-0.533007	0.425933	0.701941	0.204359
48082	9.067815	-1.901210	-3.274707	-0.289054	0.017039	0.147813	-0.645515	0.306514	0.045655	-0.531316	0.431127	0.699286	0.206956
48083	9.084673	-1.896439	-3.277721	-0.305235	0.037029	0.122062	-0.642623	0.311243	0.049405	-0.529510	0.436035	0.696626	0.210249
48084	8.966505	-1.875909	-3.299735	-0.340196	0.031565	0.184374	-0.641528	0.314479	0.052383	-0.527681	0.442178	0.693212	0.213280
48085	9.212008	-2.023520	-3.271235	-0.326473	0.003841	0.186311	-0.638488	0.318238	0.055654	-0.525457	0.448300	0.690162	0.215867
48086	9.282314	-2.034525	-3.211142	-0.385317	0.023198	0.173335	-0.635674	0.319070	0.060978	-0.522992	0.454739	0.686656	0.219536
48087	9.322511	-1.993777	-3.016753	-0.383747	0.005206	0.166048	-0.635145	0.323155	0.064154	-0.520142	0.461110	0.683412	0.223110
48088	9.126336	-1.963804	-3.158961	-0.341344	-0.066460	0.254289	-0.630440	0.328757	0.069754	-0.517142	0.468525	0.680190	0.224477
48089	8.967237	-2.050342	-3.131840	-0.364140	0.024809	0.143941	-0.629017	0.329737	0.075379	-0.514580	0.474235	0.676940	0.228169
48090	9.277219	-1.716286	-3.071214	-0.332197	0.079183	0.033934	-0.629005	0.330846	0.078794	-0.512585	0.477851	0.674249	0.233031
48091	9.207845	-1.951467	-3.217477	-0.255842	-0.022118	0.092910	-0.625650	0.331764	0.082165	-0.510176	0.481922	0.672378	0.235327
48092	9.352033	-1.693316	-3.375755	-0.258440	0.009880	-0.041960	-0.625596	0.330008	0.086240	-0.507556	0.484050	0.671434	0.239289
48093	9.274765	-1.321786	-3.553994	-0.181071	-0.059931	-0.048081	-0.626095	0.326796	0.088418	-0.504684	0.485613	0.671623	0.241657
48094	8.437555	-1.435151	-3.339877	-0.101900	0.001491	-0.035376	-0.626589	0.324343	0.092454	-0.503485	0.486264	0.671435	0.243362
48095	9.304815	-1.523961	-3.322167	-0.050686	0.081456	-0.079270	-0.627129	0.321891	0.090635	-0.503630	0.485391	0.671116	0.245673
48096	9.174228	-1.312468	-3.472890	-0.037186	-0.070014	-0.071659	-0.626659	0.318961	0.092542	-0.501920	0.485253	0.672310	0.246180
48097	9.009049	-1.355309	-3.626392	-0.007590	-0.111554	-0.055985	-0.629273	0.317769	0.094585	-0.500004	0.485196	0.673912	0.245812
48098	9.582256	-1.548089	-4.197320	-0.176141	-0.082454	-0.070047	-0.629765	0.314645	0.097883	-0.496779	0.486519	0.674523	0.248049
48099	9.111122	-1.488172	-4.077877	-0.330827	-0.421136	-0.003833	-0.626741	0.312972	0.108071	-0.487756	0.491894	0.677046	0.248482
48100	8.616843	-0.728733	-4.752420	-0.393718	-0.455221	0.045644	-0.625053	0.310460	0.124355	-0.477853	0.498682	0.679009	0.248837
48101	8.000694	-0.893816	-4.595208	-0.335791	-0.330442	0.078431	-0.621322	0.309234	0.136795	-0.470266	0.504666	0.679686	0.249377
48102	8.227347	-0.746941	-4.636538	-0.346201	-0.292784	0.096776	-0.617885	0.309680	0.149898	-0.463193	0.510787	0.679676	0.250180
48103	8.528413	-0.871489	-4.909443	-0.426222	-0.241905	0.004818	-0.614861	0.308263	0.160659	-0.455401	0.516078	0.679721	0.253482
48104	8.501760	-0.443575	-4.799391	-0.507045	-0.130003	-0.015636	-0.615001	0.303660	0.170975	-0.448235	0.521225	0.678424	0.259136
48105	8.493526	-0.557064	-5.191076	-0.553175	-0.067877	0.134624	-0.612991	0.302750	0.177454	-0.442035	0.528415	0.674750	0.264754
48106	8.648890	-0.399224	-5.108912	-0.577203	-0.075632	0.127312	-0.611227	0.301527	0.187542	-0.435496	0.535709	0.670931	0.270575
48107	8.097966	-0.010782	-4.853925	-0.561846	0.014486	0.079435	-0.610009	0.297368	0.194107	-0.429864	0.541633	0.666917	0.277619
48108	8.093836	-0.153402	-4.704961	-0.448278	0.072936	0.112576	-0.609002	0.298341	0.200014	-0.426525	0.546673	0.662508	0.283386
48109	8.278800	0.066441	-4.560706	-0.378675	0.119015	0.077852	-0.609249	0.297638	0.202902	-0.424166	0.550305	0.658530	0.289113
48110	8.856776	-0.198091	-4.487436	-0.243739	0.110605	0.059864	-0.607972	0.296430	0.204070	-0.423218	0.552627	0.655467	0.293005
48111	8.976698	-0.083357	-4.607100	-0.178846	0.017257	0.032654	-0.608943	0.296162	0.204063	-0.421436	0.554509	0.653962	0.295372
48112	8.871203	-0.230525	-4.787665	-0.069663	-0.002937	0.010824	-0.608389	0.297484	0.205813	-0.420628	0.555368	0.653408	0.296136
48113	8.894696	-0.170433	-4.580450	-0.035173	-0.000210	-0.068003	-0.608654	0.297932	0.208353	-0.419608	0.554809	0.654014	0.297292
48114	8.787463	-0.335831	-4.666878	-0.146275	0.074023	-0.057381	-0.609459	0.297245	0.211107	-0.418548	0.554958	0.653106	0.300485
48115	9.151928	-0.752354	-4.719449	-0.158626	0.051748	-0.005976	-0.610550	0.296602	0.213030	-0.417209	0.555923	0.651835	0.303311
48116	8.892163	-0.468412	-4.780339	-0.077040	0.036189	0.003372	-0.612464	0.294459	0.214032	-0.416784	0.556504	0.650979	0.304667
48117	8.454571	-0.935178	-4.462711	-0.128206	-0.034642	0.080297	-0.611878	0.292844	0.215042	-0.415184	0.558860	0.649636	0.305403
48118	8.131742	-0.837848	-4.498308	-0.151745	0.075900	0.079101	-0.612290	0.294914	0.219218	-0.414894	0.560794	0.647141	0.307541
48119	8.590701	-0.738254	-4.391648	-0.200737	0.212216	0.081661	-0.613439	0.296181	0.216797	-0.415686	0.562240	0.643258	0.311948
48120	9.003452	-1.082126	-4.462457	-0.159231	0.140543	0.203009	-0.613072	0.299617	0.215889	-0.416903	0.565402	0.638752	0.313860
48121	8.759626	-0.808196	-4.328381	-0.219059	0.156383	0.155149	-0.613265	0.303074	0.214710	-0.417213	0.568260	0.634333	0.317231
48122	8.406460	-1.208118	-4.337103	-0.194528	0.225063	0.174211	-0.612623	0.306264	0.212948	-0.418894	0.570765	0.629175	0.320770
48123	7.694890	-1.240062	-4.112662	-0.237289	0.809073	0.229011	-0.613263	0.309769	0.208011	-0.427609	0.570414	0.618186	0.331096
48124	8.671732	-0.868971	-4.451078	-0.233189	0.130652	-0.031139	-0.615551	0.311464	0.202977	-0.426293	0.571266	0.615817	0.335706
48125	9.343863	-1.219173	-4.007541	-0.181441	0.111551	0.196655	-0.616716	0.313094	0.198905	-0.426755	0.574544	0.611403	0.337587
48126	8.785789	-0.950995	-4.001831	-0.109935	0.101535	0.204991	-0.615108	0.316841	0.197029	-0.428058	0.577406	0.607382	0.338314
48127	9.050479	-0.988841	-4.031296	-0.090028	0.068715	0.199628	-0.613520	0.323061	0.196700	-0.429055	0.580203	0.603880	0.338533
48128	7.978362	-1.564957	-4.084322	-0.023950	0.131830	0.059849	-0.609368	0.326158	0.198665	-0.430716	0.580352	0.601835	0.339809
48129	9.351256	-0.995143	-4.081226	-0.033137	0.005702	0.143014	-0.608842	0.329215	0.199685	-0.431230	0.582406	0.599901	0.339060
48130	8.742389	-1.822642	-4.257065	-0.010245	-0.016404	-0.170078	-0.606628	0.330043	0.199436	-0.429703	0.580674	0.601899	0.340426
48131	8.611221	-0.925915	-4.152124	-0.006271	-0.037267	0.056728	-0.607378	0.325107	0.202207	-0.429428	0.581773	0.601518	0.339570
48132	8.714502	-1.292577	-4.349173	0.019571	0.128604	0.115194	-0.606057	0.330478	0.201968	-0.431927	0.582227	0.599149	0.339810
48133	9.085197	-1.142689	-4.149524	-0.010327	-0.036183	0.040271	-0.603955	0.329452	0.202024	-0.431504	0.583167	0.598923	0.339133
48134	8.802978	-1.091369	-4.211091	0.013882	0.010458	0.120935	-0.602451	0.332736	0.203886	-0.432555	0.584535	0.597463	0.338013
48135	8.870851	-1.312051	-4.065329	0.027577	0.068160	0.078644	-0.602914	0.334316	0.200641	-0.434080	0.584907	0.596139	0.337752
48136	8.707130	-1.125759	-4.128032	-0.010354	0.028392	0.067615	-0.601571	0.338248	0.200871	-0.434700	0.585721	0.594981	0.337587
48137	8.808393	-1.389979	-4.007953	-0.010591	0.089913	0.085850	-0.601341	0.341672	0.200243	-0.436081	0.586368	0.593119	0.337958
48138	8.929359	-1.147816	-4.047125	-0.008569	0.026462	0.100702	-0.600646	0.341407	0.199662	-0.436919	0.587568	0.591598	0.337457
48139	8.918840	-1.390086	-4.057971	-0.001016	0.027842	0.108012	-0.598462	0.344116	0.198554	-0.437821	0.588815	0.590075	0.336780
48140	8.866636	-1.288687	-3.997395	-0.021950	0.014847	0.079555	-0.597659	0.346390	0.198128	-0.438220	0.589953	0.588811	0.336482
48141	8.953382	-1.369790	-3.962525	-0.040719	0.025266	0.060239	-0.596156	0.347322	0.195941	-0.438300	0.591003	0.587600	0.336652
48142	8.938712	-1.401020	-3.976671	-0.035611	0.007599	0.047422	-0.596575	0.347597	0.196240	-0.438235	0.591927	0.586686	0.336707
48143	8.917285	-1.381807	-3.951593	-0.041465	0.021600	-0.002161	-0.596863	0.349624	0.198320	-0.437844	0.592278	0.586237	0.337381
48144	8.905491	-1.323635	-3.943527	-0.054978	0.022067	0.006077	-0.593918	0.348142	0.198759	-0.437437	0.592793	0.585548	0.338200
48145	8.864841	-1.250725	-3.934287	-0.053629	0.019407	-0.011347	-0.595454	0.348850	0.199236	-0.436813	0.593159	0.585142	0.339066
48146	8.960994	-1.321737	-3.933515	-0.048159	0.025963	-0.013172	-0.595293	0.346751	0.198686	-0.436404	0.593356	0.584696	0.340016
48147	8.881313	-1.255033	-3.983233	-0.026379	0.035530	-0.020494	-0.596004	0.347635	0.198190	-0.436230	0.593269	0.584441	0.340829
48148	8.949131	-1.256127	-3.937474	-0.020732	0.022198	-0.013104	-0.595286	0.345662	0.197782	-0.436101	0.593253	0.584212	0.341414
48149	8.925183	-1.236703	-3.926791	-0.016367	0.033543	0.012576	-0.596810	0.345907	0.199067	-0.436248	0.593480	0.583649	0.341794
48150	8.980390	-1.295257	-3.929237	-0.033294	0.040217	-0.005816	-0.596546	0.346245	0.197830	-0.436230	0.593536	0.583089	0.342675
48151	8.959053	-1.271326	-3.894471	-0.023977	0.032381	0.001555	-0.598217	0.345753	0.196839	-0.436200	0.593710	0.582612	0.343222
48152	8.954592	-1.164610	-3.893609	-0.018310	0.031928	0.008925	-0.597932	0.345446	0.197236	-0.436363	0.593862	0.582053	0.343701
48153	8.980665	-1.325006	-3.881138	-0.018668	-0.002398	-0.002053	-0.596694	0.347088	0.198023	-0.435968	0.594187	0.581957	0.343802
48154	8.857210	-1.259724	-3.982363	0.005353	0.014573	0.005288	-0.596129	0.345198	0.195949	-0.436185	0.594209	0.581755	0.343830
48155	8.896816	-1.232578	-3.858079	-0.023385	0.042333	-0.011312	-0.597795	0.345720	0.197391	-0.436190	0.594163	0.581347	0.344593
48156	8.992203	-1.263229	-3.972942	0.015780	0.016741	-0.015770	-0.597671	0.346592	0.196886	-0.436410	0.593837	0.581445	0.344711
48157	9.002629	-1.262238	-3.871890	0.013943	0.063044	-0.020430	-0.597830	0.346446	0.194090	-0.437035	0.593219	0.581220	0.345361
48158	9.094693	-1.136953	-3.860025	-0.007031	-0.018776	0.025581	-0.596970	0.345244	0.195262	-0.436858	0.593815	0.580983	0.344960
48159	9.051341	-1.292759	-3.791795	-0.024289	-0.055311	0.067780	-0.597241	0.344939	0.195804	-0.436265	0.595371	0.580477	0.343879
48160	8.961787	-1.398727	-3.798798	-0.078870	-0.016015	0.074914	-0.596717	0.348795	0.197850	-0.435603	0.597143	0.579133	0.343912
48161	9.080417	-1.151797	-3.830606	-0.093700	-0.021140	0.069454	-0.597246	0.346807	0.198150	-0.434590	0.599081	0.577823	0.344026
48162	8.911757	-1.109147	-3.848173	-0.097673	0.026256	-0.015995	-0.595565	0.346459	0.198950	-0.433561	0.599668	0.577066	0.345569
48163	8.798184	-1.149231	-3.873169	-0.078662	0.048875	-0.026120	-0.595278	0.346274	0.199772	-0.432874	0.599882	0.576393	0.347178
48164	8.848160	-1.163132	-3.947582	-0.064234	0.074131	-0.002268	-0.596388	0.346532	0.200635	-0.432887	0.600006	0.575279	0.348792
48165	9.079069	-1.195777	-3.985411	-0.039778	0.072119	-0.046217	-0.598056	0.345226	0.198897	-0.432787	0.599489	0.574915	0.350402
48166	9.201317	-1.002195	-3.838982	-0.034978	0.064327	-0.069988	-0.598862	0.342187	0.197602	-0.432564	0.598641	0.574902	0.352143
48167	9.242237	-1.056066	-3.821542	-0.035832	-0.017913	0.043922	-0.599835	0.342322	0.198038	-0.432109	0.599752	0.574263	0.351854
48168	9.423316	-0.975074	-3.808464	-0.017511	-0.051348	0.048653	-0.597734	0.341827	0.198824	-0.431600	0.600928	0.573950	0.350981
48169	9.067476	-1.442805	-3.822359	-0.050440	-0.167235	-0.045894	-0.597442	0.342266	0.201358	-0.428625	0.602173	0.575569	0.349840
48170	8.728254	-1.070598	-3.913514	0.007759	-0.173826	0.185444	-0.595462	0.343890	0.208133	-0.427958	0.605556	0.574822	0.346026
48171	8.591917	-1.301303	-3.996865	0.032472	-0.000555	-0.005712	-0.594085	0.345529	0.208919	-0.428177	0.605386	0.575103	0.345586
48172	8.761141	-1.186418	-3.973462	-0.022247	-0.008621	0.071328	-0.593424	0.347825	0.208078	-0.428248	0.606562	0.574107	0.345090
48173	8.799410	-1.278872	-3.970666	0.019543	0.038046	0.089680	-0.591075	0.349336	0.208288	-0.429411	0.607332	0.572809	0.344447
48174	9.065111	-1.216058	-3.912567	0.008597	0.032264	0.126442	-0.590552	0.352144	0.208596	-0.430700	0.608591	0.571000	0.343618
48175	8.902550	-1.522667	-3.927809	-0.022015	0.099332	0.067462	-0.590028	0.354160	0.207739	-0.431904	0.609037	0.569149	0.344386
48176	9.163684	-1.457821	-3.838130	-0.017371	0.078089	0.038214	-0.590627	0.355728	0.204774	-0.432792	0.609190	0.567838	0.345166
48177	9.007167	-1.334943	-3.877364	-0.044196	0.006321	0.069459	-0.589809	0.357127	0.204852	-0.432685	0.610485	0.566607	0.345035
48178	8.996851	-1.426363	-3.925877	-0.028406	-0.036607	0.047517	-0.589121	0.357816	0.205028	-0.432199	0.611625	0.566098	0.344459
48179	8.823030	-1.497704	-3.939163	-0.036169	-0.061523	0.032810	-0.586047	0.358496	0.207551	-0.431168	0.612902	0.565952	0.343720
48180	8.812794	-1.430740	-4.044611	-0.035888	-0.008445	0.038237	-0.585767	0.359527	0.209564	-0.430841	0.613810	0.565255	0.343656
48181	8.769709	-1.472392	-3.990138	-0.025317	0.039661	0.017979	-0.585629	0.359794	0.209858	-0.430982	0.614132	0.564493	0.344158
48182	8.861800	-1.473971	-3.921137	0.017388	0.070973	-0.030597	-0.584944	0.359851	0.208461	-0.431731	0.613255	0.564322	0.345060
48183	9.191644	-1.294719	-3.719770	0.047074	0.021348	0.060490	-0.586632	0.360239	0.206827	-0.432852	0.613552	0.563692	0.344157
48184	8.692470	-1.542332	-3.978045	0.086020	-0.020657	0.082495	-0.585290	0.364050	0.206631	-0.434189	0.613983	0.563399	0.342180
48185	9.290062	-1.534452	-3.976188	0.026086	-0.075068	0.104620	-0.583392	0.367201	0.205273	-0.434263	0.615617	0.562913	0.339941
48186	8.804092	-1.591512	-4.166090	-0.035175	-0.045166	0.067627	-0.581993	0.368712	0.208700	-0.433728	0.617095	0.562182	0.339153
48187	8.604816	-1.766928	-4.000383	-0.095249	0.077799	-0.141045	-0.582264	0.367628	0.207799	-0.432350	0.615981	0.562569	0.342281
48188	9.043509	-0.730050	-3.797495	-0.131572	0.110764	-0.196865	-0.584167	0.362797	0.205846	-0.430569	0.614243	0.563077	0.346786
48189	8.392153	-1.681404	-4.117461	0.005091	0.296247	-0.104532	-0.586379	0.362083	0.206659	-0.433111	0.611132	0.561812	0.351141
48190	9.842496	-0.802336	-3.890636	0.018276	0.050868	-0.060513	-0.589700	0.357166	0.201088	-0.433426	0.610046	0.562183	0.352045
48191	8.902953	-1.298325	-3.660696	0.144815	-0.155265	0.176515	-0.588355	0.360305	0.200154	-0.434559	0.612026	0.562366	0.346882
48192	8.571983	-1.792650	-3.873735	0.101830	-0.047977	-0.078989	-0.587276	0.363374	0.200751	-0.434664	0.610689	0.564403	0.345796
48193	8.600761	-1.617026	-3.965442	0.152935	0.109138	-0.029559	-0.586579	0.364016	0.201900	-0.437434	0.608444	0.564846	0.345536
48194	8.968779	-1.525182	-3.775732	0.094701	-0.015413	0.133958	-0.586657	0.368661	0.199537	-0.439281	0.609343	0.563947	0.343070
48195	8.847230	-1.700477	-3.839954	0.082082	-0.021817	0.071490	-0.585013	0.371023	0.199946	-0.440406	0.609757	0.563802	0.341124
48196	8.834183	-1.402870	-3.784393	0.040997	0.025943	0.106250	-0.583091	0.371808	0.197745	-0.441869	0.610524	0.562504	0.340003
48197	9.112697	-1.617744	-3.820359	0.115703	0.011756	0.094515	-0.582462	0.375334	0.194889	-0.443936	0.610660	0.562004	0.337885
48198	8.977363	-1.694121	-3.839948	0.080046	-0.036135	0.065116	-0.580160	0.380394	0.194900	-0.444893	0.611032	0.562018	0.335927
48199	8.900445	-1.589030	-3.860538	0.160085	0.003537	0.044104	-0.578790	0.381812	0.194417	-0.447063	0.610255	0.562493	0.333652
48200	8.953115	-1.820501	-3.806053	0.187461	0.001836	0.040465	-0.577186	0.386103	0.192993	-0.449582	0.609129	0.563176	0.331166
48201	8.842641	-1.654508	-3.829822	0.194450	-0.053289	0.069014	-0.576662	0.386553	0.189390	-0.451685	0.608686	0.564070	0.327578
48202	8.822612	-1.774993	-3.875746	0.190426	-0.002190	0.014762	-0.575060	0.390206	0.186532	-0.454017	0.607249	0.565105	0.325228
48203	8.967428	-1.986189	-3.754536	0.149173	-0.003447	-0.023854	-0.575229	0.391297	0.184509	-0.455515	0.605827	0.566366	0.323589
48204	8.731040	-1.915772	-3.817692	0.170329	0.003369	0.014672	-0.574453	0.394512	0.182190	-0.457653	0.604525	0.567207	0.321527
48205	8.870939	-1.892638	-3.808281	0.142685	0.037045	0.038456	-0.574759	0.395202	0.179725	-0.459925	0.603599	0.567291	0.319874
48206	8.813896	-1.898478	-3.704750	0.151023	0.023783	0.043989	-0.574513	0.396435	0.177568	-0.462241	0.602663	0.567455	0.318003
48207	8.970030	-1.962154	-3.739985	0.096067	0.050084	0.038357	-0.573741	0.399153	0.173824	-0.464092	0.602074	0.567112	0.317033
48208	8.977080	-2.093588	-3.707294	0.058586	0.039264	0.005249	-0.573626	0.400206	0.172493	-0.465220	0.601449	0.567007	0.316753
48209	8.851789	-2.148794	-3.683647	0.039767	0.039341	0.019857	-0.572553	0.401736	0.169788	-0.466155	0.601240	0.566624	0.316460
48210	8.877030	-2.016837	-3.591956	0.033335	0.056959	0.018011	-0.572586	0.403242	0.167929	-0.467260	0.600881	0.566039	0.316560
48211	8.900632	-2.162473	-3.593788	0.048053	0.041971	0.021715	-0.574394	0.402470	0.166922	-0.468340	0.600596	0.565657	0.316187
48212	8.953541	-2.109022	-3.629230	0.004381	0.043410	0.030823	-0.574828	0.403357	0.166284	-0.469022	0.600738	0.564860	0.316330
48213	8.977754	-2.172808	-3.587078	-0.007455	0.028726	-0.000378	-0.573058	0.405790	0.165162	-0.469148	0.600806	0.564513	0.316633
48214	8.958560	-2.138671	-3.590968	-0.009055	-0.011622	0.012531	-0.573321	0.404920	0.165669	-0.468932	0.601215	0.564367	0.316438
48215	8.881914	-2.075517	-3.558709	0.009314	0.002006	0.014374	-0.572047	0.404780	0.168158	-0.469054	0.601461	0.564197	0.316093
48216	8.920349	-2.163383	-3.536567	-0.000506	-0.002187	0.023532	-0.572901	0.405163	0.166377	-0.469116	0.601854	0.563884	0.315812
48217	8.875330	-2.164388	-3.438285	0.035440	-0.009410	0.034618	-0.570854	0.408258	0.166130	-0.469558	0.602152	0.563738	0.314846
48218	8.827564	-2.189855	-3.683009	-0.011647	0.010992	0.050070	-0.570723	0.408955	0.166311	-0.469800	0.602866	0.562910	0.314599
48219	8.903111	-2.152856	-3.588987	0.003964	0.012858	0.018008	-0.569632	0.410773	0.166413	-0.470009	0.603133	0.562555	0.314411
48220	8.962804	-2.220618	-3.630303	0.015198	-0.006226	0.029072	-0.568235	0.411122	0.167537	-0.470248	0.603466	0.562309	0.313852
48221	8.886335	-2.138263	-3.583435	0.013463	-0.019456	0.034593	-0.567969	0.412630	0.168464	-0.470313	0.604032	0.562116	0.313011
48222	8.866346	-2.263695	-3.622147	0.011143	-0.029408	0.016226	-0.566870	0.413226	0.167515	-0.470163	0.604402	0.562219	0.312337
48223	8.861814	-2.239776	-3.595255	0.010114	-0.033794	0.012565	-0.567165	0.414897	0.168178	-0.469890	0.604840	0.562403	0.311566
48224	8.827478	-2.277501	-3.657011	0.002150	-0.026951	0.021698	-0.566044	0.415364	0.169870	-0.469691	0.605342	0.562359	0.310973
48225	8.786882	-2.199807	-3.642911	-0.003771	-0.000995	0.003298	-0.564915	0.414474	0.170362	-0.469563	0.605602	0.562259	0.310840
48226	8.894964	-2.248750	-3.666592	-0.008204	-0.006810	0.008819	-0.565050	0.413400	0.169182	-0.469385	0.605929	0.562118	0.310726
48227	8.875870	-2.190400	-3.667913	0.001692	-0.012039	0.003347	-0.565747	0.414728	0.171222	-0.469200	0.606206	0.562155	0.310399
48228	8.854210	-2.190290	-3.664687	-0.004228	-0.009204	-0.013190	-0.564630	0.415215	0.172497	-0.468905	0.606266	0.562325	0.310420
48229	8.836959	-2.211447	-3.705238	-0.007655	0.003259	-0.005885	-0.564079	0.415113	0.171509	-0.468721	0.606432	0.562272	0.310470
48230	8.837306	-2.180351	-3.673651	-0.000043	-0.002998	0.006075	-0.564078	0.414582	0.170779	-0.468668	0.606627	0.562179	0.310336
48231	8.822654	-2.189661	-3.694900	0.016446	0.013578	0.005158	-0.564368	0.415568	0.170982	-0.468960	0.606626	0.562046	0.310138
48232	8.865955	-2.189847	-3.703766	0.010524	-0.003936	-0.009498	-0.565054	0.414865	0.171085	-0.468928	0.606554	0.562215	0.310022
48233	8.910966	-2.144249	-3.511940	0.018268	-0.001266	0.007053	-0.564382	0.416045	0.169896	-0.469089	0.606646	0.562208	0.309610
48234	8.832390	-2.187462	-3.683174	0.032656	0.027074	-0.005840	-0.563813	0.415701	0.170985	-0.469696	0.606216	0.562178	0.309587
48235	8.876013	-2.197967	-3.646231	0.030730	-0.009741	-0.005776	-0.563403	0.415742	0.170008	-0.469833	0.606098	0.562483	0.309054
48236	8.871165	-2.229586	-3.636596	0.018168	-0.010251	0.003370	-0.565085	0.416096	0.169069	-0.469903	0.606136	0.562605	0.308652
48237	8.798901	-2.224231	-3.636274	0.025518	0.002602	0.003349	-0.563579	0.417270	0.167733	-0.470174	0.606092	0.562650	0.308244
48238	8.885568	-2.278369	-3.622962	0.007417	0.009655	0.009735	-0.563003	0.416361	0.168787	-0.470375	0.606181	0.562439	0.308146
48239	8.871290	-2.237121	-3.617328	0.005446	0.004406	0.005156	-0.563310	0.418368	0.168356	-0.470437	0.606333	0.562320	0.307970
48240	8.856900	-2.139584	-3.649966	0.012347	-0.002107	-0.009489	-0.564426	0.417874	0.167220	-0.470448	0.606230	0.562486	0.307853
48241	8.894925	-2.282825	-3.657152	0.010679	-0.004263	-0.003999	-0.564403	0.416691	0.168263	-0.470420	0.606281	0.562591	0.307602
48242	8.803714	-2.197428	-3.648355	0.032528	-0.006198	0.027238	-0.563862	0.417825	0.168049	-0.470855	0.606429	0.562472	0.306864
48243	8.793566	-2.306212	-3.668006	0.033086	-0.000725	0.012529	-0.564018	0.418581	0.167121	-0.471240	0.606432	0.562481	0.306249
48244	8.856577	-2.292663	-3.626801	0.020426	0.001756	0.018023	-0.561801	0.420443	0.168888	-0.471559	0.606542	0.562322	0.305831
48245	8.803499	-2.306798	-3.629739	0.023850	0.004121	0.008836	-0.561961	0.421091	0.167256	-0.471866	0.606560	0.562272	0.305414
48246	8.832585	-2.297549	-3.611445	-0.008110	0.009635	0.010608	-0.562096	0.420676	0.167092	-0.471884	0.606804	0.561957	0.305480
48247	8.873030	-2.314008	-3.671028	-0.003393	0.005625	0.016134	-0.562380	0.420841	0.166687	-0.471924	0.607151	0.561637	0.305320
48248	8.827647	-2.316817	-3.618631	-0.016186	0.013014	0.016088	-0.561545	0.420829	0.166678	-0.471915	0.607512	0.561174	0.305466
48249	8.812850	-2.335630	-3.654428	0.016682	0.013080	0.013392	-0.560176	0.422778	0.166925	-0.472266	0.607592	0.560938	0.305198
48250	8.880844	-2.317523	-3.594058	0.037059	0.008746	0.023552	-0.560164	0.421924	0.167011	-0.472900	0.607562	0.560747	0.304626
48251	8.834922	-2.375480	-3.587889	0.018200	-0.004740	0.003330	-0.561323	0.424038	0.164643	-0.473012	0.607621	0.560808	0.304221
48252	8.811290	-2.317588	-3.552816	0.016711	0.000018	0.016171	-0.560778	0.424884	0.164550	-0.473258	0.607750	0.560669	0.303837
48253	8.854024	-2.375313	-3.610338	0.003496	-0.011947	0.001481	-0.561054	0.425399	0.165700	-0.473101	0.607969	0.560730	0.303530
48254	8.875345	-2.369953	-3.659403	0.016602	-0.010789	0.012520	-0.560208	0.424539	0.165639	-0.473201	0.608126	0.560735	0.303052
48255	8.842139	-2.265766	-3.635746	0.008918	-0.013694	-0.000326	-0.559376	0.425858	0.167386	-0.473080	0.608282	0.560867	0.302682
48256	8.807875	-2.427995	-3.635523	0.009236	-0.012516	0.010650	-0.559926	0.424515	0.166053	-0.473059	0.608497	0.560867	0.302284
48257	8.827591	-2.316719	-3.625874	0.005332	-0.006432	0.001480	-0.559503	0.424475	0.166744	-0.472989	0.608662	0.560886	0.302026
48258	8.808046	-2.399030	-3.625679	0.007401	-0.012511	0.010651	-0.559234	0.425049	0.166498	-0.472946	0.608894	0.560874	0.301648
48259	8.822769	-2.306924	-3.630460	0.010372	-0.029512	-0.013154	-0.559108	0.426176	0.166566	-0.472590	0.608984	0.561319	0.301194
