# Supplementary material for: Identification of Haptic Based Guiding Using Hard Reins
Source: PLoS One. 2015 Jul 22;10(7):e0132020. doi: 10.1371/journal.pone.0132020 (PMC4511788; doi:10.1371/journal.pone.0132020)
Supplement: S8 File — (ZIP) [file pone.0132020.s008.zip › Exp2_MotionData1/Subject2/path1/T10/gh10.txt]

// Start Time: 0
// Sample rate: 25.0Hz
// Scenario: 4.9
// Firmware Version: 2.6.1
Counter	Acc_X	Acc_Y	Acc_Z	Gyr_X	Gyr_Y	Gyr_Z	Mag_X	Mag_Y	Mag_Z	Quat_w	Quat_x	Quat_y	Quat_z
47678	1.332625	-9.670682	-1.547410	-0.028735	-0.002307	0.001025	0.076151	0.926096	-0.100415	-0.615823	0.680642	0.339062	-0.206214
47679	1.385378	-9.610508	-1.572482	-0.000638	-0.007780	-0.010822	0.076689	0.924716	-0.100944	-0.615823	0.680476	0.339316	-0.206348
47680	1.346699	-9.588930	-1.572540	-0.040921	0.001307	-0.011966	0.076412	0.925830	-0.099369	-0.615331	0.680834	0.339678	-0.206036
47681	1.312821	-9.562496	-1.562883	-0.014686	0.008642	-0.011847	0.075088	0.925571	-0.099358	-0.615253	0.680903	0.339803	-0.205836
47682	1.298437	-9.579336	-1.553650	-0.010314	0.020525	-0.011843	0.075883	0.925833	-0.099626	-0.615307	0.680963	0.339804	-0.205475
47683	1.250252	-9.583983	-1.477343	-0.012977	0.012303	-0.004463	0.074955	0.925846	-0.099357	-0.615247	0.681076	0.339775	-0.205330
47684	1.312801	-9.555015	-1.485955	0.013270	0.012342	-0.004329	0.075084	0.925850	-0.098834	-0.615536	0.680864	0.339675	-0.205331
47685	1.317671	-9.564597	-1.476441	0.042992	0.021523	-0.000501	0.075886	0.925557	-0.099889	-0.616286	0.680350	0.339247	-0.205490
47686	1.351746	-9.631855	-1.462662	0.030722	0.027924	0.004969	0.074564	0.926109	-0.100926	-0.616879	0.680049	0.338759	-0.205513
47687	1.337172	-9.607723	-1.433651	0.052592	0.012415	0.007870	0.074964	0.926915	-0.101977	-0.617666	0.679433	0.338289	-0.205963
47688	1.375971	-9.655869	-1.462773	0.035980	0.021541	0.006853	0.074973	0.926489	-0.103419	-0.618279	0.679053	0.337829	-0.206130
47689	1.375745	-9.607711	-1.452497	0.036032	0.012385	0.000405	0.074188	0.925935	-0.104985	-0.618871	0.678588	0.337530	-0.206374
47690	1.349327	-9.629404	-1.448246	0.025650	0.003204	-0.009785	0.075784	0.924954	-0.105523	-0.619289	0.678148	0.337564	-0.206513
47691	1.373492	-9.641419	-1.457792	-0.025186	0.004999	-0.002661	0.075526	0.924672	-0.106569	-0.619012	0.678389	0.337653	-0.206403
47692	1.332419	-9.622153	-1.429097	0.041308	0.002329	0.000446	0.075531	0.924120	-0.107093	-0.619592	0.677818	0.337499	-0.206790
47693	1.313038	-9.602976	-1.438612	-0.009470	0.005011	-0.000740	0.075527	0.925621	-0.107486	-0.619521	0.677879	0.337496	-0.206810
47694	1.356309	-9.573832	-1.384983	0.017634	0.006881	0.003086	0.074855	0.926054	-0.106039	-0.619801	0.677639	0.337345	-0.207006
47695	1.332553	-9.651078	-1.443906	0.036270	-0.007778	-0.018943	0.074067	0.925100	-0.106557	-0.620339	0.676955	0.337559	-0.207281
47696	1.332652	-9.670164	-1.396158	-0.018152	0.014132	-0.003563	0.074607	0.924122	-0.107872	-0.620209	0.677143	0.337558	-0.207056
47697	1.356476	-9.607388	-1.347041	0.022233	0.014142	-0.017204	0.074213	0.923985	-0.108393	-0.620699	0.676735	0.337535	-0.206961
47698	1.356548	-9.621743	-1.323235	0.032697	0.001376	-0.009748	0.074739	0.924395	-0.107873	-0.621199	0.676200	0.337558	-0.207169
47699	1.359150	-9.660074	-1.275734	0.062334	-0.005862	0.007949	0.074757	0.923544	-0.110756	-0.621996	0.675376	0.337275	-0.207927
47700	1.368379	-9.573545	-1.308044	0.057077	0.001432	0.001448	0.074494	0.924087	-0.111540	-0.622776	0.674610	0.337049	-0.208442
47701	1.327848	-9.669837	-1.297769	0.027338	0.012363	0.003129	0.074236	0.924347	-0.113111	-0.623243	0.674262	0.336750	-0.208658
47702	1.327895	-9.679438	-1.290701	0.006516	0.001330	-0.013571	0.073971	0.923807	-0.112716	-0.623403	0.674024	0.336938	-0.208646
47703	1.337265	-9.621684	-1.294605	0.032665	-0.009582	-0.004195	0.074507	0.923652	-0.113899	-0.623824	0.673467	0.336988	-0.209103
47704	1.366078	-9.597678	-1.327609	0.029042	0.005065	0.004070	0.074512	0.922828	-0.114162	-0.624240	0.673083	0.336795	-0.209410
47705	1.327722	-9.640764	-1.239745	0.022164	0.012335	-0.004282	0.073456	0.923375	-0.115463	-0.624667	0.672748	0.336617	-0.209498
47706	1.322810	-9.621500	-1.232319	0.034378	0.008701	-0.000524	0.072937	0.922409	-0.116770	-0.625196	0.672278	0.336424	-0.209740
47707	1.337537	-9.676839	-1.240160	0.050122	0.012385	0.003245	0.074134	0.922522	-0.117828	-0.625968	0.671643	0.336025	-0.210110
47708	1.342325	-9.669602	-1.237613	0.022144	0.014174	-0.000592	0.074534	0.923600	-0.119010	-0.626371	0.671351	0.335809	-0.210189
47709	1.342338	-9.669373	-1.170390	0.030833	0.019683	0.007749	0.074271	0.923733	-0.119663	-0.626914	0.671017	0.335339	-0.210388
47710	1.323042	-9.669542	-1.208984	0.036166	0.006873	-0.000510	0.075346	0.921926	-0.121245	-0.627455	0.670518	0.335155	-0.210661
47711	1.284330	-9.640729	-1.204139	0.008183	-0.000485	-0.004335	0.075089	0.920556	-0.121768	-0.627608	0.670302	0.335195	-0.210828
47712	1.289245	-9.659937	-1.194760	0.017802	-0.009604	-0.000580	0.074823	0.921648	-0.122289	-0.627791	0.669962	0.335297	-0.211199
47713	1.282123	-9.684063	-1.209569	-0.005869	-0.002310	0.002982	0.076278	0.922994	-0.122825	-0.627711	0.669966	0.335320	-0.211390
47714	1.303784	-9.676883	-1.233273	0.007313	-0.002307	-0.003411	0.074956	0.922732	-0.123207	-0.627814	0.669769	0.335413	-0.211558
47715	1.322964	-9.655302	-1.266402	0.027418	0.001377	-0.003315	0.074176	0.921082	-0.124905	-0.628228	0.669331	0.335334	-0.211842
47716	1.342261	-9.655099	-1.218204	-0.033912	0.014120	0.002815	0.075486	0.922454	-0.123080	-0.627863	0.669764	0.335310	-0.211591
47717	1.332600	-9.650191	-1.184616	0.004664	0.014145	-0.002528	0.074164	0.921377	-0.122808	-0.628053	0.669673	0.335158	-0.211560
47718	1.385683	-9.659807	-1.213064	-0.000698	0.023314	0.007585	0.074158	0.921797	-0.121891	-0.628174	0.669758	0.334816	-0.211470
47719	1.390483	-9.654969	-1.208150	-0.017258	0.024191	0.000117	0.074431	0.921776	-0.123596	-0.628125	0.670003	0.334598	-0.211187
47720	1.339700	-9.621236	-1.164938	-0.016428	0.017796	0.004741	0.075753	0.921495	-0.122821	-0.628010	0.670243	0.334431	-0.211031
47721	1.294248	-9.693204	-1.075144	-0.005839	0.032407	0.001082	0.075225	0.920547	-0.122424	-0.628167	0.670382	0.334048	-0.210728
47722	1.294284	-9.703010	-1.128097	0.015222	0.006834	-0.002463	0.075627	0.921214	-0.123737	-0.628433	0.670130	0.333982	-0.210840
47723	1.294262	-9.698181	-1.123228	-0.009382	0.010486	0.006636	0.074826	0.921506	-0.122813	-0.628374	0.670258	0.333812	-0.210879
47724	1.337351	-9.630553	-1.073863	0.001223	-0.002319	-0.003445	0.076819	0.921336	-0.123878	-0.628397	0.670138	0.333930	-0.211004
47725	1.308733	-9.698070	-1.099084	0.038895	-0.002284	-0.004175	0.075364	0.920669	-0.123735	-0.628949	0.669530	0.333860	-0.211401
47726	1.250751	-9.674190	-1.118496	0.025801	-0.002321	-0.010704	0.074304	0.922175	-0.124905	-0.629331	0.669052	0.333973	-0.211601
47727	1.313051	-9.592234	-1.111964	-0.019840	0.004971	-0.002642	0.075632	0.921339	-0.124917	-0.629138	0.669222	0.334038	-0.211530
47728	1.308269	-9.601974	-1.143355	0.022189	-0.012346	-0.002402	0.075763	0.921341	-0.124525	-0.629371	0.668805	0.334176	-0.211939
47729	1.308143	-9.578151	-1.212642	0.021990	0.014196	0.010476	0.076040	0.920498	-0.126362	-0.629742	0.668578	0.333774	-0.212189
47730	1.301208	-9.640687	-1.201580	0.025550	-0.002254	0.010522	0.076307	0.921443	-0.127412	-0.630029	0.668244	0.333604	-0.212654
47731	1.328072	-9.712796	-1.195139	0.009874	0.027873	0.003018	0.076050	0.919935	-0.127935	-0.630357	0.668181	0.333182	-0.212544
47732	1.318273	-9.679046	-1.170750	-0.012886	0.021447	0.002910	0.076316	0.919252	-0.127544	-0.630321	0.668381	0.332978	-0.212340
47733	1.313482	-9.683712	-1.125247	-0.016373	0.010477	0.004755	0.076572	0.919674	-0.126104	-0.630172	0.668587	0.332864	-0.212309
47734	1.299198	-9.722234	-1.123520	-0.030414	0.026919	0.008351	0.078697	0.919368	-0.126908	-0.629916	0.669069	0.332590	-0.211981
47735	1.318535	-9.731754	-1.104267	-0.009333	0.008655	0.004795	0.078962	0.919910	-0.127172	-0.629850	0.669179	0.332469	-0.212022
47736	1.282202	-9.695676	-1.087295	-0.044398	-0.005998	0.010174	0.076563	0.920236	-0.124663	-0.629178	0.669706	0.332649	-0.212069
47737	1.294122	-9.664131	-1.017121	-0.047906	0.006790	0.010135	0.077881	0.920641	-0.123756	-0.628563	0.670326	0.332642	-0.211947
47738	1.294073	-9.654572	-1.036193	0.038828	0.005036	0.001348	0.078154	0.919943	-0.124807	-0.629118	0.669796	0.332443	-0.212284
47739	1.313512	-9.688385	-1.084500	0.002906	0.006839	0.004858	0.078685	0.920071	-0.125073	-0.629211	0.669739	0.332289	-0.212433
47740	1.289690	-9.751144	-1.128815	-0.003148	0.004990	-0.000705	0.078422	0.920342	-0.125595	-0.629212	0.669722	0.332299	-0.212467
47741	1.294222	-9.688457	-1.094284	-0.011002	-0.002341	-0.004428	0.078677	0.921989	-0.124810	-0.629097	0.669738	0.332443	-0.212530
47742	1.337438	-9.649885	-1.098141	-0.020657	-0.009651	-0.002620	0.079211	0.921160	-0.125077	-0.628775	0.669868	0.332735	-0.212618
47743	1.318090	-9.637942	-1.112558	-0.012850	-0.007802	0.002953	0.077877	0.922006	-0.124017	-0.628570	0.669931	0.332858	-0.212833
47744	1.371023	-9.616310	-1.150172	0.016883	-0.002275	0.003096	0.078152	0.921169	-0.125330	-0.628774	0.669657	0.332824	-0.213147
47745	1.337254	-9.611418	-1.107206	0.041274	-0.002223	0.016138	0.078418	0.921437	-0.125594	-0.629275	0.669149	0.332473	-0.213809
47746	1.320666	-9.674130	-1.141850	0.006252	0.006881	0.017795	0.078168	0.920730	-0.128082	-0.629334	0.669143	0.332175	-0.214117
47747	1.313503	-9.688558	-1.134917	-0.016425	0.008664	0.010295	0.079489	0.920317	-0.126914	-0.629160	0.669369	0.332013	-0.214174
47748	1.245921	-9.674331	-1.156955	0.027333	0.016008	0.007733	0.080151	0.919903	-0.126526	-0.629607	0.669075	0.331634	-0.214364
47749	1.236543	-9.732232	-1.196266	-0.002415	0.019632	0.007580	0.079888	0.920308	-0.127310	-0.629701	0.669157	0.331311	-0.214333
47750	1.216905	-9.655007	-1.118543	0.016868	0.006844	0.004923	0.080411	0.920723	-0.126266	-0.629958	0.668934	0.331135	-0.214545
47751	1.257956	-9.669453	-1.144771	0.036185	-0.002279	0.000423	0.080552	0.919348	-0.126792	-0.630452	0.668389	0.331017	-0.214973
47752	1.270400	-9.751200	-1.133797	-0.040817	-0.002356	0.002807	0.079627	0.919895	-0.127833	-0.629884	0.668837	0.331239	-0.214904
47753	1.269840	-9.630731	-1.086499	-0.061849	-0.000560	-0.000078	0.080415	0.919085	-0.125874	-0.629079	0.669532	0.331529	-0.214653
47754	1.281988	-9.649923	-1.077052	-0.000461	-0.002346	-0.009915	0.080289	0.918259	-0.126528	-0.629106	0.669389	0.331743	-0.214687
47755	1.294241	-9.693336	-1.113558	0.015154	0.017814	0.003057	0.080548	0.920985	-0.127315	-0.629441	0.669213	0.331429	-0.214739
47756	1.274662	-9.630713	-1.084053	0.013441	0.017792	-0.003416	0.079615	0.920735	-0.125998	-0.629761	0.669025	0.331241	-0.214676
47757	1.289135	-9.630569	-1.050306	-0.009290	0.028727	-0.006317	0.080425	0.919610	-0.128101	-0.629883	0.669139	0.331021	-0.214300
47758	1.282114	-9.676368	-1.070220	0.030958	0.012334	-0.000548	0.079758	0.918947	-0.126786	-0.630388	0.668726	0.330790	-0.214464
47759	1.265285	-9.688589	-1.116162	0.020406	0.012333	0.003090	0.081747	0.919737	-0.127588	-0.630759	0.668457	0.330523	-0.214621
47760	1.255783	-9.717394	-1.090247	0.039718	0.015997	-0.000508	0.079899	0.919200	-0.128621	-0.631405	0.667949	0.330207	-0.214794
47761	1.212282	-9.695826	-1.090350	0.038871	0.008669	-0.004196	0.080434	0.919456	-0.129805	-0.632027	0.667384	0.330003	-0.215031
47762	1.221975	-9.707985	-1.133643	-0.020598	0.004938	-0.010027	0.080708	0.918349	-0.130725	-0.631834	0.667526	0.330213	-0.214833
47763	1.226714	-9.688577	-1.090114	0.006547	-0.013308	-0.008017	0.080435	0.919453	-0.130067	-0.631892	0.667253	0.330478	-0.215103
47764	1.289344	-9.676419	-1.089359	0.010938	-0.002334	-0.010778	0.080303	0.920270	-0.130590	-0.632077	0.666962	0.330651	-0.215198
47765	1.308575	-9.664349	-1.089010	-0.005810	0.001334	0.000206	0.079910	0.919722	-0.131111	-0.632030	0.666964	0.330676	-0.215292
47766	1.310881	-9.640117	-1.040635	-0.010107	0.006789	-0.008132	0.079247	0.919188	-0.130582	-0.631980	0.666993	0.330794	-0.215166
47767	1.322979	-9.649776	-1.057462	0.031853	0.014162	-0.003315	0.080044	0.919039	-0.130850	-0.632536	0.666550	0.330544	-0.215291
47768	1.359154	-9.649513	-1.001904	0.031878	0.013249	-0.003313	0.080446	0.918890	-0.131640	-0.633071	0.666111	0.330327	-0.215408
47769	1.361699	-9.678449	-1.021492	0.006442	0.012325	0.003022	0.080185	0.918748	-0.132424	-0.633250	0.666021	0.330128	-0.215465
47770	1.320897	-9.716967	-1.003207	0.031064	0.019630	-0.007017	0.079654	0.919707	-0.132943	-0.633830	0.665592	0.329891	-0.215453
47771	1.311152	-9.692677	-0.930936	0.008259	0.030577	-0.002537	0.079131	0.918342	-0.133202	-0.634180	0.665518	0.329527	-0.215207
47772	1.279852	-9.702398	-0.940968	0.008275	0.016864	-0.002516	0.078875	0.918463	-0.135034	-0.634416	0.665392	0.329368	-0.215142
47773	1.308557	-9.654215	-0.940024	0.006452	0.012311	0.003018	0.080463	0.917904	-0.134392	-0.634600	0.665298	0.329168	-0.215199
47774	1.270051	-9.668681	-0.926182	0.040714	-0.001393	-0.006940	0.080068	0.919398	-0.135961	-0.635170	0.664658	0.329149	-0.215523
47775	1.231403	-9.654370	-0.940746	0.057337	-0.002295	-0.007780	0.078483	0.919679	-0.136996	-0.635981	0.663781	0.329057	-0.215973
47776	1.197672	-9.659251	-0.941130	0.006569	-0.002356	-0.008038	0.078631	0.917201	-0.138309	-0.636093	0.663560	0.329218	-0.216078
47777	1.236513	-9.717079	-0.987192	0.032791	-0.000477	-0.002366	0.079168	0.917453	-0.139885	-0.636563	0.663041	0.329135	-0.216414
47778	1.226994	-9.746196	-1.052508	0.029240	0.003187	0.001304	0.079441	0.916755	-0.140936	-0.636972	0.662618	0.328999	-0.216709
47779	1.251095	-9.743691	-1.037844	0.036455	-0.002337	-0.018954	0.079175	0.917031	-0.140934	-0.637543	0.661940	0.329145	-0.216882
47780	1.262801	-9.669007	-1.017481	-0.006545	0.002205	-0.011799	0.079703	0.917029	-0.140545	-0.637531	0.661886	0.329344	-0.216782
47781	1.289280	-9.659271	-1.000293	-0.005672	0.006778	-0.011801	0.080092	0.918400	-0.139892	-0.637567	0.661836	0.329463	-0.216647
47782	1.337494	-9.659297	-1.035854	-0.023270	0.002223	-0.002652	0.078381	0.916359	-0.140666	-0.637289	0.662048	0.329626	-0.216566
47783	1.405063	-9.668531	-0.960930	-0.049550	0.008610	0.002744	0.078904	0.917862	-0.140276	-0.636690	0.662664	0.329724	-0.216298
47784	1.405334	-9.726322	-0.973742	-0.005697	0.017778	-0.004428	0.079694	0.918406	-0.139758	-0.636757	0.662710	0.329632	-0.216099
47785	1.359294	-9.678323	-0.983101	-0.019822	0.026916	0.002866	0.079695	0.917726	-0.139365	-0.636671	0.663026	0.329370	-0.215781
47786	1.347230	-9.673271	-0.906320	-0.044238	0.030518	-0.004648	0.079822	0.917599	-0.138187	-0.636310	0.663614	0.329290	-0.215161
47787	1.279748	-9.678146	-0.885412	0.016985	0.026933	0.001202	0.079423	0.917606	-0.137922	-0.636722	0.663448	0.328891	-0.215064
47788	1.260390	-9.663773	-0.892593	-0.009286	0.012283	0.002936	0.080490	0.916493	-0.138586	-0.636672	0.663564	0.328788	-0.215009
47789	1.212204	-9.668452	-0.825889	-0.016353	0.009545	0.012131	0.080214	0.918283	-0.137797	-0.636483	0.663818	0.328605	-0.215067
47790	1.222202	-9.745630	-0.884495	0.001305	0.006795	-0.000691	0.081012	0.917726	-0.137804	-0.636554	0.663753	0.328573	-0.215107
47791	1.250892	-9.695115	-0.905125	-0.014356	0.006751	-0.013692	0.081018	0.915676	-0.137543	-0.636485	0.663799	0.328756	-0.214889
47792	1.279678	-9.663742	-0.894814	0.015196	0.005925	0.006762	0.081807	0.916223	-0.136762	-0.636705	0.663604	0.328571	-0.215121
47793	1.327959	-9.678238	-0.940180	0.008219	-0.002302	0.004897	0.080885	0.917445	-0.138720	-0.636797	0.663445	0.328526	-0.215408
47794	1.333205	-9.769831	-0.989430	0.011907	0.019592	-0.013571	0.081950	0.915793	-0.138467	-0.637148	0.663214	0.328457	-0.215185
47795	1.328035	-9.697767	-1.022077	-0.028563	0.012281	0.002844	0.080096	0.916628	-0.139238	-0.636854	0.663575	0.328414	-0.215008
47796	1.250551	-9.625530	-0.961770	-0.037372	0.006783	0.006492	0.079689	0.917193	-0.137924	-0.636376	0.664042	0.328468	-0.214900
47797	1.289183	-9.637525	-0.973581	-0.002374	-0.005958	0.010383	0.080882	0.916364	-0.137410	-0.636276	0.664042	0.328445	-0.215234
47798	1.207506	-9.702824	-1.023273	0.009957	-0.009626	0.003992	0.081543	0.916495	-0.137153	-0.636336	0.663829	0.328516	-0.215602
47799	1.251062	-9.736457	-1.032941	-0.019890	0.010475	0.012119	0.081800	0.917052	-0.135976	-0.636099	0.664138	0.328336	-0.215626
47800	1.284571	-9.683369	-1.007877	-0.009290	0.021425	-0.000766	0.081272	0.916238	-0.135841	-0.636125	0.664268	0.328168	-0.215404
47801	1.284635	-9.697888	-1.032087	-0.024198	0.014108	0.002862	0.081807	0.917308	-0.137679	-0.635891	0.664589	0.328084	-0.215232
47802	1.339940	-9.663875	-0.968675	-0.068820	0.023198	0.000776	0.081398	0.917608	-0.135579	-0.635126	0.665488	0.328140	-0.214627
47803	1.327599	-9.601148	-0.912694	0.006417	0.026936	0.002993	0.082322	0.916381	-0.134015	-0.635386	0.665473	0.327762	-0.214483
47804	1.289334	-9.666121	-0.892356	0.020386	0.021481	0.011379	0.081536	0.916644	-0.135974	-0.635754	0.665305	0.327306	-0.214611
47805	1.313501	-9.678103	-0.892299	-0.010231	0.021448	0.010303	0.081268	0.916926	-0.135447	-0.635728	0.665521	0.326971	-0.214525
47806	1.318348	-9.682873	-0.882717	0.025627	0.021497	0.014176	0.083003	0.915388	-0.136773	-0.636154	0.665305	0.326454	-0.214721
47807	1.270562	-9.774359	-0.870042	0.011689	0.008677	0.014128	0.083133	0.915797	-0.136773	-0.636325	0.665209	0.326136	-0.214997
47808	1.299353	-9.745516	-0.895777	-0.028448	0.004946	-0.000836	0.083525	0.917299	-0.136645	-0.635987	0.665510	0.326262	-0.214870
47809	1.274941	-9.683108	-0.926339	-0.019794	0.002228	0.004746	0.083395	0.916209	-0.136382	-0.635739	0.665724	0.326286	-0.214906
47810	1.250838	-9.683025	-0.888151	0.022225	-0.007781	0.006819	0.083921	0.916889	-0.136124	-0.635962	0.665378	0.326250	-0.215373
47811	1.250880	-9.692725	-0.909893	0.013472	-0.009617	0.006778	0.083926	0.915929	-0.136387	-0.636073	0.665129	0.326254	-0.215810
47812	1.231674	-9.712162	-0.953558	0.018793	0.001333	-0.002440	0.083396	0.915935	-0.136382	-0.636348	0.664805	0.326240	-0.216016
47813	1.224348	-9.692967	-0.965361	0.013403	-0.002296	0.010458	0.083137	0.916061	-0.137691	-0.636489	0.664613	0.326101	-0.216403
47814	1.250869	-9.692930	-0.969914	0.002926	0.006826	0.006700	0.082741	0.915113	-0.137164	-0.636547	0.664571	0.325971	-0.216555
47815	1.258261	-9.726611	-0.972718	0.022292	0.005911	-0.002428	0.083806	0.915769	-0.138744	-0.636913	0.664218	0.325862	-0.216726
47816	1.284561	-9.678309	-0.935785	0.004755	-0.005978	0.001192	0.082755	0.915492	-0.140309	-0.636935	0.664060	0.325964	-0.216993
47817	1.265455	-9.716848	-0.936503	-0.002208	-0.007822	-0.000685	0.083279	0.916312	-0.139788	-0.636878	0.663972	0.326114	-0.217206
47818	1.272714	-9.721581	-0.917296	0.008240	0.008652	0.003957	0.084072	0.916307	-0.139402	-0.637034	0.663858	0.325961	-0.217322
47819	1.260496	-9.687984	-0.936145	-0.009245	-0.000516	0.000189	0.081683	0.916615	-0.138727	-0.636927	0.663897	0.326039	-0.217402
47820	1.224591	-9.740813	-0.884405	-0.033759	0.003115	0.004674	0.082478	0.915248	-0.137686	-0.636482	0.664291	0.326145	-0.217341
47821	1.234235	-9.740794	-0.884315	-0.000422	0.001306	-0.002537	0.083807	0.915767	-0.139007	-0.636517	0.664207	0.326196	-0.217421
47822	1.231708	-9.716769	-0.893604	-0.035306	0.001231	-0.017481	0.081152	0.916622	-0.138591	-0.636134	0.664466	0.326631	-0.217096
47823	1.241623	-9.774541	-0.906326	-0.000329	0.008597	-0.011774	0.083003	0.916202	-0.137427	-0.636259	0.664350	0.326711	-0.216963
47824	1.188182	-9.693057	-0.970501	-0.026644	-0.013366	-0.010956	0.082209	0.916480	-0.137945	-0.635872	0.664486	0.327192	-0.216957
47825	1.208038	-9.813348	-0.976804	-0.040643	-0.015192	-0.004557	0.080886	0.915135	-0.137149	-0.635272	0.664829	0.327651	-0.216970
47826	1.279488	-9.628010	-0.999946	-0.023160	-0.006955	-0.013716	0.080611	0.916514	-0.136360	-0.634981	0.664925	0.328082	-0.216876
47827	1.486339	-9.524285	-1.044574	0.004770	0.001341	-0.011738	0.079826	0.917047	-0.138712	-0.635124	0.664716	0.328237	-0.216868
47828	1.495591	-9.442552	-1.072150	-0.055128	-0.000464	0.021182	0.080477	0.916791	-0.136227	-0.634294	0.665468	0.328273	-0.216933
47829	1.426534	-9.625609	-1.087366	-0.021862	0.008719	0.028726	0.080610	0.916789	-0.136228	-0.633953	0.665895	0.327921	-0.217153
47830	1.294562	-9.755422	-0.975184	0.043091	0.028839	0.017949	0.081669	0.916778	-0.136106	-0.634638	0.665508	0.327198	-0.217428
47831	1.212224	-9.675951	-0.907618	0.001018	0.023303	0.021428	0.082338	0.915129	-0.136112	-0.634731	0.665658	0.326658	-0.217512
47832	1.142412	-9.697634	-0.874964	-0.089960	0.023180	0.017274	0.082999	0.915395	-0.136117	-0.633601	0.666918	0.326618	-0.217006
47833	1.120386	-9.627830	-0.854985	-0.047968	0.014084	0.017496	0.084973	0.917165	-0.134691	-0.633000	0.667619	0.326453	-0.216848
47834	1.089128	-9.649861	-0.946812	0.015061	0.002269	0.015989	0.083648	0.917179	-0.134811	-0.633148	0.667460	0.326215	-0.217267
47835	1.063089	-9.750896	-0.924465	0.001087	0.012304	0.017752	0.083645	0.916372	-0.133501	-0.633190	0.667534	0.325851	-0.217465
47836	1.063313	-9.799104	-0.949147	0.055426	0.026969	0.010624	0.085239	0.915801	-0.134039	-0.634067	0.666946	0.325173	-0.217728
47837	1.164788	-9.842089	-0.912792	0.045057	0.016898	0.003209	0.084190	0.916607	-0.136651	-0.634789	0.666385	0.324748	-0.217972
47838	1.147773	-9.813264	-0.917348	0.041827	0.015903	-0.026340	0.085789	0.916570	-0.138498	-0.635570	0.665675	0.324771	-0.217834
47839	1.212698	-9.774460	-0.865782	0.010177	0.008603	-0.010800	0.084862	0.916038	-0.138098	-0.635836	0.665428	0.324787	-0.217786
47840	1.221866	-9.675964	-0.917131	-0.000449	-0.002353	-0.004380	0.083945	0.915755	-0.140056	-0.635836	0.665315	0.324942	-0.217902
47841	1.240881	-9.620794	-0.978598	-0.009163	0.004932	-0.014589	0.083670	0.914963	-0.137433	-0.635837	0.665273	0.325142	-0.217727
47842	1.240976	-9.639979	-0.959661	0.001373	-0.013335	-0.013584	0.083142	0.915372	-0.138215	-0.635835	0.665035	0.325536	-0.217871
47843	1.299295	-9.736129	-0.965267	0.001399	-0.002355	-0.011748	0.082740	0.914979	-0.136902	-0.635916	0.664847	0.325748	-0.217894
47844	1.313907	-9.764811	-0.917518	0.006595	-0.001414	-0.002492	0.083412	0.915224	-0.139004	-0.636010	0.664664	0.325826	-0.218060
47845	1.308551	-9.654329	-0.973636	0.034613	-0.002316	-0.011583	0.082220	0.914965	-0.138863	-0.636533	0.664053	0.325893	-0.218296
47846	1.295749	-9.500682	-1.067629	0.013345	0.014150	0.000275	0.081961	0.916043	-0.140826	-0.636803	0.663865	0.325718	-0.218344
47847	1.281593	-9.563011	-0.991812	0.057055	0.027010	0.010630	0.082232	0.915348	-0.141615	-0.637711	0.663244	0.325024	-0.218613
47848	1.231596	-9.697913	-1.008575	0.055451	0.032460	0.001389	0.081971	0.914664	-0.141875	-0.638657	0.662611	0.324401	-0.218693
47849	1.178796	-9.745866	-0.928116	0.043227	0.019647	0.005038	0.083043	0.913543	-0.143326	-0.639353	0.662101	0.323936	-0.218898
47850	1.212680	-9.772184	-0.904162	0.020601	0.030561	-0.007089	0.082782	0.913267	-0.143848	-0.639858	0.661846	0.323610	-0.218676
47851	1.260559	-9.697280	-0.840246	0.013640	0.024148	-0.011731	0.082252	0.914087	-0.144498	-0.640262	0.661625	0.323439	-0.218414
47852	1.284036	-9.562398	-0.814128	0.001114	0.017797	0.010358	0.081987	0.914497	-0.144889	-0.640344	0.661667	0.323149	-0.218477
47853	1.332753	-9.668275	-0.843967	0.001109	0.021474	0.015897	0.083842	0.914069	-0.144511	-0.640445	0.661772	0.322705	-0.218519
47854	1.290027	-9.807679	-0.774300	0.043316	0.017828	0.006892	0.082777	0.915449	-0.144502	-0.641107	0.661261	0.322253	-0.218787
47855	1.280433	-9.817242	-0.750516	0.046898	0.021465	-0.000479	0.082267	0.912834	-0.146596	-0.641888	0.660670	0.321826	-0.218913
47856	1.279946	-9.711103	-0.672209	-0.026758	0.008616	0.011160	0.082000	0.912706	-0.146069	-0.641537	0.661031	0.321771	-0.218934
47857	1.260644	-9.706165	-0.624306	0.057339	0.006860	0.006049	0.082795	0.911610	-0.145290	-0.642339	0.660277	0.321397	-0.219403
47858	1.314031	-9.780817	-0.672869	0.076795	0.001366	-0.010449	0.084125	0.913351	-0.147528	-0.643422	0.659166	0.321206	-0.219849
47859	1.256762	-9.903358	-0.588697	0.101483	-0.016919	-0.016754	0.082164	0.911421	-0.151182	-0.644757	0.657584	0.321243	-0.220621
47860	1.184541	-9.927631	-0.608917	0.112124	-0.013298	-0.031473	0.080055	0.912237	-0.154047	-0.646287	0.655797	0.321392	-0.221247
47861	1.243683	-9.686818	-0.585781	0.123454	-0.011466	-0.038811	0.079029	0.909738	-0.158757	-0.648037	0.653804	0.321545	-0.221804
47862	1.355883	-9.456080	-0.725541	0.101279	-0.012341	-0.026007	0.079694	0.910948	-0.160072	-0.649409	0.652201	0.321628	-0.222389
47863	1.356365	-9.557061	-0.702945	0.116896	0.005084	-0.007492	0.077590	0.910396	-0.162938	-0.651027	0.650564	0.321190	-0.223083
47864	1.386057	-9.715652	-0.656878	0.179104	0.013386	-0.003490	0.078550	0.908693	-0.167926	-0.653464	0.648195	0.320301	-0.224131
47865	1.357668	-9.826029	-0.550659	0.158315	0.017886	-0.016520	0.077776	0.907301	-0.171066	-0.655727	0.646008	0.319628	-0.224797
47866	1.362507	-9.825699	-0.456982	0.134720	0.023336	-0.017572	0.077940	0.907239	-0.177095	-0.657703	0.644161	0.318983	-0.225242
47867	1.332954	-9.690695	-0.364137	0.110238	0.017800	-0.024156	0.077030	0.905312	-0.179185	-0.659366	0.642548	0.318624	-0.225494
47868	1.313525	-9.664560	-0.450378	0.104741	0.001403	-0.002010	0.077180	0.905277	-0.182462	-0.660742	0.641093	0.318189	-0.226222
47869	1.217106	-9.666948	-0.388892	0.076687	0.017814	0.001510	0.076530	0.905124	-0.184816	-0.661845	0.640089	0.317651	-0.226596
47870	1.220113	-9.786747	-0.241701	0.078614	0.017790	-0.004014	0.076801	0.906060	-0.186652	-0.662991	0.639031	0.317151	-0.226929
47871	1.294685	-9.753105	-0.298150	0.001634	0.028664	-0.013647	0.076014	0.904967	-0.187432	-0.663266	0.638977	0.317001	-0.226488
47872	1.337697	-9.671205	-0.296600	-0.022971	0.030487	-0.008240	0.075613	0.904162	-0.186250	-0.663198	0.639275	0.316888	-0.226001
47873	1.410121	-9.690275	-0.286588	0.013806	0.057947	-0.010861	0.076538	0.904837	-0.186126	-0.663798	0.639212	0.316264	-0.225295
47874	1.400529	-9.699797	-0.250801	0.055702	0.058024	0.003194	0.075356	0.903743	-0.187427	-0.664866	0.638674	0.315259	-0.225079
47875	1.328472	-9.752429	-0.120172	0.041783	0.037884	0.004076	0.077484	0.902208	-0.187970	-0.665626	0.638241	0.314586	-0.225002
47876	1.299582	-9.756930	-0.012473	0.003275	0.043320	0.006639	0.075898	0.902626	-0.189005	-0.665909	0.638347	0.313984	-0.224706
47877	1.270553	-9.732606	0.081225	-0.020410	0.026856	0.015770	0.076942	0.904411	-0.187178	-0.665760	0.638758	0.313583	-0.224538
47878	1.256225	-9.761477	0.090289	0.011184	0.017734	0.010407	0.078136	0.903444	-0.186795	-0.665987	0.638697	0.313177	-0.224605
47879	1.263334	-9.737597	0.033073	0.038455	-0.002374	-0.004190	0.076289	0.904128	-0.188876	-0.666504	0.638061	0.313150	-0.224918
47880	1.270490	-9.723301	-0.012273	0.036717	-0.009690	-0.006956	0.076954	0.903165	-0.188620	-0.666952	0.637411	0.313247	-0.225296
47881	1.294557	-9.713587	0.000092	0.040075	-0.002337	0.006893	0.076822	0.903030	-0.188619	-0.667441	0.636819	0.313068	-0.225769
47882	1.357516	-9.771243	-0.009732	0.021010	0.010402	-0.010752	0.075512	0.902066	-0.190705	-0.667826	0.636438	0.313031	-0.225758
47883	1.321403	-9.780809	0.028208	0.098058	-0.002314	-0.009421	0.074724	0.902875	-0.192795	-0.669128	0.634965	0.312797	-0.226374
47884	1.260741	-9.699085	0.038391	0.099792	0.001325	-0.013116	0.075398	0.901079	-0.193719	-0.670485	0.633498	0.312498	-0.226880
47885	1.357896	-9.847948	0.075621	0.110381	-0.002302	-0.010277	0.073563	0.901060	-0.197635	-0.671943	0.631846	0.312215	-0.227561
47886	1.473972	-9.925059	-0.025207	0.102712	-0.002337	-0.029688	0.074655	0.898677	-0.202100	-0.673370	0.630196	0.312196	-0.227946
47887	1.463392	-9.733038	-0.157052	0.063253	0.001263	-0.039130	0.073340	0.898807	-0.204186	-0.674375	0.629015	0.312450	-0.227889
47888	1.410103	-9.674885	-0.007890	0.050875	0.012232	-0.026296	0.072145	0.900048	-0.204569	-0.675226	0.628155	0.312411	-0.227794
47889	1.347025	-9.588041	0.093569	0.084113	0.015909	-0.026141	0.072167	0.898647	-0.207846	-0.676518	0.626841	0.312211	-0.227855
47890	1.310682	-9.549532	0.117777	0.071748	0.004950	-0.015116	0.071120	0.897004	-0.209148	-0.677533	0.625734	0.312031	-0.228129
47891	1.472993	-9.712865	0.107399	0.042076	0.004944	-0.013406	0.070055	0.897976	-0.208877	-0.678165	0.625019	0.312013	-0.228234
47892	1.456228	-9.736994	0.097301	0.022877	0.008562	-0.019045	0.070065	0.897277	-0.210319	-0.678611	0.624570	0.312047	-0.228094
47893	1.483042	-9.799569	0.077468	0.038613	0.012251	-0.014352	0.070477	0.895208	-0.211503	-0.679244	0.623933	0.311963	-0.228067
47894	1.512207	-9.847546	0.103475	0.057873	0.019592	-0.011494	0.070480	0.895337	-0.212289	-0.680163	0.623109	0.311583	-0.228100
47895	1.406796	-9.987061	0.177357	0.117738	0.019570	-0.037030	0.069434	0.895594	-0.215163	-0.681923	0.621290	0.311324	-0.228162
47896	1.542259	-10.072747	0.371877	0.203837	0.037893	-0.057842	0.068136	0.893654	-0.218954	-0.684975	0.618266	0.310591	-0.228232
47897	1.590480	-10.072650	0.372329	0.368719	0.048962	-0.091169	0.067385	0.892489	-0.226810	-0.690238	0.612777	0.309444	-0.228734
47898	1.752021	-9.551646	0.650024	0.453535	0.041736	-0.098134	0.066130	0.888565	-0.237416	-0.696508	0.606034	0.307959	-0.229698
47899	1.912527	-9.834606	0.839610	0.633442	0.063808	-0.123080	0.064755	0.883664	-0.249987	-0.705097	0.596606	0.305727	-0.231151
47900	1.950760	-9.741414	1.331019	0.933092	0.061324	-0.138180	0.061182	0.875152	-0.270404	-0.717152	0.582743	0.302118	-0.234155
47901	1.850884	-9.509315	1.712655	1.257059	0.047909	-0.145767	0.054505	0.859327	-0.300233	-0.732567	0.563761	0.297257	-0.239075
47902	1.704860	-9.210295	1.989167	1.473242	0.051747	-0.152085	0.053688	0.841747	-0.334698	-0.749919	0.541237	0.291025	-0.244927
47903	1.881097	-9.229164	2.701158	1.754275	0.033816	-0.124793	0.052893	0.819642	-0.370082	-0.769273	0.513912	0.283216	-0.252791
47904	2.552095	-9.342496	3.646910	1.775852	0.057601	-0.135775	0.050703	0.787515	-0.410307	-0.788069	0.485750	0.274571	-0.260010
47905	1.829481	-9.451377	4.594122	2.089610	-0.059195	-0.126656	0.046152	0.750751	-0.451695	-0.808039	0.451239	0.265758	-0.269867
47906	1.991502	-8.531700	4.651746	2.077010	-0.051898	-0.140614	0.040738	0.703684	-0.498060	-0.826564	0.416209	0.256469	-0.278901
47907	2.252768	-8.172282	5.465865	2.107592	-0.055487	-0.121090	0.036491	0.656112	-0.538931	-0.843786	0.379899	0.246554	-0.287947
47908	2.071302	-7.512012	5.857546	2.094176	-0.071980	-0.114716	0.036697	0.610084	-0.570928	-0.859257	0.343192	0.236418	-0.296654
47909	2.520554	-7.122157	7.019549	1.985872	-0.095858	-0.108782	0.033873	0.556992	-0.601199	-0.872422	0.307510	0.226998	-0.304614
47910	2.073273	-6.858123	7.091099	2.104868	-0.097655	-0.121128	0.027595	0.501380	-0.627512	-0.884872	0.269304	0.216492	-0.312422
47911	1.900660	-6.045016	7.139304	2.344583	-0.081050	-0.156902	0.020833	0.433188	-0.653565	-0.897151	0.226157	0.204047	-0.319904
47912	2.028296	-4.506575	6.624314	2.217348	-0.011632	-0.150335	0.018018	0.365141	-0.674278	-0.907191	0.185398	0.190631	-0.326025
47913	2.268325	-3.233452	7.263795	1.311106	0.104518	-0.094253	0.019970	0.319171	-0.685060	-0.912752	0.161637	0.180638	-0.328826
47914	2.251642	-3.734748	8.442560	0.519993	0.162170	-0.048503	0.024854	0.293903	-0.688518	-0.915271	0.152919	0.174481	-0.329320
47915	2.000179	-3.575768	8.639301	0.321822	0.199443	-0.022820	0.030060	0.283716	-0.688696	-0.917081	0.148010	0.168935	-0.329419
47916	1.706181	-3.607628	8.640912	0.531532	0.235351	0.008632	0.035408	0.269165	-0.687305	-0.919323	0.139725	0.161156	-0.330683
47917	1.903385	-3.483014	9.081429	1.100482	0.234175	0.022586	0.039749	0.243114	-0.687614	-0.922772	0.120838	0.149613	-0.333926
47918	1.706520	-3.125146	9.708797	1.599566	0.159696	0.018737	0.047993	0.207256	-0.692677	-0.926509	0.092287	0.135943	-0.338501
47919	2.039111	-2.585343	9.755483	1.823687	0.109671	-0.003137	0.050980	0.153039	-0.692333	-0.929566	0.058939	0.121620	-0.342989
47920	1.737374	-2.017002	9.369322	1.569469	0.049970	-0.008059	0.053410	0.101599	-0.688707	-0.931121	0.029958	0.109962	-0.346447
47921	1.865122	-1.499409	9.372972	1.182488	0.058664	-0.028510	0.052246	0.050366	-0.682169	-0.931876	0.008044	0.100801	-0.348398
47922	1.694438	-1.079762	9.756578	0.771236	0.034347	-0.052736	0.052468	0.022891	-0.679039	-0.932303	-0.006311	0.094867	-0.348957
47923	1.869128	-0.800181	9.790938	0.533341	-0.007994	-0.079724	0.055541	0.010311	-0.674745	-0.932701	-0.016676	0.091417	-0.348474
47924	1.889680	-0.559684	9.744089	0.293426	-0.015573	-0.086475	0.056102	-0.000078	-0.673051	-0.933150	-0.022528	0.089716	-0.347383
47925	1.995386	-0.488013	9.532417	0.321640	-0.024726	-0.116770	0.055068	-0.009353	-0.671344	-0.933725	-0.029108	0.088039	-0.345774
47926	1.912748	-0.351284	9.456741	0.326684	-0.000947	-0.110330	0.055103	-0.020966	-0.669515	-0.934261	-0.035522	0.085817	-0.344283
47927	1.767322	-0.187754	9.515294	0.234056	0.009830	-0.136671	0.056843	-0.027403	-0.668090	-0.935012	-0.040239	0.084081	-0.342146
47928	1.813901	0.145697	9.193910	0.043053	0.037036	-0.152457	0.059765	-0.030710	-0.667067	-0.936068	-0.041160	0.083057	-0.339389
47929	1.637126	0.314305	9.348269	-0.039393	0.038767	-0.141820	0.059767	-0.030441	-0.667591	-0.937097	-0.040572	0.082635	-0.336712
47930	2.025000	0.382745	9.434474	0.007842	0.037061	-0.134184	0.063338	-0.027753	-0.668405	-0.938043	-0.040802	0.081866	-0.334228
47931	2.044137	0.419239	9.540796	-0.014988	0.011475	-0.121342	0.063202	-0.027202	-0.668142	-0.938856	-0.040836	0.081814	-0.331946
47932	1.971643	0.455335	9.583838	0.108893	-0.002917	-0.078244	0.065325	-0.028454	-0.667767	-0.939268	-0.043140	0.081170	-0.330645
47933	1.840706	0.611462	9.580005	0.057999	0.015289	-0.078543	0.067046	-0.030373	-0.666209	-0.939733	-0.044467	0.080593	-0.329285
47934	1.939787	0.566173	9.647514	-0.050562	0.040783	-0.073589	0.067715	-0.030936	-0.667001	-0.940313	-0.043479	0.080182	-0.327858
47935	2.103183	0.681841	9.602648	-0.057718	0.028037	-0.062530	0.070094	-0.028235	-0.667805	-0.940790	-0.042543	0.080146	-0.326620
47936	1.859730	0.677283	9.818776	0.006786	-0.024851	-0.022449	0.069031	-0.026859	-0.668320	-0.940878	-0.042981	0.080639	-0.326188
47937	1.869488	0.650612	9.753674	-0.001379	-0.054018	0.009859	0.070757	-0.027971	-0.668073	-0.940700	-0.043545	0.081833	-0.326329
47938	1.763124	0.705430	9.662223	-0.168989	-0.076046	0.047800	0.067842	-0.025630	-0.669882	-0.940389	-0.040896	0.084496	-0.326889
47939	1.975860	0.585463	9.638518	-0.183156	-0.096066	0.075460	0.065705	-0.020684	-0.670256	-0.939848	-0.038226	0.087714	-0.327919
47940	1.991464	0.344858	9.632889	-0.023792	-0.110492	0.085531	0.063055	-0.017665	-0.672461	-0.939092	-0.038465	0.090100	-0.329405
47941	1.981330	0.445680	9.569389	0.035755	-0.095832	0.072885	0.058565	-0.019273	-0.674128	-0.938382	-0.039922	0.091871	-0.330764
47942	2.214063	0.176613	9.558185	-0.082887	-0.086853	0.048297	0.056440	-0.017881	-0.674111	-0.937949	-0.038965	0.094175	-0.331460
47943	1.901697	-0.039729	9.801908	-0.138721	-0.010239	0.036816	0.055245	-0.016096	-0.674886	-0.937763	-0.036637	0.095468	-0.331881
47944	2.239554	-0.111802	9.638402	-0.220635	0.046287	-0.006120	0.054444	-0.012002	-0.676843	-0.938026	-0.032316	0.096146	-0.331390
47945	2.559580	-0.491915	9.470408	-0.386427	0.073482	-0.043885	0.056794	-0.001638	-0.677775	-0.938652	-0.024921	0.097479	-0.329863
47946	2.366820	-0.524046	9.333719	-0.687414	0.054816	-0.060151	0.059137	0.016344	-0.683027	-0.939393	-0.011883	0.101032	-0.327402
47947	1.923387	-0.552660	9.667679	-0.398690	0.020380	-0.032814	0.060539	0.032193	-0.683818	-0.939689	-0.004567	0.103444	-0.325979
47948	1.692092	-0.589328	9.633797	-0.020797	-0.010245	-0.005019	0.061456	0.037362	-0.685788	-0.939690	-0.004363	0.103858	-0.325848
47949	1.721163	-0.612872	9.768178	0.072876	-0.013789	0.000999	0.061461	0.034365	-0.684479	-0.939624	-0.006049	0.103817	-0.326025
47950	1.952252	-0.525040	9.987631	-0.211604	-0.030510	0.008815	0.060932	0.037086	-0.686570	-0.939505	-0.002365	0.105856	-0.325759
47951	2.299416	-0.503856	10.351274	-0.234407	-0.065174	0.034603	0.060122	0.042420	-0.687741	-0.939119	0.001457	0.108779	-0.325915
47952	2.214042	-0.823153	9.909070	-0.010381	-0.108754	0.046897	0.057084	0.043523	-0.690336	-0.938559	0.000934	0.110974	-0.326789
47953	1.859663	-0.854486	9.396372	-0.070051	-0.052206	0.032657	0.056272	0.047503	-0.690066	-0.938203	0.001761	0.112580	-0.327258
47954	1.794291	-0.802123	9.266858	-0.020932	-0.057682	0.014453	0.054689	0.048866	-0.692411	-0.937963	0.001699	0.113885	-0.327494
47955	1.758349	-0.850404	9.241838	0.122497	-0.045617	0.027160	0.053373	0.045605	-0.691615	-0.937658	-0.001038	0.114089	-0.328298
47956	1.746412	-0.879640	9.142887	-0.019477	-0.052123	0.043065	0.051013	0.039606	-0.692123	-0.937240	-0.001028	0.115281	-0.329075
47957	1.751367	-0.887604	9.625365	-0.070257	-0.039371	0.061241	0.051534	0.040976	-0.691341	-0.936723	-0.000007	0.116615	-0.330078
47958	1.949378	-0.960083	9.424537	0.123934	-0.078372	0.078910	0.050086	0.040296	-0.692640	-0.936003	-0.002771	0.117350	-0.331843
47959	2.286370	-1.343717	9.623961	-0.029671	-0.086766	0.067100	0.047974	0.037316	-0.691969	-0.935327	-0.002780	0.119311	-0.333047
47960	2.467692	-1.459838	9.335939	-0.251883	-0.119889	0.056813	0.043719	0.043641	-0.693766	-0.934648	0.001159	0.123318	-0.333502
47961	2.565870	-1.830511	9.242830	-0.301500	-0.141879	0.050158	0.040530	0.049128	-0.695965	-0.933903	0.005877	0.128148	-0.333719
47962	2.550078	-1.556761	9.090476	0.015957	-0.148810	0.059148	0.036164	0.051201	-0.698811	-0.933112	0.004629	0.130898	-0.334882
47963	2.671263	-1.696589	8.940802	-0.067089	-0.139757	0.050421	0.032976	0.053019	-0.698523	-0.932357	0.005021	0.134154	-0.335689
47964	2.625406	-1.666131	9.430547	-0.050028	-0.154468	0.024680	0.029662	0.056048	-0.700460	-0.931754	0.004874	0.137451	-0.336032
47965	2.581939	-1.152079	9.202081	0.261040	-0.170512	0.044714	0.025181	0.049397	-0.700165	-0.930947	-0.001048	0.139085	-0.337627
47966	2.246579	-1.094119	9.459041	0.092584	-0.051883	0.071345	0.024023	0.041058	-0.700683	-0.930299	-0.003033	0.139511	-0.339223
47967	2.727690	-0.872705	9.192956	0.088584	-0.002371	0.098946	0.023227	0.038896	-0.698843	-0.929568	-0.004452	0.139169	-0.341345
47968	2.238687	-0.959793	9.340816	0.207744	0.052474	0.084682	0.024980	0.032569	-0.700171	-0.929091	-0.007829	0.136866	-0.343506
47969	2.087719	-0.631628	9.699315	0.242728	0.056114	0.080213	0.024205	0.023982	-0.697679	-0.928603	-0.011759	0.134343	-0.345703
47970	2.181891	-0.150049	9.745359	0.074481	0.010253	0.080334	0.026352	0.017929	-0.698485	-0.928039	-0.012966	0.133740	-0.347403
47971	2.250180	-0.318663	9.652405	-0.039580	-0.006216	0.116710	0.026485	0.015483	-0.696653	-0.927184	-0.012013	0.134300	-0.349497
47972	2.271659	-0.775289	9.799847	-0.177670	-0.037418	0.130847	0.027149	0.017780	-0.698754	-0.926191	-0.008737	0.136349	-0.351430
47973	2.387835	-0.868866	9.809221	-0.233594	-0.042953	0.128735	0.024609	0.024916	-0.699647	-0.925163	-0.004403	0.138925	-0.353204
47974	2.671841	-0.775424	9.527498	-0.014833	-0.048147	0.124323	0.024607	0.028044	-0.701480	-0.924145	-0.004229	0.140014	-0.355435
47975	2.830588	-0.698439	9.431630	0.009556	-0.037110	0.129048	0.023552	0.027095	-0.701865	-0.923086	-0.004369	0.140766	-0.357879
47976	2.816075	-0.678380	9.676648	0.002598	-0.038956	0.132703	0.020259	0.023834	-0.703281	-0.922011	-0.004432	0.141559	-0.360330
47977	2.614537	-0.901258	9.352346	0.068876	-0.011425	0.152383	0.020926	0.021781	-0.702501	-0.920835	-0.005429	0.141410	-0.363367
47978	2.453469	-0.482110	9.584790	0.108714	0.021543	0.174654	0.020414	0.016455	-0.702107	-0.919597	-0.006889	0.140322	-0.366883
47979	2.453236	-0.428852	9.679163	0.166144	0.043616	0.207208	0.020039	0.010167	-0.701844	-0.918134	-0.009147	0.138427	-0.371193
47980	2.414218	-0.358623	9.130020	-0.054683	0.076301	0.202349	0.020973	0.008244	-0.701591	-0.916832	-0.007127	0.137548	-0.374766
47981	2.532862	-0.458971	9.268962	-0.054693	0.094613	0.213404	0.022303	0.006860	-0.701602	-0.915464	-0.004962	0.136340	-0.378566
47982	2.263262	-0.556129	9.159451	0.144760	0.091170	0.224566	0.025632	0.003801	-0.702679	-0.913976	-0.006420	0.133674	-0.383064
47983	2.091773	-0.478365	9.483037	0.078152	0.060936	0.242720	0.025778	-0.000437	-0.702158	-0.912235	-0.006884	0.132054	-0.387740
47984	1.998932	-0.218518	9.531429	-0.074282	0.057100	0.241937	0.026441	-0.001261	-0.701640	-0.910497	-0.004560	0.131697	-0.391958
47985	2.076670	-0.343619	9.491988	0.095410	0.027195	0.265001	0.025919	-0.004529	-0.700720	-0.908451	-0.005567	0.130503	-0.397057
47986	2.269969	-0.424500	9.651105	0.083313	0.031758	0.261251	0.024485	-0.010943	-0.700580	-0.906422	-0.006262	0.129368	-0.402025
47987	2.602730	-0.423121	9.860692	0.063301	0.029027	0.261164	0.022912	-0.016253	-0.699783	-0.904362	-0.006714	0.128381	-0.406944
47988	2.690670	-0.666118	9.817292	0.139679	0.008998	0.254215	0.023447	-0.019801	-0.698217	-0.902266	-0.008631	0.127189	-0.411904
47989	2.793297	-0.962582	9.610031	0.162738	0.007170	0.234051	0.020559	-0.027155	-0.697935	-0.900296	-0.011142	0.125797	-0.416554
47990	2.749022	-0.764272	9.929294	-0.018264	-0.035130	0.220264	0.018848	-0.030826	-0.697529	-0.898348	-0.010670	0.126704	-0.420481
47991	2.985749	-0.860242	9.872540	-0.057729	-0.077127	0.239525	0.014228	-0.033251	-0.699066	-0.896119	-0.009919	0.128692	-0.424630
47992	2.904269	-0.966373	9.843883	-0.076275	-0.108169	0.264399	0.009723	-0.033200	-0.699029	-0.893573	-0.008909	0.131401	-0.429164
47993	2.691645	-0.880990	9.605426	-0.038868	-0.139186	0.275702	0.003903	-0.033833	-0.700555	-0.890809	-0.008938	0.134358	-0.433968
47994	2.270813	-0.607770	9.533308	-0.129622	-0.146551	0.313987	-0.000605	-0.032690	-0.700779	-0.887666	-0.007176	0.138218	-0.439196
47995	2.175912	-0.419960	9.626284	-0.196583	-0.078941	0.341216	-0.007483	-0.029645	-0.705178	-0.884434	-0.003708	0.141451	-0.444696
47996	2.753463	-0.713788	9.209829	-0.027440	-0.098779	0.331070	-0.014641	-0.029558	-0.704595	-0.881165	-0.003286	0.143533	-0.450484
47997	2.614337	-0.873566	9.007030	0.102054	-0.118733	0.339145	-0.020185	-0.034426	-0.705077	-0.877720	-0.005478	0.144793	-0.456740
47998	2.180939	-0.999626	8.984412	-0.034419	-0.139062	0.334783	-0.026535	-0.036954	-0.705157	-0.874213	-0.005297	0.147649	-0.462518
47999	2.227911	-0.724295	9.257592	-0.084009	-0.142870	0.299453	-0.033562	-0.034556	-0.705886	-0.870997	-0.004565	0.150996	-0.467488
48000	2.097128	-0.601970	9.219676	0.070683	-0.162779	0.316869	-0.041901	-0.037602	-0.705295	-0.867485	-0.006484	0.153261	-0.473222
48001	1.835215	-0.787521	9.291451	0.074322	-0.108014	0.305726	-0.049300	-0.043805	-0.704583	-0.864224	-0.008162	0.154459	-0.478740
48002	1.973840	-1.032025	9.481373	0.114843	-0.056812	0.295715	-0.057779	-0.047514	-0.702026	-0.861148	-0.009901	0.154451	-0.484222
48003	2.216789	-1.429178	9.300418	0.298868	-0.045612	0.292046	-0.062661	-0.054289	-0.700941	-0.858083	-0.014865	0.152351	-0.490165
48004	2.209887	-1.498975	9.299375	0.284256	-0.070358	0.271710	-0.068477	-0.063893	-0.696443	-0.855062	-0.019729	0.150911	-0.495687
48005	2.192290	-1.344827	9.354188	0.165916	-0.085082	0.284045	-0.074693	-0.069547	-0.694299	-0.851896	-0.022787	0.150769	-0.501022
48006	2.355835	-1.265664	9.188775	0.177324	-0.118867	0.276776	-0.081576	-0.077089	-0.690053	-0.848628	-0.026290	0.151201	-0.506238
48007	2.819508	-0.921187	9.034686	-0.055120	-0.084243	0.301389	-0.089794	-0.079163	-0.687891	-0.845325	-0.025520	0.153285	-0.511154
48008	3.031172	-0.289129	9.391229	-0.094670	-0.076744	0.386057	-0.096046	-0.074018	-0.686790	-0.841128	-0.023647	0.155802	-0.517368
48009	2.891027	-0.226997	9.347580	0.116262	-0.063525	0.469234	-0.102286	-0.072565	-0.685428	-0.835976	-0.025080	0.155812	-0.525584
48010	2.478124	-0.613330	9.194264	0.173275	-0.057811	0.557194	-0.113420	-0.075689	-0.682194	-0.829758	-0.026974	0.155284	-0.535407
48011	2.279547	-0.420481	9.413581	-0.002385	-0.050594	0.611647	-0.121391	-0.073927	-0.679246	-0.822992	-0.025875	0.156360	-0.545496
48012	2.520664	-0.419764	9.483061	0.007539	-0.079625	0.680045	-0.130680	-0.071078	-0.678645	-0.815207	-0.024868	0.157980	-0.556653
48013	2.609549	-0.878183	9.066939	0.133300	-0.083003	0.721325	-0.140253	-0.068458	-0.673849	-0.806765	-0.026008	0.158061	-0.568744
48014	2.246003	-0.458516	9.568780	0.148567	-0.097585	0.763837	-0.150869	-0.067899	-0.671142	-0.797555	-0.027228	0.158374	-0.581449
48015	2.505262	-0.217281	9.598591	0.240484	-0.117344	0.845546	-0.163207	-0.067592	-0.668159	-0.787109	-0.030104	0.157705	-0.595552
48016	2.298934	-0.447429	9.262138	0.357195	-0.105204	0.901499	-0.176625	-0.066554	-0.661760	-0.775637	-0.034263	0.155666	-0.610722
48017	2.043859	-0.540820	9.541732	0.466876	-0.071149	0.972133	-0.186443	-0.070898	-0.655916	-0.763062	-0.039713	0.151468	-0.627070
48018	2.446091	-0.974058	9.270530	0.529695	-0.006039	1.003769	-0.196119	-0.077572	-0.650206	-0.749801	-0.044954	0.145717	-0.643851
48019	2.399405	-1.280695	9.693120	0.447631	0.001165	1.013502	-0.205151	-0.081229	-0.643059	-0.736184	-0.049050	0.140578	-0.660201
48020	2.033454	-1.397306	9.580037	0.247923	0.003671	1.024477	-0.214845	-0.080533	-0.639311	-0.722222	-0.049897	0.138260	-0.675862
48021	1.817922	-0.685309	9.638427	0.184252	0.036532	1.045287	-0.222953	-0.077403	-0.636623	-0.707864	-0.049491	0.135990	-0.691365
48022	1.574353	-1.196985	9.321685	0.345769	0.009196	1.016634	-0.231860	-0.075207	-0.632356	-0.693288	-0.051620	0.132084	-0.706570
48023	1.606721	-0.890221	9.647985	0.291847	-0.007424	0.978530	-0.238918	-0.072204	-0.627580	-0.679010	-0.053461	0.128743	-0.720772
48024	1.859027	-1.214157	9.763432	0.211754	-0.035858	0.963426	-0.247154	-0.070031	-0.624892	-0.664632	-0.054502	0.127205	-0.734243
48025	0.979071	-0.714869	9.925469	0.216806	-0.046981	0.952334	-0.255401	-0.063900	-0.623250	-0.650182	-0.055877	0.125306	-0.747288
48026	1.267464	-1.542509	9.782113	0.228965	-0.099092	0.924843	-0.266301	-0.060989	-0.618311	-0.635696	-0.058148	0.124200	-0.759660
48027	1.288055	-0.806842	9.588563	0.199791	-0.106454	0.906216	-0.275747	-0.056732	-0.613909	-0.621338	-0.060222	0.123153	-0.771457
48028	1.595221	-1.518358	9.617461	0.174196	-0.137571	0.887722	-0.284134	-0.049226	-0.611741	-0.606947	-0.062453	0.123235	-0.782642
48029	1.858427	-0.589501	9.486503	0.233237	-0.110049	0.878717	-0.292653	-0.043348	-0.608393	-0.592546	-0.064984	0.121578	-0.793653
48030	1.945807	-1.214318	9.665810	0.210983	-0.115586	0.871261	-0.303283	-0.037735	-0.606470	-0.578022	-0.067331	0.120718	-0.804229
48031	2.325531	0.082575	10.138879	0.189196	-0.139251	0.902512	-0.310745	-0.031049	-0.603261	-0.562837	-0.069734	0.120026	-0.814829
48032	2.478127	-1.071033	10.445818	0.216014	-0.190347	0.931395	-0.321665	-0.021853	-0.599237	-0.546751	-0.073159	0.119925	-0.825426
48033	2.540233	-1.508146	9.239910	0.313801	-0.193791	0.937470	-0.330452	-0.016780	-0.594577	-0.530261	-0.077702	0.117782	-0.836010
48034	2.349000	-2.359749	9.403833	0.314345	-0.232224	0.939410	-0.342431	-0.009476	-0.589366	-0.513365	-0.082830	0.116420	-0.846193
48035	2.589989	-1.832926	9.226216	0.247984	-0.214095	0.886427	-0.349901	-0.003045	-0.584192	-0.497372	-0.087078	0.115514	-0.855392
48036	2.315430	-1.851425	10.308517	0.193002	-0.205309	0.817819	-0.361610	0.005060	-0.580686	-0.482447	-0.090749	0.115651	-0.863501
48037	2.282483	-2.077371	8.989450	0.388318	-0.113999	0.667337	-0.365629	0.010625	-0.576196	-0.469894	-0.095032	0.110936	-0.870552
48038	2.342441	-2.499081	9.473840	0.689400	-0.092114	0.532257	-0.370945	0.008138	-0.571044	-0.458984	-0.102059	0.100779	-0.876790
48039	2.602193	-2.884498	9.197177	0.792528	0.031929	0.368344	-0.373061	-0.001625	-0.564610	-0.450884	-0.108092	0.087134	-0.881719
48040	2.771486	-1.453919	9.482901	0.670085	0.053549	0.286410	-0.372781	-0.012387	-0.559507	-0.444359	-0.112822	0.075425	-0.885510
48041	2.511202	-1.473366	9.576227	0.369258	0.020215	0.262778	-0.372487	-0.024263	-0.556370	-0.438858	-0.115403	0.069173	-0.888426
48042	2.621116	-1.287458	8.994086	0.123901	-0.018373	0.263443	-0.373294	-0.023551	-0.554528	-0.433782	-0.116594	0.067717	-0.890872
48043	2.352175	-1.503220	9.382267	0.063099	-0.047809	0.242873	-0.375308	-0.017635	-0.553592	-0.429201	-0.117698	0.067528	-0.892958
48044	2.437935	-1.281496	9.436592	0.107424	-0.035126	0.174775	-0.377449	-0.015669	-0.551084	-0.425623	-0.119160	0.066287	-0.894568
48045	2.254801	-0.785441	9.655504	0.097314	-0.017058	0.110060	-0.379571	-0.015233	-0.550936	-0.423355	-0.120152	0.064951	-0.895609
48046	2.208463	-0.669688	9.757524	0.004928	0.016522	0.061541	-0.381192	-0.010673	-0.548300	-0.422092	-0.119968	0.064832	-0.896238
48047	2.368343	-0.817708	10.004214	0.028366	0.031042	0.009965	-0.380391	-0.010150	-0.549878	-0.421841	-0.119610	0.064102	-0.896457
48048	2.556067	-0.750289	9.908483	0.098067	0.004502	-0.047778	-0.379601	-0.011779	-0.547658	-0.422348	-0.120564	0.062159	-0.896227
48049	2.646167	-0.435426	9.755293	0.170510	-0.042901	-0.042733	-0.380123	-0.016542	-0.545690	-0.422600	-0.122790	0.059401	-0.895993
48050	2.886414	-0.272874	9.303680	0.061629	-0.094084	-0.024741	-0.381193	-0.016239	-0.543978	-0.422675	-0.125171	0.059002	-0.895655
48051	2.705918	-0.342988	9.310615	-0.118730	-0.110737	-0.016403	-0.385442	-0.015901	-0.542371	-0.423082	-0.126147	0.062085	-0.895117
48052	2.548827	-0.266469	9.262208	-0.110157	-0.096102	-0.008085	-0.386382	-0.012606	-0.542362	-0.423286	-0.127090	0.064820	-0.894693
48053	2.427945	-0.194311	9.324511	0.005238	-0.057595	-0.001109	-0.388788	-0.011723	-0.538935	-0.423165	-0.128136	0.065271	-0.894568
48054	2.531534	-0.174753	9.354560	0.024272	-0.072118	0.024853	-0.390388	-0.011685	-0.536956	-0.422466	-0.129744	0.065482	-0.894651
48055	2.833199	-0.242160	9.169174	-0.091465	-0.083099	0.046451	-0.392921	-0.011082	-0.534315	-0.421709	-0.130368	0.068002	-0.894730
48056	2.974610	-0.573941	9.165841	-0.170167	-0.097755	0.060863	-0.395996	-0.004203	-0.534024	-0.420835	-0.130742	0.072002	-0.894774
48057	2.789717	-0.217593	9.341965	-0.065474	-0.072045	0.077016	-0.397864	-0.002118	-0.532960	-0.419465	-0.131347	0.074054	-0.895161
48058	3.116502	0.024090	9.463638	-0.083062	-0.068359	0.079689	-0.400537	0.002440	-0.531757	-0.418060	-0.131900	0.076296	-0.895549
48059	2.716782	-0.087604	9.400724	-0.002653	-0.039061	0.087425	-0.403470	0.004274	-0.529636	-0.416386	-0.132431	0.076953	-0.896194
48060	2.588319	0.061852	9.555267	0.065532	-0.002457	0.087700	-0.403617	0.006883	-0.528847	-0.414531	-0.133031	0.076001	-0.897045
48061	2.755648	-0.139733	9.614019	0.051758	-0.006129	0.080268	-0.405603	0.004596	-0.527260	-0.412894	-0.133427	0.075357	-0.897796
48062	2.790489	-0.381268	9.325272	0.067777	-0.031731	0.060102	-0.406415	0.005860	-0.524894	-0.411489	-0.134610	0.074533	-0.898333
48063	2.897581	-0.603202	9.097491	0.019008	-0.057388	0.043300	-0.408009	0.005751	-0.523964	-0.410522	-0.135711	0.074811	-0.898586
48064	2.785127	-0.775820	9.346095	-0.066247	-0.075882	0.009674	-0.409617	0.007162	-0.521591	-0.410329	-0.136659	0.076622	-0.898378
48065	2.637863	-0.737781	9.297240	-0.099332	-0.074169	-0.014499	-0.412020	0.009397	-0.519736	-0.410689	-0.137158	0.079027	-0.897929
48066	2.517071	-0.687501	9.294417	-0.112389	-0.079712	-0.025638	-0.412958	0.010516	-0.518418	-0.411258	-0.137849	0.081603	-0.897332
48067	2.682276	-0.439024	9.385870	-0.129236	-0.061402	-0.014684	-0.415488	0.012742	-0.517610	-0.411718	-0.137849	0.084435	-0.896860
48068	2.796041	-0.529987	9.457678	-0.183283	-0.043213	-0.030667	-0.416296	0.015358	-0.516947	-0.412629	-0.137308	0.087968	-0.896184
48069	2.887071	-0.415122	9.220067	-0.136073	-0.032187	-0.040596	-0.416446	0.019195	-0.516551	-0.413614	-0.136763	0.090599	-0.895551
48070	2.794914	-0.304866	9.148732	-0.022304	-0.052189	-0.045534	-0.417902	0.018802	-0.516408	-0.414328	-0.137737	0.091281	-0.895002
48071	3.005054	-0.381163	9.231247	-0.081551	-0.090649	-0.058684	-0.419238	0.017889	-0.513515	-0.415380	-0.138722	0.093350	-0.894148
48072	3.176514	-0.438502	9.251249	-0.216173	-0.079840	-0.072294	-0.419254	0.019821	-0.511941	-0.417055	-0.138628	0.097654	-0.892923
48073	3.215061	-0.428503	9.338175	-0.251051	-0.047015	-0.087288	-0.420851	0.022433	-0.512451	-0.419156	-0.137485	0.102298	-0.891595
48074	3.152232	-0.399853	9.309182	-0.212498	-0.026898	-0.097279	-0.422068	0.026026	-0.510343	-0.421346	-0.136522	0.106020	-0.890275
48075	3.272727	-0.384975	9.368133	-0.104081	-0.046827	-0.079161	-0.422602	0.027398	-0.510600	-0.422885	-0.136600	0.108042	-0.889290
48076	3.436532	-0.361172	9.197144	-0.113352	-0.053990	-0.031199	-0.422877	0.030680	-0.511121	-0.423559	-0.136810	0.110406	-0.888646
48077	3.763624	-0.697227	9.243498	-0.213146	-0.053995	-0.005835	-0.424219	0.032903	-0.509274	-0.424070	-0.135960	0.114621	-0.887999
48078	3.709206	-0.911069	9.364827	-0.314772	-0.013862	0.013899	-0.425568	0.037446	-0.508082	-0.424561	-0.133645	0.120340	-0.887359
48079	3.867932	-0.829238	9.278630	-0.304486	0.082152	0.017497	-0.424787	0.043713	-0.509920	-0.425197	-0.129572	0.125089	-0.887001
48080	3.873983	-1.089113	9.272641	-0.112575	0.105180	0.007371	-0.421082	0.046804	-0.511259	-0.425529	-0.126874	0.126184	-0.887077
48081	3.458940	-1.030912	8.943087	-0.090889	0.106994	0.006541	-0.420293	0.049658	-0.512312	-0.425856	-0.124230	0.126911	-0.887191
48082	3.260817	-0.939594	9.024142	-0.210011	0.101357	0.010547	-0.417916	0.053994	-0.513902	-0.426340	-0.120762	0.129772	-0.887023
48083	3.057137	-1.199326	9.181847	-0.183400	0.093074	-0.005914	-0.416200	0.056974	-0.514963	-0.427070	-0.117612	0.132216	-0.886734
48084	3.021856	-1.381922	9.282187	-0.052429	0.092180	-0.047696	-0.413159	0.058175	-0.514594	-0.428182	-0.115802	0.132220	-0.886436
48085	3.075099	-1.417342	9.447836	0.011845	0.119580	-0.080636	-0.410241	0.057457	-0.514618	-0.429843	-0.114042	0.130795	-0.886071
48086	3.065709	-1.462374	9.653578	0.046071	0.184470	-0.087946	-0.406111	0.056823	-0.518583	-0.431678	-0.111544	0.128166	-0.885881
48087	3.100414	-1.654051	9.872079	0.222408	0.217486	-0.112937	-0.402512	0.050763	-0.518353	-0.433676	-0.109936	0.122096	-0.885964
48088	2.788437	-1.468223	9.511666	0.365717	0.233150	-0.117790	-0.396509	0.040158	-0.518406	-0.435423	-0.109405	0.113306	-0.886340
48089	2.374439	-1.121266	9.186172	0.151777	0.195426	-0.113307	-0.391189	0.033811	-0.517666	-0.437484	-0.107538	0.108666	-0.886135
48090	2.190265	-1.410942	9.722951	0.043549	0.140427	-0.103617	-0.386255	0.029754	-0.520853	-0.439460	-0.105798	0.106420	-0.885639
48091	2.128527	-1.118880	9.323152	-0.112839	0.074568	-0.068327	-0.383862	0.028217	-0.521397	-0.441014	-0.103614	0.107613	-0.884980
48092	2.277227	-0.965645	9.014596	-0.351832	0.051701	0.008023	-0.381222	0.032552	-0.522727	-0.441641	-0.099718	0.113379	-0.884395
48093	2.475394	-1.056125	9.178425	-0.380996	0.049965	0.050342	-0.380853	0.042518	-0.524560	-0.441557	-0.095328	0.119759	-0.884080
48094	2.497645	-1.176723	9.080913	-0.047077	0.026709	0.103759	-0.379011	0.047140	-0.525490	-0.439810	-0.094333	0.120532	-0.884952
48095	2.677311	-0.941414	8.831415	0.180857	-0.024074	0.143752	-0.378342	0.044674	-0.524972	-0.436810	-0.095990	0.117789	-0.886628
48096	2.701067	-0.874664	8.635715	0.124432	-0.058757	0.178589	-0.380731	0.044166	-0.523774	-0.433193	-0.097840	0.116416	-0.888380
48097	2.908746	-0.930935	8.946555	0.035162	-0.117279	0.202230	-0.383274	0.045333	-0.519560	-0.429204	-0.099773	0.117172	-0.890000
48098	2.833755	-0.870265	9.141164	-0.030049	-0.097153	0.247082	-0.385673	0.045796	-0.517050	-0.424561	-0.100806	0.119010	-0.891865
48099	3.072282	-0.807391	9.797266	-0.036909	-0.073394	0.253470	-0.387690	0.049679	-0.514149	-0.419888	-0.101237	0.120751	-0.893792
48100	2.642567	-0.692816	9.778057	0.025007	-0.080667	0.265770	-0.389831	0.052325	-0.512034	-0.414805	-0.102389	0.121492	-0.895931
48101	2.530982	-0.561673	9.493171	-0.016503	-0.045942	0.279342	-0.393839	0.057733	-0.509509	-0.409677	-0.102438	0.122635	-0.898127
48102	2.311881	-0.621911	9.595912	-0.012798	-0.042364	0.262737	-0.394258	0.060766	-0.507670	-0.404795	-0.102592	0.123722	-0.900172
48103	2.446152	-0.975528	9.544191	0.106534	-0.048636	0.254145	-0.393482	0.061338	-0.504400	-0.399843	-0.103732	0.122561	-0.902410
48104	2.468483	-1.112970	9.446444	0.183752	-0.023914	0.236048	-0.395867	0.059057	-0.502547	-0.395066	-0.105194	0.119896	-0.904700
48105	2.446820	-1.112340	9.643108	0.155411	0.001496	0.184180	-0.396403	0.057445	-0.500185	-0.391379	-0.105973	0.117277	-0.906553
48106	2.553849	-1.304002	9.823874	0.167399	0.010535	0.139939	-0.396415	0.056246	-0.497041	-0.388440	-0.106904	0.114427	-0.908071
48107	2.637349	-1.647251	9.315688	0.250312	-0.009591	0.079505	-0.397474	0.052453	-0.494413	-0.386405	-0.108849	0.109954	-0.909260
48108	2.604242	-1.797608	8.991575	0.208882	-0.002473	0.014692	-0.397470	0.047285	-0.491271	-0.385608	-0.110615	0.106176	-0.909834
48109	2.646929	-1.640571	9.152623	0.035123	0.015490	-0.034214	-0.397469	0.043616	-0.488782	-0.386151	-0.110678	0.105219	-0.909707
48110	2.608979	-1.778217	9.030303	-0.066923	0.035392	-0.071671	-0.397070	0.041843	-0.487738	-0.387613	-0.109808	0.105976	-0.909102
48111	2.548923	-1.826612	8.985850	-0.022946	0.070097	-0.097342	-0.394013	0.038530	-0.487109	-0.389536	-0.108550	0.105568	-0.908479
48112	2.933629	-1.604719	8.915730	-0.055392	0.085647	-0.103986	-0.392950	0.036611	-0.486333	-0.391664	-0.106922	0.105653	-0.907747
48113	2.998464	-1.567599	8.475125	-0.195006	0.102964	-0.079796	-0.391489	0.036452	-0.486869	-0.393691	-0.103701	0.108204	-0.906943
48114	3.281718	-1.302285	8.495895	-0.308772	0.108331	-0.094226	-0.388314	0.038463	-0.487418	-0.396204	-0.099648	0.112727	-0.905751
48115	3.320535	-1.344847	8.692519	-0.324717	0.194261	-0.075980	-0.386595	0.041029	-0.488741	-0.398597	-0.093784	0.116949	-0.904792
48116	3.182346	-1.680922	9.003409	-0.355694	0.256241	-0.109450	-0.382078	0.042313	-0.492053	-0.401763	-0.086705	0.121106	-0.903550
48117	3.080094	-1.953079	9.690042	-0.192134	0.319298	-0.153940	-0.376243	0.044273	-0.494589	-0.405578	-0.079852	0.121820	-0.902380
48118	2.761697	-1.911814	9.980536	-0.107634	0.376772	-0.204378	-0.367738	0.042227	-0.497935	-0.410270	-0.072816	0.120349	-0.901051
48119	1.909636	-1.724647	9.622304	-0.041358	0.354799	-0.210506	-0.358957	0.039203	-0.502987	-0.414904	-0.066672	0.117959	-0.899720
48120	1.450607	-1.517755	9.877797	-0.033581	0.318186	-0.203058	-0.349639	0.033038	-0.506734	-0.419282	-0.061287	0.115625	-0.898375
48121	1.204226	-1.421994	9.879242	-0.022283	0.260605	-0.195543	-0.340202	0.027712	-0.508648	-0.423361	-0.056909	0.113641	-0.897002
48122	1.146480	-1.440827	10.034485	0.049480	0.175716	-0.176593	-0.333946	0.021880	-0.510012	-0.426815	-0.054718	0.111040	-0.895826
48123	1.448505	-1.085614	9.595754	0.050644	0.153939	-0.147022	-0.326905	0.015923	-0.509285	-0.429681	-0.052730	0.108656	-0.894867
48124	1.163985	-1.070799	9.871788	-0.124756	0.142826	-0.105455	-0.321835	0.012265	-0.513521	-0.431959	-0.049472	0.109527	-0.893850
48125	1.362826	-1.321554	9.606049	-0.203996	0.181293	-0.056979	-0.314405	0.012432	-0.515678	-0.433522	-0.044583	0.111508	-0.893105
48126	1.493794	-1.490205	9.465665	-0.060655	0.140432	-0.023874	-0.309886	0.010318	-0.516764	-0.434267	-0.041742	0.111331	-0.892903
48127	0.937542	-1.151444	8.937068	0.129325	0.150753	0.014879	-0.301912	0.004883	-0.517486	-0.434180	-0.040116	0.107654	-0.893470
48128	1.118506	-1.169491	9.183376	0.146464	0.172834	0.062005	-0.297794	0.002099	-0.517521	-0.433277	-0.038307	0.103564	-0.894471
48129	1.213258	-1.302458	9.648133	0.114977	0.128983	0.091450	-0.292741	-0.005192	-0.515731	-0.431774	-0.036773	0.100360	-0.895626
48130	0.877181	-1.610936	9.700687	0.123910	0.092383	0.093399	-0.288764	-0.008230	-0.513930	-0.430151	-0.036142	0.097390	-0.896760
48131	1.105609	-1.959369	10.406143	0.018034	0.040969	0.056044	-0.285573	-0.015213	-0.510814	-0.429169	-0.035390	0.096657	-0.897340
48132	1.351036	-1.858204	10.294619	-0.030524	-0.017647	0.009750	-0.282912	-0.018389	-0.510706	-0.428943	-0.035567	0.097341	-0.897367
48133	1.284080	-1.466172	10.282687	0.098794	-0.050400	0.014126	-0.278413	-0.020603	-0.507992	-0.428475	-0.037221	0.095918	-0.897677
48134	1.116732	-1.262329	10.180754	0.109027	-0.057686	0.025249	-0.278528	-0.026610	-0.506814	-0.427790	-0.039284	0.094451	-0.898071
48135	1.314728	-1.321963	10.217776	0.064955	-0.052129	0.062865	-0.276933	-0.029899	-0.505518	-0.426468	-0.040580	0.093670	-0.898724
48136	1.030074	-1.307033	9.824013	0.076734	-0.061191	0.093388	-0.276770	-0.037294	-0.505916	-0.424574	-0.042300	0.092865	-0.899624
48137	0.788585	-1.225675	9.832502	0.132465	-0.046490	0.113937	-0.278212	-0.041382	-0.505907	-0.422281	-0.043947	0.090839	-0.900830
48138	0.856722	-1.355230	9.903342	0.216572	-0.039079	0.116206	-0.277018	-0.045609	-0.503035	-0.419883	-0.046410	0.087345	-0.902173
48139	0.778773	-1.202658	9.532644	0.202574	-0.055583	0.094005	-0.276874	-0.050250	-0.501728	-0.417858	-0.048815	0.084091	-0.903294
48140	0.773245	-1.053488	9.532285	0.109800	-0.055707	0.084299	-0.276740	-0.054330	-0.499110	-0.416095	-0.050737	0.082631	-0.904136
48141	1.088911	-1.009060	9.675096	0.103127	-0.064883	0.058447	-0.278320	-0.057861	-0.498313	-0.414788	-0.052515	0.081195	-0.904765
48142	1.249358	-0.777741	9.677437	0.118840	-0.031965	0.047395	-0.277523	-0.059505	-0.497534	-0.413715	-0.054143	0.079335	-0.905326
48143	1.485447	-0.728481	9.872388	0.092733	-0.009153	0.036158	-0.278319	-0.062890	-0.494908	-0.412911	-0.054867	0.077582	-0.905801
48144	1.678618	-0.796050	9.702793	0.124194	0.028393	0.036272	-0.277778	-0.065226	-0.495307	-0.412123	-0.055463	0.075113	-0.906332
48145	1.548708	-0.859056	9.647881	0.133072	0.007340	0.026196	-0.276839	-0.069605	-0.494268	-0.411478	-0.056253	0.072484	-0.906789
48146	1.476038	-0.786965	9.662618	0.077299	0.000798	-0.002693	-0.274587	-0.073433	-0.491406	-0.411405	-0.057019	0.071048	-0.906889
48147	1.579421	-0.729351	9.563561	-0.003299	-0.015708	0.000619	-0.274585	-0.075474	-0.490227	-0.411345	-0.057153	0.071057	-0.906907
48148	1.784042	-0.656288	9.700935	-0.041717	-0.021227	-0.005102	-0.274849	-0.073571	-0.491797	-0.411418	-0.057343	0.071958	-0.906791
48149	1.936218	-0.716220	9.677508	-0.043563	0.001670	0.005937	-0.273915	-0.075496	-0.491674	-0.411332	-0.056855	0.072570	-0.906811
48150	1.907120	-0.687946	9.519186	0.003468	0.011820	0.020925	-0.273908	-0.077139	-0.491806	-0.410929	-0.056779	0.072409	-0.907012
48151	1.736719	-0.843894	9.750678	0.047018	0.030192	0.056186	-0.273108	-0.077022	-0.492861	-0.409870	-0.056472	0.071213	-0.907605
48152	1.377019	-0.748369	9.748661	0.183391	0.004729	0.067972	-0.273089	-0.082356	-0.492601	-0.408395	-0.057933	0.067896	-0.908431
48153	1.118241	-0.583072	9.686146	0.073102	-0.015560	0.055430	-0.272026	-0.085362	-0.490908	-0.407254	-0.058666	0.066587	-0.908993
48154	0.929919	-0.528092	9.689960	-0.020948	-0.035928	0.003293	-0.271763	-0.086449	-0.489862	-0.407135	-0.059285	0.067239	-0.908958
48155	1.296654	-0.585397	9.606153	-0.038290	-0.037747	-0.008772	-0.273218	-0.086979	-0.489850	-0.407262	-0.059585	0.068041	-0.908822
48156	1.576476	-0.618856	9.509867	0.038721	-0.056793	-0.002801	-0.273625	-0.086141	-0.488536	-0.407153	-0.061077	0.067771	-0.908792
48157	1.750748	-0.747269	9.852995	0.003703	-0.050380	0.019170	-0.275218	-0.086931	-0.487344	-0.406705	-0.061926	0.067954	-0.908922
48158	1.683073	-0.703370	10.064241	-0.143506	-0.030413	0.036844	-0.276420	-0.085135	-0.486941	-0.406133	-0.061402	0.070830	-0.908993
48159	1.581439	-0.631929	9.905848	-0.161528	-0.015938	-0.013111	-0.275632	-0.080513	-0.489042	-0.406517	-0.060335	0.073695	-0.908665
48160	1.547157	-0.526614	9.762962	0.087110	-0.043111	-0.025658	-0.277750	-0.081850	-0.488370	-0.406776	-0.062005	0.072406	-0.908540
48161	1.764020	-0.507681	9.544386	0.227803	-0.035557	-0.009258	-0.279596	-0.084834	-0.487832	-0.406581	-0.064469	0.068349	-0.908771
48162	1.822355	-0.614015	9.375389	0.157434	-0.031871	0.025459	-0.281450	-0.088211	-0.485591	-0.405832	-0.066434	0.065754	-0.909155
48163	1.886018	-0.815636	9.483588	0.096311	0.013745	0.020476	-0.283048	-0.089399	-0.483089	-0.405324	-0.066911	0.063742	-0.909490
48164	1.808967	-0.824358	9.792439	-0.001440	0.013559	0.002440	-0.281718	-0.089559	-0.483886	-0.405261	-0.066791	0.063636	-0.909534
48165	1.751239	-0.853342	9.793894	0.060191	0.008045	-0.032311	-0.282254	-0.090357	-0.482179	-0.405752	-0.067153	0.062282	-0.909383
48166	1.779789	-0.776628	9.694407	0.025160	0.006178	-0.038024	-0.283031	-0.095273	-0.482043	-0.406380	-0.067433	0.061698	-0.909121
48167	1.745457	-0.659150	9.590103	-0.125473	0.000528	-0.040630	-0.282231	-0.095834	-0.482574	-0.407260	-0.066442	0.063789	-0.908656
48168	1.488471	-0.863687	9.736080	-0.190175	0.011387	-0.035439	-0.280911	-0.091901	-0.484549	-0.408131	-0.064871	0.067080	-0.908141
48169	1.733408	-1.150886	10.044030	-0.243835	-0.036251	-0.060535	-0.280910	-0.088373	-0.487430	-0.409461	-0.063601	0.071619	-0.907286
48170	1.784621	-0.776421	9.752071	-0.294072	-0.030781	-0.058042	-0.280125	-0.083879	-0.488745	-0.410800	-0.061974	0.077108	-0.906343
48171	1.880952	-0.762593	9.517895	-0.184893	-0.026936	-0.042723	-0.278943	-0.077082	-0.491765	-0.411724	-0.061006	0.080528	-0.905691
48172	1.846634	-0.647473	9.427962	-0.041518	-0.027670	-0.034618	-0.279470	-0.076945	-0.492416	-0.412318	-0.061361	0.081441	-0.905316
48173	1.778566	-0.534975	9.294465	-0.022329	0.002488	-0.043803	-0.276813	-0.077534	-0.493486	-0.413109	-0.061221	0.081659	-0.904944
48174	1.655898	-0.584704	9.599914	-0.041440	0.022521	-0.048551	-0.275217	-0.078378	-0.494023	-0.414038	-0.060691	0.082140	-0.904512
48175	1.685416	-0.699390	9.819447	-0.025470	0.020681	-0.054924	-0.273890	-0.079484	-0.493642	-0.415065	-0.060221	0.082232	-0.904064
48176	1.683597	-0.824529	9.815273	0.063772	0.004359	-0.041520	-0.274411	-0.081669	-0.493769	-0.415707	-0.060880	0.080968	-0.903839
48177	1.741540	-0.841280	9.808377	0.096838	-0.002851	-0.019189	-0.275464	-0.084386	-0.492976	-0.415901	-0.061798	0.079082	-0.903855
48178	1.737013	-0.906489	9.740200	0.049632	-0.012962	-0.023100	-0.274802	-0.084664	-0.492719	-0.416198	-0.062622	0.078240	-0.903735
48179	1.698469	-0.916439	9.667680	0.032032	-0.015705	-0.015802	-0.275335	-0.086282	-0.490881	-0.416389	-0.063230	0.077642	-0.903656
48180	1.717846	-0.938319	9.590731	0.037251	-0.015686	-0.013927	-0.276925	-0.087079	-0.490345	-0.416530	-0.063987	0.077059	-0.903587
48181	1.722712	-0.950587	9.518582	0.024994	-0.013871	-0.015836	-0.277453	-0.087348	-0.490471	-0.416733	-0.064504	0.076584	-0.903498
48182	1.792284	-0.878373	9.486635	0.026632	-0.002874	-0.010308	-0.277185	-0.089531	-0.489557	-0.416842	-0.064935	0.076090	-0.903458
48183	1.828307	-0.841680	9.641131	0.028291	-0.011980	0.004479	-0.276777	-0.089962	-0.491133	-0.416675	-0.065422	0.075575	-0.903543
48184	1.868532	-0.677758	9.706224	0.028190	-0.010139	0.008160	-0.277308	-0.091042	-0.490212	-0.416437	-0.065969	0.075137	-0.903650
48185	1.865613	-0.572019	9.669270	0.044595	0.002713	0.022062	-0.278368	-0.090757	-0.490335	-0.415953	-0.066314	0.074225	-0.903922
48186	1.826876	-0.541062	9.597321	0.029588	-0.013728	0.032161	-0.277310	-0.091309	-0.489557	-0.415273	-0.066901	0.073823	-0.904225
48187	1.774866	-0.754948	9.704268	0.076927	-0.008192	0.039782	-0.279689	-0.092923	-0.489539	-0.414409	-0.067693	0.072437	-0.904674
48188	1.744716	-1.002462	9.815749	0.059706	-0.022874	0.030498	-0.280618	-0.093589	-0.488745	-0.413703	-0.068698	0.071564	-0.904991
48189	1.853749	-1.123164	9.637421	0.045916	-0.010124	0.008271	-0.281946	-0.094112	-0.487817	-0.413445	-0.069309	0.070737	-0.905128
48190	1.839080	-1.090327	9.397674	-0.013511	-0.012052	-0.012330	-0.282749	-0.094087	-0.486238	-0.413630	-0.069574	0.071040	-0.904999
48191	1.828629	-0.916849	9.472031	-0.120392	-0.006686	-0.011043	-0.282741	-0.093016	-0.488597	-0.413952	-0.068774	0.073196	-0.904741
48192	1.780128	-0.854088	9.558884	-0.123872	-0.001228	-0.014767	-0.281151	-0.090590	-0.490443	-0.414348	-0.067933	0.075403	-0.904442
48193	1.697530	-0.724480	9.511916	-0.097774	-0.003017	-0.008180	-0.280618	-0.090058	-0.491364	-0.414589	-0.067250	0.077124	-0.904238
48194	1.653239	-0.526466	9.744748	-0.076778	0.004290	-0.010868	-0.276910	-0.089011	-0.491918	-0.414857	-0.066693	0.078439	-0.904043
48195	1.749566	-0.502241	9.736384	-0.010547	0.030033	0.015271	-0.275587	-0.089429	-0.491143	-0.414609	-0.066100	0.078315	-0.904211
48196	1.817322	-0.555108	9.717070	0.010281	0.009107	0.039410	-0.277708	-0.089131	-0.491125	-0.413857	-0.066100	0.078082	-0.904575
48197	1.839726	-0.704269	9.710385	0.034008	0.000909	0.039551	-0.277445	-0.088857	-0.490865	-0.413067	-0.066374	0.077414	-0.904974
48198	1.818209	-0.742796	9.714445	0.012015	-0.010048	0.054224	-0.277712	-0.088444	-0.490863	-0.412014	-0.066712	0.077327	-0.905436
48199	1.792460	-0.906509	9.702306	-0.012477	0.000900	0.059627	-0.279842	-0.086090	-0.490582	-0.410921	-0.066575	0.077529	-0.905926
48200	1.828449	-0.878316	9.482172	-0.000085	-0.010088	0.037560	-0.280115	-0.086071	-0.489008	-0.410183	-0.066839	0.077639	-0.906231
48201	1.905548	-0.863460	9.559923	-0.022773	0.000846	0.031892	-0.280644	-0.085797	-0.489528	-0.409605	-0.066669	0.078000	-0.906474
48202	1.910743	-0.940294	9.604507	-0.012179	0.005415	0.028251	-0.281039	-0.085253	-0.490310	-0.409077	-0.066567	0.078190	-0.906703
48203	1.881926	-0.966994	9.553449	0.016778	0.013647	0.019156	-0.281841	-0.083737	-0.490172	-0.408696	-0.066514	0.077725	-0.906919
48204	1.818822	-0.880635	9.513259	-0.042000	0.020903	0.024379	-0.281970	-0.085100	-0.489779	-0.408300	-0.065895	0.078324	-0.907091
48205	1.828767	-0.935229	9.726250	-0.050645	0.015398	0.025267	-0.282369	-0.083327	-0.490823	-0.407899	-0.065252	0.079082	-0.907252
48206	1.819257	-0.964172	9.711350	-0.008633	0.017273	0.026401	-0.282247	-0.081407	-0.490168	-0.407416	-0.064968	0.079107	-0.907487
48207	1.955032	-1.119978	9.806460	-0.048645	0.013556	0.015141	-0.283967	-0.080441	-0.491333	-0.407191	-0.064395	0.079845	-0.907565
48208	1.828463	-0.878053	9.558998	-0.001498	0.009925	0.003374	-0.282115	-0.079507	-0.491609	-0.407105	-0.064338	0.079771	-0.907614
48209	1.808908	-0.820227	9.593237	0.021203	0.015436	0.006245	-0.282909	-0.080586	-0.490948	-0.406954	-0.064320	0.079214	-0.907731
48210	1.687195	-0.590743	9.223209	-0.021117	0.022719	0.007854	-0.282647	-0.080176	-0.490688	-0.406833	-0.063864	0.079397	-0.907802
48211	1.833857	-0.995687	9.634222	-0.043332	0.006196	-0.005133	-0.282241	-0.080196	-0.492264	-0.406957	-0.063512	0.080069	-0.907712
48212	1.828863	-0.959620	9.629880	-0.034493	0.006177	-0.016165	-0.282506	-0.079243	-0.493047	-0.407262	-0.063286	0.080599	-0.907544
48213	1.862050	-0.839214	9.639080	-0.041652	-0.002936	-0.005117	-0.283038	-0.078689	-0.492912	-0.407368	-0.063119	0.081317	-0.907444
48214	1.906024	-0.959316	9.673817	-0.055540	0.000697	-0.008878	-0.282499	-0.078984	-0.494489	-0.407559	-0.062809	0.082283	-0.907293
48215	1.857690	-0.940590	9.548791	-0.010024	0.000733	-0.015109	-0.283560	-0.077341	-0.495528	-0.407812	-0.062859	0.082389	-0.907166
48216	1.847615	-0.854379	9.434672	-0.010032	-0.001107	-0.023415	-0.283281	-0.079544	-0.496579	-0.408204	-0.062976	0.082526	-0.906969
48217	1.876803	-0.901912	9.590324	-0.069521	0.007970	-0.019114	-0.283813	-0.079806	-0.496051	-0.408617	-0.062424	0.083647	-0.906719
48218	1.877283	-0.997694	9.725826	-0.037841	0.006150	-0.025408	-0.282894	-0.078579	-0.495403	-0.409091	-0.062186	0.084226	-0.906467
48219	1.838602	-0.978785	9.648908	0.042653	0.011717	-0.026857	-0.283945	-0.079669	-0.496181	-0.409510	-0.062500	0.083276	-0.906344
48220	1.775863	-0.969401	9.614843	0.021743	0.015311	-0.039891	-0.282746	-0.081599	-0.496192	-0.410187	-0.062608	0.082682	-0.906085
48221	1.742243	-0.998378	9.604521	-0.002860	-0.002967	-0.027067	-0.282740	-0.082017	-0.496978	-0.410642	-0.062815	0.082678	-0.905865
48222	1.809663	-0.978958	9.615025	0.018166	0.004370	-0.029739	-0.284590	-0.083227	-0.496964	-0.411119	-0.063075	0.082250	-0.905670
48223	1.814245	-0.931053	9.548520	0.018050	0.005307	-0.023282	-0.283403	-0.083503	-0.495794	-0.411493	-0.063300	0.081807	-0.905524
48224	1.809244	-0.892505	9.565819	-0.030980	0.004337	-0.023531	-0.282067	-0.085033	-0.496723	-0.411923	-0.063145	0.082278	-0.905297
48225	1.735775	-0.659876	9.383541	-0.055785	0.018958	-0.016308	-0.284065	-0.082818	-0.496443	-0.412286	-0.062508	0.083058	-0.905105
48226	1.799794	-0.930803	9.630013	-0.073264	0.008934	0.007627	-0.284068	-0.082268	-0.496181	-0.412206	-0.061870	0.084295	-0.905070
48227	1.765969	-0.916483	9.615494	-0.034792	0.013547	0.009659	-0.285787	-0.081032	-0.497739	-0.412064	-0.061462	0.084770	-0.905119
48228	1.771090	-0.978979	9.631470	0.007342	0.008089	0.002500	-0.285124	-0.080633	-0.498137	-0.411976	-0.061513	0.084549	-0.905176
48229	1.754347	-1.005309	9.681359	-0.041606	0.000710	-0.000505	-0.286189	-0.080069	-0.497604	-0.412004	-0.061296	0.085240	-0.905113
48230	1.772010	-1.171291	9.683997	-0.024955	0.002575	0.006969	-0.285527	-0.079804	-0.497741	-0.411866	-0.061173	0.085654	-0.905145
48231	1.791371	-1.190847	9.583074	0.033706	0.006293	0.002648	-0.286597	-0.079228	-0.496159	-0.411753	-0.061468	0.084951	-0.905243
48232	1.762047	-1.109174	9.559938	0.021505	0.004423	-0.008490	-0.286849	-0.080610	-0.497730	-0.411839	-0.061720	0.084490	-0.905229
48233	1.795249	-0.993729	9.525857	-0.041741	0.009884	0.005944	-0.287784	-0.080449	-0.496412	-0.411765	-0.061322	0.085132	-0.905230
48234	1.773756	-1.037061	9.532250	-0.041959	0.001719	0.031797	-0.288718	-0.078522	-0.496404	-0.411193	-0.061033	0.085891	-0.905438
48235	1.814595	-1.003085	9.593126	-0.057556	0.011715	0.015090	-0.288453	-0.076897	-0.497716	-0.410975	-0.060458	0.086818	-0.905487
48236	1.790694	-1.046372	9.613902	-0.050680	0.005362	0.031748	-0.289912	-0.076876	-0.497311	-0.410421	-0.060031	0.087705	-0.905681
48237	1.814888	-1.063085	9.637900	-0.026292	0.002686	0.046643	-0.290846	-0.074681	-0.497826	-0.409577	-0.059823	0.088177	-0.906031
48238	1.764282	-1.065315	9.719022	0.002758	0.006323	0.032015	-0.291387	-0.073701	-0.496249	-0.408952	-0.059816	0.088088	-0.906323
48239	1.790663	-1.031228	9.820576	0.008909	-0.009206	0.033915	-0.292045	-0.073975	-0.497030	-0.408275	-0.060134	0.088000	-0.906615
48240	1.877261	-0.995501	9.663438	0.001766	-0.022874	0.043132	-0.293642	-0.072857	-0.496492	-0.407399	-0.060628	0.088181	-0.906959
48241	1.930623	-1.065373	9.605339	0.031447	-0.013668	0.052503	-0.293518	-0.071211	-0.495968	-0.406350	-0.061187	0.087745	-0.907434
48242	1.907050	-1.181095	9.553081	0.063072	-0.013654	0.045285	-0.296552	-0.073647	-0.496731	-0.405372	-0.062009	0.086740	-0.907912
48243	1.887947	-1.222188	9.509113	0.038676	-0.027413	0.035956	-0.296959	-0.073082	-0.495417	-0.404588	-0.062908	0.086278	-0.908244
48244	1.858681	-1.152539	9.488211	0.031722	-0.019225	0.024829	-0.298952	-0.072233	-0.494876	-0.404005	-0.063613	0.085862	-0.908494
48245	1.819438	-1.007921	9.583501	0.010573	-0.017407	0.033938	-0.301068	-0.073575	-0.494598	-0.403308	-0.064107	0.085832	-0.908772
48246	1.852797	-0.920972	9.659453	-0.024521	-0.022910	0.041149	-0.301209	-0.072741	-0.493548	-0.402496	-0.064397	0.086488	-0.909049
48247	1.901186	-0.954398	9.707451	-0.000131	-0.039284	0.059758	-0.304260	-0.070935	-0.494309	-0.401306	-0.065161	0.086856	-0.909485
48248	1.978655	-1.021667	9.692826	0.055976	-0.033742	0.054503	-0.303601	-0.071071	-0.493397	-0.400123	-0.066271	0.086152	-0.909993
48249	1.993154	-1.036732	9.500693	0.089282	-0.030975	0.043596	-0.306255	-0.071577	-0.492327	-0.399121	-0.067635	0.084809	-0.910459
48250	1.973963	-1.055906	9.533854	0.070178	-0.020986	0.028717	-0.307043	-0.074026	-0.491798	-0.398405	-0.068671	0.083709	-0.910797
48251	1.910993	-0.998480	9.476456	0.057944	-0.013716	0.019411	-0.309162	-0.075634	-0.490864	-0.397911	-0.069513	0.082772	-0.911034
48252	1.857942	-0.998735	9.432744	0.043840	-0.010061	0.026715	-0.309955	-0.077258	-0.489941	-0.397282	-0.070144	0.082063	-0.911325
48253	1.829025	-0.995878	9.581358	-0.003412	-0.002810	0.029230	-0.309304	-0.075613	-0.488897	-0.396713	-0.070279	0.082174	-0.911552
48254	1.838657	-0.988221	9.703992	-0.029863	-0.010095	0.054024	-0.309971	-0.073831	-0.489415	-0.395687	-0.070279	0.082846	-0.911937
48255	1.886802	-0.976462	9.596574	0.041081	-0.020987	0.047020	-0.313019	-0.072981	-0.489914	-0.394699	-0.071063	0.082315	-0.912352
48256	1.879540	-0.969142	9.630219	0.038655	-0.015561	0.026695	-0.313941	-0.074475	-0.489907	-0.394063	-0.071751	0.081742	-0.912625
48257	1.925374	-0.979086	9.510471	0.006946	-0.013711	0.043147	-0.314076	-0.074332	-0.489382	-0.393205	-0.072136	0.081774	-0.912962
48258	1.940023	-1.017540	9.514871	-0.006985	-0.010083	0.037536	-0.315281	-0.072122	-0.488716	-0.392443	-0.072347	0.082006	-0.913252
48259	1.916222	-1.082517	9.525741	0.005195	0.006399	0.046803	-0.316474	-0.072106	-0.488444	-0.391552	-0.072342	0.081927	-0.913642
