# Supplementary material for: Identification of Haptic Based Guiding Using Hard Reins
Source: PLoS One. 2015 Jul 22;10(7):e0132020. doi: 10.1371/journal.pone.0132020 (PMC4511788; doi:10.1371/journal.pone.0132020)
Supplement: S8 File — (ZIP) [file pone.0132020.s008.zip › Exp2_MotionData1/Subject2/path1/T10/sync10.txt]

// Start Time: 0
// Sample rate: 25.0Hz
// Scenario: 4.9
// Firmware Version: 2.6.1
Counter	Acc_X	Acc_Y	Acc_Z	Gyr_X	Gyr_Y	Gyr_Z	Mag_X	Mag_Y	Mag_Z	Quat_w	Quat_x	Quat_y	Quat_z
47678	0.403516	-1.245908	9.722147	0.000949	0.003824	-0.034004	-0.226276	0.246845	-1.162436	0.688969	-0.030583	-0.059923	0.721661
47679	0.344767	-1.217843	9.715318	0.018726	-0.003318	-0.026910	-0.226543	0.246145	-1.162592	0.689145	-0.030248	-0.059745	0.721522
47680	0.369701	-1.246519	9.754817	0.006133	-0.001643	-0.026944	-0.226140	0.246369	-1.160406	0.689271	-0.030100	-0.059707	0.721411
47681	0.359211	-1.215155	9.701297	0.007549	-0.003761	-0.012805	-0.226003	0.245849	-1.162608	0.689236	-0.029930	-0.059686	0.721453
47682	0.339870	-1.213075	9.729575	0.018415	0.011442	-0.012670	-0.226275	0.246707	-1.162577	0.689175	-0.029819	-0.059282	0.721550
47683	0.345568	-1.251812	9.754116	0.007438	0.013843	-0.005617	-0.224654	0.245423	-1.164003	0.689057	-0.029914	-0.059011	0.721681
47684	0.345246	-1.237253	9.744367	0.007406	-0.003894	-0.007499	-0.225595	0.244587	-1.163746	0.688895	-0.029739	-0.058975	0.721846
47685	0.354569	-1.227379	9.689210	0.011088	0.003292	-0.009211	-0.224516	0.244272	-1.163496	0.688819	-0.029628	-0.058797	0.721938
47686	0.381859	-1.251155	9.738374	0.007572	0.001575	-0.012775	-0.225321	0.243117	-1.161886	0.688735	-0.029523	-0.058686	0.722031
47687	0.330528	-1.232667	9.717400	0.001906	0.004817	-0.002152	-0.225592	0.243410	-1.162010	0.688553	-0.029570	-0.058614	0.722208
47688	0.360106	-1.251548	9.754560	0.008851	0.001104	0.006680	-0.223978	0.244528	-1.162812	0.688188	-0.029464	-0.058479	0.722572
47689	0.381376	-1.234175	9.692491	0.002610	0.002873	0.004900	-0.225053	0.243726	-1.163917	0.687901	-0.029482	-0.058420	0.722848
47690	0.389182	-1.251020	9.755448	-0.010807	0.001072	0.001307	-0.224244	0.243720	-1.164473	0.687596	-0.029639	-0.058573	0.723120
47691	0.389195	-1.255878	9.729005	0.009586	-0.004354	0.011946	-0.225595	0.244697	-1.162377	0.687204	-0.029464	-0.058509	0.723505
47692	0.369377	-1.236818	9.713809	-0.005318	-0.000575	-0.002218	-0.225058	0.245102	-1.161961	0.686946	-0.029517	-0.058608	0.723739
47693	0.391371	-1.246130	9.712147	-0.003620	0.002888	0.002226	-0.224652	0.244543	-1.162803	0.686695	-0.029616	-0.058642	0.723971
47694	0.394176	-1.260642	9.741230	0.002212	-0.000203	-0.014574	-0.225061	0.246228	-1.161515	0.686619	-0.029556	-0.058635	0.724046
47695	0.388284	-1.212198	9.716611	-0.007767	0.003181	-0.011047	-0.223849	0.246537	-1.163840	0.686558	-0.029700	-0.058733	0.724090
47696	0.355087	-1.246786	9.730297	0.000239	0.003158	-0.007478	-0.223714	0.246503	-1.162477	0.686383	-0.029724	-0.058704	0.724258
47697	0.359902	-1.246700	9.720815	-0.003486	0.006552	-0.002164	-0.225192	0.244985	-1.162919	0.686199	-0.029869	-0.058688	0.724427
47698	0.354594	-1.222519	9.727692	0.001888	0.001263	-0.002181	-0.224117	0.246121	-1.163987	0.685936	-0.029849	-0.058658	0.724680
47699	0.384417	-1.255963	9.750525	-0.007179	-0.003299	-0.000476	-0.224926	0.246133	-1.163704	0.685714	-0.029903	-0.058829	0.724874
47700	0.388866	-1.241320	9.716848	-0.009134	0.003621	0.006634	-0.225199	0.247269	-1.163391	0.685311	-0.030078	-0.058922	0.725239
47701	0.368546	-1.195563	9.711064	-0.005580	-0.006129	0.006585	-0.224118	0.246398	-1.163705	0.684985	-0.030075	-0.059104	0.725533
47702	0.369533	-1.246527	9.701850	0.001867	-0.004071	-0.002217	-0.226006	0.246700	-1.162581	0.684701	-0.029977	-0.059148	0.725801
47703	0.369579	-1.246525	9.716295	-0.012320	0.001320	-0.009300	-0.226819	0.248154	-1.163207	0.684609	-0.030156	-0.059335	0.725865
47704	0.389391	-1.260727	9.760343	-0.010625	-0.000529	-0.005775	-0.226007	0.247334	-1.165427	0.684369	-0.030276	-0.059514	0.726072
47705	0.379432	-1.253629	9.721466	0.003811	-0.013657	-0.009347	-0.225197	0.247019	-1.164901	0.684270	-0.030015	-0.059673	0.726163
47706	0.335748	-1.247136	9.744150	0.007667	0.001660	-0.016301	-0.224526	0.247707	-1.164613	0.684194	-0.029903	-0.059563	0.726248
47707	0.350338	-1.251728	9.730188	0.007383	-0.009228	-0.007533	-0.225738	0.247284	-1.163520	0.684076	-0.029662	-0.059605	0.726366
47708	0.345146	-1.242117	9.681809	0.002074	-0.000340	-0.009259	-0.225063	0.246767	-1.160269	0.683879	-0.029605	-0.059600	0.726554
47709	0.365146	-1.261167	9.754787	-0.010727	-0.002397	-0.002245	-0.226685	0.248363	-1.160062	0.683682	-0.029718	-0.059808	0.726718
47710	0.413178	-1.245734	9.712812	-0.000772	-0.011114	-0.005816	-0.226142	0.246934	-1.160251	0.683415	-0.029547	-0.059989	0.726961
47711	0.369816	-1.253801	9.745246	0.000412	-0.000220	-0.014575	-0.227224	0.248599	-1.163597	0.683405	-0.029524	-0.060013	0.726969
47712	0.360566	-1.280676	9.716276	0.003865	-0.002102	-0.009268	-0.225874	0.247833	-1.162546	0.683200	-0.029416	-0.060006	0.727167
47713	0.399456	-1.279966	9.755982	-0.000614	0.003198	-0.009257	-0.226679	0.246590	-1.163259	0.683117	-0.029464	-0.059995	0.727244
47714	0.382326	-1.272995	9.748182	0.010872	-0.002216	-0.002180	-0.223987	0.247988	-1.165020	0.682814	-0.029267	-0.059883	0.727546
47715	0.389111	-1.255883	9.702521	0.007433	0.001442	-0.007473	-0.225065	0.247701	-1.163788	0.682707	-0.029181	-0.059778	0.727658
47716	0.401109	-1.245952	9.726888	0.002930	-0.009218	-0.009327	-0.225061	0.246407	-1.163147	0.682478	-0.028982	-0.059882	0.727872
47717	0.394033	-1.255791	9.726746	-0.011145	-0.000184	-0.019920	-0.225873	0.247448	-1.164333	0.682540	-0.029110	-0.060078	0.727793
47718	0.384454	-1.260819	9.731304	-0.010844	-0.007819	0.001252	-0.224934	0.248467	-1.160215	0.682149	-0.029132	-0.060357	0.728135
47719	0.418091	-1.250501	9.703370	-0.003294	-0.013627	-0.012914	-0.224393	0.247894	-1.160513	0.682097	-0.028965	-0.060618	0.728169
47720	0.404016	-1.270176	9.727160	0.002055	-0.003891	-0.009295	-0.225198	0.246758	-1.159721	0.681867	-0.028854	-0.060662	0.728385
47721	0.398801	-1.253278	9.717243	-0.003219	-0.007361	-0.014638	-0.227352	0.246283	-1.161623	0.681847	-0.028775	-0.060838	0.728392
47722	0.389287	-1.263162	9.712212	-0.017838	-0.014771	-0.007656	-0.225731	0.244855	-1.162917	0.681558	-0.028778	-0.061319	0.728622
47723	0.379401	-1.253630	9.711836	0.000351	-0.003820	-0.012831	-0.226550	0.248586	-1.163742	0.681519	-0.028706	-0.061392	0.728656
47724	0.391911	-1.265536	9.760456	-0.012457	-0.007656	-0.005827	-0.226410	0.246899	-1.164617	0.681201	-0.028740	-0.061698	0.728925
47725	0.407847	-1.221554	9.712467	0.001864	-0.004067	-0.002227	-0.226411	0.247195	-1.165154	0.681008	-0.028656	-0.061744	0.729105
47726	0.368597	-1.200419	9.696659	-0.006960	0.003099	-0.007505	-0.225465	0.246268	-1.162874	0.680717	-0.028769	-0.061824	0.729366
47727	0.403159	-1.226492	9.731619	-0.012852	-0.011565	0.008289	-0.225335	0.247682	-1.162693	0.680352	-0.028788	-0.062177	0.729676
47728	0.407617	-1.206990	9.731608	0.005162	-0.007858	0.008367	-0.226951	0.247618	-1.164451	0.679783	-0.028593	-0.062223	0.730210
47729	0.408174	-1.240972	9.693364	-0.021783	0.002583	0.008352	-0.226543	0.246331	-1.164498	0.679429	-0.028939	-0.062511	0.730500
47730	0.446967	-1.235408	9.733030	-0.012773	-0.004406	0.006558	-0.225738	0.247429	-1.163652	0.678859	-0.029033	-0.062773	0.731004
47731	0.427040	-1.213924	9.698554	-0.003740	-0.007844	0.004800	-0.226552	0.249164	-1.164133	0.678555	-0.028975	-0.062941	0.731274
47732	0.432871	-1.262372	9.703914	-0.010977	-0.006171	0.006557	-0.228169	0.249195	-1.163840	0.677903	-0.029012	-0.063204	0.731855
47733	0.457817	-1.288617	9.762653	-0.015480	-0.006206	0.006537	-0.227497	0.249419	-1.161929	0.677568	-0.029137	-0.063520	0.732132
47734	0.447802	-1.279092	9.721349	-0.010796	0.002853	0.001308	-0.228308	0.250601	-1.163110	0.676976	-0.029294	-0.063663	0.732661
47735	0.462226	-1.278835	9.685679	-0.007810	0.003141	-0.009292	-0.227231	0.250845	-1.162432	0.676889	-0.029429	-0.063751	0.732728
47736	0.452640	-1.279005	9.719090	-0.005294	0.004765	-0.002200	-0.228979	0.249469	-1.162593	0.676276	-0.029529	-0.063792	0.733286
47737	0.441643	-1.337470	9.704749	-0.008881	0.006511	-0.002195	-0.228443	0.250299	-1.162162	0.676089	-0.029736	-0.063847	0.733446
47738	0.431257	-1.303672	9.699361	0.000164	-0.003994	-0.005769	-0.228041	0.251084	-1.159684	0.675498	-0.029626	-0.063930	0.733988
47739	0.448876	-1.332482	9.724193	-0.014670	0.005167	-0.021674	-0.227497	0.249375	-1.160019	0.675591	-0.029866	-0.064101	0.733877
47740	0.463105	-1.315229	9.734128	-0.007804	0.004919	-0.009281	-0.228039	0.250195	-1.158075	0.674994	-0.029985	-0.064185	0.734415
47741	0.405441	-1.342981	9.718123	-0.012259	0.013767	-0.009224	-0.228041	0.251482	-1.164586	0.674916	-0.030334	-0.064199	0.734470
47742	0.435073	-1.369147	9.726453	-0.010420	0.012050	-0.011003	-0.226693	0.251129	-1.162975	0.674348	-0.030590	-0.064227	0.734979
47743	0.497861	-1.351009	9.769168	-0.019621	0.020650	-0.002152	-0.226157	0.252107	-1.162813	0.674171	-0.031146	-0.064255	0.735115
47744	0.458507	-1.332309	9.705228	0.025814	0.023198	-0.017897	-0.225885	0.251237	-1.162298	0.673645	-0.031061	-0.063609	0.735657
47745	0.400131	-1.323659	9.693742	-0.002865	0.017751	-0.023313	-0.226695	0.251842	-1.163088	0.673786	-0.031321	-0.063445	0.735531
47746	0.419119	-1.303893	9.691768	0.003551	0.012604	-0.028636	-0.224809	0.252082	-1.163103	0.673335	-0.031362	-0.063278	0.735956
47747	0.429327	-1.327983	9.701892	0.010617	0.014310	-0.023300	-0.223455	0.250058	-1.162911	0.673480	-0.031387	-0.062963	0.735850
47748	0.376222	-1.338658	9.702750	0.002172	0.010373	-0.010962	-0.223858	0.250001	-1.166185	0.672704	-0.031432	-0.062839	0.736568
47749	0.384434	-1.377346	9.756256	-0.003179	0.000639	-0.014579	-0.222241	0.249617	-1.163486	0.672694	-0.031454	-0.062906	0.736570
47750	0.425509	-1.381463	9.690142	0.007700	0.006998	-0.016279	-0.222246	0.251654	-1.165604	0.672091	-0.031377	-0.062745	0.737138
47751	0.381644	-1.362833	9.731987	-0.003386	0.006641	-0.005700	-0.223322	0.250481	-1.162899	0.671958	-0.031501	-0.062732	0.737255
47752	0.380859	-1.328863	9.698004	0.005362	0.013563	0.004981	-0.223051	0.250080	-1.164280	0.671037	-0.031578	-0.062504	0.738109
47753	0.380655	-1.324015	9.664258	-0.005862	0.002450	0.019020	-0.221972	0.249894	-1.163480	0.670532	-0.031705	-0.062569	0.738558
47754	0.337300	-1.324793	9.744783	0.003361	-0.009657	0.008370	-0.221029	0.249851	-1.162537	0.669586	-0.031475	-0.062677	0.739416
47755	0.363740	-1.324321	9.678185	0.001322	0.009578	0.020860	-0.221434	0.250182	-1.164160	0.669066	-0.031615	-0.062538	0.739892
47756	0.351560	-1.314827	9.718665	-0.004240	-0.015404	0.022452	-0.222244	0.250749	-1.163313	0.667800	-0.031411	-0.062831	0.741019
47757	0.370819	-1.304764	9.740847	0.002880	0.009374	0.029700	-0.223859	0.249960	-1.164411	0.667148	-0.031539	-0.062664	0.741614
47758	0.341172	-1.285887	9.682018	0.017148	0.011137	0.035068	-0.222917	0.250358	-1.164136	0.665602	-0.031447	-0.062283	0.743039
47759	0.353797	-1.305075	9.721067	0.000520	-0.010642	0.047251	-0.223460	0.251824	-1.165584	0.664660	-0.031331	-0.062405	0.743875
47760	0.380368	-1.299737	9.726658	0.002635	0.002064	0.037608	-0.225073	0.250732	-1.165874	0.662910	-0.031290	-0.062365	0.745441
47761	0.378257	-1.319199	9.702666	-0.000908	-0.012081	0.033087	-0.224264	0.250256	-1.164533	0.662175	-0.031152	-0.062536	0.746086
47762	0.424595	-1.328066	9.737858	0.002848	0.002266	0.029644	-0.225343	0.250410	-1.163970	0.660503	-0.031097	-0.062496	0.747571
47763	0.414678	-1.318536	9.727852	0.010332	0.002590	0.019063	-0.225747	0.250388	-1.162601	0.660001	-0.031009	-0.062317	0.748034
47764	0.395279	-1.318888	9.722445	0.016135	0.018945	0.006813	-0.224804	0.250360	-1.162340	0.658620	-0.030995	-0.061875	0.749287
47765	0.394697	-1.289767	9.722207	0.011001	0.004985	-0.005671	-0.226151	0.250088	-1.161513	0.658490	-0.030901	-0.061671	0.749421
47766	0.370600	-1.299917	9.702286	-0.005306	0.001202	-0.002204	-0.226685	0.248725	-1.163463	0.657085	-0.030884	-0.061795	0.750644
47767	0.365609	-1.292724	9.702078	0.003669	-0.004057	-0.002208	-0.227903	0.250173	-1.163401	0.656888	-0.030754	-0.061818	0.750820
47768	0.395804	-1.338296	9.765940	0.000075	-0.002306	-0.002215	-0.225880	0.249678	-1.162486	0.655567	-0.030620	-0.061903	0.751972
47769	0.389739	-1.285002	9.717204	0.007148	-0.009447	0.001298	-0.226558	0.251167	-1.164750	0.655312	-0.030366	-0.061944	0.752201
47770	0.350675	-1.273574	9.699068	0.002153	-0.003808	-0.012818	-0.224534	0.250531	-1.163839	0.654147	-0.030168	-0.062024	0.753216
47771	0.341712	-1.305294	9.730328	-0.010462	0.003155	-0.011042	-0.226148	0.249132	-1.163183	0.654083	-0.030320	-0.062170	0.753254
47772	0.353573	-1.295370	9.711358	-0.000609	0.003194	-0.009246	-0.226689	0.249848	-1.162880	0.652582	-0.030245	-0.062209	0.754555
47773	0.346686	-1.310058	9.740146	-0.007495	-0.000113	-0.021664	-0.226149	0.249517	-1.161396	0.652675	-0.030296	-0.062360	0.754459
47774	0.370151	-1.280506	9.682867	-0.000592	0.006750	-0.009226	-0.225071	0.249521	-1.162637	0.651208	-0.030276	-0.062350	0.755728
47775	0.350822	-1.275996	9.730387	-0.006849	-0.003882	-0.012847	-0.225882	0.250397	-1.162872	0.651164	-0.030271	-0.062534	0.755751
47776	0.321762	-1.276523	9.734313	0.000059	-0.005867	-0.002223	-0.226152	0.250722	-1.164360	0.649071	-0.030020	-0.062694	0.757545
47777	0.314356	-1.276662	9.690755	-0.021639	-0.018540	-0.000601	-0.225345	0.251095	-1.162855	0.648814	-0.030002	-0.063281	0.757717
47778	0.336754	-1.300529	9.725325	-0.025334	-0.008032	0.004754	-0.226561	0.252441	-1.164572	0.645907	-0.029995	-0.063877	0.760147
47779	0.371364	-1.329029	9.760305	0.003859	-0.013614	-0.011111	-0.225209	0.250997	-1.164908	0.645831	-0.029708	-0.064017	0.760212
47780	0.356032	-1.300182	9.692211	0.005455	-0.002287	-0.001305	-0.227099	0.252189	-1.165393	0.642312	-0.029320	-0.064101	0.763195
47781	0.370957	-1.312045	9.738499	-0.013479	-0.009555	-0.001415	-0.225480	0.251281	-1.164623	0.642082	-0.029330	-0.064444	0.763359
47782	0.380262	-1.299743	9.692951	0.011039	-0.002952	-0.008369	-0.226553	0.249571	-1.163300	0.637760	-0.028774	-0.064487	0.766991
47783	0.361288	-1.319508	9.699740	-0.003182	-0.010877	-0.016417	-0.226961	0.250914	-1.165709	0.637763	-0.028611	-0.064697	0.766977
47784	0.371110	-1.319325	9.740965	-0.007013	-0.009348	-0.007581	-0.226824	0.250176	-1.164643	0.632099	-0.028077	-0.065141	0.771634
47785	0.322722	-1.329918	9.701042	0.003680	-0.002282	-0.002186	-0.226959	0.250182	-1.164777	0.631898	-0.027979	-0.065125	0.771804
47786	0.371325	-1.333890	9.717009	-0.007326	-0.006101	0.004817	-0.227229	0.250463	-1.164356	0.624111	-0.027351	-0.065588	0.778097
47787	0.412457	-1.328287	9.730265	0.005381	-0.012972	-0.000501	-0.226423	0.251003	-1.163938	0.623868	-0.027068	-0.065677	0.778294
47788	0.395627	-1.343163	9.679306	0.014442	0.010171	0.001449	-0.227359	0.248738	-1.163318	0.615658	-0.026378	-0.065606	0.784835
47789	0.432642	-1.369192	9.723971	-0.021717	-0.004440	0.004770	-0.226552	0.249170	-1.164405	0.615327	-0.026568	-0.066012	0.785054
47790	0.410378	-1.342889	9.747163	0.003972	0.000657	-0.012795	-0.228710	0.249781	-1.164087	0.609286	-0.026006	-0.066158	0.789758
47791	0.395800	-1.348013	9.703422	0.007460	-0.003848	-0.009272	-0.229253	0.251046	-1.162948	0.609190	-0.025828	-0.066106	0.789842
47792	0.429678	-1.342541	9.721272	0.010944	-0.003037	-0.004844	-0.229249	0.249749	-1.162171	0.604137	-0.025229	-0.066138	0.793730
47793	0.395182	-1.314035	9.722405	0.000101	0.003028	-0.002180	-0.228578	0.249904	-1.157259	0.603934	-0.025259	-0.066116	0.793886
47794	0.394958	-1.304329	9.712696	-0.008978	-0.004204	-0.000487	-0.228037	0.249189	-1.157562	0.598745	-0.024884	-0.066474	0.797789
47795	0.400140	-1.318800	9.727408	-0.004391	0.004768	-0.002184	-0.228443	0.249592	-1.156179	0.598540	-0.024995	-0.066502	0.797936
47796	0.385034	-1.294800	9.700283	0.001988	0.001352	-0.005720	-0.229113	0.249191	-1.162737	0.591782	-0.024433	-0.066670	0.802964
47797	0.402510	-1.318758	9.710629	-0.007193	-0.007745	-0.000505	-0.230462	0.249481	-1.161619	0.591532	-0.024377	-0.066890	0.803132
47798	0.438687	-1.310820	9.704457	-0.010810	-0.011329	-0.000548	-0.228575	0.249753	-1.162998	0.584291	-0.023736	-0.067415	0.808391
47799	0.424391	-1.323217	9.704112	0.000306	-0.003862	-0.011070	-0.229115	0.250068	-1.163800	0.584219	-0.023638	-0.067474	0.808441
47800	0.422105	-1.323254	9.747375	-0.005254	-0.007595	-0.005808	-0.228850	0.251488	-1.164030	0.577576	-0.023024	-0.067845	0.813187
47801	0.448233	-1.303363	9.704694	0.012517	-0.016510	0.001258	-0.231268	0.248490	-1.160959	0.577291	-0.022594	-0.067846	0.813402
47802	0.448718	-1.327631	9.704892	0.007119	-0.005932	0.003078	-0.229382	0.249194	-1.162597	0.572188	-0.022017	-0.067937	0.817007
47803	0.450208	-1.283908	9.685349	-0.003531	-0.004111	-0.002250	-0.230330	0.250099	-1.157778	0.571969	-0.021965	-0.068057	0.817152
47804	0.443418	-1.303450	9.714176	-0.007156	-0.009476	-0.002294	-0.231139	0.250465	-1.160487	0.568063	-0.021579	-0.068390	0.819855
47805	0.467181	-1.281170	9.705108	-0.010781	-0.014838	-0.002346	-0.231003	0.249862	-1.159143	0.567827	-0.021431	-0.068750	0.819992
47806	0.458374	-1.322599	9.724409	-0.004621	-0.004294	0.004817	-0.231409	0.250777	-1.161430	0.565121	-0.021218	-0.068943	0.821848
47807	0.439190	-1.337516	9.695045	-0.022649	-0.011560	0.004720	-0.230201	0.252320	-1.161803	0.564768	-0.021266	-0.069458	0.822047
47808	0.449182	-1.347042	9.729126	-0.000002	0.001165	0.001333	-0.231547	0.251963	-1.163437	0.562508	-0.021116	-0.069504	0.823594
47809	0.458798	-1.346870	9.705346	-0.012746	-0.010586	0.004753	-0.231273	0.250543	-1.163759	0.562159	-0.021067	-0.069846	0.823805
47810	0.482311	-1.312457	9.693771	-0.008828	-0.002288	-0.005797	-0.231010	0.252802	-1.163416	0.560484	-0.020988	-0.070067	0.824929
47811	0.468636	-1.353974	9.705702	0.003891	0.003239	-0.009254	-0.232088	0.252533	-1.163003	0.560392	-0.020958	-0.069986	0.824999
47812	0.482928	-1.339147	9.720473	-0.012563	-0.011296	-0.002330	-0.231814	0.251086	-1.162097	0.558987	-0.020807	-0.070359	0.825924
47813	0.410123	-1.333184	9.727823	-0.003444	-0.005803	-0.005787	-0.232357	0.252704	-1.163950	0.558821	-0.020714	-0.070498	0.826026
47814	0.458895	-1.351723	9.705386	-0.012686	0.002749	0.004838	-0.231019	0.255818	-1.164820	0.557341	-0.020807	-0.070712	0.827006
47815	0.459028	-1.361434	9.686205	-0.005686	-0.000035	0.011916	-0.231550	0.252960	-1.163541	0.556889	-0.020859	-0.070816	0.827299
47816	0.468924	-1.366106	9.720246	-0.008921	-0.002377	-0.002257	-0.231552	0.253490	-1.161886	0.555681	-0.020828	-0.071025	0.828095
47817	0.493241	-1.375379	9.687360	0.010888	0.010191	-0.000351	-0.231284	0.254070	-1.162689	0.555453	-0.020847	-0.070747	0.828271
47818	0.468817	-1.366111	9.686541	-0.012305	0.003102	-0.009305	-0.231015	0.254200	-1.162415	0.554538	-0.020949	-0.070949	0.828864
47819	0.435057	-1.361860	9.767322	0.001986	0.001356	-0.005729	-0.231420	0.254512	-1.163219	0.554383	-0.020912	-0.070919	0.828971
47820	0.425112	-1.366908	9.656317	0.005744	0.013917	-0.009168	-0.230476	0.254342	-1.162963	0.553511	-0.020995	-0.070702	0.829570
47821	0.464389	-1.378324	9.741865	0.004048	0.006927	-0.014533	-0.231010	0.252843	-1.165190	0.553511	-0.021016	-0.070579	0.829580
47822	0.488578	-1.375457	9.744993	0.018273	0.010429	-0.007399	-0.229397	0.254194	-1.163800	0.552708	-0.020914	-0.070190	0.830150
47823	0.449865	-1.371299	9.791922	0.026117	0.028798	-0.028468	-0.230741	0.252758	-1.161783	0.552979	-0.021033	-0.069466	0.830028
47824	0.405491	-1.561454	9.888288	0.075240	0.039481	-0.012316	-0.230605	0.252140	-1.159757	0.552270	-0.020775	-0.067813	0.830643
47825	0.406467	-1.527474	9.644919	0.087239	0.039007	0.010708	-0.228173	0.250116	-1.160670	0.551926	-0.020447	-0.065953	0.831029
47826	0.416597	-1.410750	9.752680	0.079047	0.042412	0.014231	-0.227764	0.248551	-1.160998	0.550841	-0.020241	-0.064191	0.831892
47827	0.402998	-1.459552	9.743002	0.099757	0.039049	0.013396	-0.227617	0.244406	-1.160043	0.550453	-0.019784	-0.062129	0.832316
47828	0.324557	-1.441572	9.576759	0.101310	0.060891	-0.006773	-0.224245	0.243487	-1.160521	0.549906	-0.019630	-0.059796	0.832852
47829	0.335904	-1.276280	9.609563	0.025237	0.029726	0.005156	-0.224107	0.242342	-1.160287	0.549611	-0.019831	-0.059087	0.833093
47830	0.323260	-1.227941	9.748437	0.016343	0.013829	-0.002049	-0.224647	0.242928	-1.160535	0.548962	-0.019841	-0.058683	0.833548
47831	0.226402	-1.122888	9.672451	0.001950	0.014590	-0.002070	-0.223432	0.242033	-1.159896	0.548760	-0.020040	-0.058528	0.833688
47832	0.070455	-1.181541	9.805326	-0.000914	0.009150	0.036819	-0.223161	0.241592	-1.159503	0.547336	-0.020200	-0.058450	0.834625
47833	-0.005701	-1.136801	9.764134	0.005082	0.013391	0.082853	-0.223024	0.240699	-1.157896	0.545714	-0.020460	-0.058206	0.835697
47834	-0.036786	-1.040260	9.740786	0.042830	0.001376	0.150088	-0.224239	0.241156	-1.158003	0.541367	-0.020073	-0.057461	0.838580
47835	-0.067003	-1.108787	9.716302	0.030214	-0.016353	0.215367	-0.226665	0.241032	-1.156341	0.537485	-0.019731	-0.057042	0.841111
47836	0.203781	-1.198553	9.706031	0.028290	-0.003135	0.256057	-0.228683	0.240289	-1.159071	0.531278	-0.019548	-0.056545	0.845083
47837	0.497679	-1.098533	9.772072	-0.009074	0.013759	0.208238	-0.230434	0.240021	-1.157968	0.527505	-0.020118	-0.056473	0.847434
47838	0.628703	-1.120442	9.679964	-0.001249	0.007215	0.116251	-0.233270	0.241764	-1.156786	0.522250	-0.020176	-0.056451	0.850683
47839	0.562561	-1.077940	9.725760	-0.029674	0.008986	0.034849	-0.232734	0.242616	-1.157310	0.521394	-0.020663	-0.056866	0.851168
47840	0.413955	-1.032077	9.773816	-0.024343	0.007085	-0.030539	-0.232470	0.244628	-1.158613	0.519987	-0.020883	-0.057268	0.851996
47841	0.307685	-1.053429	9.756271	-0.021813	0.000686	-0.058838	-0.233002	0.242685	-1.160035	0.520721	-0.021030	-0.057673	0.851517
47842	0.238060	-1.083823	9.773623	-0.010610	0.011771	-0.071976	-0.232194	0.242660	-1.159773	0.520417	-0.021164	-0.057801	0.851691
47843	0.171985	-1.235498	10.148286	-0.079352	0.026829	-0.057055	-0.229911	0.245494	-1.161755	0.521125	-0.022359	-0.058909	0.851151
47844	0.228070	-1.132519	10.139600	0.143324	-0.001970	-0.110486	-0.229233	0.244046	-1.161264	0.522023	-0.020642	-0.056565	0.850803
47845	0.210033	-1.079520	9.368296	0.066237	0.005618	-0.085020	-0.228274	0.238892	-1.160487	0.523242	-0.019928	-0.055420	0.850146
47846	0.100985	-1.139721	9.760208	0.010457	0.000037	0.013803	-0.226797	0.240845	-1.160441	0.521461	-0.019742	-0.055274	0.851254
47847	0.187599	-1.113876	9.721746	0.004026	0.003355	-0.014506	-0.227466	0.239148	-1.160078	0.521453	-0.019725	-0.055179	0.851265
47848	0.069217	-1.011635	9.719749	0.046077	0.011497	0.029904	-0.227193	0.238195	-1.162160	0.518467	-0.019321	-0.054321	0.853152
47849	0.193165	-1.150191	9.719784	0.035487	0.004522	0.020964	-0.227995	0.236252	-1.163306	0.517867	-0.019041	-0.053657	0.853565
47850	0.025885	-1.311054	9.455871	-0.049911	0.069409	0.063597	-0.227593	0.236946	-1.163015	0.509648	-0.020367	-0.053940	0.858449
47851	0.340450	-1.069797	10.051097	0.017875	0.003010	0.004942	-0.226660	0.240158	-1.161557	0.509310	-0.020233	-0.053600	0.858674
47852	0.188581	-1.191564	9.541812	0.228359	-0.020282	-0.060802	-0.226505	0.232975	-1.158242	0.503240	-0.017083	-0.050055	0.862527
47853	0.082912	-0.940964	9.897780	0.020947	-0.070287	-0.122770	-0.226643	0.234306	-1.160382	0.505028	-0.015530	-0.050441	0.861488
47854	0.306181	-0.990345	9.678714	0.014062	0.002748	0.013782	-0.228792	0.231763	-1.158801	0.496253	-0.014958	-0.050321	0.866589
47855	-0.327643	-1.060119	9.609235	-0.013562	0.065718	0.116796	-0.228258	0.233448	-1.158479	0.494022	-0.016356	-0.049857	0.867865
47856	0.109795	-1.100722	9.726481	-0.091222	0.168339	0.076444	-0.229645	0.246588	-1.160221	0.489423	-0.020065	-0.049833	0.870390
47857	-0.261484	-1.432763	9.784999	-0.140383	0.469965	0.050023	-0.220493	0.250501	-1.160474	0.488671	-0.029692	-0.047644	0.870660
47858	-0.537414	-1.287142	10.820220	-0.273184	0.307446	0.105177	-0.206233	0.258990	-1.161049	0.486366	-0.037785	-0.049350	0.871542
47859	-0.244509	-1.160616	9.205703	-0.444807	0.330090	0.136580	-0.199380	0.265961	-1.162268	0.483672	-0.048035	-0.053761	0.872275
47860	0.517420	-1.224406	9.855477	-0.188853	0.152320	0.224473	-0.193337	0.273272	-1.165105	0.479122	-0.052728	-0.055384	0.874411
47861	0.359210	-1.227301	9.624353	-0.012545	-0.039622	-0.007791	-0.191452	0.273828	-1.166474	0.478933	-0.052137	-0.055988	0.874512
47862	-0.136950	-1.522784	9.510247	-0.053778	0.001614	-0.072954	-0.191189	0.276582	-1.169118	0.478596	-0.052506	-0.057064	0.874604
47863	-0.173357	-1.295255	9.396675	-0.154166	0.007343	-0.087376	-0.192545	0.279184	-1.169700	0.479701	-0.053989	-0.059787	0.873726
47864	-1.001022	-2.135473	11.380527	0.129260	-0.141600	-0.080199	-0.190634	0.271131	-1.167390	0.480572	-0.050155	-0.058982	0.873531
47865	-0.648646	-1.634119	8.710588	0.333336	-0.107463	-0.026330	-0.198143	0.258170	-1.164446	0.480958	-0.045054	-0.054219	0.873905
47866	-0.631550	-1.182195	9.304726	0.117659	-0.078802	-0.035700	-0.196771	0.249861	-1.162821	0.480959	-0.042473	-0.052969	0.874110
47867	-0.279870	-1.175718	10.191744	0.226238	-0.158574	-0.006794	-0.201074	0.246674	-1.161918	0.480824	-0.037536	-0.050530	0.874555
47868	-0.047723	-1.268694	9.438848	0.237057	-0.117019	-0.065757	-0.206981	0.239129	-1.161411	0.481321	-0.033108	-0.047576	0.874626
47869	-0.046393	-1.067155	9.598660	0.025548	-0.086969	-0.094531	-0.209533	0.236175	-1.160112	0.482637	-0.031261	-0.048024	0.873944
47870	0.120881	-1.173353	9.708111	-0.027347	-0.073876	-0.066357	-0.211288	0.237083	-1.160744	0.482790	-0.030122	-0.049282	0.873830
47871	0.097031	-1.066965	9.735465	-0.016635	-0.068655	-0.129944	-0.211286	0.236531	-1.161445	0.484712	-0.028955	-0.050318	0.872745
47872	-0.031769	-1.030446	9.856419	-0.015807	-0.060797	-0.159926	-0.212631	0.235704	-1.161183	0.486201	-0.027819	-0.051310	0.871896
47873	-0.015066	-1.156395	9.744736	-0.015449	-0.028504	-0.099597	-0.212369	0.237783	-1.159207	0.487631	-0.027371	-0.051914	0.871075
47874	-0.036622	-1.049969	9.731235	-0.037070	-0.011882	-0.096021	-0.210618	0.238174	-1.159488	0.487933	-0.027351	-0.052766	0.870855
47875	0.093770	-1.013607	9.807182	-0.009764	-0.035251	-0.112030	-0.209945	0.238446	-1.159624	0.489573	-0.026713	-0.053335	0.869920
47876	0.066485	-0.994689	9.729167	0.019079	-0.026123	-0.111874	-0.210609	0.235206	-1.160131	0.489862	-0.025858	-0.053365	0.869781
47877	0.005467	-0.981236	9.679047	-0.026450	-0.030547	-0.092582	-0.210205	0.235339	-1.160131	0.491157	-0.025484	-0.054156	0.869012
47878	0.047214	-0.987747	9.810373	-0.038876	-0.000375	-0.094208	-0.209941	0.237134	-1.158165	0.491311	-0.025672	-0.054924	0.868872
47879	0.018609	-1.019832	9.759183	-0.013707	0.002455	-0.092334	-0.209941	0.237159	-1.159256	0.492643	-0.025746	-0.055158	0.868100
47880	-0.130798	-0.920566	9.891068	0.016246	0.018935	-0.065586	-0.210513	0.248294	-1.161072	0.492924	-0.025794	-0.054747	0.867965
47881	-0.157900	-1.197770	10.301577	0.145334	0.059356	-0.073756	-0.209566	0.247304	-1.162208	0.494074	-0.025318	-0.051631	0.867516
47882	-0.500352	-0.708759	10.094790	0.294662	0.234985	-0.006682	-0.203344	0.239588	-1.160347	0.494117	-0.026456	-0.044210	0.867868
47883	-0.641564	-0.798718	10.091135	0.118122	0.239543	-0.000099	-0.196863	0.234799	-1.156346	0.494116	-0.029476	-0.039700	0.867989
47884	-0.180551	-0.843775	9.970812	0.031665	0.462869	0.108820	-0.189304	0.230941	-1.156833	0.492233	-0.037266	-0.034519	0.868980
47885	0.564348	-0.519677	8.448117	-0.193030	0.620653	0.195624	-0.176641	0.232644	-1.157199	0.488803	-0.050082	-0.031530	0.870385
47886	0.394683	-1.032506	9.041394	-0.596430	0.384913	0.026688	-0.159958	0.242600	-1.162259	0.487509	-0.062600	-0.038128	0.870036
47887	-0.075205	-1.053092	9.773407	-0.436917	-0.032415	-0.157516	-0.153799	0.256501	-1.167614	0.489391	-0.066127	-0.046187	0.868326
47888	-0.415370	-1.289838	10.308814	-0.302822	-0.015346	-0.155146	-0.152889	0.268284	-1.174341	0.491303	-0.068662	-0.051800	0.866732
47889	-1.043103	-1.558416	11.678207	0.225912	-0.352033	-0.166135	-0.154512	0.270166	-1.174261	0.493844	-0.060118	-0.051500	0.865940
47890	-0.795690	-1.855154	9.868085	0.504043	-0.357842	-0.197126	-0.163343	0.248554	-1.170627	0.497151	-0.048723	-0.046535	0.865044
47891	-0.869866	-1.405025	9.178726	0.379077	-0.200405	-0.207105	-0.173281	0.236582	-1.165028	0.500628	-0.041272	-0.042108	0.863652
47892	-0.276367	-1.059257	8.968040	0.063193	-0.037298	-0.078116	-0.175957	0.229767	-1.162488	0.501631	-0.039912	-0.041460	0.863165
47893	-0.497614	-1.121355	10.656491	0.258264	-0.172114	-0.131401	-0.174737	0.227260	-1.159717	0.503687	-0.034224	-0.038771	0.862337
47894	-0.297476	-1.380041	9.465726	0.264260	-0.177712	-0.083683	-0.180776	0.218554	-1.158017	0.504822	-0.028415	-0.036065	0.862001
47895	-0.096988	-1.245322	9.336051	-0.175426	0.035192	0.073620	-0.182259	0.218882	-1.158399	0.503209	-0.030839	-0.038658	0.862748
47896	0.845458	-1.247572	9.976457	-0.054693	0.012416	-0.039531	-0.180384	0.222867	-1.160612	0.503437	-0.031551	-0.039511	0.862551
47897	0.626616	-1.280722	9.541483	0.027508	-0.081771	-0.302388	-0.178493	0.221722	-1.162173	0.508334	-0.029573	-0.040075	0.859718
47898	0.295451	-1.429954	9.643184	-0.053116	-0.090987	-0.317652	-0.178629	0.222337	-1.164063	0.513293	-0.028274	-0.042109	0.856713
47899	0.519145	-1.452590	9.727255	-0.068174	-0.078417	-0.291147	-0.177282	0.222634	-1.165980	0.517908	-0.027318	-0.044319	0.853851
47900	0.551584	-1.393748	9.626698	-0.039741	-0.097109	-0.280576	-0.175940	0.224900	-1.167014	0.522269	-0.025807	-0.046163	0.851139
47901	0.614052	-0.965400	9.090952	-0.075344	-0.097062	-0.294851	-0.175403	0.225433	-1.166048	0.526893	-0.024578	-0.048718	0.848178
47902	-0.031742	-0.661516	9.126617	-0.229906	-0.038763	-0.225876	-0.174878	0.229992	-1.167135	0.530268	-0.026109	-0.053145	0.845760
47903	-0.659608	-0.585384	10.329706	-0.258980	0.004498	-0.008101	-0.173143	0.236159	-1.171460	0.530011	-0.028853	-0.057534	0.845544
47904	-0.813371	-0.830899	10.740904	-0.030940	0.018630	0.217295	-0.173286	0.239326	-1.173130	0.525948	-0.029729	-0.057744	0.848033
47905	-0.473224	-0.698533	10.307392	0.049428	0.044875	0.550059	-0.176377	0.236596	-1.174821	0.516408	-0.030568	-0.056083	0.853958
47906	0.022223	-0.815827	9.890159	0.075106	0.007836	0.762872	-0.184067	0.239309	-1.173823	0.502966	-0.030761	-0.054256	0.862053
47907	0.048015	-0.946489	9.557315	0.122566	-0.051070	0.931510	-0.192006	0.234898	-1.171689	0.486574	-0.029609	-0.052035	0.871585
47908	0.067128	-1.259371	9.028239	0.191211	-0.000541	1.068218	-0.203173	0.228622	-1.171626	0.467510	-0.028823	-0.048072	0.882209
47909	0.194145	-1.361492	8.695879	0.040306	0.109516	1.347803	-0.212736	0.226795	-1.168979	0.443423	-0.031612	-0.045532	0.894597
47910	0.823018	-1.728761	9.040534	-0.130215	0.077706	1.391137	-0.222450	0.230456	-1.170112	0.417794	-0.035382	-0.046287	0.906672
47911	1.169311	-2.285675	9.267209	-0.218435	-0.001051	1.310731	-0.235681	0.238450	-1.170789	0.393457	-0.038289	-0.049412	0.917216
47912	1.500603	-2.051410	9.742634	-0.373218	-0.188164	1.275360	-0.251885	0.249379	-1.172566	0.369130	-0.039005	-0.056742	0.926823
47913	0.955955	-2.459193	11.982272	-0.321894	-0.565853	1.034486	-0.268635	0.262283	-1.173179	0.348683	-0.031896	-0.066272	0.934350
47914	-0.481392	-2.126169	10.211988	0.462317	-0.551192	1.063905	-0.295590	0.262549	-1.169852	0.327952	-0.019767	-0.060777	0.942530
47915	-0.529876	-0.903739	7.957631	-0.138936	-0.550512	1.475788	-0.324701	0.262227	-1.163514	0.298972	-0.011976	-0.066603	0.951859
47916	0.511375	-1.205039	10.365503	-0.632116	-0.660807	1.314127	-0.354430	0.289065	-1.163934	0.272480	-0.004914	-0.082234	0.958628
47917	-0.020055	-0.940279	11.064586	0.035832	-0.458107	1.003760	-0.380620	0.303816	-1.161237	0.252131	0.002507	-0.084094	0.964029
47918	-1.031432	-1.541462	9.343311	0.000410	-0.241159	1.094617	-0.395330	0.310154	-1.156354	0.230238	0.005322	-0.085342	0.969370
47919	-0.115319	-1.274771	9.484966	-0.286369	-0.218792	1.388927	-0.410211	0.328957	-1.155979	0.202583	0.005898	-0.092139	0.974903
47920	0.694589	-0.968695	10.013055	-0.099914	-0.182781	1.149954	-0.422126	0.346955	-1.154436	0.179455	0.006940	-0.094943	0.979149
47921	0.452999	-0.943903	10.414702	0.073585	-0.108483	0.865458	-0.432923	0.352158	-1.153595	0.161965	0.007713	-0.094052	0.982274
47922	0.022595	-0.898405	9.486360	0.269869	-0.057401	0.806398	-0.438055	0.355682	-1.153421	0.145591	0.008203	-0.089052	0.985295
47923	-0.160431	-1.028014	9.038769	0.056363	-0.139968	0.835315	-0.447922	0.364750	-1.148642	0.128550	0.009643	-0.088463	0.987702
47924	-0.267138	-1.607640	9.959474	0.066854	-0.216258	0.832233	-0.456438	0.373141	-1.146632	0.111314	0.012622	-0.087850	0.989814
47925	-0.310310	-1.686147	9.607268	0.110126	-0.227942	1.031233	-0.466162	0.379843	-1.144117	0.090143	0.015533	-0.086395	0.992053
47926	0.471623	-1.805509	9.333654	0.033629	-0.223963	1.133411	-0.475617	0.386533	-1.141332	0.066885	0.018081	-0.086464	0.993843
47927	0.534377	-1.631978	9.579821	-0.005324	-0.282190	1.030337	-0.487516	0.399253	-1.138868	0.045600	0.021870	-0.087285	0.994899
47928	0.519288	-1.685634	9.834941	0.038017	-0.256886	1.028866	-0.498886	0.415320	-1.134255	0.024289	0.025223	-0.087198	0.995575
47929	0.370103	-1.758757	9.715362	0.080265	-0.247860	0.965441	-0.508893	0.426116	-1.130374	0.004283	0.028478	-0.086177	0.995864
47930	0.683014	-1.634111	9.817910	0.105456	-0.230950	0.866535	-0.518355	0.435371	-1.127916	-0.013792	0.031597	-0.084581	0.995820
47931	0.537010	-1.743590	9.708333	0.145637	-0.207192	0.781980	-0.524582	0.443923	-1.122924	-0.030113	0.034331	-0.082094	0.995578
47932	0.451179	-1.827698	9.626890	0.122715	-0.219358	0.762405	-0.531340	0.449970	-1.119645	-0.046092	0.037377	-0.080037	0.995024
47933	0.828382	-1.665483	9.603539	0.096752	-0.206184	0.725188	-0.539587	0.458629	-1.117220	-0.061227	0.040203	-0.078454	0.994223
47934	1.046515	-1.637229	9.783350	0.207200	-0.220655	0.629907	-0.546072	0.463566	-1.115345	-0.074619	0.043354	-0.074569	0.993475
47935	1.003561	-1.681714	9.714962	0.250719	-0.200636	0.554154	-0.553093	0.467755	-1.111305	-0.086446	0.046135	-0.069769	0.992739
47936	1.136413	-1.771549	9.772678	0.283002	-0.191713	0.492400	-0.559835	0.468222	-1.106296	-0.097116	0.048774	-0.064275	0.991997
47937	1.238859	-1.590061	9.591495	0.156676	-0.087837	0.455512	-0.564426	0.471113	-1.103828	-0.106718	0.049650	-0.061464	0.991145
47938	0.999260	-1.706067	9.734272	0.142847	0.030196	0.387319	-0.564973	0.473750	-1.106739	-0.114846	0.048282	-0.059087	0.990448
47939	0.466801	-2.041076	9.388246	0.045179	0.049978	0.343075	-0.566065	0.478311	-1.106305	-0.121929	0.046805	-0.058711	0.989695
47940	1.399680	-1.402647	9.513166	-0.072081	0.036380	0.280500	-0.566216	0.484024	-1.107483	-0.127701	0.045944	-0.060495	0.988899
47941	1.521523	-1.388265	9.812901	-0.006591	0.127697	0.134498	-0.563671	0.489100	-1.108441	-0.130502	0.043337	-0.061145	0.988611
47942	0.578664	-1.325303	9.424795	0.036825	0.156477	0.133264	-0.560179	0.493300	-1.109301	-0.133316	0.039997	-0.060947	0.988389
47943	0.426013	-1.245559	9.173960	-0.029532	0.119033	0.185897	-0.558839	0.495673	-1.108830	-0.137123	0.037551	-0.062067	0.987894
47944	0.653396	-1.391899	9.644253	-0.149059	0.128915	0.213821	-0.555084	0.502163	-1.110711	-0.141398	0.035158	-0.065530	0.987156
47945	0.888690	-1.232224	9.948780	0.082313	0.065431	0.164566	-0.552407	0.508205	-1.110547	-0.144919	0.033484	-0.064265	0.986786
47946	1.004247	-1.026254	9.469303	0.120286	0.002929	0.080276	-0.551060	0.508695	-1.114642	-0.146926	0.032987	-0.061956	0.986654
47947	0.870971	-1.101470	9.769106	0.016179	-0.051671	0.059291	-0.552141	0.509199	-1.110790	-0.148468	0.033978	-0.061555	0.986415
47948	0.876988	-1.089175	10.216964	0.104208	-0.139730	-0.052403	-0.554973	0.509444	-1.106244	-0.148019	0.036503	-0.059051	0.986545
47949	0.658628	-0.813939	10.347813	0.210138	-0.155063	-0.079542	-0.557924	0.504301	-1.102008	-0.147081	0.039136	-0.054384	0.986853
47950	0.604404	-0.664419	10.239097	0.210981	-0.078148	-0.097604	-0.560062	0.498086	-1.101366	-0.145753	0.040179	-0.049917	0.987244
47951	-0.001159	-0.845374	9.973922	0.140240	-0.038505	-0.001061	-0.561671	0.495360	-1.098568	-0.146181	0.040609	-0.047006	0.987306
47952	0.389822	-0.835901	9.511601	0.028740	-0.049774	0.129286	-0.562753	0.496189	-1.096481	-0.149151	0.041403	-0.046402	0.986857
47953	0.749480	-0.819620	9.917321	-0.003373	-0.067415	0.113954	-0.562221	0.498555	-1.094909	-0.151758	0.042707	-0.046322	0.986408
47954	0.699950	-0.803550	9.684574	0.087948	-0.037118	0.070246	-0.564382	0.500015	-1.094427	-0.153603	0.043125	-0.044539	0.986186
47955	0.627447	-0.644689	9.218941	0.122717	0.050525	0.132821	-0.563841	0.499453	-1.095270	-0.156581	0.041699	-0.042333	0.985876
47956	0.408537	-0.595245	9.284070	-0.087927	0.096606	0.210299	-0.558604	0.506254	-1.099753	-0.160922	0.039909	-0.044548	0.985153
47957	0.304286	-0.665078	9.599167	-0.000870	0.076932	0.316554	-0.553639	0.513397	-1.100398	-0.167385	0.038158	-0.044992	0.984125
47958	-0.129330	-0.974017	9.251163	-0.029585	0.084858	0.451895	-0.551095	0.519231	-1.103379	-0.176519	0.036196	-0.046204	0.982546
47959	0.622455	-1.067158	9.573447	-0.146265	0.138581	0.650622	-0.544936	0.532792	-1.106287	-0.189352	0.033410	-0.049973	0.980068
47960	0.856775	-1.310474	10.092832	-0.032387	0.109833	0.558797	-0.537701	0.546829	-1.106326	-0.200493	0.030835	-0.051395	0.977860
47961	0.465617	-1.186508	9.807861	0.090523	0.088378	0.604221	-0.535037	0.557294	-1.106973	-0.212556	0.028160	-0.050294	0.975447
47962	0.304743	-1.412794	9.624081	0.091241	0.085675	0.712997	-0.528863	0.565712	-1.108684	-0.226739	0.025397	-0.049274	0.972377
47963	0.371780	-1.455333	9.094436	0.091092	0.062578	0.783575	-0.522287	0.575116	-1.110367	-0.242227	0.023040	-0.048157	0.968750
47964	0.055401	-1.665021	8.891314	-0.091048	0.046607	0.862551	-0.515324	0.589714	-1.109838	-0.259113	0.021759	-0.050534	0.964279
47965	0.712649	-2.245416	9.199929	-0.276410	-0.006784	1.054230	-0.508777	0.608745	-1.110117	-0.279556	0.022324	-0.056322	0.958216
47966	0.765280	-2.729855	10.524426	-0.555128	-0.351489	0.913211	-0.501859	0.637738	-1.105435	-0.297408	0.031138	-0.065384	0.952000
47967	-0.089507	-2.157783	11.309967	-0.056648	-0.531601	0.815634	-0.507593	0.661224	-1.095596	-0.313825	0.040610	-0.063914	0.946456
47968	0.008214	-0.855097	8.277103	0.008688	-0.401286	0.959007	-0.508974	0.671302	-1.087744	-0.332718	0.046925	-0.061997	0.939815
47969	-0.105841	-0.779352	9.476705	-0.462483	-0.261966	1.133462	-0.504870	0.694928	-1.081565	-0.354089	0.053548	-0.070083	0.931044
47970	-0.508901	-1.728452	10.920718	-0.308092	-0.295578	1.107302	-0.498209	0.719574	-1.072926	-0.374937	0.059668	-0.074897	0.922091
47971	0.551916	-1.718931	10.746170	-0.232966	-0.358830	1.248356	-0.495706	0.737508	-1.064728	-0.398364	0.066132	-0.078059	0.911504
47972	1.262279	-1.002095	9.977767	-0.040264	-0.289226	1.053857	-0.488616	0.754265	-1.059353	-0.418112	0.070063	-0.077873	0.902336
47973	0.993391	-0.968186	9.468532	0.000721	-0.167537	0.855916	-0.478160	0.772234	-1.054524	-0.434030	0.071739	-0.077653	0.894674
47974	0.440648	-1.211280	9.419700	0.033230	-0.080738	0.699340	-0.471984	0.779745	-1.053807	-0.446911	0.071802	-0.077363	0.888330
47975	0.328536	-1.402660	9.547700	-0.030572	-0.037092	0.602200	-0.463379	0.786477	-1.052597	-0.457864	0.071771	-0.078404	0.882645
47976	0.419965	-1.318425	9.867640	-0.004204	-0.062357	0.518986	-0.457061	0.792073	-1.055220	-0.467317	0.072090	-0.078658	0.877628
47977	0.179007	-1.429643	9.610720	0.036573	-0.075301	0.372337	-0.453832	0.793727	-1.056296	-0.474284	0.072423	-0.077784	0.873933
47978	0.226952	-1.644836	9.618629	-0.046313	-0.100770	0.439103	-0.448869	0.801524	-1.054463	-0.482268	0.073937	-0.078279	0.869381
47979	0.316533	-1.888410	9.584699	-0.090471	-0.126933	0.403425	-0.446459	0.806534	-1.052418	-0.489603	0.076304	-0.079155	0.864986
47980	0.605124	-1.917174	9.458961	-0.106544	-0.089758	0.405321	-0.443785	0.812936	-1.049375	-0.496805	0.078253	-0.080745	0.860547
47981	0.590995	-1.941710	9.434639	-0.082099	-0.023186	0.310348	-0.438139	0.817266	-1.045751	-0.502316	0.078891	-0.082336	0.857132
47982	0.340035	-2.218150	9.571056	0.022985	-0.041275	0.214261	-0.436262	0.820633	-1.045800	-0.506326	0.079011	-0.081874	0.854803
47983	0.180560	-2.235605	9.614441	0.079863	-0.059179	0.238229	-0.433442	0.823988	-1.046270	-0.510886	0.078738	-0.080227	0.852267
47984	0.391859	-2.367713	9.686921	0.107867	-0.076534	0.231091	-0.431280	0.822257	-1.047308	-0.515352	0.078567	-0.077978	0.849800
47985	0.223991	-2.487309	9.497306	0.122022	-0.062516	0.243648	-0.429122	0.821652	-1.047899	-0.520043	0.077908	-0.075615	0.847212
47986	0.281861	-2.447399	9.655258	0.040824	-0.085442	0.280360	-0.428713	0.819901	-1.046322	-0.525205	0.078505	-0.074479	0.844067
47987	0.203192	-2.536239	9.509073	0.148246	-0.062962	0.306504	-0.424266	0.820099	-1.047050	-0.530961	0.077471	-0.071808	0.840787
47988	-0.003443	-2.336113	9.041419	0.152426	-0.031350	0.358928	-0.421573	0.820873	-1.046374	-0.537488	0.075862	-0.069475	0.836974
47989	0.064187	-1.997381	9.572962	0.046883	-0.036656	0.466379	-0.416183	0.821052	-1.047251	-0.545660	0.075223	-0.069047	0.831763
47990	0.412776	-2.503159	10.848926	0.158555	-0.149056	0.305906	-0.411066	0.822310	-1.045358	-0.551408	0.075550	-0.065249	0.828242
47991	0.544029	-2.250872	9.493307	0.364539	-0.106074	0.219296	-0.412527	0.815656	-1.051018	-0.555972	0.072916	-0.058437	0.825932
47992	0.813732	-2.141572	9.630755	0.079896	-0.204270	0.210635	-0.413319	0.810410	-1.050633	-0.560029	0.075159	-0.055158	0.823211
47993	0.818743	-1.791899	9.589754	0.221780	-0.127425	0.100163	-0.414255	0.807697	-1.049072	-0.562403	0.074610	-0.050295	0.821953
47994	0.747994	-1.518850	9.633670	0.153220	-0.096374	0.043569	-0.416264	0.803630	-1.049316	-0.563679	0.074435	-0.046762	0.821303
47995	0.591340	-1.577540	9.542640	0.163494	-0.054518	-0.063950	-0.417188	0.797257	-1.049239	-0.563178	0.073500	-0.043426	0.821914
47996	0.416217	-1.709413	9.280675	0.124246	0.005626	-0.065406	-0.420675	0.791357	-1.048571	-0.562515	0.072076	-0.041356	0.822601
47997	0.355675	-1.528393	9.672256	0.115492	0.044881	-0.001532	-0.422274	0.785426	-1.048471	-0.562877	0.069984	-0.040038	0.822598
47998	0.439868	-1.623977	9.634636	0.248059	0.002814	-0.052676	-0.422121	0.779303	-1.047989	-0.562584	0.067198	-0.035919	0.823221
47999	0.859327	-1.393021	9.612063	0.123184	0.016234	-0.025676	-0.423729	0.776217	-1.048071	-0.562573	0.065517	-0.034123	0.823441
48000	0.809791	-1.427884	9.822653	0.211697	0.003899	-0.107690	-0.424519	0.770141	-1.048668	-0.561307	0.063158	-0.030542	0.824629
48001	0.497881	-1.387448	9.545560	0.207668	0.049451	-0.082583	-0.427997	0.761579	-1.049588	-0.560430	0.060024	-0.027658	0.825560
48002	0.463630	-1.405087	9.332795	0.185567	0.059401	-0.061357	-0.429326	0.755991	-1.052347	-0.559836	0.057013	-0.025187	0.826256
48003	0.483247	-1.200824	9.160934	0.138495	0.049897	-0.052734	-0.430929	0.751414	-1.055480	-0.559354	0.054633	-0.023505	0.826792
48004	0.352869	-1.120577	9.825570	0.077042	-0.007459	-0.055052	-0.432532	0.746593	-1.054253	-0.558768	0.053938	-0.022087	0.827273
48005	0.301582	-1.208895	9.911327	0.119348	0.004464	-0.019467	-0.436024	0.742667	-1.052974	-0.558831	0.052499	-0.020268	0.827370
48006	0.957616	-1.133928	9.372390	-0.025039	0.075599	0.075882	-0.434405	0.741394	-1.048666	-0.560262	0.051515	-0.021606	0.826430
48007	1.348554	-0.777228	9.555025	-0.179271	0.166858	0.001614	-0.431854	0.744420	-1.046959	-0.560282	0.050765	-0.026537	0.826319
48008	1.538677	-1.205830	10.257410	-0.198505	0.221843	-0.213851	-0.431055	0.747136	-1.042376	-0.556636	0.049451	-0.032085	0.828662
48009	1.105067	-0.949064	10.415494	-0.124091	0.150119	-0.452697	-0.431054	0.746553	-1.041712	-0.549143	0.048681	-0.035415	0.833558
48010	0.646502	-0.697634	10.312860	0.016280	0.068858	-0.499540	-0.435088	0.743627	-1.040121	-0.541011	0.047719	-0.035409	0.838914
48011	0.796649	-0.566322	9.570200	0.042746	0.035518	-0.652637	-0.440186	0.736117	-1.041944	-0.530289	0.047168	-0.034455	0.845802
48012	0.768669	-0.671254	9.257177	-0.084192	0.020934	-0.753895	-0.447444	0.729433	-1.040437	-0.517673	0.048237	-0.035382	0.853484
48013	0.801901	-0.607512	9.438268	-0.157188	0.065349	-0.776840	-0.452951	0.723487	-1.041931	-0.504412	0.049349	-0.037951	0.861216
48014	0.742795	-0.907095	10.317395	-0.155409	0.043944	-0.916652	-0.458868	0.719157	-1.039135	-0.488678	0.050864	-0.040155	0.870054
48015	0.314864	-0.642992	10.018203	0.036057	0.086071	-0.866183	-0.466924	0.708967	-1.038825	-0.473767	0.049743	-0.039419	0.878360
48016	0.826831	-0.665340	9.292621	-0.059356	0.111008	-0.792154	-0.469311	0.696563	-1.040565	-0.459977	0.048991	-0.040717	0.885643
48017	0.622257	-0.712734	9.447992	-0.099017	0.160186	-0.781312	-0.474009	0.690271	-1.040168	-0.446122	0.047737	-0.043076	0.892659
48018	0.569208	-1.092416	9.437192	-0.064021	0.194936	-0.736748	-0.475464	0.681204	-1.039762	-0.433015	0.045474	-0.045247	0.899101
48019	0.654268	-1.246258	9.306152	-0.154848	0.191726	-0.638046	-0.475452	0.677397	-1.040978	-0.421462	0.043991	-0.049009	0.904452
48020	1.296681	-1.528289	9.872055	-0.243380	0.231380	-0.687721	-0.474362	0.673735	-1.043431	-0.408850	0.042541	-0.054748	0.909964
48021	1.245997	-1.745248	10.103242	-0.067431	0.193289	-0.812938	-0.473811	0.669789	-1.045340	-0.394004	0.040567	-0.056749	0.916458
48022	1.020924	-1.807628	9.812738	-0.069389	0.206248	-0.871151	-0.472167	0.661471	-1.049724	-0.378022	0.038329	-0.058927	0.923124
48023	0.931303	-1.916062	9.911915	-0.055689	0.187121	-0.848223	-0.472546	0.653121	-1.050673	-0.362318	0.036443	-0.060614	0.929367
48024	0.915167	-1.795025	9.404963	0.010866	0.164689	-0.781841	-0.471844	0.644058	-1.052614	-0.347873	0.034258	-0.061026	0.934926
48025	0.955505	-1.874407	9.397171	-0.002796	0.131719	-0.747621	-0.472892	0.634298	-1.053328	-0.333967	0.032921	-0.061391	0.940007
48026	0.957092	-1.672937	8.870898	0.081244	0.103758	-0.595471	-0.469897	0.624817	-1.057902	-0.322989	0.031167	-0.060158	0.943974
48027	0.935322	-1.622398	8.436526	0.019024	0.074134	-0.426099	-0.468260	0.618281	-1.059499	-0.315130	0.030399	-0.059936	0.946666
48028	0.991474	-1.473257	8.740450	-0.146196	0.006276	-0.183071	-0.466909	0.617913	-1.063349	-0.311865	0.031432	-0.062629	0.947539
48029	1.302174	-1.865680	9.479964	-0.266811	-0.058211	-0.060161	-0.465042	0.624065	-1.060987	-0.310894	0.034570	-0.067215	0.947434
48030	0.589235	-1.800735	11.301622	-0.434272	-0.206528	-0.088047	-0.465066	0.631507	-1.057196	-0.309484	0.041308	-0.074095	0.947113
48031	-0.705821	-1.494057	11.442523	-0.067780	-0.258631	0.199479	-0.470476	0.636823	-1.048223	-0.313851	0.046581	-0.073880	0.945447
48032	-1.038792	-1.344905	9.789369	0.004635	-0.335289	0.445096	-0.471168	0.642583	-1.044752	-0.323045	0.052237	-0.072100	0.942186
48033	-1.471278	-1.347937	9.429461	-0.296100	-0.376660	0.647330	-0.475645	0.651634	-1.038535	-0.335709	0.060432	-0.075890	0.936957
48034	-1.002102	-1.844257	10.576650	-0.252253	-0.429416	0.712442	-0.475963	0.666646	-1.030127	-0.349627	0.069084	-0.078591	0.931027
48035	-1.211746	-1.547033	10.536678	-0.029497	-0.320883	0.713870	-0.478830	0.678244	-1.025075	-0.363625	0.074130	-0.077893	0.925318
48036	-0.716946	-1.224816	11.156083	0.039531	-0.065468	0.765976	-0.474421	0.690886	-1.023352	-0.378184	0.073855	-0.077822	0.919492
48037	-0.661366	-1.071012	9.774812	0.317427	0.147060	0.678930	-0.465942	0.695038	-1.027139	-0.391157	0.067568	-0.074095	0.914845
48038	-0.099252	-0.992955	8.679279	0.084005	0.150886	0.660440	-0.456244	0.696825	-1.028150	-0.403351	0.063168	-0.074632	0.909806
48039	0.130582	-0.998430	9.280989	0.067760	0.042460	0.438611	-0.446554	0.701330	-1.030029	-0.411631	0.061035	-0.074260	0.906267
48040	-0.729736	-1.305322	9.668558	0.275661	-0.029693	0.189684	-0.443582	0.699022	-1.031504	-0.415724	0.059026	-0.069254	0.904927
48041	-0.840314	-1.236931	9.621317	0.164240	0.003588	0.459214	-0.440474	0.697077	-1.036518	-0.424501	0.056721	-0.066830	0.901174
48042	-0.199882	-1.324801	10.019587	0.154652	0.006593	0.480274	-0.436846	0.700413	-1.036998	-0.433571	0.054651	-0.064643	0.897135
48043	-0.016558	-1.299638	9.902248	0.194030	0.017244	0.422962	-0.431457	0.701308	-1.038124	-0.441627	0.051846	-0.061743	0.893569
48044	0.094668	-1.414153	9.863194	0.213674	0.032987	0.296683	-0.429021	0.698167	-1.039893	-0.447368	0.049009	-0.058523	0.891086
48045	-0.123853	-1.328331	9.513997	0.243385	0.000394	0.257721	-0.427123	0.694780	-1.042755	-0.452481	0.046249	-0.054415	0.888910
48046	-0.037786	-1.523420	9.441075	0.155467	-0.093940	0.231194	-0.423619	0.694697	-1.042662	-0.457102	0.046270	-0.051013	0.886744
48047	0.259689	-1.333493	9.672654	0.116236	-0.146987	0.206783	-0.423616	0.693558	-1.042563	-0.461310	0.047335	-0.047787	0.884686
48048	0.515868	-1.253556	9.947128	0.271574	-0.177101	0.112414	-0.426027	0.688484	-1.041880	-0.463988	0.047867	-0.041452	0.883576
48049	0.015227	-1.252977	9.517696	0.275664	-0.143163	0.034081	-0.430184	0.681779	-1.042595	-0.465250	0.047552	-0.035281	0.883197
48050	-0.103180	-1.337630	9.861360	0.049945	-0.081872	0.138993	-0.431521	0.678416	-1.043235	-0.468078	0.048450	-0.033768	0.881712
48051	0.793925	-1.093135	9.983339	0.092283	0.073498	0.129300	-0.430439	0.676969	-1.043158	-0.470680	0.045954	-0.032967	0.880490
48052	0.834555	-0.733123	9.774838	0.073615	0.160159	0.034297	-0.425851	0.675214	-1.045589	-0.471510	0.042434	-0.033208	0.880213
48053	0.455875	-0.468099	9.727515	0.189648	0.141420	-0.067939	-0.423012	0.672786	-1.047885	-0.470657	0.037968	-0.031123	0.880949
48054	-0.090722	-0.580018	9.384186	0.143640	0.102723	-0.102677	-0.422184	0.666569	-1.050144	-0.469160	0.034887	-0.029477	0.881931
48055	0.220394	-0.508746	10.115399	0.036384	0.104483	-0.065075	-0.420022	0.664999	-1.051995	-0.468256	0.032498	-0.029739	0.882494
48056	0.122052	-0.491145	9.784850	0.229444	0.101188	-0.082144	-0.418785	0.657390	-1.055943	-0.467160	0.028629	-0.026578	0.883309
48057	-0.067566	-0.494607	9.581655	0.101860	0.056117	-0.029741	-0.418361	0.651019	-1.057246	-0.466942	0.026451	-0.025247	0.883531
48058	0.669963	-0.367093	9.853690	0.113089	0.058371	-0.114737	-0.415793	0.648707	-1.058171	-0.465214	0.024440	-0.023726	0.884542
48059	0.283047	-0.536772	9.823837	0.113322	0.108010	-0.181516	-0.415777	0.643660	-1.061065	-0.462281	0.021336	-0.022576	0.886189
48060	0.187733	-0.662344	9.547422	0.103739	0.090368	-0.262961	-0.414417	0.639674	-1.062029	-0.457891	0.018913	-0.021451	0.888548
48061	0.316775	-0.526450	9.824795	0.087893	0.051548	-0.351708	-0.414930	0.631188	-1.063118	-0.451919	0.017138	-0.020169	0.891666
48062	0.105116	-0.620123	9.746785	0.114849	0.050765	-0.383403	-0.416796	0.624417	-1.063315	-0.445366	0.015369	-0.018437	0.895027
48063	-0.084945	-0.570164	9.740576	0.030946	0.087868	-0.402839	-0.417315	0.618269	-1.067195	-0.438398	0.013472	-0.018499	0.898490
48064	0.140561	-0.432534	9.876454	0.049107	0.128935	-0.402577	-0.417029	0.612591	-1.067655	-0.431396	0.010895	-0.018627	0.901905
48065	0.028920	-0.339906	9.646039	0.079398	0.080967	-0.466417	-0.416466	0.604945	-1.069275	-0.423232	0.008738	-0.017749	0.905805
48066	-0.244011	-0.359406	9.820768	0.042385	0.065544	-0.431212	-0.418597	0.596761	-1.069516	-0.415675	0.007366	-0.017448	0.909316
48067	-0.218111	-0.339527	9.705861	0.019501	0.081863	-0.379906	-0.418844	0.589417	-1.071116	-0.409012	0.005659	-0.017686	0.912340
48068	-0.070986	-0.302869	9.710099	-0.007544	0.051509	-0.383756	-0.417756	0.586115	-1.070690	-0.402266	0.004938	-0.018188	0.915329
48069	-0.092209	-0.201285	9.771273	0.003143	0.039111	-0.382034	-0.418416	0.581651	-1.073557	-0.395532	0.004153	-0.018373	0.918259
48070	-0.170431	-0.207586	9.520963	-0.024404	0.050629	-0.426227	-0.419340	0.575427	-1.073748	-0.387960	0.003595	-0.019173	0.921470
48071	-0.145550	-0.192536	9.820124	-0.130598	-0.026260	-0.373137	-0.418933	0.574207	-1.070516	-0.381360	0.005055	-0.021310	0.924167
48072	-0.596092	-0.181275	9.972320	-0.193145	-0.038681	-0.324693	-0.422704	0.573151	-1.070233	-0.375635	0.007402	-0.024540	0.926413
48073	-0.608827	0.012737	10.235273	-0.131203	-0.016863	-0.214745	-0.423239	0.571855	-1.068904	-0.371932	0.008593	-0.026770	0.927834
48074	-0.311456	-0.110560	9.990150	-0.012752	-0.001139	-0.198414	-0.424586	0.571614	-1.069442	-0.368536	0.008835	-0.026954	0.929181
48075	0.029029	-0.101990	9.649062	-0.021162	-0.041389	-0.227055	-0.425654	0.568226	-1.069267	-0.364624	0.009665	-0.026936	0.930715
48076	0.068475	-0.203201	9.988065	-0.035329	-0.048346	-0.237766	-0.429422	0.566319	-1.069011	-0.360504	0.010971	-0.027185	0.932297
48077	-0.168178	-0.280349	9.774353	0.008898	-0.004468	-0.200155	-0.430759	0.562918	-1.068014	-0.357067	0.010885	-0.026861	0.933629
48078	-0.089449	-0.400346	9.387684	-0.068709	-0.039825	-0.163496	-0.431156	0.560189	-1.066323	-0.354309	0.012227	-0.027815	0.934635
48079	0.145760	-0.473727	9.727670	-0.145906	-0.023368	-0.135399	-0.432776	0.561056	-1.065320	-0.352048	0.013568	-0.030258	0.935394
48080	0.427169	-0.599709	9.782996	-0.097107	0.008183	-0.171349	-0.435072	0.562519	-1.064837	-0.349099	0.014221	-0.032077	0.936429
48081	0.449719	-0.643002	9.743090	-0.077685	0.015801	-0.256998	-0.434125	0.561674	-1.066104	-0.344544	0.014460	-0.033473	0.938062
48082	0.622531	-0.693285	9.657293	-0.109893	0.027112	-0.329555	-0.434524	0.559699	-1.066300	-0.338599	0.014947	-0.035618	0.940138
48083	0.613341	-0.846400	9.617242	-0.100382	0.072695	-0.407907	-0.435466	0.559105	-1.064260	-0.331130	0.014422	-0.037770	0.942718
48084	0.497572	-0.870347	9.645164	-0.129904	0.096450	-0.444069	-0.436801	0.554846	-1.063017	-0.322933	0.013816	-0.040721	0.945445
48085	0.302125	-0.990392	9.928954	-0.186500	0.100443	-0.481311	-0.436258	0.553433	-1.063889	-0.313978	0.013414	-0.044660	0.948285
48086	0.190236	-1.176901	10.158032	-0.134812	0.109259	-0.460732	-0.434899	0.550021	-1.065107	-0.305395	0.012614	-0.047770	0.950943
48087	0.151208	-1.201912	9.921103	-0.044602	0.075663	-0.473910	-0.435159	0.546913	-1.065615	-0.296582	0.011819	-0.048874	0.953683
48088	0.020462	-1.228575	9.794518	-0.054881	0.070827	-0.426200	-0.434607	0.542816	-1.067119	-0.288672	0.011225	-0.050231	0.956044
48089	0.123712	-1.323824	9.653964	-0.065885	0.105115	-0.378290	-0.434730	0.539160	-1.068602	-0.281608	0.009910	-0.051950	0.958071
48090	0.129282	-1.338274	9.791463	-0.086539	0.137751	-0.374614	-0.434587	0.536340	-1.069650	-0.274572	0.008160	-0.054300	0.959998
48091	-0.359557	-1.347126	9.969115	0.001211	0.134507	-0.358342	-0.429311	0.529648	-1.068155	-0.267838	0.005901	-0.054918	0.961879
48092	-0.147163	-1.309289	9.927201	-0.040643	0.041788	-0.290156	-0.429028	0.525112	-1.068851	-0.262516	0.005647	-0.055880	0.963292
48093	0.285287	-1.403432	9.661931	0.009391	-0.022639	-0.219770	-0.430369	0.522680	-1.066730	-0.258605	0.006242	-0.055532	0.964365
48094	-0.177598	-1.324463	9.403988	0.016169	-0.050369	-0.140254	-0.432646	0.518067	-1.067672	-0.256276	0.007298	-0.054934	0.965014
48095	-0.371376	-1.327896	10.185269	-0.065410	-0.127672	-0.133908	-0.437495	0.517308	-1.066821	-0.254120	0.010205	-0.055522	0.965524
48096	-0.162721	-1.086190	10.247625	0.101193	-0.108318	-0.067897	-0.442339	0.514870	-1.067116	-0.253268	0.011871	-0.052997	0.965870
48097	-0.493576	-0.305714	9.415493	0.195224	-0.021579	-0.236730	-0.445414	0.506696	-1.066799	-0.249060	0.011492	-0.049038	0.967178
48098	-1.536736	0.151294	10.453708	-0.007628	0.168254	-0.361506	-0.443108	0.501653	-1.066034	-0.242209	0.008644	-0.049933	0.968900
48099	-1.662565	-0.011320	9.490541	0.123827	0.398133	-0.050137	-0.435678	0.495874	-1.069312	-0.241160	0.000216	-0.049387	0.969228
48100	0.582627	-0.727976	9.848918	0.033056	0.274673	-0.044611	-0.426242	0.495417	-1.071349	-0.240326	-0.005209	-0.050061	0.969387
48101	-0.793027	-0.934958	10.386025	0.341110	0.305330	-0.318984	-0.421362	0.486593	-1.075515	-0.234092	-0.012594	-0.044866	0.971097
48102	-2.058002	-0.834192	9.542391	0.426059	0.328990	-0.459725	-0.414038	0.471609	-1.079909	-0.225054	-0.020548	-0.038231	0.973379
48103	-1.061565	-0.333062	8.972168	-0.005378	0.406458	0.073176	-0.405795	0.464676	-1.083234	-0.226470	-0.028695	-0.040071	0.972770
48104	-0.873241	-0.832044	10.195014	0.187125	0.226966	-0.295196	-0.398504	0.460288	-1.085100	-0.220735	-0.033703	-0.037609	0.974025
48105	-1.201331	-0.638992	9.596097	0.149659	0.218032	-0.307670	-0.393890	0.449994	-1.086853	-0.214777	-0.038588	-0.035815	0.975243
48106	-1.552295	-0.645349	9.703334	0.172255	0.112162	-0.262229	-0.391968	0.438317	-1.087527	-0.209751	-0.041308	-0.033119	0.976320
48107	-1.543039	-0.441297	9.319310	0.097863	0.048375	-0.081636	-0.393835	0.431837	-1.087989	-0.208350	-0.042847	-0.031449	0.976609
48108	-1.752311	-0.605297	9.552453	0.066136	-0.039699	-0.054845	-0.400151	0.425544	-1.085935	-0.207550	-0.042293	-0.030018	0.976849
48109	-1.809602	-0.392691	9.638163	0.119319	-0.105287	0.098734	-0.408761	0.420629	-1.085857	-0.209745	-0.041069	-0.027160	0.976516
48110	-1.950337	-0.392823	9.585697	0.174309	-0.140894	0.190655	-0.420618	0.419567	-1.083295	-0.213701	-0.039130	-0.022987	0.975845
48111	-2.322401	-0.450555	9.593973	0.100790	-0.139308	0.316058	-0.436543	0.426878	-1.082462	-0.220150	-0.037330	-0.020200	0.974542
48112	-1.908113	-0.549846	9.684471	-0.040941	-0.079514	0.511288	-0.441187	0.447768	-1.084323	-0.230468	-0.035781	-0.020245	0.972211
48113	-1.248281	-0.790329	9.889494	-0.053464	-0.106044	0.502982	-0.437076	0.470161	-1.086239	-0.240616	-0.034048	-0.020498	0.969806
48114	-0.816676	-0.547004	9.953865	-0.070978	-0.024238	0.498040	-0.424741	0.492086	-1.094682	-0.250624	-0.033415	-0.021399	0.967271
48115	-0.551277	-0.699967	10.141308	-0.036950	0.039450	0.380031	-0.408064	0.504408	-1.103761	-0.258273	-0.034502	-0.022134	0.965202
48116	0.067679	-0.533384	9.952014	-0.097739	0.122474	0.311275	-0.388407	0.511552	-1.113042	-0.264590	-0.036476	-0.024418	0.963362
48117	-0.215132	-0.397758	9.513804	0.013860	0.114186	0.108301	-0.377878	0.506289	-1.117159	-0.266905	-0.039085	-0.024742	0.962612
48118	-0.486522	-0.562937	9.256357	-0.067200	-0.054816	0.082284	-0.375830	0.497593	-1.117874	-0.268865	-0.037690	-0.025657	0.962098
48119	-0.265495	-0.495745	9.830768	-0.184548	-0.080061	0.021572	-0.376098	0.496678	-1.114897	-0.269754	-0.035404	-0.028828	0.961846
48120	-0.137338	-0.546790	10.181744	-0.097008	-0.064947	-0.019643	-0.376102	0.498425	-1.116752	-0.269780	-0.033600	-0.030336	0.961857
48121	0.125293	-0.527498	9.814112	-0.051094	-0.079659	-0.055890	-0.377715	0.496381	-1.112704	-0.269084	-0.031928	-0.030981	0.962089
48122	-0.128124	-0.566074	9.907734	-0.076176	-0.094049	-0.130269	-0.379193	0.495478	-1.115173	-0.266984	-0.029608	-0.032004	0.962714
48123	-0.164707	-0.425927	9.953701	0.000726	-0.083333	-0.177698	-0.379053	0.493954	-1.116999	-0.263911	-0.028014	-0.031690	0.963619
48124	-0.201018	-0.227545	9.686282	-0.146781	-0.068574	-0.178060	-0.379182	0.491970	-1.117062	-0.260907	-0.025785	-0.034238	0.964412
48125	-0.117291	-0.643577	9.778655	-0.030580	-0.060746	-0.382755	-0.380526	0.490704	-1.116268	-0.253872	-0.024272	-0.034731	0.966309
48126	-0.716335	-0.314610	9.427982	0.014697	-0.062456	-0.156174	-0.382129	0.485947	-1.117769	-0.251200	-0.023012	-0.034189	0.967058
48127	-0.703163	-0.168658	9.915977	-0.096940	-0.035774	-0.050284	-0.382672	0.487243	-1.117993	-0.250595	-0.021886	-0.035910	0.967178
48128	-0.637506	-0.293701	9.962267	0.028078	-0.041821	-0.014578	-0.381452	0.485288	-1.120665	-0.250638	-0.021189	-0.035148	0.967211
48129	-1.137769	0.012830	10.050526	0.002168	-0.035364	0.181743	-0.380101	0.484424	-1.121528	-0.254476	-0.020751	-0.034826	0.966229
48130	0.266928	-0.816327	9.093618	0.056768	0.020416	0.104221	-0.379154	0.483289	-1.122531	-0.256757	-0.021488	-0.033774	0.965647
48131	-0.383417	-0.201727	9.651602	-0.052373	-0.005325	0.208139	-0.379025	0.485317	-1.124378	-0.261099	-0.021326	-0.034631	0.964455
48132	-0.303912	-0.282814	9.755761	-0.087920	0.022249	0.195811	-0.377421	0.489513	-1.123169	-0.265198	-0.021413	-0.036343	0.963271
48133	0.183722	-0.623519	10.057364	-0.160543	0.017250	0.015098	-0.374330	0.492401	-1.122156	-0.265842	-0.020936	-0.039461	0.962981
48134	-0.400642	-0.386512	9.936534	0.055205	-0.012300	-0.047946	-0.374596	0.491300	-1.123417	-0.265214	-0.020938	-0.038337	0.963200
48135	-0.206539	-0.538375	9.811233	0.055495	-0.022710	-0.094018	-0.374857	0.488439	-1.122278	-0.263695	-0.020736	-0.037110	0.963669
48136	-0.573451	-0.515918	9.655362	-0.032485	0.016702	0.006827	-0.373510	0.488720	-1.123513	-0.264139	-0.020873	-0.037806	0.963517
48137	-0.603992	-0.535874	9.835126	-0.020761	-0.010661	-0.033092	-0.371358	0.490062	-1.122266	-0.263817	-0.020546	-0.038085	0.963602
48138	-0.492690	-0.650385	9.820148	-0.003304	-0.009349	-0.079904	-0.372425	0.486254	-1.122378	-0.262597	-0.020269	-0.038116	0.963939
48139	-0.534173	-0.648719	9.741826	0.045567	-0.012238	-0.090367	-0.373638	0.486237	-1.120453	-0.261144	-0.020210	-0.037136	0.964374
48140	-0.497608	-0.533951	9.766156	0.013309	-0.031843	-0.099448	-0.374040	0.485395	-1.120475	-0.259562	-0.019574	-0.036738	0.964829
48141	-0.666141	-0.592848	9.749392	0.017137	-0.035161	-0.108258	-0.374164	0.482016	-1.121675	-0.257790	-0.018912	-0.036194	0.965338
48142	-0.612730	-0.596734	9.753468	-0.003768	-0.008911	-0.062195	-0.373897	0.482540	-1.120023	-0.256913	-0.018657	-0.036230	0.965575
48143	-0.591731	-0.676466	9.759528	-0.024019	-0.036945	-0.050063	-0.374974	0.482647	-1.123557	-0.256280	-0.017793	-0.036458	0.965751
48144	-0.620641	-0.681843	9.780348	-0.022618	-0.000953	0.004991	-0.375243	0.482196	-1.122203	-0.256699	-0.017644	-0.036874	0.965627
48145	-0.510948	-0.602174	9.715707	-0.001408	-0.002897	0.019165	-0.374705	0.482628	-1.123014	-0.257370	-0.017606	-0.036822	0.965451
48146	-0.485636	-0.635688	9.844326	-0.026883	-0.004293	-0.004802	-0.374574	0.483862	-1.121201	-0.257605	-0.017363	-0.037306	0.965374
48147	-0.490410	-0.645490	9.805737	-0.005282	-0.009425	-0.005648	-0.377677	0.484785	-1.121135	-0.257803	-0.017157	-0.037308	0.965324
48148	-0.502138	-0.669983	9.774265	-0.003242	-0.009192	-0.014477	-0.374576	0.484407	-1.120228	-0.257848	-0.016933	-0.037314	0.965316
48149	-0.432253	-0.654151	9.747402	-0.031290	0.000124	-0.041043	-0.376191	0.483580	-1.119690	-0.257364	-0.016746	-0.037883	0.965426
48150	-0.495292	-0.640721	9.824809	-0.021142	0.003150	-0.016226	-0.375117	0.484994	-1.120476	-0.257372	-0.016668	-0.038298	0.965409
48151	-0.446183	-0.673818	9.816936	-0.003599	0.006418	0.001522	-0.375381	0.483306	-1.120937	-0.257695	-0.016773	-0.038354	0.965319
48152	-0.466470	-0.630489	9.806357	0.012487	-0.007715	0.003253	-0.375651	0.483625	-1.122152	-0.258076	-0.016673	-0.038057	0.965231
48153	-0.528693	-0.670462	9.804749	0.008734	0.009809	0.012210	-0.374172	0.484726	-1.122133	-0.258599	-0.016914	-0.037890	0.965093
48154	-0.409283	-0.597903	9.701943	-0.004361	0.003935	0.029786	-0.374174	0.485259	-1.120615	-0.259492	-0.016972	-0.037970	0.964849
48155	-0.416943	-0.682999	9.808273	-0.028845	-0.004459	0.001368	-0.374177	0.486127	-1.121269	-0.259829	-0.016726	-0.038458	0.964744
48156	-0.572433	-0.642108	9.947634	0.036926	-0.015398	-0.037367	-0.373901	0.483818	-1.119982	-0.259428	-0.016574	-0.037664	0.964885
48157	-0.650054	-0.648378	9.887523	0.049171	0.014464	-0.018553	-0.377162	0.492873	-1.121288	-0.259340	-0.017090	-0.036755	0.964935
48158	-1.016616	-0.708417	10.088573	0.084314	0.115652	-0.036283	-0.376619	0.491621	-1.122973	-0.258853	-0.019714	-0.035726	0.965055
48159	-1.129353	-0.795369	10.677977	-0.024150	0.262508	0.208337	-0.367461	0.493817	-1.122736	-0.262987	-0.024831	-0.037448	0.963752
48160	-0.394672	-0.740883	9.587918	0.026191	0.099528	-0.086200	-0.365294	0.490219	-1.122878	-0.261548	-0.026805	-0.037493	0.964090
48161	-0.479756	-0.485093	9.588192	-0.067350	0.068807	-0.026564	-0.361789	0.490034	-1.124564	-0.261316	-0.027768	-0.039142	0.964059
48162	-0.586518	-0.690935	9.783871	-0.092997	0.084108	-0.007070	-0.361258	0.492574	-1.124351	-0.261478	-0.028880	-0.041361	0.963890
48163	-0.576609	-0.719899	9.668840	-0.102998	0.091833	-0.035340	-0.358424	0.491521	-1.124691	-0.261076	-0.030079	-0.043826	0.963854
48164	-0.688524	-0.683077	9.766237	-0.151664	0.093133	-0.032812	-0.355475	0.496576	-1.125108	-0.260763	-0.031037	-0.047237	0.963747
48165	-0.801886	-0.845370	9.682133	-0.132347	0.123807	-0.008651	-0.352513	0.497625	-1.124290	-0.260856	-0.032717	-0.050421	0.963505
48166	-0.487841	-0.766822	9.852469	-0.057086	0.034765	-0.012597	-0.347941	0.501267	-1.126682	-0.260933	-0.033062	-0.051691	0.963405
48167	0.276924	-0.544215	9.373532	-0.098209	-0.008776	-0.098042	-0.349021	0.502039	-1.128283	-0.259412	-0.032221	-0.053557	0.963742
48168	-0.619584	-0.618626	10.514144	0.401003	-0.330533	-0.112508	-0.352086	0.489941	-1.124134	-0.257683	-0.027793	-0.044165	0.964819
48169	-1.614605	-1.377191	9.906753	0.440587	-0.144601	-0.142757	-0.362014	0.475413	-1.124762	-0.255095	-0.027104	-0.034973	0.965903
48170	-0.791048	-0.408185	9.736943	0.076430	0.004298	-0.030001	-0.361461	0.470578	-1.125062	-0.254812	-0.027536	-0.033518	0.966017
48171	-0.575387	-0.535371	9.686745	0.098791	-0.017713	0.005251	-0.365217	0.464822	-1.124249	-0.255166	-0.027656	-0.031490	0.965989
48172	-0.775517	-0.475890	9.622378	0.030336	-0.025551	-0.061277	-0.364403	0.462965	-1.124592	-0.254313	-0.027258	-0.030791	0.966247
48173	-0.586232	-0.448151	9.873527	0.023224	-0.021947	-0.064861	-0.365084	0.465049	-1.121923	-0.253356	-0.026869	-0.030242	0.966527
48174	-0.648890	-0.505152	9.626485	-0.075958	-0.001739	-0.053528	-0.365893	0.465342	-1.121494	-0.252703	-0.026397	-0.031714	0.966664
48175	-0.760367	-0.465877	9.877946	-0.146478	0.002698	-0.041327	-0.363611	0.468447	-1.122922	-0.252274	-0.025644	-0.034561	0.966698
48176	-0.591491	-0.540493	9.927024	-0.012141	-0.012807	-0.087012	-0.366439	0.467667	-1.123187	-0.250939	-0.025255	-0.034759	0.967049
48177	-0.735671	-0.499424	9.811551	0.066700	-0.008953	-0.072562	-0.366162	0.465405	-1.123946	-0.249804	-0.025330	-0.033440	0.967387
48178	-0.524022	-0.650948	9.872151	0.055987	-0.000095	-0.074349	-0.364819	0.467144	-1.126772	-0.248690	-0.025537	-0.032379	0.967705
48179	-0.750425	-0.509416	9.681177	0.078809	0.005732	-0.051205	-0.364271	0.464252	-1.125098	-0.247950	-0.025969	-0.030893	0.967932
48180	-0.607966	-0.591792	9.758391	-0.004544	0.017810	-0.028433	-0.365620	0.464579	-1.125618	-0.247735	-0.026252	-0.031068	0.967974
48181	-0.701688	-0.518239	9.709220	-0.053343	0.024288	-0.019685	-0.365618	0.463715	-1.125100	-0.247662	-0.026408	-0.032225	0.967950
48182	-0.857328	-0.724983	9.771002	-0.154594	0.108814	-0.021189	-0.366732	0.475679	-1.125381	-0.247601	-0.027714	-0.035751	0.967806
48183	-1.479015	-0.571119	10.352599	0.008442	0.013051	0.023030	-0.364587	0.479658	-1.127598	-0.248329	-0.028020	-0.035650	0.967614
48184	-0.996192	-0.853771	9.498089	-0.105283	0.164003	0.064233	-0.360812	0.479275	-1.127108	-0.249835	-0.030697	-0.038449	0.967038
48185	-0.503545	-0.635963	10.310803	0.057090	0.048996	0.026738	-0.355966	0.481147	-1.126968	-0.250574	-0.031943	-0.037594	0.966840
48186	-0.349772	-0.652651	9.781218	0.157984	-0.112162	-0.037651	-0.358651	0.477342	-1.125558	-0.250176	-0.030518	-0.033983	0.967122
48187	-0.309062	-0.372803	9.091855	0.093880	-0.041228	-0.016184	-0.359178	0.473190	-1.123639	-0.250128	-0.030141	-0.031981	0.967215
48188	0.060048	-0.417092	9.038518	-0.090508	-0.009069	-0.048461	-0.361336	0.473615	-1.121416	-0.249599	-0.029461	-0.033699	0.967314
48189	0.392151	-0.017755	9.279210	-0.155139	-0.034277	-0.128487	-0.363362	0.475230	-1.121613	-0.247520	-0.027838	-0.036577	0.967792
48190	-1.871365	-0.282021	10.733182	-0.053735	-0.172711	-0.109132	-0.364157	0.470384	-1.120122	-0.245919	-0.024129	-0.036806	0.968291
48191	-0.770527	-0.713622	10.466896	0.103413	-0.107409	-0.320618	-0.368862	0.466549	-1.121557	-0.240030	-0.022272	-0.034407	0.969900
48192	-1.049067	-0.524575	9.416948	0.393243	-0.093889	0.020826	-0.373419	0.458434	-1.122313	-0.240714	-0.022331	-0.026304	0.969983
48193	-0.795811	-0.451996	9.486763	-0.155818	-0.032260	-0.033606	-0.374495	0.457396	-1.119331	-0.240445	-0.020913	-0.029175	0.969999
48194	-0.580757	-0.598567	9.889274	0.025773	-0.009678	-0.056813	-0.373550	0.456939	-1.118947	-0.239689	-0.020794	-0.028638	0.970204
48195	-0.672140	-0.537122	9.736751	-0.028858	0.014046	-0.028521	-0.374489	0.455550	-1.119390	-0.239436	-0.020893	-0.029277	0.970246
48196	-0.517543	-0.505180	9.774957	-0.016378	0.011351	-0.058594	-0.374633	0.458393	-1.119297	-0.238663	-0.020978	-0.029659	0.970423
48197	-0.492809	-0.519290	9.843227	0.001114	-0.005784	-0.042742	-0.374902	0.458083	-1.117938	-0.238133	-0.020824	-0.029630	0.970557
48198	-0.492279	-0.543555	9.857871	-0.004375	0.005596	-0.037381	-0.374355	0.455885	-1.121702	-0.237772	-0.020868	-0.029743	0.970641
48199	-0.477372	-0.572424	9.791141	-0.009746	-0.010364	-0.041037	-0.374631	0.458153	-1.121216	-0.237283	-0.020568	-0.029907	0.970762
48200	-0.594094	-0.555122	9.777799	0.005982	-0.010678	-0.023283	-0.376785	0.457347	-1.121080	-0.237214	-0.020353	-0.029736	0.970789
48201	-0.643003	-0.536591	9.756899	-0.012512	-0.011296	-0.004769	-0.375168	0.457468	-1.121778	-0.237430	-0.020050	-0.029940	0.970736
48202	-0.612739	-0.589446	9.796744	-0.009282	0.006097	0.012145	-0.376115	0.458483	-1.121734	-0.238038	-0.020110	-0.030131	0.970580
48203	-0.649782	-0.672657	9.820309	0.009358	-0.009926	0.019184	-0.377597	0.458388	-1.122265	-0.238709	-0.019957	-0.029919	0.970425
48204	-0.560928	-0.658925	9.647196	-0.022184	-0.001386	0.022660	-0.377867	0.458665	-1.121707	-0.239521	-0.019816	-0.030320	0.970215
48205	-0.443062	-0.591223	9.792336	-0.053540	-0.009404	0.049001	-0.378138	0.458943	-1.121149	-0.240794	-0.019387	-0.031329	0.969877
48206	-0.511484	-0.553615	9.852543	-0.032162	-0.023698	-0.012897	-0.378005	0.459817	-1.122214	-0.240933	-0.018743	-0.031829	0.969839
48207	-0.550184	-0.573750	9.750399	-0.029035	-0.025893	0.004792	-0.378145	0.461214	-1.121075	-0.241349	-0.018085	-0.032302	0.969732
48208	-0.495706	-0.611591	9.877538	-0.038169	-0.033162	0.008240	-0.379224	0.461671	-1.121321	-0.241912	-0.017242	-0.032866	0.969588
48209	-0.490883	-0.630939	9.747835	-0.014634	-0.025769	0.004828	-0.379497	0.462832	-1.122099	-0.242323	-0.016655	-0.033063	0.969489
48210	-0.491674	-0.592111	9.742703	-0.051849	-0.022000	-0.016484	-0.380442	0.463383	-1.120432	-0.242405	-0.015945	-0.033954	0.969450
48211	-0.403081	-0.639043	9.870958	-0.031706	-0.042742	-0.033372	-0.381927	0.463973	-1.119849	-0.242093	-0.014918	-0.034413	0.969528
48212	-0.434587	-0.659050	9.744961	-0.008911	-0.037814	-0.009388	-0.382734	0.463256	-1.118771	-0.242314	-0.014114	-0.034393	0.969485
48213	-0.358888	-0.677090	9.810011	-0.027159	-0.029333	0.001201	-0.384227	0.466817	-1.117682	-0.242661	-0.013388	-0.034821	0.969394
48214	-0.385062	-0.696984	9.838245	-0.013528	-0.011338	0.033191	-0.384227	0.466798	-1.116864	-0.243700	-0.013104	-0.035007	0.969130
48215	-0.315217	-0.686013	9.768086	-0.005935	-0.008255	0.019075	-0.385441	0.467100	-1.116430	-0.244372	-0.012897	-0.035124	0.968959
48216	-0.335668	-0.632975	9.767058	-0.008085	-0.000680	-0.000330	-0.385441	0.467441	-1.118876	-0.244752	-0.012823	-0.035265	0.968859
48217	-0.320055	-0.673954	9.847289	-0.007911	-0.003168	-0.007422	-0.386385	0.467141	-1.117237	-0.244908	-0.012680	-0.035449	0.968815
48218	-0.402951	-0.658471	9.789259	-0.003545	-0.002381	-0.002080	-0.385438	0.465974	-1.116876	-0.245258	-0.012593	-0.035495	0.968726
48219	-0.366448	-0.662661	9.809669	-0.002766	0.003662	-0.030338	-0.387323	0.465459	-1.117280	-0.244964	-0.012590	-0.035619	0.968796
48220	-0.376434	-0.645847	9.823681	0.011536	-0.017554	-0.030427	-0.386786	0.466295	-1.117123	-0.244789	-0.012263	-0.035305	0.968856
48221	-0.399184	-0.607423	9.769731	0.003488	0.002837	0.005046	-0.385840	0.465454	-1.118527	-0.245179	-0.012298	-0.035292	0.968757
48222	-0.423414	-0.607863	9.768991	0.017049	-0.008556	-0.032995	-0.387046	0.463191	-1.117767	-0.244937	-0.012171	-0.034916	0.968834
48223	-0.368320	-0.691829	9.800203	0.004309	-0.014103	-0.028659	-0.386647	0.464895	-1.118126	-0.244686	-0.011859	-0.034813	0.968905
48224	-0.392286	-0.697113	9.852469	-0.004889	0.005115	-0.017952	-0.388396	0.464083	-1.118132	-0.244745	-0.011899	-0.034925	0.968885
48225	-0.348394	-0.725459	9.757736	0.017323	0.004092	-0.040881	-0.386914	0.464365	-1.119505	-0.244240	-0.011993	-0.034666	0.969021
48226	-0.386220	-0.643599	9.808919	0.002633	0.003706	-0.030317	-0.387176	0.461494	-1.117957	-0.244057	-0.012034	-0.034628	0.969068
48227	-0.427227	-0.658913	9.774074	0.011448	0.003601	-0.023207	-0.388524	0.461642	-1.116844	-0.243897	-0.012102	-0.034477	0.969113
48228	-0.378843	-0.658037	9.751478	-0.000005	0.004674	0.001508	-0.387716	0.461753	-1.116304	-0.244333	-0.012171	-0.034488	0.969002
48229	-0.390304	-0.677658	9.835531	0.007513	0.003266	-0.010853	-0.388120	0.461626	-1.116576	-0.244413	-0.012222	-0.034410	0.968983
48230	-0.443506	-0.695625	9.759407	0.014743	-0.001970	-0.012618	-0.387850	0.461339	-1.116725	-0.244574	-0.012225	-0.034106	0.968953
48231	-0.407976	-0.648851	9.793847	-0.015296	-0.003412	-0.000354	-0.389200	0.462184	-1.115044	-0.244868	-0.012043	-0.034438	0.968870
48232	-0.417647	-0.653884	9.769515	0.006774	-0.003680	-0.017966	-0.388118	0.461052	-1.116322	-0.244921	-0.011971	-0.034281	0.968863
48233	-0.456107	-0.664289	9.804523	-0.015117	-0.005906	-0.007432	-0.389467	0.461329	-1.114659	-0.245079	-0.011740	-0.034601	0.968814
48234	-0.425616	-0.615183	9.793052	-0.002956	-0.007142	-0.025091	-0.388385	0.459702	-1.112950	-0.244991	-0.011548	-0.034618	0.968838
48235	-0.441750	-0.659176	9.778444	-0.004839	-0.016094	-0.023381	-0.390274	0.460622	-1.113990	-0.244845	-0.011163	-0.034693	0.968877
48236	-0.412886	-0.646513	9.788864	0.002447	-0.007928	0.008514	-0.390543	0.460531	-1.115901	-0.245408	-0.011006	-0.034593	0.968740
48237	-0.402563	-0.677885	9.789417	-0.001151	-0.002646	0.009420	-0.390814	0.460956	-1.115611	-0.245888	-0.010924	-0.034656	0.968617
48238	-0.365739	-0.696635	9.819577	-0.012837	-0.004496	0.008479	-0.391489	0.461171	-1.111910	-0.246445	-0.010758	-0.034869	0.968470
48239	-0.325394	-0.661921	9.767591	-0.007269	0.011641	0.005055	-0.389606	0.462272	-1.112306	-0.246831	-0.010918	-0.035123	0.968360
48240	-0.402533	-0.677883	9.799047	-0.005336	-0.000618	-0.002074	-0.390278	0.461717	-1.112180	-0.247183	-0.010857	-0.035212	0.968268
48241	-0.334951	-0.666948	9.779373	-0.003789	-0.004375	0.006733	-0.391485	0.460098	-1.114675	-0.247612	-0.010724	-0.035319	0.968156
48242	-0.383334	-0.675112	9.756284	-0.000423	-0.004570	0.015595	-0.392030	0.461814	-1.114613	-0.248300	-0.010623	-0.035290	0.967982
48243	-0.329927	-0.669281	9.820470	-0.014497	-0.004376	0.003161	-0.389738	0.461613	-1.114374	-0.248662	-0.010433	-0.035605	0.967879
48244	-0.334443	-0.691215	9.786794	-0.005845	-0.003744	0.016456	-0.391089	0.462650	-1.114870	-0.249375	-0.010322	-0.035685	0.967694
48245	-0.333913	-0.715481	9.801437	-0.016380	-0.002703	0.006706	-0.391359	0.462798	-1.114862	-0.249805	-0.010154	-0.036045	0.967572
48246	-0.339147	-0.696154	9.801131	-0.006633	-0.009012	-0.022478	-0.390823	0.464070	-1.115100	-0.249772	-0.009909	-0.036122	0.967580
48247	-0.377594	-0.711417	9.809695	-0.010751	0.006406	-0.000282	-0.392442	0.464527	-1.114794	-0.250058	-0.009940	-0.036421	0.967494
48248	-0.378294	-0.684731	9.756512	0.003034	-0.003841	-0.012681	-0.392574	0.463170	-1.111287	-0.250197	-0.009850	-0.036334	0.967463
48249	-0.385924	-0.663018	9.780187	0.005558	-0.005751	-0.006497	-0.391499	0.464461	-1.112895	-0.250368	-0.009725	-0.036257	0.967423
48250	-0.373539	-0.672501	9.804712	-0.003278	-0.005670	-0.012715	-0.390957	0.463117	-1.110625	-0.250522	-0.009568	-0.036283	0.967384
48251	-0.319512	-0.715224	9.758545	-0.011261	-0.002923	0.017327	-0.392710	0.463773	-1.112631	-0.251155	-0.009430	-0.036541	0.967211
48252	-0.329666	-0.691131	9.765274	-0.015755	-0.000351	-0.016265	-0.392303	0.462930	-1.113482	-0.251222	-0.009311	-0.036836	0.967183
48253	-0.373167	-0.684629	9.845739	-0.010992	0.007018	-0.025036	-0.391361	0.463502	-1.114566	-0.251029	-0.009335	-0.037145	0.967221
48254	-0.391611	-0.740806	9.790229	0.009539	-0.000056	-0.019705	-0.391492	0.462240	-1.115152	-0.251034	-0.009346	-0.036952	0.967228
48255	-0.391753	-0.735955	9.775743	-0.011110	-0.001017	0.012052	-0.391362	0.464076	-1.114821	-0.251564	-0.009243	-0.037220	0.967080
48256	-0.368672	-0.677271	9.780824	0.013532	0.003054	-0.000230	-0.390822	0.463464	-1.113482	-0.251943	-0.009349	-0.036962	0.966991
48257	-0.402015	-0.716726	9.717507	0.008660	-0.002653	0.012990	-0.390414	0.462307	-1.112978	-0.252489	-0.009317	-0.036838	0.966853
48258	-0.353274	-0.715832	9.808068	-0.007484	-0.015119	0.008426	-0.391896	0.462391	-1.115142	-0.253038	-0.008973	-0.036894	0.966711
48259	-0.367671	-0.725805	9.790850	0.002016	0.006666	-0.006430	-0.390953	0.462370	-1.115154	-0.253203	-0.009073	-0.036950	0.966665
