# Supplementary material for: Identification of Haptic Based Guiding Using Hard Reins
Source: PLoS One. 2015 Jul 22;10(7):e0132020. doi: 10.1371/journal.pone.0132020 (PMC4511788; doi:10.1371/journal.pone.0132020)
Supplement: S8 File — (ZIP) [file pone.0132020.s008.zip › Exp2_MotionData1/Subject2/path1/T1/fc1.txt]

// Start Time: 0
// Sample rate: 25.0Hz
// Scenario: 4.9
// Firmware Version: 2.6.1
Counter	Acc_X	Acc_Y	Acc_Z	Gyr_X	Gyr_Y	Gyr_Z	Mag_X	Mag_Y	Mag_Z	Quat_w	Quat_x	Quat_y	Quat_z
5445	9.522434	-0.790921	2.108174	-0.543320	0.007312	-0.022952	-0.691936	-0.132983	0.025919	-0.767757	0.177477	0.601888	0.129545
5446	9.529507	-0.800527	2.125187	-0.536097	-0.004516	-0.013949	-0.692496	-0.134393	0.024354	-0.766626	0.182029	0.600700	0.135314
5447	9.510272	-0.781071	2.124996	-0.537866	0.002683	-0.012246	-0.691927	-0.134534	0.023782	-0.765734	0.186101	0.599221	0.141248
5448	9.546363	-0.790905	2.134723	-0.552401	0.002755	-0.012411	-0.691933	-0.133403	0.024360	-0.764548	0.190883	0.597798	0.147201
5449	9.512330	-0.805040	2.159091	-0.548800	-0.004507	-0.008796	-0.690792	-0.134680	0.024337	-0.763453	0.195162	0.596316	0.153160
5450	9.527363	-0.759518	2.110233	-0.519746	-0.004609	-0.011983	-0.691926	-0.135248	0.025753	-0.762221	0.199451	0.595032	0.158669
5451	9.536781	-0.752115	2.143969	-0.546991	-0.002676	-0.012312	-0.691930	-0.134113	0.024917	-0.761061	0.203629	0.593476	0.164645
5452	9.546587	-0.771693	2.115176	-0.541483	0.002657	-0.006972	-0.691933	-0.133404	0.024642	-0.759760	0.208266	0.591921	0.170350
5453	9.532188	-0.749851	2.114952	-0.559760	-0.007956	-0.019505	-0.690935	-0.134540	0.024905	-0.758372	0.212546	0.590365	0.176537
5454	9.570177	-0.747159	2.197032	-0.556983	-0.000824	-0.012435	-0.691783	-0.135102	0.024199	-0.756857	0.217339	0.588758	0.182471
5455	9.585334	-0.752648	2.107662	-0.554339	-0.010647	-0.022953	-0.690224	-0.135398	0.026869	-0.755357	0.221478	0.587206	0.188606
5456	9.536594	-0.761660	2.163408	-0.530693	-0.009947	-0.013848	-0.691212	-0.136242	0.025879	-0.753757	0.225867	0.585767	0.194193
5457	9.537102	-0.766921	2.095804	-0.563473	-0.029691	-0.005261	-0.691211	-0.136526	0.026158	-0.751974	0.230400	0.584319	0.200054
5458	9.537252	-0.786438	2.067023	-0.547099	-0.026149	-0.006862	-0.693204	-0.135396	0.028588	-0.750051	0.235158	0.582957	0.205634
5459	9.561516	-0.723662	2.080789	-0.537948	-0.009921	-0.012150	-0.690787	-0.136531	0.027427	-0.748502	0.239121	0.581285	0.211363
5460	9.549188	-0.771861	2.091010	-0.543403	-0.008032	-0.019312	-0.691493	-0.137236	0.027142	-0.746671	0.243575	0.579656	0.217144
5461	9.559290	-0.723800	2.056629	-0.557020	-0.004327	-0.023022	-0.691493	-0.137238	0.027707	-0.744962	0.247647	0.577806	0.223254
5462	9.542472	-0.752847	2.032810	-0.546105	-0.004397	-0.021131	-0.691491	-0.137949	0.028548	-0.743064	0.252080	0.576046	0.229090
5463	9.533230	-0.743424	1.984388	-0.552411	-0.002661	-0.010598	-0.691487	-0.138940	0.028537	-0.741363	0.256195	0.574064	0.234937
5464	9.562078	-0.719271	2.010661	-0.546987	-0.004469	-0.012285	-0.691777	-0.137812	0.030248	-0.739413	0.260717	0.572185	0.240624
5465	9.576383	-0.741037	2.022967	-0.563248	0.010025	-0.012565	-0.692343	-0.137807	0.028980	-0.737700	0.264882	0.569909	0.246658
5466	9.528345	-0.728801	1.998730	-0.557773	0.002610	0.007000	-0.691488	-0.138947	0.030657	-0.735780	0.269718	0.567698	0.252188
5467	9.552276	-0.753030	2.013467	-0.564222	-0.004438	-0.007186	-0.692342	-0.138093	0.029825	-0.733829	0.274005	0.565537	0.258039
5468	9.585952	-0.733756	2.037372	-0.531474	0.000751	0.000251	-0.691623	-0.140503	0.030359	-0.731912	0.278355	0.563453	0.263331
5469	9.590816	-0.733817	2.032533	-0.541487	-0.003721	0.001932	-0.690780	-0.138663	0.029807	-0.730056	0.282383	0.561290	0.268760
5470	9.557045	-0.723922	2.034885	-0.550589	-0.000882	-0.008814	-0.690645	-0.137249	0.030386	-0.727881	0.286893	0.559111	0.274366
5471	9.557026	-0.723906	2.037301	-0.561483	-0.002680	-0.003622	-0.691344	-0.139513	0.030368	-0.725806	0.291115	0.556793	0.280070
5472	9.571396	-0.733604	2.047056	-0.530482	0.009674	0.009051	-0.692480	-0.139228	0.030662	-0.723882	0.295439	0.554402	0.285218
5473	9.558877	-0.718615	2.112151	-0.548668	0.011608	0.003515	-0.690354	-0.138663	0.029662	-0.721995	0.299444	0.551848	0.290723
5474	9.576438	-0.726536	2.022805	-0.577887	-0.009775	-0.007305	-0.690782	-0.138383	0.030940	-0.719393	0.304354	0.549491	0.296483
5475	9.537364	-0.771983	2.059612	-0.530605	-0.008303	0.003839	-0.690356	-0.138668	0.031217	-0.717312	0.308190	0.547268	0.301628
5476	9.552062	-0.779523	2.028262	-0.552521	-0.026183	0.000158	-0.692482	-0.138948	0.031513	-0.714644	0.312879	0.545183	0.306864
5477	9.585934	-0.753136	2.030339	-0.554262	-0.009904	-0.005260	-0.690782	-0.138671	0.032351	-0.712259	0.316936	0.542841	0.312351
5478	9.586177	-0.733939	2.008376	-0.552430	-0.002623	-0.014126	-0.692063	-0.137821	0.033217	-0.709672	0.321291	0.540438	0.317906
5479	9.538000	-0.728862	1.998718	-0.525183	-0.004576	-0.012035	-0.691921	-0.137821	0.032934	-0.707402	0.324798	0.538191	0.323170
5480	9.598262	-0.709786	2.017756	-0.541647	-0.018858	-0.017434	-0.691072	-0.137398	0.032932	-0.704610	0.329032	0.536044	0.328511
5481	9.596515	-0.722434	1.926073	-0.561498	0.002912	-0.023105	-0.689931	-0.138818	0.033190	-0.702024	0.332853	0.533473	0.334332
5482	9.550347	-0.704923	1.974269	-0.548750	0.003649	-0.012354	-0.691769	-0.140085	0.032343	-0.699376	0.337054	0.530860	0.339787
5483	9.595903	-0.695271	2.017597	-0.556913	0.006379	-0.010689	-0.690779	-0.139666	0.033471	-0.696850	0.340886	0.528129	0.345365
5484	9.571899	-0.690376	2.003076	-0.537723	0.018803	0.000071	-0.689789	-0.139105	0.034317	-0.694437	0.344927	0.525227	0.350599
5485	9.576547	-0.658745	2.041381	-0.532275	0.024247	-0.006972	-0.692478	-0.140086	0.033197	-0.692210	0.348297	0.522339	0.355945
5486	9.578941	-0.653896	2.046156	-0.546844	0.020746	-0.010659	-0.691916	-0.138810	0.032358	-0.689601	0.352297	0.519357	0.361395
5487	9.585929	-0.670707	2.070500	-0.557683	0.020628	0.007791	-0.691489	-0.138950	0.031505	-0.687181	0.356159	0.516178	0.366733
5488	9.576574	-0.656343	2.038937	-0.555924	0.017120	-0.003666	-0.692908	-0.138949	0.032364	-0.684434	0.360344	0.513064	0.372112
5489	9.552056	-0.682547	2.075510	-0.563251	0.004488	0.001623	-0.691060	-0.139371	0.029943	-0.681675	0.364299	0.510051	0.377429
5490	9.539997	-0.670357	2.080223	-0.535972	0.015265	-0.008740	-0.692773	-0.137246	0.031109	-0.678933	0.368130	0.507085	0.382616
5491	9.556950	-0.694753	2.061141	-0.572232	0.024418	-0.005681	-0.693766	-0.136813	0.029143	-0.676168	0.371940	0.503728	0.388220
5492	9.546940	-0.713797	2.097614	-0.539614	0.015313	-0.012327	-0.692346	-0.137100	0.029412	-0.673290	0.375742	0.500697	0.393447
5493	9.589971	-0.708887	2.153081	-0.555897	0.025257	-0.007264	-0.692348	-0.136673	0.028709	-0.670558	0.379266	0.497409	0.398866
5494	9.585612	-0.704389	2.095041	-0.525121	0.006190	-0.006784	-0.691354	-0.137103	0.029545	-0.667665	0.382962	0.494511	0.403761
5495	9.527256	-0.713371	2.145966	-0.539622	0.004320	0.007196	-0.691355	-0.136387	0.027150	-0.664885	0.386540	0.491473	0.408618
5496	9.575679	-0.742890	2.112400	-0.559747	-0.018071	0.003568	-0.692766	-0.137796	0.026157	-0.661499	0.390950	0.488482	0.413477
5497	9.513117	-0.786286	2.067054	-0.552377	-0.004607	0.004440	-0.693060	-0.135821	0.028441	-0.658427	0.394706	0.485428	0.418379
5498	9.552031	-0.723739	2.059054	-0.532383	-0.008419	0.017983	-0.692639	-0.134832	0.028731	-0.655387	0.398779	0.482356	0.422819
5499	9.559122	-0.747906	2.066564	-0.546900	-0.004722	0.015134	-0.691788	-0.134975	0.028723	-0.652367	0.402531	0.479218	0.427477
5500	9.571002	-0.747830	2.090712	-0.546886	-0.001110	0.014229	-0.692928	-0.133554	0.028040	-0.649178	0.406648	0.475902	0.432114
5501	9.551901	-0.762422	2.057070	-0.542293	0.009743	0.007135	-0.692931	-0.132992	0.029177	-0.646185	0.410100	0.472634	0.436899
5502	9.522836	-0.759731	2.071578	-0.543130	0.018705	0.012371	-0.695488	-0.131849	0.027937	-0.643121	0.413935	0.469048	0.441641
5503	9.565847	-0.759655	2.127099	-0.539601	0.002457	0.014288	-0.693648	-0.131004	0.028214	-0.640068	0.417445	0.465791	0.446196
5504	9.559038	-0.759960	2.071532	-0.561459	-0.004581	0.007000	-0.692801	-0.130158	0.028499	-0.636512	0.421622	0.462328	0.450933
5505	9.507904	-0.764123	2.127226	-0.554111	0.011626	0.003434	-0.693652	-0.130154	0.027940	-0.633245	0.425088	0.458869	0.455786
5506	9.507990	-0.781162	2.108084	-0.541445	0.006224	-0.003463	-0.693375	-0.128739	0.028236	-0.629786	0.428768	0.455478	0.460508
5507	9.568048	-0.815256	2.127716	-0.555936	0.017174	-0.010770	-0.694221	-0.129584	0.027244	-0.626345	0.432029	0.452004	0.465549
5508	9.546328	-0.819968	2.125381	-0.563249	0.006346	-0.005486	-0.693509	-0.130150	0.026809	-0.622605	0.435910	0.448369	0.470437
5509	9.536785	-0.819998	2.110896	-0.554179	0.002682	-0.003590	-0.693802	-0.128458	0.029090	-0.619035	0.439301	0.444980	0.475188
5510	9.536860	-0.820059	2.101230	-0.559639	0.002741	-0.007192	-0.694507	-0.129159	0.027534	-0.615197	0.443104	0.441375	0.479979
5511	9.546403	-0.829726	2.110991	-0.553245	-0.001054	0.010599	-0.693374	-0.129024	0.028515	-0.611660	0.446597	0.437867	0.484454
5512	9.536823	-0.829726	2.101338	-0.559644	-0.004572	0.004352	-0.694518	-0.126469	0.027562	-0.607792	0.450517	0.434193	0.488978
5513	9.531959	-0.819968	2.110902	-0.554145	0.006253	-0.000074	-0.694234	-0.126756	0.028546	-0.604129	0.453808	0.430637	0.493598
5514	9.495948	-0.897472	2.048986	-0.545244	-0.022546	-0.008653	-0.694379	-0.126048	0.028696	-0.600035	0.457565	0.427382	0.497933
5515	9.541389	-0.858636	2.120987	-0.548627	0.006966	0.017676	-0.693814	-0.125768	0.029119	-0.596529	0.460884	0.423665	0.502242
5516	9.542008	-0.844593	2.048334	-0.541564	-0.024543	0.011765	-0.694665	-0.125478	0.027715	-0.592590	0.464740	0.420232	0.506220
5517	9.541951	-0.839698	2.057945	-0.556161	-0.024304	-0.006985	-0.693673	-0.125486	0.029403	-0.588425	0.468208	0.416999	0.510538
5518	9.542307	-0.825441	2.019122	-0.557042	-0.024362	0.000086	-0.695090	-0.126054	0.030821	-0.584150	0.472095	0.413456	0.514733
5519	9.578360	-0.825548	2.038407	-0.568859	-0.021543	-0.006255	-0.694385	-0.125062	0.030120	-0.579817	0.475636	0.410010	0.519109
5520	9.549417	-0.849624	2.024215	-0.530728	-0.024408	-0.008454	-0.693675	-0.125348	0.030535	-0.575637	0.479086	0.406773	0.523119
5521	9.559110	-0.859413	2.014645	-0.552478	-0.021681	0.000123	-0.694522	-0.126482	0.031660	-0.571453	0.482438	0.403395	0.527226
5522	9.549699	-0.840155	1.992695	-0.552404	-0.008141	-0.002612	-0.695096	-0.124925	0.031964	-0.567186	0.485961	0.399635	0.531445
5523	9.571254	-0.878945	1.995515	-0.552400	-0.011801	0.003602	-0.693963	-0.124644	0.031958	-0.563047	0.489184	0.396069	0.535544
5524	9.566427	-0.883764	1.993159	-0.557842	-0.013626	0.008856	-0.694254	-0.123232	0.033388	-0.558736	0.492858	0.392149	0.539559
5525	9.559447	-0.859688	1.971151	-0.550578	-0.008157	-0.001705	-0.694252	-0.123800	0.033948	-0.554515	0.495926	0.388574	0.543674
5526	9.566708	-0.864597	1.966363	-0.563287	-0.008111	-0.000084	-0.695101	-0.124366	0.034231	-0.550027	0.499469	0.384569	0.547821
5527	9.571535	-0.884023	1.956907	-0.555169	-0.015310	-0.005254	-0.694820	-0.123659	0.034519	-0.545594	0.502583	0.381017	0.551872
5528	9.586260	-0.869766	1.932564	-0.554226	-0.013573	0.001830	-0.694681	-0.123095	0.034948	-0.541109	0.506037	0.377103	0.555806
5529	9.569423	-0.889100	1.915886	-0.548858	-0.017937	-0.016663	-0.695102	-0.124083	0.034517	-0.536522	0.508972	0.373725	0.559840
5530	9.560011	-0.860145	1.898660	-0.574249	-0.017019	-0.005463	-0.694682	-0.123097	0.035654	-0.531659	0.512559	0.369646	0.563900
5531	9.566963	-0.906018	1.913662	-0.570572	-0.010731	-0.005464	-0.694539	-0.123094	0.034805	-0.526955	0.515669	0.365792	0.567979
5532	9.605588	-0.894147	1.918311	-0.545179	-0.011668	-0.013998	-0.694398	-0.123384	0.036638	-0.522264	0.518760	0.362022	0.571899
5533	9.577020	-0.889436	1.869966	-0.561430	-0.002678	-0.003631	-0.694540	-0.123099	0.036077	-0.517664	0.521634	0.358127	0.575905
5534	9.567364	-0.865131	1.881791	-0.559680	-0.009847	-0.008873	-0.695107	-0.123381	0.036361	-0.512830	0.524828	0.354071	0.579823
5535	9.605700	-0.884541	1.908537	-0.546852	0.011767	-0.014160	-0.695952	-0.124797	0.036918	-0.508295	0.527248	0.350268	0.583916
5536	9.578481	-0.971103	1.953037	-0.548678	0.002653	-0.002644	-0.694111	-0.124238	0.037758	-0.503673	0.530164	0.346096	0.587756
5537	9.571910	-0.869781	1.915667	-0.561385	0.006330	-0.003686	-0.694815	-0.125510	0.037467	-0.499005	0.532807	0.342026	0.591717
5538	9.567105	-0.927952	1.884908	-0.546989	-0.011648	-0.015799	-0.693824	-0.125233	0.038734	-0.494087	0.535719	0.338113	0.595452
5539	9.576610	-0.937588	1.899502	-0.539650	-0.004555	-0.006911	-0.694961	-0.124663	0.038325	-0.489476	0.538192	0.334405	0.599113
5540	9.567179	-0.908617	1.884693	-0.559632	-0.002633	-0.009808	-0.693827	-0.124091	0.035920	-0.484502	0.541091	0.330150	0.602893
5541	9.566917	-0.927799	1.909072	-0.543265	0.002733	-0.014076	-0.694963	-0.123807	0.036356	-0.479753	0.543405	0.326367	0.606656
5542	9.576739	-0.903753	1.899125	-0.534057	0.020664	-0.008765	-0.694671	-0.125791	0.036757	-0.475156	0.545720	0.322136	0.610446
5543	9.581285	-0.918101	1.928277	-0.546816	0.019002	-0.017753	-0.693962	-0.125936	0.037173	-0.470373	0.547787	0.318157	0.614374
5544	9.572005	-0.889253	1.894136	-0.541336	0.018897	-0.008838	-0.694806	-0.127203	0.035612	-0.465631	0.550124	0.313816	0.618119
5545	9.569254	-0.888963	1.937634	-0.555859	0.020750	-0.007253	-0.694807	-0.126920	0.035615	-0.460829	0.552256	0.309556	0.621952
5546	9.581192	-0.922874	1.937996	-0.570486	0.004602	-0.007327	-0.694520	-0.127913	0.036168	-0.455636	0.554980	0.304926	0.625630
5547	9.566689	-0.879128	1.961692	-0.550414	0.020723	-0.007189	-0.694526	-0.126211	0.035055	-0.450836	0.556995	0.300697	0.629353
5548	9.552303	-0.903357	1.937817	-0.546840	0.013561	-0.014186	-0.693671	-0.127204	0.035179	-0.445821	0.559277	0.296320	0.632967
5549	9.571677	-0.896259	1.932879	-0.559636	0.002845	-0.017803	-0.693814	-0.127207	0.036170	-0.440620	0.561471	0.292216	0.636565
5550	9.586204	-0.874569	1.937450	-0.545943	0.011743	-0.012384	-0.695373	-0.127346	0.036322	-0.435569	0.563709	0.287805	0.640062
5551	9.561861	-0.850005	1.975873	-0.543306	0.002782	-0.019379	-0.694793	-0.130034	0.035300	-0.430477	0.565685	0.283892	0.643502
5552	9.579053	-0.811565	1.956089	-0.534240	0.006443	-0.029902	-0.693375	-0.129895	0.035149	-0.425255	0.567720	0.279845	0.646946
5553	9.588428	-0.835642	1.980510	-0.537867	0.004610	-0.024627	-0.692241	-0.129754	0.034576	-0.420117	0.569530	0.276014	0.650349
5554	9.576284	-0.830656	1.992553	-0.543283	0.010032	-0.023842	-0.692804	-0.130602	0.034289	-0.414842	0.571559	0.271717	0.653756
5555	9.569230	-0.806519	1.980211	-0.539610	0.017231	-0.024725	-0.693516	-0.130035	0.034583	-0.409702	0.573151	0.267728	0.657240
5556	9.559614	-0.825883	1.965940	-0.554223	0.002875	-0.023927	-0.693510	-0.131165	0.033723	-0.404214	0.575292	0.263311	0.660544
5557	9.586105	-0.792063	1.989693	-0.552340	0.009989	-0.014209	-0.693364	-0.132298	0.033710	-0.398976	0.577069	0.259062	0.663850
5558	9.557892	-0.768247	1.904887	-0.554346	-0.018768	-0.021132	-0.693367	-0.131589	0.033435	-0.393363	0.579440	0.254749	0.666797
5559	9.513850	-0.811124	1.961004	-0.541330	0.026147	-0.014196	-0.691948	-0.131878	0.034410	-0.388282	0.580845	0.250492	0.670157
5560	9.576544	-0.777533	1.984710	-0.559823	-0.026031	-0.012306	-0.692517	-0.131595	0.034841	-0.382641	0.583329	0.246020	0.672894
5561	9.615226	-0.770556	1.979748	-0.546214	-0.020557	-0.026326	-0.693084	-0.131880	0.035691	-0.377057	0.585269	0.242173	0.675752
5562	9.548088	-0.782610	1.917143	-0.536063	-0.000854	-0.019263	-0.692509	-0.133581	0.035951	-0.371679	0.587125	0.237882	0.678640
5563	9.562512	-0.763261	1.933823	-0.523447	-0.013478	-0.024341	-0.694067	-0.134288	0.036662	-0.366378	0.588746	0.234238	0.681380
5564	9.610784	-0.778111	1.926675	-0.559730	-0.009767	-0.016818	-0.692657	-0.132308	0.036389	-0.360674	0.590834	0.229636	0.684176
5565	9.610652	-0.778005	1.943589	-0.561469	0.002846	-0.016032	-0.693501	-0.134150	0.037366	-0.355067	0.592479	0.225228	0.687145
5566	9.557908	-0.729472	1.921370	-0.546817	0.015266	-0.002671	-0.691799	-0.134009	0.036365	-0.349776	0.594121	0.220423	0.689993
5567	9.557648	-0.768049	1.936300	-0.552331	0.002652	-0.000010	-0.693503	-0.133438	0.036101	-0.344453	0.595706	0.215923	0.692722
5568	9.605767	-0.748836	1.965019	-0.561451	-0.004555	0.005246	-0.692516	-0.132312	0.037519	-0.338971	0.597681	0.210933	0.695258
5569	9.589021	-0.719759	1.959884	-0.561214	0.027767	0.017436	-0.693085	-0.132030	0.038092	-0.333845	0.598978	0.205906	0.698123
5570	9.557962	-0.695576	1.930658	-0.565056	-0.004620	0.014050	-0.693381	-0.129052	0.037136	-0.328407	0.600937	0.200733	0.700521
5571	9.591512	-0.748927	1.936041	-0.552333	-0.004680	0.014199	-0.693802	-0.129755	0.035860	-0.323163	0.602543	0.196062	0.702899
5572	9.601184	-0.744155	1.935975	-0.545046	0.000725	0.010715	-0.692524	-0.130327	0.036551	-0.317900	0.604209	0.191148	0.705219
5573	9.576862	-0.772943	1.945995	-0.545064	-0.002883	0.010727	-0.693949	-0.128623	0.036297	-0.312662	0.605660	0.186587	0.707533
5574	9.547780	-0.804178	1.946382	-0.537869	-0.008208	-0.002435	-0.692670	-0.129193	0.036281	-0.307234	0.607286	0.181970	0.709717
5575	9.591121	-0.811642	1.956073	-0.552296	0.008060	-0.000043	-0.693384	-0.128199	0.036014	-0.301757	0.608516	0.177347	0.712178
5576	9.552507	-0.859886	1.932498	-0.539576	0.011686	-0.009660	-0.693811	-0.127772	0.035598	-0.296244	0.609771	0.172651	0.714570
5577	9.535426	-0.879022	1.947234	-0.553997	0.020608	0.006918	-0.695087	-0.127767	0.035184	-0.290855	0.610785	0.167818	0.717065
5578	9.585585	-0.869217	2.019552	-0.534054	0.024249	-0.007017	-0.693386	-0.127345	0.034752	-0.285455	0.611765	0.163073	0.719490
5579	9.517840	-0.931688	2.010674	-0.555810	0.024263	0.001553	-0.694523	-0.126776	0.034766	-0.279948	0.612643	0.158234	0.721983
5580	9.527532	-0.931779	2.005829	-0.552130	0.024118	0.015753	-0.693105	-0.126490	0.032780	-0.274623	0.613724	0.152931	0.724249
5581	9.576082	-0.903220	1.983697	-0.557844	-0.006280	-0.006228	-0.694516	-0.128045	0.033057	-0.268852	0.614960	0.148301	0.726326
5582	9.547103	-0.927266	1.974338	-0.548718	-0.000930	-0.005278	-0.694803	-0.127049	0.031798	-0.263154	0.616244	0.143423	0.728302
5583	9.528092	-0.888598	1.954600	-0.556013	-0.007234	-0.001784	-0.694380	-0.126628	0.032647	-0.257435	0.617424	0.138746	0.730249
5584	9.581042	-0.922752	1.957327	-0.539663	-0.002722	-0.010461	-0.693242	-0.127479	0.032346	-0.251737	0.618597	0.134057	0.732117
5585	9.581247	-0.908373	1.937834	-0.545055	0.002647	-0.003477	-0.693811	-0.126910	0.032074	-0.246125	0.619502	0.129489	0.734079
5586	9.552212	-0.937222	1.933362	-0.537879	-0.004455	-0.019282	-0.694939	-0.128610	0.032913	-0.240285	0.620596	0.124925	0.735878
5587	9.552641	-0.898783	1.896685	-0.563261	-0.000807	-0.010748	-0.694654	-0.128891	0.032060	-0.234301	0.621550	0.120176	0.737792
5588	9.576456	-0.884130	1.944819	-0.563349	-0.013419	-0.010667	-0.693525	-0.127335	0.031785	-0.228228	0.622839	0.115160	0.739407
5589	9.578617	-0.896061	1.971531	-0.525107	-0.001038	-0.004991	-0.693958	-0.125920	0.032369	-0.222772	0.623560	0.110887	0.741113
5590	9.557242	-0.893782	1.928037	-0.545105	-0.004547	-0.005205	-0.696504	-0.127617	0.033501	-0.216996	0.624573	0.106012	0.742686
5591	9.590882	-0.898721	1.944963	-0.556958	-0.003457	-0.019499	-0.694383	-0.126206	0.033641	-0.210896	0.625371	0.101443	0.744409
5592	9.566810	-0.847710	1.961342	-0.556892	-0.000917	-0.001820	-0.692961	-0.126770	0.031786	-0.205013	0.626304	0.096327	0.745945
5593	9.552320	-0.879129	1.947212	-0.536042	-0.011879	0.003792	-0.694802	-0.127620	0.033347	-0.199478	0.627115	0.091799	0.747334
5594	9.549683	-0.883779	1.973849	-0.576013	-0.008021	-0.003778	-0.693387	-0.126630	0.032498	-0.193284	0.628148	0.086435	0.748732
5595	9.571741	-0.874493	1.935052	-0.570525	-0.004471	-0.000190	-0.695092	-0.126348	0.034351	-0.187246	0.628900	0.081398	0.750199
5596	9.566784	-0.893751	1.942523	-0.546958	-0.008109	-0.008742	-0.694243	-0.126069	0.034772	-0.181319	0.629733	0.076521	0.751468
5597	9.557195	-0.876773	1.942347	-0.552387	-0.008148	-0.001728	-0.696798	-0.125208	0.033246	-0.175456	0.630393	0.071777	0.752774
5598	9.571757	-0.821172	1.958622	-0.561409	0.008189	-0.009886	-0.694105	-0.125075	0.034074	-0.169337	0.630951	0.066633	0.754179
5599	9.592585	-0.932099	2.020245	-0.528846	-0.008986	-0.020913	-0.693401	-0.123947	0.034787	-0.163461	0.631442	0.062477	0.755419
5600	9.576015	-0.886196	2.000423	-0.552268	0.009823	0.003471	-0.695238	-0.125356	0.034222	-0.157640	0.631880	0.057289	0.756700
5601	9.508558	-0.883444	1.985983	-0.561642	-0.029639	-0.012333	-0.695514	-0.127340	0.034768	-0.151438	0.632727	0.052583	0.757600
5602	9.566561	-0.922661	1.957345	-0.545404	-0.051366	-0.008463	-0.694524	-0.126781	0.036180	-0.145438	0.633977	0.047832	0.758045
5603	9.514287	-0.898753	1.862905	-0.535197	-0.026318	0.005654	-0.693396	-0.125511	0.036750	-0.139827	0.634640	0.043282	0.758819
5604	9.618298	-0.851024	1.855000	-0.554319	-0.026082	-0.006938	-0.694393	-0.125662	0.037638	-0.133748	0.635458	0.038299	0.759498
5605	9.637308	-0.899389	1.870013	-0.553431	-0.022354	-0.021108	-0.695382	-0.126794	0.037916	-0.127484	0.636018	0.033795	0.760320
5606	9.576837	-0.864961	1.903541	-0.527834	0.000863	-0.012114	-0.694111	-0.125235	0.036933	-0.121669	0.636275	0.029208	0.761247
5607	9.572182	-0.928102	1.851089	-0.552520	-0.018682	-0.029982	-0.695241	-0.126369	0.037778	-0.115270	0.636698	0.024812	0.762045
5608	9.528785	-0.925442	1.846284	-0.548798	-0.014360	-0.012281	-0.695524	-0.126652	0.037919	-0.109160	0.637159	0.019938	0.762703
5609	9.625447	-0.904330	1.841086	-0.552481	-0.024289	-0.006932	-0.693538	-0.126654	0.037338	-0.103097	0.637603	0.015253	0.763283
5610	9.592069	-0.870511	1.804506	-0.545962	0.004559	-0.012342	-0.696090	-0.127220	0.038765	-0.097017	0.637690	0.010383	0.764089
5611	9.616335	-0.870770	1.787561	-0.563224	0.004661	-0.014308	-0.694809	-0.127785	0.037336	-0.090697	0.637636	0.005563	0.764960
5612	9.644961	-0.894922	1.819207	-0.555965	0.002809	-0.012441	-0.695235	-0.127784	0.037622	-0.084478	0.637687	0.000544	0.765649
5613	9.582547	-0.899649	1.773429	-0.541410	0.004536	-0.012293	-0.694532	-0.126514	0.038336	-0.078455	0.637522	-0.003973	0.766417
5614	9.587298	-0.889921	1.787813	-0.542292	0.002626	0.000095	-0.693680	-0.126655	0.037622	-0.072597	0.637474	-0.008940	0.766992
5615	9.621147	-0.868447	1.792345	-0.546894	-0.004557	-0.001664	-0.693533	-0.126787	0.037302	-0.066657	0.637386	-0.013668	0.767535
5616	9.607023	-0.883191	1.739365	-0.539573	0.004450	-0.005175	-0.695092	-0.127212	0.038582	-0.060740	0.637231	-0.018531	0.768052
5617	9.599687	-0.858825	1.763268	-0.541267	0.016927	0.010653	-0.696085	-0.126777	0.036192	-0.055043	0.636732	-0.023358	0.768764
5618	9.606828	-0.909699	1.751744	-0.548609	0.010783	-0.003554	-0.696229	-0.126210	0.036199	-0.049030	0.636414	-0.028385	0.769264
5619	9.618549	-0.926464	1.788163	-0.539456	0.016949	0.007129	-0.693813	-0.127207	0.036028	-0.043294	0.635844	-0.033142	0.769889
5620	9.621607	-0.926919	1.703603	-0.539473	0.002409	0.023137	-0.695241	-0.126078	0.035661	-0.037807	0.635554	-0.038362	0.770175
5621	9.577590	-0.923756	1.778538	-0.524767	0.036641	0.015124	-0.695238	-0.126069	0.032834	-0.032357	0.634600	-0.043011	0.770964
5622	9.610875	-0.957499	1.827200	-0.534944	0.011535	0.007198	-0.694818	-0.124936	0.032560	-0.026677	0.634106	-0.047962	0.771296
5623	9.591398	-0.952391	1.851334	-0.555957	0.005543	-0.016901	-0.695380	-0.126066	0.031987	-0.020362	0.633610	-0.052666	0.771589
5624	9.509623	-1.015137	1.784482	-0.542208	0.013439	-0.001771	-0.695384	-0.125219	0.032985	-0.014446	0.633021	-0.057611	0.771853
5625	9.595743	-1.058699	1.862181	-0.559570	0.000962	-0.007197	-0.695383	-0.125216	0.031996	-0.008243	0.632511	-0.062498	0.771982
5626	9.585958	-1.058531	1.879108	-0.548487	0.028798	-0.002818	-0.695386	-0.124651	0.032285	-0.002212	0.631609	-0.067518	0.772338
5627	9.590763	-1.010058	1.905142	-0.546729	0.018840	0.001693	-0.695379	-0.125777	0.030294	0.003709	0.630733	-0.072325	0.772614
5628	9.530061	-1.036049	1.939344	-0.559372	0.038850	-0.013634	-0.695096	-0.125348	0.028882	0.010062	0.629610	-0.077369	0.772984
5629	9.551795	-1.082257	1.915666	-0.546752	0.018929	-0.008941	-0.696229	-0.125627	0.028323	0.016139	0.628670	-0.082044	0.773164
5630	9.604787	-1.041293	1.948969	-0.541344	0.013488	-0.007061	-0.693961	-0.125348	0.028167	0.022117	0.627854	-0.086885	0.773150
5631	9.501350	-1.014253	1.917391	-0.553925	0.040664	-0.018007	-0.695374	-0.126478	0.028024	0.028457	0.626515	-0.091546	0.773491
5632	9.570707	-1.057815	1.978197	-0.543225	0.004505	-0.009692	-0.696227	-0.125618	0.025779	0.034477	0.625763	-0.096381	0.773267
5633	9.571045	-1.053240	1.937065	-0.564060	0.017293	-0.017973	-0.694102	-0.125199	0.026049	0.040892	0.624700	-0.101209	0.773197
5634	9.551941	-1.024194	1.924684	-0.530583	0.002829	-0.029878	-0.693388	-0.126336	0.026597	0.047052	0.623949	-0.105584	0.772868
5635	9.537759	-1.000102	1.897852	-0.553246	0.002817	-0.016872	-0.693675	-0.125198	0.025198	0.053278	0.623040	-0.110266	0.772544
5636	9.575984	-1.048514	1.924923	-0.546871	0.002748	-0.012373	-0.694659	-0.127465	0.026171	0.059367	0.622160	-0.115101	0.772104
5637	9.546966	-1.043436	1.934571	-0.546029	0.002917	-0.031832	-0.694517	-0.127609	0.026875	0.065723	0.621218	-0.119482	0.771682
5638	9.576151	-1.009860	1.922075	-0.532360	-0.000940	-0.010406	-0.694373	-0.128176	0.027009	0.071580	0.620333	-0.124105	0.771143
5639	9.595253	-1.014663	1.946268	-0.572356	0.004819	-0.028600	-0.694510	-0.129022	0.026012	0.078205	0.619242	-0.128924	0.770585
5640	9.569264	-0.966465	1.897435	-0.548715	0.004642	-0.021242	-0.695638	-0.130721	0.026427	0.084441	0.618195	-0.133645	0.769963
5641	9.554913	-0.937388	1.894713	-0.554259	-0.004245	-0.031867	-0.694222	-0.130300	0.026844	0.090857	0.617206	-0.138150	0.769231
5642	9.509825	-0.942573	1.793338	-0.559910	-0.040260	-0.031717	-0.694506	-0.129871	0.025720	0.097246	0.616780	-0.142968	0.767910
5643	9.552388	-0.966374	1.895040	-0.541357	0.014436	-0.012373	-0.693223	-0.131719	0.026821	0.103247	0.615402	-0.147466	0.767382
5644	9.600546	-0.966587	1.909477	-0.557920	-0.022469	-0.007023	-0.694082	-0.130308	0.028963	0.109265	0.614556	-0.152510	0.766239
5645	9.615511	-0.889494	1.884431	-0.539782	-0.018834	-0.019204	-0.693798	-0.130597	0.030654	0.115241	0.613644	-0.156956	0.765197
5646	9.582078	-0.894419	1.836201	-0.541518	-0.002529	-0.028176	-0.693226	-0.131442	0.028662	0.121433	0.612519	-0.161427	0.764210
5647	9.554724	-0.908143	1.933051	-0.557874	-0.004309	-0.023061	-0.694919	-0.133709	0.030065	0.127721	0.611281	-0.166056	0.763183
5648	9.591003	-0.937525	1.909165	-0.537831	-0.004545	-0.006897	-0.694780	-0.133001	0.030213	0.133518	0.610052	-0.170713	0.762146
5649	9.552348	-0.927553	1.918772	-0.554276	-0.018871	-0.008777	-0.694499	-0.132723	0.031486	0.139476	0.608924	-0.175486	0.760896
5650	9.617531	-0.889189	1.935172	-0.567852	-0.007969	-0.010755	-0.693649	-0.132728	0.032468	0.145659	0.607606	-0.180532	0.759609
5651	9.557252	-0.951889	1.897288	-0.530727	-0.024277	-0.020855	-0.694220	-0.131734	0.032059	0.151476	0.606599	-0.184801	0.758249
5652	9.615419	-0.928208	1.877614	-0.535337	-0.036892	-0.017277	-0.695920	-0.132442	0.033337	0.157237	0.605766	-0.189337	0.756621
5653	9.587318	-0.899634	1.780672	-0.548905	-0.029618	-0.017478	-0.693936	-0.132451	0.034594	0.163186	0.604706	-0.193923	0.755047
5654	9.592352	-0.909530	1.749361	-0.538026	-0.036925	-0.011996	-0.692520	-0.132036	0.036425	0.168872	0.603775	-0.198536	0.753340
5655	9.611961	-0.929290	1.701226	-0.546237	-0.045916	-0.009379	-0.693650	-0.133167	0.036704	0.174580	0.602872	-0.203221	0.751510
5656	9.694599	-0.847851	1.666375	-0.561626	-0.033174	-0.014032	-0.695637	-0.133452	0.038696	0.180582	0.601738	-0.208132	0.749655
5657	9.571510	-0.876168	1.652357	-0.538030	-0.040542	-0.010200	-0.695070	-0.133742	0.040243	0.186205	0.600723	-0.212649	0.747823
5658	9.661145	-0.818820	1.637098	-0.559773	-0.025953	-0.016710	-0.694220	-0.133175	0.039395	0.192226	0.599426	-0.217440	0.745961
5659	9.629525	-0.808726	1.673275	-0.545168	-0.007919	-0.026388	-0.695070	-0.133601	0.040528	0.198295	0.597902	-0.221726	0.744331
5660	9.634436	-0.791854	1.670664	-0.557777	0.002834	-0.013329	-0.693786	-0.135591	0.041627	0.204338	0.596093	-0.226384	0.742745
5661	9.622264	-0.779572	1.689875	-0.552305	0.002734	-0.005304	-0.693506	-0.134598	0.041070	0.210204	0.594220	-0.230961	0.741198
5662	9.617456	-0.789255	1.682740	-0.534160	0.004545	-0.015721	-0.694777	-0.135726	0.040503	0.215978	0.592424	-0.235201	0.739640
5663	9.617982	-0.794530	1.612719	-0.548648	0.002694	-0.002606	-0.694222	-0.133328	0.042786	0.221737	0.590489	-0.239733	0.738027
5664	9.571692	-0.779344	1.675441	-0.530327	0.024135	0.007197	-0.693938	-0.133182	0.041371	0.227166	0.588255	-0.244049	0.736744
5665	9.606847	-0.817509	1.791812	-0.546951	-0.017217	0.005484	-0.694511	-0.132193	0.042517	0.232661	0.586517	-0.248719	0.734851
5666	9.645662	-0.844581	1.753398	-0.549723	-0.024375	0.001963	-0.693942	-0.132477	0.042227	0.238138	0.584863	-0.253457	0.732792
5667	9.571190	-0.851665	1.705247	-0.555891	0.000811	0.008799	-0.694658	-0.131348	0.043941	0.243753	0.582735	-0.258184	0.730989
5668	9.602135	-0.866058	1.753696	-0.564235	-0.018857	-0.003560	-0.694803	-0.130495	0.043244	0.249450	0.580896	-0.262995	0.728813
5669	9.563762	-0.861164	1.724695	-0.559564	-0.004563	0.007016	-0.694942	-0.131205	0.043944	0.255076	0.578767	-0.267750	0.726825
5670	9.635718	-0.861255	1.782596	-0.537776	-0.008329	0.014384	-0.692824	-0.128946	0.044517	0.260220	0.576747	-0.272292	0.724918
5671	9.567988	-0.860707	1.802012	-0.548645	0.002622	0.003559	-0.695520	-0.128940	0.044538	0.265778	0.574522	-0.276781	0.722966
5672	9.573061	-0.880330	1.761144	-0.561376	-0.011908	0.022962	-0.695531	-0.126389	0.044141	0.271005	0.572317	-0.281740	0.720855
5673	9.568177	-0.880254	1.768399	-0.543267	-0.017337	0.016128	-0.695257	-0.124556	0.046420	0.276176	0.570274	-0.286371	0.718683
5674	9.635344	-0.870647	1.826198	-0.537792	-0.010133	0.014391	-0.696957	-0.125121	0.047134	0.281212	0.568166	-0.290830	0.716607
5675	9.536876	-0.870420	1.763498	-0.530590	-0.020957	0.010986	-0.696961	-0.124270	0.046719	0.286261	0.566213	-0.295210	0.714359
5676	9.592090	-0.909316	1.783190	-0.557959	-0.042478	0.014342	-0.695548	-0.123287	0.048415	0.291304	0.564389	-0.300107	0.711719
5677	9.548815	-0.904331	1.763861	-0.552490	-0.037054	0.009058	-0.696400	-0.123147	0.049554	0.296500	0.562487	-0.304837	0.709064
5678	9.635591	-0.924182	1.768799	-0.554250	-0.033529	0.019646	-0.695841	-0.121596	0.051121	0.301419	0.560468	-0.309631	0.706505
5679	9.640121	-0.972457	1.783831	-0.556163	-0.044237	0.009068	-0.696836	-0.121313	0.051980	0.306575	0.558579	-0.314422	0.703662
5680	9.645425	-0.955905	1.730476	-0.545226	-0.048035	0.025148	-0.696417	-0.120330	0.054248	0.311179	0.556726	-0.319192	0.700957
5681	9.592553	-0.975148	1.692097	-0.549802	-0.051558	0.018028	-0.696567	-0.118633	0.055115	0.316053	0.554858	-0.324004	0.698043
5682	9.510354	-1.001185	1.697331	-0.550660	-0.042523	0.014403	-0.697424	-0.117790	0.057676	0.320840	0.552913	-0.328637	0.695231
5683	9.665626	-0.978571	1.605043	-0.561763	-0.080354	0.021622	-0.697568	-0.117510	0.058669	0.325567	0.551280	-0.333805	0.691860
5684	9.631921	-0.995397	1.585944	-0.546949	-0.044533	0.037491	-0.696442	-0.115820	0.060798	0.329945	0.549174	-0.338611	0.689120
5685	9.607965	-1.007511	1.557113	-0.556462	-0.112918	0.032486	-0.698581	-0.113842	0.063663	0.334197	0.547886	-0.344009	0.685414
5686	9.671358	-1.066611	1.446529	-0.547359	-0.114770	0.034384	-0.698311	-0.111305	0.067222	0.338064	0.546726	-0.349174	0.681822
5687	9.662091	-1.112926	1.374563	-0.542775	-0.096531	0.007782	-0.695901	-0.111889	0.071013	0.342571	0.545419	-0.353972	0.678135
5688	9.667390	-1.004248	1.366094	-0.564509	-0.081990	0.005685	-0.696758	-0.110760	0.072587	0.347191	0.543844	-0.358777	0.674516
5689	9.567349	-0.927110	1.232459	-0.549914	-0.072120	0.002252	-0.698039	-0.110484	0.075710	0.351982	0.542139	-0.363408	0.670917
5690	9.539661	-0.898872	1.082357	-0.554518	-0.067284	-0.031443	-0.697334	-0.109783	0.077408	0.356990	0.540677	-0.367475	0.667224
5691	9.495426	-0.849469	1.207523	-0.549814	-0.040349	-0.024485	-0.695198	-0.111628	0.077089	0.362329	0.538687	-0.371549	0.663691
5692	9.591949	-0.687636	1.287749	-0.547159	-0.047603	-0.019064	-0.697462	-0.113044	0.078505	0.367203	0.536859	-0.375473	0.660276
5693	9.751139	-0.676434	1.306743	-0.552651	-0.060301	-0.004863	-0.696617	-0.112346	0.081050	0.372129	0.534907	-0.379890	0.656566
5694	10.136047	-0.835426	1.392580	-0.570825	-0.064747	0.002083	-0.696332	-0.112775	0.082174	0.376699	0.532972	-0.384344	0.652930
5695	10.157073	-0.963484	1.420563	-0.559723	-0.033253	0.000236	-0.696044	-0.113912	0.083008	0.381800	0.530511	-0.388653	0.649411
5696	9.826419	-0.971097	1.416257	-0.564957	-0.004499	0.007007	-0.696615	-0.112774	0.081894	0.386624	0.527762	-0.392545	0.646450
5697	9.571981	-0.810617	1.313314	-0.561332	-0.010007	0.014134	-0.696470	-0.113193	0.080192	0.391699	0.524811	-0.396793	0.643196
5698	9.428594	-0.781770	1.144028	-0.552185	0.004501	-0.001789	-0.696618	-0.111921	0.081196	0.396485	0.522085	-0.400277	0.640317
5699	9.607600	-0.647465	1.156789	-0.548314	0.053243	-0.010836	-0.697615	-0.111068	0.080789	0.402207	0.518569	-0.403547	0.637547
5700	9.708145	-0.681375	1.246443	-0.544496	0.086585	-0.012754	-0.697758	-0.110066	0.077832	0.407548	0.514960	-0.406022	0.635505
5701	10.018165	-0.888803	1.627735	-0.544200	0.126902	0.013560	-0.698188	-0.108930	0.077141	0.413470	0.510274	-0.408838	0.633652
5702	9.834475	-0.906828	1.652347	-0.542033	0.176310	0.025626	-0.699183	-0.107638	0.072639	0.418885	0.505231	-0.410820	0.632853
5703	9.810386	-1.061867	1.571948	-0.562495	0.090791	0.027660	-0.699332	-0.105504	0.069694	0.424458	0.500654	-0.414262	0.630530
5704	9.397491	-0.898637	1.362860	-0.538911	0.072479	0.043918	-0.701185	-0.103229	0.068460	0.428737	0.496723	-0.417242	0.628777
5705	9.595934	-0.888198	1.299648	-0.568696	-0.040814	0.037233	-0.700908	-0.101385	0.067488	0.433095	0.493613	-0.421943	0.625092
5706	9.740699	-1.029680	1.238204	-0.554280	-0.033147	-0.019248	-0.702333	-0.099823	0.067233	0.437384	0.491367	-0.425349	0.621556
5707	9.648111	-1.178698	1.278655	-0.555952	-0.026166	0.004535	-0.701489	-0.098412	0.068089	0.442087	0.488407	-0.429403	0.617763
5708	9.595328	-1.105890	1.273081	-0.530536	-0.033596	0.015493	-0.702917	-0.096718	0.070804	0.445477	0.486166	-0.432668	0.614810
5709	9.523436	-1.074336	1.222078	-0.552440	-0.058845	0.028653	-0.702354	-0.095872	0.071515	0.449508	0.483384	-0.437170	0.610873
5710	9.625300	-1.048711	1.170909	-0.539548	-0.042883	0.051733	-0.704351	-0.093892	0.073955	0.452435	0.480819	-0.440946	0.608016
5711	9.630237	-0.990647	1.184753	-0.528493	-0.012243	0.045489	-0.704370	-0.089789	0.075271	0.456383	0.477498	-0.444864	0.604819
5712	9.586828	-0.961311	1.194150	-0.559428	-0.017465	0.040731	-0.703532	-0.086819	0.075861	0.459752	0.474551	-0.448455	0.601928
5713	9.657758	-1.057539	1.337703	-0.535763	-0.004917	0.035618	-0.703963	-0.085543	0.075878	0.463905	0.471121	-0.452259	0.598581
5714	9.430202	-1.230101	1.342350	-0.541169	0.006048	0.017726	-0.704250	-0.084688	0.074475	0.467654	0.468148	-0.455240	0.595729
5715	9.485664	-1.361322	1.285744	-0.555959	-0.060890	0.055116	-0.703838	-0.081864	0.076764	0.471193	0.464964	-0.459951	0.591803
5716	9.704566	-1.386357	1.367892	-0.556159	-0.075026	0.026930	-0.704555	-0.080164	0.077070	0.474308	0.462601	-0.464008	0.587987
5717	10.013558	-1.451385	1.329540	-0.552411	-0.058822	0.030469	-0.704562	-0.079037	0.078919	0.478062	0.459596	-0.468381	0.583821
5718	10.022309	-1.407075	1.466774	-0.575859	-0.009785	-0.000183	-0.704853	-0.077338	0.079364	0.482259	0.456474	-0.471764	0.580083
5719	9.714514	-1.389559	1.638563	-0.535730	0.015137	0.008026	-0.705143	-0.075633	0.077970	0.486760	0.452912	-0.474971	0.576488
5720	9.360511	-1.368567	1.546975	-0.566405	0.031239	0.032273	-0.705995	-0.075201	0.076427	0.490949	0.448953	-0.478183	0.573368
5721	9.345432	-1.411627	1.603055	-0.542956	-0.005072	0.049567	-0.706274	-0.076336	0.077124	0.494787	0.445089	-0.481991	0.569883
5722	9.441485	-1.574266	1.587826	-0.561161	-0.029540	0.075158	-0.708269	-0.074206	0.076738	0.497901	0.441335	-0.486151	0.566547
5723	9.295843	-1.652680	1.656559	-0.559444	-0.048516	0.077906	-0.707718	-0.070671	0.078184	0.501078	0.437455	-0.490772	0.562758
5724	9.353888	-1.602232	1.665584	-0.552048	-0.034271	0.093846	-0.708010	-0.068830	0.078347	0.503905	0.433530	-0.495066	0.559500
5725	9.472082	-1.561709	1.693972	-0.556920	-0.070016	0.065729	-0.706599	-0.067279	0.079483	0.506920	0.429964	-0.499709	0.555386
5726	9.565863	-1.554748	1.742098	-0.534218	-0.042651	0.018073	-0.709157	-0.066569	0.080783	0.510355	0.426979	-0.503222	0.551357
5727	9.580379	-1.516079	1.756146	-0.554144	-0.002426	-0.035478	-0.709161	-0.066008	0.082485	0.515091	0.423636	-0.506210	0.546778
5728	9.518525	-1.429617	1.992082	-0.559574	0.044117	-0.099534	-0.708149	-0.070257	0.081867	0.520865	0.420558	-0.508064	0.541942
5729	9.690960	-1.289016	2.231933	-0.553098	0.090311	-0.128009	-0.708131	-0.074219	0.080695	0.527488	0.417061	-0.509202	0.537149
5730	9.819046	-1.294808	2.207661	-0.523136	0.108542	-0.164898	-0.707541	-0.078743	0.077674	0.534269	0.414241	-0.509391	0.532430
5731	9.739209	-1.126397	2.002902	-0.550313	0.112168	-0.152838	-0.710628	-0.086094	0.075783	0.541290	0.410693	-0.509958	0.527523
5732	9.666684	-0.804883	1.552357	-0.544954	0.090491	-0.147287	-0.709889	-0.092316	0.072460	0.547804	0.407572	-0.510647	0.522528
5733	9.551654	-0.908584	1.087283	-0.539332	0.080183	-0.106479	-0.710869	-0.095289	0.072578	0.553831	0.403949	-0.511751	0.517887
5734	9.895108	-0.916189	0.990247	-0.547204	0.101430	-0.056204	-0.711703	-0.098677	0.070004	0.559431	0.399717	-0.512993	0.513907
5735	10.055698	-1.071455	1.059427	-0.567827	0.140218	-0.049596	-0.712823	-0.101355	0.066734	0.565607	0.394537	-0.514130	0.510000
5736	9.559796	-0.928757	0.961838	-0.560427	0.154461	-0.039945	-0.711660	-0.106719	0.060590	0.571609	0.389382	-0.514968	0.506412
5737	9.356879	-0.738238	1.075976	-0.551732	0.094884	-0.034192	-0.712503	-0.107837	0.056485	0.576923	0.384647	-0.516525	0.502402
5738	9.534431	-0.757906	1.201616	-0.541115	0.049751	-0.028455	-0.713900	-0.112215	0.053764	0.581501	0.380601	-0.518390	0.498268
5739	9.606238	-0.777270	1.269399	-0.537952	-0.020457	-0.036824	-0.714313	-0.114759	0.052469	0.585453	0.377177	-0.521078	0.493416
5740	9.852741	-0.937140	1.461757	-0.541756	-0.074966	0.016565	-0.714591	-0.115888	0.051328	0.588240	0.373839	-0.524692	0.488791
5741	9.840382	-0.929554	1.502769	-0.550043	-0.091131	0.014795	-0.714599	-0.114768	0.055298	0.590956	0.370396	-0.528666	0.483828
5742	9.534717	-0.768313	1.469964	-0.545522	-0.091149	0.011269	-0.716016	-0.115908	0.058407	0.593568	0.367208	-0.532395	0.478948
5743	9.404986	-0.610401	1.468376	-0.554831	-0.127194	0.015799	-0.714454	-0.116484	0.060226	0.595854	0.364009	-0.536788	0.473618
5744	9.666169	-0.549437	1.431098	-0.569552	-0.157763	0.020300	-0.715304	-0.117772	0.064742	0.597774	0.361027	-0.541541	0.468038
5745	9.814380	-0.648614	1.567331	-0.563945	-0.125265	0.011331	-0.714322	-0.115945	0.068429	0.600117	0.357714	-0.545891	0.462497
5746	9.551770	-0.608546	1.526155	-0.550047	-0.074774	-0.003017	-0.714737	-0.118783	0.070382	0.602925	0.354426	-0.549219	0.457408
5747	9.517919	-0.659192	1.509850	-0.545055	-0.024701	0.035645	-0.714881	-0.118504	0.071799	0.605950	0.350105	-0.552286	0.453024
5748	9.306576	-0.629614	1.388977	-0.542855	0.023754	0.053917	-0.715318	-0.116101	0.073383	0.609190	0.345365	-0.554687	0.449371
5749	9.564416	-0.708488	1.404011	-0.548005	0.074286	0.050934	-0.714899	-0.114397	0.071984	0.613126	0.339910	-0.556620	0.445771
5750	10.115220	-0.695886	1.654450	-0.554721	0.167966	0.062768	-0.715898	-0.112400	0.068338	0.617890	0.333602	-0.557352	0.443036
5751	10.426168	-1.493647	1.943252	-0.558237	0.178837	0.057299	-0.718463	-0.108983	0.064719	0.622916	0.326959	-0.558055	0.440056
5752	9.390062	-1.060866	1.309100	-0.566963	0.203679	0.094958	-0.718753	-0.106415	0.059235	0.627791	0.319757	-0.558588	0.437737
5753	9.654591	-1.199465	1.056560	-0.555579	-0.022491	0.096529	-0.720467	-0.103433	0.058290	0.630088	0.314431	-0.561985	0.433929
5754	10.019684	-1.515501	1.132093	-0.567660	-0.049991	0.058547	-0.720763	-0.101174	0.060437	0.632398	0.309766	-0.565435	0.429420
5755	9.592353	-1.335247	0.925251	-0.551953	0.000531	0.038904	-0.722757	-0.099619	0.062731	0.635324	0.304917	-0.568105	0.425025
5756	9.485320	-1.450263	0.977424	-0.544628	0.009519	0.035357	-0.721916	-0.097500	0.063736	0.638309	0.300239	-0.570410	0.420775
5757	9.440770	-1.463636	1.112957	-0.540504	0.088713	0.041979	-0.723060	-0.095227	0.062638	0.642042	0.294733	-0.571830	0.417044
5758	9.441753	-1.547338	1.256464	-0.533272	0.092402	0.027869	-0.723348	-0.094091	0.061945	0.645913	0.289527	-0.572887	0.413245
5759	9.644825	-1.614823	1.491346	-0.540751	0.048961	0.054609	-0.723925	-0.091248	0.059012	0.648992	0.284164	-0.574840	0.409414
5760	9.502562	-1.519488	1.519471	-0.562624	0.049212	0.036641	-0.723919	-0.092375	0.057303	0.652403	0.278777	-0.576695	0.405064
5761	9.623867	-1.790333	1.618992	-0.559579	-0.038908	0.015972	-0.724779	-0.090677	0.058459	0.654796	0.274284	-0.579669	0.399992
5762	9.554231	-1.780483	1.577894	-0.537649	-0.022865	0.023196	-0.725775	-0.090113	0.059886	0.657279	0.269923	-0.582126	0.395292
5763	9.472675	-1.751285	1.526931	-0.547034	-0.073283	0.023385	-0.725927	-0.088565	0.063013	0.659052	0.265737	-0.585435	0.390256
5764	9.384155	-1.639840	1.479892	-0.554394	-0.091336	0.030486	-0.725934	-0.087443	0.066418	0.660701	0.261571	-0.588902	0.385031
5765	9.377424	-1.693543	1.388673	-0.542066	-0.163555	0.039916	-0.724956	-0.084911	0.070819	0.661166	0.257918	-0.593391	0.379769
5766	9.504971	-1.757079	1.406127	-0.560432	-0.203212	0.052347	-0.724541	-0.083513	0.076061	0.661281	0.254228	-0.598426	0.374115
5767	9.559266	-1.709901	1.275036	-0.549584	-0.204908	0.036584	-0.724263	-0.083821	0.083406	0.661214	0.250793	-0.603430	0.368471
5768	9.714200	-1.677315	1.230968	-0.547701	-0.192266	0.034797	-0.721866	-0.081436	0.088642	0.661439	0.247365	-0.608056	0.362736
5769	9.807529	-1.550719	1.084440	-0.547342	-0.112612	-0.003685	-0.722303	-0.080041	0.095163	0.662675	0.243749	-0.611551	0.357006
5770	9.672673	-1.416776	1.109708	-0.541741	-0.079225	-0.013567	-0.723440	-0.080620	0.099830	0.664517	0.240145	-0.614325	0.351215
5771	9.767880	-1.377512	1.300046	-0.547083	-0.040209	-0.040393	-0.721600	-0.079779	0.101097	0.666820	0.236445	-0.616608	0.345311
5772	9.570519	-1.420826	1.518279	-0.530546	-0.000581	-0.051115	-0.723014	-0.080910	0.101520	0.669764	0.232872	-0.618010	0.339484
5773	9.471276	-1.466029	1.533415	-0.545396	-0.053683	-0.050990	-0.722016	-0.082189	0.102064	0.671897	0.229369	-0.620332	0.333364
5774	9.539576	-1.583406	1.384810	-0.542652	-0.072866	-0.022525	-0.722866	-0.083044	0.104465	0.673734	0.225742	-0.622844	0.327396
5775	9.539637	-1.665881	1.337401	-0.557064	-0.058414	-0.019252	-0.721166	-0.082628	0.105728	0.675573	0.221679	-0.625373	0.321510
5776	9.520885	-1.559543	1.316907	-0.552684	-0.083677	-0.017266	-0.720591	-0.085192	0.109937	0.677203	0.217891	-0.628047	0.315399
5777	9.588473	-1.557553	1.316794	-0.523496	-0.073157	0.000718	-0.721153	-0.087041	0.112467	0.678509	0.214089	-0.630572	0.310114
5778	9.626915	-1.623110	1.307809	-0.559847	-0.058243	-0.035185	-0.721444	-0.085774	0.115027	0.680520	0.210246	-0.632797	0.303737
5779	9.616674	-1.540147	1.422889	-0.547069	-0.043907	-0.033351	-0.721582	-0.087484	0.118402	0.682434	0.206332	-0.634846	0.297795
5780	9.596846	-1.449903	1.533067	-0.541487	-0.018732	-0.030784	-0.720164	-0.087778	0.120650	0.684760	0.202422	-0.636364	0.291837
5781	9.600132	-1.572320	1.672170	-0.557649	0.024784	-0.053378	-0.721858	-0.089758	0.120925	0.687641	0.198164	-0.637364	0.285742
5782	9.315615	-1.551358	1.645735	-0.542680	0.091315	-0.049243	-0.722276	-0.091024	0.118653	0.691395	0.193812	-0.637226	0.279916
5783	9.697199	-1.587902	1.597302	-0.530053	0.084213	-0.062245	-0.721973	-0.095274	0.118747	0.694899	0.189653	-0.637124	0.274265
5784	10.205052	-1.543433	1.489800	-0.532764	0.097050	-0.078165	-0.722528	-0.097671	0.115899	0.698756	0.185750	-0.636657	0.268149
5785	9.840726	-1.203778	1.327008	-0.557237	0.124447	-0.108720	-0.723783	-0.102335	0.113881	0.703031	0.181549	-0.635877	0.261626
5786	9.417659	-1.008551	1.199737	-0.564855	0.079621	-0.133359	-0.724462	-0.108268	0.109583	0.706969	0.177957	-0.635529	0.254223
5787	9.611464	-1.160660	1.034436	-0.555803	0.054156	-0.109184	-0.724157	-0.112649	0.106425	0.710233	0.174122	-0.635635	0.247425
5788	9.741950	-1.253731	0.970054	-0.554002	0.033189	-0.081592	-0.724136	-0.117463	0.106091	0.713176	0.170232	-0.635979	0.240690
5789	9.646605	-1.176517	0.853328	-0.545032	0.010577	-0.076929	-0.725822	-0.120853	0.104514	0.715574	0.166338	-0.636694	0.234322
5790	9.455217	-0.977886	0.730542	-0.534082	0.012196	-0.063549	-0.724956	-0.124254	0.104471	0.718007	0.162579	-0.637224	0.227993
5791	9.723686	-0.723062	0.780502	-0.542610	-0.019902	-0.091675	-0.725356	-0.130202	0.104694	0.719964	0.159050	-0.638256	0.221323
5792	9.861482	-0.699869	0.763143	-0.574446	-0.010465	-0.120382	-0.725196	-0.134310	0.104791	0.722395	0.155520	-0.639025	0.213556
5793	9.966737	-0.665834	0.900364	-0.535509	-0.025058	-0.119817	-0.723622	-0.137574	0.105592	0.724273	0.152478	-0.639941	0.206530
5794	9.774115	-0.514685	0.913433	-0.547257	-0.016073	-0.112954	-0.724452	-0.142388	0.105689	0.726416	0.149248	-0.640608	0.199166
5795	9.704932	-0.420356	0.854477	-0.560082	-0.032216	-0.114773	-0.723306	-0.145657	0.108473	0.728144	0.145819	-0.641668	0.191849
5796	9.749846	-0.470787	0.951640	-0.556435	-0.037793	-0.097890	-0.721158	-0.150052	0.108127	0.729874	0.142329	-0.642641	0.184494
5797	9.749517	-0.477794	0.990383	-0.531215	-0.070327	-0.100052	-0.721999	-0.152603	0.109238	0.730867	0.139275	-0.644114	0.177630
5798	9.672814	-0.397736	0.960594	-0.562055	-0.086805	-0.056083	-0.721136	-0.155872	0.112165	0.731738	0.135324	-0.645853	0.170649
5799	9.778934	-0.388647	0.974850	-0.560501	-0.126412	-0.059338	-0.721130	-0.157863	0.114688	0.731840	0.131513	-0.648286	0.163829
5800	9.656547	-0.371472	0.892661	-0.547771	-0.136555	-0.041453	-0.720264	-0.162128	0.118877	0.731882	0.127734	-0.650658	0.157089
5801	9.673831	-0.471291	0.794675	-0.554973	-0.146687	-0.013171	-0.719133	-0.161859	0.122264	0.731455	0.123471	-0.653409	0.150950
5802	9.745149	-0.466015	0.937094	-0.538408	-0.119942	0.009867	-0.718418	-0.163852	0.125064	0.731440	0.119096	-0.655558	0.145102
5803	9.878113	-0.370059	0.955177	-0.541927	-0.083641	-0.015128	-0.718567	-0.162299	0.126495	0.731720	0.114862	-0.657269	0.139244
5804	9.859728	-0.552987	1.058737	-0.538709	-0.004366	-0.017379	-0.716996	-0.164854	0.127163	0.733219	0.110501	-0.657591	0.133243
5805	9.655761	-0.686469	1.152327	-0.546593	0.025115	0.010593	-0.717129	-0.166832	0.125871	0.734793	0.105543	-0.657701	0.127946
5806	9.535438	-0.632661	1.132555	-0.570828	0.056489	0.039293	-0.720250	-0.166249	0.123074	0.736923	0.099794	-0.657257	0.122469
5807	9.636638	-0.638011	1.151811	-0.544323	0.078810	0.049216	-0.721100	-0.165814	0.120541	0.739016	0.094207	-0.656571	0.117877
5808	9.740624	-0.624287	1.132187	-0.547631	0.139319	0.036445	-0.720251	-0.164815	0.117718	0.742099	0.088627	-0.654760	0.112803
5809	9.699502	-0.648196	1.132509	-0.536404	0.189684	0.039794	-0.722657	-0.165363	0.113773	0.745556	0.083007	-0.652311	0.108378
5810	9.953414	-0.684132	1.052825	-0.545548	0.177121	0.042469	-0.721533	-0.161951	0.108994	0.749008	0.077278	-0.649853	0.103471
5811	10.348437	-0.870226	1.066456	-0.543319	0.227356	0.069667	-0.725795	-0.159662	0.105235	0.752783	0.071077	-0.646816	0.099471
5812	9.998454	-0.834063	1.085853	-0.552634	0.204191	0.041324	-0.727360	-0.157372	0.099193	0.756477	0.065181	-0.643870	0.094478
5813	9.850840	-0.652944	0.912457	-0.551111	0.164688	0.024777	-0.728498	-0.156082	0.095399	0.759409	0.059562	-0.641652	0.089629
5814	9.782801	-0.640022	0.977650	-0.544137	0.136103	-0.006828	-0.728923	-0.155504	0.092016	0.762191	0.054528	-0.639570	0.083912
5815	9.521513	-0.851207	0.956191	-0.553230	0.134434	-0.021158	-0.730194	-0.156056	0.088628	0.764693	0.049526	-0.637696	0.078324
5816	9.264229	-1.085996	1.029235	-0.573018	0.141381	0.012983	-0.729905	-0.156613	0.085510	0.767432	0.043783	-0.635508	0.072533
5817	9.283372	-1.144166	1.022609	-0.543977	0.126681	0.029333	-0.729908	-0.155183	0.081425	0.769625	0.038283	-0.633724	0.067869
5818	9.498537	-1.328113	1.198362	-0.540483	0.101384	0.036618	-0.731615	-0.153469	0.078347	0.771690	0.032787	-0.632041	0.062808
5819	9.595283	-1.285250	1.192921	-0.546323	0.045667	0.025418	-0.732741	-0.154873	0.075373	0.772752	0.027393	-0.631454	0.058047
5820	9.864637	-1.223142	1.346524	-0.568263	0.038730	0.010221	-0.732884	-0.154302	0.073966	0.773977	0.021877	-0.630681	0.052178
5821	10.118510	-1.196494	1.611702	-0.559323	0.048104	-0.032152	-0.731887	-0.154574	0.069997	0.775032	0.016999	-0.629987	0.046399
5822	9.780046	-1.235113	1.665749	-0.537740	0.035753	-0.077017	-0.733010	-0.156541	0.066028	0.776192	0.013054	-0.629119	0.039552
5823	9.538165	-1.361650	1.672318	-0.541491	0.015071	-0.083193	-0.732282	-0.160505	0.064991	0.776773	0.009105	-0.628837	0.033231
5824	9.423540	-1.301308	1.543723	-0.541774	-0.032671	-0.084682	-0.732842	-0.162060	0.064413	0.776981	0.005243	-0.628957	0.026194
5825	9.510653	-1.302039	1.514617	-0.570818	-0.039906	-0.065496	-0.732542	-0.165595	0.062677	0.776761	0.000637	-0.629483	0.019812
5826	9.520558	-1.275637	1.494977	-0.548919	-0.028375	-0.056458	-0.731955	-0.170129	0.062766	0.776909	-0.003690	-0.629465	0.013119
5827	9.568954	-1.307558	1.463854	-0.541474	0.003194	-0.063634	-0.731224	-0.174082	0.058337	0.777128	-0.007889	-0.629252	0.007176
5828	9.570432	-1.364996	1.556320	-0.537677	0.033853	-0.069098	-0.731354	-0.176626	0.056756	0.777966	-0.011892	-0.628193	0.000417
5829	9.540758	-1.393327	1.634004	-0.539332	0.077367	-0.098591	-0.731761	-0.179434	0.049662	0.779022	-0.015648	-0.626773	-0.006014
5830	9.628716	-1.528559	1.741722	-0.542670	0.126046	-0.099818	-0.730307	-0.186211	0.042370	0.780908	-0.019335	-0.624204	-0.013341
5831	9.401248	-1.604221	1.781535	-0.537060	0.160402	-0.119483	-0.729419	-0.192410	0.031696	0.782889	-0.022823	-0.621419	-0.020050
5832	9.374681	-1.608887	1.781623	-0.540658	0.166739	-0.121340	-0.731092	-0.197186	0.021198	0.785152	-0.026196	-0.618128	-0.027704
5833	9.490135	-1.585054	1.844031	-0.551502	0.176674	-0.117081	-0.729925	-0.202396	0.011098	0.787204	-0.029981	-0.614996	-0.034509
5834	10.236490	-1.435067	1.843775	-0.544658	0.119112	-0.120898	-0.727907	-0.207172	-0.002114	0.788748	-0.033452	-0.612356	-0.042174
5835	9.683013	-1.185620	1.752321	-0.537385	0.155644	-0.184808	-0.727586	-0.213507	-0.014058	0.790360	-0.036220	-0.609539	-0.049809
5836	9.226212	-0.975679	1.624931	-0.546629	0.116711	-0.163507	-0.726556	-0.219848	-0.024593	0.791706	-0.039202	-0.606863	-0.058160
5837	9.511851	-0.944219	1.532371	-0.557766	0.073475	-0.154458	-0.727519	-0.224914	-0.033827	0.792197	-0.042755	-0.605238	-0.065447
5838	9.590502	-0.810099	1.414776	-0.537892	0.050777	-0.143432	-0.723952	-0.228156	-0.040957	0.792649	-0.045914	-0.603510	-0.073315
5839	9.664474	-0.637279	1.296756	-0.563567	0.009409	-0.136358	-0.724071	-0.231812	-0.048910	0.792251	-0.049849	-0.602836	-0.080261
5840	9.670959	-0.457230	1.478409	-0.541594	0.056336	-0.154076	-0.722781	-0.235498	-0.058276	0.792629	-0.052914	-0.600945	-0.088342
5841	9.568188	-0.408911	1.371681	-0.554665	0.007931	-0.175172	-0.721905	-0.239726	-0.065538	0.792027	-0.056219	-0.600307	-0.095734
5842	9.795397	-0.391221	1.337348	-0.560388	-0.031593	-0.182023	-0.720733	-0.246356	-0.074807	0.791151	-0.059394	-0.599716	-0.104375
5843	9.733627	-0.498291	1.159804	-0.545756	-0.022641	-0.183694	-0.718018	-0.249457	-0.081365	0.790036	-0.062475	-0.599555	-0.111685
5844	9.818543	-0.521002	1.092281	-0.549319	-0.009950	-0.189104	-0.717148	-0.252413	-0.087624	0.789290	-0.065329	-0.598563	-0.120318
5845	9.786793	-0.544743	1.128837	-0.545350	0.030328	-0.162777	-0.714572	-0.255935	-0.095316	0.788726	-0.068501	-0.597512	-0.127270
5846	9.925225	-0.718996	1.246573	-0.535187	0.054530	-0.155720	-0.713404	-0.259838	-0.103994	0.788731	-0.071358	-0.595409	-0.135277
5847	9.687956	-0.695083	1.352950	-0.532139	0.099374	-0.138317	-0.711269	-0.259812	-0.113482	0.788954	-0.074430	-0.593240	-0.141695
5848	9.504567	-0.727899	1.331813	-0.556854	0.057895	-0.124238	-0.710965	-0.262759	-0.121996	0.788940	-0.077988	-0.590896	-0.149448
5849	9.706928	-0.561596	1.460177	-0.554558	-0.009778	-0.111354	-0.709395	-0.263878	-0.127392	0.787798	-0.082055	-0.590316	-0.155461
5850	9.680317	-0.617137	1.441501	-0.547381	-0.017781	-0.127156	-0.707824	-0.264995	-0.133353	0.786781	-0.085640	-0.589125	-0.163011
5851	9.676210	-0.484272	1.411041	-0.542245	-0.071006	-0.119684	-0.707404	-0.264739	-0.136750	0.784801	-0.089605	-0.589538	-0.168829
5852	9.731816	-0.331969	1.472096	-0.553578	-0.116579	-0.154010	-0.705832	-0.267002	-0.139049	0.782405	-0.093279	-0.589852	-0.176681
5853	9.651717	-0.182739	1.291717	-0.544764	-0.149754	-0.175807	-0.704965	-0.269683	-0.142901	0.779175	-0.096857	-0.591562	-0.183189
5854	9.673947	-0.217229	1.209910	-0.566729	-0.175709	-0.182978	-0.704393	-0.270099	-0.146021	0.775821	-0.100580	-0.592714	-0.191511
5855	9.762869	-0.312032	1.213266	-0.537450	-0.150743	-0.168629	-0.701544	-0.272222	-0.148610	0.772487	-0.104090	-0.594416	-0.197734
5856	9.767831	-0.212776	1.243566	-0.589921	-0.114481	-0.165914	-0.702950	-0.274473	-0.152158	0.769742	-0.108104	-0.594397	-0.206163
5857	9.807004	-0.264381	1.147429	-0.546242	-0.111176	-0.154802	-0.699820	-0.276032	-0.154319	0.766789	-0.111727	-0.595390	-0.212277
5858	9.652348	-0.214767	1.195413	-0.569702	-0.100543	-0.125092	-0.700671	-0.275310	-0.157698	0.764301	-0.115828	-0.595061	-0.219842
5859	9.653968	-0.170022	1.008840	-0.546057	-0.115321	-0.096401	-0.699528	-0.276290	-0.161959	0.761439	-0.120138	-0.595957	-0.224972
5860	9.539099	-0.109482	0.911658	-0.572087	-0.071135	-0.088142	-0.698966	-0.274727	-0.163927	0.759347	-0.124555	-0.595006	-0.232046
5861	9.711688	-0.204161	1.018810	-0.540130	-0.069007	-0.039993	-0.697833	-0.274019	-0.164494	0.757210	-0.129214	-0.595070	-0.236282
5862	9.827727	-0.229288	0.982687	-0.549846	-0.040371	-0.011951	-0.696989	-0.271599	-0.168716	0.755800	-0.134032	-0.593500	-0.241992
5863	9.816807	-0.393050	1.066691	-0.522865	0.039308	0.028541	-0.697856	-0.267622	-0.171213	0.755235	-0.138726	-0.591820	-0.245204
5864	9.830723	-0.353893	1.158062	-0.529595	0.097358	0.088265	-0.697302	-0.263355	-0.176969	0.755916	-0.143740	-0.587939	-0.249514
5865	9.944741	-0.469501	1.338022	-0.573567	0.176682	0.106725	-0.697307	-0.260493	-0.185563	0.757114	-0.149469	-0.583690	-0.252475
5866	9.848283	-0.456839	1.333176	-0.564874	0.254003	0.118719	-0.697902	-0.252389	-0.193956	0.759562	-0.154569	-0.577095	-0.257168
5867	9.943443	-0.467969	1.195432	-0.550160	0.264503	0.147159	-0.697074	-0.245423	-0.202090	0.761921	-0.159989	-0.571467	-0.259432
5868	10.089438	-0.751538	1.217734	-0.543624	0.152978	0.123143	-0.696524	-0.240018	-0.208965	0.763168	-0.165327	-0.566422	-0.263455
5869	9.755270	-0.640919	0.791641	-0.535904	0.212324	0.129912	-0.695830	-0.235325	-0.215142	0.764754	-0.170622	-0.561710	-0.265559
5870	10.088096	-0.657367	0.815544	-0.555996	0.190729	0.141375	-0.694718	-0.228215	-0.224124	0.766365	-0.176138	-0.555888	-0.269534
5871	9.953279	-0.729522	0.736785	-0.555391	0.171467	0.077774	-0.695026	-0.221534	-0.230555	0.767016	-0.181372	-0.551901	-0.272389
5872	9.426425	-0.909879	0.739502	-0.556020	0.208334	0.078293	-0.693055	-0.216846	-0.236177	0.768359	-0.186068	-0.545959	-0.277365
5873	9.207064	-1.144348	0.901902	-0.550556	0.203705	0.084496	-0.691506	-0.212431	-0.244343	0.769293	-0.191146	-0.541489	-0.280074
5874	9.365885	-1.406791	0.836956	-0.541875	0.142607	0.062858	-0.691098	-0.207169	-0.250794	0.769774	-0.195804	-0.536628	-0.284851
5875	9.621218	-1.480725	0.866438	-0.561839	0.146333	0.062643	-0.690410	-0.200773	-0.257802	0.769794	-0.201187	-0.533077	-0.287698
5876	9.793642	-1.490420	1.035471	-0.538592	0.117838	0.015346	-0.689015	-0.194242	-0.263116	0.769645	-0.205408	-0.528751	-0.293046
5877	9.647381	-1.425299	1.252426	-0.547840	0.122782	-0.030826	-0.687897	-0.188834	-0.271410	0.768813	-0.209752	-0.526040	-0.297005
5878	9.357678	-1.374924	1.286083	-0.533884	0.062878	-0.092274	-0.687062	-0.184147	-0.275750	0.767372	-0.213066	-0.522981	-0.303701
5879	9.464284	-1.317743	1.261137	-0.563559	-0.010445	-0.136372	-0.684376	-0.180302	-0.283648	0.764334	-0.217348	-0.522673	-0.308814
5880	9.618366	-1.488105	1.229001	-0.568466	-0.075297	-0.134251	-0.684954	-0.177173	-0.287004	0.760934	-0.221557	-0.521640	-0.315886
5881	9.785408	-1.513811	1.151736	-0.536621	-0.066385	-0.137437	-0.684402	-0.173488	-0.288100	0.757296	-0.225762	-0.522366	-0.320419
5882	9.697812	-1.466147	0.955584	-0.556349	-0.032102	-0.132573	-0.683423	-0.169510	-0.292308	0.754301	-0.229483	-0.520685	-0.327496
5883	9.678726	-1.422569	0.947873	-0.556004	0.018239	-0.120491	-0.682725	-0.166245	-0.294824	0.751446	-0.233610	-0.519942	-0.332289
5884	9.860560	-1.427278	1.150669	-0.559323	0.073182	-0.115533	-0.680895	-0.161840	-0.300023	0.749536	-0.236815	-0.516520	-0.339590
5885	9.782653	-1.435940	1.233032	-0.542718	0.119089	-0.120949	-0.679335	-0.160837	-0.304690	0.747665	-0.240078	-0.514350	-0.344679
5886	9.593209	-1.341665	1.430387	-0.540704	0.142222	-0.092795	-0.676226	-0.156284	-0.312867	0.746605	-0.242726	-0.509851	-0.351736
5887	9.432137	-1.421642	1.619983	-0.539067	0.107834	-0.080232	-0.675522	-0.153714	-0.319349	0.744807	-0.246459	-0.507647	-0.356112
5888	9.552237	-1.484965	1.664026	-0.566463	0.071726	-0.057316	-0.673406	-0.150166	-0.323005	0.743050	-0.250313	-0.503787	-0.362518
5889	9.577045	-1.451724	1.593543	-0.575656	0.050105	-0.051970	-0.672138	-0.147320	-0.327509	0.740563	-0.255322	-0.502007	-0.366561
5890	9.587050	-1.345401	1.599593	-0.553982	0.039307	-0.064020	-0.671705	-0.148447	-0.329928	0.738389	-0.259119	-0.498702	-0.372739
5891	9.552775	-1.383582	1.643562	-0.553868	0.049983	-0.049944	-0.671569	-0.146739	-0.332315	0.735905	-0.263839	-0.497044	-0.376537
5892	9.489331	-1.426262	1.711785	-0.533800	0.053302	-0.030289	-0.669857	-0.148723	-0.333197	0.734135	-0.267531	-0.493463	-0.382056
5893	9.609444	-1.387775	1.803022	-0.533792	0.055052	-0.023197	-0.667316	-0.145468	-0.334173	0.731895	-0.272205	-0.491702	-0.385310
5894	9.483835	-1.379626	1.820015	-0.557372	0.055053	-0.012883	-0.668584	-0.147015	-0.336724	0.730058	-0.276365	-0.487777	-0.390783
5895	9.531847	-1.275476	1.903366	-0.541141	0.049721	-0.028565	-0.668440	-0.147438	-0.337295	0.727568	-0.281144	-0.486026	-0.394185
5896	9.578499	-1.225500	1.825418	-0.551843	0.093224	-0.050169	-0.666453	-0.147154	-0.339004	0.725744	-0.284518	-0.481752	-0.400324
5897	9.603801	-1.236776	1.980167	-0.546394	0.093130	-0.043031	-0.665879	-0.147991	-0.343259	0.723420	-0.288882	-0.479367	-0.404251
5898	9.440388	-1.306620	1.855506	-0.558953	0.087348	0.002822	-0.664605	-0.146710	-0.345942	0.721828	-0.292872	-0.474767	-0.409618
5899	9.370317	-1.157757	1.626787	-0.552098	0.024364	-0.009080	-0.664616	-0.143585	-0.348454	0.718972	-0.298198	-0.473097	-0.412720
5900	9.496902	-1.166698	1.484143	-0.548771	-0.013217	-0.037087	-0.664060	-0.140748	-0.350125	0.716064	-0.302447	-0.470224	-0.417933
5901	9.705480	-1.183376	1.346309	-0.530710	-0.031262	-0.040256	-0.663214	-0.139332	-0.350682	0.712437	-0.307608	-0.469707	-0.420935
5902	10.077456	-1.030802	1.382772	-0.543401	-0.002031	-0.072338	-0.663792	-0.136778	-0.351499	0.709280	-0.311308	-0.466897	-0.426634
5903	9.865016	-0.845178	1.477646	-0.548779	0.034319	-0.106264	-0.661810	-0.135216	-0.353902	0.705492	-0.315495	-0.465709	-0.431115
5904	9.577358	-0.476459	1.401420	-0.549036	0.014756	-0.136233	-0.662532	-0.132092	-0.355560	0.701811	-0.318485	-0.462965	-0.437826
5905	9.480474	-0.378600	1.492285	-0.545966	-0.055259	-0.167625	-0.661691	-0.129543	-0.355964	0.696591	-0.322719	-0.463460	-0.442513
5906	9.822422	-0.622560	1.475218	-0.564453	-0.107317	-0.176329	-0.660837	-0.130251	-0.356543	0.691217	-0.326560	-0.462489	-0.449089
5907	9.826126	-0.660466	1.601295	-0.553212	-0.063460	-0.150822	-0.663107	-0.130533	-0.355397	0.685912	-0.331006	-0.462909	-0.453514
5908	9.605002	-0.397993	1.608328	-0.549438	-0.041074	-0.139427	-0.662250	-0.132243	-0.353160	0.681473	-0.334318	-0.460863	-0.459817
5909	9.494929	-0.272002	1.546656	-0.557066	-0.106945	-0.124961	-0.663098	-0.132948	-0.353444	0.675888	-0.339325	-0.461650	-0.463587
5910	9.370062	-0.252334	1.474108	-0.551628	-0.116990	-0.114240	-0.663664	-0.133662	-0.351184	0.670863	-0.343533	-0.460396	-0.469002
5911	9.549616	-0.176657	1.388446	-0.562672	-0.150423	-0.094651	-0.664223	-0.136508	-0.346969	0.665031	-0.349161	-0.461490	-0.472068
5912	9.663768	-0.216742	1.277581	-0.553524	-0.155157	-0.072375	-0.666498	-0.136091	-0.342987	0.659931	-0.354071	-0.460388	-0.476621
5913	9.772657	-0.193411	1.253010	-0.531164	-0.089001	-0.025608	-0.667489	-0.137520	-0.338470	0.655452	-0.359208	-0.460472	-0.478871
5914	9.892328	-0.309720	1.326643	-0.543442	-0.033331	0.002221	-0.668620	-0.138796	-0.337344	0.652173	-0.363454	-0.457291	-0.483173
5915	9.718529	-0.211633	1.376527	-0.537066	0.077637	0.079437	-0.668344	-0.137245	-0.335492	0.650128	-0.367936	-0.454364	-0.485294
5916	9.806617	-0.327576	1.476780	-0.558642	0.088120	0.126889	-0.667219	-0.134261	-0.339004	0.648973	-0.372299	-0.448500	-0.488953
5917	9.761014	-0.191734	1.509157	-0.545076	0.206584	0.170558	-0.665240	-0.132420	-0.340131	0.648849	-0.376368	-0.443121	-0.490903
5918	10.444021	-0.528626	1.661826	-0.545318	0.154179	0.193967	-0.662848	-0.127031	-0.343769	0.648949	-0.380465	-0.435974	-0.494003
5919	10.381469	-1.047190	1.387381	-0.554908	0.089995	0.121643	-0.662013	-0.123061	-0.345289	0.647139	-0.385354	-0.432336	-0.495781
5920	9.737354	-0.785919	1.163009	-0.558846	0.037714	0.120061	-0.663010	-0.121923	-0.346117	0.645303	-0.390086	-0.427082	-0.499018
5921	9.578060	-0.932795	1.092366	-0.551892	0.027635	0.033462	-0.662886	-0.117672	-0.346639	0.642002	-0.394763	-0.424939	-0.501420
5922	9.468608	-1.585982	0.887149	-0.563136	-0.031471	-0.003558	-0.662019	-0.121935	-0.343156	0.638227	-0.399137	-0.421460	-0.505695
5923	9.171683	-1.855582	0.764897	-0.552346	-0.080524	0.030396	-0.662720	-0.124635	-0.340069	0.633824	-0.404913	-0.420622	-0.507337
5924	9.543575	-1.867791	0.733120	-0.547392	-0.183603	0.073626	-0.666392	-0.129893	-0.332460	0.629590	-0.411220	-0.418575	-0.509224
5925	10.075989	-1.659446	0.959651	-0.556644	-0.199778	0.080819	-0.671786	-0.131183	-0.324231	0.624481	-0.418696	-0.418685	-0.509332
5926	9.981262	-1.253032	0.921411	-0.565294	-0.100299	0.044756	-0.671204	-0.135741	-0.316932	0.620404	-0.424072	-0.415614	-0.512374
5927	9.489316	-1.260441	1.173469	-0.552091	-0.019364	0.046954	-0.671200	-0.137453	-0.313556	0.616372	-0.429309	-0.413734	-0.514396
5928	9.375991	-1.349993	1.425938	-0.570213	-0.002997	0.036863	-0.672765	-0.137032	-0.311136	0.612897	-0.433623	-0.409435	-0.518354
5929	9.494233	-1.574234	1.631269	-0.560076	0.009373	0.058123	-0.674172	-0.139867	-0.309458	0.609051	-0.438697	-0.406911	-0.520601
5930	9.523004	-1.343954	1.766401	-0.566647	-0.028647	0.082194	-0.673609	-0.139599	-0.305501	0.605788	-0.443545	-0.402525	-0.523701
5931	9.490884	-1.020243	1.707252	-0.541665	-0.071609	0.039440	-0.675874	-0.141442	-0.303241	0.601180	-0.448998	-0.401257	-0.525333
5932	9.391754	-0.812935	1.519000	-0.538380	-0.108225	0.002564	-0.677296	-0.141453	-0.298988	0.596616	-0.453640	-0.398802	-0.528410
5933	9.370169	-0.895334	1.461952	-0.552780	-0.072731	-0.029681	-0.678145	-0.142305	-0.297718	0.591117	-0.458553	-0.398007	-0.530942
5934	9.574331	-1.002493	1.537786	-0.563253	-0.017043	-0.003582	-0.678853	-0.142875	-0.296304	0.586911	-0.462408	-0.394222	-0.535073
5935	9.781511	-1.163492	1.510308	-0.556681	0.050214	-0.069359	-0.678305	-0.138053	-0.298237	0.581861	-0.465633	-0.392234	-0.539236
5936	9.924161	-1.089920	1.823442	-0.563260	0.033263	-0.083462	-0.678892	-0.132654	-0.302700	0.577117	-0.468248	-0.388555	-0.544707
5937	9.787271	-1.067309	1.436731	-0.559768	0.005411	-0.093873	-0.676646	-0.126273	-0.306326	0.571364	-0.471684	-0.387202	-0.548756
5938	9.423877	-1.123570	0.964210	-0.545029	0.021515	-0.092089	-0.675382	-0.123154	-0.307859	0.566524	-0.474073	-0.383897	-0.554011
5939	9.488897	-1.683873	0.714225	-0.538857	0.083070	-0.028747	-0.675397	-0.118893	-0.311207	0.562173	-0.476869	-0.381166	-0.557916
5940	9.871469	-2.034431	0.698294	-0.547153	0.147982	0.073409	-0.672302	-0.111800	-0.316529	0.560049	-0.479071	-0.374795	-0.562463
5941	9.922988	-1.650444	1.085414	-0.554437	0.175207	0.056390	-0.672903	-0.102994	-0.322935	0.557050	-0.481671	-0.369890	-0.566454
5942	9.837001	-1.325774	1.125403	-0.534622	0.182747	0.009711	-0.670075	-0.099295	-0.329705	0.554505	-0.482796	-0.363841	-0.571885
5943	9.744795	-1.581770	1.065554	-0.558843	0.083879	-0.005937	-0.668674	-0.094468	-0.334048	0.549978	-0.485987	-0.360385	-0.575729
5944	9.852450	-1.367865	0.980861	-0.545620	0.040897	-0.039081	-0.667694	-0.091065	-0.335575	0.545661	-0.488436	-0.356215	-0.580341
5945	9.689879	-1.079599	0.919866	-0.530326	0.039306	-0.070733	-0.668260	-0.091060	-0.336843	0.540238	-0.491309	-0.354130	-0.584252
5946	9.189133	-0.970797	0.808162	-0.559391	0.032122	-0.064035	-0.667399	-0.093183	-0.338003	0.535362	-0.493758	-0.350101	-0.589083
5947	9.395329	-0.985539	0.977207	-0.550852	-0.059948	-0.047414	-0.666696	-0.092056	-0.336583	0.529222	-0.498108	-0.348542	-0.591888
5948	9.503243	-0.551235	0.964966	-0.545617	-0.078791	-0.055120	-0.669264	-0.088649	-0.336951	0.523737	-0.501706	-0.345736	-0.595363
5949	9.883986	-0.458607	1.086664	-0.553077	-0.097560	-0.062970	-0.669831	-0.089220	-0.334974	0.517064	-0.506299	-0.344678	-0.597915
5950	10.431146	-0.818807	1.626417	-0.535000	-0.090183	-0.087533	-0.671541	-0.088094	-0.331838	0.511149	-0.509622	-0.342410	-0.601471
5951	9.622967	-0.718975	1.317071	-0.540022	-0.023436	-0.102294	-0.671675	-0.090081	-0.330444	0.504588	-0.512793	-0.341090	-0.605055
5952	9.288700	-0.635421	1.200594	-0.545511	-0.068170	-0.038442	-0.670682	-0.090084	-0.330169	0.499244	-0.516220	-0.337925	-0.608342
5953	9.395039	-0.510143	1.242551	-0.558254	-0.065358	-0.042111	-0.671963	-0.089519	-0.328739	0.492887	-0.520371	-0.336137	-0.610973
5954	9.516558	-0.487346	1.145473	-0.545739	-0.081319	-0.074566	-0.673095	-0.090655	-0.327187	0.486945	-0.523642	-0.333438	-0.614412
5955	9.558249	-0.570568	1.020688	-0.559904	-0.030862	-0.067076	-0.673094	-0.091087	-0.325212	0.480436	-0.527099	-0.331502	-0.617620
5956	9.780910	-0.604461	1.235837	-0.552272	0.015649	-0.031856	-0.674221	-0.093211	-0.324660	0.475530	-0.529445	-0.327298	-0.621639
5957	9.867026	-0.584989	1.344248	-0.546262	0.097394	-0.007503	-0.674209	-0.095760	-0.324828	0.470701	-0.531462	-0.323618	-0.625508
5958	9.694449	-0.369105	1.293739	-0.544850	0.155492	0.041692	-0.670506	-0.098739	-0.326303	0.467640	-0.532395	-0.317367	-0.630196
5959	9.604281	-0.457536	1.362509	-0.529794	0.232777	0.053745	-0.669924	-0.101564	-0.329023	0.464589	-0.532836	-0.311930	-0.634778
5960	10.040169	-0.515266	1.459230	-0.536836	0.272484	0.055265	-0.666511	-0.102262	-0.334713	0.462450	-0.532214	-0.304500	-0.640444
5961	11.127690	-0.528602	1.581166	-0.557586	0.290469	0.083435	-0.663087	-0.105224	-0.340992	0.459786	-0.532243	-0.297806	-0.645466
5962	10.264087	-1.261454	1.791070	-0.552379	0.243662	0.060502	-0.662505	-0.107904	-0.344984	0.457293	-0.532069	-0.290337	-0.650761
5963	9.130291	-0.750033	1.651556	-0.550699	0.212735	0.080014	-0.657970	-0.105630	-0.350368	0.454128	-0.532922	-0.284377	-0.654899
5964	9.041670	-0.670021	1.602451	-0.545968	0.124891	0.027525	-0.656970	-0.106470	-0.354061	0.450519	-0.533969	-0.278386	-0.659099
5965	9.524357	-1.073534	1.722301	-0.550397	0.051163	-0.081727	-0.654839	-0.106897	-0.354930	0.444258	-0.535944	-0.275540	-0.662930
5966	9.391451	-1.084208	1.427784	-0.555937	0.017686	-0.063908	-0.655262	-0.107318	-0.355780	0.438683	-0.537904	-0.271323	-0.666784
5967	9.532516	-0.950209	1.353604	-0.547178	-0.049279	-0.033267	-0.655258	-0.108455	-0.354802	0.432458	-0.541386	-0.268788	-0.669055
5968	9.524129	-1.120878	1.109036	-0.540027	-0.076293	-0.038337	-0.656252	-0.108601	-0.352675	0.426829	-0.544525	-0.265302	-0.671509
5969	9.803410	-1.185113	1.167375	-0.560474	-0.148215	-0.041627	-0.658661	-0.109879	-0.349983	0.419696	-0.549358	-0.263410	-0.672813
5970	9.866504	-1.258515	1.088365	-0.531398	-0.146480	-0.048368	-0.659938	-0.111030	-0.343906	0.413593	-0.553235	-0.260717	-0.674461
5971	9.731889	-1.248408	1.023187	-0.538612	-0.166715	-0.000580	-0.664490	-0.109049	-0.339890	0.407025	-0.558301	-0.258686	-0.675065
5972	9.737144	-1.205150	0.988866	-0.558106	-0.116661	0.053740	-0.664780	-0.108640	-0.334794	0.402098	-0.562445	-0.254226	-0.676270
5973	9.745380	-1.162845	1.191370	-0.547023	-0.088015	0.067845	-0.667486	-0.106944	-0.331786	0.396658	-0.566814	-0.250561	-0.677202
5974	9.734810	-1.057795	1.359367	-0.556080	-0.072594	0.060571	-0.669206	-0.103263	-0.330037	0.392014	-0.570306	-0.245672	-0.678765
5975	9.618547	-1.066427	1.407949	-0.554066	-0.039266	0.058593	-0.670923	-0.100430	-0.328579	0.386548	-0.573940	-0.241549	-0.680314
5976	9.550058	-1.225264	1.448478	-0.555932	-0.053738	0.063932	-0.672652	-0.094338	-0.327653	0.381994	-0.577115	-0.236447	-0.681991
5977	9.703277	-1.370681	1.539306	-0.534899	-0.048713	0.096002	-0.673806	-0.090228	-0.327318	0.377157	-0.580826	-0.232131	-0.683014
5978	9.476930	-1.374526	1.469573	-0.530516	-0.068419	0.078438	-0.673400	-0.085984	-0.325863	0.372980	-0.584009	-0.227296	-0.684219
5979	9.463197	-1.336254	1.391836	-0.539690	-0.073602	0.058907	-0.675549	-0.081449	-0.324950	0.367415	-0.587846	-0.223440	-0.685214
5980	9.473823	-1.383644	1.554257	-0.548754	-0.059012	0.043661	-0.677553	-0.077481	-0.324044	0.362543	-0.590806	-0.218671	-0.686800
5981	9.597161	-1.452502	1.489615	-0.550612	-0.055168	0.019750	-0.679275	-0.073229	-0.323561	0.356353	-0.594204	-0.214903	-0.688296
5982	9.692054	-1.652986	1.605301	-0.544869	-0.011997	0.024848	-0.678585	-0.068699	-0.323095	0.351425	-0.596329	-0.210051	-0.690486
5983	9.456319	-1.557591	1.548972	-0.548595	-0.007158	-0.012414	-0.678306	-0.067422	-0.323932	0.344982	-0.598821	-0.206258	-0.692718
5984	9.393768	-1.474934	1.562633	-0.546965	-0.014942	-0.049505	-0.679452	-0.065156	-0.322768	0.338944	-0.600613	-0.202264	-0.695321
5985	9.513842	-1.426719	1.663427	-0.552277	0.024949	-0.072786	-0.679165	-0.065433	-0.325035	0.331721	-0.602324	-0.198850	-0.698302
5986	9.571768	-1.446479	1.653904	-0.539532	0.046808	-0.104609	-0.677462	-0.065145	-0.327590	0.325205	-0.602898	-0.195186	-0.701896
5987	9.657833	-1.489995	1.738853	-0.554024	0.057735	-0.109261	-0.677887	-0.065142	-0.328153	0.317554	-0.603894	-0.191895	-0.705441
5988	9.662486	-1.412308	1.798392	-0.544656	0.104487	-0.103238	-0.676736	-0.068107	-0.332010	0.311168	-0.603598	-0.187751	-0.709643
5989	9.571781	-1.344670	1.701098	-0.537324	0.111624	-0.099662	-0.674598	-0.069659	-0.335295	0.304036	-0.603639	-0.184170	-0.713627
5990	10.002440	-1.328837	1.574687	-0.553527	0.113189	-0.059072	-0.673313	-0.070495	-0.340404	0.298158	-0.603337	-0.179290	-0.717594
5991	10.131957	-1.508394	1.593433	-0.544933	0.004617	-0.012301	-0.673032	-0.069356	-0.342374	0.291751	-0.605181	-0.175097	-0.719707
5992	9.659550	-1.073936	1.407978	-0.567814	-0.010461	-0.030201	-0.671193	-0.067939	-0.343929	0.285629	-0.606756	-0.170379	-0.721965
5993	9.234642	-1.220983	1.042878	-0.548457	0.020971	-0.033794	-0.673752	-0.066514	-0.344459	0.278863	-0.608228	-0.166228	-0.724336
5994	9.666446	-1.206080	0.769068	-0.556618	-0.011879	0.023032	-0.671927	-0.061982	-0.345415	0.273608	-0.609852	-0.161009	-0.726152
5995	10.004517	-0.880596	0.593411	-0.546345	0.033061	0.036265	-0.671226	-0.059999	-0.345965	0.267814	-0.611316	-0.155886	-0.728195
5996	9.528657	-0.791951	0.375573	-0.549202	0.055491	-0.055984	-0.670669	-0.056584	-0.350882	0.261676	-0.611592	-0.151358	-0.731144
5997	9.236856	-0.731642	0.063561	-0.558946	0.075138	-0.034140	-0.668960	-0.057716	-0.352604	0.254707	-0.612240	-0.146612	-0.734024
5998	9.720058	-0.793748	0.281093	-0.559541	-0.003924	-0.053043	-0.669828	-0.053458	-0.354391	0.248273	-0.613363	-0.142181	-0.736160
5999	10.129871	-0.786241	0.348123	-0.534931	0.017677	-0.058114	-0.669398	-0.054593	-0.354123	0.240951	-0.614613	-0.138303	-0.738286
6000	10.386743	-0.760561	0.847710	-0.535522	0.071527	-0.033650	-0.667688	-0.055723	-0.356411	0.235273	-0.614470	-0.133607	-0.741095
6001	9.951847	-0.736109	1.227412	-0.548238	0.082384	-0.039277	-0.667817	-0.058411	-0.357428	0.228182	-0.614796	-0.128954	-0.743861
6002	9.661728	-0.622364	1.344939	-0.531941	0.067687	-0.020469	-0.666961	-0.058969	-0.360409	0.222702	-0.614643	-0.124154	-0.746461
6003	9.217865	-0.405934	1.108717	-0.555974	0.012170	-0.049654	-0.665401	-0.058689	-0.360560	0.215154	-0.615923	-0.119819	-0.748326
6004	9.315822	-0.543453	0.861220	-0.545495	-0.083660	-0.017082	-0.666255	-0.058264	-0.360125	0.209160	-0.618013	-0.115424	-0.748992
6005	9.727407	-0.530113	0.703447	-0.549257	-0.112532	-0.004470	-0.667107	-0.058697	-0.357012	0.202006	-0.621158	-0.111126	-0.749004
6006	10.008728	-0.737572	1.050947	-0.552313	-0.026234	0.019749	-0.669530	-0.056573	-0.354991	0.196574	-0.622414	-0.105930	-0.750159
6007	9.693089	-0.733589	0.983662	-0.542818	0.032170	0.028286	-0.669532	-0.055859	-0.356680	0.190262	-0.623351	-0.100705	-0.751727
6008	9.572517	-0.883697	1.207818	-0.559293	0.002310	0.047685	-0.669678	-0.054867	-0.356810	0.185199	-0.624179	-0.094931	-0.753054
6009	9.775179	-0.875217	1.221951	-0.555789	-0.026675	0.065638	-0.668540	-0.055725	-0.355131	0.179148	-0.626026	-0.089234	-0.753681
6010	10.062935	-0.892016	1.144425	-0.532596	-0.091542	0.057522	-0.670525	-0.056578	-0.352721	0.174370	-0.628109	-0.084070	-0.753662
6011	9.656956	-0.970997	0.860702	-0.541550	-0.069698	0.033318	-0.670232	-0.059135	-0.350913	0.167893	-0.630415	-0.079104	-0.753745
6012	9.750450	-0.995797	1.240245	-0.538406	-0.125346	0.008040	-0.673769	-0.062545	-0.345407	0.162221	-0.632868	-0.074578	-0.753393
6013	9.474579	-1.209232	1.230914	-0.565325	-0.069236	-0.010395	-0.673473	-0.066099	-0.341629	0.154775	-0.635071	-0.069773	-0.753566
6014	9.459663	-1.327578	1.229838	-0.541883	-0.112795	0.011359	-0.674886	-0.068090	-0.338246	0.149108	-0.637264	-0.065097	-0.753276
6015	9.714640	-1.396373	1.307593	-0.547092	-0.091451	0.047477	-0.677575	-0.070361	-0.334997	0.142738	-0.639713	-0.059853	-0.752869
6016	9.825212	-1.406405	1.360720	-0.561508	-0.067906	0.042760	-0.679140	-0.069799	-0.332575	0.137328	-0.641243	-0.054343	-0.752991
6017	9.877825	-1.115430	1.562806	-0.552198	-0.002826	0.015968	-0.680849	-0.068810	-0.330572	0.130542	-0.642220	-0.049158	-0.753721
6018	9.549186	-1.059703	1.639952	-0.541868	0.064845	-0.004737	-0.680425	-0.068100	-0.331416	0.124786	-0.641561	-0.044196	-0.755562
6019	9.577770	-1.168672	1.636297	-0.542524	0.099930	0.001224	-0.677877	-0.066399	-0.333680	0.118041	-0.640822	-0.039091	-0.757553
6020	9.566168	-1.373092	1.788417	-0.544280	0.119021	-0.018412	-0.678730	-0.065109	-0.337618	0.112074	-0.639248	-0.034135	-0.760024
6021	9.585501	-1.470205	1.738729	-0.538706	0.114136	0.020602	-0.676177	-0.064109	-0.341728	0.105734	-0.638168	-0.028799	-0.762058
6022	9.369074	-1.537359	1.604443	-0.555205	0.070742	0.042745	-0.675053	-0.060696	-0.346650	0.100512	-0.637302	-0.022998	-0.763685
6023	9.471956	-1.432559	1.460562	-0.528298	0.014781	0.042560	-0.673651	-0.057020	-0.345349	0.094616	-0.637622	-0.017716	-0.764312
6024	9.517653	-1.463755	1.156368	-0.557189	0.045746	0.022589	-0.673516	-0.055605	-0.345053	0.089031	-0.637049	-0.012195	-0.765567
6025	9.713368	-1.358497	1.179097	-0.547958	0.075477	0.020798	-0.673665	-0.053186	-0.348137	0.082568	-0.636379	-0.006735	-0.766915
6026	9.700808	-1.113168	1.360031	-0.553047	0.161356	-0.008077	-0.671674	-0.053602	-0.352257	0.076570	-0.633930	-0.001476	-0.769589
6027	9.505205	-1.065788	1.396011	-0.543896	0.184909	-0.029382	-0.668974	-0.053738	-0.356097	0.069403	-0.631458	0.003466	-0.772290
6028	9.449025	-1.176411	1.428736	-0.540471	0.154342	-0.039797	-0.665997	-0.052171	-0.360628	0.063064	-0.628996	0.008115	-0.774804
6029	9.804805	-1.216295	1.593027	-0.555341	0.102141	-0.034283	-0.663157	-0.052166	-0.364185	0.055697	-0.627707	0.013073	-0.776345
6030	9.935107	-1.367399	1.524460	-0.562652	0.082238	-0.020081	-0.662313	-0.049605	-0.368123	0.049387	-0.626289	0.018220	-0.777812
6031	9.743333	-1.122392	1.473653	-0.546349	0.074884	-0.013658	-0.661175	-0.049884	-0.370397	0.042465	-0.625308	0.023288	-0.778873
6032	9.420224	-1.055146	1.466085	-0.544428	0.101130	-0.031547	-0.661026	-0.051009	-0.372814	0.036186	-0.623494	0.028016	-0.780487
6033	9.516766	-1.046057	1.470687	-0.548023	0.101038	-0.018298	-0.658195	-0.048737	-0.376488	0.029163	-0.622013	0.033082	-0.781764
6034	9.812455	-1.158491	1.568207	-0.557181	0.086628	-0.011198	-0.657345	-0.048169	-0.377620	0.023045	-0.620331	0.038245	-0.783068
6035	9.678534	-1.248821	1.675721	-0.531508	0.125225	-0.011179	-0.656212	-0.047025	-0.381434	0.016329	-0.618362	0.043164	-0.784537
6036	9.538452	-1.204222	1.709242	-0.561715	0.085661	-0.006006	-0.653666	-0.044471	-0.384538	0.010238	-0.616602	0.048456	-0.785716
6037	9.475887	-1.199130	1.687520	-0.542546	0.098145	-0.002331	-0.651965	-0.043329	-0.388357	0.003564	-0.614959	0.053655	-0.786724
6038	9.586778	-1.170631	1.718468	-0.551667	0.083609	0.017139	-0.651532	-0.044741	-0.390072	-0.002041	-0.613116	0.059066	-0.787779
6039	9.620251	-1.219073	1.735879	-0.538954	0.078071	0.025283	-0.650693	-0.041621	-0.391883	-0.008198	-0.611669	0.064556	-0.788433
6040	9.636397	-1.252511	1.815976	-0.544473	0.076430	0.010185	-0.648420	-0.042049	-0.392613	-0.013817	-0.609868	0.069756	-0.789306
6041	9.604366	-1.285721	1.884052	-0.531964	0.054931	-0.010782	-0.649277	-0.040196	-0.395414	-0.020401	-0.608750	0.074709	-0.789573
6042	9.616014	-1.307274	1.927774	-0.553625	0.082128	-0.018282	-0.647282	-0.041752	-0.397426	-0.026593	-0.606813	0.079689	-0.790392
6043	9.467895	-1.278953	2.055731	-0.573803	0.064360	-0.037904	-0.645156	-0.040902	-0.398989	-0.034093	-0.605473	0.084971	-0.790582
6044	9.458347	-1.349284	2.008198	-0.553905	0.039815	-0.024260	-0.644016	-0.042325	-0.397740	-0.040311	-0.604125	0.089893	-0.790776
6045	9.463202	-1.322669	2.017561	-0.559429	0.033616	-0.033128	-0.644295	-0.042881	-0.400713	-0.047470	-0.603176	0.095028	-0.790503
6046	9.453573	-1.281416	2.034029	-0.563000	0.038935	-0.021700	-0.643716	-0.045432	-0.401027	-0.053755	-0.601744	0.100108	-0.790565
6047	9.506626	-1.322927	2.019922	-0.552255	0.015511	-0.026732	-0.644419	-0.046558	-0.402730	-0.060652	-0.600982	0.105227	-0.789980
6048	9.547239	-1.254967	2.106104	-0.574054	0.021041	-0.028777	-0.643710	-0.046706	-0.401041	-0.067140	-0.599749	0.110398	-0.789687
6049	9.496498	-1.230358	2.125229	-0.545061	0.015587	-0.039029	-0.643135	-0.048548	-0.401347	-0.074104	-0.598931	0.115246	-0.788992
6050	9.448751	-1.211085	2.067082	-0.541483	0.013910	-0.054904	-0.641708	-0.049963	-0.403070	-0.080592	-0.597832	0.119581	-0.788544
6051	9.535634	-1.134052	2.104770	-0.556073	0.011337	-0.060341	-0.641559	-0.051666	-0.402241	-0.087975	-0.597025	0.124342	-0.787630
6052	9.588017	-1.095017	2.215424	-0.560536	0.028481	-0.060488	-0.642684	-0.053928	-0.402821	-0.094806	-0.595595	0.128865	-0.787192
6053	9.487078	-1.060787	2.176512	-0.545040	0.037424	-0.062146	-0.640977	-0.055064	-0.402988	-0.102110	-0.594310	0.133360	-0.786502
6054	9.487411	-0.973783	2.175541	-0.535055	0.031861	-0.049599	-0.640399	-0.057043	-0.404852	-0.108463	-0.592766	0.137585	-0.786088
6055	9.487481	-0.905961	2.198949	-0.552411	0.018431	-0.049711	-0.640106	-0.059026	-0.405016	-0.115569	-0.591643	0.142355	-0.785072
6056	9.477844	-0.886520	2.205995	-0.552458	0.010306	-0.047893	-0.638107	-0.061863	-0.405345	-0.122030	-0.590316	0.146900	-0.784255
6057	9.499549	-0.906037	2.198934	-0.552621	-0.014887	-0.051276	-0.639669	-0.061576	-0.405188	-0.129027	-0.589633	0.151704	-0.782733
6058	9.497305	-0.920705	2.170103	-0.548806	0.002938	-0.031880	-0.639662	-0.063420	-0.404500	-0.135160	-0.588304	0.156373	-0.781779
6059	9.499913	-0.874817	2.167171	-0.549926	-0.027641	-0.037006	-0.639944	-0.063989	-0.403656	-0.141821	-0.587700	0.161312	-0.780047
6060	9.478579	-0.925905	2.092857	-0.566968	-0.000611	-0.028533	-0.639661	-0.063992	-0.403093	-0.148091	-0.586286	0.166287	-0.778900
6061	9.536074	-0.950164	2.136548	-0.546986	-0.011708	-0.006993	-0.641368	-0.062567	-0.404195	-0.154261	-0.585262	0.171465	-0.777349
6062	9.493079	-0.940558	2.083335	-0.541395	0.009887	-0.007065	-0.641374	-0.061436	-0.403759	-0.159918	-0.583616	0.176236	-0.776376
6063	9.487731	-1.007984	2.117926	-0.552340	-0.010997	0.015924	-0.639808	-0.062715	-0.403502	-0.165755	-0.582405	0.181744	-0.774790
6064	9.521259	-1.027379	2.142263	-0.538689	-0.008390	0.019610	-0.639101	-0.062151	-0.403219	-0.170885	-0.580886	0.186819	-0.773607
6065	9.550463	-0.984120	2.132075	-0.559689	-0.017165	0.005276	-0.642081	-0.061858	-0.404041	-0.176908	-0.579707	0.192314	-0.771789
6066	9.589508	-0.931378	2.102436	-0.574130	0.002798	-0.002077	-0.641793	-0.062996	-0.402924	-0.182809	-0.577899	0.197619	-0.770429
6067	9.541167	-1.013442	2.072002	-0.543234	-0.007413	0.014252	-0.642357	-0.063986	-0.402930	-0.188500	-0.576515	0.202902	-0.768719
6068	9.569996	-0.984425	2.103054	-0.543501	-0.044269	0.005637	-0.642073	-0.064130	-0.402368	-0.193719	-0.575441	0.207974	-0.766869
6069	9.546583	-0.982435	2.011236	-0.548893	-0.038861	0.008194	-0.643212	-0.063282	-0.401078	-0.199404	-0.574471	0.213367	-0.764654
6070	9.512247	-1.105417	2.022320	-0.554250	-0.024388	0.003596	-0.643215	-0.062715	-0.401072	-0.204839	-0.572988	0.218473	-0.762886
6071	9.526831	-1.078924	2.022005	-0.559597	-0.013660	0.015859	-0.642084	-0.061871	-0.400082	-0.210596	-0.571479	0.223991	-0.760848
6072	9.545458	-1.153646	2.073561	-0.555932	0.002730	-0.005438	-0.643508	-0.060735	-0.399918	-0.216284	-0.569545	0.228877	-0.759246
6073	9.483152	-1.080884	2.051084	-0.544931	0.013374	0.007008	-0.644359	-0.060876	-0.399630	-0.222086	-0.567649	0.233927	-0.757450
6074	9.471702	-1.047369	1.987896	-0.548666	0.003612	-0.007125	-0.643229	-0.059744	-0.399768	-0.227695	-0.565670	0.238650	-0.755790
6075	9.473686	-1.090673	2.022207	-0.548637	0.007197	-0.005385	-0.643658	-0.058891	-0.400604	-0.233656	-0.563837	0.243611	-0.753755
6076	9.511947	-1.095476	2.065707	-0.572137	0.018880	0.010197	-0.642949	-0.058605	-0.401738	-0.239317	-0.561361	0.248779	-0.752137
6077	9.496861	-1.174894	2.105278	-0.559346	0.042447	-0.012813	-0.643659	-0.058463	-0.401306	-0.245637	-0.558908	0.253616	-0.750309
6078	9.463734	-1.129159	2.041982	-0.537580	0.035120	-0.010742	-0.641541	-0.055770	-0.403415	-0.251276	-0.556385	0.257917	-0.748849
6079	9.487691	-1.126742	2.066088	-0.556794	0.024586	-0.031245	-0.641539	-0.056051	-0.403984	-0.257706	-0.554231	0.262564	-0.746643
6080	9.602971	-1.168222	2.119560	-0.552329	0.015605	-0.035545	-0.640117	-0.056620	-0.404425	-0.263749	-0.551983	0.266873	-0.744667
6081	9.576665	-1.153706	2.095268	-0.554149	0.000971	-0.010709	-0.641252	-0.056617	-0.404558	-0.269671	-0.550009	0.271795	-0.742224
6082	9.473126	-1.046498	2.113559	-0.543205	0.007186	-0.005329	-0.642807	-0.056607	-0.404608	-0.275088	-0.547704	0.276309	-0.740270
6083	9.526505	-1.042213	2.079609	-0.543175	-0.002958	0.021285	-0.640959	-0.057321	-0.404347	-0.280350	-0.545601	0.281400	-0.737928
6084	9.507402	-1.018015	2.064865	-0.539575	-0.001054	0.008046	-0.641955	-0.056754	-0.403767	-0.285454	-0.543301	0.286018	-0.735890
6085	9.564616	-1.051742	2.140077	-0.559592	-0.004551	0.006953	-0.640825	-0.055625	-0.403199	-0.291054	-0.541140	0.291160	-0.733267
6086	9.468846	-1.085700	2.024592	-0.561405	-0.010898	0.011375	-0.641387	-0.056752	-0.404903	-0.296257	-0.538772	0.296154	-0.730924
6087	9.497095	-1.080455	2.118739	-0.545041	-0.008314	0.015976	-0.641963	-0.054912	-0.403748	-0.301501	-0.536628	0.301158	-0.728307
6088	9.497992	-1.003605	2.040552	-0.556122	-0.040739	0.021367	-0.642246	-0.055338	-0.403185	-0.306286	-0.534599	0.306323	-0.725644
6089	9.556015	-1.096174	1.983511	-0.548770	-0.021703	0.005415	-0.642255	-0.053070	-0.403443	-0.311603	-0.532628	0.311304	-0.722704
6090	9.604156	-1.130314	1.983828	-0.559563	-0.000860	-0.001911	-0.643544	-0.050520	-0.402558	-0.316971	-0.530075	0.315982	-0.720212
6091	9.540519	-1.223746	2.052618	-0.526910	-0.000885	-0.017480	-0.641975	-0.052509	-0.402026	-0.322469	-0.528020	0.320233	-0.717398
6092	9.557939	-1.204884	1.994388	-0.559493	0.002639	0.008665	-0.642686	-0.051937	-0.403145	-0.327672	-0.525280	0.324957	-0.714923
6093	9.421515	-1.110402	1.892022	-0.553995	0.009820	0.007790	-0.642122	-0.051232	-0.402577	-0.333116	-0.522669	0.329752	-0.712119
6094	9.517030	-1.202300	1.979915	-0.564870	0.004301	0.026277	-0.642558	-0.048820	-0.403113	-0.338095	-0.519686	0.334682	-0.709652
6095	9.652574	-1.053159	2.002234	-0.552118	0.009571	0.037055	-0.641997	-0.047405	-0.403103	-0.343056	-0.516831	0.339707	-0.706964
6096	9.627803	-1.100977	2.060797	-0.535026	-0.004725	0.014329	-0.643430	-0.044286	-0.402493	-0.347793	-0.514197	0.344110	-0.704436
6097	9.526605	-1.134416	2.022641	-0.530288	0.028642	0.007079	-0.642580	-0.044005	-0.402355	-0.353041	-0.511368	0.348330	-0.701806
6098	9.509824	-1.153797	1.998715	-0.539723	-0.011554	-0.026406	-0.642012	-0.043864	-0.402641	-0.358310	-0.509018	0.352392	-0.698809
6099	9.526944	-1.163784	1.964972	-0.537918	-0.011512	-0.031689	-0.641862	-0.045704	-0.403227	-0.363854	-0.506908	0.356557	-0.695357
6100	9.541781	-1.159316	1.921405	-0.561433	-0.000664	-0.023178	-0.640165	-0.044580	-0.401532	-0.369334	-0.504163	0.360828	-0.692254
6101	9.532321	-1.098805	1.925576	-0.563303	-0.009696	-0.019601	-0.642288	-0.045703	-0.403224	-0.374929	-0.501689	0.365403	-0.688635
6102	9.532163	-1.115646	1.937847	-0.545141	-0.011602	-0.017610	-0.642851	-0.047125	-0.401396	-0.380044	-0.499111	0.369537	-0.685491
6103	9.546878	-1.108655	1.911167	-0.555967	0.002917	-0.023128	-0.642997	-0.046275	-0.401103	-0.385655	-0.496480	0.373823	-0.681934
6104	9.541554	-1.120342	1.969301	-0.541415	-0.004557	-0.001686	-0.642703	-0.048686	-0.400707	-0.390522	-0.493654	0.377963	-0.678927
6105	9.577850	-1.106100	1.964261	-0.534064	0.004335	0.008085	-0.642845	-0.048688	-0.400140	-0.395453	-0.490879	0.382191	-0.675711
6106	9.556257	-1.062431	1.968635	-0.544971	0.004386	0.007959	-0.640998	-0.049259	-0.400019	-0.400248	-0.487771	0.386359	-0.672761
6107	9.503571	-1.033339	1.929717	-0.559592	-0.024613	0.033615	-0.642130	-0.049964	-0.400300	-0.404813	-0.484926	0.391351	-0.669191
6108	9.604789	-1.033856	1.948919	-0.530576	-0.033783	0.037569	-0.644125	-0.048263	-0.399136	-0.408731	-0.482162	0.395873	-0.666141
6109	9.550123	-1.058436	1.828441	-0.524806	0.009354	0.046209	-0.643557	-0.048407	-0.398859	-0.413017	-0.478994	0.400189	-0.663198
6110	9.566234	-1.116088	1.901558	-0.552250	-0.011981	0.028319	-0.644991	-0.045291	-0.397400	-0.417391	-0.475780	0.404687	-0.660036
6111	9.520432	-1.110996	1.896730	-0.530298	0.009485	0.033743	-0.643581	-0.043313	-0.396684	-0.421853	-0.472612	0.408895	-0.656874
6112	9.599895	-1.174380	1.890081	-0.566656	0.003343	0.035133	-0.644296	-0.041890	-0.397936	-0.426349	-0.468960	0.413469	-0.653718
6113	9.502655	-1.253205	1.941838	-0.531208	0.009528	0.028400	-0.645863	-0.040614	-0.397203	-0.430839	-0.465772	0.417579	-0.650432
6114	9.478289	-1.318321	1.940181	-0.531191	0.011341	0.026607	-0.642321	-0.039061	-0.397921	-0.435133	-0.462335	0.421491	-0.647496
6115	9.525905	-1.356882	2.005793	-0.533092	0.000571	0.023114	-0.643175	-0.038348	-0.398897	-0.439582	-0.459234	0.425596	-0.644004
6116	9.564019	-1.424598	2.037912	-0.559325	0.020568	0.017374	-0.645886	-0.034942	-0.398557	-0.444284	-0.455456	0.429652	-0.640757
6117	9.475110	-1.385564	2.006181	-0.552920	0.027737	0.017393	-0.644607	-0.035512	-0.398573	-0.449160	-0.451817	0.433653	-0.637230
6118	9.433987	-1.404625	2.008865	-0.546666	0.017919	0.003362	-0.643623	-0.033247	-0.398557	-0.453849	-0.448250	0.437389	-0.633864
6119	9.564205	-1.390808	2.030286	-0.539413	0.024319	-0.008950	-0.643486	-0.031968	-0.399817	-0.458848	-0.444945	0.440943	-0.630120
6120	9.486598	-1.419109	2.064536	-0.553977	0.018971	-0.009109	-0.643342	-0.032537	-0.399117	-0.463715	-0.441350	0.444595	-0.626509
6121	9.486821	-1.390200	2.049714	-0.552165	0.026301	-0.023283	-0.643049	-0.034088	-0.401681	-0.468961	-0.437969	0.448092	-0.622473
6122	9.486858	-1.380532	2.049607	-0.546854	0.002834	-0.021306	-0.643613	-0.034937	-0.401545	-0.473717	-0.434693	0.451640	-0.618591
6123	9.487268	-1.342077	2.015346	-0.543146	0.019102	-0.028433	-0.643052	-0.033809	-0.400264	-0.478820	-0.431474	0.454975	-0.614458
6124	9.479804	-1.356395	2.037264	-0.552235	0.015491	-0.023214	-0.641914	-0.034092	-0.401125	-0.483702	-0.427952	0.458394	-0.610544
6125	9.511159	-1.327485	2.053815	-0.548571	0.020867	-0.021425	-0.641056	-0.035510	-0.401429	-0.488718	-0.424537	0.461766	-0.606379
6126	9.467474	-1.365803	2.066384	-0.556783	0.011857	-0.017942	-0.642194	-0.034940	-0.401697	-0.493480	-0.420911	0.465260	-0.602366
6127	9.489154	-1.293177	2.106625	-0.535955	0.002719	-0.014092	-0.642202	-0.033242	-0.401113	-0.498068	-0.417713	0.468645	-0.598178
6128	9.472446	-1.283526	2.087207	-0.537891	-0.015260	-0.017544	-0.641485	-0.034802	-0.401136	-0.502354	-0.414544	0.472126	-0.594046
6129	9.525487	-1.259571	2.106201	-0.557994	-0.024015	-0.034520	-0.642900	-0.035645	-0.402123	-0.507054	-0.411581	0.475796	-0.589165
6130	9.515833	-1.269208	2.101489	-0.563479	-0.025720	-0.042538	-0.642618	-0.035366	-0.401133	-0.511686	-0.408462	0.479417	-0.584376
6131	9.480062	-1.274179	2.043596	-0.548873	-0.016798	-0.040658	-0.643464	-0.036928	-0.399445	-0.516383	-0.405507	0.482776	-0.579518
6132	9.550139	-1.281962	2.029090	-0.558049	-0.032062	-0.040658	-0.643746	-0.037640	-0.398319	-0.520820	-0.402444	0.486349	-0.574674
6133	9.497667	-1.245772	1.965927	-0.553336	-0.017880	-0.017692	-0.643752	-0.036509	-0.397600	-0.525209	-0.399176	0.489879	-0.569940
6134	9.507488	-1.202330	1.965429	-0.559840	-0.033043	-0.030937	-0.643462	-0.037927	-0.397335	-0.529472	-0.395958	0.493499	-0.565098
6135	9.555984	-1.212515	1.931646	-0.552510	-0.031398	-0.016697	-0.644032	-0.037790	-0.395490	-0.533644	-0.392787	0.497095	-0.560213
6136	9.546293	-1.222122	1.931766	-0.556055	-0.018793	-0.014165	-0.644456	-0.038216	-0.395067	-0.537761	-0.389232	0.500588	-0.555628
6137	9.536529	-1.251062	1.932102	-0.553163	0.000901	-0.001873	-0.646012	-0.039633	-0.393939	-0.542027	-0.385492	0.503887	-0.551090
6138	9.546255	-1.212394	1.941324	-0.535951	0.000925	-0.013166	-0.644732	-0.040345	-0.393673	-0.546109	-0.381879	0.506891	-0.546804
6139	9.529389	-1.214734	1.936540	-0.530506	-0.004581	-0.005110	-0.646154	-0.039777	-0.393091	-0.550116	-0.378428	0.509905	-0.542367
6140	9.565509	-1.236714	1.936736	-0.539648	-0.015362	-0.003377	-0.645579	-0.041337	-0.393112	-0.553893	-0.374808	0.513144	-0.537964
6141	9.529287	-1.241319	1.936836	-0.546847	-0.000852	-0.010636	-0.645008	-0.042045	-0.393548	-0.558055	-0.371145	0.516181	-0.533276
6142	9.565378	-1.246305	1.948926	-0.548539	0.018049	-0.007227	-0.646420	-0.043744	-0.392989	-0.562218	-0.367063	0.519050	-0.528926
6143	9.527193	-1.241563	1.895761	-0.557668	0.010914	-0.010833	-0.645854	-0.043606	-0.392143	-0.566511	-0.363103	0.521996	-0.524158
6144	9.514898	-1.207362	1.941310	-0.532236	0.009842	-0.005221	-0.645994	-0.044030	-0.392571	-0.570382	-0.359227	0.524736	-0.519877
6145	9.551229	-1.164058	1.945611	-0.535905	0.011772	-0.016764	-0.645985	-0.045726	-0.393720	-0.574520	-0.355520	0.527329	-0.515225
6146	9.565660	-1.246533	1.912681	-0.539647	-0.010768	-0.013136	-0.646829	-0.047710	-0.392886	-0.578243	-0.351812	0.530264	-0.510571
6147	9.517069	-1.226574	1.963270	-0.538795	-0.026225	0.001113	-0.647973	-0.045724	-0.392856	-0.581748	-0.348227	0.533380	-0.505779
6148	9.568276	-1.193379	1.912084	-0.548974	-0.053132	-0.005901	-0.647970	-0.046723	-0.390745	-0.584945	-0.344723	0.536890	-0.500755
6149	9.474354	-1.178407	1.892711	-0.550639	-0.031550	-0.001646	-0.647400	-0.047864	-0.388782	-0.588435	-0.341038	0.540095	-0.495716
6150	9.491360	-1.159210	1.887641	-0.548838	-0.037018	0.004607	-0.648104	-0.048997	-0.388506	-0.591628	-0.337219	0.543421	-0.490870
6151	9.577986	-1.178939	1.911910	-0.554287	-0.029671	-0.006988	-0.649394	-0.046160	-0.388748	-0.595145	-0.333486	0.546528	-0.485692
6152	9.636172	-1.150425	1.892182	-0.545149	-0.013375	-0.019350	-0.649112	-0.045879	-0.388182	-0.598735	-0.329700	0.549310	-0.480700
6153	9.547677	-1.140820	1.793116	-0.537730	0.002704	-0.008758	-0.648974	-0.045031	-0.387609	-0.602444	-0.325826	0.551785	-0.475848
6154	9.489902	-1.135728	1.776221	-0.559518	-0.000882	-0.000155	-0.648973	-0.045027	-0.388740	-0.606010	-0.321495	0.554612	-0.470955
6155	9.571494	-1.150411	1.829439	-0.549553	-0.002708	-0.001784	-0.649537	-0.045732	-0.389450	-0.609596	-0.317411	0.557238	-0.465971
6156	9.571253	-1.189003	1.841952	-0.548511	0.013422	0.006970	-0.649828	-0.044461	-0.387879	-0.613110	-0.312962	0.559763	-0.461322
6157	9.513432	-1.205693	1.820467	-0.560230	0.024243	0.011177	-0.647842	-0.043750	-0.390149	-0.616868	-0.308308	0.562164	-0.456500
6158	9.532712	-1.208216	1.822886	-0.553970	0.009824	0.008688	-0.648565	-0.041062	-0.388277	-0.620283	-0.303765	0.564725	-0.451733
6159	9.576098	-1.189049	1.839530	-0.552099	0.026142	-0.002880	-0.648563	-0.041199	-0.389834	-0.624062	-0.299311	0.566866	-0.446791
6160	9.575659	-1.205661	1.888046	-0.555871	0.013697	-0.019660	-0.648002	-0.039928	-0.388977	-0.627708	-0.294991	0.569153	-0.441619
6161	9.546986	-1.188744	1.858898	-0.555811	0.019036	-0.012618	-0.647991	-0.042049	-0.390272	-0.631438	-0.290622	0.571278	-0.436425
6162	9.559099	-1.167039	1.863472	-0.544963	0.017281	-0.023091	-0.647428	-0.040913	-0.391254	-0.635011	-0.286409	0.573333	-0.431300
6163	9.537068	-1.178772	1.897464	-0.546746	0.014438	-0.007178	-0.647573	-0.040062	-0.391385	-0.638512	-0.282091	0.575390	-0.426209
6164	9.553761	-1.251443	1.888586	-0.566874	-0.000607	-0.026789	-0.646713	-0.041761	-0.392400	-0.641954	-0.277759	0.577767	-0.420631
6165	9.529917	-1.263649	1.845257	-0.544888	0.020790	-0.013398	-0.648139	-0.040198	-0.392797	-0.645489	-0.273443	0.579614	-0.415476
6166	9.532385	-1.229769	1.854542	-0.544906	0.009826	0.003482	-0.647002	-0.040915	-0.391116	-0.648596	-0.268920	0.581767	-0.410551
6167	9.571012	-1.246991	1.845016	-0.541395	0.000997	-0.017648	-0.647707	-0.041759	-0.392534	-0.651837	-0.264825	0.583748	-0.405234
6168	9.532415	-1.261309	1.835562	-0.530392	0.006169	0.001902	-0.646724	-0.039351	-0.392940	-0.654766	-0.260506	0.585752	-0.400391
6169	9.520102	-1.227093	1.883527	-0.530323	0.020598	0.000044	-0.646010	-0.040058	-0.393802	-0.657958	-0.256155	0.587412	-0.395503
6170	9.580478	-1.227504	1.878617	-0.546685	0.018882	-0.000124	-0.647147	-0.039772	-0.393790	-0.661061	-0.251515	0.589301	-0.390466
6171	9.555874	-1.246366	1.929608	-0.559401	0.013427	0.011251	-0.647151	-0.038490	-0.395756	-0.664149	-0.246669	0.591266	-0.385313
6172	9.527248	-1.231911	1.893237	-0.546595	0.028705	0.008651	-0.646014	-0.038775	-0.396051	-0.667218	-0.241820	0.592995	-0.380394
6173	9.507397	-1.241045	1.958611	-0.542125	0.026104	-0.005444	-0.646018	-0.037784	-0.396040	-0.670416	-0.237268	0.594502	-0.375251
6174	9.545613	-1.301571	1.980984	-0.552094	0.026105	-0.000253	-0.645307	-0.038066	-0.396897	-0.673468	-0.232442	0.596191	-0.370092
6175	9.516510	-1.289152	2.005050	-0.544782	0.031424	0.005102	-0.643599	-0.038915	-0.398334	-0.676581	-0.227655	0.597618	-0.365054
6176	9.506909	-1.250346	2.016712	-0.523052	0.024160	0.000095	-0.646161	-0.037210	-0.398154	-0.679393	-0.223204	0.599052	-0.360196
6177	9.525956	-1.274498	2.038705	-0.554006	0.018090	-0.009961	-0.644735	-0.038771	-0.398324	-0.682417	-0.218535	0.600582	-0.354755
6178	9.511551	-1.284166	2.024333	-0.534176	-0.008143	-0.008687	-0.643456	-0.038913	-0.399184	-0.684876	-0.214243	0.602428	-0.349463
6179	9.501766	-1.293696	2.036535	-0.546841	-0.002727	-0.003564	-0.642461	-0.039486	-0.397783	-0.687492	-0.209711	0.604141	-0.344077
6180	9.501934	-1.274438	2.024237	-0.545026	-0.000900	-0.007089	-0.644024	-0.039058	-0.397766	-0.689994	-0.205176	0.605900	-0.338669
6181	9.496938	-1.269421	2.048353	-0.559560	0.002820	-0.012592	-0.644588	-0.040048	-0.397772	-0.692707	-0.200508	0.607507	-0.333000
6182	9.499012	-1.240069	2.106019	-0.539489	0.011605	0.001745	-0.643591	-0.040615	-0.398352	-0.695196	-0.195834	0.609018	-0.327793
6183	9.536229	-1.270214	1.961315	-0.541426	-0.009961	-0.002558	-0.643444	-0.042179	-0.397097	-0.697532	-0.191349	0.610646	-0.322406
6184	9.545448	-1.206889	2.047590	-0.563259	-0.009832	-0.005462	-0.644011	-0.041890	-0.398362	-0.699816	-0.186549	0.612508	-0.316689
6185	9.536390	-1.139433	2.003352	-0.559784	-0.033240	-0.008807	-0.643445	-0.041606	-0.398788	-0.701892	-0.182005	0.614477	-0.310870
6186	9.517442	-1.183240	1.936204	-0.561520	-0.026073	-0.003570	-0.645148	-0.041892	-0.396939	-0.703870	-0.177285	0.616483	-0.305101
6187	9.493773	-1.134981	1.899449	-0.550656	-0.026028	-0.014056	-0.645720	-0.040899	-0.396783	-0.705947	-0.172863	0.618199	-0.299311
6188	9.551531	-1.173999	1.902224	-0.547044	-0.024141	-0.024634	-0.645434	-0.041755	-0.395238	-0.707939	-0.168573	0.619940	-0.293395
6189	9.580344	-1.198304	1.909706	-0.537836	-0.009864	-0.013996	-0.646861	-0.040052	-0.394926	-0.710090	-0.164211	0.621276	-0.287789
6190	9.537631	-1.169532	1.829697	-0.561403	-0.004362	-0.012538	-0.645865	-0.040622	-0.394799	-0.712218	-0.159431	0.622785	-0.281898
6191	9.520174	-1.188363	1.892760	-0.559526	0.004602	-0.009041	-0.645866	-0.040338	-0.394937	-0.714503	-0.154593	0.623979	-0.276108
6192	9.548651	-1.217242	1.941375	-0.552223	0.005372	0.001655	-0.646292	-0.040338	-0.394792	-0.716554	-0.149692	0.625264	-0.270532
6193	9.570450	-1.256231	1.912783	-0.556618	0.018765	0.017446	-0.646294	-0.039770	-0.394928	-0.718774	-0.144463	0.626239	-0.265176
6194	9.526780	-1.246076	1.946559	-0.555727	0.016953	0.017458	-0.644874	-0.039770	-0.396070	-0.720806	-0.139233	0.627347	-0.259786
6195	9.507584	-1.236348	1.936810	-0.557519	0.010484	0.036052	-0.645738	-0.037221	-0.394905	-0.722739	-0.133778	0.628418	-0.254640
6196	9.545995	-1.250971	1.956254	-0.559309	0.016827	0.033343	-0.647141	-0.040183	-0.398037	-0.724606	-0.128282	0.629513	-0.249404
6197	9.545827	-1.255682	1.975639	-0.561078	0.024026	0.035046	-0.645723	-0.040335	-0.396070	-0.726636	-0.122699	0.630322	-0.244210
6198	9.545715	-1.274986	1.980687	-0.557539	0.016945	0.019205	-0.644169	-0.038635	-0.396912	-0.728478	-0.117389	0.631294	-0.238763
6199	9.502272	-1.274712	1.980742	-0.559354	0.016949	0.019175	-0.645304	-0.038345	-0.398032	-0.730402	-0.112045	0.632077	-0.233319
6200	9.538850	-1.275245	1.932369	-0.556585	0.025083	0.015628	-0.643883	-0.038918	-0.397200	-0.732269	-0.106743	0.632838	-0.227823
6201	9.531142	-1.308760	1.976251	-0.559453	0.013572	-0.005574	-0.644891	-0.035513	-0.398005	-0.734172	-0.101706	0.633537	-0.221986
6202	9.512500	-1.306755	1.891675	-0.545041	-0.015440	0.007158	-0.643335	-0.034382	-0.398288	-0.735453	-0.096845	0.634745	-0.216399
6203	9.487456	-1.342230	1.991182	-0.548453	0.024244	0.003322	-0.644613	-0.034096	-0.398134	-0.737341	-0.091797	0.635179	-0.210831
6204	9.497336	-1.361869	1.952724	-0.561377	-0.008080	-0.001937	-0.644619	-0.032965	-0.397273	-0.738694	-0.086766	0.636255	-0.204898
6205	9.595394	-1.400551	2.049685	-0.557837	-0.020696	-0.002693	-0.646324	-0.032394	-0.397537	-0.739961	-0.081826	0.637299	-0.199025
6206	9.472848	-1.419613	1.970316	-0.556021	-0.018827	-0.012438	-0.647176	-0.032681	-0.395836	-0.741118	-0.077041	0.638416	-0.192963
6207	9.441210	-1.414353	2.006548	-0.554186	-0.018905	-0.005346	-0.644907	-0.032404	-0.395568	-0.742323	-0.072165	0.639333	-0.187089
6208	9.525496	-1.405035	2.035329	-0.556008	-0.014317	-0.012456	-0.645481	-0.030698	-0.396677	-0.743445	-0.067352	0.640304	-0.181010
6209	9.578799	-1.400689	2.011044	-0.541550	-0.016921	-0.029951	-0.646194	-0.030422	-0.394123	-0.744660	-0.062956	0.641031	-0.174924
6210	9.477738	-1.378482	1.981933	-0.555933	0.004729	-0.026730	-0.645764	-0.031273	-0.394135	-0.745984	-0.058253	0.641619	-0.168638
6211	9.442088	-1.356883	1.921327	-0.546953	-0.018829	-0.016751	-0.645765	-0.031133	-0.393710	-0.747047	-0.053597	0.642330	-0.162668
6212	9.594102	-1.328719	1.940142	-0.568853	-0.029462	-0.023100	-0.646328	-0.032122	-0.393998	-0.747839	-0.048760	0.643394	-0.156213
6213	9.560388	-1.333416	1.928156	-0.546026	-0.009737	-0.024731	-0.646470	-0.032552	-0.392446	-0.748952	-0.044182	0.643878	-0.150130
6214	9.531587	-1.369729	1.889936	-0.546882	-0.004346	-0.023013	-0.646469	-0.032835	-0.392449	-0.749954	-0.039588	0.644419	-0.143966
6215	9.492885	-1.352446	1.909127	-0.557830	-0.011506	-0.023104	-0.646892	-0.033547	-0.391322	-0.750957	-0.034804	0.644886	-0.137746
6216	9.536637	-1.350547	1.870383	-0.552399	-0.013295	-0.026557	-0.647034	-0.033691	-0.390474	-0.751763	-0.030194	0.645496	-0.131435
6217	9.546674	-1.309705	1.840916	-0.537886	-0.011478	-0.035236	-0.647036	-0.033123	-0.390892	-0.752694	-0.025856	0.645824	-0.125281
6218	9.551350	-1.280521	1.874415	-0.565190	-0.018555	-0.035509	-0.646040	-0.033836	-0.390059	-0.753368	-0.021176	0.646459	-0.118652
6219	9.546970	-1.251763	1.830603	-0.545091	-0.002471	-0.030944	-0.646603	-0.035254	-0.389221	-0.754316	-0.016646	0.646593	-0.112463
6220	9.558757	-1.256460	1.864470	-0.549641	-0.000608	-0.035432	-0.646883	-0.036106	-0.388662	-0.755120	-0.012155	0.646841	-0.106032
6221	9.547719	-1.208734	1.755210	-0.561442	-0.007867	-0.023132	-0.645175	-0.037241	-0.389395	-0.755892	-0.007282	0.647014	-0.099738
6222	9.499280	-1.227688	1.767568	-0.526762	0.017172	-0.021123	-0.646446	-0.038511	-0.390105	-0.756800	-0.002916	0.646873	-0.093811
6223	9.565957	-1.207987	1.892918	-0.549738	-0.026026	-0.014039	-0.646305	-0.038229	-0.389820	-0.757227	0.001873	0.647222	-0.087799
6224	9.576177	-1.237598	1.806240	-0.559713	-0.028719	-0.009714	-0.646870	-0.038793	-0.390105	-0.757431	0.006802	0.647760	-0.081606
6225	9.530312	-1.263970	1.794513	-0.555864	0.002752	-0.005451	-0.646732	-0.038230	-0.389251	-0.758121	0.011846	0.647605	-0.075636
6226	9.566446	-1.227778	1.820643	-0.563189	0.002920	-0.019681	-0.647579	-0.039363	-0.388691	-0.758652	0.016749	0.647591	-0.069235
6227	9.566578	-1.223036	1.806091	-0.534014	0.013481	-0.007019	-0.647156	-0.038798	-0.388406	-0.759398	0.021460	0.647163	-0.063517
6228	9.551929	-1.237354	1.820769	-0.566679	0.019040	-0.007441	-0.646869	-0.039077	-0.389966	-0.760023	0.026595	0.646823	-0.057243
6229	9.532412	-1.207972	1.861548	-0.552100	0.024310	-0.000227	-0.646017	-0.039077	-0.390539	-0.760800	0.031684	0.646172	-0.051386
6230	9.566053	-1.242005	1.864299	-0.550469	-0.002661	-0.007117	-0.647007	-0.039638	-0.391668	-0.761057	0.036552	0.646065	-0.045337
6231	9.558740	-1.270991	1.859800	-0.544822	0.016939	0.014055	-0.647438	-0.038506	-0.390946	-0.761641	0.041707	0.645430	-0.039793
6232	9.541955	-1.237034	1.861860	-0.556614	0.024267	0.006795	-0.645732	-0.039360	-0.390968	-0.762135	0.046868	0.644832	-0.033853
6233	9.537128	-1.251550	1.854779	-0.543021	0.016969	0.009651	-0.645597	-0.037659	-0.391234	-0.762633	0.051940	0.644123	-0.028266
6234	9.539542	-1.251565	1.854776	-0.559411	0.007080	0.015713	-0.646449	-0.037802	-0.390239	-0.762803	0.057243	0.643701	-0.022440
6235	9.551235	-1.261034	1.898363	-0.544864	0.015199	0.006986	-0.643896	-0.037381	-0.390820	-0.763187	0.062305	0.642948	-0.016791
6236	9.531758	-1.265624	1.917772	-0.549368	0.020608	0.008663	-0.645892	-0.034819	-0.392899	-0.763453	0.067365	0.642246	-0.010969
6237	9.548823	-1.280414	1.888916	-0.544833	0.024289	-0.001919	-0.646737	-0.036233	-0.393049	-0.763865	0.072312	0.641291	-0.005174
6238	9.531629	-1.284912	1.925237	-0.537660	0.011669	-0.005302	-0.645888	-0.035669	-0.392908	-0.763946	0.077005	0.640669	0.000695
6239	9.527428	-1.253875	1.859651	-0.533194	-0.004615	0.000165	-0.645889	-0.035386	-0.392763	-0.763917	0.081796	0.640078	0.006263
6240	9.500757	-1.256033	1.874209	-0.555782	0.015311	-0.000228	-0.646172	-0.035668	-0.392906	-0.763926	0.086820	0.639318	0.012292
6241	9.541157	-1.224264	1.970461	-0.561399	-0.004417	-0.007242	-0.643613	-0.036811	-0.391806	-0.763760	0.091944	0.638655	0.018330
6242	9.570413	-1.265898	1.912891	-0.554052	0.006363	-0.007219	-0.645602	-0.036092	-0.393622	-0.763560	0.096843	0.637966	0.024426
6243	9.498288	-1.270519	1.874374	-0.552169	0.014440	-0.005491	-0.645468	-0.034537	-0.392616	-0.763557	0.101833	0.636937	0.030351
6244	9.529615	-1.244010	1.893369	-0.537642	0.015284	-0.006202	-0.645181	-0.035105	-0.392483	-0.763412	0.106479	0.636044	0.036236
6245	9.586821	-1.285003	1.966245	-0.561221	0.026267	-0.012735	-0.644613	-0.034816	-0.394747	-0.763442	0.111499	0.634765	0.042406
6246	9.531758	-1.265624	1.917772	-0.566608	0.035299	-0.012860	-0.644178	-0.036799	-0.395055	-0.763386	0.116473	0.633479	0.048796
6247	9.468773	-1.282009	1.939788	-0.551906	0.056747	-0.002220	-0.644324	-0.035803	-0.396316	-0.763734	0.121445	0.631636	0.054750
6248	9.497786	-1.333142	1.908905	-0.528547	0.017067	-0.009664	-0.642054	-0.035812	-0.395344	-0.763445	0.125889	0.630584	0.060557
6249	9.550599	-1.289609	1.966345	-0.570332	0.015398	-0.002167	-0.643331	-0.035664	-0.396181	-0.763131	0.131179	0.629273	0.066631
6250	9.536285	-1.255713	1.961153	-0.544815	0.027857	0.001595	-0.642475	-0.036371	-0.397326	-0.762858	0.135982	0.627934	0.072490
6251	9.516679	-1.294138	1.980940	-0.573905	0.031733	-0.013818	-0.641910	-0.035948	-0.397043	-0.762622	0.141146	0.626317	0.078820
6252	9.507285	-1.255500	1.966022	-0.549439	0.015278	-0.000157	-0.642755	-0.037219	-0.397757	-0.762082	0.146001	0.625090	0.084717
6253	9.538337	-1.330587	1.971652	-0.550456	0.002782	-0.012481	-0.641906	-0.036796	-0.397618	-0.761453	0.150857	0.623872	0.090638
6254	9.519166	-1.274819	1.980721	-0.557670	0.009976	-0.007299	-0.641051	-0.037075	-0.399607	-0.760717	0.155740	0.622656	0.096720
6255	9.516699	-1.318397	1.966712	-0.552270	0.010109	-0.024934	-0.641900	-0.037641	-0.399324	-0.760054	0.160441	0.621285	0.102863
6256	9.492487	-1.289091	1.990582	-0.556776	0.006347	-0.005504	-0.640772	-0.036086	-0.399033	-0.759185	0.165321	0.620042	0.108882
6257	9.507061	-1.274712	1.985569	-0.543161	0.009969	-0.014209	-0.640199	-0.037506	-0.398487	-0.758478	0.170001	0.618584	0.114736
6258	9.491924	-1.303180	2.055986	-0.557709	0.010057	-0.017043	-0.641051	-0.037649	-0.397351	-0.757531	0.174724	0.617245	0.120938
6259	9.506769	-1.262354	2.028929	-0.559512	0.004528	-0.001982	-0.640341	-0.037506	-0.398203	-0.756638	0.179798	0.615710	0.126778
6260	9.521428	-1.255317	2.009499	-0.530563	-0.008110	-0.013946	-0.641338	-0.036653	-0.398469	-0.755478	0.184174	0.614631	0.132517
6261	9.521298	-1.269756	2.019326	-0.566976	-0.024203	-0.008967	-0.640904	-0.038495	-0.398775	-0.754095	0.189330	0.613458	0.138437
6262	9.468958	-1.228824	1.941611	-0.576006	-0.018787	-0.005570	-0.642322	-0.039063	-0.397356	-0.752562	0.194499	0.612312	0.144549
6263	9.545827	-1.265380	1.970914	-0.546905	-0.009862	-0.010582	-0.641471	-0.039212	-0.395808	-0.751329	0.199269	0.610910	0.150288
6264	9.545639	-1.255530	1.999802	-0.568573	-0.000974	0.013879	-0.642041	-0.038931	-0.394670	-0.750004	0.204488	0.609361	0.156067
6265	9.512092	-1.236120	1.977882	-0.534107	-0.002830	0.001906	-0.641753	-0.039493	-0.396375	-0.748856	0.209175	0.607771	0.161478
6266	9.548350	-1.216998	1.980037	-0.528621	-0.002964	0.014365	-0.644021	-0.040340	-0.395517	-0.747588	0.213783	0.606307	0.166734
6267	9.584516	-1.207499	1.989548	-0.546805	-0.007418	0.018611	-0.643173	-0.039779	-0.394387	-0.746301	0.218854	0.604604	0.172019
6268	9.536489	-1.231637	1.946385	-0.530552	-0.019110	0.007362	-0.643170	-0.040778	-0.392417	-0.744724	0.223440	0.603341	0.177315
6269	9.517501	-1.236623	1.902969	-0.559466	0.004454	0.006877	-0.644017	-0.041625	-0.392844	-0.743395	0.228488	0.601398	0.182968
6270	9.526929	-1.217105	1.941402	-0.556668	0.017039	0.008604	-0.642460	-0.040490	-0.394258	-0.742051	0.233321	0.599428	0.188698
6271	9.517011	-1.197436	1.984693	-0.546773	0.011728	-0.007173	-0.642166	-0.042755	-0.395133	-0.740723	0.237956	0.597415	0.194427
6272	9.547862	-1.211753	2.045225	-0.559457	0.013511	0.001516	-0.643449	-0.041335	-0.394967	-0.739206	0.242730	0.595445	0.200255
6273	9.526328	-1.216618	2.018726	-0.535065	-0.000886	-0.013153	-0.641039	-0.040774	-0.395121	-0.737672	0.247141	0.593619	0.205860
6274	9.526143	-1.264953	2.019266	-0.541259	0.018867	-0.002737	-0.642598	-0.041770	-0.392857	-0.736202	0.251544	0.591594	0.211537
6275	9.496995	-1.284013	2.034017	-0.548546	0.009799	0.006955	-0.643741	-0.039637	-0.394239	-0.734728	0.256320	0.589380	0.217041
6276	9.489747	-1.320326	2.017516	-0.549413	0.017041	0.003357	-0.642883	-0.041341	-0.393698	-0.733133	0.260893	0.587249	0.222689
6277	9.438513	-1.380167	2.059333	-0.530503	-0.000918	-0.014025	-0.642033	-0.040485	-0.395959	-0.731450	0.265177	0.585306	0.228210
6278	9.467624	-1.361076	2.049415	-0.555758	0.017034	0.006810	-0.642462	-0.039921	-0.394818	-0.729751	0.269851	0.583057	0.233856
6279	9.511256	-1.380898	2.015747	-0.554153	-0.017182	0.004393	-0.643170	-0.040489	-0.393970	-0.727752	0.274745	0.581070	0.239270
6280	9.506633	-1.337396	2.010434	-0.528758	-0.017214	-0.005036	-0.642604	-0.040353	-0.392842	-0.725659	0.279018	0.579447	0.244559
6281	9.488036	-1.318458	1.928086	-0.538738	-0.018998	-0.001601	-0.642601	-0.040775	-0.393553	-0.723612	0.283596	0.577525	0.249847
6282	9.507119	-1.308699	1.961783	-0.548606	0.007260	-0.010720	-0.644165	-0.040206	-0.393111	-0.721579	0.287937	0.575418	0.255557
6283	9.550542	-1.275016	1.980681	-0.539624	-0.002608	-0.019389	-0.644024	-0.040208	-0.392688	-0.719543	0.292208	0.573286	0.261181
6284	9.536362	-1.284867	1.937313	-0.546736	0.017183	-0.012518	-0.643453	-0.040774	-0.393264	-0.717540	0.296416	0.570988	0.266923
6285	9.536325	-1.294534	1.937421	-0.546834	0.000965	-0.012421	-0.643743	-0.039357	-0.393246	-0.715453	0.300818	0.568655	0.272520
6286	9.519953	-1.256064	1.888683	-0.530477	0.004541	-0.017556	-0.643737	-0.040629	-0.394108	-0.713291	0.304769	0.566591	0.278041
