# Supplementary material for: Identification of Haptic Based Guiding Using Hard Reins
Source: PLoS One. 2015 Jul 22;10(7):e0132020. doi: 10.1371/journal.pone.0132020 (PMC4511788; doi:10.1371/journal.pone.0132020)
Supplement: S8 File — (ZIP) [file pone.0132020.s008.zip › Exp2_MotionData1/Subject2/path1/T1/fh1.txt]

// Start Time: 0
// Sample rate: 25.0Hz
// Scenario: 4.9
// Firmware Version: 2.6.1
Counter	Acc_X	Acc_Y	Acc_Z	Gyr_X	Gyr_Y	Gyr_Z	Mag_X	Mag_Y	Mag_Z	Quat_w	Quat_x	Quat_y	Quat_z
5445	2.031149	-8.476272	-4.586951	-0.036479	-0.007388	0.003633	0.053122	0.417997	0.495895	0.486905	-0.855132	0.063958	-0.166079
5446	2.089775	-8.387278	-4.437422	-0.011499	-0.003964	0.017043	0.053539	0.415919	0.493773	0.486748	-0.855264	0.064107	-0.165801
5447	2.021251	-8.512040	-4.510368	0.040473	0.003120	0.003345	0.053530	0.417026	0.494308	0.487538	-0.854877	0.063805	-0.165595
5448	2.050239	-8.507735	-4.601898	-0.002438	0.008378	-0.000479	0.052195	0.418833	0.494870	0.487463	-0.854902	0.063745	-0.165711
5449	2.041273	-8.411392	-4.581486	-0.014947	0.015376	-0.002285	0.052325	0.418693	0.495652	0.487271	-0.855021	0.063649	-0.165697
5450	2.099756	-8.339513	-4.523482	0.006492	0.017959	0.004925	0.053392	0.417442	0.495231	0.487354	-0.854920	0.063745	-0.165936
5451	2.074821	-8.445536	-4.649464	0.002883	0.006605	0.011015	0.052868	0.417446	0.493799	0.487520	-0.854877	0.063735	-0.165669
5452	2.099471	-8.378121	-4.564782	-0.022162	0.015324	0.009987	0.052075	0.416896	0.494329	0.487134	-0.855058	0.063987	-0.165777
5453	2.121311	-8.363801	-4.545578	0.051252	0.017106	-0.000049	0.052468	0.418417	0.493029	0.488075	-0.854523	0.063732	-0.165868
5454	2.088706	-8.527632	-4.717823	-0.014995	0.004868	0.008215	0.053119	0.420075	0.493297	0.487819	-0.854671	0.063827	-0.165822
5455	2.041416	-8.389893	-4.629308	-0.057973	0.010083	0.015011	0.053649	0.419241	0.494459	0.486947	-0.855207	0.064124	-0.165505
5456	2.099790	-8.334717	-4.528234	-0.013201	-0.002162	0.001185	0.053389	0.415917	0.498882	0.486706	-0.855369	0.064029	-0.165412
5457	1.992979	-8.411029	-4.585872	0.009122	0.008356	0.015503	0.052598	0.415367	0.498758	0.486987	-0.855255	0.064096	-0.165148
5458	2.054933	-8.526985	-4.592546	-0.016796	0.013597	0.010004	0.052597	0.416753	0.496676	0.486694	-0.855389	0.064313	-0.165232
5459	2.034142	-8.396787	-4.542802	-0.022166	0.020584	0.011784	0.052861	0.416474	0.497455	0.486414	-0.855543	0.064538	-0.165174
5460	2.069714	-8.484003	-4.657072	-0.011369	0.020627	0.001263	0.053787	0.415915	0.498483	0.486175	-0.855612	0.064657	-0.165471
5461	2.026601	-8.435485	-4.632108	-0.023044	0.013614	0.008224	0.052605	0.416477	0.494841	0.485876	-0.855803	0.064756	-0.165325
5462	1.983663	-8.358479	-4.729392	-0.015002	0.018881	0.015382	0.051548	0.415929	0.495375	0.485625	-0.855894	0.065110	-0.165449
5463	2.095173	-8.301344	-4.638368	-0.032863	0.021470	0.006425	0.053263	0.415364	0.497962	0.485137	-0.856159	0.065289	-0.165443
5464	2.012616	-8.363370	-4.681630	-0.016757	0.013637	0.004765	0.052479	0.412876	0.498996	0.484826	-0.856299	0.065419	-0.165580
5465	2.031044	-8.488519	-4.659194	-0.016778	-0.003866	0.002908	0.054053	0.414805	0.499777	0.484634	-0.856496	0.065238	-0.165191
5466	2.094603	-8.382945	-4.581619	-0.047174	0.013593	0.000988	0.053017	0.412597	0.497152	0.483790	-0.856935	0.065400	-0.165322
5467	2.050862	-8.421103	-4.586487	-0.025755	0.017957	0.014383	0.053277	0.412041	0.499238	0.483456	-0.857130	0.065657	-0.165189
5468	2.033611	-8.469127	-4.603714	-0.022168	0.008353	0.009964	0.053670	0.411622	0.501192	0.483077	-0.857332	0.065842	-0.165178
5469	2.055616	-8.430842	-4.613078	-0.007835	0.008360	0.006545	0.052611	0.411905	0.500818	0.483041	-0.857392	0.065812	-0.164980
5470	2.002612	-8.413612	-4.619632	0.006443	0.015355	0.017268	0.053273	0.410931	0.502369	0.483167	-0.857285	0.066095	-0.165056
5471	2.021975	-8.408821	-4.576483	-0.000655	0.018869	0.004006	0.054202	0.411620	0.500267	0.483236	-0.857243	0.066098	-0.165071
5472	2.051171	-8.377824	-4.590799	0.052060	0.025833	0.022918	0.053798	0.413006	0.500025	0.484149	-0.856652	0.066427	-0.165330
5473	2.089114	-8.469973	-4.738794	0.054895	0.031172	-0.005267	0.053544	0.411208	0.499880	0.485123	-0.856042	0.066208	-0.165723
5474	2.051610	-8.313191	-4.691003	-0.009569	0.022387	0.001323	0.053410	0.411901	0.499234	0.484912	-0.856088	0.066340	-0.166051
5475	2.051704	-8.298878	-4.729294	0.006550	0.017157	-0.002099	0.054200	0.412035	0.500271	0.485080	-0.855992	0.066203	-0.166110
5476	2.104007	-8.412457	-4.769506	-0.005108	0.013637	0.003052	0.052884	0.410935	0.500018	0.484963	-0.856021	0.066265	-0.166278
5477	2.103989	-8.417076	-4.707070	0.006559	0.010152	-0.007452	0.052089	0.411493	0.499512	0.485116	-0.855958	0.065970	-0.166272
5478	2.041512	-8.373349	-4.725255	-0.005129	-0.010846	-0.000536	0.052348	0.412322	0.499517	0.485020	-0.856073	0.065733	-0.166055
5479	2.002301	-8.454729	-4.694608	-0.032827	0.006664	-0.005085	0.052488	0.410521	0.500282	0.484508	-0.856403	0.065575	-0.165910
5480	2.060834	-8.377841	-4.571655	-0.013163	0.017113	-0.000503	0.051696	0.410387	0.500031	0.484238	-0.856502	0.065636	-0.166161
5481	2.089689	-8.392719	-4.644177	0.040505	0.017997	0.005168	0.053797	0.412868	0.500547	0.485002	-0.856069	0.065522	-0.166210
5482	2.070055	-8.435935	-4.668539	0.015540	0.006679	-0.017086	0.051938	0.414263	0.500066	0.485182	-0.855947	0.065102	-0.166481
5483	2.036775	-8.363412	-4.633770	-0.001502	0.015399	-0.005700	0.052996	0.414672	0.499661	0.485193	-0.855944	0.064916	-0.166535
5484	2.072998	-8.363666	-4.624472	0.015536	0.015411	-0.014398	0.052994	0.414395	0.500706	0.485370	-0.855788	0.064628	-0.166929
5485	2.133272	-8.378437	-4.581901	0.013661	0.031082	0.007652	0.051410	0.414820	0.498901	0.485665	-0.855568	0.064774	-0.167145
5486	2.075395	-8.363897	-4.694195	0.019075	0.015401	-0.003798	0.050879	0.414961	0.499172	0.485938	-0.855364	0.064656	-0.167441
5487	2.122814	-8.486890	-4.679194	-0.011358	0.003133	-0.005866	0.049823	0.414967	0.498534	0.485792	-0.855499	0.064384	-0.167278
5488	2.140639	-8.359428	-4.639428	-0.011363	-0.002130	-0.006746	0.050077	0.416627	0.498808	0.485557	-0.855653	0.064146	-0.167263
5489	2.109203	-8.364125	-4.682472	0.020764	-0.005647	0.011989	0.050081	0.415796	0.498800	0.486028	-0.855484	0.063989	-0.166822
5490	2.055962	-8.382716	-4.605317	0.006527	-0.014349	-0.010165	0.050077	0.416211	0.499328	0.486103	-0.855509	0.063516	-0.166655
5491	2.070138	-8.421754	-4.750093	0.001141	-0.007346	-0.000495	0.050875	0.413990	0.501912	0.486196	-0.855553	0.063195	-0.166278
5492	2.123425	-8.402605	-4.644582	-0.001531	-0.000377	-0.004028	0.050735	0.415376	0.501928	0.486135	-0.855603	0.062990	-0.166280
5493	1.998193	-8.353687	-4.698218	0.013656	-0.017830	-0.002170	0.051274	0.416067	0.497999	0.486448	-0.855563	0.062496	-0.165753
5494	2.060975	-8.354171	-4.696362	-0.000663	-0.014357	-0.000518	0.051281	0.414267	0.498767	0.486431	-0.855646	0.062211	-0.165482
5495	2.060922	-8.363601	-4.633981	-0.027495	-0.007372	-0.002454	0.050877	0.414822	0.499826	0.486022	-0.855974	0.061951	-0.165083
5496	2.051409	-8.344180	-4.600028	-0.012231	-0.000349	-0.012885	0.051809	0.415511	0.497200	0.485750	-0.856138	0.061627	-0.165157
5497	2.069830	-8.469418	-4.606433	-0.007779	-0.005605	-0.010259	0.050753	0.414963	0.497341	0.485652	-0.856277	0.061185	-0.164888
5498	2.108812	-8.421586	-4.596606	-0.038275	0.006575	0.009827	0.051417	0.413435	0.499280	0.485000	-0.856642	0.061405	-0.164829
5499	2.147626	-8.397748	-4.567826	-0.011390	-0.000407	-0.002346	0.052332	0.414814	0.500065	0.484862	-0.856786	0.061162	-0.164575
5500	2.089072	-8.479270	-4.633151	-0.004261	0.006604	0.007427	0.052871	0.413427	0.499520	0.484784	-0.856825	0.061229	-0.164581
5501	2.070369	-8.392597	-4.653623	-0.014989	-0.005630	0.002922	0.050625	0.414271	0.497205	0.484611	-0.857013	0.061037	-0.164181
5502	2.109251	-8.359154	-4.629540	-0.002504	-0.010910	0.010038	0.050615	0.414824	0.499306	0.484593	-0.857089	0.060973	-0.163864
5503	2.094079	-8.452991	-4.678556	-0.002430	-0.005611	-0.004055	0.051403	0.415512	0.499694	0.484612	-0.857163	0.060621	-0.163551
5504	2.055676	-8.421332	-4.649020	0.002056	-0.000351	-0.005748	0.050747	0.414685	0.499434	0.484607	-0.857178	0.060374	-0.163573
5505	2.044158	-8.344212	-4.628807	0.040535	-0.013456	-0.010783	0.049286	0.416078	0.498684	0.485352	-0.856868	0.059690	-0.163241
5506	2.061325	-8.305993	-4.671777	0.006451	-0.016131	0.008348	0.051010	0.416346	0.497351	0.485488	-0.856876	0.059516	-0.162861
5507	2.072485	-8.431386	-4.747820	0.013679	-0.009961	-0.003941	0.051543	0.415789	0.497076	0.485786	-0.856808	0.059072	-0.162489
5508	2.075490	-8.349562	-4.725275	-0.000621	-0.003843	-0.005770	0.051138	0.416622	0.498138	0.485740	-0.856860	0.058800	-0.162449
5509	2.020373	-8.293513	-4.628018	0.009254	-0.024808	-0.021609	0.050085	0.416628	0.496452	0.485920	-0.856905	0.057924	-0.161989
5510	2.036445	-8.411347	-4.579041	0.002089	0.006656	-0.012765	0.050334	0.418287	0.498166	0.485885	-0.856905	0.057625	-0.162200
5511	2.050304	-8.498158	-4.616209	0.001294	0.017204	-0.031259	0.049944	0.418152	0.496469	0.485854	-0.856899	0.057016	-0.162541
5512	2.137949	-8.402277	-4.500499	-0.002375	0.027603	-0.010990	0.048746	0.418712	0.497409	0.485724	-0.856872	0.056965	-0.163088
5513	2.075944	-8.293537	-4.493907	0.035126	0.013597	0.002491	0.050214	0.418152	0.494763	0.486391	-0.856506	0.056790	-0.163085
5514	2.061018	-8.349257	-4.662658	0.002824	0.010074	0.026031	0.050744	0.418703	0.493713	0.486492	-0.856443	0.057185	-0.162976
5515	2.138038	-8.383638	-4.697365	-0.027533	-0.005656	0.008100	0.049685	0.418293	0.494510	0.486121	-0.856744	0.057124	-0.162517
5516	2.108884	-8.409721	-4.649345	-0.015056	-0.019666	0.013430	0.050999	0.416760	0.499712	0.485907	-0.856966	0.057077	-0.162004
5517	2.127965	-8.441295	-4.700345	-0.022195	-0.003042	0.015189	0.050730	0.417592	0.499463	0.485647	-0.857198	0.057147	-0.161531
5518	2.151960	-8.465294	-4.621515	0.028021	-0.007361	-0.012672	0.051667	0.417450	0.496828	0.486074	-0.856991	0.056628	-0.161529
5519	2.070454	-8.382786	-4.591022	-0.040087	-0.010916	0.009770	0.052191	0.418278	0.496960	0.485499	-0.857427	0.056587	-0.160958
5520	2.031965	-8.363139	-4.556817	0.015385	-0.007398	0.010202	0.052452	0.418553	0.497613	0.485783	-0.857316	0.056503	-0.160719
5521	1.915891	-8.381870	-4.685815	0.005600	0.017164	0.008491	0.051143	0.417731	0.494875	0.485959	-0.857219	0.056562	-0.160685
5522	1.992953	-8.413537	-4.619548	-0.004224	0.010144	0.000432	0.052479	0.415509	0.494833	0.485856	-0.857254	0.056544	-0.160819
5523	1.993629	-8.319675	-4.599247	0.011893	0.011024	-0.002072	0.051672	0.416481	0.496819	0.486116	-0.857127	0.056340	-0.160784
5524	1.944733	-8.405679	-4.532519	0.035148	0.007535	-0.003682	0.052326	0.418555	0.495651	0.486677	-0.856791	0.056099	-0.160958
5525	2.195159	-8.503984	-4.579072	0.049493	0.003119	-0.010737	0.051671	0.417867	0.495000	0.487566	-0.856329	0.055550	-0.160915
5526	2.127490	-8.508553	-4.672273	0.085390	0.010213	-0.029814	0.050610	0.419812	0.492416	0.488900	-0.855522	0.054725	-0.161446
5527	2.127719	-8.479419	-4.583014	0.035136	0.006611	-0.000230	0.050601	0.421474	0.492171	0.489572	-0.855174	0.054438	-0.161348
5528	2.115971	-8.431455	-4.659270	-0.015847	0.001373	-0.003249	0.052190	0.420634	0.493186	0.489268	-0.855355	0.054309	-0.161356
5529	2.090072	-8.341946	-4.557075	0.013612	-0.007408	0.006651	0.051128	0.420500	0.494510	0.489607	-0.855256	0.054073	-0.160931
5530	2.042467	-8.245359	-4.555553	0.054795	-0.007373	0.001698	0.051388	0.422300	0.492953	0.490536	-0.854767	0.053716	-0.160818
5531	1.975300	-8.516953	-4.661443	0.103208	0.008473	-0.013786	0.051133	0.422164	0.490337	0.492320	-0.853760	0.052998	-0.160953
5532	2.088145	-8.604731	-4.761966	-0.056108	0.010135	0.000871	0.052196	0.422159	0.489011	0.491332	-0.854305	0.053154	-0.161028
5533	2.046461	-8.363157	-4.525698	-0.036442	-0.000392	-0.003373	0.051525	0.422161	0.491771	0.490770	-0.854690	0.052976	-0.160757
5534	2.031287	-8.459215	-4.514654	0.006460	0.003100	0.006630	0.051524	0.422300	0.491773	0.490877	-0.854636	0.052962	-0.160723
5535	2.035684	-8.517213	-4.592268	-0.029309	0.017103	0.008171	0.052192	0.421604	0.491232	0.490457	-0.854883	0.053128	-0.160640
5536	2.043763	-8.401717	-4.557362	-0.043622	0.013592	0.006312	0.050469	0.421059	0.492693	0.489696	-0.855286	0.053371	-0.160734
5537	2.079600	-8.457166	-4.507837	-0.014990	-0.000406	0.000278	0.050479	0.418843	0.493718	0.489516	-0.855455	0.053184	-0.160444
5538	2.079462	-8.476408	-4.508057	-0.002438	-0.007384	-0.007590	0.050334	0.421475	0.492961	0.489436	-0.855537	0.052852	-0.160359
5539	2.078697	-8.580132	-4.607783	-0.025735	-0.002144	0.003696	0.050599	0.421751	0.492436	0.489089	-0.855811	0.052739	-0.159995
5540	2.171335	-8.460348	-4.527893	-0.049050	-0.000470	0.014101	0.051005	0.418978	0.494366	0.488274	-0.856303	0.052995	-0.159767
5541	2.137518	-8.460223	-4.573264	-0.023946	-0.003918	0.002827	0.051270	0.419808	0.492930	0.487958	-0.856562	0.052847	-0.159392
5542	2.074578	-8.483623	-4.520115	-0.013167	-0.021370	-0.013006	0.051667	0.418143	0.495526	0.487692	-0.856798	0.052320	-0.159108
5543	2.118370	-8.438249	-4.515164	-0.013246	-0.014430	0.006401	0.051797	0.418696	0.495399	0.487586	-0.856979	0.052097	-0.158534
5544	2.070130	-8.430633	-4.507450	0.035102	-0.000398	0.003295	0.051273	0.418839	0.493575	0.488178	-0.856660	0.051900	-0.158501
5545	2.011951	-8.459299	-4.591397	0.011865	0.004886	0.001396	0.052060	0.419942	0.493836	0.488471	-0.856536	0.051698	-0.158331
5546	2.056106	-8.363394	-4.578659	0.020777	0.008350	0.010291	0.051808	0.417728	0.493818	0.488830	-0.856322	0.051753	-0.158365
5547	2.031206	-8.464599	-4.702181	0.013644	0.017133	0.010261	0.051552	0.416068	0.494067	0.489166	-0.856135	0.051817	-0.158319
5548	2.070297	-8.402263	-4.668154	-0.033799	0.013593	0.013427	0.052868	0.417307	0.494059	0.488595	-0.856434	0.052149	-0.158355
5549	2.058923	-8.305827	-4.623686	-0.025699	0.006619	0.000265	0.051550	0.415929	0.494720	0.488233	-0.856677	0.052066	-0.158186
5550	2.082271	-8.416730	-4.649197	0.016411	-0.000335	-0.014462	0.052206	0.417449	0.493940	0.488448	-0.856558	0.051625	-0.158308
5551	2.072389	-8.447922	-4.649470	-0.041791	0.001379	-0.004309	0.051406	0.417037	0.496305	0.487799	-0.856980	0.051464	-0.158080
5552	2.150430	-8.344720	-4.523979	-0.002439	-0.000412	-0.004034	0.052333	0.417586	0.495249	0.487723	-0.857035	0.051262	-0.158079
5553	2.089447	-8.428592	-4.577292	0.011908	-0.003861	-0.010989	0.053124	0.417304	0.496543	0.487980	-0.856953	0.050767	-0.157889
5554	2.060669	-8.399606	-4.610359	0.020774	-0.014381	0.004914	0.052064	0.418418	0.495261	0.488345	-0.856817	0.050509	-0.157586
5555	2.041305	-8.406611	-4.591045	0.022641	-0.002096	-0.009123	0.053124	0.417858	0.495763	0.488791	-0.856622	0.050029	-0.157418
5556	2.018000	-8.286397	-4.666371	-0.029343	0.003979	0.015226	0.051802	0.418420	0.494479	0.488311	-0.856906	0.050284	-0.157277
5557	2.108836	-8.416893	-4.635007	0.013657	0.020604	0.006733	0.052595	0.418693	0.494208	0.488625	-0.856713	0.050328	-0.157335
5558	2.079967	-8.402199	-4.622572	0.015454	0.003127	-0.000355	0.051542	0.417314	0.494734	0.488865	-0.856578	0.050168	-0.157378
5559	2.157505	-8.364401	-4.649244	-0.025700	0.001349	-0.000676	0.051800	0.418697	0.494482	0.488498	-0.856839	0.050023	-0.157145
5560	2.157386	-8.383408	-4.572552	-0.002391	-0.003878	-0.014629	0.052331	0.418001	0.495253	0.488394	-0.856915	0.049606	-0.157189
5561	1.987730	-8.468790	-4.610525	0.010052	-0.014353	0.001319	0.052597	0.417030	0.496417	0.488663	-0.856872	0.049229	-0.156704
5562	2.188988	-8.354732	-4.553268	0.020790	-0.012671	0.000484	0.053392	0.418135	0.494321	0.489012	-0.856733	0.048912	-0.156472
5563	2.034115	-8.397124	-4.653362	0.056608	0.004028	0.001726	0.052065	0.418834	0.494218	0.490059	-0.856176	0.048580	-0.156350
5564	2.053281	-8.416679	-4.706628	-0.013192	0.013624	0.008293	0.052595	0.417723	0.495770	0.489824	-0.856279	0.048762	-0.156460
5565	2.092588	-8.325356	-4.631411	0.005608	0.003117	0.001348	0.051542	0.417591	0.494344	0.489993	-0.856227	0.048575	-0.156277
5566	2.137615	-8.441481	-4.736482	-0.006034	-0.000383	0.004740	0.053406	0.416751	0.492474	0.489884	-0.856308	0.048535	-0.156187
5567	2.210469	-8.388706	-4.597106	-0.057882	0.003081	-0.007976	0.052609	0.416755	0.493403	0.488929	-0.856888	0.048390	-0.156044
5568	2.032317	-8.314946	-4.527425	0.030705	-0.007344	-0.014350	0.054453	0.417575	0.494300	0.489397	-0.856649	0.047842	-0.156058
5569	2.088622	-8.544027	-4.573806	0.028022	-0.006472	-0.014429	0.053521	0.419242	0.493283	0.489907	-0.856421	0.047224	-0.155896
5570	2.122936	-8.474423	-4.534847	-0.014941	0.013601	-0.005855	0.053787	0.418964	0.493276	0.489598	-0.856556	0.047168	-0.156143
5571	2.089669	-8.399553	-4.519279	0.054889	0.015395	-0.014126	0.052460	0.419802	0.493043	0.490552	-0.855993	0.046687	-0.156382
5572	2.045887	-8.440403	-4.617910	0.062018	0.009290	-0.007040	0.050875	0.420781	0.490720	0.491561	-0.855386	0.046328	-0.156638
5573	2.225315	-8.336155	-4.678345	0.035134	-0.003027	0.000619	0.051663	0.422023	0.490328	0.492233	-0.855062	0.045983	-0.156402
5574	2.186551	-8.352792	-4.711850	0.049536	-0.003836	-0.017775	0.051794	0.423269	0.488767	0.493006	-0.854627	0.045351	-0.156528
5575	2.007505	-8.399704	-4.778140	0.019082	-0.023034	-0.014496	0.051657	0.424378	0.488256	0.493363	-0.854542	0.044603	-0.156082
5576	2.061623	-8.265046	-4.652081	-0.016745	-0.012609	-0.005899	0.051131	0.423688	0.488257	0.493048	-0.854776	0.044295	-0.155881
5577	2.181650	-8.364612	-4.656665	-0.005121	-0.010893	-0.004102	0.051390	0.425210	0.487483	0.493003	-0.854887	0.043923	-0.155521
5578	2.190806	-8.436674	-4.602294	0.001102	-0.003925	0.004761	0.051126	0.424381	0.488526	0.493019	-0.854909	0.043829	-0.155380
5579	2.089779	-8.382834	-4.557542	-0.070537	-0.003080	0.017500	0.050460	0.424106	0.490236	0.491913	-0.855621	0.044108	-0.154887
5580	2.084918	-8.389777	-4.480670	-0.063374	-0.024945	0.007779	0.051529	0.422162	0.490462	0.490852	-0.856338	0.044058	-0.154299
5581	1.946407	-8.511322	-4.466453	-0.055249	-0.002129	-0.002637	0.051261	0.422163	0.491513	0.489951	-0.856909	0.043950	-0.154028
5582	2.088998	-8.497741	-4.381004	-0.029333	0.006551	0.004591	0.051140	0.420502	0.490975	0.489435	-0.857196	0.044049	-0.154040
5583	2.094618	-8.387154	-4.384588	0.015463	0.013584	-0.005610	0.051134	0.420779	0.492287	0.489734	-0.857020	0.043824	-0.154135
5584	2.088977	-8.497991	-4.462723	0.051231	0.014474	0.000803	0.051143	0.420503	0.490189	0.490580	-0.856497	0.043688	-0.154391
5585	2.213733	-8.605405	-4.662114	-0.019527	0.015287	0.022264	0.050607	0.421613	0.490209	0.490368	-0.856630	0.044067	-0.154215
5586	2.283099	-8.365001	-4.525357	0.035098	0.020524	0.011251	0.051268	0.421194	0.490980	0.490964	-0.856237	0.044219	-0.154458
5587	2.152302	-8.417218	-4.630579	0.035191	0.018879	-0.007228	0.050608	0.422306	0.488906	0.491592	-0.855847	0.043964	-0.154696
5588	2.138283	-8.354305	-4.543212	0.042362	-0.000360	-0.017804	0.051003	0.421888	0.490074	0.492240	-0.855471	0.043392	-0.154874
5589	2.113492	-8.445397	-4.505591	0.056662	-0.012601	-0.019518	0.050991	0.424658	0.488924	0.493224	-0.854975	0.042551	-0.154717
5590	2.200109	-8.493777	-4.374707	0.121097	0.010115	-0.019887	0.051246	0.427427	0.487114	0.495202	-0.853788	0.041803	-0.155160
5591	2.001935	-8.520658	-4.231504	0.228569	0.053954	-0.033874	0.050461	0.428818	0.482165	0.499024	-0.851374	0.040841	-0.156424
5592	2.107480	-8.617837	-4.279197	0.257164	0.048676	-0.026686	0.048325	0.434509	0.478326	0.503251	-0.848690	0.039934	-0.157700
5593	2.074207	-8.543033	-4.285261	0.251741	0.071388	-0.007232	0.046720	0.440197	0.473694	0.507518	-0.845921	0.039526	-0.158997
5594	2.228755	-8.544125	-4.248152	0.195406	0.074837	-0.014727	0.045261	0.443807	0.468776	0.510692	-0.843729	0.039279	-0.160540
5595	2.190182	-8.534289	-4.276547	0.233957	0.080149	-0.029392	0.042856	0.450191	0.464949	0.514550	-0.841094	0.038644	-0.162192
5596	2.170437	-8.594239	-4.267452	0.121082	0.050324	-0.008300	0.041254	0.454632	0.461744	0.516497	-0.839713	0.038494	-0.163192
5597	2.370596	-8.310446	-3.766007	0.224845	0.032710	-0.019957	0.039398	0.457413	0.458003	0.520245	-0.837290	0.037561	-0.163947
5598	2.378837	-8.503438	-3.931729	0.502269	0.052078	-0.023190	0.040444	0.464196	0.450461	0.528490	-0.831894	0.035934	-0.165409
5599	2.397271	-8.650465	-3.198134	0.797541	0.078285	-0.038619	0.037773	0.476263	0.437659	0.541578	-0.823117	0.033282	-0.167524
5600	2.353093	-8.764215	-2.754430	1.116143	0.122081	-0.055544	0.034825	0.494844	0.417464	0.559518	-0.810476	0.029811	-0.170820
5601	2.120896	-9.484657	-2.974613	0.955120	0.144909	-0.053183	0.030428	0.515096	0.392594	0.574716	-0.799148	0.027108	-0.174153
5602	2.388067	-9.281139	-2.597243	0.743884	0.160410	-0.040614	0.028158	0.529240	0.375224	0.586285	-0.789995	0.025565	-0.177551
5603	2.244597	-9.430592	-2.282876	0.622249	0.142915	-0.066231	0.025779	0.538400	0.359247	0.595857	-0.782128	0.023789	-0.180736
5604	2.509334	-9.233881	-1.778182	0.793942	0.130513	-0.061550	0.023673	0.546313	0.342992	0.607886	-0.772149	0.021369	-0.183857
5605	2.475471	-9.251874	-1.456040	1.271775	0.137623	-0.078310	0.021416	0.562539	0.318049	0.627081	-0.755916	0.016961	-0.187278
5606	2.462028	-9.789700	-1.178504	1.271745	0.160321	-0.075696	0.015211	0.579205	0.286625	0.645729	-0.739174	0.012919	-0.191020
5607	2.584199	-9.588709	-1.210896	1.193719	0.136560	-0.040218	0.011003	0.592814	0.256448	0.663096	-0.722986	0.009342	-0.193670
5608	2.517980	-9.749961	-0.625746	0.859931	0.132008	-0.047099	0.011031	0.604598	0.228677	0.675193	-0.710998	0.006933	-0.196338
5609	2.647901	-9.494555	-0.148055	0.798994	0.110841	-0.044092	0.009735	0.612509	0.207827	0.686365	-0.699642	0.004488	-0.198454
5610	2.635352	-9.574909	0.286147	0.864170	0.086247	-0.033155	0.009105	0.619308	0.187348	0.698183	-0.687363	0.001635	-0.200176
5611	2.756059	-9.252544	0.613273	0.839953	0.077372	-0.029816	0.003181	0.626275	0.167082	0.709589	-0.675179	-0.001228	-0.201531
5612	2.593339	-9.390032	0.858244	0.806835	0.068628	-0.037123	0.001386	0.629343	0.145537	0.720211	-0.663391	-0.004148	-0.202959
5613	2.582901	-9.172425	1.202121	0.716382	0.030033	-0.037882	0.004471	0.635016	0.124074	0.729566	-0.652829	-0.007291	-0.203702
5614	2.664061	-9.311843	1.437755	0.748536	0.019466	-0.035982	0.002402	0.637807	0.105672	0.739081	-0.641777	-0.010669	-0.204373
5615	2.644803	-9.317556	1.880083	0.810987	0.020204	-0.008213	0.002985	0.640584	0.085397	0.749436	-0.629569	-0.013949	-0.204437
5616	2.631220	-9.203230	2.263658	0.882444	-0.020991	-0.003416	-0.000247	0.642001	0.061107	0.760376	-0.616357	-0.018056	-0.203976
5617	2.640238	-9.298942	2.449945	0.788396	-0.019347	0.013501	0.000488	0.643118	0.038063	0.770120	-0.604317	-0.021553	-0.203106
5618	2.786130	-9.160397	2.507962	0.567361	-0.012485	0.022472	0.001335	0.643954	0.021562	0.776981	-0.595625	-0.023921	-0.202384
5619	2.723160	-9.192946	2.714824	0.445604	-0.026557	0.028591	0.002301	0.645064	0.008203	0.782421	-0.588748	-0.025947	-0.201295
5620	2.567205	-8.728591	3.149316	0.794546	-0.052729	0.012667	0.004093	0.643680	-0.010168	0.791667	-0.576485	-0.029960	-0.200077
5621	2.514014	-8.746572	3.425960	1.041392	-0.048368	0.028587	0.000473	0.642467	-0.032776	0.803648	-0.560025	-0.034702	-0.198288
5622	2.460688	-8.783766	3.711999	1.060971	-0.053688	0.041930	0.002175	0.640537	-0.062542	0.815442	-0.543115	-0.039435	-0.196278
5623	2.689828	-8.495756	4.093072	1.043073	-0.044209	0.036528	0.004017	0.636529	-0.090891	0.826762	-0.526125	-0.043981	-0.194225
5624	2.607560	-8.530105	4.449092	0.930311	-0.050401	0.030407	0.004521	0.632664	-0.115421	0.836446	-0.510898	-0.048244	-0.192389
5625	2.538833	-8.021054	4.777595	0.867680	-0.026853	0.031034	0.005697	0.626303	-0.138807	0.845338	-0.496369	-0.051835	-0.190617
5626	2.684155	-7.972894	5.166247	1.069982	-0.016360	0.003426	0.002540	0.616090	-0.165309	0.855727	-0.478256	-0.056287	-0.189298
5627	2.565251	-7.721337	5.323984	1.223791	-0.025102	0.016935	0.002180	0.605450	-0.196701	0.867267	-0.457206	-0.061290	-0.187229
5628	2.732543	-7.311693	5.995399	1.341881	0.004490	0.012634	0.004328	0.596181	-0.228249	0.879239	-0.433793	-0.066239	-0.185402
5629	2.604222	-7.030772	6.292953	1.545969	0.026436	-0.006857	0.005073	0.580138	-0.264033	0.892292	-0.406202	-0.071646	-0.183526
5630	2.608768	-6.400166	6.444368	1.474310	0.002724	0.003233	0.004787	0.560224	-0.301280	0.903859	-0.379740	-0.077090	-0.181367
5631	2.692943	-6.479608	7.423320	1.327542	0.051466	-0.003010	0.002921	0.537549	-0.336043	0.913741	-0.355301	-0.081075	-0.179626
5632	2.764634	-6.266661	8.026003	1.114552	0.099360	0.005312	0.002869	0.517630	-0.364521	0.921578	-0.334518	-0.083345	-0.178454
5633	2.601043	-5.489967	7.541242	0.752341	0.138786	0.000390	0.008167	0.504874	-0.382928	0.926787	-0.319980	-0.083558	-0.178034
5634	2.580747	-5.653234	8.371120	0.466914	0.166574	-0.013971	0.010532	0.492408	-0.395657	0.929926	-0.310710	-0.082356	-0.178646
5635	2.571151	-4.956829	7.980244	0.388367	0.212157	-0.027442	0.012581	0.486587	-0.404519	0.932608	-0.302519	-0.080060	-0.179764
5636	2.591769	-5.111079	7.930224	0.479624	0.217431	-0.024151	0.015171	0.477717	-0.411586	0.935686	-0.292753	-0.078005	-0.180837
5637	2.509437	-4.811613	8.117037	0.581543	0.194670	-0.016360	0.017517	0.468574	-0.424281	0.939313	-0.280963	-0.076654	-0.181317
5638	2.475594	-4.820588	8.242203	0.819537	0.171990	-0.025276	0.022794	0.456646	-0.438097	0.943925	-0.264885	-0.076659	-0.181564
5639	2.086602	-4.514294	8.306763	0.814064	0.147547	-0.009365	0.025205	0.438922	-0.455331	0.948342	-0.248775	-0.076959	-0.181208
5640	2.271435	-4.332808	8.348112	0.636772	0.138620	0.017489	0.028773	0.424234	-0.467839	0.951674	-0.236220	-0.076676	-0.180658
5641	2.161199	-4.216335	8.400874	0.509658	0.133328	0.028935	0.031018	0.410246	-0.481629	0.954372	-0.225925	-0.075922	-0.179911
5642	2.652954	-4.344555	8.625885	0.337625	0.113746	0.069728	0.034664	0.401785	-0.488839	0.956265	-0.219189	-0.074779	-0.178666
5643	2.539655	-3.991371	8.996242	0.462008	0.059543	0.042339	0.038824	0.395952	-0.495899	0.958507	-0.210072	-0.075201	-0.177424
5644	2.478011	-3.845304	9.411839	0.949515	0.017594	0.046660	0.041221	0.379057	-0.510506	0.962482	-0.191860	-0.078151	-0.175245
5645	2.317167	-3.020672	8.879538	0.949646	0.005520	0.033628	0.039682	0.357061	-0.526151	0.966085	-0.173455	-0.081341	-0.173138
5646	1.500791	-2.695519	8.515388	0.368360	0.012790	-0.016083	0.039532	0.342253	-0.534938	0.967271	-0.166279	-0.082549	-0.172986
5647	1.822829	-2.923025	8.875312	0.044257	0.012455	0.018412	0.039298	0.338933	-0.538110	0.967514	-0.165285	-0.082486	-0.172608
5648	1.566213	-2.669117	8.664138	0.049432	0.010706	0.067923	0.041431	0.337400	-0.540121	0.967897	-0.164420	-0.082350	-0.171348
5649	2.113580	-2.794676	9.114620	0.253272	0.015702	0.091255	0.044105	0.333787	-0.542162	0.969068	-0.159487	-0.082688	-0.169212
5650	1.805806	-2.613905	9.239525	0.242546	0.059490	0.099393	0.046675	0.326991	-0.547113	0.970232	-0.154763	-0.082163	-0.167176
5651	1.579951	-2.453546	9.190442	0.421630	0.038692	0.065478	0.048428	0.321860	-0.547976	0.971803	-0.146421	-0.082670	-0.165302
5652	1.637978	-2.448690	9.353429	0.529120	0.070221	0.043445	0.050126	0.307734	-0.556260	0.973526	-0.135984	-0.083046	-0.163885
5653	2.096478	-2.149703	9.189479	0.344765	0.075278	0.059670	0.053126	0.296784	-0.564009	0.974778	-0.128983	-0.082592	-0.162326
5654	1.832495	-2.271363	9.632586	0.312542	0.091017	0.054250	0.055440	0.288883	-0.569360	0.975860	-0.122696	-0.081813	-0.161087
5655	2.069560	-2.210929	9.549519	0.257091	0.103196	0.055595	0.060527	0.280550	-0.572662	0.976839	-0.117306	-0.080532	-0.159811
5656	1.975505	-2.191200	9.468841	0.201687	0.110251	0.044677	0.062690	0.274171	-0.575115	0.977593	-0.113099	-0.079039	-0.158975
5657	2.162069	-2.114667	9.802185	0.189133	0.101383	0.039218	0.065370	0.269173	-0.576515	0.978305	-0.109027	-0.077620	-0.158135
5658	1.872641	-2.062251	9.687518	0.212484	0.077927	0.016493	0.068454	0.264313	-0.580407	0.978903	-0.104662	-0.076851	-0.157760
5659	2.022419	-2.047217	9.479705	0.164999	0.056007	0.030129	0.069806	0.260707	-0.582559	0.979427	-0.101208	-0.076269	-0.157045
5660	1.853293	-2.064674	9.632379	0.104943	0.029731	0.041977	0.071943	0.257927	-0.583797	0.979785	-0.099138	-0.076050	-0.156234
5661	1.822501	-1.978097	9.549520	0.138855	-0.015754	0.050900	0.071176	0.255164	-0.586955	0.980190	-0.096473	-0.076750	-0.155014
5662	1.695566	-1.830466	9.523472	0.100379	-0.041961	0.045306	0.071472	0.251010	-0.589096	0.980429	-0.094719	-0.077915	-0.154002
5663	1.821423	-1.790545	9.527652	0.065410	-0.063033	0.055520	0.071882	0.249070	-0.589645	0.980620	-0.093662	-0.079303	-0.152716
5664	1.784110	-1.602886	9.448416	0.101270	-0.068216	0.041715	0.068720	0.247704	-0.591182	0.980797	-0.091964	-0.080991	-0.151724
5665	1.890948	-1.517460	9.340322	0.121826	-0.066491	0.050670	0.068489	0.243276	-0.593579	0.981057	-0.089807	-0.082633	-0.150442
5666	1.680874	-1.515795	9.349364	0.111986	-0.064684	0.050668	0.066926	0.239686	-0.594901	0.981272	-0.087902	-0.084266	-0.149259
5667	1.823497	-1.501817	9.564601	0.071686	-0.049049	0.057436	0.065085	0.237758	-0.595154	0.981479	-0.086690	-0.085398	-0.147955
5668	1.815199	-1.311715	9.571666	0.076175	-0.040301	0.057541	0.065630	0.235679	-0.596230	0.981682	-0.085426	-0.086433	-0.146741
5669	2.004400	-1.199571	9.758788	0.033284	-0.022882	0.045799	0.065384	0.233882	-0.598601	0.981827	-0.084862	-0.086961	-0.145782
5670	1.907794	-1.199050	9.682719	-0.034613	-0.017562	0.026849	0.064598	0.233194	-0.599774	0.981787	-0.085652	-0.087278	-0.145397
5671	2.052587	-1.214416	9.746185	-0.004048	-0.015781	-0.006454	0.062996	0.234171	-0.597252	0.981727	-0.085699	-0.087655	-0.145549
5672	1.931724	-1.223827	9.506779	-0.025484	-0.034933	-0.013689	0.063794	0.234167	-0.598312	0.981553	-0.086290	-0.088408	-0.145918
5673	2.007575	-1.421740	9.477411	-0.084557	-0.026227	-0.007101	0.061787	0.238055	-0.598374	0.981330	-0.087946	-0.088762	-0.146213
5674	1.855350	-1.434952	9.488186	-0.080873	-0.024380	-0.029935	0.059917	0.240972	-0.598316	0.981026	-0.089564	-0.089175	-0.147019
5675	1.717364	-1.475468	9.258183	-0.063068	-0.027844	-0.005107	0.059892	0.243740	-0.595670	0.980841	-0.090809	-0.089610	-0.147227
5676	1.736075	-1.564238	9.379576	-0.109613	-0.024389	-0.003698	0.059619	0.245126	-0.595390	0.980555	-0.093037	-0.089891	-0.147566
5677	1.812965	-1.622156	9.512837	-0.149026	-0.027086	0.001254	0.059059	0.249835	-0.594287	0.980224	-0.095982	-0.090032	-0.147793
5678	2.170377	-1.615662	9.401674	0.022749	-0.022763	0.008586	0.057730	0.250119	-0.593217	0.980222	-0.095632	-0.090648	-0.147657
5679	2.218651	-1.622866	9.528556	0.055151	-0.031432	-0.039692	0.056158	0.247913	-0.594262	0.980143	-0.094520	-0.091571	-0.148325
5680	2.343829	-1.676830	9.505225	-0.003783	-0.022675	-0.063049	0.055888	0.248883	-0.594248	0.979876	-0.094559	-0.092242	-0.149641
5681	2.111062	-1.798673	9.181372	0.010682	-0.010233	-0.083994	0.054033	0.250140	-0.595517	0.979610	-0.094192	-0.092715	-0.151313
5682	1.951540	-1.816866	9.117646	0.033948	-0.025908	-0.087360	0.054041	0.249033	-0.596052	0.979329	-0.093456	-0.093609	-0.153031
5683	2.008958	-1.889689	9.046615	-0.013497	-0.025937	-0.080687	0.051121	0.250295	-0.595602	0.978989	-0.093643	-0.094304	-0.154652
5684	2.130134	-1.836933	9.303341	-0.031541	-0.043581	-0.059766	0.049007	0.250584	-0.596876	0.978630	-0.094297	-0.095289	-0.155921
5685	2.255727	-1.837548	9.422421	0.044525	-0.050603	-0.068089	0.047545	0.251561	-0.596713	0.978382	-0.093472	-0.096629	-0.157142
5686	2.014956	-1.743762	9.589008	0.017693	-0.041818	-0.071690	0.045837	0.249494	-0.596839	0.978075	-0.093132	-0.097755	-0.158555
5687	2.249737	-1.668539	9.616689	-0.066308	-0.003390	-0.083674	0.043711	0.250751	-0.596270	0.977656	-0.094307	-0.097844	-0.160380
5688	2.446315	-1.539454	9.856818	0.083190	0.003589	-0.104626	0.042389	0.251036	-0.597295	0.977446	-0.092478	-0.098355	-0.162396
5689	2.225692	-1.308343	9.361469	0.012709	0.019544	-0.129630	0.040285	0.250356	-0.599888	0.977060	-0.091937	-0.098343	-0.165017
5690	1.828205	-1.507723	9.218402	-0.065913	0.045956	-0.144125	0.039465	0.253405	-0.597227	0.976513	-0.092805	-0.097609	-0.168172
5691	1.842644	-1.519407	9.367154	0.048585	0.036329	-0.145097	0.037350	0.253140	-0.597459	0.976161	-0.091478	-0.097401	-0.171038
5692	1.983418	-1.419476	9.369492	0.062852	0.016153	-0.139801	0.034710	0.252185	-0.597821	0.975789	-0.089939	-0.097672	-0.173800
5693	2.077336	-1.460639	9.519624	0.005381	0.005489	-0.101527	0.034462	0.250111	-0.599278	0.975436	-0.089646	-0.097827	-0.175837
5694	2.296854	-1.502322	9.820080	0.095820	0.017684	-0.122053	0.033137	0.250395	-0.599256	0.975172	-0.087491	-0.098154	-0.178185
5695	2.251255	-1.456836	9.633531	0.148598	0.028224	-0.111029	0.033959	0.247069	-0.601658	0.975064	-0.084310	-0.098391	-0.180167
5696	2.180354	-1.565757	9.229116	-0.019668	0.036103	-0.085784	0.030256	0.246951	-0.602257	0.974755	-0.084411	-0.097877	-0.182065
5697	2.093016	-1.616174	9.037018	-0.104800	0.001967	-0.061835	0.029985	0.248476	-0.602893	0.974331	-0.086386	-0.097625	-0.183538
5698	2.132506	-1.520433	9.770818	-0.082667	-0.017508	-0.035318	0.028906	0.250696	-0.600628	0.973986	-0.088010	-0.097840	-0.184483
5699	1.993734	-1.325925	9.312797	0.126617	-0.050619	-0.012673	0.028380	0.250561	-0.601276	0.974037	-0.085769	-0.099371	-0.184446
5700	2.129232	-1.284093	9.179921	0.107806	-0.050657	-0.004028	0.024961	0.247673	-0.602693	0.974065	-0.083866	-0.100878	-0.184355
5701	2.147305	-1.470654	9.569376	-0.027534	-0.061364	0.032785	0.024164	0.247954	-0.602155	0.973994	-0.084764	-0.101970	-0.183722
5702	2.477609	-1.212850	9.768973	-0.100058	-0.084278	0.033004	0.022826	0.250592	-0.602370	0.973732	-0.087107	-0.103304	-0.183266
5703	2.516776	-1.136406	9.697412	0.028850	-0.050985	0.030545	0.022027	0.250872	-0.601308	0.973763	-0.086854	-0.104419	-0.182589
5704	2.555745	-1.084330	9.522225	0.164874	-0.040430	0.033340	0.020336	0.247006	-0.603284	0.974042	-0.083878	-0.105866	-0.181657
5705	2.319264	-1.065209	9.666287	0.147687	-0.029992	0.073858	0.019836	0.243272	-0.605540	0.974462	-0.081310	-0.106943	-0.179930
5706	1.980964	-1.098510	9.712085	-0.092263	-0.020429	0.111009	0.020087	0.245347	-0.605261	0.974626	-0.083435	-0.106944	-0.178060
5707	2.062317	-1.207034	9.825499	0.043699	-0.014328	0.117260	0.021923	0.247136	-0.603438	0.975063	-0.082916	-0.107240	-0.175720
5708	2.280494	-1.073143	9.332456	0.156527	-0.003753	0.114568	0.022751	0.242702	-0.605982	0.975672	-0.080138	-0.107788	-0.173273
5709	2.458474	-1.173147	9.332174	0.126179	0.010218	0.101987	0.024763	0.239093	-0.607620	0.976223	-0.077885	-0.107928	-0.171097
5710	2.310330	-1.298707	9.581964	0.104648	-0.010793	0.100887	0.024917	0.236324	-0.609483	0.976667	-0.076112	-0.108455	-0.169013
5711	2.298696	-1.240572	9.686079	0.054549	0.001425	0.100579	0.025196	0.235216	-0.611593	0.977070	-0.075293	-0.108519	-0.167001
5712	2.094756	-1.388600	9.525108	-0.024197	0.001487	0.106208	0.027838	0.236032	-0.611625	0.977353	-0.076006	-0.108364	-0.165110
5713	2.404170	-1.347402	9.628662	-0.027807	0.017101	0.114963	0.029949	0.236851	-0.611256	0.977704	-0.076790	-0.107816	-0.163012
5714	2.569320	-1.214127	9.585508	0.101058	0.031092	0.115931	0.030872	0.237400	-0.611396	0.978263	-0.074978	-0.107474	-0.160713
5715	2.931185	-1.273731	9.894144	0.167209	0.030930	0.119810	0.032093	0.233657	-0.613808	0.978931	-0.071922	-0.107308	-0.158133
5716	2.820821	-1.167605	9.708851	0.070539	0.051925	0.140388	0.036879	0.230170	-0.614440	0.979548	-0.070692	-0.106427	-0.155442
5717	2.453497	-1.201252	9.567429	0.095471	0.057245	0.172418	0.039414	0.227665	-0.616336	0.980302	-0.069079	-0.105462	-0.152032
5718	2.284079	-1.259590	9.722037	0.129380	0.083467	0.195706	0.044334	0.224871	-0.618665	0.981205	-0.066716	-0.104062	-0.148178
5719	2.188642	-1.091145	9.503684	0.022015	0.099234	0.206504	0.049506	0.224290	-0.621106	0.982013	-0.066496	-0.102006	-0.144300
5720	2.119704	-0.932441	9.313830	0.031059	0.087963	0.188082	0.053081	0.222885	-0.619210	0.982735	-0.066030	-0.100231	-0.140803
5721	1.954429	-0.743611	9.290990	0.163517	0.046968	0.169602	0.055885	0.220379	-0.622420	0.983484	-0.063086	-0.099644	-0.137294
5722	1.655779	-0.622124	8.929645	0.009901	0.047206	0.119260	0.060286	0.215927	-0.625150	0.983884	-0.063012	-0.098707	-0.135124
5723	1.621068	-0.744871	8.815573	-0.075971	0.011376	0.106156	0.061311	0.220350	-0.622765	0.984072	-0.064728	-0.098226	-0.133285
5724	1.916344	-0.657573	9.013512	0.067178	-0.031552	0.090226	0.063692	0.221584	-0.624360	0.984301	-0.063682	-0.099023	-0.131492
5725	2.361312	-0.595811	9.894838	0.114751	-0.017733	0.036731	0.063445	0.219232	-0.625689	0.984483	-0.061557	-0.099721	-0.130614
5726	2.060336	-0.796865	9.450493	-0.018301	0.007009	-0.002861	0.063181	0.219095	-0.625686	0.984435	-0.061906	-0.099653	-0.130861
5727	2.070861	-0.672222	9.336471	0.055148	-0.003411	-0.019962	0.063574	0.220340	-0.626465	0.984420	-0.060791	-0.099988	-0.131239
5728	2.038417	-0.816532	9.255779	0.080224	-0.008613	-0.025103	0.064388	0.218260	-0.628855	0.984401	-0.059197	-0.100512	-0.131713
5729	1.898079	-0.840891	8.797658	-0.116567	-0.024270	-0.028309	0.062793	0.219099	-0.628168	0.984113	-0.061499	-0.100815	-0.132575
5730	2.058473	-1.039105	8.885325	0.025759	-0.053981	-0.054786	0.062507	0.221730	-0.626435	0.983856	-0.061038	-0.102127	-0.133685
5731	2.165220	-0.985523	9.375316	0.271898	-0.054849	-0.087393	0.061349	0.217862	-0.629467	0.983800	-0.055666	-0.104142	-0.134881
5732	2.213277	-1.023915	9.528278	0.057363	-0.013743	-0.124080	0.059660	0.213857	-0.631969	0.983463	-0.054329	-0.104819	-0.137337
5733	2.146908	-1.195765	9.793653	0.086016	0.002001	-0.132647	0.058218	0.212204	-0.633142	0.983165	-0.052389	-0.105259	-0.139863
5734	1.942588	-1.390138	9.420653	-0.006924	0.044124	-0.135786	0.057820	0.212206	-0.632874	0.982832	-0.052130	-0.104627	-0.142748
5735	2.055701	-1.459279	9.909179	-0.080423	0.096396	-0.105350	0.059256	0.215798	-0.632991	0.982619	-0.053299	-0.102690	-0.145169
5736	2.222636	-1.073751	9.772773	0.148581	0.124373	-0.080638	0.061369	0.216341	-0.632887	0.982752	-0.049869	-0.100875	-0.146754
5737	2.402006	-0.985568	9.964512	0.240842	0.133987	-0.105525	0.063261	0.211209	-0.635716	0.982909	-0.044635	-0.099138	-0.148556
5738	1.939807	-0.771472	9.581609	-0.028304	0.150799	-0.125739	0.066197	0.207871	-0.637365	0.982767	-0.044509	-0.096314	-0.151369
5739	1.794605	-0.813786	9.531903	-0.085486	0.140384	-0.145543	0.068825	0.210764	-0.636722	0.982486	-0.045601	-0.093500	-0.154596
5740	1.789420	-0.861992	9.485729	0.026411	0.096734	-0.169565	0.069602	0.213945	-0.637226	0.982120	-0.044484	-0.091946	-0.158136
5741	1.643735	-0.971660	9.432850	-0.058580	0.086276	-0.173725	0.070934	0.212276	-0.637001	0.981645	-0.045179	-0.090281	-0.161804
5742	1.843103	-0.785324	9.524602	-0.022885	0.074792	-0.157669	0.070635	0.216983	-0.634855	0.981206	-0.045119	-0.088993	-0.165163
5743	1.974296	-0.677786	9.630456	0.302705	0.056413	-0.144808	0.071584	0.214210	-0.636861	0.981055	-0.038879	-0.089080	-0.167586
5744	1.830253	-0.563270	9.743573	0.195386	0.038944	-0.163213	0.070321	0.205774	-0.640199	0.980677	-0.034642	-0.089208	-0.170627
5745	1.718403	-0.681626	10.082058	-0.042774	0.043155	-0.136734	0.070052	0.207299	-0.641489	0.980231	-0.035242	-0.088367	-0.173486
5746	1.574436	-0.533249	9.469732	0.132606	0.031970	-0.124835	0.067811	0.206204	-0.641989	0.979901	-0.032330	-0.088399	-0.175881
5747	1.690108	-0.558935	9.230501	0.186154	0.010931	-0.094596	0.067987	0.200390	-0.644930	0.979678	-0.028636	-0.088947	-0.177481
5748	1.517761	-0.341590	9.075862	-0.112759	-0.015352	-0.080909	0.067448	0.202470	-0.645818	0.979258	-0.030775	-0.089005	-0.179400
5749	1.573282	-0.342223	9.010484	-0.007254	-0.050343	-0.073233	0.065437	0.205803	-0.643659	0.978878	-0.031125	-0.090048	-0.180885
5750	1.883673	-0.524937	9.830075	0.099873	-0.048896	-0.043517	0.063603	0.203875	-0.645745	0.978653	-0.029288	-0.091504	-0.181680
5751	1.877841	-0.686412	10.496418	-0.020234	-0.001913	-0.001972	0.061500	0.201395	-0.645869	0.978610	-0.029863	-0.091502	-0.181820
5752	1.872028	-0.130127	9.914028	0.062195	0.017474	-0.002054	0.063352	0.201939	-0.646415	0.978633	-0.028597	-0.091498	-0.181901
5753	1.837778	-0.192361	9.925625	0.198031	0.007818	0.030620	0.062185	0.198069	-0.646960	0.978844	-0.024909	-0.092080	-0.181012
5754	1.765361	-0.195914	10.152129	0.167466	0.022588	0.060427	0.064065	0.194599	-0.649118	0.979142	-0.021679	-0.092324	-0.179684
5755	1.608345	0.136966	10.063579	0.187112	0.052352	0.081943	0.066624	0.187940	-0.651056	0.979588	-0.018118	-0.091953	-0.177828
5756	1.809485	-0.095999	9.902943	0.147730	0.014707	0.077009	0.067324	0.182816	-0.653736	0.979902	-0.015331	-0.092273	-0.176192
5757	1.746841	-0.067483	9.629822	-0.101036	0.017306	0.091979	0.067596	0.182538	-0.655314	0.980206	-0.017558	-0.091564	-0.174656
5758	1.630717	-0.099999	9.712166	0.054595	0.013846	0.100176	0.069158	0.186128	-0.653993	0.980560	-0.016641	-0.091558	-0.172746
5759	1.513693	-0.253246	9.639312	0.238967	0.045453	0.098115	0.071725	0.178363	-0.656204	0.981034	-0.012117	-0.091458	-0.170472
5760	1.658536	-0.254828	9.491436	0.011756	0.052392	0.092919	0.072938	0.175865	-0.658342	0.981414	-0.011894	-0.090558	-0.168776
5761	1.600051	-0.326729	9.426221	-0.002566	0.048917	0.094569	0.074514	0.177656	-0.657956	0.981805	-0.012109	-0.089556	-0.167008
5762	1.399134	-0.055920	9.378194	-0.014966	0.042915	0.068138	0.076371	0.176677	-0.657601	0.982071	-0.012398	-0.088757	-0.165846
5763	1.199698	0.087130	9.242161	-0.082053	0.033362	0.065945	0.077952	0.177499	-0.657224	0.982315	-0.014164	-0.087780	-0.164778
5764	1.222056	0.171429	9.336670	-0.124204	0.031528	0.085025	0.080187	0.179978	-0.656972	0.982579	-0.016665	-0.086837	-0.163465
5765	1.054290	0.346191	9.426650	-0.156332	0.031592	0.065490	0.081353	0.183017	-0.654864	0.982780	-0.019859	-0.085620	-0.162538
5766	1.239202	0.196223	9.622813	-0.052488	-0.005154	0.036063	0.081857	0.186890	-0.653917	0.982835	-0.020986	-0.085648	-0.162049
5767	1.376455	0.137788	9.741128	-0.127587	0.000921	0.021383	0.083161	0.190206	-0.654034	0.982840	-0.023606	-0.085127	-0.161931
5768	1.563290	-0.425261	10.146429	-0.363808	-0.042090	-0.003585	0.081659	0.196303	-0.650547	0.982528	-0.030902	-0.084887	-0.162720
5769	1.795245	-0.070908	10.206184	0.060471	-0.057711	-0.046368	0.080565	0.200461	-0.647346	0.982305	-0.029895	-0.086168	-0.163578
5770	1.877542	-0.047175	10.311497	0.262922	-0.012105	-0.088809	0.077704	0.194387	-0.651553	0.982103	-0.024633	-0.087429	-0.164995
5771	1.578189	-0.030871	10.160449	0.163090	0.063369	-0.145561	0.075075	0.192187	-0.653106	0.981793	-0.021016	-0.086717	-0.167692
5772	1.497357	0.165236	9.586582	0.054212	0.123044	-0.172497	0.077222	0.188023	-0.654751	0.981409	-0.019256	-0.084665	-0.171164
5773	1.841651	-0.309436	9.405108	-0.018136	0.117784	-0.199674	0.080015	0.186209	-0.655859	0.980895	-0.018920	-0.082299	-0.175255
5774	1.607273	-0.659473	9.177185	-0.295443	0.033039	-0.233720	0.078113	0.193001	-0.652882	0.979958	-0.024232	-0.080812	-0.180457
5775	1.512003	-0.475819	9.213767	0.014907	-0.022010	-0.222781	0.075427	0.199107	-0.651603	0.979102	-0.023744	-0.081341	-0.184878
5776	1.788290	-0.342663	9.414801	0.191752	-0.037977	-0.163453	0.073728	0.196348	-0.653044	0.978478	-0.019883	-0.082981	-0.187884
5777	1.711442	-0.282031	9.382513	-0.316493	0.005611	-0.141409	0.070923	0.199962	-0.651656	0.977790	-0.025920	-0.081690	-0.191265
5778	1.726945	-0.140252	9.379202	-0.155714	-0.003238	-0.082969	0.068895	0.205787	-0.648818	0.977345	-0.028862	-0.081311	-0.193266
5779	1.612853	0.102278	9.743486	0.325531	-0.020687	-0.069756	0.069459	0.201355	-0.651489	0.977190	-0.022546	-0.082980	-0.194179
5780	1.519301	0.526417	9.770802	0.000005	-0.015437	-0.101074	0.067103	0.197214	-0.652018	0.976734	-0.022459	-0.083437	-0.196277
5781	1.500654	0.622549	9.697561	-0.023042	-0.018816	-0.147048	0.064946	0.203872	-0.651527	0.976090	-0.022760	-0.083751	-0.199288
5782	1.580848	0.357201	9.650558	-0.006706	-0.036188	-0.203464	0.062568	0.203331	-0.651758	0.975168	-0.022716	-0.084633	-0.203391
5783	1.554823	0.099592	9.503615	-0.105908	-0.040491	-0.227155	0.059392	0.204734	-0.654052	0.974093	-0.024559	-0.085068	-0.208094
5784	1.571252	-0.319959	9.993752	-0.044200	-0.048423	-0.239171	0.053277	0.208366	-0.651828	0.972942	-0.025236	-0.086054	-0.212936
5785	1.648094	-0.378465	9.934735	-0.015492	-0.030900	-0.249507	0.050367	0.208382	-0.652307	0.971784	-0.025255	-0.086679	-0.217912
5786	1.812214	-0.385074	9.765004	-0.190861	-0.027473	-0.243770	0.046617	0.214631	-0.649570	0.970518	-0.028684	-0.086612	-0.223094
5787	2.082380	-0.425688	9.757400	0.224138	-0.052002	-0.216251	0.041593	0.214798	-0.651063	0.969547	-0.024231	-0.088724	-0.226977
5788	1.930636	-0.371568	9.764138	0.005984	-0.032699	-0.245912	0.039098	0.211766	-0.651579	0.968321	-0.023851	-0.089612	-0.231853
5789	1.933315	-0.333243	9.718891	-0.194266	-0.009927	-0.275478	0.035623	0.217045	-0.650426	0.966884	-0.027232	-0.089023	-0.237630
5790	2.039506	-0.339120	9.640998	0.102993	0.001608	-0.315597	0.030605	0.216520	-0.652450	0.965377	-0.024695	-0.089760	-0.243683
5791	1.782940	-0.425809	9.740754	-0.337284	0.023377	-0.297522	0.029123	0.220404	-0.651079	0.963734	-0.030651	-0.087806	-0.250133
5792	1.891439	-0.457163	9.989412	0.035014	0.014712	-0.326607	0.024587	0.225689	-0.649386	0.962080	-0.029355	-0.088005	-0.256505
5793	1.776983	-0.590997	9.979248	-0.072531	0.025123	-0.285049	0.021263	0.228337	-0.648917	0.960574	-0.030240	-0.087310	-0.262222
5794	1.852554	-0.495036	10.090256	-0.113824	0.018005	-0.259828	0.018861	0.231534	-0.648587	0.959111	-0.031905	-0.086631	-0.267551
5795	1.672832	-0.290219	9.752877	0.038284	0.021642	-0.248910	0.015165	0.229893	-0.648285	0.957799	-0.030759	-0.086569	-0.272362
5796	1.651720	-0.538062	9.666090	-0.070890	0.014635	-0.246248	0.012121	0.229632	-0.647717	0.956379	-0.031639	-0.086161	-0.277334
5797	1.734540	-0.435508	9.592050	-0.015470	-0.002881	-0.237099	0.009324	0.232555	-0.647384	0.955008	-0.031700	-0.086263	-0.281980
5798	1.820784	-0.532338	9.609419	0.023016	-0.013382	-0.243952	0.006932	0.233121	-0.645378	0.953563	-0.030944	-0.086910	-0.286719
5799	1.879308	-0.448983	9.487298	-0.044148	-0.006437	-0.225028	0.002175	0.232870	-0.646879	0.952193	-0.031615	-0.086906	-0.291165
5800	1.803921	-0.533920	9.835467	-0.105047	0.002234	-0.220156	0.000034	0.236204	-0.645504	0.950787	-0.033250	-0.086497	-0.295663
5801	1.759172	-0.366122	9.534952	-0.058516	-0.006442	-0.214507	-0.003400	0.235531	-0.646113	0.949427	-0.034232	-0.086402	-0.299918
5802	1.863123	-0.350098	9.534240	-0.085498	-0.013548	-0.185679	-0.006061	0.237483	-0.645399	0.948173	-0.035647	-0.086381	-0.303702
5803	2.000520	-0.391409	9.746483	0.016500	-0.006596	-0.189370	-0.007929	0.238877	-0.643131	0.946983	-0.035261	-0.086739	-0.307336
5804	1.904825	-0.261235	9.597390	-0.080201	-0.024100	-0.174219	-0.010442	0.239168	-0.643875	0.945756	-0.036658	-0.086931	-0.310879
5805	1.887346	-0.001570	9.518810	0.022643	-0.036331	-0.162879	-0.012838	0.241119	-0.643034	0.944656	-0.036379	-0.087890	-0.313971
5806	1.788833	0.081991	9.063973	0.073743	-0.022182	-0.167686	-0.017315	0.237544	-0.643525	0.943557	-0.034864	-0.089000	-0.317118
5807	1.765626	-0.126813	9.153102	-0.151770	-0.057239	-0.173019	-0.020769	0.239639	-0.642928	0.942204	-0.037975	-0.089258	-0.320690
5808	1.867822	-0.021506	9.242357	0.137345	-0.083378	-0.208027	-0.025269	0.239525	-0.642468	0.940757	-0.035584	-0.091974	-0.324425
5809	2.021048	-0.214339	9.498387	-0.194537	-0.087009	-0.231698	-0.031625	0.240529	-0.642754	0.938897	-0.039570	-0.092544	-0.329154
5810	2.170845	-0.205662	9.571700	-0.147899	-0.073003	-0.254262	-0.036565	0.246092	-0.639350	0.936897	-0.042391	-0.093247	-0.334264
5811	2.081288	-0.579504	9.794095	-0.090697	-0.062522	-0.245931	-0.042273	0.248337	-0.637932	0.935005	-0.044251	-0.094062	-0.339058
5812	1.994686	-0.544123	10.131727	-0.063145	-0.052143	-0.211302	-0.046779	0.249608	-0.637851	0.933350	-0.045423	-0.094901	-0.343204
5813	1.957447	-0.351183	10.206368	-0.040822	-0.031181	-0.196034	-0.050220	0.249904	-0.638319	0.931859	-0.046235	-0.095409	-0.346985
5814	1.841662	-0.326870	9.996147	0.004038	-0.020549	-0.214129	-0.054723	0.250205	-0.637462	0.930270	-0.045929	-0.096123	-0.351069
5815	1.846592	-0.294939	9.438880	-0.069197	-0.023918	-0.228756	-0.056578	0.249660	-0.635868	0.928501	-0.047146	-0.096305	-0.355510
5816	1.962386	-0.305966	9.274323	-0.022792	-0.065947	-0.210099	-0.061611	0.249964	-0.635003	0.926791	-0.047670	-0.097671	-0.359509
5817	2.044570	-0.296782	9.341014	0.084550	-0.086076	-0.212058	-0.066891	0.248609	-0.636507	0.925125	-0.046508	-0.100090	-0.363266
5818	2.062864	-0.449912	9.651540	-0.017462	-0.083533	-0.218122	-0.071381	0.247527	-0.637235	0.923286	-0.047039	-0.101816	-0.367375
5819	1.953015	-0.280428	9.736152	-0.079989	-0.059000	-0.235166	-0.077619	0.249220	-0.634636	0.921308	-0.048676	-0.102539	-0.371899
5820	1.923218	-0.402177	9.960930	0.048026	-0.050207	-0.254489	-0.081447	0.247303	-0.634204	0.919283	-0.047680	-0.104173	-0.376554
5821	2.066546	-0.280817	9.898600	0.018668	-0.016938	-0.279272	-0.087778	0.245124	-0.636486	0.917105	-0.047087	-0.104870	-0.381710
5822	2.112677	-0.238580	9.670363	-0.058226	-0.006420	-0.281557	-0.090420	0.243753	-0.635412	0.914810	-0.047651	-0.104911	-0.387099
5823	2.221628	-0.191965	9.460862	-0.056219	-0.020300	-0.327432	-0.095065	0.245439	-0.634277	0.912114	-0.048356	-0.105137	-0.393262
5824	2.350190	-0.102420	9.181987	-0.115086	-0.027214	-0.362265	-0.100094	0.245189	-0.633680	0.909005	-0.049946	-0.105180	-0.400190
5825	2.363028	-0.337789	9.328181	-0.170552	-0.037735	-0.372456	-0.105942	0.247157	-0.629643	0.905697	-0.052781	-0.104865	-0.407346
5826	2.316115	-0.153748	9.614305	-0.032632	-0.014931	-0.401282	-0.109922	0.248424	-0.628654	0.902265	-0.052692	-0.105393	-0.414768
5827	2.135983	-0.354388	9.613552	-0.078995	-0.009554	-0.436834	-0.116513	0.244168	-0.628857	0.898454	-0.053494	-0.105361	-0.422868
5828	2.034522	-0.354145	9.434175	-0.166474	-0.000672	-0.474414	-0.122886	0.246417	-0.626251	0.894149	-0.055531	-0.104570	-0.431832
5829	2.019043	-0.489054	9.324603	-0.193137	-0.000562	-0.511638	-0.128338	0.250045	-0.624560	0.889411	-0.058147	-0.103451	-0.441436
5830	1.993568	-0.676296	9.380352	-0.108831	-0.018792	-0.563992	-0.136824	0.251475	-0.622060	0.884136	-0.059123	-0.103575	-0.451752
5831	2.208185	-0.375416	9.213721	-0.267832	-0.016125	-0.614485	-0.145035	0.251518	-0.620102	0.878102	-0.062974	-0.102123	-0.463187
5832	2.134703	-0.523671	9.311191	-0.364391	-0.054574	-0.645298	-0.153560	0.257653	-0.613889	0.871385	-0.068601	-0.100608	-0.475247
5833	2.026390	-0.465896	9.050817	-0.383914	-0.064921	-0.676269	-0.163649	0.260613	-0.609385	0.864137	-0.074796	-0.098962	-0.487729
5834	1.845005	-0.866238	9.812064	-0.552261	-0.065083	-0.669610	-0.174035	0.267726	-0.602479	0.856446	-0.083688	-0.095787	-0.500322
5835	2.074110	-0.228671	9.666003	-0.329653	-0.010970	-0.606045	-0.182842	0.276216	-0.595452	0.849666	-0.088518	-0.093613	-0.511341
5836	2.445699	-0.265599	9.549412	-0.235609	-0.005739	-0.623081	-0.195429	0.276974	-0.591849	0.842710	-0.091459	-0.092496	-0.522417
5837	2.378704	-0.176342	9.464494	-0.427005	-0.004847	-0.636769	-0.203148	0.280889	-0.585539	0.835102	-0.097732	-0.089224	-0.533941
5838	2.396446	-0.408638	9.841409	-0.344425	0.025861	-0.697799	-0.209931	0.284247	-0.581213	0.826842	-0.102007	-0.086566	-0.546291
5839	2.413206	-0.764878	9.798714	-0.231697	0.043387	-0.691704	-0.219734	0.283190	-0.576230	0.818728	-0.104353	-0.084679	-0.558233
5840	2.120504	-0.493689	9.640925	-0.384021	0.071314	-0.629122	-0.227175	0.286135	-0.572159	0.810848	-0.108827	-0.080624	-0.569369
5841	2.411663	-0.990058	10.094161	-0.210463	0.076460	-0.638611	-0.237524	0.288682	-0.568310	0.803094	-0.110504	-0.078322	-0.580254
5842	2.368054	-0.998064	9.724320	-0.096883	0.078280	-0.616609	-0.242922	0.283727	-0.567885	0.795694	-0.110240	-0.077392	-0.590533
5843	2.391518	-1.096588	9.814315	-0.287633	0.099108	-0.575657	-0.249670	0.281962	-0.565050	0.788270	-0.112923	-0.073622	-0.600382
5844	2.564834	-1.165999	9.581293	-0.112286	0.130608	-0.555821	-0.254044	0.281569	-0.562369	0.781392	-0.112364	-0.071559	-0.609656
5845	2.507252	-1.108349	9.409408	-0.092608	0.172621	-0.536989	-0.258777	0.277442	-0.564302	0.774752	-0.111124	-0.068879	-0.618600
5846	2.201143	-1.365754	9.401878	-0.285965	0.179614	-0.515422	-0.260893	0.276346	-0.562841	0.767839	-0.112682	-0.063791	-0.627421
5847	1.976129	-1.083163	9.212393	-0.150158	0.170892	-0.468514	-0.263810	0.276638	-0.561746	0.761715	-0.112440	-0.060260	-0.635229
5848	2.319066	-1.087384	9.492989	0.070001	0.141109	-0.497087	-0.266824	0.271532	-0.561751	0.755594	-0.109046	-0.060205	-0.643088
5849	2.057493	-1.200339	9.642958	-0.300513	0.095551	-0.494613	-0.269984	0.268918	-0.561991	0.748555	-0.111960	-0.055888	-0.651159
5850	2.406124	-1.073310	9.598149	-0.384782	0.074359	-0.462779	-0.275704	0.271993	-0.558338	0.741602	-0.116298	-0.050886	-0.658719
5851	2.292037	-1.163130	9.824021	-0.179196	0.055076	-0.430498	-0.279684	0.272152	-0.555526	0.735450	-0.117998	-0.048635	-0.665451
5852	2.449820	-1.053255	9.975338	-0.190838	0.074232	-0.426136	-0.286027	0.269693	-0.553883	0.729272	-0.119471	-0.046095	-0.672134
5853	2.517125	-1.088243	9.717190	-0.336874	0.060122	-0.380571	-0.287913	0.272470	-0.548852	0.723279	-0.123431	-0.041547	-0.678163
5854	2.275041	-1.172912	9.727919	-0.144490	0.055007	-0.386182	-0.291627	0.272904	-0.546958	0.717611	-0.124526	-0.039831	-0.684062
5855	2.053574	-1.066270	9.428226	-0.140114	0.056813	-0.355208	-0.296119	0.270574	-0.545080	0.712336	-0.125671	-0.037942	-0.689452
5856	2.096223	-1.173130	9.200708	-0.016795	0.044549	-0.319136	-0.299670	0.267271	-0.546106	0.707815	-0.125128	-0.037963	-0.694190
5857	2.125611	-1.115654	9.193906	0.013441	0.015598	-0.286414	-0.301888	0.262577	-0.547166	0.703782	-0.124690	-0.038612	-0.698321
5858	2.314082	-1.106794	9.425512	-0.077028	0.004065	-0.273958	-0.306924	0.262187	-0.544475	0.699656	-0.125582	-0.038247	-0.702316
5859	2.247947	-0.895091	9.269892	0.018906	-0.011510	-0.316426	-0.310599	0.256946	-0.544340	0.695146	-0.125412	-0.039455	-0.706744
5860	2.194632	-0.914578	9.053821	0.040486	0.001715	-0.330302	-0.314533	0.251430	-0.545645	0.690462	-0.124641	-0.040915	-0.711373
5861	2.310836	-0.874508	9.082120	-0.025757	0.025249	-0.316629	-0.317682	0.246463	-0.545123	0.685810	-0.124544	-0.040995	-0.715872
5862	2.478438	-1.084188	9.371479	0.027749	0.002352	-0.293511	-0.322417	0.242336	-0.546532	0.681561	-0.123967	-0.042172	-0.719950
5863	2.847537	-0.798383	9.388405	-0.042068	0.005697	-0.285249	-0.323986	0.238191	-0.544978	0.677253	-0.124395	-0.042235	-0.723927
5864	2.525414	-0.926273	9.219071	-0.062676	-0.002944	-0.277425	-0.326491	0.235988	-0.543914	0.672961	-0.125131	-0.042138	-0.727798
5865	2.346291	-0.991692	9.392910	0.088253	-0.064226	-0.238620	-0.330694	0.231028	-0.544685	0.669555	-0.124854	-0.044938	-0.730814
5866	2.593095	-0.589143	9.520387	0.041609	-0.071398	-0.216071	-0.335691	0.224963	-0.543753	0.666318	-0.125226	-0.047121	-0.733566
5867	2.767904	-0.464727	9.751036	0.027260	-0.071508	-0.214445	-0.338588	0.221932	-0.542823	0.663076	-0.125874	-0.049103	-0.736257
5868	2.617708	-0.537544	9.938961	0.137460	-0.034660	-0.241680	-0.343445	0.215867	-0.543988	0.659703	-0.124405	-0.052273	-0.739313
5869	2.664866	-0.692267	9.802184	0.180361	0.000315	-0.218373	-0.346592	0.210346	-0.543209	0.656823	-0.121941	-0.055590	-0.742040
5870	2.604743	-1.001484	9.996227	0.158031	0.040548	-0.221964	-0.347720	0.200662	-0.545383	0.653829	-0.119097	-0.058020	-0.744955
5871	2.531513	-1.113727	10.072478	0.043421	0.050105	-0.203382	-0.349241	0.191258	-0.549120	0.650864	-0.117701	-0.058587	-0.747724
5872	2.521368	-1.165689	9.572059	0.084753	0.045913	-0.229527	-0.349740	0.187108	-0.550725	0.647560	-0.115723	-0.059873	-0.750793
5873	2.491066	-1.337495	9.156958	0.099078	-0.001219	-0.234898	-0.351426	0.180887	-0.550499	0.644160	-0.114355	-0.061979	-0.753750
5874	2.442977	-1.301685	8.946284	0.026632	-0.032658	-0.244325	-0.354829	0.175784	-0.552855	0.640376	-0.114283	-0.063436	-0.756858
5875	2.189559	-1.621850	9.000068	-0.231959	-0.050147	-0.249788	-0.358533	0.174419	-0.550848	0.635893	-0.117903	-0.061146	-0.760263
5876	2.044029	-1.718655	9.221325	-0.448800	-0.071340	-0.193268	-0.360443	0.180656	-0.544603	0.631668	-0.124536	-0.055759	-0.763136
5877	1.865996	-1.632464	9.423335	-0.409643	-0.067922	-0.150608	-0.362618	0.187726	-0.539525	0.628153	-0.130789	-0.050670	-0.765343
5878	2.128591	-1.381914	9.438370	-0.528796	-0.050632	-0.110908	-0.365196	0.195490	-0.534040	0.624878	-0.138170	-0.043576	-0.767162
5879	2.414423	-1.265582	9.667969	-0.332679	-0.036622	-0.150029	-0.366327	0.204353	-0.527650	0.621512	-0.142956	-0.039247	-0.769251
5880	2.462711	-1.261635	9.508972	-0.348523	-0.008502	-0.194992	-0.369268	0.206859	-0.523391	0.617383	-0.147347	-0.034625	-0.771964
5881	2.687055	-1.301199	9.727696	-0.477387	0.028953	-0.185302	-0.369864	0.215720	-0.518711	0.613007	-0.152849	-0.027348	-0.774669
5882	2.763209	-1.119106	9.690678	-0.302168	0.031524	-0.149635	-0.370962	0.220154	-0.514591	0.609662	-0.156066	-0.022814	-0.776811
5883	2.798215	-0.955449	9.812428	-0.206446	0.031510	-0.148917	-0.369937	0.224161	-0.511686	0.606616	-0.158195	-0.019631	-0.778849
5884	2.165573	-0.946100	9.683403	-0.303072	0.032564	-0.145898	-0.371548	0.226384	-0.508759	0.603275	-0.161392	-0.015052	-0.780888
5885	2.518428	-0.905520	9.695246	-0.234431	0.024476	-0.092655	-0.372510	0.231649	-0.506990	0.600979	-0.163928	-0.011366	-0.782191
5886	2.413463	-0.722231	9.587702	-0.023159	0.036001	-0.110388	-0.371445	0.229704	-0.505586	0.599069	-0.163707	-0.011008	-0.783706
5887	2.736814	-0.753713	9.555709	0.152323	0.021153	-0.139226	-0.371952	0.226662	-0.507179	0.597295	-0.161596	-0.013624	-0.785455
5888	2.824122	-0.694880	9.353745	0.200835	0.017773	-0.177666	-0.372702	0.220437	-0.509325	0.595024	-0.158956	-0.017213	-0.787644
5889	3.036264	-0.746890	9.404192	0.159915	0.039677	-0.225543	-0.375428	0.212423	-0.511458	0.591893	-0.156412	-0.020067	-0.790440
5890	3.064307	-0.870459	9.181416	0.117150	0.066893	-0.252220	-0.375911	0.204950	-0.512311	0.588140	-0.153954	-0.021983	-0.793666
5891	2.531628	-1.066214	9.092431	0.017037	0.109061	-0.259724	-0.376919	0.198589	-0.516548	0.584017	-0.151968	-0.021894	-0.797089
5892	2.678571	-1.115566	9.059352	0.120813	0.081066	-0.264410	-0.379910	0.190854	-0.518675	0.580024	-0.149237	-0.023738	-0.800460
5893	2.963235	-1.160561	9.229424	0.068788	0.071260	-0.243775	-0.379346	0.186283	-0.521216	0.576259	-0.147253	-0.024883	-0.803506
5894	3.058668	-0.985666	9.247436	0.080462	0.080867	-0.249817	-0.379324	0.181852	-0.520213	0.572352	-0.144991	-0.026043	-0.806667
5895	2.947512	-1.003348	9.474112	0.070712	0.074791	-0.278082	-0.381378	0.173282	-0.524326	0.568005	-0.142917	-0.027305	-0.810061
5896	2.841768	-0.928352	9.346102	0.033132	0.080948	-0.272116	-0.382650	0.166091	-0.527128	0.563553	-0.141170	-0.027760	-0.813455
5897	2.523090	-0.920768	9.440269	0.023360	0.063573	-0.295065	-0.382602	0.158616	-0.528643	0.558747	-0.139795	-0.028439	-0.816976
5898	2.420400	-1.095761	9.371847	-0.016958	0.047840	-0.286608	-0.383908	0.156270	-0.529563	0.553861	-0.139131	-0.028487	-0.820408
5899	2.460024	-0.954479	9.267380	-0.052825	0.011940	-0.276406	-0.385998	0.152128	-0.530620	0.549080	-0.139443	-0.028429	-0.823565
5900	2.493438	-1.018788	9.559567	0.080487	-0.009936	-0.290523	-0.388086	0.146047	-0.529078	0.544317	-0.138650	-0.030730	-0.826771
5901	2.434429	-1.169525	9.668900	-0.033232	-0.026619	-0.279972	-0.391743	0.138037	-0.529626	0.539472	-0.139353	-0.031400	-0.829798
5902	2.394885	-1.303254	9.884011	-0.201680	-0.036422	-0.237197	-0.394386	0.136943	-0.528811	0.534739	-0.142076	-0.029159	-0.832477
5903	2.581841	-1.156077	9.723063	-0.040648	-0.017188	-0.221878	-0.396627	0.134601	-0.527229	0.530816	-0.142735	-0.029422	-0.834863
5904	2.821258	-1.100803	9.531762	-0.010272	0.017729	-0.196032	-0.398727	0.131428	-0.526967	0.527327	-0.142527	-0.029676	-0.837097
5905	2.767705	-1.156126	9.394594	-0.058507	0.038780	-0.204230	-0.397913	0.128655	-0.528054	0.523659	-0.142451	-0.028990	-0.839433
5906	2.685326	-1.191833	9.305968	0.027202	0.056234	-0.155940	-0.399174	0.119110	-0.530356	0.520958	-0.141227	-0.029355	-0.841306
5907	2.501906	-1.173877	9.204411	0.113081	0.045825	-0.152647	-0.399148	0.114403	-0.530010	0.518633	-0.139272	-0.031315	-0.842996
5908	2.424885	-1.128535	8.890749	0.003855	0.036209	-0.131410	-0.399260	0.112744	-0.533036	0.516267	-0.138635	-0.031425	-0.844548
5909	2.434140	-1.184026	8.858787	-0.218264	0.003684	-0.090863	-0.400069	0.114963	-0.532478	0.514024	-0.140858	-0.028033	-0.845667
5910	2.444270	-1.119080	8.885883	-0.242603	0.000077	-0.052273	-0.398371	0.117445	-0.530122	0.512269	-0.143416	-0.024130	-0.846422
5911	2.864406	-1.137926	9.300236	0.015743	-0.026387	-0.020665	-0.399324	0.121326	-0.529022	0.511852	-0.143793	-0.024802	-0.846591
5912	2.920204	-1.108837	9.516396	0.062267	-0.007189	-0.020272	-0.398770	0.117724	-0.529983	0.511516	-0.143363	-0.026044	-0.846830
5913	2.643496	-0.960828	9.232076	-0.027181	0.019150	-0.009254	-0.398371	0.116752	-0.528951	0.511191	-0.143421	-0.025497	-0.847032
5914	2.339403	-0.934601	9.167706	0.162500	0.012302	-0.008679	-0.398614	0.113985	-0.530677	0.511337	-0.141643	-0.028203	-0.847158
5915	2.301372	-0.843510	8.969598	0.098017	-0.002574	0.006692	-0.398058	0.110106	-0.531902	0.511626	-0.140782	-0.029945	-0.847067
5916	2.501147	-0.936337	9.012471	0.001208	-0.024613	0.037549	-0.396990	0.109270	-0.533236	0.512068	-0.141306	-0.030165	-0.846705
5917	2.901213	-0.719610	9.328762	0.165773	-0.035265	0.041270	-0.397901	0.105952	-0.532208	0.513112	-0.140329	-0.033299	-0.846118
5918	3.020192	-0.985624	9.949564	0.210488	0.010085	0.040775	-0.395760	0.102480	-0.533453	0.514214	-0.138121	-0.036697	-0.845671
5919	2.995553	-1.066081	10.318976	0.079854	0.065964	0.047058	-0.395210	0.099709	-0.534799	0.515178	-0.136327	-0.037320	-0.845348
5920	2.977180	-0.918312	9.828135	0.011931	0.139506	0.066261	-0.391621	0.098167	-0.536832	0.516252	-0.133990	-0.035958	-0.845126
5921	2.912889	-1.120623	9.576408	0.104147	0.178096	0.070581	-0.386682	0.093436	-0.541406	0.517748	-0.130081	-0.035768	-0.844829
5922	2.598889	-1.119313	9.204201	0.117653	0.171295	0.060184	-0.380837	0.091052	-0.544137	0.519029	-0.126106	-0.035883	-0.844641
5923	2.643400	-0.964188	8.919594	-0.066803	0.157207	0.095822	-0.376206	0.092689	-0.546810	0.520490	-0.124358	-0.032948	-0.844121
5924	2.389723	-0.988022	9.130606	-0.120628	0.136178	0.114806	-0.372774	0.095718	-0.549320	0.522061	-0.123484	-0.029267	-0.843414
5925	1.942991	-1.013298	9.951329	-0.129855	0.129046	0.151833	-0.366711	0.100531	-0.550281	0.524275	-0.122887	-0.025397	-0.842253
5926	1.783366	-0.387689	10.409338	-0.219238	0.177993	0.137426	-0.361981	0.107568	-0.552378	0.525979	-0.122350	-0.019558	-0.841424
5927	1.957227	-0.380207	10.153162	-0.109905	0.186844	0.108250	-0.355120	0.111407	-0.552967	0.527502	-0.120495	-0.015528	-0.840822
5928	2.147030	-0.153131	9.385043	0.022842	0.178356	0.056323	-0.350747	0.111800	-0.555649	0.528378	-0.117367	-0.013950	-0.840742
5929	2.072745	-0.403367	9.166500	0.114190	0.138265	0.030385	-0.346762	0.110672	-0.558208	0.529094	-0.113925	-0.014428	-0.840757
5930	1.933346	-0.313102	9.226422	0.152783	0.082406	-0.013536	-0.345127	0.104296	-0.561177	0.529006	-0.111015	-0.016204	-0.841169
5931	1.861064	-0.304027	9.650151	-0.092416	0.066537	-0.020653	-0.342989	0.101378	-0.562286	0.528374	-0.110930	-0.014109	-0.841615
5932	1.748394	-0.528969	9.739866	-0.070884	0.063102	-0.038146	-0.342202	0.103728	-0.564107	0.527279	-0.110704	-0.012371	-0.842359
5933	1.827476	-0.948383	9.647840	0.189318	0.052598	-0.004673	-0.340466	0.100950	-0.564031	0.527529	-0.107869	-0.015131	-0.842525
5934	1.683843	-1.436603	9.297374	0.199809	0.024603	0.048123	-0.341999	0.093484	-0.567748	0.528418	-0.105461	-0.018167	-0.842213
5935	1.981527	-1.681828	9.306407	-0.035756	0.010339	0.097323	-0.340144	0.092920	-0.567520	0.529886	-0.105764	-0.017319	-0.841269
5936	1.811539	-1.823952	9.589842	-0.047791	-0.035328	0.164055	-0.338300	0.094294	-0.567272	0.532299	-0.107018	-0.016591	-0.839601
5937	1.741255	-1.516091	9.406522	-0.074742	-0.051092	0.190324	-0.338852	0.097620	-0.566183	0.535218	-0.108810	-0.015488	-0.837533
5938	1.807977	-1.296026	9.177749	-0.130243	-0.075597	0.196910	-0.339293	0.104544	-0.565060	0.538013	-0.111626	-0.013741	-0.835400
5939	2.143725	-1.279756	9.062078	-0.196431	-0.107162	0.185645	-0.337734	0.108826	-0.563732	0.540546	-0.115671	-0.011200	-0.833250
5940	2.254248	-1.029575	9.354815	-0.154328	-0.117700	0.164777	-0.340695	0.115209	-0.559957	0.542731	-0.119431	-0.009576	-0.831317
5941	2.157968	-0.675113	10.186494	-0.214960	-0.075744	0.109937	-0.339938	0.119217	-0.555739	0.543931	-0.123136	-0.006590	-0.830020
5942	2.044403	-0.351518	10.318575	-0.254804	-0.023072	0.031511	-0.343014	0.124911	-0.555898	0.543606	-0.126388	-0.002584	-0.829766
5943	1.802088	-0.465351	10.230431	-0.118430	0.024462	-0.035122	-0.342239	0.126705	-0.553535	0.542629	-0.127323	-0.000507	-0.830266
5944	1.737393	-0.725284	10.011693	0.044678	0.050934	-0.081449	-0.340766	0.124482	-0.554758	0.541079	-0.126086	-0.000940	-0.831465
5945	1.765365	-0.856288	9.716729	0.026910	0.079014	-0.093842	-0.339695	0.123093	-0.556097	0.539491	-0.124502	-0.000846	-0.832735
5946	1.792495	-1.109532	9.559766	0.062723	0.075562	-0.097175	-0.342577	0.119788	-0.558967	0.537504	-0.122660	-0.001322	-0.834292
5947	1.772074	-1.263344	9.548559	0.095701	0.042291	-0.079456	-0.342554	0.116188	-0.559526	0.536317	-0.120933	-0.002728	-0.835304
5948	1.786203	-1.309546	9.420526	0.025902	0.040535	-0.074695	-0.340937	0.112165	-0.561424	0.534563	-0.120070	-0.002906	-0.836551
5949	1.842931	-1.496159	9.891363	0.147468	0.026436	-0.066877	-0.342240	0.108850	-0.561568	0.533702	-0.118052	-0.005299	-0.837376
5950	1.829608	-1.336949	10.008672	0.082279	0.056195	-0.088358	-0.343008	0.104978	-0.562904	0.531969	-0.116321	-0.006304	-0.838713
5951	1.839517	-1.285667	9.499653	0.084191	0.057203	-0.100658	-0.342968	0.099718	-0.565707	0.530387	-0.114454	-0.007372	-0.839962
5952	2.008958	-1.216074	9.092814	0.111154	0.024929	-0.125279	-0.343461	0.094461	-0.567454	0.528123	-0.112936	-0.009285	-0.841573
5953	1.825002	-1.272716	8.978387	-0.085602	0.002259	-0.147897	-0.345045	0.094055	-0.567696	0.525343	-0.113789	-0.008175	-0.843208
5954	1.800537	-1.324700	9.220744	-0.117945	-0.008338	-0.128794	-0.346107	0.094891	-0.568326	0.522490	-0.115245	-0.006590	-0.844795
5955	2.040086	-1.259048	9.277115	-0.062588	-0.024202	-0.109122	-0.349286	0.094354	-0.566319	0.520404	-0.116320	-0.006044	-0.845939
5956	2.365786	-1.304518	9.396356	0.062582	-0.027825	-0.093353	-0.351532	0.092981	-0.565251	0.518590	-0.116226	-0.007637	-0.847052
5957	2.524628	-1.382431	9.492629	0.203912	-0.008628	-0.082626	-0.352953	0.087174	-0.565549	0.517564	-0.114306	-0.011391	-0.847899
5958	2.385972	-1.184313	9.428808	0.112700	0.005407	-0.086681	-0.353039	0.079283	-0.565888	0.516048	-0.113126	-0.013482	-0.848950
5959	2.029640	-1.032746	9.318261	0.032261	-0.017188	-0.108357	-0.353677	0.076657	-0.568261	0.514180	-0.113135	-0.014472	-0.850065
5960	1.835851	-1.122163	9.472723	0.048260	-0.038187	-0.095943	-0.356179	0.073070	-0.565902	0.512370	-0.113358	-0.015943	-0.851101
5961	1.816429	-1.145241	9.741808	0.012400	-0.024276	-0.083823	-0.357601	0.068233	-0.567500	0.510869	-0.113690	-0.016591	-0.851946
5962	1.833330	-1.510746	10.602688	-0.093422	0.034907	-0.038657	-0.359718	0.067690	-0.566687	0.509751	-0.114135	-0.014773	-0.852589
5963	2.218840	-0.931585	9.846542	0.033862	0.052530	-0.060557	-0.359194	0.068795	-0.566946	0.508719	-0.112946	-0.014929	-0.853361
5964	1.986479	-0.984801	9.155752	0.127189	0.028385	-0.109236	-0.359149	0.062150	-0.568846	0.506927	-0.111232	-0.017106	-0.854611
5965	1.723408	-1.304824	9.231253	0.034052	0.005658	-0.101173	-0.359923	0.058278	-0.568218	0.505184	-0.110827	-0.017813	-0.855680
5966	1.885273	-1.300699	9.419772	-0.123666	-0.008576	-0.056605	-0.359660	0.059385	-0.569520	0.503735	-0.112301	-0.015958	-0.856379
5967	2.191699	-1.336713	9.435942	-0.105904	-0.009605	-0.028382	-0.360980	0.058561	-0.568985	0.502919	-0.113608	-0.014239	-0.856716
5968	2.245434	-1.259420	9.679111	-0.121217	0.006897	-0.007291	-0.361654	0.060087	-0.568174	0.502335	-0.114804	-0.012161	-0.856932
5969	2.143374	-1.354292	9.856754	-0.064855	0.027900	-0.005035	-0.362444	0.058983	-0.567387	0.502020	-0.115076	-0.010706	-0.857099
5970	2.012956	-1.353580	9.756944	-0.070304	0.024413	0.014340	-0.361923	0.059949	-0.566731	0.501940	-0.115463	-0.009276	-0.857110
5971	1.874357	-1.141596	9.508219	-0.159732	0.010493	0.008441	-0.362734	0.063831	-0.568120	0.501632	-0.116987	-0.006324	-0.857111
5972	1.666638	-1.149468	9.550778	-0.163429	-0.017495	0.025115	-0.361429	0.066038	-0.566547	0.501516	-0.119027	-0.003694	-0.856914
5973	1.586062	-0.941463	9.722104	-0.066916	-0.022784	0.046129	-0.363148	0.066325	-0.567172	0.502063	-0.120167	-0.002568	-0.856438
5974	1.542279	-0.997702	10.096767	-0.024044	-0.017606	0.053503	-0.363149	0.066463	-0.567171	0.502753	-0.120810	-0.002259	-0.855943
5975	1.626745	-0.662136	9.929255	-0.179609	0.015630	0.043725	-0.361843	0.068671	-0.565991	0.502983	-0.122389	0.001173	-0.855586
5976	1.631360	-0.686733	9.763097	-0.159832	0.022702	0.029793	-0.364248	0.071590	-0.564223	0.502913	-0.123704	0.004158	-0.855429
5977	1.648815	-0.601100	9.494748	-0.080933	0.017593	0.000408	-0.363460	0.072832	-0.564353	0.502634	-0.124225	0.005791	-0.855508
5978	1.646455	-0.591636	9.437196	-0.043341	0.010623	-0.002864	-0.363200	0.073800	-0.564741	0.502268	-0.124576	0.006584	-0.855666
5979	1.240391	-0.646026	9.492949	0.096325	0.025683	-0.019305	-0.363985	0.073251	-0.566305	0.502088	-0.123139	0.005195	-0.855989
5980	1.268989	-0.690369	9.223010	0.103497	0.017855	-0.017531	-0.363698	0.070482	-0.568170	0.501807	-0.121893	0.003515	-0.856341
5981	1.639999	-0.813400	9.264059	0.068449	-0.013822	0.004872	-0.364610	0.067440	-0.567401	0.501970	-0.121380	0.002255	-0.856322
5982	2.221327	-1.247763	9.496795	-0.041727	-0.036840	0.016054	-0.365145	0.068412	-0.567383	0.501895	-0.122526	0.002597	-0.856202
5983	2.463792	-1.444758	9.405914	-0.095495	-0.049190	0.032248	-0.366489	0.070911	-0.565374	0.502126	-0.124291	0.003841	-0.855807
5984	2.433012	-1.353643	9.234182	-0.050844	-0.049191	0.056397	-0.368629	0.073967	-0.563740	0.502681	-0.125736	0.004321	-0.855268
5985	2.456213	-1.488304	9.304536	0.086957	-0.045663	0.052091	-0.369425	0.073417	-0.562424	0.503704	-0.125637	0.002511	-0.854688
5986	2.388869	-1.449394	9.271916	-0.020528	-0.043981	0.079540	-0.369960	0.074943	-0.563317	0.504702	-0.126689	0.002586	-0.853943
5987	1.800465	-1.332165	9.138944	-0.147589	-0.063068	0.080511	-0.372107	0.078415	-0.560500	0.505614	-0.129261	0.004680	-0.853009
5988	1.497573	-1.135432	8.990001	-0.199461	-0.064714	0.080261	-0.373330	0.082851	-0.558605	0.506164	-0.132469	0.007603	-0.852169
5989	1.246881	-1.075493	9.074569	-0.256664	-0.062891	0.065838	-0.374708	0.090332	-0.554974	0.506523	-0.136102	0.011534	-0.851339
5990	0.833482	-0.798533	8.922694	-0.185910	-0.081937	0.050608	-0.377137	0.096713	-0.552124	0.506671	-0.139463	0.013962	-0.850670
5991	0.558456	-0.767032	9.084055	-0.049021	-0.110702	0.039250	-0.377715	0.102389	-0.547476	0.507152	-0.141723	0.013821	-0.850012
5992	1.065640	-0.787304	10.040811	0.147982	-0.143206	-0.032746	-0.381681	0.101303	-0.546510	0.506898	-0.142762	0.009702	-0.850047
5993	1.639099	-0.956089	9.793581	0.015802	-0.169475	-0.087757	-0.384180	0.097855	-0.545197	0.505400	-0.145328	0.007498	-0.850526
5994	2.678660	-1.471053	10.007015	0.117853	-0.169740	-0.108585	-0.387779	0.100503	-0.542105	0.503774	-0.147136	0.003403	-0.851206
5995	2.594445	-1.757454	9.735267	0.243105	-0.146905	-0.093518	-0.392764	0.091807	-0.540152	0.502814	-0.147040	-0.002469	-0.851793
5996	2.827854	-1.548758	10.146635	0.079363	-0.071891	-0.080378	-0.397903	0.087404	-0.539201	0.501503	-0.147559	-0.004835	-0.852466
5997	2.975065	-1.881133	9.588759	0.361323	-0.027110	-0.080023	-0.398396	0.081869	-0.540296	0.501102	-0.144266	-0.011485	-0.853201
5998	2.898128	-1.828187	9.402566	0.241429	0.012253	-0.063093	-0.399153	0.075505	-0.540609	0.500546	-0.141717	-0.015718	-0.853887
5999	2.535657	-1.868177	9.559052	0.033650	0.003433	-0.025770	-0.398337	0.072317	-0.541701	0.500117	-0.141225	-0.016288	-0.854209
6000	2.129546	-1.931923	9.701221	-0.031982	-0.005392	0.037270	-0.397822	0.075360	-0.542464	0.500495	-0.141746	-0.015745	-0.853912
6001	2.112417	-1.630679	9.849036	0.111912	0.026017	0.079029	-0.398068	0.072870	-0.543795	0.502090	-0.140110	-0.017077	-0.853219
6002	2.091697	-1.134271	9.311751	0.011865	0.038385	0.064366	-0.397274	0.072589	-0.543286	0.503078	-0.139454	-0.016770	-0.852751
6003	2.096081	-1.199014	9.387878	-0.014807	0.041953	0.025397	-0.397291	0.075496	-0.543126	0.503408	-0.138789	-0.015916	-0.852681
6004	2.280070	-1.135392	9.425477	0.055189	0.050761	-0.018163	-0.395963	0.075213	-0.544196	0.503122	-0.137457	-0.016455	-0.853055
6005	2.188964	-1.375728	9.255261	0.180475	0.036002	-0.024371	-0.394870	0.069669	-0.544792	0.503136	-0.134914	-0.019120	-0.853397
6006	2.513863	-1.538540	9.541399	-0.066672	0.029579	0.008915	-0.395121	0.068148	-0.546374	0.502972	-0.135179	-0.017718	-0.853482
6007	2.527773	-1.618150	9.499505	-0.020267	0.003302	0.028524	-0.394599	0.069669	-0.546629	0.503334	-0.135255	-0.017126	-0.853269
6008	2.606317	-1.436370	9.366326	0.058393	0.003274	0.050261	-0.394477	0.071052	-0.546093	0.504210	-0.134724	-0.018012	-0.852817
6009	2.331437	-1.372348	9.150724	-0.086683	-0.010711	0.080976	-0.394353	0.071743	-0.544779	0.505283	-0.135750	-0.016282	-0.852054
6010	2.443229	-1.285447	9.537708	-0.111819	-0.021346	0.086017	-0.392790	0.076026	-0.544760	0.506297	-0.137367	-0.014417	-0.851226
6011	2.414510	-1.260140	9.874724	-0.032120	0.003151	0.069070	-0.392672	0.077963	-0.543695	0.507317	-0.137605	-0.013508	-0.850595
6012	2.505092	-1.094248	10.082543	0.111961	0.020630	0.063136	-0.392541	0.078655	-0.544607	0.508565	-0.136230	-0.015089	-0.850044
6013	2.429073	-0.904968	9.647955	0.044214	0.038310	0.025768	-0.391868	0.077545	-0.545937	0.509064	-0.135084	-0.015259	-0.849926
6014	2.469949	-0.916174	9.234086	-0.007748	0.001587	0.041112	-0.390935	0.076432	-0.545962	0.509600	-0.135243	-0.015058	-0.849583
6015	2.459126	-1.079587	9.253932	-0.121337	-0.012406	0.026104	-0.392008	0.078930	-0.545921	0.509637	-0.136658	-0.012951	-0.849369
6016	2.352047	-1.203070	9.500987	-0.061542	-0.015968	0.051201	-0.391755	0.080590	-0.545385	0.510188	-0.137665	-0.011986	-0.848889
6017	2.401033	-1.111579	9.655435	0.033251	0.004978	0.064305	-0.389900	0.080026	-0.545157	0.511299	-0.137218	-0.012229	-0.848290
6018	2.385923	-1.193699	9.505610	0.013608	0.010269	0.060647	-0.391897	0.081698	-0.544586	0.512221	-0.137015	-0.012247	-0.847765
6019	2.473287	-1.127591	9.322956	-0.009614	0.010283	0.056945	-0.390313	0.082658	-0.544862	0.513088	-0.136923	-0.011741	-0.847263
6020	2.390793	-1.180069	9.255770	0.018166	-0.003641	0.044776	-0.388462	0.082648	-0.544498	0.513752	-0.136904	-0.012022	-0.846860
6021	2.335955	-1.078895	9.166076	0.062069	-0.009693	0.032777	-0.390290	0.078505	-0.544642	0.514398	-0.136416	-0.013013	-0.846532
6022	2.479645	-0.904825	9.037053	-0.031808	-0.010584	0.021510	-0.391213	0.078787	-0.546066	0.514515	-0.137023	-0.012581	-0.846369
6023	2.342571	-1.170034	9.268318	-0.073889	-0.024587	0.015848	-0.391247	0.082801	-0.542883	0.514495	-0.138190	-0.011487	-0.846207
6024	2.484337	-0.935073	9.382756	-0.089075	-0.029890	0.006909	-0.391667	0.085432	-0.540755	0.514204	-0.139709	-0.010325	-0.846150
6025	2.517775	-0.992505	9.564466	-0.053191	-0.017624	-0.015721	-0.392738	0.088069	-0.541498	0.513703	-0.140542	-0.009622	-0.846324
6026	2.466282	-1.107059	9.727026	0.012194	0.005157	-0.029272	-0.393541	0.089042	-0.540560	0.513081	-0.140419	-0.009913	-0.846718
6027	2.408666	-1.058604	9.694432	-0.059360	0.012166	-0.031503	-0.393800	0.088213	-0.540695	0.512299	-0.140804	-0.008857	-0.847140
6028	2.274251	-1.274754	9.457573	-0.037859	0.003523	-0.034900	-0.394593	0.087940	-0.540555	0.511434	-0.141222	-0.008333	-0.847598
6029	2.234404	-1.442904	9.427142	0.056826	-0.015747	-0.006105	-0.394592	0.087109	-0.539385	0.511405	-0.140892	-0.009451	-0.847658
6030	2.325688	-1.510858	9.461625	0.013872	-0.017541	-0.006466	-0.394853	0.086280	-0.539258	0.511173	-0.141142	-0.009940	-0.847751
6031	2.355130	-1.448322	9.536595	-0.013057	-0.017615	0.010963	-0.396312	0.087396	-0.540011	0.511238	-0.141565	-0.009832	-0.847643
6032	2.465385	-1.227760	9.581441	-0.045220	-0.009775	0.002837	-0.396189	0.088225	-0.538564	0.510999	-0.142289	-0.009214	-0.847673
6033	2.356248	-1.289805	9.463902	0.031736	-0.014070	0.002524	-0.396985	0.088922	-0.539331	0.511049	-0.142194	-0.009857	-0.847651
6034	2.380534	-1.270730	9.471123	-0.032604	-0.008809	-0.013790	-0.397105	0.086569	-0.538828	0.510563	-0.142769	-0.009489	-0.847852
6035	2.370536	-1.318700	9.489884	-0.084463	0.026173	-0.012286	-0.397257	0.089199	-0.537622	0.510037	-0.143175	-0.007792	-0.848117
6036	2.302810	-1.332750	9.442239	0.011264	0.010482	-0.013389	-0.398575	0.088376	-0.537741	0.509687	-0.142976	-0.007971	-0.848360
6037	2.457453	-1.317321	9.376190	0.003232	-0.010530	-0.022378	-0.397245	0.087122	-0.537511	0.509234	-0.143110	-0.008165	-0.848607
6038	2.472025	-1.305430	9.368991	-0.082690	-0.016692	-0.017741	-0.396738	0.090442	-0.536701	0.508542	-0.144327	-0.007039	-0.848826
6039	2.346147	-1.352199	9.484903	-0.080931	-0.015812	-0.014174	-0.397808	0.092109	-0.536144	0.507985	-0.145411	-0.005837	-0.848983
6040	2.387601	-1.297090	9.521230	0.007655	0.006931	-0.009924	-0.398477	0.092804	-0.535079	0.507684	-0.145310	-0.005981	-0.849180
6041	2.389284	-1.400438	9.551271	0.055136	0.027958	-0.018336	-0.398466	0.091974	-0.536921	0.507456	-0.144265	-0.006657	-0.849489
6042	2.298055	-1.323018	9.466426	0.042595	0.031481	-0.011320	-0.397787	0.089202	-0.537483	0.507237	-0.143391	-0.007151	-0.849764
6043	2.293459	-1.285010	9.298664	0.039060	0.017538	-0.020195	-0.396858	0.088920	-0.537630	0.506928	-0.142682	-0.007663	-0.850063
6044	2.360076	-1.429375	9.452651	0.017549	-0.003511	-0.023124	-0.396844	0.087259	-0.538956	0.506435	-0.142656	-0.008120	-0.850357
6045	2.501156	-1.281818	9.299312	-0.075608	-0.014105	0.001704	-0.398439	0.087683	-0.537619	0.506166	-0.143656	-0.006940	-0.850359
6046	2.568152	-1.368868	9.319364	-0.043415	-0.014126	0.004543	-0.398327	0.090866	-0.537065	0.505962	-0.144431	-0.006388	-0.850354
6047	2.616985	-1.296803	9.413505	0.024477	-0.022937	0.023509	-0.398726	0.090868	-0.536535	0.506348	-0.144584	-0.006948	-0.850093
6048	2.573527	-1.296397	9.435514	-0.034529	0.006809	0.021437	-0.398460	0.090590	-0.536411	0.506454	-0.144916	-0.006285	-0.849979
6049	2.573179	-1.346738	9.490217	-0.035386	0.005073	0.010839	-0.398996	0.092532	-0.537693	0.506454	-0.145206	-0.005590	-0.849935
6050	2.399425	-1.326569	9.350147	0.044223	0.019144	0.023866	-0.399250	0.090317	-0.536925	0.506826	-0.144530	-0.006133	-0.849824
6051	2.358794	-1.268464	9.370393	0.007568	0.010413	0.014779	-0.397657	0.089755	-0.537479	0.507017	-0.144293	-0.006105	-0.849751
6052	2.302916	-1.318289	9.452018	0.013820	0.017410	0.016617	-0.398179	0.088928	-0.538396	0.507180	-0.143954	-0.006171	-0.849710
6053	2.399166	-1.367046	9.484275	0.024519	0.005120	0.020135	-0.397263	0.090307	-0.537610	0.507510	-0.143632	-0.006467	-0.849566
6054	2.489260	-1.257605	9.321323	0.000426	-0.003602	0.008472	-0.397652	0.090033	-0.539440	0.507496	-0.143786	-0.006542	-0.849547
6055	2.441855	-1.473436	9.410581	-0.004057	0.005143	0.009320	-0.397263	0.090861	-0.538652	0.507560	-0.143758	-0.006387	-0.849515
6056	2.437227	-1.444594	9.391726	-0.030981	-0.017637	0.021386	-0.398062	0.090865	-0.537069	0.507669	-0.144470	-0.006033	-0.849332
6057	2.441282	-1.550667	9.323175	0.011971	-0.017611	0.021677	-0.398586	0.090314	-0.537590	0.507988	-0.144675	-0.006339	-0.849104
6058	2.475920	-1.435408	9.348235	0.038784	-0.014138	0.028947	-0.397271	0.091276	-0.537077	0.508431	-0.144620	-0.007113	-0.848841
6059	2.543623	-1.421638	9.304548	-0.016704	-0.015924	0.032926	-0.398337	0.091835	-0.535746	0.508858	-0.145098	-0.006883	-0.848506
6060	2.600946	-1.513181	9.403945	-0.031006	-0.009828	0.028400	-0.399130	0.092116	-0.536386	0.509081	-0.145679	-0.006429	-0.848276
6061	2.592826	-1.298961	9.432915	-0.002355	-0.014191	0.023351	-0.397291	0.093767	-0.535219	0.509386	-0.145990	-0.006459	-0.848040
6062	2.563253	-1.378458	9.316893	-0.057858	-0.014193	0.032635	-0.399941	0.094196	-0.534912	0.509599	-0.146920	-0.005581	-0.847757
6063	2.495308	-1.421517	9.220847	-0.009502	-0.017621	0.025058	-0.399168	0.096268	-0.532416	0.509911	-0.147369	-0.005524	-0.847492
6064	2.415649	-1.416208	9.180737	0.060233	-0.049079	0.029003	-0.399685	0.095025	-0.533992	0.510407	-0.147685	-0.007014	-0.847127
6065	2.441788	-1.483035	9.417682	0.072636	-0.045682	0.050227	-0.400211	0.094336	-0.533729	0.511383	-0.147775	-0.008557	-0.846509
6066	2.592661	-1.320732	9.391809	-0.020451	-0.049268	0.058336	-0.402335	0.094900	-0.532512	0.512128	-0.148923	-0.008595	-0.845856
6067	2.684383	-1.335059	9.660034	0.058327	-0.038799	0.044812	-0.402870	0.094487	-0.530282	0.512969	-0.149045	-0.009849	-0.845312
6068	2.709364	-1.210911	9.420905	-0.056930	-0.008992	0.024718	-0.402349	0.095730	-0.529885	0.513039	-0.149880	-0.008958	-0.845131
6069	2.522237	-1.375534	9.382172	-0.035339	0.019120	0.007377	-0.403813	0.097954	-0.531150	0.512976	-0.149979	-0.008154	-0.845160
6070	2.639723	-1.494183	9.423056	-0.159768	-0.005465	0.011608	-0.402638	0.099885	-0.529840	0.512509	-0.151806	-0.005527	-0.845138
6071	2.521521	-1.808888	9.247412	-0.277831	0.006837	0.009005	-0.402419	0.107082	-0.528462	0.511728	-0.154603	-0.000736	-0.845122
6072	2.238675	-1.852413	9.237334	0.018332	-0.006111	0.004143	-0.403234	0.110132	-0.527634	0.511688	-0.154614	-0.001150	-0.845144
6073	2.405475	-1.488274	9.184804	0.190915	-0.029777	0.022964	-0.403750	0.107642	-0.527389	0.512583	-0.153222	-0.004597	-0.844844
6074	2.540348	-1.541880	9.303194	0.112280	-0.008815	0.003027	-0.403983	0.102799	-0.528481	0.512808	-0.152315	-0.006630	-0.844858
6075	2.919340	-1.561550	9.342959	-0.038171	-0.026530	0.026420	-0.404650	0.103078	-0.527289	0.513054	-0.153230	-0.006169	-0.844546
6076	2.927745	-1.400370	9.373581	0.110220	-0.034441	0.053938	-0.403575	0.100304	-0.527464	0.514122	-0.152782	-0.008272	-0.843960
6077	2.921121	-1.318110	9.513982	0.250622	-0.030964	0.067326	-0.404738	0.095326	-0.527234	0.515926	-0.150824	-0.012629	-0.843156
6078	2.592724	-0.969986	9.254039	0.241028	-0.010603	0.027853	-0.404852	0.093389	-0.529216	0.516925	-0.148616	-0.016770	-0.842865
6079	2.500136	-1.086969	9.303965	0.114175	-0.013135	-0.018899	-0.405893	0.090349	-0.529230	0.516851	-0.147729	-0.018914	-0.843021
6080	2.410352	-1.150932	9.395333	-0.025278	-0.023585	-0.052545	-0.406411	0.088414	-0.529503	0.515682	-0.148463	-0.018936	-0.843607
6081	2.423552	-1.327000	9.270621	-0.148691	-0.026191	-0.064065	-0.406930	0.085924	-0.528211	0.514060	-0.150482	-0.016904	-0.844282
6082	2.629581	-1.552692	9.141272	-0.232804	-0.029749	-0.061271	-0.408672	0.089117	-0.527105	0.512114	-0.153450	-0.013513	-0.844991
6083	2.667041	-1.725384	9.396128	-0.220373	-0.031587	-0.048903	-0.409515	0.095350	-0.523364	0.510515	-0.156305	-0.010260	-0.845481
6084	2.836779	-1.625827	9.350143	-0.200749	-0.028161	-0.032916	-0.410066	0.098121	-0.521757	0.509141	-0.158917	-0.007308	-0.845853
6085	2.762012	-1.608808	9.218796	0.003149	-0.040359	-0.010297	-0.411273	0.099510	-0.519499	0.508890	-0.159657	-0.007802	-0.845860
6086	2.810836	-1.534654	9.209614	0.146239	-0.038622	0.005732	-0.413497	0.096478	-0.521722	0.509262	-0.158917	-0.010702	-0.845744
6087	2.752645	-1.235436	9.376988	0.058489	-0.041319	0.016613	-0.414014	0.093711	-0.520825	0.509637	-0.159116	-0.012065	-0.845463
6088	2.762829	-1.163245	9.413781	-0.036317	-0.026473	0.012462	-0.414690	0.095098	-0.518837	0.509532	-0.160032	-0.011731	-0.845357
6089	2.624395	-0.931689	9.273434	0.040712	-0.035100	-0.002777	-0.414957	0.094268	-0.516746	0.509519	-0.160290	-0.012811	-0.845300
6090	2.687117	-0.946076	9.448175	0.119450	-0.027252	-0.005725	-0.416265	0.092060	-0.517534	0.509592	-0.159627	-0.015174	-0.845343
6091	2.758023	-1.158536	9.368212	0.196417	-0.038590	-0.012317	-0.415985	0.089844	-0.518346	0.509903	-0.158342	-0.018969	-0.845320
6092	2.827045	-0.955254	9.163260	0.418399	-0.062089	-0.031907	-0.417783	0.080994	-0.519454	0.510438	-0.155203	-0.026823	-0.845367
6093	2.801831	-1.110772	9.368383	0.348573	-0.063019	-0.030686	-0.418526	0.073245	-0.521091	0.510859	-0.152756	-0.033504	-0.845320
6094	2.887903	-1.231654	9.385478	0.126621	-0.038650	-0.011999	-0.420085	0.067716	-0.520467	0.510791	-0.152204	-0.036121	-0.845353
6095	2.951755	-1.087377	9.535598	-0.045216	-0.016908	0.001814	-0.419433	0.068265	-0.518639	0.510577	-0.153023	-0.035565	-0.845358
6096	2.932286	-1.106637	9.480266	-0.104317	-0.005568	0.017288	-0.421934	0.066895	-0.520055	0.510316	-0.154291	-0.033848	-0.845356
6097	3.139986	-1.103400	9.495335	-0.070243	0.017151	0.006983	-0.422222	0.070495	-0.519098	0.510135	-0.154801	-0.032503	-0.845424
6098	3.077506	-1.059717	9.462729	0.128568	0.033058	-0.026729	-0.420374	0.070901	-0.518729	0.509886	-0.153009	-0.034469	-0.845823
6099	2.856217	-0.933334	9.326693	0.033686	0.020851	-0.016795	-0.419821	0.068407	-0.521250	0.509625	-0.152384	-0.034921	-0.846074
6100	2.778892	-0.937797	9.243189	-0.166796	0.010308	-0.004172	-0.420897	0.070350	-0.519381	0.508813	-0.154002	-0.032047	-0.846384
6101	2.834518	-0.928368	9.322130	-0.009436	-0.009847	0.012747	-0.418781	0.069784	-0.518372	0.508899	-0.154353	-0.031992	-0.846270
6102	2.843401	-0.706470	9.545719	0.266063	-0.024720	0.020907	-0.419287	0.065910	-0.518664	0.509825	-0.152172	-0.036726	-0.845916
6103	2.868013	-0.635126	9.342036	0.045989	-0.036985	0.016627	-0.420076	0.065223	-0.518921	0.510120	-0.152411	-0.037890	-0.845644
6104	2.886678	-0.731053	9.482574	-0.009528	-0.031799	0.023262	-0.420609	0.066611	-0.519947	0.510220	-0.153160	-0.038024	-0.845442
6105	2.815230	-0.923465	9.303125	0.182073	-0.015889	0.003554	-0.420874	0.065781	-0.518642	0.510722	-0.151637	-0.041313	-0.845258
6106	2.671874	-1.047370	9.319762	0.242956	-0.003567	-0.002990	-0.422534	0.056653	-0.520802	0.511157	-0.149310	-0.045507	-0.845195
6107	2.929991	-1.081005	9.204187	0.103407	0.005097	-0.004057	-0.423172	0.053058	-0.521745	0.511305	-0.148228	-0.047254	-0.845200
6108	3.028061	-1.218267	9.401247	-0.002220	-0.007251	-0.003171	-0.422782	0.054440	-0.521868	0.511014	-0.148466	-0.047345	-0.845329
6109	3.085920	-1.228635	9.304492	0.001368	0.003245	0.000400	-0.422111	0.052775	-0.521895	0.510939	-0.148481	-0.047352	-0.845371
6110	2.941222	-1.198940	9.207541	0.022843	0.000684	0.002361	-0.423172	0.053058	-0.521614	0.510834	-0.148334	-0.047771	-0.845437
6111	2.917567	-1.131288	9.246978	-0.030954	0.013726	0.030234	-0.422129	0.054712	-0.520042	0.511184	-0.148542	-0.047012	-0.845231
6112	2.900683	-1.130935	9.319230	-0.139281	0.004913	0.039990	-0.422406	0.056929	-0.520016	0.511253	-0.150015	-0.044538	-0.845064
6113	2.904361	-0.957485	9.417330	-0.052595	-0.007379	0.057352	-0.421356	0.057892	-0.519106	0.511979	-0.150827	-0.043533	-0.844532
6114	2.890933	-0.803952	9.250972	-0.100781	0.007564	0.038589	-0.421627	0.059001	-0.519090	0.512142	-0.151859	-0.041688	-0.844341
6115	2.941090	-0.881316	9.249649	-0.190206	0.010176	0.028223	-0.419531	0.062312	-0.518566	0.511967	-0.153758	-0.038269	-0.844265
6116	3.006394	-0.871720	9.407822	-0.231380	0.014485	0.028799	-0.419175	0.069232	-0.518240	0.511562	-0.155997	-0.034176	-0.844276
6117	2.803641	-0.858195	9.380885	-0.084585	0.029482	0.021175	-0.418673	0.073660	-0.517680	0.511595	-0.156475	-0.032372	-0.844238
6118	2.770147	-0.816814	9.456156	0.001242	0.017227	0.030585	-0.417358	0.075037	-0.517425	0.511938	-0.156286	-0.032172	-0.844073
6119	3.015718	-0.919790	9.443239	-0.186640	0.022362	0.029140	-0.417103	0.076697	-0.517412	0.511774	-0.157926	-0.028704	-0.843992
6120	2.985884	-1.039787	9.454134	-0.215285	-0.000376	0.024427	-0.417673	0.082236	-0.514991	0.511295	-0.160244	-0.025043	-0.843962
6121	3.062774	-1.088922	9.313508	-0.089990	-0.012567	0.017336	-0.417421	0.083896	-0.514193	0.511207	-0.161478	-0.023614	-0.843822
6122	3.045001	-1.213560	9.410769	-0.158027	-0.006489	0.023889	-0.417178	0.087217	-0.513247	0.510883	-0.163308	-0.020982	-0.843735
6123	2.925973	-1.304700	9.192037	-0.218934	0.014516	0.049978	-0.416417	0.091642	-0.511120	0.510925	-0.165418	-0.016998	-0.843388
6124	2.925716	-1.347348	9.403049	-0.004309	0.017110	0.069162	-0.416964	0.095245	-0.511861	0.511866	-0.165292	-0.016567	-0.842851
6125	2.764520	-1.259906	9.270854	0.057600	0.026023	0.037992	-0.415369	0.094129	-0.512159	0.512618	-0.164368	-0.017172	-0.842562
6126	2.751935	-1.331909	9.289362	-0.041698	0.015516	0.030170	-0.414317	0.095647	-0.512945	0.512780	-0.164639	-0.016257	-0.842429
6127	2.852809	-1.405167	9.186707	-0.082892	0.015474	0.040401	-0.412484	0.098543	-0.512028	0.513106	-0.165329	-0.014594	-0.842126
6128	2.847459	-1.481729	9.306043	-0.023861	0.018963	0.042589	-0.412775	0.102421	-0.510937	0.513538	-0.165362	-0.013903	-0.841868
6129	2.944474	-1.420184	9.229004	0.051363	0.020748	0.030792	-0.411444	0.101861	-0.512010	0.514145	-0.164584	-0.014481	-0.841640
6130	2.808412	-1.539137	9.310527	0.046878	0.015525	0.028993	-0.411707	0.101862	-0.512530	0.514574	-0.163944	-0.015060	-0.841493
6131	2.750219	-1.567972	9.171299	-0.007741	0.010282	0.040046	-0.412094	0.100342	-0.513063	0.515141	-0.163952	-0.014712	-0.841150
6132	2.740363	-1.598841	9.276779	0.014597	-0.010725	0.037484	-0.410390	0.102824	-0.512279	0.515609	-0.164087	-0.014992	-0.840832
6133	2.716810	-1.514573	9.244304	0.051286	-0.016824	0.035992	-0.411709	0.102278	-0.512788	0.516296	-0.163938	-0.015918	-0.840422
6134	2.876813	-1.426849	9.236721	-0.020296	-0.010772	0.038987	-0.410121	0.101992	-0.512291	0.516677	-0.164436	-0.015608	-0.840096
6135	2.939295	-1.468309	9.209269	-0.095358	0.003234	0.022603	-0.410398	0.103239	-0.510703	0.516661	-0.165464	-0.013910	-0.839934
6136	2.934433	-1.473060	9.216466	-0.034434	0.019032	0.009005	-0.411220	0.108227	-0.510903	0.516495	-0.165597	-0.013152	-0.840022
6137	3.040575	-1.488323	9.215374	0.021990	0.045277	0.004190	-0.410418	0.107393	-0.511971	0.516566	-0.164710	-0.013059	-0.840155
6138	3.021071	-1.516792	9.294528	-0.045086	0.052264	-0.002444	-0.408828	0.107523	-0.512779	0.516172	-0.164391	-0.011814	-0.840478
6139	2.943045	-1.622016	9.293991	-0.110409	0.055766	-0.000262	-0.408577	0.109182	-0.511588	0.515731	-0.164702	-0.009406	-0.840718
6140	2.804806	-1.702922	9.226958	-0.159588	0.068063	-0.002311	-0.406481	0.113602	-0.512624	0.514960	-0.165297	-0.006073	-0.841105
6141	2.826541	-1.703063	9.236382	-0.088007	0.054086	-0.007134	-0.406231	0.115815	-0.512082	0.514471	-0.165406	-0.004076	-0.841394
6142	2.681533	-1.725438	9.415229	-0.014666	0.052359	-0.006571	-0.404906	0.115531	-0.512105	0.514103	-0.164770	-0.003358	-0.841747
6143	2.752008	-1.659037	9.285601	-0.070146	0.038347	-0.005268	-0.403198	0.117737	-0.512502	0.513704	-0.164957	-0.001812	-0.841958
6144	2.614418	-1.653017	9.330118	-0.127431	0.024364	-0.005695	-0.404534	0.119267	-0.511157	0.512977	-0.165950	0.000519	-0.842209
6145	2.608957	-1.741906	9.350774	-0.092523	0.033125	-0.007188	-0.403750	0.121478	-0.511932	0.512467	-0.166445	0.002387	-0.842418
6146	2.677088	-1.668028	9.300564	-0.049556	0.019143	-0.013979	-0.402433	0.122856	-0.512462	0.511868	-0.166725	0.003323	-0.842723
6147	2.729718	-1.735922	9.256068	-0.062914	0.045396	-0.019297	-0.402442	0.123270	-0.510625	0.511249	-0.166708	0.004774	-0.843096
6148	2.729514	-1.764755	9.265351	-0.062928	0.041891	-0.017554	-0.401919	0.125068	-0.511793	0.510529	-0.166741	0.006159	-0.843516
6149	2.709818	-1.817518	9.264915	-0.082583	0.055898	-0.020295	-0.400211	0.127135	-0.511799	0.509822	-0.166748	0.008044	-0.843926
6150	2.569652	-1.831001	9.217901	-0.084360	0.045460	-0.024711	-0.399423	0.128654	-0.512581	0.508912	-0.166939	0.009802	-0.844419
6151	2.472496	-1.911831	9.280299	-0.056692	0.026217	-0.017518	-0.399553	0.127685	-0.511541	0.508343	-0.167174	0.010963	-0.844701
6152	2.452965	-1.945015	9.390643	-0.019946	0.024501	-0.034883	-0.399688	0.128101	-0.511535	0.507478	-0.167065	0.011386	-0.845237
6153	2.588115	-1.951339	9.240393	-0.046779	0.006993	-0.037824	-0.398908	0.130035	-0.510611	0.506604	-0.167522	0.012125	-0.845661
6154	2.722723	-2.034512	9.127718	-0.087971	0.010442	-0.026712	-0.399306	0.130730	-0.511384	0.505663	-0.168337	0.013581	-0.846040
6155	2.681511	-2.058125	9.166257	-0.105849	-0.003537	-0.035698	-0.399317	0.131975	-0.510324	0.504627	-0.169577	0.015223	-0.846383
6156	2.688420	-2.091628	9.199526	-0.113104	0.003491	-0.018067	-0.399831	0.134213	-0.509067	0.503744	-0.170760	0.017063	-0.846636
6157	2.635469	-2.067160	9.200264	-0.084420	0.019279	-0.024829	-0.399312	0.136149	-0.509317	0.502954	-0.171396	0.018612	-0.846944
6158	2.621076	-2.052718	9.166906	-0.060223	0.028058	-0.029900	-0.399719	0.137397	-0.508382	0.502042	-0.171632	0.019762	-0.847411
6159	2.678666	-2.110280	9.367634	-0.046866	0.029733	-0.021018	-0.399190	0.137394	-0.508390	0.501439	-0.171712	0.020794	-0.847727
6160	2.625794	-2.069489	9.200320	-0.046807	0.015812	-0.033377	-0.398669	0.138222	-0.507342	0.500520	-0.172022	0.021582	-0.848188
6161	2.562737	-2.107482	9.200428	-0.092519	0.021024	-0.014294	-0.398930	0.138362	-0.508646	0.499875	-0.172700	0.023324	-0.848384
6162	2.557984	-2.097735	9.229422	-0.093384	0.028031	-0.019559	-0.398939	0.139331	-0.507589	0.499016	-0.173262	0.025074	-0.848725
6163	2.600962	-2.167665	9.281122	-0.088026	0.026260	-0.019555	-0.398431	0.142790	-0.507169	0.498292	-0.173804	0.026774	-0.848988
6164	2.697488	-2.175739	9.246549	-0.082667	0.040224	-0.012446	-0.397640	0.142785	-0.506134	0.497586	-0.174046	0.028487	-0.849296
6165	2.793656	-2.234293	9.221011	-0.032487	0.042877	-0.027972	-0.396055	0.143330	-0.506152	0.496898	-0.173765	0.029373	-0.849726
6166	2.667906	-2.259739	9.231418	-0.024438	0.047285	-0.026102	-0.395933	0.145823	-0.507439	0.496158	-0.173314	0.030118	-0.850225
6167	2.407508	-2.204696	9.263138	-0.023553	0.042104	-0.026026	-0.396853	0.144720	-0.507436	0.495534	-0.172952	0.030854	-0.850636
6168	2.434388	-2.157108	9.162510	-0.023587	0.054333	-0.011879	-0.394465	0.144292	-0.508262	0.495026	-0.172364	0.031705	-0.851020
6169	2.475514	-2.162261	9.195678	-0.018243	0.059461	-0.001307	-0.394102	0.145238	-0.510009	0.494829	-0.171630	0.032606	-0.851249
6170	2.484993	-2.190876	9.301017	-0.034326	0.059450	-0.009365	-0.393837	0.145514	-0.510534	0.494320	-0.171059	0.033700	-0.851617
6171	2.458355	-2.200377	9.272297	-0.023520	0.069994	-0.020697	-0.390391	0.144387	-0.510074	0.493765	-0.170206	0.034727	-0.852068
6172	2.397608	-2.252849	9.262604	-0.005627	0.063023	-0.022346	-0.390392	0.145495	-0.511634	0.493134	-0.169298	0.035321	-0.852590
6173	2.542150	-2.301998	9.289633	-0.000277	0.034991	-0.027750	-0.389732	0.145630	-0.511512	0.492561	-0.168816	0.035582	-0.853006
6174	2.373002	-2.317527	9.286106	-0.027147	0.019281	-0.026193	-0.388934	0.145349	-0.512313	0.491823	-0.168868	0.036099	-0.853399
6175	2.339362	-2.291099	9.190564	-0.020011	0.005304	-0.022649	-0.388800	0.144656	-0.511536	0.491292	-0.169078	0.036428	-0.853649
6176	2.344316	-2.272057	9.137865	-0.039716	0.014038	-0.013946	-0.391183	0.146055	-0.513581	0.490721	-0.169334	0.037149	-0.853896
6177	2.546566	-2.357569	9.219256	-0.111272	0.026203	-0.018028	-0.390003	0.147571	-0.512798	0.489943	-0.170080	0.039259	-0.854100
6178	2.572788	-2.403623	9.170432	-0.138099	0.033199	-0.018214	-0.389496	0.149643	-0.509774	0.488950	-0.170976	0.041833	-0.854368
6179	2.572896	-2.389140	9.187422	-0.060334	0.045419	0.001785	-0.388718	0.152269	-0.509760	0.488663	-0.170886	0.043323	-0.854477
6180	2.478966	-2.354716	9.193435	-0.059426	0.048949	0.000077	-0.388449	0.151714	-0.510031	0.488228	-0.170725	0.044770	-0.854682
6181	2.348578	-2.353652	9.208993	-0.041543	0.041989	0.000221	-0.387401	0.153785	-0.510288	0.487978	-0.170510	0.045896	-0.854809
6182	2.270853	-2.420070	9.314650	-0.030819	0.031502	-0.003256	-0.385557	0.154744	-0.509390	0.487606	-0.170371	0.046671	-0.855006
6183	2.116920	-2.332449	9.259303	0.017459	0.018430	0.003282	-0.385148	0.153912	-0.511500	0.487633	-0.169965	0.046572	-0.855077
6184	2.093052	-2.293733	9.274375	0.043408	0.012321	0.000821	-0.385158	0.154742	-0.510051	0.487600	-0.169426	0.045905	-0.855239
6185	2.247864	-2.260872	9.403201	0.081783	-0.014017	0.011536	-0.385409	0.153083	-0.511373	0.488016	-0.168924	0.044417	-0.855180
6186	2.330433	-2.194315	9.355186	0.100634	-0.020994	-0.002460	-0.387636	0.149773	-0.512158	0.488140	-0.168399	0.042436	-0.855313
6187	2.464997	-2.282417	9.204000	0.026477	-0.015727	-0.020660	-0.387758	0.148112	-0.512434	0.487815	-0.168491	0.041760	-0.855514
6188	2.390994	-2.490524	9.351324	0.099784	-0.026134	-0.020143	-0.387848	0.147583	-0.513699	0.487643	-0.168077	0.039682	-0.855792
6189	2.283051	-2.384336	9.192448	0.133762	-0.034828	-0.012819	-0.388885	0.143711	-0.513460	0.487827	-0.167440	0.037018	-0.855931
6190	2.434796	-2.436249	9.120842	0.055013	-0.015652	-0.002805	-0.389931	0.142610	-0.515289	0.487789	-0.167269	0.035866	-0.856035
6191	2.495622	-2.369654	9.029753	0.011024	-0.010500	0.033900	-0.389926	0.140947	-0.513996	0.488343	-0.167388	0.035704	-0.855703
6192	2.565610	-2.379441	9.154015	0.019090	-0.024519	0.023308	-0.389528	0.140391	-0.513484	0.488641	-0.167700	0.035167	-0.855494
6193	2.544002	-2.364583	9.238491	-0.000617	-0.010553	0.030272	-0.389272	0.141220	-0.512432	0.489093	-0.167946	0.035193	-0.855186
6194	2.494431	-2.201050	9.103805	-0.045321	0.003471	0.031811	-0.390472	0.142334	-0.511485	0.489298	-0.168403	0.036061	-0.854943
6195	2.508850	-2.215169	9.242916	0.001237	0.005224	0.021572	-0.390742	0.143443	-0.511994	0.489596	-0.168370	0.036174	-0.854774
6196	2.439489	-2.123105	9.283028	0.033450	0.010493	0.021865	-0.389551	0.143991	-0.512662	0.489892	-0.167943	0.035730	-0.854707
6197	2.403510	-2.089149	9.283729	0.019216	0.004419	0.002371	-0.390476	0.143997	-0.513302	0.489920	-0.167756	0.035455	-0.854739
6198	2.349840	-2.165656	9.297732	0.046022	0.014042	0.012294	-0.389538	0.141637	-0.512554	0.490082	-0.167152	0.034801	-0.854792
6199	2.407903	-2.151575	9.331041	0.055008	0.007047	0.000864	-0.389263	0.140251	-0.513227	0.490201	-0.166564	0.033933	-0.854873
6200	2.417049	-2.223763	9.344553	0.033552	0.010546	-0.002822	-0.389258	0.139420	-0.513235	0.490067	-0.166152	0.033407	-0.855051
6201	2.431381	-2.243339	9.272101	0.047844	0.001801	0.001649	-0.390308	0.138596	-0.514537	0.490179	-0.165723	0.032614	-0.855100
6202	2.397284	-2.281763	9.204659	0.060328	0.003552	0.013206	-0.389110	0.137897	-0.515348	0.490416	-0.165158	0.031614	-0.855111
6203	2.445589	-2.279802	9.182633	0.042393	0.007013	0.023648	-0.389235	0.136513	-0.515229	0.490884	-0.164682	0.031045	-0.854955
6204	2.431635	-2.205120	9.186016	-0.005953	-0.000009	0.028577	-0.389773	0.137485	-0.514163	0.491165	-0.164819	0.031193	-0.854762
6205	2.455694	-2.221748	9.315401	-0.027444	0.010443	0.031969	-0.389111	0.138174	-0.515476	0.491544	-0.164967	0.031883	-0.854491
6206	2.466011	-2.128182	9.263513	0.010122	0.006950	0.035772	-0.388450	0.137616	-0.514444	0.492000	-0.164821	0.031848	-0.854257
6207	2.407902	-2.147205	9.186886	0.008433	0.015774	0.018184	-0.387643	0.135950	-0.515259	0.492257	-0.164535	0.031929	-0.854161
6208	2.370003	-2.045722	9.241255	-0.030951	0.012258	0.019677	-0.387917	0.137337	-0.514848	0.492296	-0.164714	0.032595	-0.854080
6209	2.432563	-2.079652	9.317235	-0.036305	0.000869	0.010758	-0.385671	0.138155	-0.515136	0.492286	-0.165125	0.033263	-0.853980
6210	2.369643	-2.098417	9.312755	0.007569	0.014033	0.007616	-0.386338	0.138158	-0.513685	0.492246	-0.164901	0.033249	-0.854047
6211	2.393789	-2.098606	9.312545	0.001298	0.007899	0.007540	-0.384746	0.137596	-0.513846	0.492300	-0.164820	0.033330	-0.854028
6212	2.398426	-2.125145	9.297779	-0.032696	0.004397	0.005511	-0.386061	0.137327	-0.515793	0.492090	-0.165158	0.033903	-0.854061
6213	2.427392	-2.127689	9.326341	-0.029129	0.022741	0.012643	-0.384492	0.139672	-0.514091	0.492120	-0.165117	0.034662	-0.854022
6214	2.436660	-2.195374	9.279752	0.015635	0.006944	0.007565	-0.384390	0.139234	-0.515061	0.492107	-0.164935	0.034441	-0.854073
6215	2.412509	-2.195237	9.263138	0.020952	-0.003564	0.016385	-0.383341	0.139781	-0.513239	0.492383	-0.164850	0.034096	-0.853944
6216	2.361701	-2.209227	9.277836	-0.030964	0.005168	0.023100	-0.385462	0.140624	-0.513460	0.492475	-0.165146	0.034706	-0.853810
6217	2.388294	-2.204654	9.268045	-0.017519	0.010424	0.019685	-0.384669	0.141035	-0.513861	0.492671	-0.165197	0.035168	-0.853667
6218	2.398267	-2.161392	9.282877	0.011999	0.017416	0.023456	-0.384140	0.140616	-0.513218	0.492905	-0.164860	0.035166	-0.853598
6219	2.373655	-2.228343	9.349615	-0.002338	0.006034	0.022421	-0.382556	0.141161	-0.512975	0.493202	-0.164833	0.035333	-0.853425
6220	2.349385	-2.242821	9.272749	-0.024648	0.020941	0.016150	-0.383748	0.141445	-0.512954	0.493187	-0.164802	0.035968	-0.853413
6221	2.349385	-2.242821	9.272749	0.007565	0.012207	0.012829	-0.382290	0.140883	-0.512851	0.493348	-0.164577	0.035998	-0.853362
6222	2.376014	-2.233422	9.267820	0.026252	0.000785	0.032303	-0.384122	0.138125	-0.514291	0.493786	-0.164377	0.035619	-0.853163
6223	2.349532	-2.219077	9.172077	-0.018344	-0.008751	0.001116	-0.382553	0.140608	-0.512850	0.493678	-0.164774	0.035846	-0.853139
6224	2.349725	-2.194775	9.254071	-0.032719	0.004317	0.016041	-0.382817	0.141579	-0.514538	0.493656	-0.165108	0.036451	-0.853062
6225	2.414908	-2.199831	9.339973	-0.004106	0.005158	0.017993	-0.382959	0.142964	-0.514129	0.493871	-0.165114	0.036626	-0.852928
6226	2.379050	-2.146839	9.273596	0.017451	0.019216	0.005888	-0.381240	0.142677	-0.513373	0.493825	-0.164705	0.036491	-0.853040
6227	2.306307	-2.189485	9.300171	0.006690	0.010475	0.007552	-0.383359	0.143243	-0.513859	0.493894	-0.164519	0.036496	-0.853036
6228	2.304096	-2.160633	9.290908	-0.018376	0.010463	0.010901	-0.381636	0.143373	-0.514669	0.493816	-0.164609	0.036903	-0.853046
6229	2.306110	-2.218230	9.338297	-0.011211	0.003468	0.005628	-0.381648	0.144341	-0.512826	0.493799	-0.164716	0.037139	-0.853025
6230	2.330367	-2.201707	9.297420	0.021940	0.004373	-0.002942	-0.382168	0.144068	-0.515178	0.493624	-0.164522	0.036752	-0.853180
6231	2.224183	-2.193543	9.336884	0.012075	-0.003486	-0.001248	-0.383219	0.142689	-0.515176	0.493573	-0.164516	0.036500	-0.853222
6232	2.301263	-2.218405	9.268638	0.010341	-0.010465	-0.013649	-0.383223	0.142966	-0.514387	0.493189	-0.164698	0.036129	-0.853425
6233	2.364046	-2.204334	9.270727	-0.000375	-0.012134	-0.023397	-0.382131	0.142566	-0.512920	0.492724	-0.164977	0.035932	-0.853647
6234	2.397185	-2.300535	9.358262	0.012137	-0.003414	-0.020662	-0.382526	0.143677	-0.515129	0.492231	-0.165027	0.035574	-0.853937
6235	2.342358	-2.199228	9.311831	0.021014	0.003567	-0.001148	-0.383188	0.142018	-0.512516	0.492207	-0.164811	0.035242	-0.854007
6236	2.354211	-2.228361	9.253712	0.021934	0.000089	-0.006449	-0.384117	0.143685	-0.514319	0.491979	-0.164693	0.034800	-0.854179
6237	2.431658	-2.204840	9.277349	0.033541	0.001802	-0.001091	-0.383320	0.143127	-0.514336	0.491998	-0.164386	0.034237	-0.854250
6238	2.441672	-2.154487	9.251404	-0.007592	0.003551	-0.004901	-0.382908	0.140771	-0.514759	0.491697	-0.164499	0.034338	-0.854397
6239	2.436073	-2.262618	9.271839	0.004905	0.010537	0.002244	-0.383702	0.141053	-0.515268	0.491672	-0.164325	0.034360	-0.854445
6240	2.407878	-2.151884	9.230094	0.008516	0.010565	-0.002985	-0.384500	0.141056	-0.514208	0.491446	-0.164158	0.034262	-0.854610
6241	2.313422	-2.189733	9.196826	0.004963	0.014983	-0.006498	-0.383965	0.139946	-0.513965	0.491269	-0.163914	0.034298	-0.854758
6242	2.325516	-2.189578	9.278440	-0.005793	0.014080	-0.004823	-0.383563	0.139944	-0.515412	0.490968	-0.163829	0.034473	-0.854940
6243	2.349556	-2.204242	9.263643	-0.027225	0.026333	-0.010231	-0.383575	0.141328	-0.514089	0.490614	-0.163709	0.035160	-0.855138
6244	2.344321	-2.261842	9.291867	0.040755	-0.001640	-0.015135	-0.383181	0.141326	-0.513309	0.490304	-0.163443	0.034350	-0.855399
6245	2.286612	-2.227685	9.302371	0.071067	-0.022659	0.002657	-0.383564	0.139390	-0.514108	0.490527	-0.163185	0.032923	-0.855377
6246	2.315552	-2.232737	9.297256	0.046011	-0.007810	0.007806	-0.385125	0.135937	-0.516214	0.490626	-0.162958	0.032038	-0.855397
6247	2.233917	-2.164969	9.226638	0.014624	-0.031432	0.018987	-0.385139	0.137044	-0.514107	0.490952	-0.163389	0.031552	-0.855146
6248	2.273072	-2.095263	9.311221	0.023485	-0.038495	0.034006	-0.385004	0.136489	-0.513853	0.491460	-0.163891	0.030834	-0.854785
6249	2.351129	-1.987479	9.362259	0.031554	-0.026277	0.033226	-0.385271	0.137322	-0.514495	0.492080	-0.164051	0.030153	-0.854421
6250	2.500854	-1.988459	9.423444	-0.023842	-0.026305	0.014271	-0.385542	0.137877	-0.513831	0.492085	-0.164822	0.030299	-0.854265
6251	2.448214	-1.916298	9.290136	0.019144	-0.010502	0.014675	-0.386605	0.137050	-0.511204	0.492335	-0.164845	0.029913	-0.854130
6252	2.495925	-2.012966	9.302968	0.067579	-0.013153	-0.008853	-0.385707	0.136471	-0.512319	0.492230	-0.164505	0.028552	-0.854303
6253	2.563399	-2.032722	9.306966	0.013959	0.001710	-0.018907	-0.386765	0.136200	-0.512044	0.491878	-0.164393	0.028255	-0.854537
6254	2.533847	-2.109770	9.205391	0.004175	0.019251	-0.024206	-0.387290	0.136065	-0.513085	0.491273	-0.164132	0.028247	-0.854935
6255	2.456170	-2.166832	9.224633	0.028256	0.024485	-0.006377	-0.388338	0.134825	-0.513867	0.491168	-0.163490	0.027971	-0.855127
6256	2.427525	-2.118663	9.172559	0.022832	0.031465	0.009489	-0.387540	0.134267	-0.514146	0.491190	-0.162817	0.027875	-0.855246
6257	2.362162	-2.142131	9.196887	0.031734	0.029711	0.018374	-0.386212	0.133429	-0.514175	0.491518	-0.162039	0.027678	-0.855211
6258	2.408288	-2.113143	9.355448	0.004926	0.033181	0.007605	-0.384892	0.134530	-0.515100	0.491461	-0.161515	0.027896	-0.855337
6259	2.404126	-2.002598	9.272701	-0.045230	0.017504	0.012541	-0.384190	0.134409	-0.516112	0.491447	-0.161705	0.028876	-0.855276
6260	2.359766	-2.131735	9.403787	-0.002259	0.021022	0.004039	-0.384724	0.134134	-0.514405	0.491304	-0.161461	0.029089	-0.855397
6261	2.447531	-2.012441	9.310668	0.012063	0.003527	0.000555	-0.383403	0.135651	-0.516243	0.491278	-0.161334	0.028912	-0.855442
6262	2.394411	-2.009804	9.251071	-0.003108	0.014934	-0.003021	-0.384194	0.134408	-0.515196	0.491018	-0.161207	0.029055	-0.855610
6263	2.304534	-2.085866	9.318268	0.008485	0.000072	-0.001218	-0.382872	0.134955	-0.515603	0.490953	-0.161174	0.028901	-0.855660
6264	2.340966	-2.055028	9.270240	0.033582	0.010589	-0.006288	-0.384458	0.134687	-0.515844	0.490760	-0.160762	0.028362	-0.855866
6265	2.355756	-2.011936	9.241767	0.022750	-0.001706	0.012099	-0.383926	0.133992	-0.515335	0.490969	-0.160611	0.027990	-0.855786
6266	2.442826	-1.993330	9.255650	0.003094	0.005271	0.007552	-0.383260	0.133711	-0.516134	0.490918	-0.160581	0.027966	-0.855822
6267	2.401444	-2.040967	9.303528	-0.000505	-0.001729	0.008383	-0.384184	0.133440	-0.516384	0.490987	-0.160663	0.027975	-0.855767
6268	2.362478	-2.088607	9.356191	0.031740	-0.005195	-0.001967	-0.383786	0.133160	-0.516262	0.490867	-0.160537	0.027328	-0.855880
6269	2.379246	-2.103553	9.230897	0.040753	0.000102	-0.011581	-0.384034	0.130947	-0.517328	0.490728	-0.160194	0.026590	-0.856047
6270	2.492574	-2.128361	9.272896	-0.000423	0.007912	-0.006606	-0.383509	0.131498	-0.516807	0.490420	-0.160162	0.026607	-0.856229
6271	2.412574	-2.173304	9.316330	-0.013010	0.000026	0.002981	-0.384848	0.133720	-0.516109	0.490358	-0.160347	0.026840	-0.856223
6272	2.468038	-2.181219	9.229238	-0.009482	0.004369	0.017986	-0.384582	0.133164	-0.515726	0.490445	-0.160451	0.027056	-0.856147
6273	2.422446	-2.142244	9.273341	0.015524	0.015725	0.030566	-0.383525	0.133713	-0.516129	0.490940	-0.160079	0.027049	-0.855933
6274	2.335607	-2.131693	9.355927	0.001141	0.005206	0.040143	-0.382472	0.135369	-0.517046	0.491450	-0.160053	0.027160	-0.855641
6275	2.312044	-2.047557	9.280189	-0.016713	-0.000008	0.032089	-0.383147	0.136757	-0.515450	0.491878	-0.160263	0.027560	-0.855343
6276	2.312128	-2.037745	9.342790	-0.014906	-0.017496	0.021465	-0.383272	0.135650	-0.515721	0.492025	-0.160792	0.027664	-0.855156
6277	2.351410	-1.944545	9.244983	-0.011285	-0.008729	0.018008	-0.382744	0.136201	-0.516248	0.492233	-0.161102	0.027839	-0.854972
6278	2.346303	-1.985212	9.304645	0.003002	-0.005249	0.023404	-0.382222	0.136336	-0.514421	0.492469	-0.161245	0.027762	-0.854812
6279	2.390070	-1.944531	9.347996	-0.004051	0.010522	0.004018	-0.383537	0.136067	-0.516499	0.492450	-0.161159	0.027954	-0.854833
6280	2.375433	-1.968191	9.439180	-0.009416	0.003518	-0.001336	-0.384335	0.136071	-0.515177	0.492208	-0.161288	0.028098	-0.854943
6281	2.413821	-2.000040	9.347153	0.011215	0.017545	-0.006438	-0.383017	0.136895	-0.515189	0.492054	-0.160934	0.028060	-0.855100
6282	2.381804	-2.088655	9.389671	0.065785	0.000073	-0.011400	-0.382338	0.134676	-0.516269	0.491894	-0.160388	0.026849	-0.855334
6283	2.365228	-2.040639	9.318264	0.046990	0.005325	-0.006214	-0.383395	0.134543	-0.516647	0.491866	-0.159890	0.026081	-0.855467
6284	2.373996	-2.165727	9.335978	-0.014770	-0.003449	-0.004962	-0.383395	0.133989	-0.515867	0.491554	-0.160193	0.026236	-0.855584
6285	2.320965	-2.151027	9.288536	0.000422	-0.003432	0.000455	-0.382862	0.133432	-0.515750	0.491499	-0.160300	0.026209	-0.855597
6286	2.359648	-2.141958	9.206591	0.017368	-0.003455	0.014670	-0.384189	0.133162	-0.514291	0.491630	-0.160276	0.025876	-0.855536
