# Supplementary material for: Identification of Haptic Based Guiding Using Hard Reins
Source: PLoS One. 2015 Jul 22;10(7):e0132020. doi: 10.1371/journal.pone.0132020 (PMC4511788; doi:10.1371/journal.pone.0132020)
Supplement: S8 File — (ZIP) [file pone.0132020.s008.zip › Exp2_MotionData1/Subject2/path1/T1/gc1.txt]

// Start Time: 0
// Sample rate: 25.0Hz
// Scenario: 4.9
// Firmware Version: 2.6.1
Counter	Acc_X	Acc_Y	Acc_Z	Gyr_X	Gyr_Y	Gyr_Z	Mag_X	Mag_Y	Mag_Z	Quat_w	Quat_x	Quat_y	Quat_z
5445	8.831697	-1.388481	-4.129467	0.005263	0.024927	0.001601	-0.574840	-0.146019	0.483815	-0.167122	-0.751484	0.376935	-0.515037
5446	8.889787	-1.389349	-4.095417	0.013631	0.002379	0.009008	-0.577363	-0.144314	0.484502	-0.166832	-0.751424	0.377034	-0.515145
5447	8.803511	-1.370036	-4.043762	0.003512	0.002496	0.007139	-0.575975	-0.144308	0.483931	-0.166682	-0.751356	0.377211	-0.515163
5448	8.841834	-1.367473	-4.074160	0.007105	0.013762	0.003465	-0.577227	-0.144296	0.484084	-0.166640	-0.751194	0.377266	-0.515373
5449	8.870457	-1.379361	-4.106705	0.002036	0.005440	0.019988	-0.575960	-0.145182	0.484435	-0.166402	-0.750994	0.377641	-0.515466
5450	8.793608	-1.393893	-4.067699	0.016161	-0.004579	0.001662	-0.577093	-0.143478	0.484691	-0.166100	-0.751068	0.377631	-0.515464
5451	8.818132	-1.319213	-4.043978	-0.005814	0.012169	-0.000224	-0.576969	-0.143527	0.482734	-0.166241	-0.750925	0.377761	-0.515532
5452	8.846508	-1.433100	-4.065102	0.015756	0.024141	-0.016731	-0.576962	-0.143567	0.483568	-0.166354	-0.750838	0.377386	-0.515896
5453	8.870972	-1.404652	-4.029604	0.007099	0.010080	0.003473	-0.576401	-0.143858	0.483545	-0.166246	-0.750730	0.377445	-0.516044
5454	8.832185	-1.394211	-4.064313	0.001436	0.027155	-0.004832	-0.578637	-0.142991	0.483898	-0.166471	-0.750477	0.377382	-0.516386
5455	8.880389	-1.397017	-4.061304	-0.011280	0.015881	-0.000240	-0.577796	-0.144348	0.482412	-0.166721	-0.750276	0.377556	-0.516470
5456	8.856475	-1.389846	-4.041041	-0.007372	0.019001	0.008935	-0.579188	-0.145376	0.480688	-0.166897	-0.749956	0.377852	-0.516661
5457	8.875536	-1.418872	-4.056434	-0.000308	0.030687	-0.002082	-0.579473	-0.144552	0.481299	-0.167113	-0.749653	0.377835	-0.517044
5458	8.832423	-1.367801	-4.044829	-0.009147	0.022576	0.010759	-0.579914	-0.143362	0.480261	-0.167294	-0.749298	0.378121	-0.517291
5459	8.842227	-1.407180	-4.006810	-0.003872	0.032309	0.001575	-0.579340	-0.144513	0.480464	-0.167539	-0.748937	0.378190	-0.517684
5460	8.967400	-1.376155	-4.035439	0.000053	0.003943	0.014506	-0.580180	-0.143822	0.481072	-0.167408	-0.748773	0.378508	-0.517731
5461	8.773800	-1.397702	-4.134607	0.018270	0.026283	0.008950	-0.579343	-0.145024	0.479316	-0.167198	-0.748494	0.378479	-0.518223
5462	8.880815	-1.409956	-4.001025	-0.009747	0.033205	-0.013111	-0.579627	-0.144724	0.479059	-0.167729	-0.748197	0.378398	-0.518540
5463	8.900307	-1.315358	-4.013213	0.005091	0.021575	-0.003868	-0.580470	-0.144537	0.478381	-0.167817	-0.748020	0.378328	-0.518818
5464	8.866028	-1.448296	-4.027289	0.009632	0.019823	-0.005722	-0.582156	-0.143638	0.477894	-0.167879	-0.747871	0.378200	-0.519106
5465	8.873916	-1.429991	-3.950180	-0.003901	0.002740	0.003462	-0.582706	-0.143670	0.478734	-0.167881	-0.747803	0.378396	-0.519060
5466	8.914347	-1.439109	-4.014545	-0.000341	0.017801	-0.002055	-0.581730	-0.144478	0.477559	-0.168039	-0.747614	0.378433	-0.519254
5467	8.869072	-1.415281	-3.959563	-0.013394	0.001690	-0.009400	-0.582135	-0.145332	0.477789	-0.168307	-0.747622	0.378539	-0.519078
5468	8.895396	-1.444420	-3.970398	-0.018718	-0.011613	-0.002048	-0.581025	-0.145590	0.476926	-0.168519	-0.747675	0.378869	-0.518693
5469	8.890447	-1.349044	-4.027555	-0.000484	0.005128	-0.005696	-0.581738	-0.144955	0.475717	-0.168583	-0.747662	0.378885	-0.518678
5470	8.813492	-1.429237	-3.974482	-0.016520	0.000491	0.010767	-0.581870	-0.144475	0.477561	-0.168711	-0.747506	0.379328	-0.518537
5471	8.914588	-1.400511	-3.999811	-0.015582	0.009717	0.010781	-0.581851	-0.145766	0.477899	-0.168864	-0.747270	0.379732	-0.518532
5472	8.914698	-1.378754	-3.994843	-0.005396	0.001995	0.016322	-0.582976	-0.145030	0.477676	-0.168789	-0.747087	0.380152	-0.518513
5473	8.804070	-1.371015	-3.971335	-0.009765	0.010983	-0.011250	-0.582559	-0.145292	0.477098	-0.169095	-0.747024	0.380161	-0.518497
5474	8.967785	-1.401217	-3.975239	0.008829	0.010307	-0.000171	-0.582555	-0.145574	0.477081	-0.169040	-0.746930	0.380156	-0.518655
5475	8.866563	-1.400456	-3.978694	0.006720	-0.002971	-0.009352	-0.582430	-0.145368	0.475698	-0.168975	-0.747052	0.380068	-0.518564
5476	8.823270	-1.380774	-3.976947	0.012450	-0.002621	-0.000172	-0.582695	-0.145176	0.477665	-0.168766	-0.747105	0.380067	-0.518557
5477	8.929018	-1.429832	-3.990881	0.009729	0.012194	-0.001104	-0.582965	-0.146402	0.476755	-0.168686	-0.747017	0.380020	-0.518744
5478	8.904868	-1.380790	-4.018641	0.010856	-0.016084	0.009957	-0.582426	-0.144602	0.477419	-0.168297	-0.747124	0.380237	-0.518556
5479	8.871453	-1.434759	-3.954949	-0.007238	-0.004457	0.016312	-0.581303	-0.144672	0.478520	-0.168164	-0.747020	0.380682	-0.518424
5480	8.938707	-1.390970	-4.000651	0.001486	0.010380	-0.001108	-0.581882	-0.143225	0.478056	-0.168219	-0.746914	0.380725	-0.518528
5481	8.849986	-1.337435	-3.968003	0.021896	0.002226	0.010863	-0.583285	-0.142881	0.477254	-0.167762	-0.746879	0.380761	-0.518699
5482	8.938547	-1.478486	-3.984309	0.025381	0.000828	0.003527	-0.583416	-0.142664	0.478663	-0.167355	-0.746906	0.380679	-0.518852
5483	8.871315	-1.419885	-3.978998	0.018404	0.005597	0.016347	-0.583284	-0.142102	0.478697	-0.166919	-0.746781	0.380822	-0.519067
5484	8.880919	-1.485739	-3.955635	0.008970	-0.004825	0.006244	-0.583697	-0.142122	0.479257	-0.166681	-0.746793	0.380965	-0.519021
5485	8.924531	-1.420624	-3.952011	0.036465	-0.010584	0.009080	-0.581052	-0.141765	0.479812	-0.165929	-0.746950	0.380865	-0.519110
5486	8.796333	-1.467627	-3.995827	0.008573	-0.007647	-0.008450	-0.582316	-0.141551	0.478722	-0.165833	-0.747099	0.380807	-0.518968
5487	8.875924	-1.448816	-3.993850	0.008691	0.010618	-0.005706	-0.581076	-0.140965	0.477909	-0.165810	-0.747057	0.380704	-0.519112
5488	8.919025	-1.514500	-4.000721	0.004936	-0.002088	-0.008447	-0.580086	-0.140939	0.479994	-0.165790	-0.747151	0.380637	-0.519033
5489	8.827520	-1.438345	-4.025784	0.001184	-0.005611	-0.011210	-0.582044	-0.140601	0.479475	-0.165812	-0.747294	0.380584	-0.518859
5490	8.887999	-1.473337	-3.979971	-0.010873	0.002004	0.016291	-0.582323	-0.140852	0.478904	-0.165829	-0.747085	0.381074	-0.518794
5491	8.837276	-1.436179	-4.011644	-0.012850	0.006241	-0.024099	-0.580797	-0.140055	0.479497	-0.166285	-0.747157	0.380935	-0.518647
5492	8.892666	-1.434085	-4.016117	0.002156	-0.002029	-0.009363	-0.582029	-0.141475	0.479979	-0.166325	-0.747242	0.380894	-0.518542
5493	8.875997	-1.426994	-3.993711	-0.007982	-0.011101	-0.011206	-0.582442	-0.141496	0.480540	-0.166444	-0.747411	0.380953	-0.518216
5494	8.873442	-1.414529	-4.017685	0.001530	0.001228	-0.033228	-0.581766	-0.140995	0.478751	-0.166772	-0.747637	0.380562	-0.518073
5495	8.846960	-1.387554	-4.026180	0.017326	-0.006788	-0.023092	-0.580933	-0.140335	0.479481	-0.166670	-0.747936	0.380166	-0.517964
5496	8.880732	-1.429320	-4.003563	0.027732	0.001684	-0.011156	-0.580760	-0.141716	0.481626	-0.166372	-0.748083	0.379817	-0.518103
5497	8.832337	-1.438376	-4.025964	-0.008554	-0.007956	-0.033246	-0.582150	-0.142233	0.481049	-0.166753	-0.748385	0.379541	-0.517746
5498	8.863804	-1.409584	-4.019708	0.022412	0.014489	-0.040550	-0.579377	-0.141548	0.480647	-0.166938	-0.748604	0.378768	-0.517938
5499	8.938178	-1.448574	-4.044479	0.016340	-0.010285	-0.025832	-0.581025	-0.142969	0.481272	-0.166852	-0.748956	0.378353	-0.517759
5500	8.808720	-1.426846	-3.969458	0.002260	-0.013195	-0.038724	-0.580084	-0.140691	0.480706	-0.167113	-0.749376	0.377913	-0.517388
5501	8.921821	-1.376181	-4.009584	-0.000954	-0.027138	-0.020324	-0.579340	-0.144386	0.480750	-0.167102	-0.749802	0.377815	-0.516846
5502	8.851449	-1.418714	-4.055532	-0.035512	-0.025640	-0.013077	-0.578776	-0.144434	0.481579	-0.167584	-0.750020	0.378213	-0.516082
5503	8.870778	-1.389680	-4.060896	-0.012072	-0.017523	-0.026799	-0.578761	-0.144260	0.483821	-0.167878	-0.750357	0.378101	-0.515578
5504	8.832671	-1.287755	-4.046731	-0.011753	-0.028476	-0.013008	-0.577208	-0.145977	0.483701	-0.167965	-0.750695	0.378239	-0.514957
5505	8.846792	-1.387260	-4.047908	-0.023624	-0.025677	-0.013050	-0.575947	-0.146567	0.483792	-0.168229	-0.750973	0.378479	-0.514288
5506	8.866214	-1.336437	-4.050718	-0.037475	-0.034620	-0.016720	-0.576367	-0.146023	0.484387	-0.168694	-0.751314	0.378846	-0.513367
5507	8.822680	-1.299261	-4.087490	-0.026534	-0.029024	-0.018547	-0.576070	-0.147184	0.484871	-0.169035	-0.751656	0.379043	-0.512607
5508	8.900099	-1.254024	-4.065939	-0.033406	-0.041128	-0.000164	-0.575344	-0.149071	0.485585	-0.169235	-0.751939	0.379662	-0.511668
5509	8.954726	-1.079201	-3.931594	-0.033054	-0.060523	0.016429	-0.573665	-0.148356	0.487844	-0.169088	-0.752312	0.380550	-0.510507
5510	8.902348	-0.984814	-3.890377	0.018250	-0.101632	0.023941	-0.573675	-0.147509	0.487897	-0.167806	-0.753198	0.381211	-0.509129
5511	8.747504	-1.654631	-4.309189	0.009762	-0.076456	-0.027659	-0.570186	-0.146297	0.491007	-0.167343	-0.754209	0.381048	-0.507905
5512	8.680345	-1.388859	-4.382230	0.001209	-0.014463	-0.079132	-0.568910	-0.148152	0.490881	-0.167998	-0.754956	0.379987	-0.507374
5513	8.732894	-1.398188	-4.437389	0.033908	0.023044	-0.091966	-0.567890	-0.150789	0.492382	-0.168570	-0.755528	0.378280	-0.507608
5514	8.706095	-1.306570	-4.203936	-0.029763	0.046379	-0.079265	-0.570111	-0.151582	0.491936	-0.170160	-0.755545	0.377333	-0.507756
5515	8.752890	-1.304471	-4.384393	-0.039269	0.072272	-0.095836	-0.570073	-0.155475	0.490440	-0.172243	-0.755396	0.376144	-0.508159
5516	8.880678	-1.231685	-4.094049	-0.067466	0.056386	-0.121508	-0.571158	-0.159298	0.487843	-0.174923	-0.755479	0.374929	-0.508018
5517	8.811284	-1.152228	-4.375924	-0.079176	0.046563	-0.079318	-0.571132	-0.162068	0.486557	-0.177243	-0.755319	0.374480	-0.507782
5518	8.652279	-1.187719	-4.358133	-0.107465	0.057781	-0.112464	-0.570684	-0.165133	0.485387	-0.180417	-0.755186	0.373758	-0.507394
5519	8.981634	-1.036876	-4.207651	-0.144788	0.062802	-0.070234	-0.572595	-0.168741	0.484485	-0.183749	-0.754548	0.374050	-0.506931
5520	8.808838	-0.868570	-4.190432	-0.123624	0.045698	-0.062834	-0.572004	-0.173140	0.481558	-0.186583	-0.754084	0.374299	-0.506404
5521	8.861908	-0.800766	-4.211295	-0.162079	0.040530	-0.097747	-0.571388	-0.179784	0.478213	-0.190289	-0.753799	0.374423	-0.505357
5522	8.871031	-1.077956	-4.160310	-0.155809	0.055497	-0.071191	-0.572477	-0.183841	0.474626	-0.193779	-0.753146	0.374849	-0.504687
5523	8.809952	-0.748578	-4.097916	-0.151536	0.050261	-0.045439	-0.572437	-0.186699	0.475147	-0.196863	-0.752392	0.375609	-0.504052
5524	8.983644	-0.794076	-4.051574	-0.181550	0.066449	-0.006035	-0.573662	-0.190385	0.472699	-0.200127	-0.751044	0.377173	-0.503609
5525	8.916120	-0.671554	-4.111044	-0.209233	0.037391	-0.011545	-0.573359	-0.193939	0.469967	-0.203637	-0.749914	0.379064	-0.502464
5526	8.857442	-0.796473	-4.167628	-0.280075	0.066531	-0.064985	-0.573562	-0.201452	0.467274	-0.208976	-0.748573	0.380733	-0.501010
5527	8.785402	-0.830531	-4.121683	-0.253314	0.095338	-0.024625	-0.575482	-0.207096	0.461643	-0.213701	-0.746740	0.382613	-0.500318
5528	8.566426	-0.698460	-4.450755	-0.290102	0.132915	-0.035805	-0.576831	-0.212703	0.457963	-0.219390	-0.744415	0.384514	-0.499864
5529	9.156070	-0.790338	-3.879276	-0.245279	0.174778	0.064365	-0.582160	-0.213981	0.450960	-0.223688	-0.741090	0.387273	-0.500769
5530	9.138616	-0.484342	-4.084331	-0.254528	0.107803	-0.000654	-0.584622	-0.220492	0.445840	-0.228297	-0.738840	0.389451	-0.500323
5531	9.014798	-0.671382	-3.815254	-0.315345	0.112131	-0.087081	-0.588236	-0.226770	0.436281	-0.234645	-0.736946	0.390921	-0.499032
5532	8.951845	-0.431399	-3.956245	-0.304284	-0.001546	-0.002440	-0.588179	-0.233917	0.431795	-0.239156	-0.735496	0.394081	-0.496539
5533	9.332952	-0.160995	-3.707897	-0.251912	-0.060400	-0.020458	-0.588842	-0.238687	0.428159	-0.242543	-0.735046	0.396682	-0.493481
5534	8.817141	-0.279633	-3.991276	-0.166853	-0.040946	-0.059004	-0.589388	-0.240971	0.425792	-0.245265	-0.735063	0.397808	-0.491198
5535	9.076775	-0.401030	-3.395574	-0.117365	0.113819	-0.001291	-0.591339	-0.243422	0.421475	-0.247871	-0.733374	0.398495	-0.491858
5536	9.029411	-0.268276	-4.586020	-0.180608	0.083028	-0.005061	-0.588750	-0.248268	0.424220	-0.251199	-0.731690	0.399870	-0.491562
5537	8.919440	-0.384708	-3.804990	-0.107315	-0.102601	-0.015652	-0.587613	-0.251693	0.421488	-0.252053	-0.732287	0.401331	-0.489038
5538	9.121975	-0.303467	-3.821694	-0.057935	0.034596	-0.064348	-0.588728	-0.252590	0.419908	-0.253820	-0.732131	0.400930	-0.488687
5539	8.957651	-0.286834	-3.890311	-0.070717	0.060266	-0.031417	-0.589540	-0.254286	0.420090	-0.255595	-0.731437	0.400977	-0.488763
5540	9.196859	-0.228728	-3.828837	-0.056008	0.016558	-0.023914	-0.588130	-0.257426	0.417233	-0.256776	-0.731152	0.401215	-0.488375
5541	9.043033	-0.240493	-3.774859	-0.081177	0.003539	-0.005625	-0.589668	-0.257759	0.415833	-0.257996	-0.730745	0.402028	-0.487672
5542	9.138330	-0.048378	-3.685394	-0.015166	0.014076	0.000049	-0.590079	-0.258580	0.415367	-0.258330	-0.730497	0.402236	-0.487695
5543	9.169794	-0.126889	-3.633949	0.008978	-0.001596	0.014798	-0.588540	-0.258643	0.416186	-0.258003	-0.730433	0.402487	-0.487756
5544	9.059709	-0.206136	-3.813901	-0.018678	-0.006553	0.006450	-0.589366	-0.259733	0.415569	-0.258162	-0.730315	0.402932	-0.487482
5545	9.030807	-0.249851	-3.793784	-0.000750	0.008122	-0.009150	-0.588790	-0.261295	0.415467	-0.258288	-0.730297	0.402878	-0.487486
5546	9.103293	-0.177553	-3.798438	0.009194	-0.000189	0.022108	-0.587703	-0.258797	0.416168	-0.257927	-0.730144	0.403230	-0.487616
5547	9.035509	-0.278946	-3.796565	-0.009447	-0.016012	0.010137	-0.588245	-0.259266	0.417260	-0.257796	-0.730159	0.403667	-0.487301
5548	9.004047	-0.244339	-3.828974	0.011116	0.012568	0.023893	-0.587561	-0.258422	0.417167	-0.257498	-0.729872	0.403968	-0.487639
5549	8.994320	-0.244112	-3.840685	0.015823	0.010614	-0.005460	-0.587565	-0.258792	0.416028	-0.257363	-0.729882	0.403795	-0.487838
5550	9.074491	-0.231195	-3.761484	0.023682	-0.003597	0.016622	-0.588416	-0.256985	0.416984	-0.256827	-0.729872	0.403959	-0.488001
5551	9.083754	-0.196465	-3.824397	0.040163	0.020408	0.014787	-0.589525	-0.257519	0.416683	-0.256221	-0.729745	0.403792	-0.488647
5552	9.060142	-0.250791	-3.739338	0.037689	-0.041112	-0.003483	-0.589537	-0.256927	0.416162	-0.255394	-0.730317	0.403747	-0.488261
5553	8.987179	-0.117397	-3.883065	0.050630	0.032610	-0.005409	-0.588426	-0.256272	0.416889	-0.254933	-0.730286	0.403119	-0.489067
5554	8.977227	-0.302128	-3.845254	0.033767	0.051698	0.045880	-0.589565	-0.254010	0.417318	-0.254392	-0.729562	0.403305	-0.490275
5555	9.238118	-0.270998	-3.772692	0.018549	0.017892	0.027618	-0.590384	-0.255537	0.416953	-0.253957	-0.729241	0.403547	-0.490778
5556	8.987464	-0.312999	-3.763593	0.025098	0.001044	0.000068	-0.591250	-0.253379	0.416536	-0.253611	-0.729316	0.403447	-0.490928
5557	9.071504	-0.230168	-3.836235	0.045923	0.029051	0.023951	-0.590838	-0.252565	0.417140	-0.252903	-0.729052	0.403310	-0.491797
5558	9.160718	-0.355290	-3.775177	0.042813	0.031784	0.009260	-0.593107	-0.250199	0.415773	-0.252446	-0.728847	0.402999	-0.492590
5559	9.040598	-0.355055	-3.729627	0.032870	0.005571	0.016598	-0.591985	-0.250000	0.417170	-0.251811	-0.728804	0.403001	-0.492977
5560	9.163826	-0.246784	-3.731114	0.080525	0.042281	0.016678	-0.593833	-0.247391	0.416511	-0.250811	-0.728627	0.402366	-0.494265
5561	8.925131	-0.488696	-3.648896	0.091290	0.024216	0.009297	-0.595522	-0.246479	0.415747	-0.249547	-0.728747	0.401588	-0.495360
5562	9.156084	-0.423866	-3.722318	0.058346	0.037135	0.042304	-0.595818	-0.244801	0.416271	-0.248588	-0.728288	0.401592	-0.496513
5563	9.223531	-0.446260	-3.715325	0.028615	0.022740	-0.008186	-0.595691	-0.243680	0.416479	-0.248398	-0.728244	0.401186	-0.496999
5564	9.169257	-0.355197	-3.606436	0.045894	-0.014904	-0.042036	-0.595003	-0.242856	0.416802	-0.248023	-0.728930	0.400317	-0.496882
5565	9.214391	-0.393410	-3.673582	-0.006347	-0.032809	-0.078811	-0.592756	-0.244308	0.416831	-0.248604	-0.729825	0.399501	-0.495934
5566	9.021767	-0.319113	-3.687631	-0.005557	-0.060587	-0.045763	-0.593130	-0.246918	0.418208	-0.248669	-0.730721	0.399342	-0.494708
5567	9.045713	-0.372679	-3.684045	0.016277	-0.014474	0.013845	-0.593689	-0.246372	0.418804	-0.248150	-0.730803	0.399563	-0.494671
5568	9.368197	-0.398683	-3.722840	0.011658	-0.010776	0.046011	-0.592867	-0.244999	0.419439	-0.247439	-0.730567	0.400308	-0.494773
5569	9.055547	-0.268221	-3.703053	0.014491	-0.020151	0.016622	-0.593297	-0.243608	0.420087	-0.246878	-0.730669	0.400611	-0.494656
5570	9.078892	-0.367072	-3.757704	0.044370	-0.019697	0.038689	-0.593040	-0.241918	0.420189	-0.245695	-0.730737	0.400976	-0.494850
5571	8.913411	-0.567905	-3.883243	0.007767	0.037905	0.031110	-0.594462	-0.239100	0.420934	-0.245548	-0.730115	0.401274	-0.495598
5572	9.164782	-0.468627	-3.824371	0.019822	0.009521	0.075297	-0.594491	-0.237883	0.419196	-0.244587	-0.729482	0.402261	-0.496204
5573	9.025290	-0.448575	-3.799703	-0.008266	0.017490	0.050428	-0.596282	-0.238495	0.420709	-0.244317	-0.728827	0.403101	-0.496619
5574	9.130720	-0.626333	-3.799974	-0.086316	0.002917	0.005331	-0.596291	-0.237917	0.420466	-0.245534	-0.728310	0.404137	-0.495935
5575	9.232654	-0.577123	-3.726180	-0.122685	-0.048932	-0.049678	-0.595156	-0.240676	0.418612	-0.247382	-0.728553	0.404979	-0.493969
5576	9.129625	-0.479850	-3.692712	-0.054953	0.025744	-0.055176	-0.594437	-0.243443	0.417039	-0.248942	-0.728435	0.404733	-0.493560
5577	9.045116	-0.371635	-3.761301	-0.097786	-0.014151	-0.079056	-0.595107	-0.246203	0.415760	-0.250999	-0.728684	0.404726	-0.492155
5578	9.055245	-0.279888	-3.736930	-0.011638	-0.025889	-0.071510	-0.592133	-0.248768	0.418084	-0.251655	-0.729432	0.404050	-0.491266
5579	9.083510	-0.415531	-3.763022	-0.015781	-0.011553	-0.126613	-0.593398	-0.247761	0.418158	-0.253004	-0.730443	0.402524	-0.490322
5580	8.943174	-0.423269	-3.835110	-0.008866	-0.003477	-0.108295	-0.591147	-0.250551	0.416570	-0.254162	-0.731275	0.401171	-0.489592
5581	8.923582	-0.373802	-3.896849	0.017795	0.044091	-0.073449	-0.590553	-0.252872	0.417537	-0.254934	-0.731480	0.399813	-0.489995
5582	9.122300	-0.172341	-3.835342	0.039740	0.063966	-0.005458	-0.592493	-0.254208	0.416497	-0.254916	-0.731069	0.399147	-0.491160
5583	9.170397	-0.240808	-3.818266	0.086884	0.044451	-0.020016	-0.592654	-0.253163	0.415447	-0.254158	-0.731191	0.397888	-0.492390
5584	8.944402	-0.381518	-3.694805	0.117260	0.034433	0.022198	-0.593240	-0.250889	0.415453	-0.252499	-0.731237	0.397017	-0.493876
5585	9.292092	0.034224	-3.777551	0.138199	0.014197	0.022415	-0.594956	-0.247455	0.415263	-0.250335	-0.731572	0.396019	-0.495282
5586	9.213992	-0.563428	-3.652939	0.112090	-0.021723	0.038824	-0.595535	-0.244959	0.416538	-0.248143	-0.732004	0.395725	-0.495981
5587	9.115320	-0.264720	-3.454090	0.114262	-0.072679	0.059131	-0.595011	-0.241109	0.418723	-0.245276	-0.732772	0.395927	-0.496112
5588	9.291800	-0.345716	-3.654429	0.142210	-0.096002	0.079429	-0.593345	-0.237826	0.423513	-0.241637	-0.733761	0.396274	-0.496159
5589	9.079527	-0.480367	-3.628048	0.179064	-0.126842	0.022592	-0.591982	-0.233477	0.426837	-0.237751	-0.735645	0.395546	-0.495827
5590	9.002713	-0.158406	-3.726928	0.233787	-0.089173	0.083232	-0.590611	-0.228657	0.432142	-0.232776	-0.736944	0.395001	-0.496692
5591	9.140093	-0.603987	-3.843652	0.278876	-0.052435	0.052016	-0.590680	-0.220784	0.436255	-0.227712	-0.738286	0.393339	-0.498364
5592	9.135218	-0.823348	-3.757954	0.253331	-0.146930	0.063093	-0.589055	-0.213723	0.441975	-0.222171	-0.740375	0.392521	-0.498409
5593	8.773729	-0.542645	-3.885101	0.240112	-0.066465	0.040880	-0.588240	-0.209816	0.445835	-0.217663	-0.741719	0.391127	-0.499495
5594	9.109440	-0.925100	-3.931544	0.212971	-0.048340	0.048147	-0.586048	-0.204659	0.449759	-0.213634	-0.742725	0.390037	-0.500591
5595	8.932146	-0.689035	-3.901639	0.204889	-0.083761	0.024332	-0.587207	-0.198874	0.453474	-0.209669	-0.744186	0.388805	-0.501056
5596	8.989058	-0.829293	-3.960230	0.203413	-0.051143	0.033441	-0.585293	-0.193982	0.457105	-0.205895	-0.745268	0.387588	-0.501955
5597	8.916078	-1.066563	-3.949387	0.177965	-0.055094	0.038847	-0.585043	-0.190410	0.459276	-0.202397	-0.746190	0.386710	-0.502684
5598	8.839433	-0.930246	-3.948048	0.150294	-0.021230	0.027734	-0.583280	-0.185576	0.461231	-0.199700	-0.746777	0.385811	-0.503581
5599	8.944879	-0.934877	-4.019645	0.131460	-0.009021	0.040544	-0.584831	-0.183341	0.462360	-0.197230	-0.747020	0.385233	-0.504635
5600	8.949670	-0.993393	-3.998469	0.113723	0.001108	0.025804	-0.584596	-0.178901	0.464166	-0.195268	-0.747241	0.384579	-0.505570
5601	9.026963	-0.901599	-4.012837	0.079716	0.001553	0.020263	-0.585577	-0.178322	0.464211	-0.193859	-0.747323	0.384174	-0.506298
5602	8.940824	-0.914230	-3.929998	0.096978	-0.005670	0.016620	-0.584491	-0.175030	0.466077	-0.192187	-0.747611	0.383576	-0.506963
5603	8.940318	-1.020653	-3.949994	0.105974	0.003947	0.009263	-0.583801	-0.173958	0.467113	-0.190518	-0.747848	0.382727	-0.507885
5604	9.005243	-1.003814	-3.974049	0.125079	-0.021993	0.042391	-0.583823	-0.171471	0.468382	-0.188042	-0.748201	0.382293	-0.508613
5605	8.806405	-1.134340	-4.080976	0.157253	-0.009446	0.046035	-0.582768	-0.165900	0.469971	-0.185126	-0.748477	0.381518	-0.509857
5606	8.983713	-1.094166	-3.915869	0.106442	-0.006346	0.027630	-0.583616	-0.164765	0.470189	-0.183194	-0.748707	0.380985	-0.510616
5607	8.921594	-1.048307	-3.867359	0.154305	-0.021997	0.040590	-0.584085	-0.159218	0.472767	-0.180286	-0.749126	0.380194	-0.511624
5608	8.852655	-1.281815	-3.958079	0.156606	-0.020921	0.022184	-0.583833	-0.156842	0.473330	-0.177543	-0.749718	0.379113	-0.512519
5609	8.855375	-1.177506	-3.962332	0.135776	-0.008404	0.029482	-0.583277	-0.154747	0.476662	-0.175125	-0.750003	0.378290	-0.513541
5610	8.912687	-1.298954	-3.977342	0.135539	-0.013371	0.020306	-0.582755	-0.151931	0.476830	-0.172772	-0.750444	0.377361	-0.514375
5611	8.915202	-1.362565	-3.936793	0.098770	-0.008227	0.012876	-0.582240	-0.147105	0.479355	-0.171078	-0.750714	0.376665	-0.515057
5612	8.842331	-1.409801	-3.992340	0.084603	-0.017570	0.031190	-0.581859	-0.144146	0.479534	-0.169333	-0.750942	0.376420	-0.515481
5613	8.827674	-1.392277	-4.025489	0.089853	-0.016120	0.022020	-0.582309	-0.141592	0.479556	-0.167614	-0.751190	0.375978	-0.516004
5614	8.870727	-1.472509	-4.032453	0.046415	-0.005916	0.038432	-0.583158	-0.139798	0.480790	-0.166466	-0.751103	0.376210	-0.516332
5615	8.862755	-1.471156	-4.128752	0.043564	-0.012126	0.034761	-0.582889	-0.138303	0.481996	-0.165333	-0.751058	0.376426	-0.516605
5616	8.803156	-1.442579	-4.058712	0.022820	0.013150	0.043850	-0.583747	-0.136717	0.481683	-0.164624	-0.750655	0.376916	-0.517059
5617	8.822303	-1.457123	-4.069184	0.005955	0.027074	0.027280	-0.584477	-0.134676	0.480700	-0.164425	-0.750137	0.377280	-0.517608
5618	8.880177	-1.477128	-4.054573	-0.006822	0.019647	0.029112	-0.583222	-0.134183	0.481835	-0.164355	-0.749685	0.377823	-0.517890
5619	8.880249	-1.562610	-4.009244	-0.023184	0.037995	0.030873	-0.583783	-0.134020	0.481571	-0.164633	-0.748931	0.378508	-0.518392
5620	8.924225	-1.478619	-3.966869	-0.032057	0.018850	0.043757	-0.586057	-0.131882	0.479074	-0.164790	-0.748286	0.379545	-0.518515
5621	8.764502	-1.437249	-4.074139	-0.028428	0.044815	0.040021	-0.585498	-0.133215	0.477174	-0.165104	-0.747374	0.380398	-0.519105
5622	8.905607	-1.496705	-3.874515	-0.021867	0.031479	0.047423	-0.588014	-0.132599	0.476956	-0.165169	-0.746599	0.381347	-0.519504
5623	8.905454	-1.396447	-3.936650	0.017240	0.030019	0.039258	-0.588160	-0.131898	0.477140	-0.164699	-0.745994	0.381760	-0.520217
5624	8.909288	-1.589862	-3.981526	0.035919	0.009016	0.020026	-0.589304	-0.130530	0.475562	-0.164014	-0.745851	0.381770	-0.520631
5625	8.924370	-1.581302	-3.904750	0.035193	0.009499	0.027372	-0.589038	-0.129149	0.476202	-0.163241	-0.745609	0.381887	-0.521135
5626	8.873903	-1.534837	-3.907390	0.042536	0.002914	0.029228	-0.587398	-0.126370	0.476777	-0.162303	-0.745487	0.381969	-0.521542
5627	8.924574	-1.542639	-3.894845	0.049369	0.002151	0.010902	-0.589066	-0.126365	0.477211	-0.161436	-0.745492	0.381714	-0.521991
5628	8.900225	-1.576164	-3.913474	0.018126	0.003488	0.005322	-0.587977	-0.124660	0.476748	-0.161124	-0.745461	0.381704	-0.522138
5629	8.912997	-1.470212	-3.864958	0.071904	-0.010155	-0.000035	-0.590200	-0.124661	0.477467	-0.159945	-0.745749	0.381087	-0.522540
5630	8.905349	-1.630386	-3.851225	0.072402	-0.011021	-0.016577	-0.588398	-0.123068	0.479082	-0.158942	-0.746210	0.380228	-0.522814
5631	8.909618	-1.614826	-3.928568	0.057889	-0.039025	-0.009219	-0.587582	-0.121655	0.478883	-0.157848	-0.746821	0.379711	-0.522648
5632	8.784122	-1.652603	-3.938613	0.072120	-0.010382	-0.027623	-0.587037	-0.119888	0.480242	-0.156965	-0.747357	0.378683	-0.522894
5633	8.928496	-1.687431	-3.949069	0.064548	0.001371	-0.038642	-0.586619	-0.119504	0.480959	-0.156382	-0.747788	0.377529	-0.523287
5634	8.865694	-1.672081	-3.975602	0.054510	-0.009995	-0.001952	-0.586912	-0.117315	0.482631	-0.155493	-0.748071	0.377061	-0.523485
5635	8.786736	-1.726141	-3.881226	0.031877	-0.008428	-0.027714	-0.586345	-0.118036	0.482720	-0.155206	-0.748419	0.376444	-0.523517
5636	8.948143	-1.641880	-3.920524	0.002678	0.023917	-0.027775	-0.586055	-0.119553	0.481787	-0.155626	-0.748374	0.376039	-0.523748
5637	8.810016	-1.676110	-4.007358	0.009929	-0.005584	-0.027752	-0.585503	-0.119266	0.481521	-0.155687	-0.748624	0.375643	-0.523656
5638	8.943830	-1.771986	-3.800454	-0.008900	0.019547	-0.015881	-0.586893	-0.119393	0.481666	-0.156118	-0.748502	0.375544	-0.523773
5639	8.822606	-1.579595	-3.978218	0.002514	0.019622	-0.033293	-0.587177	-0.119093	0.481408	-0.156535	-0.748506	0.375065	-0.523987
5640	8.841541	-1.691320	-3.974824	0.015459	0.028575	-0.029626	-0.587174	-0.119375	0.481390	-0.156810	-0.748470	0.374472	-0.524379
5641	8.914701	-1.659219	-3.875914	-0.008493	0.043817	-0.037013	-0.588273	-0.120757	0.481037	-0.157608	-0.748212	0.373980	-0.524859
5642	8.750376	-1.659656	-3.937397	0.009942	0.058249	-0.033368	-0.587715	-0.121559	0.479866	-0.158228	-0.747873	0.373297	-0.525641
5643	8.943079	-1.743847	-3.908924	-0.040839	0.059294	-0.016923	-0.589115	-0.122277	0.477603	-0.159406	-0.747199	0.373399	-0.526172
5644	8.900545	-1.547460	-3.884317	-0.007698	0.056801	-0.007654	-0.588969	-0.122844	0.477567	-0.160008	-0.746626	0.373288	-0.526881
5645	8.900719	-1.596540	-3.841171	-0.017610	0.041888	-0.035184	-0.590370	-0.122514	0.477043	-0.160900	-0.746344	0.372928	-0.527263
5646	8.973561	-1.490722	-3.814223	0.013296	0.045928	-0.042436	-0.593439	-0.124142	0.473624	-0.161482	-0.746206	0.372121	-0.527851
5647	8.987732	-1.597631	-3.805789	0.038602	0.023438	-0.052459	-0.592592	-0.124874	0.473850	-0.161580	-0.746427	0.370969	-0.528319
5648	8.920730	-1.588208	-3.750089	0.028885	0.021939	-0.073591	-0.593267	-0.126296	0.474187	-0.162073	-0.746826	0.369599	-0.528565
5649	9.000453	-1.574508	-3.728829	0.031062	0.007265	-0.058861	-0.590902	-0.126580	0.473449	-0.162230	-0.747236	0.368482	-0.528716
5650	8.988093	-1.500711	-3.800341	0.049825	0.001522	-0.040457	-0.592556	-0.127705	0.473814	-0.161911	-0.747670	0.367455	-0.528916
5651	8.920735	-1.451645	-3.807163	0.078764	0.005869	-0.053260	-0.592285	-0.127406	0.473411	-0.161285	-0.748206	0.365921	-0.529412
5652	8.940138	-1.547116	-3.750547	0.067342	0.018038	-0.071663	-0.592268	-0.127763	0.474924	-0.161152	-0.748748	0.364182	-0.529885
5653	9.026732	-1.549913	-3.768294	0.049492	0.002290	-0.053303	-0.591711	-0.127643	0.475205	-0.160936	-0.749224	0.362968	-0.530111
5654	8.939602	-1.538863	-3.822928	0.034104	0.009362	-0.047858	-0.590041	-0.127924	0.474614	-0.160983	-0.749575	0.361963	-0.530287
5655	8.939351	-1.557934	-3.847194	0.015205	0.034653	-0.038764	-0.591428	-0.128326	0.474602	-0.161354	-0.749492	0.361229	-0.530792
5656	8.979330	-1.419254	-3.722197	0.024118	0.020274	-0.045111	-0.592242	-0.129881	0.474793	-0.161603	-0.749672	0.360339	-0.531067
5657	8.945181	-1.423164	-3.774079	0.060552	0.031649	-0.052408	-0.592818	-0.129240	0.473443	-0.161418	-0.749864	0.358927	-0.531807
5658	9.003132	-1.482322	-3.733159	0.062021	0.039888	-0.067095	-0.592672	-0.129673	0.473554	-0.161472	-0.750114	0.357237	-0.532576
5659	9.003600	-1.431927	-3.694206	0.062403	0.013071	-0.049608	-0.593083	-0.130231	0.473524	-0.161094	-0.750486	0.355906	-0.533057
5660	8.998644	-1.451162	-3.703806	0.038632	0.017744	-0.049667	-0.592520	-0.130535	0.473779	-0.161155	-0.750768	0.354798	-0.533381
5661	9.032885	-1.464485	-3.632719	0.010076	-0.003249	-0.020319	-0.592663	-0.130251	0.473798	-0.161133	-0.750934	0.354518	-0.533339
5662	8.945591	-1.423882	-3.720966	-0.000603	0.019245	-0.011215	-0.593656	-0.128555	0.474190	-0.161379	-0.750803	0.354395	-0.533532
5663	9.032987	-1.445153	-3.627766	0.007693	-0.006130	0.028316	-0.592688	-0.128267	0.473781	-0.160851	-0.750647	0.354881	-0.533587
5664	8.984932	-1.386515	-3.635248	-0.010189	0.007773	0.042939	-0.593533	-0.127549	0.473833	-0.160586	-0.750220	0.355716	-0.533712
5665	9.068619	-1.415250	-3.706189	0.002123	0.008904	0.023704	-0.593674	-0.127143	0.474278	-0.160300	-0.749917	0.356142	-0.533939
5666	8.960111	-1.482625	-3.688080	-0.010874	-0.000827	0.017236	-0.593666	-0.127056	0.475399	-0.160255	-0.749763	0.356623	-0.533848
5667	9.018648	-1.411114	-3.627008	0.010275	-0.004146	0.056765	-0.595501	-0.125839	0.474236	-0.159400	-0.749389	0.357499	-0.534043
5668	9.011256	-1.415654	-3.646083	0.043403	-0.002609	0.029297	-0.593037	-0.123005	0.473411	-0.158403	-0.749339	0.357590	-0.534350
5669	9.008389	-1.541654	-3.651627	0.055151	-0.009683	0.023804	-0.593306	-0.122006	0.476265	-0.157188	-0.749400	0.357508	-0.534678
5670	8.998981	-1.529794	-3.627047	0.064674	-0.032791	0.040377	-0.593890	-0.119221	0.477418	-0.155534	-0.749659	0.357627	-0.534718
5671	8.917318	-1.549176	-3.585477	0.084735	-0.023675	0.071579	-0.595309	-0.117472	0.476842	-0.153263	-0.749614	0.357987	-0.535196
5672	8.855472	-1.553249	-3.790894	0.051562	-0.008186	0.060458	-0.595060	-0.115076	0.476988	-0.151774	-0.749416	0.358479	-0.535568
5673	8.834895	-1.447728	-3.692831	0.083912	0.014989	0.071511	-0.594814	-0.111093	0.479463	-0.149793	-0.748950	0.358725	-0.536611
5674	8.878636	-1.434052	-3.650904	0.063437	0.013975	0.058640	-0.595547	-0.108770	0.478497	-0.148295	-0.748565	0.358982	-0.537393
5675	9.042416	-1.276579	-3.726041	0.039108	0.017127	0.038461	-0.595844	-0.107609	0.478013	-0.147370	-0.748178	0.359198	-0.538042
5676	9.120108	-1.144023	-3.706346	-0.010416	0.015665	0.034736	-0.596447	-0.104057	0.477959	-0.147244	-0.747726	0.359883	-0.538246
5677	9.186579	-1.245191	-3.791606	-0.060748	-0.000967	0.069527	-0.595894	-0.102862	0.479423	-0.147372	-0.747019	0.361676	-0.537991
5678	9.247657	-1.462383	-3.901572	-0.100198	-0.024777	0.100660	-0.596610	-0.102078	0.478083	-0.147588	-0.746254	0.364432	-0.537132
5679	8.983595	-1.174440	-3.897067	-0.140049	-0.066471	0.121743	-0.595626	-0.102147	0.479185	-0.147877	-0.745633	0.368035	-0.535457
5680	9.047743	-1.334273	-3.946395	-0.150570	-0.059984	0.137297	-0.595770	-0.101069	0.480369	-0.148192	-0.744806	0.371974	-0.533797
5681	8.770944	-1.259652	-3.940389	-0.143708	-0.061840	0.120748	-0.594946	-0.100490	0.479839	-0.148591	-0.744115	0.375567	-0.532131
5682	8.843876	-1.222278	-3.872833	-0.151805	-0.024171	0.122532	-0.594795	-0.100956	0.480646	-0.149349	-0.742985	0.379185	-0.530931
5683	8.945120	-1.154790	-3.895500	-0.136949	-0.015651	0.164788	-0.596197	-0.099960	0.480999	-0.149548	-0.741471	0.383197	-0.530110
5684	8.973599	-1.198134	-3.933074	-0.147026	0.006876	0.127110	-0.594567	-0.097128	0.480461	-0.150404	-0.739978	0.386706	-0.529405
5685	8.891731	-1.143994	-3.948982	-0.160412	0.011891	0.105044	-0.595540	-0.096992	0.480897	-0.151818	-0.738545	0.389970	-0.528608
5686	8.879016	-1.151816	-3.721533	-0.184257	0.004627	0.104095	-0.595948	-0.099009	0.478824	-0.153459	-0.737106	0.393546	-0.527490
5687	9.189171	-1.451065	-3.991087	-0.251852	0.019641	0.103949	-0.597488	-0.099726	0.476562	-0.156315	-0.735292	0.397704	-0.526063
5688	9.105944	-1.545752	-4.119010	-0.213310	0.056348	0.103928	-0.598292	-0.102255	0.476414	-0.158781	-0.733191	0.401392	-0.525456
5689	8.621102	-1.955972	-4.014194	-0.179307	0.081116	0.070749	-0.597749	-0.102834	0.473584	-0.161400	-0.731193	0.404090	-0.525374
5690	8.426804	-2.190231	-3.803168	-0.194075	0.061984	0.067005	-0.600114	-0.103861	0.472148	-0.164000	-0.729367	0.406990	-0.524869
5691	8.651926	-2.277241	-3.942572	-0.185373	0.029744	0.052424	-0.602462	-0.107873	0.468017	-0.166450	-0.728009	0.409653	-0.523910
5692	8.781439	-2.130789	-4.081708	-0.207814	0.034623	0.034069	-0.603852	-0.108390	0.467440	-0.169391	-0.726648	0.412326	-0.522758
5693	8.805630	-2.262823	-4.013434	-0.211352	0.019573	0.039577	-0.604101	-0.111048	0.466860	-0.172238	-0.725388	0.415108	-0.521374
5694	8.676353	-2.175564	-3.942822	-0.208233	0.024414	0.019377	-0.603245	-0.113804	0.465009	-0.175226	-0.724245	0.417561	-0.520008
5695	8.811268	-2.078941	-3.985879	-0.211999	-0.015649	-0.049340	-0.602939	-0.117896	0.461685	-0.178684	-0.724061	0.419182	-0.517778
5696	8.998056	-1.946568	-4.190043	-0.193100	-0.035531	-0.024440	-0.601481	-0.121837	0.463660	-0.181411	-0.723927	0.421050	-0.515496
5697	8.741635	-2.211244	-4.208747	-0.214407	-0.023937	-0.002580	-0.601576	-0.125109	0.464017	-0.184321	-0.723402	0.423402	-0.513270
5698	8.543665	-2.306706	-4.218873	-0.213773	0.028330	0.015630	-0.600976	-0.129172	0.462924	-0.187461	-0.722178	0.425803	-0.511868
5699	8.650826	-2.348479	-4.054091	-0.200858	0.101708	0.081625	-0.602924	-0.131509	0.459171	-0.190333	-0.719668	0.428771	-0.511865
5700	8.785760	-2.144585	-4.139923	-0.255348	0.115763	0.096239	-0.605156	-0.133418	0.455448	-0.193988	-0.716661	0.432421	-0.511643
5701	8.701880	-2.002649	-3.831553	-0.217223	0.110627	0.087160	-0.611027	-0.135166	0.449538	-0.197084	-0.713906	0.435589	-0.511622
5702	8.888944	-2.226817	-3.849669	-0.183005	0.091507	0.067074	-0.612275	-0.137540	0.446335	-0.199794	-0.711633	0.438172	-0.511534
5703	8.807647	-2.068810	-3.835939	-0.106725	0.022114	0.053579	-0.612287	-0.137601	0.444657	-0.200858	-0.710484	0.440079	-0.511076
5704	8.802268	-2.304359	-3.808291	-0.116113	-0.020060	0.082034	-0.612848	-0.137700	0.443959	-0.201471	-0.709480	0.442614	-0.510040
5705	8.676465	-2.378180	-3.842711	-0.138577	-0.017205	0.096625	-0.614513	-0.137581	0.444958	-0.202169	-0.708204	0.445623	-0.508915
5706	8.334654	-2.295858	-3.834223	-0.172033	0.013594	0.074427	-0.612550	-0.138867	0.444582	-0.203939	-0.706689	0.448465	-0.507818
5707	8.534466	-1.991443	-3.675480	-0.163387	0.043105	0.089178	-0.612538	-0.139856	0.444520	-0.205578	-0.704739	0.451375	-0.507288
5708	9.193396	-2.157309	-3.768825	-0.123629	0.045472	0.034313	-0.614363	-0.140790	0.440993	-0.207356	-0.703441	0.453023	-0.506896
5709	9.172320	-2.254015	-3.959464	-0.112863	-0.009567	0.030724	-0.616419	-0.143307	0.440997	-0.208384	-0.702739	0.454811	-0.505846
5710	9.110139	-2.047086	-3.987187	-0.096084	-0.043519	0.012480	-0.614458	-0.143928	0.441498	-0.209187	-0.702646	0.456239	-0.504356
5711	8.686555	-2.118089	-3.894526	-0.039217	-0.040195	-0.016880	-0.614173	-0.144100	0.442042	-0.209369	-0.702986	0.456744	-0.503349
5712	8.670368	-2.106964	-3.811733	0.010087	-0.038292	-0.020456	-0.612614	-0.145985	0.442469	-0.209059	-0.703581	0.456617	-0.502761
5713	8.928636	-1.926676	-3.829876	0.074429	0.010850	-0.012981	-0.613178	-0.144498	0.444101	-0.208063	-0.703839	0.455821	-0.503536
5714	9.188427	-1.876551	-3.906888	0.086075	-0.006873	-0.055075	-0.613865	-0.145456	0.443630	-0.207318	-0.704748	0.454307	-0.503938
5715	9.160829	-1.788412	-3.774863	0.095815	-0.032382	-0.029311	-0.613338	-0.141753	0.445945	-0.205799	-0.705667	0.453235	-0.504241
5716	8.585319	-1.584968	-3.814811	0.072496	-0.044666	-0.009245	-0.612911	-0.141813	0.447053	-0.204438	-0.706482	0.452655	-0.504173
5717	8.444005	-1.529346	-3.729464	0.047084	0.003029	-0.005719	-0.612035	-0.144421	0.448000	-0.203699	-0.706627	0.452254	-0.504630
5718	8.759210	-1.503994	-3.796634	0.076048	-0.013364	0.053160	-0.611623	-0.142559	0.450343	-0.201942	-0.706572	0.452391	-0.505289
5719	8.862324	-1.440458	-3.887021	0.130982	-0.052491	0.058866	-0.612510	-0.137262	0.452352	-0.198880	-0.707027	0.452264	-0.505981
5720	8.978900	-1.370406	-4.108286	0.120729	-0.031388	0.014799	-0.611151	-0.134203	0.453085	-0.196713	-0.707673	0.451474	-0.506630
5721	8.756376	-1.464894	-4.177866	0.104451	-0.020657	0.020188	-0.611989	-0.132866	0.454989	-0.194722	-0.708049	0.450927	-0.507361
5722	8.680696	-1.174183	-4.117593	0.049432	0.005592	0.014567	-0.611191	-0.129255	0.456180	-0.193897	-0.708039	0.450706	-0.507887
5723	9.028029	-1.368193	-4.298491	0.054915	-0.005334	0.013716	-0.610783	-0.128286	0.456515	-0.192835	-0.708134	0.450495	-0.508345
5724	8.936237	-1.332995	-4.343132	0.024699	-0.029074	-0.019353	-0.611610	-0.128059	0.457932	-0.192395	-0.708682	0.450183	-0.508024
5725	8.861740	-1.269400	-4.344762	0.029169	-0.012432	0.009985	-0.611317	-0.128937	0.458433	-0.191692	-0.708797	0.450200	-0.508116
5726	8.599655	-1.307516	-4.257926	0.030932	-0.027173	0.009033	-0.609693	-0.124753	0.459234	-0.190889	-0.709097	0.450212	-0.507988
5727	8.593150	-1.130699	-4.239624	-0.019426	-0.010117	-0.027767	-0.610224	-0.126735	0.459395	-0.191300	-0.709356	0.450170	-0.507510
5728	8.637998	-1.175729	-4.340615	-0.083628	0.065997	0.027040	-0.611210	-0.125866	0.459319	-0.192775	-0.708110	0.451239	-0.507741
5729	9.029583	-1.161175	-4.186102	-0.144709	0.070870	0.104083	-0.612035	-0.127622	0.457823	-0.194376	-0.705881	0.454009	-0.507766
5730	8.877780	-1.285145	-4.444486	-0.227756	0.022353	0.149815	-0.612898	-0.125875	0.457102	-0.196229	-0.703395	0.458421	-0.506537
5731	8.575828	-1.195629	-4.270796	-0.270121	0.053318	0.171658	-0.614828	-0.129496	0.453550	-0.198763	-0.700212	0.463449	-0.505382
5732	8.927238	-1.153574	-4.336795	-0.303158	0.028514	0.204749	-0.618206	-0.128451	0.450578	-0.201200	-0.696758	0.469393	-0.503703
5733	8.917349	-1.128677	-4.379736	-0.357773	-0.029154	0.186384	-0.616951	-0.128873	0.450121	-0.204042	-0.693859	0.475778	-0.500562
5734	8.662119	-1.058885	-4.386643	-0.400237	0.035645	0.165965	-0.617745	-0.132511	0.449486	-0.208198	-0.690283	0.481967	-0.497867
5735	8.754145	-1.299351	-4.225007	-0.417357	0.017780	0.142089	-0.618584	-0.135100	0.444731	-0.212747	-0.687000	0.488063	-0.494535
5736	8.889709	-1.272151	-4.155029	-0.449065	0.097025	0.111657	-0.621760	-0.139402	0.441009	-0.218719	-0.682990	0.493698	-0.491883
5737	8.907327	-1.542531	-4.254056	-0.484281	0.120488	0.090402	-0.623553	-0.144457	0.434856	-0.225679	-0.678789	0.499204	-0.488989
5738	8.839291	-1.147050	-3.874586	-0.552869	0.142401	0.126999	-0.625747	-0.149863	0.430220	-0.233295	-0.673588	0.505723	-0.485898
5739	8.879090	-1.499612	-4.185096	-0.501467	0.104102	0.134442	-0.630482	-0.153987	0.423315	-0.239859	-0.668866	0.511940	-0.482704
5740	8.648440	-1.501564	-4.099200	-0.479706	0.131686	0.055480	-0.633084	-0.161148	0.417040	-0.247052	-0.664661	0.516760	-0.479740
5741	8.436459	-1.824511	-3.955715	-0.469623	0.103641	0.092151	-0.636377	-0.169643	0.409294	-0.253537	-0.660383	0.522003	-0.476577
5742	8.980556	-1.823398	-4.323834	-0.524392	0.138929	0.092097	-0.638311	-0.175207	0.401995	-0.261004	-0.655355	0.527599	-0.473314
5743	8.780978	-1.920247	-4.230058	-0.551526	0.073655	0.075575	-0.640528	-0.179435	0.396455	-0.268327	-0.650955	0.533451	-0.468710
5744	8.193239	-1.974910	-4.184285	-0.552053	0.111550	0.086386	-0.642166	-0.186940	0.388197	-0.275847	-0.645950	0.539217	-0.464652
5745	8.472677	-2.284074	-4.061501	-0.542855	0.220395	0.144969	-0.646357	-0.190736	0.380191	-0.283880	-0.639302	0.544958	-0.462306
5746	9.156891	-2.035158	-4.177239	-0.545399	0.159144	0.125065	-0.649838	-0.196189	0.371101	-0.291366	-0.633312	0.550737	-0.459033
5747	8.922667	-1.675873	-4.084023	-0.493960	0.140740	0.137134	-0.653046	-0.200564	0.363050	-0.297888	-0.627589	0.556244	-0.456056
5748	8.713414	-1.978127	-4.218248	-0.487903	0.136960	0.122370	-0.656537	-0.203604	0.356759	-0.304364	-0.622011	0.561472	-0.453006
5749	8.900099	-1.860203	-4.429748	-0.552968	-0.007009	0.132620	-0.657365	-0.208613	0.349344	-0.309899	-0.617168	0.568245	-0.447397
5750	8.619839	-1.631842	-4.313928	-0.555607	0.057205	0.166443	-0.660978	-0.212539	0.343836	-0.315881	-0.611219	0.574998	-0.442728
5751	8.647302	-1.443481	-4.270254	-0.525986	0.166975	0.238853	-0.663512	-0.215486	0.335309	-0.322027	-0.603616	0.581599	-0.440102
5752	8.812303	-1.324726	-4.171798	-0.447801	0.097453	0.228165	-0.666354	-0.214851	0.328959	-0.326501	-0.597156	0.587725	-0.437471
5753	8.760302	-1.257827	-4.070397	-0.375449	0.071290	0.199906	-0.670003	-0.215940	0.323347	-0.329988	-0.591697	0.593034	-0.435101
5754	9.023653	-1.651834	-4.121455	-0.285793	0.076363	0.266129	-0.672609	-0.211921	0.317204	-0.331924	-0.585916	0.598257	-0.434301
5755	8.829847	-1.746185	-4.216259	-0.269607	0.045474	0.257890	-0.676008	-0.208784	0.314918	-0.333286	-0.580612	0.603435	-0.433216
5756	8.735945	-1.720569	-3.908273	-0.248261	0.063351	0.234040	-0.679728	-0.203303	0.311107	-0.334861	-0.575528	0.607961	-0.432458
5757	8.845910	-1.724709	-4.018678	-0.280822	0.060304	0.178947	-0.682558	-0.201688	0.307886	-0.337167	-0.570913	0.612169	-0.430843
5758	8.668818	-1.793844	-3.833786	-0.289933	0.061318	0.145850	-0.683982	-0.202137	0.302990	-0.339929	-0.566585	0.616001	-0.428919
5759	8.875503	-1.923643	-3.847190	-0.263900	0.047642	0.127594	-0.685971	-0.200702	0.300308	-0.342292	-0.562766	0.619516	-0.427002
5760	9.006891	-1.821933	-3.725853	-0.237188	0.019762	0.069016	-0.687689	-0.199487	0.296214	-0.344579	-0.560060	0.622275	-0.424703
5761	9.193727	-1.709152	-3.915655	-0.233127	0.015830	-0.019003	-0.688509	-0.202446	0.293250	-0.347432	-0.558503	0.624062	-0.421796
5762	8.961285	-1.187146	-3.662046	-0.189332	0.057276	-0.162082	-0.687881	-0.208505	0.292452	-0.351584	-0.558677	0.623533	-0.418897
5763	8.650706	-1.048118	-3.379030	-0.097530	-0.041628	-0.207660	-0.685733	-0.213599	0.291699	-0.353800	-0.560873	0.622438	-0.415715
5764	9.002872	-0.768383	-3.448338	0.090083	-0.114339	-0.230912	-0.683548	-0.219696	0.294092	-0.353256	-0.565262	0.620009	-0.413857
5765	9.866972	-1.268970	-4.904020	0.097977	-0.148061	-0.247298	-0.681515	-0.224533	0.296843	-0.352273	-0.570187	0.617554	-0.411604
5766	8.794415	0.141133	-4.613207	0.154469	-0.214948	-0.274601	-0.674087	-0.233988	0.305535	-0.350075	-0.576368	0.614747	-0.409065
5767	8.656997	0.591661	-4.503695	0.073957	-0.012606	-0.361285	-0.669795	-0.241010	0.308827	-0.351959	-0.581401	0.610159	-0.407190
5768	8.636221	0.786006	-4.158700	-0.000132	-0.095129	-0.177744	-0.666786	-0.246655	0.310404	-0.352208	-0.584297	0.608849	-0.404783
5769	8.858258	0.426372	-4.579923	-0.096316	-0.171292	-0.005330	-0.665615	-0.249362	0.313294	-0.351270	-0.585079	0.610862	-0.401421
5770	8.346386	0.016583	-4.853271	-0.332749	-0.120456	0.109552	-0.664485	-0.250784	0.313056	-0.352773	-0.582300	0.615746	-0.396654
5771	7.378537	-0.265654	-4.635369	-0.468190	-0.109461	0.175081	-0.662822	-0.251158	0.311483	-0.355440	-0.577716	0.622344	-0.390634
5772	7.876557	-1.097085	-4.379254	-0.649731	0.280381	0.254830	-0.666922	-0.251130	0.303434	-0.364356	-0.567646	0.628371	-0.387521
5773	10.422393	-0.878631	-4.289475	-0.919197	0.591071	0.067224	-0.673127	-0.255957	0.285202	-0.381578	-0.555414	0.631899	-0.382905
5774	8.125879	0.617016	-3.406514	-1.035272	0.450648	-0.144969	-0.676798	-0.267014	0.260285	-0.399733	-0.545720	0.634691	-0.373591
5775	9.063012	-2.148594	-3.807365	-0.898777	0.604513	0.175020	-0.683324	-0.274343	0.232417	-0.415783	-0.531678	0.638422	-0.369948
5776	8.826147	-0.990724	-3.771639	-0.745060	0.688139	0.278096	-0.693270	-0.279591	0.197736	-0.430326	-0.516630	0.641152	-0.369915
5777	9.803826	-1.030133	-3.518637	-0.604035	0.539847	0.229277	-0.702422	-0.275702	0.172956	-0.441689	-0.504417	0.643350	-0.369560
5778	11.023334	-0.380174	-3.444074	-0.594086	0.329464	-0.130594	-0.702243	-0.277620	0.156935	-0.452827	-0.498271	0.643574	-0.363987
5779	9.149662	-0.495271	-3.278156	-0.397967	0.052156	-0.158642	-0.702646	-0.283462	0.149047	-0.458562	-0.496291	0.644486	-0.357846
5780	8.647405	-0.728817	-3.318861	-0.376479	0.292201	0.074847	-0.702692	-0.286735	0.137687	-0.465474	-0.489694	0.645311	-0.356523
5781	9.615486	-0.621901	-3.122509	-0.345086	0.069768	0.039717	-0.704963	-0.289860	0.126915	-0.469400	-0.485426	0.647598	-0.353045
5782	9.108651	-0.455194	-2.991374	-0.300649	0.074658	-0.077734	-0.705385	-0.292448	0.122017	-0.473807	-0.482975	0.648372	-0.349077
5783	9.686690	-0.419864	-3.036909	-0.326025	0.118137	0.030553	-0.705175	-0.290219	0.116852	-0.478198	-0.478608	0.649916	-0.346223
5784	9.297964	-0.229685	-2.910037	-0.313898	0.074793	0.045277	-0.706891	-0.290980	0.109708	-0.481818	-0.474416	0.651893	-0.343243
5785	9.409853	-0.095741	-2.831233	-0.330215	0.160585	0.043322	-0.707668	-0.289321	0.102007	-0.486668	-0.469500	0.653113	-0.340835
5786	9.454557	0.004048	-2.701836	-0.296394	0.117686	0.082026	-0.709533	-0.290287	0.093317	-0.490389	-0.464649	0.654848	-0.338812
5787	9.859374	-0.201287	-2.612045	-0.280777	0.099825	0.119764	-0.710703	-0.289026	0.088106	-0.493424	-0.459574	0.656972	-0.337212
5788	9.712729	0.158353	-2.411005	-0.305929	0.093306	0.105995	-0.711903	-0.286016	0.081887	-0.496699	-0.454454	0.659167	-0.335053
5789	9.679752	0.010943	-2.251333	-0.284054	0.035801	0.142806	-0.713943	-0.281790	0.077145	-0.498744	-0.449420	0.662086	-0.333044
5790	9.618203	0.165551	-2.175570	-0.247546	-0.017482	0.076911	-0.714276	-0.280158	0.072786	-0.500197	-0.445941	0.664705	-0.330313
5791	9.572251	-0.083259	-2.402497	-0.200648	-0.107146	0.127554	-0.716396	-0.277586	0.072964	-0.499688	-0.442848	0.668304	-0.327974
5792	9.572442	-0.239676	-2.311748	-0.242235	-0.047208	0.174150	-0.717709	-0.273418	0.072118	-0.500019	-0.438318	0.671994	-0.326010
5793	9.429403	-0.144454	-2.465179	-0.240933	-0.020831	0.117200	-0.719161	-0.269645	0.070691	-0.501065	-0.434356	0.674856	-0.323787
5794	9.701386	-0.184903	-2.485273	-0.229400	-0.054449	0.141186	-0.721728	-0.266636	0.067832	-0.501374	-0.430401	0.678209	-0.321576
5795	9.619366	-0.086597	-2.539529	-0.167792	-0.073468	0.086279	-0.720926	-0.264093	0.067702	-0.501258	-0.427901	0.680819	-0.319573
5796	9.455338	0.024629	-2.609955	-0.094749	-0.065787	0.046016	-0.721782	-0.261337	0.069554	-0.500844	-0.426660	0.682572	-0.318138
5797	9.609267	-0.202786	-2.549569	-0.050080	-0.061549	0.003886	-0.724411	-0.262838	0.069207	-0.500411	-0.426373	0.683589	-0.317017
5798	9.416413	-0.225638	-2.552168	-0.005383	-0.041258	0.031422	-0.723438	-0.262321	0.069927	-0.499661	-0.426064	0.684403	-0.316861
5799	9.504849	0.053680	-2.452218	0.031281	-0.034209	0.035221	-0.722188	-0.261137	0.071383	-0.498723	-0.425980	0.684886	-0.317407
5800	9.672350	0.113050	-2.627154	0.040221	0.032973	0.020492	-0.723601	-0.259556	0.071355	-0.498664	-0.425815	0.684568	-0.318406
5801	9.653203	-0.074826	-2.531057	0.095154	0.021639	0.022420	-0.723892	-0.258429	0.071566	-0.498041	-0.426185	0.683966	-0.320175
5802	9.440698	-0.438995	-2.747678	0.165823	-0.032873	0.068409	-0.724170	-0.257121	0.073881	-0.495699	-0.427034	0.683901	-0.322807
5803	9.703077	-0.413589	-2.791136	0.158569	0.028185	0.064688	-0.725045	-0.253209	0.075247	-0.494344	-0.427395	0.683176	-0.325926
5804	9.414219	-0.407826	-3.067700	0.187121	-0.012863	0.040881	-0.724919	-0.251033	0.077054	-0.492261	-0.428693	0.682520	-0.328737
5805	8.911482	-0.293546	-3.007099	0.178783	0.054118	-0.003377	-0.725474	-0.250513	0.078207	-0.491509	-0.430005	0.680816	-0.331670
5806	9.290500	-0.199954	-2.953037	0.136172	0.174008	-0.034748	-0.727448	-0.249691	0.076463	-0.492892	-0.430590	0.677985	-0.334643
5807	9.827438	-0.369628	-3.239887	0.217024	0.099160	-0.016037	-0.724975	-0.249136	0.072987	-0.492485	-0.432151	0.675453	-0.338331
5808	9.332245	-0.393202	-3.390584	0.194431	0.110279	-0.110728	-0.725088	-0.250727	0.073726	-0.493001	-0.434735	0.672180	-0.340778
5809	9.704513	-0.505255	-3.187872	0.170030	0.098419	-0.063890	-0.724532	-0.252436	0.070826	-0.493270	-0.436478	0.669550	-0.343328
5810	9.407828	-0.292179	-3.008744	0.156721	0.086019	-0.010701	-0.724261	-0.252003	0.070571	-0.493088	-0.437500	0.667623	-0.346031
5811	9.845906	-0.304263	-3.061430	0.188429	-0.053802	-0.043355	-0.723410	-0.251841	0.072805	-0.491000	-0.440197	0.666533	-0.347676
5812	9.412127	-0.205946	-3.112194	0.088501	-0.123326	-0.078389	-0.724736	-0.254833	0.076538	-0.489086	-0.442887	0.666535	-0.346956
5813	9.019240	-0.180962	-3.140812	0.074137	-0.152197	0.004128	-0.721638	-0.254813	0.080974	-0.486336	-0.444517	0.667621	-0.346646
5814	9.032005	-0.133527	-3.068526	0.010866	-0.131553	0.031512	-0.721914	-0.251945	0.086175	-0.484226	-0.445040	0.669198	-0.345888
5815	9.173087	-0.053930	-2.930789	-0.065615	-0.169228	0.049823	-0.723303	-0.250896	0.088345	-0.482160	-0.444825	0.671812	-0.343979
5816	9.078311	0.097594	-2.788593	-0.076120	-0.148571	0.136030	-0.721911	-0.248288	0.092537	-0.479869	-0.443196	0.675074	-0.342896
5817	9.182822	0.116547	-2.990420	-0.102358	-0.165042	0.182822	-0.723612	-0.243766	0.096180	-0.477258	-0.440802	0.679047	-0.341780
5818	9.041484	-0.045520	-3.126270	-0.108659	-0.131150	0.216643	-0.724653	-0.236813	0.099129	-0.474919	-0.437619	0.683047	-0.341157
5819	9.096581	-0.069738	-3.157470	-0.104587	-0.106133	0.229464	-0.727218	-0.231061	0.101042	-0.472783	-0.434153	0.686841	-0.340935
5820	9.347780	-0.102536	-3.374780	-0.152067	-0.100737	0.266109	-0.728297	-0.222050	0.102445	-0.470875	-0.429627	0.691241	-0.340416
5821	9.318400	-0.121025	-3.426935	-0.190373	-0.109929	0.236675	-0.730756	-0.213617	0.104522	-0.469342	-0.425262	0.695664	-0.339000
5822	9.171941	-0.135523	-3.353929	-0.247115	-0.059756	0.230946	-0.731112	-0.208180	0.103466	-0.469012	-0.420018	0.699958	-0.337152
5823	9.395976	-0.254093	-3.309946	-0.285841	-0.020413	0.284059	-0.732593	-0.201616	0.102909	-0.469176	-0.413459	0.704507	-0.335552
5824	8.958340	-0.194005	-3.220735	-0.339543	-0.015249	0.260005	-0.734366	-0.194706	0.101120	-0.469968	-0.406618	0.709143	-0.333029
5825	9.017262	-0.220719	-3.068543	-0.354381	0.053332	0.314934	-0.736870	-0.185882	0.098061	-0.471480	-0.398435	0.713587	-0.331284
5826	9.358591	-0.402189	-3.096980	-0.406510	0.032500	0.281877	-0.739091	-0.177869	0.094113	-0.473255	-0.390256	0.718279	-0.328337
5827	9.075017	-0.372209	-3.013726	-0.435745	0.072219	0.279866	-0.740348	-0.169944	0.088755	-0.475842	-0.381611	0.722644	-0.325166
5828	9.326209	-0.270179	-2.978981	-0.418697	0.026848	0.237837	-0.742574	-0.161904	0.084251	-0.477821	-0.373900	0.726988	-0.321518
5829	9.311058	-0.288372	-3.060648	-0.406137	0.055601	0.156143	-0.743760	-0.158061	0.081291	-0.480679	-0.367383	0.730234	-0.317388
5830	9.528858	-0.460523	-3.176182	-0.399102	0.091544	0.140516	-0.743740	-0.152387	0.075225	-0.483996	-0.360816	0.732979	-0.313531
5831	10.080850	-0.958818	-3.557512	-0.384491	0.077129	0.136924	-0.745658	-0.147800	0.068831	-0.487071	-0.354603	0.735623	-0.309640
5832	9.299889	-1.690646	-3.905013	-0.410427	0.172108	0.179542	-0.745193	-0.144123	0.062916	-0.491334	-0.346801	0.737811	-0.306521
5833	8.051505	-1.762872	-3.288828	-0.451724	0.266135	0.235932	-0.748408	-0.137298	0.054580	-0.496928	-0.337222	0.739588	-0.303895
5834	8.759193	-1.760441	-2.759791	-0.361301	0.408421	0.286522	-0.749859	-0.128920	0.042836	-0.503578	-0.326811	0.739680	-0.304100
5835	9.666862	-2.076057	-3.027643	-0.369328	0.330779	0.264748	-0.751900	-0.119423	0.028656	-0.509247	-0.317109	0.740317	-0.303380
5836	9.503995	-1.864431	-2.991192	-0.287655	0.259903	0.213637	-0.752694	-0.107807	0.017106	-0.513590	-0.309263	0.740856	-0.302845
5837	9.387404	-2.777878	-3.345398	-0.348385	0.130946	0.310798	-0.754805	-0.099762	0.009532	-0.515755	-0.300206	0.743562	-0.301643
5838	9.232703	-1.855137	-3.179029	-0.422282	-0.045420	0.307390	-0.755632	-0.090076	0.008603	-0.515707	-0.291394	0.748484	-0.298173
5839	8.896017	-1.770945	-3.132078	-0.400592	-0.050130	0.229387	-0.758265	-0.080262	0.008536	-0.515855	-0.284041	0.752762	-0.294218
5840	8.979362	-1.686218	-2.984903	-0.341781	-0.082419	0.243354	-0.757795	-0.072814	0.009548	-0.515095	-0.277138	0.757092	-0.291003
5841	8.826101	-1.511188	-2.936974	-0.314104	-0.112758	0.256300	-0.759843	-0.062384	0.014116	-0.513564	-0.270590	0.761546	-0.288236
5842	9.217646	-1.525827	-2.775404	-0.139875	-0.267776	0.425811	-0.761058	-0.052732	0.016955	-0.507767	-0.263958	0.767493	-0.288883
5843	8.899610	-1.413851	-2.820746	-0.220443	-0.078242	0.197739	-0.760302	-0.044549	0.020242	-0.506532	-0.259055	0.770653	-0.287071
5844	9.335286	-1.359406	-2.590337	-0.076804	-0.104369	0.166976	-0.760643	-0.037761	0.023453	-0.504377	-0.256022	0.773147	-0.286880
5845	9.203932	-1.585555	-2.654523	-0.023325	-0.176287	0.119413	-0.759715	-0.031604	0.027590	-0.501060	-0.254875	0.775708	-0.286800
5846	8.385779	-1.649902	-2.489101	0.024728	0.019028	0.049272	-0.761272	-0.028024	0.030197	-0.500957	-0.253992	0.775755	-0.287634
5847	8.191367	-1.991269	-2.247373	0.024627	0.198413	-0.042865	-0.761866	-0.026624	0.027778	-0.504150	-0.253673	0.773433	-0.288590
5848	10.074664	-2.122135	-3.241234	-0.029443	0.222364	-0.156425	-0.760068	-0.029857	0.020867	-0.508621	-0.254321	0.770663	-0.287584
5849	10.425515	-1.948765	-4.055053	0.132697	0.166719	-0.247696	-0.762565	-0.033544	0.015921	-0.511921	-0.258441	0.766963	-0.287946
5850	9.950538	-1.641765	-3.914533	0.278159	0.279163	-0.429321	-0.759697	-0.044812	0.007946	-0.517189	-0.266066	0.760341	-0.289145
5851	8.788846	-2.251735	-3.387211	0.353023	0.210645	-0.291771	-0.757662	-0.056351	-0.000038	-0.520142	-0.272841	0.754586	-0.292591
5852	10.386986	-1.676467	-3.547071	0.322759	0.168385	-0.115144	-0.758200	-0.062218	-0.007369	-0.521552	-0.276805	0.750392	-0.297109
5853	9.887155	-1.863043	-3.295328	0.477562	-0.102521	-0.011774	-0.759565	-0.062360	-0.004017	-0.517367	-0.282483	0.748591	-0.303555
5854	9.156775	-1.790798	-3.055013	0.473853	-0.197473	-0.244836	-0.758785	-0.066002	0.000772	-0.513162	-0.292089	0.746428	-0.306910
5855	8.501315	-1.686015	-3.109520	0.435506	-0.259247	-0.166029	-0.759770	-0.071460	0.008535	-0.507671	-0.300537	0.745486	-0.310157
5856	8.202846	-1.875335	-3.300051	0.345216	-0.304663	-0.048787	-0.759278	-0.070325	0.020037	-0.501315	-0.306495	0.746221	-0.312887
5857	9.277170	-1.707516	-3.720722	0.162654	-0.171408	-0.047269	-0.760617	-0.070615	0.026448	-0.497953	-0.309829	0.746728	-0.313761
5858	9.413075	-1.212665	-3.804694	0.125165	-0.216115	-0.004952	-0.760419	-0.072137	0.031513	-0.493948	-0.312370	0.748156	-0.314172
5859	8.535923	-1.739278	-4.214884	0.127478	-0.141202	0.001979	-0.760377	-0.070552	0.039700	-0.490892	-0.314433	0.748885	-0.315162
5860	8.823767	-1.479196	-3.871341	0.115720	-0.160099	0.011279	-0.761775	-0.068010	0.043218	-0.487656	-0.316294	0.749886	-0.315943
5861	8.419875	-1.390103	-3.792863	0.047461	-0.088265	-0.189072	-0.760623	-0.069291	0.045918	-0.487067	-0.320114	0.749391	-0.314175
5862	8.179245	-1.299794	-3.169829	0.008592	-0.058682	-0.206648	-0.759410	-0.074735	0.049755	-0.487391	-0.323549	0.748672	-0.311859
5863	9.860013	-1.885448	-3.057774	-0.051183	0.200546	-0.005952	-0.759440	-0.076529	0.042949	-0.490609	-0.321846	0.747135	-0.312262
5864	9.567595	-2.056770	-2.787121	-0.061724	0.100345	-0.117841	-0.760869	-0.076689	0.037932	-0.493210	-0.322247	0.745873	-0.310765
5865	8.959149	-1.786194	-2.752945	-0.070912	0.107846	-0.152828	-0.760857	-0.079902	0.034107	-0.496085	-0.323091	0.744394	-0.308853
5866	9.506906	-2.118958	-2.819069	-0.107347	0.121019	-0.184971	-0.762259	-0.084150	0.025769	-0.499698	-0.323877	0.742763	-0.306118
5867	8.747627	-2.069165	-2.877298	-0.082646	0.076111	-0.145557	-0.761926	-0.088928	0.024913	-0.502116	-0.324651	0.741696	-0.303922
5868	8.940047	-1.649110	-2.478425	-0.097089	0.050596	0.005981	-0.761440	-0.094575	0.024420	-0.503415	-0.323191	0.741899	-0.302833
5869	9.176064	-2.325052	-2.827362	-0.090024	0.038120	0.061915	-0.762352	-0.089398	0.023075	-0.504053	-0.321008	0.742591	-0.302396
5870	9.499994	-2.089518	-2.480498	-0.228861	0.114294	-0.004421	-0.762117	-0.088629	0.018796	-0.507207	-0.317954	0.742880	-0.299626
5871	9.634046	-1.925538	-2.663162	-0.162799	0.016959	0.082167	-0.765239	-0.085227	0.016803	-0.507877	-0.314818	0.744325	-0.298213
5872	9.410904	-1.528070	-2.710191	-0.170553	-0.046605	0.005192	-0.765271	-0.083466	0.015518	-0.508188	-0.313169	0.745937	-0.295378
5873	9.599582	-1.958841	-3.053345	-0.051346	-0.013965	0.009002	-0.764165	-0.081600	0.017575	-0.508129	-0.312417	0.746560	-0.294701
5874	9.367997	-1.881117	-3.121463	0.048730	-0.113707	0.101992	-0.766253	-0.080265	0.019909	-0.505480	-0.311965	0.748145	-0.295714
5875	9.412169	-2.019399	-2.959786	0.135115	-0.115245	0.185654	-0.767845	-0.074124	0.022255	-0.501684	-0.311032	0.749782	-0.298998
5876	9.040343	-2.303204	-2.938072	0.166355	-0.142783	0.088367	-0.768136	-0.069589	0.028117	-0.497929	-0.312135	0.750844	-0.301449
5877	8.844593	-1.997710	-2.832155	0.141889	-0.133517	-0.005277	-0.768386	-0.068967	0.032900	-0.494939	-0.314206	0.751402	-0.302828
5878	8.910742	-2.273908	-2.884732	0.164339	-0.073459	0.005648	-0.768776	-0.067422	0.039136	-0.492717	-0.316109	0.751244	-0.304857
5879	8.898885	-1.732065	-2.779320	0.174739	-0.050667	-0.084199	-0.768748	-0.069284	0.039579	-0.491239	-0.319159	0.750258	-0.306488
5880	9.646180	-1.936888	-3.267477	0.288078	0.042121	-0.238163	-0.769248	-0.072887	0.041035	-0.491432	-0.325211	0.746619	-0.308696
5881	9.309281	-1.479871	-3.715609	0.237940	0.210929	-0.350488	-0.766245	-0.081778	0.036553	-0.495052	-0.331226	0.740889	-0.310317
5882	8.686557	-1.130104	-3.071765	0.205318	0.265886	-0.409423	-0.767237	-0.095054	0.030304	-0.500098	-0.337577	0.734310	-0.311018
5883	8.490635	-0.965760	-2.928120	0.247639	0.414265	-0.275623	-0.764406	-0.102961	0.023094	-0.506075	-0.341275	0.726850	-0.314815
5884	9.654763	-0.303283	-2.853819	0.280647	0.469174	-0.205540	-0.764443	-0.109561	0.007345	-0.512194	-0.344047	0.718966	-0.319963
5885	9.852633	-0.145995	-2.572790	0.407485	0.335903	-0.168298	-0.763734	-0.116200	-0.001998	-0.515172	-0.348275	0.711831	-0.326494
5886	10.033263	-0.356873	-2.493974	0.440700	0.323726	-0.088377	-0.764760	-0.118375	-0.012304	-0.517218	-0.351849	0.705051	-0.334053
5887	10.013337	-0.497049	-2.518294	0.428061	0.075460	-0.092621	-0.765587	-0.121166	-0.015816	-0.515793	-0.356897	0.700834	-0.339726
5888	9.474440	-0.655625	-2.344607	0.400154	-0.218227	-0.046468	-0.764534	-0.125175	-0.012307	-0.510141	-0.363040	0.700107	-0.343232
5889	9.990772	-0.944773	-2.752223	0.339507	-0.144325	0.140534	-0.763967	-0.121440	-0.004829	-0.504602	-0.365366	0.700348	-0.348421
5890	8.974858	-0.890332	-2.660747	0.259773	-0.010057	0.018831	-0.765933	-0.117384	-0.000237	-0.502386	-0.367703	0.698861	-0.352131
5891	9.282550	-0.290637	-2.697325	0.313818	-0.335238	0.160930	-0.767813	-0.116449	0.010300	-0.494161	-0.370831	0.701270	-0.355681
5892	9.208735	-0.966108	-2.918746	0.232126	-0.143154	0.092427	-0.769642	-0.109498	0.019393	-0.489733	-0.372744	0.701807	-0.358733
5893	9.474989	-0.855486	-2.809639	0.108702	-0.152454	0.131738	-0.768013	-0.104695	0.022045	-0.485755	-0.372955	0.703598	-0.360412
5894	9.043598	-1.148033	-3.007948	0.074931	-0.197572	0.240785	-0.770280	-0.097879	0.028206	-0.480653	-0.371584	0.706874	-0.362253
5895	9.236269	-1.315086	-2.948618	-0.075619	-0.035184	0.273281	-0.772888	-0.089128	0.029607	-0.478642	-0.367163	0.709887	-0.363527
5896	9.470505	-1.263994	-2.903910	-0.199146	-0.201015	0.220147	-0.775342	-0.079673	0.033979	-0.475627	-0.363439	0.714980	-0.361240
5897	9.679383	-1.317829	-2.977281	-0.330295	-0.112558	0.163812	-0.776096	-0.073034	0.037464	-0.475139	-0.358694	0.719709	-0.357213
5898	9.358005	-1.479788	-3.026698	-0.383465	-0.149924	0.127883	-0.777530	-0.067009	0.042173	-0.474786	-0.354125	0.724881	-0.351740
5899	9.272049	-1.771441	-3.112330	-0.394389	-0.175555	0.234271	-0.778835	-0.060920	0.045490	-0.473279	-0.348143	0.731048	-0.346947
5900	8.886204	-1.970551	-3.070219	-0.423797	-0.156472	0.191858	-0.779308	-0.053773	0.050120	-0.472573	-0.342248	0.736886	-0.341380
5901	9.077662	-2.023296	-3.215385	-0.432985	-0.017775	0.244867	-0.781586	-0.048993	0.051552	-0.473488	-0.334584	0.741754	-0.337141
5902	8.562943	-1.755402	-3.211298	-0.452789	0.037335	0.184111	-0.783210	-0.041884	0.051448	-0.475779	-0.327173	0.745751	-0.332336
5903	8.865096	-1.947699	-3.315625	-0.388812	-0.117704	0.126707	-0.784543	-0.035108	0.052296	-0.475609	-0.322285	0.750365	-0.326926
5904	8.786777	-2.149884	-3.386469	-0.393434	0.006363	0.145716	-0.785689	-0.031629	0.053917	-0.477253	-0.316150	0.753900	-0.322357
5905	9.039539	-2.223756	-3.075188	-0.362936	0.092843	0.114493	-0.788127	-0.028170	0.050526	-0.480090	-0.310267	0.756164	-0.318534
5906	9.135215	-2.291495	-3.137170	-0.346746	-0.000977	0.112848	-0.787616	-0.026201	0.047714	-0.481471	-0.305086	0.759165	-0.314286
5907	8.869768	-2.323050	-3.175753	-0.336199	0.036968	0.092556	-0.789231	-0.019408	0.048288	-0.483384	-0.300098	0.761577	-0.310293
5908	9.033235	-2.450368	-3.170620	-0.430533	0.123888	0.044534	-0.790664	-0.017316	0.046477	-0.487525	-0.294353	0.763380	-0.304837
5909	9.140328	-2.287167	-3.101106	-0.391816	0.097140	0.059386	-0.792079	-0.016770	0.044432	-0.490831	-0.288895	0.765252	-0.300023
5910	9.315792	-2.321808	-3.141705	-0.394022	0.079534	0.046596	-0.794081	-0.014992	0.040516	-0.493990	-0.283715	0.767167	-0.294848
5911	9.307143	-2.568029	-3.220272	-0.332323	0.040575	0.064167	-0.794116	-0.013217	0.038952	-0.496001	-0.279045	0.769176	-0.290663
5912	9.030217	-2.351735	-3.290622	-0.348944	0.036939	0.094393	-0.794156	-0.011145	0.037127	-0.497910	-0.273807	0.771425	-0.286388
5913	8.864505	-2.214931	-3.278703	-0.335208	0.007362	0.064174	-0.794211	-0.006634	0.037546	-0.499365	-0.269254	0.773713	-0.281965
5914	8.903538	-2.067281	-3.279200	-0.275384	-0.002710	0.045071	-0.795362	-0.003780	0.037453	-0.500499	-0.265714	0.775604	-0.278093
5915	8.980267	-2.037908	-3.339841	-0.215553	-0.034456	0.096642	-0.797028	-0.003130	0.039183	-0.500447	-0.262057	0.777762	-0.275619
5916	9.003235	-2.165364	-3.430892	-0.169815	-0.046547	0.096732	-0.797355	0.001480	0.040586	-0.500027	-0.259011	0.779740	-0.273664
5917	9.036535	-2.140458	-3.497183	-0.155780	-0.110960	0.080355	-0.796830	0.004806	0.041902	-0.498532	-0.256603	0.782223	-0.271563
5918	8.849545	-2.152981	-3.369515	-0.186790	-0.088931	0.082055	-0.798223	0.007321	0.045976	-0.497600	-0.253842	0.784613	-0.268964
5919	9.037397	-1.966374	-3.459853	-0.219142	-0.022334	0.063604	-0.798089	0.008395	0.047157	-0.497886	-0.250568	0.786439	-0.266156
5920	9.095377	-2.118255	-3.376066	-0.199361	-0.053267	0.087539	-0.797971	0.011532	0.049581	-0.497525	-0.247395	0.788534	-0.263589
5921	9.109038	-2.102334	-3.485155	-0.235984	-0.047513	0.085626	-0.797297	0.014009	0.050843	-0.497359	-0.243719	0.790770	-0.260610
5922	8.919486	-1.911471	-3.153193	-0.252859	-0.015248	0.069025	-0.799108	0.015354	0.052896	-0.497932	-0.240097	0.792636	-0.257188
5923	9.079655	-1.883574	-3.328061	-0.253052	0.000076	0.059859	-0.798297	0.017056	0.052575	-0.498719	-0.236394	0.794309	-0.253909
5924	9.154664	-1.872463	-3.292151	-0.207872	0.008626	0.037931	-0.798599	0.018903	0.052552	-0.499590	-0.233578	0.795521	-0.250992
5925	9.072958	-1.825923	-3.283962	-0.157081	-0.046125	0.027097	-0.798903	0.020366	0.051669	-0.499352	-0.231571	0.796977	-0.248697
5926	8.912673	-1.981112	-3.380416	-0.117649	-0.055460	-0.004073	-0.798596	0.019931	0.054707	-0.498980	-0.230642	0.798164	-0.246491
5927	9.098059	-1.811461	-3.470773	-0.091267	-0.035031	0.023540	-0.799560	0.019360	0.055100	-0.498634	-0.229285	0.799147	-0.245268
5928	9.215764	-1.892150	-3.482945	-0.042776	-0.092328	-0.005625	-0.799181	0.022985	0.056157	-0.497330	-0.229304	0.800319	-0.244071
5929	9.148348	-1.855175	-3.492259	-0.085242	-0.087660	-0.020405	-0.797453	0.020270	0.059041	-0.496338	-0.228963	0.801579	-0.242273
5930	9.171769	-1.717596	-3.637147	-0.061388	-0.076772	-0.018517	-0.798693	0.020214	0.060584	-0.495425	-0.228930	0.802620	-0.240722
5931	8.839598	-1.662172	-3.617120	-0.027071	-0.150047	-0.027573	-0.798658	0.020140	0.065042	-0.493201	-0.229581	0.804167	-0.239500
5932	8.646860	-1.694984	-3.600466	-0.007291	-0.116021	-0.044152	-0.798473	0.018429	0.068143	-0.491527	-0.230681	0.805209	-0.238382
5933	8.737791	-1.723799	-3.669263	0.020187	-0.083000	-0.012023	-0.798434	0.018334	0.073019	-0.490091	-0.231223	0.805928	-0.238383
5934	8.770627	-1.702959	-3.793527	0.067092	-0.018839	-0.009274	-0.798847	0.017789	0.072710	-0.489469	-0.232028	0.805816	-0.239256
5935	9.342052	-1.576656	-4.108719	0.125550	0.052675	-0.020148	-0.797854	0.016880	0.073621	-0.489772	-0.233089	0.804656	-0.241499
5936	8.996180	-1.054204	-4.188986	0.157962	0.036360	-0.104468	-0.797346	0.017680	0.068644	-0.490071	-0.236044	0.803113	-0.243152
5937	8.495448	-1.358707	-4.003187	0.246326	0.070442	-0.157725	-0.797745	0.014432	0.065658	-0.490739	-0.240428	0.800522	-0.246036
5938	8.612963	-1.412236	-4.051403	0.189933	0.192161	-0.158014	-0.799100	0.009256	0.061865	-0.493619	-0.243778	0.796996	-0.248413
5939	9.246234	-1.337953	-4.137393	0.249460	0.167276	-0.049434	-0.798826	0.006133	0.056090	-0.495244	-0.245990	0.793912	-0.252838
5940	9.327947	-1.416209	-4.131298	0.189663	0.138607	-0.059593	-0.799435	0.005920	0.048970	-0.496758	-0.248015	0.791349	-0.255903
5941	9.053642	-1.271029	-4.144246	0.118777	0.062842	-0.067905	-0.800238	0.001287	0.045483	-0.497438	-0.249764	0.789846	-0.257520
5942	8.766108	-1.242517	-3.949757	0.046153	0.045914	-0.044216	-0.799413	0.001336	0.044223	-0.498111	-0.250588	0.789003	-0.258003
5943	8.829806	-1.242363	-3.814474	-0.003365	0.042595	-0.047959	-0.799409	-0.000392	0.041885	-0.498970	-0.250927	0.788431	-0.257762
5944	8.904318	-0.956557	-3.648752	-0.038153	0.016703	-0.044246	-0.800536	0.000485	0.041671	-0.499606	-0.251053	0.788314	-0.256763
5945	8.865863	-1.032055	-3.604333	-0.071148	-0.027512	-0.042424	-0.799684	-0.000670	0.041870	-0.499675	-0.251011	0.788815	-0.255128
5946	9.046012	-0.971384	-3.702450	-0.139016	-0.060649	0.023608	-0.802026	-0.002356	0.042346	-0.499248	-0.249448	0.790321	-0.252823
5947	9.158112	-1.023837	-3.827741	-0.167370	-0.123691	0.064039	-0.801043	-0.001632	0.044614	-0.497731	-0.247269	0.792787	-0.250221
5948	9.010826	-1.044206	-3.858593	-0.214338	-0.159626	0.159396	-0.801337	0.002392	0.049328	-0.495410	-0.243284	0.796299	-0.247568
5949	8.892134	-0.944717	-3.981510	-0.226621	-0.200833	0.218149	-0.801357	0.007750	0.055656	-0.492152	-0.238455	0.800522	-0.245132
5950	8.959081	-0.993065	-4.027801	-0.204076	-0.200120	0.205351	-0.800717	0.015411	0.061004	-0.488864	-0.233995	0.804533	-0.242866
5951	8.923585	-0.959796	-3.958632	-0.178553	-0.175945	0.199857	-0.801189	0.023202	0.066929	-0.485826	-0.229809	0.808108	-0.241087
5952	8.720934	-1.168330	-4.213250	-0.216336	-0.167722	0.186836	-0.802601	0.029105	0.074141	-0.483167	-0.225323	0.811709	-0.238553
5953	8.573363	-1.131427	-3.994958	-0.219963	-0.112534	0.217919	-0.801391	0.034841	0.078110	-0.481222	-0.220135	0.814877	-0.236520
5954	8.989544	-1.191764	-4.054387	-0.233072	-0.048715	0.199520	-0.803121	0.041764	0.081900	-0.480479	-0.214663	0.817405	-0.234327
5955	9.159222	-1.263700	-4.203694	-0.233079	-0.004151	0.193964	-0.803194	0.047822	0.082554	-0.480450	-0.209227	0.819412	-0.232285
5956	9.132748	-1.776390	-4.292992	-0.193263	0.035586	0.204895	-0.804701	0.056766	0.082562	-0.480874	-0.203586	0.820917	-0.231104
5957	8.869448	-2.026994	-4.272704	-0.149744	0.036154	0.223231	-0.806178	0.063309	0.082421	-0.480997	-0.198264	0.822212	-0.230871
5958	8.343253	-2.089250	-4.055392	-0.134511	0.033184	0.177267	-0.805862	0.071237	0.082349	-0.481234	-0.193675	0.823302	-0.230386
5959	8.348703	-1.978205	-4.021060	-0.187475	0.075171	0.108299	-0.809274	0.075624	0.080560	-0.482650	-0.189682	0.823906	-0.228578
5960	8.617618	-2.149177	-4.070872	-0.251993	0.057120	0.090798	-0.808747	0.077364	0.079546	-0.484108	-0.185254	0.824933	-0.225403
5961	8.771719	-2.111068	-4.100537	-0.310697	0.111377	0.079625	-0.810490	0.081477	0.077027	-0.486685	-0.180358	0.825580	-0.221419
5962	8.801970	-1.997227	-4.286893	-0.340611	0.104163	0.125477	-0.810811	0.083956	0.075648	-0.489041	-0.174286	0.826590	-0.217284
5963	8.482120	-2.049675	-4.185914	-0.300908	0.089466	0.106232	-0.811832	0.086472	0.073721	-0.491050	-0.169118	0.827425	-0.213628
5964	8.307838	-2.039731	-4.292844	-0.325026	0.156944	0.086768	-0.812890	0.091295	0.070960	-0.494337	-0.163598	0.827626	-0.209526
5965	8.691097	-1.820785	-4.366127	-0.345435	0.113224	0.081411	-0.814043	0.092193	0.067399	-0.496929	-0.158276	0.828254	-0.204953
5966	8.851746	-1.986392	-4.397365	-0.411519	0.151041	0.068383	-0.814677	0.096061	0.063739	-0.500405	-0.152216	0.828703	-0.199189
5967	8.720024	-2.075326	-4.566910	-0.412863	0.192163	0.150847	-0.815036	0.098890	0.058058	-0.504151	-0.144723	0.828909	-0.194414
5968	8.423204	-2.110771	-4.300036	-0.422878	0.176932	0.189327	-0.816792	0.103737	0.055026	-0.507505	-0.136463	0.829344	-0.189750
5969	8.515385	-2.029586	-4.254651	-0.426363	0.193201	0.194835	-0.816904	0.109897	0.050665	-0.511020	-0.128062	0.829561	-0.185169
5970	8.626552	-2.089483	-4.186744	-0.403514	0.179110	0.229787	-0.817028	0.117173	0.046651	-0.514104	-0.119297	0.829836	-0.181211
5971	8.632190	-2.090950	-4.080698	-0.375244	0.146795	0.229898	-0.817417	0.123847	0.043440	-0.516481	-0.110972	0.830274	-0.177700
5972	8.781931	-1.960934	-4.090280	-0.336219	0.088117	0.224617	-0.816157	0.132461	0.040612	-0.517828	-0.103298	0.831089	-0.174570
5973	8.684131	-2.113847	-4.208377	-0.298600	0.047282	0.197178	-0.816515	0.138436	0.040147	-0.518419	-0.096637	0.832106	-0.171761
5974	8.703719	-2.153551	-4.151405	-0.241209	0.023381	0.224855	-0.815757	0.144508	0.040235	-0.518440	-0.090176	0.833164	-0.170076
5975	8.614826	-2.128981	-4.128599	-0.194433	0.017601	0.195578	-0.815284	0.151547	0.040944	-0.518290	-0.084707	0.834065	-0.168923
5976	8.491655	-2.259302	-4.110353	-0.167531	0.016907	0.174479	-0.812855	0.157991	0.041597	-0.518209	-0.079866	0.834796	-0.167921
5977	8.598661	-2.291050	-3.969652	-0.127276	0.046419	0.171780	-0.812947	0.164554	0.040608	-0.518477	-0.075377	0.835092	-0.167695
5978	8.704567	-2.394037	-3.940471	-0.105334	0.090889	0.166254	-0.811347	0.169921	0.040366	-0.519538	-0.071075	0.834797	-0.167758
5979	8.714351	-2.540687	-3.859678	-0.119034	0.078154	0.133195	-0.810728	0.175082	0.038865	-0.520433	-0.067192	0.834646	-0.167333
5980	8.604886	-2.420360	-3.734043	-0.124556	0.076296	0.133187	-0.810526	0.179590	0.036352	-0.521369	-0.063291	0.834492	-0.166706
5981	8.742856	-2.413360	-3.966180	-0.119595	0.072005	0.113041	-0.809763	0.183538	0.033519	-0.522215	-0.059747	0.834352	-0.166065
5982	8.752896	-2.404377	-3.918194	-0.064348	0.063832	0.092981	-0.807859	0.187180	0.033726	-0.522991	-0.057189	0.834058	-0.166005
5983	8.575446	-2.468011	-3.781555	-0.033629	0.068476	0.043438	-0.808034	0.188703	0.031590	-0.523900	-0.055707	0.833573	-0.166077
5984	8.888005	-2.766588	-3.742056	-0.017159	0.088955	0.039788	-0.807815	0.190615	0.027103	-0.525212	-0.054449	0.832790	-0.166276
5985	8.965833	-2.661094	-3.693560	-0.057027	0.114099	0.052553	-0.806463	0.191880	0.023960	-0.526878	-0.052402	0.831898	-0.166129
5986	8.861523	-2.434082	-3.569838	-0.065129	0.156507	0.020373	-0.807336	0.191980	0.019232	-0.529422	-0.050743	0.830531	-0.165397
5987	8.847171	-2.707309	-3.440664	-0.151123	0.195912	-0.019359	-0.806549	0.192776	0.014253	-0.532778	-0.048612	0.828980	-0.163026
5988	8.943452	-2.004092	-3.130541	-0.117700	0.126112	-0.023622	-0.806456	0.193568	0.009558	-0.535000	-0.047219	0.828041	-0.160915
5989	8.975473	-2.176929	-3.277774	-0.096296	0.120413	-0.114437	-0.807127	0.190284	0.007409	-0.537365	-0.047499	0.826987	-0.158355
5990	8.858108	-2.067568	-3.234030	-0.036764	-0.011271	-0.132468	-0.805425	0.186017	0.004341	-0.537574	-0.049211	0.827144	-0.156284
5991	8.560841	-2.149248	-3.315223	0.027451	-0.030819	-0.055317	-0.808163	0.183294	0.005872	-0.537138	-0.050321	0.827365	-0.156264
5992	8.831048	-1.966418	-3.348286	0.185455	-0.067497	-0.095234	-0.807144	0.179878	0.005931	-0.536070	-0.053984	0.827456	-0.158214
5993	9.824141	-1.775516	-4.000040	0.200341	-0.089574	-0.153664	-0.808675	0.179631	0.005651	-0.534789	-0.058776	0.827630	-0.159917
5994	9.671426	-1.425847	-3.955822	0.247111	-0.248769	-0.234957	-0.807698	0.171455	0.010438	-0.531061	-0.065970	0.829247	-0.161159
5995	8.661002	-1.329396	-4.105793	0.171827	-0.287646	-0.448131	-0.810004	0.160625	0.018440	-0.527415	-0.075998	0.831140	-0.158948
5996	8.319988	-1.651548	-4.133783	0.170813	-0.162503	-0.293393	-0.812019	0.147620	0.024491	-0.525319	-0.083062	0.831895	-0.158404
5997	8.597935	-1.553263	-4.375391	0.223551	-0.214965	-0.093104	-0.812475	0.142585	0.029206	-0.521578	-0.087495	0.833323	-0.160853
5998	8.693804	-2.023742	-4.241963	0.222318	-0.158751	-0.078568	-0.813356	0.138772	0.035117	-0.518733	-0.091512	0.834166	-0.163425
5999	8.640921	-1.777266	-4.330155	0.178719	-0.187685	-0.131800	-0.812187	0.137128	0.039467	-0.515605	-0.096031	0.835334	-0.164760
6000	8.638387	-1.713623	-4.373118	0.070592	-0.141826	-0.108219	-0.813195	0.131542	0.044014	-0.513401	-0.098905	0.836405	-0.164511
6001	8.660118	-1.652888	-4.392856	0.018075	-0.150108	-0.121140	-0.814273	0.131088	0.047902	-0.511145	-0.101469	0.837710	-0.163327
6002	8.629481	-1.461202	-4.385631	-0.001610	-0.062218	-0.112117	-0.812821	0.128101	0.050633	-0.510421	-0.103395	0.838178	-0.161982
6003	8.540164	-1.372482	-4.444506	0.002417	-0.072777	-0.027683	-0.813446	0.124420	0.053760	-0.509174	-0.103990	0.838932	-0.161623
6004	8.762240	-1.423537	-4.371028	-0.012620	-0.069297	-0.146959	-0.813246	0.120524	0.055191	-0.508458	-0.106421	0.839423	-0.159730
6005	8.690517	-1.402057	-4.307827	-0.000414	-0.058038	-0.135953	-0.814989	0.117538	0.058929	-0.507805	-0.108763	0.839801	-0.158235
6006	8.738544	-1.385042	-4.336079	0.027209	-0.083510	-0.126670	-0.813121	0.112717	0.058474	-0.506692	-0.111290	0.840341	-0.157176
6007	8.601504	-1.362646	-4.306657	0.021223	-0.054132	-0.079040	-0.812917	0.109191	0.061045	-0.505873	-0.112889	0.840725	-0.156619
6008	8.901877	-1.434087	-4.381148	0.019912	-0.030186	-0.062513	-0.813716	0.107684	0.063191	-0.505466	-0.114099	0.840883	-0.156208
6009	8.699619	-1.261498	-4.126115	0.050060	-0.032408	-0.027590	-0.813940	0.104615	0.065235	-0.504791	-0.115060	0.841066	-0.156699
6010	8.668776	-1.370101	-4.328542	0.033264	-0.001905	-0.044219	-0.814494	0.104085	0.064650	-0.504771	-0.116006	0.840937	-0.156760
6011	8.695477	-1.443797	-4.272058	0.014376	0.045588	-0.036996	-0.814376	0.104729	0.063015	-0.505522	-0.116522	0.840419	-0.156734
6012	8.802129	-1.345669	-4.231933	0.009131	0.011486	0.010803	-0.815343	0.104831	0.064146	-0.505613	-0.116244	0.840359	-0.156968
6013	8.767976	-1.508095	-4.217224	0.007899	-0.010190	0.034658	-0.814228	0.104411	0.063691	-0.505223	-0.115667	0.840587	-0.157428
6014	8.756074	-1.420468	-4.235529	-0.036414	-0.009188	0.019900	-0.813663	0.103965	0.063938	-0.505042	-0.114849	0.840899	-0.156946
6015	8.888202	-1.459739	-4.269708	-0.018895	-0.035424	0.027339	-0.813655	0.104180	0.065345	-0.504318	-0.114205	0.841443	-0.156824
6016	8.830227	-1.463948	-4.286888	-0.014790	-0.032744	0.043845	-0.813704	0.108134	0.065590	-0.503618	-0.113257	0.841980	-0.156881
6017	8.671355	-1.487478	-4.256949	0.009456	-0.020713	0.025483	-0.815348	0.106693	0.066632	-0.503089	-0.112883	0.842277	-0.157251
6018	8.735734	-1.550162	-4.317729	0.013876	-0.029587	0.020002	-0.813143	0.109282	0.068026	-0.502449	-0.112624	0.842635	-0.157563
6019	8.786362	-1.565205	-4.307644	-0.011569	-0.020624	0.025453	-0.813133	0.109093	0.068991	-0.501972	-0.112038	0.842994	-0.157583
6020	8.728740	-1.531011	-4.295606	0.000318	-0.039193	0.027334	-0.813963	0.109468	0.070277	-0.501177	-0.111552	0.843506	-0.157721
6021	8.646570	-1.544631	-4.321604	-0.027672	-0.024927	0.005214	-0.813422	0.112304	0.072958	-0.500730	-0.111160	0.843909	-0.157259
6022	8.725991	-1.430411	-4.381793	0.022053	-0.027656	0.018196	-0.812304	0.112005	0.072929	-0.500113	-0.110994	0.844217	-0.157689
6023	8.679111	-1.601314	-4.451193	0.001579	-0.041567	0.005291	-0.812867	0.113096	0.073978	-0.499321	-0.110947	0.844692	-0.157683
6024	8.600554	-1.636565	-4.313237	-0.020743	-0.039792	-0.008538	-0.812004	0.112135	0.076002	-0.498676	-0.110847	0.845195	-0.157098
6025	8.713833	-1.515488	-4.360157	-0.033292	-0.000521	-0.002158	-0.812579	0.113300	0.075522	-0.498683	-0.110447	0.845350	-0.156523
6026	8.733467	-1.462599	-4.336395	-0.011310	-0.024739	0.001608	-0.813125	0.112064	0.074893	-0.498240	-0.110215	0.845696	-0.156229
6027	8.626657	-1.562890	-4.395848	-0.000414	-0.006968	-0.003947	-0.810893	0.112401	0.076008	-0.498077	-0.110195	0.845804	-0.156178
6028	8.742415	-1.578522	-4.376127	-0.042884	-0.025392	-0.016823	-0.811425	0.111736	0.078204	-0.497749	-0.109965	0.846213	-0.155167
6029	8.708604	-1.475716	-4.429741	-0.015111	-0.044760	-0.002049	-0.811978	0.111462	0.078192	-0.496976	-0.109884	0.846744	-0.154804
6030	8.670565	-1.488533	-4.358363	-0.019307	-0.047475	0.012620	-0.811700	0.113031	0.080797	-0.496132	-0.109448	0.847364	-0.154429
6031	8.745018	-1.520347	-4.375845	0.003137	-0.046544	-0.003843	-0.811132	0.112700	0.081608	-0.495302	-0.109585	0.847845	-0.154356
6032	8.790735	-1.535195	-4.377652	0.004188	-0.104043	-0.027599	-0.811385	0.112555	0.084670	-0.493569	-0.110237	0.848861	-0.153855
6033	8.464437	-1.475012	-4.534119	0.031201	-0.082827	-0.045998	-0.811881	0.110109	0.088569	-0.492193	-0.111478	0.849515	-0.153762
6034	8.528778	-1.520560	-4.606861	0.032865	-0.058332	-0.055206	-0.811847	0.108992	0.091150	-0.491253	-0.112748	0.849924	-0.153582
6035	8.688378	-1.576348	-4.509341	0.027283	-0.058076	-0.058858	-0.810708	0.108437	0.093476	-0.490345	-0.114092	0.850310	-0.153354
6036	8.734069	-1.610658	-4.506443	0.024329	-0.050378	-0.033180	-0.811800	0.106753	0.093522	-0.489491	-0.114871	0.850715	-0.153258
6037	8.602860	-1.509586	-4.380120	0.023639	-0.062806	-0.057026	-0.811771	0.105535	0.095260	-0.488512	-0.116159	0.851152	-0.152983
6038	8.509862	-1.594217	-4.529349	0.020501	-0.038924	-0.040594	-0.811190	0.105123	0.097740	-0.487882	-0.116994	0.851436	-0.152777
6039	8.649996	-1.517838	-4.512354	0.064008	-0.041837	-0.055141	-0.811861	0.103809	0.098781	-0.487163	-0.118576	0.851541	-0.153265
6040	8.611704	-1.454610	-4.505680	0.099002	-0.058945	-0.078900	-0.811260	0.101184	0.100148	-0.486120	-0.120897	0.851682	-0.153978
6041	8.443445	-1.415102	-4.470149	0.144848	-0.049899	-0.110052	-0.812628	0.100015	0.101344	-0.485239	-0.124224	0.851467	-0.155289
6042	8.586211	-1.549545	-4.645424	0.167751	-0.047852	-0.144875	-0.812277	0.095653	0.103582	-0.484409	-0.128293	0.851105	-0.156552
6043	8.499614	-1.339447	-4.715686	0.216937	-0.065171	-0.150243	-0.811384	0.091768	0.104589	-0.483192	-0.133047	0.850678	-0.158656
6044	8.391718	-1.389059	-4.936584	0.198636	-0.071333	-0.185176	-0.813423	0.088625	0.105810	-0.481989	-0.138158	0.850297	-0.159979
6045	8.509986	-1.239049	-4.973841	0.196617	-0.047047	-0.159477	-0.811520	0.082815	0.108223	-0.481125	-0.142810	0.849697	-0.161677
6046	8.449067	-1.234989	-5.063312	0.129862	-0.039717	-0.124766	-0.813122	0.077985	0.109056	-0.480436	-0.146147	0.849361	-0.162507
6047	8.153658	-1.119937	-4.988722	0.145021	-0.072544	-0.100871	-0.811123	0.074782	0.110234	-0.479065	-0.149392	0.849324	-0.163791
6048	8.421943	-1.218405	-4.839996	0.128466	-0.034276	-0.108258	-0.813744	0.073235	0.110861	-0.478416	-0.152372	0.848976	-0.164747
6049	8.459929	-1.266465	-4.892447	0.135420	-0.051242	-0.086196	-0.812588	0.070354	0.111509	-0.477372	-0.155206	0.848794	-0.166059
6050	8.382128	-1.330544	-4.955165	0.140196	-0.072065	-0.077008	-0.813116	0.069931	0.114557	-0.475932	-0.157887	0.848846	-0.167392
6051	8.401844	-1.365594	-4.883677	0.121911	-0.051880	-0.044042	-0.811659	0.066386	0.117114	-0.474763	-0.159875	0.848836	-0.168871
6052	8.337121	-1.385906	-5.142225	0.029739	-0.045588	-0.036918	-0.812775	0.066941	0.117717	-0.473982	-0.160747	0.849122	-0.168799
6053	8.256072	-1.255156	-5.085208	0.037620	-0.025655	-0.016742	-0.811768	0.065427	0.119427	-0.473418	-0.161382	0.849240	-0.169180
6054	8.405359	-1.407246	-5.033819	-0.003394	-0.004728	0.020775	-0.812760	0.066981	0.119811	-0.473242	-0.160821	0.849436	-0.169223
6055	8.463909	-1.286980	-4.991751	0.006047	-0.006377	0.032759	-0.811655	0.067939	0.120139	-0.472934	-0.160252	0.849641	-0.169596
6056	8.531897	-1.293251	-4.921880	-0.012258	-0.008158	0.032742	-0.811803	0.067726	0.118732	-0.472687	-0.159415	0.849937	-0.169591
6057	8.358524	-1.404397	-4.860573	-0.038377	-0.008818	0.013368	-0.810979	0.069354	0.119941	-0.472544	-0.158764	0.850252	-0.169017
6058	8.454927	-1.327082	-4.890241	-0.040876	0.020062	0.054641	-0.811119	0.068704	0.118786	-0.472793	-0.157190	0.850445	-0.168822
6059	8.599659	-1.221084	-4.914283	-0.013713	0.037293	0.042787	-0.810904	0.073528	0.118524	-0.473259	-0.156118	0.850331	-0.169085
6060	8.315978	-1.312858	-4.793177	-0.039936	0.027562	0.020655	-0.809923	0.072297	0.117323	-0.473750	-0.155081	0.850345	-0.168594
6061	8.412709	-1.367810	-4.724697	-0.046541	0.038957	0.046331	-0.811187	0.072248	0.115797	-0.474336	-0.153632	0.850332	-0.168337
6062	8.557454	-1.325245	-4.720171	-0.042823	0.044389	0.048204	-0.811074	0.073450	0.114336	-0.475025	-0.152049	0.850276	-0.168113
6063	8.492373	-1.310108	-4.729715	-0.046529	0.037078	0.047279	-0.810565	0.076999	0.113992	-0.475582	-0.150591	0.850275	-0.167858
6064	8.456598	-1.388536	-4.649189	-0.022708	0.048040	0.047289	-0.811256	0.075927	0.112956	-0.476276	-0.149190	0.850111	-0.167970
6065	8.658877	-1.355624	-4.678274	0.003001	0.027426	0.052927	-0.810340	0.079927	0.111939	-0.476508	-0.148140	0.850043	-0.168584
6066	8.527748	-1.362675	-4.806250	0.010280	0.027500	0.051072	-0.810632	0.080791	0.111716	-0.476745	-0.147036	0.849976	-0.169219
6067	8.447382	-1.442859	-4.571914	-0.034639	0.016884	0.014274	-0.812061	0.082077	0.109019	-0.477043	-0.146320	0.850017	-0.168793
6068	8.548277	-1.457679	-4.604764	-0.120429	-0.001394	-0.045488	-0.810374	0.081830	0.110662	-0.477502	-0.145676	0.850385	-0.166181
6069	8.167434	-1.230354	-4.719460	-0.081207	0.042651	0.015946	-0.810914	0.080164	0.110146	-0.478371	-0.144403	0.850333	-0.165051
6070	8.682317	-1.510731	-4.697068	-0.119425	0.138596	0.046984	-0.811957	0.082149	0.104560	-0.480890	-0.141741	0.849612	-0.163749
6071	8.604949	-1.270718	-4.832689	-0.066663	0.114132	0.177440	-0.810892	0.085038	0.103054	-0.482397	-0.137625	0.849266	-0.164620
6072	8.695120	-1.033456	-4.491563	-0.151121	0.106056	0.100282	-0.811500	0.087837	0.101000	-0.484250	-0.133880	0.849083	-0.163208
6073	8.576259	-1.695254	-4.624266	-0.243511	0.148406	0.057685	-0.811852	0.090363	0.095720	-0.487199	-0.129972	0.848613	-0.160001
6074	8.276683	-1.478201	-4.198658	-0.422012	0.194503	0.016873	-0.812165	0.091094	0.092420	-0.491503	-0.124635	0.848159	-0.153353
6075	8.880337	-1.311567	-4.104218	-0.449471	0.263836	-0.093237	-0.813019	0.088331	0.085424	-0.497349	-0.120895	0.846683	-0.145450
6076	8.846421	-0.818372	-4.336419	-0.410101	0.191733	-0.151702	-0.816346	0.083312	0.079008	-0.501987	-0.118494	0.845647	-0.137295
6077	8.396813	-0.559030	-4.631886	-0.159855	0.224765	-0.100865	-0.815773	0.079015	0.073996	-0.506432	-0.117901	0.843595	-0.134066
6078	8.581718	-1.013549	-4.830144	-0.153160	0.348207	-0.070810	-0.817326	0.074837	0.064268	-0.512824	-0.116271	0.840370	-0.131415
6079	9.010593	-1.475063	-4.636656	-0.216286	0.346952	-0.107611	-0.817388	0.073232	0.053569	-0.519402	-0.114863	0.837129	-0.127446
6080	8.799946	-1.432085	-4.476345	-0.328755	0.306512	-0.135327	-0.818807	0.069475	0.043866	-0.525592	-0.112582	0.834519	-0.121060
6081	8.823141	-1.014730	-4.148447	-0.387291	0.267330	-0.093085	-0.819106	0.064882	0.033543	-0.531095	-0.109318	0.832433	-0.114206
6082	9.287146	-0.521564	-3.558795	-0.426789	0.173144	-0.085468	-0.821329	0.060694	0.027169	-0.535050	-0.105537	0.831417	-0.106438
6083	9.125800	-0.331028	-3.937944	-0.351136	0.156671	-0.059618	-0.819829	0.059939	0.021808	-0.538492	-0.102345	0.830360	-0.100269
6084	9.222842	-0.337749	-3.849841	-0.367683	0.034661	-0.050256	-0.820352	0.056472	0.020483	-0.539874	-0.098857	0.830670	-0.093550
6085	8.400795	-0.400158	-4.186611	-0.340214	0.140520	0.008150	-0.820618	0.054963	0.019556	-0.542829	-0.094696	0.829810	-0.088231
6086	8.991821	-0.361001	-3.802711	-0.376862	-0.000913	0.021300	-0.821236	0.057419	0.015808	-0.543447	-0.089882	0.830578	-0.082012
6087	9.145321	-0.312084	-3.914399	-0.308636	-0.042998	0.045396	-0.821514	0.058076	0.016966	-0.543182	-0.085755	0.831642	-0.077267
6088	9.179972	-0.157846	-3.861556	-0.215287	-0.070759	-0.018573	-0.821745	0.056230	0.020063	-0.542364	-0.083506	0.832772	-0.073200
6089	8.837345	-0.139946	-3.930742	-0.185083	0.006632	0.008815	-0.820061	0.056265	0.021723	-0.542748	-0.081258	0.833005	-0.070180
6090	9.194132	-0.391554	-3.800815	-0.138047	-0.006983	-0.011217	-0.821048	0.056744	0.020925	-0.542840	-0.079571	0.833325	-0.067547
6091	8.908092	-0.313362	-4.055275	-0.156795	-0.019325	0.041927	-0.820876	0.056156	0.024235	-0.542688	-0.077108	0.833833	-0.065323
6092	9.162599	-0.176349	-3.918990	-0.112565	0.000182	0.053077	-0.818954	0.058387	0.024354	-0.542758	-0.074674	0.834122	-0.063861
6093	8.952718	-0.315865	-3.892730	-0.074181	0.074449	0.008921	-0.820077	0.059109	0.024409	-0.544081	-0.073537	0.833442	-0.062798
6094	9.043945	-0.284227	-3.949069	-0.052206	0.040818	0.047579	-0.819810	0.060221	0.024754	-0.544742	-0.071789	0.833196	-0.062339
6095	9.082832	-0.326547	-3.888005	-0.040974	0.031384	-0.011105	-0.822055	0.059697	0.021674	-0.545319	-0.071398	0.832911	-0.061553
6096	9.025278	-0.316861	-3.856808	-0.064702	-0.018710	-0.003741	-0.821190	0.058333	0.023256	-0.545066	-0.070467	0.833250	-0.060257
6097	9.033845	-0.378464	-3.968626	-0.042737	-0.009906	0.064176	-0.821488	0.059762	0.023068	-0.544864	-0.068849	0.833521	-0.060212
6098	9.044406	-0.404535	-3.838773	-0.066664	-0.018376	-0.009261	-0.820112	0.061543	0.023862	-0.544623	-0.067973	0.833850	-0.058815
6099	9.108073	-0.121427	-3.827233	-0.034408	-0.002202	-0.034854	-0.819393	0.060349	0.024898	-0.544657	-0.068085	0.833887	-0.057842
6100	8.993595	-0.247722	-3.932457	0.001837	-0.052413	-0.043929	-0.819907	0.057749	0.026137	-0.543791	-0.068614	0.834454	-0.057191
6101	8.927436	-0.210508	-3.780001	0.046862	-0.048635	-0.001642	-0.819491	0.057884	0.026141	-0.542901	-0.069109	0.834945	-0.057874
6102	8.961726	-0.402628	-3.937105	0.063172	0.009409	-0.049446	-0.822117	0.057674	0.028385	-0.542991	-0.070286	0.834762	-0.058247
6103	8.876601	0.029265	-3.911786	0.118953	-0.019067	0.024168	-0.820037	0.058745	0.028989	-0.542459	-0.071099	0.834882	-0.060452
6104	9.240607	-0.310856	-4.055617	0.080948	0.020862	0.068093	-0.819654	0.061039	0.028290	-0.542572	-0.070502	0.834715	-0.062421
6105	9.198712	0.003913	-3.998865	0.042871	-0.031159	-0.015352	-0.817978	0.061377	0.029550	-0.541995	-0.071168	0.834997	-0.062903
6106	8.986178	-0.479026	-3.858818	0.065157	-0.039302	-0.004408	-0.819899	0.060585	0.031891	-0.541212	-0.071706	0.835394	-0.063751
6107	9.144485	-0.354520	-4.004004	-0.006033	-0.036665	0.001923	-0.819349	0.061142	0.031920	-0.540591	-0.071556	0.835820	-0.063605
6108	8.985612	-0.373168	-3.976449	0.031876	-0.047690	-0.016374	-0.818082	0.061701	0.034593	-0.539730	-0.071947	0.836331	-0.063758
6109	9.072125	-0.344119	-4.018137	0.001141	-0.016930	-0.005450	-0.819179	0.060567	0.034952	-0.539438	-0.071970	0.836523	-0.063686
6110	8.923663	-0.349555	-3.896694	-0.023464	-0.013434	-0.001863	-0.820292	0.060839	0.035537	-0.539208	-0.071507	0.836753	-0.063139
6111	9.108947	-0.272400	-3.961083	-0.002518	-0.011393	-0.005444	-0.818636	0.062213	0.035885	-0.539016	-0.071482	0.836887	-0.063017
6112	9.033348	-0.280043	-4.074233	0.012951	-0.009384	-0.009109	-0.819895	0.062655	0.035924	-0.538813	-0.071510	0.837018	-0.062995
6113	8.967100	-0.213407	-3.945734	0.053063	-0.016445	-0.047557	-0.818196	0.060768	0.036349	-0.538510	-0.072796	0.837076	-0.063340
6114	8.677154	-0.278227	-4.022260	0.160291	0.016919	0.128696	-0.818748	0.060353	0.036329	-0.538348	-0.072143	0.836923	-0.067354
6115	9.134457	-0.478146	-4.002020	0.217455	0.129743	-0.005270	-0.820235	0.066297	0.033920	-0.540193	-0.074293	0.835233	-0.071120
6116	8.926140	-0.366083	-3.570849	0.261008	0.022390	0.062874	-0.818037	0.066964	0.031151	-0.540047	-0.075737	0.834763	-0.076054
6117	9.265037	-0.360388	-3.991645	0.243414	0.015903	0.019786	-0.818615	0.068667	0.031261	-0.539903	-0.077908	0.834253	-0.080349
6118	9.181415	-0.798253	-4.025184	0.192967	-0.046285	-0.016091	-0.818214	0.069676	0.030762	-0.538813	-0.080083	0.834472	-0.083211
6119	8.676905	-0.577763	-3.927597	0.216304	-0.133022	0.046416	-0.816661	0.069397	0.033101	-0.536154	-0.081753	0.835623	-0.087113
6120	9.051905	-0.527678	-4.062050	0.220369	-0.110694	0.059322	-0.816928	0.071169	0.037537	-0.533792	-0.083103	0.836570	-0.091163
6121	8.988144	-0.900857	-4.047608	0.256948	-0.156039	0.061225	-0.817191	0.073445	0.043259	-0.530623	-0.084996	0.837869	-0.095867
6122	8.698589	-0.690779	-4.189981	0.243933	-0.151003	0.053817	-0.816611	0.075399	0.049511	-0.527525	-0.086754	0.839140	-0.100178
6123	8.861779	-0.822490	-4.218678	0.234632	-0.144062	0.046461	-0.815110	0.078832	0.051243	-0.524581	-0.088629	0.840278	-0.104366
6124	8.848337	-0.876057	-4.375509	0.213647	-0.144789	0.013371	-0.814528	0.080120	0.056617	-0.521699	-0.090696	0.841427	-0.107727
6125	8.517548	-0.965181	-4.426515	0.191707	-0.080475	-0.062105	-0.814617	0.078252	0.060129	-0.520095	-0.093805	0.841762	-0.110171
6126	8.893084	-1.181861	-4.379175	0.082030	0.001030	-0.033039	-0.814217	0.077830	0.057031	-0.519995	-0.094969	0.841571	-0.111103
6127	8.669177	-0.736038	-4.235064	0.103407	-0.042406	-0.047579	-0.815828	0.074882	0.059933	-0.519154	-0.096830	0.841721	-0.112285
6128	8.882080	-0.743941	-4.119904	0.170995	-0.000368	0.047963	-0.812788	0.076544	0.059728	-0.518667	-0.097580	0.841491	-0.115569
6129	8.909293	-0.750925	-4.335915	0.140244	-0.001014	0.060748	-0.813677	0.079886	0.058268	-0.518203	-0.097909	0.841322	-0.118562
6130	8.872145	-0.811637	-4.129634	0.197293	-0.003814	0.073698	-0.813424	0.081603	0.057814	-0.517540	-0.098472	0.841097	-0.122525
6131	8.750373	-1.008493	-4.213309	0.202668	-0.004441	0.068142	-0.813180	0.084423	0.057985	-0.516867	-0.099332	0.840801	-0.126629
6132	8.836852	-1.096447	-4.209871	0.130021	0.012192	0.086329	-0.810708	0.086813	0.057552	-0.516559	-0.098953	0.840579	-0.129626
6133	8.937999	-1.131218	-4.201804	0.095343	0.012553	0.020212	-0.812143	0.089570	0.056619	-0.516503	-0.099464	0.840267	-0.131461
6134	8.767627	-1.104404	-4.122804	0.066756	-0.010784	-0.020210	-0.811290	0.088932	0.057827	-0.516211	-0.100264	0.840231	-0.132236
6135	8.755735	-1.092398	-4.107790	0.072254	-0.006200	-0.020207	-0.812123	0.088145	0.056810	-0.515993	-0.101266	0.840088	-0.133225
6136	9.001461	-1.162356	-4.083622	0.088750	0.000241	-0.020142	-0.811823	0.086702	0.057276	-0.515835	-0.102291	0.839872	-0.134409
6137	8.807367	-1.202549	-4.238441	0.056399	-0.045000	-0.063313	-0.812391	0.088612	0.058934	-0.515117	-0.103957	0.840077	-0.134607
6138	8.783096	-1.060621	-4.321139	0.008785	-0.007757	-0.068038	-0.811099	0.085743	0.059303	-0.515122	-0.104945	0.840061	-0.133914
6139	8.754858	-1.051842	-4.237911	-0.010997	0.015571	-0.057105	-0.812208	0.085208	0.059001	-0.515540	-0.105653	0.839836	-0.133162
6140	8.813107	-1.055429	-4.182149	-0.016782	0.033849	-0.069977	-0.811880	0.080981	0.058458	-0.516297	-0.106323	0.839450	-0.132122
6141	8.784317	-0.987154	-4.195118	-0.042328	0.036519	-0.067274	-0.812132	0.078216	0.057174	-0.517160	-0.106825	0.839066	-0.130776
6142	8.948064	-0.912542	-4.239397	-0.013327	0.010724	-0.005651	-0.812708	0.078856	0.055824	-0.517353	-0.106492	0.839048	-0.130396
6143	8.872982	-0.911334	-4.289715	0.000073	0.013050	0.016375	-0.813402	0.078591	0.055675	-0.517513	-0.106095	0.838974	-0.130565
6144	8.896319	-1.021684	-4.030471	0.002345	0.021706	-0.036859	-0.811450	0.078810	0.056368	-0.517936	-0.106431	0.838734	-0.130156
6145	8.823664	-0.869317	-4.142688	0.005805	-0.011232	-0.040464	-0.813523	0.077698	0.056598	-0.517830	-0.107112	0.838771	-0.129775
6146	8.843168	-0.855222	-4.119174	0.047099	-0.002593	-0.001852	-0.812572	0.078612	0.054971	-0.517661	-0.107370	0.838743	-0.130416
6147	8.852386	-0.952107	-4.132226	0.059508	-0.012803	-0.016507	-0.813115	0.077753	0.055342	-0.517355	-0.108213	0.838706	-0.131173
6148	8.842196	-0.938877	-4.209044	0.082419	-0.002046	0.018386	-0.812405	0.077789	0.057290	-0.517058	-0.108534	0.838616	-0.132642
6149	8.797812	-1.027032	-4.302149	0.068831	-0.013381	0.023856	-0.812970	0.078631	0.057626	-0.516612	-0.108801	0.838647	-0.133965
6150	8.817155	-1.044359	-4.286079	0.070481	-0.002075	0.050452	-0.812434	0.080580	0.058160	-0.516256	-0.108439	0.838658	-0.135551
6151	8.840943	-1.134228	-4.287555	0.065967	-0.009357	0.018330	-0.812189	0.082606	0.057167	-0.515893	-0.108758	0.838641	-0.136776
6152	8.778192	-1.182376	-4.280692	0.048549	-0.000178	0.050375	-0.814142	0.082655	0.056770	-0.515616	-0.108159	0.838689	-0.137993
6153	8.870365	-1.271894	-4.163965	0.047840	0.023669	0.020982	-0.812340	0.083724	0.057516	-0.515837	-0.108153	0.838385	-0.139019
6154	8.865917	-1.155447	-4.165454	0.068578	-0.018131	-0.020183	-0.814446	0.085302	0.057773	-0.515412	-0.108983	0.838409	-0.139798
6155	8.807590	-1.163918	-4.226122	0.086349	-0.016991	-0.040353	-0.813061	0.084535	0.055620	-0.515036	-0.110516	0.838280	-0.140747
6156	8.861010	-1.125994	-4.189230	0.112277	-0.025188	-0.027424	-0.813578	0.082869	0.058033	-0.514410	-0.111963	0.838231	-0.142184
6157	8.747649	-1.159131	-4.190038	0.122708	-0.031408	-0.047611	-0.812589	0.082249	0.058822	-0.513728	-0.114032	0.838123	-0.143633
6158	8.824485	-1.120190	-4.240960	0.126820	-0.006493	-0.032940	-0.814099	0.080967	0.059455	-0.513392	-0.115662	0.837819	-0.145295
6159	8.826492	-1.173156	-4.270362	0.134584	-0.016755	-0.015483	-0.811462	0.080975	0.058454	-0.512828	-0.117273	0.837590	-0.147300
6160	8.833949	-1.261404	-4.203592	0.142076	-0.019005	-0.009053	-0.812973	0.080352	0.060104	-0.512169	-0.118702	0.837413	-0.149436
6161	8.749457	-1.170291	-4.262632	0.132561	-0.006148	-0.023779	-0.815338	0.080112	0.059972	-0.511804	-0.120399	0.837052	-0.151345
6162	8.807493	-1.193014	-4.226308	0.151297	0.012267	-0.009080	-0.814383	0.080736	0.058467	-0.511643	-0.121807	0.836518	-0.153696
6163	8.673218	-1.300510	-4.096400	0.149927	-0.009167	0.010177	-0.814256	0.082381	0.059543	-0.511074	-0.123122	0.836204	-0.156232
6164	8.987949	-1.354812	-4.190638	0.133492	0.005736	0.009261	-0.813693	0.081553	0.058929	-0.510780	-0.124080	0.835820	-0.158468
6165	8.763984	-1.260750	-4.215463	0.125454	-0.059368	-0.010872	-0.814530	0.082359	0.060103	-0.509492	-0.125656	0.836031	-0.160252
6166	8.686655	-1.357361	-4.203540	0.129570	-0.038174	0.003751	-0.814541	0.083730	0.061024	-0.508491	-0.126773	0.836089	-0.162238
6167	8.554647	-1.462187	-4.093021	0.103138	-0.017759	-0.029410	-0.814523	0.082842	0.061806	-0.508008	-0.128294	0.835891	-0.163568
6168	8.855626	-1.554199	-4.080724	0.104777	-0.010255	0.031193	-0.814525	0.083246	0.062249	-0.507436	-0.128630	0.835806	-0.165501
6169	8.965594	-1.490058	-4.219666	0.073538	-0.006117	0.025651	-0.814964	0.085471	0.063228	-0.507044	-0.128886	0.835720	-0.166935
6170	8.791733	-1.444266	-4.287735	0.064279	-0.065147	0.027529	-0.814423	0.087130	0.063883	-0.505672	-0.129041	0.836313	-0.168002
6171	8.883558	-1.508788	-4.226381	0.071053	-0.059703	0.075259	-0.814268	0.087302	0.066124	-0.504220	-0.128619	0.836900	-0.169758
6172	8.724217	-1.487597	-4.275833	0.102753	-0.085748	0.031286	-0.815388	0.089450	0.068917	-0.502379	-0.129211	0.837565	-0.171481
6173	8.765849	-1.797028	-4.368767	0.079670	-0.059353	0.053175	-0.813309	0.091570	0.071260	-0.500974	-0.129239	0.838055	-0.173164
6174	8.559029	-1.640167	-4.384162	0.038523	-0.037866	0.018172	-0.814700	0.092632	0.073151	-0.500148	-0.129222	0.838422	-0.173791
6175	8.674518	-1.769953	-4.350685	0.004402	-0.021562	0.040107	-0.813867	0.093158	0.073734	-0.499607	-0.128580	0.838761	-0.174185
6176	8.745026	-1.664249	-4.313990	-0.020851	-0.018207	-0.014968	-0.814439	0.095089	0.074974	-0.499382	-0.128436	0.839053	-0.173524
6177	8.593221	-1.555852	-4.360740	-0.037474	-0.016015	-0.020527	-0.815266	0.093743	0.073783	-0.499251	-0.128374	0.839327	-0.172625
6178	8.602975	-1.587827	-4.332331	-0.026788	0.019809	-0.035247	-0.813852	0.092546	0.074672	-0.499747	-0.128387	0.839206	-0.171763
6179	8.722926	-1.587768	-4.399610	0.003890	0.020729	-0.051680	-0.814407	0.092541	0.074956	-0.500230	-0.129134	0.838890	-0.171341
6180	8.767330	-1.465505	-4.318358	-0.000102	0.014031	-0.062655	-0.813812	0.088774	0.073603	-0.500653	-0.129891	0.838664	-0.170637
6181	8.670482	-1.490827	-4.368035	0.000122	0.004265	-0.053491	-0.814916	0.087816	0.073275	-0.500874	-0.130689	0.838520	-0.170086
6182	8.641617	-1.495584	-4.359742	-0.005602	-0.010940	-0.060825	-0.815318	0.086679	0.073488	-0.500891	-0.131418	0.838570	-0.169226
6183	8.761755	-1.569015	-4.371958	-0.018056	-0.010721	-0.047990	-0.814730	0.085574	0.075646	-0.500886	-0.131991	0.838652	-0.168387
6184	8.678049	-1.354899	-4.381923	-0.027097	-0.012876	-0.042482	-0.815814	0.083318	0.075796	-0.500857	-0.132231	0.838837	-0.167361
6185	8.617640	-1.456600	-4.361006	-0.039709	-0.016972	-0.035189	-0.815795	0.082289	0.076569	-0.500758	-0.132395	0.839088	-0.166265
6186	8.735933	-1.411501	-4.350645	-0.035966	-0.001419	-0.033337	-0.813816	0.079335	0.075531	-0.500914	-0.132350	0.839211	-0.165210
6187	8.824502	-1.364778	-4.445427	-0.019127	-0.027279	-0.016722	-0.814928	0.080132	0.076986	-0.500524	-0.132445	0.839545	-0.164614
6188	8.634504	-1.242102	-4.452014	-0.011930	-0.047482	-0.018533	-0.815599	0.079731	0.079617	-0.499796	-0.132526	0.840091	-0.163977
6189	8.593298	-1.358445	-4.434326	-0.000108	-0.062148	-0.020349	-0.815307	0.079122	0.080414	-0.498778	-0.132989	0.840703	-0.163564
6190	8.581124	-1.358137	-4.450775	0.006915	-0.030225	-0.000203	-0.815560	0.078191	0.082172	-0.498229	-0.132893	0.841061	-0.163473
6191	8.713847	-1.342360	-4.431483	0.009013	-0.019704	0.008992	-0.815022	0.079474	0.081828	-0.497801	-0.132816	0.841299	-0.163616
6192	8.554150	-1.388831	-4.498269	-0.003873	0.002731	0.003381	-0.815281	0.078449	0.082604	-0.497826	-0.132430	0.841376	-0.163458
6193	8.632670	-1.384543	-4.317626	-0.018562	0.025085	-0.000330	-0.813924	0.080204	0.081025	-0.498254	-0.132088	0.841233	-0.163164
6194	8.617020	-1.372596	-4.476363	-0.014600	0.044795	0.008815	-0.814493	0.080938	0.080658	-0.499007	-0.131320	0.840946	-0.162963
6195	8.723664	-1.332986	-4.412468	0.033404	0.045529	0.025457	-0.815070	0.081720	0.079317	-0.499556	-0.130998	0.840497	-0.163850
6196	8.704386	-1.335284	-4.411762	0.018376	0.026078	0.012608	-0.814245	0.082293	0.078926	-0.499887	-0.130592	0.840293	-0.164214
6197	8.641850	-1.386247	-4.375944	0.032762	0.039562	0.001582	-0.816627	0.082543	0.077429	-0.500416	-0.130685	0.839842	-0.164833
6198	8.733037	-1.478918	-4.384788	0.025803	0.050861	0.013483	-0.813848	0.081884	0.075549	-0.501139	-0.130265	0.839365	-0.165399
6199	8.764189	-1.471524	-4.410056	0.016523	0.046566	0.008892	-0.814730	0.084788	0.074342	-0.501802	-0.130048	0.838916	-0.165840
6200	8.671165	-1.443248	-4.300127	-0.011096	0.041422	0.003328	-0.814054	0.085423	0.072701	-0.502505	-0.129409	0.838635	-0.165628
6201	8.719062	-1.482097	-4.321492	0.008933	0.047171	-0.001227	-0.814594	0.083623	0.072037	-0.503231	-0.129283	0.838177	-0.165844
6202	8.781792	-1.429035	-4.333152	0.007056	0.040800	-0.002115	-0.815967	0.082090	0.071955	-0.503875	-0.129018	0.837812	-0.165939
6203	8.719379	-1.409488	-4.311370	0.007286	0.018957	0.008921	-0.814757	0.084553	0.070422	-0.504098	-0.128800	0.837668	-0.166155
6204	8.736018	-1.487252	-4.307669	0.012212	0.022093	-0.013105	-0.815619	0.085635	0.068823	-0.504474	-0.128724	0.837463	-0.166111
6205	8.782305	-1.410421	-4.275087	0.010833	0.004388	0.006214	-0.815197	0.085346	0.068801	-0.504453	-0.128635	0.837447	-0.166322
6206	8.738618	-1.441265	-4.302636	0.017839	0.003228	-0.005715	-0.814228	0.085103	0.067661	-0.504460	-0.128617	0.837422	-0.166436
6207	8.709629	-1.421418	-4.320744	0.016181	0.013950	-0.000234	-0.814216	0.083718	0.067018	-0.504606	-0.128659	0.837277	-0.166695
6208	8.768597	-1.445772	-4.163708	0.051186	0.015140	0.009022	-0.814785	0.085239	0.067954	-0.504676	-0.128700	0.837057	-0.167552
6209	8.725943	-1.462029	-4.374752	-0.004279	0.012940	-0.013123	-0.815886	0.083998	0.067609	-0.504901	-0.128754	0.836957	-0.167335
6210	8.630810	-1.400119	-4.240373	0.010614	0.043731	-0.005809	-0.813655	0.083427	0.066995	-0.505603	-0.128545	0.836544	-0.167441
6211	8.840118	-1.510797	-4.234430	0.003207	0.031067	-0.008528	-0.815080	0.084813	0.065141	-0.506096	-0.128537	0.836246	-0.167443
6212	8.737314	-1.470009	-4.148205	0.001413	0.021674	-0.005777	-0.814521	0.084140	0.064257	-0.506460	-0.128268	0.836093	-0.167314
6213	8.792579	-1.421357	-4.188597	0.001520	0.017734	-0.001163	-0.813400	0.083820	0.064645	-0.506714	-0.128164	0.835952	-0.167329
6214	8.840692	-1.484975	-4.171490	-0.019057	0.000316	-0.016774	-0.814268	0.085729	0.063516	-0.506810	-0.127941	0.836056	-0.166690
6215	8.767955	-1.503180	-4.222022	-0.016044	0.008038	-0.007625	-0.813692	0.084820	0.064570	-0.506969	-0.127798	0.836054	-0.166324
6216	8.758431	-1.391127	-4.254747	-0.018706	0.007830	-0.003944	-0.812004	0.083652	0.064761	-0.507134	-0.127402	0.836103	-0.165878
6217	8.743798	-1.512655	-4.226010	-0.029324	0.009854	0.008855	-0.813677	0.083818	0.064787	-0.507302	-0.126842	0.836168	-0.165463
6218	8.797161	-1.435610	-4.213013	-0.034325	-0.000297	-0.005795	-0.813405	0.083458	0.063368	-0.507383	-0.126311	0.836351	-0.164695
6219	8.749268	-1.384573	-4.196398	-0.022789	0.015260	-0.020480	-0.813118	0.083668	0.064773	-0.507722	-0.126291	0.836265	-0.164104
6220	8.801744	-1.449863	-4.237428	-0.017020	0.005396	-0.009442	-0.812437	0.084136	0.063679	-0.507868	-0.125969	0.836324	-0.163598
6221	8.821401	-1.423841	-4.199351	-0.018927	0.015747	-0.013123	-0.813426	0.084500	0.062316	-0.508182	-0.125862	0.836237	-0.163148
6222	8.768435	-1.404031	-4.202072	-0.004130	0.003290	-0.005742	-0.813415	0.084567	0.063855	-0.508246	-0.125628	0.836283	-0.162897
6223	8.772621	-1.424905	-4.274819	-0.022953	0.000640	0.008902	-0.812427	0.083161	0.063340	-0.508244	-0.125161	0.836418	-0.162566
6224	8.795875	-1.408293	-4.079953	-0.005562	0.009781	0.008935	-0.812879	0.085204	0.062215	-0.508371	-0.124647	0.836439	-0.162457
6225	8.790119	-1.357844	-4.221903	-0.013661	0.007878	-0.020437	-0.812605	0.085752	0.062525	-0.508567	-0.124742	0.836394	-0.162001
6226	8.802093	-1.367556	-4.227244	0.009657	0.029036	-0.005744	-0.812452	0.083571	0.060716	-0.509021	-0.124588	0.836129	-0.162059
6227	8.785252	-1.406501	-4.207547	0.015875	-0.006675	-0.009354	-0.813146	0.084355	0.062305	-0.508864	-0.124845	0.836165	-0.162173
6228	8.768194	-1.442629	-4.216805	0.007007	0.005693	-0.000226	-0.813017	0.085327	0.062643	-0.508920	-0.124628	0.836163	-0.162172
6229	8.806710	-1.450156	-4.218295	0.003603	0.000508	0.009876	-0.811769	0.085343	0.061934	-0.508851	-0.124415	0.836213	-0.162297
6230	8.806744	-1.406317	-4.232501	-0.007781	-0.013370	-0.003880	-0.813575	0.084818	0.061640	-0.508634	-0.124186	0.836441	-0.161975
6231	8.758958	-1.401804	-4.182382	-0.013126	0.006668	-0.000261	-0.812178	0.085295	0.063051	-0.508742	-0.123952	0.836457	-0.161732
6232	8.787580	-1.396622	-4.222061	-0.004173	-0.013276	-0.005711	-0.811909	0.085869	0.062805	-0.508525	-0.123782	0.836669	-0.161446
6233	8.782627	-1.403669	-4.236413	-0.026128	-0.013211	-0.005757	-0.811206	0.085038	0.062189	-0.508351	-0.123571	0.836915	-0.160881
6234	8.763474	-1.357409	-4.240225	-0.012687	-0.016337	-0.015815	-0.813161	0.085619	0.062522	-0.508136	-0.123489	0.837161	-0.160340
6235	8.772875	-1.337553	-4.279089	0.015993	-0.015283	-0.003828	-0.812310	0.085781	0.064756	-0.507816	-0.123683	0.837298	-0.160490
6236	8.806568	-1.391377	-4.261379	0.027522	-0.027439	-0.016633	-0.812006	0.084707	0.066361	-0.507312	-0.124091	0.837521	-0.160607
6237	8.709984	-1.404967	-4.282008	0.017359	-0.029049	-0.020345	-0.811849	0.082641	0.065116	-0.506809	-0.124619	0.837752	-0.160579
6238	8.724483	-1.385632	-4.284839	0.006600	-0.018402	-0.013036	-0.811447	0.084954	0.066929	-0.506504	-0.124688	0.837964	-0.160381
6239	8.724422	-1.375771	-4.296848	0.023569	-0.012176	0.005340	-0.811981	0.083255	0.067108	-0.506184	-0.124794	0.838070	-0.160758
6240	8.675944	-1.404191	-4.321787	-0.004246	0.011896	-0.011286	-0.815309	0.082961	0.068376	-0.506401	-0.124664	0.838008	-0.160495
6241	8.770216	-1.395631	-4.286614	0.043583	-0.000852	-0.000138	-0.811542	0.082730	0.069024	-0.506237	-0.125028	0.837922	-0.161181
6242	8.820511	-1.414968	-4.317603	0.030636	-0.018996	-0.003797	-0.811693	0.083721	0.069087	-0.505830	-0.125199	0.838083	-0.161485
6243	8.666685	-1.409663	-4.270759	0.041240	-0.039529	-0.015704	-0.812092	0.083222	0.070733	-0.505072	-0.125925	0.838356	-0.161878
6244	8.738055	-1.452475	-4.370312	0.006621	-0.016551	-0.013050	-0.812085	0.082133	0.069829	-0.504795	-0.126004	0.838546	-0.161695
6245	8.774961	-1.400414	-4.294068	0.004701	-0.018222	-0.015785	-0.810946	0.081841	0.072590	-0.504485	-0.126292	0.838722	-0.161529
6246	8.656236	-1.400857	-4.378992	-0.001414	-0.011454	-0.005743	-0.812355	0.083004	0.072396	-0.504293	-0.126136	0.838907	-0.161289
6247	8.684998	-1.359339	-4.416024	0.002957	0.004739	-0.014924	-0.812888	0.081695	0.073297	-0.504364	-0.126319	0.838861	-0.161158
6248	8.733389	-1.418564	-4.365087	0.006413	-0.029059	-0.019449	-0.811753	0.081032	0.074919	-0.503896	-0.126553	0.839160	-0.160881
6249	8.723994	-1.323809	-4.373778	0.004376	-0.000835	-0.029578	-0.812854	0.079529	0.074139	-0.503916	-0.127015	0.839131	-0.160611
6250	8.707000	-1.408822	-4.354375	0.015467	-0.027032	-0.023109	-0.811454	0.080382	0.076550	-0.503475	-0.127369	0.839374	-0.160438
6251	8.661221	-1.401183	-4.357444	0.004632	-0.018075	-0.018565	-0.811438	0.079239	0.076758	-0.503167	-0.127703	0.839546	-0.160241
6252	8.689994	-1.418214	-4.368292	0.006053	-0.027328	-0.033226	-0.812554	0.079532	0.076926	-0.502781	-0.128114	0.839800	-0.159796
6253	8.733320	-1.394056	-4.384245	0.010452	-0.031782	-0.004752	-0.812251	0.078727	0.078826	-0.502182	-0.128316	0.840126	-0.159803
6254	8.660750	-1.373533	-4.429701	0.001333	-0.010535	-0.005735	-0.811130	0.078018	0.078493	-0.501996	-0.128196	0.840291	-0.159618
6255	8.636893	-1.349389	-4.409330	0.004671	-0.001503	-0.018590	-0.812257	0.078633	0.077844	-0.501961	-0.128477	0.840297	-0.159466
6256	8.766774	-1.452338	-4.395537	0.012382	0.012465	-0.005739	-0.812223	0.075816	0.077531	-0.502134	-0.128389	0.840197	-0.159522
6257	8.680319	-1.374181	-4.391794	0.025139	-0.002320	-0.005697	-0.812233	0.076791	0.077870	-0.501992	-0.128659	0.840179	-0.159845
6258	8.579719	-1.389142	-4.308430	0.010549	0.017950	-0.005779	-0.812376	0.077599	0.078758	-0.502269	-0.128496	0.840035	-0.159860
6259	8.651711	-1.374514	-4.352085	0.018087	0.026717	0.001579	-0.811556	0.077285	0.076220	-0.502609	-0.128479	0.839767	-0.160215
6260	8.762405	-1.418949	-4.351683	0.001787	0.013461	0.008926	-0.810866	0.078229	0.076969	-0.502786	-0.127995	0.839734	-0.160218
6261	8.723742	-1.433113	-4.359990	0.024642	0.006022	0.008971	-0.811556	0.077937	0.077376	-0.502739	-0.127984	0.839671	-0.160707
6262	8.666069	-1.369563	-4.367080	0.013330	0.012331	-0.003909	-0.810865	0.078747	0.077978	-0.502906	-0.127848	0.839577	-0.160781
6263	8.706694	-1.466817	-4.369233	0.009739	0.004821	-0.001159	-0.811559	0.077823	0.076811	-0.502908	-0.127860	0.839548	-0.160917
6264	8.752606	-1.389333	-4.384936	0.014313	0.017762	-0.002066	-0.810872	0.078391	0.076561	-0.503159	-0.127679	0.839402	-0.161036
6265	8.709315	-1.391604	-4.373671	0.009440	0.015659	-0.013092	-0.811990	0.078434	0.076016	-0.503381	-0.127854	0.839235	-0.161074
6266	8.793155	-1.408412	-4.430049	0.017877	0.006879	-0.004790	-0.811849	0.078419	0.076293	-0.503449	-0.127793	0.839180	-0.161199
6267	8.675457	-1.398461	-4.386940	-0.000412	0.003169	-0.003925	-0.810728	0.078361	0.077116	-0.503455	-0.127755	0.839195	-0.161131
6268	8.692670	-1.394310	-4.344085	-0.003790	0.019205	0.005224	-0.809909	0.078450	0.075021	-0.503753	-0.127270	0.839110	-0.161026
6269	8.723642	-1.418305	-4.379211	-0.025518	0.020630	0.013440	-0.810774	0.080204	0.074161	-0.504058	-0.126631	0.839075	-0.160757
6270	8.709927	-1.365847	-4.305902	-0.032657	0.029466	0.019843	-0.812147	0.078537	0.073932	-0.504550	-0.125591	0.839014	-0.160349
6271	8.666636	-1.351047	-4.301772	-0.034920	0.032286	0.003310	-0.810766	0.078584	0.072527	-0.505107	-0.124990	0.838864	-0.159847
6272	8.782157	-1.376019	-4.308669	-0.005030	0.041961	0.025396	-0.811612	0.078395	0.070850	-0.505723	-0.124091	0.838600	-0.159986
6273	8.758089	-1.414916	-4.288702	-0.019712	0.023585	0.025386	-0.811632	0.080345	0.071528	-0.506026	-0.123301	0.838543	-0.159941
6274	8.748364	-1.402502	-4.305163	-0.003167	0.015953	0.029100	-0.810796	0.079808	0.070650	-0.506187	-0.122450	0.838542	-0.160089
6275	8.735972	-1.433519	-4.336299	-0.001481	0.014434	0.023591	-0.810001	0.082391	0.069686	-0.506296	-0.121904	0.838514	-0.160309
6276	8.805980	-1.461072	-4.307699	0.005958	-0.015474	0.031006	-0.811129	0.083538	0.069767	-0.505908	-0.121175	0.838811	-0.160529
6277	8.763110	-1.376284	-4.278977	0.003253	-0.009833	-0.002035	-0.810568	0.082326	0.068292	-0.505682	-0.121185	0.838950	-0.160509
6278	8.755494	-1.414574	-4.312754	0.010619	-0.013644	-0.000189	-0.811388	0.082378	0.070396	-0.505403	-0.121075	0.839130	-0.160529
6279	8.695765	-1.312606	-4.290534	0.010446	0.001509	-0.007550	-0.809732	0.082966	0.069440	-0.505368	-0.121215	0.839118	-0.160596
6280	8.662218	-1.366346	-4.243742	0.008481	-0.014850	-0.011212	-0.810546	0.081546	0.069778	-0.505114	-0.121253	0.839293	-0.160454
6281	8.717322	-1.405210	-4.267793	0.006572	0.007591	-0.016753	-0.811381	0.082338	0.071230	-0.505222	-0.121490	0.839208	-0.160377
6282	8.830274	-1.410378	-4.303447	-0.005917	-0.002316	-0.003892	-0.811664	0.082107	0.070242	-0.505192	-0.121208	0.839322	-0.160090
6283	8.767574	-1.414719	-4.308376	-0.018768	-0.018862	-0.003905	-0.811248	0.082504	0.070681	-0.504878	-0.121059	0.839615	-0.159652
6284	8.714726	-1.404868	-4.291845	-0.014639	-0.005136	0.012588	-0.810693	0.083034	0.071266	-0.504766	-0.120433	0.839823	-0.159386
6285	8.762850	-1.375828	-4.312776	-0.020106	-0.005163	0.013509	-0.809578	0.083272	0.071828	-0.504631	-0.119935	0.840024	-0.159133
6286	8.656500	-1.389126	-4.349944	-0.000188	-0.012168	0.006192	-0.812777	0.083562	0.072713	-0.504384	-0.119598	0.840238	-0.159037
