# Supplementary material for: Identification of Haptic Based Guiding Using Hard Reins
Source: PLoS One. 2015 Jul 22;10(7):e0132020. doi: 10.1371/journal.pone.0132020 (PMC4511788; doi:10.1371/journal.pone.0132020)
Supplement: S8 File — (ZIP) [file pone.0132020.s008.zip › Exp2_MotionData1/Subject2/path1/T1/gh1.txt]

// Start Time: 0
// Sample rate: 25.0Hz
// Scenario: 4.9
// Firmware Version: 2.6.1
Counter	Acc_X	Acc_Y	Acc_Z	Gyr_X	Gyr_Y	Gyr_Z	Mag_X	Mag_Y	Mag_Z	Quat_w	Quat_x	Quat_y	Quat_z
5445	2.305963	-8.030482	-5.129217	-0.041502	-0.005217	0.006141	-0.012228	0.653404	0.555860	0.296290	-0.704983	0.517069	-0.384514
5446	2.370930	-8.006600	-5.219501	-0.022249	-0.005189	0.002549	-0.012889	0.653140	0.555996	0.296217	-0.705136	0.517172	-0.384151
5447	2.298444	-7.972994	-5.200500	0.054848	0.008565	-0.008161	-0.011566	0.652582	0.556378	0.296905	-0.704838	0.516674	-0.384837
5448	2.317891	-8.006659	-5.205593	-0.011766	0.010350	0.002576	-0.012224	0.653261	0.555206	0.296821	-0.704811	0.516787	-0.384800
5449	2.317846	-7.997025	-5.203057	-0.018860	0.022242	0.009905	-0.012749	0.653531	0.554295	0.296470	-0.704658	0.517190	-0.384809
5450	2.370577	-7.932016	-5.220859	0.014611	0.013089	-0.013908	-0.012487	0.653804	0.554555	0.296603	-0.704623	0.516883	-0.385181
5451	2.353546	-7.900868	-5.249389	-0.003034	0.020407	-0.003859	-0.011694	0.654744	0.553895	0.296384	-0.704532	0.516961	-0.385412
5452	2.384877	-7.895803	-5.193810	-0.024066	0.007606	0.002515	-0.013019	0.654085	0.554821	0.296154	-0.704599	0.517152	-0.385210
5453	2.431068	-7.977612	-5.220933	0.031147	0.013148	-0.000899	-0.013146	0.653807	0.554168	0.296509	-0.704329	0.516966	-0.385680
5454	2.366129	-8.011456	-5.229216	-0.010028	0.005796	0.004440	-0.010903	0.654605	0.554542	0.296511	-0.704308	0.517063	-0.385586
5455	2.312886	-7.965549	-5.142645	-0.062629	0.000265	0.013406	-0.011697	0.652445	0.556117	0.295791	-0.704545	0.517724	-0.384820
5456	2.382815	-7.973086	-5.276536	-0.013466	-0.001536	-0.004795	-0.012620	0.652450	0.555601	0.295747	-0.704693	0.517678	-0.384643
5457	2.274157	-7.934445	-5.171379	-0.001303	0.009443	0.003548	-0.012747	0.652170	0.554818	0.295721	-0.704598	0.517782	-0.384699
5458	2.351959	-8.074046	-5.230227	-0.029224	-0.001544	0.002511	-0.012356	0.652042	0.556122	0.295513	-0.704766	0.517957	-0.384314
5459	2.327233	-7.944176	-5.233437	-0.015362	0.014932	0.007163	-0.011821	0.652295	0.554679	0.295262	-0.704673	0.518251	-0.384281
5460	2.324592	-7.896106	-5.247191	-0.015537	0.020452	0.020995	-0.011296	0.651212	0.556244	0.295161	-0.704400	0.518711	-0.384239
5461	2.303313	-7.985196	-5.253441	-0.017058	0.010349	0.003471	-0.011027	0.649031	0.556895	0.294906	-0.704391	0.518938	-0.384145
5462	2.278869	-7.915547	-5.276699	-0.020674	0.011274	0.009908	-0.013138	0.648505	0.556519	0.294742	-0.704331	0.519230	-0.383986
5463	2.389840	-7.929826	-5.295069	-0.022318	0.009438	0.000678	-0.011954	0.649180	0.557164	0.294399	-0.704389	0.519454	-0.383841
5464	2.274093	-7.925165	-5.272077	-0.013616	0.014922	0.004401	-0.012217	0.648638	0.557296	0.294255	-0.704319	0.519632	-0.383838
5465	2.322766	-8.021365	-5.287376	-0.020519	0.007601	0.000692	-0.011432	0.649323	0.558337	0.293960	-0.704380	0.519830	-0.383683
5466	2.370488	-7.917965	-5.333494	-0.053048	0.009424	0.007905	-0.013268	0.646603	0.557435	0.293343	-0.704546	0.520330	-0.383173
5467	2.317697	-7.965753	-5.205020	-0.034523	0.034988	-0.003117	-0.012336	0.644412	0.557819	0.292535	-0.704518	0.520742	-0.383283
5468	2.317615	-7.948959	-5.219190	-0.024154	0.014932	0.011733	-0.012615	0.646883	0.558868	0.292299	-0.704433	0.521103	-0.383127
5469	2.332341	-8.004305	-5.229431	-0.014494	0.013117	0.011788	-0.011548	0.644141	0.558989	0.292120	-0.704299	0.521441	-0.383051
5470	2.279254	-7.997391	-5.287446	0.007302	0.005842	0.018368	-0.012077	0.645097	0.558340	0.292472	-0.704030	0.521602	-0.383057
5471	2.288574	-7.927476	-5.252769	-0.006607	0.003968	0.006299	-0.012082	0.644837	0.559648	0.292463	-0.703977	0.521747	-0.382965
5472	2.334214	-7.896497	-5.367140	0.052844	0.029635	0.004717	-0.013146	0.645402	0.560310	0.293102	-0.703401	0.521506	-0.383860
5473	2.361051	-7.963867	-5.382239	0.042418	0.038752	-0.000883	-0.012620	0.646893	0.559784	0.293360	-0.702869	0.521378	-0.384810
5474	2.321887	-7.833517	-5.236736	-0.010172	0.013111	0.007187	-0.013276	0.646890	0.558743	0.293306	-0.702764	0.521558	-0.384801
5475	2.321957	-7.850541	-5.289789	0.003845	0.016779	0.004485	-0.014075	0.646909	0.559795	0.293288	-0.702571	0.521674	-0.385008
5476	2.394831	-7.968545	-5.362784	0.000586	0.005775	-0.013963	-0.016054	0.647466	0.558635	0.293296	-0.702677	0.521434	-0.385134
5477	2.389732	-7.910888	-5.386029	0.000400	0.020433	-0.001069	-0.014201	0.645816	0.559534	0.293141	-0.702535	0.521524	-0.385391
5478	2.346652	-7.973126	-5.267271	-0.011672	0.005757	-0.010337	-0.013671	0.645942	0.559138	0.293007	-0.702678	0.521426	-0.385365
5479	2.279147	-7.973214	-5.253499	-0.030973	0.010304	-0.006753	-0.015255	0.645142	0.559281	0.292477	-0.702857	0.521616	-0.385184
5480	2.302916	-7.900962	-5.247462	-0.018784	0.005762	-0.002995	-0.015528	0.647060	0.559546	0.292298	-0.702962	0.521679	-0.385042
5481	2.360773	-7.906224	-5.412642	0.030169	0.014975	-0.002757	-0.015790	0.647058	0.559025	0.292607	-0.702707	0.521482	-0.385539
5482	2.346555	-7.956612	-5.363067	0.013585	0.027741	-0.004705	-0.014604	0.647866	0.559277	0.292641	-0.702472	0.521398	-0.386053
5483	2.322612	-7.987572	-5.255695	-0.004662	0.014897	-0.011238	-0.014866	0.647863	0.558625	0.292398	-0.702511	0.521350	-0.386233
5484	2.346196	-7.876894	-5.270727	0.000489	0.014919	-0.007525	-0.015652	0.647316	0.557716	0.292359	-0.702480	0.521255	-0.386448
5485	2.409142	-7.929507	-5.213262	0.011025	0.013114	-0.004696	-0.016590	0.649248	0.558640	0.292402	-0.702371	0.521167	-0.386730
5486	2.370743	-7.968184	-5.242970	0.028564	0.020431	-0.008309	-0.015919	0.647323	0.558110	0.292695	-0.702142	0.520875	-0.387319
5487	2.399812	-7.996991	-5.240702	-0.011654	0.007593	-0.009413	-0.016183	0.648411	0.557328	0.292440	-0.702257	0.520864	-0.387316
5488	2.423504	-7.910483	-5.287281	-0.013555	0.005795	-0.000194	-0.015397	0.648415	0.558630	0.292357	-0.702303	0.520926	-0.387213
5489	2.389678	-7.890948	-5.184094	0.033873	0.003058	-0.013797	-0.015127	0.648945	0.557320	0.292751	-0.702232	0.520475	-0.387649
5490	2.341482	-7.895833	-5.177411	0.010094	0.003975	0.000846	-0.016447	0.647600	0.557853	0.293025	-0.702142	0.520359	-0.387762
5491	2.341702	-7.949337	-5.343805	-0.006643	-0.008803	0.010015	-0.015271	0.652493	0.556931	0.293159	-0.702153	0.520488	-0.387467
5492	2.394977	-7.997256	-5.315172	-0.001103	-0.001546	-0.015805	-0.015934	0.651284	0.558112	0.293205	-0.702346	0.520191	-0.387482
5493	2.295431	-7.850685	-5.316446	0.009969	-0.005146	0.006395	-0.015932	0.651281	0.557851	0.293506	-0.702271	0.520162	-0.387429
5494	2.341689	-7.944336	-5.288520	0.000481	-0.005172	-0.001030	-0.015403	0.651409	0.557585	0.293726	-0.702327	0.520041	-0.387324
5495	2.346192	-7.876968	-5.292334	-0.029251	-0.007047	-0.007641	-0.014868	0.650849	0.556796	0.293385	-0.702644	0.520108	-0.386915
5496	2.312518	-7.891252	-5.228031	-0.011779	0.005769	-0.002960	-0.015134	0.649906	0.557844	0.293304	-0.702707	0.520120	-0.386847
5497	2.336977	-7.968482	-5.310508	-0.009928	0.003017	-0.011246	-0.014868	0.650308	0.557319	0.293104	-0.702872	0.520046	-0.386799
5498	2.372773	-7.886252	-5.208193	-0.036332	0.007592	0.002452	-0.016057	0.649371	0.557851	0.292699	-0.703008	0.520334	-0.386471
5499	2.423712	-7.953729	-5.268681	-0.017068	0.017677	0.002540	-0.014997	0.649354	0.557450	0.292350	-0.702956	0.520595	-0.386476
5500	2.385336	-7.997210	-5.296056	-0.006481	0.016752	-0.004787	-0.014866	0.649082	0.557710	0.292215	-0.702923	0.520603	-0.386629
5501	2.361011	-7.943673	-5.105879	-0.024021	0.002116	0.004370	-0.015526	0.648139	0.558238	0.291947	-0.703012	0.520852	-0.386335
5502	2.373410	-8.021017	-5.214879	-0.006493	0.002139	0.002619	-0.014999	0.648409	0.558496	0.292021	-0.703014	0.520879	-0.386238
5503	2.380571	-8.011878	-5.361124	-0.007234	-0.007036	-0.015827	-0.013678	0.649346	0.558093	0.291930	-0.703286	0.520659	-0.386108
5504	2.351304	-7.937007	-5.261920	0.003065	-0.008811	0.004525	-0.014869	0.649902	0.557711	0.292267	-0.703297	0.520575	-0.385946
5505	2.322059	-7.869577	-5.227638	0.042578	-0.001504	-0.011903	-0.014472	0.649492	0.558100	0.292851	-0.703194	0.520058	-0.386389
5506	2.336293	-7.824142	-5.318093	0.010943	-0.012476	-0.003741	-0.015005	0.651674	0.557190	0.293273	-0.703273	0.519775	-0.386305
5507	2.356369	-7.992702	-5.368283	0.014481	-0.001493	-0.000961	-0.013678	0.651242	0.556525	0.293545	-0.703222	0.519630	-0.386388
5508	2.380310	-7.956511	-5.353148	-0.009774	-0.010722	-0.026912	-0.015132	0.650987	0.556667	0.293477	-0.703649	0.519192	-0.386250
5509	2.307561	-7.862363	-5.220470	-0.006432	-0.008872	-0.012141	-0.014348	0.653573	0.556662	0.293444	-0.703895	0.519008	-0.386075
5510	2.308439	-8.055476	-5.403220	-0.010756	0.009403	-0.015871	-0.015270	0.653170	0.556277	0.293239	-0.704058	0.518850	-0.386145
5511	2.327515	-8.012257	-5.440846	0.007739	0.020354	-0.032407	-0.014862	0.651244	0.555357	0.292950	-0.704208	0.518443	-0.386639
5512	2.422684	-7.731996	-5.159951	-0.010001	0.029519	-0.014066	-0.016455	0.652495	0.555763	0.292560	-0.704191	0.518423	-0.386990
5513	2.364527	-7.659031	-4.897798	0.031848	0.027767	0.008289	-0.016855	0.654404	0.554983	0.292843	-0.703717	0.518445	-0.387607
5514	2.365328	-7.837855	-5.123560	0.000368	0.002161	0.010026	-0.016850	0.653310	0.554851	0.293070	-0.703602	0.518525	-0.387540
5515	2.409774	-8.064370	-5.248756	-0.038050	-0.005181	0.009857	-0.015798	0.653580	0.555758	0.292725	-0.703775	0.518916	-0.386961
5516	2.398837	-7.795239	-5.345912	-0.017271	-0.001483	0.013636	-0.015266	0.652753	0.555623	0.292769	-0.703754	0.519161	-0.386637
5517	2.395848	-8.180013	-5.284118	-0.037932	-0.016163	0.004343	-0.014735	0.652338	0.555618	0.292496	-0.704069	0.519410	-0.385936
5518	2.438707	-8.064279	-5.238883	0.021616	-0.001494	-0.004612	-0.014862	0.651109	0.555488	0.292946	-0.704009	0.519098	-0.386123
5519	2.360251	-7.785018	-5.149274	-0.055712	-0.008857	0.013448	-0.013275	0.651361	0.555214	0.292416	-0.704275	0.519654	-0.385292
5520	2.293963	-8.050447	-5.331264	0.010957	-0.010631	0.006418	-0.013283	0.651920	0.556522	0.292897	-0.704234	0.519525	-0.385174
5521	2.192453	-7.997673	-5.319468	-0.008212	-0.008872	-0.006609	-0.014204	0.651920	0.555483	0.292894	-0.704433	0.519429	-0.384943
5522	2.283934	-7.968622	-5.320608	0.003050	0.007629	0.002654	-0.013287	0.653284	0.556261	0.293045	-0.704337	0.519415	-0.385023
5523	2.268970	-7.857472	-5.175148	0.019675	0.003980	0.002736	-0.013548	0.651652	0.556655	0.293379	-0.704177	0.519309	-0.385204
5524	2.269209	-7.908003	-5.175855	0.056574	0.003992	-0.008150	-0.012750	0.653126	0.554818	0.294238	-0.703906	0.518709	-0.385851
5525	2.468011	-8.146328	-5.326184	0.047948	0.011321	-0.011875	-0.014078	0.654371	0.554829	0.294782	-0.703673	0.518221	-0.386516
5526	2.404613	-7.992136	-5.230987	0.061892	0.013150	-0.011818	-0.014605	0.656000	0.553265	0.295592	-0.703337	0.517580	-0.387368
5527	2.399544	-7.936532	-5.151032	0.024990	0.007658	0.002766	-0.016188	0.657094	0.551709	0.295960	-0.703113	0.517454	-0.387661
5528	2.399436	-7.909743	-5.057032	-0.020503	0.005774	0.002536	-0.013952	0.659669	0.552215	0.295799	-0.703173	0.517607	-0.387470
5529	2.312385	-7.862312	-5.208421	-0.020541	0.005759	-0.003006	-0.015270	0.658592	0.552226	0.295501	-0.703293	0.517742	-0.387301
5530	2.322424	-7.946576	-5.228714	0.042634	-0.012472	-0.011882	-0.015007	0.658455	0.552485	0.296303	-0.703268	0.517098	-0.387593
5531	2.293947	-8.050742	-5.417693	0.098678	-0.001450	-0.017146	-0.014997	0.658706	0.550393	0.297648	-0.702885	0.516066	-0.388632
5532	2.361472	-8.050293	-5.325831	-0.043175	0.003905	-0.008642	-0.014606	0.660611	0.550129	0.297100	-0.703209	0.516229	-0.388248
5533	2.312661	-7.919995	-5.190022	-0.025706	0.003911	-0.007641	-0.013946	0.659928	0.550777	0.296714	-0.703426	0.516328	-0.388017
5534	2.334669	-7.987523	-5.248380	0.004094	0.022217	-0.012128	-0.013937	0.659505	0.549469	0.296614	-0.703363	0.516184	-0.388400
5535	2.322259	-7.910367	-5.194599	-0.035470	0.027690	0.002425	-0.013682	0.659654	0.551036	0.295923	-0.703351	0.516642	-0.388340
5536	2.332773	-8.093122	-5.168256	-0.056365	0.013960	0.004195	-0.014474	0.656950	0.552872	0.295185	-0.703540	0.517149	-0.387885
5537	2.351927	-8.061539	-5.090813	-0.020373	0.005751	-0.003918	-0.015002	0.656006	0.553399	0.294891	-0.703672	0.517267	-0.387710
5538	2.382990	-8.006477	-5.190578	-0.020387	0.002096	-0.008527	-0.014869	0.657900	0.551830	0.294683	-0.703873	0.517244	-0.387534
5539	2.366229	-8.030541	-5.181469	-0.037969	0.016715	-0.001255	-0.012892	0.657077	0.553644	0.294052	-0.703996	0.517599	-0.387317
5540	2.438281	-7.967488	-5.079085	-0.044959	0.002093	0.000576	-0.013812	0.656534	0.552997	0.293569	-0.704248	0.517893	-0.386832
5541	2.429078	-8.064019	-5.157346	-0.050232	-0.012517	0.007038	-0.013282	0.654628	0.554169	0.293131	-0.704579	0.518286	-0.386035
5542	2.366361	-8.059498	-5.205881	-0.013481	-0.018882	0.006309	-0.013551	0.655453	0.554433	0.293353	-0.704747	0.518294	-0.385547
5543	2.399824	-7.996769	-5.175881	-0.013459	-0.008839	0.000754	-0.013018	0.653542	0.555082	0.293349	-0.704897	0.518335	-0.385222
5544	2.341864	-7.977727	-5.202562	0.032087	0.002154	-0.006418	-0.013281	0.654491	0.554169	0.293898	-0.704769	0.517934	-0.385577
5545	2.288655	-7.944304	-5.248203	0.021574	0.005784	-0.010172	-0.012218	0.654469	0.553114	0.294157	-0.704713	0.517634	-0.385883
5546	2.331871	-7.908336	-5.309712	0.007495	0.013099	-0.007485	-0.012755	0.654763	0.554557	0.294238	-0.704657	0.517471	-0.386143
5547	2.317799	-7.992657	-5.332633	0.003883	0.014958	0.007264	-0.014332	0.653948	0.553262	0.294288	-0.704456	0.517608	-0.386288
5548	2.365959	-7.977966	-5.286364	-0.034581	0.024048	0.002441	-0.013411	0.654489	0.553778	0.293738	-0.704458	0.517975	-0.386209
5549	2.346604	-7.958312	-5.156633	-0.034375	-0.004331	-0.011361	-0.013162	0.654515	0.556653	0.293306	-0.704823	0.518032	-0.385796
5550	2.366030	-7.992346	-5.269761	0.019751	0.013129	-0.000958	-0.012622	0.652996	0.555602	0.293610	-0.704627	0.517866	-0.386146
5551	2.360973	-7.939131	-5.185038	-0.051949	-0.001592	-0.006840	-0.013404	0.652577	0.553777	0.292937	-0.705027	0.518137	-0.385563
5552	2.433314	-7.938788	-5.126742	-0.027497	-0.005191	0.002521	-0.014729	0.651783	0.554833	0.292790	-0.705212	0.518280	-0.385145
5553	2.355953	-7.898317	-5.208519	0.010954	-0.005154	0.002711	-0.013148	0.653267	0.554821	0.293113	-0.705169	0.518179	-0.385113
5554	2.334499	-7.954033	-5.305527	0.012650	0.004000	0.006401	-0.013936	0.652183	0.554697	0.293469	-0.705009	0.518118	-0.385217
5555	2.305404	-7.920470	-5.324533	0.025007	0.014027	-0.008321	-0.013155	0.653824	0.555868	0.293707	-0.704851	0.517866	-0.385662
5556	2.302492	-7.814601	-5.323076	-0.041602	0.007566	-0.004962	-0.012361	0.653542	0.555861	0.293174	-0.705101	0.518083	-0.385320
5557	2.395240	-8.055185	-5.368797	0.011030	0.017691	-0.004696	-0.012887	0.652458	0.556127	0.293204	-0.704962	0.518012	-0.385648
5558	2.353734	-7.934021	-5.093809	0.011061	0.016752	-0.004705	-0.013150	0.652188	0.556129	0.293319	-0.704827	0.517883	-0.385980
5559	2.433496	-7.977287	-5.127280	-0.030911	-0.007040	-0.003952	-0.013682	0.653014	0.556133	0.293020	-0.705113	0.517999	-0.385527
5560	2.448152	-8.023469	-5.271831	-0.009819	-0.001552	-0.015847	-0.012884	0.652723	0.555342	0.292945	-0.705360	0.517764	-0.385449
5561	2.256916	-7.860100	-5.232914	0.007628	-0.005226	-0.019460	-0.013414	0.653274	0.555216	0.293054	-0.705567	0.517375	-0.385510
5562	2.462160	-7.927240	-5.284755	0.012771	0.000334	-0.004665	-0.011162	0.652427	0.554936	0.293365	-0.705551	0.517133	-0.385627
5563	2.312353	-7.862903	-5.381277	0.047709	0.002181	-0.006344	-0.011695	0.654203	0.554418	0.294058	-0.705331	0.516665	-0.386129
5564	2.331780	-7.889086	-5.309443	-0.017209	0.009465	0.011775	-0.012751	0.654753	0.553642	0.293976	-0.705247	0.516944	-0.385970
5565	2.365774	-7.934276	-5.175323	0.007497	0.007629	-0.000093	-0.012750	0.654210	0.553903	0.294094	-0.705157	0.516907	-0.386095
5566	2.418841	-7.944188	-5.290198	-0.024114	-0.001508	0.008071	-0.013544	0.654492	0.553910	0.293999	-0.705238	0.517123	-0.385731
5567	2.510651	-7.982305	-5.232260	-0.059010	-0.007036	0.002370	-0.012219	0.653385	0.554029	0.293341	-0.705624	0.517549	-0.384953
5568	2.303527	-8.025724	-5.143577	0.046248	-0.000611	-0.017417	-0.013413	0.653272	0.554954	0.294035	-0.705548	0.516866	-0.385479
5569	2.380677	-8.030841	-5.277366	0.021654	-0.005173	-0.011992	-0.011961	0.654752	0.554420	0.294391	-0.705594	0.516476	-0.385646
5570	2.429215	-8.098125	-5.280257	-0.030831	0.002087	-0.012264	-0.011955	0.654875	0.553112	0.294010	-0.705900	0.516473	-0.385381
5571	2.360640	-7.872036	-5.265723	0.063607	0.024101	-0.018294	-0.014207	0.655994	0.553131	0.294607	-0.705538	0.515843	-0.386432
5572	2.341349	-7.861637	-5.028091	0.063493	0.013168	0.002945	-0.013945	0.657079	0.552737	0.295558	-0.705042	0.515394	-0.387209
5573	2.491704	-8.054547	-5.238251	0.049641	-0.012422	-0.004451	-0.013288	0.659655	0.551556	0.296439	-0.704898	0.514849	-0.387522
5574	2.462665	-8.035651	-5.324681	0.062021	-0.005142	-0.022859	-0.013816	0.660472	0.550776	0.297358	-0.704817	0.513936	-0.388176
5575	2.287990	-7.804842	-5.275061	0.033844	0.009430	-0.021197	-0.014867	0.661284	0.548823	0.297655	-0.704771	0.513409	-0.388730
5576	2.353021	-7.792843	-5.322299	-0.022363	0.002116	-0.003010	-0.014202	0.660864	0.548556	0.297463	-0.704929	0.513476	-0.388501
5577	2.461826	-7.862765	-5.427894	-0.003897	0.002140	-0.010291	-0.013544	0.660320	0.549466	0.297375	-0.705055	0.513357	-0.388496
5578	2.459458	-7.861965	-5.192639	0.003834	0.000365	0.013744	-0.013823	0.662656	0.550646	0.297699	-0.704898	0.513449	-0.388413
5579	2.380111	-7.899985	-5.006661	-0.055593	-0.008866	0.013454	-0.013547	0.659377	0.550773	0.297176	-0.705172	0.514002	-0.387584
5580	2.366371	-8.059300	-5.148263	-0.084331	-0.011662	0.002246	-0.011704	0.658829	0.552720	0.296290	-0.705749	0.514542	-0.386493
5581	2.211859	-8.016366	-5.168308	-0.067835	-0.001592	0.009690	-0.013683	0.656946	0.553389	0.295500	-0.706076	0.515175	-0.385656
5582	2.390626	-8.087978	-5.105226	-0.031729	0.005742	-0.004895	-0.012757	0.656120	0.553773	0.295121	-0.706279	0.515311	-0.385394
5583	2.380789	-8.049704	-5.164798	0.020645	0.013138	0.004586	-0.012888	0.655984	0.553644	0.295395	-0.706019	0.515273	-0.385711
5584	2.351286	-7.929476	-5.170589	0.039000	0.018626	-0.000874	-0.013544	0.657067	0.551949	0.295914	-0.705664	0.514994	-0.386334
5585	2.499120	-8.092999	-5.229119	-0.022254	0.017687	0.006215	-0.014075	0.657619	0.551954	0.295546	-0.705604	0.515337	-0.386268
5586	2.554289	-8.035351	-5.290213	0.014488	0.024128	0.002699	-0.013277	0.657330	0.551293	0.295691	-0.705316	0.515328	-0.386695
5587	2.428846	-8.010737	-5.055773	0.027784	0.009462	-0.006448	-0.013811	0.658429	0.551298	0.296010	-0.705152	0.515057	-0.387111
5588	2.419249	-8.020366	-5.051196	0.048991	-0.000617	-0.024783	-0.013679	0.658564	0.551297	0.296684	-0.705133	0.514246	-0.387707
5589	2.380627	-8.016058	-5.176331	0.049722	0.000325	-0.015552	-0.015000	0.659254	0.550524	0.297337	-0.705001	0.513621	-0.388276
5590	2.477789	-8.180471	-5.465810	0.123304	0.022349	-0.024427	-0.015401	0.662521	0.548959	0.298824	-0.704354	0.512372	-0.389955
5591	2.284724	-8.126693	-5.106758	0.245877	0.060815	-0.023880	-0.016458	0.668766	0.544132	0.301555	-0.702654	0.510451	-0.393424
5592	2.366346	-8.054538	-5.162600	0.245779	0.069067	-0.020202	-0.018179	0.674889	0.539964	0.304310	-0.700837	0.508562	-0.396972
5593	2.363959	-8.054099	-5.032980	0.238691	0.088270	-0.009194	-0.018978	0.681552	0.536181	0.306762	-0.698780	0.507045	-0.400636
5594	2.502302	-8.240955	-4.873465	0.203833	0.093726	-0.007521	-0.020705	0.686602	0.533974	0.308766	-0.696861	0.505794	-0.404006
5595	2.470327	-8.100941	-4.720557	0.231966	0.090964	-0.022150	-0.022418	0.691625	0.529020	0.310975	-0.694921	0.504140	-0.407703
5596	2.477584	-8.095226	-4.461137	0.126000	0.051582	-0.002326	-0.024790	0.695701	0.524334	0.312354	-0.693751	0.503317	-0.409655
5597	2.651523	-8.174807	-4.614273	0.211031	0.057162	-0.014812	-0.024784	0.699486	0.520412	0.314655	-0.692117	0.501708	-0.412621
5598	2.631892	-8.105304	-4.683101	0.512146	0.079402	-0.024399	-0.027956	0.706703	0.514818	0.320896	-0.688458	0.497534	-0.418941
5599	2.672052	-8.437045	-4.617759	0.815190	0.117195	-0.025675	-0.029666	0.721343	0.502022	0.330750	-0.682421	0.491010	-0.428736
5600	2.634327	-8.586185	-3.880798	1.111366	0.171369	-0.028876	-0.032031	0.743299	0.482697	0.344067	-0.673724	0.482010	-0.442017
5601	2.418864	-8.895941	-3.570265	0.945302	0.187578	-0.029739	-0.037694	0.767717	0.459999	0.354737	-0.665739	0.474418	-0.453740
5602	2.643853	-9.043523	-3.234142	0.721445	0.185515	-0.029012	-0.041505	0.782625	0.444343	0.362445	-0.659153	0.468654	-0.463156
5603	2.554697	-9.037494	-2.826776	0.616769	0.167027	-0.049825	-0.043994	0.794534	0.430768	0.368602	-0.653563	0.463408	-0.471424
5604	2.777287	-9.190115	-2.555563	0.806062	0.152623	-0.048832	-0.048182	0.807239	0.412892	0.377380	-0.646565	0.456130	-0.481127
5605	2.738548	-9.148705	-2.384897	1.247266	0.185975	-0.053114	-0.049986	0.825736	0.389768	0.391265	-0.635656	0.444646	-0.495120
5606	2.709253	-9.058649	-2.067019	1.252486	0.196943	-0.044808	-0.056796	0.847236	0.360800	0.405028	-0.624119	0.432966	-0.508889
5607	2.835953	-9.300667	-1.144974	1.177670	0.194076	-0.041485	-0.062526	0.865563	0.329992	0.417596	-0.612800	0.421845	-0.521667
5608	2.773544	-9.353246	-1.004655	0.857306	0.158093	-0.030133	-0.061658	0.879774	0.304621	0.426560	-0.604176	0.413665	-0.530941
5609	2.913269	-9.307910	-0.493773	0.778724	0.139714	-0.029583	-0.063850	0.891075	0.285289	0.434536	-0.596231	0.406101	-0.539231
5610	2.882475	-9.412943	-0.231460	0.857637	0.116025	-0.024531	-0.066021	0.899896	0.263733	0.443657	-0.587660	0.397381	-0.547642
5611	3.000481	-9.381127	-0.143489	0.857787	0.105956	-0.035587	-0.069374	0.908441	0.240617	0.452524	-0.579096	0.388364	-0.555917
5612	2.869539	-9.193714	0.558913	0.822877	0.079365	-0.028362	-0.070882	0.916573	0.219186	0.461223	-0.570930	0.379424	-0.563337
5613	2.830822	-9.154512	0.787164	0.719754	0.061844	-0.037170	-0.070544	0.925777	0.197871	0.468592	-0.563824	0.371324	-0.569773
5614	2.932384	-9.211555	0.933753	0.745995	0.046374	-0.023164	-0.072451	0.930799	0.179057	0.476511	-0.556439	0.362819	-0.575913
5615	2.869286	-9.114613	1.174590	0.789708	0.044590	-0.014644	-0.073297	0.937160	0.158796	0.484830	-0.548444	0.353836	-0.582193
5616	2.897894	-9.021081	1.771535	0.870384	0.013584	-0.007738	-0.074503	0.939113	0.134483	0.494273	-0.539838	0.343563	-0.588416
5617	2.879261	-9.155522	1.870303	0.763489	0.014424	0.013873	-0.074934	0.942991	0.112256	0.502608	-0.531965	0.334717	-0.593602
5618	3.043842	-9.274302	2.220671	0.536148	0.013253	0.010886	-0.072216	0.948103	0.094059	0.508487	-0.526339	0.328437	-0.597107
5619	2.954598	-9.264694	2.267986	0.437989	-0.014247	0.027039	-0.071497	0.949745	0.081630	0.513577	-0.521860	0.323214	-0.599528
5620	2.794272	-9.004594	2.430982	0.786299	-0.023044	0.025104	-0.070359	0.951606	0.064359	0.522325	-0.513853	0.313631	-0.603959
5621	2.738297	-8.878268	2.816339	1.056052	-0.028289	0.017237	-0.070758	0.953524	0.037423	0.533535	-0.502941	0.300564	-0.609961
5622	2.665276	-8.723736	3.017080	1.054119	-0.035581	0.034761	-0.070217	0.952964	0.009564	0.544803	-0.491824	0.287469	-0.615354
5623	2.892484	-8.822515	3.550763	1.047338	-0.025531	0.039333	-0.067818	0.952911	-0.020011	0.555708	-0.480391	0.274499	-0.620535
5624	2.848478	-8.682056	3.840403	0.926601	-0.021129	0.035011	-0.066482	0.952338	-0.048270	0.565217	-0.470100	0.262904	-0.624834
5625	2.722192	-8.484655	3.942821	0.874815	-0.004748	0.038399	-0.066742	0.950176	-0.073378	0.573953	-0.459996	0.252111	-0.628826
5626	2.897829	-8.386359	4.440376	1.052986	0.015451	0.002351	-0.068170	0.944187	-0.100047	0.583598	-0.447614	0.238870	-0.634032
5627	2.748652	-7.931044	4.690238	1.221567	0.008339	0.021642	-0.066797	0.938254	-0.131578	0.594680	-0.433016	0.223470	-0.639464
5628	2.930860	-7.698445	5.055301	1.332895	0.041319	0.003689	-0.065015	0.931209	-0.164682	0.606004	-0.416481	0.206723	-0.645421
5629	2.750119	-7.179219	5.718679	1.546393	0.061589	0.002853	-0.063974	0.918782	-0.204059	0.618451	-0.396737	0.187295	-0.651950
5630	2.765033	-6.749696	6.070539	1.481472	0.059685	0.007117	-0.063967	0.902525	-0.245130	0.629919	-0.377449	0.168548	-0.657515
5631	2.840283	-6.839535	6.492499	1.327480	0.088771	0.018292	-0.065023	0.883579	-0.283317	0.639725	-0.359362	0.152135	-0.662167
5632	2.877432	-6.509929	7.164854	1.137470	0.128760	0.026474	-0.064527	0.866719	-0.316023	0.647799	-0.342938	0.138721	-0.665963
5633	2.701684	-6.037257	7.580358	0.795254	0.150222	0.006215	-0.059343	0.853606	-0.337518	0.652904	-0.330556	0.129930	-0.669004
5634	2.725824	-6.047121	7.496421	0.471382	0.185505	-0.001014	-0.057389	0.845520	-0.351661	0.655630	-0.321916	0.125863	-0.671326
5635	2.637585	-5.746913	7.384576	0.377482	0.219213	-0.003405	-0.054672	0.839112	-0.361102	0.657504	-0.314004	0.123470	-0.673680
5636	2.614401	-5.431628	7.422391	0.490159	0.246763	0.000798	-0.051429	0.831348	-0.368978	0.660068	-0.304223	0.119944	-0.676293
5637	2.621121	-5.294533	8.106166	0.585001	0.213895	-0.007914	-0.048937	0.821068	-0.383389	0.663016	-0.293583	0.114613	-0.679031
5638	2.571852	-5.078523	7.976699	0.847349	0.194106	0.002663	-0.044720	0.810895	-0.398859	0.667606	-0.279672	0.105513	-0.681875
5639	2.180109	-4.823424	8.219089	0.803448	0.181206	0.007968	-0.040857	0.795083	-0.418645	0.671794	-0.266391	0.096811	-0.684366
5640	2.323214	-4.501257	8.061697	0.640259	0.153698	0.027480	-0.040466	0.782630	-0.434216	0.675341	-0.255617	0.090086	-0.685900
5641	2.262550	-4.396023	8.614760	0.496767	0.148032	0.035977	-0.036510	0.769336	-0.447985	0.678125	-0.246765	0.085245	-0.687013
5642	2.727616	-4.329145	8.903318	0.328422	0.131557	0.079460	-0.033125	0.760467	-0.456910	0.680717	-0.240370	0.082738	-0.687024
5643	2.604764	-4.853230	9.106079	0.479645	0.078609	0.054485	-0.029097	0.754065	-0.464269	0.683636	-0.232643	0.077255	-0.687423
5644	2.540433	-4.501738	9.201634	0.969759	0.057179	0.047750	-0.026833	0.737348	-0.480772	0.688687	-0.218488	0.064750	-0.688317
5645	2.393439	-3.498617	9.219133	0.985107	0.036133	0.033963	-0.025848	0.715001	-0.501715	0.693286	-0.204331	0.051585	-0.689161
5646	1.498381	-3.406509	8.530281	0.358426	0.024288	-0.012600	-0.026523	0.700679	-0.514270	0.694628	-0.199038	0.046765	-0.689701
5647	1.876479	-2.801451	8.638324	0.051522	0.017690	0.017218	-0.025701	0.696817	-0.517156	0.695080	-0.198037	0.046138	-0.689578
5648	1.589071	-2.706612	8.394504	0.047360	0.014133	0.067026	-0.024626	0.695959	-0.519780	0.696289	-0.197127	0.045778	-0.688641
5649	2.148046	-3.128381	8.569054	0.247027	0.009002	0.095772	-0.022751	0.692773	-0.522151	0.698594	-0.193439	0.042646	-0.687553
5650	1.831073	-3.387959	8.836131	0.235853	0.052774	0.090108	-0.020589	0.686150	-0.526356	0.700789	-0.189342	0.040323	-0.686599
5651	1.609098	-3.344331	9.057933	0.434770	0.056549	0.070792	-0.018435	0.680902	-0.529776	0.703379	-0.182368	0.035202	-0.686121
5652	1.654376	-2.734000	8.790839	0.548192	0.074965	0.062085	-0.016215	0.667658	-0.540524	0.706230	-0.173575	0.028793	-0.685771
5653	2.107760	-2.751841	8.938861	0.345206	0.082115	0.063831	-0.012562	0.656204	-0.548144	0.708280	-0.167492	0.025228	-0.685309
5654	1.850530	-2.892932	9.342594	0.308727	0.100256	0.052535	-0.009332	0.649821	-0.554581	0.710074	-0.161717	0.022424	-0.684938
5655	2.100046	-2.642992	9.110763	0.261170	0.118559	0.059650	-0.007163	0.642100	-0.559310	0.711705	-0.156326	0.020514	-0.684556
5656	1.972780	-2.730482	9.634094	0.189696	0.118403	0.051898	-0.001446	0.636961	-0.561451	0.713053	-0.151984	0.019596	-0.684159
5657	2.185408	-2.826203	9.663544	0.211776	0.111118	0.041882	0.000970	0.632390	-0.565134	0.714238	-0.147419	0.018201	-0.683959
5658	1.895646	-2.727681	9.794258	0.219896	0.094557	0.015167	0.004454	0.625483	-0.568958	0.715148	-0.142979	0.016421	-0.683996
5659	1.957000	-2.451275	9.671473	0.175850	0.058009	0.028834	0.004875	0.622449	-0.571448	0.716033	-0.139670	0.014719	-0.683792
5660	1.865102	-2.383363	9.882826	0.124255	0.030512	0.030452	0.006624	0.618303	-0.574341	0.716872	-0.137465	0.013376	-0.683388
5661	1.846564	-2.542245	9.870822	0.160173	-0.015122	0.041786	0.006918	0.613091	-0.576177	0.717890	-0.135386	0.010881	-0.682778
5662	1.686721	-2.398827	9.686490	0.100585	-0.049938	0.035990	0.006294	0.608415	-0.580097	0.718744	-0.134616	0.008723	-0.682063
5663	1.847668	-2.278592	9.572045	0.090069	-0.068209	0.030429	0.006566	0.607991	-0.581276	0.719416	-0.134281	0.006399	-0.681445
5664	1.791567	-2.149384	9.393284	0.107301	-0.066322	0.043428	0.004740	0.604031	-0.583225	0.720379	-0.133634	0.003935	-0.680574
5665	1.892002	-1.981328	9.226131	0.130735	-0.058944	0.048147	0.005025	0.601819	-0.585582	0.721384	-0.132594	0.001237	-0.679723
5666	1.682011	-1.928503	9.316137	0.110646	-0.059019	0.041574	0.000949	0.597753	-0.587120	0.722308	-0.131798	-0.001171	-0.678896
5667	1.806886	-1.827550	9.213090	0.075550	-0.048065	0.040457	0.001102	0.595135	-0.589215	0.723054	-0.131405	-0.002980	-0.678172
5668	1.807414	-1.927658	9.490169	0.087847	-0.035252	0.050653	0.002173	0.593606	-0.590663	0.724045	-0.130615	-0.004713	-0.677257
5669	1.999516	-1.763728	9.470254	0.061561	-0.024298	0.044043	0.000211	0.589790	-0.592088	0.724796	-0.130106	-0.005981	-0.676541
5670	1.882493	-1.994520	9.595560	-0.019354	-0.017192	0.009480	0.000740	0.590328	-0.592353	0.724941	-0.130619	-0.006107	-0.676286
5671	2.045738	-1.839714	9.738494	0.014811	-0.022632	0.005967	0.000089	0.588959	-0.593395	0.725052	-0.130768	-0.006818	-0.676131
5672	1.915196	-1.773146	9.579765	-0.007811	-0.031864	-0.018135	-0.000572	0.589237	-0.593651	0.724853	-0.131308	-0.007385	-0.676234
5673	2.011368	-1.725582	9.360469	-0.046361	-0.035545	-0.023858	-0.001502	0.590611	-0.593904	0.724395	-0.132517	-0.007538	-0.676487
5674	1.874164	-1.774075	9.332101	-0.043789	-0.028238	-0.019244	-0.002037	0.590901	-0.592854	0.724086	-0.133529	-0.007570	-0.676618
5675	1.709952	-1.719129	9.312133	-0.043024	-0.015454	-0.015577	-0.003627	0.592552	-0.593363	0.723756	-0.134412	-0.007450	-0.676798
5676	1.742099	-1.889981	9.288431	-0.102518	-0.042908	-0.005675	-0.005496	0.595048	-0.591777	0.723467	-0.136474	-0.006863	-0.676701
5677	1.833861	-1.918522	9.332099	-0.116557	-0.039239	0.001636	-0.005794	0.599997	-0.588896	0.723168	-0.138740	-0.006036	-0.676567
5678	2.153380	-2.182267	9.417806	0.055223	-0.016175	-0.001197	-0.007375	0.598918	-0.589276	0.723374	-0.138159	-0.007184	-0.676455
5679	2.224638	-2.460885	9.520193	0.071562	-0.031789	-0.037991	-0.007493	0.597401	-0.590845	0.723048	-0.137622	-0.008901	-0.676892
5680	2.337720	-2.423142	9.233698	0.005151	-0.009955	-0.064196	-0.008939	0.596723	-0.592010	0.722259	-0.137670	-0.009455	-0.677717
5681	2.134768	-2.332050	9.252286	0.001836	-0.010054	-0.090066	-0.011842	0.596745	-0.593164	0.721025	-0.137871	-0.010054	-0.678980
5682	1.969790	-2.121168	9.097661	0.034944	-0.013693	-0.093599	-0.013159	0.595798	-0.593677	0.719907	-0.137533	-0.011146	-0.680216
5683	2.036664	-1.986226	9.116982	-0.012383	-0.027438	-0.091976	-0.014342	0.594851	-0.594191	0.718599	-0.138182	-0.011799	-0.681456
5684	2.138949	-2.192118	9.359918	-0.031638	-0.042941	-0.068043	-0.017133	0.596401	-0.592598	0.717634	-0.139206	-0.012335	-0.682254
5685	2.291180	-2.264063	9.341124	0.047216	-0.035530	-0.071337	-0.018583	0.595595	-0.592848	0.716762	-0.139134	-0.013857	-0.683156
5686	2.020239	-2.066848	9.473397	0.013027	-0.024661	-0.077086	-0.019879	0.592847	-0.595978	0.715797	-0.139263	-0.014764	-0.684122
5687	2.292277	-1.990046	9.258554	-0.052643	-0.006421	-0.086667	-0.022542	0.594540	-0.593601	0.714441	-0.140226	-0.014542	-0.685346
5688	2.442643	-2.159155	9.675301	0.069374	0.011952	-0.097143	-0.023980	0.592625	-0.595552	0.713360	-0.139043	-0.015754	-0.686685
5689	2.213604	-2.188337	9.014971	0.033562	0.022805	-0.132410	-0.026091	0.592368	-0.596320	0.711614	-0.138377	-0.016421	-0.688612
5690	1.835731	-1.808160	9.237638	-0.076841	0.048185	-0.142274	-0.026888	0.593199	-0.596052	0.709510	-0.138762	-0.015232	-0.690731
5691	1.871473	-1.711230	9.416980	0.045685	0.044667	-0.137961	-0.029010	0.593776	-0.595380	0.707729	-0.137605	-0.015762	-0.692774
5692	1.977508	-1.698821	9.466157	0.054512	0.033712	-0.141588	-0.030311	0.591581	-0.597855	0.705981	-0.136324	-0.016590	-0.694789
5693	2.087831	-1.570689	9.579414	0.009530	0.019139	-0.106727	-0.031504	0.590786	-0.596800	0.704524	-0.136026	-0.016892	-0.696318
5694	2.296661	-1.882980	9.605792	0.104345	0.031124	-0.115471	-0.033084	0.590791	-0.598095	0.703263	-0.134086	-0.018382	-0.697929
5695	2.288208	-1.630818	9.470011	0.161096	0.035755	-0.120739	-0.033983	0.585870	-0.599528	0.702009	-0.131422	-0.020606	-0.699634
5696	2.189048	-1.563471	9.520444	-0.021369	0.044770	-0.084769	-0.035417	0.582321	-0.600957	0.700838	-0.131065	-0.020062	-0.700889
5697	2.107331	-1.619070	9.492495	-0.103769	-0.006459	-0.064804	-0.036744	0.583972	-0.601207	0.699647	-0.132728	-0.019024	-0.701795
5698	2.165125	-1.594053	9.738253	-0.091701	-0.035621	-0.033321	-0.037165	0.587684	-0.599240	0.698978	-0.134503	-0.018485	-0.702137
5699	1.950234	-1.547973	9.266362	0.117006	-0.042629	-0.004572	-0.039270	0.586060	-0.600139	0.699210	-0.133599	-0.020889	-0.702012
5700	2.140172	-1.431786	9.358589	0.100290	-0.038950	0.002722	-0.040439	0.583049	-0.602093	0.699552	-0.132749	-0.022995	-0.701766
5701	2.174450	-1.526676	9.734484	-0.025795	-0.064632	0.029811	-0.041374	0.584435	-0.601169	0.699873	-0.134157	-0.023613	-0.701157
5702	2.483443	-1.610517	9.664171	-0.095695	-0.073814	0.023951	-0.044024	0.585830	-0.601278	0.699970	-0.136548	-0.023400	-0.700606
5703	2.549789	-1.378053	9.353563	0.065109	-0.063548	0.024744	-0.043623	0.585140	-0.601543	0.700458	-0.136674	-0.025306	-0.700027
5704	2.544405	-1.257613	9.396014	0.169919	-0.041463	0.040001	-0.044792	0.581723	-0.603105	0.701512	-0.134898	-0.028317	-0.699201
5705	2.316007	-0.882504	9.456759	0.151936	-0.018605	0.063842	-0.046471	0.575834	-0.606625	0.702790	-0.133189	-0.030725	-0.698142
5706	1.983762	-0.979097	9.548330	-0.112795	-0.013357	0.106783	-0.044890	0.578268	-0.607290	0.704023	-0.135031	-0.029214	-0.696609
5707	2.073277	-1.551419	9.593953	0.016954	-0.002213	0.120374	-0.043578	0.578544	-0.605470	0.705744	-0.134993	-0.029341	-0.694868
5708	2.280068	-1.461848	8.929754	0.139372	-0.005692	0.106244	-0.042100	0.575500	-0.607706	0.707644	-0.133170	-0.031232	-0.693203
5709	2.430018	-1.536581	9.503865	0.124061	0.001535	0.087700	-0.041280	0.571643	-0.610069	0.709187	-0.131554	-0.032886	-0.691857
5710	2.302213	-1.532019	9.505136	0.102867	-0.007600	0.106060	-0.039281	0.569014	-0.611263	0.710971	-0.130272	-0.034299	-0.690198
5711	2.300358	-1.647358	9.551516	0.048795	0.001442	0.092857	-0.038339	0.567480	-0.613364	0.712381	-0.129732	-0.034892	-0.688815
5712	2.121461	-1.546756	9.522449	-0.018028	0.012365	0.112793	-0.037273	0.566504	-0.614158	0.713946	-0.129899	-0.034335	-0.687188
5713	2.406288	-1.623821	9.336774	-0.051299	0.012387	0.114488	-0.035305	0.569088	-0.612995	0.715397	-0.130653	-0.033330	-0.685585
5714	2.596127	-1.483300	9.508563	0.077441	0.032629	0.105878	-0.032921	0.567968	-0.613015	0.717120	-0.129169	-0.033808	-0.684040
5715	2.931273	-1.477055	9.732640	0.176341	0.047421	0.117441	-0.030907	0.564089	-0.616172	0.719200	-0.126208	-0.035433	-0.682325
5716	2.795399	-1.304803	9.522530	0.046478	0.063755	0.127821	-0.028112	0.561583	-0.617765	0.721149	-0.124760	-0.034987	-0.680554
5717	2.438084	-1.204660	9.462983	0.087124	0.065678	0.165845	-0.024270	0.560441	-0.618320	0.723650	-0.122877	-0.035030	-0.678237
5718	2.254941	-1.224239	9.473002	0.119233	0.085855	0.190888	-0.020678	0.556020	-0.619397	0.726626	-0.120120	-0.035094	-0.675540
5719	2.143638	-1.142858	9.413088	0.020927	0.094923	0.208826	-0.016167	0.554991	-0.621526	0.729544	-0.118825	-0.033716	-0.672689
5720	2.094813	-1.517746	9.577822	0.035323	0.080262	0.197862	-0.011671	0.555347	-0.621824	0.732379	-0.117361	-0.032710	-0.669909
5721	1.923536	-1.504181	9.422771	0.145885	0.067486	0.163366	-0.007144	0.550625	-0.624478	0.734939	-0.114572	-0.033500	-0.667545
5722	1.623532	-1.296405	9.142007	0.007737	0.048937	0.123915	-0.003436	0.548539	-0.623986	0.736685	-0.113885	-0.032760	-0.665772
5723	1.598967	-1.192330	9.335291	-0.081279	0.006731	0.103218	-0.001594	0.551112	-0.624131	0.737878	-0.115184	-0.031530	-0.664285
5724	1.908583	-1.400702	9.436086	0.076663	-0.022349	0.087471	-0.001984	0.550968	-0.625305	0.739244	-0.114401	-0.032837	-0.662836
5725	2.347859	-1.498313	9.484429	0.093069	-0.009617	0.032182	-0.001177	0.549304	-0.626881	0.739877	-0.113307	-0.034327	-0.662242
5726	2.043728	-1.429435	9.398534	-0.022205	0.004741	-0.008122	-0.002494	0.548768	-0.627394	0.739766	-0.113564	-0.034141	-0.662332
5727	2.075990	-1.114185	9.393654	0.049621	0.004771	-0.030845	-0.000650	0.548760	-0.626101	0.739475	-0.112882	-0.034987	-0.662730
5728	2.006133	-1.123639	9.484095	0.068870	0.006613	-0.027062	-0.001161	0.547239	-0.628452	0.739321	-0.111753	-0.036024	-0.663037
5729	1.880973	-1.188031	9.021095	-0.130660	-0.026531	-0.042784	-0.002213	0.546697	-0.629228	0.738443	-0.114138	-0.034968	-0.663665
5730	2.030187	-1.634797	9.160261	0.043059	-0.042805	-0.049236	-0.003296	0.549200	-0.626080	0.737903	-0.114032	-0.036445	-0.664205
5731	2.156461	-1.832445	8.985820	0.264077	-0.031670	-0.088725	-0.007081	0.543045	-0.631283	0.737295	-0.110646	-0.040801	-0.665198
5732	2.188851	-1.538342	9.129486	0.055857	0.004592	-0.115691	-0.008778	0.539090	-0.632579	0.735922	-0.109664	-0.041893	-0.666811
5733	2.136446	-1.662726	9.374521	0.076341	0.019153	-0.137758	-0.009824	0.538671	-0.634663	0.734268	-0.108350	-0.043102	-0.668770
5734	1.932582	-1.389648	9.136381	-0.026446	0.044643	-0.130031	-0.010082	0.537172	-0.634661	0.732549	-0.108027	-0.042535	-0.670740
5735	2.063231	-1.480386	9.263564	-0.091482	0.092187	-0.098124	-0.010232	0.540868	-0.634005	0.731116	-0.108237	-0.040328	-0.672405
5736	2.212548	-1.420298	9.861166	0.148412	0.118048	-0.085879	-0.009439	0.539911	-0.633227	0.730410	-0.104409	-0.040943	-0.673739
5737	2.381927	-1.555230	9.707211	0.230837	0.145552	-0.100255	-0.006230	0.534112	-0.635871	0.729653	-0.099205	-0.042294	-0.675260
5738	1.919745	-1.197372	9.784739	-0.045691	0.159724	-0.133092	-0.004229	0.530258	-0.636543	0.727933	-0.097601	-0.039771	-0.677500
5739	1.763596	-1.315446	9.824837	-0.112088	0.124889	-0.135221	-0.002523	0.534061	-0.636686	0.725985	-0.097644	-0.036840	-0.679746
5740	1.755475	-1.640551	9.748181	0.012647	0.108505	-0.162235	-0.003066	0.535586	-0.635111	0.723917	-0.095866	-0.035914	-0.682249
5741	1.637595	-1.191282	9.618945	-0.069922	0.106581	-0.164520	-0.002272	0.535440	-0.635118	0.721624	-0.095518	-0.033853	-0.684828
5742	1.819372	-0.882949	9.615363	-0.027189	0.081993	-0.160582	-0.001496	0.537091	-0.633031	0.719464	-0.094679	-0.032765	-0.687265
5743	1.927176	-1.238173	9.810642	0.294226	0.075972	-0.147851	-0.001866	0.532842	-0.634991	0.718039	-0.089517	-0.036119	-0.689276
5744	1.823835	-0.795347	9.899912	0.206508	0.039306	-0.147343	-0.002220	0.525307	-0.637738	0.716435	-0.085905	-0.038826	-0.691255
5745	1.711814	-0.567638	9.710007	-0.056419	0.062807	-0.138572	-0.002998	0.524608	-0.640217	0.714485	-0.085942	-0.037513	-0.693338
5746	1.562962	-0.700208	9.728365	0.113213	0.050238	-0.111852	-0.004853	0.524093	-0.639156	0.713201	-0.083547	-0.038718	-0.694885
5747	1.663166	-0.486696	9.485025	0.208440	0.008347	-0.107617	-0.005068	0.516679	-0.643343	0.712073	-0.080564	-0.041804	-0.696214
5748	1.453186	-0.441533	9.445289	-0.110400	-0.001122	-0.090769	-0.005737	0.517380	-0.642291	0.710667	-0.082080	-0.040591	-0.697544
5749	1.596083	-0.581020	9.382249	-0.023711	-0.057639	-0.079155	-0.006813	0.520410	-0.640973	0.709499	-0.083330	-0.041334	-0.698540
5750	1.865206	-0.372225	9.771795	0.096824	-0.051929	-0.047179	-0.009435	0.515786	-0.642000	0.708996	-0.082647	-0.043664	-0.698990
5751	1.868519	-0.562246	9.788366	-0.004999	-0.006259	-0.012686	-0.011005	0.515229	-0.644864	0.708828	-0.082963	-0.043839	-0.699112
5752	1.846153	-0.415009	9.936664	0.050018	0.012087	-0.005062	-0.011932	0.514157	-0.643811	0.708888	-0.082085	-0.044537	-0.699111
5753	1.772720	-0.189596	9.756689	0.211516	0.008675	0.019744	-0.010062	0.511254	-0.645266	0.709536	-0.079136	-0.047483	-0.698599
5754	1.738519	-0.088020	9.928242	0.176039	0.035237	0.063814	-0.010021	0.505208	-0.648800	0.710773	-0.076210	-0.049503	-0.697526
5755	1.536877	-0.265750	10.139927	0.211081	0.032519	0.076915	-0.007484	0.500251	-0.650000	0.712218	-0.072959	-0.052011	-0.696217
5756	1.782699	-0.240928	10.219391	0.134166	0.023311	0.071009	-0.004398	0.492809	-0.653167	0.713463	-0.070802	-0.053606	-0.695043
5757	1.734108	-0.177240	9.874135	-0.104305	0.006681	0.094745	-0.004396	0.492534	-0.653429	0.714661	-0.072415	-0.052071	-0.693761
5758	1.600490	-0.494501	9.349894	0.051479	0.023307	0.091833	-0.003746	0.494718	-0.652779	0.716069	-0.071456	-0.052481	-0.692376
5759	1.475175	-0.498910	9.540716	0.235296	0.036281	0.096428	-0.001595	0.487711	-0.654500	0.717797	-0.067794	-0.055211	-0.690741
5760	1.629759	-0.566711	9.325148	0.003281	0.045210	0.098020	0.001074	0.484650	-0.657138	0.719241	-0.067234	-0.054636	-0.689338
5761	1.541788	-0.821384	9.486401	-0.000936	0.056149	0.099834	0.003704	0.485733	-0.655067	0.720705	-0.066700	-0.053794	-0.687926
5762	1.363942	-0.437180	9.362894	-0.014925	0.035945	0.072084	0.004506	0.484624	-0.655859	0.721749	-0.066501	-0.053136	-0.686900
5763	1.174523	-0.148733	9.389178	-0.081690	0.034038	0.079110	0.005818	0.486255	-0.655084	0.722793	-0.067392	-0.051510	-0.685839
5764	1.201271	-0.207282	9.138937	-0.141242	0.028505	0.076978	0.007126	0.489250	-0.654570	0.723721	-0.069124	-0.049219	-0.684855
5765	1.016062	-0.267558	9.914180	-0.135532	0.023818	0.061312	0.009493	0.491148	-0.653280	0.724429	-0.070881	-0.047001	-0.684083
5766	1.209091	-0.306275	9.737789	-0.059149	-0.011755	0.040539	0.009465	0.496084	-0.651447	0.724928	-0.071939	-0.046467	-0.683480
5767	1.315501	-0.362824	10.026069	-0.138408	-0.002775	0.014286	0.007592	0.499265	-0.649599	0.724956	-0.074031	-0.044647	-0.683348
5768	1.541357	-1.192922	10.602297	-0.358832	-0.043323	-0.014412	0.008342	0.506119	-0.646202	0.724213	-0.079813	-0.040554	-0.683741
5769	1.752164	-0.937706	9.825227	0.064032	-0.053860	-0.062086	0.007530	0.509147	-0.644756	0.723460	-0.079618	-0.042346	-0.684451
5770	1.824431	-0.936123	9.542645	0.272581	0.002047	-0.101717	0.004131	0.502602	-0.647608	0.722530	-0.075561	-0.046371	-0.685631
5771	1.518804	-0.554757	9.367492	0.158794	0.067596	-0.143031	0.002841	0.498214	-0.650739	0.720903	-0.072263	-0.047824	-0.687597
5772	1.417194	-0.495997	9.019271	0.034600	0.124959	-0.178821	0.003641	0.496566	-0.650746	0.718646	-0.069877	-0.046918	-0.690263
5773	1.762574	-1.083119	10.216993	-0.046493	0.115591	-0.216105	0.006302	0.494336	-0.652207	0.715735	-0.068816	-0.044945	-0.693518
5774	1.559305	-0.937718	9.933857	-0.303699	0.047605	-0.243155	0.004400	0.500693	-0.646958	0.712009	-0.072286	-0.040547	-0.697261
5775	1.478959	-0.272125	9.716780	0.001929	-0.001312	-0.208341	0.002658	0.505908	-0.646418	0.709138	-0.072181	-0.040919	-0.700170
5776	1.749008	-0.292217	9.313306	0.213145	-0.035600	-0.151828	0.000963	0.503712	-0.649413	0.707324	-0.069537	-0.044789	-0.702034
5777	1.676155	-0.186909	9.191669	-0.317592	0.005895	-0.139820	-0.001563	0.506342	-0.648737	0.704944	-0.073900	-0.040489	-0.704239
5778	1.713274	0.136884	9.571061	-0.153505	-0.002967	-0.093773	-0.004369	0.509954	-0.645836	0.703433	-0.076036	-0.038669	-0.705624
5779	1.561443	-0.382891	9.643976	0.335012	-0.013379	-0.070037	-0.003952	0.506385	-0.647149	0.702963	-0.071526	-0.043759	-0.706267
5780	1.450382	-0.341503	9.849977	0.018523	-0.013842	-0.104872	-0.005639	0.501326	-0.649622	0.701540	-0.071375	-0.044528	-0.707647
5781	1.430398	-0.194780	9.847048	-0.010786	-0.023150	-0.158542	-0.006996	0.506562	-0.646601	0.699292	-0.071767	-0.044992	-0.709800
5782	1.518887	-0.550576	9.886095	0.002214	-0.021439	-0.211986	-0.010951	0.505092	-0.647877	0.696309	-0.071856	-0.045790	-0.712667
5783	1.479251	-0.332149	9.754352	-0.101074	-0.042603	-0.227254	-0.012136	0.505367	-0.649045	0.692912	-0.073712	-0.045329	-0.715810
5784	1.514861	-0.719021	9.883695	-0.023556	-0.048982	-0.248982	-0.017845	0.508187	-0.646643	0.689312	-0.074521	-0.046200	-0.719139
5785	1.572448	-0.666477	9.736128	-0.018417	-0.020624	-0.248998	-0.021409	0.508485	-0.648184	0.685712	-0.074893	-0.046635	-0.722506
5786	1.778279	-0.338172	9.929906	-0.214607	-0.019896	-0.246312	-0.024221	0.513331	-0.644758	0.681852	-0.077903	-0.044338	-0.725978
5787	2.045409	-0.757450	9.595226	0.231889	-0.027559	-0.238467	-0.027123	0.511994	-0.645259	0.678748	-0.074997	-0.048507	-0.728920
5788	1.863068	-0.950614	9.504392	0.002584	-0.003158	-0.239662	-0.031993	0.508210	-0.646790	0.675295	-0.074787	-0.049108	-0.732101
5789	1.868236	-1.027948	9.402527	-0.198320	0.003831	-0.283139	-0.033998	0.512206	-0.645464	0.670879	-0.077231	-0.046622	-0.736059
5790	1.944311	-0.801739	9.367999	0.101107	0.026051	-0.305659	-0.036771	0.512500	-0.646488	0.666596	-0.075218	-0.048394	-0.740034
5791	1.721664	-0.608277	9.781549	-0.341746	0.020016	-0.309762	-0.041023	0.515028	-0.644360	0.661528	-0.079293	-0.043578	-0.744442
5792	1.818943	-0.778332	9.952920	0.038315	0.029565	-0.310610	-0.045015	0.519597	-0.642756	0.657025	-0.078090	-0.044410	-0.748497
5793	1.721149	-0.486948	10.080929	-0.091621	0.011200	-0.281727	-0.047273	0.520590	-0.641561	0.652703	-0.078998	-0.043372	-0.752235
5794	1.808472	-0.607872	9.849584	-0.121500	0.020360	-0.271728	-0.049538	0.523902	-0.640756	0.648480	-0.080059	-0.041868	-0.755852
5795	1.626454	-0.363411	9.673664	0.032102	0.027887	-0.248830	-0.051649	0.523104	-0.641001	0.644825	-0.079135	-0.042431	-0.759038
5796	1.607461	-0.925713	9.898465	-0.086654	0.015880	-0.236468	-0.054560	0.523140	-0.640716	0.641153	-0.079829	-0.041446	-0.762124
5797	1.659284	-0.670785	9.832905	0.000766	0.004102	-0.239708	-0.056938	0.522891	-0.640958	0.637537	-0.079684	-0.041812	-0.765146
5798	1.761718	-0.931527	9.515717	0.018280	0.000509	-0.235902	-0.059587	0.524423	-0.641067	0.634000	-0.079266	-0.042622	-0.768079
5799	1.826971	-0.460225	9.390899	-0.039795	0.004127	-0.236221	-0.061969	0.524182	-0.640525	0.630346	-0.079645	-0.042356	-0.771055
5800	1.750530	-0.593749	9.791625	-0.087118	0.004102	-0.208775	-0.064890	0.526406	-0.639977	0.627034	-0.080524	-0.041453	-0.773709
5801	1.712046	-0.618300	9.670888	-0.048698	0.005989	-0.203044	-0.066735	0.525873	-0.640747	0.623855	-0.081016	-0.040970	-0.776249
5802	1.836072	-0.328906	9.791337	-0.108380	-0.003183	-0.195960	-0.069004	0.527837	-0.638112	0.620679	-0.082281	-0.039805	-0.778719
5803	1.968131	-0.728535	9.652527	0.006316	-0.010303	-0.178730	-0.070607	0.531683	-0.637705	0.617936	-0.082372	-0.040353	-0.780859
5804	1.857283	-0.217519	9.985150	-0.071868	-0.010393	-0.168084	-0.072319	0.530333	-0.638084	0.615232	-0.083311	-0.039796	-0.782921
5805	1.856320	-0.544031	9.493226	0.029597	-0.034901	-0.157359	-0.076561	0.532571	-0.637656	0.612829	-0.083521	-0.040991	-0.784720
5806	1.748263	-0.133284	9.351538	0.078542	-0.032163	-0.180210	-0.078383	0.527382	-0.639606	0.610152	-0.082941	-0.043078	-0.786753
5807	1.731440	-0.647710	9.502610	-0.167871	-0.058057	-0.186010	-0.081049	0.531521	-0.638405	0.606931	-0.085892	-0.041496	-0.789009
5808	1.794226	-0.666653	9.555745	0.152961	-0.067863	-0.227743	-0.084611	0.528833	-0.638116	0.603588	-0.084943	-0.045284	-0.791464
5809	1.963170	-0.704959	9.513573	-0.188253	-0.080120	-0.240518	-0.088847	0.530246	-0.638212	0.599420	-0.088423	-0.043716	-0.794334
5810	2.117081	-0.628190	9.357642	-0.149640	-0.067299	-0.260642	-0.093512	0.535522	-0.634902	0.594999	-0.091085	-0.042765	-0.797403
5811	2.044174	-0.492438	9.694959	-0.072819	-0.045258	-0.238151	-0.099598	0.535870	-0.634330	0.591067	-0.092639	-0.042621	-0.800151
5812	1.971314	-0.371551	9.907233	-0.060891	-0.028738	-0.206749	-0.104901	0.539075	-0.634024	0.587668	-0.093672	-0.042527	-0.802536
5813	1.910553	-0.780915	9.848109	-0.032762	-0.023216	-0.199213	-0.105967	0.539236	-0.632707	0.584430	-0.094426	-0.042686	-0.804800
5814	1.780674	-0.843395	9.946849	0.004216	-0.027812	-0.214711	-0.108624	0.540782	-0.631377	0.581008	-0.094672	-0.043643	-0.807194
5815	1.788836	-0.533236	9.874454	-0.078112	-0.030670	-0.229904	-0.111659	0.540263	-0.632138	0.577160	-0.096027	-0.043191	-0.809814
5816	1.914042	-0.507262	9.657526	-0.024083	-0.054289	-0.210207	-0.115902	0.541824	-0.631056	0.573713	-0.097035	-0.043990	-0.812098
5817	1.986483	-0.546970	9.261536	0.063344	-0.065122	-0.209738	-0.120120	0.538729	-0.631285	0.570412	-0.097333	-0.046188	-0.814263
5818	1.992245	-0.733643	9.551852	-0.006405	-0.078942	-0.214679	-0.125009	0.537557	-0.631115	0.566879	-0.098526	-0.047560	-0.816504
5819	1.901615	-0.940607	9.593717	-0.090208	-0.054413	-0.228978	-0.130042	0.538442	-0.630290	0.562949	-0.100371	-0.047145	-0.819018
5820	1.872380	-0.878243	9.553507	0.053600	-0.037891	-0.262426	-0.133479	0.538480	-0.630393	0.558770	-0.100175	-0.049134	-0.821783
5821	2.011259	-0.675872	9.548038	0.023858	-0.008694	-0.278316	-0.137678	0.533854	-0.633369	0.554273	-0.099926	-0.050147	-0.824792
5822	2.045844	-0.843598	9.733261	-0.058285	0.016794	-0.278764	-0.141930	0.535841	-0.630718	0.549620	-0.100052	-0.049713	-0.827911
5823	2.137441	-0.838567	9.743789	-0.066478	-0.016235	-0.330433	-0.145631	0.535608	-0.630949	0.544034	-0.100875	-0.049395	-0.831511
5824	2.251947	-0.601901	9.227233	-0.125210	-0.019953	-0.352875	-0.149209	0.535528	-0.629351	0.537934	-0.102257	-0.048397	-0.835361
5825	2.257131	-0.671071	9.401560	-0.166080	-0.021881	-0.369690	-0.156236	0.538085	-0.627462	0.531428	-0.104218	-0.046555	-0.839378
5826	2.220068	-0.993812	9.329468	-0.018544	-0.003539	-0.405872	-0.163266	0.540512	-0.624919	0.524610	-0.104135	-0.047281	-0.843626
5827	2.041127	-0.873082	9.557554	-0.099638	0.007213	-0.439539	-0.168410	0.537562	-0.625271	0.517021	-0.104818	-0.046357	-0.848265
5828	1.892905	-1.143167	9.468360	-0.168315	-0.000287	-0.476782	-0.175044	0.539713	-0.622601	0.508609	-0.106161	-0.044657	-0.853260
5829	1.873889	-1.206211	9.337662	-0.203000	0.015124	-0.513893	-0.180880	0.540628	-0.619677	0.499440	-0.107683	-0.041997	-0.858603
5830	1.824152	-1.388644	9.493083	-0.093800	0.012349	-0.565013	-0.187758	0.540438	-0.619229	0.489571	-0.107974	-0.041631	-0.864251
5831	2.013454	-1.142924	9.469488	-0.245829	0.000236	-0.604530	-0.197297	0.540718	-0.615751	0.478598	-0.110051	-0.038501	-0.870259
5832	1.921805	-1.122742	9.795406	-0.343170	-0.039348	-0.660344	-0.206588	0.545093	-0.612143	0.466324	-0.113551	-0.034506	-0.876617
5833	1.791385	-1.080088	9.679556	-0.343034	-0.068650	-0.678762	-0.216803	0.547037	-0.606959	0.453592	-0.117653	-0.030448	-0.882885
5834	1.657584	-0.325440	9.501639	-0.502932	-0.066969	-0.670385	-0.227704	0.553238	-0.600199	0.440528	-0.123028	-0.023900	-0.888948
5835	1.903487	-0.330528	9.278200	-0.314481	0.004699	-0.621538	-0.236486	0.558325	-0.593194	0.428711	-0.125568	-0.019583	-0.894459
5836	2.243550	-0.837876	9.884027	-0.250787	0.004733	-0.634106	-0.246560	0.559027	-0.589058	0.416765	-0.127433	-0.016796	-0.899881
5837	2.151854	-0.844780	9.326120	-0.425894	0.017316	-0.653466	-0.256634	0.560546	-0.585183	0.403922	-0.130598	-0.010443	-0.905363
5838	2.148033	-1.051297	9.448023	-0.348308	0.030076	-0.695538	-0.263423	0.563151	-0.578327	0.390446	-0.132769	-0.005856	-0.910983
5839	2.180085	-0.669240	9.981828	-0.213688	0.058560	-0.682003	-0.272156	0.562583	-0.576687	0.377467	-0.133434	-0.003117	-0.916354
5840	1.962576	-0.069713	9.522477	-0.388078	0.066746	-0.627558	-0.281031	0.560681	-0.572170	0.364966	-0.135154	0.002679	-0.921155
5841	2.238101	-1.207848	10.054037	-0.229721	0.112600	-0.626767	-0.290191	0.563024	-0.566864	0.352805	-0.134921	0.006211	-0.925898
5842	2.176286	-0.901544	9.599228	-0.100615	0.112794	-0.616896	-0.296520	0.558180	-0.566815	0.341146	-0.133679	0.007061	-0.930430
5843	2.228696	-0.782325	9.250893	-0.302533	0.138296	-0.579197	-0.301283	0.556477	-0.564946	0.329555	-0.133380	0.012235	-0.934587
5844	2.413811	-1.176327	9.319114	-0.109131	0.149566	-0.548676	-0.305662	0.556149	-0.561772	0.319031	-0.131504	0.013653	-0.938477
5845	2.371330	-1.374020	9.229521	-0.110080	0.164218	-0.535774	-0.310262	0.550182	-0.562784	0.308665	-0.129416	0.015505	-0.942198
5846	2.063215	-0.960048	9.443709	-0.271575	0.178670	-0.512654	-0.313420	0.545578	-0.562499	0.298302	-0.127953	0.020256	-0.945639
5847	1.839816	-1.144162	9.208578	-0.168609	0.193463	-0.482620	-0.315552	0.547397	-0.560519	0.288689	-0.125635	0.023503	-0.948853
5848	2.198777	-1.559230	10.051142	0.080716	0.155308	-0.492348	-0.317498	0.539483	-0.562076	0.279546	-0.122527	0.021490	-0.952040
5849	1.945897	-1.107303	10.074326	-0.308169	0.112818	-0.490593	-0.322241	0.535437	-0.562301	0.269423	-0.122446	0.026929	-0.954826
5850	2.304769	-1.029619	10.066761	-0.395804	0.079912	-0.476209	-0.325450	0.537712	-0.557043	0.259379	-0.123383	0.033611	-0.957272
5851	2.254452	-1.102426	9.914028	-0.186059	0.061951	-0.441891	-0.330206	0.535316	-0.556221	0.250449	-0.123601	0.036517	-0.959513
5852	2.364850	-0.991220	10.003042	-0.189755	0.074795	-0.425320	-0.335236	0.534029	-0.554089	0.241841	-0.123507	0.039344	-0.961619
5853	2.446700	-0.977668	9.696712	-0.358309	0.072918	-0.386480	-0.337245	0.535998	-0.550671	0.233498	-0.124295	0.045699	-0.963297
5854	2.207210	-1.314713	9.780974	-0.137608	0.073130	-0.378897	-0.340954	0.535917	-0.549334	0.225875	-0.123959	0.047613	-0.965064
5855	1.987738	-0.801101	9.529258	-0.113618	0.069526	-0.366802	-0.344257	0.533239	-0.547739	0.218489	-0.123632	0.049238	-0.966723
5856	2.109063	-0.974934	9.285485	-0.021400	0.037834	-0.302591	-0.346753	0.530118	-0.548635	0.212644	-0.123380	0.048934	-0.968073
5857	2.095676	-1.190496	9.582420	-0.006444	0.029640	-0.285884	-0.348582	0.524400	-0.548885	0.207111	-0.123266	0.048472	-0.969309
5858	2.287102	-1.400068	9.401217	-0.093014	0.020444	-0.286288	-0.352674	0.522128	-0.548591	0.201409	-0.123623	0.049520	-0.970412
5859	2.188935	-1.552500	9.210911	0.012230	0.015022	-0.306045	-0.356223	0.517111	-0.548957	0.195533	-0.123745	0.048576	-0.971645
5860	2.153352	-1.180812	8.862894	0.047157	0.020502	-0.332655	-0.360687	0.511407	-0.550885	0.189264	-0.123576	0.046782	-0.972995
5861	2.331150	-1.037442	9.171449	0.001504	0.051571	-0.317249	-0.362251	0.504331	-0.550091	0.183095	-0.123033	0.046128	-0.974275
5862	2.441341	-0.872478	9.501282	0.004781	0.019661	-0.285813	-0.364869	0.498344	-0.550857	0.177620	-0.122989	0.045272	-0.975334
5863	2.812833	-0.920394	9.345634	-0.058364	0.013297	-0.271338	-0.368428	0.495652	-0.550960	0.172225	-0.123374	0.045709	-0.976232
5864	2.476278	-1.112185	9.745515	-0.065148	0.004071	-0.270443	-0.371062	0.492136	-0.550418	0.166882	-0.123861	0.046196	-0.977075
5865	2.320480	-0.794721	9.794126	0.086751	-0.039580	-0.241019	-0.372894	0.486154	-0.549883	0.162480	-0.124762	0.043657	-0.977818
5866	2.555763	-0.592844	9.587894	0.044455	-0.072433	-0.224568	-0.378158	0.480742	-0.550758	0.158367	-0.126327	0.041861	-0.978371
5867	2.721395	-0.953888	9.454741	0.021832	-0.065111	-0.221900	-0.381058	0.476012	-0.549036	0.154194	-0.127927	0.040511	-0.978886
5868	2.580643	-0.772219	9.187100	0.153974	-0.008368	-0.248094	-0.384465	0.469078	-0.549797	0.149841	-0.127914	0.036706	-0.979713
5869	2.628654	-0.718412	9.413966	0.168657	0.022769	-0.225921	-0.387725	0.460349	-0.552390	0.145890	-0.127349	0.032704	-0.980525
5870	2.601436	-1.071412	9.634423	0.163539	0.048356	-0.214899	-0.389671	0.452978	-0.554208	0.142161	-0.126162	0.028962	-0.981343
5871	2.521060	-1.395267	9.965224	0.032347	0.071061	-0.198977	-0.389899	0.446131	-0.556302	0.138358	-0.125016	0.027861	-0.982065
5872	2.483834	-1.684386	9.874397	0.087127	0.050004	-0.235569	-0.391188	0.440116	-0.558387	0.134017	-0.124023	0.025572	-0.982855
5873	2.458956	-1.546895	9.285530	0.081649	0.022612	-0.239247	-0.392340	0.433277	-0.560735	0.129564	-0.123713	0.023329	-0.983547
5874	2.406632	-1.690718	9.475078	0.018954	-0.021382	-0.252414	-0.394834	0.428389	-0.560717	0.124750	-0.124303	0.022150	-0.984122
5875	2.197511	-1.321007	9.353477	-0.221251	-0.042649	-0.240702	-0.398256	0.425414	-0.561606	0.119538	-0.126029	0.025754	-0.984461
5876	2.067603	-1.373542	9.545981	-0.471936	-0.062032	-0.194879	-0.400537	0.427132	-0.556355	0.114625	-0.128576	0.034281	-0.984456
5877	1.861330	-1.105668	9.194915	-0.430621	-0.071020	-0.153142	-0.402713	0.434865	-0.550319	0.110604	-0.131269	0.042188	-0.984254
5878	2.140363	-1.475352	9.283560	-0.542748	-0.057317	-0.118634	-0.405942	0.443145	-0.545450	0.106985	-0.133794	0.052307	-0.983828
5879	2.404631	-2.287502	9.457086	-0.345693	-0.041670	-0.164680	-0.406655	0.449761	-0.540210	0.102919	-0.135719	0.058616	-0.983642
5880	2.477502	-1.398361	9.086130	-0.351273	-0.025256	-0.197071	-0.409583	0.452135	-0.538354	0.098217	-0.137271	0.064815	-0.983519
5881	2.673918	-1.118183	9.283946	-0.482829	0.019438	-0.183048	-0.409899	0.459152	-0.533510	0.093320	-0.138269	0.073859	-0.983218
5882	2.770450	-1.121495	9.666507	-0.311338	0.023325	-0.160037	-0.410192	0.462737	-0.530498	0.089381	-0.138731	0.079459	-0.983082
5883	2.787987	-1.760705	9.895371	-0.205846	0.026154	-0.161324	-0.411135	0.464136	-0.528267	0.085657	-0.139046	0.083081	-0.983070
5884	2.165058	-0.564529	9.651864	-0.325901	0.029670	-0.143559	-0.412072	0.465253	-0.526820	0.081984	-0.139363	0.089017	-0.982819
5885	2.538694	-1.054252	9.763715	-0.261158	0.020744	-0.102573	-0.411707	0.469650	-0.523813	0.079264	-0.139750	0.093782	-0.982544
5886	2.404523	-1.248254	9.399641	-0.028362	0.041101	-0.105108	-0.412494	0.468290	-0.524069	0.077165	-0.139293	0.093988	-0.982756
5887	2.720931	-1.352241	9.766037	0.135089	0.041190	-0.146721	-0.412198	0.464971	-0.527865	0.074642	-0.138728	0.090810	-0.983329
5888	2.790801	-1.360879	9.310441	0.193137	0.026567	-0.188849	-0.412699	0.458146	-0.528126	0.071547	-0.138369	0.086403	-0.984007
5889	3.017317	-1.349523	8.981422	0.147855	0.033797	-0.224147	-0.413978	0.449942	-0.530473	0.067547	-0.138076	0.082701	-0.984649
5890	3.016909	-1.268106	8.867329	0.102394	0.072092	-0.243820	-0.415786	0.441744	-0.532947	0.063026	-0.137030	0.079988	-0.985319
5891	2.559315	-1.375020	8.827949	0.016901	0.102919	-0.278460	-0.416782	0.430518	-0.536737	0.057481	-0.135640	0.078776	-0.985947
5892	2.654979	-1.198120	9.138609	0.084953	0.092089	-0.251343	-0.416215	0.424203	-0.539360	0.052720	-0.134231	0.076406	-0.986592
5893	2.935568	-1.387383	9.215394	0.014988	0.099382	-0.241538	-0.416329	0.420914	-0.540668	0.047903	-0.132853	0.075301	-0.987109
5894	3.003873	-1.555665	9.218472	0.071999	0.088484	-0.241221	-0.417228	0.415044	-0.541448	0.043313	-0.131511	0.073205	-0.987659
5895	2.917800	-1.189319	9.448470	0.060640	0.084755	-0.256063	-0.418371	0.406968	-0.544581	0.038350	-0.130413	0.071132	-0.988161
5896	2.786355	-1.429790	9.566305	0.031262	0.097425	-0.280222	-0.417399	0.399274	-0.547993	0.032857	-0.128973	0.069742	-0.988647
5897	2.495694	-1.146417	9.574768	0.006826	0.069883	-0.303400	-0.420808	0.394104	-0.549929	0.026838	-0.128265	0.068587	-0.989001
5898	2.401305	-1.069542	9.594171	-0.023132	0.046121	-0.285065	-0.419731	0.388905	-0.549679	0.021182	-0.127868	0.068223	-0.989215
5899	2.421904	-1.354028	9.417525	-0.052700	0.020493	-0.291619	-0.421295	0.383456	-0.550061	0.015308	-0.128128	0.068240	-0.989289
5900	2.448447	-1.337853	9.910136	0.085670	0.001454	-0.277973	-0.424576	0.378293	-0.551083	0.010133	-0.128566	0.065718	-0.989469
5901	2.403949	-1.112307	9.752040	-0.030031	-0.019685	-0.278538	-0.428099	0.368481	-0.553021	0.004626	-0.129557	0.065302	-0.989409
5902	2.379509	-1.034716	9.940152	-0.214161	-0.007024	-0.246272	-0.430618	0.368657	-0.551954	-0.000691	-0.130152	0.068788	-0.989105
5903	2.573119	-1.214505	9.320065	-0.051804	-0.008514	-0.210354	-0.431141	0.365941	-0.551036	-0.004920	-0.130827	0.068969	-0.988991
5904	2.816343	-1.156502	9.253530	-0.020486	0.020841	-0.197313	-0.432975	0.362675	-0.551938	-0.008797	-0.130803	0.068744	-0.988983
5905	2.761065	-1.200493	9.086751	-0.066166	0.059198	-0.190219	-0.433223	0.358850	-0.552330	-0.012759	-0.130115	0.069250	-0.988995
5906	2.662275	-1.210030	9.169718	0.030023	0.065708	-0.178671	-0.434545	0.358592	-0.552319	-0.016197	-0.129189	0.068064	-0.989149
5907	2.505896	-1.277409	9.258539	0.093835	0.059388	-0.163576	-0.434784	0.353394	-0.553366	-0.019216	-0.128501	0.065479	-0.989359
5908	2.426593	-0.825402	9.204122	0.003225	0.039233	-0.143724	-0.434213	0.345578	-0.555859	-0.022002	-0.128034	0.064922	-0.989398
5909	2.432286	-1.013397	9.107912	-0.235268	0.020829	-0.093211	-0.435674	0.347641	-0.556108	-0.024423	-0.127868	0.069032	-0.989084
5910	2.458719	-0.994036	9.125235	-0.244279	0.002616	-0.064619	-0.435828	0.352837	-0.555581	-0.026224	-0.127905	0.073589	-0.988705
5911	2.872402	-1.286482	9.206617	-0.006376	-0.002446	-0.020001	-0.436364	0.352044	-0.553615	-0.026580	-0.128219	0.073368	-0.988671
5912	2.920327	-1.218567	9.337653	0.056688	-0.002385	-0.022454	-0.436872	0.348755	-0.555313	-0.026772	-0.128450	0.072083	-0.988730
5913	2.650381	-1.248956	9.051429	-0.032776	0.019441	-0.019254	-0.437277	0.349318	-0.554132	-0.027213	-0.128331	0.072378	-0.988712
5914	2.350687	-1.082497	9.353450	0.170137	0.021464	-0.004410	-0.438454	0.347000	-0.555039	-0.026788	-0.128126	0.068882	-0.989000
5915	2.277251	-0.859760	9.094216	0.091044	0.004966	0.006279	-0.438294	0.340980	-0.555959	-0.026388	-0.128307	0.066788	-0.989131
5916	2.506084	-0.803010	9.373224	-0.006199	-0.020661	0.027979	-0.439211	0.339754	-0.556736	-0.025724	-0.128796	0.066886	-0.989078
5917	2.883414	-1.075491	8.981616	0.138099	-0.024031	0.047205	-0.439732	0.337711	-0.556733	-0.024355	-0.129530	0.063972	-0.989210
5918	3.011311	-1.080956	9.419654	0.208371	0.014387	0.035504	-0.439586	0.334564	-0.557128	-0.023029	-0.129420	0.059826	-0.989515
5919	3.006763	-1.136071	9.488459	0.078689	0.074588	0.046753	-0.439440	0.331961	-0.557784	-0.021940	-0.128201	0.058049	-0.989805
5920	2.958235	-1.084316	9.171844	-0.005762	0.145845	0.064673	-0.437312	0.330829	-0.559371	-0.020751	-0.125356	0.058157	-0.990188
5921	2.910728	-1.228227	9.332626	0.076551	0.180658	0.070576	-0.434243	0.328028	-0.562798	-0.019319	-0.122031	0.056455	-0.990731
5922	2.592371	-1.204653	9.375599	0.116652	0.181600	0.083684	-0.429186	0.325196	-0.567025	-0.017492	-0.118502	0.054170	-0.991321
5923	2.629082	-0.812551	9.326225	-0.066686	0.143998	0.104947	-0.426540	0.327468	-0.569007	-0.015673	-0.115826	0.055412	-0.991599
5924	2.381968	-1.070501	9.325102	-0.125369	0.122006	0.123144	-0.423113	0.330705	-0.569164	-0.013568	-0.113349	0.058037	-0.991766
5925	1.926146	-1.024340	9.720006	-0.114970	0.114659	0.141642	-0.419682	0.335016	-0.571151	-0.011101	-0.111179	0.060337	-0.991905
5926	1.734075	-1.190332	9.840720	-0.233857	0.169296	0.129879	-0.416398	0.341665	-0.571698	-0.009157	-0.107729	0.065117	-0.992003
5927	1.921384	-1.025845	9.986415	-0.114698	0.191338	0.113834	-0.411376	0.346357	-0.574744	-0.007346	-0.104026	0.067330	-0.992266
5928	2.090239	-1.055339	9.706698	0.004786	0.173109	0.064643	-0.408340	0.349587	-0.576075	-0.006187	-0.100623	0.067233	-0.992631
5929	2.046819	-1.050606	9.708760	0.115538	0.143866	0.020948	-0.404889	0.349251	-0.578457	-0.005685	-0.098013	0.064679	-0.993065
5930	1.881379	-0.725269	9.954247	0.149030	0.075256	-0.004643	-0.402221	0.345515	-0.580311	-0.005485	-0.096659	0.061591	-0.993395
5931	1.838183	-0.776577	9.751468	-0.102968	0.044801	-0.016020	-0.401939	0.342361	-0.581230	-0.006015	-0.096024	0.063285	-0.993347
5932	1.751585	-0.825444	9.584329	-0.095840	0.060295	-0.035388	-0.401688	0.345637	-0.581100	-0.006888	-0.094978	0.065004	-0.993331
5933	1.843485	-0.882835	9.634795	0.182314	0.057933	-0.008129	-0.400622	0.344796	-0.582025	-0.006737	-0.094098	0.061024	-0.993668
5934	1.704250	-1.018523	9.439539	0.199244	0.045299	0.051045	-0.400462	0.340130	-0.584121	-0.005306	-0.093280	0.057043	-0.993990
5935	1.998865	-1.108592	9.666688	-0.044458	0.014133	0.108938	-0.400203	0.341357	-0.583991	-0.003200	-0.093103	0.057801	-0.993972
5936	1.822534	-1.536191	9.971132	-0.062109	-0.038809	0.164314	-0.400872	0.343415	-0.583854	0.000086	-0.093798	0.059233	-0.993828
5937	1.721846	-1.672343	9.617785	-0.072891	-0.057029	0.188290	-0.401686	0.346716	-0.582407	0.003801	-0.094928	0.060755	-0.993621
5938	1.794284	-1.701597	9.464408	-0.125462	-0.082642	0.193606	-0.402912	0.353715	-0.580433	0.007610	-0.096462	0.063496	-0.993280
5939	2.141451	-1.711687	9.126613	-0.188332	-0.106449	0.173039	-0.404534	0.359496	-0.577801	0.010865	-0.098610	0.067325	-0.992787
5940	2.251726	-1.571344	9.292855	-0.146034	-0.119262	0.145582	-0.405365	0.366627	-0.575830	0.013730	-0.100931	0.070372	-0.992307
5941	2.155450	-1.594664	9.565306	-0.201542	-0.084745	0.099097	-0.407516	0.374313	-0.574501	0.015458	-0.102769	0.074342	-0.991803
5942	2.017804	-1.541414	9.737616	-0.248071	-0.024715	0.017544	-0.408871	0.378186	-0.571088	0.015434	-0.103426	0.079177	-0.991361
5943	1.778303	-1.373773	9.646506	-0.134082	0.022801	-0.024422	-0.409565	0.383953	-0.568857	0.014684	-0.103279	0.081585	-0.991192
5944	1.720351	-1.359823	9.538131	0.037894	0.063066	-0.077143	-0.408765	0.384337	-0.570432	0.013245	-0.102262	0.080578	-0.991400
5945	1.748344	-1.157314	9.637259	0.008150	0.092247	-0.090269	-0.407960	0.382136	-0.571094	0.011367	-0.100776	0.080027	-0.991620
5946	1.792101	-1.226472	9.792741	0.041570	0.075817	-0.093763	-0.408220	0.381182	-0.571223	0.009582	-0.099531	0.078917	-0.991854
5947	1.766454	-1.422333	9.525681	0.078299	0.050299	-0.086142	-0.406876	0.376786	-0.572282	0.007992	-0.098836	0.076958	-0.992091
5948	1.786483	-1.576045	9.595733	0.006538	0.044760	-0.075415	-0.407128	0.375003	-0.573327	0.006550	-0.098181	0.076573	-0.992197
5949	1.867072	-1.792411	9.603052	0.139720	0.026640	-0.072853	-0.406449	0.372520	-0.575034	0.005382	-0.097917	0.073437	-0.992467
5950	1.852541	-1.777937	9.622325	0.061066	0.070372	-0.091779	-0.406296	0.368139	-0.575952	0.003695	-0.096767	0.071939	-0.992697
5951	1.852682	-1.801490	9.770838	0.084057	0.068516	-0.108272	-0.404824	0.366327	-0.577927	0.001656	-0.095719	0.069876	-0.992951
5952	2.011781	-1.806917	9.498570	0.093005	0.038349	-0.132166	-0.406111	0.360985	-0.580927	-0.000721	-0.095259	0.067663	-0.993150
5953	1.832682	-1.670813	9.297152	-0.110024	0.000603	-0.149759	-0.405969	0.358388	-0.580929	-0.003856	-0.095614	0.069410	-0.992988
5954	1.811692	-1.312433	9.270774	-0.124246	-0.009457	-0.147987	-0.408100	0.359798	-0.578949	-0.006894	-0.096119	0.071482	-0.992776
5955	2.062102	-1.244840	9.190036	-0.068569	-0.012014	-0.116316	-0.409684	0.359539	-0.579329	-0.009268	-0.096688	0.072469	-0.992630
5956	2.380839	-1.345102	9.237217	0.055654	-0.013617	-0.097209	-0.410474	0.357915	-0.578800	-0.010943	-0.097231	0.071065	-0.992661
5957	2.548218	-1.553539	9.401502	0.181761	0.004837	-0.085510	-0.411772	0.351240	-0.578531	-0.012241	-0.097513	0.067147	-0.992891
5958	2.401444	-1.613762	9.466506	0.129417	0.006545	-0.099625	-0.412674	0.345783	-0.579050	-0.013861	-0.097669	0.064269	-0.993045
5959	2.016983	-1.378678	9.480618	0.040935	-0.010075	-0.107457	-0.412652	0.341402	-0.580098	-0.015846	-0.098253	0.063128	-0.993031
5960	1.849373	-1.114331	9.482762	0.036303	-0.024695	-0.096402	-0.413437	0.337870	-0.579047	-0.017546	-0.098998	0.062114	-0.992992
5961	1.850458	-1.337600	9.628482	0.010125	-0.011922	-0.088239	-0.415791	0.333235	-0.580861	-0.019208	-0.099570	0.061626	-0.992935
5962	1.843907	-1.468905	9.933865	-0.096959	0.041051	-0.046408	-0.416323	0.334061	-0.580856	-0.020259	-0.098897	0.063333	-0.992874
5963	2.230710	-1.689563	9.915174	0.038053	0.068648	-0.054970	-0.414740	0.334999	-0.580869	-0.021302	-0.097835	0.062352	-0.993019
5964	1.986659	-1.590160	9.573396	0.115328	0.033887	-0.096988	-0.413921	0.330061	-0.582055	-0.022920	-0.097454	0.059746	-0.993181
5965	1.724424	-1.206210	9.425092	0.034460	0.010033	-0.090005	-0.413626	0.325117	-0.584413	-0.024590	-0.097584	0.058813	-0.993184
5966	1.900156	-1.148039	9.446754	-0.137340	-0.015650	-0.063144	-0.413226	0.323616	-0.583894	-0.025980	-0.098024	0.061315	-0.992954
5967	2.217014	-1.364091	9.408270	-0.123407	-0.002743	-0.042767	-0.413893	0.324312	-0.583365	-0.027004	-0.098279	0.063624	-0.992756
5968	2.265614	-1.448565	9.304310	-0.131588	0.011962	-0.012368	-0.414434	0.326781	-0.582837	-0.027403	-0.098110	0.066096	-0.992600
5969	2.159835	-1.498061	9.667530	-0.067629	0.030284	-0.005618	-0.413911	0.328414	-0.582840	-0.027620	-0.097707	0.067371	-0.992548
5970	2.009961	-1.411411	9.763372	-0.079918	0.033899	-0.005697	-0.412061	0.328803	-0.582855	-0.027816	-0.097121	0.068818	-0.992501
5971	1.908373	-1.344389	9.720153	-0.160698	-0.002697	0.017939	-0.410206	0.328909	-0.583785	-0.027701	-0.097281	0.072006	-0.992262
5972	1.681272	-1.243589	9.777062	-0.166102	-0.002715	0.027126	-0.410214	0.331366	-0.583915	-0.027369	-0.097327	0.075247	-0.992026
5973	1.579874	-1.217539	9.714065	-0.057720	-0.034556	0.042486	-0.410234	0.333167	-0.581429	-0.026522	-0.098105	0.076439	-0.991882
5974	1.560560	-1.210195	9.762000	-0.027079	-0.016254	0.040765	-0.409564	0.331785	-0.582220	-0.025614	-0.098475	0.076953	-0.991829
5975	1.622586	-1.075748	9.639630	-0.190824	0.017378	0.030652	-0.408384	0.335317	-0.582751	-0.025349	-0.098140	0.080705	-0.991571
5976	1.613292	-1.147789	9.686546	-0.173294	0.028363	0.032572	-0.407863	0.338852	-0.583800	-0.024952	-0.097561	0.084079	-0.991358
5977	1.637217	-1.111910	9.610452	-0.095994	0.019239	0.001600	-0.406283	0.339931	-0.583289	-0.025086	-0.097256	0.085855	-0.991232
5978	1.617382	-1.009574	9.292413	-0.037483	0.013832	-0.001789	-0.405086	0.340582	-0.585129	-0.025070	-0.097092	0.086475	-0.991195
5979	1.232374	-1.163916	9.413890	0.075669	0.034862	-0.019715	-0.404814	0.339480	-0.585786	-0.025327	-0.096563	0.084759	-0.991388
5980	1.279385	-0.903570	9.528411	0.094846	0.021177	-0.019609	-0.403607	0.335909	-0.586451	-0.025398	-0.096352	0.082714	-0.991579
5981	1.655499	-0.897603	9.647238	0.069415	-0.002525	-0.003076	-0.404390	0.332507	-0.586054	-0.025283	-0.096500	0.081121	-0.991700
5982	2.248500	-1.382300	9.693988	-0.050341	-0.031765	0.020404	-0.404779	0.331141	-0.586574	-0.024774	-0.097197	0.082062	-0.991567
5983	2.487826	-1.521805	9.569429	-0.106426	-0.053680	0.035860	-0.405453	0.334157	-0.586175	-0.024144	-0.098244	0.084054	-0.991312
5984	2.422583	-1.508962	9.141683	-0.048988	-0.064517	0.053705	-0.406254	0.334452	-0.584861	-0.022926	-0.099534	0.085049	-0.991128
5985	2.488168	-1.604455	9.323406	0.099835	-0.053368	0.063675	-0.408904	0.333137	-0.582878	-0.021335	-0.100666	0.083012	-0.991222
5986	2.391553	-1.571258	9.236546	-0.015842	-0.064446	0.072331	-0.410095	0.333966	-0.583261	-0.019692	-0.101941	0.083387	-0.991094
5987	1.793508	-1.548503	9.202475	-0.140287	-0.060998	0.077209	-0.411312	0.337013	-0.580372	-0.018305	-0.103112	0.086148	-0.990763
5988	1.494164	-1.467165	9.239232	-0.210289	-0.073934	0.069475	-0.411861	0.340991	-0.579320	-0.017101	-0.104504	0.090372	-0.990262
5989	1.253217	-1.509346	9.005928	-0.259317	-0.079509	0.061848	-0.413887	0.348416	-0.576554	-0.016234	-0.105975	0.095457	-0.989643
5990	0.822552	-1.190072	9.039995	-0.177079	-0.090488	0.045637	-0.416161	0.351611	-0.573788	-0.015372	-0.107747	0.098972	-0.989120
5991	0.367004	-1.703948	9.607097	-0.051475	-0.064883	0.043465	-0.419382	0.358654	-0.569704	-0.014457	-0.108913	0.099875	-0.988916
5992	1.024706	-2.054471	10.856667	0.160151	-0.119682	-0.031951	-0.420972	0.357594	-0.568253	-0.014243	-0.111525	0.096545	-0.988958
5993	1.629151	-1.435996	9.831493	0.017514	-0.149080	-0.099071	-0.424816	0.354267	-0.563908	-0.015842	-0.114579	0.095774	-0.988660
5994	2.668397	-1.962997	9.913024	0.121362	-0.156168	-0.109543	-0.429063	0.353804	-0.560474	-0.017199	-0.118046	0.093047	-0.988489
5995	2.623176	-1.593850	9.531272	0.302965	-0.144037	-0.099429	-0.434331	0.347314	-0.559911	-0.018149	-0.121123	0.086628	-0.988684
5996	2.857406	-1.686112	9.152859	0.090869	-0.061014	-0.089538	-0.437492	0.341903	-0.558319	-0.019385	-0.122647	0.084514	-0.988655
5997	2.991847	-2.062699	9.417706	0.360650	-0.020489	-0.079908	-0.439321	0.336052	-0.558307	-0.020009	-0.123318	0.076979	-0.989175
5998	2.908228	-1.716485	9.388172	0.257749	0.019665	-0.057439	-0.439686	0.329351	-0.559614	-0.020305	-0.123249	0.071604	-0.989581
5999	2.604402	-1.699516	9.601635	0.033969	0.004901	0.006038	-0.440465	0.325809	-0.559610	-0.020068	-0.123182	0.070760	-0.989655
6000	2.169350	-1.474259	9.586329	-0.044369	-0.000660	0.032386	-0.441003	0.328000	-0.559604	-0.019313	-0.123261	0.071594	-0.989600
6001	2.160140	-1.576177	9.339946	0.087402	0.021521	0.067174	-0.440729	0.327166	-0.560784	-0.017755	-0.122782	0.069856	-0.989813
6002	2.067858	-1.926072	9.802307	0.005578	0.043280	0.053813	-0.441519	0.327032	-0.561432	-0.016460	-0.121985	0.069732	-0.989943
6003	2.118135	-1.869741	9.359444	-0.011927	0.050561	0.033414	-0.440080	0.329487	-0.560134	-0.015845	-0.120920	0.069915	-0.990070
6004	2.247878	-1.778386	9.261107	0.063653	0.052401	-0.004966	-0.439281	0.330144	-0.561710	-0.015427	-0.120053	0.068476	-0.990283
6005	2.164461	-1.465062	9.463979	0.166965	0.030530	-0.015505	-0.437542	0.324798	-0.561726	-0.015317	-0.119502	0.065029	-0.990584
6006	2.531439	-1.564832	9.626849	-0.068466	0.023952	-0.001903	-0.437132	0.323683	-0.563561	-0.015106	-0.119153	0.066223	-0.990550
6007	2.540665	-1.473098	9.709845	-0.029437	0.006720	0.035232	-0.437147	0.326423	-0.562644	-0.014426	-0.118964	0.066814	-0.990543
6008	2.614936	-1.392696	9.255539	0.085782	-0.002214	0.048754	-0.436889	0.327247	-0.561992	-0.012756	-0.119114	0.065074	-0.990664
6009	2.337274	-1.301179	9.441483	-0.100077	0.006738	0.075468	-0.435702	0.327782	-0.561740	-0.011444	-0.118876	0.067167	-0.990569
6010	2.434890	-1.551362	9.400475	-0.114068	-0.011505	0.090208	-0.436124	0.332852	-0.560557	-0.009450	-0.119102	0.069490	-0.990402
6011	2.415352	-1.493225	9.525942	-0.038668	-0.000499	0.077648	-0.436796	0.335185	-0.560158	-0.007935	-0.119027	0.070387	-0.990361
6012	2.488003	-1.549924	9.789899	0.122558	0.028896	0.071038	-0.435721	0.333784	-0.562391	-0.005816	-0.118518	0.067971	-0.990606
6013	2.419466	-1.338831	9.640978	0.032414	0.048851	0.048390	-0.433606	0.333626	-0.562146	-0.004779	-0.117528	0.067386	-0.990769
6014	2.453082	-1.309913	9.634495	-0.046934	0.012142	0.020358	-0.433730	0.333205	-0.563453	-0.004127	-0.117394	0.068220	-0.990731
6015	2.452120	-1.121005	9.291439	-0.127626	-0.012604	0.016291	-0.434016	0.336097	-0.561357	-0.004021	-0.117667	0.070725	-0.990523
6016	2.351818	-1.320630	9.374127	-0.064772	-0.013395	0.047071	-0.433226	0.337043	-0.561494	-0.002858	-0.117999	0.071978	-0.990398
6017	2.390467	-1.334899	9.400695	0.049859	-0.005943	0.052256	-0.434551	0.339096	-0.562529	-0.001631	-0.118110	0.071045	-0.990454
6018	2.400287	-1.363023	9.614052	0.005254	0.013196	0.055691	-0.435087	0.340200	-0.562001	-0.000149	-0.117909	0.070928	-0.990488
6019	2.468614	-1.546613	9.362445	-0.026112	0.026858	0.040760	-0.432708	0.340177	-0.561628	0.000625	-0.117397	0.071475	-0.990509
6020	2.395572	-1.400325	9.262987	0.010540	-0.000516	0.042825	-0.434826	0.341290	-0.562002	0.001854	-0.117483	0.071225	-0.990516
6021	2.338372	-1.547796	9.092339	0.057901	-0.022410	0.037568	-0.434167	0.340472	-0.561093	0.002834	-0.117963	0.070106	-0.990536
6022	2.487311	-1.431913	9.119360	-0.060986	-0.022569	0.017585	-0.433234	0.339634	-0.561885	0.003441	-0.118527	0.071211	-0.990388
6023	2.344595	-1.320464	9.426877	-0.083634	-0.024482	0.010076	-0.434037	0.342103	-0.561747	0.003545	-0.119108	0.072829	-0.990200
6024	2.470218	-1.380990	9.244750	-0.081753	-0.020833	-0.005600	-0.435367	0.343623	-0.561474	0.003657	-0.119674	0.074287	-0.990023
6025	2.520471	-1.296292	9.356837	-0.041366	-0.011684	-0.019256	-0.435387	0.345561	-0.558857	0.003260	-0.120059	0.074989	-0.989925
6026	2.470926	-1.517027	9.569339	0.016556	-0.006154	-0.015273	-0.436441	0.344751	-0.559111	0.003375	-0.120342	0.074480	-0.989929
6027	2.410119	-1.401388	9.647215	-0.060390	0.004681	-0.029532	-0.436437	0.343930	-0.559242	0.002704	-0.120423	0.075530	-0.989841
6028	2.285009	-1.454364	9.707722	-0.042822	-0.000812	-0.031284	-0.436584	0.346808	-0.558455	0.002321	-0.120626	0.076163	-0.989769
6029	2.246630	-1.508381	9.413724	0.061988	-0.031708	-0.012242	-0.437896	0.344090	-0.558576	0.002342	-0.121387	0.074827	-0.989778
6030	2.326857	-1.647715	9.431725	0.000648	-0.017107	0.002200	-0.438695	0.343975	-0.557393	0.002755	-0.121858	0.074678	-0.989730
6031	2.367968	-1.671497	9.489390	-0.022068	-0.018958	0.002090	-0.438167	0.344649	-0.557658	0.002840	-0.122347	0.075054	-0.989641
6032	2.471632	-1.671444	9.444746	-0.044817	-0.008005	-0.000806	-0.439234	0.346035	-0.556864	0.003084	-0.122647	0.075796	-0.989547
6033	2.365180	-1.594750	9.418421	0.030509	-0.020755	-0.010564	-0.439358	0.344800	-0.557518	0.003052	-0.123190	0.075111	-0.989532
6034	2.372231	-1.561459	9.298920	-0.021971	0.001099	-0.023784	-0.439102	0.345627	-0.556473	0.002894	-0.123344	0.075342	-0.989495
6035	2.372642	-1.648066	9.302510	-0.088571	0.001057	-0.011197	-0.438053	0.346717	-0.555566	0.002525	-0.123464	0.077022	-0.989352
6036	2.314487	-1.580300	9.451759	-0.001142	0.002991	0.000310	-0.441229	0.346758	-0.555148	0.002910	-0.123545	0.076899	-0.989351
6037	2.473880	-1.632586	9.548540	0.013144	-0.009820	-0.018048	-0.441750	0.347019	-0.556843	0.002674	-0.123882	0.076552	-0.989336
6038	2.468831	-1.589695	9.429062	-0.083035	-0.017271	-0.035136	-0.440957	0.346198	-0.556196	0.002163	-0.124421	0.077963	-0.989159
6039	2.357523	-1.513643	9.217831	-0.095513	-0.017261	-0.025976	-0.442691	0.349364	-0.555658	0.001513	-0.124925	0.079746	-0.988955
6040	2.403559	-1.561675	9.217587	-0.011513	0.015744	-0.023752	-0.442291	0.347455	-0.554877	0.001393	-0.124795	0.079766	-0.988970
6041	2.413640	-1.642530	9.490223	0.046317	0.026774	-0.016092	-0.442035	0.350181	-0.555139	0.001222	-0.124407	0.078770	-0.989099
6042	2.314576	-1.604814	9.319380	0.035697	0.035902	-0.015240	-0.441227	0.347973	-0.556455	0.001406	-0.123866	0.077873	-0.989238
6043	2.304838	-1.575162	9.552569	0.037540	0.017608	-0.015207	-0.440951	0.345915	-0.557112	0.001246	-0.123649	0.077053	-0.989329
6044	2.382256	-1.627647	9.638980	0.006139	-0.006187	-0.016248	-0.440688	0.345237	-0.556330	0.001375	-0.123940	0.076740	-0.989317
6045	2.511528	-1.445571	9.333055	-0.090489	-0.019002	-0.000106	-0.440691	0.345650	-0.556068	0.001253	-0.124429	0.078489	-0.989118
6046	2.584113	-1.498271	9.359400	-0.041443	-0.018936	0.001994	-0.439903	0.346736	-0.555812	0.001619	-0.124944	0.079165	-0.988999
6047	2.642291	-1.565627	9.330191	0.019806	-0.018845	0.007847	-0.440692	0.346600	-0.556591	0.001928	-0.125431	0.078748	-0.988970
6048	2.584448	-1.575829	9.195070	-0.022336	-0.000597	0.013142	-0.442162	0.348817	-0.555139	0.002533	-0.125565	0.079074	-0.988926
6049	2.584608	-1.604260	9.324308	-0.037887	0.016698	-0.003575	-0.442157	0.349891	-0.556970	0.002415	-0.125382	0.079772	-0.988893
6050	2.393593	-1.491766	9.261686	0.030216	0.007631	0.004155	-0.442421	0.349350	-0.556706	0.002945	-0.125364	0.079039	-0.988953
6051	2.357383	-1.479594	9.323936	-0.004934	0.026808	0.016865	-0.441359	0.347704	-0.556192	0.003297	-0.124943	0.079130	-0.988998
6052	2.314457	-1.575619	9.413414	0.001279	0.015836	0.017838	-0.442297	0.350179	-0.555660	0.004052	-0.124746	0.078999	-0.989030
6053	2.420870	-1.639961	9.533538	0.018093	0.008528	0.009634	-0.440577	0.350428	-0.556067	0.004348	-0.124690	0.078616	-0.989067
6054	2.512564	-1.661925	9.390046	-0.001234	0.004886	0.014163	-0.441763	0.349755	-0.556450	0.005028	-0.124713	0.078526	-0.989068
6055	2.445017	-1.652305	9.427961	-0.006433	-0.000628	0.009527	-0.440839	0.349343	-0.555673	0.005276	-0.124844	0.078634	-0.989041
6056	2.449640	-1.611505	9.394967	-0.027446	-0.022581	0.009453	-0.441369	0.348672	-0.555015	0.005813	-0.125419	0.079051	-0.988932
6057	2.442826	-1.703202	9.321597	0.002228	-0.015209	0.019749	-0.441900	0.350308	-0.555925	0.006310	-0.125823	0.079016	-0.988881
6058	2.483726	-1.686423	9.279002	0.037317	-0.013359	0.009773	-0.443496	0.351429	-0.554866	0.007044	-0.126210	0.078149	-0.988895
6059	2.575036	-1.623890	9.218314	-0.012662	-0.017039	0.014141	-0.441913	0.351554	-0.554224	0.007397	-0.126669	0.078400	-0.988814
6060	2.614374	-1.777169	9.403784	-0.050233	-0.022548	0.024118	-0.443245	0.352945	-0.553298	0.008154	-0.127224	0.079305	-0.988665
6061	2.604406	-1.709930	9.371025	-0.016918	-0.019796	0.013205	-0.443900	0.354160	-0.555384	0.008484	-0.127750	0.079648	-0.988567
6062	2.575108	-1.633022	9.362227	-0.067720	-0.009808	0.010159	-0.443777	0.353769	-0.553424	0.008855	-0.128075	0.080871	-0.988422
6063	2.516951	-1.570512	9.381766	-0.018873	-0.024346	0.026112	-0.444444	0.354466	-0.552764	0.009442	-0.128673	0.081281	-0.988305
6064	2.406062	-1.575663	9.347050	0.044121	-0.049871	0.030159	-0.444462	0.357891	-0.551716	0.010605	-0.129741	0.080330	-0.988232
6065	2.449420	-1.565852	9.376400	0.066615	-0.055253	0.058891	-0.445643	0.355310	-0.551708	0.012109	-0.130872	0.079123	-0.988163
6066	2.603971	-1.621146	9.300246	-0.024338	-0.049859	0.051972	-0.447365	0.356420	-0.551824	0.013489	-0.131917	0.079585	-0.987969
6067	2.681936	-1.791749	9.322587	0.071261	-0.026926	0.041357	-0.448413	0.354787	-0.552470	0.014618	-0.132519	0.078253	-0.987978
6068	2.719703	-1.631326	9.070719	-0.052240	-0.015183	0.029635	-0.447242	0.356166	-0.549864	0.015413	-0.132922	0.079218	-0.987835
6069	2.546463	-1.698426	9.250612	-0.022216	-0.000618	0.009455	-0.447247	0.357260	-0.549732	0.015624	-0.133089	0.079661	-0.987774
6070	2.661922	-1.627262	9.588781	-0.158732	-0.002584	0.016147	-0.447654	0.359455	-0.549205	0.015834	-0.133298	0.082699	-0.987493
6071	2.461816	-2.153425	9.229036	-0.288915	-0.002764	0.005358	-0.448086	0.366170	-0.547367	0.015260	-0.133592	0.088412	-0.986967
6072	2.271674	-1.705626	9.415993	0.005892	0.004825	0.002194	-0.447837	0.369180	-0.546583	0.015651	-0.133629	0.088159	-0.986978
6073	2.385845	-1.914672	8.729937	0.196548	-0.025956	0.010613	-0.449019	0.367008	-0.546575	0.016520	-0.134203	0.084296	-0.987224
6074	2.558186	-1.618176	9.491914	0.125012	-0.019691	-0.000851	-0.448465	0.362751	-0.548281	0.017239	-0.134690	0.081671	-0.987366
6075	2.931338	-1.507277	9.338508	-0.043452	-0.013327	0.031521	-0.448994	0.362757	-0.548277	0.017850	-0.135069	0.082593	-0.987227
6076	2.959839	-1.400030	9.724384	0.101759	-0.025936	0.051648	-0.448982	0.358938	-0.547756	0.019488	-0.135591	0.080574	-0.987291
6077	2.956109	-1.652003	9.219076	0.235531	-0.011112	0.060627	-0.448831	0.356188	-0.549458	0.021421	-0.135794	0.076049	-0.987582
6078	2.556748	-1.840948	9.080662	0.247245	-0.013063	0.027461	-0.449486	0.353607	-0.548800	0.022971	-0.136033	0.071092	-0.987883
6079	2.498438	-1.736777	9.321646	0.088400	-0.006065	-0.018587	-0.449329	0.349084	-0.550242	0.022937	-0.136307	0.069280	-0.987975
6080	2.411337	-1.666712	9.456253	-0.029392	-0.020931	-0.055161	-0.449986	0.347050	-0.549584	0.022064	-0.136938	0.069564	-0.987888
6081	2.452023	-1.609406	9.303794	-0.166730	-0.023848	-0.072464	-0.452760	0.344636	-0.548255	0.020297	-0.137734	0.072650	-0.987593
6082	2.664584	-1.690657	9.343049	-0.241919	-0.039436	-0.070963	-0.452512	0.347647	-0.547340	0.018536	-0.138840	0.077082	-0.987136
6083	2.681558	-1.717617	9.189186	-0.217672	-0.035684	-0.048693	-0.454666	0.355066	-0.545358	0.017117	-0.139852	0.081242	-0.986686
6084	2.857353	-1.666139	9.364397	-0.184468	-0.024640	-0.038388	-0.453761	0.357808	-0.543271	0.016169	-0.140595	0.084628	-0.986311
6085	2.790302	-1.759888	9.429675	-0.007773	-0.029897	-0.018103	-0.454169	0.358920	-0.541829	0.015933	-0.141376	0.084728	-0.986195
6086	2.825287	-1.517346	9.270158	0.140613	-0.038791	0.006649	-0.456264	0.353346	-0.541684	0.016786	-0.142213	0.081826	-0.986305
6087	2.743406	-1.541984	9.149014	0.072342	-0.044363	0.002620	-0.456511	0.350061	-0.542729	0.017204	-0.143222	0.080384	-0.986271
6088	2.795905	-1.421057	9.300042	-0.027530	-0.035316	0.009478	-0.456917	0.351304	-0.541810	0.017638	-0.144043	0.080806	-0.986109
6089	2.636673	-1.397185	9.337301	0.014637	-0.028031	-0.008786	-0.457182	0.351172	-0.541677	0.017635	-0.144760	0.080453	-0.986033
6090	2.689260	-1.300829	9.339144	0.112691	-0.024277	-0.015681	-0.458098	0.349808	-0.542455	0.018021	-0.145358	0.078031	-0.986133
6091	2.771768	-1.411136	9.400784	0.168793	-0.030602	-0.013533	-0.459807	0.346149	-0.541658	0.018369	-0.146069	0.074600	-0.986287
6092	2.863215	-1.390576	9.027422	0.389513	-0.041356	-0.040079	-0.460300	0.338086	-0.542704	0.019144	-0.146930	0.066631	-0.986714
6093	2.800033	-1.284756	9.049923	0.343802	-0.060566	-0.023676	-0.461184	0.328254	-0.543617	0.019842	-0.148175	0.059693	-0.986959
6094	2.891485	-1.243131	9.207403	0.109957	-0.013263	-0.012013	-0.462884	0.323763	-0.543998	0.020284	-0.148537	0.057334	-0.987035
6095	2.959350	-1.309662	9.413561	-0.069496	-0.024394	0.002788	-0.462625	0.323907	-0.542954	0.020235	-0.149200	0.058649	-0.986859
6096	2.954858	-1.387311	9.225178	-0.118648	-0.002481	0.010817	-0.462624	0.322955	-0.542562	0.020393	-0.149412	0.060881	-0.986688
6097	3.114505	-1.508196	8.963300	-0.068726	0.035976	0.001796	-0.463564	0.327061	-0.542683	0.020259	-0.148900	0.062218	-0.986685
6098	3.061080	-1.405460	9.485187	0.116307	0.050697	-0.021298	-0.461850	0.326238	-0.541128	0.020440	-0.148008	0.059735	-0.986969
6099	2.864391	-1.109857	9.497100	0.016184	0.045121	-0.005206	-0.460768	0.322926	-0.543361	0.020409	-0.147289	0.059375	-0.987099
6100	2.760484	-1.064685	9.398336	-0.174625	0.011993	-0.009818	-0.460656	0.325946	-0.541661	0.019959	-0.147262	0.062661	-0.986909
6101	2.823046	-1.030206	9.593858	-0.006594	-0.006077	0.002134	-0.461709	0.327304	-0.543613	0.020062	-0.147544	0.062731	-0.986860
6102	2.831672	-0.810876	9.697843	0.268033	-0.015794	0.018294	-0.462489	0.324033	-0.543870	0.021582	-0.147854	0.057339	-0.987110
6103	2.831746	-0.838314	9.414180	0.035054	-0.024236	0.024515	-0.462350	0.321578	-0.543349	0.022260	-0.148443	0.056610	-0.987048
6104	2.857304	-1.146425	9.362083	-0.029477	-0.020672	0.014971	-0.463416	0.323232	-0.543078	0.022834	-0.148977	0.057078	-0.986928
6105	2.790678	-1.350080	8.950492	0.175369	-0.007659	0.006771	-0.464738	0.322162	-0.542283	0.023564	-0.149192	0.053542	-0.987076
6106	2.669436	-1.190413	9.273289	0.235931	0.016084	-0.011433	-0.463378	0.315024	-0.544390	0.024418	-0.148904	0.048700	-0.987350
6107	2.911236	-1.339209	9.244651	0.103730	0.006873	0.002695	-0.463767	0.312302	-0.543865	0.024842	-0.148861	0.046587	-0.987448
6108	3.008294	-1.463628	9.392653	-0.006402	-0.008784	0.002170	-0.463495	0.311200	-0.544522	0.025213	-0.149163	0.046567	-0.987394
6109	3.090292	-1.478737	9.148338	-0.009862	0.015880	-0.012646	-0.463624	0.310789	-0.544782	0.024998	-0.149027	0.046692	-0.987414
6110	2.925083	-1.206707	9.285049	0.005614	0.019563	0.003095	-0.463090	0.310365	-0.545572	0.025339	-0.148760	0.046460	-0.987456
6111	2.910949	-1.276467	9.298343	-0.022488	0.004945	0.018667	-0.464419	0.309853	-0.543730	0.025720	-0.148820	0.046939	-0.987415
6112	2.903150	-1.156121	9.314362	-0.124326	0.003068	0.043066	-0.463643	0.313266	-0.542950	0.026452	-0.148906	0.049388	-0.987263
6113	2.891471	-1.232923	9.377994	-0.050612	-0.002372	0.031453	-0.463785	0.315998	-0.543079	0.027011	-0.149112	0.050466	-0.987162
6114	2.881575	-1.190526	9.116823	-0.100657	0.008563	0.033029	-0.462876	0.320087	-0.542823	0.027616	-0.149088	0.052419	-0.987047
6115	2.900346	-1.074430	9.281872	-0.182047	0.012117	0.030759	-0.461958	0.321718	-0.542568	0.027754	-0.149081	0.056097	-0.986842
6116	2.968247	-1.155990	9.314971	-0.236258	0.004757	0.032347	-0.461330	0.327741	-0.540478	0.027919	-0.149205	0.060725	-0.986545
6117	2.775445	-1.181115	9.115965	-0.066471	0.012222	0.025809	-0.461998	0.330472	-0.541256	0.028300	-0.149135	0.062099	-0.986459
6118	2.750428	-0.972874	9.514762	-0.008673	0.026874	0.024217	-0.459495	0.332224	-0.540752	0.029003	-0.148706	0.062217	-0.986496
6119	2.997559	-1.222139	9.655211	-0.201047	0.007506	0.028830	-0.458458	0.334965	-0.538667	0.029043	-0.148795	0.066229	-0.986220
6120	2.973672	-1.275642	9.502996	-0.221987	0.002897	0.019506	-0.458743	0.340431	-0.538662	0.029031	-0.148967	0.070529	-0.985896
6121	3.048402	-1.275696	9.443677	-0.101305	-0.007894	0.031212	-0.458749	0.343153	-0.539576	0.029431	-0.149300	0.072554	-0.985687
6122	3.029591	-1.382069	9.307571	-0.180140	0.001178	0.036342	-0.458779	0.347008	-0.536566	0.029874	-0.149457	0.076076	-0.985384
6123	2.910901	-1.277387	9.029454	-0.243434	0.006620	0.045236	-0.458538	0.351932	-0.535520	0.030098	-0.149572	0.080935	-0.984973
6124	2.902727	-1.579899	9.226791	-0.001719	0.005066	0.057549	-0.459879	0.354965	-0.534200	0.031506	-0.149510	0.081003	-0.984933
6125	2.753233	-1.585671	9.033262	0.057716	0.017914	0.055981	-0.457753	0.354786	-0.536048	0.032822	-0.149199	0.079962	-0.985022
6126	2.758354	-1.637694	9.296654	-0.055816	0.030527	0.040620	-0.457757	0.356826	-0.536831	0.033711	-0.148700	0.081059	-0.984978
6127	2.845668	-1.748303	9.267109	-0.083705	0.012222	0.036825	-0.458046	0.360944	-0.535127	0.034238	-0.148619	0.082744	-0.984832
6128	2.855440	-1.777323	9.218780	-0.024110	0.016840	0.028816	-0.457135	0.362996	-0.533695	0.035033	-0.148389	0.083169	-0.984803
6129	2.964083	-1.805748	9.286613	0.049373	0.041624	0.035614	-0.457133	0.364076	-0.535002	0.035883	-0.147642	0.082254	-0.984961
6130	2.819221	-1.762679	9.300270	0.044297	0.017788	0.017160	-0.455271	0.362137	-0.535541	0.036619	-0.147362	0.081302	-0.985055
6131	2.739998	-1.835059	9.288913	-0.002250	0.012290	0.036314	-0.454482	0.362407	-0.535024	0.037381	-0.147224	0.081391	-0.985040
6132	2.725545	-1.834842	9.360801	0.007483	-0.015136	0.031790	-0.454746	0.362952	-0.535414	0.038346	-0.147595	0.081184	-0.984964
6133	2.715719	-1.806841	9.111432	0.047656	-0.015079	0.030149	-0.455549	0.363792	-0.534231	0.039182	-0.147960	0.080261	-0.984952
6134	2.879794	-1.830326	9.184654	-0.034508	-0.015165	0.024202	-0.455032	0.365165	-0.532926	0.039884	-0.148378	0.080856	-0.984812
6135	2.937932	-1.898421	8.939374	-0.114226	0.001223	0.023781	-0.455559	0.365846	-0.533706	0.040091	-0.148570	0.083129	-0.984586
6136	2.922935	-1.787912	8.897572	-0.046716	0.021350	0.001937	-0.453722	0.367750	-0.532413	0.040216	-0.148311	0.083934	-0.984551
6137	3.024298	-1.804140	9.018324	0.021612	0.050670	-0.000528	-0.454638	0.367065	-0.533713	0.040266	-0.147478	0.083504	-0.984711
6138	3.019464	-1.793900	9.200872	-0.046561	0.056053	-0.005498	-0.452789	0.368946	-0.534643	0.040175	-0.146547	0.084314	-0.984785
6139	2.947518	-1.873288	9.247101	-0.120783	0.043133	-0.016929	-0.450958	0.371405	-0.532564	0.039496	-0.146015	0.086636	-0.984690
6140	2.805634	-1.950557	9.249495	-0.161958	0.050391	-0.011613	-0.450704	0.374540	-0.532826	0.038936	-0.145296	0.089699	-0.984544
6141	2.841577	-1.902261	9.279315	-0.076311	0.045038	0.001749	-0.450574	0.376577	-0.533873	0.038749	-0.144659	0.091204	-0.984507
6142	2.687635	-1.974382	9.387298	-0.014858	0.035907	-0.009005	-0.449132	0.378482	-0.532968	0.038699	-0.144106	0.091365	-0.984575
6143	2.764621	-1.938042	9.414933	-0.081365	0.023048	-0.009321	-0.446885	0.378051	-0.532463	0.038321	-0.143919	0.092921	-0.984472
6144	2.608072	-1.979791	9.259244	-0.131237	0.022963	-0.016958	-0.447425	0.380926	-0.532458	0.037787	-0.143724	0.095343	-0.984289
6145	2.615340	-1.989590	9.203959	-0.079668	0.041312	-0.013033	-0.446506	0.383234	-0.532725	0.037306	-0.143171	0.096868	-0.984239
6146	2.692373	-1.965470	9.176208	-0.051733	0.031322	-0.005490	-0.445577	0.382675	-0.532995	0.037222	-0.142730	0.097762	-0.984218
6147	2.731437	-2.071496	9.107867	-0.081314	0.034003	-0.020403	-0.445982	0.383780	-0.532206	0.036605	-0.142336	0.099293	-0.984145
6148	2.741234	-2.100047	9.196383	-0.063745	0.044977	-0.023099	-0.445067	0.385686	-0.531690	0.036117	-0.141671	0.100382	-0.984149
6149	2.707404	-2.080578	9.280363	-0.088243	0.043114	-0.022301	-0.444551	0.388824	-0.531431	0.035424	-0.141106	0.102050	-0.984083
6150	2.587577	-2.229695	9.368379	-0.081155	0.033963	-0.019480	-0.444287	0.389228	-0.531694	0.034977	-0.140663	0.103485	-0.984013
6151	2.486381	-2.244386	9.352824	-0.063625	0.028478	-0.022155	-0.443228	0.388943	-0.531703	0.034389	-0.140353	0.104664	-0.983953
6152	2.452554	-2.227479	9.391156	-0.011018	0.015714	-0.029254	-0.442704	0.390573	-0.531968	0.033994	-0.140242	0.104676	-0.983981
6153	2.602427	-2.316766	9.228058	-0.065294	0.013864	-0.027669	-0.442573	0.390574	-0.531708	0.033326	-0.140219	0.105869	-0.983880
6154	2.732929	-2.384073	9.170715	-0.087936	0.004703	-0.035143	-0.441522	0.391390	-0.530931	0.032606	-0.140387	0.107374	-0.983717
6155	2.684541	-2.350648	9.122720	-0.119455	0.006484	-0.039000	-0.442983	0.391690	-0.529873	0.031581	-0.140573	0.109607	-0.983478
6156	2.717888	-2.269146	9.013743	-0.124954	0.008362	-0.022420	-0.442066	0.393865	-0.529879	0.030983	-0.140663	0.111878	-0.983228
6157	2.641464	-2.423317	9.006066	-0.088075	0.017515	-0.027780	-0.442345	0.396744	-0.529091	0.030244	-0.140592	0.113538	-0.983071
6158	2.641090	-2.341259	9.079233	-0.052979	0.035795	-0.040556	-0.442218	0.397430	-0.528569	0.029438	-0.140140	0.114358	-0.983065
6159	2.689348	-2.340455	9.286153	-0.035558	0.039504	-0.023862	-0.440891	0.396864	-0.529103	0.028873	-0.139595	0.115008	-0.983083
6160	2.650486	-2.283014	9.219377	-0.064491	0.043123	-0.025864	-0.440763	0.397684	-0.528842	0.028298	-0.138971	0.116101	-0.983060
6161	2.592890	-2.340979	9.189219	-0.116179	0.033939	-0.018727	-0.441431	0.397977	-0.527660	0.027620	-0.138566	0.118340	-0.982869
6162	2.568865	-2.360392	9.155112	-0.091660	0.021169	-0.018583	-0.441961	0.398932	-0.528309	0.027159	-0.138371	0.119975	-0.982711
6163	2.620222	-2.516956	9.076574	-0.088092	0.033975	-0.020420	-0.440388	0.400299	-0.526490	0.026526	-0.137951	0.121657	-0.982581
6164	2.742982	-2.475934	9.039885	-0.089108	0.041334	-0.009358	-0.440655	0.402475	-0.527664	0.026212	-0.137337	0.123277	-0.982474
6165	2.810813	-2.537849	9.188491	-0.053064	0.037702	-0.014704	-0.438547	0.403009	-0.526504	0.025776	-0.136823	0.124287	-0.982429
6166	2.675803	-2.543263	9.091128	-0.035501	0.039508	-0.025696	-0.438012	0.403533	-0.528077	0.025282	-0.136257	0.124809	-0.982455
6167	2.417500	-2.476559	9.046441	-0.025179	0.044993	-0.016436	-0.437748	0.402446	-0.527295	0.024870	-0.135587	0.125269	-0.982500
6168	2.462819	-2.370379	9.110770	-0.021695	0.063270	-0.020142	-0.436285	0.402142	-0.528615	0.024465	-0.134533	0.125547	-0.982619
6169	2.486852	-2.356057	9.063182	-0.023567	0.048683	-0.008131	-0.434442	0.403222	-0.527844	0.024208	-0.133761	0.125987	-0.982675
6170	2.497387	-2.538417	9.204762	-0.040964	0.063282	-0.005465	-0.434303	0.403885	-0.529676	0.024061	-0.132683	0.126679	-0.982735
6171	2.478420	-2.605798	9.213243	-0.032055	0.070566	-0.018350	-0.432051	0.402225	-0.529172	0.023525	-0.131506	0.127269	-0.982830
6172	2.405986	-2.581692	9.268121	-0.011109	0.074244	-0.012716	-0.431784	0.403030	-0.530351	0.023282	-0.130215	0.127362	-0.982996
6173	2.551242	-2.701193	9.419043	0.001463	0.034021	-0.025501	-0.430457	0.402193	-0.530623	0.022787	-0.129754	0.127258	-0.983082
6174	2.406311	-2.643704	9.428099	-0.036166	0.019326	-0.029369	-0.430461	0.403285	-0.530623	0.022292	-0.129596	0.127775	-0.983047
6175	2.376861	-2.543457	9.208368	-0.014317	0.006545	-0.038471	-0.429404	0.403139	-0.530370	0.021571	-0.129707	0.127933	-0.983028
6176	2.366590	-2.424250	8.893057	-0.053137	0.017521	-0.027613	-0.431245	0.401647	-0.531402	0.021065	-0.129587	0.128788	-0.982943
6177	2.599076	-2.634995	9.048314	-0.123037	0.022966	-0.020574	-0.430196	0.403688	-0.531017	0.020371	-0.129380	0.131136	-0.982675
6178	2.599049	-2.630257	9.026774	-0.130145	0.026639	-0.011387	-0.429953	0.405623	-0.528403	0.019962	-0.129070	0.133548	-0.982399
6179	2.601242	-2.587186	8.955379	-0.079484	0.055951	-0.009331	-0.430226	0.408085	-0.528399	0.019511	-0.128181	0.135079	-0.982315
6180	2.546345	-2.697376	9.130970	-0.048011	0.037732	0.009315	-0.428909	0.409436	-0.528409	0.019691	-0.127565	0.135935	-0.982273
6181	2.387047	-2.659018	9.182837	-0.040977	0.053231	0.001935	-0.426531	0.410769	-0.528951	0.019565	-0.126685	0.136734	-0.982279
6182	2.319885	-2.720779	9.455019	-0.026781	0.044977	-0.003520	-0.425470	0.410072	-0.529091	0.019526	-0.125953	0.137143	-0.982317
6183	2.150592	-2.615674	9.330078	0.004502	0.026751	0.009577	-0.426532	0.410498	-0.528690	0.019737	-0.125535	0.137046	-0.982380
6184	2.088111	-2.653873	9.453794	0.036286	-0.006179	-0.007749	-0.425859	0.408841	-0.529742	0.019938	-0.125799	0.136183	-0.982462
6185	2.271386	-2.657987	9.551474	0.083603	-0.020723	-0.004712	-0.425457	0.408826	-0.530792	0.020196	-0.126298	0.134465	-0.982629
6186	2.363084	-2.687744	9.239825	0.088789	-0.009724	-0.008385	-0.427298	0.406386	-0.531039	0.020551	-0.126613	0.132562	-0.982840
6187	2.493210	-2.673044	9.241246	0.020684	-0.007994	-0.025341	-0.426631	0.404199	-0.530523	0.020210	-0.126944	0.132032	-0.982876
6188	2.440325	-2.706879	9.228275	0.118650	-0.019751	-0.015598	-0.427552	0.403658	-0.531039	0.020518	-0.127461	0.129521	-0.983136
6189	2.323747	-2.534449	9.059158	0.128948	-0.022474	-0.011861	-0.430049	0.401216	-0.532197	0.020755	-0.127993	0.126890	-0.983405
6190	2.468049	-2.462265	8.975093	0.060478	-0.024311	0.002565	-0.430037	0.399296	-0.532982	0.021284	-0.128575	0.125565	-0.983488
6191	2.516865	-2.587209	8.997803	0.006068	-0.017000	0.024435	-0.430310	0.399857	-0.531803	0.021906	-0.128968	0.125450	-0.983438
6192	2.594386	-2.658730	9.146365	0.009743	-0.015187	0.017073	-0.432155	0.399053	-0.532442	0.022554	-0.129353	0.125165	-0.983409
6193	2.570048	-2.615894	9.021904	0.002515	-0.008754	0.031791	-0.430974	0.399870	-0.531274	0.023292	-0.129579	0.125152	-0.983364
6194	2.504715	-2.568066	8.973951	-0.042981	-0.007914	0.024172	-0.431242	0.401236	-0.531533	0.023914	-0.129826	0.125927	-0.983217
6195	2.511880	-2.548358	9.103930	-0.004372	0.003068	0.016965	-0.430324	0.401647	-0.530363	0.024314	-0.129865	0.126021	-0.983190
6196	2.454069	-2.555348	9.204121	0.037756	-0.002404	0.009800	-0.430183	0.400409	-0.531150	0.024843	-0.130001	0.125175	-0.983267
6197	2.400787	-2.507570	9.134675	0.014934	0.015843	0.007807	-0.429644	0.398485	-0.531678	0.025081	-0.129799	0.124871	-0.983326
6198	2.342740	-2.466576	9.194724	0.042162	0.021316	-0.003143	-0.430442	0.399315	-0.531540	0.025315	-0.129499	0.123915	-0.983481
6199	2.434626	-2.518999	9.290874	0.036161	0.017648	-0.007777	-0.429909	0.398488	-0.531676	0.025297	-0.129283	0.123151	-0.983605
6200	2.444302	-2.526231	9.281260	0.033616	0.004836	-0.014230	-0.429901	0.396305	-0.531546	0.025330	-0.129338	0.122327	-0.983700
6201	2.458217	-2.413421	9.191747	0.041295	0.015845	-0.004983	-0.430288	0.396019	-0.533243	0.025384	-0.129147	0.121466	-0.983831
6202	2.429663	-2.495456	9.142316	0.046585	0.004882	-0.004936	-0.429624	0.395192	-0.533249	0.025642	-0.129171	0.120409	-0.983951
6203	2.472775	-2.429997	9.261270	0.030594	0.001273	0.020827	-0.428691	0.392997	-0.533127	0.026212	-0.129210	0.119819	-0.984003
6204	2.445888	-2.360953	9.062731	0.002436	-0.001479	0.024378	-0.428693	0.392731	-0.532473	0.026933	-0.129310	0.119705	-0.983984
6205	2.477956	-2.509713	9.166574	-0.050968	0.006716	0.037023	-0.428959	0.393280	-0.532471	0.027598	-0.129249	0.120767	-0.983844
6206	2.487465	-2.480786	9.176671	0.002467	0.006761	0.031755	-0.428425	0.393806	-0.533913	0.028441	-0.129168	0.120677	-0.983841
6207	2.439392	-2.509561	9.233435	0.006066	-0.002400	0.026249	-0.428040	0.395179	-0.532739	0.029065	-0.129282	0.120586	-0.983819
6208	2.400328	-2.408775	9.176867	-0.034157	-0.006130	0.014048	-0.426853	0.395579	-0.532356	0.029504	-0.129520	0.121161	-0.983704
6209	2.453441	-2.423040	9.196368	-0.032433	0.010336	0.016802	-0.427119	0.397347	-0.533399	0.029810	-0.129427	0.121808	-0.983627
6210	2.381211	-2.442271	9.243438	-0.004423	0.024975	0.016919	-0.425401	0.396380	-0.532498	0.030307	-0.129028	0.121825	-0.983662
6211	2.438686	-2.360376	9.235520	-0.007843	0.006677	0.006776	-0.426594	0.397214	-0.532488	0.030487	-0.129014	0.121953	-0.983643
6212	2.414976	-2.442006	9.301373	-0.027039	0.004821	0.007607	-0.425803	0.398023	-0.532625	0.030804	-0.129050	0.122377	-0.983576
6213	2.453602	-2.451454	9.330409	-0.035864	0.006666	0.016790	-0.425412	0.398436	-0.531843	0.031107	-0.129026	0.123078	-0.983482
6214	2.458342	-2.437270	9.253831	0.021944	-0.002420	0.010637	-0.423827	0.398963	-0.531986	0.031631	-0.129167	0.122540	-0.983514
6215	2.448880	-2.481029	9.128294	0.012216	0.008560	0.017034	-0.425409	0.398973	-0.532758	0.032057	-0.129077	0.122294	-0.983542
6216	2.390884	-2.452189	9.152164	-0.032354	-0.000657	0.009436	-0.425938	0.397758	-0.531970	0.032401	-0.129219	0.122825	-0.983446
6217	2.415217	-2.500346	9.127708	-0.018504	0.015854	0.025173	-0.424887	0.399387	-0.531716	0.032891	-0.128985	0.123209	-0.983413
6218	2.400929	-2.533710	9.230336	0.013148	0.012202	0.017033	-0.423562	0.398688	-0.531858	0.033484	-0.128827	0.122871	-0.983456
6219	2.401165	-2.581694	9.270476	-0.013042	0.019471	0.013199	-0.423555	0.398674	-0.533166	0.033745	-0.128545	0.123123	-0.983452
6220	2.381684	-2.543431	9.213215	-0.020107	0.004852	0.016876	-0.425153	0.399798	-0.531844	0.034259	-0.128553	0.123434	-0.983394
6221	2.357551	-2.538667	9.213057	0.006235	-0.007936	0.009645	-0.422379	0.399501	-0.531082	0.034568	-0.128802	0.123281	-0.983370
6222	2.386492	-2.538444	9.261344	0.032559	0.006700	0.003296	-0.422243	0.399222	-0.531607	0.034950	-0.128772	0.122522	-0.983455
6223	2.347720	-2.500286	9.184695	-0.023539	0.005732	0.005779	-0.423309	0.400606	-0.530944	0.035073	-0.128779	0.122955	-0.983396
6224	2.376537	-2.478801	9.118047	-0.039451	0.010324	0.017690	-0.422910	0.401274	-0.531993	0.035544	-0.128692	0.123652	-0.983303
6225	2.434732	-2.543209	9.247323	-0.007792	0.013996	0.011388	-0.422655	0.402374	-0.530948	0.035798	-0.128512	0.123796	-0.983299
6226	2.407948	-2.493175	9.118138	0.012322	0.023145	0.004091	-0.424500	0.401570	-0.531457	0.036104	-0.128170	0.123449	-0.983377
6227	2.323696	-2.514443	9.280299	0.006151	0.021314	0.015133	-0.423178	0.401285	-0.531206	0.036449	-0.127824	0.123331	-0.983424
6228	2.338191	-2.519111	9.313978	-0.028645	0.013915	-0.004412	-0.421584	0.400574	-0.532135	0.036501	-0.127714	0.123763	-0.983382
6229	2.323808	-2.538538	9.270360	-0.011280	0.012142	0.009523	-0.421987	0.401270	-0.531346	0.036714	-0.127569	0.123966	-0.983367
6230	2.362470	-2.557792	9.246444	0.022088	0.004851	0.000477	-0.423052	0.402109	-0.530553	0.037031	-0.127590	0.123403	-0.983423
6231	2.251487	-2.538520	9.317698	-0.000459	-0.002558	-0.019936	-0.423307	0.401551	-0.531989	0.036730	-0.127792	0.123309	-0.983420
6232	2.328598	-2.533880	9.222457	0.003054	-0.006201	-0.023600	-0.422512	0.401674	-0.532519	0.036545	-0.128103	0.123051	-0.983419
6233	2.376579	-2.485872	9.161160	-0.011118	-0.008000	-0.010748	-0.423310	0.401557	-0.531466	0.036411	-0.128395	0.123186	-0.983369
6234	2.415433	-2.543461	9.184722	0.016113	-0.006153	-0.016146	-0.422784	0.401826	-0.531209	0.036413	-0.128678	0.122689	-0.983394
6235	2.383884	-2.500221	9.182633	0.015191	0.001156	-0.015243	-0.422777	0.400186	-0.531340	0.036236	-0.128784	0.122303	-0.983435
6236	2.376318	-2.430513	9.166736	0.012434	-0.009787	-0.005091	-0.425014	0.399513	-0.532892	0.036442	-0.129112	0.121906	-0.983433
6237	2.456213	-2.500099	9.176108	0.041240	0.006733	0.006110	-0.424350	0.397738	-0.532113	0.036737	-0.129038	0.121064	-0.983536
6238	2.458685	-2.514671	9.135116	-0.009400	0.008474	-0.007991	-0.424885	0.398976	-0.531847	0.036797	-0.129031	0.121102	-0.983530
6239	2.458756	-2.526431	9.214173	-0.005745	0.008441	-0.019971	-0.425142	0.397609	-0.532238	0.036455	-0.129027	0.121122	-0.983541
6240	2.444199	-2.509831	9.151853	0.009888	0.006657	-0.010660	-0.425402	0.397738	-0.533282	0.036501	-0.129046	0.120773	-0.983580
6241	2.337724	-2.428316	9.127995	0.000953	0.012146	0.000353	-0.425272	0.397335	-0.532499	0.036567	-0.128915	0.120717	-0.983601
6242	2.357499	-2.529174	9.174779	-0.016514	0.026752	0.002093	-0.424875	0.397601	-0.532763	0.036753	-0.128528	0.120935	-0.983618
6243	2.372470	-2.634928	9.199842	-0.047774	0.012965	-0.014651	-0.423822	0.399089	-0.533033	0.036399	-0.128451	0.121809	-0.983534
6244	2.372017	-2.533398	9.338100	0.024095	0.004787	-0.023510	-0.423297	0.399092	-0.532121	0.036239	-0.128528	0.121146	-0.983611
6245	2.298978	-2.384425	9.320303	0.060603	-0.000621	-0.006714	-0.424082	0.397457	-0.532639	0.036352	-0.128614	0.119894	-0.983749
6246	2.342626	-2.437290	9.315167	0.037818	-0.009761	0.000572	-0.424601	0.395410	-0.533028	0.036726	-0.128907	0.119013	-0.983804
6247	2.255180	-2.300328	9.311471	0.016592	-0.035342	0.017106	-0.425796	0.395027	-0.531711	0.037277	-0.129641	0.118655	-0.983730
6248	2.279014	-2.245199	9.235645	0.021688	-0.041696	0.028215	-0.425931	0.395712	-0.531709	0.038258	-0.130512	0.118136	-0.983640
6249	2.359625	-2.466394	9.238096	0.030580	-0.031630	0.026413	-0.425401	0.395703	-0.531975	0.039020	-0.131132	0.117523	-0.983601
6250	2.497144	-2.485349	9.243916	-0.025195	-0.029900	0.003985	-0.427526	0.396288	-0.530519	0.039373	-0.131864	0.117871	-0.983447
6251	2.448910	-2.485709	9.166639	0.013328	-0.007944	-0.003238	-0.426859	0.395726	-0.531309	0.039452	-0.132105	0.117544	-0.983451
6252	2.491636	-2.346275	9.106576	0.054487	0.001221	-0.015969	-0.427255	0.396136	-0.531698	0.039555	-0.132209	0.116295	-0.983581
6253	2.588257	-2.384604	9.099738	0.016963	0.006654	-0.025391	-0.428305	0.394641	-0.532214	0.039172	-0.132220	0.115848	-0.983648
6254	2.549442	-2.331523	9.164939	-0.009349	0.019417	-0.022780	-0.428437	0.393017	-0.530906	0.038913	-0.132030	0.115853	-0.983683
6255	2.476836	-2.279226	9.020954	0.041177	0.015858	-0.006833	-0.427248	0.393276	-0.530915	0.038935	-0.131805	0.114982	-0.983814
6256	2.457695	-2.307942	9.077989	0.013033	0.021345	0.009628	-0.428295	0.391911	-0.532084	0.039391	-0.131487	0.114631	-0.983880
6257	2.376182	-2.401638	9.167139	0.021881	0.034121	0.005962	-0.426578	0.392843	-0.532490	0.039572	-0.130887	0.114189	-0.984004
6258	2.436580	-2.422778	9.282639	0.002605	0.034121	0.014172	-0.425125	0.391881	-0.531456	0.040064	-0.130316	0.114065	-0.984074
6259	2.434165	-2.422857	9.261009	-0.047161	0.021242	0.001943	-0.425381	0.392411	-0.533415	0.040017	-0.130034	0.114966	-0.984008
6260	2.390640	-2.393881	9.316224	-0.005993	0.012133	0.000316	-0.425391	0.392971	-0.531977	0.040248	-0.129932	0.114960	-0.984013
6261	2.458007	-2.364969	9.288451	0.013251	0.021301	-0.001445	-0.424855	0.392952	-0.533289	0.040291	-0.129607	0.114663	-0.984089
6262	2.400129	-2.365348	9.211084	-0.023576	0.016697	0.002066	-0.425377	0.392674	-0.534331	0.040495	-0.129425	0.115012	-0.984064
6263	2.342218	-2.353237	9.268330	0.006181	0.010325	0.004068	-0.424978	0.392936	-0.534988	0.040653	-0.129306	0.114859	-0.984091
6264	2.363537	-2.273879	9.243234	0.007876	0.013989	0.004069	-0.424719	0.392944	-0.533944	0.041000	-0.129148	0.114590	-0.984128
6265	2.385210	-2.266460	9.289153	0.020071	0.001230	0.013379	-0.425245	0.392402	-0.534070	0.041396	-0.129173	0.114173	-0.984157
6266	2.453547	-2.442010	9.277726	-0.002465	0.006664	0.000347	-0.424721	0.393218	-0.533813	0.041665	-0.129178	0.114091	-0.984155
6267	2.415131	-2.475775	9.276894	-0.011183	0.004816	-0.001540	-0.425524	0.394059	-0.532629	0.041681	-0.129194	0.114261	-0.984132
6268	2.371427	-2.413482	9.224545	0.023869	-0.002482	-0.010584	-0.425118	0.392545	-0.533287	0.041806	-0.129379	0.113627	-0.984176
6269	2.380736	-2.346400	9.134347	0.039567	0.002109	-0.012359	-0.426174	0.392011	-0.533278	0.041747	-0.129431	0.112771	-0.984270
6270	2.494321	-2.398763	9.235501	0.002736	0.004857	0.002222	-0.424185	0.391978	-0.534341	0.042052	-0.129460	0.112593	-0.984274
6271	2.443631	-2.384264	9.283245	-0.013095	0.003022	0.010448	-0.426174	0.392011	-0.533278	0.042304	-0.129491	0.112837	-0.984231
6272	2.501028	-2.293352	9.097803	-0.020259	0.006705	0.015020	-0.425381	0.391733	-0.532893	0.042781	-0.129473	0.113148	-0.984177
6273	2.448458	-2.389395	9.187191	0.005077	0.021368	0.026202	-0.424591	0.393221	-0.533421	0.043348	-0.129099	0.113092	-0.984208
6274	2.366855	-2.461205	9.343866	0.006005	0.006736	0.031765	-0.424589	0.392132	-0.533030	0.044221	-0.129019	0.112929	-0.984198
6275	2.327667	-2.333902	9.302074	-0.029059	0.004859	0.027892	-0.424591	0.392680	-0.532899	0.044771	-0.128991	0.113538	-0.984107
6276	2.332789	-2.399008	9.257997	-0.013314	-0.006076	0.032607	-0.424852	0.394167	-0.534727	0.045635	-0.129177	0.113747	-0.984018
6277	2.356546	-2.326994	9.194410	-0.011448	-0.002456	0.014151	-0.424597	0.395402	-0.533813	0.045978	-0.129305	0.113968	-0.983960
6278	2.361317	-2.317458	9.165781	-0.001021	0.016760	0.017866	-0.424740	0.395425	-0.531719	0.046543	-0.129066	0.113916	-0.983971
6279	2.419116	-2.302846	9.183330	-0.014901	0.008499	0.006735	-0.424337	0.395814	-0.533291	0.046705	-0.129000	0.114192	-0.983940
6280	2.395175	-2.336401	9.235451	-0.025361	0.023096	0.003891	-0.424339	0.396090	-0.533030	0.046915	-0.128690	0.114589	-0.983924
6281	2.433805	-2.345784	9.283692	0.005447	0.008476	-0.008850	-0.425138	0.396381	-0.532108	0.046822	-0.128644	0.114421	-0.983954
6282	2.400037	-2.340876	9.331460	0.064931	0.016768	-0.004872	-0.424471	0.395413	-0.532637	0.047120	-0.128395	0.113012	-0.984136
6283	2.386085	-2.449152	9.339414	0.046676	0.015813	-0.011419	-0.425128	0.394870	-0.533024	0.047066	-0.128170	0.112033	-0.984279
6284	2.395465	-2.393822	9.330674	-0.025126	0.004772	-0.010844	-0.425386	0.393234	-0.533023	0.047019	-0.128253	0.112373	-0.984232
6285	2.356520	-2.322239	9.177672	0.006203	-0.009784	-0.000515	-0.425917	0.394193	-0.533279	0.047133	-0.128546	0.112196	-0.984209
6286	2.380779	-2.353455	9.182262	0.018429	-0.006101	0.004158	-0.426709	0.393927	-0.533535	0.047528	-0.128769	0.111705	-0.984216
