# Supplementary material for: Identification of Haptic Based Guiding Using Hard Reins
Source: PLoS One. 2015 Jul 22;10(7):e0132020. doi: 10.1371/journal.pone.0132020 (PMC4511788; doi:10.1371/journal.pone.0132020)
Supplement: S8 File — (ZIP) [file pone.0132020.s008.zip › Exp2_MotionData1/Subject2/path1/T1/sync1.txt]

// Start Time: 0
// Sample rate: 25.0Hz
// Scenario: 4.9
// Firmware Version: 2.6.1
Counter	Acc_X	Acc_Y	Acc_Z	Gyr_X	Gyr_Y	Gyr_Z	Mag_X	Mag_Y	Mag_Z	Quat_w	Quat_x	Quat_y	Quat_z
5445	1.146452	-0.361912	9.741058	0.003260	-0.012310	-0.026921	0.119173	0.473630	-1.215684	0.914688	-0.039685	-0.045125	-0.399668
5446	1.090503	-0.353219	9.729648	0.008645	-0.015825	-0.026915	0.117707	0.471913	-1.213015	0.914467	-0.039663	-0.045524	-0.400131
5447	1.131375	-0.342771	9.692308	-0.011376	-0.013543	-0.018131	0.115831	0.473657	-1.213479	0.914392	-0.039968	-0.045725	-0.400250
5448	1.131466	-0.342766	9.721197	-0.006058	-0.010029	-0.014556	0.116630	0.474464	-1.212650	0.914253	-0.040180	-0.045890	-0.400526
5449	1.161078	-0.366502	9.739135	-0.005711	-0.006162	-0.026913	0.116894	0.475569	-1.211941	0.914118	-0.040316	-0.046010	-0.400806
5450	1.189956	-0.361126	9.708688	-0.005947	-0.017005	-0.019916	0.115695	0.474501	-1.213315	0.913937	-0.040577	-0.046308	-0.401159
5451	1.161279	-0.376208	9.741622	-0.004511	-0.013788	-0.005740	0.115826	0.475680	-1.215715	0.913966	-0.040773	-0.046561	-0.401044
5452	1.175567	-0.371099	9.693878	0.001989	-0.011781	-0.012781	0.116361	0.475661	-1.215451	0.913847	-0.040855	-0.046820	-0.401275
5453	1.136336	-0.337818	9.759824	-0.011421	-0.011807	-0.016354	0.116494	0.475824	-1.216530	0.913787	-0.041152	-0.046990	-0.401363
5454	1.126781	-0.350133	9.725924	0.004513	-0.008381	-0.005670	0.115961	0.475270	-1.216406	0.913734	-0.041167	-0.047203	-0.401456
5455	1.185331	-0.368490	9.732673	-0.019051	-0.003416	0.001348	0.115957	0.476543	-1.216636	0.913817	-0.041552	-0.047142	-0.401234
5456	1.190807	-0.399948	9.733078	-0.005353	-0.001348	-0.005668	0.114625	0.475300	-1.216390	0.913752	-0.041692	-0.047146	-0.401368
5457	1.205359	-0.399684	9.738338	0.002785	0.007611	-0.005589	0.114490	0.475566	-1.215567	0.913808	-0.041587	-0.047066	-0.401261
5458	1.178390	-0.388038	9.713350	0.008415	0.000785	-0.015334	0.115023	0.475927	-1.213396	0.913662	-0.041451	-0.047147	-0.401597
5459	1.136475	-0.352386	9.711795	0.002012	0.004175	-0.010904	0.114349	0.477619	-1.212793	0.913672	-0.041383	-0.047127	-0.401585
5460	1.150955	-0.342409	9.755493	-0.007773	-0.001107	-0.016277	0.115416	0.478433	-1.212508	0.913504	-0.041556	-0.047114	-0.401949
5461	1.168432	-0.380941	9.674477	-0.012557	-0.003189	-0.005697	0.114616	0.478225	-1.214942	0.913536	-0.041818	-0.047107	-0.401850
5462	1.190794	-0.395091	9.759520	-0.012041	-0.003531	0.008441	0.113542	0.479657	-1.214883	0.913560	-0.042113	-0.047082	-0.401769
5463	1.229603	-0.399243	9.743892	-0.008031	0.003966	-0.005651	0.113281	0.477337	-1.211706	0.913602	-0.042237	-0.046983	-0.401671
5464	1.185504	-0.385485	9.679849	0.000803	-0.002318	-0.000349	0.113947	0.477894	-1.212102	0.913574	-0.042279	-0.047047	-0.401723
5465	1.178718	-0.395309	9.771187	0.000723	0.002040	0.003215	0.113543	0.479032	-1.212196	0.913693	-0.042268	-0.047045	-0.401453
5466	1.180037	-0.349168	9.713107	-0.001114	0.003758	0.004988	0.115416	0.478470	-1.214131	0.913703	-0.042301	-0.046978	-0.401436
5467	1.176373	-0.409924	9.703825	-0.012652	0.007347	-0.000327	0.114609	0.480177	-1.214067	0.913787	-0.042489	-0.046775	-0.401247
5468	1.215078	-0.397077	9.762688	-0.005348	0.000432	-0.005663	0.115277	0.480665	-1.217578	0.913689	-0.042619	-0.046742	-0.401462
5469	1.220005	-0.413989	9.681123	0.004968	0.007979	-0.019726	0.114616	0.478275	-1.217106	0.913632	-0.042464	-0.046688	-0.401613
5470	1.181326	-0.417118	9.691996	-0.001632	-0.006522	-0.010990	0.115415	0.479376	-1.216809	0.913495	-0.042575	-0.046816	-0.401898
5471	1.190975	-0.399940	9.786040	-0.004331	-0.004763	-0.010993	0.114879	0.479623	-1.214765	0.913489	-0.042703	-0.046913	-0.401886
5472	1.185467	-0.380629	9.699069	0.006751	0.015060	-0.017901	0.114878	0.479743	-1.213813	0.913295	-0.042485	-0.046718	-0.402374
5473	1.167300	-0.444076	9.684546	-0.011647	-0.001404	-0.005680	0.115282	0.478785	-1.215473	0.913329	-0.042726	-0.046689	-0.402275
5474	1.220124	-0.399408	9.811003	-0.011516	0.009360	-0.009164	0.116076	0.481607	-1.216475	0.913190	-0.042894	-0.046444	-0.402600
5475	1.149264	-0.395856	9.649929	0.002588	0.014496	0.003310	0.115545	0.480340	-1.215968	0.913323	-0.042756	-0.046233	-0.402338
5476	1.157103	-0.415128	9.708087	0.000800	0.007415	0.001488	0.116080	0.480175	-1.215438	0.913273	-0.042725	-0.046113	-0.402467
5477	1.170913	-0.366319	9.785172	0.005434	0.007589	-0.003807	0.116080	0.480031	-1.215307	0.913345	-0.042583	-0.046056	-0.402326
5478	1.204922	-0.389990	9.661222	0.008317	0.014855	-0.009060	0.115811	0.480437	-1.214343	0.913203	-0.042348	-0.045868	-0.402694
5479	1.191539	-0.433919	9.750207	-0.009844	0.000392	-0.005670	0.115945	0.480422	-1.213804	0.913240	-0.042544	-0.045823	-0.402595
5480	1.186184	-0.414600	9.711383	-0.004072	0.009635	-0.017969	0.115679	0.479877	-1.214360	0.913021	-0.042567	-0.045639	-0.403110
5481	1.147197	-0.400740	9.731746	0.004508	0.000466	-0.003848	0.115682	0.478901	-1.214797	0.913085	-0.042503	-0.045707	-0.402964
5482	1.186574	-0.429154	9.742797	0.010270	0.007935	-0.016167	0.115011	0.480040	-1.214617	0.912860	-0.042283	-0.045665	-0.403502
5483	1.108129	-0.389313	9.711204	0.000870	0.002166	-0.002072	0.116884	0.478978	-1.213184	0.912937	-0.042274	-0.045670	-0.403329
5484	1.127778	-0.396235	9.750373	0.008301	0.000729	0.022692	0.116617	0.478962	-1.212234	0.913042	-0.042181	-0.045713	-0.403096
5485	1.162055	-0.415034	9.741939	0.002645	0.007476	-0.000275	0.117154	0.477983	-1.213084	0.913139	-0.042098	-0.045633	-0.402893
5486	1.137639	-0.410626	9.712270	0.009414	0.015982	0.017488	0.117690	0.477855	-1.214177	0.913203	-0.041859	-0.045410	-0.402797
5487	1.215556	-0.428632	9.714797	0.002394	0.003702	0.008530	0.117690	0.477561	-1.213645	0.913368	-0.041822	-0.045390	-0.402430
5488	1.161825	-0.400471	9.761079	-0.000846	0.011090	-0.003801	0.117154	0.478458	-1.215370	0.913206	-0.041794	-0.045188	-0.402824
5489	1.154920	-0.424876	9.722536	0.002702	-0.001328	-0.003865	0.117556	0.478174	-1.215655	0.913266	-0.041783	-0.045273	-0.402679
5490	1.171708	-0.414860	9.730198	-0.006085	0.014733	-0.009099	0.116621	0.477907	-1.215382	0.913055	-0.041817	-0.044965	-0.403187
5491	1.147003	-0.391033	9.731667	0.003055	0.009628	-0.015287	0.116088	0.477356	-1.215393	0.913033	-0.041702	-0.044864	-0.403259
5492	1.113599	-0.415914	9.740458	0.002921	-0.004665	-0.012719	0.116886	0.478274	-1.213207	0.912773	-0.041726	-0.044985	-0.403833
5493	1.127054	-0.362265	9.735652	0.002469	0.000229	0.004988	0.117951	0.479679	-1.214122	0.912906	-0.041714	-0.045032	-0.403529
5494	1.091360	-0.396899	9.725189	0.005899	0.003636	0.012103	0.117556	0.477714	-1.214045	0.912870	-0.041637	-0.045007	-0.403620
5495	1.088473	-0.370246	9.746564	-0.007026	-0.000312	0.023529	0.117824	0.477705	-1.213913	0.913144	-0.041817	-0.044968	-0.402986
5496	1.168690	-0.380927	9.756328	0.002177	0.003501	0.016492	0.117829	0.476028	-1.214509	0.913155	-0.041812	-0.044913	-0.402968
5497	1.117669	-0.377000	9.740290	0.002328	0.000096	0.010294	0.115821	0.477209	-1.214853	0.913330	-0.041805	-0.044954	-0.402567
5498	1.175698	-0.366234	9.766061	-0.001464	0.010518	0.019175	0.116888	0.478201	-1.216187	0.913299	-0.041819	-0.044732	-0.402660
5499	1.137139	-0.386360	9.707257	0.006143	0.000325	0.002347	0.115289	0.476714	-1.217300	0.913413	-0.041733	-0.044808	-0.402402
5500	1.093314	-0.372588	9.729880	0.007918	0.000316	0.003245	0.115823	0.476668	-1.215818	0.913291	-0.041639	-0.044865	-0.402681
5501	1.126951	-0.352553	9.764462	0.009336	0.010605	0.019220	0.116224	0.476656	-1.215688	0.913553	-0.041424	-0.044764	-0.402120
5502	1.141984	-0.386272	9.707405	0.006113	0.014461	0.005973	0.116762	0.475499	-1.214919	0.913468	-0.041252	-0.044547	-0.402356
5503	1.132494	-0.388867	9.755277	0.013486	0.012032	-0.001091	0.117430	0.475512	-1.216145	0.913571	-0.040931	-0.044470	-0.402163
5504	1.156470	-0.381153	9.722254	0.018670	0.010990	0.006870	0.116901	0.473841	-1.216463	0.913485	-0.040559	-0.044415	-0.402401
5505	1.126560	-0.342857	9.701790	0.005851	0.014218	0.015697	0.117438	0.472981	-1.216362	0.913719	-0.040375	-0.044225	-0.401911
5506	1.113287	-0.396497	9.764374	0.013426	-0.001305	-0.001172	0.115565	0.473562	-1.215238	0.913526	-0.040194	-0.044358	-0.402352
5507	1.150721	-0.337563	9.712120	0.020626	0.004070	-0.000241	0.116107	0.470992	-1.214244	0.913634	-0.039808	-0.044486	-0.402132
5508	1.073283	-0.338965	9.738641	0.029617	0.002362	-0.000207	0.116371	0.472139	-1.215429	0.913493	-0.039299	-0.044684	-0.402479
5509	1.011282	-0.381352	9.790015	0.030644	-0.001888	0.028074	0.114773	0.470490	-1.215599	0.913831	-0.038801	-0.044975	-0.401728
5510	0.946287	-0.384947	9.905998	0.092929	-0.021494	0.051141	0.113843	0.468691	-1.216052	0.914069	-0.037381	-0.046074	-0.401195
5511	0.986715	-0.391526	9.620837	0.064900	-0.004115	0.093599	0.115587	0.465924	-1.213860	0.914952	-0.036334	-0.046621	-0.399210
5512	1.200306	-0.511442	9.734211	0.043150	0.005323	0.100619	0.114394	0.463165	-1.215153	0.915599	-0.035652	-0.046799	-0.397765
5513	1.161776	-0.410191	9.684122	0.018401	0.021464	0.086505	0.115602	0.461157	-1.214826	0.916408	-0.035261	-0.046512	-0.395967
5514	1.062658	-0.295465	9.718729	0.036814	-0.000129	0.066991	0.114404	0.459802	-1.215938	0.916743	-0.034709	-0.046761	-0.395211
5515	1.068098	-0.322066	9.738354	0.008209	0.000696	0.059833	0.114672	0.459199	-1.214472	0.917309	-0.034645	-0.046790	-0.393896
5516	1.142115	-0.153230	9.686394	0.015538	0.020364	0.058192	0.115753	0.455540	-1.215685	0.917643	-0.034306	-0.046507	-0.393181
5517	1.136946	-0.124185	9.767859	-0.005526	-0.005867	0.033201	0.114412	0.456953	-1.214541	0.917983	-0.034513	-0.046573	-0.392362
5518	1.099005	-0.178287	9.690075	0.002615	0.023387	0.003368	0.114547	0.456531	-1.214692	0.917840	-0.034341	-0.046167	-0.392758
5519	1.033843	-0.067802	9.706499	-0.022890	-0.001896	0.010208	0.115350	0.455940	-1.214314	0.917990	-0.034803	-0.046040	-0.392381
5520	1.102964	-0.110229	9.838926	-0.016449	-0.011380	0.036673	0.114815	0.456277	-1.216192	0.918164	-0.035272	-0.046108	-0.391924
5521	1.136830	-0.129049	9.700493	0.015968	0.001292	0.038621	0.113081	0.455135	-1.213772	0.918566	-0.035012	-0.046212	-0.390992
5522	1.203793	-0.195798	9.763229	-0.005183	0.006848	0.022663	0.114951	0.455368	-1.213515	0.918641	-0.035121	-0.046042	-0.390827
5523	1.210845	-0.185961	9.756150	0.016754	0.009116	0.010368	0.114815	0.455740	-1.211201	0.918828	-0.034757	-0.046037	-0.390419
5524	1.143549	-0.221172	9.711022	0.016690	0.014356	0.013955	0.113215	0.454488	-1.210275	0.918830	-0.034400	-0.045904	-0.390464
5525	1.129421	-0.233560	9.763639	0.013346	-0.011992	-0.000367	0.113748	0.455177	-1.210124	0.918911	-0.034253	-0.046270	-0.390241
5526	1.038109	-0.281346	9.708241	0.024382	-0.013467	-0.009160	0.114021	0.453893	-1.215853	0.918759	-0.033946	-0.046729	-0.390572
5527	1.071983	-0.280733	9.694833	0.008564	0.007169	0.013902	0.113350	0.454575	-1.214199	0.918966	-0.033752	-0.046693	-0.390105
5528	1.183051	-0.259297	9.700486	-0.004458	-0.001340	-0.005669	0.114691	0.452512	-1.211574	0.918830	-0.033884	-0.046701	-0.390412
5529	1.187231	-0.230093	9.673916	-0.027312	-0.006341	-0.026992	0.114689	0.453338	-1.210735	0.918681	-0.034420	-0.046667	-0.390721
5530	1.288192	-0.184563	9.700742	-0.072017	-0.007369	-0.072251	0.114686	0.454214	-1.212060	0.918017	-0.035772	-0.046307	-0.392199
5531	1.085622	-0.202782	9.901678	-0.036594	-0.011198	-0.085385	0.115347	0.457060	-1.214007	0.917396	-0.036461	-0.046336	-0.393584
5532	0.980333	-0.175664	8.964268	-0.069783	0.038157	-0.044462	0.116276	0.459000	-1.213549	0.917023	-0.037434	-0.045139	-0.394499
5533	1.178144	-0.239954	9.803698	-0.156381	0.016088	-0.043167	0.115730	0.463125	-1.214764	0.916662	-0.040138	-0.043692	-0.395235
5534	1.277803	-0.558537	10.187081	0.189871	-0.005146	-0.072294	0.115994	0.464123	-1.215547	0.916186	-0.036673	-0.045361	-0.396486
5535	0.976122	-0.335878	9.687492	-0.037927	0.010591	0.003192	0.114931	0.462183	-1.215868	0.916279	-0.037297	-0.044911	-0.396262
5536	1.095760	-0.246308	9.767517	0.020113	-0.003485	0.017398	0.117202	0.462234	-1.214268	0.916394	-0.037009	-0.045139	-0.395999
5537	1.087529	-0.324141	9.738966	0.007624	0.008898	0.015675	0.116802	0.461944	-1.213461	0.916618	-0.036821	-0.045072	-0.395504
5538	1.164981	-0.327597	9.686004	0.002605	0.009209	0.001501	0.117338	0.461218	-1.213084	0.916585	-0.036742	-0.044938	-0.395605
5539	1.115425	-0.292096	9.566265	-0.041603	-0.007213	0.003038	0.116804	0.461056	-1.211594	0.916658	-0.037576	-0.044788	-0.395374
5540	1.071699	-0.246739	9.819739	-0.066773	-0.007375	0.001191	0.117866	0.463443	-1.212342	0.916599	-0.038894	-0.044414	-0.395424
5541	1.129522	-0.362218	9.750171	-0.008247	0.008184	0.003236	0.115463	0.462843	-1.214499	0.916712	-0.038992	-0.044245	-0.395171
5542	1.175713	-0.366233	9.770875	-0.047456	0.010877	-0.011025	0.116259	0.464649	-1.214180	0.916557	-0.039804	-0.043694	-0.395512
5543	1.126833	-0.342843	9.788456	-0.043858	0.010904	-0.011005	0.117190	0.466316	-1.214137	0.916531	-0.040523	-0.043208	-0.395553
5544	1.180483	-0.366149	9.746949	0.035070	0.005068	-0.035559	0.118260	0.465723	-1.213898	0.916248	-0.039845	-0.043437	-0.396252
5545	1.069987	-0.421564	9.707870	0.024555	0.002624	-0.012594	0.118794	0.465967	-1.212813	0.916256	-0.039377	-0.043645	-0.396256
5546	1.030032	-0.354313	9.759093	-0.038604	0.009031	-0.005673	0.116782	0.468706	-1.213514	0.916118	-0.040048	-0.043190	-0.396558
5547	1.035703	-0.390619	9.790834	0.012359	-0.012095	0.003192	0.118521	0.467650	-1.212214	0.916230	-0.039931	-0.043555	-0.396272
5548	0.941970	-0.224847	9.550806	-0.062455	0.031410	0.015632	0.117858	0.466442	-1.214140	0.916319	-0.040874	-0.042489	-0.396086
5549	1.000431	-0.352439	9.606521	-0.000707	0.028900	-0.005417	0.116350	0.479165	-1.214661	0.916387	-0.040655	-0.042001	-0.396003
5550	0.920239	-0.458274	9.636151	-0.105660	0.054050	0.020074	0.117813	0.481543	-1.215414	0.916442	-0.042218	-0.040169	-0.395902
5551	0.995908	-0.437448	9.939210	-0.071802	0.062909	0.033474	0.118874	0.483718	-1.213055	0.916783	-0.043062	-0.038453	-0.395191
5552	1.065355	-0.428928	9.729447	0.016971	0.042929	0.008859	0.120477	0.484097	-1.212791	0.916862	-0.042452	-0.037806	-0.395136
5553	0.956517	-0.372679	9.386274	0.020677	0.081972	0.012687	0.123418	0.483111	-1.209608	0.917128	-0.041431	-0.036491	-0.394750
5554	1.259524	-0.447255	9.706658	-0.140009	0.090841	0.031618	0.127017	0.486132	-1.209823	0.917329	-0.043333	-0.033712	-0.394326
5555	0.967653	-0.569026	10.136722	-0.040926	0.021825	0.015633	0.126074	0.488359	-1.207710	0.917518	-0.043924	-0.033019	-0.393878
5556	0.987375	-0.529872	9.723001	0.006240	0.014560	0.001593	0.127815	0.487252	-1.210338	0.917516	-0.043726	-0.032813	-0.393923
5557	0.924762	-0.448486	9.595294	-0.051774	0.024297	0.019168	0.127810	0.488916	-1.209201	0.917724	-0.044499	-0.031989	-0.393419
5558	0.763450	-0.582472	9.851327	-0.067457	0.055682	0.038805	0.129010	0.489543	-1.207029	0.917985	-0.045352	-0.030416	-0.392838
5559	0.708586	-0.534937	9.661528	-0.053024	0.122264	0.083494	0.131411	0.490865	-1.205661	0.918750	-0.045411	-0.027713	-0.391239
5560	0.577577	-0.736348	9.878078	-0.107732	0.269765	0.068385	0.138082	0.493729	-1.202127	0.919266	-0.045344	-0.021861	-0.390406
5561	0.408329	-0.783132	9.707143	0.013479	0.563356	0.030019	0.148499	0.495044	-1.196250	0.919789	-0.040700	-0.011592	-0.390126
5562	0.976227	-0.588341	9.660515	-0.140165	0.334996	0.080989	0.161854	0.496396	-1.188781	0.920258	-0.040700	-0.004278	-0.389166
5563	0.446657	-0.588201	10.029408	-0.029041	-0.046960	0.031261	0.165183	0.500389	-1.188150	0.920561	-0.041595	-0.004923	-0.388346
5564	0.680218	-0.768463	9.946463	0.065716	-0.021132	0.026377	0.162114	0.498608	-1.187224	0.920736	-0.040568	-0.005810	-0.388028
5565	0.099536	-0.531365	10.208491	0.167761	-0.115574	-0.003854	0.161987	0.496821	-1.189040	0.920909	-0.038363	-0.009275	-0.387775
5566	0.152700	-0.574130	9.890294	0.418147	-0.033533	0.071716	0.156806	0.486868	-1.192007	0.921567	-0.030958	-0.013087	-0.386762
5567	0.806612	-0.513852	8.605229	0.002615	0.032091	0.008832	0.155490	0.480142	-1.192208	0.921732	-0.030658	-0.012545	-0.386410
5568	0.257502	-0.450831	10.089967	-0.275892	0.050703	0.024074	0.158948	0.485234	-1.190460	0.921763	-0.035375	-0.009487	-0.386021
5569	0.405921	-0.516132	9.863927	-0.062304	0.105879	0.023304	0.160806	0.489527	-1.189125	0.922003	-0.035698	-0.007065	-0.385469
5570	0.339289	-0.706693	9.815177	-0.074204	0.131245	0.035830	0.163608	0.490530	-1.186554	0.922172	-0.036075	-0.004062	-0.385072
5571	0.460263	-0.711791	9.720235	-0.025802	0.079134	-0.033334	0.165728	0.496515	-1.185574	0.921989	-0.035934	-0.002454	-0.385537
5572	0.178743	-0.656187	9.944670	0.058323	0.115648	-0.043392	0.168666	0.496986	-1.184510	0.921582	-0.033979	-0.000814	-0.386692
5573	0.404404	-0.601150	9.614179	-0.023399	0.223952	-0.064217	0.172542	0.495933	-1.179309	0.921151	-0.032673	0.003425	-0.387816
5574	0.804056	-0.647259	10.021563	-0.035314	-0.010824	-0.064968	0.175210	0.497252	-1.178080	0.920537	-0.033423	0.003442	-0.389209
5575	1.097737	-0.272926	10.225137	0.265263	-0.387351	-0.267205	0.171340	0.496031	-1.182406	0.918694	-0.031581	-0.006011	-0.393659
5576	-0.268256	-0.363289	9.916708	0.099822	-0.159469	-0.230592	0.165632	0.484160	-1.187188	0.916961	-0.030990	-0.009900	-0.397647
5577	0.172070	-0.316452	9.978009	0.090994	-0.057424	-0.152268	0.165369	0.482758	-1.187230	0.915879	-0.029734	-0.011824	-0.400178
5578	0.144014	-0.399518	9.777982	0.243386	-0.123793	-0.005443	0.160713	0.475717	-1.188756	0.915885	-0.026286	-0.016063	-0.400258
5579	0.195038	-0.330653	9.487762	0.031641	-0.089690	-0.090767	0.158056	0.471042	-1.191042	0.915233	-0.026372	-0.018041	-0.401657
5580	0.541642	-0.392292	9.881600	-0.016100	0.018982	0.029930	0.158319	0.472444	-1.191000	0.915457	-0.026547	-0.017573	-0.401153
5581	0.458601	-0.384105	9.729747	0.039117	-0.005121	-0.019538	0.157779	0.474151	-1.191209	0.915409	-0.025847	-0.018022	-0.401289
5582	0.615727	-0.255031	9.651752	-0.051336	0.018498	0.001510	0.157777	0.474870	-1.191863	0.915353	-0.026663	-0.017292	-0.401395
5583	0.690028	-0.297353	9.890252	-0.029990	0.010397	-0.058613	0.158712	0.474953	-1.190247	0.914959	-0.027093	-0.016933	-0.402279
5584	0.463338	-0.369448	9.787554	-0.013429	0.003754	-0.072694	0.156578	0.473906	-1.191609	0.914346	-0.027306	-0.016819	-0.403662
5585	0.531269	-0.261411	9.726237	-0.041130	0.015272	-0.044434	0.156838	0.476152	-1.191540	0.914059	-0.027903	-0.016271	-0.404292
5586	0.448208	-0.311442	9.967188	-0.018141	-0.004377	-0.032980	0.159231	0.480308	-1.190893	0.913755	-0.028281	-0.016246	-0.404954
5587	0.370855	-0.244906	9.682675	0.004899	0.011390	-0.015989	0.159763	0.480852	-1.190611	0.913723	-0.028069	-0.016120	-0.405047
5588	0.571550	-0.321357	9.824211	-0.015771	0.009499	-0.017878	0.159368	0.479191	-1.191472	0.913567	-0.028295	-0.015853	-0.405393
5589	0.570473	-0.379631	9.882390	0.003448	-0.013059	-0.033874	0.159899	0.480299	-1.191171	0.913381	-0.028304	-0.016177	-0.405799
5590	0.526225	-0.368310	9.755774	0.029280	0.010746	-0.053078	0.159230	0.480752	-1.191826	0.912951	-0.027686	-0.016272	-0.406803
5591	0.451142	-0.471614	9.884236	0.021415	-0.000560	-0.030172	0.159899	0.480446	-1.191437	0.912808	-0.027271	-0.016508	-0.407143
5592	0.431007	-0.452572	9.767931	0.028055	-0.001033	-0.008929	0.159368	0.479344	-1.192008	0.912718	-0.026787	-0.016783	-0.407366
5593	0.536524	-0.406969	9.703425	0.024740	0.009832	-0.017735	0.159772	0.478359	-1.192451	0.912681	-0.026237	-0.016846	-0.407482
5594	0.484754	-0.468586	9.803402	0.010140	-0.002869	-0.012546	0.160575	0.477765	-1.191938	0.912537	-0.026095	-0.017010	-0.407807
5595	0.411484	-0.443214	9.784112	0.004553	-0.003096	-0.005477	0.159507	0.477505	-1.191798	0.912585	-0.026031	-0.017132	-0.407699
5596	0.458098	-0.464211	9.831436	0.000698	0.003725	0.005153	0.158973	0.477257	-1.192747	0.912533	-0.026015	-0.017086	-0.407817
5597	0.368576	-0.485265	9.744597	0.013164	0.003689	0.010519	0.158971	0.477949	-1.192184	0.912718	-0.025751	-0.017136	-0.407418
5598	0.413919	-0.326652	9.756828	-0.010464	0.006834	0.019289	0.160313	0.475798	-1.191862	0.912782	-0.025918	-0.016936	-0.407271
5599	0.493882	-0.441718	9.793850	0.001268	0.003425	0.017523	0.159107	0.477270	-1.193425	0.913018	-0.025879	-0.016887	-0.406747
5600	0.468954	-0.403328	9.816868	-0.024605	0.001649	0.008593	0.158703	0.478102	-1.192446	0.912933	-0.026345	-0.016668	-0.406916
5601	0.580408	-0.406163	9.791423	-0.015489	-0.014095	0.001424	0.160307	0.478068	-1.192601	0.913023	-0.026755	-0.016811	-0.406683
5602	0.551014	-0.392133	9.780787	-0.008692	-0.018892	-0.018029	0.159501	0.479494	-1.192546	0.912726	-0.027088	-0.017110	-0.407313
5603	0.497212	-0.368834	9.774145	-0.018260	-0.018670	-0.030424	0.158572	0.477554	-1.193004	0.912553	-0.027578	-0.017331	-0.407660
5604	0.435259	-0.413648	9.825540	-0.012861	-0.018628	-0.030392	0.158434	0.478683	-1.192966	0.912169	-0.027981	-0.017599	-0.408479
5605	0.371926	-0.409951	9.746540	-0.001098	-0.017546	0.001494	0.157764	0.479562	-1.193742	0.912266	-0.028159	-0.017913	-0.408237
5606	0.477354	-0.340061	9.807019	-0.006901	-0.000242	0.019241	0.156432	0.478191	-1.194041	0.912299	-0.028321	-0.017866	-0.408154
5607	0.516083	-0.334501	9.827423	-0.023370	0.002917	0.029809	0.157500	0.478448	-1.194046	0.912621	-0.028745	-0.017608	-0.407415
5608	0.487169	-0.354454	9.754472	0.001338	-0.002652	0.047541	0.157365	0.479008	-1.193755	0.912904	-0.028785	-0.017657	-0.406775
5609	0.530655	-0.331806	9.854328	-0.017492	-0.006272	0.043910	0.157364	0.479314	-1.194828	0.913339	-0.029179	-0.017605	-0.405771
5610	0.544826	-0.324274	9.784899	0.006811	-0.006069	0.043986	0.156697	0.479066	-1.195641	0.913595	-0.029145	-0.017762	-0.405189
5611	0.542077	-0.426277	9.804841	0.003366	0.006434	0.040523	0.156833	0.478182	-1.194046	0.914018	-0.029053	-0.017652	-0.404247
5612	0.576949	-0.352820	9.800543	0.005839	0.000002	0.013957	0.156834	0.477762	-1.194195	0.914028	-0.028978	-0.017707	-0.404228
5613	0.535519	-0.353580	9.722249	0.019968	0.002462	-0.008958	0.158034	0.478402	-1.192564	0.914058	-0.028596	-0.017835	-0.404181
5614	0.551386	-0.411546	9.776130	-0.000613	0.007713	-0.012528	0.157241	0.475761	-1.193317	0.913868	-0.028566	-0.017714	-0.404617
5615	0.550133	-0.348454	9.778023	-0.011022	0.000909	-0.028520	0.158034	0.478414	-1.193105	0.913722	-0.028758	-0.017631	-0.404938
5616	0.521564	-0.382963	9.722042	-0.005570	-0.009630	-0.032098	0.156699	0.478360	-1.195528	0.913356	-0.028953	-0.017798	-0.405742
5617	0.546111	-0.382507	9.823893	-0.023442	-0.011422	-0.037477	0.159101	0.479428	-1.195386	0.913124	-0.029469	-0.017845	-0.406224
5618	0.502322	-0.373591	9.827295	-0.017599	0.008510	-0.050584	0.157094	0.480633	-1.196813	0.912626	-0.029729	-0.017595	-0.407334
5619	0.440491	-0.437832	9.794590	-0.016763	0.007614	-0.014322	0.157897	0.480202	-1.197243	0.912593	-0.029975	-0.017331	-0.407402
5620	0.507777	-0.400192	9.851735	-0.025769	0.007545	-0.014369	0.157761	0.480753	-1.196546	0.912399	-0.030403	-0.017010	-0.407817
5621	0.575645	-0.411105	9.786500	0.017116	0.022612	-0.033601	0.158693	0.481961	-1.194894	0.912233	-0.029902	-0.016761	-0.408234
5622	0.458290	-0.364688	9.753663	0.016549	0.022905	-0.045953	0.157089	0.481857	-1.194879	0.911775	-0.029423	-0.016522	-0.409301
5623	0.413293	-0.406765	9.820000	0.001911	0.001314	-0.040823	0.158960	0.482289	-1.197188	0.911534	-0.029368	-0.016537	-0.409842
5624	0.459229	-0.413222	9.744429	-0.005156	0.007624	-0.010754	0.158288	0.483387	-1.195250	0.911396	-0.029419	-0.016382	-0.410151
5625	0.464669	-0.427678	9.840991	-0.001069	0.001088	0.003360	0.158828	0.481426	-1.196266	0.911515	-0.029435	-0.016347	-0.409887
5626	0.400591	-0.385153	9.771304	0.004761	0.012149	-0.010682	0.159490	0.483479	-1.194313	0.911398	-0.029268	-0.016192	-0.410164
5627	0.456988	-0.413257	9.802133	0.000413	-0.007164	0.013923	0.158956	0.483065	-1.194185	0.911602	-0.029324	-0.016309	-0.409702
5628	0.444793	-0.408622	9.806538	-0.001449	0.010468	0.019336	0.159227	0.481802	-1.194635	0.911741	-0.029294	-0.016117	-0.409403
5629	0.497788	-0.393096	9.803232	0.005599	0.008622	0.024639	0.159625	0.483084	-1.195681	0.912040	-0.029129	-0.015981	-0.408753
5630	0.473851	-0.408096	9.802610	0.016123	-0.000400	0.033461	0.159499	0.480229	-1.193876	0.912298	-0.028871	-0.016122	-0.408190
5631	0.471586	-0.412990	9.821836	0.028817	0.021042	0.033638	0.159905	0.478543	-1.194477	0.912687	-0.028186	-0.015943	-0.407375
5632	0.512251	-0.407411	9.688241	0.006941	-0.000653	0.040497	0.160036	0.479525	-1.194447	0.912989	-0.028099	-0.016010	-0.406700
5633	0.546366	-0.392210	9.843230	0.001860	-0.000382	0.028094	0.159772	0.478249	-1.193808	0.913309	-0.028082	-0.016008	-0.405982
5634	0.566494	-0.437974	9.788829	0.015656	-0.008851	0.015705	0.159502	0.479381	-1.193768	0.913401	-0.027895	-0.016309	-0.405775
5635	0.517545	-0.426733	9.707806	0.009280	-0.006331	0.019250	0.160173	0.478228	-1.193272	0.913651	-0.027794	-0.016484	-0.405213
5636	0.599237	-0.362115	9.892769	0.000441	0.001739	0.013944	0.160309	0.477374	-1.193030	0.913725	-0.027799	-0.016470	-0.405046
5637	0.497826	-0.412527	9.692651	0.007999	0.003873	0.001633	0.160042	0.477386	-1.193297	0.913834	-0.027635	-0.016460	-0.404812
5638	0.483616	-0.412774	9.795724	-0.023823	-0.014390	0.010258	0.160178	0.476557	-1.194138	0.913857	-0.028214	-0.016546	-0.404718
5639	0.525942	-0.353750	9.758063	0.002772	0.002231	-0.005476	0.161242	0.478388	-1.195174	0.913904	-0.028157	-0.016529	-0.404614
5640	0.449486	-0.408542	9.758537	-0.021183	-0.017971	0.012020	0.161909	0.478638	-1.194497	0.913944	-0.028717	-0.016701	-0.404478
5641	0.590273	-0.410837	9.815832	-0.029810	-0.007058	-0.000347	0.159374	0.477592	-1.195449	0.914012	-0.029335	-0.016588	-0.404286
5642	0.508161	-0.429322	9.789381	-0.013465	-0.006796	-0.005579	0.160040	0.478415	-1.195159	0.913909	-0.029658	-0.016626	-0.404492
5643	0.488551	-0.417540	9.793505	-0.027816	0.003750	-0.005552	0.159498	0.480495	-1.193191	0.913938	-0.030151	-0.016334	-0.404402
5644	0.502710	-0.393004	9.827454	-0.025752	0.011101	-0.014345	0.159766	0.480210	-1.193339	0.913763	-0.030550	-0.015951	-0.404783
5645	0.410552	-0.394680	9.795753	-0.011830	-0.001630	0.001552	0.160568	0.480161	-1.191996	0.913858	-0.030793	-0.015879	-0.404554
5646	0.342586	-0.391059	9.784011	-0.009656	0.006749	0.022845	0.160566	0.480908	-1.193867	0.914017	-0.030944	-0.015684	-0.404190
5647	0.438905	-0.350465	9.844432	-0.013075	0.000761	0.048410	0.160300	0.480811	-1.195491	0.914490	-0.031196	-0.015524	-0.403105
5648	0.454845	-0.437578	9.737257	0.019201	0.007987	0.054749	0.160166	0.480633	-1.193736	0.914926	-0.030818	-0.015520	-0.402144
5649	0.416614	-0.452828	9.813228	-0.013980	0.012298	0.084739	0.159901	0.480091	-1.194427	0.915691	-0.031004	-0.015115	-0.400400
5650	0.549370	-0.421286	9.843542	0.011274	0.016120	0.083043	0.160043	0.477105	-1.193306	0.916356	-0.030714	-0.014881	-0.398906
5651	0.595947	-0.469005	9.710531	0.007738	0.027646	0.083100	0.160575	0.477790	-1.193020	0.917119	-0.030381	-0.014377	-0.397193
5652	0.482625	-0.485618	9.789021	-0.013955	0.007012	0.082924	0.160981	0.476245	-1.193616	0.917742	-0.030626	-0.014108	-0.395744
5653	0.653980	-0.448523	9.798815	0.004393	0.012818	0.070602	0.161651	0.475557	-1.194999	0.918393	-0.030475	-0.013862	-0.394249
5654	0.553552	-0.532892	9.695269	0.004833	0.023829	0.056557	0.162189	0.474400	-1.194230	0.918797	-0.030235	-0.013447	-0.393341
5655	0.484810	-0.471012	9.805829	-0.020153	-0.010702	0.042122	0.160990	0.473633	-1.196407	0.919200	-0.030717	-0.013461	-0.392361
5656	0.557720	-0.486685	9.772077	-0.007736	0.011368	0.052897	0.161524	0.473265	-1.193176	0.919552	-0.030806	-0.013177	-0.391538
5657	0.494903	-0.495107	9.779841	-0.016309	0.001062	0.035136	0.162057	0.473840	-1.194247	0.919903	-0.031127	-0.013012	-0.390692
5658	0.421010	-0.438189	9.762702	-0.018116	-0.012191	0.066887	0.161921	0.474829	-1.194214	0.920337	-0.031595	-0.013071	-0.389628
5659	0.527808	-0.441102	9.797294	-0.024262	-0.008547	0.061562	0.160719	0.474568	-1.193937	0.920884	-0.032142	-0.013006	-0.388290
5660	0.487979	-0.383561	9.826931	-0.013397	-0.013704	0.058033	0.160581	0.475954	-1.192808	0.921232	-0.032533	-0.013132	-0.387429
5661	0.491074	-0.538866	9.825790	-0.020090	0.013257	0.044045	0.159254	0.473060	-1.194239	0.921648	-0.032828	-0.012712	-0.386426
5662	0.614982	-0.444380	9.754258	-0.007123	0.001322	0.028066	0.159791	0.472253	-1.196437	0.921774	-0.032978	-0.012629	-0.386116
5663	0.607202	-0.544052	9.730700	-0.000881	-0.001397	-0.003752	0.159654	0.473510	-1.195854	0.921829	-0.033026	-0.012668	-0.385980
5664	0.515078	-0.528722	9.816821	-0.027102	0.003582	0.001520	0.159650	0.474949	-1.197161	0.921657	-0.033522	-0.012399	-0.386355
5665	0.655412	-0.501890	9.914804	0.012822	0.012157	-0.043423	0.158579	0.475524	-1.196589	0.921417	-0.033206	-0.012328	-0.386957
5666	0.455864	-0.495824	9.691992	0.036240	0.017645	-0.042381	0.160454	0.473755	-1.195043	0.920868	-0.032418	-0.012313	-0.388330
5667	0.399112	-0.545390	9.825424	0.010261	-0.018701	-0.019698	0.160589	0.473323	-1.194788	0.920801	-0.032394	-0.012771	-0.388474
5668	0.547567	-0.450447	9.855742	0.014224	0.000333	0.003385	0.160056	0.473247	-1.197085	0.920596	-0.032158	-0.012876	-0.388976
5669	0.469583	-0.447020	9.740188	0.030915	0.007161	0.020299	0.159522	0.473125	-1.197354	0.920860	-0.031561	-0.012997	-0.388396
5670	0.489850	-0.500064	9.683438	0.027123	-0.016073	0.023673	0.158187	0.472280	-1.196012	0.920751	-0.031223	-0.013487	-0.388666
5671	0.515745	-0.572412	9.752178	-0.016730	0.001495	0.017455	0.158193	0.470647	-1.198501	0.920960	-0.031552	-0.013344	-0.388147
5672	0.483965	-0.684658	9.723165	-0.028412	0.013795	0.019278	0.158722	0.472452	-1.197908	0.920847	-0.032002	-0.012860	-0.388397
5673	0.295497	-0.734215	9.587769	-0.026864	0.006460	0.028123	0.158991	0.471855	-1.196712	0.921133	-0.032495	-0.012529	-0.387686
5674	0.178321	-0.792160	9.719411	-0.044919	-0.057485	0.018842	0.158988	0.473012	-1.198028	0.921179	-0.033794	-0.013245	-0.387442
5675	0.301829	-0.743766	9.997251	-0.046036	-0.083382	-0.012306	0.157513	0.474747	-1.198496	0.921113	-0.035334	-0.014427	-0.387420
5676	0.461709	-0.505401	9.947401	0.071006	-0.113421	-0.087322	0.153102	0.475435	-1.199506	0.920428	-0.034901	-0.017148	-0.388974
5677	0.359688	-0.502403	9.891291	0.057749	-0.068333	-0.189604	0.149634	0.473606	-1.202232	0.919047	-0.034347	-0.018974	-0.392189
5678	0.116194	-0.526215	10.143970	0.072506	-0.022728	-0.195406	0.149634	0.473468	-1.202372	0.917571	-0.033139	-0.020118	-0.395677
5679	-0.022755	-0.543340	9.778764	0.126383	-0.008269	-0.187148	0.148032	0.472932	-1.201964	0.916250	-0.030836	-0.021345	-0.398848
5680	0.151257	-0.549913	9.586766	0.041476	-0.028750	-0.178738	0.149506	0.471473	-1.201216	0.914886	-0.030249	-0.022340	-0.401956
5681	0.357179	-0.633544	9.803139	0.008122	-0.026446	-0.210702	0.146562	0.473247	-1.201937	0.913268	-0.030247	-0.022944	-0.405585
5682	0.076517	-0.660487	9.777879	0.083607	-0.019800	-0.238650	0.145890	0.474701	-1.203236	0.911429	-0.028791	-0.024156	-0.409737
5683	0.029681	-0.624927	9.752102	0.013619	-0.028114	-0.214159	0.145224	0.474040	-1.204468	0.909754	-0.028699	-0.024791	-0.413411
5684	0.063320	-0.706835	9.910217	0.056655	-0.061529	-0.214245	0.143750	0.475506	-1.205486	0.908056	-0.028090	-0.026531	-0.417062
5685	-0.028766	-0.730370	9.763140	0.064772	-0.049128	-0.245943	0.142678	0.476828	-1.206785	0.906101	-0.027227	-0.027944	-0.421259
5686	0.173464	-0.636864	9.929919	0.064383	-0.045132	-0.299015	0.142675	0.477476	-1.204328	0.903661	-0.026294	-0.029497	-0.426421
5687	0.063822	-0.726243	9.946486	0.141617	-0.011112	-0.354225	0.141607	0.477262	-1.206217	0.900784	-0.023663	-0.030894	-0.432521
5688	0.900985	-0.672221	9.861039	0.128439	0.030805	-0.325892	0.141606	0.477681	-1.206068	0.898111	-0.020903	-0.031634	-0.438130
5689	0.955682	-0.049809	9.626936	0.070001	0.188802	-0.334821	0.144681	0.476680	-1.202346	0.895402	-0.017848	-0.028818	-0.443967
5690	0.882169	0.196439	9.391735	0.100829	0.167907	-0.414414	0.150151	0.479358	-1.201782	0.891908	-0.014334	-0.026884	-0.451190
5691	0.415526	0.270512	9.434628	0.054426	0.107649	-0.439601	0.152952	0.481118	-1.201487	0.888082	-0.012209	-0.025425	-0.458819
5692	0.571928	0.268538	9.834216	-0.032380	0.085346	-0.429450	0.156548	0.484799	-1.199786	0.884241	-0.011804	-0.023748	-0.466277
5693	0.438778	0.363209	9.709058	0.028807	0.059381	-0.365743	0.158937	0.489593	-1.196276	0.880948	-0.010600	-0.022913	-0.472539
5694	-0.103808	0.392232	9.976233	-0.019698	0.076956	-0.231291	0.158932	0.491573	-1.196618	0.878880	-0.010136	-0.021453	-0.476452
5695	0.550448	0.408968	10.058769	0.042527	0.045068	-0.141270	0.162129	0.494525	-1.193447	0.877666	-0.008898	-0.020957	-0.478731
5696	1.141821	0.332258	9.591250	0.058373	-0.036674	-0.209049	0.160664	0.493550	-1.198605	0.875749	-0.008159	-0.022229	-0.482185
5697	1.198501	0.202227	9.834686	0.035278	0.004050	-0.281368	0.159992	0.494660	-1.197208	0.873138	-0.007396	-0.022467	-0.486899
5698	1.164186	0.284099	9.462315	0.010892	0.001022	-0.311509	0.159852	0.496609	-1.196061	0.870191	-0.007079	-0.022634	-0.492144
5699	1.095144	0.292605	9.907862	-0.133335	-0.030470	-0.309507	0.160366	0.503218	-1.196125	0.867201	-0.009598	-0.021872	-0.497386
5700	0.899701	0.347302	9.757022	-0.141161	-0.009064	-0.315539	0.157945	0.508475	-1.195657	0.864123	-0.012020	-0.020717	-0.502710
5701	0.728410	0.693771	9.888767	-0.069750	-0.029295	-0.264147	0.158725	0.516278	-1.198934	0.861536	-0.013433	-0.020599	-0.507100
5702	0.608941	0.628501	10.015579	-0.034145	0.018550	-0.173528	0.157646	0.519681	-1.198812	0.859866	-0.013785	-0.020011	-0.509941
5703	1.036185	0.563409	9.831795	0.041567	0.012227	-0.178722	0.158441	0.521583	-1.196594	0.858165	-0.012873	-0.020327	-0.512810
5704	0.987081	0.424115	9.518409	0.014404	0.064815	-0.229723	0.159241	0.522147	-1.197398	0.855888	-0.011893	-0.019452	-0.516659
5705	0.862908	0.196093	9.429662	-0.032252	0.080456	-0.231499	0.160700	0.525610	-1.196356	0.853621	-0.011526	-0.017887	-0.520460
5706	0.675108	-0.118043	9.368497	-0.079026	0.047341	-0.203511	0.162161	0.528817	-1.196405	0.851576	-0.012333	-0.016334	-0.523831
5707	0.797164	-0.093934	9.800533	-0.094866	0.018432	-0.189639	0.163481	0.533958	-1.194631	0.849677	-0.013717	-0.015179	-0.526906
5708	0.788562	0.151128	10.159493	-0.068618	0.107366	-0.181047	0.164136	0.538521	-1.197740	0.847835	-0.013720	-0.012711	-0.529929
5709	0.627783	0.167613	10.000378	0.025580	0.097231	-0.171054	0.168410	0.539237	-1.196413	0.846162	-0.012234	-0.011510	-0.532661
5710	0.863326	0.254415	9.929922	-0.041166	-0.000722	-0.115362	0.168668	0.542321	-1.196046	0.845014	-0.012934	-0.011142	-0.534472
5711	0.662107	0.134242	9.915025	-0.005247	0.040309	-0.037138	0.170135	0.543120	-1.195496	0.844739	-0.012608	-0.010575	-0.534926
5712	0.442219	-0.100418	9.404546	-0.085978	0.040007	0.089984	0.171335	0.543940	-1.195619	0.845754	-0.013674	-0.008986	-0.533321
5713	0.777227	-0.252046	10.162187	-0.219836	0.015448	0.175962	0.173197	0.546697	-1.194875	0.847673	-0.017302	-0.006502	-0.530196
5714	1.027175	-0.111545	10.387848	-0.010448	0.024735	0.052840	0.172661	0.547269	-1.194715	0.848313	-0.017245	-0.005983	-0.529181
5715	0.428597	-0.304519	9.940055	0.071495	0.013852	0.051410	0.172662	0.546825	-1.193782	0.848994	-0.015951	-0.006676	-0.528120
5716	0.025423	-0.324015	9.537872	0.078024	0.012380	0.111637	0.174273	0.544396	-1.193879	0.850266	-0.014531	-0.007284	-0.526102
5717	0.239797	-0.179358	9.268944	-0.005452	0.056255	0.178800	0.176418	0.542120	-1.195060	0.852260	-0.014115	-0.006389	-0.522890
5718	0.332542	-0.400970	9.610463	-0.034523	0.082344	0.193001	0.177892	0.540707	-1.196341	0.854320	-0.013888	-0.004599	-0.519541
5719	0.006899	-0.545211	9.948188	-0.061551	0.025426	0.183781	0.180839	0.538060	-1.194430	0.856319	-0.014762	-0.003625	-0.516223
5720	-0.175021	-0.456294	9.691591	-0.024597	0.035438	0.150408	0.182314	0.536306	-1.193149	0.857911	-0.014848	-0.002749	-0.513577
5721	-0.014510	-0.489798	9.658255	-0.055426	0.035860	0.159122	0.183245	0.537705	-1.193657	0.859635	-0.015509	-0.001636	-0.510671
5722	-0.199322	-0.439734	9.774971	-0.009160	-0.036891	0.132315	0.184321	0.535410	-1.192931	0.860981	-0.016066	-0.002163	-0.508379
5723	-0.291649	-0.368543	10.149523	-0.023893	-0.028600	0.043922	0.184060	0.533152	-1.192459	0.861527	-0.016826	-0.002481	-0.507426
5724	-0.297056	-0.363802	10.002485	0.069212	0.019467	0.037454	0.182188	0.533773	-1.193094	0.861635	-0.015460	-0.002854	-0.507284
5725	-0.629789	-0.466953	9.889545	0.056580	0.043241	0.077430	0.183800	0.530787	-1.193480	0.862549	-0.014083	-0.002692	-0.505770
5726	-0.514730	-0.435757	9.685826	0.024045	0.034088	0.148858	0.184343	0.527781	-1.191958	0.863933	-0.013352	-0.002331	-0.503425
5727	-0.145822	-0.458189	9.716573	-0.009022	-0.043847	0.126073	0.183550	0.524985	-1.192039	0.865304	-0.013979	-0.002960	-0.501044
5728	-0.077143	-0.233596	9.861415	0.022912	-0.091054	0.033015	0.182352	0.523501	-1.193697	0.865687	-0.014516	-0.004786	-0.500353
5729	0.015630	-0.231888	10.088114	0.110091	-0.066657	-0.060294	0.180888	0.521889	-1.195627	0.865215	-0.013286	-0.007042	-0.501175
5730	0.240159	-0.125898	9.721096	0.093468	-0.063974	-0.246031	0.177952	0.520839	-1.196033	0.862830	-0.012295	-0.009182	-0.505261
5731	-0.007373	-0.234776	9.692657	0.070843	-0.016774	-0.401338	0.175944	0.522020	-1.196378	0.858872	-0.011181	-0.010261	-0.511965
5732	-0.440374	-0.288683	10.370629	0.113392	-0.087037	-0.458154	0.174865	0.525753	-1.198411	0.854276	-0.010050	-0.013051	-0.519558
5733	-0.562285	-0.276429	9.447264	0.234317	-0.121223	-0.473859	0.171928	0.524667	-1.197193	0.849434	-0.007175	-0.017574	-0.527353
5734	-0.401169	-0.346339	9.375707	0.028298	-0.173293	-0.451883	0.165910	0.526720	-1.200848	0.844704	-0.008385	-0.020913	-0.534759
5735	-0.451303	-0.670055	9.872483	0.026320	-0.208863	-0.452104	0.160954	0.530842	-1.203635	0.839866	-0.009979	-0.024659	-0.542142
5736	-0.183021	-0.725855	10.059266	-0.022089	-0.094078	-0.507280	0.154261	0.535297	-1.206934	0.834401	-0.011144	-0.026131	-0.550425
5737	-0.286191	-0.664617	10.007495	0.085197	0.037180	-0.457458	0.155316	0.539740	-1.205179	0.829494	-0.009084	-0.026348	-0.557820
5738	-0.500834	-0.420951	9.575412	0.063069	0.018754	-0.439916	0.154511	0.541059	-1.206616	0.824702	-0.007622	-0.026851	-0.564879
5739	0.673848	-0.389846	10.321334	-0.116919	0.118343	-0.425975	0.157165	0.546985	-1.203614	0.820030	-0.008012	-0.023410	-0.571785
5740	1.040269	0.031799	9.301543	0.060918	0.215702	-0.562784	0.160628	0.550534	-1.202186	0.813776	-0.004308	-0.020689	-0.580795
5741	0.276021	0.071334	9.277793	-0.005359	0.117001	-0.658937	0.164352	0.556008	-1.198940	0.806229	-0.002813	-0.018573	-0.591306
5742	0.397041	0.561542	10.024025	-0.179425	0.080776	-0.654475	0.163251	0.566742	-1.199123	0.798575	-0.004533	-0.015216	-0.601686
5743	0.788775	0.112272	9.981664	0.047116	0.121300	-0.704849	0.166031	0.575217	-1.196852	0.790188	-0.002164	-0.013739	-0.612707
5744	0.527333	0.403563	8.844896	-0.016895	0.056857	-0.675330	0.166275	0.582812	-1.196611	0.782005	-0.001574	-0.012693	-0.623141
5745	0.569862	0.851100	9.791244	-0.208169	0.070912	-0.624614	0.166777	0.593478	-1.195461	0.774303	-0.003840	-0.008888	-0.632741
5746	0.781270	0.583139	10.579669	-0.154058	0.064519	-0.598017	0.165143	0.603671	-1.196062	0.766838	-0.005327	-0.006016	-0.641790
5747	0.322744	0.385403	9.941231	-0.066980	0.066654	-0.620592	0.165917	0.613086	-1.195903	0.758955	-0.005475	-0.004125	-0.651107
5748	0.324051	0.992268	9.585249	-0.084440	0.143250	-0.560057	0.166157	0.621882	-1.192781	0.751792	-0.004870	-0.000942	-0.659381
5749	1.213584	0.658872	9.822076	-0.079145	0.050111	-0.708464	0.166394	0.631704	-1.191385	0.742512	-0.005431	0.000783	-0.669810
5750	0.241177	0.519819	9.518869	-0.043596	0.020551	-0.762244	0.163561	0.640767	-1.190654	0.732458	-0.005839	0.001559	-0.680786
5751	-0.438239	0.381301	9.908281	-0.199071	0.076177	-0.693272	0.159922	0.651292	-1.191491	0.723068	-0.007751	0.005288	-0.690714
5752	-0.117440	0.372582	10.139649	-0.069005	0.165985	-0.324588	0.161496	0.660774	-1.188903	0.718774	-0.006515	0.008562	-0.695161
5753	0.426295	0.227019	9.500280	-0.008710	0.055649	-0.443670	0.161484	0.664537	-1.187158	0.712721	-0.005941	0.009381	-0.701360
5754	0.484815	0.424774	10.095151	-0.173392	0.103091	-0.404134	0.160921	0.673811	-1.185635	0.707271	-0.007068	0.013205	-0.706784
5755	0.222027	-0.116467	10.177827	0.047067	0.062107	-0.577791	0.160368	0.680026	-1.185835	0.699204	-0.005683	0.013252	-0.714777
5756	-0.411382	-0.050348	9.546474	0.016829	0.043590	-0.524808	0.159156	0.683137	-1.185179	0.692024	-0.004990	0.013531	-0.721731
5757	-0.134506	-0.052588	9.723489	-0.079462	0.031584	-0.359045	0.157942	0.686812	-1.184505	0.686966	-0.005719	0.015000	-0.726512
5758	-0.186888	-0.072940	9.890535	-0.037900	-0.026440	-0.443265	0.152838	0.695814	-1.184968	0.680849	-0.006784	0.015107	-0.732236
5759	-0.227076	-0.280033	9.669407	-0.024756	0.018507	-0.387216	0.151086	0.700835	-1.187223	0.675313	-0.006946	0.015593	-0.737334
5760	-0.434094	-0.288602	10.057892	-0.068460	0.054978	-0.295139	0.150003	0.705473	-1.185708	0.671259	-0.007180	0.017276	-0.740987
5761	-1.459174	-0.824214	10.521535	-0.078590	-0.024031	-0.198191	0.145450	0.708514	-1.184745	0.668479	-0.008600	0.018073	-0.743462
5762	-1.118384	-0.252474	10.007734	0.119737	0.132748	0.289591	0.147997	0.706063	-1.184853	0.672954	-0.004945	0.018090	-0.739447
5763	-0.480043	-0.449758	9.070765	0.135605	0.171696	0.446262	0.153624	0.700994	-1.184405	0.679635	-0.000326	0.018457	-0.733318
5764	-0.412855	0.493378	9.446042	-0.137309	0.148984	0.481446	0.163256	0.696734	-1.180322	0.686765	0.000147	0.022469	-0.726533
5765	-0.751012	-0.575874	10.719522	-0.198833	0.140787	0.288559	0.168730	0.697643	-1.176296	0.691038	-0.000292	0.027307	-0.722303
5766	-0.513459	-0.748888	9.644898	0.027314	0.108895	0.647981	0.178509	0.689379	-1.175863	0.700436	0.001992	0.028390	-0.713147
5767	-0.021182	-0.574837	10.077536	-0.284486	-0.097842	0.489957	0.180656	0.686681	-1.177058	0.707603	-0.003017	0.031071	-0.705920
5768	-2.037237	0.211556	10.520054	0.448257	0.106375	0.316261	0.180391	0.685683	-1.176274	0.712138	0.005006	0.026236	-0.701531
5769	-0.371834	-0.287662	8.292946	0.168446	0.141291	0.392230	0.186985	0.670339	-1.177115	0.717676	0.009741	0.025886	-0.695827
5770	1.407687	0.138034	9.673089	0.029965	-0.060647	-0.363173	0.188582	0.672261	-1.176531	0.712812	0.009118	0.024637	-0.700863
5771	-1.270700	-2.170685	8.746556	0.680223	-0.121418	-1.395190	0.177094	0.671814	-1.182367	0.693013	0.016492	0.013661	-0.720607
5772	-2.547595	-2.812970	7.840829	-0.021960	-0.029843	-1.028700	0.165858	0.676429	-1.188044	0.678279	0.015449	0.013869	-0.734511
5773	0.191295	-1.194642	12.050560	-1.412275	0.211484	-0.536317	0.165499	0.706260	-1.180312	0.670625	-0.000725	0.037801	-0.740833
5774	0.794165	-1.720312	10.852600	0.940429	0.202910	-1.182411	0.167062	0.719061	-1.175046	0.652872	0.013974	0.026532	-0.756874
5775	0.684432	0.651334	6.440697	0.402349	0.092282	-0.995581	0.156009	0.707701	-1.184487	0.637656	0.020035	0.022017	-0.769746
5776	-0.295974	1.109769	10.446353	-1.385249	-0.013623	-1.420817	0.152400	0.751116	-1.170054	0.616106	0.001505	0.043673	-0.786450
5777	-3.290939	-0.883854	13.325471	0.251077	0.052185	-1.011453	0.136826	0.775344	-1.166792	0.600187	0.004562	0.040513	-0.798820
5778	-0.003025	1.869889	9.019760	0.022189	0.326074	0.063889	0.139776	0.771884	-1.166261	0.601162	0.010066	0.044040	-0.797849
5779	1.373137	0.137386	9.472240	-0.012441	-0.083170	-0.869132	0.140818	0.780549	-1.164370	0.587458	0.007817	0.043380	-0.808053
5780	-2.003568	0.163410	8.600543	-0.139460	0.017447	-0.604669	0.125035	0.786062	-1.167800	0.578024	0.005904	0.045904	-0.814706
5781	-0.054092	-0.320503	10.471787	-0.299905	0.186902	-0.098847	0.135972	0.792120	-1.160422	0.576445	0.005425	0.052931	-0.815402
5782	-0.108452	0.032803	9.304800	-0.048000	0.034173	-0.525136	0.132481	0.797498	-1.158043	0.568187	0.004842	0.054137	-0.821102
5783	-0.674414	-0.647390	9.966566	-0.221850	0.065504	-0.378586	0.126160	0.810488	-1.153085	0.562086	0.003015	0.058490	-0.825002
5784	-0.289192	-0.732625	10.161974	-0.132327	0.080916	-0.358843	0.125067	0.818066	-1.150798	0.556459	0.002409	0.061579	-0.828587
5785	-0.107187	-1.001213	10.078114	-0.048802	0.044943	-0.493218	0.121839	0.825158	-1.149720	0.548394	0.002004	0.062811	-0.833855
5786	-0.301115	-0.715913	9.562101	-0.088042	0.034272	-0.507512	0.113810	0.828694	-1.148430	0.540368	0.000931	0.064648	-0.838941
5787	-0.769047	-1.086033	10.226944	-0.145950	-0.030297	-0.541599	0.107107	0.836153	-1.147570	0.531480	-0.001861	0.066666	-0.844441
5788	-0.669893	-1.098814	10.080839	0.001756	0.031509	-0.365711	0.101872	0.843660	-1.144155	0.525805	-0.001843	0.066932	-0.847966
5789	-0.430951	-0.958558	9.889728	0.060695	0.024510	-0.349711	0.100396	0.845520	-1.143942	0.520023	-0.001266	0.066029	-0.851595
5790	-0.264338	-1.343973	9.565560	0.111360	-0.018235	-0.365752	0.093852	0.844593	-1.146062	0.514381	-0.000947	0.063909	-0.855177
5791	-0.276820	-1.436438	9.633275	-0.007570	-0.010401	-0.291807	0.089442	0.845040	-1.148839	0.509587	-0.001613	0.063813	-0.858048
5792	0.109652	-1.322580	9.947577	0.012963	0.042646	-0.379024	0.086095	0.847071	-1.148058	0.503568	-0.001276	0.063988	-0.861582
5793	-0.238660	-1.406616	9.627000	0.088195	0.016989	-0.503520	0.080741	0.850443	-1.148429	0.495038	-0.000811	0.062506	-0.866620
5794	-0.677448	-1.259204	9.744817	-0.015953	0.046636	-0.372726	0.076453	0.854496	-1.148925	0.489069	-0.000672	0.063214	-0.869951
5795	-0.871084	-1.267570	9.767823	-0.004691	0.019026	-0.259663	0.071637	0.856464	-1.150025	0.484713	-0.000776	0.063384	-0.872373
5796	-0.325761	-1.374184	9.876833	-0.058848	-0.007870	-0.123974	0.071501	0.856833	-1.147575	0.483072	-0.001683	0.064310	-0.873214
5797	-0.364013	-1.144255	9.960583	0.112848	-0.025127	-0.086418	0.068691	0.858292	-1.146953	0.481789	-0.001218	0.062000	-0.874090
5798	-0.316853	-1.393482	9.506551	0.058407	-0.040213	-0.070761	0.067093	0.856389	-1.148350	0.481084	-0.001484	0.060568	-0.874579
5799	-0.546960	-1.426724	10.101528	0.006120	-0.065383	-0.005626	0.065223	0.856272	-1.147520	0.481255	-0.002663	0.059756	-0.874537
5800	-0.140414	-1.433937	9.868529	0.024142	-0.139348	0.115876	0.065360	0.855184	-1.149316	0.483862	-0.004763	0.057976	-0.873209
5801	0.523042	-1.120858	10.132055	0.089056	-0.078499	0.052650	0.063097	0.852801	-1.153698	0.485067	-0.005339	0.055575	-0.872693
5802	0.189174	-1.020182	9.413348	0.200491	-0.136655	-0.219582	0.058833	0.849276	-1.155386	0.481754	-0.006052	0.050704	-0.874817
5803	-0.606808	-0.947223	9.527987	-0.005324	-0.091212	-0.187941	0.053222	0.849209	-1.159113	0.478741	-0.008025	0.049803	-0.876506
5804	-0.074994	-1.296799	9.963381	-0.181089	-0.109323	0.054401	0.051871	0.853682	-1.156246	0.480104	-0.011651	0.051917	-0.875596
5805	-0.046173	-1.320576	9.730951	0.029616	-0.242242	-0.107575	0.047323	0.855493	-1.156947	0.478657	-0.015869	0.048968	-0.876492
5806	-1.351539	-0.892754	9.639524	-0.059363	-0.325045	0.043065	0.036371	0.854109	-1.159301	0.480054	-0.022123	0.046888	-0.875706
5807	-0.619460	-0.986255	9.879337	-0.149941	-0.277041	0.409818	0.032893	0.855626	-1.160566	0.487586	-0.028122	0.046996	-0.871355
5808	0.339196	-0.507589	10.275846	-0.085866	-0.279887	0.298367	0.033151	0.858080	-1.157241	0.493349	-0.033586	0.045907	-0.867969
5809	-0.873920	-0.092661	10.153646	0.085017	-0.195641	0.182996	0.028612	0.857116	-1.159791	0.496944	-0.036030	0.042558	-0.865989
5810	-1.451465	-0.311918	10.060548	0.013190	-0.015245	0.412156	0.028616	0.856024	-1.161315	0.504510	-0.035844	0.042450	-0.861617
5811	-0.458084	-0.284171	10.163036	-0.058732	0.034939	0.518119	0.036646	0.851588	-1.160198	0.513533	-0.035365	0.044128	-0.856205
5812	0.424837	-0.127386	9.868796	0.092025	0.032835	0.297365	0.043333	0.849631	-1.161421	0.519000	-0.033625	0.043077	-0.853026
5813	-0.400415	-0.620630	9.416313	0.146308	0.036526	0.020170	0.043480	0.845249	-1.160887	0.519604	-0.031418	0.040886	-0.852850
5814	-0.328602	-0.830529	9.343072	-0.049332	-0.009506	0.160710	0.047759	0.844491	-1.162856	0.522682	-0.031993	0.041707	-0.850906
5815	0.079134	-0.764805	9.947247	0.041211	-0.019704	0.102472	0.046689	0.844484	-1.161491	0.524664	-0.031751	0.040779	-0.849739
5816	-0.318635	-0.699246	9.491631	0.164667	-0.008127	-0.001292	0.045370	0.839419	-1.166511	0.525088	-0.030191	0.037873	-0.849668
5817	-0.015473	-0.941343	9.570160	0.023115	-0.011254	0.041505	0.045644	0.837345	-1.168476	0.526012	-0.030033	0.037311	-0.849127
5818	0.315953	-1.008138	9.730078	0.139483	-0.050087	-0.144993	0.046453	0.835231	-1.169230	0.524032	-0.029555	0.034305	-0.850494
5819	-0.086496	-0.782416	9.571596	0.184689	-0.076217	-0.224503	0.040851	0.831727	-1.170496	0.520561	-0.028999	0.030158	-0.852799
5820	-0.635355	-1.171042	9.817657	0.122473	-0.063672	-0.251009	0.033117	0.826917	-1.174081	0.516749	-0.028991	0.027238	-0.855212
5821	0.275345	-1.130231	9.912696	0.058349	-0.067817	-0.210773	0.028305	0.827473	-1.175090	0.513406	-0.029584	0.025386	-0.857260
5822	0.064341	-1.019980	9.789846	0.278522	-0.171119	-0.452937	0.018161	0.823948	-1.176980	0.506279	-0.029917	0.018561	-0.861651
5823	-0.559138	-1.286221	9.435721	0.119342	-0.171518	-0.421455	0.008553	0.820524	-1.183882	0.499328	-0.031727	0.014540	-0.865710
5824	-0.119924	-1.040333	9.635102	0.056763	-0.167938	-0.370463	-0.000271	0.822145	-1.184269	0.493373	-0.034206	0.011621	-0.869067
5825	-0.135049	-1.259087	9.602588	0.103610	-0.144712	-0.502766	-0.011219	0.819620	-1.185983	0.484913	-0.035712	0.008136	-0.873795
5826	-0.132790	-1.382857	9.536191	0.053569	-0.068682	-0.502431	-0.024574	0.816806	-1.184971	0.476489	-0.036504	0.006155	-0.878401
5827	-0.439135	-1.050964	9.784259	0.076563	-0.067129	-0.521751	-0.033124	0.816422	-1.184207	0.467567	-0.036891	0.003958	-0.883179
5828	-0.603899	-1.320998	9.622368	0.030853	0.025781	-0.376259	-0.038197	0.815021	-1.185547	0.461205	-0.036208	0.003360	-0.886548
5829	-0.157130	-1.060388	10.004812	0.000905	-0.063864	-0.283333	-0.042475	0.815362	-1.183862	0.456389	-0.037195	0.002803	-0.888998
5830	0.077818	-1.002684	10.329331	0.054158	0.029791	-0.240192	-0.048347	0.812987	-1.184953	0.452398	-0.036216	0.001919	-0.891078
5831	1.252467	-0.806645	9.805439	-0.041513	0.085776	-0.017600	-0.049138	0.809174	-1.183713	0.452260	-0.034930	0.003692	-0.891194
5832	2.398278	-1.193708	9.511333	-0.095844	-0.102532	-0.544347	-0.050750	0.811836	-1.181443	0.442727	-0.037695	0.004077	-0.895855
5833	1.432263	0.024321	9.063285	-0.342770	-0.083779	-0.562510	-0.060925	0.818189	-1.178007	0.432566	-0.042235	0.009264	-0.900565
5834	1.519915	0.110948	9.739324	-0.098664	-0.133735	-0.615148	-0.071363	0.822531	-1.172602	0.421697	-0.045640	0.009348	-0.905539
5835	1.732018	0.061483	10.593522	-0.237312	-0.166052	-0.756423	-0.084201	0.826201	-1.172335	0.407965	-0.050793	0.011679	-0.911509
5836	0.860961	0.965625	9.837827	-0.011546	0.032012	-0.817046	-0.102112	0.827851	-1.170991	0.393413	-0.050522	0.011300	-0.917903
5837	0.469147	0.791007	9.750092	-0.050715	0.121439	-0.816501	-0.111471	0.829294	-1.169211	0.378501	-0.048853	0.012389	-0.924228
5838	0.594669	0.533514	9.500728	-0.145013	0.081123	-0.728658	-0.116949	0.828581	-1.163350	0.365367	-0.048664	0.014946	-0.929471
5839	0.531477	-0.149741	9.730215	-0.066752	0.139213	-0.750106	-0.123502	0.830395	-1.162132	0.351486	-0.046747	0.016457	-0.934880
5840	0.818415	0.032667	9.655801	-0.049762	0.173863	-0.706580	-0.130046	0.828980	-1.161425	0.338674	-0.044111	0.017925	-0.939698
5841	0.993669	-0.515216	9.506440	-0.046915	0.176700	-0.676506	-0.134056	0.829522	-1.162579	0.326036	-0.041319	0.019359	-0.944256
5842	0.755478	-1.085148	9.522688	-0.096247	0.154199	-0.719165	-0.138603	0.830732	-1.161675	0.312879	-0.039348	0.021562	-0.948732
5843	0.319553	-1.425602	9.767037	-0.051146	0.027263	-0.677296	-0.146351	0.830046	-1.160795	0.300164	-0.039417	0.022173	-0.952815
5844	0.513475	-1.642968	9.943129	-0.111217	-0.032060	-0.527608	-0.153563	0.828603	-1.158186	0.290554	-0.040965	0.023662	-0.955688
5845	0.792729	-2.482733	9.418832	0.076197	-0.009002	-0.461465	-0.161445	0.828082	-1.158247	0.282006	-0.040907	0.021881	-0.958291
5846	1.277763	-2.301691	8.370796	-0.011069	0.081273	-0.546122	-0.166918	0.825945	-1.157846	0.271865	-0.039683	0.022091	-0.961263
5847	-0.340152	-2.408605	9.527937	0.015459	0.114554	-0.591466	-0.173056	0.822939	-1.155705	0.260657	-0.037667	0.022180	-0.964441
5848	-1.090880	-0.739796	11.032887	-0.096578	-0.006593	-0.332613	-0.177066	0.823465	-1.156183	0.254464	-0.038477	0.023749	-0.966025
5849	-0.545285	-0.780808	11.642098	-0.077902	-0.162543	0.085369	-0.183343	0.822023	-1.154532	0.256357	-0.041903	0.024756	-0.965356
5850	2.071463	0.514289	10.436836	-0.024054	-0.205037	0.318063	-0.181214	0.825049	-1.153512	0.262860	-0.045858	0.024427	-0.963434
5851	-0.428309	1.493306	10.102398	-0.054358	-0.115746	0.357955	-0.186019	0.823494	-1.154589	0.269981	-0.048120	0.025312	-0.961329
5852	-0.932395	0.423514	11.780005	-0.166771	-0.115310	0.589349	-0.185502	0.828934	-1.152796	0.281467	-0.050967	0.028455	-0.957794
5853	1.153313	0.580138	10.191522	0.333497	-0.026386	0.476130	-0.178142	0.825873	-1.155687	0.291148	-0.049190	0.022430	-0.955149
5854	0.472241	0.591977	9.472458	0.170270	0.061166	0.472809	-0.173587	0.822222	-1.160731	0.300596	-0.046848	0.019990	-0.952391
5855	-0.047990	0.237782	9.025879	0.322834	-0.108032	0.461735	-0.168488	0.815687	-1.163437	0.309939	-0.046614	0.013583	-0.949516
5856	-0.500132	-0.039948	8.368983	0.152880	-0.067684	0.567676	-0.162051	0.808346	-1.169162	0.321128	-0.046827	0.010781	-0.945816
5857	0.696527	0.193183	10.442802	-0.160893	-0.182094	0.562102	-0.160998	0.813814	-1.169134	0.331848	-0.050983	0.013115	-0.941863
5858	0.695699	0.003830	10.518827	0.469046	-0.193195	0.291716	-0.161775	0.805690	-1.170334	0.338110	-0.051461	0.003287	-0.939693
5859	-0.435579	-0.274187	8.911933	0.286856	-0.128187	0.256496	-0.166015	0.794357	-1.175522	0.343442	-0.051678	-0.002773	-0.937747
5860	-0.417844	-0.851651	8.577425	-0.147443	-0.075618	0.354515	-0.165214	0.794624	-1.175658	0.350164	-0.054162	-0.000168	-0.935121
5861	1.027722	-0.961230	9.797301	-0.440925	-0.087622	0.385003	-0.162297	0.801798	-1.172077	0.357086	-0.058636	0.007875	-0.932196
5862	0.878141	-0.959065	10.023782	0.011023	0.079852	0.238994	-0.162319	0.808762	-1.168604	0.361773	-0.057063	0.008514	-0.930479
5863	0.561338	-1.134754	9.892620	0.012576	0.168007	0.197207	-0.157638	0.807091	-1.168035	0.365650	-0.053560	0.009754	-0.929159
5864	1.141325	-0.900960	9.316495	-0.246999	0.300255	0.370395	-0.150429	0.809439	-1.167096	0.372417	-0.049743	0.016929	-0.926577
5865	1.947819	-0.226012	9.581681	-0.334048	0.088254	0.287219	-0.142439	0.817862	-1.161639	0.377585	-0.050297	0.024058	-0.924295
5866	2.463839	-0.235999	10.230672	-0.146454	-0.029577	0.012860	-0.141652	0.822820	-1.163654	0.377937	-0.051973	0.026546	-0.923990
5867	2.002191	-0.268714	9.646257	-0.118317	0.031653	-0.118271	-0.142990	0.823364	-1.161455	0.375825	-0.052231	0.028749	-0.924771
5868	1.721797	-0.506898	9.138762	-0.020075	0.030597	-0.223091	-0.146878	0.827362	-1.159928	0.371942	-0.051974	0.029107	-0.926342
5869	1.703576	-0.177070	9.289773	-0.192219	0.065088	-0.310064	-0.150360	0.829972	-1.159668	0.366160	-0.052320	0.032663	-0.928506
5870	1.331749	0.165861	10.358994	-0.190169	0.116877	-0.246030	-0.152775	0.832755	-1.155760	0.361597	-0.051732	0.036782	-0.930171
5871	0.987371	-0.107445	10.088109	0.082851	0.100869	-0.225733	-0.154367	0.829150	-1.156670	0.357613	-0.049372	0.035489	-0.931888
5872	1.174500	-0.050670	9.845486	0.102947	0.053824	-0.042120	-0.155429	0.826810	-1.157951	0.357167	-0.047691	0.033904	-0.932206
5873	1.658793	0.395031	9.467027	0.124380	-0.009749	0.020194	-0.154890	0.825231	-1.157196	0.357871	-0.046953	0.031193	-0.932068
5874	1.543217	0.174498	9.845473	-0.121021	0.005340	0.045185	-0.153554	0.825485	-1.157339	0.358851	-0.047720	0.033520	-0.931571
5875	0.989779	-0.449666	10.223158	0.096442	0.081071	0.004054	-0.152757	0.827043	-1.158516	0.359164	-0.045522	0.031907	-0.931617
5876	1.293417	-0.754980	9.286361	-0.008773	0.173189	0.053790	-0.149533	0.821799	-1.160347	0.360292	-0.042353	0.033354	-0.931281
5877	1.509567	-0.835977	9.688377	0.013316	0.115238	-0.111004	-0.146067	0.824247	-1.160038	0.358355	-0.040240	0.033426	-0.932119
5878	1.129191	-0.998265	9.463694	0.092555	0.076926	-0.117978	-0.146329	0.823230	-1.164534	0.356432	-0.038250	0.032146	-0.932984
5879	0.839976	-2.018194	9.664713	-0.071960	0.064290	-0.023877	-0.146596	0.822960	-1.164811	0.356087	-0.037672	0.033562	-0.933090
5880	1.663322	-1.945047	9.162261	-0.235819	-0.011589	-0.101963	-0.143135	0.827354	-1.163356	0.354274	-0.039664	0.037791	-0.933536
5881	1.539576	-2.248186	10.268040	-0.525435	-0.253030	-0.288291	-0.152525	0.838329	-1.153418	0.348824	-0.048499	0.045272	-0.934837
5882	0.341592	-2.221383	10.182933	-0.116056	-0.335828	-0.398667	-0.165243	0.845826	-1.148156	0.341854	-0.055975	0.044697	-0.937019
5883	-2.099174	-1.169040	8.275643	-0.118294	-0.288308	-0.097164	-0.178795	0.848091	-1.151932	0.340348	-0.062352	0.044639	-0.937167
5884	-0.948283	-0.783857	9.863077	-0.920741	-0.181025	1.118961	-0.173640	0.865723	-1.139645	0.360439	-0.071011	0.062026	-0.928005
5885	0.992887	-0.894112	11.464057	-0.385766	-0.264904	0.745676	-0.163542	0.884412	-1.129278	0.374201	-0.077782	0.068120	-0.921565
5886	0.636464	-0.721079	10.200092	-0.024604	-0.096255	0.734728	-0.162338	0.883956	-1.129035	0.388043	-0.078753	0.068984	-0.915676
5887	1.307394	-0.636116	9.854153	0.017035	-0.102060	0.589689	-0.153926	0.886445	-1.129324	0.399178	-0.079666	0.068525	-0.910832
5888	1.030620	-0.864077	9.794250	0.128134	-0.146523	0.229040	-0.149211	0.888626	-1.126661	0.403996	-0.081018	0.065379	-0.908817
5889	-0.591192	-0.966336	9.747661	0.195421	-0.188905	0.163919	-0.153205	0.884153	-1.130278	0.407732	-0.082595	0.060264	-0.907360
5890	-0.330416	-1.243252	9.230586	0.071285	-0.137952	0.577572	-0.149722	0.881762	-1.133915	0.418697	-0.083836	0.058791	-0.902335
5891	1.120827	-1.464442	10.008562	0.065341	-0.095824	0.602248	-0.145432	0.877200	-1.135871	0.429959	-0.084208	0.057524	-0.897070
5892	1.102279	-1.508475	9.996289	0.347276	-0.140736	0.213856	-0.143008	0.871152	-1.138666	0.434752	-0.083519	0.050438	-0.895249
5893	0.558924	-1.554796	9.544271	0.358412	-0.126367	0.138085	-0.142457	0.866494	-1.144913	0.438138	-0.082419	0.042870	-0.894094
5894	0.390247	-1.400095	9.292398	0.331362	-0.117092	0.040847	-0.146174	0.858462	-1.147159	0.439737	-0.081597	0.035980	-0.893688
5895	0.217355	-1.427472	9.624301	0.160777	-0.096109	-0.039090	-0.150423	0.850057	-1.151035	0.439571	-0.081785	0.031964	-0.893905
5896	0.610697	-1.614472	10.213091	0.179775	-0.025948	-0.099675	-0.156147	0.843378	-1.154973	0.438325	-0.080758	0.028354	-0.894732
5897	1.320068	-1.747283	9.920525	0.344308	-0.006254	-0.191121	-0.158390	0.833920	-1.157959	0.435656	-0.077816	0.021644	-0.896482
5898	1.043263	-1.286257	9.595622	0.331054	-0.024244	-0.439654	-0.163718	0.827741	-1.153358	0.428519	-0.075581	0.014805	-0.900244
5899	1.243715	-1.409277	9.362157	0.178241	0.134906	-0.416966	-0.167885	0.820357	-1.157554	0.421428	-0.071618	0.011976	-0.903950
5900	1.055964	-0.776695	9.159051	0.095393	0.148223	-0.480774	-0.170674	0.814649	-1.157705	0.413065	-0.068277	0.010803	-0.908074
5901	0.984385	-0.938116	10.029463	0.007248	0.089272	-0.427497	-0.177332	0.807416	-1.167338	0.405483	-0.066560	0.010699	-0.911613
5902	1.076111	-0.742294	9.616769	0.114065	0.066045	-0.386662	-0.181862	0.802757	-1.168519	0.398809	-0.064543	0.008632	-0.914719
5903	1.427913	-0.687392	9.323849	0.073634	0.056090	-0.356866	-0.184529	0.801166	-1.170164	0.392562	-0.062881	0.007149	-0.917545
5904	1.219536	-0.652308	9.557905	0.016815	0.051132	-0.319906	-0.189065	0.798301	-1.169661	0.386959	-0.061888	0.006830	-0.919993
5905	1.214246	-0.603835	9.723471	-0.006302	0.072569	-0.259729	-0.191999	0.796278	-1.170640	0.382363	-0.060544	0.007067	-0.921999
5906	1.793220	-0.467096	9.747428	-0.035847	0.085751	-0.297886	-0.197326	0.789583	-1.168221	0.377065	-0.059311	0.008015	-0.924251
5907	1.809582	-0.595483	9.512997	0.031403	0.035440	-0.397891	-0.200123	0.786550	-1.168286	0.369934	-0.058442	0.007087	-0.927191
5908	1.716806	-0.283993	9.729259	-0.041888	0.008656	-0.490234	-0.205734	0.785861	-1.169462	0.361057	-0.058691	0.007344	-0.930666
5909	1.603745	-0.397676	10.044392	0.000975	-0.040856	-0.486858	-0.212666	0.779935	-1.168218	0.352186	-0.059510	0.006288	-0.934015
5910	1.427751	0.094298	9.606806	0.021780	-0.049515	-0.525719	-0.221351	0.779000	-1.167876	0.342662	-0.060377	0.004897	-0.937504
5911	1.326523	0.335231	9.770382	-0.038906	0.065661	-0.457974	-0.228948	0.772031	-1.169637	0.334206	-0.059457	0.005301	-0.940608
5912	0.736365	0.271112	9.733499	-0.028562	0.061054	-0.305776	-0.233750	0.769043	-1.169677	0.328666	-0.058565	0.005876	-0.942610
5913	1.074719	0.291800	9.570411	-0.064679	0.039622	-0.169949	-0.233618	0.769066	-1.164669	0.325579	-0.058242	0.006895	-0.943694
5914	1.439154	0.245405	9.572145	-0.014466	0.068188	-0.159159	-0.235557	0.767795	-1.163386	0.322797	-0.057105	0.007421	-0.944715
5915	1.314395	0.170308	9.496668	-0.081784	0.125309	-0.155436	-0.236091	0.767507	-1.162577	0.319942	-0.055279	0.009288	-0.945777
5916	1.238224	-0.115076	9.664984	-0.078467	0.146260	-0.174717	-0.235556	0.768075	-1.169468	0.316763	-0.053080	0.011509	-0.946948
5917	1.096948	-0.299688	9.806471	-0.076785	0.119596	-0.174847	-0.233426	0.770798	-1.167510	0.313537	-0.051340	0.013211	-0.948095
5918	1.100654	-0.382169	9.691664	-0.059146	0.105231	-0.163385	-0.232886	0.768997	-1.169334	0.310592	-0.049792	0.014818	-0.949123
5919	1.240103	-0.389308	10.061883	-0.064415	0.135454	-0.164131	-0.232887	0.769422	-1.169456	0.307568	-0.047682	0.016389	-0.950189
5920	1.172976	-0.458519	9.855738	0.033586	0.133452	-0.193873	-0.229276	0.768211	-1.169401	0.304114	-0.045035	0.016379	-0.951430
5921	1.208190	-0.530711	9.806812	-0.009613	0.120688	-0.195862	-0.231284	0.769214	-1.168128	0.300534	-0.042897	0.016788	-0.952658
5922	1.091644	-0.765870	9.785753	0.000045	0.075317	-0.227913	-0.230341	0.766800	-1.168216	0.296412	-0.041570	0.017036	-0.954003
5923	0.859197	-0.546765	9.699939	0.035628	0.067249	-0.213664	-0.231269	0.764247	-1.166528	0.292538	-0.040201	0.016262	-0.955270
5924	0.859174	-0.527333	9.815334	0.016062	0.061222	-0.156302	-0.232074	0.765735	-1.169178	0.289795	-0.039021	0.016179	-0.956156
5925	0.978563	-0.574127	9.718422	0.056605	0.070499	-0.155173	-0.231863	0.763617	-1.168385	0.287047	-0.037462	0.015079	-0.957065
5926	1.001592	-0.442657	9.400393	0.010203	0.070455	-0.169467	-0.230789	0.762084	-1.170207	0.284041	-0.036139	0.015152	-0.958011
5927	0.882476	-0.459325	9.945694	-0.075382	0.067923	-0.167969	-0.232654	0.760300	-1.170378	0.280945	-0.035401	0.016561	-0.958928
5928	0.630361	-0.420181	10.168750	0.010598	0.089509	-0.148947	-0.231588	0.761476	-1.173602	0.278318	-0.033707	0.016746	-0.959751
5929	0.698030	-0.550051	10.056262	0.030434	0.066786	-0.086268	-0.231327	0.763872	-1.173934	0.276860	-0.032370	0.016185	-0.960228
5930	0.656217	-0.516823	10.071578	0.080149	0.041784	-0.065046	-0.229187	0.763117	-1.173848	0.275907	-0.031177	0.014826	-0.960564
5931	0.522838	-0.587264	9.598621	0.130886	0.023094	-0.011919	-0.230113	0.759909	-1.174346	0.275954	-0.030103	0.012161	-0.960622
5932	0.568695	-0.382553	9.297589	0.068860	0.066059	0.027050	-0.228637	0.758055	-1.174829	0.276756	-0.028481	0.011209	-0.960453
5933	0.806223	-0.601558	9.458181	0.032537	0.099117	0.044782	-0.226764	0.757434	-1.174194	0.277814	-0.026490	0.010906	-0.960208
5934	0.489540	-0.718940	9.733394	-0.044604	0.070473	0.097470	-0.223564	0.760195	-1.174955	0.279905	-0.025397	0.012195	-0.959614
5935	0.337304	-0.920634	10.900122	-0.086275	-0.078560	0.213982	-0.222242	0.764920	-1.173464	0.284187	-0.027439	0.013315	-0.958284
5936	0.208039	-0.901229	9.995732	0.185669	-0.143506	0.199439	-0.222772	0.763580	-1.175938	0.288417	-0.029114	0.009038	-0.957020
5937	0.378236	-0.628812	8.824207	0.003849	-0.171484	0.333049	-0.224375	0.763335	-1.175927	0.295020	-0.032412	0.008011	-0.954908
5938	0.779709	-0.228189	9.560466	-0.220986	-0.164249	0.325195	-0.226796	0.768492	-1.177222	0.301368	-0.036834	0.011462	-0.952727
5939	0.376487	-0.332544	10.141041	-0.079118	-0.119294	0.209308	-0.228152	0.774667	-1.174842	0.305524	-0.039628	0.012250	-0.951281
5940	0.138875	-0.302854	10.292397	-0.053691	-0.062429	0.075419	-0.228296	0.778012	-1.173108	0.307206	-0.041159	0.012939	-0.950665
5941	0.101063	-0.187073	9.794489	-0.012378	0.019136	0.026578	-0.230579	0.781546	-1.171343	0.307900	-0.040913	0.013166	-0.950447
5942	0.116986	-0.279045	9.651242	-0.054612	0.046213	-0.004321	-0.227914	0.784135	-1.170207	0.308034	-0.040405	0.014474	-0.950407
5943	-0.044152	-0.311079	9.839112	-0.050263	0.052255	-0.031642	-0.228853	0.785164	-1.171111	0.307584	-0.039732	0.015589	-0.950563
5944	-0.001026	-0.419543	9.764224	0.057548	0.042358	-0.026066	-0.227782	0.784595	-1.171954	0.307391	-0.038614	0.014724	-0.950686
5945	-0.117980	-0.137640	9.811466	0.071812	0.015805	-0.026179	-0.226977	0.783898	-1.173069	0.307155	-0.037832	0.013306	-0.950814
5946	0.048434	-0.197722	9.944606	0.127368	-0.003404	-0.020860	-0.227770	0.780997	-1.174778	0.307122	-0.037153	0.010837	-0.950883
5947	0.275489	-0.183908	9.795004	0.162399	0.002979	-0.050815	-0.229363	0.777385	-1.175417	0.306487	-0.036030	0.007600	-0.951162
5948	0.258184	-0.048283	9.776600	0.187762	-0.020606	-0.095092	-0.231085	0.773038	-1.180682	0.305079	-0.035320	0.003822	-0.951664
5949	0.152216	-0.307511	9.883625	0.199695	-0.059258	-0.110300	-0.235341	0.766105	-1.181262	0.303334	-0.035134	-0.000539	-0.952236
5950	0.135126	-0.446206	9.734903	0.126186	-0.079942	-0.090316	-0.240141	0.762604	-1.183485	0.301965	-0.035925	-0.003502	-0.952636
5951	0.394981	-0.564874	9.928952	0.187497	-0.108545	-0.101053	-0.243533	0.756329	-1.183560	0.300376	-0.036736	-0.007881	-0.953080
5952	0.471688	-0.568368	9.640067	0.177066	-0.135757	-0.118951	-0.248598	0.752265	-1.185527	0.298489	-0.038278	-0.012170	-0.953568
5953	0.325889	-0.566171	9.529662	0.145135	-0.182483	-0.110475	-0.257263	0.745029	-1.180651	0.296659	-0.040742	-0.016136	-0.953977
5954	0.756300	-0.446647	9.980069	0.098650	-0.228531	-0.132243	-0.264595	0.739119	-1.179673	0.294420	-0.044511	-0.019493	-0.954440
5955	0.876056	-0.594964	10.129292	0.197742	-0.193953	-0.129967	-0.274475	0.736395	-1.179917	0.292250	-0.046889	-0.024498	-0.954878
5956	1.007640	-0.190038	9.841589	0.113631	-0.008249	-0.114855	-0.284813	0.729348	-1.187285	0.290453	-0.046364	-0.026833	-0.955389
5957	0.893022	-0.298944	9.694464	0.009704	0.163024	-0.101675	-0.284669	0.725978	-1.187937	0.288821	-0.043041	-0.026104	-0.956059
5958	1.010486	-0.170621	9.331212	-0.004133	0.064260	-0.139504	-0.284933	0.724830	-1.186752	0.286485	-0.041802	-0.025784	-0.956825
5959	1.033278	0.140513	9.305493	-0.012636	-0.029279	-0.242700	-0.290538	0.721870	-1.187189	0.282029	-0.042231	-0.025839	-0.958128
5960	0.910556	0.046088	9.752578	-0.049615	-0.051825	-0.278303	-0.296416	0.720669	-1.184180	0.276946	-0.043398	-0.025427	-0.959568
5961	0.947455	0.177870	9.991024	-0.044654	0.002732	-0.253203	-0.303096	0.720492	-1.188170	0.272264	-0.043394	-0.024692	-0.960926
5962	1.193057	0.211425	9.699821	-0.090609	0.112897	-0.265068	-0.306838	0.720283	-1.187592	0.267471	-0.041625	-0.022577	-0.962402
5963	1.078810	0.097680	9.639400	-0.078786	0.086476	-0.307605	-0.310846	0.720142	-1.189716	0.261737	-0.040193	-0.020776	-0.964078
5964	0.796155	0.155653	9.519561	-0.118896	0.008507	-0.369168	-0.316461	0.720518	-1.188149	0.254865	-0.040535	-0.018747	-0.965945
5965	1.195053	0.371690	9.809402	-0.124860	-0.027507	-0.423450	-0.323411	0.720060	-1.185782	0.246782	-0.041507	-0.016754	-0.968037
5966	1.448470	0.551073	9.844711	-0.085416	-0.023847	-0.485252	-0.329289	0.719353	-1.185872	0.237665	-0.042263	-0.015632	-0.970301
5967	0.898253	0.431849	9.828726	-0.082965	0.001506	-0.504406	-0.336506	0.718910	-1.183906	0.228013	-0.042452	-0.014415	-0.972625
5968	0.862049	0.589010	10.100845	-0.099675	-0.038026	-0.493223	-0.343583	0.717478	-1.188067	0.218675	-0.043539	-0.013078	-0.974738
5969	0.840689	0.666289	9.964806	-0.128261	-0.034539	-0.500358	-0.349327	0.716308	-1.186549	0.209006	-0.044615	-0.011179	-0.976832
5970	0.583256	0.681029	9.884581	0.010955	-0.045110	-0.457496	-0.356401	0.713063	-1.185353	0.200398	-0.045384	-0.011999	-0.978589
5971	0.542206	0.736077	9.512203	-0.010814	-0.054232	-0.384228	-0.361337	0.709425	-1.181486	0.193065	-0.046342	-0.012411	-0.980012
5972	0.888174	0.691409	9.812016	-0.060304	-0.058958	-0.352668	-0.364534	0.705495	-1.178868	0.186385	-0.047680	-0.011790	-0.981248
5973	0.874618	0.632897	9.754270	0.018523	-0.005531	-0.329086	-0.370006	0.702733	-1.175779	0.180154	-0.047579	-0.012586	-0.982406
5974	0.741406	0.475096	9.549170	-0.000632	0.014446	-0.281237	-0.372140	0.701420	-1.177827	0.174926	-0.047265	-0.012795	-0.983363
5975	1.026752	0.383172	9.539364	-0.068789	0.001826	-0.225009	-0.374542	0.700042	-1.176760	0.170648	-0.047346	-0.011767	-0.984124
5976	1.076268	0.228722	9.662406	-0.063597	0.003455	-0.217033	-0.374274	0.700048	-1.177305	0.166605	-0.047483	-0.010714	-0.984821
5977	1.088080	0.107550	9.567396	-0.063941	0.023480	-0.200104	-0.375883	0.701487	-1.176969	0.162820	-0.047138	-0.009688	-0.985482
5978	1.233706	0.110202	9.653688	-0.122080	0.020688	-0.214484	-0.376417	0.701527	-1.178180	0.158773	-0.047124	-0.007422	-0.986162
5979	1.207227	-0.001932	9.769265	-0.121781	0.057212	-0.253141	-0.376555	0.702897	-1.176374	0.153885	-0.046314	-0.005198	-0.986989
5980	0.953832	0.027429	9.525367	-0.128950	0.064218	-0.252174	-0.376828	0.704583	-1.175911	0.149091	-0.045454	-0.002693	-0.987774
5981	0.779153	0.058259	9.659389	-0.193815	0.042469	-0.186177	-0.375364	0.706306	-1.172623	0.145452	-0.045151	0.000970	-0.988334
5982	0.908277	-0.080183	9.767903	-0.246834	0.025449	-0.090997	-0.374451	0.713371	-1.168344	0.143721	-0.045404	0.005837	-0.988559
5983	0.958526	-0.402124	9.832053	-0.191715	-0.001283	-0.069776	-0.372995	0.717790	-1.165918	0.142382	-0.045963	0.009448	-0.988699
5984	1.209645	-0.453384	9.984575	-0.212002	-0.000207	-0.119398	-0.374352	0.724566	-1.165142	0.140127	-0.046629	0.013525	-0.988942
5985	1.426801	-0.512550	10.075935	-0.144310	0.020875	-0.157114	-0.373831	0.728709	-1.162036	0.137094	-0.046669	0.016189	-0.989326
5986	1.167164	-0.628935	10.003853	-0.042846	0.047929	-0.210488	-0.373302	0.730361	-1.160906	0.133200	-0.045941	0.016967	-0.989878
5987	0.396549	-0.633209	9.989866	-0.055252	0.031273	-0.118519	-0.371431	0.730613	-1.161461	0.131009	-0.045510	0.017954	-0.990173
5988	0.496377	-0.378995	9.442181	0.006565	0.066193	0.000345	-0.369692	0.729866	-1.161370	0.131322	-0.044217	0.017993	-0.990190
5989	0.916879	-0.286378	9.654180	-0.026741	0.100547	0.039259	-0.367028	0.732893	-1.160898	0.132257	-0.042276	0.018736	-0.990136
5990	0.767854	-0.306129	9.151474	0.031004	0.146257	0.043314	-0.361951	0.733809	-1.162958	0.133408	-0.039316	0.018540	-0.990107
5991	0.649495	-0.405432	8.647902	-0.108858	0.203159	0.102515	-0.354874	0.735866	-1.161485	0.135494	-0.035543	0.021231	-0.989913
5992	0.614187	-0.677857	9.558780	-0.447756	0.257444	0.129204	-0.345690	0.748170	-1.160519	0.137915	-0.031638	0.030878	-0.989457
5993	-0.023348	-1.130970	12.012376	-0.358602	0.047643	0.051326	-0.337569	0.758463	-1.156762	0.138893	-0.031626	0.038075	-0.989070
5994	-0.595938	-0.330707	10.722604	0.260616	0.012258	0.181356	-0.338643	0.760051	-1.157375	0.142948	-0.030553	0.033061	-0.988706
5995	-0.571388	-0.209039	9.290181	0.150359	0.039321	0.342110	-0.335163	0.758929	-1.161107	0.149999	-0.029014	0.030320	-0.987795
5996	0.891315	-0.231017	9.583170	0.010819	-0.036049	0.362081	-0.328355	0.761921	-1.163256	0.157462	-0.029505	0.030200	-0.986622
5997	0.185784	-0.532662	9.881539	0.180231	0.028999	0.196982	-0.325821	0.763577	-1.164316	0.161658	-0.028151	0.026741	-0.986083
5998	-0.337596	-0.554309	9.771763	0.014315	0.106091	0.257190	-0.321804	0.761568	-1.166728	0.166961	-0.025907	0.026939	-0.985255
5999	0.239240	-0.534116	9.916891	0.135330	0.103915	0.172553	-0.315529	0.764002	-1.168619	0.170597	-0.023192	0.024604	-0.984761
6000	0.206328	-0.386664	9.635539	0.069441	0.089831	0.143974	-0.309908	0.761671	-1.170925	0.173701	-0.021147	0.023601	-0.984289
6001	0.240697	-0.621490	9.826123	0.061185	0.046192	0.108303	-0.307504	0.762357	-1.172556	0.176060	-0.019851	0.022500	-0.983922
6002	0.414026	-0.577086	9.739635	0.047165	0.063202	0.063242	-0.305495	0.761204	-1.173429	0.177575	-0.018446	0.021810	-0.983693
6003	0.200268	-0.539688	9.819451	0.076250	0.050369	0.016439	-0.303085	0.759766	-1.174586	0.178127	-0.017064	0.020402	-0.983648
6004	0.020094	-0.506551	9.763122	0.041244	0.015668	0.040901	-0.300678	0.759449	-1.175436	0.179224	-0.016625	0.019650	-0.983472
6005	0.043121	-0.435728	9.828287	0.032528	0.028264	0.032104	-0.300805	0.757033	-1.174430	0.180078	-0.015819	0.019038	-0.983341
6006	0.024300	-0.460342	9.851967	0.044535	0.017193	0.052409	-0.298674	0.759715	-1.176805	0.181399	-0.015334	0.018231	-0.983121
6007	0.029280	-0.516118	9.542018	0.029482	0.002265	0.075261	-0.298270	0.758874	-1.177378	0.183110	-0.015028	0.017611	-0.982820
6008	0.194770	-0.476652	10.011379	-0.037688	-0.002310	0.094421	-0.297199	0.758780	-1.180508	0.185235	-0.015212	0.018361	-0.982405
6009	0.370085	-0.556032	9.771828	0.035264	0.034587	0.065682	-0.296400	0.759757	-1.180892	0.186746	-0.014263	0.017755	-0.982144
6010	0.267701	-0.567629	9.508801	-0.021824	-0.015033	0.038693	-0.295601	0.760724	-1.180870	0.187793	-0.014660	0.018128	-0.981932
6011	0.375522	-0.560772	9.928495	-0.037196	-0.012577	0.006799	-0.298005	0.759556	-1.176683	0.188143	-0.014948	0.018765	-0.981849
6012	0.314032	-0.416251	9.788311	0.010205	0.011387	-0.011454	-0.296267	0.759535	-1.177516	0.188209	-0.014724	0.018594	-0.981843
6013	0.097174	-0.478447	9.791754	0.006683	0.000783	-0.015903	-0.296134	0.759661	-1.176972	0.188121	-0.014599	0.018418	-0.981865
6014	0.193398	-0.447574	9.760774	-0.001495	0.014813	-0.010556	-0.296937	0.760261	-1.177755	0.188205	-0.014351	0.018489	-0.981851
6015	0.253561	-0.531434	9.864353	0.000789	0.007376	0.003537	-0.296133	0.759416	-1.178604	0.188495	-0.014119	0.018467	-0.981799
6016	0.238453	-0.524440	9.729035	-0.015605	0.003504	0.010539	-0.296936	0.759697	-1.177774	0.188996	-0.014140	0.018779	-0.981696
6017	0.268331	-0.548162	9.831232	-0.018952	-0.006903	-0.001039	-0.296679	0.763202	-1.177258	0.189195	-0.014276	0.019100	-0.981650
6018	0.243677	-0.529191	9.818296	-0.005737	-0.000914	-0.023056	-0.297207	0.760602	-1.173950	0.189051	-0.014358	0.019191	-0.981675
6019	0.160351	-0.491869	9.760094	-0.004919	-0.000054	0.014102	-0.295872	0.760994	-1.173953	0.189548	-0.014307	0.019275	-0.981578
6020	0.209206	-0.493398	9.872334	-0.016454	-0.003526	0.006957	-0.296411	0.762527	-1.172679	0.189996	-0.014470	0.019575	-0.981483
6021	0.229072	-0.529458	9.796186	0.009691	0.000270	0.006178	-0.297211	0.762351	-1.176466	0.190342	-0.014367	0.019377	-0.981422
6022	0.326860	-0.561662	9.862016	-0.012420	0.007591	0.026468	-0.296946	0.762917	-1.176858	0.191174	-0.014289	0.019646	-0.981255
6023	0.282570	-0.552772	9.706532	0.009846	-0.013755	-0.001876	-0.296542	0.761901	-1.175947	0.191367	-0.014477	0.019397	-0.981220
6024	0.278912	-0.586807	9.867956	-0.007870	-0.011859	-0.012530	-0.296679	0.763030	-1.175909	0.191456	-0.014779	0.019491	-0.981196
6025	0.097950	-0.517273	9.792070	0.015149	0.007440	0.005386	-0.297350	0.763908	-1.176686	0.191785	-0.014533	0.019231	-0.981141
6026	0.325414	-0.508296	9.741211	-0.001139	-0.001615	0.006996	-0.296805	0.760517	-1.176801	0.192257	-0.014600	0.019237	-0.981047
6027	0.302812	-0.559663	9.933477	-0.000669	0.000607	-0.010668	-0.297878	0.761662	-1.176481	0.192268	-0.014567	0.019262	-0.981045
6028	0.192636	-0.527694	9.780612	0.028109	-0.006275	-0.010595	-0.296143	0.762261	-1.173639	0.192426	-0.014621	0.018672	-0.981025
6029	0.193554	-0.457282	9.748816	0.002949	-0.008220	-0.012457	-0.297474	0.760327	-1.173956	0.192406	-0.014751	0.018596	-0.981028
6030	0.218594	-0.481092	9.853271	0.031891	0.015184	-0.013991	-0.297207	0.760474	-1.174496	0.192490	-0.014370	0.018013	-0.981028
6031	0.082092	-0.454447	9.771852	0.037724	0.004160	0.001901	-0.296134	0.759651	-1.176566	0.192758	-0.014117	0.017310	-0.980992
6032	0.095923	-0.410495	9.824903	0.023328	-0.000322	0.034532	-0.296267	0.759404	-1.177926	0.193800	-0.014057	0.016849	-0.980796
6033	0.228249	-0.476059	9.872787	0.028765	0.013935	0.035496	-0.294797	0.759805	-1.178472	0.194720	-0.013635	0.016374	-0.980627
6034	0.335705	-0.520234	9.854753	0.044926	0.026435	0.039142	-0.294260	0.758988	-1.180265	0.195859	-0.012964	0.015594	-0.980422
6035	0.484186	-0.447153	9.755251	0.052818	0.002361	0.008921	-0.294256	0.757743	-1.181252	0.196267	-0.012704	0.014599	-0.980360
6036	0.451050	-0.467161	9.879557	0.060980	-0.001985	-0.028208	-0.294785	0.755900	-1.180222	0.196127	-0.012548	0.013375	-0.980407
6037	0.343688	-0.444843	9.789436	0.064257	0.019806	-0.045715	-0.292906	0.753330	-1.180598	0.195461	-0.011936	0.012215	-0.980563
6038	0.294107	-0.394769	9.753837	0.062541	0.016377	-0.015674	-0.293969	0.751414	-1.182001	0.195590	-0.011410	0.011036	-0.980557
6039	0.045847	-0.447814	9.847719	0.066070	0.024399	0.056054	-0.293299	0.751017	-1.183782	0.196918	-0.010679	0.009891	-0.980312
6040	0.110970	-0.322837	9.771746	0.069804	0.026437	0.118830	-0.292230	0.750996	-1.183930	0.199691	-0.009898	0.008639	-0.979771
6041	0.161343	-0.292790	9.797136	0.068442	0.007470	0.166432	-0.289552	0.749527	-1.184008	0.203182	-0.009469	0.007408	-0.979067
6042	0.081556	-0.318524	9.693782	0.040927	0.015596	0.187637	-0.288755	0.751235	-1.185588	0.207294	-0.009006	0.006692	-0.978214
6043	0.214386	-0.291836	9.716914	-0.010223	0.026879	0.217576	-0.284343	0.750522	-1.183495	0.211762	-0.008515	0.007096	-0.977259
6044	0.023787	-0.178750	9.934077	0.024931	-0.017965	0.173228	-0.283813	0.752218	-1.184259	0.215587	-0.008772	0.006548	-0.976423
6045	-0.087038	-0.010863	9.667030	0.015914	-0.003917	0.176849	-0.281140	0.752035	-1.185109	0.219261	-0.008765	0.006298	-0.975607
6046	-0.040395	-0.005138	9.892283	0.015540	-0.019344	0.153748	-0.279806	0.753321	-1.187249	0.222682	-0.009090	0.005923	-0.974831
6047	-0.107668	0.047020	9.639482	0.010484	0.010172	0.180462	-0.278473	0.754561	-1.187360	0.226417	-0.008814	0.005830	-0.973973
6048	-0.146291	0.099766	10.020637	0.026448	0.006583	0.187559	-0.275406	0.757093	-1.190293	0.230463	-0.008580	0.005364	-0.973028
6049	-0.221217	0.188209	9.875648	0.076286	0.038340	0.214457	-0.274067	0.756386	-1.191550	0.234861	-0.007423	0.004107	-0.971992
6050	0.122034	0.077894	9.667962	0.043513	0.026161	0.192992	-0.271394	0.756788	-1.193328	0.238974	-0.006729	0.003398	-0.970997
6051	0.237411	0.041172	9.902866	-0.000619	0.023912	0.125620	-0.268184	0.755508	-1.189886	0.241628	-0.006229	0.003538	-0.970342
6052	0.344707	-0.003011	9.834277	0.062561	0.035129	0.053375	-0.266850	0.756335	-1.190417	0.243038	-0.005276	0.002486	-0.969999
6053	0.097491	-0.046368	9.552603	0.030110	0.029339	-0.012123	-0.265508	0.754802	-1.192512	0.243021	-0.004543	0.002032	-0.970008
6054	-0.049157	-0.051419	9.894772	-0.029450	0.007460	-0.010657	-0.265109	0.755035	-1.190750	0.243185	-0.004577	0.002623	-0.969966
6055	0.161690	-0.050020	9.906045	0.001710	0.002948	-0.032737	-0.265512	0.755913	-1.191800	0.242767	-0.004496	0.002589	-0.970071
6056	0.092698	-0.046453	9.569306	-0.024893	-0.004028	-0.047871	-0.265643	0.755093	-1.192772	0.242216	-0.004733	0.003033	-0.970206
6057	0.048278	-0.188013	9.956563	-0.039666	0.000837	-0.033735	-0.266185	0.757612	-1.191466	0.241775	-0.004897	0.003795	-0.970313
6058	0.169424	-0.210106	9.808797	-0.069956	-0.016842	-0.048110	-0.265254	0.758658	-1.188871	0.241227	-0.005601	0.005051	-0.970439
6059	0.239473	-0.271918	10.112307	-0.028460	0.011018	-0.081417	-0.265789	0.758942	-1.188450	0.239860	-0.005533	0.005646	-0.970775
6060	0.088653	-0.206742	9.577613	0.021642	0.011939	-0.102429	-0.266855	0.757868	-1.189690	0.238288	-0.005244	0.005257	-0.971166
6061	-0.053647	-0.228736	9.655255	-0.053069	-0.003706	-0.070906	-0.266855	0.757865	-1.189555	0.237122	-0.005575	0.006268	-0.971444
6062	0.062009	-0.377102	10.040255	-0.053549	-0.000575	-0.053234	-0.268737	0.761568	-1.189414	0.236505	-0.005883	0.007285	-0.971585
6063	0.169207	-0.346069	9.648537	0.000605	-0.001771	-0.058392	-0.269403	0.760420	-1.187819	0.235588	-0.005930	0.007279	-0.971808
6064	0.083371	-0.279645	9.746502	-0.048275	0.009957	-0.046079	-0.269671	0.760992	-1.187932	0.235126	-0.006006	0.008243	-0.971911
6065	-0.074685	-0.335892	9.990013	-0.032600	0.011380	-0.026540	-0.269938	0.760707	-1.187532	0.234822	-0.005947	0.008958	-0.971979
6066	0.054812	-0.304438	9.755441	-0.004165	-0.009088	-0.015997	-0.270476	0.761858	-1.188031	0.234962	-0.006182	0.008979	-0.971944
6067	0.074462	-0.299213	9.871548	-0.020542	-0.004951	-0.008957	-0.270477	0.762109	-1.186669	0.235003	-0.006384	0.009390	-0.971928
6068	0.070467	-0.362415	9.741916	-0.004509	-0.012953	-0.003646	-0.270342	0.761674	-1.186278	0.235396	-0.006694	0.009401	-0.971831
6069	0.025243	-0.499160	9.905247	-0.006898	0.013928	0.023052	-0.269673	0.761555	-1.187914	0.236057	-0.006461	0.009655	-0.971670
6070	0.112841	-0.400473	9.873489	0.017406	0.036334	0.060380	-0.267540	0.763183	-1.187345	0.237707	-0.005697	0.009481	-0.971274
6071	0.343678	-0.449702	9.755773	0.027806	0.021787	0.005461	-0.269408	0.761928	-1.186010	0.238028	-0.005167	0.009106	-0.971202
6072	0.332137	-0.338233	9.874935	-0.018972	-0.042417	-0.074668	-0.268739	0.761803	-1.187376	0.237125	-0.006131	0.009249	-0.971416
6073	0.099548	-0.531764	10.206260	0.076952	-0.066018	-0.166412	-0.270738	0.760337	-1.189024	0.234128	-0.007122	0.007492	-0.972151
6074	-0.530053	-0.412170	9.584249	0.141128	0.002998	-0.061299	-0.273265	0.756221	-1.191293	0.233533	-0.006448	0.004738	-0.972316
6075	-0.469797	-0.211977	9.976954	0.125684	0.017167	0.080165	-0.272458	0.754507	-1.191087	0.235322	-0.005520	0.002476	-0.971899
6076	-0.525409	-0.402376	9.581910	0.143501	-0.001443	0.119031	-0.271905	0.748629	-1.193314	0.238108	-0.004902	-0.000322	-0.971226
6077	-0.144774	-0.133273	9.796168	0.034923	-0.000948	0.207001	-0.272702	0.746955	-1.193223	0.242346	-0.004730	-0.000873	-0.970178
6078	-0.155660	-0.182012	9.878045	0.097795	-0.021778	0.207952	-0.269092	0.746763	-1.194625	0.246798	-0.004717	-0.002872	-0.969051
6079	0.060711	0.229710	9.626420	0.034397	-0.031513	0.220893	-0.269361	0.747332	-1.194604	0.251293	-0.005137	-0.003568	-0.967891
6080	0.145868	0.236127	9.773415	-0.031706	-0.035132	0.201191	-0.268826	0.747369	-1.196775	0.255576	-0.006027	-0.003125	-0.966765
6081	0.539889	0.180171	9.870178	-0.018016	-0.018140	0.095166	-0.268030	0.749291	-1.195368	0.257628	-0.006458	-0.002778	-0.966219
6082	0.541255	0.325828	9.688584	-0.005346	-0.030582	-0.044560	-0.268561	0.748161	-1.194722	0.257217	-0.007110	-0.002854	-0.966323
6083	0.155682	0.260601	9.966104	-0.014698	-0.010743	-0.095658	-0.270968	0.747986	-1.190773	0.255580	-0.007383	-0.002590	-0.966756
6084	0.050501	0.161573	9.799936	0.036209	0.014080	-0.075859	-0.271104	0.748852	-1.191556	0.254594	-0.006957	-0.003245	-0.967017
6085	0.237340	0.169832	9.925965	0.016776	0.002829	-0.058355	-0.272567	0.746354	-1.191754	0.253684	-0.006808	-0.003528	-0.967257
6086	0.224410	0.120986	9.360255	-0.095928	0.019283	-0.079802	-0.273230	0.745027	-1.194633	0.252581	-0.006952	-0.001601	-0.967549
6087	0.419056	0.148839	9.780049	-0.060492	0.001200	-0.198328	-0.275237	0.745923	-1.194851	0.248949	-0.007237	-0.000433	-0.968489
6088	0.203912	-0.088085	9.989471	0.014740	-0.016224	-0.187542	-0.274571	0.746453	-1.194030	0.245842	-0.007511	-0.000843	-0.969281
6089	0.019165	-0.137613	9.497930	-0.006594	-0.016117	-0.128321	-0.277774	0.745121	-1.194171	0.243569	-0.007863	-0.000788	-0.969851
6090	-0.095863	-0.156662	9.788217	-0.062821	-0.013216	0.022718	-0.278581	0.746516	-1.192763	0.244486	-0.008462	0.000354	-0.969616
6091	0.240604	-0.126274	9.856085	-0.034237	-0.034490	-0.041059	-0.281255	0.746527	-1.190565	0.243901	-0.009305	0.000875	-0.969755
6092	0.372246	-0.191874	9.687304	-0.068493	-0.040151	-0.039456	-0.283135	0.749680	-1.190983	0.243633	-0.010454	0.001984	-0.969809
6093	0.323005	-0.241295	9.897995	-0.125192	-0.016767	-0.069535	-0.284605	0.749382	-1.188809	0.242475	-0.011415	0.004355	-0.970081
6094	0.133662	-0.099076	9.929626	-0.055059	-0.028636	-0.069356	-0.283809	0.751160	-1.187272	0.241664	-0.012280	0.005252	-0.970268
6095	0.167378	-0.093613	9.896920	-0.006469	-0.030005	-0.069220	-0.285681	0.751469	-1.186563	0.240540	-0.012918	0.005249	-0.970539
6096	0.204181	-0.015278	9.767471	0.058598	-0.032754	-0.079650	-0.288614	0.749170	-1.187822	0.239599	-0.013316	0.003916	-0.970773
6097	0.107769	-0.041303	9.769524	-0.039529	-0.027367	-0.043654	-0.289682	0.748772	-1.187822	0.238961	-0.014052	0.004564	-0.970917
6098	0.144411	-0.157145	9.896694	-0.070481	0.035794	-0.019483	-0.289286	0.750302	-1.187371	0.239110	-0.013732	0.006081	-0.970876
6099	0.154935	-0.098708	9.761776	-0.078573	0.029581	0.013161	-0.287152	0.751630	-1.186000	0.239558	-0.013537	0.007773	-0.970756
6100	-0.327811	-0.182712	9.846289	-0.059747	0.181175	0.144257	-0.287331	0.766881	-1.187402	0.242834	-0.010320	0.009824	-0.969963
6101	-0.334263	-0.318752	10.013211	-0.033843	0.560845	0.116712	-0.274387	0.773325	-1.186533	0.245183	0.000451	0.013258	-0.969386
6102	-0.599599	-0.364907	9.348264	0.009104	0.941131	-0.075141	-0.255945	0.774221	-1.188885	0.243832	0.018683	0.017682	-0.969476
6103	-1.085490	-0.004701	9.708559	-0.395578	1.610213	0.198482	-0.221089	0.783159	-1.189815	0.247338	0.048093	0.033140	-0.967167
6104	-1.119356	-0.403368	10.278617	-0.255601	0.571410	0.402696	-0.196526	0.792851	-1.188705	0.255253	0.058112	0.040497	-0.964276
6105	0.351578	-0.512613	10.324578	-0.089861	0.165732	0.257079	-0.186117	0.797939	-1.187579	0.260392	0.061067	0.042773	-0.962620
6106	-1.141487	-0.607749	9.653619	-0.011752	-0.084893	-0.012692	-0.178904	0.799482	-1.188426	0.260776	0.059321	0.042563	-0.962635
6107	-0.915170	-0.516240	9.760974	-0.011940	-0.016087	-0.061817	-0.179445	0.801447	-1.187544	0.259830	0.058881	0.042774	-0.962908
6108	-1.061086	-0.480040	9.828438	0.113234	-0.109744	-0.115039	-0.187587	0.798031	-1.190131	0.258204	0.057214	0.040154	-0.963559
6109	-1.135804	-0.394015	9.734024	0.035989	-0.068601	-0.079640	-0.191586	0.794447	-1.189523	0.256899	0.055983	0.039179	-0.964020
6110	-0.794949	-0.628178	9.519978	0.029357	-0.135418	-0.111975	-0.195592	0.793430	-1.190322	0.255494	0.053390	0.038040	-0.964586
6111	-0.981153	-0.556241	10.101067	0.073320	-0.206892	-0.154706	-0.200129	0.790994	-1.190077	0.252801	0.049596	0.035718	-0.965586
6112	-0.460361	-0.333108	10.664196	0.297619	-0.603077	-0.234474	-0.208626	0.772171	-1.190042	0.249393	0.039233	0.027155	-0.967226
6113	-0.841975	-0.461617	8.727731	0.310852	-0.684582	-0.604364	-0.236248	0.758130	-1.195047	0.238003	0.027121	0.018180	-0.970715
6114	-1.495573	-0.152975	9.374535	-0.112905	0.000655	0.015895	-0.245327	0.755099	-1.195039	0.239553	0.026551	0.020370	-0.970306
6115	-0.367190	-0.253811	9.973196	-0.063190	-0.006704	-0.097417	-0.244002	0.758680	-1.192773	0.237917	0.026019	0.021604	-0.970697
6116	-0.616403	-0.190388	9.733983	-0.043361	0.004179	-0.028269	-0.248003	0.755655	-1.192011	0.238604	0.025828	0.022484	-0.970513
6117	-0.540994	-0.193868	9.801317	-0.019114	-0.005390	-0.028272	-0.248940	0.756271	-1.193335	0.238286	0.025562	0.022823	-0.970590
6118	-0.542786	-0.206025	9.924119	-0.035142	-0.008844	-0.001824	-0.244811	0.760591	-1.189317	0.239642	0.025164	0.023472	-0.970251
6119	-0.525564	-0.140198	9.654549	-0.006887	0.013889	0.023164	-0.246278	0.759639	-1.189331	0.240309	0.025354	0.023627	-0.970078
6120	-0.386883	-0.273612	9.751283	-0.070919	0.026464	-0.003506	-0.244009	0.760589	-1.190004	0.241556	0.025468	0.025137	-0.969727
6121	-0.457862	-0.328284	9.951718	-0.033386	0.012380	0.003607	-0.244549	0.762562	-1.189528	0.241857	0.025481	0.025803	-0.969634
6122	-0.372162	-0.287914	9.718143	-0.016207	0.017013	0.001908	-0.245616	0.761601	-1.189546	0.243434	0.025668	0.026211	-0.969223
6123	-0.423791	-0.366528	9.755666	-0.070544	0.014412	-0.019483	-0.241881	0.763728	-1.187761	0.243305	0.025514	0.027612	-0.969221
6124	-0.339720	-0.423244	9.927175	-0.050616	0.004096	-0.026580	-0.241893	0.767939	-1.187084	0.244841	0.025250	0.028649	-0.968811
6125	-0.411272	-0.507096	9.761925	-0.038474	0.005412	-0.076019	-0.241362	0.768894	-1.186247	0.243604	0.025028	0.029413	-0.969105
6126	-0.385837	-0.550318	9.868946	-0.053401	-0.005815	-0.058462	-0.243228	0.767113	-1.186553	0.245188	0.024515	0.030486	-0.968686
6127	-0.423068	-0.405357	9.739131	-0.045096	-0.022435	-0.102741	-0.244298	0.767412	-1.186261	0.243453	0.023689	0.031253	-0.969120
6128	-0.441400	-0.439662	9.856777	-0.062816	-0.011696	-0.111566	-0.245242	0.770096	-1.185622	0.244488	0.022961	0.032510	-0.968835
6129	-0.555706	-0.529119	9.930974	-0.022349	0.003603	-0.141373	-0.244441	0.770478	-1.184671	0.241977	0.022720	0.032977	-0.969455
6130	-0.633689	-0.545125	9.692801	-0.003650	0.016878	-0.097002	-0.246849	0.771397	-1.185426	0.243473	0.022830	0.033222	-0.969070
6131	-0.710329	-0.565919	9.849478	-0.019501	-0.000526	-0.045872	-0.246849	0.771056	-1.182864	0.242815	0.022595	0.033575	-0.969228
6132	-0.681440	-0.589692	9.638714	-0.022482	0.026667	0.003800	-0.247252	0.771941	-1.184185	0.246416	0.022862	0.034190	-0.968291
6133	-0.580844	-0.733491	9.888415	-0.050345	0.015034	0.033675	-0.244983	0.772516	-1.180808	0.247303	0.022833	0.035194	-0.968030
6134	-0.537319	-0.749709	9.755073	0.002340	-0.003558	0.012498	-0.244453	0.774099	-1.182794	0.253134	0.022564	0.035219	-0.966527
6135	-0.595033	-0.549285	9.629025	-0.028504	0.014542	0.024901	-0.243920	0.774490	-1.181975	0.253840	0.022623	0.035810	-0.966318
6136	-0.698697	-0.638517	10.004440	-0.045153	0.013121	0.040771	-0.244324	0.775607	-1.181122	0.261126	0.022414	0.036843	-0.964341
6137	-0.528806	-0.679148	9.827016	0.014434	0.006712	0.032929	-0.243254	0.775620	-1.182759	0.261973	0.022550	0.036569	-0.964118
6138	-0.442555	-0.629033	9.829285	0.009314	0.012250	0.023202	-0.242053	0.776168	-1.183297	0.270588	0.022527	0.036593	-0.961736
6139	-0.520577	-0.625607	9.701693	0.032977	0.026838	0.016317	-0.241382	0.775480	-1.184681	0.271091	0.023134	0.036081	-0.961599
6140	-0.559885	-0.597189	9.712308	-0.006851	0.017438	0.023212	-0.240314	0.775749	-1.185226	0.280637	0.023090	0.036471	-0.958843
6141	-0.524594	-0.645085	9.841331	-0.013617	0.010712	0.005457	-0.241649	0.775142	-1.181981	0.280965	0.023120	0.036777	-0.958734
6142	-0.436699	-0.565816	9.780845	0.025109	0.008361	-0.029821	-0.239771	0.772856	-1.182482	0.286953	0.023134	0.036475	-0.956970
6143	-0.593693	-0.595369	9.761807	0.007281	0.003041	-0.036947	-0.240045	0.774768	-1.179574	0.286467	0.023099	0.036356	-0.957122
6144	-0.529945	-0.616049	9.865020	0.000358	0.003252	-0.047592	-0.240446	0.774787	-1.179975	0.290368	0.022930	0.036467	-0.955945
6145	-0.642141	-0.603536	9.717053	0.043385	-0.016044	-0.044017	-0.241646	0.773673	-1.179320	0.289744	0.022734	0.035553	-0.956173
6146	-0.698673	-0.551148	9.796766	0.000964	-0.001405	-0.003380	-0.241780	0.774304	-1.182142	0.293697	0.022545	0.035586	-0.954970
6147	-0.690781	-0.589850	9.749158	0.041578	0.001746	0.026827	-0.242040	0.771832	-1.184655	0.294416	0.022742	0.034782	-0.954773
6148	-0.623260	-0.564344	9.803994	0.001099	0.000604	0.059387	-0.241108	0.773230	-1.185163	0.299090	0.022656	0.034786	-0.953321
6149	-0.496967	-0.591191	9.721415	0.026396	-0.004402	0.054989	-0.241106	0.772848	-1.186935	0.300357	0.022666	0.034226	-0.952943
6150	-0.575420	-0.544063	9.733095	-0.016707	0.000632	0.052249	-0.241909	0.772992	-1.186244	0.303952	0.022502	0.034551	-0.951795
6151	-0.356191	-0.583769	9.836408	-0.028530	-0.028822	0.017495	-0.242308	0.772107	-1.184102	0.304545	0.021682	0.034905	-0.951611
6152	-0.264792	-0.577275	9.658627	-0.021739	-0.025717	-0.033756	-0.242441	0.772110	-1.184100	0.305623	0.020956	0.035182	-0.951271
6153	-0.610543	-0.547088	10.102742	-0.025625	-0.020690	-0.023063	-0.243113	0.773242	-1.183650	0.305437	0.020271	0.035544	-0.951333
6154	-0.633978	-0.506273	9.846557	0.033364	0.011275	-0.001446	-0.241508	0.772633	-1.183282	0.306955	0.020614	0.034981	-0.950858
6155	-0.533973	-0.436501	9.723927	0.003628	-0.019939	0.028298	-0.242845	0.772814	-1.183667	0.307733	0.020163	0.034763	-0.950624
6156	-0.677949	-0.465787	9.991738	0.044167	-0.018612	0.060286	-0.243646	0.772535	-1.182989	0.310364	0.020053	0.033784	-0.949806
6157	-0.504604	-0.467537	9.619147	0.041823	-0.008530	0.083301	-0.243511	0.772147	-1.184628	0.312163	0.020100	0.032885	-0.949246
6158	-0.533088	-0.465605	9.820459	0.025367	-0.000037	0.093914	-0.242971	0.770923	-1.187111	0.315293	0.020254	0.032363	-0.948226
6159	-0.556937	-0.490316	9.786214	0.027423	-0.006872	0.083274	-0.242303	0.770770	-1.187259	0.317094	0.020246	0.031746	-0.947646
6160	-0.488306	-0.523052	9.824675	0.018556	0.002036	0.079753	-0.242172	0.771897	-1.187359	0.319817	0.020393	0.031369	-0.946740
6161	-0.477101	-0.493730	9.721290	0.027347	-0.003401	0.086817	-0.241767	0.770167	-1.186066	0.321680	0.020450	0.030776	-0.946127
6162	-0.342531	-0.549543	9.773983	0.006495	0.005980	0.060261	-0.240835	0.771554	-1.186032	0.323806	0.020591	0.030657	-0.945403
6163	-0.429406	-0.352081	9.603733	0.017804	0.024241	0.044514	-0.240693	0.768597	-1.186264	0.324854	0.021074	0.030436	-0.945039
6164	-0.827908	-0.446638	10.206043	-0.007165	-0.014587	0.095541	-0.239895	0.770140	-1.186766	0.327522	0.020763	0.030424	-0.944125
6165	-0.573999	-0.393545	9.599609	0.071426	-0.014517	0.119615	-0.238825	0.769984	-1.187189	0.329987	0.020925	0.028909	-0.943311
6166	-0.267433	-0.446237	9.650336	-0.035875	-0.012093	0.093589	-0.238695	0.770985	-1.187971	0.332577	0.020469	0.029453	-0.942394
6167	-0.216828	-0.425895	9.687842	0.018699	0.045512	0.048144	-0.239093	0.770462	-1.189337	0.333678	0.021356	0.029357	-0.941988
6168	-0.684756	-0.356665	10.060513	0.019381	0.043544	0.055297	-0.237493	0.771355	-1.186890	0.335337	0.022298	0.029242	-0.941380
6169	-0.909232	-0.273343	10.105954	0.093640	0.041150	0.105068	-0.233881	0.770181	-1.188459	0.337477	0.023659	0.027679	-0.940629
6170	-0.523746	-0.276137	9.371586	0.053391	0.011847	0.125905	-0.233342	0.769086	-1.190396	0.340469	0.024272	0.026679	-0.939564
6171	-0.258782	-0.363524	9.842550	-0.038281	-0.017076	0.114758	-0.232809	0.769631	-1.190114	0.342881	0.023637	0.027190	-0.938688
6172	-0.238137	-0.401973	9.997532	-0.009777	0.005816	0.061942	-0.232538	0.768526	-1.191371	0.344542	0.023677	0.027364	-0.938073
6173	-0.498660	-0.457675	10.028472	0.041129	-0.007475	0.040858	-0.231473	0.769879	-1.189986	0.345521	0.023712	0.026484	-0.937737
6174	-0.375903	-0.360819	9.607848	0.048991	0.009116	0.019750	-0.231469	0.768461	-1.189625	0.346347	0.024198	0.025598	-0.937445
6175	-0.374377	-0.404465	9.815240	-0.026058	-0.014008	-0.005391	-0.232004	0.768467	-1.189348	0.346493	0.023608	0.025953	-0.937396
6176	-0.520583	-0.353705	9.882586	0.021648	-0.019853	-0.040614	-0.232267	0.767419	-1.192493	0.346182	0.023331	0.025408	-0.937533
6177	-0.588872	-0.359818	9.707220	0.013627	-0.005706	-0.040529	-0.231998	0.766825	-1.191432	0.345646	0.023156	0.025095	-0.937743
6178	-0.686973	-0.288764	9.787925	0.002900	-0.010099	-0.010515	-0.233205	0.767941	-1.189757	0.345915	0.022947	0.024954	-0.937653
6179	-0.729690	-0.318659	9.885532	-0.015001	-0.000312	0.054921	-0.233206	0.768544	-1.191498	0.347180	0.022737	0.025176	-0.937185
6180	-0.526976	-0.285857	9.821698	0.012448	-0.004077	0.037257	-0.233472	0.767969	-1.190701	0.348327	0.022732	0.024876	-0.936767
6181	-0.526897	-0.295570	9.785666	0.007272	-0.012770	0.027462	-0.232799	0.766286	-1.191711	0.349073	0.022431	0.024603	-0.936504
6182	-0.482523	-0.348180	9.691139	-0.006861	-0.002913	0.019519	-0.233471	0.767546	-1.190715	0.349895	0.022304	0.024681	-0.936198
6183	-0.512480	-0.283166	9.824530	-0.015425	-0.023815	-0.000975	-0.233604	0.767577	-1.191931	0.350123	0.021623	0.024768	-0.936127
6184	-0.531833	-0.283516	9.833568	0.005394	0.008340	0.000184	-0.233339	0.767953	-1.190161	0.350575	0.021783	0.024705	-0.935955
6185	-0.527562	-0.285888	9.636330	0.000850	0.016210	0.003760	-0.234539	0.767005	-1.190584	0.350865	0.021970	0.024763	-0.935841
6186	-0.619967	-0.219559	9.955552	-0.015958	0.001367	0.023072	-0.234675	0.768152	-1.191358	0.351751	0.021862	0.025040	-0.935503
6187	-0.638786	-0.246603	9.964808	0.023324	-0.005679	0.033764	-0.233605	0.767853	-1.191651	0.352604	0.021823	0.024508	-0.935197
6188	-0.368697	-0.239315	9.587895	0.016059	-0.004041	0.037238	-0.232672	0.768189	-1.188808	0.353762	0.021845	0.024142	-0.934769
6189	-0.360739	-0.350806	9.868211	-0.020893	-0.007091	0.004388	-0.234143	0.768332	-1.187432	0.354085	0.021444	0.024434	-0.934648
6190	-0.444088	-0.313485	9.802786	-0.005796	-0.004559	-0.021169	-0.234548	0.769755	-1.187652	0.354131	0.021274	0.024498	-0.934633
6191	-0.508306	-0.363193	9.873405	0.005429	-0.004906	-0.003440	-0.233738	0.767430	-1.191528	0.354295	0.021094	0.024318	-0.934579
6192	-0.483257	-0.319068	9.642754	-0.020805	-0.007039	0.001767	-0.235344	0.768146	-1.190403	0.354767	0.020783	0.024634	-0.934399
6193	-0.452775	-0.352476	9.875028	-0.029661	0.007206	-0.001717	-0.235481	0.769269	-1.190094	0.354972	0.020581	0.025197	-0.934311
6194	-0.458024	-0.352585	9.747289	-0.011678	0.002019	-0.001689	-0.234947	0.769416	-1.190908	0.355371	0.020501	0.025408	-0.934155
6195	-0.554851	-0.330047	9.924684	-0.020775	0.003632	0.001845	-0.234947	0.769551	-1.190633	0.355641	0.020299	0.025779	-0.934047
6196	-0.423973	-0.366537	9.697888	-0.007988	0.000361	-0.005230	-0.233882	0.770903	-1.189248	0.355980	0.020212	0.025911	-0.933916
6197	-0.443251	-0.352308	9.822362	-0.034570	-0.010090	-0.023062	-0.235219	0.770940	-1.189502	0.355796	0.019639	0.026451	-0.933983
6198	-0.466658	-0.391572	9.836383	0.001296	0.002479	-0.015790	-0.235088	0.771769	-1.188935	0.355924	0.019653	0.026428	-0.933934
6199	-0.559607	-0.354422	9.799550	-0.001268	-0.004508	-0.022011	-0.234954	0.771622	-1.188806	0.355744	0.019424	0.026387	-0.934009
6200	-0.471538	-0.401378	9.764092	-0.011771	0.001930	0.001851	-0.234819	0.771347	-1.189223	0.356214	0.019344	0.026598	-0.933825
6201	-0.510238	-0.392362	9.844680	-0.011544	-0.009363	-0.008824	-0.234288	0.772145	-1.187714	0.356286	0.018958	0.026712	-0.933803
6202	-0.489094	-0.372567	9.758522	0.002990	-0.001153	-0.012265	-0.235357	0.772145	-1.186618	0.356496	0.018918	0.026631	-0.933726
6203	-0.496302	-0.372696	9.777558	-0.022137	0.014638	-0.012242	-0.235758	0.772329	-1.188097	0.356496	0.018906	0.027116	-0.933712
6204	-0.524699	-0.392622	9.868310	-0.020563	0.007364	-0.005206	-0.233228	0.775047	-1.186279	0.356850	0.018860	0.027532	-0.933566
6205	-0.549885	-0.354245	9.809475	-0.008104	0.007335	0.000143	-0.235894	0.772880	-1.187401	0.357079	0.018823	0.027699	-0.933474
6206	-0.462367	-0.372080	9.783410	-0.004686	-0.012277	0.003546	-0.237101	0.774327	-1.187882	0.357583	0.018529	0.027676	-0.933287
6207	-0.451627	-0.430149	9.748070	-0.009944	0.007280	0.001888	-0.235225	0.772871	-1.187680	0.357846	0.018478	0.027876	-0.933182
6208	-0.518532	-0.455623	9.888231	-0.012843	-0.002714	-0.026463	-0.235766	0.774660	-1.185314	0.357802	0.018287	0.028084	-0.933196
6209	-0.489644	-0.464822	9.768829	0.006657	-0.002836	-0.014913	-0.235365	0.774504	-1.185053	0.357750	0.018157	0.027914	-0.933223
6210	-0.480818	-0.440400	9.648558	-0.025993	0.007272	-0.003458	-0.234429	0.774477	-1.184794	0.358135	0.018071	0.028431	-0.933062
6211	-0.479182	-0.474322	9.952166	-0.040412	0.007159	-0.003510	-0.235766	0.774495	-1.184236	0.358307	0.017797	0.029210	-0.932977
6212	-0.583296	-0.398559	9.693241	-0.000499	0.000674	-0.015778	-0.236305	0.776056	-1.184180	0.358452	0.017763	0.029208	-0.932922
6213	-0.567712	-0.422532	9.872029	-0.023971	0.001364	0.020394	-0.234566	0.774953	-1.180851	0.359067	0.017521	0.029632	-0.932677
6214	-0.497440	-0.430973	9.816478	-0.008480	0.001672	0.013358	-0.234301	0.775804	-1.181368	0.359772	0.017465	0.029776	-0.932402
6215	-0.431497	-0.463767	9.770606	-0.018866	-0.006886	-0.003539	-0.233764	0.775229	-1.181393	0.359943	0.017091	0.030054	-0.932333
6216	-0.421051	-0.497560	9.795253	-0.007657	0.000671	-0.017602	-0.235099	0.774561	-1.181669	0.360060	0.017004	0.030185	-0.932286
6217	-0.479693	-0.479208	9.759615	-0.011158	0.021972	-0.017464	-0.235099	0.774583	-1.182616	0.359951	0.017212	0.030534	-0.932313
6218	-0.469564	-0.488726	9.837027	-0.023668	0.011333	-0.022879	-0.233898	0.775913	-1.186514	0.359971	0.017206	0.031043	-0.932288
6219	-0.459907	-0.498268	9.765180	-0.007931	0.003011	-0.040565	-0.235370	0.776344	-1.185400	0.359442	0.017068	0.031204	-0.932489
6220	-0.450018	-0.498082	9.828068	-0.010611	0.008325	-0.040543	-0.235366	0.774936	-1.185445	0.359119	0.017089	0.031454	-0.932605
6221	-0.527712	-0.489781	9.835250	-0.000230	-0.000833	-0.026407	-0.233766	0.775976	-1.183264	0.358854	0.016944	0.031440	-0.932710
6222	-0.496607	-0.479513	9.773540	0.003319	0.008000	-0.022809	-0.234299	0.775419	-1.183005	0.358871	0.017069	0.031421	-0.932702
6223	-0.479350	-0.498623	9.745329	-0.010936	0.002700	-0.029078	-0.234705	0.777130	-1.183487	0.358557	0.016913	0.031635	-0.932818
6224	-0.565809	-0.514741	9.892041	-0.004233	0.004073	-0.010467	-0.234968	0.775713	-1.182853	0.358803	0.016919	0.031725	-0.932721
6225	-0.537775	-0.489976	9.716991	0.008179	0.002221	-0.003370	-0.234438	0.777255	-1.183080	0.358962	0.016912	0.031572	-0.932665
6226	-0.484392	-0.474430	9.836463	-0.004766	0.000925	0.008943	-0.234968	0.775425	-1.182591	0.359576	0.016867	0.031643	-0.932427
6227	-0.469650	-0.493588	9.779288	-0.000787	0.000418	-0.005194	-0.234031	0.775147	-1.183694	0.359705	0.016761	0.031645	-0.932379
6228	-0.486201	-0.518166	9.754894	0.002990	-0.002933	-0.012271	-0.234970	0.775957	-1.181220	0.359925	0.016686	0.031551	-0.932298
6229	-0.507263	-0.542815	9.836277	-0.006211	-0.004963	-0.005237	-0.235105	0.776492	-1.179847	0.360059	0.016441	0.031619	-0.932249
6230	-0.508361	-0.494289	9.794956	0.011675	0.011902	0.001999	-0.234832	0.774503	-1.179373	0.360524	0.016715	0.031464	-0.932069
6231	-0.544897	-0.485242	9.793767	0.014022	-0.002625	-0.021065	-0.235634	0.775061	-1.184490	0.360354	0.016653	0.031179	-0.932146
6232	-0.570949	-0.509986	9.829261	0.008039	0.003867	0.001950	-0.234303	0.776536	-1.182563	0.360847	0.016750	0.031035	-0.931958
6233	-0.557297	-0.475760	9.764429	0.004663	0.011125	-0.005090	-0.235103	0.776129	-1.182431	0.360970	0.016893	0.031022	-0.931908
6234	-0.554454	-0.490269	9.805547	0.011355	0.003633	0.012564	-0.234035	0.776705	-1.184050	0.361659	0.017016	0.030810	-0.931646
6235	-0.542722	-0.475494	9.776910	-0.001275	0.001728	0.013394	-0.234029	0.774752	-1.184925	0.362134	0.016956	0.030836	-0.931462
6236	-0.518036	-0.489606	9.830731	0.011447	0.003725	0.009020	-0.235101	0.775406	-1.181642	0.362752	0.017080	0.030625	-0.931226
6237	-0.572162	-0.461466	9.751829	0.009589	0.000104	0.010772	-0.235901	0.774911	-1.183815	0.363175	0.017071	0.030439	-0.931067
6238	-0.538346	-0.451139	9.781674	0.007443	-0.002884	0.023114	-0.234298	0.775190	-1.185314	0.364076	0.017051	0.030250	-0.930722
6239	-0.513855	-0.460402	9.804160	0.008985	0.003092	0.033761	-0.234562	0.774361	-1.185744	0.364925	0.017109	0.030091	-0.930393
6240	-0.524347	-0.426612	9.765069	0.018972	0.001484	0.030247	-0.232962	0.775447	-1.185592	0.365957	0.017259	0.029716	-0.929997
6241	-0.528584	-0.446101	9.834893	-0.005519	0.001105	0.037241	-0.233495	0.774841	-1.183168	0.366877	0.017179	0.029811	-0.929633
6242	-0.490696	-0.411435	9.773209	-0.006772	0.006911	0.017816	-0.232954	0.772588	-1.183789	0.367663	0.017234	0.029959	-0.929317
6243	-0.455879	-0.449639	9.813080	0.009487	0.000026	0.014280	-0.233357	0.773273	-1.182544	0.368151	0.017230	0.029772	-0.929129
6244	-0.494418	-0.474623	9.730243	0.001166	0.002341	-0.010474	-0.232961	0.774957	-1.182629	0.368433	0.017241	0.029749	-0.929018
6245	-0.513241	-0.484662	9.845284	0.015565	-0.006383	-0.012251	-0.232692	0.774247	-1.182655	0.368429	0.017147	0.029414	-0.929032
6246	-0.526241	-0.455778	9.748381	0.024256	0.007561	0.002014	-0.232825	0.774312	-1.185359	0.368927	0.017433	0.028997	-0.928842
6247	-0.503900	-0.484505	9.734840	-0.013446	-0.003291	-0.003481	-0.232963	0.775545	-1.183694	0.369094	0.017188	0.029223	-0.928773
6248	-0.475361	-0.442709	9.826873	-0.016107	0.002048	-0.004350	-0.234300	0.775485	-1.179754	0.369479	0.017070	0.029517	-0.928613
6249	-0.591773	-0.422963	9.924252	-0.008235	-0.010491	0.001806	-0.233901	0.776046	-1.180011	0.369747	0.016736	0.029591	-0.928510
6250	-0.495366	-0.430947	9.705812	0.012945	-0.001860	0.019593	-0.232163	0.776012	-1.180303	0.370587	0.016774	0.029309	-0.928184
6251	-0.398530	-0.409759	9.807318	-0.029510	-0.013019	-0.010694	-0.233497	0.775572	-1.184363	0.370631	0.016226	0.029760	-0.928161
6252	-0.448693	-0.444653	9.818077	-0.009288	-0.013349	-0.026534	-0.233763	0.774837	-1.182759	0.370604	0.015860	0.029820	-0.928177
6253	-0.494696	-0.457633	9.749363	-0.005681	-0.002700	-0.024674	-0.233497	0.775441	-1.184774	0.370375	0.015671	0.029910	-0.928268
6254	-0.509677	-0.416624	9.868952	-0.012164	0.000630	-0.017602	-0.234701	0.776022	-1.184335	0.370520	0.015548	0.030124	-0.928206
6255	-0.470747	-0.440204	9.769223	0.002968	-0.017111	-0.014137	-0.235229	0.773791	-1.184807	0.370493	0.015164	0.029941	-0.928229
6256	-0.369106	-0.435934	9.750646	-0.026968	-0.000807	-0.036251	-0.234430	0.774565	-1.182490	0.370296	0.014893	0.030424	-0.928296
6257	-0.440775	-0.466350	9.885884	-0.018110	-0.015023	-0.033648	-0.235102	0.775681	-1.181363	0.369912	0.014377	0.030651	-0.928450
6258	-0.543594	-0.431815	9.776553	-0.012891	-0.004540	-0.024700	-0.236035	0.774914	-1.183814	0.369925	0.014148	0.030841	-0.928442
6259	-0.436655	-0.456583	9.717436	-0.011324	0.000572	-0.014958	-0.236039	0.776319	-1.183633	0.369877	0.013987	0.031050	-0.928456
6260	-0.483866	-0.488977	9.911211	-0.005644	-0.002651	-0.026447	-0.236446	0.778152	-1.183298	0.369875	0.013844	0.031121	-0.928457
6261	-0.474684	-0.488828	9.750213	0.002436	0.011549	-0.022793	-0.235778	0.778228	-1.181137	0.369671	0.013986	0.031158	-0.928535
6262	-0.469374	-0.508149	9.774592	-0.011001	0.004413	-0.026418	-0.236970	0.774773	-1.182859	0.369648	0.013936	0.031381	-0.928537
6263	-0.478877	-0.513173	9.803225	-0.016228	0.000157	0.000062	-0.235910	0.777352	-1.179675	0.369880	0.013744	0.031676	-0.928438
6264	-0.517658	-0.506590	9.842907	-0.004594	0.007278	0.003688	-0.234978	0.778800	-1.182347	0.370444	0.013812	0.031793	-0.928208
6265	-0.493814	-0.496454	9.783383	-0.000975	0.010864	0.003718	-0.234977	0.778188	-1.180200	0.370733	0.013937	0.031884	-0.928087
6266	-0.463321	-0.551723	9.881021	-0.009877	0.002035	-0.001677	-0.234839	0.776771	-1.179977	0.371179	0.013866	0.032062	-0.927904
6267	-0.419891	-0.565516	9.733215	-0.012086	-0.006393	-0.021193	-0.234711	0.778757	-1.180727	0.371020	0.013570	0.032241	-0.927966
6268	-0.351806	-0.573989	9.752218	-0.015448	-0.015933	-0.031889	-0.235111	0.778304	-1.178976	0.370923	0.013104	0.032397	-0.928006
6269	-0.399626	-0.591839	9.844765	-0.022925	-0.002137	-0.053033	-0.235912	0.778368	-1.180996	0.370172	0.012780	0.032819	-0.928295
6270	-0.487769	-0.559462	9.764787	0.003764	0.001329	-0.040530	-0.235649	0.779779	-1.181360	0.369888	0.012772	0.032748	-0.928411
6271	-0.537446	-0.504534	9.729148	-0.012298	0.020792	-0.042215	-0.237788	0.779810	-1.180522	0.369320	0.012964	0.033142	-0.928621
6272	-0.594695	-0.520117	9.920081	-0.007708	0.000617	-0.015798	-0.236445	0.777502	-1.179528	0.369497	0.012874	0.033272	-0.928547
6273	-0.474402	-0.508246	9.716667	0.006754	0.012298	-0.015700	-0.234839	0.776715	-1.177541	0.369422	0.013073	0.033244	-0.928575
6274	-0.488186	-0.527904	9.831936	-0.014571	0.011495	-0.026380	-0.235117	0.780094	-1.177159	0.369436	0.013126	0.033585	-0.928556
6275	-0.516551	-0.562403	9.840955	0.006745	0.011409	-0.015698	-0.235246	0.778714	-1.178285	0.369361	0.013311	0.033551	-0.928585
6276	-0.536585	-0.538497	9.787202	-0.013130	0.004084	-0.014034	-0.235647	0.778747	-1.179362	0.369595	0.013245	0.033807	-0.928483
6277	-0.507093	-0.545235	9.874815	0.004562	0.000419	-0.003401	-0.234979	0.779020	-1.179632	0.369757	0.013223	0.033731	-0.928422
6278	-0.474734	-0.605348	9.765532	0.003032	-0.004667	-0.014049	-0.235782	0.779301	-1.178801	0.370009	0.013113	0.033623	-0.928327
6279	-0.482745	-0.561794	9.805880	0.017790	0.013500	-0.024497	-0.236315	0.778775	-1.179895	0.369767	0.013417	0.033406	-0.928427
6280	-0.623977	-0.549806	9.669062	0.024713	0.001769	-0.015676	-0.235243	0.777765	-1.179940	0.369989	0.013586	0.032943	-0.928353
6281	-0.511785	-0.572036	9.754516	-0.007861	-0.004848	-0.010541	-0.235778	0.777906	-1.179388	0.370025	0.013375	0.033069	-0.928337
6282	-0.574909	-0.539178	9.925646	0.008223	0.004046	-0.005121	-0.235242	0.777637	-1.180486	0.370456	0.013471	0.032926	-0.928169
6283	-0.487760	-0.566749	9.721513	0.009998	0.016419	-0.001513	-0.235239	0.776885	-1.184572	0.370641	0.013797	0.032878	-0.928092
6284	-0.504461	-0.567043	9.802846	-0.018916	0.001910	0.000073	-0.233905	0.777518	-1.182807	0.371176	0.013656	0.033222	-0.927868
6285	-0.508542	-0.603529	9.815032	0.006511	-0.004748	-0.009613	-0.234174	0.778235	-1.183051	0.371225	0.013558	0.033088	-0.927854
6286	-0.463891	-0.551753	9.700468	-0.000597	-0.001186	-0.012273	-0.234174	0.777903	-1.180896	0.371530	0.013487	0.033073	-0.927734
