# Supplementary material for: Identification of Haptic Based Guiding Using Hard Reins
Source: PLoS One. 2015 Jul 22;10(7):e0132020. doi: 10.1371/journal.pone.0132020 (PMC4511788; doi:10.1371/journal.pone.0132020)
Supplement: S8 File — (ZIP) [file pone.0132020.s008.zip › Exp2_MotionData1/Subject2/path1/T2/fc2.txt]

// Start Time: 0
// Sample rate: 25.0Hz
// Scenario: 4.9
// Firmware Version: 2.6.1
Counter	Acc_X	Acc_Y	Acc_Z	Gyr_X	Gyr_Y	Gyr_Z	Mag_X	Mag_Y	Mag_Z	Quat_w	Quat_x	Quat_y	Quat_z
11660	9.636975	-0.812200	1.613198	-0.530231	0.028141	-0.000079	-0.723217	0.183203	0.087771	0.772968	-0.034956	-0.632886	0.027443
11661	9.612468	-0.879629	1.628483	-0.554003	-0.000616	0.003344	-0.724495	0.182210	0.088054	0.773062	-0.039888	-0.632707	0.021594
11662	9.627283	-0.812109	1.618044	-0.552929	0.017227	0.022721	-0.723358	0.183065	0.086635	0.773448	-0.045272	-0.632036	0.016110
11663	9.626948	-0.860324	1.637915	-0.544979	-0.011501	0.007060	-0.724216	0.183775	0.087643	0.773319	-0.050106	-0.631948	0.010443
11664	9.646349	-0.836277	1.637620	-0.546777	-0.011553	0.014124	-0.724218	0.184203	0.087221	0.773262	-0.055272	-0.631653	0.004926
11665	9.630241	-0.827113	1.540877	-0.538562	-0.000666	0.001770	-0.724228	0.186620	0.087247	0.773189	-0.059936	-0.631337	-0.000754
11666	9.648968	-0.812215	1.622849	-0.548658	-0.015034	0.001742	-0.723516	0.186473	0.088091	0.773001	-0.064970	-0.631036	-0.006485
11667	9.685311	-0.790738	1.615311	-0.530371	0.010192	-0.007035	-0.723371	0.185762	0.088083	0.772989	-0.069383	-0.630496	-0.012213
11668	9.646611	-0.821944	1.610878	-0.542993	0.028332	-0.014382	-0.722948	0.187046	0.086532	0.773266	-0.074110	-0.629474	-0.018179
11669	9.622849	-0.797852	1.574392	-0.546616	0.024664	-0.005556	-0.722949	0.187331	0.086251	0.773326	-0.078780	-0.628633	-0.024106
11670	9.656320	-0.792957	1.617791	-0.548425	0.026461	-0.003813	-0.724081	0.185771	0.085959	0.773485	-0.083711	-0.627547	-0.029970
11671	9.651606	-0.793018	1.603298	-0.555632	0.031837	0.003146	-0.724650	0.185919	0.084546	0.773532	-0.088615	-0.626504	-0.035883
11672	9.612428	-0.831108	1.656941	-0.539355	0.033778	-0.021461	-0.725224	0.186773	0.084701	0.773694	-0.093171	-0.625267	-0.041919
11673	9.646218	-0.841019	1.652173	-0.555692	0.026499	-0.004793	-0.724221	0.185634	0.084256	0.773578	-0.097970	-0.624245	-0.047939
11674	9.634171	-0.865203	1.637959	-0.539367	0.024674	-0.010788	-0.723799	0.186483	0.085397	0.773544	-0.102654	-0.623056	-0.053788
11675	9.626855	-0.865097	1.647634	-0.546621	0.021007	-0.000237	-0.724227	0.187057	0.083987	0.773291	-0.107367	-0.622046	-0.059604
11676	9.590538	-0.864777	1.662179	-0.535709	0.024578	-0.002793	-0.723081	0.185926	0.081411	0.773186	-0.112079	-0.620775	-0.065277
11677	9.626348	-0.859836	1.715241	-0.546627	0.020988	0.001530	-0.722515	0.186631	0.082691	0.772846	-0.116805	-0.619691	-0.071055
11678	9.626312	-0.898597	1.701174	-0.553910	0.010098	0.013892	-0.723520	0.188196	0.083142	0.772454	-0.122014	-0.618507	-0.076659
11679	9.616649	-0.896104	1.703575	-0.549312	0.020911	0.011224	-0.722941	0.186492	0.082126	0.772030	-0.126892	-0.617327	-0.082310
11680	9.616639	-0.893672	1.705965	-0.552088	0.006403	0.022781	-0.722666	0.188768	0.081580	0.771522	-0.132172	-0.616107	-0.087733
11681	9.620871	-0.980496	1.740760	-0.548585	-0.013392	0.017624	-0.722953	0.189338	0.081446	0.770598	-0.137167	-0.615372	-0.093173
11682	9.611477	-0.932159	1.730567	-0.533937	0.008196	0.014129	-0.723239	0.189191	0.083150	0.770059	-0.142039	-0.614110	-0.098505
11683	9.580122	-0.995013	1.697478	-0.541424	-0.031434	0.016041	-0.721964	0.190753	0.082873	0.768846	-0.146934	-0.613603	-0.103813
11684	9.650472	-0.981197	1.658565	-0.555985	-0.031273	0.007041	-0.721401	0.191882	0.085151	0.767658	-0.152121	-0.612855	-0.109405
11685	9.578242	-0.973612	1.639244	-0.530391	-0.009843	0.014273	-0.721963	0.190177	0.084854	0.766653	-0.156769	-0.611981	-0.114655
11686	9.607101	-0.971287	1.653679	-0.559441	-0.002429	0.006816	-0.721972	0.192168	0.084875	0.765718	-0.161922	-0.610711	-0.120367
11687	9.657544	-0.985955	1.677941	-0.549450	0.004848	-0.005489	-0.721685	0.191308	0.086709	0.764698	-0.166573	-0.609564	-0.126182
11688	9.601817	-1.002401	1.697532	-0.561179	0.017510	-0.005719	-0.720827	0.190595	0.086695	0.763878	-0.171529	-0.607949	-0.132160
11689	9.597578	-0.951936	1.646226	-0.573954	0.003995	0.001300	-0.722258	0.192308	0.085730	0.762686	-0.176626	-0.606654	-0.138146
11690	9.635876	-0.942223	1.691982	-0.537729	-0.004155	-0.012373	-0.719410	0.192302	0.085708	0.761572	-0.181180	-0.605383	-0.143852
11691	9.657994	-0.976623	1.624672	-0.537669	0.003057	-0.012414	-0.721970	0.191452	0.086429	0.760369	-0.185542	-0.604182	-0.149586
11692	9.650640	-0.966788	1.643904	-0.559440	0.007648	-0.010928	-0.722261	0.193163	0.085172	0.759235	-0.190386	-0.602592	-0.155559
11693	9.602284	-0.973688	1.651296	-0.542259	-0.000469	-0.019535	-0.721545	0.192309	0.085015	0.757861	-0.194728	-0.601391	-0.161422
11694	9.626879	-0.957243	1.600331	-0.543232	-0.009428	-0.023905	-0.721261	0.191729	0.088129	0.756452	-0.199200	-0.600088	-0.167313
11695	9.631668	-0.957242	1.605158	-0.556784	0.003259	-0.025025	-0.720123	0.192297	0.087559	0.754955	-0.203664	-0.598738	-0.173426
11696	9.617148	-0.947423	1.614734	-0.559509	0.005096	-0.027725	-0.721683	0.190881	0.086846	0.753551	-0.208260	-0.597102	-0.179608
11697	9.626914	-0.918481	1.614398	-0.545892	0.003208	-0.024894	-0.722668	0.188037	0.087534	0.752003	-0.212541	-0.595721	-0.185564
11698	9.645980	-0.942650	1.633975	-0.543195	-0.000393	-0.026610	-0.721534	0.188884	0.088811	0.750516	-0.216899	-0.594149	-0.191490
11699	9.629102	-0.908616	1.648117	-0.557757	-0.003928	-0.026758	-0.722960	0.189745	0.087270	0.748734	-0.221342	-0.592770	-0.197559
11700	9.622293	-0.904072	1.594911	-0.530438	0.003102	-0.021172	-0.722951	0.187468	0.087956	0.747278	-0.225530	-0.591103	-0.203245
11701	9.617071	-0.903721	1.645662	-0.552264	0.006921	-0.033840	-0.721529	0.188035	0.087383	0.745529	-0.229742	-0.589547	-0.209377
11702	9.619429	-0.908539	1.650546	-0.549722	-0.021908	-0.035402	-0.721803	0.185763	0.086509	0.743546	-0.234126	-0.588169	-0.215364
11703	9.621840	-0.855216	1.676530	-0.543142	0.007651	-0.019577	-0.722375	0.185756	0.089210	0.741819	-0.238339	-0.586506	-0.221156
11704	9.612450	-0.884462	1.628537	-0.532373	-0.013993	-0.022860	-0.723366	0.184479	0.088921	0.739979	-0.242554	-0.584958	-0.226766
11705	9.656023	-0.850900	1.628104	-0.541431	-0.007620	-0.024762	-0.722086	0.184757	0.090191	0.737972	-0.246724	-0.583491	-0.232515
11706	9.612972	-0.846098	1.579777	-0.552297	-0.002141	-0.027582	-0.721510	0.183335	0.089604	0.736067	-0.251093	-0.581632	-0.238459
11707	9.636938	-0.831566	1.608581	-0.530495	-0.007770	-0.014018	-0.722069	0.180776	0.090007	0.734077	-0.255204	-0.580102	-0.243892
11708	9.661222	-0.778501	1.615206	-0.544990	0.003165	-0.019551	-0.722934	0.183341	0.088905	0.732224	-0.259501	-0.578093	-0.249633
11709	9.632073	-0.831505	1.613420	-0.535893	0.007685	-0.026562	-0.722931	0.182771	0.089183	0.730240	-0.263443	-0.576313	-0.255364
11710	9.627254	-0.799963	1.627574	-0.546754	0.012194	-0.021406	-0.722356	0.181636	0.088031	0.728388	-0.267666	-0.574104	-0.261170
11711	9.651194	-0.812078	1.647010	-0.564963	0.001398	-0.013589	-0.722356	0.181636	0.088173	0.726157	-0.272185	-0.572130	-0.266980
11712	9.656087	-0.824284	1.632640	-0.543103	0.015799	-0.023152	-0.721926	0.181643	0.085615	0.724269	-0.276279	-0.569831	-0.272759
11713	9.612856	-0.782969	1.624987	-0.542204	0.013973	-0.021365	-0.721927	0.181496	0.087175	0.722176	-0.280282	-0.567773	-0.278457
11714	9.631997	-0.802350	1.637261	-0.533961	0.021078	-0.014234	-0.721790	0.182777	0.086619	0.720364	-0.284284	-0.565331	-0.284005
11715	9.622362	-0.816851	1.627769	-0.552159	0.008437	-0.001988	-0.723351	0.181789	0.085486	0.718177	-0.288653	-0.563123	-0.289470
11716	9.636637	-0.811926	1.656694	-0.541280	0.008426	-0.006281	-0.723344	0.180372	0.084051	0.716145	-0.292884	-0.560716	-0.294878
11717	9.612407	-0.797150	1.675894	-0.548474	0.015577	0.003318	-0.722491	0.180653	0.084473	0.714007	-0.297187	-0.558332	-0.300233
11718	9.626926	-0.816668	1.661593	-0.548529	0.017574	-0.017925	-0.720919	0.179801	0.083032	0.711880	-0.301303	-0.555754	-0.305910
11719	9.638975	-0.802182	1.671082	-0.542111	0.019202	-0.001933	-0.720201	0.178520	0.082729	0.709706	-0.305401	-0.553324	-0.311254
11720	9.638751	-0.811697	1.695354	-0.539485	0.010291	-0.014235	-0.719494	0.179946	0.081035	0.707493	-0.309438	-0.550821	-0.316698
11721	9.612389	-0.806833	1.673586	-0.534004	0.014768	-0.014202	-0.720201	0.178953	0.080747	0.705163	-0.313282	-0.548520	-0.322064
11722	9.622043	-0.806894	1.673574	-0.534046	0.010304	-0.018596	-0.719774	0.179240	0.079753	0.702878	-0.317158	-0.546016	-0.327475
11723	9.646008	-0.787513	1.704741	-0.538540	0.021164	-0.021364	-0.720478	0.177249	0.080447	0.700462	-0.320912	-0.543582	-0.332996
11724	9.633343	-0.830590	1.760820	-0.552266	0.005007	-0.021436	-0.720052	0.177533	0.080163	0.697904	-0.325010	-0.540986	-0.338574
11725	9.633790	-0.777617	1.728813	-0.553171	0.004998	-0.019669	-0.719628	0.178388	0.079317	0.695147	-0.329058	-0.538606	-0.344086
11726	9.626665	-0.826153	1.690699	-0.568590	-0.000448	-0.007436	-0.719626	0.177818	0.079595	0.692433	-0.333529	-0.535815	-0.349567
11727	9.650985	-0.768270	1.694853	-0.546889	-0.011302	-0.013296	-0.719341	0.177672	0.080726	0.689500	-0.337635	-0.533601	-0.354772
11728	9.612686	-0.763436	1.656185	-0.530519	-0.007755	-0.015786	-0.719339	0.177247	0.080012	0.686823	-0.341499	-0.531172	-0.359873
11729	9.639160	-0.763543	1.665817	-0.545057	-0.007675	-0.016836	-0.719909	0.177247	0.080584	0.683836	-0.345480	-0.528887	-0.365089
11730	9.660833	-0.782951	1.661188	-0.541319	0.006718	-0.014235	-0.719778	0.177442	0.081197	0.681172	-0.349364	-0.526112	-0.370345
11731	9.641505	-0.768267	1.670716	-0.552164	0.015770	-0.013535	-0.720627	0.176451	0.080341	0.678325	-0.353267	-0.523373	-0.375710
11732	9.593384	-0.768085	1.651446	-0.552156	0.013923	-0.009109	-0.720483	0.176167	0.080053	0.675620	-0.357253	-0.520322	-0.381016
11733	9.651327	-0.734522	1.665493	-0.535865	0.004826	-0.007078	-0.718920	0.177162	0.079199	0.672742	-0.361047	-0.517751	-0.386001
11734	9.650972	-0.777873	1.690143	-0.534014	0.013889	-0.014196	-0.719913	0.176312	0.078914	0.670051	-0.364692	-0.514818	-0.391144
11735	9.609941	-0.772766	1.692558	-0.563975	0.010327	-0.003917	-0.720345	0.177164	0.079495	0.666973	-0.368813	-0.511873	-0.396371
11736	9.617195	-0.777754	1.690171	-0.542207	0.006619	-0.005398	-0.720478	0.177683	0.078038	0.664138	-0.372672	-0.508850	-0.401383
11737	9.634089	-0.768163	1.694875	-0.559507	0.001314	-0.007332	-0.720757	0.176117	0.078876	0.660891	-0.376727	-0.506025	-0.406494
11738	9.612573	-0.753647	1.675409	-0.555835	0.006693	-0.006439	-0.720762	0.177399	0.078322	0.657868	-0.380707	-0.502839	-0.411612
11739	9.621956	-0.765609	1.704529	-0.561269	0.010330	-0.007411	-0.721335	0.177966	0.079184	0.654615	-0.384666	-0.499822	-0.416760
11740	9.626867	-0.763284	1.694830	-0.544946	0.004831	-0.005415	-0.721046	0.177257	0.078322	0.651586	-0.388481	-0.496683	-0.421692
11741	9.636529	-0.777813	1.685329	-0.555770	0.012045	0.001482	-0.720909	0.176031	0.078351	0.648387	-0.392396	-0.493563	-0.426633
11742	9.641113	-0.792192	1.709649	-0.543093	0.002925	0.006992	-0.721487	0.178026	0.077809	0.645384	-0.396279	-0.490310	-0.431322
11743	9.622066	-0.792284	1.675843	-0.539443	0.006543	0.003471	-0.720625	0.176749	0.076085	0.642201	-0.400006	-0.487332	-0.435983
11744	9.641450	-0.782768	1.670878	-0.544833	0.013731	0.008677	-0.722199	0.178604	0.075549	0.639233	-0.403785	-0.483857	-0.440705
11745	9.655311	-0.748414	1.767139	-0.541161	0.024541	0.006887	-0.721771	0.178317	0.076111	0.636167	-0.407365	-0.480554	-0.445436
11746	9.651364	-0.744251	1.655935	-0.557712	-0.000427	-0.012610	-0.721478	0.176325	0.075945	0.632695	-0.411182	-0.477261	-0.450386
11747	9.593025	-0.733852	1.713895	-0.537737	-0.004199	-0.005289	-0.721484	0.178036	0.074828	0.629198	-0.414810	-0.474403	-0.454956
11748	9.660356	-0.780138	1.723988	-0.537829	-0.016759	-0.010514	-0.720349	0.178883	0.075679	0.625682	-0.418494	-0.471425	-0.459503
11749	9.655781	-0.773040	1.694916	-0.559571	-0.003976	-0.017922	-0.722053	0.177607	0.075963	0.621815	-0.422225	-0.468418	-0.464388
11750	9.612730	-0.773086	1.644226	-0.564210	-0.021985	-0.016988	-0.722335	0.177183	0.075109	0.617896	-0.426174	-0.465259	-0.469165
11751	9.656061	-0.749023	1.670482	-0.575872	0.008798	-0.027033	-0.719914	0.176889	0.076507	0.613840	-0.429846	-0.461964	-0.474365
11752	9.689812	-0.720112	1.689447	-0.539530	0.004912	-0.014190	-0.722043	0.175475	0.075373	0.610332	-0.433208	-0.458623	-0.479051
11753	9.646236	-0.734278	1.699329	-0.539429	0.024792	-0.021399	-0.720482	0.176750	0.075658	0.606715	-0.436279	-0.455380	-0.483929
11754	9.612282	-0.806663	1.685683	-0.539408	0.024770	-0.019645	-0.720756	0.174192	0.075349	0.603269	-0.439348	-0.451793	-0.488799
11755	9.670036	-0.753552	1.733345	-0.566680	0.018504	-0.009294	-0.722183	0.175053	0.073950	0.599401	-0.442866	-0.448199	-0.493665
11756	9.602549	-0.733806	1.730798	-0.530167	0.038900	0.006921	-0.721336	0.177044	0.073396	0.596355	-0.445869	-0.444249	-0.498201
11757	9.582902	-0.738259	1.771956	-0.555694	0.024602	0.006703	-0.720484	0.177901	0.071979	0.592728	-0.449284	-0.440495	-0.502773
11758	9.609564	-0.733669	1.759786	-0.566707	0.007564	0.004032	-0.720760	0.175766	0.072526	0.588979	-0.452953	-0.436527	-0.507328
11759	9.602135	-0.718924	1.791047	-0.549549	-0.002342	-0.005439	-0.721621	0.177481	0.070706	0.584977	-0.456404	-0.433212	-0.511689
11760	9.626403	-0.743428	1.762289	-0.552293	-0.009582	-0.000115	-0.721055	0.178188	0.071560	0.581097	-0.459984	-0.429576	-0.515951
11761	9.607096	-0.762702	1.752864	-0.543214	-0.015099	0.007096	-0.721186	0.175771	0.071252	0.577105	-0.463545	-0.426311	-0.519937
11762	9.606890	-0.767383	1.777082	-0.570501	-0.018541	0.003257	-0.720757	0.174911	0.073085	0.572945	-0.467401	-0.422509	-0.524173
11763	9.607096	-0.767551	1.750502	-0.536066	-0.025800	-0.008679	-0.721336	0.177190	0.072546	0.568698	-0.470802	-0.419540	-0.528123
11764	9.617078	-0.760605	1.711745	-0.541567	-0.038441	-0.002468	-0.721195	0.176894	0.075665	0.564517	-0.474431	-0.416272	-0.531934
11765	9.612465	-0.719534	1.704043	-0.542365	-0.025927	0.008951	-0.720346	0.178462	0.073971	0.560332	-0.477998	-0.413027	-0.535681
11766	9.599015	-0.734828	1.564070	-0.534228	-0.028537	-0.005091	-0.722624	0.178326	0.073988	0.556215	-0.481362	-0.409709	-0.539494
11767	9.588708	-0.787572	1.622671	-0.548602	-0.002345	-0.005431	-0.722908	0.178042	0.073987	0.551944	-0.484573	-0.406229	-0.543621
11768	9.665573	-0.722301	1.701587	-0.530744	-0.047455	-0.006694	-0.721634	0.179599	0.075413	0.547630	-0.488039	-0.403126	-0.547182
11769	9.634182	-0.804520	1.663881	-0.570590	-0.031052	-0.007276	-0.721917	0.179027	0.076403	0.542827	-0.491728	-0.399695	-0.551169
11770	9.581503	-0.768161	1.627297	-0.537865	-0.029442	-0.003369	-0.721493	0.179160	0.078957	0.538562	-0.495045	-0.396239	-0.554866
11771	9.627316	-0.780535	1.627374	-0.537741	-0.016953	0.010718	-0.720784	0.180156	0.078394	0.534332	-0.498306	-0.392794	-0.558475
11772	9.668543	-0.778529	1.603130	-0.542192	-0.004344	0.014137	-0.719641	0.179010	0.079792	0.530359	-0.501471	-0.388805	-0.562207
11773	9.646915	-0.793015	1.583988	-0.557566	0.004721	0.015665	-0.719789	0.180436	0.078957	0.526094	-0.504683	-0.384813	-0.566073
11774	9.610654	-0.768496	1.603096	-0.532210	-0.008034	0.017804	-0.718936	0.180714	0.080231	0.522178	-0.507756	-0.380896	-0.569590
11775	9.646475	-0.799930	1.637231	-0.539477	-0.004337	0.011505	-0.718512	0.181568	0.079669	0.517920	-0.510791	-0.377205	-0.573208
11776	9.665701	-0.821804	1.637449	-0.552080	0.006416	0.024563	-0.718942	0.182140	0.079252	0.513932	-0.513896	-0.372801	-0.576892
11777	9.615035	-0.836046	1.628010	-0.532067	0.019073	0.008784	-0.719797	0.182427	0.078836	0.509838	-0.516509	-0.368939	-0.580661
11778	9.648872	-0.848420	1.616019	-0.559341	0.013785	0.010272	-0.718088	0.182279	0.079531	0.505606	-0.519435	-0.364477	-0.584556
11779	9.656104	-0.846034	1.618400	-0.535732	0.013689	0.008782	-0.717518	0.182566	0.078252	0.501379	-0.522090	-0.360587	-0.588233
11780	9.641754	-0.850898	1.599141	-0.542888	0.028090	0.013915	-0.718945	0.182996	0.078409	0.497407	-0.524646	-0.356095	-0.592055
11781	9.619528	-0.893990	1.643150	-0.539268	0.033601	-0.000243	-0.718378	0.183995	0.076996	0.493124	-0.526981	-0.352017	-0.595990
11782	9.582937	-0.857082	1.710451	-0.535634	0.031704	0.007767	-0.717385	0.185134	0.075864	0.489128	-0.529315	-0.347601	-0.599794
11783	9.631291	-0.825937	1.714872	-0.530222	0.026271	0.008762	-0.717666	0.184139	0.075998	0.484945	-0.531651	-0.343567	-0.603438
11784	9.631516	-0.826120	1.685875	-0.555748	0.021165	-0.010966	-0.717529	0.185273	0.077003	0.480381	-0.534118	-0.339171	-0.607384
11785	9.627007	-0.806952	1.654251	-0.553913	0.024778	-0.012733	-0.718236	0.184426	0.075438	0.475619	-0.536489	-0.335054	-0.611314
11786	9.599637	-0.878849	1.725171	-0.541334	0.010429	-0.027555	-0.718516	0.183289	0.075570	0.470879	-0.538771	-0.331074	-0.615133
11787	9.626726	-0.806724	1.690498	-0.542946	0.032768	-0.005579	-0.717529	0.185853	0.073601	0.466322	-0.540919	-0.326899	-0.618940
11788	9.626307	-0.866993	1.715337	-0.544954	0.003082	-0.009852	-0.718383	0.185279	0.075732	0.461660	-0.543381	-0.322713	-0.622466
11789	9.645569	-0.869501	1.720172	-0.566740	0.003148	-0.005681	-0.718097	0.184847	0.077145	0.456597	-0.546050	-0.318478	-0.626036
11790	9.633916	-0.898854	1.652851	-0.544942	0.004926	-0.014286	-0.718387	0.186707	0.074043	0.451838	-0.548393	-0.314288	-0.629548
11791	9.638722	-0.860078	1.674161	-0.541265	0.017588	-0.021393	-0.718805	0.183999	0.075863	0.446894	-0.550485	-0.310373	-0.633183
11792	9.589723	-0.931913	1.733026	-0.539469	0.004810	-0.005392	-0.717951	0.184428	0.074583	0.442256	-0.552772	-0.306117	-0.636510
11793	9.621735	-0.888989	1.672090	-0.552141	0.015755	-0.012669	-0.717238	0.184140	0.075285	0.437241	-0.554975	-0.301945	-0.640041
11794	9.631296	-0.903520	1.677073	-0.550345	0.012142	-0.012626	-0.717382	0.184858	0.073164	0.432385	-0.557153	-0.297532	-0.643505
11795	9.641096	-0.826119	1.695528	-0.552168	0.017625	-0.019747	-0.717947	0.183862	0.073726	0.427238	-0.559224	-0.293384	-0.647041
11796	9.684358	-0.903825	1.681838	-0.552088	0.026605	-0.016264	-0.719090	0.185010	0.071475	0.422350	-0.561138	-0.288829	-0.650632
11797	9.602313	-0.879077	1.691338	-0.530287	0.031978	-0.024902	-0.719799	0.184445	0.070907	0.417415	-0.562744	-0.284864	-0.654168
11798	9.617174	-0.789775	1.685488	-0.523041	0.031965	-0.026572	-0.718937	0.182883	0.069464	0.412703	-0.564219	-0.280727	-0.657667
11799	9.665509	-0.753766	1.694688	-0.559331	0.035669	-0.018159	-0.719801	0.185594	0.067512	0.407502	-0.565990	-0.276242	-0.661277
11800	9.612111	-0.772583	1.723969	-0.544754	0.043716	-0.019821	-0.719791	0.183176	0.067486	0.402650	-0.567459	-0.271615	-0.664897
11801	9.602288	-0.786932	1.738641	-0.544730	0.042732	-0.010973	-0.719783	0.181759	0.066051	0.397700	-0.568988	-0.267152	-0.668370
11802	9.589716	-0.820387	1.787363	-0.546566	0.043702	-0.018087	-0.718926	0.181476	0.064906	0.392802	-0.570410	-0.262450	-0.671906
11803	9.611252	-0.830069	1.806775	-0.532843	0.054353	-0.007374	-0.720927	0.183048	0.064086	0.388052	-0.571641	-0.257980	-0.675343
11804	9.593833	-0.858630	1.860282	-0.548339	0.049981	-0.014615	-0.719496	0.181913	0.062359	0.383169	-0.572942	-0.253135	-0.678853
11805	9.576822	-0.819640	1.893702	-0.542867	0.055360	-0.014584	-0.718926	0.182345	0.060088	0.378169	-0.574131	-0.248571	-0.682330
11806	9.590481	-0.857852	1.981107	-0.544815	0.039212	-0.021591	-0.720921	0.182782	0.058688	0.373134	-0.575446	-0.243906	-0.685670
11807	9.551617	-0.813770	2.033832	-0.551893	0.060672	-0.000579	-0.721066	0.183642	0.056569	0.368207	-0.576621	-0.238984	-0.689070
11808	9.546977	-0.804194	2.014399	-0.534022	0.010099	0.003480	-0.720633	0.182505	0.056128	0.363459	-0.578312	-0.234364	-0.691756
11809	9.551744	-0.741142	2.052354	-0.539616	-0.007844	-0.001776	-0.720633	0.182504	0.056412	0.358293	-0.580267	-0.230099	-0.694241
11810	9.537964	-0.710104	1.977112	-0.559658	-0.016724	-0.005490	-0.721485	0.182226	0.055138	0.352959	-0.582404	-0.225396	-0.696723
11811	9.591186	-0.712962	1.960156	-0.530518	-0.009729	0.003666	-0.721201	0.182514	0.053861	0.347925	-0.584277	-0.221186	-0.699032
11812	9.581951	-0.681726	1.921155	-0.535088	-0.020614	0.014299	-0.719781	0.183361	0.054710	0.343099	-0.586317	-0.216597	-0.701143
11813	9.594332	-0.732968	1.856462	-0.571413	-0.009417	-0.009196	-0.721493	0.183930	0.055866	0.337364	-0.588346	-0.211942	-0.703645
11814	9.567567	-0.730201	1.885466	-0.546853	-0.004149	-0.007178	-0.721492	0.183500	0.056855	0.332128	-0.590073	-0.207303	-0.706067
11815	9.610812	-0.703645	1.923777	-0.539521	0.012095	-0.013374	-0.721209	0.183928	0.056147	0.326758	-0.591495	-0.202982	-0.708634
11816	9.593378	-0.780680	1.956076	-0.552153	0.021103	-0.007400	-0.720634	0.182933	0.055848	0.321524	-0.592827	-0.198081	-0.711296
11817	9.556891	-0.770525	1.997093	-0.561254	0.017505	-0.003954	-0.722063	0.183645	0.056577	0.316015	-0.594277	-0.193280	-0.713871
11818	9.578690	-0.780421	1.982675	-0.532252	0.010225	-0.010643	-0.719641	0.183784	0.055707	0.310892	-0.595554	-0.188749	-0.716265
11819	9.571507	-0.809515	1.961260	-0.531341	0.011153	-0.014181	-0.720497	0.183782	0.056850	0.305534	-0.596797	-0.184515	-0.718635
11820	9.586343	-0.775953	1.931867	-0.561343	0.003127	-0.007397	-0.721349	0.183360	0.056000	0.300049	-0.598297	-0.179549	-0.720953
11821	9.537737	-0.823864	1.951799	-0.555885	-0.002410	0.003300	-0.721631	0.182648	0.056563	0.294565	-0.599878	-0.174815	-0.723062
11822	9.559608	-0.795029	1.946615	-0.541372	-0.007930	0.008820	-0.720491	0.182358	0.057403	0.289479	-0.601404	-0.169988	-0.724996
11823	9.605730	-0.824626	1.898552	-0.538681	-0.013310	0.005353	-0.720066	0.182780	0.058540	0.284160	-0.602981	-0.165522	-0.726821
11824	9.578954	-0.804879	1.937033	-0.565031	-0.011354	0.001490	-0.721924	0.184496	0.057011	0.278641	-0.604596	-0.160443	-0.728753
11825	9.568009	-0.766926	1.810961	-0.554143	-0.018658	0.006979	-0.721073	0.185203	0.057721	0.273106	-0.606274	-0.155746	-0.730471
11826	9.598488	-0.805184	1.908011	-0.554031	-0.002506	0.013954	-0.721073	0.185059	0.058288	0.267895	-0.607664	-0.150609	-0.732321
11827	9.552835	-0.780818	1.893301	-0.556059	-0.033070	0.007036	-0.720789	0.184909	0.060272	0.262263	-0.609493	-0.145943	-0.733783
11828	9.620530	-0.820127	1.859817	-0.559717	-0.027454	-0.013378	-0.720228	0.186757	0.060145	0.256475	-0.611122	-0.141174	-0.735405
11829	9.548291	-0.814959	1.840523	-0.555989	-0.016731	-0.006336	-0.719370	0.186187	0.059848	0.250661	-0.612598	-0.136571	-0.737049
11830	9.615910	-0.825113	1.830879	-0.546920	-0.016727	-0.010640	-0.720225	0.185897	0.062123	0.245069	-0.613938	-0.131886	-0.738666
11831	9.615667	-0.858858	1.845756	-0.563266	-0.018485	-0.007287	-0.720512	0.186180	0.062980	0.239116	-0.615399	-0.127180	-0.740225
11832	9.605988	-0.895142	1.831674	-0.563216	-0.003942	-0.021536	-0.721080	0.185468	0.063687	0.233166	-0.616525	-0.122313	-0.742004
11833	9.589681	-0.859148	1.773296	-0.546709	0.010220	-0.001964	-0.719798	0.185465	0.063677	0.227538	-0.617420	-0.117636	-0.743761
11834	9.606125	-0.844342	1.838357	-0.559566	-0.004030	-0.013525	-0.720224	0.185178	0.064529	0.221726	-0.618474	-0.112708	-0.745402
11835	9.625418	-0.888089	1.819486	-0.530447	-0.002455	-0.003464	-0.721079	0.184892	0.065811	0.216220	-0.619410	-0.108337	-0.746889
11836	9.591794	-0.858919	1.811956	-0.552248	-0.004187	-0.000172	-0.721214	0.183474	0.064519	0.210671	-0.620390	-0.103341	-0.748368
11837	9.572541	-0.853994	1.807094	-0.564908	0.004881	-0.000379	-0.720360	0.183757	0.064231	0.204774	-0.621299	-0.098375	-0.749919
11838	9.618420	-0.878544	1.792807	-0.552263	-0.011456	0.006953	-0.721368	0.185889	0.065398	0.199295	-0.622325	-0.093309	-0.751190
11839	9.599334	-0.839813	1.782734	-0.554118	-0.013185	-0.000133	-0.721087	0.187029	0.064556	0.193474	-0.623390	-0.088565	-0.752403
11840	9.587249	-0.863967	1.773353	-0.568636	-0.007648	-0.007419	-0.719379	0.186730	0.067804	0.187558	-0.624319	-0.083407	-0.753718
11841	9.615818	-0.868678	1.821699	-0.553186	0.000477	-0.017017	-0.720232	0.186596	0.065964	0.181492	-0.625070	-0.078826	-0.755073
11842	9.601637	-0.868831	1.783055	-0.553109	0.010364	-0.014424	-0.719942	0.185455	0.066518	0.175671	-0.625579	-0.073914	-0.756523
11843	9.620569	-0.849252	1.840809	-0.535965	-0.002267	-0.021219	-0.720794	0.184604	0.066657	0.169731	-0.626230	-0.069648	-0.757744
11844	9.577387	-0.849191	1.807034	-0.548678	-0.006780	-0.014270	-0.720224	0.184602	0.066653	0.163924	-0.626908	-0.064853	-0.758887
11845	9.591945	-0.859041	1.792625	-0.557807	-0.016677	-0.010775	-0.721370	0.186025	0.067387	0.157829	-0.627792	-0.060166	-0.759834
11846	9.610955	-0.897711	1.812364	-0.532438	-0.022116	-0.020178	-0.720938	0.184597	0.068646	0.152098	-0.628570	-0.055735	-0.760697
11847	9.599233	-0.866399	1.783031	-0.552369	-0.017579	-0.013359	-0.723363	0.185313	0.068957	0.146012	-0.629371	-0.051159	-0.761548
11848	9.567773	-0.887953	1.783313	-0.546823	-0.004120	-0.010732	-0.720935	0.183884	0.069348	0.140245	-0.629856	-0.046333	-0.762539
11849	9.592001	-0.863936	1.783013	-0.564145	-0.018529	-0.001992	-0.721222	0.184166	0.070205	0.134168	-0.630640	-0.041428	-0.763267
11850	9.625491	-0.868754	1.819271	-0.537772	-0.004100	-0.016806	-0.720506	0.183313	0.069623	0.128405	-0.631021	-0.036814	-0.764179
11851	9.596753	-0.863905	1.792673	-0.542184	0.008404	-0.002784	-0.721797	0.185594	0.069089	0.122599	-0.631258	-0.032180	-0.765146
11852	9.591962	-0.839661	1.799658	-0.554067	0.005903	-0.018830	-0.722643	0.183603	0.069359	0.116594	-0.631452	-0.027314	-0.766113
11853	9.611121	-0.854207	1.811878	-0.539585	-0.007769	-0.008844	-0.721929	0.182886	0.070623	0.110704	-0.631851	-0.022832	-0.766803
11854	9.630432	-0.893121	1.792954	-0.550504	-0.011303	-0.010719	-0.722360	0.183740	0.070920	0.104846	-0.632230	-0.017955	-0.767444
11855	9.592039	-0.873664	1.773455	-0.523128	0.001048	0.003675	-0.721929	0.182886	0.070623	0.099347	-0.632393	-0.013545	-0.768131
11856	9.611346	-0.854390	1.782881	-0.543231	-0.007702	-0.014193	-0.720937	0.183733	0.072044	0.093519	-0.632629	-0.008815	-0.768737
11857	9.625903	-0.854543	1.773196	-0.534973	0.007610	-0.017726	-0.721502	0.182884	0.070904	0.087531	-0.632640	-0.004482	-0.769470
11858	9.606678	-0.837518	1.770616	-0.552278	-0.004094	-0.009896	-0.722500	0.183028	0.071339	0.081646	-0.632763	0.000451	-0.770029
11859	9.611757	-0.811085	1.750981	-0.545018	-0.011439	0.001739	-0.721504	0.183022	0.072467	0.075819	-0.633013	0.005151	-0.770402
11860	9.635743	-0.825662	1.763195	-0.563117	0.008616	-0.014517	-0.723068	0.182456	0.072473	0.069714	-0.632880	0.010209	-0.771037
11861	9.606911	-0.811039	1.753404	-0.553051	0.015693	-0.005600	-0.721647	0.183020	0.072894	0.063658	-0.632647	0.014978	-0.771674
11862	9.592260	-0.801113	1.779895	-0.534985	0.003038	-0.010621	-0.721077	0.183020	0.072748	0.057965	-0.632486	0.019643	-0.772150
11863	9.616302	-0.786642	1.799034	-0.534003	0.006480	0.007068	-0.722074	0.183166	0.072189	0.052340	-0.632294	0.024261	-0.772578
11864	9.619501	-0.753354	1.714078	-0.556793	-0.002320	-0.003752	-0.721508	0.183729	0.073610	0.046474	-0.632165	0.029341	-0.772882
11865	9.601860	-0.830222	1.772957	-0.563224	-0.014911	-0.003766	-0.722079	0.184303	0.072343	0.040315	-0.632263	0.034248	-0.772946
11866	9.616678	-0.820890	1.734168	-0.548697	-0.018613	-0.000028	-0.721502	0.182597	0.071895	0.034613	-0.632299	0.039231	-0.772956
11867	9.597678	-0.799199	1.704952	-0.557714	-0.003173	-0.009075	-0.722929	0.183166	0.072764	0.028425	-0.632140	0.043988	-0.773082
11868	9.621132	-0.849709	1.768316	-0.537706	-0.000599	-0.005323	-0.722643	0.183024	0.072476	0.022763	-0.631821	0.048739	-0.773246
11869	9.611756	-0.806236	1.753344	-0.515895	0.004752	-0.010404	-0.720651	0.183014	0.074022	0.017072	-0.631448	0.052832	-0.773428
11870	9.635612	-0.811008	1.787197	-0.545842	0.008469	-0.007236	-0.721796	0.184296	0.074470	0.011268	-0.630922	0.057682	-0.773617
11871	9.586986	-0.854055	1.811908	-0.545790	0.017494	-0.009961	-0.724215	0.184167	0.072217	0.005191	-0.630289	0.062239	-0.773845
11872	9.611383	-0.835025	1.787498	-0.541255	0.010164	0.001646	-0.723792	0.185017	0.072648	-0.000420	-0.629651	0.067124	-0.773973
11873	9.649739	-0.854451	1.811829	-0.555928	0.001453	-0.023238	-0.721657	0.185295	0.073344	-0.006809	-0.629208	0.071664	-0.773896
11874	9.625920	-0.830313	1.782592	-0.559496	0.004960	-0.010917	-0.723074	0.183592	0.073053	-0.012837	-0.628588	0.076664	-0.773844
11875	9.606622	-0.837472	1.777865	-0.526750	0.013844	-0.014132	-0.723790	0.184156	0.075053	-0.018736	-0.627873	0.080857	-0.773878
11876	9.633161	-0.820661	1.787308	-0.555989	-0.007541	-0.024951	-0.723071	0.182879	0.073614	-0.024913	-0.627392	0.085622	-0.773581
11877	9.645277	-0.837746	1.772983	-0.548719	-0.005740	-0.028414	-0.723634	0.181317	0.073318	-0.031274	-0.626921	0.089974	-0.773238
11878	9.602157	-0.772278	1.762644	-0.554172	-0.007558	-0.024044	-0.722926	0.182022	0.074739	-0.037411	-0.626362	0.094711	-0.772853
11879	9.611959	-0.753065	1.752750	-0.556014	-0.009317	-0.027588	-0.722930	0.182875	0.074748	-0.043840	-0.625862	0.099178	-0.772359
11880	9.628518	-0.772293	1.786775	-0.539694	-0.009323	-0.035360	-0.723496	0.182024	0.074460	-0.049962	-0.625288	0.103537	-0.771880
11881	9.592390	-0.781824	1.772430	-0.568663	-0.003943	-0.018047	-0.723482	0.178896	0.074285	-0.056407	-0.624592	0.108302	-0.771346
11882	9.611811	-0.762641	1.767357	-0.545067	-0.011333	-0.009757	-0.722919	0.180311	0.075857	-0.062191	-0.623914	0.113055	-0.770767
11883	9.607640	-0.763144	1.682787	-0.548794	-0.029341	-0.008802	-0.722919	0.180313	0.075431	-0.068182	-0.623537	0.117649	-0.769877
11884	9.588011	-0.733669	1.738066	-0.542278	-0.000527	-0.010675	-0.723772	0.179888	0.075433	-0.073964	-0.622627	0.122316	-0.769353
11885	9.645488	-0.753064	1.786537	-0.559724	-0.032924	-0.005365	-0.722492	0.180165	0.076846	-0.080019	-0.622205	0.127117	-0.768309
11886	9.617087	-0.753339	1.714081	-0.541580	-0.046655	0.009083	-0.722647	0.182575	0.079144	-0.085364	-0.621884	0.132073	-0.767157
11887	9.588604	-0.770517	1.644230	-0.554225	-0.033008	0.000885	-0.722361	0.182289	0.079423	-0.091246	-0.621384	0.136854	-0.766046
11888	9.669749	-0.818777	1.738906	-0.550566	-0.029458	0.005335	-0.722079	0.182714	0.079709	-0.096797	-0.620721	0.141856	-0.764992
11889	9.626858	-0.811679	1.671220	-0.537686	-0.011614	0.017756	-0.721506	0.181713	0.081114	-0.102263	-0.619805	0.146543	-0.764139
11890	9.639036	-0.782753	1.670881	-0.555902	-0.017816	0.015818	-0.722084	0.182985	0.083971	-0.107741	-0.618851	0.151717	-0.763150
11891	9.641196	-0.780138	1.704681	-0.545033	-0.016887	0.007093	-0.722655	0.183558	0.082988	-0.113432	-0.617963	0.156381	-0.762102
11892	9.626745	-0.811588	1.685719	-0.565084	-0.029407	0.006929	-0.722083	0.182987	0.083119	-0.119110	-0.617117	0.161593	-0.760833
11893	9.646188	-0.855457	1.647517	-0.543216	-0.022334	0.010680	-0.720523	0.184115	0.085107	-0.124693	-0.616233	0.166273	-0.759646
11894	9.617283	-0.889263	1.623767	-0.555761	0.001100	0.015688	-0.719523	0.183544	0.085093	-0.130208	-0.614842	0.171356	-0.758718
11895	9.600595	-0.889324	1.597208	-0.552188	-0.011564	0.019344	-0.719246	0.185105	0.085959	-0.135785	-0.613671	0.176243	-0.757567
11896	9.651074	-0.908872	1.614275	-0.566723	-0.009656	0.015631	-0.719532	0.185246	0.086530	-0.141382	-0.612340	0.181496	-0.756379
11897	9.612458	-0.937723	1.600149	-0.552226	-0.016939	0.015834	-0.718679	0.185814	0.085962	-0.146971	-0.611191	0.186346	-0.755063
11898	9.583495	-0.937540	1.600186	-0.553906	-0.002647	0.029875	-0.718685	0.186803	0.087960	-0.152205	-0.609664	0.191535	-0.753961
11899	9.579239	-0.906456	1.541846	-0.555645	0.006326	0.035113	-0.718827	0.186804	0.087961	-0.157610	-0.608010	0.196591	-0.752884
11900	9.639084	-0.957347	1.580999	-0.544822	-0.000842	0.025557	-0.717844	0.189787	0.088411	-0.162786	-0.606431	0.201562	-0.751741
11901	9.609653	-0.981028	1.629635	-0.562989	0.000148	0.024442	-0.716559	0.188926	0.089669	-0.168392	-0.604817	0.206605	-0.750436
11902	9.588625	-0.981455	1.540254	-0.546870	-0.031318	0.008900	-0.716424	0.190487	0.090679	-0.173698	-0.603687	0.211484	-0.748776
11903	9.588553	-1.034733	1.523933	-0.556665	-0.007960	0.021021	-0.715142	0.190774	0.089110	-0.179222	-0.602160	0.216403	-0.747297
11904	9.638955	-1.000881	1.576652	-0.552284	-0.029567	0.017679	-0.716288	0.191621	0.091683	-0.184446	-0.600877	0.221439	-0.745581
11905	9.667935	-0.976834	1.586012	-0.552395	-0.032941	-0.007063	-0.715712	0.190197	0.091948	-0.190203	-0.599792	0.226031	-0.743628
11906	9.559999	-0.976698	1.499157	-0.546912	-0.033017	-0.002593	-0.715862	0.191325	0.094800	-0.195627	-0.598600	0.230729	-0.741736
11907	9.627449	-0.972168	1.518349	-0.541467	-0.029376	-0.008731	-0.715291	0.191040	0.094793	-0.201267	-0.597445	0.235107	-0.739781
11908	9.690230	-0.975011	1.513464	-0.537829	-0.029402	-0.006906	-0.714581	0.191173	0.096918	-0.206641	-0.596188	0.239578	-0.737877
11909	9.618418	-1.045345	1.403182	-0.534071	-0.018687	0.001015	-0.713439	0.190311	0.098604	-0.212072	-0.594796	0.243906	-0.736039
11910	9.618166	-1.071809	1.422810	-0.573951	-0.004074	-0.000430	-0.714864	0.190602	0.097766	-0.217879	-0.592913	0.248850	-0.734205
11911	9.661485	-1.006523	1.470356	-0.543028	0.007529	-0.003663	-0.714295	0.190307	0.100456	-0.223582	-0.591054	0.253127	-0.732525
11912	9.684969	-1.088574	1.514738	-0.539370	0.010204	-0.002760	-0.715429	0.189176	0.099175	-0.229057	-0.589055	0.257441	-0.730938
11913	9.612928	-1.110235	1.457078	-0.563760	0.028310	-0.000517	-0.714291	0.189598	0.099739	-0.235029	-0.586713	0.261948	-0.729323
11914	9.617277	-1.117150	1.515148	-0.543027	0.006633	-0.005452	-0.714860	0.189169	0.101017	-0.240535	-0.584696	0.266269	-0.727581
11915	9.697134	-1.151763	1.471929	-0.563829	0.012019	0.008439	-0.714292	0.189452	0.100873	-0.246253	-0.582470	0.270941	-0.725726
11916	9.627633	-1.071717	1.446962	-0.551991	0.026519	-0.007438	-0.714865	0.190886	0.097911	-0.251971	-0.580064	0.275240	-0.724072
11917	9.608285	-1.052169	1.461270	-0.535678	0.017365	-0.000115	-0.715999	0.189464	0.098473	-0.257477	-0.577880	0.279359	-0.722301
11918	9.670920	-1.113078	1.447366	-0.537530	0.013840	-0.007187	-0.714863	0.190172	0.098756	-0.262921	-0.575665	0.283481	-0.720500
11919	9.639338	-1.127259	1.466899	-0.539325	0.017447	-0.007239	-0.714861	0.190178	0.096910	-0.268534	-0.573440	0.287555	-0.718588
11920	9.670672	-1.049843	1.509492	-0.515767	0.010116	-0.005135	-0.715297	0.191884	0.097499	-0.273646	-0.571322	0.291374	-0.716806
11921	9.642302	-1.071961	1.422780	-0.543081	-0.002353	-0.007152	-0.714720	0.190461	0.097338	-0.279148	-0.569300	0.295592	-0.714562
11922	9.665904	-1.093499	1.480987	-0.559333	0.015761	-0.009223	-0.714433	0.190180	0.096055	-0.284820	-0.566822	0.299921	-0.712487
11923	9.639445	-1.040069	1.494925	-0.537633	0.003074	-0.012429	-0.715005	0.190609	0.095638	-0.290327	-0.564722	0.303950	-0.710221
11924	9.619969	-1.064055	1.504885	-0.555666	0.024789	-0.013666	-0.715293	0.191463	0.095649	-0.296037	-0.562098	0.308081	-0.708163
11925	9.646122	-1.010564	1.581584	-0.522948	0.031851	-0.014202	-0.714583	0.191888	0.095648	-0.301540	-0.559625	0.311687	-0.706219
11926	9.660022	-1.015031	1.654113	-0.561197	0.017616	-0.014564	-0.716422	0.189193	0.094782	-0.307244	-0.557006	0.315893	-0.703958
11927	9.597198	-1.082460	1.630783	-0.559306	0.028434	-0.017282	-0.716992	0.189485	0.092944	-0.313135	-0.554313	0.319965	-0.701646
11928	9.558375	-1.115992	1.640876	-0.553915	0.019416	-0.019830	-0.716422	0.189192	0.095066	-0.318799	-0.551680	0.323955	-0.699335
11929	9.606964	-1.072915	1.620998	-0.552173	0.008612	-0.020612	-0.717278	0.189768	0.093659	-0.324483	-0.549261	0.327983	-0.696742
11930	9.647596	-0.990421	1.711853	-0.549571	-0.002136	-0.028463	-0.718271	0.188776	0.093373	-0.330041	-0.546948	0.331916	-0.694084
11931	9.606717	-1.019378	1.678398	-0.563062	0.017746	-0.028753	-0.716987	0.188346	0.093358	-0.335976	-0.544314	0.335907	-0.691382
11932	9.580505	-1.019485	1.634936	-0.543074	0.010329	-0.016092	-0.718125	0.188064	0.093364	-0.341331	-0.541725	0.339759	-0.688906
11933	9.628755	-0.966435	1.663279	-0.528669	-0.002251	-0.026447	-0.717837	0.187354	0.092928	-0.346681	-0.539521	0.343400	-0.686153
11934	9.645706	-0.961738	1.658370	-0.545009	0.003300	-0.033745	-0.718689	0.186499	0.094062	-0.352210	-0.537076	0.347094	-0.683391
11935	9.612028	-0.956768	1.646277	-0.550448	0.003298	-0.031160	-0.718403	0.186214	0.094056	-0.357854	-0.534613	0.350908	-0.680436
11936	9.606668	-0.992670	1.697433	-0.544997	0.003260	-0.030219	-0.719248	0.184227	0.093190	-0.363294	-0.532081	0.354597	-0.677619
11937	9.606969	-0.992914	1.658770	-0.556703	0.019544	-0.031339	-0.720108	0.185075	0.095478	-0.369073	-0.529287	0.358337	-0.674711
11938	9.601776	-1.009558	1.697628	-0.552153	0.011241	-0.012663	-0.719962	0.183934	0.096458	-0.374352	-0.526412	0.362198	-0.671984
11939	9.644659	-1.028770	1.760616	-0.561374	-0.003933	-0.023290	-0.723673	0.185361	0.097638	-0.379851	-0.523773	0.366221	-0.668773
11940	9.615289	-1.125232	1.766565	-0.559460	-0.009669	0.011250	-0.722677	0.186074	0.096218	-0.384691	-0.520884	0.370543	-0.665876
11941	9.586325	-1.105653	1.776052	-0.532108	-0.003681	0.031876	-0.722826	0.187207	0.097793	-0.389098	-0.517993	0.374712	-0.663233
11942	9.615682	-1.091609	1.732357	-0.530538	-0.038725	0.021504	-0.722122	0.189056	0.097381	-0.393235	-0.515586	0.378938	-0.660260
11943	9.601051	-1.120490	1.737532	-0.552436	-0.045671	0.003591	-0.723971	0.188202	0.098948	-0.397862	-0.513245	0.383375	-0.656741
11944	9.510067	-1.135053	1.636320	-0.557840	-0.043883	0.007040	-0.722409	0.189048	0.099797	-0.402384	-0.510745	0.387805	-0.653325
11945	9.568048	-1.116068	1.638447	-0.535167	-0.045738	0.002023	-0.722834	0.188767	0.099229	-0.406800	-0.508494	0.391965	-0.649854
11946	9.630354	-1.159739	1.675100	-0.535204	-0.043802	-0.012139	-0.723686	0.187911	0.100647	-0.411294	-0.506274	0.395857	-0.646390
11947	9.669572	-1.155621	1.600088	-0.535208	-0.054752	0.003864	-0.721981	0.188470	0.102485	-0.415565	-0.504065	0.400074	-0.642779
11948	9.510612	-1.140344	1.563881	-0.524454	-0.076380	-0.002983	-0.721409	0.187754	0.103467	-0.419520	-0.502237	0.404140	-0.639087
11949	9.467391	-1.120857	1.544389	-0.542989	-0.133910	-0.008160	-0.720705	0.188587	0.109007	-0.423332	-0.501014	0.408960	-0.634451
11950	9.506720	-1.082888	1.471415	-0.538782	-0.176969	-0.029946	-0.719282	0.188146	0.112398	-0.426896	-0.500518	0.413728	-0.629341
11951	9.416463	-0.867727	1.386971	-0.573346	-0.180382	-0.032970	-0.719991	0.187000	0.115231	-0.430887	-0.499762	0.419023	-0.623694
11952	9.442611	-0.774963	1.173241	-0.532064	-0.263425	-0.035488	-0.720415	0.184700	0.122877	-0.433674	-0.500380	0.424343	-0.617641
11953	9.872344	-0.816556	1.139298	-0.548751	-0.317355	-0.035268	-0.717711	0.183527	0.131646	-0.436226	-0.501483	0.430425	-0.610701
11954	10.244325	-0.916108	1.055331	-0.560996	-0.251625	-0.019824	-0.715153	0.183352	0.139574	-0.439134	-0.501507	0.436065	-0.604566
11955	10.135654	-0.876585	1.081617	-0.567680	-0.151529	-0.027612	-0.714582	0.181912	0.144666	-0.443147	-0.500289	0.440934	-0.599090
11956	9.607241	-0.771561	1.110152	-0.545617	-0.090121	-0.061444	-0.715149	0.180620	0.148632	-0.447742	-0.498812	0.444477	-0.594268
11957	9.439895	-0.621488	0.975789	-0.562033	-0.097187	-0.069563	-0.714583	0.181184	0.149769	-0.452627	-0.497294	0.448309	-0.588936
11958	9.624293	-0.453723	0.932588	-0.545927	-0.136950	-0.061107	-0.713581	0.179607	0.152726	-0.456764	-0.496288	0.452240	-0.583561
11959	9.841801	-0.508661	0.870078	-0.547960	-0.142707	-0.117672	-0.714429	0.177034	0.157248	-0.461608	-0.495806	0.455773	-0.577379
11960	9.870378	-0.639446	0.857000	-0.531378	-0.111300	-0.112373	-0.712852	0.174463	0.159196	-0.466372	-0.495037	0.458724	-0.571846
11961	9.779469	-0.663768	0.741397	-0.554538	-0.068399	-0.063384	-0.712984	0.171035	0.163704	-0.471276	-0.493074	0.462115	-0.566768
11962	9.807975	-0.547209	0.856054	-0.552692	-0.055766	-0.066079	-0.710982	0.169036	0.164803	-0.476163	-0.490995	0.465180	-0.561960
11963	9.779575	-0.547484	0.783598	-0.519830	-0.023351	-0.080935	-0.712119	0.168178	0.166933	-0.481286	-0.488955	0.467520	-0.557415
11964	9.625075	-0.514968	0.802775	-0.541342	0.000675	-0.038900	-0.712677	0.165333	0.167475	-0.486227	-0.486045	0.470122	-0.553471
11965	9.701512	-0.507534	0.908919	-0.552190	0.006943	-0.028438	-0.710826	0.165758	0.166613	-0.491310	-0.482801	0.472983	-0.549367
11966	9.730982	-0.340846	0.923935	-0.559330	0.024878	-0.014451	-0.710956	0.162915	0.166300	-0.496337	-0.479153	0.475735	-0.545654
11967	9.721244	-0.357688	0.926553	-0.560213	0.028484	-0.014487	-0.709827	0.165619	0.164900	-0.501494	-0.475398	0.478540	-0.541756
11968	9.742365	-0.352488	1.006214	-0.537438	0.028150	0.010552	-0.709973	0.166617	0.164202	-0.506019	-0.471634	0.481208	-0.538466
11969	9.758322	-0.346983	1.129377	-0.561151	0.011978	0.017449	-0.709691	0.167183	0.164915	-0.510628	-0.467676	0.484425	-0.534669
11970	9.739294	-0.342241	1.095517	-0.546572	0.011795	0.030004	-0.708851	0.170742	0.163385	-0.514825	-0.463748	0.487491	-0.531268
11971	9.809571	-0.367156	1.047369	-0.553973	-0.011586	0.030075	-0.707154	0.173584	0.163117	-0.518948	-0.459930	0.490928	-0.527397
11972	9.759413	-0.396357	0.965599	-0.534750	0.006290	0.035487	-0.705737	0.175430	0.162842	-0.522876	-0.456075	0.493927	-0.524053
11973	9.865685	-0.382541	0.962886	-0.548112	0.040444	0.052838	-0.704748	0.177276	0.162996	-0.527163	-0.451492	0.496909	-0.520898
11974	9.792250	-0.449132	1.062807	-0.554848	0.117786	0.069948	-0.703914	0.182113	0.162046	-0.531949	-0.445879	0.499194	-0.518679
11975	10.452632	-0.394351	1.211140	-0.534656	0.150008	0.091353	-0.701367	0.187246	0.156402	-0.536742	-0.439853	0.501155	-0.516992
11976	10.359480	-0.867784	1.168217	-0.540004	0.159127	0.078772	-0.701246	0.193527	0.149369	-0.541668	-0.433801	0.502879	-0.515291
11977	9.709357	-0.695226	1.051165	-0.550499	0.213019	0.095021	-0.699991	0.200652	0.144323	-0.547109	-0.426847	0.504288	-0.513972
11978	9.386271	-0.812254	0.951407	-0.534419	0.177129	0.066160	-0.699430	0.203797	0.139099	-0.552198	-0.420752	0.505569	-0.512293
11979	9.565245	-1.160364	0.737560	-0.543951	0.107193	0.035518	-0.700306	0.209216	0.135472	-0.557021	-0.415496	0.507522	-0.509423
11980	9.461878	-1.232780	0.649093	-0.573212	0.075874	0.025611	-0.698881	0.209791	0.132627	-0.561726	-0.410388	0.509894	-0.506018
11981	9.754540	-1.215729	0.578430	-0.555486	0.006482	0.022771	-0.698047	0.214630	0.131252	-0.565639	-0.406109	0.512959	-0.501996
11982	9.744637	-1.133037	0.650018	-0.560851	0.041019	-0.007576	-0.697486	0.217052	0.129428	-0.570095	-0.401847	0.515216	-0.498059
11983	9.552237	-1.326328	0.468772	-0.555391	0.026473	0.001368	-0.697782	0.219902	0.128040	-0.574320	-0.397549	0.517855	-0.493900
11984	9.671080	-1.359537	0.688893	-0.524690	-0.018156	0.039165	-0.695232	0.223311	0.127489	-0.577290	-0.393825	0.520699	-0.490419
11985	9.670735	-1.247736	0.786726	-0.566388	-0.006372	0.052769	-0.695679	0.227575	0.128673	-0.580656	-0.389151	0.524202	-0.486428
11986	9.452841	-1.323401	0.836193	-0.553651	-0.025722	0.090135	-0.694404	0.229570	0.126696	-0.583268	-0.384537	0.527806	-0.483064
11987	9.726712	-1.442892	0.943490	-0.569916	-0.041452	0.146694	-0.692436	0.235538	0.127028	-0.585284	-0.379123	0.532437	-0.479811
11988	9.785008	-1.198696	1.013184	-0.544554	-0.034183	0.128409	-0.689755	0.241075	0.128059	-0.587373	-0.374175	0.536345	-0.476780
11989	9.759700	-1.347902	1.092214	-0.549293	-0.061081	0.115221	-0.688495	0.245615	0.130511	-0.589237	-0.369480	0.540723	-0.473184
11990	9.650355	-1.499358	1.113383	-0.564682	-0.053771	0.109645	-0.686657	0.248450	0.132088	-0.591408	-0.364609	0.544876	-0.469475
11991	9.444932	-1.563304	1.116788	-0.552000	-0.040891	0.070740	-0.683828	0.252416	0.134948	-0.593843	-0.360122	0.548664	-0.465436
11992	9.428560	-1.519984	1.070412	-0.545020	-0.069449	0.037385	-0.684124	0.254687	0.136678	-0.596334	-0.356350	0.552255	-0.460885
11993	9.639723	-1.607598	1.187103	-0.559665	-0.074591	0.017810	-0.681997	0.256381	0.139092	-0.598861	-0.352615	0.556079	-0.455855
11994	9.632127	-1.631508	1.221212	-0.564995	-0.038256	-0.012560	-0.681000	0.256520	0.139228	-0.602247	-0.348812	0.559075	-0.450626
11995	9.415757	-1.470823	1.188293	-0.548477	-0.003117	-0.023220	-0.681144	0.256659	0.140224	-0.605783	-0.344965	0.561588	-0.445696
11996	9.382430	-1.374012	1.175174	-0.554156	-0.018069	-0.060343	-0.681846	0.254242	0.140488	-0.609676	-0.341599	0.563848	-0.440091
11997	9.442277	-1.277016	1.285174	-0.526734	0.032537	-0.090392	-0.681416	0.253672	0.140479	-0.613985	-0.338410	0.565204	-0.434794
11998	9.829867	-1.382904	1.363168	-0.566713	0.051092	-0.124527	-0.681553	0.252247	0.141601	-0.619227	-0.334958	0.566219	-0.428669
11999	9.918871	-1.354609	1.725220	-0.552051	0.090793	-0.138749	-0.682536	0.248834	0.141998	-0.624698	-0.331439	0.566662	-0.422841
12000	9.775272	-1.153462	1.665170	-0.511982	0.114085	-0.145502	-0.685787	0.243155	0.141254	-0.630372	-0.328322	0.566203	-0.417433
12001	10.296381	-1.285057	1.632109	-0.563070	0.050882	-0.097849	-0.686480	0.239037	0.139796	-0.635034	-0.324462	0.567419	-0.411694
12002	10.315797	-1.345875	1.589263	-0.552531	-0.020507	-0.079596	-0.687895	0.236330	0.142334	-0.638817	-0.321152	0.569360	-0.405714
12003	9.611198	-1.084107	1.381875	-0.552096	0.014018	-0.019749	-0.686760	0.236887	0.144886	-0.642266	-0.316796	0.571382	-0.400819
12004	9.238656	-1.213936	1.117998	-0.540999	0.004442	0.032553	-0.687472	0.236746	0.145174	-0.645280	-0.312113	0.573563	-0.396516
12005	9.578461	-1.329133	0.819173	-0.542524	0.025830	0.064320	-0.687200	0.239153	0.148321	-0.648041	-0.306787	0.575840	-0.392853
12006	9.622534	-1.337191	0.734624	-0.544386	0.026008	0.046616	-0.687351	0.240856	0.149476	-0.651140	-0.301693	0.577797	-0.388778
12007	9.482603	-1.188468	0.798399	-0.547939	0.047700	0.039352	-0.684644	0.240274	0.151578	-0.654282	-0.296386	0.579639	-0.384823
12008	9.560682	-1.199339	0.684836	-0.558891	0.053453	0.008246	-0.684642	0.239844	0.152426	-0.658005	-0.291299	0.581056	-0.380195
12009	9.726141	-1.077815	0.572096	-0.544626	0.026641	-0.019676	-0.684494	0.237842	0.155527	-0.661229	-0.286861	0.582762	-0.375333
12010	9.760122	-0.969086	0.599836	-0.548884	-0.027569	-0.098991	-0.684912	0.234986	0.159475	-0.664677	-0.283731	0.584486	-0.368888
12011	9.620286	-1.002268	0.564144	-0.523615	-0.059273	-0.094993	-0.686180	0.231284	0.161433	-0.667237	-0.281078	0.586698	-0.362735
12012	9.712385	-0.966792	0.532210	-0.527187	-0.077745	-0.041818	-0.685171	0.227709	0.166499	-0.669481	-0.277900	0.589182	-0.356975
12013	9.763679	-0.936089	0.468967	-0.554618	-0.100001	-0.056139	-0.684746	0.227702	0.168483	-0.671346	-0.274661	0.592338	-0.350702
12014	9.944088	-1.096743	0.470519	-0.543444	-0.079670	-0.017193	-0.684613	0.229399	0.171055	-0.673411	-0.270954	0.595031	-0.345021
12015	9.770638	-0.931056	0.507567	-0.537736	-0.040181	-0.005000	-0.684757	0.229681	0.171911	-0.675433	-0.266907	0.597499	-0.339920
12016	9.713495	-0.710711	0.512434	-0.561591	-0.057828	-0.033463	-0.683341	0.231095	0.173619	-0.677886	-0.262969	0.599868	-0.333880
12017	9.725801	-0.761892	0.457408	-0.534585	-0.090223	-0.051527	-0.681058	0.229945	0.175576	-0.679508	-0.259851	0.602697	-0.327876
12018	9.716444	-0.713585	0.442381	-0.558193	-0.084646	-0.058024	-0.681774	0.230367	0.177432	-0.681701	-0.256404	0.605202	-0.321358
12019	9.809242	-0.875529	0.535895	-0.541940	-0.104593	-0.052410	-0.681199	0.228649	0.180391	-0.683092	-0.253277	0.608213	-0.315138
12020	9.945145	-0.721824	0.514665	-0.541814	-0.090332	-0.032986	-0.681771	0.228642	0.182951	-0.684891	-0.249760	0.610744	-0.309089
12021	9.770636	-0.897114	0.524104	-0.546768	-0.018312	-0.027352	-0.680059	0.227491	0.185765	-0.687107	-0.245713	0.612672	-0.303549
12022	9.808579	-0.930751	0.594510	-0.543234	-0.032737	-0.028107	-0.681772	0.228058	0.187488	-0.689507	-0.241734	0.614378	-0.297801
12023	10.136664	-0.709646	0.722099	-0.547578	0.003238	-0.014135	-0.680499	0.230192	0.186365	-0.691826	-0.237367	0.616016	-0.292505
12024	10.071396	-0.568538	0.802775	-0.540973	0.068395	-0.049843	-0.680215	0.231056	0.182964	-0.695505	-0.233065	0.616138	-0.286927
12025	9.870105	-0.622253	0.900307	-0.542095	0.194729	-0.074570	-0.681925	0.232501	0.177314	-0.700419	-0.228392	0.614723	-0.281719
12026	9.374123	-0.543006	1.090997	-0.540038	0.232410	-0.065146	-0.686913	0.234241	0.170841	-0.706095	-0.223321	0.612389	-0.276654
12027	9.351770	-0.358104	1.260540	-0.556460	0.212375	-0.033357	-0.687905	0.234842	0.162053	-0.710956	-0.217804	0.610886	-0.271884
12028	9.439631	-0.420530	1.415781	-0.547212	0.236564	-0.022780	-0.687909	0.237142	0.154552	-0.716361	-0.212057	0.608615	-0.267295
12029	9.504245	-0.403520	1.495252	-0.558055	0.240997	-0.008768	-0.689195	0.239732	0.146639	-0.721336	-0.206025	0.606708	-0.262931
12030	9.630633	-0.405028	1.381520	-0.539809	0.251741	-0.008589	-0.692189	0.242046	0.137033	-0.726694	-0.200097	0.604135	-0.258648
12031	10.709799	-0.519217	1.601259	-0.540109	0.201208	0.013145	-0.693905	0.245495	0.127571	-0.730885	-0.194236	0.602703	-0.254615
12032	10.307805	-1.068362	1.508846	-0.542928	0.287202	0.061975	-0.694626	0.249223	0.119240	-0.736198	-0.187204	0.599800	-0.251409
12033	8.918880	-0.895798	1.421782	-0.573151	0.362458	0.106902	-0.694637	0.253522	0.109489	-0.741832	-0.178865	0.596426	-0.248935
12034	9.151241	-0.892944	1.339275	-0.539656	0.174582	0.145655	-0.695650	0.258670	0.101885	-0.745227	-0.171403	0.595371	-0.246558
12035	9.704156	-1.100719	1.524514	-0.533110	0.093157	0.086154	-0.695376	0.261519	0.100209	-0.747477	-0.165209	0.595656	-0.243266
12036	9.688683	-1.448931	1.484923	-0.544365	0.053118	0.034913	-0.695523	0.262948	0.098522	-0.749891	-0.159574	0.595991	-0.238736
12037	9.558493	-1.508836	1.437434	-0.551682	0.013026	0.086351	-0.694114	0.266645	0.097840	-0.751145	-0.153454	0.597516	-0.234963
12038	9.373519	-1.472486	1.652352	-0.560381	-0.068067	0.088473	-0.691277	0.268904	0.100539	-0.751820	-0.147496	0.599849	-0.230636
12039	9.476169	-1.522652	1.464281	-0.560118	-0.152303	0.040362	-0.691863	0.271882	0.103699	-0.751226	-0.142540	0.603707	-0.225564
12040	9.889389	-1.785544	1.585074	-0.552710	-0.145346	0.067875	-0.692153	0.272008	0.108813	-0.750955	-0.137286	0.607029	-0.220760
12041	9.857686	-1.544590	1.432599	-0.547061	-0.116626	0.078412	-0.688764	0.278102	0.112827	-0.750476	-0.131877	0.610343	-0.216508
12042	9.632235	-1.233998	1.398019	-0.552612	-0.116435	0.058879	-0.686495	0.279938	0.115384	-0.750504	-0.126594	0.613136	-0.211619
12043	9.350256	-1.098733	1.099647	-0.574705	-0.152081	0.025197	-0.687079	0.282775	0.117832	-0.749780	-0.121566	0.616903	-0.206113
12044	9.546066	-1.255377	0.985137	-0.532671	-0.125367	0.040589	-0.686389	0.287029	0.121421	-0.749637	-0.116834	0.619626	-0.201142
12045	9.754931	-1.558840	0.983411	-0.537847	-0.098485	0.060714	-0.684258	0.287870	0.123401	-0.749234	-0.111693	0.622470	-0.196733
12046	9.806760	-1.487836	1.180709	-0.541902	-0.019304	0.074345	-0.682982	0.288998	0.125674	-0.750214	-0.105977	0.623652	-0.192369
12047	9.818947	-1.389087	1.522746	-0.549313	-0.014498	0.044150	-0.682564	0.290988	0.125692	-0.750857	-0.100526	0.625190	-0.187737
12048	9.541582	-1.562053	1.413885	-0.539368	-0.050025	0.078027	-0.680152	0.292536	0.128813	-0.751356	-0.094907	0.626762	-0.183374
12049	9.530164	-1.450984	1.383661	-0.561446	-0.089496	0.070947	-0.678597	0.295089	0.129963	-0.750896	-0.089198	0.629460	-0.178828
12050	9.481934	-1.518596	1.345815	-0.525217	-0.091172	0.037748	-0.679182	0.298358	0.130854	-0.750916	-0.084443	0.631460	-0.173937
12051	9.467791	-1.528477	1.297613	-0.574253	-0.090946	0.038056	-0.676765	0.299200	0.132548	-0.750486	-0.078945	0.634093	-0.168711
12052	9.588150	-1.514432	1.345627	-0.555981	-0.062036	0.021308	-0.676774	0.300615	0.134976	-0.750895	-0.073832	0.635664	-0.163208
12053	9.510536	-1.613036	1.346831	-0.533992	-0.018648	-0.007038	-0.676924	0.302463	0.135423	-0.751386	-0.069255	0.636936	-0.157908
12054	9.470534	-1.521966	1.568194	-0.570318	-0.003980	-0.017291	-0.675787	0.303032	0.134568	-0.752589	-0.064225	0.637551	-0.151703
12055	9.558415	-1.589256	1.718655	-0.559237	0.036651	-0.032448	-0.675505	0.303743	0.134290	-0.753822	-0.059401	0.637950	-0.145753
12056	9.646657	-1.562288	1.868064	-0.533643	0.053413	-0.005698	-0.677642	0.304612	0.131050	-0.755587	-0.054600	0.637527	-0.140242
12057	9.633436	-1.478369	1.746316	-0.522568	0.073059	0.008479	-0.677219	0.305896	0.129499	-0.757057	-0.049680	0.637231	-0.135398
12058	9.885208	-1.449051	1.663488	-0.548525	-0.002306	-0.008995	-0.675931	0.304760	0.128199	-0.758049	-0.044841	0.637621	-0.129575
12059	9.639003	-1.490644	1.335627	-0.535723	0.003069	-0.014226	-0.676792	0.305897	0.129070	-0.758626	-0.040190	0.638328	-0.124133
12060	9.647324	-1.350953	1.263976	-0.552481	-0.047057	-0.040631	-0.675932	0.305044	0.128202	-0.759041	-0.035803	0.639309	-0.117726
12061	9.816843	-1.434908	1.151106	-0.559521	-0.021903	-0.026684	-0.676648	0.305756	0.128641	-0.759258	-0.031012	0.640372	-0.111751
12062	9.716906	-1.403917	0.981733	-0.554034	-0.025626	-0.016874	-0.677782	0.304479	0.128494	-0.759800	-0.026247	0.640972	-0.105684
12063	9.612922	-1.366735	1.024956	-0.537741	-0.045739	0.005537	-0.676507	0.305604	0.131336	-0.759535	-0.021423	0.642306	-0.100450
12064	9.523134	-1.414266	1.064272	-0.559691	-0.069042	0.001859	-0.676080	0.305026	0.133882	-0.759394	-0.016423	0.643514	-0.094560
12065	9.571559	-1.472880	1.016530	-0.552455	-0.072611	-0.005107	-0.676226	0.305591	0.135167	-0.758718	-0.011561	0.645213	-0.088952
12066	9.689374	-1.453864	1.083824	-0.541493	-0.054551	-0.013913	-0.674522	0.306721	0.136301	-0.758697	-0.007017	0.646090	-0.083046
12067	9.586564	-1.434606	0.967751	-0.549829	-0.070511	-0.038695	-0.675376	0.306725	0.135598	-0.758014	-0.002619	0.647678	-0.076954
12068	9.543415	-1.366690	0.962217	-0.543501	-0.075982	-0.035049	-0.674951	0.307295	0.135033	-0.757662	0.001644	0.648806	-0.070687
12069	9.681114	-1.246440	1.004190	-0.552369	-0.038118	-0.030921	-0.674533	0.309715	0.133919	-0.757296	0.006224	0.649833	-0.064666
12070	9.771197	-1.111872	0.968735	-0.548514	-0.002135	-0.024867	-0.673673	0.308578	0.133191	-0.757799	0.010790	0.649773	-0.058470
12071	9.694215	-0.937035	1.020052	-0.542163	0.005087	-0.030140	-0.673962	0.310297	0.129662	-0.757907	0.015265	0.650062	-0.052567
12072	9.604348	-0.926317	1.097383	-0.559653	-0.029049	-0.033694	-0.675383	0.310315	0.125414	-0.757976	0.019853	0.650349	-0.046092
12073	9.660664	-0.854588	1.028843	-0.545260	-0.069039	-0.001410	-0.674685	0.314021	0.122466	-0.757009	0.024655	0.651676	-0.040587
12074	9.911480	-1.006321	0.981869	-0.563655	-0.119543	0.016412	-0.674413	0.317728	0.119522	-0.755761	0.029872	0.653237	-0.034850
12075	9.816369	-1.075237	1.074595	-0.548954	-0.114594	0.057215	-0.672999	0.320866	0.115853	-0.754067	0.035445	0.655145	-0.030188
12076	9.660538	-0.946611	1.000871	-0.549017	-0.138256	0.082117	-0.669606	0.327702	0.110503	-0.752446	0.041281	0.656858	-0.025642
12077	9.615634	-0.913157	0.894228	-0.558307	-0.176086	0.085780	-0.668488	0.333403	0.106296	-0.749831	0.047317	0.659591	-0.021314
12078	9.729980	-0.844302	0.811143	-0.543978	-0.214057	0.095063	-0.665091	0.339096	0.102638	-0.747113	0.053203	0.662344	-0.017089
12079	9.692287	-0.789049	0.718746	-0.557656	-0.217490	0.083428	-0.664120	0.345933	0.098869	-0.743848	0.059149	0.665605	-0.012747
12080	9.674499	-0.804710	0.515952	-0.545736	-0.206754	0.086159	-0.662295	0.352190	0.098069	-0.741124	0.064935	0.668168	-0.008351
12081	9.843361	-0.878433	0.492383	-0.549118	-0.173488	0.097442	-0.658616	0.359318	0.090449	-0.738351	0.070915	0.670664	-0.004250
12082	10.010846	-0.829820	0.704276	-0.531488	-0.102339	0.092818	-0.656351	0.363885	0.083949	-0.736953	0.076579	0.671593	0.000004
12083	9.888236	-0.861431	0.936784	-0.552058	-0.048253	0.097513	-0.654662	0.370310	0.075343	-0.735786	0.082577	0.672147	0.004359
12084	9.560565	-0.796797	0.893003	-0.548116	-0.016144	0.127383	-0.652978	0.378308	0.064341	-0.735439	0.088937	0.671675	0.008467
12085	9.599039	-0.583579	1.013818	-0.555568	-0.039566	0.131892	-0.650709	0.382893	0.052445	-0.734324	0.095409	0.671946	0.012413
12086	9.430460	-0.534329	0.989328	-0.553619	-0.016126	0.127321	-0.648737	0.391192	0.036049	-0.733881	0.101834	0.671396	0.016601
12087	10.069183	-0.605531	1.069015	-0.537470	-0.039479	0.118924	-0.646185	0.397357	0.019625	-0.732743	0.107817	0.671597	0.020537
12088	10.624148	-1.288682	1.382802	-0.535616	-0.055953	0.149136	-0.644911	0.402097	0.004758	-0.731731	0.114271	0.671515	0.024082
12089	9.388027	-1.112357	0.891923	-0.536551	0.051730	0.183642	-0.639801	0.409536	-0.011957	-0.731795	0.121044	0.670134	0.027294
12090	9.393243	-1.278038	1.072592	-0.544586	-0.062495	0.164759	-0.638108	0.415830	-0.024113	-0.730598	0.127835	0.670032	0.030701
12091	9.767942	-1.761384	1.075068	-0.546221	-0.034387	0.148658	-0.635264	0.419134	-0.035884	-0.729406	0.134318	0.669884	0.034361
12092	9.733214	-1.913144	1.122723	-0.538936	-0.044513	0.167354	-0.632139	0.423576	-0.047930	-0.728383	0.141034	0.669437	0.037698
12093	9.657410	-1.943390	1.234325	-0.545541	-0.076827	0.155951	-0.629438	0.427021	-0.059273	-0.726574	0.147643	0.669776	0.041125
12094	9.491946	-1.863209	1.134572	-0.524452	-0.060047	0.180845	-0.626312	0.431901	-0.074721	-0.725316	0.154321	0.669450	0.044029
12095	9.465383	-1.945459	1.096860	-0.540965	-0.092449	0.185260	-0.622898	0.435056	-0.085078	-0.723279	0.161271	0.669819	0.046921
12096	9.655762	-2.048246	1.085669	-0.530234	-0.106649	0.158075	-0.620615	0.436943	-0.098138	-0.721275	0.167750	0.670160	0.050082
12097	9.347538	-2.095367	0.970612	-0.548267	-0.077539	0.132852	-0.618047	0.438545	-0.111203	-0.719306	0.174085	0.670366	0.053879
12098	9.532237	-2.042270	1.143766	-0.545708	-0.099190	0.136590	-0.614913	0.440708	-0.122279	-0.717244	0.180472	0.670578	0.057577
12099	9.470293	-2.195746	1.276057	-0.539399	-0.091757	0.106502	-0.614618	0.441179	-0.135906	-0.715039	0.186334	0.670974	0.061585
12100	9.571781	-1.958891	1.374775	-0.563377	-0.156754	0.134975	-0.611182	0.439649	-0.148727	-0.712054	0.192999	0.671911	0.065321
12101	9.350083	-1.894744	1.359856	-0.549120	-0.185404	0.105204	-0.610594	0.437839	-0.160818	-0.708505	0.199072	0.673507	0.069137
12102	9.416135	-2.058785	1.477594	-0.547691	-0.233811	0.077197	-0.608997	0.433034	-0.171246	-0.704370	0.204811	0.675693	0.073170
12103	9.533454	-2.109195	1.265340	-0.545840	-0.239286	0.086126	-0.608267	0.431363	-0.182343	-0.700032	0.210628	0.677983	0.077004
12104	9.611498	-1.838810	1.291217	-0.556852	-0.233552	0.057703	-0.608523	0.425983	-0.189639	-0.695730	0.216198	0.680138	0.081425
12105	9.569824	-1.641176	1.158572	-0.562263	-0.187840	-0.011620	-0.609349	0.421176	-0.197776	-0.691815	0.220781	0.681956	0.087089
12106	9.493336	-1.730998	1.019515	-0.560290	-0.140539	-0.063217	-0.610463	0.416361	-0.203213	-0.688462	0.224565	0.683245	0.093630
12107	9.728707	-1.612751	1.225707	-0.529188	-0.079137	-0.091485	-0.613994	0.410556	-0.208358	-0.685995	0.227352	0.683836	0.100450
12108	9.656055	-1.616946	1.254850	-0.539846	-0.024795	-0.118500	-0.615678	0.405743	-0.214216	-0.684121	0.229847	0.683731	0.107984
12109	9.646607	-1.449770	1.308578	-0.527890	0.001216	-0.111425	-0.617080	0.401637	-0.218792	-0.682691	0.232126	0.683170	0.115452
12110	9.864791	-1.352521	1.232286	-0.547078	-0.010292	-0.120365	-0.620193	0.397097	-0.219809	-0.680886	0.234637	0.682767	0.123164
12111	9.844056	-1.231967	1.163304	-0.565292	-0.013756	-0.125850	-0.621597	0.392553	-0.221124	-0.679003	0.237205	0.682239	0.131295
12112	9.521242	-1.346792	1.029689	-0.563333	-0.014044	-0.099361	-0.623002	0.388438	-0.223144	-0.677028	0.240200	0.681647	0.138907
12113	9.513541	-1.186364	1.165655	-0.548631	0.000865	-0.062113	-0.623992	0.387019	-0.223435	-0.675551	0.243322	0.680515	0.146029
12114	9.470383	-1.263902	1.091663	-0.559522	-0.014614	-0.039160	-0.623419	0.385876	-0.222174	-0.673668	0.247064	0.679556	0.152755
12115	9.574157	-1.405162	1.025437	-0.557459	0.003116	-0.007391	-0.624978	0.384752	-0.225297	-0.672304	0.251004	0.677965	0.159273
12116	9.755548	-1.348420	1.005228	-0.537365	0.014612	0.008742	-0.623273	0.385597	-0.223740	-0.670997	0.254979	0.676362	0.165179
12117	9.710507	-1.055446	1.040684	-0.531884	0.042764	-0.017879	-0.624123	0.384463	-0.224313	-0.670229	0.258267	0.674250	0.171695
12118	9.640516	-0.955608	1.087995	-0.548271	0.053873	-0.042913	-0.623401	0.382907	-0.227601	-0.669144	0.261530	0.672267	0.178620
12119	9.573925	-0.863860	1.004897	-0.559311	0.041487	-0.062426	-0.622822	0.381207	-0.229895	-0.668016	0.264541	0.670177	0.186105
12120	9.573925	-0.859011	1.007259	-0.553191	0.003632	-0.063891	-0.623671	0.379784	-0.229052	-0.666070	0.267740	0.668869	0.193084
12121	9.637141	-0.762808	0.994018	-0.543354	-0.025339	-0.052071	-0.624802	0.377795	-0.229064	-0.664121	0.270883	0.667547	0.199867
12122	9.882442	-0.681211	1.147440	-0.545023	-0.010269	-0.021168	-0.626221	0.376518	-0.228782	-0.662122	0.274562	0.666143	0.206067
12123	10.026357	-0.700788	1.253796	-0.555906	0.000687	-0.030187	-0.624519	0.377929	-0.226793	-0.660500	0.278009	0.664178	0.212882
12124	9.900233	-0.738285	1.314798	-0.545950	-0.011188	-0.019415	-0.625514	0.377363	-0.226791	-0.658414	0.281700	0.662690	0.219039
12125	9.692895	-0.819592	1.245902	-0.559725	-0.038130	-0.024768	-0.626224	0.376650	-0.225941	-0.656240	0.285396	0.661056	0.225618
12126	9.591001	-0.857318	1.294791	-0.549783	-0.054539	-0.010425	-0.627081	0.376934	-0.224938	-0.653523	0.289415	0.659990	0.231431
12127	9.674166	-0.795698	1.182829	-0.556298	-0.090693	0.007444	-0.627650	0.376357	-0.222242	-0.650782	0.293698	0.658744	0.237234
12128	9.760795	-0.834825	1.197649	-0.541916	-0.108661	-0.004651	-0.626221	0.375215	-0.222123	-0.647349	0.297913	0.658310	0.242520
12129	9.805210	-0.738912	1.119189	-0.552816	-0.104944	-0.010084	-0.628209	0.373941	-0.222405	-0.644317	0.301955	0.657244	0.248412
12130	9.554550	-0.754503	1.064132	-0.549214	-0.108480	-0.020696	-0.628476	0.372048	-0.223014	-0.640688	0.306020	0.656788	0.253968
12131	9.501081	-0.669014	1.152663	-0.545345	-0.087234	0.018139	-0.628889	0.368924	-0.224464	-0.638039	0.310215	0.655235	0.259499
12132	9.487553	-0.621210	1.053068	-0.545539	-0.123318	0.023674	-0.631449	0.368223	-0.225587	-0.634392	0.314864	0.654635	0.264312
12133	9.737875	-0.661021	1.123258	-0.516481	-0.128950	0.036476	-0.631439	0.366093	-0.226746	-0.631439	0.319119	0.653534	0.268964
12134	9.761932	-0.612622	1.156518	-0.539921	-0.089962	0.021818	-0.631147	0.364964	-0.229600	-0.628185	0.323462	0.652481	0.273906
12135	9.805017	-0.559268	1.228362	-0.557754	-0.036794	0.030141	-0.631273	0.362131	-0.233321	-0.626107	0.327619	0.649912	0.279768
12136	9.756137	-0.524612	1.324689	-0.564752	-0.004607	0.058170	-0.629837	0.358931	-0.241150	-0.623935	0.332242	0.647334	0.285096
12137	9.688369	-0.514335	1.353664	-0.558831	0.058185	0.084379	-0.628261	0.358094	-0.247276	-0.623350	0.336535	0.643075	0.290918
12138	10.020124	-0.733557	1.418497	-0.551547	0.058162	0.086270	-0.625815	0.354278	-0.255996	-0.622162	0.340961	0.639519	0.296101
12139	10.014902	-1.024130	1.329917	-0.552990	0.085705	0.128512	-0.624517	0.352312	-0.264545	-0.622189	0.345546	0.634509	0.301459
12140	9.789375	-1.028646	1.153859	-0.543653	0.106122	0.154997	-0.620098	0.353182	-0.272664	-0.621998	0.350422	0.629845	0.305970
12141	9.668947	-1.057099	1.106021	-0.525766	0.066557	0.137720	-0.616943	0.353014	-0.282238	-0.621976	0.354875	0.625050	0.310680
12142	9.745782	-1.256059	1.062224	-0.517057	0.010841	0.117810	-0.614644	0.349900	-0.288680	-0.620478	0.359505	0.621922	0.314605
12143	9.803041	-1.391647	1.082993	-0.539073	-0.017733	0.100913	-0.612355	0.349497	-0.297364	-0.619036	0.364177	0.618250	0.319275
12144	9.537621	-1.390034	1.073664	-0.526244	-0.004358	0.106236	-0.610764	0.344958	-0.302679	-0.617148	0.368838	0.615269	0.323311
12145	9.436363	-1.418581	1.045119	-0.575341	-0.012212	0.102148	-0.610182	0.343845	-0.310506	-0.615469	0.373924	0.611182	0.328382
12146	9.441196	-1.510742	1.000226	-0.548173	-0.032214	0.107888	-0.608291	0.336325	-0.317701	-0.613021	0.379019	0.608317	0.332416
12147	9.508648	-1.554702	0.995793	-0.539276	-0.053713	0.090439	-0.608279	0.334633	-0.322263	-0.610978	0.383780	0.604967	0.336798
12148	9.589605	-1.593112	1.119359	-0.544846	-0.060730	0.072730	-0.606265	0.330945	-0.326862	-0.607908	0.388562	0.602671	0.340962
12149	9.460612	-1.586107	0.950293	-0.545019	-0.083995	0.054276	-0.606531	0.327400	-0.330306	-0.605168	0.393150	0.599836	0.345545
12150	9.536975	-1.583460	1.063740	-0.542835	-0.154955	0.029979	-0.607938	0.324145	-0.334163	-0.600620	0.398004	0.598961	0.349419
12151	9.776320	-1.662871	0.974893	-0.544006	-0.194460	0.018750	-0.609056	0.319026	-0.334066	-0.596272	0.402904	0.597650	0.353471
12152	9.812664	-1.675336	0.950817	-0.534763	-0.172940	0.025810	-0.611319	0.314756	-0.331964	-0.591474	0.407694	0.597007	0.357108
12153	9.677865	-1.599622	0.940486	-0.547538	-0.169996	0.004394	-0.612595	0.313478	-0.331683	-0.587243	0.412272	0.595399	0.361493
12154	9.740051	-1.531674	1.045975	-0.554808	-0.166367	0.006072	-0.614865	0.310629	-0.328997	-0.582146	0.416972	0.594620	0.365606
12155	9.658478	-1.550949	0.973801	-0.545562	-0.144827	0.009571	-0.616858	0.309772	-0.326435	-0.578226	0.421379	0.592586	0.370049
12156	9.432609	-1.463060	0.886126	-0.549988	-0.132292	0.018258	-0.618703	0.307778	-0.324453	-0.573594	0.425873	0.591269	0.374196
12157	9.534169	-1.502644	0.842933	-0.541882	-0.141264	0.011348	-0.619129	0.306630	-0.321196	-0.569719	0.430209	0.589110	0.378536
12158	9.611045	-1.561106	0.862800	-0.539849	-0.105237	0.010284	-0.619858	0.307538	-0.318864	-0.565367	0.434245	0.587560	0.382837
12159	9.716872	-1.639055	0.873195	-0.539512	-0.057581	0.021506	-0.620712	0.306677	-0.316027	-0.562541	0.438013	0.584286	0.387689
12160	9.716910	-1.491199	0.939209	-0.559364	-0.014879	-0.007281	-0.620142	0.306386	-0.314615	-0.558876	0.441326	0.581652	0.393153
12161	9.659292	-1.469265	0.910042	-0.544776	0.019719	-0.055101	-0.621289	0.308095	-0.314446	-0.556263	0.443628	0.578042	0.399541
12162	9.562636	-1.463716	0.927026	-0.559166	0.057859	-0.082062	-0.621850	0.306105	-0.314321	-0.552778	0.445447	0.575181	0.406424
12163	9.686901	-1.567746	1.036767	-0.553432	0.112011	-0.094706	-0.621412	0.303689	-0.315202	-0.550775	0.446609	0.570711	0.414097
12164	9.793642	-1.547433	1.285321	-0.565803	0.182482	-0.107666	-0.620396	0.302207	-0.316405	-0.548357	0.447123	0.566553	0.422379
12165	9.494528	-1.441437	1.313537	-0.545274	0.277939	-0.116907	-0.618961	0.300940	-0.321399	-0.548039	0.446498	0.560370	0.431599
12166	9.616680	-1.388112	1.460191	-0.567324	0.265811	-0.157759	-0.616381	0.297810	-0.323157	-0.545997	0.445679	0.555601	0.441095
12167	10.672091	-1.322577	1.407298	-0.546537	0.127408	-0.191825	-0.615231	0.295966	-0.325600	-0.543227	0.445492	0.551552	0.449703
12168	10.228296	-1.302576	1.066930	-0.534055	0.206276	-0.156850	-0.614650	0.293838	-0.327757	-0.540714	0.444753	0.547610	0.458199
12169	9.438450	-0.843273	1.053195	-0.544433	0.131163	-0.122995	-0.615062	0.290716	-0.329775	-0.538529	0.445236	0.542806	0.465954
12170	9.419909	-0.829230	0.961233	-0.557396	0.077890	-0.103356	-0.616050	0.288442	-0.329507	-0.534807	0.446456	0.539464	0.472904
12171	9.382178	-0.912136	0.807547	-0.551659	0.106500	-0.082244	-0.614343	0.288715	-0.327388	-0.532576	0.447654	0.534421	0.479961
12172	9.458408	-0.885138	0.949722	-0.542919	0.034029	-0.042760	-0.614629	0.288713	-0.326391	-0.529016	0.449741	0.531061	0.485643
12173	9.395900	-0.737054	0.989235	-0.552023	0.014811	-0.005589	-0.613934	0.291972	-0.323096	-0.526467	0.452619	0.526243	0.490955
12174	9.595510	-0.560276	0.856500	-0.545188	-0.060082	0.007405	-0.614235	0.294947	-0.319228	-0.522318	0.456140	0.523338	0.495215
12175	10.058117	-0.606184	0.938557	-0.554942	-0.150746	-0.018606	-0.614255	0.298340	-0.312802	-0.517804	0.460521	0.520309	0.499077
12176	10.056350	-0.871430	1.038183	-0.567575	-0.144441	-0.013524	-0.618821	0.298325	-0.305098	-0.512295	0.464841	0.518188	0.502950
12177	9.931076	-0.996895	0.947920	-0.563686	-0.126745	0.018222	-0.619689	0.300012	-0.298541	-0.508262	0.469426	0.514430	0.506626
12178	9.721428	-0.957054	0.923590	-0.534482	-0.116272	0.037925	-0.619422	0.302979	-0.292547	-0.503810	0.473607	0.511813	0.509823
12179	9.421296	-0.796415	0.798953	-0.558148	-0.108702	0.007489	-0.620569	0.303535	-0.287704	-0.499847	0.477817	0.507991	0.513604
12180	9.556885	-0.734581	0.773916	-0.558306	-0.124771	-0.006531	-0.620575	0.304089	-0.283154	-0.494568	0.481822	0.505577	0.517340
12181	9.668693	-0.638942	0.719534	-0.543917	-0.129953	-0.036371	-0.621436	0.304646	-0.279165	-0.490011	0.485634	0.502499	0.521098
12182	9.678760	-0.644187	0.663998	-0.535598	-0.097377	-0.055932	-0.624710	0.302931	-0.274471	-0.484654	0.488581	0.500471	0.525288
12183	9.812632	-0.736118	0.785674	-0.545304	-0.059658	-0.036805	-0.626419	0.302502	-0.272332	-0.480726	0.491636	0.496659	0.529647
12184	9.690484	-0.814169	0.936537	-0.555900	-0.014677	-0.026632	-0.626422	0.302491	-0.269208	-0.476244	0.494150	0.493274	0.534498
12185	9.507529	-0.815825	0.873969	-0.523221	-0.036734	0.002159	-0.626423	0.302777	-0.269489	-0.473126	0.497110	0.489043	0.538396
12186	9.548052	-0.772032	0.960423	-0.546459	0.003507	0.047651	-0.625571	0.303341	-0.268638	-0.469657	0.500018	0.484797	0.542564
12187	9.737859	-0.704647	1.104412	-0.551998	-0.010058	0.058326	-0.625566	0.302494	-0.270635	-0.467067	0.503479	0.479391	0.546390
12188	9.848905	-0.739305	1.085318	-0.555671	-0.004413	0.035267	-0.623713	0.301913	-0.268242	-0.463235	0.506391	0.475191	0.550613
12189	9.551066	-0.619799	0.956303	-0.528045	0.038412	0.064481	-0.623706	0.300640	-0.270527	-0.461360	0.509115	0.469485	0.554557
12190	9.663709	-0.636838	1.050590	-0.553482	0.034842	0.074837	-0.622562	0.300219	-0.273097	-0.458304	0.511899	0.464489	0.558718
12191	9.999249	-0.546868	1.087802	-0.549583	0.085346	0.071997	-0.618993	0.299370	-0.277110	-0.456660	0.514325	0.457989	0.563185
12192	10.425320	-0.589375	0.904045	-0.540849	0.168163	0.081412	-0.615138	0.298523	-0.281694	-0.454973	0.515499	0.451788	0.568461
12193	10.374987	-1.395193	1.091933	-0.554348	0.168119	0.088209	-0.614429	0.299956	-0.285376	-0.454148	0.517136	0.444251	0.573551
12194	9.606407	-1.211558	0.694592	-0.568785	0.175367	0.083458	-0.608442	0.300530	-0.290956	-0.452184	0.518431	0.437575	0.579040
12195	9.733320	-1.318219	0.772944	-0.542187	0.068930	0.084431	-0.607588	0.300960	-0.292520	-0.450503	0.521032	0.431071	0.582882
12196	9.734461	-1.413697	0.580681	-0.576780	0.084093	0.020237	-0.606145	0.297699	-0.296826	-0.446852	0.522845	0.425726	0.587975
12197	9.432302	-1.413846	0.639085	-0.547902	0.062454	0.002950	-0.603281	0.295143	-0.300426	-0.444049	0.524848	0.420042	0.592385
12198	9.391205	-1.406260	0.651138	-0.544320	0.055240	0.001259	-0.602699	0.293021	-0.304287	-0.440208	0.526493	0.415482	0.596989
12199	9.612908	-1.552840	0.625895	-0.557387	-0.007794	0.006829	-0.601971	0.289896	-0.306314	-0.436720	0.529428	0.410248	0.600566
12200	9.496466	-1.726186	0.618319	-0.542924	-0.025920	0.008833	-0.600818	0.287342	-0.308906	-0.432258	0.532041	0.406294	0.604161
12201	9.377651	-1.542688	0.466602	-0.549657	-0.087157	0.009137	-0.602792	0.283085	-0.310782	-0.428196	0.535866	0.401809	0.606667
12202	9.738506	-1.519765	0.630191	-0.532994	-0.169979	-0.002476	-0.603063	0.279956	-0.310813	-0.422490	0.539995	0.399294	0.608664
12203	9.848523	-1.477952	0.470082	-0.538274	-0.144705	-0.002657	-0.605043	0.276258	-0.309700	-0.417906	0.544297	0.395569	0.610427
12204	10.036654	-1.612853	0.732327	-0.535257	-0.108028	0.025470	-0.606174	0.273979	-0.308011	-0.412958	0.547855	0.392162	0.612804
12205	9.755456	-1.600399	0.894476	-0.555856	-0.065758	0.039945	-0.606885	0.273408	-0.306876	-0.409291	0.551641	0.387080	0.615095
12206	9.391497	-1.375459	0.938368	-0.526949	-0.079319	0.026164	-0.608453	0.273409	-0.306011	-0.404622	0.554736	0.383493	0.617642
12207	9.611156	-1.439896	0.904961	-0.568958	-0.119679	0.030382	-0.608458	0.274112	-0.303732	-0.400232	0.559177	0.378767	0.619412
12208	9.793635	-1.646349	0.928770	-0.545249	-0.105315	0.025273	-0.608875	0.271404	-0.301911	-0.395101	0.562678	0.375138	0.621740
12209	9.737906	-1.643399	0.957811	-0.548535	-0.054963	0.037298	-0.608734	0.271543	-0.300775	-0.391473	0.566163	0.370038	0.623924
12210	9.585654	-1.501667	1.050680	-0.544822	-0.025988	0.017684	-0.609730	0.270973	-0.299921	-0.386797	0.568562	0.365840	0.627126
12211	9.483886	-1.442520	1.129903	-0.537488	0.003046	-0.009849	-0.609726	0.269976	-0.299647	-0.383086	0.570846	0.360922	0.630170
12212	9.541698	-1.394304	1.167953	-0.548644	-0.007231	-0.062094	-0.609580	0.268831	-0.297673	-0.377453	0.572405	0.357402	0.634150
12213	9.612675	-1.478451	1.311376	-0.553804	0.045099	-0.067787	-0.610713	0.267414	-0.298389	-0.373073	0.573814	0.352575	0.638157
12214	9.635898	-1.436648	1.448624	-0.555258	0.106325	-0.062869	-0.607287	0.266274	-0.300416	-0.368106	0.573906	0.348085	0.643403
12215	9.595636	-1.556287	1.602258	-0.553581	0.099343	-0.090261	-0.608272	0.263431	-0.300154	-0.363762	0.574409	0.343041	0.648116
12216	9.523456	-1.585108	1.559177	-0.557083	0.110027	-0.075345	-0.609120	0.262013	-0.300873	-0.358581	0.574304	0.338596	0.653412
12217	9.380415	-1.464418	1.388861	-0.515121	0.122194	-0.048395	-0.609120	0.261869	-0.300448	-0.355322	0.574465	0.333341	0.657739
12218	9.666056	-1.335977	1.343546	-0.553082	0.162140	-0.057854	-0.605694	0.260872	-0.302474	-0.350708	0.573695	0.328328	0.663384
12219	10.035041	-1.315768	1.081836	-0.554595	0.199915	-0.043859	-0.605406	0.260017	-0.302201	-0.347505	0.573085	0.321905	0.668724
12220	10.627098	-1.514517	1.204091	-0.547959	0.083454	-0.014668	-0.603128	0.260002	-0.299379	-0.342962	0.573539	0.316960	0.673028
12221	9.948495	-1.407626	0.993563	-0.558528	0.133957	-0.022294	-0.601132	0.259713	-0.299398	-0.339517	0.573930	0.310665	0.677362
12222	9.255820	-1.104603	0.824364	-0.558550	0.131223	-0.025911	-0.600277	0.259857	-0.300539	-0.334949	0.573674	0.305337	0.682259
12223	9.556043	-1.087856	0.712612	-0.558870	0.088178	-0.043274	-0.599000	0.260992	-0.300537	-0.330872	0.574520	0.299580	0.686077
12224	9.479829	-0.908795	0.667217	-0.548412	0.014165	-0.033841	-0.599012	0.262971	-0.296824	-0.325555	0.575682	0.295223	0.689527
12225	9.364796	-0.802058	0.613015	-0.552551	-0.068731	-0.031618	-0.599585	0.262961	-0.293411	-0.320725	0.578678	0.290474	0.691298
12226	9.539576	-0.915488	0.430386	-0.561970	-0.140920	-0.011793	-0.600864	0.261529	-0.289724	-0.314604	0.582134	0.286647	0.692804
12227	9.945268	-0.952156	0.386754	-0.542179	-0.169766	-0.014843	-0.601587	0.262645	-0.282607	-0.309500	0.586521	0.282530	0.693094
12228	10.099023	-0.913758	0.497283	-0.549214	-0.133789	-0.002730	-0.603436	0.261072	-0.278633	-0.303649	0.589780	0.278706	0.694463
12229	10.002101	-0.864355	0.569359	-0.556314	-0.090295	-0.027867	-0.604717	0.260069	-0.275651	-0.298601	0.593034	0.274090	0.695718
12230	9.693276	-0.910988	0.531627	-0.545116	-0.048987	-0.022749	-0.606280	0.258498	-0.272673	-0.292950	0.594915	0.270022	0.698101
12231	9.570461	-0.866800	0.516799	-0.559897	-0.090391	-0.020917	-0.605698	0.255648	-0.271572	-0.287913	0.598186	0.265292	0.699214
12232	9.704179	-0.756903	0.445312	-0.545519	-0.112029	-0.024110	-0.605988	0.256064	-0.268157	-0.281861	0.600879	0.261578	0.700768
12233	9.755915	-0.758076	0.309927	-0.568979	-0.086629	-0.029831	-0.607424	0.257903	-0.264150	-0.276562	0.604050	0.256839	0.701905
12234	9.910356	-0.909339	0.241328	-0.548949	-0.086758	-0.024273	-0.608563	0.257043	-0.261310	-0.270562	0.606342	0.252913	0.703691
12235	9.811652	-0.916194	0.205287	-0.541019	0.003020	0.005327	-0.608857	0.258597	-0.257883	-0.266509	0.608234	0.247679	0.705464
12236	9.722569	-1.090843	0.403099	-0.526195	0.038771	0.026462	-0.608011	0.260442	-0.257302	-0.262096	0.608831	0.242761	0.708306
12237	9.941071	-1.251314	0.472262	-0.553067	0.092864	0.038221	-0.607305	0.262151	-0.258284	-0.258763	0.609641	0.236478	0.710955
12238	10.134786	-1.355344	0.651991	-0.539967	0.143012	0.066392	-0.604308	0.261731	-0.262288	-0.255211	0.608957	0.230310	0.714840
12239	9.951172	-1.303128	0.699986	-0.556095	0.176333	0.073928	-0.601731	0.260036	-0.268007	-0.252692	0.608711	0.223092	0.718225
12240	9.498751	-1.029822	0.658876	-0.540987	0.146848	0.034421	-0.598887	0.262468	-0.273967	-0.248644	0.607763	0.217248	0.722221
12241	9.463236	-1.057300	0.867057	-0.565934	0.104060	-0.004553	-0.600023	0.262918	-0.280202	-0.244500	0.608204	0.211191	0.725056
12242	9.452056	-1.269344	0.961268	-0.551759	0.048214	-0.014693	-0.599445	0.261505	-0.283346	-0.239150	0.608454	0.206252	0.728046
12243	9.625758	-1.403719	0.906954	-0.546334	0.036427	-0.007459	-0.598317	0.264493	-0.284317	-0.234874	0.609719	0.200825	0.729895
12244	9.663896	-1.376904	0.981518	-0.546507	0.011203	-0.007299	-0.598311	0.262925	-0.283340	-0.229511	0.610451	0.196029	0.732288
12245	9.659410	-1.435336	0.909679	-0.530048	0.028291	-0.012524	-0.598597	0.263210	-0.283476	-0.225289	0.611695	0.190925	0.733908
12246	9.626002	-1.413615	0.870815	-0.551528	0.076998	-0.007769	-0.596878	0.261508	-0.286064	-0.220079	0.611419	0.185748	0.737041
12247	9.471252	-1.279072	0.971018	-0.562259	0.111295	-0.010778	-0.596303	0.261236	-0.290331	-0.215759	0.611544	0.179762	0.739694
12248	9.519479	-1.148424	1.039576	-0.538603	0.125647	-0.014989	-0.595301	0.260816	-0.293042	-0.210743	0.610397	0.174632	0.743308
12249	9.738675	-1.142177	1.099628	-0.531424	0.118493	-0.021896	-0.594436	0.259120	-0.296901	-0.206612	0.610189	0.169194	0.745891
12250	9.986681	-1.249934	1.124664	-0.551513	0.096924	-0.014886	-0.593441	0.260263	-0.299311	-0.201309	0.609454	0.163972	0.749102
12251	9.677146	-1.334780	1.159858	-0.553123	0.125699	-0.012503	-0.591867	0.258982	-0.300189	-0.197030	0.609205	0.158051	0.751710
12252	9.401187	-1.451182	1.207441	-0.545562	0.157859	0.009430	-0.591022	0.261548	-0.302440	-0.192326	0.607535	0.152362	0.755445
12253	9.475776	-1.487831	1.219833	-0.562011	0.141726	0.009347	-0.588754	0.264825	-0.305406	-0.188273	0.607091	0.145943	0.758086
12254	9.756914	-1.423136	1.412062	-0.538559	0.140114	-0.020390	-0.584762	0.264390	-0.305726	-0.183112	0.605501	0.140775	0.761591
12255	9.732548	-1.325821	1.488339	-0.545883	0.142062	-0.032869	-0.585904	0.265542	-0.309113	-0.178566	0.604808	0.135085	0.764247
12256	9.602332	-1.264486	1.502329	-0.552222	0.136512	-0.015235	-0.584481	0.266833	-0.313512	-0.173277	0.603261	0.129644	0.767622
12257	9.582025	-1.343557	1.592652	-0.549648	0.114915	-0.020399	-0.582766	0.265982	-0.315381	-0.168753	0.602970	0.123818	0.769817
12258	9.616245	-1.334423	1.541756	-0.535218	0.091329	-0.009459	-0.580343	0.266268	-0.317669	-0.163613	0.602003	0.118712	0.772484
12259	9.625749	-1.314966	1.570525	-0.537288	0.057199	-0.019886	-0.579627	0.265559	-0.318818	-0.159063	0.602510	0.113244	0.773859
12260	9.570271	-1.261307	1.591750	-0.555448	0.060900	-0.021896	-0.580185	0.263580	-0.322243	-0.153388	0.601983	0.108067	0.776150
12261	9.614015	-1.256976	1.555394	-0.548271	0.044639	-0.019932	-0.582468	0.264152	-0.321367	-0.148633	0.602666	0.102459	0.777306
12262	9.625087	-1.222301	1.699988	-0.544773	0.028417	-0.021561	-0.579897	0.262870	-0.322679	-0.142998	0.602547	0.097536	0.779086
12263	9.579740	-1.137574	1.674937	-0.548531	0.012264	-0.026811	-0.580602	0.261451	-0.323398	-0.138023	0.603662	0.092096	0.779782
12264	9.567533	-1.193147	1.665907	-0.561236	0.010487	-0.023419	-0.579175	0.260879	-0.323416	-0.132102	0.603800	0.086986	0.781286
12265	9.558232	-1.135188	1.648356	-0.553891	0.019384	-0.014535	-0.579736	0.259180	-0.325559	-0.127222	0.604780	0.081294	0.781951
12266	9.627420	-1.134974	1.752175	-0.561257	0.012312	-0.025184	-0.581439	0.257907	-0.326553	-0.121254	0.604820	0.076196	0.783381
12267	9.644503	-1.135233	1.727989	-0.534063	0.012346	-0.042554	-0.580580	0.256909	-0.326429	-0.116118	0.605755	0.071170	0.783908
12268	9.591461	-1.149490	1.713719	-0.537619	0.013997	-0.024925	-0.581997	0.255349	-0.326860	-0.110422	0.605646	0.066434	0.785230
12269	9.538309	-1.216996	1.687961	-0.546717	0.004959	-0.017917	-0.580563	0.253358	-0.327886	-0.105468	0.606701	0.060925	0.785543
12270	9.567793	-1.135172	1.660426	-0.543035	0.004788	-0.000163	-0.581417	0.253075	-0.327741	-0.100065	0.606718	0.055823	0.786616
12271	9.663925	-1.154842	1.704016	-0.560032	0.038955	0.017136	-0.580842	0.252512	-0.330023	-0.095496	0.607244	0.049610	0.787194
12272	9.591236	-1.149307	1.742717	-0.546468	0.033539	0.010235	-0.581982	0.252515	-0.330298	-0.090227	0.606764	0.044270	0.788503
12273	9.576102	-1.231115	1.787149	-0.544749	0.013654	0.015670	-0.579988	0.252797	-0.330737	-0.085753	0.607594	0.038358	0.788673
12274	9.528450	-1.231314	1.707467	-0.541304	-0.015125	0.007919	-0.579556	0.251944	-0.331459	-0.080454	0.607809	0.033215	0.789299
12275	9.509076	-1.243261	1.710043	-0.541326	-0.011395	-0.006264	-0.581841	0.253089	-0.331855	-0.075616	0.608950	0.027665	0.789111
12276	9.586117	-1.284805	1.715237	-0.548627	-0.014917	-0.010741	-0.581265	0.251663	-0.331307	-0.069918	0.609099	0.022636	0.789682
12277	9.588400	-1.308958	1.720336	-0.539469	-0.002331	-0.012483	-0.581696	0.252230	-0.330161	-0.064971	0.610028	0.017175	0.789525
12278	9.591356	-1.285171	1.662069	-0.563073	-0.004065	-0.007434	-0.582833	0.251664	-0.330301	-0.059139	0.609959	0.011867	0.790134
12279	9.561999	-1.294366	1.708126	-0.538595	-0.003158	-0.021317	-0.580978	0.250947	-0.330039	-0.054025	0.610834	0.006528	0.789886
12280	9.596725	-1.246851	1.610886	-0.548572	-0.006785	-0.012547	-0.581549	0.251090	-0.329749	-0.048276	0.610723	0.001521	0.790370
12281	9.586545	-1.231817	1.685646	-0.544782	0.021124	-0.012678	-0.581253	0.248815	-0.330343	-0.043187	0.611157	-0.004040	0.790320
12282	9.533295	-1.211964	1.714494	-0.557648	-0.002247	-0.012695	-0.582535	0.248964	-0.331468	-0.037315	0.610916	-0.009189	0.790762
12283	9.572169	-1.125139	1.723140	-0.555908	-0.014910	-0.007270	-0.582821	0.248962	-0.330613	-0.032143	0.611856	-0.014953	0.790174
12284	9.567399	-1.139701	1.708809	-0.534035	0.004035	-0.021287	-0.581963	0.248247	-0.330202	-0.026409	0.611438	-0.019617	0.790608
12285	9.668731	-1.111216	1.727688	-0.559559	-0.003859	-0.030360	-0.582820	0.248531	-0.329340	-0.020789	0.612139	-0.025149	0.790076
12286	9.625415	-1.057710	1.736816	-0.555809	0.021428	-0.039320	-0.582814	0.247109	-0.329639	-0.014486	0.611397	-0.029933	0.790625
12287	9.572616	-1.057619	1.698220	-0.539424	0.021272	-0.031175	-0.583959	0.248248	-0.329050	-0.009052	0.611620	-0.035126	0.790320
12288	9.608746	-1.077182	1.698390	-0.553935	0.021289	-0.025147	-0.583955	0.247252	-0.329060	-0.002987	0.610801	-0.040043	0.790765
12289	9.553103	-1.110668	1.698838	-0.566693	0.012316	-0.023488	-0.585094	0.246680	-0.327353	0.002684	0.611089	-0.045742	0.790235
12290	9.606359	-1.069916	1.698312	-0.548508	0.017659	-0.025061	-0.583095	0.245823	-0.327662	0.008685	0.610258	-0.050561	0.790540
12291	9.627942	-1.077213	1.712864	-0.555658	0.030196	-0.012834	-0.584533	0.248958	-0.328186	0.014102	0.610177	-0.056192	0.790144
12292	9.567360	-1.100879	1.732542	-0.550271	0.019350	-0.012721	-0.584249	0.249241	-0.327901	0.019936	0.609238	-0.061177	0.790373
12293	9.605912	-1.108342	1.737407	-0.539404	0.008393	-0.001904	-0.583686	0.250518	-0.327466	0.024986	0.609419	-0.066674	0.789645
12294	9.615521	-1.149582	1.723355	-0.538463	0.008325	0.005182	-0.583832	0.251370	-0.326746	0.030384	0.608573	-0.071681	0.789670
12295	9.606091	-1.120610	1.708544	-0.561062	0.024619	0.008358	-0.583828	0.250519	-0.327607	0.035586	0.608397	-0.077617	0.789026
12296	9.557596	-1.158914	1.718703	-0.531945	0.031680	0.008640	-0.583266	0.252512	-0.328442	0.040888	0.607118	-0.082534	0.789255
12297	9.576607	-1.197584	1.738442	-0.544698	0.024517	0.010302	-0.584977	0.252657	-0.328143	0.045886	0.606879	-0.088221	0.788549
12298	9.586637	-1.217346	1.680651	-0.537351	0.031628	0.017424	-0.581566	0.254641	-0.328149	0.051118	0.605519	-0.093313	0.788687
12299	9.600522	-1.265439	1.734334	-0.548216	0.044404	0.004828	-0.580998	0.255499	-0.329848	0.056305	0.604900	-0.098955	0.788121
12300	9.576457	-1.202311	1.755411	-0.555400	0.055169	0.013526	-0.581284	0.255640	-0.329277	0.061863	0.603088	-0.104242	0.788410
12301	9.547234	-1.235858	1.772741	-0.535421	0.060587	0.001330	-0.580705	0.254372	-0.333271	0.067008	0.602162	-0.109601	0.787971
12302	9.549193	-1.187017	1.854357	-0.551920	0.042693	-0.004058	-0.580703	0.254089	-0.333842	0.072773	0.600520	-0.114620	0.787999
12303	9.578493	-1.158381	1.824999	-0.548310	0.039078	-0.003982	-0.580136	0.254514	-0.333700	0.078131	0.599850	-0.120120	0.787177
12304	9.570521	-1.172287	1.912162	-0.531129	0.039168	-0.023251	-0.579280	0.254516	-0.334985	0.083938	0.598275	-0.124566	0.787086
12305	9.546740	-1.138482	1.882818	-0.544722	0.035483	-0.007463	-0.578130	0.252814	-0.337142	0.089319	0.597595	-0.129942	0.786141
12306	9.584777	-1.152800	1.950591	-0.549282	0.041025	-0.019933	-0.578983	0.252533	-0.337848	0.095293	0.595888	-0.134689	0.785936
12307	9.548471	-1.184006	1.948571	-0.553827	0.036488	-0.014662	-0.577269	0.251681	-0.339291	0.100916	0.595111	-0.140087	0.784879
12308	9.527171	-1.186636	1.893047	-0.549305	0.024641	-0.002153	-0.577556	0.252394	-0.339849	0.106560	0.593544	-0.145055	0.784417
12309	9.550652	-1.200802	1.970505	-0.546515	0.024417	0.020881	-0.577839	0.252115	-0.341270	0.111521	0.592789	-0.150752	0.783223
12310	9.507140	-1.183503	1.987286	-0.553814	0.020859	0.019040	-0.576560	0.252968	-0.341839	0.116869	0.591143	-0.156028	0.782653
12311	9.487727	-1.176024	2.004145	-0.535611	0.025243	0.022761	-0.578402	0.250984	-0.342839	0.121691	0.590314	-0.161538	0.781426
12312	9.511415	-1.204904	2.047934	-0.555761	-0.000782	0.021800	-0.575985	0.252405	-0.344121	0.126941	0.588928	-0.166906	0.780508
12313	9.511452	-1.195237	2.047826	-0.548553	-0.004324	0.011291	-0.575136	0.253395	-0.342839	0.132014	0.588483	-0.172516	0.778780
12314	9.518842	-1.176008	2.037935	-0.549550	-0.015073	0.005158	-0.576421	0.254112	-0.343816	0.137392	0.587326	-0.177603	0.777578
12315	9.535580	-1.212353	2.040735	-0.554138	-0.018574	-0.003722	-0.577271	0.252976	-0.343821	0.142726	0.587057	-0.183116	0.775540
12316	9.502025	-1.224453	2.004666	-0.537877	-0.031213	-0.009653	-0.578132	0.253822	-0.340965	0.148128	0.586172	-0.187866	0.774059
12317	9.511715	-1.195450	2.013996	-0.559665	-0.025660	-0.014360	-0.576704	0.253105	-0.340132	0.153674	0.585949	-0.193312	0.771802
12318	9.536160	-1.203128	1.970550	-0.543405	-0.032797	-0.030044	-0.578701	0.253535	-0.339686	0.159438	0.585085	-0.197886	0.770127
12319	9.516863	-1.239381	1.951648	-0.546979	-0.023757	-0.031918	-0.578693	0.251685	-0.339705	0.165119	0.584854	-0.202875	0.767805
12320	9.506889	-1.224514	1.999827	-0.565105	-0.017398	-0.028633	-0.578692	0.251111	-0.338007	0.171161	0.583608	-0.207719	0.766132
12321	9.522291	-1.239899	1.874316	-0.531626	-0.036376	-0.038733	-0.581819	0.249123	-0.336868	0.176716	0.583564	-0.212389	0.763620
12322	9.507235	-1.193277	1.970479	-0.556186	-0.047219	-0.023032	-0.582394	0.250118	-0.336285	0.182429	0.582712	-0.217232	0.761562
12323	9.571007	-1.133892	1.868234	-0.552639	-0.056136	-0.033526	-0.582537	0.249827	-0.334298	0.188064	0.582787	-0.222301	0.758666
12324	9.541973	-1.211232	1.840137	-0.554306	-0.040004	-0.023928	-0.584245	0.248969	-0.331738	0.193784	0.581765	-0.227044	0.756603
12325	9.571309	-1.172927	1.810671	-0.541738	-0.065310	-0.020959	-0.583389	0.248394	-0.330615	0.199055	0.581877	-0.232080	0.753615
12326	9.629627	-1.129972	1.781115	-0.517992	-0.047458	-0.013695	-0.583810	0.246970	-0.329775	0.204148	0.581001	-0.236390	0.751585
12327	9.654144	-1.079522	1.756353	-0.548923	-0.043524	-0.033531	-0.586809	0.248109	-0.328035	0.209791	0.580735	-0.241246	0.748689
12328	9.514445	-1.052207	1.732069	-0.542505	-0.032725	-0.037085	-0.585665	0.246678	-0.326213	0.215571	0.579586	-0.245558	0.746532
12329	9.568453	-1.031460	1.625436	-0.556167	-0.041674	-0.035401	-0.586796	0.244832	-0.326508	0.221328	0.579185	-0.250433	0.743534
12330	9.606873	-1.014572	1.659028	-0.552466	-0.028157	-0.037202	-0.588363	0.244259	-0.324087	0.227227	0.577857	-0.254836	0.741288
12331	9.577582	-1.031094	1.693084	-0.552235	0.005093	-0.028567	-0.589651	0.245251	-0.322078	0.233065	0.576660	-0.259459	0.738800
12332	9.601934	-1.043544	1.659358	-0.554097	-0.011241	-0.014329	-0.586936	0.243394	-0.321693	0.238706	0.574887	-0.264037	0.736756
12333	9.597088	-1.038650	1.664143	-0.554103	-0.014894	-0.008999	-0.588359	0.242683	-0.320696	0.244163	0.573789	-0.268948	0.734042
12334	9.631180	-1.048805	1.620712	-0.538478	0.008375	0.000779	-0.588791	0.243822	-0.320680	0.249484	0.571657	-0.273338	0.732292
12335	9.587427	-1.089496	1.640558	-0.552132	0.004860	-0.002913	-0.587085	0.244528	-0.320544	0.254924	0.570164	-0.278139	0.729771
12336	9.630668	-1.113847	1.655271	-0.544799	0.015641	-0.002888	-0.587929	0.242114	-0.321131	0.260388	0.567851	-0.282505	0.727966
12337	9.631182	-1.092446	1.599450	-0.526590	0.019121	0.001732	-0.585653	0.242959	-0.320146	0.265536	0.566175	-0.286862	0.725704
12338	9.616251	-1.106535	1.650376	-0.557471	0.015580	0.010232	-0.586508	0.242675	-0.319574	0.270926	0.563657	-0.291525	0.723811
12339	9.549510	-1.034060	1.577158	-0.557651	-0.013238	0.008637	-0.587939	0.244387	-0.320255	0.276123	0.562164	-0.296531	0.720969
12340	9.602058	-1.075162	1.628295	-0.559188	0.028138	0.017214	-0.587648	0.243108	-0.320839	0.281480	0.559348	-0.301184	0.719157
12341	9.630450	-1.091851	1.693691	-0.552258	-0.020469	0.008748	-0.584805	0.244522	-0.320278	0.286550	0.557904	-0.306101	0.716195
12342	9.659928	-1.075481	1.635471	-0.545009	-0.022267	0.005316	-0.586805	0.245522	-0.320110	0.291587	0.555901	-0.310661	0.713752
12343	9.607029	-1.121372	1.587722	-0.548507	-0.000592	0.000704	-0.585947	0.244663	-0.318990	0.296835	0.554163	-0.315262	0.710916
12344	9.592482	-1.118803	1.597379	-0.543025	-0.002543	0.014047	-0.585095	0.245372	-0.318847	0.301820	0.551773	-0.319736	0.708676
12345	9.611556	-1.121159	1.626379	-0.539270	0.017246	0.015741	-0.587373	0.245383	-0.320533	0.306846	0.549663	-0.324210	0.706119
12346	9.611350	-1.135538	1.645873	-0.528371	0.018110	0.014091	-0.585672	0.247081	-0.319108	0.311771	0.547010	-0.328313	0.704123
12347	9.577476	-1.137681	1.655608	-0.551924	0.028121	0.014631	-0.585526	0.246660	-0.320960	0.317003	0.544597	-0.332829	0.701532
12348	9.550581	-1.168750	1.684990	-0.526513	0.020730	0.021155	-0.584102	0.246800	-0.321396	0.321795	0.541814	-0.336928	0.699546
12349	9.605347	-1.221829	1.755590	-0.537369	0.024315	0.028969	-0.584962	0.247940	-0.321377	0.326619	0.539370	-0.341364	0.697044
12350	9.607917	-1.185606	1.752766	-0.551965	0.020879	0.018209	-0.583526	0.245954	-0.323965	0.331696	0.536381	-0.345745	0.694790
12351	9.600834	-1.154172	1.747591	-0.560244	0.004701	0.018214	-0.584101	0.246805	-0.322816	0.336756	0.534050	-0.350452	0.691787
12352	9.552657	-1.168490	1.728483	-0.559399	-0.000610	0.006746	-0.583670	0.246237	-0.323393	0.341886	0.531327	-0.354910	0.689090
12353	9.591546	-1.166530	1.694577	-0.577561	0.004977	-0.003222	-0.583533	0.247373	-0.322956	0.347398	0.528939	-0.359560	0.685752
12354	9.605831	-1.178584	1.714025	-0.548507	0.001203	0.000680	-0.585099	0.247095	-0.323799	0.352469	0.526244	-0.363744	0.683026
12355	9.588768	-1.178340	1.735794	-0.546632	0.017514	-0.010903	-0.584960	0.247947	-0.323223	0.357819	0.523873	-0.367735	0.679922
12356	9.576850	-1.183235	1.714116	-0.537488	0.024645	-0.007304	-0.582678	0.247374	-0.323815	0.363017	0.520934	-0.371472	0.677388
12357	9.595692	-1.216919	1.757965	-0.564935	-0.002174	-0.016309	-0.584102	0.247379	-0.324372	0.368450	0.518654	-0.375736	0.673843
12358	9.578710	-1.170678	1.791304	-0.550258	0.018397	-0.007416	-0.581538	0.247803	-0.325097	0.373698	0.515647	-0.379640	0.671067
12359	9.581995	-1.168978	1.680117	-0.546598	0.017443	-0.002938	-0.581818	0.246955	-0.326808	0.378874	0.513057	-0.383587	0.667899
12360	9.571442	-1.187581	1.786669	-0.544823	0.006512	0.008640	-0.581678	0.247524	-0.326803	0.383719	0.510066	-0.387625	0.665086
12361	9.644111	-1.164006	1.764559	-0.544890	0.004865	-0.007255	-0.582245	0.246959	-0.327657	0.388802	0.507612	-0.391537	0.661711
12362	9.552115	-1.211689	1.777297	-0.559331	0.017519	-0.005758	-0.582377	0.244686	-0.328390	0.394030	0.504416	-0.395485	0.658708
12363	9.557308	-1.214441	1.728989	-0.556651	0.002996	0.004981	-0.581816	0.246676	-0.328231	0.399016	0.501716	-0.399630	0.655258
12364	9.595372	-1.202113	1.806132	-0.537562	0.008321	0.004293	-0.581088	0.243550	-0.329974	0.403776	0.498675	-0.403416	0.652337
12365	9.600106	-1.211765	1.813483	-0.557534	0.017547	-0.009267	-0.581233	0.244120	-0.330251	0.409033	0.495812	-0.407247	0.648855
12366	9.520289	-1.230521	1.825882	-0.541145	0.017361	0.001522	-0.582515	0.244557	-0.332224	0.413895	0.492589	-0.410929	0.645898
12367	9.546990	-1.250207	1.797067	-0.552139	0.006702	-0.009153	-0.581091	0.244264	-0.330677	0.418964	0.489828	-0.414718	0.642298
12368	9.565719	-1.269252	1.862502	-0.555728	0.021230	-0.019901	-0.580953	0.245114	-0.329959	0.424230	0.486554	-0.418292	0.639004
12369	9.536943	-1.278920	1.833650	-0.546563	0.028312	-0.010997	-0.581809	0.246122	-0.332781	0.429403	0.483496	-0.421744	0.635592
