# Supplementary material for: Identification of Haptic Based Guiding Using Hard Reins
Source: PLoS One. 2015 Jul 22;10(7):e0132020. doi: 10.1371/journal.pone.0132020 (PMC4511788; doi:10.1371/journal.pone.0132020)
Supplement: S8 File — (ZIP) [file pone.0132020.s008.zip › Exp2_MotionData1/Subject2/path1/T2/fh2.txt]

// Start Time: 0
// Sample rate: 25.0Hz
// Scenario: 4.9
// Firmware Version: 2.6.1
Counter	Acc_X	Acc_Y	Acc_Z	Gyr_X	Gyr_Y	Gyr_Z	Mag_X	Mag_Y	Mag_Z	Quat_w	Quat_x	Quat_y	Quat_z
11660	2.470319	-9.205046	-2.070502	0.002491	-0.014602	-0.007677	0.038344	0.663250	-0.007086	0.611265	-0.685956	-0.369450	0.139016
11661	2.412318	-9.213964	-1.988387	0.034645	-0.000627	0.006721	0.036489	0.663260	-0.006926	0.611686	-0.685550	-0.369347	0.139446
11662	2.513716	-9.214993	-2.066184	0.032857	-0.006766	0.006657	0.037281	0.664088	-0.007717	0.612038	-0.685146	-0.369355	0.139864
11663	2.493949	-9.277392	-2.071538	0.020433	0.013403	-0.010110	0.038219	0.663113	-0.009051	0.612413	-0.684828	-0.369350	0.139790
11664	2.411431	-9.334549	-2.095517	0.027553	0.010792	-0.002123	0.036632	0.662845	-0.009292	0.612846	-0.684473	-0.369278	0.139821
11665	2.489352	-9.243784	-2.104760	0.031169	0.006416	-0.010929	0.036631	0.663400	-0.010073	0.613316	-0.684000	-0.369339	0.139914
11666	2.498331	-9.337767	-2.139566	0.016852	-0.002327	-0.012849	0.035447	0.662020	-0.010069	0.613536	-0.683660	-0.369603	0.139915
11667	2.532581	-9.277739	-2.086296	0.002522	-0.000609	-0.010303	0.036914	0.661182	-0.011410	0.613556	-0.683526	-0.369823	0.139899
11668	2.499013	-9.241645	-2.167308	0.034685	-0.011097	-0.000394	0.035851	0.661326	-0.010868	0.613920	-0.683035	-0.369975	0.140303
11669	2.501503	-9.234155	-2.071106	-0.001100	-0.023361	-0.007750	0.036902	0.662706	-0.010608	0.613710	-0.682904	-0.370450	0.140602
11670	2.489258	-9.258112	-2.071275	0.013197	-0.006749	0.001225	0.036903	0.662151	-0.010089	0.613808	-0.682701	-0.370585	0.140807
11671	2.440974	-9.257617	-2.032398	0.002417	-0.018133	0.006406	0.036379	0.662155	-0.011785	0.613643	-0.682647	-0.370792	0.141236
11672	2.513011	-9.315792	-1.995234	-0.008295	-0.004158	0.003701	0.034262	0.662167	-0.012408	0.613458	-0.682731	-0.370927	0.141281
11673	2.475038	-9.223995	-1.962606	0.016772	0.006353	0.003070	0.034653	0.663135	-0.012274	0.613683	-0.682544	-0.370838	0.141443
11674	2.459854	-9.320172	-1.990019	0.032829	-0.003275	0.011068	0.034382	0.664106	-0.011998	0.614046	-0.682182	-0.370741	0.141868
11675	2.547282	-9.251101	-1.989979	0.003396	0.007230	-0.005863	0.036113	0.663544	-0.013734	0.614121	-0.682095	-0.370799	0.141809
11676	2.530169	-9.282075	-1.937312	0.011473	0.013364	-0.011071	0.036119	0.662712	-0.013873	0.614379	-0.681878	-0.370861	0.141578
11677	2.571210	-9.282498	-1.971319	0.029328	0.008095	-0.003041	0.035596	0.661329	-0.013617	0.614809	-0.681492	-0.370797	0.141733
11678	2.532518	-9.291677	-1.925425	0.034661	0.001088	0.001387	0.034802	0.661749	-0.014649	0.615256	-0.681047	-0.370774	0.141994
11679	2.559162	-9.279896	-1.937537	0.025736	0.001091	-0.003090	0.034396	0.664109	-0.016061	0.615588	-0.680683	-0.370806	0.142216
11680	2.527913	-9.260365	-1.922622	0.023027	0.004581	0.003085	0.035067	0.662580	-0.016087	0.615897	-0.680403	-0.370750	0.142364
11681	2.571127	-9.296680	-1.889764	0.059721	0.004580	-0.000194	0.034407	0.662307	-0.016341	0.616712	-0.679649	-0.370602	0.142825
11682	2.575926	-9.299285	-1.942711	0.026619	0.013323	0.003120	0.033758	0.661064	-0.017917	0.617134	-0.679349	-0.370427	0.142882
11683	2.537418	-9.282072	-1.918147	0.002479	0.022076	0.001228	0.034680	0.662723	-0.019225	0.617296	-0.679360	-0.370207	0.142697
11684	2.494027	-9.272060	-1.900833	0.047179	0.015084	0.006831	0.034680	0.662168	-0.018444	0.617999	-0.678840	-0.369900	0.142925
11685	2.527763	-9.279754	-1.970912	0.009656	0.013355	-0.004033	0.033228	0.662316	-0.019993	0.618208	-0.678699	-0.369839	0.142847
11686	2.547109	-9.277360	-1.925387	-0.002860	0.013344	-0.007656	0.033497	0.661205	-0.019484	0.618260	-0.678684	-0.369895	0.142552
11687	2.530168	-9.282089	-1.942119	0.025696	0.003702	0.006621	0.034432	0.661201	-0.021465	0.618583	-0.678397	-0.369764	0.142853
11688	2.561502	-9.291809	-1.894432	0.002452	0.013308	0.003830	0.033105	0.660237	-0.019226	0.618674	-0.678402	-0.369648	0.142739
11689	2.493959	-9.281659	-1.893733	0.013190	-0.000659	-0.000526	0.034693	0.660783	-0.019638	0.618815	-0.678205	-0.369703	0.142919
11690	2.570974	-9.318313	-1.885205	0.004256	0.004569	-0.002365	0.033369	0.661206	-0.020662	0.618884	-0.678116	-0.369775	0.142860
11691	2.619156	-9.335409	-1.847362	0.006091	0.006323	-0.012938	0.033906	0.660789	-0.021985	0.619017	-0.677933	-0.369933	0.142736
11692	2.578418	-9.289580	-1.908973	0.019478	0.008077	-0.003118	0.034164	0.661341	-0.020935	0.619321	-0.677661	-0.369926	0.142732
11693	2.547316	-9.248489	-1.922653	0.002488	0.009836	-0.004099	0.034299	0.661202	-0.021331	0.619404	-0.677600	-0.369933	0.142641
11694	2.522305	-9.368607	-1.938239	0.027496	-0.004157	0.001303	0.034818	0.663001	-0.021190	0.619713	-0.677226	-0.369995	0.142916
11695	2.536967	-9.344652	-1.933283	-0.011897	-0.005935	0.006297	0.035089	0.661613	-0.020684	0.619453	-0.677377	-0.370097	0.143063
11696	2.517970	-9.301075	-1.889356	-0.002946	0.006309	0.008183	0.033239	0.661624	-0.021966	0.619406	-0.677459	-0.370026	0.143059
11697	2.488914	-9.310601	-1.932477	0.011454	0.006371	-0.009328	0.035617	0.662303	-0.021472	0.619595	-0.677243	-0.370120	0.143020
11698	2.481688	-9.308125	-1.927579	-0.004707	0.006339	0.002893	0.034694	0.661477	-0.021335	0.619541	-0.677310	-0.370122	0.142934
11699	2.498985	-9.252959	-1.934304	-0.012777	0.003700	0.006356	0.034953	0.662029	-0.020547	0.619334	-0.677505	-0.370107	0.142948
11700	2.537284	-9.301270	-1.903946	-0.019015	0.010691	0.001908	0.035617	0.661471	-0.020038	0.619121	-0.677754	-0.370109	0.142685
11701	2.517923	-9.306032	-1.937482	0.004260	0.008091	-0.000570	0.035229	0.659532	-0.019396	0.619194	-0.677700	-0.370085	0.142680
11702	2.532530	-9.291523	-1.874951	-0.022634	0.010667	0.009814	0.034966	0.658979	-0.019004	0.618909	-0.678052	-0.369991	0.142490
11703	2.513556	-9.243282	-1.879040	0.000648	0.002818	0.003803	0.035489	0.660640	-0.019782	0.618883	-0.678061	-0.369983	0.142585
11704	2.580545	-9.330429	-1.890234	-0.009191	0.002802	0.002813	0.036814	0.660772	-0.020063	0.618742	-0.678172	-0.370043	0.142514
11705	2.546412	-9.375864	-1.890462	-0.008228	0.003723	-0.012156	0.038136	0.660764	-0.019559	0.618648	-0.678174	-0.370265	0.142333
11706	2.547527	-9.219575	-1.905498	-0.001091	0.004586	-0.005901	0.036013	0.661052	-0.018738	0.618655	-0.678125	-0.370398	0.142189
11707	2.532756	-9.258041	-1.937058	0.012305	0.008084	0.001256	0.034958	0.660782	-0.019773	0.618832	-0.677986	-0.370327	0.142266
11708	2.539490	-9.327982	-1.981182	-0.008264	0.006342	-0.000678	0.035220	0.660641	-0.018730	0.618740	-0.678069	-0.370388	0.142111
11709	2.517680	-9.339727	-1.945077	-0.017245	-0.010290	0.000962	0.037205	0.661185	-0.019017	0.618379	-0.678244	-0.370633	0.142215
11710	2.581220	-9.234388	-1.944414	-0.026208	0.006291	0.009771	0.036675	0.660910	-0.018487	0.618012	-0.678626	-0.370603	0.142056
11711	2.493775	-9.305859	-1.942078	-0.017258	0.009819	0.009861	0.036010	0.661468	-0.018733	0.617773	-0.678925	-0.370479	0.141998
11712	2.508320	-9.298697	-1.922894	-0.002092	-0.003323	0.015207	0.036283	0.659803	-0.018361	0.617647	-0.679022	-0.370427	0.142216
11713	2.512993	-9.320396	-1.927990	-0.017342	0.002774	0.025687	0.036151	0.659665	-0.018229	0.617309	-0.679418	-0.370174	0.142450
11714	2.513673	-9.224290	-1.960539	0.002463	0.016833	0.004754	0.038399	0.659930	-0.017605	0.617424	-0.679440	-0.370000	0.142298
11715	2.449649	-9.397013	-1.973990	-0.015480	0.018578	0.015188	0.036012	0.661052	-0.018475	0.617257	-0.679782	-0.369688	0.142203
11716	2.474705	-9.271960	-1.917489	-0.017236	0.004586	0.002805	0.037737	0.660766	-0.019029	0.617018	-0.679995	-0.369752	0.142051
11717	2.484524	-9.248131	-1.965369	0.015040	0.013375	-0.007499	0.036689	0.657999	-0.017861	0.617291	-0.679779	-0.369725	0.141974
11718	2.527961	-9.253193	-1.936961	-0.013654	0.004575	0.002819	0.035624	0.658697	-0.017313	0.617101	-0.679949	-0.369777	0.141847
11719	2.532108	-9.349366	-1.914068	0.002412	0.003683	0.009961	0.035900	0.656478	-0.016815	0.617082	-0.679989	-0.369668	0.142024
11720	2.561308	-9.316126	-1.981234	-0.012800	0.001055	0.011602	0.034847	0.654820	-0.016029	0.616853	-0.680203	-0.369641	0.142060
11721	2.513620	-9.233720	-1.898158	0.008651	0.015038	0.018888	0.034701	0.656900	-0.015744	0.616978	-0.680264	-0.369254	0.142237
11722	2.481854	-9.281954	-2.021014	0.015902	0.008122	-0.000468	0.035108	0.656344	-0.017591	0.617226	-0.680055	-0.369223	0.142240
11723	2.479462	-9.281663	-1.932063	-0.035152	0.004570	0.007958	0.036035	0.656339	-0.017343	0.616706	-0.680547	-0.369237	0.142103
11724	2.479638	-9.257560	-1.914963	0.027457	0.002824	0.011937	0.035766	0.656618	-0.016812	0.617037	-0.680273	-0.369069	0.142415
11725	2.474884	-9.243435	-2.027721	-0.017181	0.013373	-0.003323	0.036040	0.655230	-0.017092	0.616858	-0.680486	-0.369078	0.142152
11726	2.464766	-9.310428	-1.937073	-0.003833	0.008084	0.008198	0.035105	0.656066	-0.016283	0.616812	-0.680584	-0.368985	0.142117
11727	2.532161	-9.339930	-1.974046	0.013158	0.004573	0.010046	0.035772	0.655231	-0.016039	0.616943	-0.680497	-0.368834	0.142363
11728	2.513328	-9.272409	-1.965896	-0.004712	0.013327	0.007323	0.035763	0.656478	-0.015634	0.616927	-0.680615	-0.368690	0.142238
11729	2.474999	-9.228857	-1.979486	-0.022565	0.015104	-0.000711	0.035251	0.653848	-0.016438	0.616678	-0.680920	-0.368657	0.141944
11730	2.474436	-9.308171	-1.961165	-0.002073	-0.007669	0.010795	0.036433	0.655227	-0.015656	0.616533	-0.680972	-0.368719	0.142167
11731	2.532568	-9.282285	-1.999824	-0.027990	0.013313	0.011552	0.034971	0.655928	-0.015627	0.616161	-0.681429	-0.368557	0.142008
11732	2.469942	-9.262331	-1.926951	-0.005624	0.003706	0.007296	0.034975	0.655513	-0.015893	0.616061	-0.681530	-0.368537	0.142009
11733	2.489060	-9.291257	-1.898608	-0.004707	0.002835	0.001119	0.034837	0.655929	-0.014970	0.615961	-0.681591	-0.368580	0.142037
11734	2.469666	-9.300815	-1.927392	-0.001178	0.008067	0.014385	0.035630	0.655785	-0.014197	0.615934	-0.681703	-0.368394	0.142096
11735	2.455831	-9.211524	-1.866160	0.007828	0.008092	0.000373	0.035632	0.655924	-0.015244	0.616050	-0.681617	-0.368345	0.142137
11736	2.455144	-9.305511	-1.927320	0.034658	0.008105	0.004076	0.034055	0.655380	-0.017847	0.616540	-0.681210	-0.368201	0.142337
11737	2.474325	-9.324890	-1.922902	-0.011852	0.016839	0.002878	0.034581	0.655099	-0.016285	0.616446	-0.681409	-0.368064	0.142146
11738	2.494122	-9.257724	-1.931914	0.025776	0.022114	-0.005633	0.034717	0.654544	-0.016292	0.616947	-0.681081	-0.367901	0.141966
11739	2.460004	-9.300783	-1.941728	0.048991	0.010741	0.001546	0.035238	0.656759	-0.017327	0.617640	-0.680501	-0.367684	0.142290
11740	2.539538	-9.320810	-1.995520	0.000653	0.000210	0.004654	0.035769	0.656202	-0.016947	0.617608	-0.680497	-0.367723	0.142350
11741	2.551574	-9.325745	-2.005295	-0.006481	0.016831	0.004658	0.033917	0.655657	-0.016793	0.617580	-0.680644	-0.367548	0.142219
11742	2.503483	-9.298747	-1.951694	0.000639	0.017693	0.011781	0.034983	0.655236	-0.017862	0.617656	-0.680741	-0.367277	0.142131
11743	2.494260	-9.238482	-1.931694	-0.010112	0.007188	0.011679	0.034582	0.655654	-0.017590	0.617487	-0.680957	-0.367136	0.142189
11744	2.522653	-9.320457	-1.923268	-0.004729	0.002819	0.006390	0.034581	0.655654	-0.017066	0.617396	-0.681039	-0.367136	0.142197
11745	2.517525	-9.363582	-1.880457	-0.002938	-0.000682	0.003739	0.033780	0.656212	-0.016261	0.617292	-0.681084	-0.367180	0.142316
11746	2.484501	-9.252794	-1.917354	0.001561	0.022078	0.006531	0.033258	0.655384	-0.017310	0.617427	-0.681143	-0.366923	0.142110
11747	2.436452	-9.218706	-1.904530	0.027519	0.013358	0.001422	0.034049	0.655379	-0.016012	0.617848	-0.680835	-0.366739	0.142233
11748	2.468991	-9.396870	-1.878018	0.027505	0.002851	-0.000425	0.033781	0.656490	-0.017176	0.618215	-0.680469	-0.366738	0.142392
11749	2.550928	-9.414856	-2.044769	-0.029707	0.006360	-0.006141	0.033515	0.656491	-0.016648	0.617826	-0.680793	-0.366906	0.142097
11750	2.503941	-9.233894	-1.979793	-0.030576	0.009869	-0.011372	0.032996	0.655109	-0.017702	0.617485	-0.681083	-0.367135	0.141600
11751	2.455360	-9.272147	-2.027883	0.016763	0.006365	0.006592	0.033658	0.654827	-0.016929	0.617689	-0.680929	-0.366999	0.141802
11752	2.546596	-9.345088	-2.051139	-0.010155	-0.004195	0.020414	0.032999	0.654277	-0.017055	0.617432	-0.681161	-0.366910	0.142039
11753	2.575899	-9.301815	-1.983599	-0.019086	-0.011204	0.013273	0.033655	0.654827	-0.016142	0.616997	-0.681450	-0.367004	0.142295
11754	2.489278	-9.257863	-1.989556	-0.010130	-0.005926	0.013393	0.034056	0.654271	-0.016416	0.616748	-0.681625	-0.367031	0.142468
11755	2.489123	-9.281710	-1.922533	-0.026174	-0.007657	-0.002598	0.034043	0.655794	-0.015090	0.616287	-0.681895	-0.367319	0.142427
11756	2.508322	-9.300867	-1.846009	-0.004738	0.002806	0.006396	0.035518	0.652044	-0.014101	0.616196	-0.681978	-0.367317	0.142433
11757	2.527809	-9.276996	-1.855516	-0.027114	0.013284	0.011558	0.034732	0.650801	-0.014364	0.615842	-0.682418	-0.367155	0.142272
11758	2.450276	-9.314728	-1.807212	0.004286	0.022096	-0.005791	0.035246	0.653847	-0.014866	0.616050	-0.682353	-0.367058	0.141934
11759	2.508527	-9.272019	-1.850486	0.020335	0.023808	0.008423	0.035380	0.653015	-0.014089	0.616436	-0.682210	-0.366672	0.141941
11760	2.464803	-9.305588	-1.927404	0.020353	0.030838	0.008457	0.035774	0.653567	-0.014090	0.616887	-0.682078	-0.366225	0.141774
11761	2.479399	-9.289011	-1.975408	0.025675	0.021199	0.017273	0.034974	0.655235	-0.015241	0.617301	-0.681926	-0.365734	0.141966
11762	2.527462	-9.320738	-2.002626	0.013196	0.018588	0.006578	0.035769	0.655231	-0.015253	0.617569	-0.681833	-0.365485	0.141892
11763	2.474956	-9.233778	-2.015593	0.008694	0.006346	0.010059	0.035775	0.654538	-0.015915	0.617660	-0.681798	-0.365327	0.142070
11764	2.414142	-9.295835	-2.013379	-0.013692	-0.000646	0.011639	0.035375	0.654262	-0.014601	0.617406	-0.682019	-0.365323	0.142124
11765	2.513292	-9.277235	-1.970759	-0.002957	0.014185	0.015268	0.036033	0.655229	-0.015126	0.617378	-0.682191	-0.365031	0.142173
11766	2.479108	-9.329885	-1.971069	0.006022	0.015090	0.008287	0.034708	0.656207	-0.016538	0.617517	-0.682187	-0.364824	0.142117
11767	2.450375	-9.295956	-1.960817	-0.006496	0.015096	0.006449	0.035233	0.656620	-0.015886	0.617470	-0.682342	-0.364652	0.142018
11768	2.392532	-9.280997	-1.936112	0.006003	0.002857	0.008278	0.036299	0.654673	-0.014480	0.617521	-0.682306	-0.364592	0.142125
11769	2.435352	-9.372619	-1.899080	-0.015430	0.008104	-0.000703	0.037097	0.654808	-0.015540	0.617322	-0.682499	-0.364627	0.141972
11770	2.465336	-9.233225	-1.859281	-0.008268	0.018581	0.001168	0.036160	0.655644	-0.014206	0.617312	-0.682630	-0.364513	0.141674
11771	2.453265	-9.233101	-1.849562	0.034705	0.009865	-0.007359	0.036698	0.654948	-0.015401	0.617833	-0.682158	-0.364475	0.141780
11772	2.449715	-9.391812	-1.846549	0.032910	0.021234	-0.003837	0.035777	0.655093	-0.017352	0.618418	-0.681751	-0.364279	0.141685
11773	2.481541	-9.329677	-1.896581	0.023984	0.025611	-0.005645	0.035382	0.655235	-0.018131	0.618905	-0.681465	-0.364051	0.141520
11774	2.542527	-9.243567	-1.898521	0.015967	0.025606	-0.012753	0.035380	0.655789	-0.018649	0.619316	-0.681216	-0.363971	0.141131
11775	2.534481	-9.354284	-1.942986	0.004282	0.013347	-0.004090	0.033663	0.655106	-0.019023	0.619440	-0.681151	-0.363931	0.141005
11776	2.527793	-9.277186	-1.918008	0.002453	-0.009412	-0.002407	0.034317	0.655378	-0.016933	0.619383	-0.681045	-0.364180	0.141122
11777	2.556903	-9.260415	-1.865190	0.002457	-0.019919	-0.007738	0.033539	0.653166	-0.018123	0.619250	-0.680881	-0.364609	0.141387
11778	2.513041	-9.315425	-1.875058	0.016770	-0.003288	-0.002284	0.033665	0.654274	-0.018245	0.619432	-0.680616	-0.364741	0.141527
11779	2.507644	-9.396944	-1.803846	-0.001116	0.008072	-0.003271	0.034203	0.652885	-0.018267	0.619445	-0.680606	-0.364771	0.141441
11780	2.464587	-9.338952	-1.826842	0.001547	0.022066	0.006517	0.034461	0.654131	-0.018259	0.619580	-0.680666	-0.364511	0.141233
11781	2.392688	-9.261536	-1.863786	0.020343	0.022099	0.006692	0.034341	0.653024	-0.020103	0.619960	-0.680501	-0.364169	0.141239
11782	2.445848	-9.257112	-1.854581	0.018577	0.016847	-0.000404	0.032883	0.653170	-0.020079	0.620307	-0.680283	-0.364022	0.141143
11783	2.519852	-9.373442	-1.952694	0.011439	0.006359	-0.005825	0.035003	0.653852	-0.021153	0.620485	-0.680095	-0.364071	0.141143
11784	2.508182	-9.317946	-1.925517	-0.011854	0.017702	0.003753	0.033931	0.655244	-0.020074	0.620413	-0.680288	-0.363941	0.140863
11785	2.484189	-9.296118	-1.927463	0.018560	-0.014639	-0.004061	0.034344	0.652747	-0.020368	0.620527	-0.679967	-0.364207	0.141222
11786	2.512872	-9.335049	-2.000261	-0.002916	0.001097	0.002874	0.034202	0.654688	-0.020871	0.620458	-0.679996	-0.364270	0.141222
11787	2.474765	-9.262449	-1.953432	-0.030695	-0.004177	0.009727	0.033547	0.653444	-0.020873	0.619934	-0.680420	-0.364360	0.141249
11788	2.483777	-9.353828	-1.923316	-0.010101	-0.018158	0.000993	0.034858	0.655100	-0.019828	0.619632	-0.680471	-0.364707	0.141436
11789	2.404204	-9.338671	-1.888807	-0.034207	-0.003255	-0.007033	0.033533	0.654829	-0.019155	0.619113	-0.680819	-0.365023	0.141220
11790	2.407414	-9.230205	-1.805871	0.005106	-0.011159	0.001174	0.033804	0.653164	-0.018258	0.619068	-0.680702	-0.365238	0.141425
11791	2.431090	-9.295408	-1.830859	0.022078	-0.009422	0.008334	0.034080	0.652055	-0.019453	0.619229	-0.680446	-0.365259	0.141899
11792	2.537153	-9.320424	-1.875324	-0.004733	0.003679	0.006388	0.034874	0.652744	-0.020507	0.619144	-0.680530	-0.365248	0.141895
11793	2.508597	-9.262391	-1.847972	-0.026175	0.004567	-0.000795	0.034469	0.653439	-0.019445	0.618777	-0.680843	-0.365357	0.141711
11794	2.527603	-9.305859	-1.855846	0.009636	0.001087	-0.006729	0.033676	0.652749	-0.018654	0.618906	-0.680646	-0.365515	0.141684
11795	2.537126	-9.325147	-1.846537	-0.027109	0.006288	0.007995	0.034728	0.654546	-0.019438	0.618518	-0.681037	-0.365486	0.141576
11796	2.531718	-9.404613	-1.890665	0.002391	0.002796	0.013470	0.034992	0.653851	-0.018138	0.618504	-0.681083	-0.365367	0.141724
11797	2.503075	-9.358614	-1.865855	-0.019083	0.009788	0.015119	0.035127	0.653850	-0.018927	0.618233	-0.681434	-0.365175	0.141715
11798	2.527422	-9.330013	-1.889771	-0.014585	0.001054	0.008070	0.036188	0.653567	-0.018815	0.617989	-0.681645	-0.365201	0.141696
11799	2.517302	-9.394842	-1.878411	-0.015471	0.009805	0.008085	0.036310	0.654952	-0.017885	0.617790	-0.681898	-0.365093	0.141625
11800	2.508066	-9.334717	-1.904078	-0.031554	0.004570	0.002677	0.036312	0.653565	-0.016195	0.617356	-0.682290	-0.365196	0.141366
11801	2.474765	-9.262449	-1.953432	-0.024435	-0.000679	0.011548	0.036846	0.653008	-0.016602	0.616947	-0.682649	-0.365196	0.141415
11802	2.469841	-9.276733	-1.917502	-0.019997	-0.014690	0.014170	0.037104	0.653422	-0.015160	0.616498	-0.682926	-0.365347	0.141646
11803	2.416516	-9.305121	-1.898141	-0.036988	-0.002435	0.014982	0.036566	0.653978	-0.013705	0.615896	-0.683459	-0.365356	0.141671
11804	2.392087	-9.343497	-1.924809	-0.017311	-0.000672	0.017775	0.036961	0.653976	-0.013186	0.615575	-0.683769	-0.365278	0.141775
11805	2.376008	-9.230143	-1.865685	0.004232	-0.007633	-0.000571	0.039219	0.653409	-0.013882	0.615545	-0.683663	-0.365444	0.141985
11806	2.382394	-9.348232	-1.924780	0.018562	-0.005863	-0.002247	0.037361	0.653696	-0.013457	0.615733	-0.683371	-0.365601	0.142175
11807	2.363913	-9.232512	-1.884835	-0.015410	-0.002364	-0.007741	0.036558	0.655503	-0.013951	0.615495	-0.683469	-0.365853	0.142087
11808	2.262733	-9.198096	-1.900391	0.047215	0.016917	-0.000127	0.036824	0.655085	-0.013566	0.616235	-0.682903	-0.365619	0.142201
11809	2.344345	-9.266151	-1.923508	0.061522	0.009903	-0.000086	0.036306	0.653287	-0.014101	0.617115	-0.682144	-0.365393	0.142610
11810	2.443099	-9.300680	-1.951195	0.049107	0.030918	-0.017760	0.036450	0.653288	-0.017380	0.618031	-0.681464	-0.365221	0.142330
11811	2.469543	-9.315495	-2.009276	0.034821	0.048419	-0.017811	0.036718	0.653287	-0.018301	0.618874	-0.681016	-0.364837	0.141798
11812	2.469793	-9.281705	-1.970435	0.030274	0.037880	-0.005540	0.035263	0.653295	-0.019066	0.619549	-0.680676	-0.364465	0.141436
11813	2.493849	-9.291786	-2.059685	0.015030	0.022126	-0.000428	0.034605	0.652606	-0.019062	0.619874	-0.680529	-0.364228	0.141330
11814	2.532171	-9.337620	-2.005264	0.013278	0.020379	-0.011043	0.034857	0.654545	-0.018523	0.620205	-0.680311	-0.364195	0.141013
11815	2.527621	-9.301239	-1.918283	0.004272	0.001097	-0.005885	0.035266	0.652463	-0.018287	0.620243	-0.680201	-0.364326	0.141043
11816	2.532135	-9.346844	-1.875584	-0.015423	-0.026900	-0.013191	0.034601	0.653715	-0.019838	0.619844	-0.680188	-0.364991	0.141135
11817	2.556983	-9.252861	-1.754546	-0.015434	-0.007698	-0.007825	0.034330	0.654825	-0.019823	0.619558	-0.680280	-0.365313	0.141114
11818	2.537609	-9.259985	-1.773688	0.020316	-0.007700	0.001252	0.034594	0.654824	-0.019564	0.619746	-0.679984	-0.365440	0.141384
11819	2.576038	-9.291335	-1.702278	0.040000	0.000154	0.001404	0.033280	0.653446	-0.020345	0.620252	-0.679473	-0.365382	0.141774
11820	2.532619	-9.281668	-1.797929	0.020344	0.017678	0.003104	0.034198	0.654549	-0.019561	0.620620	-0.679262	-0.365169	0.141721
11821	2.552342	-9.224181	-1.826280	0.022976	0.016774	0.015463	0.033283	0.653030	-0.020480	0.620979	-0.679109	-0.364762	0.141932
11822	2.580727	-9.306259	-1.851502	0.014978	0.002808	-0.000532	0.034091	0.651918	-0.022469	0.621175	-0.678895	-0.364801	0.141999
11823	2.585064	-9.373761	-1.890771	0.009632	0.016814	-0.000534	0.034605	0.653993	-0.021408	0.621397	-0.678791	-0.364651	0.141908
11824	2.499170	-9.230952	-1.816285	-0.008241	0.001092	-0.011242	0.034471	0.654410	-0.021664	0.621296	-0.678784	-0.364919	0.141693
11825	2.421324	-9.309808	-1.845361	0.011385	-0.007648	-0.000549	0.034469	0.654410	-0.021140	0.621363	-0.678590	-0.365068	0.141949
11826	2.478974	-9.353468	-1.817519	0.011378	-0.018163	-0.003257	0.033282	0.653446	-0.020869	0.621365	-0.678342	-0.365412	0.142239
11827	2.575831	-9.318012	-1.774686	-0.013620	-0.013806	-0.014902	0.032622	0.653311	-0.021253	0.621090	-0.678334	-0.365902	0.142217
11828	2.459504	-9.374942	-1.810388	0.018550	0.002836	-0.000484	0.033677	0.654414	-0.021914	0.621335	-0.678077	-0.365927	0.142309
11829	2.462341	-9.314925	-1.840967	0.027577	0.004630	-0.016261	0.032888	0.653310	-0.021651	0.621757	-0.677600	-0.366088	0.142325
11830	2.517876	-9.315389	-1.851065	0.034735	0.009864	-0.014444	0.032353	0.654977	-0.022937	0.622312	-0.677059	-0.366169	0.142266
11831	2.519764	-9.385497	-1.962445	0.005154	0.009846	0.000308	0.032885	0.654974	-0.023469	0.622417	-0.677000	-0.366105	0.142253
11832	2.479831	-9.228866	-1.969914	-0.045894	-0.004175	0.007860	0.032348	0.656086	-0.023450	0.621713	-0.677585	-0.366289	0.142073
11833	2.475082	-9.219060	-1.921691	-0.047730	-0.011201	0.014872	0.032744	0.655390	-0.021628	0.620897	-0.678236	-0.366442	0.142138
11834	2.559104	-9.289385	-1.894384	-0.054888	-0.012978	0.013011	0.033132	0.655941	-0.020055	0.619991	-0.678945	-0.366688	0.142074
11835	2.531920	-9.377995	-1.837486	-0.076440	0.000969	0.032279	0.034060	0.654549	-0.017986	0.618824	-0.680111	-0.366535	0.141977
11836	2.513318	-9.281311	-1.730462	-0.071023	0.009725	0.021799	0.033783	0.655658	-0.016136	0.617837	-0.681146	-0.366427	0.141595
11837	2.416722	-9.280658	-1.763269	-0.002985	0.006299	0.013501	0.034705	0.656346	-0.016012	0.617768	-0.681274	-0.366250	0.141735
11838	2.360741	-9.342715	-1.749079	0.002379	0.006315	0.013544	0.035502	0.655787	-0.015637	0.617779	-0.681331	-0.366087	0.141834
11839	2.406617	-9.343111	-1.761497	0.011358	0.016814	0.010109	0.034974	0.655651	-0.015892	0.617998	-0.681283	-0.365781	0.141902
11840	2.493345	-9.368189	-1.875495	0.034729	0.009873	-0.012685	0.034713	0.655098	-0.016156	0.618550	-0.680757	-0.365840	0.141867
11841	2.585213	-9.349996	-1.984233	-0.012687	0.008103	-0.011296	0.036038	0.655369	-0.016697	0.618438	-0.680825	-0.366002	0.141610
11842	2.537534	-9.263087	-2.002050	-0.017267	0.002814	0.011595	0.035247	0.654402	-0.016171	0.618162	-0.681100	-0.365965	0.141591
11843	2.513174	-9.291842	-2.028608	0.016736	-0.007655	0.008282	0.035371	0.655649	-0.015898	0.618275	-0.680906	-0.365975	0.142002
11844	2.430634	-9.353662	-2.004572	-0.001131	-0.014619	-0.000674	0.036172	0.654952	-0.016441	0.618125	-0.680843	-0.366275	0.142185
11845	2.403849	-9.386908	-1.932620	-0.044042	-0.028603	-0.015136	0.036561	0.655781	-0.015391	0.617320	-0.681172	-0.367034	0.142152
11846	2.450780	-9.242725	-1.856861	-0.063723	-0.019893	-0.014353	0.035499	0.656341	-0.015762	0.616316	-0.681764	-0.367764	0.141780
11847	2.532684	-9.272083	-1.809837	-0.031528	-0.012926	-0.010600	0.034829	0.656066	-0.013002	0.615787	-0.682011	-0.368231	0.141681
11848	2.566764	-9.233886	-1.816902	-0.001088	0.009815	-0.007655	0.034825	0.657453	-0.014168	0.615837	-0.681965	-0.368324	0.141446
11849	2.551726	-9.310719	-1.810445	0.009640	0.035176	0.001316	0.035358	0.656895	-0.014182	0.616197	-0.681922	-0.367918	0.141139
11850	2.503554	-9.291297	-1.874699	0.011411	0.027321	0.004845	0.035632	0.655369	-0.014201	0.616511	-0.681863	-0.367589	0.140911
11851	2.482014	-9.262447	-1.934267	0.015831	0.016816	0.015426	0.036684	0.656333	-0.013421	0.616782	-0.681794	-0.367198	0.141074
11852	2.443265	-9.276701	-1.974955	0.018514	0.006341	0.013655	0.036416	0.656889	-0.013673	0.617014	-0.681653	-0.366987	0.141293
11853	2.461960	-9.363470	-1.985728	-0.002949	0.008088	0.011720	0.037341	0.657023	-0.013293	0.616972	-0.681767	-0.366807	0.141394
11854	2.520095	-9.339746	-1.945098	-0.010077	-0.002415	0.001042	0.036679	0.657581	-0.014326	0.616785	-0.681860	-0.366958	0.141368
11855	2.474785	-9.260008	-1.941387	-0.005571	0.002860	-0.004163	0.037080	0.656886	-0.014077	0.616714	-0.681875	-0.367067	0.141324
11856	2.482230	-9.233459	-1.893077	-0.008343	0.001055	0.013436	0.037216	0.656192	-0.013824	0.616540	-0.682049	-0.367000	0.141416
11857	2.570899	-9.328000	-1.906947	-0.001207	0.009769	0.020523	0.037077	0.657163	-0.013550	0.616512	-0.682208	-0.366675	0.141612
11858	2.527910	-9.262593	-1.864965	-0.008328	0.018534	0.014360	0.037875	0.656743	-0.013959	0.616464	-0.682437	-0.366381	0.141477
11859	2.568361	-9.344854	-1.919136	0.002466	0.025560	0.004744	0.036819	0.656472	-0.014601	0.616650	-0.682478	-0.366067	0.141288
11860	2.440822	-9.281420	-1.950954	0.002467	0.009862	0.001214	0.037338	0.657854	-0.013678	0.616723	-0.682453	-0.366028	0.141188
11861	2.460181	-9.276679	-1.924629	0.022114	0.002843	0.006613	0.038404	0.657017	-0.014096	0.617004	-0.682201	-0.365913	0.141477
11862	2.378046	-9.280855	-1.926371	0.018594	0.004646	-0.005718	0.037478	0.657300	-0.014996	0.617279	-0.681912	-0.365987	0.141481
11863	2.474541	-9.295910	-1.884115	0.027516	0.008098	-0.000387	0.038672	0.656461	-0.014105	0.617691	-0.681557	-0.365885	0.141654
11864	2.500559	-9.372997	-1.856385	0.034709	0.015104	-0.007382	0.038285	0.656465	-0.016983	0.618266	-0.681086	-0.365807	0.141612
11865	2.581028	-9.258683	-2.024005	-0.022586	0.008075	0.002751	0.037210	0.658550	-0.016159	0.617986	-0.681374	-0.365806	0.141454
11866	2.540693	-9.166222	-1.779847	-0.002979	0.013260	0.015275	0.037476	0.657716	-0.014992	0.617970	-0.681529	-0.365549	0.141441
11867	2.628453	-9.379411	-2.054644	0.029258	0.018550	0.017228	0.037348	0.657856	-0.016430	0.618432	-0.681310	-0.365077	0.141692
11868	2.443291	-9.271994	-2.008549	-0.022619	0.036077	0.017871	0.038668	0.657987	-0.015532	0.618308	-0.681792	-0.364558	0.141258
11869	2.324278	-9.371736	-1.893304	0.018607	0.037893	-0.000314	0.038536	0.657710	-0.015139	0.618811	-0.681634	-0.364114	0.140955
11870	2.440233	-9.363241	-1.966310	0.009717	0.028278	-0.013663	0.039063	0.658539	-0.015532	0.619159	-0.681464	-0.364029	0.140472
11871	2.500643	-9.358801	-1.933132	-0.049400	0.002849	-0.008035	0.039332	0.657983	-0.015804	0.618498	-0.681996	-0.364316	0.140057
11872	2.533273	-9.190269	-1.796884	-0.022571	0.002815	-0.007818	0.039727	0.657149	-0.013983	0.618204	-0.682195	-0.364556	0.139758
11873	2.585296	-9.344590	-1.789493	0.054382	-0.002419	-0.011730	0.039476	0.655210	-0.014654	0.618936	-0.681396	-0.364668	0.140122
11874	2.554080	-9.320263	-1.779330	0.004318	0.013334	-0.016429	0.038147	0.656881	-0.016190	0.619109	-0.681229	-0.364822	0.139771
11875	2.506498	-9.221196	-1.753747	0.059689	0.003685	0.003359	0.039204	0.657014	-0.015681	0.619921	-0.680486	-0.364636	0.140277
11876	2.587186	-9.416868	-1.823989	0.062481	0.013353	-0.016915	0.037629	0.656470	-0.018808	0.620887	-0.679594	-0.364631	0.140342
11877	2.503082	-9.358525	-1.837013	0.047296	0.017758	-0.020497	0.036177	0.657450	-0.021922	0.621700	-0.678867	-0.364628	0.140270
11878	2.633981	-9.291905	-1.741239	0.095635	0.008111	-0.030781	0.037101	0.657722	-0.021540	0.623114	-0.677445	-0.364781	0.140473
11879	2.484697	-9.232847	-1.686396	0.210238	0.027451	-0.043038	0.035533	0.656485	-0.025723	0.626265	-0.674538	-0.364499	0.141175
11880	2.460268	-9.275615	-1.576119	0.272860	0.027456	-0.044348	0.033977	0.655251	-0.033313	0.630233	-0.670834	-0.364084	0.142236
11881	2.493245	-9.391359	-1.587348	0.140365	0.053609	-0.020579	0.033474	0.654149	-0.039346	0.632551	-0.669021	-0.363351	0.142360
11882	2.666255	-9.180394	-1.374913	0.213744	0.055294	-0.027101	0.032565	0.653879	-0.044053	0.635855	-0.666239	-0.362510	0.142829
11883	2.725770	-9.309809	-1.069275	0.543067	0.050110	-0.051206	0.032194	0.655134	-0.053735	0.643565	-0.659011	-0.361047	0.145515
11884	2.622967	-9.508136	-0.902428	0.596800	0.065900	-0.063107	0.030149	0.652800	-0.071290	0.652015	-0.650988	-0.359372	0.148127
11885	2.720941	-9.325139	-0.588723	0.616529	0.090331	-0.073448	0.028359	0.651156	-0.087270	0.660877	-0.642568	-0.357353	0.150488
11886	2.855812	-9.391957	-0.071513	0.754390	0.132262	-0.091743	0.025541	0.647719	-0.109282	0.671686	-0.632232	-0.354581	0.152946
11887	2.754448	-9.383933	-0.065740	0.779466	0.169033	-0.086108	0.025105	0.643714	-0.129500	0.682960	-0.621495	-0.351016	0.155231
11888	2.838544	-9.105568	-0.063265	0.979876	0.161179	-0.084644	0.023623	0.637359	-0.150119	0.696371	-0.607868	-0.346862	0.158907
11889	2.900582	-9.224904	0.398691	1.318088	0.120093	-0.110579	0.022196	0.627545	-0.180604	0.713375	-0.588817	-0.342271	0.165049
11890	2.926410	-9.676234	0.746583	1.387845	0.106060	-0.119922	0.019083	0.615110	-0.217381	0.730532	-0.568294	-0.337566	0.171507
11891	2.922940	-9.501566	1.224501	1.226639	0.090998	-0.102620	0.015852	0.598516	-0.251051	0.745254	-0.549726	-0.333138	0.177248
11892	2.966935	-9.438356	1.556522	1.036848	0.077712	-0.091723	0.012585	0.585246	-0.280232	0.757308	-0.533785	-0.329357	0.181884
11893	2.857789	-9.183454	2.045888	0.831019	0.077587	-0.094911	0.013791	0.573057	-0.302130	0.766959	-0.520693	-0.326171	0.185106
11894	3.023946	-8.930353	2.648223	1.006377	0.084480	-0.105956	0.011021	0.560611	-0.323183	0.778203	-0.504743	-0.322296	0.189104
11895	2.919008	-8.755507	2.925130	1.208539	0.075750	-0.104454	0.010689	0.542056	-0.349315	0.791089	-0.485306	-0.317545	0.194480
11896	2.934856	-8.580983	3.405284	1.299784	0.082680	-0.110792	0.006548	0.519783	-0.378834	0.804367	-0.464168	-0.312262	0.200086
11897	2.673926	-8.283422	4.086321	1.403465	0.110599	-0.095713	0.005857	0.496937	-0.409198	0.818187	-0.441150	-0.305653	0.206237
11898	2.881968	-7.908496	4.519052	1.632355	0.075465	-0.080069	0.007062	0.467844	-0.441094	0.832919	-0.414007	-0.298342	0.214093
11899	2.808619	-8.050723	5.015560	1.699329	0.078866	-0.064606	0.008978	0.432513	-0.476472	0.847295	-0.385305	-0.290116	0.222406
11900	2.994986	-7.666146	5.402923	1.551601	0.089145	-0.048890	0.009023	0.395941	-0.505279	0.859557	-0.358918	-0.282055	0.229750
11901	3.262953	-7.354156	5.858447	1.501403	0.081933	-0.041378	0.008021	0.356741	-0.533180	0.870639	-0.332973	-0.273913	0.236830
11902	3.020180	-6.874590	6.325111	1.336652	0.085311	-0.023901	0.007506	0.321416	-0.555544	0.879793	-0.309825	-0.266271	0.243048
11903	2.916923	-6.466305	6.647950	1.433252	0.087040	-0.023083	0.011604	0.289668	-0.576763	0.888928	-0.284658	-0.257791	0.249640
11904	2.966386	-5.981707	7.145798	1.740000	0.100935	0.002186	0.013763	0.248922	-0.596994	0.898792	-0.254053	-0.247252	0.257869
11905	2.794953	-5.319818	7.637978	1.926961	0.109666	0.003756	0.018108	0.197631	-0.618936	0.908477	-0.219686	-0.235109	0.266706
11906	3.085774	-4.503835	7.786653	2.066595	0.123591	-0.003911	0.017324	0.137358	-0.636826	0.917368	-0.182588	-0.221771	0.275526
11907	3.064648	-4.102386	8.442781	1.857351	0.139234	-0.042315	0.019155	0.080949	-0.651047	0.924408	-0.148810	-0.208946	0.282255
11908	2.668351	-3.477510	8.842741	1.601420	0.179405	-0.029698	0.027684	0.033234	-0.663186	0.929608	-0.119998	-0.196674	0.287659
11909	2.864593	-3.050846	8.860374	1.504681	0.179250	-0.003941	0.031942	-0.013077	-0.668431	0.933563	-0.092806	-0.184547	0.292899
11910	2.680366	-2.483262	9.156901	1.322057	0.226358	0.026786	0.038289	-0.055519	-0.671310	0.936362	-0.069492	-0.172559	0.297691
11911	2.710302	-2.359823	9.484929	0.978360	0.217400	0.041881	0.042209	-0.092684	-0.670429	0.938074	-0.052409	-0.162499	0.301438
11912	2.974262	-1.923611	9.651101	0.838781	0.208502	0.037313	0.048710	-0.118499	-0.668950	0.939272	-0.038016	-0.153561	0.304537
11913	2.422686	-1.372386	9.167090	0.990907	0.193031	0.044823	0.054695	-0.145141	-0.669700	0.940188	-0.020520	-0.143767	0.308152
11914	2.532285	-1.282770	10.436188	0.845124	0.173564	-0.008341	0.060665	-0.171786	-0.666517	0.940956	-0.005646	-0.135367	0.310236
11915	2.545723	-0.718662	9.312943	0.276309	0.220893	-0.012179	0.065385	-0.187057	-0.665431	0.941669	-0.001594	-0.129423	0.310656
11916	2.219600	-0.722215	8.892713	-0.137833	0.234990	-0.022971	0.070556	-0.190414	-0.661217	0.942411	-0.005563	-0.125940	0.309789
11917	2.317796	-1.188184	9.357581	-0.252459	0.248815	-0.012436	0.076885	-0.184072	-0.663348	0.943094	-0.011659	-0.122754	0.308818
11918	2.059999	-1.095733	9.043614	-0.349151	0.238384	0.007192	0.085838	-0.173865	-0.664562	0.943533	-0.019708	-0.120497	0.307958
11919	2.207461	-1.086075	9.431809	-0.306305	0.220755	0.013558	0.091077	-0.163915	-0.663756	0.943864	-0.026721	-0.118162	0.307318
11920	2.017518	-1.306059	9.373237	-0.254410	0.220840	0.013950	0.097919	-0.155636	-0.664302	0.944156	-0.032888	-0.115637	0.306783
11921	1.851943	-1.510361	9.785707	-0.129151	0.194634	-0.005500	0.102638	-0.147763	-0.662985	0.944574	-0.036366	-0.112717	0.306191
11922	1.895799	-1.444456	9.425571	0.060465	0.170206	0.012544	0.106876	-0.147925	-0.662265	0.944932	-0.036269	-0.109213	0.306367
11923	1.767264	-1.196853	9.838111	0.504032	0.132583	0.040393	0.111839	-0.157930	-0.663619	0.945315	-0.027505	-0.103549	0.308058
11924	2.012097	-0.740618	10.211373	1.076730	0.042571	-0.008618	0.113952	-0.182476	-0.659309	0.945845	-0.007367	-0.096183	0.309955
11925	2.213670	-0.242018	10.169702	1.075341	0.005985	-0.103885	0.115321	-0.215748	-0.655073	0.946463	0.013302	-0.089373	0.309910
11926	1.909949	-0.158543	9.949762	0.315075	-0.009707	-0.158714	0.114252	-0.239305	-0.651622	0.947333	0.019634	-0.087646	0.307397
11927	1.720222	-0.340763	9.656085	-0.181605	-0.015036	-0.130605	0.114365	-0.235702	-0.652112	0.948196	0.016674	-0.088975	0.304517
11928	1.613782	-0.359856	9.433265	0.032132	-0.034204	-0.107055	0.115003	-0.231686	-0.651557	0.948788	0.017705	-0.089479	0.302458
11929	1.574632	-0.431689	9.439987	0.289634	-0.044708	-0.070853	0.115311	-0.239588	-0.650854	0.949040	0.023736	-0.088530	0.301533
11930	1.772870	-0.408437	9.683694	0.155148	-0.034489	-0.013700	0.113224	-0.244843	-0.651661	0.948997	0.026935	-0.088328	0.301458
11931	2.066299	-0.228601	9.462114	0.101318	-0.025894	0.028189	0.113738	-0.242768	-0.650600	0.948747	0.029082	-0.088223	0.302078
11932	1.969409	-0.273251	9.558574	0.110123	-0.038191	0.052899	0.112445	-0.248166	-0.650634	0.948308	0.031331	-0.088399	0.303178
11933	2.094423	-0.016575	9.651777	-0.003550	-0.038301	0.060895	0.111005	-0.251346	-0.650382	0.947893	0.031495	-0.089205	0.304220
11934	2.105343	0.165574	9.466310	-0.145714	-0.036521	0.045805	0.110205	-0.250093	-0.651012	0.947649	0.028896	-0.090898	0.304737
11935	2.086514	0.228761	9.630631	-0.090197	-0.036504	0.032125	0.110989	-0.247325	-0.652307	0.947457	0.027470	-0.092195	0.305075
11936	2.139476	0.204425	9.673157	0.011895	-0.017214	0.016175	0.107265	-0.243978	-0.653659	0.947335	0.027794	-0.092543	0.305320
11937	2.096501	0.276599	9.568606	0.160563	-0.017075	-0.011789	0.108620	-0.248697	-0.654644	0.947300	0.031100	-0.091927	0.305293
11938	2.039273	0.369303	9.848964	0.076515	0.012634	-0.022838	0.111023	-0.252591	-0.653409	0.947428	0.032538	-0.091292	0.304938
11939	2.174581	0.386855	9.641303	0.033619	0.005644	-0.030258	0.113156	-0.254265	-0.654638	0.947620	0.033354	-0.091015	0.304336
11940	2.159256	0.267001	9.736195	0.039066	0.003931	-0.051395	0.112375	-0.255923	-0.655953	0.947927	0.034188	-0.090754	0.303365
11941	2.294260	0.234733	9.753886	-0.034286	0.035356	-0.046576	0.113840	-0.255791	-0.658202	0.948314	0.033577	-0.090332	0.302346
11942	2.279840	0.255436	9.408154	-0.138122	0.012625	-0.033300	0.114755	-0.254134	-0.657675	0.948640	0.030965	-0.090991	0.301404
11943	2.154429	-0.082925	10.131183	-0.197345	0.005466	-0.019706	0.115383	-0.247900	-0.658016	0.948901	0.027394	-0.092156	0.300574
11944	2.118576	-0.016691	9.675602	-0.161605	-0.003218	0.001705	0.115356	-0.242910	-0.658490	0.948981	0.024366	-0.093275	0.300234
11945	1.992147	-0.131629	9.521551	-0.172355	-0.013657	0.005131	0.114014	-0.238883	-0.660134	0.949020	0.021334	-0.094675	0.299903
11946	1.908594	-0.346298	9.899547	-0.168947	-0.009397	0.032461	0.115043	-0.232928	-0.661007	0.948887	0.018146	-0.095967	0.300124
11947	1.863983	-0.150458	9.330166	-0.083003	0.005607	0.042900	0.115034	-0.230988	-0.661774	0.948686	0.016611	-0.096479	0.300684
11948	1.803003	-0.243084	9.560356	-0.090158	-0.017140	0.028661	0.113565	-0.228068	-0.663165	0.948521	0.014972	-0.097442	0.300980
11949	1.801549	-0.445212	9.529204	-0.068612	-0.003096	0.016493	0.113568	-0.227929	-0.664212	0.948453	0.013802	-0.098020	0.301064
11950	1.893199	-0.453836	9.302391	0.045931	-0.008295	0.017284	0.113307	-0.228205	-0.664866	0.948331	0.014713	-0.097992	0.301414
11951	1.764103	-0.272357	9.327223	0.119340	-0.016095	0.006411	0.114112	-0.230704	-0.663855	0.948239	0.017196	-0.097680	0.301671
11952	1.810690	-0.510875	9.316868	-0.020158	0.005763	-0.006044	0.114647	-0.232094	-0.662959	0.948305	0.016815	-0.097777	0.301455
11953	1.785592	-0.656201	9.709577	-0.141988	0.010855	0.015966	0.115314	-0.232790	-0.662976	0.948290	0.014130	-0.098531	0.301393
11954	1.974397	-0.608167	10.167556	-0.138468	-0.003289	0.012359	0.115540	-0.226416	-0.662523	0.948254	0.011524	-0.099518	0.301292
11955	2.004995	-0.375674	9.977691	-0.156267	0.016004	0.003530	0.114994	-0.222532	-0.664180	0.948313	0.008549	-0.100256	0.300963
11956	1.968264	-0.438690	9.727325	-0.138215	0.003899	-0.028101	0.114717	-0.218648	-0.667152	0.948519	0.005986	-0.101097	0.300094
11957	1.938104	-0.593397	9.398940	-0.030708	-0.019547	-0.057377	0.115764	-0.216714	-0.666624	0.948842	0.005722	-0.101749	0.298854
11958	1.768380	-0.686180	9.300797	0.073175	-0.029022	-0.078649	0.115366	-0.217128	-0.665967	0.949252	0.007469	-0.101940	0.297444
11959	1.549090	-0.628538	9.500433	0.091013	-0.020269	-0.068722	0.117768	-0.219635	-0.666815	0.949619	0.009521	-0.101865	0.296238
11960	1.723298	-0.586105	9.662851	0.044541	-0.008089	-0.081400	0.117637	-0.220744	-0.665513	0.950083	0.010606	-0.101826	0.294722
11961	1.978582	-0.679727	9.587469	0.030233	-0.008149	-0.081599	0.117122	-0.222681	-0.666311	0.950555	0.011438	-0.101874	0.293149
11962	2.194897	-0.825410	9.692082	-0.003838	-0.001274	-0.067820	0.117521	-0.222683	-0.666841	0.950955	0.011536	-0.101992	0.291803
11963	2.167057	-0.662047	9.557205	0.021353	-0.002922	-0.094033	0.118184	-0.222964	-0.666723	0.951504	0.012172	-0.102009	0.289976
11964	2.133355	-0.638567	9.283774	0.024966	0.002392	-0.092204	0.120575	-0.224224	-0.666510	0.952039	0.012847	-0.101883	0.288230
11965	2.002661	-0.680738	9.318066	0.033907	-0.015936	-0.097462	0.120321	-0.225747	-0.667046	0.952569	0.013785	-0.102089	0.286358
11966	2.133295	-0.648085	9.317314	-0.032404	-0.022166	-0.076853	0.120851	-0.225334	-0.667836	0.952967	0.013479	-0.102762	0.284803
11967	2.211327	-0.547185	9.476427	-0.044952	-0.025727	-0.076963	0.120445	-0.223668	-0.668075	0.953371	0.012915	-0.103628	0.283156
11968	1.941175	-0.501995	9.407175	-0.023540	-0.030912	-0.062636	0.121367	-0.222425	-0.668601	0.953661	0.012799	-0.104421	0.281893
11969	1.883356	-0.477960	9.254130	0.017689	-0.015086	-0.069301	0.120305	-0.221449	-0.669624	0.954023	0.013343	-0.104729	0.280525
11970	1.902202	-0.540941	9.157106	0.030048	-0.016033	-0.030460	0.120851	-0.224640	-0.668878	0.954139	0.014101	-0.104944	0.280011
11971	2.024515	-0.325054	9.276301	0.046003	-0.038026	-0.005746	0.120992	-0.225888	-0.669417	0.954086	0.015174	-0.105548	0.279909
11972	1.962139	-0.271318	9.385612	0.066560	-0.038031	-0.003806	0.121142	-0.228383	-0.670361	0.953999	0.016694	-0.105986	0.279955
11973	2.074025	-0.161311	9.462821	0.090682	-0.050331	-0.001044	0.121019	-0.229907	-0.670374	0.953874	0.018684	-0.106571	0.280032
11974	2.195408	-0.066531	9.304236	0.047764	-0.055590	-0.004033	0.121039	-0.233788	-0.669758	0.953752	0.019945	-0.107448	0.280025
11975	2.346832	-0.172869	9.525227	-0.002390	-0.061823	-0.001850	0.118793	-0.233636	-0.671820	0.953637	0.020240	-0.108781	0.279880
11976	2.286287	-0.222873	10.323114	0.031561	-0.036580	-0.005927	0.116285	-0.235701	-0.670753	0.953562	0.021093	-0.109385	0.279840
11977	2.279840	-0.098934	9.935239	0.101544	-0.024165	-0.033533	0.117089	-0.237369	-0.670782	0.953659	0.023235	-0.109401	0.279332
11978	2.537481	-0.188888	9.492153	0.006719	-0.029435	-0.027280	0.118023	-0.238899	-0.670156	0.953728	0.023620	-0.109996	0.278829
11979	2.217756	-0.325751	9.541407	0.019234	-0.024100	-0.025340	0.118291	-0.239455	-0.670166	0.953813	0.024173	-0.110487	0.278297
11980	2.219485	-0.426334	9.689248	0.114820	-0.038162	-0.000927	0.118700	-0.241536	-0.670193	0.953655	0.026613	-0.110658	0.278547
11981	2.303742	-0.465251	9.762581	-0.039199	-0.022563	0.028813	0.118723	-0.244168	-0.672317	0.953471	0.025902	-0.111475	0.278920
11982	2.182830	-0.495016	9.945943	-0.195887	0.005327	0.055996	0.119369	-0.240429	-0.673862	0.953202	0.022064	-0.112575	0.279725
11983	2.255725	-0.421983	9.631304	-0.046482	0.008005	0.069430	0.119481	-0.237242	-0.673308	0.952856	0.020932	-0.112864	0.280871
11984	2.084001	-0.457014	9.536245	-0.018747	0.005455	0.071432	0.120144	-0.236968	-0.673839	0.952438	0.020424	-0.112979	0.282276
11985	1.956066	-0.444501	9.369252	-0.151290	0.001919	0.102220	0.118282	-0.235433	-0.674320	0.951928	0.017239	-0.113977	0.283805
11986	1.937651	-0.321389	9.466964	-0.001021	-0.010318	0.106824	0.119866	-0.233778	-0.675376	0.951266	0.017075	-0.114300	0.285898
11987	2.055085	-0.112659	9.593329	0.038490	-0.008544	0.073639	0.120929	-0.234199	-0.675659	0.950820	0.017632	-0.114388	0.287308
11988	1.848756	-0.271322	9.881698	-0.095732	0.003677	0.070966	0.120674	-0.235861	-0.675802	0.950427	0.015666	-0.114978	0.288483
11989	1.823134	-0.132330	9.647980	-0.110110	0.003679	0.092050	0.120675	-0.234057	-0.679061	0.949949	0.013288	-0.115658	0.289903
11990	2.073414	-0.256580	9.769370	-0.052862	-0.016511	0.085242	0.120660	-0.231285	-0.679165	0.949424	0.012213	-0.116388	0.291373
11991	2.222813	-0.301060	9.762763	-0.029577	-0.022655	0.078286	0.118401	-0.229887	-0.679509	0.948936	0.011561	-0.117084	0.292707
11992	2.247324	-0.239727	9.431583	-0.059888	-0.027814	0.062198	0.118263	-0.229193	-0.678976	0.948514	0.010473	-0.118064	0.293723
11993	2.222631	-0.312062	9.310793	-0.086777	-0.043557	0.070752	0.117861	-0.227943	-0.679875	0.948026	0.008894	-0.119488	0.294772
11994	2.297282	-0.345866	9.458773	-0.042047	-0.045340	0.067514	0.115605	-0.226683	-0.680615	0.947520	0.008234	-0.120694	0.295925
11995	2.432717	-0.313603	9.342610	-0.095686	-0.029615	0.065386	0.115065	-0.224324	-0.681632	0.947089	0.006437	-0.121911	0.296849
11996	2.548246	-0.367388	9.353012	-0.099240	-0.020893	0.061821	0.115857	-0.223219	-0.682812	0.946674	0.004563	-0.122991	0.297760
11997	2.627080	-0.492540	9.528748	-0.077688	-0.008651	0.042584	0.114781	-0.220441	-0.682768	0.946417	0.003060	-0.123716	0.298295
11998	2.452607	-0.577717	9.546098	-0.016836	-0.008578	0.039538	0.115579	-0.220028	-0.684349	0.946152	0.002728	-0.124069	0.298990
11999	2.315902	-0.785738	9.602568	-0.006095	0.010702	0.041445	0.115184	-0.220858	-0.683565	0.945943	0.002469	-0.124004	0.299681
12000	2.305621	-0.861297	9.250886	0.015363	-0.002359	0.050361	0.115191	-0.221135	-0.685141	0.945619	0.002685	-0.124047	0.300682
12001	2.232453	-0.970585	9.507428	0.015216	-0.020810	0.069673	0.115340	-0.224601	-0.684129	0.945158	0.002929	-0.124453	0.301959
12002	2.214447	-0.791999	9.656246	-0.140668	-0.026224	0.109090	0.114002	-0.220989	-0.686170	0.944414	0.000197	-0.125892	0.303699
12003	2.446553	-0.741896	9.327953	-0.050251	-0.043683	0.102584	0.113856	-0.219326	-0.685102	0.943690	-0.000743	-0.127124	0.305432
12004	2.620383	-0.743580	9.220683	-0.002885	-0.082206	0.106264	0.111208	-0.218756	-0.686498	0.942815	-0.000529	-0.128780	0.307434
12005	2.351123	-0.584330	9.484407	-0.076197	-0.085660	0.086439	0.110150	-0.218750	-0.687006	0.942068	-0.001646	-0.130971	0.308790
12006	2.077006	-0.425381	9.637613	-0.149471	-0.059347	0.070251	0.108013	-0.213886	-0.689809	0.941454	-0.004241	-0.133098	0.309729
12007	2.101253	-0.408983	9.555876	-0.133334	-0.054950	0.066858	0.105602	-0.209299	-0.689988	0.940893	-0.006550	-0.135028	0.310557
12008	2.206337	-0.575452	9.658806	-0.075122	-0.066314	0.047787	0.105468	-0.208882	-0.690113	0.940401	-0.007647	-0.136825	0.311232
12009	1.822990	-0.823059	9.512657	-0.188639	-0.027671	0.036594	0.103460	-0.204713	-0.690828	0.940083	-0.011077	-0.138554	0.311326
12010	2.130436	-1.051753	9.447289	-0.081132	0.005583	0.016212	0.103438	-0.199722	-0.693006	0.939981	-0.012650	-0.139039	0.311358
12011	2.029386	-1.006975	9.674599	0.215806	-0.031125	0.024446	0.103709	-0.201388	-0.691847	0.939813	-0.008431	-0.138286	0.312341
12012	2.456928	-0.986627	9.553376	0.008216	-0.033044	0.029854	0.103476	-0.206653	-0.692289	0.939541	-0.008122	-0.138940	0.312878
12013	2.550411	-1.087965	9.688400	-0.007792	-0.054027	-0.002113	0.101488	-0.206087	-0.692909	0.939427	-0.007892	-0.140018	0.312744
12014	2.608134	-1.117560	9.596231	0.166018	-0.039873	-0.046637	0.100450	-0.210240	-0.692410	0.939631	-0.004361	-0.139824	0.312288
12015	2.665805	-1.152186	9.431902	0.162679	-0.003017	-0.084439	0.100746	-0.214536	-0.694292	0.940181	-0.001025	-0.138896	0.311073
12016	2.457938	-1.179394	9.442996	0.109060	0.004057	-0.097084	0.101015	-0.216479	-0.692218	0.940796	0.001302	-0.138230	0.309505
12017	2.388143	-1.154075	9.679426	0.184084	0.010988	-0.071818	0.102234	-0.221337	-0.691892	0.941282	0.004891	-0.136904	0.308578
12018	0.424163	-0.585157	9.806260	-0.152603	-0.065649	-0.035074	0.103441	-0.224809	-0.690372	0.941330	0.002551	-0.139165	0.307449
12019	3.206318	-1.224657	9.921513	-0.091838	-0.134684	-0.046425	0.099963	-0.216611	-0.694301	0.941271	0.001744	-0.142234	0.306227
12020	2.551219	-0.981525	9.889102	0.398637	-0.081817	-0.063560	0.098677	-0.224644	-0.692002	0.941393	0.009957	-0.141413	0.306077
12021	2.581067	-1.163026	8.817229	0.013749	-0.013643	0.018452	0.097934	-0.233787	-0.691820	0.941269	0.010188	-0.141568	0.306377
12022	2.481641	-1.224508	8.908710	0.023844	-0.038437	0.149745	0.096998	-0.232257	-0.691921	0.940236	0.010480	-0.142262	0.309207
12023	2.688320	-0.718191	9.830861	0.357980	-0.070292	0.226985	0.095721	-0.240427	-0.691852	0.938554	0.016922	-0.141397	0.314384
12024	2.750352	-0.491998	10.020394	0.059230	-0.037152	0.212615	0.093769	-0.247070	-0.691102	0.937090	0.017696	-0.141878	0.318466
12025	2.984421	-0.504510	9.672136	0.066705	-0.023013	0.156261	0.091526	-0.248998	-0.690563	0.936032	0.018586	-0.141927	0.321490
12026	3.004044	-0.448243	9.244802	0.217377	-0.033225	0.086843	0.089718	-0.255639	-0.692699	0.935294	0.022653	-0.141267	0.323658
12027	3.048268	-0.675134	9.097606	0.017047	-0.045458	0.065897	0.089204	-0.259241	-0.691547	0.934758	0.023029	-0.142054	0.324836
12028	2.932451	-0.655595	8.899345	0.113805	-0.057545	0.040166	0.087101	-0.262417	-0.690760	0.934279	0.025450	-0.142493	0.325839
12029	2.987679	-0.703715	9.035311	0.183523	-0.071588	0.047644	0.085673	-0.267676	-0.690529	0.933686	0.029156	-0.142704	0.327134
12030	2.909401	-0.842732	8.995934	-0.017108	-0.061225	0.097323	0.085162	-0.270445	-0.691335	0.932881	0.028995	-0.144099	0.328828
12031	2.715750	-0.932645	9.775283	0.211558	-0.066665	0.158912	0.081992	-0.272091	-0.691303	0.931529	0.032837	-0.144099	0.332283
12032	2.282534	-0.751605	10.454063	0.195336	-0.003753	0.185609	0.080191	-0.282337	-0.689805	0.930148	0.035999	-0.143074	0.336243
12033	2.371528	-0.410956	8.813264	0.023655	-0.013157	0.206432	0.079414	-0.284966	-0.690475	0.928726	0.035822	-0.143331	0.340060
12034	2.244370	-0.627003	8.629216	0.197117	-0.089170	0.213587	0.076513	-0.288000	-0.689412	0.926871	0.039508	-0.143880	0.344454
12035	2.190783	-0.381054	9.478515	0.026972	-0.161107	0.202441	0.072305	-0.293937	-0.688359	0.925016	0.040395	-0.146835	0.348071
12036	2.486624	-0.218834	9.795080	-0.193120	-0.150806	0.194644	0.067811	-0.295437	-0.688698	0.923361	0.037336	-0.151206	0.350924
12037	2.964868	-0.194564	9.512435	0.016315	-0.164803	0.183650	0.061986	-0.293740	-0.692394	0.921591	0.038107	-0.154245	0.354156
12038	3.141989	-0.069230	9.262390	0.017149	-0.170100	0.203001	0.055738	-0.290102	-0.692000	0.919617	0.039034	-0.157495	0.357739
12039	3.200812	0.048496	9.368988	0.030582	-0.171001	0.197812	0.049257	-0.291036	-0.693484	0.917667	0.040107	-0.160550	0.361251
12040	3.313136	0.214323	9.610269	-0.042640	-0.163149	0.162055	0.045544	-0.290184	-0.693681	0.916008	0.040018	-0.164063	0.363884
12041	3.336977	0.170898	9.628791	-0.067574	-0.149987	0.138994	0.039979	-0.289599	-0.694115	0.914592	0.039380	-0.167380	0.365998
12042	3.318144	0.240618	9.569669	0.097116	-0.175257	0.120739	0.034162	-0.291369	-0.694568	0.913045	0.042071	-0.170050	0.368323
12043	3.405444	0.299356	9.336458	0.158023	-0.171702	0.114137	0.028222	-0.295495	-0.693863	0.911521	0.045856	-0.172069	0.370700
12044	3.407825	-0.046668	9.452631	0.121398	-0.155950	0.100636	0.024273	-0.299631	-0.694107	0.910129	0.048916	-0.174184	0.372736
12045	3.271688	-0.170917	9.375467	0.367530	-0.133053	0.091074	0.018486	-0.308193	-0.691745	0.908648	0.056320	-0.173892	0.375431
12046	3.105997	-0.370045	9.119843	0.171807	-0.073441	0.065206	0.017209	-0.317334	-0.690505	0.907713	0.059804	-0.174089	0.377060
12047	3.072357	-0.348001	9.163649	0.090442	-0.054195	0.057647	0.014310	-0.320229	-0.690097	0.907034	0.061674	-0.174384	0.378253
12048	3.038695	-0.315254	8.774960	0.110232	-0.034832	0.050837	0.012595	-0.321883	-0.689301	0.906401	0.063797	-0.174324	0.379444
12049	3.178444	-0.359548	8.804489	0.172759	-0.041908	0.070601	0.012229	-0.327980	-0.688307	0.905551	0.067000	-0.173778	0.381168
12050	3.284880	-0.336114	8.873540	0.117180	-0.038522	0.093090	0.011590	-0.332412	-0.687555	0.904560	0.069129	-0.173786	0.383134
12051	3.412510	-0.052853	9.015095	0.073994	-0.028232	0.146580	0.006688	-0.332940	-0.686437	0.903291	0.070164	-0.173849	0.385900
12052	3.582530	0.076471	9.265072	0.231329	-0.031849	0.169713	0.003540	-0.339022	-0.685402	0.901544	0.074036	-0.172953	0.389646
12053	3.588791	0.287080	8.935765	0.132729	-0.035425	0.218375	0.003573	-0.346369	-0.682592	0.899572	0.075958	-0.172797	0.393880
12054	3.548120	0.338117	9.003999	0.032257	-0.055698	0.268698	-0.000665	-0.347039	-0.681878	0.897215	0.076086	-0.174028	0.398662
12055	3.639560	0.633011	8.924884	0.202012	-0.086406	0.317442	-0.004354	-0.350761	-0.681466	0.894110	0.079340	-0.174361	0.404808
12056	3.842557	0.653174	8.957012	0.346855	-0.097852	0.336022	-0.011057	-0.360982	-0.679762	0.890473	0.085198	-0.173906	0.411772
12057	4.002295	0.706924	8.850501	0.328807	-0.062119	0.383568	-0.016976	-0.371486	-0.674271	0.886550	0.090331	-0.172874	0.419504
12058	4.031526	0.727364	9.316750	0.410874	-0.035197	0.433594	-0.022096	-0.380744	-0.672320	0.882005	0.096446	-0.170898	0.428439
12059	3.849977	1.003041	9.335906	0.473342	0.014617	0.485448	-0.027590	-0.395963	-0.667145	0.876960	0.103154	-0.167426	0.438484
12060	3.756659	0.789355	9.223697	0.480348	0.056561	0.533221	-0.032558	-0.410352	-0.662232	0.871413	0.109328	-0.163380	0.449437
12061	3.590172	0.807569	9.249377	0.660833	0.100243	0.600836	-0.037262	-0.426824	-0.653673	0.864818	0.118135	-0.156891	0.462082
12062	3.512805	1.135010	9.157672	0.682271	0.115995	0.617883	-0.042736	-0.447727	-0.644885	0.857737	0.126946	-0.150087	0.475021
12063	3.448601	1.274958	9.138204	0.546131	0.159622	0.662918	-0.047448	-0.461842	-0.637876	0.850471	0.132984	-0.143711	0.488223
12064	3.584364	1.350742	9.097046	0.574789	0.180593	0.664941	-0.052427	-0.476233	-0.629555	0.842863	0.139108	-0.136844	0.501503
12065	3.552888	1.341161	9.029911	0.714507	0.201707	0.642253	-0.057921	-0.493949	-0.620342	0.834894	0.147563	-0.127924	0.514600
12066	3.366087	1.217845	9.128646	0.510514	0.234926	0.647084	-0.060753	-0.512509	-0.613275	0.827240	0.152037	-0.120708	0.527245
12067	3.194805	1.240900	9.152020	0.546220	0.210455	0.657885	-0.066013	-0.525514	-0.602839	0.819097	0.157449	-0.113328	0.539857
12068	3.349075	1.203480	9.106997	0.517531	0.217376	0.673509	-0.071032	-0.532420	-0.595753	0.810603	0.162075	-0.106351	0.552579
12069	3.177701	1.544647	9.331110	0.635529	0.226102	0.695665	-0.078933	-0.545965	-0.586855	0.801263	0.168561	-0.097777	0.565689
12070	2.994486	1.604649	8.821449	0.587379	0.285760	0.691203	-0.085251	-0.559380	-0.576013	0.791921	0.173406	-0.088931	0.578691
12071	2.613672	1.693073	9.236739	0.330480	0.303168	0.709784	-0.092248	-0.566968	-0.570215	0.783078	0.174014	-0.082613	0.591340
12072	2.421431	1.835487	8.910765	0.503309	0.286776	0.682880	-0.096727	-0.573876	-0.566021	0.773647	0.177398	-0.074598	0.603685
12073	2.183904	1.707956	9.074781	0.503341	0.235254	0.655420	-0.102797	-0.584243	-0.555678	0.764295	0.181471	-0.067016	0.615167
12074	2.454354	1.712497	8.889839	0.265568	0.223013	0.606864	-0.107828	-0.588932	-0.548570	0.756140	0.182006	-0.062598	0.625466
12075	2.437829	1.417751	9.208652	-0.048546	0.228109	0.611580	-0.115786	-0.587641	-0.547912	0.749009	0.177721	-0.061784	0.635282
12076	2.928100	1.423801	9.291016	0.272559	0.219243	0.629602	-0.123989	-0.590370	-0.545979	0.740286	0.178274	-0.057329	0.645685
12077	3.229019	1.630728	9.295606	0.422981	0.233233	0.611315	-0.130873	-0.594909	-0.539759	0.731181	0.180870	-0.050419	0.655834
12078	3.301073	1.907369	9.490439	0.185117	0.273402	0.589490	-0.135387	-0.594886	-0.536806	0.723045	0.179433	-0.046180	0.665490
12079	3.150428	1.774200	9.605573	0.029569	0.276959	0.556663	-0.141088	-0.594578	-0.535930	0.715844	0.175715	-0.043630	0.674380
12080	3.064466	1.574992	9.527114	0.042097	0.242031	0.546922	-0.146148	-0.588729	-0.537892	0.708537	0.172618	-0.041575	0.682971
12081	3.251463	1.716063	9.729011	0.510712	0.213972	0.583688	-0.151719	-0.590919	-0.532062	0.698995	0.176490	-0.033462	0.692197
12082	3.016157	1.909790	9.555414	0.077608	0.240148	0.608938	-0.157013	-0.595051	-0.526779	0.690456	0.173883	-0.031235	0.701470
12083	2.767942	1.651247	9.323853	0.038295	0.233285	0.599842	-0.163650	-0.590855	-0.529520	0.682101	0.170810	-0.029461	0.710419
12084	2.437437	1.366874	9.087899	0.252909	0.201943	0.622487	-0.169490	-0.590825	-0.526285	0.672512	0.171064	-0.025294	0.719600
12085	2.272102	1.211598	9.015438	0.077319	0.194849	0.670546	-0.177193	-0.587457	-0.526134	0.662737	0.168967	-0.023768	0.729154
12086	2.038074	1.224609	9.527135	0.019760	0.159698	0.711476	-0.188619	-0.581435	-0.526425	0.652371	0.166602	-0.023821	0.738978
12087	1.805869	1.173302	9.461252	0.112575	0.086232	0.743670	-0.200034	-0.576937	-0.526993	0.641090	0.166382	-0.023416	0.748848
12088	2.095614	1.135695	10.486989	0.049567	0.136500	0.812887	-0.208937	-0.573564	-0.524595	0.628807	0.164630	-0.023680	0.759565
12089	2.689196	1.453844	9.067500	0.085483	0.196059	0.843242	-0.219970	-0.567406	-0.523842	0.615836	0.162228	-0.022600	0.770660
12090	2.464237	1.065699	8.988069	0.119392	0.209226	0.867319	-0.230589	-0.562635	-0.525467	0.602160	0.160118	-0.021047	0.781871
12091	2.735311	1.819510	9.205898	0.132112	0.229306	0.828781	-0.242557	-0.554947	-0.524684	0.588904	0.157683	-0.018786	0.792449
12092	2.769399	1.853426	9.371831	0.044639	0.266080	0.788617	-0.251589	-0.549769	-0.526330	0.576365	0.153738	-0.017480	0.802410
12093	2.579879	1.691285	9.352375	-0.037457	0.276726	0.743142	-0.256002	-0.542399	-0.526583	0.564701	0.148543	-0.017078	0.811638
12094	2.623245	1.680971	9.236517	0.091524	0.250606	0.707847	-0.263322	-0.534596	-0.529539	0.553047	0.145316	-0.014914	0.820244
12095	2.503858	1.862992	9.463160	0.106040	0.250709	0.658675	-0.268653	-0.528885	-0.529664	0.542078	0.142149	-0.012201	0.828128
12096	2.208290	1.723858	9.617929	0.174343	0.233465	0.581625	-0.272373	-0.525676	-0.531672	0.532047	0.140086	-0.008484	0.835003
12097	2.101309	1.636691	9.156391	0.191706	0.254744	0.520171	-0.275566	-0.523163	-0.531861	0.522960	0.137762	-0.003889	0.841142
12098	1.795560	1.418833	9.497812	0.045893	0.206675	0.489014	-0.279959	-0.520507	-0.529932	0.514678	0.134788	-0.002350	0.846719
12099	2.024983	1.089349	9.309383	-0.144543	0.183059	0.453925	-0.281848	-0.511902	-0.534274	0.507497	0.130147	-0.003993	0.851758
12100	1.942328	1.340992	9.586981	0.099824	0.107958	0.402634	-0.285841	-0.507028	-0.536786	0.500454	0.129354	-0.002291	0.856042
12101	1.814135	1.313028	9.554117	-0.112988	0.062545	0.360418	-0.289053	-0.501605	-0.536421	0.494703	0.127098	-0.004377	0.859707
12102	2.441971	0.971540	9.602457	-0.189654	0.031012	0.285467	-0.292669	-0.492297	-0.540468	0.490354	0.124730	-0.008102	0.862514
12103	2.270427	0.958465	9.608593	-0.078652	-0.014347	0.259726	-0.297060	-0.488808	-0.540497	0.486190	0.124142	-0.010117	0.864931
12104	2.420234	0.980435	9.309527	-0.135926	-0.062460	0.256457	-0.301870	-0.480743	-0.541916	0.482156	0.123917	-0.013757	0.867168
12105	2.597494	1.437670	9.837204	0.143370	-0.038848	0.220716	-0.306259	-0.477947	-0.541560	0.478082	0.125919	-0.012068	0.869159
12106	2.890129	1.502444	9.741690	0.231489	-0.017688	0.134126	-0.309563	-0.481396	-0.537874	0.475239	0.128477	-0.008594	0.870384
12107	2.778171	1.045984	9.634060	-0.220996	0.017357	0.089483	-0.311437	-0.478060	-0.537943	0.474367	0.126105	-0.012397	0.871160
12108	2.898403	0.979643	9.483247	0.094190	0.021052	0.041521	-0.311580	-0.475702	-0.538704	0.473494	0.126693	-0.010704	0.871572
12109	2.655644	0.805539	9.348747	0.119428	0.023000	0.003862	-0.311838	-0.478474	-0.536106	0.473235	0.127499	-0.008339	0.871621
12110	2.411440	0.422812	9.418557	-0.351130	0.049214	-0.008291	-0.310269	-0.473770	-0.537918	0.474359	0.123388	-0.014017	0.871529
12111	2.416059	0.380684	9.812196	-0.136444	0.070174	-0.002263	-0.309246	-0.462683	-0.545687	0.474845	0.120943	-0.015696	0.871578
12112	2.245337	0.487415	9.670691	0.140840	0.070273	0.020982	-0.306595	-0.463807	-0.544428	0.474243	0.121120	-0.012669	0.871930
12113	2.273517	0.385273	9.376054	-0.102537	0.052753	0.025291	-0.306186	-0.466305	-0.543542	0.474146	0.119287	-0.014022	0.872216
12114	2.137311	0.596996	9.047989	0.003044	0.045869	0.033176	-0.305672	-0.462148	-0.545999	0.473670	0.118578	-0.013659	0.872576
12115	2.027024	0.695279	9.444234	-0.235071	0.024731	0.041983	-0.305676	-0.460484	-0.547686	0.473575	0.115968	-0.017645	0.872907
12116	2.013376	0.811013	9.500961	-0.257545	0.031657	0.066543	-0.305841	-0.452720	-0.551014	0.473118	0.113022	-0.022042	0.873441
12117	1.995391	0.985472	9.873251	-0.067037	0.033366	0.073258	-0.305196	-0.448287	-0.553470	0.472087	0.111828	-0.023066	0.874126
12118	1.932373	0.956740	9.755696	-0.139539	0.042113	0.085113	-0.305881	-0.443016	-0.555504	0.471022	0.109807	-0.025344	0.874893
12119	1.810520	0.803545	9.687690	-0.260601	-0.001730	0.133424	-0.306185	-0.434974	-0.557779	0.469342	0.107359	-0.030190	0.875946
12120	1.872597	0.706638	9.618744	0.093577	-0.013951	0.161478	-0.307266	-0.431088	-0.557986	0.466394	0.108457	-0.029074	0.877421
12121	2.074179	0.872937	9.455483	0.221380	-0.041136	0.190485	-0.310433	-0.435646	-0.553920	0.462637	0.111178	-0.025942	0.879166
12122	2.202079	0.853421	9.692096	-0.031933	-0.069310	0.198183	-0.314157	-0.433686	-0.552926	0.459280	0.112071	-0.027631	0.880760
12123	2.579098	0.885204	10.035302	0.092545	-0.059763	0.167288	-0.317636	-0.429511	-0.549686	0.456188	0.113945	-0.026872	0.882149
12124	2.405888	0.977883	10.011425	0.256684	-0.069952	0.076877	-0.320407	-0.432546	-0.547839	0.454288	0.117552	-0.023200	0.882760
12125	2.314485	0.707595	9.485157	0.110392	-0.024182	0.005467	-0.321450	-0.437254	-0.544855	0.454020	0.119053	-0.021425	0.882742
12126	2.252672	0.173616	9.325731	-0.011326	-0.015431	0.016861	-0.321187	-0.436979	-0.544725	0.453835	0.119289	-0.021849	0.882795
12127	1.965783	0.242917	9.232866	0.033207	-0.048655	0.055058	-0.321055	-0.437257	-0.544206	0.452856	0.120485	-0.021807	0.883136
12128	1.869043	0.219856	9.310346	0.049250	0.000300	0.080929	-0.322133	-0.435035	-0.542463	0.451404	0.120964	-0.021173	0.883829
12129	1.714451	0.211650	9.378881	-0.043148	0.010679	0.134969	-0.323078	-0.431703	-0.542940	0.449217	0.120355	-0.022151	0.885002
12130	1.904254	0.416747	9.288271	0.174144	0.017618	0.169167	-0.325865	-0.431689	-0.541325	0.445907	0.121605	-0.019362	0.886569
12131	2.223171	0.433994	9.449151	0.147061	0.010374	0.215550	-0.326535	-0.431686	-0.539217	0.441816	0.122662	-0.017182	0.888514
12132	2.408367	0.668183	9.421405	0.160574	-0.021110	0.188211	-0.328649	-0.433338	-0.538153	0.438184	0.124463	-0.015022	0.890100
12133	2.432402	0.657859	9.252838	-0.017323	-0.017563	0.159605	-0.329996	-0.430560	-0.536270	0.435464	0.124601	-0.015893	0.891400
12134	2.392531	0.482829	9.332887	-0.038804	-0.012320	0.159442	-0.334125	-0.427073	-0.535517	0.432827	0.124505	-0.017134	0.892674
12135	2.428718	0.477750	9.337323	0.029034	0.006840	0.200528	-0.334936	-0.423742	-0.536258	0.429251	0.124595	-0.017089	0.894387
12136	2.527627	0.460477	9.446829	0.032362	-0.009072	0.248042	-0.338953	-0.417069	-0.534819	0.424850	0.125023	-0.017251	0.896423
12137	2.682282	0.478230	9.354368	0.063465	0.015277	0.304711	-0.341887	-0.414698	-0.533178	0.419294	0.125226	-0.016806	0.899015
12138	2.820899	0.262059	9.807339	0.058771	-0.007673	0.332695	-0.344420	-0.411218	-0.534285	0.413334	0.125816	-0.016698	0.901691
12139	2.876106	0.550491	9.882282	0.244731	-0.014729	0.362263	-0.349736	-0.410360	-0.530525	0.406223	0.128042	-0.013413	0.904659
12140	2.809557	0.708870	9.591458	0.126712	-0.006789	0.354441	-0.353196	-0.408540	-0.529013	0.399680	0.129169	-0.012138	0.907427
12141	2.639988	0.635542	9.563237	-0.007489	-0.011137	0.351721	-0.357338	-0.402003	-0.529540	0.393356	0.129302	-0.013381	0.910150
12142	2.384517	0.707120	9.508582	0.031941	0.011720	0.346897	-0.360153	-0.397277	-0.527877	0.387177	0.129318	-0.013659	0.912789
12143	2.553674	0.716153	9.747569	0.209243	0.003014	0.305807	-0.363362	-0.393380	-0.525692	0.381096	0.130875	-0.010715	0.915163
12144	2.457743	0.814921	9.552451	0.209517	-0.003786	0.249443	-0.366552	-0.393087	-0.523150	0.376168	0.132560	-0.007613	0.916988
12145	2.543214	0.609870	9.573391	0.177624	-0.024637	0.171524	-0.368401	-0.395018	-0.521306	0.372595	0.134399	-0.005107	0.918196
12146	2.305381	0.461054	9.069011	-0.072781	-0.038484	0.153841	-0.371600	-0.392645	-0.519661	0.370243	0.134622	-0.007206	0.919100
12147	2.270447	0.298277	9.235681	-0.341232	-0.031587	0.157170	-0.372713	-0.382244	-0.521638	0.368305	0.132714	-0.014269	0.920073
12148	2.222806	0.044438	9.480727	-0.377157	-0.028183	0.179788	-0.376082	-0.370998	-0.523703	0.366528	0.130465	-0.021992	0.920952
12149	2.242077	0.039337	9.434836	-0.212789	-0.070244	0.226648	-0.378785	-0.360449	-0.525653	0.362911	0.130140	-0.027175	0.922291
12150	2.391162	0.281722	9.635822	-0.209423	-0.066062	0.270747	-0.382025	-0.349898	-0.525499	0.360685	0.129686	-0.032557	0.923053
12151	2.585200	0.400509	9.647531	-0.214657	-0.061684	0.242493	-0.387920	-0.336837	-0.527901	0.356760	0.129153	-0.037742	0.924455
12152	2.508272	0.442605	9.845760	-0.121378	-0.070294	0.185011	-0.390880	-0.329060	-0.527516	0.354473	0.129489	-0.041108	0.925144
12153	2.485793	0.682664	9.634809	-0.069098	-0.031577	0.118624	-0.393036	-0.324199	-0.525206	0.352483	0.129519	-0.043029	0.925813
12154	2.330459	0.573195	9.622873	-0.032141	-0.034873	0.057224	-0.394384	-0.319201	-0.526709	0.351800	0.129957	-0.044084	0.925961
12155	2.360657	0.750324	9.417953	-0.132979	-0.027752	0.007201	-0.395461	-0.316562	-0.526142	0.352056	0.129553	-0.046820	0.925787
12156	2.552220	0.527193	9.303178	-0.038089	-0.055714	-0.009932	-0.395480	-0.313652	-0.525326	0.352489	0.130399	-0.047941	0.925445
12157	2.875326	0.453180	9.520655	0.063979	-0.052278	-0.030441	-0.397208	-0.313643	-0.523727	0.352913	0.131882	-0.047075	0.925118
12158	2.844919	0.255943	9.441740	0.044495	-0.059148	-0.075577	-0.397735	-0.315166	-0.522161	0.354288	0.133438	-0.046512	0.924398
12159	2.771380	0.104804	9.382954	0.014103	-0.067850	-0.083768	-0.396933	-0.316418	-0.521924	0.355813	0.134913	-0.046533	0.923596
12160	2.799423	-0.023150	9.299524	-0.009062	-0.053807	-0.099780	-0.398788	-0.317379	-0.520332	0.357793	0.136011	-0.046859	0.922654
12161	2.921133	0.115130	9.208734	0.022362	-0.031036	-0.113573	-0.397996	-0.318632	-0.517473	0.359873	0.136901	-0.046392	0.921736
12162	3.060636	0.028312	9.490137	0.057257	-0.043347	-0.125766	-0.397441	-0.323348	-0.516742	0.362178	0.138303	-0.045352	0.920675
12163	3.036936	0.099814	9.214768	-0.030305	-0.029272	-0.140424	-0.396385	-0.323770	-0.515190	0.364890	0.138814	-0.045780	0.919506
12164	2.956207	-0.044016	9.168146	-0.024003	-0.025718	-0.147419	-0.394537	-0.323365	-0.514034	0.367817	0.139321	-0.046047	0.918249
12165	2.823990	0.043259	9.054925	0.009033	-0.041431	-0.133076	-0.394795	-0.324889	-0.513390	0.370261	0.140341	-0.045876	0.917119
12166	2.898733	0.014956	9.428891	-0.123452	-0.032832	-0.126997	-0.394277	-0.323784	-0.511814	0.373109	0.140217	-0.048079	0.915870
12167	2.794096	-0.125784	10.331866	-0.204182	-0.010324	-0.101086	-0.393222	-0.322126	-0.513124	0.375583	0.139036	-0.051683	0.914842
12168	3.027490	0.441477	10.014315	-0.162898	0.066659	-0.094286	-0.390729	-0.317427	-0.514033	0.378018	0.136762	-0.053950	0.914050
12169	3.083375	0.176540	9.253705	-0.006060	0.063442	-0.132861	-0.388078	-0.317580	-0.514337	0.380596	0.135768	-0.053276	0.913168
12170	3.079794	0.021830	8.992386	-0.017641	0.094987	-0.128450	-0.385287	-0.317593	-0.517001	0.383245	0.134110	-0.052572	0.912345
12171	2.868829	0.235308	9.047132	-0.173307	0.096750	-0.132116	-0.382095	-0.318163	-0.519808	0.386281	0.131240	-0.054699	0.911357
12172	2.694077	0.102812	9.321109	-0.120517	0.084538	-0.144093	-0.379192	-0.315823	-0.520484	0.389490	0.128998	-0.055913	0.910237
12173	2.505018	0.003384	9.360052	-0.039149	0.070595	-0.138227	-0.376013	-0.315424	-0.520922	0.392250	0.127641	-0.055773	0.909251
12174	2.528829	-0.040422	9.253592	-0.069541	0.075858	-0.140206	-0.371785	-0.312952	-0.521879	0.395214	0.125946	-0.056131	0.908181
12175	2.377425	-0.297004	9.910489	-0.062478	0.101998	-0.131270	-0.370451	-0.314484	-0.522177	0.397936	0.123807	-0.056182	0.907283
12176	2.355339	-0.008246	9.894772	-0.023028	0.109045	-0.144989	-0.366203	-0.314644	-0.524602	0.400910	0.121880	-0.055421	0.906281
12177	2.382444	-0.263985	9.708937	-0.015886	0.078463	-0.146867	-0.363812	-0.314933	-0.526083	0.403767	0.120532	-0.054771	0.905232
12178	2.459567	-0.275166	9.395697	-0.094586	0.056625	-0.152825	-0.359704	-0.315094	-0.526148	0.406999	0.118981	-0.055707	0.903931
12179	2.579967	-0.319698	9.298008	-0.171572	0.035580	-0.148218	-0.357731	-0.311917	-0.527326	0.410190	0.117141	-0.058233	0.902569
12180	2.492444	-0.405298	9.398724	-0.252284	0.024983	-0.113591	-0.357350	-0.308176	-0.528998	0.413043	0.114821	-0.062367	0.901289
12181	2.561689	-0.183936	9.600156	-0.059104	0.005699	-0.105184	-0.354978	-0.305416	-0.529924	0.415145	0.114394	-0.063220	0.900317
12182	2.472563	-0.154249	9.642124	0.110879	0.024992	-0.096794	-0.354707	-0.307082	-0.528896	0.416832	0.115059	-0.060844	0.899617
12183	2.440818	-0.197834	9.466447	-0.010923	0.025809	-0.065952	-0.355098	-0.308882	-0.527860	0.418142	0.114613	-0.060746	0.899072
12184	2.415039	-0.082704	9.294946	-0.016409	-0.015320	-0.046720	-0.353249	-0.308615	-0.526574	0.419239	0.114875	-0.061122	0.898502
12185	2.608316	-0.074183	9.427968	0.166057	-0.043358	-0.045551	-0.353641	-0.310555	-0.525015	0.419688	0.117134	-0.058465	0.898178
12186	2.620997	0.020940	9.104489	0.060672	-0.065105	-0.085147	-0.355352	-0.314289	-0.521880	0.421225	0.118981	-0.057780	0.897260
12187	2.685445	-0.087482	9.208437	-0.057471	-0.060815	-0.078987	-0.356412	-0.314977	-0.520823	0.422773	0.119725	-0.059208	0.896339
12188	2.656801	-0.037105	9.091496	0.076703	-0.036291	-0.060275	-0.357221	-0.313726	-0.518570	0.423845	0.121163	-0.058054	0.895714
12189	2.663453	-0.119021	9.064058	0.128598	-0.029277	-0.058127	-0.357480	-0.316498	-0.515841	0.424602	0.122900	-0.055937	0.895254
12190	2.696544	-0.220202	9.096258	-0.043403	-0.001464	-0.004679	-0.358548	-0.316217	-0.513856	0.425155	0.122622	-0.056793	0.894976
12191	2.712778	-0.329477	9.585162	0.010988	-0.003369	0.022107	-0.360132	-0.317594	-0.513190	0.424786	0.122807	-0.056780	0.895127
12192	2.328523	-0.374284	9.684099	0.001019	0.007155	0.050374	-0.360152	-0.315655	-0.510680	0.424719	0.122659	-0.056966	0.895167
12193	2.077316	-0.404038	10.325238	-0.117340	0.048942	0.100826	-0.360829	-0.313018	-0.510905	0.423318	0.120685	-0.059002	0.895967
12194	2.214022	-0.169667	9.447097	-0.015384	0.057773	0.138637	-0.360463	-0.307754	-0.510334	0.421148	0.119424	-0.059180	0.897146
12195	2.324890	-0.210382	9.786960	0.207229	0.029681	0.159494	-0.361524	-0.308165	-0.509536	0.417888	0.120440	-0.055687	0.898756
12196	2.622761	0.240019	9.960212	0.084646	-0.014200	0.145223	-0.364845	-0.308148	-0.506601	0.415196	0.121314	-0.054681	0.899947
12197	2.786943	0.242927	9.756940	-0.212213	-0.055295	0.096164	-0.365542	-0.302878	-0.505490	0.413986	0.120442	-0.059270	0.900331
12198	2.876854	0.006750	9.049243	-0.214454	-0.003393	0.031951	-0.367555	-0.298710	-0.504762	0.414088	0.118760	-0.063286	0.900235
12199	2.613656	-0.334556	9.244671	0.010070	0.025553	0.045152	-0.367034	-0.297050	-0.505147	0.413348	0.118344	-0.063088	0.900643
12200	2.494459	-0.132655	9.680639	0.147734	0.032485	0.063871	-0.368093	-0.297598	-0.504481	0.412043	0.118972	-0.060358	0.901345
12201	2.427712	-0.009635	9.624947	0.147825	-0.009414	0.033807	-0.367566	-0.298989	-0.501095	0.411139	0.120329	-0.057925	0.901738
12202	2.495921	0.062992	9.952061	0.124708	-0.026903	-0.012258	-0.368877	-0.302587	-0.499276	0.411175	0.121927	-0.055915	0.901633
12203	2.604328	0.373901	9.647060	0.178743	0.023136	-0.064516	-0.367533	-0.307862	-0.495941	0.412002	0.123060	-0.052394	0.901313
12204	2.454748	0.048632	9.870534	0.116220	0.028442	-0.094939	-0.366982	-0.312301	-0.494683	0.413578	0.123680	-0.049875	0.900649
12205	2.494698	0.244383	9.487890	0.100281	0.035558	-0.117903	-0.366163	-0.317018	-0.494087	0.415567	0.123988	-0.047523	0.899818
12206	2.524869	0.079980	9.288658	-0.089291	0.026846	-0.140502	-0.364571	-0.318136	-0.492811	0.418450	0.122971	-0.048601	0.898563
12207	2.543551	-0.011335	9.364357	-0.113566	0.018895	-0.119586	-0.363111	-0.317589	-0.494532	0.420973	0.121800	-0.050239	0.897453
12208	2.610964	-0.049415	9.668573	0.001602	-0.006624	-0.080102	-0.359931	-0.319687	-0.491194	0.422536	0.122087	-0.050118	0.896686
12209	2.462143	0.076762	9.649677	-0.172095	-0.008439	-0.053106	-0.360736	-0.317465	-0.491946	0.423974	0.120836	-0.053200	0.895999
12210	2.656125	0.190467	9.572401	-0.005788	-0.069708	-0.043338	-0.361533	-0.317461	-0.491409	0.424794	0.122158	-0.053833	0.895394
12211	2.671954	0.377940	9.567209	-0.039889	-0.108251	-0.031356	-0.363390	-0.318561	-0.488770	0.425413	0.123802	-0.055433	0.894776
12212	2.658142	0.471916	9.587637	-0.016524	-0.115189	-0.055861	-0.365253	-0.317720	-0.487947	0.426430	0.125860	-0.056613	0.893930
12213	2.851803	0.537810	9.605951	0.151923	-0.143063	-0.116461	-0.366172	-0.321182	-0.484429	0.428044	0.129871	-0.054839	0.892695
12214	2.784537	0.601818	9.128984	0.138015	-0.123532	-0.186941	-0.367874	-0.327550	-0.479617	0.430976	0.133537	-0.052988	0.890853
12215	2.781335	0.163236	8.852381	-0.210721	-0.111221	-0.224768	-0.369462	-0.329206	-0.477250	0.435497	0.133980	-0.057108	0.888330
12216	2.910975	0.065213	8.590565	-0.030785	-0.112869	-0.239376	-0.367589	-0.333653	-0.475356	0.439827	0.136062	-0.058043	0.885816
12217	2.973297	-0.006737	8.817526	0.027327	-0.119921	-0.238136	-0.368623	-0.340302	-0.471868	0.443899	0.138760	-0.057994	0.883366
12218	2.930194	0.041913	8.885754	-0.203604	-0.106038	-0.215955	-0.367700	-0.341140	-0.469007	0.448329	0.139142	-0.061988	0.880794
12219	2.764788	0.205021	9.102962	-0.151838	-0.082472	-0.185455	-0.367840	-0.340169	-0.468471	0.451981	0.139522	-0.064920	0.878653
12220	2.021078	-0.167549	10.434194	-0.232481	-0.033556	-0.183985	-0.366395	-0.339624	-0.466128	0.455904	0.138321	-0.068837	0.876516
12221	1.871123	0.497677	9.712492	-0.184713	0.006987	-0.224708	-0.365857	-0.340042	-0.467713	0.460447	0.136810	-0.071372	0.874172
12222	1.946699	0.281038	9.065228	0.009655	-0.004138	-0.257750	-0.364245	-0.344348	-0.466994	0.464982	0.137414	-0.070576	0.871738
12223	1.926610	0.166407	9.282797	-0.131935	-0.001691	-0.214737	-0.361860	-0.345609	-0.464946	0.469187	0.136456	-0.072240	0.869497
12224	1.800321	0.398758	9.433167	-0.133844	-0.021856	-0.197119	-0.359071	-0.346317	-0.466044	0.473015	0.135939	-0.074275	0.867329
12225	2.339534	0.158946	9.469019	-0.067771	-0.055291	-0.179346	-0.358535	-0.348261	-0.464499	0.476346	0.136416	-0.075380	0.865334
12226	2.760690	-0.039405	9.391002	-0.016063	-0.050232	-0.135939	-0.358802	-0.349231	-0.462407	0.478731	0.137413	-0.075806	0.863822
12227	3.121267	-0.279402	9.697577	-0.037856	-0.038305	-0.071894	-0.359064	-0.350894	-0.460322	0.480138	0.137710	-0.076537	0.862929
12228	3.188438	-0.342379	9.725116	0.124851	-0.017368	-0.037182	-0.359721	-0.352693	-0.458889	0.480474	0.139341	-0.074488	0.862659
12229	3.372792	-0.223818	9.638364	0.069459	-0.003395	-0.048138	-0.359446	-0.356438	-0.455784	0.481218	0.140036	-0.073126	0.862248
12230	3.205332	-0.342614	9.691319	-0.052234	0.000110	-0.047225	-0.359300	-0.358517	-0.456069	0.482250	0.139675	-0.073936	0.861661
12231	3.250768	-0.396667	9.435541	-0.011103	-0.036591	-0.045315	-0.360493	-0.358234	-0.456311	0.483111	0.140166	-0.074329	0.861065
12232	3.324510	-0.210132	9.271213	0.033646	-0.024334	-0.038757	-0.360482	-0.361284	-0.454375	0.483717	0.141042	-0.073918	0.860617
12233	3.255840	-0.367409	9.577637	-0.127505	-0.006961	-0.021382	-0.361034	-0.358094	-0.453417	0.484527	0.139869	-0.076130	0.860159
12234	3.101777	-0.294520	9.423581	0.040732	0.007153	-0.018278	-0.360097	-0.359207	-0.454360	0.484807	0.140244	-0.075350	0.860010
12235	2.880146	-0.216203	9.299011	-0.043330	0.024722	-0.018741	-0.360621	-0.360591	-0.453711	0.485380	0.139331	-0.075830	0.859793
12236	2.758719	-0.307120	9.147597	-0.068566	-0.012918	0.014444	-0.359178	-0.357965	-0.454100	0.485372	0.138940	-0.077217	0.859736
12237	2.769410	-0.162897	9.144357	0.054773	-0.017333	0.043551	-0.359976	-0.357684	-0.453560	0.484536	0.139594	-0.076599	0.860157
12238	2.890096	-0.179797	9.431533	-0.131430	-0.017511	0.057127	-0.358786	-0.357413	-0.453314	0.483966	0.138608	-0.079232	0.860399
12239	2.909101	0.111339	9.511626	0.033228	0.000009	0.055799	-0.361175	-0.356014	-0.454312	0.483006	0.138728	-0.078842	0.860955
12240	2.918211	0.373321	9.471298	0.038756	0.033314	0.033101	-0.359832	-0.358654	-0.455407	0.482452	0.138551	-0.077987	0.861372
12241	2.815498	0.198055	9.313946	-0.227796	0.038588	0.020602	-0.361155	-0.357675	-0.457475	0.482882	0.135544	-0.081596	0.861275
12242	2.853060	0.044163	9.424814	-0.007666	0.015904	0.004456	-0.360362	-0.356015	-0.459567	0.482921	0.135264	-0.081629	0.861294
12243	2.929923	-0.009687	9.315377	0.013789	-0.006839	0.004498	-0.360491	-0.356014	-0.460745	0.482895	0.135399	-0.081460	0.861304
12244	3.107354	-0.186660	9.314215	-0.036432	-0.001712	0.030496	-0.359706	-0.354077	-0.461131	0.482536	0.135102	-0.082229	0.861478
12245	3.156131	-0.119677	9.319371	0.024315	-0.000013	0.052092	-0.359968	-0.355046	-0.460350	0.481668	0.135155	-0.081949	0.861982
12246	3.213581	-0.189911	9.308454	-0.047321	-0.021060	0.058512	-0.361821	-0.356146	-0.458760	0.480824	0.135042	-0.083169	0.862354
12247	3.378689	-0.061563	9.226789	0.051055	-0.026343	0.069762	-0.361297	-0.355318	-0.458498	0.479529	0.135798	-0.082741	0.862997
12248	3.451381	-0.028325	9.269805	0.009055	-0.035099	0.054428	-0.362770	-0.352399	-0.458708	0.478579	0.136476	-0.083111	0.863382
12249	3.340520	-0.005089	9.506565	0.068024	-0.038627	0.065452	-0.363694	-0.353642	-0.457658	0.477284	0.137639	-0.082501	0.863973
12250	3.118855	0.061841	9.590964	0.099635	0.010549	0.013069	-0.365279	-0.355574	-0.455818	0.476872	0.138462	-0.080757	0.864234
12251	3.060129	-0.043727	9.527768	-0.016566	0.038586	-0.002659	-0.364214	-0.355579	-0.457407	0.477114	0.137599	-0.080676	0.864246
12252	3.263434	0.030691	9.212019	0.050501	0.028952	0.011855	-0.362616	-0.356419	-0.458226	0.476893	0.137636	-0.079602	0.864461
12253	3.321345	0.025339	9.182617	0.062005	-0.003475	0.031189	-0.362214	-0.358085	-0.457069	0.476261	0.138218	-0.078662	0.864802
12254	3.568198	0.100438	9.200578	0.119154	-0.045566	0.043730	-0.363544	-0.358634	-0.454433	0.475179	0.140147	-0.077199	0.865219
12255	3.680830	0.307352	9.507221	0.197017	-0.021136	0.039101	-0.365125	-0.361676	-0.451949	0.473992	0.142344	-0.074120	0.865781
12256	3.460960	0.304404	9.513958	0.053119	0.012285	0.010086	-0.363876	-0.365370	-0.450501	0.473771	0.142694	-0.073157	0.865926
12257	3.115148	0.239392	9.396022	0.057864	0.023040	-0.043499	-0.363201	-0.366898	-0.451707	0.474469	0.142942	-0.071827	0.865614
12258	2.862823	0.075278	9.357858	0.029307	0.026652	-0.058631	-0.361610	-0.368016	-0.450169	0.475517	0.142917	-0.070941	0.865116
12259	2.813767	-0.028034	9.270569	-0.009165	0.014432	-0.060722	-0.359875	-0.368995	-0.452172	0.476694	0.142687	-0.070802	0.864517
12260	2.855213	0.024773	9.340518	0.112467	0.010916	-0.051921	-0.359341	-0.370801	-0.450231	0.477364	0.143718	-0.068647	0.864151
12261	2.428111	0.075642	9.154917	0.055376	0.033874	-0.077665	-0.356419	-0.373175	-0.448464	0.478678	0.143764	-0.067148	0.863534
12262	2.529276	0.026498	9.114958	-0.044778	0.042507	-0.081973	-0.354983	-0.375591	-0.450276	0.480359	0.142785	-0.067322	0.862749
12263	2.707240	-0.080304	9.251594	-0.026989	0.026650	-0.067880	-0.353800	-0.374351	-0.449757	0.481731	0.142129	-0.067343	0.862090
12264	3.188610	0.031651	9.335251	0.053390	0.014198	-0.041028	-0.352196	-0.376022	-0.451109	0.482381	0.142528	-0.066212	0.861749
12265	3.346525	0.167272	9.253731	0.056763	0.017551	0.008336	-0.352594	-0.376575	-0.450191	0.482181	0.142750	-0.065113	0.861907
12266	3.431968	0.294294	9.321751	0.133534	0.034930	0.051254	-0.352854	-0.377405	-0.450064	0.481035	0.143442	-0.062663	0.862614
12267	2.952499	0.447002	9.269960	0.090622	0.052567	0.051181	-0.351254	-0.380186	-0.448543	0.480037	0.143348	-0.060767	0.863321
12268	2.652552	0.377062	9.230886	0.012070	0.091209	0.022628	-0.349655	-0.381026	-0.449756	0.479809	0.141934	-0.059792	0.863749
12269	2.584409	0.305251	9.170563	-0.013035	0.052734	0.024075	-0.348603	-0.379230	-0.450671	0.479578	0.140860	-0.059592	0.864067
12270	2.376240	0.230452	9.349353	-0.060468	0.021274	0.012204	-0.348073	-0.378539	-0.451721	0.479641	0.139971	-0.060510	0.864113
12271	2.342653	0.264111	9.258699	-0.070338	0.017781	0.020069	-0.347824	-0.375768	-0.451960	0.479605	0.138926	-0.061607	0.864224
12272	2.472720	0.210821	9.468467	0.002950	-0.007664	0.023981	-0.347821	-0.374935	-0.454048	0.479248	0.139131	-0.061739	0.864380
12273	2.467809	0.203276	9.348250	-0.062330	-0.012016	0.018205	-0.347689	-0.374798	-0.454049	0.479190	0.138657	-0.062965	0.864399
12274	2.858968	0.202180	9.200657	-0.032832	-0.010367	0.028885	-0.349025	-0.372572	-0.454531	0.478842	0.138560	-0.063754	0.864550
12275	3.017901	0.134145	9.381165	0.038691	-0.020065	0.032830	-0.351286	-0.372007	-0.452918	0.478237	0.139181	-0.063358	0.864814
12276	3.086287	0.239652	9.449083	-0.016812	-0.021003	0.037709	-0.353012	-0.371304	-0.452885	0.477675	0.139410	-0.063996	0.865041
12277	3.216513	0.214653	9.471706	-0.020337	-0.014022	0.027090	-0.353149	-0.370611	-0.452614	0.477337	0.139384	-0.064557	0.865190
12278	3.113033	0.268042	9.362656	-0.059692	-0.019227	0.025948	-0.353956	-0.368666	-0.452582	0.477103	0.139188	-0.065887	0.865251
12279	3.209177	0.204802	9.377923	-0.059663	-0.040226	0.012612	-0.356077	-0.367406	-0.454110	0.477085	0.139276	-0.067345	0.865134
12280	3.153786	0.224596	9.417084	0.068216	-0.036719	0.027675	-0.357277	-0.365736	-0.454599	0.476437	0.140599	-0.066633	0.865332
12281	3.202350	0.267020	9.256122	0.029837	-0.012189	0.018670	-0.357802	-0.367397	-0.453297	0.476098	0.141065	-0.066296	0.865469
12282	3.158638	0.233613	9.232080	-0.041708	-0.008677	0.012881	-0.358474	-0.365176	-0.454051	0.476055	0.140875	-0.067179	0.865455
12283	3.138934	0.176362	9.337343	0.038787	0.017553	0.024129	-0.358210	-0.365593	-0.453142	0.475633	0.140916	-0.066425	0.865739
12284	2.926030	0.120307	9.340940	-0.030981	0.021106	0.020161	-0.358743	-0.365313	-0.452869	0.475474	0.140304	-0.066859	0.865892
12285	2.882225	0.072593	9.357593	0.001277	0.054377	0.018757	-0.359414	-0.363647	-0.453104	0.475300	0.139352	-0.066392	0.866177
12286	2.828506	-0.013300	9.448400	0.017459	0.038687	-0.005858	-0.357944	-0.364762	-0.454710	0.475477	0.138930	-0.065747	0.866197
12287	2.868901	-0.100621	9.312454	-0.073912	0.040367	0.021653	-0.357949	-0.363653	-0.455224	0.475441	0.137493	-0.066732	0.866371
12288	2.934144	-0.096174	9.360011	-0.017649	0.038552	0.043185	-0.357289	-0.362547	-0.456533	0.474867	0.136674	-0.066832	0.866807
12289	3.027143	0.076300	9.365999	0.052989	0.021027	0.048930	-0.358080	-0.362820	-0.457048	0.473980	0.136743	-0.065887	0.867354
12290	3.112120	0.138365	9.428469	0.015442	0.021871	0.040715	-0.358340	-0.363095	-0.458096	0.473337	0.136531	-0.065565	0.867763
12291	3.163779	0.272500	9.376690	-0.014830	0.038542	0.015014	-0.359409	-0.360871	-0.459106	0.473242	0.135714	-0.065542	0.867945
12292	3.114932	0.195881	9.366616	-0.064797	0.045613	-0.013523	-0.357291	-0.360328	-0.459526	0.473785	0.134401	-0.066240	0.867800
12293	3.216146	0.168468	9.312552	-0.091591	0.040363	-0.024346	-0.357428	-0.358525	-0.461079	0.474577	0.132896	-0.067433	0.867507
12294	3.317768	0.194323	9.374462	-0.016370	0.029010	-0.043251	-0.354780	-0.358539	-0.460857	0.475487	0.132369	-0.067370	0.867094
12295	3.206018	0.099159	9.432014	-0.053942	0.040397	-0.043471	-0.353988	-0.357434	-0.461907	0.476502	0.131270	-0.067868	0.866665
12296	3.075213	0.046853	9.297950	-0.096866	0.033462	-0.047302	-0.353730	-0.354662	-0.464373	0.477689	0.129906	-0.069145	0.866116
12297	2.888875	-0.009344	9.322946	-0.086218	0.036095	-0.027785	-0.352138	-0.353838	-0.466355	0.478506	0.128559	-0.070291	0.865774
12298	2.794530	-0.037059	9.458033	-0.025474	0.019456	-0.015047	-0.352265	-0.354947	-0.466102	0.478945	0.128073	-0.070552	0.865582
12299	2.790693	0.102409	9.435636	-0.017428	-0.008525	-0.020346	-0.350940	-0.354260	-0.467427	0.479393	0.128143	-0.070947	0.865291
12300	2.822209	0.121244	9.382705	0.086396	-0.003235	-0.024862	-0.350405	-0.356204	-0.465619	0.479685	0.129136	-0.069465	0.865102
12301	2.906716	0.130655	9.487901	0.047942	0.012554	-0.032115	-0.352328	-0.359602	-0.466221	0.480199	0.129488	-0.068489	0.864842
12302	2.860264	0.394977	9.284645	0.094527	-0.008353	-0.044116	-0.352054	-0.361406	-0.465718	0.480782	0.130674	-0.066863	0.864466
12303	2.969837	0.173810	9.603218	0.051523	0.000278	-0.039196	-0.351260	-0.362381	-0.464036	0.481391	0.131290	-0.065913	0.864107
12304	3.004840	0.344024	9.508736	0.080113	0.005509	-0.024844	-0.350988	-0.363214	-0.464442	0.481697	0.132072	-0.064454	0.863927
12305	2.970448	0.264695	9.436017	0.112286	0.005521	-0.014920	-0.350438	-0.367932	-0.462399	0.481730	0.133160	-0.062462	0.863888
12306	2.786119	0.155226	9.349825	-0.042490	0.015175	-0.013335	-0.349922	-0.365023	-0.463427	0.482181	0.132577	-0.063059	0.863683
12307	2.544042	0.075058	9.259661	0.112251	0.005660	-0.003372	-0.350310	-0.366823	-0.462915	0.482015	0.133637	-0.061095	0.863753
12308	2.359797	-0.024599	9.236071	-0.011214	0.002194	-0.006011	-0.349913	-0.367103	-0.462530	0.482235	0.133572	-0.061296	0.863627
12309	2.499623	-0.059177	9.296956	0.004851	-0.015359	-0.004245	-0.350840	-0.366543	-0.463559	0.482348	0.133933	-0.061389	0.863501
12310	2.785820	0.116456	9.255648	0.131935	-0.010145	-0.007755	-0.350568	-0.368624	-0.462011	0.482192	0.135464	-0.059231	0.863500
12311	2.950825	0.225995	9.315569	-0.080944	0.017752	-0.015403	-0.350027	-0.370984	-0.461256	0.482768	0.134441	-0.060462	0.863253
12312	3.177692	0.205271	9.409511	-0.159663	0.032525	-0.017760	-0.349907	-0.367102	-0.464104	0.483623	0.132431	-0.062900	0.862910
12313	3.313736	0.302876	9.467075	0.012241	0.021122	-0.043050	-0.349545	-0.367851	-0.465224	0.484424	0.132310	-0.062431	0.862514
12314	3.144166	0.229533	9.434047	-0.181007	0.031626	-0.042621	-0.349033	-0.364944	-0.464941	0.485747	0.130137	-0.065176	0.861897
12315	3.040127	0.201468	9.429815	-0.130974	0.026388	-0.028151	-0.349307	-0.361892	-0.467265	0.486665	0.128532	-0.067171	0.861467
12316	2.926412	0.168874	9.492911	0.060480	0.026455	-0.025848	-0.347450	-0.362179	-0.467559	0.487069	0.128773	-0.065850	0.861304
12317	2.796556	0.248885	9.369972	0.001316	0.021189	0.001076	-0.347303	-0.363842	-0.469019	0.487136	0.128509	-0.065685	0.861319
12318	2.781982	0.236972	9.369962	0.031733	0.007210	-0.002276	-0.347586	-0.361346	-0.468072	0.487180	0.128770	-0.065106	0.861299
12319	2.732632	0.088358	9.411941	-0.027319	0.018573	-0.000919	-0.346533	-0.360937	-0.466643	0.487352	0.128273	-0.065450	0.861249
12320	2.756728	0.093313	9.479152	-0.025573	-0.010229	-0.006261	-0.347145	-0.361431	-0.467760	0.487606	0.128280	-0.066021	0.861061
12321	2.858096	0.087533	9.420528	0.004804	-0.017259	0.002716	-0.349794	-0.361417	-0.467851	0.487586	0.128707	-0.066170	0.860997
12322	2.957070	0.084221	9.376374	0.025338	-0.012928	0.015188	-0.349274	-0.360589	-0.466408	0.487309	0.129231	-0.065942	0.861093
12323	2.944631	0.033761	9.361481	-0.062376	-0.001592	0.025158	-0.349803	-0.360724	-0.466401	0.487094	0.128710	-0.067162	0.861198
12324	2.925308	0.029454	9.476963	-0.085682	-0.012125	0.028477	-0.350206	-0.358503	-0.468602	0.486914	0.128117	-0.068878	0.861253
12325	2.930708	0.115403	9.280823	0.019033	-0.012056	0.027498	-0.350889	-0.356144	-0.466470	0.486432	0.128570	-0.068808	0.861463
12326	2.916464	0.144834	9.430298	-0.020313	-0.012948	0.018404	-0.351012	-0.357529	-0.467138	0.486247	0.128643	-0.069378	0.861511
12327	2.838976	0.112045	9.521920	-0.048867	0.000210	0.002397	-0.351548	-0.356278	-0.467379	0.486390	0.128260	-0.070289	0.861414
12328	2.848476	0.090278	9.507167	0.013834	-0.001486	-0.013020	-0.352350	-0.354749	-0.467876	0.486632	0.128514	-0.070072	0.861257
12329	2.949047	-0.024002	9.360779	0.017463	-0.004961	-0.021869	-0.350220	-0.357256	-0.466623	0.487014	0.128901	-0.069829	0.861003
12330	2.992347	-0.043915	9.252022	0.030020	0.005555	-0.022635	-0.351550	-0.355862	-0.467506	0.487432	0.129201	-0.069247	0.860768
12331	2.996554	-0.134962	9.378321	0.004945	0.010766	-0.020178	-0.351942	-0.356692	-0.467640	0.487836	0.129198	-0.069085	0.860553
12332	2.957756	-0.154210	9.277490	-0.088106	0.000276	-0.020884	-0.350504	-0.353650	-0.467107	0.488504	0.128436	-0.070589	0.860166
12333	2.925710	-0.251962	9.478531	-0.106109	-0.006797	-0.005195	-0.350235	-0.353374	-0.468681	0.488907	0.127627	-0.072565	0.859893
12334	2.923928	-0.158609	9.325800	-0.061470	-0.017308	0.018026	-0.350512	-0.351570	-0.468397	0.488849	0.127367	-0.073888	0.859852
12335	2.929379	-0.072029	9.336362	0.011839	-0.024319	0.029125	-0.350788	-0.350738	-0.466549	0.488331	0.127964	-0.074100	0.860039
12336	2.910278	-0.042898	9.375317	-0.013193	-0.006830	0.029017	-0.350262	-0.349632	-0.467071	0.487973	0.127980	-0.074519	0.860204
12337	2.831106	0.025440	9.496958	-0.016827	-0.013851	0.036049	-0.353449	-0.348228	-0.467532	0.487426	0.128103	-0.075134	0.860442
12338	2.776448	0.150755	9.436380	-0.009541	-0.003269	0.013274	-0.352122	-0.348512	-0.467555	0.487308	0.128119	-0.075411	0.860482
12339	2.848506	0.097229	9.420723	-0.016659	-0.010262	0.002590	-0.351344	-0.346854	-0.465453	0.487345	0.128230	-0.075886	0.860403
12340	2.828403	-0.013172	9.448468	-0.063072	0.000281	-0.020638	-0.351337	-0.346853	-0.467289	0.487968	0.127713	-0.076964	0.860031
12341	2.871491	-0.062014	9.317749	-0.023738	0.000282	-0.009797	-0.353474	-0.343792	-0.467488	0.488253	0.127589	-0.077421	0.859846
12342	2.962327	-0.192519	9.346709	0.004910	0.003769	-0.014036	-0.354258	-0.345728	-0.467495	0.488503	0.127674	-0.077300	0.859703
12343	2.967379	-0.163496	9.411893	-0.014876	0.007197	0.007864	-0.351748	-0.344772	-0.466999	0.488471	0.127491	-0.077588	0.859722
12344	3.020544	-0.154628	9.300978	0.062075	0.001099	0.008391	-0.352402	-0.346154	-0.467265	0.488307	0.128134	-0.076585	0.859810
12345	2.967276	-0.177934	9.409324	0.078167	-0.015516	0.003170	-0.352400	-0.347264	-0.465966	0.488080	0.129259	-0.075491	0.859867
12346	2.962876	-0.115573	9.340380	0.017290	-0.003300	0.016885	-0.352931	-0.346984	-0.465955	0.487836	0.129532	-0.075316	0.859980
12347	2.907567	-0.079427	9.221100	0.008323	0.000218	0.025671	-0.353458	-0.347536	-0.465952	0.487425	0.129671	-0.075331	0.860191
12348	2.871589	-0.052040	9.433228	-0.009560	0.003695	0.018516	-0.353193	-0.347676	-0.465695	0.487263	0.129556	-0.075560	0.860280
12349	2.879123	-0.009045	9.354344	-0.004093	0.003756	-0.000822	-0.353459	-0.347675	-0.465429	0.487346	0.129550	-0.075680	0.860222
12350	2.888440	-0.059388	9.432998	-0.020240	0.004591	0.006098	-0.353730	-0.345731	-0.466979	0.487376	0.129339	-0.076043	0.860205
12351	2.958501	-0.052919	9.367576	0.001297	0.004619	-0.006099	-0.353450	-0.347673	-0.468051	0.487539	0.129377	-0.076048	0.860107
12352	3.011381	-0.101574	9.364090	-0.045148	0.007167	-0.018836	-0.353897	-0.346760	-0.467438	0.488094	0.128914	-0.076754	0.859799
12353	3.107678	-0.140990	9.305123	0.047904	0.015917	-0.014637	-0.353116	-0.344963	-0.466645	0.488297	0.129232	-0.075832	0.859718
12354	3.110089	-0.145452	9.425223	0.032589	0.005348	0.001951	-0.354440	-0.345511	-0.465713	0.488213	0.129534	-0.075261	0.859770
12355	3.026076	-0.072817	9.366697	0.008431	0.001001	0.002682	-0.353908	-0.346345	-0.465205	0.488195	0.129703	-0.075217	0.859759
12356	2.914682	-0.115353	9.331118	0.017416	-0.003310	-0.006054	-0.352847	-0.345519	-0.466786	0.488377	0.130008	-0.074986	0.859630
12357	2.827778	-0.109987	9.291071	-0.013982	-0.015571	0.009562	-0.353520	-0.344684	-0.465195	0.488275	0.130228	-0.075507	0.859609
12358	2.827685	-0.124293	9.331765	0.009226	-0.022594	0.018513	-0.354040	-0.345512	-0.466637	0.487998	0.130750	-0.075665	0.859673
12359	2.934112	-0.100955	9.369571	0.006560	-0.017376	0.014960	-0.353115	-0.345795	-0.465474	0.487747	0.131187	-0.075865	0.859731
12360	2.963069	-0.110200	9.566296	-0.081168	0.001776	0.024949	-0.354974	-0.344260	-0.466610	0.487625	0.130399	-0.077355	0.859787
12361	3.078639	-0.150318	9.326898	-0.088248	0.005315	0.015180	-0.355776	-0.342592	-0.467499	0.487650	0.129520	-0.078968	0.859759
12362	3.088291	-0.150474	9.300375	-0.048855	0.007963	0.011068	-0.355508	-0.342038	-0.469070	0.487689	0.128962	-0.079806	0.859744
12363	3.107344	-0.188977	9.343029	-0.054190	0.007093	0.002200	-0.354866	-0.339686	-0.467222	0.487849	0.128412	-0.080789	0.859643
12364	3.044822	-0.150193	9.281526	-0.147275	0.003580	0.010349	-0.354221	-0.336086	-0.468244	0.488122	0.126971	-0.083356	0.859457
12365	2.981565	-0.221359	9.444687	-0.100756	-0.001661	0.005383	-0.355154	-0.333862	-0.470305	0.488328	0.126112	-0.085234	0.859282
12366	2.981806	-0.185487	9.377801	-0.016631	-0.003368	0.002474	-0.357006	-0.333990	-0.470671	0.488375	0.126081	-0.085600	0.859224
12367	2.962291	-0.211888	9.346421	-0.043457	0.005388	0.002311	-0.355152	-0.333584	-0.471351	0.488501	0.125666	-0.086411	0.859132
12368	2.952682	-0.206826	9.404244	0.003141	0.011553	-0.013186	-0.354618	-0.334003	-0.471625	0.488857	0.125591	-0.086262	0.858956
12369	2.991220	-0.214895	9.223561	0.047938	0.005491	-0.023464	-0.354619	-0.333726	-0.471885	0.489197	0.126114	-0.085433	0.858769
