# Supplementary material for: Identification of Haptic Based Guiding Using Hard Reins
Source: PLoS One. 2015 Jul 22;10(7):e0132020. doi: 10.1371/journal.pone.0132020 (PMC4511788; doi:10.1371/journal.pone.0132020)
Supplement: S8 File — (ZIP) [file pone.0132020.s008.zip › Exp2_MotionData1/Subject2/path1/T2/gc2.txt]

// Start Time: 0
// Sample rate: 25.0Hz
// Scenario: 4.9
// Firmware Version: 2.6.1
Counter	Acc_X	Acc_Y	Acc_Z	Gyr_X	Gyr_Y	Gyr_Z	Mag_X	Mag_Y	Mag_Z	Quat_w	Quat_x	Quat_y	Quat_z
11660	8.805397	-0.309448	-4.287885	0.013983	0.010517	-0.003631	-0.499673	0.157175	0.569047	0.103986	-0.836065	-0.137063	-0.520956
11661	8.843992	-0.326869	-4.274951	0.017871	0.004443	0.005568	-0.499254	0.157821	0.570199	0.104337	-0.836063	-0.137042	-0.520896
11662	8.882480	-0.297765	-4.295521	0.008330	-0.015010	-0.007253	-0.500366	0.157299	0.569619	0.104368	-0.836227	-0.137240	-0.520574
11663	8.805001	-0.338022	-4.326699	-0.006152	0.005056	-0.003668	-0.498989	0.157635	0.568092	0.104222	-0.836243	-0.137121	-0.520609
11664	8.795415	-0.323411	-4.326245	-0.007477	0.013175	0.014668	-0.499823	0.158159	0.569249	0.104308	-0.836203	-0.136749	-0.520753
11665	8.805159	-0.335858	-4.307370	-0.009400	-0.004202	0.012858	-0.498992	0.158173	0.568683	0.104255	-0.836368	-0.136340	-0.520606
11666	8.834137	-0.314226	-4.308312	-0.000479	0.002766	0.003698	-0.499274	0.158460	0.568704	0.104313	-0.836392	-0.136243	-0.520581
11667	8.863066	-0.307141	-4.309348	0.028753	0.004636	0.001925	-0.498708	0.158142	0.569237	0.104806	-0.836356	-0.136396	-0.520500
11668	8.865966	-0.339722	-4.232383	0.025378	0.002144	0.012931	-0.498020	0.158966	0.569560	0.105372	-0.836363	-0.136384	-0.520378
11669	8.789556	-0.399597	-4.427959	-0.004282	-0.004258	-0.001831	-0.498447	0.159288	0.568887	0.105251	-0.836478	-0.136274	-0.520246
11670	8.800422	-0.311580	-4.307034	0.032281	0.028986	-0.005462	-0.499153	0.159615	0.568216	0.105832	-0.836136	-0.136614	-0.520589
11671	8.891762	-0.392324	-4.301315	0.017871	0.018373	0.003709	-0.499990	0.159896	0.568520	0.106201	-0.835984	-0.136593	-0.520763
11672	8.795855	-0.326618	-4.268319	0.028989	0.002232	0.011088	-0.500277	0.159686	0.567114	0.106812	-0.835976	-0.136656	-0.520635
11673	8.863028	-0.397310	-4.276122	0.014483	0.011277	0.014719	-0.498348	0.160962	0.566477	0.107220	-0.835935	-0.136432	-0.520676
11674	8.901776	-0.368663	-4.262893	0.003307	-0.006770	0.009234	-0.500003	0.161020	0.568729	0.107364	-0.836068	-0.136288	-0.520470
11675	8.829018	-0.381954	-4.318223	0.015855	0.003045	-0.001788	-0.500291	0.161475	0.568202	0.107601	-0.836064	-0.136371	-0.520406
11676	8.838832	-0.367697	-4.301591	0.023562	-0.005269	0.013844	-0.497668	0.162619	0.567131	0.108143	-0.836148	-0.136371	-0.520158
11677	8.853238	-0.387222	-4.299841	0.025013	-0.011819	0.000094	-0.498225	0.162628	0.567137	0.108511	-0.836283	-0.136550	-0.519817
11678	8.850771	-0.382226	-4.309377	0.032482	-0.010326	0.005611	-0.497677	0.163595	0.567471	0.109093	-0.836381	-0.136774	-0.519479
11679	8.809400	-0.429994	-4.341954	0.014024	-0.019156	0.000066	-0.497675	0.163319	0.567314	0.109256	-0.836616	-0.136855	-0.519044
11680	8.823943	-0.425370	-4.332807	0.010262	-0.002245	-0.005470	-0.499072	0.164147	0.568215	0.109378	-0.836646	-0.137024	-0.518926
11681	8.780703	-0.435045	-4.311932	0.010464	0.000991	0.001855	-0.497689	0.164973	0.568253	0.109557	-0.836686	-0.136994	-0.518832
11682	8.819240	-0.430416	-4.315758	0.003256	0.006326	0.005512	-0.497688	0.164442	0.567523	0.109697	-0.836672	-0.136885	-0.518853
11683	8.824074	-0.425598	-4.315907	0.007021	0.009780	0.009186	-0.497274	0.164853	0.567684	0.109919	-0.836648	-0.136677	-0.518900
11684	8.843887	-0.414482	-4.251366	0.004703	0.001614	-0.008231	-0.497275	0.165250	0.568267	0.109931	-0.836642	-0.136827	-0.518867
11685	8.799160	-0.431311	-4.418865	-0.011056	-0.001754	0.018336	-0.496992	0.164566	0.567664	0.109913	-0.836803	-0.136304	-0.518750
11686	8.814977	-0.348436	-4.278837	0.006674	0.021642	-0.004585	-0.497820	0.163745	0.567342	0.110035	-0.836599	-0.136346	-0.519042
11687	8.900738	-0.488786	-4.345753	-0.009205	-0.001572	-0.015596	-0.498109	0.164072	0.566527	0.109696	-0.836660	-0.136410	-0.518998
11688	8.833946	-0.416322	-4.289649	0.005010	-0.002776	0.003702	-0.497969	0.164984	0.568117	0.109833	-0.836730	-0.136387	-0.518863
11689	8.819275	-0.425599	-4.313313	0.010662	-0.016118	0.011069	-0.495758	0.166108	0.567608	0.110064	-0.836971	-0.136243	-0.518463
11690	8.852871	-0.452426	-4.319574	0.001305	-0.013752	0.002792	-0.496847	0.164530	0.568358	0.110080	-0.837165	-0.136189	-0.518160
11691	8.828221	-0.502501	-4.369697	-0.009212	-0.014528	-0.014677	-0.496024	0.165251	0.567836	0.109717	-0.837362	-0.136265	-0.517898
11692	8.809484	-0.393559	-4.346550	0.002550	-0.002272	-0.020164	-0.495473	0.166064	0.568439	0.109575	-0.837365	-0.136627	-0.517828
11693	8.826426	-0.442587	-4.316106	-0.013692	-0.011055	-0.011010	-0.494904	0.165725	0.569390	0.109184	-0.837546	-0.136588	-0.517628
11694	8.816674	-0.415493	-4.342132	-0.015370	-0.007693	-0.005511	-0.495307	0.164333	0.569029	0.108854	-0.837690	-0.136492	-0.517490
11695	8.823622	-0.454074	-4.361964	-0.000522	-0.004488	0.001847	-0.495589	0.165668	0.570788	0.108836	-0.837809	-0.136358	-0.517336
11696	8.843026	-0.425170	-4.357671	-0.009873	-0.015123	-0.004568	-0.493892	0.164183	0.571657	0.108586	-0.838021	-0.136317	-0.517056
11697	8.790029	-0.415059	-4.360454	-0.011676	0.005181	-0.005531	-0.493350	0.164135	0.569556	0.108331	-0.838044	-0.136171	-0.517111
11698	8.799817	-0.459287	-4.322465	-0.011382	-0.004736	0.006410	-0.493086	0.165920	0.570641	0.108226	-0.838174	-0.135952	-0.516980
11699	8.828820	-0.396241	-4.337630	0.001046	0.010891	-0.009173	-0.492208	0.163694	0.572448	0.108163	-0.838100	-0.135985	-0.517104
11700	8.823540	-0.439298	-4.378771	0.005929	-0.004614	0.003697	-0.492360	0.164430	0.571937	0.108282	-0.838194	-0.135930	-0.516942
11701	8.758428	-0.416789	-4.395511	0.016354	0.016960	-0.019267	-0.494145	0.162862	0.572695	0.108389	-0.837997	-0.136277	-0.517147
11702	8.804642	-0.400801	-4.346416	0.002438	-0.008500	-0.023827	-0.493295	0.161720	0.572616	0.108147	-0.838065	-0.136645	-0.516990
11703	8.809657	-0.386546	-4.327189	0.030998	0.003923	-0.017364	-0.492760	0.163279	0.572428	0.108483	-0.837976	-0.137141	-0.516934
11704	8.814008	-0.458925	-4.356806	0.008260	0.003721	-0.012832	-0.492200	0.163257	0.572701	0.108514	-0.837928	-0.137402	-0.516936
11705	8.804598	-0.425113	-4.341743	0.012043	0.007117	-0.008239	-0.493332	0.163637	0.571060	0.108637	-0.837871	-0.137540	-0.516965
11706	8.828279	-0.468458	-4.376723	0.008538	-0.002453	-0.001810	-0.492078	0.163356	0.570612	0.108766	-0.837917	-0.137628	-0.516840
11707	8.790091	-0.351757	-4.379364	0.017510	-0.007683	-0.007279	-0.491675	0.164877	0.571261	0.108950	-0.838004	-0.137839	-0.516604
11708	8.765904	-0.414835	-4.364380	-0.001224	0.008186	-0.025708	-0.491659	0.164258	0.572339	0.108699	-0.837895	-0.138204	-0.516735
11709	8.804159	-0.477998	-4.375883	0.006313	0.013260	-0.018363	-0.491656	0.163720	0.571747	0.108641	-0.837760	-0.138439	-0.516904
11710	8.814177	-0.386056	-4.365998	0.002456	0.017391	-0.025700	-0.492083	0.163780	0.570639	0.108477	-0.837548	-0.138822	-0.517180
11711	8.765648	-0.424143	-4.393413	0.006272	0.018887	-0.020207	-0.492231	0.164092	0.570101	0.108415	-0.837350	-0.139075	-0.517445
11712	8.838552	-0.367208	-4.337804	0.002727	0.020476	-0.015601	-0.492789	0.163844	0.569533	0.108370	-0.837132	-0.139288	-0.517749
11713	8.824042	-0.327993	-4.361158	0.024481	0.019006	-0.022895	-0.492490	0.162017	0.569138	0.108583	-0.836886	-0.139775	-0.517972
11714	8.809187	-0.414989	-4.375660	0.020961	0.029844	-0.019267	-0.493081	0.164057	0.568153	0.108826	-0.836522	-0.140208	-0.518391
11715	8.838469	-0.386573	-4.340343	-0.000611	0.021619	-0.003685	-0.493897	0.162381	0.567918	0.108827	-0.836357	-0.140107	-0.518685
11716	8.829073	-0.343029	-4.327632	0.015748	0.019944	-0.007315	-0.496117	0.162623	0.569489	0.109061	-0.836145	-0.140280	-0.518931
11717	8.804086	-0.443727	-4.399808	0.021286	0.003194	-0.004549	-0.495595	0.163079	0.565745	0.109368	-0.836121	-0.140460	-0.518855
11718	8.853591	-0.365890	-4.263488	0.002789	0.018467	-0.012840	-0.495333	0.164353	0.565681	0.109358	-0.835928	-0.140648	-0.519117
11719	8.829122	-0.328481	-4.327538	0.006285	0.030862	-0.020194	-0.496457	0.164034	0.563858	0.109327	-0.835606	-0.140875	-0.519582
11720	8.862975	-0.367953	-4.295249	0.033632	0.028241	-0.023805	-0.495611	0.163046	0.563510	0.109719	-0.835219	-0.141502	-0.519949
11721	8.855712	-0.367841	-4.299808	0.017701	0.010408	-0.001788	-0.495907	0.163152	0.561426	0.110013	-0.835135	-0.141585	-0.520000
11722	8.805368	-0.363051	-4.268912	0.017364	0.013000	-0.014648	-0.495921	0.163757	0.560627	0.110202	-0.834964	-0.141949	-0.520135
11723	8.894043	-0.396993	-4.315922	0.006509	0.000758	-0.009132	-0.496603	0.163680	0.562442	0.110205	-0.834984	-0.142059	-0.520073
11724	8.829022	-0.391718	-4.313456	0.012532	0.004361	-0.023820	-0.496330	0.163447	0.561309	0.110182	-0.834890	-0.142528	-0.520100
11725	8.809939	-0.318754	-4.319512	0.001755	0.011320	-0.016504	-0.495781	0.163748	0.560764	0.110058	-0.834790	-0.142689	-0.520242
11726	8.872478	-0.362906	-4.314893	-0.001113	-0.001331	-0.020153	-0.497326	0.165157	0.561424	0.109850	-0.834790	-0.143000	-0.520201
11727	8.817280	-0.323879	-4.302914	0.008289	0.005450	-0.010975	-0.496767	0.164611	0.560827	0.109874	-0.834753	-0.143151	-0.520214
11728	8.848518	-0.358095	-4.299475	-0.008878	-0.007007	-0.001812	-0.497025	0.163054	0.560873	0.109683	-0.834890	-0.143042	-0.520065
11729	8.848631	-0.324150	-4.299258	0.006223	0.007848	-0.020152	-0.496475	0.163483	0.560615	0.109583	-0.834806	-0.143320	-0.520144
11730	8.833991	-0.357869	-4.308591	0.005162	0.002423	0.009208	-0.497580	0.163573	0.562026	0.109778	-0.834842	-0.143169	-0.520087
11731	8.809908	-0.367475	-4.302923	-0.008095	-0.002087	-0.007334	-0.497557	0.161213	0.561043	0.109545	-0.834930	-0.143105	-0.520012
11732	8.843630	-0.328674	-4.320837	-0.004681	-0.001543	-0.016490	-0.496736	0.161812	0.560096	0.109294	-0.834956	-0.143285	-0.519973
11733	8.824266	-0.328384	-4.332187	-0.004188	0.001045	0.001854	-0.496872	0.162446	0.561671	0.109229	-0.835030	-0.143102	-0.519918
11734	8.843618	-0.343287	-4.316102	-0.015358	0.001516	-0.005507	-0.498273	0.162777	0.561146	0.108934	-0.835076	-0.142999	-0.519935
11735	8.862746	-0.357798	-4.328987	-0.004207	0.010368	0.000007	-0.496620	0.163909	0.560643	0.108877	-0.835048	-0.142827	-0.520039
11736	8.838941	-0.306918	-4.313274	0.010228	0.010755	-0.007302	-0.497972	0.161333	0.561613	0.108994	-0.834943	-0.142964	-0.520145
11737	8.862895	-0.375129	-4.302539	0.016908	0.010139	0.002799	-0.497988	0.161952	0.560535	0.109318	-0.834880	-0.142965	-0.520179
11738	8.846397	-0.339073	-4.270290	0.010371	-0.009938	0.000069	-0.497427	0.162179	0.561520	0.109467	-0.835007	-0.143044	-0.519921
11739	8.833957	-0.401709	-4.294384	0.010772	0.009552	0.012871	-0.497991	0.162228	0.560691	0.109793	-0.834992	-0.142813	-0.519941
11740	8.862954	-0.363039	-4.300047	-0.011221	-0.011606	0.013792	-0.497727	0.163623	0.561054	0.109726	-0.835221	-0.142454	-0.519685
11741	8.804929	-0.415937	-4.303052	-0.004421	-0.017859	-0.005475	-0.497720	0.163582	0.561889	0.109531	-0.835471	-0.142431	-0.519331
11742	8.800504	-0.270263	-4.314013	-0.016101	-0.002608	0.001841	-0.497716	0.163427	0.562158	0.109280	-0.835585	-0.142192	-0.519266
11743	8.833836	-0.381985	-4.318403	-0.008938	-0.013344	-0.003645	-0.497691	0.161181	0.561740	0.109039	-0.835803	-0.142083	-0.518996
11744	8.852967	-0.367238	-4.343174	-0.003809	-0.005345	0.016545	-0.497139	0.162518	0.563213	0.109128	-0.835962	-0.141717	-0.518820
11745	8.838513	-0.401284	-4.328364	-0.006007	-0.008208	0.002773	-0.497426	0.162831	0.562677	0.109019	-0.836139	-0.141519	-0.518613
11746	8.833696	-0.401252	-4.328184	-0.016208	0.004171	-0.003690	-0.495767	0.163143	0.561564	0.108734	-0.836164	-0.141370	-0.518672
11747	8.816679	-0.425257	-4.337365	-0.007823	0.004737	0.001823	-0.496864	0.163448	0.564384	0.108624	-0.836208	-0.141139	-0.518688
11748	8.814550	-0.352567	-4.331981	-0.009867	0.001496	-0.005505	-0.496305	0.163171	0.564083	0.108407	-0.836246	-0.141071	-0.518691
11749	8.775985	-0.337636	-4.340102	-0.029972	0.010755	-0.005565	-0.495737	0.160742	0.561416	0.107866	-0.836254	-0.140722	-0.518885
11750	8.828865	-0.337788	-4.356572	-0.004475	0.010964	-0.010093	-0.494903	0.162047	0.563442	0.107719	-0.836168	-0.140768	-0.519041
11751	8.828810	-0.320620	-4.370949	-0.008039	0.001497	-0.005494	-0.495735	0.161253	0.562563	0.107518	-0.836226	-0.140667	-0.519017
11752	8.863487	-0.349339	-4.237184	0.019427	0.010616	-0.005448	-0.496586	0.161615	0.561198	0.107821	-0.836105	-0.140889	-0.519089
11753	8.838372	-0.342505	-4.371449	0.020719	0.015556	-0.026566	-0.496999	0.161070	0.560890	0.107921	-0.835894	-0.141408	-0.519266
11754	8.855562	-0.367580	-4.319122	0.035528	0.016050	-0.020114	-0.497426	0.161782	0.560938	0.108351	-0.835642	-0.142022	-0.519416
11755	8.817375	-0.402088	-4.257540	0.006309	0.000254	-0.016488	-0.497427	0.161654	0.560651	0.108274	-0.835648	-0.142254	-0.519358
11756	8.824349	-0.382183	-4.298728	0.013826	0.001642	-0.009131	-0.499128	0.162904	0.558790	0.108431	-0.835619	-0.142516	-0.519301
11757	8.888907	-0.413477	-4.349649	-0.008204	-0.001794	-0.011914	-0.496880	0.161317	0.558671	0.108157	-0.835691	-0.142523	-0.519240
11758	8.848165	-0.396497	-4.328694	-0.004433	-0.003929	-0.007321	-0.497586	0.162820	0.560026	0.107998	-0.835767	-0.142556	-0.519141
11759	8.757223	-0.274991	-4.300350	-0.009698	-0.002637	0.001844	-0.497570	0.162208	0.560965	0.107839	-0.835891	-0.142320	-0.519040
11760	8.814779	-0.362723	-4.298244	-0.000840	0.029521	-0.012873	-0.497707	0.161934	0.560810	0.107773	-0.835598	-0.142403	-0.519502
11761	8.930091	-0.343431	-4.350733	-0.011734	0.005317	-0.007323	-0.498939	0.159202	0.559118	0.107509	-0.835616	-0.142281	-0.519561
11762	8.848314	-0.323595	-4.340301	0.016473	0.003703	-0.012786	-0.499498	0.160266	0.560724	0.107655	-0.835555	-0.142592	-0.519543
11763	8.824239	-0.347847	-4.327482	-0.010065	-0.009168	-0.011908	-0.499360	0.160009	0.560149	0.107330	-0.835708	-0.142595	-0.519364
11764	8.824202	-0.347781	-4.332311	0.004404	-0.008829	-0.018304	-0.499361	0.160278	0.560444	0.107193	-0.835784	-0.142918	-0.519181
11765	8.819462	-0.335692	-4.327225	-0.006582	-0.001379	-0.019254	-0.498794	0.160215	0.561552	0.106873	-0.835828	-0.143063	-0.519137
11766	8.855904	-0.304767	-4.301819	0.004239	-0.013102	-0.023788	-0.498766	0.157955	0.561412	0.106649	-0.835937	-0.143461	-0.518897
11767	8.839100	-0.326707	-4.284427	-0.004727	-0.018119	-0.016463	-0.498231	0.159649	0.561372	0.106341	-0.836156	-0.143614	-0.518564
11768	8.867662	-0.294593	-4.343250	-0.011795	-0.033471	-0.005432	-0.498202	0.157906	0.562241	0.105995	-0.836559	-0.143604	-0.517988
11769	8.790907	-0.309288	-4.292172	0.004516	-0.018373	-0.012783	-0.498340	0.158164	0.562816	0.105879	-0.836771	-0.143791	-0.517618
11770	8.843699	-0.245877	-4.346867	0.017174	-0.008807	-0.019176	-0.496366	0.157206	0.564413	0.105934	-0.836820	-0.144240	-0.517402
11771	8.813821	-0.346413	-4.428520	0.015684	-0.026190	-0.005413	-0.497485	0.157250	0.563868	0.106059	-0.837110	-0.144436	-0.516852
11772	8.751973	-0.303468	-4.343812	0.025169	-0.003875	0.005577	-0.494979	0.158275	0.565303	0.106523	-0.837161	-0.144552	-0.516642
11773	8.766111	-0.307890	-4.383012	0.023519	-0.010744	0.012926	-0.495551	0.159024	0.564657	0.107013	-0.837328	-0.144489	-0.516288
11774	8.833320	-0.356695	-4.395504	0.005153	-0.003093	0.009214	-0.494172	0.160005	0.564425	0.107188	-0.837422	-0.144345	-0.516139
11775	8.813960	-0.327146	-4.418739	0.022970	-0.018738	-0.007242	-0.495144	0.159213	0.563548	0.107439	-0.837613	-0.144631	-0.515696
11776	8.751773	-0.256780	-4.389388	0.012002	-0.009514	-0.007280	-0.494741	0.160605	0.563909	0.107538	-0.837712	-0.144845	-0.515456
11777	8.766077	-0.351730	-4.368806	0.006424	-0.011120	-0.010970	-0.493223	0.161188	0.563094	0.107494	-0.837849	-0.145007	-0.515196
11778	8.789787	-0.341471	-4.422759	0.017787	-0.013857	0.003743	-0.494455	0.160426	0.564593	0.107785	-0.838013	-0.145095	-0.514843
11779	8.770571	-0.336561	-4.417178	-0.011186	-0.008906	0.014686	-0.493631	0.161530	0.564933	0.107717	-0.838241	-0.144640	-0.514615
11780	8.787845	-0.325201	-4.369447	-0.013513	-0.011493	-0.003659	-0.492397	0.162413	0.563859	0.107432	-0.838421	-0.144554	-0.514405
11781	8.804330	-0.353917	-4.406478	-0.007655	-0.003060	0.009183	-0.494178	0.160167	0.564017	0.107384	-0.838563	-0.144216	-0.514278
11782	8.734937	-0.288418	-4.372059	-0.004144	0.010184	0.002742	-0.493612	0.159324	0.563680	0.107355	-0.838527	-0.144025	-0.514397
11783	8.789920	-0.346581	-4.403476	0.008618	0.015847	0.000007	-0.493351	0.161257	0.564634	0.107539	-0.838413	-0.143967	-0.514561
11784	8.809041	-0.346447	-4.423512	-0.004440	0.012753	-0.009186	-0.493623	0.160434	0.564167	0.107410	-0.838311	-0.143999	-0.514745
11785	8.804759	-0.337598	-4.358084	-0.001103	0.018794	0.012835	-0.495303	0.161818	0.565385	0.107572	-0.838223	-0.143619	-0.514960
11786	8.770993	-0.288525	-4.383069	0.010074	0.044437	-0.016546	-0.494876	0.160318	0.564033	0.107693	-0.837744	-0.143843	-0.515651
11787	8.838365	-0.327859	-4.378599	0.017579	0.019946	-0.007308	-0.495985	0.159777	0.563870	0.107963	-0.837545	-0.143992	-0.515876
11788	8.836037	-0.376760	-4.347433	0.008387	0.020078	-0.009169	-0.495838	0.159337	0.564121	0.108056	-0.837344	-0.144118	-0.516148
11789	8.768982	-0.337981	-4.310861	0.021365	0.014064	-0.001801	-0.495715	0.159826	0.562754	0.108431	-0.837212	-0.144225	-0.516254
11790	8.775792	-0.361687	-4.354743	0.047147	0.019190	0.003743	-0.496298	0.162081	0.563178	0.109319	-0.836968	-0.144561	-0.516368
11791	8.855339	-0.367188	-4.348093	0.035741	0.003539	-0.010919	-0.494650	0.162716	0.561248	0.109811	-0.836886	-0.144992	-0.516277
11792	8.771055	-0.337409	-4.354407	0.038936	0.023071	-0.030227	-0.497432	0.161951	0.560390	0.110215	-0.836522	-0.145791	-0.516555
11793	8.862983	-0.309436	-4.319020	0.036371	0.032147	-0.058665	-0.496745	0.162519	0.560139	0.110306	-0.836001	-0.146964	-0.517045
11794	8.833581	-0.357152	-4.361704	0.036193	0.015901	-0.064161	-0.497454	0.162603	0.558616	0.110302	-0.835613	-0.148334	-0.517283
11795	8.848660	-0.270547	-4.318231	0.055298	0.027164	-0.068710	-0.498695	0.160712	0.557116	0.110589	-0.835068	-0.149882	-0.517655
11796	8.863519	-0.227455	-4.284694	0.056127	0.025484	-0.071447	-0.500936	0.161862	0.557487	0.110861	-0.834513	-0.151543	-0.518008
11797	8.867912	-0.365756	-4.280929	0.050629	0.014452	-0.071462	-0.500924	0.161270	0.558009	0.111003	-0.834095	-0.153116	-0.518188
11798	8.805238	-0.289659	-4.316732	0.015246	0.017348	-0.025659	-0.499957	0.161168	0.556877	0.111040	-0.833852	-0.153603	-0.518427
11799	8.853519	-0.280407	-4.308816	-0.006823	0.012116	-0.029352	-0.501481	0.160881	0.557432	0.110653	-0.833714	-0.153882	-0.518650
11800	8.854088	-0.261891	-4.243507	-0.039394	0.005810	-0.014719	-0.501343	0.160624	0.556856	0.109871	-0.833740	-0.153666	-0.518837
11801	8.867312	-0.264714	-4.401006	-0.082876	-0.000548	0.001720	-0.500330	0.157636	0.556802	0.108499	-0.833995	-0.152666	-0.519013
11802	8.723386	-0.230670	-4.332608	-0.100572	0.001790	0.024598	-0.501405	0.155063	0.557630	0.107072	-0.834318	-0.151136	-0.519236
11803	8.940458	-0.135040	-4.344932	-0.092717	-0.003124	0.045789	-0.500551	0.154028	0.558256	0.105981	-0.834749	-0.149305	-0.519299
11804	8.901615	-0.270829	-4.325043	-0.090934	-0.027997	0.045801	-0.499710	0.154506	0.559813	0.104862	-0.835412	-0.147612	-0.518942
11805	8.843683	-0.250726	-4.346898	-0.097199	-0.070190	0.089890	-0.496610	0.152160	0.560476	0.103956	-0.836668	-0.145136	-0.517799
11806	8.926609	0.000573	-4.324209	-0.064519	-0.073060	0.012943	-0.497269	0.150905	0.563195	0.102787	-0.837645	-0.144331	-0.516676
11807	8.844012	-0.219597	-4.317725	-0.013492	-0.083383	-0.064072	-0.494334	0.151332	0.565148	0.101643	-0.838406	-0.145328	-0.515387
11808	8.815630	-0.147158	-4.279964	0.028274	-0.088385	-0.074987	-0.492070	0.148863	0.565672	0.101088	-0.839086	-0.147004	-0.513912
11809	8.683788	-0.277344	-4.447359	0.013278	-0.068958	-0.091620	-0.491201	0.148265	0.568975	0.100151	-0.839554	-0.148709	-0.512840
11810	8.707433	-0.174296	-4.549008	-0.013041	-0.080686	-0.047589	-0.489354	0.146455	0.570660	0.099200	-0.840312	-0.149478	-0.511558
11811	8.784914	-0.121851	-4.522582	-0.025267	-0.046568	-0.063240	-0.487087	0.143314	0.570445	0.097973	-0.840707	-0.150266	-0.510913
11812	8.707221	-0.069058	-4.620769	0.000976	-0.057328	-0.038408	-0.487485	0.142157	0.571075	0.097415	-0.841224	-0.150967	-0.509963
11813	8.617074	0.121784	-4.519548	0.015563	-0.047390	-0.005348	-0.486339	0.140909	0.573080	0.097452	-0.841721	-0.151206	-0.509064
11814	8.638962	-0.245223	-4.648347	0.038155	-0.014469	0.012935	-0.484146	0.143707	0.573093	0.098177	-0.841880	-0.151345	-0.508620
11815	8.692862	-0.086197	-4.601023	0.032224	0.003162	-0.004499	-0.484136	0.143384	0.573910	0.098659	-0.841833	-0.151640	-0.508516
11816	8.770416	-0.068023	-4.550671	0.010491	0.007350	0.003732	-0.484015	0.144539	0.573422	0.098890	-0.841797	-0.151609	-0.508541
11817	8.654631	-0.145016	-4.534767	0.064892	0.020331	-0.016407	-0.484032	0.144506	0.571187	0.099851	-0.841473	-0.152402	-0.508651
11818	8.746135	-0.126056	-4.550141	0.051774	0.041461	-0.030207	-0.484455	0.145723	0.572522	0.100532	-0.840904	-0.153287	-0.509192
11819	8.770840	-0.132173	-4.468989	0.045265	0.018341	0.002857	-0.485446	0.146881	0.572324	0.101353	-0.840696	-0.153560	-0.509291
11820	8.711998	-0.227540	-4.559186	0.034701	0.033431	-0.018324	-0.487707	0.148408	0.570765	0.101860	-0.840272	-0.154115	-0.509721
11821	8.751187	-0.224052	-4.478514	-0.009524	0.024780	0.005472	-0.488818	0.147093	0.569020	0.101813	-0.840116	-0.153770	-0.510092
11822	8.640355	-0.052557	-4.550537	0.000008	0.031232	0.020163	-0.489383	0.147411	0.568487	0.102108	-0.839908	-0.153306	-0.510516
11823	8.823751	-0.010440	-4.532969	0.008736	0.058108	0.001834	-0.488962	0.147519	0.569048	0.102424	-0.839363	-0.153144	-0.511396
11824	8.780714	-0.200942	-4.409428	-0.005806	0.050547	0.005451	-0.491070	0.148310	0.568000	0.102536	-0.838921	-0.152836	-0.512190
11825	8.776520	-0.289796	-4.291507	-0.032638	0.023310	0.031122	-0.490649	0.147107	0.566387	0.102358	-0.838902	-0.151826	-0.512558
11826	8.799422	-0.057956	-4.232889	-0.011447	0.017059	0.073427	-0.492057	0.148917	0.567489	0.102970	-0.839019	-0.150388	-0.512667
11827	9.013917	0.042865	-4.269234	-0.011712	0.002866	0.065255	-0.491780	0.149054	0.567495	0.103424	-0.839260	-0.149064	-0.512569
11828	8.781124	-0.089473	-4.403886	0.035607	-0.020754	0.057049	-0.490544	0.151107	0.568586	0.104539	-0.839616	-0.148453	-0.511936
11829	8.731832	-0.384736	-4.420874	0.027183	0.007360	0.079866	-0.491279	0.153573	0.567629	0.105810	-0.839769	-0.147271	-0.511765
11830	8.614816	-0.127899	-4.704643	0.019698	0.054019	0.069692	-0.491018	0.154457	0.566844	0.107011	-0.839426	-0.146133	-0.512404
11831	8.782741	-0.576542	-4.609995	-0.061034	0.025711	-0.007532	-0.491588	0.155850	0.567493	0.105961	-0.839326	-0.145475	-0.512973
11832	8.668410	-0.509754	-4.467620	-0.021661	0.068247	-0.044236	-0.492711	0.155390	0.565662	0.105368	-0.838581	-0.145840	-0.514208
11833	8.754557	-0.545909	-4.529041	-0.081877	0.071803	-0.038842	-0.495750	0.153189	0.565275	0.103796	-0.837959	-0.145386	-0.515669
11834	8.806860	-0.429750	-4.358764	-0.138956	0.057890	-0.049906	-0.497795	0.149023	0.564200	0.101125	-0.837546	-0.144622	-0.517083
11835	9.022605	-0.184788	-4.295194	-0.190437	0.055062	-0.092120	-0.498577	0.144132	0.563069	0.097138	-0.837144	-0.143967	-0.518679
11836	8.888345	-0.085015	-4.250881	-0.164262	0.000152	-0.099334	-0.499861	0.136571	0.564568	0.093354	-0.837217	-0.143863	-0.519285
11837	8.951148	0.102055	-4.309974	-0.200841	-0.012773	-0.096588	-0.500040	0.129700	0.566099	0.088942	-0.837490	-0.143304	-0.519773
11838	8.837566	0.042475	-4.327851	-0.177644	-0.015641	-0.049778	-0.499969	0.125745	0.568785	0.085404	-0.837866	-0.142263	-0.520046
11839	8.577779	-0.115643	-4.514796	-0.195634	0.015244	-0.042611	-0.501148	0.119561	0.568136	0.081718	-0.837968	-0.140800	-0.520871
11840	8.630314	-0.078610	-4.591389	-0.243050	0.069262	0.026961	-0.502067	0.114787	0.567571	0.078119	-0.837755	-0.137643	-0.522607
11841	8.843132	0.084354	-4.559642	-0.302981	0.090131	-0.026334	-0.504328	0.106857	0.568219	0.073011	-0.837258	-0.134658	-0.524915
11842	8.856198	0.280707	-4.201407	-0.268327	0.086425	-0.028048	-0.505347	0.099757	0.568907	0.068443	-0.836702	-0.132104	-0.527062
11843	8.956822	0.359035	-4.308511	-0.297016	0.070393	-0.004190	-0.506971	0.094784	0.566802	0.063604	-0.836397	-0.128832	-0.528958
11844	9.088163	0.299870	-4.125425	-0.272094	0.046886	-0.027936	-0.507709	0.088198	0.568495	0.058887	-0.836205	-0.126313	-0.530413
11845	8.886424	0.378198	-4.073898	-0.254854	0.014449	0.005153	-0.508175	0.080854	0.568186	0.054706	-0.836406	-0.123390	-0.531232
11846	8.840902	0.429286	-4.062202	-0.183341	0.020346	0.010787	-0.509792	0.077414	0.569524	0.051800	-0.836456	-0.121168	-0.531954
11847	9.081400	0.545427	-4.169460	-0.172470	0.015758	0.042083	-0.509479	0.074323	0.568912	0.049386	-0.836611	-0.118499	-0.532542
11848	8.837679	0.455114	-4.177841	-0.130945	-0.050518	-0.007349	-0.508315	0.070741	0.569377	0.046998	-0.837302	-0.117213	-0.531957
11849	8.808538	0.497175	-4.224781	-0.086719	-0.004133	0.000003	-0.507421	0.067244	0.571107	0.045519	-0.837472	-0.116183	-0.532043
11850	8.905059	0.435275	-4.180490	-0.063678	0.004922	-0.029316	-0.507945	0.065745	0.572973	0.044143	-0.837455	-0.115913	-0.532245
11851	8.784801	0.523547	-4.189909	-0.048810	0.005232	-0.020124	-0.505974	0.063503	0.571839	0.043106	-0.837441	-0.115615	-0.532417
11852	8.875817	0.475074	-4.239516	-0.038544	0.003867	-0.012751	-0.506238	0.061321	0.570172	0.042326	-0.837448	-0.115337	-0.532528
11853	8.878311	0.528564	-4.251337	-0.052967	-0.003998	-0.003582	-0.505945	0.061236	0.571839	0.041374	-0.837573	-0.114725	-0.532538
11854	8.868728	0.499270	-4.231848	-0.053452	0.029300	0.009204	-0.506210	0.060635	0.572641	0.040653	-0.837368	-0.113924	-0.533089
11855	8.851871	0.489617	-4.226450	-0.052198	0.012999	-0.010960	-0.507044	0.059584	0.571189	0.039675	-0.837293	-0.113429	-0.533386
11856	8.891319	0.536552	-4.131013	-0.049797	0.013525	0.011086	-0.507563	0.057010	0.571872	0.038985	-0.837257	-0.112627	-0.533662
11857	8.847071	0.494498	-4.226239	-0.027789	0.009668	0.012950	-0.507263	0.055310	0.571764	0.038665	-0.837251	-0.111993	-0.533829
11858	8.869500	0.483286	-4.125714	0.016655	0.028696	0.031364	-0.507826	0.056267	0.572666	0.039332	-0.837047	-0.111539	-0.534194
11859	8.900870	0.556147	-4.150563	-0.005339	0.017722	0.031357	-0.507847	0.056523	0.570310	0.039603	-0.836977	-0.110830	-0.534433
11860	8.891351	0.512110	-4.116683	0.025723	-0.000788	0.031439	-0.507846	0.057438	0.571901	0.040366	-0.837078	-0.110508	-0.534283
11861	8.966066	0.570072	-4.138420	0.041055	0.025387	0.055310	-0.507473	0.060310	0.570959	0.041683	-0.836938	-0.109887	-0.534530
11862	9.081543	0.447625	-4.109724	0.065690	-0.003898	0.020543	-0.507914	0.062422	0.571372	0.043001	-0.837012	-0.110192	-0.534247
11863	8.897763	0.369596	-4.161324	0.083783	-0.049797	0.016926	-0.505848	0.064362	0.571612	0.044461	-0.837548	-0.110732	-0.533174
11864	8.754292	0.380216	-4.334612	0.153767	0.046216	0.024214	-0.505614	0.068555	0.572706	0.047392	-0.837013	-0.111848	-0.533529
11865	8.970428	0.116541	-4.315431	0.157580	0.049191	-0.040927	-0.507334	0.070692	0.570063	0.049699	-0.836288	-0.114049	-0.533989
11866	8.601391	0.544863	-4.236045	0.246093	0.044864	0.057426	-0.507652	0.073811	0.570119	0.054497	-0.835736	-0.115553	-0.534062
11867	9.127234	0.559642	-4.168666	0.281983	0.066395	0.097956	-0.507490	0.081832	0.568240	0.060390	-0.834978	-0.116744	-0.534356
11868	8.999865	-0.067487	-4.170406	0.226723	0.008719	0.017061	-0.507867	0.089095	0.567575	0.064379	-0.834687	-0.118805	-0.533889
11869	8.741272	0.146119	-4.050662	0.267093	-0.045741	0.063088	-0.506808	0.093598	0.567843	0.069394	-0.835017	-0.120546	-0.532353
11870	8.883966	0.023995	-4.240346	0.251329	-0.018242	0.051090	-0.507046	0.100859	0.567177	0.074069	-0.835026	-0.122296	-0.531310
11871	9.012324	0.085350	-4.181952	0.250050	-0.035231	0.074094	-0.505745	0.108721	0.568208	0.078938	-0.835249	-0.123651	-0.529942
11872	8.904632	0.138489	-4.109954	0.247448	-0.018723	0.043770	-0.503184	0.115476	0.568321	0.083480	-0.835203	-0.125495	-0.528884
11873	8.849543	-0.062354	-4.292755	0.246186	-0.031015	0.064840	-0.501603	0.122144	0.567602	0.088185	-0.835322	-0.126956	-0.527581
11874	8.928103	0.066245	-4.159606	0.289039	-0.017693	0.024572	-0.502525	0.129078	0.568038	0.093214	-0.835098	-0.129544	-0.526442
11875	8.877272	-0.336071	-4.329389	0.300678	-0.033871	0.048394	-0.501778	0.135093	0.566449	0.098639	-0.835056	-0.131854	-0.524944
11876	8.805838	-0.222422	-4.268013	0.251200	-0.072519	0.050199	-0.500538	0.146192	0.565028	0.103183	-0.835486	-0.133757	-0.522900
11877	8.756965	-0.206253	-4.362686	0.216723	-0.037869	0.057406	-0.498650	0.151510	0.565757	0.107278	-0.835637	-0.135039	-0.521505
11878	8.915824	-0.231477	-4.373621	0.173119	-0.005056	0.065557	-0.496621	0.155502	0.564589	0.110817	-0.835543	-0.135664	-0.520752
11879	8.867090	-0.488695	-4.334833	0.156290	-0.007832	0.050795	-0.496816	0.159500	0.564000	0.113907	-0.835470	-0.136360	-0.520019
11880	8.728362	-0.452910	-4.218315	0.134675	0.008057	0.062635	-0.496881	0.164599	0.564036	0.116821	-0.835298	-0.136624	-0.519581
11881	8.737844	-0.499041	-4.218970	0.102857	0.005646	0.104780	-0.495420	0.169191	0.562352	0.119613	-0.835341	-0.135831	-0.519084
11882	8.941992	-0.521292	-4.294374	0.115842	-0.024350	0.114068	-0.495601	0.173107	0.563433	0.122652	-0.835674	-0.135108	-0.518027
11883	8.905778	-0.523350	-4.302693	0.113152	-0.009444	0.080080	-0.492480	0.178522	0.561784	0.125310	-0.835767	-0.134870	-0.517302
11884	8.862605	-0.557532	-4.262660	0.105024	-0.003898	0.048843	-0.493651	0.183852	0.563240	0.127571	-0.835719	-0.135113	-0.516762
11885	8.870439	-0.578151	-4.176141	0.105016	-0.015007	0.049780	-0.491045	0.186410	0.562257	0.129756	-0.835797	-0.135315	-0.516040
11886	8.833644	-0.776735	-4.176060	0.127678	-0.016608	0.075478	-0.489581	0.190719	0.560556	0.132615	-0.835889	-0.135346	-0.515155
11887	8.852633	-0.793442	-4.205861	0.111408	-0.016989	0.082787	-0.490742	0.194677	0.561090	0.135242	-0.836045	-0.135064	-0.514291
11888	8.848748	-0.851135	-4.061182	0.121367	-0.013308	0.113075	-0.488853	0.198940	0.560219	0.138385	-0.836207	-0.134384	-0.513370
11889	8.881328	-0.800580	-4.231132	0.121407	-0.005745	0.079123	-0.487783	0.203121	0.561304	0.141169	-0.836192	-0.134233	-0.512676
11890	8.816339	-0.819746	-4.214335	0.144729	0.017236	0.093796	-0.487027	0.208557	0.559958	0.144586	-0.835905	-0.134030	-0.512243
11891	8.871281	-1.036359	-4.183990	0.137504	-0.014365	0.099315	-0.486006	0.214851	0.558383	0.147817	-0.835967	-0.133731	-0.511297
11892	8.784429	-1.077010	-4.181007	0.123314	-0.011638	0.115773	-0.482719	0.218541	0.557184	0.151027	-0.836077	-0.133033	-0.510361
11893	8.795784	-1.153927	-4.237482	0.072551	-0.005097	0.132168	-0.482781	0.223095	0.556768	0.153531	-0.836308	-0.131490	-0.509635
11894	8.841393	-1.229554	-4.227604	0.054670	-0.017065	0.148666	-0.481008	0.226438	0.557376	0.155905	-0.836753	-0.129545	-0.508680
11895	8.795701	-1.229384	-4.216234	0.019869	0.007182	0.144880	-0.480221	0.230118	0.557177	0.157686	-0.837039	-0.127211	-0.508250
11896	8.807817	-1.241782	-4.202277	0.004661	0.008307	0.157695	-0.479710	0.233003	0.555955	0.159386	-0.837387	-0.124539	-0.507808
11897	8.773371	-1.469543	-4.197643	0.001643	-0.016006	0.148507	-0.479328	0.235963	0.556134	0.160841	-0.837957	-0.122030	-0.507018
11898	8.768746	-1.445461	-4.182823	0.027299	0.007390	0.078787	-0.475614	0.239459	0.555896	0.162120	-0.838034	-0.120920	-0.506748
11899	8.821255	-1.557146	-4.200005	0.013976	-0.007812	0.025559	-0.475340	0.240531	0.557076	0.162559	-0.838174	-0.120567	-0.506460
11900	8.820432	-1.550828	-4.308615	-0.023682	-0.011047	0.019982	-0.475608	0.239687	0.557026	0.162328	-0.838464	-0.119961	-0.506200
11901	8.647346	-1.384457	-4.327625	-0.028970	-0.032661	-0.003862	-0.472825	0.240191	0.557449	0.161688	-0.838925	-0.119747	-0.505691
11902	8.676460	-1.428910	-4.283115	-0.012330	-0.002317	-0.035075	-0.474321	0.238161	0.558873	0.161114	-0.838955	-0.120156	-0.505726
11903	8.775015	-1.468221	-4.296718	0.010640	-0.008335	0.003533	-0.474175	0.237601	0.558698	0.161271	-0.839060	-0.120141	-0.505505
11904	8.690694	-1.365213	-4.338781	0.026232	0.008870	0.038401	-0.473497	0.238748	0.558204	0.162108	-0.839031	-0.119662	-0.505400
11905	8.754891	-1.549521	-4.371365	0.044572	-0.005088	0.040277	-0.474081	0.241010	0.558489	0.163212	-0.839082	-0.119364	-0.505030
11906	8.497576	-1.529054	-4.315722	0.030066	0.015164	0.008967	-0.472710	0.241642	0.556701	0.163841	-0.838902	-0.119415	-0.505113
11907	8.477030	-1.770576	-4.376907	0.002505	0.008899	0.038238	-0.473701	0.243055	0.557076	0.164260	-0.838948	-0.118675	-0.505075
11908	8.563753	-1.971140	-4.294512	-0.008278	0.055782	0.039966	-0.473287	0.243466	0.557237	0.164654	-0.838557	-0.117682	-0.505828
11909	8.732911	-1.763465	-4.318804	-0.024798	0.042750	0.074894	-0.475538	0.245073	0.556939	0.165086	-0.838435	-0.115928	-0.506294
11910	8.761495	-1.938686	-4.287203	0.002259	0.017885	0.027250	-0.473874	0.246010	0.557539	0.165440	-0.838360	-0.115382	-0.506428
11911	8.757466	-1.657135	-4.304539	0.043492	0.023301	-0.003830	-0.475808	0.243847	0.556029	0.166187	-0.838025	-0.115696	-0.506665
11912	8.896138	-1.895242	-4.342673	0.044179	-0.011046	-0.045075	-0.475276	0.245560	0.555571	0.166429	-0.837939	-0.116860	-0.506461
11913	8.742539	-1.731812	-4.333449	0.026195	-0.035656	-0.064346	-0.474278	0.244752	0.557326	0.166147	-0.838118	-0.118202	-0.505947
11914	8.570691	-1.448101	-4.243058	0.061101	-0.058669	-0.020185	-0.473310	0.245175	0.557064	0.166810	-0.838514	-0.119275	-0.504819
11915	8.708670	-1.899609	-4.280143	0.058270	-0.059919	-0.060608	-0.474015	0.245891	0.557115	0.167051	-0.838834	-0.120957	-0.503806
11916	8.822133	-1.700813	-4.336223	0.038438	-0.067959	-0.047732	-0.472612	0.246072	0.558787	0.167039	-0.839327	-0.122304	-0.502663
11917	8.654167	-1.595970	-4.290617	0.037399	-0.082788	-0.015613	-0.470921	0.245677	0.560561	0.167328	-0.840051	-0.123094	-0.501163
11918	8.737919	-1.605308	-4.361434	0.008226	-0.049132	-0.084527	-0.469944	0.246173	0.561698	0.166485	-0.840359	-0.124692	-0.500531
11919	8.694887	-1.529990	-4.349673	-0.013604	-0.051245	-0.079058	-0.467839	0.245005	0.561746	0.165357	-0.840775	-0.125931	-0.499896
11920	8.453125	-1.468327	-4.480310	-0.038591	-0.013737	-0.059027	-0.466822	0.242912	0.563700	0.164069	-0.840943	-0.126513	-0.499890
11921	8.765380	-1.201650	-4.098992	0.007355	-0.058680	-0.078927	-0.469298	0.240669	0.564004	0.163265	-0.841359	-0.127989	-0.499077
11922	8.475848	-1.680711	-4.567075	-0.026652	0.061017	-0.031629	-0.469864	0.241121	0.563619	0.162648	-0.840807	-0.127995	-0.500206
11923	8.448757	-1.361774	-4.467376	-0.087265	0.105108	-0.042778	-0.470805	0.238573	0.563889	0.161032	-0.839987	-0.127380	-0.502259
11924	8.675851	-1.144943	-4.481700	-0.024469	0.026301	0.057572	-0.471080	0.237770	0.563005	0.161247	-0.840002	-0.126002	-0.502513
11925	8.729214	-1.545901	-4.266530	-0.047189	0.135601	0.016014	-0.474011	0.237713	0.562192	0.160960	-0.838890	-0.124706	-0.504781
11926	8.898893	-1.356210	-4.216089	-0.097568	0.126802	-0.018868	-0.478299	0.233795	0.559618	0.159433	-0.837926	-0.123555	-0.507145
11927	8.804597	-1.518372	-4.189469	-0.060287	0.114559	0.076606	-0.479410	0.232480	0.557873	0.159489	-0.837199	-0.121177	-0.508898
11928	8.841311	-1.748874	-4.018453	-0.097379	0.225952	-0.092504	-0.482355	0.232639	0.555539	0.157463	-0.835024	-0.120961	-0.513136
11929	8.620385	-1.690078	-3.947014	-0.063960	0.116405	0.075616	-0.484591	0.232713	0.554727	0.157482	-0.834261	-0.118545	-0.514931
11930	8.919738	-1.632236	-3.897452	-0.098023	0.106123	0.034353	-0.485387	0.229873	0.555117	0.156428	-0.833611	-0.116536	-0.516761
11931	9.017179	-1.671359	-3.744365	-0.074205	0.026337	0.043722	-0.485116	0.229781	0.553993	0.155755	-0.833713	-0.114816	-0.517185
11932	8.983716	-1.761828	-3.671249	-0.071679	-0.017200	-0.029630	-0.486748	0.227082	0.554679	0.154200	-0.834098	-0.114547	-0.517089
11933	8.978637	-1.519897	-3.807146	-0.048872	-0.013462	-0.031391	-0.485459	0.225287	0.556231	0.153099	-0.834346	-0.114454	-0.517037
11934	8.906100	-1.640884	-3.788316	-0.010424	-0.100448	-0.056905	-0.482362	0.224266	0.558790	0.152087	-0.835339	-0.115517	-0.515495
11935	8.967252	-1.633835	-3.983770	-0.032249	-0.117077	-0.085357	-0.483703	0.222147	0.562020	0.150485	-0.836466	-0.116804	-0.513844
11936	9.015572	-1.478321	-4.032866	-0.021349	-0.149371	-0.084332	-0.480552	0.218454	0.567065	0.148885	-0.837919	-0.118348	-0.511584
11937	8.794101	-1.408815	-4.036207	0.013005	-0.143986	-0.099910	-0.475479	0.216206	0.570925	0.147834	-0.839130	-0.120418	-0.509417
11938	8.788806	-1.422580	-4.091648	0.000894	-0.123784	-0.144932	-0.474438	0.213581	0.575079	0.146047	-0.840089	-0.123128	-0.507701
11939	8.842108	-1.408837	-4.059739	0.048577	-0.099169	-0.143028	-0.471325	0.213251	0.580890	0.145270	-0.840610	-0.126142	-0.506320
11940	8.716980	-1.437503	-4.026265	0.099115	-0.123708	-0.166779	-0.470730	0.210929	0.581858	0.144906	-0.841201	-0.130211	-0.504409
11941	8.895775	-1.454264	-3.955775	0.125537	-0.106630	-0.207089	-0.469881	0.211232	0.584101	0.144774	-0.841366	-0.135087	-0.502888
11942	8.992042	-1.401097	-3.992840	0.148446	-0.056971	-0.175897	-0.469441	0.210439	0.585722	0.145318	-0.841080	-0.139607	-0.501972
11943	8.741956	-1.261184	-3.987407	0.194096	0.000415	-0.184189	-0.468616	0.211018	0.585192	0.146875	-0.839979	-0.144460	-0.501991
11944	8.409077	-1.080145	-4.111444	0.182423	0.062609	-0.146738	-0.469734	0.211317	0.585221	0.148613	-0.838439	-0.148469	-0.502883
11945	8.655851	-0.864159	-4.073375	0.248959	0.161828	-0.130159	-0.474541	0.215202	0.582576	0.152091	-0.835657	-0.152483	-0.505268
11946	8.823012	-0.979787	-4.218043	0.285816	0.214023	-0.126487	-0.480747	0.218100	0.577371	0.156206	-0.832275	-0.156730	-0.508286
11947	8.872089	-0.793895	-4.182439	0.340519	0.264238	-0.137428	-0.486311	0.223927	0.569969	0.161419	-0.828048	-0.161467	-0.512063
11948	8.801623	-0.457571	-4.090666	0.457713	0.298518	-0.100507	-0.492145	0.229179	0.562813	0.168889	-0.823201	-0.166741	-0.515765
11949	9.262503	-0.613888	-4.248998	0.509151	0.352446	-0.203191	-0.500415	0.237226	0.551387	0.176415	-0.817090	-0.173977	-0.520552
11950	9.224978	-0.466646	-4.179011	0.516492	0.296737	-0.195728	-0.507824	0.245111	0.543013	0.183806	-0.811498	-0.181396	-0.524197
11951	8.832019	-0.494511	-3.884340	0.482580	0.259568	-0.159115	-0.516087	0.253373	0.532996	0.190930	-0.806373	-0.187944	-0.527243
11952	8.980979	-0.919173	-3.759845	0.412749	0.278266	-0.036359	-0.522666	0.261542	0.524353	0.198212	-0.801752	-0.191719	-0.530235
11953	9.232177	-0.809837	-3.727467	0.369985	0.222100	0.013271	-0.526973	0.267068	0.516920	0.205139	-0.797959	-0.194431	-0.532330
11954	9.305463	-0.807223	-3.599772	0.326473	0.118514	0.039064	-0.530058	0.276436	0.511666	0.211189	-0.795560	-0.196695	-0.532723
11955	9.117867	-0.928431	-3.504186	0.251519	0.084298	0.044419	-0.530318	0.283959	0.508505	0.215976	-0.793777	-0.198215	-0.532900
11956	9.233093	-0.962644	-3.544945	0.213878	-0.009917	0.083053	-0.531262	0.289979	0.504420	0.220191	-0.793348	-0.199132	-0.531471
11957	9.443600	-1.020007	-3.717422	0.152281	-0.118433	0.116170	-0.528528	0.295224	0.506392	0.223324	-0.794415	-0.199352	-0.528478
11958	9.081155	-1.042482	-3.839264	0.064118	-0.184137	0.109592	-0.523279	0.299995	0.508591	0.224738	-0.796572	-0.199022	-0.524743
11959	8.893204	-1.106976	-3.813335	0.002718	-0.182111	0.139698	-0.518256	0.302758	0.514295	0.225443	-0.799061	-0.197586	-0.521188
11960	8.808377	-1.256718	-3.813555	-0.108368	-0.210727	0.161505	-0.510992	0.304895	0.520498	0.224527	-0.802440	-0.194729	-0.517454
11961	8.873220	-1.095846	-3.909122	-0.170993	-0.129982	0.138352	-0.503136	0.303937	0.526086	0.222600	-0.805135	-0.191280	-0.515382
11962	9.036941	-1.023626	-3.955831	-0.178673	-0.170289	0.198091	-0.497373	0.303817	0.532583	0.221072	-0.808497	-0.186902	-0.512374
11963	9.022563	-0.950498	-3.976553	-0.131154	-0.112914	0.190760	-0.493157	0.304460	0.538443	0.220336	-0.810998	-0.182952	-0.510160
11964	8.971931	-1.111041	-3.912912	-0.124922	-0.090081	0.146656	-0.489914	0.303793	0.542418	0.219435	-0.813066	-0.179589	-0.508449
11965	8.829848	-1.324783	-3.812386	-0.127054	-0.009740	0.126273	-0.487381	0.303217	0.544731	0.218448	-0.814234	-0.176282	-0.508162
11966	9.007876	-1.537744	-3.757637	-0.150601	0.108418	0.122373	-0.488481	0.303280	0.546698	0.217585	-0.814280	-0.172186	-0.509860
11967	9.064765	-1.982812	-3.690211	-0.129171	0.102990	0.135210	-0.489058	0.304318	0.545931	0.217056	-0.814308	-0.168208	-0.511367
11968	8.766277	-2.000707	-3.645354	-0.108176	0.148761	0.059869	-0.489607	0.303230	0.545171	0.216378	-0.813516	-0.165391	-0.513828
11969	8.569742	-1.693842	-3.640835	-0.106824	0.133020	0.045224	-0.492505	0.300489	0.544192	0.215400	-0.812813	-0.162963	-0.516122
11970	9.004775	-2.129824	-3.906291	-0.139182	0.078410	0.069120	-0.493750	0.300198	0.544744	0.214075	-0.812888	-0.159970	-0.517488
11971	8.755696	-2.081907	-3.732434	-0.174405	0.107212	0.049695	-0.495354	0.294841	0.544708	0.211975	-0.812738	-0.156864	-0.519535
11972	8.663956	-2.222393	-3.696107	-0.222498	0.171515	0.022846	-0.497813	0.290399	0.543620	0.209089	-0.812026	-0.153338	-0.522860
11973	9.036707	-2.135988	-3.825409	-0.264099	0.176616	-0.028535	-0.502341	0.285348	0.544049	0.204945	-0.811244	-0.150249	-0.526598
11974	8.864276	-2.220196	-3.964420	-0.228936	0.110390	0.061505	-0.503789	0.279633	0.545524	0.202163	-0.811262	-0.146266	-0.528763
11975	9.034187	-2.247963	-3.792233	-0.235952	0.135660	0.070665	-0.505538	0.275099	0.546098	0.199410	-0.811049	-0.142005	-0.531290
11976	9.091273	-2.364137	-3.838598	-0.268710	0.083562	0.081687	-0.509256	0.272545	0.547371	0.196124	-0.811514	-0.137391	-0.533013
11977	8.757396	-2.080683	-3.824265	-0.273554	0.054378	0.076193	-0.509160	0.265428	0.548047	0.192603	-0.812287	-0.132936	-0.534249
11978	8.938819	-2.031994	-3.753447	-0.242085	0.060459	0.158877	-0.509792	0.261785	0.550340	0.190465	-0.813051	-0.127385	-0.535204
11979	8.737784	-2.362859	-3.748086	-0.280737	0.033576	0.116536	-0.510022	0.259146	0.552272	0.187215	-0.814133	-0.122249	-0.535903
11980	8.773341	-1.993154	-3.669721	-0.263846	0.032439	0.134995	-0.508561	0.255714	0.555396	0.184412	-0.815151	-0.116996	-0.536501
11981	8.947989	-2.272685	-3.711885	-0.254360	0.013272	0.147881	-0.507926	0.250922	0.557606	0.181886	-0.816373	-0.111685	-0.536636
11982	8.822854	-2.067214	-3.778322	-0.263701	0.006244	0.142373	-0.507030	0.248595	0.561500	0.179080	-0.817631	-0.106386	-0.536742
11983	8.808924	-2.068033	-3.710182	-0.272951	0.025002	0.136818	-0.505562	0.244336	0.564154	0.176155	-0.818716	-0.100998	-0.537097
11984	8.848084	-2.118149	-3.610536	-0.271493	0.068434	0.118403	-0.505794	0.241448	0.565373	0.173087	-0.819221	-0.095793	-0.538277
11985	8.924865	-2.152273	-3.637781	-0.273247	0.047931	0.123031	-0.505164	0.236818	0.567175	0.170060	-0.819972	-0.090525	-0.539009
11986	8.834589	-2.056319	-3.513022	-0.288815	0.097935	0.118333	-0.505942	0.232559	0.567617	0.166743	-0.820153	-0.085027	-0.540663
11987	8.798617	-2.131963	-3.459037	-0.286068	0.096072	0.118322	-0.507833	0.228834	0.569080	0.163545	-0.820350	-0.079517	-0.542177
11988	8.792341	-2.004324	-3.390345	-0.291311	0.106584	0.127493	-0.507076	0.224929	0.570506	0.160287	-0.820387	-0.073811	-0.543898
11989	9.070730	-2.189711	-3.455097	-0.271471	0.094350	0.116569	-0.509262	0.221962	0.571041	0.157308	-0.820480	-0.068478	-0.545323
11990	9.140186	-2.287024	-3.467989	-0.274122	0.086788	0.120245	-0.510577	0.216802	0.572689	0.154210	-0.820600	-0.063132	-0.546671
11991	8.907418	-2.257767	-3.357658	-0.292714	0.051089	0.147750	-0.511049	0.211335	0.574589	0.151177	-0.821200	-0.057169	-0.547273
11992	9.004105	-2.224845	-3.332077	-0.315771	0.078646	0.103645	-0.510964	0.205987	0.576770	0.147184	-0.821447	-0.051659	-0.548538
11993	8.913106	-2.210545	-3.265787	-0.312870	0.094913	0.108197	-0.511056	0.202827	0.577692	0.143441	-0.821498	-0.045977	-0.549956
11994	9.126266	-2.170119	-3.138245	-0.254617	0.084093	0.133160	-0.513076	0.198129	0.578817	0.140775	-0.821463	-0.040640	-0.551116
11995	9.077559	-2.205455	-3.189788	-0.243331	0.056022	0.078154	-0.514107	0.192414	0.580148	0.137817	-0.821650	-0.036313	-0.551887
11996	9.326119	-2.240270	-3.435995	-0.211322	0.082225	0.039678	-0.512910	0.186935	0.581753	0.134814	-0.821396	-0.032988	-0.553214
11997	9.408806	-2.105614	-3.394736	-0.172169	-0.015455	0.008755	-0.514542	0.184888	0.583595	0.132218	-0.822093	-0.030771	-0.552933
11998	9.051254	-1.754438	-3.354925	-0.191567	-0.004786	-0.031692	-0.514745	0.180654	0.586266	0.128696	-0.822676	-0.029084	-0.552987
11999	9.074958	-1.622230	-3.461217	-0.169551	-0.033702	-0.026074	-0.514649	0.174586	0.588682	0.125730	-0.823524	-0.027524	-0.552488
12000	8.802223	-1.570712	-3.542459	-0.176384	-0.043674	-0.075675	-0.514543	0.168720	0.592784	0.121939	-0.824451	-0.026818	-0.551989
12001	8.789034	-1.563072	-3.382515	-0.180553	-0.017052	-0.028008	-0.513615	0.162666	0.594634	0.118760	-0.825118	-0.025137	-0.551764
12002	9.021791	-1.572802	-3.502379	-0.124170	-0.018643	0.028123	-0.513830	0.159152	0.597071	0.116985	-0.825679	-0.023230	-0.551388
12003	9.254869	-1.475783	-3.626390	-0.092588	-0.049392	0.049402	-0.511004	0.157307	0.599163	0.116080	-0.826518	-0.021329	-0.550398
12004	8.860950	-1.172732	-3.595194	-0.062220	-0.070238	0.025602	-0.510416	0.156592	0.602044	0.115278	-0.827493	-0.020269	-0.549141
12005	8.570545	-1.622081	-3.567942	-0.037673	-0.044171	0.049327	-0.508714	0.155867	0.604774	0.115260	-0.828143	-0.018973	-0.548210
12006	8.986962	-1.878612	-3.824286	-0.020923	0.003539	0.052995	-0.505909	0.155193	0.606101	0.115466	-0.828220	-0.017735	-0.548092
12007	9.546153	-1.419538	-3.994359	0.019955	-0.130392	0.092022	-0.505093	0.157656	0.607641	0.116828	-0.829693	-0.016570	-0.545606
12008	8.336740	-1.207718	-4.684378	0.162211	-0.041537	-0.003525	-0.501748	0.159173	0.610354	0.119435	-0.829809	-0.018371	-0.544807
12009	7.987570	0.287626	-4.980375	0.496632	0.166220	-0.170040	-0.506178	0.165393	0.606175	0.125855	-0.826807	-0.026096	-0.547603
12010	8.733290	-1.166622	-4.522632	0.545260	0.148561	0.002525	-0.509557	0.176950	0.602594	0.134923	-0.823808	-0.031507	-0.549676
12011	8.901640	-0.456900	-4.553282	0.581211	0.216187	0.009982	-0.513417	0.190715	0.594549	0.144641	-0.819949	-0.037077	-0.552619
12012	9.545624	-1.128396	-4.185654	0.534384	0.185491	0.003559	-0.519539	0.205751	0.584371	0.153549	-0.816356	-0.042278	-0.555156
12013	8.834229	-1.795417	-3.979849	0.287100	0.076207	0.069971	-0.522773	0.215040	0.577859	0.158944	-0.814837	-0.044042	-0.555732
12014	8.534432	-1.944478	-3.737755	0.120895	0.136129	0.074973	-0.522871	0.221121	0.575165	0.161847	-0.813053	-0.043630	-0.557536
12015	8.645500	-1.770076	-3.781829	-0.078229	0.226520	0.113031	-0.527672	0.223399	0.570606	0.161887	-0.811050	-0.040145	-0.560694
12016	8.943959	-2.283787	-3.605540	-0.227917	0.165028	0.164207	-0.530197	0.222227	0.566372	0.160143	-0.810106	-0.034291	-0.562945
12017	9.035916	-2.443653	-3.486848	-0.475545	0.272330	0.198417	-0.531257	0.218254	0.566834	0.154715	-0.808832	-0.024799	-0.566779
12018	8.998087	-2.062833	-2.934710	-0.454982	0.373459	0.415834	-0.535973	0.214142	0.562578	0.152220	-0.806181	-0.011654	-0.571634
12019	8.833070	-2.558216	-2.255524	-0.389765	0.489101	0.447794	-0.542014	0.214131	0.555937	0.151035	-0.801955	0.001568	-0.577973
12020	8.687780	-2.370581	-2.427590	-0.334660	0.353551	0.262761	-0.550962	0.211958	0.548073	0.148667	-0.798872	0.010828	-0.582739
12021	9.506517	-2.277987	-2.530056	-0.246052	0.529803	0.378461	-0.561176	0.211190	0.540866	0.148906	-0.793427	0.021370	-0.589783
12022	9.167878	-2.868367	-2.448787	-0.097720	0.494204	0.349274	-0.566234	0.218355	0.529077	0.151233	-0.787729	0.029648	-0.596433
12023	8.618939	-3.035927	-2.323086	-0.125906	0.474054	0.253678	-0.575444	0.224370	0.518930	0.151905	-0.782407	0.036651	-0.602844
12024	8.775605	-3.258375	-1.912572	-0.185756	0.526746	0.268169	-0.580874	0.228649	0.508361	0.151830	-0.776414	0.044781	-0.610020
12025	9.277071	-3.133188	-1.928092	-0.237855	0.571530	0.231424	-0.590716	0.229321	0.497611	0.150386	-0.770026	0.053099	-0.617757
12026	9.432599	-3.151226	-1.750473	-0.153151	0.481168	0.261133	-0.599778	0.233452	0.485393	0.150725	-0.764263	0.060564	-0.624112
12027	9.249584	-3.247664	-1.695955	-0.150555	0.442789	0.224441	-0.607956	0.235713	0.476400	0.150648	-0.759007	0.067305	-0.629828
12028	9.169920	-3.241278	-1.407946	-0.188765	0.390889	0.169387	-0.611527	0.236803	0.466733	0.149377	-0.754439	0.073537	-0.634903
12029	9.283017	-3.422293	-1.350560	-0.196266	0.342814	0.235512	-0.616337	0.238220	0.459471	0.148879	-0.750413	0.080713	-0.638906
12030	9.082810	-3.325376	-1.419727	-0.172873	0.345426	0.220842	-0.621169	0.242516	0.454200	0.148540	-0.746174	0.087369	-0.643060
12031	9.166220	-3.423672	-1.186802	-0.224743	0.278480	0.203423	-0.625950	0.242581	0.448528	0.147303	-0.742994	0.094235	-0.646051
12032	9.161412	-3.443168	-1.177088	-0.261321	0.293371	0.202406	-0.627672	0.244214	0.444598	0.145474	-0.739608	0.101589	-0.649228
12033	9.324886	-3.585133	-1.164805	-0.213772	0.219282	0.208136	-0.630645	0.245711	0.440951	0.144564	-0.737049	0.108198	-0.651270
12034	9.084527	-3.642984	-1.064418	-0.232549	0.185168	0.193413	-0.631519	0.246733	0.437674	0.143249	-0.734917	0.114720	-0.652853
12035	9.206200	-3.582528	-0.935740	-0.223647	0.152337	0.188018	-0.632399	0.248838	0.435440	0.142070	-0.733223	0.120960	-0.653887
12036	9.114098	-3.634585	-0.983354	-0.174761	0.127436	0.170689	-0.634631	0.247843	0.433306	0.141423	-0.731671	0.126224	-0.654770
12037	8.934866	-3.748755	-1.054681	-0.152113	0.120694	0.127557	-0.636879	0.248509	0.431973	0.140571	-0.730290	0.130548	-0.655648
12038	9.238889	-3.639472	-1.046016	-0.128223	0.090787	0.135078	-0.636622	0.248633	0.429327	0.140226	-0.729141	0.134571	-0.656186
12039	8.762612	-3.715532	-0.910360	-0.120778	0.084807	0.140493	-0.635565	0.252753	0.428734	0.140088	-0.728078	0.138565	-0.656565
12040	9.052168	-3.650027	-0.884533	-0.051662	0.133730	0.120439	-0.635446	0.253128	0.426803	0.140549	-0.726170	0.141478	-0.657957
12041	9.186399	-3.747310	-0.933659	-0.029085	0.084186	0.148102	-0.637593	0.256644	0.425086	0.141837	-0.724813	0.144361	-0.658550
12042	8.824106	-4.016370	-0.931526	0.034024	0.086105	0.111394	-0.638496	0.260323	0.422531	0.143545	-0.723298	0.145886	-0.659509
12043	8.968981	-3.935010	-0.926753	0.049179	0.046006	0.135390	-0.636318	0.263734	0.421604	0.145914	-0.722242	0.147446	-0.659799
12044	8.863466	-3.905872	-0.874314	0.046676	0.049125	0.144539	-0.637220	0.268590	0.421075	0.148347	-0.721068	0.149174	-0.660152
12045	8.910552	-4.075000	-0.944802	0.101397	0.027210	0.139156	-0.636751	0.273291	0.417454	0.151570	-0.720079	0.150040	-0.660303
12046	8.511141	-4.204842	-0.817200	0.131666	-0.019439	0.146524	-0.634873	0.277621	0.415192	0.155451	-0.719531	0.150471	-0.659901
12047	8.462976	-4.658841	-0.931871	0.140333	0.031370	0.189496	-0.633026	0.285799	0.415400	0.159904	-0.718189	0.151583	-0.660044
12048	8.755437	-4.652750	-0.817179	0.107453	0.048260	0.155524	-0.631852	0.290570	0.413032	0.163354	-0.716772	0.152662	-0.660490
12049	8.542859	-4.738093	-0.850844	0.075080	0.004899	0.111424	-0.630111	0.295279	0.411771	0.165939	-0.716202	0.153447	-0.660282
12050	8.700992	-5.059580	-0.829871	0.014979	0.078875	0.078137	-0.630030	0.299024	0.410466	0.166951	-0.714912	0.154731	-0.661125
12051	8.837271	-5.034308	-0.977297	-0.094339	0.062673	0.062381	-0.629791	0.301347	0.409212	0.166316	-0.714282	0.157275	-0.661365
12052	8.479162	-4.906526	-0.914770	-0.139862	0.027617	-0.028548	-0.630599	0.299496	0.409663	0.163865	-0.714513	0.158906	-0.661339
12053	8.439214	-5.215975	-0.963596	-0.144780	0.069970	-0.013088	-0.630691	0.296471	0.410733	0.161516	-0.714177	0.161096	-0.661750
12054	8.377338	-5.192492	-0.874184	-0.205829	0.106803	-0.041718	-0.633719	0.294465	0.412173	0.157690	-0.713597	0.163666	-0.662666
12055	8.498749	-5.165720	-0.765037	-0.190467	0.077758	-0.080145	-0.633246	0.290201	0.412324	0.153810	-0.713492	0.165565	-0.663220
12056	8.348489	-5.209471	-0.858725	-0.187510	0.027480	-0.102125	-0.634669	0.283032	0.414547	0.149699	-0.714077	0.166778	-0.663226
12057	8.305086	-5.065219	-0.923786	-0.206004	-0.016091	-0.173650	-0.636809	0.278087	0.417890	0.144705	-0.715539	0.167299	-0.662627
12058	8.549616	-5.089185	-1.073165	-0.197807	-0.099063	-0.201901	-0.636134	0.272017	0.423090	0.139543	-0.718129	0.166838	-0.661047
12059	8.775263	-5.345387	-1.073612	-0.168078	-0.186662	-0.246657	-0.635701	0.263509	0.428980	0.134732	-0.721931	0.165356	-0.658271
12060	8.541763	-5.166762	-1.430821	-0.183367	-0.297724	-0.329124	-0.633824	0.253110	0.438368	0.128742	-0.727440	0.162308	-0.654150
12061	8.362098	-4.913675	-1.403131	-0.221418	-0.355577	-0.376817	-0.629650	0.239919	0.452027	0.122032	-0.733900	0.159209	-0.648962
12062	8.406865	-4.707369	-1.620825	-0.180964	-0.413562	-0.362844	-0.624377	0.228251	0.466048	0.115986	-0.740854	0.155313	-0.643086
12063	8.536432	-4.629296	-1.724182	-0.061556	-0.488538	-0.267942	-0.618337	0.221159	0.478949	0.113479	-0.748127	0.151443	-0.635998
12064	8.659835	-4.617123	-1.972649	0.069027	-0.424600	-0.249416	-0.608874	0.220008	0.493859	0.112629	-0.754128	0.145963	-0.630317
12065	9.059252	-4.165368	-2.235816	0.072342	-0.353444	-0.267720	-0.602345	0.217112	0.504782	0.111745	-0.759235	0.140689	-0.625526
12066	9.468852	-3.769371	-1.784840	0.142279	-0.342678	-0.249996	-0.592781	0.213822	0.511187	0.111744	-0.763916	0.134443	-0.621185
12067	8.341585	-3.496192	-1.852004	0.173846	-0.285800	-0.236467	-0.585787	0.216958	0.520245	0.112600	-0.767743	0.128498	-0.617560
12068	9.066364	-2.865739	-1.870166	0.135961	-0.177667	-0.223603	-0.583829	0.217803	0.522650	0.112386	-0.770230	0.123082	-0.615602
12069	9.047903	-2.106122	-2.086719	0.134561	-0.155256	-0.274910	-0.578500	0.217260	0.526334	0.111768	-0.772557	0.117254	-0.613935
12070	8.760832	-1.151679	-2.224333	0.222258	-0.066738	-0.421601	-0.577231	0.217153	0.528130	0.110184	-0.773874	0.107954	-0.614268
12071	9.215344	-1.671074	-2.428266	0.205565	-0.000821	-0.474951	-0.578219	0.216455	0.525305	0.107734	-0.774497	0.098394	-0.615521
12072	9.653085	-1.824015	-2.464953	0.164244	0.016048	-0.414428	-0.582372	0.211904	0.521156	0.105147	-0.774774	0.090080	-0.616892
12073	10.218917	-2.812211	-3.028718	0.146317	-0.005576	-0.232806	-0.582356	0.209059	0.518469	0.104705	-0.775045	0.084938	-0.617355
12074	8.735219	-1.725766	-2.797095	0.103443	0.049506	-0.295513	-0.584694	0.204722	0.515154	0.102576	-0.774747	0.079283	-0.618837
12075	8.679886	-2.154751	-2.604609	0.054444	0.167351	-0.294039	-0.584534	0.200403	0.510699	0.099626	-0.773140	0.074648	-0.621897
12076	8.665098	-1.814397	-2.481080	0.069936	0.181903	-0.260942	-0.591231	0.195056	0.500386	0.097191	-0.771156	0.070205	-0.625255
12077	8.613811	-1.741430	-2.290304	0.079393	0.175964	-0.316880	-0.595391	0.191069	0.496272	0.094281	-0.769372	0.064893	-0.628463
12078	8.913294	-1.830144	-2.162002	0.048470	0.171580	-0.240719	-0.598179	0.186269	0.488049	0.091781	-0.767468	0.061002	-0.631544
12079	9.353426	-1.883760	-2.553159	0.057580	0.060305	-0.163370	-0.600115	0.181887	0.482634	0.090581	-0.766958	0.058088	-0.632610
12080	9.430869	-1.792227	-2.548212	0.072323	-0.062228	-0.146597	-0.599553	0.179229	0.478836	0.089909	-0.767825	0.054914	-0.631937
12081	9.350280	-1.927032	-2.939749	0.025820	-0.079197	-0.106340	-0.596157	0.174814	0.478253	0.089081	-0.769083	0.053011	-0.630687
12082	9.010969	-2.097441	-3.432940	-0.039718	-0.062192	0.075066	-0.592297	0.175644	0.474500	0.089483	-0.769902	0.054659	-0.629489
12083	9.198314	-2.173739	-2.546834	0.276233	-0.102816	0.231792	-0.588468	0.181122	0.474244	0.096793	-0.770642	0.054776	-0.627488
12084	9.590335	-1.895195	-1.827884	0.312066	0.091310	0.325301	-0.585549	0.189398	0.469145	0.105578	-0.768548	0.056155	-0.628517
12085	11.097166	-3.161681	-1.486738	0.446039	-0.111624	0.423283	-0.580540	0.207893	0.462983	0.117906	-0.768667	0.057027	-0.626096
12086	9.423212	-2.022154	-0.955420	0.488809	-0.124605	0.044264	-0.577379	0.221499	0.461839	0.126113	-0.769032	0.051390	-0.624535
12087	9.714208	-1.710412	-0.848341	0.731772	-0.216835	-0.304591	-0.575841	0.228545	0.456259	0.133778	-0.770266	0.037182	-0.622424
12088	9.830753	-2.472615	-1.031559	0.915190	-0.356963	-0.278424	-0.571740	0.233138	0.453713	0.144643	-0.772357	0.020642	-0.618156
12089	9.435417	-2.053819	-1.852107	0.999911	-0.315033	-0.399489	-0.571878	0.241412	0.449620	0.155245	-0.773475	0.001349	-0.614519
12090	9.305788	-2.229335	-1.715570	1.131652	-0.315004	-0.469021	-0.569922	0.249373	0.445488	0.166936	-0.773653	-0.020687	-0.610872
12091	8.878874	-2.000499	-1.558035	1.145740	-0.189925	-0.500443	-0.570764	0.257309	0.439845	0.178417	-0.771833	-0.042905	-0.608769
12092	9.398307	-2.226783	-1.593424	1.304906	-0.349001	-0.555774	-0.571799	0.268711	0.432884	0.191405	-0.770680	-0.068493	-0.603924
12093	9.232305	-2.392562	-1.800832	1.393962	-0.292699	-0.516305	-0.570143	0.277194	0.426833	0.206178	-0.767951	-0.094213	-0.599054
12094	9.184337	-2.285301	-1.817660	1.478001	-0.411232	-0.508604	-0.568006	0.290567	0.419126	0.221880	-0.765492	-0.121269	-0.591680
12095	9.206018	-2.944603	-1.849336	1.611780	-0.423403	-0.434106	-0.565612	0.305112	0.410512	0.240306	-0.761973	-0.148591	-0.582727
12096	9.512600	-2.737368	-1.552723	1.639148	-0.416553	-0.643159	-0.564662	0.321550	0.398401	0.256369	-0.756615	-0.179293	-0.574162
12097	9.975354	-2.648888	-1.883421	1.894144	-0.477325	-0.404805	-0.561097	0.339710	0.384975	0.278554	-0.750449	-0.209223	-0.561659
12098	9.668344	-2.185104	-1.588759	1.988741	-0.379501	-0.569922	-0.561269	0.356466	0.372476	0.300122	-0.740673	-0.241929	-0.550273
12099	10.270561	-1.774514	-1.782493	2.120185	-0.137388	-0.465253	-0.565707	0.373536	0.349012	0.325554	-0.726613	-0.272489	-0.540183
12100	10.251373	-0.997635	-1.479647	2.196368	-0.247804	-0.888713	-0.570615	0.391037	0.319718	0.346103	-0.709428	-0.310318	-0.529743
12101	9.704715	-0.700935	-1.256813	2.155144	-0.103427	-0.591794	-0.575832	0.408987	0.287106	0.369492	-0.691303	-0.341729	-0.518456
12102	10.048939	-0.244982	-1.802878	1.935420	-0.233359	-0.514804	-0.581746	0.419192	0.259605	0.388975	-0.675445	-0.370274	-0.505341
12103	9.025491	0.199566	-2.225420	1.884640	-0.531262	-0.397143	-0.586887	0.427758	0.239391	0.406181	-0.662738	-0.398391	-0.486908
12104	9.397026	-0.541772	-2.471171	1.845420	-0.843397	-0.470176	-0.587149	0.437414	0.221430	0.418955	-0.651738	-0.429025	-0.464383
12105	7.844579	-1.109904	-2.325048	1.690011	-0.649634	-0.072995	-0.584274	0.445557	0.210324	0.434415	-0.642636	-0.450760	-0.441721
12106	9.360389	-2.210145	-2.449280	1.707870	-0.804543	-0.219377	-0.577371	0.461597	0.192829	0.446817	-0.632567	-0.475265	-0.417536
12107	8.869494	-1.691433	-2.896083	1.591199	-0.673844	-0.214344	-0.575611	0.468969	0.180429	0.458432	-0.621657	-0.496934	-0.395524
12108	8.984924	-1.647961	-2.943589	1.408722	-0.580952	-0.343278	-0.576488	0.474492	0.166127	0.467186	-0.609729	-0.517374	-0.377216
12109	8.724528	-1.738489	-2.927197	1.362434	-0.575416	-0.295735	-0.576336	0.478243	0.155891	0.475336	-0.598119	-0.536358	-0.358649
12110	8.545348	-1.955179	-2.948476	1.250315	-0.445189	-0.329271	-0.579263	0.480675	0.141697	0.482924	-0.585782	-0.553247	-0.342873
12111	9.103451	-2.328271	-2.906568	1.106591	-0.355638	-0.309446	-0.582624	0.476240	0.131966	0.489627	-0.574069	-0.567698	-0.329287
12112	9.408821	-2.700030	-2.831049	1.049004	-0.226398	-0.218917	-0.586342	0.475147	0.117701	0.497486	-0.562776	-0.579158	-0.316807
12113	9.766747	-2.782237	-2.316049	0.859797	-0.183862	-0.181652	-0.586623	0.477419	0.103052	0.503778	-0.553321	-0.588319	-0.306471
12114	9.365756	-3.177582	-2.279480	0.591242	-0.209913	-0.165772	-0.588634	0.477409	0.095117	0.506739	-0.546758	-0.595813	-0.298794
12115	9.292006	-2.134219	-2.289242	0.489026	-0.147558	-0.156738	-0.590617	0.475791	0.088198	0.509383	-0.540908	-0.601809	-0.292871
12116	9.379634	-2.008210	-1.608208	0.569979	-0.263398	-0.194871	-0.592275	0.470752	0.081624	0.511139	-0.534357	-0.609858	-0.285082
12117	9.389602	-2.360721	-1.726806	0.676035	-0.282353	-0.128628	-0.593956	0.467946	0.075746	0.514213	-0.527517	-0.617760	-0.275106
12118	9.318124	-3.070908	-2.252852	0.795830	-0.409822	-0.157704	-0.596076	0.467104	0.070411	0.516536	-0.519661	-0.627886	-0.262492
12119	9.028828	-2.992577	-3.236569	0.470603	-0.271066	-0.121940	-0.596759	0.463631	0.066296	0.517461	-0.514760	-0.634219	-0.254995
12120	9.059965	-2.607143	-3.423604	0.370389	-0.126535	0.053874	-0.597351	0.463842	0.062129	0.519870	-0.512346	-0.636819	-0.248393
12121	9.060601	-1.820525	-3.674506	0.343435	0.016704	0.061974	-0.593884	0.462566	0.058110	0.523988	-0.509578	-0.637549	-0.243513
12122	9.962694	-1.563423	-3.972230	0.356887	0.101451	-0.059940	-0.594655	0.462229	0.047771	0.528553	-0.504674	-0.638793	-0.240583
12123	10.143031	-1.559171	-4.022418	0.269763	-0.164833	-0.283534	-0.598003	0.458237	0.040579	0.527841	-0.499068	-0.644556	-0.238457
12124	10.100805	-2.449947	-4.118423	0.278642	-0.405354	-0.171349	-0.601543	0.450731	0.038754	0.524494	-0.495924	-0.651824	-0.232575
12125	7.582966	-2.618238	-4.346586	0.338640	0.007522	-0.469779	-0.608418	0.442440	0.036633	0.525742	-0.486309	-0.657851	-0.233092
12126	8.891967	-2.325569	-4.077240	0.416090	-0.081086	0.186011	-0.606586	0.439279	0.034048	0.529506	-0.484847	-0.658785	-0.224831
12127	8.758544	-2.368709	-3.864828	0.239446	-0.089250	-0.196063	-0.608915	0.434754	0.031698	0.529742	-0.480270	-0.662629	-0.222793
12128	8.187908	-2.308608	-3.526713	0.151118	-0.200437	-0.306273	-0.612189	0.430203	0.033123	0.527095	-0.475596	-0.668330	-0.222070
12129	8.201296	-2.066480	-3.146455	0.020982	-0.153628	-0.282689	-0.616519	0.422183	0.036297	0.523948	-0.472432	-0.672659	-0.223196
12130	8.389816	-2.387230	-3.556512	0.078768	-0.232519	-0.133828	-0.619472	0.415414	0.039535	0.520900	-0.470938	-0.676687	-0.221303
12131	8.757597	-2.312721	-3.700197	0.085620	-0.251552	-0.184161	-0.622381	0.407864	0.047190	0.517443	-0.468837	-0.681352	-0.219555
12132	8.852971	-2.254874	-3.543986	0.065191	-0.205047	-0.268657	-0.625011	0.399388	0.053390	0.514007	-0.465498	-0.686245	-0.219490
12133	8.798487	-2.398243	-3.673301	0.017245	-0.101129	-0.156095	-0.627137	0.393051	0.056228	0.512065	-0.463811	-0.688747	-0.219763
12134	8.671706	-2.301399	-3.595475	0.025590	-0.230706	-0.207265	-0.630078	0.387128	0.062449	0.508143	-0.461805	-0.693115	-0.219360
12135	8.362405	-2.467696	-3.328986	-0.003814	-0.274151	-0.173390	-0.631766	0.381194	0.068518	0.503526	-0.460838	-0.697397	-0.218465
12136	8.588540	-2.122369	-3.521158	0.003647	-0.159676	-0.178045	-0.635351	0.370258	0.073179	0.500488	-0.459114	-0.700639	-0.218703
12137	8.700054	-2.564005	-3.557189	0.002784	-0.063938	-0.084657	-0.636933	0.365432	0.076804	0.499258	-0.458397	-0.701976	-0.218733
12138	8.746807	-2.600175	-3.416678	-0.010672	0.006077	-0.115984	-0.635063	0.362438	0.079532	0.498674	-0.456957	-0.702910	-0.220072
12139	8.814814	-2.567456	-3.361044	-0.014725	-0.011553	-0.128788	-0.635810	0.355906	0.080113	0.497855	-0.455577	-0.704017	-0.221244
12140	8.786392	-2.253508	-3.430390	0.029714	0.044244	-0.078279	-0.636855	0.351059	0.081079	0.498340	-0.454092	-0.704402	-0.221983
12141	9.305552	-2.179342	-3.628041	0.048482	0.171777	-0.038870	-0.638503	0.346746	0.077061	0.501099	-0.452537	-0.703114	-0.223027
12142	9.586955	-1.674946	-3.596633	0.062427	0.157448	-0.060694	-0.638175	0.340951	0.073770	0.503543	-0.450462	-0.702341	-0.224156
12143	9.320041	-0.724619	-3.619100	0.148877	0.142845	-0.036546	-0.638859	0.338789	0.071829	0.506810	-0.448026	-0.701747	-0.223535
12144	9.062283	-0.825319	-3.569060	0.180277	0.134563	-0.163170	-0.638269	0.332822	0.066153	0.509515	-0.443411	-0.702622	-0.223838
12145	8.871290	0.010146	-3.384996	0.333829	0.199404	-0.100475	-0.640184	0.326872	0.060920	0.514892	-0.437875	-0.702817	-0.221809
12146	9.190234	-0.226036	-3.480577	0.550482	0.149109	-0.068746	-0.641059	0.322655	0.048807	0.521410	-0.430660	-0.704264	-0.216046
12147	9.394993	-0.351786	-3.433505	0.607584	0.126357	-0.121792	-0.641075	0.317505	0.038164	0.527927	-0.422172	-0.706442	-0.209771
12148	9.434873	-0.293413	-3.287291	0.598423	0.172165	-0.195266	-0.642053	0.312160	0.028913	0.534487	-0.412448	-0.708711	-0.204790
12149	10.040185	-0.416374	-3.477373	0.539069	0.110478	-0.220868	-0.645942	0.304545	0.017735	0.539621	-0.403174	-0.711403	-0.200415
12150	9.894881	-0.384797	-3.585246	0.473887	-0.016843	-0.182284	-0.646870	0.298123	0.013162	0.542384	-0.395622	-0.714909	-0.195468
12151	9.036578	-0.492414	-3.606987	0.396427	-0.095030	-0.198118	-0.648898	0.292155	0.011278	0.543404	-0.388915	-0.718947	-0.191241
12152	8.756941	-0.658469	-3.554140	0.325784	-0.105723	-0.170799	-0.649685	0.286773	0.008581	0.543689	-0.383419	-0.722643	-0.187559
12153	8.803402	-0.484391	-3.540251	0.187282	-0.132554	-0.146212	-0.650576	0.281446	0.010633	0.542663	-0.379815	-0.725842	-0.185501
12154	9.031370	-0.586813	-3.617068	0.065355	-0.096974	-0.056554	-0.651766	0.277684	0.012645	0.541481	-0.378749	-0.727560	-0.184403
12155	9.210588	-0.443352	-3.560040	-0.082419	-0.069759	-0.042139	-0.651310	0.276668	0.015927	0.539674	-0.379319	-0.728291	-0.185637
12156	9.223731	-0.655771	-3.639201	-0.112942	-0.034273	0.043962	-0.651267	0.275107	0.018900	0.538419	-0.381411	-0.727901	-0.186522
12157	9.388400	-0.653497	-3.534247	-0.104757	-0.134827	0.156123	-0.649752	0.278070	0.021580	0.536212	-0.385329	-0.727737	-0.185467
12158	9.015913	-0.606909	-3.737379	-0.182958	-0.141492	0.209119	-0.647414	0.283193	0.026200	0.533448	-0.390954	-0.726946	-0.184765
12159	9.031537	-0.677341	-3.557285	-0.211522	-0.200234	0.207320	-0.644909	0.287365	0.032852	0.529599	-0.396958	-0.726646	-0.184214
12160	9.025229	-0.511302	-3.819220	-0.309212	-0.135356	0.174010	-0.642686	0.291824	0.039525	0.525741	-0.403352	-0.725532	-0.185758
12161	9.349355	-0.896919	-3.804871	-0.311392	-0.075519	0.221632	-0.639930	0.298777	0.047184	0.522895	-0.410096	-0.723354	-0.187513
12162	9.222012	-1.297283	-3.899326	-0.264191	-0.063078	0.272991	-0.638031	0.305864	0.052348	0.520760	-0.417141	-0.720752	-0.187933
12163	8.836782	-1.665749	-3.706186	-0.243096	0.002684	0.232413	-0.634447	0.311016	0.055981	0.519587	-0.422992	-0.717848	-0.189211
12164	8.825224	-1.705541	-3.626313	-0.282930	-0.003713	0.248855	-0.630884	0.317210	0.058562	0.518004	-0.429612	-0.714680	-0.190624
12165	8.824189	-1.925661	-3.666352	-0.305065	0.035730	0.236783	-0.629290	0.324846	0.061250	0.516744	-0.436005	-0.711076	-0.192993
12166	8.983771	-1.722903	-3.680658	-0.340301	0.042427	0.219338	-0.625988	0.330285	0.064904	0.515146	-0.442568	-0.707376	-0.195902
12167	8.906867	-1.849523	-3.601322	-0.321108	0.014848	0.186351	-0.624921	0.335528	0.067450	0.513204	-0.448442	-0.704272	-0.198805
12168	8.958785	-1.879695	-3.729049	-0.337005	0.066870	0.133020	-0.622574	0.339945	0.072026	0.511574	-0.453603	-0.701019	-0.202754
12169	8.823753	-1.820031	-3.767083	-0.315992	0.021457	0.136783	-0.621747	0.342865	0.075826	0.509531	-0.458660	-0.698229	-0.206118
12170	8.791324	-1.612335	-3.687232	-0.296149	0.044593	0.056068	-0.619824	0.346669	0.078554	0.507596	-0.462375	-0.696010	-0.210060
12171	9.146464	-1.812286	-3.791176	-0.280960	0.019611	0.043333	-0.620629	0.346237	0.081884	0.505431	-0.465746	-0.694182	-0.213850
12172	8.796211	-1.731990	-3.627815	-0.282040	0.019628	0.072634	-0.618964	0.348875	0.085380	0.503316	-0.469618	-0.692072	-0.217182
12173	8.845104	-1.567724	-3.606837	-0.299083	0.032042	0.050598	-0.617988	0.350037	0.087396	0.501157	-0.473186	-0.689917	-0.221250
12174	9.074759	-1.695723	-3.765998	-0.284127	0.038824	0.060734	-0.617427	0.351448	0.090269	0.499202	-0.476797	-0.687666	-0.224896
12175	8.886958	-1.636104	-3.773078	-0.298100	0.009521	0.089167	-0.618278	0.354433	0.093252	0.496884	-0.480954	-0.685314	-0.228329
12176	8.746990	-1.634731	-3.801648	-0.312695	0.044633	0.087216	-0.617709	0.355534	0.096663	0.494814	-0.485147	-0.682570	-0.232142
12177	8.813290	-1.764864	-3.896751	-0.309442	0.099120	0.099971	-0.615463	0.356455	0.100327	0.493623	-0.489115	-0.679110	-0.236458
12178	8.910601	-1.713524	-3.798619	-0.333804	0.122485	0.110930	-0.615881	0.357900	0.102792	0.492470	-0.493431	-0.675196	-0.241059
12179	8.799714	-1.546812	-3.875501	-0.326709	0.137726	0.101745	-0.614357	0.359108	0.103690	0.491591	-0.497362	-0.671181	-0.245936
12180	8.866596	-1.760884	-3.860076	-0.340472	0.169634	0.061273	-0.614788	0.360635	0.104486	0.490708	-0.500788	-0.667187	-0.251552
12181	8.890588	-1.699904	-3.899218	-0.355956	0.176716	0.097949	-0.615362	0.361396	0.103561	0.489986	-0.504709	-0.662594	-0.257199
12182	8.602008	-1.962219	-3.716246	-0.373174	0.209496	0.134464	-0.612333	0.364970	0.104869	0.489608	-0.509155	-0.657213	-0.262899
12183	9.027887	-2.054433	-3.754508	-0.339133	0.249423	0.206115	-0.612353	0.366658	0.105113	0.490510	-0.513894	-0.650787	-0.267935
12184	9.328825	-2.153687	-3.744672	-0.328689	0.155103	0.229276	-0.609364	0.372821	0.105605	0.490304	-0.519356	-0.645098	-0.271514
12185	9.247013	-2.138668	-3.736684	-0.328525	0.079697	0.243145	-0.608575	0.377281	0.106849	0.489248	-0.525322	-0.639901	-0.274228
12186	8.852056	-2.102067	-3.726507	-0.352840	0.086413	0.222819	-0.604454	0.383326	0.109416	0.487794	-0.531235	-0.634730	-0.277425
12187	8.798725	-2.169413	-3.739443	-0.342151	0.064821	0.213676	-0.602542	0.387979	0.112197	0.486176	-0.536983	-0.629819	-0.280374
12188	8.837194	-2.252463	-3.714856	-0.357387	0.110695	0.186041	-0.598355	0.389974	0.116466	0.484701	-0.542265	-0.624690	-0.284209
12189	8.832836	-2.311765	-3.630549	-0.372429	0.159802	0.165738	-0.597229	0.390939	0.119585	0.483612	-0.547111	-0.619105	-0.288959
12190	9.291717	-2.202276	-3.538312	-0.387562	0.199903	0.143745	-0.595289	0.393196	0.122078	0.482600	-0.551565	-0.613302	-0.294506
12191	8.843185	-2.014187	-3.044528	-0.459828	0.052278	0.057536	-0.594577	0.392049	0.122140	0.478532	-0.556475	-0.609316	-0.300128
12192	8.666619	-2.368504	-3.291412	-0.471474	0.311396	0.003774	-0.596610	0.389389	0.125065	0.477018	-0.559229	-0.603395	-0.309243
12193	8.655791	-2.147942	-2.917635	-0.475727	0.317288	0.121252	-0.596752	0.389539	0.124936	0.476308	-0.563339	-0.595898	-0.317309
12194	9.242665	-1.505093	-2.703534	-0.440159	0.285185	0.228055	-0.594379	0.389739	0.125903	0.476110	-0.568507	-0.587745	-0.323535
12195	10.236175	-1.892909	-3.057183	-0.456202	0.243969	0.244750	-0.592042	0.391587	0.125018	0.475431	-0.574206	-0.579501	-0.329289
12196	9.429358	-2.025065	-3.264561	-0.378608	-0.017109	0.263463	-0.588987	0.394091	0.127935	0.472548	-0.581047	-0.574086	-0.330918
12197	7.922945	-0.982324	-2.836745	-0.270895	0.014451	0.155203	-0.584817	0.398278	0.133735	0.470666	-0.585375	-0.570198	-0.332691
12198	9.197446	-0.495407	-2.748395	-0.223788	0.275191	0.045135	-0.583722	0.399688	0.133533	0.471419	-0.586256	-0.565535	-0.337992
12199	10.463755	-0.778092	-2.768607	-0.248656	0.135477	0.016180	-0.584847	0.398979	0.130988	0.470216	-0.587911	-0.562243	-0.342256
12200	10.037851	-0.981613	-2.918238	-0.339313	-0.059164	0.134548	-0.584771	0.396179	0.136117	0.466420	-0.593103	-0.558844	-0.344056
12201	8.764844	-1.195557	-2.929995	-0.382674	-0.113921	0.263612	-0.583794	0.398774	0.140733	0.462474	-0.600412	-0.553993	-0.344550
12202	9.113550	-1.514588	-3.191460	-0.496109	0.028115	0.281530	-0.579199	0.403964	0.149103	0.458689	-0.607984	-0.546860	-0.347712
12203	9.479222	-1.664957	-3.201284	-0.530005	0.046684	0.173216	-0.574857	0.407826	0.158649	0.454003	-0.614410	-0.540479	-0.352510
12204	9.316449	-1.526657	-3.121841	-0.515141	0.194117	0.029857	-0.574518	0.406422	0.164141	0.449903	-0.618106	-0.534641	-0.360128
12205	8.759422	-1.438348	-2.904808	-0.501034	0.277403	-0.135514	-0.575126	0.402772	0.169503	0.445741	-0.619152	-0.530045	-0.370160
12206	8.447298	-1.770422	-2.931529	-0.461432	0.344208	0.038671	-0.579654	0.396665	0.168332	0.443884	-0.621187	-0.523000	-0.378900
12207	8.715842	-1.881535	-2.744252	-0.451463	0.382911	0.100153	-0.581589	0.395820	0.168856	0.443090	-0.623330	-0.514756	-0.387500
12208	9.073955	-2.126385	-2.756824	-0.424884	0.369501	0.170918	-0.582307	0.396611	0.167377	0.442845	-0.626049	-0.505975	-0.394894
12209	9.476227	-2.346778	-2.988252	-0.488495	0.352694	0.117646	-0.582892	0.397306	0.164914	0.441293	-0.628781	-0.497322	-0.403194
12210	9.973981	-1.949669	-2.666154	-0.549972	0.209359	0.024349	-0.583962	0.395223	0.167307	0.436582	-0.632243	-0.490652	-0.411005
12211	9.798976	-1.723843	-2.957617	-0.493245	0.123943	0.033761	-0.585043	0.394782	0.170918	0.431923	-0.635883	-0.484894	-0.417100
12212	9.439247	-1.654197	-3.078961	-0.439122	0.092107	0.008154	-0.584697	0.392288	0.175505	0.427241	-0.639060	-0.480262	-0.422394
12213	9.171596	-1.531773	-2.845960	-0.368938	0.071321	0.105556	-0.583922	0.389592	0.181192	0.424187	-0.642671	-0.475007	-0.425920
12214	8.922096	-1.544769	-3.010607	-0.236142	0.042611	0.148007	-0.583364	0.391810	0.184952	0.422768	-0.645806	-0.470670	-0.427401
12215	9.138545	-1.872398	-2.924230	-0.213389	0.048078	0.210434	-0.581132	0.392940	0.187233	0.422346	-0.649252	-0.465550	-0.428206
12216	9.206705	-1.961889	-2.796943	-0.262104	0.070971	0.199295	-0.578529	0.397878	0.189746	0.421259	-0.652795	-0.460054	-0.429825
12217	9.221399	-1.850222	-2.813671	-0.296363	0.072178	0.149699	-0.576690	0.398213	0.193935	0.419422	-0.656129	-0.454765	-0.432167
12218	9.332600	-1.827257	-2.776621	-0.334609	0.068191	0.157001	-0.574857	0.398972	0.198151	0.416955	-0.659852	-0.449173	-0.434727
12219	9.269855	-1.872980	-2.769743	-0.382201	0.077634	0.155036	-0.573196	0.400978	0.200073	0.414033	-0.663836	-0.442971	-0.437808
12220	9.133574	-1.725090	-2.696058	-0.376533	0.045629	0.166106	-0.570658	0.401290	0.204534	0.410839	-0.668097	-0.437021	-0.440307
12221	9.246124	-1.912464	-2.706319	-0.363531	0.067893	0.100942	-0.570871	0.399732	0.210440	0.407541	-0.671456	-0.431730	-0.443471
12222	9.324039	-1.668113	-2.705224	-0.316702	0.047147	0.076350	-0.570285	0.399421	0.213764	0.404325	-0.674358	-0.427444	-0.446155
12223	9.563702	-1.667572	-2.871168	-0.236900	0.012486	0.052752	-0.568300	0.399189	0.217917	0.401785	-0.676715	-0.424346	-0.447835
12224	9.350653	-1.742335	-2.969956	-0.190704	-0.018805	0.003280	-0.567711	0.398736	0.221232	0.399032	-0.678532	-0.422683	-0.449118
12225	9.221745	-1.628894	-2.862959	-0.148410	-0.052412	-0.053480	-0.568764	0.396297	0.225139	0.396166	-0.679848	-0.422331	-0.449995
12226	9.220936	-1.781125	-2.902564	-0.134948	-0.053866	-0.029621	-0.566881	0.393094	0.229249	0.393569	-0.681243	-0.421884	-0.450584
12227	9.216914	-1.677617	-2.843775	-0.132928	-0.066391	-0.020403	-0.567793	0.390121	0.232423	0.391082	-0.682834	-0.421325	-0.450863
12228	9.409401	-1.607782	-2.908481	-0.061472	-0.075115	-0.015610	-0.566100	0.389975	0.234910	0.389430	-0.683952	-0.421511	-0.450425
12229	9.245466	-1.513789	-2.959702	-0.036573	-0.056955	-0.044057	-0.567046	0.389289	0.237667	0.388115	-0.684502	-0.422073	-0.450198
12230	9.144174	-1.708010	-2.889556	-0.025819	-0.021268	-0.056992	-0.566734	0.387650	0.239238	0.387030	-0.684505	-0.422725	-0.450516
12231	9.235651	-1.747535	-2.883574	-0.015092	0.003880	-0.000107	-0.566151	0.386047	0.239970	0.386921	-0.684713	-0.422403	-0.450595
12232	9.265285	-1.641693	-2.835689	-0.027448	-0.020296	0.020120	-0.567534	0.385093	0.239646	0.386516	-0.685371	-0.421976	-0.450342
12233	9.103934	-1.618748	-2.834336	-0.006554	-0.003611	0.047629	-0.566415	0.385574	0.241060	0.386892	-0.685983	-0.421134	-0.449876
12234	9.225631	-1.795574	-2.912494	-0.047422	-0.009409	0.023697	-0.565033	0.386670	0.241394	0.386336	-0.686727	-0.420394	-0.449911
12235	9.165941	-1.737575	-2.866411	-0.013618	0.027170	0.087932	-0.566304	0.387442	0.240477	0.387238	-0.687455	-0.418691	-0.449611
12236	9.167850	-1.853778	-2.881731	-0.033551	0.023340	0.060353	-0.564493	0.387677	0.240893	0.387476	-0.688102	-0.417317	-0.449693
12237	9.293496	-1.872355	-2.828587	-0.105674	0.028998	0.030867	-0.564509	0.389345	0.241554	0.386616	-0.689048	-0.415549	-0.450622
12238	9.267707	-1.631978	-2.838131	-0.046833	0.031797	0.042940	-0.563926	0.388529	0.243591	0.386582	-0.689572	-0.414227	-0.451066
12239	9.298635	-1.607121	-2.899505	-0.025759	0.018923	0.010896	-0.561995	0.390451	0.244249	0.386555	-0.689821	-0.413533	-0.451346
12240	9.347289	-1.632662	-2.829036	-0.025899	0.021094	0.005395	-0.563812	0.389725	0.242268	0.386383	-0.689967	-0.413001	-0.451757
12241	9.260043	-1.723839	-2.855350	0.023880	0.010854	0.020155	-0.564820	0.393600	0.244470	0.387057	-0.689979	-0.412690	-0.451445
12242	9.247368	-1.800696	-2.903680	-0.003671	-0.035095	0.020157	-0.565500	0.393388	0.246138	0.386859	-0.690584	-0.412588	-0.450783
12243	9.303122	-1.762656	-2.876535	0.004814	-0.044743	-0.003648	-0.564515	0.393447	0.247528	0.386596	-0.691049	-0.412863	-0.450043
12244	9.227887	-1.790447	-2.934282	-0.057178	-0.037640	0.003537	-0.563250	0.393361	0.248906	0.385487	-0.691951	-0.412529	-0.449915
12245	9.177549	-1.722257	-2.929540	-0.069534	-0.027546	0.020013	-0.563516	0.393553	0.250874	0.384549	-0.693030	-0.411674	-0.449840
12246	9.225367	-1.734142	-2.972463	-0.071278	-0.052712	0.025563	-0.562782	0.391229	0.251840	0.383317	-0.694354	-0.411021	-0.449447
12247	9.253833	-1.770146	-3.014820	-0.088141	-0.039704	0.008992	-0.561387	0.391719	0.252973	0.381917	-0.695591	-0.410245	-0.449435
12248	9.171717	-1.778982	-3.035958	-0.108459	-0.039222	0.001590	-0.560652	0.390833	0.256400	0.380060	-0.696875	-0.409484	-0.449713
12249	9.114686	-1.623882	-2.999002	-0.137738	-0.011421	-0.000332	-0.561011	0.388659	0.260456	0.378110	-0.698153	-0.408174	-0.450566
12250	9.076406	-1.511900	-3.011332	-0.079970	0.004528	0.038303	-0.561147	0.389428	0.262179	0.377335	-0.699120	-0.406820	-0.450940
12251	9.265801	-1.657909	-3.072499	-0.065313	0.000844	0.038353	-0.560149	0.389016	0.264516	0.376835	-0.700050	-0.405530	-0.451077
12252	9.227615	-1.804603	-2.963346	-0.082791	-0.000518	-0.000246	-0.560126	0.387045	0.264255	0.375630	-0.700767	-0.404727	-0.451690
12253	9.146337	-1.800949	-3.192138	-0.137327	0.019249	0.010602	-0.560809	0.386981	0.265792	0.374018	-0.701844	-0.403032	-0.452870
12254	9.147872	-1.706084	-3.034591	-0.159299	0.041504	0.008709	-0.559668	0.385498	0.266806	0.372155	-0.702816	-0.401091	-0.454616
12255	9.229020	-1.661412	-3.153262	-0.138880	0.040818	0.019783	-0.560760	0.384331	0.267861	0.370768	-0.703772	-0.399087	-0.456033
12256	9.143413	-1.677414	-3.000426	-0.130744	0.022230	0.052845	-0.561569	0.382352	0.268026	0.369547	-0.705048	-0.396921	-0.456942
12257	9.109712	-1.682107	-2.994366	-0.149988	0.031824	0.016081	-0.560422	0.381622	0.271040	0.367889	-0.706127	-0.394929	-0.458338
12258	9.201218	-1.668029	-3.007356	-0.160387	0.030566	0.038106	-0.559415	0.379589	0.271742	0.366175	-0.707414	-0.392628	-0.459701
12259	9.181323	-1.759485	-3.048266	-0.160231	0.037658	0.042662	-0.561648	0.381478	0.274391	0.364654	-0.708710	-0.390114	-0.461053
12260	9.254440	-1.571228	-3.020791	-0.168827	0.031039	0.030776	-0.560493	0.379786	0.276788	0.362747	-0.709980	-0.387827	-0.462529
12261	9.152830	-1.596615	-3.063045	-0.150304	0.037669	0.072982	-0.560760	0.379326	0.277599	0.361634	-0.711421	-0.384967	-0.463574
12262	9.189044	-1.594558	-3.054725	-0.138167	0.022484	0.049182	-0.560169	0.377286	0.278584	0.360259	-0.712676	-0.382757	-0.464547
12263	9.191034	-1.652374	-3.084158	-0.113726	0.030434	0.038196	-0.560432	0.376940	0.279960	0.359278	-0.713640	-0.380780	-0.465450
12264	9.277910	-1.750777	-3.025254	-0.143215	0.021990	-0.004052	-0.560428	0.377438	0.281386	0.357325	-0.714519	-0.379280	-0.466828
12265	9.215514	-1.580054	-3.065281	-0.130033	0.006233	0.012528	-0.560091	0.374211	0.283556	0.355683	-0.715620	-0.377686	-0.467688
12266	9.273307	-1.473096	-3.115048	-0.101276	-0.011213	-0.004793	-0.561439	0.371870	0.285518	0.354066	-0.716496	-0.376819	-0.468272
12267	9.110189	-1.448820	-3.031505	-0.033668	-0.033493	-0.005572	-0.561011	0.371541	0.286331	0.353324	-0.717141	-0.376672	-0.467963
12268	9.007670	-1.426279	-3.211077	-0.026584	0.004072	-0.018489	-0.560725	0.371497	0.287162	0.352764	-0.717239	-0.376592	-0.468299
12269	9.150009	-1.573930	-3.125586	0.037291	0.017281	-0.026634	-0.560018	0.370114	0.286233	0.353218	-0.716751	-0.377058	-0.468330
12270	9.217278	-1.559433	-3.156989	0.050076	0.017314	-0.027510	-0.561847	0.371554	0.286339	0.353772	-0.716115	-0.377732	-0.468341
12271	9.162528	-1.409002	-3.134640	0.063401	0.001225	-0.005423	-0.562243	0.368022	0.283334	0.354670	-0.715751	-0.378255	-0.467795
12272	9.205594	-1.496574	-3.136821	0.088113	0.021752	-0.042116	-0.564084	0.370061	0.282780	0.355665	-0.714691	-0.379461	-0.467684
12273	9.239155	-1.545288	-3.138393	0.083159	-0.018310	-0.018205	-0.563801	0.369767	0.282899	0.356570	-0.714270	-0.380495	-0.466797
12274	9.278266	-1.531906	-3.072144	0.088241	-0.022976	-0.032856	-0.563829	0.371375	0.281882	0.357312	-0.713693	-0.381885	-0.465977
12275	9.259300	-1.507925	-3.042297	0.089863	-0.054017	-0.037390	-0.563275	0.370863	0.280589	0.357857	-0.713403	-0.383509	-0.464667
12276	9.215204	-1.538052	-3.122960	0.095367	-0.052193	-0.037400	-0.563824	0.370299	0.280699	0.358433	-0.713005	-0.385236	-0.463403
12277	9.235101	-1.395385	-3.103452	0.086872	-0.062951	-0.010761	-0.564683	0.371623	0.279952	0.359104	-0.713016	-0.386518	-0.461796
12278	9.333110	-1.269664	-2.946897	0.172384	-0.077406	0.042696	-0.563557	0.371674	0.281479	0.361318	-0.712907	-0.387989	-0.458997
12279	9.183009	-1.372227	-2.995086	0.175667	-0.116375	0.031702	-0.560949	0.374217	0.280774	0.363220	-0.713070	-0.389867	-0.455637
12280	9.161849	-1.741929	-3.081236	0.197790	-0.075931	0.031612	-0.560189	0.379371	0.279410	0.365697	-0.712653	-0.391704	-0.452724
12281	8.828410	-1.559911	-3.277700	0.219194	-0.020196	0.005823	-0.558555	0.381795	0.278568	0.368722	-0.711398	-0.393631	-0.450567
12282	9.062098	-2.254809	-3.298213	0.140827	0.083757	-0.066132	-0.560412	0.383269	0.275048	0.370748	-0.709170	-0.395157	-0.451082
12283	9.167320	-1.790120	-3.287043	0.051690	0.092400	-0.113933	-0.562507	0.381626	0.271618	0.371197	-0.707184	-0.396429	-0.452712
12284	9.396102	-1.952496	-3.233862	0.030278	0.059550	-0.194644	-0.565534	0.378039	0.270588	0.370294	-0.704960	-0.398948	-0.454702
12285	9.271025	-1.898332	-3.228832	-0.002073	0.029784	-0.203854	-0.568438	0.375467	0.269061	0.368665	-0.703212	-0.401452	-0.456524
12286	9.066811	-1.663111	-2.941919	-0.029383	0.010841	-0.194698	-0.573220	0.368308	0.269223	0.366521	-0.701851	-0.403776	-0.458292
12287	9.071384	-1.752952	-2.935431	-0.062575	-0.024067	-0.132325	-0.576089	0.364611	0.270417	0.364262	-0.701600	-0.405101	-0.459308
12288	9.152179	-1.488169	-3.192733	-0.178107	0.034268	-0.147271	-0.577831	0.360561	0.272695	0.360646	-0.701472	-0.405214	-0.462248
12289	9.265404	-1.349924	-3.254029	-0.228982	0.022070	-0.062888	-0.577076	0.357591	0.275296	0.357051	-0.702547	-0.403685	-0.464738
12290	9.158383	-1.190655	-3.140307	-0.260275	0.024758	-0.138188	-0.578641	0.350828	0.277963	0.352266	-0.703137	-0.402959	-0.468114
12291	9.156581	-1.146043	-3.391125	-0.257730	0.065358	-0.046491	-0.582163	0.344007	0.279529	0.348742	-0.704105	-0.400609	-0.471305
12292	9.293526	-1.202416	-3.418350	-0.286472	0.042069	-0.024468	-0.582662	0.341580	0.283012	0.344772	-0.705588	-0.397887	-0.474304
12293	9.177201	-1.219257	-3.187085	-0.273732	0.027714	-0.094178	-0.584263	0.336600	0.283976	0.340240	-0.706605	-0.396300	-0.477381
12294	9.333220	-0.730882	-3.160753	-0.290219	0.079110	-0.028110	-0.585008	0.331889	0.287879	0.336456	-0.707678	-0.393314	-0.480931
12295	9.232846	-0.863302	-2.998463	-0.204261	0.041886	-0.026086	-0.586891	0.328904	0.291619	0.333641	-0.708587	-0.391318	-0.483174
12296	9.324200	-0.805059	-3.049802	-0.166888	0.062260	0.001510	-0.586857	0.325951	0.291158	0.331741	-0.709195	-0.389198	-0.485299
12297	9.429684	-0.921941	-3.069000	-0.137481	0.030457	0.008962	-0.588218	0.324209	0.292458	0.330111	-0.710025	-0.387421	-0.486617
12298	9.403937	-0.966977	-2.952403	-0.145571	0.008625	0.051180	-0.587208	0.322156	0.293578	0.328573	-0.711383	-0.385150	-0.487476
12299	9.319427	-0.819738	-3.037644	-0.136661	0.016501	0.042012	-0.588315	0.322657	0.295294	0.327161	-0.712583	-0.383000	-0.488368
12300	9.377390	-0.903306	-2.984807	-0.104829	0.030538	0.067744	-0.586619	0.320917	0.295589	0.326527	-0.713574	-0.380740	-0.489110
12301	9.290705	-0.832063	-3.007668	-0.069695	0.011256	0.049484	-0.585242	0.322302	0.295801	0.326097	-0.714432	-0.379170	-0.489365
12302	9.275493	-1.042815	-3.015719	-0.019659	0.002551	0.038546	-0.585516	0.323328	0.298100	0.326179	-0.714915	-0.378340	-0.489247
12303	9.348723	-0.820613	-2.988027	0.003186	0.002268	0.073513	-0.584136	0.324303	0.298007	0.326954	-0.715561	-0.377198	-0.488666
12304	9.310753	-1.236631	-3.047282	0.046301	-0.021844	0.043276	-0.582774	0.327080	0.298724	0.327841	-0.715885	-0.377104	-0.487669
12305	9.228548	-1.005629	-2.871226	0.025078	0.013891	0.000078	-0.583050	0.326546	0.298135	0.328305	-0.715718	-0.377146	-0.487571
12306	9.390934	-0.984729	-3.067960	0.042848	-0.007116	-0.018172	-0.582778	0.326582	0.297298	0.328653	-0.715455	-0.377802	-0.487213
12307	9.167301	-1.054651	-2.980353	0.052529	-0.020936	-0.065904	-0.582802	0.328036	0.296550	0.328602	-0.714945	-0.379284	-0.486845
12308	9.386713	-0.839414	-3.052364	0.030435	-0.054829	-0.066728	-0.583472	0.326317	0.297148	0.327939	-0.714858	-0.380827	-0.486215
12309	9.317727	-1.143564	-3.119391	0.049565	-0.005730	-0.042063	-0.584293	0.325979	0.298531	0.328192	-0.714396	-0.381840	-0.485929
12310	9.280357	-0.860019	-3.087164	0.055705	0.000083	-0.016328	-0.583860	0.324574	0.298161	0.328794	-0.713993	-0.382544	-0.485560
12311	9.034929	-1.130255	-3.239148	0.124867	0.039251	0.033189	-0.583355	0.327230	0.295808	0.331192	-0.713174	-0.382917	-0.484841
12312	9.346975	-1.085823	-3.100787	0.037875	0.010787	0.068014	-0.582961	0.328939	0.295491	0.332440	-0.713425	-0.382174	-0.484201
12313	9.188904	-0.959547	-3.031259	0.048628	0.002411	0.130432	-0.582459	0.332920	0.295035	0.334406	-0.714203	-0.380661	-0.482891
12314	9.380025	-1.119010	-3.174694	0.090459	0.002991	0.119513	-0.581687	0.336951	0.293462	0.336840	-0.714563	-0.379740	-0.481390
12315	9.312476	-1.391531	-3.070093	0.078677	-0.019193	0.090106	-0.578369	0.338495	0.292689	0.338679	-0.715031	-0.379231	-0.479803
12316	9.279858	-1.105463	-3.047687	0.114202	-0.033871	0.087487	-0.577587	0.341940	0.291498	0.340859	-0.715330	-0.379237	-0.477805
12317	9.364373	-1.116138	-3.019520	0.215523	-0.057712	0.081317	-0.576277	0.347651	0.290164	0.344267	-0.715148	-0.380419	-0.474683
12318	9.307969	-1.416431	-3.019368	0.279263	-0.115478	0.074131	-0.573542	0.351054	0.289232	0.348045	-0.714959	-0.382732	-0.470334
12319	9.124957	-1.298260	-3.055228	0.322740	-0.112124	0.092540	-0.570832	0.356179	0.287848	0.352653	-0.714583	-0.385113	-0.465506
12320	9.301578	-1.545340	-3.167295	0.319892	-0.113586	0.087026	-0.568159	0.363221	0.284908	0.357117	-0.714124	-0.387576	-0.460739
12321	9.175691	-1.694618	-3.180466	0.285244	-0.107745	0.020830	-0.566844	0.368508	0.283547	0.360533	-0.713353	-0.390565	-0.456731
12322	9.146647	-1.679554	-3.203434	0.252331	-0.079923	0.018882	-0.565950	0.373162	0.280756	0.363641	-0.712488	-0.393110	-0.453422
12323	9.084263	-1.606404	-3.200624	0.219283	-0.099982	0.017013	-0.563907	0.376158	0.279666	0.366122	-0.712051	-0.395475	-0.450042
12324	9.107738	-1.722553	-3.231241	0.206136	-0.069496	0.000407	-0.562965	0.378041	0.278517	0.368470	-0.711252	-0.397767	-0.447361
12325	9.148273	-1.790385	-3.257351	0.191786	-0.075621	0.011396	-0.562457	0.381725	0.278321	0.370689	-0.710726	-0.399770	-0.444569
12326	9.031011	-1.717786	-3.184868	0.152643	-0.046172	-0.018101	-0.560107	0.382323	0.276941	0.372288	-0.709945	-0.401663	-0.442770
12327	9.045194	-1.775941	-3.195438	0.131531	-0.005392	0.009313	-0.559859	0.384202	0.276077	0.374188	-0.709211	-0.402630	-0.441465
12328	9.116951	-1.826746	-3.241925	0.089584	-0.012942	0.014754	-0.560022	0.384998	0.274314	0.375446	-0.708862	-0.403247	-0.440395
12329	9.070522	-1.788705	-3.341378	0.061887	0.002525	0.003658	-0.559351	0.386582	0.273568	0.376369	-0.708530	-0.403616	-0.439802
12330	9.190273	-1.694941	-3.164108	0.065532	-0.012318	0.005571	-0.559228	0.387724	0.273358	0.377208	-0.708278	-0.404146	-0.439001
12331	9.117048	-1.853743	-3.217953	0.083710	0.006467	-0.001808	-0.560087	0.388396	0.271454	0.378424	-0.707697	-0.404753	-0.438331
12332	9.168021	-1.849878	-3.171531	0.067317	-0.019584	0.003720	-0.558441	0.389044	0.269246	0.379213	-0.707477	-0.405381	-0.437425
12333	9.091173	-1.791246	-3.163445	0.087482	-0.019768	0.005588	-0.557055	0.389588	0.269267	0.380335	-0.707151	-0.406112	-0.436299
12334	9.179480	-1.834300	-3.253973	0.076395	-0.029619	0.001921	-0.558178	0.389652	0.268304	0.381152	-0.706932	-0.406916	-0.435190
12335	9.083377	-1.770692	-3.245135	0.079615	-0.025905	-0.014605	-0.557079	0.390383	0.267502	0.381933	-0.706549	-0.407911	-0.434194
12336	9.025135	-1.911008	-3.239042	0.042822	-0.016058	-0.023904	-0.557342	0.388988	0.267139	0.382160	-0.706255	-0.408684	-0.433746
12337	9.079028	-1.720265	-3.206001	0.058358	0.004039	0.009171	-0.556528	0.390018	0.266079	0.383090	-0.705965	-0.408929	-0.433166
12338	9.199383	-1.779442	-3.196396	0.050602	-0.018060	-0.005473	-0.556832	0.392269	0.266500	0.383570	-0.705777	-0.409524	-0.432484
12339	9.112441	-1.790671	-3.217370	0.068769	-0.031721	-0.009107	-0.556696	0.392549	0.266516	0.384193	-0.705562	-0.410392	-0.431458
12340	9.117110	-1.846534	-3.213078	0.072548	-0.044948	-0.003582	-0.557827	0.392923	0.265014	0.384778	-0.705450	-0.411357	-0.430199
12341	9.121422	-1.896896	-3.257041	0.070910	-0.065508	-0.029253	-0.557267	0.393815	0.266878	0.384979	-0.705337	-0.412786	-0.428835
12342	9.058608	-1.896159	-3.278839	0.074068	-0.084055	-0.011798	-0.556178	0.395393	0.266128	0.385189	-0.705476	-0.414177	-0.427071
12343	9.072496	-1.885511	-3.356574	0.071873	-0.067461	-0.027425	-0.556590	0.395493	0.267115	0.385400	-0.705380	-0.415600	-0.425654
12344	9.033021	-1.951909	-3.447307	0.075437	-0.072777	-0.031102	-0.555760	0.396301	0.267715	0.385554	-0.705247	-0.417184	-0.424184
12345	9.090004	-1.837977	-3.294125	0.079137	-0.084056	-0.027370	-0.554637	0.397024	0.269982	0.385725	-0.705230	-0.418793	-0.422468
12346	8.962919	-1.902240	-3.497495	0.053252	-0.046288	-0.042208	-0.554065	0.394306	0.267436	0.385692	-0.704944	-0.420139	-0.421639
12347	9.086126	-1.862218	-3.472859	0.055646	-0.069785	-0.018274	-0.554474	0.395045	0.269858	0.385721	-0.705060	-0.421310	-0.420247
12348	9.024069	-1.792080	-3.426609	0.056557	-0.084643	-0.016414	-0.554475	0.395314	0.270154	0.385626	-0.705284	-0.422613	-0.418647
12349	8.879064	-1.834188	-3.464934	0.042859	-0.040219	-0.020222	-0.554192	0.395679	0.271290	0.385703	-0.705229	-0.423477	-0.417794
12350	8.922161	-1.873039	-3.483705	0.024782	-0.033227	-0.012925	-0.552259	0.396014	0.269618	0.385623	-0.705293	-0.424069	-0.417159
12351	8.927073	-1.878115	-3.469431	0.036455	-0.036683	0.013713	-0.553657	0.397110	0.270815	0.385921	-0.705545	-0.424373	-0.416147
12352	8.987350	-1.844467	-3.478711	0.025782	-0.020666	0.023779	-0.551429	0.397346	0.271088	0.386267	-0.705808	-0.424356	-0.415398
12353	9.075766	-1.955998	-3.526217	0.014931	-0.035670	0.029286	-0.551276	0.396476	0.271451	0.386397	-0.706347	-0.424254	-0.414463
12354	8.991567	-1.872714	-3.544262	0.033289	-0.045163	0.033002	-0.551593	0.399588	0.271646	0.386718	-0.706830	-0.424359	-0.413230
12355	8.940532	-1.900858	-3.588425	0.025605	-0.038750	0.018279	-0.550206	0.400133	0.271667	0.386878	-0.707217	-0.424526	-0.412246
12356	8.994037	-1.882591	-3.532343	0.044220	-0.063608	0.033053	-0.547982	0.401175	0.272826	0.387195	-0.707766	-0.424861	-0.410659
12357	8.877952	-1.920040	-3.571719	0.047792	-0.053239	0.028422	-0.547981	0.402480	0.275139	0.387626	-0.708182	-0.425180	-0.409203
12358	8.925825	-1.988115	-3.583614	0.034932	-0.030823	0.023772	-0.547570	0.403039	0.275170	0.388012	-0.708453	-0.425313	-0.408229
12359	8.944183	-1.991525	-3.700250	0.055346	-0.036126	0.034831	-0.545498	0.404292	0.274949	0.388743	-0.708723	-0.425469	-0.406899
12360	8.848946	-2.051368	-3.528018	0.039392	-0.020403	0.018233	-0.544669	0.404973	0.275262	0.389235	-0.708824	-0.425636	-0.406077
12361	8.872186	-2.035412	-3.644710	0.024173	0.012256	0.027331	-0.544410	0.406267	0.274781	0.389875	-0.708878	-0.425268	-0.405755
12362	8.945049	-2.007672	-3.582045	0.026194	0.013664	0.034696	-0.544157	0.406936	0.272587	0.390605	-0.708942	-0.424832	-0.405397
12363	8.924856	-2.098605	-3.661583	0.020626	0.013901	0.030992	-0.543480	0.408479	0.272676	0.391236	-0.709040	-0.424370	-0.405101
12364	8.944487	-2.148138	-3.595015	-0.008531	0.021132	0.034592	-0.543069	0.409173	0.272855	0.391533	-0.709315	-0.423592	-0.405146
12365	8.908629	-2.099604	-3.578867	-0.029135	0.018537	0.017123	-0.541691	0.410813	0.273640	0.391386	-0.709646	-0.422887	-0.405446
12366	8.920818	-2.202366	-3.517199	-0.029638	0.023186	0.031783	-0.543358	0.410287	0.273345	0.391379	-0.710044	-0.421962	-0.405719
12367	8.816895	-2.069386	-3.613882	-0.069056	0.064182	0.025214	-0.542521	0.410005	0.273040	0.391116	-0.710383	-0.420459	-0.406939
12368	8.906189	-2.221473	-3.531267	-0.085520	0.067976	0.024255	-0.542795	0.410635	0.274756	0.390627	-0.710788	-0.418831	-0.408377
12369	8.872508	-2.118894	-3.567981	-0.087752	0.077192	0.008646	-0.543206	0.409289	0.273421	0.390069	-0.711021	-0.417304	-0.410063
