# Supplementary material for: Identification of Haptic Based Guiding Using Hard Reins
Source: PLoS One. 2015 Jul 22;10(7):e0132020. doi: 10.1371/journal.pone.0132020 (PMC4511788; doi:10.1371/journal.pone.0132020)
Supplement: S8 File — (ZIP) [file pone.0132020.s008.zip › Exp2_MotionData1/Subject2/path1/T2/gh2.txt]

// Start Time: 0
// Sample rate: 25.0Hz
// Scenario: 4.9
// Firmware Version: 2.6.1
Counter	Acc_X	Acc_Y	Acc_Z	Gyr_X	Gyr_Y	Gyr_Z	Mag_X	Mag_Y	Mag_Z	Quat_w	Quat_x	Quat_y	Quat_z
11660	2.756437	-8.907166	-2.837180	-0.010762	0.009176	-0.010184	-0.030672	0.946599	0.023978	0.589113	-0.722612	-0.349770	0.091860
11661	2.715365	-8.887867	-2.798882	0.029503	-0.007234	-0.008112	-0.032258	0.946207	0.023991	0.589495	-0.722159	-0.349988	0.092142
11662	2.790661	-9.008307	-2.881491	0.029527	0.009232	-0.008127	-0.032256	0.946203	0.023598	0.590025	-0.721712	-0.349982	0.092277
11663	2.800343	-9.018060	-2.924750	0.027652	0.014746	0.002931	-0.033043	0.946741	0.021904	0.590513	-0.721398	-0.349785	0.092360
11664	2.722932	-8.960187	-2.843038	0.043416	0.012914	0.001161	-0.031192	0.946586	0.022151	0.591251	-0.720858	-0.349574	0.092647
11665	2.795460	-9.000864	-2.818924	0.003343	-0.005433	-0.011930	-0.033041	0.947143	0.021119	0.591274	-0.720690	-0.349874	0.092678
11666	2.809837	-8.984173	-2.871371	0.027765	0.005579	-0.007208	-0.033823	0.945502	0.020078	0.591750	-0.720262	-0.349902	0.092866
11667	2.853393	-9.017797	-2.878638	-0.001919	-0.001770	-0.011958	-0.033555	0.945492	0.019421	0.591720	-0.720164	-0.350170	0.092805
11668	2.819184	-8.921607	-2.875208	0.039925	0.001956	-0.000684	-0.033559	0.945771	0.019945	0.592334	-0.719631	-0.350121	0.093204
11669	2.795278	-8.962365	-2.818386	-0.001959	-0.018221	-0.007324	-0.033296	0.946314	0.019943	0.592178	-0.719536	-0.350518	0.093434
11670	2.795308	-8.969666	-2.842495	-0.008883	-0.005458	-0.017530	-0.035148	0.947012	0.019304	0.592068	-0.719449	-0.350893	0.093400
11671	2.737118	-8.899920	-2.818053	-0.000257	-0.012744	-0.007330	-0.034216	0.947126	0.018119	0.591972	-0.719345	-0.351222	0.093564
11672	2.829417	-9.046778	-2.896073	-0.007259	0.001900	-0.002762	-0.035142	0.945778	0.018911	0.591910	-0.719356	-0.351293	0.093610
11673	2.785470	-8.926167	-2.781960	0.008475	0.009211	-0.004548	-0.033821	0.945904	0.019293	0.592088	-0.719211	-0.351306	0.093553
11674	2.761750	-9.007971	-2.766524	0.029454	-0.001715	0.004807	-0.034213	0.945220	0.018772	0.592514	-0.718834	-0.351240	0.093997
11675	2.860576	-9.003008	-2.779936	0.003325	0.012857	-0.010110	-0.034746	0.946319	0.018777	0.592655	-0.718716	-0.351299	0.093786
11676	2.831533	-8.978938	-2.760664	0.006722	0.001916	0.000996	-0.034348	0.946855	0.018119	0.592787	-0.718588	-0.351289	0.093974
11677	2.872428	-8.959639	-2.769614	0.027821	0.007402	-0.009980	-0.034342	0.947522	0.016549	0.593244	-0.718169	-0.351365	0.094013
11678	2.829246	-9.002825	-2.708205	0.022573	-0.005396	-0.004449	-0.034213	0.948476	0.016418	0.593562	-0.717800	-0.351490	0.094353
11679	2.860563	-8.998014	-2.727051	0.028703	0.001923	-0.006274	-0.034997	0.947109	0.015508	0.593988	-0.717384	-0.351575	0.094520
11680	2.829177	-8.988396	-2.710404	0.011169	0.007387	-0.004528	-0.033940	0.947642	0.015368	0.594232	-0.717174	-0.351570	0.094595
11681	2.860443	-8.974068	-2.760325	0.038355	0.005578	-0.011769	-0.036983	0.948218	0.014870	0.594834	-0.716609	-0.351672	0.094710
11682	2.887120	-9.007767	-2.779755	0.013778	0.014714	-0.004522	-0.034453	0.946802	0.012755	0.595167	-0.716382	-0.351576	0.094700
11683	2.834037	-8.998150	-2.751307	-0.001947	0.018334	-0.008301	-0.035250	0.946954	0.013416	0.595272	-0.716346	-0.351554	0.094388
11684	2.790692	-9.005103	-2.648580	0.035580	0.020226	0.006650	-0.035771	0.946400	0.012111	0.595935	-0.715947	-0.351191	0.094585
11685	2.831680	-9.007624	-2.705849	0.012041	0.005564	-0.002674	-0.036428	0.947212	0.010546	0.596142	-0.715758	-0.351213	0.094624
11686	2.848561	-9.007516	-2.684084	-0.000212	0.012863	-0.002746	-0.034840	0.947330	0.010534	0.596258	-0.715706	-0.351140	0.094562
11687	2.841274	-8.998054	-2.727231	0.018968	0.012900	0.002888	-0.036826	0.946948	0.011073	0.596606	-0.715488	-0.350982	0.094610
11688	2.877694	-9.050836	-2.703625	-0.000246	0.012882	0.002794	-0.034970	0.946106	0.010927	0.596710	-0.715475	-0.350828	0.094614
11689	2.795390	-8.978601	-2.640962	0.012131	0.009187	-0.011911	-0.034843	0.947878	0.010665	0.596963	-0.715226	-0.350939	0.094491
11690	2.867834	-9.002517	-2.640621	-0.000108	0.000049	-0.010109	-0.036959	0.947629	0.010682	0.597004	-0.715096	-0.351124	0.094526
11691	2.918636	-9.041127	-2.703107	0.006973	0.012840	-0.019318	-0.036545	0.945556	0.008845	0.597224	-0.714863	-0.351307	0.094224
11692	2.896595	-8.969001	-2.707102	0.006784	0.005566	-0.003622	-0.035235	0.946381	0.010798	0.597390	-0.714708	-0.351318	0.094303
11693	2.853163	-8.959226	-2.637751	-0.005548	0.014702	0.004604	-0.034830	0.946360	0.009224	0.597399	-0.714795	-0.351161	0.094171
11694	2.822176	-9.036445	-2.684736	-0.000264	-0.007224	0.006514	-0.035895	0.947199	0.009888	0.597355	-0.714770	-0.351197	0.094507
11695	2.834309	-9.055916	-2.756916	-0.019508	0.000063	0.002716	-0.034167	0.945944	0.009350	0.597063	-0.714984	-0.351268	0.094465
11696	2.824757	-9.075170	-2.752474	-0.001935	0.012857	-0.004598	-0.035627	0.947460	0.008970	0.597158	-0.714939	-0.351225	0.094370
11697	2.793055	-8.998143	-2.725282	0.006673	0.012889	0.006515	-0.034821	0.946071	0.007654	0.597320	-0.714894	-0.351039	0.094376
11698	2.776093	-8.978804	-2.689159	-0.019571	0.001888	0.006397	-0.035238	0.948286	0.010014	0.597065	-0.715116	-0.351002	0.094444
11699	2.780849	-8.964315	-2.676908	-0.028293	0.003697	0.002658	-0.034972	0.948010	0.010012	0.596669	-0.715445	-0.351046	0.094293
11700	2.829311	-9.017311	-2.722812	-0.026491	0.020146	-0.002891	-0.034703	0.947184	0.009747	0.596460	-0.715718	-0.350939	0.093942
11701	2.814745	-8.995651	-2.713041	0.001442	0.014709	0.004641	-0.034972	0.946110	0.011319	0.596562	-0.715727	-0.350767	0.093867
11702	2.834139	-9.014575	-2.629102	-0.022972	0.018320	-0.001025	-0.033647	0.946092	0.011047	0.596387	-0.715969	-0.350646	0.093587
11703	2.809816	-8.968848	-2.611883	0.008471	0.011053	0.004679	-0.033650	0.946505	0.011309	0.596568	-0.715885	-0.350502	0.093616
11704	2.899629	-9.101397	-2.725735	-0.013237	0.007360	-0.008334	-0.033257	0.948135	0.010783	0.596469	-0.715939	-0.350599	0.093475
11705	2.848873	-9.075022	-2.723439	-0.005443	0.014687	-0.002772	-0.033652	0.947457	0.010917	0.596490	-0.715975	-0.350544	0.093264
11706	2.848269	-8.944888	-2.664003	-0.005484	0.007373	-0.002768	-0.034170	0.945135	0.010396	0.596491	-0.715975	-0.350548	0.093245
11707	2.829073	-8.964145	-2.654849	0.006773	0.013780	-0.002716	-0.033114	0.945671	0.010519	0.596682	-0.715863	-0.350481	0.093134
11708	2.834118	-9.012358	-2.684286	-0.005514	0.010127	0.002768	-0.034577	0.945974	0.011840	0.596693	-0.715907	-0.350371	0.093139
11709	2.819489	-8.978749	-2.698356	-0.026500	-0.011835	0.000848	-0.033246	0.945129	0.010912	0.596221	-0.716170	-0.350619	0.093205
11710	2.879796	-8.988531	-2.779553	-0.023011	-0.001768	-0.000992	-0.032457	0.945672	0.011430	0.595904	-0.716374	-0.350739	0.093215
11711	2.790278	-8.921173	-2.731430	-0.012620	0.005558	0.006425	-0.033256	0.946642	0.011829	0.595740	-0.716544	-0.350675	0.093194
11712	2.800061	-8.949979	-2.717339	-0.023212	0.007402	0.017445	-0.034310	0.944067	0.012753	0.595450	-0.716896	-0.350423	0.093292
11713	2.810218	-9.060860	-2.781217	-0.023041	0.011027	0.003603	-0.033524	0.946922	0.012224	0.595179	-0.717182	-0.350353	0.093088
11714	2.810104	-9.036798	-2.780881	0.015383	0.020225	0.010243	-0.033123	0.945011	0.012874	0.595545	-0.717048	-0.349978	0.093184
11715	2.745111	-9.055924	-2.707335	-0.010755	0.020158	0.000879	-0.033519	0.944742	0.012877	0.595518	-0.717186	-0.349814	0.092908
11716	2.766809	-9.053293	-2.654280	-0.026464	0.014652	-0.001038	-0.033119	0.944189	0.012612	0.595266	-0.717461	-0.349747	0.092658
11717	2.790721	-9.012421	-2.677490	0.022569	0.007391	-0.004470	-0.032849	0.942955	0.012609	0.595641	-0.717139	-0.349748	0.092738
11718	2.838547	-8.930634	-2.711907	-0.013324	-0.000873	-0.008333	-0.034176	0.943383	0.012882	0.595483	-0.717177	-0.349944	0.092716
11719	2.853442	-9.022116	-2.734657	-0.005564	0.012885	0.006457	-0.033910	0.942022	0.013664	0.595472	-0.717277	-0.349776	0.092649
11720	2.858033	-8.974048	-2.753146	-0.009176	0.016558	0.013814	-0.033375	0.942005	0.012613	0.595454	-0.717453	-0.349440	0.092670
11721	2.824404	-8.997956	-2.688977	0.004984	0.006482	0.002826	-0.034968	0.941897	0.013673	0.595557	-0.717389	-0.349381	0.092724
11722	2.785813	-8.998314	-2.770965	0.001462	0.009216	0.000957	-0.035234	0.942039	0.013937	0.595664	-0.717335	-0.349296	0.092771
11723	2.781213	-9.041324	-2.680385	-0.044055	0.012828	0.006259	-0.033773	0.941197	0.013401	0.595101	-0.717892	-0.349202	0.092435
11724	2.771586	-9.046254	-2.709352	0.014703	0.001898	-0.004501	-0.034967	0.941624	0.013673	0.595357	-0.717628	-0.349260	0.092616
11725	2.790410	-8.950147	-2.760644	-0.019599	0.005547	0.004546	-0.034038	0.942830	0.012357	0.595097	-0.717868	-0.349231	0.092537
11726	2.756730	-8.964537	-2.727550	-0.000226	-0.016392	-0.002706	-0.033774	0.940793	0.013924	0.595007	-0.717761	-0.349507	0.092897
11727	2.843897	-9.046469	-2.814311	-0.002069	0.003753	0.006490	-0.033904	0.941333	0.013141	0.594981	-0.717804	-0.349439	0.092990
11728	2.829395	-9.036709	-2.766295	-0.014244	0.007372	-0.000962	-0.034830	0.940392	0.013671	0.594853	-0.717920	-0.349435	0.092932
11729	2.783097	-8.930689	-2.695621	-0.012496	0.007354	-0.004652	-0.034696	0.940117	0.013670	0.594722	-0.718015	-0.349504	0.092769
11730	2.790690	-9.007765	-2.723038	0.001420	0.003748	0.008349	-0.034700	0.940124	0.014324	0.594777	-0.718004	-0.349379	0.092982
11731	2.829210	-8.998259	-2.780162	-0.026474	0.017396	-0.007501	-0.034308	0.941758	0.014191	0.594521	-0.718264	-0.349395	0.092543
11732	2.805187	-9.015019	-2.742210	-0.009039	0.011037	0.002748	-0.034835	0.940674	0.014456	0.594487	-0.718351	-0.349284	0.092513
11733	2.805133	-9.002923	-2.722836	-0.007200	0.012843	-0.006475	-0.034577	0.940006	0.016286	0.594475	-0.718380	-0.349303	0.092287
11734	2.776175	-8.998218	-2.737444	-0.005583	0.009218	0.006458	-0.034174	0.939989	0.015105	0.594470	-0.718449	-0.349153	0.092350
11735	2.781093	-9.014748	-2.648805	0.005001	0.007387	0.002823	-0.034568	0.939987	0.014454	0.594581	-0.718386	-0.349079	0.092401
11736	2.781236	-9.046127	-2.678052	0.029536	0.006497	0.001105	-0.033904	0.940248	0.013925	0.595072	-0.717994	-0.348974	0.092685
11737	2.800400	-9.022215	-2.732753	-0.009779	0.009174	-0.010173	-0.034963	0.940530	0.013672	0.595009	-0.718019	-0.349092	0.092455
11738	2.790775	-9.027129	-2.756919	0.019019	0.014709	-0.002652	-0.034831	0.940395	0.013933	0.595413	-0.717741	-0.348963	0.092504
11739	2.756669	-8.949951	-2.684134	0.047044	0.029339	-0.008076	-0.032579	0.941042	0.012868	0.596302	-0.717141	-0.348704	0.092408
11740	2.829422	-9.041423	-2.737553	-0.005494	0.020174	-0.000937	-0.033767	0.941458	0.012093	0.596389	-0.717176	-0.348530	0.092227
11741	2.834164	-9.027205	-2.804528	-0.021327	0.027483	0.002663	-0.034294	0.940780	0.012097	0.596261	-0.717464	-0.348266	0.091808
11742	2.814689	-8.983596	-2.705671	-0.012494	0.014674	-0.002814	-0.035355	0.941205	0.012367	0.596212	-0.717559	-0.348200	0.091637
11743	2.809832	-8.973792	-2.650363	-0.010672	0.005521	-0.007406	-0.034964	0.942567	0.012365	0.596104	-0.717608	-0.348323	0.091487
11744	2.829178	-8.988371	-2.703202	-0.017767	-0.007250	0.002732	-0.034961	0.941206	0.012887	0.595816	-0.717765	-0.348446	0.091658
11745	2.829609	-9.079841	-2.714083	-0.021321	0.007390	0.011002	-0.036554	0.942319	0.013032	0.595535	-0.718073	-0.348302	0.091627
11746	2.819595	-9.000356	-2.684254	-0.009049	0.009215	0.005519	-0.035756	0.942030	0.012371	0.595482	-0.718173	-0.348176	0.091659
11747	2.727790	-8.959503	-2.646127	0.022487	0.009222	0.001058	-0.035486	0.940660	0.012368	0.595863	-0.717892	-0.348070	0.091791
11748	2.776548	-9.075053	-2.690505	0.022518	0.012891	0.002907	-0.034961	0.941613	0.012626	0.596295	-0.717607	-0.347876	0.091954
11749	2.834609	-9.123652	-2.863493	-0.043955	0.007336	-0.004798	-0.034560	0.939971	0.012884	0.595717	-0.718074	-0.347999	0.091583
11750	2.790223	-8.909117	-2.724060	-0.021277	0.012831	-0.004705	-0.036158	0.940553	0.014598	0.595533	-0.718257	-0.347997	0.091354
11751	2.761076	-8.863416	-2.711687	0.019016	0.012857	-0.010042	-0.035626	0.940270	0.014201	0.595906	-0.717949	-0.348015	0.091279
11752	2.867814	-9.002894	-2.751058	-0.007350	0.000101	0.010159	-0.036940	0.941080	0.011726	0.595805	-0.718044	-0.347929	0.091509
11753	2.872996	-9.079958	-2.773697	-0.026496	-0.001766	0.002686	-0.035751	0.939444	0.013416	0.595399	-0.718340	-0.348023	0.091475
11754	2.790504	-8.969338	-2.744107	-0.016026	-0.001774	-0.000039	-0.036556	0.940830	0.014470	0.595180	-0.718467	-0.348117	0.091547
11755	2.790576	-8.983702	-2.722702	-0.028341	-0.005424	0.008211	-0.035357	0.939444	0.013937	0.594710	-0.718817	-0.348178	0.091619
11756	2.790776	-9.027113	-2.752117	-0.012587	0.005562	0.008276	-0.035628	0.940002	0.014724	0.594576	-0.718973	-0.348061	0.091710
11757	2.834416	-9.077498	-2.735612	-0.037956	0.011027	0.009989	-0.034303	0.940256	0.014321	0.594080	-0.719479	-0.347917	0.091501
11758	2.747192	-8.983527	-2.646282	0.015428	0.009236	0.008408	-0.034443	0.939865	0.016023	0.594375	-0.719310	-0.347702	0.091734
11759	2.821936	-8.983310	-2.626376	0.008470	0.029330	0.002807	-0.033780	0.941077	0.014972	0.594692	-0.719244	-0.347357	0.091501
11760	2.771255	-8.973886	-2.655525	0.001349	0.020206	0.013857	-0.033778	0.940123	0.015233	0.594850	-0.719299	-0.346960	0.091545
11761	2.776386	-9.041424	-2.706839	0.007588	0.018365	0.004667	-0.035363	0.940136	0.014722	0.595078	-0.719234	-0.346719	0.091487
11762	2.803123	-9.089716	-2.772085	0.013769	0.009231	0.001025	-0.035099	0.940133	0.014720	0.595362	-0.719032	-0.346616	0.091623
11763	2.761688	-8.993419	-2.732711	-0.010865	0.023835	0.007331	-0.034570	0.941077	0.014062	0.595356	-0.719216	-0.346305	0.091392
11764	2.742083	-8.926034	-2.717544	-0.010831	0.005542	0.002741	-0.035092	0.940662	0.013019	0.595257	-0.719310	-0.346268	0.091433
11765	2.829092	-8.974278	-2.803833	-0.014393	0.014710	0.008253	-0.033776	0.939982	0.014840	0.595133	-0.719527	-0.346061	0.091317
11766	2.795678	-9.046558	-2.812361	0.008445	0.020199	0.002825	-0.034302	0.940931	0.013536	0.595413	-0.719422	-0.345809	0.091278
11767	2.744853	-9.003127	-2.747408	-0.016888	0.018318	-0.002843	-0.033245	0.940651	0.014051	0.595297	-0.719600	-0.345723	0.090963
11768	2.704088	-9.046209	-2.657167	-0.000307	0.013781	0.008322	-0.032986	0.941202	0.014703	0.595396	-0.719625	-0.345484	0.091020
11769	2.745243	-9.084889	-2.734147	-0.021211	0.001865	-0.000990	-0.034038	0.940252	0.014188	0.595102	-0.719836	-0.345572	0.090939
11770	2.774089	-9.065482	-2.704797	-0.005441	0.007363	-0.002764	-0.032724	0.941069	0.015356	0.595103	-0.719833	-0.345580	0.090923
11771	2.759331	-9.002884	-2.684852	0.039972	0.022048	0.002977	-0.033640	0.940246	0.014054	0.595823	-0.719379	-0.345259	0.091022
11772	2.762108	-9.079837	-2.673902	0.007681	0.027480	-0.002729	-0.034161	0.940642	0.012095	0.596152	-0.719255	-0.345006	0.090811
11773	2.781601	-9.120491	-2.611872	0.006881	0.020161	-0.004566	-0.033759	0.939814	0.011699	0.596400	-0.719136	-0.344874	0.090622
11774	2.834497	-9.089062	-2.598934	0.007802	0.021983	-0.010101	-0.034687	0.940641	0.011445	0.596706	-0.718950	-0.344791	0.090401
11775	2.824485	-9.012156	-2.619555	-0.000071	0.005515	-0.013811	-0.034827	0.941337	0.012494	0.596775	-0.718820	-0.344978	0.090264
11776	2.819255	-8.925516	-2.611187	0.006873	0.001872	-0.011928	-0.034949	0.940369	0.011186	0.596932	-0.718597	-0.345162	0.090304
11777	2.867736	-8.983398	-2.678765	0.006770	0.007395	-0.000857	-0.034678	0.939404	0.010660	0.597090	-0.718476	-0.345129	0.090338
11778	2.824447	-9.007639	-2.705917	0.015533	-0.001740	-0.000799	-0.034152	0.939675	0.011048	0.597327	-0.718220	-0.345179	0.090620
11779	2.805457	-9.070199	-2.694968	0.001537	0.005556	0.000967	-0.035741	0.939830	0.011061	0.597393	-0.718172	-0.345152	0.090666
11780	2.771544	-9.036579	-2.694813	0.001442	0.020189	0.006478	-0.035737	0.939416	0.010668	0.597565	-0.718173	-0.344865	0.090627
11781	2.693838	-8.916128	-2.607424	0.015366	0.013803	0.011163	-0.035472	0.938870	0.011058	0.597868	-0.718045	-0.344566	0.090774
11782	2.752294	-9.041127	-2.606231	0.003246	0.011040	0.005577	-0.035468	0.940083	0.009358	0.598003	-0.718001	-0.344398	0.090868
11783	2.820075	-9.104005	-2.738518	-0.002783	0.007370	-0.004593	-0.036260	0.939545	0.009364	0.598030	-0.717970	-0.344435	0.090795
11784	2.815023	-9.053303	-2.685039	-0.017672	0.007350	-0.004671	-0.034668	0.940604	0.007781	0.597858	-0.718098	-0.344498	0.090676
11785	2.809865	-8.978407	-2.592811	0.012119	0.005539	-0.008214	-0.034410	0.941971	0.008041	0.598094	-0.717860	-0.344582	0.090688
11786	2.810077	-9.026828	-2.679912	0.001565	-0.001764	-0.002715	-0.034664	0.938698	0.008434	0.598132	-0.717757	-0.344686	0.090852
11787	2.780999	-8.995564	-2.667742	-0.043914	-0.007314	-0.007554	-0.034132	0.937329	0.008822	0.597472	-0.718171	-0.345017	0.090669
11788	2.771719	-9.075194	-2.728962	-0.000118	-0.009094	-0.008249	-0.033485	0.940605	0.009211	0.597446	-0.718036	-0.345293	0.090862
11789	2.713677	-9.036730	-2.704958	-0.043972	-0.010961	-0.001089	-0.032955	0.939785	0.009730	0.596745	-0.718490	-0.345573	0.090812
11790	2.713617	-9.022144	-2.661542	-0.012338	-0.001823	-0.013865	-0.034549	0.940900	0.010136	0.596603	-0.718473	-0.345868	0.090752
11791	2.742460	-9.002803	-2.651398	0.006864	0.009179	-0.010093	-0.035073	0.939267	0.010270	0.596789	-0.718295	-0.345944	0.090661
11792	2.844122	-9.089403	-2.704479	-0.000220	0.005565	0.002806	-0.034013	0.940067	0.009477	0.596842	-0.718263	-0.345887	0.090776
11793	2.809929	-8.992927	-2.617021	-0.030010	0.009178	0.002643	-0.034543	0.939397	0.010135	0.596476	-0.718611	-0.345846	0.090580
11794	2.831693	-9.007369	-2.631424	0.001463	0.007401	0.007421	-0.033750	0.938574	0.010783	0.596558	-0.718594	-0.345699	0.090735
11795	2.838839	-8.988031	-2.609480	-0.030015	0.016494	0.002632	-0.034156	0.939275	0.012095	0.596246	-0.718953	-0.345571	0.090432
11796	2.841604	-9.065214	-2.665752	-0.007258	-0.008140	0.008327	-0.034285	0.939950	0.011049	0.596093	-0.719017	-0.345615	0.090765
11797	2.819857	-9.055683	-2.680226	-0.021341	0.014700	0.011911	-0.034157	0.939819	0.011833	0.595879	-0.719331	-0.345359	0.090657
11798	2.834459	-9.084553	-2.687696	-0.021392	0.023856	0.017436	-0.034022	0.938458	0.012486	0.595727	-0.719685	-0.344914	0.090539
11799	2.841699	-9.084398	-2.646815	-0.037059	0.009199	0.011842	-0.033229	0.939264	0.011956	0.595251	-0.720173	-0.344753	0.090399
11800	2.815170	-9.084600	-2.690278	-0.021273	0.005549	0.007313	-0.033240	0.939014	0.014312	0.594993	-0.720422	-0.344672	0.090425
11801	2.786060	-9.046077	-2.666003	-0.026579	0.007375	0.010971	-0.032446	0.938462	0.014698	0.594659	-0.720774	-0.344525	0.090373
11802	2.776258	-9.012392	-2.660820	-0.021257	0.001875	0.002698	-0.032576	0.938460	0.014306	0.594384	-0.720983	-0.344557	0.090399
11803	2.742540	-9.022250	-2.709287	-0.015944	-0.001796	-0.004652	-0.031789	0.939142	0.015085	0.594170	-0.721083	-0.344724	0.090369
11804	2.687103	-9.027306	-2.748286	-0.014259	0.000040	-0.000034	-0.031391	0.938051	0.015736	0.593988	-0.721188	-0.344800	0.090434
11805	2.694764	-9.113570	-2.648596	-0.000127	0.002779	-0.004577	-0.032187	0.938335	0.015873	0.594036	-0.721108	-0.344881	0.090454
11806	2.714243	-9.157106	-2.725847	0.019242	-0.001790	-0.015543	-0.030864	0.938591	0.015732	0.594353	-0.720705	-0.345142	0.090592
11807	2.655347	-8.940810	-2.766575	-0.015966	-0.009126	-0.009262	-0.032589	0.939435	0.016139	0.594097	-0.720760	-0.345458	0.090624
11808	2.563060	-8.801591	-2.811096	0.048618	0.005576	-0.002507	-0.032847	0.938069	0.015879	0.594863	-0.720109	-0.345393	0.091017
11809	2.648191	-8.960321	-2.838936	0.071372	0.034873	0.003111	-0.031910	0.938850	0.013123	0.596138	-0.719296	-0.344848	0.091171
11810	2.757426	-9.116524	-2.844908	0.052299	0.038498	-0.006208	-0.031640	0.939107	0.011813	0.597190	-0.718635	-0.344434	0.091068
11811	2.790766	-9.027293	-2.804935	0.029595	0.036628	-0.014630	-0.032957	0.938705	0.011038	0.597900	-0.718203	-0.344200	0.090696
11812	2.775912	-8.940288	-2.683819	0.018934	0.034818	0.001002	-0.032959	0.940471	0.009992	0.598433	-0.717981	-0.343790	0.090505
11813	2.809976	-9.007767	-2.734862	0.020800	0.032977	-0.008209	-0.033348	0.939240	0.009471	0.598976	-0.717693	-0.343525	0.090198
11814	2.825012	-9.122785	-2.604297	0.006915	0.021987	-0.007335	-0.033341	0.938411	0.008554	0.599262	-0.717534	-0.343408	0.090008
11815	2.824624	-9.035749	-2.483046	0.004311	0.001871	-0.007323	-0.032821	0.938695	0.010252	0.599358	-0.717389	-0.343531	0.090045
11816	2.843716	-8.997474	-2.559153	-0.022929	-0.016408	0.000873	-0.035725	0.937899	0.009359	0.598937	-0.717573	-0.343814	0.090302
11817	2.868000	-9.036073	-2.602680	-0.030755	-0.007285	-0.004715	-0.035202	0.939264	0.009748	0.598465	-0.717848	-0.344074	0.090257
11818	2.838538	-8.925576	-2.639816	0.013733	-0.007217	0.002888	-0.034810	0.939946	0.010137	0.598630	-0.717625	-0.344147	0.090655
11819	2.863086	-9.016857	-2.609658	0.038270	0.007437	0.004840	-0.035865	0.939815	0.009492	0.599234	-0.717165	-0.343970	0.090982
11820	2.819313	-8.937531	-2.606553	0.011992	0.012877	0.001001	-0.034272	0.939108	0.008955	0.599515	-0.716987	-0.343831	0.091056
11821	2.851031	-9.016890	-2.612172	0.019013	0.020205	0.002877	-0.033746	0.938838	0.009867	0.599933	-0.716766	-0.343566	0.091041
11822	2.863343	-9.069671	-2.574386	0.001552	0.020184	0.002791	-0.034401	0.938833	0.008563	0.600112	-0.716738	-0.343334	0.090961
11823	2.887444	-9.069803	-2.626978	0.003336	0.001907	0.000061	-0.035598	0.940486	0.008574	0.600186	-0.716651	-0.343359	0.091062
11824	2.800493	-9.033573	-2.536056	-0.009688	0.000021	-0.010160	-0.034277	0.940475	0.008956	0.600089	-0.716633	-0.343573	0.091037
11825	2.723370	-9.041030	-2.560887	0.010432	-0.001795	-0.010058	-0.035336	0.940624	0.008964	0.600259	-0.716384	-0.343773	0.091121
11826	2.793568	-9.098539	-2.532230	0.008762	-0.010933	-0.011893	-0.035844	0.937739	0.006873	0.600353	-0.716110	-0.344116	0.091364
11827	2.868316	-9.103497	-2.618026	-0.009698	-0.007267	-0.006450	-0.036386	0.938042	0.009233	0.600193	-0.716115	-0.344366	0.091430
11828	2.764220	-9.017328	-2.689810	0.019052	0.001905	-0.002635	-0.035989	0.939664	0.007922	0.600506	-0.715807	-0.344397	0.091666
11829	2.790878	-9.046157	-2.692366	0.040138	0.011052	-0.009923	-0.035719	0.939109	0.007396	0.601187	-0.715227	-0.344387	0.091772
11830	2.829806	-9.118052	-2.630594	0.033187	0.009222	-0.008105	-0.035310	0.938810	0.005299	0.601762	-0.714725	-0.344381	0.091934
11831	2.834163	-9.021991	-2.686822	0.003383	0.014669	-0.011960	-0.037696	0.939116	0.005842	0.601941	-0.714582	-0.344426	0.091708
11832	2.770462	-8.805367	-2.629162	-0.063373	0.000000	0.002477	-0.037702	0.941027	0.005581	0.601052	-0.715293	-0.344565	0.091471
11833	2.763431	-8.848744	-2.644240	-0.047615	-0.001806	0.004408	-0.037305	0.938987	0.007016	0.600352	-0.715850	-0.344669	0.091324
11834	2.858008	-8.964028	-2.637773	-0.056424	-0.010906	0.019153	-0.035600	0.940355	0.009097	0.599456	-0.716574	-0.344680	0.091484
11835	2.848965	-9.091619	-2.651650	-0.079046	-0.009124	0.011658	-0.036276	0.941204	0.011197	0.598239	-0.717543	-0.344826	0.091308
11836	2.839263	-9.079640	-2.661175	-0.068545	-0.001806	0.009854	-0.034830	0.940935	0.013279	0.597247	-0.718361	-0.344885	0.091145
11837	2.723431	-9.055614	-2.604303	-0.026542	0.001875	0.010054	-0.033908	0.940662	0.014318	0.596863	-0.718708	-0.344825	0.091156
11838	2.665737	-9.089206	-2.542895	-0.002042	0.007381	0.013860	-0.033908	0.940120	0.014841	0.596882	-0.718777	-0.344592	0.091365
11839	2.714464	-9.200123	-2.640023	0.008452	0.011070	0.017607	-0.034963	0.939446	0.014588	0.597056	-0.718771	-0.344245	0.091584
11840	2.801163	-9.178193	-2.610098	0.040145	0.016553	-0.000696	-0.034170	0.939981	0.014320	0.597771	-0.718252	-0.344036	0.091780
11841	2.872566	-8.983241	-2.635506	-0.024722	0.005530	-0.001014	-0.033906	0.942149	0.012748	0.597466	-0.718502	-0.344084	0.091625
11842	2.842782	-8.805419	-2.686105	-0.016114	-0.004502	0.002727	-0.033378	0.941334	0.013791	0.597221	-0.718638	-0.344184	0.091780
11843	2.824509	-9.022200	-2.742131	0.020741	-0.014513	0.004786	-0.033116	0.941471	0.014181	0.597419	-0.718350	-0.344308	0.092288
11844	2.748206	-9.200285	-2.706930	0.005137	-0.023695	0.001035	-0.032577	0.940089	0.013260	0.597350	-0.718187	-0.344617	0.092840
11845	2.719248	-9.195580	-2.721538	-0.034982	-0.025610	-0.014856	-0.033507	0.941056	0.013268	0.596705	-0.718409	-0.345257	0.092895
11846	2.752037	-8.993553	-2.766412	-0.056009	-0.015599	-0.026984	-0.033783	0.940810	0.015626	0.595865	-0.718795	-0.345988	0.092577
11847	2.828739	-8.899685	-2.802790	-0.045629	-0.005505	-0.021411	-0.033260	0.940817	0.016930	0.595212	-0.719138	-0.346504	0.092186
11848	2.838343	-8.892562	-2.836210	0.001437	0.011044	-0.004585	-0.033264	0.942046	0.016800	0.595341	-0.719045	-0.346486	0.092147
11849	2.848349	-8.964335	-2.721891	0.006622	0.043971	0.006467	-0.033796	0.941379	0.017851	0.595727	-0.719051	-0.345918	0.091732
11850	2.790258	-8.911072	-2.592049	0.013651	0.024771	0.007449	-0.033001	0.941638	0.017321	0.596104	-0.718923	-0.345539	0.091721
11851	2.785800	-8.988081	-2.593171	0.000430	0.016567	0.022165	-0.033650	0.941485	0.014971	0.596188	-0.719057	-0.345083	0.091845
11852	2.752494	-9.084530	-2.633245	0.032993	0.011081	0.008499	-0.034060	0.943143	0.016283	0.596746	-0.718676	-0.344821	0.092181
11853	2.786578	-9.156870	-2.698761	-0.012378	0.012835	-0.004649	-0.032465	0.942026	0.015746	0.596671	-0.718770	-0.344816	0.091953
11854	2.849283	-9.161630	-2.719848	-0.005359	0.001886	-0.004593	-0.033785	0.941629	0.015495	0.596638	-0.718740	-0.344923	0.092000
11855	2.785414	-8.911492	-2.712135	-0.026438	0.016456	-0.013966	-0.033258	0.941221	0.016276	0.596402	-0.718944	-0.345036	0.091509
11856	2.785190	-8.863301	-2.692255	-0.021384	0.000062	0.006386	-0.032988	0.940800	0.015488	0.596106	-0.719178	-0.345035	0.091602
11857	2.872680	-9.015162	-2.823205	-0.009127	0.005588	0.010143	-0.031400	0.941189	0.015214	0.595997	-0.719324	-0.344902	0.091670
11858	2.838911	-9.007650	-2.717785	0.004118	0.010136	0.000971	-0.031943	0.941627	0.017443	0.596148	-0.719238	-0.344806	0.091724
11859	2.887465	-9.079871	-2.756756	0.008484	0.014729	0.004684	-0.032863	0.941220	0.016665	0.596365	-0.719153	-0.344612	0.091712
11860	2.752226	-9.026682	-2.603629	0.013799	0.016519	-0.000839	-0.031010	0.942554	0.015473	0.596702	-0.718948	-0.344452	0.091723
11861	2.762022	-9.060497	-2.647224	0.022599	0.011039	-0.004475	-0.031004	0.941456	0.015080	0.597116	-0.718622	-0.344406	0.091754
11862	2.675057	-9.027149	-2.695581	0.015402	-0.000816	0.012114	-0.031809	0.943115	0.016003	0.597333	-0.718457	-0.344262	0.092178
11863	2.781772	-9.161823	-2.737286	0.015665	0.005547	-0.008187	-0.031678	0.942574	0.016787	0.597614	-0.718180	-0.344346	0.092201
11864	2.800842	-9.113471	-2.681214	0.036677	0.012876	-0.009940	-0.031529	0.941997	0.013907	0.598271	-0.717633	-0.344316	0.092312
11865	2.885972	-8.762076	-2.701898	-0.023977	0.021982	-0.004737	-0.031925	0.941999	0.013648	0.598088	-0.717884	-0.344231	0.091860
11866	2.821448	-8.887693	-2.809892	-0.016166	0.020183	0.004539	-0.031804	0.942563	0.015480	0.598010	-0.718082	-0.344002	0.091675
11867	2.930614	-9.037317	-3.003027	0.018735	0.012975	0.019507	-0.029950	0.943353	0.014680	0.598322	-0.717980	-0.343604	0.091928
11868	2.723410	-9.061249	-2.844450	-0.019821	0.042150	0.024795	-0.030609	0.943354	0.014031	0.598305	-0.718401	-0.342830	0.091645
11869	2.639846	-9.229387	-2.710750	0.017262	0.036636	0.006537	-0.029281	0.942653	0.013758	0.598777	-0.718275	-0.342335	0.091399
11870	2.733991	-9.247987	-2.575694	0.015746	0.021977	-0.008211	-0.029542	0.943190	0.012452	0.599192	-0.718008	-0.342208	0.091253
11871	2.796087	-9.122704	-2.563754	-0.049024	0.003628	-0.012206	-0.030081	0.943351	0.014288	0.598526	-0.718483	-0.342496	0.090807
11872	2.828955	-8.934924	-2.553612	-0.019327	0.005487	-0.015758	-0.030090	0.942420	0.016774	0.598338	-0.718554	-0.342737	0.090566
11873	2.896977	-9.045655	-2.607345	0.052479	-0.009036	-0.011672	-0.030750	0.943916	0.015341	0.599046	-0.717791	-0.342985	0.091000
11874	2.867824	-8.997475	-2.573332	-0.001854	0.000047	-0.008273	-0.030214	0.944167	0.013766	0.599058	-0.717693	-0.343156	0.091049
11875	2.793400	-9.065016	-2.579775	0.048949	0.006484	-0.009871	-0.031134	0.943760	0.012988	0.599822	-0.717009	-0.343198	0.091256
11876	2.892944	-9.214241	-2.650559	0.064837	0.012898	-0.017172	-0.031772	0.943586	0.008544	0.600894	-0.716072	-0.343221	0.091472
11877	2.832485	-9.175904	-2.662589	0.033350	0.018323	-0.023804	-0.032034	0.943039	0.008284	0.601539	-0.715499	-0.343348	0.091235
11878	2.940757	-9.127486	-2.639293	0.095482	0.032113	-0.024432	-0.031763	0.943702	0.006581	0.603193	-0.714180	-0.343178	0.091292
11879	2.810077	-9.021571	-2.550202	0.211095	0.040408	-0.036791	-0.033993	0.943554	0.002935	0.606544	-0.711406	-0.342898	0.091798
11880	2.773475	-8.927670	-2.510816	0.281750	0.049668	-0.017073	-0.034484	0.943213	-0.004390	0.610939	-0.707892	-0.342053	0.092965
11881	2.790336	-8.920089	-2.414525	0.150402	0.068728	-0.011309	-0.035242	0.942338	-0.010665	0.613549	-0.706062	-0.341165	0.092962
11882	2.965231	-9.188710	-2.263016	0.222551	0.065124	-0.025686	-0.035220	0.942566	-0.015115	0.617200	-0.703208	-0.340352	0.093397
11883	3.009493	-9.361032	-2.020150	0.548577	0.086423	-0.049902	-0.035034	0.941780	-0.025062	0.625558	-0.696169	-0.339015	0.095371
11884	2.888438	-9.242386	-1.731534	0.635252	0.104756	-0.051351	-0.037060	0.942709	-0.043628	0.635183	-0.687963	-0.337202	0.097702
11885	3.004561	-9.326427	-1.748434	0.611709	0.119356	-0.057021	-0.036708	0.940226	-0.059074	0.644470	-0.679933	-0.335324	0.099531
11886	3.103152	-9.263000	-1.552169	0.757060	0.167024	-0.062820	-0.039241	0.938270	-0.079730	0.655955	-0.669951	-0.332501	0.101643
11887	3.030253	-9.121861	-1.046726	0.751816	0.210851	-0.059239	-0.040974	0.935341	-0.101048	0.667476	-0.659982	-0.329043	0.103100
11888	3.107411	-9.103251	-0.575212	0.962220	0.190918	-0.071989	-0.040188	0.931969	-0.122910	0.681474	-0.646881	-0.325412	0.106043
11889	3.144587	-9.301662	-0.217545	1.316359	0.174767	-0.096005	-0.041324	0.923476	-0.153265	0.699616	-0.628386	-0.321454	0.111070
11890	3.188230	-9.338892	0.128038	1.374310	0.152877	-0.095678	-0.042159	0.913552	-0.189643	0.717833	-0.608600	-0.317344	0.116684
11891	3.186250	-9.409391	0.621571	1.211584	0.130771	-0.078936	-0.046154	0.899292	-0.225997	0.733393	-0.590748	-0.313602	0.121678
11892	3.228888	-9.232327	1.010963	1.070704	0.115981	-0.076869	-0.047547	0.887667	-0.255566	0.746803	-0.574646	-0.310160	0.125971
11893	3.134836	-9.214581	1.329625	0.828373	0.108362	-0.079939	-0.047398	0.878286	-0.277687	0.757102	-0.561883	-0.307434	0.128715
11894	3.259953	-9.145769	1.677456	1.001794	0.115853	-0.080920	-0.046705	0.865749	-0.300469	0.769143	-0.546342	-0.303971	0.132406
11895	3.123607	-8.851365	2.006805	1.208316	0.128829	-0.082687	-0.047288	0.849878	-0.330046	0.783121	-0.527348	-0.299717	0.137093
11896	3.160763	-8.534740	2.400503	1.306360	0.134390	-0.086832	-0.048651	0.829378	-0.358835	0.797685	-0.506498	-0.294867	0.142167
11897	2.922370	-8.053544	3.233263	1.491695	0.123604	-0.060078	-0.048934	0.807195	-0.390642	0.813338	-0.482380	-0.289248	0.148749
11898	3.086788	-8.133472	3.687405	1.612602	0.157561	-0.052130	-0.045216	0.779075	-0.424055	0.829546	-0.456017	-0.282259	0.155664
11899	2.984918	-7.982651	4.226323	1.701946	0.145740	-0.046140	-0.045174	0.747139	-0.460450	0.845550	-0.427608	-0.274916	0.163149
11900	3.171530	-7.650481	4.856901	1.544269	0.141949	-0.026645	-0.041837	0.712075	-0.491770	0.859226	-0.401546	-0.267610	0.169933
11901	3.384069	-7.703359	5.453512	1.497202	0.145559	-0.019502	-0.041799	0.674314	-0.523064	0.871710	-0.375905	-0.260178	0.176424
11902	3.154385	-7.048451	5.715026	1.358503	0.116156	-0.005436	-0.041022	0.641268	-0.546902	0.882225	-0.352387	-0.253360	0.182515
11903	3.012419	-6.580414	6.161991	1.462523	0.123540	-0.003109	-0.035501	0.610917	-0.569077	0.892794	-0.326726	-0.245877	0.188979
11904	3.053744	-6.126690	6.538446	1.751922	0.122072	0.020484	-0.031507	0.567578	-0.593469	0.904217	-0.295743	-0.236845	0.197058
11905	2.875822	-5.701956	7.008475	1.940672	0.146040	0.041673	-0.028812	0.518373	-0.618378	0.915538	-0.261049	-0.226254	0.206042
11906	3.132463	-5.396426	7.548107	2.080953	0.171733	0.021106	-0.027275	0.456641	-0.640142	0.926284	-0.223459	-0.214304	0.214796
11907	3.147994	-4.591868	7.804406	1.839328	0.193311	-0.014340	-0.023390	0.399695	-0.658913	0.934756	-0.189831	-0.202875	0.221443
11908	2.700164	-3.697072	7.980824	1.609345	0.227756	-0.002700	-0.015604	0.353417	-0.672345	0.941297	-0.160553	-0.191477	0.226979
11909	2.866380	-3.126396	8.710585	1.495242	0.225858	0.026228	-0.009571	0.307090	-0.679220	0.946410	-0.133241	-0.180394	0.232406
11910	2.666064	-2.578521	8.615571	1.307116	0.265954	0.065787	-0.003695	0.265423	-0.684783	0.950195	-0.109823	-0.169133	0.237618
11911	2.679030	-2.723805	9.746776	0.964518	0.239909	0.065932	0.001475	0.227786	-0.684581	0.952619	-0.092586	-0.159927	0.241594
11912	2.953930	-2.235832	9.448898	0.839919	0.227953	0.062541	0.008188	0.202157	-0.684385	0.954440	-0.077758	-0.151475	0.245059
11913	2.365999	-2.316820	9.327043	0.974684	0.232581	0.058585	0.015707	0.175679	-0.686160	0.956171	-0.060201	-0.142258	0.248749
11914	2.461905	-2.179930	9.898819	0.840398	0.203992	0.024715	0.021896	0.146925	-0.684783	0.957483	-0.045092	-0.134215	0.251356
11915	2.487072	-1.422682	8.980611	0.256846	0.240853	0.001374	0.026978	0.131841	-0.684177	0.958316	-0.041139	-0.128437	0.251875
11916	2.163880	-1.383603	9.338245	-0.135814	0.211042	-0.024582	0.032520	0.130996	-0.680428	0.958841	-0.044622	-0.125186	0.250921
11917	2.265575	-1.490554	8.963188	-0.265612	0.265806	-0.013313	0.039637	0.137480	-0.679828	0.959298	-0.050774	-0.121566	0.249783
11918	1.996036	-1.573502	9.490060	-0.364596	0.212701	0.022248	0.046099	0.145453	-0.681447	0.959288	-0.058766	-0.119369	0.249127
11919	2.138100	-2.068526	8.891474	-0.322661	0.216497	0.037257	0.052128	0.156078	-0.678088	0.959201	-0.065899	-0.116921	0.248837
11920	1.978970	-2.037475	9.620232	-0.254018	0.209152	0.024680	0.059513	0.163231	-0.678668	0.959204	-0.071752	-0.114226	0.248458
11921	1.803821	-2.207786	9.875482	-0.126045	0.200107	0.025340	0.062906	0.173053	-0.676598	0.959335	-0.075015	-0.111121	0.248398
11922	1.867627	-1.938469	9.788629	0.057651	0.167423	0.024466	0.066879	0.172050	-0.676630	0.959662	-0.074678	-0.107672	0.248756
11923	1.679089	-1.824721	10.090950	0.610675	0.144277	0.049435	0.071798	0.162997	-0.674450	0.960553	-0.063563	-0.101922	0.250819
11924	1.947233	-2.403125	11.069620	1.131911	0.095318	-0.002273	0.076131	0.135899	-0.673581	0.961948	-0.042164	-0.094479	0.252886
11925	2.127881	-1.880217	10.488072	1.099153	0.036630	-0.095572	0.077565	0.101892	-0.669944	0.963174	-0.020831	-0.088437	0.253061
11926	1.834601	-1.053889	10.254457	0.323596	0.015527	-0.151198	0.076062	0.078005	-0.668896	0.964059	-0.014285	-0.086654	0.250755
11927	1.654143	-0.641979	9.790417	-0.187284	0.000404	-0.135325	0.077114	0.079634	-0.668773	0.964655	-0.017480	-0.087792	0.247845
11928	1.543335	-0.671801	9.577703	0.032145	-0.024887	-0.111103	0.078298	0.084110	-0.670743	0.965161	-0.016422	-0.088245	0.245778
11929	1.528887	-0.681965	9.428584	0.273311	-0.030001	-0.072033	0.077781	0.077580	-0.668387	0.965517	-0.010688	-0.087666	0.244905
11930	1.749818	-0.493732	9.462094	0.146747	-0.028162	-0.026534	0.077803	0.072111	-0.668651	0.965612	-0.007549	-0.087591	0.244670
11931	1.993707	-0.564753	9.660231	0.087842	-0.024448	0.013780	0.077805	0.073194	-0.669698	0.965492	-0.005569	-0.087808	0.245119
11932	1.912123	-0.641425	9.802435	0.111222	-0.042631	0.050841	0.075443	0.068840	-0.670466	0.965165	-0.003182	-0.088175	0.246315
11933	2.030390	-0.678101	9.562956	0.011316	-0.046343	0.057734	0.074528	0.063810	-0.668890	0.964775	-0.002656	-0.089206	0.247475
11934	2.053989	-0.569739	9.574299	-0.139943	-0.048389	0.034817	0.072669	0.066556	-0.669659	0.964489	-0.005057	-0.090925	0.247927
11935	2.001256	-0.637402	9.520042	-0.089871	-0.039247	0.016600	0.071999	0.069836	-0.670437	0.964300	-0.006449	-0.092343	0.248107
11936	2.083045	-0.598794	9.504542	0.022157	-0.017185	0.013443	0.070010	0.072580	-0.671598	0.964190	-0.005841	-0.092657	0.248431
11937	2.029593	-0.512277	9.505258	0.153557	-0.007952	-0.003447	0.070557	0.068062	-0.671735	0.964179	-0.002652	-0.092281	0.248667
11938	1.971680	-0.497587	9.612953	0.071455	0.015657	-0.022361	0.074017	0.063509	-0.672158	0.964306	-0.001190	-0.091719	0.248394
11939	2.077293	-0.396195	9.648971	0.053914	0.026616	-0.023391	0.074420	0.063493	-0.673339	0.964444	-0.000053	-0.091184	0.248058
11940	2.081731	-0.309069	9.794275	0.043618	0.010099	-0.041881	0.076810	0.062092	-0.674013	0.964654	0.000936	-0.090868	0.247356
11941	2.192406	-0.263414	9.711925	-0.021243	0.031990	-0.040395	0.078671	0.060428	-0.674291	0.964883	0.000641	-0.090617	0.246553
11942	2.216785	-0.318577	9.749789	-0.129769	0.011780	-0.034450	0.078792	0.064925	-0.675467	0.965056	-0.001737	-0.091124	0.245684
11943	2.086727	-0.331988	10.125295	-0.187440	-0.012076	-0.028254	0.078248	0.069028	-0.675723	0.965131	-0.005031	-0.092554	0.244807
11944	2.058521	-0.493953	9.921103	-0.154337	-0.006505	-0.011473	0.079293	0.073927	-0.676645	0.965138	-0.007836	-0.093531	0.244333
11945	1.935597	-0.517090	9.559528	-0.152864	-0.022904	0.005172	0.078754	0.077750	-0.677555	0.965013	-0.010467	-0.095001	0.244162
11946	1.857162	-0.758055	9.502602	-0.135490	-0.008217	0.027396	0.076745	0.084059	-0.677536	0.964815	-0.012973	-0.095910	0.244468
11947	1.799492	-0.801681	9.443834	-0.074281	0.000997	0.032307	0.077136	0.088814	-0.679892	0.964610	-0.014265	-0.096526	0.244963
11948	1.737690	-0.979080	9.671235	-0.065263	-0.019145	0.025927	0.077924	0.088139	-0.678198	0.964410	-0.015360	-0.097302	0.245376
11949	1.752663	-1.100529	9.328774	-0.058271	-0.013642	0.020427	0.077926	0.090032	-0.680160	0.964235	-0.016272	-0.098123	0.245680
11950	1.848721	-1.023679	9.229920	0.052839	-0.026293	0.021011	0.077132	0.090450	-0.680284	0.964080	-0.015044	-0.098457	0.246230
11951	1.718905	-1.105919	9.179542	0.139645	-0.007978	0.004810	0.078074	0.085797	-0.679901	0.964047	-0.012161	-0.098200	0.246623
11952	1.785470	-0.903404	9.257424	-0.017917	0.010112	-0.005254	0.079270	0.084552	-0.680042	0.964071	-0.012425	-0.098189	0.246519
11953	1.747350	-0.978765	9.757754	-0.108930	0.000885	0.016446	0.079403	0.085499	-0.680828	0.963930	-0.014419	-0.098978	0.246647
11954	1.907882	-1.261196	10.100989	-0.122606	-0.019242	0.016423	0.078592	0.089474	-0.680558	0.963756	-0.016599	-0.100043	0.246761
11955	1.980231	-1.273812	9.887827	-0.139208	0.008151	0.003382	0.078058	0.092066	-0.681599	0.963671	-0.019218	-0.100847	0.246574
11956	1.913135	-1.363135	9.840335	-0.123973	0.004419	-0.029757	0.077512	0.097531	-0.682378	0.963760	-0.021448	-0.101478	0.245783
11957	1.917858	-1.359742	9.422709	-0.022190	-0.015642	-0.067967	0.079622	0.100234	-0.682917	0.964015	-0.021580	-0.102199	0.244467
11958	1.734391	-1.312053	9.402459	0.068080	-0.021094	-0.084122	0.078693	0.100793	-0.682778	0.964395	-0.019872	-0.102403	0.243025
11959	1.523692	-1.115314	9.360040	0.084676	-0.012907	-0.096989	0.079240	0.096954	-0.683439	0.964833	-0.017921	-0.102545	0.241370
11960	1.694854	-1.104850	9.505825	0.037353	0.000792	-0.086171	0.080567	0.095846	-0.683319	0.965246	-0.016907	-0.102475	0.239818
11961	1.950668	-1.152097	9.613180	0.019051	0.013596	-0.086272	0.079917	0.094203	-0.684362	0.965655	-0.016390	-0.102412	0.238228
11962	2.168074	-1.238184	9.642810	-0.001950	0.004485	-0.077123	0.079524	0.093385	-0.684621	0.966013	-0.016171	-0.102455	0.236770
11963	2.139571	-1.337605	9.434690	0.019017	0.016399	-0.077029	0.080842	0.094873	-0.684631	0.966376	-0.015713	-0.102356	0.235357
11964	2.081222	-1.239395	9.339497	0.030547	0.006297	-0.100956	0.081894	0.095959	-0.684246	0.966856	-0.014826	-0.102217	0.233500
11965	1.964577	-1.042006	9.432402	0.026922	-0.001941	-0.096363	0.082165	0.094316	-0.684249	0.967266	-0.014107	-0.102451	0.231736
11966	2.098842	-0.882938	9.431085	-0.037924	-0.023003	-0.093892	0.082170	0.094036	-0.684903	0.967624	-0.014421	-0.103194	0.229886
11967	2.181451	-1.017570	9.415564	-0.046770	-0.015648	-0.077326	0.081771	0.096486	-0.686339	0.967888	-0.015107	-0.104041	0.228342
11968	1.901191	-0.898087	9.337802	-0.016280	-0.030262	-0.073474	0.080834	0.097601	-0.685153	0.968137	-0.015012	-0.104820	0.226932
11969	1.862312	-0.840974	9.174994	-0.001649	-0.010099	-0.060513	0.081897	0.098259	-0.686470	0.968345	-0.014887	-0.105343	0.225807
11970	1.861346	-0.633792	9.249911	0.013747	-0.010014	-0.032759	0.081107	0.097446	-0.686725	0.968458	-0.014387	-0.105581	0.225242
11971	1.987148	-0.719785	9.360311	0.046917	-0.028191	-0.010406	0.081646	0.096065	-0.687515	0.968415	-0.013334	-0.106212	0.225195
11972	1.910351	-0.786633	9.557913	0.069695	-0.035481	-0.001052	0.081133	0.092783	-0.688298	0.968344	-0.011703	-0.106683	0.225370
11973	2.020910	-0.719569	9.403841	0.092528	-0.044604	-0.015686	0.080471	0.092656	-0.688162	0.968296	-0.009679	-0.107419	0.225324
11974	2.145472	-0.545902	9.455453	0.062606	-0.051903	-0.004756	0.079947	0.089396	-0.686720	0.968198	-0.008104	-0.108240	0.225412
11975	2.305269	-0.684937	9.515011	-0.001923	-0.064781	-0.016125	0.077978	0.088302	-0.689060	0.968085	-0.007804	-0.109797	0.225156
11976	2.233276	-0.741642	9.861643	0.036808	-0.031901	-0.027058	0.077458	0.085848	-0.689057	0.968122	-0.006769	-0.110350	0.224757
11977	2.218470	-0.669451	9.872120	0.108523	-0.015374	-0.026725	0.075349	0.083415	-0.688779	0.968176	-0.004527	-0.110454	0.224533
11978	2.490596	-0.617228	9.505688	-0.015791	-0.016385	-0.038415	0.076940	0.082169	-0.688531	0.968291	-0.004556	-0.110943	0.223794
11979	2.194012	-0.607907	9.589475	0.015537	-0.022750	-0.019802	0.079067	0.082399	-0.690511	0.968284	-0.004089	-0.111615	0.223500
11980	2.183863	-0.496895	9.691766	0.118652	-0.022607	-0.004521	0.077494	0.079267	-0.691154	0.968241	-0.001562	-0.111620	0.223715
11981	2.273562	-0.602753	9.643105	-0.042737	-0.017187	0.033424	0.077498	0.078581	-0.691416	0.968004	-0.002360	-0.112439	0.224321
11982	2.151044	-0.689002	9.823203	-0.205682	0.000936	0.054718	0.077484	0.082678	-0.691676	0.967722	-0.006351	-0.113437	0.224955
11983	2.204722	-0.828916	9.687304	-0.063977	0.001140	0.068366	0.078274	0.084305	-0.692074	0.967361	-0.007730	-0.113982	0.226188
11984	2.040349	-0.748142	9.480443	-0.029095	0.006650	0.066681	0.079188	0.085945	-0.691034	0.967050	-0.008356	-0.114072	0.227448
11985	1.904860	-0.652477	9.389295	-0.162507	0.001078	0.093692	0.079061	0.087021	-0.692864	0.966547	-0.011700	-0.115043	0.228943
11986	1.905786	-0.842077	9.530684	0.014329	-0.009670	0.109378	0.078521	0.090983	-0.693643	0.966006	-0.011512	-0.115235	0.231130
11987	2.014178	-0.820218	9.527202	0.042589	-0.007860	0.083680	0.078271	0.088244	-0.694427	0.965566	-0.010833	-0.115420	0.232903
11988	1.789085	-0.632624	9.633362	-0.084328	0.004729	0.071924	0.078670	0.088371	-0.694954	0.965201	-0.012530	-0.115802	0.234135
11989	1.788759	-0.554918	9.840907	-0.112326	0.008345	0.073616	0.080126	0.089710	-0.696012	0.964805	-0.014885	-0.116359	0.235350
11990	2.021388	-0.799672	9.902063	-0.044721	-0.022624	0.075873	0.079056	0.093271	-0.696525	0.964363	-0.015699	-0.117079	0.236750
11991	2.180459	-0.789923	9.846068	-0.006043	-0.023512	0.058541	0.077994	0.093832	-0.696255	0.963990	-0.015810	-0.117739	0.237930
11992	2.199254	-0.699580	9.516217	-0.077924	-0.051902	0.055453	0.077875	0.094078	-0.699133	0.963559	-0.017078	-0.119188	0.238867
11993	2.184475	-0.639988	9.360870	-0.090268	-0.039115	0.053523	0.076808	0.095463	-0.698469	0.963139	-0.018707	-0.120545	0.239753
11994	2.245043	-0.699866	9.406209	-0.046466	-0.051848	0.057461	0.076546	0.097359	-0.700429	0.962702	-0.019374	-0.121839	0.240801
11995	2.397545	-0.840097	9.119985	-0.083246	-0.031746	0.055414	0.075091	0.097917	-0.700940	0.962285	-0.020891	-0.123026	0.241734
11996	2.499126	-0.902020	9.247300	-0.111235	-0.017135	0.060792	0.075476	0.102007	-0.701465	0.961881	-0.022980	-0.123961	0.242672
11997	2.562356	-1.012193	9.359177	-0.082921	-0.013500	0.040633	0.074547	0.104735	-0.703027	0.961571	-0.024530	-0.124818	0.243312
11998	2.420391	-1.070025	9.417058	-0.023390	0.006646	0.040900	0.075073	0.105279	-0.702769	0.961358	-0.024996	-0.124878	0.244073
11999	2.285604	-1.113150	9.549633	-0.005874	0.001165	0.046529	0.075337	0.106090	-0.703294	0.961089	-0.025148	-0.125076	0.245011
12000	2.293059	-1.161359	9.520219	0.018609	-0.022549	0.054076	0.077456	0.104571	-0.702527	0.960758	-0.024696	-0.125485	0.246144
12001	2.201318	-1.132406	9.596590	0.013217	-0.038982	0.070681	0.075354	0.102258	-0.703820	0.960277	-0.024349	-0.126343	0.247614
12002	2.186226	-1.002712	9.535851	-0.146430	-0.029953	0.093847	0.075090	0.104159	-0.705387	0.959640	-0.027130	-0.127690	0.249099
12003	2.409119	-1.228269	9.587583	-0.058940	-0.048963	0.118334	0.075611	0.106204	-0.705259	0.958849	-0.028238	-0.129062	0.251305
12004	2.592558	-1.276492	9.451779	-0.009629	-0.082754	0.092806	0.074435	0.105510	-0.707606	0.958142	-0.028128	-0.130737	0.253142
12005	2.316763	-1.085099	9.291044	-0.056200	-0.082835	0.090706	0.072711	0.106623	-0.707591	0.957389	-0.028936	-0.132766	0.254839
12006	2.027084	-1.003330	9.447932	-0.139276	-0.061077	0.077314	0.072313	0.109342	-0.709419	0.956727	-0.031378	-0.134691	0.256021
12007	2.053537	-0.978343	9.703002	-0.118049	-0.068413	0.064510	0.070589	0.110996	-0.710058	0.956097	-0.033361	-0.136738	0.257039
12008	2.177682	-1.233599	9.570944	-0.079374	-0.068360	0.059187	0.069663	0.113449	-0.711751	0.955531	-0.034570	-0.138504	0.258034
12009	1.811661	-1.367323	8.674998	-0.201982	-0.024692	0.028969	0.069391	0.116584	-0.712794	0.955132	-0.038291	-0.140143	0.258103
12010	2.139961	-1.411491	9.640117	-0.075425	0.000981	0.016653	0.069375	0.121228	-0.713054	0.954973	-0.039666	-0.140591	0.258240
12011	2.000201	-1.415535	9.946043	0.208297	-0.035302	0.019983	0.070975	0.117388	-0.712676	0.954898	-0.035473	-0.140282	0.259293
12012	2.434530	-1.502465	9.603179	0.005165	-0.028120	0.021737	0.070998	0.112595	-0.713594	0.954693	-0.035172	-0.140867	0.259770
12013	2.535679	-1.983101	9.717416	-0.017014	-0.037348	-0.003254	0.069406	0.114249	-0.713973	0.954562	-0.035229	-0.141782	0.259746
12014	2.596034	-2.023417	9.150853	0.163518	-0.040859	-0.042930	0.070611	0.110682	-0.713985	0.954762	-0.031656	-0.141832	0.259444
12015	2.667721	-1.888620	9.124604	0.148083	0.002890	-0.089224	0.071562	0.105061	-0.714780	0.955285	-0.028566	-0.141199	0.258219
12016	2.448930	-1.508924	9.113483	0.090162	0.017396	-0.100642	0.072111	0.101761	-0.716095	0.955883	-0.026531	-0.140550	0.256574
12017	2.361179	-1.296464	9.374918	0.179153	0.034891	-0.076239	0.074249	0.097491	-0.717030	0.956424	-0.023057	-0.139136	0.255663
12018	0.451545	-0.621973	12.821136	-0.161689	-0.072859	-0.048414	0.078640	0.091155	-0.717068	0.956368	-0.025524	-0.141470	0.254351
12019	3.232486	-1.996951	9.483657	-0.105820	-0.108712	-0.042324	0.075037	0.099663	-0.717559	0.956193	-0.026879	-0.144162	0.253356
12020	2.523307	-0.932078	8.887002	0.385326	-0.068049	-0.058430	0.072692	0.090124	-0.717544	0.956454	-0.018881	-0.143629	0.253396
12021	2.567626	-0.109230	8.846142	0.021725	-0.024375	0.011609	0.072977	0.085333	-0.718072	0.956311	-0.018328	-0.144036	0.253746
12022	2.481247	-0.180147	9.266861	0.025855	-0.042349	0.147318	0.072983	0.083693	-0.718073	0.955430	-0.017928	-0.144752	0.256670
12023	2.663515	-0.966771	9.917717	0.356729	-0.049149	0.220105	0.072222	0.075636	-0.718332	0.954232	-0.011407	-0.143818	0.261969
12024	2.688318	-1.126626	9.596416	0.057431	-0.040338	0.209359	0.070928	0.067725	-0.718325	0.953007	-0.010586	-0.144329	0.266150
12025	2.955827	-1.612173	9.584900	0.060064	-0.016700	0.146613	0.070152	0.065529	-0.720152	0.952162	-0.009711	-0.144354	0.269174
12026	2.972075	-1.487729	9.377937	0.216328	-0.023975	0.086502	0.069128	0.054893	-0.718971	0.951639	-0.005594	-0.143718	0.271472
12027	3.007196	-1.266226	9.398177	0.018680	-0.044357	0.059682	0.068356	0.050518	-0.720014	0.951158	-0.005127	-0.144545	0.272724
12028	2.895169	-1.051704	8.869590	0.123543	-0.053393	0.045452	0.068634	0.048047	-0.720802	0.950744	-0.002499	-0.144972	0.273975
12029	2.978593	-0.844253	8.974107	0.192658	-0.073418	0.044902	0.067210	0.040406	-0.721318	0.950251	0.001482	-0.145428	0.275449
12030	2.899730	-0.473069	9.206641	-0.018914	-0.073544	0.094566	0.068552	0.036285	-0.721854	0.949491	0.001371	-0.147023	0.277217
12031	2.686683	-0.790550	9.368248	0.208400	-0.071393	0.143710	0.066986	0.034631	-0.724983	0.948429	0.005363	-0.147345	0.280612
12032	2.238423	-0.808875	9.899158	0.201893	-0.007412	0.189700	0.066629	0.023028	-0.724200	0.947285	0.008794	-0.146461	0.284823
12033	2.339767	-0.841216	9.529946	0.002933	-0.014856	0.206249	0.067176	0.018918	-0.724599	0.946028	0.008371	-0.146842	0.288789
12034	2.189124	-1.103597	9.584877	0.197474	-0.096919	0.210136	0.067869	0.013152	-0.726439	0.944458	0.012169	-0.147657	0.293341
12035	2.118785	-1.001584	9.904942	0.019960	-0.146513	0.203765	0.063140	0.004864	-0.726928	0.942791	0.012802	-0.150392	0.297261
12036	2.392258	-0.712585	9.822722	-0.196942	-0.170540	0.172245	0.058648	0.006937	-0.729770	0.941260	0.009705	-0.154908	0.299899
12037	2.887736	-0.477175	9.420133	0.006677	-0.182975	0.185306	0.053768	0.008045	-0.733787	0.939548	0.010360	-0.158360	0.303419
12038	3.080136	-0.378401	9.344091	0.001290	-0.166481	0.190794	0.048748	0.006051	-0.733878	0.937830	0.010908	-0.161605	0.306984
12039	3.115406	-0.693080	9.476846	0.026156	-0.182942	0.179886	0.042151	0.004460	-0.736442	0.936096	0.011972	-0.164928	0.310449
12040	3.237449	-0.505721	9.312565	-0.031348	-0.183081	0.137139	0.037142	0.000683	-0.737189	0.934615	0.012188	-0.168668	0.312887
12041	3.283288	-0.499822	9.603558	-0.069609	-0.152110	0.118438	0.031340	-0.001190	-0.739760	0.933349	0.011501	-0.171990	0.314876
12042	3.263235	-0.336073	9.653681	0.116000	-0.162906	0.108310	0.026075	-0.004441	-0.742859	0.932047	0.014437	-0.174408	0.317272
12043	3.320022	-0.125629	9.241845	0.161383	-0.166503	0.095622	0.020799	-0.008346	-0.743080	0.930783	0.018280	-0.176517	0.319610
12044	3.335667	-0.381186	9.084763	0.119421	-0.153739	0.097251	0.014729	-0.012109	-0.743556	0.929549	0.021256	-0.178735	0.321777
12045	3.217341	-0.853166	9.043428	0.361473	-0.113357	0.068900	0.010531	-0.022171	-0.743265	0.928500	0.028579	-0.178543	0.324334
12046	3.081666	-0.726943	8.741447	0.170341	-0.075159	0.075248	0.006067	-0.032224	-0.742448	0.927618	0.032076	-0.178961	0.326296
12047	3.015395	-0.978945	8.967759	0.099035	-0.031479	0.043448	0.004500	-0.038217	-0.742177	0.927139	0.034055	-0.178920	0.327477
12048	3.023242	-0.609204	8.728149	0.115399	-0.038753	0.041682	0.001860	-0.040098	-0.742025	0.926630	0.036412	-0.178997	0.328619
12049	3.157406	-0.428448	8.736738	0.184302	-0.038613	0.058639	-0.000634	-0.045941	-0.741484	0.925950	0.039956	-0.178528	0.330374
12050	3.256753	-0.026665	8.666478	0.111852	-0.042207	0.103485	-0.001411	-0.051934	-0.740434	0.925015	0.042044	-0.178740	0.332612
12051	3.362415	0.080902	9.101096	0.083595	-0.022060	0.137451	-0.003506	-0.057650	-0.740419	0.923934	0.043363	-0.178682	0.335468
12052	3.521082	0.193109	9.454651	0.268959	-0.025438	0.167924	-0.005072	-0.064864	-0.739363	0.922488	0.047995	-0.177581	0.339379
12053	3.518871	0.644133	9.067245	0.150830	-0.038208	0.214396	-0.009020	-0.073271	-0.737241	0.920728	0.050449	-0.177426	0.343853
12054	3.460897	0.683888	9.468175	0.057649	-0.056485	0.269317	-0.013237	-0.077870	-0.737340	0.918684	0.051006	-0.178438	0.348680
12055	3.552448	0.682800	9.096908	0.212985	-0.094558	0.309855	-0.017716	-0.084503	-0.736129	0.915934	0.054713	-0.178940	0.355039
12056	3.720606	0.807862	8.982598	0.371926	-0.096106	0.338351	-0.024957	-0.102126	-0.730190	0.912744	0.061095	-0.178509	0.362355
12057	3.886432	0.913457	8.805576	0.350314	-0.072207	0.386198	-0.034574	-0.116750	-0.727632	0.909196	0.066955	-0.177691	0.370548
12058	3.883878	0.939592	8.709891	0.437301	-0.040913	0.432735	-0.042368	-0.129301	-0.720770	0.905147	0.073794	-0.175839	0.379925
12059	3.681847	1.351195	8.872224	0.469810	0.014050	0.482621	-0.049737	-0.148558	-0.714307	0.900736	0.080898	-0.172649	0.390286
12060	3.549257	1.351223	8.957411	0.484970	0.047090	0.540783	-0.057918	-0.166142	-0.705612	0.895743	0.087524	-0.168946	0.401797
12061	3.357595	1.096011	9.021663	0.659586	0.102215	0.594191	-0.068226	-0.186397	-0.693106	0.889996	0.096965	-0.162742	0.414753
12062	3.240788	1.321790	8.973325	0.676626	0.124230	0.622838	-0.079063	-0.209630	-0.678372	0.883710	0.106070	-0.156169	0.428272
12063	3.158820	1.321756	9.010970	0.539695	0.153402	0.658089	-0.089917	-0.225234	-0.665990	0.877255	0.112727	-0.150091	0.441801
12064	3.285746	0.997480	9.098832	0.570543	0.179029	0.656379	-0.102902	-0.238751	-0.652281	0.870510	0.119306	-0.143432	0.455418
12065	3.258433	1.158085	8.937584	0.695515	0.212992	0.656953	-0.115761	-0.254427	-0.635826	0.863286	0.128076	-0.134806	0.469214
12066	3.077935	1.101005	9.237584	0.476871	0.224565	0.648436	-0.130089	-0.266671	-0.619358	0.856401	0.132578	-0.128158	0.482262
12067	2.909240	1.091614	9.403926	0.525749	0.213666	0.668996	-0.141763	-0.275840	-0.606705	0.848948	0.138271	-0.121043	0.495497
12068	3.064345	1.428475	9.314071	0.493907	0.215526	0.681744	-0.153050	-0.280787	-0.595100	0.841159	0.142993	-0.114415	0.508836
12069	2.855025	1.331473	9.214729	0.623229	0.241280	0.700814	-0.162870	-0.287673	-0.584293	0.832618	0.149860	-0.105845	0.522576
12070	2.656181	1.561151	8.947219	0.551138	0.272276	0.703154	-0.171119	-0.293730	-0.570881	0.823989	0.154822	-0.097695	0.536216
12071	2.242454	1.374106	9.372856	0.327035	0.270170	0.726929	-0.179360	-0.293564	-0.563747	0.815582	0.156303	-0.091790	0.549518
12072	2.062580	1.182031	9.598949	0.485017	0.272058	0.700962	-0.184428	-0.292615	-0.556639	0.806673	0.160059	-0.084249	0.562638
12073	1.857627	1.197007	9.875725	0.490729	0.228059	0.666900	-0.186840	-0.294834	-0.549031	0.797874	0.164602	-0.076944	0.574789
12074	2.152831	0.950293	9.327664	0.242580	0.203991	0.621411	-0.193219	-0.293351	-0.544660	0.790111	0.165304	-0.072985	0.585723
12075	2.156172	1.257840	9.197571	-0.063088	0.196354	0.618016	-0.196541	-0.288403	-0.545547	0.783325	0.161354	-0.072418	0.595922
12076	2.672713	1.138859	9.284747	0.275773	0.196803	0.623448	-0.199874	-0.282756	-0.544994	0.775154	0.162559	-0.068095	0.606690
12077	2.961040	1.351331	9.331230	0.414091	0.211591	0.613051	-0.203730	-0.285524	-0.539206	0.766587	0.165790	-0.061556	0.617308
12078	3.019723	1.178200	9.329350	0.186653	0.240574	0.604482	-0.208109	-0.284229	-0.537730	0.758669	0.165075	-0.057598	0.627578
12079	2.870788	1.083382	9.833174	0.015560	0.249400	0.577753	-0.211437	-0.278454	-0.537962	0.751607	0.161699	-0.055337	0.637086
12080	2.806181	1.487337	9.790223	0.047024	0.232937	0.559459	-0.214757	-0.273782	-0.539111	0.744462	0.158960	-0.053073	0.646291
12081	2.963187	1.935160	9.781164	0.510423	0.211620	0.592278	-0.217946	-0.278331	-0.533068	0.735322	0.163368	-0.045024	0.656190
12082	2.732244	1.829048	9.844740	0.052479	0.222098	0.611165	-0.222975	-0.281528	-0.530542	0.727196	0.160816	-0.043088	0.665933
12083	2.486816	1.201941	9.545571	0.018610	0.198267	0.608286	-0.225915	-0.273706	-0.530645	0.719158	0.158078	-0.041741	0.675338
12084	2.135320	1.605711	9.615173	0.272051	0.183918	0.627093	-0.230415	-0.274467	-0.529824	0.709842	0.159123	-0.037423	0.685131
12085	1.967091	1.484533	9.458260	0.068345	0.179273	0.690672	-0.235718	-0.271132	-0.530303	0.700243	0.157234	-0.035946	0.695446
12086	1.722687	1.187700	10.047184	0.038661	0.142684	0.723801	-0.243282	-0.265579	-0.530239	0.690011	0.155410	-0.035700	0.706015
12087	1.476242	1.292675	9.928723	0.097890	0.068761	0.750043	-0.251636	-0.262601	-0.528992	0.679126	0.155288	-0.035471	0.716530
12088	1.725701	1.549367	9.560145	0.047976	0.101832	0.811574	-0.259203	-0.257313	-0.528013	0.667264	0.154040	-0.035931	0.727832
12089	2.266522	1.360275	8.832733	0.073587	0.169740	0.858705	-0.267690	-0.251753	-0.528334	0.654605	0.151941	-0.034985	0.739718
12090	2.042260	0.867287	9.042188	0.107126	0.178870	0.862565	-0.276841	-0.246185	-0.528519	0.641474	0.150227	-0.033683	0.751538
12091	2.302166	0.963537	8.892320	0.117774	0.202628	0.836749	-0.284676	-0.237901	-0.528975	0.628628	0.148115	-0.031580	0.762818
12092	2.388671	1.042076	9.292742	0.027425	0.233430	0.774404	-0.290795	-0.229902	-0.528660	0.616727	0.144547	-0.030520	0.773190
12093	2.186359	1.003742	9.458364	-0.059843	0.244203	0.751788	-0.296105	-0.222349	-0.530969	0.605386	0.139554	-0.030365	0.783013
12094	2.283606	0.835698	9.514531	0.077388	0.224116	0.698075	-0.300497	-0.213161	-0.532762	0.594239	0.136700	-0.028383	0.792078
12095	2.191429	0.945525	9.318356	0.063543	0.226766	0.666616	-0.304358	-0.205882	-0.533512	0.583609	0.133460	-0.026270	0.800561
12096	1.927968	0.584860	9.546104	0.158187	0.233014	0.591413	-0.307823	-0.197927	-0.534527	0.573718	0.131411	-0.022587	0.808126
12097	1.824460	1.029799	8.845578	0.169578	0.242068	0.536065	-0.309165	-0.194077	-0.533729	0.564709	0.129163	-0.018245	0.814916
12098	1.551389	0.695969	9.889846	0.016573	0.199621	0.489205	-0.310640	-0.189004	-0.533715	0.556668	0.126068	-0.016973	0.820938
12099	1.852443	0.266827	10.169917	-0.157712	0.159144	0.453344	-0.313561	-0.178371	-0.539575	0.549677	0.121464	-0.018714	0.826288
12100	1.793894	0.418911	10.349154	0.093116	0.091657	0.410408	-0.314505	-0.171138	-0.541658	0.542617	0.120972	-0.017151	0.831047
12101	1.688165	0.320558	9.794631	-0.116393	0.034618	0.342994	-0.319813	-0.164129	-0.543706	0.537218	0.118900	-0.019341	0.834797
12102	2.338514	-0.037554	10.237404	-0.194241	0.006140	0.296537	-0.322494	-0.152774	-0.545511	0.532651	0.116749	-0.023207	0.837922
12103	2.151229	0.303361	10.125205	-0.085449	-0.024036	0.249121	-0.326213	-0.147279	-0.546787	0.528662	0.116001	-0.025327	0.840487
12104	2.352217	0.605017	9.564751	-0.113677	-0.086153	0.243537	-0.331655	-0.140130	-0.548703	0.524713	0.116278	-0.028696	0.842812
12105	2.483475	0.368500	9.279378	0.152594	-0.040179	0.224530	-0.335911	-0.136513	-0.547096	0.520536	0.118326	-0.026948	0.845172
12106	2.798061	0.144541	9.744905	0.232545	-0.018373	0.136321	-0.337492	-0.139765	-0.546169	0.517593	0.121138	-0.023511	0.846682
12107	2.740236	0.634364	9.477558	-0.222495	-0.006191	0.082293	-0.338830	-0.135922	-0.546025	0.516707	0.118833	-0.027471	0.847430
12108	2.832305	0.028051	9.433904	0.070496	0.019639	0.048701	-0.339635	-0.133450	-0.545756	0.515649	0.119358	-0.026169	0.848042
12109	2.581197	0.099328	9.314926	0.130296	0.023230	0.008379	-0.339634	-0.137250	-0.543140	0.515163	0.120258	-0.023731	0.848282
12110	2.373148	0.253401	9.459186	-0.359909	0.039094	0.002163	-0.340701	-0.132066	-0.545223	0.515922	0.116039	-0.029419	0.848230
12111	2.383470	0.114196	9.555758	-0.135768	0.070409	0.004178	-0.338862	-0.121888	-0.550206	0.516149	0.113401	-0.031036	0.848391
12112	2.193868	0.451633	9.834800	0.138799	0.074366	0.022148	-0.338328	-0.123124	-0.550211	0.515423	0.113714	-0.027942	0.848898
12113	2.222119	0.070204	9.450405	-0.106230	0.068646	0.023709	-0.336872	-0.122463	-0.550746	0.515237	0.111401	-0.029142	0.849277
12114	2.079122	0.218314	9.220683	-0.013806	0.048691	0.044501	-0.335299	-0.119469	-0.550234	0.514468	0.110562	-0.028954	0.849859
12115	1.917871	0.681139	9.561765	-0.227446	0.019158	0.038818	-0.335162	-0.117987	-0.552197	0.514254	0.107833	-0.032760	0.850201
12116	1.966750	0.533783	9.363298	-0.266134	0.019184	0.058014	-0.336509	-0.107209	-0.555453	0.513774	0.104886	-0.037192	0.850677
12117	1.922473	0.739908	9.857916	-0.070067	0.053180	0.060782	-0.336122	-0.103668	-0.556240	0.512868	0.103180	-0.037995	0.851397
12118	1.858921	0.922631	9.852683	-0.154418	0.034864	0.084368	-0.335607	-0.098899	-0.557027	0.511700	0.101094	-0.040420	0.852238
12119	1.743091	0.962424	10.298687	-0.252756	0.006497	0.131892	-0.336421	-0.090170	-0.559633	0.509918	0.098252	-0.044904	0.853413
12120	1.821377	0.706140	9.892509	0.098935	-0.009479	0.154022	-0.337232	-0.085244	-0.559886	0.507008	0.099440	-0.043593	0.855075
12121	2.000116	0.649720	10.176666	0.218837	-0.045843	0.176841	-0.338946	-0.090119	-0.557388	0.503471	0.102255	-0.040605	0.856979
12122	2.106856	0.494556	9.772172	-0.030834	-0.075269	0.195942	-0.342264	-0.089520	-0.555922	0.500040	0.103230	-0.042269	0.858788
12123	2.551272	-0.164919	10.160782	0.082063	-0.066059	0.165166	-0.344005	-0.085797	-0.554597	0.496939	0.105026	-0.041813	0.860391
12124	2.352328	-0.423693	9.891220	0.262444	-0.067942	0.071956	-0.346388	-0.087667	-0.553008	0.495011	0.108897	-0.038099	0.861194
12125	2.267542	0.136406	9.082053	0.124032	-0.024315	0.013947	-0.348503	-0.091716	-0.550376	0.494436	0.110519	-0.036222	0.861398
12126	2.199979	0.177168	9.782993	-0.016690	-0.016300	0.015055	-0.346927	-0.090217	-0.549079	0.494130	0.110779	-0.036680	0.861521
12127	2.011472	0.236475	8.941827	0.019283	-0.053575	0.063285	-0.346925	-0.090629	-0.549210	0.492910	0.111831	-0.037015	0.862069
12128	1.823320	0.255312	8.930732	0.033041	0.004940	0.077099	-0.348261	-0.088690	-0.548152	0.491437	0.112170	-0.036545	0.862886
12129	1.701648	0.516970	9.526235	-0.042622	0.008571	0.121908	-0.347613	-0.086229	-0.547371	0.489393	0.111483	-0.037452	0.864097
12130	1.846259	0.516318	9.251497	0.182571	0.012656	0.178424	-0.351458	-0.084543	-0.547077	0.485832	0.113071	-0.034545	0.866019
12131	2.244114	0.002446	9.324825	0.117185	-0.008359	0.191086	-0.352786	-0.083705	-0.546804	0.482205	0.114188	-0.033013	0.867957
12132	2.335917	-0.030579	9.464458	0.153159	-0.027504	0.193147	-0.354641	-0.086391	-0.544173	0.478408	0.116169	-0.031035	0.869866
12133	2.359175	0.142110	9.289447	-0.042725	-0.038752	0.158943	-0.355057	-0.084586	-0.541813	0.475665	0.116308	-0.032533	0.871296
12134	2.346181	0.339282	9.258482	-0.030536	-0.013169	0.149726	-0.357589	-0.079910	-0.541791	0.473045	0.116303	-0.033511	0.872685
12135	2.371085	0.686243	9.383615	0.023067	-0.002012	0.201645	-0.359185	-0.077435	-0.542038	0.469414	0.116409	-0.033612	0.874625
12136	2.467346	0.724995	9.401861	0.019142	-0.026561	0.247809	-0.362124	-0.071922	-0.540703	0.464935	0.117040	-0.034074	0.876913
12137	2.573766	0.647660	9.240924	0.065750	0.003835	0.310765	-0.365316	-0.068327	-0.540153	0.459272	0.117385	-0.033620	0.879864
12138	2.749018	0.335982	10.169653	0.069496	-0.014405	0.343124	-0.366001	-0.063931	-0.538705	0.452969	0.118198	-0.033303	0.883028
12139	2.768628	0.255596	9.871024	0.242597	-0.022376	0.359711	-0.369849	-0.063054	-0.537365	0.445951	0.120580	-0.030097	0.886387
12140	2.684929	0.111110	9.885021	0.129698	-0.030723	0.366539	-0.373840	-0.061340	-0.534453	0.439024	0.122212	-0.028921	0.889655
12141	2.522275	0.330867	9.509678	-0.014816	-0.008996	0.343611	-0.376663	-0.052268	-0.532463	0.432863	0.122083	-0.030150	0.892646
12142	2.248185	0.161267	9.327090	0.023845	-0.001714	0.327183	-0.379721	-0.047321	-0.533221	0.426866	0.122274	-0.030501	0.895491
12143	2.428319	-0.175499	9.953027	0.227578	-0.007969	0.306091	-0.381069	-0.042374	-0.532030	0.420736	0.124201	-0.027309	0.898226
12144	2.336981	-0.246393	9.679903	0.225530	-0.007220	0.239635	-0.384918	-0.044343	-0.528336	0.415775	0.126248	-0.023875	0.900346
12145	2.407730	-0.408832	9.983171	0.216837	-0.007432	0.165766	-0.386645	-0.044310	-0.527013	0.412146	0.128117	-0.020563	0.901831
12146	2.251115	0.047884	9.239103	-0.098573	-0.042521	0.143900	-0.389433	-0.043311	-0.525943	0.409710	0.128164	-0.023022	0.902874
12147	2.212107	0.147110	9.429785	-0.336646	-0.053763	0.144549	-0.389993	-0.036055	-0.525281	0.407834	0.126308	-0.030042	0.903778
12148	2.175831	0.171157	9.446589	-0.379020	-0.050071	0.179396	-0.394001	-0.023592	-0.527075	0.405433	0.124161	-0.037716	0.904868
12149	2.198799	0.427482	9.805698	-0.206216	-0.071698	0.233817	-0.394437	-0.012795	-0.527459	0.401561	0.123594	-0.042723	0.906448
12150	2.318810	0.022718	9.580278	-0.218630	-0.086220	0.267950	-0.398976	-0.003984	-0.526110	0.397087	0.123320	-0.048001	0.908190
12151	2.506857	-0.482051	9.622968	-0.225096	-0.078958	0.244865	-0.404976	0.008787	-0.526710	0.393014	0.122704	-0.053442	0.909740
12152	2.415649	-0.574084	9.500792	-0.112473	-0.059807	0.182652	-0.407648	0.017007	-0.527731	0.389824	0.122863	-0.056366	0.910914
12153	2.430636	-0.684790	9.484975	-0.067868	-0.035291	0.099785	-0.409258	0.018560	-0.524577	0.388028	0.122826	-0.058266	0.911566
12154	2.288108	-0.106789	9.722217	-0.041358	-0.046385	0.050064	-0.410727	0.020368	-0.523124	0.387092	0.123442	-0.059462	0.911804
12155	2.307167	-0.069137	9.463649	-0.119925	-0.044706	0.016441	-0.412068	0.023266	-0.521803	0.386939	0.123258	-0.062153	0.911714
12156	2.503935	0.133780	9.583565	-0.037410	-0.053801	-0.010817	-0.413267	0.024922	-0.521531	0.387090	0.124112	-0.063184	0.911463
12157	2.815056	-0.405299	9.372449	0.054136	-0.042752	-0.038017	-0.414063	0.023172	-0.519824	0.387503	0.125315	-0.062540	0.911168
12158	2.776233	-0.347134	9.516943	0.044206	-0.053886	-0.093429	-0.413939	0.021966	-0.517340	0.388955	0.126906	-0.061877	0.910374
12159	2.742634	-0.380972	9.492148	0.005774	-0.055778	-0.101004	-0.415264	0.020901	-0.516021	0.390617	0.128054	-0.062063	0.909488
12160	2.752245	-0.381568	9.312178	-0.011758	-0.064929	-0.103844	-0.416717	0.018334	-0.514701	0.392383	0.129422	-0.062478	0.908505
12161	2.873062	-0.449677	9.026670	0.023320	-0.038389	-0.119386	-0.417639	0.015353	-0.513256	0.394345	0.130425	-0.062177	0.907533
12162	3.017522	-0.385032	9.552273	0.069097	-0.021019	-0.130259	-0.417103	0.012350	-0.512346	0.396430	0.131663	-0.060710	0.906544
12163	2.964489	-0.408553	9.037703	-0.034165	-0.026638	-0.151072	-0.417236	0.010047	-0.510513	0.399121	0.132047	-0.061294	0.905267
12164	2.889360	-0.313793	9.350419	-0.039458	-0.022997	-0.141887	-0.417895	0.008285	-0.509724	0.401694	0.132473	-0.061779	0.904034
12165	2.784474	-0.064297	9.194494	0.014634	-0.027514	-0.144389	-0.416835	0.005693	-0.508163	0.404126	0.133264	-0.061506	0.902851
12166	2.856927	-0.082817	9.365359	-0.125650	-0.024846	-0.112800	-0.417370	0.003812	-0.505543	0.406395	0.132985	-0.063638	0.901725
12167	2.751169	-0.145010	9.533948	-0.211503	-0.013965	-0.098489	-0.417903	0.004097	-0.505015	0.408610	0.131643	-0.067451	0.900643
12168	2.956869	-0.313648	9.353452	-0.157318	0.062915	-0.094623	-0.416320	0.005986	-0.505550	0.410740	0.129501	-0.069484	0.899830
12169	3.041009	-0.260434	9.386192	-0.022124	0.084896	-0.138271	-0.414336	0.006237	-0.505566	0.413299	0.127997	-0.068980	0.898912
12170	3.021273	-0.190298	8.798824	-0.027734	0.092266	-0.129079	-0.411551	0.003209	-0.504543	0.415743	0.126437	-0.068349	0.898053
12171	2.823796	-0.228384	9.034115	-0.178184	0.093877	-0.131698	-0.408371	0.003572	-0.505616	0.418580	0.123483	-0.070592	0.896973
12172	2.646263	-0.395571	9.500647	-0.135754	0.094730	-0.149024	-0.406514	0.003679	-0.506547	0.421647	0.121008	-0.071831	0.895774
12173	2.471846	-0.222772	9.472634	-0.053593	0.086574	-0.148610	-0.403469	0.001606	-0.505394	0.424463	0.119247	-0.071847	0.894678
12174	2.482146	-0.372875	9.196947	-0.078162	0.099369	-0.145975	-0.401736	0.000611	-0.507241	0.427330	0.117165	-0.072019	0.893574
12175	2.352847	-0.544958	9.611045	-0.067404	0.097496	-0.147765	-0.398952	0.000027	-0.507787	0.430174	0.115076	-0.072185	0.892467
12176	2.290253	-0.548583	9.994519	-0.035789	0.108466	-0.145782	-0.396027	-0.003426	-0.508074	0.432943	0.113194	-0.071521	0.891422
12177	2.348300	-0.592188	9.874415	-0.041002	0.088363	-0.148541	-0.392839	-0.007283	-0.507578	0.435721	0.111470	-0.071286	0.890303
12178	2.435352	-0.655339	9.651079	-0.105817	0.071876	-0.146066	-0.390066	-0.006490	-0.507077	0.438591	0.109628	-0.072185	0.889050
12179	2.559981	-0.501374	9.570377	-0.193332	0.038886	-0.153843	-0.388471	-0.007336	-0.507876	0.441714	0.107454	-0.075086	0.887527
12180	2.477422	-0.381508	9.489665	-0.247930	0.015125	-0.128249	-0.386356	-0.005184	-0.508939	0.444474	0.105338	-0.079045	0.886058
12181	2.545406	-0.477243	9.599388	-0.048501	0.019062	-0.103244	-0.385827	-0.004375	-0.509466	0.446350	0.104731	-0.079653	0.885132
12182	2.443554	-0.352274	9.614594	0.116724	0.021090	-0.089500	-0.384241	-0.006832	-0.507386	0.447653	0.105694	-0.077180	0.884578
12183	2.423278	-0.140318	9.689399	-0.012288	0.019181	-0.064322	-0.382242	-0.009595	-0.508058	0.448769	0.105346	-0.077201	0.884052
12184	2.371538	-0.419877	9.588967	-0.033263	-0.002753	-0.053306	-0.381446	-0.012321	-0.506495	0.449711	0.105330	-0.077671	0.883534
12185	2.579927	-0.635690	9.683912	0.182346	-0.029933	-0.059538	-0.380771	-0.015339	-0.506895	0.450254	0.107594	-0.074701	0.883241
12186	2.583464	-0.382107	9.252979	0.057059	-0.057490	-0.074904	-0.381421	-0.022678	-0.503621	0.451301	0.109387	-0.074019	0.882543
12187	2.616873	-0.320405	8.982879	-0.047096	-0.050305	-0.090207	-0.380630	-0.023496	-0.502450	0.452844	0.110001	-0.075218	0.881575
12188	2.616578	-0.263066	8.863647	0.078660	-0.027262	-0.071149	-0.381298	-0.025375	-0.499828	0.453816	0.111453	-0.073892	0.881005
12189	2.635177	-0.113512	8.961945	0.113335	-0.011619	-0.043319	-0.381685	-0.030951	-0.497603	0.454231	0.112787	-0.072010	0.880777
12190	2.674068	-0.183510	8.874902	-0.044507	-0.002567	-0.014594	-0.380233	-0.030961	-0.496961	0.454516	0.112602	-0.072755	0.880592
12191	2.679764	-0.337376	9.612206	0.003713	0.004812	0.013325	-0.379443	-0.033675	-0.494220	0.454202	0.112581	-0.072782	0.880754
12192	2.322303	-0.208489	9.514650	0.002357	0.008508	0.046518	-0.379710	-0.035023	-0.492648	0.453322	0.112538	-0.072739	0.881217
12193	2.071362	-0.160280	9.685834	-0.113714	0.048672	0.095690	-0.379852	-0.033645	-0.491730	0.451892	0.110540	-0.074595	0.882049
12194	2.162943	-0.150305	9.734842	-0.012692	0.057154	0.149719	-0.378524	-0.032992	-0.493180	0.449293	0.109345	-0.074604	0.883523
12195	2.289607	-0.403519	10.198205	0.227357	0.021795	0.166690	-0.377479	-0.034470	-0.489525	0.445818	0.110761	-0.070803	0.885418
12196	2.555764	-0.579089	10.769589	0.089640	-0.024105	0.147618	-0.377607	-0.036105	-0.489132	0.442901	0.111929	-0.069727	0.886819
12197	2.730545	-0.876060	9.667543	-0.221556	-0.063795	0.087072	-0.379870	-0.033882	-0.488066	0.441697	0.110975	-0.074484	0.887153
12198	2.849951	-0.679861	8.571897	-0.225088	-0.013571	0.032534	-0.379889	-0.030725	-0.486756	0.441529	0.109329	-0.078638	0.887083
12199	2.597762	-0.364265	8.833243	0.011037	0.032344	0.037322	-0.379880	-0.031014	-0.488327	0.440822	0.108817	-0.078326	0.887524
12200	2.453732	-0.457521	9.790864	0.154852	0.043405	0.049096	-0.377897	-0.032932	-0.486511	0.439612	0.109486	-0.075269	0.888307
12201	2.387867	-0.783098	10.313832	0.165007	0.010431	0.037208	-0.378148	-0.037025	-0.486119	0.438537	0.110700	-0.072409	0.888925
12202	2.446048	-0.876594	9.676884	0.140004	-0.007960	-0.017327	-0.376947	-0.042076	-0.484299	0.438456	0.112246	-0.069920	0.888970
12203	2.543867	-0.670469	9.385404	0.166469	0.019409	-0.063383	-0.375744	-0.049032	-0.481563	0.439165	0.113447	-0.066752	0.888711
12204	2.415169	-0.467815	9.617510	0.114171	0.041178	-0.093231	-0.375992	-0.055029	-0.480256	0.440552	0.113993	-0.064118	0.888149
12205	2.437030	-0.501426	9.626845	0.095362	0.035568	-0.135769	-0.374254	-0.060239	-0.480010	0.442723	0.114366	-0.061913	0.887177
12206	2.476315	-0.145549	9.536177	-0.104481	0.031724	-0.131252	-0.370675	-0.062190	-0.479779	0.445265	0.113191	-0.063155	0.885967
12207	2.523842	-0.003895	9.418572	-0.120496	0.029934	-0.116568	-0.368547	-0.061558	-0.482413	0.447574	0.111732	-0.064865	0.884865
12208	2.557477	0.043732	9.957308	0.014219	0.004534	-0.086321	-0.366812	-0.064319	-0.483213	0.449012	0.112043	-0.064350	0.884134
12209	2.427859	-0.071464	10.120130	-0.183826	-0.021210	-0.049447	-0.365477	-0.064628	-0.485318	0.450208	0.110828	-0.067765	0.883424
12210	2.605691	0.048945	10.046656	-0.007190	-0.049280	-0.034664	-0.364938	-0.064925	-0.487024	0.450707	0.111832	-0.068230	0.883007
12211	2.606045	-0.023003	10.115270	-0.033318	-0.100495	-0.034714	-0.367062	-0.064752	-0.485829	0.451200	0.113358	-0.069710	0.882445
12212	2.587794	-0.255092	9.804557	-0.004991	-0.127021	-0.062202	-0.369165	-0.066925	-0.486860	0.452067	0.115793	-0.070774	0.881600
12213	2.784762	-0.618826	9.570828	0.153302	-0.130618	-0.122278	-0.369833	-0.067448	-0.485284	0.453618	0.119661	-0.069043	0.880423
12214	2.713600	-0.382936	8.934891	0.132503	-0.105170	-0.185186	-0.370344	-0.075074	-0.483190	0.456346	0.123121	-0.067192	0.878678
12215	2.698792	-0.302935	9.118327	-0.222292	-0.113027	-0.242351	-0.370995	-0.077529	-0.483447	0.460925	0.123418	-0.071624	0.875892
12216	2.805238	-0.403348	8.541748	-0.031678	-0.105438	-0.236767	-0.369251	-0.080716	-0.485818	0.464931	0.125462	-0.072539	0.873405
12217	2.910117	-0.137569	8.803328	0.035012	-0.118209	-0.255802	-0.370826	-0.085471	-0.484761	0.469060	0.128259	-0.072495	0.870791
12218	2.887599	0.040892	8.935258	-0.212222	-0.101041	-0.223868	-0.369623	-0.088898	-0.484510	0.473283	0.128501	-0.076538	0.868120
12219	2.707462	-0.114228	8.710538	-0.146114	-0.059765	-0.188524	-0.370409	-0.089176	-0.485813	0.476761	0.128492	-0.079263	0.865971
12220	1.971490	-0.453995	9.695187	-0.220873	-0.027154	-0.198205	-0.368024	-0.088396	-0.487140	0.480645	0.127321	-0.082813	0.863662
12221	1.798187	-0.524899	9.466910	-0.168189	0.018516	-0.227542	-0.367739	-0.088710	-0.490807	0.484969	0.125742	-0.085039	0.861256
12222	1.872447	0.068085	9.034195	0.003091	0.027839	-0.248860	-0.364804	-0.092588	-0.492665	0.489225	0.125866	-0.084066	0.858924
12223	1.862763	0.103987	9.687593	-0.127445	0.009462	-0.212586	-0.360823	-0.093606	-0.494268	0.493172	0.124750	-0.085644	0.856670
12224	1.736983	0.187787	9.639582	-0.135409	-0.020709	-0.207974	-0.360027	-0.094433	-0.494013	0.496969	0.124276	-0.087628	0.854341
12225	2.296323	0.191274	9.630446	-0.056758	-0.037850	-0.186301	-0.358822	-0.095151	-0.496117	0.500208	0.124585	-0.088464	0.852317
12226	2.710215	0.355211	9.482965	-0.004847	-0.035760	-0.134349	-0.357899	-0.098275	-0.493247	0.502382	0.125535	-0.088550	0.850889
12227	3.097923	-0.052855	9.543279	-0.006852	-0.037401	-0.078026	-0.357365	-0.098019	-0.494298	0.503649	0.126158	-0.088776	0.850024
12228	3.140871	-0.466578	9.557082	0.134820	-0.027102	-0.041310	-0.357234	-0.101002	-0.491814	0.503896	0.128201	-0.086634	0.849793
12229	3.322515	-0.644718	9.426642	0.067484	0.003010	-0.044449	-0.355641	-0.103879	-0.490781	0.504463	0.128839	-0.085305	0.849494
12230	3.173400	-0.711491	9.688389	-0.064381	0.004601	-0.064506	-0.354320	-0.104296	-0.490007	0.505669	0.128373	-0.086168	0.848761
12231	3.211287	-0.567154	9.657157	-0.006682	-0.022738	-0.062331	-0.354575	-0.105941	-0.490791	0.506676	0.128735	-0.086348	0.848086
12232	3.302457	-0.486307	9.323047	0.036740	-0.034481	-0.041786	-0.353252	-0.105140	-0.491194	0.507167	0.129916	-0.085949	0.847653
12233	3.211230	-0.568222	9.345053	-0.147124	-0.015488	-0.035363	-0.354172	-0.104600	-0.492887	0.508081	0.128698	-0.088538	0.847025
12234	3.070956	-0.482373	9.200907	0.031278	0.001155	-0.032647	-0.352185	-0.103814	-0.493950	0.508492	0.129206	-0.087894	0.846768
12235	2.857774	-0.266027	9.264369	-0.042578	0.009318	-0.012750	-0.351782	-0.104236	-0.494738	0.508794	0.128593	-0.088526	0.846614
12236	2.718551	-0.388354	9.458210	-0.080323	-0.008059	0.012925	-0.350196	-0.100318	-0.497367	0.508703	0.128041	-0.089984	0.846599
12237	2.705192	-0.122051	9.238557	0.049736	-0.027964	0.029293	-0.351249	-0.101944	-0.497228	0.507992	0.128912	-0.089528	0.846942
12238	2.877524	-0.356867	9.426526	-0.150761	-0.031760	0.056909	-0.351660	-0.097301	-0.498008	0.507294	0.127968	-0.092533	0.847180
12239	2.867954	-0.381704	9.205226	0.025141	-0.011462	0.051312	-0.352973	-0.096491	-0.500483	0.506302	0.128264	-0.092379	0.847746
12240	2.862208	-0.189462	9.135848	0.033956	0.026877	0.026370	-0.353763	-0.097575	-0.500477	0.505752	0.128255	-0.091581	0.848162
12241	2.756555	-0.265411	9.503502	-0.253005	0.022871	0.028610	-0.353736	-0.097899	-0.505450	0.505917	0.125194	-0.095725	0.848063
12242	2.839122	-0.387733	9.569776	-0.023375	0.021250	0.009480	-0.354271	-0.092728	-0.508192	0.505792	0.124730	-0.095913	0.848185
12243	2.915622	-0.245248	9.678118	0.010784	0.001179	0.006910	-0.353872	-0.092466	-0.508849	0.505619	0.124743	-0.095732	0.848307
12244	3.064953	-0.232077	9.221167	-0.024482	-0.002434	0.016900	-0.352946	-0.091391	-0.509641	0.505324	0.124655	-0.096196	0.848442
12245	3.123014	-0.270172	9.305198	0.028663	-0.016912	0.050418	-0.353868	-0.091118	-0.510681	0.504332	0.125090	-0.096001	0.848991
12246	3.176684	-0.399755	9.375901	-0.046591	-0.007836	0.057414	-0.354277	-0.088648	-0.510153	0.503393	0.124795	-0.096996	0.849479
12247	3.321456	-0.423574	9.362514	0.049689	-0.015011	0.061611	-0.356128	-0.089172	-0.510007	0.502154	0.125406	-0.096460	0.850183
12248	3.402775	-0.283765	9.389241	0.011198	-0.035162	0.055906	-0.354933	-0.088651	-0.511194	0.501042	0.126159	-0.096744	0.850695
12249	3.307626	-0.563625	9.225983	0.069117	-0.029639	0.048819	-0.357318	-0.089026	-0.510390	0.499933	0.127262	-0.096005	0.851266
12250	3.061867	-0.602950	9.127110	0.092007	0.002288	0.026730	-0.356391	-0.089036	-0.510398	0.499181	0.128243	-0.094465	0.851732
12251	3.003509	-0.486582	9.416280	-0.028494	0.030384	-0.003468	-0.355980	-0.090832	-0.511841	0.499323	0.127449	-0.094664	0.851746
12252	3.237938	-0.091179	9.512839	0.043075	0.025027	0.002429	-0.354382	-0.093447	-0.511855	0.499155	0.127600	-0.093668	0.851933
12253	3.266544	-0.021266	9.535692	0.046544	-0.013337	0.008041	-0.353317	-0.093337	-0.513303	0.498826	0.128300	-0.093042	0.852088
12254	3.522307	-0.072077	9.304501	0.125018	-0.038707	0.039871	-0.353310	-0.093758	-0.514351	0.497687	0.130284	-0.091380	0.852633
12255	3.638592	-0.197649	9.104568	0.200361	-0.013028	0.030997	-0.354627	-0.098774	-0.511856	0.496552	0.132508	-0.088199	0.853287
12256	3.412765	-0.361090	9.287421	0.031712	0.017762	0.010712	-0.353822	-0.102195	-0.511471	0.496250	0.132652	-0.087490	0.853513
12257	3.066475	-0.549330	9.324761	0.040167	0.030376	-0.041875	-0.353011	-0.105900	-0.512003	0.496850	0.132678	-0.086438	0.853268
12258	2.814410	-0.270714	9.326317	0.019151	0.027534	-0.059535	-0.350749	-0.107307	-0.513462	0.497797	0.132653	-0.085660	0.852798
12259	2.780130	-0.157509	9.380400	-0.010673	0.019276	-0.056912	-0.349148	-0.109521	-0.514392	0.498772	0.132374	-0.085536	0.852283
12260	2.819566	-0.348270	9.159630	0.104909	0.008454	-0.056297	-0.348199	-0.112561	-0.516625	0.499403	0.133524	-0.083495	0.851937
12261	2.390651	-0.410041	8.936298	0.054115	0.044878	-0.068619	-0.346991	-0.116677	-0.516899	0.500450	0.133452	-0.081977	0.851481
12262	2.491583	-0.329576	9.188040	-0.047269	0.038346	-0.077431	-0.345126	-0.116992	-0.519008	0.501893	0.132604	-0.082173	0.850745
12263	2.693293	-0.142737	9.528639	-0.034107	0.033803	-0.075517	-0.343268	-0.117974	-0.519416	0.503278	0.131824	-0.082239	0.850042
12264	3.145205	0.139231	9.397572	0.057258	0.026775	-0.034431	-0.341136	-0.118841	-0.521658	0.503693	0.132154	-0.080888	0.849874
12265	3.312522	0.437140	9.168045	0.060137	0.021444	0.006194	-0.342189	-0.120197	-0.521781	0.503416	0.132428	-0.079680	0.850110
12266	3.375756	0.321800	9.176620	0.136900	0.030758	0.039801	-0.341785	-0.122115	-0.521785	0.502358	0.133371	-0.077129	0.850823
12267	2.895093	-0.011842	8.989803	0.081589	0.067240	0.057922	-0.341376	-0.125126	-0.521790	0.501207	0.133022	-0.075232	0.851726
12268	2.592396	-0.227768	9.348854	0.006007	0.068819	0.021538	-0.340042	-0.128012	-0.521933	0.500864	0.132030	-0.074479	0.852148
12269	2.548029	-0.020739	9.404159	-0.021161	0.037702	0.018668	-0.338180	-0.128864	-0.522995	0.500613	0.131191	-0.074516	0.852422
12270	2.331355	-0.080726	9.578945	-0.076209	0.033935	0.016541	-0.337911	-0.128604	-0.524044	0.500519	0.129977	-0.075500	0.852576
12271	2.309623	-0.078774	9.458735	-0.064020	0.019341	0.020318	-0.337385	-0.125349	-0.525879	0.500334	0.128984	-0.076435	0.852753
12272	2.442144	-0.053885	9.623568	0.016666	-0.013478	0.015242	-0.337918	-0.123980	-0.526267	0.499947	0.129510	-0.076306	0.852911
12273	2.432496	-0.064466	9.349651	-0.065783	-0.011704	0.022208	-0.338320	-0.123151	-0.525740	0.499694	0.129004	-0.077569	0.853022
12274	2.817976	-0.008704	9.248402	-0.022078	-0.011582	0.026134	-0.338598	-0.121359	-0.524559	0.499224	0.129093	-0.078110	0.853235
12275	2.993662	0.061662	9.318248	0.049448	-0.009588	0.052337	-0.339398	-0.119981	-0.524290	0.498160	0.129665	-0.077460	0.853829
12276	3.025765	-0.101095	9.542050	-0.024000	-0.018876	0.044643	-0.340961	-0.118057	-0.523059	0.497366	0.129831	-0.078154	0.854203
12277	3.170710	-0.163595	9.475307	-0.022121	-0.013394	0.033578	-0.340974	-0.115997	-0.522142	0.496796	0.129796	-0.078728	0.854488
12278	3.088558	-0.119931	9.626396	-0.058820	-0.031740	0.031568	-0.342436	-0.114068	-0.522260	0.496294	0.129856	-0.080110	0.854641
12279	3.146392	-0.120381	9.461283	-0.051643	-0.026289	0.007605	-0.342847	-0.111051	-0.521732	0.496219	0.129802	-0.081256	0.854585
12280	3.112579	-0.116318	9.261766	0.063686	-0.031600	0.022042	-0.342993	-0.108581	-0.520944	0.495559	0.131090	-0.080519	0.854841
12281	3.140940	-0.001212	9.131608	0.021610	-0.011544	0.014411	-0.344717	-0.110724	-0.518575	0.495196	0.131518	-0.080291	0.855007
12282	3.121679	-0.001825	8.972854	-0.041375	-0.006064	0.022351	-0.345012	-0.110447	-0.520314	0.494848	0.131328	-0.081097	0.855162
12283	3.103220	-0.164436	9.277688	0.044635	0.012267	0.017224	-0.345682	-0.110696	-0.518608	0.494409	0.131588	-0.080254	0.855455
12284	2.874172	-0.170188	9.136230	-0.034237	0.027694	0.016794	-0.344902	-0.109184	-0.516912	0.494190	0.130900	-0.080590	0.855656
12285	2.831454	-0.314698	9.119400	0.006076	0.043268	0.016980	-0.343306	-0.110032	-0.517842	0.493906	0.130246	-0.080106	0.855965
12286	2.751800	-0.285122	9.371143	0.013220	0.056018	0.007760	-0.341442	-0.112518	-0.518381	0.493764	0.129557	-0.079327	0.856224
12287	2.838239	-0.207808	9.413846	-0.072757	0.055981	0.025781	-0.341184	-0.109389	-0.519429	0.493553	0.127883	-0.080092	0.856526
12288	2.920324	-0.226530	9.519979	-0.023852	0.034156	0.046369	-0.338664	-0.110243	-0.519973	0.492810	0.127140	-0.080261	0.857048
12289	2.987869	-0.236191	9.470060	0.072441	0.021480	0.046880	-0.339196	-0.110774	-0.519053	0.491809	0.127458	-0.078937	0.857699
12290	3.060622	-0.330291	9.351786	0.013038	0.021407	0.036436	-0.338548	-0.109262	-0.517487	0.491119	0.127313	-0.078575	0.858149
12291	3.103916	-0.319059	9.093074	-0.009643	0.048771	0.015057	-0.338136	-0.109024	-0.520500	0.490908	0.126417	-0.078330	0.858425
12292	3.064842	-0.202709	9.365618	-0.077635	0.037645	-0.009276	-0.336149	-0.108780	-0.521171	0.491258	0.125175	-0.079249	0.858322
12293	3.176193	-0.291081	9.492654	-0.110651	0.030270	-0.022345	-0.335487	-0.106482	-0.522876	0.491906	0.123677	-0.080839	0.858020
12294	3.292033	-0.312338	9.541451	-0.026449	0.027601	-0.034830	-0.334298	-0.105543	-0.523278	0.492549	0.123152	-0.080915	0.857719
12295	3.180878	-0.264832	9.425847	-0.058876	0.037597	-0.040552	-0.331912	-0.104222	-0.525129	0.493383	0.122087	-0.081516	0.857335
12296	3.040926	-0.241036	9.429676	-0.103449	0.033849	-0.050008	-0.331370	-0.103711	-0.528012	0.494483	0.120719	-0.082813	0.856770
12297	2.852483	-0.156935	9.505919	-0.079163	0.033890	-0.031439	-0.328461	-0.100756	-0.529866	0.495201	0.119510	-0.083820	0.856427
12298	2.751518	-0.217049	9.576153	-0.037319	0.006563	-0.005346	-0.327663	-0.100636	-0.530658	0.495329	0.119188	-0.084361	0.856345
12299	2.771161	-0.291571	9.584894	-0.024943	-0.002578	-0.011725	-0.325544	-0.098766	-0.532506	0.495520	0.119103	-0.084838	0.856199
12300	2.780767	-0.289638	9.440969	0.087163	-0.006129	-0.023147	-0.327520	-0.102015	-0.531706	0.495632	0.120263	-0.083330	0.856120
12301	2.862542	-0.246061	9.471152	0.046921	0.002967	-0.027056	-0.326596	-0.101750	-0.531452	0.495923	0.120821	-0.082481	0.855955
12302	2.833568	-0.246908	9.240405	0.087243	0.001159	-0.041614	-0.325531	-0.101775	-0.532769	0.496361	0.121887	-0.080855	0.855706
12303	2.913854	0.119776	9.471961	0.029271	0.017565	-0.034567	-0.325400	-0.104352	-0.530678	0.496846	0.122040	-0.080136	0.855470
12304	2.948777	-0.128046	9.454408	0.078414	0.017624	-0.033382	-0.324063	-0.106428	-0.531736	0.497188	0.122723	-0.078517	0.855323
12305	2.927893	0.208738	9.444531	0.106273	0.019474	-0.037875	-0.322202	-0.110400	-0.530576	0.497542	0.123624	-0.076443	0.855176
12306	2.750514	-0.015830	9.314891	-0.061990	0.012942	-0.011025	-0.321674	-0.111217	-0.529664	0.497839	0.122955	-0.077328	0.855020
12307	2.486398	-0.247314	9.323584	0.111255	0.014045	0.006464	-0.321409	-0.114205	-0.527574	0.497416	0.123922	-0.075325	0.855305
12308	2.327831	-0.360269	9.454957	-0.019842	0.002876	-0.003414	-0.321408	-0.114071	-0.527836	0.497463	0.123833	-0.075607	0.855266
12309	2.443443	-0.343889	9.252208	0.001060	-0.012592	0.002259	-0.323133	-0.112685	-0.527821	0.497349	0.124136	-0.075741	0.855276
12310	2.737469	-0.324530	9.113584	0.132376	0.004952	-0.004474	-0.324729	-0.111566	-0.527022	0.497035	0.125527	-0.073396	0.855460
12311	2.888490	-0.136258	9.199257	-0.072364	0.013848	-0.020295	-0.323531	-0.113763	-0.526771	0.497527	0.124684	-0.074479	0.855204
12312	3.137652	-0.303600	9.372085	-0.163991	0.019226	-0.030904	-0.323935	-0.109405	-0.528729	0.498426	0.122921	-0.076995	0.854712
12313	3.271765	-0.105458	9.539362	0.033030	0.023078	-0.041916	-0.323676	-0.107498	-0.528992	0.499032	0.123025	-0.076152	0.854420
12314	3.121632	0.028742	9.467822	-0.205168	0.022802	-0.043133	-0.322883	-0.106148	-0.529783	0.500239	0.120805	-0.079304	0.853744
12315	3.010704	0.028116	9.349145	-0.136072	0.019214	-0.042781	-0.322102	-0.100299	-0.531619	0.501258	0.119307	-0.081385	0.853160
12316	2.870335	0.148876	9.563190	0.055450	0.019433	-0.025213	-0.322362	-0.100985	-0.532140	0.501519	0.119725	-0.080164	0.853064
12317	2.752957	-0.009994	9.612680	0.008178	0.012074	-0.014363	-0.323411	-0.100855	-0.533964	0.501699	0.119753	-0.079904	0.852979
12318	2.760489	-0.082971	9.376460	0.018594	0.015768	-0.010618	-0.323285	-0.101524	-0.532395	0.501792	0.119840	-0.079383	0.852960
12319	2.683496	-0.111558	9.504977	-0.037360	0.008374	-0.010893	-0.322102	-0.100436	-0.531619	0.502018	0.119467	-0.079935	0.852828
12320	2.703207	-0.197897	9.575971	-0.023403	-0.008028	0.003973	-0.323824	-0.099462	-0.531866	0.501925	0.119515	-0.080405	0.852832
12321	2.811586	-0.178904	9.438009	0.003655	-0.015274	0.007818	-0.327406	-0.097913	-0.531313	0.501697	0.119923	-0.080536	0.852896
12322	2.924562	-0.116984	9.185460	0.014820	-0.007891	0.017096	-0.328732	-0.097891	-0.530648	0.501285	0.120332	-0.080383	0.853096
12323	2.895339	-0.054365	9.219675	-0.055336	-0.009773	0.027814	-0.327545	-0.097897	-0.529872	0.500864	0.120035	-0.081514	0.853278
12324	2.886799	-0.279930	9.403685	-0.084961	-0.020772	0.035073	-0.328613	-0.095426	-0.529993	0.500366	0.119634	-0.083236	0.853460
12325	2.896420	-0.275114	9.399041	0.017489	-0.006051	0.029109	-0.330731	-0.095128	-0.529976	0.499751	0.120003	-0.083095	0.853782
12326	2.872292	-0.272872	9.365237	-0.007846	0.006694	0.020654	-0.329951	-0.094024	-0.528019	0.499356	0.119929	-0.083191	0.854014
12327	2.790983	-0.409889	9.451382	-0.055634	-0.008063	-0.003558	-0.331804	-0.094546	-0.527611	0.499471	0.119654	-0.084245	0.853882
12328	2.829207	-0.340441	9.332679	0.001373	-0.001639	-0.023583	-0.331278	-0.095088	-0.526569	0.499796	0.119887	-0.084161	0.853667
12329	2.920356	-0.241658	9.318110	-0.002270	0.013928	-0.016244	-0.331806	-0.095220	-0.526696	0.500035	0.119794	-0.084057	0.853551
12330	2.945134	-0.386262	9.234690	0.006533	0.001155	-0.014325	-0.330349	-0.095645	-0.526577	0.500196	0.120016	-0.083879	0.853443
12331	2.964568	-0.414917	9.287285	0.003083	0.019419	-0.018060	-0.331663	-0.097819	-0.526829	0.500458	0.119891	-0.083638	0.853330
12332	2.925620	-0.338135	9.247187	-0.093234	0.011996	-0.020387	-0.331680	-0.094802	-0.525780	0.500976	0.118940	-0.085039	0.853021
12333	2.925862	-0.375510	9.575558	-0.110683	-0.006299	-0.009375	-0.331294	-0.093156	-0.524736	0.501315	0.118102	-0.087024	0.852738
12334	2.892011	-0.361683	9.416991	-0.070678	-0.000717	0.009277	-0.331557	-0.091801	-0.526173	0.501251	0.117542	-0.088238	0.852728
12335	2.886530	-0.227354	9.298790	0.003547	-0.028020	0.018919	-0.332877	-0.091792	-0.526816	0.500797	0.118173	-0.088557	0.852875
12336	2.867427	-0.265835	9.314877	-0.014947	-0.018873	0.031732	-0.333423	-0.090260	-0.524587	0.500184	0.118442	-0.089056	0.853145
12337	2.795489	-0.342447	9.469174	-0.035819	-0.024412	0.027943	-0.334472	-0.090404	-0.526410	0.499676	0.118601	-0.090025	0.853319
12338	2.757179	-0.415060	9.357489	-0.013171	-0.002515	0.016992	-0.335095	-0.091357	-0.525450	0.499342	0.118634	-0.090295	0.853482
12339	2.822369	-0.428897	9.494742	-0.038204	0.001038	-0.012671	-0.336291	-0.090113	-0.525440	0.499579	0.118400	-0.090950	0.853305
12340	2.793446	-0.434023	9.419979	-0.065254	-0.009070	-0.022944	-0.336814	-0.089984	-0.526745	0.500035	0.118097	-0.092080	0.852959
12341	2.821780	-0.314195	9.263479	-0.026916	0.012017	-0.020017	-0.337738	-0.089571	-0.527523	0.500393	0.117799	-0.092410	0.852755
12342	2.918147	-0.289198	9.480791	-0.007650	0.008400	-0.012530	-0.336815	-0.089439	-0.527006	0.500567	0.117755	-0.092406	0.852659
12343	2.945136	-0.390387	9.426808	-0.021836	0.004794	0.010482	-0.337219	-0.088877	-0.525956	0.500380	0.117578	-0.092790	0.852752
12344	2.993712	-0.467453	9.378167	0.067509	0.013115	0.006314	-0.338147	-0.090493	-0.524509	0.500061	0.118171	-0.091501	0.852996
12345	2.945051	-0.376270	9.333379	0.076109	-0.009698	0.017461	-0.337344	-0.092961	-0.524386	0.499495	0.119213	-0.090378	0.853302
12346	2.918454	-0.362018	9.294920	0.028763	0.004881	0.020889	-0.336286	-0.093785	-0.523609	0.499007	0.119531	-0.089867	0.853597
12347	2.877462	-0.362191	9.268127	0.012895	-0.009733	0.032828	-0.337882	-0.092395	-0.523072	0.498328	0.119917	-0.089860	0.853941
12348	2.829699	-0.453274	9.398441	-0.014902	0.002979	0.018825	-0.337615	-0.092809	-0.523206	0.497972	0.119836	-0.090109	0.854133
12349	2.854079	-0.505792	9.505963	-0.007624	-0.000726	-0.001434	-0.338402	-0.094850	-0.523200	0.497943	0.119917	-0.090282	0.854120
12350	2.844368	-0.496581	9.390769	-0.033848	0.004713	-0.010803	-0.337220	-0.092945	-0.522685	0.498144	0.119671	-0.090767	0.853986
12351	2.925894	-0.405274	9.306386	-0.012896	0.004751	-0.012543	-0.338536	-0.092538	-0.524507	0.498328	0.119624	-0.090952	0.853866
12352	2.983646	-0.378459	9.374520	-0.054970	0.008383	-0.005379	-0.338272	-0.092134	-0.524771	0.498492	0.119096	-0.091773	0.853756
12353	3.065548	-0.361318	9.413936	0.016867	-0.000678	-0.008691	-0.337885	-0.091032	-0.523464	0.498527	0.119438	-0.091516	0.853716
12354	3.075206	-0.361036	9.490852	0.043013	-0.002443	0.006210	-0.337873	-0.092413	-0.524905	0.498239	0.120050	-0.090800	0.853874
12355	2.983775	-0.407473	9.333302	0.011579	0.002970	-0.006877	-0.338679	-0.090753	-0.523851	0.498261	0.120280	-0.090603	0.853850
12356	2.899512	-0.428930	9.440247	0.000158	-0.002523	0.002299	-0.338152	-0.090754	-0.523331	0.498140	0.120473	-0.090610	0.853893
12357	2.790846	-0.386262	9.324476	-0.020780	-0.009817	0.006773	-0.339377	-0.090058	-0.524800	0.497984	0.120569	-0.091124	0.853915
12358	2.805279	-0.376361	9.396770	0.008083	-0.009777	0.011533	-0.338986	-0.088966	-0.524410	0.497674	0.120948	-0.091090	0.854046
12359	2.906455	-0.362064	9.297087	0.011544	-0.018885	0.013415	-0.338983	-0.089785	-0.524410	0.497312	0.121505	-0.091153	0.854171
12360	2.940373	-0.400841	9.196031	-0.079537	-0.016223	0.016646	-0.340837	-0.089084	-0.524657	0.497116	0.121113	-0.092693	0.854176
12361	3.071266	-0.539416	9.406569	-0.105571	-0.002559	0.009119	-0.340847	-0.084046	-0.526487	0.497137	0.120236	-0.094591	0.854079
12362	3.066488	-0.549083	9.396786	-0.063570	0.008454	0.009315	-0.341114	-0.081597	-0.527923	0.497069	0.119595	-0.095594	0.854097
12363	3.065970	-0.452952	9.355039	-0.065499	0.006574	0.001961	-0.340277	-0.081761	-0.528545	0.497129	0.118979	-0.096706	0.854023
12364	3.008618	-0.558713	9.420238	-0.147721	0.008302	0.003390	-0.341079	-0.077531	-0.530108	0.497361	0.117514	-0.099133	0.853812
12365	2.970122	-0.573007	9.484498	-0.095090	-0.002637	-0.003711	-0.341609	-0.075353	-0.531673	0.497566	0.116771	-0.100828	0.853596
12366	2.926481	-0.530505	9.273426	-0.013028	0.012109	0.005909	-0.340684	-0.072783	-0.533250	0.497444	0.116575	-0.100923	0.853683
12367	2.916924	-0.544609	9.376369	-0.049630	0.006548	-0.005343	-0.341075	-0.072926	-0.534294	0.497589	0.116130	-0.101742	0.853562
12368	2.919831	-0.655800	9.225993	-0.011020	0.006577	-0.014370	-0.340685	-0.070881	-0.534427	0.497797	0.116089	-0.101810	0.853438
12369	2.965413	-0.599723	9.414459	0.050323	0.012112	-0.017762	-0.341207	-0.072789	-0.534424	0.497933	0.116569	-0.100839	0.853409
