# Supplementary material for: Identification of Haptic Based Guiding Using Hard Reins
Source: PLoS One. 2015 Jul 22;10(7):e0132020. doi: 10.1371/journal.pone.0132020 (PMC4511788; doi:10.1371/journal.pone.0132020)
Supplement: S8 File — (ZIP) [file pone.0132020.s008.zip › Exp2_MotionData1/Subject2/path1/T2/sync2.txt]

// Start Time: 0
// Sample rate: 25.0Hz
// Scenario: 4.9
// Firmware Version: 2.6.1
Counter	Acc_X	Acc_Y	Acc_Z	Gyr_X	Gyr_Y	Gyr_Z	Mag_X	Mag_Y	Mag_Z	Quat_w	Quat_x	Quat_y	Quat_z
11660	0.569949	-0.609408	9.763055	-0.004923	0.008283	-0.009957	-0.147250	0.224119	-1.158624	0.041682	0.026676	-0.031981	0.998263
11661	0.482973	-0.620695	9.777321	0.006541	0.008155	-0.001062	-0.148317	0.223055	-1.160410	0.041442	0.026522	-0.031877	0.998280
11662	0.521509	-0.605429	9.797647	-0.005801	0.008295	-0.010834	-0.147916	0.223193	-1.160681	0.041291	0.026387	-0.031981	0.998286
11663	0.511850	-0.620178	9.715616	-0.005906	-0.000664	-0.008235	-0.147110	0.222310	-1.159905	0.041195	0.026403	-0.032128	0.998285
11664	0.536676	-0.636712	9.798347	0.015653	0.012767	-0.004552	-0.147782	0.223184	-1.160412	0.040906	0.026193	-0.031804	0.998313
11665	0.536603	-0.639145	9.759849	0.008673	0.008482	-0.013441	-0.147248	0.223742	-1.160671	0.040912	0.026042	-0.031650	0.998322
11666	0.526912	-0.639320	9.759553	0.001331	0.008288	-0.008159	-0.146843	0.222611	-1.160984	0.040704	0.025911	-0.031614	0.998335
11667	0.512002	-0.620170	9.763765	0.005861	0.004813	-0.009933	-0.146976	0.222338	-1.161262	0.040639	0.025829	-0.031522	0.998343
11668	0.493068	-0.639932	9.782591	-0.007921	0.004434	0.000635	-0.146441	0.222104	-1.157749	0.040262	0.025762	-0.031678	0.998355
11669	0.522116	-0.636977	9.790681	-0.008255	-0.011809	0.010248	-0.147252	0.224692	-1.159013	0.039791	0.025987	-0.031893	0.998361
11670	0.565453	-0.628912	9.751028	-0.020687	-0.011758	0.004012	-0.146987	0.225492	-1.157227	0.039333	0.026231	-0.032319	0.998359
11671	0.507308	-0.620250	9.811766	-0.004578	0.000690	0.009458	-0.148056	0.225030	-1.160620	0.038884	0.026211	-0.032450	0.998373
11672	0.540740	-0.605085	9.750090	-0.011530	-0.007995	-0.001235	-0.146982	0.224479	-1.162278	0.038545	0.026390	-0.032687	0.998373
11673	0.512219	-0.629876	9.771067	-0.008538	-0.005931	-0.011814	-0.148989	0.224298	-1.164703	0.038519	0.026513	-0.032889	0.998365
11674	0.527102	-0.639311	9.819738	-0.001247	0.004844	-0.013495	-0.148326	0.226242	-1.163969	0.038410	0.026453	-0.032904	0.998370
11675	0.492425	-0.610815	9.763094	0.010321	-0.004040	-0.009971	-0.146177	0.224225	-1.164331	0.038338	0.026550	-0.032727	0.998376
11676	0.512584	-0.649290	9.764003	-0.000925	0.011387	0.009539	-0.147656	0.225735	-1.161009	0.037780	0.026344	-0.032743	0.998402
11677	0.527136	-0.649026	9.769261	0.004237	0.011212	0.018392	-0.148062	0.226995	-1.160150	0.037155	0.026112	-0.032692	0.998433
11678	0.550865	-0.624320	9.764989	-0.009185	-0.002991	0.012948	-0.148060	0.226281	-1.159766	0.036522	0.026185	-0.032886	0.998448
11679	0.573537	-0.662746	9.794861	-0.004647	-0.004685	0.011179	-0.149132	0.226537	-1.157575	0.036035	0.026272	-0.033020	0.998459
11680	0.571671	-0.696770	9.756545	-0.009798	-0.013357	0.000501	-0.147926	0.226240	-1.158141	0.035649	0.026560	-0.033226	0.998459
11681	0.562277	-0.704218	9.804457	0.008297	-0.001604	-0.001134	-0.148731	0.226885	-1.160824	0.035403	0.026606	-0.033098	0.998470
11682	0.531681	-0.639236	9.735626	-0.000483	0.004717	-0.008188	-0.148191	0.225794	-1.163036	0.035198	0.026545	-0.033101	0.998479
11683	0.504966	-0.637294	9.729978	-0.004279	-0.002582	-0.002052	-0.149534	0.226934	-1.162169	0.034976	0.026601	-0.033222	0.998482
11684	0.551629	-0.653430	9.823005	-0.015125	-0.006245	-0.001237	-0.148727	0.225803	-1.162894	0.034636	0.026744	-0.033529	0.998479
11685	0.561562	-0.677534	9.746461	-0.000593	0.001074	-0.004680	-0.147792	0.226594	-1.161387	0.034467	0.026733	-0.033574	0.998484
11686	0.556537	-0.667914	9.751048	-0.003965	-0.000513	-0.013541	-0.148865	0.227189	-1.161626	0.034360	0.026778	-0.033647	0.998484
11687	0.527237	-0.644162	9.831815	0.001587	0.008533	-0.017883	-0.149268	0.227452	-1.160392	0.034459	0.026629	-0.033635	0.998485
11688	0.534025	-0.636767	9.726050	-0.003900	0.008397	-0.014364	-0.149003	0.228655	-1.163884	0.034371	0.026497	-0.033700	0.998489
11689	0.527433	-0.668444	9.740531	-0.005984	0.002805	-0.004679	-0.150063	0.225037	-1.165073	0.034206	0.026449	-0.033850	0.998491
11690	0.571387	-0.674922	9.804516	0.003247	0.003105	-0.013500	-0.149264	0.226392	-1.163411	0.034110	0.026426	-0.033777	0.998497
11691	0.552137	-0.684984	9.784743	0.001078	-0.006111	-0.001183	-0.148456	0.224641	-1.161713	0.033866	0.026560	-0.033795	0.998502
11692	0.547272	-0.687502	9.762948	0.003180	-0.002276	-0.011759	-0.148726	0.225496	-1.161818	0.033726	0.026644	-0.033728	0.998506
11693	0.560944	-0.643557	9.765443	0.010494	-0.007416	-0.017079	-0.148325	0.225926	-1.162487	0.033794	0.026823	-0.033550	0.998505
11694	0.512523	-0.649293	9.744743	0.002975	-0.006011	-0.004705	-0.149661	0.224981	-1.163045	0.033505	0.026977	-0.033493	0.998513
11695	0.542222	-0.675454	9.774738	-0.001775	-0.008934	0.004096	-0.147921	0.225211	-1.162515	0.033156	0.027162	-0.033572	0.998517
11696	0.605646	-0.691293	9.805691	0.001320	-0.004108	-0.010023	-0.149131	0.226637	-1.161912	0.032969	0.027281	-0.033544	0.998521
11697	0.580610	-0.657766	9.763746	0.003557	0.008704	-0.024074	-0.149402	0.227464	-1.160797	0.033191	0.027140	-0.033491	0.998519
11698	0.532688	-0.680480	9.793741	0.002077	0.005497	-0.002870	-0.148191	0.225259	-1.158170	0.032878	0.027062	-0.033446	0.998533
11699	0.541373	-0.639061	9.735922	0.001371	-0.004069	-0.011777	-0.149665	0.225581	-1.158413	0.032847	0.027166	-0.033451	0.998531
11700	0.561056	-0.648410	9.770298	0.004701	-0.000746	-0.001141	-0.147120	0.225369	-1.157907	0.032488	0.027213	-0.033358	0.998545
11701	0.537582	-0.682819	9.793909	0.002783	-0.006185	0.002361	-0.149390	0.223650	-1.160649	0.032172	0.027351	-0.033345	0.998551
11702	0.580587	-0.657767	9.756524	0.002769	0.011510	0.006001	-0.148585	0.222939	-1.161224	0.031694	0.027147	-0.033287	0.998574
11703	0.595470	-0.667202	9.805197	0.002946	-0.000714	-0.002922	-0.148053	0.224177	-1.160377	0.031488	0.027183	-0.033265	0.998581
11704	0.538847	-0.629393	9.764658	0.006748	-0.008469	-0.011788	-0.148723	0.224196	-1.160504	0.031328	0.027393	-0.033130	0.998584
11705	0.573147	-0.648191	9.763446	0.012651	-0.002588	0.004174	-0.148594	0.225892	-1.160722	0.030973	0.027467	-0.032917	0.998600
11706	0.577998	-0.645674	9.780426	0.010170	-0.005945	-0.004697	-0.148184	0.223036	-1.159734	0.030677	0.027624	-0.032716	0.998612
11707	0.537985	-0.702232	9.798882	0.001417	-0.004025	-0.013543	-0.148722	0.223914	-1.160513	0.030681	0.027732	-0.032721	0.998609
11708	0.556418	-0.663062	9.743787	0.003015	0.008194	-0.003739	-0.148588	0.223889	-1.159566	0.030377	0.027602	-0.032654	0.998624
11709	0.546504	-0.648675	9.765038	-0.005268	0.004416	0.002401	-0.148855	0.223607	-1.159300	0.030072	0.027526	-0.032797	0.998630
11710	0.570896	-0.657943	9.756228	0.000898	0.000804	0.006813	-0.148318	0.223012	-1.158512	0.029566	0.027534	-0.032784	0.998646
11711	0.556180	-0.648499	9.760520	-0.009658	-0.002601	-0.002964	-0.147518	0.224435	-1.159832	0.029366	0.027601	-0.033015	0.998642
11712	0.556450	-0.658202	9.784674	-0.000770	-0.006169	0.000577	-0.149797	0.225045	-1.159514	0.028970	0.027752	-0.033036	0.998649
11713	0.551574	-0.658292	9.774896	-0.013195	0.000969	-0.004720	-0.150336	0.226514	-1.161495	0.028809	0.027746	-0.033335	0.998644
11714	0.590852	-0.679424	9.800332	-0.007859	0.008041	-0.001130	-0.149661	0.224978	-1.162909	0.028473	0.027610	-0.033488	0.998652
11715	0.546660	-0.658383	9.753080	0.002824	0.002705	0.002416	-0.149393	0.224518	-1.161571	0.028162	0.027575	-0.033471	0.998662
11716	0.551528	-0.658294	9.760451	-0.006389	-0.002880	0.009423	-0.149662	0.224766	-1.159796	0.027603	0.027650	-0.033607	0.998671
11717	0.523275	-0.697646	9.774324	-0.009450	0.001129	-0.010004	-0.148863	0.226121	-1.158134	0.027546	0.027647	-0.033830	0.998665
11718	0.551898	-0.675279	9.770220	0.008594	0.001326	-0.011721	-0.150476	0.227631	-1.154675	0.027390	0.027661	-0.033652	0.998675
11719	0.527136	-0.649026	9.769261	-0.000595	0.001073	-0.004675	-0.148469	0.228153	-1.154818	0.027221	0.027659	-0.033700	0.998678
11720	0.512645	-0.649287	9.783262	-0.011876	-0.001238	0.012960	-0.150477	0.227867	-1.152633	0.026597	0.027696	-0.033946	0.998686
11721	0.566320	-0.667734	9.780233	0.000955	-0.001797	0.004145	-0.150211	0.229113	-1.158022	0.026249	0.027744	-0.033969	0.998693
11722	0.517429	-0.649202	9.764151	0.003021	0.004658	-0.004638	-0.151552	0.229542	-1.156907	0.025962	0.027685	-0.033904	0.998704
11723	0.532849	-0.687760	9.798615	0.002988	-0.002452	-0.004686	-0.151419	0.229796	-1.155815	0.025789	0.027751	-0.033881	0.998708
11724	0.566214	-0.667739	9.746530	0.002817	0.000928	0.002401	-0.149677	0.229167	-1.154771	0.025367	0.027760	-0.033826	0.998720
11725	0.537276	-0.668260	9.788976	-0.004187	0.008134	-0.003758	-0.150616	0.229750	-1.154605	0.025186	0.027610	-0.033941	0.998725
11726	0.517545	-0.656484	9.754580	-0.004358	0.016823	0.004258	-0.151149	0.229238	-1.156379	0.024743	0.027297	-0.034023	0.998742
11727	0.544744	-0.682693	9.760427	-0.005416	0.002505	0.007694	-0.149809	0.228951	-1.157489	0.024331	0.027250	-0.034171	0.998748
11728	0.542025	-0.663319	9.789083	-0.014909	-0.006048	-0.009189	-0.150485	0.230771	-1.156202	0.024143	0.027398	-0.034468	0.998738
11729	0.556440	-0.663061	9.751009	-0.012988	-0.005923	-0.013604	-0.149681	0.230725	-1.154992	0.024154	0.027531	-0.034758	0.998724
11730	0.552051	-0.682559	9.772686	0.004868	-0.005904	-0.008243	-0.150217	0.230913	-1.156472	0.023937	0.027685	-0.034660	0.998729
11731	0.525550	-0.687893	9.788764	-0.000657	0.008097	-0.001092	-0.151018	0.230078	-1.156218	0.023701	0.027534	-0.034703	0.998737
11732	0.522760	-0.673381	9.764497	-0.004296	-0.000824	-0.001160	-0.151287	0.230495	-1.155659	0.023353	0.027578	-0.034790	0.998741
11733	0.522663	-0.668528	9.764457	0.002785	-0.006186	0.002364	-0.151017	0.229634	-1.155283	0.023037	0.027709	-0.034772	0.998745
11734	0.551905	-0.675279	9.772627	-0.006208	-0.004482	0.002341	-0.151420	0.230216	-1.155666	0.022616	0.027822	-0.034900	0.998747
11735	0.546915	-0.675374	9.726738	0.001098	-0.002557	-0.001158	-0.150349	0.229866	-1.153791	0.022374	0.027883	-0.034911	0.998751
11736	0.512854	-0.658993	9.788156	-0.004125	-0.004204	-0.008253	-0.150485	0.230778	-1.156473	0.022159	0.027999	-0.034991	0.998750
11737	0.527494	-0.668441	9.759790	0.006381	-0.001733	0.003287	-0.149952	0.231759	-1.156719	0.021825	0.028041	-0.034896	0.998759
11738	0.573834	-0.682164	9.766130	-0.009527	-0.005135	-0.008287	-0.149815	0.231442	-1.161478	0.021612	0.028173	-0.035085	0.998753
11739	0.542091	-0.668174	9.779493	0.004891	-0.000571	-0.008207	-0.151150	0.230059	-1.161372	0.021509	0.028199	-0.035011	0.998757
11740	0.570957	-0.657940	9.775488	0.002869	-0.002560	-0.000276	-0.151155	0.231447	-1.160377	0.021125	0.028280	-0.034955	0.998765
11741	0.537776	-0.692526	9.793988	0.000250	-0.000741	-0.002916	-0.151560	0.232241	-1.157634	0.020919	0.028303	-0.034976	0.998768
11742	0.532721	-0.682908	9.788946	0.002847	0.008039	0.002453	-0.152497	0.232250	-1.157080	0.020482	0.028171	-0.034918	0.998783
11743	0.595967	-0.701185	9.747695	-0.000628	-0.001613	-0.003820	-0.151288	0.231119	-1.158216	0.020295	0.028212	-0.034956	0.998784
11744	0.566753	-0.687145	9.794837	-0.005869	0.008231	-0.008189	-0.151555	0.230836	-1.157951	0.020089	0.028079	-0.035066	0.998788
11745	0.567147	-0.711416	9.766146	-0.003995	0.002999	-0.011752	-0.152631	0.232271	-1.157892	0.020065	0.028034	-0.035166	0.998787
11746	0.581551	-0.701443	9.785769	0.003328	-0.000363	-0.017059	-0.152362	0.231977	-1.157633	0.020010	0.028083	-0.035091	0.998789
11747	0.555660	-0.740754	9.780457	-0.000158	0.003249	-0.020575	-0.151556	0.231112	-1.157670	0.020160	0.028042	-0.035111	0.998787
11748	0.564642	-0.706606	9.770846	0.008571	-0.004007	-0.011757	-0.150084	0.230875	-1.154982	0.020004	0.028162	-0.034935	0.998792
11749	0.532697	-0.687768	9.750466	0.004713	0.001029	-0.001121	-0.151290	0.231345	-1.155767	0.019761	0.028153	-0.034870	0.998800
11750	0.535135	-0.687723	9.755356	-0.007710	-0.012191	-0.010086	-0.150624	0.232746	-1.156001	0.019567	0.028429	-0.035024	0.998790
11751	0.561674	-0.682387	9.751315	-0.022405	-0.004617	0.002288	-0.151962	0.232538	-1.157891	0.019267	0.028519	-0.035504	0.998777
11752	0.577445	-0.735501	9.805159	0.010166	0.013525	-0.001033	-0.150757	0.232201	-1.156695	0.018914	0.028281	-0.035296	0.998798
11753	0.537618	-0.687676	9.774689	0.008492	-0.000541	-0.008194	-0.152364	0.232867	-1.159504	0.018809	0.028309	-0.035153	0.998804
11754	0.532354	-0.668352	9.764753	0.008019	0.004329	0.010402	-0.151831	0.233412	-1.159221	0.018206	0.028246	-0.034997	0.998822
11755	0.571432	-0.687066	9.742022	-0.004441	-0.001843	0.004128	-0.151828	0.232732	-1.160328	0.017861	0.028286	-0.035118	0.998823
11756	0.571977	-0.711329	9.761478	-0.008210	-0.002917	0.010298	-0.153974	0.233433	-1.157974	0.017275	0.028363	-0.035289	0.998825
11757	0.601479	-0.725354	9.805820	-0.009965	0.007739	0.010354	-0.152901	0.232829	-1.157328	0.016816	0.028207	-0.035522	0.998829
11758	0.567447	-0.721118	9.799929	0.017349	0.010028	-0.001031	-0.152233	0.233532	-1.157856	0.016446	0.028042	-0.035172	0.998852
11759	0.571902	-0.711333	9.737405	-0.006180	0.000852	0.002373	-0.152504	0.234544	-1.158634	0.016139	0.028032	-0.035328	0.998852
11760	0.566622	-0.692010	9.722653	-0.006006	-0.002528	-0.004720	-0.152499	0.232842	-1.158282	0.015856	0.028112	-0.035447	0.998850
11761	0.571533	-0.682202	9.804575	0.003310	-0.003919	-0.017081	-0.152233	0.233679	-1.158122	0.015929	0.028216	-0.035403	0.998848
11762	0.522551	-0.663675	9.759603	-0.004060	-0.011228	-0.011835	-0.152231	0.232833	-1.158150	0.015770	0.028476	-0.035481	0.998840
11763	0.513263	-0.683264	9.764279	-0.013097	0.001054	-0.008246	-0.153169	0.233480	-1.160831	0.015679	0.028466	-0.035766	0.998832
11764	0.542331	-0.677878	9.794018	0.002721	0.011464	0.007777	-0.151295	0.233563	-1.160172	0.015139	0.028261	-0.035713	0.998848
11765	0.544147	-0.653573	9.755375	0.008286	-0.004273	-0.001148	-0.152368	0.234170	-1.160954	0.014891	0.028357	-0.035572	0.998854
11766	0.542099	-0.668173	9.781901	-0.000809	-0.004437	0.002359	-0.152495	0.231886	-1.159669	0.014451	0.028473	-0.035591	0.998856
11767	0.575948	-0.665132	9.775695	0.002629	0.001642	0.009474	-0.153300	0.232471	-1.159777	0.013998	0.028442	-0.035565	0.998864
11768	0.575867	-0.667565	9.734789	0.010144	0.008189	-0.001068	-0.153704	0.233195	-1.160156	0.013602	0.028312	-0.035359	0.998881
11769	0.610053	-0.666936	9.820085	0.002330	0.015481	-0.010780	-0.152228	0.231996	-1.158584	0.013564	0.028022	-0.035321	0.998891
11770	0.537685	-0.692531	9.765099	0.008644	0.011993	-0.011649	-0.153168	0.232882	-1.159358	0.013380	0.027823	-0.035138	0.998905
11771	0.508632	-0.697916	9.740176	0.002860	-0.000810	0.000636	-0.151424	0.232008	-1.159949	0.013102	0.027849	-0.035100	0.998910
11772	0.581566	-0.701442	9.790585	0.015620	0.015392	-0.002774	-0.153031	0.231723	-1.158176	0.012744	0.027576	-0.034782	0.998933
11773	0.527902	-0.692711	9.735913	0.003152	0.011858	-0.008128	-0.152361	0.231738	-1.159540	0.012650	0.027357	-0.034731	0.998942
11774	0.566944	-0.694422	9.809340	-0.011254	0.001118	-0.010020	-0.152366	0.233124	-1.158410	0.012433	0.027368	-0.034949	0.998937
11775	0.566873	-0.691997	9.802098	0.002514	-0.002891	0.012984	-0.151558	0.231701	-1.158737	0.011907	0.027431	-0.034927	0.998942
11776	0.554366	-0.687379	9.707799	0.002023	-0.007839	-0.002958	-0.150754	0.231388	-1.158213	0.011548	0.027619	-0.034886	0.998943
11777	0.566134	-0.658027	9.782562	-0.009880	0.000736	0.005895	-0.151828	0.232554	-1.158706	0.011173	0.027613	-0.035105	0.998940
11778	0.512667	-0.649286	9.790484	-0.004346	-0.006180	-0.000310	-0.152631	0.232062	-1.154914	0.010746	0.027765	-0.035192	0.998937
11779	0.565810	-0.648327	9.741556	0.001049	0.008025	0.002440	-0.151293	0.232348	-1.156413	0.010439	0.027618	-0.035186	0.998945
11780	0.590176	-0.647880	9.785630	0.002797	-0.002625	0.002371	-0.151023	0.231793	-1.157112	0.009945	0.027700	-0.035130	0.998949
11781	0.566596	-0.682295	9.775537	0.003103	-0.008541	-0.010036	-0.152895	0.230986	-1.156981	0.009875	0.027895	-0.035077	0.998946
11782	0.580669	-0.662621	9.751749	-0.007856	0.008039	-0.001127	-0.152895	0.231017	-1.158336	0.009456	0.027764	-0.035230	0.998949
11783	0.553854	-0.653397	9.760486	0.002468	0.008518	-0.017000	-0.151154	0.230298	-1.153361	0.009538	0.027626	-0.035180	0.998954
11784	0.503856	-0.693142	9.792952	-0.005907	-0.000664	-0.008232	-0.151159	0.231982	-1.152899	0.009223	0.027675	-0.035291	0.998951
11785	0.552233	-0.694695	9.753526	-0.000415	-0.001417	-0.011766	-0.153031	0.231206	-1.154123	0.009195	0.027729	-0.035304	0.998950
11786	0.522214	-0.649117	9.745039	0.003006	0.001102	-0.004661	-0.152495	0.231244	-1.156299	0.008819	0.027742	-0.035239	0.998955
11787	0.518597	-0.697725	9.827140	-0.004055	-0.009449	-0.011823	-0.153567	0.231538	-1.155734	0.008788	0.027954	-0.035324	0.998946
11788	0.600059	-0.662269	9.754748	-0.011158	0.001208	-0.013563	-0.151158	0.232373	-1.157634	0.008578	0.027970	-0.035537	0.998940
11789	0.593040	-0.667247	9.802715	-0.004759	0.003127	-0.017066	-0.152229	0.232140	-1.158715	0.008662	0.027938	-0.035629	0.998937
11790	0.556553	-0.667914	9.755863	0.002374	0.008430	-0.013464	-0.152360	0.231275	-1.157791	0.008437	0.027812	-0.035569	0.998945
11791	0.552944	-0.723809	9.794689	0.017753	0.015714	-0.015135	-0.151022	0.231517	-1.157392	0.008478	0.027531	-0.035210	0.998965
11792	0.488379	-0.657016	9.724803	0.013579	-0.007877	0.002395	-0.149417	0.231706	-1.154963	0.007882	0.027722	-0.034937	0.998974
11793	0.469478	-0.679206	9.738833	0.020078	0.003922	0.030786	-0.151024	0.232369	-1.157636	0.006996	0.027641	-0.034558	0.998996
11794	0.523678	-0.717059	9.779298	-0.012665	0.000679	0.043029	-0.151025	0.232492	-1.156818	0.005637	0.027628	-0.034832	0.998995
11795	0.591248	-0.706125	9.757216	0.005131	-0.012634	0.048289	-0.150624	0.232630	-1.157090	0.004398	0.027864	-0.034765	0.998997
11796	0.667825	-0.656183	9.764004	-0.012659	-0.007268	0.041176	-0.154510	0.233866	-1.157819	0.003057	0.028012	-0.035038	0.998989
11797	0.610234	-0.679072	9.800924	0.015680	-0.002253	-0.008199	-0.153971	0.232393	-1.155702	0.002948	0.028088	-0.034727	0.998998
11798	0.532472	-0.678062	9.740758	-0.007854	0.008036	-0.001116	-0.152230	0.232219	-1.155999	0.002450	0.027961	-0.034879	0.998997
11799	0.570854	-0.648228	9.804297	0.002986	0.008175	-0.002860	-0.152229	0.232243	-1.157084	0.002248	0.027823	-0.034822	0.999004
11800	0.550849	-0.624321	9.760174	0.016060	-0.001904	-0.022329	-0.152230	0.232397	-1.157621	0.002096	0.027913	-0.034483	0.999013
11801	0.543499	-0.619598	9.764728	0.014780	0.009190	-0.039942	-0.151958	0.230949	-1.156315	0.002630	0.027781	-0.034166	0.999027
11802	0.560332	-0.614439	9.755576	0.000729	0.012935	-0.052343	-0.150621	0.231489	-1.156584	0.003058	0.027595	-0.034115	0.999032
11803	0.560035	-0.595021	9.784307	-0.016792	0.009693	-0.070986	-0.149817	0.231336	-1.156870	0.004230	0.027474	-0.034406	0.999021
11804	0.486058	-0.545394	9.695003	-0.010781	0.003215	-0.094862	-0.149014	0.231612	-1.157413	0.005452	0.027513	-0.034561	0.999009
11805	0.481749	-0.562458	9.757586	-0.027070	-0.000542	-0.092285	-0.150088	0.232765	-1.157363	0.007048	0.027605	-0.035038	0.998980
11806	0.474489	-0.664534	9.883308	-0.021263	0.000827	-0.073690	-0.148216	0.233440	-1.157906	0.007795	0.027678	-0.035412	0.998959
11807	0.349594	-0.729923	9.827011	0.009197	0.008955	-0.032843	-0.148079	0.232738	-1.158201	0.008190	0.027534	-0.035197	0.998967
11808	0.334175	-0.691365	9.792546	0.020709	0.018668	0.009694	-0.146208	0.233329	-1.155084	0.007363	0.027194	-0.034779	0.998998
11809	0.387649	-0.700106	9.787031	0.033654	0.030715	0.066381	-0.146470	0.231655	-1.155677	0.005776	0.026535	-0.034128	0.999048
11810	0.504598	-0.627597	9.674527	0.022088	0.044024	0.063752	-0.146477	0.233570	-1.153038	0.003949	0.025649	-0.033710	0.999095
11811	0.610532	-0.705778	9.726512	-0.009351	0.010184	0.055459	-0.147273	0.231400	-1.156083	0.002589	0.025409	-0.033915	0.999098
11812	0.537500	-0.677965	9.798684	0.005713	0.012698	0.030781	-0.148075	0.231140	-1.156218	0.001449	0.025168	-0.033812	0.999110
11813	0.485817	-0.654638	9.695820	-0.012627	-0.017884	0.038497	-0.148079	0.232459	-1.158346	0.000411	0.025503	-0.034076	0.999094
11814	0.534822	-0.775108	9.871551	-0.001567	-0.005143	0.030647	-0.147545	0.233293	-1.158325	-0.000790	0.025620	-0.034117	0.999089
11815	0.581132	-0.694177	9.699043	0.023545	0.000292	0.035171	-0.148882	0.232490	-1.158878	-0.001768	0.025600	-0.033662	0.999104
11816	0.547926	-0.706901	9.847366	-0.002501	-0.012261	0.030593	-0.149289	0.233828	-1.155303	-0.003005	0.025861	-0.033721	0.999092
11817	0.542858	-0.711859	9.746146	0.014756	0.000414	0.027196	-0.148611	0.231321	-1.157427	-0.003820	0.025847	-0.033441	0.999099
11818	0.486808	-0.695883	9.749120	0.005757	0.000335	0.027179	-0.149280	0.231079	-1.158512	-0.004933	0.025856	-0.033335	0.999098
11819	0.571099	-0.662791	9.789972	-0.008407	0.001331	0.018279	-0.148746	0.231938	-1.159576	-0.005557	0.025835	-0.033516	0.999089
11820	0.542500	-0.692444	9.755617	0.001954	0.008920	0.002455	-0.150353	0.231950	-1.158471	-0.006225	0.025691	-0.033472	0.999090
11821	0.513396	-0.692974	9.745099	-0.013490	-0.002856	0.005874	-0.150355	0.232201	-1.157107	-0.006601	0.025766	-0.033750	0.999076
11822	0.561505	-0.667820	9.789716	-0.012336	-0.007913	-0.004776	-0.150358	0.233348	-1.157884	-0.007136	0.025965	-0.033986	0.999059
11823	0.567620	-0.725967	9.824042	-0.007574	0.008304	-0.011730	-0.149424	0.234283	-1.156508	-0.007155	0.025833	-0.034140	0.999058
11824	0.487090	-0.703156	9.792513	-0.000326	-0.012845	-0.017129	-0.150488	0.232235	-1.158461	-0.007446	0.026138	-0.034129	0.999048
11825	0.535129	-0.682865	9.784205	-0.000169	0.001471	-0.020585	-0.150760	0.233354	-1.157743	-0.007297	0.026147	-0.034131	0.999049
11826	0.540679	-0.605088	9.730830	0.007177	0.013176	-0.024026	-0.150220	0.231947	-1.158473	-0.007488	0.025937	-0.033968	0.999058
11827	0.514033	-0.705086	9.870384	0.016040	-0.005461	-0.022343	-0.150220	0.232247	-1.159277	-0.007317	0.026086	-0.033643	0.999067
11828	0.494547	-0.707873	9.821664	0.034588	-0.010949	-0.009937	-0.149555	0.233940	-1.159909	-0.007925	0.026347	-0.032934	0.999079
11829	0.466323	-0.771515	9.691289	0.041667	0.001375	-0.002752	-0.148747	0.232192	-1.158347	-0.008154	0.026340	-0.032114	0.999104
11830	0.522096	-0.639407	9.769034	0.022370	0.015029	0.014053	-0.148477	0.231199	-1.158382	-0.009078	0.026063	-0.031669	0.999117
11831	0.413175	-0.755470	9.846004	0.047751	-0.002304	0.004324	-0.149807	0.228411	-1.158592	-0.009454	0.026119	-0.030735	0.999142
11832	0.360551	-0.569518	9.705777	0.016918	-0.002786	0.013072	-0.149141	0.229512	-1.158021	-0.010317	0.026199	-0.030397	0.999141
11833	0.339158	-0.584468	9.743749	0.003877	0.009091	0.031677	-0.148868	0.227616	-1.155644	-0.011211	0.026007	-0.030354	0.999138
11834	0.297795	-0.565791	9.809740	-0.005791	-0.007540	0.053649	-0.150347	0.229339	-1.155436	-0.012801	0.026159	-0.030492	0.999111
11835	0.402571	-0.476500	9.785802	0.000899	0.007054	0.041360	-0.150078	0.229045	-1.155177	-0.013888	0.025990	-0.030505	0.999100
11836	0.452558	-0.541129	9.857633	0.008270	-0.002404	0.066951	-0.151286	0.230257	-1.157566	-0.015757	0.026028	-0.030370	0.999076
11837	0.407447	-0.602647	9.765239	0.025689	0.013125	0.091874	-0.151413	0.227831	-1.156286	-0.017863	0.025696	-0.029913	0.999062
11838	0.522165	-0.639403	9.790701	0.019904	0.006534	0.105051	-0.152619	0.227940	-1.153691	-0.020464	0.025527	-0.029568	0.999027
11839	0.629721	-0.695720	9.727025	0.011489	0.009660	0.083807	-0.153153	0.227260	-1.154249	-0.022403	0.025283	-0.029396	0.998997
11840	0.692472	-0.694589	9.651912	-0.012672	0.008644	0.044813	-0.153692	0.228238	-1.153262	-0.023814	0.025122	-0.029670	0.998960
11841	0.739548	-0.606330	9.768236	-0.054473	-0.013412	-0.012057	-0.155301	0.229321	-1.155786	-0.023817	0.025447	-0.030761	0.998919
11842	0.685072	-0.546629	9.778150	-0.038587	-0.033152	-0.071358	-0.154766	0.229750	-1.156592	-0.022991	0.026207	-0.031473	0.998896
11843	0.409041	-0.563779	9.748144	-0.023928	-0.034587	-0.080984	-0.154909	0.232233	-1.153933	-0.021645	0.026987	-0.031901	0.998892
11844	0.496278	-0.656851	9.924842	-0.064062	-0.026548	-0.059860	-0.154108	0.233190	-1.153369	-0.021130	0.027622	-0.033127	0.998846
11845	0.494197	-0.669024	9.956163	-0.019862	-0.003895	-0.025981	-0.153042	0.235202	-1.156029	-0.020866	0.027749	-0.033517	0.998835
11846	0.473675	-0.657289	9.671395	-0.032368	0.011993	-0.025908	-0.154376	0.233584	-1.157965	-0.020983	0.027578	-0.034146	0.998816
11847	0.454618	-0.630902	9.942625	0.019381	0.001415	-0.011671	-0.154106	0.233051	-1.159613	-0.021023	0.027568	-0.033759	0.998829
11848	0.498777	-0.688383	9.749431	0.024796	0.001457	-0.011657	-0.152770	0.234349	-1.162164	-0.021553	0.027577	-0.033247	0.998834
11849	0.512995	-0.688136	9.648763	-0.013451	0.004254	0.005922	-0.152230	0.232929	-1.162352	-0.021924	0.027511	-0.033529	0.998818
11850	0.547158	-0.801598	9.773434	-0.044146	0.025161	0.013026	-0.152766	0.233236	-1.162878	-0.022728	0.027054	-0.034422	0.998783
11851	0.546328	-0.774920	9.679327	-0.033911	0.014927	-0.001151	-0.151701	0.234820	-1.159177	-0.022941	0.026792	-0.035122	0.998760
11852	0.534518	-0.775124	9.775253	0.000808	-0.004600	0.009442	-0.152237	0.235105	-1.158755	-0.023739	0.026913	-0.035102	0.998739
11853	0.500827	-0.783015	9.800758	-0.009968	0.000642	0.009449	-0.152239	0.235021	-1.155095	-0.024186	0.026919	-0.035328	0.998720
11854	0.533006	-0.704756	9.740975	-0.005666	-0.001274	0.016514	-0.152236	0.234519	-1.157824	-0.025069	0.026970	-0.035444	0.998693
11855	0.506853	-0.722218	9.790856	-0.011328	0.015205	-0.004611	-0.151975	0.236735	-1.156263	-0.025224	0.026697	-0.035697	0.998688
11856	0.463407	-0.727859	9.811230	-0.006276	0.000758	0.005931	-0.151970	0.235387	-1.159020	-0.025912	0.026715	-0.035820	0.998665
11857	0.402338	-0.719268	9.713003	-0.040653	0.032161	0.018417	-0.153607	0.245626	-1.160706	-0.026500	0.026096	-0.036679	0.998635
11858	0.317489	-0.774170	10.124852	0.016964	0.022068	0.015007	-0.153344	0.247193	-1.161608	-0.027458	0.025674	-0.036351	0.998632
11859	0.349477	-0.739646	9.728385	0.064239	0.175142	0.024977	-0.150661	0.245415	-1.160611	-0.028128	0.022125	-0.035198	0.998739
11860	0.707699	-0.674938	9.226156	-0.198978	0.206162	0.047267	-0.144504	0.246080	-1.158898	-0.029278	0.018116	-0.039307	0.998634
11861	0.728840	-0.752147	10.060279	-0.106943	0.032832	0.005757	-0.140107	0.253636	-1.160469	-0.029591	0.017550	-0.041480	0.998547
11862	0.327191	-0.788568	10.036192	-0.021664	0.015549	-0.022286	-0.141316	0.255093	-1.161222	-0.029875	0.017314	-0.041905	0.998525
11863	0.929322	-0.988773	10.655573	0.234202	-0.157336	-0.132355	-0.140507	0.253118	-1.162109	-0.027707	0.020480	-0.037102	0.998717
11864	-0.008276	-0.590889	8.659524	0.292731	-0.223936	-0.443556	-0.144983	0.227157	-1.158010	-0.019847	0.025156	-0.030936	0.999008
11865	0.374657	-0.943045	10.277127	-0.111893	-0.012072	-0.086409	-0.143391	0.232211	-1.158408	-0.018336	0.025531	-0.033149	0.998956
11866	0.453958	-0.550855	9.472597	0.015386	-0.007097	-0.064775	-0.142839	0.226476	-1.155073	-0.017620	0.025744	-0.032801	0.998975
11867	0.461319	-0.727886	9.917083	-0.056395	-0.007469	-0.073848	-0.141771	0.227648	-1.158032	-0.016384	0.025995	-0.033911	0.998952
11868	0.358944	-0.698185	9.918531	0.007875	-0.018932	-0.056017	-0.140438	0.229740	-1.158251	-0.015909	0.026445	-0.033711	0.998955
11869	0.336989	-0.618507	9.609136	-0.008738	-0.015939	-0.039244	-0.142712	0.228955	-1.158657	-0.015395	0.026812	-0.033882	0.998948
11870	0.399537	-0.695040	9.746435	-0.033576	0.016176	0.020103	-0.140436	0.229498	-1.160022	-0.016312	0.026520	-0.034563	0.998917
11871	0.546908	-0.643795	9.923889	-0.033761	0.010725	0.025334	-0.140707	0.230322	-1.158772	-0.017057	0.026315	-0.035275	0.998886
11872	0.536303	-0.629443	9.726066	0.046195	-0.000313	-0.004538	-0.140570	0.229498	-1.159885	-0.017603	0.026345	-0.034343	0.998908
11873	0.514813	-0.639539	9.763997	0.013694	0.008172	0.000723	-0.139905	0.230589	-1.158908	-0.017883	0.026195	-0.034087	0.998915
11874	0.405765	-0.631802	9.815958	0.015918	0.008579	-0.015159	-0.139232	0.229427	-1.158140	-0.018260	0.026066	-0.033756	0.998923
11875	0.367580	-0.666485	9.783754	0.009292	0.008213	-0.002794	-0.139362	0.228301	-1.158174	-0.018468	0.025911	-0.033584	0.998929
11876	0.436460	-0.602122	9.746867	0.020358	0.009498	0.021102	-0.140698	0.227173	-1.156839	-0.019504	0.025735	-0.033185	0.998927
11877	0.459433	-0.650250	9.810523	0.028375	0.008555	-0.009826	-0.140432	0.227903	-1.158175	-0.019582	0.025567	-0.032624	0.998949
11878	0.450061	-0.669843	9.788718	0.028975	-0.015677	-0.036498	-0.139225	0.227489	-1.159830	-0.019550	0.025930	-0.032012	0.998960
11879	0.333708	-0.669527	9.782738	0.024225	-0.013356	-0.060343	-0.137752	0.227481	-1.160933	-0.018631	0.026227	-0.031502	0.998986
11880	0.325007	-0.723094	9.758803	0.030522	-0.021227	-0.027658	-0.139355	0.226088	-1.160145	-0.018667	0.026691	-0.030864	0.998993
11881	0.392641	-0.714586	9.741557	-0.009421	-0.004171	-0.011775	-0.139617	0.223775	-1.157503	-0.018695	0.026775	-0.031062	0.998984
11882	0.441150	-0.706416	9.805571	0.013174	-0.002111	-0.015240	-0.140151	0.223230	-1.157786	-0.018850	0.026853	-0.030788	0.998987
11883	0.455532	-0.703731	9.772291	0.015974	-0.001111	-0.018764	-0.138410	0.222846	-1.155106	-0.018751	0.026868	-0.030483	0.998998
11884	0.552916	-0.726240	9.770635	-0.003237	0.003704	-0.040032	-0.139077	0.222018	-1.155260	-0.018390	0.026850	-0.030525	0.999004
11885	0.513934	-0.705091	9.839088	0.002463	-0.011900	-0.054253	-0.138403	0.220595	-1.155450	-0.017581	0.027111	-0.030474	0.999013
11886	0.378495	-0.724546	9.803785	0.028220	-0.014726	-0.075377	-0.137333	0.221460	-1.157333	-0.016531	0.027471	-0.029862	0.999040
11887	0.359868	-0.652064	9.735265	0.024433	-0.015766	-0.034725	-0.138269	0.221077	-1.158149	-0.016127	0.027780	-0.029387	0.999052
11888	0.444814	-0.645659	9.814854	0.028121	-0.016471	-0.004680	-0.137598	0.219988	-1.154393	-0.016460	0.028132	-0.028816	0.999053
11889	0.473303	-0.625729	9.752991	0.036753	-0.004346	0.011333	-0.136789	0.217963	-1.153112	-0.016977	0.028178	-0.028127	0.999063
11890	0.498023	-0.642268	9.802018	0.030095	0.001416	-0.008107	-0.139472	0.219723	-1.153295	-0.017227	0.028173	-0.027521	0.999076
11891	0.575669	-0.648142	9.794816	0.030018	-0.015470	-0.008232	-0.138123	0.216974	-1.157876	-0.017355	0.028456	-0.026956	0.999081
11892	0.512109	-0.627452	9.751787	0.043288	-0.003239	-0.031084	-0.139602	0.218670	-1.156447	-0.017148	0.028552	-0.026072	0.999105
11893	0.496097	-0.664149	9.821382	0.046640	-0.005207	-0.022242	-0.137588	0.216959	-1.157747	-0.017000	0.028631	-0.025178	0.999128
11894	0.515704	-0.673502	9.831682	0.064757	0.010992	-0.023854	-0.137847	0.213963	-1.156077	-0.016921	0.028430	-0.023874	0.999167
11895	0.566202	-0.658023	9.804229	0.075310	-0.000706	-0.050429	-0.137309	0.213101	-1.155975	-0.016223	0.028425	-0.022404	0.999213
11896	0.614602	-0.647430	9.848964	0.073291	-0.010708	-0.077918	-0.137036	0.211368	-1.154542	-0.015082	0.028679	-0.020891	0.999256
11897	0.592409	-0.710923	10.094296	0.143287	-0.033413	-0.142380	-0.136489	0.207391	-1.153999	-0.012600	0.029352	-0.018015	0.999327
11898	0.641625	-0.343523	9.582708	0.180634	-0.019478	-0.189928	-0.134470	0.203982	-1.155082	-0.009291	0.029794	-0.014288	0.999411
11899	0.193645	-0.247272	9.539349	0.079557	-0.033021	-0.181395	-0.134195	0.201387	-1.152998	-0.005989	0.030472	-0.012659	0.999438
11900	0.155542	-0.243082	9.778868	0.043150	-0.049514	-0.102045	-0.133121	0.200547	-1.154394	-0.004338	0.031513	-0.011729	0.999425
11901	0.243615	-0.265747	9.897287	0.058932	-0.047873	-0.018903	-0.133651	0.198197	-1.149852	-0.004276	0.032422	-0.010607	0.999409
11902	0.474640	-0.227599	9.622446	0.058252	-0.045801	0.041180	-0.134719	0.197084	-1.149468	-0.005477	0.033355	-0.009468	0.999384
11903	0.812474	-0.114629	9.875089	0.015785	-0.009071	0.052690	-0.135117	0.195270	-1.143825	-0.006810	0.033482	-0.009253	0.999373
11904	0.804016	-0.168183	9.928191	0.086899	-0.039495	0.012937	-0.135383	0.194402	-1.142629	-0.007472	0.034288	-0.007521	0.999356
11905	0.759162	-0.159322	9.594554	0.098440	-0.042288	-0.014433	-0.137921	0.192297	-1.140632	-0.007524	0.035092	-0.005600	0.999340
11906	0.999905	-0.072412	9.634987	0.007772	-0.038329	0.010889	-0.137376	0.189373	-1.142903	-0.008098	0.035888	-0.005449	0.999308
11907	1.073189	-0.012843	9.427361	0.016765	-0.024211	-0.053544	-0.135233	0.189220	-1.144561	-0.007308	0.036379	-0.005126	0.999298
11908	0.979527	0.009777	9.840761	-0.025015	0.019274	-0.100244	-0.135638	0.190492	-1.144244	-0.005674	0.036040	-0.005556	0.999319
11909	0.844241	0.021910	10.053166	0.035305	0.008249	-0.137232	-0.130549	0.190072	-1.143367	-0.003221	0.035907	-0.004794	0.999338
11910	0.497257	0.110252	9.709658	0.024235	0.025554	-0.122930	-0.130414	0.189772	-1.142700	-0.001221	0.035439	-0.004222	0.999362
11911	0.403488	0.234811	9.965818	-0.007410	0.016430	-0.052352	-0.128943	0.190259	-1.140803	-0.000433	0.035117	-0.004352	0.999374
11912	0.390079	0.193310	10.062008	0.051326	-0.003991	0.002517	-0.129205	0.187989	-1.140059	-0.000955	0.035229	-0.003327	0.999373
11913	0.623508	0.209638	9.642974	0.047475	-0.013958	0.044835	-0.130811	0.187932	-1.142077	-0.002150	0.035493	-0.002405	0.999365
11914	0.827019	0.201185	9.569845	-0.012455	-0.007030	0.032271	-0.129740	0.188183	-1.141810	-0.003264	0.035665	-0.002674	0.999355
11915	0.749785	0.097849	9.784903	-0.021163	0.007339	0.023511	-0.131209	0.186794	-1.141295	-0.003982	0.035518	-0.003094	0.999356
11916	0.650993	-0.035020	9.893604	-0.006306	-0.006285	0.004046	-0.132153	0.188402	-1.136620	-0.004564	0.035677	-0.003219	0.999348
11917	0.689048	-0.024636	9.731005	0.010082	0.012607	0.000677	-0.132156	0.189230	-1.135779	-0.004847	0.035423	-0.002998	0.999356
11918	0.632593	-0.088763	9.866966	-0.011755	0.002469	0.007628	-0.131753	0.189273	-1.138089	-0.005510	0.035407	-0.003234	0.999353
11919	0.541284	-0.134120	9.828398	0.009590	0.007711	0.018360	-0.130147	0.189234	-1.137973	-0.006147	0.035242	-0.003040	0.999355
11920	0.677517	-0.175354	9.731788	0.016394	0.012715	0.034301	-0.130416	0.189801	-1.137816	-0.007329	0.035017	-0.002735	0.999356
11921	0.795006	-0.216907	9.836809	-0.010396	-0.002350	0.023485	-0.132286	0.188163	-1.138389	-0.008055	0.035062	-0.002954	0.999348
11922	0.766669	-0.275697	9.701579	0.011843	0.011690	0.002439	-0.131488	0.190104	-1.137658	-0.008597	0.034860	-0.002718	0.999352
11923	0.915877	-0.248732	9.539858	-0.021496	-0.003732	-0.032274	-0.130953	0.189009	-1.127390	-0.008201	0.034953	-0.003137	0.999350
11924	0.891152	-0.195755	9.719239	-0.044279	-0.005106	-0.056225	-0.130155	0.191006	-1.129099	-0.007545	0.035099	-0.003978	0.999347
11925	0.675506	-0.296755	9.862631	-0.054553	-0.045442	-0.082990	-0.128950	0.190976	-1.128978	-0.006116	0.036044	-0.005028	0.999319
11926	0.665112	-0.255671	9.900517	-0.018852	-0.041870	-0.071362	-0.129348	0.190892	-1.137251	-0.005136	0.036923	-0.005347	0.999291
11927	0.872430	-0.215506	9.805473	-0.037278	-0.068966	-0.060145	-0.130422	0.191763	-1.137210	-0.004178	0.038338	-0.006075	0.999238
11928	1.008245	-0.009148	9.605880	-0.052625	-0.073613	-0.092968	-0.131763	0.192502	-1.137306	-0.002767	0.039858	-0.007047	0.999177
11929	1.112633	0.099557	9.581783	-0.052944	-0.062494	-0.146853	-0.130159	0.193321	-1.137705	-0.000063	0.041181	-0.008004	0.999120
11930	0.908966	-0.103175	9.805747	-0.083307	-0.020934	-0.148403	-0.129898	0.195922	-1.140609	0.002334	0.041657	-0.009538	0.999084
11931	0.600331	-0.147593	10.022888	-0.033561	0.046986	-0.145980	-0.127490	0.196701	-1.140069	0.005024	0.040788	-0.010101	0.999104
11932	0.432223	-0.026869	9.737583	0.026411	0.095067	-0.057037	-0.124404	0.194681	-1.141255	0.005522	0.038937	-0.009509	0.999181
11933	0.654954	-0.044695	9.551976	-0.009122	0.130717	-0.000383	-0.120519	0.194545	-1.145375	0.005298	0.036348	-0.009679	0.999278
11934	0.795741	-0.032414	9.700636	-0.040276	0.156527	0.024403	-0.116373	0.196594	-1.146578	0.004216	0.033246	-0.010478	0.999383
11935	0.656668	-0.093190	9.788301	-0.000168	0.150246	0.004186	-0.111553	0.196925	-1.147437	0.003900	0.030270	-0.010463	0.999479
11936	0.726101	-0.179327	9.742937	-0.035393	0.134833	0.040214	-0.108608	0.196765	-1.143407	0.002399	0.027599	-0.011175	0.999554
11937	0.681868	-0.345172	10.036510	-0.041823	0.107281	0.073622	-0.105657	0.195334	-1.145522	0.000711	0.025475	-0.012040	0.999603
11938	0.677008	-0.384128	9.786305	0.063664	0.114569	0.102298	-0.101238	0.195211	-1.144628	-0.002211	0.023197	-0.010806	0.999670
11939	0.731355	-0.361326	9.489308	-0.000796	0.098489	0.155032	-0.099891	0.192557	-1.147171	-0.005553	0.021252	-0.010904	0.999699
11940	0.780627	-0.489069	9.703617	-0.084682	0.066693	0.189918	-0.098283	0.192404	-1.148280	-0.009880	0.019921	-0.012680	0.999672
11941	1.047172	-0.712411	9.814585	-0.079127	0.059821	0.182767	-0.099892	0.193164	-1.149050	-0.013750	0.018790	-0.014381	0.999625
11942	1.240380	-0.699209	9.685611	-0.080853	0.066857	0.113809	-0.098823	0.194011	-1.150121	-0.016355	0.017474	-0.016057	0.999585
11943	0.864659	-0.992433	10.109589	-0.066959	0.061183	0.131582	-0.098167	0.198629	-1.149030	-0.019204	0.016378	-0.017535	0.999528
11944	0.567284	-0.857079	9.656517	0.048496	0.080146	0.194022	-0.096954	0.195909	-1.148589	-0.023400	0.014719	-0.016658	0.999479
11945	0.385481	-0.768154	9.438434	-0.048020	0.012864	0.292347	-0.101231	0.193370	-1.150520	-0.029487	0.014542	-0.017818	0.999301
11946	0.819022	-0.818510	9.803569	-0.136977	-0.047726	0.376450	-0.103112	0.195898	-1.154215	-0.037270	0.015471	-0.020635	0.998972
11947	0.240092	-1.052334	9.951257	-0.036400	-0.141753	0.436414	-0.111410	0.194849	-1.155509	-0.046296	0.018316	-0.021538	0.998528
11948	-0.018503	-1.023079	9.596464	-0.109347	-0.226409	0.525884	-0.119317	0.196672	-1.153188	-0.057129	0.022738	-0.023702	0.997826
11949	0.297357	-0.997883	10.010376	-0.231632	-0.354642	0.565268	-0.134057	0.200453	-1.155471	-0.068730	0.029946	-0.028361	0.996782
11950	0.906760	-0.656654	10.214265	-0.129172	-0.410683	0.423625	-0.149205	0.206085	-1.158098	-0.077595	0.038093	-0.030624	0.995786
11951	0.639006	-0.224629	9.504701	0.023195	-0.287310	0.267584	-0.164600	0.204738	-1.157691	-0.083380	0.043750	-0.030085	0.995102
11952	0.059547	-0.288519	9.790708	-0.106391	-0.145004	0.292081	-0.172097	0.204373	-1.158836	-0.089457	0.046662	-0.032220	0.994375
11953	-0.134550	-0.447355	10.252947	-0.062969	-0.069167	0.296277	-0.177190	0.206478	-1.165491	-0.095601	0.048013	-0.033763	0.993688
11954	0.064562	-0.302998	9.752456	0.015921	-0.021002	0.317129	-0.181744	0.206845	-1.164613	-0.102211	0.048210	-0.033715	0.993022
11955	0.104338	-0.093494	9.858013	-0.015972	0.021717	0.304905	-0.186293	0.205533	-1.164331	-0.108503	0.047589	-0.034463	0.992358
11956	0.367835	-0.105654	10.338001	0.074707	0.049631	0.215123	-0.186830	0.205768	-1.161739	-0.113097	0.046318	-0.033296	0.991945
11957	0.426774	-0.194438	10.022730	0.171754	0.027049	0.082669	-0.187088	0.202226	-1.160901	-0.115145	0.045280	-0.030067	0.991861
11958	0.321353	-0.298338	9.750672	0.221714	0.002022	-0.039303	-0.186664	0.194992	-1.159783	-0.114889	0.044779	-0.025639	0.992037
11959	0.446073	-0.504865	9.568295	0.163947	-0.007598	-0.101446	-0.187718	0.188898	-1.157661	-0.113293	0.044519	-0.022301	0.992313
11960	0.242175	-0.484286	9.595584	0.158269	-0.036353	-0.163490	-0.185559	0.183020	-1.155841	-0.110516	0.044982	-0.018934	0.992675
11961	0.051725	-0.618805	9.831475	0.204301	-0.057924	-0.138688	-0.183264	0.176399	-1.152554	-0.108236	0.045602	-0.014658	0.992971
11962	-0.030620	-0.647019	9.670285	0.169969	-0.083042	-0.069975	-0.185522	0.169869	-1.148669	-0.107317	0.046933	-0.011042	0.993055
11963	0.201503	-0.965660	9.790544	0.082010	-0.065737	-0.008295	-0.184980	0.167219	-1.144420	-0.107514	0.047886	-0.009341	0.993006
11964	0.773838	-1.071773	10.011112	0.082517	-0.041350	-0.057773	-0.186039	0.162987	-1.143459	-0.106731	0.048571	-0.007562	0.993072
11965	0.723106	-1.189209	10.087472	0.145545	0.029973	-0.080090	-0.184561	0.161198	-1.140821	-0.105549	0.047504	-0.004801	0.993267
11966	0.596530	-0.778890	9.435363	0.132311	0.070837	-0.048017	-0.180660	0.155505	-1.142677	-0.104990	0.045853	-0.002281	0.993413
11967	0.735319	-0.645253	9.717849	-0.118900	0.202390	0.012111	-0.177444	0.154739	-1.143282	-0.105384	0.041907	-0.005260	0.993534
11968	1.301567	-0.343660	9.819609	-0.008723	0.152294	-0.079947	-0.170355	0.157536	-1.143139	-0.104041	0.038939	-0.005690	0.993794
11969	1.494815	-0.136284	9.395494	0.088633	0.035189	-0.308525	-0.164050	0.153424	-1.142531	-0.098243	0.037979	-0.003930	0.994430
11970	1.045171	-0.064329	9.438925	-0.068083	0.007061	-0.376291	-0.158826	0.153054	-1.143960	-0.090982	0.038033	-0.005015	0.995113
11971	0.483344	-0.144881	9.831516	-0.116469	0.030948	-0.245329	-0.151330	0.154684	-1.148742	-0.086277	0.037555	-0.007359	0.995536
11972	0.793501	0.074354	9.666061	-0.023277	0.028674	-0.264574	-0.145982	0.157405	-1.149667	-0.081265	0.037093	-0.007676	0.995972
11973	1.433391	0.581205	9.826305	-0.013492	-0.056340	-0.344820	-0.142091	0.154909	-1.149385	-0.074662	0.038228	-0.007701	0.996446
11974	0.977451	0.354451	9.826061	-0.036821	-0.045902	-0.344717	-0.137406	0.155354	-1.148883	-0.068057	0.039281	-0.008106	0.996875
11975	0.905672	0.350750	10.095900	-0.086375	-0.066660	-0.313169	-0.131781	0.155269	-1.150850	-0.062022	0.040733	-0.009545	0.997198
11976	1.073441	0.487339	10.364810	-0.068257	-0.052292	-0.383795	-0.129375	0.157122	-1.154074	-0.054620	0.041963	-0.010532	0.997569
11977	1.016758	0.529921	9.568373	0.103479	-0.064402	-0.411595	-0.124153	0.157156	-1.154676	-0.046771	0.043194	-0.008044	0.997939
11978	0.880650	0.529865	9.443836	-0.051967	-0.046860	-0.383647	-0.120665	0.155431	-1.156807	-0.039430	0.044270	-0.008707	0.998203
11979	0.693166	0.291046	9.959840	-0.009452	-0.036494	-0.356886	-0.114243	0.157585	-1.158712	-0.032564	0.045037	-0.008497	0.998418
11980	0.978321	0.254899	9.472980	0.032447	0.000596	-0.368060	-0.109017	0.156030	-1.157738	-0.025623	0.045098	-0.007520	0.998626
11981	0.992184	0.311000	9.612600	-0.044908	0.016822	-0.367323	-0.102721	0.154984	-1.155403	-0.018504	0.044820	-0.008007	0.998792
11982	0.828250	0.016712	9.561646	-0.072714	-0.010753	-0.341015	-0.098170	0.155745	-1.156245	-0.011989	0.045148	-0.009153	0.998866
11983	0.944981	-0.000588	9.579802	-0.122466	-0.037016	-0.302465	-0.093625	0.158675	-1.159324	-0.006103	0.045956	-0.011222	0.998862
11984	1.052834	-0.265636	9.825830	-0.115373	-0.006939	-0.293428	-0.091222	0.161491	-1.161431	-0.000499	0.046205	-0.013260	0.998844
11985	1.463226	-0.204796	9.703162	-0.143752	-0.002334	-0.308607	-0.086411	0.164850	-1.165042	0.005538	0.046347	-0.015757	0.998786
11986	1.333305	-0.245990	9.742816	-0.084195	-0.011541	-0.383596	-0.079998	0.170125	-1.167659	0.012787	0.046721	-0.017082	0.998680
11987	1.154505	-0.317236	9.463446	-0.104343	0.009167	-0.365797	-0.074109	0.171150	-1.169051	0.019934	0.046674	-0.018737	0.998536
11988	1.130764	-0.324938	9.571099	-0.187423	0.019723	-0.353610	-0.068362	0.175491	-1.173319	0.026749	0.046368	-0.022143	0.998321
11989	1.441409	-0.290132	9.929414	-0.202190	0.062594	-0.401200	-0.059810	0.181730	-1.177015	0.034715	0.045251	-0.025688	0.998042
11990	1.179189	-0.277906	9.853872	-0.101609	0.079040	-0.457302	-0.049377	0.186249	-1.181468	0.043553	0.043867	-0.027249	0.997716
11991	0.954192	-0.461657	9.583563	-0.136367	0.051617	-0.439841	-0.042422	0.188920	-1.181870	0.052217	0.043031	-0.029449	0.997274
11992	1.177114	-0.447894	9.657701	-0.172650	0.052846	-0.429389	-0.033057	0.192025	-1.185134	0.060655	0.042074	-0.032474	0.996743
11993	1.018553	-0.484734	9.864947	-0.118772	0.092144	-0.418329	-0.022497	0.198613	-1.187622	0.068894	0.040451	-0.034286	0.996214
11994	0.676292	-0.452100	9.897528	-0.097449	0.132872	-0.333056	-0.014739	0.201877	-1.190049	0.075377	0.037923	-0.035781	0.995791
11995	0.623383	-0.363249	9.820610	-0.054932	0.168111	-0.233671	-0.004835	0.203675	-1.192276	0.079934	0.034728	-0.036338	0.995532
11996	0.763644	-0.576747	9.910777	-0.123220	0.167752	-0.170258	0.005870	0.206411	-1.193127	0.083225	0.031339	-0.038411	0.995297
11997	0.546009	-0.779713	10.314854	-0.082484	0.108174	-0.156319	0.014562	0.210979	-1.197964	0.086213	0.029228	-0.039671	0.995057
11998	0.604324	-0.735005	9.878196	0.017771	0.076668	-0.106702	0.021263	0.208993	-1.198106	0.088072	0.027842	-0.039128	0.994956
11999	0.906969	-0.870331	9.698335	-0.008323	0.053437	-0.110526	0.026620	0.208601	-1.198724	0.090059	0.026917	-0.039047	0.994807
12000	0.876871	-0.739818	9.434042	0.032501	0.051353	-0.156376	0.031980	0.207645	-1.199359	0.092876	0.026101	-0.038229	0.994601
12001	0.447744	-0.606804	9.453570	-0.003804	0.109112	-0.168409	0.039486	0.205205	-1.198983	0.096051	0.024123	-0.037927	0.994361
12002	0.143866	-0.626847	9.795848	-0.036852	0.113602	-0.110075	0.049131	0.203894	-1.200765	0.098053	0.021901	-0.038394	0.994199
12003	0.323007	-0.776476	10.322430	-0.032098	0.080453	-0.025446	0.056225	0.204841	-1.200003	0.098374	0.020303	-0.038777	0.994186
12004	0.553264	-0.522333	9.634304	0.113810	0.061288	-0.099419	0.061864	0.200061	-1.200359	0.100041	0.019410	-0.036357	0.994129
12005	0.055698	-0.424591	9.247589	0.110089	0.110647	-0.084855	0.070981	0.196183	-1.200454	0.101505	0.017526	-0.033815	0.994106
12006	-0.126389	-0.425396	9.906395	-0.070043	0.084367	-0.018374	0.076482	0.192854	-1.202389	0.101666	0.015744	-0.035033	0.994077
12007	-0.049469	-0.989532	10.745902	0.045386	0.009471	-0.041491	0.082510	0.192340	-1.204511	0.102221	0.015671	-0.034004	0.994057
12008	-0.080102	-0.548437	9.205841	0.149053	0.079539	0.035339	0.087747	0.187569	-1.204861	0.101221	0.014396	-0.030892	0.994280
12009	-0.242004	-0.692090	9.981890	0.085311	0.058055	0.091606	0.093660	0.180514	-1.204750	0.099146	0.013314	-0.029012	0.994561
12010	-1.429775	-0.495203	9.609354	0.087075	0.049163	0.160774	0.095551	0.174974	-1.205087	0.095673	0.012441	-0.027228	0.994963
12011	-0.548906	-0.275281	9.824895	-0.120666	0.017161	0.451456	0.095560	0.171796	-1.201934	0.086458	0.011484	-0.029597	0.995750
12012	-0.447542	-0.239363	10.684698	0.019715	-0.088132	0.228391	0.092362	0.166872	-1.205582	0.081585	0.013163	-0.029411	0.996145
12013	-0.257017	-0.017554	9.490086	0.128353	-0.028491	0.082333	0.091034	0.163264	-1.206904	0.079627	0.013715	-0.026777	0.996371
12014	-0.238806	-0.388602	9.842487	0.048279	-0.122351	-0.104172	0.091853	0.158155	-1.206535	0.081353	0.016312	-0.025983	0.996213
12015	-0.490052	-0.172244	9.927026	0.196496	-0.119079	-0.329967	0.092673	0.152636	-1.206723	0.087533	0.018954	-0.021997	0.995738
12016	0.144305	0.057718	9.655893	0.036028	-0.018264	-0.505015	0.097910	0.147924	-1.209649	0.097297	0.019630	-0.021123	0.994838
12017	0.188732	-0.873604	10.164981	0.198720	-0.072859	-0.506606	0.109577	0.142612	-1.211312	0.106998	0.021450	-0.016970	0.993883
12018	1.967294	0.187841	9.109054	-0.552523	0.046473	-1.306047	0.124983	0.140326	-1.213329	0.132912	0.019807	-0.027287	0.990554
12019	1.574476	-1.358262	10.016178	-0.073869	0.261039	0.426215	0.125395	0.138647	-1.226681	0.124369	0.014089	-0.028125	0.991737
12020	0.451407	1.087654	9.041305	-0.211737	0.146908	-0.365146	0.136798	0.132318	-1.232987	0.131498	0.010878	-0.031859	0.990745
12021	1.685932	-1.023602	10.587581	0.109978	-0.054631	-0.586667	0.145126	0.125359	-1.245652	0.142793	0.012575	-0.029561	0.989231
12022	0.801207	-0.309058	9.683634	0.185849	-0.011472	-0.654925	0.146502	0.113767	-1.252417	0.155438	0.013743	-0.025754	0.987414
12023	0.100784	-0.564616	8.826362	0.018538	-0.041078	-0.524610	0.141428	0.108621	-1.250625	0.165503	0.014846	-0.025246	0.985774
12024	0.238236	-0.353232	9.943519	-0.180439	-0.113362	-0.436470	0.126398	0.119877	-1.252393	0.173841	0.016730	-0.029053	0.984203
12025	0.760558	0.083507	10.035690	0.023737	-0.039024	-0.386865	0.110818	0.135139	-1.249821	0.181162	0.017783	-0.028451	0.982881
12026	0.256495	-0.285003	9.250291	-0.053837	-0.090336	-0.318334	0.096454	0.146522	-1.245488	0.187095	0.019570	-0.029729	0.981697
12027	0.313038	-0.356743	9.818259	-0.280408	-0.113071	-0.230805	0.083673	0.166769	-1.247671	0.191406	0.020846	-0.035421	0.980650
12028	0.909753	0.127476	9.977349	-0.100259	-0.126418	-0.274684	0.073835	0.187732	-1.247152	0.196459	0.023160	-0.037763	0.979511
12029	0.640966	-0.287686	9.726699	-0.117192	-0.078673	-0.270813	0.063725	0.209612	-1.243209	0.201501	0.024436	-0.040068	0.978363
12030	0.586095	-0.424606	9.904181	-0.144366	-0.065728	-0.228366	0.056550	0.235063	-1.237964	0.205692	0.025347	-0.043053	0.977341
12031	0.763399	-0.341292	9.786226	-0.034084	-0.060800	-0.245710	0.054979	0.266327	-1.227171	0.210205	0.026604	-0.043657	0.976320
12032	0.852930	-0.245014	9.583635	-0.115926	-0.092481	-0.286856	0.061589	0.293743	-1.216869	0.215485	0.028195	-0.046165	0.975008
12033	0.752847	-0.504104	10.020629	-0.045082	-0.038154	-0.302177	0.074511	0.315169	-1.210224	0.221114	0.029032	-0.046834	0.973690
12034	0.616363	-0.399806	9.669017	-0.029915	-0.021314	-0.259552	0.092280	0.328035	-1.204455	0.225886	0.029579	-0.047370	0.972552
12035	0.672914	-0.376889	10.070174	-0.026568	-0.028558	-0.252538	0.107115	0.336915	-1.200408	0.230535	0.030256	-0.047642	0.971426
12036	0.785072	-0.484144	9.607429	0.052430	0.024999	-0.234275	0.123442	0.339850	-1.197112	0.234811	0.030256	-0.046378	0.970463
12037	0.733811	-0.458366	9.653805	-0.022428	-0.012020	-0.201143	0.135235	0.336766	-1.197620	0.238468	0.030576	-0.046516	0.969554
12038	0.899281	-0.564570	9.962992	-0.019508	-0.032949	-0.180089	0.143024	0.329752	-1.201192	0.241685	0.031310	-0.046953	0.968712
12039	0.800292	-0.547004	9.425423	0.035315	-0.027251	-0.140947	0.145856	0.323274	-1.204690	0.244121	0.032153	-0.046082	0.968115
12040	0.876468	-0.649958	9.873869	-0.061543	-0.043538	-0.090102	0.147354	0.315889	-1.210371	0.245610	0.032799	-0.047440	0.967651
12041	0.909030	-0.574108	9.920033	0.032540	-0.031662	-0.106540	0.144831	0.309495	-1.218280	0.247374	0.033690	-0.046671	0.967209
12042	0.843958	-0.541351	9.474864	0.023053	-0.021615	-0.085264	0.139624	0.304890	-1.221488	0.248728	0.034322	-0.046287	0.966858
12043	0.787673	-0.581176	9.817667	-0.039135	-0.038964	-0.051969	0.136546	0.304440	-1.223365	0.249479	0.034946	-0.046978	0.966609
12044	0.878334	-0.540711	9.620346	0.014202	-0.014346	-0.022486	0.131191	0.304373	-1.227375	0.249628	0.035335	-0.046772	0.966566
12045	1.211674	-0.500687	9.524357	-0.055136	-0.039732	-0.025591	0.126365	0.306176	-1.227260	0.249880	0.035885	-0.047797	0.966430
12046	1.245292	-0.475795	9.582973	-0.075427	0.016204	-0.065090	0.123135	0.311972	-1.230563	0.250944	0.035277	-0.049141	0.966110
12047	1.362360	-0.400850	9.523414	-0.100060	0.027985	-0.118164	0.123658	0.316198	-1.230704	0.253081	0.034417	-0.050628	0.965506
12048	1.221723	-0.709239	9.853618	-0.152205	0.039989	-0.118215	0.125918	0.321766	-1.229601	0.255248	0.033014	-0.053296	0.964841
12049	1.202738	-0.243492	9.854336	-0.074241	0.015523	-0.144665	0.126708	0.326449	-1.231494	0.257863	0.032581	-0.054323	0.964103
12050	1.007155	-0.125641	10.059278	-0.061837	-0.008448	-0.142094	0.128032	0.331361	-1.231622	0.260373	0.032598	-0.055479	0.963362
12051	0.941129	-0.214229	10.079585	-0.005889	-0.055545	-0.088273	0.128028	0.332797	-1.232661	0.261778	0.033840	-0.055551	0.962934
12052	1.503378	-0.276896	9.683273	0.005892	-0.061613	-0.125518	0.125620	0.332168	-1.233603	0.263863	0.035215	-0.055689	0.962307
12053	1.612712	-0.270043	9.814158	-0.002624	-0.048927	-0.209478	0.125882	0.334625	-1.236376	0.267607	0.036532	-0.055560	0.961231
12054	1.228070	-0.340163	9.591050	0.027447	-0.049328	-0.256150	0.125749	0.334531	-1.238276	0.272196	0.037929	-0.055123	0.959912
12055	1.328536	-0.013035	9.704803	-0.006981	-0.020629	-0.277331	0.128558	0.335626	-1.239630	0.277270	0.038774	-0.054842	0.958442
12056	1.053778	0.137332	9.601357	0.036967	0.034464	-0.261754	0.131503	0.335497	-1.236956	0.282038	0.038623	-0.053753	0.957117
12057	0.759045	0.165938	9.310454	0.037106	0.053186	-0.228853	0.136591	0.335675	-1.237552	0.286218	0.038242	-0.052193	0.955977
12058	0.902112	0.816725	9.610835	-0.064876	0.098286	-0.144962	0.140482	0.332875	-1.236331	0.288886	0.036161	-0.052775	0.955224
12059	0.586561	0.548871	10.062948	0.022176	0.144098	-0.026744	0.144504	0.331173	-1.233855	0.289310	0.033749	-0.051031	0.955278
12060	0.686426	0.844388	9.786955	0.065530	0.153674	0.104270	0.148533	0.326960	-1.232681	0.287173	0.031104	-0.048974	0.956120
12061	1.411674	1.158553	9.667223	0.053099	0.141510	0.162333	0.148294	0.317193	-1.231230	0.283953	0.028774	-0.046675	0.957269
12062	1.846260	1.287849	9.963634	0.101153	0.100868	0.241683	0.145642	0.307980	-1.226884	0.279101	0.027211	-0.044317	0.958852
12063	1.680303	0.881877	10.101221	0.268604	0.111264	0.309514	0.140997	0.293714	-1.221728	0.272892	0.026639	-0.038060	0.960922
12064	1.608690	0.011452	9.551934	0.222358	0.180432	0.371762	0.132486	0.273173	-1.216051	0.265497	0.024123	-0.033010	0.963244
12065	2.519127	-0.938042	10.973583	-0.061389	0.022879	0.249435	0.125291	0.260685	-1.212029	0.260513	0.023626	-0.033603	0.964596
12066	1.819972	0.010528	10.451496	0.348382	0.115579	0.018927	0.113285	0.245229	-1.209132	0.259797	0.023222	-0.026299	0.965026
12067	0.990196	-0.300935	8.187279	0.352621	0.365550	0.046427	0.111212	0.221210	-1.199845	0.258684	0.018455	-0.017056	0.965635
12068	0.369871	-1.387510	9.023775	-0.204458	0.321922	0.072853	0.107489	0.211718	-1.194546	0.257198	0.011183	-0.019374	0.966100
12069	-0.085713	-1.970926	10.718493	-0.165137	0.214534	-0.208765	0.106687	0.210787	-1.190090	0.261108	0.006681	-0.020986	0.965058
12070	0.316487	-1.517147	8.950898	0.150363	0.226519	-0.154719	0.103497	0.201963	-1.183690	0.263907	0.003187	-0.016886	0.964395
12071	-0.073077	-1.179417	9.745215	-0.145582	0.095590	-0.354466	0.103370	0.198692	-1.176334	0.270535	0.001057	-0.018835	0.962525
12072	-0.760689	-0.905399	10.150529	0.015285	0.099224	-0.447520	0.100563	0.196691	-1.172432	0.278921	-0.000574	-0.017999	0.960145
12073	-0.604047	-0.795782	9.795835	-0.143338	0.129854	-0.230369	0.096536	0.199840	-1.170249	0.283140	-0.003514	-0.019733	0.958869
12074	0.088804	-0.606043	9.375149	-0.144253	0.096951	-0.336821	0.092636	0.204925	-1.166512	0.289364	-0.006029	-0.021977	0.956948
12075	-0.235416	-0.784304	9.183597	-0.185732	0.052985	-0.407876	0.088327	0.212418	-1.162694	0.296915	-0.007700	-0.025011	0.954545
12076	-0.728572	-0.594186	9.241652	-0.223165	-0.032890	-0.436734	0.083470	0.224025	-1.159279	0.304934	-0.008152	-0.029536	0.951881
12077	-1.114783	-0.096284	9.040689	-0.148798	-0.015506	-0.252432	0.076343	0.233901	-1.158063	0.309456	-0.008460	-0.032217	0.950330
12078	-1.408621	0.332941	9.261933	-0.217159	-0.114753	-0.002162	0.064529	0.244022	-1.156650	0.309128	-0.007597	-0.037058	0.950268
12079	-0.654583	0.310289	9.990553	-0.177938	-0.134787	0.140872	0.053379	0.255525	-1.154657	0.306075	-0.006149	-0.040878	0.951109
12080	0.432371	0.470797	9.859008	-0.075091	-0.131153	-0.004014	0.041293	0.267050	-1.152653	0.305778	-0.004088	-0.043113	0.951117
12081	0.653882	0.596230	10.192238	-0.002451	-0.142496	-0.166591	0.029066	0.280230	-1.148830	0.308583	-0.001107	-0.043600	0.950197
12082	0.684718	0.198707	10.538006	0.052803	-0.123154	-0.210496	0.023542	0.291141	-1.145158	0.312218	0.001764	-0.043366	0.949019
12083	0.051965	0.277008	10.195433	0.119195	-0.127082	-0.066949	0.018558	0.300624	-1.141268	0.313138	0.005142	-0.041396	0.948791
12084	-0.510706	-0.366834	9.831573	-0.278818	0.042291	0.244242	0.016384	0.310803	-1.139829	0.308304	0.002413	-0.046453	0.950150
12085	-1.270138	-2.380589	12.943192	-0.267363	0.073302	0.288856	0.021150	0.329017	-1.138755	0.302644	-0.000840	-0.050625	0.951758
12086	-1.179683	-2.126694	10.960519	0.606590	-0.014561	0.579261	0.022758	0.328060	-1.135549	0.291314	0.002541	-0.039156	0.955822
12087	-1.664209	-1.621155	8.072453	0.472518	0.004005	0.892963	0.021194	0.312977	-1.128692	0.273915	0.004442	-0.029729	0.961284
12088	-0.671214	-1.328810	8.182565	-0.318363	0.007719	1.661191	0.015190	0.305574	-1.126012	0.241612	0.001586	-0.035940	0.969706
12089	1.703771	-1.875323	10.854531	-0.451461	-0.183645	1.345138	0.008740	0.313099	-1.127593	0.215061	0.001954	-0.045294	0.975548
12090	0.429764	-1.913007	10.854235	0.301693	-0.192848	1.180631	-0.003558	0.306343	-1.128346	0.191515	0.005965	-0.040273	0.980645
12091	-0.640406	-0.784379	9.098953	0.431396	-0.213094	1.176718	-0.019840	0.287941	-1.128072	0.167899	0.010783	-0.032493	0.985209
12092	-0.314451	-0.533317	8.765240	-0.070369	0.039001	1.813221	-0.033998	0.275968	-1.127208	0.131858	0.008619	-0.034120	0.990644
12093	0.805222	-0.515331	9.651612	-0.211585	0.039113	1.907991	-0.044707	0.274098	-1.121039	0.093785	0.005942	-0.038246	0.994840
12094	0.628489	-0.586470	10.027063	0.058989	-0.108873	1.656847	-0.061032	0.270277	-1.122600	0.060428	0.006972	-0.037452	0.997445
12095	0.288078	-0.007663	9.492295	0.029499	-0.007005	1.768864	-0.078557	0.264600	-1.122036	0.024852	0.005825	-0.036809	0.998996
12096	-0.666100	-0.522541	10.290161	0.059703	0.002227	2.122862	-0.097163	0.262707	-1.125408	-0.017818	0.004267	-0.035827	0.999190
12097	0.760152	-1.382766	9.851756	-0.056797	-0.166552	2.582639	-0.122596	0.259621	-1.125211	-0.069714	0.005786	-0.036814	0.996871
12098	3.538052	-1.443883	11.181986	-0.283292	-0.507039	2.404063	-0.153012	0.265894	-1.121942	-0.118101	0.014526	-0.041976	0.992008
12099	1.472291	-1.758191	10.432506	0.603494	-0.587464	2.214084	-0.193975	0.261376	-1.117541	-0.162764	0.023097	-0.029037	0.985967
12100	-0.275769	-2.962522	9.502099	0.178733	-0.696221	1.930491	-0.236255	0.248884	-1.108770	-0.201405	0.035118	-0.024113	0.978581
12101	-3.027444	-1.568051	9.551570	0.189520	-0.492362	2.169308	-0.277771	0.249688	-1.102021	-0.244243	0.042988	-0.019924	0.968556
12102	-2.927960	-1.454579	9.539323	-0.059839	-0.409928	2.489948	-0.307930	0.258668	-1.093920	-0.292447	0.050191	-0.021193	0.954728
12103	-1.003170	-1.545929	9.132082	0.203386	-0.391250	2.476339	-0.334474	0.268470	-1.088411	-0.339931	0.055247	-0.017603	0.938661
12104	-0.574548	-0.637499	9.393544	0.126165	-0.213571	2.565503	-0.360773	0.285463	-1.082809	-0.387960	0.057443	-0.016598	0.919735
12105	-0.501400	-0.774538	9.435338	0.469880	-0.201025	1.996419	-0.381433	0.297974	-1.078232	-0.425183	0.056575	-0.008818	0.903295
12106	-1.264320	-0.861168	9.807361	0.440922	-0.146566	2.011868	-0.401039	0.315463	-1.070250	-0.461773	0.055097	-0.001884	0.885283
12107	-1.044538	-1.313565	9.779003	0.410828	-0.076159	2.174866	-0.415815	0.330689	-1.066874	-0.500493	0.052181	0.003483	0.864159
12108	-0.266310	-1.008166	9.497273	0.454857	-0.225352	2.184481	-0.432718	0.339911	-1.058106	-0.538254	0.051653	0.011308	0.841122
12109	0.126196	-1.593356	9.605206	0.426313	-0.222532	2.277174	-0.449385	0.360103	-1.054005	-0.576563	0.050897	0.018241	0.815262
12110	0.823686	-1.750670	9.228202	0.380532	-0.299032	2.192415	-0.465786	0.380945	-1.047716	-0.612093	0.052164	0.025640	0.788646
12111	2.113553	-1.601075	8.818916	0.171494	-0.336769	1.924247	-0.480872	0.410018	-1.044704	-0.642180	0.056042	0.030157	0.763908
12112	2.236899	-1.470013	10.333435	0.015797	-0.187123	1.574552	-0.491658	0.434166	-1.040545	-0.665930	0.059651	0.031025	0.742978
12113	2.397175	-1.134537	10.253978	0.134188	-0.135660	1.260473	-0.496792	0.448695	-1.034997	-0.684725	0.060471	0.033056	0.725536
12114	1.992825	-0.933120	10.110061	0.184174	-0.136084	1.006096	-0.501115	0.461153	-1.032239	-0.699436	0.060609	0.036373	0.711191
12115	1.072071	-1.017851	9.629891	0.262151	-0.071283	0.998131	-0.503551	0.469348	-1.030183	-0.713949	0.058542	0.039624	0.696620
12116	1.471266	-0.898965	9.398117	0.173635	-0.043760	1.150004	-0.505202	0.483857	-1.027255	-0.730079	0.057602	0.041318	0.679676
12117	2.918674	-0.324074	9.378016	0.126006	0.112600	1.070947	-0.503098	0.496349	-1.026334	-0.744888	0.055040	0.039942	0.663714
12118	3.574889	-0.370396	9.677739	0.082194	0.250770	0.576460	-0.499776	0.505384	-1.029744	-0.752903	0.050976	0.036670	0.655129
12119	1.924475	-0.079957	9.206048	0.183379	0.306165	0.236239	-0.492011	0.506416	-1.033328	-0.756558	0.044390	0.034126	0.651525
12120	-0.679228	-0.952536	9.556398	-0.204607	0.297245	0.241753	-0.481570	0.507976	-1.038011	-0.759845	0.043806	0.026762	0.648075
12121	-1.041398	-1.080361	10.711334	-0.522254	0.348540	0.719430	-0.468228	0.525347	-1.045746	-0.768937	0.047552	0.013831	0.637404
12122	0.724639	-0.853898	12.689580	-0.109277	-0.022256	0.617123	-0.460509	0.541280	-1.046678	-0.776778	0.049706	0.012207	0.627691
12123	1.831939	0.209853	10.895691	0.446534	-0.218638	0.193006	-0.462117	0.541230	-1.042863	-0.779721	0.045498	0.020834	0.624124
12124	-0.112688	1.232818	9.374350	0.489588	-0.100247	0.088231	-0.467976	0.530093	-1.043696	-0.781327	0.039174	0.028442	0.622242
12125	-0.223043	1.153118	9.227133	-0.121762	-0.101864	0.267571	-0.469846	0.528600	-1.044401	-0.784662	0.042305	0.028146	0.617838
12126	0.297910	0.516982	10.547807	-0.083767	-0.052754	0.130852	-0.468784	0.531463	-1.041066	-0.786308	0.044372	0.027844	0.615610
12127	0.450904	0.495396	9.743845	0.265964	-0.061872	0.043469	-0.470384	0.529111	-1.041530	-0.787206	0.040714	0.031899	0.614518
12128	0.249521	0.931006	8.586144	0.269246	0.022643	0.005174	-0.467566	0.527066	-1.041357	-0.787627	0.036228	0.034864	0.614098
12129	0.538268	0.807595	8.685002	0.088079	0.065989	-0.011090	-0.466750	0.523455	-1.044739	-0.787768	0.033697	0.034787	0.614065
12130	0.553014	0.742364	9.104800	-0.071111	0.084152	-0.080442	-0.464335	0.521854	-1.045090	-0.786929	0.033756	0.032662	0.615253
12131	0.783928	0.355808	9.947694	-0.135853	0.096075	-0.115987	-0.460838	0.517170	-1.047452	-0.785637	0.034282	0.029449	0.617035
12132	0.830876	0.475640	10.222651	-0.041211	0.083765	-0.124632	-0.458431	0.518287	-1.049343	-0.784264	0.033849	0.027729	0.618883
12133	0.865655	0.386419	9.928306	0.095171	0.115432	-0.136375	-0.454955	0.520536	-1.052431	-0.782868	0.030481	0.027110	0.620849
12134	1.098195	0.434281	9.427161	0.071046	0.135781	-0.104535	-0.450259	0.517639	-1.053935	-0.781830	0.027652	0.025951	0.622337
12135	1.344179	0.336762	9.194726	-0.023131	0.075965	-0.126475	-0.447712	0.516938	-1.056700	-0.780447	0.026652	0.024522	0.624172
12136	1.292461	0.054254	9.450433	-0.048184	0.109478	-0.159918	-0.444885	0.511912	-1.055810	-0.778623	0.025985	0.022318	0.626556
12137	1.369260	0.109066	9.558293	-0.014855	0.183231	-0.182349	-0.441934	0.510478	-1.057790	-0.776570	0.023532	0.019398	0.629293
12138	1.402228	0.396114	9.533068	-0.006175	0.220210	-0.164422	-0.436583	0.512537	-1.060634	-0.774720	0.020817	0.016000	0.631759
12139	1.438102	0.047190	9.479028	0.035188	0.195820	-0.099019	-0.430954	0.511358	-1.064129	-0.773706	0.017505	0.013543	0.633158
12140	1.234054	-0.320665	9.307037	-0.224177	0.151971	0.002505	-0.424264	0.513361	-1.065906	-0.773839	0.019073	0.008375	0.633040
12141	1.155155	-0.693400	10.361782	-0.477730	0.083890	0.080849	-0.420408	0.522312	-1.066205	-0.774826	0.025231	0.001118	0.631670
12142	0.829833	-0.837626	10.803033	-0.166631	0.010003	0.010692	-0.419498	0.531265	-1.063621	-0.775016	0.027707	-0.001126	0.631334
12143	0.529929	-0.559164	9.686825	-0.140676	-0.061574	0.107645	-0.417106	0.536928	-1.060618	-0.776462	0.030519	-0.001886	0.629422
12144	-0.463103	-0.686407	9.840259	-0.153791	-0.265751	0.159562	-0.418463	0.542488	-1.055539	-0.778508	0.036264	0.000227	0.626586
12145	-1.323685	-1.000670	9.313116	-0.049118	-0.264546	0.287420	-0.424634	0.545623	-1.050618	-0.782219	0.040163	0.003546	0.621697
12146	-1.337232	-1.275217	9.427910	-0.317152	-0.213954	0.594575	-0.428412	0.554667	-1.047299	-0.789398	0.047842	0.002488	0.612009
12147	-0.620891	-1.106775	10.170781	-0.323735	-0.179442	0.709523	-0.429532	0.570353	-1.040811	-0.797834	0.054956	0.000593	0.600367
12148	-1.082252	-1.037448	10.324604	-0.084992	-0.101407	0.511064	-0.430510	0.582956	-1.035510	-0.803971	0.057550	0.000642	0.591877
12149	-1.716262	-1.252817	10.797842	-0.066555	-0.040567	0.572649	-0.428527	0.591459	-1.032818	-0.810794	0.058796	-0.000365	0.582371
12150	-1.150263	-0.859092	9.868618	0.063007	0.043802	0.657465	-0.424397	0.598423	-1.032912	-0.818597	0.057271	-0.001101	0.571505
12151	-0.418661	-0.675938	9.398619	-0.034662	0.067044	0.476798	-0.421475	0.606267	-1.033236	-0.824142	0.056683	-0.003413	0.563529
12152	-0.240686	-0.803765	9.693909	-0.081287	0.007374	0.357762	-0.416944	0.613786	-1.033318	-0.828202	0.057929	-0.004841	0.557407
12153	-0.027768	-0.821774	9.469486	0.047863	-0.042788	0.129713	-0.416820	0.616723	-1.032275	-0.829878	0.057201	-0.004038	0.554990
12154	-0.225283	-0.910259	10.061079	0.011974	-0.090974	-0.019200	-0.417891	0.616726	-1.031313	-0.829828	0.058029	-0.002359	0.554989
12155	-0.441712	-0.846196	10.232087	0.241257	-0.067158	-0.041274	-0.421090	0.611681	-1.029675	-0.829817	0.054344	0.001157	0.555381
12156	-0.444111	-0.676359	9.778178	0.201913	0.056653	-0.028224	-0.421070	0.604760	-1.029491	-0.829861	0.050379	0.002506	0.555686
12157	-0.248583	-0.614534	9.923329	0.228126	0.056076	-0.067094	-0.421316	0.597907	-1.032015	-0.829510	0.045508	0.003822	0.556621
12158	-0.357586	-0.543718	9.620957	0.233438	0.002782	-0.139884	-0.418893	0.593944	-1.033935	-0.828298	0.041611	0.006520	0.558702
12159	-0.588738	-0.635315	9.518267	0.182453	-0.068215	-0.163428	-0.423557	0.586440	-1.034394	-0.826776	0.038849	0.009429	0.561109
12160	-0.119859	-0.752999	9.904252	0.139876	-0.139584	-0.166777	-0.426088	0.581960	-1.033424	-0.825122	0.038089	0.013456	0.563509
12161	0.269977	-0.789575	10.330529	0.156225	-0.132260	-0.240152	-0.431681	0.571294	-1.030447	-0.822654	0.036477	0.017166	0.567111
12162	0.586743	-0.900367	10.172582	0.202316	-0.021965	-0.261465	-0.433800	0.563456	-1.031217	-0.819959	0.033329	0.020033	0.571100
12163	0.652712	-0.671053	9.489231	0.154870	0.073382	-0.286650	-0.433510	0.555956	-1.030649	-0.816968	0.029429	0.020376	0.575571
12164	0.719160	-0.422280	9.080170	0.047046	0.024704	-0.368650	-0.433754	0.548082	-1.031713	-0.812890	0.028247	0.020752	0.581361
12165	0.592478	-0.249700	9.960830	-0.030580	-0.009825	-0.436304	-0.435613	0.542909	-1.031994	-0.807936	0.028308	0.020406	0.588236
12166	0.545424	-0.090343	9.881153	0.129415	-0.007001	-0.495896	-0.437458	0.533263	-1.034183	-0.802284	0.026119	0.022343	0.595952
12167	0.171491	-0.109303	9.535221	0.081526	0.014539	-0.449845	-0.439027	0.520746	-1.034568	-0.797110	0.024078	0.022922	0.602918
12168	0.211096	-0.110985	9.786798	0.019982	0.001440	-0.372338	-0.439678	0.514868	-1.036106	-0.792766	0.023595	0.023341	0.608622
12169	0.079022	-0.074557	9.635631	0.031805	-0.029196	-0.280522	-0.443276	0.508726	-1.035449	-0.789515	0.022959	0.023920	0.612836
12170	0.252364	0.025720	9.904985	-0.000407	-0.041534	-0.223285	-0.443130	0.504902	-1.035031	-0.786909	0.023392	0.024696	0.616131
12171	0.588334	-0.055579	9.874987	0.035515	0.020689	-0.209583	-0.443648	0.498505	-1.032518	-0.784521	0.022129	0.024510	0.619222
12172	0.317652	-0.118770	9.713096	0.036652	0.057224	-0.177453	-0.442826	0.492618	-1.035159	-0.782523	0.020783	0.024167	0.621806
12173	0.354976	-0.050124	9.687244	0.014686	0.017753	-0.170712	-0.443749	0.487970	-1.034620	-0.780585	0.019915	0.023750	0.624281
12174	0.509422	0.010959	9.864841	0.023491	0.022886	-0.230809	-0.445078	0.484314	-1.033909	-0.777877	0.019178	0.023801	0.627673
12175	0.467867	-0.120902	9.686428	0.035780	0.056208	-0.280047	-0.445461	0.478449	-1.036264	-0.774565	0.017467	0.023102	0.631831
12176	0.391208	-0.185423	9.561795	0.024828	0.062096	-0.306544	-0.443969	0.472444	-1.040544	-0.770877	0.016181	0.022585	0.636378
12177	0.269694	-0.124482	9.839249	-0.033599	0.091789	-0.304751	-0.441537	0.465803	-1.042686	-0.767190	0.015098	0.020459	0.640916
12178	0.253285	-0.260714	9.921618	0.021901	0.130931	-0.286638	-0.440324	0.463089	-1.042516	-0.763727	0.012992	0.018842	0.645134
12179	0.442886	-0.140815	9.324732	-0.006543	0.108802	-0.336410	-0.438966	0.456918	-1.045579	-0.759583	0.011293	0.016806	0.650095
12180	0.649238	0.236795	9.520791	-0.094120	0.060839	-0.403363	-0.436140	0.452662	-1.047513	-0.754481	0.011820	0.014774	0.656049
12181	0.792531	-0.117439	9.681922	-0.093200	0.039572	-0.441532	-0.435719	0.446509	-1.050429	-0.748826	0.012348	0.012721	0.662530
12182	0.786536	0.676269	9.728708	-0.122409	-0.009744	-0.470262	-0.433826	0.440605	-1.053355	-0.742699	0.014213	0.011385	0.669377
12183	0.434809	0.572868	10.508256	-0.165094	0.017904	-0.452475	-0.435023	0.437060	-1.045316	-0.736748	0.016097	0.008753	0.675919
12184	0.132447	0.547964	10.532866	-0.075836	0.010863	-0.425651	-0.434604	0.431400	-1.045096	-0.731120	0.017015	0.007728	0.681993
12185	0.273753	0.613550	9.648451	0.054970	-0.025829	-0.407806	-0.435389	0.425550	-1.047717	-0.725734	0.016254	0.008740	0.687728
12186	0.672145	0.528506	9.408562	-0.074014	-0.022693	-0.362297	-0.436441	0.419806	-1.054673	-0.720881	0.017600	0.008192	0.692787
12187	0.392336	0.261280	9.671598	-0.084276	-0.029382	-0.383523	-0.439373	0.415059	-1.053978	-0.715700	0.018921	0.007370	0.698112
12188	0.143683	-0.107336	9.950798	-0.071619	-0.019396	-0.316167	-0.441372	0.412152	-1.054455	-0.711421	0.020193	0.006789	0.702443
12189	0.204695	-0.157227	9.770100	-0.064803	-0.036421	-0.236694	-0.443784	0.412480	-1.054010	-0.708248	0.021361	0.006280	0.705612
12190	0.638965	-0.593540	10.229643	-0.153776	-0.080326	-0.216124	-0.449675	0.412006	-1.052057	-0.705293	0.024669	0.005360	0.708466
12191	1.076833	-0.668127	10.277343	0.003404	-0.136959	-0.315989	-0.457186	0.415438	-1.046433	-0.700981	0.026349	0.007303	0.712656
12192	1.272844	-0.082145	8.516867	0.057064	-0.036116	-0.349680	-0.460122	0.412089	-1.045150	-0.696187	0.026036	0.008826	0.717334
12193	1.082281	-0.551570	9.670016	-0.311870	-0.123211	-0.369042	-0.464820	0.415916	-1.047278	-0.690870	0.031961	0.006113	0.722246
12194	0.961644	-0.174951	10.684126	-0.057010	0.004748	-0.457614	-0.467639	0.418532	-1.047704	-0.684380	0.032647	0.005533	0.728373
12195	-0.000120	-0.105034	10.473545	0.057321	0.133955	-0.468592	-0.466422	0.414555	-1.047846	-0.677773	0.029735	0.004703	0.734655
12196	-0.779045	-0.534358	9.752385	0.120087	0.121924	-0.323277	-0.460529	0.413816	-1.046175	-0.673276	0.026309	0.005024	0.738906
12197	-0.777283	-0.638887	8.116332	-0.005031	-0.049583	0.023604	-0.459198	0.417010	-1.051378	-0.673819	0.026940	0.005396	0.738386
12198	0.028809	-0.541524	9.969807	-0.426060	-0.173023	0.057515	-0.461799	0.436122	-1.051274	-0.674580	0.035266	0.001423	0.737358
12199	0.750339	-0.613219	11.605313	0.059227	-0.136367	-0.320193	-0.456224	0.453053	-1.056626	-0.670084	0.036305	0.004147	0.741385
12200	0.294115	-0.264843	9.778470	0.384931	0.063876	-0.614812	-0.446034	0.449979	-1.068238	-0.661379	0.030169	0.009460	0.749386
12201	-0.343774	-0.533775	9.452803	0.303569	0.143878	-0.787675	-0.429690	0.449372	-1.082827	-0.649895	0.023669	0.012338	0.759555
12202	-0.945127	-1.501153	9.376652	0.402036	0.117538	-0.769680	-0.409291	0.435634	-1.095173	-0.638528	0.016492	0.017298	0.769228
12203	-1.723161	-1.272529	9.257171	0.074882	0.104817	-0.584966	-0.392086	0.414258	-1.097419	-0.629753	0.013508	0.016915	0.776494
12204	-0.340374	-1.215875	9.289549	-0.341394	0.236616	0.130369	-0.379464	0.401988	-1.092129	-0.631944	0.014205	0.008618	0.774836
12205	2.279309	-0.493403	9.980732	-0.322878	0.318611	-0.150807	-0.368473	0.398137	-1.089125	-0.629749	0.013182	-0.000741	0.776687
12206	1.585968	-0.523004	9.723773	0.045100	0.254431	-0.595480	-0.360664	0.383689	-1.088597	-0.620658	0.008694	-0.003067	0.784027
12207	0.679442	0.213007	8.958612	0.111087	0.269931	-0.770919	-0.350973	0.367279	-1.090595	-0.608697	0.003062	-0.004839	0.793382
12208	-0.032822	-0.091176	9.415676	-0.229251	0.297096	-0.692971	-0.338890	0.357365	-1.095125	-0.597794	0.001230	-0.012027	0.801559
12209	-0.463346	0.576026	10.832122	-0.210278	0.202894	-0.615682	-0.326825	0.353519	-1.099594	-0.588025	0.000562	-0.018079	0.808640
12210	-0.650698	0.693977	10.575134	0.000306	0.156925	-0.555156	-0.319574	0.347232	-1.103544	-0.579165	-0.001758	-0.019889	0.814966
12211	-0.093161	0.393331	10.252689	0.032329	0.105714	-0.414033	-0.313119	0.338377	-1.105533	-0.572566	-0.003788	-0.020822	0.819586
12212	-0.116102	0.426885	10.107300	0.047082	0.054912	-0.368333	-0.308017	0.333751	-1.105877	-0.566701	-0.005053	-0.020683	0.823649
12213	0.101966	0.275457	9.903300	0.110353	0.018506	-0.384317	-0.303848	0.328546	-1.110841	-0.560549	-0.006536	-0.019274	0.827871
12214	0.131045	0.207967	9.476220	0.113967	0.006008	-0.453337	-0.301683	0.320868	-1.110571	-0.553220	-0.007717	-0.017489	0.832816
12215	-0.466518	0.051481	9.584238	0.055751	0.040411	-0.355916	-0.296308	0.314844	-1.111777	-0.547473	-0.008958	-0.017189	0.836599
12216	-0.734592	-0.069874	9.880234	0.070566	0.040917	-0.371723	-0.296028	0.310559	-1.109884	-0.541430	-0.010265	-0.016499	0.840521
12217	-0.364416	0.072780	9.818301	-0.005830	0.053949	-0.204874	-0.291999	0.306985	-1.111945	-0.538184	-0.011126	-0.017344	0.842575
12218	-0.242110	0.036172	9.945098	0.073910	0.028477	-0.297644	-0.288916	0.305611	-1.110533	-0.533352	-0.012276	-0.016446	0.845644
12219	-0.366286	-0.077764	9.809752	0.081090	0.051506	-0.292134	-0.284491	0.303714	-1.112274	-0.528586	-0.013991	-0.015798	0.848617
12220	-0.278556	0.253971	9.756982	0.019788	0.059876	-0.219810	-0.280330	0.300854	-1.114856	-0.525047	-0.015124	-0.016132	0.850786
12221	-0.276382	0.069547	10.047304	0.057804	0.020416	-0.336641	-0.277651	0.300689	-1.116520	-0.519507	-0.016037	-0.015539	0.854175
12222	-0.886171	0.213810	9.719381	0.140983	0.025872	-0.314992	-0.274154	0.295563	-1.118083	-0.514284	-0.017822	-0.013475	0.857329
12223	-0.676499	0.186080	9.940266	0.013771	0.048609	-0.198597	-0.271205	0.294668	-1.118960	-0.511081	-0.018829	-0.013880	0.859214
12224	-0.423928	0.144529	9.844820	0.128502	-0.009379	-0.258777	-0.267984	0.292479	-1.119068	-0.506805	-0.019886	-0.011648	0.861752
12225	-0.683805	0.241736	9.513548	0.026891	-0.026864	-0.162782	-0.266097	0.288199	-1.118957	-0.504218	-0.019746	-0.011036	0.863280
12226	-0.756972	0.072941	9.835140	0.034392	0.035567	-0.096038	-0.265288	0.286488	-1.119021	-0.502762	-0.020661	-0.010813	0.864110
12227	-0.591550	0.253133	9.636653	0.029172	0.020753	-0.037839	-0.265292	0.287601	-1.118307	-0.502317	-0.021402	-0.010590	0.864354
12228	-0.775567	0.036192	9.854105	-0.013328	-0.020470	-0.003712	-0.263950	0.286877	-1.118888	-0.502486	-0.020889	-0.010590	0.864268
12229	-0.300620	0.025381	9.767658	-0.051655	-0.029994	0.081760	-0.263953	0.287727	-1.118997	-0.504152	-0.019964	-0.011203	0.863311
12230	-0.295363	0.025490	9.897808	0.000136	-0.021176	0.030698	-0.265301	0.290531	-1.116856	-0.504910	-0.019582	-0.010949	0.862881
12231	-0.159318	0.134774	9.925230	-0.023837	0.020607	0.059146	-0.264233	0.291673	-1.118459	-0.506161	-0.019788	-0.011581	0.862134
12232	-0.373497	0.019193	9.673995	0.036767	-0.009688	0.009692	-0.263962	0.290845	-1.119574	-0.506537	-0.019972	-0.010819	0.861919
12233	-0.107632	0.058005	9.691490	-0.054334	-0.003480	0.051821	-0.265438	0.292082	-1.122773	-0.507679	-0.019435	-0.011720	0.861247
12234	-0.012609	-0.047055	9.955176	0.027902	0.016036	-0.025618	-0.264643	0.295032	-1.122958	-0.507444	-0.019964	-0.011387	0.861378
12235	-0.217507	-0.016812	9.727198	-0.035863	0.029750	-0.027449	-0.261967	0.295998	-1.124722	-0.507205	-0.020145	-0.012321	0.861502
12236	-0.245096	0.055532	9.889495	0.024984	0.031619	-0.082060	-0.260633	0.297626	-1.123193	-0.505994	-0.020899	-0.012218	0.862197
12237	-0.556533	-0.027817	9.740949	-0.002120	0.013542	-0.080417	-0.259964	0.297783	-1.124552	-0.504832	-0.021123	-0.012423	0.862870
12238	-0.349860	0.082761	9.886075	-0.034070	0.010291	-0.031083	-0.257554	0.297885	-1.125255	-0.504528	-0.020925	-0.013102	0.863042
12239	-0.411664	0.013662	9.831741	0.033139	-0.011610	-0.057517	-0.257820	0.297308	-1.124457	-0.503752	-0.021068	-0.012424	0.863502
12240	-0.432355	0.090977	9.907553	-0.015385	0.004934	-0.023969	-0.258093	0.299335	-1.126423	-0.503564	-0.020968	-0.012724	0.863610
12241	-0.462515	0.134118	9.838901	0.031969	0.022713	-0.007787	-0.257547	0.296003	-1.129385	-0.503639	-0.021703	-0.012382	0.863553
12242	-0.555542	0.159119	9.701054	0.016679	0.001327	-0.011485	-0.256746	0.297163	-1.131527	-0.503652	-0.021867	-0.012086	0.863545
12243	-0.552775	0.030515	9.764696	-0.004437	-0.018714	0.000701	-0.257143	0.295818	-1.134008	-0.503899	-0.021524	-0.011950	0.863412
12244	-0.460690	0.056479	9.926202	-0.012241	0.007245	0.027339	-0.256615	0.298517	-1.135283	-0.504594	-0.021508	-0.012196	0.863003
12245	-0.532661	0.004184	9.828099	0.051223	0.004650	0.009861	-0.256346	0.298266	-1.136922	-0.504969	-0.022131	-0.011330	0.862779
12246	-0.427425	0.052202	9.688942	0.030634	0.016140	0.041675	-0.257819	0.297930	-1.133118	-0.505888	-0.022704	-0.010919	0.862231
12247	-0.466831	0.097620	9.776456	0.019224	-0.011178	-0.008040	-0.257288	0.299955	-1.135772	-0.505972	-0.022724	-0.010449	0.862187
12248	-0.411225	-0.010607	9.817494	0.008624	-0.003998	-0.014224	-0.255679	0.298571	-1.132444	-0.505943	-0.022715	-0.010239	0.862207
12249	-0.354328	0.046255	9.775482	0.009311	0.017063	-0.002608	-0.254875	0.298565	-1.132996	-0.506118	-0.023114	-0.010220	0.862094
12250	-0.188270	0.095386	9.717620	0.000806	0.023604	-0.053907	-0.254338	0.298277	-1.133283	-0.505401	-0.023493	-0.010443	0.862502
12251	-0.305222	0.025305	9.844548	-0.024900	0.027289	-0.068084	-0.252734	0.299450	-1.136791	-0.504461	-0.023693	-0.011135	0.863038
12252	-0.526915	-0.017544	9.975279	0.010785	0.006043	-0.060104	-0.250058	0.300560	-1.138685	-0.503636	-0.023869	-0.011011	0.863516
12253	-0.536832	0.093929	9.841738	0.038903	0.026890	-0.030707	-0.249518	0.298809	-1.136713	-0.503310	-0.024713	-0.010582	0.863688
12254	-0.598871	0.151054	9.743114	0.041141	-0.003629	-0.018504	-0.247108	0.299042	-1.137005	-0.503189	-0.025036	-0.009817	0.863758
12255	-0.597545	0.223917	9.855744	0.014178	-0.009119	-0.021282	-0.245499	0.297981	-1.135430	-0.503045	-0.025018	-0.009445	0.863846
12256	-0.535899	0.050252	9.861353	0.061055	-0.029018	-0.027457	-0.245499	0.298638	-1.139478	-0.502765	-0.025100	-0.008085	0.864021
12257	-0.241574	0.215796	9.715075	-0.013368	0.009638	0.002547	-0.244156	0.297173	-1.138456	-0.503044	-0.025125	-0.008359	0.863855
12258	-0.211348	0.167800	9.774138	0.006916	0.020779	-0.081311	-0.240815	0.298864	-1.135592	-0.501850	-0.025515	-0.008462	0.864537
12259	-0.332318	0.160752	9.794551	-0.010584	0.031707	-0.098068	-0.238407	0.299831	-1.137081	-0.500384	-0.025920	-0.008948	0.865369
12260	-0.420475	0.083897	9.787611	0.013174	0.005667	-0.115819	-0.234925	0.299614	-1.137264	-0.498591	-0.026104	-0.008809	0.866399
12261	-0.255062	0.176720	9.801616	-0.033415	0.001064	-0.124875	-0.231709	0.299330	-1.140431	-0.496675	-0.025737	-0.009389	0.867504
12262	-0.294324	0.209999	9.857932	0.011870	0.006034	-0.202495	-0.229301	0.300265	-1.140564	-0.493374	-0.025896	-0.009320	0.869382
12263	-0.684877	0.110667	9.880398	0.027481	0.009124	-0.179351	-0.227690	0.298984	-1.141709	-0.490469	-0.026261	-0.008948	0.871017
12264	-0.732884	0.209326	9.882995	0.032975	0.023530	-0.112929	-0.225013	0.299546	-1.144300	-0.488703	-0.026949	-0.008636	0.871991
12265	-0.727398	0.289529	9.824785	0.050035	0.019264	-0.078427	-0.221662	0.298479	-1.144238	-0.487537	-0.027743	-0.007919	0.872626
12266	-0.649553	0.256944	9.711874	0.025990	0.020230	-0.053755	-0.221791	0.296642	-1.144024	-0.486802	-0.028316	-0.007665	0.873020
12267	-0.601240	0.131579	9.637272	-0.015255	-0.012689	-0.031112	-0.220985	0.296088	-1.145272	-0.486502	-0.027928	-0.007753	0.873198
12268	-0.469015	0.209249	9.789990	-0.030798	0.009172	0.014915	-0.218847	0.297982	-1.149984	-0.486999	-0.027766	-0.008344	0.872921
12269	-0.534677	0.108534	9.848915	-0.018631	0.018553	-0.000883	-0.217507	0.297663	-1.149738	-0.487223	-0.027893	-0.008776	0.872788
12270	-0.512344	0.201185	9.832051	-0.047724	0.021583	0.010530	-0.216708	0.299380	-1.151591	-0.487646	-0.027781	-0.009786	0.872544
12271	-0.558806	0.214903	9.787192	-0.012520	0.029051	0.008047	-0.214566	0.299226	-1.147009	-0.488021	-0.028153	-0.010204	0.872318
12272	-0.652507	0.174362	9.789437	-0.035330	0.021479	0.018558	-0.216443	0.299670	-1.146023	-0.488573	-0.028162	-0.010992	0.871999
12273	-0.719263	0.144036	9.946492	-0.007579	0.000389	0.053885	-0.216310	0.300785	-1.151686	-0.489750	-0.028098	-0.011021	0.871341
12274	-0.642929	0.193965	9.876243	0.000999	0.000961	0.069812	-0.218184	0.300239	-1.150597	-0.491176	-0.028116	-0.010946	0.870538
12275	-0.686607	0.198029	9.884501	0.036530	-0.001885	0.053117	-0.220326	0.300278	-1.150164	-0.492313	-0.028451	-0.010184	0.869893
12276	-0.648039	0.198722	9.823092	0.021362	-0.023034	0.112160	-0.223006	0.300568	-1.147817	-0.494465	-0.028259	-0.009494	0.868686
12277	-0.587126	0.180405	9.810656	0.033724	-0.033770	0.119191	-0.225413	0.299176	-1.146206	-0.496753	-0.028028	-0.008429	0.867398
12278	-0.627769	0.155394	9.828855	0.003007	-0.042002	0.189778	-0.227292	0.300810	-1.147895	-0.500254	-0.027336	-0.007825	0.865412
12279	-0.514911	0.099189	9.909772	0.028070	-0.040078	0.228744	-0.231177	0.301138	-1.145940	-0.504429	-0.026958	-0.006738	0.863006
12280	-0.354751	0.082671	9.871482	0.047388	-0.030667	0.214686	-0.235063	0.302029	-1.143967	-0.508306	-0.026910	-0.005467	0.860738
12281	-0.375972	-0.063364	9.903226	0.088190	-0.009742	0.173406	-0.237470	0.300649	-1.142898	-0.511470	-0.027644	-0.003685	0.858848
12282	-0.665142	0.057595	9.655127	0.151031	-0.001379	0.215272	-0.239335	0.297263	-1.141087	-0.515275	-0.029154	-0.000929	0.856528
12283	-0.956225	0.324207	9.721213	0.084830	0.001242	0.301773	-0.242409	0.294832	-1.136653	-0.520611	-0.030056	0.000739	0.853265
12284	-0.825886	0.365423	9.813969	0.063476	-0.027795	0.354532	-0.244814	0.293032	-1.135733	-0.526800	-0.030209	0.002355	0.849449
12285	-0.493833	0.458822	9.647728	-0.000874	-0.015403	0.407382	-0.249375	0.295365	-1.134384	-0.533926	-0.029929	0.002796	0.844997
12286	-0.151940	0.562123	9.590039	-0.027863	-0.014811	0.339149	-0.255139	0.297496	-1.135334	-0.539840	-0.029334	0.002717	0.841252
12287	-0.119254	0.426803	9.876113	-0.047952	0.009455	0.286188	-0.255819	0.301344	-1.136287	-0.544897	-0.028952	0.002047	0.838000
12288	0.015428	0.463222	9.778869	-0.014143	0.005630	0.165122	-0.257164	0.302197	-1.129054	-0.547847	-0.028858	0.001875	0.836079
12289	-0.142176	0.363272	9.890331	0.000170	-0.011266	0.097904	-0.257437	0.303887	-1.128590	-0.549706	-0.028640	0.002150	0.834864
12290	-0.188202	0.449806	9.676433	0.029741	0.002018	0.037976	-0.259575	0.302513	-1.128066	-0.550495	-0.028972	0.002677	0.834331
12291	-0.168433	0.445320	9.768547	-0.006314	0.009482	-0.060228	-0.258235	0.302569	-1.131878	-0.549718	-0.029023	0.002540	0.834842
12292	-0.311801	0.355334	9.846671	0.001935	0.007801	-0.133558	-0.259039	0.302882	-1.132402	-0.547662	-0.029154	0.002440	0.836188
12293	-0.529647	0.314950	9.676601	0.011947	-0.002672	-0.138845	-0.258637	0.302698	-1.130920	-0.545556	-0.029205	0.002692	0.837561
12294	-0.692565	0.251325	9.869472	-0.077608	0.009482	-0.085969	-0.257302	0.303758	-1.129274	-0.544341	-0.028494	0.001269	0.838379
12295	-0.462938	0.265191	9.765682	-0.000805	0.027191	-0.128099	-0.255427	0.304053	-1.131728	-0.542417	-0.028910	0.000976	0.839611
12296	-0.272993	0.346323	9.799786	-0.041505	0.043667	-0.016774	-0.253692	0.306038	-1.133854	-0.542339	-0.029166	-0.000174	0.839653
12297	-0.360718	0.383581	9.883472	0.015366	0.005974	-0.198941	-0.252484	0.305330	-1.134976	-0.539211	-0.029391	-0.000000	0.841658
12298	-0.406341	0.249243	9.936044	-0.003734	0.002080	-0.191939	-0.249802	0.304350	-1.138023	-0.536169	-0.029359	-0.000168	0.843600
12299	-0.505674	0.332381	9.703685	0.010452	0.002915	-0.149429	-0.248198	0.305464	-1.138956	-0.533866	-0.029477	-0.000017	0.845055
12300	-0.411385	0.256433	9.918984	-0.062099	0.017751	-0.126599	-0.246460	0.306277	-1.139221	-0.531948	-0.029087	-0.001300	0.846276
12301	-0.660214	0.293155	9.634243	-0.122952	0.038865	-0.067361	-0.245386	0.305381	-1.138177	-0.531103	-0.028396	-0.003748	0.846823
12302	-0.684349	0.100978	9.986403	-0.083433	0.040914	-0.064567	-0.243790	0.309036	-1.139163	-0.530223	-0.028172	-0.005601	0.847371
12303	-0.930620	0.266417	9.789837	-0.052407	0.099243	0.031436	-0.243427	0.322351	-1.141587	-0.530999	-0.029281	-0.007457	0.846833
12304	-1.097475	0.020644	9.887673	-0.027246	0.295205	0.168962	-0.238887	0.326516	-1.143133	-0.533986	-0.033991	-0.010923	0.844739
12305	-0.612542	0.099822	9.694938	0.107047	0.290298	0.126810	-0.232459	0.326360	-1.142806	-0.536204	-0.040057	-0.012079	0.843051
12306	-0.415130	0.193243	9.868795	0.011433	0.129980	0.105984	-0.229529	0.331136	-1.138617	-0.538110	-0.042374	-0.013160	0.841706
12307	-0.337386	0.143648	9.616391	-0.048560	0.026106	0.043236	-0.229527	0.330698	-1.137953	-0.539097	-0.042266	-0.014152	0.841063
12308	-0.233354	0.075166	9.894522	-0.031664	-0.074105	-0.068773	-0.229387	0.328093	-1.135325	-0.538146	-0.040637	-0.013908	0.841756
12309	-0.171750	-0.030483	10.316062	0.208284	-0.438252	-0.289621	-0.232015	0.311132	-1.131636	-0.533417	-0.035341	-0.005831	0.845094
12310	-1.440588	0.616397	9.371952	0.065772	-0.075169	-0.211439	-0.239226	0.304229	-1.131097	-0.530001	-0.034722	-0.004036	0.847276
12311	-0.296926	0.112860	9.954873	-0.054074	0.008176	-0.024101	-0.239502	0.307616	-1.136953	-0.529856	-0.034225	-0.004979	0.847382
12312	-0.665103	0.290636	9.605227	0.016212	-0.016100	-0.098217	-0.239633	0.306908	-1.136703	-0.528345	-0.034089	-0.004568	0.848333
12313	-0.433105	0.348269	9.761157	-0.072186	0.014047	-0.052386	-0.239102	0.308137	-1.135449	-0.527731	-0.033499	-0.005898	0.848730
12314	-0.411836	0.270984	9.868310	-0.018995	0.007400	-0.124761	-0.238569	0.309297	-1.137316	-0.525782	-0.033384	-0.006349	0.849940
12315	-0.795021	0.278592	9.830014	-0.011105	0.009944	-0.082199	-0.238970	0.308864	-1.136512	-0.524618	-0.033367	-0.006618	0.850658
12316	-0.611471	0.308625	9.818570	-0.039874	-0.006082	-0.018779	-0.238697	0.307645	-1.138996	-0.524474	-0.032818	-0.007212	0.850763
12317	-0.499625	0.298522	9.870222	-0.040858	0.002699	-0.014331	-0.238697	0.307660	-1.139674	-0.524485	-0.032374	-0.007861	0.850767
12318	-0.693111	0.275589	9.850015	-0.024590	-0.020971	0.013019	-0.237494	0.308507	-1.140881	-0.524875	-0.031737	-0.008019	0.850550
12319	-0.649600	0.271517	9.788794	-0.010479	-0.012268	0.025488	-0.239378	0.311668	-1.141436	-0.525545	-0.031370	-0.007970	0.850150
12320	-0.724503	0.250730	9.728879	-0.021902	-0.016495	0.048430	-0.242056	0.311447	-1.141412	-0.526517	-0.030843	-0.008106	0.849566
12321	-0.739735	0.197070	9.938243	-0.024128	-0.024861	0.062515	-0.243129	0.312036	-1.141380	-0.527825	-0.030134	-0.008140	0.848780
12322	-0.679164	0.178736	9.817472	0.040324	-0.029071	0.075058	-0.245538	0.311496	-1.140013	-0.529216	-0.030054	-0.007072	0.847925
12323	-0.648159	0.184140	9.693209	0.004303	-0.025862	0.076729	-0.246611	0.312109	-1.141066	-0.530744	-0.029635	-0.006611	0.846988
12324	-0.540089	0.118134	9.730723	-0.024969	-0.026537	0.094293	-0.248219	0.312704	-1.140757	-0.532495	-0.028908	-0.006664	0.845913
12325	-0.568717	0.112771	9.840617	-0.035593	-0.017604	0.089016	-0.248761	0.314544	-1.140420	-0.534248	-0.028205	-0.006966	0.844829
12326	-0.457163	0.105082	9.815212	-0.005983	-0.014827	0.059044	-0.251836	0.313031	-1.139076	-0.535375	-0.027874	-0.006843	0.844127
12327	-0.467740	0.134011	9.718381	-0.007681	0.006491	0.059179	-0.250901	0.313875	-1.139874	-0.536602	-0.027866	-0.006950	0.843347
12328	-0.438271	0.134559	9.844456	-0.025115	-0.007283	0.035157	-0.251036	0.313671	-1.137030	-0.537341	-0.027455	-0.007244	0.842887
12329	-0.462034	0.100135	9.776585	-0.022724	0.002126	0.014899	-0.251839	0.313684	-1.136749	-0.537829	-0.027200	-0.007583	0.842581
12330	-0.490865	0.099620	9.852734	-0.007786	0.008067	-0.004462	-0.253181	0.314567	-1.136976	-0.537877	-0.027228	-0.007771	0.842548
12331	-0.472537	0.143642	9.795192	-0.004354	0.012366	0.002645	-0.251838	0.313451	-1.138927	-0.538146	-0.027339	-0.007919	0.842371
12332	-0.433553	0.139499	9.834934	0.010400	0.008398	-0.011489	-0.251578	0.315965	-1.138035	-0.538077	-0.027567	-0.007809	0.842408
12333	-0.488851	0.111788	9.799746	0.010800	0.012302	-0.025594	-0.251301	0.313163	-1.139214	-0.537862	-0.027832	-0.007716	0.842538
12334	-0.433444	0.124929	9.777275	0.000481	0.003810	-0.045142	-0.250634	0.313982	-1.138653	-0.537225	-0.027871	-0.007742	0.842943
12335	-0.432874	0.105525	9.835212	0.004433	0.014797	-0.056554	-0.249163	0.314832	-1.140270	-0.536492	-0.028098	-0.007799	0.843402
12336	-0.567558	0.166192	9.777662	0.015623	0.022321	-0.069703	-0.248352	0.312265	-1.139956	-0.535432	-0.028608	-0.007782	0.844058
12337	-0.618495	0.174982	9.819363	-0.010541	-0.003580	-0.038114	-0.248891	0.313268	-1.140053	-0.535019	-0.028372	-0.007888	0.844326
12338	-0.546597	0.224844	9.878965	-0.007170	0.005105	-0.028342	-0.247550	0.312686	-1.140630	-0.534671	-0.028354	-0.008048	0.844546
12339	-0.608151	0.257702	9.780540	0.014165	-0.017989	-0.022220	-0.249021	0.312183	-1.141849	-0.534515	-0.028146	-0.007572	0.844656
12340	-0.675437	0.224920	9.754651	-0.004261	-0.009697	-0.004527	-0.248080	0.311036	-1.142033	-0.534565	-0.027912	-0.007511	0.844633
12341	-0.638795	0.223166	9.835226	-0.004725	-0.006578	0.013164	-0.248879	0.309500	-1.141938	-0.535015	-0.027710	-0.007461	0.844355
12342	-0.676807	0.183635	9.827137	0.002289	0.003927	0.022104	-0.248608	0.308347	-1.141164	-0.535500	-0.027781	-0.007419	0.844046
12343	-0.638276	0.189185	9.784947	0.018079	-0.008713	0.035326	-0.247675	0.309686	-1.138961	-0.536311	-0.027798	-0.006955	0.843534
12344	-0.682539	0.212651	9.730453	0.021755	0.007315	0.035450	-0.249145	0.308598	-1.139251	-0.537020	-0.028136	-0.006615	0.843074
12345	-0.605107	0.233487	9.824146	-0.021869	0.013654	0.052131	-0.248613	0.310039	-1.141109	-0.538132	-0.028112	-0.007058	0.842362
12346	-0.600501	0.243279	9.809771	0.003060	-0.014716	0.057331	-0.248207	0.308595	-1.140075	-0.539220	-0.027881	-0.006784	0.841676
12347	-0.590452	0.224040	9.800595	0.000472	-0.011094	0.053809	-0.247940	0.308871	-1.140070	-0.540350	-0.027685	-0.006585	0.840959
12348	-0.499020	0.269403	9.877682	-0.006824	-0.009456	0.057309	-0.250215	0.308859	-1.143435	-0.541432	-0.027436	-0.006533	0.840272
12349	-0.472196	0.245604	9.779989	0.011083	-0.020907	0.059057	-0.250486	0.309668	-1.141506	-0.542643	-0.027190	-0.006041	0.839502
12350	-0.430696	0.226934	9.757332	0.004000	-0.011120	0.056438	-0.250487	0.309988	-1.143124	-0.543708	-0.027029	-0.005791	0.838819
12351	-0.426899	0.285268	9.793117	0.009632	0.016539	0.018613	-0.251426	0.310524	-1.140925	-0.544236	-0.027388	-0.005746	0.838466
12352	-0.513339	0.244859	9.793176	0.013590	0.011582	0.004469	-0.251564	0.311664	-1.141294	-0.544407	-0.027706	-0.005609	0.838345
12353	-0.572039	0.272925	9.800792	0.006610	0.008183	-0.004404	-0.250487	0.309763	-1.139469	-0.544551	-0.027892	-0.005535	0.838246
12354	-0.634634	0.262086	9.863947	0.007744	-0.003047	0.018527	-0.251022	0.309540	-1.141504	-0.544967	-0.027903	-0.005329	0.837976
12355	-0.610283	0.243098	9.780585	0.002280	-0.008471	0.020240	-0.250621	0.309784	-1.140280	-0.545528	-0.027773	-0.005137	0.837616
12356	-0.529941	0.225136	9.783186	-0.001431	-0.006829	0.024643	-0.251563	0.311395	-1.141845	-0.546058	-0.027621	-0.005041	0.837277
12357	-0.511962	0.186630	9.861059	-0.012054	-0.013830	0.016604	-0.252365	0.311291	-1.142653	-0.546566	-0.027244	-0.005034	0.836957
12358	-0.492083	0.152999	9.804150	0.006172	-0.006391	0.009634	-0.252636	0.312328	-1.144516	-0.546837	-0.027181	-0.004823	0.836784
12359	-0.560320	0.166322	9.768254	0.008197	0.011532	0.004466	-0.251833	0.312416	-1.143030	-0.547127	-0.027448	-0.004767	0.836586
12360	-0.540922	0.166674	9.773662	0.010027	0.008036	0.002677	-0.253172	0.312324	-1.143831	-0.547275	-0.027668	-0.004653	0.836482
12361	-0.521971	0.191296	9.790908	-0.011290	0.008122	-0.008004	-0.252369	0.312275	-1.142486	-0.547368	-0.027664	-0.004897	0.836420
12362	-0.518862	0.157367	9.793667	-0.011367	0.011590	-0.004445	-0.251565	0.312398	-1.142491	-0.547414	-0.027709	-0.005184	0.836387
12363	-0.463372	0.177799	9.843359	-0.014714	-0.004128	-0.016948	-0.251436	0.313811	-1.142718	-0.547360	-0.027459	-0.005357	0.836429
12364	-0.517148	0.191382	9.783834	0.005081	-0.005746	-0.016883	-0.251704	0.313786	-1.141360	-0.547193	-0.027392	-0.005186	0.836542
12365	-0.512869	0.220591	9.788559	-0.022456	-0.009181	-0.031139	-0.251175	0.316369	-1.143724	-0.546906	-0.026972	-0.005443	0.836742
12366	-0.530309	0.132890	9.851273	-0.003352	-0.005291	-0.038121	-0.251975	0.315315	-1.146191	-0.546388	-0.026818	-0.005430	0.837085
12367	-0.448702	0.168353	9.824623	0.004020	0.002019	-0.043374	-0.251168	0.313827	-1.143671	-0.545880	-0.026871	-0.005375	0.837415
12368	-0.470979	0.167933	9.674696	0.002437	0.005731	-0.050420	-0.250633	0.314285	-1.145697	-0.545153	-0.026964	-0.005391	0.837885
12369	-0.487065	0.148237	9.828412	-0.009446	0.009846	-0.076952	-0.249159	0.314276	-1.146799	-0.544088	-0.026996	-0.005667	0.838574
