# Supplementary material for: Identification of Haptic Based Guiding Using Hard Reins
Source: PLoS One. 2015 Jul 22;10(7):e0132020. doi: 10.1371/journal.pone.0132020 (PMC4511788; doi:10.1371/journal.pone.0132020)
Supplement: S8 File — (ZIP) [file pone.0132020.s008.zip › Exp2_MotionData1/Subject2/path1/T3/fc3.txt]

// Start Time: 0
// Sample rate: 25.0Hz
// Scenario: 4.9
// Firmware Version: 2.6.1
Counter	Acc_X	Acc_Y	Acc_Z	Gyr_X	Gyr_Y	Gyr_Z	Mag_X	Mag_Y	Mag_Z	Quat_w	Quat_x	Quat_y	Quat_z
17914	9.548534	-0.814631	2.099297	-0.533768	0.039029	0.014679	-0.736235	0.161220	0.066590	-0.795612	0.099865	0.595988	0.042748
17915	9.541524	-0.749313	2.100994	-0.552971	0.017459	0.019017	-0.735669	0.162937	0.064468	-0.795087	0.104998	0.595409	0.047956
17916	9.546389	-0.749374	2.096155	-0.541123	0.020958	0.024444	-0.737671	0.163657	0.063780	-0.794950	0.110302	0.594203	0.053014
17917	9.517071	-0.782846	2.125567	-0.557512	0.013815	0.025169	-0.736244	0.164085	0.062634	-0.794295	0.115557	0.593597	0.058178
17918	9.529062	-0.753766	2.149393	-0.559319	0.024766	0.010931	-0.736538	0.165938	0.063226	-0.794056	0.120968	0.592274	0.063674
17919	9.545808	-0.763449	2.163978	-0.552037	0.019189	0.026091	-0.734691	0.167927	0.063944	-0.793395	0.126107	0.591515	0.068778
17920	9.550523	-0.763388	2.178471	-0.550223	0.019181	0.026112	-0.737262	0.168513	0.061266	-0.793041	0.131544	0.590186	0.073907
17921	9.511885	-0.738884	2.192749	-0.541107	0.028191	0.020850	-0.736400	0.167369	0.061389	-0.792428	0.136399	0.589247	0.078996
17922	9.564928	-0.744022	2.197568	-0.555773	0.019466	-0.002258	-0.736126	0.170223	0.060706	-0.791929	0.141572	0.587914	0.084635
17923	9.480921	-0.748720	2.134901	-0.555786	0.014037	-0.000470	-0.736699	0.170654	0.060145	-0.790993	0.146392	0.587165	0.090201
17924	9.555256	-0.768191	2.188185	-0.570395	0.004217	-0.002340	-0.735836	0.169227	0.059839	-0.790178	0.151801	0.585975	0.095961
17925	9.550688	-0.700487	2.187435	-0.566875	-0.001927	-0.021715	-0.735836	0.169515	0.058988	-0.788894	0.156534	0.585448	0.101951
17926	9.565226	-0.705473	2.177805	-0.554089	0.010652	-0.024294	-0.736828	0.167516	0.060398	-0.788065	0.161392	0.584181	0.107878
17927	9.555477	-0.690789	2.196987	-0.549656	-0.001913	-0.032128	-0.736687	0.167945	0.060117	-0.786728	0.165687	0.583651	0.113833
17928	9.555234	-0.700289	2.223676	-0.552358	0.007189	-0.041064	-0.734963	0.165516	0.060220	-0.785736	0.170304	0.582426	0.119984
17929	9.526319	-0.721965	2.207041	-0.545142	0.004561	-0.053357	-0.735814	0.164091	0.060638	-0.784358	0.174221	0.581802	0.126242
17930	9.512002	-0.658973	2.216023	-0.543240	0.014367	-0.042774	-0.737523	0.162953	0.060924	-0.783385	0.178633	0.580420	0.132327
17931	9.514335	-0.729231	2.192638	-0.567886	-0.012628	-0.034058	-0.737518	0.161956	0.060771	-0.781694	0.183133	0.579861	0.138483
17932	9.536331	-0.593822	2.222513	-0.557936	-0.014462	-0.034794	-0.737803	0.161670	0.061198	-0.780262	0.187918	0.578791	0.144497
17933	9.558166	-0.589202	2.210349	-0.528725	-0.002170	-0.014176	-0.738369	0.160097	0.062751	-0.778815	0.191956	0.578033	0.149928
17934	9.517546	-0.569882	2.166689	-0.545096	-0.007516	-0.012569	-0.739079	0.159243	0.063032	-0.777491	0.196754	0.576740	0.155458
17935	9.531786	-0.613417	2.176822	-0.548685	-0.003943	-0.007328	-0.738080	0.159384	0.062741	-0.775894	0.201140	0.575855	0.161005
17936	9.541629	-0.613630	2.152645	-0.552361	-0.003795	-0.021523	-0.736224	0.159089	0.064432	-0.774467	0.205911	0.574450	0.166758
17937	9.560414	-0.652118	2.201382	-0.543363	-0.018271	-0.019563	-0.739508	0.159531	0.062469	-0.772612	0.210077	0.573783	0.172370
17938	9.512568	-0.560031	2.190752	-0.552275	0.010586	-0.018073	-0.737646	0.157953	0.064004	-0.771276	0.214807	0.572073	0.178113
17939	9.550627	-0.627705	2.230122	-0.532388	-0.007561	-0.014193	-0.736366	0.159092	0.063579	-0.769537	0.218783	0.571186	0.183556
17940	9.536372	-0.661740	2.184605	-0.543196	0.003269	-0.010853	-0.736363	0.158666	0.063147	-0.768099	0.223453	0.569524	0.189036
17941	9.487977	-0.639516	2.211005	-0.541373	0.008717	-0.017065	-0.738935	0.159247	0.061750	-0.766425	0.227433	0.568298	0.194689
17942	9.527186	-0.642664	2.133655	-0.545053	0.000657	-0.019702	-0.737224	0.159525	0.062594	-0.764832	0.232013	0.566642	0.200295
17943	9.469106	-0.593686	2.176686	-0.552191	0.015873	-0.005732	-0.737507	0.158955	0.062732	-0.763161	0.236214	0.565141	0.205921
17944	9.545790	-0.610695	2.239605	-0.534247	-0.022105	0.000914	-0.737795	0.159524	0.063310	-0.761364	0.240929	0.563715	0.210961
17945	9.517248	-0.618129	2.181727	-0.557855	-0.018318	-0.007351	-0.736654	0.159805	0.063589	-0.759200	0.245294	0.562648	0.216504
17946	9.493171	-0.651966	2.157971	-0.539635	-0.009366	-0.010740	-0.737799	0.160091	0.064312	-0.757389	0.249876	0.560998	0.221823
17947	9.536503	-0.652149	2.172415	-0.543307	-0.012916	-0.014291	-0.737229	0.160374	0.064453	-0.755255	0.253877	0.559877	0.227321
17948	9.541613	-0.657257	2.133799	-0.528626	0.004039	-0.003606	-0.737810	0.162221	0.066897	-0.753604	0.258282	0.557975	0.232456
17949	9.546533	-0.642816	2.128798	-0.555937	-0.009409	0.003238	-0.737235	0.161077	0.067450	-0.751454	0.262616	0.556584	0.237832
17950	9.529973	-0.613890	2.099498	-0.557709	-0.002192	0.003174	-0.737235	0.161221	0.067167	-0.749532	0.267529	0.554541	0.243134
17951	9.532182	-0.642832	2.111901	-0.545051	-0.011248	0.001605	-0.737658	0.160228	0.065736	-0.747337	0.271650	0.553170	0.248387
17952	9.558714	-0.657531	2.107196	-0.552299	-0.007590	-0.000268	-0.737233	0.160794	0.066878	-0.745285	0.276437	0.551186	0.253626
17953	9.551812	-0.686855	2.049534	-0.568540	0.006887	0.001220	-0.736236	0.161361	0.067303	-0.743084	0.280772	0.549360	0.259225
17954	9.542064	-0.672170	2.068716	-0.561336	-0.003984	0.004024	-0.735952	0.161789	0.067020	-0.740958	0.285688	0.547183	0.264490
17955	9.566052	-0.725540	2.062029	-0.535043	-0.009451	-0.002714	-0.736950	0.161218	0.067734	-0.738669	0.289530	0.545729	0.269666
17956	9.561543	-0.711222	2.028043	-0.552291	-0.002055	-0.014459	-0.735379	0.161216	0.067295	-0.736436	0.294064	0.543613	0.275090
17957	9.585084	-0.783623	2.069902	-0.557581	0.019529	-0.007582	-0.736234	0.160497	0.069571	-0.734231	0.297992	0.541569	0.280729
17958	9.570337	-0.749374	2.120289	-0.541198	0.026648	-0.006551	-0.735950	0.160928	0.068577	-0.732336	0.302252	0.538980	0.286056
17959	9.531699	-0.724870	2.134567	-0.537585	0.028501	-0.014487	-0.735943	0.159649	0.067140	-0.730237	0.305724	0.536890	0.291609
17960	9.497420	-0.724260	2.197438	-0.544859	0.024861	-0.007483	-0.734516	0.159786	0.067842	-0.728218	0.310001	0.534247	0.296947
17961	9.511640	-0.719289	2.233613	-0.546007	-0.011141	-0.010812	-0.735511	0.158936	0.066844	-0.725597	0.313829	0.532593	0.302267
17962	9.509676	-0.719640	2.175621	-0.557670	0.003204	0.003120	-0.735368	0.158648	0.067694	-0.723251	0.318493	0.530058	0.307423
17963	9.546309	-0.671728	2.143621	-0.557885	-0.027357	-0.003756	-0.736092	0.160931	0.067724	-0.720353	0.322628	0.528452	0.312635
17964	9.584819	-0.749465	2.120270	-0.548800	-0.025532	-0.010739	-0.735657	0.159358	0.068701	-0.717592	0.327155	0.526413	0.317681
17965	9.539859	-0.711115	2.023237	-0.554170	-0.018362	-0.003769	-0.737085	0.159363	0.068427	-0.714738	0.331141	0.524633	0.322885
17966	9.590188	-0.706296	2.071449	-0.552361	-0.012880	-0.012619	-0.737235	0.160785	0.069582	-0.711994	0.335579	0.522339	0.328044
17967	9.542056	-0.698833	2.056930	-0.549600	-0.007492	-0.012628	-0.735656	0.159072	0.068982	-0.709154	0.339296	0.520427	0.333369
17968	9.609704	-0.725982	2.035393	-0.532375	-0.014791	-0.010601	-0.735801	0.159353	0.070410	-0.706462	0.343443	0.518217	0.338243
17969	9.535143	-0.691780	2.018195	-0.530425	0.014145	-0.024036	-0.735806	0.160062	0.071556	-0.703829	0.346588	0.516146	0.343649
17970	9.585077	-0.681792	2.119515	-0.552308	0.001598	-0.019785	-0.737232	0.159783	0.070710	-0.701035	0.350771	0.513570	0.348935
17971	9.568182	-0.681685	2.119536	-0.553960	0.017645	-0.000444	-0.736935	0.157358	0.070682	-0.698368	0.354420	0.511057	0.354246
17972	9.558696	-0.662365	2.107250	-0.552244	0.004170	-0.005648	-0.736653	0.158216	0.069835	-0.695620	0.358687	0.508283	0.359311
17973	9.551548	-0.652697	2.099902	-0.537706	0.006836	-0.009033	-0.736081	0.158215	0.069688	-0.692828	0.362055	0.506034	0.364466
17974	9.551454	-0.647772	2.114347	-0.545092	-0.011133	-0.010778	-0.736509	0.157928	0.070543	-0.689866	0.366239	0.503500	0.369380
17975	9.565992	-0.662456	2.099992	-0.545140	-0.020149	-0.009837	-0.736369	0.158354	0.071115	-0.686673	0.369856	0.501514	0.374393
17976	9.528049	-0.653064	2.017772	-0.545103	-0.013803	-0.014301	-0.738082	0.158217	0.070558	-0.683584	0.373982	0.498984	0.379297
17977	9.575930	-0.686992	2.051919	-0.547045	-0.029027	-0.023073	-0.738083	0.158213	0.071697	-0.680117	0.377520	0.497142	0.384407
17978	9.556660	-0.706297	2.037661	-0.528702	-0.014927	0.001819	-0.736799	0.158495	0.071974	-0.677193	0.381546	0.494574	0.388882
17979	9.569152	-0.585496	2.041129	-0.554185	-0.014718	-0.007309	-0.736512	0.158209	0.071827	-0.673866	0.385187	0.492303	0.393921
17980	9.600173	-0.585404	2.087003	-0.545004	-0.000393	-0.001977	-0.736513	0.158206	0.072823	-0.670860	0.389237	0.489383	0.398680
17981	9.552903	-0.573793	1.963688	-0.539597	-0.003910	-0.014280	-0.737084	0.158207	0.072970	-0.667627	0.392484	0.487078	0.403715
17982	9.546945	-0.633454	2.080360	-0.561333	0.003314	-0.005746	-0.736798	0.158354	0.071403	-0.664427	0.396637	0.483947	0.408669
17983	9.588389	-0.643746	2.022421	-0.537821	-0.020298	0.003530	-0.736943	0.158635	0.072689	-0.661127	0.400124	0.481674	0.413281
17984	9.571755	-0.624456	1.998061	-0.554056	-0.002209	0.004114	-0.736228	0.158491	0.072682	-0.657939	0.404272	0.478540	0.417947
17985	9.538095	-0.609803	1.988276	-0.548569	0.001325	0.008575	-0.735944	0.159062	0.072116	-0.654734	0.407728	0.475795	0.422729
17986	9.576543	-0.575965	2.026513	-0.539427	0.012082	0.010395	-0.736801	0.159354	0.070702	-0.651783	0.411576	0.472490	0.427244
17987	9.580857	-0.631341	2.065792	-0.546701	0.008477	0.013863	-0.736951	0.161068	0.070152	-0.648642	0.414951	0.469567	0.431956
17988	9.532577	-0.648001	2.058792	-0.553937	0.012102	0.014629	-0.736671	0.162351	0.070021	-0.645538	0.418978	0.466046	0.436508
17989	9.556939	-0.662883	2.022676	-0.563945	0.004889	0.020753	-0.735529	0.162346	0.070582	-0.642212	0.422626	0.462902	0.441218
17990	9.590242	-0.672398	2.080737	-0.552112	0.015734	0.011097	-0.734963	0.164210	0.067181	-0.639053	0.426513	0.459325	0.445779
17991	9.571157	-0.653063	2.061214	-0.541266	0.012166	0.001514	-0.734534	0.163776	0.068739	-0.635749	0.429581	0.456394	0.450543
17992	9.527453	-0.730161	2.057299	-0.559464	0.012374	-0.012873	-0.734967	0.165211	0.066195	-0.632211	0.433320	0.452942	0.455397
17993	9.571084	-0.691795	2.051980	-0.543130	0.003164	0.001543	-0.735826	0.165493	0.067771	-0.628745	0.436447	0.450049	0.460054
17994	9.558998	-0.706251	2.047324	-0.556843	-0.000183	-0.019832	-0.735542	0.166065	0.067063	-0.624980	0.440153	0.446784	0.464811
17995	9.532747	-0.686931	2.018144	-0.543222	-0.000234	-0.021443	-0.734394	0.164779	0.067040	-0.621203	0.443060	0.444078	0.469680
17996	9.556773	-0.725784	2.013712	-0.546904	-0.009225	-0.021431	-0.735248	0.164068	0.067039	-0.617362	0.446659	0.440977	0.474236
17997	9.576154	-0.667778	2.032372	-0.552156	0.021374	-0.014593	-0.736391	0.164068	0.067902	-0.613693	0.449485	0.437802	0.479243
17998	9.585661	-0.711359	2.030429	-0.553989	0.019613	-0.018145	-0.736677	0.164068	0.068189	-0.610004	0.452872	0.434193	0.484023
17999	9.595166	-0.716147	2.047386	-0.552197	0.017834	-0.021651	-0.735240	0.162359	0.066594	-0.606167	0.455622	0.431066	0.489031
18000	9.566201	-0.696568	2.056873	-0.546728	0.026904	-0.031378	-0.736669	0.162502	0.067318	-0.602409	0.458679	0.427506	0.493919
18001	9.605185	-0.689835	2.013246	-0.559583	0.001711	-0.027824	-0.736101	0.163216	0.066752	-0.598237	0.461575	0.424497	0.498861
18002	9.546910	-0.691612	2.056843	-0.557685	0.016118	-0.028789	-0.735232	0.160648	0.066433	-0.594241	0.464832	0.420881	0.503655
18003	9.597999	-0.665590	2.017818	-0.536036	-0.011047	-0.023930	-0.735807	0.161073	0.067581	-0.590152	0.467562	0.418167	0.508177
18004	9.571292	-0.706510	2.018311	-0.549512	0.010612	-0.021578	-0.735797	0.159079	0.067133	-0.586191	0.470779	0.414580	0.512709
18005	9.559317	-0.701661	2.008606	-0.559541	0.003435	-0.019883	-0.736796	0.158794	0.067707	-0.581978	0.473626	0.411361	0.517457
18006	9.585587	-0.716147	2.037732	-0.554066	0.005164	-0.014520	-0.737517	0.160509	0.067162	-0.577935	0.476952	0.407672	0.521834
18007	9.576023	-0.667671	2.049287	-0.535860	0.015938	-0.019677	-0.736652	0.158801	0.065428	-0.573986	0.479348	0.404500	0.526446
18008	9.532111	-0.705809	2.090854	-0.557559	0.033168	-0.021822	-0.737080	0.158802	0.065432	-0.569996	0.482301	0.400470	0.531144
18009	9.493605	-0.686261	2.085854	-0.537706	0.003192	-0.005487	-0.736799	0.159365	0.067571	-0.566019	0.484919	0.397231	0.535428
18010	9.585299	-0.623785	2.118867	-0.555958	-0.009355	-0.002060	-0.737079	0.158517	0.065571	-0.561852	0.488407	0.393461	0.539416
18011	9.539330	-0.647650	2.121612	-0.544919	0.025033	-0.025155	-0.736648	0.157943	0.066273	-0.557704	0.490663	0.390042	0.544136
18012	9.512704	-0.632875	2.138399	-0.546764	0.011363	-0.007404	-0.736787	0.157234	0.065128	-0.553673	0.493722	0.386139	0.548253
18013	9.551182	-0.640277	2.152930	-0.556842	0.001568	-0.014533	-0.737363	0.158378	0.064433	-0.549280	0.496395	0.382695	0.552655
18014	9.546688	-0.582332	2.137789	-0.546844	0.005151	-0.017085	-0.735937	0.158947	0.064001	-0.545033	0.499389	0.378909	0.556757
18015	9.536997	-0.582241	2.142634	-0.552237	0.015094	-0.018096	-0.736504	0.157806	0.064563	-0.540689	0.501776	0.375353	0.561237
18016	9.527090	-0.598946	2.167001	-0.552354	-0.003829	-0.017986	-0.738499	0.157244	0.063291	-0.536248	0.504863	0.371564	0.565235
18017	9.541778	-0.594356	2.142763	-0.534035	0.018579	-0.014366	-0.737641	0.156813	0.063707	-0.532097	0.506985	0.368091	0.569515
18018	9.546622	-0.570156	2.152153	-0.559521	0.012419	-0.017277	-0.738640	0.156529	0.064139	-0.527654	0.509910	0.363991	0.573658
18019	9.536930	-0.570065	2.156998	-0.537713	0.012290	-0.014369	-0.738212	0.156959	0.063144	-0.523362	0.512087	0.360498	0.577841
18020	9.493207	-0.632600	2.162588	-0.545140	-0.013780	-0.017852	-0.738353	0.156387	0.063566	-0.518813	0.515098	0.356799	0.581551
18021	9.508177	-0.633088	2.099741	-0.542371	-0.011134	-0.012522	-0.737494	0.155669	0.064690	-0.514270	0.517555	0.353432	0.585447
18022	9.546979	-0.584993	2.099153	-0.545209	-0.031901	-0.005336	-0.738498	0.156959	0.063288	-0.509684	0.520808	0.349745	0.588778
18023	9.551601	-0.599403	2.118640	-0.539748	-0.032877	0.000040	-0.737073	0.156944	0.066836	-0.505108	0.523530	0.346459	0.592241
18024	9.513470	-0.580160	2.065310	-0.552318	-0.014879	0.008626	-0.737789	0.157519	0.065851	-0.500676	0.526690	0.342329	0.595594
18025	9.571114	-0.556051	2.113297	-0.534172	-0.013110	0.003532	-0.737076	0.157949	0.064711	-0.496282	0.529094	0.338832	0.599130
18026	9.570965	-0.575325	2.123179	-0.561371	-0.002121	-0.002165	-0.736504	0.157947	0.064849	-0.491659	0.532055	0.334539	0.602721
18027	9.532404	-0.579976	2.113616	-0.561297	-0.003236	0.020836	-0.737941	0.159512	0.067012	-0.487199	0.534667	0.330391	0.606309
18028	9.527802	-0.604374	2.072812	-0.538537	0.004789	0.018397	-0.738799	0.159802	0.066025	-0.483059	0.537395	0.326047	0.609552
18029	9.558842	-0.589751	2.123356	-0.544960	-0.002362	0.015717	-0.737238	0.162081	0.065895	-0.478666	0.539748	0.322103	0.613026
18030	9.546979	-0.570446	2.106240	-0.552099	0.017478	0.017282	-0.734951	0.161647	0.066157	-0.474397	0.542382	0.317446	0.616439
18031	9.541987	-0.647864	2.090194	-0.559403	0.017655	0.001262	-0.737809	0.162371	0.064764	-0.469745	0.544476	0.313249	0.620291
18032	9.530068	-0.633362	2.077965	-0.533999	0.015779	-0.003737	-0.736089	0.160653	0.065586	-0.465352	0.546763	0.309021	0.623701
18033	9.551493	-0.667199	2.100064	-0.541201	0.019305	0.008541	-0.736806	0.161512	0.065031	-0.460948	0.548654	0.304916	0.627321
18034	9.580362	-0.677004	2.107384	-0.546623	0.021088	0.013778	-0.735817	0.163789	0.065617	-0.456621	0.551037	0.300253	0.630638
18035	9.565778	-0.679253	2.119512	-0.553997	0.006753	0.008469	-0.734964	0.164932	0.064484	-0.451950	0.553146	0.296062	0.634127
18036	9.529396	-0.686153	2.138971	-0.544863	0.010228	0.017391	-0.736952	0.162662	0.062483	-0.447574	0.555607	0.291445	0.637211
18037	9.550820	-0.729688	2.156345	-0.564916	0.003196	0.008351	-0.736677	0.164938	0.063928	-0.442710	0.557799	0.287108	0.640654
18038	9.557994	-0.688463	2.184875	-0.526835	-0.002326	0.001759	-0.736822	0.165221	0.064502	-0.438215	0.560107	0.282972	0.643564
18039	9.542251	-0.657775	2.051639	-0.555982	-0.021152	0.006849	-0.735397	0.165929	0.065067	-0.433245	0.562464	0.278943	0.646625
18040	9.532184	-0.667077	2.100088	-0.543355	-0.031062	-0.000025	-0.735536	0.164929	0.065627	-0.428335	0.565214	0.274833	0.649253
18041	9.578082	-0.696491	2.081022	-0.554360	-0.047191	-0.003587	-0.735689	0.166920	0.067500	-0.423053	0.567777	0.271131	0.652030
18042	9.551981	-0.677294	2.032510	-0.545179	-0.028250	-0.010674	-0.736117	0.166345	0.069063	-0.417952	0.570382	0.267063	0.654720
18043	9.559373	-0.696858	2.003719	-0.562445	-0.032703	-0.007309	-0.734541	0.165343	0.069040	-0.412558	0.572744	0.263138	0.657662
18044	9.595594	-0.663157	2.017794	-0.537709	0.003224	-0.007230	-0.734400	0.165625	0.069896	-0.407708	0.574824	0.258837	0.660571
18045	9.609552	-0.696766	2.068900	-0.546828	-0.003974	-0.003757	-0.734969	0.164767	0.071172	-0.402643	0.576638	0.254806	0.663658
18046	9.566408	-0.701585	2.027929	-0.571188	0.017698	0.002894	-0.735547	0.166482	0.070199	-0.397571	0.578779	0.249795	0.666749
18047	9.537332	-0.701311	2.042464	-0.548658	-0.009412	-0.000221	-0.734403	0.165904	0.071892	-0.392460	0.580636	0.245707	0.669675
18048	9.599880	-0.706388	2.066604	-0.553124	0.006882	-0.005670	-0.735405	0.166188	0.072899	-0.387382	0.582664	0.241092	0.672542
18049	9.587850	-0.716040	2.057061	-0.530335	0.020303	-0.007259	-0.734545	0.165475	0.072173	-0.382491	0.583885	0.237068	0.675706
18050	9.551907	-0.696629	2.032726	-0.537615	0.014881	-0.002006	-0.734692	0.166474	0.072042	-0.377643	0.585636	0.232527	0.678489
18051	9.575971	-0.735513	2.023461	-0.554021	0.010553	-0.012787	-0.733829	0.165045	0.072305	-0.372311	0.587083	0.228291	0.681617
18052	9.561711	-0.696812	2.013382	-0.539551	-0.004013	-0.003679	-0.735104	0.163057	0.071013	-0.367292	0.589030	0.223856	0.684126
18053	9.547249	-0.696736	2.010984	-0.541283	0.008592	-0.002011	-0.734259	0.165620	0.071318	-0.362203	0.590397	0.219654	0.687017
18054	9.571177	-0.687022	2.042260	-0.541307	0.004974	-0.000215	-0.733969	0.164767	0.070453	-0.357214	0.592183	0.215062	0.689541
18055	9.595100	-0.728216	2.049937	-0.555803	0.012284	-0.003968	-0.735686	0.165484	0.070474	-0.351901	0.593533	0.210628	0.692474
18056	9.561467	-0.691765	2.047159	-0.552175	0.014099	-0.007478	-0.735690	0.166772	0.069064	-0.346683	0.595168	0.205880	0.695126
18057	9.546912	-0.711009	2.047393	-0.526760	0.010371	-0.007163	-0.735545	0.166056	0.069767	-0.341622	0.596266	0.201874	0.697860
18058	9.565679	-0.744632	2.100909	-0.538723	-0.011149	-0.012482	-0.735108	0.164345	0.069461	-0.336357	0.598072	0.197520	0.700115
18059	9.575583	-0.698832	2.090718	-0.541270	0.021343	-0.017126	-0.735396	0.164774	0.069183	-0.330989	0.599013	0.193333	0.703031
18060	9.537163	-0.706022	2.061850	-0.553237	-0.011128	-0.007343	-0.734541	0.164908	0.071171	-0.325590	0.600866	0.188685	0.705230
18061	9.590375	-0.701600	2.049647	-0.549578	-0.003883	-0.012640	-0.736537	0.164347	0.069757	-0.320048	0.602169	0.184470	0.707766
18062	9.547437	-0.701737	1.984457	-0.542245	0.007841	-0.017940	-0.734535	0.163772	0.069735	-0.314667	0.603572	0.179958	0.710141
18063	9.571363	-0.643533	2.039357	-0.544916	0.015902	-0.010934	-0.735543	0.165484	0.070188	-0.309238	0.604508	0.175640	0.712806
18064	9.580523	-0.698954	2.076213	-0.539485	0.010435	-0.007305	-0.735828	0.165629	0.069765	-0.304019	0.605825	0.171000	0.715058
18065	9.557060	-0.660558	2.008150	-0.552140	0.019507	-0.007506	-0.735255	0.165202	0.069186	-0.298526	0.606701	0.166493	0.717688
18066	9.556473	-0.710993	2.059463	-0.549439	0.019554	-0.014560	-0.735540	0.165203	0.068904	-0.293081	0.607851	0.161722	0.720046
18067	9.565845	-0.701127	2.100423	-0.552166	0.017717	-0.009272	-0.734684	0.165489	0.068331	-0.287521	0.608678	0.157223	0.722581
18068	9.580477	-0.701340	2.081073	-0.526580	0.039173	-0.003793	-0.734973	0.166345	0.068200	-0.282541	0.609376	0.152518	0.724962
18069	9.529137	-0.753827	2.139727	-0.518499	0.024724	-0.005399	-0.736971	0.166355	0.066792	-0.277440	0.609860	0.148398	0.727376
18070	9.536526	-0.715202	2.139286	-0.548494	0.015747	0.006697	-0.736398	0.165780	0.067636	-0.272246	0.610984	0.143359	0.729403
18071	9.555405	-0.739219	2.183028	-0.544906	0.015842	-0.005648	-0.734399	0.166066	0.065915	-0.266763	0.611680	0.138888	0.731707
18072	9.502762	-0.688342	2.148698	-0.546682	0.017569	0.003164	-0.735400	0.166355	0.065641	-0.261518	0.612683	0.133890	0.733690
18073	9.519516	-0.685910	2.167981	-0.555893	0.003295	-0.007468	-0.735832	0.167500	0.064660	-0.255808	0.613549	0.129329	0.735795
18074	9.512555	-0.652149	2.148281	-0.554164	-0.003807	-0.019786	-0.733678	0.164932	0.063335	-0.250049	0.614771	0.124596	0.737569
18075	9.541409	-0.724977	2.127305	-0.555905	0.003362	-0.014545	-0.734256	0.166358	0.063924	-0.244202	0.615547	0.120105	0.739623
18076	9.539201	-0.691185	2.117265	-0.524156	-0.004012	-0.012354	-0.735683	0.165930	0.064785	-0.238895	0.616570	0.115709	0.741203
18077	9.560718	-0.705702	2.136731	-0.532287	-0.000433	-0.005393	-0.736685	0.166649	0.063804	-0.233436	0.617245	0.111459	0.743029
18078	9.568369	-0.657592	2.107184	-0.574105	-0.007469	-0.002291	-0.734971	0.166355	0.065211	-0.227631	0.618507	0.106198	0.744550
18079	9.522455	-0.686352	2.100317	-0.544925	0.007670	0.001483	-0.735548	0.167640	0.065229	-0.222104	0.619070	0.101628	0.746388
18080	9.589843	-0.747231	2.096072	-0.543357	-0.029192	-0.007112	-0.734689	0.166774	0.067633	-0.216541	0.620432	0.096965	0.747510
18081	9.551310	-0.739783	2.088791	-0.546859	-0.000219	-0.021492	-0.735546	0.166631	0.068492	-0.210601	0.621011	0.092675	0.749269
18082	9.536697	-0.768679	2.091550	-0.537639	0.007618	0.003331	-0.734112	0.165489	0.067899	-0.205314	0.621745	0.087797	0.750714
18083	9.580215	-0.710825	2.110179	-0.546796	0.003252	-0.006465	-0.735685	0.166067	0.066637	-0.199581	0.622234	0.083295	0.752366
18084	9.574810	-0.778209	2.152021	-0.552299	-0.007563	-0.003821	-0.733686	0.166348	0.066339	-0.193958	0.623171	0.078334	0.753593
18085	9.510105	-0.686047	2.136579	-0.543160	0.005036	-0.007331	-0.734261	0.166774	0.067487	-0.188234	0.623549	0.073882	0.755179
18086	9.531814	-0.763754	2.101168	-0.554045	-0.002231	0.004968	-0.735118	0.167209	0.065790	-0.182712	0.624350	0.068753	0.756357
18087	9.570503	-0.696171	2.124528	-0.552224	0.003204	0.001433	-0.733405	0.167202	0.066773	-0.176980	0.624735	0.064054	0.757814
18088	9.570730	-0.725449	2.081355	-0.534942	0.003090	0.005172	-0.734263	0.167778	0.065505	-0.171689	0.625314	0.059183	0.758949
18089	9.541897	-0.710826	2.071564	-0.552138	0.010330	0.010231	-0.735408	0.168063	0.066371	-0.166076	0.625535	0.054345	0.760376
18090	9.578215	-0.730542	2.047569	-0.546756	0.003181	0.001498	-0.733557	0.169485	0.066372	-0.160565	0.626077	0.049331	0.761454
18091	9.590562	-0.692054	2.030207	-0.534089	-0.000416	-0.005401	-0.734411	0.168919	0.065518	-0.154904	0.626323	0.044995	0.762692
18092	9.546802	-0.749710	2.042992	-0.543189	-0.009471	0.003378	-0.733985	0.169198	0.067226	-0.149439	0.626976	0.040045	0.763522
18093	9.551517	-0.749649	2.057485	-0.539544	-0.007694	0.004294	-0.733698	0.168915	0.066367	-0.143830	0.627296	0.035523	0.764559
18094	9.590117	-0.764424	2.052765	-0.543069	0.019518	-0.013601	-0.733416	0.169478	0.068363	-0.138113	0.627422	0.030698	0.765718
18095	9.553789	-0.756823	2.072062	-0.542235	0.012373	-0.021516	-0.733420	0.170624	0.066667	-0.132070	0.627360	0.026398	0.766994
18096	9.558661	-0.696278	2.095546	-0.553149	0.014262	-0.025186	-0.734406	0.167488	0.067211	-0.126032	0.627510	0.021573	0.768038
18097	9.567766	-0.775899	2.127838	-0.548646	0.010697	-0.032199	-0.734978	0.167778	0.066080	-0.119725	0.627413	0.017312	0.769233
18098	9.529530	-0.729902	2.100793	-0.552347	0.001735	-0.035726	-0.734688	0.166635	0.066635	-0.113517	0.627671	0.012658	0.770054
18099	9.551422	-0.749573	2.069567	-0.546068	-0.018210	-0.024911	-0.733540	0.165201	0.068319	-0.107329	0.627944	0.008411	0.770776
18100	9.573294	-0.725586	2.062020	-0.557724	0.003409	-0.018095	-0.733541	0.165200	0.068603	-0.101312	0.628113	0.003448	0.771490
18101	9.517705	-0.720326	2.074119	-0.552242	0.010616	-0.021625	-0.733687	0.166346	0.066909	-0.095084	0.627885	-0.000995	0.772476
18102	9.570802	-0.677019	2.095314	-0.523187	0.006816	-0.014170	-0.733679	0.164491	0.067316	-0.089553	0.627859	-0.005483	0.773139
18103	9.578052	-0.664949	2.100003	-0.553993	0.012242	-0.000406	-0.734251	0.164634	0.067607	-0.083614	0.627537	-0.010218	0.774017
18104	9.532088	-0.637906	2.126346	-0.563943	0.024979	-0.009454	-0.733393	0.164347	0.067597	-0.077633	0.627226	-0.015428	0.774805
18105	9.498487	-0.666940	2.088049	-0.537743	-0.004047	-0.001901	-0.734252	0.164923	0.066471	-0.071866	0.627059	-0.019861	0.775396
18106	9.570783	-0.672155	2.100093	-0.548548	0.014065	-0.005664	-0.733820	0.164353	0.066177	-0.066131	0.626816	-0.024861	0.775957
18107	9.551063	-0.700792	2.139105	-0.544882	0.017615	-0.002114	-0.733395	0.165064	0.066466	-0.060249	0.626254	-0.029426	0.776730
18108	9.488665	-0.686139	2.100359	-0.546748	0.003114	0.007675	-0.734259	0.166634	0.066489	-0.054746	0.626098	-0.034550	0.777053
18109	9.508032	-0.715401	2.078910	-0.546770	-0.002298	0.008594	-0.733981	0.168345	0.066505	-0.049009	0.625773	-0.039249	0.777474
18110	9.556133	-0.686473	2.114773	-0.559457	0.008644	0.001313	-0.733977	0.167489	0.066496	-0.043238	0.625473	-0.044493	0.777775
18111	9.546247	-0.737137	2.120184	-0.543145	0.005023	-0.005560	-0.735121	0.167777	0.066508	-0.037311	0.624973	-0.048957	0.778215
18112	9.507880	-0.691033	2.110055	-0.530386	0.006665	0.005194	-0.733123	0.168346	0.065644	-0.031963	0.624603	-0.053791	0.778431
18113	9.526873	-0.744236	2.125123	-0.559465	0.006852	-0.000459	-0.734258	0.166493	0.066061	-0.025901	0.624013	-0.058565	0.778786
18114	9.550920	-0.669158	2.172585	-0.559417	0.019494	-0.003178	-0.733972	0.166496	0.065062	-0.020044	0.623394	-0.063749	0.779047
18115	9.574957	-0.729840	2.156314	-0.539514	0.004992	-0.003742	-0.732551	0.167915	0.066205	-0.014176	0.622754	-0.068159	0.779314
18116	9.512540	-0.724870	2.115259	-0.561357	-0.003927	-0.003069	-0.734553	0.168631	0.066513	-0.008327	0.622423	-0.073359	0.779191
18117	9.541185	-0.739341	2.149215	-0.537830	-0.020296	0.001733	-0.733398	0.166213	0.064058	-0.002596	0.622101	-0.077794	0.779058
18118	9.555893	-0.749313	2.115474	-0.536063	-0.027478	-0.001738	-0.733834	0.167489	0.066495	0.002882	0.622060	-0.082607	0.778594
18119	9.517387	-0.749161	2.101024	-0.552310	-0.009352	-0.005585	-0.732553	0.168484	0.066495	0.008929	0.621512	-0.087164	0.778489
18120	9.541766	-0.725266	2.081392	-0.535957	-0.014019	0.004375	-0.734122	0.167627	0.068064	0.014331	0.621179	-0.092043	0.778112
18121	9.565698	-0.744647	2.098493	-0.539508	0.005008	-0.005513	-0.733983	0.168483	0.067645	0.020247	0.620344	-0.096384	0.778122
18122	9.502998	-0.729750	2.098410	-0.548413	0.032042	-0.002255	-0.734126	0.168481	0.068501	0.025990	0.619230	-0.101349	0.778207
18123	9.531872	-0.797744	2.077381	-0.544960	-0.000425	-0.000248	-0.733699	0.168911	0.067505	0.031878	0.618398	-0.105832	0.778054
18124	9.609048	-0.725448	2.119970	-0.537730	-0.005903	0.005201	-0.732414	0.168908	0.067637	0.037291	0.617793	-0.110733	0.777612
18125	9.550767	-0.768435	2.144694	-0.539416	0.019404	-0.003839	-0.733700	0.169194	0.068078	0.043210	0.616596	-0.115054	0.777628
18126	9.517143	-0.734416	2.139526	-0.538526	0.012108	0.005060	-0.731840	0.168626	0.066206	0.048668	0.615639	-0.119943	0.777325
18127	9.551197	-0.744541	2.100927	-0.523113	0.002974	0.011496	-0.733841	0.168913	0.066937	0.054108	0.614612	-0.124198	0.777109
18128	9.555463	-0.773208	2.159241	-0.568573	0.005127	-0.004093	-0.730847	0.170337	0.065505	0.060053	0.613683	-0.129435	0.776552
18129	9.517162	-0.748978	2.130022	-0.553956	0.008498	0.013747	-0.731135	0.170620	0.066364	0.065847	0.612459	-0.134173	0.776244
18130	9.526722	-0.724717	2.153905	-0.548648	-0.003988	-0.002919	-0.732843	0.169484	0.066081	0.071496	0.611619	-0.139113	0.775537
18131	9.527059	-0.705596	2.119858	-0.568734	-0.010929	-0.021684	-0.732840	0.168626	0.066926	0.077964	0.610698	-0.143651	0.774812
18132	9.512502	-0.705443	2.129542	-0.561603	-0.027087	-0.032121	-0.732557	0.169339	0.066504	0.084148	0.610201	-0.148454	0.773651
18133	9.518709	-0.561129	2.021592	-0.552749	-0.057656	-0.042420	-0.733555	0.168625	0.067644	0.090604	0.610015	-0.152543	0.772272
18134	9.517578	-0.802654	2.050872	-0.539800	-0.025293	-0.042500	-0.732408	0.166900	0.071175	0.096679	0.609482	-0.156859	0.771090
18135	9.489625	-0.749955	1.946406	-0.534614	-0.074033	-0.035057	-0.733259	0.165182	0.073583	0.102737	0.609489	-0.160779	0.769492
18136	9.712217	-0.659664	1.920934	-0.552838	-0.068316	-0.056478	-0.732823	0.162458	0.077821	0.109039	0.609565	-0.165192	0.767628
18137	9.548130	-0.682905	1.904497	-0.569049	-0.042950	-0.065706	-0.733823	0.162313	0.079393	0.116083	0.609049	-0.169181	0.766134
18138	9.579396	-0.716955	1.902418	-0.554434	-0.039566	-0.048745	-0.732953	0.158881	0.081770	0.122366	0.608572	-0.173629	0.764539
18139	9.663517	-0.726896	1.943499	-0.539662	-0.003661	-0.040817	-0.731523	0.157871	0.084168	0.128793	0.607365	-0.177360	0.763586
18140	9.634853	-0.712410	1.911960	-0.559531	0.008958	-0.031399	-0.732087	0.156160	0.084439	0.135026	0.605993	-0.181956	0.762517
18141	9.610249	-0.731273	1.962952	-0.544997	0.016195	-0.042783	-0.732792	0.154309	0.084283	0.141600	0.604405	-0.185676	0.761688
18142	9.518064	-0.769107	2.004581	-0.546779	0.010607	-0.023333	-0.732647	0.153304	0.086121	0.147544	0.602936	-0.190151	0.760620
18143	9.662577	-0.854627	2.002925	-0.561416	-0.016484	-0.007396	-0.731358	0.152588	0.086103	0.153628	0.601590	-0.194631	0.759347
18144	9.552419	-0.779475	1.927318	-0.566460	0.037400	0.013436	-0.731923	0.151165	0.085808	0.159337	0.599436	-0.199739	0.758546
18145	9.575376	-0.822309	2.058264	-0.552159	0.006774	0.004938	-0.729928	0.152015	0.086086	0.165184	0.597644	-0.204145	0.757536
18146	9.522818	-0.788472	2.004791	-0.555715	0.017584	0.006595	-0.732071	0.152594	0.084828	0.170768	0.595777	-0.209047	0.756431
18147	9.580781	-0.769472	2.009334	-0.553956	0.000319	0.022660	-0.732221	0.153874	0.086124	0.176314	0.593931	-0.213697	0.755309
18148	9.542057	-0.875817	1.971907	-0.541310	-0.010480	0.014008	-0.731367	0.154586	0.085840	0.181476	0.592438	-0.218544	0.753871
18149	9.554568	-0.759881	1.970596	-0.532314	-0.016744	0.005322	-0.730373	0.155721	0.086698	0.186926	0.590939	-0.222710	0.752496
18150	9.548525	-0.702622	1.844301	-0.546891	-0.025678	0.005219	-0.730518	0.156293	0.086421	0.192198	0.589625	-0.227570	0.750743
18151	9.608989	-0.720073	1.820248	-0.548729	-0.027423	0.000796	-0.731365	0.154011	0.086973	0.197840	0.588186	-0.231954	0.749062
18152	9.635828	-0.703505	1.791028	-0.561502	-0.038193	0.003376	-0.729522	0.156712	0.088126	0.203230	0.586940	-0.237035	0.747003
18153	9.621946	-0.703902	1.713719	-0.552387	-0.025461	-0.014288	-0.729804	0.155855	0.088973	0.209127	0.585470	-0.241271	0.745171
18154	9.625409	-0.785254	1.849953	-0.550684	-0.043513	-0.012404	-0.730808	0.156423	0.090410	0.214573	0.584348	-0.246002	0.742952
18155	9.625587	-0.778125	1.830540	-0.566960	-0.032638	-0.010890	-0.730952	0.156562	0.091552	0.220526	0.582840	-0.250506	0.740886
18156	9.615744	-0.758515	1.864167	-0.535898	-0.002154	-0.010715	-0.730373	0.154996	0.090392	0.225956	0.581092	-0.254829	0.739147
18157	9.593879	-0.736443	1.892950	-0.568604	-0.003835	-0.007552	-0.729521	0.155701	0.092101	0.231993	0.579063	-0.259245	0.737332
18158	9.620502	-0.697878	1.902150	-0.543108	0.007760	-0.007315	-0.730660	0.155136	0.091249	0.237480	0.577049	-0.263639	0.735603
18159	9.624993	-0.736427	1.926741	-0.528659	0.003345	-0.024816	-0.729515	0.154420	0.091518	0.243317	0.575126	-0.267210	0.733911
18160	9.591371	-0.721804	1.912123	-0.559482	0.010658	-0.020803	-0.730945	0.154994	0.091250	0.249178	0.572992	-0.271644	0.731984
18161	9.553094	-0.780024	1.840325	-0.554184	-0.014544	-0.026791	-0.730092	0.155849	0.090968	0.255207	0.571151	-0.275634	0.729851
18162	9.625808	-0.700722	1.839343	-0.545104	-0.016442	-0.019570	-0.730375	0.155277	0.091676	0.260708	0.569407	-0.279975	0.727613
18163	9.620765	-0.707790	1.863595	-0.537680	0.008733	-0.017872	-0.730370	0.153703	0.093367	0.266516	0.567201	-0.283682	0.725794
18164	9.606052	-0.768122	1.864287	-0.545054	-0.012900	-0.013413	-0.729941	0.153992	0.091659	0.271914	0.565302	-0.288045	0.723551
18165	9.630590	-0.741932	1.825296	-0.544978	-0.000273	-0.014364	-0.731079	0.152707	0.093078	0.277667	0.563107	-0.291924	0.721520
18166	9.637754	-0.712822	1.849128	-0.537730	-0.000282	-0.016929	-0.731512	0.153705	0.093376	0.283074	0.561021	-0.296041	0.719364
18167	9.587161	-0.698031	1.844198	-0.561313	-0.000263	-0.007482	-0.729654	0.153275	0.092930	0.288876	0.558631	-0.300207	0.717188
18168	9.587011	-0.707608	1.858804	-0.539634	-0.016530	-0.013323	-0.729656	0.153847	0.092367	0.294122	0.556680	-0.304453	0.714778
18169	9.625556	-0.727186	1.858971	-0.530536	-0.014775	-0.012338	-0.728803	0.154553	0.093791	0.299526	0.554646	-0.308183	0.712513
18170	9.596834	-0.698107	1.841769	-0.554069	-0.003901	-0.007373	-0.729943	0.153842	0.094077	0.304891	0.552328	-0.312592	0.710114
18171	9.567832	-0.673649	1.858451	-0.537836	-0.018333	-0.014175	-0.730505	0.151849	0.093349	0.310342	0.550255	-0.316404	0.707670
18172	9.644439	-0.661502	1.945212	-0.552404	-0.023711	-0.008992	-0.730507	0.152421	0.092928	0.315551	0.548171	-0.320856	0.704974
18173	9.630267	-0.668936	1.901814	-0.528928	-0.039905	-0.023658	-0.728800	0.153839	0.094210	0.320865	0.546460	-0.324545	0.702209
18174	9.610561	-0.615154	1.978572	-0.530744	-0.050036	0.001152	-0.729370	0.153412	0.094353	0.325491	0.544755	-0.328936	0.699356
18175	9.620646	-0.596169	1.932431	-0.542707	-0.070610	-0.008586	-0.727946	0.153683	0.097618	0.330509	0.543229	-0.333148	0.696188
18176	9.577630	-0.567152	1.891082	-0.546158	-0.047266	0.001843	-0.728522	0.154823	0.098204	0.335278	0.541319	-0.337705	0.693194
18177	9.529683	-0.516199	1.873661	-0.541612	-0.052809	0.014312	-0.727387	0.155952	0.100770	0.340052	0.539340	-0.341998	0.690301
18178	9.611659	-0.465732	1.909238	-0.539630	-0.023992	0.015949	-0.728112	0.158522	0.100376	0.344676	0.536995	-0.346422	0.687624
18179	9.611398	-0.494613	1.928894	-0.544985	-0.007735	0.014013	-0.726970	0.158953	0.098663	0.349770	0.534316	-0.350408	0.685115
18180	9.506042	-0.460686	1.836824	-0.548348	0.028217	0.024356	-0.725837	0.161236	0.097397	0.354699	0.531074	-0.354639	0.682921
18181	9.622083	-0.461569	1.812512	-0.548480	0.002940	0.031611	-0.727275	0.163809	0.096439	0.359626	0.528042	-0.358747	0.680545
18182	9.636173	-0.514680	1.837252	-0.546662	0.010267	0.017428	-0.725286	0.166374	0.095312	0.364463	0.525045	-0.362970	0.678047
18183	9.631216	-0.529090	1.847086	-0.544819	0.019347	0.008544	-0.725430	0.166949	0.094038	0.369747	0.521927	-0.366626	0.675622
18184	9.561321	-0.640254	1.780755	-0.552215	-0.002172	-0.000282	-0.723726	0.169228	0.093764	0.374746	0.519123	-0.370789	0.672749
18185	9.465640	-0.654894	1.662632	-0.552144	-0.000474	0.010308	-0.724866	0.168660	0.093767	0.379891	0.516150	-0.374676	0.669992
18186	9.226625	-0.813347	1.594638	-0.530414	-0.018614	0.008839	-0.722022	0.171507	0.093206	0.384376	0.513604	-0.378725	0.667108
18187	9.154501	-0.856761	1.537220	-0.552355	-0.056552	0.030029	-0.722603	0.173503	0.093801	0.388781	0.511177	-0.383227	0.663841
18188	9.654312	-1.037528	1.736732	-0.542036	-0.163132	0.059182	-0.720472	0.175339	0.097504	0.391568	0.510019	-0.389025	0.659707
18189	10.238234	-1.077435	1.741229	-0.546720	-0.190185	0.071793	-0.719638	0.179888	0.100962	0.394274	0.509026	-0.394894	0.655361
18190	10.170804	-0.839060	1.525995	-0.569326	-0.153706	0.035946	-0.716367	0.182146	0.105800	0.397671	0.507651	-0.400689	0.650842
18191	9.833449	-0.820407	1.463406	-0.556446	-0.126710	0.028790	-0.714801	0.182703	0.108641	0.401489	0.506037	-0.405713	0.646630
18192	9.498507	-0.772675	1.414989	-0.571599	-0.078872	0.022951	-0.715673	0.185258	0.112803	0.405631	0.503711	-0.410755	0.642666
18193	9.410229	-0.957681	1.504171	-0.548306	-0.010013	0.065217	-0.713116	0.188823	0.110828	0.409799	0.500301	-0.415060	0.639913
18194	9.592086	-1.081201	1.647887	-0.566377	-0.012040	0.100418	-0.712559	0.191669	0.111992	0.413394	0.496456	-0.420221	0.637222
18195	9.656895	-1.042530	1.712618	-0.559093	-0.007587	0.103145	-0.711722	0.196230	0.112177	0.417151	0.492547	-0.424979	0.634646
18196	9.494994	-1.031659	1.741713	-0.542878	-0.015560	0.077696	-0.710593	0.199511	0.110921	0.420722	0.489075	-0.429598	0.631857
18197	9.509462	-0.956582	1.779521	-0.548455	-0.026229	0.065322	-0.709171	0.201077	0.110642	0.424649	0.485751	-0.433955	0.628810
18198	9.492991	-1.002885	1.702728	-0.555632	0.002934	0.032322	-0.708040	0.203351	0.111938	0.429030	0.482277	-0.438087	0.625637
18199	9.463955	-1.041434	1.693531	-0.552089	0.006846	-0.003942	-0.709184	0.203640	0.111808	0.434099	0.479048	-0.441487	0.622222
18200	9.513588	-0.992409	1.852415	-0.555590	0.051295	-0.035209	-0.707896	0.203210	0.111509	0.439697	0.475505	-0.444497	0.618857
18201	9.594079	-1.059533	2.022220	-0.544983	0.034584	-0.085407	-0.708320	0.202070	0.111500	0.445901	0.472641	-0.446727	0.614994
18202	9.723554	-1.098446	2.114313	-0.543059	0.047996	-0.073949	-0.708735	0.198787	0.112892	0.451774	0.469530	-0.449182	0.611291
18203	9.766465	-1.110408	2.177222	-0.568617	0.034694	-0.083893	-0.709293	0.195939	0.112154	0.458125	0.466353	-0.451646	0.607167
18204	9.843912	-1.026212	2.190678	-0.552389	0.025747	-0.097777	-0.708147	0.195081	0.112136	0.464113	0.463578	-0.454134	0.602873
18205	9.473882	-1.000979	1.987895	-0.537555	0.058833	-0.081946	-0.708562	0.191944	0.112391	0.470312	0.460297	-0.455944	0.599206
18206	10.323747	-0.955642	1.976585	-0.532635	-0.024945	-0.074116	-0.709831	0.188383	0.112221	0.475309	0.458035	-0.458837	0.594772
18207	10.102894	-1.112806	1.746638	-0.545908	0.025631	-0.083483	-0.709539	0.186520	0.114618	0.481236	0.455028	-0.460992	0.590634
18208	9.505257	-0.733531	1.496709	-0.570041	0.077773	-0.063801	-0.710535	0.185668	0.114475	0.487335	0.451031	-0.463378	0.586819
18209	9.293397	-0.965375	1.315916	-0.544398	0.088250	-0.043283	-0.709811	0.183819	0.112457	0.493273	0.446874	-0.465234	0.583561
18210	9.556897	-0.838876	1.323818	-0.530791	0.064361	0.004863	-0.710523	0.183396	0.111604	0.498026	0.442719	-0.467850	0.580591
18211	9.542873	-0.812489	1.277626	-0.548213	0.042918	-0.005822	-0.707240	0.184252	0.109167	0.503059	0.438663	-0.470505	0.577175
18212	9.505062	-0.812901	1.173766	-0.555438	0.028230	0.027797	-0.709525	0.184547	0.107622	0.507368	0.434410	-0.473914	0.573822
18213	9.530496	-0.695310	1.063672	-0.535497	0.011767	0.045850	-0.707391	0.186106	0.109188	0.511323	0.430325	-0.477167	0.570684
18214	9.617486	-0.802614	0.999504	-0.548942	-0.104277	0.034028	-0.706551	0.189082	0.113910	0.514181	0.427543	-0.481855	0.566251
18215	9.717792	-0.736448	0.858467	-0.556520	-0.157396	0.036070	-0.704841	0.189064	0.118309	0.516729	0.425240	-0.486979	0.561261
18216	9.894557	-0.716204	0.795172	-0.545801	-0.177084	0.018666	-0.703564	0.189609	0.124853	0.518964	0.423409	-0.492192	0.556011
18217	9.981019	-0.769741	0.824653	-0.545646	-0.136275	-0.009882	-0.702424	0.188870	0.131954	0.522059	0.421411	-0.496559	0.550724
18218	9.897945	-0.821740	0.929260	-0.535329	-0.066706	-0.038526	-0.700998	0.188425	0.136066	0.525868	0.418985	-0.499962	0.545850
18219	9.617387	-0.872842	0.978538	-0.556095	-0.057795	-0.021197	-0.700138	0.186984	0.140029	0.529881	0.416089	-0.503492	0.540918
18220	9.560447	-0.742359	0.914326	-0.547007	-0.054209	-0.023759	-0.700999	0.187550	0.142035	0.533690	0.413208	-0.506956	0.536125
18221	9.622471	-0.766406	0.996677	-0.558119	-0.090249	-0.017469	-0.698990	0.184974	0.143273	0.537276	0.410564	-0.510841	0.530861
18222	9.714354	-0.708932	1.003162	-0.543555	-0.084932	-0.013767	-0.699280	0.185247	0.147122	0.540576	0.407898	-0.514618	0.525894
18223	9.848801	-0.655865	1.120805	-0.546313	-0.071165	-0.038625	-0.697427	0.185228	0.151519	0.544415	0.405359	-0.517949	0.520601
18224	9.774918	-0.799677	1.240923	-0.546210	-0.046713	-0.054737	-0.697420	0.182936	0.154627	0.548495	0.402641	-0.520943	0.515414
18225	9.659025	-0.769821	1.260078	-0.548725	-0.020730	-0.039023	-0.695847	0.182505	0.154610	0.552816	0.399507	-0.523683	0.510436
18226	9.523956	-0.773894	1.245805	-0.556931	-0.025179	-0.042658	-0.697412	0.180646	0.157165	0.557016	0.396273	-0.526584	0.505382
18227	9.562459	-0.740103	1.276792	-0.552479	-0.037809	-0.042517	-0.694986	0.180632	0.159708	0.561153	0.393255	-0.529460	0.500130
18228	9.658347	-0.740178	1.361247	-0.544967	-0.003744	-0.026700	-0.696420	0.181772	0.160870	0.565259	0.389724	-0.532061	0.495489
18229	9.668017	-0.686914	1.384806	-0.548368	0.028582	-0.012776	-0.696568	0.182914	0.160598	0.569707	0.385723	-0.534314	0.491081
18230	9.687291	-0.568210	1.446288	-0.531939	0.033705	0.010401	-0.695714	0.184061	0.158184	0.573682	0.381528	-0.536588	0.487235
18231	9.629580	-0.560746	1.422115	-0.533785	0.031971	0.003304	-0.696005	0.185203	0.158056	0.577838	0.377442	-0.538718	0.483140
18232	9.634064	-0.463520	1.512856	-0.533567	0.071599	0.004841	-0.695728	0.187777	0.155519	0.582225	0.372880	-0.540467	0.479447
18233	9.728573	-0.512910	1.440782	-0.544469	0.073545	-0.004128	-0.695446	0.188778	0.154531	0.586920	0.368304	-0.542093	0.475407
18234	9.758402	-0.667013	1.565710	-0.519215	0.029944	0.021185	-0.694601	0.191487	0.153983	0.590529	0.364087	-0.544253	0.471703
18235	10.171888	-0.772057	1.418914	-0.541934	-0.000949	0.067189	-0.694329	0.194769	0.153162	0.593656	0.359427	-0.547192	0.467938
18236	10.249026	-1.024605	1.310465	-0.545596	-0.026350	0.088522	-0.693781	0.200476	0.151510	0.596148	0.354652	-0.550699	0.464285
18237	9.959722	-0.777701	1.076100	-0.532129	-0.046123	0.074630	-0.691228	0.204607	0.150964	0.598563	0.350412	-0.554093	0.460342
18238	9.867994	-0.621952	1.151817	-0.552328	-0.032712	-0.003539	-0.691681	0.209588	0.154153	0.601817	0.346597	-0.557028	0.455418
18239	9.651298	-0.688896	1.051355	-0.553336	-0.014037	-0.078023	-0.690683	0.210016	0.153437	0.606059	0.343472	-0.559112	0.449569
18240	9.483112	-0.831497	0.884008	-0.549540	-0.012529	-0.049725	-0.690830	0.211012	0.154161	0.609868	0.339978	-0.561388	0.444207
18241	9.422527	-0.973959	0.847013	-0.537673	-0.023667	-0.021238	-0.692545	0.211450	0.152471	0.613295	0.336454	-0.563788	0.439103
18242	9.522015	-1.042897	0.746151	-0.541312	-0.046459	0.011607	-0.694128	0.214014	0.154219	0.616055	0.332630	-0.566756	0.434305
18243	9.551853	-1.514608	0.717542	-0.544953	-0.083775	0.053319	-0.691434	0.218573	0.153392	0.618102	0.328657	-0.570423	0.429595
18244	9.495697	-1.918616	0.606128	-0.535792	-0.138782	0.151016	-0.690889	0.224850	0.152173	0.618511	0.324067	-0.575342	0.425918
18245	9.777455	-1.958671	0.669031	-0.537674	-0.206399	0.259385	-0.686364	0.234239	0.155511	0.617221	0.318811	-0.581770	0.423015
18246	10.277484	-1.569396	0.804181	-0.544528	-0.150917	0.312188	-0.681863	0.249911	0.156211	0.616092	0.312308	-0.587867	0.421079
18247	9.882723	-1.305933	0.792103	-0.530104	-0.114145	0.220082	-0.677615	0.258172	0.155838	0.616047	0.306781	-0.592781	0.418308
18248	9.572867	-1.266877	0.927413	-0.548323	-0.080102	0.147055	-0.675217	0.264719	0.157597	0.617080	0.301543	-0.596934	0.414673
18249	9.253047	-1.387522	1.025853	-0.551909	-0.037157	0.077662	-0.674522	0.268994	0.158064	0.619195	0.296758	-0.600145	0.410315
18250	9.453707	-1.673189	1.156854	-0.548249	-0.002382	0.017334	-0.673816	0.270414	0.159355	0.622157	0.292400	-0.602491	0.405497
18251	9.309385	-1.813296	1.025696	-0.553470	0.035612	0.001075	-0.672094	0.268121	0.161594	0.625704	0.287867	-0.604289	0.400577
18252	9.417068	-1.934446	1.087319	-0.555294	0.036576	-0.004257	-0.674382	0.268114	0.165171	0.629274	0.283336	-0.606007	0.395589
18253	9.360529	-1.734460	1.314743	-0.531640	0.082889	-0.057340	-0.672661	0.265818	0.168407	0.633649	0.279354	-0.606631	0.390448
18254	9.431121	-1.786777	1.523063	-0.526136	0.126608	-0.112394	-0.674065	0.260403	0.168361	0.638915	0.275756	-0.606296	0.384904
18255	9.712388	-2.207547	1.776295	-0.543788	0.202287	-0.102458	-0.677469	0.255284	0.166625	0.645065	0.271166	-0.605138	0.379694
18256	9.567759	-2.044349	1.830250	-0.529981	0.247435	-0.122047	-0.680588	0.250594	0.164322	0.651781	0.266664	-0.603131	0.374572
18257	9.392610	-1.751210	2.146208	-0.552755	0.271271	-0.157858	-0.684845	0.245052	0.161450	0.659108	0.262010	-0.600715	0.368877
18258	8.845603	-1.506033	2.149037	-0.559599	0.376312	-0.218820	-0.686388	0.239944	0.155145	0.668091	0.257266	-0.596580	0.362714
18259	9.217520	-1.440192	1.843309	-0.543116	0.397062	-0.223963	-0.690495	0.233564	0.147138	0.677174	0.252504	-0.591898	0.356838
18260	11.516037	-1.081925	1.923232	-0.524861	0.100137	-0.145335	-0.694598	0.225022	0.146083	0.682003	0.249254	-0.591465	0.350591
18261	9.750683	-0.488161	0.783153	-0.557003	0.274958	-0.346943	-0.698119	0.214200	0.144146	0.690384	0.246604	-0.587791	0.342137
18262	9.538573	-0.145212	0.910107	-0.549390	0.011242	-0.282431	-0.700647	0.204509	0.144205	0.695103	0.245163	-0.587953	0.333224
18263	9.480801	-1.129769	0.727842	-0.551960	0.071124	-0.133454	-0.703195	0.198949	0.145732	0.699444	0.241445	-0.588009	0.326693
18264	9.452078	-0.632295	0.625664	-0.546208	0.068285	-0.020073	-0.704035	0.194954	0.147120	0.702973	0.236546	-0.588543	0.321703
18265	9.775241	-0.318945	0.810231	-0.565149	-0.023161	-0.055021	-0.706591	0.190957	0.150514	0.705623	0.232324	-0.590353	0.315604
18266	10.030854	-0.657845	0.987668	-0.546979	-0.021371	-0.061896	-0.703719	0.186372	0.154998	0.708280	0.228455	-0.591883	0.309552
18267	9.660906	-0.858630	0.975905	-0.543065	0.001744	-0.035554	-0.704851	0.183805	0.155833	0.710886	0.224145	-0.593251	0.304062
18268	9.675711	-0.597144	1.059965	-0.553894	0.006953	-0.007372	-0.704856	0.184798	0.157410	0.713492	0.219329	-0.594599	0.298790
18269	9.724387	-0.462009	1.072892	-0.539404	0.005109	-0.008933	-0.707566	0.184093	0.157139	0.715855	0.214727	-0.595977	0.293692
18270	9.636937	-0.514344	1.119509	-0.555980	-0.036337	-0.001822	-0.705291	0.186225	0.157286	0.717840	0.210042	-0.597913	0.288251
18271	9.807240	-0.492262	0.957120	-0.567143	-0.086793	0.007249	-0.703584	0.187934	0.156864	0.719022	0.205377	-0.600795	0.282620
18272	9.666949	-0.476588	1.003049	-0.550686	-0.072538	0.014402	-0.704870	0.187645	0.158864	0.720374	0.200759	-0.603216	0.277285
18273	9.599694	-0.444910	0.976203	-0.554357	-0.090739	0.035694	-0.702738	0.189340	0.162139	0.721190	0.195953	-0.606150	0.272157
18274	9.855402	-0.521569	0.957383	-0.552704	-0.110412	0.021723	-0.702173	0.190184	0.165275	0.721967	0.191405	-0.609089	0.266720
18275	9.772714	-0.733894	0.935697	-0.545282	-0.086041	0.011001	-0.701329	0.192455	0.167855	0.722833	0.186999	-0.611763	0.261323
18276	9.762403	-0.757545	1.008474	-0.552366	-0.061798	0.023146	-0.699904	0.192729	0.169982	0.724112	0.182160	-0.613931	0.256062
18277	9.734878	-0.746886	1.138889	-0.566706	-0.027515	0.024526	-0.699203	0.195577	0.170718	0.725604	0.176963	-0.615865	0.250784
18278	9.664444	-0.792153	1.173322	-0.549297	-0.009686	0.035214	-0.698346	0.195287	0.171705	0.727369	0.171735	-0.617235	0.245892
18279	9.768109	-0.656941	1.253839	-0.551782	0.026220	0.052692	-0.697930	0.198862	0.168181	0.729238	0.166128	-0.618350	0.241363
18280	9.789031	-0.600666	1.383681	-0.535497	0.037227	0.022743	-0.698941	0.202299	0.164524	0.731515	0.161005	-0.618862	0.236585
18281	9.581198	-0.441555	1.493348	-0.555232	0.085993	0.017762	-0.698670	0.206303	0.160863	0.734219	0.155487	-0.618934	0.231661
18282	9.676352	-0.402243	1.690946	-0.551762	0.071655	0.008175	-0.700114	0.211174	0.154805	0.736954	0.150122	-0.618900	0.226548
18283	9.829885	-0.412153	1.806849	-0.541663	0.087749	0.017949	-0.698690	0.212750	0.151537	0.739558	0.144786	-0.618801	0.221758
18284	9.648175	-0.335294	1.931899	-0.538959	0.098694	-0.000697	-0.700266	0.214622	0.147299	0.742539	0.139583	-0.618210	0.216724
18285	9.518186	-0.332330	1.888541	-0.551630	0.104147	-0.000903	-0.699993	0.218486	0.142783	0.745379	0.134254	-0.617768	0.211538
18286	9.481915	-0.300529	1.912401	-0.547780	0.130994	0.016666	-0.702858	0.221940	0.135440	0.748616	0.128549	-0.616702	0.206707
18287	9.625108	-0.440739	2.053939	-0.544098	0.139992	0.016658	-0.703147	0.224247	0.127922	0.751719	0.122957	-0.615649	0.201931
18288	9.784074	-0.528753	2.054708	-0.538183	0.202857	0.037594	-0.702446	0.228546	0.120845	0.755630	0.116830	-0.613430	0.197680
18289	10.220700	-0.713623	2.307516	-0.543734	0.176548	0.064283	-0.702458	0.233431	0.109794	0.758894	0.110495	-0.611846	0.193686
18290	9.513290	-0.725480	2.018600	-0.538002	0.193293	0.094193	-0.703334	0.240027	0.099337	0.762357	0.103697	-0.609810	0.190235
18291	9.134890	-0.612004	2.003340	-0.548430	0.107466	0.121075	-0.703928	0.246904	0.089877	0.764468	0.096846	-0.609333	0.186876
18292	9.585870	-0.750319	1.984947	-0.531422	0.052255	0.145573	-0.703521	0.253343	0.082825	0.765908	0.090043	-0.609450	0.183977
18293	9.985307	-0.994294	2.025802	-0.541916	-0.025024	0.132704	-0.701119	0.260344	0.077044	0.766254	0.083633	-0.610935	0.180605
18294	9.797992	-0.991452	1.905189	-0.519045	-0.018192	0.160321	-0.700289	0.267777	0.070853	0.766682	0.077090	-0.612043	0.177932
18295	9.440800	-0.918911	1.936274	-0.551482	0.016008	0.176475	-0.698608	0.276931	0.061257	0.767296	0.069848	-0.612943	0.175153
18296	9.271606	-0.995233	1.930102	-0.551491	0.003242	0.190663	-0.695785	0.286074	0.053930	0.767838	0.062348	-0.613809	0.172557
18297	9.411200	-1.104892	1.928723	-0.545262	-0.027538	0.205094	-0.692097	0.293220	0.046290	0.767713	0.054998	-0.615321	0.170209
18298	9.493238	-1.175699	1.897987	-0.555150	-0.016735	0.211998	-0.690701	0.302227	0.038261	0.767842	0.047243	-0.616453	0.167847
18299	9.502947	-1.132164	1.911988	-0.542486	-0.020341	0.205983	-0.687874	0.309793	0.033479	0.767701	0.039902	-0.617774	0.165524
18300	9.410245	-1.133209	2.037788	-0.546400	-0.043434	0.169784	-0.686759	0.317807	0.024160	0.767537	0.032886	-0.619173	0.162575
18301	9.434671	-1.136023	1.999121	-0.551921	-0.043195	0.146724	-0.683920	0.323243	0.016651	0.767228	0.026218	-0.620756	0.159171
18302	9.646267	-1.027609	2.154709	-0.537643	-0.062836	0.122291	-0.682506	0.327681	0.010424	0.766883	0.019983	-0.622325	0.155572
18303	9.469094	-1.149350	2.221553	-0.533850	-0.054114	0.148766	-0.679950	0.331969	0.005467	0.766352	0.013620	-0.623939	0.152376
18304	9.336479	-1.192261	2.183544	-0.526660	-0.081387	0.170218	-0.677546	0.338830	-0.001027	0.765542	0.007010	-0.625706	0.149624
18305	9.488377	-1.333706	2.136586	-0.561456	-0.144502	0.194984	-0.675571	0.344824	-0.004111	0.763669	-0.000069	-0.628712	0.146736
18306	9.389234	-1.391119	2.132527	-0.541434	-0.148345	0.209368	-0.672452	0.350673	-0.007205	0.761809	-0.007197	-0.631469	0.144368
18307	9.267493	-1.439932	1.935071	-0.539643	-0.170155	0.228079	-0.669048	0.356520	-0.010017	0.759424	-0.014272	-0.634700	0.142222
18308	9.467698	-1.538070	1.904482	-0.545017	-0.157454	0.223545	-0.665650	0.363649	-0.012245	0.757302	-0.021607	-0.637516	0.140000
18309	9.562440	-1.503271	2.152879	-0.561341	-0.142925	0.219738	-0.662248	0.370355	-0.015902	0.755188	-0.028963	-0.640292	0.137399
18310	9.505356	-1.479347	2.056024	-0.543319	-0.157236	0.198801	-0.658848	0.376625	-0.017001	0.753034	-0.035958	-0.643021	0.134802
18311	9.495699	-1.440493	2.074936	-0.563590	-0.193019	0.181093	-0.656299	0.382332	-0.020093	0.750295	-0.042686	-0.646471	0.131570
18312	9.544399	-1.378110	2.050008	-0.552946	-0.219865	0.156632	-0.654039	0.388323	-0.022324	0.747333	-0.049115	-0.650105	0.128238
18313	9.515933	-1.543193	1.906891	-0.547466	-0.210677	0.133619	-0.651619	0.390171	-0.022324	0.744423	-0.054904	-0.653704	0.124464
18314	9.554328	-1.582046	1.916940	-0.554015	-0.241261	0.131963	-0.647634	0.393444	-0.023032	0.741135	-0.060969	-0.657587	0.120753
18315	9.628474	-1.567422	2.010926	-0.552978	-0.217850	0.133614	-0.645650	0.397006	-0.023864	0.738052	-0.066785	-0.661183	0.116859
18316	9.372953	-1.638804	1.934733	-0.542170	-0.241406	0.139135	-0.644244	0.401991	-0.022968	0.734654	-0.072772	-0.664929	0.113385
18317	9.236446	-1.638806	1.797167	-0.538611	-0.264056	0.149910	-0.641121	0.405972	-0.021812	0.730871	-0.078454	-0.669019	0.109937
18318	9.415113	-1.678771	1.770791	-0.557866	-0.288174	0.139250	-0.639421	0.408961	-0.021367	0.726712	-0.084561	-0.673379	0.106303
18319	9.580597	-1.467559	1.698130	-0.554310	-0.255049	0.064843	-0.637438	0.412372	-0.019638	0.723133	-0.089302	-0.677374	0.101332
18320	9.620132	-1.592193	1.520638	-0.545575	-0.155716	0.036027	-0.635588	0.413792	-0.019068	0.720897	-0.094108	-0.679863	0.096108
18321	9.599154	-1.653272	1.395683	-0.559619	-0.057963	-0.006322	-0.636585	0.413224	-0.019066	0.720067	-0.098306	-0.681033	0.089627
18322	9.476368	-1.793364	1.288662	-0.548001	0.075707	-0.050392	-0.637150	0.412671	-0.023907	0.721049	-0.102385	-0.680273	0.082669
18323	9.653689	-1.618886	1.537807	-0.547435	0.220543	-0.123769	-0.637138	0.411414	-0.031750	0.724167	-0.105246	-0.677510	0.074065
18324	10.112644	-1.466912	1.564496	-0.544149	0.328851	-0.140207	-0.639114	0.408607	-0.043721	0.728603	-0.108426	-0.673137	0.065325
18325	9.976605	-1.237450	1.786864	-0.539723	0.286806	-0.077982	-0.640229	0.404658	-0.056139	0.732458	-0.111823	-0.669116	0.057306
18326	9.455626	-1.136525	1.167778	-0.538009	0.204885	0.009172	-0.640209	0.402995	-0.070391	0.734915	-0.116727	-0.666079	0.051115
18327	9.478560	-1.116305	1.331852	-0.554939	0.078212	0.076984	-0.639629	0.402739	-0.079509	0.735686	-0.122131	-0.664658	0.045605
18328	9.445647	-1.034374	1.258483	-0.533238	0.043567	0.111074	-0.637348	0.405037	-0.086193	0.735816	-0.128136	-0.663660	0.041360
18329	9.759634	-1.034103	1.231477	-0.553864	-0.060829	0.113309	-0.635787	0.407749	-0.088027	0.734647	-0.133828	-0.664105	0.036707
18330	9.950395	-1.147376	1.476565	-0.552176	-0.077046	0.113441	-0.634082	0.410034	-0.090436	0.733045	-0.140026	-0.664814	0.032558
18331	9.684715	-1.271626	1.439642	-0.546805	-0.080453	0.085148	-0.631668	0.413599	-0.092126	0.731601	-0.145170	-0.665525	0.027595
18332	9.370831	-1.240462	1.468714	-0.572030	-0.047950	0.086361	-0.629813	0.414892	-0.096397	0.730264	-0.151296	-0.665814	0.022701
18333	9.308496	-1.041604	1.510077	-0.537857	-0.091250	0.074652	-0.629095	0.415198	-0.103090	0.728662	-0.156114	-0.666609	0.017698
18334	9.607673	-1.043399	1.524196	-0.560058	-0.143182	0.054425	-0.629379	0.415349	-0.105363	0.726022	-0.161578	-0.668297	0.012795
18335	9.761607	-1.155460	1.539741	-0.531094	-0.151247	0.036253	-0.629094	0.416215	-0.108915	0.723610	-0.165707	-0.669981	0.007462
18336	9.717767	-1.140319	1.597629	-0.542788	-0.139630	0.051958	-0.627375	0.415654	-0.112778	0.720994	-0.170869	-0.671538	0.002742
18337	9.654185	-1.115007	1.715847	-0.524659	-0.141513	0.050397	-0.627368	0.415100	-0.117909	0.718701	-0.175039	-0.672923	-0.002380
18338	9.538415	-0.939785	1.788962	-0.538417	-0.155849	0.047666	-0.627081	0.415396	-0.121324	0.715806	-0.180062	-0.674648	-0.007044
18339	9.417288	-1.006546	1.814035	-0.550195	-0.148530	0.039487	-0.626363	0.415698	-0.126736	0.713301	-0.184389	-0.676049	-0.012696
18340	9.379910	-1.036403	1.640421	-0.556492	-0.155900	0.060686	-0.625351	0.414004	-0.132456	0.710262	-0.189827	-0.677636	-0.017415
18341	9.425389	-1.016510	1.388809	-0.541689	-0.125450	0.074851	-0.625334	0.411752	-0.141305	0.708079	-0.194447	-0.678458	-0.022580
18342	9.817417	-0.830700	1.347544	-0.537812	-0.084048	0.083594	-0.624746	0.410363	-0.152997	0.706019	-0.199882	-0.678864	-0.026993
18343	10.378839	-0.858194	1.767593	-0.548674	-0.056803	0.071006	-0.623877	0.409975	-0.165535	0.704717	-0.204442	-0.678611	-0.032636
18344	9.801404	-1.222600	1.666101	-0.553363	0.023780	0.119836	-0.621846	0.406321	-0.182956	0.704011	-0.210500	-0.677256	-0.037180
18345	9.207141	-1.174322	1.444028	-0.528087	-0.027130	0.150417	-0.618963	0.403374	-0.198953	0.703232	-0.215780	-0.676148	-0.041568
18346	9.545074	-1.302545	1.379758	-0.541545	-0.142212	0.135099	-0.618936	0.399855	-0.212656	0.700267	-0.221990	-0.676993	-0.045017
18347	9.703812	-1.484925	1.364664	-0.544996	-0.115130	0.132248	-0.616914	0.396894	-0.224091	0.698183	-0.227290	-0.677071	-0.049534
18348	9.684248	-1.615515	1.334732	-0.555743	-0.100773	0.143515	-0.614608	0.394215	-0.234956	0.695648	-0.233753	-0.677200	-0.053236
18349	9.708335	-1.732000	1.285251	-0.526525	-0.092096	0.165027	-0.613584	0.391115	-0.246670	0.693970	-0.239184	-0.676704	-0.057161
18350	9.659012	-1.745389	1.413547	-0.546539	-0.083725	0.145262	-0.612126	0.386589	-0.258687	0.691636	-0.245500	-0.676517	-0.060784
18351	9.577436	-1.573133	1.433484	-0.551826	-0.046666	0.134361	-0.609673	0.382622	-0.268001	0.690396	-0.250773	-0.675388	-0.065708
18352	9.548365	-1.483158	1.490517	-0.533664	-0.033980	0.116806	-0.607941	0.380656	-0.278427	0.688693	-0.256441	-0.674589	-0.069785
18353	9.502669	-1.400572	1.508990	-0.560991	-0.022686	0.077493	-0.607780	0.377973	-0.286286	0.687634	-0.260990	-0.673279	-0.075758
18354	9.558897	-1.263310	1.483217	-0.559280	-0.015120	0.038573	-0.607472	0.373999	-0.292167	0.685868	-0.265904	-0.672505	-0.081342
18355	9.747148	-1.218423	1.506630	-0.538577	-0.018397	-0.005354	-0.606316	0.372162	-0.297889	0.684834	-0.268964	-0.671476	-0.088206
18356	9.491336	-1.129556	1.544647	-0.537669	0.003532	-0.042675	-0.608864	0.367761	-0.301759	0.683225	-0.272433	-0.670832	-0.094702
18357	9.447477	-1.119249	1.602589	-0.555882	-0.007280	-0.033986	-0.610279	0.365206	-0.304337	0.682171	-0.275270	-0.669632	-0.102282
18358	9.755342	-1.285182	1.662028	-0.559508	-0.012738	-0.023340	-0.609271	0.363929	-0.307063	0.680185	-0.279301	-0.668972	-0.108702
18359	9.572577	-1.187592	1.622518	-0.546521	0.024913	-0.011058	-0.609552	0.363079	-0.308494	0.679635	-0.282194	-0.667080	-0.116046
18360	9.454942	-1.100081	1.583032	-0.549398	0.001508	-0.012728	-0.608968	0.360807	-0.311654	0.677844	-0.286175	-0.666098	-0.122247
18361	9.520207	-1.153908	1.544880	-0.555871	-0.018260	-0.014443	-0.609676	0.359673	-0.313084	0.676627	-0.289205	-0.664648	-0.129532
18362	9.462054	-1.138813	1.581038	-0.534013	-0.018549	0.005265	-0.609815	0.359107	-0.314228	0.674633	-0.293241	-0.663788	-0.135152
18363	9.481579	-1.418398	1.729130	-0.553832	-0.011534	0.035029	-0.609094	0.357973	-0.316808	0.673625	-0.296844	-0.661824	-0.141783
18364	9.623003	-1.665792	1.736535	-0.557312	-0.017335	0.081022	-0.607946	0.357118	-0.317965	0.671652	-0.302169	-0.660351	-0.146676
18365	9.684048	-1.635705	1.970531	-0.537203	0.002254	0.096181	-0.606234	0.357979	-0.320816	0.671088	-0.306287	-0.657743	-0.152329
18366	9.644693	-1.552432	2.104985	-0.539158	-0.024942	0.114898	-0.606801	0.357708	-0.324515	0.669161	-0.311812	-0.656139	-0.156456
18367	9.489193	-1.494382	1.954715	-0.553954	-0.068991	0.110555	-0.605514	0.358146	-0.328507	0.667597	-0.316525	-0.654206	-0.161682
18368	9.478234	-1.490837	2.123854	-0.548965	-0.142043	0.115476	-0.604215	0.355584	-0.330964	0.664010	-0.322535	-0.654050	-0.165168
18369	9.412626	-1.397462	1.915069	-0.553857	-0.195964	0.103373	-0.604917	0.353313	-0.333545	0.660753	-0.327528	-0.653714	-0.169671
18370	9.405812	-1.305634	1.904387	-0.558376	-0.196035	0.113947	-0.604325	0.349187	-0.336440	0.656319	-0.333789	-0.654161	-0.172926
18371	9.421097	-1.238494	1.833535	-0.553003	-0.195845	0.091024	-0.605733	0.344775	-0.338042	0.653011	-0.338566	-0.653769	-0.177582
18372	9.469222	-1.292017	1.826818	-0.540300	-0.184848	0.064569	-0.607153	0.343070	-0.338760	0.648596	-0.343873	-0.654374	-0.181296
18373	9.503050	-1.282562	1.826668	-0.554571	-0.143362	0.067694	-0.608427	0.340796	-0.340198	0.645870	-0.348135	-0.653313	-0.186643
18374	9.449778	-1.386338	1.798897	-0.541608	-0.096404	0.048072	-0.608990	0.338798	-0.339361	0.642475	-0.352889	-0.652801	-0.191171
18375	9.498718	-1.418703	1.697695	-0.548824	-0.079041	0.025776	-0.609545	0.335383	-0.341101	0.640461	-0.356255	-0.651087	-0.197427
18376	9.556883	-1.307737	1.720545	-0.548787	-0.045300	-0.017753	-0.610524	0.331115	-0.343273	0.637360	-0.360014	-0.650277	-0.203228
18377	9.624222	-1.332210	1.740061	-0.543245	-0.016263	-0.042627	-0.611651	0.327697	-0.343728	0.635911	-0.362133	-0.648127	-0.210731
18378	9.606031	-1.206927	1.656521	-0.538712	0.003881	-0.079836	-0.612916	0.323428	-0.345471	0.633194	-0.364725	-0.647092	-0.217516
18379	9.781665	-1.236675	1.714617	-0.550397	0.036567	-0.099606	-0.612902	0.320727	-0.347778	0.632095	-0.365933	-0.644498	-0.226211
18380	10.112467	-1.311603	1.661845	-0.546449	0.074219	-0.076730	-0.611883	0.316595	-0.349538	0.630166	-0.368313	-0.642415	-0.233536
18381	10.061527	-1.471090	1.617777	-0.540768	0.083723	-0.036058	-0.611143	0.311473	-0.353299	0.629988	-0.369970	-0.638638	-0.241618
18382	9.760493	-1.358208	1.585504	-0.538696	0.104052	0.002720	-0.608849	0.310051	-0.356037	0.628797	-0.373090	-0.635533	-0.248023
18383	9.499548	-1.487261	1.558294	-0.538410	0.125318	0.037910	-0.605987	0.309200	-0.359343	0.629476	-0.375430	-0.630545	-0.255393
18384	9.394221	-1.327288	1.522817	-0.551166	0.105287	0.067077	-0.605701	0.309781	-0.362755	0.628456	-0.379479	-0.626786	-0.261111
18385	9.346244	-1.249642	1.522015	-0.538923	0.025874	0.074786	-0.603417	0.310059	-0.362343	0.628016	-0.382782	-0.622636	-0.267203
18386	9.280668	-1.216903	1.280074	-0.530096	-0.026497	0.083175	-0.602005	0.313618	-0.361605	0.625531	-0.387428	-0.620441	-0.271410
18387	9.431087	-1.300907	1.140646	-0.536096	-0.118302	0.078387	-0.601448	0.316317	-0.359018	0.623289	-0.391516	-0.617994	-0.276242
18388	9.680946	-1.279250	0.990239	-0.552782	-0.161209	0.053747	-0.602745	0.318307	-0.356140	0.618736	-0.396786	-0.617512	-0.280011
18389	9.822782	-1.187558	1.107440	-0.529274	-0.151958	0.016845	-0.604467	0.319004	-0.350140	0.615733	-0.400218	-0.615922	-0.285198
18390	9.978054	-1.201783	1.307972	-0.531105	-0.128183	-0.019572	-0.606171	0.316000	-0.346031	0.611283	-0.404095	-0.615662	-0.289829
18391	9.893429	-1.230223	1.313236	-0.558208	-0.100963	-0.028039	-0.607312	0.314848	-0.341906	0.608369	-0.407030	-0.613536	-0.296290
18392	9.435484	-1.315134	1.189131	-0.552699	-0.102892	-0.022754	-0.609440	0.311717	-0.342065	0.603971	-0.410952	-0.612783	-0.301388
18393	9.481583	-1.257432	1.186009	-0.539408	-0.162526	-0.009830	-0.610431	0.309432	-0.340373	0.600510	-0.414253	-0.611260	-0.306827
18394	9.611256	-1.189352	0.994162	-0.545930	-0.185799	-0.020335	-0.612706	0.306285	-0.335833	0.595099	-0.418589	-0.611446	-0.311085
18395	9.727471	-1.124917	0.978788	-0.543151	-0.160327	-0.046965	-0.614702	0.304854	-0.332701	0.591342	-0.421468	-0.610089	-0.316970
18396	9.740413	-0.975388	0.938435	-0.533183	-0.145692	-0.075223	-0.617541	0.300434	-0.330732	0.586115	-0.424694	-0.610255	-0.322015
18397	9.769989	-0.874243	0.908267	-0.558522	-0.118371	-0.093359	-0.620378	0.295726	-0.328198	0.582372	-0.426914	-0.608595	-0.328936
18398	9.743644	-0.840300	0.898257	-0.556505	-0.074965	-0.112180	-0.623797	0.293014	-0.324926	0.577493	-0.429461	-0.608007	-0.335250
18399	9.690745	-0.757698	0.911906	-0.578002	-0.020766	-0.117189	-0.623065	0.289019	-0.324689	0.574528	-0.430958	-0.605169	-0.343459
18400	9.674520	-0.770736	1.129570	-0.537619	0.044675	-0.102980	-0.624193	0.285600	-0.324716	0.571245	-0.432541	-0.603156	-0.350414
18401	9.611814	-0.629762	1.190913	-0.538988	0.099253	-0.060866	-0.625312	0.280473	-0.325901	0.570376	-0.433417	-0.598593	-0.358480
18402	9.587485	-0.551872	1.252908	-0.525908	0.148518	-0.036244	-0.624300	0.278487	-0.329631	0.568839	-0.434888	-0.594808	-0.365375
18403	9.788568	-0.534829	1.474779	-0.532872	0.185171	0.000637	-0.620435	0.277209	-0.333803	0.569405	-0.435769	-0.588640	-0.373345
18404	9.841923	-0.566889	1.426733	-0.541839	0.203257	-0.001339	-0.619288	0.277224	-0.339221	0.568548	-0.437379	-0.583709	-0.380442
18405	9.791682	-0.479652	1.411327	-0.550718	0.226530	0.019647	-0.614713	0.277234	-0.345521	0.569478	-0.438324	-0.576627	-0.388675
18406	10.523573	-1.033599	1.694442	-0.537688	0.129246	0.016924	-0.609560	0.275528	-0.350704	0.567855	-0.440617	-0.572307	-0.394794
18407	10.014595	-1.025302	1.349452	-0.550921	0.192525	-0.004937	-0.608415	0.275824	-0.354553	0.568098	-0.441505	-0.565697	-0.402895
18408	9.686970	-0.997073	1.281910	-0.563050	0.149509	-0.027876	-0.606552	0.274976	-0.358278	0.566044	-0.443366	-0.561239	-0.409916
18409	9.401083	-1.149564	1.346827	-0.558476	0.162252	-0.049213	-0.603386	0.270132	-0.361771	0.565406	-0.444064	-0.555188	-0.418198
18410	9.011756	-1.318173	1.049568	-0.544378	0.068310	-0.034404	-0.602079	0.266442	-0.367799	0.562479	-0.446264	-0.551764	-0.424290
18411	9.315843	-1.455835	0.987865	-0.559293	-0.031259	0.028005	-0.602337	0.260750	-0.370989	0.560255	-0.449464	-0.547125	-0.429826
18412	9.682013	-1.346055	1.131147	-0.541489	-0.081766	0.029491	-0.603177	0.257047	-0.371733	0.556185	-0.453575	-0.544771	-0.433765
18413	9.802713	-1.351680	1.126215	-0.539852	-0.116086	0.039476	-0.604446	0.253341	-0.371193	0.553247	-0.457429	-0.541095	-0.438055
18414	9.971079	-1.250442	1.250525	-0.546689	-0.066028	0.088670	-0.605730	0.252626	-0.369767	0.549760	-0.462061	-0.537919	-0.441483
18415	9.883269	-1.249147	1.369043	-0.551990	-0.021579	0.056464	-0.605153	0.251485	-0.370069	0.547819	-0.465405	-0.532887	-0.446456
18416	9.390481	-1.308745	1.392117	-0.541032	0.000205	0.026271	-0.605294	0.251204	-0.371209	0.544485	-0.468679	-0.529547	-0.451062
18417	9.496337	-1.212158	1.482729	-0.532261	-0.054946	0.044435	-0.605425	0.248640	-0.371805	0.542212	-0.471979	-0.525106	-0.455527
18418	9.612282	-1.225002	1.463400	-0.555785	-0.055044	0.070712	-0.604852	0.250981	-0.368993	0.538502	-0.476339	-0.521754	-0.459227
18419	9.620713	-1.318622	1.575599	-0.546766	-0.080579	0.099268	-0.603588	0.255534	-0.366676	0.536274	-0.480598	-0.516880	-0.462894
18420	9.443583	-1.265360	1.410911	-0.538858	-0.098151	0.044599	-0.604177	0.258950	-0.364215	0.531979	-0.484862	-0.514339	-0.466221
18421	9.472155	-1.289468	1.449808	-0.556252	-0.097705	0.004585	-0.606332	0.260067	-0.355501	0.528546	-0.488396	-0.510423	-0.470719
18422	9.573118	-1.357659	1.469767	-0.536129	-0.070683	-0.004181	-0.606062	0.262906	-0.351771	0.524048	-0.491830	-0.508031	-0.474743
18423	9.649181	-1.517206	1.543944	-0.560570	-0.032290	-0.052482	-0.607491	0.262616	-0.349058	0.520642	-0.494201	-0.503883	-0.480415
18424	9.585636	-1.559889	1.626655	-0.545828	0.020150	-0.083606	-0.606806	0.265380	-0.345282	0.516148	-0.496019	-0.501167	-0.486197
18425	9.571246	-1.525931	1.631129	-0.546549	0.054439	-0.089132	-0.609100	0.266804	-0.342971	0.513336	-0.497025	-0.496535	-0.492854
18426	9.498109	-1.578220	1.699476	-0.551476	0.142796	-0.095065	-0.607111	0.268788	-0.340688	0.509821	-0.497528	-0.492540	-0.499953
18427	9.453483	-1.601231	1.839957	-0.542045	0.200371	-0.091788	-0.607397	0.268787	-0.340401	0.508390	-0.496987	-0.486381	-0.507915
18428	9.573349	-1.465561	2.009863	-0.536355	0.241691	-0.079557	-0.603542	0.269356	-0.342561	0.506059	-0.496420	-0.481281	-0.515597
18429	10.275491	-1.272868	1.820709	-0.538304	0.216458	-0.065103	-0.600539	0.272280	-0.344027	0.504987	-0.495895	-0.474616	-0.523273
18430	9.867467	-1.020003	1.646852	-0.533258	0.179043	-0.117935	-0.599680	0.271707	-0.343755	0.501593	-0.495514	-0.470471	-0.530593
18431	9.406927	-0.791521	1.386338	-0.526191	0.135613	-0.105254	-0.599107	0.271854	-0.345466	0.499335	-0.495312	-0.465077	-0.537619
18432	9.743893	-1.049876	1.383937	-0.540872	0.090389	-0.075034	-0.599405	0.273985	-0.342879	0.495417	-0.496294	-0.461234	-0.543616
18433	9.755368	-1.175541	1.399824	-0.551306	0.146008	-0.043665	-0.598559	0.275826	-0.339591	0.493566	-0.496787	-0.454815	-0.550217
18434	9.391282	-1.115359	1.380307	-0.577743	0.118895	-0.025296	-0.596427	0.278099	-0.338445	0.490015	-0.498224	-0.449715	-0.556250
18435	9.280891	-0.761208	1.468334	-0.542861	0.050403	-0.041257	-0.595873	0.281365	-0.334428	0.487305	-0.499706	-0.444272	-0.561650
18436	9.363303	-0.626240	1.488467	-0.549618	-0.001672	-0.056022	-0.596023	0.282644	-0.332989	0.482547	-0.501886	-0.440907	-0.566446
18437	9.749789	-0.415574	1.550848	-0.552937	-0.069767	-0.090040	-0.598027	0.282344	-0.326997	0.478021	-0.504382	-0.436991	-0.571081
18438	9.947077	-0.542380	1.571332	-0.546856	-0.089150	-0.139367	-0.600030	0.282190	-0.322426	0.471510	-0.506745	-0.435280	-0.575690
18439	10.003322	-0.657752	1.732042	-0.544131	-0.098354	-0.119827	-0.602596	0.280185	-0.318013	0.466394	-0.509210	-0.432016	-0.580124
18440	9.569240	-0.740169	1.644128	-0.532938	-0.070737	-0.096960	-0.603739	0.279173	-0.313032	0.460611	-0.511542	-0.429806	-0.584320
18441	9.262118	-0.630602	1.462069	-0.546915	-0.143869	-0.075483	-0.608306	0.277454	-0.307746	0.455513	-0.514936	-0.426455	-0.587779
18442	9.421680	-0.626971	1.430398	-0.571607	-0.185419	-0.048943	-0.611742	0.277723	-0.300312	0.448855	-0.519319	-0.424293	-0.590604
18443	9.562140	-0.618537	1.374534	-0.553544	-0.201688	-0.050369	-0.612463	0.277844	-0.293329	0.443413	-0.523647	-0.421117	-0.593160
18444	9.749895	-0.614463	1.441903	-0.546281	-0.190754	-0.065354	-0.614748	0.276112	-0.285641	0.436717	-0.527664	-0.419417	-0.595767
18445	9.687564	-0.473794	1.454916	-0.567670	-0.133207	-0.042068	-0.616754	0.276669	-0.280208	0.431723	-0.531340	-0.415364	-0.598970
18446	9.668088	-0.497781	1.464876	-0.547441	-0.110155	-0.011903	-0.619037	0.275234	-0.275934	0.426273	-0.534794	-0.412330	-0.601889
18447	9.633292	-0.642217	1.524534	-0.552422	-0.054586	0.021285	-0.619620	0.276934	-0.271925	0.422782	-0.537889	-0.407088	-0.605153
18448	9.534152	-0.738423	1.501574	-0.553938	-0.026035	0.051138	-0.619477	0.276787	-0.270646	0.418665	-0.540849	-0.402537	-0.608413
18449	9.710888	-0.696334	1.452535	-0.559009	0.026095	0.070265	-0.616056	0.278201	-0.269662	0.416280	-0.543387	-0.395981	-0.612078
18450	9.704637	-0.733938	1.617294	-0.560887	0.039031	0.034764	-0.616349	0.280205	-0.271631	0.412357	-0.545429	-0.390931	-0.616151
18451	9.893463	-0.745281	1.539836	-0.532391	0.076488	0.064986	-0.613771	0.279067	-0.274227	0.410522	-0.547048	-0.384309	-0.620095
18452	10.297125	-0.711454	1.171590	-0.525835	0.105400	0.059681	-0.611906	0.278222	-0.278807	0.407752	-0.548121	-0.378827	-0.624333
18453	10.477772	-1.137045	1.325929	-0.558968	0.046380	0.027784	-0.610751	0.276092	-0.282398	0.404865	-0.550029	-0.372507	-0.628324
18454	9.790185	-0.965184	1.059101	-0.560491	0.082283	0.036287	-0.608013	0.271973	-0.289297	0.401192	-0.551434	-0.366992	-0.632679
18455	9.267832	-0.909685	0.904517	-0.537068	0.057098	0.013622	-0.607274	0.267134	-0.292772	0.398374	-0.552910	-0.361012	-0.636600
18456	9.307913	-1.020695	0.973368	-0.556569	0.005237	-0.019913	-0.607249	0.262300	-0.297379	0.393420	-0.554796	-0.356736	-0.640439
18457	9.160479	-1.388116	0.823001	-0.544988	-0.039783	-0.031956	-0.606506	0.256899	-0.303422	0.389178	-0.557231	-0.351926	-0.643570
18458	9.605943	-1.608272	0.853862	-0.552438	-0.108792	0.035675	-0.606490	0.253623	-0.304739	0.384132	-0.560884	-0.347934	-0.645596
18459	10.115661	-1.595350	1.114032	-0.567871	-0.118031	0.074569	-0.607335	0.250627	-0.303910	0.380418	-0.565234	-0.342238	-0.647043
18460	10.019609	-1.386642	1.150497	-0.526529	-0.032581	0.068340	-0.605625	0.251478	-0.303629	0.376564	-0.567874	-0.337600	-0.649419
18461	9.897451	-1.304674	1.379326	-0.559756	-0.083341	0.017814	-0.607336	0.250622	-0.302486	0.372398	-0.571304	-0.332373	-0.651506
18462	9.546212	-1.252474	1.255965	-0.569090	-0.097233	-0.038886	-0.607319	0.246337	-0.300396	0.366184	-0.574327	-0.328852	-0.654151
18463	9.464173	-1.344105	1.208765	-0.569080	-0.115521	-0.010492	-0.609168	0.244486	-0.300116	0.361277	-0.578019	-0.324047	-0.656023
18464	9.440768	-1.330000	1.121640	-0.532784	-0.124720	-0.008240	-0.609302	0.241912	-0.297864	0.355658	-0.581277	-0.320814	-0.657802
18465	9.430528	-1.424016	1.151703	-0.547184	-0.122244	0.023408	-0.611010	0.240199	-0.296160	0.351360	-0.585081	-0.315939	-0.659098
18466	9.526884	-1.453086	0.852235	-0.543304	-0.100794	0.042813	-0.611148	0.238765	-0.293897	0.346402	-0.588366	-0.311772	-0.660780
18467	9.867711	-1.441097	0.793646	-0.537636	-0.041843	0.001898	-0.612443	0.240329	-0.291307	0.342392	-0.590882	-0.306715	-0.662987
18468	9.777333	-1.314068	1.302259	-0.540730	0.079155	-0.028985	-0.611015	0.239890	-0.289045	0.337583	-0.591264	-0.302160	-0.667191
18469	9.496907	-1.231934	1.398383	-0.562340	0.133623	-0.066779	-0.610443	0.240034	-0.289902	0.333376	-0.591152	-0.296357	-0.671991
18470	9.506346	-1.401531	1.344681	-0.551262	0.162495	-0.077459	-0.608870	0.239748	-0.290629	0.328240	-0.590124	-0.291632	-0.677468
18471	9.683905	-1.421200	1.470327	-0.556440	0.198366	-0.054712	-0.606593	0.241884	-0.291479	0.324576	-0.589109	-0.285287	-0.682797
18472	10.520720	-1.296927	1.313156	-0.550849	0.208062	-0.021780	-0.606033	0.244162	-0.290605	0.320406	-0.587695	-0.279564	-0.688331
18473	9.745186	-1.021834	1.231375	-0.566869	0.140936	-0.071214	-0.604622	0.247716	-0.288158	0.315988	-0.587393	-0.273605	-0.693009
18474	9.336359	-0.712075	0.878053	-0.548024	0.092049	-0.057451	-0.602067	0.250982	-0.285723	0.310663	-0.587283	-0.269039	-0.697284
18475	9.904981	-1.044583	0.847170	-0.544921	0.007524	-0.070975	-0.601790	0.251963	-0.280731	0.305713	-0.588667	-0.264227	-0.700139
18476	9.792059	-1.243093	0.685206	-0.569709	0.082989	-0.036383	-0.601521	0.254802	-0.276859	0.300329	-0.588854	-0.259140	-0.704201
18477	9.768296	-1.056562	0.726655	-0.545955	0.089733	0.002794	-0.600401	0.259351	-0.273403	0.296781	-0.589455	-0.252954	-0.707445
18478	9.583942	-0.911618	0.913782	-0.544501	0.057589	-0.032405	-0.598552	0.260910	-0.271550	0.291577	-0.589810	-0.248295	-0.710955
18479	9.483080	-0.807142	0.898251	-0.546606	0.018044	-0.042809	-0.599415	0.261616	-0.268830	0.286955	-0.591171	-0.243075	-0.713504
18480	9.869987	-0.570149	0.919254	-0.539796	-0.043138	-0.049322	-0.599992	0.262176	-0.265403	0.281034	-0.592789	-0.239239	-0.715811
18481	10.057738	-0.641228	0.951213	-0.570911	-0.069824	-0.068956	-0.599410	0.259315	-0.263160	0.275263	-0.595381	-0.234514	-0.717465
18482	9.913390	-0.660093	0.881534	-0.545241	-0.037574	-0.063575	-0.601114	0.256602	-0.261039	0.269059	-0.596817	-0.230718	-0.719851
18483	9.768170	-0.675824	0.925403	-0.530944	-0.078239	-0.059653	-0.602402	0.256886	-0.259602	0.263807	-0.599318	-0.226524	-0.721048
18484	9.591709	-0.487336	0.739872	-0.547296	-0.084555	-0.050962	-0.601542	0.255444	-0.255495	0.257511	-0.601435	-0.222779	-0.722727
18485	9.675196	-0.450219	0.575015	-0.538218	-0.099174	-0.031275	-0.603834	0.256439	-0.253046	0.252432	-0.604369	-0.218289	-0.723440
18486	9.842635	-0.547032	0.723286	-0.554456	-0.088443	-0.012938	-0.604841	0.257428	-0.249611	0.246548	-0.606681	-0.213984	-0.724820
18487	9.877343	-0.618777	0.881121	-0.530442	-0.040221	0.021538	-0.605423	0.259419	-0.247307	0.242532	-0.608911	-0.208702	-0.725844
18488	9.834239	-0.796243	1.061990	-0.551700	0.026173	0.060650	-0.604295	0.261968	-0.242875	0.238200	-0.609795	-0.202963	-0.728160
18489	9.659225	-0.891122	1.174449	-0.558740	0.064045	0.057628	-0.602024	0.265245	-0.243428	0.234741	-0.610749	-0.196326	-0.730300
18490	9.567507	-0.875997	1.181652	-0.544052	0.089192	0.057628	-0.601471	0.269377	-0.242534	0.230677	-0.610600	-0.190417	-0.733278
18491	9.845407	-1.062753	1.359779	-0.542163	0.104551	0.054041	-0.600047	0.270952	-0.245518	0.227470	-0.610816	-0.183864	-0.735768
18492	9.766467	-1.171927	1.216105	-0.545383	0.151185	0.078464	-0.595910	0.272952	-0.249374	0.223891	-0.609770	-0.177376	-0.739318
18493	9.939007	-1.443551	1.245489	-0.532876	0.122478	0.059324	-0.595482	0.273532	-0.252646	0.220895	-0.609653	-0.170788	-0.741863
18494	9.382815	-1.218090	1.178468	-0.540316	0.133006	-0.010796	-0.592902	0.272833	-0.258654	0.215954	-0.608473	-0.165525	-0.745470
18495	9.396862	-1.154792	1.264741	-0.540367	0.131245	-0.015202	-0.591331	0.273264	-0.260655	0.211741	-0.607954	-0.159682	-0.748371
18496	9.559330	-1.343585	1.387462	-0.554979	0.133382	-0.043692	-0.590609	0.272134	-0.264374	0.206095	-0.606652	-0.154579	-0.752067
18497	9.466754	-1.419891	1.460937	-0.533270	0.133519	-0.071779	-0.590035	0.272142	-0.267227	0.201079	-0.605836	-0.149498	-0.755103
18498	9.419062	-1.405512	1.393175	-0.558840	0.106560	-0.066609	-0.589026	0.270580	-0.270099	0.194928	-0.604803	-0.144703	-0.758470
18499	9.637222	-1.449334	1.562536	-0.539098	0.048433	-0.023528	-0.587156	0.268161	-0.272987	0.190284	-0.605388	-0.139265	-0.760199
18500	9.732824	-1.262017	1.463652	-0.548317	0.018590	-0.003942	-0.587428	0.265748	-0.276143	0.184931	-0.605762	-0.134198	-0.762132
18501	9.671541	-1.068862	1.367330	-0.562909	-0.000451	0.017252	-0.587131	0.263762	-0.279583	0.180444	-0.607245	-0.128086	-0.763077
18502	9.707726	-1.059377	1.374425	-0.546657	-0.014924	0.015770	-0.585975	0.261489	-0.283176	0.175296	-0.608114	-0.122918	-0.764435
18503	9.589556	-1.121746	1.331780	-0.519109	0.013488	0.045966	-0.585119	0.261627	-0.282184	0.171772	-0.609255	-0.117085	-0.765241
18504	9.651833	-1.129026	1.389777	-0.546395	0.017356	0.031477	-0.584260	0.261634	-0.285181	0.166922	-0.609610	-0.111609	-0.766848
18505	9.648850	-1.198858	1.429227	-0.560828	0.029987	0.036527	-0.583116	0.261636	-0.286472	0.162740	-0.610572	-0.105198	-0.767888
18506	9.651133	-1.193917	1.448502	-0.546407	0.021052	0.020828	-0.583246	0.259366	-0.290054	0.157710	-0.610785	-0.099831	-0.769482
18507	9.555015	-1.111224	1.433208	-0.557108	0.049847	0.029364	-0.582814	0.258945	-0.292198	0.153458	-0.611359	-0.093506	-0.770680
18508	9.597635	-1.130224	1.530028	-0.560790	0.048128	0.022256	-0.580530	0.259514	-0.293349	0.148303	-0.611138	-0.087807	-0.772533
18509	9.587739	-1.163909	1.544917	-0.551828	0.035597	0.008276	-0.580240	0.259094	-0.295918	0.143717	-0.611821	-0.081867	-0.773510
18510	9.616051	-1.245992	1.589295	-0.526430	0.031918	0.003281	-0.579378	0.258383	-0.297356	0.138638	-0.611654	-0.076975	-0.775070
18511	9.640183	-1.197653	1.612889	-0.548241	0.044849	-0.020044	-0.581954	0.259243	-0.296615	0.133629	-0.612083	-0.071414	-0.776142
18512	9.543917	-1.134235	1.607477	-0.542041	0.014080	-0.009178	-0.578666	0.258957	-0.298780	0.128121	-0.612154	-0.066475	-0.777454
18513	9.599262	-1.148995	1.622067	-0.557378	0.028527	-0.004130	-0.579383	0.259528	-0.298341	0.123180	-0.612823	-0.060631	-0.778202
18514	9.591689	-1.240808	1.620686	-0.541176	0.010570	-0.019766	-0.578664	0.258526	-0.297930	0.117494	-0.612870	-0.055841	-0.779402
18515	9.596495	-1.192332	1.646721	-0.541022	0.033932	-0.012825	-0.578812	0.259668	-0.298059	0.112582	-0.613344	-0.050352	-0.780127
18516	9.590433	-1.268881	1.768415	-0.531143	0.017675	-0.014396	-0.580246	0.260810	-0.297466	0.107094	-0.613201	-0.045634	-0.781302
18517	9.537878	-1.278687	1.693679	-0.546450	0.030245	-0.002276	-0.580670	0.259958	-0.298326	0.102237	-0.613693	-0.039941	-0.781878
18518	9.579280	-1.187117	1.690185	-0.553780	0.032252	-0.020046	-0.579527	0.260102	-0.299473	0.096378	-0.613302	-0.034908	-0.783169
18519	9.666187	-1.163435	1.699471	-0.541123	0.025010	-0.021602	-0.578664	0.258817	-0.299493	0.091240	-0.613788	-0.029555	-0.783623
18520	9.596864	-1.085957	1.650367	-0.545540	0.048503	-0.027108	-0.578374	0.258398	-0.302348	0.085363	-0.613056	-0.024710	-0.785026
18521	9.577664	-1.037436	1.659517	-0.530177	0.039459	-0.031294	-0.579799	0.257400	-0.301493	0.080178	-0.613231	-0.019638	-0.785579
18522	9.630182	-1.032449	1.736724	-0.557484	0.034211	-0.034228	-0.579233	0.258829	-0.302763	0.074021	-0.612671	-0.014719	-0.786727
18523	9.625262	-1.056587	1.737000	-0.528303	0.050256	-0.030450	-0.579369	0.257548	-0.303488	0.068836	-0.612612	-0.009670	-0.787321
18524	9.567109	-1.036643	1.775521	-0.546481	0.054011	-0.038659	-0.579364	0.256843	-0.305773	0.062735	-0.611655	-0.004953	-0.788618
18525	9.547086	-1.016545	1.876822	-0.562063	0.028764	-0.028961	-0.578788	0.255699	-0.305363	0.057119	-0.611909	0.000602	-0.788863
18526	9.587747	-1.094085	1.887300	-0.566446	0.035705	0.002789	-0.578212	0.254848	-0.307085	0.051412	-0.611194	0.006112	-0.789786
18527	9.551316	-1.079126	1.923431	-0.539299	0.026673	-0.009230	-0.576639	0.254269	-0.305822	0.046349	-0.611385	0.011533	-0.789891
18528	9.522425	-1.025664	1.939789	-0.551952	0.033859	-0.000575	-0.578353	0.254274	-0.305951	0.040754	-0.610615	0.016764	-0.790701
18529	9.568228	-1.040455	1.939893	-0.555589	0.028394	0.008270	-0.577774	0.252564	-0.306828	0.035732	-0.610715	0.022639	-0.790720
18530	9.594610	-1.050183	1.956883	-0.541152	0.013928	0.006761	-0.578630	0.252857	-0.308527	0.030382	-0.610184	0.027766	-0.791190
18531	9.556087	-1.059714	1.940124	-0.530201	0.024739	0.000622	-0.577911	0.252293	-0.311101	0.025515	-0.610259	0.033123	-0.791098
18532	9.609154	-0.999413	1.973213	-0.563841	0.026782	-0.007728	-0.578484	0.252579	-0.310809	0.019643	-0.609480	0.038431	-0.791626
18533	9.570526	-0.982190	1.982739	-0.548603	-0.002063	-0.014456	-0.577482	0.252294	-0.311674	0.014298	-0.609927	0.043857	-0.791114
18534	9.527305	-0.972400	1.958521	-0.539414	0.008605	-0.003805	-0.577756	0.249729	-0.312126	0.008791	-0.609355	0.048808	-0.791345
18535	9.547417	-0.900441	1.890026	-0.541572	-0.038084	-0.019450	-0.578044	0.250011	-0.310982	0.003457	-0.610304	0.054024	-0.790315
18536	9.510970	-0.924260	1.909673	-0.524975	-0.004028	-0.008861	-0.580616	0.250017	-0.310962	-0.001951	-0.609873	0.058668	-0.790322
18537	9.537201	-0.929017	1.948357	-0.546889	-0.021033	-0.009895	-0.580335	0.251302	-0.311520	-0.007245	-0.610471	0.064053	-0.789411
18538	9.575877	-0.963250	1.924521	-0.543254	-0.027442	-0.000077	-0.578613	0.249442	-0.310841	-0.012714	-0.610334	0.069083	-0.789023
18539	9.542333	-0.997179	1.876612	-0.542271	-0.016622	-0.001911	-0.580048	0.250581	-0.309251	-0.017860	-0.610780	0.074459	-0.788089
18540	9.513405	-0.977631	1.881266	-0.546748	-0.007625	0.001517	-0.580335	0.250723	-0.309105	-0.023378	-0.610262	0.079543	-0.787849
18541	9.549294	-1.040638	1.891588	-0.552970	0.006709	0.013740	-0.579190	0.250438	-0.309829	-0.028472	-0.610236	0.085237	-0.787106
