# Supplementary material for: Identification of Haptic Based Guiding Using Hard Reins
Source: PLoS One. 2015 Jul 22;10(7):e0132020. doi: 10.1371/journal.pone.0132020 (PMC4511788; doi:10.1371/journal.pone.0132020)
Supplement: S8 File — (ZIP) [file pone.0132020.s008.zip › Exp2_MotionData1/Subject2/path1/T3/fh3.txt]

// Start Time: 0
// Sample rate: 25.0Hz
// Scenario: 4.9
// Firmware Version: 2.6.1
Counter	Acc_X	Acc_Y	Acc_Z	Gyr_X	Gyr_Y	Gyr_Z	Mag_X	Mag_Y	Mag_Z	Quat_w	Quat_x	Quat_y	Quat_z
17914	1.857553	-9.038595	-2.834626	0.029386	0.001822	-0.010532	0.073075	0.664236	0.061901	0.569530	-0.740423	-0.338840	0.112239
17915	1.856774	-9.144683	-2.919960	0.006101	0.021057	0.001685	0.074669	0.664922	0.059916	0.569771	-0.740366	-0.338614	0.112069
17916	1.973616	-9.015618	-2.890643	0.020456	0.021038	-0.007032	0.072818	0.663684	0.060456	0.570202	-0.740112	-0.338522	0.111834
17917	2.064871	-9.083948	-2.978740	0.113554	0.021076	-0.015204	0.072558	0.664241	0.058104	0.572078	-0.738709	-0.338298	0.112206
17918	2.257367	-9.174974	-3.152093	0.047395	0.043791	-0.015677	0.071620	0.666605	0.057093	0.573080	-0.738140	-0.338008	0.111715
17919	2.190399	-9.085371	-3.124047	-0.000920	0.049911	-0.014207	0.071635	0.664664	0.056024	0.573455	-0.738115	-0.337697	0.110893
17920	2.169168	-9.013234	-3.185524	0.034878	0.031576	-0.019277	0.071107	0.665500	0.053941	0.574194	-0.737633	-0.337635	0.110463
17921	2.238173	-9.157950	-3.139714	0.006196	0.024525	-0.012513	0.070041	0.665505	0.055532	0.574494	-0.737484	-0.337576	0.110079
17922	2.240768	-9.129422	-3.242757	-0.036780	0.021014	-0.004020	0.069364	0.667450	0.056348	0.574072	-0.737906	-0.337562	0.109491
17923	2.185682	-9.068600	-3.157462	-0.047583	0.013984	0.006477	0.069908	0.664534	0.057229	0.573457	-0.738484	-0.337465	0.109115
17924	2.204702	-9.114083	-3.037976	-0.013569	-0.010504	-0.007480	0.069238	0.665092	0.058295	0.573172	-0.738548	-0.337811	0.109108
17925	2.084012	-9.108211	-2.998412	-0.001053	-0.002607	-0.003799	0.068577	0.664401	0.058822	0.573159	-0.738483	-0.337952	0.109177
17926	2.142041	-9.098948	-2.967561	-0.027914	0.003475	0.001298	0.069239	0.664398	0.059075	0.572737	-0.738801	-0.338041	0.108968
17927	2.199507	-9.166799	-2.985662	-0.042211	0.011338	-0.000571	0.069634	0.664534	0.059595	0.572209	-0.739256	-0.338061	0.108594
17928	2.272345	-9.109838	-3.050528	-0.017144	-0.002651	-0.005735	0.069364	0.664534	0.061042	0.571920	-0.739389	-0.338299	0.108467
17929	2.296897	-9.052397	-3.081325	0.000680	-0.005311	0.010252	0.069900	0.664255	0.059982	0.571894	-0.739387	-0.338258	0.108748
17930	2.210576	-8.965275	-3.127647	0.018626	-0.008748	-0.000159	0.069889	0.665364	0.061305	0.572081	-0.739137	-0.338403	0.109015
17931	2.147655	-8.986232	-3.062452	0.020362	-0.012263	0.008665	0.069900	0.663699	0.060763	0.572301	-0.738883	-0.338424	0.109512
17932	2.084616	-9.021812	-3.059914	0.009663	-0.019222	-0.002000	0.072025	0.663550	0.059942	0.572288	-0.738701	-0.338734	0.109851
17933	2.113348	-9.055757	-3.074973	0.000796	0.010541	-0.010784	0.069897	0.664810	0.059856	0.572416	-0.738590	-0.338821	0.109661
17934	2.172067	-8.950261	-3.035811	-0.005508	0.011366	-0.002012	0.070561	0.665084	0.059193	0.572385	-0.738643	-0.338825	0.109454
17935	2.243586	-9.076224	-3.143628	-0.001000	0.005263	-0.009096	0.070291	0.665640	0.059465	0.572446	-0.738552	-0.338953	0.109347
17936	2.268607	-8.955997	-3.091989	-0.038635	0.019196	0.006557	0.068695	0.665092	0.061845	0.571961	-0.739062	-0.338807	0.108892
17937	2.166770	-9.013010	-3.118204	0.041824	-0.007013	0.014118	0.068431	0.665094	0.061718	0.572520	-0.738613	-0.338641	0.109519
17938	2.190384	-9.089947	-3.047189	0.016746	0.005193	0.021004	0.070158	0.665363	0.060251	0.572727	-0.738556	-0.338320	0.109812
17939	2.166093	-9.109080	-3.073637	0.001598	0.001735	0.006787	0.070171	0.663421	0.059576	0.572769	-0.738535	-0.338249	0.109955
17940	2.185867	-9.046585	-3.037038	0.034811	0.014028	-0.014069	0.070163	0.664947	0.059329	0.573378	-0.738053	-0.338305	0.109837
17941	2.142120	-9.084809	-3.063538	0.023118	0.014011	-0.000050	0.071228	0.665914	0.056436	0.573837	-0.737765	-0.338146	0.109868
17942	2.161814	-9.029882	-3.142390	-0.029608	0.003541	-0.014563	0.070166	0.665364	0.057758	0.573425	-0.737993	-0.338477	0.109468
17943	2.229661	-9.001196	-3.027280	-0.047524	-0.002633	-0.014733	0.070825	0.664527	0.060233	0.572758	-0.738380	-0.338882	0.109096
17944	2.186045	-9.020259	-3.079998	-0.001030	-0.018355	-0.010916	0.070020	0.666057	0.060522	0.572613	-0.738261	-0.339338	0.109247
17945	2.229377	-9.041982	-2.994098	-0.017128	-0.014008	-0.013681	0.070289	0.665362	0.060511	0.572317	-0.738280	-0.339791	0.109260
17946	2.219729	-9.041775	-2.950750	0.023097	-0.010523	-0.005443	0.068968	0.664814	0.060264	0.572568	-0.737936	-0.340029	0.109528
17947	2.222114	-9.046545	-2.931598	0.016013	-0.006992	-0.021345	0.068965	0.665369	0.060138	0.572834	-0.737533	-0.340441	0.109575
17948	2.204858	-9.094621	-2.965650	-0.000945	0.003529	-0.026721	0.068429	0.666343	0.060025	0.572872	-0.737351	-0.340883	0.109226
17949	2.270308	-9.061310	-2.917763	0.024107	0.026242	-0.021183	0.069223	0.666894	0.059493	0.573489	-0.736923	-0.340892	0.108841
17950	2.248939	-9.008416	-2.979460	0.049083	0.010484	-0.006941	0.067904	0.667180	0.057155	0.574268	-0.736315	-0.340857	0.108960
17951	2.262705	-9.107343	-3.045609	0.027552	0.010457	0.006978	0.065794	0.665250	0.057037	0.574769	-0.736004	-0.340625	0.109154
17952	2.248164	-9.114452	-3.047969	-0.003766	0.013950	0.008528	0.066203	0.663444	0.056881	0.574759	-0.736115	-0.340438	0.109040
17953	2.200083	-9.085138	-3.023183	0.018622	0.006981	0.001636	0.066075	0.663446	0.055571	0.575115	-0.735862	-0.340343	0.109164
17954	2.160899	-9.161781	-3.016515	0.020392	-0.012253	-0.000187	0.067405	0.663995	0.053458	0.575301	-0.735578	-0.340535	0.109501
17955	2.160687	-9.192903	-2.968802	-0.008241	0.003472	0.003179	0.066864	0.665107	0.054658	0.575236	-0.735636	-0.340512	0.109517
17956	2.161077	-9.142048	-2.855259	0.047321	0.021002	-0.013969	0.066602	0.664276	0.055047	0.576075	-0.735023	-0.340460	0.109386
17957	2.146358	-9.175490	-2.817061	0.066156	0.017532	-0.026183	0.065816	0.664281	0.052566	0.577271	-0.734050	-0.340537	0.109371
17958	2.151635	-9.117376	-2.677038	0.061647	0.036726	-0.016447	0.065152	0.665118	0.051404	0.578431	-0.733285	-0.340312	0.109082
17959	2.258348	-9.051051	-2.739686	0.108170	0.048953	-0.009912	0.065961	0.664422	0.048761	0.580428	-0.731994	-0.339689	0.109084
17960	2.302012	-9.022616	-2.768578	0.100985	0.043682	-0.004703	0.065166	0.665259	0.047207	0.582182	-0.730863	-0.339121	0.109094
17961	2.307054	-8.989326	-2.881201	0.090191	0.048910	0.012868	0.063851	0.664852	0.044600	0.583861	-0.729927	-0.338203	0.109235
17962	2.316145	-9.066568	-2.947060	0.102700	0.031426	0.012879	0.064272	0.663326	0.040380	0.585512	-0.728859	-0.337518	0.109642
17963	2.257754	-9.126348	-2.980892	0.062422	0.034929	0.017891	0.064257	0.665823	0.040799	0.586666	-0.728253	-0.336752	0.109854
17964	2.257202	-9.205531	-2.919308	0.069562	0.017428	0.014338	0.064270	0.664714	0.038689	0.587734	-0.727551	-0.336277	0.110255
17965	2.237883	-9.205394	-2.923947	0.034748	0.022713	-0.001752	0.065598	0.664985	0.037622	0.588436	-0.727115	-0.336001	0.110228
17966	2.298541	-9.167192	-2.861541	0.034715	0.014798	0.001732	0.065612	0.663043	0.036815	0.589006	-0.726731	-0.335816	0.110283
17967	2.242754	-9.204918	-2.755742	-0.002885	0.017402	0.004118	0.065615	0.662489	0.036809	0.589106	-0.726769	-0.335601	0.110148
17968	2.228414	-9.185445	-2.716939	0.000633	0.013871	0.015593	0.065871	0.664985	0.035387	0.589143	-0.726875	-0.335305	0.110154
17969	2.224085	-9.122225	-2.504671	0.025675	0.013841	0.012260	0.066676	0.663455	0.035360	0.589620	-0.726622	-0.334948	0.110362
17970	2.122493	-9.145520	-2.516079	0.086516	0.022633	0.015405	0.065882	0.664570	0.033022	0.590963	-0.725732	-0.334359	0.110813
17971	2.107599	-9.203037	-2.485367	0.065920	0.034862	0.021459	0.066284	0.665263	0.030530	0.592148	-0.725106	-0.333524	0.111102
17972	2.211788	-9.151198	-2.572195	0.034646	0.055840	0.021289	0.066416	0.666095	0.029355	0.592945	-0.724939	-0.332572	0.110796
17973	2.305677	-9.190522	-2.607105	0.070524	0.048880	0.000341	0.067491	0.664287	0.028140	0.594334	-0.724145	-0.331866	0.110660
17974	2.278813	-9.231321	-2.645797	0.084757	0.038363	0.016269	0.067233	0.664845	0.025264	0.595749	-0.723309	-0.331080	0.110879
17975	2.230681	-9.204823	-2.755636	0.057936	0.024406	0.010758	0.067510	0.663457	0.024196	0.596760	-0.722681	-0.330542	0.111136
17976	2.290858	-9.231769	-2.761272	0.016759	0.020871	0.013946	0.067511	0.663734	0.023412	0.597079	-0.722599	-0.330148	0.111129
17977	2.420939	-9.273912	-2.839790	-0.031574	-0.012402	0.009903	0.067113	0.663737	0.023418	0.596542	-0.722960	-0.330269	0.111308
17978	2.314995	-9.234267	-2.730264	-0.103179	-0.021165	0.010268	0.068173	0.663314	0.024447	0.594856	-0.724188	-0.330698	0.111075
17979	2.247696	-9.194806	-2.582619	-0.094262	-0.021181	0.013002	0.068967	0.661366	0.028089	0.593339	-0.725296	-0.331019	0.110999
17980	2.221399	-9.160645	-2.490669	-0.049591	-0.035201	0.021220	0.069618	0.661916	0.030446	0.592309	-0.725927	-0.331329	0.111449
17981	2.209521	-9.138404	-2.326876	-0.001296	-0.007240	0.029608	0.068153	0.663033	0.030479	0.592204	-0.726065	-0.331034	0.111985
17982	2.076433	-9.173701	-2.410254	0.032727	0.006824	0.030823	0.070535	0.664408	0.029538	0.592625	-0.725875	-0.330526	0.112487
17983	2.044784	-9.211734	-2.343122	0.034535	0.025197	0.030021	0.070005	0.664827	0.028763	0.593262	-0.725658	-0.329752	0.112805
17984	2.124707	-9.174321	-2.489992	0.051565	0.027837	0.028380	0.071600	0.664681	0.027688	0.594100	-0.725274	-0.328988	0.113097
17985	2.218882	-9.172844	-2.553277	0.039978	0.042703	0.024798	0.071476	0.663711	0.027024	0.594943	-0.724994	-0.328067	0.113134
17986	2.232061	-9.353571	-2.627572	0.066859	0.039246	0.016130	0.072132	0.665372	0.026113	0.596103	-0.724371	-0.327309	0.113214
17987	2.165075	-9.261995	-2.741307	0.022150	0.034910	0.012305	0.071605	0.665375	0.025334	0.596656	-0.724207	-0.326703	0.113098
17988	2.141388	-9.199116	-2.689907	0.009625	0.008673	0.003326	0.072014	0.664542	0.023482	0.596815	-0.724111	-0.326626	0.113095
17989	2.184905	-9.194425	-2.618125	0.018531	-0.012354	0.004182	0.072279	0.664402	0.023739	0.597017	-0.723835	-0.326713	0.113540
17990	2.236930	-9.348732	-2.605927	-0.015513	-0.033384	0.006454	0.073079	0.663287	0.024110	0.596530	-0.723966	-0.327147	0.114017
17991	2.223001	-9.275940	-2.434325	-0.033436	-0.022935	0.011664	0.069760	0.663721	0.024820	0.595895	-0.724333	-0.327372	0.114362
17992	2.069056	-9.190636	-2.460858	0.004163	-0.035109	0.004909	0.071757	0.662740	0.024124	0.595684	-0.724213	-0.327805	0.114976
17993	2.029924	-9.260056	-2.451705	-0.015584	-0.014149	0.024224	0.072289	0.662598	0.023721	0.595337	-0.724469	-0.327699	0.115467
17994	2.035001	-9.221948	-2.561869	0.018432	-0.012370	0.024487	0.075457	0.663828	0.025784	0.595437	-0.724361	-0.327541	0.116075
17995	2.087600	-9.294616	-2.594403	0.000564	-0.000128	0.022608	0.074933	0.662860	0.025520	0.595416	-0.724448	-0.327252	0.116453
17996	2.073087	-9.294804	-2.692822	0.002486	-0.000040	-0.003806	0.074939	0.662584	0.024205	0.595431	-0.724371	-0.327397	0.116445
17997	2.174903	-9.242439	-2.613784	0.004307	-0.017553	-0.017976	0.075468	0.662719	0.024461	0.595439	-0.724112	-0.327897	0.116614
17998	2.140197	-9.367314	-2.636551	-0.004631	-0.022780	-0.021600	0.073205	0.664396	0.024381	0.595243	-0.723950	-0.328587	0.116675
17999	2.126846	-9.210639	-2.562531	-0.054780	-0.022828	-0.013119	0.073460	0.664949	0.026219	0.594346	-0.724414	-0.329218	0.116590
18000	2.146377	-9.181839	-2.533527	-0.015481	-0.042101	-0.004091	0.074527	0.663833	0.026192	0.593824	-0.724451	-0.329907	0.117068
18001	2.220525	-9.281070	-2.544922	-0.058465	-0.045645	0.002590	0.072666	0.664120	0.027273	0.592687	-0.725005	-0.330591	0.117472
18002	2.238027	-9.199247	-2.486449	-0.056715	-0.035189	0.013224	0.073059	0.663562	0.029622	0.591570	-0.725660	-0.331044	0.117783
18003	2.189498	-9.232470	-2.462378	-0.028072	-0.022922	0.013485	0.073190	0.663839	0.029361	0.591004	-0.725971	-0.331229	0.118184
18004	2.188931	-9.309635	-2.528153	-0.008464	-0.000210	0.038368	0.073456	0.663421	0.029877	0.590759	-0.726302	-0.330790	0.118605
18005	2.092930	-9.222694	-2.658515	-0.055857	0.008579	0.038986	0.075842	0.662713	0.031146	0.589939	-0.727182	-0.330299	0.118665
18006	2.035186	-9.193357	-2.650469	-0.041547	0.013841	0.041776	0.076640	0.662432	0.030868	0.589296	-0.727958	-0.329721	0.118702
18007	2.025273	-9.229308	-2.633973	-0.009354	0.015591	0.045536	0.078087	0.663533	0.032432	0.589181	-0.728349	-0.328939	0.119047
18008	2.064096	-9.203167	-2.638814	-0.006653	0.015589	0.042025	0.078612	0.663806	0.033607	0.589058	-0.728719	-0.328253	0.119291
18009	2.001167	-9.222035	-2.676944	-0.037019	0.022629	0.033034	0.079155	0.661723	0.033316	0.588614	-0.729369	-0.327635	0.119205
18010	2.005454	-9.298939	-2.644217	-0.038838	0.001624	0.032045	0.081000	0.663933	0.032785	0.587952	-0.730017	-0.327337	0.119325
18011	2.001378	-9.193113	-2.657385	-0.011994	0.015623	0.036721	0.082858	0.662395	0.034840	0.587819	-0.730378	-0.326688	0.119551
18012	1.977187	-9.197853	-2.695686	0.009589	0.005206	0.010412	0.082724	0.662118	0.035627	0.587939	-0.730325	-0.326544	0.119678
18013	1.948225	-9.197450	-2.637749	-0.010154	0.013913	0.024406	0.083250	0.663503	0.034583	0.587851	-0.730579	-0.326089	0.119798
18014	1.953312	-9.161416	-2.639782	0.020195	0.007762	0.038710	0.083784	0.662112	0.035873	0.588074	-0.730591	-0.325478	0.120292
18015	2.049668	-9.193536	-2.672227	0.054189	0.013866	0.042469	0.084716	0.661552	0.035722	0.588882	-0.730205	-0.324605	0.121042
18016	1.986666	-9.222069	-2.724888	0.013063	0.013898	0.036897	0.084720	0.662664	0.032715	0.589044	-0.730301	-0.323966	0.121380
18017	1.967838	-9.154483	-2.695107	0.054225	0.013911	0.035454	0.086579	0.662377	0.032160	0.589864	-0.729870	-0.323196	0.122044
18018	1.996062	-9.260482	-2.677341	0.075623	-0.000120	0.046983	0.086846	0.663070	0.030719	0.590823	-0.729258	-0.322421	0.123108
18019	1.948125	-9.209652	-2.695571	0.020245	0.007799	0.029010	0.089231	0.663612	0.030032	0.591119	-0.729171	-0.321901	0.123563
18020	1.931009	-9.240648	-2.650114	0.005861	-0.002734	0.039439	0.089634	0.662500	0.030540	0.591061	-0.729327	-0.321437	0.124126
18021	1.914249	-9.221215	-2.630519	0.002249	-0.005374	0.045580	0.090440	0.662775	0.026988	0.590965	-0.729527	-0.320877	0.124851
18022	1.891910	-9.307481	-2.580845	-0.004863	-0.007099	0.033174	0.091897	0.661933	0.028794	0.590737	-0.729757	-0.320585	0.125336
18023	1.882291	-9.302521	-2.556671	-0.026300	-0.001840	0.025990	0.092954	0.662066	0.029567	0.590297	-0.730176	-0.320340	0.125595
18024	1.902258	-9.211331	-2.575022	0.005989	0.006947	0.012172	0.092164	0.660683	0.030352	0.590370	-0.730179	-0.320159	0.125696
18025	1.894347	-9.307220	-2.489532	0.013178	0.010455	0.003406	0.093484	0.661785	0.030212	0.590646	-0.730015	-0.320000	0.125761
18026	1.812806	-9.227322	-2.526365	0.040048	-0.003487	-0.005219	0.093496	0.661510	0.027192	0.591193	-0.729477	-0.320112	0.126027
18027	1.918845	-9.259223	-2.462754	0.061502	-0.005279	-0.003346	0.092970	0.660958	0.026932	0.592093	-0.728655	-0.320113	0.126551
18028	1.899780	-9.220875	-2.555883	0.068703	0.000010	-0.008546	0.093228	0.662760	0.025896	0.593087	-0.727764	-0.320157	0.126908
18029	1.918272	-9.336463	-2.552565	0.034700	-0.003501	-0.009717	0.092976	0.661236	0.024704	0.593623	-0.727221	-0.320299	0.127156
18030	1.863184	-9.273462	-2.541751	0.056193	-0.009593	-0.015721	0.093243	0.661791	0.023263	0.594390	-0.726407	-0.320593	0.127489
18031	1.875435	-9.249446	-2.522353	0.125974	-0.019204	-0.017009	0.091673	0.659859	0.020381	0.596165	-0.724690	-0.320794	0.128462
18032	1.882049	-9.336209	-2.561863	0.084809	-0.003474	-0.010222	0.091939	0.660968	0.018289	0.597370	-0.723581	-0.320860	0.128953
18033	1.893929	-9.362820	-2.581499	0.000699	-0.016614	-0.012653	0.092210	0.660551	0.017231	0.597326	-0.723394	-0.321289	0.129134
18034	1.908917	-9.295366	-2.508749	0.011385	-0.007037	-0.000196	0.090754	0.660699	0.016337	0.597418	-0.723216	-0.321443	0.129327
18035	1.899033	-9.326573	-2.513829	0.032856	-0.026264	-0.005400	0.091022	0.661392	0.014503	0.597754	-0.722669	-0.321801	0.129938
18036	1.889828	-9.263888	-2.488995	0.022998	-0.007041	0.003425	0.091018	0.662224	0.014249	0.598004	-0.722375	-0.321871	0.130248
18037	1.870420	-9.278007	-2.436114	0.027477	-0.007039	0.000816	0.090753	0.662503	0.013600	0.598367	-0.721983	-0.321924	0.130620
18038	1.870049	-9.330834	-2.407877	0.039935	-0.008822	0.014106	0.090896	0.660561	0.013972	0.598822	-0.721551	-0.321815	0.131192
18039	1.821693	-9.339989	-2.378723	0.031034	-0.001796	0.005267	0.092621	0.661246	0.012378	0.599258	-0.721159	-0.321730	0.131567
18040	1.884484	-9.340370	-2.343218	0.039978	0.011297	0.008885	0.091308	0.659589	0.011332	0.599856	-0.720743	-0.321457	0.131786
18041	1.826416	-9.354503	-2.393352	0.034685	0.015732	-0.005221	0.091183	0.659313	0.009757	0.600483	-0.720286	-0.321302	0.131807
18042	1.913371	-9.350474	-2.427704	0.034670	0.031442	0.003623	0.091311	0.660561	0.008981	0.601147	-0.719953	-0.320876	0.131639
18043	1.920607	-9.350627	-2.459013	0.027556	0.006983	-0.012380	0.091187	0.659314	0.008576	0.601629	-0.719514	-0.320951	0.131650
18044	1.930242	-9.355389	-2.418292	0.013193	0.017439	-0.000115	0.091972	0.661390	0.008060	0.601904	-0.719379	-0.320802	0.131501
18045	1.898807	-9.360070	-2.456530	-0.013656	0.010447	0.000554	0.091450	0.660006	0.008055	0.601776	-0.719532	-0.320760	0.131350
18046	1.901619	-9.306947	-2.381436	-0.031641	0.005136	0.017154	0.091441	0.661254	0.008461	0.601280	-0.720013	-0.320630	0.131299
18047	1.901558	-9.316472	-2.350301	-0.024474	-0.005354	0.010998	0.091183	0.659730	0.008843	0.600866	-0.720323	-0.320657	0.131430
18048	1.903295	-9.412568	-2.308158	-0.004762	0.006903	0.006759	0.093033	0.660690	0.009218	0.600797	-0.720419	-0.320583	0.131399
18049	1.947169	-9.355227	-2.322298	0.005091	0.003401	0.004174	0.092774	0.660276	0.008037	0.600885	-0.720351	-0.320526	0.131511
18050	1.908823	-9.316272	-2.266240	0.010454	0.004276	0.004234	0.092508	0.659861	0.008824	0.601024	-0.720241	-0.320481	0.131586
18051	1.884031	-9.405172	-2.298293	0.031035	0.013916	0.007052	0.093308	0.659858	0.007500	0.601549	-0.719904	-0.320187	0.131748
18052	1.850529	-9.361687	-2.321539	0.000658	0.006947	-0.003749	0.091849	0.659310	0.008829	0.601585	-0.719868	-0.320251	0.131625
18053	1.913590	-9.323649	-2.307225	0.018530	0.003421	-0.000118	0.093307	0.660135	0.007503	0.601882	-0.719607	-0.320218	0.131772
18054	1.889061	-9.374221	-2.389312	0.005966	-0.001827	0.008582	0.093046	0.659582	0.007108	0.601906	-0.719563	-0.320196	0.131958
18055	1.869811	-9.364464	-2.393841	0.005976	-0.007062	0.005046	0.094100	0.660686	0.007234	0.601938	-0.719461	-0.320250	0.132236
18056	1.874595	-9.371651	-2.372333	0.000575	-0.005336	0.012059	0.093838	0.659855	0.007754	0.601852	-0.719495	-0.320233	0.132480
18057	1.850707	-9.333177	-2.436578	-0.008407	-0.008839	0.020809	0.093840	0.659300	0.008011	0.601620	-0.719666	-0.320121	0.132880
18058	1.869974	-9.344913	-2.292672	-0.012845	0.001644	0.011992	0.093965	0.661519	0.006588	0.601386	-0.719878	-0.320059	0.132938
18059	1.826417	-9.354487	-2.388545	-0.001191	-0.001811	0.008553	0.093304	0.661107	0.006594	0.601334	-0.719903	-0.320018	0.133137
18060	1.814148	-9.383124	-2.345506	-0.005637	-0.007046	-0.000314	0.095167	0.659987	0.006555	0.601181	-0.719928	-0.320217	0.133217
18061	1.823788	-9.387819	-2.283153	-0.015487	-0.007065	-0.000391	0.094373	0.659714	0.006564	0.600914	-0.720052	-0.320405	0.133295
18062	1.814855	-9.284494	-2.339571	0.029298	-0.007020	-0.008851	0.094370	0.660268	0.006570	0.601287	-0.719602	-0.320634	0.133496
18063	1.831162	-9.368722	-2.311839	0.006008	0.006944	-0.000181	0.094363	0.660962	0.007495	0.601419	-0.719507	-0.320592	0.133515
18064	1.879217	-9.400552	-2.372705	0.034592	-0.003570	0.008781	0.094632	0.660405	0.007354	0.601843	-0.719115	-0.320510	0.133911
18065	1.951724	-9.393734	-2.317973	0.006055	-0.000061	-0.012584	0.094771	0.660406	0.005515	0.601963	-0.718921	-0.320733	0.133878
18066	2.038709	-9.382755	-2.438770	-0.011857	0.005164	-0.003905	0.093578	0.660135	0.005793	0.601808	-0.719029	-0.320854	0.133700
18067	1.985858	-9.343892	-2.449885	-0.065570	-0.001845	0.000990	0.093980	0.659161	0.006302	0.600847	-0.719782	-0.321101	0.133386
18068	1.890099	-9.229847	-2.368433	-0.013788	-0.010620	0.021652	0.094236	0.659991	0.007487	0.600494	-0.720035	-0.321049	0.133729
18069	1.879861	-9.311477	-2.345249	0.000465	0.003343	0.038535	0.094100	0.660825	0.006973	0.600415	-0.720248	-0.320517	0.134214
18070	1.811464	-9.421515	-2.321890	-0.040745	0.003325	0.048806	0.095290	0.660817	0.008004	0.599690	-0.721036	-0.319979	0.134510
18071	1.746806	-9.348569	-2.229162	-0.080081	-0.001912	0.037959	0.097409	0.660250	0.009540	0.598419	-0.722193	-0.319732	0.134552
18072	1.628881	-9.290137	-2.299576	-0.047792	0.013919	0.027726	0.098340	0.659274	0.010304	0.597715	-0.722956	-0.319388	0.134396
18073	1.662514	-9.314462	-2.302549	0.020252	0.006957	0.015846	0.099537	0.658851	0.010019	0.598011	-0.722793	-0.319077	0.134696
18074	1.691281	-9.343588	-2.315150	0.030132	0.017466	0.010654	0.099665	0.659544	0.010155	0.598502	-0.722525	-0.318727	0.134782
18075	1.736576	-9.421319	-2.448624	0.049023	-0.001704	-0.013977	0.098202	0.661079	0.008750	0.599238	-0.721804	-0.318870	0.135038
18076	1.727675	-9.315405	-2.444926	0.016804	0.001779	-0.010650	0.098742	0.659689	0.008465	0.599493	-0.721516	-0.319052	0.135011
18077	1.734647	-9.351717	-2.503087	0.032908	-0.003456	-0.010560	0.097681	0.659694	0.008481	0.599970	-0.721009	-0.319209	0.135232
18078	1.871837	-9.417522	-2.435327	0.023996	-0.017478	-0.024830	0.097684	0.659834	0.007302	0.600244	-0.720492	-0.319807	0.135358
18079	1.958842	-9.408501	-2.409536	-0.013586	-0.024514	-0.026917	0.098087	0.659138	0.007158	0.599958	-0.720381	-0.320583	0.135382
18080	1.929917	-9.403258	-2.341929	-0.017187	-0.035021	-0.026973	0.096230	0.659287	0.007187	0.599531	-0.720296	-0.321533	0.135472
18081	1.774035	-9.252831	-2.314820	-0.012789	-0.050761	-0.014585	0.095160	0.661235	0.006567	0.599055	-0.720181	-0.322444	0.136026
18082	1.831924	-9.265032	-2.224129	0.032778	-0.047314	-0.001926	0.094235	0.661241	0.005663	0.599199	-0.719623	-0.323045	0.136915
18083	1.814295	-9.365964	-2.239558	0.000566	-0.012338	0.008525	0.095020	0.661790	0.007624	0.599106	-0.719595	-0.323124	0.137279
18084	1.773115	-9.382597	-2.277849	0.032835	-0.007035	-0.001785	0.094771	0.660406	0.005384	0.599510	-0.719148	-0.323238	0.137590
18085	1.807074	-9.361229	-2.282703	0.034691	-0.005261	-0.015869	0.094233	0.661240	0.006188	0.600024	-0.718570	-0.323488	0.137783
18086	1.777892	-9.387666	-2.350052	0.052621	-0.002596	-0.021011	0.093975	0.661521	0.003571	0.600793	-0.717772	-0.323770	0.137927
18087	1.787811	-9.351641	-2.342513	0.004283	0.003495	-0.014288	0.093328	0.659167	0.003164	0.600920	-0.717595	-0.323974	0.137819
18088	1.855543	-9.335333	-2.342910	0.034662	-0.028016	-0.014197	0.092804	0.657921	0.003159	0.601248	-0.716985	-0.324513	0.138293
18089	1.835940	-9.373775	-2.379235	0.050744	-0.017519	-0.005231	0.093473	0.658196	0.000922	0.601877	-0.716251	-0.324711	0.138894
18090	1.855129	-9.393066	-2.345974	0.023000	-0.026284	-0.007238	0.092545	0.658479	0.000676	0.602028	-0.715830	-0.325163	0.139351
18091	1.874236	-9.422132	-2.363297	0.009556	-0.020180	-0.000276	0.092677	0.659033	-0.000107	0.602032	-0.715617	-0.325438	0.139781
18092	1.840694	-9.383523	-2.408229	0.004218	-0.021026	-0.005586	0.091224	0.658209	-0.000356	0.601944	-0.715448	-0.325855	0.140061
18093	1.850372	-9.381164	-2.398672	-0.033395	-0.022807	0.001180	0.091878	0.659593	-0.000221	0.601307	-0.715758	-0.326263	0.140264
18094	1.811690	-9.388019	-2.379189	-0.013701	-0.036777	-0.005766	0.092278	0.659452	-0.000491	0.600859	-0.715758	-0.326921	0.140650
18095	1.792802	-9.329950	-2.315869	-0.015534	-0.035057	0.003054	0.091210	0.659595	0.001364	0.600389	-0.715832	-0.327399	0.141168
18096	1.768288	-9.382530	-2.268193	0.011386	-0.042003	-0.017927	0.091740	0.659315	0.001878	0.600300	-0.715435	-0.328221	0.141645
18097	1.792391	-9.392038	-2.169969	0.043626	-0.057739	-0.031859	0.089367	0.658219	-0.000196	0.600629	-0.714501	-0.329299	0.142461
18098	1.802506	-9.325083	-2.272635	-0.013675	-0.038528	-0.014571	0.090140	0.661404	0.001136	0.600193	-0.714435	-0.330104	0.142764
18099	1.831431	-9.334710	-2.200891	0.005995	-0.038548	-0.013559	0.089624	0.660299	-0.001229	0.600060	-0.714124	-0.330795	0.143279
18100	1.821858	-9.320424	-2.272748	0.054319	-0.005292	-0.003386	0.089355	0.661133	-0.001610	0.600783	-0.713410	-0.330846	0.143692
18101	1.869987	-9.342566	-2.311873	0.068746	0.015747	-0.020846	0.089761	0.660854	-0.003324	0.601924	-0.712451	-0.330809	0.143757
18102	1.934970	-9.369836	-2.411289	-0.006493	0.010435	-0.002051	0.089103	0.660303	-0.003845	0.601879	-0.712521	-0.330826	0.143559
18103	1.951842	-9.374726	-2.394666	-0.001153	0.008666	0.003262	0.089362	0.660579	-0.002665	0.601902	-0.712546	-0.330736	0.143546
18104	1.942288	-9.362405	-2.322339	0.018531	-0.005327	-0.002809	0.089500	0.660718	-0.004502	0.602112	-0.712265	-0.330881	0.143728
18105	1.946909	-9.391320	-2.327518	-0.002955	-0.003590	0.000558	0.089238	0.660442	-0.004764	0.602035	-0.712259	-0.330986	0.143840
18106	1.816385	-9.411654	-2.230487	-0.009229	-0.014066	-0.003018	0.087638	0.661421	-0.003811	0.601791	-0.712285	-0.331320	0.143961
18107	1.708846	-9.256618	-2.146060	0.034622	-0.010538	-0.005267	0.088703	0.661416	-0.005008	0.602222	-0.711767	-0.331479	0.144357
18108	1.735560	-9.235214	-2.158061	0.075741	0.013929	0.010979	0.088847	0.660584	-0.006855	0.603332	-0.710943	-0.331030	0.144810
18109	1.777720	-9.418295	-2.141303	0.016626	0.019119	0.024615	0.088846	0.660306	-0.006202	0.603619	-0.710923	-0.330454	0.145030
18110	1.879869	-9.315773	-2.177057	-0.033509	0.038298	0.038409	0.089787	0.659054	-0.007934	0.603256	-0.711667	-0.329638	0.144746
18111	1.990180	-9.422568	-2.210481	0.047076	0.034828	0.024831	0.090444	0.660021	-0.007803	0.604080	-0.711323	-0.328783	0.144941
18112	1.835387	-9.455173	-2.255186	0.029226	0.034900	0.015930	0.090581	0.660021	-0.008986	0.604652	-0.711152	-0.328145	0.144846
18113	1.700808	-9.362832	-2.291419	0.023980	0.048993	-0.005145	0.090844	0.660713	-0.009639	0.605322	-0.710933	-0.327611	0.144327
18114	1.792901	-9.319962	-2.195582	0.066975	0.052485	-0.017176	0.091120	0.659742	-0.011227	0.606640	-0.710137	-0.327120	0.143829
18115	1.835512	-9.440476	-2.168494	0.088469	0.036749	-0.027689	0.090593	0.660578	-0.013572	0.608207	-0.708952	-0.326867	0.143632
18116	1.884596	-9.334627	-2.037914	0.075922	0.043694	-0.024226	0.090071	0.659611	-0.014361	0.609610	-0.707971	-0.326555	0.143231
18117	1.936648	-9.488596	-1.915154	0.115256	0.020924	-0.027596	0.088772	0.657401	-0.018168	0.611455	-0.706403	-0.326412	0.143432
18118	1.966049	-9.430964	-1.871483	0.118827	0.041889	-0.020443	0.088902	0.659343	-0.020643	0.613436	-0.704911	-0.325942	0.143382
18119	1.898867	-9.368113	-1.939881	0.081181	0.043621	-0.003053	0.088777	0.659484	-0.023132	0.614877	-0.703975	-0.325270	0.143338
18120	2.023917	-9.441231	-1.934590	0.032826	0.050548	0.007141	0.087978	0.659766	-0.022724	0.615620	-0.703738	-0.324549	0.142944
18121	2.087467	-9.335758	-1.890664	0.168855	0.041827	-0.002472	0.088258	0.660044	-0.027448	0.618277	-0.701712	-0.323642	0.143492
18122	1.984292	-9.580330	-1.902199	0.249443	0.048916	-0.015095	0.087216	0.660331	-0.033201	0.622103	-0.698637	-0.322624	0.144247
18123	2.153562	-9.556755	-1.626992	0.244194	0.071619	-0.042420	0.087913	0.658389	-0.039791	0.626103	-0.695471	-0.321677	0.144357
18124	2.047642	-9.514616	-1.488597	0.358767	0.097915	-0.048502	0.085959	0.657156	-0.047644	0.631819	-0.690907	-0.320176	0.144706
18125	1.961287	-9.436688	-1.395625	0.455430	0.101464	-0.056556	0.084937	0.657446	-0.059301	0.638915	-0.684996	-0.318401	0.145562
18126	2.113432	-9.444235	-1.115820	0.451895	0.118888	-0.068909	0.082869	0.656217	-0.072663	0.646009	-0.679075	-0.316594	0.145938
18127	2.119660	-9.592793	-0.913289	0.496573	0.127586	-0.059777	0.080272	0.653880	-0.084323	0.653730	-0.672550	-0.314348	0.146627
18128	2.230860	-9.583380	-0.697829	0.548545	0.141566	-0.078769	0.080059	0.652363	-0.096928	0.662161	-0.665232	-0.312023	0.147143
18129	2.125144	-9.514600	-0.499043	0.688155	0.155609	-0.086471	0.078549	0.649052	-0.114780	0.672514	-0.655892	-0.309111	0.148260
18130	2.265850	-9.441878	0.043759	1.004943	0.162593	-0.110612	0.077724	0.643798	-0.135809	0.686862	-0.642017	-0.305427	0.150827
18131	2.324752	-9.336365	0.876058	1.471950	0.187036	-0.115946	0.071946	0.632893	-0.171775	0.707010	-0.621266	-0.299818	0.155804
18132	2.373411	-9.308140	1.577770	1.937254	0.174823	-0.147870	0.069552	0.615872	-0.217692	0.732010	-0.593058	-0.293023	0.163038
18133	2.145919	-9.389431	1.944123	2.330932	0.187184	-0.153724	0.069445	0.595373	-0.267483	0.760515	-0.557875	-0.284217	0.172083
18134	2.618627	-9.153321	2.490746	2.551059	0.178285	-0.175169	0.066936	0.561717	-0.329045	0.789539	-0.517988	-0.274420	0.181687
18135	2.446242	-9.321529	3.677604	2.362952	0.200739	-0.155319	0.067237	0.520274	-0.385217	0.814859	-0.479831	-0.263992	0.189935
18136	2.561992	-8.685842	4.198253	2.069309	0.198692	-0.129185	0.061988	0.474839	-0.440163	0.835515	-0.445769	-0.254018	0.196672
18137	2.314361	-8.543377	4.533704	1.838208	0.182776	-0.085010	0.063142	0.434906	-0.477311	0.852663	-0.414876	-0.244340	0.202832
18138	2.277238	-8.016597	5.232275	1.977399	0.166766	-0.020506	0.066259	0.397041	-0.510402	0.869271	-0.381409	-0.233563	0.210578
18139	2.276488	-7.475066	6.127784	2.467365	0.128097	0.023550	0.070668	0.344330	-0.547333	0.887575	-0.338571	-0.220502	0.221266
18140	1.897861	-6.416311	6.873873	3.082594	0.075589	0.070453	0.073872	0.273457	-0.589150	0.906738	-0.283935	-0.204752	0.235124
18141	2.593576	-5.053513	7.532471	3.812751	0.012516	0.029780	0.070499	0.170995	-0.631575	0.925671	-0.214134	-0.185878	0.250457
18142	2.403899	-5.292204	9.223392	3.759012	-0.022689	-0.016589	0.070061	0.057967	-0.661819	0.939114	-0.143938	-0.167164	0.263446
18143	2.733080	-2.494164	9.497875	3.116872	0.054004	-0.046959	0.074908	-0.038731	-0.675582	0.946717	-0.085107	-0.149553	0.272246
18144	2.428313	-2.559535	9.367563	2.265326	0.065375	-0.093577	0.076554	-0.116832	-0.676779	0.950302	-0.042225	-0.136090	0.276809
18145	2.630671	-1.294351	9.882686	1.202419	0.137507	-0.087658	0.078959	-0.167198	-0.674825	0.951924	-0.019640	-0.126845	0.278146
18146	2.220315	-1.249886	9.218577	0.288198	0.142824	-0.110896	0.079478	-0.193561	-0.666175	0.952998	-0.014645	-0.122649	0.276656
18147	2.486352	-1.198535	9.385115	-0.298869	0.130258	-0.092383	0.082650	-0.191636	-0.666467	0.953744	-0.020611	-0.121850	0.274044
18148	1.851852	-1.444458	9.149819	-0.432240	0.151405	-0.068460	0.090657	-0.175032	-0.671015	0.954274	-0.029498	-0.121440	0.271556
18149	1.952974	-1.479578	8.934636	0.030226	0.083275	-0.058320	0.092078	-0.168381	-0.671364	0.954833	-0.029044	-0.119730	0.270400
18150	1.790422	-1.265023	9.464862	0.573889	0.051733	-0.006808	0.094523	-0.179354	-0.670067	0.955269	-0.018328	-0.115721	0.271538
18151	2.047825	-1.064992	9.462537	0.949729	0.057027	-0.015541	0.094625	-0.199886	-0.665288	0.955680	-0.000286	-0.109466	0.273301
18152	1.858666	-0.500800	9.422586	0.717155	0.112998	-0.007168	0.095033	-0.226938	-0.661629	0.955876	0.012837	-0.103460	0.274650
18153	1.806707	-0.336901	9.400885	0.269878	0.140917	-0.017326	0.101621	-0.243620	-0.660321	0.956193	0.017421	-0.099275	0.274839
18154	1.710228	-0.326039	9.560471	-0.014666	0.161820	-0.011366	0.105601	-0.244752	-0.659344	0.956583	0.016292	-0.096340	0.274594
18155	1.638280	-0.262392	9.739678	-0.012882	0.127709	-0.024663	0.111964	-0.243954	-0.660351	0.956983	0.015539	-0.093946	0.274072
18156	1.680700	-0.074766	9.852028	0.167841	0.098862	-0.032239	0.112216	-0.243680	-0.657072	0.957295	0.018287	-0.091207	0.273740
18157	1.847386	-0.062021	9.725757	0.252015	0.062165	-0.054713	0.114370	-0.251045	-0.654293	0.957619	0.023018	-0.088600	0.273105
18158	1.596658	-0.000292	9.608458	0.173292	0.046501	-0.058778	0.116796	-0.257855	-0.654397	0.957944	0.026204	-0.086818	0.272249
18159	1.605320	-0.144241	9.750935	-0.031711	0.029757	-0.044507	0.117868	-0.260358	-0.653652	0.958271	0.025644	-0.086375	0.271292
18160	1.571858	-0.093687	9.679701	-0.059483	0.018383	-0.037679	0.118657	-0.259253	-0.653653	0.958544	0.024487	-0.086410	0.270420
18161	1.798146	-0.187333	9.522851	-0.068479	-0.000920	-0.029087	0.117180	-0.254944	-0.655161	0.958749	0.023346	-0.086766	0.269679
18162	1.889871	-0.197238	9.663750	-0.081068	0.000745	-0.018631	0.118357	-0.252037	-0.655413	0.958896	0.021837	-0.087263	0.269123
18163	1.981252	-0.253049	9.736826	-0.047110	0.002446	-0.011368	0.118754	-0.251623	-0.655808	0.958997	0.021042	-0.087467	0.268760
18164	2.143323	-0.217898	9.846391	-0.047064	-0.016832	-0.029986	0.118882	-0.250930	-0.655803	0.959155	0.020300	-0.088114	0.268040
18165	2.037104	-0.212345	9.818530	-0.023778	-0.016779	-0.034189	0.119407	-0.249823	-0.656063	0.959332	0.020088	-0.088577	0.267270
18166	2.163062	-0.155836	9.741182	-0.034517	-0.002820	-0.027192	0.119003	-0.248434	-0.656567	0.959493	0.019506	-0.088888	0.266631
18167	2.116948	-0.184678	9.630690	-0.038133	0.007684	-0.013071	0.117934	-0.247041	-0.656537	0.959603	0.018848	-0.088994	0.266247
18168	2.179462	-0.227950	9.797894	0.051334	0.021653	-0.012400	0.118078	-0.247873	-0.658384	0.959694	0.019758	-0.088384	0.266055
18169	2.325215	-0.108703	9.836463	0.110346	0.051325	0.004860	0.119276	-0.249683	-0.656715	0.959722	0.021685	-0.086900	0.266292
18170	2.292527	0.050087	9.766467	0.219609	0.054922	-0.014554	0.120495	-0.254684	-0.655865	0.959797	0.025650	-0.084753	0.266362
18171	2.132843	0.003596	9.887483	0.224907	0.061912	-0.000355	0.121870	-0.264125	-0.654406	0.959786	0.029735	-0.082479	0.266691
18172	1.949889	0.086532	9.798684	0.053171	0.075947	-0.005007	0.124136	-0.266912	-0.653419	0.959911	0.030376	-0.080817	0.266678
18173	1.857806	0.045978	9.674033	-0.102534	0.068945	0.000904	0.127055	-0.267066	-0.653596	0.960084	0.028130	-0.080168	0.266496
18174	1.814306	0.039294	9.736821	-0.118672	0.049691	0.000727	0.127834	-0.264019	-0.653971	0.960230	0.025603	-0.079929	0.266298
18175	1.640512	0.050216	9.719218	-0.115116	0.030497	0.000739	0.129817	-0.262364	-0.655166	0.960338	0.023315	-0.080087	0.266069
18176	1.761351	0.068117	9.588595	-0.116868	0.033997	-0.002816	0.131793	-0.258629	-0.657651	0.960466	0.020911	-0.080138	0.265793
18177	1.632172	-0.099190	9.607014	-0.152610	0.028806	-0.016308	0.132691	-0.252946	-0.658395	0.960666	0.017937	-0.080522	0.265171
18178	1.600631	-0.116149	9.486918	-0.174990	0.011333	-0.015645	0.131491	-0.251136	-0.659540	0.960829	0.014557	-0.081310	0.264546
18179	1.634001	-0.176603	9.466708	-0.095412	0.014820	-0.002738	0.131997	-0.247255	-0.658984	0.960901	0.012730	-0.081664	0.264268
18180	1.599961	-0.212123	9.562732	-0.018539	0.006055	0.008365	0.133855	-0.246154	-0.661362	0.960878	0.012345	-0.081732	0.264352
18181	1.724953	-0.290338	9.474229	-0.092688	0.035802	-0.006218	0.134895	-0.242970	-0.660559	0.960997	0.010459	-0.081672	0.264016
18182	1.627734	-0.378503	9.498089	-0.134730	0.058558	-0.002906	0.135679	-0.240477	-0.661334	0.961137	0.007582	-0.081341	0.263708
18183	1.395075	-0.501189	9.686155	-0.047267	0.064632	0.041852	0.138855	-0.239940	-0.660721	0.961034	0.006322	-0.080491	0.264375
18184	1.130045	-0.410741	9.485188	0.067157	0.060343	0.069208	0.139130	-0.241328	-0.661264	0.960759	0.007200	-0.079069	0.265778
18185	1.407881	-0.400146	9.725661	0.154703	0.005092	0.076609	0.140212	-0.245218	-0.660794	0.960340	0.010068	-0.078280	0.267427
18186	1.454454	-0.299852	9.606240	0.075113	-0.027259	0.061822	0.142080	-0.247725	-0.660060	0.959955	0.011577	-0.078498	0.268682
18187	1.455189	-0.189901	9.381574	-0.052782	-0.069208	0.044904	0.139441	-0.249375	-0.661086	0.959624	0.010904	-0.080236	0.269378
18188	1.641165	-0.523233	9.397768	-0.118998	-0.082391	0.039844	0.137047	-0.247697	-0.661558	0.959300	0.009019	-0.082551	0.269903
18189	1.393923	-0.664526	9.756391	-0.143260	-0.088548	0.050256	0.135182	-0.244911	-0.663600	0.958910	0.006678	-0.085148	0.270548
18190	1.745713	-0.445065	10.056310	-0.240051	-0.063453	0.085702	0.132105	-0.239623	-0.664550	0.958357	0.002292	-0.087759	0.271746
18191	1.760832	-0.354065	9.963491	-0.146835	-0.026613	0.063621	0.130208	-0.231011	-0.667059	0.957973	-0.000475	-0.089188	0.272640
18192	1.705743	-0.286680	9.834955	0.038560	-0.025560	0.027119	0.130743	-0.232124	-0.666423	0.957783	0.000374	-0.089552	0.273189
18193	1.879910	-0.235977	9.555235	0.240991	-0.016659	-0.011062	0.129844	-0.237252	-0.666460	0.957808	0.005132	-0.088674	0.273340
18194	1.449986	-0.240520	9.332968	0.377092	-0.005918	-0.023997	0.129373	-0.248069	-0.665380	0.957864	0.012450	-0.086805	0.273507
18195	1.451546	-0.017331	9.172086	0.147273	-0.007647	-0.046778	0.129009	-0.255281	-0.663347	0.958074	0.015433	-0.086237	0.272798
18196	1.725868	-0.158432	9.350759	-0.145263	-0.023545	-0.066706	0.129685	-0.256532	-0.664944	0.958436	0.012914	-0.087543	0.271239
18197	1.717096	-0.385566	9.776037	-0.127335	-0.037566	-0.091352	0.129129	-0.252507	-0.664371	0.958901	0.010869	-0.089035	0.269189
18198	2.058354	-0.271078	9.543677	-0.063715	-0.037570	-0.105061	0.130560	-0.247243	-0.665128	0.959413	0.010056	-0.090160	0.267015
18199	2.249397	-0.579595	9.822089	0.078528	-0.041126	-0.111213	0.128843	-0.247649	-0.666155	0.959918	0.012013	-0.090641	0.264946
18200	2.221339	-0.445232	9.641214	0.169930	-0.020014	-0.129816	0.129930	-0.252510	-0.665695	0.960517	0.015637	-0.090176	0.262735
18201	1.734060	-0.362997	9.333915	0.143203	-0.018902	-0.145698	0.130082	-0.256118	-0.665471	0.961200	0.018769	-0.089891	0.260120
18202	1.554844	-0.425120	9.012685	0.098577	-0.010886	-0.159164	0.131035	-0.261117	-0.664224	0.961955	0.021030	-0.089609	0.257237
18203	1.675278	-0.467057	8.977515	0.125323	-0.033691	-0.144115	0.131301	-0.261535	-0.663969	0.962579	0.023864	-0.089701	0.254609
18204	1.732952	-0.514814	9.238444	0.107236	-0.060080	-0.117059	0.131858	-0.265699	-0.664807	0.963000	0.026467	-0.090337	0.252526
18205	2.262135	-0.133792	9.336801	-0.005556	-0.076060	-0.110092	0.129739	-0.267631	-0.662170	0.963420	0.026916	-0.091939	0.250291
18206	2.174068	-0.313832	10.015668	-0.075521	-0.076238	-0.091242	0.129471	-0.264853	-0.665811	0.963750	0.026037	-0.093817	0.248408
18207	2.056558	0.134760	10.110766	-0.179413	-0.053579	-0.061832	0.127333	-0.261789	-0.666273	0.964042	0.022929	-0.095884	0.246786
18208	2.354657	-0.046166	9.911435	-0.242018	-0.025654	-0.055260	0.128771	-0.257080	-0.668216	0.964319	0.018531	-0.097626	0.245385
18209	2.376191	-0.061921	9.533727	-0.163279	-0.033451	-0.047667	0.127280	-0.251385	-0.668267	0.964539	0.015619	-0.099253	0.244067
18210	2.122215	-0.117913	9.453556	-0.129317	-0.037746	-0.038557	0.127926	-0.246532	-0.671246	0.964666	0.013413	-0.100683	0.243111
18211	2.210227	0.026332	9.653942	-0.217967	-0.041364	-0.028643	0.127920	-0.246116	-0.670192	0.964766	0.009464	-0.102737	0.242038
18212	2.027277	-0.236263	9.837567	-0.331745	-0.036189	-0.001259	0.126830	-0.238062	-0.675080	0.964711	0.003271	-0.105123	0.241396
18213	1.806978	-0.302860	9.521446	-0.507140	-0.016901	0.018740	0.126617	-0.223357	-0.676374	0.964564	-0.006467	-0.108085	0.240609
18214	1.569521	-0.420742	9.695189	-0.170667	-0.016736	0.001851	0.126293	-0.212258	-0.677701	0.964481	-0.009660	-0.109314	0.240279
18215	1.686132	-0.334017	10.036469	0.384066	-0.004433	-0.002898	0.127403	-0.221419	-0.676891	0.964530	-0.002205	-0.107703	0.240991
18216	1.349683	-0.109795	10.138088	0.232113	0.021913	-0.030201	0.127826	-0.226416	-0.675898	0.964713	0.002255	-0.106247	0.240904
18217	1.318300	-0.441860	10.014369	0.019191	0.048137	-0.026426	0.129026	-0.228087	-0.674883	0.964947	0.002471	-0.105315	0.240374
18218	1.535204	-0.492576	9.713886	0.225123	0.055244	-0.047879	0.131039	-0.233093	-0.673652	0.965264	0.006672	-0.103248	0.239919
18219	1.809795	-0.588682	9.662343	0.192921	0.039431	-0.053559	0.133743	-0.242679	-0.673002	0.965576	0.010323	-0.101622	0.239226
18220	2.113462	-0.670641	9.591484	0.126544	0.021764	-0.020729	0.134829	-0.246985	-0.673061	0.965676	0.012728	-0.100675	0.239108
18221	1.931071	-0.514975	9.690986	0.243678	0.021790	-0.005692	0.134842	-0.249482	-0.672824	0.965681	0.017323	-0.099164	0.239432
18222	1.810210	-0.539725	9.941703	0.130003	0.022610	-0.002967	0.134597	-0.254198	-0.670768	0.965678	0.019755	-0.098186	0.239658
18223	1.945524	-0.524299	9.825347	-0.059661	0.026918	-0.002606	0.136879	-0.259620	-0.669939	0.965773	0.018428	-0.098026	0.239443
18224	1.911136	-0.596992	9.562832	-0.075720	0.001631	-0.013388	0.137267	-0.257958	-0.669797	0.965833	0.017016	-0.098433	0.239139
18225	2.055271	-0.695041	9.329729	-0.081133	-0.009765	-0.001190	0.136722	-0.254903	-0.670545	0.965852	0.015413	-0.099098	0.238898
18226	2.109162	-0.585109	9.234390	-0.017644	-0.029008	0.004498	0.136703	-0.250185	-0.672859	0.965740	0.015236	-0.099826	0.239059
18227	2.324211	-0.567512	9.244755	-0.029365	-0.044861	0.019274	0.137502	-0.249634	-0.674965	0.965569	0.014742	-0.100957	0.239306
18228	2.170929	-0.392889	9.324995	-0.059839	-0.033502	0.033272	0.134844	-0.249481	-0.673349	0.965200	0.013765	-0.101975	0.240418
18229	2.548551	-0.270353	9.457739	-0.102901	-0.041576	0.053104	0.133378	-0.247531	-0.674356	0.964884	0.011772	-0.103433	0.241167
18230	2.610084	-0.116111	9.713747	0.072498	-0.034578	0.042079	0.133124	-0.249055	-0.675155	0.964204	0.013435	-0.103824	0.243619
18231	2.557451	-0.048245	9.748631	0.076039	-0.031091	0.050958	0.132073	-0.251130	-0.674372	0.963866	0.014879	-0.104243	0.244693
18232	2.451026	-0.067155	9.585896	0.140588	0.004023	0.037488	0.132095	-0.255014	-0.674149	0.963506	0.017568	-0.103562	0.246216
18233	1.980500	-0.347838	9.413680	0.040389	-0.019435	0.031474	0.131982	-0.258342	-0.674443	0.963292	0.018316	-0.103933	0.246841
18234	1.940080	-0.588832	9.158896	0.033168	-0.037774	0.045422	0.130405	-0.260553	-0.674703	0.962853	0.019118	-0.104588	0.248212
18235	1.915180	-0.694415	9.177125	-0.249696	-0.053648	0.067962	0.130920	-0.258059	-0.674555	0.962481	0.014338	-0.107069	0.248920
18236	1.976629	-0.904357	9.897619	-0.135549	-0.059177	0.128616	0.129035	-0.250834	-0.677996	0.961707	0.011784	-0.109001	0.251197
18237	2.008085	-0.560413	9.973406	0.053180	-0.045198	0.145962	0.126663	-0.253179	-0.678508	0.960853	0.012590	-0.109810	0.254058
18238	1.976289	-0.278793	9.957690	-0.126602	-0.017232	0.143058	0.125593	-0.251092	-0.679127	0.960078	0.009966	-0.110903	0.256617
18239	1.903676	-0.284712	9.410262	0.032768	-0.002167	0.139020	0.124685	-0.252750	-0.682016	0.959346	0.010179	-0.110955	0.259307
18240	1.822262	-0.192288	9.537006	0.166832	-0.045049	0.155743	0.122445	-0.255512	-0.681485	0.958356	0.013305	-0.111066	0.262757
18241	1.915184	-0.031737	9.576507	0.358254	-0.066047	0.160591	0.121834	-0.266052	-0.679088	0.957242	0.020062	-0.110613	0.266553
18242	1.613046	0.268638	9.498446	0.207962	-0.095713	0.150730	0.118699	-0.275468	-0.676904	0.956041	0.024277	-0.111471	0.270131
18243	2.087594	0.103845	9.518894	0.185640	-0.104576	0.136260	0.114619	-0.281133	-0.676242	0.954976	0.028014	-0.112623	0.273042
18244	2.172124	0.116557	9.172215	0.216890	-0.153541	0.145988	0.110950	-0.288742	-0.676000	0.953595	0.032728	-0.114522	0.276533
18245	2.615686	-0.010127	9.777408	0.014614	-0.181825	0.134546	0.104882	-0.293841	-0.676220	0.952421	0.033646	-0.118092	0.278955
18246	3.143541	0.174686	10.207599	-0.241162	-0.140086	0.109793	0.097956	-0.287144	-0.678147	0.951321	0.029729	-0.122228	0.281363
18247	3.031907	0.102884	10.039495	-0.146222	-0.083990	0.108948	0.095288	-0.282412	-0.681470	0.950583	0.027127	-0.124838	0.282967
18248	2.696290	0.114609	9.871881	0.074967	-0.023377	0.089738	0.093965	-0.283237	-0.680802	0.949899	0.028517	-0.124982	0.285059
18249	2.658763	-0.059100	9.603424	0.154715	0.008238	0.079842	0.092789	-0.286560	-0.680293	0.949372	0.031205	-0.124116	0.286905
18250	2.497382	-0.332647	9.406992	0.138566	0.028406	0.099180	0.093357	-0.293499	-0.679452	0.948716	0.033479	-0.122917	0.289324
18251	2.369136	-0.024430	9.190525	0.195732	-0.010041	0.117187	0.092988	-0.298768	-0.679106	0.947875	0.036953	-0.122179	0.291959
18252	2.310277	-0.160165	9.487500	0.047104	-0.011905	0.130179	0.093013	-0.303762	-0.677975	0.946934	0.037669	-0.122292	0.294858
18253	2.336620	0.162790	8.979051	-0.160346	-0.013587	0.117275	0.090751	-0.301946	-0.678579	0.946327	0.034416	-0.123700	0.296614
18254	2.525010	0.166244	9.015920	-0.035175	-0.064375	0.121471	0.089543	-0.298610	-0.679839	0.945133	0.033997	-0.125255	0.299799
18255	2.687943	0.315088	9.338288	-0.040514	-0.089817	0.099285	0.085572	-0.298865	-0.681355	0.944340	0.033543	-0.127383	0.301448
18256	2.839129	0.181697	9.364291	-0.058401	-0.122215	0.086628	0.082649	-0.297739	-0.681299	0.943408	0.033038	-0.130168	0.303225
18257	2.993773	0.194919	9.363110	-0.007369	-0.144963	0.072775	0.079460	-0.296612	-0.681108	0.942590	0.033645	-0.133132	0.304414
18258	3.324234	0.148530	9.193887	-0.101245	-0.157264	0.057843	0.074294	-0.296444	-0.682733	0.941846	0.032581	-0.136828	0.305191
18259	3.022281	0.120923	9.621585	-0.131604	-0.118741	0.043738	0.071884	-0.291437	-0.684221	0.941331	0.030798	-0.140055	0.305503
18260	2.216712	-0.794914	10.903852	0.057846	-0.073268	0.068220	0.068981	-0.292807	-0.685896	0.940654	0.032178	-0.141202	0.306913
18261	2.393153	0.616676	9.675976	-0.113580	0.017894	0.056990	0.066577	-0.289742	-0.685960	0.940431	0.029854	-0.141701	0.307604
18262	2.346353	-0.523168	9.644046	0.083180	0.058180	0.081262	0.068025	-0.287391	-0.687008	0.940031	0.030863	-0.140223	0.309397
18263	2.615248	-0.719819	8.947271	0.322858	0.033736	0.116299	0.068864	-0.295858	-0.685400	0.939191	0.036446	-0.137749	0.312436
18264	2.440730	-0.468727	8.809860	0.038162	0.018770	0.154810	0.069427	-0.302937	-0.683117	0.938183	0.036673	-0.137344	0.315603
18265	2.515457	-0.492830	8.984390	-0.085526	-0.026889	0.183672	0.068749	-0.300298	-0.683081	0.937012	0.034754	-0.138609	0.318729
18266	2.420471	-0.294729	9.811872	-0.130405	-0.031447	0.192191	0.065180	-0.301665	-0.683827	0.935610	0.032080	-0.140226	0.322398
18267	2.671780	-0.270347	9.773932	-0.087518	-0.031535	0.206532	0.063585	-0.298602	-0.687708	0.934248	0.030079	-0.141576	0.325933
18268	2.876032	-0.402659	9.501461	0.043070	-0.026291	0.224163	0.061584	-0.297205	-0.686614	0.932620	0.030474	-0.141996	0.330345
18269	2.606599	-0.256463	9.428556	0.055471	-0.036760	0.251644	0.058539	-0.298020	-0.686576	0.930819	0.031051	-0.142527	0.335108
18270	2.570666	-0.219748	9.544655	0.193231	-0.041992	0.253526	0.056580	-0.303142	-0.686466	0.928819	0.034254	-0.142244	0.340424
18271	2.545986	-0.298506	9.683362	0.186045	-0.040271	0.256111	0.053052	-0.314082	-0.683373	0.926831	0.037269	-0.141936	0.345615
18272	2.643332	-0.191232	9.616459	0.096687	-0.029764	0.236107	0.050832	-0.319757	-0.683658	0.924985	0.038646	-0.142068	0.350322
18273	2.557981	-0.303955	9.505341	0.053837	-0.013942	0.221758	0.047651	-0.320017	-0.683349	0.923360	0.039120	-0.142138	0.354503
18274	2.521251	-0.375741	9.533673	0.166559	-0.020905	0.221669	0.045549	-0.324585	-0.681264	0.921570	0.041751	-0.141592	0.359051
18275	2.564613	-0.386113	9.398587	0.053935	0.033341	0.216626	0.043451	-0.328457	-0.681664	0.920077	0.041887	-0.140773	0.363162
18276	2.587916	-0.506359	9.464300	0.023501	0.056048	0.223503	0.043715	-0.327625	-0.682578	0.918570	0.041320	-0.139835	0.367381
18277	2.756996	-0.500466	9.462909	0.091370	0.042833	0.248573	0.042406	-0.330947	-0.682067	0.916798	0.041964	-0.138581	0.372178
18278	3.012731	-0.529337	9.325777	0.030317	0.017297	0.291133	0.042025	-0.334691	-0.680524	0.914623	0.041622	-0.138357	0.377611
18279	2.872647	-0.539607	9.543179	0.037413	0.003286	0.294694	0.040033	-0.334126	-0.680488	0.912380	0.041431	-0.138277	0.383047
18280	2.776382	-0.493195	9.530122	-0.034132	-0.014175	0.282693	0.037787	-0.335501	-0.680467	0.910178	0.040173	-0.139107	0.388088
18281	2.737624	-0.507560	9.453381	-0.055519	-0.022857	0.263130	0.034880	-0.336038	-0.682527	0.908124	0.038563	-0.140186	0.392647
18282	2.730479	-0.493130	9.434381	-0.061682	-0.021928	0.241946	0.030627	-0.333934	-0.683098	0.906184	0.036977	-0.141331	0.396849
18283	2.682117	-0.502359	9.439499	0.050078	-0.022800	0.259512	0.029554	-0.332403	-0.682016	0.904031	0.037284	-0.141557	0.401620
18284	2.723503	-0.454678	9.406041	0.117884	-0.017645	0.304963	0.025329	-0.335709	-0.681592	0.901422	0.038731	-0.141231	0.407420
18285	2.729183	-0.334578	9.366514	0.105110	-0.042258	0.354150	0.022964	-0.339858	-0.680810	0.898334	0.039929	-0.141423	0.414007
18286	2.844733	-0.379330	9.184744	0.119159	-0.051141	0.414981	0.017951	-0.344269	-0.680646	0.894620	0.041357	-0.141758	0.421722
18287	2.786808	-0.374154	9.156462	0.074169	-0.044268	0.473735	0.012401	-0.347568	-0.680463	0.890419	0.041685	-0.142330	0.430300
18288	2.873764	-0.374497	9.266267	0.069381	-0.041850	0.540649	0.005910	-0.349614	-0.678679	0.885529	0.041782	-0.142996	0.440052
18289	2.989377	-0.427276	9.605952	0.180892	-0.032455	0.606649	-0.001231	-0.353043	-0.678080	0.879899	0.043521	-0.142498	0.451196
18290	2.973212	0.010865	9.688040	0.205783	0.014664	0.656440	-0.007159	-0.360502	-0.676621	0.873756	0.045176	-0.141017	0.463276
18291	3.006142	-0.098855	9.287521	0.023361	0.034831	0.649873	-0.011400	-0.362700	-0.673430	0.867765	0.043455	-0.140785	0.474631
18292	2.816565	-0.272656	9.388103	0.065215	0.032163	0.688959	-0.018295	-0.362385	-0.673846	0.861182	0.042380	-0.140269	0.486718
18293	2.768281	-0.280944	9.700873	0.210998	0.039136	0.695339	-0.023174	-0.367630	-0.672644	0.854285	0.043732	-0.138124	0.499206
18294	2.623321	-0.296133	9.870192	0.279177	0.044511	0.652715	-0.028450	-0.374261	-0.669481	0.847577	0.046292	-0.135209	0.511066
18295	2.883934	-0.320056	9.790757	0.274095	0.069076	0.598934	-0.035044	-0.380605	-0.668919	0.841350	0.048682	-0.131775	0.521916
18296	2.656325	-0.396173	9.489011	0.208953	0.069262	0.568560	-0.039241	-0.390294	-0.666065	0.835346	0.050018	-0.129046	0.532018
18297	2.759900	-0.433049	9.492500	0.292259	0.078047	0.549774	-0.044244	-0.398036	-0.663180	0.829376	0.052732	-0.125170	0.541930
18298	2.428687	-0.490225	9.614873	0.068795	0.085176	0.499792	-0.046622	-0.400937	-0.660943	0.824075	0.051741	-0.123605	0.550405
18299	2.500354	-0.596814	9.550540	-0.008981	0.077311	0.484175	-0.050602	-0.400221	-0.661400	0.818943	0.049619	-0.122920	0.558355
18300	2.040937	-0.684271	9.668863	0.145755	0.057335	0.486230	-0.054588	-0.399507	-0.660020	0.813490	0.050214	-0.120902	0.566653
18301	2.043075	-0.714005	9.389703	0.086832	0.052181	0.463752	-0.059342	-0.402532	-0.660371	0.808277	0.049958	-0.119505	0.574379
18302	1.980959	-0.949996	9.142374	-0.126035	0.027744	0.444464	-0.064403	-0.398899	-0.659864	0.803348	0.046585	-0.121015	0.581220
18303	1.960528	-1.110511	9.299332	-0.148510	0.006685	0.456531	-0.069326	-0.395126	-0.661064	0.798199	0.043018	-0.123025	0.588126
18304	2.259701	-1.144431	9.195415	-0.172704	-0.030135	0.456126	-0.073060	-0.389278	-0.664359	0.792896	0.039540	-0.125996	0.594876
18305	2.153027	-1.205886	9.277347	-0.192442	-0.056378	0.457668	-0.079191	-0.382863	-0.665776	0.787458	0.035984	-0.129518	0.601531
18306	2.124930	-1.080778	9.216538	-0.212230	-0.065168	0.480437	-0.086130	-0.374502	-0.666505	0.781642	0.032229	-0.133507	0.608418
18307	2.212143	-1.038487	9.110520	-0.163856	-0.079126	0.466625	-0.093588	-0.366691	-0.669725	0.775856	0.029358	-0.137009	0.615154
18308	2.323792	-0.962123	9.196959	-0.147778	-0.110661	0.461321	-0.102375	-0.360402	-0.669528	0.769949	0.027213	-0.140879	0.621765
18309	2.716406	-1.113271	9.537930	0.000768	-0.126510	0.441923	-0.109813	-0.357725	-0.670175	0.764102	0.027550	-0.143029	0.628436
18310	2.782572	-0.981228	9.625402	-0.027786	-0.102031	0.430354	-0.117787	-0.354769	-0.669368	0.758411	0.027229	-0.145239	0.634804
18311	2.845644	-0.936460	9.481166	-0.062477	-0.072205	0.398480	-0.124446	-0.349045	-0.670128	0.753192	0.026081	-0.147319	0.640561
18312	2.756864	-1.195451	9.510199	0.134350	-0.045898	0.407032	-0.130562	-0.346654	-0.669224	0.747770	0.027548	-0.146566	0.646993
18313	2.617560	-1.086435	9.409306	0.373290	-0.041386	0.401807	-0.135177	-0.353150	-0.665545	0.742242	0.032557	-0.142546	0.653986
18314	2.602528	-1.165408	9.502262	0.437860	-0.019439	0.372384	-0.139779	-0.362838	-0.660586	0.737012	0.038303	-0.137410	0.660655
18315	2.270211	-1.028746	9.297600	0.283933	-0.015877	0.387268	-0.144516	-0.370859	-0.657708	0.731646	0.041710	-0.134155	0.667051
18316	2.395736	-1.030213	9.137873	0.123024	0.000754	0.364973	-0.150059	-0.376933	-0.654798	0.726682	0.042577	-0.132871	0.672656
18317	2.399108	-1.230232	9.022581	0.120358	-0.022824	0.356017	-0.153768	-0.378023	-0.653965	0.721754	0.043766	-0.131862	0.678062
18318	2.659873	-1.243513	9.277349	0.149807	-0.058818	0.355134	-0.159091	-0.375776	-0.652025	0.716664	0.045845	-0.131053	0.683459
18319	2.622115	-1.127142	9.480902	0.225029	-0.076275	0.330977	-0.164109	-0.380743	-0.649375	0.711755	0.049332	-0.129367	0.688648
18320	2.598298	-1.083423	9.558520	0.210835	-0.065729	0.305372	-0.171525	-0.383895	-0.646669	0.707181	0.052506	-0.127762	0.693408
18321	2.718816	-1.117748	9.653224	0.175012	-0.066678	0.309468	-0.178147	-0.387328	-0.643061	0.702560	0.055206	-0.126610	0.698091
18322	2.561724	-1.126963	9.385287	0.138493	-0.056025	0.283738	-0.182922	-0.388136	-0.641028	0.698320	0.057274	-0.125838	0.702306
18323	2.423971	-1.136065	9.203709	0.158995	-0.082223	0.297935	-0.188090	-0.390606	-0.637694	0.693771	0.059983	-0.125113	0.706704
18324	2.474863	-1.116669	9.383751	0.320826	-0.085779	0.317590	-0.193648	-0.395156	-0.632932	0.688691	0.064909	-0.122208	0.711727
18325	2.053875	-0.905256	9.800804	0.224772	-0.038697	0.391239	-0.198403	-0.399848	-0.630283	0.682751	0.067658	-0.120057	0.717537
18326	2.109951	-0.476696	9.293313	0.081653	-0.021183	0.404440	-0.207162	-0.399246	-0.628832	0.676797	0.068165	-0.119779	0.723154
18327	2.290556	-0.891240	9.481668	0.136822	-0.003906	0.469087	-0.213278	-0.397827	-0.626100	0.669831	0.068995	-0.118478	0.729746
18328	2.504758	-0.652532	9.432092	0.136642	-0.004062	0.511367	-0.216870	-0.397254	-0.623547	0.662180	0.069729	-0.117300	0.736815
18329	2.461286	-0.654487	9.468496	-0.126638	-0.016484	0.556998	-0.224724	-0.392079	-0.622851	0.654115	0.067038	-0.120138	0.743778
18330	2.263111	-0.690129	9.892804	-0.264623	-0.006134	0.591320	-0.231291	-0.379004	-0.624195	0.645647	0.062304	-0.124997	0.750756
18331	2.282356	-0.704344	10.012647	-0.250513	-0.028993	0.626575	-0.238248	-0.365231	-0.628937	0.636473	0.057984	-0.129855	0.758075
18332	2.575786	-0.856935	9.628615	-0.005370	-0.018466	0.642388	-0.246262	-0.354784	-0.629236	0.626684	0.056586	-0.130965	0.766103
18333	2.264696	-1.122689	9.238885	0.132434	-0.011269	0.650515	-0.251886	-0.346432	-0.626968	0.616538	0.056772	-0.129745	0.774483
18334	1.856122	-1.189146	9.275294	0.076773	-0.028752	0.685401	-0.259209	-0.341399	-0.626150	0.605749	0.056446	-0.129734	0.782976
18335	1.739749	-1.255409	9.333220	0.046117	-0.031478	0.734534	-0.265748	-0.334983	-0.624412	0.594106	0.055622	-0.130124	0.791841
18336	1.896436	-1.308209	9.771091	0.029695	-0.053614	0.785374	-0.275213	-0.326610	-0.623397	0.581471	0.054840	-0.131204	0.801043
18337	2.405317	-1.392193	9.561442	0.128167	-0.018701	0.789577	-0.282956	-0.318523	-0.621493	0.568619	0.054583	-0.130120	0.810409
18338	2.059242	-1.488929	9.294129	-0.126052	-0.008193	0.824862	-0.289252	-0.307254	-0.621285	0.555338	0.051197	-0.133192	0.819292
18339	2.771728	-1.820695	9.591809	0.085280	-0.053755	0.762505	-0.295695	-0.293903	-0.620791	0.542606	0.051031	-0.133077	0.827807
18340	2.014233	-1.718185	9.719696	0.176679	-0.083189	0.721014	-0.303942	-0.290669	-0.618272	0.530259	0.052471	-0.131828	0.835879
18341	1.605666	-1.427981	9.190588	0.606625	-0.108871	0.625557	-0.308987	-0.291753	-0.614270	0.518857	0.059092	-0.123381	0.843844
18342	1.976685	-1.555340	9.390216	0.873577	-0.110516	0.548049	-0.316637	-0.303367	-0.606661	0.508246	0.068728	-0.110459	0.851329
18343	1.263962	-1.287938	10.067599	0.861391	-0.120736	0.453011	-0.323205	-0.319010	-0.598189	0.499051	0.078514	-0.097504	0.857483
18344	1.821569	-0.979734	10.023070	0.733087	-0.083935	0.348128	-0.328712	-0.334798	-0.589736	0.491757	0.086652	-0.086353	0.862096
18345	2.341032	-1.264212	9.561065	0.142894	-0.036782	0.299735	-0.333197	-0.341018	-0.585794	0.486333	0.088145	-0.084664	0.865184
18346	1.835464	-1.048553	9.577520	-0.044079	-0.048922	0.291475	-0.335069	-0.341149	-0.581175	0.481338	0.088139	-0.086462	0.867796
18347	2.702928	-1.314718	9.699165	0.051597	-0.069301	0.293543	-0.340660	-0.336679	-0.581964	0.476084	0.089293	-0.086681	0.870550
18348	2.538457	-1.351873	9.714578	-0.290003	-0.050887	0.256796	-0.343891	-0.327367	-0.583265	0.472087	0.087043	-0.092716	0.872331
18349	2.287818	-1.264905	9.198595	-0.397231	-0.031461	0.246496	-0.348740	-0.312775	-0.585407	0.468451	0.083343	-0.100344	0.873807
18350	2.857614	-1.965808	9.550944	-0.391725	-0.036831	0.200374	-0.349870	-0.299035	-0.588139	0.465566	0.079985	-0.107910	0.874761
18351	2.605713	-2.058889	9.145864	-0.912259	-0.085697	0.152411	-0.353166	-0.277238	-0.591544	0.464130	0.072620	-0.124945	0.873898
18352	2.786218	-2.494404	9.555097	-0.991063	-0.206517	0.117762	-0.358754	-0.248076	-0.595891	0.462954	0.066797	-0.144370	0.871991
18353	3.187608	-2.429356	9.826375	-0.411228	-0.258958	0.084676	-0.364449	-0.226407	-0.595326	0.461279	0.067249	-0.154161	0.871168
18354	3.113564	-1.976697	9.788956	0.154214	-0.237823	0.101325	-0.371633	-0.223317	-0.593349	0.458601	0.072581	-0.153846	0.872209
18355	2.522669	-1.525672	9.472371	0.426230	-0.160590	0.132061	-0.378239	-0.230219	-0.588332	0.455191	0.078893	-0.148165	0.874428
18356	2.850030	-1.327012	9.200240	0.247210	-0.080295	0.180341	-0.382719	-0.238798	-0.582052	0.451456	0.082087	-0.144898	0.876615
18357	2.692763	-1.369100	9.193903	-0.039246	-0.024436	0.227840	-0.385380	-0.236841	-0.582779	0.447484	0.081529	-0.146250	0.878477
18358	2.596525	-1.320181	9.214523	0.017835	0.003489	0.275978	-0.386867	-0.231701	-0.582837	0.442675	0.080894	-0.146397	0.880944
18359	2.658606	-1.084615	9.322448	0.282475	0.033144	0.327387	-0.386883	-0.230176	-0.580985	0.436573	0.081891	-0.141680	0.884661
18360	2.366981	-1.009731	9.470033	0.385255	0.052410	0.354740	-0.387267	-0.232949	-0.580219	0.429852	0.083394	-0.135023	0.888843
18361	2.270417	-0.999891	9.295527	0.296612	0.075140	0.380647	-0.386864	-0.233783	-0.580234	0.422826	0.083616	-0.129706	0.892974
18362	2.558598	-1.230017	9.499495	0.275119	0.062776	0.374139	-0.387936	-0.232668	-0.579026	0.415889	0.083925	-0.124924	0.896876
18363	2.481318	-1.222946	9.255091	0.158762	0.038299	0.382925	-0.387141	-0.233645	-0.577211	0.408892	0.083648	-0.122351	0.900467
18364	2.851791	-1.418430	9.199174	0.139132	0.017243	0.364933	-0.389287	-0.228917	-0.577918	0.402183	0.083657	-0.120352	0.903751
18365	2.479658	-1.462722	9.497500	0.135635	0.017350	0.338569	-0.389565	-0.227112	-0.577240	0.395925	0.083684	-0.118289	0.906779
18366	2.221359	-1.105424	9.268299	0.080567	0.024638	0.259925	-0.389852	-0.221977	-0.579415	0.391191	0.083337	-0.117106	0.909016
18367	2.166151	-1.061460	9.346190	0.154059	0.033469	0.233201	-0.390391	-0.221004	-0.578347	0.386829	0.083451	-0.114369	0.911219
18368	1.838121	-0.664896	9.194953	0.363719	0.016295	0.170524	-0.389713	-0.224337	-0.577210	0.383196	0.085654	-0.107934	0.913331
18369	1.959326	-0.598633	9.149003	0.593841	0.012919	0.132514	-0.388330	-0.235720	-0.574983	0.379828	0.089732	-0.097093	0.915561
18370	2.142861	-0.604241	9.356456	0.498100	0.015430	0.128240	-0.388278	-0.246819	-0.571422	0.376657	0.093058	-0.088119	0.917445
18371	2.005472	-0.567203	9.319612	0.262039	0.032975	0.101960	-0.387446	-0.254454	-0.569411	0.374426	0.094297	-0.083111	0.918698
18372	2.571278	-0.806872	9.470602	0.110025	0.026680	0.074172	-0.386113	-0.255848	-0.569314	0.372961	0.094585	-0.081067	0.919446
18373	2.483306	-0.952824	9.498525	0.207682	0.021554	0.042258	-0.386631	-0.257926	-0.569327	0.371896	0.095733	-0.077050	0.920104
18374	2.459291	-0.933459	9.477324	0.150454	-0.004665	0.027659	-0.385032	-0.260572	-0.567279	0.371150	0.096973	-0.074405	0.920493
18375	2.598627	-1.031110	9.362036	0.162195	-0.011621	0.003868	-0.383696	-0.263632	-0.564968	0.370813	0.098460	-0.071434	0.920707
18376	2.539414	-1.204084	9.278841	0.054871	-0.009844	-0.003972	-0.383676	-0.266961	-0.565264	0.370833	0.099131	-0.070526	0.920697
18377	2.225341	-1.227763	9.387031	-0.084789	-0.009847	0.010958	-0.383155	-0.265160	-0.565517	0.370846	0.098740	-0.072158	0.920607
18378	2.384242	-1.289603	9.233531	-0.177839	-0.011642	0.013741	-0.383569	-0.262662	-0.565092	0.371005	0.097691	-0.075583	0.920380
18379	2.432002	-1.371135	9.436475	-0.070647	-0.043223	0.037283	-0.384137	-0.256833	-0.563845	0.370443	0.097977	-0.077309	0.920432
18380	2.495558	-1.265605	9.499629	0.006244	-0.061624	0.043065	-0.383617	-0.256005	-0.562270	0.369642	0.099165	-0.077775	0.920588
18381	2.292214	-0.999275	9.552515	0.011544	-0.040629	0.064442	-0.385490	-0.252388	-0.563517	0.368417	0.099965	-0.078053	0.920969
18382	2.663566	-0.735271	9.523505	0.072599	-0.006514	0.029706	-0.386028	-0.252386	-0.561279	0.367821	0.100648	-0.076864	0.921233
18383	2.433018	-0.557801	9.551569	-0.116968	-0.008196	0.003751	-0.385766	-0.252110	-0.560755	0.368022	0.100009	-0.079150	0.921028
18384	2.390604	-0.404156	9.347005	-0.204442	-0.025562	-0.040959	-0.385792	-0.247116	-0.561492	0.369281	0.099110	-0.083066	0.920276
18385	2.574482	-0.361666	9.552604	-0.100562	-0.026447	-0.066691	-0.384226	-0.242686	-0.561734	0.370714	0.099053	-0.085022	0.919528
18386	2.299217	-0.363779	9.732810	0.001455	-0.023733	-0.074671	-0.385295	-0.242543	-0.559618	0.372117	0.099705	-0.085061	0.918886
18387	2.559433	-0.447422	9.787286	0.083941	-0.013212	-0.111138	-0.384234	-0.242687	-0.559504	0.374024	0.100852	-0.083407	0.918139
18388	2.398674	-0.643141	9.872947	0.059019	0.030609	-0.130540	-0.382633	-0.245749	-0.557198	0.376417	0.101027	-0.081868	0.917279
18389	2.460709	-0.749331	9.914453	0.046504	0.027093	-0.135972	-0.380761	-0.248533	-0.557123	0.378917	0.101188	-0.080541	0.916349
18390	2.268892	-0.890247	9.751053	-0.001735	0.046440	-0.143271	-0.376894	-0.251605	-0.558524	0.381698	0.100630	-0.079969	0.915306
18391	2.086319	-1.084574	9.449963	-0.005236	0.032593	-0.157423	-0.375430	-0.252723	-0.558295	0.384694	0.100310	-0.079516	0.914126
18392	2.221522	-1.077098	9.093171	-0.023225	-0.000674	-0.136558	-0.373302	-0.254122	-0.557817	0.387311	0.100437	-0.079710	0.912989
18393	2.463586	-1.336096	9.177032	-0.057318	-0.016545	-0.124655	-0.373309	-0.253707	-0.556632	0.389722	0.100552	-0.080691	0.911863
18394	2.269158	-1.173311	9.214230	-0.174562	-0.033161	-0.121954	-0.371320	-0.252884	-0.557966	0.392367	0.100063	-0.083932	0.910490
18395	2.278390	-1.244457	9.569043	-0.236253	-0.025338	-0.140024	-0.370951	-0.248448	-0.557140	0.395383	0.098948	-0.088236	0.908898
18396	2.703251	-1.269062	9.685266	-0.268474	-0.013251	-0.137707	-0.370450	-0.242902	-0.557880	0.398477	0.097381	-0.092988	0.907241
18397	2.240478	-1.147519	9.709885	-0.171807	0.000911	-0.141193	-0.368620	-0.237918	-0.558645	0.401410	0.096294	-0.095926	0.905757
18398	2.280117	-1.003858	9.595829	-0.041182	0.000944	-0.135816	-0.368365	-0.236255	-0.558501	0.404010	0.096284	-0.096441	0.904547
18399	2.377138	-0.933470	9.264125	0.046546	0.006255	-0.134283	-0.367963	-0.236951	-0.558645	0.406399	0.096836	-0.095387	0.903529
18400	2.342218	-1.085104	9.142510	-0.084073	0.025496	-0.129015	-0.366101	-0.237654	-0.558943	0.409024	0.096012	-0.096491	0.902314
18401	2.439384	-1.006354	9.185840	-0.282781	0.013124	-0.116423	-0.364269	-0.233225	-0.559583	0.411723	0.093715	-0.101365	0.900792
18402	2.674231	-1.260581	9.238573	-0.275767	-0.021992	-0.098119	-0.365099	-0.226840	-0.560031	0.414036	0.092112	-0.106371	0.899319
18403	2.644744	-1.334637	9.329307	-0.271503	-0.050083	-0.062951	-0.363280	-0.220608	-0.559734	0.415589	0.090937	-0.111675	0.898079
18404	2.630489	-1.305338	9.435518	-0.159698	-0.029098	-0.051478	-0.364251	-0.213113	-0.559776	0.416805	0.090323	-0.114733	0.897191
18405	2.785686	-1.215126	9.442427	-0.025629	-0.030933	-0.020576	-0.366118	-0.212827	-0.556990	0.417182	0.090764	-0.115539	0.896868
18406	2.357019	-1.746239	10.072126	0.018964	-0.008213	-0.002539	-0.368253	-0.210873	-0.556413	0.417212	0.091155	-0.115302	0.896845
18407	2.345757	-1.294071	10.034161	-0.002493	0.045997	0.013458	-0.367339	-0.208937	-0.555621	0.417114	0.090307	-0.115104	0.897001
18408	2.384177	-1.305772	9.452060	0.015649	0.063692	-0.019831	-0.366028	-0.206725	-0.555094	0.417632	0.089419	-0.114295	0.896953
18409	2.305930	-1.429039	9.057152	0.111380	0.014835	-0.022828	-0.363886	-0.210621	-0.554509	0.417908	0.090156	-0.112247	0.897009
18410	2.606512	-1.263566	8.876202	0.083514	-0.013286	0.003250	-0.363629	-0.210068	-0.552933	0.417741	0.091160	-0.110908	0.897152
18411	2.099626	-1.230816	8.854514	-0.077529	-0.037657	-0.004902	-0.363888	-0.211454	-0.552681	0.417920	0.091220	-0.112721	0.896837
18412	1.708273	-1.251808	8.857649	-0.250151	-0.021819	-0.013920	-0.364718	-0.205485	-0.552478	0.418642	0.089626	-0.117406	0.896059
18413	1.601545	-1.335876	9.410398	-0.281507	-0.020147	-0.020308	-0.366606	-0.200621	-0.551220	0.419490	0.087652	-0.122668	0.895152
18414	2.318341	-1.737674	9.627920	-0.333462	0.004061	-0.008565	-0.367844	-0.192569	-0.551908	0.420273	0.084880	-0.128626	0.894215
18415	2.303709	-1.759083	9.668659	-0.304833	0.012810	-0.006563	-0.367494	-0.184248	-0.551961	0.420962	0.082062	-0.134044	0.893358
18416	1.928094	-1.598095	9.443020	-0.353116	0.005957	-0.008551	-0.367820	-0.173149	-0.552633	0.421740	0.079084	-0.140325	0.892295
18417	2.246211	-1.682822	9.290287	-0.318163	-0.019428	-0.025240	-0.368133	-0.165103	-0.552285	0.422659	0.076756	-0.146187	0.891121
18418	2.280010	-1.687560	9.400499	-0.217026	-0.021159	-0.035978	-0.369087	-0.160242	-0.552747	0.423610	0.075483	-0.150218	0.890108
18419	2.454852	-1.558376	9.616787	-0.127421	-0.004540	-0.065256	-0.368448	-0.156640	-0.551803	0.424980	0.074620	-0.152456	0.889146
18420	2.777738	-1.657058	9.632094	-0.066526	0.028636	-0.068334	-0.369918	-0.155384	-0.550587	0.426418	0.073835	-0.153334	0.888372
18421	2.961479	-1.629411	9.702930	0.026626	0.025151	-0.093273	-0.369910	-0.156077	-0.551643	0.428150	0.073868	-0.152517	0.887677
18422	3.184310	-1.876254	9.779887	0.044556	0.000622	-0.111854	-0.368844	-0.158026	-0.550105	0.430111	0.074660	-0.151596	0.886820
18423	3.123037	-1.996587	9.601176	-0.005487	0.019925	-0.115676	-0.368304	-0.160249	-0.549217	0.432270	0.074613	-0.151365	0.885813
18424	2.916000	-1.895117	9.219578	-0.137827	0.018296	-0.122723	-0.367515	-0.159699	-0.548305	0.434743	0.073548	-0.153506	0.884322
18425	3.031012	-2.016683	9.087400	-0.110947	0.013066	-0.129652	-0.367530	-0.156369	-0.549321	0.437277	0.072781	-0.155194	0.882840
18426	2.970950	-1.968576	8.934651	-0.130567	0.021876	-0.136781	-0.366727	-0.158732	-0.547783	0.439981	0.071758	-0.157149	0.881233
18427	2.910121	-2.028617	8.809506	-0.109048	0.021944	-0.143665	-0.366206	-0.157071	-0.547774	0.442775	0.070922	-0.158719	0.879618
18428	2.711909	-2.062529	9.012716	-0.177948	0.020202	-0.148531	-0.366226	-0.154575	-0.546306	0.445703	0.069548	-0.161498	0.877742
18429	2.402218	-2.150967	9.192227	-0.295270	-0.006052	-0.137074	-0.365063	-0.149032	-0.546793	0.448529	0.067523	-0.166588	0.875506
18430	2.243263	-2.109546	9.746869	-0.288320	0.015666	-0.099891	-0.362972	-0.143773	-0.546510	0.450744	0.065075	-0.171401	0.873623
18431	2.697087	-2.123571	9.463991	-0.084223	0.007811	-0.116189	-0.363788	-0.140718	-0.545680	0.452949	0.064629	-0.172670	0.872265
18432	2.449350	-2.314799	9.223585	0.110907	0.022008	-0.123486	-0.364842	-0.142516	-0.544633	0.455039	0.065762	-0.170416	0.871535
18433	2.319785	-2.193905	9.098710	0.116366	0.046592	-0.132103	-0.363893	-0.146266	-0.544553	0.457386	0.066498	-0.167795	0.870759
18434	2.508527	-2.140066	9.095297	0.043997	0.085917	-0.143108	-0.361220	-0.149887	-0.544630	0.460135	0.065965	-0.166094	0.869676
18435	2.350118	-2.006361	9.153481	-0.010487	0.116587	-0.155656	-0.359089	-0.151563	-0.544679	0.463284	0.064392	-0.164989	0.868332
18436	2.561599	-2.147697	9.094751	0.061254	0.148120	-0.181545	-0.355882	-0.155464	-0.545554	0.466864	0.063067	-0.162361	0.867006
18437	2.219531	-2.375246	9.321012	0.143607	0.179712	-0.187829	-0.353188	-0.161997	-0.546972	0.470558	0.061923	-0.157945	0.865906
18438	2.233775	-2.413462	9.445429	0.138214	0.179677	-0.186121	-0.347994	-0.165909	-0.547090	0.474195	0.060780	-0.153672	0.864771
18439	2.224875	-2.644338	9.433237	0.166757	0.195389	-0.162990	-0.343322	-0.170928	-0.547999	0.477442	0.059479	-0.148742	0.863937
18440	2.086365	-2.413690	8.994849	0.108609	0.179738	-0.156322	-0.339044	-0.175944	-0.549951	0.480574	0.057953	-0.145007	0.862939
18441	2.540230	-2.427216	8.875412	0.103919	0.165521	-0.109843	-0.333698	-0.183463	-0.549845	0.482859	0.056401	-0.141540	0.862341
18442	1.895073	-2.149918	9.028374	0.057199	0.095615	-0.089922	-0.331805	-0.189299	-0.550981	0.484657	0.055634	-0.139575	0.861702
18443	2.017523	-1.912611	9.073308	-0.020703	0.078025	-0.081731	-0.328354	-0.189734	-0.551169	0.486338	0.054287	-0.139136	0.860912
18444	2.253892	-1.961672	9.363925	0.028396	0.102353	-0.058462	-0.327676	-0.191401	-0.552770	0.487633	0.053041	-0.137634	0.860499
18445	2.170712	-1.777903	9.467701	0.060544	0.098836	-0.047607	-0.324623	-0.191833	-0.553346	0.488691	0.052034	-0.135631	0.860277
18446	2.642161	-1.699831	9.457320	0.105196	0.105660	-0.026234	-0.322745	-0.196699	-0.551587	0.489353	0.051392	-0.132808	0.860380
18447	2.218023	-1.574198	9.344655	0.124861	0.072566	-0.027817	-0.320991	-0.201564	-0.552055	0.489930	0.051436	-0.129977	0.860482
18448	2.388731	-1.337710	9.244956	0.285828	0.034050	-0.016210	-0.319921	-0.204622	-0.549741	0.490028	0.053769	-0.124753	0.861057
18449	2.329722	-1.145038	9.175577	0.360978	0.049827	-0.006735	-0.319746	-0.212947	-0.548383	0.489907	0.056491	-0.118085	0.861891
18450	2.259800	-1.143226	9.589595	0.358238	0.022651	-0.013891	-0.318365	-0.224608	-0.544847	0.489823	0.059718	-0.111717	0.862569
18451	2.343012	-0.985409	9.496957	0.233940	0.018266	-0.027139	-0.319911	-0.234450	-0.541511	0.490093	0.061804	-0.107505	0.862805
18452	2.418728	-1.209136	9.678797	0.165933	0.002463	-0.036576	-0.319364	-0.238754	-0.539201	0.490550	0.063542	-0.104617	0.862774
18453	2.343550	-1.621747	10.633678	0.267771	0.018040	-0.025287	-0.317605	-0.245700	-0.537854	0.490721	0.065966	-0.099838	0.863061
18454	2.222556	-1.304708	10.174501	0.128372	0.082018	-0.031247	-0.317046	-0.251529	-0.536478	0.491293	0.065946	-0.096822	0.863080
18455	2.028873	-1.007696	9.273486	0.101609	0.092724	-0.018928	-0.315177	-0.254592	-0.535094	0.491708	0.065435	-0.094190	0.863174
18456	1.993419	-1.233892	9.151019	0.205166	0.057693	0.023963	-0.314623	-0.259589	-0.533709	0.491162	0.066486	-0.090157	0.863835
18457	1.990695	-0.940355	9.173645	0.232869	0.041058	0.027690	-0.312996	-0.267090	-0.531578	0.490487	0.068067	-0.085839	0.864535
18458	1.855101	-1.000900	9.479358	0.292811	0.032324	0.017543	-0.312575	-0.272503	-0.529409	0.489878	0.070423	-0.080528	0.865202
18459	1.740149	-0.878600	9.851887	0.375168	0.032343	-0.001191	-0.310680	-0.282226	-0.524418	0.489453	0.073577	-0.073790	0.865781
18460	1.328496	-0.360745	9.822937	0.176656	0.062188	-0.014636	-0.310114	-0.290415	-0.521097	0.489588	0.074322	-0.070147	0.865944
18461	1.322309	-0.548500	9.760746	-0.124902	0.082217	-0.000935	-0.307177	-0.293065	-0.522743	0.489951	0.071679	-0.071544	0.865847
18462	1.202324	-0.437428	9.594816	-0.209901	0.032411	-0.010484	-0.306931	-0.289460	-0.523235	0.490528	0.069147	-0.074893	0.865443
18463	1.317990	-0.471986	9.600632	0.033252	-0.049859	0.012096	-0.305082	-0.288083	-0.523250	0.490248	0.070289	-0.074832	0.865515
18464	1.414910	-0.424784	9.552269	0.107328	-0.128652	0.031718	-0.307459	-0.291539	-0.520231	0.489405	0.073593	-0.074327	0.865761
18465	1.570543	-0.267783	9.377279	-0.186949	-0.165434	0.006519	-0.310645	-0.292495	-0.517568	0.489368	0.074575	-0.079172	0.865268
18466	1.651240	-0.465546	9.410361	-0.381803	-0.207377	-0.051513	-0.314671	-0.284289	-0.517163	0.490530	0.074578	-0.087775	0.863779
18467	2.079077	-0.756466	9.754229	-0.156102	-0.205616	-0.112621	-0.318949	-0.279412	-0.514950	0.492392	0.076750	-0.092291	0.862057
18468	2.335938	-0.635493	9.854348	-0.096771	-0.128605	-0.153379	-0.319767	-0.277607	-0.511377	0.494982	0.078370	-0.095035	0.860127
18469	2.455665	-0.760692	9.332730	-0.098371	-0.049767	-0.158442	-0.321222	-0.278709	-0.510579	0.497815	0.078526	-0.096945	0.858263
18470	2.188996	-0.894379	8.982591	0.016075	-0.023412	-0.123968	-0.320021	-0.280519	-0.509828	0.499913	0.079402	-0.096754	0.856984
18471	2.170227	-0.821689	9.108567	0.055356	-0.023462	-0.107803	-0.321710	-0.288140	-0.507255	0.501677	0.080544	-0.095851	0.855947
18472	1.301681	-0.726785	9.612264	-0.034282	-0.044380	-0.090639	-0.321305	-0.290918	-0.504534	0.503243	0.081206	-0.096783	0.854860
18473	1.225317	-0.614144	10.070873	-0.078161	-0.061947	-0.099799	-0.321843	-0.290500	-0.503078	0.505009	0.081593	-0.098510	0.853583
18474	1.400552	-0.403325	9.454098	0.043610	-0.082821	-0.106913	-0.321844	-0.291750	-0.500729	0.506642	0.083730	-0.098474	0.852412
18475	1.753870	-0.980277	9.672744	0.006612	-0.135574	-0.062663	-0.325273	-0.295893	-0.499144	0.507489	0.086118	-0.099525	0.851547
18476	2.126085	-0.930595	9.564352	0.024451	-0.121702	-0.043197	-0.327809	-0.295049	-0.495686	0.507983	0.088598	-0.100316	0.850906
18477	2.512665	-0.900091	9.513298	0.024429	-0.113076	-0.034463	-0.331658	-0.295862	-0.493143	0.508357	0.090723	-0.100892	0.850390
18478	2.786913	-0.711874	9.623654	-0.084685	-0.085205	-0.037847	-0.333123	-0.296410	-0.490240	0.509023	0.091460	-0.103176	0.849638
18479	2.949045	-0.995219	9.407495	-0.054096	-0.065880	-0.064972	-0.334720	-0.295847	-0.489554	0.510145	0.092074	-0.104575	0.848727
18480	2.921892	-1.076863	9.382755	-0.063981	-0.069389	-0.056253	-0.336303	-0.297226	-0.489282	0.511114	0.092789	-0.106312	0.847850
18481	2.742417	-1.201430	9.877982	-0.038216	-0.036266	-0.020681	-0.337099	-0.298332	-0.487444	0.511510	0.092979	-0.107252	0.847472
18482	2.607871	-1.102109	9.764919	0.017287	-0.001208	-0.013037	-0.336834	-0.298056	-0.487839	0.511740	0.093277	-0.106994	0.847334
18483	2.400422	-1.062735	9.526817	-0.066685	0.032159	-0.025789	-0.336043	-0.297783	-0.486930	0.512419	0.092017	-0.107716	0.846969
18484	2.342949	-0.990572	9.381533	0.010223	0.012959	-0.018213	-0.335114	-0.297094	-0.488380	0.512780	0.092014	-0.107423	0.846788
18485	2.328138	-1.036100	9.400364	0.022725	-0.008032	-0.019966	-0.336043	-0.298200	-0.486278	0.513108	0.092328	-0.107055	0.846602
18486	2.415281	-1.016620	9.700268	0.024400	-0.002914	-0.001459	-0.335364	-0.299867	-0.488273	0.513125	0.092704	-0.106716	0.846593
18487	2.599852	-0.866892	9.580224	0.082651	0.005852	-0.015124	-0.337224	-0.300691	-0.485629	0.513289	0.093384	-0.105202	0.846609
18488	2.647646	-0.930438	9.372384	0.079042	0.004106	-0.003724	-0.336149	-0.303748	-0.484889	0.513255	0.094206	-0.103861	0.846704
18489	2.715216	-0.935866	9.342897	-0.063275	0.014516	0.011998	-0.336676	-0.304023	-0.485408	0.513249	0.093195	-0.104796	0.846704
18490	2.652447	-0.930829	9.256972	0.006550	0.001469	0.002788	-0.337601	-0.304017	-0.486181	0.513235	0.093304	-0.104722	0.846710
18491	2.589545	-0.949359	9.329406	0.047622	-0.030908	0.010033	-0.336940	-0.303744	-0.485926	0.512958	0.094212	-0.104255	0.846835
18492	2.520612	-1.142774	9.616191	0.174493	-0.018742	0.044461	-0.337862	-0.305959	-0.484097	0.511877	0.096299	-0.101622	0.847574
18493	2.418899	-1.182899	9.606994	0.041876	-0.013601	0.089357	-0.338391	-0.306650	-0.483440	0.510297	0.096680	-0.101243	0.848528
18494	2.507949	-0.872321	9.143526	0.083177	-0.023976	0.069400	-0.339583	-0.306366	-0.484075	0.508954	0.097867	-0.100256	0.849315
18495	2.484284	-0.813569	9.418400	0.052617	-0.041579	0.087631	-0.340384	-0.306501	-0.482490	0.507322	0.098836	-0.099982	0.850211
18496	2.593001	-0.472547	9.522327	-0.069041	-0.033786	0.083283	-0.341973	-0.306631	-0.482730	0.506019	0.098616	-0.101709	0.850808
18497	2.797962	-0.512784	9.472028	0.014263	-0.031144	0.064445	-0.343834	-0.305511	-0.483215	0.504876	0.099078	-0.101923	0.851408
18498	2.786201	-0.464981	9.342892	0.031355	-0.022326	0.050519	-0.343571	-0.305512	-0.482563	0.503953	0.099744	-0.101761	0.851896
18499	2.878899	-0.329099	9.180220	0.052926	-0.008287	0.038394	-0.343441	-0.305791	-0.481256	0.503223	0.100288	-0.101026	0.852351
18500	2.777339	-0.354205	9.363470	0.112135	-0.022177	-0.005262	-0.345695	-0.306057	-0.480699	0.503085	0.101877	-0.099372	0.852439
18501	2.730738	-0.459236	9.506871	-0.066803	-0.025723	-0.012757	-0.344886	-0.308280	-0.480996	0.503437	0.101633	-0.100740	0.852099
18502	2.825222	-0.421063	9.645895	-0.023875	-0.029268	-0.013362	-0.345288	-0.307168	-0.481635	0.503700	0.101991	-0.101460	0.851816
18503	2.849236	-0.440435	9.664693	0.180196	-0.040552	-0.033075	-0.346342	-0.309799	-0.479153	0.503863	0.104544	-0.098717	0.851732
18504	2.736120	-0.377892	9.377974	0.071105	-0.015117	-0.031963	-0.347523	-0.312984	-0.477330	0.504270	0.105654	-0.097637	0.851479
18505	2.828883	-0.580229	9.519054	0.004925	-0.001171	-0.039516	-0.347246	-0.315344	-0.476964	0.504984	0.105791	-0.097466	0.851058
18506	2.780444	-0.599189	9.488009	0.103298	-0.019512	-0.033568	-0.347239	-0.317564	-0.475412	0.505342	0.107304	-0.095879	0.850837
18507	2.717780	-0.584083	9.548810	0.044309	-0.012491	-0.047169	-0.348283	-0.320610	-0.475164	0.506078	0.108047	-0.095138	0.850388
18508	2.731821	-0.642333	9.413425	0.015677	-0.009858	-0.042975	-0.347092	-0.320062	-0.475177	0.506800	0.108527	-0.094924	0.849920
18509	2.745399	-0.767711	9.349378	-0.007598	-0.011610	-0.039655	-0.349079	-0.321439	-0.473586	0.507520	0.108714	-0.095087	0.849449
18510	2.784157	-0.755531	9.498197	0.001297	0.005820	-0.027203	-0.347481	-0.322002	-0.474665	0.508034	0.108752	-0.094992	0.849147
18511	2.823531	-0.652422	9.494236	0.019202	0.005816	-0.028826	-0.347613	-0.323112	-0.472969	0.508542	0.108895	-0.094562	0.848873
18512	2.751990	-0.522340	9.376176	-0.055892	0.007611	-0.038127	-0.346948	-0.322976	-0.473896	0.509368	0.108341	-0.095396	0.848355
18513	2.728028	-0.493552	9.290190	-0.043294	0.005047	-0.052129	-0.346282	-0.322980	-0.474562	0.510404	0.107909	-0.095987	0.847720
18514	2.735538	-0.464026	9.526003	-0.054035	0.026864	-0.051248	-0.345487	-0.323401	-0.473791	0.511484	0.107072	-0.096563	0.847110
18515	2.708576	-0.516991	9.441505	-0.032593	0.011136	-0.046744	-0.346288	-0.321870	-0.474813	0.512415	0.106637	-0.096919	0.846561
18516	2.735087	-0.522207	9.376324	-0.052274	0.028623	-0.040663	-0.345206	-0.324094	-0.477214	0.513313	0.105768	-0.097470	0.846063
18517	2.790980	-0.470020	9.280303	-0.071983	0.019856	-0.034675	-0.344816	-0.322709	-0.477206	0.514138	0.104765	-0.098430	0.845575
18518	2.785087	-0.619064	9.293061	-0.025512	0.023343	-0.022897	-0.344697	-0.319796	-0.478097	0.514665	0.104225	-0.098620	0.845300
18519	2.784703	-0.678622	9.479849	-0.084612	0.032021	-0.015382	-0.343371	-0.319525	-0.478639	0.515210	0.102852	-0.099716	0.845007
18520	2.707421	-0.680364	9.499723	-0.031868	0.012795	-0.011520	-0.342060	-0.317314	-0.478243	0.515539	0.102403	-0.100145	0.844810
18521	2.717158	-0.672901	9.605477	0.020895	0.004033	-0.011171	-0.342984	-0.317169	-0.479671	0.515739	0.102582	-0.099758	0.844712
18522	2.694029	-0.528573	9.549653	0.008421	0.011062	-0.018248	-0.342851	-0.317586	-0.478890	0.516093	0.102590	-0.099510	0.844524
18523	2.710892	-0.535774	9.597494	0.053126	0.011046	-0.012643	-0.342712	-0.318974	-0.478644	0.516267	0.102989	-0.098497	0.844488
18524	2.844842	-0.373616	9.480433	0.217799	0.011085	-0.017616	-0.342695	-0.322026	-0.478412	0.516174	0.105156	-0.094713	0.844711
18525	2.813042	-0.426646	9.362329	0.049571	0.004064	-0.012697	-0.342680	-0.325356	-0.477265	0.516341	0.105648	-0.093829	0.844646
18526	2.737972	-0.452834	9.259327	0.001250	0.002337	-0.009512	-0.342678	-0.325494	-0.477528	0.516546	0.105711	-0.093810	0.844515
18527	2.732803	-0.503035	9.347722	0.081820	0.016362	-0.017696	-0.342953	-0.325356	-0.474899	0.516750	0.106344	-0.092248	0.844482
18528	2.642423	-0.646687	9.334833	-0.070399	-0.011686	-0.001286	-0.342674	-0.327299	-0.475579	0.516941	0.105888	-0.093601	0.844274
18529	2.746253	-0.647522	9.326717	-0.034639	-0.009972	0.005999	-0.342677	-0.326744	-0.475704	0.516941	0.105717	-0.094340	0.844213
18530	2.712420	-0.654179	9.423071	-0.020315	-0.011716	0.000817	-0.341888	-0.325638	-0.475836	0.516991	0.105774	-0.094852	0.844118
18531	2.734798	-0.563052	9.390277	-0.068532	0.011051	-0.012657	-0.344008	-0.325627	-0.476066	0.517415	0.104933	-0.095915	0.843843
18532	2.802641	-0.532225	9.418887	-0.016655	0.016277	-0.007869	-0.342694	-0.322859	-0.477371	0.517652	0.104573	-0.096057	0.843726
18533	2.747159	-0.524516	9.438683	-0.027250	0.034723	-0.034296	-0.343099	-0.321331	-0.477612	0.518399	0.103806	-0.096135	0.843353
18534	2.778320	-0.558303	9.481287	0.026377	0.021577	-0.026921	-0.342167	-0.322168	-0.477503	0.518877	0.103840	-0.095456	0.843132
18535	2.877248	-0.568765	9.458682	-0.047962	0.014498	-0.011659	-0.341768	-0.321892	-0.478293	0.519244	0.103163	-0.096147	0.842911
18536	2.911562	-0.507950	9.769131	0.087070	-0.003049	-0.008980	-0.342282	-0.324941	-0.477922	0.519250	0.104207	-0.094739	0.842938
18537	2.926489	-0.432462	9.322828	0.083547	-0.016077	-0.012557	-0.342137	-0.326606	-0.478860	0.519300	0.105426	-0.093532	0.842891
18538	2.766697	-0.489051	9.287504	-0.016676	-0.006439	-0.006166	-0.342684	-0.324523	-0.477387	0.519464	0.105445	-0.093913	0.842744
18539	2.630972	-0.557775	9.278272	0.003026	0.001488	-0.007729	-0.342811	-0.325494	-0.477395	0.519634	0.105524	-0.093896	0.842632
18540	2.620392	-0.685287	9.240845	-0.054264	-0.015142	-0.006467	-0.343747	-0.324657	-0.476585	0.519866	0.105300	-0.095000	0.842393
18541	2.721987	-0.661955	9.264271	-0.082945	-0.015209	0.003872	-0.342835	-0.321193	-0.477614	0.519987	0.104741	-0.096639	0.842202
