# Supplementary material for: Identification of Haptic Based Guiding Using Hard Reins
Source: PLoS One. 2015 Jul 22;10(7):e0132020. doi: 10.1371/journal.pone.0132020 (PMC4511788; doi:10.1371/journal.pone.0132020)
Supplement: S8 File — (ZIP) [file pone.0132020.s008.zip › Exp2_MotionData1/Subject2/path1/T3/gc3.txt]

// Start Time: 0
// Sample rate: 25.0Hz
// Scenario: 4.9
// Firmware Version: 2.6.1
Counter	Acc_X	Acc_Y	Acc_Z	Gyr_X	Gyr_Y	Gyr_Z	Mag_X	Mag_Y	Mag_Z	Quat_w	Quat_x	Quat_y	Quat_z
17914	8.713764	-0.973669	-4.617354	-0.057348	-0.042661	-0.003859	-0.476320	0.289379	0.547677	0.215006	-0.810933	-0.276182	-0.468917
17915	8.598423	-0.934378	-4.593464	-0.100555	-0.022451	-0.048037	-0.476398	0.285877	0.549833	0.212799	-0.811376	-0.275999	-0.469266
17916	8.651714	-0.642594	-4.680500	-0.064439	-0.005796	-0.066287	-0.475773	0.281544	0.551374	0.211048	-0.811414	-0.276387	-0.469761
17917	8.558410	-0.858384	-4.813666	-0.095394	0.018116	-0.064612	-0.477542	0.278181	0.551183	0.208980	-0.811358	-0.276353	-0.470801
17918	8.754641	-0.363435	-4.576262	0.013437	0.002174	-0.095438	-0.478631	0.276214	0.551212	0.208272	-0.810824	-0.277930	-0.471108
17919	8.584186	-0.881006	-4.587753	-0.008469	-0.001022	-0.165336	-0.478596	0.273914	0.551906	0.206550	-0.810015	-0.280429	-0.471776
17920	8.590721	-0.703572	-4.441932	0.062894	0.004513	-0.060566	-0.480254	0.272284	0.550985	0.206976	-0.809447	-0.281885	-0.471697
17921	8.745339	-0.690753	-4.394496	0.039224	-0.045879	-0.016450	-0.480554	0.273728	0.550518	0.207182	-0.809688	-0.282604	-0.470761
17922	8.565837	-0.492285	-4.632836	0.065008	-0.013041	-0.012796	-0.480287	0.274968	0.551150	0.208003	-0.809538	-0.283394	-0.470182
17923	8.652052	-0.609040	-4.651312	0.033121	-0.028215	0.027538	-0.479045	0.276200	0.551633	0.208614	-0.809887	-0.283275	-0.469382
17924	8.774861	-0.721967	-4.613168	0.025676	-0.045448	0.023891	-0.477106	0.277280	0.552100	0.208954	-0.810414	-0.283226	-0.468350
17925	8.599630	-0.797478	-4.496010	0.024394	-0.021723	0.042154	-0.477277	0.279172	0.551102	0.209600	-0.810816	-0.282758	-0.467647
17926	8.545019	-0.967453	-4.630325	0.003166	-0.015819	0.067751	-0.474875	0.278545	0.554529	0.210143	-0.811412	-0.281645	-0.467041
17927	8.627140	-0.709869	-4.713832	-0.028330	-0.013963	0.053981	-0.476003	0.279294	0.554027	0.210091	-0.812028	-0.280457	-0.466707
17928	8.655674	-0.787451	-4.729896	-0.047779	0.002406	0.042899	-0.473907	0.278967	0.554267	0.209691	-0.812516	-0.279221	-0.466780
17929	8.763143	-0.590761	-4.626365	-0.032618	-0.013489	0.031085	-0.472517	0.279222	0.554409	0.209353	-0.813014	-0.278365	-0.466576
17930	8.620282	-0.627547	-4.700963	0.011136	-0.041041	0.027504	-0.472504	0.279148	0.555939	0.209518	-0.813576	-0.278099	-0.465680
17931	8.559774	-0.646158	-4.727804	0.013454	-0.019714	0.009106	-0.473931	0.280676	0.554093	0.209679	-0.813816	-0.278062	-0.465210
17932	8.484475	-0.839672	-4.723834	0.033635	0.024390	0.040223	-0.472829	0.281258	0.553421	0.210702	-0.813738	-0.277541	-0.465195
17933	8.552083	-0.959900	-4.654691	0.048803	0.036150	0.058583	-0.470746	0.282571	0.554878	0.212212	-0.813583	-0.276791	-0.465226
17934	8.616789	-1.228016	-4.586404	-0.019451	0.052503	0.034538	-0.470504	0.284356	0.553032	0.212460	-0.813443	-0.275724	-0.465991
17935	8.704480	-0.727902	-4.675784	-0.011132	0.076455	0.003419	-0.472451	0.283579	0.552166	0.212709	-0.812858	-0.275137	-0.467243
17936	8.736002	-0.828463	-4.607578	0.002527	0.032343	-0.029525	-0.473559	0.282775	0.551568	0.212606	-0.812457	-0.275405	-0.467830
17937	8.652083	-0.818832	-4.558490	0.006256	0.023807	-0.025849	-0.473855	0.283142	0.549920	0.212573	-0.812125	-0.275681	-0.468258
17938	8.613663	-0.760257	-4.566332	0.031615	0.012248	-0.034038	-0.474963	0.283253	0.550914	0.212795	-0.811759	-0.276389	-0.468374
17939	8.657814	-0.708276	-4.487944	0.052584	0.013963	-0.001864	-0.474412	0.282492	0.548908	0.213680	-0.811452	-0.276754	-0.468288
17940	8.631962	-0.922084	-4.623620	0.051611	0.019540	0.028360	-0.475830	0.284759	0.549341	0.214845	-0.811280	-0.276594	-0.468148
17941	8.665780	-1.129770	-4.524802	0.039795	0.015033	-0.003795	-0.476994	0.288078	0.548440	0.215518	-0.811005	-0.276860	-0.468158
17942	8.681010	-0.862959	-4.538123	-0.043391	0.012479	-0.034186	-0.475014	0.285648	0.548272	0.214527	-0.810955	-0.276872	-0.468693
17943	8.839122	-0.921018	-4.631359	-0.028750	-0.002309	-0.033194	-0.475805	0.282909	0.549505	0.213718	-0.810972	-0.277047	-0.468928
17944	8.649556	-0.769834	-4.594303	-0.050874	-0.009376	-0.037829	-0.476636	0.282498	0.549488	0.212445	-0.811139	-0.277135	-0.469167
17945	8.614586	-0.596034	-4.516993	-0.022126	-0.019890	0.013652	-0.475373	0.282298	0.550301	0.212077	-0.811550	-0.276691	-0.468884
17946	8.696941	-0.866320	-4.657083	-0.013845	0.000705	-0.023099	-0.474087	0.279992	0.550704	0.211589	-0.811552	-0.276827	-0.469021
17947	8.666100	-0.730367	-4.652628	0.000005	-0.010999	0.018253	-0.473786	0.278939	0.551892	0.211670	-0.811812	-0.276480	-0.468739
17948	8.618469	-0.701739	-4.592697	-0.003197	-0.009278	0.035674	-0.473815	0.281595	0.552614	0.211858	-0.812182	-0.275816	-0.468404
17949	8.630621	-0.941687	-4.787928	-0.047985	0.018885	-0.002122	-0.473244	0.281506	0.554277	0.211130	-0.812255	-0.275225	-0.468954
17950	8.613604	-0.974768	-4.483198	-0.022517	0.005186	-0.005721	-0.472409	0.280713	0.552826	0.210698	-0.812341	-0.274994	-0.469134
17951	8.732660	-0.917050	-4.690146	-0.044629	0.023969	0.020845	-0.473496	0.278343	0.552410	0.210274	-0.812476	-0.274035	-0.469651
17952	8.685805	-0.689797	-4.614458	-0.025586	0.001966	0.018195	-0.474621	0.279079	0.552188	0.210000	-0.812735	-0.273403	-0.469694
17953	8.633040	-0.660582	-4.595388	-0.032373	-0.005724	0.039292	-0.473226	0.279435	0.553173	0.209778	-0.813196	-0.272388	-0.469585
17954	8.715604	-0.669600	-4.509174	-0.019198	-0.022332	0.054962	-0.472401	0.279880	0.552495	0.209821	-0.813855	-0.271320	-0.469042
17955	8.710565	-0.747222	-4.504661	0.011349	-0.035956	0.034843	-0.469610	0.280073	0.553457	0.210099	-0.814386	-0.270917	-0.468229
17956	8.619560	-0.554880	-4.514495	0.034458	-0.030369	0.078935	-0.467672	0.282209	0.555524	0.211182	-0.815029	-0.269972	-0.467167
17957	8.696870	-0.983257	-4.616785	0.023329	-0.077969	0.075261	-0.465750	0.284702	0.556078	0.211803	-0.816113	-0.269201	-0.465435
17958	8.355878	-1.203020	-4.685167	-0.004232	-0.060022	0.067724	-0.462987	0.286759	0.556597	0.212006	-0.817119	-0.268233	-0.464134
17959	8.530728	-0.918866	-4.629474	0.032204	-0.048724	0.062359	-0.462438	0.288633	0.558661	0.212813	-0.817820	-0.267625	-0.462879
17960	8.557213	-1.144067	-4.846881	-0.003431	-0.028002	0.025515	-0.461631	0.290625	0.558218	0.212808	-0.818298	-0.267215	-0.462275
17961	8.565996	-0.988996	-5.022505	-0.026056	-0.009764	-0.001146	-0.459645	0.288814	0.559901	0.212281	-0.818550	-0.266942	-0.462228
17962	8.461194	-0.948910	-4.883076	-0.042642	-0.002112	-0.005790	-0.459338	0.287464	0.561350	0.211462	-0.818798	-0.266536	-0.462398
17963	8.582244	-0.662316	-4.620067	0.010164	-0.003672	-0.012942	-0.459336	0.287188	0.561193	0.211441	-0.818778	-0.266770	-0.462308
17964	8.511546	-1.119553	-4.842598	-0.032833	0.018652	0.016201	-0.459616	0.287461	0.561492	0.211112	-0.818901	-0.266032	-0.462666
17965	8.539570	-1.035282	-4.992836	-0.080235	0.035515	-0.048133	-0.460567	0.285371	0.561093	0.209494	-0.818717	-0.265839	-0.463836
17966	8.424199	-0.946483	-4.683634	-0.120169	-0.001762	0.038100	-0.460377	0.281798	0.561707	0.207828	-0.819507	-0.264016	-0.464232
17967	8.569622	-0.807552	-4.632617	-0.111134	-0.005687	0.104246	-0.460075	0.281262	0.563904	0.206895	-0.820630	-0.261210	-0.464252
17968	8.574346	-0.880584	-4.613949	-0.089695	-0.028136	0.155698	-0.457410	0.281377	0.566536	0.206669	-0.822145	-0.257828	-0.463561
17969	8.845501	-0.646439	-4.856832	0.009200	-0.004293	0.122911	-0.455072	0.283090	0.565504	0.207880	-0.822837	-0.255827	-0.462902
17970	8.463503	-1.304815	-4.745403	-0.034820	-0.055471	0.086013	-0.453111	0.283518	0.567744	0.207772	-0.824006	-0.254217	-0.461757
17971	8.557917	-1.135543	-4.759906	-0.006979	-0.032184	0.064975	-0.450369	0.286880	0.567646	0.208046	-0.824720	-0.253126	-0.460956
17972	8.340540	-1.367213	-4.729136	-0.042863	-0.062583	0.128180	-0.448968	0.287598	0.569910	0.208168	-0.826186	-0.250797	-0.459548
17973	8.518425	-1.021441	-4.929162	0.018248	-0.024187	0.084285	-0.445766	0.288741	0.571624	0.209080	-0.826814	-0.249580	-0.458665
17974	8.513852	-1.173042	-4.833373	0.004592	-0.026337	0.120942	-0.444797	0.289284	0.571788	0.210075	-0.827715	-0.247610	-0.457652
17975	8.455130	-1.468599	-4.823443	-0.013833	-0.044726	0.012599	-0.443438	0.292868	0.573391	0.209706	-0.828305	-0.247366	-0.456885
17976	8.344249	-1.165325	-4.957398	-0.089213	-0.010152	0.100506	-0.441740	0.290725	0.573243	0.209061	-0.829331	-0.244850	-0.456676
17977	8.434771	-1.266585	-5.048389	-0.071925	0.010458	0.094084	-0.439783	0.291307	0.575213	0.208741	-0.830059	-0.242493	-0.456757
17978	8.515206	-1.151703	-4.978193	-0.098364	0.029024	0.061927	-0.439779	0.290763	0.574761	0.207775	-0.830569	-0.240358	-0.457398
17979	8.426750	-1.383971	-4.790433	-0.110174	0.025176	0.064610	-0.439333	0.289149	0.575774	0.206620	-0.831169	-0.238075	-0.458025
17980	8.437078	-1.002355	-4.863201	-0.084412	0.072821	0.067401	-0.441528	0.287413	0.577222	0.206128	-0.831242	-0.235767	-0.459306
17981	8.572461	-1.169942	-4.734107	-0.032427	0.062189	0.027152	-0.441947	0.286902	0.576218	0.206089	-0.830994	-0.234669	-0.460334
17982	8.502325	-1.164113	-4.770089	-0.033277	0.071508	-0.005913	-0.444742	0.286473	0.574264	0.205781	-0.830509	-0.234081	-0.461644
17983	8.503942	-1.367602	-4.785967	-0.044224	0.053019	-0.004104	-0.444185	0.286861	0.574841	0.205217	-0.830243	-0.233429	-0.462703
17984	8.475546	-1.192708	-4.793426	-0.079020	0.051276	-0.004146	-0.445404	0.284055	0.574680	0.204062	-0.830140	-0.232458	-0.463885
17985	8.591136	-1.190977	-4.802567	-0.068507	0.033379	0.049148	-0.445814	0.282965	0.573919	0.203496	-0.830398	-0.230776	-0.464511
17986	8.547524	-1.221951	-4.820459	-0.064552	-0.004337	0.063882	-0.444956	0.282038	0.575249	0.202953	-0.831064	-0.229034	-0.464422
17987	8.479836	-1.328389	-4.804132	-0.057603	-0.002581	0.049179	-0.443972	0.281183	0.575047	0.202402	-0.831607	-0.227596	-0.464395
17988	8.472292	-1.400950	-4.813983	-0.070511	0.019933	0.042681	-0.444931	0.281237	0.577152	0.201676	-0.831968	-0.226057	-0.464817
17989	8.435678	-1.404747	-4.873017	-0.123582	0.024746	0.041641	-0.444887	0.277834	0.577221	0.200087	-0.832485	-0.224015	-0.465564
17990	8.412842	-1.114122	-4.834042	-0.099827	0.048715	0.039859	-0.444449	0.276395	0.577546	0.198969	-0.832676	-0.222124	-0.466608
17991	8.601097	-1.228192	-4.745219	-0.040591	0.032661	-0.002183	-0.445696	0.276380	0.578255	0.198384	-0.832587	-0.221553	-0.467286
17992	8.596852	-1.292572	-4.644043	-0.021567	-0.000102	-0.040640	-0.447913	0.275297	0.577930	0.197611	-0.832557	-0.221945	-0.467482
17993	8.567756	-1.299363	-4.664736	-0.015877	-0.017239	-0.031434	-0.446500	0.274106	0.578680	0.196950	-0.832702	-0.222286	-0.467341
17994	8.538308	-1.349438	-4.712264	-0.008823	-0.038867	-0.039660	-0.446756	0.272147	0.578283	0.196216	-0.832991	-0.222916	-0.466834
17995	8.514288	-1.261601	-4.739775	-0.026624	-0.039960	-0.020416	-0.446180	0.271506	0.579633	0.195386	-0.833437	-0.223058	-0.466319
17996	8.547553	-1.168348	-4.839433	-0.022773	-0.038549	-0.013050	-0.444501	0.270909	0.579720	0.194674	-0.833891	-0.223124	-0.465771
17997	8.561833	-1.141315	-4.873602	-0.034921	-0.045556	0.012636	-0.443229	0.270520	0.581497	0.193987	-0.834568	-0.222659	-0.465069
17998	8.470742	-1.109782	-4.826518	-0.027800	-0.034061	0.004360	-0.442518	0.270032	0.582577	0.193370	-0.835078	-0.222364	-0.464551
17999	8.475837	-1.105421	-4.792868	-0.009558	-0.035850	0.002566	-0.441111	0.269406	0.583362	0.193053	-0.835518	-0.222267	-0.463937
18000	8.480226	-1.177866	-4.817656	-0.009372	-0.034387	0.008976	-0.440264	0.269199	0.584457	0.192782	-0.835980	-0.222061	-0.463315
18001	8.434075	-1.191526	-4.859492	-0.002493	-0.055637	-0.005672	-0.438987	0.268251	0.586061	0.192420	-0.836539	-0.222242	-0.462370
18002	8.422243	-1.094266	-4.872906	0.002234	-0.029170	-0.002022	-0.438016	0.268788	0.586364	0.192266	-0.836858	-0.222309	-0.461825
18003	8.416851	-1.210291	-4.897613	-0.008238	-0.025396	-0.018586	-0.437726	0.268454	0.587317	0.191822	-0.837100	-0.222536	-0.461460
18004	8.395943	-1.113946	-4.838239	-0.013693	-0.005135	-0.018616	-0.438828	0.267610	0.587554	0.191357	-0.837183	-0.222646	-0.461451
18005	8.421868	-1.127754	-4.906923	0.002924	-0.006420	-0.013074	-0.438819	0.266776	0.587224	0.191235	-0.837231	-0.222811	-0.461334
18006	8.421991	-1.113337	-4.897173	0.002648	0.000678	-0.024094	-0.437704	0.267015	0.587786	0.191016	-0.837174	-0.223137	-0.461370
18007	8.453025	-1.130123	-4.927424	0.011609	0.001096	-0.031415	-0.438809	0.266453	0.588041	0.190903	-0.837037	-0.223662	-0.461411
18008	8.426393	-1.080934	-4.964750	0.013346	0.004990	-0.035087	-0.436711	0.266503	0.589279	0.190776	-0.836852	-0.224244	-0.461516
18009	8.445403	-1.102556	-4.989754	0.029650	0.014590	-0.042411	-0.437269	0.265469	0.587407	0.190921	-0.836474	-0.225069	-0.461741
18010	8.470303	-1.106574	-4.884444	0.029842	0.015990	-0.035064	-0.438375	0.264779	0.587375	0.191120	-0.836123	-0.225763	-0.461955
18011	8.445216	-1.102230	-5.013896	-0.007059	0.026076	-0.048008	-0.440597	0.264120	0.587077	0.190649	-0.835753	-0.226298	-0.462557
18012	8.431849	-1.001605	-4.916134	0.035404	0.030591	-0.033234	-0.441464	0.266278	0.586660	0.191038	-0.835247	-0.226983	-0.462976
18013	8.508799	-1.075046	-4.904999	0.035222	0.031041	-0.040570	-0.441466	0.265242	0.584643	0.191363	-0.834701	-0.227767	-0.463440
18014	8.499870	-0.998177	-4.846201	0.049734	0.007164	-0.042326	-0.442843	0.264517	0.585448	0.191780	-0.834323	-0.228790	-0.463445
18015	8.475402	-1.055884	-4.869813	0.060548	0.014930	-0.049674	-0.441732	0.264386	0.584872	0.192367	-0.833785	-0.230023	-0.463560
18016	8.489456	-1.079671	-4.911552	0.037220	0.001947	-0.031349	-0.443165	0.266478	0.583061	0.192669	-0.833543	-0.230797	-0.463484
18017	8.494140	-1.108733	-4.916747	0.044244	-0.001101	-0.042346	-0.442875	0.265882	0.583580	0.192979	-0.833248	-0.231817	-0.463376
18018	8.436427	-1.006095	-4.945316	0.042407	0.020180	-0.044215	-0.442469	0.266730	0.583488	0.193319	-0.832763	-0.232757	-0.463635
18019	8.402158	-1.102468	-4.973645	0.024806	0.020543	-0.018582	-0.443454	0.267592	0.583551	0.193622	-0.832455	-0.233118	-0.463880
18020	8.455790	-1.023455	-4.926833	0.039333	0.020725	-0.022198	-0.444715	0.268176	0.583599	0.194124	-0.832075	-0.233673	-0.464073
18021	8.462789	-1.035299	-4.951323	0.032293	0.033094	-0.013057	-0.443892	0.266926	0.579887	0.194659	-0.831649	-0.233964	-0.464467
18022	8.475061	-1.045533	-4.918036	0.024973	0.033114	-0.013069	-0.445828	0.266747	0.581289	0.195054	-0.831256	-0.234168	-0.464902
18023	8.514091	-1.056398	-4.851943	0.025145	0.025314	-0.005707	-0.446402	0.268033	0.581234	0.195500	-0.830964	-0.234301	-0.465168
18024	8.499768	-1.073602	-4.827367	0.007278	0.031801	0.009841	-0.446410	0.267818	0.579826	0.195818	-0.830754	-0.233981	-0.465570
18025	8.495327	-1.005942	-4.807439	0.016213	0.019264	0.003467	-0.446972	0.268377	0.580145	0.196172	-0.830596	-0.233903	-0.465742
18026	8.523484	-1.095060	-4.867037	-0.010675	0.003316	0.025451	-0.446973	0.268122	0.579571	0.196201	-0.830796	-0.233264	-0.465694
18027	8.519711	-1.057833	-4.748310	-0.000557	0.010531	0.027303	-0.448664	0.268524	0.577659	0.196458	-0.830896	-0.232667	-0.465706
18028	8.509392	-1.032185	-4.846778	-0.003517	0.029559	0.017173	-0.447421	0.269743	0.578420	0.196659	-0.830780	-0.232143	-0.466090
18029	8.521146	-1.085411	-4.862056	0.000389	0.017904	0.027286	-0.447285	0.270944	0.579888	0.196963	-0.830807	-0.231528	-0.466218
18030	8.528460	-1.149021	-4.824101	0.007628	0.003259	0.025480	-0.447156	0.270606	0.578052	0.197297	-0.830934	-0.231061	-0.466083
18031	8.461565	-1.130030	-4.758682	-0.014101	0.000918	0.034608	-0.448007	0.272279	0.578861	0.197352	-0.831210	-0.230254	-0.465966
18032	8.531001	-1.154147	-4.804909	-0.023290	0.001072	0.032764	-0.446892	0.271738	0.577980	0.197238	-0.831508	-0.229400	-0.465905
18033	8.519060	-1.134736	-4.799505	-0.026721	-0.003148	0.041941	-0.446157	0.269663	0.579658	0.197133	-0.831904	-0.228369	-0.465749
18034	8.528601	-1.095613	-4.828589	-0.032668	-0.000249	0.024498	-0.445072	0.271261	0.578491	0.196773	-0.832215	-0.227557	-0.465743
18035	8.475281	-1.148347	-4.846260	-0.023699	0.001992	0.017151	-0.445341	0.270814	0.579024	0.196509	-0.832437	-0.226947	-0.465754
18036	8.521136	-1.104906	-4.854937	-0.032955	0.009667	0.012549	-0.445314	0.269348	0.580050	0.196070	-0.832605	-0.226280	-0.465964
18037	8.528597	-1.107802	-4.823838	-0.018995	0.011150	-0.013116	-0.445024	0.268490	0.580133	0.195641	-0.832586	-0.226183	-0.466225
18038	8.504816	-1.105741	-4.784293	-0.000266	0.010105	0.003435	-0.444615	0.269062	0.579886	0.195672	-0.832576	-0.225984	-0.466327
18039	8.560336	-1.064853	-4.788517	-0.006726	0.012315	-0.033265	-0.446142	0.268789	0.580162	0.195262	-0.832406	-0.226333	-0.466632
18040	8.514565	-1.127952	-4.760651	-0.004257	0.003460	-0.008491	-0.445861	0.268771	0.580438	0.195087	-0.832419	-0.226325	-0.466687
18041	8.548364	-1.094163	-4.766525	-0.019474	0.015922	-0.031467	-0.445853	0.266888	0.578368	0.194499	-0.832271	-0.226511	-0.467106
18042	8.567986	-1.055887	-4.738027	-0.008222	0.011554	-0.020416	-0.447782	0.266009	0.579588	0.194179	-0.832171	-0.226626	-0.467361
18043	8.580153	-1.058619	-4.721594	0.000974	0.011418	-0.018560	-0.446804	0.266371	0.580578	0.194031	-0.832041	-0.226806	-0.467566
18044	8.524446	-1.043088	-4.765297	-0.001558	0.018349	-0.011246	-0.445967	0.265438	0.579117	0.193937	-0.831894	-0.226802	-0.467869
18045	8.570533	-1.014684	-4.737854	0.018947	0.019493	-0.031379	-0.448775	0.267443	0.579546	0.194003	-0.831559	-0.227333	-0.468179
18046	8.618568	-1.034266	-4.749438	0.010315	0.010965	-0.011188	-0.448476	0.264695	0.577700	0.194077	-0.831433	-0.227474	-0.468304
18047	8.577980	-1.027311	-4.704402	0.010310	0.010953	-0.011195	-0.447622	0.264447	0.579630	0.194148	-0.831301	-0.227623	-0.468437
18048	8.495695	-1.052923	-4.740135	0.003103	-0.004096	-0.005703	-0.448487	0.265677	0.577900	0.194088	-0.831367	-0.227669	-0.468322
18049	8.577378	-1.072596	-4.762639	-0.005985	0.007863	-0.004808	-0.448890	0.264809	0.578408	0.193934	-0.831356	-0.227570	-0.468454
18050	8.579584	-1.077135	-4.786902	0.002942	-0.003693	-0.012114	-0.447920	0.265615	0.579007	0.193808	-0.831393	-0.227711	-0.468373
18051	8.519580	-1.057604	-4.765210	-0.013633	0.003980	-0.016756	-0.448186	0.265020	0.579670	0.193398	-0.831392	-0.227754	-0.468522
18052	8.529391	-1.038466	-4.750961	-0.004430	0.007527	-0.014903	-0.449593	0.265384	0.578450	0.193183	-0.831335	-0.227844	-0.468668
18053	8.509912	-1.101380	-4.750643	-0.000848	-0.007109	-0.016722	-0.448866	0.263753	0.579738	0.192936	-0.831389	-0.228049	-0.468574
18054	8.543713	-0.999310	-4.785054	-0.004510	-0.003405	-0.016712	-0.448603	0.264757	0.579379	0.192645	-0.831430	-0.228196	-0.468549
18055	8.509663	-1.052170	-4.803446	-0.004057	-0.000710	-0.000216	-0.448032	0.264406	0.580607	0.192527	-0.831512	-0.228073	-0.468512
18056	8.548117	-1.066905	-4.809811	-0.011750	0.003875	-0.014913	-0.448837	0.261883	0.580320	0.192155	-0.831526	-0.228076	-0.468638
18057	8.529230	-0.996725	-4.789326	-0.015040	0.001167	-0.000226	-0.448012	0.262456	0.579929	0.191863	-0.831633	-0.227843	-0.468682
18058	8.503553	-0.976035	-4.691624	-0.018646	-0.011944	0.003459	-0.447854	0.261297	0.580414	0.191488	-0.831900	-0.227558	-0.468501
18059	8.580277	-0.992991	-4.733246	-0.022696	0.003798	-0.013078	-0.447456	0.262844	0.580506	0.190959	-0.831950	-0.227457	-0.468676
18060	8.501777	-1.221684	-4.816332	-0.036668	0.002414	0.010696	-0.447431	0.261391	0.581253	0.190423	-0.832181	-0.226836	-0.468786
18061	8.559305	-0.859950	-4.697783	-0.070413	0.013466	-0.018673	-0.447111	0.258522	0.581910	0.189092	-0.832294	-0.226343	-0.469360
18062	8.690149	-0.876787	-4.596518	-0.020733	0.033502	-0.079139	-0.449048	0.257166	0.581287	0.188112	-0.831767	-0.227237	-0.470256
18063	8.762918	-0.883023	-4.531656	-0.015274	-0.023858	-0.074432	-0.450140	0.255609	0.581619	0.187006	-0.831759	-0.228329	-0.470183
18064	8.680273	-0.915322	-4.610891	-0.023379	-0.065071	-0.031282	-0.449548	0.253300	0.582308	0.185983	-0.832381	-0.228774	-0.469270
18065	8.355048	-0.962567	-4.893687	-0.049771	-0.044710	-0.063570	-0.447428	0.252697	0.585320	0.184310	-0.832742	-0.229438	-0.468965
18066	8.378085	-1.002345	-5.013150	-0.086748	-0.022604	-0.046248	-0.448190	0.248216	0.587423	0.182278	-0.833130	-0.229367	-0.469105
18067	8.522127	-0.990256	-5.086082	-0.151011	0.017742	-0.024385	-0.448711	0.245393	0.587393	0.179572	-0.833454	-0.228196	-0.470143
18068	8.398475	-0.841032	-4.937991	-0.199015	0.033557	-0.041018	-0.448501	0.240125	0.587903	0.175987	-0.833721	-0.226802	-0.471697
18069	8.504428	-0.817285	-4.956289	-0.231589	0.042120	-0.028222	-0.450378	0.235272	0.589296	0.172006	-0.834060	-0.224842	-0.473502
18070	8.408394	-0.665999	-4.975863	-0.213295	0.067937	-0.030060	-0.452232	0.228978	0.591157	0.168426	-0.834072	-0.222988	-0.475639
18071	8.587581	-0.610281	-4.885594	-0.247020	0.067965	-0.059436	-0.454351	0.220766	0.591787	0.163993	-0.834042	-0.221305	-0.478022
18072	8.520746	-0.747479	-4.746326	-0.232091	0.042045	-0.011685	-0.455365	0.214434	0.594196	0.160141	-0.834410	-0.219020	-0.479734
18073	8.535638	-0.475198	-4.805487	-0.255350	0.056806	-0.026388	-0.455712	0.209046	0.594425	0.155829	-0.834616	-0.216730	-0.481832
18074	8.730324	-0.636700	-4.799328	-0.246761	0.052371	-0.013502	-0.458408	0.202793	0.595739	0.151770	-0.834872	-0.214320	-0.483757
18075	8.514432	-0.314243	-4.501750	-0.222265	0.000675	-0.013356	-0.457483	0.195968	0.596007	0.147890	-0.835530	-0.212291	-0.484716
18076	8.658531	-0.495597	-4.795724	-0.329047	0.065610	-0.046709	-0.459031	0.188459	0.599464	0.142170	-0.835715	-0.209574	-0.487285
18077	8.473197	-0.621440	-4.717160	-0.355415	0.018783	-0.001784	-0.461165	0.181122	0.599590	0.136259	-0.836569	-0.205977	-0.489039
18078	8.395490	-0.190609	-4.977112	-0.356640	0.066912	0.087188	-0.461045	0.172950	0.601596	0.131381	-0.837282	-0.200745	-0.491323
18079	8.783616	-0.061337	-4.696134	-0.294794	0.023079	0.079237	-0.461091	0.166119	0.602291	0.127276	-0.838188	-0.196356	-0.492631
18080	8.722404	0.126825	-4.591182	-0.213071	0.033385	0.056462	-0.462989	0.162436	0.602919	0.124353	-0.838676	-0.193119	-0.493826
18081	8.630179	-0.051835	-4.600974	-0.121215	0.021634	0.001555	-0.462505	0.157063	0.602583	0.122371	-0.838817	-0.191745	-0.494616
18082	8.765676	-0.185478	-4.471663	-0.099500	-0.038961	-0.001964	-0.462331	0.154761	0.603276	0.120486	-0.839500	-0.190768	-0.494297
18083	8.730453	-0.146048	-4.680207	-0.049467	0.013212	0.016394	-0.462172	0.154119	0.604770	0.119826	-0.839596	-0.189872	-0.494641
18084	8.627978	-0.267475	-4.793095	-0.015549	0.011151	0.018252	-0.462735	0.154424	0.604515	0.119750	-0.839652	-0.189279	-0.494791
18085	8.557191	-0.089111	-4.675773	0.003249	0.011715	0.038492	-0.462180	0.154429	0.604231	0.120191	-0.839719	-0.188535	-0.494854
18086	8.660159	-0.232616	-4.697464	0.006925	0.030476	0.001764	-0.464150	0.155359	0.603191	0.120403	-0.839467	-0.188397	-0.495283
18087	8.610212	-0.109019	-4.665809	0.022107	0.023588	0.023837	-0.462787	0.157087	0.602169	0.121063	-0.839315	-0.188056	-0.495509
18088	8.701852	-0.065911	-4.673785	0.021803	0.039101	0.010993	-0.464898	0.158558	0.601721	0.121654	-0.838973	-0.187899	-0.496003
18089	8.682549	-0.221810	-4.611286	0.027221	-0.001260	-0.022910	-0.463194	0.155849	0.601538	0.121842	-0.838876	-0.188454	-0.495910
18090	8.672458	-0.240458	-4.661748	0.013705	0.025901	0.016469	-0.464317	0.156572	0.601593	0.122281	-0.838713	-0.188120	-0.496204
18091	8.658028	-0.284301	-4.639758	0.003969	0.038159	0.027431	-0.464912	0.158639	0.600052	0.122733	-0.838470	-0.187500	-0.496737
18092	8.686894	-0.245402	-4.662320	-0.005521	0.020436	0.016442	-0.465205	0.159248	0.599255	0.122852	-0.838399	-0.187030	-0.497005
18093	8.645397	-0.165454	-4.454959	0.045939	0.005794	0.027588	-0.463819	0.160317	0.600145	0.123891	-0.838371	-0.186903	-0.496842
18094	8.619735	-0.255213	-4.618815	0.033625	0.018669	0.044034	-0.464658	0.160350	0.599737	0.124912	-0.838331	-0.186326	-0.496870
18095	8.672578	-0.255300	-4.640113	0.083663	0.037480	0.066134	-0.464974	0.162802	0.598914	0.127086	-0.838034	-0.185847	-0.497000
18096	8.730161	-0.250406	-4.673631	0.040387	0.038968	0.089917	-0.466425	0.165782	0.596322	0.128764	-0.837937	-0.184537	-0.497220
18097	8.586411	-0.158137	-4.607275	0.036426	0.046273	0.044004	-0.466747	0.168920	0.595960	0.129951	-0.837585	-0.183938	-0.497726
18098	8.716373	-0.090513	-4.655168	0.032410	0.023033	0.033061	-0.466202	0.170035	0.596163	0.130871	-0.837453	-0.183542	-0.497853
18099	8.741539	-0.177915	-4.480372	0.052645	-0.026149	0.007483	-0.465649	0.170047	0.595740	0.131688	-0.837641	-0.183911	-0.497184
18100	8.725388	-0.355319	-4.623418	0.042849	0.006705	0.012880	-0.465416	0.172935	0.594521	0.132524	-0.837568	-0.184004	-0.497050
18101	8.615139	-0.436041	-4.513556	0.076487	-0.010538	0.006515	-0.466268	0.174353	0.594756	0.133790	-0.837532	-0.184584	-0.496558
18102	8.643917	-0.333580	-4.574342	0.085023	-0.033692	0.055222	-0.463495	0.176746	0.597110	0.135590	-0.837906	-0.184470	-0.495480
18103	8.720288	-0.406009	-4.638049	0.105216	-0.014398	0.055234	-0.462422	0.179460	0.596291	0.137804	-0.838003	-0.184529	-0.494682
18104	8.705019	-0.560569	-4.677128	0.074380	-0.023193	0.065250	-0.461649	0.184007	0.595727	0.139576	-0.838326	-0.184136	-0.493784
18105	8.503166	-0.516186	-4.625818	0.077983	-0.012036	0.062451	-0.460417	0.186470	0.597123	0.141415	-0.838496	-0.183794	-0.493099
18106	8.792459	-0.557528	-4.588602	0.010248	0.012600	0.023800	-0.461445	0.188630	0.593778	0.141836	-0.838489	-0.183367	-0.493149
18107	8.911446	-0.711863	-4.714815	-0.058084	-0.009106	-0.102928	-0.461140	0.187032	0.594513	0.139779	-0.838402	-0.184444	-0.493482
18108	8.571600	-0.186681	-4.640720	-0.002679	-0.108431	-0.139349	-0.461787	0.184002	0.595867	0.137928	-0.839019	-0.186964	-0.492004
18109	8.495224	-0.031325	-4.612700	0.043854	-0.007129	-0.049488	-0.461740	0.180579	0.596353	0.138092	-0.838821	-0.188157	-0.491841
18110	8.759962	-1.026619	-4.851282	-0.001763	0.039889	-0.125008	-0.461885	0.181402	0.596963	0.136940	-0.838023	-0.190013	-0.492808
18111	8.692500	-0.183405	-4.587256	-0.010625	0.062142	0.027390	-0.463230	0.177212	0.596160	0.137221	-0.837583	-0.189184	-0.493796
18112	8.687538	-0.339203	-4.539783	0.068408	0.022254	0.044099	-0.460891	0.178657	0.594831	0.138829	-0.837410	-0.188921	-0.493741
18113	8.663187	-0.406869	-4.544144	0.093425	0.049479	0.018396	-0.464137	0.181704	0.594353	0.140714	-0.836767	-0.189303	-0.494151
18114	8.750017	-0.305212	-4.575710	0.156234	0.040532	0.042425	-0.463657	0.186599	0.592557	0.143863	-0.836144	-0.189918	-0.494062
18115	8.840409	-0.574523	-4.612242	0.240617	0.043833	0.014113	-0.464023	0.192360	0.590684	0.148142	-0.835098	-0.191838	-0.493824
18116	8.638716	-0.532858	-4.539220	0.205885	-0.018976	-0.012499	-0.464668	0.198254	0.589100	0.151347	-0.834683	-0.194035	-0.492696
18117	8.554351	-0.488303	-4.562341	0.237458	-0.033116	0.006842	-0.462670	0.204652	0.587942	0.155196	-0.834345	-0.196268	-0.491184
18118	8.772634	-0.712513	-4.593701	0.221098	-0.034108	0.009574	-0.461631	0.209532	0.586280	0.158805	-0.834086	-0.198281	-0.489659
18119	8.638064	-0.829251	-4.497654	0.224852	-0.094542	0.018808	-0.460987	0.213631	0.586247	0.162318	-0.834400	-0.200374	-0.487114
18120	8.507276	-0.717397	-4.632114	0.193635	-0.059042	0.011335	-0.459941	0.219122	0.586576	0.165380	-0.834450	-0.202154	-0.485259
18121	8.692075	-0.841813	-4.673647	0.223249	-0.050537	0.022409	-0.458768	0.225344	0.586391	0.169072	-0.834324	-0.204018	-0.483420
18122	8.542203	-0.898438	-4.711885	0.167069	-0.047684	0.007570	-0.456890	0.229929	0.584703	0.171700	-0.834309	-0.205570	-0.481859
18123	8.636404	-0.787325	-4.729174	0.143874	-0.023244	0.062579	-0.453332	0.234045	0.583389	0.174561	-0.834335	-0.205900	-0.480645
18124	8.640671	-0.952232	-4.730409	0.132837	0.007033	-0.012759	-0.456740	0.238668	0.582590	0.176648	-0.833811	-0.207271	-0.480202
18125	8.593401	-0.860824	-4.650760	0.069959	0.013794	0.031158	-0.455926	0.240095	0.582112	0.178123	-0.833603	-0.207284	-0.480012
18126	8.670791	-0.903331	-4.595967	0.095975	0.016538	0.045898	-0.454010	0.242622	0.581971	0.180184	-0.833359	-0.207266	-0.479673
18127	8.571578	-0.982370	-4.616924	0.097425	0.015546	0.031185	-0.454337	0.245007	0.579610	0.182123	-0.833029	-0.207535	-0.479398
18128	8.709124	-1.010529	-4.578778	0.076396	0.019313	0.031165	-0.454805	0.248847	0.579433	0.183738	-0.832758	-0.207583	-0.479232
18129	8.694728	-0.993462	-4.578129	0.077386	0.002464	0.035782	-0.454277	0.250843	0.578993	0.185332	-0.832638	-0.207630	-0.478806
18130	8.660250	-1.084594	-4.635397	0.065821	0.003858	0.012793	-0.454310	0.252343	0.577272	0.186526	-0.832476	-0.207932	-0.478494
18131	8.600745	-1.095203	-4.536635	0.052794	-0.003054	0.005426	-0.454051	0.254027	0.577513	0.187399	-0.832370	-0.208268	-0.478191
18132	8.629935	-1.032482	-4.527658	0.061895	0.000716	0.003620	-0.453247	0.255514	0.575783	0.188427	-0.832211	-0.208699	-0.477875
18133	8.735501	-1.090977	-4.560968	0.036445	0.004170	0.009082	-0.452979	0.257009	0.576989	0.189093	-0.832108	-0.208791	-0.477751
18134	8.699766	-1.062166	-4.520802	0.033628	-0.005158	0.042123	-0.453255	0.257000	0.577270	0.189988	-0.832274	-0.208323	-0.477311
18135	8.689845	-1.012827	-4.578073	0.030038	0.003954	0.043941	-0.453019	0.260130	0.576903	0.190875	-0.832339	-0.207776	-0.477082
18136	8.636946	-1.085806	-4.533097	0.061662	0.001263	-0.005565	-0.452488	0.261319	0.575576	0.191817	-0.832133	-0.208359	-0.476810
18137	8.651160	-1.168404	-4.529337	0.051714	0.000847	0.032944	-0.451395	0.263004	0.575530	0.192947	-0.832095	-0.208214	-0.476483
18138	8.641494	-1.234133	-4.505252	0.068455	0.009455	0.042126	-0.452814	0.265405	0.576110	0.194485	-0.831982	-0.208027	-0.476136
18139	8.608134	-1.158943	-4.489024	0.073068	0.007254	0.078848	-0.450644	0.268332	0.573480	0.196435	-0.831985	-0.207295	-0.475650
18140	8.664992	-1.230822	-4.583395	0.015183	0.017305	0.067705	-0.448835	0.268708	0.573905	0.197361	-0.832108	-0.206142	-0.475553
18141	8.680170	-1.227307	-4.492163	0.049075	0.017090	0.069614	-0.450960	0.271961	0.574684	0.198863	-0.832066	-0.205296	-0.475367
18142	8.583427	-1.186967	-4.555907	0.070986	0.018963	0.067802	-0.449892	0.274836	0.573456	0.200727	-0.831946	-0.204669	-0.475063
18143	8.670037	-1.275149	-4.535569	0.088414	0.034806	0.032948	-0.450063	0.276204	0.571589	0.202602	-0.831421	-0.204738	-0.475156
18144	8.694122	-1.343589	-4.507934	0.102488	0.057357	0.009077	-0.451092	0.280206	0.571148	0.204585	-0.830563	-0.205228	-0.475596
18145	8.636102	-1.406250	-4.506173	0.119495	0.065357	0.028343	-0.450310	0.283651	0.569958	0.207056	-0.829593	-0.205544	-0.476084
18146	8.581393	-1.338813	-4.443309	0.090329	0.054456	-0.035008	-0.452306	0.284999	0.566153	0.208406	-0.828621	-0.206662	-0.476702
18147	8.680185	-1.368785	-4.430292	0.083913	0.063579	-0.001985	-0.454290	0.286535	0.564314	0.209986	-0.827682	-0.207150	-0.477428
18148	8.679961	-1.368393	-4.459263	0.054043	0.089595	0.041958	-0.455444	0.288751	0.562787	0.211611	-0.826839	-0.206496	-0.478453
18149	8.583961	-1.431781	-4.383632	0.033868	0.107338	0.038190	-0.456871	0.290675	0.561524	0.212922	-0.825851	-0.205656	-0.479937
18150	8.647069	-1.462299	-4.311321	0.008937	0.146618	0.060112	-0.459404	0.291782	0.559942	0.214208	-0.824717	-0.204023	-0.482007
18151	8.654695	-1.404513	-4.284663	-0.017146	0.151929	0.111449	-0.460308	0.294815	0.556092	0.215560	-0.823802	-0.201291	-0.484114
18152	8.595038	-1.539236	-4.152892	-0.023671	0.129703	0.005001	-0.462254	0.293506	0.554495	0.215702	-0.822733	-0.200325	-0.486265
18153	8.531041	-1.887614	-4.179337	-0.091580	0.154132	0.061646	-0.465495	0.295739	0.553269	0.215365	-0.821897	-0.197671	-0.488907
18154	8.670945	-1.891314	-4.158025	-0.107762	0.120648	0.006645	-0.468834	0.293934	0.550677	0.214105	-0.821268	-0.195903	-0.491223
18155	8.689923	-1.978727	-4.159305	-0.103953	0.098109	0.014018	-0.469353	0.291359	0.551361	0.212897	-0.820829	-0.194134	-0.493181
18156	9.090122	-2.264859	-4.009489	-0.020553	0.068546	0.090433	-0.470745	0.290324	0.549775	0.213674	-0.820659	-0.192048	-0.493944
18157	9.242044	-2.188791	-4.335889	-0.063343	0.078479	0.096792	-0.471323	0.291765	0.549451	0.213907	-0.820548	-0.189378	-0.495056
18158	9.350010	-1.500334	-4.376496	-0.108994	-0.028781	0.045628	-0.470462	0.290555	0.550763	0.212426	-0.821536	-0.187579	-0.494740
18159	8.680187	-1.576086	-4.342283	-0.110045	-0.040435	0.006946	-0.469311	0.289146	0.553177	0.210538	-0.822458	-0.186435	-0.494448
18160	8.408664	-1.504737	-4.276116	-0.078813	-0.074966	-0.018676	-0.467041	0.287169	0.555266	0.208742	-0.823525	-0.186183	-0.493526
18161	8.627913	-1.467250	-4.293731	-0.040658	-0.044581	-0.066310	-0.466993	0.285050	0.558064	0.207244	-0.823926	-0.186952	-0.493199
18162	8.767334	-1.565217	-4.294753	0.041913	-0.076983	-0.020203	-0.467246	0.284119	0.559823	0.207406	-0.824503	-0.187912	-0.491800
18163	8.906050	-1.908268	-4.282855	0.095848	0.042053	-0.104731	-0.464342	0.285643	0.559610	0.208114	-0.823336	-0.190294	-0.492540
18164	8.513018	-1.780601	-4.373592	0.131899	-0.097618	0.027625	-0.460761	0.289758	0.561225	0.210146	-0.823916	-0.191443	-0.490255
18165	8.650327	-1.766888	-4.383468	0.060617	-0.005451	-0.047871	-0.459956	0.291757	0.560644	0.210662	-0.823580	-0.192731	-0.490094
18166	8.641141	-1.660304	-4.370354	0.029114	0.009893	0.005279	-0.458690	0.291011	0.561004	0.211191	-0.823449	-0.192786	-0.490066
18167	8.583041	-1.786235	-4.352096	-0.044331	0.036636	-0.007787	-0.460791	0.292031	0.561087	0.210536	-0.823302	-0.192205	-0.490822
18168	8.622396	-1.519647	-4.361490	-0.095458	0.073514	-0.006057	-0.461327	0.290338	0.561127	0.209155	-0.823021	-0.190968	-0.492363
18169	8.665471	-1.660886	-4.339870	-0.131697	0.105996	0.037850	-0.462846	0.287927	0.558761	0.207770	-0.822729	-0.188484	-0.494391
18170	8.739095	-1.590579	-4.197256	-0.184854	0.195647	-0.043111	-0.466274	0.284253	0.559682	0.205001	-0.821454	-0.186454	-0.498420
18171	8.669616	-1.677894	-3.799142	-0.155523	0.200694	-0.006376	-0.472063	0.277958	0.556977	0.203145	-0.820116	-0.184057	-0.502260
18172	8.955393	-1.862933	-3.533291	-0.160859	0.161527	0.002893	-0.476227	0.275310	0.554481	0.201091	-0.819216	-0.181635	-0.505427
18173	9.038157	-1.901569	-3.408635	-0.112881	0.112318	0.023268	-0.478838	0.272653	0.554621	0.199937	-0.818656	-0.179514	-0.507545
18174	9.220034	-1.820212	-3.603287	-0.038522	0.055814	0.073100	-0.480225	0.271853	0.554027	0.200210	-0.818572	-0.177597	-0.508248
18175	9.268041	-1.747070	-3.657739	-0.035052	0.010354	0.001629	-0.479081	0.270485	0.555606	0.199767	-0.818641	-0.177013	-0.508515
18176	9.060897	-1.631101	-3.697540	-0.003531	-0.022738	-0.047833	-0.478517	0.270308	0.556148	0.199107	-0.818782	-0.177751	-0.508288
18177	9.075561	-1.736434	-3.626321	0.024237	-0.033715	-0.034927	-0.478797	0.270581	0.556446	0.199121	-0.818923	-0.178536	-0.507780
18178	8.847416	-1.653214	-3.564114	0.070057	-0.028136	-0.100947	-0.477389	0.269552	0.556788	0.199108	-0.818633	-0.180912	-0.507411
18179	8.721221	-1.572027	-3.404296	0.154838	-0.010917	-0.147615	-0.478792	0.270682	0.557289	0.200212	-0.817595	-0.184766	-0.507262
18180	8.683182	-1.714100	-3.278212	0.253709	-0.018758	-0.144685	-0.480485	0.271359	0.555534	0.202783	-0.816289	-0.189675	-0.506532
18181	8.740618	-1.804060	-3.290606	0.335545	0.024778	-0.168454	-0.481402	0.277216	0.554787	0.206780	-0.814010	-0.195526	-0.506359
18182	9.101678	-1.881594	-3.304613	0.361748	0.025764	-0.216052	-0.485709	0.283406	0.548234	0.210542	-0.811447	-0.202499	-0.506182
18183	9.378289	-1.610255	-3.791388	0.363110	0.126926	-0.243647	-0.487554	0.284812	0.546106	0.214630	-0.807597	-0.209383	-0.507819
18184	9.180505	-1.245111	-3.972409	0.332480	0.214725	-0.232825	-0.494638	0.289545	0.538374	0.218489	-0.803051	-0.215491	-0.510818
18185	9.550056	-0.949330	-3.981884	0.364347	0.335142	-0.214473	-0.502670	0.292301	0.530807	0.223711	-0.797052	-0.220992	-0.515582
18186	8.861572	-0.525389	-3.769825	0.339121	0.307053	-0.332002	-0.513478	0.292812	0.520756	0.227000	-0.790924	-0.228294	-0.520376
18187	8.872647	-0.813311	-3.462976	0.357485	0.249454	-0.324569	-0.522758	0.294901	0.512742	0.230488	-0.785172	-0.235840	-0.524176
18188	9.228319	-0.645934	-3.653906	0.458720	0.208136	-0.159041	-0.529277	0.298925	0.504820	0.236956	-0.780158	-0.242075	-0.525932
18189	9.621491	-0.551915	-3.639013	0.505446	0.094711	-0.110034	-0.533057	0.307508	0.498410	0.244172	-0.776195	-0.248512	-0.525494
18190	9.518090	-0.712502	-3.544418	0.498333	0.018337	-0.095291	-0.534045	0.316009	0.492805	0.250949	-0.773133	-0.255031	-0.523688
18191	9.131658	-0.986188	-3.546243	0.438881	-0.039146	-0.055991	-0.535583	0.324222	0.487467	0.256949	-0.771041	-0.260568	-0.521131
18192	8.865849	-1.114663	-3.590274	0.353243	-0.131393	-0.034071	-0.533452	0.330914	0.486046	0.261314	-0.770474	-0.265351	-0.517371
18193	8.908674	-1.094506	-3.669029	0.302123	-0.169866	0.042978	-0.532137	0.337249	0.486424	0.265492	-0.770899	-0.268600	-0.512917
18194	9.191366	-1.220494	-3.825330	0.218546	-0.176152	0.030015	-0.527166	0.342143	0.489051	0.268177	-0.771776	-0.271212	-0.508809
18195	8.970442	-1.015371	-3.815732	0.182352	-0.223373	0.051110	-0.522199	0.347590	0.491991	0.270251	-0.773391	-0.273394	-0.504070
18196	8.790298	-1.166964	-3.988706	0.133553	-0.202527	0.105048	-0.514980	0.351550	0.495655	0.272220	-0.775358	-0.274105	-0.499583
18197	8.401154	-1.193788	-4.133729	0.134116	-0.120496	0.117669	-0.510037	0.358711	0.498282	0.274734	-0.776551	-0.274214	-0.496283
18198	9.159821	-1.303480	-4.129001	0.184428	-0.067351	0.215095	-0.507204	0.366018	0.498566	0.279309	-0.777458	-0.272961	-0.492988
18199	8.892684	-1.717410	-4.223147	0.222597	-0.022339	0.198450	-0.503142	0.374242	0.497082	0.284499	-0.777607	-0.272141	-0.490231
18200	8.784409	-1.555266	-3.962035	0.299780	0.106398	0.165374	-0.501036	0.381607	0.493471	0.291287	-0.775834	-0.271763	-0.489263
18201	7.907515	-1.825984	-3.206464	0.346256	0.207231	0.010935	-0.503161	0.390784	0.485965	0.297778	-0.771938	-0.273720	-0.490425
18202	8.688172	-2.168051	-3.063994	0.394503	0.265515	-0.040328	-0.508496	0.398731	0.475624	0.304841	-0.766829	-0.276479	-0.492548
18203	8.656414	-2.883395	-2.507154	0.445530	0.232363	-0.012757	-0.511570	0.404627	0.465972	0.312764	-0.761822	-0.279557	-0.493613
18204	9.581993	-3.843038	-2.678438	0.427623	0.228608	-0.038439	-0.516655	0.414050	0.454324	0.320086	-0.756745	-0.282776	-0.494893
18205	9.454885	-3.678014	-2.981749	0.371387	0.031773	-0.069442	-0.518594	0.419809	0.447164	0.325229	-0.753742	-0.287152	-0.493602
18206	9.455811	-3.074811	-3.117930	0.326793	-0.061682	-0.151865	-0.521206	0.424649	0.441628	0.328256	-0.751418	-0.292977	-0.491715
18207	9.190925	-2.926877	-3.160194	0.324080	-0.134364	-0.246300	-0.522346	0.426132	0.440614	0.329979	-0.749252	-0.300572	-0.489276
18208	9.277342	-2.634270	-3.325749	0.471366	-0.228980	-0.132019	-0.523660	0.428465	0.436725	0.334310	-0.747635	-0.308564	-0.483804
18209	8.790850	-2.923864	-3.174196	0.507217	-0.294640	-0.223753	-0.522889	0.432501	0.435014	0.337981	-0.745779	-0.318580	-0.477587
18210	8.505944	-2.998182	-2.908021	0.533206	-0.206340	-0.287223	-0.521876	0.438054	0.431161	0.341805	-0.742345	-0.329241	-0.472964
18211	8.555889	-3.099826	-2.949194	0.550417	-0.226534	-0.257802	-0.524737	0.440504	0.425340	0.346162	-0.739094	-0.339579	-0.467544
18212	8.759494	-2.913829	-3.182619	0.611050	-0.182786	-0.252179	-0.524733	0.447060	0.418630	0.351519	-0.734882	-0.350174	-0.462343
18213	8.978577	-2.544372	-3.362294	0.599900	-0.040629	-0.133039	-0.526285	0.454037	0.409588	0.358962	-0.730190	-0.357703	-0.458277
18214	9.539767	-2.081484	-3.276409	0.624109	-0.027303	-0.046556	-0.525945	0.463816	0.397632	0.367382	-0.725662	-0.364193	-0.453661
18215	8.224396	-1.790691	-2.751958	0.767360	0.017488	-0.130991	-0.526182	0.473584	0.383170	0.377572	-0.718955	-0.372657	-0.449077
18216	9.246186	-1.522654	-2.843967	0.819951	0.263677	-0.275991	-0.533712	0.483232	0.361794	0.388741	-0.708317	-0.381863	-0.448719
18217	9.483037	-1.252446	-2.865553	0.847498	0.113533	-0.290282	-0.541194	0.489457	0.340903	0.399074	-0.698494	-0.392433	-0.445918
18218	9.391522	-1.415276	-2.790738	0.886103	0.048414	-0.312169	-0.546428	0.495789	0.322928	0.408933	-0.688516	-0.404170	-0.442004
18219	9.472240	-1.589343	-2.872176	0.857203	0.000017	-0.363547	-0.553585	0.499905	0.304555	0.417550	-0.678558	-0.416506	-0.437875
18220	9.487177	-1.882939	-2.686266	0.724547	-0.032801	-0.223404	-0.560034	0.503546	0.286983	0.425063	-0.670953	-0.426048	-0.433158
18221	9.531621	-1.158365	-2.854681	0.646012	-0.121264	-0.170989	-0.562574	0.508513	0.272944	0.431247	-0.665098	-0.434780	-0.427359
18222	9.803122	-1.227912	-3.234805	0.579724	-0.277955	-0.380038	-0.564049	0.510983	0.266275	0.433205	-0.659193	-0.447083	-0.421800
18223	9.237865	-1.392114	-3.349987	0.623501	-0.116110	-0.195017	-0.566490	0.512493	0.259276	0.438718	-0.653085	-0.455771	-0.416268
18224	9.200312	-1.388708	-3.222973	0.596047	-0.190136	-0.187616	-0.568534	0.514252	0.249917	0.443119	-0.647782	-0.464745	-0.409922
18225	9.074437	-1.691652	-3.169523	0.507133	-0.205463	-0.297951	-0.571926	0.513408	0.242084	0.445281	-0.642283	-0.474466	-0.405068
18226	9.176283	-1.798370	-3.041193	0.575126	-0.108985	-0.158492	-0.573387	0.515656	0.237075	0.450261	-0.636608	-0.482025	-0.399558
18227	9.099702	-1.569491	-3.070650	0.558221	-0.071493	-0.246652	-0.576276	0.517092	0.225891	0.454631	-0.629868	-0.490167	-0.395365
18228	9.086543	-1.474108	-2.943948	0.569078	-0.065684	-0.112657	-0.580401	0.517914	0.216075	0.460183	-0.624174	-0.496593	-0.389915
18229	9.411481	-1.661165	-2.909015	0.522253	-0.025937	-0.158648	-0.582167	0.518748	0.205261	0.465120	-0.618100	-0.502804	-0.385752
18230	9.317845	-1.895207	-2.766960	0.542031	0.079878	-0.252427	-0.586020	0.518819	0.193304	0.470583	-0.609979	-0.509259	-0.383578
18231	9.530703	-2.068867	-2.587669	0.489762	0.017686	-0.147802	-0.592359	0.517234	0.181269	0.475523	-0.603844	-0.514573	-0.380085
18232	9.219780	-1.673163	-2.457536	0.400960	-0.030094	-0.177260	-0.595201	0.517075	0.173752	0.478642	-0.598518	-0.519981	-0.377224
18233	9.203265	-1.740185	-2.694041	0.387670	0.020404	-0.236114	-0.597519	0.519463	0.166109	0.481634	-0.592320	-0.525467	-0.375592
18234	9.378288	-1.612415	-2.550013	0.408129	-0.050111	-0.180842	-0.600619	0.517493	0.158064	0.484507	-0.586961	-0.531077	-0.372406
18235	9.546502	-1.822562	-2.519030	0.350169	-0.040062	-0.160782	-0.604559	0.516866	0.151785	0.486921	-0.582287	-0.535899	-0.369678
18236	9.424709	-1.618739	-2.464844	0.354829	-0.071149	-0.118506	-0.605160	0.516344	0.145202	0.489349	-0.578183	-0.540531	-0.366153
18237	9.273281	-1.554899	-2.444275	0.330487	-0.093035	-0.136892	-0.607970	0.516131	0.141727	0.491090	-0.574276	-0.545386	-0.362756
18238	9.321395	-1.472190	-2.489008	0.349596	-0.076408	-0.107496	-0.610795	0.515750	0.135871	0.493422	-0.570326	-0.549841	-0.359078
18239	9.257828	-1.787178	-2.474193	0.270791	-0.107504	-0.076468	-0.613196	0.515846	0.131714	0.494712	-0.567715	-0.553666	-0.355547
18240	9.368116	-1.840660	-2.522139	0.251966	-0.100357	0.006079	-0.613235	0.516728	0.128142	0.496451	-0.566098	-0.556338	-0.351508
18241	9.069684	-1.673303	-2.548531	0.262259	-0.048871	0.114252	-0.611350	0.520223	0.125549	0.499614	-0.565241	-0.557320	-0.346819
18242	9.156888	-1.977138	-2.360560	0.172310	-0.030070	0.065389	-0.610340	0.524882	0.119689	0.501627	-0.564560	-0.558035	-0.343860
18243	9.392730	-1.997822	-2.388835	0.187023	-0.073025	0.106826	-0.607192	0.527384	0.116744	0.503608	-0.564512	-0.558789	-0.339795
18244	9.103274	-2.112276	-2.381172	0.209560	-0.019583	0.088350	-0.605492	0.533511	0.112502	0.506298	-0.563626	-0.559367	-0.336299
18245	9.418743	-2.084268	-2.105383	0.189259	0.001660	0.011283	-0.604297	0.534355	0.106405	0.508494	-0.561954	-0.560427	-0.334010
18246	9.230673	-2.004664	-2.155795	0.178100	-0.103738	0.049938	-0.604317	0.534732	0.104475	0.509616	-0.561490	-0.562077	-0.330288
18247	9.430641	-2.006729	-2.467595	0.150340	-0.096843	-0.032675	-0.605746	0.536542	0.102647	0.509978	-0.560352	-0.564350	-0.327775
18248	9.279575	-1.867921	-2.432060	0.190036	-0.133758	-0.049064	-0.603664	0.536416	0.101643	0.510218	-0.558840	-0.567466	-0.324588
18249	9.622581	-2.192693	-2.804446	0.217569	-0.136958	0.020740	-0.604276	0.538846	0.098450	0.511205	-0.557861	-0.569967	-0.320309
18250	9.219107	-2.329379	-2.886856	0.213460	-0.177630	0.006919	-0.603176	0.539435	0.097639	0.511550	-0.556987	-0.573036	-0.315772
18251	8.814976	-2.494182	-3.041879	0.135656	-0.166488	-0.100729	-0.603562	0.537948	0.099225	0.510487	-0.555632	-0.576643	-0.313305
18252	8.499123	-2.730576	-2.968816	0.130126	-0.070720	-0.009242	-0.603015	0.537470	0.097237	0.511003	-0.554746	-0.578245	-0.311072
18253	8.895963	-2.731449	-2.751806	0.111808	-0.037881	0.090780	-0.602349	0.539215	0.096083	0.512350	-0.555049	-0.578238	-0.308315
18254	9.173865	-2.859895	-2.903113	0.160050	-0.076932	0.049681	-0.600030	0.541164	0.093112	0.513487	-0.554560	-0.579426	-0.305057
18255	9.424683	-2.566982	-2.997528	0.150643	-0.100917	-0.025439	-0.601316	0.541896	0.090100	0.513818	-0.553506	-0.581572	-0.302318
18256	9.096780	-2.422834	-3.085764	0.126879	-0.137192	-0.158527	-0.601258	0.537888	0.090969	0.512608	-0.551288	-0.585465	-0.300908
18257	9.030337	-2.414390	-2.957636	0.205335	-0.144379	-0.165712	-0.603734	0.534858	0.089968	0.512162	-0.548286	-0.589909	-0.298462
18258	8.983722	-2.531425	-2.705480	0.280746	-0.171448	-0.148110	-0.607584	0.530955	0.089903	0.512264	-0.544783	-0.594915	-0.294743
18259	9.152138	-2.422443	-2.783522	0.320026	-0.150822	-0.186551	-0.611471	0.528055	0.086692	0.512843	-0.540342	-0.600262	-0.291046
18260	8.996531	-2.425538	-2.652135	0.387284	-0.201737	-0.232248	-0.613379	0.522859	0.083460	0.513173	-0.534840	-0.607033	-0.286549
18261	9.227704	-2.424499	-2.670434	0.431440	-0.181773	-0.259671	-0.616118	0.516727	0.079341	0.514088	-0.528454	-0.614003	-0.281871
18262	9.119002	-2.347646	-2.738322	0.481451	-0.203486	-0.268727	-0.621943	0.512081	0.074784	0.515069	-0.521427	-0.621574	-0.276519
18263	8.834555	-2.416129	-2.725717	0.529090	-0.205460	-0.300820	-0.626063	0.505250	0.070914	0.516372	-0.513513	-0.629579	-0.270729
18264	8.880066	-2.318432	-2.801652	0.560871	-0.132571	-0.351318	-0.630451	0.495997	0.064525	0.518454	-0.504085	-0.637504	-0.265881
18265	8.809868	-2.297859	-2.852026	0.672838	-0.128150	-0.338274	-0.636267	0.487894	0.055291	0.521806	-0.493605	-0.645613	-0.259339
18266	9.545048	-2.150613	-3.187697	0.607727	-0.026679	-0.320035	-0.638464	0.478830	0.044290	0.525692	-0.483339	-0.652114	-0.254516
18267	9.449513	-1.900211	-3.184907	0.609927	-0.006748	-0.237460	-0.644278	0.470055	0.034317	0.530312	-0.474008	-0.657397	-0.248828
18268	8.849177	-2.033630	-2.866265	0.604281	0.061551	-0.180835	-0.647517	0.466244	0.023370	0.535847	-0.464993	-0.661389	-0.243339
18269	9.466434	-1.660745	-2.969030	0.542496	0.172366	-0.243332	-0.650856	0.458146	0.010346	0.542015	-0.455268	-0.664262	-0.240221
18270	9.774735	-1.782916	-3.242192	0.566454	0.185052	-0.239596	-0.654213	0.451459	-0.002590	0.548376	-0.445138	-0.667083	-0.236933
18271	9.580036	-1.540912	-3.284052	0.546281	0.121920	-0.199166	-0.655484	0.443975	-0.017270	0.553936	-0.436061	-0.669942	-0.232773
18272	8.882948	-1.614464	-3.038686	0.559472	0.028932	-0.140425	-0.659229	0.437650	-0.025856	0.558454	-0.427933	-0.673390	-0.227043
18273	9.300856	-1.519976	-3.251740	0.515096	0.135291	-0.237843	-0.659102	0.432868	-0.035360	0.563595	-0.418518	-0.676110	-0.223782
18274	9.216247	-1.225559	-3.101748	0.476784	0.019663	-0.289083	-0.664891	0.422768	-0.044299	0.566463	-0.409243	-0.680383	-0.220722
18275	9.250994	-1.253720	-2.649181	0.402246	-0.036863	-0.264346	-0.668442	0.412454	-0.052435	0.568070	-0.401410	-0.684630	-0.217825
18276	9.801070	-1.393682	-2.808327	0.379095	-0.028256	-0.173472	-0.670067	0.406440	-0.056418	0.569894	-0.394953	-0.687961	-0.214345
18277	9.525281	-1.462957	-2.921638	0.282800	-0.101329	-0.210322	-0.673050	0.399196	-0.057952	0.569813	-0.389433	-0.691906	-0.211946
18278	9.206660	-1.615788	-2.930042	0.143851	-0.118283	-0.136339	-0.675616	0.392866	-0.058040	0.568655	-0.386518	-0.694910	-0.210560
18279	9.209395	-1.166958	-2.767818	0.067070	-0.133638	-0.060225	-0.676120	0.390594	-0.054827	0.567042	-0.385654	-0.697121	-0.209181
18280	8.997901	-1.034703	-2.754217	0.049687	-0.177629	0.014111	-0.678034	0.390024	-0.051217	0.564945	-0.386142	-0.699221	-0.206933
18281	9.392801	-1.217532	-2.709797	0.003768	-0.156797	0.038821	-0.676171	0.389955	-0.044542	0.562912	-0.387454	-0.700661	-0.205146
18282	9.321647	-1.048280	-2.635993	-0.000553	-0.193351	0.018699	-0.675990	0.391411	-0.036641	0.560208	-0.388638	-0.702669	-0.203428
18283	9.383278	-1.088408	-2.749656	0.008672	-0.123115	0.014020	-0.674164	0.391821	-0.033983	0.558571	-0.389385	-0.703933	-0.202129
18284	9.537231	-1.106131	-2.774850	-0.003313	-0.154523	0.048028	-0.673579	0.391778	-0.030364	0.556501	-0.390834	-0.705259	-0.200411
18285	9.349048	-1.465312	-2.654227	-0.052949	-0.154232	0.106558	-0.670773	0.394506	-0.023246	0.554310	-0.393676	-0.705883	-0.198719
18286	9.335204	-1.232158	-2.673926	-0.126590	-0.112536	0.121064	-0.670765	0.397343	-0.017491	0.552139	-0.397352	-0.705654	-0.198257
18287	9.194818	-1.417841	-2.677133	-0.249899	-0.082958	0.124384	-0.666586	0.401207	-0.010875	0.549450	-0.402309	-0.704532	-0.199718
18288	9.402985	-1.306351	-2.602075	-0.364568	-0.073303	0.215969	-0.663381	0.405738	-0.003092	0.546264	-0.409753	-0.702104	-0.201863
18289	9.396991	-1.265241	-2.770643	-0.409032	-0.050102	0.261724	-0.658657	0.411504	0.005032	0.543236	-0.418180	-0.698766	-0.204318
18290	9.380475	-1.495660	-2.938173	-0.474279	0.013620	0.277047	-0.651434	0.419114	0.015199	0.540495	-0.427245	-0.694302	-0.208020
18291	9.485868	-1.763588	-2.905218	-0.467059	0.007442	0.272462	-0.647582	0.428255	0.024097	0.537718	-0.436112	-0.689846	-0.211610
18292	9.206964	-2.012763	-3.343217	-0.482264	0.057552	0.312609	-0.641332	0.435867	0.034552	0.535527	-0.445463	-0.684389	-0.215374
18293	8.797720	-1.898315	-3.344074	-0.458368	0.027048	0.389709	-0.633578	0.444539	0.043105	0.533457	-0.455657	-0.678538	-0.217684
18294	8.674977	-2.312965	-3.460530	-0.486169	0.107706	0.365569	-0.628622	0.453979	0.051314	0.531974	-0.465422	-0.671864	-0.221326
18295	8.621458	-2.189754	-3.578483	-0.402509	0.183671	0.477560	-0.619530	0.465308	0.057228	0.532757	-0.475387	-0.663562	-0.223302
18296	8.500658	-2.780958	-3.370117	-0.382119	0.263196	0.407619	-0.609612	0.475636	0.060143	0.534328	-0.483784	-0.655091	-0.226500
18297	9.163335	-2.827238	-3.342065	-0.432936	0.275027	0.352586	-0.603320	0.485648	0.061957	0.535291	-0.491885	-0.646657	-0.230971
18298	9.092798	-3.098731	-3.312215	-0.404465	0.249969	0.323259	-0.596431	0.493459	0.065164	0.535937	-0.499329	-0.638859	-0.235161
18299	9.395397	-3.020422	-3.163620	-0.387730	0.166825	0.204224	-0.593671	0.498286	0.069900	0.535133	-0.505444	-0.633095	-0.239477
18300	9.215392	-3.015497	-3.074741	-0.502542	0.133357	0.121435	-0.590343	0.503434	0.076603	0.532228	-0.511810	-0.627967	-0.245847
18301	8.812830	-2.718995	-2.912846	-0.482568	0.044726	0.092219	-0.590304	0.505174	0.084523	0.528285	-0.518026	-0.624049	-0.251250
18302	8.953338	-2.535964	-2.892756	-0.486787	0.070468	0.000474	-0.589658	0.504646	0.095226	0.524035	-0.522912	-0.620791	-0.258009
18303	8.982295	-2.824023	-2.765298	-0.410662	-0.016028	-0.019463	-0.588601	0.502976	0.103065	0.519444	-0.527208	-0.618916	-0.263007
18304	8.867998	-2.738461	-2.936772	-0.380406	-0.042919	-0.048740	-0.592536	0.500458	0.112434	0.514568	-0.530880	-0.617824	-0.267730
18305	8.858936	-2.471133	-2.975749	-0.289901	-0.089203	-0.079646	-0.593553	0.498334	0.121520	0.509984	-0.533520	-0.617907	-0.271041
18306	8.942792	-2.539185	-3.008310	-0.251487	-0.098504	-0.079550	-0.593715	0.493993	0.129345	0.505582	-0.535742	-0.618352	-0.273875
18307	9.217102	-2.362453	-3.130927	-0.125369	-0.120338	-0.150753	-0.595308	0.490936	0.134473	0.501965	-0.535974	-0.620366	-0.275516
18308	9.157499	-2.556479	-3.277287	-0.007047	-0.195661	-0.236704	-0.598397	0.485596	0.140451	0.498087	-0.534291	-0.624781	-0.275848
18309	8.754907	-2.291628	-3.105937	0.159428	-0.221092	-0.267576	-0.602771	0.480981	0.143556	0.495599	-0.530742	-0.630569	-0.274003
18310	8.421446	-2.470513	-3.152598	0.227095	-0.218946	-0.339123	-0.606581	0.474751	0.144742	0.493307	-0.525507	-0.637521	-0.272136
18311	8.748157	-2.376012	-3.318768	0.353392	-0.181154	-0.375557	-0.614810	0.463900	0.143313	0.492718	-0.518376	-0.644994	-0.269255
18312	8.735266	-2.045214	-3.567306	0.454823	-0.106433	-0.351577	-0.618931	0.456027	0.137565	0.494072	-0.510011	-0.652060	-0.265704
18313	9.161352	-1.569550	-3.819238	0.494650	0.023855	-0.344201	-0.624086	0.451129	0.129220	0.497642	-0.500664	-0.657774	-0.262720
18314	9.269855	-1.307062	-3.920605	0.476771	0.031475	-0.362535	-0.630468	0.442557	0.118149	0.500828	-0.491064	-0.663518	-0.260328
18315	8.898835	-1.133107	-3.678573	0.464227	0.002006	-0.347877	-0.635584	0.434028	0.108743	0.503632	-0.481942	-0.669159	-0.257512
18316	9.280433	-0.850281	-3.992893	0.431377	0.077921	-0.351611	-0.639300	0.422942	0.096096	0.506930	-0.472574	-0.673917	-0.255991
18317	9.297780	-0.800029	-3.952157	0.436163	-0.026524	-0.298202	-0.645391	0.415603	0.088725	0.509177	-0.464420	-0.679095	-0.252750
18318	9.033047	-0.640168	-3.979858	0.391181	-0.022659	-0.268966	-0.648966	0.408180	0.082302	0.511060	-0.456994	-0.683746	-0.249931
18319	9.175716	-0.632315	-3.917517	0.352545	0.040495	-0.214053	-0.653962	0.402903	0.075886	0.513755	-0.450414	-0.686948	-0.247558
18320	9.300052	-0.501593	-3.786066	0.298269	0.007732	-0.186526	-0.656571	0.396171	0.069496	0.515553	-0.444853	-0.689987	-0.245417
18321	9.382095	-0.514579	-3.765067	0.202694	-0.007672	-0.201352	-0.658877	0.388769	0.065155	0.516237	-0.440168	-0.692783	-0.244548
18322	9.059981	-0.450205	-3.694638	0.158286	-0.009741	-0.150110	-0.661331	0.383514	0.063319	0.516697	-0.436613	-0.694952	-0.243794
18323	8.810256	-0.596259	-3.522022	0.140037	-0.037128	-0.076770	-0.662971	0.380337	0.062162	0.516990	-0.434419	-0.696643	-0.242259
18324	8.893256	-0.457277	-3.442105	0.119382	-0.024811	-0.096972	-0.663507	0.377474	0.060038	0.517150	-0.432067	-0.698298	-0.241360
18325	9.112488	-0.419757	-3.462133	0.071137	-0.036499	-0.052032	-0.664305	0.373728	0.058698	0.516952	-0.430906	-0.699438	-0.240556
18326	9.139546	-0.279464	-3.450155	0.115047	-0.023909	-0.017987	-0.664572	0.372743	0.058640	0.517462	-0.429692	-0.700374	-0.238902
18327	9.253116	-0.832682	-3.484575	0.110149	-0.069251	-0.029003	-0.664557	0.371345	0.058275	0.517239	-0.428587	-0.701843	-0.237051
18328	9.229662	-0.648284	-3.480080	0.064892	-0.098277	0.027870	-0.666211	0.370354	0.058787	0.516490	-0.428876	-0.702914	-0.234980
18329	8.946527	-0.823930	-3.253274	0.113484	-0.113960	0.102229	-0.663293	0.372052	0.060817	0.516277	-0.429774	-0.703725	-0.231352
18330	9.186565	-1.053295	-3.273406	0.099141	-0.130692	0.044435	-0.662762	0.374559	0.061525	0.515432	-0.430092	-0.705129	-0.228351
18331	9.267824	-0.896633	-3.425163	0.154506	-0.187479	0.068530	-0.660956	0.377181	0.065297	0.514368	-0.430408	-0.707148	-0.223866
18332	9.069069	-0.951702	-3.553338	0.235575	-0.201942	0.090676	-0.657103	0.381063	0.065779	0.513871	-0.430282	-0.709463	-0.217842
18333	9.270556	-1.195427	-3.567291	0.172176	-0.169313	0.040955	-0.656542	0.382608	0.068799	0.513069	-0.429910	-0.711573	-0.213545
18334	9.039955	-1.238925	-3.457516	0.223234	-0.122834	0.029914	-0.655839	0.382819	0.070061	0.513297	-0.428683	-0.713500	-0.208986
18335	8.925205	-1.078728	-3.408708	0.282714	-0.159959	0.000730	-0.655856	0.383445	0.068844	0.513385	-0.426524	-0.716280	-0.203609
18336	9.318156	-1.402033	-3.555927	0.330289	-0.099679	-0.007503	-0.655182	0.383563	0.066194	0.514669	-0.423532	-0.718681	-0.198077
18337	9.282928	-1.521119	-3.697880	0.370017	-0.048033	0.035586	-0.656053	0.384309	0.062761	0.517204	-0.420481	-0.720292	-0.192028
18338	8.822246	-1.749393	-3.971961	0.377659	0.011448	0.039945	-0.654300	0.385534	0.057379	0.520619	-0.417208	-0.721252	-0.186246
18339	8.376097	-2.138864	-4.167935	0.418581	0.083980	0.055338	-0.653271	0.387194	0.049101	0.525464	-0.413406	-0.721427	-0.180349
18340	8.022460	-2.193418	-4.072952	0.331435	0.198367	0.069582	-0.653628	0.387260	0.039064	0.531238	-0.410306	-0.719932	-0.176446
18341	7.625988	-2.385853	-4.160818	0.214789	0.444080	0.199135	-0.651250	0.389814	0.026503	0.539996	-0.409422	-0.714287	-0.174847
18342	9.663222	-2.575591	-3.924263	0.153331	0.277109	-0.033356	-0.650855	0.392587	0.010069	0.545022	-0.406412	-0.712087	-0.175251
18343	8.250129	-3.525826	-4.288193	-0.113795	0.784511	0.359387	-0.647226	0.396575	-0.000322	0.556362	-0.410124	-0.700099	-0.179222
18344	9.991398	-1.961072	-3.811770	0.176742	0.019712	-0.225412	-0.648627	0.391923	-0.009106	0.557208	-0.405035	-0.702343	-0.179387
18345	8.979365	-3.072532	-3.037305	-0.215247	0.299732	0.002385	-0.648154	0.391486	-0.020716	0.559585	-0.406560	-0.698182	-0.184706
18346	9.024418	-2.236159	-2.864477	0.170061	-0.423723	-0.017574	-0.645900	0.391177	-0.017967	0.554905	-0.406055	-0.703666	-0.179036
18347	8.038311	-2.923400	-3.894751	-0.181757	-0.354876	0.295075	-0.643011	0.392894	-0.001705	0.549368	-0.413680	-0.704511	-0.175292
18348	9.133797	-1.732682	-3.575341	-0.306901	0.098078	-0.254153	-0.644306	0.388670	0.004046	0.547236	-0.413230	-0.704424	-0.183194
18349	9.175004	-2.876796	-3.990085	-0.223988	-0.130784	-0.217117	-0.645018	0.383375	0.011259	0.542627	-0.413309	-0.706809	-0.187490
18350	9.170209	-2.685221	-3.447663	-0.323321	0.267905	-0.447294	-0.649094	0.374581	0.009918	0.541959	-0.409579	-0.706319	-0.199096
18351	8.741468	-2.509281	-3.502939	-0.263067	-0.081747	-0.485223	-0.658323	0.358365	0.014307	0.536584	-0.406118	-0.710079	-0.207205
18352	8.735194	-2.226239	-3.809999	-0.336209	0.069157	-0.324995	-0.662441	0.347042	0.021320	0.533404	-0.404919	-0.710539	-0.215997
18353	8.919665	-2.356719	-3.581062	-0.244463	0.050813	-0.175195	-0.664111	0.337727	0.024109	0.531277	-0.405084	-0.710338	-0.221522
18354	9.030347	-1.916892	-3.166927	-0.285873	0.049982	0.026703	-0.665299	0.333428	0.025530	0.529721	-0.408385	-0.708299	-0.225678
18355	8.997587	-1.942744	-3.030622	-0.249973	0.136397	0.026628	-0.663305	0.331569	0.028186	0.529638	-0.411074	-0.705473	-0.229803
18356	8.976047	-1.893388	-2.722770	-0.095013	0.077857	0.012356	-0.661898	0.330943	0.028971	0.529950	-0.412014	-0.704091	-0.231632
18357	9.128130	-2.027340	-2.939449	0.062104	-0.038613	0.013771	-0.661865	0.329705	0.031127	0.529923	-0.412025	-0.704629	-0.230033
18358	9.510144	-1.768954	-2.879594	0.132022	-0.046690	-0.038252	-0.661791	0.324815	0.032638	0.530115	-0.410416	-0.706027	-0.228172
18359	9.805064	-1.670974	-3.107347	0.139444	0.028158	-0.041953	-0.661339	0.322509	0.033329	0.531430	-0.408511	-0.706644	-0.226616
18360	9.525862	-1.064011	-3.015666	0.133231	-0.080676	-0.054595	-0.659197	0.318369	0.033332	0.531068	-0.406804	-0.708532	-0.224633
18361	9.395555	-1.043238	-3.049300	0.137270	-0.083423	-0.039928	-0.659132	0.314320	0.035035	0.530799	-0.405430	-0.710288	-0.222193
18362	9.355450	-0.781732	-3.360066	0.183320	-0.117605	-0.024160	-0.658948	0.311964	0.036841	0.530442	-0.403776	-0.712526	-0.218869
18363	9.464998	-0.404692	-3.685335	0.149593	-0.026834	-0.061915	-0.660421	0.308496	0.038734	0.530960	-0.401677	-0.713906	-0.216968
18364	9.755861	-0.419516	-3.457208	0.191590	-0.037862	-0.063581	-0.660135	0.306871	0.037096	0.531618	-0.399013	-0.715630	-0.214582
18365	9.318205	-0.100884	-3.479823	0.175639	-0.024941	-0.250863	-0.660554	0.296637	0.038003	0.531533	-0.393877	-0.718595	-0.214371
18366	9.192591	0.289015	-3.375978	0.226081	0.020114	-0.144357	-0.662436	0.289719	0.035223	0.532917	-0.389422	-0.720465	-0.212791
18367	9.025673	-0.047637	-3.318798	0.239279	0.065980	-0.205056	-0.664319	0.283064	0.032877	0.534791	-0.383814	-0.722337	-0.211931
18368	9.007048	0.005015	-3.257379	0.281202	0.064333	-0.210470	-0.664255	0.277051	0.031250	0.536913	-0.377602	-0.724425	-0.210592
18369	9.126911	-0.263040	-3.222551	0.205542	0.080710	-0.203321	-0.668254	0.270589	0.025588	0.538704	-0.372261	-0.725933	-0.210336
18370	9.131627	-0.209240	-3.258604	0.157372	0.114893	-0.125466	-0.669881	0.264844	0.021901	0.540954	-0.368364	-0.726278	-0.210231
18371	9.305985	-0.241267	-3.132499	0.065917	0.100291	-0.122832	-0.669303	0.260519	0.017443	0.542307	-0.365578	-0.726365	-0.211304
18372	9.396965	-0.328698	-3.170283	0.029933	0.086113	-0.099018	-0.670370	0.256595	0.016932	0.543300	-0.363559	-0.726274	-0.212548
18373	9.512951	-0.281322	-3.147745	-0.032214	0.072981	-0.060546	-0.670797	0.255210	0.013502	0.543794	-0.362835	-0.725782	-0.214194
18374	9.213296	-0.384971	-3.216915	-0.019454	-0.010523	-0.020100	-0.671034	0.253008	0.015182	0.543360	-0.362902	-0.725957	-0.214589
18375	9.343800	-0.254204	-2.911803	-0.097459	0.114040	-0.005710	-0.671609	0.253117	0.013102	0.544205	-0.363488	-0.724341	-0.216903
18376	9.399352	-0.332874	-2.861260	-0.036739	0.044595	0.013790	-0.672133	0.250180	0.012507	0.544594	-0.363985	-0.723599	-0.217571
18377	9.550373	-0.456971	-2.908773	-0.056361	-0.000637	0.001906	-0.671036	0.251838	0.013018	0.544112	-0.364714	-0.723347	-0.218393
18378	9.376990	-0.346170	-2.942626	-0.092540	-0.017993	-0.014674	-0.670024	0.250034	0.014850	0.543057	-0.365690	-0.723241	-0.219731
18379	9.201045	-0.500912	-2.883922	-0.102086	0.037853	0.067737	-0.667829	0.252294	0.014271	0.543086	-0.367684	-0.721883	-0.220795
18380	9.413727	-0.547446	-2.781081	-0.123887	0.028132	0.109044	-0.668678	0.253827	0.015071	0.543010	-0.370568	-0.720228	-0.221566
18381	9.524719	-0.704590	-2.694480	-0.150185	0.042342	0.150262	-0.667044	0.258085	0.017272	0.543113	-0.374235	-0.717973	-0.222468
18382	9.451176	-0.896978	-2.775099	-0.134447	0.019931	0.123668	-0.666248	0.261187	0.017316	0.542885	-0.377482	-0.716224	-0.223173
18383	9.370962	-0.577465	-2.690317	-0.135129	0.030589	0.098913	-0.664609	0.264497	0.018621	0.542699	-0.380281	-0.714520	-0.224333
18384	9.518019	-0.942705	-2.835860	-0.163691	-0.052956	0.097123	-0.663811	0.268372	0.020247	0.541074	-0.383786	-0.713610	-0.225185
18385	9.335667	-0.728136	-2.827643	-0.196675	-0.073948	0.064055	-0.660468	0.270944	0.024560	0.538758	-0.387207	-0.713001	-0.226803
18386	9.296380	-0.816812	-2.884716	-0.225302	-0.054920	0.085965	-0.662124	0.271668	0.027689	0.536560	-0.391207	-0.711891	-0.228630
18387	9.266809	-0.881305	-2.941994	-0.198914	-0.062266	0.115372	-0.661011	0.274542	0.032320	0.534611	-0.395310	-0.710709	-0.229811
18388	9.420938	-0.801781	-2.985881	-0.186721	-0.072007	0.093435	-0.658921	0.276999	0.036498	0.532479	-0.399071	-0.709865	-0.230868
18389	9.323738	-0.853316	-3.069528	-0.113601	-0.066493	0.089866	-0.657262	0.280188	0.040306	0.531019	-0.401903	-0.709293	-0.231074
18390	9.211986	-1.036275	-3.110015	-0.090222	-0.028557	0.069608	-0.657545	0.281268	0.041491	0.530153	-0.404087	-0.708608	-0.231357
18391	9.067669	-1.040568	-3.075665	-0.086651	-0.014517	0.064973	-0.656008	0.282394	0.044058	0.529528	-0.406037	-0.707797	-0.231855
18392	9.284371	-0.949168	-3.133890	-0.099382	0.017792	0.064958	-0.656429	0.283080	0.044662	0.529217	-0.408032	-0.706608	-0.232689
18393	9.161098	-1.025658	-3.151516	-0.111730	0.031609	0.080470	-0.655363	0.286749	0.044599	0.529109	-0.410249	-0.705054	-0.233749
18394	9.169011	-1.129334	-3.019654	-0.119295	0.065525	0.067543	-0.655118	0.289562	0.044910	0.529310	-0.412267	-0.703232	-0.235229
18395	9.231977	-1.101074	-2.990427	-0.140764	0.049670	0.087733	-0.654164	0.291767	0.045874	0.529250	-0.414802	-0.701269	-0.236760
18396	9.278050	-1.090396	-3.267408	-0.163581	0.029530	0.056526	-0.652497	0.292293	0.046170	0.528516	-0.417291	-0.699697	-0.238671
18397	9.070368	-1.124689	-3.312999	-0.223355	0.043550	0.008620	-0.653619	0.293668	0.047381	0.527285	-0.419614	-0.698046	-0.242129
18398	8.944257	-1.346739	-3.324222	-0.221985	0.053468	0.058091	-0.652927	0.295124	0.049278	0.526388	-0.422611	-0.695898	-0.245034
18399	9.007612	-1.663028	-3.099213	-0.209245	0.102299	0.118566	-0.652807	0.296023	0.048216	0.526607	-0.426030	-0.692734	-0.247595
18400	9.227303	-1.530519	-2.790179	-0.186400	0.053355	0.089407	-0.651191	0.300248	0.048183	0.526142	-0.429067	-0.690470	-0.249655
18401	9.797123	-1.637971	-3.213102	-0.135755	-0.043360	0.075074	-0.650633	0.302076	0.051220	0.524756	-0.431830	-0.689537	-0.250385
18402	9.964046	-1.448334	-3.517587	-0.202364	-0.216043	-0.004550	-0.650314	0.301835	0.056085	0.519942	-0.435070	-0.690805	-0.251321
18403	9.139710	-1.100545	-3.701859	-0.157576	-0.237426	-0.036674	-0.648974	0.299609	0.063608	0.515092	-0.437485	-0.692732	-0.251812
18404	9.050738	-1.324594	-3.584065	-0.188340	-0.171407	-0.031388	-0.650164	0.298208	0.069531	0.510850	-0.439952	-0.693800	-0.253211
18405	8.870688	-1.231795	-3.538085	-0.154997	-0.268816	-0.005498	-0.649530	0.297882	0.078992	0.505706	-0.442923	-0.695741	-0.253032
18406	8.982536	-1.200208	-3.421304	-0.110019	-0.194715	0.062406	-0.649453	0.296515	0.086720	0.502276	-0.445991	-0.696576	-0.252176
18407	9.058715	-1.482037	-3.421160	-0.100571	-0.211264	0.108300	-0.647245	0.300926	0.091435	0.498971	-0.449689	-0.697152	-0.250573
18408	9.020400	-1.374872	-3.435934	-0.072091	-0.125745	0.139425	-0.645669	0.301568	0.098156	0.497206	-0.453086	-0.696767	-0.249027
18409	9.128352	-1.552842	-3.421810	-0.038770	-0.093798	0.080709	-0.643726	0.303415	0.100344	0.495959	-0.455187	-0.696698	-0.247876
18410	9.004458	-1.635561	-3.516738	-0.001449	-0.082560	0.106412	-0.643188	0.305874	0.102026	0.495262	-0.457199	-0.696519	-0.246062
18411	8.905255	-1.833437	-3.176197	-0.037025	-0.094058	0.145772	-0.641816	0.309122	0.104724	0.494362	-0.460188	-0.695838	-0.244219
18412	8.810123	-1.899703	-3.607799	-0.041998	-0.056629	0.229157	-0.636260	0.312011	0.107640	0.494240	-0.464173	-0.694054	-0.241989
18413	9.147413	-0.708102	-3.496716	-0.022620	-0.054911	0.138628	-0.634909	0.316166	0.109139	0.493980	-0.466712	-0.693098	-0.240371
18414	9.668128	-0.495887	-3.862586	-0.056479	-0.216999	0.050873	-0.633807	0.318584	0.111510	0.490624	-0.469120	-0.694468	-0.238596
18415	8.717540	-1.688205	-4.139122	0.039171	-0.314908	0.141638	-0.631121	0.319229	0.117803	0.487319	-0.472314	-0.696306	-0.233661
18416	8.998103	-1.279491	-5.105765	-0.100736	-0.366335	0.148888	-0.626782	0.323104	0.127069	0.481884	-0.477169	-0.697956	-0.230117
18417	8.180685	-0.735426	-5.103050	0.017979	-0.381584	0.180251	-0.621860	0.325646	0.137363	0.477528	-0.481382	-0.699908	-0.224425
18418	8.233453	-0.890784	-4.758254	0.049665	-0.270613	-0.016229	-0.620292	0.328036	0.146006	0.474074	-0.481996	-0.702838	-0.221253
18419	8.354321	-1.567473	-5.351652	0.071812	-0.246209	-0.086065	-0.617195	0.327794	0.150008	0.470867	-0.481330	-0.706267	-0.218616
18420	8.626643	-1.476140	-5.073836	0.016548	-0.216035	-0.032918	-0.619072	0.324776	0.154443	0.467765	-0.481746	-0.708668	-0.216580
18421	8.640693	-1.343836	-5.182181	-0.069719	-0.152640	0.020054	-0.617365	0.325073	0.159467	0.464941	-0.483489	-0.709566	-0.215833
18422	8.430519	-1.096829	-5.047123	-0.101315	-0.191424	0.007207	-0.615217	0.323386	0.164366	0.461209	-0.485453	-0.710815	-0.215322
18423	8.079330	-1.173416	-4.937885	-0.180942	-0.129150	-0.000475	-0.613503	0.324161	0.171233	0.457516	-0.487815	-0.711205	-0.216568
18424	8.427569	-1.031779	-4.834056	-0.203208	-0.089486	-0.015160	-0.614278	0.322249	0.175866	0.454127	-0.489941	-0.711266	-0.218696
18425	8.279506	-0.647706	-4.826015	-0.183767	-0.016137	-0.011537	-0.614767	0.319499	0.180165	0.451941	-0.491650	-0.710704	-0.221200
18426	8.466070	-0.661268	-4.997311	-0.194619	0.044819	-0.013457	-0.614737	0.317488	0.180738	0.450541	-0.493102	-0.709553	-0.224493
18427	8.773205	-0.827056	-5.091991	-0.198150	-0.003466	-0.005091	-0.615256	0.316225	0.183595	0.448398	-0.494953	-0.708735	-0.227279
18428	7.840334	-0.389830	-5.018031	-0.230357	-0.027614	0.027786	-0.615349	0.315042	0.187569	0.445792	-0.497610	-0.707646	-0.229980
18429	7.883414	-0.321344	-5.084404	-0.304491	0.062581	0.155977	-0.613106	0.315056	0.189502	0.444211	-0.502349	-0.704132	-0.233497
18430	7.833526	-0.654584	-5.161996	-0.468765	0.044756	0.308851	-0.610766	0.320554	0.195120	0.441499	-0.510672	-0.698410	-0.237732
18431	8.155032	-0.844713	-5.257373	-0.643895	0.030221	0.501260	-0.606756	0.326694	0.201599	0.437502	-0.523262	-0.689894	-0.242558
18432	7.898047	-0.879158	-5.446031	-0.817382	0.055476	0.579723	-0.600803	0.334814	0.210414	0.432397	-0.538074	-0.679261	-0.249228
18433	8.433393	-1.010540	-5.334072	-0.988266	0.205479	0.605860	-0.593305	0.342179	0.219727	0.427263	-0.553792	-0.665887	-0.259531
18434	8.991798	-1.278618	-4.987181	-1.028300	0.271903	0.606683	-0.588604	0.348994	0.226659	0.422463	-0.569153	-0.651297	-0.270927
18435	9.290133	-0.932978	-4.880157	-1.089689	0.341385	0.494635	-0.585530	0.352431	0.233678	0.416882	-0.582873	-0.636704	-0.284738
18436	9.228671	-0.785839	-4.789953	-1.005547	0.360903	0.285574	-0.583796	0.352041	0.241172	0.411225	-0.592783	-0.624457	-0.299258
18437	8.475202	-1.122462	-4.247130	-0.910395	0.324641	0.081910	-0.585073	0.347716	0.249008	0.404746	-0.599320	-0.615263	-0.313764
18438	8.058481	-1.405732	-4.421776	-0.905709	0.479358	0.172367	-0.586237	0.341581	0.250315	0.400729	-0.605726	-0.603466	-0.329151
18439	8.349650	-0.739311	-3.822116	-0.833399	0.563325	0.274420	-0.589419	0.339665	0.249948	0.399020	-0.611954	-0.590009	-0.343780
18440	8.385676	-1.442416	-3.849783	-0.821445	0.542811	0.309234	-0.590682	0.339738	0.248848	0.397386	-0.618350	-0.576122	-0.357507
18441	8.443487	-1.667167	-3.756804	-0.761457	0.635766	0.353224	-0.594316	0.338030	0.244313	0.397641	-0.623870	-0.561102	-0.371258
18442	9.174792	-2.036122	-3.752743	-0.620510	0.561000	0.429878	-0.595819	0.343150	0.238504	0.399413	-0.629238	-0.546768	-0.381541
18443	9.446540	-1.695028	-3.654414	-0.440887	0.453629	0.385559	-0.592171	0.350042	0.235407	0.401680	-0.633535	-0.534806	-0.388933
18444	9.560359	-1.673126	-3.900042	-0.294225	0.291640	0.239313	-0.592237	0.353573	0.232696	0.402881	-0.636238	-0.527093	-0.393778
18445	9.231996	-1.869602	-3.903536	-0.268280	0.134445	0.093615	-0.593097	0.354252	0.230653	0.401590	-0.638422	-0.522617	-0.397510
18446	9.038538	-1.632209	-3.783657	-0.193390	0.223266	0.081691	-0.594409	0.358675	0.230381	0.402062	-0.639124	-0.518202	-0.401664
18447	8.754510	-1.561734	-3.465852	-0.147637	0.169153	-0.049388	-0.594801	0.355911	0.229098	0.401515	-0.638555	-0.516193	-0.405682
18448	9.156087	-1.625908	-3.232526	-0.188857	0.178412	-0.155836	-0.598530	0.352766	0.227962	0.399631	-0.637098	-0.515161	-0.411109
18449	9.262045	-1.499739	-3.293629	-0.157965	0.147896	0.047100	-0.600467	0.349837	0.224731	0.399536	-0.637752	-0.511969	-0.414163
18450	8.930058	-1.849481	-3.078207	-0.128158	0.127650	0.136988	-0.598536	0.350964	0.224224	0.400297	-0.639210	-0.508086	-0.415959
18451	9.303530	-2.072304	-3.294083	-0.240345	0.124141	0.079006	-0.602574	0.349182	0.221362	0.399181	-0.641036	-0.503943	-0.419248
18452	9.286535	-1.412806	-3.279488	-0.325194	0.047068	0.202943	-0.600243	0.352510	0.222103	0.397136	-0.645356	-0.498177	-0.421448
18453	9.005118	-1.376846	-2.920948	-0.417889	0.177908	0.110750	-0.598718	0.354363	0.224296	0.394489	-0.648397	-0.491647	-0.426899
18454	8.799310	-1.192487	-2.817859	-0.418940	0.161628	0.074060	-0.598684	0.352459	0.225573	0.391219	-0.651120	-0.485759	-0.432468
18455	9.309967	-1.132437	-2.863130	-0.356476	0.136904	0.086271	-0.600601	0.350854	0.227167	0.388711	-0.653687	-0.480313	-0.436918
18456	9.380933	-1.037968	-3.072871	-0.280845	0.081629	0.114977	-0.599575	0.348841	0.230381	0.386777	-0.656346	-0.475652	-0.439736
18457	9.410745	-0.951947	-2.993725	-0.260929	0.050944	0.041682	-0.598846	0.347331	0.232094	0.384269	-0.658444	-0.472254	-0.442452
18458	9.443471	-1.008957	-3.099172	-0.248891	0.010100	0.016073	-0.599375	0.346384	0.234273	0.381184	-0.660507	-0.469700	-0.444761
18459	9.188298	-0.905121	-3.113105	-0.241599	-0.012174	0.017918	-0.598213	0.345566	0.239095	0.378102	-0.662759	-0.467247	-0.446620
18460	9.337269	-0.983493	-3.133677	-0.217682	0.013455	0.019778	-0.598711	0.342346	0.241412	0.375473	-0.664560	-0.464874	-0.448633
18461	9.322515	-0.904831	-3.205067	-0.214173	-0.029249	0.087762	-0.599654	0.340994	0.243291	0.373203	-0.667383	-0.461848	-0.449461
18462	9.234678	-1.207147	-3.218244	-0.228472	-0.009516	0.096808	-0.596417	0.341410	0.248308	0.370890	-0.670155	-0.458506	-0.450671
18463	9.148803	-1.078790	-3.161063	-0.299077	0.013203	0.089297	-0.595259	0.340612	0.252712	0.367867	-0.673209	-0.454352	-0.452799
18464	9.307623	-1.064926	-3.193478	-0.311316	0.013632	0.145281	-0.593010	0.339933	0.254323	0.365066	-0.676775	-0.449404	-0.454685
18465	9.190328	-0.928861	-3.151978	-0.285652	0.031889	0.146218	-0.591049	0.342203	0.259467	0.362874	-0.680021	-0.444430	-0.456483
18466	9.312404	-0.991729	-3.229407	-0.250742	0.043567	0.149952	-0.590729	0.340907	0.262732	0.361172	-0.682859	-0.439711	-0.458162
18467	9.451287	-1.171677	-3.264755	-0.218105	-0.027062	0.144622	-0.589187	0.341873	0.265707	0.359339	-0.686096	-0.435772	-0.458530
18468	9.385733	-1.076990	-3.058814	-0.165672	0.022259	0.117127	-0.586252	0.342562	0.268093	0.358290	-0.688192	-0.432416	-0.459387
18469	9.230264	-1.063931	-3.226806	-0.106253	0.034947	0.148382	-0.584342	0.346433	0.269430	0.358555	-0.690061	-0.428988	-0.459591
18470	9.225070	-1.277855	-3.184534	-0.081785	0.005614	0.175969	-0.583539	0.349756	0.270744	0.359049	-0.692193	-0.425698	-0.459057
18471	9.336426	-1.416123	-3.059180	-0.089207	0.013741	0.101623	-0.578549	0.351659	0.270814	0.358933	-0.693721	-0.423210	-0.459143
18472	9.056647	-1.467307	-3.073204	-0.119208	0.022829	0.073034	-0.578422	0.353566	0.272326	0.358101	-0.695075	-0.420870	-0.459894
18473	9.235481	-1.303665	-3.073994	-0.150514	0.010396	0.067554	-0.577838	0.352481	0.274067	0.356792	-0.696773	-0.418303	-0.460684
18474	9.138662	-1.331477	-3.118858	-0.119422	0.039968	0.063870	-0.577822	0.351338	0.274275	0.356009	-0.697881	-0.415958	-0.461734
18475	9.225848	-1.252391	-3.095036	-0.086245	0.025422	0.075002	-0.576715	0.352283	0.274881	0.355786	-0.699033	-0.413764	-0.462135
18476	9.263532	-1.346259	-3.167097	-0.086909	0.014940	0.050234	-0.577280	0.353777	0.276374	0.355118	-0.700020	-0.412084	-0.462656
18477	9.335770	-1.297913	-3.193634	-0.062515	-0.017768	0.042098	-0.575584	0.353349	0.278842	0.354563	-0.701125	-0.410873	-0.462485
18478	9.239036	-1.384405	-3.202657	-0.013510	-0.063309	0.031220	-0.573368	0.354963	0.279897	0.354102	-0.702154	-0.410690	-0.461438
18479	9.310917	-1.369581	-3.260796	-0.016249	-0.059370	-0.003643	-0.570837	0.353997	0.281488	0.353430	-0.702939	-0.410842	-0.460623
18480	9.098796	-1.380118	-3.267424	0.008138	-0.068036	-0.014641	-0.572784	0.354013	0.281786	0.352810	-0.703479	-0.411536	-0.459654
18481	9.113523	-1.353868	-3.243652	0.013394	-0.061982	-0.023808	-0.571354	0.352989	0.284919	0.352346	-0.703911	-0.412262	-0.458696
18482	9.090055	-1.325529	-3.174965	0.022090	-0.083242	-0.038437	-0.570513	0.353730	0.286909	0.351576	-0.704294	-0.413522	-0.457564
18483	9.136519	-1.332606	-3.394113	-0.023691	-0.029244	-0.045951	-0.570500	0.352869	0.287135	0.350656	-0.704502	-0.413989	-0.457526
18484	9.136892	-1.479586	-3.283988	-0.028462	0.008063	-0.023101	-0.570484	0.352122	0.287926	0.350069	-0.704528	-0.413929	-0.457990
18485	9.175915	-1.329478	-3.286884	-0.073850	0.003652	-0.008468	-0.570603	0.350954	0.288692	0.349061	-0.705096	-0.413175	-0.458565
18486	9.159233	-1.315048	-3.269260	-0.099173	0.015091	0.001557	-0.572371	0.348244	0.289658	0.347760	-0.705754	-0.412068	-0.459538
18487	9.229881	-1.155937	-3.237052	-0.091645	0.030296	0.008931	-0.571524	0.347377	0.289736	0.346877	-0.706339	-0.410717	-0.460514
18488	9.140116	-1.302994	-3.253975	-0.071187	-0.000114	0.023656	-0.570413	0.348557	0.291333	0.346047	-0.707119	-0.409658	-0.460885
18489	9.169686	-1.238502	-3.196697	-0.061371	0.037218	0.045656	-0.569719	0.348433	0.290760	0.345987	-0.707726	-0.408015	-0.461456
18490	9.201365	-1.039364	-3.235226	-0.039440	0.055686	0.043873	-0.569866	0.349269	0.291092	0.346246	-0.707934	-0.406574	-0.462213
18491	9.262131	-1.485256	-3.288708	-0.017543	0.042964	0.040204	-0.569885	0.350425	0.290606	0.346800	-0.708135	-0.405372	-0.462545
18492	9.109091	-1.193550	-3.261762	-0.071739	0.036284	-0.000249	-0.570691	0.348689	0.291623	0.346034	-0.708386	-0.404389	-0.463594
18493	9.262708	-1.447245	-3.230518	-0.073928	0.052027	-0.016802	-0.570700	0.348878	0.290658	0.345334	-0.708428	-0.403408	-0.464904
18494	9.220320	-1.190145	-3.212766	-0.067872	0.026768	-0.025892	-0.570800	0.346942	0.292632	0.344306	-0.708530	-0.402887	-0.465961
18495	9.176682	-1.150348	-3.264008	-0.022930	0.015257	-0.020285	-0.571372	0.347563	0.291699	0.343994	-0.708532	-0.402686	-0.466363
18496	9.223362	-1.328521	-3.382843	-0.015769	0.015691	-0.027635	-0.572749	0.346313	0.291635	0.343599	-0.708363	-0.402752	-0.466854
18497	9.330056	-1.386549	-3.271283	-0.072992	0.037377	-0.048869	-0.573280	0.343806	0.290927	0.342488	-0.708273	-0.402334	-0.468165
18498	9.105140	-1.248687	-3.126725	-0.092918	0.006289	-0.036952	-0.573512	0.341839	0.293598	0.340835	-0.708644	-0.401872	-0.469206
18499	9.086774	-1.157469	-3.048159	-0.084809	0.027582	-0.008511	-0.573926	0.341294	0.293290	0.339856	-0.709045	-0.400835	-0.470197
18500	9.284832	-1.086547	-3.016460	-0.099138	0.010272	0.005309	-0.573905	0.340386	0.294489	0.338542	-0.709754	-0.399686	-0.471052
18501	9.156081	-1.503958	-3.284864	-0.144833	0.017878	0.003266	-0.574156	0.338917	0.295656	0.336746	-0.710740	-0.397975	-0.472300
18502	9.119203	-1.140793	-3.223154	-0.203957	0.019704	0.052751	-0.573279	0.336832	0.297473	0.334459	-0.712431	-0.395090	-0.473796
18503	9.379703	-1.091908	-3.208425	-0.269980	0.043859	-0.024427	-0.572546	0.335295	0.299742	0.330806	-0.713768	-0.392405	-0.476572
18504	9.262031	-1.324121	-3.369769	-0.265178	0.002673	-0.013411	-0.574704	0.332032	0.303468	0.326870	-0.715471	-0.389973	-0.478724
18505	8.540102	-1.179144	-3.312847	-0.287497	0.047993	-0.065045	-0.574624	0.328158	0.307413	0.322586	-0.716530	-0.387655	-0.481920
18506	8.974289	-0.771183	-4.664418	-0.263963	-0.045078	0.140809	-0.573160	0.324841	0.311101	0.319766	-0.719836	-0.383301	-0.482356
18507	9.641211	-1.303297	-2.953914	-0.232161	-0.279230	-0.119234	-0.575938	0.323524	0.309930	0.313193	-0.723249	-0.384386	-0.480695
18508	9.632071	-1.087049	-2.981145	-0.253832	0.193701	0.087373	-0.576328	0.321929	0.310812	0.311807	-0.723719	-0.379389	-0.484841
18509	9.579144	-1.011212	-3.002823	-0.156153	0.044054	0.060276	-0.576429	0.320525	0.313517	0.310546	-0.724877	-0.376549	-0.486133
18510	9.451812	-0.928035	-2.990274	-0.043930	-0.270290	0.046302	-0.574402	0.317429	0.318329	0.308280	-0.728203	-0.377047	-0.482202
18511	9.184588	-0.921660	-2.963334	-0.123682	-0.054712	-0.015733	-0.574908	0.314121	0.319525	0.306003	-0.729517	-0.376240	-0.482297
18512	9.206392	-0.976355	-3.235003	-0.099913	0.012024	-0.024064	-0.574886	0.312682	0.319994	0.304365	-0.729917	-0.375477	-0.483322
18513	9.209562	-1.006968	-3.124224	-0.069863	0.012023	0.005356	-0.574449	0.311781	0.320911	0.303583	-0.730405	-0.374466	-0.483861
18514	9.268523	-1.080765	-3.257328	-0.069253	0.032942	0.025507	-0.574596	0.313397	0.322686	0.303026	-0.730784	-0.373146	-0.484657
18515	9.257528	-1.092277	-3.116913	-0.081633	0.038884	-0.027746	-0.574438	0.311714	0.322301	0.301960	-0.730827	-0.372333	-0.485880
18516	9.286527	-0.963373	-3.160630	-0.084745	0.021892	-0.004759	-0.574693	0.310010	0.322478	0.300799	-0.731177	-0.371369	-0.486811
18517	9.303769	-0.871478	-3.151015	-0.081874	-0.005074	-0.031300	-0.576625	0.308882	0.322984	0.299371	-0.731612	-0.370866	-0.487421
18518	9.342091	-0.881103	-3.176662	-0.076895	-0.015957	-0.049619	-0.575608	0.306923	0.325086	0.297605	-0.731946	-0.370860	-0.488005
18519	9.222076	-0.832277	-3.138044	-0.055201	-0.000664	-0.060629	-0.576696	0.305077	0.325541	0.296316	-0.731951	-0.371016	-0.488664
18520	9.321755	-1.003491	-3.261230	-0.037448	-0.005361	-0.012883	-0.576960	0.304603	0.326630	0.295564	-0.732216	-0.370793	-0.488891
18521	9.240551	-0.879787	-3.221160	-0.034023	-0.012319	-0.020202	-0.576366	0.302026	0.327023	0.294899	-0.732505	-0.370628	-0.488985
18522	9.144047	-0.869130	-3.241634	-0.000345	0.011817	0.005497	-0.576382	0.303162	0.326954	0.294997	-0.732519	-0.370396	-0.489081
18523	9.425108	-0.776293	-3.080062	0.032905	-0.008446	0.020358	-0.576239	0.302616	0.326501	0.295742	-0.732668	-0.370266	-0.488505
18524	9.052123	-0.794681	-3.319826	0.083435	0.005012	-0.008102	-0.576254	0.304015	0.326866	0.296884	-0.732151	-0.371091	-0.487960
18525	9.256305	-0.838261	-3.071739	0.072585	0.029754	-0.005365	-0.576289	0.305266	0.324432	0.298243	-0.731494	-0.371497	-0.487808
18526	9.296000	-0.728351	-2.971070	0.141994	0.028845	-0.008868	-0.575502	0.307635	0.322060	0.300409	-0.730384	-0.372762	-0.487178
18527	8.980412	-0.887845	-3.206655	0.082930	-0.013310	-0.025536	-0.575803	0.309609	0.322324	0.301403	-0.729922	-0.373817	-0.486447
18528	9.230067	-0.970914	-3.291402	0.082398	0.016704	-0.049403	-0.575381	0.308924	0.321720	0.302211	-0.728980	-0.375161	-0.486324
18529	9.577434	-0.927740	-3.258221	0.031732	0.002668	-0.026455	-0.577037	0.307281	0.321076	0.302570	-0.728658	-0.375633	-0.486219
18530	9.051068	-1.048910	-3.348011	0.022836	-0.012328	-0.085313	-0.577612	0.309098	0.321752	0.301942	-0.728085	-0.377095	-0.486335
18531	9.402659	-0.652864	-3.230573	0.077160	-0.048327	-0.100601	-0.577427	0.304503	0.320071	0.301854	-0.727422	-0.379396	-0.485592
18532	8.860214	-0.770411	-3.220716	0.097026	-0.009413	-0.045709	-0.577578	0.305622	0.320421	0.302711	-0.726668	-0.380982	-0.484947
18533	8.973887	-1.050666	-3.357212	0.102604	-0.076576	0.031460	-0.577587	0.306987	0.321482	0.304057	-0.727122	-0.381776	-0.482794
18534	9.589302	-1.236561	-2.840441	0.072293	0.036195	0.119429	-0.578096	0.311459	0.317019	0.306498	-0.727329	-0.380439	-0.481993
18535	9.072642	-0.943321	-3.096953	0.059237	-0.015637	0.185479	-0.576471	0.315113	0.317089	0.309176	-0.728608	-0.378188	-0.480119
18536	9.379844	-0.965337	-3.243832	0.045654	0.046961	0.218445	-0.573764	0.321299	0.317166	0.312251	-0.729608	-0.375072	-0.479054
18537	9.410676	-1.081762	-3.257820	0.096765	-0.016130	0.115864	-0.572995	0.325605	0.315751	0.314802	-0.730103	-0.374190	-0.477317
18538	9.515015	-0.988663	-3.203151	0.151844	-0.031840	0.021526	-0.570111	0.328029	0.314478	0.316946	-0.729697	-0.375448	-0.475528
18539	9.198430	-0.994531	-3.321769	0.262120	-0.066149	0.112562	-0.568634	0.331080	0.312420	0.321485	-0.729569	-0.376500	-0.471831
18540	9.207297	-1.281028	-3.299817	0.270622	-0.087776	0.088711	-0.567622	0.338475	0.311471	0.325564	-0.729401	-0.378241	-0.467884
18541	9.194968	-1.343859	-3.309426	0.252325	-0.109929	0.090532	-0.564914	0.343344	0.309514	0.329401	-0.729528	-0.379781	-0.463734
