# Supplementary material for: Identification of Haptic Based Guiding Using Hard Reins
Source: PLoS One. 2015 Jul 22;10(7):e0132020. doi: 10.1371/journal.pone.0132020 (PMC4511788; doi:10.1371/journal.pone.0132020)
Supplement: S8 File — (ZIP) [file pone.0132020.s008.zip › Exp2_MotionData1/Subject2/path1/T3/gh3.txt]

// Start Time: 0
// Sample rate: 25.0Hz
// Scenario: 4.9
// Firmware Version: 2.6.1
Counter	Acc_X	Acc_Y	Acc_Z	Gyr_X	Gyr_Y	Gyr_Z	Mag_X	Mag_Y	Mag_Z	Quat_w	Quat_x	Quat_y	Quat_z
17914	2.182068	-8.865604	-3.727526	0.010917	0.012758	0.000179	0.003624	0.944751	0.087956	0.540708	-0.757638	-0.353912	0.091460
17915	2.182055	-8.863238	-3.739496	0.011063	0.014547	-0.015512	0.003359	0.944075	0.088482	0.541093	-0.757347	-0.353986	0.091304
17916	2.267875	-8.656076	-3.721385	0.010941	0.032840	-0.015548	0.001250	0.943132	0.087451	0.541533	-0.757092	-0.353959	0.090918
17917	2.359869	-8.737943	-3.791295	0.087998	0.046646	-0.017017	0.000987	0.943403	0.086929	0.543314	-0.756013	-0.353563	0.090811
17918	2.572437	-8.826980	-3.917797	0.047766	0.043899	-0.017202	0.001655	0.944739	0.084568	0.544393	-0.755373	-0.353354	0.090488
17919	2.499569	-8.714082	-3.931298	0.000432	0.051146	-0.019307	0.000069	0.945567	0.083533	0.544880	-0.755238	-0.353105	0.089663
17920	2.465172	-8.569019	-3.708720	0.035385	0.038389	-0.011738	-0.000459	0.945841	0.083014	0.545719	-0.754750	-0.352915	0.089408
17921	2.538165	-8.713626	-3.820499	-0.010079	0.021910	-0.010086	-0.000718	0.944474	0.082753	0.545823	-0.754741	-0.352865	0.089047
17922	2.560052	-8.751967	-3.787223	-0.050369	0.014573	-0.002893	-0.001508	0.944475	0.081974	0.545182	-0.755202	-0.352969	0.088654
17923	2.485084	-8.698737	-3.657538	-0.045877	0.001740	-0.012087	-0.002055	0.945330	0.084729	0.544608	-0.755531	-0.353234	0.088321
17924	2.526484	-8.790462	-3.766470	-0.021484	0.005468	0.000959	-0.001920	0.944237	0.084989	0.544334	-0.755695	-0.353312	0.088300
17925	2.395794	-8.684743	-3.734998	-0.013559	0.018219	-0.011952	-0.001931	0.944803	0.086823	0.544367	-0.755700	-0.353337	0.087949
17926	2.444231	-8.732984	-3.797640	-0.027645	0.018238	-0.002789	-0.001666	0.943577	0.087606	0.544097	-0.755930	-0.353336	0.087645
17927	2.514513	-8.804636	-3.682756	-0.045088	-0.001873	0.002696	-0.002201	0.944001	0.088396	0.543489	-0.756345	-0.353411	0.087537
17928	2.567341	-8.761396	-3.734472	-0.024926	0.001798	-0.004590	-0.002601	0.943875	0.089054	0.543145	-0.756495	-0.353629	0.087494
17929	2.624762	-8.670039	-3.790271	0.003867	-0.005458	-0.000743	-0.001268	0.943300	0.087733	0.543262	-0.756344	-0.353711	0.087743
17930	2.503929	-8.607458	-3.713699	-0.006662	-0.001836	-0.000811	-0.002337	0.944960	0.088398	0.543163	-0.756318	-0.353874	0.087921
17931	2.451024	-8.641664	-3.834707	0.008990	-0.016418	0.008521	-0.002858	0.944133	0.087223	0.543264	-0.756157	-0.353927	0.088473
17932	2.393545	-8.723625	-3.845996	0.012643	-0.009144	-0.004390	-0.003396	0.945378	0.088014	0.543411	-0.755882	-0.354190	0.088860
17933	2.456153	-8.709242	-3.898025	-0.015340	0.010926	-0.011944	-0.001658	0.942339	0.086950	0.543369	-0.755892	-0.354298	0.088606
17934	2.480310	-8.713571	-3.770624	-0.001396	0.014619	-0.000805	-0.001538	0.943992	0.088260	0.543467	-0.755844	-0.354259	0.088563
17935	2.556804	-8.576431	-3.818401	0.010072	0.005467	-0.017348	-0.002594	0.943996	0.087483	0.543780	-0.755529	-0.354464	0.088510
17936	2.561281	-8.501679	-3.774098	-0.043526	0.005454	0.000835	-0.002592	0.942635	0.088137	0.543172	-0.755926	-0.354594	0.088338
17937	2.469981	-8.569240	-3.775898	0.037778	-0.010884	0.016038	-0.004183	0.944014	0.087495	0.543728	-0.755518	-0.354425	0.089086
17938	2.490206	-8.766456	-3.761670	0.012471	0.007370	0.017738	-0.002191	0.944389	0.086170	0.543949	-0.755429	-0.354179	0.089467
17939	2.466392	-8.834298	-3.885280	0.005589	0.003678	0.004792	-0.001264	0.943835	0.086555	0.544141	-0.755316	-0.354079	0.089646
17940	2.481046	-8.872654	-3.852071	0.028396	0.007353	0.003058	-0.000998	0.943559	0.086553	0.544631	-0.754961	-0.354002	0.089963
17941	2.463814	-8.795515	-3.800735	0.021471	0.018277	-0.008997	-0.001246	0.943527	0.083150	0.545191	-0.754604	-0.353921	0.089886
17942	2.460787	-8.660368	-3.681234	-0.029356	0.005431	-0.004628	-0.000589	0.944073	0.083800	0.544807	-0.754811	-0.354105	0.089754
17943	2.537922	-8.655301	-3.651634	-0.037978	-0.012871	-0.013870	-0.001658	0.944104	0.085642	0.544261	-0.755008	-0.354544	0.089671
17944	2.470258	-8.621693	-3.634990	-0.013667	-0.016464	0.004712	-0.002451	0.943024	0.086171	0.543943	-0.755074	-0.354789	0.090076
17945	2.548084	-8.766084	-3.686703	-0.034576	-0.023790	0.002783	-0.002719	0.943306	0.086698	0.543347	-0.755328	-0.355088	0.090362
17946	2.529310	-8.876991	-3.741249	0.014625	-0.023774	-0.011729	-0.001920	0.943016	0.085905	0.543434	-0.754960	-0.355601	0.090894
17947	2.543255	-8.768853	-3.790017	0.018198	-0.005529	-0.029279	-0.002844	0.942750	0.085651	0.543827	-0.754443	-0.356090	0.090930
17948	2.513949	-8.689465	-3.777174	-0.002943	0.001777	-0.021096	-0.003505	0.943976	0.084478	0.543848	-0.754246	-0.356495	0.090846
17949	2.576655	-8.694216	-3.795861	0.031963	0.016472	-0.011710	-0.002587	0.943984	0.086304	0.544573	-0.753743	-0.356456	0.090835
17950	2.551954	-8.563884	-3.664625	0.054728	0.024699	-0.016231	-0.003238	0.944512	0.083690	0.545619	-0.753004	-0.356413	0.090855
17951	2.581410	-8.674497	-3.661101	0.038050	0.007354	-0.002439	-0.005889	0.944140	0.084498	0.546356	-0.752479	-0.356323	0.091121
17952	2.559923	-8.720333	-3.683550	-0.003189	0.012818	0.008420	-0.005353	0.943986	0.083315	0.546399	-0.752520	-0.356155	0.091185
17953	2.509440	-8.751708	-3.682061	0.002993	0.007324	0.004768	-0.004690	0.943977	0.083178	0.546597	-0.752428	-0.356021	0.091279
17954	2.447087	-8.824170	-3.726872	0.007380	-0.001813	0.006652	-0.004688	0.944788	0.082262	0.546699	-0.752316	-0.356016	0.091616
17955	2.471575	-8.906115	-3.780608	-0.003000	0.001812	-0.003552	-0.005211	0.943965	0.081480	0.546782	-0.752221	-0.356077	0.091664
17956	2.461693	-8.852966	-3.712735	0.037252	0.027433	-0.006161	-0.004414	0.943951	0.080950	0.547565	-0.751748	-0.355882	0.091628
17957	2.461680	-8.853196	-3.779958	0.047794	0.034743	-0.013501	-0.004405	0.943662	0.079378	0.548663	-0.751087	-0.355636	0.091438
17958	2.471031	-8.780086	-3.514769	0.068893	0.051186	-0.018963	-0.005597	0.944898	0.078603	0.550113	-0.750220	-0.355306	0.091124
17959	2.557264	-8.662127	-3.548320	0.117820	0.053089	-0.016875	-0.005715	0.945958	0.075069	0.552399	-0.748789	-0.354778	0.091119
17960	2.614490	-8.524650	-3.485840	0.075551	0.060411	0.003198	-0.006761	0.944585	0.073374	0.553970	-0.748018	-0.353996	0.090957
17961	2.595329	-8.548504	-3.414332	0.073760	0.064989	0.010565	-0.007540	0.944293	0.070630	0.555628	-0.747281	-0.353005	0.090755
17962	2.624978	-8.702667	-3.481037	0.087795	0.034871	0.018075	-0.006866	0.945755	0.067221	0.557169	-0.746424	-0.352264	0.091230
17963	2.557705	-8.756012	-3.561636	0.059776	0.022045	0.019800	-0.005802	0.945598	0.066426	0.558293	-0.745826	-0.351639	0.091670
17964	2.548739	-8.903125	-3.655010	0.073984	0.012887	0.005128	-0.004997	0.945297	0.064586	0.559495	-0.744993	-0.351348	0.092222
17965	2.563717	-9.011385	-3.658789	0.030300	0.011007	0.003069	-0.005521	0.945426	0.063281	0.560122	-0.744590	-0.351149	0.092432
17966	2.601523	-8.842369	-3.509623	0.035579	0.012822	-0.003375	-0.005914	0.945559	0.062499	0.560765	-0.744121	-0.351066	0.092628
17967	2.567333	-8.751065	-3.527867	0.003934	0.020112	0.002908	-0.004979	0.944989	0.061181	0.561057	-0.744031	-0.350819	0.092511
17968	2.541198	-8.827692	-3.404349	0.003919	0.027433	0.012127	-0.005375	0.944447	0.061315	0.561302	-0.744052	-0.350401	0.092442
17969	2.509881	-8.827262	-3.260594	0.026731	0.009169	0.014113	-0.004578	0.943484	0.061570	0.561839	-0.743763	-0.350067	0.092775
17970	2.427890	-8.827740	-3.352592	0.091427	0.027516	0.015333	-0.003249	0.945088	0.059465	0.563380	-0.742828	-0.349423	0.093343
17971	2.423374	-8.895354	-3.420802	0.063404	0.040286	0.016098	-0.003240	0.945748	0.057108	0.564671	-0.742197	-0.348637	0.093499
17972	2.519606	-8.846690	-3.318392	0.039011	0.053033	0.004881	-0.002572	0.946408	0.055532	0.565628	-0.741820	-0.347966	0.093210
17973	2.621373	-8.952294	-3.299718	0.069728	0.049423	0.005051	-0.003884	0.945584	0.053709	0.567094	-0.741053	-0.347229	0.093147
17974	2.587167	-8.856047	-3.279482	0.077560	0.045771	0.005090	-0.002681	0.945279	0.051865	0.568570	-0.740227	-0.346555	0.093231
17975	2.543793	-8.860914	-3.270352	0.052217	0.021972	0.004074	-0.000292	0.945510	0.050406	0.569583	-0.739599	-0.346176	0.093440
17976	2.592339	-8.928061	-3.232430	0.000506	0.014642	0.017671	-0.003201	0.945808	0.049513	0.569677	-0.739673	-0.345821	0.093600
17977	2.732502	-9.000310	-3.332964	-0.048495	-0.010966	0.021164	-0.000553	0.946050	0.049360	0.568938	-0.740247	-0.345756	0.093786
17978	2.618879	-8.938141	-3.381166	-0.090314	-0.023882	-0.003952	-0.001353	0.945663	0.050807	0.567460	-0.741130	-0.346334	0.093645
17979	2.553260	-8.824932	-3.308170	-0.090339	-0.031209	-0.004873	-0.001363	0.945411	0.052902	0.566003	-0.741962	-0.346963	0.093541
17980	2.543306	-8.760024	-3.319356	-0.031914	-0.019221	0.012013	-0.001238	0.945152	0.054473	0.565391	-0.742300	-0.347138	0.093914
17981	2.499857	-8.745346	-3.223528	0.000406	-0.007299	0.019538	-0.000726	0.945180	0.057873	0.565399	-0.742318	-0.346965	0.094358
17982	2.372443	-8.827721	-3.314698	0.021242	0.011027	0.034382	-0.001246	0.946254	0.055259	0.565744	-0.742267	-0.346364	0.094903
17983	2.350988	-8.875586	-3.226744	0.026584	0.027459	0.028846	0.001001	0.946101	0.056157	0.566362	-0.742119	-0.345606	0.095125
17984	2.423415	-8.899822	-3.320035	0.028263	0.031147	0.034392	0.000614	0.945813	0.054327	0.566949	-0.742027	-0.344761	0.095419
17985	2.525133	-8.995884	-3.325235	0.021323	0.046686	0.032495	0.002476	0.944961	0.053264	0.567612	-0.742000	-0.343741	0.095362
17986	2.540035	-9.087226	-3.307171	0.067006	0.046707	0.021657	0.002218	0.945765	0.051433	0.568904	-0.741407	-0.342835	0.095548
17987	2.467411	-9.024760	-3.292569	0.018156	0.028317	0.002974	0.001959	0.946300	0.049864	0.569448	-0.741177	-0.342466	0.095407
17988	2.471991	-8.969029	-3.181312	0.004232	0.001782	-0.000751	0.002617	0.946437	0.050644	0.569542	-0.741058	-0.342522	0.095572
17989	2.505453	-8.903722	-3.100861	0.018203	-0.016467	0.004882	0.002883	0.946294	0.050380	0.569780	-0.740752	-0.342634	0.096117
17990	2.563586	-8.966668	-3.247644	-0.009864	-0.023777	0.010296	0.001301	0.946028	0.049345	0.569468	-0.740817	-0.342851	0.096695
17991	2.539279	-8.923256	-3.204049	-0.027314	-0.019251	0.002814	0.003157	0.944782	0.049854	0.569016	-0.741010	-0.343115	0.096940
17992	2.374542	-8.757589	-3.212866	0.014536	-0.023782	0.008556	0.002359	0.943982	0.051038	0.569070	-0.740789	-0.343298	0.097657
17993	2.333994	-8.854226	-3.303426	-0.027720	-0.020108	0.034181	0.002880	0.946029	0.051166	0.568540	-0.741203	-0.343108	0.098271
17994	2.341788	-8.977300	-3.413110	-0.001349	-0.021920	0.026019	0.003414	0.945472	0.050769	0.568334	-0.741278	-0.343059	0.099064
17995	2.390552	-9.092752	-3.428679	-0.013510	-0.001835	0.020397	0.004345	0.944638	0.050499	0.568157	-0.741478	-0.342838	0.099351
17996	2.376240	-9.121327	-3.333185	-0.011540	-0.000059	0.002869	0.004340	0.945735	0.050761	0.567996	-0.741553	-0.342903	0.099486
17997	2.492186	-9.164192	-3.270286	0.009774	-0.001915	-0.021933	0.003415	0.944113	0.051685	0.568248	-0.741197	-0.343264	0.099454
17998	2.455679	-9.092070	-3.267215	-0.000688	-0.011089	-0.029359	0.003286	0.945193	0.050115	0.568237	-0.740909	-0.343903	0.099455
17999	2.437706	-8.855922	-3.156039	-0.060379	-0.027587	-0.019498	0.003015	0.944665	0.051688	0.567269	-0.741314	-0.344658	0.099348
18000	2.475868	-8.769318	-3.183276	-0.020147	-0.031194	-0.021137	0.002753	0.944256	0.051559	0.566813	-0.741262	-0.345445	0.099608
18001	2.524282	-8.812730	-3.241050	-0.064076	-0.037582	-0.002887	0.001688	0.944687	0.052354	0.565689	-0.741800	-0.346076	0.099804
18002	2.524192	-8.798703	-3.360889	-0.065999	-0.042112	0.010032	0.002208	0.944699	0.054183	0.564413	-0.742455	-0.346621	0.100268
18003	2.490760	-8.866080	-3.342940	-0.034411	-0.014686	0.002768	0.002858	0.946073	0.055487	0.563871	-0.742742	-0.346853	0.100386
18004	2.500436	-8.875949	-3.419811	-0.015416	0.002763	0.024988	0.003381	0.945401	0.057316	0.563628	-0.743024	-0.346554	0.100691
18005	2.394050	-8.813700	-3.448739	-0.064489	0.001783	0.024734	0.004569	0.946074	0.057569	0.562704	-0.743838	-0.346336	0.100599
18006	2.338633	-8.818361	-3.372499	-0.036561	0.013704	0.034084	0.005764	0.945240	0.057559	0.562201	-0.744435	-0.345838	0.100710
18007	2.355999	-8.921812	-3.378590	-0.006869	-0.001761	0.049030	0.006281	0.944716	0.060435	0.562059	-0.744761	-0.345181	0.101345
18008	2.355778	-8.876175	-3.401959	-0.006896	0.007376	0.047168	0.007605	0.945650	0.059639	0.561927	-0.745105	-0.344490	0.101896
18009	2.317663	-8.972388	-3.370054	-0.029461	0.017357	0.032275	0.009200	0.943991	0.059626	0.561612	-0.745608	-0.343913	0.101903
18010	2.284319	-9.059065	-3.366780	-0.041754	0.012791	0.041451	0.010784	0.944527	0.060268	0.561009	-0.746311	-0.343322	0.102072
18011	2.298529	-9.006213	-3.399515	-0.017132	0.012784	0.025885	0.010528	0.942883	0.059745	0.560860	-0.746621	-0.342863	0.102165
18012	2.278817	-8.914642	-3.348001	-0.001244	0.023716	0.007485	0.010516	0.944264	0.061055	0.561005	-0.746660	-0.342571	0.102066
18013	2.249131	-8.755946	-3.362857	0.003786	0.007308	0.022294	0.011312	0.943574	0.061311	0.561139	-0.746698	-0.342185	0.102346
18014	2.273562	-8.823223	-3.349168	0.014356	-0.009130	0.022377	0.013163	0.945052	0.060772	0.561262	-0.746599	-0.342001	0.103008
18015	2.374879	-8.837727	-3.427649	0.051919	0.007394	0.027161	0.014374	0.943100	0.058405	0.562103	-0.746131	-0.341443	0.103667
18016	2.307623	-8.890759	-3.417017	0.003710	0.009181	0.036143	0.014374	0.943777	0.057750	0.562162	-0.746278	-0.340878	0.104143
18017	2.273921	-8.900338	-3.383856	0.049299	-0.009064	0.032709	0.015305	0.943759	0.057088	0.562836	-0.745842	-0.340428	0.105090
18018	2.307688	-8.902643	-3.373970	0.075604	0.003750	0.027287	0.016375	0.942775	0.055638	0.563949	-0.745113	-0.339891	0.106028
18019	2.249645	-8.864194	-3.354767	0.021213	0.005534	0.037156	0.015582	0.942374	0.055645	0.564291	-0.745054	-0.339271	0.106613
18020	2.235412	-8.912233	-3.321964	-0.002391	0.005506	0.037961	0.018363	0.943971	0.054444	0.564227	-0.745273	-0.338734	0.107125
18021	2.221308	-8.986692	-3.275126	-0.008323	-0.010989	0.025961	0.019297	0.943946	0.052996	0.564040	-0.745435	-0.338529	0.107629
18022	2.202383	-9.066367	-3.343640	-0.025814	-0.001870	0.024940	0.020888	0.943110	0.053245	0.563604	-0.745813	-0.338321	0.107947
18023	2.192644	-9.044582	-3.300213	-0.025703	-0.001902	0.013864	0.022202	0.944066	0.054544	0.563246	-0.746108	-0.338230	0.108064
18024	2.204906	-9.087838	-3.291102	0.004058	0.005447	0.015851	0.021931	0.942859	0.056641	0.563327	-0.746110	-0.337995	0.108359
18025	2.211986	-9.056632	-3.317006	0.007665	0.001766	0.002954	0.022471	0.941746	0.055327	0.563517	-0.745961	-0.337953	0.108526
18026	2.139265	-8.972421	-3.275692	0.033893	-0.005529	0.003090	0.021420	0.941879	0.053764	0.563995	-0.745512	-0.337978	0.109052
18027	2.230882	-8.972268	-3.284437	0.054957	-0.001850	-0.002342	0.022480	0.942407	0.053101	0.564878	-0.744785	-0.337952	0.109532
18028	2.211915	-9.039633	-3.271155	0.063807	0.010017	-0.009697	0.023287	0.941288	0.051522	0.565936	-0.743953	-0.337906	0.109869
18029	2.236119	-9.058784	-3.256793	0.035850	-0.001897	-0.011664	0.022504	0.941817	0.048910	0.566554	-0.743375	-0.338060	0.110113
18030	2.177986	-9.001053	-3.227718	0.056810	-0.001879	-0.009717	0.023029	0.942227	0.049429	0.567425	-0.742591	-0.338168	0.110583
18031	2.187563	-8.986580	-3.222624	0.126788	-0.012754	-0.003809	0.021467	0.941513	0.044728	0.569301	-0.741007	-0.338127	0.111693
18032	2.187464	-8.967478	-3.265570	0.090182	-0.000048	-0.024318	0.022141	0.942839	0.041318	0.570707	-0.739743	-0.338357	0.112198
18033	2.221644	-9.058978	-3.304945	0.000790	-0.001014	-0.009074	0.021481	0.943114	0.040800	0.570798	-0.739585	-0.338543	0.112218
18034	2.216691	-9.030014	-3.275777	-0.000913	-0.007427	-0.013689	0.020428	0.942572	0.040022	0.570780	-0.739410	-0.338914	0.112344
18035	2.211601	-8.972176	-3.246205	0.028846	-0.009229	-0.015385	0.020426	0.943117	0.039892	0.571238	-0.738874	-0.339225	0.112601
18036	2.196933	-8.928826	-3.226528	0.016448	0.003578	-0.004396	0.020688	0.943120	0.040413	0.571532	-0.738594	-0.339280	0.112778
18037	2.177651	-8.928751	-3.193097	0.021699	-0.001901	-0.002516	0.021223	0.944598	0.038445	0.571899	-0.738247	-0.339335	0.113024
18038	2.182952	-9.029787	-3.189663	0.032215	0.005431	0.001223	0.020967	0.943496	0.037399	0.572423	-0.737822	-0.339265	0.113356
18039	2.153979	-9.020122	-3.160990	0.030439	0.012739	0.003046	0.020569	0.942825	0.038188	0.573001	-0.737448	-0.339050	0.113510
18040	2.178595	-9.125866	-3.138237	0.009520	0.020020	0.000166	0.021106	0.943347	0.036351	0.573292	-0.737309	-0.338878	0.113459
18041	2.154348	-9.097039	-3.138058	0.020111	0.014519	-0.009926	0.021121	0.941145	0.034909	0.573758	-0.736971	-0.338856	0.113371
18042	2.253509	-9.164395	-3.190893	0.028792	0.016400	0.000275	0.021387	0.942497	0.033729	0.574307	-0.736601	-0.338683	0.113508
18043	2.216802	-9.048878	-3.163208	0.030549	0.021861	-0.007115	0.020456	0.943194	0.033999	0.574965	-0.736180	-0.338513	0.113413
18044	2.236064	-9.044092	-3.182166	0.009459	0.024603	0.000157	0.021263	0.942889	0.031766	0.575285	-0.736048	-0.338294	0.113300
18045	2.211844	-9.017385	-3.097993	-0.002868	0.007243	0.011193	0.021655	0.944252	0.031763	0.575306	-0.736105	-0.338100	0.113402
18046	2.223811	-8.998045	-3.078405	-0.030904	0.005392	0.013822	0.022576	0.942624	0.034112	0.574871	-0.736490	-0.337986	0.113451
18047	2.221734	-9.067757	-3.057796	-0.028960	0.003526	-0.000928	0.021391	0.941539	0.033597	0.574510	-0.736756	-0.338073	0.113291
18048	2.212423	-9.140137	-3.109313	0.000856	0.003551	-0.004465	0.023101	0.942357	0.035286	0.574572	-0.736647	-0.338179	0.113373
18049	2.255646	-9.101418	-3.069955	0.007777	0.009065	0.002944	0.023106	0.942346	0.034239	0.574781	-0.736530	-0.338062	0.113423
18050	2.216963	-9.077293	-3.029166	0.006068	0.016352	-0.002617	0.022050	0.943710	0.032676	0.575000	-0.736395	-0.337996	0.113384
18051	2.192834	-9.072455	-3.007717	0.032271	0.012737	0.003981	0.021788	0.943707	0.032155	0.575594	-0.736010	-0.337765	0.113560
18052	2.178112	-9.017026	-2.973467	-0.006221	0.009025	0.000096	0.022315	0.943707	0.032674	0.575579	-0.736026	-0.337754	0.113563
18053	2.221488	-9.014753	-3.037849	0.021761	-0.006462	0.003033	0.023771	0.944504	0.032008	0.575892	-0.735711	-0.337781	0.113940
18054	2.207242	-9.063047	-3.079471	0.007661	0.005427	0.012174	0.022717	0.943148	0.032016	0.576029	-0.735640	-0.337604	0.114231
18055	2.178418	-9.087259	-3.106488	0.018151	0.001785	0.014079	0.021396	0.942343	0.032026	0.576316	-0.735461	-0.337382	0.114589
18056	2.197730	-9.092024	-3.103973	0.011231	-0.001895	0.006668	0.023255	0.942313	0.031095	0.576468	-0.735293	-0.337365	0.114950
18057	2.166180	-9.048808	-3.113265	-0.008063	-0.011054	0.008427	0.024043	0.943672	0.031220	0.576291	-0.735352	-0.337435	0.115255
18058	2.192777	-9.063044	-3.070004	-0.027349	0.005385	0.011996	0.023913	0.941770	0.032268	0.575912	-0.735680	-0.337348	0.115313
18059	2.154223	-9.067951	-3.075233	0.007765	-0.007400	0.002964	0.024175	0.942043	0.032528	0.576003	-0.735529	-0.337420	0.115608
18060	2.125548	-9.120815	-3.037832	-0.018376	-0.011111	-0.004545	0.024176	0.942856	0.031742	0.575682	-0.735601	-0.337751	0.115782
18061	2.135402	-9.164010	-3.009537	-0.009581	-0.016586	-0.004490	0.022719	0.942058	0.032408	0.575474	-0.735578	-0.338077	0.116014
18062	2.129923	-9.029631	-3.113334	0.016586	-0.005590	-0.008071	0.023784	0.942986	0.030698	0.575712	-0.735236	-0.338316	0.116304
18063	2.139460	-9.005425	-3.076895	0.000817	0.006272	-0.008171	0.023782	0.942176	0.031745	0.575816	-0.735123	-0.338409	0.116228
18064	2.188448	-9.169076	-3.114743	0.041119	-0.001887	-0.002406	0.023517	0.942721	0.031224	0.576428	-0.734550	-0.338454	0.116686
18065	2.265396	-9.125608	-3.113416	0.017435	0.012726	-0.000702	0.023926	0.943508	0.028340	0.576800	-0.734313	-0.338326	0.116711
18066	2.351413	-8.961923	-3.143927	-0.008014	0.006313	-0.002671	0.024314	0.943522	0.030170	0.576745	-0.734321	-0.338401	0.116718
18067	2.278765	-8.894661	-3.134059	-0.060679	-0.011087	0.010003	0.023256	0.942990	0.030440	0.575778	-0.735005	-0.338578	0.116675
18068	2.203837	-8.851155	-3.033319	-0.020577	0.005428	0.024941	0.024302	0.943546	0.032527	0.575466	-0.735339	-0.338292	0.116932
18069	2.177696	-8.933136	-3.068322	-0.000533	-0.001831	0.037977	0.023777	0.943000	0.032007	0.575378	-0.735542	-0.337812	0.117477
18070	2.118102	-9.075046	-3.018053	-0.036343	-0.005536	0.039652	0.025891	0.943664	0.032514	0.574724	-0.736129	-0.337478	0.117963
18071	2.067861	-9.159514	-3.062920	-0.073045	0.009027	0.033908	0.027216	0.941067	0.034074	0.573651	-0.737162	-0.337101	0.117816
18072	1.942351	-9.130884	-3.061289	-0.066009	0.001691	0.028412	0.027207	0.941764	0.035384	0.572632	-0.738023	-0.336928	0.117873
18073	1.976441	-9.203127	-3.097994	0.000653	0.001743	0.017680	0.027867	0.941353	0.036033	0.572634	-0.738083	-0.336694	0.118155
18074	1.986174	-9.222390	-3.107776	0.018297	0.012694	0.002987	0.028656	0.942440	0.036289	0.572995	-0.737840	-0.336556	0.118314
18075	2.039022	-9.181394	-3.111510	0.042837	0.016371	-0.002431	0.028277	0.941188	0.033672	0.573766	-0.737316	-0.336348	0.118442
18076	2.038459	-9.063602	-3.143472	-0.002549	0.010790	-0.022961	0.027875	0.943101	0.033153	0.573864	-0.737120	-0.336690	0.118211
18077	2.038760	-9.126050	-3.110736	0.035936	-0.001943	-0.013515	0.027095	0.941590	0.031587	0.574432	-0.736558	-0.336871	0.118439
18078	2.227514	-9.269847	-3.053374	0.016867	-0.009268	-0.019124	0.026693	0.942825	0.031591	0.574673	-0.736123	-0.337329	0.118670
18079	2.270808	-9.245524	-3.002214	-0.009234	-0.025777	-0.032152	0.026293	0.942292	0.032510	0.574465	-0.735892	-0.338166	0.118726
18080	2.240990	-9.055235	-2.925402	-0.026782	-0.042259	-0.034072	0.025237	0.942569	0.031603	0.573877	-0.735783	-0.339316	0.118968
18081	2.085364	-8.779042	-2.985399	-0.007697	-0.038603	-0.036768	0.023387	0.940954	0.032141	0.573618	-0.735468	-0.340365	0.119166
18082	2.124102	-8.817842	-3.096014	0.035797	-0.029340	-0.011640	0.024446	0.942572	0.031085	0.573985	-0.734825	-0.340879	0.119894
18083	2.105994	-9.068213	-3.123701	0.003366	-0.022026	0.004809	0.024311	0.941627	0.032133	0.573897	-0.734708	-0.341101	0.120399
18084	2.101973	-9.239181	-3.159746	0.032361	-0.001903	-0.000604	0.024449	0.943109	0.030038	0.574372	-0.734241	-0.341155	0.120835
18085	2.121329	-9.248356	-3.039660	0.029011	0.005371	-0.011708	0.022741	0.941202	0.028872	0.574887	-0.733782	-0.341241	0.120926
18086	2.101336	-9.101811	-3.095407	0.048242	-0.000107	-0.018992	0.023398	0.941475	0.029522	0.575653	-0.733016	-0.341491	0.121222
18087	2.120419	-9.053220	-2.969712	0.011558	-0.001995	-0.024715	0.023274	0.942817	0.026904	0.575893	-0.732651	-0.341894	0.121154
18088	2.183171	-9.067596	-2.988533	0.035204	-0.005614	-0.024587	0.023669	0.942139	0.027948	0.576442	-0.731982	-0.342323	0.121378
18089	2.173120	-8.986165	-3.093116	0.042843	-0.012868	-0.007928	0.022607	0.943243	0.027696	0.577022	-0.731345	-0.342530	0.121874
18090	2.168774	-9.087287	-3.108979	0.000017	-0.009265	-0.009991	0.022488	0.942810	0.025339	0.576992	-0.731163	-0.342891	0.122093
18091	2.176373	-9.164239	-3.100384	-0.000877	-0.014731	-0.002600	0.021700	0.943214	0.023774	0.576902	-0.731065	-0.343150	0.122376
18092	2.154421	-9.111395	-3.114252	0.007945	-0.012923	-0.013636	0.020249	0.942812	0.023000	0.576969	-0.730751	-0.343600	0.122672
18093	2.173832	-9.132618	-2.999135	-0.042715	-0.023961	-0.017567	0.021303	0.941046	0.025348	0.576238	-0.731012	-0.344288	0.122628
18094	2.115750	-9.087049	-3.008641	-0.017401	-0.025759	-0.013749	0.020635	0.942558	0.025354	0.575850	-0.730969	-0.344923	0.122916
18095	2.101267	-9.082150	-2.975098	-0.017437	-0.033975	-0.008200	0.020502	0.943510	0.024701	0.575396	-0.730977	-0.345525	0.123304
18096	2.068457	-9.274077	-2.790842	0.020539	-0.051357	-0.022741	0.018914	0.941898	0.025761	0.575406	-0.730367	-0.346502	0.124132
18097	2.130942	-9.241053	-3.020262	0.029286	-0.051344	-0.031922	0.020253	0.940769	0.023785	0.575578	-0.729623	-0.347530	0.124833
18098	2.110575	-9.015068	-3.065296	-0.006818	-0.051361	-0.024733	0.018260	0.942026	0.024195	0.575191	-0.729311	-0.348603	0.125447
18099	2.143953	-8.943478	-3.258437	0.014893	-0.029373	-0.020966	0.017600	0.942844	0.023153	0.575268	-0.728868	-0.349255	0.125850
18100	2.144213	-8.998855	-3.268814	0.048037	-0.001891	-0.009763	0.017737	0.942154	0.022758	0.575987	-0.728153	-0.349401	0.126298
18101	2.178241	-9.053908	-3.204450	0.055097	0.012734	-0.011592	0.017620	0.941447	0.020271	0.576908	-0.727425	-0.349333	0.126472
18102	2.243333	-9.046024	-3.047687	-0.011518	0.020008	0.002826	0.016565	0.941451	0.019494	0.576877	-0.727528	-0.349216	0.126347
18103	2.260382	-9.082059	-3.040831	-0.002588	0.014498	-0.011884	0.017217	0.943362	0.019882	0.576970	-0.727470	-0.349280	0.126082
18104	2.274791	-9.067395	-2.982874	0.032445	0.009051	-0.011699	0.015891	0.943924	0.019893	0.577544	-0.726950	-0.349359	0.126232
18105	2.255809	-9.129799	-2.926310	-0.011232	0.010814	-0.015613	0.017621	0.943481	0.018570	0.577498	-0.726954	-0.349543	0.125913
18106	2.154639	-9.151841	-2.980378	-0.007766	-0.005635	-0.011881	0.016428	0.942819	0.019365	0.577384	-0.726860	-0.349897	0.125995
18107	2.023220	-8.894743	-3.009208	0.007697	-0.001031	0.000171	0.016957	0.941727	0.020146	0.577487	-0.726727	-0.349939	0.126168
18108	2.040468	-8.971569	-2.969313	0.067297	0.018214	-0.004168	0.016565	0.942808	0.018447	0.578612	-0.725880	-0.349714	0.126515
18109	2.087901	-8.808118	-3.045800	0.002321	0.018181	0.004727	0.017506	0.942634	0.015820	0.578754	-0.725895	-0.349481	0.126427
18110	2.177894	-8.971340	-2.982431	-0.048742	0.036513	0.045058	0.018295	0.942635	0.016861	0.578188	-0.726759	-0.348666	0.126303
18111	2.285529	-9.298334	-2.974009	0.044418	0.036578	0.027092	0.017370	0.942099	0.016869	0.579014	-0.726487	-0.347790	0.126497
18112	2.145978	-9.363955	-3.084264	0.016471	0.041994	0.017712	0.019626	0.942878	0.015279	0.579507	-0.726433	-0.347113	0.126407
18113	2.025035	-9.279849	-3.045802	0.021809	0.051083	0.002949	0.019365	0.942330	0.014888	0.580160	-0.726295	-0.346474	0.125960
18114	2.097195	-9.235749	-2.857255	0.085004	0.056601	-0.009661	0.020829	0.942300	0.013567	0.581820	-0.725299	-0.345834	0.125801
18115	2.154958	-9.211340	-2.789154	0.104501	0.038296	-0.029838	0.019640	0.943121	0.012267	0.583669	-0.723932	-0.345606	0.125736
18116	2.193174	-9.134180	-2.763708	0.078159	0.038286	-0.024436	0.018064	0.942978	0.009923	0.585135	-0.722858	-0.345414	0.125629
18117	2.241245	-9.100214	-2.709968	0.111489	0.045619	-0.031662	0.018082	0.943078	0.006256	0.587138	-0.721405	-0.345106	0.125483
18118	2.274865	-9.071239	-2.699645	0.120073	0.043847	-0.015004	0.017035	0.942117	0.004693	0.589220	-0.719919	-0.344587	0.125681
18119	2.216544	-8.969882	-2.578733	0.074474	0.038316	-0.007852	0.018113	0.942881	0.000363	0.590578	-0.719038	-0.344111	0.125661
18120	2.352453	-9.162462	-2.683395	0.042989	0.041976	-0.002464	0.017592	0.942328	-0.000811	0.591497	-0.718524	-0.343653	0.125526
18121	2.405958	-9.266325	-2.830795	0.172453	0.069567	0.003695	0.017077	0.942034	-0.003426	0.594441	-0.716635	-0.342396	0.125857
18122	2.295559	-9.369673	-2.732446	0.244376	0.073258	-0.003330	0.016841	0.943880	-0.010495	0.598460	-0.713811	-0.341015	0.126600
18123	2.465469	-9.609956	-2.734230	0.246423	0.087862	-0.019936	0.016869	0.942467	-0.014948	0.602616	-0.710896	-0.339679	0.126883
18124	2.348601	-9.359102	-2.486931	0.379579	0.108032	-0.039616	0.016255	0.942379	-0.024371	0.608849	-0.706250	-0.337992	0.127573
18125	2.273292	-9.225793	-2.159270	0.449725	0.127241	-0.050378	0.015653	0.943082	-0.036676	0.616160	-0.700683	-0.336054	0.128292
18126	2.406394	-9.323639	-2.000954	0.449723	0.144640	-0.039322	0.013471	0.941479	-0.048968	0.623528	-0.695161	-0.333681	0.128925
18127	2.421671	-9.486527	-1.796636	0.502526	0.151962	-0.051981	0.011551	0.939877	-0.060739	0.631629	-0.688851	-0.331259	0.129603
18128	2.508492	-9.485909	-1.666179	0.562170	0.156581	-0.059067	0.011623	0.938515	-0.073704	0.640547	-0.681677	-0.328609	0.130507
18129	2.425751	-9.311823	-1.371625	0.698737	0.177709	-0.063038	0.011192	0.936562	-0.091511	0.651342	-0.672650	-0.325403	0.131944
18130	2.488696	-9.356626	-1.141199	1.008926	0.198085	-0.086415	0.009732	0.933067	-0.114286	0.666325	-0.659304	-0.321210	0.134736
18131	2.662421	-9.345935	-0.227162	1.531018	0.204082	-0.091168	0.007303	0.924793	-0.150936	0.687756	-0.638488	-0.315489	0.140682
18132	2.628986	-9.392404	0.276020	1.919975	0.238241	-0.105868	0.005997	0.911494	-0.196502	0.713591	-0.611631	-0.307820	0.148130
18133	2.338916	-9.218367	0.676670	2.296576	0.259545	-0.128013	0.006075	0.891548	-0.248761	0.742887	-0.578126	-0.298636	0.157184
18134	2.816917	-9.310588	1.575298	2.552731	0.257969	-0.139621	0.006774	0.860285	-0.310590	0.773435	-0.539495	-0.287859	0.166976
18135	2.655692	-8.810565	2.942002	2.374090	0.257732	-0.111040	0.008275	0.823840	-0.370070	0.800018	-0.502302	-0.276914	0.176019
18136	2.731998	-8.611479	3.418444	2.039737	0.266497	-0.107222	0.004218	0.781481	-0.425579	0.821700	-0.469570	-0.266305	0.182742
18137	2.497326	-7.896757	4.285728	1.841315	0.248050	-0.054724	0.007219	0.742480	-0.465693	0.839963	-0.439481	-0.255931	0.189258
18138	2.446989	-7.420458	4.983339	1.973952	0.217184	-0.009739	0.014675	0.707592	-0.499685	0.857830	-0.406735	-0.244680	0.197042
18139	2.436836	-7.264982	6.125756	2.456080	0.184869	0.047182	0.020105	0.654494	-0.538253	0.877503	-0.364928	-0.231249	0.208184
18140	2.017854	-6.340220	6.602952	3.135358	0.151842	0.099520	0.024312	0.583704	-0.583367	0.898940	-0.310325	-0.214394	0.222800
18141	2.648178	-6.013467	7.501676	3.830982	0.129690	0.063390	0.024156	0.481473	-0.632388	0.920320	-0.241353	-0.194100	0.238924
18142	2.495573	-5.312598	8.491967	3.733470	0.092808	0.010297	0.026342	0.370340	-0.666504	0.936048	-0.172540	-0.174085	0.252463
18143	2.748068	-3.642063	8.539361	3.127013	0.176222	-0.016971	0.033038	0.273379	-0.686900	0.945691	-0.114343	-0.154842	0.261950
18144	2.415882	-2.709282	9.199932	2.260804	0.138476	-0.082276	0.037853	0.196161	-0.690772	0.950729	-0.071868	-0.140508	0.266845
18145	2.586398	-2.035757	9.746326	1.199684	0.170225	-0.080348	0.040690	0.145541	-0.690033	0.953074	-0.049449	-0.131048	0.268388
18146	2.199665	-1.839898	9.548607	0.284889	0.159102	-0.095138	0.041813	0.117986	-0.682066	0.954235	-0.044504	-0.126668	0.267228
18147	2.411074	-1.670359	9.749815	-0.314716	0.108222	-0.087947	0.045771	0.121906	-0.682097	0.954670	-0.050605	-0.126471	0.264669
18148	1.839315	-2.109586	9.699906	-0.447935	0.142793	-0.059143	0.052218	0.138607	-0.686594	0.954840	-0.059650	-0.126259	0.262263
18149	1.915071	-1.836975	9.161880	0.019130	0.099506	-0.051177	0.054843	0.144052	-0.686089	0.955373	-0.059445	-0.124421	0.261243
18150	1.649735	-1.803142	9.359136	0.559788	0.090074	-0.017060	0.056986	0.135835	-0.684931	0.956290	-0.049067	-0.119875	0.262168
18151	1.997726	-1.478931	8.975617	0.970923	0.095170	-0.018675	0.057321	0.113164	-0.681671	0.957374	-0.030723	-0.113057	0.264026
18152	1.790181	-0.923108	9.096709	0.728847	0.136954	-0.004313	0.061379	0.087569	-0.679489	0.958040	-0.017367	-0.106668	0.265482
18153	1.737010	-0.888936	9.269543	0.263200	0.139172	-0.003912	0.066864	0.069888	-0.677315	0.958417	-0.012831	-0.102693	0.265945
18154	1.665905	-1.128064	9.745665	-0.006884	0.147028	-0.014517	0.071116	0.066419	-0.677613	0.958776	-0.013601	-0.100006	0.265636
18155	1.592668	-0.930389	9.896597	-0.013060	0.121417	-0.012677	0.074548	0.067486	-0.676331	0.959065	-0.014271	-0.097830	0.265368
18156	1.607207	-0.944715	9.920539	0.155237	0.117890	-0.033968	0.075314	0.071198	-0.673586	0.959514	-0.011742	-0.094845	0.264950
18157	1.790166	-0.876214	10.144071	0.253531	0.092377	-0.050042	0.078643	0.063929	-0.671914	0.959984	-0.007085	-0.091814	0.264482
18158	1.518533	-0.550463	9.867624	0.153456	0.059356	-0.048675	0.081467	0.052954	-0.672204	0.960360	-0.004250	-0.089961	0.263815
18159	1.556768	-0.478198	9.868995	-0.040943	0.040889	-0.042250	0.081852	0.053923	-0.670635	0.960636	-0.004991	-0.089458	0.262966
18160	1.495700	-0.819962	9.878035	-0.052178	0.017119	-0.034873	0.082519	0.054586	-0.671950	0.960841	-0.005909	-0.089500	0.262180
18161	1.740790	-0.651734	9.676222	-0.077623	-0.001149	-0.040507	0.082109	0.057465	-0.671683	0.961025	-0.007152	-0.089997	0.261304
18162	1.846956	-0.670975	9.616926	-0.068933	0.006206	-0.034931	0.083567	0.058396	-0.672611	0.961208	-0.008335	-0.090336	0.260479
18163	1.934434	-0.804720	9.858336	-0.042524	-0.002902	-0.031085	0.082625	0.061693	-0.672209	0.961341	-0.008918	-0.090699	0.259843
18164	2.099452	-1.025353	9.976817	-0.049269	-0.002002	-0.038488	0.083297	0.062073	-0.674440	0.961528	-0.009675	-0.091093	0.258983
18165	1.994508	-0.761228	9.876312	-0.033745	-0.017512	-0.032863	0.081561	0.063071	-0.672331	0.961642	-0.010022	-0.091718	0.258327
18166	2.097296	-0.589009	9.517182	-0.030538	-0.021099	-0.024536	0.081680	0.066897	-0.672461	0.961723	-0.010345	-0.092379	0.257776
18167	2.063540	-0.594358	9.379952	-0.039525	0.015489	-0.010794	0.081021	0.067171	-0.673241	0.961781	-0.011005	-0.092420	0.257518
18168	2.136387	-0.697180	9.525633	0.046296	0.033874	-0.004844	0.082085	0.067421	-0.674297	0.961873	-0.010168	-0.091624	0.257490
18169	2.261269	-0.588251	9.643559	0.114403	0.048621	0.010242	0.082883	0.064147	-0.672603	0.961911	-0.008069	-0.090261	0.257905
18170	2.237704	-0.703816	9.636917	0.224875	0.063323	-0.003982	0.083834	0.057574	-0.672483	0.962063	-0.003949	-0.087976	0.258222
18171	2.077428	-0.453214	9.835793	0.235357	0.070593	-0.011344	0.086111	0.050168	-0.672112	0.962233	0.000408	-0.085595	0.258421
18172	1.886858	-0.431894	9.848718	0.060210	0.060337	-0.004841	0.087835	0.047021	-0.670294	0.962348	0.001378	-0.084216	0.258440
18173	1.802241	-0.381385	9.891849	-0.097420	0.061077	-0.000109	0.091017	0.046434	-0.670713	0.962432	-0.000638	-0.083745	0.258284
18174	1.764197	-0.497226	9.813046	-0.107915	0.050106	0.003551	0.091533	0.051069	-0.671500	0.962483	-0.002865	-0.083431	0.258180
18175	1.596056	-0.627192	9.900881	-0.097304	0.039116	0.002698	0.094302	0.052689	-0.670474	0.962507	-0.004777	-0.083383	0.258078
18176	1.712141	-0.714602	9.603052	-0.114704	0.039094	-0.013067	0.094557	0.058950	-0.673093	0.962618	-0.007051	-0.083317	0.257635
18177	1.610700	-0.668365	9.814015	-0.153038	0.029850	-0.026176	0.095354	0.060022	-0.674408	0.962756	-0.009950	-0.083741	0.256882
18178	1.576542	-0.594792	9.536247	-0.142740	0.004311	-0.016857	0.095869	0.064523	-0.674934	0.962808	-0.012577	-0.084488	0.256329
18179	1.600557	-0.572956	9.575189	-0.085069	0.000748	-0.005486	0.095850	0.068768	-0.674408	0.962795	-0.014050	-0.085116	0.256092
18180	1.582081	-0.748996	9.471718	0.000710	0.009996	-0.000442	0.096123	0.068749	-0.675982	0.962806	-0.013973	-0.085013	0.256089
18181	1.673717	-0.764217	9.189077	-0.083448	0.037357	0.000020	0.097439	0.070922	-0.675991	0.962825	-0.015616	-0.084931	0.255949
18182	1.610695	-0.686802	9.348022	-0.139655	0.050118	0.018165	0.097696	0.072291	-0.675469	0.962760	-0.018478	-0.084768	0.256058
18183	1.366717	-0.585969	9.423981	-0.038466	0.077673	0.044461	0.099541	0.075001	-0.675876	0.962630	-0.019532	-0.083657	0.256835
18184	1.095102	-0.743837	9.856158	0.091024	0.068675	0.073733	0.100999	0.073488	-0.675102	0.962392	-0.018142	-0.081931	0.258381
18185	1.356358	-0.899987	10.480588	0.194840	0.017568	0.062350	0.102479	0.067862	-0.675379	0.962142	-0.014433	-0.080741	0.259913
18186	1.385129	-0.881993	10.096997	0.087955	-0.035520	0.063741	0.100767	0.063248	-0.673796	0.961768	-0.012544	-0.081041	0.261298
18187	1.414306	-0.945466	9.813097	-0.022102	-0.083202	0.039270	0.099059	0.061885	-0.675354	0.961401	-0.012464	-0.082918	0.262062
18188	1.616115	-0.803943	9.567293	-0.107933	-0.099716	0.031482	0.097078	0.062169	-0.676516	0.961031	-0.013954	-0.085485	0.262521
18189	1.384404	-0.754142	9.489006	-0.125672	-0.096070	0.046142	0.094152	0.065347	-0.676491	0.960563	-0.015818	-0.088148	0.263245
18190	1.703107	-0.839409	9.699646	-0.192293	-0.068637	0.068849	0.091636	0.069450	-0.679350	0.960002	-0.019158	-0.090548	0.264252
18191	1.704024	-1.034405	9.670511	-0.106264	-0.024728	0.048000	0.089373	0.075605	-0.681686	0.959639	-0.021037	-0.091740	0.265017
18192	1.675437	-1.098710	9.880604	0.058645	-0.031940	0.024850	0.089384	0.074092	-0.682603	0.959467	-0.019675	-0.092122	0.265613
18193	1.852937	-0.932163	9.226806	0.279284	-0.002483	-0.016524	0.089130	0.069731	-0.681425	0.959621	-0.014162	-0.090874	0.265835
18194	1.418267	-0.783475	9.335266	0.400125	-0.002457	-0.030704	0.088097	0.059375	-0.678933	0.959856	-0.006300	-0.088892	0.265960
18195	1.386058	-0.600671	9.335129	0.167364	-0.010068	-0.048493	0.089188	0.049935	-0.678160	0.960088	-0.002845	-0.088368	0.265356
18196	1.673564	-0.709440	9.727601	-0.149007	-0.032395	-0.072199	0.088403	0.048841	-0.679071	0.960388	-0.005291	-0.089877	0.263720
18197	1.717541	-0.832120	9.711886	-0.117231	-0.045196	-0.090468	0.087059	0.055951	-0.680628	0.960743	-0.007053	-0.091543	0.261806
18198	2.011542	-0.810642	9.489266	-0.071684	-0.032320	-0.101319	0.088113	0.059208	-0.681945	0.961197	-0.007964	-0.092646	0.259717
18199	2.215038	-1.009474	9.627617	0.070515	-0.037685	-0.121801	0.087188	0.058671	-0.681938	0.961741	-0.006110	-0.093224	0.257540
18200	2.175902	-0.902175	9.364680	0.189367	-0.010123	-0.122168	0.088520	0.055519	-0.681164	0.962356	-0.002075	-0.092550	0.255540
18201	1.703590	-0.953464	9.417169	0.154614	0.007968	-0.151922	0.089338	0.049627	-0.681435	0.963116	0.001197	-0.091832	0.252928
18202	1.511810	-0.692866	9.039724	0.115898	0.004248	-0.162279	0.090142	0.047293	-0.681443	0.963924	0.003819	-0.091254	0.250018
18203	1.627789	-0.735090	9.289886	0.134365	-0.039576	-0.151963	0.090019	0.043204	-0.680265	0.964564	0.006919	-0.091547	0.247361
18204	1.691760	-0.504600	9.106462	0.119165	-0.050496	-0.137263	0.090564	0.039638	-0.680664	0.965117	0.009831	-0.092007	0.244924
18205	2.231195	-0.347750	9.627446	0.015861	-0.072445	-0.115596	0.089773	0.039370	-0.681051	0.965512	0.010737	-0.093533	0.242739
18206	2.129550	-0.250325	10.031181	-0.056079	-0.061538	-0.091995	0.088182	0.040884	-0.681823	0.965841	0.010237	-0.095070	0.240849
18207	2.024651	0.004182	9.932942	-0.180792	-0.050656	-0.070509	0.086335	0.042386	-0.684164	0.966082	0.007171	-0.097135	0.239161
18208	2.317175	-0.179516	9.520177	-0.251038	-0.030510	-0.052413	0.086180	0.049760	-0.685338	0.966284	0.002681	-0.099013	0.237667
18209	2.313151	-0.342690	9.652289	-0.173916	-0.024945	-0.048333	0.086695	0.055755	-0.686911	0.966434	-0.000399	-0.100571	0.236412
18210	2.081068	-0.223897	9.344500	-0.128520	-0.037719	-0.055478	0.086421	0.059576	-0.687955	0.966603	-0.002482	-0.102004	0.235092
18211	2.191696	-0.142443	9.879630	-0.230974	-0.056984	-0.031978	0.086387	0.068873	-0.688212	0.966581	-0.006517	-0.104446	0.234027
18212	1.991893	-0.215594	9.713491	-0.353803	-0.036061	-0.010485	0.085320	0.074873	-0.691082	0.966472	-0.013055	-0.106894	0.233100
18213	1.787435	-0.309194	9.902326	-0.510623	-0.017944	0.010837	0.084491	0.086621	-0.693165	0.966170	-0.022737	-0.109845	0.232235
18214	1.538944	-0.796584	9.653101	-0.168952	-0.013066	-0.004036	0.084321	0.096740	-0.693421	0.966067	-0.025822	-0.110979	0.231801
18215	1.626044	-0.864079	9.566542	0.398298	0.008577	-0.008572	0.084610	0.090718	-0.693557	0.966273	-0.018019	-0.109163	0.232539
18216	1.302710	-0.801431	9.780466	0.230349	0.043022	-0.024260	0.085959	0.083325	-0.692916	0.966544	-0.013606	-0.107363	0.232552
18217	1.293212	-0.309487	10.104169	0.007987	0.064657	-0.040214	0.088351	0.081110	-0.692937	0.966849	-0.013534	-0.106223	0.231811
18218	1.505003	-0.758235	9.629315	0.223419	0.055813	-0.039074	0.090619	0.074535	-0.691518	0.967192	-0.009281	-0.104213	0.231502
18219	1.776924	-1.151944	9.734363	0.172180	0.038395	-0.048507	0.092222	0.069332	-0.690354	0.967501	-0.005920	-0.102797	0.230955
18220	2.096542	-0.425023	9.625106	0.112045	0.030225	-0.026671	0.092770	0.065489	-0.691146	0.967692	-0.003729	-0.101794	0.230645
18221	1.885626	-0.700569	9.384004	0.238815	0.006641	-0.003835	0.094638	0.060283	-0.689985	0.967707	0.000978	-0.100685	0.231093
18222	1.775396	-0.824324	9.846974	0.120011	0.043002	-0.010034	0.093454	0.055395	-0.687883	0.967831	0.003229	-0.099395	0.231115
18223	1.934291	-0.770720	9.950039	-0.072643	0.020910	0.003793	0.096646	0.051394	-0.687780	0.967836	0.001798	-0.099445	0.231086
18224	1.910941	-0.929417	9.995609	-0.082817	0.012608	-0.018389	0.096905	0.053846	-0.688435	0.967940	0.000281	-0.099680	0.230554
18225	2.040923	-0.909584	9.387323	-0.077063	-0.002814	-0.000789	0.096101	0.057947	-0.689474	0.967914	-0.001150	-0.100219	0.230429
18226	2.093121	-0.728844	9.438359	-0.027246	-0.010062	0.000390	0.096228	0.061077	-0.690784	0.967888	-0.001525	-0.100636	0.230353
18227	2.299754	-0.579402	9.394370	-0.028359	-0.039221	0.020734	0.095303	0.061084	-0.691169	0.967686	-0.001893	-0.101679	0.230741
18228	2.147652	-0.541694	9.251839	-0.055611	-0.046565	0.024293	0.094506	0.061097	-0.690770	0.967468	-0.002696	-0.102933	0.231092
18229	2.510438	-0.250557	9.741848	-0.118871	-0.052016	0.055354	0.093981	0.062859	-0.692860	0.967066	-0.004808	-0.104662	0.231960
18230	2.578705	-0.419589	9.526452	0.065776	-0.031674	0.059962	0.092128	0.061929	-0.692321	0.966716	-0.003405	-0.105060	0.233260
18231	2.521015	-0.458354	9.482158	0.080713	-0.013406	0.051704	0.092672	0.061215	-0.694683	0.966419	-0.001807	-0.105151	0.234467
18232	2.427282	-0.536801	9.112876	0.138499	0.012219	0.036272	0.094544	0.057086	-0.695224	0.966264	0.000846	-0.104360	0.235460
18233	1.897369	-0.617319	9.798202	0.037305	-0.026420	0.030257	0.094159	0.052452	-0.694175	0.966032	0.001711	-0.104916	0.236159
18234	1.886394	-0.853830	9.597924	0.045958	-0.039151	0.047869	0.094162	0.050411	-0.693129	0.965708	0.002794	-0.105554	0.237190
18235	1.877394	-0.494024	9.276392	-0.245001	-0.070496	0.054736	0.090708	0.054816	-0.694146	0.965267	-0.001654	-0.108291	0.237762
18236	1.953020	-0.658040	9.819756	-0.134931	-0.061135	0.106966	0.089111	0.060820	-0.697143	0.964603	-0.004090	-0.110205	0.239540
18237	1.972422	-0.689931	9.629834	0.048463	-0.042550	0.142940	0.088454	0.059868	-0.697400	0.963790	-0.003209	-0.110979	0.242449
18238	1.924749	-0.800264	9.759880	-0.126493	-0.013524	0.138320	0.087925	0.060959	-0.698311	0.963063	-0.005778	-0.111939	0.244838
18239	1.848521	-0.487726	9.727542	0.053643	-0.015162	0.137371	0.087128	0.062195	-0.698697	0.962327	-0.004925	-0.112128	0.247648
18240	1.849761	-0.237242	9.798286	0.168906	-0.029613	0.156422	0.086353	0.058365	-0.699609	0.961485	-0.001770	-0.111939	0.251023
18241	1.861152	-0.613122	9.639476	0.331846	-0.031250	0.159116	0.084802	0.046364	-0.698162	0.960573	0.004479	-0.111014	0.254863
18242	1.536811	-0.354558	9.448020	0.230356	-0.093594	0.136526	0.083519	0.035984	-0.698418	0.959623	0.009188	-0.111742	0.257978
18243	2.046732	-0.088156	9.655773	0.137571	-0.100030	0.136070	0.081547	0.030684	-0.697357	0.958637	0.012118	-0.113095	0.260919
18244	2.024291	-0.428898	9.941269	0.198294	-0.141115	0.138300	0.076542	0.024445	-0.697843	0.957528	0.016450	-0.114892	0.263948
18245	2.491324	-0.294484	9.573005	0.027557	-0.192395	0.133839	0.071274	0.018478	-0.698851	0.956332	0.017763	-0.118591	0.266551
18246	3.070332	-0.375603	9.438031	-0.238348	-0.145116	0.113989	0.064642	0.022920	-0.699843	0.955434	0.013819	-0.122769	0.268109
18247	2.944799	-0.347425	9.307616	-0.166650	-0.090229	0.106879	0.061449	0.028414	-0.700993	0.954642	0.010948	-0.125577	0.269756
18248	2.628920	-0.343481	9.237504	0.072291	-0.031548	0.095067	0.060400	0.028542	-0.703079	0.954021	0.012369	-0.125903	0.271734
18249	2.616752	-0.319410	9.247331	0.166898	0.014212	0.080707	0.059621	0.024720	-0.703206	0.953534	0.015381	-0.124918	0.273736
18250	2.457837	-0.357657	9.413360	0.136274	0.026947	0.084217	0.061497	0.018413	-0.702831	0.953080	0.017734	-0.123776	0.275688
18251	2.346026	-0.154787	9.698444	0.207608	0.001519	0.130745	0.063372	0.012106	-0.702325	0.952242	0.021475	-0.122814	0.278731
18252	2.288685	-0.281310	9.321626	0.051735	-0.016909	0.131838	0.063131	0.007175	-0.703373	0.951426	0.022342	-0.122996	0.281356
18253	2.302690	-0.185146	9.289495	-0.159287	-0.035405	0.134486	0.062065	0.008964	-0.703495	0.950610	0.019296	-0.124781	0.283544
18254	2.461852	-0.186795	9.418195	-0.032107	-0.081896	0.121363	0.060076	0.011572	-0.704787	0.949715	0.018958	-0.126658	0.285726
18255	2.638361	-0.284381	9.627334	-0.028304	-0.092886	0.107565	0.058097	0.011580	-0.706211	0.948836	0.018805	-0.128781	0.287700
18256	2.799760	-0.249997	9.737354	-0.046312	-0.119471	0.077063	0.055718	0.012142	-0.707370	0.948087	0.018526	-0.131434	0.288987
18257	2.929932	-0.260649	9.361510	-0.014027	-0.154111	0.080059	0.052811	0.013248	-0.709441	0.947180	0.019085	-0.134638	0.290447
18258	3.257714	-0.241245	9.215999	-0.115279	-0.146934	0.047247	0.048317	0.012198	-0.710191	0.946529	0.017740	-0.138198	0.290979
18259	2.962972	-0.111558	9.315896	-0.148450	-0.137924	0.029511	0.046587	0.017122	-0.712008	0.945978	0.015825	-0.141879	0.291110
18260	2.192921	-0.420739	9.414804	0.062252	-0.081079	0.060007	0.043954	0.015900	-0.714083	0.945361	0.017416	-0.143159	0.292396
18261	2.330996	-0.050124	9.354072	-0.112269	0.031169	0.057092	0.045024	0.015459	-0.715925	0.945115	0.015127	-0.143400	0.293198
18262	2.327123	-0.247150	9.437696	0.062699	0.056079	0.078252	0.047669	0.016520	-0.716208	0.944784	0.015869	-0.142085	0.294862
18263	2.583464	-0.420771	9.178379	0.331069	0.045561	0.119333	0.049681	0.008712	-0.715311	0.944046	0.021701	-0.139436	0.298100
18264	2.395853	-0.507028	9.393882	0.036738	0.005995	0.157582	0.050239	-0.000172	-0.714272	0.943089	0.022030	-0.139261	0.301170
18265	2.468507	-0.574183	9.415224	-0.069144	-0.045270	0.166360	0.052101	-0.001025	-0.715335	0.941953	0.020700	-0.140716	0.304129
18266	2.371253	-0.395757	9.580067	-0.128862	-0.056284	0.182672	0.050123	-0.001018	-0.716890	0.940720	0.018209	-0.142723	0.307154
18267	2.620507	-0.066966	9.889492	-0.078496	-0.027793	0.216098	0.047343	-0.000174	-0.717653	0.939305	0.016460	-0.143888	0.311018
18268	2.833990	-0.361512	9.474434	0.033422	-0.033969	0.233314	0.047883	-0.000200	-0.719622	0.937736	0.016733	-0.144482	0.315430
18269	2.554599	-0.419564	9.547834	0.070873	-0.043969	0.256582	0.045511	-0.003996	-0.719081	0.935927	0.017782	-0.145015	0.320462
18270	2.520825	-0.412134	9.629247	0.203107	-0.056637	0.254500	0.043151	-0.010801	-0.718541	0.934040	0.021314	-0.144948	0.325739
18271	2.482933	-0.553934	9.698925	0.192652	-0.058475	0.259992	0.042137	-0.022279	-0.718800	0.932050	0.024719	-0.144939	0.331156
18272	2.594678	-0.737094	9.548555	0.082602	-0.048568	0.240054	0.039783	-0.030454	-0.718522	0.930261	0.025994	-0.145500	0.335809
18273	2.512143	-0.627263	9.347668	0.056298	-0.034914	0.227895	0.036479	-0.033007	-0.717842	0.928567	0.026767	-0.145921	0.340227
18274	2.458696	-0.545894	9.249881	0.157790	-0.000096	0.219122	0.033068	-0.040631	-0.718342	0.926997	0.029158	-0.145052	0.344653
18275	2.505327	-0.729498	9.007671	0.033434	0.022652	0.224008	0.031891	-0.046075	-0.717025	0.925468	0.029105	-0.144551	0.348950
18276	2.559962	-0.540392	9.392545	0.003790	0.043596	0.213662	0.032169	-0.047732	-0.718338	0.924167	0.028332	-0.143931	0.352699
18277	2.706375	-0.392657	9.588039	0.073570	0.034611	0.240789	0.030994	-0.053723	-0.717152	0.922495	0.028882	-0.142915	0.357414
18278	2.950033	-0.423512	9.570675	0.015469	0.027371	0.279279	0.030608	-0.056727	-0.717151	0.920631	0.028253	-0.142548	0.362382
18279	2.821433	-0.752757	9.761714	0.029583	0.001801	0.296011	0.028363	-0.059699	-0.716086	0.918436	0.028065	-0.142480	0.367950
18280	2.721174	-0.967282	9.709755	-0.052465	-0.023922	0.284567	0.025068	-0.062407	-0.717108	0.916324	0.026564	-0.143546	0.372879
18281	2.687374	-0.968204	9.459754	-0.066290	-0.027650	0.256818	0.021367	-0.064550	-0.716817	0.914329	0.024910	-0.144700	0.377418
18282	2.691306	-0.780557	9.448019	-0.071527	-0.038647	0.245725	0.017396	-0.064507	-0.717047	0.912400	0.023290	-0.146147	0.381608
18283	2.608117	-0.520568	9.532513	0.056951	-0.029366	0.251882	0.014637	-0.066689	-0.719514	0.910331	0.023907	-0.146373	0.386395
18284	2.634942	-0.078007	9.466949	0.122823	-0.041056	0.292821	0.011475	-0.071435	-0.719098	0.907938	0.025691	-0.146391	0.391864
18285	2.667906	0.085390	9.383123	0.093292	-0.045506	0.347123	0.005929	-0.076830	-0.718008	0.904995	0.026862	-0.146644	0.398444
18286	2.754017	0.229875	9.366749	0.127658	-0.052614	0.406370	-0.000404	-0.083861	-0.717174	0.901491	0.028517	-0.146868	0.406116
18287	2.672822	0.055712	9.145084	0.062307	-0.069892	0.467908	-0.007805	-0.090319	-0.715021	0.897395	0.029026	-0.147845	0.414706
18288	2.725819	0.065452	9.148116	0.045840	-0.056013	0.538867	-0.016406	-0.093083	-0.714036	0.892641	0.028848	-0.148846	0.424505
18289	2.793133	0.114338	9.331883	0.180018	-0.037423	0.605042	-0.025125	-0.101031	-0.712005	0.887208	0.030822	-0.148267	0.435809
18290	2.755815	-0.150312	9.361433	0.187673	0.002871	0.638253	-0.035311	-0.108806	-0.707998	0.881409	0.032367	-0.147029	0.447720
18291	2.788734	0.033197	9.529962	0.006251	0.018251	0.655759	-0.045502	-0.113585	-0.705298	0.875504	0.030670	-0.146990	0.459288
18292	2.578557	-0.396159	9.341926	0.035851	0.015598	0.687306	-0.057958	-0.114238	-0.702710	0.869077	0.029269	-0.146859	0.471466
18293	2.526949	-0.683735	9.711920	0.204137	0.013932	0.694629	-0.065769	-0.119718	-0.698982	0.862354	0.030937	-0.144992	0.484114
18294	2.403475	-1.088476	9.635469	0.273870	0.032158	0.651594	-0.075706	-0.124751	-0.693928	0.855833	0.033593	-0.142236	0.496175
18295	2.707315	-1.102620	9.544480	0.263087	0.069504	0.586892	-0.085515	-0.129504	-0.688220	0.849951	0.036000	-0.138728	0.506992
18296	2.475125	-0.943914	9.650169	0.208866	0.057496	0.575544	-0.096370	-0.134406	-0.684860	0.843995	0.037511	-0.136093	0.517440
18297	2.619865	-0.965721	9.521577	0.296647	0.072171	0.546441	-0.102742	-0.139596	-0.677871	0.838238	0.040528	-0.132119	0.527504
18298	2.283176	-1.141632	9.640803	0.060737	0.079078	0.512005	-0.108975	-0.141271	-0.674678	0.832884	0.039501	-0.130613	0.536362
18299	2.378637	-0.934516	9.639798	-0.014372	0.066152	0.485798	-0.117461	-0.138436	-0.674346	0.827805	0.037494	-0.129956	0.544467
18300	1.912149	-1.194926	9.751826	0.141635	0.036988	0.482935	-0.122920	-0.135736	-0.670372	0.822424	0.038325	-0.128206	0.552913
18301	1.921806	-1.210387	9.446812	0.066440	0.035054	0.464104	-0.129960	-0.134119	-0.667171	0.817284	0.037997	-0.127142	0.560749
18302	1.883598	-1.287391	9.466981	-0.130142	0.016476	0.433606	-0.134744	-0.128874	-0.667654	0.812448	0.034730	-0.128703	0.567590
18303	1.855376	-1.436538	9.493434	-0.154731	-0.020061	0.455694	-0.140741	-0.120316	-0.666554	0.807281	0.031372	-0.130982	0.574593
18304	2.168549	-1.383164	9.439488	-0.171231	-0.047474	0.444588	-0.147793	-0.111075	-0.666623	0.802040	0.028137	-0.134033	0.581357
18305	2.062298	-1.352442	9.338099	-0.183656	-0.065741	0.457469	-0.154574	-0.102256	-0.667612	0.796594	0.024801	-0.137361	0.588180
18306	2.014162	-1.364045	9.491131	-0.213470	-0.084950	0.471188	-0.162556	-0.090420	-0.669113	0.790804	0.021253	-0.141494	0.595111
18307	2.096587	-1.475947	9.087014	-0.171415	-0.114131	0.463154	-0.168153	-0.079563	-0.669980	0.784985	0.018642	-0.145406	0.601920
18308	2.187921	-1.402515	9.398586	-0.147727	-0.118673	0.466969	-0.176531	-0.071932	-0.668599	0.778964	0.016541	-0.149254	0.608822
18309	2.621256	-1.261870	9.464621	-0.001313	-0.138614	0.445601	-0.184231	-0.066240	-0.668795	0.773075	0.016944	-0.151443	0.615737
18310	2.671455	-1.690971	9.199796	-0.029131	-0.116709	0.438069	-0.191679	-0.061747	-0.665590	0.767226	0.016754	-0.153785	0.622442
18311	2.766472	-1.390029	9.195301	-0.078023	-0.111335	0.408269	-0.197542	-0.052651	-0.665146	0.761780	0.015774	-0.156487	0.628454
18312	2.679854	-1.431373	9.117090	0.118042	-0.052660	0.399942	-0.203242	-0.051080	-0.664968	0.756439	0.017134	-0.155960	0.634966
18313	2.535703	-1.526880	9.416893	0.370289	-0.036899	0.397499	-0.207224	-0.053595	-0.661139	0.751086	0.022072	-0.151836	0.642128
18314	2.545500	-1.565919	9.253189	0.431667	-0.023152	0.381181	-0.211336	-0.059777	-0.655085	0.745787	0.027849	-0.146829	0.649205
18315	2.187966	-1.412140	9.398452	0.270448	-0.007834	0.387701	-0.215029	-0.066414	-0.652963	0.740528	0.030953	-0.143534	0.655788
18316	2.335113	-1.436652	9.181018	0.121822	-0.012587	0.364815	-0.218757	-0.068233	-0.647695	0.735515	0.032029	-0.142372	0.661605
18317	2.342996	-1.563282	9.438591	0.108134	-0.030933	0.351857	-0.221415	-0.067369	-0.646364	0.730662	0.033126	-0.141512	0.667091
18318	2.632112	-1.516814	9.489955	0.148430	-0.063741	0.355812	-0.225798	-0.065800	-0.644887	0.725530	0.035290	-0.140721	0.672725
18319	2.584667	-1.680503	9.496819	0.224779	-0.065524	0.345133	-0.231642	-0.066376	-0.640781	0.720493	0.038562	-0.138800	0.678334
18320	2.551031	-1.699312	9.645084	0.206810	-0.071132	0.309978	-0.233491	-0.069351	-0.639589	0.715818	0.041800	-0.137278	0.683382
18321	2.689569	-1.430015	9.508513	0.162925	-0.078471	0.304224	-0.239853	-0.071166	-0.636919	0.711262	0.044466	-0.136360	0.688139
18322	2.508900	-1.466729	9.431890	0.137754	-0.069447	0.278237	-0.243970	-0.071774	-0.634005	0.706999	0.046779	-0.135716	0.692492
18323	2.382437	-1.235917	9.453154	0.157789	-0.085897	0.276502	-0.247964	-0.071821	-0.629651	0.702742	0.049540	-0.134940	0.696772
18324	2.435816	-0.816272	9.003405	0.305887	-0.085607	0.308617	-0.251809	-0.073668	-0.627264	0.697785	0.054351	-0.132200	0.701901
18325	1.947980	-0.633330	9.308706	0.221061	-0.049051	0.380085	-0.256981	-0.078344	-0.622248	0.692027	0.057214	-0.130100	0.707743
18326	2.009225	-0.324925	9.395227	0.079782	-0.029040	0.399629	-0.259767	-0.078166	-0.621309	0.686096	0.057841	-0.129843	0.713490
18327	2.192562	-0.351516	9.252524	0.145668	-0.025116	0.462723	-0.263754	-0.076192	-0.619835	0.679210	0.059102	-0.128498	0.720187
18328	2.362050	-0.487050	9.626714	0.125296	-0.008575	0.508748	-0.269731	-0.073915	-0.617821	0.671598	0.059769	-0.127419	0.727426
18329	2.303930	-0.434328	9.598103	-0.137776	-0.034338	0.555441	-0.273869	-0.068645	-0.615166	0.663540	0.057123	-0.130366	0.734477
18330	2.073646	-0.679978	9.666929	-0.281611	-0.043565	0.599028	-0.280129	-0.055065	-0.617990	0.654823	0.052610	-0.135766	0.741625
18331	2.078787	-0.736856	9.918253	-0.257192	-0.045328	0.621304	-0.286679	-0.039261	-0.617668	0.645693	0.048345	-0.140594	0.748984
18332	2.340118	-0.954477	9.454305	-0.021123	-0.041284	0.646515	-0.291215	-0.029913	-0.617889	0.635793	0.047019	-0.142066	0.757215
18333	2.070059	-0.950235	9.444642	0.113518	-0.035663	0.658252	-0.294952	-0.023027	-0.617200	0.625561	0.047262	-0.141154	0.765843
18334	1.628083	-1.294765	9.570123	0.064461	-0.055837	0.683874	-0.300954	-0.015002	-0.614660	0.614745	0.047138	-0.141504	0.774495
18335	1.491996	-1.076693	9.389459	0.063922	-0.070372	0.719873	-0.305223	-0.007290	-0.614098	0.603279	0.047077	-0.141737	0.783422
18336	1.602826	-1.030758	10.092141	0.024153	-0.081251	0.785208	-0.314398	0.000762	-0.612449	0.590587	0.046559	-0.143061	0.792826
18337	2.098265	-1.845302	8.731347	0.136275	-0.055407	0.774736	-0.319734	0.008909	-0.610699	0.577954	0.046918	-0.141927	0.802262
18338	1.760157	-1.691507	9.572993	-0.109109	-0.070276	0.825167	-0.325749	0.023340	-0.610251	0.564476	0.044585	-0.145240	0.811347
18339	2.505474	-3.288035	9.478334	0.071881	-0.068318	0.763432	-0.328976	0.034330	-0.608910	0.551756	0.044353	-0.145214	0.820068
18340	1.762750	-2.734616	9.911289	0.165018	-0.099564	0.707595	-0.335108	0.041674	-0.606238	0.539589	0.045896	-0.144209	0.828215
18341	1.413431	-2.829635	9.066452	0.614873	-0.113972	0.596380	-0.340150	0.039444	-0.602532	0.528724	0.052705	-0.135512	0.836247
18342	1.948058	-2.651557	10.168658	0.884596	-0.080949	0.528477	-0.344092	0.024771	-0.597530	0.518552	0.062117	-0.122090	0.844002
18343	1.362257	-3.182400	10.074121	0.843423	-0.022778	0.454351	-0.348188	0.014893	-0.591740	0.509663	0.070073	-0.108408	0.850636
18344	1.767849	-2.297847	9.571763	0.754717	-0.066932	0.336742	-0.352788	-0.001952	-0.585949	0.502591	0.078314	-0.096692	0.855523
18345	2.325311	-1.381993	9.690640	0.126215	-0.021947	0.291012	-0.355974	-0.007329	-0.580294	0.497334	0.079319	-0.095025	0.858683
18346	1.923429	-1.551951	9.478046	-0.052229	-0.066081	0.280942	-0.358100	-0.004032	-0.581192	0.492395	0.079549	-0.097005	0.861284
18347	2.691346	-1.792274	9.820341	0.030327	-0.080506	0.290649	-0.361682	-0.000585	-0.582471	0.487137	0.080589	-0.097606	0.864104
18348	2.497781	-1.648297	9.818153	-0.317958	-0.055381	0.266683	-0.363584	0.010389	-0.581141	0.482848	0.078074	-0.104047	0.865988
18349	2.237989	-1.807874	9.040465	-0.431639	-0.035477	0.229167	-0.366280	0.025715	-0.583208	0.479404	0.073960	-0.112141	0.867252
18350	2.836581	-2.940395	9.623140	-0.416378	-0.046484	0.196109	-0.368046	0.038581	-0.583973	0.476424	0.070480	-0.120072	0.868122
18351	2.598508	-2.534380	10.282003	-0.925298	-0.120343	0.151156	-0.371952	0.057620	-0.585242	0.474653	0.063295	-0.137487	0.867061
18352	2.786161	-3.470270	10.203408	-1.008251	-0.233850	0.108512	-0.376160	0.086373	-0.586373	0.473239	0.057615	-0.157273	0.864864
18353	3.182302	-2.621403	9.825297	-0.392299	-0.280665	0.085841	-0.381792	0.104899	-0.586188	0.471201	0.058414	-0.166889	0.864121
18354	3.100697	-2.235465	8.744834	0.177657	-0.236082	0.094187	-0.386177	0.107286	-0.584973	0.468498	0.063999	-0.166128	0.865341
18355	2.524683	-1.277645	8.426397	0.440897	-0.151687	0.123011	-0.391337	0.099872	-0.580220	0.465186	0.070315	-0.160140	0.867763
18356	2.832493	-1.106063	8.465286	0.249477	-0.080444	0.169925	-0.396094	0.093392	-0.577304	0.461537	0.073635	-0.156771	0.870048
18357	2.667533	-0.873842	8.920735	-0.010124	-0.044099	0.218367	-0.397165	0.094514	-0.575723	0.457533	0.073637	-0.157693	0.871994
18358	2.542705	-0.992231	8.850691	0.027886	-0.012872	0.268350	-0.398377	0.099724	-0.575711	0.452673	0.073419	-0.157691	0.874546
18359	2.590979	-0.993743	9.083987	0.303988	0.033254	0.323204	-0.397061	0.101082	-0.575197	0.446599	0.074607	-0.152497	0.878480
18360	2.313614	-0.969921	9.175360	0.374656	0.047959	0.343829	-0.397844	0.096862	-0.574145	0.440019	0.076209	-0.145962	0.882763
18361	2.180500	-0.853974	9.384604	0.282282	0.072613	0.387609	-0.397984	0.098641	-0.574143	0.432892	0.076323	-0.140803	0.887104
18362	2.482627	-1.506653	9.733573	0.247819	0.057047	0.387498	-0.397050	0.098888	-0.575722	0.425686	0.076511	-0.136467	0.891243
18363	2.401377	-1.658265	9.773901	0.137649	0.035888	0.386976	-0.395207	0.099431	-0.574035	0.418621	0.076033	-0.134153	0.894974
18364	2.807745	-1.960248	9.182887	0.122132	0.016720	0.364815	-0.394949	0.101886	-0.574428	0.411850	0.075924	-0.132345	0.898387
18365	2.442941	-2.291145	9.731802	0.138467	0.016578	0.340899	-0.395758	0.105181	-0.574027	0.405501	0.075920	-0.130125	0.901594
18366	2.190979	-2.057712	9.185366	0.082666	0.016374	0.281536	-0.395515	0.110922	-0.574027	0.400237	0.075711	-0.128891	0.904138
18367	2.143416	-1.692507	9.058006	0.159057	0.030955	0.229278	-0.393941	0.114191	-0.573514	0.395875	0.075883	-0.126013	0.906447
18368	1.794445	-1.815053	9.309904	0.365387	0.030977	0.177707	-0.394328	0.109831	-0.572335	0.392066	0.077913	-0.119372	0.908826
18369	1.947498	-1.047752	9.144444	0.569280	0.027484	0.136263	-0.393500	0.100933	-0.572345	0.388697	0.081582	-0.108893	0.911264
18370	2.109198	-1.070601	9.404907	0.503965	0.023709	0.115638	-0.391219	0.090805	-0.570666	0.385709	0.084959	-0.099669	0.913278
18371	1.974084	-1.056962	9.250194	0.244951	0.037994	0.096765	-0.391067	0.083029	-0.568707	0.383557	0.085994	-0.094931	0.914591
18372	2.583773	-1.492923	9.468232	0.126524	0.030565	0.074993	-0.389749	0.083433	-0.567801	0.381938	0.086410	-0.092472	0.915481
18373	2.472835	-1.478011	9.671466	0.196169	0.009483	0.032918	-0.388946	0.081642	-0.568201	0.380966	0.087721	-0.088773	0.916127
18374	2.468051	-1.487786	9.630472	0.141091	0.006664	0.025261	-0.388668	0.077677	-0.567812	0.380174	0.088777	-0.086140	0.916606
18375	2.586576	-1.574657	9.488719	0.160464	0.008511	0.014292	-0.386293	0.077124	-0.565736	0.379588	0.089874	-0.083119	0.917021
18376	2.511603	-1.531988	9.344576	0.057332	-0.015418	-0.007423	-0.386815	0.075487	-0.565995	0.379492	0.090753	-0.082130	0.917063
18377	2.244979	-1.236761	9.286210	-0.082966	-0.024730	-0.003529	-0.386039	0.079178	-0.565214	0.379608	0.090647	-0.083838	0.916871
18378	2.390058	-1.320326	9.392023	-0.186313	-0.022961	0.012565	-0.386843	0.081107	-0.564682	0.379571	0.089781	-0.087410	0.916638
18379	2.434588	-1.555746	9.477962	-0.063932	-0.049240	0.050154	-0.388332	0.087159	-0.562834	0.378613	0.090179	-0.089092	0.916833
18380	2.498459	-1.303550	9.309246	0.014652	-0.051870	0.050548	-0.389930	0.089502	-0.562820	0.377449	0.091301	-0.089264	0.917185
18381	2.322738	-1.364079	9.301955	0.018021	-0.024447	0.061594	-0.390747	0.092678	-0.560717	0.376171	0.091849	-0.089305	0.917651
18382	2.641169	-1.396811	9.395695	0.049904	-0.018964	0.032227	-0.390488	0.093229	-0.560064	0.375338	0.092665	-0.088547	0.917984
18383	2.399679	-1.305023	9.639599	-0.110773	-0.001014	-0.008316	-0.391293	0.093667	-0.558224	0.375617	0.091948	-0.090675	0.917734
18384	2.359524	-0.978435	9.473355	-0.201630	-0.019485	-0.049370	-0.392108	0.098194	-0.557691	0.376749	0.091029	-0.094389	0.916987
18385	2.542251	-0.869750	9.486188	-0.110500	-0.032182	-0.060885	-0.393980	0.102187	-0.557020	0.377930	0.090992	-0.096642	0.916269
18386	2.273103	-1.055388	9.536288	-0.005132	-0.023953	-0.086207	-0.395060	0.104955	-0.555045	0.379348	0.091710	-0.096716	0.915604
18387	2.528356	-0.995290	9.371465	0.065076	-0.006531	-0.113556	-0.396513	0.101979	-0.553464	0.381221	0.092640	-0.095454	0.914865
18388	2.393311	-0.977750	9.653733	0.051223	0.028112	-0.125687	-0.394790	0.100055	-0.552431	0.383358	0.092906	-0.094026	0.914092
18389	2.447686	-1.256521	9.722351	0.030359	0.041804	-0.123031	-0.394790	0.098292	-0.550991	0.385555	0.092703	-0.093010	0.913292
18390	2.240218	-1.227753	9.812045	0.005127	0.051749	-0.140719	-0.392402	0.096355	-0.550488	0.388100	0.092209	-0.092215	0.912345
18391	2.054910	-1.305572	9.679586	-0.011349	0.029738	-0.156460	-0.394511	0.093103	-0.549948	0.390955	0.091946	-0.091993	0.911174
18392	2.216483	-1.320324	9.493633	-0.006498	0.028046	-0.119508	-0.392523	0.091856	-0.549310	0.393097	0.091753	-0.091633	0.910307
18393	2.468040	-1.493247	9.440741	-0.065805	-0.013122	-0.125263	-0.392133	0.091593	-0.547873	0.395396	0.091778	-0.092821	0.909188
18394	2.256133	-1.556846	9.260219	-0.191011	-0.019679	-0.126813	-0.394004	0.094228	-0.546285	0.397921	0.091009	-0.096178	0.907814
18395	2.275459	-1.563960	9.279505	-0.239859	-0.027994	-0.141813	-0.395210	0.097934	-0.546274	0.400789	0.089945	-0.100643	0.906173
18396	2.704907	-1.610117	9.604559	-0.273823	-0.001491	-0.142933	-0.394302	0.101082	-0.544970	0.403779	0.088211	-0.105323	0.904482
18397	2.216980	-1.421041	9.593054	-0.179369	0.013140	-0.153580	-0.394308	0.102043	-0.544577	0.406810	0.086912	-0.108353	0.902891
18398	2.254368	-1.181275	9.323087	-0.039793	0.018867	-0.128894	-0.395242	0.101390	-0.542605	0.409164	0.086675	-0.108659	0.901812
18399	2.382210	-1.200891	9.141552	0.044229	0.026290	-0.133087	-0.394307	0.098650	-0.542090	0.411458	0.086918	-0.107567	0.900876
18400	2.321777	-1.159433	9.338427	-0.094080	0.013340	-0.126390	-0.394039	0.094839	-0.539999	0.413846	0.086323	-0.108899	0.899678
18401	2.423449	-1.243241	9.398217	-0.292009	0.015922	-0.108009	-0.394575	0.097572	-0.540779	0.416237	0.083923	-0.113976	0.898172
18402	2.669095	-1.177242	9.557481	-0.292045	-0.028797	-0.093169	-0.393797	0.101939	-0.540783	0.418247	0.082368	-0.119271	0.896694
18403	2.630953	-1.273964	9.440535	-0.280148	-0.042393	-0.054322	-0.394088	0.107151	-0.539600	0.419492	0.081000	-0.124691	0.895498
18404	2.616712	-1.330010	9.242759	-0.163007	-0.044967	-0.042645	-0.395431	0.110733	-0.538409	0.420317	0.080693	-0.127885	0.894688
18405	2.800471	-1.435137	9.353432	-0.014158	-0.017359	-0.038232	-0.396231	0.110075	-0.536831	0.420899	0.081090	-0.128347	0.894313
18406	2.372470	-1.670962	9.595801	0.018993	-0.010025	-0.010396	-0.396502	0.108053	-0.534211	0.420936	0.081605	-0.128042	0.894292
18407	2.336153	-1.647679	9.389329	-0.012805	0.042991	0.002281	-0.396897	0.105068	-0.532376	0.420947	0.080821	-0.128027	0.894361
18408	2.385874	-1.954760	9.625556	0.008626	0.059404	-0.016079	-0.394114	0.105846	-0.533446	0.421284	0.080021	-0.127314	0.894376
18409	2.289601	-1.486176	9.501592	0.083668	0.021094	-0.019357	-0.394509	0.102453	-0.531349	0.421471	0.080485	-0.125716	0.894472
18410	2.597834	-1.421922	9.114057	0.073758	-0.011697	-0.000885	-0.396088	0.098922	-0.530683	0.421249	0.081467	-0.124461	0.894663
18411	2.048467	-1.500362	9.011801	-0.089909	-0.039378	-0.005379	-0.393707	0.098628	-0.530048	0.421316	0.081514	-0.126490	0.894342
18412	1.690446	-1.761102	8.963990	-0.250805	-0.039627	-0.013577	-0.393468	0.101933	-0.527429	0.421781	0.080291	-0.131255	0.893547
18413	1.606152	-1.764787	9.342462	-0.289978	-0.019631	-0.024889	-0.394938	0.104963	-0.527023	0.422555	0.078299	-0.136637	0.892551
18414	2.334327	-1.778180	9.224235	-0.336342	-0.015907	-0.023253	-0.396545	0.111395	-0.528317	0.423363	0.075950	-0.142704	0.891420
18415	2.325664	-1.974608	9.485475	-0.306629	0.011576	-0.000990	-0.394989	0.117958	-0.526624	0.423793	0.073181	-0.148137	0.890561
18416	1.925872	-2.056260	9.763881	-0.348412	0.009590	-0.014134	-0.395809	0.124667	-0.526745	0.424493	0.070244	-0.154207	0.889433
18417	2.249474	-2.182014	9.390629	-0.330612	-0.032429	-0.041642	-0.394893	0.130515	-0.528845	0.425509	0.068148	-0.160348	0.888024
18418	2.297459	-2.141798	9.161174	-0.225647	-0.028643	-0.044805	-0.395580	0.134099	-0.526743	0.426440	0.067026	-0.164506	0.886901
18419	2.470572	-2.035195	9.274716	-0.113451	-0.008442	-0.062726	-0.394536	0.135475	-0.524786	0.427597	0.066422	-0.166534	0.886011
18420	2.787792	-1.810327	9.410469	-0.084653	0.015397	-0.060772	-0.395060	0.136013	-0.526222	0.428756	0.065774	-0.167791	0.885262
18421	2.992990	-2.362336	9.702328	0.023741	0.026403	-0.091587	-0.395321	0.134379	-0.525828	0.430361	0.065852	-0.167036	0.884620
18422	3.204939	-2.313651	9.743401	0.047523	0.005410	-0.102503	-0.394247	0.129995	-0.525446	0.432044	0.066655	-0.165984	0.883937
18423	3.129115	-2.093092	9.551330	-0.016386	0.011692	-0.123152	-0.393176	0.127110	-0.525587	0.434211	0.066788	-0.166022	0.882857
18424	2.905316	-2.195585	9.262120	-0.134776	0.015242	-0.108991	-0.392240	0.125860	-0.526381	0.436278	0.065858	-0.168093	0.881515
18425	3.055621	-2.384219	8.895971	-0.117063	0.013423	-0.131028	-0.390663	0.126137	-0.524298	0.438717	0.065141	-0.169894	0.880011
18426	2.993280	-2.461691	8.793474	-0.117015	0.030766	-0.138435	-0.388409	0.127734	-0.526149	0.441315	0.064192	-0.171474	0.878474
18427	2.917672	-2.279000	8.785728	-0.124867	0.035282	-0.153260	-0.386948	0.126352	-0.525899	0.444217	0.063124	-0.173205	0.876748
18428	2.721918	-2.162285	9.256074	-0.204593	0.018729	-0.135199	-0.386419	0.126346	-0.525904	0.446810	0.061596	-0.176426	0.874895
18429	2.384664	-2.230892	9.091118	-0.307156	0.005811	-0.124632	-0.385365	0.128787	-0.526697	0.449314	0.059320	-0.181617	0.872704
18430	2.279082	-2.315982	9.600287	-0.293108	0.033228	-0.109843	-0.383528	0.132871	-0.526448	0.451592	0.056655	-0.186273	0.870722
18431	2.704945	-2.648090	9.335527	-0.091488	0.017038	-0.123527	-0.384863	0.134402	-0.525389	0.453845	0.056117	-0.187573	0.869305
18432	2.454514	-2.736988	8.815793	0.100973	0.033677	-0.131806	-0.380996	0.129960	-0.527517	0.456039	0.057095	-0.185336	0.868573
18433	2.327952	-2.492321	8.666800	0.127895	0.052890	-0.133561	-0.379793	0.125039	-0.525958	0.458343	0.057954	-0.182475	0.867909
18434	2.520874	-2.499052	8.697314	0.032503	0.084794	-0.135931	-0.376586	0.119517	-0.527558	0.460858	0.057430	-0.180948	0.866931
18435	2.343251	-2.670535	8.611628	-0.032048	0.115718	-0.158453	-0.375514	0.116223	-0.527568	0.463994	0.055813	-0.180257	0.865507
18436	2.579624	-2.684035	8.748083	0.059259	0.150511	-0.182032	-0.370982	0.109597	-0.528656	0.467502	0.054567	-0.177604	0.864246
18437	2.225559	-2.751428	8.947892	0.136324	0.174291	-0.181691	-0.367498	0.102012	-0.531044	0.471040	0.053575	-0.173431	0.863234
18438	2.261373	-2.668877	9.143841	0.115397	0.192520	-0.189213	-0.362848	0.098942	-0.531869	0.474735	0.052147	-0.169395	0.862098
18439	2.227641	-2.668518	9.268368	0.157154	0.214556	-0.161352	-0.358445	0.091768	-0.533218	0.478006	0.050570	-0.164496	0.861333
18440	2.105980	-2.438099	9.172035	0.107663	0.198126	-0.129290	-0.352861	0.086773	-0.534051	0.480675	0.048762	-0.160592	0.860688
18441	2.561268	-2.355522	9.131829	0.086410	0.165345	-0.100724	-0.347777	0.077385	-0.537239	0.482787	0.047153	-0.157441	0.860178
18442	1.923751	-2.129422	9.479552	0.049523	0.121349	-0.089807	-0.344438	0.071861	-0.538840	0.484583	0.045975	-0.155311	0.859619
18443	2.026424	-1.935801	9.046300	-0.029658	0.095768	-0.071711	-0.341783	0.070868	-0.539386	0.486078	0.044338	-0.154830	0.858947
18444	2.267872	-1.999560	9.258920	0.014091	0.106840	-0.056731	-0.338332	0.069319	-0.539939	0.487278	0.042966	-0.153478	0.858579
18445	2.156997	-2.004416	9.310633	0.068230	0.101433	-0.041686	-0.336319	0.064628	-0.541790	0.488187	0.042100	-0.151275	0.858497
18446	2.642416	-1.661605	9.360784	0.111646	0.114405	-0.019336	-0.332198	0.060478	-0.541826	0.488671	0.041436	-0.148203	0.858790
18447	2.209975	-1.966227	9.892632	0.127716	0.079598	-0.014594	-0.330593	0.055813	-0.541579	0.488996	0.041469	-0.145200	0.859116
18448	2.404660	-1.359676	9.134733	0.307444	0.061613	-0.012746	-0.328323	0.050592	-0.541469	0.488999	0.043611	-0.139279	0.859988
18449	2.327649	-1.383368	9.287326	0.356370	0.052547	0.004124	-0.326166	0.039634	-0.540837	0.488704	0.046324	-0.132596	0.861070
18450	2.276036	-1.665770	9.763023	0.365596	0.037854	-0.008721	-0.324010	0.027865	-0.539288	0.488439	0.049430	-0.125893	0.862053
18451	2.356409	-1.339381	9.468264	0.239406	0.032238	-0.022281	-0.324247	0.017769	-0.537326	0.488618	0.051434	-0.121383	0.862481
18452	2.410973	-1.646050	9.822176	0.155879	0.008319	-0.039266	-0.323299	0.010930	-0.536421	0.488928	0.053079	-0.118542	0.862601
18453	2.340001	-1.919358	10.153777	0.254096	0.030336	-0.033259	-0.319705	0.003523	-0.534620	0.489251	0.055293	-0.113801	0.862917
18454	2.231902	-1.511989	9.726357	0.111818	0.081387	-0.032232	-0.317039	-0.002512	-0.533466	0.489709	0.055216	-0.111013	0.863025
18455	2.008239	-1.133203	9.451101	0.092095	0.096009	-0.021303	-0.315028	-0.007742	-0.534532	0.490142	0.054688	-0.108436	0.863141
18456	1.988707	-1.085430	9.360362	0.201924	0.072482	0.022663	-0.313281	-0.013514	-0.535335	0.489491	0.055530	-0.104235	0.863973
18457	1.985463	-1.417353	9.398890	0.226757	0.052369	0.012684	-0.311142	-0.020906	-0.533784	0.489079	0.057000	-0.099796	0.864635
18458	1.835919	-1.397830	9.565816	0.288188	0.037752	0.001934	-0.308742	-0.026394	-0.532889	0.488600	0.059324	-0.094416	0.865353
18459	1.726499	-1.197937	9.682832	0.386165	0.031436	0.000579	-0.307379	-0.037889	-0.532120	0.488131	0.062717	-0.087408	0.866114
18460	1.292289	-0.648354	9.518438	0.168557	0.081434	0.004895	-0.305632	-0.046372	-0.530697	0.487833	0.063100	-0.083673	0.866623
18461	1.310752	-0.967003	9.907856	-0.149705	0.079221	0.001453	-0.302561	-0.050801	-0.532427	0.488085	0.060395	-0.085452	0.866501
18462	1.176739	-0.650460	10.376781	-0.214292	0.026058	-0.012662	-0.301495	-0.048112	-0.535839	0.488515	0.058025	-0.088874	0.866076
18463	1.306490	-0.553733	10.441766	0.028991	-0.039431	0.000669	-0.299367	-0.047341	-0.538344	0.488362	0.059088	-0.088661	0.866112
18464	1.365004	-0.698623	10.255426	0.101635	-0.127034	0.015027	-0.300289	-0.050734	-0.536766	0.487681	0.062405	-0.088137	0.866317
18465	1.545022	-1.045460	10.048182	-0.189574	-0.162068	0.005327	-0.304656	-0.051231	-0.536731	0.487498	0.063425	-0.092888	0.865849
18466	1.609719	-1.484421	9.706532	-0.402319	-0.200828	-0.062111	-0.308776	-0.043555	-0.539575	0.488625	0.063243	-0.101710	0.864235
18467	2.027276	-1.595661	9.300751	-0.144398	-0.215236	-0.122590	-0.311572	-0.038605	-0.540074	0.490439	0.065852	-0.106061	0.862487
18468	2.311834	-1.123154	8.695456	-0.107073	-0.120121	-0.149317	-0.313561	-0.037763	-0.540189	0.492824	0.067340	-0.108868	0.860661
18469	2.406804	-0.817834	8.563785	-0.093348	-0.035092	-0.153080	-0.314607	-0.038049	-0.542537	0.495462	0.067439	-0.110539	0.858924
18470	2.137026	-0.860714	8.846348	0.028174	-0.023993	-0.129421	-0.313005	-0.038907	-0.544515	0.497505	0.068568	-0.110097	0.857710
18471	2.132572	-0.919303	9.306418	0.066701	-0.024850	-0.109847	-0.311923	-0.045750	-0.543872	0.499200	0.069992	-0.108964	0.856754
18472	1.270360	-1.100005	9.737565	-0.036453	-0.045217	-0.104830	-0.311508	-0.050134	-0.544139	0.500875	0.070781	-0.109875	0.855594
18473	1.215431	-1.195053	10.119830	-0.071329	-0.047106	-0.099468	-0.309786	-0.050018	-0.544284	0.502536	0.071122	-0.111297	0.854408
18474	1.335474	-0.584160	9.971073	0.035411	-0.083583	-0.128427	-0.310042	-0.051389	-0.544938	0.504429	0.073340	-0.111331	0.853099
18475	1.741147	-0.718386	9.886552	0.001808	-0.098062	-0.082407	-0.312691	-0.053800	-0.542953	0.505583	0.075215	-0.111978	0.852168
18476	2.092618	-1.133164	9.413478	-0.005387	-0.105225	-0.051937	-0.315612	-0.056467	-0.539526	0.506176	0.077218	-0.113039	0.851496
18477	2.452642	-1.306411	9.203147	0.025255	-0.112421	-0.045286	-0.317739	-0.057376	-0.537152	0.506621	0.079491	-0.113500	0.850960
18478	2.818785	-1.233318	9.255604	-0.068353	-0.104257	-0.049454	-0.319867	-0.056790	-0.535694	0.507269	0.080833	-0.115625	0.850162
18479	2.903075	-1.213980	9.232655	-0.054322	-0.061296	-0.058676	-0.321468	-0.057156	-0.533062	0.508176	0.081489	-0.116934	0.849378
18480	2.890821	-1.170577	9.266759	-0.050952	-0.053956	-0.047599	-0.322924	-0.056733	-0.533443	0.508871	0.082148	-0.118254	0.848716
18481	2.722626	-1.285859	9.426820	-0.030041	-0.039302	-0.029060	-0.321994	-0.055664	-0.534890	0.509282	0.082627	-0.118999	0.848319
18482	2.602270	-1.332216	9.309813	0.017110	0.011925	-0.027056	-0.322524	-0.057557	-0.533316	0.509670	0.082812	-0.118526	0.848134
18483	2.413774	-1.233365	9.477489	-0.081120	0.027358	-0.010979	-0.321200	-0.057029	-0.533719	0.510014	0.081594	-0.119499	0.847908
18484	2.322276	-1.257481	9.514708	0.011878	0.011860	-0.028945	-0.320934	-0.056627	-0.534245	0.510444	0.081733	-0.119114	0.847690
18485	2.293313	-1.247635	9.596199	0.010002	-0.000905	-0.012325	-0.320148	-0.056891	-0.532418	0.510595	0.081914	-0.118825	0.847623
18486	2.394733	-1.281159	9.584672	0.008241	-0.000882	-0.008637	-0.320138	-0.057997	-0.533597	0.510659	0.082182	-0.118664	0.847581
18487	2.572857	-1.223402	9.483914	0.085202	0.012032	-0.008262	-0.320798	-0.059893	-0.532545	0.510646	0.082900	-0.116980	0.847753
18488	2.615456	-1.060158	9.349762	0.077202	0.015692	-0.010159	-0.320653	-0.062363	-0.533202	0.510657	0.083595	-0.115478	0.847883
18489	2.687821	-1.069858	9.285482	-0.072562	0.021045	-0.003538	-0.319332	-0.062644	-0.532427	0.510845	0.082551	-0.116394	0.847747
18490	2.644961	-1.169875	9.614976	-0.012862	0.000977	-0.001360	-0.319730	-0.060738	-0.533733	0.510823	0.082555	-0.116584	0.847734
18491	2.571585	-0.953853	9.502088	0.034003	-0.017183	0.024735	-0.320782	-0.062096	-0.533987	0.510266	0.083191	-0.116132	0.848069
18492	2.514226	-1.062366	9.466420	0.177411	-0.031604	0.045791	-0.320377	-0.065238	-0.533206	0.509048	0.085579	-0.113505	0.848919
18493	2.427986	-1.177844	9.521612	0.035360	-0.015248	0.076426	-0.321311	-0.065621	-0.531627	0.507613	0.086077	-0.113100	0.849781
18494	2.481284	-1.238435	9.362814	0.084276	-0.022464	0.085921	-0.323962	-0.067078	-0.529904	0.505884	0.087269	-0.112027	0.850832
18495	2.466366	-1.139529	9.445685	0.061504	-0.045340	0.087680	-0.323027	-0.068598	-0.530436	0.504139	0.088515	-0.111511	0.851807
18496	2.557175	-0.973773	9.314419	-0.080269	-0.039115	0.070337	-0.324622	-0.068025	-0.529637	0.502929	0.088363	-0.113380	0.852290
18497	2.749568	-0.872534	9.255217	-0.001330	-0.026260	0.046725	-0.325955	-0.066093	-0.529363	0.502032	0.088753	-0.113672	0.852740
18498	2.759132	-0.853051	9.317997	0.014486	-0.013467	0.040324	-0.326088	-0.065003	-0.529885	0.501214	0.089185	-0.113614	0.853184
18499	2.831885	-0.947159	9.197322	0.038256	-0.016195	0.028460	-0.326089	-0.066359	-0.528839	0.500580	0.089862	-0.113103	0.853553
18500	2.740613	-1.016814	9.286719	0.109531	-0.007997	-0.004417	-0.325806	-0.069926	-0.529628	0.500366	0.091254	-0.111287	0.853769
18501	2.679324	-0.789680	9.601423	-0.068862	-0.010096	-0.023793	-0.326077	-0.070454	-0.528055	0.500832	0.090882	-0.112451	0.853383
18502	2.783493	-0.884981	9.817122	-0.042413	-0.017389	-0.027333	-0.326340	-0.070455	-0.528445	0.501260	0.090965	-0.113281	0.853013
18503	2.823823	-0.755766	9.584043	0.171150	-0.024476	-0.040086	-0.326606	-0.072078	-0.527004	0.501531	0.093293	-0.110458	0.852972
18504	2.705615	-0.752047	9.333319	0.057226	-0.009975	-0.039764	-0.326740	-0.073430	-0.525563	0.501997	0.094276	-0.109489	0.852715
18505	2.758934	-0.804368	9.481926	0.008274	0.002764	-0.039106	-0.327400	-0.075055	-0.524772	0.502613	0.094512	-0.109170	0.852367
18506	2.754739	-0.934085	9.547287	0.109058	0.001033	-0.041356	-0.326323	-0.079175	-0.525307	0.503034	0.095831	-0.107204	0.852221
18507	2.667843	-0.920414	9.373817	0.055584	-0.006335	-0.040694	-0.325254	-0.081378	-0.525578	0.503565	0.096703	-0.106174	0.851938
18508	2.672694	-0.927705	9.349753	0.001417	0.002717	-0.052980	-0.324863	-0.082591	-0.523356	0.504390	0.096934	-0.106001	0.851445
18509	2.691938	-0.915405	9.417325	-0.009135	-0.006415	-0.044714	-0.324860	-0.082325	-0.524142	0.505112	0.097163	-0.106077	0.850981
18510	2.679482	-0.841739	9.154165	0.095614	0.022993	-0.033155	-0.324071	-0.082053	-0.523362	0.505450	0.097959	-0.104134	0.850929
18511	2.759422	-0.915729	9.283511	0.017844	0.004627	-0.034438	-0.324596	-0.082870	-0.523620	0.505966	0.098255	-0.103671	0.850645
18512	2.711231	-0.920524	9.316604	-0.075880	0.008189	-0.027537	-0.324585	-0.083435	-0.525454	0.506512	0.097556	-0.104807	0.850261
18513	2.701309	-0.857636	9.418222	-0.009203	0.015524	-0.043827	-0.323007	-0.081396	-0.524811	0.507261	0.097414	-0.104686	0.849846
18514	2.681695	-0.790431	9.380571	-0.059880	0.001727	-0.056987	-0.323266	-0.080862	-0.526380	0.508257	0.097048	-0.105557	0.849185
18515	2.676623	-0.737495	9.383667	-0.031027	0.004501	-0.056848	-0.321672	-0.080075	-0.527964	0.509245	0.096902	-0.105895	0.848567
18516	2.700286	-0.646280	9.305944	-0.051400	0.048386	-0.045947	-0.320088	-0.080898	-0.526406	0.510136	0.095806	-0.106167	0.848122
18517	2.758384	-0.694190	9.334622	-0.089926	0.008164	-0.035001	-0.319554	-0.078469	-0.529028	0.510872	0.094960	-0.107507	0.847605
18518	2.734357	-0.713628	9.293314	-0.021684	0.019208	-0.033749	-0.319014	-0.080260	-0.529688	0.511431	0.094638	-0.107596	0.847293
18519	2.763999	-0.852212	9.560525	-0.079428	0.026476	-0.019281	-0.318224	-0.079175	-0.529694	0.511918	0.093560	-0.108602	0.846990
18520	2.668244	-0.996724	9.574409	-0.033813	0.013711	-0.019950	-0.316504	-0.077561	-0.530493	0.512250	0.093178	-0.108978	0.846783
18521	2.677293	-0.869009	9.624299	0.015109	0.004640	-0.014158	-0.317429	-0.078098	-0.530486	0.512424	0.093425	-0.108619	0.846697
18522	2.662142	-0.727333	9.549322	-0.000795	0.008293	-0.010559	-0.317160	-0.078653	-0.531012	0.512522	0.093452	-0.108508	0.846649
18523	2.672010	-0.775504	9.529533	0.046328	0.008389	0.006295	-0.317170	-0.077410	-0.529833	0.512300	0.093914	-0.107613	0.846846
18524	2.792670	-0.804661	9.376606	0.217990	0.004917	-0.005743	-0.316762	-0.082051	-0.528528	0.511887	0.096229	-0.103839	0.847307
18525	2.777148	-0.583480	9.331550	0.025405	0.009247	-0.019656	-0.315562	-0.085068	-0.528016	0.512145	0.096528	-0.103242	0.847190
18526	2.700555	-0.704112	9.281129	-0.006194	0.017459	-0.007828	-0.315174	-0.083968	-0.526971	0.512217	0.096339	-0.103133	0.847181
18527	2.696141	-0.785540	9.395179	0.084899	0.015728	-0.004593	-0.315441	-0.083689	-0.526707	0.512116	0.097110	-0.101495	0.847352
18528	2.614382	-0.828821	9.451426	-0.067203	0.000884	-0.020108	-0.315448	-0.083539	-0.525397	0.512463	0.096604	-0.102564	0.847071
18529	2.701253	-0.850828	9.298283	-0.013177	-0.006289	0.002332	-0.316372	-0.083399	-0.526175	0.512388	0.096728	-0.102836	0.847069
18530	2.679791	-0.901444	9.285369	-0.036000	0.004669	0.009584	-0.317706	-0.082280	-0.525116	0.512166	0.096418	-0.103393	0.847171
18531	2.687041	-0.908968	9.191704	-0.070883	0.015561	-0.008142	-0.319697	-0.080482	-0.525361	0.512422	0.095602	-0.104412	0.846984
18532	2.766907	-0.968619	9.292442	-0.026939	0.015587	-0.018067	-0.317448	-0.079011	-0.526164	0.512661	0.095260	-0.104650	0.846849
18533	2.727800	-0.847678	9.500234	-0.020808	0.030193	-0.019914	-0.317575	-0.080377	-0.526164	0.513049	0.094737	-0.104660	0.846671
18534	2.744445	-0.799593	9.479457	0.048203	0.041264	-0.010354	-0.316514	-0.079850	-0.526958	0.513061	0.094714	-0.103376	0.846824
18535	2.844836	-0.600918	9.821679	-0.047912	0.002743	-0.020020	-0.315984	-0.080128	-0.526832	0.513445	0.094385	-0.104125	0.846536
18536	2.889069	-0.784280	9.651471	0.097345	0.013904	-0.011906	-0.316508	-0.082848	-0.525912	0.513341	0.095333	-0.102287	0.846717
18537	2.864536	-0.708437	9.328212	0.060397	-0.012605	-0.006515	-0.318084	-0.085026	-0.526686	0.513257	0.096361	-0.101394	0.846759
18538	2.715072	-0.718849	9.185029	-0.027165	0.004638	-0.012527	-0.319292	-0.083216	-0.524842	0.513324	0.096195	-0.101752	0.846695
18539	2.595337	-0.887169	9.287182	0.000939	-0.012712	-0.007741	-0.318100	-0.084182	-0.524328	0.513373	0.096617	-0.101872	0.846602
18540	2.592769	-0.853437	9.302035	-0.058636	-0.015508	-0.003425	-0.318499	-0.081729	-0.525633	0.513321	0.096449	-0.102988	0.846518
18541	2.715417	-0.785731	9.328136	-0.085076	-0.011822	0.013048	-0.319557	-0.082534	-0.525363	0.513184	0.095929	-0.104601	0.846462
