# Supplementary material for: Identification of Haptic Based Guiding Using Hard Reins
Source: PLoS One. 2015 Jul 22;10(7):e0132020. doi: 10.1371/journal.pone.0132020 (PMC4511788; doi:10.1371/journal.pone.0132020)
Supplement: S8 File — (ZIP) [file pone.0132020.s008.zip › Exp2_MotionData1/Subject2/path1/T3/sync3.txt]

// Start Time: 0
// Sample rate: 25.0Hz
// Scenario: 4.9
// Firmware Version: 2.6.1
Counter	Acc_X	Acc_Y	Acc_Z	Gyr_X	Gyr_Y	Gyr_Z	Mag_X	Mag_Y	Mag_Z	Quat_w	Quat_x	Quat_y	Quat_z
17914	0.302792	-0.568496	9.815928	0.004845	0.011037	-0.099464	-0.227454	0.212720	-1.152654	-0.953775	0.024004	0.027739	-0.298275
17915	0.251433	-0.671390	9.786241	-0.016917	0.013398	-0.058833	-0.224776	0.213767	-1.151700	-0.954034	0.024379	0.027645	-0.297423
17916	0.298414	-0.578277	9.902527	-0.013798	0.004149	-0.042986	-0.223162	0.212644	-1.153657	-0.954209	0.024641	0.027689	-0.296835
17917	0.323404	-0.643386	9.730464	0.022570	0.010090	-0.055210	-0.222496	0.213708	-1.151457	-0.954463	0.024246	0.027416	-0.296076
17918	0.341788	-0.582356	9.797971	-0.013484	-0.011500	-0.057237	-0.221824	0.213112	-1.150805	-0.954720	0.024403	0.027763	-0.295201
17919	0.201023	-0.589777	9.687789	0.014761	0.000543	-0.067647	-0.223297	0.212591	-1.151212	-0.955037	0.024093	0.027717	-0.294204
17920	0.211585	-0.618707	9.779806	-0.006365	0.000864	-0.051801	-0.221020	0.213377	-1.150806	-0.955270	0.024190	0.027782	-0.293431
17921	0.288489	-0.593040	9.736235	-0.007738	-0.004893	-0.035062	-0.222093	0.213078	-1.149037	-0.955380	0.024298	0.027948	-0.293047
17922	0.349894	-0.608902	9.894709	0.013550	0.012724	-0.020753	-0.221820	0.211998	-1.151520	-0.955434	0.024100	0.027656	-0.292917
17923	0.377369	-0.673965	9.741980	0.022950	0.008784	-0.002183	-0.220478	0.211716	-1.152903	-0.955374	0.023722	0.027364	-0.293172
17924	0.376123	-0.610869	9.746281	-0.004237	-0.001353	0.002969	-0.219943	0.212281	-1.153435	-0.955285	0.023795	0.027434	-0.293447
17925	0.454659	-0.648278	9.821190	0.003332	0.008803	-0.009337	-0.221014	0.211411	-1.151413	-0.955257	0.023789	0.027264	-0.293554
17926	0.381805	-0.661752	9.689065	0.001677	-0.003491	-0.016474	-0.219944	0.212222	-1.150856	-0.955281	0.023726	0.027349	-0.293474
17927	0.468588	-0.628612	9.751658	-0.015010	0.016241	-0.028799	-0.219944	0.212533	-1.152068	-0.955363	0.024104	0.027159	-0.293196
17928	0.497750	-0.618362	9.841544	-0.006620	-0.001113	-0.043038	-0.220756	0.214275	-1.147112	-0.955545	0.024200	0.027259	-0.292584
17929	0.366441	-0.606186	9.779649	-0.002998	-0.008162	-0.044810	-0.219141	0.212233	-1.145974	-0.955712	0.024194	0.027477	-0.292017
17930	0.326842	-0.577783	9.698781	-0.022261	0.003724	-0.028872	-0.218871	0.211677	-1.146674	-0.955793	0.024624	0.027571	-0.291706
17931	0.308189	-0.597530	9.806683	-0.010743	-0.014045	-0.025410	-0.219144	0.214062	-1.151756	-0.955840	0.024742	0.027932	-0.291509
17932	0.331235	-0.655371	9.831899	-0.020160	-0.018050	-0.010440	-0.218610	0.214882	-1.151057	-0.955826	0.025017	0.028418	-0.291483
17933	0.328582	-0.660286	9.728343	-0.018493	-0.002234	-0.002373	-0.218876	0.214259	-1.154470	-0.955741	0.025368	0.028585	-0.291716
17934	0.345905	-0.664818	9.813163	-0.020449	-0.004156	0.002907	-0.219416	0.215392	-1.154020	-0.955633	0.025735	0.028802	-0.292018
17935	0.425942	-0.668221	9.810830	-0.009545	-0.001305	-0.000594	-0.219950	0.214864	-1.155117	-0.955541	0.025922	0.028898	-0.292290
17936	0.369797	-0.649820	9.799339	-0.016692	-0.000436	-0.002367	-0.219679	0.213660	-1.152171	-0.955458	0.026235	0.029026	-0.292523
17937	0.357883	-0.664605	9.770198	-0.003917	-0.014336	-0.011253	-0.220216	0.213499	-1.150811	-0.955424	0.026232	0.029342	-0.292602
17938	0.378078	-0.707937	9.751887	-0.000337	0.001608	-0.007606	-0.220087	0.215361	-1.151975	-0.955412	0.026244	0.029335	-0.292641
17939	0.350805	-0.672014	9.784480	-0.005788	-0.009106	-0.007688	-0.219150	0.215873	-1.150611	-0.955359	0.026313	0.029559	-0.292784
17940	0.344047	-0.698841	9.777253	-0.004489	0.015227	0.015461	-0.219290	0.217835	-1.149731	-0.955226	0.026498	0.029303	-0.293227
17941	0.394109	-0.775614	9.796220	-0.006328	0.001013	0.014472	-0.221161	0.215950	-1.151944	-0.955049	0.026654	0.029325	-0.293787
17942	0.479660	-0.696382	9.759731	0.008171	0.008318	0.011891	-0.220090	0.216491	-1.151939	-0.954904	0.026552	0.029132	-0.294285
17943	0.436027	-0.692316	9.782434	-0.006189	0.017085	0.011911	-0.219822	0.216441	-1.150041	-0.954751	0.026798	0.028852	-0.294788
17944	0.426208	-0.687641	9.772469	-0.004248	-0.004017	0.002943	-0.220626	0.216164	-1.149498	-0.954649	0.026855	0.028972	-0.295101
17945	0.404547	-0.707463	9.694922	0.003337	-0.003607	-0.011168	-0.220359	0.216441	-1.149492	-0.954625	0.026784	0.029047	-0.295180
17946	0.421730	-0.690139	9.873454	-0.007465	-0.001024	-0.011194	-0.221161	0.215957	-1.152215	-0.954620	0.026913	0.029135	-0.295175
17947	0.455704	-0.708954	9.768721	0.001640	-0.010596	-0.016536	-0.221431	0.216387	-1.152198	-0.954622	0.026829	0.029360	-0.295154
17948	0.411099	-0.653925	9.805452	-0.010545	-0.001460	-0.030654	-0.221564	0.215963	-1.152074	-0.954744	0.027005	0.029484	-0.294728
17949	0.397328	-0.697875	9.771660	0.009393	-0.002942	-0.035900	-0.219414	0.214784	-1.152138	-0.954869	0.026806	0.029528	-0.294338
17950	0.389713	-0.688308	9.723209	0.000255	-0.003152	-0.030623	-0.220086	0.215094	-1.152663	-0.955019	0.026768	0.029618	-0.293844
17951	0.396813	-0.661463	9.838772	-0.003551	0.005492	-0.021744	-0.219019	0.217010	-1.150983	-0.955059	0.026873	0.029569	-0.293712
17952	0.454965	-0.662837	9.826123	0.003443	0.001823	-0.014686	-0.219018	0.216777	-1.153165	-0.955147	0.026816	0.029535	-0.293432
17953	0.459352	-0.660344	9.696248	0.000105	0.005566	-0.023511	-0.218212	0.215962	-1.149261	-0.955199	0.026846	0.029467	-0.293268
17954	0.386206	-0.620390	9.809250	0.012753	-0.007554	-0.027964	-0.218615	0.216288	-1.150740	-0.955341	0.026546	0.029567	-0.292823
17955	0.421530	-0.687720	9.825285	0.011093	-0.003012	-0.032366	-0.217674	0.215689	-1.150227	-0.955445	0.026309	0.029603	-0.292500
17956	0.411156	-0.663639	9.762197	0.024012	0.004468	-0.042883	-0.218069	0.213168	-1.150847	-0.955671	0.025854	0.029417	-0.291821
17957	0.348162	-0.652636	9.837213	0.023826	0.006068	-0.035790	-0.218736	0.212053	-1.150875	-0.955806	0.025424	0.029205	-0.291435
17958	0.330042	-0.718511	9.822710	0.043290	0.004144	-0.023357	-0.217666	0.213378	-1.154241	-0.956019	0.024619	0.028895	-0.290839
17959	0.357484	-0.654909	9.705117	0.037366	0.001835	-0.003946	-0.217128	0.212801	-1.154266	-0.955972	0.023928	0.028666	-0.291072
17960	0.331913	-0.689345	9.832176	0.026536	-0.003589	-0.004011	-0.217392	0.211225	-1.153091	-0.956044	0.023408	0.028594	-0.290886
17961	0.440048	-0.663121	9.705306	0.017204	0.004877	0.010138	-0.216588	0.211122	-1.149436	-0.955907	0.023133	0.028419	-0.291375
17962	0.443685	-0.592648	9.767474	-0.000252	-0.008921	-0.012997	-0.216859	0.211810	-1.148324	-0.956060	0.023093	0.028605	-0.290857
17963	0.380106	-0.562242	9.779737	-0.005441	-0.024707	-0.023711	-0.216723	0.211057	-1.146448	-0.956092	0.023057	0.029143	-0.290700
17964	0.345399	-0.635693	9.837000	-0.021488	-0.012310	-0.027209	-0.216723	0.211038	-1.145633	-0.956271	0.023391	0.029528	-0.290047
17965	0.418950	-0.576110	9.713631	-0.003738	-0.015934	-0.018351	-0.218065	0.211345	-1.145336	-0.956278	0.023378	0.029883	-0.289989
17966	0.491698	-0.562641	9.812051	-0.044545	-0.019255	-0.041505	-0.218871	0.212022	-1.149380	-0.956481	0.024100	0.030544	-0.289188
17967	0.511060	-0.569578	9.759739	0.006684	-0.002124	-0.069528	-0.217535	0.213975	-1.149604	-0.956797	0.023929	0.030604	-0.288151
17968	0.472645	-0.584839	9.777933	-0.001605	0.003772	-0.095146	-0.216594	0.212799	-1.148566	-0.957442	0.023941	0.030593	-0.285999
17969	0.522830	-0.535367	9.865760	0.027592	-0.004451	-0.111920	-0.215788	0.212833	-1.150884	-0.958004	0.023323	0.030601	-0.284162
17970	0.295943	-0.709419	9.826409	0.011496	-0.016920	-0.117297	-0.215784	0.211261	-1.150120	-0.958790	0.022956	0.030919	-0.281494
17971	0.340568	-0.553269	9.595506	0.034186	0.002083	-0.087056	-0.215241	0.208797	-1.148032	-0.959210	0.022269	0.030745	-0.280133
17972	0.343988	-0.674552	9.911874	-0.006778	-0.003980	-0.071313	-0.214167	0.208484	-1.147783	-0.959666	0.022347	0.030902	-0.278543
17973	0.485642	-0.516637	9.720043	0.014320	0.009902	-0.049973	-0.212960	0.208789	-1.149961	-0.959872	0.022108	0.030670	-0.277877
17974	0.421060	-0.663452	9.829902	0.000268	-0.008436	-0.032435	-0.212290	0.208733	-1.148205	-0.960146	0.022055	0.030853	-0.276913
17975	0.549689	-0.568882	9.717588	0.023502	-0.003076	-0.025285	-0.212290	0.208745	-1.148748	-0.960210	0.021583	0.030812	-0.276732
17976	0.564369	-0.573469	9.732517	-0.007350	-0.012419	-0.017488	-0.212159	0.209879	-1.148984	-0.960413	0.021666	0.031106	-0.275990
17977	0.642013	-0.576914	9.739740	-0.026700	-0.001536	-0.032526	-0.211487	0.209298	-1.149011	-0.960496	0.022158	0.031326	-0.275637
17978	0.637420	-0.572130	9.850296	-0.004448	-0.011359	-0.059043	-0.211218	0.209314	-1.149964	-0.960866	0.022159	0.031606	-0.274310
17979	0.479021	-0.669694	9.725809	-0.017916	-0.017724	-0.094447	-0.212291	0.209517	-1.151575	-0.961280	0.022354	0.032122	-0.272780
17980	0.553795	-0.534823	9.698199	-0.020014	-0.025088	-0.084797	-0.210682	0.209606	-1.150912	-0.961790	0.022566	0.032761	-0.270882
17981	0.458636	-0.594792	9.883496	-0.014638	-0.012665	-0.082030	-0.210416	0.209842	-1.149142	-0.962136	0.022730	0.033155	-0.269588
17982	0.385733	-0.605839	9.751351	0.011814	-0.031559	-0.064367	-0.210145	0.209296	-1.150249	-0.962583	0.022315	0.033734	-0.267951
17983	0.266125	-0.685693	9.743469	0.002718	-0.025437	0.008168	-0.210550	0.210140	-1.149674	-0.962442	0.022145	0.034227	-0.268411
17984	0.457478	-0.560843	9.731548	-0.003061	-0.035498	0.054011	-0.211757	0.210189	-1.150609	-0.962208	0.022072	0.034912	-0.269166
17985	0.581527	-0.573151	9.795630	-0.021792	-0.028402	0.048665	-0.215114	0.211503	-1.149033	-0.961833	0.022383	0.035575	-0.270388
17986	0.686471	-0.610088	9.794313	-0.035545	-0.031454	0.023827	-0.216996	0.213112	-1.149503	-0.961689	0.022928	0.036375	-0.270749
17987	0.690386	-0.580898	9.683481	-0.026050	-0.027383	0.006201	-0.215922	0.212667	-1.149665	-0.961541	0.023291	0.037069	-0.271150
17988	0.728852	-0.653004	9.897042	-0.039372	-0.015857	-0.032677	-0.216864	0.214179	-1.153002	-0.961718	0.023955	0.037615	-0.270388
17989	0.648547	-0.654474	9.783856	0.002875	0.003857	-0.060688	-0.215259	0.215545	-1.152569	-0.961967	0.023878	0.037590	-0.269510
17990	0.657169	-0.610627	9.721202	-0.016761	-0.012980	-0.069701	-0.215528	0.215850	-1.153235	-0.962413	0.024103	0.037970	-0.267841
17991	0.570938	-0.534506	9.756497	-0.016096	-0.021212	-0.096259	-0.216598	0.214399	-1.150553	-0.962822	0.024224	0.038547	-0.266274
17992	0.463593	-0.611703	9.811559	-0.011703	-0.015033	-0.057280	-0.215255	0.214111	-1.151664	-0.963129	0.024341	0.038939	-0.265093
17993	0.357215	-0.640347	9.712221	-0.014500	-0.008917	-0.018324	-0.215126	0.215631	-1.150258	-0.963131	0.024559	0.039218	-0.265022
17994	0.464757	-0.669944	9.812034	-0.010646	-0.004985	0.040038	-0.216198	0.214911	-1.148639	-0.962917	0.024783	0.039364	-0.265759
17995	0.566260	-0.655964	9.810229	-0.014649	0.010553	0.057784	-0.216338	0.217218	-1.150465	-0.962529	0.025169	0.039224	-0.267144
17996	0.667887	-0.668700	9.678638	0.005212	0.012544	0.056072	-0.216739	0.217142	-1.152908	-0.962242	0.025193	0.038940	-0.268216
17997	0.681473	-0.716988	9.838297	-0.027107	0.021212	0.054253	-0.217008	0.217117	-1.151547	-0.961871	0.025871	0.038669	-0.269517
17998	0.781805	-0.771005	9.803267	0.005395	0.024186	0.017224	-0.217410	0.217105	-1.150592	-0.961777	0.025921	0.038181	-0.269917
17999	0.750885	-0.696323	9.693430	0.024171	0.017971	-0.012809	-0.216339	0.217811	-1.151668	-0.961790	0.025542	0.037744	-0.269968
18000	0.595725	-0.689425	9.719911	0.009321	0.002316	-0.032373	-0.216606	0.217231	-1.150733	-0.962014	0.025370	0.037675	-0.269194
18001	0.548897	-0.763097	9.774396	0.010713	0.016111	-0.014587	-0.216613	0.219513	-1.151610	-0.962028	0.025242	0.037347	-0.269202
18002	0.613777	-0.737645	9.759344	0.010214	0.010340	0.003042	-0.215800	0.216810	-1.151707	-0.962068	0.025122	0.037102	-0.269105
18003	0.621182	-0.737506	9.802900	0.024452	0.001462	0.007447	-0.215264	0.217059	-1.150754	-0.961959	0.024671	0.036974	-0.269554
18004	0.609783	-0.669753	9.691307	0.021196	0.008828	-0.004007	-0.213650	0.215305	-1.149878	-0.962061	0.024329	0.036701	-0.269259
18005	0.610741	-0.708570	9.749403	0.006550	0.001398	0.003857	-0.214456	0.215615	-1.150267	-0.961962	0.024221	0.036676	-0.269625
18006	0.571154	-0.670449	9.733457	-0.011284	-0.009225	-0.004216	-0.214725	0.215895	-1.149847	-0.961993	0.024400	0.036929	-0.269464
18007	0.552550	-0.699911	9.795696	-0.001229	-0.010766	-0.010380	-0.215532	0.216792	-1.151167	-0.961958	0.024368	0.037187	-0.269557
18008	0.561911	-0.690035	9.752579	0.000013	-0.003360	-0.021823	-0.214592	0.216334	-1.150649	-0.962118	0.024352	0.037273	-0.268972
18009	0.538060	-0.707460	9.764014	0.005346	0.002819	-0.018224	-0.215133	0.217721	-1.148968	-0.962139	0.024264	0.037236	-0.268912
18010	0.478848	-0.652698	9.778635	-0.005902	-0.012741	-0.004204	-0.214592	0.216482	-1.150916	-0.962207	0.024326	0.037524	-0.268623
18011	0.526070	-0.710103	9.787739	-0.022715	-0.013448	0.018717	-0.215394	0.215505	-1.150667	-0.962002	0.024721	0.037927	-0.269262
18012	0.610445	-0.689152	9.778134	0.000793	0.001022	0.017096	-0.215659	0.214387	-1.150971	-0.961906	0.024736	0.037909	-0.269609
18013	0.634780	-0.688707	9.812578	-0.013491	-0.004297	0.011706	-0.215531	0.216845	-1.153475	-0.961750	0.024998	0.038093	-0.270114
18014	0.678158	-0.683069	9.770537	0.006515	0.010227	0.006549	-0.216064	0.215718	-1.153097	-0.961788	0.024954	0.037866	-0.270012
18015	0.556444	-0.665863	9.708899	-0.004295	-0.004053	0.004683	-0.215397	0.216983	-1.153472	-0.961675	0.025034	0.038000	-0.270389
18016	0.523287	-0.695590	9.765879	-0.004415	0.001147	0.010028	-0.215929	0.215115	-1.151624	-0.961648	0.025149	0.038008	-0.270475
18017	0.571641	-0.689857	9.764913	-0.004900	0.008666	0.029513	-0.217409	0.216847	-1.151687	-0.961409	0.025329	0.037886	-0.271323
18018	0.622729	-0.703499	9.740104	0.005232	-0.002540	0.018854	-0.216070	0.217043	-1.149251	-0.961365	0.025249	0.037905	-0.271485
18019	0.634664	-0.693571	9.745209	-0.008623	-0.008296	0.031148	-0.216342	0.218474	-1.149745	-0.961101	0.025410	0.038132	-0.272369
18020	0.629991	-0.698509	9.769176	0.012729	-0.003970	0.007373	-0.217681	0.217635	-1.148805	-0.961079	0.025163	0.038147	-0.272469
18021	0.578386	-0.665461	9.752899	-0.004511	0.001063	0.013550	-0.216338	0.217406	-1.152496	-0.960920	0.025281	0.038181	-0.273014
18022	0.570819	-0.651033	9.750151	-0.004432	0.008219	0.011829	-0.216072	0.217909	-1.150038	-0.960874	0.025435	0.038054	-0.273177
18023	0.580809	-0.665417	9.752973	-0.013511	-0.009636	0.011685	-0.217280	0.217862	-1.146765	-0.960712	0.025663	0.038342	-0.273684
18024	0.575809	-0.650937	9.796041	-0.015109	-0.005918	0.004630	-0.217551	0.218712	-1.146598	-0.960673	0.025937	0.038549	-0.273766
18025	0.575563	-0.648521	9.733427	-0.005852	0.008557	-0.002319	-0.217011	0.217564	-1.146370	-0.960606	0.026104	0.038451	-0.274000
18026	0.590510	-0.660382	9.786934	-0.007735	0.001388	-0.000607	-0.217018	0.220483	-1.150351	-0.960634	0.026276	0.038477	-0.273883
18027	0.595905	-0.686987	9.792115	0.010895	0.005669	-0.023507	-0.216209	0.219224	-1.151760	-0.960689	0.026086	0.038353	-0.273725
18028	0.556302	-0.648866	9.771354	0.008765	0.005342	-0.011132	-0.215671	0.218669	-1.152735	-0.960782	0.025954	0.038219	-0.273430
18029	0.542821	-0.700089	9.783363	-0.003674	0.008923	-0.016447	-0.215271	0.219661	-1.153251	-0.960794	0.026066	0.038105	-0.273394
18030	0.606713	-0.737766	9.824123	-0.009179	0.001705	-0.013872	-0.217815	0.218165	-1.153270	-0.960866	0.026254	0.038143	-0.273118
18031	0.575954	-0.670363	9.719160	0.002343	0.014855	-0.038499	-0.216208	0.218459	-1.149203	-0.961005	0.026266	0.037894	-0.272659
18032	0.527891	-0.683369	9.765928	-0.006658	0.009466	-0.039436	-0.214866	0.218312	-1.150311	-0.961294	0.026438	0.037776	-0.271640
18033	0.552801	-0.719332	9.752521	-0.008085	0.013339	-0.052681	-0.212724	0.219521	-1.149753	-0.961503	0.026631	0.037618	-0.270902
18034	0.545206	-0.700047	9.771399	0.002444	0.011409	-0.042935	-0.213261	0.219540	-1.150018	-0.961837	0.026639	0.037412	-0.269743
18035	0.495055	-0.739800	9.755717	-0.013932	0.012870	-0.035891	-0.211112	0.218502	-1.150077	-0.961950	0.026957	0.037282	-0.269323
18036	0.526914	-0.748926	9.809723	-0.008276	-0.003606	-0.014769	-0.211108	0.217256	-1.151204	-0.962060	0.027103	0.037413	-0.268898
18037	0.524272	-0.744123	9.771090	-0.003585	0.001919	-0.020906	-0.211112	0.218662	-1.150886	-0.962090	0.027178	0.037428	-0.268780
18038	0.500513	-0.768831	9.765733	0.003152	-0.001998	-0.004106	-0.212186	0.218778	-1.148697	-0.962222	0.027131	0.037453	-0.268309
18039	0.524724	-0.765963	9.776083	-0.007721	-0.012777	-0.003331	-0.210037	0.217599	-1.148760	-0.962144	0.027225	0.037761	-0.268535
18040	0.529736	-0.778012	9.752255	-0.004157	0.004923	0.001214	-0.211115	0.219457	-1.148551	-0.962242	0.027359	0.037690	-0.268183
18041	0.509857	-0.744381	9.809165	-0.004218	0.003102	0.002972	-0.210838	0.216810	-1.150542	-0.962144	0.027480	0.037667	-0.268524
18042	0.519235	-0.736934	9.756437	0.008172	0.008320	0.011884	-0.212181	0.217403	-1.150371	-0.962102	0.027390	0.037468	-0.268713
18043	0.539393	-0.768121	9.803029	0.011817	0.008396	0.010123	-0.211108	0.217369	-1.149977	-0.961978	0.027238	0.037252	-0.269201
18044	0.568267	-0.765175	9.755748	0.006452	0.015464	0.010146	-0.210845	0.219086	-1.151148	-0.962037	0.027230	0.036917	-0.269037
18045	0.543172	-0.726792	9.725801	0.005726	0.012075	0.003054	-0.210841	0.217510	-1.150248	-0.961950	0.027211	0.036668	-0.269382
18046	0.557162	-0.694977	9.752470	-0.004414	0.001149	0.010020	-0.212717	0.217117	-1.149695	-0.961875	0.027319	0.036679	-0.269638
18047	0.558090	-0.733796	9.800937	-0.006034	0.010158	0.004769	-0.210978	0.218637	-1.149938	-0.961771	0.027516	0.036530	-0.270008
18048	0.533521	-0.729395	9.723118	0.015578	0.001489	0.003020	-0.211641	0.216113	-1.150147	-0.961781	0.027240	0.036426	-0.270014
18049	0.577361	-0.728592	9.796674	-0.008877	-0.005932	0.007305	-0.211245	0.218075	-1.149817	-0.961650	0.027407	0.036602	-0.270440
18050	0.577724	-0.752865	9.758352	-0.003916	-0.003698	-0.009461	-0.210174	0.218914	-1.150482	-0.961772	0.027477	0.036705	-0.269987
18051	0.536514	-0.748755	9.781129	-0.007602	0.008583	-0.004081	-0.212044	0.216430	-1.151219	-0.961713	0.027691	0.036602	-0.270187
18052	0.528333	-0.710067	9.737256	-0.007562	0.001536	-0.006777	-0.210973	0.216798	-1.149861	-0.961718	0.027848	0.036633	-0.270150
18053	0.524165	-0.736841	9.783068	0.003085	-0.005596	-0.002368	-0.211380	0.218367	-1.150078	-0.961646	0.027780	0.036743	-0.270399
18054	0.553107	-0.733891	9.757454	-0.020438	-0.002367	0.002877	-0.211646	0.217839	-1.151450	-0.961622	0.028175	0.036909	-0.270419
18055	0.538840	-0.743858	9.781164	-0.011109	-0.001983	-0.009465	-0.210844	0.218637	-1.150075	-0.961583	0.028395	0.037032	-0.270519
18056	0.528927	-0.736758	9.756734	-0.005976	-0.003959	0.000266	-0.212319	0.218533	-1.150197	-0.961577	0.028501	0.037152	-0.270511
18057	0.548205	-0.724265	9.800561	-0.005775	-0.005536	-0.007706	-0.211250	0.219795	-1.150848	-0.961529	0.028599	0.037312	-0.270651
18058	0.497427	-0.734900	9.770196	0.006576	0.001412	0.002998	-0.212450	0.217729	-1.151988	-0.961516	0.028494	0.037259	-0.270715
18059	0.507531	-0.749278	9.809131	0.004979	-0.006324	0.027695	-0.212054	0.219973	-1.151648	-0.961281	0.028407	0.037353	-0.271544
18060	0.422117	-0.828502	9.888953	0.025269	0.007628	0.045550	-0.212720	0.218303	-1.152102	-0.961067	0.028011	0.037054	-0.272382
18061	0.470173	-0.834932	9.717155	0.033405	0.006885	0.078276	-0.213257	0.218269	-1.150059	-0.960580	0.027496	0.036705	-0.274196
18062	0.495624	-0.764063	9.782397	0.018129	-0.002894	0.109098	-0.214058	0.217163	-1.150357	-0.959940	0.027217	0.036618	-0.276467
18063	0.427418	-0.745879	9.787389	0.054543	-0.014601	0.091470	-0.214997	0.216996	-1.148314	-0.959366	0.026190	0.036551	-0.278559
18064	0.504085	-0.720225	9.669186	0.013869	-0.004433	0.133828	-0.217411	0.216738	-1.146935	-0.958562	0.026001	0.036508	-0.281336
18065	0.578595	-0.781971	9.850074	0.036162	0.006154	0.109193	-0.218212	0.215645	-1.147776	-0.957882	0.025459	0.036136	-0.283740
18066	0.616482	-0.744874	9.802812	0.035270	0.019382	0.077439	-0.218478	0.215130	-1.149692	-0.957405	0.024952	0.035545	-0.285465
18067	0.627006	-0.552910	9.743913	0.038145	0.018636	0.036767	-0.218744	0.214235	-1.147408	-0.957139	0.024384	0.034965	-0.286474
18068	0.629204	-0.649965	9.826559	0.017120	0.010140	0.013662	-0.219147	0.214731	-1.150105	-0.957037	0.024129	0.034684	-0.286869
18069	0.554153	-0.554238	9.688728	0.035812	0.016235	-0.010978	-0.217807	0.215105	-1.149293	-0.957041	0.023552	0.034191	-0.286963
18070	0.483527	-0.633185	9.848441	0.003755	0.009203	-0.025254	-0.217539	0.215243	-1.149428	-0.957209	0.023527	0.034019	-0.286427
18071	0.532715	-0.564332	9.743513	0.020360	0.008884	-0.006650	-0.217806	0.214349	-1.147144	-0.957175	0.023202	0.033754	-0.286597
18072	0.448237	-0.575571	9.781928	0.016166	-0.001496	-0.019972	-0.217262	0.212083	-1.147495	-0.957277	0.022878	0.033716	-0.286289
18073	0.433772	-0.585548	9.743044	0.010021	-0.000471	0.008310	-0.216328	0.213596	-1.146642	-0.957147	0.022705	0.033677	-0.286742
18074	0.428538	-0.673026	9.835018	0.005543	-0.005798	0.006496	-0.217665	0.212051	-1.145725	-0.957097	0.022578	0.033769	-0.286905
18075	0.501079	-0.569769	9.667959	-0.006402	0.011577	0.018931	-0.217131	0.212761	-1.146388	-0.956907	0.022797	0.033587	-0.287545
18076	0.516918	-0.603446	9.866092	-0.025662	0.008391	-0.002375	-0.218202	0.212380	-1.147203	-0.956865	0.023338	0.033594	-0.287641
18077	0.589934	-0.636119	9.757847	0.007012	0.005373	-0.012913	-0.215789	0.212730	-1.146405	-0.956859	0.023240	0.033472	-0.287682
18078	0.618540	-0.504520	9.671071	-0.027005	0.003486	-0.020114	-0.215922	0.212018	-1.146018	-0.956967	0.023773	0.033585	-0.287266
18079	0.752897	-0.531195	9.839087	-0.042160	0.018515	-0.057229	-0.215923	0.212614	-1.147358	-0.957200	0.024648	0.033526	-0.286419
18080	0.688086	-0.556643	9.875806	0.003979	0.011102	-0.101321	-0.213244	0.213645	-1.145725	-0.958006	0.024602	0.033336	-0.283738
18081	0.464233	-0.657825	9.722858	-0.013791	-0.005696	-0.112036	-0.212171	0.213677	-1.148182	-0.958544	0.024754	0.033610	-0.281870
18082	0.357966	-0.664600	9.796680	0.039299	-0.017601	-0.080097	-0.210828	0.212940	-1.148222	-0.959404	0.023905	0.033745	-0.278987
18083	0.346724	-0.606556	9.673128	0.021625	0.003895	-0.020779	-0.210286	0.211365	-1.147871	-0.959449	0.023496	0.033580	-0.278887
18084	0.359438	-0.732542	9.833346	0.011918	-0.010997	0.002964	-0.210425	0.212928	-1.148091	-0.959621	0.023241	0.033723	-0.278300
18085	0.438931	-0.612165	9.673594	-0.033901	0.014417	0.038328	-0.210423	0.212093	-1.148661	-0.959317	0.024002	0.033631	-0.279293
18086	0.514657	-0.744295	9.794868	-0.041321	0.007964	0.045322	-0.210963	0.213382	-1.148885	-0.958999	0.024874	0.033706	-0.280296
18087	0.552101	-0.661067	9.898901	-0.011830	0.007984	0.018878	-0.212042	0.215667	-1.148799	-0.958808	0.025166	0.033627	-0.280933
18088	0.557451	-0.694962	9.843954	0.031467	0.019057	0.017318	-0.210837	0.215700	-1.145280	-0.958863	0.024705	0.033080	-0.280851
18089	0.485280	-0.720546	9.851562	0.070518	-0.011334	-0.034898	-0.212044	0.215743	-1.145943	-0.959000	0.023276	0.032939	-0.280521
18090	0.450086	-0.660498	9.830770	0.074313	-0.025287	-0.044695	-0.211362	0.211732	-1.144315	-0.959476	0.021713	0.033027	-0.279004
18091	0.486268	-0.570047	9.580846	-0.032684	0.012010	-0.007666	-0.211757	0.209684	-1.147093	-0.959428	0.022413	0.033002	-0.279117
18092	0.473639	-0.628513	9.816809	-0.025499	0.001451	-0.009479	-0.211095	0.212504	-1.147418	-0.959491	0.022916	0.033134	-0.278844
18093	0.378100	-0.720082	9.682170	-0.079616	0.053975	0.004860	-0.210425	0.212570	-1.144842	-0.959377	0.024765	0.032556	-0.279147
18094	-0.200864	-0.995125	10.328467	0.056164	0.117912	0.053558	-0.211268	0.225659	-1.147670	-0.959168	0.024388	0.029969	-0.280184
18095	-0.546060	-0.807256	9.647245	0.027304	0.641403	0.014466	-0.202421	0.226863	-1.147463	-0.959321	0.027520	0.017465	-0.280431
18096	-0.445845	-0.688969	9.129466	-0.159989	1.197324	0.049248	-0.178301	0.233045	-1.145507	-0.958984	0.037306	-0.004612	-0.280958
18097	-0.194870	-0.584767	10.214822	-0.228987	0.252202	0.206454	-0.166788	0.239935	-1.149358	-0.957511	0.043142	-0.008372	-0.285030
18098	0.309976	-0.675172	9.881948	-0.033873	0.086368	0.184687	-0.163709	0.241990	-1.149599	-0.956310	0.044239	-0.009975	-0.288817
18099	0.072944	-0.737762	9.636830	0.008605	-0.006270	0.061401	-0.163978	0.242294	-1.150265	-0.955875	0.044047	-0.009973	-0.290281
18100	-0.180540	-0.786058	9.643859	-0.069965	-0.003827	-0.028948	-0.163446	0.243704	-1.150634	-0.955894	0.045354	-0.009452	-0.290036
18101	-0.550222	-0.807308	9.863770	-0.026526	0.010027	-0.035719	-0.170154	0.244730	-1.151609	-0.955987	0.045946	-0.009464	-0.289636
18102	-0.629572	-0.711640	9.899128	0.036485	0.002710	0.029866	-0.168810	0.243996	-1.151784	-0.955751	0.045245	-0.009739	-0.290513
18103	-0.777052	-0.857549	9.857187	0.034221	0.020049	0.118417	-0.164252	0.244149	-1.150746	-0.954998	0.044706	-0.010452	-0.293038
18104	-0.580766	-0.735035	9.857472	0.075677	-0.006083	0.111259	-0.165316	0.241515	-1.151905	-0.954327	0.043187	-0.010864	-0.295426
18105	-0.443622	-0.824807	9.741996	0.108102	0.013685	0.114116	-0.168400	0.241115	-1.149844	-0.953648	0.041201	-0.011889	-0.297853
18106	0.859899	-0.592400	9.568408	0.022573	0.028047	0.082705	-0.171339	0.236891	-1.147637	-0.953056	0.040904	-0.012607	-0.299754
18107	1.434026	-0.293151	9.078250	0.144767	-0.115655	-0.103614	-0.172270	0.234681	-1.148920	-0.953730	0.037439	-0.011101	-0.298117
18108	0.768599	-1.006671	10.271644	0.002032	-1.275827	-0.625872	-0.181749	0.220647	-1.149942	-0.957318	0.029908	0.013699	-0.287158
18109	-2.490944	-0.551104	10.880721	-0.036334	-0.000709	-0.076095	-0.185773	0.220745	-1.150164	-0.957646	0.030571	0.014003	-0.285977
18110	-0.496514	-0.422830	9.347368	0.117059	0.007861	-0.222723	-0.185493	0.216893	-1.148933	-0.959011	0.028310	0.013328	-0.281638
18111	-0.065066	-0.628601	9.600477	-0.117369	0.011059	-0.071468	-0.187896	0.213103	-1.147669	-0.959262	0.030601	0.013826	-0.280515
18112	0.008105	-0.581101	10.047703	-0.041748	0.009998	-0.073919	-0.186290	0.214234	-1.149281	-0.959512	0.031428	0.013940	-0.279562
18113	0.134225	-0.637110	9.724611	0.015956	-0.017770	-0.081890	-0.182144	0.217753	-1.146635	-0.959890	0.030992	0.014250	-0.278293
18114	0.148484	-0.619856	9.744177	-0.025491	-0.018159	-0.080258	-0.180665	0.216463	-1.147373	-0.960431	0.031362	0.014787	-0.276350
18115	0.149526	-0.639235	9.951377	0.008883	-0.007067	-0.085389	-0.180262	0.216470	-1.148057	-0.960823	0.031116	0.014937	-0.275004
18116	0.101390	-0.693541	9.714400	0.026529	0.004233	-0.069329	-0.183204	0.213727	-1.148790	-0.961242	0.030608	0.014761	-0.273604
18117	0.089574	-0.582083	9.746899	-0.011588	-0.002570	-0.058886	-0.180248	0.211642	-1.147126	-0.961474	0.030787	0.014918	-0.272757
18118	-0.030190	-0.632794	9.873596	0.014403	-0.009535	-0.056171	-0.178517	0.216351	-1.150798	-0.961909	0.030447	0.015055	-0.271251
18119	-0.063924	-0.662551	9.747609	0.001571	-0.017788	-0.014701	-0.178248	0.215742	-1.149190	-0.961904	0.030308	0.015395	-0.271267
18120	-0.030182	-0.652228	9.753382	-0.000722	-0.001439	0.006606	-0.181197	0.215263	-1.149987	-0.961819	0.030312	0.015439	-0.271566
18121	0.030062	-0.738516	9.866614	-0.001362	-0.006452	0.029546	-0.181464	0.214950	-1.148363	-0.961574	0.030310	0.015542	-0.272426
18122	0.144098	-0.649070	9.705747	0.005827	0.000681	0.031357	-0.182671	0.214974	-1.148213	-0.961347	0.030207	0.015496	-0.273239
18123	0.188060	-0.648261	9.817822	-0.022286	0.008176	0.006551	-0.180929	0.215179	-1.146596	-0.961218	0.030679	0.015451	-0.273641
18124	0.152835	-0.707164	9.802743	-0.004220	0.001299	0.003037	-0.182004	0.215759	-1.146157	-0.961150	0.030764	0.015463	-0.273869
18125	0.215851	-0.710878	9.780632	-0.003557	0.001921	-0.021724	-0.181466	0.215490	-1.147259	-0.961186	0.030835	0.015460	-0.273737
18126	0.203643	-0.696527	9.842737	0.000329	-0.011941	-0.035061	-0.182806	0.215146	-1.149428	-0.961334	0.030749	0.015724	-0.273212
18127	0.073279	-0.737745	9.742759	0.014670	0.009349	-0.028658	-0.182805	0.214986	-1.148618	-0.961420	0.030511	0.015485	-0.272948
18128	0.080547	-0.718179	9.865602	0.006736	-0.014453	-0.039450	-0.181594	0.213932	-1.153149	-0.961603	0.030287	0.015765	-0.272312
18129	0.102487	-0.734781	9.801406	0.017902	0.001962	-0.016326	-0.181464	0.215018	-1.151350	-0.961622	0.029956	0.015642	-0.272290
18130	0.146500	-0.750973	9.822137	0.013281	-0.008807	-0.013767	-0.179044	0.213108	-1.150625	-0.961674	0.029646	0.015761	-0.272133
18131	0.174407	-0.701921	9.760035	0.021690	-0.003139	-0.024320	-0.180916	0.211139	-1.149172	-0.961736	0.029216	0.015724	-0.271962
18132	0.135339	-0.685636	9.770749	0.014474	-0.001446	-0.023440	-0.179305	0.210543	-1.149482	-0.961824	0.028919	0.015704	-0.271684
18133	0.066631	-0.640757	9.785152	0.010763	0.005500	-0.018090	-0.179711	0.211328	-1.146327	-0.961848	0.028751	0.015555	-0.271624
18134	0.150279	-0.697497	9.821849	0.012134	-0.005500	-0.004028	-0.181321	0.211651	-1.146434	-0.961831	0.028483	0.015614	-0.271709
18135	0.226398	-0.739808	9.867834	0.013348	0.001890	-0.014602	-0.179172	0.210475	-1.146633	-0.961837	0.028251	0.015524	-0.271718
18136	0.193378	-0.674870	9.798928	0.046884	0.002387	-0.023328	-0.179964	0.206550	-1.147293	-0.961932	0.027351	0.015255	-0.271487
18137	0.144802	-0.678184	9.744504	0.036184	0.002380	-0.026886	-0.178889	0.205816	-1.147194	-0.962017	0.026682	0.015043	-0.271267
18138	0.135061	-0.668646	9.789870	0.050233	-0.001364	-0.014488	-0.179159	0.206274	-1.148399	-0.962087	0.025701	0.014821	-0.271123
18139	0.145211	-0.690309	9.797567	0.039449	-0.008522	-0.016337	-0.179145	0.201754	-1.148545	-0.962111	0.024920	0.014797	-0.271113
18140	0.139511	-0.649145	9.787453	0.039235	-0.014033	-0.009301	-0.177004	0.203102	-1.147847	-0.962129	0.024082	0.014877	-0.271122
18141	0.196610	-0.716080	9.794524	0.033719	-0.008873	-0.003990	-0.177536	0.201639	-1.145171	-0.962081	0.023421	0.014889	-0.271347
18142	0.213259	-0.696355	9.818958	0.030399	-0.019260	-0.016449	-0.178610	0.201940	-1.144877	-0.962121	0.022722	0.015123	-0.271253
18143	0.116028	-0.688413	9.777399	0.043128	-0.033210	-0.023549	-0.178742	0.200917	-1.143278	-0.962175	0.021753	0.015564	-0.271115
18144	0.013310	-0.646584	9.747452	0.020775	-0.034105	0.004687	-0.178337	0.199747	-1.141962	-0.962086	0.021165	0.016127	-0.271446
18145	0.129696	-0.634752	9.840002	0.023407	-0.037614	0.040008	-0.180747	0.198524	-1.141702	-0.961783	0.020583	0.016728	-0.272527
18146	0.110203	-0.644826	9.743191	0.036830	-0.040238	0.042692	-0.182615	0.195478	-1.142594	-0.961474	0.019665	0.017306	-0.273644
18147	0.279096	-0.607776	9.738465	0.016461	-0.055138	0.027465	-0.183414	0.193500	-1.141833	-0.961227	0.019125	0.018288	-0.274487
18148	0.353505	-0.674385	9.856798	0.003033	-0.057880	-0.009742	-0.185562	0.194729	-1.143942	-0.961186	0.018741	0.019410	-0.274577
18149	0.382499	-0.683579	9.771097	0.025012	-0.058235	-0.023825	-0.185424	0.193295	-1.143175	-0.961219	0.018010	0.020436	-0.274438
18150	0.504231	-0.727505	9.669246	0.011186	-0.067614	-0.080532	-0.187298	0.191928	-1.143333	-0.961562	0.017387	0.021727	-0.273175
18151	0.703581	-0.740868	9.781383	0.028080	-0.087217	-0.144304	-0.188776	0.192769	-1.141522	-0.962232	0.016398	0.023363	-0.270729
18152	0.765848	-0.526155	9.367629	0.034906	-0.119502	-0.202851	-0.190779	0.189811	-1.139964	-0.963206	0.014982	0.025563	-0.267125
18153	0.799586	-0.336234	8.972445	-0.068716	-0.160510	-0.305997	-0.191580	0.188420	-1.140136	-0.964633	0.015369	0.029205	-0.261524
18154	0.619041	-0.232667	9.245362	-0.253348	-0.073701	-0.320137	-0.190519	0.192981	-1.142854	-0.966082	0.019683	0.032074	-0.255479
18155	0.347606	-0.125851	9.919881	-0.296052	0.045956	-0.319467	-0.184504	0.200000	-1.146773	-0.967512	0.025484	0.032906	-0.249377
18156	-0.065836	0.046356	10.551033	-0.202266	0.160376	-0.240573	-0.179828	0.206361	-1.151513	-0.968622	0.030040	0.030955	-0.244767
18157	0.226902	-0.093934	11.037707	-0.030213	0.184219	-0.209892	-0.173130	0.209083	-1.153676	-0.969657	0.031400	0.027694	-0.240857
18158	0.135478	-0.161244	10.058073	0.146417	0.107915	-0.229230	-0.165077	0.206113	-1.149383	-0.970989	0.028969	0.025039	-0.236039
18159	-0.109722	-0.449766	9.636273	0.085174	-0.002283	-0.109816	-0.163053	0.202080	-1.148178	-0.971482	0.027227	0.024748	-0.234239
18160	0.096993	-0.460564	9.794354	0.009617	0.004445	0.024321	-0.162788	0.202900	-1.147204	-0.971427	0.027084	0.024611	-0.234499
18161	0.592020	-0.247663	9.803124	0.114210	0.039206	0.022102	-0.162239	0.198967	-1.148832	-0.971333	0.025018	0.023302	-0.235252
18162	0.465475	-0.249978	9.623530	0.089999	0.061134	-0.010513	-0.161424	0.195250	-1.147874	-0.971501	0.023561	0.021706	-0.234862
18163	0.184316	-0.458975	9.828316	0.037954	0.051967	-0.017742	-0.159282	0.196780	-1.148937	-0.971555	0.023003	0.020527	-0.234799
18164	0.277690	-0.525255	9.814831	0.059801	0.075400	-0.022845	-0.157533	0.194772	-1.149430	-0.971757	0.022191	0.018804	-0.234186
18165	0.366903	-0.611021	9.895247	0.074275	0.066748	-0.027294	-0.153768	0.191563	-1.148898	-0.971872	0.020997	0.017177	-0.233943
18166	0.329158	-0.665114	9.880054	0.082560	0.081978	-0.065175	-0.152420	0.188601	-1.144390	-0.972317	0.019760	0.015235	-0.232330
18167	0.465721	-0.618962	9.672059	0.087573	0.056870	-0.054738	-0.149193	0.185979	-1.144241	-0.972552	0.018264	0.013766	-0.231559
18168	0.376861	-0.669133	9.611938	0.025310	0.018056	-0.088753	-0.147985	0.185207	-1.142650	-0.974487	0.017919	0.013230	-0.223336
18169	0.526245	-0.748961	9.597866	-0.040539	-0.041998	-0.127389	-0.147182	0.185880	-1.141958	-0.974961	0.018467	0.014323	-0.221146
18170	0.494447	-0.700964	9.808365	-0.080322	-0.095600	-0.130509	-0.146246	0.186875	-1.143160	-0.975587	0.019582	0.016598	-0.218106
18171	0.469515	-0.754801	10.015028	-0.029061	-0.078422	-0.160294	-0.147722	0.187401	-1.146114	-0.976178	0.019752	0.018387	-0.215287
18172	0.617536	-0.465704	9.598531	0.004297	0.025536	-0.110050	-0.145843	0.186787	-1.145884	-0.976639	0.019738	0.017933	-0.213227
18173	0.362796	-0.227581	9.482998	-0.014914	0.071934	-0.123910	-0.143838	0.188785	-1.142583	-0.977119	0.020279	0.016722	-0.211062
18174	0.297091	-0.432674	9.636592	-0.109681	0.061198	-0.081821	-0.141424	0.188927	-1.145051	-0.977395	0.022651	0.016044	-0.209589
18175	0.356048	-0.552956	9.894476	-0.132447	0.076770	-0.035834	-0.137944	0.191249	-1.145017	-0.977443	0.025537	0.015199	-0.209099
18176	0.466876	-0.618902	10.037994	-0.045072	0.065256	-0.007369	-0.134865	0.193705	-1.150408	-0.977421	0.026686	0.014136	-0.209132
18177	0.359234	-0.739841	9.722663	-0.033910	0.053351	0.045671	-0.133390	0.193527	-1.150295	-0.977163	0.027576	0.013310	-0.210275
18178	0.387734	-0.969955	9.619355	-0.028877	0.028351	0.123332	-0.132453	0.194723	-1.154071	-0.976576	0.028288	0.012830	-0.212919
18179	0.463107	-0.890925	9.428493	-0.020214	0.038837	0.205630	-0.134333	0.195635	-1.154970	-0.975624	0.028914	0.012161	-0.217194
18180	0.479885	-1.036299	9.218268	-0.084881	0.054427	0.271840	-0.136212	0.196412	-1.156146	-0.974324	0.030868	0.011332	-0.222735
18181	0.826305	-1.333420	9.597040	-0.187474	0.099650	0.278808	-0.135955	0.199605	-1.153872	-0.972895	0.035075	0.010215	-0.228343
18182	1.357628	-1.656311	10.039454	-0.144838	0.069245	0.158398	-0.137571	0.202259	-1.157028	-0.972003	0.038235	0.009437	-0.231643
18183	1.054302	-1.817138	10.435775	-0.140993	-0.074902	0.055883	-0.136507	0.205389	-1.158977	-0.971543	0.040734	0.011755	-0.233038
18184	0.319966	-1.587714	10.348921	0.006496	-0.239366	0.031577	-0.142948	0.207146	-1.161291	-0.971265	0.039494	0.016367	-0.234131
18185	-0.849563	-1.307938	10.142413	-0.053890	-0.385867	0.179225	-0.152866	0.205132	-1.162055	-0.970140	0.038935	0.024194	-0.238174
18186	-0.403960	-0.387124	9.718246	-0.063814	-0.395176	0.481364	-0.167484	0.205158	-1.160797	-0.967456	0.038518	0.031806	-0.248061
18187	-0.036051	-0.016404	8.843285	0.003618	-0.205352	0.450888	-0.179681	0.202882	-1.160185	-0.964958	0.037821	0.035572	-0.257216
18188	-0.343845	-0.434551	10.035796	-0.268214	-0.155335	0.492848	-0.191095	0.207767	-1.158264	-0.961959	0.042546	0.039592	-0.266942
18189	-0.362468	-0.667822	11.105797	-0.062209	-0.152659	0.527978	-0.201301	0.212733	-1.161109	-0.958817	0.043432	0.042486	-0.277449
18190	0.165723	-0.250537	9.862281	0.183824	-0.099910	0.492736	-0.209876	0.210054	-1.158922	-0.956011	0.039770	0.042968	-0.287427
18191	0.047577	-0.143428	9.963766	0.166049	-0.057406	0.457609	-0.218448	0.206624	-1.160971	-0.953327	0.036690	0.042770	-0.296635
18192	0.238604	-0.069609	9.526140	0.194171	-0.042040	0.385266	-0.224597	0.199628	-1.157865	-0.950993	0.033065	0.042156	-0.304535
18193	0.152430	-0.338188	9.703657	0.167706	-0.042768	0.297680	-0.231024	0.195855	-1.153293	-0.949141	0.029854	0.041735	-0.310643
18194	0.336737	-0.283823	10.084432	0.234870	-0.068288	0.203079	-0.234230	0.191333	-1.150141	-0.947828	0.025139	0.041471	-0.315070
18195	0.292881	-0.107458	9.590679	0.289016	-0.028004	0.138099	-0.237962	0.183142	-1.146694	-0.946969	0.019552	0.040067	-0.318218
18196	0.016140	-0.466920	9.476573	0.196546	-0.018838	0.166237	-0.239281	0.175799	-1.145693	-0.945853	0.015841	0.039131	-0.321840
18197	0.233792	-0.540637	9.630650	0.110376	-0.074106	0.215073	-0.243564	0.172720	-1.142753	-0.944339	0.013408	0.039681	-0.326296
18198	0.339464	-0.417289	10.104780	0.106407	-0.044213	0.300084	-0.249054	0.169547	-1.140618	-0.942235	0.011346	0.039766	-0.332390
18199	-0.086147	-1.473756	9.863780	0.042717	0.126338	0.426657	-0.252270	0.168632	-1.140610	-0.939372	0.011732	0.036909	-0.340705
18200	0.338285	-1.689446	9.368098	-0.051896	0.043347	0.586660	-0.254415	0.168405	-1.140864	-0.935195	0.013430	0.036334	-0.352007
18201	1.492173	-1.367588	8.423743	-0.085992	-0.128556	0.553382	-0.263554	0.175155	-1.142442	-0.931013	0.014611	0.039154	-0.362586
18202	2.879607	-0.842261	9.044908	-0.462633	-0.313894	0.229753	-0.273771	0.183788	-1.144897	-0.928761	0.021123	0.048308	-0.366910
18203	2.082640	-0.123503	9.867189	-0.243869	-0.261955	-0.070574	-0.282643	0.191313	-1.149713	-0.928785	0.023670	0.055078	-0.365738
18204	0.910987	0.369935	10.337845	-0.189446	-0.052313	-0.118345	-0.284796	0.194252	-1.152446	-0.929364	0.026676	0.057513	-0.363681
18205	-0.227362	0.123535	10.540680	0.033187	-0.056152	0.038182	-0.284120	0.192266	-1.152789	-0.928931	0.025638	0.058308	-0.364733
18206	-0.464204	0.757651	10.153099	-0.019966	0.001513	0.455705	-0.290159	0.193490	-1.150777	-0.925390	0.026545	0.058213	-0.373578
18207	0.970517	0.283610	10.224776	0.018696	-0.078898	0.847545	-0.298487	0.198046	-1.149990	-0.918735	0.026453	0.059010	-0.389543
18208	1.595232	-0.001267	9.783907	0.112390	-0.051518	0.816073	-0.309761	0.200486	-1.146383	-0.912102	0.024946	0.058662	-0.404977
18209	2.266370	-0.348366	9.836008	0.242982	-0.003526	0.719406	-0.319819	0.200217	-1.143014	-0.906172	0.021102	0.056392	-0.418600
18210	2.191665	-0.150758	8.917476	0.345882	0.025656	0.580261	-0.327454	0.197099	-1.141124	-0.901266	0.015702	0.052803	-0.429749
18211	1.895969	-0.107543	9.182500	0.078776	0.116588	0.622498	-0.334564	0.197623	-1.138307	-0.895867	0.015639	0.049904	-0.441234
18212	2.409253	-0.821575	9.882479	0.043676	-0.013831	0.564873	-0.341420	0.203031	-1.139140	-0.890680	0.015295	0.049608	-0.451656
18213	2.298741	-1.182829	10.209196	-0.038617	-0.154765	0.554903	-0.348138	0.207237	-1.137024	-0.885310	0.014811	0.052739	-0.461764
18214	1.430279	-1.079594	10.595811	0.109128	-0.338281	0.618023	-0.362640	0.212821	-1.131648	-0.879041	0.010404	0.057554	-0.473144
18215	0.040410	-1.121960	9.186170	0.280159	-0.266916	0.769651	-0.380352	0.215367	-1.126197	-0.871233	0.003569	0.059628	-0.487221
18216	-0.354641	-1.250513	9.136501	-0.075661	-0.221255	0.993476	-0.397816	0.225167	-1.122960	-0.860940	0.003914	0.064161	-0.504629
18217	0.328568	-1.097219	10.032544	-0.084184	-0.202088	1.009308	-0.414225	0.240725	-1.119142	-0.850149	0.004447	0.068549	-0.522043
18218	0.763193	-1.060231	9.756734	0.207765	-0.146381	0.870805	-0.427660	0.248253	-1.113308	-0.840551	0.000579	0.068802	-0.537345
18219	-0.523757	-0.505856	9.404932	0.139076	0.066790	0.852772	-0.436805	0.256626	-1.111708	-0.831190	0.000020	0.066254	-0.552027
18220	-0.285817	-0.661685	10.092250	0.005087	0.095211	0.953256	-0.443009	0.268388	-1.112886	-0.820408	0.002243	0.064626	-0.568109
18221	0.096496	-0.533384	9.944137	0.088277	-0.011808	0.851962	-0.451093	0.281002	-1.112385	-0.810427	0.001698	0.063776	-0.582356
18222	0.603142	-0.514463	10.103975	0.118989	-0.041590	0.773953	-0.459170	0.291074	-1.111966	-0.800992	0.000261	0.063052	-0.595345
18223	0.545631	-0.661157	10.151463	0.160080	-0.061121	0.714741	-0.464554	0.297557	-1.111829	-0.792142	-0.002181	0.062088	-0.607166
18224	0.356121	-0.810286	9.826610	0.189408	-0.081688	0.692655	-0.473150	0.301627	-1.108065	-0.783250	-0.005325	0.061128	-0.618671
18225	0.484038	-0.698748	9.596191	0.084944	-0.100339	0.692181	-0.482027	0.309850	-1.106338	-0.774293	-0.007070	0.061662	-0.629777
18226	0.535543	-0.870185	9.473889	0.021902	-0.104469	0.693723	-0.488755	0.316991	-1.102769	-0.765033	-0.007883	0.063118	-0.640842
18227	0.614943	-0.798315	9.745394	-0.025236	-0.122848	0.702272	-0.497773	0.328074	-1.102306	-0.755613	-0.008172	0.065356	-0.651698
18228	0.834702	-0.988525	9.830605	-0.053009	-0.104411	0.666897	-0.503843	0.339465	-1.099829	-0.746397	-0.007874	0.067749	-0.661996
18229	0.986664	-1.070731	9.850331	-0.082740	-0.099476	0.601383	-0.510988	0.351754	-1.098398	-0.738060	-0.007106	0.070355	-0.671020
18230	1.015154	-1.038654	9.865407	-0.081937	-0.021861	0.483408	-0.517189	0.362361	-1.098527	-0.731172	-0.005525	0.071864	-0.678374
18231	0.919412	-0.986991	9.804306	-0.067115	0.031654	0.409554	-0.518431	0.374279	-1.099215	-0.725440	-0.003477	0.072292	-0.684469
18232	0.908309	-0.805130	9.740005	-0.042289	-0.005766	0.349272	-0.520331	0.381846	-1.100578	-0.720302	-0.002452	0.072998	-0.689805
18233	0.886151	-0.936641	9.566997	0.039202	-0.055997	0.322698	-0.522224	0.387307	-1.102553	-0.715545	-0.003267	0.073206	-0.694713
18234	0.776249	-0.977450	9.809469	0.024213	-0.079675	0.340201	-0.527468	0.391645	-1.101537	-0.710359	-0.004235	0.074050	-0.699921
18235	0.610434	-1.053291	9.776066	0.048635	-0.044799	0.375904	-0.529896	0.396183	-1.099732	-0.704796	-0.004925	0.073948	-0.705528
18236	0.708333	-1.206869	9.876518	0.024583	-0.006643	0.406998	-0.533670	0.402441	-1.097584	-0.698703	-0.004775	0.073752	-0.711584
18237	1.146224	-1.067847	9.744473	0.093568	-0.046208	0.377688	-0.536370	0.408153	-1.097368	-0.693016	-0.006100	0.073016	-0.717189
18238	1.308273	-0.928961	9.750806	0.074464	-0.065285	0.280216	-0.540271	0.411670	-1.092726	-0.688560	-0.007672	0.072905	-0.721465
18239	1.259850	-0.958990	9.576225	0.091732	-0.045583	0.244165	-0.542557	0.413678	-1.091684	-0.684731	-0.009171	0.072178	-0.725155
18240	1.015686	-1.317824	9.804941	0.082626	-0.011361	0.186953	-0.545650	0.416571	-1.091419	-0.681648	-0.010211	0.071189	-0.728137
18241	1.201218	-1.064445	9.529485	0.034775	0.011951	0.163037	-0.548064	0.416666	-1.093153	-0.679061	-0.010206	0.070506	-0.730617
18242	1.409356	-0.912574	9.631015	0.127913	0.006929	0.111082	-0.550215	0.418410	-1.093072	-0.677066	-0.011700	0.068585	-0.732626
18243	0.835816	-1.068632	9.677180	0.068470	0.014246	0.081015	-0.549812	0.418398	-1.092941	-0.675661	-0.012236	0.067374	-0.734026
18244	0.746849	-1.079941	9.828598	0.048824	0.043495	0.113868	-0.551694	0.419872	-1.093687	-0.673692	-0.012119	0.066117	-0.735949
18245	0.927102	-0.787805	9.661012	0.131360	0.033450	0.189162	-0.553039	0.420989	-1.091733	-0.670691	-0.013061	0.063741	-0.738878
18246	1.085993	-0.631996	9.541944	0.102670	0.026239	0.183683	-0.554384	0.422138	-1.091137	-0.667629	-0.013832	0.061940	-0.741784
18247	1.007647	-0.669802	9.819064	0.102974	-0.007101	0.165801	-0.557069	0.423046	-1.091076	-0.664904	-0.015034	0.060516	-0.744321
18248	1.045363	-0.622998	9.778945	0.165158	-0.017172	0.127023	-0.558414	0.424145	-1.088308	-0.662584	-0.017348	0.058343	-0.746510
18249	1.100305	-0.670529	9.992826	0.096710	0.036229	0.137743	-0.560562	0.424765	-1.088535	-0.660309	-0.017865	0.056435	-0.748657
18250	1.046127	-0.632675	9.959584	0.122279	0.035842	0.090092	-0.560702	0.426746	-1.088469	-0.658590	-0.018859	0.054183	-0.750311
18251	1.058297	-0.661685	9.026170	0.160421	-0.047763	0.031348	-0.561900	0.423801	-1.088279	-0.657780	-0.021599	0.052397	-0.751075
18252	1.112108	-0.456801	8.942022	-0.062396	-0.029805	0.020137	-0.564993	0.426555	-1.088154	-0.657107	-0.021224	0.053756	-0.751578
18253	1.014388	-0.273979	9.849986	-0.143200	0.100802	0.033089	-0.566615	0.431307	-1.090291	-0.656550	-0.017750	0.054580	-0.752095
18254	0.639643	-0.132652	10.261093	-0.024372	0.153193	0.040052	-0.561801	0.436209	-1.093177	-0.655743	-0.015101	0.052969	-0.752972
18255	0.381284	-0.227193	9.967417	-0.021557	0.070156	0.089989	-0.560740	0.440315	-1.094551	-0.654243	-0.013619	0.052339	-0.754348
18256	0.575934	0.087063	9.893988	0.030862	0.024178	0.241867	-0.561295	0.445909	-1.091376	-0.650259	-0.013421	0.051642	-0.757836
18257	0.583805	-0.124035	9.517886	0.043086	0.032952	0.394039	-0.560780	0.453295	-1.093453	-0.644065	-0.013039	0.050562	-0.763187
18258	0.997542	-0.439387	9.609993	-0.099005	0.040837	0.458986	-0.560811	0.463457	-1.092717	-0.636758	-0.010693	0.051684	-0.769255
18259	1.122363	-0.417645	10.133622	0.044954	0.097796	0.435007	-0.559503	0.474758	-1.093726	-0.629904	-0.009301	0.049743	-0.775023
18260	0.667222	-0.659017	9.529297	0.134651	0.100871	0.483173	-0.557105	0.480240	-1.094799	-0.622094	-0.008971	0.046491	-0.781509
18261	1.007768	-0.681942	9.780643	0.049634	0.147625	0.506111	-0.554193	0.493428	-1.099570	-0.614045	-0.006810	0.043886	-0.788021
18262	0.959109	-0.692549	9.654054	0.136819	0.132303	0.508069	-0.549124	0.503002	-1.102988	-0.605699	-0.005979	0.040188	-0.794656
18263	0.942748	-0.921091	9.169015	0.062297	0.089390	0.563282	-0.544320	0.511005	-1.105502	-0.596534	-0.004878	0.038136	-0.801666
18264	0.994850	-1.070634	9.373950	-0.093935	0.077908	0.614870	-0.540876	0.525500	-1.106161	-0.586237	-0.002064	0.038786	-0.809208
18265	1.352393	-1.263213	9.331008	-0.102523	0.021575	0.589658	-0.537570	0.540840	-1.106520	-0.576431	-0.000095	0.040239	-0.816154
18266	2.044040	-1.274831	10.322436	-0.370115	-0.027882	0.487543	-0.533746	0.562172	-1.103702	-0.567904	0.004080	0.046616	-0.821764
18267	1.270590	-1.298522	10.830878	-0.020693	-0.076306	0.334657	-0.528966	0.577965	-1.100667	-0.562072	0.003284	0.047904	-0.825694
18268	-0.240287	-0.894000	9.228795	0.107181	-0.149674	0.391524	-0.527507	0.582775	-1.096181	-0.554961	-0.000044	0.047802	-0.830502
18269	0.065737	-1.111746	9.596100	-0.330908	-0.139373	0.688967	-0.523795	0.596430	-1.091300	-0.543067	0.001931	0.054930	-0.837888
18270	0.727224	-1.352132	10.335568	-0.339676	-0.232960	0.661666	-0.520917	0.619521	-1.084068	-0.531135	0.002413	0.063133	-0.844928
18271	0.786391	-0.433432	10.318418	-0.091466	-0.358672	0.509528	-0.522566	0.632331	-1.080103	-0.521771	-0.002079	0.068542	-0.850325
18272	-0.652218	-0.678153	9.079720	0.109888	-0.238829	0.544876	-0.522056	0.640700	-1.075763	-0.511572	-0.006572	0.069194	-0.856425
18273	-0.330702	-1.133485	9.781491	-0.286307	-0.249053	0.752143	-0.519687	0.655249	-1.071517	-0.498050	-0.006840	0.076748	-0.863718
18274	0.604848	-1.055764	10.293468	-0.056059	-0.227849	0.623704	-0.516524	0.673019	-1.066769	-0.486344	-0.009290	0.080075	-0.870041
18275	0.644750	-0.237008	9.684300	0.050763	-0.083173	0.490557	-0.516011	0.680556	-1.063135	-0.477379	-0.010415	0.080049	-0.874981
18276	0.709051	-0.677588	10.378067	0.056357	0.001871	0.362030	-0.508246	0.684588	-1.061873	-0.470529	-0.010366	0.079130	-0.878768
18277	0.654338	-0.948109	9.762177	0.180723	0.077041	0.168442	-0.503149	0.684500	-1.063158	-0.467384	-0.010414	0.075184	-0.880790
18278	0.283978	-0.840728	9.812590	0.155415	0.023483	0.095601	-0.499256	0.683804	-1.067573	-0.465270	-0.011329	0.072258	-0.882142
18279	0.174479	-1.002978	9.415667	0.224383	-0.014419	0.069092	-0.496026	0.679936	-1.068551	-0.463711	-0.013513	0.068333	-0.883244
18280	0.456749	-1.060974	9.410323	0.068419	0.011537	0.117334	-0.494141	0.677522	-1.070009	-0.461248	-0.013800	0.067062	-0.884626
18281	0.524741	-1.261196	9.722046	0.066624	-0.062814	0.103578	-0.492661	0.675571	-1.066557	-0.459046	-0.015312	0.066377	-0.885797
18282	0.598067	-1.058382	9.664992	0.106590	-0.088683	0.084949	-0.492526	0.675421	-1.066292	-0.457014	-0.017765	0.065342	-0.886878
18283	0.877270	-1.194108	9.732358	0.125926	-0.101319	0.099900	-0.490649	0.675177	-1.063740	-0.454796	-0.020502	0.063965	-0.888059
18284	0.932257	-1.253784	9.883744	0.142138	-0.082725	0.001040	-0.489303	0.673420	-1.062454	-0.454232	-0.023280	0.062207	-0.888404
18285	0.982053	-1.342717	9.741509	0.142285	-0.039382	-0.097703	-0.490094	0.668617	-1.061785	-0.455584	-0.025311	0.059918	-0.887813
18286	0.889190	-1.329854	9.579685	0.142304	-0.035953	-0.164847	-0.489528	0.658999	-1.062102	-0.458005	-0.027462	0.057650	-0.886653
18287	1.002235	-1.293821	9.534738	0.131888	-0.032243	-0.246217	-0.488438	0.653318	-1.062027	-0.461988	-0.029437	0.055438	-0.884662
18288	0.984264	-1.464063	9.675090	0.171222	-0.035803	-0.304458	-0.486940	0.645456	-1.059717	-0.466838	-0.032008	0.052575	-0.882198
18289	0.917984	-1.538090	9.707315	0.155913	-0.060683	-0.274589	-0.485971	0.635088	-1.058569	-0.471242	-0.034720	0.050236	-0.879887
18290	1.349403	-1.030162	9.856342	0.128419	-0.024992	-0.251581	-0.485806	0.624886	-1.057677	-0.475180	-0.036641	0.048054	-0.877811
18291	1.300270	-0.987351	9.917100	0.068981	0.099193	-0.296053	-0.480673	0.612465	-1.057459	-0.480145	-0.035748	0.045747	-0.875266
18292	1.342081	-0.714744	9.531169	0.040577	0.107164	-0.376553	-0.475548	0.602875	-1.057421	-0.486431	-0.034625	0.043755	-0.871936
18293	1.908612	-0.452000	9.474355	-0.041847	0.090835	-0.461922	-0.471235	0.595215	-1.054458	-0.494307	-0.032986	0.043381	-0.867577
18294	1.607091	-0.510870	9.552207	-0.006255	0.056882	-0.587500	-0.468517	0.582962	-1.052983	-0.504146	-0.032465	0.042554	-0.861958
18295	1.128121	-0.502615	9.118587	-0.133425	-0.003892	-0.619999	-0.470216	0.568107	-1.050726	-0.514614	-0.031690	0.044612	-0.855674
18296	0.900652	-0.183810	9.706196	-0.290832	-0.007684	-0.592204	-0.469653	0.559192	-1.050885	-0.524531	-0.029374	0.049308	-0.849455
18297	1.424477	-0.011610	10.135015	-0.227138	0.020045	-0.683019	-0.471241	0.551837	-1.049066	-0.535975	-0.027318	0.052654	-0.842147
18298	0.872269	-0.164868	10.047009	-0.100179	0.089219	-0.705919	-0.471478	0.541189	-1.046826	-0.547564	-0.025503	0.053012	-0.834693
18299	0.397525	-0.178338	10.046986	-0.169844	0.044925	-0.665648	-0.472116	0.530296	-1.045811	-0.558507	-0.023582	0.055068	-0.827334
18300	0.428435	-0.143788	10.076560	-0.097662	0.054670	-0.603483	-0.472086	0.520377	-1.044773	-0.568169	-0.022270	0.055802	-0.820716
18301	0.589925	0.067864	9.598473	-0.029118	0.060782	-0.539608	-0.472315	0.507074	-1.043842	-0.576828	-0.021516	0.055346	-0.814704
18302	0.784663	-0.229631	9.524847	-0.001060	0.048039	-0.445918	-0.471748	0.497192	-1.044983	-0.583740	-0.021233	0.054633	-0.809823
18303	0.612177	-0.456102	9.497190	-0.044756	0.089672	-0.419218	-0.471868	0.492035	-1.041887	-0.590384	-0.019683	0.054106	-0.805066
18304	0.815007	-0.311631	9.406034	-0.073174	0.162503	-0.353468	-0.469031	0.485209	-1.042956	-0.595884	-0.016604	0.053244	-0.801131
18305	0.855530	-0.262334	9.503196	-0.032287	0.201449	-0.260275	-0.465261	0.480373	-1.045465	-0.600029	-0.013245	0.051231	-0.798226
18306	0.705736	-0.371842	9.725705	-0.047765	0.170329	-0.157938	-0.463369	0.475869	-1.048214	-0.602354	-0.010133	0.049926	-0.796602
18307	0.913539	-0.263632	10.212712	-0.029503	0.229437	-0.024068	-0.460953	0.475453	-1.050973	-0.602729	-0.006136	0.047570	-0.796503
18308	0.806409	-0.272882	9.997658	0.163254	0.218999	0.103806	-0.455984	0.473562	-1.053673	-0.600846	-0.004537	0.042359	-0.798229
18309	0.525761	-0.428575	9.166946	0.073527	0.181519	0.292566	-0.454107	0.474175	-1.057615	-0.596070	-0.002281	0.038965	-0.801983
18310	1.135420	-0.356810	9.281404	-0.064920	0.140050	0.413730	-0.451705	0.478087	-1.058060	-0.589101	0.001039	0.038371	-0.807148
18311	1.319089	-0.770991	9.569404	-0.140217	0.120342	0.466382	-0.449855	0.487744	-1.061845	-0.581392	0.004936	0.039183	-0.812665
18312	1.207699	-1.217231	9.848591	-0.151428	0.005708	0.495709	-0.449488	0.499625	-1.062552	-0.572801	0.007150	0.041542	-0.818610
18313	0.991103	-1.148235	10.765801	-0.138272	-0.210542	0.400677	-0.451265	0.510862	-1.063799	-0.565778	0.005537	0.046196	-0.823244
18314	0.006255	-0.658768	10.505607	0.220189	-0.125909	0.406081	-0.456642	0.515062	-1.062786	-0.558396	0.001317	0.043962	-0.828408
18315	-1.090136	-0.618144	8.926209	0.119367	-0.076456	0.488577	-0.458790	0.515836	-1.063551	-0.549960	-0.000878	0.042805	-0.834093
18316	-0.260205	-0.763201	9.886780	-0.319908	-0.034400	0.833829	-0.460716	0.531453	-1.058405	-0.535405	0.002750	0.048542	-0.843195
18317	0.041253	-0.784417	10.050254	-0.019589	0.022380	0.583102	-0.459952	0.545002	-1.058248	-0.525303	0.003912	0.048550	-0.849520
18318	-0.417228	-1.013653	9.999397	-0.047751	-0.002222	0.488371	-0.456359	0.554436	-1.060295	-0.516497	0.004824	0.049357	-0.854851
18319	-0.504917	-0.913314	9.726339	-0.041364	-0.002115	0.485761	-0.456382	0.562221	-1.060723	-0.507903	0.005754	0.049954	-0.859945
18320	-0.221247	-0.966379	10.195227	-0.070200	-0.001493	0.452009	-0.452925	0.572171	-1.060442	-0.499699	0.006872	0.051134	-0.864661
18321	0.188039	-0.832719	10.180299	0.041606	-0.038649	0.268138	-0.454008	0.575407	-1.058694	-0.494759	0.006139	0.050660	-0.867531
18322	-0.128007	-0.605449	9.769284	0.124946	0.028738	0.159274	-0.453476	0.576820	-1.059198	-0.491662	0.005544	0.048199	-0.869434
18323	-0.232447	-0.787035	9.317297	0.081981	0.059515	0.157610	-0.450932	0.578017	-1.058510	-0.488720	0.006023	0.046037	-0.871204
18324	-0.217466	-0.757597	9.642511	0.027905	-0.047213	0.140831	-0.450938	0.579951	-1.056546	-0.485879	0.005039	0.046006	-0.872800
18325	-0.231328	-0.762684	9.825074	0.130854	-0.121254	0.114157	-0.451474	0.579687	-1.056820	-0.483519	0.001878	0.044732	-0.874188
18326	-0.134503	-0.508454	9.859828	0.144912	-0.131108	0.158309	-0.453876	0.576126	-1.059352	-0.480307	-0.001691	0.043471	-0.876021
18327	-0.394288	-0.857891	9.806348	0.222713	-0.142417	0.209830	-0.457891	0.573085	-1.058317	-0.476224	-0.005993	0.040761	-0.878358
18328	0.338178	-0.650398	9.759857	0.140269	-0.145315	0.228835	-0.460313	0.575473	-1.055223	-0.471741	-0.009714	0.039720	-0.880789
18329	0.145832	-0.498532	9.670963	0.211983	-0.134366	0.241545	-0.462723	0.574097	-1.054424	-0.467063	-0.013735	0.037115	-0.883338
18330	-0.105482	-0.760405	9.783181	0.245805	-0.142372	0.288519	-0.466204	0.572005	-1.052141	-0.461461	-0.018351	0.034195	-0.886312
18331	0.361718	-0.652423	9.527093	0.159018	-0.184993	0.329425	-0.468079	0.570874	-1.050254	-0.455157	-0.022701	0.033024	-0.889509
18332	0.630832	-0.727616	9.851267	0.117968	-0.176114	0.316912	-0.472645	0.572586	-1.046342	-0.449021	-0.026719	0.032688	-0.892523
18333	0.573082	-0.757801	9.791948	0.159762	-0.109898	0.313946	-0.475600	0.573699	-1.042603	-0.442983	-0.029737	0.030839	-0.895506
18334	0.297915	-0.821061	9.745466	0.179458	-0.095590	0.388426	-0.476947	0.575676	-1.041165	-0.435524	-0.032819	0.028720	-0.899120
18335	0.298142	-0.927853	9.909970	0.111303	-0.129358	0.508232	-0.480311	0.579099	-1.039114	-0.425946	-0.035624	0.028051	-0.903612
18336	0.641305	-0.960441	10.161470	0.200309	-0.072708	0.621955	-0.479927	0.585035	-1.039470	-0.414165	-0.038314	0.025510	-0.909037
18337	0.963161	-0.745863	9.832716	0.190310	-0.024130	0.668135	-0.478073	0.592891	-1.038695	-0.401550	-0.039785	0.022677	-0.914691
18338	1.858947	-0.984533	9.568323	0.048435	0.055413	0.569002	-0.474871	0.598342	-1.039235	-0.390768	-0.038924	0.021815	-0.919407
18339	2.341219	-1.036507	9.236874	0.006947	0.143145	0.351854	-0.471002	0.604993	-1.037300	-0.384067	-0.036063	0.020870	-0.922365
18340	2.144626	-0.758543	8.600455	-0.172968	0.124504	0.144343	-0.464847	0.609883	-1.041017	-0.381207	-0.032403	0.023225	-0.923630
18341	1.681699	-0.320218	9.057167	-0.350992	0.039656	-0.081242	-0.459509	0.618860	-1.043371	-0.382663	-0.028972	0.029451	-0.922964
18342	1.042319	0.046983	9.978412	-0.512076	0.060228	-0.249487	-0.455777	0.626205	-1.040732	-0.387195	-0.024112	0.038310	-0.920886
18343	0.776206	0.566552	10.341854	-0.491959	0.018133	-0.338073	-0.455262	0.633551	-1.041044	-0.393366	-0.020185	0.047113	-0.917952
18344	1.230654	0.429175	10.636076	-0.396245	-0.023521	-0.560929	-0.455278	0.638451	-1.038984	-0.403359	-0.018049	0.054353	-0.913248
18345	0.089946	0.236095	10.429206	-0.097950	-0.004108	-0.671884	-0.456330	0.631529	-1.038108	-0.415351	-0.018028	0.055894	-0.907763
18346	-1.039813	0.400023	9.805935	-0.120314	-0.029726	-0.510075	-0.458729	0.626104	-1.033365	-0.424247	-0.018155	0.058152	-0.903495
18347	-0.277681	0.304586	9.565248	-0.120553	-0.050731	-0.234535	-0.458721	0.623580	-1.034261	-0.428195	-0.018222	0.060511	-0.901474
18348	0.722857	0.235371	9.774609	-0.145919	0.011081	-0.151338	-0.459256	0.622692	-1.031974	-0.430668	-0.016970	0.063006	-0.900148
18349	1.117291	-0.286648	10.122849	-0.031374	0.133541	-0.173254	-0.456574	0.622938	-1.033085	-0.433697	-0.014438	0.062151	-0.898797
18350	1.113428	-0.150813	9.758214	0.055699	0.136537	-0.264903	-0.454417	0.619272	-1.035673	-0.438285	-0.012809	0.059902	-0.896747
18351	1.401383	-0.092238	9.220166	0.005260	0.160895	-0.224290	-0.451455	0.616025	-1.038801	-0.442230	-0.010209	0.058112	-0.894959
18352	1.990762	-0.411649	9.649893	-0.197056	0.110632	-0.308476	-0.447970	0.616535	-1.039912	-0.447591	-0.006859	0.060609	-0.892156
18353	1.832304	-0.421763	10.059151	-0.137716	0.106568	-0.375481	-0.445411	0.613275	-1.042085	-0.454167	-0.004232	0.061859	-0.888757
18354	1.648464	-0.257637	9.671927	-0.109022	0.151820	-0.362681	-0.443259	0.611288	-1.043941	-0.460481	-0.001005	0.062398	-0.885473
18355	1.376442	-0.131501	9.515787	-0.085582	0.191188	-0.221729	-0.440298	0.608191	-1.047471	-0.464387	0.002776	0.061944	-0.883459
18356	1.131622	-0.368989	9.536545	-0.079855	0.188177	-0.098780	-0.433598	0.610050	-1.048984	-0.466048	0.006707	0.061623	-0.882585
18357	1.146742	-0.815345	9.968864	-0.106387	0.119667	0.073983	-0.429850	0.612560	-1.051256	-0.464622	0.009741	0.062177	-0.883270
18358	1.154007	-1.121049	10.337294	-0.058201	0.018893	0.138913	-0.424090	0.615322	-1.054223	-0.461871	0.010775	0.063011	-0.884640
18359	0.935791	-1.324047	10.558409	0.033851	-0.100506	0.108430	-0.424226	0.615576	-1.052854	-0.459582	0.008628	0.063154	-0.885845
18360	0.840871	-1.267566	10.020663	0.246855	-0.138820	0.147784	-0.424226	0.615582	-1.053126	-0.456510	0.004073	0.060038	-0.887681
18361	-0.322548	-1.157682	9.141600	0.253257	-0.141666	0.045505	-0.428232	0.609692	-1.051096	-0.455293	-0.000875	0.056676	-0.888536
18362	-0.887452	-1.724232	9.326102	-0.146952	-0.071941	0.218199	-0.429146	0.611514	-1.050134	-0.451011	-0.000582	0.059957	-0.890502
18363	-0.425112	-1.929381	10.155485	-0.136131	-0.052920	0.353506	-0.427961	0.618196	-1.046807	-0.444381	0.000041	0.062717	-0.893640
18364	-1.056040	-1.938436	9.842508	-0.033611	-0.077215	0.218555	-0.428239	0.621606	-1.047237	-0.440036	-0.000781	0.064014	-0.895695
18365	-1.243324	-2.024372	9.854260	-0.072692	-0.002403	0.415221	-0.425572	0.626581	-1.044934	-0.432313	0.000379	0.065187	-0.899364
18366	-0.820140	-1.914774	9.483668	-0.066756	0.017735	0.466556	-0.420113	0.640025	-1.044835	-0.423583	0.001869	0.066238	-0.903430
18367	-0.426163	-1.727572	9.566393	-0.049552	0.018924	0.494731	-0.416951	0.648309	-1.045226	-0.414371	0.003390	0.066800	-0.907647
18368	-0.028093	-1.545583	9.375028	-0.044751	0.037702	0.385150	-0.412670	0.651404	-1.042730	-0.407077	0.004946	0.067280	-0.910899
18369	0.154308	-1.663628	9.598167	-0.112604	0.017143	0.259226	-0.408663	0.656655	-1.041521	-0.402080	0.006650	0.069031	-0.912975
18370	-0.006618	-1.579131	9.823686	0.029604	-0.062462	0.075301	-0.408809	0.660441	-1.040038	-0.400288	0.005362	0.068990	-0.913773
18371	0.063738	-1.490481	9.639819	0.019545	-0.045100	0.017016	-0.409754	0.662268	-1.038610	-0.399635	0.004552	0.068865	-0.914073
18372	-0.382445	-1.445550	9.840203	0.065867	-0.037210	0.003239	-0.409582	0.661278	-1.038972	-0.399203	0.003338	0.067966	-0.914334
18373	-0.342613	-1.510381	9.764883	0.041160	-0.031552	0.053586	-0.411051	0.658913	-1.039167	-0.397897	0.002696	0.067325	-0.914952
18374	-0.059504	-1.381446	9.671494	0.007212	-0.001483	0.049186	-0.410780	0.658361	-1.040004	-0.396678	0.002665	0.067211	-0.915490
18375	0.113991	-1.451124	9.682158	-0.008948	0.007283	0.049156	-0.409978	0.659196	-1.040258	-0.395500	0.003146	0.067182	-0.916000
18376	0.045800	-1.279980	9.890612	0.052673	-0.013030	0.028888	-0.409178	0.660572	-1.039407	-0.394641	0.002517	0.066326	-0.916435
18377	0.115070	-1.368556	9.777858	0.091024	-0.033453	0.004999	-0.409301	0.657363	-1.041140	-0.394222	0.001415	0.064789	-0.916728
18378	0.721147	-1.386695	9.724377	0.088761	-0.079993	-0.053786	-0.411842	0.654542	-1.038892	-0.394792	-0.000833	0.063802	-0.916552
18379	0.499300	-1.463563	9.592972	0.085565	-0.065626	-0.133217	-0.413442	0.651194	-1.039253	-0.396861	-0.002673	0.062649	-0.915734
18380	0.436509	-1.425828	9.901295	0.079195	-0.054263	-0.163218	-0.415041	0.647840	-1.039342	-0.399461	-0.004513	0.061630	-0.914665
18381	0.305498	-1.428211	9.841926	0.155587	-0.024574	-0.187512	-0.418775	0.640560	-1.038719	-0.402557	-0.006221	0.058886	-0.913478
18382	0.278120	-1.285490	9.748533	0.100442	0.012852	-0.137935	-0.420104	0.636362	-1.039246	-0.404764	-0.006971	0.056941	-0.912620
18383	0.349223	-1.097285	9.662635	0.100076	0.048763	-0.151873	-0.418886	0.632463	-1.036941	-0.407290	-0.006842	0.054633	-0.911637
18384	0.281898	-1.205293	9.916552	0.107539	0.042830	-0.196962	-0.420214	0.628268	-1.037604	-0.410598	-0.007167	0.052307	-0.910287
18385	0.485314	-0.973421	9.795868	0.173641	0.016285	-0.250905	-0.420458	0.620085	-1.038137	-0.414868	-0.008334	0.048923	-0.908527
18386	0.378290	-0.970519	9.691458	0.196480	-0.005307	-0.233264	-0.422313	0.613010	-1.042149	-0.418752	-0.010305	0.045369	-0.906908
18387	0.142364	-1.062202	9.612692	0.178987	-0.019079	-0.186493	-0.424163	0.603746	-1.043242	-0.421795	-0.012086	0.042205	-0.905628
18388	0.396783	-1.018716	9.870524	0.159165	-0.004945	-0.116687	-0.424547	0.597489	-1.041265	-0.423557	-0.013634	0.039348	-0.904912
18389	0.530211	-1.030864	9.836195	0.158963	0.033826	-0.102322	-0.423591	0.591957	-1.041455	-0.425110	-0.014214	0.036145	-0.904308
18390	0.499216	-0.963473	9.656599	0.169760	0.083475	-0.093121	-0.423169	0.585831	-1.046006	-0.426496	-0.014234	0.032352	-0.903799
18391	0.555419	-0.884784	9.532554	0.119776	0.058648	-0.112899	-0.422349	0.581015	-1.046443	-0.428261	-0.014040	0.029676	-0.903059
18392	0.582508	-0.748322	9.763451	0.065731	0.070469	-0.177548	-0.421791	0.573668	-1.047230	-0.431182	-0.013456	0.027849	-0.901735
18393	0.534869	-0.802202	9.690007	0.081240	0.115830	-0.211754	-0.421002	0.568627	-1.049109	-0.434762	-0.011966	0.025379	-0.900108
18394	0.393429	-0.537749	9.548866	0.038208	0.115613	-0.218056	-0.419648	0.564842	-1.051829	-0.438426	-0.010350	0.023647	-0.898396
18395	0.219246	-0.521467	9.750421	0.019266	0.091568	-0.187294	-0.418023	0.559588	-1.052425	-0.441552	-0.008745	0.022520	-0.896910
18396	0.339498	-0.497452	9.609495	0.010243	0.064027	-0.191058	-0.416662	0.553583	-1.056982	-0.444702	-0.007796	0.021750	-0.895381
18397	0.746639	-0.317749	9.206590	-0.077426	0.009784	-0.220058	-0.416383	0.549750	-1.056565	-0.448380	-0.006834	0.023091	-0.893518
18398	0.881960	-0.509879	9.397719	-0.212969	0.020487	-0.264564	-0.418094	0.549923	-1.057415	-0.452834	-0.004703	0.026689	-0.891183
18399	0.204539	-0.211362	10.118516	-0.318990	0.069359	-0.264465	-0.417830	0.551151	-1.055748	-0.457325	-0.000548	0.031803	-0.888730
18400	0.098919	0.306282	10.640962	-0.016793	0.181570	-0.239824	-0.413800	0.549432	-1.058840	-0.461391	0.002660	0.030448	-0.886670
18401	-0.376314	0.205334	9.933855	0.186616	0.268169	-0.222593	-0.410822	0.541107	-1.062541	-0.465226	0.005728	0.024685	-0.884829
18402	0.120040	0.097810	9.872866	-0.049505	0.126141	-0.167764	-0.407053	0.536860	-1.066119	-0.467940	0.008316	0.024416	-0.883384
18403	0.676232	-0.086306	9.857622	-0.012994	0.052595	-0.200061	-0.404493	0.533677	-1.071687	-0.471226	0.009399	0.024178	-0.881631
18404	0.516130	-0.322261	9.854489	0.060505	0.038638	-0.258224	-0.404208	0.528478	-1.073352	-0.475491	0.009363	0.022804	-0.879375
18405	0.210856	-0.483190	9.634498	0.056545	0.082478	-0.235775	-0.403386	0.522802	-1.073274	-0.479414	0.010271	0.021070	-0.877276
18406	0.572955	-0.534883	9.621927	0.013172	0.101456	-0.226142	-0.404725	0.521787	-1.070845	-0.483098	0.011806	0.019922	-0.875260
18407	0.574297	-0.602832	9.617667	0.023981	0.082075	-0.229766	-0.404171	0.516180	-1.073478	-0.486890	0.012984	0.018798	-0.873165
18408	0.434739	-0.653916	9.613770	-0.057928	0.091150	-0.193685	-0.402819	0.512582	-1.072116	-0.489953	0.015043	0.018982	-0.871412
18409	0.674660	-0.940821	10.099930	-0.115930	0.063780	-0.184369	-0.400137	0.512844	-1.073905	-0.492890	0.017251	0.020514	-0.869679
18410	0.836043	-0.835979	9.680417	0.002190	0.007366	-0.235666	-0.402002	0.508664	-1.074697	-0.496634	0.017237	0.020493	-0.867547
18411	0.786902	-0.623286	9.277703	-0.126779	0.045783	-0.251727	-0.403873	0.506484	-1.076377	-0.500711	0.019165	0.022456	-0.865111
18412	-0.028999	-1.128368	10.185670	-0.122838	0.053195	-0.263866	-0.405214	0.506508	-1.076088	-0.504868	0.021173	0.024159	-0.862599
18413	-0.068491	-0.269653	10.779789	-0.273045	-0.065732	-0.358851	-0.405206	0.503821	-1.076039	-0.510634	0.022598	0.029815	-0.858984
18414	-0.506674	0.377890	11.185131	0.443236	0.164737	-0.553104	-0.406668	0.499145	-1.074135	-0.519993	0.020548	0.020775	-0.853670
18415	-2.428853	0.653505	8.991251	0.503651	0.406942	-0.338723	-0.400441	0.480881	-1.079282	-0.525841	0.022141	0.008074	-0.850256
18416	-1.431178	-0.240976	10.752199	0.356846	0.255006	0.006180	-0.395051	0.472939	-1.083677	-0.525566	0.022700	-0.000670	-0.850449
18417	-0.729380	0.368831	9.676249	0.539508	0.243287	0.040119	-0.389113	0.461447	-1.087922	-0.524833	0.021217	-0.012485	-0.850849
18418	-0.597793	0.220714	9.734363	0.488520	0.063281	-0.104438	-0.385066	0.454193	-1.090106	-0.526441	0.017162	-0.021408	-0.849769
18419	-1.541636	0.203538	9.281854	0.435045	0.036842	0.008606	-0.385833	0.441471	-1.089421	-0.526155	0.013277	-0.029285	-0.849781
18420	-1.482530	-0.047832	9.526288	0.201460	0.132752	0.077437	-0.383665	0.434389	-1.091034	-0.524495	0.013334	-0.034116	-0.850625
18421	-1.074080	0.517942	9.674174	0.081425	0.088081	0.046600	-0.379635	0.431936	-1.086812	-0.523409	0.014059	-0.036549	-0.851182
18422	-1.226277	0.056398	9.981112	0.108001	0.077278	0.060804	-0.379630	0.430266	-1.087953	-0.522044	0.014163	-0.039204	-0.851899
18423	-1.172250	0.181129	9.459458	0.017580	0.069006	0.076377	-0.375603	0.429498	-1.089383	-0.520440	0.015242	-0.040357	-0.852808
18424	-1.066937	0.047124	9.728498	0.051281	0.056461	0.092292	-0.374393	0.428654	-1.090783	-0.518540	0.015560	-0.041838	-0.853887
18425	-1.250604	0.288995	9.887136	0.095390	0.052483	0.124258	-0.374385	0.426450	-1.093300	-0.516148	0.015537	-0.044157	-0.855219
18426	-1.335246	0.590872	9.550062	-0.050699	0.118242	0.147221	-0.370632	0.427494	-1.093310	-0.513215	0.017914	-0.044547	-0.856916
18427	-0.576861	0.381394	10.470408	-0.043538	0.073257	0.137935	-0.369965	0.428948	-1.095717	-0.510513	0.019670	-0.044707	-0.858481
18428	-0.709583	0.607105	9.776162	0.252447	0.070117	0.041630	-0.366206	0.427870	-1.095660	-0.509535	0.018220	-0.049765	-0.858817
18429	-0.224692	0.688628	8.815495	0.214832	-0.064847	-0.122109	-0.367382	0.417433	-1.095576	-0.511516	0.015183	-0.052839	-0.857513
18430	-0.322474	0.992826	9.703285	0.233149	-0.123267	-0.484910	-0.371239	0.406335	-1.094802	-0.519710	0.011155	-0.055418	-0.852470
18431	-0.793913	0.649234	9.431428	0.463508	-0.052095	-0.840776	-0.375870	0.385462	-1.098547	-0.533862	0.006502	-0.062652	-0.843222
18432	-1.524385	0.941773	8.665375	0.327208	-0.215069	-0.987068	-0.378349	0.362314	-1.097771	-0.550419	0.000575	-0.065720	-0.832298
18433	-1.768144	0.587901	9.820854	0.048911	-0.243157	-0.952717	-0.383268	0.347709	-1.097098	-0.566253	-0.002581	-0.063923	-0.821745
18434	-2.843143	0.065976	10.692110	-0.047610	-0.073310	-0.880970	-0.389012	0.339929	-1.097283	-0.580477	-0.002164	-0.062331	-0.811884
18435	-1.642323	-0.069598	10.975348	0.154748	0.033962	-0.690802	-0.391188	0.337073	-1.096873	-0.591361	-0.002253	-0.065344	-0.803752
18436	-0.547523	-0.018325	9.564217	0.031757	0.060674	-0.661166	-0.388788	0.341834	-1.097291	-0.601603	-0.000833	-0.066580	-0.796016
18437	0.790444	0.357886	8.928411	-0.157559	0.018707	-0.859473	-0.377012	0.350014	-1.096077	-0.614951	0.002759	-0.064282	-0.785936
18438	-0.313487	0.117068	10.087933	-0.115758	-0.071862	-0.959597	-0.363481	0.354492	-1.095411	-0.629763	0.004242	-0.061500	-0.774337
18439	-0.470254	-0.038795	9.345277	-0.071887	-0.145328	-0.995234	-0.351387	0.346331	-1.096902	-0.645007	0.004364	-0.058364	-0.761932
18440	0.391101	0.694959	8.923412	-0.276289	-0.006210	-0.933228	-0.338993	0.344486	-1.099893	-0.658859	0.008879	-0.053966	-0.750276
18441	0.067784	1.305752	9.399960	-0.294489	-0.050653	-0.868114	-0.324361	0.341178	-1.106013	-0.671566	0.013093	-0.048578	-0.739235
18442	-0.969280	1.413248	10.144862	-0.420469	-0.131070	-0.681393	-0.317927	0.343053	-1.107930	-0.681345	0.017425	-0.040403	-0.730639
18443	-1.134484	1.240435	11.226761	-0.302469	-0.038242	-0.367447	-0.310823	0.345420	-1.113507	-0.686398	0.021411	-0.035245	-0.726056
18444	0.019854	0.809747	10.273651	-0.052780	-0.018913	-0.342883	-0.304125	0.348726	-1.116468	-0.691122	0.022069	-0.034059	-0.721598
18445	-0.223219	0.817372	9.327312	0.030596	-0.161201	-0.386776	-0.301966	0.344294	-1.116500	-0.696594	0.019639	-0.032005	-0.716483
18446	-1.301271	0.115689	9.631721	-0.267494	-0.313352	-0.235480	-0.303576	0.344478	-1.116747	-0.699806	0.018993	-0.023699	-0.713687
18447	-0.396782	0.559430	10.294048	-0.379952	-0.292315	0.100903	-0.309773	0.353702	-1.118144	-0.698115	0.020148	-0.014149	-0.715563
18448	1.502706	0.448313	10.947765	0.027666	-0.299773	-0.171475	-0.311394	0.356745	-1.113543	-0.700414	0.015492	-0.010277	-0.713495
18449	0.642780	0.585507	9.649319	0.368033	-0.234397	-0.365157	-0.315924	0.346682	-1.114087	-0.705532	0.007012	-0.012000	-0.708542
18450	0.147623	0.472033	8.693749	0.170805	-0.011620	-0.419027	-0.317365	0.335247	-1.113352	-0.711221	0.004512	-0.014180	-0.702811
18451	0.197289	0.317751	10.398355	-0.186050	0.039986	-0.396875	-0.311463	0.335290	-1.115050	-0.716539	0.007742	-0.011957	-0.697402
18452	0.042754	-0.095330	10.271553	-0.006675	-0.030375	-0.654860	-0.306489	0.331836	-1.117393	-0.725383	0.007544	-0.011309	-0.688212
18453	-0.806331	0.008091	9.122943	0.175586	0.051303	-0.519176	-0.302441	0.324293	-1.119315	-0.732298	0.005741	-0.014263	-0.680810
18454	-0.900257	0.370545	9.297870	-0.110188	0.113585	-0.187258	-0.297732	0.319893	-1.123316	-0.734553	0.008929	-0.014386	-0.678340
18455	-0.463035	0.283860	9.829497	-0.025835	0.124669	-0.245377	-0.290358	0.321181	-1.125263	-0.737631	0.011004	-0.015732	-0.674931
18456	-0.582833	0.089904	9.808026	-0.075512	0.142705	-0.201179	-0.286324	0.317990	-1.125821	-0.740029	0.014082	-0.016756	-0.672219
18457	-0.301242	0.332933	9.954453	-0.025752	0.110824	-0.116430	-0.281491	0.316803	-1.128226	-0.741348	0.015921	-0.017941	-0.670692
18458	-0.354727	0.115919	10.065183	0.037634	0.054006	-0.242116	-0.275726	0.318482	-1.133266	-0.744333	0.016148	-0.019152	-0.667339
18459	-0.527755	0.226836	9.695543	0.029381	0.064481	-0.166002	-0.271961	0.315300	-1.133956	-0.746332	0.016556	-0.020382	-0.665055
18460	-0.242980	0.329136	9.961084	0.014634	0.035764	-0.159233	-0.268340	0.315839	-1.136427	-0.748185	0.016852	-0.021041	-0.662943
18461	-0.240457	0.207806	9.993372	0.078395	0.029813	-0.256316	-0.267662	0.312885	-1.131639	-0.751392	0.016079	-0.022367	-0.659281
18462	-0.249095	0.120232	9.774709	0.089838	0.032248	-0.279240	-0.264700	0.309298	-1.132332	-0.754820	0.015252	-0.023929	-0.655317
18463	-0.413665	0.107534	9.767346	0.069166	0.027604	-0.314660	-0.259594	0.306525	-1.133704	-0.758745	0.014606	-0.025075	-0.650741
18464	-0.618742	0.176637	9.729239	0.067324	0.038155	-0.311019	-0.256096	0.302740	-1.132509	-0.762535	0.014210	-0.026421	-0.646251
18465	-0.691183	0.160755	9.712691	0.028063	0.036464	-0.256323	-0.253946	0.301574	-1.133115	-0.765636	0.014280	-0.027198	-0.642540
18466	-0.590156	0.211148	9.790036	0.025389	0.022373	-0.226389	-0.249911	0.298122	-1.134632	-0.768285	0.014275	-0.027784	-0.639345
18467	-0.632583	0.166692	9.887766	0.001769	0.005152	-0.221260	-0.247493	0.296946	-1.135106	-0.770917	0.014330	-0.027760	-0.636169
18468	-0.539109	0.219368	9.890237	0.037046	0.034893	-0.189155	-0.243873	0.297378	-1.132960	-0.773064	0.014281	-0.028696	-0.633518
18469	-0.532769	0.246173	9.765053	0.036024	0.036587	-0.150248	-0.241723	0.296051	-1.132756	-0.774767	0.014163	-0.029615	-0.631394
18470	-0.744737	0.152487	9.585934	-0.004307	-0.016703	-0.131211	-0.239840	0.294630	-1.134319	-0.776178	0.014070	-0.029245	-0.629678
18471	-0.559628	0.134016	9.760261	-0.092987	-0.019529	-0.046679	-0.237429	0.296041	-1.136611	-0.776564	0.015191	-0.027702	-0.629246
18472	-0.403706	0.112583	9.883162	-0.036946	-0.014382	-0.055348	-0.239442	0.296394	-1.137664	-0.776995	0.015588	-0.026978	-0.628735
18473	-0.236102	-0.022745	9.915806	-0.004427	-0.016750	-0.127787	-0.237568	0.297585	-1.136016	-0.778423	0.015403	-0.026549	-0.626990
18474	-0.337574	0.176885	9.742679	0.003426	0.022859	-0.145173	-0.237967	0.296135	-1.134020	-0.779976	0.015688	-0.026885	-0.625035
18475	-0.480273	0.072358	9.941297	0.043569	0.001462	-0.237097	-0.234068	0.293236	-1.134839	-0.782760	0.015034	-0.027299	-0.621542
18476	-0.746187	0.247151	9.724795	0.048697	0.001220	-0.226417	-0.234191	0.289603	-1.136585	-0.785338	0.014384	-0.027836	-0.618273
18477	-0.895543	0.215319	9.809520	0.034682	-0.000160	-0.139798	-0.233115	0.288583	-1.136359	-0.786892	0.013805	-0.028163	-0.616293
18478	-0.839278	0.192066	9.828273	0.022820	0.013866	-0.063727	-0.232572	0.286586	-1.136158	-0.787419	0.013628	-0.028625	-0.615602
18479	-0.861689	0.201356	9.697524	0.019529	-0.015883	-0.012643	-0.231360	0.284851	-1.135685	-0.787407	0.013036	-0.028572	-0.615633
18480	-0.792374	0.139504	9.767520	-0.020006	-0.014271	0.052651	-0.232974	0.286140	-1.134809	-0.786496	0.013120	-0.028094	-0.616817
18481	-0.567304	0.143580	9.692550	-0.044207	-0.004580	0.084416	-0.234859	0.288592	-1.134980	-0.785261	0.013625	-0.027465	-0.618406
18482	-0.398522	0.102972	9.929131	-0.056684	-0.015159	0.077196	-0.237007	0.289237	-1.136293	-0.784013	0.014261	-0.026526	-0.620013
18483	-0.305811	0.051233	9.797561	-0.003840	0.003474	-0.010942	-0.235531	0.289009	-1.134007	-0.783962	0.014276	-0.026482	-0.620079
18484	-0.445688	0.019565	9.815172	-0.014801	0.008532	-0.003840	-0.235530	0.288736	-1.134424	-0.783731	0.014591	-0.026412	-0.620366
18485	-0.412493	0.061440	9.847170	-0.008855	-0.005070	-0.026904	-0.234994	0.288846	-1.133611	-0.783882	0.014585	-0.026158	-0.620187
18486	-0.407572	0.049386	9.794452	-0.005646	-0.014262	-0.013691	-0.236068	0.289024	-1.134136	-0.783789	0.014479	-0.025840	-0.620320
18487	-0.449956	0.000074	9.875370	-0.028866	-0.016061	-0.020839	-0.234731	0.290567	-1.134917	-0.783864	0.014646	-0.025159	-0.620249
18488	-0.423146	0.102511	9.803203	0.017606	-0.008055	-0.040984	-0.235805	0.291376	-1.138276	-0.784120	0.014266	-0.025220	-0.619933
18489	-0.566066	0.099918	9.808465	0.013994	-0.001027	-0.039151	-0.235263	0.289366	-1.137532	-0.784426	0.013956	-0.025300	-0.619548
18490	-0.500536	0.096253	9.815318	0.006249	0.003721	-0.017941	-0.234995	0.289671	-1.138748	-0.784383	0.013889	-0.025411	-0.619600
18491	-0.552739	0.051617	9.886271	0.010683	-0.010467	-0.018007	-0.235530	0.288745	-1.134831	-0.784432	0.013506	-0.025308	-0.619551
18492	-0.718066	0.068031	9.823299	0.058025	-0.013021	0.029019	-0.236068	0.289034	-1.134544	-0.783828	0.012395	-0.025811	-0.620318
18493	-0.756250	0.145011	9.730071	0.014399	-0.021705	0.077458	-0.236604	0.288387	-1.130482	-0.782697	0.011779	-0.025615	-0.621764
18494	-0.652067	0.161477	9.824619	0.003022	-0.033771	0.130364	-0.239557	0.289026	-1.130699	-0.780810	0.011221	-0.025134	-0.624162
18495	-0.443051	0.119137	9.744693	-0.000447	-0.026589	0.126821	-0.240362	0.289352	-1.131766	-0.779052	0.010755	-0.024691	-0.626380
18496	-0.382288	0.100812	9.684107	-0.007871	-0.014465	0.137473	-0.240093	0.289371	-1.132855	-0.777049	0.010604	-0.024376	-0.628878
18497	-0.318516	0.327751	9.823972	-0.039526	-0.012241	0.109071	-0.241978	0.291712	-1.134388	-0.775486	0.010926	-0.023656	-0.630826
18498	-0.528121	0.285119	9.947852	0.002617	-0.012978	0.080952	-0.244664	0.292715	-1.132286	-0.774167	0.010660	-0.023485	-0.632456
18499	-0.435680	0.243083	9.792129	-0.011872	-0.015794	0.118005	-0.245740	0.293911	-1.134002	-0.772488	0.010499	-0.023065	-0.634523
18500	-0.201409	0.169656	9.838387	-0.013662	-0.027342	0.081629	-0.246951	0.295041	-1.132728	-0.771153	0.010302	-0.022466	-0.636170
18501	-0.176732	0.150685	9.858545	0.022663	-0.019755	0.003103	-0.247627	0.296745	-1.132393	-0.770939	0.009598	-0.022385	-0.636444
18502	-0.150421	0.143863	9.705341	0.018602	0.013305	-0.040904	-0.248962	0.294509	-1.132178	-0.771156	0.009475	-0.022799	-0.636167
18503	-0.442975	0.252667	9.844791	0.042018	-0.009612	-0.113415	-0.247354	0.295225	-1.134212	-0.772421	0.008646	-0.023094	-0.634632
18504	-0.765432	0.258953	9.844478	0.051817	-0.023761	-0.078041	-0.247617	0.293370	-1.133182	-0.773146	0.007556	-0.023351	-0.633753
18505	-0.568042	0.056171	9.673929	0.014682	-0.040185	-0.037626	-0.248417	0.291508	-1.131330	-0.773455	0.006743	-0.022855	-0.633403
18506	-0.222372	0.043066	10.074609	0.036925	-0.048082	0.002976	-0.250699	0.292069	-1.128840	-0.773150	0.005538	-0.022559	-0.633797
18507	-0.184899	0.271886	9.573326	-0.002756	-0.028266	-0.057145	-0.250287	0.288804	-1.128678	-0.773699	0.005148	-0.022013	-0.633150
18508	-0.181819	0.136009	9.689994	0.040620	-0.041227	-0.201194	-0.250290	0.289639	-1.128108	-0.775990	0.004061	-0.021848	-0.630354
18509	-0.484667	0.290761	9.929885	-0.075312	-0.021525	-0.103245	-0.250829	0.290646	-1.128341	-0.777105	0.004904	-0.020489	-0.629018
18510	0.013281	0.095867	9.821460	0.014201	-0.003491	-0.081729	-0.247879	0.290714	-1.128101	-0.777865	0.004649	-0.020584	-0.628077
18511	-0.302283	0.124129	9.840449	0.045093	-0.022461	-0.095831	-0.249483	0.289062	-1.128408	-0.778894	0.003600	-0.020712	-0.626803
18512	-0.479979	0.150027	9.757770	0.017644	-0.022138	-0.011004	-0.249881	0.287504	-1.127910	-0.778768	0.003028	-0.020567	-0.626968
18513	-0.209502	0.077252	9.761805	0.010140	-0.005642	0.003167	-0.248946	0.288927	-1.129233	-0.778545	0.002701	-0.020526	-0.627247
18514	-0.180477	0.201586	9.761757	-0.016915	-0.014871	-0.064179	-0.249488	0.290635	-1.129172	-0.779088	0.002780	-0.020057	-0.626587
18515	-0.254907	0.178395	9.836679	-0.032237	0.010705	-0.025148	-0.250829	0.290659	-1.128884	-0.779211	0.003328	-0.019734	-0.626442
18516	-0.363072	0.132735	9.831298	-0.041910	0.011759	0.000493	-0.248416	0.290880	-1.128633	-0.778927	0.004104	-0.019371	-0.626802
18517	-0.304133	0.235778	9.959912	0.018629	0.013347	-0.042648	-0.247608	0.290026	-1.129214	-0.779271	0.003903	-0.019728	-0.626364
18518	-0.357908	0.234786	9.809021	0.048359	-0.022743	-0.083438	-0.248144	0.289590	-1.128134	-0.780065	0.002873	-0.019951	-0.625374
18519	-0.323809	0.225694	9.805322	0.036607	-0.004244	-0.044464	-0.247736	0.287860	-1.127108	-0.780439	0.002173	-0.020263	-0.624900
18520	-0.366489	0.176366	9.792348	-0.011745	0.015151	0.017406	-0.248539	0.287351	-1.128746	-0.779941	0.002514	-0.020332	-0.625518
18521	-0.435412	0.209087	9.662402	-0.034832	0.017106	0.073944	-0.247876	0.289738	-1.128676	-0.778820	0.003156	-0.020095	-0.626918
18522	-0.411402	0.107570	9.716864	-0.113902	0.092853	0.183805	-0.248551	0.291166	-1.128622	-0.776160	0.005997	-0.020103	-0.630187
18523	-0.736562	0.121168	10.440991	-0.072951	0.112140	0.101006	-0.246854	0.306975	-1.129219	-0.774641	0.008434	-0.020878	-0.632000
18524	-0.955335	0.032150	9.671854	0.073383	0.675042	0.182052	-0.238947	0.309049	-1.128972	-0.771635	0.015734	-0.032268	-0.635052
18525	-0.950493	0.301719	9.838476	0.127383	0.932049	0.091021	-0.218830	0.310262	-1.128216	-0.769592	0.025494	-0.048260	-0.636199
18526	-0.801584	0.168504	10.104033	0.026061	0.070460	0.093998	-0.215625	0.314996	-1.128237	-0.767974	0.025877	-0.049703	-0.638025
18527	-0.612605	0.302948	9.401089	0.063436	0.010143	0.100772	-0.216425	0.313306	-1.127738	-0.766520	0.024859	-0.050674	-0.639735
18528	-0.661656	0.112721	9.550267	-0.000704	0.008438	0.075820	-0.216416	0.309668	-1.123236	-0.765219	0.024875	-0.050813	-0.641279
18529	-0.153035	0.151097	9.690763	-0.041247	-0.056669	-0.036234	-0.215616	0.311681	-1.125490	-0.765533	0.024715	-0.049314	-0.641027
18530	-0.145989	0.369767	10.233365	0.007869	-0.659580	-0.230922	-0.223386	0.308191	-1.125784	-0.768855	0.016331	-0.039183	-0.638013
18531	-1.457921	-0.008505	9.892647	0.017975	-0.297767	-0.408616	-0.235417	0.294621	-1.126082	-0.774082	0.012475	-0.034605	-0.632015
18532	-0.608949	0.181676	9.792089	-0.000259	0.044297	0.064538	-0.234072	0.293134	-1.124244	-0.772965	0.012967	-0.035284	-0.633334
18533	-0.441146	0.012350	9.673339	0.027767	-0.045036	-0.124282	-0.234596	0.289597	-1.129787	-0.774390	0.011958	-0.034804	-0.631637
18534	-0.425357	0.204424	9.746999	-0.042443	-0.021609	-0.052755	-0.235137	0.291468	-1.130671	-0.774800	0.012352	-0.033901	-0.631176
18535	-0.299220	0.192143	9.705225	0.014023	0.017557	-0.070919	-0.234599	0.290734	-1.130022	-0.775501	0.012296	-0.034215	-0.630299
18536	-0.453884	0.196637	9.873766	-0.016686	0.032195	-0.098298	-0.231258	0.294871	-1.128840	-0.776466	0.013000	-0.034461	-0.629082
18537	-0.570862	0.255222	10.038241	0.033039	-0.002578	-0.113375	-0.230050	0.294259	-1.128059	-0.777716	0.012419	-0.034685	-0.627535
18538	-0.777258	0.353406	9.766371	0.059675	-0.045222	-0.106444	-0.231380	0.290641	-1.129247	-0.778854	0.010969	-0.034684	-0.626149
18539	-0.704392	0.345018	9.763855	0.001569	-0.024821	-0.016335	-0.232452	0.290728	-1.131949	-0.778892	0.010536	-0.034203	-0.626136
18540	-0.718506	0.320484	9.744349	-0.027534	-0.035975	-0.006768	-0.233124	0.291011	-1.131253	-0.778743	0.010492	-0.033277	-0.626373
18541	-0.664459	0.297197	9.828030	-0.034169	-0.031850	0.040081	-0.234878	0.294115	-1.129230	-0.778069	0.010494	-0.032259	-0.627262
