# Supplementary material for: Identification of Haptic Based Guiding Using Hard Reins
Source: PLoS One. 2015 Jul 22;10(7):e0132020. doi: 10.1371/journal.pone.0132020 (PMC4511788; doi:10.1371/journal.pone.0132020)
Supplement: S8 File — (ZIP) [file pone.0132020.s008.zip › Exp2_MotionData1/Subject2/path1/T4/fc4.txt]

// Start Time: 0
// Sample rate: 25.0Hz
// Scenario: 4.9
// Firmware Version: 2.6.1
Counter	Acc_X	Acc_Y	Acc_Z	Gyr_X	Gyr_Y	Gyr_Z	Mag_X	Mag_Y	Mag_Z	Quat_w	Quat_x	Quat_y	Quat_z
20985	9.568167	-0.532967	1.876280	-0.555621	0.032057	0.010053	-0.696572	-0.065623	0.081266	0.313960	-0.597564	-0.189620	-0.713015
20986	9.606467	-0.557197	1.905499	-0.545950	-0.009256	-0.009038	-0.697722	-0.064051	0.081577	0.308631	-0.599217	-0.185015	-0.715161
20987	9.657861	-0.451415	1.865583	-0.539529	-0.007650	0.010515	-0.697432	-0.065052	0.081849	0.303452	-0.600689	-0.180684	-0.717247
20988	9.592918	-0.470584	1.827218	-0.535597	0.024519	0.036888	-0.697588	-0.062052	0.081027	0.298996	-0.601894	-0.175450	-0.719404
20989	9.570691	-0.499130	1.878316	-0.533652	0.034222	0.058072	-0.698448	-0.061190	0.079904	0.294684	-0.602839	-0.170365	-0.721611
20990	9.644990	-0.533119	1.929345	-0.531735	0.049504	0.061548	-0.697888	-0.058335	0.079360	0.290686	-0.603681	-0.164723	-0.723835
20991	9.620726	-0.576502	1.925028	-0.557165	0.047803	0.063020	-0.700043	-0.055760	0.078834	0.286173	-0.604520	-0.159145	-0.726177
20992	9.601687	-0.564478	1.895920	-0.538922	0.057594	0.066711	-0.699621	-0.053754	0.076145	0.282157	-0.605233	-0.153272	-0.728414
20993	9.510220	-0.785207	2.067671	-0.529998	0.042417	0.043852	-0.701067	-0.049753	0.075629	0.277646	-0.605873	-0.148335	-0.730635
20994	9.555138	-0.893831	2.136489	-0.561132	0.021278	0.006455	-0.700496	-0.049612	0.075911	0.272343	-0.606988	-0.143054	-0.732755
20995	9.554646	-0.992835	2.152095	-0.548699	0.000040	-0.042822	-0.701067	-0.049607	0.074776	0.266188	-0.608029	-0.139100	-0.734912
20996	9.521612	-0.937474	2.081438	-0.558066	-0.028441	-0.076369	-0.701640	-0.049320	0.074784	0.259536	-0.609543	-0.135119	-0.736778
20997	9.518619	-0.698913	1.960364	-0.541787	-0.032028	-0.084967	-0.700490	-0.051475	0.078171	0.252724	-0.610827	-0.131928	-0.738658
20998	9.558388	-0.496439	1.909718	-0.545361	-0.032230	-0.059317	-0.700054	-0.053188	0.078007	0.246436	-0.612297	-0.127926	-0.740268
20999	9.609231	-0.441123	1.916283	-0.539699	-0.014543	-0.024841	-0.700051	-0.053905	0.079139	0.240544	-0.613397	-0.123939	-0.741971
21000	9.635820	-0.475265	1.894879	-0.561414	-0.014645	-0.002092	-0.699907	-0.054189	0.078565	0.234925	-0.614754	-0.118896	-0.743473
21001	9.625681	-0.532997	1.929369	-0.561266	-0.000388	0.014619	-0.700330	-0.055328	0.077986	0.229352	-0.615774	-0.114030	-0.745129
21002	9.639672	-0.641790	1.940232	-0.566703	-0.000357	0.013659	-0.700478	-0.054041	0.077431	0.223909	-0.616902	-0.108633	-0.746656
21003	9.582273	-0.700041	1.844293	-0.548575	-0.013095	0.017473	-0.701908	-0.054041	0.078440	0.218477	-0.617992	-0.103966	-0.748027
21004	9.559853	-0.784192	1.893595	-0.541309	-0.024110	0.035301	-0.700776	-0.051765	0.079595	0.213596	-0.619335	-0.098773	-0.749029
21005	9.620605	-0.750964	1.856893	-0.570508	-0.035513	0.017355	-0.700917	-0.052049	0.079308	0.207818	-0.620791	-0.093862	-0.750080
21006	9.586761	-0.808895	1.835835	-0.550439	-0.022067	0.013955	-0.702491	-0.051762	0.079893	0.202484	-0.622026	-0.088777	-0.751134
21007	9.560651	-0.801812	1.782625	-0.541407	-0.028362	0.007905	-0.701930	-0.049337	0.080057	0.196913	-0.623172	-0.084376	-0.752172
21008	9.606044	-0.855060	1.816991	-0.543160	-0.014780	0.001610	-0.701359	-0.049630	0.081759	0.191475	-0.624176	-0.079516	-0.753272
21009	9.617990	-0.857462	1.831502	-0.552087	0.000403	0.020876	-0.701367	-0.047919	0.082205	0.185991	-0.624886	-0.074666	-0.754553
21010	9.610700	-0.816161	1.857634	-0.568377	0.014945	0.015290	-0.701513	-0.047061	0.081788	0.180468	-0.625484	-0.069134	-0.755925
21011	9.610614	-0.779723	1.886227	-0.552136	-0.004101	0.020908	-0.700810	-0.044206	0.080958	0.174955	-0.626190	-0.064289	-0.757062
21012	9.624850	-0.760220	1.927073	-0.560248	0.003066	0.029619	-0.700812	-0.043921	0.081246	0.169714	-0.626879	-0.058736	-0.758136
21013	9.624741	-0.808620	1.917947	-0.561113	0.007557	0.031345	-0.701247	-0.042493	0.081407	0.164238	-0.627380	-0.053577	-0.759308
21014	9.591026	-0.832713	1.896511	-0.556660	-0.000448	0.017283	-0.702392	-0.041916	0.080282	0.158832	-0.628020	-0.048237	-0.760287
21015	9.571886	-0.842427	1.870062	-0.543070	0.000515	0.003278	-0.701400	-0.040209	0.081290	0.153128	-0.628470	-0.043722	-0.761357
21016	9.596284	-0.823396	1.845651	-0.552124	0.001399	0.010253	-0.701687	-0.039924	0.081438	0.147657	-0.628985	-0.038528	-0.762293
21017	9.586331	-0.852186	1.870152	-0.534866	0.004982	0.003348	-0.702255	-0.040345	0.079728	0.142041	-0.629276	-0.034120	-0.763329
21018	9.586259	-0.895768	1.858555	-0.533882	0.013954	0.006838	-0.701543	-0.039920	0.080297	0.136741	-0.629472	-0.029206	-0.764339
21019	9.567170	-0.813393	1.869744	-0.546608	0.015833	0.004915	-0.703257	-0.040345	0.080591	0.130990	-0.629564	-0.024565	-0.765433
21020	9.572403	-0.845271	1.802427	-0.548600	-0.011113	-0.002905	-0.701831	-0.039638	0.081299	0.125330	-0.630105	-0.019611	-0.766078
21021	9.571718	-0.847139	1.889448	-0.550184	0.026693	0.001263	-0.702692	-0.038487	0.079181	0.119462	-0.629966	-0.014935	-0.767234
21022	9.581468	-0.871522	1.865541	-0.570449	-0.014559	-0.009336	-0.701549	-0.038346	0.079031	0.113417	-0.630534	-0.009728	-0.767769
21023	9.605622	-0.857142	1.870181	-0.537721	-0.009306	-0.008979	-0.701550	-0.038060	0.078892	0.107520	-0.630843	-0.005459	-0.768405
21024	9.567157	-0.905512	1.827273	-0.568574	0.003628	-0.028893	-0.701838	-0.037776	0.079324	0.101188	-0.631044	-0.000486	-0.769119
21025	9.591086	-0.900647	1.856186	-0.555809	0.011661	-0.027020	-0.702121	-0.038348	0.079891	0.094773	-0.630992	0.003880	-0.769969
21026	9.605493	-0.895828	1.868196	-0.557626	0.005252	-0.014614	-0.701261	-0.038918	0.079023	0.088789	-0.631062	0.008870	-0.770583
21027	9.605906	-0.901013	1.812671	-0.548430	0.025080	-0.019934	-0.701254	-0.040344	0.078723	0.082560	-0.630715	0.013236	-0.771497
21028	9.542702	-0.905100	1.868384	-0.524953	0.007920	-0.028416	-0.702394	-0.041053	0.078154	0.076767	-0.630616	0.017553	-0.772089
21029	9.586192	-0.873893	1.877644	-0.541205	0.021454	-0.021600	-0.702105	-0.041331	0.075869	0.070594	-0.630240	0.021781	-0.772877
21030	9.619898	-0.861915	1.894382	-0.542934	0.035866	-0.019932	-0.701963	-0.041191	0.076440	0.064687	-0.629660	0.026521	-0.773718
21031	9.559125	-0.856334	1.952400	-0.544738	0.037643	-0.017324	-0.702680	-0.040472	0.075313	0.058520	-0.628961	0.030878	-0.774616
21032	9.537596	-0.800592	1.954224	-0.562982	0.025092	-0.014804	-0.702532	-0.041324	0.073878	0.052441	-0.628491	0.035978	-0.775213
21033	9.551704	-0.834323	1.985998	-0.538490	0.019568	-0.014487	-0.702676	-0.040892	0.072887	0.046401	-0.627987	0.040248	-0.775796
21034	9.585523	-0.817587	1.990599	-0.543055	0.006820	0.003240	-0.701964	-0.040325	0.073599	0.040861	-0.627689	0.045244	-0.776074
21035	9.604783	-0.786151	2.011972	-0.548582	0.007034	-0.017166	-0.699252	-0.039473	0.073017	0.034656	-0.627318	0.049619	-0.776408
21036	9.566306	-0.802994	1.985628	-0.537557	0.015818	0.001478	-0.702962	-0.040749	0.073033	0.029145	-0.626803	0.054509	-0.776722
21037	9.547127	-0.769035	1.985275	-0.549562	-0.011083	-0.006459	-0.702534	-0.040895	0.073740	0.023108	-0.626630	0.059017	-0.776735
21038	9.594932	-0.798053	2.031451	-0.553156	-0.011184	0.006773	-0.702684	-0.039181	0.073475	0.017512	-0.626462	0.064193	-0.776607
21039	9.566792	-0.764597	1.941700	-0.527907	-0.038253	-0.001609	-0.701545	-0.038477	0.075468	0.011851	-0.626626	0.068407	-0.776222
21040	9.586082	-0.745307	1.953542	-0.552331	-0.025600	0.006880	-0.701121	-0.037770	0.077182	0.006282	-0.626607	0.073558	-0.775831
21041	9.615046	-0.760037	1.946417	-0.546951	-0.021761	-0.021384	-0.701402	-0.038910	0.076887	0.000047	-0.626478	0.077813	-0.775545
21042	9.571322	-0.817724	1.954370	-0.555973	-0.018202	-0.012682	-0.701680	-0.040767	0.077439	-0.005882	-0.626296	0.082768	-0.775157
21043	9.619967	-0.764993	1.931966	-0.530608	-0.027309	-0.014081	-0.700969	-0.039914	0.078013	-0.011793	-0.626170	0.086852	-0.774744
21044	9.624999	-0.731247	1.921916	-0.532477	-0.023501	-0.035352	-0.701690	-0.038776	0.079455	-0.017768	-0.626040	0.091150	-0.774241
21045	9.634336	-0.764993	1.946447	-0.534283	-0.018023	-0.042487	-0.701110	-0.040486	0.078578	-0.024185	-0.625748	0.094920	-0.773850
21046	9.533729	-0.692242	1.882937	-0.559708	-0.017007	-0.042799	-0.699388	-0.042205	0.079258	-0.030626	-0.625444	0.099534	-0.773288
21047	9.567353	-0.735960	1.883380	-0.552506	-0.030586	-0.039092	-0.700529	-0.043064	0.080825	-0.037193	-0.625252	0.103625	-0.772618
21048	9.611506	-0.630132	1.843473	-0.537856	-0.016342	-0.026598	-0.700238	-0.044787	0.083654	-0.043108	-0.624842	0.108089	-0.772030
21049	9.635344	-0.668834	1.863207	-0.541419	-0.002769	-0.031148	-0.700231	-0.046211	0.082784	-0.049474	-0.624139	0.112071	-0.771650
21050	9.597100	-0.659197	1.819651	-0.515969	-0.007503	-0.019325	-0.699938	-0.047925	0.083048	-0.055017	-0.623526	0.116270	-0.771149
21051	9.620883	-0.702701	1.844271	-0.537807	-0.009120	-0.028419	-0.700230	-0.046353	0.082497	-0.061278	-0.622849	0.120224	-0.770617
21052	9.577433	-0.777581	1.808915	-0.546931	-0.018077	-0.030257	-0.699659	-0.046501	0.083916	-0.067342	-0.622318	0.124764	-0.769818
21053	9.592181	-0.688185	1.817564	-0.555971	-0.007201	-0.032184	-0.701511	-0.047780	0.083347	-0.073885	-0.621523	0.128939	-0.769172
21054	9.602058	-0.654485	1.805091	-0.546790	0.003474	-0.021520	-0.699373	-0.046790	0.084623	-0.079859	-0.620561	0.133541	-0.768566
21055	9.635551	-0.683549	1.829537	-0.532241	0.007026	-0.023139	-0.700799	-0.047211	0.083633	-0.085997	-0.619486	0.137429	-0.768085
21056	9.625690	-0.678471	1.858494	-0.554074	0.003541	-0.025145	-0.700224	-0.048071	0.084189	-0.092107	-0.618446	0.142083	-0.767368
21057	9.569860	-0.721504	1.878382	-0.537836	-0.010881	-0.033731	-0.700218	-0.049208	0.082894	-0.098414	-0.617593	0.145948	-0.766546
21058	9.557886	-0.726353	1.863952	-0.545022	-0.012891	-0.007266	-0.699362	-0.048924	0.082606	-0.104080	-0.616693	0.150697	-0.765602
21059	9.618693	-0.693171	1.820001	-0.545091	-0.032848	0.008798	-0.699077	-0.048785	0.083460	-0.109745	-0.615965	0.155235	-0.764490
21060	9.608871	-0.702671	1.837036	-0.555926	-0.020152	0.005051	-0.699938	-0.048796	0.087598	-0.115322	-0.615044	0.160300	-0.763365
21061	9.580227	-0.712446	1.791268	-0.541473	-0.029137	-0.005345	-0.700220	-0.049359	0.085457	-0.121155	-0.614240	0.164591	-0.762194
21062	9.635794	-0.664350	1.807573	-0.530603	-0.030967	-0.006959	-0.699074	-0.050224	0.087149	-0.126557	-0.613512	0.169130	-0.760908
21063	9.645374	-0.678898	1.810139	-0.543182	-0.011124	-0.002805	-0.698934	-0.049800	0.088150	-0.132419	-0.612353	0.173420	-0.759878
21064	9.568303	-0.615509	1.819201	-0.535711	0.021229	0.001499	-0.698228	-0.047949	0.089018	-0.137918	-0.610721	0.177986	-0.759158
21065	9.580861	-0.654775	1.737457	-0.541323	-0.009391	0.003392	-0.697942	-0.047947	0.088304	-0.143651	-0.609449	0.182307	-0.758090
21066	9.607111	-0.654698	1.776087	-0.546760	-0.000257	-0.007340	-0.699373	-0.047372	0.087894	-0.149327	-0.608074	0.186972	-0.756960
21067	9.621219	-0.669032	1.817311	-0.570358	0.000708	-0.002315	-0.700516	-0.047802	0.089323	-0.155518	-0.606511	0.191618	-0.755805
21068	9.609262	-0.654500	1.809915	-0.530399	0.000533	-0.003616	-0.699089	-0.047087	0.088037	-0.160925	-0.605089	0.196057	-0.754673
21069	9.626307	-0.645030	1.795287	-0.552235	-0.011170	0.006821	-0.699088	-0.047377	0.089174	-0.166691	-0.603654	0.200562	-0.753387
21070	9.612068	-0.630590	1.770978	-0.553993	0.003343	-0.003019	-0.699080	-0.049084	0.087731	-0.172368	-0.602041	0.205331	-0.752114
21071	9.590010	-0.659273	1.800328	-0.553149	-0.003818	-0.009168	-0.699088	-0.047664	0.089883	-0.178394	-0.600484	0.209615	-0.750771
21072	9.597420	-0.664305	1.776208	-0.532300	-0.018444	0.003553	-0.700517	-0.047951	0.091174	-0.183598	-0.599176	0.214191	-0.749268
21073	9.645711	-0.659776	1.776092	-0.548600	-0.003848	-0.007332	-0.699950	-0.046376	0.089334	-0.189521	-0.597561	0.218411	-0.747863
21074	9.612313	-0.655034	1.727751	-0.555873	-0.011104	0.001470	-0.699095	-0.046240	0.090753	-0.195048	-0.595993	0.223264	-0.746259
21075	9.592592	-0.664275	1.776214	-0.559407	0.006945	-0.000459	-0.698521	-0.046813	0.091027	-0.201020	-0.594075	0.227668	-0.744871
21076	9.621202	-0.693262	1.807915	-0.546889	-0.029218	0.006987	-0.698804	-0.047094	0.089887	-0.206251	-0.592714	0.232501	-0.743030
21077	9.640792	-0.693613	1.771643	-0.550493	-0.031096	0.017578	-0.699088	-0.047957	0.092160	-0.211648	-0.591246	0.237122	-0.741219
21078	9.614467	-0.698478	1.740316	-0.528593	-0.014969	0.015961	-0.698533	-0.044395	0.093333	-0.216573	-0.589643	0.241704	-0.739592
21079	9.616797	-0.725094	1.738194	-0.566779	-0.014674	0.003125	-0.698389	-0.044682	0.093614	-0.222426	-0.587864	0.246308	-0.737750
21080	9.665041	-0.703555	1.752389	-0.541316	-0.007566	0.001622	-0.699384	-0.046107	0.093891	-0.227725	-0.586099	0.250850	-0.736005
21081	9.655650	-0.713406	1.713845	-0.552216	-0.000161	-0.014476	-0.698818	-0.044971	0.095181	-0.233707	-0.584190	0.254949	-0.734237
21082	9.597592	-0.727481	1.723746	-0.546868	-0.009985	-0.027637	-0.698248	-0.044687	0.095037	-0.239461	-0.582513	0.259213	-0.732220
21083	9.612016	-0.693583	1.747515	-0.552233	-0.003803	-0.010924	-0.698670	-0.046403	0.096589	-0.245341	-0.580569	0.263349	-0.730338
21084	9.669700	-0.698599	1.776494	-0.563037	0.012464	-0.010255	-0.698104	-0.044976	0.096173	-0.251117	-0.578323	0.267911	-0.728496
21085	9.628854	-0.679096	1.761831	-0.543029	0.017795	-0.012713	-0.699245	-0.045543	0.095748	-0.256997	-0.576051	0.271763	-0.726817
21086	9.626506	-0.681559	1.752195	-0.544958	-0.003868	-0.007295	-0.698670	-0.046257	0.095594	-0.262401	-0.574046	0.276149	-0.724817
21087	9.660708	-0.662711	1.708439	-0.534933	-0.000329	-0.004534	-0.700100	-0.045968	0.095323	-0.267938	-0.571972	0.280049	-0.722931
21088	9.641102	-0.701138	1.728227	-0.552265	-0.003702	-0.021534	-0.698386	-0.045973	0.095737	-0.273602	-0.569938	0.284346	-0.720736
21089	9.651279	-0.672531	1.674728	-0.553085	0.005236	-0.012744	-0.697960	-0.045406	0.096594	-0.279460	-0.567668	0.288362	-0.718680
21090	9.627142	-0.643284	1.688934	-0.524945	0.004214	-0.014180	-0.698958	-0.045683	0.094747	-0.284720	-0.565564	0.292274	-0.716692
21091	9.627169	-0.626335	1.693578	-0.557598	0.019808	-0.027925	-0.698518	-0.048256	0.095571	-0.290896	-0.563084	0.296077	-0.714601
21092	9.621846	-0.662269	1.739902	-0.554128	-0.009084	-0.023292	-0.698517	-0.048540	0.095283	-0.296502	-0.560987	0.300349	-0.712159
21093	9.655888	-0.611772	1.732043	-0.556660	0.016033	-0.009308	-0.699094	-0.047544	0.096438	-0.302341	-0.558390	0.304339	-0.710048
21094	9.646609	-0.631413	1.674276	-0.545057	-0.010907	-0.024932	-0.699234	-0.047822	0.094584	-0.307819	-0.556315	0.308442	-0.707549
21095	9.636827	-0.674887	1.669940	-0.556712	0.007987	-0.016345	-0.696944	-0.048685	0.094984	-0.313669	-0.553812	0.312377	-0.705213
21096	9.593678	-0.636064	1.650232	-0.528404	0.024839	-0.001966	-0.697802	-0.048397	0.094567	-0.318824	-0.551128	0.316242	-0.703279
21097	9.626796	-0.664823	1.723008	-0.548413	0.024983	-0.007509	-0.699234	-0.047534	0.093590	-0.324519	-0.548322	0.320028	-0.701150
21098	9.667584	-0.669733	1.752008	-0.533841	0.032125	-0.007376	-0.697235	-0.047398	0.094288	-0.329821	-0.545474	0.323827	-0.699152
21099	9.616880	-0.693644	1.742676	-0.546533	0.032130	-0.002230	-0.698950	-0.047393	0.094017	-0.335422	-0.542486	0.327573	-0.697063
21100	9.592929	-0.645153	1.742167	-0.561117	0.024991	-0.002355	-0.699239	-0.046245	0.092179	-0.340864	-0.539457	0.331816	-0.694763
21101	9.631302	-0.630650	1.780620	-0.545713	0.019499	-0.000364	-0.699520	-0.047531	0.092880	-0.346302	-0.536580	0.335628	-0.692467
21102	9.655347	-0.659821	1.778497	-0.552926	0.028562	-0.002272	-0.698956	-0.045386	0.091189	-0.351638	-0.533491	0.339693	-0.690179
21103	9.611892	-0.661964	1.778579	-0.566529	0.024905	0.009967	-0.700240	-0.045665	0.090341	-0.357143	-0.530262	0.343835	-0.687785
21104	9.612032	-0.659654	1.761636	-0.546617	0.015849	0.004949	-0.700244	-0.044809	0.090350	-0.362182	-0.527279	0.347939	-0.685375
21105	9.631145	-0.662040	1.785804	-0.573848	0.018667	0.006384	-0.698535	-0.043677	0.092058	-0.367720	-0.524047	0.352156	-0.682746
21106	9.597336	-0.681208	1.778813	-0.552059	0.014021	0.010197	-0.699822	-0.043095	0.089510	-0.372687	-0.520949	0.356361	-0.680237
21107	9.626307	-0.654728	1.790562	-0.562944	0.025010	-0.003258	-0.701103	-0.044085	0.087800	-0.378236	-0.517720	0.360248	-0.677587
21108	9.611659	-0.698142	1.791066	-0.537522	0.019439	0.001488	-0.699682	-0.042381	0.089232	-0.383165	-0.514657	0.364082	-0.675097
21109	9.626065	-0.678776	1.810164	-0.542073	0.024965	-0.009210	-0.698542	-0.041381	0.088236	-0.388528	-0.511577	0.367593	-0.672466
21110	9.572985	-0.693004	1.800727	-0.543090	0.005125	-0.007343	-0.699683	-0.041804	0.087528	-0.393485	-0.508669	0.371481	-0.669647
21111	9.601545	-0.700132	1.849101	-0.560123	0.039381	-0.000673	-0.700539	-0.042085	0.086819	-0.398974	-0.505137	0.375172	-0.667010
21112	9.577552	-0.731614	1.815652	-0.547622	0.004212	-0.003857	-0.699399	-0.040941	0.085398	-0.403874	-0.502117	0.379123	-0.664101
21113	9.635668	-0.751528	1.781963	-0.537580	0.010462	-0.001998	-0.699393	-0.042514	0.086378	-0.408883	-0.499109	0.382699	-0.661246
21114	9.560770	-0.760693	1.786999	-0.537529	0.024981	-0.014488	-0.699112	-0.041227	0.085250	-0.413935	-0.495921	0.386197	-0.658462
21115	9.596767	-0.746207	1.820622	-0.552092	0.017782	-0.007529	-0.699968	-0.041509	0.084969	-0.419162	-0.492688	0.389818	-0.655441
21116	9.615739	-0.746054	1.864095	-0.545646	0.029400	-0.000446	-0.699397	-0.041223	0.084398	-0.424097	-0.489208	0.393478	-0.652681
21117	9.620378	-0.750781	1.885891	-0.539241	0.037478	-0.000422	-0.698256	-0.040654	0.084110	-0.429205	-0.485718	0.396798	-0.649933
21118	9.567157	-0.747923	1.902847	-0.546574	0.032189	-0.010217	-0.700404	-0.039502	0.082572	-0.434247	-0.482213	0.400305	-0.647036
21119	9.605605	-0.728632	1.933996	-0.544813	0.021316	-0.003929	-0.699263	-0.038934	0.082569	-0.439271	-0.478861	0.403764	-0.643978
21120	9.600917	-0.697197	1.931235	-0.537518	0.034017	-0.017188	-0.699834	-0.038931	0.082003	-0.444282	-0.475413	0.407024	-0.641036
21121	9.578690	-0.730592	1.979971	-0.555737	0.021412	-0.009373	-0.700117	-0.039212	0.080720	-0.449425	-0.471953	0.410528	-0.637765
21122	9.576752	-0.684899	1.940797	-0.532239	0.006967	-0.017848	-0.699831	-0.039064	0.079010	-0.454122	-0.468850	0.413910	-0.634532
21123	9.591055	-0.682421	1.964916	-0.552197	0.012477	-0.018998	-0.700259	-0.039352	0.080008	-0.459226	-0.465566	0.417314	-0.631038
21124	9.557303	-0.711333	1.945951	-0.546755	0.003332	-0.007388	-0.700545	-0.039062	0.078873	-0.463844	-0.462235	0.420962	-0.627677
21125	9.567069	-0.687240	1.943253	-0.546760	0.007003	-0.014482	-0.700264	-0.038211	0.080305	-0.468738	-0.458983	0.424347	-0.624139
21126	9.581513	-0.692150	1.945705	-0.524936	0.003167	-0.000047	-0.701398	-0.040493	0.080859	-0.473010	-0.455744	0.427743	-0.620963
21127	9.601086	-0.692485	1.911849	-0.538691	-0.011051	-0.014269	-0.700542	-0.040210	0.080856	-0.477617	-0.452747	0.431159	-0.617255
21128	9.610663	-0.673088	1.930953	-0.554039	0.003408	-0.010995	-0.700835	-0.038642	0.081729	-0.482241	-0.449272	0.434763	-0.613660
21129	9.611187	-0.634722	1.882191	-0.534096	-0.003900	-0.009825	-0.700259	-0.039785	0.081713	-0.486757	-0.446151	0.438052	-0.610023
21130	9.591729	-0.663573	1.887373	-0.559571	-0.010065	-0.012747	-0.700260	-0.039212	0.080864	-0.491279	-0.442748	0.441786	-0.606172
21131	9.586790	-0.673150	1.897153	-0.545060	-0.014657	-0.010783	-0.700258	-0.039783	0.080858	-0.495751	-0.439615	0.445261	-0.602256
21132	9.625613	-0.649315	1.882335	-0.541559	-0.028054	-0.024802	-0.700258	-0.039784	0.081428	-0.500042	-0.436663	0.448797	-0.598218
21133	9.572431	-0.685280	1.875557	-0.552322	-0.009121	-0.021521	-0.699260	-0.039361	0.081994	-0.504698	-0.433444	0.452160	-0.594102
21134	9.589167	-0.682833	1.897258	-0.559574	-0.014636	-0.005645	-0.700402	-0.039787	0.082284	-0.508979	-0.429925	0.455888	-0.590144
21135	9.625578	-0.688078	1.868268	-0.546795	0.001639	-0.017973	-0.700685	-0.040501	0.082563	-0.513581	-0.426560	0.459058	-0.586129
21136	9.611069	-0.700086	1.866004	-0.560412	0.005354	-0.023467	-0.699826	-0.040788	0.082553	-0.518199	-0.422907	0.462382	-0.582084
21137	9.580091	-0.629904	1.848346	-0.539533	0.001602	-0.017888	-0.699680	-0.041501	0.082260	-0.522675	-0.419573	0.465419	-0.578061
21138	9.625536	-0.620159	1.906176	-0.543172	-0.000227	-0.012604	-0.699250	-0.041643	0.081827	-0.526911	-0.416013	0.468637	-0.574176
21139	9.635173	-0.634752	1.901493	-0.555863	0.001604	-0.009225	-0.699672	-0.043069	0.081673	-0.531363	-0.412385	0.471880	-0.570018
21140	9.596732	-0.622531	1.884491	-0.545033	0.004493	-0.035661	-0.700533	-0.042642	0.082682	-0.535859	-0.408922	0.474823	-0.565845
21141	9.611112	-0.634661	1.891857	-0.555977	-0.016402	-0.010889	-0.698244	-0.043077	0.082944	-0.540097	-0.405467	0.478190	-0.561450
21142	9.616182	-0.620342	1.867524	-0.541456	-0.012769	-0.021354	-0.699822	-0.041932	0.083111	-0.544177	-0.402055	0.481339	-0.557258
21143	9.608894	-0.622683	1.872393	-0.550525	-0.003604	-0.033903	-0.699104	-0.042937	0.084377	-0.548686	-0.398694	0.484265	-0.552697
21144	9.597173	-0.615616	1.831247	-0.548662	-0.000057	-0.028595	-0.698668	-0.044508	0.084642	-0.552964	-0.395085	0.487238	-0.548396
21145	9.616145	-0.639708	1.862907	-0.546885	-0.010958	-0.019661	-0.698816	-0.043219	0.083374	-0.557149	-0.391666	0.490263	-0.543899
21146	9.621375	-0.613397	1.823940	-0.537759	-0.011111	-0.007162	-0.700246	-0.043221	0.084953	-0.560936	-0.388044	0.493350	-0.539794
21147	9.602113	-0.620587	1.814380	-0.535952	-0.006504	-0.019559	-0.700526	-0.044503	0.084372	-0.565014	-0.384661	0.496156	-0.535373
21148	9.626228	-0.586780	1.833303	-0.543116	0.014297	-0.024185	-0.699525	-0.044937	0.085356	-0.569216	-0.380832	0.498826	-0.531162
21149	9.592140	-0.639663	1.846022	-0.543312	-0.025457	-0.012457	-0.700239	-0.045368	0.086782	-0.573019	-0.377457	0.501927	-0.526540
21150	9.633061	-0.664076	1.848657	-0.539518	0.001575	-0.014343	-0.699093	-0.045653	0.085915	-0.576901	-0.373665	0.504718	-0.522321
21151	9.616462	-0.596326	1.843089	-0.570734	-0.041363	-0.032132	-0.699377	-0.045937	0.085630	-0.580884	-0.370295	0.508087	-0.517014
21152	9.641326	-0.524335	1.784253	-0.559715	-0.023419	-0.028557	-0.699380	-0.045947	0.088479	-0.584744	-0.366632	0.511205	-0.512177
21153	9.569126	-0.567689	1.736501	-0.557763	-0.009102	-0.019794	-0.698803	-0.046944	0.087751	-0.588759	-0.362916	0.514092	-0.507311
21154	9.627393	-0.449532	1.749604	-0.554161	-0.018246	-0.005515	-0.698225	-0.048371	0.087162	-0.592326	-0.358982	0.517199	-0.502779
21155	9.670644	-0.481165	1.759566	-0.528551	0.006807	0.000827	-0.698798	-0.048374	0.088591	-0.596020	-0.355208	0.519692	-0.498505
21156	9.612455	-0.519380	1.774570	-0.539420	0.010445	0.001545	-0.698512	-0.048086	0.087452	-0.599643	-0.351049	0.522301	-0.494363
21157	9.588090	-0.608746	1.761100	-0.560282	0.011424	0.003048	-0.699375	-0.046654	0.086619	-0.603519	-0.346792	0.525012	-0.489758
21158	9.626219	-0.574649	1.840418	-0.527719	-0.007650	0.003555	-0.698230	-0.047087	0.087318	-0.606785	-0.342892	0.527680	-0.485584
21159	9.650591	-0.596813	1.799550	-0.542976	0.024927	-0.003897	-0.698230	-0.047377	0.088597	-0.610684	-0.338753	0.529949	-0.481109
21160	9.587912	-0.596478	1.789963	-0.552153	0.005078	0.003183	-0.698233	-0.046516	0.087182	-0.614187	-0.334397	0.532635	-0.476710
21161	9.578482	-0.596600	1.760977	-0.538496	0.010434	0.001540	-0.698804	-0.046224	0.085622	-0.617780	-0.330362	0.535016	-0.472193
21162	9.612663	-0.534095	1.740901	-0.555655	0.021223	0.013673	-0.698513	-0.047653	0.086032	-0.621310	-0.325659	0.537542	-0.467941
21163	9.583232	-0.557777	1.789537	-0.544827	0.017690	-0.000344	-0.698231	-0.046508	0.084760	-0.624968	-0.321468	0.539822	-0.463321
21164	9.559004	-0.591492	1.785113	-0.559228	0.028406	0.017106	-0.698510	-0.047932	0.084034	-0.628496	-0.316577	0.542246	-0.459066
21165	9.611751	-0.654576	1.800246	-0.553654	0.033555	0.042796	-0.698661	-0.045786	0.082491	-0.631909	-0.311630	0.544620	-0.454937
21166	9.649825	-0.664076	1.865551	-0.533773	0.019054	0.042236	-0.698657	-0.046643	0.082767	-0.634873	-0.306837	0.547025	-0.451167
21167	9.605967	-0.648919	1.925856	-0.548235	0.036300	0.034874	-0.699243	-0.043067	0.080815	-0.638284	-0.301989	0.549202	-0.446960
21168	9.501661	-0.764217	1.936949	-0.533808	0.017324	0.031584	-0.699817	-0.042639	0.081109	-0.641258	-0.297293	0.551505	-0.442998
21169	9.537791	-0.764384	1.946569	-0.551936	0.014551	0.049089	-0.698681	-0.040784	0.080407	-0.644256	-0.292400	0.554014	-0.438755
21170	9.579048	-0.769675	1.915157	-0.544864	-0.016996	0.047605	-0.700115	-0.039781	0.080429	-0.646705	-0.287655	0.556890	-0.434628
21171	9.614993	-0.823030	1.922954	-0.552088	-0.006067	0.038607	-0.700975	-0.038921	0.079875	-0.649494	-0.283025	0.559542	-0.430078
21172	9.552820	-0.818258	1.850485	-0.544879	-0.009573	0.023666	-0.700131	-0.036215	0.080752	-0.652163	-0.278451	0.562123	-0.425637
21173	9.591270	-0.842610	1.860372	-0.541335	-0.013006	0.003386	-0.699129	-0.036360	0.080885	-0.655041	-0.274386	0.564514	-0.420663
21174	9.620327	-0.818623	1.860065	-0.552120	-0.003200	0.020901	-0.699421	-0.035220	0.081612	-0.657775	-0.269664	0.566990	-0.416095
21175	9.576731	-0.818227	1.879452	-0.546747	-0.007608	0.006827	-0.699420	-0.035509	0.082464	-0.660640	-0.265415	0.569313	-0.411086
21176	9.567492	-0.866993	1.802676	-0.544961	-0.009306	-0.005531	-0.699423	-0.034938	0.082470	-0.663412	-0.261108	0.571603	-0.406173
21177	9.620570	-0.813972	1.831013	-0.548628	-0.009233	-0.010866	-0.698561	-0.036082	0.082736	-0.666337	-0.257022	0.573805	-0.400853
21178	9.629963	-0.823518	1.860107	-0.561200	0.019739	-0.020038	-0.698990	-0.035795	0.082315	-0.669567	-0.252402	0.575694	-0.395664
21179	9.582046	-0.808956	1.821342	-0.553065	-0.000334	0.003175	-0.700134	-0.035793	0.082751	-0.672424	-0.247992	0.577815	-0.390480
21180	9.581786	-0.866932	1.826823	-0.537723	-0.009275	-0.012522	-0.701273	-0.037081	0.084456	-0.675064	-0.243803	0.579879	-0.385474
21181	9.586810	-0.864698	1.802625	-0.548456	0.008653	0.003169	-0.700700	-0.037222	0.083738	-0.677926	-0.239359	0.581775	-0.380343
21182	9.608521	-0.818761	1.826249	-0.552154	-0.000344	0.004074	-0.700416	-0.037082	0.084307	-0.680537	-0.234683	0.583843	-0.375394
21183	9.601448	-0.794606	1.816323	-0.533981	-0.000455	0.006944	-0.699275	-0.036225	0.083310	-0.683120	-0.230438	0.585707	-0.370396
21184	9.618380	-0.785045	1.816193	-0.563062	0.003387	-0.004031	-0.698997	-0.034659	0.084037	-0.685809	-0.225651	0.587698	-0.365181
21185	9.577537	-0.794637	1.787355	-0.537624	0.010598	-0.017940	-0.700705	-0.036079	0.083323	-0.688644	-0.221547	0.589259	-0.359806
21186	9.624967	-0.828199	1.879499	-0.535816	0.010582	-0.017033	-0.699558	-0.036794	0.082736	-0.691313	-0.217210	0.590825	-0.354727
21187	9.567052	-0.873909	1.855920	-0.537771	-0.014652	-0.016033	-0.701125	-0.038074	0.082735	-0.693761	-0.213236	0.592677	-0.349228
21188	9.625546	-0.785030	1.825850	-0.548636	-0.012883	-0.005531	-0.699274	-0.036656	0.084160	-0.696053	-0.208726	0.594640	-0.344016
21189	9.599010	-0.855183	1.790419	-0.534248	-0.030832	-0.021188	-0.700417	-0.036797	0.084453	-0.698250	-0.204953	0.596607	-0.338380
21190	9.587372	-0.836061	1.744305	-0.554149	-0.031862	0.003357	-0.700123	-0.038654	0.084573	-0.700204	-0.200367	0.598837	-0.333110
21191	9.573256	-0.838691	1.696020	-0.534148	-0.025570	-0.005295	-0.700407	-0.039228	0.085709	-0.702276	-0.196351	0.600733	-0.327679
21192	9.587607	-0.862921	1.701105	-0.539607	-0.027345	-0.005348	-0.699407	-0.039085	0.084990	-0.704209	-0.192020	0.602701	-0.322443
21193	9.628443	-0.865445	1.725245	-0.559584	-0.018115	-0.018901	-0.700123	-0.039233	0.087131	-0.706477	-0.187742	0.604539	-0.316507
21194	9.588019	-0.843860	1.657392	-0.542267	-0.009173	-0.020525	-0.699122	-0.039236	0.087266	-0.708658	-0.183419	0.606139	-0.311059
21195	9.616684	-0.868045	1.684206	-0.555849	-0.009228	-0.007412	-0.698969	-0.041518	0.086813	-0.710860	-0.178977	0.607800	-0.305326
21196	9.616555	-0.906731	1.682222	-0.554093	-0.018215	-0.010880	-0.699683	-0.041804	0.087386	-0.712834	-0.174404	0.609564	-0.299805
21197	9.611824	-0.940721	1.653608	-0.530405	-0.011170	-0.005342	-0.700394	-0.042657	0.087097	-0.714827	-0.170291	0.611040	-0.294371
21198	9.601927	-0.964707	1.673222	-0.553130	-0.009181	-0.014473	-0.698816	-0.043947	0.087498	-0.716848	-0.165702	0.612586	-0.288808
21199	9.616605	-0.952836	1.653736	-0.534953	-0.018452	0.005264	-0.698251	-0.042523	0.088079	-0.718625	-0.161415	0.614163	-0.283419
21200	9.657572	-0.970013	1.653873	-0.548664	-0.021810	-0.014331	-0.698111	-0.041952	0.088084	-0.720397	-0.156940	0.615796	-0.277836
21201	9.650368	-0.960300	1.653775	-0.543093	-0.003849	-0.010838	-0.698813	-0.044516	0.086922	-0.722389	-0.152632	0.617091	-0.272133
21202	9.597381	-0.960056	1.639343	-0.534920	-0.003878	-0.012522	-0.698532	-0.043663	0.087784	-0.724248	-0.148220	0.618325	-0.266776
21203	9.612217	-0.926494	1.609949	-0.530415	-0.009293	-0.013312	-0.698819	-0.043378	0.088217	-0.726066	-0.144137	0.619559	-0.261151
21204	9.650835	-0.926737	1.609900	-0.544916	-0.012976	0.003357	-0.697390	-0.043382	0.088490	-0.727684	-0.139414	0.620954	-0.255845
21205	9.665226	-0.970394	1.600701	-0.534039	-0.009279	-0.012464	-0.697390	-0.043381	0.088063	-0.729424	-0.135253	0.622148	-0.250160
21206	9.607166	-0.965073	1.620053	-0.556654	0.003388	-0.007511	-0.698236	-0.045948	0.088185	-0.731252	-0.130398	0.623260	-0.244570
21207	9.631004	-0.984378	1.649236	-0.552208	-0.012867	-0.005588	-0.697661	-0.046954	0.089737	-0.732875	-0.125883	0.624546	-0.238728
21208	9.621460	-0.945615	1.653649	-0.548492	-0.002137	0.001469	-0.697669	-0.044952	0.088476	-0.734488	-0.121046	0.625648	-0.233324
21209	9.573366	-0.957579	1.624848	-0.559653	-0.032497	-0.023255	-0.697234	-0.046233	0.087319	-0.735877	-0.116717	0.627142	-0.227058
21210	9.626211	-0.935887	1.668034	-0.531536	-0.042626	-0.013121	-0.697378	-0.046528	0.090167	-0.736930	-0.112487	0.628653	-0.221532
21211	9.626632	-0.904710	1.629019	-0.560638	-0.045130	-0.019633	-0.698237	-0.046530	0.091598	-0.738058	-0.108139	0.630272	-0.215252
21212	9.609574	-0.868106	1.667300	-0.536251	-0.068723	-0.013895	-0.696811	-0.045969	0.093302	-0.738718	-0.103947	0.632116	-0.209571
21213	9.689118	-0.817608	1.705296	-0.547229	-0.079489	-0.012168	-0.696669	-0.046263	0.096005	-0.739269	-0.099837	0.634124	-0.203472
21214	9.690362	-0.753159	1.576493	-0.540056	-0.090223	-0.023503	-0.696668	-0.047274	0.099414	-0.739622	-0.095789	0.636210	-0.197536
21215	9.584681	-0.621990	1.572754	-0.534666	-0.099298	-0.019851	-0.697522	-0.048130	0.099981	-0.739846	-0.092035	0.638371	-0.191414
21216	9.681488	-0.613114	1.543526	-0.558268	-0.101047	-0.012132	-0.695811	-0.047861	0.103675	-0.739970	-0.087600	0.640633	-0.185365
21217	9.705925	-0.632906	1.495381	-0.534594	-0.086628	-0.024324	-0.695378	-0.049729	0.107356	-0.740290	-0.083855	0.642524	-0.179171
21218	9.691504	-0.695899	1.457437	-0.536359	-0.086718	-0.013737	-0.694668	-0.048879	0.108642	-0.740484	-0.079698	0.644415	-0.173380
21219	9.696855	-0.667262	1.403944	-0.540155	-0.110058	-0.020708	-0.695809	-0.050173	0.112341	-0.740416	-0.075900	0.646605	-0.167106
21220	9.712086	-0.648567	1.316716	-0.540100	-0.104679	-0.017192	-0.694952	-0.050615	0.115749	-0.740316	-0.071786	0.648694	-0.161167
21221	9.726644	-0.663266	1.299944	-0.541683	-0.074148	-0.005012	-0.694962	-0.048185	0.114635	-0.740581	-0.067641	0.650307	-0.155133
21222	9.736320	-0.731230	1.264440	-0.559935	-0.082942	-0.019330	-0.693814	-0.049911	0.118027	-0.740712	-0.063177	0.652058	-0.148912
21223	9.681166	-0.774812	1.197334	-0.570759	-0.073886	-0.019526	-0.694809	-0.051775	0.121150	-0.740973	-0.058782	0.653655	-0.142264
21224	9.681224	-0.799104	1.178272	-0.527172	-0.070378	-0.031425	-0.694525	-0.051493	0.122148	-0.741177	-0.054918	0.655031	-0.136291
21225	9.669590	-0.852719	1.096720	-0.543411	-0.055885	-0.031709	-0.693796	-0.055066	0.123101	-0.741587	-0.051025	0.656194	-0.129827
21226	9.712964	-0.911121	1.077981	-0.541512	-0.059752	-0.003353	-0.694652	-0.055640	0.124527	-0.741791	-0.046547	0.657406	-0.124083
21227	9.641008	-0.969220	0.991726	-0.555997	-0.054252	-0.007113	-0.694366	-0.055783	0.124523	-0.742081	-0.042126	0.658529	-0.117814
21228	9.487685	-1.051611	0.804353	-0.554178	-0.066970	0.001800	-0.693375	-0.054080	0.126813	-0.742108	-0.037398	0.659805	-0.111955
21229	9.480215	-1.131386	0.795586	-0.534220	-0.085282	0.023366	-0.694805	-0.054082	0.128249	-0.741808	-0.032946	0.661297	-0.106403
21230	9.893052	-1.170441	0.764053	-0.548931	-0.101180	0.001257	-0.692096	-0.053532	0.132507	-0.741295	-0.028379	0.662994	-0.100573
21231	9.907361	-1.102507	0.818859	-0.548725	-0.057826	-0.010499	-0.693096	-0.053817	0.133367	-0.741345	-0.024086	0.664023	-0.094346
21232	9.699797	-0.931494	0.899394	-0.543449	-0.057486	-0.052926	-0.693374	-0.056110	0.136337	-0.741428	-0.020232	0.664956	-0.087801
21233	9.737609	-0.945629	0.996167	-0.550688	-0.044741	-0.063703	-0.691801	-0.056401	0.136891	-0.741660	-0.016579	0.665689	-0.080763
21234	9.771235	-1.003894	0.989522	-0.554262	-0.039364	-0.058470	-0.691802	-0.056405	0.138031	-0.741910	-0.012598	0.666286	-0.073981
21235	9.736662	-1.104873	1.041445	-0.556688	-0.027327	0.005099	-0.691661	-0.056415	0.140879	-0.742183	-0.007891	0.666703	-0.067897
21236	9.716529	-1.142873	1.128895	-0.541332	-0.054679	0.031972	-0.691370	-0.057554	0.140010	-0.742010	-0.002925	0.667450	-0.062630
21237	9.784142	-1.046347	1.171227	-0.557747	-0.070969	0.049597	-0.691659	-0.056986	0.141158	-0.741562	0.002357	0.668437	-0.057200
21238	9.785671	-0.873029	1.058125	-0.537744	-0.058311	0.035627	-0.690667	-0.055860	0.145151	-0.741256	0.007315	0.669163	-0.052026
21239	9.713674	-0.853511	1.014504	-0.567009	-0.072272	-0.000025	-0.690814	-0.055004	0.145162	-0.740759	0.012081	0.670103	-0.045740
21240	9.655800	-0.957440	0.957742	-0.552449	-0.090668	0.032967	-0.691104	-0.054439	0.147164	-0.739940	0.017194	0.671243	-0.040324
21241	9.646383	-1.013335	0.900379	-0.546802	-0.073778	0.055039	-0.691261	-0.052174	0.152604	-0.739296	0.022411	0.672090	-0.035133
21242	9.665298	-1.027684	0.944013	-0.548696	-0.070825	0.028460	-0.691410	-0.051033	0.153187	-0.738664	0.027424	0.672861	-0.029687
21243	9.660394	-0.988799	0.972585	-0.554194	-0.065199	0.007132	-0.692121	-0.052181	0.155460	-0.738082	0.032125	0.673529	-0.023695
21244	9.553213	-0.900053	1.140904	-0.545049	-0.032549	-0.023058	-0.692121	-0.052759	0.157733	-0.737912	0.036402	0.673687	-0.017514
21245	9.692767	-0.966040	1.165620	-0.549612	-0.006804	-0.076328	-0.691248	-0.056187	0.157975	-0.738076	0.039947	0.673455	-0.010321
21246	9.682899	-1.002172	1.175703	-0.538422	0.029003	-0.056963	-0.692518	-0.060036	0.157659	-0.738666	0.043678	0.672645	-0.003684
21247	9.759377	-1.181452	1.187268	-0.533979	0.012830	-0.063896	-0.690354	-0.064465	0.157595	-0.739025	0.047184	0.672017	0.003109
21248	9.863329	-1.138602	1.186651	-0.555305	0.064753	-0.014898	-0.692068	-0.064603	0.157180	-0.739995	0.051725	0.670555	0.009391
21249	9.986106	-1.143968	1.225212	-0.548101	0.061208	-0.023616	-0.693341	-0.067450	0.156020	-0.740909	0.056001	0.669080	0.015797
21250	9.968927	-1.009809	1.015907	-0.556751	0.127903	-0.020564	-0.695321	-0.071716	0.152856	-0.742627	0.060451	0.666600	0.022240
21251	10.576819	-1.226716	0.957098	-0.551842	0.032374	-0.012744	-0.695866	-0.077126	0.149383	-0.743060	0.064967	0.665455	0.028465
21252	10.042799	-0.982360	0.841503	-0.558569	0.096843	0.029172	-0.698711	-0.079971	0.148805	-0.744294	0.070088	0.663287	0.034140
21253	9.421970	-0.887840	0.643114	-0.553516	0.070475	-0.052984	-0.699976	-0.084385	0.146631	-0.745094	0.074090	0.661561	0.041008
21254	9.389740	-0.932534	0.421325	-0.559929	0.046961	-0.039647	-0.700808	-0.090088	0.145438	-0.745523	0.078339	0.660144	0.047639
21255	9.602150	-0.950853	0.411578	-0.530166	0.014432	-0.041711	-0.699653	-0.092222	0.142841	-0.745514	0.082205	0.659200	0.053913
21256	9.581662	-0.731095	0.358404	-0.530077	0.029701	-0.035585	-0.702208	-0.096501	0.143956	-0.745681	0.086062	0.657987	0.060051
21257	9.294474	-0.675974	0.379923	-0.569872	0.055955	-0.032726	-0.702483	-0.098926	0.143647	-0.746051	0.090594	0.656311	0.066759
21258	9.411211	-0.691968	0.259113	-0.542811	-0.004057	0.015757	-0.702901	-0.101206	0.143199	-0.745736	0.095338	0.655419	0.072212
21259	9.739689	-0.674824	0.239149	-0.546532	-0.038607	0.056690	-0.704037	-0.102918	0.143617	-0.744917	0.100828	0.654974	0.077078
21260	10.120469	-0.635546	0.332450	-0.541454	-0.083477	0.039410	-0.703327	-0.102357	0.146182	-0.743520	0.105944	0.655160	0.081967
21261	9.951636	-0.637005	0.315775	-0.552315	-0.059705	0.004603	-0.702183	-0.103080	0.148160	-0.742222	0.110863	0.655087	0.087620
21262	9.955040	-0.669820	0.482886	-0.536072	-0.075131	0.007530	-0.703324	-0.103794	0.149016	-0.740811	0.115484	0.655151	0.092951
21263	9.790245	-0.808861	0.501574	-0.541469	-0.068792	0.003837	-0.702743	-0.106519	0.152829	-0.739317	0.120247	0.655182	0.098427
21264	9.632161	-0.736111	0.380142	-0.549697	-0.075907	-0.003310	-0.702886	-0.107100	0.155816	-0.737757	0.124945	0.655181	0.104118
21265	9.699813	-0.659012	0.408191	-0.549817	-0.090281	-0.006739	-0.703308	-0.108814	0.156799	-0.735838	0.129733	0.655484	0.109779
21266	9.786421	-0.635085	0.456140	-0.556136	-0.072068	-0.023715	-0.702580	-0.112248	0.158894	-0.734181	0.134238	0.655389	0.115861
21267	9.785442	-0.576103	0.610149	-0.547103	-0.068406	-0.035132	-0.701424	-0.115685	0.161555	-0.732393	0.138555	0.655388	0.121937
21268	9.727098	-0.517213	0.691736	-0.532611	-0.077590	-0.024299	-0.701413	-0.118253	0.161385	-0.730640	0.142717	0.655353	0.127706
21269	9.676620	-0.551005	0.648681	-0.538045	-0.081238	-0.017275	-0.701120	-0.120547	0.164493	-0.728667	0.147151	0.655446	0.133347
21270	9.705702	-0.638563	0.591619	-0.561410	-0.050603	-0.005354	-0.701258	-0.121547	0.164768	-0.727146	0.151916	0.654808	0.139311
21271	9.713510	-0.706954	0.486040	-0.540979	0.001287	0.024641	-0.700958	-0.124829	0.164446	-0.726270	0.156710	0.653502	0.144597
21272	9.763758	-0.585695	0.600618	-0.544146	0.072294	0.045420	-0.701530	-0.124539	0.163456	-0.726470	0.161517	0.650896	0.149959
21273	9.736191	-0.526514	0.759493	-0.545802	0.123065	0.010582	-0.701396	-0.122107	0.161771	-0.727035	0.165826	0.647784	0.155876
21274	9.852556	-0.447654	0.731874	-0.547282	0.181679	0.007586	-0.703969	-0.121375	0.157953	-0.728424	0.169870	0.643607	0.162214
21275	9.830017	-0.754758	0.689416	-0.545123	0.226682	0.009947	-0.706536	-0.121782	0.153410	-0.730215	0.173814	0.638906	0.168446
21276	10.855882	-1.227734	1.075151	-0.536577	0.140176	0.016902	-0.708111	-0.120049	0.148311	-0.731037	0.177929	0.635245	0.174328
21277	9.769934	-1.307361	0.391166	-0.550542	0.199507	0.026790	-0.710259	-0.118026	0.142366	-0.732400	0.182268	0.630784	0.180224
21278	9.784482	-1.166889	0.449995	-0.538821	0.033527	0.043888	-0.711402	-0.118022	0.141948	-0.731870	0.187116	0.628499	0.185316
21279	9.799128	-1.070135	0.475479	-0.540614	0.055405	0.017208	-0.713125	-0.116161	0.141554	-0.731304	0.191720	0.626174	0.190638
21280	9.528578	-1.116739	0.481194	-0.540718	0.066698	-0.039541	-0.713412	-0.115875	0.141559	-0.730783	0.195406	0.623643	0.197084
21281	9.474924	-1.271119	0.478156	-0.551482	0.075603	-0.023829	-0.714561	-0.114444	0.141156	-0.730166	0.199590	0.621089	0.203150
21282	9.471487	-1.420588	0.537828	-0.551431	0.071829	-0.006135	-0.714562	-0.113866	0.139025	-0.729708	0.203797	0.618235	0.209233
21283	9.512147	-1.478731	0.557756	-0.551608	0.026524	0.022449	-0.714845	-0.114581	0.139590	-0.728569	0.208785	0.616160	0.214344
21284	9.574718	-1.542013	0.551128	-0.548303	-0.027530	0.021056	-0.714853	-0.113013	0.140319	-0.726927	0.213673	0.614588	0.219551
21285	9.886363	-1.626641	0.474323	-0.537279	-0.026018	0.051310	-0.714568	-0.113020	0.142168	-0.725227	0.219061	0.613180	0.223761
21286	10.075616	-1.493340	0.721496	-0.544566	-0.015105	0.045894	-0.716293	-0.110876	0.142205	-0.723781	0.224117	0.611276	0.228591
21287	9.747159	-1.396552	0.793355	-0.562588	0.028481	0.013510	-0.716581	-0.110737	0.143633	-0.722368	0.229173	0.609086	0.233834
21288	9.571763	-1.394145	1.001395	-0.544787	-0.013762	-0.009953	-0.716590	-0.109030	0.145361	-0.720596	0.233523	0.607347	0.239454
21289	9.614969	-1.466958	0.997316	-0.532234	-0.049988	0.004570	-0.716156	-0.110317	0.145629	-0.718243	0.238404	0.606414	0.244035
21290	9.600561	-1.447531	0.997118	-0.552497	-0.083029	-0.017580	-0.716881	-0.108616	0.149785	-0.715473	0.243077	0.605608	0.249503
21291	9.649085	-1.411673	0.982153	-0.568902	-0.104792	0.007147	-0.716451	-0.109481	0.152052	-0.712204	0.248779	0.605204	0.254170
21292	9.587325	-1.259345	0.927370	-0.530778	-0.104941	0.004064	-0.715592	-0.110496	0.156166	-0.709297	0.253481	0.604650	0.258929
21293	9.565207	-1.215246	0.999407	-0.545349	-0.082833	-0.042245	-0.714740	-0.109939	0.159869	-0.706069	0.258118	0.604241	0.264074
21294	9.578124	-1.150553	0.921335	-0.548925	-0.060975	-0.065407	-0.714728	-0.113230	0.162399	-0.703152	0.261975	0.603258	0.270233
21295	9.622291	-1.119894	0.843601	-0.559560	-0.015817	-0.071100	-0.713853	-0.117374	0.163487	-0.700415	0.266079	0.601915	0.276259
21296	9.689078	-1.180287	0.916685	-0.530180	0.054629	-0.104803	-0.714687	-0.122361	0.161731	-0.698684	0.268528	0.599552	0.283321
21297	9.738055	-1.302864	1.077486	-0.546056	0.143159	-0.123239	-0.715083	-0.129053	0.157389	-0.697547	0.270901	0.596262	0.290712
21298	9.691376	-1.389188	1.141344	-0.552026	0.215417	-0.141469	-0.715200	-0.133888	0.152210	-0.697297	0.272251	0.591637	0.299370
21299	9.772854	-1.331043	1.244502	-0.550759	0.263824	-0.114308	-0.716288	-0.144554	0.141847	-0.697506	0.274057	0.586480	0.307277
21300	9.626736	-1.399383	1.378376	-0.565259	0.282089	-0.136751	-0.717117	-0.149233	0.133255	-0.697848	0.275188	0.580703	0.316327
21301	10.560794	-1.133241	1.200157	-0.548150	0.234760	-0.078525	-0.721065	-0.159316	0.121497	-0.697826	0.277529	0.575663	0.323464
21302	10.575187	-1.225389	1.167333	-0.540407	0.152595	-0.062898	-0.720890	-0.165432	0.115162	-0.697150	0.279948	0.571343	0.330422
21303	9.755956	-0.843141	1.168997	-0.562031	0.198777	-0.086554	-0.722447	-0.167836	0.109734	-0.696458	0.282598	0.566692	0.337559
21304	9.193089	-0.700526	0.989327	-0.566673	0.171618	-0.075914	-0.723706	-0.172952	0.103991	-0.695649	0.285066	0.561914	0.345054
21305	9.247143	-0.653147	0.889643	-0.558892	0.097566	-0.059423	-0.724684	-0.177072	0.099111	-0.693893	0.288641	0.558483	0.351135
21306	9.570235	-0.698554	0.911467	-0.537381	0.046962	-0.049955	-0.723233	-0.181057	0.095068	-0.691935	0.291816	0.555421	0.357179
21307	9.700138	-0.665081	0.983419	-0.551891	0.048751	-0.039493	-0.727218	-0.184607	0.092497	-0.689708	0.295837	0.552570	0.362560
21308	9.541003	-0.601175	0.992586	-0.549164	0.046871	-0.034166	-0.726203	-0.187314	0.090323	-0.687706	0.299314	0.549270	0.368476
21309	9.640301	-0.621470	0.939513	-0.557287	0.039474	-0.007657	-0.727621	-0.189298	0.087179	-0.685475	0.303802	0.546288	0.373361
21310	9.694824	-0.684051	1.036804	-0.563537	0.050179	0.007242	-0.726466	-0.191431	0.084298	-0.683640	0.307864	0.542526	0.378844
21311	9.689651	-0.562518	1.139371	-0.542196	-0.018390	0.007038	-0.728172	-0.193281	0.083722	-0.680882	0.312718	0.540329	0.382951
21312	9.696756	-0.365594	0.941415	-0.560866	-0.082868	-0.024595	-0.728448	-0.195561	0.083130	-0.677294	0.317374	0.538541	0.387970
21313	9.697177	-0.501705	0.822101	-0.572779	-0.097067	-0.042352	-0.728137	-0.200981	0.081787	-0.673004	0.322674	0.537468	0.392524
21314	9.923031	-0.575034	0.919283	-0.531268	-0.127686	-0.062877	-0.726408	-0.204414	0.083162	-0.668735	0.326825	0.536701	0.397406
21315	9.836405	-0.603794	0.871387	-0.553045	-0.114785	-0.084462	-0.726818	-0.208839	0.083688	-0.663941	0.331502	0.536263	0.402132
21316	9.792186	-0.697446	0.925658	-0.560395	-0.134663	-0.075603	-0.725092	-0.211561	0.085498	-0.659215	0.335913	0.535373	0.407400
21317	9.600856	-0.481883	0.802676	-0.550101	-0.102591	-0.042069	-0.725506	-0.215130	0.086175	-0.654809	0.340858	0.534477	0.411552
21318	9.640099	-0.249886	0.833867	-0.558801	-0.156187	-0.086922	-0.724346	-0.219277	0.087974	-0.649676	0.345257	0.533894	0.416745
21319	9.921004	-0.177245	0.750515	-0.544295	-0.142429	-0.116844	-0.723187	-0.223574	0.091909	-0.644157	0.349588	0.534043	0.421483
21320	9.718882	-0.081919	0.715888	-0.545755	-0.103110	-0.082629	-0.721163	-0.228715	0.091553	-0.639625	0.353363	0.532783	0.426798
21321	9.617682	-0.154154	0.658830	-0.542097	-0.104057	-0.080838	-0.719136	-0.234426	0.090764	-0.634735	0.357661	0.532168	0.431262
21322	9.820063	-0.329696	0.621852	-0.545504	-0.089912	-0.047328	-0.719124	-0.236991	0.089597	-0.630567	0.361643	0.530430	0.436170
21323	9.781651	-0.315073	0.602407	-0.561479	-0.034974	-0.037242	-0.717252	-0.239843	0.087700	-0.626555	0.365997	0.528425	0.440729
21324	9.851193	-0.286054	0.674490	-0.561217	0.003654	-0.024192	-0.718808	-0.242679	0.083408	-0.623387	0.369553	0.525145	0.446142
21325	9.771093	-0.285186	0.732587	-0.545253	0.068993	0.013614	-0.718657	-0.243085	0.076563	-0.620957	0.373265	0.521569	0.450613
21326	9.755226	-0.332457	0.887801	-0.544089	0.092967	0.050618	-0.720362	-0.244202	0.070439	-0.619445	0.376545	0.516717	0.455528
21327	9.813620	-0.289562	0.848578	-0.534601	0.146783	0.073419	-0.721637	-0.245458	0.062884	-0.618363	0.379993	0.511777	0.459691
21328	10.155442	-0.392807	0.916938	-0.559817	0.184795	0.071174	-0.721216	-0.241570	0.052237	-0.617779	0.382789	0.505427	0.465152
21329	9.991650	-0.658734	0.746127	-0.551807	0.168909	0.027959	-0.723204	-0.242243	0.041418	-0.616279	0.385745	0.500351	0.470160
21330	9.795170	-0.542281	0.617008	-0.541417	0.233742	0.025009	-0.723332	-0.243053	0.027590	-0.615799	0.387326	0.493853	0.476319
21331	10.100961	-0.713324	0.630591	-0.536258	0.214423	-0.029619	-0.722877	-0.246437	0.015155	-0.614225	0.389057	0.488767	0.482151
21332	10.126296	-0.799784	0.745104	-0.552520	0.261879	-0.088498	-0.721439	-0.245682	0.001760	-0.612738	0.389318	0.482622	0.489959
21333	9.663286	-0.882050	0.652393	-0.530865	0.258583	-0.139635	-0.721983	-0.249782	-0.009535	-0.610455	0.389445	0.477851	0.497329
21334	9.276369	-0.963872	0.706990	-0.543861	0.198951	-0.120051	-0.720383	-0.253596	-0.022411	-0.608010	0.389842	0.472719	0.504860
21335	9.406596	-1.180381	0.617400	-0.569386	0.141741	-0.056301	-0.720219	-0.256850	-0.030995	-0.605050	0.392368	0.468283	0.510562
21336	9.744001	-1.082701	0.729440	-0.562347	0.104677	-0.041760	-0.716928	-0.255540	-0.040838	-0.602268	0.394620	0.463433	0.516507
21337	10.017727	-1.197224	0.858434	-0.552416	0.097453	-0.042449	-0.717771	-0.256931	-0.051246	-0.599077	0.397508	0.459562	0.521437
21338	9.881348	-1.258419	0.984965	-0.537071	0.082948	-0.043107	-0.717337	-0.256623	-0.058370	-0.596199	0.399615	0.455192	0.526930
21339	9.683843	-1.095068	1.009990	-0.556183	0.090391	-0.061090	-0.716190	-0.255304	-0.069336	-0.592638	0.402434	0.451474	0.531976
21340	9.586268	-1.142112	1.119394	-0.560866	0.076108	-0.075242	-0.715318	-0.256557	-0.079471	-0.589085	0.404548	0.447139	0.537946
21341	9.513904	-1.110175	1.128801	-0.548334	0.034394	-0.052735	-0.715882	-0.256236	-0.089722	-0.585098	0.407921	0.444051	0.542292
21342	9.681917	-1.219575	1.197464	-0.552287	-0.012338	-0.062208	-0.714172	-0.253647	-0.097116	-0.580888	0.410950	0.440692	0.547248
21343	9.648401	-1.265650	1.140023	-0.541439	-0.026858	-0.056694	-0.713163	-0.253907	-0.105390	-0.576300	0.414849	0.438379	0.551001
21344	9.682706	-1.229914	1.091246	-0.539689	-0.019345	-0.090322	-0.712875	-0.252884	-0.112790	-0.571747	0.417507	0.435429	0.556052
21345	9.600344	-1.248549	1.120564	-0.552383	-0.013858	-0.094063	-0.711730	-0.251715	-0.121620	-0.566699	0.421033	0.433108	0.560359
21346	9.557836	-1.249038	0.999794	-0.552104	0.025744	-0.089883	-0.710864	-0.251977	-0.129323	-0.562361	0.423272	0.429457	0.565824
21347	9.635676	-1.317900	0.889292	-0.548181	0.065323	-0.083875	-0.709716	-0.251089	-0.139581	-0.558071	0.425922	0.426156	0.570560
21348	9.759375	-1.477234	1.045570	-0.558393	0.171580	-0.072265	-0.708288	-0.248341	-0.151673	-0.555044	0.426657	0.420602	0.577048
21349	9.622173	-1.595948	1.250077	-0.546792	0.277654	-0.055141	-0.706863	-0.244152	-0.167597	-0.552815	0.427072	0.414636	0.583166
21350	9.897449	-1.413523	1.322589	-0.559080	0.353385	-0.050366	-0.703296	-0.239104	-0.186093	-0.551443	0.425805	0.406797	0.590861
21351	9.976884	-1.387660	1.672607	-0.547851	0.272287	-0.055042	-0.700007	-0.235043	-0.208017	-0.549066	0.426258	0.400783	0.596827
21352	9.603439	-1.002303	1.460975	-0.523550	0.270895	-0.114921	-0.697733	-0.229002	-0.223928	-0.546442	0.424970	0.394755	0.604128
21353	9.250358	-0.775992	1.347756	-0.565848	0.206510	-0.149559	-0.694017	-0.226107	-0.238601	-0.542158	0.425604	0.389987	0.610603
21354	9.536520	-0.946653	1.402444	-0.541645	0.137694	-0.121395	-0.689589	-0.223660	-0.248013	-0.538156	0.425998	0.385185	0.616884
21355	9.618997	-0.947506	1.349177	-0.563311	0.141124	-0.089804	-0.688304	-0.221348	-0.257402	-0.534025	0.427824	0.380605	0.622032
21356	9.554092	-0.809116	1.381552	-0.562670	0.099639	-0.086000	-0.688313	-0.217608	-0.266480	-0.529905	0.429122	0.375599	0.627679
21357	9.393094	-0.837771	1.275755	-0.537297	0.086920	-0.089195	-0.686894	-0.213876	-0.273861	-0.525507	0.431319	0.371889	0.632064
21358	9.696349	-0.848685	1.381803	-0.534083	0.020213	-0.083384	-0.684189	-0.209573	-0.282385	-0.520999	0.433275	0.368016	0.636708
21359	9.788204	-0.626325	1.471031	-0.537891	0.013249	-0.106344	-0.683204	-0.204845	-0.288611	-0.515753	0.436254	0.365203	0.640553
21360	9.479362	-0.287462	1.619911	-0.563805	-0.038656	-0.134663	-0.682369	-0.198404	-0.294960	-0.509829	0.438832	0.361966	0.645353
21361	9.413790	-0.179569	1.413380	-0.548099	-0.146847	-0.133805	-0.682103	-0.193546	-0.296763	-0.502889	0.443712	0.360887	0.648061
21362	9.929060	-0.499415	1.421093	-0.541146	-0.213684	-0.113787	-0.682975	-0.190115	-0.298144	-0.496086	0.448399	0.359489	0.650849
21363	10.151253	-0.626999	1.342471	-0.553461	-0.172493	-0.076996	-0.684714	-0.184399	-0.299210	-0.489553	0.454009	0.358066	0.652689
21364	9.752113	-0.363870	1.272402	-0.564017	-0.112994	-0.079299	-0.685595	-0.178971	-0.300000	-0.483635	0.457783	0.355027	0.656116
21365	9.478413	-0.193605	1.166952	-0.540405	-0.114946	-0.077271	-0.686186	-0.174109	-0.302650	-0.477541	0.462450	0.353195	0.658292
21366	9.498683	-0.281789	1.001161	-0.538586	-0.122174	-0.075435	-0.688212	-0.168686	-0.301010	-0.471773	0.466060	0.350506	0.661335
21367	9.607686	-0.525235	0.834567	-0.570993	-0.118977	-0.013025	-0.688515	-0.164690	-0.300965	-0.466132	0.471469	0.347690	0.662986
21368	9.887069	-0.431482	0.647065	-0.541459	-0.067210	0.030427	-0.688253	-0.159268	-0.300909	-0.462056	0.475055	0.343424	0.665497
21369	9.977074	-0.486430	0.840889	-0.556099	0.055188	0.052507	-0.687123	-0.156127	-0.302025	-0.458545	0.478430	0.338558	0.667997
21370	9.943355	-0.270499	0.935190	-0.553067	0.112831	0.053089	-0.687282	-0.152128	-0.302836	-0.455829	0.479821	0.332231	0.672023
21371	9.686435	-0.195280	1.108693	-0.563356	0.222857	0.042511	-0.685139	-0.150973	-0.308539	-0.453155	0.480898	0.325813	0.676191
21372	9.824885	-0.165817	1.320844	-0.541196	0.171001	-0.011737	-0.683425	-0.149824	-0.311960	-0.449996	0.480908	0.319697	0.681194
21373	10.935620	-0.663412	1.334577	-0.537266	0.077582	-0.032185	-0.680131	-0.150819	-0.315416	-0.445550	0.483189	0.315641	0.684386
21374	10.238908	-0.736790	0.881999	-0.531162	0.147465	0.000058	-0.677845	-0.150247	-0.317422	-0.442432	0.483433	0.309734	0.688920
21375	9.873189	-0.680130	1.070355	-0.552596	0.097634	-0.062773	-0.675698	-0.150242	-0.320289	-0.437477	0.485363	0.305563	0.692580
21376	9.555587	-1.176423	1.013486	-0.553240	0.126455	-0.067506	-0.675254	-0.153667	-0.320614	-0.433017	0.485602	0.300163	0.697559
21377	9.574325	-1.355489	1.000960	-0.542525	0.083931	-0.053869	-0.672240	-0.156817	-0.319531	-0.428141	0.487661	0.296114	0.700856
21378	9.527046	-1.508733	0.799735	-0.533421	0.062919	-0.027114	-0.672796	-0.160383	-0.319850	-0.423998	0.488791	0.291118	0.704669
21379	9.513275	-1.737596	0.908640	-0.558946	0.019360	0.018819	-0.671785	-0.163104	-0.317750	-0.419546	0.492316	0.286618	0.706722
21380	9.551726	-1.771646	0.913802	-0.559747	0.008089	0.070191	-0.671073	-0.162680	-0.316753	-0.416142	0.494943	0.280736	0.709256
21381	9.483822	-1.717620	0.980956	-0.538905	-0.030408	0.130817	-0.672646	-0.163260	-0.312900	-0.413127	0.499634	0.275760	0.709682
21382	9.854245	-1.699531	1.154257	-0.555159	-0.016021	0.146532	-0.674097	-0.158406	-0.312552	-0.410654	0.502932	0.269361	0.711244
21383	9.579509	-1.904692	1.311579	-0.547924	0.015183	0.074679	-0.672539	-0.155125	-0.313242	-0.406929	0.506730	0.264371	0.712560
21384	9.200785	-1.757012	1.353938	-0.553654	-0.021667	0.063277	-0.673995	-0.149421	-0.310890	-0.403203	0.509589	0.258853	0.714662
21385	9.181765	-1.878347	1.258651	-0.544772	-0.068701	0.078694	-0.675155	-0.145418	-0.312263	-0.399066	0.514544	0.254471	0.715007
21386	9.354503	-2.014364	1.327604	-0.561381	-0.109115	0.074340	-0.676179	-0.140285	-0.310206	-0.394912	0.518710	0.249410	0.716086
21387	9.427567	-2.000807	1.250023	-0.557944	-0.136044	0.063065	-0.679195	-0.137429	-0.308727	-0.390006	0.524613	0.245456	0.715841
21388	9.626226	-1.837795	1.233438	-0.565358	-0.133831	0.024988	-0.679640	-0.134735	-0.303139	-0.384917	0.528849	0.241026	0.716982
21389	9.554090	-1.677546	1.275245	-0.547130	-0.090199	-0.027257	-0.681510	-0.132743	-0.299968	-0.378980	0.533512	0.237767	0.717778
21390	9.405003	-1.599473	1.240740	-0.542831	-0.109725	-0.063376	-0.680941	-0.132754	-0.296981	-0.372923	0.536736	0.234390	0.719655
21391	9.491537	-1.604581	1.284181	-0.572388	-0.031043	-0.080113	-0.682652	-0.134187	-0.294133	-0.366166	0.540412	0.230848	0.721516
21392	9.609250	-1.563659	1.375399	-0.536005	-0.010345	-0.094828	-0.682363	-0.134755	-0.295139	-0.360139	0.541936	0.227153	0.724574
21393	9.611959	-1.476634	1.379258	-0.554094	0.033467	-0.147491	-0.682082	-0.133323	-0.296978	-0.352839	0.544154	0.224097	0.727449
21394	9.454413	-1.598756	1.404998	-0.556603	0.076896	-0.169068	-0.679501	-0.134749	-0.298866	-0.345846	0.544137	0.220268	0.731975
21395	9.705857	-1.508556	1.393988	-0.557274	0.116529	-0.163948	-0.678066	-0.135312	-0.302445	-0.338581	0.544998	0.216719	0.735780
21396	10.827565	-1.454508	1.503049	-0.534414	0.004826	-0.162763	-0.675185	-0.139875	-0.305366	-0.331552	0.545829	0.213610	0.739267
21397	10.171082	-1.156073	1.022102	-0.541104	0.087670	-0.159885	-0.673741	-0.142723	-0.308257	-0.324329	0.546941	0.210439	0.742551
21398	9.856611	-0.980913	0.885236	-0.548163	0.083464	-0.092744	-0.674020	-0.144292	-0.308414	-0.318472	0.546908	0.205823	0.746394
21399	9.539731	-1.308081	0.816812	-0.547616	0.098618	0.018530	-0.671450	-0.142858	-0.312408	-0.313817	0.548581	0.200515	0.748579
21400	9.373307	-0.950254	0.663209	-0.538494	0.096564	0.041669	-0.671185	-0.137134	-0.317051	-0.310079	0.548772	0.194474	0.751586
21401	9.364319	-0.785871	0.656553	-0.549017	0.039374	-0.004085	-0.670069	-0.130278	-0.319836	-0.304770	0.551212	0.189756	0.753176
21402	9.427225	-0.815484	0.622966	-0.559336	-0.001791	-0.028712	-0.670794	-0.127124	-0.323501	-0.299319	0.552669	0.184768	0.755530
21403	9.625718	-0.705674	0.602142	-0.543237	-0.041523	-0.023800	-0.670233	-0.124699	-0.323480	-0.293405	0.556169	0.180851	0.756229
21404	9.780303	-0.697042	0.592172	-0.534532	-0.082670	-0.058798	-0.671965	-0.121275	-0.322005	-0.287434	0.558523	0.177041	0.757687
21405	10.130830	-0.632204	0.861659	-0.547248	-0.077241	-0.049192	-0.672401	-0.119861	-0.320321	-0.280895	0.562432	0.173569	0.758051
21406	10.094901	-0.816937	1.047434	-0.537843	-0.025046	-0.049443	-0.672972	-0.120148	-0.319465	-0.275186	0.563894	0.169270	0.760029
21407	9.627042	-0.678529	1.063432	-0.544983	-0.019930	-0.019559	-0.673975	-0.119715	-0.320022	-0.269264	0.566947	0.165177	0.760779
21408	9.362685	-0.510497	0.996661	-0.556127	-0.068713	-0.001726	-0.674563	-0.116583	-0.317277	-0.263889	0.569262	0.160287	0.761978
21409	9.421911	-0.574953	0.799136	-0.572809	-0.121652	-0.015737	-0.677427	-0.115437	-0.316387	-0.257316	0.573942	0.156277	0.761549
21410	9.634597	-0.491669	0.802755	-0.545385	-0.101225	0.005744	-0.677013	-0.112881	-0.312658	-0.252029	0.576643	0.151627	0.762216
21411	9.792991	-0.506568	0.913860	-0.563580	-0.095639	-0.005084	-0.678459	-0.109748	-0.307869	-0.245739	0.580824	0.147513	0.761903
21412	9.905889	-0.521389	0.976707	-0.548786	-0.050641	-0.006054	-0.680464	-0.109177	-0.306565	-0.240342	0.582660	0.142691	0.763140
21413	9.806304	-0.408732	1.110915	-0.553679	0.046686	-0.007606	-0.678607	-0.109039	-0.306436	-0.234484	0.584523	0.138081	0.764384
21414	9.530242	-0.289885	1.283957	-0.545353	0.091903	-0.034374	-0.678177	-0.109036	-0.307579	-0.229060	0.584013	0.132956	0.767322
21415	9.405651	-0.270445	1.175157	-0.554844	0.147423	0.006734	-0.677744	-0.109311	-0.311004	-0.223636	0.584271	0.127719	0.769611
21416	9.370252	-0.232079	1.090194	-0.552434	0.235590	0.019492	-0.674029	-0.108310	-0.314158	-0.219288	0.581639	0.121201	0.773899
21417	9.609300	-0.056596	1.160430	-0.549768	0.379755	0.022234	-0.671589	-0.109586	-0.320219	-0.214682	0.578211	0.114866	0.778710
21418	11.724189	-0.437419	1.531597	-0.538445	0.429831	0.082580	-0.666569	-0.112148	-0.325843	-0.211887	0.572518	0.106975	0.784782
21419	10.271456	-1.850169	1.435726	-0.544029	0.381365	0.039876	-0.661972	-0.115556	-0.334466	-0.207568	0.568968	0.100488	0.789363
21420	9.963073	-1.681390	1.443922	-0.543379	0.109648	0.193669	-0.658555	-0.110975	-0.341000	-0.205772	0.568436	0.092581	0.791180
21421	9.149829	-1.595899	1.154058	-0.547362	0.077745	0.128213	-0.658839	-0.111546	-0.340718	-0.202153	0.569808	0.086237	0.791844
21422	9.078393	-1.797544	0.934058	-0.546491	-0.033109	0.029805	-0.659824	-0.116111	-0.338573	-0.197440	0.571187	0.080722	0.792620
21423	9.569986	-1.967296	0.954627	-0.556312	-0.162900	0.046489	-0.663250	-0.118409	-0.331874	-0.191974	0.576208	0.076065	0.790787
21424	10.150043	-1.598221	1.031898	-0.543366	-0.125297	0.074880	-0.665813	-0.122428	-0.322921	-0.187822	0.579032	0.070446	0.790242
21425	9.957015	-1.216416	1.206727	-0.561284	-0.071165	0.074339	-0.667247	-0.122443	-0.317638	-0.182813	0.582592	0.065017	0.789265
21426	9.449053	-1.348096	1.283792	-0.548512	-0.047547	0.038833	-0.668657	-0.127012	-0.315966	-0.178106	0.584088	0.059445	0.789674
21427	9.251774	-1.796368	1.296309	-0.524786	-0.066108	0.081589	-0.671528	-0.124729	-0.313782	-0.173604	0.587362	0.054452	0.788608
21428	9.355412	-1.830845	1.298972	-0.552915	-0.091689	0.136281	-0.672125	-0.119165	-0.312863	-0.170302	0.589609	0.047825	0.788080
21429	9.287472	-1.810732	1.354421	-0.559394	-0.107854	0.132752	-0.673578	-0.114755	-0.307676	-0.166112	0.593628	0.041777	0.786300
21430	9.466937	-1.844072	1.228888	-0.548718	-0.149358	0.136709	-0.676741	-0.111190	-0.304621	-0.162782	0.596690	0.035402	0.784991
21431	9.554069	-1.633888	1.298924	-0.554295	-0.145438	0.106584	-0.679912	-0.105626	-0.301830	-0.158161	0.601163	0.029834	0.782750
21432	9.549183	-1.590170	1.327443	-0.565104	-0.098028	0.050437	-0.682212	-0.103350	-0.298083	-0.153280	0.603337	0.024075	0.782247
21433	9.555640	-1.570101	1.435975	-0.554202	-0.064221	-0.005387	-0.682514	-0.100505	-0.296095	-0.146912	0.606368	0.019592	0.781250
21434	9.532985	-1.661335	1.511940	-0.546890	-0.037815	-0.040869	-0.683947	-0.099789	-0.295934	-0.140822	0.607425	0.015047	0.781651
21435	9.576093	-1.671033	1.550657	-0.552430	-0.050383	-0.042620	-0.683953	-0.098651	-0.294781	-0.133873	0.610103	0.010993	0.780853
21436	9.533659	-1.642488	1.434396	-0.532656	-0.059021	-0.093644	-0.684813	-0.097785	-0.297045	-0.127101	0.611362	0.007381	0.781042
21437	9.586467	-1.620765	1.482416	-0.543541	-0.042552	-0.115093	-0.685104	-0.096644	-0.296319	-0.119108	0.613757	0.004329	0.780446
21438	9.740764	-1.657963	1.487458	-0.558007	-0.035323	-0.108203	-0.686389	-0.097215	-0.295602	-0.111779	0.614618	0.000451	0.780865
21439	9.668781	-1.585120	1.467408	-0.563214	0.004325	-0.106742	-0.685253	-0.094924	-0.298579	-0.103658	0.616197	-0.003120	0.780735
21440	9.587672	-1.541738	1.365533	-0.561377	0.000628	-0.097858	-0.684248	-0.095781	-0.298881	-0.096427	0.616410	-0.007245	0.781465
21441	9.631833	-1.581384	1.254750	-0.546682	0.025834	-0.102255	-0.685252	-0.094629	-0.301426	-0.088561	0.617495	-0.010658	0.781500
21442	9.617286	-1.746103	1.184109	-0.526452	0.058143	-0.099584	-0.684108	-0.094052	-0.303994	-0.081705	0.616657	-0.014309	0.782850
21443	10.312966	-1.576374	1.195783	-0.548492	0.029521	-0.101271	-0.684254	-0.092611	-0.307968	-0.073823	0.617576	-0.017789	0.782837
21444	10.289860	-1.375829	1.159743	-0.541153	0.064036	-0.134991	-0.683105	-0.092885	-0.312255	-0.066211	0.616595	-0.021223	0.784204
21445	9.466026	-1.180417	1.042665	-0.555213	0.123243	-0.109118	-0.682094	-0.094876	-0.315134	-0.058072	0.615939	-0.024833	0.785258
21446	9.221231	-1.138783	0.883030	-0.531687	0.084962	-0.075029	-0.680094	-0.093727	-0.318558	-0.051497	0.614499	-0.028873	0.786705
21447	9.487483	-1.022271	0.842707	-0.546480	0.028919	-0.042939	-0.680087	-0.094570	-0.322557	-0.044542	0.615180	-0.033053	0.786433
21448	9.519227	-0.758022	0.612550	-0.550119	0.027125	-0.039381	-0.679096	-0.092142	-0.323679	-0.038322	0.614566	-0.037747	0.787029
21449	9.260097	-0.658229	0.461951	-0.547487	-0.001918	-0.019743	-0.678810	-0.091852	-0.325388	-0.031715	0.615636	-0.042185	0.786261
21450	9.790634	-0.605439	0.547651	-0.561841	-0.126335	0.003966	-0.679102	-0.090713	-0.324234	-0.026148	0.617328	-0.047481	0.784836
21451	10.114733	-0.549837	0.488597	-0.545753	-0.151340	-0.023925	-0.681110	-0.090154	-0.319367	-0.019592	0.620668	-0.051724	0.782120
21452	10.065137	-0.689075	0.591717	-0.547300	-0.114503	-0.013586	-0.682266	-0.087876	-0.316768	-0.013902	0.622099	-0.056564	0.780769
21453	10.044580	-0.838256	0.680408	-0.558188	-0.119048	-0.004867	-0.684411	-0.088019	-0.315043	-0.007432	0.624820	-0.061242	0.778328
21454	9.759723	-0.986737	0.614781	-0.559681	-0.090520	0.024944	-0.686710	-0.085738	-0.312720	-0.002147	0.625749	-0.066744	0.777160
21455	9.475543	-0.844835	0.601494	-0.556070	-0.103355	0.044488	-0.687864	-0.083885	-0.310981	0.003563	0.628060	-0.072012	0.774817
21456	9.592063	-0.676394	0.597042	-0.556245	-0.112102	0.018046	-0.688729	-0.082315	-0.310530	0.008891	0.629254	-0.077359	0.773289
21457	9.837895	-0.476425	0.739480	-0.535555	-0.109966	-0.025888	-0.690167	-0.081327	-0.305948	0.015442	0.631672	-0.081400	0.770796
21458	9.919339	-0.314001	0.897057	-0.533612	-0.064657	-0.054422	-0.691462	-0.079907	-0.302931	0.021688	0.632173	-0.085452	0.769796
21459	9.733666	-0.563170	1.064418	-0.537781	-0.018000	-0.035373	-0.691751	-0.079047	-0.303632	0.028577	0.633075	-0.089329	0.768388
21460	9.765420	-0.702346	1.259261	-0.559369	-0.002026	0.001410	-0.692050	-0.075904	-0.304451	0.034401	0.632420	-0.094435	0.768078
21461	9.514302	-0.923732	1.165402	-0.540869	0.024591	0.033235	-0.693351	-0.072472	-0.305402	0.040348	0.632420	-0.099181	0.767190
21462	9.342552	-1.011568	0.862114	-0.547618	0.067361	0.087709	-0.692227	-0.067615	-0.307354	0.044838	0.630462	-0.105125	0.767760
21463	9.607923	-1.047079	0.862155	-0.545345	0.119252	0.129929	-0.691807	-0.065182	-0.309611	0.049545	0.628702	-0.111085	0.768075
21464	10.042047	-0.841046	1.004274	-0.551218	0.218573	0.115204	-0.689811	-0.062596	-0.315870	0.053989	0.624272	-0.117264	0.770466
21465	10.814394	-1.438427	1.340988	-0.541402	0.213593	0.069414	-0.687377	-0.062733	-0.319453	0.059777	0.621085	-0.122304	0.771830
21466	9.297389	-1.470544	0.862464	-0.551458	0.303177	0.112686	-0.684801	-0.061856	-0.327302	0.064465	0.615242	-0.128321	0.775148
21467	9.152812	-1.583776	0.776922	-0.536383	0.073990	0.140770	-0.683372	-0.060845	-0.331863	0.068699	0.613930	-0.134380	0.774798
21468	9.993109	-1.654818	0.699257	-0.542781	-0.066227	0.118722	-0.683956	-0.058423	-0.330265	0.072221	0.613722	-0.140801	0.773501
21469	9.737937	-1.634357	0.622038	-0.526723	-0.080135	0.051717	-0.684803	-0.061281	-0.328436	0.077289	0.614975	-0.145879	0.771072
21470	9.495795	-1.797066	0.643511	-0.555978	-0.083088	-0.008834	-0.686499	-0.066140	-0.325482	0.082896	0.615299	-0.150940	0.769255
21471	9.554125	-1.938376	0.524177	-0.537635	-0.087208	0.039176	-0.688489	-0.069864	-0.320375	0.088250	0.616581	-0.156100	0.766598
21472	10.074965	-1.630922	0.737547	-0.555966	-0.101551	0.048032	-0.691342	-0.072157	-0.315532	0.092924	0.616938	-0.161868	0.764560
21473	10.036197	-1.649953	0.747478	-0.539710	-0.088546	-0.004063	-0.689768	-0.072882	-0.313415	0.098944	0.618281	-0.166555	0.761708
21474	9.576969	-1.670789	0.818408	-0.530329	-0.049125	0.008975	-0.692765	-0.074594	-0.311414	0.104068	0.617937	-0.171323	0.760245
21475	9.307483	-1.759472	0.667510	-0.544893	-0.059857	0.004388	-0.692909	-0.074889	-0.308566	0.110090	0.618702	-0.176165	0.757663
21476	9.573623	-1.642868	0.641686	-0.532276	-0.074337	0.009118	-0.692619	-0.076036	-0.307155	0.115142	0.618665	-0.180993	0.755802
21477	9.717772	-1.740215	0.681246	-0.544666	-0.021099	0.007777	-0.695489	-0.073749	-0.306253	0.121224	0.618734	-0.185805	0.753624
21478	9.578072	-1.751692	0.638061	-0.558741	0.053776	0.002701	-0.695343	-0.074609	-0.305266	0.127164	0.616651	-0.190621	0.753150
21479	9.677893	-1.787519	0.821978	-0.536727	0.098788	-0.006147	-0.692638	-0.070175	-0.310613	0.133772	0.614883	-0.194861	0.752365
21480	9.690536	-1.786116	1.058776	-0.532722	0.211234	-0.089071	-0.691360	-0.067165	-0.315435	0.141370	0.610768	-0.197704	0.753584
21481	9.959274	-1.573178	1.365371	-0.545009	0.279508	-0.057719	-0.687788	-0.065290	-0.323992	0.149515	0.606323	-0.200916	0.754752
21482	9.773970	-1.439104	1.359289	-0.572675	0.235836	-0.097604	-0.684650	-0.062273	-0.332106	0.157799	0.601641	-0.204148	0.755944
21483	9.291965	-1.439072	1.265685	-0.526070	0.143014	-0.124891	-0.681638	-0.063403	-0.337698	0.166129	0.599454	-0.206644	0.755218
21484	9.343987	-1.406453	1.108184	-0.540772	0.092337	-0.089354	-0.680349	-0.063386	-0.342459	0.173294	0.596905	-0.209909	0.754726
21485	9.496564	-1.152786	0.853818	-0.558929	0.083259	-0.068204	-0.678340	-0.064957	-0.343774	0.180872	0.595171	-0.213763	0.753235
21486	9.692612	-1.091902	1.123540	-0.544201	0.131971	-0.080680	-0.678759	-0.066369	-0.347918	0.188096	0.591894	-0.217000	0.753122
21487	9.446499	-0.981313	1.166135	-0.558782	0.126608	-0.080856	-0.676325	-0.066795	-0.350365	0.196009	0.589455	-0.220512	0.751996
21488	9.484341	-0.859703	1.324226	-0.558830	0.144937	-0.114570	-0.672308	-0.069071	-0.355408	0.203949	0.585984	-0.223472	0.751723
21489	9.709969	-0.923150	1.455131	-0.539092	0.117993	-0.131834	-0.671014	-0.069775	-0.359274	0.212316	0.583869	-0.226077	0.750272
21490	9.893465	-0.977693	1.421661	-0.561302	0.029484	-0.094364	-0.667999	-0.072345	-0.361177	0.219431	0.581934	-0.229749	0.748611
21491	9.831108	-1.035808	1.342644	-0.552390	-0.024995	-0.053248	-0.669563	-0.074628	-0.360334	0.226079	0.581447	-0.234058	0.745670
21492	9.393359	-0.942154	1.189936	-0.559271	0.034477	-0.055533	-0.668278	-0.074204	-0.360197	0.232592	0.579192	-0.238083	0.744147
21493	9.545873	-1.130644	1.351334	-0.539059	0.061238	-0.036000	-0.668847	-0.074771	-0.360911	0.239188	0.577308	-0.241984	0.742259
21494	9.809936	-1.262071	1.473280	-0.537375	0.045098	-0.042927	-0.667416	-0.074336	-0.364053	0.245284	0.574863	-0.245745	0.740930
21495	9.773908	-1.225619	1.468088	-0.534455	0.055532	-0.003150	-0.666559	-0.074194	-0.364344	0.251260	0.572835	-0.249973	0.739082
21496	9.530098	-1.153746	1.506279	-0.562386	0.078815	0.023761	-0.666558	-0.073756	-0.367189	0.256799	0.569366	-0.254664	0.738257
21497	9.479304	-1.250318	1.473591	-0.547839	0.071432	0.034571	-0.664570	-0.070328	-0.369448	0.262397	0.566755	-0.259429	0.736636
21498	9.669524	-1.282666	1.517197	-0.573237	0.078781	0.034262	-0.663284	-0.069899	-0.370451	0.267876	0.563101	-0.264358	0.735713
21499	9.663560	-1.264741	1.671671	-0.533349	0.071393	0.032998	-0.663294	-0.067324	-0.372134	0.273281	0.560486	-0.268877	0.734083
21500	9.576987	-1.240207	1.642513	-0.540720	0.047897	0.043659	-0.663015	-0.065608	-0.373258	0.278063	0.557341	-0.273563	0.732950
21501	9.615698	-1.225979	1.637469	-0.544501	0.028163	0.036669	-0.661587	-0.065038	-0.374118	0.283254	0.555197	-0.278507	0.730724
21502	9.586793	-1.259786	1.613719	-0.555420	0.028291	0.027685	-0.663159	-0.064597	-0.376666	0.288300	0.552279	-0.283301	0.729117
21503	9.663564	-1.327780	1.640958	-0.553784	0.004976	0.015468	-0.662024	-0.062602	-0.376654	0.293718	0.550455	-0.288260	0.726385
21504	9.629715	-1.288728	1.667150	-0.562961	-0.003914	0.006565	-0.662885	-0.062028	-0.376926	0.298941	0.548015	-0.293076	0.724168
21505	9.580751	-1.241320	1.468522	-0.572092	-0.009160	-0.005889	-0.662313	-0.062029	-0.376931	0.304733	0.546326	-0.298124	0.720963
21506	9.591827	-1.274532	1.580043	-0.557673	-0.021783	-0.012727	-0.663739	-0.063173	-0.375222	0.310038	0.544221	-0.302717	0.718375
21507	9.616301	-1.255562	1.545966	-0.531296	-0.018332	-0.008892	-0.662592	-0.063745	-0.375807	0.315318	0.542850	-0.307172	0.715216
21508	9.606273	-1.293989	1.575408	-0.530442	-0.010858	-0.039014	-0.663457	-0.062029	-0.376067	0.320739	0.540857	-0.310981	0.712664
21509	9.572928	-1.226254	1.550530	-0.564928	-0.003462	-0.042114	-0.662026	-0.062464	-0.375228	0.326894	0.539184	-0.315430	0.709172
21510	9.654711	-1.241090	1.579586	-0.510297	0.010564	-0.026508	-0.663739	-0.063176	-0.374367	0.332021	0.536880	-0.318907	0.706980
21511	9.625915	-1.216799	1.569687	-0.571274	0.000186	-0.043084	-0.664306	-0.064025	-0.376081	0.338220	0.535035	-0.323376	0.703401
21512	9.599488	-1.233703	1.545744	-0.555624	0.025208	-0.028907	-0.662730	-0.064886	-0.376103	0.343928	0.532174	-0.327322	0.700974
21513	9.598993	-1.284215	1.584975	-0.555631	0.019734	-0.021804	-0.661156	-0.065321	-0.374980	0.349724	0.529938	-0.331627	0.697769
21514	9.620975	-1.216677	1.584192	-0.552002	0.016038	-0.012880	-0.661436	-0.066460	-0.375845	0.355071	0.527060	-0.335709	0.695293
21515	9.616055	-1.231118	1.589193	-0.534552	0.039251	0.001333	-0.662584	-0.065311	-0.376963	0.360395	0.524470	-0.339786	0.692526
21516	9.579606	-1.230691	1.620654	-0.539047	0.046458	0.002997	-0.660286	-0.067744	-0.376722	0.365552	0.521094	-0.343594	0.690490
21517	9.586828	-1.230722	1.623061	-0.546289	0.048256	0.007325	-0.661287	-0.067451	-0.378137	0.370920	0.518179	-0.347791	0.687714
21518	9.600814	-1.242532	1.681173	-0.544555	0.035624	0.008306	-0.660284	-0.067878	-0.379289	0.375947	0.514815	-0.351765	0.685486
21519	9.604996	-1.273556	1.749180	-0.551906	0.024876	0.004742	-0.659426	-0.067591	-0.380433	0.381187	0.512120	-0.356142	0.682343
21520	9.537373	-1.214909	1.782449	-0.540942	0.041099	-0.002315	-0.657425	-0.067305	-0.382013	0.386323	0.508726	-0.359868	0.680035
21521	9.556421	-1.253611	1.797356	-0.531868	0.041088	-0.005749	-0.658708	-0.068014	-0.382438	0.391560	0.505963	-0.363690	0.677061
21522	9.561108	-1.241404	1.821380	-0.544604	0.039355	-0.006771	-0.658278	-0.067869	-0.383580	0.396740	0.502537	-0.367387	0.674596
21523	9.527156	-1.214391	1.854957	-0.541016	0.035770	-0.011135	-0.657840	-0.069867	-0.383890	0.402047	0.499739	-0.371269	0.671401
21524	9.538252	-1.281562	1.947524	-0.554029	0.001815	-0.035859	-0.657412	-0.069870	-0.383323	0.407390	0.496899	-0.375054	0.668176
21525	9.546238	-1.185235	1.898105	-0.546702	-0.007561	0.001455	-0.656979	-0.070726	-0.383763	0.412205	0.494461	-0.379426	0.664553
21526	9.575554	-1.112970	1.887593	-0.519542	-0.018464	-0.001683	-0.657542	-0.073011	-0.383070	0.416555	0.491863	-0.383211	0.661591
21527	9.566349	-1.113275	1.829609	-0.548715	-0.027165	-0.020547	-0.658972	-0.073445	-0.380214	0.421479	0.489764	-0.387499	0.657519
21528	9.508900	-1.096327	1.776331	-0.537724	-0.021035	-0.007194	-0.656963	-0.075020	-0.380104	0.426020	0.487037	-0.391444	0.654273
21529	9.559312	-1.060057	1.829025	-0.534235	-0.039935	-0.010563	-0.658674	-0.076449	-0.378538	0.430517	0.485081	-0.395692	0.650215
21530	9.634602	-1.031815	1.782692	-0.544991	-0.018280	-0.007262	-0.658245	-0.076739	-0.377404	0.435109	0.482204	-0.399657	0.646865
21531	9.586180	-1.050785	1.792636	-0.545079	-0.025366	-0.021386	-0.659824	-0.075020	-0.378086	0.439912	0.479982	-0.403756	0.642709
21532	9.567189	-1.041224	1.756305	-0.554102	-0.014479	-0.025098	-0.659245	-0.077024	-0.376972	0.444805	0.477064	-0.407581	0.639090
21533	9.576787	-1.036390	1.765904	-0.559546	-0.007148	-0.035821	-0.660110	-0.075453	-0.376521	0.450021	0.474526	-0.411502	0.634800
21534	9.620107	-1.118993	1.742602	-0.546745	-0.003731	-0.021538	-0.659819	-0.076595	-0.376820	0.454837	0.471449	-0.415117	0.631298
21535	9.595895	-1.118780	1.752298	-0.552947	0.014187	-0.007572	-0.659527	-0.077736	-0.377120	0.459747	0.468396	-0.418966	0.627459
21536	9.586728	-1.119115	1.689481	-0.544777	0.010529	-0.005684	-0.658663	-0.079166	-0.377142	0.464412	0.464971	-0.422522	0.624178
21537	9.542965	-1.133130	1.723530	-0.552006	0.014112	-0.000495	-0.659524	-0.078593	-0.377129	0.469163	0.461800	-0.426366	0.620354
21538	9.581583	-1.128524	1.725843	-0.555640	0.017795	-0.006744	-0.659667	-0.078305	-0.377552	0.473951	0.458138	-0.429926	0.616963
21539	9.581413	-1.118688	1.752317	-0.531096	0.013944	0.007721	-0.659951	-0.079020	-0.376988	0.478347	0.455029	-0.433529	0.613340
