# Supplementary material for: Identification of Haptic Based Guiding Using Hard Reins
Source: PLoS One. 2015 Jul 22;10(7):e0132020. doi: 10.1371/journal.pone.0132020 (PMC4511788; doi:10.1371/journal.pone.0132020)
Supplement: S8 File — (ZIP) [file pone.0132020.s008.zip › Exp2_MotionData1/Subject2/path1/T4/fh4.txt]

// Start Time: 0
// Sample rate: 25.0Hz
// Scenario: 4.9
// Firmware Version: 2.6.1
Counter	Acc_X	Acc_Y	Acc_Z	Gyr_X	Gyr_Y	Gyr_Z	Mag_X	Mag_Y	Mag_Z	Quat_w	Quat_x	Quat_y	Quat_z
20985	1.797591	-9.320313	-2.334982	0.002350	0.013999	0.015744	0.045370	0.533102	0.353011	0.500266	-0.715971	0.324767	-0.362828
20986	1.754032	-9.334301	-2.301118	0.022052	0.019268	0.012392	0.045902	0.532821	0.353000	0.500549	-0.715589	0.324892	-0.363082
20987	1.737309	-9.305630	-2.406397	0.041853	0.031595	-0.006792	0.045635	0.533933	0.351703	0.500955	-0.715002	0.324754	-0.363800
20988	1.821405	-9.368475	-2.292479	0.034667	0.036785	-0.002460	0.044838	0.534076	0.351979	0.501195	-0.714461	0.324751	-0.364536
20989	1.862785	-9.320868	-2.349972	0.045471	0.042064	-0.013819	0.044568	0.535327	0.351208	0.501530	-0.713808	0.324591	-0.365495
20990	1.842715	-9.422096	-2.468731	-0.049374	0.028073	-0.014573	0.043780	0.534221	0.350946	0.500538	-0.714251	0.324940	-0.365680
20991	1.853709	-9.239042	-2.358566	-0.105842	0.021861	0.003529	0.043516	0.532834	0.352774	0.498961	-0.715153	0.325934	-0.365187
20992	1.924075	-9.191544	-2.377855	0.013123	0.011364	0.008753	0.042459	0.531452	0.354088	0.499138	-0.714938	0.325996	-0.365310
20993	1.985157	-9.430103	-2.364300	0.027382	-0.001790	0.015791	0.042988	0.533115	0.351604	0.499702	-0.714606	0.325953	-0.365226
20994	1.946813	-9.384535	-2.505250	0.001447	-0.007007	0.015607	0.043513	0.534084	0.351605	0.499885	-0.714600	0.326010	-0.364937
20995	1.893192	-9.451657	-2.568048	-0.042464	-0.022766	0.027570	0.043782	0.532694	0.352637	0.499662	-0.715051	0.326438	-0.363976
20996	1.884628	-9.297733	-2.595046	-0.115839	-0.016667	0.032379	0.045373	0.531852	0.354310	0.498349	-0.716174	0.327493	-0.362617
20997	1.850510	-9.345178	-2.465511	-0.108606	-0.019257	0.011272	0.045910	0.528934	0.357291	0.497026	-0.717368	0.328203	-0.361430
20998	1.824170	-9.315930	-2.407264	-0.158749	-0.014046	0.019750	0.045773	0.528101	0.359909	0.494981	-0.718971	0.329410	-0.359949
20999	1.692326	-9.184582	-2.265216	-0.117579	-0.017512	0.013052	0.046701	0.525040	0.365113	0.493530	-0.720216	0.330224	-0.358704
21000	1.740374	-9.223077	-2.145901	0.011325	0.000012	0.000812	0.045114	0.524217	0.365129	0.493698	-0.720154	0.330077	-0.358734
21001	1.758628	-9.367925	-2.272703	0.070476	-0.008647	-0.020850	0.045117	0.524495	0.363819	0.494667	-0.719689	0.329137	-0.359195
21002	1.787175	-9.426068	-2.336108	0.027474	-0.005187	-0.006190	0.044849	0.526440	0.361481	0.495054	-0.719553	0.328715	-0.359322
21003	1.850389	-9.364222	-2.400836	0.009604	-0.020928	-0.014313	0.045783	0.524908	0.362239	0.495279	-0.719730	0.328184	-0.359142
21004	1.894550	-9.268256	-2.368868	0.001521	-0.006977	-0.003741	0.045919	0.525325	0.360666	0.495322	-0.719847	0.327966	-0.359048
21005	1.739783	-9.296144	-2.444764	0.075762	-0.013031	0.001226	0.045775	0.527268	0.360688	0.496560	-0.719207	0.327261	-0.359262
21006	1.679273	-9.314973	-2.463686	0.104384	-0.024375	0.000527	0.045390	0.525883	0.359105	0.498223	-0.718396	0.326197	-0.359551
21007	1.661755	-9.401371	-2.445301	0.077633	-0.006842	-0.015478	0.044986	0.528662	0.356515	0.499329	-0.717796	0.325303	-0.360023
21008	1.647218	-9.406244	-2.502914	0.023998	-0.006818	-0.024676	0.045241	0.530187	0.356789	0.499541	-0.717823	0.324625	-0.360287
21009	1.746368	-9.387660	-2.465101	-0.037739	-0.017363	-0.028715	0.045119	0.528800	0.356121	0.498964	-0.718538	0.324272	-0.359981
21010	1.908449	-9.352391	-2.317080	-0.001040	-0.027908	-0.039105	0.044322	0.528943	0.356134	0.498848	-0.719059	0.323357	-0.359924
21011	1.958619	-9.431794	-2.198252	-0.029760	-0.019247	-0.020812	0.044053	0.530472	0.354841	0.498456	-0.719652	0.323036	-0.359570
21012	1.932500	-9.364724	-2.355884	0.002446	-0.001724	-0.009915	0.043267	0.528256	0.355750	0.498431	-0.719761	0.322777	-0.359620
21013	1.947032	-9.359909	-2.317499	-0.004815	-0.007036	0.010275	0.043260	0.528532	0.357327	0.498541	-0.719816	0.322843	-0.359298
21014	1.869917	-9.335458	-2.383849	0.041680	-0.000013	0.021243	0.043518	0.529779	0.357336	0.499293	-0.719318	0.322768	-0.359317
21015	1.783228	-9.301119	-2.387513	0.066765	-0.006085	0.012626	0.044586	0.529775	0.355220	0.500443	-0.718636	0.322363	-0.359446
21016	1.763674	-9.334582	-2.368502	0.079327	0.005307	0.007470	0.044325	0.530749	0.352478	0.501603	-0.717811	0.321870	-0.359918
21017	1.806577	-9.412023	-2.413024	0.081128	-0.003434	0.003018	0.044321	0.531998	0.351572	0.502871	-0.717025	0.321252	-0.360268
21018	1.801787	-9.407108	-2.391295	0.013171	0.001814	-0.005387	0.045516	0.532686	0.349855	0.503010	-0.716971	0.321014	-0.360393
21019	1.826188	-9.373469	-2.340647	-0.004700	0.005304	-0.010793	0.043389	0.533947	0.349375	0.502888	-0.717075	0.320905	-0.360453
21020	1.850375	-9.368774	-2.316767	0.004217	-0.012208	-0.009917	0.043917	0.533944	0.350023	0.502955	-0.717240	0.320529	-0.360367
21021	1.823785	-9.373311	-2.294958	0.011385	0.007040	-0.007145	0.044456	0.532831	0.349479	0.503079	-0.717147	0.320374	-0.360517
21022	1.840679	-9.373554	-2.331159	0.033767	-0.019178	-0.016774	0.042604	0.532564	0.348586	0.503564	-0.717108	0.319616	-0.360590
21023	1.864161	-9.467460	-2.303600	-0.001136	-0.024445	-0.017956	0.043928	0.533390	0.347656	0.503631	-0.717437	0.319080	-0.360317
21024	1.850390	-9.368599	-2.259082	-0.019103	-0.017499	-0.000415	0.042864	0.533951	0.347677	0.503465	-0.717815	0.318952	-0.359909
21025	1.831403	-9.320504	-2.311241	0.002383	-0.019223	-0.002010	0.044192	0.533944	0.347132	0.503664	-0.717968	0.318672	-0.359572
21026	1.855008	-9.397558	-2.278682	-0.013767	-0.012265	0.008448	0.043387	0.533391	0.350813	0.503604	-0.718196	0.318689	-0.359186
21027	1.907910	-9.427013	-2.337161	-0.015545	-0.000024	0.011102	0.043388	0.532836	0.351332	0.503516	-0.718309	0.318918	-0.358879
21028	1.894238	-9.315965	-2.239628	0.011292	0.006962	0.012229	0.043789	0.534084	0.348583	0.503722	-0.718124	0.319000	-0.358889
21029	1.826208	-9.373220	-2.258926	0.023969	0.021058	-0.016697	0.042202	0.534093	0.347295	0.503868	-0.717864	0.318758	-0.359419
21030	1.792130	-9.411403	-2.247054	0.015882	0.005308	-0.014167	0.042993	0.534227	0.348334	0.503960	-0.717812	0.318412	-0.359701
21031	1.811810	-9.363236	-2.176970	0.014943	0.001770	-0.007135	0.043668	0.534364	0.344651	0.504173	-0.717716	0.318178	-0.359799
21032	1.835981	-9.358732	-2.215582	-0.008319	0.014004	-0.002860	0.041941	0.535207	0.344161	0.503944	-0.717774	0.318255	-0.359936
21033	1.894248	-9.315846	-2.201171	0.002386	0.005226	0.001583	0.042074	0.534512	0.345202	0.504020	-0.717723	0.318269	-0.359919
21034	1.865291	-9.313186	-2.191277	0.013140	0.007868	-0.001845	0.041937	0.535345	0.345081	0.504145	-0.717602	0.318146	-0.360096
21035	1.903487	-9.373729	-2.228354	0.020303	0.015738	-0.000025	0.041808	0.535068	0.344555	0.504400	-0.717304	0.318113	-0.360362
21036	1.980428	-9.420055	-2.236761	0.027469	0.027966	0.001802	0.042321	0.535896	0.348099	0.504627	-0.716869	0.318143	-0.360882
21037	1.975726	-9.400908	-2.279763	0.006017	0.020983	-0.003661	0.040605	0.534796	0.347720	0.504614	-0.716701	0.318210	-0.361174
21038	1.956350	-9.408046	-2.303712	-0.002943	0.020984	-0.000196	0.041131	0.536875	0.345502	0.504436	-0.716637	0.318358	-0.361419
21039	1.908654	-9.325743	-2.254285	0.001518	0.020983	0.001628	0.040868	0.536321	0.345763	0.504392	-0.716484	0.318532	-0.361630
21040	1.894153	-9.325776	-2.302229	0.005964	0.013986	0.006928	0.042059	0.537703	0.344184	0.504439	-0.716336	0.318645	-0.361759
21041	1.864161	-9.467460	-2.303600	-0.008297	0.008777	-0.007313	0.040088	0.535773	0.342358	0.504264	-0.716429	0.318640	-0.361822
21042	1.879562	-9.342294	-2.234997	-0.023540	-0.000006	-0.003912	0.039276	0.537163	0.344746	0.503897	-0.716747	0.318675	-0.361674
21043	1.879647	-9.330282	-2.239666	0.016700	0.006988	0.003458	0.041669	0.536457	0.343915	0.504170	-0.716532	0.318625	-0.361763
21044	1.845150	-9.426250	-2.247682	0.041758	0.015756	0.004545	0.040613	0.536047	0.343271	0.504700	-0.716025	0.318464	-0.362170
21045	1.869469	-9.402393	-2.250021	0.002393	0.013991	0.003368	0.040876	0.536184	0.343794	0.504724	-0.715904	0.318589	-0.362267
21046	1.879676	-9.323331	-2.326111	0.023835	0.008740	0.011450	0.040869	0.535627	0.346675	0.505090	-0.715582	0.318589	-0.362391
21047	1.923083	-9.330960	-2.350608	0.009580	0.007010	-0.001891	0.040341	0.535353	0.346418	0.505216	-0.715478	0.318516	-0.362486
21048	1.899080	-9.311456	-2.326142	-0.034284	0.003492	0.001312	0.040210	0.535770	0.345243	0.504712	-0.715847	0.318736	-0.362266
21049	1.932664	-9.345159	-2.249908	-0.004771	0.001724	0.001502	0.040740	0.536045	0.344975	0.504685	-0.715908	0.318762	-0.362160
21050	1.932410	-9.381194	-2.235900	-0.008392	-0.007044	0.007604	0.040731	0.537432	0.345252	0.504665	-0.716052	0.318778	-0.361890
21051	1.917998	-9.369171	-2.274093	-0.006617	-0.000046	0.013818	0.041673	0.536041	0.343649	0.504710	-0.716067	0.318974	-0.361624
21052	1.889207	-9.344724	-2.218284	-0.001247	-0.000044	0.012107	0.041280	0.536321	0.341821	0.504780	-0.716059	0.319073	-0.361454
21053	1.845525	-9.373386	-2.263902	0.014871	-0.000013	0.010471	0.041661	0.536872	0.345625	0.505108	-0.715878	0.319066	-0.361360
21054	1.840471	-9.406816	-2.196946	-0.020013	0.001724	0.006691	0.040859	0.537847	0.345910	0.504857	-0.716080	0.319245	-0.361152
21055	1.862452	-9.371025	-2.235179	-0.001268	-0.005290	0.015616	0.042200	0.535343	0.345733	0.505027	-0.716066	0.319375	-0.360828
21056	1.845464	-9.382904	-2.230362	0.013062	0.006967	0.015767	0.041941	0.536040	0.342857	0.505283	-0.715840	0.319494	-0.360812
21057	1.835909	-9.366198	-2.297385	0.013084	0.010488	0.014026	0.041941	0.536040	0.342726	0.505546	-0.715577	0.319658	-0.360820
21058	1.850613	-9.335145	-2.330803	-0.002997	0.006999	0.008611	0.042596	0.536174	0.344948	0.505519	-0.715558	0.319793	-0.360777
21059	1.797363	-9.353832	-2.284893	-0.038694	0.004422	-0.013676	0.042863	0.535895	0.344941	0.504877	-0.716042	0.319874	-0.360644
21060	1.792131	-9.411395	-2.244651	-0.005662	0.003517	0.000649	0.044450	0.535052	0.347533	0.504778	-0.716126	0.319877	-0.360613
21061	1.831439	-9.320070	-2.169433	0.005942	0.015722	0.008713	0.043912	0.537692	0.345206	0.504867	-0.715932	0.320071	-0.360702
21062	1.850519	-9.353859	-2.157969	0.005930	0.013960	0.010456	0.041800	0.535623	0.345873	0.504936	-0.715760	0.320239	-0.360797
21063	1.811593	-9.392217	-2.215757	0.027410	0.020986	0.012406	0.043126	0.536587	0.344419	0.505328	-0.715285	0.320383	-0.361062
21064	1.849976	-9.428524	-2.192471	-0.011963	0.031452	0.015662	0.043530	0.535892	0.343619	0.505070	-0.715136	0.320927	-0.361236
21065	1.865181	-9.325505	-2.287556	0.011350	0.031490	0.007920	0.042599	0.536452	0.343507	0.505131	-0.714776	0.321229	-0.361595
21066	1.823781	-9.373363	-2.311783	0.018470	0.004384	0.008758	0.043925	0.535612	0.344922	0.505429	-0.714557	0.321184	-0.361650
21067	1.879697	-9.320882	-2.311662	-0.012836	0.004363	0.006762	0.042338	0.535343	0.344156	0.505306	-0.714649	0.321370	-0.361476
21068	1.879464	-9.354467	-2.283205	0.014906	0.003495	0.004310	0.043262	0.536309	0.343758	0.505527	-0.714502	0.321277	-0.361540
21069	1.878946	-9.426640	-2.288837	-0.011913	0.017493	0.003269	0.042729	0.536451	0.344293	0.505303	-0.714514	0.321539	-0.361596
21070	1.862683	-9.339668	-2.205979	-0.031597	0.017478	0.001384	0.042740	0.534647	0.344143	0.504749	-0.714754	0.321882	-0.361590
21071	1.792687	-9.334369	-2.224542	0.034675	0.003561	-0.015784	0.043786	0.535333	0.347283	0.505143	-0.714518	0.321393	-0.361940
21072	1.792205	-9.399516	-2.292584	-0.002919	0.015796	-0.007214	0.044445	0.535468	0.348193	0.504947	-0.714536	0.321389	-0.362182
21073	1.859941	-9.383157	-2.276156	-0.040597	0.013963	0.013636	0.043394	0.534503	0.347019	0.504410	-0.714797	0.321972	-0.361897
21074	1.869774	-9.361358	-2.201483	0.016716	0.014864	0.000839	0.043517	0.536167	0.347033	0.504559	-0.714572	0.321931	-0.362170
21075	1.869537	-9.392788	-2.254718	0.016775	0.015778	-0.010618	0.044448	0.535746	0.346753	0.504654	-0.714397	0.321769	-0.362527
21076	1.879398	-9.364044	-2.268894	0.001538	0.005266	-0.007239	0.043006	0.535063	0.343094	0.504591	-0.714447	0.321624	-0.362645
21077	1.806924	-9.372672	-2.128967	-0.017309	0.013976	0.004128	0.043139	0.534645	0.343875	0.504319	-0.714533	0.321901	-0.362609
21078	1.773484	-9.319647	-2.178542	0.048971	0.022789	-0.006791	0.043257	0.535892	0.345985	0.504822	-0.713973	0.321598	-0.363280
21079	1.845162	-9.426110	-2.202015	0.023015	0.015768	-0.007048	0.043262	0.536171	0.343888	0.505037	-0.713708	0.321441	-0.363641
21080	1.845275	-9.411554	-2.160990	-0.011933	0.026217	0.006836	0.042724	0.535339	0.347562	0.504747	-0.713650	0.321810	-0.363832
21081	1.840502	-9.402050	-2.211312	0.045355	0.017510	0.000177	0.043004	0.536173	0.342055	0.505323	-0.713098	0.321611	-0.364287
21082	1.869700	-9.368837	-2.288093	0.041814	0.014033	-0.006911	0.042204	0.536455	0.342857	0.505779	-0.712675	0.321267	-0.364787
21083	1.893954	-9.354551	-2.273717	0.002408	0.015742	0.001615	0.043654	0.538251	0.342197	0.505760	-0.712565	0.321384	-0.364925
21084	1.893723	-9.388107	-2.235646	0.002449	0.021005	-0.007185	0.041533	0.537429	0.343271	0.505607	-0.712489	0.321395	-0.365275
21085	1.956677	-9.364546	-2.235918	-0.002970	0.018335	0.003326	0.042064	0.537704	0.342741	0.505501	-0.712407	0.321601	-0.365400
21086	1.899025	-9.323100	-2.201296	-0.006477	0.017507	-0.013420	0.040742	0.537295	0.342232	0.505198	-0.712488	0.321552	-0.365705
21087	1.903558	-9.366279	-2.151359	-0.004781	0.010457	0.003298	0.040870	0.537710	0.343022	0.505116	-0.712482	0.321691	-0.365708
21088	1.854620	-9.454976	-2.178394	0.013173	0.003519	-0.011579	0.040603	0.538267	0.342506	0.505196	-0.712454	0.321383	-0.365922
21089	1.881653	-9.392361	-2.084173	-0.042363	0.013940	0.003036	0.042465	0.537147	0.342860	0.504558	-0.712801	0.321828	-0.365736
21090	1.879265	-9.387627	-2.115343	0.034583	0.029704	0.008943	0.042321	0.539229	0.342490	0.504926	-0.712235	0.321918	-0.366251
21091	1.869101	-9.455177	-2.207363	0.041822	0.029767	-0.006873	0.041788	0.539926	0.342242	0.505314	-0.711678	0.321765	-0.366932
21092	1.927700	-9.364326	-2.238069	0.001498	0.013970	0.003351	0.041262	0.539374	0.341720	0.505270	-0.711596	0.321861	-0.367069
21093	1.904074	-9.291928	-2.220208	0.025661	0.006987	-0.000001	0.040737	0.539516	0.340155	0.505619	-0.711328	0.321694	-0.367252
21094	1.888947	-9.378639	-2.297985	0.029195	-0.005258	0.007899	0.041255	0.540900	0.341473	0.506126	-0.711077	0.321458	-0.367247
21095	1.891126	-9.412258	-2.274356	-0.023572	-0.014008	-0.000455	0.041530	0.539789	0.340408	0.505901	-0.711470	0.321435	-0.366817
21096	1.910746	-9.373602	-2.168329	-0.019128	-0.033281	-0.002255	0.042320	0.538951	0.343405	0.505825	-0.711978	0.321125	-0.366205
21097	1.927123	-9.446010	-2.207758	-0.022608	-0.009620	-0.016313	0.041117	0.539789	0.344613	0.505467	-0.712431	0.320913	-0.366005
21098	1.823906	-9.360851	-2.153012	-0.094245	-0.003529	-0.002667	0.041663	0.539233	0.341319	0.504128	-0.713484	0.321444	-0.365336
21099	1.841472	-9.271681	-2.051193	-0.005688	-0.003539	-0.000248	0.041268	0.537847	0.342623	0.504094	-0.713614	0.321398	-0.365168
21100	1.850548	-9.353506	-2.042599	0.070359	0.008719	0.003855	0.041930	0.538121	0.342616	0.505069	-0.712871	0.320947	-0.365668
21101	1.864210	-9.464672	-2.178588	0.034623	0.025369	0.000107	0.041679	0.537986	0.338551	0.505433	-0.712376	0.320903	-0.366168
21102	1.849981	-9.430665	-2.105971	-0.005705	0.020946	0.011261	0.041406	0.539236	0.338830	0.505301	-0.712266	0.321233	-0.366276
21103	1.901410	-9.330070	-2.114872	0.040005	0.020981	-0.005142	0.041008	0.539238	0.338967	0.505733	-0.711780	0.321031	-0.366801
21104	1.912747	-9.431347	-2.169010	0.059691	0.014001	-0.006809	0.041544	0.539236	0.337253	0.506443	-0.711173	0.320555	-0.367414
21105	1.932189	-9.412418	-2.221836	0.027476	0.004373	-0.007080	0.041537	0.540624	0.336873	0.506786	-0.710949	0.320248	-0.367642
21106	1.946762	-9.402719	-2.159361	0.020301	-0.003521	-0.007164	0.040359	0.539244	0.334778	0.507044	-0.710872	0.319879	-0.367756
21107	1.908084	-9.407331	-2.192728	0.027382	-0.009663	0.008737	0.041011	0.540627	0.335569	0.507588	-0.710653	0.319655	-0.367624
21108	1.949103	-9.412418	-2.178720	0.011338	0.006963	-0.000145	0.041678	0.540347	0.334900	0.507704	-0.710545	0.319558	-0.367758
21109	1.937448	-9.354539	-2.158726	0.011310	-0.007042	0.001582	0.040886	0.539657	0.335037	0.507945	-0.710518	0.319376	-0.367633
21110	1.891082	-9.421585	-2.178325	0.034573	-0.007018	0.001752	0.041945	0.540207	0.334632	0.508494	-0.710264	0.318994	-0.367699
21111	1.888727	-9.412048	-2.211843	0.005008	-0.010538	0.010339	0.040879	0.542434	0.332571	0.508729	-0.710274	0.318949	-0.367393
21112	1.869504	-9.401968	-2.110616	-0.026276	-0.014037	-0.000470	0.041936	0.542427	0.333605	0.508442	-0.710705	0.318909	-0.366991
21113	1.864694	-9.399495	-2.100933	0.005908	-0.020163	0.003269	0.041401	0.542568	0.334664	0.508700	-0.710821	0.318660	-0.366625
21114	1.920150	-9.411912	-2.087133	0.013123	-0.023647	-0.010810	0.041937	0.542011	0.333994	0.508957	-0.710986	0.318089	-0.366445
21115	1.908027	-9.421204	-2.010225	-0.019103	-0.014053	-0.006604	0.040871	0.542849	0.334281	0.508750	-0.711372	0.317943	-0.366109
21116	1.910446	-9.421164	-1.991017	0.020242	0.010425	0.005226	0.040072	0.542019	0.336385	0.509008	-0.711112	0.317897	-0.366296
21117	1.878646	-9.476400	-2.044254	0.011307	0.003452	0.001610	0.039539	0.542994	0.335746	0.509187	-0.711004	0.317822	-0.366321
21118	1.859866	-9.401635	-2.026408	0.019347	0.006946	0.005226	0.039678	0.543272	0.333254	0.509456	-0.710780	0.317742	-0.366450
21119	1.855106	-9.391969	-2.023853	0.014857	0.018304	0.012287	0.040474	0.543129	0.333503	0.509673	-0.710457	0.317945	-0.366600
21120	1.893513	-9.421399	-2.111047	0.034547	0.003451	0.008837	0.041000	0.544931	0.331676	0.510207	-0.710081	0.317769	-0.366739
21121	1.932073	-9.431396	-2.135529	0.011314	0.017443	0.006943	0.040484	0.543547	0.329833	0.510337	-0.709836	0.317913	-0.366908
21122	1.922454	-9.426443	-2.113758	-0.011910	0.015708	-0.002922	0.040752	0.543268	0.329564	0.510046	-0.709918	0.318036	-0.367046
21123	1.922831	-9.373549	-2.120363	0.020258	0.003452	0.003447	0.041144	0.544099	0.329828	0.510362	-0.709709	0.317921	-0.367110
21124	1.879296	-9.382860	-2.129709	0.004177	0.008721	-0.000164	0.040887	0.543546	0.328515	0.510365	-0.709661	0.317894	-0.367223
21125	1.893577	-9.411837	-2.130165	-0.024494	-0.003552	0.004859	0.041016	0.543545	0.329300	0.510098	-0.709954	0.318057	-0.366887
21126	1.913068	-9.390113	-2.055576	-0.018203	0.006940	-0.000347	0.040881	0.543823	0.329567	0.509792	-0.710148	0.318174	-0.366834
21127	1.893485	-9.426136	-2.087067	-0.036923	0.013977	-0.012795	0.040749	0.543546	0.329829	0.509107	-0.710550	0.318356	-0.366849
21128	1.898783	-9.363373	-1.999866	-0.026301	0.006909	0.008414	0.041547	0.542570	0.330988	0.508751	-0.710771	0.318655	-0.366655
21129	1.913057	-9.392452	-2.033972	0.019284	-0.005342	0.015742	0.041281	0.542293	0.331514	0.509199	-0.710559	0.318632	-0.366464
21130	1.893397	-9.438184	-2.094415	0.016632	0.001685	0.012221	0.040756	0.542714	0.329427	0.509513	-0.710356	0.318619	-0.366432
21131	1.888757	-9.411689	-2.094070	-0.017307	0.010451	0.001438	0.040744	0.544656	0.329446	0.509236	-0.710492	0.318821	-0.366378
21132	1.874515	-9.377835	-2.071927	0.009487	-0.000059	0.008655	0.041011	0.544238	0.329701	0.509435	-0.710398	0.318791	-0.366311
21133	1.908203	-9.392708	-2.130071	-0.003037	0.008682	0.012108	0.041275	0.544653	0.329307	0.509448	-0.710334	0.319022	-0.366215
21134	1.893712	-9.392632	-2.141963	-0.001158	0.008735	-0.007259	0.039819	0.544106	0.329586	0.509322	-0.710385	0.318934	-0.366368
21135	1.864291	-9.454905	-2.130408	-0.010197	0.013940	0.013838	0.041011	0.544655	0.329049	0.509211	-0.710346	0.319296	-0.366282
21136	1.898419	-9.411727	-2.082137	-0.004811	-0.005304	0.003231	0.041284	0.543544	0.328640	0.509202	-0.710471	0.319239	-0.366103
21137	1.958803	-9.411994	-2.015364	-0.005710	-0.001837	0.003218	0.040751	0.542991	0.330348	0.509178	-0.710568	0.319254	-0.365934
21138	1.965768	-9.450579	-2.030288	-0.015490	0.007812	-0.007402	0.039687	0.543274	0.330630	0.508852	-0.710772	0.319261	-0.365985
21139	1.879018	-9.425758	-2.000413	-0.011970	0.013923	0.006774	0.040482	0.542019	0.332967	0.508668	-0.710792	0.319531	-0.365967
21140	1.888847	-9.401811	-2.009836	0.034545	0.017426	0.010653	0.040610	0.543684	0.331669	0.509125	-0.710302	0.319523	-0.366288
21141	1.879004	-9.425934	-2.058098	0.013072	0.019180	0.012264	0.040229	0.542856	0.327993	0.509306	-0.709991	0.319740	-0.366451
21142	1.845003	-9.450002	-2.149412	0.000568	0.015714	0.008643	0.040232	0.542023	0.328509	0.509277	-0.709873	0.319935	-0.366550
21143	1.884158	-9.378102	-2.134503	-0.008373	0.013950	0.006812	0.040883	0.543129	0.330216	0.509145	-0.709855	0.320179	-0.366555
21144	1.913154	-9.373694	-2.192385	0.011342	0.013972	0.001662	0.039956	0.542995	0.329967	0.509228	-0.709683	0.320180	-0.366771
21145	1.975537	-9.429551	-2.207987	-0.020866	0.008704	-0.000384	0.041675	0.544096	0.329689	0.508891	-0.709883	0.320359	-0.366696
21146	1.918159	-9.349643	-2.180135	-0.045924	0.017448	0.003023	0.040868	0.543682	0.333634	0.508150	-0.710260	0.320833	-0.366579
21147	1.840523	-9.401800	-2.129592	-0.002098	-0.000019	-0.000234	0.040330	0.543961	0.335219	0.508134	-0.710334	0.320789	-0.366498
21148	1.854889	-9.420964	-2.067446	-0.022745	-0.006193	0.011039	0.040869	0.543682	0.333240	0.507932	-0.710597	0.320966	-0.366112
21149	1.850072	-9.420779	-2.019334	-0.008335	-0.008769	-0.011776	0.041275	0.542848	0.332438	0.507804	-0.710868	0.320714	-0.365984
21150	1.891200	-9.411363	-1.981125	0.009537	-0.007045	-0.007245	0.040480	0.543130	0.331797	0.507932	-0.710927	0.320386	-0.365979
21151	1.840209	-9.449537	-2.009965	0.011323	0.000843	-0.003670	0.041817	0.542847	0.329150	0.508087	-0.710871	0.320202	-0.366033
21152	1.912854	-9.419071	-2.087152	0.027423	0.006954	0.001742	0.040222	0.543410	0.329311	0.508446	-0.710588	0.320012	-0.366250
21153	1.971152	-9.371405	-2.082300	0.020294	0.010446	-0.003592	0.041418	0.542710	0.329679	0.508667	-0.710370	0.319859	-0.366501
21154	1.956635	-9.373837	-2.127869	0.039972	0.013957	0.000094	0.040489	0.543409	0.328651	0.509146	-0.709918	0.319625	-0.366915
21155	1.881497	-9.409631	-2.226174	0.018503	0.013991	0.001717	0.040882	0.543823	0.329436	0.509352	-0.709661	0.319597	-0.367150
21156	1.879619	-9.335005	-2.210879	-0.015575	0.008691	0.017326	0.041425	0.542294	0.328363	0.509204	-0.709704	0.319961	-0.366957
21157	1.928427	-9.263262	-2.222492	0.013082	0.005200	0.011355	0.041683	0.543542	0.328371	0.509451	-0.709512	0.320020	-0.366933
21158	1.950815	-9.508823	-2.237526	0.030976	-0.007034	0.006978	0.041550	0.543126	0.329156	0.509987	-0.709260	0.319738	-0.366922
21159	1.976866	-9.583315	-2.147276	-0.070082	-0.000061	-0.004332	0.042070	0.543815	0.330992	0.508967	-0.710058	0.320131	-0.366452
21160	1.802416	-9.329193	-2.080359	-0.079984	-0.022795	0.001785	0.040755	0.541741	0.331254	0.507990	-0.711084	0.320426	-0.365558
21161	1.836201	-9.334099	-2.025428	-0.022685	-0.010538	-0.003934	0.041156	0.541740	0.330330	0.507716	-0.711470	0.320370	-0.365237
21162	1.878975	-9.430672	-2.034117	-0.008311	-0.019255	-0.019754	0.040213	0.543270	0.332065	0.507578	-0.711879	0.319870	-0.365070
21163	1.864970	-9.363196	-2.028414	-0.002979	-0.014025	-0.009986	0.040744	0.542295	0.333359	0.507568	-0.712124	0.319548	-0.364888
21164	1.855518	-9.334258	-2.028000	0.000681	-0.010483	-0.026680	0.040232	0.540496	0.330987	0.507451	-0.712422	0.318972	-0.364974
21165	1.841442	-9.276433	-2.032020	0.016705	-0.007021	-0.007149	0.040754	0.541880	0.331387	0.507702	-0.712393	0.318617	-0.364990
21166	1.855464	-9.343695	-1.968021	0.052460	-0.000045	0.000167	0.038887	0.544388	0.330259	0.508451	-0.711917	0.318152	-0.365282
21167	1.886049	-9.454766	-2.029649	0.088266	-0.002646	-0.003136	0.038896	0.543279	0.329461	0.509729	-0.711097	0.317374	-0.365775
21168	1.989502	-9.504095	-2.165702	0.014964	0.015722	-0.008929	0.040343	0.546324	0.327763	0.509779	-0.710945	0.317211	-0.366143
21169	1.901573	-9.306135	-2.153053	-0.056555	0.026243	-0.018158	0.038501	0.543837	0.327767	0.508697	-0.711487	0.317573	-0.366281
21170	1.932751	-9.335318	-2.177692	-0.001072	0.021012	-0.021312	0.038494	0.544391	0.328822	0.508393	-0.711536	0.317407	-0.366750
21171	1.839925	-9.483732	-2.181001	-0.013585	-0.003435	-0.032068	0.037675	0.545086	0.334352	0.508006	-0.711948	0.316957	-0.366876
21172	1.852960	-9.353554	-2.052234	-0.019034	-0.006128	-0.017999	0.036872	0.545506	0.335681	0.507640	-0.712356	0.316699	-0.366815
21173	1.932618	-9.354501	-2.158684	-0.045822	-0.012235	-0.028812	0.036617	0.545231	0.333189	0.506875	-0.713137	0.316442	-0.366576
21174	1.894081	-9.344225	-2.042868	-0.004693	-0.010496	-0.024970	0.036349	0.544954	0.334502	0.506692	-0.713478	0.315928	-0.366608
21175	1.966061	-9.409690	-2.029821	0.015863	-0.012272	-0.021337	0.036098	0.543014	0.333700	0.506867	-0.713582	0.315325	-0.366684
21176	2.113474	-9.394050	-2.045334	0.020290	0.029634	0.001716	0.035579	0.543019	0.330427	0.506983	-0.713206	0.315415	-0.367176
21177	2.149669	-9.401233	-1.942380	0.090053	0.020870	0.002179	0.035583	0.543853	0.327680	0.508177	-0.712164	0.314931	-0.367964
21178	2.152089	-9.403385	-1.853498	0.244083	0.033209	-0.026617	0.035841	0.545794	0.326646	0.511243	-0.709654	0.313006	-0.370201
21179	2.018359	-9.532126	-1.820176	0.288876	0.049027	-0.035913	0.034779	0.549966	0.320143	0.514792	-0.706583	0.310783	-0.373019
21180	2.129956	-9.458594	-1.873169	0.125998	0.071671	-0.019412	0.032649	0.553587	0.316537	0.515982	-0.704928	0.310218	-0.374972
21181	2.178976	-9.362308	-1.723471	0.204741	0.069908	-0.025011	0.032657	0.555810	0.310392	0.518269	-0.702473	0.308974	-0.377444
21182	2.222497	-9.364157	-1.430646	0.389154	0.073450	-0.053634	0.029738	0.559992	0.304180	0.522862	-0.698253	0.305948	-0.381385
21183	2.324887	-9.243321	-0.983097	0.728250	0.067317	-0.065300	0.027491	0.565422	0.292853	0.532099	-0.690472	0.300064	-0.387404
21184	2.424347	-9.199009	-0.397003	1.303841	0.078865	-0.138640	0.024840	0.579879	0.268631	0.548360	-0.676638	0.288712	-0.397628
21185	2.067520	-9.469255	-0.012478	1.695777	0.095662	-0.155065	0.020385	0.593800	0.230261	0.569247	-0.657784	0.273911	-0.410184
21186	2.314646	-9.360122	0.123641	1.971334	0.103499	-0.151321	0.013675	0.612455	0.184099	0.592900	-0.634880	0.256647	-0.423710
21187	2.307095	-9.438458	1.230799	2.250413	0.115617	-0.161618	0.006899	0.625011	0.128955	0.618937	-0.607397	0.236535	-0.438220
21188	2.218090	-9.411679	1.895228	2.309351	0.117250	-0.154115	0.007046	0.634895	0.070267	0.644386	-0.577952	0.215556	-0.451966
21189	2.330237	-9.291929	2.799337	2.368245	0.088160	-0.152058	0.002478	0.636621	0.008158	0.669311	-0.546622	0.193186	-0.464657
21190	2.376065	-8.989035	3.646037	2.446631	0.050254	-0.107536	-0.000205	0.634176	-0.055333	0.694019	-0.513264	0.169658	-0.475514
21191	2.562445	-8.613099	4.352963	2.410591	0.003602	-0.083290	-0.006252	0.622320	-0.127134	0.717176	-0.479426	0.145629	-0.484357
21192	2.512447	-8.196982	5.011919	2.444334	-0.023723	-0.050454	-0.007267	0.605714	-0.189218	0.739296	-0.444272	0.120894	-0.491375
21193	2.759113	-7.501066	5.897457	2.581063	-0.029241	-0.036211	-0.003762	0.583946	-0.245779	0.760961	-0.405868	0.094510	-0.497270
21194	2.593890	-6.992320	6.664224	2.660482	-0.022415	-0.005511	-0.003350	0.550129	-0.308581	0.781420	-0.365152	0.067484	-0.501490
21195	2.687070	-6.137446	7.226043	2.517183	-0.008673	0.019182	-0.003454	0.512150	-0.368267	0.799007	-0.325380	0.042042	-0.503933
21196	2.580478	-5.519892	7.541706	2.123402	0.012995	0.042096	-0.007247	0.466419	-0.422201	0.812487	-0.291075	0.021018	-0.504676
21197	2.533658	-4.658892	8.176908	1.983746	0.039916	0.054569	-0.006223	0.428146	-0.462750	0.823916	-0.258130	0.001812	-0.504508
21198	2.735145	-4.189904	8.675673	1.801219	0.039719	0.043570	0.000452	0.392888	-0.493514	0.833091	-0.227952	-0.015556	-0.503741
21199	2.280319	-3.639602	8.921463	1.582033	0.071230	0.044093	0.001565	0.355163	-0.522512	0.840332	-0.200708	-0.030234	-0.502637
21200	2.251496	-2.952916	9.232443	1.323426	0.083327	0.049443	0.005542	0.322967	-0.545201	0.845872	-0.177646	-0.042006	-0.501177
21201	2.424718	-2.367445	9.208838	1.259997	0.105154	0.038554	0.005829	0.284685	-0.564219	0.850530	-0.155169	-0.052837	-0.499730
21202	2.554148	-1.838317	9.526254	1.124915	0.139130	0.037755	0.007243	0.255274	-0.578968	0.854299	-0.134698	-0.061659	-0.498225
21203	3.036458	-1.259576	9.663341	0.976562	0.147744	0.001428	0.014602	0.229159	-0.592856	0.856926	-0.116429	-0.069008	-0.497353
21204	2.784142	-1.443340	10.278689	0.794995	0.144219	-0.031605	0.017150	0.207509	-0.603345	0.858524	-0.101361	-0.074584	-0.497091
21205	2.672502	-0.817432	9.380746	0.513459	0.153190	-0.067809	0.020722	0.190568	-0.611179	0.859028	-0.090843	-0.077367	-0.497829
21206	2.498543	-0.841449	9.735279	0.277061	0.139038	-0.040464	0.021840	0.182378	-0.613902	0.859298	-0.084682	-0.077883	-0.498367
21207	2.345228	-0.662839	9.546379	0.182261	0.134729	-0.044609	0.025322	0.178337	-0.617144	0.859318	-0.080080	-0.077642	-0.499131
21208	2.093687	-0.718593	9.550311	0.099853	0.130362	-0.025775	0.029852	0.175816	-0.619076	0.859390	-0.077070	-0.076513	-0.499654
21209	2.099796	-0.536184	9.436990	0.103241	0.098796	0.011182	0.031332	0.172618	-0.619917	0.859764	-0.074280	-0.076006	-0.499511
21210	2.075448	-0.569177	9.597853	0.022673	0.110978	0.019448	0.034527	0.171769	-0.622074	0.860130	-0.072859	-0.074369	-0.499336
21211	2.139551	-0.377938	9.373573	-0.043508	0.106612	0.018974	0.038739	0.176740	-0.621432	0.860367	-0.072534	-0.072253	-0.499286
21212	2.104404	-0.580636	9.857044	-0.035476	0.123162	0.013764	0.042043	0.178387	-0.620942	0.860600	-0.071983	-0.069833	-0.499309
21213	1.967384	-0.495185	9.921699	0.043362	0.145997	-0.003145	0.045365	0.178786	-0.623613	0.860786	-0.069744	-0.067936	-0.499568
21214	1.801953	-0.308210	9.290764	0.126702	0.146222	-0.013009	0.048283	0.178770	-0.623788	0.860996	-0.066133	-0.066776	-0.499854
21215	1.751677	-0.591050	9.485028	0.049715	0.132186	-0.015430	0.052800	0.178747	-0.626219	0.861036	-0.063908	-0.065192	-0.500282
21216	1.383773	-0.710758	9.515668	-0.066766	0.105944	0.011909	0.055190	0.178040	-0.625738	0.861180	-0.064062	-0.062758	-0.500326
21217	1.160928	-0.803074	9.434812	-0.045441	0.060485	0.033098	0.059145	0.180653	-0.623542	0.861489	-0.064260	-0.061360	-0.499942
21218	1.161439	-0.728790	9.344330	-0.039338	0.041179	0.065693	0.061523	0.182860	-0.624474	0.862122	-0.064655	-0.060246	-0.498935
21219	1.219392	-0.731443	9.411097	-0.008277	0.013049	0.111619	0.063230	0.186181	-0.625254	0.863205	-0.064782	-0.059902	-0.497084
21220	1.398687	-0.652983	9.569079	0.179486	-0.029016	0.124249	0.063777	0.184237	-0.626857	0.864604	-0.062168	-0.062099	-0.494710
21221	1.394642	-0.548991	9.743359	0.090058	-0.036914	0.107726	0.064881	0.178128	-0.629165	0.865701	-0.061089	-0.063585	-0.492734
21222	1.535625	-0.420189	9.748430	-0.025355	-0.078083	0.094383	0.063814	0.179799	-0.630051	0.866478	-0.062465	-0.064646	-0.491055
21223	1.555733	-0.307521	9.675045	0.152852	-0.086697	0.060422	0.064224	0.177577	-0.629817	0.867114	-0.060717	-0.067657	-0.489744
21224	1.778426	-0.230216	9.565857	0.272020	-0.070891	0.031340	0.062141	0.171623	-0.631156	0.867617	-0.056783	-0.071585	-0.488765
21225	1.814068	-0.312190	9.593449	0.090523	-0.048149	0.007161	0.060328	0.166363	-0.634855	0.867687	-0.055668	-0.073385	-0.488503
21226	1.907815	-0.375214	9.673633	-0.117024	-0.027241	0.003919	0.058197	0.167484	-0.634156	0.867530	-0.058017	-0.072783	-0.488597
21227	2.071170	-0.492171	9.598775	-0.061499	-0.009745	-0.000971	0.058442	0.170952	-0.634125	0.867400	-0.059174	-0.072447	-0.488740
21228	2.104241	-0.595788	9.621332	-0.009605	0.001626	0.001179	0.058313	0.170536	-0.634521	0.867383	-0.059373	-0.072397	-0.488753
21229	2.139009	-0.456988	9.478421	0.079994	0.021832	-0.015698	0.058044	0.171370	-0.634771	0.867317	-0.057773	-0.072926	-0.488983
21230	1.895633	-0.730807	9.770595	0.051365	0.043722	-0.019341	0.058180	0.171092	-0.635169	0.867231	-0.056473	-0.072766	-0.489312
21231	1.683866	-0.632479	9.922566	-0.063239	0.067295	0.001138	0.060566	0.171635	-0.635856	0.867230	-0.056960	-0.071072	-0.489506
21232	1.641416	-0.483659	9.713140	-0.182200	0.064699	-0.001453	0.062519	0.177173	-0.634781	0.867090	-0.059529	-0.068243	-0.489850
21233	1.618049	-0.368576	9.532001	-0.071240	0.063891	0.001149	0.065005	0.182153	-0.633326	0.867067	-0.060189	-0.066520	-0.490049
21234	1.527616	-0.184854	9.602191	0.026251	0.042925	0.001847	0.065797	0.182981	-0.633723	0.867162	-0.059362	-0.066106	-0.490038
21235	1.538054	-0.074435	9.555302	0.054829	0.011427	0.006368	0.066595	0.182977	-0.634391	0.867270	-0.058336	-0.066518	-0.489914
21236	1.601223	-0.017523	9.449658	-0.074059	-0.013118	0.012384	0.065782	0.185756	-0.633958	0.867270	-0.059812	-0.066080	-0.489794
21237	1.574276	-0.074703	9.559793	-0.122315	-0.009610	-0.002941	0.066817	0.189218	-0.632102	0.867047	-0.062032	-0.065135	-0.490040
21238	1.697644	-0.053256	9.808934	0.025333	-0.012258	-0.014249	0.066161	0.188528	-0.633149	0.866905	-0.061741	-0.065688	-0.490254
21239	1.893995	0.053281	9.753185	0.065641	-0.002658	-0.019244	0.066555	0.189220	-0.633148	0.866759	-0.060592	-0.066498	-0.490545
21240	1.914820	-0.072109	9.703495	0.065803	-0.009564	-0.056307	0.064581	0.187706	-0.634970	0.866249	-0.059518	-0.067451	-0.491448
21241	1.963906	-0.300850	9.750915	0.019355	-0.002555	-0.074306	0.065376	0.188257	-0.635764	0.865501	-0.059097	-0.067885	-0.492755
21242	1.926166	-0.510088	9.662310	-0.003001	-0.004273	-0.076267	0.063647	0.189376	-0.635989	0.864716	-0.059135	-0.068093	-0.494097
21243	1.896863	-0.553362	9.594769	-0.003893	-0.001629	-0.074501	0.063644	0.189793	-0.635984	0.863935	-0.059127	-0.068286	-0.495437
21244	1.897853	-0.409561	9.428171	0.003260	-0.005982	-0.069144	0.064305	0.190622	-0.636642	0.863227	-0.059082	-0.068577	-0.496634
21245	1.951610	-0.314435	9.210087	0.039116	-0.001553	-0.075908	0.061658	0.190359	-0.637654	0.862476	-0.058343	-0.069208	-0.497937
21246	1.978845	-0.564213	9.401660	0.023032	-0.011193	-0.090223	0.061136	0.190364	-0.640008	0.861569	-0.057980	-0.069809	-0.499463
21247	1.985502	-0.641678	9.256504	-0.064647	-0.021684	-0.090914	0.060591	0.192031	-0.638802	0.860511	-0.059240	-0.069775	-0.501142
21248	2.050508	-0.670860	9.318098	-0.138009	-0.030472	-0.096794	0.058702	0.197451	-0.638326	0.859322	-0.061831	-0.069105	-0.502958
21249	2.016709	-0.674907	9.481777	-0.139806	-0.035737	-0.101227	0.058933	0.202444	-0.636836	0.858031	-0.064541	-0.068576	-0.504891
21250	2.021333	-0.703793	9.486213	-0.095059	-0.040967	-0.105333	0.056523	0.206064	-0.636107	0.856793	-0.066485	-0.068533	-0.506743
21251	1.856227	-0.849680	10.125278	0.005173	-0.019110	-0.122141	0.053592	0.208994	-0.637083	0.855487	-0.066533	-0.069207	-0.508847
21252	1.837267	-0.801262	10.178875	-0.067234	-0.008607	-0.134952	0.052520	0.209692	-0.634960	0.854051	-0.067624	-0.068931	-0.511148
21253	2.080755	-0.504126	9.646624	-0.199407	-0.001521	-0.171138	0.052361	0.214966	-0.635955	0.851971	-0.070931	-0.067278	-0.514381
21254	2.081843	-0.687164	9.572406	-0.178696	-0.007552	-0.201004	0.049388	0.223027	-0.633467	0.849699	-0.073819	-0.065940	-0.517895
21255	1.883445	-0.743091	9.655192	-0.117769	0.006546	-0.218086	0.048292	0.228304	-0.632086	0.847216	-0.075598	-0.065060	-0.521803
21256	1.973667	-0.621115	9.658219	-0.037152	0.026694	-0.231527	0.044277	0.233736	-0.630396	0.844805	-0.075690	-0.064650	-0.525733
21257	1.906082	-0.615871	9.627618	-0.085302	0.036410	-0.264424	0.043477	0.235267	-0.631549	0.841881	-0.076540	-0.063669	-0.530401
21258	1.716886	-0.732328	9.603877	-0.087076	0.032982	-0.268821	0.041596	0.238884	-0.630697	0.839043	-0.077347	-0.062693	-0.534878
21259	1.479798	-0.795213	9.672497	0.032704	0.023398	-0.248540	0.038665	0.241120	-0.630368	0.836407	-0.076364	-0.063144	-0.539078
21260	1.308004	-0.853033	9.990570	0.000475	0.015516	-0.255820	0.035090	0.241140	-0.631888	0.833874	-0.075888	-0.063385	-0.543026
21261	1.499800	-0.707989	9.930496	-0.088881	0.020746	-0.277627	0.032672	0.245870	-0.630754	0.830695	-0.076903	-0.062569	-0.547829
21262	1.508478	-0.842957	9.863976	0.033733	0.005071	-0.289156	0.029872	0.247827	-0.629773	0.827667	-0.075963	-0.063386	-0.552430
21263	1.556302	-0.897367	9.497613	-0.098637	-0.000144	-0.291919	0.024701	0.247578	-0.629566	0.824238	-0.077336	-0.062789	-0.557412
21264	1.781107	-0.858895	9.279805	0.000548	-0.008963	-0.259561	0.020840	0.250096	-0.629220	0.821376	-0.077144	-0.063425	-0.561576
21265	1.739017	-1.013961	9.590835	0.064814	-0.019547	-0.238009	0.016742	0.249010	-0.631136	0.818730	-0.076122	-0.064874	-0.565400
21266	1.456039	-0.737606	9.572419	-0.121394	-0.012579	-0.211001	0.013273	0.252497	-0.630655	0.816147	-0.078027	-0.064103	-0.568952
21267	1.635350	-0.647972	9.451730	-0.087627	-0.016224	-0.157050	0.009931	0.255843	-0.628471	0.814162	-0.079557	-0.063628	-0.571631
21268	1.840977	-0.598877	9.513010	0.162752	-0.070514	-0.142257	0.007429	0.253222	-0.629246	0.812693	-0.077583	-0.066936	-0.573612
21269	1.862937	-0.558951	9.253706	0.144765	-0.081903	-0.117750	0.002019	0.250617	-0.632601	0.811415	-0.076128	-0.070121	-0.575233
21270	2.210436	-0.590667	9.207081	-0.030695	-0.123188	-0.108714	-0.001434	0.250635	-0.631105	0.809937	-0.077941	-0.072005	-0.576839
21271	2.312613	-0.489984	9.356371	0.209109	-0.138909	-0.120254	-0.007364	0.245674	-0.633557	0.808625	-0.076119	-0.076882	-0.578292
21272	2.338819	-0.201631	9.330619	0.146559	-0.135399	-0.134744	-0.013290	0.240020	-0.636148	0.807073	-0.075156	-0.081044	-0.580014
21273	2.464500	-0.188020	9.382566	0.052686	-0.091712	-0.139712	-0.016475	0.240037	-0.635443	0.805336	-0.075285	-0.083397	-0.582074
21274	2.574708	-0.309240	9.351380	-0.073548	-0.092684	-0.123069	-0.020310	0.239782	-0.638143	0.803660	-0.077389	-0.084294	-0.583983
21275	2.409267	-0.485547	9.480568	-0.291835	-0.067337	-0.126320	-0.024999	0.245910	-0.634467	0.801557	-0.082814	-0.082229	-0.586419
21276	2.309446	-0.958902	10.172989	-0.215078	-0.049985	-0.101107	-0.029043	0.255365	-0.631162	0.799900	-0.086734	-0.080743	-0.588317
21277	2.435943	-0.821173	9.913908	-0.048694	-0.021982	-0.076887	-0.031191	0.258427	-0.628737	0.798830	-0.087828	-0.080708	-0.589613
21278	2.479119	-0.518961	9.743961	0.024549	-0.022023	-0.042816	-0.033321	0.259687	-0.628298	0.798305	-0.087680	-0.081494	-0.590237
21279	2.489053	-0.480552	9.744317	0.046839	-0.023811	-0.025913	-0.034903	0.258031	-0.628291	0.797996	-0.087355	-0.082532	-0.590559
21280	2.539968	-0.447702	9.604855	0.008422	0.000695	-0.026991	-0.034908	0.259558	-0.629325	0.797674	-0.087221	-0.082738	-0.590985
21281	2.578978	-0.395133	9.590702	-0.048864	0.004155	-0.020347	-0.035423	0.257064	-0.629867	0.797307	-0.088107	-0.082202	-0.591424
21282	2.502410	-0.302541	9.784703	0.112145	0.004167	-0.015612	-0.035421	0.256786	-0.629870	0.797306	-0.086297	-0.083560	-0.591501
21283	2.352642	-0.306459	9.694619	0.226819	0.007829	-0.044676	-0.036990	0.254299	-0.632101	0.797126	-0.082692	-0.086273	-0.591869
21284	2.198003	-0.315223	9.580487	0.130262	0.032386	-0.050531	-0.036432	0.249856	-0.632810	0.796773	-0.080198	-0.087451	-0.592515
21285	1.940346	-0.553467	9.671303	0.049706	0.035915	-0.046672	-0.037205	0.247781	-0.635706	0.796317	-0.079068	-0.087601	-0.593257
21286	1.820509	-0.436203	9.957293	0.073035	0.048187	-0.064909	-0.037696	0.242236	-0.638116	0.795723	-0.077272	-0.087872	-0.594250
21287	1.803089	-0.158247	9.566472	0.080507	0.067641	-0.115821	-0.036088	0.240147	-0.639211	0.794547	-0.075126	-0.087958	-0.596083
21288	1.923905	-0.140648	9.337303	0.068147	0.068596	-0.145895	-0.036355	0.240426	-0.639204	0.793002	-0.073022	-0.087967	-0.598396
21289	1.967277	-0.150895	9.243076	-0.083906	0.071206	-0.154056	-0.035835	0.242087	-0.638933	0.791118	-0.073357	-0.086073	-0.601118
21290	1.884039	-0.313414	9.371713	-0.194778	0.067728	-0.176036	-0.039313	0.245712	-0.636482	0.788790	-0.075376	-0.082984	-0.604353
21291	1.947725	-0.188729	9.406245	-0.153633	0.030107	-0.184678	-0.038007	0.249590	-0.636988	0.786331	-0.077248	-0.080932	-0.607591
21292	1.806881	-0.298275	9.406201	-0.244868	0.026643	-0.192385	-0.040425	0.253625	-0.634811	0.783622	-0.080517	-0.077901	-0.611052
21293	1.940967	-0.462478	9.537749	-0.298585	-0.002296	-0.198245	-0.042881	0.263487	-0.631264	0.780661	-0.085023	-0.074592	-0.614635
21294	2.129452	-0.449095	9.675677	-0.121414	-0.056529	-0.220999	-0.049012	0.266848	-0.627725	0.777606	-0.087341	-0.074423	-0.618192
21295	2.375655	-0.469757	9.839154	0.009270	-0.054813	-0.236864	-0.052210	0.269085	-0.626998	0.774568	-0.087632	-0.075794	-0.621788
21296	2.450681	-0.441920	9.694619	0.034255	-0.053094	-0.217304	-0.059356	0.266349	-0.626785	0.771801	-0.087489	-0.077488	-0.625032
21297	2.497252	-0.343833	9.640066	0.079059	-0.040814	-0.226619	-0.061323	0.263864	-0.628880	0.768996	-0.086548	-0.079508	-0.628357
21298	2.526580	-0.287083	9.395313	-0.037980	-0.014500	-0.249397	-0.066228	0.263336	-0.628548	0.765735	-0.086973	-0.079751	-0.632238
21299	2.569875	-0.309247	9.337002	-0.094152	-0.023161	-0.293913	-0.070752	0.265302	-0.627410	0.761762	-0.088371	-0.079452	-0.636864
21300	2.344107	-0.139000	9.374556	-0.027827	-0.025652	-0.319772	-0.074994	0.265048	-0.627347	0.757555	-0.088670	-0.080118	-0.641740
21301	2.172012	-0.579010	9.774762	-0.115342	-0.035202	-0.373361	-0.082306	0.267168	-0.625378	0.752437	-0.090398	-0.079856	-0.647526
21302	1.844243	-0.491919	9.889151	-0.222620	-0.014997	-0.389817	-0.087772	0.270665	-0.622898	0.746893	-0.093376	-0.077963	-0.653723
21303	2.285560	-0.229212	9.614369	-0.173024	0.026214	-0.453705	-0.093619	0.271389	-0.620440	0.740604	-0.095018	-0.076163	-0.660815
21304	2.502151	-0.327658	9.435916	-0.359885	0.041940	-0.475358	-0.099640	0.278773	-0.617125	0.733609	-0.099124	-0.071746	-0.668464
21305	2.417868	-0.625855	9.240938	-0.229249	0.029799	-0.476243	-0.105254	0.283934	-0.612920	0.726748	-0.101522	-0.069204	-0.675827
21306	2.405897	-0.948149	9.215705	-0.173942	0.030620	-0.440652	-0.112584	0.289384	-0.611573	0.720403	-0.103085	-0.067360	-0.682536
21307	2.329792	-1.129643	9.449814	-0.225922	0.026183	-0.430493	-0.120159	0.290534	-0.608560	0.714020	-0.105544	-0.064791	-0.689085
21308	2.442697	-1.207925	9.308538	-0.261797	0.003386	-0.415022	-0.124316	0.296104	-0.604504	0.707673	-0.108757	-0.062068	-0.695355
21309	2.249529	-1.210710	9.478415	-0.174217	-0.033337	-0.407414	-0.131241	0.300442	-0.603175	0.701518	-0.111344	-0.060992	-0.701253
21310	2.164863	-1.229452	9.426054	-0.145521	-0.012277	-0.414155	-0.137352	0.300890	-0.600715	0.695299	-0.113113	-0.060102	-0.707215
21311	2.283133	-1.239778	9.497019	-0.229497	-0.012278	-0.444766	-0.145077	0.304260	-0.596627	0.688399	-0.116114	-0.057998	-0.713625
21312	2.151921	-1.354107	9.530485	-0.252647	-0.006943	-0.469573	-0.152266	0.306238	-0.591774	0.681016	-0.119207	-0.055632	-0.720355
21313	2.191095	-1.277588	9.482958	-0.152555	-0.020973	-0.445979	-0.159040	0.307246	-0.590218	0.674137	-0.121265	-0.054720	-0.726526
21314	2.211640	-1.445913	9.550545	-0.089912	-0.031454	-0.454414	-0.166469	0.306730	-0.588535	0.667206	-0.122499	-0.054994	-0.732670
21315	2.180787	-1.362270	9.294603	-0.073781	-0.043634	-0.456071	-0.173902	0.306631	-0.586323	0.660233	-0.123799	-0.055518	-0.738705
21316	2.290345	-1.235832	9.232622	0.014021	-0.039204	-0.478331	-0.183416	0.300301	-0.585454	0.653077	-0.123725	-0.057479	-0.744901
21317	2.322997	-1.049460	8.910016	-0.209589	-0.034822	-0.483434	-0.191376	0.300482	-0.584806	0.645249	-0.126605	-0.055898	-0.751333
21318	2.234996	-1.217724	9.507301	-0.318645	0.014109	-0.508746	-0.198172	0.303153	-0.579690	0.636718	-0.129997	-0.052266	-0.758261
21319	2.172345	-1.191487	9.275008	-0.244277	0.012486	-0.525804	-0.206809	0.304586	-0.576919	0.628051	-0.132539	-0.049633	-0.765194
21320	2.210337	-1.287441	9.456240	-0.393685	0.007171	-0.535758	-0.215197	0.306709	-0.570603	0.618709	-0.136901	-0.044987	-0.772291
21321	2.442727	-1.198774	9.154822	-0.415024	0.002837	-0.558004	-0.221911	0.316314	-0.562401	0.608870	-0.141652	-0.039916	-0.779499
21322	2.706222	-1.503341	9.336517	-0.359464	0.016792	-0.579723	-0.231501	0.320386	-0.556966	0.598722	-0.145363	-0.035797	-0.786842
21323	2.783682	-1.475288	9.268874	-0.341353	0.047499	-0.616505	-0.238680	0.321256	-0.553174	0.587973	-0.148441	-0.031496	-0.794519
21324	2.887340	-1.495783	9.123537	-0.389520	0.042308	-0.646867	-0.248121	0.322692	-0.548160	0.576448	-0.151998	-0.026776	-0.802426
21325	2.764447	-1.456556	9.052944	-0.486116	0.047592	-0.651030	-0.256774	0.324261	-0.541190	0.564439	-0.156681	-0.020264	-0.810215
21326	3.035364	-1.395857	9.142636	-0.529122	0.033465	-0.644416	-0.266128	0.330688	-0.531142	0.552225	-0.161903	-0.013377	-0.817714
21327	3.072295	-1.638663	9.278927	-0.409254	0.015973	-0.648957	-0.276385	0.334208	-0.523603	0.540187	-0.166201	-0.008496	-0.824926
21328	3.050065	-1.708231	9.283125	-0.371584	0.044893	-0.660921	-0.284628	0.335639	-0.519789	0.527944	-0.169420	-0.004123	-0.832199
21329	3.102633	-2.148837	10.061132	-0.244602	0.035156	-0.672490	-0.295101	0.332919	-0.516113	0.515830	-0.171586	-0.001855	-0.839330
21330	2.755940	-1.979952	9.345029	-0.137176	0.003939	-0.673428	-0.304623	0.326587	-0.513013	0.503956	-0.172972	-0.001866	-0.846230
21331	2.659055	-2.026729	9.532797	-0.072984	-0.052120	-0.644951	-0.314389	0.317483	-0.511381	0.492705	-0.174783	-0.003268	-0.852456
21332	2.668597	-2.043590	9.549344	-0.257684	-0.064614	-0.564400	-0.325907	0.312272	-0.508108	0.482087	-0.178452	-0.001526	-0.857756
21333	2.825385	-1.716638	9.107112	-0.318754	-0.066488	-0.500497	-0.335742	0.311767	-0.501009	0.472292	-0.182856	0.001649	-0.862265
21334	3.212390	-1.623877	8.965439	-0.222104	-0.052557	-0.496312	-0.343722	0.311529	-0.493804	0.462842	-0.185945	0.003127	-0.866713
21335	2.980595	-1.619673	8.962680	-0.136151	-0.024456	-0.500800	-0.351132	0.307961	-0.492546	0.453594	-0.187868	0.003514	-0.871175
21336	3.036377	-1.934186	9.295066	-0.154153	0.015649	-0.476202	-0.359070	0.303286	-0.489978	0.444641	-0.189098	0.004513	-0.875509
21337	2.711163	-2.164655	9.396168	-0.156158	0.078580	-0.414258	-0.364089	0.298873	-0.488371	0.436739	-0.189339	0.006521	-0.879413
21338	3.262823	-2.012739	9.354699	-0.274449	0.109770	-0.362271	-0.368599	0.297509	-0.485692	0.429241	-0.189925	0.010897	-0.882928
21339	3.160310	-2.161424	9.238508	-0.295086	0.123776	-0.342982	-0.371666	0.297939	-0.481704	0.421985	-0.190537	0.016017	-0.886210
21340	3.323852	-1.915140	9.177439	-0.236888	0.102781	-0.354968	-0.374042	0.296010	-0.481556	0.414689	-0.190903	0.019694	-0.889495
21341	3.270970	-1.887635	9.384909	-0.218892	0.083586	-0.388374	-0.376170	0.295743	-0.479296	0.406860	-0.191575	0.022935	-0.892882
21342	3.026695	-1.936589	9.271088	-0.191091	0.087214	-0.398666	-0.379873	0.293126	-0.477822	0.398900	-0.191830	0.025493	-0.896342
21343	2.997668	-1.939179	9.136715	-0.165118	0.069775	-0.405578	-0.384903	0.289683	-0.474762	0.390911	-0.192282	0.027587	-0.899697
21344	3.028887	-1.967862	9.275516	-0.269135	0.102827	-0.349840	-0.388348	0.288036	-0.472757	0.383455	-0.192805	0.031853	-0.902648
21345	3.312480	-1.812089	9.024900	-0.274765	0.083403	-0.290080	-0.390744	0.288326	-0.470618	0.377056	-0.193767	0.036453	-0.904961
21346	3.511157	-1.726418	9.230868	-0.108591	0.063994	-0.246690	-0.392841	0.283897	-0.470499	0.372064	-0.193688	0.037912	-0.906982
21347	3.461206	-1.624575	9.371871	-0.008490	0.067452	-0.224767	-0.394148	0.280436	-0.470252	0.367854	-0.192883	0.037770	-0.908874
21348	3.803491	-1.722425	9.709084	0.055979	0.055107	-0.249145	-0.396926	0.278925	-0.469700	0.363443	-0.191739	0.036164	-0.910954
21349	3.400178	-1.726559	9.688481	0.159921	0.062330	-0.279962	-0.398055	0.270332	-0.473836	0.358852	-0.189829	0.032660	-0.913304
21350	3.151372	-1.371363	8.795819	0.079592	0.081840	-0.290884	-0.400784	0.262024	-0.476239	0.353725	-0.188034	0.030658	-0.915741
21351	2.911069	-1.916906	9.906824	0.143839	0.097429	-0.281611	-0.402313	0.253155	-0.479322	0.348989	-0.185572	0.027670	-0.918152
21352	2.886080	-1.330199	8.995665	0.272839	0.104664	-0.285785	-0.403302	0.244146	-0.485170	0.344629	-0.181982	0.022299	-0.920661
21353	3.074687	-1.299956	9.140996	0.342592	0.055622	-0.296082	-0.405332	0.230424	-0.488819	0.340332	-0.178879	0.015291	-0.923008
21354	3.003170	-1.165187	8.982131	0.158292	0.032886	-0.300979	-0.408579	0.220593	-0.492279	0.335264	-0.177366	0.011488	-0.925207
21355	3.015446	-1.484259	9.285999	0.059805	0.039782	-0.294698	-0.411436	0.212009	-0.495208	0.329953	-0.176441	0.009595	-0.927312
21356	3.152380	-1.242717	9.179440	-0.033187	0.062490	-0.297045	-0.411917	0.204243	-0.496590	0.324246	-0.175639	0.009548	-0.929475
21357	2.858246	-1.168952	8.954497	-0.029548	0.060890	-0.303966	-0.413740	0.199676	-0.498707	0.318419	-0.174893	0.009414	-0.931629
21358	2.942674	-1.533828	9.408633	0.061646	0.085281	-0.296273	-0.415566	0.194414	-0.498863	0.313032	-0.173048	0.007746	-0.933812
21359	2.734826	-1.206414	8.974359	0.112653	0.087162	-0.283419	-0.417633	0.187213	-0.502709	0.308058	-0.170880	0.005214	-0.935881
21360	3.035914	-1.323295	9.275656	0.133251	0.090547	-0.295715	-0.416525	0.179299	-0.503198	0.302900	-0.168476	0.002243	-0.938010
21361	2.896593	-1.203501	8.766299	0.042086	0.087187	-0.303363	-0.419108	0.169326	-0.506539	0.297292	-0.166718	0.000982	-0.940118
21362	2.682220	-1.466254	8.818004	0.063443	0.039979	-0.294557	-0.420132	0.163783	-0.508022	0.291893	-0.165676	-0.000978	-0.941992
21363	2.636204	-1.507075	9.510127	-0.061150	0.041491	-0.263747	-0.421557	0.157686	-0.507667	0.286676	-0.165351	-0.000388	-0.943650
21364	2.983065	-1.273427	8.930588	-0.219549	0.039660	-0.240279	-0.421416	0.156298	-0.507683	0.281344	-0.165940	0.003167	-0.945145
21365	3.102710	-1.084771	8.789921	-0.228583	0.032598	-0.218336	-0.424213	0.157145	-0.505533	0.276409	-0.166737	0.007027	-0.946439
21366	3.240028	-0.801231	9.046762	-0.194578	0.041267	-0.222451	-0.424473	0.156175	-0.505538	0.271476	-0.167145	0.010176	-0.947766
21367	3.550242	-0.642747	8.964190	-0.161332	0.029024	-0.254034	-0.424745	0.156314	-0.503564	0.266062	-0.167655	0.012584	-0.949181
21368	3.130523	-0.920438	9.113633	0.018477	0.006431	-0.258908	-0.426055	0.153824	-0.504094	0.261146	-0.167583	0.011378	-0.950573
21369	3.364046	-0.679644	9.008635	0.086475	0.025624	-0.248669	-0.428143	0.147731	-0.503861	0.256646	-0.166844	0.009048	-0.951953
21370	3.393204	-0.653501	8.979842	0.076478	0.026411	-0.213495	-0.428892	0.140522	-0.505233	0.252765	-0.166071	0.006996	-0.953143
21371	3.433128	-0.480038	9.173769	0.003926	0.046416	-0.194546	-0.429644	0.132756	-0.505037	0.249002	-0.165353	0.006483	-0.954261
21372	3.364390	-0.640323	9.283077	0.009119	0.048084	-0.159270	-0.430283	0.128876	-0.505591	0.245917	-0.164495	0.006004	-0.955212
21373	3.316025	-0.997391	9.591839	0.057238	0.075956	-0.118350	-0.428145	0.126783	-0.506825	0.243772	-0.162945	0.004855	-0.956034
21374	3.208602	-1.186527	10.393345	-0.088950	0.143858	-0.045175	-0.424933	0.122605	-0.508359	0.242537	-0.160717	0.007092	-0.956711
21375	3.489616	-1.030542	9.419314	-0.145378	0.171849	0.003829	-0.421236	0.126470	-0.510214	0.242055	-0.158306	0.010690	-0.957201
21376	3.298171	-1.118609	9.234888	-0.142761	0.147418	0.016140	-0.415131	0.127826	-0.513836	0.241817	-0.156256	0.014170	-0.957553
21377	3.162592	-1.178971	9.600689	-0.032832	0.147372	0.032822	-0.413013	0.128647	-0.513991	0.242240	-0.153771	0.015590	-0.957826
21378	2.956845	-0.894929	9.146669	0.027974	0.109015	0.043830	-0.408503	0.129595	-0.516019	0.243071	-0.151619	0.015699	-0.957957
21379	2.415418	-0.989419	9.902536	0.033175	0.115974	0.061644	-0.403705	0.127629	-0.519655	0.244256	-0.149391	0.015788	-0.958004
21380	2.301296	-0.716494	9.192833	-0.040069	0.099535	0.050582	-0.398654	0.127047	-0.522230	0.245010	-0.147749	0.017176	-0.958043
21381	2.309124	-0.980384	9.439691	-0.240735	0.082711	0.091293	-0.396811	0.129535	-0.522365	0.245957	-0.147460	0.022436	-0.957736
21382	1.920017	-1.023203	9.389680	-0.235478	0.102887	0.123236	-0.394202	0.136457	-0.521417	0.247504	-0.146676	0.027799	-0.957317
21383	2.253828	-0.950653	9.582314	-0.040554	0.091379	0.143030	-0.388398	0.142114	-0.521974	0.250015	-0.145161	0.029419	-0.956847
21384	2.451097	-0.716571	9.549654	0.199317	0.058200	0.117331	-0.384930	0.140154	-0.524671	0.252741	-0.143067	0.026219	-0.956539
21385	2.495803	-0.530536	9.147627	0.215718	0.040910	0.059264	-0.382512	0.135980	-0.526717	0.254408	-0.141265	0.022398	-0.956462
21386	2.523436	-0.722771	9.279772	0.054830	0.023442	0.013038	-0.380083	0.131252	-0.531000	0.254723	-0.140618	0.021490	-0.956494
21387	2.439794	-0.942913	9.441398	-0.066768	0.011220	-0.015232	-0.379020	0.130691	-0.530760	0.254176	-0.140848	0.022696	-0.956578
21388	2.489181	-0.780674	9.135195	-0.052427	0.004267	-0.013365	-0.378888	0.130412	-0.530109	0.253687	-0.141124	0.023668	-0.956644
21389	2.525388	-1.133299	9.539415	-0.052519	0.004160	-0.006409	-0.377021	0.128599	-0.530155	0.253351	-0.141410	0.024581	-0.956667
21390	2.651061	-1.108808	9.216549	-0.226133	0.014598	0.013486	-0.377043	0.132345	-0.529855	0.252871	-0.142354	0.029006	-0.956530
21391	2.640821	-1.190452	9.234926	-0.307791	-0.018771	0.055052	-0.376828	0.139001	-0.526380	0.252990	-0.144339	0.034858	-0.956006
21392	2.610677	-1.362537	9.516816	-0.169267	-0.003104	0.086046	-0.376330	0.143436	-0.524507	0.254067	-0.145280	0.038312	-0.955445
21393	2.776733	-1.095300	9.234848	0.122528	-0.022219	0.065204	-0.375541	0.144820	-0.524767	0.255620	-0.145143	0.035937	-0.955144
21394	2.709390	-1.056376	9.207035	0.239811	-0.009886	0.053796	-0.375238	0.138992	-0.526142	0.257277	-0.144151	0.031445	-0.955008
21395	2.843111	-0.927737	9.140063	0.133368	-0.022173	0.045914	-0.374937	0.133997	-0.528034	0.258482	-0.143983	0.028778	-0.954792
21396	2.374518	-1.295538	9.586921	-0.016991	-0.022154	0.041349	-0.375188	0.131501	-0.528055	0.259150	-0.144555	0.029092	-0.954515
21397	2.188855	-0.921067	9.652914	-0.024172	0.007593	0.055634	-0.373333	0.132324	-0.529124	0.260069	-0.144603	0.029617	-0.954242
21398	2.529531	-1.238309	9.819376	0.127987	-0.009939	0.031836	-0.373723	0.130383	-0.527957	0.260970	-0.144194	0.027199	-0.954129
21399	2.481827	-1.149502	9.635743	0.192603	0.011203	0.000698	-0.372879	0.123721	-0.530923	0.261464	-0.143063	0.023448	-0.954264
21400	2.491469	-1.141000	9.294467	0.115870	0.014837	-0.035970	-0.373914	0.119564	-0.531473	0.261003	-0.142275	0.021198	-0.954561
21401	2.407872	-1.364982	9.773304	-0.072195	0.018156	-0.011806	-0.374940	0.115132	-0.534258	0.260498	-0.142392	0.022518	-0.954651
21402	2.443417	-1.115717	9.573973	-0.227812	0.035648	-0.014594	-0.374961	0.117489	-0.532003	0.259424	-0.142987	0.027003	-0.954738
21403	2.337952	-1.341175	9.514607	-0.143604	0.023529	-0.040473	-0.373654	0.120951	-0.532382	0.258164	-0.143374	0.029644	-0.954943
21404	2.451465	-1.341798	9.600145	0.012002	0.030480	-0.023489	-0.373382	0.120256	-0.533049	0.257629	-0.142829	0.029493	-0.955174
21405	2.554522	-1.111842	9.551428	-0.047032	0.046182	-0.020320	-0.373384	0.119700	-0.531743	0.257017	-0.142266	0.030465	-0.955392
21406	2.312568	-1.179529	9.610420	-0.073919	0.067201	-0.006284	-0.372332	0.122054	-0.532916	0.256530	-0.141450	0.032195	-0.955588
21407	2.365387	-1.214389	9.357201	-0.023898	0.054079	0.015164	-0.372459	0.122056	-0.534489	0.256656	-0.140582	0.032866	-0.955659
21408	2.313111	-1.082889	8.964997	0.140807	0.025375	0.002213	-0.371632	0.117474	-0.536122	0.256935	-0.139457	0.030305	-0.955834
21409	2.206521	-1.141131	9.311344	0.272272	-0.016609	-0.006661	-0.371854	0.110955	-0.537758	0.257512	-0.138422	0.024887	-0.955985
21410	2.434772	-0.962778	9.224901	0.239190	-0.002675	-0.004239	-0.372734	0.103747	-0.539653	0.257925	-0.137325	0.020286	-0.956141
21411	2.414853	-1.057779	9.570079	0.165791	-0.005376	-0.008329	-0.373617	0.097649	-0.542587	0.258159	-0.136618	0.016954	-0.956244
21412	2.444230	-1.000427	9.522415	0.065664	0.019994	-0.017775	-0.373457	0.093070	-0.542898	0.257794	-0.135986	0.015754	-0.956453
21413	2.438022	-1.184040	9.241557	-0.011197	0.035805	-0.025356	-0.374775	0.092523	-0.544327	0.257205	-0.135410	0.015986	-0.956689
21414	2.638607	-1.500656	9.255414	0.022829	0.021787	-0.037621	-0.375170	0.091276	-0.542890	0.256350	-0.134971	0.015560	-0.956988
21415	2.517450	-1.548757	8.948263	0.078192	0.007837	-0.009037	-0.375545	0.088088	-0.544228	0.256328	-0.134488	0.014024	-0.957085
21416	2.686207	-1.573152	8.480257	0.147037	-0.020130	0.006298	-0.374985	0.083229	-0.544679	0.256699	-0.134202	0.011117	-0.957064
21417	2.424376	-1.037548	8.344466	0.179119	-0.058580	0.030375	-0.377077	0.078385	-0.545351	0.257717	-0.134489	0.007444	-0.956786
21418	2.162990	-1.161366	9.662392	0.183393	-0.009831	0.051755	-0.377840	0.072701	-0.545265	0.259081	-0.133809	0.004013	-0.956534
21419	2.102626	-0.846003	10.382769	0.160852	0.078287	0.097797	-0.376359	0.069641	-0.546499	0.261321	-0.131532	0.001602	-0.956247
21420	2.392438	-0.812541	9.479357	0.182339	0.054740	0.112788	-0.374608	0.065470	-0.547617	0.263794	-0.129613	-0.001307	-0.955830
21421	2.650567	-0.493893	8.940016	0.118086	0.011084	0.079558	-0.374052	0.062416	-0.549755	0.265566	-0.128853	-0.003306	-0.955437
21422	2.497187	-0.344626	9.380485	-0.052751	-0.050163	0.037624	-0.376164	0.060485	-0.549349	0.265992	-0.130179	-0.002473	-0.955142
21423	2.504322	-0.733320	10.500771	-0.099319	-0.024122	0.021412	-0.375772	0.060343	-0.547519	0.266086	-0.131237	-0.000662	-0.954974
21424	2.259021	-0.591889	10.504514	-0.025814	0.030247	0.008148	-0.376043	0.060621	-0.546200	0.265969	-0.130882	0.000014	-0.955055
21425	2.427115	-0.386348	10.503023	0.110348	0.061790	-0.017189	-0.376556	0.057850	-0.546745	0.265874	-0.129156	-0.001834	-0.955315
21426	2.769482	-0.102475	9.818348	0.226946	0.081196	-0.053308	-0.376772	0.050916	-0.549304	0.265233	-0.126480	-0.005875	-0.955835
21427	2.420202	-0.316389	9.766026	0.232575	0.077951	-0.111373	-0.377246	0.042318	-0.551350	0.263638	-0.123785	-0.010245	-0.956591
21428	2.227295	-0.254515	9.056979	0.152195	0.051932	-0.131353	-0.375997	0.034404	-0.554204	0.261303	-0.122048	-0.013208	-0.957419
21429	1.917203	-0.400532	9.283900	0.026828	0.023926	-0.123498	-0.377547	0.028310	-0.556078	0.258949	-0.121447	-0.013952	-0.958124
21430	1.840383	-0.339561	9.362175	-0.105784	-0.002431	-0.091041	-0.377540	0.027755	-0.557133	0.256597	-0.122104	-0.012139	-0.958698
21431	2.091928	-0.285955	9.442339	-0.216864	-0.002617	-0.063720	-0.379433	0.032203	-0.553911	0.254783	-0.123260	-0.008197	-0.959075
21432	2.303796	-0.383064	9.689353	-0.227702	0.021716	-0.041771	-0.381576	0.035128	-0.552668	0.252988	-0.124082	-0.003791	-0.959472
21433	2.322131	-0.515930	9.548267	-0.190057	0.028775	-0.051194	-0.380135	0.038033	-0.552530	0.251476	-0.124494	-0.000173	-0.959823
21434	2.258708	-0.604477	9.533376	0.004972	0.000859	-0.054278	-0.381194	0.038039	-0.552908	0.250092	-0.124538	-0.000378	-0.960179
21435	2.148478	-0.479137	9.338684	0.175016	0.014975	-0.053806	-0.382619	0.032498	-0.553597	0.249436	-0.123376	-0.003846	-0.960492
21436	2.211760	-0.407676	9.271663	0.080231	0.011470	-0.065086	-0.383525	0.028896	-0.553882	0.247988	-0.122837	-0.005464	-0.960928
21437	2.076432	-0.429848	9.541763	-0.105904	0.021897	-0.062850	-0.383126	0.028616	-0.553891	0.246463	-0.122928	-0.003523	-0.961318
21438	2.152292	-0.273296	9.016552	-0.216771	0.014964	-0.067187	-0.384068	0.030286	-0.552679	0.244239	-0.123788	0.000580	-0.961781
21439	2.091748	-0.314495	9.547764	-0.088134	-0.025388	-0.048774	-0.386471	0.033212	-0.552875	0.243024	-0.124692	0.001968	-0.961971
21440	2.232107	-0.276725	9.671967	-0.007515	-0.032374	-0.074684	-0.388601	0.032945	-0.549959	0.241327	-0.125439	0.001776	-0.962301
21441	2.408928	-0.196781	9.522346	-0.050409	-0.039385	-0.083867	-0.390199	0.033786	-0.549401	0.239526	-0.126423	0.002258	-0.962621
21442	2.232216	-0.257835	9.556817	-0.109333	-0.035789	-0.112441	-0.392063	0.034350	-0.548186	0.236907	-0.127725	0.003906	-0.963092
21443	2.157893	-0.530483	9.876387	-0.119979	-0.016525	-0.137162	-0.393785	0.033249	-0.546990	0.233897	-0.128587	0.005689	-0.963704
21444	2.072113	-0.375294	10.066381	-0.085036	0.011481	-0.143802	-0.394987	0.034504	-0.546697	0.230762	-0.128864	0.007007	-0.964414
21445	2.057555	-0.360665	9.307182	-0.082185	-0.006678	-0.164971	-0.396981	0.034653	-0.545484	0.227305	-0.129335	0.008025	-0.965163
21446	2.195237	-0.678244	8.845687	-0.053570	-0.044239	-0.161470	-0.398563	0.033135	-0.545475	0.223939	-0.130543	0.008432	-0.965784
21447	2.112527	-0.783840	9.498926	-0.068040	-0.067125	-0.152858	-0.400433	0.033282	-0.541902	0.220758	-0.132103	0.008947	-0.966300
21448	2.185160	-0.757912	9.510614	-0.093164	-0.072439	-0.138978	-0.403621	0.033715	-0.541062	0.217729	-0.134024	0.010052	-0.966711
21449	2.338722	-0.889600	9.313096	-0.085189	-0.056750	-0.112497	-0.407066	0.033179	-0.540884	0.215277	-0.135442	0.011066	-0.967052
21450	2.719224	-1.049922	9.769433	-0.037929	-0.076230	-0.096519	-0.410259	0.033750	-0.538992	0.213207	-0.137186	0.011204	-0.967263
21451	2.710190	-0.971982	10.063628	-0.117591	-0.032592	-0.084593	-0.412410	0.037090	-0.536171	0.211197	-0.138277	0.013041	-0.967525
21452	2.765321	-1.021286	9.812627	-0.123855	-0.001968	-0.068688	-0.413876	0.037652	-0.534830	0.209400	-0.138941	0.015234	-0.967789
21453	2.680467	-1.064286	9.692692	-0.070186	0.032183	-0.052293	-0.412550	0.037923	-0.535373	0.208128	-0.138582	0.016531	-0.968093
21454	2.652197	-0.958845	9.492258	-0.002265	0.043562	-0.025287	-0.412818	0.039313	-0.536798	0.207491	-0.137841	0.016682	-0.968333
21455	2.531376	-0.967727	9.425901	-0.045329	0.002440	-0.009853	-0.412022	0.039586	-0.537333	0.207120	-0.137948	0.017499	-0.968383
21456	2.422842	-0.947767	9.383805	-0.073922	-0.009752	-0.020642	-0.412563	0.040559	-0.535871	0.206381	-0.138535	0.018831	-0.968432
21457	2.485595	-0.957395	9.541780	-0.152660	0.002426	-0.021196	-0.413903	0.042925	-0.535827	0.205493	-0.139088	0.021703	-0.968481
21458	2.448900	-1.024370	9.570168	-0.099815	0.032207	-0.025993	-0.415119	0.045983	-0.534335	0.204564	-0.138970	0.023693	-0.968648
21459	2.423082	-1.250914	9.358686	0.040566	0.043610	0.002353	-0.412613	0.048189	-0.534089	0.204651	-0.137920	0.023070	-0.968795
21460	2.521918	-1.258108	8.831394	0.097944	0.034116	-0.011381	-0.413253	0.045419	-0.536206	0.204554	-0.136948	0.021277	-0.968994
21461	2.312360	-1.184247	8.853279	0.115636	0.011337	0.026633	-0.412965	0.042366	-0.537815	0.205333	-0.136219	0.019157	-0.968977
21462	2.193300	-0.934567	8.395714	0.010130	-0.027032	0.013486	-0.414022	0.040984	-0.536501	0.205462	-0.136780	0.018888	-0.968876
21463	2.014114	-1.013890	8.742445	-0.009662	-0.065562	0.015876	-0.414160	0.041123	-0.535316	0.205721	-0.138054	0.018864	-0.968640
21464	1.759772	-0.807774	9.424784	0.033035	-0.069210	0.052405	-0.416422	0.040856	-0.532660	0.206739	-0.139324	0.018078	-0.968257
21465	1.740537	-0.828576	10.438969	0.074040	-0.044938	0.065107	-0.417622	0.040445	-0.530022	0.208178	-0.139775	0.016659	-0.967909
21466	2.189484	-0.497555	9.713058	0.126007	-0.027433	0.076072	-0.417486	0.041417	-0.532507	0.209926	-0.139841	0.014307	-0.967559
21467	2.325879	-0.654286	9.147671	0.147680	-0.077990	0.031928	-0.419061	0.037262	-0.530425	0.210931	-0.140614	0.011212	-0.967269
21468	2.456098	-0.692571	9.545080	0.040283	-0.118351	0.015083	-0.419996	0.037405	-0.528573	0.211279	-0.142816	0.009964	-0.966885
21469	2.571891	-0.734364	10.331934	-0.102885	-0.096684	0.001721	-0.420539	0.037822	-0.525673	0.210989	-0.145002	0.011545	-0.966605
21470	2.783904	-0.785791	9.786332	-0.061607	-0.079978	-0.005030	-0.422948	0.039915	-0.522729	0.210649	-0.146894	0.012373	-0.966383
21471	2.666379	-1.000009	9.438786	0.026115	-0.065852	-0.000815	-0.424821	0.041866	-0.521238	0.210679	-0.147947	0.011587	-0.966225
21472	2.553424	-1.270126	9.701035	0.025922	-0.054582	0.036206	-0.427877	0.041743	-0.519224	0.211389	-0.148970	0.010951	-0.965921
21473	2.700499	-0.963519	9.660029	-0.040343	-0.034564	0.056963	-0.427208	0.040907	-0.519636	0.212333	-0.149683	0.011775	-0.965594
21474	2.840722	-0.936193	9.514926	-0.021578	-0.036341	0.065872	-0.426171	0.043814	-0.517524	0.213469	-0.150546	0.012223	-0.965203
21475	2.899559	-0.807306	9.338044	0.084963	-0.041519	0.055187	-0.427770	0.044238	-0.516183	0.214756	-0.150873	0.010590	-0.964886
21476	2.745474	-1.082470	9.417928	0.126036	-0.064243	0.063323	-0.429085	0.043136	-0.517486	0.216292	-0.151642	0.008060	-0.964447
21477	2.749413	-0.859741	9.112812	0.038393	-0.044973	0.069854	-0.430675	0.042590	-0.516942	0.217719	-0.152242	0.007365	-0.964037
21478	2.850596	-0.902903	9.414278	-0.074463	-0.029398	0.091953	-0.429362	0.042997	-0.513809	0.219183	-0.153204	0.008941	-0.963539
21479	3.027634	-0.798364	9.442794	-0.040480	-0.034703	0.093911	-0.430301	0.045500	-0.514820	0.220831	-0.153956	0.009883	-0.963034
21480	3.277510	-0.632456	9.274304	0.007976	-0.031174	0.069567	-0.430313	0.047164	-0.514147	0.222117	-0.154593	0.009794	-0.962637
21481	3.038373	-0.999133	9.887436	0.028459	-0.017237	0.075918	-0.431126	0.049388	-0.512931	0.223623	-0.154727	0.009418	-0.962270
21482	2.997591	-0.610435	9.469249	-0.004402	0.019666	0.046834	-0.430468	0.049106	-0.511107	0.224420	-0.154445	0.009724	-0.962127
21483	3.022151	-0.539737	9.054052	-0.039125	0.026792	0.022832	-0.429799	0.050214	-0.514518	0.224683	-0.154059	0.010655	-0.962117
21484	2.922389	-0.640416	8.911951	0.004812	-0.005446	-0.004268	-0.429817	0.051739	-0.511878	0.224527	-0.154228	0.010513	-0.962128
21485	2.757557	-1.078055	9.319332	0.060195	-0.008099	0.001364	-0.430068	0.048826	-0.511116	0.224690	-0.154081	0.009309	-0.962126
21486	2.852296	-0.995056	9.172858	0.008196	0.005815	0.032749	-0.430064	0.048827	-0.512428	0.225244	-0.154011	0.009269	-0.962008
21487	2.997750	-0.916773	9.186924	-0.018719	0.003974	0.048379	-0.429410	0.050488	-0.512422	0.226066	-0.153993	0.009788	-0.961813
21488	3.039323	-0.847048	9.283505	0.059895	-0.006590	0.070062	-0.429416	0.051043	-0.511760	0.227499	-0.153920	0.008812	-0.961496
21489	3.019838	-0.875290	9.437170	0.099172	-0.017135	0.082643	-0.428356	0.050759	-0.510992	0.229344	-0.153782	0.007069	-0.961094
21490	2.831035	-0.945239	9.678341	0.082988	0.019566	0.103843	-0.428077	0.048538	-0.511149	0.231480	-0.153095	0.005875	-0.960700
21491	2.835121	-0.711926	9.688198	0.072195	0.057997	0.128622	-0.427282	0.049644	-0.512987	0.234112	-0.151625	0.005138	-0.960299
21492	2.809634	-0.551529	9.375409	0.086661	0.036267	0.098737	-0.426345	0.049085	-0.514319	0.236164	-0.150596	0.003933	-0.959965
21493	2.785805	-0.503551	9.272819	0.059940	0.007489	0.066735	-0.424622	0.049492	-0.514998	0.237570	-0.150158	0.002987	-0.959690
21494	2.842971	-0.614594	9.287872	-0.000783	-0.027457	0.029116	-0.425552	0.049219	-0.513936	0.238026	-0.150772	0.002948	-0.959481
21495	2.853980	-0.772561	9.571973	0.013569	-0.015233	0.016006	-0.425301	0.051160	-0.513134	0.238319	-0.150997	0.002627	-0.959373
21496	2.921861	-0.725889	9.276299	0.038660	-0.016933	0.015297	-0.426214	0.048112	-0.512494	0.238624	-0.151221	0.001840	-0.959264
21497	2.812899	-0.763831	9.175858	0.011888	-0.034344	-0.002557	-0.426090	0.049221	-0.511829	0.238556	-0.151831	0.001404	-0.959185
21498	2.737538	-0.835271	9.218948	0.002842	-0.030882	0.018545	-0.426870	0.046867	-0.512365	0.238810	-0.152494	0.001249	-0.959017
21499	2.873204	-0.782635	9.473149	-0.009730	-0.030988	0.021942	-0.428344	0.048678	-0.511013	0.239147	-0.153144	0.001325	-0.958830
21500	2.967735	-0.732905	9.458485	-0.033866	-0.029261	0.018229	-0.429283	0.049236	-0.508631	0.239283	-0.153951	0.001881	-0.958665
21501	2.919844	-0.672727	9.351434	-0.029344	-0.016091	0.014814	-0.429552	0.050765	-0.510186	0.239421	-0.154415	0.002378	-0.958555
21502	2.888395	-0.681970	9.394861	-0.019473	-0.013447	0.007853	-0.427966	0.051172	-0.509419	0.239406	-0.154851	0.002701	-0.958488
21503	2.876762	-0.619420	9.369243	0.004652	0.000537	0.020433	-0.428244	0.053116	-0.509002	0.239754	-0.154832	0.002636	-0.958404
21504	2.886046	-0.674566	9.450246	-0.018591	0.005775	0.014980	-0.429440	0.053399	-0.508587	0.239877	-0.154895	0.003056	-0.958362
21505	2.837616	-0.695601	9.527333	0.017189	-0.001212	0.012580	-0.430639	0.053961	-0.507907	0.240113	-0.154847	0.002712	-0.958311
21506	2.885570	-0.739640	9.406240	0.076276	-0.011665	0.005022	-0.429830	0.052292	-0.509117	0.240344	-0.154789	0.001198	-0.958266
21507	2.875525	-0.796960	9.513824	0.067274	-0.023949	0.010187	-0.430072	0.048686	-0.509674	0.240690	-0.154936	-0.000220	-0.958156
21508	2.837466	-0.710598	9.342095	0.050252	-0.016936	0.022458	-0.430612	0.049243	-0.507954	0.241171	-0.155103	-0.001206	-0.958007
21509	2.808733	-0.674476	9.282673	0.068998	-0.001198	0.038530	-0.430333	0.047300	-0.508765	0.242065	-0.154803	-0.002458	-0.957828
21510	2.958106	-0.725878	9.372124	0.097631	0.004001	0.036938	-0.429800	0.047297	-0.509430	0.242974	-0.154340	-0.004206	-0.957666
21511	2.963100	-0.701952	9.343514	0.100418	0.000560	0.014039	-0.430588	0.045914	-0.509300	0.243495	-0.153859	-0.006124	-0.957601
21512	2.923820	-0.788540	9.244316	0.071848	0.011105	0.005935	-0.431374	0.044809	-0.510349	0.243724	-0.153381	-0.007439	-0.957610
21513	3.015970	-0.731803	9.155246	-0.052422	0.015478	-0.011711	-0.430302	0.042861	-0.510122	0.243284	-0.153367	-0.006425	-0.957732
21514	3.059137	-0.779676	9.341792	-0.070313	0.018060	-0.017146	-0.429652	0.044938	-0.509849	0.242619	-0.153446	-0.005051	-0.957896
21515	3.108073	-0.688801	9.294346	-0.082851	0.039025	-0.006583	-0.429389	0.046048	-0.511154	0.242186	-0.153145	-0.003318	-0.958061
21516	3.060657	-0.565755	9.296169	-0.102627	0.021495	0.009110	-0.428078	0.048260	-0.510496	0.241912	-0.153315	-0.001226	-0.958108
21517	2.901301	-0.562140	9.285569	-0.092633	0.050478	-0.015336	-0.429553	0.050765	-0.509924	0.241277	-0.152849	0.000712	-0.958343
21518	2.852447	-0.645439	9.450871	-0.102551	0.040811	-0.006637	-0.428238	0.053533	-0.511228	0.240702	-0.152645	0.002848	-0.958517
21519	2.912872	-0.634223	9.339920	-0.106161	0.030300	0.000334	-0.426652	0.054357	-0.511244	0.240323	-0.152629	0.004987	-0.958605
21520	2.912010	-0.754500	9.333737	-0.102594	0.023304	0.000311	-0.425606	0.056571	-0.510582	0.239875	-0.152759	0.007061	-0.958684
21521	2.899502	-0.816788	9.383601	-0.068539	0.023340	-0.013550	-0.427732	0.057415	-0.510672	0.239344	-0.152701	0.008400	-0.958815
21522	2.872911	-0.816933	9.268463	-0.018343	0.033918	-0.027234	-0.426415	0.059350	-0.511198	0.238622	-0.152228	0.008825	-0.959066
21523	2.821178	-0.962940	9.370580	0.032603	0.043527	-0.016270	-0.424293	0.058783	-0.510317	0.238343	-0.151302	0.008314	-0.959287
21524	2.864806	-0.937146	9.264748	0.094373	0.032196	-0.023797	-0.425337	0.056570	-0.511636	0.238018	-0.150323	0.006582	-0.959535
21525	2.799752	-0.917335	9.284764	0.064697	0.019885	0.005044	-0.423463	0.054618	-0.513390	0.238248	-0.149701	0.005413	-0.959582
21526	2.724427	-0.981735	9.270253	-0.031069	0.025116	0.013186	-0.423727	0.055175	-0.514692	0.238237	-0.149450	0.006168	-0.959620
21527	2.744438	-0.887817	9.357685	-0.095624	0.025007	0.040924	-0.422408	0.055722	-0.513526	0.238677	-0.149489	0.008220	-0.959489
21528	2.787994	-0.878264	9.446346	-0.025758	0.039030	0.025610	-0.421496	0.058909	-0.514295	0.238916	-0.148943	0.008976	-0.959507
21529	2.831361	-0.892970	9.467435	0.038681	0.032046	0.018988	-0.420706	0.060153	-0.514557	0.239334	-0.148211	0.008420	-0.959522
21530	2.836679	-0.821188	9.357656	-0.025634	0.044337	0.002718	-0.421491	0.059604	-0.516913	0.239123	-0.147567	0.009133	-0.959667
21531	2.797385	-0.916728	9.477068	-0.031877	0.054836	-0.002586	-0.419108	0.059868	-0.516159	0.238914	-0.146743	0.009976	-0.959837
21532	2.826185	-0.936667	9.322769	0.047767	0.046135	-0.003809	-0.416985	0.060412	-0.517236	0.238796	-0.145714	0.009268	-0.960030
21533	2.820684	-1.032634	9.389010	0.054827	0.037337	0.012933	-0.417117	0.060552	-0.517757	0.239142	-0.144820	0.008414	-0.960087
21534	2.816421	-0.951053	9.313074	0.044043	0.025953	0.022526	-0.417498	0.057502	-0.517519	0.239437	-0.144190	0.007771	-0.960114
21535	2.681006	-0.980866	9.443686	0.042225	0.011094	0.020728	-0.416031	0.056384	-0.518078	0.239901	-0.143865	0.007065	-0.960052
21536	2.618978	-0.872388	9.363751	-0.002528	0.000608	0.023931	-0.415217	0.054161	-0.519687	0.240069	-0.143946	0.007201	-0.959997
21537	2.590302	-0.828992	9.323639	-0.009671	0.012868	0.025704	-0.416296	0.056385	-0.518074	0.240479	-0.143831	0.007518	-0.959909
21538	2.631188	-0.853255	9.359059	-0.048958	0.028622	0.011358	-0.415639	0.057353	-0.518074	0.240290	-0.143599	0.008642	-0.959982
21539	2.648675	-0.771631	9.352636	-0.029347	-0.001146	0.019336	-0.414845	0.058459	-0.519518	0.240523	-0.143847	0.009249	-0.959881
