# Supplementary material for: Identification of Haptic Based Guiding Using Hard Reins
Source: PLoS One. 2015 Jul 22;10(7):e0132020. doi: 10.1371/journal.pone.0132020 (PMC4511788; doi:10.1371/journal.pone.0132020)
Supplement: S8 File — (ZIP) [file pone.0132020.s008.zip › Exp2_MotionData1/Subject2/path1/T4/gc4.txt]

// Start Time: 0
// Sample rate: 25.0Hz
// Scenario: 4.9
// Firmware Version: 2.6.1
Counter	Acc_X	Acc_Y	Acc_Z	Gyr_X	Gyr_Y	Gyr_Z	Mag_X	Mag_Y	Mag_Z	Quat_w	Quat_x	Quat_y	Quat_z
20985	8.676507	-0.341574	-4.718107	0.109173	-0.060044	0.002093	-0.579424	-0.257728	0.428547	-0.269351	-0.710441	0.487408	-0.430299
20986	8.551023	-0.476924	-4.685316	0.114820	-0.039825	-0.029175	-0.578341	-0.253502	0.431588	-0.267575	-0.711640	0.486344	-0.430629
20987	8.557131	-0.475014	-4.830441	0.118086	-0.011339	-0.012700	-0.576921	-0.253678	0.434772	-0.265862	-0.712429	0.485327	-0.431532
20988	8.598942	-0.542640	-4.692366	0.102349	-0.011092	0.014798	-0.576682	-0.250044	0.435692	-0.264156	-0.712886	0.484831	-0.432382
20989	8.447370	-0.544396	-4.662558	0.071992	0.004361	-0.027527	-0.576827	-0.248959	0.436736	-0.263376	-0.713431	0.483915	-0.432985
20990	8.533092	-0.435243	-4.529803	0.062283	-0.014770	-0.045826	-0.575168	-0.248258	0.436346	-0.262733	-0.714289	0.482922	-0.433070
20991	8.377769	-0.490726	-4.649945	0.041588	0.001189	-0.034928	-0.576262	-0.248490	0.438574	-0.262421	-0.714769	0.482177	-0.433296
20992	8.522193	-0.476865	-4.674576	0.022764	-0.015127	-0.053257	-0.574428	-0.249573	0.439885	-0.262400	-0.715495	0.481415	-0.432958
20993	8.579041	-0.417030	-4.826052	0.018933	0.008242	-0.027592	-0.574569	-0.250082	0.438739	-0.262416	-0.715724	0.480935	-0.433103
20994	8.576288	-0.474945	-4.845647	0.000295	0.007449	-0.075352	-0.573988	-0.251409	0.439628	-0.263128	-0.716345	0.479937	-0.432752
20995	8.550315	-0.531778	-4.753271	-0.034896	0.026812	-0.058947	-0.573401	-0.253818	0.439474	-0.264360	-0.716430	0.479377	-0.432481
20996	8.582541	-0.502554	-4.959574	-0.043683	0.056128	-0.117731	-0.573808	-0.256367	0.436670	-0.266534	-0.716799	0.477892	-0.432178
20997	8.712786	-0.384208	-4.992654	-0.058459	0.026850	-0.119501	-0.572805	-0.259824	0.434633	-0.268617	-0.717335	0.476669	-0.431350
20998	8.592384	-0.546881	-4.914342	-0.076614	0.019179	-0.114070	-0.573064	-0.261770	0.433958	-0.270874	-0.717803	0.475709	-0.430217
20999	8.417522	-0.273610	-4.587222	-0.033543	0.099536	-0.013163	-0.573038	-0.265328	0.431366	-0.272365	-0.716828	0.475403	-0.431239
21000	8.696739	-0.255588	-4.631358	-0.043533	0.101531	-0.045238	-0.574718	-0.267091	0.427367	-0.274338	-0.716101	0.474702	-0.431968
21001	8.870308	-0.237459	-4.628069	-0.053025	0.072732	-0.055262	-0.577079	-0.268273	0.426200	-0.276218	-0.715641	0.474101	-0.432192
21002	8.788476	-0.217525	-4.624879	-0.049166	0.020386	-0.042340	-0.577228	-0.269393	0.423064	-0.277474	-0.715552	0.473932	-0.431719
21003	8.562472	-0.158240	-4.587060	-0.036888	-0.010019	-0.058822	-0.574822	-0.272011	0.423716	-0.278369	-0.715927	0.473596	-0.430890
21004	8.650287	0.024615	-4.526358	-0.016048	0.001645	-0.100957	-0.575489	-0.274005	0.424158	-0.279474	-0.716739	0.472399	-0.430138
21005	8.738359	0.001481	-4.655390	0.046207	-0.011965	-0.029231	-0.575190	-0.274655	0.425789	-0.278912	-0.717312	0.471777	-0.430229
21006	8.696176	-0.098519	-4.770391	0.043328	-0.019222	0.000108	-0.573237	-0.274966	0.425751	-0.278101	-0.717677	0.471636	-0.430300
21007	8.657788	-0.142432	-4.730600	0.030330	-0.018760	-0.007274	-0.571557	-0.275301	0.426273	-0.277510	-0.718014	0.471505	-0.430263
21008	8.614364	-0.173733	-4.724350	0.025986	-0.009294	0.034897	-0.572703	-0.272345	0.427024	-0.276741	-0.717870	0.471955	-0.430507
21009	8.564093	-0.147122	-4.693315	0.019482	0.014285	-0.005533	-0.572700	-0.272756	0.426720	-0.276598	-0.717847	0.471761	-0.430849
21010	8.717706	-0.283749	-4.712025	-0.011909	0.007697	-0.016584	-0.573238	-0.274563	0.426195	-0.276979	-0.717829	0.471709	-0.430691
21011	8.537728	-0.113036	-4.689692	-0.013710	0.029761	-0.016633	-0.573543	-0.273227	0.425024	-0.277551	-0.717594	0.471557	-0.430880
21012	8.621407	-0.088102	-4.784434	-0.012330	0.041920	-0.034982	-0.574920	-0.274477	0.424960	-0.278416	-0.717455	0.471050	-0.431109
21013	8.660728	-0.106796	-4.677344	0.012070	0.055268	-0.012925	-0.573928	-0.276032	0.424576	-0.278824	-0.717110	0.470587	-0.431923
21014	8.746210	-0.109404	-4.528403	0.017580	0.010737	-0.007314	-0.574633	-0.275712	0.424044	-0.278728	-0.717144	0.470393	-0.432140
21015	8.669262	-0.131079	-4.499100	0.023910	0.016213	0.023867	-0.573389	-0.275677	0.422919	-0.278285	-0.716853	0.470572	-0.432713
21016	8.673483	-0.130067	-4.576537	0.018827	0.002367	0.040395	-0.575083	-0.273419	0.423632	-0.277680	-0.716517	0.471098	-0.433087
21017	8.749723	-0.185197	-4.664277	0.010719	-0.007812	0.011037	-0.575640	-0.273411	0.423638	-0.277309	-0.716481	0.471340	-0.433121
21018	8.720680	-0.187204	-4.680110	-0.001108	-0.001445	0.012832	-0.574824	-0.271473	0.424308	-0.277191	-0.716328	0.471661	-0.433100
21019	8.610943	-0.081033	-4.583539	0.020094	0.012865	0.018353	-0.575542	-0.270292	0.423550	-0.276818	-0.716096	0.471812	-0.433558
21020	8.754758	-0.227068	-4.618850	0.005134	0.010020	0.005488	-0.577051	-0.271453	0.424609	-0.276785	-0.715944	0.471915	-0.433717
21021	8.678261	-0.125151	-4.583929	0.000095	-0.005857	0.024774	-0.576074	-0.271085	0.425459	-0.276467	-0.715703	0.472433	-0.433754
21022	8.694792	-0.173461	-4.606598	0.009054	0.001977	0.016516	-0.576099	-0.269363	0.425008	-0.276202	-0.715541	0.472700	-0.433898
21023	8.731155	-0.227758	-4.555178	0.019864	-0.008774	0.011049	-0.575820	-0.269112	0.425579	-0.275694	-0.715563	0.472865	-0.434006
21024	8.683043	-0.130000	-4.586554	0.022048	0.001499	0.023888	-0.576657	-0.269220	0.425161	-0.275178	-0.715403	0.473132	-0.434305
21025	8.730663	-0.285427	-4.594178	0.005213	0.000588	0.009159	-0.576665	-0.268649	0.425057	-0.274986	-0.715279	0.473346	-0.434399
21026	8.716551	-0.183498	-4.592986	0.004473	0.002223	-0.018358	-0.576091	-0.269672	0.425547	-0.275094	-0.715419	0.473153	-0.434310
21027	8.750712	-0.243019	-4.512537	0.019074	0.005049	-0.020169	-0.576932	-0.269499	0.425147	-0.275003	-0.715608	0.472800	-0.434440
21028	8.575745	-0.219679	-4.713545	-0.004533	-0.003618	-0.012902	-0.575133	-0.267495	0.427067	-0.275133	-0.715701	0.472790	-0.434215
21029	8.754990	-0.225034	-4.589864	0.004132	-0.009950	-0.030266	-0.575424	-0.267154	0.425975	-0.275201	-0.716035	0.472506	-0.433932
21030	8.721066	-0.156173	-4.643695	-0.004376	-0.031760	-0.003636	-0.576644	-0.269691	0.426109	-0.274991	-0.716276	0.472796	-0.433351
21031	8.629800	-0.148723	-4.608837	-0.004747	-0.042065	-0.016484	-0.573981	-0.270350	0.427159	-0.274764	-0.716709	0.472960	-0.432599
21032	8.677381	-0.226040	-4.654593	0.000926	-0.033189	-0.010985	-0.573436	-0.268717	0.428371	-0.274520	-0.717068	0.473095	-0.432011
21033	8.610414	-0.138637	-4.627367	-0.000615	-0.019069	-0.000917	-0.572587	-0.269066	0.429457	-0.274318	-0.717177	0.473320	-0.431712
21034	8.650721	-0.252407	-4.663428	-0.016038	-0.004446	0.001771	-0.572446	-0.269209	0.429447	-0.274481	-0.717073	0.473628	-0.431444
21035	8.609710	-0.147161	-4.714342	-0.013303	-0.003536	0.001782	-0.572584	-0.269348	0.429440	-0.274582	-0.716953	0.473916	-0.431262
21036	8.679888	-0.162819	-4.668766	-0.015478	-0.024041	-0.009186	-0.571740	-0.269670	0.429970	-0.274646	-0.717123	0.474170	-0.430658
21037	8.667443	-0.181550	-4.711895	-0.009131	-0.010951	-0.012872	-0.573404	-0.270735	0.429083	-0.274745	-0.717229	0.474253	-0.430327
21038	8.643497	-0.167008	-4.698829	-0.004135	-0.034157	0.005524	-0.571041	-0.269566	0.430528	-0.274425	-0.717408	0.474677	-0.429766
21039	8.633912	-0.191419	-4.681724	-0.008920	-0.013293	-0.004618	-0.571030	-0.270414	0.430476	-0.274427	-0.717457	0.474888	-0.429449
21040	8.623922	-0.151713	-4.743885	-0.004289	-0.018990	-0.001845	-0.571291	-0.271298	0.431261	-0.274317	-0.717573	0.475126	-0.429062
21041	8.638638	-0.157147	-4.708243	0.008156	-0.039722	0.021155	-0.571591	-0.269726	0.431081	-0.273603	-0.717698	0.475705	-0.428668
21042	8.604692	-0.195557	-4.719300	0.010085	-0.010099	-0.012853	-0.571588	-0.269350	0.432081	-0.273464	-0.717921	0.475612	-0.428486
21043	8.662648	-0.152292	-4.721186	0.008625	-0.015558	0.001854	-0.569935	-0.268090	0.431864	-0.273140	-0.718024	0.475776	-0.428337
21044	8.678828	-0.204864	-4.787343	0.015946	-0.019253	0.001867	-0.571581	-0.269263	0.433202	-0.272704	-0.718218	0.475894	-0.428159
21045	8.592057	-0.204198	-4.791339	0.009474	-0.007985	-0.001853	-0.571163	-0.269269	0.433198	-0.272470	-0.718297	0.475957	-0.428106
21046	8.574940	-0.213394	-4.819741	0.009139	-0.007222	-0.014707	-0.567946	-0.269398	0.434834	-0.272384	-0.718512	0.475823	-0.427949
21047	8.575396	-0.155659	-4.785569	0.001997	-0.000220	-0.008298	-0.568080	-0.269423	0.435392	-0.272385	-0.718547	0.475816	-0.427898
21048	8.628587	-0.163672	-4.758628	0.014274	0.007221	0.005489	-0.569485	-0.268548	0.435319	-0.272194	-0.718471	0.475854	-0.428104
21049	8.648120	-0.186208	-4.716033	-0.007936	0.003227	-0.003722	-0.568659	-0.267975	0.434928	-0.272333	-0.718378	0.475978	-0.428034
21050	8.599629	-0.224360	-4.738620	-0.003970	-0.012285	0.009139	-0.569217	-0.267442	0.435804	-0.272185	-0.718336	0.476329	-0.427808
21051	8.647708	-0.219631	-4.754878	-0.013557	-0.003845	-0.008317	-0.570048	-0.267981	0.435499	-0.272377	-0.718316	0.476473	-0.427558
21052	8.609003	-0.223966	-4.772780	0.001295	-0.024749	0.001829	-0.568358	-0.270212	0.434230	-0.272102	-0.718473	0.476750	-0.427160
21053	8.546584	-0.138563	-4.779550	0.008345	-0.011238	-0.009189	-0.568365	-0.268860	0.435569	-0.271917	-0.718645	0.476734	-0.427007
21054	8.594265	-0.230689	-4.806085	-0.012930	-0.013381	-0.018409	-0.567549	-0.267185	0.435804	-0.272120	-0.718828	0.476768	-0.426531
21055	8.589824	-0.163028	-4.786157	-0.008855	0.001384	-0.003732	-0.568911	-0.269175	0.436391	-0.272256	-0.718747	0.476910	-0.426424
21056	8.565765	-0.165360	-4.780442	0.002191	-0.000658	-0.000960	-0.568914	-0.269161	0.436113	-0.272219	-0.718732	0.477004	-0.426366
21057	8.613973	-0.155977	-4.782183	0.008454	0.010762	-0.007377	-0.568914	-0.269686	0.435244	-0.272227	-0.718700	0.476894	-0.426539
21058	8.599434	-0.170365	-4.786564	0.010301	-0.002244	-0.005523	-0.568936	-0.267850	0.435357	-0.272097	-0.718787	0.476860	-0.426512
21059	8.599208	-0.221185	-4.794132	0.012177	0.012481	-0.005552	-0.568370	-0.268437	0.435595	-0.272052	-0.718743	0.476735	-0.426755
21060	8.575522	-0.185147	-4.756784	0.005668	0.012710	-0.009233	-0.568638	-0.268755	0.436415	-0.272161	-0.718716	0.476603	-0.426879
21061	8.614040	-0.180485	-4.763024	0.025059	0.025223	-0.003701	-0.569488	-0.268138	0.435624	-0.272038	-0.718615	0.476324	-0.427438
21062	8.611506	-0.150982	-4.791719	0.012925	0.008205	-0.011035	-0.569493	-0.268366	0.434494	-0.272018	-0.718678	0.476135	-0.427555
21063	8.574523	-0.237053	-4.863352	0.003190	0.015865	-0.000080	-0.568361	-0.268618	0.436421	-0.272088	-0.718505	0.476147	-0.427788
21064	8.608978	-0.175147	-4.796612	-0.011843	0.000101	-0.012910	-0.569068	-0.268809	0.434741	-0.272360	-0.718524	0.476182	-0.427545
21065	8.599505	-0.182684	-4.772156	0.006917	0.010109	0.003625	-0.569754	-0.268598	0.436435	-0.272289	-0.718386	0.476246	-0.427750
21066	8.628438	-0.219504	-4.754157	0.018038	0.006991	0.009158	-0.568915	-0.269679	0.435105	-0.272010	-0.718297	0.476307	-0.428009
21067	8.609207	-0.185303	-4.762875	0.012064	-0.009506	-0.007343	-0.569746	-0.269956	0.435235	-0.271773	-0.718459	0.476276	-0.427922
21068	8.592103	-0.201838	-4.786495	-0.000251	0.010723	0.009110	-0.568943	-0.268072	0.434088	-0.271793	-0.718238	0.476473	-0.428060
21069	8.604031	-0.174887	-4.813332	0.014084	-0.002524	-0.000928	-0.567961	-0.267602	0.435782	-0.271539	-0.718292	0.476479	-0.428126
21070	8.589569	-0.194287	-4.805672	0.002274	0.019548	-0.000075	-0.568659	-0.267847	0.435215	-0.271682	-0.718099	0.476470	-0.428367
21071	8.580208	-0.202020	-4.766730	0.017869	-0.000976	0.003656	-0.570206	-0.266822	0.435014	-0.271349	-0.718117	0.476501	-0.428514
21072	8.611675	-0.156157	-4.767608	0.003225	0.017596	0.001777	-0.570053	-0.268606	0.433787	-0.271450	-0.717923	0.476531	-0.428742
21073	8.601697	-0.214025	-4.786933	-0.011172	0.013410	0.010919	-0.568918	-0.269921	0.434253	-0.271609	-0.717591	0.476837	-0.428857
21074	8.575666	-0.175644	-4.742237	-0.003859	-0.004222	0.012799	-0.570452	-0.269105	0.435434	-0.271504	-0.717446	0.477195	-0.428768
21075	8.609314	-0.175735	-4.753156	0.015842	0.017992	-0.005542	-0.569755	-0.270164	0.433688	-0.271462	-0.717379	0.477007	-0.429116
21076	8.642909	-0.219632	-4.752283	0.016361	0.009433	0.014659	-0.569221	-0.268202	0.433943	-0.271184	-0.717207	0.477147	-0.429424
21077	8.604277	-0.219216	-4.762912	-0.004008	0.010032	0.005434	-0.570049	-0.268499	0.434491	-0.271257	-0.716995	0.477330	-0.429527
21078	8.618798	-0.209677	-4.758562	-0.004125	0.002887	0.001780	-0.569486	-0.269193	0.434024	-0.271320	-0.716891	0.477497	-0.429476
21079	8.628199	-0.223962	-4.783158	-0.003624	-0.011198	0.021989	-0.570349	-0.267452	0.433442	-0.271044	-0.716706	0.478029	-0.429367
21080	8.590007	-0.248706	-4.726343	0.019698	-0.002825	0.003659	-0.570902	-0.267202	0.434300	-0.270695	-0.716761	0.478050	-0.429471
21081	8.613914	-0.263184	-4.744237	-0.003993	0.013714	0.005423	-0.570062	-0.268552	0.432674	-0.270805	-0.716519	0.478212	-0.429627
21082	8.623995	-0.185985	-4.719960	0.020157	0.009089	0.020175	-0.570056	-0.267013	0.435977	-0.270418	-0.716320	0.478395	-0.429998
21083	8.599339	-0.277506	-4.753447	0.029518	-0.008978	0.029376	-0.571746	-0.266356	0.434639	-0.269625	-0.716224	0.478734	-0.430278
21084	8.584945	-0.282391	-4.743279	0.036573	0.001778	0.018358	-0.569957	-0.263901	0.436029	-0.268952	-0.716190	0.478794	-0.430689
21085	8.628003	-0.316294	-4.769262	0.032955	-0.003834	0.020198	-0.569951	-0.264984	0.434986	-0.268237	-0.716156	0.478943	-0.431026
21086	8.633023	-0.311803	-4.745269	0.017754	-0.004378	-0.000932	-0.571651	-0.262955	0.434569	-0.267945	-0.716252	0.478930	-0.431062
21087	8.579703	-0.308443	-4.786726	0.036343	0.004168	0.009171	-0.570546	-0.261868	0.435183	-0.267353	-0.716272	0.478849	-0.431486
21088	8.608733	-0.316168	-4.768541	0.017785	-0.002594	-0.000024	-0.570694	-0.260636	0.436098	-0.267063	-0.716353	0.478826	-0.431557
21089	8.591948	-0.282047	-4.772521	0.014372	0.000551	0.009142	-0.571361	-0.262240	0.437261	-0.266752	-0.716287	0.478953	-0.431717
21090	8.599068	-0.330685	-4.765859	0.003166	0.003891	-0.000068	-0.571237	-0.260971	0.437338	-0.266736	-0.716232	0.479025	-0.431740
21091	8.594189	-0.337862	-4.770554	0.006296	0.002089	0.014620	-0.569854	-0.260413	0.437080	-0.266508	-0.716058	0.479292	-0.431873
21092	8.594334	-0.311289	-4.763140	0.014312	0.013657	0.005446	-0.571236	-0.261240	0.437042	-0.266379	-0.715923	0.479296	-0.432170
21093	8.598765	-0.359422	-4.792602	0.009578	0.004795	-0.000062	-0.571686	-0.258819	0.436917	-0.266257	-0.715885	0.479310	-0.432294
21094	8.570302	-0.311229	-4.754996	-0.004304	0.003313	-0.005590	-0.572378	-0.258574	0.437915	-0.266388	-0.715849	0.479368	-0.432209
21095	8.608866	-0.321278	-4.749258	-0.004429	0.011012	-0.011101	-0.572921	-0.259957	0.437416	-0.266623	-0.715788	0.479311	-0.432227
21096	8.591598	-0.308261	-4.806491	0.002921	0.003519	-0.009243	-0.571796	-0.260297	0.438222	-0.266686	-0.715823	0.479255	-0.432193
21097	8.609488	-0.280908	-4.686224	0.027901	0.002783	0.001831	-0.571239	-0.259781	0.439085	-0.266269	-0.715882	0.479147	-0.432472
21098	8.570085	-0.359624	-4.762548	-0.005890	0.010193	0.002646	-0.571509	-0.261007	0.438175	-0.266420	-0.715697	0.479304	-0.432512
21099	8.575309	-0.316469	-4.728651	0.023595	0.009614	0.010972	-0.570706	-0.258733	0.437750	-0.266052	-0.715587	0.479327	-0.432895
21100	8.603637	-0.354670	-4.787922	0.019308	0.007371	-0.012892	-0.571259	-0.259007	0.437738	-0.265949	-0.715709	0.479057	-0.433054
21101	8.563121	-0.325893	-4.742747	0.028362	0.001972	-0.015621	-0.573210	-0.259368	0.437037	-0.265669	-0.715946	0.478699	-0.433230
21102	8.623193	-0.330908	-4.761932	0.008052	0.005243	-0.022994	-0.573183	-0.261493	0.437045	-0.265801	-0.716117	0.478404	-0.433193
21103	8.618880	-0.297617	-4.710835	0.006501	-0.005593	-0.011045	-0.572250	-0.258508	0.436523	-0.265724	-0.716260	0.478339	-0.433075
21104	8.603914	-0.350277	-4.754092	0.010234	-0.000188	-0.009225	-0.570841	-0.259410	0.437151	-0.265645	-0.716367	0.478238	-0.433059
21105	8.594271	-0.296545	-4.777533	0.010024	-0.003434	-0.016555	-0.570547	-0.259764	0.438522	-0.265587	-0.716563	0.478052	-0.432976
21106	8.601485	-0.311206	-4.773067	0.007048	-0.003108	0.009130	-0.572670	-0.257702	0.437553	-0.265370	-0.716498	0.478263	-0.432983
21107	8.594232	-0.330621	-4.768093	-0.009089	0.011014	0.020083	-0.572097	-0.258853	0.437756	-0.265407	-0.716118	0.478690	-0.433116
21108	8.615842	-0.306256	-4.788063	0.003268	0.006441	0.003606	-0.571811	-0.259295	0.438005	-0.265383	-0.716005	0.478801	-0.433195
21109	8.613807	-0.306892	-4.739688	-0.011205	0.015358	0.009070	-0.571833	-0.257855	0.437536	-0.265589	-0.715682	0.479065	-0.433311
21110	8.623446	-0.316719	-4.735282	-0.001480	-0.003349	-0.001892	-0.572651	-0.258865	0.438179	-0.265586	-0.715681	0.479191	-0.433175
21111	8.628188	-0.350761	-4.730851	-0.007153	0.014476	0.023756	-0.573793	-0.257241	0.437174	-0.265601	-0.715245	0.479634	-0.433395
21112	8.613878	-0.319211	-4.725280	0.001976	0.008922	0.023785	-0.572671	-0.257829	0.437266	-0.265444	-0.714909	0.480033	-0.433604
21113	8.604049	-0.321247	-4.749077	-0.011013	-0.005443	0.018274	-0.571012	-0.257256	0.436588	-0.265372	-0.714679	0.480535	-0.433472
21114	8.579636	-0.340029	-4.782099	0.021125	0.009948	0.021056	-0.572969	-0.256662	0.436643	-0.264976	-0.714459	0.480726	-0.433864
21115	8.627654	-0.364461	-4.793715	-0.007629	-0.002949	0.007263	-0.572968	-0.256406	0.437217	-0.264975	-0.714332	0.481028	-0.433739
21116	8.594460	-0.340776	-4.734355	0.041954	0.013137	0.012838	-0.573545	-0.255497	0.436163	-0.264385	-0.714273	0.480905	-0.434332
21117	8.642624	-0.355705	-4.731423	0.025489	0.013195	0.012814	-0.573555	-0.254125	0.437085	-0.264020	-0.714128	0.480912	-0.434785
21118	8.632960	-0.409245	-4.712090	0.025061	0.014172	-0.003716	-0.574130	-0.252832	0.436891	-0.263820	-0.714134	0.480686	-0.435146
21119	8.618407	-0.394342	-4.730770	0.017524	0.005423	-0.011058	-0.573820	-0.254726	0.437887	-0.263703	-0.714244	0.480461	-0.435286
21120	8.617977	-0.354569	-4.802949	0.017402	0.005703	-0.015643	-0.573823	-0.255492	0.436166	-0.263643	-0.714389	0.480188	-0.435385
21121	8.584800	-0.326035	-4.743558	0.010229	0.018329	-0.011090	-0.572725	-0.254366	0.435946	-0.263756	-0.714350	0.479958	-0.435635
21122	8.598933	-0.359716	-4.770874	0.010250	0.005336	-0.009237	-0.573411	-0.254154	0.437639	-0.263728	-0.714410	0.479824	-0.435700
21123	8.608814	-0.348015	-4.744600	-0.004377	0.010903	-0.009269	-0.574249	-0.254390	0.436935	-0.263964	-0.714343	0.479785	-0.435711
21124	8.613628	-0.360235	-4.740029	-0.015373	0.022092	-0.011145	-0.572855	-0.254942	0.436190	-0.264486	-0.714133	0.479769	-0.435755
21125	8.640152	-0.340946	-4.745726	-0.007843	0.010483	-0.001927	-0.574393	-0.254361	0.436380	-0.264704	-0.713981	0.479867	-0.435764
21126	8.608972	-0.345851	-4.725270	-0.013189	0.010164	0.003562	-0.574810	-0.256197	0.433481	-0.264962	-0.713736	0.480119	-0.435731
21127	8.613938	-0.346143	-4.706137	-0.006170	0.007114	-0.007429	-0.574377	-0.256029	0.435719	-0.265174	-0.713676	0.480141	-0.435678
21128	8.618688	-0.321668	-4.725476	-0.015012	0.013854	0.003558	-0.574119	-0.254735	0.435239	-0.265475	-0.713408	0.480360	-0.435690
21129	8.630892	-0.307395	-4.711349	-0.012338	0.006591	0.001745	-0.575061	-0.257404	0.435083	-0.265692	-0.713232	0.480568	-0.435617
21130	8.634202	-0.284600	-4.605057	0.015747	0.007098	-0.008286	-0.574531	-0.255677	0.434347	-0.265606	-0.713286	0.480407	-0.435758
21131	8.599202	-0.374818	-4.729924	-0.025983	-0.004639	0.005388	-0.575101	-0.254942	0.433979	-0.265881	-0.713100	0.480844	-0.435413
21132	8.604496	-0.322030	-4.691135	0.008893	0.004244	0.009124	-0.575499	-0.256099	0.434609	-0.265712	-0.712977	0.481004	-0.435541
21133	8.649911	-0.365614	-4.719685	0.001616	0.017166	0.009091	-0.575092	-0.255648	0.433936	-0.265773	-0.712713	0.481136	-0.435791
21134	8.647999	-0.351834	-4.661560	0.006935	0.010106	0.003611	-0.576229	-0.253399	0.434643	-0.265731	-0.712587	0.481194	-0.435958
21135	8.666946	-0.341642	-4.708089	-0.000531	-0.000639	-0.000970	-0.576227	-0.253413	0.434922	-0.265741	-0.712563	0.481295	-0.435880
21136	8.628316	-0.346108	-4.716335	0.003201	0.017702	-0.000084	-0.574813	-0.255128	0.434802	-0.265860	-0.712384	0.481297	-0.436098
21137	8.599380	-0.394639	-4.698663	-0.003926	-0.004005	0.009098	-0.575379	-0.255462	0.433113	-0.265799	-0.712274	0.481588	-0.435992
21138	8.628374	-0.351088	-4.706709	0.003897	-0.004244	0.028397	-0.575117	-0.253537	0.434206	-0.265451	-0.712012	0.482112	-0.436053
21139	8.657110	-0.368054	-4.722385	-0.003976	0.014640	0.005415	-0.575142	-0.251815	0.433754	-0.265604	-0.711776	0.482251	-0.436191
21140	8.649743	-0.365321	-4.741413	-0.017177	-0.005733	-0.007426	-0.575698	-0.251551	0.434334	-0.265849	-0.711767	0.482447	-0.435841
21141	8.618869	-0.312230	-4.706100	-0.004302	-0.004102	-0.004648	-0.576238	-0.253479	0.433383	-0.265915	-0.711790	0.482544	-0.435654
21142	8.647561	-0.370578	-4.709969	-0.024546	0.003656	-0.010209	-0.575949	-0.253807	0.434197	-0.266386	-0.711679	0.482726	-0.435347
21143	8.589931	-0.355880	-4.690812	-0.009431	-0.007673	0.009098	-0.574974	-0.253559	0.434622	-0.266373	-0.711574	0.483082	-0.435132
21144	8.604278	-0.387495	-4.691554	-0.027794	0.002729	0.005373	-0.575531	-0.253813	0.434193	-0.266741	-0.711307	0.483512	-0.434866
21145	8.618480	-0.316427	-4.754416	-0.005362	-0.008599	0.024717	-0.575264	-0.252963	0.434103	-0.266525	-0.711080	0.484059	-0.434759
21146	8.630862	-0.360998	-4.692376	0.003579	-0.014638	0.017401	-0.575260	-0.252465	0.435529	-0.266172	-0.711017	0.484476	-0.434614
21147	8.628673	-0.351610	-4.668081	0.016229	0.009749	0.009130	-0.576388	-0.251843	0.434741	-0.265966	-0.710897	0.484515	-0.434895
21148	8.550961	-0.315854	-4.761548	0.043555	0.016204	0.038522	-0.575420	-0.251293	0.434766	-0.265166	-0.710565	0.484731	-0.435684
21149	8.593813	-0.422561	-4.783167	0.025275	0.019259	0.003604	-0.576396	-0.251010	0.435071	-0.264971	-0.710465	0.484562	-0.436154
21150	8.551481	-0.350908	-4.679681	-0.007464	0.042719	0.043882	-0.576950	-0.251149	0.435207	-0.265100	-0.709585	0.485148	-0.436856
21151	8.503877	-0.410122	-4.579266	0.019141	0.051718	0.045737	-0.579073	-0.248825	0.434673	-0.264940	-0.708759	0.485456	-0.437949
21152	8.852873	-0.465591	-4.604753	0.026216	0.027346	0.038517	-0.579676	-0.246583	0.432446	-0.264496	-0.708233	0.485764	-0.438726
21153	8.840652	-0.372527	-4.666483	0.001453	-0.045405	0.009233	-0.579652	-0.247377	0.434210	-0.263970	-0.708516	0.486219	-0.438081
21154	8.704341	-0.471585	-4.802111	0.000741	-0.041484	-0.088089	-0.578497	-0.249728	0.435589	-0.264323	-0.709693	0.485313	-0.436968
21155	8.542431	-0.254316	-4.644901	0.057341	-0.071156	-0.087925	-0.576809	-0.251165	0.435484	-0.263605	-0.711438	0.484034	-0.435980
21156	8.405668	-0.455013	-4.795665	0.086832	0.037193	-0.022961	-0.573737	-0.249812	0.438747	-0.262915	-0.711758	0.482867	-0.437168
21157	8.678277	-0.580155	-5.009547	0.028576	-0.049560	-0.108238	-0.573571	-0.251018	0.440206	-0.262986	-0.713358	0.481437	-0.436093
21158	8.475918	-0.401832	-4.459824	0.068337	0.013107	0.042224	-0.573034	-0.249863	0.439575	-0.261771	-0.713144	0.481514	-0.437089
21159	8.640527	-0.161131	-4.773549	0.139492	0.013397	0.035088	-0.574600	-0.246753	0.440200	-0.259621	-0.713390	0.480820	-0.438731
21160	8.704564	-0.545140	-4.742220	0.124909	-0.017615	-0.031005	-0.573909	-0.244901	0.442679	-0.257937	-0.714443	0.479503	-0.439451
21161	8.464484	-0.418132	-4.684112	0.100397	-0.000195	0.078998	-0.575192	-0.243134	0.441684	-0.255824	-0.714177	0.479846	-0.440742
21162	8.560070	-0.383285	-4.800971	0.202467	-0.005119	0.064548	-0.575127	-0.235887	0.444084	-0.252315	-0.714578	0.479149	-0.442866
21163	8.800585	-0.706157	-4.720293	0.215354	0.007769	0.064554	-0.575450	-0.230382	0.447496	-0.248757	-0.714946	0.478217	-0.445287
21164	8.381290	-0.654328	-4.747749	0.218384	-0.042785	0.046204	-0.575210	-0.225968	0.449858	-0.244805	-0.715923	0.477268	-0.446923
21165	8.553951	-0.683387	-4.841341	0.222263	0.036421	0.046116	-0.576509	-0.222015	0.450533	-0.241570	-0.716218	0.475858	-0.449705
21166	8.635353	-0.939131	-4.800164	0.230917	0.000561	0.029650	-0.577130	-0.216129	0.452018	-0.238003	-0.716987	0.474343	-0.451976
21167	8.520162	-0.770844	-4.811666	0.238728	-0.015466	0.050798	-0.579564	-0.208757	0.455565	-0.233981	-0.717756	0.473084	-0.454171
21168	8.511164	-0.759702	-4.733972	0.277128	0.018290	0.115969	-0.578054	-0.205768	0.457688	-0.229118	-0.717731	0.472273	-0.457520
21169	8.601379	-0.975051	-4.816034	0.268129	0.029628	0.049849	-0.579265	-0.197587	0.458762	-0.225100	-0.718194	0.470495	-0.460609
21170	8.500299	-1.072091	-4.759753	0.241596	0.047510	0.013029	-0.580286	-0.193369	0.459729	-0.221951	-0.718672	0.468370	-0.463549
21171	8.633378	-1.095956	-4.677939	0.209428	0.040760	-0.026451	-0.581168	-0.189416	0.460261	-0.219573	-0.719455	0.465968	-0.465882
21172	8.666830	-1.244472	-4.651176	0.177962	0.015786	-0.038417	-0.580908	-0.186690	0.462379	-0.217508	-0.720409	0.463808	-0.467529
21173	8.587894	-1.157120	-4.613843	0.155771	-0.002199	-0.044857	-0.580091	-0.184893	0.463041	-0.215666	-0.721509	0.461818	-0.468653
21174	8.559636	-1.109286	-4.549681	0.173142	0.007000	-0.045751	-0.580245	-0.183230	0.463842	-0.213664	-0.722563	0.459645	-0.470081
21175	8.630871	-1.215270	-4.639981	0.082708	0.014436	-0.042274	-0.580247	-0.182692	0.464433	-0.213004	-0.723160	0.458300	-0.470777
21176	8.600696	-1.126821	-4.529594	0.082976	0.041548	-0.034047	-0.579283	-0.180811	0.466215	-0.212485	-0.723411	0.456955	-0.471931
21177	8.674505	-1.211162	-4.607774	0.070351	0.020862	-0.025781	-0.580978	-0.179333	0.465485	-0.211908	-0.723739	0.455934	-0.472674
21178	8.619903	-1.168297	-4.520922	0.048823	0.022688	-0.009312	-0.579723	-0.179493	0.465463	-0.211496	-0.723777	0.455377	-0.473338
21179	8.636553	-1.192425	-4.538608	0.046554	0.017007	0.009044	-0.581006	-0.177598	0.464755	-0.210899	-0.723721	0.455099	-0.473957
21180	8.723596	-1.049679	-4.560254	0.020971	0.014924	0.045742	-0.581866	-0.176529	0.463434	-0.210304	-0.723205	0.455646	-0.474483
21181	8.612658	-1.056031	-4.570638	0.021309	-0.001392	0.025557	-0.582277	-0.176039	0.465142	-0.209756	-0.723067	0.455919	-0.474672
21182	8.704332	-1.081269	-4.545248	0.022330	0.038208	0.025512	-0.581027	-0.176824	0.463408	-0.209536	-0.722529	0.456047	-0.475466
21183	8.753048	-1.009368	-4.507959	0.037294	0.018886	0.040277	-0.582462	-0.173017	0.464214	-0.208811	-0.722132	0.456290	-0.476155
21184	8.628063	-1.062671	-4.445669	0.038111	0.021141	0.001703	-0.583309	-0.172413	0.463701	-0.208428	-0.722043	0.455986	-0.476748
21185	8.748693	-1.151597	-4.387965	0.046264	0.038724	0.031067	-0.584438	-0.170473	0.464948	-0.207851	-0.721576	0.455921	-0.477768
21186	8.782954	-1.091789	-4.345384	0.031758	0.019001	0.038429	-0.585311	-0.170245	0.460506	-0.207202	-0.721133	0.456235	-0.478419
21187	8.681540	-1.063867	-4.384882	0.029399	0.003510	0.020079	-0.585603	-0.168855	0.461152	-0.206665	-0.721030	0.456311	-0.478733
21188	8.710913	-1.103895	-4.308957	0.055217	0.005758	0.027468	-0.586317	-0.167298	0.461395	-0.205650	-0.720920	0.456279	-0.479366
21189	8.784518	-1.097643	-4.451747	0.007859	0.010093	0.034722	-0.585902	-0.167156	0.461260	-0.205356	-0.720531	0.456738	-0.479640
21190	8.734955	-1.089342	-4.321836	0.044867	0.042342	0.047584	-0.587591	-0.165585	0.461512	-0.204630	-0.719843	0.456941	-0.480788
21191	8.666636	-1.109319	-4.423264	0.052374	0.054878	0.053062	-0.589865	-0.162404	0.460893	-0.203940	-0.719036	0.457044	-0.482189
21192	8.659322	-1.174965	-4.406512	0.032873	0.068355	0.075012	-0.590451	-0.160129	0.460899	-0.203353	-0.717798	0.457642	-0.483712
21193	8.648624	-1.091883	-4.267907	0.053173	0.084296	0.115416	-0.591909	-0.156584	0.458341	-0.202327	-0.716134	0.458501	-0.485791
21194	8.816298	-1.430340	-4.252231	0.038459	0.109950	0.211673	-0.592818	-0.152213	0.456108	-0.200713	-0.713244	0.460828	-0.488503
21195	8.712449	-1.048053	-4.134759	0.061489	0.111836	0.116331	-0.595638	-0.149871	0.455442	-0.199826	-0.711316	0.461488	-0.491048
21196	8.604806	-1.229803	-4.267167	0.091919	0.140696	0.155742	-0.601167	-0.144900	0.451058	-0.198274	-0.708826	0.462357	-0.494448
21197	8.718217	-1.543742	-4.423194	0.063709	0.216753	0.116995	-0.605181	-0.138540	0.446745	-0.198317	-0.705846	0.462569	-0.498480
21198	8.619810	-1.685159	-4.314169	-0.006675	0.288838	0.146063	-0.609417	-0.137098	0.441712	-0.199603	-0.701551	0.463654	-0.503000
21199	8.635875	-2.025306	-4.273515	-0.111136	0.337779	0.132883	-0.616230	-0.133109	0.431699	-0.203038	-0.696462	0.465331	-0.507133
21200	8.418069	-2.313399	-3.653799	-0.257692	0.302884	0.198641	-0.622699	-0.132125	0.425124	-0.207402	-0.690444	0.469576	-0.509676
21201	8.593362	-2.683616	-3.264267	-0.288825	0.348980	0.260892	-0.628937	-0.130350	0.413853	-0.212055	-0.683187	0.474716	-0.512770
21202	9.749638	-2.852301	-3.228903	-0.315199	0.267730	0.239177	-0.637362	-0.130090	0.405299	-0.216428	-0.676768	0.480186	-0.514359
21203	9.605620	-2.159623	-3.450857	-0.356767	0.058550	0.213814	-0.639408	-0.127665	0.396818	-0.219665	-0.672505	0.486542	-0.512602
21204	8.840406	-1.824262	-3.463530	-0.265110	0.009383	0.089168	-0.640229	-0.129051	0.396461	-0.222388	-0.670332	0.490533	-0.510466
21205	9.151450	-2.183596	-3.593431	-0.245576	-0.125747	0.008680	-0.640494	-0.130964	0.395090	-0.224410	-0.670382	0.493768	-0.506380
21206	8.818917	-2.208022	-3.585986	-0.246673	-0.160805	0.039854	-0.637597	-0.137287	0.398997	-0.225708	-0.670460	0.497640	-0.501891
21207	8.967915	-2.098652	-3.682620	-0.252340	-0.173540	0.069274	-0.636013	-0.139712	0.401763	-0.226714	-0.670305	0.501938	-0.497343
21208	8.692728	-2.071431	-3.759098	-0.280950	-0.174799	0.059985	-0.633872	-0.141223	0.405974	-0.228102	-0.670120	0.506434	-0.492376
21209	8.716663	-1.881096	-3.860189	-0.256218	-0.208097	0.030758	-0.630329	-0.144517	0.408528	-0.229167	-0.670614	0.510371	-0.487115
21210	8.677815	-1.860794	-3.906907	-0.208771	-0.200548	0.025327	-0.628021	-0.147631	0.413615	-0.229651	-0.671304	0.513773	-0.482336
21211	8.841544	-1.971499	-3.875109	-0.168578	-0.156012	0.018012	-0.623500	-0.150429	0.417306	-0.230184	-0.671776	0.516414	-0.478591
21212	8.865279	-1.919826	-3.943284	-0.103927	-0.157150	-0.027727	-0.621210	-0.153704	0.419873	-0.230201	-0.673047	0.517872	-0.475210
21213	8.465522	-1.900296	-3.923378	-0.038657	-0.067189	-0.059025	-0.620036	-0.155907	0.424050	-0.230638	-0.674042	0.517812	-0.473650
21214	8.739855	-1.767502	-4.024546	0.047454	0.004077	-0.130462	-0.616662	-0.158237	0.424293	-0.231251	-0.675540	0.515692	-0.473530
21215	8.916480	-1.804855	-4.224607	0.122669	0.086358	-0.201074	-0.618020	-0.160516	0.425003	-0.232444	-0.677274	0.511463	-0.475053
21216	8.639373	-1.482699	-4.052744	0.203303	0.061974	-0.260522	-0.617442	-0.163268	0.423153	-0.232774	-0.680246	0.505818	-0.476686
21217	8.712952	-1.341587	-3.945894	0.252953	0.104662	-0.392581	-0.617090	-0.168942	0.423219	-0.234196	-0.684286	0.497604	-0.478848
21218	8.887400	-1.272701	-4.471226	0.302230	0.070184	-0.463967	-0.616040	-0.174767	0.423268	-0.235169	-0.689572	0.488117	-0.480550
21219	9.040592	-1.203733	-4.631075	0.381710	0.052955	-0.362811	-0.613324	-0.179407	0.424630	-0.233972	-0.694293	0.479219	-0.483283
21220	9.375978	-1.127127	-4.913614	0.337548	0.027836	-0.370120	-0.611598	-0.182109	0.427237	-0.233100	-0.699086	0.470780	-0.485086
21221	8.783893	-1.028941	-4.871513	0.311067	-0.014761	-0.397744	-0.607612	-0.187258	0.429951	-0.232530	-0.704342	0.462306	-0.485907
21222	8.382859	-1.130879	-4.654308	0.213211	-0.020434	-0.361322	-0.605836	-0.194056	0.432305	-0.232827	-0.708818	0.455344	-0.485830
21223	8.428030	-1.169157	-4.716626	0.134577	-0.013280	-0.291749	-0.601607	-0.196768	0.434330	-0.233676	-0.712188	0.450030	-0.485445
21224	8.517910	-0.687506	-4.516389	0.029320	-0.008131	-0.187253	-0.598910	-0.199727	0.436076	-0.234981	-0.714062	0.447223	-0.484655
21225	8.369747	-0.603231	-4.394372	-0.050016	-0.064847	-0.205683	-0.597692	-0.206637	0.438009	-0.237151	-0.716276	0.445152	-0.482232
21226	8.495118	-0.557919	-4.403595	-0.066737	-0.045188	-0.147905	-0.594796	-0.213351	0.441195	-0.239116	-0.717681	0.444006	-0.480225
21227	8.653563	-0.538520	-4.486678	-0.053283	-0.069785	-0.121194	-0.592927	-0.218307	0.440593	-0.240468	-0.719168	0.443195	-0.478070
21228	8.717668	-0.503174	-4.624094	-0.038352	-0.058837	-0.042255	-0.590825	-0.218937	0.441232	-0.240893	-0.719887	0.443361	-0.476617
21229	8.704839	-0.552936	-4.703639	-0.024628	-0.057206	-0.008294	-0.588546	-0.221492	0.443564	-0.240856	-0.720398	0.443842	-0.475415
21230	8.688348	-0.355252	-4.428821	-0.027510	-0.066498	0.023868	-0.587972	-0.222651	0.443905	-0.240426	-0.720653	0.444890	-0.474264
21231	8.647610	-0.541380	-4.631383	-0.072171	-0.051614	-0.007487	-0.587700	-0.221303	0.445242	-0.241115	-0.720881	0.445805	-0.472707
21232	8.672190	-0.483869	-4.593286	-0.047550	-0.007288	0.020034	-0.586304	-0.222131	0.444340	-0.241533	-0.720514	0.446695	-0.472214
21233	8.695610	-0.638942	-4.614493	-0.066962	-0.021748	0.047525	-0.585734	-0.222738	0.444995	-0.241887	-0.719997	0.448210	-0.471384
21234	8.653653	-0.533801	-4.476990	-0.080178	-0.009756	0.031894	-0.584898	-0.222750	0.444986	-0.242639	-0.719386	0.449587	-0.470618
21235	8.840464	-0.552668	-4.614517	-0.098113	0.002527	0.043802	-0.587665	-0.224787	0.444050	-0.243692	-0.718522	0.451223	-0.469827
21236	8.902300	-0.722412	-4.646918	-0.118868	-0.013011	0.089649	-0.587702	-0.222998	0.442207	-0.244429	-0.717221	0.453810	-0.468940
21237	8.681483	-0.693071	-4.549109	-0.153564	0.022253	0.054616	-0.588810	-0.224588	0.440306	-0.246344	-0.715796	0.456022	-0.467968
21238	8.606373	-0.422865	-4.406875	-0.201070	0.033425	0.023341	-0.589198	-0.227769	0.438858	-0.249293	-0.714244	0.458186	-0.466662
21239	8.852684	-0.452387	-4.324502	-0.213465	0.023315	0.039901	-0.589885	-0.230045	0.436352	-0.252214	-0.712625	0.460722	-0.465070
21240	8.899846	-0.531411	-4.423387	-0.202981	-0.012080	0.093192	-0.590439	-0.231106	0.435037	-0.254112	-0.710816	0.464111	-0.463432
21241	8.711033	-0.640734	-4.489494	-0.206598	-0.012155	0.094041	-0.593039	-0.235660	0.433385	-0.256093	-0.709033	0.467514	-0.461649
21242	8.596696	-0.412973	-4.416109	-0.193017	-0.001595	0.054609	-0.592491	-0.236138	0.431397	-0.258296	-0.707508	0.470194	-0.460036
21243	8.813660	-0.451286	-4.385829	-0.183826	0.012227	0.054648	-0.594162	-0.236510	0.430832	-0.260544	-0.705961	0.472683	-0.458592
21244	8.708130	-0.595277	-4.262064	-0.162336	0.027601	0.104171	-0.594165	-0.237673	0.428528	-0.262124	-0.703840	0.475609	-0.457926
21245	8.692278	-0.553712	-4.459243	-0.214679	0.058577	0.127873	-0.596695	-0.238550	0.424034	-0.264565	-0.700985	0.479152	-0.457208
21246	8.824615	-0.392691	-4.240948	-0.197902	0.098497	0.137081	-0.599771	-0.240010	0.420066	-0.267012	-0.697677	0.482474	-0.457350
21247	8.813913	-0.549283	-4.311608	-0.190002	0.124087	0.155377	-0.604001	-0.238602	0.415729	-0.269479	-0.694048	0.485795	-0.457910
21248	8.808246	-0.571472	-4.101422	-0.192502	0.126061	0.199414	-0.606147	-0.236929	0.411109	-0.271527	-0.689871	0.489752	-0.458796
21249	8.910600	-0.791945	-4.169481	-0.202587	0.118630	0.232423	-0.610104	-0.235619	0.405786	-0.273391	-0.685414	0.494245	-0.459550
21250	8.915079	-1.045020	-4.106089	-0.215738	0.135756	0.285550	-0.615472	-0.232479	0.401148	-0.275041	-0.680107	0.499501	-0.460766
21251	8.746839	-0.966522	-4.084795	-0.225284	0.119941	0.272687	-0.621157	-0.228326	0.393227	-0.276821	-0.675035	0.504698	-0.461496
21252	8.699724	-0.890020	-3.978683	-0.295786	0.164877	0.232110	-0.624871	-0.224585	0.387354	-0.280308	-0.669471	0.509748	-0.461945
21253	8.585232	-0.363774	-3.741532	-0.402173	0.175713	0.224614	-0.629932	-0.224630	0.381121	-0.285444	-0.663284	0.515537	-0.461301
21254	9.139254	-0.142379	-3.545856	-0.483401	0.188269	0.266809	-0.635003	-0.226060	0.371315	-0.291295	-0.655952	0.522539	-0.460247
21255	9.389678	0.021963	-3.636265	-0.521673	0.153374	0.345782	-0.641776	-0.224144	0.363127	-0.296629	-0.647841	0.530985	-0.458659
21256	9.543107	-0.119221	-3.676734	-0.481016	0.067743	0.437765	-0.646038	-0.223071	0.354025	-0.299518	-0.639618	0.540736	-0.456927
21257	9.146658	-0.338522	-3.750285	-0.450599	0.045633	0.481777	-0.651734	-0.216887	0.348043	-0.301478	-0.631242	0.550717	-0.455364
21258	9.074525	-0.591908	-3.623651	-0.445495	0.017812	0.468931	-0.656587	-0.210104	0.344043	-0.302977	-0.623131	0.560651	-0.453412
21259	8.875071	-0.665264	-3.834035	-0.464677	0.005081	0.435818	-0.659202	-0.204457	0.339394	-0.305000	-0.615336	0.570226	-0.450754
21260	9.145380	-0.648452	-3.783654	-0.442994	0.031605	0.423036	-0.663905	-0.197999	0.336209	-0.306947	-0.607433	0.579298	-0.448579
21261	9.566006	-0.879560	-4.129350	-0.418926	0.024888	0.397445	-0.668765	-0.191827	0.330218	-0.308913	-0.599997	0.587684	-0.446323
21262	8.814765	-0.850744	-4.074505	-0.386988	0.012668	0.257896	-0.671616	-0.188913	0.326519	-0.311360	-0.594387	0.594238	-0.443442
21263	8.669394	-1.350708	-3.966061	-0.390468	0.053547	0.188893	-0.673895	-0.187669	0.322013	-0.315129	-0.589219	0.599578	-0.440478
21264	9.108324	-1.882663	-4.309572	-0.326734	0.065099	0.241299	-0.675060	-0.185392	0.319235	-0.317592	-0.583623	0.604975	-0.438776
21265	8.411764	-1.657169	-4.122656	-0.240358	0.088214	0.186265	-0.677632	-0.183531	0.313794	-0.319980	-0.579058	0.608686	-0.437957
21266	8.348083	-2.006102	-4.108058	-0.220409	0.109450	0.106369	-0.681013	-0.183259	0.309239	-0.322897	-0.575334	0.611246	-0.437158
21267	8.803627	-2.002959	-4.400400	-0.293974	0.104844	-0.012042	-0.679380	-0.184244	0.302745	-0.327783	-0.572650	0.613005	-0.434574
21268	8.821473	-2.227402	-4.489475	-0.260520	0.043269	0.046810	-0.683700	-0.186264	0.299034	-0.330854	-0.569930	0.615621	-0.432118
21269	7.931401	-2.289438	-4.277876	-0.306813	0.081452	0.022601	-0.683153	-0.188175	0.294447	-0.335227	-0.566895	0.618023	-0.429302
21270	8.866117	-2.100682	-4.379222	-0.388006	0.095952	0.064863	-0.685811	-0.190562	0.289023	-0.340212	-0.562594	0.621533	-0.425958
21271	8.474387	-2.099673	-4.248640	-0.410021	0.057555	-0.002184	-0.686753	-0.195981	0.284233	-0.345586	-0.559302	0.624653	-0.421379
21272	8.518654	-1.752121	-3.970287	-0.412844	0.135143	0.024373	-0.688828	-0.201275	0.277230	-0.351642	-0.554926	0.627554	-0.417829
21273	9.152291	-1.947424	-4.205372	-0.433371	0.044984	0.120005	-0.689009	-0.201164	0.272077	-0.356016	-0.549942	0.632241	-0.413627
21274	9.059444	-1.778685	-4.442316	-0.415157	0.013405	0.154959	-0.690983	-0.201780	0.267872	-0.359425	-0.544832	0.637367	-0.409555
21275	8.424191	-1.465933	-4.464826	-0.329426	0.043146	0.143979	-0.692968	-0.201024	0.264589	-0.362364	-0.540230	0.641400	-0.406756
21276	8.878657	-1.454671	-4.278873	-0.308930	0.007541	0.092800	-0.695633	-0.202450	0.259783	-0.365007	-0.536658	0.644959	-0.403479
21277	8.570397	-1.603956	-4.195865	-0.310328	0.056537	0.103639	-0.693838	-0.202382	0.257817	-0.368193	-0.532556	0.648251	-0.400736
21278	8.677177	-1.557267	-4.117438	-0.297816	0.090070	0.158699	-0.696409	-0.201449	0.251063	-0.371219	-0.527505	0.651754	-0.398938
21279	8.904297	-1.613628	-4.012786	-0.380303	0.106435	0.151215	-0.698107	-0.201531	0.247447	-0.375356	-0.521803	0.655678	-0.396126
21280	8.914808	-1.429875	-3.978169	-0.387113	0.108018	0.171420	-0.700110	-0.201191	0.241069	-0.379404	-0.515710	0.659800	-0.393396
21281	8.669518	-1.504570	-3.884954	-0.461331	0.141988	0.128948	-0.703782	-0.202024	0.233101	-0.384953	-0.509318	0.663758	-0.389655
21282	9.040311	-1.479907	-3.930055	-0.482873	0.168985	0.141794	-0.707057	-0.201692	0.224363	-0.390960	-0.502292	0.667740	-0.385974
21283	8.709632	-1.392953	-3.731156	-0.516206	0.121672	0.132576	-0.708079	-0.201925	0.217801	-0.396671	-0.495461	0.672175	-0.381251
21284	8.874915	-1.206406	-3.625023	-0.543432	0.184390	0.101296	-0.709948	-0.203134	0.208258	-0.403700	-0.488275	0.675917	-0.376496
21285	9.010627	-1.174585	-3.538115	-0.550396	0.169002	0.082076	-0.712653	-0.205110	0.197279	-0.410669	-0.481352	0.679555	-0.371290
21286	9.078052	-1.135972	-3.559705	-0.544021	0.165142	0.116066	-0.715488	-0.207407	0.187120	-0.417236	-0.473952	0.683426	-0.366349
21287	9.218405	-0.977058	-3.549427	-0.560676	0.117225	0.149201	-0.717781	-0.206996	0.179354	-0.422994	-0.466270	0.688016	-0.360973
21288	9.295877	-0.870944	-3.546802	-0.566053	0.131998	0.118004	-0.719926	-0.208079	0.170240	-0.429174	-0.458787	0.692143	-0.355332
21289	9.405787	-0.914009	-3.647799	-0.536378	0.111627	0.134625	-0.722912	-0.208209	0.162168	-0.434631	-0.451421	0.696273	-0.350027
21290	9.398048	-0.764297	-3.776952	-0.537030	0.071411	0.114520	-0.723804	-0.207604	0.155797	-0.439610	-0.444546	0.700505	-0.344114
21291	9.045231	-0.514756	-3.395029	-0.448806	0.044070	0.134898	-0.725136	-0.205553	0.148960	-0.443255	-0.438311	0.704451	-0.339348
21292	9.099780	-0.691661	-3.432034	-0.385176	0.098600	0.112895	-0.726434	-0.205802	0.142819	-0.447204	-0.432534	0.707258	-0.335722
21293	9.466735	-0.558935	-3.396587	-0.281124	0.067387	0.107747	-0.727184	-0.204560	0.137880	-0.449858	-0.427957	0.709526	-0.333247
21294	9.343801	-0.679916	-3.351721	-0.200123	-0.003917	0.063929	-0.727651	-0.202697	0.134651	-0.451049	-0.425184	0.711535	-0.330895
21295	9.468774	-0.602203	-3.425927	-0.156900	-0.006170	0.038363	-0.728498	-0.203141	0.132399	-0.452056	-0.423181	0.713005	-0.328918
21296	9.114238	-0.555193	-3.489648	-0.106746	-0.044710	0.001747	-0.729759	-0.202558	0.132447	-0.452272	-0.422397	0.714222	-0.326983
21297	9.089633	-0.637049	-3.520659	-0.055750	-0.029479	-0.009208	-0.729315	-0.203761	0.133764	-0.452408	-0.422139	0.714822	-0.325814
21298	9.388292	-0.663352	-3.524753	-0.003099	-0.010531	0.042310	-0.728624	-0.203348	0.133783	-0.451967	-0.421494	0.715389	-0.326018
21299	9.297115	-0.758487	-3.435018	0.025541	0.003771	0.016618	-0.729492	-0.200921	0.133662	-0.451736	-0.421382	0.715367	-0.326530
21300	9.527930	-0.712924	-3.518222	0.029346	0.059052	0.016593	-0.730320	-0.202395	0.132184	-0.452184	-0.420941	0.714876	-0.327551
21301	9.355078	-0.342100	-3.593871	0.077472	-0.001320	-0.023569	-0.729805	-0.199531	0.131379	-0.451719	-0.421911	0.714212	-0.328393
21302	8.837780	-0.740361	-3.639918	0.103891	0.021316	-0.066862	-0.729780	-0.201515	0.131396	-0.451546	-0.423579	0.712867	-0.329405
21303	8.905651	-0.736672	-3.589298	0.091451	0.042749	-0.054975	-0.728658	-0.201707	0.132071	-0.451791	-0.424834	0.711444	-0.330528
21304	8.727250	-0.927898	-3.521080	0.092790	0.045284	-0.005496	-0.729090	-0.201095	0.131276	-0.451642	-0.425369	0.710468	-0.332137
21305	8.884941	-0.909619	-3.700749	0.072951	0.148273	0.029201	-0.730103	-0.199547	0.128870	-0.452974	-0.424553	0.708926	-0.334653
21306	9.356556	-0.960620	-3.762189	0.075866	0.181859	0.100817	-0.730012	-0.198479	0.124331	-0.454188	-0.422512	0.707714	-0.338139
21307	9.187166	-0.830656	-3.600438	0.045447	0.181417	0.093408	-0.732737	-0.194840	0.120256	-0.455771	-0.420301	0.706583	-0.341115
21308	9.142262	-0.656272	-3.561395	-0.057727	0.088785	0.076858	-0.733247	-0.190758	0.115072	-0.456946	-0.417999	0.706909	-0.341698
21309	8.898207	-0.931346	-3.534741	-0.089604	0.012223	0.157566	-0.734704	-0.186164	0.114253	-0.456818	-0.414802	0.708767	-0.341915
21310	9.508736	-0.493438	-3.600604	-0.190017	0.074577	0.230882	-0.737308	-0.180974	0.110273	-0.457822	-0.409194	0.711382	-0.341898
21311	8.999169	-0.631002	-3.381988	-0.150815	-0.030712	0.201636	-0.739923	-0.174150	0.107649	-0.457270	-0.405098	0.714377	-0.341270
21312	8.843817	-0.903486	-3.414183	-0.185979	-0.087064	0.190566	-0.739419	-0.168866	0.109505	-0.456183	-0.401178	0.718072	-0.339598
21313	9.083017	-0.425895	-3.531111	-0.219677	-0.120928	0.236562	-0.740739	-0.163219	0.110284	-0.454630	-0.396549	0.722588	-0.337532
21314	9.296677	-0.608953	-3.554785	-0.239414	-0.169790	0.254969	-0.741917	-0.156800	0.112645	-0.452297	-0.391737	0.727842	-0.334987
21315	9.141179	-0.503170	-3.765644	-0.305886	-0.212704	0.236532	-0.742824	-0.149027	0.116202	-0.450043	-0.386914	0.733674	-0.330879
21316	9.000485	-0.393221	-3.933558	-0.309212	-0.215538	0.284226	-0.742880	-0.141361	0.121698	-0.447327	-0.381285	0.739918	-0.327172
21317	9.004223	-0.615732	-3.978621	-0.307314	-0.225085	0.320911	-0.744047	-0.133437	0.128057	-0.444274	-0.375238	0.746386	-0.323613
21318	8.792470	-0.526925	-3.979784	-0.336933	-0.182628	0.304237	-0.743860	-0.125566	0.129238	-0.442039	-0.368783	0.752525	-0.319855
21319	8.521399	-0.659467	-4.079194	-0.341724	-0.128619	0.324242	-0.744082	-0.116560	0.133423	-0.440592	-0.361704	0.758234	-0.316433
21320	8.392182	-0.655233	-3.965653	-0.359698	-0.071729	0.296565	-0.744047	-0.107960	0.134232	-0.440162	-0.354391	0.763340	-0.313014
21321	8.759753	-0.829114	-4.031249	-0.390828	0.051527	0.316544	-0.744586	-0.099641	0.132239	-0.441789	-0.345809	0.767562	-0.309978
21322	9.524796	-0.942923	-4.444608	-0.363802	0.223104	0.281592	-0.746819	-0.091956	0.126317	-0.445911	-0.336787	0.769837	-0.308364
21323	9.168503	-1.344015	-4.544996	-0.326012	0.217090	0.255834	-0.749627	-0.083502	0.119331	-0.449931	-0.328631	0.771625	-0.306853
21324	8.597909	-1.796811	-4.294757	-0.385160	0.239363	0.160062	-0.751400	-0.080267	0.111595	-0.455102	-0.321125	0.772933	-0.303865
21325	8.689011	-2.089314	-4.230031	-0.437697	0.332888	0.168959	-0.752679	-0.073779	0.100847	-0.462061	-0.312522	0.773629	-0.300546
21326	9.119575	-2.047193	-4.342463	-0.445660	0.306695	0.147062	-0.754773	-0.071078	0.086664	-0.468628	-0.304176	0.774427	-0.296864
21327	8.843139	-2.543886	-4.047960	-0.388391	0.273831	0.169113	-0.758557	-0.064310	0.076793	-0.474240	-0.296294	0.775196	-0.293901
21328	9.204566	-2.961055	-3.870982	-0.395346	0.311675	0.246132	-0.757701	-0.060355	0.067961	-0.479886	-0.286788	0.776054	-0.291894
21329	8.833627	-2.771928	-3.314884	-0.424515	0.305677	0.253392	-0.759418	-0.051648	0.058330	-0.485572	-0.276959	0.777041	-0.289345
21330	8.862592	-2.742956	-3.320609	-0.529855	0.158322	0.228658	-0.762351	-0.044981	0.050259	-0.489558	-0.267227	0.779862	-0.284146
21331	8.371091	-2.432239	-3.447529	-0.622628	-0.016909	0.268152	-0.762801	-0.034410	0.045614	-0.491055	-0.256971	0.784971	-0.276861
21332	8.319766	-2.383193	-4.181912	-0.583280	-0.107852	0.310556	-0.762334	-0.026153	0.047514	-0.490546	-0.246834	0.790865	-0.270129
21333	8.477140	-1.951525	-4.267098	-0.607302	-0.142734	0.341867	-0.763416	-0.017127	0.048639	-0.489356	-0.236157	0.797218	-0.263066
21334	8.695429	-2.314755	-4.238986	-0.516192	-0.308681	0.342298	-0.763930	-0.006335	0.054053	-0.484976	-0.227130	0.804574	-0.256652
21335	8.342317	-2.043429	-4.214353	-0.453452	-0.224826	0.321151	-0.761903	0.003431	0.062309	-0.481677	-0.218635	0.810559	-0.251356
21336	8.606565	-1.887836	-4.382620	-0.341101	-0.241158	0.282019	-0.762527	0.012222	0.068159	-0.477768	-0.211854	0.815866	-0.247423
21337	8.473456	-1.465717	-4.326588	-0.194037	-0.294331	0.177830	-0.761712	0.019935	0.078253	-0.472825	-0.208489	0.820448	-0.244611
21338	8.761229	-1.670238	-4.415967	-0.045123	-0.192064	0.123847	-0.760067	0.025565	0.084304	-0.469202	-0.206838	0.823069	-0.244182
21339	9.081377	-1.876824	-4.368906	0.004825	-0.107189	0.134858	-0.762062	0.031363	0.088029	-0.466695	-0.205132	0.824683	-0.244980
21340	8.802387	-1.543378	-4.134106	0.125394	-0.096304	-0.008982	-0.760685	0.034846	0.091719	-0.464583	-0.206800	0.825001	-0.246515
21341	8.074344	-1.653254	-3.515885	0.202575	0.038485	-0.146843	-0.760632	0.032438	0.094639	-0.465060	-0.210867	0.823093	-0.248540
21342	8.269879	-1.793615	-3.099045	0.183362	0.223528	-0.130627	-0.761919	0.030817	0.087576	-0.468553	-0.213497	0.819609	-0.251235
21343	8.719564	-1.532949	-2.703585	0.229562	0.222703	-0.179929	-0.762779	0.027952	0.079734	-0.472127	-0.217425	0.815613	-0.254162
21344	9.251407	-1.468655	-3.435523	0.326468	0.192435	-0.353926	-0.764828	0.021985	0.074921	-0.475567	-0.225183	0.810629	-0.256924
21345	9.678152	-2.311371	-4.285372	0.433678	0.144589	-0.418861	-0.766531	0.010109	0.069182	-0.478108	-0.235293	0.805099	-0.260510
21346	9.725543	-2.723151	-4.524098	0.478957	0.206827	-0.445547	-0.764766	-0.000164	0.064347	-0.481408	-0.245844	0.798531	-0.264868
21347	9.574453	-1.920270	-4.462496	0.410741	0.336946	-0.680686	-0.766312	-0.015027	0.055911	-0.488323	-0.258795	0.789679	-0.266408
21348	8.594477	-2.858999	-4.287062	0.588261	0.047614	-0.378362	-0.766888	-0.023975	0.056620	-0.487950	-0.270131	0.784126	-0.272179
21349	9.227237	-2.609986	-4.202833	0.483457	0.130180	-0.335388	-0.767377	-0.030396	0.054833	-0.489154	-0.279303	0.778410	-0.277122
21350	9.419635	-1.934499	-4.224945	0.409653	0.018211	-0.274639	-0.767442	-0.038167	0.051564	-0.488602	-0.287361	0.774476	-0.280852
21351	8.750286	-1.573855	-4.004353	0.455781	-0.196110	-0.235749	-0.768832	-0.046310	0.056377	-0.484203	-0.296475	0.772503	-0.284411
21352	7.920899	-2.088958	-3.853524	0.423793	-0.130107	-0.139836	-0.767343	-0.050696	0.061672	-0.480411	-0.303358	0.770578	-0.288771
21353	8.383935	-1.941761	-3.862634	0.366223	-0.191784	-0.026861	-0.768128	-0.050322	0.068818	-0.475305	-0.308301	0.770208	-0.292943
21354	8.089909	-1.807860	-3.928051	0.301433	-0.173328	-0.056424	-0.768935	-0.048643	0.075347	-0.471064	-0.312905	0.769825	-0.295903
21355	8.585334	-1.751225	-4.071795	0.243001	-0.145937	0.014186	-0.767256	-0.046880	0.079346	-0.467115	-0.315747	0.769945	-0.298818
21356	8.570833	-1.546188	-4.164108	0.181475	-0.134384	0.039767	-0.767838	-0.042003	0.084116	-0.463644	-0.317445	0.770482	-0.301033
21357	8.598978	-1.701131	-4.197567	0.143878	-0.189788	0.075547	-0.768405	-0.037349	0.090547	-0.459238	-0.318673	0.771964	-0.302687
21358	8.920094	-1.524758	-4.498243	0.060333	-0.180165	0.167217	-0.769648	-0.035428	0.095142	-0.455038	-0.317554	0.774429	-0.303907
21359	8.649210	-1.503305	-4.328574	0.086597	-0.216582	0.126902	-0.769694	-0.027688	0.102037	-0.450236	-0.317620	0.776797	-0.304944
21360	8.497667	-1.700895	-4.522238	-0.031899	-0.169488	0.067798	-0.768306	-0.024139	0.107265	-0.447373	-0.317133	0.779062	-0.303885
21361	8.414858	-1.398111	-4.454374	-0.038039	-0.232034	0.051404	-0.769985	-0.020006	0.113116	-0.443549	-0.317344	0.781824	-0.302173
21362	8.435247	-1.309961	-4.348295	-0.182712	-0.013045	0.059970	-0.769565	-0.017404	0.117737	-0.444109	-0.314717	0.783523	-0.299686
21363	8.723960	-1.384432	-4.371652	-0.167151	-0.103342	-0.000365	-0.770135	-0.015358	0.119543	-0.443412	-0.313816	0.785572	-0.296282
21364	8.684427	-1.704363	-4.362599	-0.195034	-0.083659	-0.020699	-0.769254	-0.016945	0.122785	-0.443406	-0.312768	0.787432	-0.292435
21365	8.679893	-1.636539	-4.354742	-0.184386	-0.057042	-0.035391	-0.769791	-0.017838	0.123851	-0.443739	-0.311985	0.788923	-0.288724
21366	8.513291	-2.128068	-4.501456	-0.248985	0.014947	-0.066953	-0.772019	-0.018074	0.123578	-0.445877	-0.310600	0.789901	-0.284216
21367	8.421637	-2.068722	-4.538699	-0.256941	0.025002	0.011915	-0.773411	-0.018577	0.122723	-0.447655	-0.307927	0.791341	-0.280294
21368	8.431619	-2.037689	-4.507473	-0.291436	0.010297	-0.079878	-0.774094	-0.018910	0.123965	-0.450022	-0.306370	0.792478	-0.274947
21369	8.509889	-2.262886	-4.572247	-0.372935	0.056905	-0.054442	-0.775182	-0.021409	0.123263	-0.453342	-0.303494	0.793805	-0.268786
21370	8.390688	-2.338102	-4.686622	-0.347287	0.093402	0.011573	-0.775186	-0.023089	0.119951	-0.456829	-0.299494	0.794978	-0.263856
21371	8.448622	-2.548436	-4.583893	-0.382093	0.136753	0.073812	-0.778582	-0.021021	0.116344	-0.460708	-0.294013	0.796316	-0.259202
21372	8.511921	-2.403694	-4.561165	-0.376520	0.177256	0.073797	-0.779334	-0.019900	0.110979	-0.465319	-0.288268	0.797145	-0.254831
21373	8.554432	-2.314701	-4.709499	-0.420314	0.205839	0.075520	-0.782595	-0.017814	0.106953	-0.470414	-0.281982	0.797939	-0.249979
21374	8.690594	-2.361709	-4.531345	-0.507047	0.348090	0.102679	-0.783523	-0.017134	0.096122	-0.478240	-0.273675	0.797807	-0.244731
21375	8.745473	-2.409257	-4.270455	-0.547301	0.327373	0.174217	-0.788116	-0.012997	0.085260	-0.485341	-0.263898	0.798415	-0.239449
21376	8.718279	-2.255978	-4.113869	-0.542716	0.294617	0.213759	-0.789381	-0.008169	0.073711	-0.491802	-0.253653	0.799299	-0.234333
21377	8.743402	-2.204295	-4.003375	-0.561730	0.258283	0.190858	-0.791185	-0.002258	0.066280	-0.497609	-0.243683	0.800473	-0.228575
21378	8.782338	-2.029648	-4.027844	-0.527996	0.200777	0.227755	-0.791426	0.002009	0.060128	-0.502270	-0.233730	0.802017	-0.223303
21379	8.494972	-2.057523	-3.787840	-0.470865	0.161813	0.213187	-0.793496	0.008764	0.055821	-0.505839	-0.224659	0.803628	-0.218720
21380	8.438656	-1.896357	-3.661511	-0.428708	0.177383	0.181148	-0.794320	0.014761	0.049224	-0.509749	-0.216507	0.804557	-0.214403
21381	8.583538	-1.868666	-3.632936	-0.409850	0.139460	0.137239	-0.794424	0.020088	0.044531	-0.512908	-0.209309	0.805638	-0.209913
21382	9.094008	-2.100942	-3.578668	-0.410681	0.104474	0.108007	-0.794484	0.022537	0.040776	-0.515786	-0.202795	0.806783	-0.204791
21383	8.867957	-1.836715	-3.633702	-0.422395	0.085459	0.118100	-0.794121	0.025994	0.039451	-0.518126	-0.195950	0.808257	-0.199674
21384	9.090302	-1.627290	-3.635821	-0.388809	0.069270	0.110935	-0.794600	0.029767	0.037735	-0.520257	-0.189732	0.809568	-0.194765
21385	9.056877	-1.790988	-3.526956	-0.358768	0.027151	0.074327	-0.795467	0.031273	0.036162	-0.521514	-0.184448	0.811114	-0.189990
21386	9.331659	-1.551673	-3.615371	-0.326036	-0.022487	0.072733	-0.796588	0.032769	0.037800	-0.522011	-0.179837	0.812905	-0.185336
21387	9.172378	-1.518392	-3.662332	-0.243304	-0.075512	0.093134	-0.795063	0.035018	0.040575	-0.521075	-0.175816	0.815078	-0.182254
21388	9.095597	-1.484268	-3.635087	-0.187555	-0.110558	0.060256	-0.795231	0.038988	0.043472	-0.519654	-0.173167	0.817184	-0.179397
21389	9.109216	-1.419495	-3.770422	-0.168556	-0.080484	0.049244	-0.796030	0.038784	0.047931	-0.518523	-0.170648	0.818941	-0.177059
21390	8.923820	-1.350128	-3.782359	-0.112066	-0.037802	0.071278	-0.795211	0.041361	0.050036	-0.517977	-0.168342	0.820034	-0.175798
21391	8.933241	-1.378402	-3.488247	-0.026765	-0.069458	-0.020256	-0.796332	0.042991	0.051821	-0.516794	-0.168388	0.820918	-0.175109
21392	9.077284	-1.422406	-3.537393	-0.028878	0.003480	-0.038705	-0.795625	0.042658	0.052631	-0.517030	-0.168599	0.820918	-0.174209
21393	9.198237	-1.487509	-3.448149	-0.023475	-0.012984	-0.040485	-0.797006	0.041428	0.052149	-0.516857	-0.168805	0.821119	-0.173570
21394	9.173919	-1.545477	-3.452448	0.030214	-0.018246	-0.016530	-0.796431	0.040659	0.053213	-0.516459	-0.169340	0.821211	-0.173799
21395	9.126251	-1.580871	-3.680336	0.070875	-0.031766	-0.069672	-0.796426	0.040108	0.052900	-0.515780	-0.171054	0.821163	-0.174366
21396	9.071891	-1.426245	-3.609670	0.162324	-0.035735	-0.069471	-0.797481	0.037420	0.056092	-0.514823	-0.173882	0.820787	-0.176156
21397	9.125031	-1.404901	-3.601858	0.200567	-0.042418	-0.144611	-0.797729	0.034620	0.055503	-0.513796	-0.178189	0.820097	-0.178053
21398	8.985110	-1.276794	-3.677906	0.304301	-0.047069	-0.164600	-0.798508	0.031942	0.058414	-0.512461	-0.184068	0.818956	-0.181145
21399	8.729272	-1.147407	-3.788254	0.386209	-0.057525	-0.179143	-0.797888	0.027374	0.058964	-0.510607	-0.190884	0.817541	-0.185660
21400	8.787112	-0.857623	-3.909285	0.402013	0.042460	-0.281983	-0.798953	0.021990	0.056410	-0.510737	-0.199322	0.814567	-0.189469
21401	8.747241	-1.025757	-4.007912	0.488138	0.066492	-0.349794	-0.801333	0.011718	0.055799	-0.511054	-0.209472	0.810668	-0.194326
21402	8.347301	-0.774223	-4.109659	0.527058	0.074372	-0.330512	-0.800965	0.003066	0.053029	-0.511245	-0.219804	0.806482	-0.199752
21403	8.803172	-1.032605	-4.249148	0.577625	0.136644	-0.294673	-0.802152	-0.003466	0.050824	-0.511928	-0.229642	0.801505	-0.206844
21404	9.089917	-0.937796	-4.597373	0.509831	0.173504	-0.337005	-0.802938	-0.011348	0.044207	-0.513671	-0.239418	0.796082	-0.212307
21405	9.519252	-0.868456	-4.569503	0.472690	0.227698	-0.362749	-0.803144	-0.020939	0.037618	-0.516402	-0.248823	0.790045	-0.217358
21406	9.233734	-0.370347	-4.314064	0.386180	0.213789	-0.342681	-0.802487	-0.032541	0.031316	-0.519267	-0.257175	0.784482	-0.220932
21407	8.873909	-0.653478	-3.988485	0.291737	0.177007	-0.278693	-0.804362	-0.042255	0.024875	-0.521616	-0.263568	0.780016	-0.223661
21408	8.945019	-0.704908	-3.807927	0.267059	0.172249	-0.104381	-0.803781	-0.046601	0.020835	-0.523304	-0.267101	0.776535	-0.227603
21409	8.943496	-1.057630	-3.544503	0.228987	0.049164	-0.045584	-0.804059	-0.049219	0.016491	-0.522899	-0.269764	0.774859	-0.231080
21410	9.482577	-0.709149	-3.774923	0.147118	0.035448	-0.025366	-0.804489	-0.049145	0.015104	-0.522723	-0.271424	0.773748	-0.233245
21411	9.080377	-0.711490	-3.750238	0.113808	-0.031306	-0.032753	-0.806018	-0.049660	0.014529	-0.521618	-0.273064	0.773503	-0.234613
21412	8.783857	-0.816427	-3.725343	0.004812	-0.011505	-0.005553	-0.805176	-0.049188	0.016224	-0.521393	-0.273148	0.773651	-0.234527
21413	9.157805	-0.776015	-3.681099	-0.004016	-0.023678	0.077122	-0.806305	-0.048170	0.016018	-0.520520	-0.271830	0.774485	-0.235246
21414	9.097588	-0.741480	-3.693113	-0.023564	-0.072680	0.034946	-0.806747	-0.045924	0.016580	-0.519311	-0.271279	0.775622	-0.234809
21415	8.871744	-0.960496	-3.517035	-0.091059	-0.056299	0.040213	-0.807446	-0.044065	0.019352	-0.518569	-0.269786	0.777001	-0.233605
21416	9.117195	-0.708053	-3.664647	-0.128508	-0.045414	0.076917	-0.806912	-0.041444	0.020624	-0.518148	-0.267363	0.778563	-0.232119
21417	9.429602	-0.557625	-3.834748	-0.135525	-0.110620	0.060580	-0.808344	-0.038444	0.020544	-0.516691	-0.265355	0.780809	-0.230119
21418	9.131816	-0.635278	-3.674379	-0.183510	-0.152020	0.014600	-0.807743	-0.038971	0.025389	-0.515171	-0.263817	0.783373	-0.226553
21419	8.654292	-0.416498	-3.824158	-0.230051	-0.080270	0.047353	-0.809678	-0.037194	0.030260	-0.514729	-0.260911	0.785636	-0.223060
21420	8.885882	-0.560079	-3.727487	-0.139898	-0.064910	0.064051	-0.810823	-0.034635	0.030428	-0.514104	-0.258641	0.787337	-0.221138
21421	8.934738	-0.434770	-3.694685	-0.110096	-0.060666	0.084322	-0.810833	-0.031959	0.033663	-0.513170	-0.256308	0.789031	-0.219985
21422	9.156930	-0.529926	-3.587686	-0.091983	-0.041729	0.075188	-0.813667	-0.027836	0.034223	-0.512604	-0.254245	0.790326	-0.219045
21423	9.175554	-0.431370	-3.713328	-0.112812	-0.010447	0.045752	-0.812849	-0.026039	0.034884	-0.512651	-0.252283	0.791300	-0.217686
21424	9.227253	-0.656263	-3.786767	-0.103151	0.003289	0.062236	-0.812886	-0.023463	0.034346	-0.512905	-0.250107	0.792106	-0.216661
21425	8.999912	-0.733649	-3.863301	-0.068633	0.014851	0.051209	-0.815844	-0.020999	0.034107	-0.513105	-0.248407	0.792646	-0.216170
21426	9.144350	-0.895406	-3.811792	-0.092292	0.036930	0.052969	-0.817950	-0.020214	0.033199	-0.513873	-0.246341	0.793007	-0.215387
21427	9.041039	-1.141508	-3.669455	-0.104838	0.043806	0.061132	-0.819127	-0.016162	0.031786	-0.514666	-0.243980	0.793444	-0.214571
21428	8.987217	-0.892712	-3.569214	-0.114197	-0.010448	0.060316	-0.819581	-0.014373	0.030087	-0.514751	-0.241769	0.794412	-0.213279
21429	8.962788	-0.916344	-3.602267	-0.111670	0.000443	0.016250	-0.821265	-0.012963	0.030748	-0.515082	-0.240233	0.795092	-0.211679
21430	8.995691	-0.993175	-3.676453	-0.142693	-0.011638	0.019871	-0.821826	-0.012276	0.031353	-0.515451	-0.238374	0.795986	-0.209510
21431	9.081756	-0.997483	-3.761814	-0.137717	-0.015720	0.104320	-0.823549	-0.008545	0.030902	-0.515274	-0.235229	0.797346	-0.208327
21432	9.164697	-1.081006	-3.905539	-0.092347	-0.041068	0.126470	-0.823589	-0.005035	0.031538	-0.514477	-0.232309	0.798822	-0.207916
21433	8.979444	-1.126510	-3.850605	-0.031236	-0.072146	0.088054	-0.823765	0.000428	0.035783	-0.512956	-0.230747	0.800229	-0.208003
21434	8.818914	-1.039833	-4.080723	-0.040650	-0.093328	0.010965	-0.825177	0.003178	0.037919	-0.511557	-0.230419	0.801482	-0.206985
21435	8.880401	-1.179698	-4.170879	0.023748	-0.097944	0.023932	-0.825723	0.003388	0.039611	-0.509619	-0.230550	0.802630	-0.207174
21436	8.773909	-1.280544	-4.189291	0.052010	-0.098004	0.054226	-0.826258	0.004579	0.044433	-0.507531	-0.230500	0.803735	-0.208065
21437	8.603276	-1.236203	-4.151225	0.017006	-0.064086	0.042146	-0.827230	0.006409	0.047903	-0.506073	-0.230124	0.804652	-0.208490
21438	8.762533	-1.301823	-4.403953	-0.004278	-0.003375	0.060375	-0.828368	0.009182	0.049480	-0.505737	-0.229010	0.805055	-0.208974
21439	8.588890	-1.432008	-4.369327	0.010638	-0.020220	0.141119	-0.827855	0.012449	0.049119	-0.504576	-0.226788	0.806015	-0.210502
21440	8.769910	-1.526504	-4.289766	-0.065357	0.079995	0.162859	-0.828503	0.019277	0.048709	-0.505422	-0.223054	0.806288	-0.211412
21441	8.926381	-1.410299	-4.357654	-0.123436	0.097636	0.179286	-0.829996	0.025392	0.045752	-0.506572	-0.218354	0.806778	-0.211695
21442	8.782284	-1.995409	-4.049355	-0.204176	0.078103	0.169864	-0.829267	0.031769	0.042511	-0.507946	-0.213100	0.807653	-0.210420
21443	8.909733	-1.692781	-3.899993	-0.195635	0.014518	0.155384	-0.830460	0.036440	0.040020	-0.508136	-0.208374	0.809146	-0.208953
21444	8.763263	-1.825003	-4.088591	-0.173212	-0.054646	0.109599	-0.832696	0.038611	0.042686	-0.507458	-0.204959	0.810944	-0.206996
21445	8.570277	-1.735441	-4.155660	-0.206545	-0.090750	0.098551	-0.831199	0.043773	0.046757	-0.506187	-0.201460	0.813284	-0.204345
21446	8.762005	-1.583799	-4.352638	-0.186487	-0.059123	0.093096	-0.831369	0.047366	0.048655	-0.505538	-0.198190	0.815081	-0.201976
21447	8.968112	-1.583331	-4.495591	-0.167329	-0.094164	0.094148	-0.831249	0.049832	0.050340	-0.504035	-0.195163	0.817252	-0.199899
21448	8.779716	-1.634853	-4.532354	-0.138323	-0.095297	0.049194	-0.830115	0.051273	0.055301	-0.502763	-0.193238	0.819020	-0.197724
21449	8.843143	-1.558622	-4.464190	-0.091605	-0.082419	0.016260	-0.830126	0.052914	0.056519	-0.501441	-0.192195	0.820454	-0.196144
21450	8.539341	-1.624391	-4.462919	-0.050313	-0.090064	-0.013087	-0.830946	0.052832	0.058475	-0.500153	-0.192151	0.821570	-0.194803
21451	8.520527	-1.751879	-4.349535	0.001834	-0.088567	0.020940	-0.828972	0.053710	0.063114	-0.498336	-0.191982	0.822716	-0.194789
21452	8.427381	-1.738020	-4.249355	0.022781	-0.022000	0.045634	-0.827860	0.054494	0.064128	-0.497654	-0.191439	0.823087	-0.195498
21453	9.599065	-1.796967	-4.448122	-0.016885	0.115105	0.052922	-0.829012	0.056306	0.062158	-0.499136	-0.189750	0.822392	-0.196291
21454	8.767707	-1.307357	-4.355879	-0.103786	0.048711	-0.005966	-0.828449	0.055081	0.060961	-0.500298	-0.188515	0.822354	-0.194673
21455	8.156339	-0.927202	-3.813698	-0.216575	0.100164	-0.017334	-0.827352	0.054776	0.058142	-0.502563	-0.186053	0.822302	-0.191401
21456	8.607270	-1.424342	-3.867612	-0.196631	0.141117	0.037709	-0.828667	0.055414	0.051218	-0.505410	-0.182807	0.821832	-0.189033
21457	9.282565	-1.152225	-3.900750	-0.148175	0.117758	0.074738	-0.829417	0.057308	0.047436	-0.507359	-0.179446	0.821639	-0.187871
21458	9.170391	-1.090566	-4.099027	-0.104076	0.025959	0.021730	-0.828322	0.058321	0.046651	-0.508022	-0.177827	0.821908	-0.186439
21459	8.863754	-0.989059	-3.913008	-0.084712	0.040228	0.027206	-0.828611	0.057996	0.044681	-0.508656	-0.176192	0.822071	-0.185539
21460	8.787217	-1.028522	-3.823457	-0.114461	0.067497	-0.027971	-0.828465	0.057429	0.044644	-0.510216	-0.175128	0.821773	-0.183575
21461	8.951472	-1.149904	-3.719294	-0.086204	0.019333	0.007048	-0.828929	0.059278	0.041694	-0.510603	-0.173889	0.822065	-0.182365
21462	8.949039	-1.294414	-3.971321	-0.098232	-0.012842	0.038241	-0.828381	0.059849	0.041445	-0.510538	-0.172193	0.822750	-0.181059
21463	8.895164	-1.140636	-3.837885	-0.112922	-0.004656	0.071250	-0.827147	0.060597	0.040223	-0.510397	-0.169713	0.823590	-0.179978
21464	8.915596	-1.109333	-4.012336	-0.124881	0.010807	-0.002200	-0.826037	0.061656	0.041394	-0.510950	-0.168325	0.823983	-0.177899
21465	8.919165	-1.180342	-4.143351	-0.070377	0.018775	0.016230	-0.827697	0.061613	0.042803	-0.511252	-0.167106	0.824232	-0.177027
21466	8.900537	-1.161830	-4.067664	-0.040170	0.009360	0.018141	-0.827031	0.063352	0.041787	-0.511421	-0.166251	0.824403	-0.176545
21467	8.793680	-1.315692	-4.110559	-0.026324	0.012995	-0.013086	-0.826880	0.062758	0.042307	-0.511587	-0.165988	0.824454	-0.176077
21468	8.962343	-1.380295	-4.083475	-0.041043	-0.003394	-0.014897	-0.826043	0.062342	0.041855	-0.511665	-0.165715	0.824647	-0.175201
21469	8.918405	-1.261931	-4.206648	-0.052388	-0.028481	-0.025884	-0.825750	0.062122	0.043374	-0.511279	-0.165540	0.825167	-0.174037
21470	8.754836	-1.266131	-4.169163	-0.049476	-0.043517	-0.052499	-0.825718	0.060232	0.044373	-0.510853	-0.165940	0.825673	-0.172503
21471	8.875406	-1.198868	-4.185308	-0.064257	-0.030177	-0.058935	-0.826246	0.058499	0.045247	-0.510592	-0.166197	0.826137	-0.170798
21472	8.822687	-1.038037	-4.216101	-0.072090	-0.051275	-0.075419	-0.827032	0.056385	0.048194	-0.510186	-0.166769	0.826718	-0.168630
21473	8.885446	-1.077699	-4.184894	-0.065450	-0.036991	-0.068080	-0.827004	0.054522	0.048637	-0.509847	-0.167193	0.827217	-0.166780
21474	8.846898	-1.079871	-4.183466	-0.071970	-0.062649	-0.069896	-0.826554	0.052754	0.049918	-0.509229	-0.167710	0.827923	-0.164630
21475	8.783784	-1.056659	-4.253410	-0.073730	-0.035950	-0.069954	-0.826053	0.047414	0.051816	-0.508938	-0.168078	0.828423	-0.162625
21476	8.854649	-0.883294	-4.199381	-0.068387	-0.025502	-0.075419	-0.825152	0.043480	0.053797	-0.508936	-0.168604	0.828712	-0.160603
21477	8.872860	-0.973563	-3.988117	-0.058976	-0.054850	-0.062512	-0.826258	0.042663	0.053478	-0.508265	-0.169061	0.829368	-0.158851
21478	8.881214	-0.834812	-4.212134	-0.098818	-0.025090	-0.049774	-0.824434	0.043080	0.055998	-0.508287	-0.168845	0.829830	-0.156583
21479	8.877149	-0.811708	-4.124886	-0.042361	-0.048766	-0.056961	-0.824395	0.041546	0.058414	-0.507649	-0.169361	0.830379	-0.155177
21480	8.808778	-0.785258	-4.252575	-0.061079	-0.062570	-0.071671	-0.826580	0.038700	0.059375	-0.506985	-0.170010	0.831022	-0.153185
21481	8.701553	-0.818975	-4.393695	-0.080909	-0.027971	-0.064458	-0.823748	0.036291	0.061432	-0.506845	-0.170199	0.831445	-0.151127
21482	8.677243	-0.840377	-4.412247	-0.075672	-0.014447	-0.075490	-0.824835	0.033793	0.060730	-0.507037	-0.170615	0.831624	-0.149016
21483	8.821283	-0.840477	-4.480427	-0.104391	0.010361	-0.057205	-0.824932	0.031447	0.062400	-0.507586	-0.170329	0.831747	-0.146770
21484	8.841127	-0.870873	-4.394422	-0.097608	-0.011819	-0.040638	-0.824353	0.030000	0.062863	-0.507788	-0.169934	0.832075	-0.144656
21485	8.707715	-0.696981	-4.272372	-0.124400	-0.004787	-0.049873	-0.823923	0.029402	0.063381	-0.508129	-0.169365	0.832423	-0.142101
21486	8.769849	-0.789202	-4.299448	-0.130889	0.009154	-0.020548	-0.824598	0.026924	0.062118	-0.508729	-0.168234	0.832691	-0.139706
21487	8.851740	-0.667789	-4.354853	-0.175210	-0.001844	-0.034344	-0.824439	0.025758	0.062742	-0.509240	-0.166877	0.833187	-0.136473
21488	8.783506	-0.487933	-4.529850	-0.165652	0.011991	-0.019657	-0.822614	0.025126	0.063523	-0.509992	-0.165367	0.833508	-0.133514
21489	8.789775	-0.558791	-4.313182	-0.176963	0.007188	-0.031604	-0.823445	0.023538	0.061480	-0.510640	-0.163922	0.833905	-0.130300
21490	8.749905	-0.597669	-4.466515	-0.227244	0.000098	-0.064744	-0.822176	0.022511	0.061823	-0.511498	-0.162560	0.834336	-0.125810
21491	8.912638	-0.464514	-4.355804	-0.217960	-0.013232	-0.057302	-0.823122	0.020655	0.062415	-0.511989	-0.161172	0.834931	-0.121578
21492	8.785981	-0.353253	-4.268228	-0.212472	0.014448	-0.059177	-0.822791	0.017066	0.063307	-0.513003	-0.159829	0.835160	-0.117433
21493	8.909384	-0.560570	-4.423934	-0.240871	-0.001201	-0.026187	-0.823477	0.015705	0.062392	-0.513678	-0.157647	0.835747	-0.113176
21494	8.328332	0.181387	-4.474654	-0.131191	0.067168	0.071175	-0.823334	0.015024	0.061791	-0.514999	-0.154839	0.835633	-0.111889
21495	8.973815	-0.222706	-4.337194	-0.192729	-0.010576	0.067588	-0.823387	0.019005	0.061479	-0.515134	-0.151609	0.836477	-0.109352
21496	8.843797	-0.217069	-4.327466	-0.149468	-0.017600	0.043799	-0.820903	0.019627	0.059540	-0.515144	-0.149251	0.837172	-0.107210
21497	8.846735	-0.159481	-4.283728	-0.128102	0.002163	0.019964	-0.822747	0.021948	0.059003	-0.515396	-0.147457	0.837578	-0.105293
21498	8.940404	-0.286439	-4.268736	-0.113407	-0.001656	0.021834	-0.821749	0.021274	0.060906	-0.515604	-0.145802	0.837954	-0.103575
21499	8.800433	-0.241162	-4.316341	-0.095254	-0.018085	0.018200	-0.821485	0.022399	0.060972	-0.515427	-0.144417	0.838480	-0.102131
21500	8.759823	-0.173199	-4.299888	-0.039548	0.000252	0.047645	-0.822773	0.024980	0.060725	-0.515397	-0.143083	0.838753	-0.101919
21501	8.940125	-0.268879	-4.312084	-0.038758	-0.013998	0.009155	-0.821784	0.024623	0.061949	-0.515148	-0.142424	0.839088	-0.101340
21502	8.852672	-0.298722	-4.391124	-0.018728	-0.054575	0.009232	-0.822341	0.024759	0.062242	-0.514216	-0.142062	0.839771	-0.100926
21503	8.713399	-0.235156	-4.356520	0.029756	-0.035535	0.042310	-0.821638	0.026678	0.066260	-0.513346	-0.141593	0.840279	-0.101777
21504	8.842887	-0.298397	-4.410077	0.001781	-0.020305	0.020225	-0.821926	0.027260	0.066020	-0.512908	-0.141188	0.840598	-0.101918
21505	8.750361	-0.359467	-4.508452	0.003076	-0.045007	0.001882	-0.821359	0.027722	0.067996	-0.512038	-0.141143	0.841140	-0.101881
21506	8.837787	-0.327135	-4.434226	0.015298	-0.042804	-0.020092	-0.821070	0.028444	0.070549	-0.511265	-0.141598	0.841547	-0.101771
21507	8.443933	-0.116874	-4.355333	0.025865	-0.004541	0.031202	-0.820790	0.027902	0.069955	-0.510955	-0.141212	0.841708	-0.102527
21508	8.832774	-0.385295	-4.434417	0.048302	0.011175	0.045941	-0.820527	0.028907	0.069596	-0.510860	-0.140785	0.841681	-0.103802
21509	8.761202	-0.200679	-4.420877	0.080113	-0.005407	0.075407	-0.821392	0.030796	0.068884	-0.510294	-0.140212	0.841856	-0.105919
21510	8.848081	-0.286893	-4.366724	0.048915	-0.000945	0.001939	-0.820285	0.031868	0.069776	-0.510086	-0.140553	0.841824	-0.106719
21511	8.736029	-0.301051	-4.517196	0.031077	-0.008897	-0.049499	-0.821956	0.031893	0.069794	-0.509867	-0.141592	0.841782	-0.106721
21512	8.712653	-0.419201	-4.374598	0.101904	-0.011609	-0.069563	-0.823314	0.030138	0.071372	-0.509480	-0.143696	0.841542	-0.107651
21513	8.697311	-0.207813	-4.577934	0.135615	-0.061634	-0.034524	-0.820383	0.029140	0.070585	-0.508040	-0.145663	0.841847	-0.109409
21514	8.722761	-0.872625	-4.742620	0.119685	0.059277	0.038547	-0.821675	0.032003	0.070356	-0.508552	-0.145970	0.841151	-0.111946
21515	8.731867	-0.160716	-4.491974	0.128182	-0.013653	0.025963	-0.822380	0.031806	0.068816	-0.507800	-0.146736	0.841151	-0.114336
21516	8.726229	-0.305576	-4.536180	0.189824	0.044074	0.136073	-0.821179	0.034975	0.067326	-0.507617	-0.146148	0.840717	-0.118999
21517	8.757615	-0.598565	-4.404015	0.192899	0.055137	0.042431	-0.821513	0.038974	0.066738	-0.507789	-0.147131	0.839889	-0.122841
21518	8.731502	-0.764898	-4.283365	0.225135	-0.020648	0.092135	-0.822816	0.043082	0.067144	-0.506496	-0.147788	0.839867	-0.127452
21519	8.749410	-0.779713	-4.453192	0.186269	0.031658	0.035082	-0.822584	0.045445	0.065055	-0.506302	-0.148869	0.839239	-0.131047
21520	8.928038	-0.779110	-4.411565	0.198804	0.004697	-0.007018	-0.821352	0.046731	0.064425	-0.505752	-0.150857	0.838705	-0.134282
21521	8.711485	-0.909793	-4.317373	0.247353	-0.010218	-0.038164	-0.821469	0.045953	0.065913	-0.504854	-0.153885	0.838085	-0.138039
21522	8.706719	-0.753769	-4.376557	0.233859	0.022819	-0.066665	-0.822585	0.045714	0.065351	-0.504643	-0.157172	0.837056	-0.141310
21523	8.866324	-0.707135	-4.321842	0.269368	0.041414	-0.039971	-0.821749	0.045043	0.064325	-0.504525	-0.160303	0.835804	-0.145568
21524	8.755021	-0.968922	-4.271084	0.287751	-0.013422	-0.032574	-0.822841	0.042571	0.063067	-0.503413	-0.163663	0.835046	-0.149961
21525	8.600530	-0.752715	-4.399146	0.259954	0.032332	0.019599	-0.821335	0.044667	0.063182	-0.502967	-0.165717	0.834058	-0.154627
21526	8.913073	-1.056142	-4.359677	0.210476	0.042067	0.014001	-0.822621	0.046320	0.061622	-0.502873	-0.167341	0.833087	-0.158371
21527	8.833970	-1.063612	-4.303635	0.112994	0.026797	-0.003616	-0.823628	0.047303	0.059181	-0.502886	-0.168312	0.832507	-0.160337
21528	8.750928	-0.909188	-4.202917	0.087467	0.035836	0.000001	-0.822646	0.047383	0.060153	-0.503136	-0.168950	0.831931	-0.161868
21529	8.962901	-1.083739	-4.137111	0.094209	0.038133	-0.022909	-0.822958	0.047711	0.056409	-0.503469	-0.170014	0.831219	-0.163366
21530	8.891189	-0.991553	-4.102432	0.095097	0.028161	-0.056841	-0.822119	0.047678	0.056818	-0.503749	-0.171693	0.830496	-0.164422
21531	8.867378	-1.060166	-4.036779	0.109929	0.007307	-0.047618	-0.821808	0.044600	0.055928	-0.503604	-0.173424	0.829945	-0.165830
21532	8.741802	-1.049026	-4.077899	0.060704	-0.017050	-0.038527	-0.822369	0.045685	0.057116	-0.503187	-0.174601	0.829848	-0.166342
21533	8.793544	-1.008164	-4.258289	0.050027	0.015259	0.038490	-0.823615	0.044869	0.056798	-0.503097	-0.174271	0.829708	-0.167651
21534	8.908351	-1.061155	-4.345043	0.000179	0.003299	0.056777	-0.822417	0.048846	0.056195	-0.502911	-0.173190	0.829939	-0.168189
21535	8.836536	-1.005372	-4.308182	0.038010	-0.011974	0.001815	-0.822144	0.049400	0.056366	-0.502534	-0.173441	0.829984	-0.168832
21536	8.862164	-0.937499	-4.139637	0.042951	-0.008959	-0.018344	-0.823250	0.049107	0.056917	-0.502248	-0.174075	0.829933	-0.169281
21537	8.823815	-1.003429	-4.085499	0.115181	-0.007006	-0.054927	-0.822674	0.047807	0.057250	-0.501884	-0.176028	0.829461	-0.170647
21538	8.890460	-1.097584	-4.151399	0.105361	0.001583	-0.012755	-0.822814	0.047682	0.056964	-0.501533	-0.177159	0.829108	-0.172222
21539	8.812437	-1.222246	-4.216918	0.054575	0.015581	0.001765	-0.822258	0.048204	0.057689	-0.501565	-0.177481	0.828808	-0.173237
