# Supplementary material for: Identification of Haptic Based Guiding Using Hard Reins
Source: PLoS One. 2015 Jul 22;10(7):e0132020. doi: 10.1371/journal.pone.0132020 (PMC4511788; doi:10.1371/journal.pone.0132020)
Supplement: S8 File — (ZIP) [file pone.0132020.s008.zip › Exp2_MotionData1/Subject2/path1/T4/gh4.txt]

// Start Time: 0
// Sample rate: 25.0Hz
// Scenario: 4.9
// Firmware Version: 2.6.1
Counter	Acc_X	Acc_Y	Acc_Z	Gyr_X	Gyr_Y	Gyr_Z	Mag_X	Mag_Y	Mag_Z	Quat_w	Quat_x	Quat_y	Quat_z
20985	2.086353	-8.997803	-2.930745	0.002422	0.023581	-0.009999	-0.015539	0.793188	0.423132	0.463075	-0.726329	0.348439	-0.369591
20986	2.033959	-9.140306	-3.058069	0.018020	0.032781	0.007607	-0.016869	0.794031	0.423798	0.463293	-0.725869	0.348631	-0.370040
20987	2.021634	-9.082514	-3.038168	0.040776	0.034625	0.004947	-0.015670	0.793732	0.422609	0.463783	-0.725194	0.348626	-0.370753
20988	2.106504	-9.183291	-3.005180	0.040981	0.049219	-0.009833	-0.016996	0.794428	0.422358	0.464091	-0.724522	0.348544	-0.371759
20989	2.155064	-9.240782	-2.955214	0.028190	0.036426	-0.018220	-0.017503	0.795341	0.421458	0.464211	-0.724112	0.348315	-0.372621
20990	2.134916	-9.057856	-2.926429	-0.025371	0.030903	-0.010187	-0.017895	0.795743	0.420152	0.463685	-0.724196	0.348545	-0.372899
20991	2.138861	-8.869953	-2.863739	-0.120069	0.019856	-0.000507	-0.020417	0.793205	0.423314	0.461898	-0.725162	0.349524	-0.372320
20992	2.211454	-8.922515	-2.796579	0.014753	0.020018	0.003872	-0.020142	0.791282	0.422787	0.462129	-0.724853	0.349567	-0.372596
20993	2.284393	-9.057669	-2.958641	0.021689	-0.001857	0.015949	-0.019496	0.794156	0.423700	0.462666	-0.724557	0.349524	-0.372545
20994	2.245982	-9.093955	-2.993118	-0.016911	-0.001880	0.024984	-0.019496	0.794428	0.423569	0.462749	-0.724557	0.349904	-0.372085
20995	2.207756	-9.171296	-3.071382	-0.030783	-0.020201	0.014793	-0.018038	0.793595	0.423950	0.462636	-0.724897	0.350065	-0.371412
20996	2.188203	-9.116040	-3.085194	-0.122003	-0.022090	0.030020	-0.017376	0.791686	0.425253	0.461374	-0.725982	0.351109	-0.369874
20997	2.135073	-9.096832	-3.066215	-0.125313	-0.031291	0.010633	-0.016587	0.790331	0.427341	0.459926	-0.727306	0.351807	-0.368410
20998	2.120599	-9.097009	-3.109565	-0.162174	-0.031309	0.018753	-0.014339	0.785833	0.431380	0.458054	-0.728898	0.352892	-0.366554
20999	1.980480	-9.037045	-3.083624	-0.128922	-0.013030	0.013347	-0.013548	0.783116	0.433992	0.456438	-0.730091	0.353822	-0.365296
21000	2.000150	-9.105810	-2.798722	-0.009626	-0.014774	0.002880	-0.013424	0.783673	0.435169	0.456554	-0.730271	0.353708	-0.364901
21001	2.053655	-9.207061	-2.886068	0.049168	0.005373	-0.011612	-0.015132	0.783125	0.433088	0.457241	-0.729868	0.353138	-0.365400
21002	2.101582	-9.144352	-2.870337	0.014909	-0.001942	-0.000701	-0.014342	0.783802	0.433344	0.457598	-0.729754	0.352911	-0.365400
21003	2.145137	-9.183249	-3.012117	0.004424	-0.008344	-0.004430	-0.013811	0.784607	0.432423	0.457787	-0.729804	0.352645	-0.365321
21004	2.172924	-8.942689	-3.044494	0.007779	-0.012897	-0.003494	-0.014342	0.785160	0.432428	0.458097	-0.729856	0.352327	-0.365134
21005	2.045136	-8.943012	-3.064897	0.083034	-0.007351	-0.004049	-0.014337	0.785286	0.431380	0.459426	-0.729176	0.351500	-0.365620
21006	1.971256	-9.126104	-3.087360	0.090047	-0.005508	0.003373	-0.014339	0.786512	0.430857	0.460930	-0.728365	0.350753	-0.366060
21007	1.967378	-9.337853	-3.090270	0.084849	-0.001930	-0.009529	-0.013419	0.787191	0.427565	0.462210	-0.727660	0.349886	-0.366678
21008	1.923854	-9.308868	-3.032653	0.028917	-0.020296	-0.016247	-0.012765	0.790457	0.426644	0.462789	-0.727665	0.349147	-0.366643
21009	2.000384	-9.173683	-2.948419	-0.012875	-0.016747	-0.043233	-0.014886	0.789942	0.427447	0.462509	-0.728202	0.348372	-0.366666
21010	2.180489	-9.024443	-3.035871	0.013267	-0.013023	-0.041260	-0.015016	0.788989	0.427710	0.462623	-0.728468	0.347457	-0.366863
21011	2.243500	-9.091584	-3.005015	-0.023588	-0.009365	-0.026681	-0.015543	0.789668	0.426667	0.462248	-0.728939	0.347067	-0.366769
21012	2.230876	-8.971288	-3.001045	-0.010612	0.001635	-0.019255	-0.014880	0.789387	0.426661	0.462076	-0.729168	0.346776	-0.366805
21013	2.240786	-9.014525	-2.982450	-0.006198	-0.000106	-0.000810	-0.015518	0.788942	0.426415	0.462073	-0.729234	0.346719	-0.366733
21014	2.153991	-9.014668	-2.973659	0.025193	0.003599	0.010414	-0.016315	0.789771	0.426422	0.462621	-0.728906	0.346628	-0.366779
21015	2.086762	-9.075035	-2.996739	0.048041	0.002682	0.003149	-0.016577	0.790311	0.425377	0.463417	-0.728423	0.346257	-0.367086
21016	2.058529	-9.221785	-2.972654	0.074302	-0.001843	0.012524	-0.015515	0.791379	0.424059	0.464734	-0.727665	0.345782	-0.367371
21017	2.109156	-9.221764	-2.996188	0.088465	-0.000033	-0.004017	-0.015245	0.792453	0.422355	0.466084	-0.726872	0.344985	-0.367979
21018	2.099255	-9.168978	-3.033951	0.010497	0.003544	-0.002574	-0.014979	0.793396	0.421306	0.466326	-0.726772	0.344805	-0.368038
21019	2.140548	-9.231284	-2.984025	-0.005978	-0.001980	-0.011874	-0.014068	0.794775	0.423394	0.466255	-0.726929	0.344571	-0.368035
21020	2.169188	-9.177991	-2.898889	0.009625	-0.009315	-0.013592	-0.014600	0.794377	0.419981	0.466494	-0.727010	0.344114	-0.368002
21021	2.115856	-9.118024	-2.922553	0.006096	-0.011157	-0.015457	-0.015265	0.794662	0.420380	0.466634	-0.727148	0.343654	-0.367983
21022	2.135371	-9.163507	-2.865392	0.042921	-0.008381	-0.017119	-0.015398	0.794529	0.420643	0.467320	-0.726931	0.342916	-0.368229
21023	2.147174	-9.110578	-2.874142	-0.002724	-0.030330	-0.004397	-0.015660	0.794253	0.420121	0.467544	-0.727215	0.342502	-0.367767
21024	2.147239	-9.125080	-2.893551	-0.018430	-0.011172	-0.011889	-0.014869	0.795746	0.419853	0.467399	-0.727559	0.342259	-0.367498
21025	2.105695	-9.009860	-2.949939	-0.001100	-0.014785	-0.002573	-0.015658	0.794251	0.419859	0.467551	-0.727703	0.342005	-0.367255
21026	2.144511	-9.053516	-3.070320	-0.023673	-0.012938	-0.004571	-0.014321	0.795432	0.420516	0.467393	-0.728057	0.341893	-0.366859
21027	2.173783	-9.125678	-3.080662	-0.025525	0.012682	0.006459	-0.015636	0.794887	0.419217	0.467058	-0.728173	0.342209	-0.366761
21028	2.174124	-9.192642	-2.961563	0.006053	0.009056	0.008473	-0.014320	0.796246	0.419861	0.467279	-0.727998	0.342275	-0.366766
21029	2.121037	-9.180472	-2.889867	0.027218	0.016338	-0.007124	-0.015777	0.797349	0.419088	0.467587	-0.727687	0.342041	-0.367209
21030	2.087355	-9.192292	-2.808723	0.014936	0.014502	-0.000725	-0.014583	0.797330	0.418554	0.467831	-0.727452	0.341958	-0.367440
21031	2.097054	-9.201717	-2.755950	0.003710	0.014454	-0.013702	-0.014316	0.796780	0.418552	0.467770	-0.727414	0.341783	-0.367756
21032	2.125608	-9.124922	-2.831429	-0.009530	0.005325	-0.008219	-0.015631	0.795962	0.417384	0.467666	-0.727527	0.341684	-0.367756
21033	2.193019	-9.105666	-2.868940	0.011456	0.009017	-0.008117	-0.015903	0.796658	0.418303	0.467795	-0.727418	0.341482	-0.367995
21034	2.154258	-9.067294	-2.883168	-0.002494	0.019939	-0.018359	-0.016567	0.796807	0.418701	0.467619	-0.727426	0.341322	-0.368352
21035	2.188192	-9.105766	-2.895395	0.028938	0.020005	-0.008045	-0.016433	0.797480	0.417784	0.467925	-0.727074	0.341094	-0.368869
21036	2.263242	-9.170560	-2.888401	0.018499	0.027307	-0.010872	-0.017077	0.796095	0.415300	0.468060	-0.726780	0.340956	-0.369405
21037	2.260651	-9.134651	-2.940737	0.006239	0.036425	-0.015564	-0.017350	0.798286	0.415303	0.467862	-0.726573	0.340937	-0.370080
21038	2.224411	-9.129811	-2.914503	-0.006287	0.021774	-0.004492	-0.018036	0.798067	0.415819	0.467720	-0.726507	0.341025	-0.370307
21039	2.173594	-9.086231	-2.806334	-0.015111	0.014462	0.004699	-0.018308	0.798355	0.417001	0.467509	-0.726525	0.341253	-0.370328
21040	2.178507	-9.105472	-2.806559	0.000676	0.012647	0.002937	-0.018046	0.798901	0.417130	0.467585	-0.726410	0.341314	-0.370402
21041	2.154733	-9.177806	-2.836603	-0.009776	0.007145	0.001049	-0.017641	0.797523	0.416602	0.467477	-0.726456	0.341381	-0.370386
21042	2.178743	-9.158671	-2.884125	-0.041330	0.007122	0.002736	-0.018837	0.798360	0.416874	0.466978	-0.726776	0.341698	-0.370095
21043	2.149516	-9.096143	-2.876319	0.010302	0.001687	0.001156	-0.017508	0.796843	0.417124	0.467199	-0.726675	0.341568	-0.370135
21044	2.135123	-9.113155	-2.917504	0.030464	0.014491	-0.004298	-0.016452	0.797924	0.416985	0.467643	-0.726319	0.341317	-0.370504
21045	2.174035	-9.182744	-2.884506	0.003286	0.014489	0.005720	-0.017247	0.798747	0.416337	0.467708	-0.726158	0.341427	-0.370637
21046	2.173919	-9.158731	-2.898575	0.026839	0.012705	0.012301	-0.019500	0.798233	0.417141	0.468229	-0.725730	0.341438	-0.370808
21047	2.209941	-9.129898	-2.931444	0.009499	0.012644	-0.007167	-0.018698	0.799431	0.414778	0.468297	-0.725615	0.341297	-0.371075
21048	2.202316	-9.042958	-2.834268	-0.043059	0.012587	-0.004670	-0.018304	0.799161	0.415560	0.467685	-0.725964	0.341566	-0.370917
21049	2.231758	-9.151231	-2.849916	-0.010605	-0.001994	-0.003553	-0.017777	0.797940	0.417127	0.467586	-0.726123	0.341489	-0.370802
21050	2.217296	-9.153798	-2.888498	0.000714	-0.001969	0.001118	-0.017114	0.798745	0.416336	0.467748	-0.726128	0.341387	-0.370681
21051	2.207528	-9.115312	-2.883344	-0.009644	-0.001942	0.002869	-0.017224	0.797754	0.417005	0.467707	-0.726235	0.341396	-0.370514
21052	2.173752	-9.110535	-2.873990	0.007011	-0.009246	0.001118	-0.016964	0.798982	0.417003	0.468009	-0.726234	0.341182	-0.370332
21053	2.120601	-9.086480	-2.845340	0.018351	-0.000099	0.003003	-0.016959	0.798564	0.416217	0.468363	-0.726065	0.341005	-0.370380
21054	2.127854	-9.091344	-2.864546	-0.037716	-0.000146	0.007334	-0.018288	0.799947	0.416229	0.467999	-0.726373	0.341298	-0.369967
21055	2.149933	-9.173244	-2.903900	-0.009751	0.010873	0.013924	-0.016170	0.799517	0.416735	0.467952	-0.726311	0.341591	-0.369877
21056	2.135607	-9.202066	-2.880431	0.016660	0.009037	0.001141	-0.015898	0.797600	0.416732	0.468270	-0.726085	0.341475	-0.370025
21057	2.125705	-9.158689	-2.858212	0.019949	0.017229	0.001183	-0.016185	0.797372	0.416852	0.468518	-0.725785	0.341424	-0.370347
21058	2.147517	-9.182732	-2.865548	-0.010763	0.002603	0.012126	-0.017247	0.799290	0.415945	0.468562	-0.725787	0.341612	-0.370113
21059	2.101570	-9.153966	-2.870375	-0.052609	0.001588	-0.007468	-0.016190	0.798061	0.417376	0.467800	-0.726341	0.341829	-0.369790
21060	2.096775	-9.158723	-2.851281	-0.015053	0.008960	0.001017	-0.016714	0.796971	0.417118	0.467658	-0.726414	0.341943	-0.369721
21061	2.110898	-9.086522	-2.854938	0.000567	0.012660	0.010316	-0.016460	0.796717	0.419342	0.467727	-0.726266	0.342129	-0.369754
21062	2.137603	-9.124952	-2.850426	0.018151	0.014496	0.004868	-0.016186	0.797103	0.417245	0.468057	-0.725960	0.342106	-0.369956
21063	2.116023	-9.139559	-2.884539	0.011220	0.027341	0.014002	-0.015631	0.795828	0.417646	0.468208	-0.725578	0.342406	-0.370239
21064	2.138178	-9.235748	-2.880880	-0.013154	0.038259	0.004638	-0.015629	0.795417	0.417514	0.467920	-0.725391	0.342833	-0.370574
21065	2.154429	-9.100751	-2.816416	0.016586	0.029148	0.002950	-0.015371	0.796921	0.417775	0.468055	-0.725020	0.342949	-0.371022
21066	2.111055	-9.105618	-2.807287	0.013097	0.019998	0.002945	-0.016696	0.797480	0.417524	0.468259	-0.724733	0.342987	-0.371288
21067	2.173826	-9.124882	-2.847783	-0.023598	0.012644	-0.002763	-0.016959	0.797342	0.417133	0.467882	-0.724900	0.343163	-0.371275
21068	2.169090	-9.144232	-2.874506	0.004430	0.012671	-0.004465	-0.017093	0.797076	0.417658	0.467957	-0.724800	0.343089	-0.371444
21069	2.154568	-9.134816	-2.927325	-0.010464	0.002603	-0.004526	-0.016560	0.797741	0.416475	0.467823	-0.724933	0.343049	-0.371391
21070	2.159514	-9.158689	-2.874798	-0.041189	0.007166	0.007310	-0.016301	0.797072	0.418175	0.467363	-0.725221	0.343430	-0.371056
21071	2.077160	-9.076894	-2.831207	0.028833	0.012701	0.003034	-0.017355	0.795446	0.418445	0.467786	-0.724859	0.343304	-0.371347
21072	2.091671	-9.086506	-2.836008	-0.006949	0.019947	-0.008232	-0.017087	0.797336	0.416349	0.467618	-0.724837	0.343327	-0.371578
21073	2.135478	-9.173059	-2.841614	-0.028882	0.014473	0.002746	-0.016437	0.797216	0.418700	0.467192	-0.725003	0.343643	-0.371499
21074	2.179057	-9.211505	-2.851350	0.017541	0.007219	0.002996	-0.016964	0.795996	0.419228	0.467548	-0.724769	0.343531	-0.371611
21075	2.144954	-9.139517	-2.889069	0.013169	0.014506	-0.004425	-0.017224	0.796125	0.418182	0.467678	-0.724591	0.343431	-0.371888
21076	2.159214	-9.096209	-2.897932	-0.014839	0.014471	-0.007337	-0.017750	0.796939	0.416878	0.467441	-0.724679	0.343473	-0.371976
21077	2.096907	-9.173039	-2.813166	-0.013159	0.016320	0.006513	-0.017753	0.796808	0.417532	0.467259	-0.724658	0.343745	-0.371994
21078	2.077411	-9.129815	-2.827146	0.039464	0.021822	-0.007998	-0.017758	0.798584	0.417271	0.467752	-0.724188	0.343443	-0.372569
21079	2.121146	-9.202013	-2.856558	0.025488	0.012680	-0.006204	-0.017085	0.797469	0.415956	0.468062	-0.723919	0.343211	-0.372915
21080	2.126098	-9.228374	-2.828074	0.000890	0.018163	0.004739	-0.018549	0.797906	0.417015	0.468116	-0.723747	0.343348	-0.373054
21081	2.123543	-9.197032	-2.808452	0.044777	0.027311	-0.009821	-0.018019	0.799122	0.416095	0.468580	-0.723212	0.343058	-0.373776
21082	2.166509	-9.120147	-2.869295	0.037519	0.021801	-0.007965	-0.018293	0.798869	0.413726	0.469047	-0.722760	0.342765	-0.374333
21083	2.202876	-9.163436	-2.883966	-0.007089	0.014447	-0.008176	-0.019095	0.799164	0.414912	0.468857	-0.722798	0.342767	-0.374497
21084	2.178815	-9.170424	-2.802665	-0.013210	0.019919	-0.006371	-0.019632	0.800134	0.415571	0.468612	-0.722822	0.342865	-0.374668
21085	2.231678	-9.134387	-2.849680	-0.017593	0.014437	-0.008229	-0.020161	0.800003	0.415576	0.468266	-0.722960	0.342944	-0.374760
21086	2.183172	-9.071725	-2.791637	-0.015004	0.029053	-0.008244	-0.020420	0.799722	0.414530	0.467919	-0.722946	0.343111	-0.375067
21087	2.183614	-9.162998	-2.744900	-0.016678	0.021735	-0.008238	-0.020954	0.799465	0.415582	0.467537	-0.723021	0.343251	-0.375271
21088	2.140029	-9.124652	-2.763974	0.007758	0.009890	-0.002562	-0.020428	0.801640	0.414793	0.467694	-0.722899	0.343150	-0.375403
21089	2.178879	-9.182323	-2.764420	-0.046504	0.012584	-0.000068	-0.019896	0.799729	0.415835	0.467007	-0.723264	0.343546	-0.375193
21090	2.159567	-9.177575	-2.771736	0.011303	0.012634	-0.004390	-0.020432	0.800290	0.416626	0.467181	-0.723100	0.343420	-0.375408
21091	2.159673	-9.201777	-2.812886	0.030548	0.019969	-0.004303	-0.020693	0.801643	0.414795	0.467529	-0.722717	0.343247	-0.375872
21092	2.198045	-9.158370	-2.807118	-0.008030	0.014463	0.001047	-0.020947	0.799452	0.414272	0.467453	-0.722683	0.343359	-0.375928
21093	2.185910	-9.138947	-2.749342	0.014803	0.005329	-0.004362	-0.020416	0.800394	0.413351	0.467673	-0.722557	0.343167	-0.376073
21094	2.159317	-9.124629	-2.768595	0.028835	-0.009288	-0.007039	-0.021212	0.801763	0.412572	0.468233	-0.722412	0.342662	-0.376114
21095	2.197956	-9.139087	-2.797246	-0.020217	-0.008411	-0.003595	-0.020021	0.800395	0.413872	0.468046	-0.722712	0.342616	-0.375811
21096	2.183848	-9.216231	-2.832069	-0.027100	-0.029456	-0.010054	-0.020286	0.800941	0.413481	0.467913	-0.723263	0.342299	-0.375205
21097	2.212744	-9.209003	-2.846102	-0.020148	-0.009332	-0.008203	-0.020424	0.801496	0.414138	0.467698	-0.723602	0.342177	-0.374932
21098	2.129950	-9.038530	-2.904502	-0.090280	0.005199	-0.012283	-0.019096	0.799708	0.414650	0.466397	-0.724499	0.342622	-0.374412
21099	2.130189	-9.081194	-2.715442	-0.016840	0.003485	0.006550	-0.019233	0.798634	0.416484	0.466254	-0.724609	0.342810	-0.374206
21100	2.132974	-9.163248	-2.788588	0.065615	0.007193	-0.009646	-0.019764	0.800000	0.415703	0.467212	-0.724014	0.342152	-0.374764
21101	2.140486	-9.211468	-2.818099	0.044652	0.017299	0.004962	-0.020532	0.800636	0.414283	0.467857	-0.723454	0.341988	-0.375191
21102	2.125987	-9.201642	-2.750877	-0.006022	0.029094	-0.004544	-0.020796	0.801182	0.413892	0.467669	-0.723331	0.342139	-0.375524
21103	2.174124	-9.182163	-2.711744	0.041150	0.024608	0.006777	-0.019869	0.800899	0.414016	0.468232	-0.722733	0.342095	-0.376015
21104	2.193311	-9.163054	-2.764112	0.048283	0.013619	-0.007936	-0.020261	0.802252	0.412055	0.468910	-0.722241	0.341642	-0.376525
21105	2.212668	-9.177445	-2.761732	0.011547	0.016318	-0.009970	-0.020649	0.802779	0.409701	0.468975	-0.722097	0.341501	-0.376850
21106	2.241673	-9.191733	-2.735255	0.013244	0.003550	-0.000712	-0.020923	0.803616	0.411014	0.469270	-0.721960	0.341322	-0.376908
21107	2.193361	-9.172606	-2.742639	0.022078	0.010837	-0.011756	-0.020658	0.803069	0.411273	0.469510	-0.721770	0.341023	-0.377243
21108	2.236671	-9.155830	-2.787613	-0.000730	-0.001962	-0.007235	-0.020656	0.804421	0.409833	0.469593	-0.721850	0.340802	-0.377185
21109	2.212602	-9.162967	-2.749527	0.003679	-0.008363	-0.008127	-0.020652	0.802786	0.410356	0.469723	-0.721955	0.340514	-0.377083
21110	2.186192	-9.187123	-2.762115	0.022108	-0.012925	-0.011718	-0.020651	0.803869	0.409309	0.470174	-0.721932	0.339957	-0.377068
21111	2.174280	-9.215899	-2.726620	0.004487	-0.014740	0.002962	-0.021046	0.803327	0.409312	0.470444	-0.722000	0.339765	-0.376773
21112	2.155050	-9.225334	-2.659712	-0.033861	-0.008430	-0.012009	-0.020648	0.803593	0.409047	0.470055	-0.722473	0.339664	-0.376443
21113	2.159534	-9.167711	-2.701978	-0.002554	-0.016656	-0.013645	-0.021073	0.804735	0.409036	0.470115	-0.722732	0.339268	-0.376227
21114	2.212542	-9.163006	-2.763835	0.009631	-0.020272	-0.008038	-0.019742	0.803349	0.408763	0.470466	-0.722858	0.338784	-0.375983
21115	2.178747	-9.153358	-2.737607	-0.029809	-0.007517	-0.004568	-0.020012	0.804449	0.409027	0.470137	-0.723244	0.338811	-0.375627
21116	2.186032	-9.162853	-2.704063	0.030460	0.006289	0.008637	-0.019736	0.803609	0.407453	0.470734	-0.722861	0.338662	-0.375751
21117	2.164413	-9.182353	-2.764556	0.002568	0.002571	-0.004419	-0.020002	0.804700	0.406801	0.470808	-0.722865	0.338543	-0.375759
21118	2.142579	-9.150869	-2.692297	0.007728	0.008990	0.004823	-0.019873	0.805793	0.406800	0.471031	-0.722702	0.338533	-0.375802
21119	2.130632	-9.172435	-2.659101	0.021745	0.017226	0.004882	-0.019613	0.805798	0.407584	0.471357	-0.722350	0.338543	-0.376061
21120	2.193409	-9.191574	-2.663585	0.028810	0.016317	0.000308	-0.019869	0.805240	0.406276	0.471799	-0.721963	0.338380	-0.376397
21121	2.222407	-9.208631	-2.742777	-0.001868	0.016300	0.002924	-0.020660	0.806057	0.404973	0.471775	-0.721853	0.338531	-0.376502
21122	2.202889	-9.157949	-2.687032	-0.014990	0.016275	0.001008	-0.020662	0.806876	0.404842	0.471593	-0.721876	0.338703	-0.376531
21123	2.207732	-9.162786	-2.696657	0.009509	0.008997	0.002990	-0.019611	0.807967	0.405751	0.471783	-0.721714	0.338700	-0.376607
21124	2.169149	-9.162994	-2.735432	0.010380	-0.001972	0.003010	-0.019211	0.808770	0.404439	0.472106	-0.721622	0.338536	-0.376525
21125	2.179029	-9.210952	-2.692799	-0.021892	-0.000201	-0.004537	-0.018945	0.807137	0.405484	0.471848	-0.721877	0.338574	-0.376325
21126	2.186263	-9.210921	-2.687930	-0.020186	0.001641	0.000083	-0.020145	0.807166	0.407065	0.471679	-0.722062	0.338641	-0.376121
21127	2.178843	-9.172526	-2.713869	-0.030686	0.008930	-0.004597	-0.020798	0.805935	0.406284	0.471232	-0.722331	0.338832	-0.375995
21128	2.174031	-9.172331	-2.653893	-0.034243	0.012596	0.002761	-0.019209	0.806323	0.405878	0.470812	-0.722554	0.339133	-0.375819
21129	2.188449	-9.162742	-2.672830	0.007725	0.005346	0.007600	-0.020263	0.805646	0.405363	0.471039	-0.722403	0.339176	-0.375787
21130	2.198292	-9.206134	-2.702155	0.021787	0.007181	0.003056	-0.020921	0.806595	0.403797	0.471462	-0.722132	0.339020	-0.375917
21131	2.183801	-9.201400	-2.716628	-0.023723	0.009867	0.000975	-0.020264	0.805512	0.405624	0.471155	-0.722288	0.339246	-0.375799
21132	2.164567	-9.198878	-2.668855	-0.002548	0.005358	0.004740	-0.020249	0.806435	0.406557	0.471253	-0.722251	0.339276	-0.375720
21133	2.222608	-9.239996	-2.764918	0.013165	0.012709	0.007582	-0.019720	0.806566	0.406553	0.471509	-0.721992	0.339347	-0.375831
21134	2.178986	-9.191877	-2.740643	-0.007759	0.021787	-0.004540	-0.021169	0.806568	0.405124	0.471352	-0.721944	0.339438	-0.376041
21135	2.142668	-9.158132	-2.702097	-0.006969	0.010837	0.004706	-0.020120	0.807932	0.406033	0.471308	-0.721909	0.339602	-0.376015
21136	2.178861	-9.162788	-2.677818	-0.017418	-0.005626	0.002834	-0.020372	0.805467	0.405379	0.471253	-0.722108	0.339611	-0.375693
21137	2.224843	-9.201377	-2.730745	-0.016518	0.002603	0.000062	-0.021172	0.806573	0.405648	0.471092	-0.722256	0.339701	-0.375528
21138	2.251394	-9.206004	-2.692151	0.000961	0.003549	0.004764	-0.019583	0.806012	0.406028	0.471255	-0.722201	0.339686	-0.375444
21139	2.174114	-9.177104	-2.639652	-0.013098	0.027285	0.006497	-0.020649	0.807259	0.406430	0.471025	-0.722087	0.340074	-0.375601
21140	2.154846	-9.182005	-2.654305	0.027193	0.023665	0.003938	-0.020653	0.808217	0.406561	0.471423	-0.721637	0.340041	-0.375995
21141	2.164707	-9.230308	-2.712507	0.001029	0.018137	-0.004489	-0.019845	0.807774	0.404197	0.471379	-0.721532	0.340078	-0.376219
21142	2.159652	-9.182300	-2.743090	-0.014795	0.027265	-0.002740	-0.020634	0.806279	0.404203	0.471100	-0.721500	0.340291	-0.376437
21143	2.174246	-9.211301	-2.788974	-0.014845	0.024543	0.002804	-0.022353	0.806022	0.403955	0.470836	-0.721447	0.340615	-0.376575
21144	2.193204	-9.138861	-2.725363	0.013208	0.021817	-0.002590	-0.021836	0.806585	0.406046	0.470993	-0.721186	0.340578	-0.376911
21145	2.236771	-9.189557	-2.802393	-0.025623	0.016304	0.012033	-0.020262	0.806188	0.404839	0.470695	-0.721237	0.341039	-0.376770
21146	2.212556	-9.162743	-2.687009	-0.057015	0.007098	0.003579	-0.020526	0.805238	0.405365	0.469991	-0.721710	0.341473	-0.376351
21147	2.135392	-9.157872	-2.625242	0.004285	-0.000164	0.002973	-0.021333	0.805950	0.407205	0.470170	-0.721663	0.341421	-0.376262
21148	2.155278	-9.285463	-2.655655	-0.034127	-0.009350	0.000032	-0.021330	0.805673	0.406812	0.469878	-0.722065	0.341484	-0.375800
21149	2.145440	-9.244585	-2.657574	-0.009617	0.005288	-0.004484	-0.020540	0.805130	0.408115	0.469770	-0.722155	0.341481	-0.375766
21150	2.167029	-9.220421	-2.640229	0.000945	0.012594	-0.011825	-0.020269	0.803622	0.408112	0.469749	-0.722147	0.341305	-0.375965
21151	2.154746	-9.162919	-2.702052	0.004566	0.005330	-0.009992	-0.021036	0.804664	0.406301	0.469808	-0.722139	0.341116	-0.376081
21152	2.231837	-9.158682	-2.914935	0.021981	0.005381	-0.008053	-0.021563	0.804666	0.405912	0.470168	-0.721961	0.340770	-0.376285
21153	2.256001	-9.162863	-2.744318	0.041199	0.018212	0.001252	-0.021566	0.806300	0.405258	0.470744	-0.721439	0.340588	-0.376730
21154	2.246251	-9.141292	-2.763313	0.034220	0.012711	-0.002467	-0.022360	0.806580	0.405003	0.471269	-0.721048	0.340307	-0.377076
21155	2.178304	-9.047485	-2.733823	0.002479	0.012713	0.015822	-0.021029	0.805736	0.404206	0.471429	-0.720835	0.340574	-0.377042
21156	2.178282	-9.042657	-2.728954	-0.011533	0.003562	0.017611	-0.021302	0.807791	0.404209	0.471508	-0.720809	0.340839	-0.376753
21157	2.222476	-9.211022	-2.735704	0.004353	0.005403	0.014007	-0.020506	0.806830	0.404726	0.471727	-0.720649	0.340996	-0.376643
21158	2.238057	-9.446822	-2.743667	0.029181	-0.001929	-0.004302	-0.020239	0.807093	0.404069	0.472263	-0.720426	0.340592	-0.376763
21159	2.261905	-9.388810	-2.680213	-0.072349	-0.009353	-0.004807	-0.019974	0.806275	0.404591	0.471336	-0.721228	0.340916	-0.376097
21160	2.082129	-9.100323	-2.649036	-0.086406	-0.016732	-0.015963	-0.020786	0.806319	0.408002	0.470219	-0.722287	0.341070	-0.375323
21161	2.128129	-9.143806	-2.726039	-0.033926	-0.014825	-0.012004	-0.019983	0.804393	0.407733	0.469831	-0.722813	0.340950	-0.374904
21162	2.179164	-9.225203	-2.635478	-0.006755	-0.012956	-0.007250	-0.019717	0.805202	0.406945	0.469907	-0.723037	0.340660	-0.374641
21163	2.125948	-9.201286	-2.649947	-0.005987	-0.014850	-0.017357	-0.018686	0.804702	0.408493	0.469890	-0.723332	0.340252	-0.374464
21164	2.135111	-9.100270	-2.667650	0.015030	-0.007533	-0.025573	-0.020012	0.803634	0.409551	0.470103	-0.723432	0.339591	-0.374603
21165	2.129885	-9.016160	-2.695327	0.034229	-0.014818	-0.024545	-0.020809	0.805821	0.408511	0.470615	-0.723396	0.338777	-0.374767
21166	2.158996	-9.057287	-2.777256	0.044572	0.008998	-0.011605	-0.020533	0.805252	0.406674	0.471253	-0.723002	0.338243	-0.375207
21167	2.179333	-9.278590	-2.770568	0.091976	0.021837	-0.014142	-0.022118	0.807434	0.404331	0.472427	-0.722075	0.337493	-0.376191
21168	2.295055	-9.278504	-2.812699	0.006087	0.029100	-0.004432	-0.020929	0.808377	0.404190	0.472424	-0.721843	0.337543	-0.376595
21169	2.198086	-9.162854	-2.711153	-0.069115	0.012523	-0.014026	-0.020397	0.805651	0.405757	0.471330	-0.722508	0.337917	-0.376354
21170	2.193110	-9.129078	-2.681917	-0.020023	0.017121	-0.023016	-0.021200	0.807033	0.406288	0.470891	-0.722737	0.337782	-0.376584
21171	2.111557	-9.218242	-2.674326	-0.018268	0.005242	-0.017450	-0.022525	0.807864	0.405775	0.470558	-0.722999	0.337656	-0.376611
21172	2.135396	-9.163046	-2.730946	-0.031455	-0.002071	-0.015661	-0.023850	0.807067	0.406571	0.470136	-0.723428	0.337537	-0.376420
21173	2.227105	-9.182128	-2.735159	-0.048002	-0.009401	-0.021266	-0.023311	0.805006	0.406304	0.469444	-0.724104	0.337444	-0.376068
21174	2.173688	-9.102796	-2.724942	0.013257	-0.009350	-0.024654	-0.024258	0.805869	0.409455	0.469651	-0.724229	0.336789	-0.376157
21175	2.289178	-9.052047	-2.727954	0.016670	0.005308	-0.019120	-0.024376	0.805029	0.407360	0.469810	-0.724172	0.336378	-0.376435
21176	2.410015	-9.114563	-2.785320	0.013145	0.003512	-0.013589	-0.024118	0.805718	0.408144	0.470013	-0.724127	0.336002	-0.376604
21177	2.439702	-9.273252	-2.768063	0.090155	0.021899	-0.003990	-0.023589	0.808021	0.406569	0.471230	-0.723156	0.335407	-0.377479
21178	2.445529	-9.484926	-2.751772	0.249856	0.034791	-0.032723	-0.024639	0.810729	0.402650	0.474489	-0.720756	0.333269	-0.379871
21179	2.314098	-9.220189	-2.658058	0.308317	0.064083	-0.030646	-0.026209	0.815326	0.395592	0.478349	-0.717551	0.331020	-0.383052
21180	2.396089	-9.217108	-2.508406	0.148078	0.075818	-0.020399	-0.028056	0.818997	0.391417	0.479944	-0.715692	0.330216	-0.385223
21181	2.464261	-9.351229	-2.365609	0.195607	0.074921	-0.033070	-0.030151	0.821554	0.384886	0.482070	-0.713468	0.328880	-0.387826
21182	2.496081	-9.429744	-2.121640	0.381692	0.087884	-0.054335	-0.031444	0.827616	0.379027	0.486631	-0.709448	0.325882	-0.392014
21183	2.600162	-9.510969	-2.011375	0.742575	0.101035	-0.070979	-0.032879	0.835870	0.368697	0.495979	-0.701826	0.319919	-0.398870
21184	2.711858	-9.658363	-1.553867	1.333205	0.128052	-0.114168	-0.037436	0.850429	0.342813	0.512882	-0.688049	0.308775	-0.410120
21185	2.304543	-9.156719	-0.976866	1.711452	0.156635	-0.140031	-0.042095	0.873614	0.304362	0.534092	-0.669678	0.294146	-0.423976
21186	2.421674	-9.431446	-0.465877	1.976139	0.162385	-0.138687	-0.048548	0.898330	0.253093	0.558074	-0.647478	0.276991	-0.438865
21187	2.821621	-9.359969	-0.201866	2.244260	0.187342	-0.158586	-0.054436	0.919850	0.197366	0.584191	-0.621038	0.256957	-0.454979
21188	2.478876	-9.219986	1.525505	2.306442	0.195502	-0.128751	-0.057815	0.935802	0.141149	0.610054	-0.592305	0.236367	-0.470254
21189	2.559419	-8.879906	2.419287	2.349603	0.164406	-0.136814	-0.061233	0.945588	0.077001	0.635212	-0.562092	0.214285	-0.484397
21190	2.712456	-8.560194	3.647157	2.414293	0.118831	-0.092141	-0.064350	0.948782	0.010621	0.660170	-0.530001	0.191142	-0.496728
21191	2.769918	-8.452353	4.189363	2.389709	0.095078	-0.066398	-0.070578	0.945909	-0.064250	0.683798	-0.497131	0.167600	-0.507140
21192	2.701361	-7.700010	4.703424	2.466163	0.045878	-0.025372	-0.072846	0.935140	-0.130905	0.707023	-0.462428	0.142760	-0.515653
21193	2.946288	-7.456243	5.482154	2.562522	0.042339	-0.013816	-0.069288	0.917929	-0.192371	0.729590	-0.425162	0.116459	-0.522850
21194	2.704345	-6.744885	6.073245	2.652256	0.040599	0.008740	-0.068578	0.892883	-0.260891	0.751078	-0.385456	0.089190	-0.528537
21195	2.837007	-6.197769	6.972700	2.474550	0.087974	0.027075	-0.068207	0.856741	-0.326090	0.769412	-0.346790	0.064266	-0.532553
21196	2.626184	-5.451250	7.274088	2.118549	0.105893	0.053806	-0.070392	0.815954	-0.386459	0.783856	-0.312701	0.043551	-0.534689
21197	2.619305	-4.999944	7.674068	1.981885	0.088365	0.056806	-0.068299	0.779912	-0.432457	0.796207	-0.280320	0.023846	-0.535636
21198	2.822327	-4.558652	8.541602	1.787621	0.098187	0.059475	-0.061498	0.746240	-0.468669	0.806319	-0.250605	0.006461	-0.535729
21199	2.347076	-3.994435	8.458655	1.577086	0.119845	0.062022	-0.058282	0.711134	-0.501973	0.814503	-0.223672	-0.008427	-0.535243
21200	2.296119	-3.396157	8.941909	1.338958	0.131398	0.047841	-0.054568	0.677714	-0.530173	0.820741	-0.200382	-0.020534	-0.534611
21201	2.464480	-2.803193	9.143974	1.263308	0.137682	0.041926	-0.054358	0.643181	-0.551633	0.826072	-0.178026	-0.031841	-0.533758
21202	2.524789	-2.308002	8.969029	1.122727	0.175068	0.056826	-0.047794	0.615957	-0.571870	0.830579	-0.157597	-0.040860	-0.532572
21203	2.983185	-2.343359	9.621001	0.957142	0.190332	0.012599	-0.042054	0.591515	-0.588431	0.833741	-0.139567	-0.048103	-0.532055
21204	2.770175	-2.147321	10.077896	0.770288	0.169855	-0.028946	-0.037933	0.569185	-0.600918	0.835650	-0.124865	-0.053685	-0.532180
21205	2.636519	-1.434422	9.649720	0.517752	0.175052	-0.043188	-0.035180	0.553745	-0.609854	0.836626	-0.114233	-0.056649	-0.532728
21206	2.466786	-1.227489	9.749467	0.266498	0.161942	-0.048150	-0.033527	0.542741	-0.614063	0.836895	-0.107984	-0.057033	-0.533567
21207	2.302103	-1.064528	9.661267	0.162331	0.143588	-0.041319	-0.030286	0.535450	-0.616077	0.836961	-0.103631	-0.056736	-0.534357
21208	2.079005	-0.793021	9.677397	0.097158	0.125274	-0.015802	-0.026960	0.534296	-0.618330	0.837139	-0.100641	-0.055856	-0.534742
21209	2.084280	-0.891930	9.599236	0.094247	0.114393	0.017430	-0.024552	0.532321	-0.621624	0.837641	-0.097794	-0.055203	-0.534553
21210	2.055424	-0.911518	9.517069	0.019761	0.107020	0.024448	-0.020839	0.530366	-0.621394	0.838065	-0.096338	-0.053720	-0.534304
21211	2.098961	-0.945512	9.401765	-0.034426	0.114258	0.013093	-0.019781	0.531443	-0.621925	0.838259	-0.095650	-0.051707	-0.534321
21212	2.066406	-1.190294	9.609289	-0.045619	0.118796	0.014883	-0.015423	0.531688	-0.619865	0.838459	-0.095153	-0.049346	-0.534319
21213	1.916748	-1.151948	9.651643	0.042925	0.147149	-0.005024	-0.012367	0.532719	-0.622640	0.838629	-0.092813	-0.047639	-0.534619
21214	1.741895	-0.898231	9.363085	0.111019	0.161818	-0.015793	-0.009183	0.530363	-0.622143	0.838821	-0.089197	-0.046289	-0.535052
21215	1.703298	-0.882976	9.624615	0.053298	0.132503	-0.008662	-0.005726	0.528259	-0.623481	0.838945	-0.086830	-0.044941	-0.535362
21216	1.366259	-0.978988	9.889001	-0.064100	0.106780	0.016613	-0.003355	0.530564	-0.622714	0.839112	-0.086769	-0.042582	-0.535302
21217	1.120416	-1.004156	9.708701	-0.069708	0.066622	0.049865	-0.000728	0.533698	-0.620900	0.839588	-0.087205	-0.040891	-0.534616
21218	1.139187	-0.903777	9.499023	-0.034931	0.048434	0.062988	0.001926	0.534742	-0.622886	0.840245	-0.087317	-0.039742	-0.533652
21219	1.202117	-0.948860	9.647821	-0.014129	0.008331	0.098228	0.002590	0.534731	-0.623153	0.841288	-0.087461	-0.039515	-0.532000
21220	1.386154	-1.123608	9.796054	0.180107	-0.008819	0.108521	0.003781	0.531411	-0.624063	0.842744	-0.084601	-0.041536	-0.530000
21221	1.367615	-1.266773	10.158779	0.092821	-0.048240	0.109988	0.004076	0.527412	-0.626949	0.844038	-0.083558	-0.043361	-0.527956
21222	1.517489	-1.369193	9.673800	-0.027815	-0.081275	0.087295	0.003549	0.527142	-0.627207	0.844842	-0.084952	-0.044440	-0.526356
21223	1.493064	-1.307041	9.568812	0.161613	-0.086658	0.043961	0.002765	0.525228	-0.627988	0.845511	-0.083111	-0.047727	-0.525287
21224	1.746801	-0.932217	9.264347	0.268421	-0.077420	0.011259	-0.000109	0.519482	-0.631372	0.845981	-0.079387	-0.051982	-0.524702
21225	1.780454	-0.902600	9.461934	0.102288	-0.052060	-0.004391	-0.000734	0.513986	-0.634513	0.846052	-0.078151	-0.054143	-0.524554
21226	1.886021	-0.796839	9.368375	-0.101816	-0.024830	-0.000852	-0.002727	0.514835	-0.633973	0.845852	-0.080125	-0.053643	-0.524630
21227	2.046469	-1.075643	9.365962	-0.078121	-0.001002	0.007557	-0.003008	0.517584	-0.632921	0.845812	-0.081444	-0.053037	-0.524553
21228	2.080535	-1.137858	9.447031	-0.028917	0.004501	-0.005119	-0.003409	0.518003	-0.632525	0.845711	-0.081873	-0.052812	-0.524672
21229	2.111857	-1.143428	9.207175	0.060321	0.030193	-0.012086	-0.003396	0.517164	-0.634359	0.845718	-0.080540	-0.053175	-0.524830
21230	1.873229	-1.147959	9.428149	0.044621	0.059361	-0.015914	-0.001799	0.515502	-0.634635	0.845682	-0.079137	-0.052812	-0.525138
21231	1.631364	-0.974104	9.747624	-0.073680	0.075653	-0.005485	-0.000481	0.516586	-0.634121	0.845590	-0.079617	-0.050981	-0.525395
21232	1.597215	-0.887259	9.832548	-0.192012	0.062761	0.010541	-0.000249	0.522349	-0.632025	0.845447	-0.082206	-0.048031	-0.525504
21233	1.568091	-0.851619	9.717543	-0.080047	0.046445	0.013901	0.002393	0.523962	-0.631914	0.845510	-0.083113	-0.046586	-0.525389
21234	1.489926	-0.629734	9.914382	0.014494	0.041940	0.007910	0.002780	0.525606	-0.631131	0.845652	-0.082427	-0.046162	-0.525308
21235	1.489576	-0.562950	9.742465	0.047607	0.008198	0.017358	0.002125	0.524105	-0.631519	0.845929	-0.081553	-0.046695	-0.524951
21236	1.560084	-0.690636	9.654906	-0.090507	-0.012987	0.005626	0.003718	0.523810	-0.631925	0.845824	-0.083217	-0.046102	-0.524911
21237	1.569860	-0.719574	9.630585	-0.090334	-0.013940	-0.010981	0.002756	0.528098	-0.628248	0.845554	-0.084870	-0.045606	-0.525124
21238	1.658214	-0.536321	9.691597	0.033954	-0.009242	-0.017749	0.002097	0.529320	-0.629814	0.845410	-0.084368	-0.046295	-0.525377
21239	1.852084	-0.742696	9.740927	0.069257	-0.015612	-0.030463	0.002377	0.527116	-0.631127	0.845201	-0.083310	-0.047548	-0.525770
21240	1.862110	-0.824580	9.713464	0.060775	-0.001062	-0.056365	0.001582	0.526717	-0.630859	0.844706	-0.082232	-0.048445	-0.526653
21241	1.929724	-0.848670	9.665743	0.034776	-0.010280	-0.081396	-0.000519	0.524397	-0.632676	0.843902	-0.081659	-0.049340	-0.527946
21242	1.900802	-0.853779	9.595780	-0.008967	-0.012167	-0.086230	-0.002905	0.525516	-0.632919	0.842963	-0.081846	-0.049738	-0.529378
21243	1.859866	-0.873860	9.376654	0.001339	-0.001150	-0.075118	-0.003305	0.526203	-0.633046	0.842173	-0.081759	-0.050125	-0.530610
21244	1.891231	-0.878625	9.372078	0.008432	0.002495	-0.084315	-0.004366	0.526763	-0.633037	0.841295	-0.081498	-0.050457	-0.532011
21245	1.910726	-0.927106	9.256346	0.043516	0.006176	-0.093367	-0.004890	0.526350	-0.633819	0.840380	-0.080622	-0.051207	-0.533516
21246	1.944824	-0.993953	9.390166	0.036641	-0.001156	-0.096157	-0.006998	0.525672	-0.635636	0.839412	-0.079913	-0.051920	-0.535076
21247	1.964661	-1.109364	9.403136	-0.085885	-0.006758	-0.090302	-0.007140	0.527594	-0.635110	0.838299	-0.081377	-0.051503	-0.536638
21248	2.022883	-1.181139	9.489099	-0.134705	-0.021459	-0.100674	-0.009536	0.528867	-0.633649	0.836978	-0.083754	-0.050728	-0.538405
21249	1.983888	-1.094756	9.441932	-0.127751	-0.045212	-0.099684	-0.011141	0.533396	-0.633896	0.835638	-0.086352	-0.050525	-0.540092
21250	1.985407	-1.412069	9.528723	-0.083626	-0.036077	-0.116072	-0.013559	0.538785	-0.631254	0.834205	-0.088015	-0.050573	-0.542031
21251	1.846147	-1.524592	9.775517	0.030226	-0.006737	-0.111852	-0.016475	0.537737	-0.629921	0.833034	-0.087576	-0.051448	-0.543818
21252	1.821677	-1.434451	10.115052	-0.041261	0.009547	-0.136244	-0.020182	0.538589	-0.630939	0.831490	-0.088014	-0.051226	-0.546126
21253	2.043521	-1.459667	9.648632	-0.195784	-0.014450	-0.188656	-0.021124	0.540937	-0.629751	0.829054	-0.091366	-0.049886	-0.549393
21254	2.006769	-1.344996	9.429033	-0.177388	0.012949	-0.208913	-0.023945	0.547022	-0.626320	0.826446	-0.093950	-0.048251	-0.553021
21255	1.854673	-1.304536	9.387369	-0.110784	0.018449	-0.223358	-0.027011	0.551983	-0.626162	0.823771	-0.095514	-0.047364	-0.556808
21256	1.936181	-1.205722	9.387115	-0.024895	0.038617	-0.241414	-0.028754	0.555573	-0.624705	0.821072	-0.095260	-0.047059	-0.560850
21257	1.859360	-1.262527	9.707295	-0.091994	0.056739	-0.260244	-0.031407	0.556969	-0.624945	0.818014	-0.096049	-0.045811	-0.565269
21258	1.665767	-1.113812	9.683567	-0.092169	0.047594	-0.252862	-0.032743	0.557551	-0.622970	0.815023	-0.096784	-0.044624	-0.569543
21259	1.434407	-1.128142	9.849256	0.019129	0.030287	-0.259665	-0.037004	0.561173	-0.621231	0.812119	-0.096037	-0.045051	-0.573768
21260	1.256890	-1.315977	9.907383	-0.003567	0.022018	-0.254228	-0.040164	0.558730	-0.622909	0.809214	-0.095611	-0.045288	-0.577911
21261	1.447854	-1.416391	9.984579	-0.096192	0.026492	-0.260230	-0.042834	0.561653	-0.620921	0.806041	-0.096752	-0.044407	-0.582208
21262	1.441367	-1.575301	9.958282	0.019865	0.014627	-0.302992	-0.045483	0.561683	-0.620900	0.802561	-0.095991	-0.045136	-0.587063
21263	1.501588	-1.071291	9.548192	-0.115443	0.019116	-0.295396	-0.048794	0.561449	-0.620742	0.798884	-0.097471	-0.044174	-0.591888
21264	1.751279	-0.860069	9.250997	-0.017982	0.000195	-0.254262	-0.053836	0.564104	-0.620831	0.795840	-0.097533	-0.044601	-0.595933
21265	1.687080	-1.026708	9.812225	0.076712	-0.010684	-0.239001	-0.056474	0.561126	-0.620680	0.793136	-0.096332	-0.046283	-0.599595
21266	1.423073	-0.787870	9.445804	-0.113067	-0.010792	-0.197526	-0.062044	0.563513	-0.620896	0.790539	-0.098076	-0.045626	-0.602783
21267	1.605342	-0.569902	9.753051	-0.095864	-0.017993	-0.164211	-0.064442	0.564245	-0.618780	0.788367	-0.099731	-0.045199	-0.605383
21268	1.799611	-0.863108	9.741148	0.165890	-0.035917	-0.146223	-0.067348	0.564399	-0.620328	0.786892	-0.097422	-0.048211	-0.607442
21269	1.828516	-0.851581	9.585412	0.154522	-0.074221	-0.129647	-0.070985	0.558810	-0.623593	0.785557	-0.095826	-0.051631	-0.609140
21270	2.151540	-0.849302	9.360393	-0.027620	-0.104499	-0.123125	-0.073891	0.556658	-0.623309	0.783901	-0.097412	-0.053319	-0.610874
21271	2.291744	-0.920780	9.485536	0.212381	-0.115206	-0.127423	-0.079169	0.553697	-0.624577	0.782639	-0.095427	-0.058105	-0.612368
21272	2.281244	-0.761339	8.973925	0.149032	-0.105175	-0.124070	-0.083233	0.547148	-0.627689	0.781278	-0.094245	-0.061960	-0.613909
21273	2.405397	-0.498410	9.094005	0.056255	-0.085187	-0.136577	-0.088389	0.546377	-0.628565	0.779608	-0.094331	-0.064401	-0.615764
21274	2.521899	-0.646107	9.460327	-0.069600	-0.099944	-0.130724	-0.092750	0.544238	-0.628661	0.777740	-0.096486	-0.065496	-0.617674
21275	2.368300	-0.800821	9.339089	-0.299012	-0.078257	-0.123611	-0.097027	0.549794	-0.624957	0.775524	-0.102044	-0.063435	-0.619778
21276	2.272067	-0.844279	9.351986	-0.222065	-0.052581	-0.116802	-0.099049	0.556402	-0.622843	0.773558	-0.106000	-0.061883	-0.621725
21277	2.417178	-0.919377	9.822824	-0.043814	-0.024851	-0.064257	-0.101851	0.558647	-0.620331	0.772643	-0.107015	-0.062039	-0.622673
21278	2.435412	-0.703342	9.660376	0.020556	-0.020136	-0.041796	-0.103314	0.560983	-0.620842	0.772148	-0.106906	-0.062843	-0.623225
21279	2.459956	-0.802566	9.479160	0.046716	-0.006364	-0.034294	-0.102904	0.558376	-0.621239	0.771819	-0.106328	-0.063788	-0.623636
21280	2.505854	-0.819153	9.527370	-0.005784	-0.008242	-0.032709	-0.102906	0.558787	-0.621239	0.771399	-0.106488	-0.064060	-0.624099
21281	2.560332	-0.612038	9.549989	-0.046361	-0.011877	-0.010768	-0.104356	0.557569	-0.621621	0.771155	-0.107447	-0.063895	-0.624253
21282	2.455511	-0.876709	9.612518	0.127202	0.012019	-0.022838	-0.104474	0.556321	-0.623454	0.771166	-0.105315	-0.065494	-0.624438
21283	2.332777	-0.925083	9.610694	0.223622	0.026692	-0.037141	-0.104723	0.552627	-0.623846	0.771205	-0.101595	-0.068158	-0.624720
21284	2.185281	-0.844257	9.408792	0.116811	0.044812	-0.051561	-0.103373	0.547676	-0.625169	0.770865	-0.099173	-0.069179	-0.625416
21285	1.925008	-0.863524	9.554936	0.041627	0.035530	-0.056553	-0.103354	0.546280	-0.627920	0.770297	-0.098113	-0.069451	-0.626253
21286	1.784193	-1.166983	9.554167	0.069888	0.057437	-0.069355	-0.102663	0.541193	-0.629892	0.769653	-0.096231	-0.069725	-0.627305
21287	1.748067	-1.182019	9.399974	0.077187	0.081114	-0.108115	-0.102781	0.539945	-0.631725	0.768569	-0.093975	-0.069794	-0.628967
21288	1.876107	-0.729685	9.318688	0.060618	0.092920	-0.143303	-0.101979	0.538700	-0.632256	0.767012	-0.091685	-0.069545	-0.631228
21289	1.904833	-0.678480	9.499726	-0.095751	0.082621	-0.169924	-0.101456	0.540335	-0.632259	0.764817	-0.091965	-0.067503	-0.634067
21290	1.857068	-0.766967	9.685294	-0.193599	0.067855	-0.175933	-0.101228	0.544205	-0.627938	0.762323	-0.093838	-0.064481	-0.637103
21291	1.917330	-0.767092	9.613833	-0.161964	0.033148	-0.185868	-0.102820	0.546945	-0.629233	0.759704	-0.095726	-0.062362	-0.640154
21292	1.779291	-0.637350	9.638372	-0.221400	0.025712	-0.201859	-0.103647	0.551088	-0.626082	0.756732	-0.098520	-0.059671	-0.643499
21293	1.918321	-0.958080	10.052893	-0.298861	-0.003648	-0.207727	-0.105286	0.558807	-0.621875	0.753469	-0.102906	-0.056371	-0.646929
21294	2.104455	-1.081118	9.841765	-0.128180	-0.038217	-0.219674	-0.109862	0.563254	-0.619067	0.750327	-0.105097	-0.055888	-0.650262
21295	2.334685	-0.831238	9.602548	0.024137	-0.038051	-0.241052	-0.114757	0.561943	-0.619028	0.747216	-0.105031	-0.057362	-0.653717
21296	2.400978	-0.568360	9.741293	0.046619	-0.032492	-0.222501	-0.118066	0.561433	-0.619002	0.744376	-0.104518	-0.059072	-0.656879
21297	2.450580	-0.872436	9.449407	0.079951	-0.021469	-0.224175	-0.121355	0.557899	-0.620548	0.741587	-0.103423	-0.061011	-0.660023
21298	2.446918	-1.120536	9.373871	-0.038716	-0.014357	-0.252461	-0.124791	0.556022	-0.620652	0.738167	-0.103893	-0.061383	-0.663737
21299	2.485219	-1.065361	9.302981	-0.089119	-0.014509	-0.295170	-0.128788	0.560458	-0.619308	0.734053	-0.105146	-0.061132	-0.668112
21300	2.258524	-1.048564	9.421137	-0.013577	-0.012708	-0.321565	-0.132757	0.558594	-0.618753	0.729720	-0.105137	-0.061961	-0.672768
21301	2.056420	-1.127509	9.672617	-0.119681	-0.018502	-0.379319	-0.138589	0.558942	-0.617919	0.724341	-0.106775	-0.061506	-0.678340
21302	1.724706	-1.350288	9.452734	-0.226355	0.003244	-0.393736	-0.143118	0.563660	-0.616309	0.718518	-0.109541	-0.059375	-0.684257
21303	2.171735	-1.053848	9.333827	-0.168237	0.032491	-0.448856	-0.147642	0.566603	-0.614437	0.712040	-0.111092	-0.057646	-0.690894
21304	2.354521	-0.949302	9.543460	-0.367426	0.037680	-0.484944	-0.154703	0.571246	-0.609531	0.704544	-0.115258	-0.053254	-0.698210
21305	2.300163	-0.680665	9.325855	-0.229453	0.056139	-0.477826	-0.159516	0.578312	-0.606084	0.697391	-0.117309	-0.050424	-0.705225
21306	2.284943	-1.026871	9.416885	-0.173471	0.041636	-0.448895	-0.165097	0.579906	-0.603418	0.690697	-0.118708	-0.048596	-0.711678
21307	2.245270	-1.286307	9.573602	-0.222342	0.028866	-0.423313	-0.168516	0.584897	-0.601053	0.684170	-0.121075	-0.046095	-0.717724
21308	2.366684	-1.463739	9.685079	-0.275629	-0.004063	-0.414291	-0.174510	0.588564	-0.596812	0.677556	-0.124544	-0.043343	-0.723553
21309	2.164354	-1.507642	9.629760	-0.161008	-0.014921	-0.410007	-0.181552	0.590726	-0.593742	0.671215	-0.126713	-0.042276	-0.729128
21310	2.093799	-1.893641	9.374015	-0.127461	-0.009446	-0.428284	-0.188328	0.592478	-0.590413	0.664647	-0.128224	-0.041775	-0.734887
21311	2.200067	-1.921431	9.629090	-0.226742	0.004961	-0.469414	-0.196026	0.594772	-0.588516	0.657172	-0.130911	-0.039579	-0.741229
21312	2.063107	-1.518013	9.470223	-0.257749	0.004944	-0.462211	-0.201889	0.599798	-0.584930	0.649650	-0.133884	-0.037047	-0.747434
21313	2.102634	-1.717539	9.501403	-0.178132	0.004160	-0.445184	-0.209720	0.601146	-0.582116	0.642535	-0.135941	-0.035492	-0.753266
21314	2.133661	-1.647440	9.577098	-0.092269	-0.003992	-0.453045	-0.215820	0.599875	-0.579448	0.635466	-0.136895	-0.035529	-0.759066
21315	2.093932	-1.922582	9.354404	-0.074733	-0.011266	-0.448316	-0.224684	0.598604	-0.579901	0.628469	-0.137830	-0.035700	-0.764692
21316	2.218174	-1.692052	9.147536	0.002514	-0.007597	-0.490388	-0.233813	0.594214	-0.577996	0.620977	-0.137596	-0.037328	-0.770754
21317	2.198580	-1.640205	8.840791	-0.229615	-0.004169	-0.488800	-0.241229	0.592537	-0.576365	0.612823	-0.140286	-0.035096	-0.776876
21318	2.121903	-1.730977	9.078872	-0.323061	0.024914	-0.501317	-0.248410	0.594851	-0.571984	0.604140	-0.143537	-0.031319	-0.783219
21319	2.047634	-1.820698	9.614799	-0.257931	0.013857	-0.530467	-0.255927	0.595259	-0.566917	0.595116	-0.146235	-0.028506	-0.789709
21320	2.097492	-1.662210	9.492650	-0.385695	0.019177	-0.547739	-0.263638	0.597441	-0.562662	0.585335	-0.150241	-0.023928	-0.796391
21321	2.305299	-1.773695	9.137722	-0.411963	0.019193	-0.551546	-0.272446	0.604731	-0.554991	0.575331	-0.154615	-0.018647	-0.802958
21322	2.552421	-2.028449	9.081240	-0.343215	0.048457	-0.588136	-0.282539	0.606258	-0.550586	0.564832	-0.157599	-0.014536	-0.809887
21323	2.625806	-2.249547	9.117234	-0.329839	0.061240	-0.600073	-0.290116	0.605856	-0.544762	0.554104	-0.160301	-0.010224	-0.816803
21324	2.721268	-2.037166	9.248342	-0.384657	0.064743	-0.640048	-0.299414	0.606422	-0.539840	0.542411	-0.163408	-0.005413	-0.824050
21325	2.570248	-1.710005	9.313939	-0.496840	0.055454	-0.642470	-0.307652	0.606705	-0.534665	0.530201	-0.167960	0.001442	-0.831068
21326	2.841047	-1.863864	9.203755	-0.563141	0.058212	-0.639140	-0.317297	0.611962	-0.525847	0.517656	-0.173012	0.009134	-0.837864
21327	2.788651	-1.993317	9.374301	-0.413171	0.070189	-0.656854	-0.326738	0.613778	-0.519223	0.505211	-0.176392	0.014658	-0.844650
21328	2.827689	-2.089357	9.411729	-0.385860	0.059230	-0.665922	-0.335366	0.612696	-0.514177	0.492575	-0.179522	0.019288	-0.851334
21329	2.922527	-2.741355	10.080466	-0.264358	0.073913	-0.676377	-0.343318	0.609544	-0.510316	0.480097	-0.181294	0.022238	-0.857989
21330	2.567155	-2.040173	9.873322	-0.138791	0.046608	-0.675744	-0.354171	0.603414	-0.506565	0.467985	-0.182172	0.022481	-0.864464
21331	2.488497	-1.712283	10.110054	-0.060315	-0.026369	-0.645723	-0.365902	0.591499	-0.508047	0.456647	-0.183622	0.021064	-0.870237
21332	2.545220	-1.492566	9.595115	-0.252076	-0.048291	-0.578368	-0.374238	0.586154	-0.505101	0.445693	-0.187059	0.022752	-0.875128
21333	2.747858	-1.531987	9.207541	-0.341277	-0.039929	-0.508679	-0.382339	0.585749	-0.500190	0.435571	-0.191148	0.026576	-0.879223
21334	3.092283	-1.985181	8.762671	-0.233713	-0.046985	-0.484087	-0.391088	0.582068	-0.495407	0.426224	-0.194325	0.028293	-0.883046
21335	2.898690	-1.846953	8.486722	-0.131371	0.003336	-0.503962	-0.398891	0.577524	-0.493774	0.416860	-0.195798	0.028775	-0.887166
21336	2.944865	-1.921232	8.550930	-0.164979	0.032644	-0.465411	-0.405369	0.571878	-0.491367	0.407977	-0.196923	0.030020	-0.890996
21337	2.628106	-1.721577	8.718822	-0.164663	0.091184	-0.424917	-0.409997	0.567303	-0.489236	0.399756	-0.197015	0.032104	-0.894622
21338	3.222378	-1.960592	8.841052	-0.338416	0.138755	-0.361234	-0.413815	0.562145	-0.489732	0.391910	-0.197533	0.037715	-0.897756
21339	3.089381	-2.378796	9.054809	-0.335703	0.132376	-0.339049	-0.416209	0.561379	-0.487094	0.384448	-0.198163	0.043512	-0.900576
21340	3.272791	-2.398784	9.435551	-0.225914	0.115083	-0.356920	-0.418072	0.562097	-0.485769	0.377075	-0.198206	0.046923	-0.903508
21341	3.225263	-2.545696	9.423444	-0.216072	0.102258	-0.369765	-0.420724	0.559420	-0.482998	0.369498	-0.198457	0.050202	-0.906403
21342	2.973577	-2.351609	9.332590	-0.197597	0.107664	-0.397385	-0.424022	0.555633	-0.482581	0.361453	-0.198434	0.052874	-0.909494
21343	2.913297	-1.849527	9.132609	-0.171602	0.109509	-0.407433	-0.427849	0.551444	-0.481897	0.353302	-0.198220	0.055221	-0.912599
21344	3.013804	-1.710488	8.914755	-0.279324	0.094927	-0.344236	-0.431393	0.548056	-0.481690	0.345862	-0.198913	0.059498	-0.915026
21345	3.306823	-1.453319	9.362825	-0.259638	0.106057	-0.294324	-0.432997	0.548103	-0.478795	0.339369	-0.199221	0.063802	-0.917098
21346	3.501191	-1.770883	9.264157	-0.115585	0.084457	-0.236317	-0.434847	0.546215	-0.478257	0.334544	-0.198837	0.065427	-0.918838
21347	3.453592	-1.895547	9.425213	-0.012276	0.077266	-0.224706	-0.437210	0.541993	-0.479157	0.330316	-0.197904	0.065206	-0.920583
21348	3.792979	-2.271595	9.730395	0.067213	0.064493	-0.258403	-0.436922	0.536377	-0.479555	0.325825	-0.196690	0.063244	-0.922579
21349	3.368305	-2.223680	9.213354	0.151170	0.073647	-0.279231	-0.440180	0.527215	-0.483069	0.321215	-0.194819	0.059734	-0.924823
21350	3.108613	-1.884320	8.687535	0.058987	0.093616	-0.296361	-0.443048	0.519148	-0.486062	0.315931	-0.193143	0.057963	-0.927105
21351	2.844204	-2.026948	9.350462	0.137055	0.108263	-0.284925	-0.446299	0.509565	-0.490624	0.311091	-0.190708	0.054886	-0.929430
21352	2.864200	-1.665884	9.379720	0.266366	0.128523	-0.282473	-0.445169	0.498011	-0.495747	0.306801	-0.187052	0.049529	-0.931897
21353	3.047785	-1.737603	9.409236	0.333084	0.088388	-0.289446	-0.446160	0.486755	-0.500852	0.302597	-0.183735	0.042639	-0.934269
21354	2.954523	-1.407089	9.014484	0.170026	0.062625	-0.295784	-0.450333	0.475001	-0.504753	0.297738	-0.181872	0.038625	-0.936367
21355	2.989138	-1.589970	8.990637	0.056296	0.050637	-0.290794	-0.452406	0.466518	-0.507360	0.292494	-0.180899	0.036658	-0.938285
21356	3.127302	-1.738329	9.150692	-0.041601	0.082519	-0.293174	-0.452491	0.458822	-0.511030	0.286886	-0.179895	0.036732	-0.940205
21357	2.820009	-1.509010	8.848432	-0.036379	0.077043	-0.298736	-0.453411	0.452988	-0.510675	0.281117	-0.178956	0.036629	-0.942128
21358	2.897972	-1.671806	9.043733	0.073995	0.100935	-0.292668	-0.457097	0.448237	-0.511302	0.275921	-0.176941	0.034623	-0.944119
21359	2.728045	-1.431834	8.954287	0.087828	0.117377	-0.296332	-0.456386	0.440532	-0.515240	0.270592	-0.174515	0.032416	-0.946189
21360	2.997355	-1.782145	9.086326	0.109068	0.122917	-0.292515	-0.456333	0.430383	-0.518126	0.265495	-0.171878	0.029863	-0.948197
21361	2.839605	-1.566064	9.039869	0.052932	0.113693	-0.295570	-0.456547	0.421599	-0.521533	0.260043	-0.169687	0.028319	-0.950148
21362	2.652148	-1.686132	9.218889	0.060079	0.066141	-0.292695	-0.458084	0.411473	-0.524013	0.254780	-0.168375	0.026397	-0.951861
21363	2.602899	-1.473894	9.384775	-0.059506	0.044109	-0.260017	-0.458054	0.407867	-0.524761	0.249652	-0.168029	0.026779	-0.953270
21364	2.973784	-1.397071	9.118035	-0.220857	0.058676	-0.242385	-0.458969	0.405138	-0.525148	0.244410	-0.168236	0.030334	-0.954484
21365	3.088767	-1.248430	8.893126	-0.252653	0.049575	-0.227766	-0.460563	0.404624	-0.523695	0.239225	-0.168723	0.034531	-0.955569
21366	3.190287	-1.301032	8.931747	-0.224641	0.047803	-0.222078	-0.461229	0.404502	-0.522903	0.234338	-0.169133	0.038172	-0.956568
21367	3.537162	-1.222377	9.214570	-0.178738	0.036848	-0.249509	-0.460832	0.402190	-0.521205	0.228972	-0.169538	0.040796	-0.957687
21368	3.049153	-1.026953	8.948679	0.006645	0.018707	-0.255027	-0.462269	0.399318	-0.522766	0.224258	-0.169456	0.039757	-0.958860
21369	3.325464	-0.834763	8.699479	0.072851	0.029844	-0.240861	-0.464350	0.391936	-0.524718	0.219897	-0.168845	0.037509	-0.960068
21370	3.370415	-0.643820	8.923441	0.061199	0.045422	-0.216960	-0.463654	0.384258	-0.525775	0.216033	-0.167965	0.035676	-0.961168
21371	3.409090	-0.660225	9.029202	0.002372	0.045416	-0.193261	-0.464271	0.373589	-0.526560	0.212320	-0.167337	0.034950	-0.962132
21372	3.340859	-0.506238	9.066736	0.007250	0.062846	-0.165587	-0.465043	0.370023	-0.528390	0.209206	-0.166311	0.034406	-0.963011
21373	3.304718	-0.503239	9.260898	0.038407	0.086724	-0.125786	-0.464619	0.365080	-0.529836	0.206869	-0.164696	0.033321	-0.963831
21374	3.208115	-0.961620	9.666488	-0.093248	0.147024	-0.057315	-0.462342	0.362423	-0.532999	0.205440	-0.162385	0.035423	-0.964454
21375	3.492798	-1.015273	9.291482	-0.156074	0.181898	-0.000450	-0.459298	0.364022	-0.533809	0.204809	-0.159660	0.038866	-0.964910
21376	3.281916	-1.279707	9.485064	-0.153395	0.150825	0.018072	-0.455855	0.364934	-0.534360	0.204624	-0.157463	0.042388	-0.965162
21377	3.166287	-1.304250	9.411619	-0.027638	0.140054	0.046410	-0.453458	0.367190	-0.538570	0.205328	-0.154991	0.043322	-0.965371
21378	2.972655	-1.137927	9.611403	0.031846	0.121805	0.048568	-0.450668	0.367276	-0.540426	0.206335	-0.152565	0.043243	-0.965546
21379	2.421310	-1.310404	9.452593	0.030782	0.134565	0.063298	-0.447209	0.365713	-0.542289	0.207551	-0.149933	0.043073	-0.965706
21380	2.274840	-1.406795	10.198893	-0.022111	0.101491	0.048305	-0.445072	0.364161	-0.544665	0.208401	-0.148122	0.043953	-0.965762
21381	2.314382	-0.632889	9.216227	-0.252630	0.075849	0.091451	-0.444803	0.366049	-0.547024	0.209367	-0.147746	0.049081	-0.965364
21382	1.896454	-0.970645	9.197986	-0.257175	0.084994	0.120947	-0.443252	0.373980	-0.545461	0.210923	-0.147160	0.054645	-0.964816
21383	2.231294	-1.396560	9.699285	-0.049485	0.070666	0.146044	-0.439561	0.380217	-0.546667	0.213538	-0.145930	0.055982	-0.964351
21384	2.419878	-1.506867	9.699497	0.181980	0.072694	0.115848	-0.437036	0.378408	-0.546950	0.216302	-0.143719	0.053005	-0.964235
21385	2.468740	-1.657157	9.347342	0.216634	0.046123	0.062550	-0.436464	0.373295	-0.551410	0.218102	-0.141903	0.048868	-0.964317
21386	2.491833	-1.437794	9.451465	0.042914	0.016554	0.010023	-0.435916	0.369722	-0.552464	0.218472	-0.141485	0.048027	-0.964337
21387	2.433988	-1.440170	9.494104	-0.070774	0.017308	0.000214	-0.436843	0.370004	-0.552718	0.218282	-0.141535	0.049135	-0.964317
21388	2.536828	-1.268069	9.108443	-0.048782	0.011892	-0.014472	-0.437659	0.370207	-0.552090	0.217925	-0.141631	0.049972	-0.964340
21389	2.515320	-1.295969	9.405538	-0.074010	0.015485	-0.018300	-0.438450	0.369666	-0.552346	0.217368	-0.141752	0.051074	-0.964390
21390	2.657173	-0.698656	9.494462	-0.232176	0.004457	0.015961	-0.438209	0.372968	-0.550120	0.217077	-0.142756	0.055503	-0.964063
21391	2.640718	-1.305735	9.291337	-0.316209	-0.013836	0.045128	-0.439035	0.381725	-0.550502	0.217073	-0.144426	0.061290	-0.963465
21392	2.621634	-1.354326	9.165642	-0.169508	-0.013585	0.079098	-0.438283	0.388316	-0.546969	0.218192	-0.145424	0.064611	-0.962845
21393	2.770284	-1.680720	9.325698	0.123224	-0.012377	0.067677	-0.440021	0.390132	-0.545121	0.219885	-0.145131	0.061992	-0.962676
21394	2.698999	-1.411999	9.134466	0.234095	-0.009574	0.055341	-0.439844	0.385414	-0.547055	0.221706	-0.144314	0.057489	-0.962660
21395	2.834919	-1.591275	9.402100	0.140745	-0.024320	0.047518	-0.440882	0.381447	-0.548227	0.223067	-0.144213	0.054408	-0.962540
21396	2.380725	-1.397260	9.407784	-0.030944	-0.031889	0.044788	-0.441678	0.380779	-0.547566	0.223933	-0.145013	0.054878	-0.962192
21397	2.178506	-1.457390	9.532290	-0.023948	-0.011805	0.048477	-0.443534	0.382434	-0.548336	0.224824	-0.145388	0.055029	-0.961919
21398	2.532538	-1.882446	9.570444	0.122643	-0.002498	0.035396	-0.442876	0.381756	-0.547032	0.225927	-0.144942	0.052647	-0.961861
21399	2.484628	-1.950066	9.525836	0.190402	0.031287	-0.003996	-0.442185	0.378570	-0.550183	0.226385	-0.143574	0.048748	-0.962164
21400	2.483383	-1.695726	9.318130	0.109143	0.016504	-0.039464	-0.442830	0.373927	-0.550179	0.225986	-0.142898	0.046495	-0.962470
21401	2.439032	-1.458041	9.901897	-0.070321	0.019114	-0.010905	-0.443495	0.372464	-0.551780	0.225576	-0.142942	0.047555	-0.962508
21402	2.454506	-1.685365	9.557954	-0.229614	0.026269	-0.013553	-0.443258	0.376860	-0.549553	0.224692	-0.143581	0.051940	-0.962393
21403	2.338581	-1.652602	9.355673	-0.149068	0.026323	-0.026069	-0.443801	0.380149	-0.549417	0.223757	-0.143849	0.054525	-0.962428
21404	2.449532	-1.656780	9.476685	-0.001882	0.037436	-0.034567	-0.443016	0.382060	-0.548898	0.223115	-0.143272	0.054515	-0.962664
21405	2.549619	-1.416673	9.269726	-0.061782	0.052069	-0.018286	-0.443140	0.382452	-0.550861	0.222552	-0.142643	0.055559	-0.962828
21406	2.312542	-1.232978	9.649399	-0.084742	0.063003	0.001862	-0.442487	0.383140	-0.549688	0.222339	-0.141902	0.057363	-0.962881
21407	2.376554	-1.522373	9.420272	-0.013140	0.064997	0.028082	-0.441294	0.385025	-0.551268	0.222791	-0.140742	0.057648	-0.962929
21408	2.315004	-1.763141	9.411519	0.132577	0.032177	0.003039	-0.441557	0.384752	-0.551528	0.223253	-0.139626	0.055132	-0.963132
21409	2.203094	-1.556888	9.278929	0.267275	-0.002417	0.000070	-0.441257	0.378845	-0.553890	0.224025	-0.138535	0.049650	-0.963408
21410	2.448375	-1.421756	9.249503	0.232351	-0.009762	-0.013936	-0.442685	0.373375	-0.555452	0.224472	-0.137792	0.044976	-0.963641
21411	2.429298	-1.464992	9.282329	0.162362	-0.002535	-0.015223	-0.440934	0.367053	-0.556648	0.224651	-0.137188	0.041478	-0.963842
21412	2.433706	-1.383680	9.134667	0.048478	0.037551	-0.021401	-0.443962	0.365153	-0.558589	0.224401	-0.136361	0.040539	-0.964057
21413	2.449337	-1.623766	9.280289	-0.012499	0.026481	-0.030911	-0.440788	0.364311	-0.557174	0.223774	-0.136003	0.040519	-0.964254
21414	2.657172	-1.729484	9.203923	0.012001	0.033868	-0.025247	-0.441837	0.363489	-0.558476	0.223359	-0.135414	0.040256	-0.964445
21415	2.555766	-1.700929	9.169768	0.083593	0.016612	-0.008251	-0.441302	0.360758	-0.557565	0.223440	-0.134819	0.038434	-0.964584
21416	2.704951	-1.648609	8.903016	0.155153	-0.015217	0.006933	-0.441815	0.359238	-0.559656	0.224073	-0.134512	0.035275	-0.964600
21417	2.432422	-1.135319	8.585979	0.186166	-0.059029	0.019124	-0.441923	0.354848	-0.561229	0.225010	-0.134918	0.031224	-0.964465
21418	2.183941	-1.096631	8.785860	0.152665	-0.015194	0.040099	-0.444154	0.349677	-0.561213	0.226268	-0.134597	0.028204	-0.964309
21419	2.093156	-0.722931	9.760136	0.153796	0.085425	0.104519	-0.442815	0.347053	-0.562273	0.228674	-0.132292	0.025654	-0.964131
21420	2.394939	-1.308728	9.965998	0.163942	0.065336	0.099102	-0.439884	0.343319	-0.563084	0.231046	-0.130328	0.022938	-0.963902
21421	2.620995	-1.196031	9.720016	0.122879	0.019609	0.084204	-0.439336	0.340834	-0.564792	0.233007	-0.129445	0.020646	-0.963600
21422	2.457398	-1.265708	9.844748	-0.051519	-0.050207	0.031743	-0.439346	0.340719	-0.562697	0.233570	-0.130737	0.021371	-0.963274
21423	2.486203	-1.247081	9.646021	-0.103861	-0.023816	0.001907	-0.439224	0.343180	-0.562566	0.233375	-0.131787	0.023055	-0.963139
21424	2.254163	-1.111756	9.950642	-0.020735	0.033789	-0.001472	-0.439749	0.341412	-0.562169	0.233345	-0.131331	0.023492	-0.963198
21425	2.408184	-1.048668	10.015382	0.113389	0.070449	-0.025766	-0.437364	0.340839	-0.562058	0.233144	-0.129550	0.021366	-0.963537
21426	2.731261	-1.053263	9.891096	0.218659	0.101622	-0.053876	-0.437595	0.336026	-0.565070	0.232703	-0.126691	0.017368	-0.964104
21427	2.398254	-0.996424	9.819165	0.219130	0.088642	-0.110165	-0.435164	0.326947	-0.567582	0.231130	-0.124103	0.013078	-0.964887
21428	2.160979	-0.800747	9.481196	0.163108	0.055616	-0.132562	-0.431933	0.318256	-0.571541	0.229028	-0.122406	0.009742	-0.965644
21429	1.896397	-0.420747	9.584887	0.022868	0.026183	-0.130488	-0.432305	0.312646	-0.572326	0.226587	-0.121906	0.008901	-0.966291
21430	1.815729	-0.184882	9.649859	-0.108851	0.012401	-0.097925	-0.433081	0.310175	-0.574154	0.224487	-0.122274	0.010706	-0.966716
21431	2.086810	-0.410967	9.519582	-0.224706	-0.001275	-0.053246	-0.432043	0.312377	-0.571543	0.222934	-0.123376	0.014694	-0.966883
21432	2.281660	-0.834733	9.323400	-0.224556	0.006080	-0.050457	-0.433123	0.315958	-0.570223	0.221464	-0.124372	0.018823	-0.967022
21433	2.296831	-0.968189	9.691378	-0.191038	0.013387	-0.055833	-0.431819	0.320870	-0.569838	0.219933	-0.125040	0.022227	-0.967213
21434	2.234497	-1.050769	9.502383	0.018199	0.041010	-0.065887	-0.432352	0.320610	-0.569048	0.218761	-0.124294	0.021774	-0.967585
21435	2.136732	-0.782400	9.231555	0.174697	0.019244	-0.070612	-0.430463	0.313870	-0.570900	0.217850	-0.123246	0.018096	-0.968000
21436	2.185251	-0.844816	9.245537	0.087125	0.031966	-0.063687	-0.429914	0.309346	-0.571430	0.216888	-0.122369	0.016276	-0.968360
21437	2.064692	-0.839968	9.326103	-0.110625	0.018921	-0.068366	-0.429639	0.308238	-0.572481	0.215318	-0.122559	0.018135	-0.968653
21438	2.160183	-0.632294	9.488354	-0.206897	0.004188	-0.072531	-0.429113	0.308238	-0.571830	0.213466	-0.123494	0.021868	-0.968867
21439	2.083317	-0.684705	9.686159	-0.110556	-0.024959	-0.064617	-0.429656	0.310985	-0.571301	0.211983	-0.124521	0.023535	-0.969022
21440	2.204134	-0.742351	9.645666	-0.000143	-0.028497	-0.073274	-0.431238	0.307461	-0.569980	0.210643	-0.125208	0.023120	-0.969236
21441	2.373359	-0.843532	9.511388	-0.050755	-0.030381	-0.086434	-0.431766	0.307598	-0.570500	0.208886	-0.126094	0.023543	-0.969491
21442	2.186059	-1.013040	9.305603	-0.097680	-0.030536	-0.121738	-0.432298	0.306796	-0.569317	0.206362	-0.127251	0.024887	-0.969847
21443	2.138492	-1.131856	9.769228	-0.104100	-0.028850	-0.157768	-0.432955	0.304350	-0.568527	0.203083	-0.128354	0.026186	-0.970359
21444	2.016350	-0.800415	9.662305	-0.092242	0.016881	-0.147646	-0.433748	0.304356	-0.568783	0.200041	-0.128578	0.027552	-0.970923
21445	2.011907	-0.882394	9.615500	-0.089357	0.005862	-0.169760	-0.434146	0.302055	-0.566947	0.196545	-0.128926	0.028672	-0.971559
21446	2.176181	-0.959810	9.397484	-0.047240	-0.032457	-0.176858	-0.435863	0.300302	-0.566410	0.193074	-0.129945	0.028893	-0.972112
21447	2.094393	-0.993137	9.549898	-0.069147	-0.061717	-0.164006	-0.436253	0.297848	-0.566146	0.189776	-0.131506	0.029375	-0.972537
21448	2.175981	-0.921646	9.299589	-0.081787	-0.053409	-0.138239	-0.439830	0.295857	-0.564154	0.186969	-0.133038	0.030288	-0.972844
21449	2.325509	-0.925754	9.418561	-0.068625	-0.057942	-0.134470	-0.441027	0.295745	-0.563097	0.184241	-0.134497	0.030851	-0.973146
21450	2.707681	-1.179587	9.553007	-0.047532	-0.081592	-0.115843	-0.444071	0.292927	-0.561240	0.181977	-0.136434	0.031052	-0.973296
21451	2.702650	-1.138986	9.467104	-0.122219	-0.041408	-0.097826	-0.446730	0.293793	-0.559647	0.179801	-0.137760	0.032823	-0.973456
21452	2.756237	-1.257048	9.389126	-0.152247	0.004333	-0.072199	-0.446218	0.295450	-0.557555	0.178044	-0.138373	0.035492	-0.973598
21453	2.683210	-1.113057	9.320844	-0.054529	0.033725	-0.055147	-0.446211	0.294895	-0.558341	0.176832	-0.137983	0.036338	-0.973843
21454	2.635132	-1.128815	9.665874	-0.026833	0.055765	-0.012593	-0.445011	0.293507	-0.559006	0.176542	-0.137105	0.036912	-0.973998
21455	2.515384	-1.294753	9.760859	-0.047528	-0.000981	-0.025528	-0.445670	0.292965	-0.559263	0.175953	-0.137348	0.037585	-0.974045
21456	2.427974	-1.185934	9.267025	-0.072364	-0.013755	-0.016408	-0.446734	0.293529	-0.558730	0.175514	-0.137986	0.038790	-0.973987
21457	2.488763	-1.291440	9.338134	-0.142311	-0.001035	-0.016775	-0.446471	0.294616	-0.559125	0.174834	-0.138558	0.041341	-0.973923
21458	2.448393	-1.426651	9.225428	-0.104582	0.020918	-0.025841	-0.446355	0.298040	-0.558469	0.174100	-0.138641	0.043268	-0.973959
21459	2.422287	-1.513231	9.252778	0.041480	0.053091	-0.012227	-0.447285	0.298193	-0.557938	0.173973	-0.137516	0.042460	-0.974177
21460	2.530513	-1.457832	9.206552	0.099140	0.039489	-0.002683	-0.444748	0.294592	-0.559531	0.174244	-0.136508	0.040546	-0.974351
21461	2.332505	-1.403676	8.974997	0.114732	0.009352	0.003895	-0.445923	0.291316	-0.560309	0.174668	-0.135973	0.038220	-0.974444
21462	2.196695	-1.240669	8.875186	0.011213	-0.011762	0.015389	-0.445252	0.289934	-0.560970	0.175092	-0.136256	0.037889	-0.974342
21463	1.989345	-1.230642	9.113461	-0.027052	-0.068545	0.003274	-0.446174	0.285862	-0.559000	0.175179	-0.137720	0.038065	-0.974113
21464	1.732306	-0.912943	9.288367	0.040706	-0.067506	0.041427	-0.446578	0.285474	-0.557295	0.176227	-0.138964	0.037038	-0.973787
21465	1.723438	-1.055579	9.800034	0.082748	-0.049166	0.063761	-0.448703	0.284561	-0.555314	0.177782	-0.139564	0.035306	-0.973483
21466	2.177105	-1.131088	9.971257	0.119580	-0.022555	0.069463	-0.448710	0.283625	-0.553219	0.179561	-0.139631	0.032979	-0.973228
21467	2.303359	-1.318661	9.928993	0.134109	-0.068311	0.032706	-0.448835	0.279540	-0.551648	0.180664	-0.140413	0.030100	-0.973005
21468	2.442756	-1.232370	9.751452	0.050311	-0.112307	0.004667	-0.450687	0.277114	-0.550194	0.181034	-0.142517	0.028616	-0.972675
21469	2.543818	-1.183531	9.901924	-0.114189	-0.088733	-0.000818	-0.454424	0.280200	-0.546757	0.180793	-0.144605	0.030410	-0.972357
21470	2.775247	-1.188861	9.615926	-0.075560	-0.061276	-0.023724	-0.454707	0.282817	-0.545183	0.180230	-0.146188	0.031477	-0.972191
21471	2.652018	-1.141724	9.399374	0.013490	-0.061152	-0.012203	-0.458147	0.281630	-0.544762	0.180121	-0.147294	0.030858	-0.972064
21472	2.548378	-1.146533	9.460757	0.014925	-0.044640	0.019152	-0.459204	0.280281	-0.544100	0.180636	-0.148199	0.030352	-0.971847
21473	2.683490	-1.165444	9.480959	-0.030855	-0.022667	0.046579	-0.460015	0.282629	-0.542652	0.181514	-0.148680	0.030912	-0.971592
21474	2.814149	-1.261267	9.528848	-0.048402	-0.036344	0.061287	-0.460026	0.284823	-0.542127	0.182662	-0.149627	0.031790	-0.971203
21475	2.872329	-1.343230	9.441938	0.067102	-0.024395	0.047135	-0.459890	0.285448	-0.540913	0.183846	-0.149797	0.030452	-0.970996
21476	2.727119	-1.228071	9.427794	0.129983	-0.053566	0.056716	-0.461880	0.285479	-0.540111	0.185456	-0.150427	0.027786	-0.970673
21477	2.711885	-1.085319	8.963918	0.029829	-0.038994	0.066336	-0.462011	0.283576	-0.539063	0.186907	-0.151016	0.027179	-0.970320
21478	2.825007	-1.025886	9.390732	-0.081363	-0.042741	0.083310	-0.462158	0.285779	-0.537751	0.188377	-0.152206	0.028737	-0.969805
21479	2.987477	-1.225549	9.310225	-0.048976	-0.042653	0.093643	-0.463102	0.289081	-0.536956	0.190119	-0.153158	0.029727	-0.969285
21480	3.238157	-1.207952	9.384831	0.000325	-0.037147	0.068974	-0.464963	0.289931	-0.536155	0.191567	-0.153937	0.029676	-0.968878
21481	3.026719	-1.362308	9.402300	0.021446	-0.002453	0.059797	-0.464836	0.291297	-0.536155	0.192844	-0.153889	0.029354	-0.968642
21482	2.948802	-1.197109	9.214112	-0.022121	0.009369	0.039206	-0.462471	0.290400	-0.534247	0.193628	-0.153872	0.029823	-0.968474
21483	2.999442	-1.204710	9.072838	-0.050050	0.026683	0.024275	-0.463128	0.291755	-0.536206	0.193979	-0.153575	0.030890	-0.968418
21484	2.895715	-1.190195	9.156097	0.004458	0.010217	0.003344	-0.464319	0.292040	-0.536458	0.194161	-0.153460	0.030735	-0.968404
21485	2.760145	-1.075083	9.122837	0.058673	0.001115	0.000854	-0.462861	0.290390	-0.535685	0.194406	-0.153260	0.029520	-0.968425
21486	2.836840	-0.978710	9.115302	-0.009965	0.008444	0.031872	-0.463124	0.290661	-0.536206	0.195103	-0.153219	0.029724	-0.968285
21487	2.981626	-0.997043	9.298849	-0.029338	-0.002478	0.054867	-0.463791	0.291221	-0.535677	0.196124	-0.153409	0.030351	-0.968029
21488	3.044827	-1.111961	9.422785	0.070312	-0.000561	0.061876	-0.462192	0.291411	-0.535391	0.197652	-0.153209	0.029058	-0.967790
21489	3.005589	-0.975112	9.357119	0.105031	-0.023314	0.084229	-0.462190	0.290864	-0.535391	0.199660	-0.153271	0.027077	-0.967425
21490	2.824506	-0.930498	9.139991	0.088781	0.024262	0.115445	-0.463649	0.290071	-0.534332	0.202252	-0.152485	0.025692	-0.967048
21491	2.817671	-0.996401	9.573530	0.073150	0.052553	0.119011	-0.461667	0.291687	-0.534609	0.204791	-0.151187	0.024727	-0.966743
21492	2.787468	-1.234429	9.644331	0.083958	0.034240	0.106183	-0.461134	0.292625	-0.535923	0.207189	-0.150229	0.023445	-0.966413
21493	2.766191	-1.323488	9.647685	0.070399	0.006708	0.069245	-0.460076	0.291802	-0.535015	0.208779	-0.149849	0.022210	-0.966159
21494	2.814195	-1.282911	9.523866	-0.017681	-0.013572	0.031916	-0.460207	0.291800	-0.535276	0.209453	-0.150271	0.022471	-0.965942
21495	2.833304	-1.246943	9.476534	0.007835	-0.031853	0.017307	-0.460209	0.292618	-0.535537	0.209870	-0.150926	0.022144	-0.965756
21496	2.890905	-1.194135	9.405791	0.041221	-0.026365	-0.000990	-0.461132	0.290721	-0.534876	0.210106	-0.151363	0.021112	-0.965660
21497	2.793905	-1.084299	9.214371	0.016571	-0.034614	-0.000186	-0.461669	0.291148	-0.533823	0.210213	-0.152050	0.020557	-0.965541
21498	2.716555	-1.043631	9.190212	0.013740	-0.026361	0.015471	-0.461937	0.291293	-0.533297	0.210707	-0.152596	0.020102	-0.965357
21499	2.851876	-1.097913	9.421181	-0.007119	-0.039177	0.015391	-0.462200	0.290749	-0.533295	0.211044	-0.153465	0.020036	-0.965146
21500	2.957706	-1.035436	9.343700	-0.046362	-0.019065	0.011431	-0.463941	0.291800	-0.532663	0.211263	-0.154124	0.020762	-0.964978
21501	2.890177	-1.035959	9.230230	-0.027212	-0.024513	0.017995	-0.463151	0.292343	-0.532146	0.211582	-0.154802	0.021151	-0.964791
21502	2.889921	-0.977880	9.327070	-0.024560	-0.020868	0.015231	-0.464478	0.292908	-0.531873	0.211953	-0.155403	0.021458	-0.964606
21503	2.856118	-0.965769	9.370137	0.000764	-0.012608	0.020881	-0.465150	0.294428	-0.531081	0.212409	-0.155732	0.021360	-0.964455
21504	2.871084	-1.069003	9.428846	-0.027125	-0.000776	0.015189	-0.465555	0.295669	-0.530553	0.212767	-0.155956	0.021800	-0.964330
21505	2.832681	-1.102514	9.502439	0.020205	0.009309	0.011721	-0.464752	0.294965	-0.531608	0.213098	-0.155780	0.021392	-0.964295
21506	2.875956	-1.073305	9.575274	0.074608	-0.013502	0.002802	-0.466346	0.294450	-0.530285	0.213525	-0.155821	0.019779	-0.964228
21507	2.856258	-1.003978	9.446547	0.083070	-0.013515	0.004728	-0.466457	0.292327	-0.530771	0.213926	-0.155815	0.018039	-0.964174
21508	2.821869	-0.877106	9.275154	0.035521	0.001098	0.017380	-0.468046	0.291667	-0.530235	0.214490	-0.155736	0.017290	-0.964076
21509	2.740900	-1.088956	9.290633	0.053003	-0.011655	0.033184	-0.466981	0.291644	-0.531291	0.215344	-0.155807	0.016226	-0.963892
21510	2.948701	-1.187456	9.214369	0.084687	-0.000653	0.019498	-0.467242	0.290824	-0.531552	0.216133	-0.155548	0.014524	-0.963784
21511	2.934797	-1.305309	9.236592	0.102357	0.019436	0.007564	-0.468026	0.289184	-0.532332	0.216638	-0.154825	0.012584	-0.963815
21512	2.905252	-1.175381	9.252543	0.052461	0.017534	0.000846	-0.467884	0.288348	-0.533643	0.217003	-0.154360	0.011517	-0.963821
21513	2.999306	-1.170571	9.205354	-0.054947	0.013794	-0.007111	-0.466176	0.286909	-0.531993	0.216742	-0.154442	0.012558	-0.963853
21514	3.049462	-1.069357	9.221645	-0.090796	0.020136	-0.016535	-0.465780	0.288129	-0.532650	0.216369	-0.154553	0.014203	-0.963896
21515	3.087152	-0.881576	9.229432	-0.069196	0.022956	0.002020	-0.467376	0.289654	-0.532375	0.216236	-0.154535	0.015585	-0.963908
21516	3.036842	-0.954243	9.117512	-0.101462	0.037506	-0.012929	-0.465799	0.291831	-0.531732	0.215950	-0.154357	0.017513	-0.963967
21517	2.870498	-0.949011	9.336897	-0.109236	0.044755	-0.018526	-0.464480	0.292911	-0.531611	0.215287	-0.154105	0.019692	-0.964114
21518	2.841270	-0.876028	9.587319	-0.105729	0.035612	-0.012965	-0.463953	0.294947	-0.532531	0.214958	-0.153982	0.021698	-0.964164
21519	2.882830	-1.004051	9.417863	-0.119788	0.031976	-0.005637	-0.462911	0.298769	-0.532014	0.214513	-0.154011	0.024053	-0.964202
21520	2.890628	-1.121811	9.454696	-0.117955	0.030147	-0.005619	-0.463051	0.301771	-0.532797	0.214274	-0.154042	0.026297	-0.964192
21521	2.874280	-1.242913	9.231980	-0.074190	0.016498	-0.005369	-0.462660	0.302321	-0.532014	0.213980	-0.154177	0.027708	-0.964196
21522	2.876803	-1.272243	9.097154	-0.030265	0.034778	-0.027321	-0.461607	0.304358	-0.532284	0.213617	-0.153756	0.028209	-0.964329
21523	2.813938	-1.228548	9.246023	0.034377	0.041265	-0.012244	-0.460941	0.303392	-0.532420	0.213511	-0.152959	0.027614	-0.964497
21524	2.833209	-1.218367	9.397590	0.085218	0.038566	-0.013829	-0.460798	0.302013	-0.533339	0.213784	-0.151964	0.025941	-0.964640
21525	2.794156	-1.131989	9.340941	0.063855	0.030310	-0.002815	-0.459049	0.299862	-0.534757	0.213954	-0.151246	0.024759	-0.964746
21526	2.700027	-1.113085	9.294714	-0.041442	0.021106	0.020657	-0.459309	0.299177	-0.535149	0.214475	-0.151110	0.025568	-0.964631
21527	2.736161	-1.108364	9.247104	-0.097701	0.026593	0.042515	-0.459588	0.300972	-0.533836	0.215033	-0.151130	0.027622	-0.964447
21528	2.756439	-1.309809	9.431723	-0.034313	0.023860	0.024391	-0.457476	0.302862	-0.533852	0.215715	-0.150911	0.028305	-0.964309
21529	2.816670	-1.305285	9.312313	0.018227	0.032142	0.017264	-0.456674	0.302568	-0.535037	0.216132	-0.150341	0.028079	-0.964311
21530	2.818980	-1.286228	9.254985	-0.037627	0.048480	-0.005193	-0.456411	0.303384	-0.535170	0.216234	-0.149678	0.028842	-0.964369
21531	2.794882	-1.286046	9.321982	-0.048018	0.048437	-0.014476	-0.455087	0.304318	-0.535966	0.215831	-0.149105	0.029873	-0.964517
21532	2.809228	-1.247414	9.360948	0.051944	0.048581	-0.014012	-0.453634	0.304346	-0.537979	0.216073	-0.148060	0.028876	-0.964654
21533	2.818707	-1.208582	9.452807	0.043065	0.044949	0.000712	-0.453105	0.301899	-0.536020	0.216236	-0.147157	0.028179	-0.964776
21534	2.804024	-1.160281	9.513365	0.038537	0.031271	0.017319	-0.452959	0.299971	-0.537201	0.216884	-0.146480	0.027484	-0.964754
21535	2.698693	-1.319250	9.526958	0.032574	0.023002	0.009922	-0.450841	0.300626	-0.537611	0.217205	-0.146042	0.026923	-0.964764
21536	2.582590	-1.247905	9.349222	-0.009601	-0.000791	0.017122	-0.452694	0.299696	-0.537072	0.217741	-0.146193	0.027015	-0.964617
21537	2.582373	-1.210062	9.157696	-0.013166	0.019312	0.011536	-0.451106	0.299951	-0.537085	0.217963	-0.146020	0.027332	-0.964584
21538	2.611521	-1.247879	9.339890	-0.041128	0.011974	0.016944	-0.451373	0.300909	-0.537344	0.218455	-0.146064	0.028079	-0.964445
21539	2.625736	-1.189689	9.460874	-0.028871	0.020207	0.016989	-0.450977	0.301722	-0.537609	0.218736	-0.145935	0.028721	-0.964382
