# Supplementary material for: Identification of Haptic Based Guiding Using Hard Reins
Source: PLoS One. 2015 Jul 22;10(7):e0132020. doi: 10.1371/journal.pone.0132020 (PMC4511788; doi:10.1371/journal.pone.0132020)
Supplement: S8 File — (ZIP) [file pone.0132020.s008.zip › Exp2_MotionData1/Subject2/path1/T4/sync4.txt]

// Start Time: 0
// Sample rate: 25.0Hz
// Scenario: 4.9
// Firmware Version: 2.6.1
Counter	Acc_X	Acc_Y	Acc_Z	Gyr_X	Gyr_Y	Gyr_Z	Mag_X	Mag_Y	Mag_Z	Quat_w	Quat_x	Quat_y	Quat_z
20985	-0.032114	-0.294166	9.859461	0.015507	0.017482	0.010540	0.157521	0.518322	-1.181635	-0.999525	0.011887	0.015292	0.023984
20986	0.155428	-0.232509	9.775682	0.028407	0.019758	0.067134	0.157257	0.516724	-1.179508	-0.999569	0.011338	0.014918	0.022619
20987	0.121528	-0.237982	9.750611	0.018486	0.002882	0.098830	0.157800	0.514572	-1.178769	-0.999622	0.011053	0.014835	0.020345
20988	0.146776	-0.276357	9.828708	0.005048	0.005542	0.130626	0.158470	0.514701	-1.178908	-0.999674	0.010996	0.014721	0.017698
20989	0.300456	-0.220172	9.731895	0.003603	0.000555	0.116411	0.157400	0.513583	-1.178388	-0.999718	0.011013	0.014670	0.015077
20990	0.324788	-0.217297	9.780766	-0.032036	-0.002947	0.102125	0.157676	0.511007	-1.177387	-0.999739	0.011691	0.014720	0.012996
20991	0.324673	-0.210015	9.790336	-0.015248	-0.006740	0.045571	0.158212	0.511312	-1.178879	-0.999748	0.012063	0.014829	0.011795
20992	0.222699	-0.199727	9.796758	-0.011656	-0.007664	0.012004	0.156732	0.512762	-1.178950	-0.999745	0.012309	0.015000	0.011535
20993	0.218547	-0.245935	9.724761	-0.019479	-0.011857	0.034943	0.157132	0.513943	-1.181500	-0.999747	0.012759	0.015209	0.010547
20994	0.244818	-0.332841	9.820106	-0.033822	-0.009263	0.033142	0.158075	0.512483	-1.180470	-0.999742	0.013455	0.015401	0.009855
20995	0.276519	-0.210879	9.885155	-0.095806	-0.014921	0.061188	0.156460	0.514229	-1.180939	-0.999723	0.015439	0.015648	0.008364
20996	0.438660	-0.331752	9.814011	0.022912	-0.019413	-0.003919	0.156465	0.512231	-1.180188	-0.999723	0.014991	0.016062	0.008396
20997	0.317988	-0.360648	9.791267	-0.019765	-0.011283	0.011941	0.155924	0.513500	-1.179461	-0.999717	0.015440	0.016271	0.007867
20998	0.377141	-0.398408	9.865584	-0.013525	-0.002423	0.015540	0.154854	0.512711	-1.180969	-0.999715	0.015724	0.016334	0.007533
20999	0.414498	-0.337047	9.803679	0.007000	0.001963	-0.010899	0.154850	0.513842	-1.180933	-0.999717	0.015631	0.016297	0.007456
21000	0.429985	-0.387748	9.782872	-0.006977	0.011085	-0.025030	0.154849	0.514407	-1.180914	-0.999714	0.015769	0.016103	0.007950
21001	0.291680	-0.261597	9.760825	-0.011968	-0.003582	-0.009201	0.154579	0.514677	-1.180087	-0.999709	0.016056	0.016178	0.007844
21002	0.192939	-0.375032	10.009005	0.015802	0.001851	-0.003754	0.154575	0.516084	-1.179770	-0.999714	0.015747	0.016166	0.007908
21003	0.272094	-0.283823	9.558183	-0.002051	-0.010481	0.057102	0.154182	0.512968	-1.179186	-0.999720	0.015857	0.016354	0.006470
21004	0.411375	-0.310406	9.750423	-0.030801	-0.001795	0.056149	0.153782	0.512136	-1.179480	-0.999715	0.016500	0.016389	0.005330
21005	0.438082	-0.305061	9.799348	-0.043003	-0.017459	0.038322	0.152838	0.513602	-1.180781	-0.999699	0.017420	0.016727	0.004279
21006	0.458046	-0.440634	9.892459	-0.041141	-0.013010	0.002992	0.153111	0.512151	-1.179472	-0.999680	0.018253	0.017002	0.004220
21007	0.367604	-0.413151	9.822073	0.006522	-0.010885	0.004944	0.151233	0.511968	-1.181903	-0.999679	0.018176	0.017232	0.003822
21008	0.351965	-0.362459	9.794730	-0.009866	0.004738	0.014719	0.153375	0.513420	-1.179570	-0.999678	0.018387	0.017150	0.003545
21009	0.390422	-0.364200	9.682783	-0.024360	-0.002561	0.017274	0.152837	0.513511	-1.176842	-0.999668	0.018928	0.017210	0.002914
21010	0.450344	-0.421354	9.877633	0.012307	0.002812	-0.007347	0.153372	0.514360	-1.177364	-0.999673	0.018688	0.017175	0.003079
21011	0.386268	-0.383686	9.779093	-0.016031	-0.001439	-0.025130	0.152571	0.513347	-1.181738	-0.999665	0.019048	0.017236	0.003294
21012	0.386639	-0.407959	9.743178	-0.017008	-0.007773	-0.056998	0.150959	0.513642	-1.180622	-0.999650	0.019379	0.017430	0.004450
21013	0.174969	-0.237007	9.795574	-0.050595	0.001465	-0.011034	0.151351	0.516988	-1.178887	-0.999630	0.020428	0.017419	0.004396
21014	0.245820	-0.376516	9.861389	-0.032904	-0.003979	-0.000416	0.152964	0.516392	-1.179197	-0.999614	0.021096	0.017513	0.004454
21015	0.315673	-0.375262	9.733532	-0.004934	-0.011598	0.029669	0.151354	0.516146	-1.179186	-0.999610	0.021243	0.017745	0.003565
21016	0.347778	-0.398951	9.773212	-0.021513	0.003852	0.046507	0.151483	0.517876	-1.180763	-0.999605	0.021700	0.017662	0.002708
21017	0.470470	-0.464690	9.837654	-0.021217	0.007682	0.035898	0.151614	0.518991	-1.180185	-0.999599	0.022172	0.017510	0.001708
21018	0.382453	-0.432305	9.798600	0.009777	-0.004095	0.019141	0.151754	0.516658	-1.177271	-0.999602	0.021994	0.017599	0.001392
21019	0.385669	-0.485663	9.712440	0.013678	0.008599	0.010397	0.152022	0.516972	-1.178895	-0.999611	0.021761	0.017445	0.000891
21020	0.353710	-0.449820	9.795444	-0.027624	-0.000505	0.004908	0.152022	0.517089	-1.177804	-0.999598	0.022325	0.017467	0.000881
21021	0.373299	-0.456746	9.815354	-0.009682	-0.002175	0.006718	0.150685	0.515639	-1.181098	-0.999592	0.022557	0.017531	0.000457
21022	0.407929	-0.490102	9.826298	0.010705	0.002968	-0.014410	0.151487	0.516730	-1.180120	-0.999597	0.022349	0.017493	0.000827
21023	0.334365	-0.450170	9.806889	0.030627	0.009441	-0.017827	0.152289	0.517855	-1.180637	-0.999612	0.021767	0.017338	0.000884
21024	0.320872	-0.511111	9.753975	-0.003891	-0.000893	-0.007386	0.151889	0.517025	-1.181067	-0.999610	0.021853	0.017374	0.001123
21025	0.330319	-0.496372	9.768597	0.001949	0.002276	0.010331	0.152297	0.515329	-1.181535	-0.999610	0.021859	0.017349	0.000624
21026	0.363403	-0.456932	9.750056	-0.020484	-0.004046	0.006675	0.149744	0.516182	-1.179166	-0.999599	0.022281	0.017442	0.000559
21027	0.364800	-0.520020	9.793906	-0.011509	-0.009304	0.006671	0.151213	0.518451	-1.180877	-0.999590	0.022557	0.017651	0.000133
21028	0.330667	-0.508500	9.802401	-0.026184	-0.007913	0.017250	0.151219	0.516635	-1.181888	-0.999574	0.023096	0.017816	-0.000156
21029	0.335084	-0.486571	9.804778	-0.023271	-0.003210	0.043810	0.151217	0.517191	-1.181462	-0.999560	0.023623	0.017885	-0.001318
21030	0.379436	-0.519751	9.825647	-0.006868	0.000661	0.036804	0.149608	0.517448	-1.184833	-0.999555	0.023783	0.017869	-0.002002
21031	0.403352	-0.504752	9.819046	0.038727	-0.001942	0.013939	0.151083	0.517179	-1.180781	-0.999570	0.023061	0.017927	-0.002588
21032	0.413860	-0.431738	9.770673	0.031893	-0.004316	-0.000247	0.150282	0.515784	-1.180817	-0.999583	0.022433	0.018027	-0.002529
21033	0.441660	-0.489497	9.767147	0.006853	0.008897	-0.003781	0.148942	0.515425	-1.182308	-0.999587	0.022341	0.017884	-0.002744
21034	0.373234	-0.459178	9.779263	-0.018181	0.003525	-0.010953	0.149610	0.516565	-1.183366	-0.999580	0.022711	0.017834	-0.002450
21035	0.418659	-0.538457	9.848658	-0.010795	0.003765	-0.018010	0.150010	0.517395	-1.182936	-0.999575	0.022968	0.017804	-0.002377
21036	0.388554	-0.478308	9.905054	0.052635	-0.002377	-0.035529	0.149614	0.514835	-1.181927	-0.999599	0.021914	0.017881	-0.001624
21037	0.333940	-0.438046	9.749010	0.044981	-0.001108	-0.017849	0.149483	0.513823	-1.180871	-0.999616	0.021054	0.017947	-0.001577
21038	0.367328	-0.418024	9.704145	-0.011278	0.005074	0.000573	0.149076	0.515283	-1.182450	-0.999613	0.021291	0.017861	-0.001503
21039	0.363062	-0.432658	9.795601	-0.012263	0.003224	0.003209	0.149346	0.514696	-1.181792	-0.999606	0.021582	0.017833	-0.001854
21040	0.421345	-0.441312	9.778196	-0.025876	-0.001419	0.006661	0.151226	0.514383	-1.182368	-0.999594	0.022112	0.017876	-0.001914
21041	0.375886	-0.466410	9.805878	-0.018537	0.008506	0.003222	0.150688	0.514659	-1.181537	-0.999586	0.022529	0.017745	-0.002260
21042	0.373746	-0.481015	9.803515	-0.012775	-0.010588	-0.013679	0.150152	0.514690	-1.182346	-0.999577	0.022790	0.017979	-0.001916
21043	0.373613	-0.471305	9.822696	-0.003670	0.013492	-0.013497	0.149878	0.516515	-1.181468	-0.999578	0.022904	0.017757	-0.001930
21044	0.364249	-0.490898	9.803298	0.010363	-0.010635	-0.003879	0.148809	0.514844	-1.181509	-0.999579	0.022705	0.017986	-0.001781
21045	0.398378	-0.499988	9.809229	0.027328	0.001780	0.003319	0.148539	0.515421	-1.181760	-0.999589	0.022206	0.017990	-0.002149
21046	0.385560	-0.471094	9.770102	0.031173	-0.006817	-0.007330	0.147738	0.514362	-1.184095	-0.999600	0.021591	0.018144	-0.001932
21047	0.363116	-0.439942	9.766770	0.032206	-0.008456	-0.012638	0.147342	0.512267	-1.184838	-0.999609	0.020989	0.018361	-0.001987
21048	0.431014	-0.441137	9.771270	0.001560	-0.008752	-0.010983	0.147874	0.513298	-1.181005	-0.999607	0.020964	0.018556	-0.001691
21049	0.397003	-0.429612	9.818285	-0.016158	0.001985	-0.019805	0.148006	0.514005	-1.181119	-0.999599	0.021326	0.018573	-0.001580
21050	0.387732	-0.451629	9.813352	0.007337	0.002269	-0.023263	0.149617	0.513829	-1.181280	-0.999603	0.021181	0.018553	-0.001036
21051	0.392242	-0.436983	9.798936	-0.004661	0.008974	-0.010882	0.149078	0.514878	-1.183279	-0.999602	0.021316	0.018426	-0.001105
21052	0.363937	-0.471480	9.827214	-0.010867	-0.001616	-0.016266	0.148409	0.514023	-1.182347	-0.999597	0.021539	0.018481	-0.000700
21053	0.414472	-0.460857	9.780540	0.008855	0.002020	-0.012655	0.148545	0.513584	-1.181819	-0.999600	0.021404	0.018495	-0.000741
21054	0.405153	-0.480448	9.775588	0.010547	0.009013	-0.007298	0.148947	0.513424	-1.181421	-0.999607	0.021201	0.018333	-0.000521
21055	0.372537	-0.422776	9.788595	-0.007353	0.000104	-0.012711	0.149753	0.513421	-1.182110	-0.999602	0.021391	0.018386	-0.000556
21056	0.372588	-0.427632	9.774190	-0.004084	-0.000175	-0.000325	0.147871	0.514300	-1.181516	-0.999600	0.021483	0.018406	-0.000470
21057	0.402267	-0.448936	9.828221	-0.018431	0.001529	-0.002134	0.149481	0.514552	-1.181799	-0.999590	0.021897	0.018426	-0.000712
21058	0.397080	-0.436895	9.796677	-0.000234	-0.006990	-0.010971	0.148138	0.514683	-1.180012	-0.999587	0.021909	0.018586	-0.000416
21059	0.365320	-0.427764	9.773968	0.005065	-0.008814	-0.007422	0.148405	0.515274	-1.181355	-0.999584	0.021849	0.018816	-0.000566
21060	0.353002	-0.423136	9.739854	-0.007767	0.001482	0.003216	0.148136	0.515255	-1.180265	-0.999581	0.022017	0.018800	-0.000531
21061	0.373368	-0.456742	9.837022	-0.011330	-0.010014	-0.000411	0.147869	0.515010	-1.181629	-0.999570	0.022286	0.019049	-0.000814
21062	0.387559	-0.446779	9.789237	0.000938	0.004830	0.014749	0.148406	0.515007	-1.182043	-0.999571	0.022285	0.018960	-0.001011
21063	0.402194	-0.451369	9.789721	-0.011323	0.001500	0.001426	0.148004	0.515031	-1.182717	-0.999565	0.022553	0.018978	-0.001326
21064	0.431394	-0.460552	9.769021	0.010591	-0.012189	-0.012744	0.147732	0.516153	-1.181998	-0.999565	0.022348	0.019242	-0.000969
21065	0.392696	-0.461252	9.789504	-0.007443	-0.004407	-0.010091	0.148268	0.516408	-1.181317	-0.999558	0.022534	0.019385	-0.001058
21066	0.388447	-0.490459	9.794409	-0.006173	0.008391	0.012099	0.148536	0.516722	-1.182941	-0.999557	0.022675	0.019226	-0.001189
21067	0.372955	-0.442188	9.798384	0.002227	0.002545	-0.000288	0.147728	0.517585	-1.182768	-0.999557	0.022671	0.019224	-0.001474
21068	0.406915	-0.448858	9.765775	0.004837	-0.012567	0.000502	0.150014	0.515821	-1.182172	-0.999554	0.022587	0.019489	-0.001382
21069	0.412694	-0.492448	9.785539	-0.005889	0.003346	0.000570	0.149606	0.517825	-1.182782	-0.999550	0.022746	0.019472	-0.001681
21070	0.407680	-0.485257	9.778109	-0.004106	-0.005508	-0.000364	0.149078	0.514872	-1.183007	-0.999546	0.022840	0.019597	-0.001575
21071	0.417178	-0.475374	9.778326	-0.004169	0.001517	0.003214	0.150153	0.514404	-1.182219	-0.999542	0.022966	0.019616	-0.001929
21072	0.415160	-0.489973	9.814483	-0.011181	0.001634	-0.003880	0.148273	0.514724	-1.181915	-0.999537	0.023200	0.019599	-0.001748
21073	0.388023	-0.466189	9.813471	0.006067	0.003686	-0.009112	0.149207	0.516254	-1.181741	-0.999539	0.023117	0.019580	-0.001858
21074	0.436181	-0.455608	9.781167	0.006659	-0.012527	-0.000383	0.149473	0.517404	-1.182794	-0.999537	0.022996	0.019844	-0.001732
21075	0.373313	-0.461603	9.788912	-0.008117	-0.001550	-0.018027	0.150413	0.517100	-1.182815	-0.999531	0.023192	0.019934	-0.001661
21076	0.363771	-0.466630	9.805508	-0.007297	0.001925	-0.014464	0.148400	0.517127	-1.181975	-0.999528	0.023344	0.019916	-0.001255
21077	0.382938	-0.456573	9.798799	0.002452	0.000099	-0.009145	0.148672	0.516015	-1.183101	-0.999527	0.023330	0.019966	-0.001364
21078	0.368646	-0.471399	9.784028	0.003102	-0.003672	-0.000322	0.149606	0.517530	-1.182248	-0.999527	0.023281	0.020053	-0.001226
21079	0.402612	-0.470781	9.799509	0.008603	0.008867	-0.002001	0.148798	0.518679	-1.182201	-0.999532	0.023146	0.019922	-0.001477
21080	0.450165	-0.431081	9.759746	0.006510	-0.003813	0.006741	0.148258	0.519545	-1.182439	-0.999533	0.023033	0.020008	-0.001457
21081	0.384979	-0.441973	9.769864	-0.003776	-0.005200	-0.012735	0.149604	0.518076	-1.181414	-0.999528	0.023137	0.020164	-0.001495
21082	0.398136	-0.487854	9.809130	-0.000460	0.005191	-0.000283	0.149871	0.518949	-1.182749	-0.999529	0.023160	0.020074	-0.001334
21083	0.412240	-0.468179	9.794971	0.006661	0.008720	0.003295	0.149876	0.517118	-1.183080	-0.999534	0.023063	0.019944	-0.001690
21084	0.412228	-0.470609	9.775730	-0.000616	0.012127	0.006830	0.149737	0.518849	-1.184382	-0.999538	0.023093	0.019711	-0.001658
21085	0.378516	-0.480931	9.779589	-0.004271	-0.010976	0.004911	0.149611	0.516314	-1.184734	-0.999529	0.023214	0.019974	-0.002051
21086	0.422250	-0.480133	9.819441	0.016037	-0.001475	-0.012657	0.149873	0.518243	-1.182771	-0.999536	0.022902	0.020021	-0.001644
21087	0.395349	-0.475771	9.770437	0.006489	0.001473	0.008557	0.148803	0.517149	-1.183338	-0.999537	0.022811	0.020034	-0.002109
21088	0.431753	-0.475108	9.790807	-0.003831	0.003605	-0.009152	0.149602	0.519109	-1.183284	-0.999537	0.022898	0.019979	-0.001756
21089	0.417237	-0.480230	9.766328	0.002234	0.003436	-0.000289	0.148800	0.518295	-1.183981	-0.999537	0.022890	0.019957	-0.002041
21090	0.412768	-0.490015	9.824039	-0.018602	-0.005715	0.003123	0.148533	0.517727	-1.183588	-0.999525	0.023276	0.020084	-0.001957
21091	0.425169	-0.514073	9.762012	0.001408	0.008806	-0.002026	0.149075	0.516012	-1.183378	-0.999527	0.023285	0.019957	-0.002204
21092	0.412807	-0.497301	9.790393	-0.005479	0.005499	-0.014444	0.147735	0.515170	-1.182302	-0.999527	0.023402	0.019867	-0.001789
21093	0.408234	-0.509521	9.799974	0.006997	-0.000707	-0.010907	0.148132	0.517331	-1.184412	-0.999528	0.023297	0.019935	-0.001866
21094	0.392917	-0.480674	9.736698	-0.001284	-0.000065	-0.003853	0.147592	0.518144	-1.182340	-0.999527	0.023335	0.019951	-0.001640
21095	0.388006	-0.471048	9.777398	-0.007397	0.010684	-0.009108	0.147864	0.517042	-1.183874	-0.999526	0.023519	0.019788	-0.001742
21096	0.378628	-0.485783	9.784443	-0.005795	-0.001880	-0.003877	0.148129	0.518157	-1.183434	-0.999522	0.023646	0.019841	-0.001533
21097	0.422322	-0.489846	9.781000	-0.020443	-0.015510	0.003054	0.145445	0.518228	-1.183808	-0.999504	0.024095	0.020197	-0.001885
21098	0.451682	-0.499021	9.810857	-0.014978	-0.000349	0.003161	0.147858	0.518879	-1.183815	-0.999496	0.024409	0.020216	-0.001816
21099	0.398310	-0.499992	9.787561	-0.007501	-0.012430	-0.009258	0.146252	0.517816	-1.185190	-0.999485	0.024594	0.020516	-0.001925
21100	0.392726	-0.461250	9.799134	-0.008820	-0.000432	0.008496	0.145713	0.518375	-1.184350	-0.999480	0.024787	0.020533	-0.001960
21101	0.383607	-0.495406	9.765410	-0.005998	-0.005613	0.003171	0.146784	0.519026	-1.182982	-0.999472	0.024945	0.020689	-0.002315
21102	0.398512	-0.509698	9.790048	-0.019861	-0.002522	0.017290	0.147590	0.518891	-1.184083	-0.999460	0.025363	0.020743	-0.002508
21103	0.461680	-0.513404	9.816087	-0.014978	-0.000348	0.003159	0.147587	0.519529	-1.181072	-0.999449	0.025700	0.020795	-0.002856
21104	0.432447	-0.509082	9.795899	0.008816	-0.006869	-0.012715	0.147312	0.521646	-1.180593	-0.999451	0.025533	0.020949	-0.002438
21105	0.393587	-0.507361	9.780251	0.017597	-0.003462	-0.003816	0.148125	0.519231	-1.180952	-0.999457	0.025215	0.021064	-0.002662
21106	0.417528	-0.494790	9.766447	0.002409	0.005368	-0.006464	0.147052	0.519325	-1.183927	-0.999460	0.025179	0.020971	-0.002372
21107	0.422531	-0.499552	9.785894	0.003078	0.001622	0.001469	0.146920	0.518467	-1.183409	-0.999460	0.025152	0.020981	-0.002694
21108	0.476231	-0.517998	9.790089	-0.011179	0.001637	-0.003891	0.146514	0.519795	-1.185401	-0.999455	0.025388	0.020962	-0.002436
21109	0.461824	-0.525543	9.784889	-0.003600	0.002049	-0.018006	0.147052	0.519494	-1.185145	-0.999452	0.025487	0.020978	-0.002365
21110	0.447936	-0.554924	9.806350	-0.010602	0.003943	-0.025085	0.147322	0.518766	-1.184492	-0.999449	0.025703	0.020923	-0.001705
21111	0.437375	-0.513848	9.791272	0.000425	0.002475	-0.033900	0.147858	0.518860	-1.183000	-0.999449	0.025715	0.020940	-0.001318
21112	0.413787	-0.548264	9.778771	-0.015067	0.011014	-0.025046	0.146253	0.517226	-1.184121	-0.999446	0.026020	0.020744	-0.000664
21113	0.399093	-0.538819	9.790286	0.000001	0.002075	-0.017981	0.147587	0.519539	-1.181480	-0.999445	0.026049	0.020759	-0.000594
21114	0.399196	-0.548530	9.761475	-0.007353	0.008949	-0.010886	0.145975	0.520307	-1.182523	-0.999444	0.026206	0.020597	-0.000200
21115	0.403621	-0.526601	9.766260	0.005181	-0.005169	-0.010939	0.145169	0.520596	-1.181961	-0.999443	0.026134	0.020751	-0.000277
21116	0.404312	-0.558145	9.785777	-0.012099	-0.003710	-0.003911	0.145843	0.519776	-1.183898	-0.999435	0.026389	0.020838	-0.000049
21117	0.440395	-0.542924	9.796398	-0.011415	-0.009211	0.003120	0.146643	0.521435	-1.183038	-0.999423	0.026656	0.021066	-0.000403
21118	0.385161	-0.568202	9.797301	0.003216	-0.000027	-0.003835	0.146380	0.519582	-1.182144	-0.999424	0.026604	0.021079	-0.000184
21119	0.394442	-0.548613	9.790216	0.010391	-0.005300	-0.003849	0.146111	0.519607	-1.182955	-0.999425	0.026433	0.021229	-0.000405
21120	0.419214	-0.577296	9.779157	0.001196	-0.002017	0.004096	0.144500	0.520062	-1.182650	-0.999424	0.026426	0.021278	-0.000341
21121	0.416457	-0.557924	9.795777	-0.006278	-0.004987	0.013778	0.145034	0.520916	-1.183444	-0.999416	0.026598	0.021411	-0.000907
21122	0.428241	-0.548004	9.752733	-0.004022	-0.008976	-0.003924	0.144505	0.518538	-1.184059	-0.999410	0.026690	0.021604	-0.000709
21123	0.418640	-0.548175	9.781327	-0.013410	-0.005870	0.011097	0.144899	0.520841	-1.180047	-0.999398	0.027004	0.021755	-0.001220
21124	0.423904	-0.567500	9.791264	-0.011467	0.004902	0.007635	0.145438	0.520119	-1.179940	-0.999393	0.027251	0.021664	-0.001228
21125	0.443154	-0.557438	9.811036	-0.011198	0.002502	-0.002993	0.144633	0.519996	-1.179935	-0.999386	0.027515	0.021656	-0.001454
21126	0.457437	-0.547470	9.792141	0.003146	-0.015135	-0.003948	0.143823	0.521761	-1.182044	-0.999381	0.027465	0.021970	-0.001243
21127	0.433126	-0.543056	9.796177	-0.013080	-0.000248	-0.000363	0.143023	0.520083	-1.182088	-0.999371	0.027766	0.022016	-0.001521
21128	0.423680	-0.557794	9.781554	0.003507	0.002018	-0.014438	0.144225	0.522225	-1.184208	-0.999374	0.027705	0.021993	-0.001089
21129	0.426051	-0.552894	9.796034	-0.014744	0.008715	-0.003845	0.143289	0.521584	-1.186121	-0.999367	0.028037	0.021860	-0.001292
21130	0.445532	-0.557396	9.796665	0.001221	-0.001104	0.003211	0.144361	0.521805	-1.184495	-0.999367	0.028029	0.021889	-0.001210
21131	0.452752	-0.554837	9.796867	0.001240	-0.012594	0.000484	0.143552	0.522753	-1.181872	-0.999360	0.028041	0.022180	-0.001518
21132	0.452869	-0.576695	9.695931	-0.003843	-0.001731	-0.009184	0.143150	0.522963	-1.184444	-0.999356	0.028129	0.022229	-0.001169
21133	0.447907	-0.562213	9.751037	-0.009492	-0.003774	-0.000375	0.143692	0.521107	-1.184238	-0.999347	0.028356	0.022344	-0.001451
21134	0.433320	-0.552763	9.796256	-0.000062	-0.001523	-0.016243	0.143423	0.521424	-1.185448	-0.999346	0.028365	0.022393	-0.000977
21135	0.433851	-0.577027	9.810899	-0.000244	-0.010546	-0.010996	0.143422	0.521700	-1.185167	-0.999339	0.028401	0.022648	-0.001054
21136	0.487130	-0.580920	9.774047	-0.005697	-0.012410	-0.009268	0.142885	0.521521	-1.182992	-0.999330	0.028527	0.022910	-0.000707
21137	0.432698	-0.528503	9.752723	-0.001844	0.002017	-0.016226	0.143151	0.522401	-1.184598	-0.999328	0.028591	0.022917	-0.000672
21138	0.379452	-0.539184	9.707839	0.003505	0.000235	-0.014439	0.141539	0.522827	-1.183070	-0.999330	0.028531	0.022928	-0.000186
21139	0.443767	-0.586557	9.820904	-0.018519	-0.009182	-0.000438	0.143151	0.522341	-1.182017	-0.999313	0.028934	0.023146	-0.000465
21140	0.482727	-0.595560	9.822167	0.006561	-0.003767	0.004972	0.141809	0.522224	-1.181733	-0.999315	0.028822	0.023226	-0.000378
21141	0.503375	-0.541781	9.793509	0.015613	-0.012492	0.001402	0.141540	0.522563	-1.183894	-0.999316	0.028542	0.023512	-0.000712
21142	0.506692	-0.590276	9.769903	0.009815	-0.006770	-0.016259	0.140474	0.520031	-1.183420	-0.999318	0.028356	0.023664	-0.000196
21143	0.462631	-0.571657	9.749153	-0.000067	-0.003301	-0.016259	0.140741	0.520942	-1.186384	-0.999314	0.028382	0.023777	-0.000164
21144	0.448356	-0.581624	9.770455	-0.008909	0.000312	-0.021565	0.140200	0.522364	-1.186196	-0.999309	0.028567	0.023790	0.000488
21145	0.414365	-0.567667	9.839117	-0.007051	-0.006697	-0.025135	0.141544	0.521467	-1.185425	-0.999300	0.028729	0.023972	0.000698
21146	0.425968	-0.552899	9.769551	0.010788	0.019859	-0.014302	0.141005	0.522013	-1.184042	-0.999314	0.028524	0.023591	0.001216
21147	0.337246	-0.598204	9.784021	-0.022096	0.015583	0.003270	0.142077	0.522868	-1.185386	-0.999307	0.028999	0.023303	0.000878
21148	0.190214	-0.712510	10.083685	-0.042504	0.050268	0.031749	0.141107	0.533117	-1.187218	-0.999305	0.029881	0.022284	0.000581
21149	0.028310	-0.637780	9.938532	0.136938	0.160913	0.004765	0.143252	0.533712	-1.184505	-0.999449	0.027181	0.019064	0.000229
21150	0.584572	-0.435973	9.313752	-0.031667	0.217745	0.094660	0.147824	0.530011	-1.181960	-0.999503	0.027861	0.014667	-0.001276
21151	0.599947	-0.651703	9.749156	-0.183097	0.110880	0.050177	0.150887	0.537467	-1.177133	-0.999421	0.031572	0.012448	-0.002454
21152	0.513319	-0.631392	10.073730	-0.058524	0.050332	0.024552	0.154235	0.539640	-1.176558	-0.999394	0.032759	0.011434	-0.002690
21153	0.636997	-0.777245	9.943820	0.046715	-0.004672	-0.016155	0.154235	0.538993	-1.173044	-0.999422	0.031857	0.011582	-0.002671
21154	0.726291	-0.348336	10.232194	0.285250	-0.157540	-0.080083	0.152509	0.533121	-1.174301	-0.999549	0.026138	0.014774	-0.001001
21155	0.566038	-0.851352	10.028863	0.273173	-0.231480	-0.043402	0.149485	0.512913	-1.178181	-0.999596	0.020695	0.019496	-0.000626
21156	-0.114685	-0.091779	9.549680	-0.169118	-0.006402	-0.022002	0.144385	0.513584	-1.183810	-0.999517	0.024079	0.019650	-0.000065
21157	0.374204	-0.495566	9.856599	0.018692	-0.029931	-0.083547	0.144380	0.515409	-1.183207	-0.999511	0.023696	0.020344	0.001293
21158	0.334174	-0.442892	9.792384	-0.011878	-0.025688	-0.050012	0.145448	0.516752	-1.181137	-0.999492	0.023930	0.020891	0.002541
21159	0.454233	-0.397024	9.728319	-0.031187	-0.011225	-0.065920	0.145171	0.519864	-1.180897	-0.999467	0.024547	0.021198	0.003576
21160	0.360747	-0.534642	9.952770	-0.031045	-0.025253	-0.073946	0.145437	0.520442	-1.181697	-0.999433	0.025155	0.021746	0.005327
21161	0.285931	-0.458336	9.766948	0.008088	0.000299	-0.051540	0.145975	0.520166	-1.182528	-0.999431	0.024991	0.021809	0.006063
21162	0.397269	-0.449032	9.779923	-0.007138	0.016240	-0.017916	0.145165	0.521881	-1.182463	-0.999430	0.025143	0.021500	0.006773
21163	0.402650	-0.451345	9.934170	0.017740	-0.010392	-0.010940	0.145568	0.521686	-1.180571	-0.999433	0.024801	0.021755	0.006689
21164	0.406116	-0.410032	9.758235	0.032119	0.009173	-0.006348	0.144763	0.521557	-1.180294	-0.999449	0.024176	0.021584	0.007224
21165	0.400466	-0.378582	9.702457	0.005290	0.008269	0.020970	0.144764	0.520995	-1.180448	-0.999459	0.024087	0.021446	0.006516
21166	0.368007	-0.432564	9.827046	-0.011989	-0.009743	0.024343	0.144097	0.520061	-1.182238	-0.999448	0.024361	0.021631	0.006538
21167	0.391753	-0.422433	9.736223	-0.008210	-0.002469	0.019094	0.145302	0.520716	-1.181143	-0.999446	0.024538	0.021703	0.005868
21168	0.377470	-0.432400	9.755117	-0.009536	0.008581	0.003250	0.145035	0.520621	-1.182910	-0.999441	0.024755	0.021528	0.006457
21169	0.339605	-0.462208	9.855285	-0.004134	-0.000220	0.001450	0.144770	0.519474	-1.181993	-0.999440	0.024841	0.021558	0.006140
21170	0.288378	-0.453432	9.805502	0.002711	-0.001385	0.014737	0.146117	0.517760	-1.182607	-0.999437	0.024820	0.021576	0.006570
21171	0.282225	-0.509379	9.805735	0.005481	-0.013641	0.043846	0.145441	0.519475	-1.182680	-0.999441	0.024734	0.021842	0.005394
21172	0.314925	-0.460242	9.726929	0.019855	-0.009119	0.045680	0.146113	0.519017	-1.181887	-0.999446	0.024390	0.021997	0.005377
21173	0.419388	-0.455907	9.833613	-0.006296	0.007454	0.050099	0.146387	0.517383	-1.184934	-0.999452	0.024537	0.021833	0.004092
21174	0.392648	-0.458825	9.789484	-0.012726	-0.006893	0.052646	0.144780	0.516283	-1.184679	-0.999443	0.024847	0.021937	0.003946
21175	0.422092	-0.475283	9.800141	0.005501	0.002327	0.045684	0.145845	0.519393	-1.185678	-0.999450	0.024757	0.021877	0.002741
21176	0.509414	-0.478553	9.802845	0.002491	0.008167	0.024475	0.143705	0.516571	-1.183841	-0.999453	0.024751	0.021692	0.003293
21177	0.488913	-0.427949	9.770540	-0.013369	-0.000508	0.010227	0.144782	0.515385	-1.182533	-0.999447	0.025021	0.021712	0.002804
21178	0.513453	-0.439639	9.793047	-0.005849	-0.012538	-0.003977	0.145979	0.518721	-1.181215	-0.999434	0.025174	0.021949	0.004072
21179	0.387268	-0.432219	9.789119	-0.007862	-0.008338	0.004912	0.145584	0.516488	-1.182099	-0.999427	0.025328	0.022130	0.003683
21180	0.409237	-0.548336	9.872515	-0.012161	-0.005530	-0.002158	0.143973	0.516672	-1.182346	-0.999413	0.025610	0.022224	0.004950
21181	0.452106	-0.523291	9.791796	-0.003530	-0.003197	-0.021574	0.145444	0.518181	-1.181770	-0.999408	0.025668	0.022316	0.005092
21182	0.359446	-0.622080	9.755996	0.022128	0.002737	-0.037344	0.145719	0.516208	-1.182381	-0.999409	0.025247	0.022269	0.006973
21183	0.343121	-0.632072	9.895190	-0.018075	-0.014970	-0.018133	0.145310	0.518510	-1.183661	-0.999392	0.025610	0.022584	0.007046
21184	0.304502	-0.654631	9.802700	0.038222	-0.009621	-0.035592	0.146122	0.516243	-1.184288	-0.999394	0.024863	0.022795	0.008558
21185	0.162288	-0.581963	9.740014	0.034272	0.000631	-0.020480	0.145851	0.517103	-1.184529	-0.999410	0.024186	0.022792	0.008661
21186	0.298567	-0.589186	9.871835	0.032130	0.005632	-0.007226	0.143975	0.516286	-1.183989	-0.999420	0.023567	0.022689	0.009438
21187	0.356502	-0.593000	9.774944	0.052013	0.002332	-0.010731	0.145325	0.513428	-1.184097	-0.999446	0.022549	0.022643	0.009339
21188	0.340036	-0.612716	9.808289	0.046706	-0.008250	-0.016117	0.144923	0.513321	-1.185184	-0.999454	0.021632	0.022832	0.010071
21189	0.377143	-0.636710	9.891626	0.047322	-0.011162	-0.039048	0.145210	0.513438	-1.185951	-0.999464	0.020713	0.023062	0.010533
21190	0.333816	-0.666637	9.796639	0.077803	0.003136	-0.031775	0.144682	0.510475	-1.185768	-0.999486	0.019160	0.023042	0.011380
21191	0.364077	-0.724350	9.805225	0.077671	-0.000529	-0.027383	0.143612	0.509249	-1.186747	-0.999511	0.017660	0.023056	0.011600
21192	0.358421	-0.695329	9.732615	0.076096	0.006743	-0.034412	0.144152	0.507930	-1.185301	-0.999530	0.016136	0.022969	0.012342
21193	0.260448	-0.658275	9.640261	0.072148	0.006373	-0.021144	0.144294	0.505696	-1.186734	-0.999553	0.014772	0.022834	0.012441
21194	0.237633	-0.729090	9.642502	0.027173	0.008718	0.012333	0.143085	0.506006	-1.186710	-0.999567	0.014244	0.022684	0.012154
21195	0.378620	-0.728944	9.776819	-0.013826	0.004395	0.029824	0.143491	0.504857	-1.186344	-0.999575	0.014653	0.022544	0.011272
21196	0.521716	-0.852581	9.796587	0.005926	-0.006099	0.029792	0.143091	0.504021	-1.186502	-0.999581	0.014559	0.022682	0.010550
21197	0.847019	-0.919533	9.547091	-0.018355	-0.067423	-0.014943	0.143491	0.504552	-1.185402	-0.999542	0.015096	0.024011	0.010544
21198	1.238001	-0.815319	9.688295	-0.146241	-0.166016	-0.097404	0.138375	0.509912	-1.185713	-0.999387	0.018017	0.027352	0.012340
21199	1.500408	-0.757170	9.498514	-0.138045	-0.250217	-0.284513	0.131649	0.515058	-1.187372	-0.999097	0.020876	0.032474	0.017717
21200	1.319179	-0.143907	8.939472	-0.177593	-0.233041	-0.417995	0.125716	0.524643	-1.192159	-0.998676	0.024247	0.037262	0.025892
21201	0.673258	0.048378	9.755924	-0.297386	-0.096942	-0.426226	0.120848	0.536987	-1.194967	-0.998185	0.030075	0.039329	0.034284
21202	0.457125	-0.130220	10.790573	-0.182287	0.064239	-0.396513	0.119336	0.548915	-1.195380	-0.997821	0.033374	0.038175	0.042220
21203	0.746648	-0.142012	10.303652	0.029273	0.129749	-0.420237	0.122001	0.554845	-1.191412	-0.997555	0.032466	0.035948	0.050377
21204	0.910486	-0.020201	9.234126	0.079111	0.129466	-0.464302	0.124679	0.556729	-1.189887	-0.997186	0.030442	0.033758	0.059612
21205	0.784833	-0.017212	9.374512	-0.117416	0.168183	-0.446161	0.128404	0.563025	-1.189502	-0.996664	0.032340	0.030607	0.068399
21206	0.761188	-0.401113	10.204777	-0.102535	0.184740	-0.462805	0.132808	0.571122	-1.189292	-0.996024	0.033864	0.027093	0.077811
21207	0.708926	-0.518630	9.797235	0.052237	0.226695	-0.453184	0.138163	0.574901	-1.186786	-0.995448	0.032266	0.023044	0.086672
21208	0.608035	-0.620031	9.441037	-0.012799	0.225986	-0.375559	0.142581	0.578265	-1.183738	-0.994849	0.031970	0.018774	0.094341
21209	0.412586	-0.902749	9.461245	-0.142253	0.207395	-0.315912	0.148465	0.584726	-1.181559	-0.994234	0.034343	0.014661	0.100522
21210	0.463435	-1.115436	9.637732	-0.171448	0.169716	-0.240220	0.152738	0.591375	-1.179763	-0.993667	0.037349	0.011119	0.105390
21211	0.645620	-1.228635	9.822313	-0.192676	0.126634	-0.194630	0.157010	0.598442	-1.177681	-0.993150	0.040957	0.008432	0.109107
21212	0.493924	-1.362453	10.056985	-0.121829	0.114659	-0.153784	0.157797	0.604637	-1.177218	-0.992740	0.043106	0.006027	0.112127
21213	0.290066	-1.657510	9.638908	-0.028643	0.095618	-0.072211	0.161003	0.609403	-1.178597	-0.992588	0.043592	0.004218	0.113361
21214	0.551461	-1.465888	9.204958	-0.114169	0.062163	-0.042690	0.162876	0.611314	-1.177469	-0.992415	0.045718	0.002775	0.114078
21215	0.139293	-1.577588	10.748235	-0.231843	-0.002986	0.035266	0.164999	0.619300	-1.176285	-0.992296	0.050512	0.002368	0.113101
21216	-0.751086	-1.414188	9.949359	0.154039	-0.002568	0.147196	0.164478	0.613787	-1.175913	-0.992798	0.047471	0.002630	0.109960
21217	-0.562824	-0.702033	8.832800	-0.059091	-0.007425	0.378082	0.165428	0.610392	-1.176849	-0.993565	0.048857	0.002312	0.102157
21218	0.417374	-0.858855	10.486548	-0.278233	-0.053557	0.482940	0.166900	0.611568	-1.174110	-0.994235	0.054518	0.002347	0.092304
21219	0.187984	-0.751329	10.666464	0.018874	-0.077716	0.338770	0.167311	0.608732	-1.174206	-0.994869	0.054447	0.003589	0.085191
21220	0.118207	-0.694760	10.413714	-0.039069	-0.046740	0.291146	0.167210	0.605202	-1.175084	-0.995316	0.055327	0.004144	0.079165
21221	0.100227	-0.345556	9.996480	0.033442	0.088782	0.228586	0.169905	0.602087	-1.177664	-0.995727	0.054631	0.002204	0.074420
21222	-0.455623	-0.261020	9.492519	0.027070	0.131896	0.206871	0.175017	0.598109	-1.175949	-0.996066	0.053906	-0.000604	0.070333
21223	-0.507360	-0.579973	9.512596	-0.117621	0.052002	0.152001	0.178240	0.597618	-1.176274	-0.996162	0.056207	-0.001983	0.067068
21224	-0.227115	-0.701070	10.001153	-0.114931	-0.024994	0.103709	0.177024	0.600331	-1.176172	-0.996168	0.058526	-0.001759	0.064969
21225	-0.107398	-0.458615	9.535991	0.073899	-0.007746	0.046037	0.177032	0.597664	-1.177074	-0.996332	0.057049	-0.001591	0.063753
21226	-0.305228	-0.479181	9.691360	0.003559	0.011941	0.088418	0.179051	0.595632	-1.176891	-0.996422	0.056959	-0.001951	0.062415
21227	-0.080964	-0.421704	9.697809	0.069151	0.001795	0.090276	0.180805	0.592755	-1.176597	-0.996632	0.055509	-0.002043	0.060328
21228	-0.146331	-0.655932	9.774603	0.037418	-0.009377	0.063604	0.178797	0.590807	-1.175957	-0.996646	0.054768	-0.001979	0.060774
21229	-0.029928	-0.663533	9.749345	0.023393	-0.020650	0.047550	0.179470	0.590251	-1.177070	-0.996752	0.054229	-0.001634	0.059512
21230	-0.179049	-0.816733	9.909618	0.038320	-0.012962	0.029116	0.179207	0.588567	-1.177394	-0.996682	0.053476	-0.001493	0.061352
21231	-0.196865	-0.787934	9.822193	0.033647	0.014328	0.074369	0.177871	0.586624	-1.177713	-0.996830	0.052673	-0.001872	0.059593
21232	-0.091221	-0.887996	9.643238	0.036045	-0.002819	0.049497	0.178679	0.585764	-1.178022	-0.996836	0.051953	-0.001906	0.060133
21233	-0.060035	-0.868007	9.668118	0.000943	-0.012903	0.013951	0.178551	0.583684	-1.179719	-0.996877	0.051831	-0.001720	0.059548
21234	-0.324283	-0.955320	9.858062	0.001075	-0.017323	-0.059398	0.180292	0.585083	-1.180782	-0.996749	0.051831	-0.001362	0.061669
21235	-0.025752	-0.864943	9.799138	-0.018949	0.036436	0.025687	0.178012	0.584557	-1.180228	-0.996784	0.052042	-0.002208	0.060901
21236	-0.173865	-0.991451	9.679998	-0.020023	0.044042	-0.067056	0.179354	0.584171	-1.177129	-0.996640	0.052388	-0.003073	0.062883
21237	-0.302417	-1.061726	9.970269	-0.118127	0.079571	-0.027328	0.180948	0.589651	-1.177107	-0.996498	0.054528	-0.004865	0.063209
21238	0.005118	-0.929911	9.954639	0.027015	0.046475	-0.076666	0.182557	0.590322	-1.177104	-0.996400	0.053934	-0.005695	0.065158
21239	-0.082704	-0.819862	9.700760	0.079048	0.025383	-0.141155	0.182964	0.588591	-1.176077	-0.996319	0.052216	-0.006026	0.067713
21240	-0.410724	-1.015164	9.735497	0.031945	0.047683	-0.125167	0.184036	0.589439	-1.177150	-0.996155	0.051525	-0.006816	0.070528
21241	-0.155810	-0.917890	9.725565	-0.061289	0.056283	-0.003542	0.184411	0.589530	-1.174482	-0.996104	0.052543	-0.008113	0.070354
21242	0.331872	-1.069264	9.710379	0.012533	0.044459	-0.074213	0.185476	0.592176	-1.173730	-0.995986	0.052237	-0.008917	0.072138
21243	0.222999	-0.949855	9.756688	0.028505	-0.023003	-0.145303	0.184668	0.593205	-1.174639	-0.995833	0.051610	-0.008323	0.074721
21244	0.133338	-1.092296	9.627427	0.022458	-0.043264	-0.191395	0.183057	0.593519	-1.174338	-0.995522	0.051252	-0.007261	0.079094
21245	0.223864	-1.246013	9.693954	-0.054533	-0.071753	-0.144093	0.182780	0.596678	-1.176136	-0.995272	0.052376	-0.005806	0.081589
21246	0.274473	-1.085257	9.848529	0.007830	-0.084242	-0.189891	0.178233	0.599744	-1.176477	-0.994846	0.052373	-0.003995	0.086734
21247	0.222015	-1.120190	9.900143	0.036087	-0.044775	-0.230205	0.176081	0.601669	-1.178021	-0.994507	0.051668	-0.002814	0.090980
21248	0.494651	-0.984183	9.604169	0.007506	-0.056318	-0.240152	0.173925	0.603930	-1.175748	-0.993755	0.051630	-0.001598	0.098906
21249	0.449738	-1.116058	9.897470	0.023316	-0.067367	-0.363052	0.171500	0.607127	-1.176976	-0.993070	0.051240	0.000182	0.105763
21250	0.367786	-1.156399	9.784527	-0.009302	0.007332	-0.375031	0.169343	0.610274	-1.176305	-0.991543	0.051412	0.000093	0.119157
21251	0.225287	-1.353227	9.463881	-0.039672	0.061182	-0.406561	0.169998	0.616001	-1.179935	-0.990539	0.052008	-0.000766	0.126992
21252	0.254161	-1.299266	9.738787	-0.129074	0.039764	-0.433516	0.167693	0.623983	-1.180194	-0.988452	0.054462	-0.001750	0.141396
21253	0.118106	-1.321182	9.494052	0.037023	-0.041732	-0.533381	0.167541	0.629588	-1.177699	-0.986974	0.053847	-0.000209	0.151603
21254	-0.147197	-1.219151	9.778825	0.032093	-0.147564	-0.570274	0.160006	0.635733	-1.178908	-0.984903	0.053671	0.003313	0.164541
21255	0.068339	-1.166658	10.059470	0.104494	-0.144762	-0.585999	0.154895	0.639606	-1.182259	-0.983055	0.052040	0.007146	0.175624
21256	0.302147	-1.201241	10.204120	0.165996	-0.039574	-0.647072	0.148710	0.643473	-1.184237	-0.980819	0.048830	0.009170	0.188480
21257	0.193935	-1.164392	9.938130	0.290570	-0.016289	-0.791493	0.144408	0.646135	-1.184917	-0.978036	0.043053	0.011356	0.203625
21258	-0.499549	-1.468342	9.442506	0.286035	-0.004252	-0.886734	0.139440	0.646999	-1.186734	-0.974495	0.037281	0.013371	0.220889
21259	-0.769100	-1.327582	9.394656	0.142787	0.007820	-0.777425	0.135673	0.650104	-1.188765	-0.971116	0.034306	0.014341	0.235695
21260	-0.683647	-1.418238	9.787937	0.116949	0.017674	-0.752713	0.132972	0.655347	-1.186389	-0.967577	0.031744	0.015079	0.250121
21261	-0.556997	-1.330893	10.537414	0.136790	0.002138	-0.691798	0.127865	0.657936	-1.189237	-0.964185	0.028973	0.015985	0.263158
21262	-0.396434	-0.796445	9.503190	0.253183	0.123121	-0.511224	0.126793	0.657432	-1.190872	-0.961671	0.023291	0.015258	0.272790
21263	-0.001507	-0.701907	9.297943	0.075064	0.100679	-0.382936	0.126652	0.660027	-1.192826	-0.959699	0.021293	0.013695	0.279889
21264	0.366249	-0.559212	10.001441	-0.057146	0.112094	-0.420512	0.127719	0.661938	-1.190874	-0.957379	0.021659	0.011424	0.287794
21265	0.173682	-0.162167	9.857730	0.018864	0.331773	-0.397621	0.130512	0.670313	-1.188732	-0.955209	0.019405	0.005146	0.295251
21266	0.465704	-0.319584	9.241993	0.015551	0.154912	-0.437706	0.138153	0.672724	-1.184392	-0.952671	0.018157	0.002470	0.303450
21267	1.269305	0.569010	9.929167	-0.096543	-0.041383	-0.660563	0.134104	0.679998	-1.182886	-0.948631	0.020302	0.002785	0.315721
21268	-0.348778	0.024985	9.830656	0.110461	0.065479	-0.672995	0.130194	0.686204	-1.184272	-0.944408	0.017763	0.002535	0.328286
21269	0.067561	0.454888	9.315408	-0.172031	0.122787	-0.497679	0.129631	0.694708	-1.184398	-0.941128	0.020218	-0.000863	0.337446
21270	1.513490	0.287019	10.261359	-0.074173	0.016318	-0.612433	0.127725	0.703432	-1.180423	-0.936954	0.021521	-0.001403	0.348786
21271	0.205438	0.161261	9.678127	0.095537	0.014397	-0.696478	0.118844	0.711027	-1.181842	-0.932149	0.019659	-0.000753	0.361541
21272	-0.347056	0.651725	9.734334	-0.090712	0.118426	-0.512489	0.117739	0.717084	-1.179915	-0.928386	0.020510	-0.003396	0.371035
21273	-0.001469	0.658050	10.231155	-0.028363	0.155718	-0.415779	0.119061	0.723324	-1.175787	-0.925353	0.019835	-0.006363	0.378535
21274	-0.013623	0.468429	9.789279	0.022940	0.089757	-0.392148	0.118247	0.726144	-1.174598	-0.922373	0.018787	-0.007676	0.385766
21275	-0.352175	-0.057223	9.773227	-0.088326	0.128228	-0.261311	0.119037	0.730916	-1.173774	-0.920403	0.019347	-0.010654	0.390348
21276	0.411230	-0.145307	9.980269	-0.061275	0.135667	-0.263116	0.120364	0.735654	-1.172005	-0.918307	0.019477	-0.013509	0.395159
21277	0.395978	-0.145608	9.753522	0.010162	0.073651	-0.319861	0.121161	0.738450	-1.171380	-0.915862	0.018673	-0.014641	0.400792
21278	0.231473	-0.425754	9.608730	-0.054601	0.065949	-0.388055	0.118742	0.743753	-1.171401	-0.912701	0.019261	-0.016123	0.407855
21279	0.281118	-0.432101	9.940096	-0.070313	0.111453	-0.399325	0.117917	0.749936	-1.168745	-0.909472	0.019659	-0.018535	0.414887
21280	0.047833	-0.662114	9.823938	-0.020420	0.108490	-0.514938	0.114810	0.756522	-1.169039	-0.905104	0.019321	-0.020457	0.424259
21281	-0.069221	-0.669122	9.550787	-0.017359	0.127352	-0.558095	0.115069	0.759263	-1.165419	-0.900378	0.018701	-0.022647	0.434115
21282	-0.101218	-0.727940	9.790974	-0.007894	0.108402	-0.579401	0.111817	0.769512	-1.164914	-0.895238	0.018162	-0.024432	0.444547
21283	-0.304955	-0.916185	9.319135	-0.124712	0.104800	-0.618626	0.110591	0.775277	-1.162130	-0.889702	0.019710	-0.027155	0.455306
21284	0.224252	-0.775449	9.717066	-0.182765	0.108356	-0.636599	0.106132	0.784468	-1.157430	-0.883728	0.022317	-0.030476	0.466474
21285	0.034524	-0.844425	9.829720	-0.093155	0.112071	-0.756487	0.099923	0.795735	-1.155090	-0.876597	0.023353	-0.032928	0.479530
21286	-0.295560	-0.712050	9.746374	-0.132896	0.143340	-0.812924	0.095324	0.807580	-1.154925	-0.868559	0.024837	-0.036316	0.493629
21287	-0.549246	-0.828293	10.028337	-0.071669	0.129821	-0.749111	0.090731	0.817119	-1.152932	-0.861081	0.025317	-0.038854	0.506348
21288	-0.548967	-0.738479	9.916934	-0.092781	0.119571	-0.701503	0.086150	0.822659	-1.149300	-0.853804	0.026242	-0.041479	0.518276
21289	-0.525958	-0.992927	10.222874	-0.065073	0.120582	-0.660744	0.081023	0.831070	-1.146929	-0.846898	0.026620	-0.043825	0.529277
21290	-0.539202	-0.881542	9.802764	-0.032399	0.091085	-0.607777	0.074831	0.836672	-1.144365	-0.840353	0.026729	-0.045370	0.539476
21291	-0.708362	-1.020553	9.846767	-0.026986	0.016034	-0.519791	0.066759	0.843083	-1.144335	-0.834831	0.027447	-0.045628	0.547926
21292	-1.032931	-1.186689	9.623815	-0.033463	0.018570	-0.410085	0.061382	0.846077	-1.146079	-0.830328	0.028170	-0.046065	0.554653
21293	-0.364118	-1.116245	10.041004	-0.099226	0.090972	-0.194273	0.060427	0.851003	-1.144005	-0.828187	0.028959	-0.048569	0.557592
21294	-0.559099	-1.061521	10.039423	0.032176	0.044158	-0.270150	0.057870	0.853163	-1.143090	-0.825180	0.028187	-0.048772	0.562053
21295	-0.778083	-1.283994	9.894760	0.039143	0.003445	-0.132412	0.055185	0.853567	-1.145629	-0.823871	0.027605	-0.048334	0.564037
21296	-0.349929	-1.193735	9.440211	0.045310	-0.041722	-0.100942	0.055059	0.850382	-1.142331	-0.822859	0.027421	-0.047066	0.565628
21297	-0.429709	-1.258255	9.861926	-0.065053	-0.081160	-0.053790	0.051833	0.852171	-1.143052	-0.822453	0.029456	-0.046460	0.566167
21298	-0.402706	-1.379134	9.974401	0.006410	-0.104896	-0.004213	0.050211	0.855915	-1.144271	-0.822576	0.030538	-0.044647	0.566077
21299	-0.322362	-1.384950	10.053942	-0.018039	-0.160007	0.058992	0.046724	0.855011	-1.144532	-0.823532	0.032615	-0.042289	0.564750
21300	-0.178176	-1.384720	10.433897	0.076099	-0.294061	0.047780	0.041632	0.852627	-1.146453	-0.824457	0.034642	-0.036603	0.563676
21301	0.061223	-1.288162	10.108314	0.211043	-0.381398	0.102409	0.032255	0.846868	-1.151152	-0.826164	0.035438	-0.028035	0.561615
21302	0.770553	-0.753431	9.406279	0.047413	-0.346457	0.001173	0.024752	0.843176	-1.155263	-0.826502	0.038551	-0.021765	0.561191
21303	0.009875	-0.944403	9.834532	0.314357	-0.381964	-0.127128	0.012814	0.841139	-1.159268	-0.825600	0.037765	-0.011828	0.562866
21304	0.071404	-0.812322	8.665499	0.119168	-0.223318	-0.066599	0.002637	0.833850	-1.164280	-0.825089	0.038339	-0.006737	0.563660
21305	0.490279	-1.037690	9.416673	-0.198642	-0.101026	0.058626	-0.000323	0.835712	-1.162282	-0.825761	0.042836	-0.007364	0.562342
21306	0.452638	-0.746990	10.077726	-0.226849	-0.083978	-0.064260	-0.003564	0.842246	-1.160129	-0.824955	0.047549	-0.008464	0.563131
21307	0.162245	-0.465761	10.456669	-0.131570	0.022815	-0.143686	-0.006802	0.847494	-1.157475	-0.823362	0.049552	-0.010192	0.565258
21308	-0.190929	-0.392151	9.597921	0.057800	0.044905	-0.218887	-0.008545	0.846344	-1.154908	-0.821022	0.048149	-0.010055	0.568774
21309	-0.270491	-0.779586	9.583960	-0.131286	-0.048767	-0.163464	-0.010703	0.849779	-1.154500	-0.819203	0.050907	-0.010622	0.571141
21310	-0.143891	-0.447054	10.331585	-0.108654	-0.023564	-0.166828	-0.015008	0.853070	-1.151760	-0.817292	0.053003	-0.011301	0.573670
21311	0.213693	-0.532827	10.208399	0.194045	0.123532	-0.186227	-0.016076	0.851633	-1.155873	-0.815488	0.048421	-0.010932	0.576642
21312	-0.600404	-0.727367	9.048660	0.250585	0.066904	-0.253388	-0.018873	0.844701	-1.159191	-0.812864	0.043629	-0.008882	0.580749
21313	-0.163161	-0.568862	9.600107	0.032778	0.014963	-0.095384	-0.020479	0.843173	-1.158814	-0.811953	0.042864	-0.008731	0.582081
21314	-0.249871	-0.745160	10.190961	0.224115	-0.032675	-0.260400	-0.022619	0.841022	-1.161578	-0.809222	0.039663	-0.005358	0.586138
21315	-0.107992	-0.849426	9.948153	0.297920	0.007774	-0.252858	-0.027434	0.835365	-1.162928	-0.806644	0.034684	-0.001892	0.590016
21316	0.099708	-0.850538	9.711404	0.277763	-0.025592	-0.312408	-0.033578	0.826322	-1.169539	-0.803257	0.030532	0.002029	0.594847
21317	0.025650	-1.058250	9.506082	0.287754	-0.070771	-0.424030	-0.041070	0.818818	-1.174045	-0.798519	0.026661	0.006718	0.601341
21318	-0.322417	-1.105836	9.498166	0.249247	-0.082515	-0.466583	-0.048032	0.813425	-1.178625	-0.793143	0.023628	0.011299	0.608472
21319	-0.320960	-1.232081	9.162148	0.137274	-0.049318	-0.445491	-0.057272	0.806760	-1.180908	-0.787923	0.021903	0.013760	0.615230
21320	0.306432	-1.337221	9.167750	0.091885	-0.043921	-0.497893	-0.064781	0.804107	-1.181042	-0.781954	0.020879	0.015819	0.622785
21321	-0.096371	-1.223089	9.732269	0.092288	-0.103933	-0.659992	-0.076317	0.801792	-1.179487	-0.773858	0.020528	0.018611	0.632753
21322	-0.705692	-1.510875	9.896286	0.054953	-0.040807	-0.530488	-0.086506	0.798085	-1.180303	-0.767289	0.020019	0.020173	0.640672
21323	0.358935	-0.933204	9.927006	-0.144515	0.182137	-0.370811	-0.087724	0.800863	-1.176800	-0.762717	0.019792	0.015343	0.646247
21324	0.327921	-0.356001	9.892813	-0.134256	0.218721	-0.480187	-0.089611	0.803585	-1.176418	-0.756661	0.018888	0.010479	0.653450
21325	0.914096	-0.039447	10.255057	-0.176794	0.123575	-0.456325	-0.090428	0.806947	-1.174125	-0.750813	0.019907	0.006168	0.660186
21326	1.067139	0.269183	10.016700	-0.142045	-0.148386	-0.592377	-0.097957	0.811062	-1.173224	-0.743051	0.023945	0.006774	0.668772
21327	0.832780	0.124138	10.097263	-0.284226	-0.138969	-0.590939	-0.111127	0.816092	-1.169509	-0.735125	0.030010	0.005087	0.677248
21328	1.163252	0.547670	9.979033	-0.365300	-0.008550	-0.498502	-0.119061	0.820684	-1.164373	-0.728295	0.035464	0.000579	0.684345
21329	1.619439	0.356939	10.485551	-0.348716	0.066278	-0.568802	-0.124733	0.831735	-1.159327	-0.720399	0.039696	-0.004886	0.692406
21330	0.900068	0.839046	9.829137	0.200541	0.095422	-0.842572	-0.131707	0.829767	-1.159037	-0.708985	0.035581	-0.002802	0.704320
21331	0.384978	1.198565	8.621434	0.115329	0.100869	-0.950535	-0.142967	0.825127	-1.161231	-0.695750	0.032579	-0.001971	0.717542
21332	0.454196	0.940103	8.952895	-0.122218	0.110388	-0.984826	-0.153700	0.823824	-1.161420	-0.681652	0.032749	-0.004603	0.730929
21333	0.464921	0.751016	9.619053	-0.140309	0.146446	-1.010301	-0.163497	0.823488	-1.161588	-0.666852	0.032562	-0.007961	0.744436
21334	0.104822	0.154615	10.007291	-0.063105	0.212396	-0.990977	-0.172624	0.823396	-1.160669	-0.652187	0.030413	-0.011070	0.757367
21335	-0.741072	0.027589	9.948589	0.061792	0.265567	-0.871586	-0.178253	0.820700	-1.160826	-0.639081	0.025665	-0.013048	0.768600
21336	-0.489526	-0.225196	9.727119	0.050954	0.269393	-0.598454	-0.180262	0.818855	-1.158551	-0.630038	0.021046	-0.015385	0.776127
21337	0.598290	-0.894950	9.219109	-0.204531	0.124040	-0.558833	-0.182550	0.820881	-1.158187	-0.621422	0.021763	-0.019880	0.782921
21338	0.397535	-1.015021	10.121388	-0.283039	0.133089	-0.483847	-0.186987	0.822701	-1.152910	-0.613885	0.023405	-0.025739	0.788629
21339	-0.490879	-1.793409	10.133698	-0.138235	0.009486	-0.364606	-0.190489	0.826689	-1.150565	-0.608278	0.025059	-0.027907	0.792837
21340	0.247015	-2.192780	9.504583	-0.293355	-0.030772	-0.155070	-0.196139	0.830711	-1.147514	-0.605918	0.029218	-0.032092	0.794343
21341	0.616601	-2.462797	9.715357	-0.185055	-0.001214	-0.161689	-0.196702	0.838858	-1.144388	-0.603465	0.031582	-0.035027	0.795994
21342	0.000139	-2.109798	10.131896	0.038761	-0.028847	-0.191111	-0.201532	0.838114	-1.144084	-0.600704	0.031720	-0.033929	0.798121
21343	-1.218938	-1.255636	9.380308	0.504690	-0.021534	-0.043480	-0.203113	0.828741	-1.147088	-0.600546	0.026013	-0.025760	0.798752
21344	-0.398711	-1.146047	9.642971	0.025314	-0.082245	0.236459	-0.203359	0.821593	-1.149763	-0.604601	0.026917	-0.024478	0.795698
21345	1.002016	-1.013645	11.218378	0.138550	0.012626	0.219388	-0.201750	0.821974	-1.149498	-0.608382	0.024940	-0.022715	0.792927
21346	-0.953472	-0.369447	10.785198	0.324437	-0.160547	0.341279	-0.203326	0.811293	-1.157167	-0.614219	0.023399	-0.015773	0.788631
21347	0.584293	0.777580	10.749110	-0.141220	-0.366858	0.619252	-0.205740	0.810777	-1.156883	-0.624198	0.030679	-0.013913	0.780540
21348	-0.345651	1.180648	10.447919	0.291346	0.005510	0.663853	-0.203593	0.811547	-1.161778	-0.634870	0.026786	-0.009829	0.772092
21349	-0.972785	0.904573	9.650806	-0.058027	0.005280	0.910467	-0.194183	0.807178	-1.165836	-0.649014	0.027105	-0.011369	0.760209
21350	0.941572	0.155338	10.976607	-0.153924	-0.239353	0.780872	-0.188034	0.815159	-1.162251	-0.660952	0.032578	-0.011012	0.749640
21351	0.848959	1.134232	9.324633	0.397545	-0.089419	0.513936	-0.186954	0.812703	-1.161119	-0.669096	0.028393	-0.004198	0.742621
21352	-0.310433	0.753783	8.160515	0.022015	-0.024713	0.640778	-0.179150	0.807117	-1.166014	-0.678752	0.028429	-0.003891	0.733806
21353	-0.114535	0.063137	9.038348	-0.096783	-0.090176	0.695648	-0.176607	0.809309	-1.165429	-0.689059	0.030805	-0.004461	0.724037
21354	0.404660	0.116310	9.549774	-0.205757	-0.138927	0.654199	-0.173135	0.814834	-1.163115	-0.698522	0.035609	-0.005917	0.714678
21355	0.778751	-0.032175	10.419357	0.013614	-0.186968	0.516566	-0.171268	0.819023	-1.162594	-0.706104	0.037824	-0.003419	0.707089
21356	0.505041	-0.046939	9.607046	0.303198	-0.078909	0.343198	-0.169106	0.814666	-1.166023	-0.711341	0.034652	0.001735	0.701990
21357	0.282955	0.111653	9.353495	0.113265	-0.040792	0.318140	-0.166810	0.809998	-1.168376	-0.716072	0.033409	0.003762	0.697216
21358	0.351683	-0.345868	9.806805	0.018470	-0.103089	0.216652	-0.166934	0.806568	-1.166718	-0.719271	0.034619	0.005364	0.693846
21359	0.316648	-0.506708	9.975451	0.049994	-0.093220	0.116039	-0.169482	0.805822	-1.168616	-0.721105	0.034994	0.007382	0.691902
21360	0.073214	-0.583960	9.913196	0.135290	-0.054706	0.097162	-0.171084	0.803043	-1.169231	-0.722714	0.033836	0.009987	0.690246
21361	-0.117481	-0.696713	9.443595	0.118612	-0.053693	0.049433	-0.171884	0.801679	-1.170625	-0.723665	0.032653	0.012384	0.689267
21362	0.377354	-0.699859	9.559908	0.060783	-0.080897	0.052503	-0.173616	0.797211	-1.171429	-0.724591	0.032925	0.014372	0.688242
21363	0.639669	-0.658638	10.000953	0.210118	-0.071094	-0.147722	-0.178697	0.791292	-1.173465	-0.722867	0.030621	0.018386	0.690064
21364	0.529321	-0.386345	9.778859	0.238808	-0.072845	-0.211279	-0.184042	0.783579	-1.177186	-0.720244	0.028121	0.022878	0.692773
21365	0.391381	-0.413135	9.673724	0.092405	0.031624	-0.135889	-0.188050	0.777456	-1.177609	-0.718625	0.026107	0.023752	0.694502
21366	0.798231	-0.189719	9.453427	0.020799	0.035786	-0.183920	-0.192073	0.776417	-1.177596	-0.716277	0.025251	0.023638	0.696958
21367	1.253008	0.160870	9.864343	-0.056578	0.053739	-0.251362	-0.195288	0.774204	-1.176542	-0.712963	0.025042	0.022201	0.700403
21368	1.570711	0.724962	9.660405	0.061453	0.020214	-0.364457	-0.199304	0.770473	-1.176344	-0.708069	0.023747	0.022971	0.705370
21369	1.443034	0.576997	9.737042	0.017761	0.038640	-0.477606	-0.204400	0.769175	-1.176327	-0.701528	0.022610	0.022969	0.711913
21370	0.678448	0.723322	9.524710	0.015337	0.020259	-0.456346	-0.211363	0.763674	-1.176151	-0.695218	0.021923	0.023125	0.718092
21371	0.582719	0.454572	9.745267	-0.159365	0.092428	-0.270749	-0.215121	0.763775	-1.176784	-0.691493	0.022553	0.019756	0.721761
21372	1.569294	0.501644	10.102574	-0.174261	-0.008015	-0.238070	-0.219829	0.766959	-1.175130	-0.688158	0.025011	0.017474	0.724919
21373	1.845004	0.317314	10.290563	-0.191014	-0.061967	-0.362297	-0.222655	0.769307	-1.175973	-0.682970	0.028328	0.015899	0.729723
21374	1.542153	0.515710	10.039046	-0.082846	-0.069063	-0.470680	-0.230312	0.771399	-1.173097	-0.676215	0.030342	0.015914	0.735907
21375	1.381690	0.731247	9.705110	-0.082285	-0.011029	-0.480882	-0.237952	0.767732	-1.172039	-0.669259	0.031401	0.015371	0.742206
21376	1.097489	0.915464	9.897207	-0.072219	-0.005528	-0.520548	-0.244392	0.766409	-1.169559	-0.661665	0.032314	0.014712	0.748958
21377	1.077134	0.793681	9.589374	-0.010276	-0.003417	-0.513251	-0.250691	0.763277	-1.168499	-0.654143	0.032276	0.015215	0.755529
21378	0.826337	0.820667	9.388893	-0.027375	0.053996	-0.468675	-0.255244	0.759884	-1.170187	-0.647252	0.031701	0.014409	0.761480
21379	0.752074	0.384759	9.211765	-0.080106	0.081446	-0.374913	-0.258991	0.756611	-1.171745	-0.641707	0.031301	0.012678	0.766206
21380	0.855114	0.328371	9.251462	-0.143015	0.066949	-0.313339	-0.258725	0.757293	-1.170910	-0.637038	0.032056	0.009836	0.770103
21381	1.000872	0.379615	9.684040	-0.151869	0.075919	-0.318658	-0.262629	0.760559	-1.167496	-0.632245	0.032673	0.007066	0.774047
21382	0.887814	-0.001126	9.849543	-0.089724	0.149007	-0.340945	-0.262763	0.760537	-1.166407	-0.627134	0.031476	0.004027	0.778265
21383	0.969103	0.022176	9.644838	-0.103110	0.170289	-0.307270	-0.260620	0.761365	-1.161511	-0.622501	0.030020	0.000828	0.782042
21384	1.001610	-0.127731	9.781773	-0.094939	0.125228	-0.351741	-0.260349	0.760520	-1.161949	-0.617153	0.029259	-0.001993	0.786297
21385	0.513922	0.060082	10.025373	-0.065802	0.152336	-0.360223	-0.261160	0.762518	-1.161875	-0.611646	0.027622	-0.004336	0.790637
21386	0.568085	0.002792	9.931177	-0.024540	0.202230	-0.278447	-0.258733	0.759163	-1.166091	-0.607426	0.024770	-0.007032	0.793959
21387	0.538074	-0.230828	9.696108	-0.095999	0.191571	-0.231861	-0.256856	0.759997	-1.167309	-0.603884	0.022864	-0.010401	0.796676
21388	0.638897	-0.369762	10.046895	-0.090779	0.177318	-0.228424	-0.254582	0.762301	-1.165222	-0.600384	0.021202	-0.013871	0.799311
21389	0.485739	-0.493939	9.879438	0.000857	0.107081	-0.233848	-0.252830	0.760172	-1.166671	-0.596838	0.019500	-0.014675	0.801991
21390	0.307612	-0.851639	9.539655	-0.102690	0.063813	-0.102660	-0.251356	0.760832	-1.166123	-0.595360	0.019751	-0.017029	0.803035
21391	0.482763	-0.863011	9.675108	-0.155132	0.055365	0.005822	-0.250564	0.765301	-1.164356	-0.595601	0.020690	-0.019837	0.802769
21392	0.841173	-0.749625	10.303915	-0.111271	0.022804	-0.027058	-0.250035	0.767525	-1.163203	-0.595338	0.021678	-0.021870	0.802885
21393	0.613168	-0.588748	9.725185	0.033561	0.024732	-0.056593	-0.251778	0.767197	-1.165640	-0.594662	0.020927	-0.021245	0.803422
21394	0.236386	-0.678140	9.569862	-0.024430	0.096527	0.039256	-0.249625	0.765787	-1.168022	-0.595468	0.019666	-0.022788	0.802815
21395	0.471070	-0.739400	9.823066	-0.106832	0.091035	0.090184	-0.245878	0.769506	-1.167402	-0.597059	0.019476	-0.025275	0.801562
21396	0.133383	-0.784345	10.048953	-0.035173	0.037417	0.160862	-0.245078	0.770808	-1.163290	-0.599826	0.019231	-0.026334	0.799466
21397	0.347980	-0.773198	9.771399	-0.121182	0.020439	0.278910	-0.241856	0.770461	-1.163747	-0.604445	0.020268	-0.028288	0.795886
21398	0.049450	-0.705756	10.060228	0.034780	-0.021216	0.362291	-0.239854	0.773727	-1.160130	-0.610441	0.019994	-0.027609	0.791328
21399	0.021944	-1.369058	9.438502	-0.005301	-0.054750	0.445103	-0.237438	0.774114	-1.160961	-0.617713	0.020751	-0.026898	0.785670
21400	0.372140	-1.088317	10.058574	-0.107948	-0.114655	0.568950	-0.234501	0.779105	-1.159475	-0.626837	0.023593	-0.027398	0.778311
21401	0.210792	-0.984490	9.506392	0.172134	-0.182277	0.450089	-0.237186	0.779826	-1.163499	-0.634209	0.024123	-0.022359	0.772462
21402	-0.289811	-0.474178	8.466504	-0.045081	-0.179928	0.566235	-0.237185	0.779562	-1.164323	-0.643175	0.027235	-0.021031	0.764945
21403	-0.015375	-0.981335	9.280368	-0.384702	-0.147560	0.616595	-0.236537	0.787008	-1.162731	-0.652602	0.034268	-0.025103	0.756510
21404	0.040087	-0.870939	10.655779	-0.343049	-0.190319	0.527994	-0.236311	0.800440	-1.156453	-0.660589	0.041370	-0.028158	0.749078
21405	-0.349169	-0.919272	10.646605	-0.237183	-0.159672	0.546292	-0.237951	0.809413	-1.151249	-0.668824	0.046648	-0.029839	0.741355
21406	0.409550	-0.487989	10.348877	-0.221692	-0.176120	0.535449	-0.236103	0.819486	-1.148226	-0.676802	0.051913	-0.031261	0.733666
21407	0.389390	-0.272342	9.932584	-0.091331	-0.179707	0.473070	-0.236398	0.828233	-1.146852	-0.683929	0.055532	-0.030427	0.726796
21408	0.046181	-0.387859	9.499247	-0.048969	-0.051164	0.393665	-0.236139	0.830970	-1.143095	-0.689796	0.056715	-0.030869	0.721118
21409	0.144057	-0.602089	9.975688	-0.181678	-0.000551	0.315750	-0.232132	0.837030	-1.139955	-0.694329	0.059038	-0.033611	0.716444
21410	0.283452	-0.730612	10.327579	-0.029917	-0.061780	0.147825	-0.231875	0.840986	-1.139966	-0.696644	0.060250	-0.033352	0.714105
21411	0.092542	-0.734142	9.712712	0.109442	-0.039721	0.057400	-0.232947	0.840849	-1.145261	-0.697823	0.059228	-0.031079	0.713140
21412	0.013302	-0.718634	9.276858	0.040174	-0.016368	0.095375	-0.232942	0.839473	-1.146937	-0.699435	0.058852	-0.030385	0.711620
21413	0.126942	-0.961687	9.958618	-0.086181	-0.047803	0.101819	-0.233487	0.842212	-1.148610	-0.701014	0.060621	-0.030853	0.709896
21414	0.270432	-1.129029	9.827070	0.045797	-0.053353	0.011999	-0.234030	0.844333	-1.147991	-0.701468	0.060740	-0.029464	0.709496
21415	0.010584	-0.789059	9.505996	0.070438	-0.030783	-0.030164	-0.236434	0.840605	-1.149579	-0.701349	0.060129	-0.027803	0.709733
21416	-0.285076	-0.954593	9.998880	0.073007	-0.045869	0.005171	-0.238048	0.841148	-1.146959	-0.701731	0.059765	-0.026125	0.709450
21417	0.195282	-1.249345	9.828079	0.056660	-0.040823	0.012135	-0.240459	0.839802	-1.147518	-0.702199	0.059436	-0.024603	0.709068
21418	0.514434	-1.095474	9.793382	0.069511	-0.074195	-0.071217	-0.243673	0.837557	-1.151224	-0.701503	0.059560	-0.022485	0.709818
21419	0.308418	-1.130796	9.565859	0.112573	-0.066919	-0.063911	-0.247562	0.836693	-1.152839	-0.700964	0.058854	-0.019724	0.710490
21420	-0.094632	-1.368754	9.362704	0.089952	-0.105198	0.036662	-0.251977	0.832314	-1.154832	-0.701825	0.059087	-0.017009	0.709691
21421	0.215530	-1.324255	9.627056	-0.030859	-0.193010	0.095762	-0.255737	0.832307	-1.150710	-0.703415	0.062111	-0.014748	0.707907
21422	0.730085	-1.290593	10.080713	0.006346	-0.196803	0.047989	-0.263390	0.833031	-1.149917	-0.704348	0.064810	-0.011945	0.706789
21423	0.693572	-1.276686	10.118004	0.157131	-0.146442	0.004586	-0.268616	0.830361	-1.151574	-0.704851	0.064562	-0.007576	0.706371
21424	0.655253	-1.505634	9.584145	0.240671	-0.127414	-0.017985	-0.274507	0.825871	-1.153418	-0.705108	0.062989	-0.002353	0.706293
21425	0.935378	-1.078139	9.664141	0.074907	-0.150155	-0.016964	-0.281474	0.821833	-1.155370	-0.705170	0.063972	0.000918	0.706145
21426	1.006708	-0.863199	9.818772	0.115024	-0.028074	-0.049680	-0.287502	0.818019	-1.155695	-0.704801	0.062766	0.003005	0.706616
21427	0.657386	-1.131747	9.552503	0.090698	0.019430	-0.038749	-0.288972	0.816265	-1.157910	-0.704572	0.061136	0.004123	0.706982
21428	1.149451	-0.763527	9.603340	-0.002136	-0.051398	-0.081170	-0.292059	0.816031	-1.156930	-0.703605	0.061907	0.004921	0.707873
21429	1.343800	-0.531798	9.679774	0.081604	-0.048119	-0.184377	-0.296749	0.813323	-1.157507	-0.701288	0.061366	0.007064	0.710197
21430	0.757107	-0.523024	9.673739	0.163441	-0.009524	-0.208499	-0.303442	0.807881	-1.160188	-0.698708	0.059202	0.009780	0.712886
21431	0.437386	-0.266629	9.818465	0.095792	0.008518	-0.098914	-0.307994	0.804350	-1.162016	-0.697615	0.057641	0.011213	0.714062
21432	0.435866	-0.176825	9.904403	0.065548	0.090264	0.036773	-0.308934	0.804689	-1.163490	-0.698422	0.055469	0.010853	0.713451
21433	0.818528	-0.298554	9.820774	0.074397	0.100948	0.111939	-0.306115	0.804332	-1.163126	-0.700326	0.052907	0.010444	0.711784
21434	0.981713	-0.118392	9.679987	0.075633	0.092428	0.097703	-0.304903	0.803064	-1.164541	-0.701999	0.050576	0.010129	0.710308
21435	0.778236	-0.097791	9.842095	0.064374	0.076804	0.078158	-0.303966	0.804239	-1.167369	-0.703392	0.048481	0.009967	0.709077
21436	0.811945	-0.104474	9.730040	0.083441	0.111691	0.112031	-0.299126	0.802616	-1.175500	-0.705267	0.045769	0.009479	0.707399
21437	1.022219	-0.212339	9.633794	0.032566	0.139154	0.134994	-0.294565	0.803652	-1.175928	-0.707431	0.043254	0.007953	0.705413
21438	1.482368	-0.148122	9.936300	0.074213	0.068878	0.044388	-0.294431	0.803865	-1.179186	-0.708318	0.041262	0.007997	0.704641
21439	1.219977	-0.150479	9.716428	0.097390	0.040282	-0.086503	-0.294695	0.802778	-1.180849	-0.707383	0.039220	0.009015	0.705684
21440	1.231910	-0.271649	9.659934	0.091529	-0.009887	-0.145188	-0.295222	0.799410	-1.181496	-0.705593	0.038061	0.010572	0.707515
21441	1.434727	-0.190256	9.932750	0.007957	-0.084065	-0.265330	-0.298970	0.795782	-1.179938	-0.702015	0.039036	0.012254	0.710985
21442	0.780544	0.055207	10.004705	0.062039	-0.003999	-0.321981	-0.303933	0.794752	-1.179369	-0.697669	0.038167	0.013455	0.715277
21443	0.327961	0.357707	9.810397	0.099918	0.038847	-0.317076	-0.304587	0.789269	-1.180219	-0.693406	0.036059	0.014766	0.719493
21444	0.435855	0.515016	9.668086	0.096364	0.053083	-0.282544	-0.305517	0.786064	-1.181399	-0.689615	0.033900	0.015633	0.723214
21445	0.463057	0.316412	9.352662	0.056595	-0.004053	-0.251198	-0.307647	0.780464	-1.181827	-0.686213	0.032996	0.016862	0.726456
21446	0.405393	0.354250	9.750211	-0.053907	-0.022315	-0.161483	-0.308859	0.781611	-1.181232	-0.684024	0.034031	0.016504	0.728478
21447	0.546640	0.366555	10.043324	0.036072	0.036116	-0.083951	-0.309664	0.781663	-1.182717	-0.683041	0.032855	0.016776	0.729448
21448	0.752850	0.195483	9.795773	-0.010625	-0.011897	-0.027856	-0.309527	0.780812	-1.182746	-0.682827	0.033191	0.016814	0.729632
21449	0.806275	0.196457	9.835921	0.006317	-0.039389	-0.060702	-0.311538	0.779969	-1.180982	-0.682136	0.033529	0.017679	0.730243
21450	0.942204	0.145489	9.580494	0.024919	-0.025357	-0.046431	-0.313688	0.780772	-1.182970	-0.681669	0.033569	0.018432	0.730658
21451	0.913482	-0.029844	9.354653	-0.042280	0.002648	-0.051748	-0.312608	0.778602	-1.181965	-0.681089	0.033971	0.018020	0.731191
21452	1.027511	-0.217086	9.744726	-0.142772	0.078253	-0.050722	-0.310740	0.782517	-1.181861	-0.680478	0.034779	0.014913	0.731790
21453	1.257204	-0.877972	10.767807	-0.225190	0.042469	-0.140549	-0.309410	0.786238	-1.178901	-0.678473	0.037099	0.011344	0.733600
21454	0.875170	-0.867874	11.112281	0.061557	-0.082297	-0.318957	-0.310223	0.788155	-1.175294	-0.674014	0.037423	0.013612	0.737644
21455	0.545461	-0.085182	8.351989	0.416641	-0.025868	-0.253722	-0.315552	0.775654	-1.179987	-0.670750	0.032044	0.020488	0.740707
21456	0.028471	0.114237	8.599417	-0.194310	-0.001315	-0.018448	-0.313394	0.772236	-1.181210	-0.670555	0.034690	0.017652	0.740838
21457	0.413491	-0.189315	10.414148	-0.195386	0.017344	0.020452	-0.312877	0.778348	-1.176804	-0.670932	0.036961	0.014670	0.740452
21458	0.958880	-0.635860	9.923916	0.014829	-0.017718	-0.071147	-0.312478	0.779495	-1.177859	-0.670090	0.037029	0.015191	0.741200
21459	0.522800	-0.439881	9.677958	-0.080097	-0.024275	-0.055480	-0.313013	0.778932	-1.177463	-0.669409	0.038359	0.014513	0.741761
21460	0.730665	-0.261302	9.861127	0.057780	-0.029044	-0.030381	-0.312883	0.780327	-1.176740	-0.669201	0.038033	0.015794	0.741940
21461	0.735793	-0.212697	9.490200	-0.028697	0.019699	-0.017958	-0.312074	0.778839	-1.174350	-0.669128	0.038036	0.015255	0.742016
21462	0.546165	-0.352033	9.957254	-0.002590	0.022547	-0.052300	-0.311809	0.779970	-1.174588	-0.668563	0.037746	0.014965	0.742546
21463	0.549312	-0.303449	9.725888	0.014619	-0.014354	-0.028609	-0.311004	0.779587	-1.171075	-0.668355	0.037666	0.015514	0.742726
21464	0.582103	-0.234873	9.798594	0.016620	-0.032622	0.027849	-0.312881	0.778920	-1.170939	-0.668977	0.037963	0.016187	0.742137
21465	0.598029	-0.309844	9.763540	-0.005805	0.017766	0.067885	-0.310465	0.778849	-1.170290	-0.670196	0.037706	0.015915	0.741055
21466	0.822393	-0.373741	9.802201	-0.008737	0.036084	0.045844	-0.308055	0.781103	-1.172284	-0.671084	0.037329	0.015279	0.740283
21467	0.678529	-0.203989	9.830208	0.009745	0.019866	0.024604	-0.306181	0.782609	-1.171986	-0.671672	0.036824	0.015237	0.739776
21468	0.512985	-0.153577	9.913815	0.024435	0.028222	0.015011	-0.305772	0.780957	-1.174355	-0.672124	0.036109	0.015220	0.739401
21469	0.482456	-0.100737	9.789710	0.052649	0.038531	0.039043	-0.304429	0.780646	-1.174517	-0.672961	0.034743	0.015540	0.738698
21470	0.429206	-0.121135	9.682311	0.016000	0.042917	0.064610	-0.302013	0.780773	-1.176308	-0.674142	0.033940	0.015166	0.737665
21471	0.639148	-0.160998	9.910522	-0.005752	0.028465	0.067051	-0.299593	0.779106	-1.173943	-0.675346	0.033512	0.014732	0.736592
21472	0.740737	-0.173736	9.766892	0.040406	0.044085	0.026610	-0.298253	0.780078	-1.174471	-0.675980	0.032350	0.014726	0.736062
21473	0.670986	-0.204135	9.743316	0.014193	0.039269	-0.003545	-0.297181	0.780763	-1.174598	-0.676158	0.031481	0.014488	0.735941
21474	0.523875	-0.221357	9.864109	0.028460	0.032182	0.000021	-0.296779	0.780745	-1.174195	-0.676388	0.030648	0.014484	0.735765
21475	0.543700	-0.259851	9.759089	0.026804	0.029688	0.028290	-0.296105	0.779937	-1.176676	-0.677039	0.029758	0.014531	0.735202
21476	0.601107	-0.222395	9.755753	0.020328	0.022395	0.033514	-0.296371	0.779425	-1.178729	-0.677751	0.029189	0.014521	0.734569
21477	0.593453	-0.205542	9.740948	0.009481	0.011636	0.033412	-0.294492	0.779369	-1.178209	-0.678460	0.028807	0.014551	0.733928
21478	0.547950	-0.206350	9.908065	0.021537	0.008590	0.052886	-0.294489	0.778709	-1.180270	-0.679451	0.028430	0.014734	0.733022
21479	0.449277	-0.149899	9.716846	0.031825	0.017919	0.074220	-0.292479	0.779791	-1.180122	-0.680771	0.027664	0.014974	0.731821
21480	0.474329	-0.163991	9.886228	0.007634	0.011689	0.102386	-0.289662	0.780480	-1.182173	-0.682474	0.027445	0.014885	0.730242
21481	0.533664	-0.226035	9.864445	0.046463	0.029009	0.134435	-0.290193	0.778639	-1.181546	-0.684678	0.026336	0.015146	0.728213
21482	0.605546	-0.212611	9.688413	0.035003	0.027354	0.125536	-0.286973	0.779131	-1.181568	-0.686725	0.025522	0.015230	0.726310
21483	0.669441	-0.131338	9.713833	0.005454	0.009552	0.116471	-0.284693	0.779286	-1.178326	-0.688628	0.025264	0.015173	0.724516
21484	0.651007	-0.163221	9.814611	-0.002612	0.008582	0.081079	-0.282818	0.780349	-1.177226	-0.689998	0.025225	0.014992	0.723217
21485	0.696676	-0.155117	9.746141	0.000097	0.000591	0.045664	-0.282557	0.782913	-1.178234	-0.690864	0.025161	0.015021	0.722390
21486	0.693515	-0.223136	9.850070	-0.011654	0.001282	0.013806	-0.282554	0.782426	-1.181649	-0.691253	0.025333	0.014843	0.722016
21487	0.595089	-0.156954	9.798405	-0.004658	0.009057	-0.010856	-0.280407	0.782638	-1.180715	-0.691302	0.025206	0.014717	0.721976
21488	0.522056	-0.148575	9.747955	0.003896	0.014850	-0.026689	-0.280540	0.781877	-1.178291	-0.691118	0.024955	0.014596	0.722163
21489	0.481981	-0.071610	9.823177	-0.062124	0.013066	-0.049006	-0.279464	0.781146	-1.178327	-0.690589	0.025554	0.013599	0.722668
21490	0.521261	-0.119465	9.680308	0.036422	-0.004240	-0.034665	-0.279198	0.781859	-1.178851	-0.690301	0.025128	0.014217	0.722946
21491	0.414010	-0.053414	9.902801	-0.046735	0.001825	-0.020726	-0.281079	0.782308	-1.177999	-0.690185	0.025681	0.013579	0.723050
21492	0.447790	-0.208196	9.645021	-0.267697	0.008354	-0.001039	-0.280283	0.785541	-1.177904	-0.690218	0.029279	0.009608	0.722945
21493	0.540803	-0.301134	10.115584	0.259502	-0.008684	-0.065828	-0.278799	0.783433	-1.180028	-0.689614	0.025751	0.013563	0.723592
21494	0.434843	-0.053069	9.595309	-0.136950	0.015002	-0.009429	-0.278799	0.783154	-1.180173	-0.689604	0.027445	0.011395	0.723576
21495	0.644817	-0.214311	9.834065	-0.020950	-0.000067	-0.042802	-0.278531	0.783270	-1.179357	-0.689181	0.027669	0.011162	0.723975
21496	0.601818	-0.232075	9.919541	-0.005896	0.010406	-0.065666	-0.278803	0.784235	-1.177963	-0.688424	0.027609	0.010984	0.724700
21497	0.517773	-0.187501	9.680715	0.019626	0.010892	-0.077053	-0.281753	0.783146	-1.176876	-0.687527	0.027112	0.011207	0.725566
21498	0.411965	-0.184536	9.961501	-0.028095	0.013196	-0.042693	-0.278672	0.785485	-1.177108	-0.687091	0.027321	0.010655	0.725980
21499	0.387670	-0.206842	9.802045	-0.010389	0.028989	-0.028381	-0.278937	0.784084	-1.177422	-0.686887	0.026980	0.010159	0.726192
21500	0.380441	-0.214260	9.768178	-0.111771	0.022280	-0.007521	-0.279476	0.784794	-1.176985	-0.686913	0.028215	0.008248	0.726144
21501	0.395247	-0.311070	10.007681	0.028597	0.011060	-0.008926	-0.277590	0.782294	-1.174777	-0.687011	0.027599	0.008545	0.726073
21502	0.564560	-0.312865	9.890121	0.144746	-0.017178	-0.049444	-0.277583	0.780384	-1.177830	-0.686562	0.025874	0.010925	0.726529
21503	0.438247	-0.091842	9.660702	0.121939	-0.013300	-0.070685	-0.279453	0.777464	-1.178174	-0.685801	0.024321	0.012945	0.727268
21504	0.450117	-0.179006	9.798937	0.022397	-0.009322	-0.049756	-0.280391	0.776923	-1.178317	-0.685280	0.024161	0.013438	0.727755
21505	0.310412	-0.234957	9.718040	-0.072198	0.036741	-0.003751	-0.280663	0.778060	-1.178277	-0.685409	0.024557	0.011904	0.727647
21506	-0.314882	-0.180722	10.054715	-0.091471	0.119642	0.159517	-0.279094	0.792236	-1.181100	-0.687893	0.024132	0.008869	0.725356
21507	-0.443019	-0.357862	9.801765	-0.104519	0.489951	0.208743	-0.269179	0.797602	-1.178323	-0.691127	0.018395	0.000480	0.722499
21508	0.078032	-0.282894	9.504247	-0.228317	0.915687	0.065980	-0.249883	0.808209	-1.179157	-0.692046	0.008339	-0.015481	0.721640
21509	0.141116	-0.189434	10.116920	-0.219570	0.132440	0.138762	-0.236351	0.816197	-1.177154	-0.694168	0.009320	-0.020526	0.719460
21510	0.600365	-0.375312	10.089085	-0.000009	-0.010122	0.047386	-0.235155	0.819638	-1.174201	-0.695041	0.009460	-0.020374	0.718619
21511	1.038113	-0.391604	10.463729	0.476946	-0.236447	-0.127719	-0.233785	0.810772	-1.177631	-0.693559	0.006235	-0.010169	0.720301
21512	0.812066	-0.597277	9.724132	0.826742	-1.093536	-0.298237	-0.252741	0.777593	-1.186096	-0.689541	0.010594	0.016962	0.723970
21513	-1.037977	0.643550	8.846752	-0.296028	-0.033268	-0.057665	-0.268959	0.770076	-1.187373	-0.688827	0.015089	0.013172	0.724649
21514	0.297254	-0.414749	10.554310	-0.201240	0.022068	-0.029013	-0.265498	0.779246	-1.183582	-0.688530	0.017559	0.009979	0.724927
21515	0.501127	-0.095564	9.595257	0.006489	-0.007531	-0.127603	-0.267374	0.778164	-1.183867	-0.686887	0.017511	0.010238	0.726481
21516	0.263669	-0.189674	9.783667	-0.025559	-0.034044	-0.145503	-0.267913	0.778544	-1.181401	-0.684948	0.018351	0.010403	0.728286
21517	0.333968	-0.185967	9.812276	-0.061764	-0.027449	-0.136750	-0.271268	0.778470	-1.180956	-0.683135	0.019528	0.009938	0.729964
21518	0.175461	-0.251957	9.853647	-0.004276	-0.041245	-0.134853	-0.272208	0.778633	-1.180940	-0.681349	0.020185	0.010509	0.731605
21519	0.166211	-0.164739	9.778081	-0.041564	-0.025048	-0.083590	-0.273822	0.779788	-1.180340	-0.680313	0.021052	0.010267	0.732547
21520	0.175220	-0.227677	9.930489	-0.023802	-0.018024	-0.073767	-0.276103	0.779391	-1.179239	-0.679410	0.021649	0.010210	0.733368
21521	0.057030	-0.161867	9.757858	0.018232	-0.011688	-0.028480	-0.277706	0.776758	-1.179985	-0.679210	0.021504	0.010621	0.733552
21522	0.062179	-0.186056	9.700424	-0.022613	-0.013190	0.018240	-0.277975	0.777200	-1.180511	-0.679654	0.022033	0.010476	0.733127
21523	0.186788	-0.203193	9.911402	-0.069188	-0.009698	0.077318	-0.276246	0.782046	-1.177656	-0.680966	0.023057	0.009514	0.731890
21524	0.160426	-0.242530	9.756824	-0.008145	-0.014658	0.082793	-0.276245	0.781924	-1.178475	-0.682358	0.023423	0.009571	0.730580
21525	0.297025	-0.288604	9.744514	-0.039641	-0.015745	0.116255	-0.275178	0.784167	-1.178687	-0.684245	0.024135	0.009094	0.728796
21526	0.363478	-0.306797	9.951306	-0.032078	-0.004697	0.103953	-0.274781	0.785491	-1.175114	-0.685925	0.024686	0.008656	0.727202
21527	0.448984	-0.361094	9.824348	0.000408	-0.007061	0.066895	-0.273843	0.786057	-1.176059	-0.687108	0.024719	0.008664	0.726083
21528	0.444128	-0.378187	9.713594	-0.005237	-0.010055	0.042109	-0.274381	0.786477	-1.175359	-0.687897	0.024968	0.008720	0.725326
21529	0.400202	-0.344986	9.827544	-0.023402	-0.002439	0.015584	-0.275055	0.787483	-1.175318	-0.688322	0.025259	0.008341	0.724918
21530	0.357171	-0.374898	9.826449	-0.004258	-0.010909	0.004991	-0.274925	0.788724	-1.174056	-0.688572	0.025501	0.008442	0.724671
21531	0.293191	-0.327508	9.819314	0.000582	-0.009620	0.026245	-0.275996	0.787909	-1.174478	-0.689161	0.025568	0.008496	0.724107
21532	0.258597	-0.299007	9.789150	0.012861	0.013200	0.042350	-0.275457	0.787350	-1.175318	-0.689961	0.025231	0.008493	0.723357
21533	0.217541	-0.202660	9.676430	0.022093	-0.011197	0.097043	-0.274117	0.788011	-1.174633	-0.691583	0.025028	0.008836	0.721809
21534	0.504990	-0.231400	9.959895	0.003115	0.019553	0.070589	-0.273309	0.787150	-1.174942	-0.692783	0.024739	0.008589	0.720670
21535	0.582485	-0.268863	9.704980	0.014922	0.009056	0.031650	-0.272241	0.788822	-1.174900	-0.693457	0.024342	0.008590	0.720035
21536	0.535206	-0.308549	9.831412	0.007346	-0.008277	-0.025056	-0.272101	0.786994	-1.175505	-0.693277	0.024378	0.008838	0.720205
21537	0.371939	-0.389198	9.807753	0.000444	-0.007197	-0.035640	-0.272504	0.787170	-1.176582	-0.692971	0.024412	0.008888	0.720497
21538	0.323505	-0.385217	9.844752	0.021745	-0.009950	-0.024972	-0.273309	0.787342	-1.177111	-0.692797	0.024274	0.009366	0.720663
21539	0.302329	-0.429307	9.767404	0.024661	0.014218	0.005258	-0.274380	0.786524	-1.177397	-0.693097	0.023673	0.009437	0.720394
