# Supplementary material for: Identification of Haptic Based Guiding Using Hard Reins
Source: PLoS One. 2015 Jul 22;10(7):e0132020. doi: 10.1371/journal.pone.0132020 (PMC4511788; doi:10.1371/journal.pone.0132020)
Supplement: S8 File — (ZIP) [file pone.0132020.s008.zip › Exp2_MotionData1/Subject2/path1/T5/fc5.txt]

// Start Time: 0
// Sample rate: 25.0Hz
// Scenario: 4.9
// Firmware Version: 2.6.1
Counter	Acc_X	Acc_Y	Acc_Z	Gyr_X	Gyr_Y	Gyr_Z	Mag_X	Mag_Y	Mag_Z	Quat_w	Quat_x	Quat_y	Quat_z
27171	9.475826	-0.643777	2.510924	-0.532259	0.005093	-0.000259	-0.719250	0.183387	0.006636	-0.696654	0.376829	0.488282	0.366406
27172	9.422860	-0.696890	2.468088	-0.552224	0.012511	-0.013823	-0.717245	0.183386	0.005478	-0.693729	0.380959	0.485417	0.371458
27173	9.451521	-0.648337	2.530341	-0.552193	0.010543	0.004776	-0.718109	0.184819	0.004787	-0.691142	0.384525	0.482286	0.376647
27174	9.475622	-0.677554	2.520968	-0.530350	0.019499	-0.000330	-0.717971	0.185818	0.005225	-0.688478	0.388389	0.479327	0.381310
27175	9.456162	-0.677310	2.540325	-0.564786	0.034092	-0.002596	-0.718965	0.184251	0.004502	-0.685882	0.391831	0.475789	0.386858
27176	9.403060	-0.638182	2.559293	-0.557556	0.032299	-0.007815	-0.717258	0.186677	0.004229	-0.682994	0.395856	0.472443	0.391937
27177	9.426860	-0.657456	2.593309	-0.546783	0.017928	-0.018216	-0.718397	0.185395	0.003654	-0.680181	0.398976	0.469343	0.397352
27178	9.456235	-0.628879	2.554284	-0.546796	0.007895	-0.003989	-0.718395	0.184821	0.004361	-0.677104	0.403036	0.466324	0.402037
27179	9.436486	-0.655070	2.598103	-0.526728	0.024961	-0.009176	-0.718976	0.186536	0.004955	-0.674510	0.405864	0.463179	0.407155
27180	9.407944	-0.643107	2.549675	-0.555873	0.005181	0.001218	-0.718111	0.185393	0.004080	-0.671307	0.410074	0.460021	0.411784
27181	9.465590	-0.638394	2.588211	-0.530454	0.015153	-0.017997	-0.717825	0.185681	0.003224	-0.668441	0.412904	0.457018	0.416931
27182	9.432061	-0.638395	2.554423	-0.535888	0.016069	-0.017187	-0.718971	0.185682	0.003804	-0.665281	0.416542	0.453973	0.421665
27183	9.390990	-0.618709	2.568758	-0.537665	0.017786	-0.007494	-0.718683	0.185254	0.003369	-0.662392	0.419494	0.450751	0.426715
27184	9.446148	-0.618769	2.614602	-0.546824	0.007023	-0.007526	-0.719548	0.186683	0.004105	-0.659071	0.423397	0.447598	0.431296
27185	9.409983	-0.642817	2.598002	-0.544982	0.007878	-0.003981	-0.719249	0.184116	0.002220	-0.655984	0.426511	0.444379	0.436235
27186	9.417221	-0.608919	2.614531	-0.545047	0.001622	-0.009246	-0.718679	0.184685	0.002650	-0.652546	0.430375	0.441272	0.440727
27187	9.412524	-0.599296	2.602346	-0.556034	-0.014576	-0.005735	-0.719828	0.185255	0.003949	-0.649073	0.433763	0.438226	0.445546
27188	9.398682	-0.609422	2.515477	-0.545046	-0.003831	-0.003904	-0.720258	0.185398	0.004239	-0.645564	0.437674	0.435091	0.449871
27189	9.434455	-0.623847	2.563924	-0.539705	-0.027393	0.008692	-0.718402	0.186103	0.005659	-0.642175	0.441043	0.432197	0.454200
27190	9.487723	-0.609772	2.549196	-0.530682	-0.029103	-0.005333	-0.720115	0.185106	0.005805	-0.638495	0.444939	0.429481	0.458149
27191	9.442250	-0.636466	2.486721	-0.543203	-0.007551	0.008533	-0.719827	0.184243	0.007363	-0.635171	0.448122	0.426273	0.462641
27192	9.430097	-0.614500	2.508242	-0.552307	-0.007469	0.004002	-0.720975	0.185107	0.006240	-0.631503	0.452127	0.422947	0.466798
27193	9.490065	-0.648519	2.539958	-0.523269	-0.007531	-0.003614	-0.719406	0.186241	0.007809	-0.628173	0.454906	0.420004	0.471227
27194	9.446770	-0.662915	2.513593	-0.552228	0.008821	-0.004062	-0.719977	0.185959	0.007240	-0.624503	0.458639	0.416496	0.475581
27195	9.456405	-0.648413	2.523085	-0.552148	0.019586	0.001184	-0.719260	0.185383	0.008084	-0.621108	0.461513	0.412864	0.480389
27196	9.427135	-0.713443	2.531100	-0.537599	0.019494	0.003109	-0.721122	0.185962	0.006963	-0.617664	0.464969	0.409245	0.484575
27197	9.470325	-0.677142	2.581388	-0.555849	0.012442	-0.004127	-0.718550	0.187103	0.006099	-0.614052	0.467860	0.405679	0.489358
27198	9.446469	-0.657822	2.554621	-0.561202	0.025032	0.001040	-0.719985	0.187675	0.006973	-0.610345	0.471482	0.401729	0.493758
27199	9.409928	-0.676716	2.588714	-0.552176	0.018724	-0.004135	-0.720555	0.187394	0.005975	-0.606743	0.474209	0.398087	0.498514
27200	9.417244	-0.676823	2.579038	-0.535893	0.006926	-0.002986	-0.719413	0.188252	0.004834	-0.603025	0.477616	0.394595	0.502532
27201	9.446340	-0.681961	2.559723	-0.552292	0.004402	-0.013772	-0.719408	0.187106	0.005678	-0.599139	0.480356	0.391184	0.507213
27202	9.422126	-0.642954	2.588320	-0.543217	0.007099	-0.018107	-0.720838	0.186825	0.005401	-0.595138	0.483676	0.387713	0.511416
27203	9.431519	-0.662199	2.612689	-0.532369	0.001689	-0.023256	-0.719688	0.185533	0.006234	-0.591256	0.486076	0.384596	0.515977
27204	9.455870	-0.635856	2.597863	-0.556038	-0.006302	-0.023475	-0.718833	0.186098	0.007517	-0.586910	0.489589	0.381154	0.520155
27205	9.432218	-0.587608	2.558689	-0.545984	-0.001941	-0.012765	-0.719118	0.186102	0.006521	-0.582906	0.492208	0.377807	0.524608
27206	9.460950	-0.638516	2.564052	-0.572323	-0.006383	-0.005970	-0.721404	0.185253	0.005531	-0.578516	0.495986	0.373973	0.528641
27207	9.451464	-0.624045	2.549403	-0.539692	-0.010932	-0.017944	-0.719401	0.185099	0.007511	-0.574380	0.498532	0.370818	0.532961
27208	9.480109	-0.638516	2.583360	-0.536069	-0.010931	-0.019669	-0.719694	0.186237	0.009238	-0.570110	0.501780	0.367508	0.536777
27209	9.448878	-0.580250	2.592418	-0.556061	-0.020000	-0.003038	-0.720841	0.186816	0.008112	-0.565837	0.504660	0.364102	0.540903
27210	9.419844	-0.657593	2.564320	-0.561645	-0.043381	-0.005628	-0.719845	0.187951	0.009828	-0.561163	0.508594	0.360697	0.544358
27211	9.439322	-0.653003	2.544909	-0.543400	-0.030851	-0.005486	-0.722560	0.186666	0.011263	-0.556845	0.511371	0.357545	0.548255
27212	9.429989	-0.696844	2.482578	-0.541522	-0.029147	0.004252	-0.722274	0.186375	0.012685	-0.552529	0.514939	0.354054	0.551540
27213	9.478269	-0.646240	2.506115	-0.556201	-0.045200	-0.005537	-0.721846	0.186515	0.013111	-0.547912	0.517960	0.350892	0.555324
27214	9.490571	-0.644082	2.477075	-0.535088	-0.016578	0.006923	-0.723281	0.187083	0.015269	-0.543724	0.521277	0.347264	0.558607
27215	9.462188	-0.629824	2.409287	-0.556004	-0.017299	-0.002164	-0.722565	0.187085	0.014264	-0.539276	0.523952	0.343736	0.562584
27216	9.452213	-0.614957	2.457468	-0.559665	-0.023647	0.004022	-0.722138	0.187654	0.014695	-0.534694	0.527536	0.339895	0.565933
27217	9.507718	-0.608025	2.462149	-0.533155	0.005073	0.003283	-0.721567	0.187937	0.015121	-0.530636	0.529688	0.336302	0.569875
27218	9.495755	-0.649251	2.428792	-0.548595	0.003343	0.003107	-0.721998	0.188514	0.013989	-0.526289	0.532782	0.332264	0.573379
27219	9.447350	-0.629443	2.455219	-0.550445	-0.000242	0.001329	-0.722433	0.189223	0.015998	-0.521928	0.535105	0.328524	0.577343
27220	9.471338	-0.668267	2.455620	-0.534998	-0.000315	0.001510	-0.723437	0.190089	0.014160	-0.517631	0.538028	0.324657	0.580674
27221	9.466734	-0.624777	2.447891	-0.530514	-0.003859	-0.007257	-0.720851	0.188082	0.013976	-0.513302	0.540071	0.321252	0.584501
27222	9.461794	-0.624655	2.462396	-0.539629	-0.001901	-0.019762	-0.721715	0.189084	0.014279	-0.508646	0.542864	0.317537	0.588003
27223	9.432700	-0.648612	2.467536	-0.555997	-0.003598	-0.023491	-0.720854	0.188507	0.015264	-0.503795	0.544997	0.313978	0.592104
27224	9.461700	-0.639126	2.467391	-0.545980	-0.001888	-0.018069	-0.722284	0.187933	0.016839	-0.499037	0.547802	0.310129	0.595563
27225	9.469001	-0.682861	2.438869	-0.557767	0.003639	-0.025321	-0.721850	0.186788	0.016966	-0.494129	0.549789	0.306465	0.599707
27226	9.452160	-0.668252	2.438729	-0.546884	-0.001869	-0.019854	-0.722565	0.186794	0.015831	-0.489287	0.552526	0.302583	0.603122
27227	9.471469	-0.658675	2.443430	-0.559612	0.004630	-0.034192	-0.723421	0.185934	0.016970	-0.484197	0.554398	0.298953	0.607308
27228	9.389391	-0.740579	2.405787	-0.548761	-0.007146	-0.034018	-0.723421	0.185500	0.018820	-0.479080	0.557066	0.295214	0.610744
27229	9.427671	-0.730850	2.453960	-0.563181	0.005411	-0.020103	-0.723708	0.185787	0.018540	-0.474069	0.558976	0.291341	0.614756
27230	9.471284	-0.707015	2.443969	-0.581411	-0.007158	-0.014918	-0.723705	0.185073	0.018247	-0.468767	0.561998	0.286946	0.618124
27231	9.471518	-0.695083	2.419669	-0.545070	-0.007346	-0.012720	-0.723565	0.185497	0.019677	-0.463919	0.563870	0.283301	0.621748
27232	9.430887	-0.658783	2.385485	-0.543233	-0.003745	-0.013608	-0.723132	0.184781	0.019666	-0.459032	0.566432	0.279292	0.624852
27233	9.490911	-0.678301	2.417039	-0.535044	0.001668	-0.017960	-0.723416	0.184063	0.020945	-0.454231	0.568007	0.275721	0.628506
27234	9.505765	-0.625356	2.394678	-0.539548	0.008902	-0.018046	-0.722698	0.183780	0.019795	-0.449355	0.570289	0.271657	0.631706
27235	9.462667	-0.637487	2.344121	-0.570372	0.010751	-0.007810	-0.723271	0.184070	0.018661	-0.444276	0.572060	0.267415	0.635497
27236	9.443103	-0.610489	2.389763	-0.544917	0.016032	-0.007548	-0.723265	0.182930	0.017793	-0.439463	0.574289	0.263064	0.638641
27237	9.481177	-0.610290	2.459793	-0.542234	0.014268	-0.012809	-0.724416	0.184220	0.017387	-0.434609	0.575671	0.259178	0.642296
27238	9.495453	-0.619912	2.481632	-0.555703	0.029473	0.006403	-0.723416	0.184790	0.017386	-0.429876	0.577826	0.254376	0.645459
27239	9.428061	-0.648734	2.443377	-0.553968	0.012313	0.009167	-0.723416	0.184789	0.017528	-0.425113	0.579381	0.250074	0.648891
27240	9.485986	-0.605456	2.464566	-0.553939	0.015869	0.015354	-0.722847	0.185795	0.015537	-0.420401	0.581672	0.245274	0.651737
27241	9.466433	-0.609985	2.493643	-0.555782	0.015938	0.008249	-0.723423	0.186653	0.015836	-0.415575	0.583122	0.240903	0.655158
27242	9.476350	-0.605411	2.462162	-0.553973	0.008636	0.018050	-0.722992	0.186658	0.014120	-0.410821	0.585451	0.236098	0.657823
27243	9.452128	-0.607614	2.471886	-0.552106	0.021310	0.010027	-0.722854	0.187511	0.015270	-0.406038	0.586741	0.231688	0.661203
27244	9.471129	-0.634155	2.498740	-0.543101	0.008653	0.010209	-0.722853	0.187515	0.014128	-0.401268	0.588876	0.227085	0.663808
27245	9.451905	-0.636527	2.486709	-0.530297	0.019354	0.015597	-0.724288	0.188375	0.014434	-0.396762	0.589975	0.222894	0.666954
27246	9.446975	-0.633988	2.501187	-0.559436	0.010522	0.010886	-0.723147	0.189518	0.013581	-0.391778	0.592153	0.218020	0.669576
27247	9.446748	-0.614408	2.539635	-0.552183	0.014163	0.002988	-0.721142	0.189227	0.013705	-0.386778	0.593370	0.213706	0.672788
27248	9.460745	-0.662595	2.578821	-0.544984	0.006983	-0.003966	-0.722293	0.190808	0.012018	-0.381712	0.595349	0.209199	0.675346
27249	9.429497	-0.628559	2.578483	-0.548573	0.005035	0.013694	-0.722433	0.189947	0.013152	-0.376820	0.596634	0.204854	0.678284
27250	9.466022	-0.653293	2.525544	-0.543291	-0.017397	0.001516	-0.722579	0.190374	0.013728	-0.371711	0.598887	0.200461	0.680427
27251	9.461328	-0.677615	2.496821	-0.550545	-0.012793	-0.005677	-0.722155	0.191659	0.013739	-0.366418	0.600282	0.196435	0.683237
27252	9.432841	-0.660849	2.443506	-0.530447	0.003304	-0.002888	-0.722148	0.190377	0.012583	-0.361449	0.602074	0.192090	0.685538
27253	9.485743	-0.624655	2.486531	-0.549623	-0.009188	-0.005676	-0.722726	0.191375	0.013597	-0.356140	0.603348	0.188031	0.688317
27254	9.490346	-0.643899	2.506073	-0.548619	0.008866	-0.010201	-0.721580	0.191377	0.012162	-0.350837	0.605098	0.183460	0.690734
27255	9.471374	-0.634353	2.467325	-0.549546	0.003440	-0.007526	-0.722149	0.190664	0.012158	-0.345510	0.606121	0.179314	0.693604
27256	9.418049	-0.653232	2.486940	-0.577696	0.003551	-0.006100	-0.723873	0.191953	0.012471	-0.339855	0.608086	0.174300	0.695952
27257	9.485594	-0.643930	2.496413	-0.555892	0.007091	-0.009391	-0.722731	0.192521	0.012754	-0.334397	0.609023	0.170044	0.698824
27258	9.478354	-0.653582	2.491697	-0.544932	0.010545	0.001329	-0.721590	0.193517	0.013326	-0.329233	0.610619	0.165323	0.701012
27259	9.437041	-0.687039	2.511459	-0.552253	0.008899	-0.012914	-0.723307	0.193236	0.013194	-0.323738	0.611425	0.161129	0.703840
27260	9.451822	-0.667978	2.482226	-0.545969	-0.007409	-0.005657	-0.722158	0.192376	0.013033	-0.318374	0.613185	0.156571	0.705781
27261	9.471216	-0.675442	2.467784	-0.537714	0.005168	-0.005634	-0.721865	0.190656	0.014296	-0.313109	0.613906	0.152501	0.708396
27262	9.451243	-0.711148	2.535876	-0.555829	0.012424	-0.002364	-0.723300	0.191807	0.013179	-0.307702	0.615387	0.147615	0.710513
27263	9.427386	-0.677280	2.516196	-0.527667	0.012272	-0.000264	-0.721013	0.192371	0.013737	-0.302626	0.615895	0.143560	0.713079
27264	9.439157	-0.706207	2.540670	-0.572206	0.005244	0.002795	-0.721308	0.194374	0.013190	-0.297040	0.617518	0.138398	0.715042
27265	9.490105	-0.687344	2.516225	-0.526866	-0.000258	-0.009012	-0.721013	0.192372	0.013309	-0.291782	0.618110	0.134523	0.717431
27266	9.436835	-0.691721	2.535678	-0.566809	0.000778	-0.004190	-0.723011	0.191234	0.013170	-0.286121	0.619669	0.129527	0.719283
27267	9.432589	-0.677615	2.467860	-0.541306	0.008736	-0.000398	-0.723726	0.190948	0.013744	-0.280798	0.620172	0.125273	0.721697
27268	9.470925	-0.672781	2.506421	-0.541343	0.006986	-0.005689	-0.722016	0.192661	0.013320	-0.275420	0.621420	0.120607	0.723488
27269	9.437904	-0.678042	2.405024	-0.555983	-0.016419	-0.000411	-0.722881	0.194091	0.013628	-0.269820	0.622302	0.116266	0.725548
27270	9.427254	-0.662626	2.540200	-0.570303	0.021470	0.000951	-0.722304	0.192947	0.013325	-0.264183	0.623437	0.111003	0.727470
27271	9.451694	-0.711514	2.477879	-0.534973	0.006952	-0.005622	-0.721581	0.191371	0.013874	-0.258793	0.623786	0.106892	0.729720
27272	9.487663	-0.704278	2.511584	-0.559673	-0.016288	-0.012838	-0.721161	0.193515	0.013608	-0.252980	0.625309	0.102134	0.731135
27273	9.428006	-0.692331	2.429363	-0.535893	0.005171	-0.007391	-0.721449	0.193365	0.016034	-0.247516	0.625620	0.098031	0.733298
27274	9.437250	-0.721151	2.468339	-0.548652	-0.001986	-0.006615	-0.722595	0.193654	0.015761	-0.241938	0.626817	0.093266	0.734757
27275	9.485140	-0.752663	2.502460	-0.546646	0.024965	0.001209	-0.722017	0.192222	0.016169	-0.236474	0.626838	0.088791	0.737068
27276	9.465766	-0.759762	2.507399	-0.524975	0.011473	-0.012614	-0.722460	0.195368	0.016064	-0.231110	0.627644	0.084368	0.738602
27277	9.441572	-0.745016	2.521767	-0.530345	0.021342	-0.005664	-0.722599	0.194800	0.014917	-0.225717	0.627564	0.080227	0.740796
27278	9.439242	-0.732946	2.516802	-0.530401	0.012333	-0.005608	-0.721884	0.194795	0.015910	-0.220371	0.628327	0.075618	0.742243
27279	9.494654	-0.740486	2.526479	-0.560379	0.015233	-0.011275	-0.722459	0.195660	0.014212	-0.214482	0.628394	0.071120	0.744352
27280	9.427061	-0.732779	2.531316	-0.544892	0.019608	-0.005826	-0.722169	0.194658	0.014484	-0.208941	0.629039	0.066253	0.745831
27281	9.446418	-0.740213	2.521707	-0.544949	0.006948	-0.000437	-0.722454	0.194225	0.015909	-0.203372	0.629109	0.061874	0.747686
27282	9.465576	-0.730514	2.545739	-0.537679	0.010552	-0.003909	-0.722163	0.193372	0.014470	-0.197920	0.629789	0.057117	0.748953
27283	9.456240	-0.706466	2.516484	-0.543127	0.016073	-0.013735	-0.722161	0.192943	0.014466	-0.192160	0.629633	0.052890	0.750893
27284	9.446229	-0.720663	2.555322	-0.554110	0.003516	-0.014677	-0.722448	0.193088	0.013899	-0.186316	0.630397	0.048037	0.752049
27285	9.432122	-0.720877	2.507010	-0.548714	-0.001835	-0.023428	-0.723023	0.193517	0.014479	-0.180295	0.630452	0.043911	0.753721
27286	9.446434	-0.691736	2.542916	-0.548705	-0.001890	-0.017230	-0.721581	0.191229	0.013872	-0.174459	0.631199	0.039181	0.754730
27287	9.465949	-0.682327	2.521034	-0.538716	-0.000092	-0.021541	-0.723443	0.191519	0.013890	-0.168569	0.631125	0.035172	0.756326
27288	9.437118	-0.696799	2.497068	-0.546835	0.010804	-0.027017	-0.722442	0.191804	0.013314	-0.162603	0.631591	0.030541	0.757443
27289	9.461101	-0.648337	2.539995	-0.539655	-0.003691	-0.021528	-0.723727	0.190948	0.013886	-0.156674	0.631507	0.026526	0.758912
27290	9.420745	-0.663175	2.445964	-0.545215	-0.017970	-0.033896	-0.722582	0.190653	0.015872	-0.150594	0.632327	0.022089	0.759603
27291	9.447030	-0.614637	2.503388	-0.539501	0.027040	-0.032327	-0.725441	0.190092	0.014462	-0.144490	0.631703	0.018123	0.761410
27292	9.473403	-0.636481	2.515679	-0.527174	-0.036080	-0.032678	-0.726296	0.188947	0.015598	-0.138642	0.632673	0.013984	0.761779
27293	9.490589	-0.629550	2.481746	-0.534358	-0.017933	-0.042598	-0.726580	0.188375	0.016022	-0.132404	0.632651	0.010358	0.762965
27294	9.440145	-0.624579	2.452758	-0.538873	-0.010644	-0.049781	-0.726289	0.187085	0.016862	-0.126142	0.633189	0.006181	0.763624
27295	9.447476	-0.551963	2.476104	-0.557086	-0.021462	-0.039302	-0.726292	0.187655	0.017296	-0.119642	0.633209	0.002176	0.764675
27296	9.500613	-0.537781	2.478292	-0.545111	0.003667	-0.033996	-0.728294	0.186939	0.019159	-0.113532	0.633469	-0.002336	0.765390
27297	9.491018	-0.586258	2.447428	-0.534186	0.003581	-0.030336	-0.730005	0.185514	0.019158	-0.107437	0.632982	-0.006161	0.766650
27298	9.413890	-0.527672	2.461378	-0.539604	0.010815	-0.031338	-0.732011	0.185804	0.019319	-0.101428	0.633045	-0.010642	0.767367
27299	9.476104	-0.571268	2.510115	-0.546954	-0.001752	-0.032226	-0.731150	0.185518	0.018881	-0.095123	0.632598	-0.014624	0.768477
27300	9.490883	-0.523111	2.495057	-0.534120	0.012511	-0.021538	-0.731149	0.185232	0.018878	-0.089326	0.632547	-0.019151	0.769115
27301	9.427961	-0.566221	2.495623	-0.546692	0.028683	-0.011187	-0.731430	0.184092	0.018012	-0.083319	0.631554	-0.023446	0.770486
27302	9.428204	-0.527626	2.483108	-0.557679	0.016140	-0.013002	-0.729999	0.184232	0.017717	-0.077349	0.631409	-0.028453	0.771058
27303	9.466765	-0.527823	2.490309	-0.555799	0.019618	0.000275	-0.731430	0.184235	0.017871	-0.071391	0.630491	-0.033011	0.772202
27304	9.447438	-0.542234	2.485662	-0.553073	0.019611	-0.000583	-0.731143	0.184383	0.016301	-0.065665	0.630200	-0.038110	0.772712
27305	9.447176	-0.542021	2.519494	-0.543064	0.021331	0.003060	-0.731006	0.185958	0.015175	-0.059893	0.629165	-0.042499	0.773795
27306	9.466315	-0.527457	2.548306	-0.548577	0.019678	-0.010259	-0.731141	0.184246	0.014444	-0.054072	0.628799	-0.047409	0.774235
27307	9.456698	-0.537126	2.538760	-0.539353	0.035746	0.001248	-0.731571	0.184536	0.013595	-0.048290	0.627468	-0.051721	0.775420
27308	9.437546	-0.491066	2.540688	-0.544922	0.021421	-0.005805	-0.730429	0.185102	0.014305	-0.042582	0.626993	-0.056633	0.775796
27309	9.432579	-0.503044	2.552912	-0.535894	0.012366	-0.005647	-0.731278	0.183397	0.012011	-0.036746	0.625962	-0.060769	0.776614
27310	9.420267	-0.507619	2.581979	-0.544803	0.040321	-0.004158	-0.731285	0.184824	0.012739	-0.031042	0.625117	-0.065711	0.777140
27311	9.429614	-0.538948	2.606483	-0.553176	0.007007	-0.002285	-0.730421	0.183971	0.010868	-0.025039	0.624106	-0.070144	0.777782
27312	9.434788	-0.536836	2.562953	-0.545056	-0.000190	-0.007450	-0.729850	0.183963	0.012576	-0.019336	0.623821	-0.075021	0.777718
27313	9.417856	-0.556096	2.558357	-0.532277	0.016077	-0.019791	-0.729994	0.184106	0.012864	-0.013295	0.622617	-0.078900	0.778425
27314	9.408098	-0.558376	2.570479	-0.539335	0.035690	0.006542	-0.730844	0.182541	0.011142	-0.007829	0.621676	-0.083870	0.778732
27315	9.451479	-0.570719	2.572975	-0.548514	0.025007	-0.002339	-0.731136	0.183973	0.010589	-0.001836	0.620242	-0.088208	0.779433
27316	9.431926	-0.565550	2.606777	-0.552145	0.019502	0.010032	-0.732289	0.185689	0.011187	0.003703	0.619472	-0.093414	0.779432
27317	9.398322	-0.570339	2.580292	-0.555713	0.034013	0.001049	-0.731711	0.184838	0.008748	0.009756	0.617822	-0.097889	0.780140
27318	9.417313	-0.570201	2.621348	-0.548572	0.019644	-0.007624	-0.732000	0.185554	0.008472	0.015519	0.617008	-0.102815	0.780058
27319	9.474828	-0.570231	2.674438	-0.547650	0.017746	0.003024	-0.730281	0.185555	0.007032	0.021415	0.615536	-0.107174	0.780494
27320	9.431775	-0.555730	2.630834	-0.544929	0.015011	0.004837	-0.731426	0.185416	0.006754	0.026923	0.614695	-0.112192	0.780281
27321	9.445994	-0.565306	2.659922	-0.548596	0.016026	-0.005828	-0.730999	0.186275	0.005903	0.032971	0.613201	-0.116438	0.780602
27322	9.415026	-0.497555	2.639874	-0.541358	0.011470	-0.003943	-0.731139	0.185561	0.005897	0.038555	0.612364	-0.121286	0.780265
27323	9.417234	-0.511950	2.659365	-0.568621	0.014383	-0.013128	-0.731284	0.186280	0.004764	0.044966	0.610827	-0.125733	0.780423
27324	9.417105	-0.536089	2.664468	-0.559510	0.012439	-0.002397	-0.731003	0.187424	0.004346	0.050741	0.609878	-0.130872	0.779966
27325	9.441063	-0.538521	2.686213	-0.544949	0.019612	-0.005806	-0.730137	0.185848	0.004750	0.056765	0.608189	-0.135010	0.780164
27326	9.436098	-0.589293	2.679536	-0.544872	0.025836	0.002996	-0.730571	0.186998	0.003197	0.062302	0.606957	-0.139961	0.779829
27327	9.373880	-0.472959	2.666238	-0.538638	0.006867	0.004957	-0.728996	0.187284	0.002046	0.068048	0.605378	-0.144125	0.779817
27328	9.422150	-0.410223	2.696890	-0.530441	0.012224	0.006806	-0.729427	0.187715	0.001625	0.073302	0.604296	-0.148902	0.779282
27329	9.465598	-0.458989	2.673209	-0.545077	0.001615	-0.007451	-0.728569	0.187856	0.001620	0.079310	0.602764	-0.152995	0.779088
27330	9.407297	-0.487414	2.707438	-0.535982	0.003364	-0.007372	-0.728859	0.188716	0.001204	0.084813	0.601785	-0.157689	0.778329
27331	9.407439	-0.519048	2.673957	-0.554279	-0.025477	0.003204	-0.730287	0.187858	0.002205	0.090682	0.600557	-0.162072	0.777715
27332	9.421879	-0.599113	2.640998	-0.552491	-0.025357	-0.010935	-0.730860	0.187569	0.003633	0.096334	0.599937	-0.167016	0.776467
27333	9.407826	-0.555730	2.606699	-0.559758	-0.027155	-0.007467	-0.728714	0.187557	0.005614	0.102425	0.598692	-0.171337	0.775707
27334	9.380904	-0.613448	2.626713	-0.543436	-0.028977	-0.014355	-0.727569	0.187553	0.005890	0.107995	0.598085	-0.176092	0.774354
27335	9.429640	-0.512300	2.615852	-0.570566	-0.014550	-0.000584	-0.727713	0.187697	0.005750	0.114148	0.596525	-0.180611	0.773633
27336	9.446088	-0.545985	2.657290	-0.560699	-0.032586	-0.003899	-0.728426	0.186691	0.007885	0.119731	0.595824	-0.185751	0.772111
27337	9.387993	-0.584276	2.660211	-0.529018	-0.046164	-0.014078	-0.728421	0.184969	0.010150	0.125475	0.594831	-0.189515	0.771049
27338	9.369235	-0.538537	2.611392	-0.556374	-0.055814	-0.028488	-0.728712	0.185966	0.011162	0.131281	0.594517	-0.194336	0.769122
27339	9.441833	-0.558543	2.577685	-0.547400	-0.083015	-0.013163	-0.727565	0.184520	0.015561	0.137084	0.593975	-0.198464	0.767473
27340	9.391403	-0.609346	2.520320	-0.545656	-0.095603	-0.017503	-0.726707	0.184512	0.017266	0.142419	0.594184	-0.203340	0.765059
27341	9.389157	-0.604619	2.500937	-0.531391	-0.140737	-0.015289	-0.726999	0.184781	0.022408	0.147822	0.594514	-0.207341	0.762700
27342	9.467163	-0.591183	2.408849	-0.517881	-0.158768	-0.019421	-0.726854	0.183336	0.027243	0.152580	0.595708	-0.211933	0.759563
27343	9.443645	-0.586685	2.331496	-0.565933	-0.150501	-0.012073	-0.726146	0.183884	0.033664	0.158298	0.596003	-0.216506	0.756866
27344	9.498450	-0.654344	2.390178	-0.540607	-0.165905	-0.015220	-0.727293	0.183442	0.038520	0.163210	0.597142	-0.221498	0.753474
27345	9.563863	-0.650104	2.361043	-0.538925	-0.183852	-0.023037	-0.725722	0.182699	0.045920	0.168613	0.598001	-0.225617	0.750374
27346	9.599085	-0.581171	2.210393	-0.543295	-0.165018	-0.009911	-0.724435	0.182109	0.050327	0.173461	0.599015	-0.230686	0.746911
27347	9.536345	-0.670493	2.165557	-0.564090	-0.153215	-0.010249	-0.723862	0.180800	0.056730	0.179097	0.599200	-0.235211	0.744015
27348	9.551501	-0.646887	2.090357	-0.547751	-0.166063	0.007724	-0.724011	0.180924	0.062725	0.183707	0.600051	-0.240540	0.740494
27349	9.629960	-0.692008	1.911922	-0.553278	-0.184042	0.007788	-0.723441	0.180477	0.067567	0.188777	0.600576	-0.245215	0.737252
27350	9.521852	-0.686885	1.849176	-0.554980	-0.171494	0.014750	-0.722596	0.182021	0.075425	0.193319	0.601366	-0.250729	0.733568
27351	9.635935	-0.741460	1.740882	-0.544044	-0.171572	0.019323	-0.720591	0.180855	0.080819	0.198145	0.601619	-0.255347	0.730473
27352	9.645782	-0.828959	1.674179	-0.538461	-0.155404	0.021937	-0.719595	0.181120	0.086236	0.202440	0.602125	-0.260616	0.727010
27353	9.535029	-0.879397	1.614473	-0.538412	-0.148161	0.016559	-0.718457	0.181527	0.091939	0.207327	0.602013	-0.265020	0.724128
27354	9.689840	-0.880645	1.570780	-0.547203	-0.112252	0.037500	-0.717894	0.182943	0.095660	0.211704	0.601701	-0.270400	0.721125
27355	9.631461	-1.018109	1.562725	-0.525233	-0.090777	0.041135	-0.718186	0.183213	0.100517	0.216346	0.600626	-0.274668	0.719027
27356	9.617614	-0.960345	1.508932	-0.541404	-0.067368	0.051424	-0.715757	0.184061	0.101648	0.220673	0.599549	-0.279914	0.716584
27357	9.626881	-1.071618	1.505328	-0.556002	-0.080816	0.051324	-0.714767	0.186047	0.105514	0.225549	0.598083	-0.284701	0.714401
27358	9.381746	-0.872117	1.464763	-0.547915	-0.076096	0.021289	-0.713916	0.187470	0.106807	0.230308	0.597204	-0.289691	0.711607
27359	9.421010	-0.674077	1.477000	-0.543657	-0.101075	-0.006783	-0.713629	0.187033	0.109083	0.235716	0.596354	-0.293686	0.708906
27360	9.615088	-0.516079	1.426644	-0.554937	-0.154986	-0.013599	-0.712201	0.186871	0.113636	0.240565	0.596691	-0.298699	0.704888
27361	9.977009	-0.600692	1.402937	-0.546034	-0.181970	-0.018572	-0.712200	0.185424	0.119043	0.245670	0.596979	-0.302945	0.701061
27362	10.249611	-0.767163	1.341597	-0.545815	-0.150408	-0.018726	-0.711629	0.185124	0.122745	0.250481	0.597248	-0.307710	0.697043
27363	10.077686	-0.901402	1.348158	-0.541662	-0.073933	-0.012123	-0.709333	0.182960	0.127127	0.256072	0.595942	-0.311417	0.694478
27364	9.572182	-0.763542	1.238546	-0.537673	-0.040118	0.026560	-0.709919	0.185816	0.128304	0.260807	0.594364	-0.316022	0.691984
27365	9.414092	-0.627751	1.147825	-0.547017	-0.074184	0.011610	-0.709775	0.185238	0.130009	0.266093	0.592827	-0.320075	0.689422
27366	9.603100	-0.503469	1.112352	-0.534504	-0.099371	0.004006	-0.707636	0.186366	0.133286	0.270694	0.592159	-0.324651	0.686057
27367	9.858405	-0.538584	1.165569	-0.552844	-0.107977	-0.027958	-0.706205	0.186068	0.135697	0.276349	0.591253	-0.328472	0.682757
27368	9.676521	-0.475653	0.995943	-0.554621	-0.100693	-0.036891	-0.706496	0.186488	0.138558	0.281706	0.590686	-0.332812	0.678946
27369	9.598083	-0.474190	1.150699	-0.537961	-0.065053	-0.003322	-0.705639	0.186477	0.141262	0.287107	0.589052	-0.336456	0.676302
27370	9.611540	-0.589824	1.226888	-0.554332	-0.086894	0.028452	-0.704354	0.186606	0.144678	0.291631	0.587788	-0.341452	0.672954
27371	9.738305	-0.672122	1.336387	-0.545236	-0.083326	0.028547	-0.702066	0.186594	0.146657	0.296530	0.586076	-0.345649	0.670158
27372	9.692286	-0.521385	1.429016	-0.539268	-0.004262	0.049368	-0.701927	0.187302	0.148376	0.301133	0.583580	-0.350164	0.667936
27373	9.672991	-0.419446	1.476238	-0.539154	0.042999	0.003969	-0.700655	0.190292	0.150966	0.307141	0.580315	-0.353198	0.666446
27374	9.615135	-0.380348	1.485546	-0.548810	0.108065	-0.013359	-0.699227	0.191728	0.147831	0.313444	0.576630	-0.356387	0.665010
27375	9.830068	-0.454532	1.435336	-0.545898	0.125918	0.006065	-0.699227	0.192308	0.145269	0.320054	0.572119	-0.358974	0.664367
27376	10.218040	-0.650432	1.422503	-0.540273	0.143821	0.020229	-0.700522	0.194612	0.141023	0.326021	0.567691	-0.362165	0.663531
27377	10.014979	-1.065910	1.263078	-0.544336	0.199572	0.030368	-0.700102	0.197628	0.136485	0.332754	0.561952	-0.364498	0.663797
27378	9.959785	-1.085216	1.212617	-0.526037	0.197323	0.069509	-0.698683	0.201644	0.131237	0.338242	0.556463	-0.367656	0.663906
27379	10.063492	-1.003373	1.262315	-0.550843	0.159678	0.062402	-0.700412	0.204804	0.127575	0.344240	0.550895	-0.370686	0.663781
27380	9.821857	-1.042848	1.277579	-0.538384	0.147504	0.004181	-0.700273	0.206532	0.123739	0.350313	0.546388	-0.373576	0.662708
27381	9.409071	-1.127485	1.242826	-0.551236	0.122335	-0.001216	-0.700145	0.211270	0.117225	0.356794	0.541713	-0.376158	0.661627
27382	9.229179	-1.071500	1.124025	-0.542240	0.089584	0.027375	-0.699155	0.214853	0.113402	0.362119	0.537695	-0.379714	0.659978
27383	9.403094	-1.077552	1.104527	-0.551701	0.035711	0.014361	-0.699734	0.216719	0.111429	0.367657	0.533991	-0.383097	0.657966
27384	9.495212	-1.160887	1.013500	-0.546239	0.029316	0.022438	-0.698308	0.217857	0.112001	0.372587	0.530711	-0.387047	0.655531
27385	9.663325	-1.204909	1.100767	-0.555567	-0.002055	0.011046	-0.696896	0.222285	0.111751	0.377832	0.527457	-0.390735	0.652961
27386	9.436657	-1.186682	1.081533	-0.552174	-0.032562	-0.007347	-0.696894	0.221567	0.112742	0.382687	0.525110	-0.394871	0.649529
27387	9.442714	-1.190135	0.922063	-0.539862	-0.102892	-0.006763	-0.697187	0.222993	0.113901	0.387122	0.523387	-0.398945	0.645790
27388	9.884162	-1.525350	1.104047	-0.561804	-0.140823	0.018022	-0.695335	0.223975	0.118178	0.390845	0.522102	-0.404258	0.641268
27389	9.927423	-1.583662	1.099807	-0.539666	-0.107017	0.054345	-0.694060	0.226827	0.119340	0.394372	0.519901	-0.409008	0.637876
27390	9.866144	-1.587368	1.218347	-0.537530	-0.071313	0.088633	-0.692068	0.228666	0.123624	0.397457	0.517282	-0.414157	0.634760
27391	9.684874	-1.370247	1.353917	-0.548516	-0.069347	0.074323	-0.690519	0.233796	0.127091	0.401051	0.514320	-0.418924	0.631772
27392	9.520599	-1.446677	1.335656	-0.556825	-0.089055	0.063688	-0.691394	0.237078	0.129131	0.404456	0.511921	-0.424159	0.628046
27393	9.347090	-1.477322	1.285480	-0.545232	-0.112307	0.036506	-0.689400	0.239213	0.130422	0.408055	0.509790	-0.428826	0.624270
27394	9.391437	-1.483177	1.167070	-0.537956	-0.125131	0.057030	-0.686691	0.240911	0.133558	0.410997	0.507991	-0.434003	0.620216
27395	9.454215	-1.556326	1.129135	-0.530954	-0.168367	0.052960	-0.684852	0.245473	0.135589	0.413685	0.506483	-0.439105	0.616057
27396	9.734830	-1.451928	1.098594	-0.540083	-0.162726	0.036083	-0.683142	0.246311	0.140151	0.416533	0.505259	-0.444357	0.611359
27397	9.744069	-1.393463	1.180096	-0.561628	-0.107501	0.017804	-0.681151	0.248583	0.143299	0.420435	0.503008	-0.448945	0.607179
27398	9.688550	-1.305827	1.222693	-0.565302	-0.090023	-0.020388	-0.679582	0.249285	0.145862	0.424819	0.501128	-0.453277	0.602445
27399	9.772521	-1.315646	1.283107	-0.556201	-0.068154	-0.051365	-0.680149	0.247852	0.147564	0.429796	0.499007	-0.456730	0.598052
27400	9.748608	-1.272034	1.275402	-0.545127	-0.021058	-0.084255	-0.680438	0.248133	0.148996	0.435318	0.496989	-0.459536	0.593571
27401	9.621544	-1.223437	1.188029	-0.526778	0.013187	-0.095767	-0.681281	0.244709	0.147825	0.441216	0.494494	-0.461449	0.589804
27402	9.520059	-1.232405	1.197932	-0.534720	0.059308	-0.112089	-0.680705	0.243849	0.148096	0.447649	0.491808	-0.463097	0.585899
27403	9.574425	-1.178484	1.371258	-0.547979	0.134302	-0.128618	-0.683265	0.240429	0.146939	0.455192	0.487929	-0.463805	0.582761
27404	9.925776	-1.148340	1.520285	-0.555248	0.148918	-0.142879	-0.685681	0.237015	0.143782	0.462943	0.484215	-0.464517	0.579175
27405	9.633056	-1.014556	1.359683	-0.544148	0.173990	-0.134092	-0.686653	0.231027	0.140302	0.470798	0.479868	-0.464693	0.576313
27406	9.615932	-0.856194	1.154938	-0.541693	0.119785	-0.117780	-0.688929	0.228473	0.136297	0.477777	0.476296	-0.465693	0.572714
27407	10.325419	-0.933300	1.135516	-0.559031	0.079823	-0.064523	-0.688921	0.226760	0.135708	0.484011	0.472175	-0.467548	0.569371
27408	10.484681	-0.895481	1.159047	-0.544667	0.050877	-0.057064	-0.690345	0.225046	0.136272	0.489613	0.468731	-0.469761	0.565593
27409	9.901978	-0.771711	1.037612	-0.558957	0.090595	-0.064649	-0.689191	0.223044	0.135956	0.495863	0.464443	-0.471470	0.562253
27410	9.267649	-0.646859	1.037068	-0.556110	0.093858	-0.036441	-0.690184	0.221629	0.132239	0.501676	0.460141	-0.473521	0.558900
27411	9.470678	-0.677462	0.986387	-0.538993	0.061220	-0.020077	-0.690606	0.220203	0.131799	0.506880	0.455916	-0.475679	0.555826
27412	9.643349	-0.910404	1.017756	-0.537066	0.068316	-0.007709	-0.691611	0.220196	0.134518	0.511893	0.451762	-0.477981	0.552641
27413	9.625311	-0.948161	1.146285	-0.542387	0.079853	0.013374	-0.691184	0.220913	0.133523	0.516848	0.446937	-0.480263	0.549966
27414	9.514920	-0.928583	1.073714	-0.544262	0.050731	0.045362	-0.691189	0.222491	0.131828	0.521110	0.442338	-0.483250	0.547037
27415	9.711887	-1.001791	1.161268	-0.544328	0.042655	0.043668	-0.690048	0.223924	0.129836	0.525305	0.437574	-0.486185	0.544250
27416	9.447659	-0.962360	1.016181	-0.558658	0.062377	0.059260	-0.690633	0.226206	0.131578	0.529593	0.432512	-0.489273	0.541366
27417	9.439288	-0.783931	0.936868	-0.551546	0.025170	0.086136	-0.689200	0.226061	0.131279	0.533130	0.427416	-0.492815	0.538722
27418	9.613199	-0.731793	0.945720	-0.541169	-0.031187	0.038875	-0.689498	0.228487	0.132449	0.536503	0.423703	-0.496482	0.534926
27419	9.885344	-0.762120	1.008527	-0.556205	-0.071897	-0.030888	-0.689210	0.227621	0.134863	0.540294	0.420738	-0.500088	0.530070
27420	9.983164	-0.853948	1.110922	-0.541712	-0.073700	-0.037781	-0.687779	0.226744	0.139694	0.544006	0.418187	-0.503514	0.525024
27421	10.085798	-1.028229	1.175563	-0.545167	-0.044816	-0.041542	-0.688633	0.225021	0.142536	0.548008	0.415132	-0.506583	0.520313
27422	9.841467	-1.043214	1.238890	-0.542163	-0.008975	-0.024974	-0.687774	0.224729	0.143953	0.552181	0.411724	-0.509357	0.515883
27423	9.429916	-0.927623	1.141484	-0.557625	-0.025337	-0.005657	-0.687060	0.225011	0.144379	0.556030	0.407924	-0.512600	0.511536
27424	9.466500	-0.819057	1.145057	-0.556162	-0.072058	-0.019486	-0.687066	0.225861	0.146671	0.559549	0.404904	-0.516206	0.506447
27425	9.607790	-0.716742	1.027726	-0.556487	-0.122456	-0.022671	-0.687360	0.227284	0.148686	0.562484	0.402248	-0.520336	0.501057
27426	9.631678	-0.643958	1.094548	-0.543542	-0.082894	-0.020098	-0.685639	0.226130	0.150658	0.565730	0.399442	-0.523868	0.495941
27427	9.713559	-0.717061	1.083171	-0.549118	-0.102642	-0.024457	-0.685923	0.225557	0.151510	0.568754	0.396655	-0.527639	0.490694
27428	9.809978	-0.790301	1.064526	-0.548871	-0.075797	-0.003376	-0.684646	0.227254	0.155799	0.571888	0.393499	-0.531214	0.485710
27429	9.756889	-0.831192	1.043304	-0.542941	-0.011154	0.017512	-0.683213	0.226966	0.155499	0.575348	0.389414	-0.534164	0.481665
27430	9.769989	-0.774397	1.248069	-0.535573	0.010399	0.021005	-0.683226	0.229824	0.155530	0.578995	0.385272	-0.536757	0.477726
27431	9.649127	-0.589229	1.359748	-0.524462	0.049947	0.024424	-0.684394	0.235551	0.153317	0.582841	0.380705	-0.538822	0.474374
27432	9.711445	-0.497139	1.460137	-0.531726	0.046224	0.042074	-0.683681	0.236703	0.150470	0.586581	0.375998	-0.541071	0.470946
27433	9.591471	-0.429069	1.401538	-0.562317	0.089545	0.048515	-0.682830	0.238706	0.149200	0.590859	0.370320	-0.543145	0.467699
27434	9.554642	-0.493794	1.450643	-0.529522	0.096459	0.062992	-0.682846	0.243007	0.145108	0.594862	0.364897	-0.544877	0.464864
27435	9.870038	-0.589699	1.506874	-0.580185	0.140133	0.045372	-0.683568	0.245597	0.140289	0.599778	0.358527	-0.546420	0.461682
27436	9.768641	-0.812092	1.403159	-0.517925	0.213741	0.041181	-0.684295	0.249625	0.133061	0.605102	0.352349	-0.546411	0.459495
27437	10.391333	-1.323668	1.782619	-0.545852	0.118648	0.014943	-0.685159	0.251934	0.126956	0.609723	0.346860	-0.547617	0.456116
27438	9.707979	-1.007357	1.040502	-0.545407	0.176286	0.012761	-0.685458	0.255809	0.122291	0.615011	0.340961	-0.548036	0.452951
27439	9.941513	-1.130056	1.367809	-0.548108	0.054022	-0.013927	-0.686321	0.257541	0.117893	0.619098	0.336305	-0.549813	0.448690
27440	9.700098	-1.235170	1.323389	-0.545822	0.135239	-0.033037	-0.687469	0.259276	0.112784	0.624274	0.331238	-0.550352	0.444608
27441	9.409925	-1.245033	1.386721	-0.551239	0.118656	0.005862	-0.687189	0.262013	0.106247	0.628816	0.325702	-0.551434	0.440941
27442	9.361307	-1.113525	1.494068	-0.533132	0.101221	0.030952	-0.687768	0.264752	0.099431	0.632887	0.320348	-0.552639	0.437518
27443	9.409746	-1.075173	1.491159	-0.544223	0.075217	0.023920	-0.686483	0.266916	0.092452	0.636654	0.315045	-0.554272	0.433821
27444	9.380989	-1.080008	1.462251	-0.529861	0.048148	0.020711	-0.688648	0.271650	0.088810	0.640134	0.310273	-0.555995	0.429916
27445	9.357352	-1.126327	1.375800	-0.557397	-0.002178	0.020691	-0.688367	0.273810	0.083694	0.643064	0.305477	-0.558664	0.425496
27446	9.501410	-1.109650	1.481754	-0.524078	-0.050157	0.030249	-0.688951	0.276966	0.080735	0.645264	0.301482	-0.561601	0.421126
27447	9.399259	-1.258696	1.510138	-0.539939	-0.103855	-0.003265	-0.687816	0.279538	0.080040	0.647066	0.298012	-0.565241	0.415929
27448	9.413202	-1.365027	1.528223	-0.550873	-0.130241	0.030374	-0.686539	0.282544	0.077779	0.648456	0.294307	-0.569374	0.410732
27449	9.913204	-1.492610	1.729561	-0.549252	-0.180143	0.073238	-0.684983	0.286539	0.078665	0.648726	0.290438	-0.574475	0.405931
27450	9.991685	-1.271056	1.676233	-0.547947	-0.116254	0.083524	-0.682716	0.291676	0.079558	0.649748	0.286021	-0.578645	0.401483
27451	9.807797	-0.954350	1.885612	-0.547179	-0.105109	0.044533	-0.683010	0.293248	0.079863	0.651024	0.281870	-0.582521	0.396719
27452	9.344644	-1.038927	1.809842	-0.541567	-0.074364	0.023077	-0.682450	0.296103	0.080459	0.652907	0.277873	-0.585687	0.391752
27453	9.320232	-1.150078	1.791782	-0.547224	-0.119523	0.037424	-0.681176	0.299532	0.079772	0.654006	0.273878	-0.589637	0.386775
27454	9.528592	-1.113234	1.708925	-0.540085	-0.141168	0.039461	-0.679327	0.301807	0.082065	0.654895	0.270200	-0.593690	0.381624
27455	9.658630	-1.123510	1.742699	-0.552613	-0.106824	0.035589	-0.678188	0.302946	0.082639	0.656121	0.266027	-0.597428	0.376582
27456	9.504551	-1.018125	1.432395	-0.530669	-0.074238	0.007333	-0.676625	0.304931	0.086072	0.657925	0.262320	-0.600296	0.371440
27457	9.669687	-1.080591	1.273371	-0.552177	-0.016199	-0.020665	-0.677346	0.305783	0.088370	0.660583	0.258127	-0.602475	0.366093
27458	9.651719	-1.193564	1.356823	-0.567965	0.094111	-0.056935	-0.678058	0.304782	0.089079	0.665000	0.253432	-0.602992	0.360483
27459	9.587297	-1.254851	1.541260	-0.531140	0.192377	-0.084561	-0.679480	0.303225	0.085363	0.670439	0.248737	-0.601845	0.355561
27460	9.681795	-1.190758	1.835252	-0.541678	0.264558	-0.090422	-0.680607	0.299662	0.083337	0.676906	0.243531	-0.599630	0.350620
27461	10.135921	-1.070262	1.847799	-0.541671	0.280062	-0.104564	-0.684311	0.296834	0.076915	0.683477	0.238260	-0.597164	0.345669
27462	10.273979	-1.222316	2.023312	-0.542513	0.141267	-0.098413	-0.686576	0.291849	0.073312	0.688403	0.233943	-0.596490	0.339958
27463	9.544923	-0.964509	1.542910	-0.540856	0.103343	-0.096485	-0.687719	0.292004	0.070469	0.692694	0.229764	-0.596382	0.334232
27464	9.544954	-0.848159	1.594778	-0.546111	0.106428	-0.036397	-0.689431	0.291160	0.067477	0.696709	0.224863	-0.596414	0.329124
27465	9.573249	-0.954475	1.629760	-0.566140	0.068197	0.016672	-0.689424	0.290023	0.065753	0.699847	0.219190	-0.597407	0.324460
27466	9.475333	-0.843173	1.548898	-0.526539	0.010372	0.013950	-0.688853	0.290453	0.064897	0.702214	0.214563	-0.598810	0.319821
27467	9.429840	-0.697713	1.571503	-0.555743	-0.003841	0.006627	-0.687716	0.292163	0.065762	0.704423	0.209609	-0.600640	0.314776
27468	9.329434	-0.557240	1.514486	-0.539402	-0.003923	0.006819	-0.686861	0.292874	0.066191	0.706642	0.204957	-0.602231	0.309786
27469	9.416063	-0.567273	1.543482	-0.561418	-0.038964	0.008561	-0.686854	0.291448	0.065177	0.708356	0.200114	-0.604537	0.304501
27470	9.454634	-0.693550	1.489256	-0.530527	-0.065626	0.051543	-0.688011	0.293730	0.067351	0.709445	0.195404	-0.607062	0.299967
27471	9.724238	-0.820739	1.521731	-0.532263	-0.079541	0.099416	-0.685311	0.297717	0.069940	0.709922	0.190113	-0.610067	0.296117
27472	9.959528	-0.981233	1.605375	-0.532526	-0.127347	0.107692	-0.682610	0.301708	0.071103	0.709856	0.185040	-0.613637	0.292086
27473	9.970038	-0.855916	1.555629	-0.552263	-0.091309	0.118760	-0.680909	0.305709	0.070276	0.710070	0.179292	-0.616936	0.288174
27474	9.646376	-0.865809	1.580339	-0.548301	-0.048264	0.134397	-0.678208	0.310425	0.068307	0.710800	0.173186	-0.619502	0.284581
27475	9.463693	-0.775559	1.526409	-0.564747	-0.068088	0.141380	-0.677660	0.316434	0.066083	0.711132	0.166838	-0.622549	0.280873
27476	9.545963	-0.781094	1.497361	-0.541288	-0.080578	0.116979	-0.676243	0.320300	0.062831	0.711452	0.161212	-0.625406	0.276974
27477	9.791986	-0.777660	1.521160	-0.547751	-0.082104	0.093077	-0.673689	0.326166	0.059306	0.711743	0.155787	-0.628325	0.272691
27478	9.805528	-0.728497	1.665594	-0.530427	-0.054974	0.072769	-0.672277	0.331029	0.057206	0.712518	0.150712	-0.630550	0.268347
27479	9.636475	-0.674014	1.703879	-0.554078	-0.062136	0.077815	-0.671292	0.336484	0.049409	0.713099	0.145281	-0.633092	0.263777
27480	9.472292	-0.706877	1.694798	-0.549309	-0.038946	0.098922	-0.669861	0.337788	0.042990	0.713918	0.139505	-0.635198	0.259583
27481	9.472643	-0.615032	1.693773	-0.548343	-0.037314	0.117512	-0.669883	0.344534	0.034500	0.714526	0.133525	-0.637383	0.255670
27482	9.587698	-0.569048	1.818773	-0.559495	-0.067795	0.107862	-0.666895	0.349401	0.030105	0.714877	0.127621	-0.639907	0.251364
27483	9.593316	-0.450921	1.773947	-0.557646	-0.062423	0.111407	-0.663042	0.353269	0.024551	0.715162	0.121723	-0.642387	0.247116
27484	9.548721	-0.376979	1.956848	-0.550305	-0.038961	0.102494	-0.662345	0.359155	0.016332	0.715804	0.115859	-0.644365	0.242889
27485	9.509900	-0.439607	1.952766	-0.543232	-0.075082	0.107206	-0.659497	0.363454	0.010647	0.715862	0.110294	-0.646846	0.238677
27486	9.535063	-0.329066	1.874165	-0.559443	-0.055237	0.113995	-0.659503	0.366481	0.002974	0.716180	0.104216	-0.649053	0.234426
27487	9.568966	-0.319672	1.864348	-0.566507	-0.014532	0.100401	-0.657515	0.371940	-0.006687	0.717054	0.098139	-0.650661	0.229876
27488	10.154698	-0.371222	1.941473	-0.564702	-0.011774	0.100515	-0.654942	0.374974	-0.018375	0.717926	0.091938	-0.652163	0.225417
27489	10.097256	-1.201382	2.100648	-0.542572	0.013126	0.119957	-0.654665	0.379589	-0.030885	0.718974	0.085832	-0.653196	0.221459
27490	9.289570	-0.864372	1.836968	-0.556755	0.028712	0.188588	-0.651957	0.385350	-0.045971	0.719884	0.078396	-0.654155	0.218408
27491	9.630122	-0.905495	1.788637	-0.550313	-0.084451	0.150501	-0.647521	0.387951	-0.057822	0.719470	0.072210	-0.656582	0.214589
27492	9.827883	-1.381811	1.581022	-0.559652	-0.125550	0.118786	-0.645948	0.390269	-0.068083	0.718579	0.066303	-0.659586	0.210226
27493	9.823545	-1.401574	1.508748	-0.546826	-0.127702	0.150797	-0.644247	0.395722	-0.075887	0.717520	0.060343	-0.662525	0.206360
27494	9.503242	-1.419526	1.407877	-0.548498	-0.113377	0.157703	-0.642383	0.396894	-0.085878	0.716526	0.054019	-0.665275	0.202688
27495	9.437310	-1.520323	1.457423	-0.571942	-0.089901	0.162564	-0.641106	0.401497	-0.095542	0.715874	0.047382	-0.667691	0.198668
27496	9.315527	-1.620496	1.550538	-0.537397	-0.088318	0.166455	-0.637678	0.405386	-0.106943	0.715083	0.040983	-0.669962	0.195264
27497	9.338095	-1.755145	1.687344	-0.559340	-0.131807	0.203601	-0.634245	0.407260	-0.114085	0.713627	0.034129	-0.672853	0.191940
27498	9.334790	-1.919271	1.723014	-0.559480	-0.186341	0.255220	-0.632539	0.411716	-0.123041	0.711096	0.026592	-0.676580	0.189407
27499	9.384886	-2.083975	1.719951	-0.537699	-0.208311	0.282138	-0.627689	0.416436	-0.127595	0.708213	0.019258	-0.680393	0.187426
27500	9.595675	-2.093701	1.922778	-0.526918	-0.232865	0.303678	-0.623424	0.424307	-0.133823	0.704738	0.011681	-0.684564	0.185956
27501	9.654060	-2.072619	1.874131	-0.560578	-0.244456	0.308681	-0.620008	0.429605	-0.138931	0.701181	0.003785	-0.688822	0.183996
27502	9.408664	-2.040195	1.787098	-0.545696	-0.311677	0.259686	-0.614590	0.435321	-0.142766	0.696660	-0.003187	-0.694031	0.181590
27503	9.358430	-2.079035	1.710265	-0.566011	-0.354591	0.233161	-0.612161	0.437624	-0.149182	0.691757	-0.009718	-0.699666	0.178456
27504	9.295250	-2.237831	1.378621	-0.554525	-0.400261	0.196404	-0.609868	0.438356	-0.156184	0.686082	-0.015638	-0.705989	0.175004
27505	9.459572	-2.188110	1.377846	-0.546038	-0.335214	0.174912	-0.609439	0.439517	-0.161597	0.681559	-0.021146	-0.711117	0.171297
27506	9.461012	-2.106847	1.231937	-0.542512	-0.334901	0.139584	-0.607555	0.435822	-0.169214	0.676874	-0.026337	-0.716380	0.167176
27507	9.430482	-2.041399	0.844580	-0.558343	-0.231647	0.089245	-0.606391	0.432695	-0.175107	0.674038	-0.031127	-0.720034	0.162036
27508	9.513098	-2.010846	0.788545	-0.575941	-0.090190	-0.000270	-0.605230	0.430575	-0.183272	0.673206	-0.035572	-0.722071	0.155374
27509	9.533626	-1.954249	0.969136	-0.553083	0.119230	-0.056134	-0.606198	0.424895	-0.193456	0.675844	-0.039293	-0.720946	0.148077
27510	10.649525	-1.804810	1.251142	-0.543917	0.167324	-0.084396	-0.605594	0.419784	-0.204217	0.678905	-0.042856	-0.719371	0.140561
27511	10.109964	-1.642277	1.187217	-0.567552	0.184855	-0.123791	-0.606115	0.410681	-0.216867	0.682606	-0.045964	-0.717289	0.132031
27512	9.246765	-1.286001	1.242396	-0.530307	0.184491	-0.112871	-0.605766	0.400166	-0.235531	0.685878	-0.048921	-0.715346	0.124334
27513	9.994845	-1.518975	1.461495	-0.566377	0.049005	-0.048654	-0.605429	0.391354	-0.250183	0.687379	-0.052726	-0.714882	0.116934
27514	9.477529	-1.604299	1.211806	-0.529178	0.114400	0.066277	-0.604519	0.382828	-0.265691	0.689121	-0.058008	-0.713617	0.111793
27515	9.263604	-1.271514	1.256712	-0.533125	0.018015	0.164130	-0.601058	0.379721	-0.279165	0.689683	-0.064313	-0.713147	0.107806
27516	9.305549	-0.993699	1.272888	-0.539131	-0.053844	0.145083	-0.600175	0.375742	-0.286634	0.688757	-0.070471	-0.714052	0.103816
27517	9.427070	-0.893313	1.213605	-0.558164	-0.148499	0.064095	-0.598141	0.370329	-0.293557	0.687083	-0.075298	-0.715955	0.098262
27518	9.803657	-0.910280	1.198791	-0.553264	-0.195556	-0.009792	-0.600404	0.365208	-0.299016	0.684341	-0.079137	-0.718975	0.092139
27519	10.083227	-0.902012	1.256324	-0.535882	-0.163944	-0.023882	-0.602368	0.357228	-0.304793	0.682615	-0.082320	-0.721058	0.085648
27520	9.677221	-0.974198	1.286673	-0.550080	-0.118974	-0.013802	-0.603036	0.346949	-0.307608	0.680904	-0.086184	-0.722939	0.079386
27521	9.455456	-0.956062	1.257768	-0.539953	-0.123053	0.030531	-0.606291	0.339834	-0.314793	0.679645	-0.090248	-0.724253	0.073454
27522	9.468856	-0.904360	1.421506	-0.560989	-0.159301	0.064126	-0.607114	0.332416	-0.318290	0.677131	-0.095321	-0.726472	0.068161
27523	9.624083	-0.787147	1.381324	-0.551307	-0.197004	0.046827	-0.606822	0.331421	-0.320158	0.674730	-0.099636	-0.728645	0.062366
27524	9.745757	-0.754771	1.269633	-0.556861	-0.209475	0.036257	-0.609516	0.325569	-0.320484	0.671444	-0.104174	-0.731491	0.056847
27525	9.786121	-0.722969	1.370724	-0.553168	-0.204221	0.051314	-0.610928	0.321284	-0.320233	0.668904	-0.108534	-0.733610	0.051033
27526	9.677986	-0.729947	1.305696	-0.534953	-0.176927	0.011531	-0.612347	0.317704	-0.317121	0.666082	-0.112442	-0.735954	0.045431
27527	9.499015	-0.818233	1.309338	-0.532911	-0.128050	-0.017102	-0.616069	0.317276	-0.314813	0.664756	-0.115569	-0.737048	0.038772
27528	9.570492	-0.747622	1.463121	-0.568103	-0.088313	-0.008895	-0.616634	0.315706	-0.314968	0.663106	-0.119686	-0.738193	0.032205
27529	9.608840	-0.611874	1.563055	-0.556185	-0.035639	-0.060367	-0.616910	0.313420	-0.315132	0.663104	-0.122520	-0.738030	0.024352
27530	9.681210	-0.573507	1.586697	-0.563364	-0.007471	-0.081837	-0.617181	0.310137	-0.316021	0.662617	-0.125538	-0.738173	0.016692
27531	9.570462	-0.568186	1.552952	-0.559407	0.043855	-0.082126	-0.619161	0.304858	-0.317489	0.663767	-0.128095	-0.736842	0.008244
27532	9.610229	-0.642098	1.370057	-0.546483	0.043344	-0.031540	-0.617133	0.300292	-0.321121	0.663977	-0.131637	-0.736073	0.001376
27533	9.784888	-0.532379	1.310598	-0.558733	0.097079	0.013155	-0.617538	0.295448	-0.325164	0.665868	-0.135565	-0.733626	-0.005982
27534	10.025304	-0.659202	1.372109	-0.563875	0.151250	0.005715	-0.614651	0.291465	-0.332935	0.667527	-0.139870	-0.731217	-0.012893
27535	11.188045	-1.176116	1.828239	-0.536822	0.105848	0.041846	-0.611193	0.287911	-0.340991	0.669582	-0.143905	-0.728401	-0.019595
27536	9.938498	-0.995727	1.199564	-0.554256	0.203091	0.044381	-0.610018	0.282645	-0.348619	0.671938	-0.148608	-0.725079	-0.025992
27537	9.486049	-0.589048	1.224631	-0.540325	0.125709	0.021977	-0.607572	0.280655	-0.353369	0.674203	-0.152381	-0.721898	-0.033077
27538	9.503597	-0.961109	1.272260	-0.538701	0.119025	-0.038165	-0.604970	0.276240	-0.360000	0.675244	-0.155711	-0.719856	-0.040099
27539	9.268815	-1.140456	0.960408	-0.542397	0.088289	-0.027460	-0.604509	0.269823	-0.364495	0.676863	-0.158825	-0.717182	-0.047756
27540	9.379441	-1.325090	0.923654	-0.553770	-0.017453	0.015520	-0.603190	0.263833	-0.369421	0.675862	-0.163243	-0.716704	-0.053825
27541	9.592072	-1.394501	0.861311	-0.546789	-0.071610	0.025703	-0.603739	0.258692	-0.370042	0.675161	-0.167356	-0.715902	-0.060281
27542	9.553794	-1.443024	0.794237	-0.541476	-0.112434	0.053429	-0.604581	0.255272	-0.372640	0.672812	-0.172250	-0.716509	-0.065336
27543	9.785404	-1.500167	0.780064	-0.535182	-0.147070	0.097103	-0.604566	0.251694	-0.371252	0.671105	-0.177347	-0.716390	-0.070366
27544	9.872126	-1.318741	0.889090	-0.545071	-0.125442	0.103083	-0.605561	0.249980	-0.370834	0.668550	-0.183004	-0.716912	-0.074747
27545	9.785485	-1.114740	0.954596	-0.559711	-0.134354	0.099433	-0.605566	0.250833	-0.369255	0.666890	-0.188453	-0.716467	-0.080118
27546	9.745471	-1.312170	1.039020	-0.545232	-0.126909	0.064134	-0.607422	0.249402	-0.367543	0.664178	-0.193543	-0.717066	-0.084999
27547	9.571531	-1.361861	1.034974	-0.538847	-0.123326	0.060606	-0.609707	0.247686	-0.365689	0.662648	-0.198151	-0.716537	-0.090603
27548	9.527638	-1.419412	1.064675	-0.552348	-0.116263	0.082503	-0.609128	0.246110	-0.364997	0.660022	-0.203566	-0.716824	-0.095367
27549	9.589952	-1.417024	1.122566	-0.552127	-0.089414	0.102698	-0.609986	0.245534	-0.362998	0.658963	-0.208900	-0.715532	-0.100708
27550	9.512322	-1.421066	1.171048	-0.543056	-0.083950	0.090367	-0.610415	0.244954	-0.360147	0.656782	-0.214228	-0.715294	-0.105348
27551	9.468557	-1.415684	1.214546	-0.555710	-0.065763	0.077712	-0.610571	0.247667	-0.359261	0.655956	-0.219208	-0.713666	-0.111138
27552	9.597854	-1.422933	1.344955	-0.552050	-0.040261	0.046655	-0.609865	0.249517	-0.357392	0.654193	-0.223920	-0.712941	-0.116648
27553	9.703273	-1.372054	1.469913	-0.522820	0.017699	-0.000223	-0.611020	0.251369	-0.354794	0.654492	-0.227168	-0.710508	-0.123340
27554	9.556042	-1.409919	1.451199	-0.551858	0.047102	-0.050317	-0.609453	0.252791	-0.353936	0.653668	-0.230274	-0.708989	-0.130489
27555	9.667053	-1.439699	1.439299	-0.553826	0.047542	-0.096325	-0.607876	0.251924	-0.352102	0.653953	-0.232495	-0.706380	-0.138991
27556	9.514861	-1.428935	1.461133	-0.540830	0.116324	-0.139088	-0.609737	0.251638	-0.350806	0.653825	-0.233988	-0.704290	-0.147441
27557	9.450661	-1.422516	1.649648	-0.546069	0.170644	-0.166928	-0.609300	0.249920	-0.350257	0.655595	-0.234763	-0.700242	-0.157298
27558	9.656623	-1.446759	1.845393	-0.543880	0.242818	-0.177047	-0.606574	0.248921	-0.352573	0.656986	-0.235344	-0.696523	-0.166848
27559	9.661157	-1.405335	1.902925	-0.552851	0.260833	-0.171952	-0.606277	0.246927	-0.354879	0.659844	-0.235843	-0.691064	-0.177242
27560	10.710394	-1.313927	1.728916	-0.548675	0.188577	-0.139377	-0.604409	0.245500	-0.356764	0.660447	-0.237166	-0.687708	-0.186065
27561	10.359207	-1.256923	1.600667	-0.555036	0.150176	-0.078234	-0.602256	0.244644	-0.358645	0.661984	-0.239383	-0.683064	-0.194671
27562	9.561201	-0.869080	1.358156	-0.545973	0.137320	-0.063997	-0.601665	0.240645	-0.360120	0.662067	-0.241871	-0.679918	-0.202181
27563	9.297644	-0.752611	1.163875	-0.541960	0.178447	-0.033270	-0.600948	0.240648	-0.361267	0.664110	-0.244410	-0.674598	-0.210093
27564	9.352382	-0.683967	0.986618	-0.554893	0.140682	-0.033161	-0.597657	0.240636	-0.360151	0.664220	-0.247402	-0.671111	-0.217289
27565	9.443898	-0.752266	0.980008	-0.565790	0.140759	-0.035048	-0.597380	0.242925	-0.360985	0.665494	-0.250394	-0.666082	-0.225289
27566	9.482635	-0.711391	0.984333	-0.560386	0.115189	0.000571	-0.596224	0.240929	-0.363299	0.665287	-0.253996	-0.662634	-0.231941
27567	9.709620	-0.523794	1.061686	-0.535312	0.065554	0.000351	-0.595377	0.243206	-0.360856	0.665752	-0.257400	-0.658471	-0.238612
27568	9.833913	-0.547841	1.206788	-0.531220	0.018151	-0.039103	-0.594667	0.243909	-0.358000	0.664139	-0.260527	-0.656568	-0.244874
27569	9.929034	-0.571536	1.378509	-0.530528	-0.010648	-0.042449	-0.595954	0.243479	-0.356853	0.663325	-0.263676	-0.653583	-0.251603
27570	9.812579	-0.580016	1.451260	-0.554115	-0.008814	-0.035687	-0.595962	0.244467	-0.353132	0.661179	-0.267265	-0.651826	-0.257942
27571	9.713758	-0.662416	1.703646	-0.559918	-0.053716	-0.051445	-0.597536	0.243748	-0.350559	0.659511	-0.270916	-0.649218	-0.264888
27572	9.569809	-0.620994	1.611542	-0.534636	-0.080879	-0.051003	-0.600113	0.243170	-0.346835	0.656373	-0.274404	-0.648515	-0.270750
27573	9.377234	-0.498973	1.603188	-0.542072	-0.111576	-0.042078	-0.599259	0.243874	-0.344408	0.654017	-0.278257	-0.646623	-0.276971
27574	9.522312	-0.427362	1.604612	-0.525149	-0.172149	-0.025546	-0.602555	0.243869	-0.340387	0.649814	-0.282432	-0.646950	-0.281831
27575	9.619651	-0.506198	1.465194	-0.542483	-0.181835	-0.039827	-0.606709	0.243138	-0.332656	0.646477	-0.286713	-0.645880	-0.287581
27576	9.609612	-0.517948	1.508839	-0.555268	-0.198091	-0.029266	-0.608150	0.243686	-0.324648	0.641666	-0.291355	-0.646307	-0.292686
27577	9.638804	-0.566805	1.456178	-0.553364	-0.186384	-0.029314	-0.611013	0.242677	-0.320070	0.638182	-0.295939	-0.645083	-0.298349
27578	9.768852	-0.594061	1.480475	-0.549565	-0.156623	-0.032969	-0.611886	0.244514	-0.313052	0.633834	-0.300187	-0.644947	-0.303622
27579	9.792935	-0.637811	1.466431	-0.543814	-0.109813	-0.031420	-0.615607	0.243651	-0.308751	0.631304	-0.304165	-0.642728	-0.309578
27580	9.669989	-0.627458	1.451980	-0.563298	-0.049704	0.005115	-0.617463	0.241783	-0.304475	0.628407	-0.308395	-0.640842	-0.315148
27581	9.715196	-0.709650	1.496337	-0.553016	-0.016641	0.029798	-0.616737	0.239353	-0.304792	0.627324	-0.312697	-0.636927	-0.320950
27582	9.518875	-0.605448	1.340770	-0.548264	-0.002551	0.061595	-0.617306	0.239076	-0.307074	0.625409	-0.317134	-0.634116	-0.325863
27583	9.598190	-0.486878	1.440841	-0.537056	0.040429	0.086259	-0.614576	0.236786	-0.308118	0.625434	-0.321576	-0.629150	-0.331045
27584	9.497710	-0.375439	1.379315	-0.548906	0.033257	0.087930	-0.614559	0.233651	-0.310863	0.624069	-0.326094	-0.625643	-0.335814
27585	9.957446	-0.440349	1.512341	-0.560830	0.026265	0.075528	-0.610822	0.230796	-0.314490	0.623600	-0.330775	-0.620680	-0.341272
27586	9.726842	-0.425240	1.377147	-0.538355	0.147128	0.046701	-0.609377	0.228521	-0.319092	0.623360	-0.333839	-0.616017	-0.347127
27587	10.611223	-0.648345	1.765121	-0.558718	0.100534	0.038037	-0.607359	0.226100	-0.322987	0.623471	-0.337506	-0.610290	-0.353440
27588	10.039146	-0.959410	1.310191	-0.530998	0.183738	-0.018018	-0.605335	0.222538	-0.327892	0.623178	-0.339386	-0.605572	-0.360207
27589	9.513233	-0.636274	1.430538	-0.553015	0.153099	-0.011966	-0.602182	0.222255	-0.330917	0.623496	-0.341991	-0.599473	-0.367324
27590	9.628423	-0.806177	1.434697	-0.529584	0.149896	-0.067403	-0.600164	0.219979	-0.335523	0.622343	-0.343466	-0.595435	-0.374402
27591	9.542252	-0.937137	1.279190	-0.544505	0.099855	-0.106221	-0.599122	0.212281	-0.342034	0.621262	-0.345231	-0.590625	-0.382113
27592	9.319721	-1.320844	1.155687	-0.544387	0.069514	-0.043313	-0.598669	0.207429	-0.344515	0.619151	-0.347742	-0.587222	-0.388456
27593	9.238628	-1.401124	0.992358	-0.548138	0.000341	0.034897	-0.598503	0.202576	-0.346566	0.617856	-0.352002	-0.582590	-0.393620
27594	9.456635	-1.218864	0.980365	-0.546821	-0.090890	0.063850	-0.598777	0.200299	-0.349299	0.614614	-0.357023	-0.580335	-0.397487
27595	9.813523	-1.169934	1.047008	-0.557992	-0.128621	0.062258	-0.598771	0.198434	-0.347321	0.611872	-0.362752	-0.576998	-0.401369
27596	10.021388	-1.164205	1.012833	-0.545036	-0.089930	0.063986	-0.597191	0.196562	-0.344072	0.608582	-0.367709	-0.574680	-0.405168
27597	10.004584	-1.239810	1.274700	-0.534103	-0.071848	0.049823	-0.597625	0.197414	-0.342204	0.606485	-0.372549	-0.570905	-0.409208
27598	9.675799	-1.188821	1.366404	-0.559523	-0.054423	0.024583	-0.597497	0.200554	-0.341031	0.603104	-0.376909	-0.568266	-0.413859
27599	9.327559	-1.224874	1.434939	-0.527131	-0.103229	0.019875	-0.598073	0.200544	-0.337601	0.600382	-0.381583	-0.565107	-0.417839
27600	9.399113	-1.341010	1.489307	-0.532926	-0.162697	0.023708	-0.600224	0.200822	-0.333729	0.595901	-0.386479	-0.563936	-0.421321
27601	9.492676	-1.430368	1.209845	-0.543303	-0.240204	0.033815	-0.602807	0.201097	-0.328568	0.591555	-0.392648	-0.562128	-0.424150
27602	9.558335	-1.322077	1.198882	-0.545552	-0.177409	0.066162	-0.604112	0.203360	-0.320543	0.587092	-0.398250	-0.560631	-0.427099
27603	9.701972	-1.355493	1.025062	-0.545455	-0.158337	0.051926	-0.604693	0.204635	-0.316815	0.583723	-0.403938	-0.557656	-0.430258
27604	9.876244	-1.371533	0.954924	-0.548397	-0.031002	0.022837	-0.604991	0.206189	-0.311231	0.580430	-0.407790	-0.554708	-0.434864
27605	9.842277	-1.374080	1.286082	-0.547589	0.126025	-0.008218	-0.603850	0.207335	-0.312940	0.579600	-0.410361	-0.548845	-0.440950
27606	9.539081	-1.407334	1.460859	-0.532668	0.201771	-0.028046	-0.602283	0.209337	-0.314216	0.578480	-0.411390	-0.543676	-0.447811
27607	9.432074	-1.262965	1.633392	-0.540609	0.248664	-0.030207	-0.599292	0.213049	-0.315341	0.578740	-0.412520	-0.536538	-0.454988
27608	9.668106	-1.278593	1.691250	-0.530372	0.299225	-0.044509	-0.595724	0.215616	-0.316056	0.578429	-0.412405	-0.530301	-0.462735
27609	10.397339	-1.443457	1.573697	-0.555939	0.272361	-0.040086	-0.591592	0.220184	-0.317324	0.578584	-0.413353	-0.522717	-0.470263
27610	9.747121	-1.513275	1.350596	-0.550484	0.246803	-0.014342	-0.588744	0.223319	-0.316600	0.577715	-0.414206	-0.516545	-0.477347
27611	9.435105	-1.124809	1.310428	-0.536732	0.135137	-0.029431	-0.586756	0.227322	-0.318428	0.576565	-0.416324	-0.510575	-0.483281
27612	9.486880	-1.121163	1.172568	-0.545705	0.144105	-0.018958	-0.584758	0.228747	-0.318429	0.574538	-0.418001	-0.505597	-0.489441
27613	9.663376	-1.103122	1.143131	-0.542386	0.093656	-0.018569	-0.583472	0.229170	-0.317864	0.572908	-0.420688	-0.499939	-0.494833
27614	9.606249	-1.001579	1.088907	-0.540580	0.075337	0.013415	-0.581333	0.230735	-0.317008	0.570471	-0.423261	-0.495465	-0.499926
27615	9.568466	-0.694105	1.129026	-0.551792	0.043122	-0.004181	-0.582629	0.231869	-0.313275	0.568286	-0.426688	-0.490172	-0.504699
27616	9.371328	-0.429224	1.155334	-0.541509	-0.024983	-0.051421	-0.580939	0.237426	-0.309520	0.564129	-0.429603	-0.487327	-0.509620
27617	9.728165	-0.581481	1.132389	-0.538337	-0.102447	-0.050853	-0.582090	0.237842	-0.304797	0.560053	-0.433869	-0.484231	-0.513438
27618	10.045239	-0.776208	1.235638	-0.552717	-0.082611	-0.042262	-0.582535	0.240399	-0.299915	0.555262	-0.437540	-0.481791	-0.517804
27619	10.092995	-0.902164	1.241813	-0.541717	-0.053574	-0.070627	-0.583404	0.241525	-0.294046	0.551326	-0.441128	-0.478296	-0.522187
27620	9.683774	-0.798644	1.149372	-0.526807	-0.003375	-0.054903	-0.582689	0.241232	-0.292485	0.547324	-0.443521	-0.475307	-0.527075
27621	9.518075	-0.764335	1.057377	-0.549480	-0.006998	-0.042786	-0.585117	0.239803	-0.290769	0.543960	-0.446950	-0.470976	-0.531531
27622	9.651492	-0.610547	1.045815	-0.572227	0.004154	-0.066074	-0.585118	0.240091	-0.291622	0.539433	-0.449609	-0.467472	-0.536967
27623	9.747777	-0.640037	1.065349	-0.539499	0.014916	-0.076358	-0.585842	0.241514	-0.289032	0.535899	-0.452351	-0.463319	-0.541781
27624	10.146317	-0.854190	1.236373	-0.545545	0.048910	-0.042975	-0.586251	0.237523	-0.291925	0.532206	-0.454402	-0.459357	-0.547053
27625	10.141412	-1.082476	1.446761	-0.549472	0.120525	0.007808	-0.584951	0.235821	-0.296805	0.530374	-0.456849	-0.453190	-0.551916
27626	9.823106	-1.289692	1.618667	-0.536443	0.134263	0.069701	-0.582080	0.234973	-0.301831	0.528711	-0.458845	-0.447338	-0.556610
27627	9.068247	-0.768534	1.478527	-0.560236	0.118224	0.055286	-0.580073	0.234981	-0.305415	0.527181	-0.461828	-0.440605	-0.560947
27628	9.204120	-0.692379	1.424328	-0.531840	0.028307	0.023479	-0.576649	0.238127	-0.308405	0.524034	-0.464504	-0.436296	-0.565040
27629	9.517673	-1.186826	1.526094	-0.544692	0.003242	0.013747	-0.576794	0.238559	-0.309255	0.521077	-0.468216	-0.431318	-0.568522
27630	9.509949	-1.263971	1.551132	-0.533960	-0.025646	0.014038	-0.576942	0.239699	-0.308386	0.517275	-0.471400	-0.427595	-0.572163
27631	9.567713	-1.346635	1.532644	-0.532266	-0.060089	0.036387	-0.577237	0.241121	-0.305800	0.514075	-0.475873	-0.423186	-0.574618
27632	9.470662	-1.389257	1.576749	-0.545094	-0.071635	0.023011	-0.578104	0.242838	-0.305775	0.509818	-0.479732	-0.419687	-0.577759
27633	9.412664	-1.466418	1.548688	-0.541840	-0.132863	0.016328	-0.578823	0.243261	-0.303624	0.505613	-0.484943	-0.416080	-0.579710
27634	9.654365	-1.419723	1.528510	-0.536493	-0.146356	0.014760	-0.578538	0.243255	-0.301914	0.500656	-0.489458	-0.413480	-0.582073
27635	9.684957	-1.515784	1.273374	-0.516392	-0.126460	-0.002814	-0.581116	0.243255	-0.300181	0.496459	-0.494147	-0.410277	-0.583969
27636	9.936716	-1.481600	1.195322	-0.552504	-0.090222	-0.002514	-0.579684	0.242381	-0.296207	0.491546	-0.497971	-0.407061	-0.587119
27637	10.018514	-1.423714	1.257400	-0.560852	0.036009	-0.007789	-0.580837	0.244100	-0.296750	0.488099	-0.501123	-0.401774	-0.590942
27638	9.828200	-1.367523	1.547028	-0.571353	0.109009	-0.008406	-0.579842	0.245958	-0.297451	0.484474	-0.502682	-0.396395	-0.596211
27639	9.436274	-1.432199	1.632858	-0.540940	0.189177	-0.028097	-0.575838	0.247678	-0.301746	0.482113	-0.503611	-0.390016	-0.601523
27640	9.430560	-1.521155	1.703942	-0.550775	0.203457	-0.008854	-0.575269	0.248826	-0.303450	0.479357	-0.503768	-0.383915	-0.607490
27641	9.687128	-1.491835	1.625938	-0.558355	0.158574	-0.019223	-0.574841	0.249838	-0.307153	0.476591	-0.505256	-0.377476	-0.612445
27642	9.698627	-1.580676	1.346580	-0.543915	0.142440	-0.034874	-0.573271	0.251124	-0.308293	0.473040	-0.505826	-0.372252	-0.617901
27643	9.422172	-1.514849	1.544383	-0.544079	0.106122	-0.008171	-0.571135	0.253839	-0.309708	0.470071	-0.507866	-0.366345	-0.622010
27644	9.095280	-1.269016	1.486493	-0.561426	0.094465	-0.008335	-0.570562	0.254275	-0.312276	0.466244	-0.509332	-0.361043	-0.626773
27645	8.919208	-1.314071	1.448565	-0.544128	0.104385	-0.020619	-0.569400	0.250847	-0.313749	0.463014	-0.511260	-0.355262	-0.630888
27646	9.527632	-1.202159	1.789669	-0.558722	0.097085	0.004148	-0.568961	0.249433	-0.318619	0.459325	-0.512695	-0.349799	-0.635457
27647	10.173000	-1.226847	1.970331	-0.538986	0.071943	-0.007732	-0.567661	0.247437	-0.320934	0.455991	-0.515030	-0.344232	-0.639000
27648	10.213003	-1.279608	2.077200	-0.535507	0.049417	-0.009325	-0.564788	0.245292	-0.322549	0.451976	-0.516709	-0.339602	-0.642962
27649	9.404111	-1.159821	1.864278	-0.557540	-0.011169	0.017188	-0.566500	0.244447	-0.325113	0.448124	-0.520397	-0.334277	-0.645469
27650	9.079591	-1.018222	1.761632	-0.552201	-0.025559	0.008449	-0.565920	0.243018	-0.325703	0.443598	-0.523259	-0.329894	-0.648529
27651	9.575130	-1.124251	1.926486	-0.541122	0.025165	-0.021730	-0.568204	0.241887	-0.327695	0.439569	-0.526015	-0.324862	-0.651576
27652	9.626954	-1.271441	2.019893	-0.546207	0.101160	-0.054116	-0.567340	0.241031	-0.328567	0.435063	-0.526708	-0.320061	-0.656399
27653	9.535136	-1.183501	2.074618	-0.560926	0.074191	-0.054133	-0.564760	0.240314	-0.329737	0.430640	-0.528728	-0.314657	-0.660293
27654	9.429027	-1.134416	2.086295	-0.547521	0.036226	-0.048451	-0.567322	0.237467	-0.331459	0.425719	-0.530261	-0.310305	-0.664302
27655	9.545670	-1.116390	1.994105	-0.548341	0.040608	-0.032534	-0.567038	0.238185	-0.332595	0.421421	-0.532687	-0.305115	-0.667498
27656	9.497146	-1.161947	2.004344	-0.526613	0.032467	-0.041092	-0.567033	0.237041	-0.332322	0.416741	-0.534084	-0.300965	-0.671194
27657	9.525930	-1.159560	2.028446	-0.561095	0.037108	-0.037980	-0.566170	0.236185	-0.333479	0.412135	-0.536569	-0.295680	-0.674397
27658	9.506827	-1.154757	2.004251	-0.556521	0.039755	-0.034407	-0.566307	0.234901	-0.334206	0.407212	-0.538096	-0.290967	-0.678210
27659	9.458750	-1.113395	1.999021	-0.512019	0.043207	-0.040989	-0.565451	0.235469	-0.333636	0.403051	-0.540021	-0.286321	-0.681137
27660	9.473237	-1.057728	2.024963	-0.564397	0.086564	-0.025935	-0.565163	0.235472	-0.334779	0.398373	-0.540959	-0.281000	-0.685347
27661	9.421731	-1.158571	2.081741	-0.537352	0.061355	-0.043183	-0.564724	0.233476	-0.336374	0.393936	-0.542771	-0.275877	-0.688553
27662	9.491122	-1.090635	2.192057	-0.561074	0.054348	-0.052246	-0.564013	0.234620	-0.337081	0.388695	-0.543912	-0.271112	-0.692513
27663	9.660467	-0.999886	2.185984	-0.563174	0.022122	-0.071488	-0.563581	0.233901	-0.336235	0.383294	-0.546244	-0.266238	-0.695572
27664	9.614741	-1.043346	2.147864	-0.548548	0.040155	-0.081172	-0.564709	0.230481	-0.338261	0.377653	-0.547260	-0.262046	-0.699440
27665	9.525725	-1.016349	2.123515	-0.552433	0.000553	-0.084527	-0.565276	0.228761	-0.336562	0.372000	-0.549673	-0.257620	-0.702216
27666	9.528728	-0.980475	2.065110	-0.566917	-0.001328	-0.067868	-0.566129	0.227620	-0.336567	0.366072	-0.551407	-0.253310	-0.705533
27667	9.531157	-0.927165	2.088679	-0.563310	-0.012301	-0.051829	-0.566119	0.225336	-0.337448	0.360619	-0.554176	-0.248466	-0.707890
27668	9.519647	-0.830562	2.063449	-0.552467	-0.015889	-0.058746	-0.568972	0.223346	-0.338588	0.354854	-0.555989	-0.244340	-0.710811
27669	9.522582	-0.782512	2.019409	-0.541393	0.001905	-0.039255	-0.567955	0.219765	-0.337065	0.349821	-0.558388	-0.239574	-0.713044
27670	9.497768	-0.743018	2.125335	-0.557843	-0.008801	-0.042925	-0.568950	0.218343	-0.338356	0.344207	-0.560152	-0.235121	-0.715869
27671	9.509426	-0.791250	2.154858	-0.555935	-0.010887	-0.012818	-0.568373	0.217196	-0.337660	0.339259	-0.562884	-0.229946	-0.717767
27672	9.519136	-0.771960	2.157046	-0.554121	-0.014563	-0.005692	-0.569794	0.215203	-0.339239	0.334148	-0.564815	-0.225146	-0.720166
27673	9.559962	-0.772051	2.183576	-0.548786	-0.036273	0.001588	-0.569369	0.216058	-0.338805	0.329305	-0.567852	-0.220086	-0.721571
27674	9.541234	-0.767553	2.111051	-0.561348	-0.010952	-0.002253	-0.569638	0.212057	-0.338560	0.324130	-0.569730	-0.215101	-0.723933
27675	9.555733	-0.733715	2.125154	-0.550530	-0.016294	-0.014472	-0.569933	0.213910	-0.337111	0.319059	-0.572343	-0.210075	-0.725598
27676	9.606760	-0.773103	2.062691	-0.555987	-0.021700	-0.010956	-0.571075	0.212911	-0.336542	0.313730	-0.574238	-0.205317	-0.727784
27677	9.551201	-0.813933	2.048722	-0.544915	0.001618	-0.005678	-0.571082	0.214626	-0.336667	0.308860	-0.576517	-0.200168	-0.729497
27678	9.575603	-0.853092	1.995959	-0.530475	-0.010982	-0.014275	-0.570943	0.215338	-0.335947	0.303781	-0.578023	-0.195734	-0.731639
27679	9.599769	-0.884787	1.976947	-0.559621	-0.028007	-0.009202	-0.570664	0.216470	-0.332798	0.298514	-0.580736	-0.190600	-0.733012
27680	9.570877	-0.826475	1.995668	-0.555955	-0.020819	-0.009203	-0.570958	0.218184	-0.332349	0.293135	-0.582495	-0.185778	-0.735022
27681	9.523656	-0.846421	1.850954	-0.530509	-0.025478	-0.005343	-0.571826	0.220186	-0.331893	0.288215	-0.584941	-0.181021	-0.736212
27682	9.558998	-0.855646	1.957343	-0.559669	-0.039787	-0.002057	-0.573268	0.221896	-0.329295	0.282790	-0.586961	-0.176156	-0.737886
27683	9.619507	-0.841616	1.942606	-0.523413	-0.045246	-0.013969	-0.573555	0.221892	-0.328151	0.277701	-0.589555	-0.171729	-0.738793
27684	9.595599	-0.899838	1.885287	-0.553211	-0.025381	-0.003834	-0.573556	0.221451	-0.324445	0.272339	-0.591252	-0.166886	-0.740541
27685	9.557158	-0.873068	1.875373	-0.546920	-0.028897	-0.017012	-0.574699	0.221316	-0.325865	0.266930	-0.593653	-0.162066	-0.741660
27686	9.571591	-0.856149	1.889665	-0.567732	-0.021701	-0.004910	-0.574274	0.221882	-0.324435	0.261355	-0.595299	-0.156987	-0.743416
27687	9.605457	-0.841876	1.887044	-0.530599	-0.030747	-0.019450	-0.573847	0.222451	-0.324004	0.256046	-0.597557	-0.152460	-0.744393
27688	9.625030	-0.847060	1.850825	-0.564991	-0.018078	-0.007541	-0.573413	0.220870	-0.321599	0.250439	-0.599055	-0.147421	-0.746111
27689	9.578926	-0.851422	1.879936	-0.559466	-0.003662	-0.011114	-0.573703	0.222018	-0.322726	0.244939	-0.601002	-0.142239	-0.747376
27690	9.578990	-0.824805	1.884472	-0.543109	-0.007440	-0.000281	-0.573417	0.221726	-0.321304	0.239700	-0.602182	-0.137374	-0.749032
27691	9.605476	-0.861288	1.875177	-0.553916	0.012532	-0.011145	-0.573268	0.220587	-0.322459	0.234259	-0.603778	-0.132210	-0.750397
27692	9.552285	-0.904520	1.866064	-0.544798	0.004171	0.011113	-0.574425	0.223449	-0.322990	0.229173	-0.604755	-0.127115	-0.752060
27693	9.586080	-0.953225	1.842396	-0.561207	0.000777	-0.003210	-0.572707	0.223301	-0.322578	0.223684	-0.606501	-0.121808	-0.753183
27694	9.624583	-0.924281	1.871021	-0.555639	0.010481	0.017152	-0.572138	0.224158	-0.322858	0.218541	-0.607376	-0.116439	-0.754835
27695	9.559491	-0.943328	1.851988	-0.533842	0.008567	0.017404	-0.572574	0.225585	-0.321984	0.213669	-0.608854	-0.111269	-0.755819
27696	9.527619	-0.993643	1.891258	-0.555666	0.005076	0.015386	-0.573005	0.225874	-0.322548	0.208458	-0.609737	-0.105936	-0.757327
27697	9.578147	-1.005956	1.905828	-0.557512	-0.002167	0.020725	-0.572727	0.227876	-0.323099	0.203283	-0.611403	-0.100419	-0.758142
27698	9.590084	-1.010775	1.920366	-0.537528	0.005059	0.008531	-0.571439	0.227725	-0.321399	0.198159	-0.612130	-0.095438	-0.759553
27699	9.527481	-1.039596	1.886938	-0.559313	-0.000346	0.018910	-0.570298	0.228870	-0.322823	0.192898	-0.613686	-0.089914	-0.760326
27700	9.556304	-1.027541	1.910932	-0.526640	0.003217	0.006891	-0.570300	0.229009	-0.321680	0.187853	-0.614332	-0.085121	-0.761618
27701	9.614557	-0.982106	1.891013	-0.561230	-0.003752	-0.000529	-0.571440	0.228013	-0.322109	0.182229	-0.615827	-0.079829	-0.762349
27702	9.566509	-0.981985	1.862076	-0.564851	-0.003755	0.001190	-0.572301	0.228879	-0.323948	0.176589	-0.616641	-0.074546	-0.763553
27703	9.561327	-1.020458	1.889096	-0.543067	-0.003814	-0.003870	-0.572165	0.230594	-0.324217	0.171099	-0.617981	-0.069584	-0.764188
27704	9.636225	-0.996745	1.891148	-0.556766	-0.003554	-0.024360	-0.571303	0.229586	-0.322522	0.165144	-0.618653	-0.064735	-0.765379
27705	9.557117	-0.991836	1.823532	-0.555735	0.010794	-0.018256	-0.571867	0.227730	-0.322822	0.159260	-0.619706	-0.059723	-0.766181
27706	9.530528	-0.962542	1.842574	-0.552203	-0.003626	-0.019898	-0.571305	0.229726	-0.321664	0.153408	-0.620296	-0.054884	-0.767259
27707	9.595641	-0.967757	1.847378	-0.541143	0.016038	-0.007492	-0.571877	0.229730	-0.322373	0.147839	-0.621148	-0.049963	-0.767999
27708	9.590512	-0.948086	1.895499	-0.564801	0.019899	-0.023717	-0.572301	0.228732	-0.322808	0.141776	-0.621339	-0.044905	-0.769299
27709	9.541772	-0.971646	1.944161	-0.544734	0.030550	-0.017371	-0.572443	0.228302	-0.322241	0.135992	-0.621879	-0.040026	-0.770176
27710	9.532212	-0.995907	1.920278	-0.537546	0.019759	-0.023417	-0.573736	0.229448	-0.322219	0.130252	-0.621922	-0.035382	-0.771359
27711	9.584984	-0.993551	1.963681	-0.555659	0.025175	-0.014806	-0.572722	0.227023	-0.324250	0.124339	-0.622486	-0.030332	-0.772095
27712	9.597063	-1.010607	1.954188	-0.557415	0.030527	-0.007782	-0.572009	0.227591	-0.323822	0.118581	-0.622351	-0.025160	-0.773295
27713	9.565732	-1.008022	1.949368	-0.549248	0.030508	-0.010346	-0.571154	0.228593	-0.324817	0.112792	-0.622729	-0.020153	-0.774003
27714	9.565947	-0.991226	1.929847	-0.548474	0.007056	-0.007536	-0.572017	0.229741	-0.325511	0.107123	-0.622862	-0.015171	-0.774814
27715	9.585200	-0.996151	1.934710	-0.539417	-0.002076	0.001475	-0.572008	0.227597	-0.325534	0.101602	-0.623641	-0.010256	-0.775012
27716	9.568461	-0.950106	1.936635	-0.537580	0.003337	-0.000303	-0.572154	0.228601	-0.326378	0.096164	-0.623742	-0.005364	-0.775674
27717	9.565833	-0.981436	1.949071	-0.557548	0.010727	-0.010318	-0.572013	0.228740	-0.325379	0.090212	-0.624270	-0.000306	-0.775982
27718	9.590101	-0.976845	1.934487	-0.533978	0.003418	-0.010876	-0.570148	0.228022	-0.325829	0.084641	-0.624293	0.004395	-0.776579
27719	9.556067	-0.990982	1.958858	-0.566759	-0.006286	-0.017402	-0.572145	0.226600	-0.326542	0.078443	-0.625010	0.009461	-0.776608
27720	9.547020	-0.959897	1.895689	-0.557563	0.012618	-0.020060	-0.570437	0.228596	-0.326249	0.072420	-0.624855	0.014422	-0.777241
27721	9.551723	-0.923459	1.929110	-0.541267	-0.000169	-0.009171	-0.573005	0.226888	-0.326675	0.066646	-0.625346	0.019185	-0.777259
27722	9.590116	-0.904123	1.967509	-0.553907	0.008816	0.000366	-0.573863	0.226604	-0.326386	0.060975	-0.625165	0.024333	-0.777727
27723	9.571315	-0.928659	1.890475	-0.541177	0.010597	-0.003923	-0.571715	0.226602	-0.327544	0.055260	-0.625400	0.029153	-0.777799
27724	9.541542	-0.893876	2.010960	-0.555976	-0.032651	0.003239	-0.573290	0.226460	-0.326677	0.049623	-0.625790	0.034317	-0.777654
27725	9.585494	-0.889712	1.948021	-0.541504	-0.036188	-0.010711	-0.572870	0.228457	-0.325661	0.043807	-0.626672	0.038982	-0.777074
27726	9.546899	-0.962222	1.910215	-0.541455	-0.036274	-0.001879	-0.574282	0.224464	-0.327404	0.038266	-0.627035	0.043845	-0.776814
27727	9.537355	-0.942856	1.905179	-0.556017	-0.041627	-0.000247	-0.573290	0.226167	-0.324540	0.032421	-0.627917	0.048842	-0.776070
27728	9.623855	-0.977028	1.939278	-0.552408	-0.049826	0.008704	-0.575159	0.227740	-0.323224	0.026912	-0.628416	0.053990	-0.775535
27729	9.590400	-0.957693	1.905273	-0.548723	-0.036234	-0.001955	-0.576307	0.227878	-0.321216	0.021112	-0.629120	0.058834	-0.774790
27730	9.542372	-0.972134	1.866832	-0.543246	-0.027151	-0.013457	-0.577452	0.227735	-0.320210	0.015344	-0.629216	0.063563	-0.774475
27731	9.542486	-1.001321	1.838158	-0.542402	-0.039777	-0.012487	-0.576611	0.231154	-0.317611	0.009455	-0.629897	0.068157	-0.773625
27732	9.614689	-0.987062	1.871735	-0.523302	-0.028968	-0.021161	-0.578043	0.231155	-0.316744	0.003817	-0.629958	0.072468	-0.773231
