# Supplementary material for: Identification of Haptic Based Guiding Using Hard Reins
Source: PLoS One. 2015 Jul 22;10(7):e0132020. doi: 10.1371/journal.pone.0132020 (PMC4511788; doi:10.1371/journal.pone.0132020)
Supplement: S8 File — (ZIP) [file pone.0132020.s008.zip › Exp2_MotionData1/Subject2/path1/T5/fh5.txt]

// Start Time: 0
// Sample rate: 25.0Hz
// Scenario: 4.9
// Firmware Version: 2.6.1
Counter	Acc_X	Acc_Y	Acc_Z	Gyr_X	Gyr_Y	Gyr_Z	Mag_X	Mag_Y	Mag_Z	Quat_w	Quat_x	Quat_y	Quat_z
27171	1.462284	-9.613905	-1.700906	-0.008393	0.018470	-0.005394	0.129111	0.641212	-0.032150	0.631053	-0.723336	-0.253410	0.119753
27172	1.477231	-9.549150	-1.724325	-0.028065	0.017594	-0.007294	0.128318	0.640661	-0.031881	0.630729	-0.723680	-0.253450	0.119292
27173	1.487053	-9.527475	-1.690512	-0.058488	0.017575	-0.007515	0.128960	0.643710	-0.030811	0.629973	-0.724403	-0.253539	0.118710
27174	1.472194	-9.580182	-1.659745	-0.015546	0.007094	-0.010772	0.129481	0.644261	-0.028976	0.629785	-0.724546	-0.253732	0.118421
27175	1.404540	-9.586759	-1.623185	0.013012	0.015822	0.007109	0.130541	0.644533	-0.029252	0.630026	-0.724433	-0.253461	0.118412
27176	1.378511	-9.509803	-1.694179	0.005893	0.015856	0.000915	0.129887	0.643704	-0.030563	0.630164	-0.724384	-0.253330	0.118258
27177	1.370824	-9.570024	-1.742874	0.018419	0.003629	-0.001691	0.129237	0.642043	-0.031619	0.630442	-0.724130	-0.253326	0.118345
27178	1.397315	-9.579883	-1.752830	0.016673	0.017635	-0.006950	0.129775	0.641069	-0.032162	0.630764	-0.723909	-0.253259	0.118119
27179	1.380949	-9.502944	-1.804680	0.041715	0.003656	-0.006796	0.128834	0.642878	-0.031342	0.631388	-0.723338	-0.253273	0.118260
27180	1.462157	-9.628623	-1.794809	-0.026265	0.026361	-0.005497	0.128181	0.641356	-0.031872	0.631129	-0.723687	-0.253176	0.117709
27181	1.501376	-9.547169	-1.801421	-0.051326	0.014095	-0.006600	0.130031	0.641622	-0.030454	0.630454	-0.724318	-0.253277	0.117225
27182	1.462964	-9.517805	-1.735859	-0.008364	-0.001624	-0.016021	0.130434	0.641065	-0.030860	0.630338	-0.724323	-0.253640	0.117034
27183	1.404722	-9.558189	-1.718996	-0.015574	-0.008632	-0.007278	0.129763	0.641345	-0.029009	0.630067	-0.724446	-0.253954	0.117053
27184	1.342846	-9.434692	-1.606483	-0.003088	0.000092	0.001697	0.129493	0.642040	-0.028998	0.629994	-0.724478	-0.254026	0.117086
27185	1.317830	-9.554869	-1.641298	0.041599	-0.010398	0.009899	0.130298	0.640510	-0.029026	0.630507	-0.723960	-0.253973	0.117645
27186	1.395386	-9.516857	-1.598267	0.050638	0.007983	-0.005846	0.128437	0.643714	-0.033165	0.631268	-0.723293	-0.253936	0.117750
27187	1.428525	-9.608684	-1.652485	0.063242	0.024641	-0.017176	0.127925	0.640942	-0.033710	0.632337	-0.722442	-0.253780	0.117572
27188	1.513232	-9.576259	-1.845120	0.020341	0.033400	-0.019234	0.129776	0.642875	-0.035294	0.632821	-0.722150	-0.253677	0.116978
27189	1.569038	-9.542696	-1.739463	-0.024426	0.025470	-0.017839	0.128440	0.643992	-0.034475	0.632624	-0.722410	-0.253730	0.116328
27190	1.530470	-9.532787	-1.743824	0.034511	0.011448	0.003701	0.128987	0.641353	-0.034772	0.633147	-0.722003	-0.253543	0.116415
27191	1.496264	-9.590088	-1.691311	0.011141	-0.003474	0.021098	0.130561	0.644258	-0.034505	0.633224	-0.721943	-0.253319	0.116853
27192	1.462826	-9.541439	-1.599132	-0.016467	0.015816	-0.003688	0.129765	0.643707	-0.033710	0.633051	-0.722155	-0.253301	0.116523
27193	1.452928	-9.575007	-1.589819	0.005937	0.021089	-0.010559	0.129371	0.643293	-0.034102	0.633254	-0.722055	-0.253234	0.116181
27194	1.394254	-9.675560	-1.585662	0.009491	0.022846	-0.005243	0.129371	0.643432	-0.034363	0.633494	-0.721946	-0.253092	0.115864
27195	1.433879	-9.536461	-1.618053	-0.008390	0.021088	-0.007125	0.129511	0.642877	-0.035421	0.633484	-0.722043	-0.253005	0.115497
27196	1.481853	-9.580251	-1.657425	0.018466	0.022844	-0.008708	0.128045	0.643995	-0.035388	0.633861	-0.721801	-0.252895	0.115184
27197	1.525257	-9.590123	-1.629072	0.009527	0.014086	-0.014107	0.129906	0.643430	-0.035422	0.634092	-0.721619	-0.252957	0.114919
27198	1.568638	-9.600261	-1.687246	0.005906	0.000944	-0.007146	0.128580	0.643437	-0.035664	0.634173	-0.721495	-0.253125	0.114874
27199	1.511410	-9.500957	-1.608700	0.005021	0.014067	-0.007069	0.127910	0.644551	-0.035511	0.634323	-0.721406	-0.253098	0.114673
27200	1.501386	-9.551435	-1.623614	0.005877	0.001812	-0.001827	0.127911	0.644829	-0.036296	0.634395	-0.721310	-0.253182	0.114686
27201	1.506078	-9.570716	-1.623876	0.012947	-0.003478	0.015824	0.127536	0.641501	-0.037373	0.634518	-0.721195	-0.253029	0.115069
27202	1.443481	-9.546010	-1.570176	-0.008566	0.006998	0.026301	0.127786	0.643720	-0.036699	0.634344	-0.721437	-0.252676	0.115291
27203	1.429185	-9.517210	-1.627405	0.034486	0.008824	0.005485	0.129907	0.644541	-0.037642	0.634864	-0.721023	-0.252463	0.115476
27204	1.409528	-9.565105	-1.608558	0.016595	0.001830	0.001801	0.130178	0.643429	-0.037394	0.635085	-0.720812	-0.252464	0.115584
27205	1.387976	-9.540780	-1.574444	0.041688	-0.003388	-0.009480	0.130187	0.643014	-0.039367	0.635682	-0.720203	-0.252603	0.115796
27206	1.322515	-9.574223	-1.665595	0.047927	0.003630	0.000299	0.130470	0.641210	-0.041358	0.636364	-0.719587	-0.252536	0.116021
27207	1.471796	-9.635532	-1.669991	0.016689	0.001872	-0.017616	0.129667	0.643158	-0.042639	0.636642	-0.719270	-0.252779	0.115931
27208	1.580717	-9.600282	-1.663316	-0.010222	-0.008698	-0.005540	0.129532	0.643019	-0.041851	0.636439	-0.719336	-0.253087	0.115966
27209	1.569439	-9.489509	-1.649927	-0.001257	-0.013934	-0.010755	0.130187	0.643292	-0.039890	0.636360	-0.719247	-0.253480	0.116093
27210	1.571217	-9.580714	-1.581291	-0.001313	-0.020966	-0.002871	0.129528	0.642741	-0.040147	0.636217	-0.719187	-0.253879	0.116378
27211	1.563745	-9.614162	-1.526332	-0.006765	-0.021016	0.013826	0.130844	0.645232	-0.041193	0.635967	-0.719274	-0.254024	0.116889
27212	1.602712	-9.568713	-1.509321	-0.009384	-0.007008	0.003281	0.130318	0.643985	-0.040410	0.635764	-0.719377	-0.254180	0.117014
27213	1.520684	-9.558414	-1.496477	-0.028136	0.003521	-0.002079	0.131636	0.645644	-0.040807	0.635373	-0.719708	-0.254293	0.116859
27214	1.424352	-9.521608	-1.504837	0.032651	-0.001709	0.008956	0.130838	0.646203	-0.041183	0.635788	-0.719319	-0.254203	0.117194
27215	1.424073	-9.560129	-1.517295	0.041550	-0.013970	0.016019	0.131105	0.646480	-0.041972	0.636271	-0.718812	-0.254110	0.117879
27216	1.472254	-9.575056	-1.556337	0.012974	0.005279	0.010576	0.130850	0.645372	-0.043291	0.636435	-0.718697	-0.253954	0.118035
27217	1.510742	-9.594718	-1.595351	0.005877	-0.012183	-0.007177	0.131648	0.643979	-0.041480	0.636468	-0.718531	-0.254257	0.118216
27218	1.486434	-9.618449	-1.552152	0.043374	-0.029702	0.004490	0.132183	0.645088	-0.044627	0.636905	-0.717916	-0.254558	0.118949
27219	1.399632	-9.598660	-1.594438	-0.005808	-0.026172	0.000651	0.131913	0.645088	-0.043179	0.636680	-0.717905	-0.254953	0.119373
27220	1.381009	-9.502224	-1.569134	-0.010266	-0.022669	-0.001988	0.131117	0.645371	-0.043820	0.636397	-0.717956	-0.255386	0.119650
27221	1.390199	-9.569486	-1.517110	0.030810	-0.034949	0.010586	0.132049	0.645088	-0.044231	0.636628	-0.717508	-0.255659	0.120518
27222	1.443380	-9.560412	-1.560727	0.050535	-0.038430	0.001892	0.131129	0.644817	-0.046188	0.637127	-0.716766	-0.256091	0.121381
27223	1.418817	-9.617987	-1.573194	0.029971	-0.045412	-0.003574	0.131534	0.643566	-0.046207	0.637324	-0.716230	-0.256701	0.122215
27224	1.418906	-9.605924	-1.561039	0.011124	-0.027961	0.013977	0.132326	0.644811	-0.047257	0.637281	-0.716077	-0.256920	0.122879
27225	1.413803	-9.642156	-1.623901	0.009402	-0.024417	0.001636	0.132599	0.643561	-0.047273	0.637275	-0.715883	-0.257237	0.123374
27226	1.486636	-9.589644	-1.571050	0.001320	-0.031461	0.005064	0.131273	0.643568	-0.047515	0.637095	-0.715798	-0.257654	0.123925
27227	1.445558	-9.594053	-1.544308	0.030900	-0.017427	-0.003470	0.131935	0.643981	-0.047784	0.637443	-0.715322	-0.257903	0.124364
27228	1.443256	-9.579493	-1.508069	0.005831	-0.012201	0.000775	0.131537	0.645094	-0.049604	0.637437	-0.715205	-0.258126	0.124608
27229	1.371139	-9.535455	-1.449257	-0.020126	-0.003458	0.004171	0.132464	0.644950	-0.049095	0.637110	-0.715452	-0.258213	0.124684
27230	1.376092	-9.520819	-1.369818	-0.003119	-0.005212	-0.000117	0.131397	0.645372	-0.047893	0.637014	-0.715463	-0.258379	0.124768
27231	1.495660	-9.685269	-1.355916	0.033620	0.017528	-0.006886	0.132066	0.645369	-0.049478	0.637598	-0.715014	-0.258220	0.124682
27232	1.544567	-9.599139	-1.381786	0.014812	0.022746	0.000048	0.131670	0.645649	-0.050651	0.637902	-0.714866	-0.257985	0.124465
27233	1.395267	-9.540263	-1.387031	0.005829	0.018396	0.007074	0.131403	0.645650	-0.050122	0.638064	-0.714841	-0.257684	0.124401
27234	1.389780	-9.631670	-1.402455	0.043356	0.010517	0.016113	0.132468	0.644812	-0.050015	0.638673	-0.714382	-0.257300	0.124706
27235	1.419039	-9.588940	-1.512776	0.032610	0.010516	0.021325	0.132881	0.643701	-0.052263	0.639141	-0.714069	-0.256827	0.125077
27236	1.467416	-9.579520	-1.455402	0.027320	0.014029	0.003661	0.132738	0.645228	-0.051983	0.639570	-0.713757	-0.256619	0.125093
27237	1.483651	-9.671221	-1.511876	0.041692	0.017567	-0.006817	0.132220	0.643983	-0.053563	0.640272	-0.713201	-0.256436	0.125047
27238	1.442884	-9.630120	-1.547103	-0.001269	0.014066	-0.003597	0.132884	0.643701	-0.053313	0.640311	-0.713218	-0.256402	0.124822
27239	1.397709	-9.535567	-1.418243	-0.015611	-0.002574	-0.005494	0.133800	0.645361	-0.052523	0.640086	-0.713353	-0.256602	0.124786
27240	1.452948	-9.579157	-1.373555	0.005849	0.005273	-0.001811	0.132463	0.646339	-0.051050	0.640177	-0.713268	-0.256634	0.124743
27241	1.500841	-9.637115	-1.326566	0.014773	0.017486	0.005320	0.131151	0.645654	-0.054055	0.640466	-0.713116	-0.256348	0.124715
27242	1.510456	-9.642118	-1.365161	0.011211	0.008753	-0.000027	0.131679	0.645651	-0.053276	0.640646	-0.712978	-0.256302	0.124678
27243	1.544519	-9.604118	-1.437122	0.023787	0.033264	-0.001610	0.133011	0.645228	-0.054088	0.641163	-0.712713	-0.255892	0.124377
27244	1.481543	-9.627944	-1.523377	0.015693	0.029775	0.008908	0.133268	0.646336	-0.053555	0.641493	-0.712616	-0.255433	0.124174
27245	1.462465	-9.594134	-1.527631	0.021955	0.021912	0.007176	0.132749	0.644813	-0.054350	0.641898	-0.712395	-0.255051	0.124135
27246	1.452908	-9.579641	-1.532189	0.012944	0.003518	0.015861	0.133548	0.644948	-0.055673	0.642036	-0.712302	-0.254841	0.124385
27247	1.414007	-9.617706	-1.493835	-0.013834	-0.005194	-0.001986	0.132484	0.644953	-0.054607	0.641810	-0.712430	-0.255028	0.124431
27248	1.486797	-9.572309	-1.407417	0.020134	-0.002613	0.003543	0.133675	0.645085	-0.054099	0.642051	-0.712169	-0.255049	0.124642
27249	1.416358	-9.629487	-1.407467	0.012969	0.010519	0.008835	0.133678	0.645919	-0.056322	0.642260	-0.712048	-0.254814	0.124739
27250	1.423642	-9.626859	-1.316168	-0.010296	0.013994	0.007793	0.133812	0.644530	-0.054369	0.642141	-0.712239	-0.254641	0.124616
27251	1.409245	-9.612461	-1.363947	0.045214	0.017536	0.002051	0.134079	0.645362	-0.056465	0.642863	-0.711685	-0.254330	0.124692
27252	1.445461	-9.612796	-1.381088	0.018330	0.019247	0.012425	0.134354	0.644529	-0.057790	0.643166	-0.711543	-0.253954	0.124702
27253	1.387386	-9.627009	-1.457661	0.002247	0.010540	0.007005	0.135147	0.644663	-0.057144	0.643227	-0.711551	-0.253770	0.124722
27254	1.377668	-9.636430	-1.416826	-0.001374	-0.001727	0.011340	0.135413	0.644939	-0.057933	0.643146	-0.711606	-0.253725	0.124914
27255	1.423858	-9.593494	-1.416731	0.012946	0.015752	0.015909	0.135150	0.644941	-0.058454	0.643360	-0.711537	-0.253320	0.125030
27256	1.416583	-9.598196	-1.399898	0.018400	0.003556	-0.007005	0.134361	0.643280	-0.057671	0.643633	-0.711258	-0.253419	0.125010
27257	1.390027	-9.597930	-1.380438	-0.008478	0.007907	0.001634	0.135159	0.642720	-0.057295	0.643537	-0.711373	-0.253372	0.124946
27258	1.413969	-9.626960	-1.373768	-0.010259	0.003532	-0.001933	0.135286	0.644802	-0.059245	0.643389	-0.711488	-0.253474	0.124849
27259	1.453059	-9.564630	-1.342144	0.009440	-0.013086	-0.010661	0.136075	0.645213	-0.057940	0.643472	-0.711257	-0.253827	0.125015
27260	1.486652	-9.596038	-1.301936	-0.004871	0.007008	-0.007185	0.135814	0.644799	-0.058466	0.643432	-0.711286	-0.253941	0.124824
27261	1.452469	-9.646475	-1.364711	0.011183	0.014876	0.007942	0.135546	0.645077	-0.058196	0.643637	-0.711196	-0.253666	0.124839
27262	1.462284	-9.624888	-1.359741	0.002257	0.015755	0.003475	0.136075	0.645213	-0.057940	0.643716	-0.711209	-0.253499	0.124698
27263	1.448393	-9.540649	-1.377880	-0.022730	0.000922	-0.014362	0.135809	0.644659	-0.056761	0.643423	-0.711408	-0.253808	0.124451
27264	1.472068	-9.608068	-1.340404	0.011214	0.003515	-0.002672	0.136347	0.643824	-0.057696	0.643583	-0.711243	-0.253863	0.124450
27265	1.462073	-9.655995	-1.307220	-0.015620	0.003511	-0.005519	0.135818	0.644521	-0.059256	0.643383	-0.711400	-0.253995	0.124315
27266	1.462663	-9.574158	-1.287057	0.004909	0.003485	0.005221	0.136616	0.642989	-0.057183	0.643434	-0.711357	-0.253954	0.124384
27267	1.452902	-9.588499	-1.282331	0.025481	-0.007003	0.003571	0.135824	0.642161	-0.056917	0.643746	-0.711002	-0.253989	0.124724
27268	1.442891	-9.636624	-1.314043	0.039799	0.005253	0.007238	0.136484	0.643546	-0.058488	0.644297	-0.710524	-0.253810	0.124972
27269	1.433131	-9.650958	-1.306913	0.051507	0.003549	-0.010306	0.135294	0.643275	-0.058998	0.645068	-0.709787	-0.253841	0.125115
27270	1.435101	-9.711285	-1.365306	0.031830	0.004431	-0.010458	0.135959	0.644105	-0.060837	0.645544	-0.709319	-0.253944	0.125107
27271	1.404315	-9.626818	-1.352052	-0.013838	0.011400	-0.000166	0.135437	0.642999	-0.061628	0.645400	-0.709498	-0.253892	0.124939
27272	1.384837	-9.650580	-1.306492	0.027270	0.003515	0.007155	0.135692	0.644662	-0.061352	0.645763	-0.709175	-0.253768	0.125148
27273	1.452965	-9.578951	-1.306256	0.015632	0.003487	0.008826	0.136893	0.643407	-0.061515	0.645974	-0.709000	-0.253617	0.125359
27274	1.425639	-9.684663	-1.336077	0.026324	-0.003513	0.016797	0.136626	0.644797	-0.063203	0.646263	-0.708721	-0.253450	0.125787
27275	1.423588	-9.636304	-1.258593	0.005765	0.013967	0.015838	0.136631	0.643686	-0.062689	0.646369	-0.708735	-0.253087	0.125891
27276	1.413850	-9.645967	-1.297075	0.005828	0.015757	0.003510	0.136894	0.644796	-0.063994	0.646498	-0.708701	-0.252911	0.125771
27277	1.414340	-9.578531	-1.267463	0.001314	0.005236	0.008739	0.137957	0.644096	-0.063493	0.646514	-0.708716	-0.252773	0.125885
27278	1.418967	-9.607373	-1.248606	0.016553	0.017493	0.005362	0.138219	0.644233	-0.062708	0.646800	-0.708559	-0.252517	0.125815
27279	1.360428	-9.688714	-1.253844	-0.008561	0.001736	0.013935	0.138754	0.644092	-0.063767	0.646646	-0.708718	-0.252373	0.125998
27280	1.390012	-9.604697	-1.233905	-0.023777	0.003464	0.015600	0.137956	0.643957	-0.062969	0.646263	-0.709096	-0.252261	0.126060
27281	1.404795	-9.566092	-1.156678	0.064785	0.008709	0.018910	0.137561	0.644237	-0.064273	0.647174	-0.708347	-0.251770	0.126580
27282	1.423400	-9.664932	-1.182010	0.088080	-0.007007	0.007543	0.139018	0.645340	-0.065465	0.648343	-0.707211	-0.251619	0.127245
27283	1.451552	-9.780596	-1.178775	0.027178	-0.002687	0.021181	0.139566	0.643673	-0.067590	0.648660	-0.706927	-0.251338	0.127766
27284	1.432965	-9.674937	-1.283152	-0.003195	-0.003527	0.013937	0.140090	0.644503	-0.067065	0.648538	-0.707013	-0.251287	0.128008
27285	1.385162	-9.604902	-1.313180	-0.003173	-0.002625	0.010445	0.140355	0.643946	-0.066024	0.648449	-0.707072	-0.251237	0.128234
27286	1.417519	-9.805053	-1.397478	-0.031739	-0.006962	-0.003927	0.140903	0.642279	-0.068412	0.647951	-0.707429	-0.251557	0.128151
27287	1.375351	-9.622053	-1.440676	-0.060283	0.021069	-0.012794	0.139436	0.642008	-0.065767	0.647224	-0.708178	-0.251678	0.127451
27288	1.264885	-9.539104	-1.340227	-0.037056	0.005332	-0.011752	0.139685	0.644226	-0.064699	0.646732	-0.708597	-0.251960	0.127063
27289	1.310492	-9.577910	-1.329049	-0.001379	-0.001725	0.010489	0.141009	0.643663	-0.063018	0.646660	-0.708645	-0.251893	0.127287
27290	1.399032	-9.693782	-1.239814	-0.051516	0.001707	0.015371	0.141674	0.643659	-0.063685	0.645875	-0.709378	-0.251875	0.127229
27291	1.433289	-9.631466	-1.224972	-0.047912	-0.002665	0.008334	0.141261	0.644492	-0.060520	0.645147	-0.710012	-0.251969	0.127203
27292	1.365332	-9.679057	-1.229740	-0.008586	-0.003529	0.017440	0.142844	0.645732	-0.060138	0.644939	-0.710187	-0.251876	0.127459
27293	1.345904	-9.693425	-1.258579	-0.038961	0.006990	0.011092	0.143258	0.643233	-0.060695	0.644382	-0.710741	-0.251782	0.127380
27294	1.231424	-9.490726	-1.336979	-0.028226	0.003533	0.013879	0.141786	0.644905	-0.059605	0.643938	-0.711167	-0.251704	0.127396
27295	1.278971	-9.596804	-1.295346	0.025486	-0.006947	0.002741	0.142852	0.644206	-0.060022	0.644247	-0.710813	-0.251740	0.127737
27296	1.369554	-9.758953	-1.389324	-0.015621	-0.008688	-0.007316	0.144975	0.645167	-0.061751	0.643976	-0.710940	-0.252086	0.127715
27297	1.471951	-9.622662	-1.393447	-0.055088	-0.008784	0.015303	0.146021	0.646825	-0.060176	0.643096	-0.711684	-0.252175	0.127834
27298	1.549417	-9.596735	-1.369783	-0.062248	0.003428	0.018801	0.146259	0.649736	-0.057132	0.642155	-0.712573	-0.252111	0.127739
27299	1.467073	-9.627610	-1.451145	-0.026452	0.013970	0.022645	0.147192	0.648204	-0.055849	0.641776	-0.713042	-0.251736	0.127763
27300	1.403616	-9.720968	-1.466091	-0.070287	0.024478	0.024127	0.148651	0.648057	-0.055610	0.640811	-0.714112	-0.251348	0.127398
27301	1.327354	-9.578542	-1.492637	-0.126690	0.027964	0.034355	0.148360	0.649860	-0.051388	0.639035	-0.715959	-0.250882	0.126867
27302	1.308397	-9.530080	-1.424620	-0.119535	0.031456	0.034434	0.149668	0.650683	-0.047462	0.637368	-0.717722	-0.250378	0.126283
27303	1.322124	-9.636068	-1.440378	-0.089120	0.022720	0.032836	0.150594	0.650539	-0.046559	0.636104	-0.719059	-0.249902	0.125996
27304	1.235747	-9.558413	-1.436336	-0.103381	0.032384	0.023997	0.152439	0.651082	-0.043826	0.634693	-0.720559	-0.249497	0.125348
27305	1.216162	-9.592251	-1.539905	-0.056756	0.038591	0.006737	0.151630	0.651640	-0.041183	0.634037	-0.721388	-0.249108	0.124666
27306	1.252110	-9.630989	-1.531047	-0.074626	0.036839	0.000413	0.152561	0.649830	-0.038853	0.633119	-0.722412	-0.248909	0.123795
27307	1.312986	-9.559392	-1.559590	-0.062942	0.021114	-0.014541	0.152962	0.648578	-0.037559	0.632341	-0.723165	-0.249062	0.123067
27308	1.453029	-9.560605	-1.599268	0.006009	0.014133	-0.028204	0.151220	0.649835	-0.034633	0.632544	-0.722970	-0.249363	0.122562
27309	1.471875	-9.623587	-1.696293	-0.015554	-0.013889	-0.014380	0.150165	0.649702	-0.036062	0.632276	-0.723036	-0.249845	0.122570
27310	1.301123	-9.530391	-1.544734	-0.038931	-0.027920	0.003089	0.149618	0.651231	-0.033938	0.631542	-0.723460	-0.250339	0.122848
27311	1.204996	-9.462537	-1.624842	0.020122	-0.047102	-0.000030	0.149363	0.650261	-0.035125	0.631590	-0.723063	-0.250942	0.123701
27312	1.230965	-9.549011	-1.520308	-0.013942	-0.033174	0.014724	0.149100	0.649569	-0.034734	0.631162	-0.723215	-0.251272	0.124325
27313	1.279298	-9.544519	-1.501445	0.059534	0.000110	0.000386	0.150558	0.650255	-0.035668	0.632021	-0.722435	-0.251169	0.124704
27314	1.196203	-9.678953	-1.627254	0.116006	0.022961	-0.013218	0.150304	0.649564	-0.037771	0.633821	-0.720943	-0.250867	0.124814
27315	1.203618	-9.654972	-1.631849	0.043542	0.021195	-0.015512	0.149787	0.649152	-0.040917	0.634592	-0.720336	-0.250760	0.124612
27316	1.274303	-9.559677	-1.751536	-0.015386	0.024734	-0.037957	0.148994	0.648602	-0.040911	0.634564	-0.720387	-0.251124	0.123727
27317	1.458166	-9.517385	-1.610832	0.020298	0.015870	-0.021037	0.147661	0.649719	-0.040748	0.634982	-0.720037	-0.251226	0.123412
27318	1.519764	-9.681588	-1.663725	0.072249	-0.005077	-0.039290	0.148323	0.649993	-0.040755	0.636070	-0.718894	-0.251763	0.123374
27319	1.582152	-9.741770	-1.520747	0.014881	0.010555	-0.015894	0.146213	0.649173	-0.043094	0.636371	-0.718624	-0.251879	0.123163
27320	1.535009	-9.586861	-1.323879	0.094576	0.015836	-0.032876	0.146486	0.648201	-0.043764	0.637866	-0.717277	-0.252006	0.123021
27321	1.475654	-9.448915	-1.199204	0.363899	0.031646	-0.032575	0.143455	0.649471	-0.051448	0.643315	-0.712492	-0.251226	0.124046
27322	1.597416	-9.653399	-0.899770	0.550136	0.059671	-0.062923	0.141783	0.647822	-0.063776	0.651546	-0.705188	-0.250062	0.125167
27323	1.741432	-9.777061	-0.856769	0.674641	0.099952	-0.083087	0.141970	0.646302	-0.076919	0.661730	-0.696111	-0.248281	0.126091
27324	1.773016	-9.757397	-0.638100	0.614641	0.127847	-0.069335	0.140724	0.643128	-0.094780	0.671021	-0.687887	-0.246072	0.126457
27325	1.693015	-9.797941	-0.729208	0.535991	0.134903	-0.083964	0.137601	0.641349	-0.108925	0.679256	-0.680520	-0.244114	0.126145
27326	1.694859	-9.549334	-0.442757	0.503626	0.112031	-0.063091	0.137155	0.637199	-0.126546	0.686756	-0.673599	-0.242266	0.126246
27327	1.743284	-9.543726	-0.058557	0.720199	0.105048	-0.086232	0.133252	0.633205	-0.141751	0.697138	-0.663421	-0.240215	0.127152
27328	1.863932	-9.576478	0.550504	1.221283	0.057859	-0.124222	0.132689	0.628503	-0.162657	0.713702	-0.645739	-0.237958	0.130486
27329	1.680675	-9.552117	0.970568	1.629350	0.023021	-0.160977	0.128940	0.612727	-0.202786	0.734924	-0.621358	-0.235403	0.135597
27330	1.771382	-9.717137	1.511070	1.863778	0.040474	-0.173376	0.125207	0.597233	-0.248031	0.758194	-0.592828	-0.231838	0.141236
27331	2.294080	-9.584600	2.137790	1.919137	0.060291	-0.158946	0.119180	0.570654	-0.301621	0.781146	-0.562641	-0.227299	0.146908
27332	1.837306	-9.323689	2.918645	1.805411	0.069840	-0.155161	0.115498	0.545167	-0.344998	0.801687	-0.533566	-0.222607	0.151828
27333	1.913585	-9.135680	3.242212	1.677387	0.087178	-0.141043	0.115766	0.520486	-0.381209	0.819983	-0.505914	-0.217574	0.156018
27334	2.067206	-8.951808	3.983267	1.647668	0.055433	-0.127301	0.114206	0.491098	-0.417964	0.836817	-0.478235	-0.212794	0.160458
27335	1.800433	-8.457051	4.635384	1.673369	0.018555	-0.098883	0.111061	0.458941	-0.451966	0.852782	-0.449503	-0.208014	0.165652
27336	1.884015	-8.264003	5.052681	1.828926	0.004449	-0.085459	0.107699	0.419016	-0.487093	0.868926	-0.417672	-0.202613	0.171655
27337	1.541506	-7.552352	5.647859	1.816383	-0.007813	-0.097696	0.105392	0.378528	-0.519485	0.883856	-0.385316	-0.197251	0.177266
27338	1.973530	-7.260974	6.072894	1.857425	-0.036040	-0.090529	0.107197	0.337461	-0.551027	0.897713	-0.351737	-0.191967	0.183143
27339	1.228892	-6.394137	6.836761	1.978966	-0.052616	-0.079627	0.104121	0.289204	-0.578498	0.911045	-0.315341	-0.186099	0.189536
27340	2.275857	-5.892572	7.559340	2.455061	-0.086966	-0.128498	0.101648	0.230398	-0.608970	0.925561	-0.269458	-0.179068	0.196632
27341	2.262789	-5.380279	8.300801	2.186459	-0.055777	-0.096766	0.093661	0.158576	-0.634501	0.936664	-0.228052	-0.171872	0.202763
27342	2.154641	-4.296875	8.357453	1.719647	-0.011197	-0.131476	0.092162	0.105445	-0.649445	0.944428	-0.195206	-0.165707	0.206136
27343	2.248559	-4.338045	8.505184	1.458470	0.016709	-0.146536	0.094581	0.061867	-0.662647	0.950405	-0.167012	-0.159889	0.208020
27344	2.263329	-3.650140	9.325336	1.130953	0.036562	-0.149614	0.095079	0.024956	-0.668535	0.954665	-0.145134	-0.155041	0.208597
27345	2.668617	-3.356285	8.919032	1.072089	0.061058	-0.171155	0.095672	-0.007517	-0.670968	0.958481	-0.124198	-0.149877	0.208390
27346	2.555162	-3.026934	9.358825	0.948609	0.076719	-0.175431	0.093981	-0.035538	-0.672403	0.961611	-0.105772	-0.144952	0.207616
27347	2.930249	-2.582202	9.447226	1.004114	0.083609	-0.180313	0.096668	-0.064416	-0.672600	0.964544	-0.086106	-0.139565	0.206790
27348	2.622038	-2.468187	9.763646	0.964654	0.088836	-0.166374	0.100703	-0.094131	-0.677552	0.966949	-0.067372	-0.134211	0.206053
27349	2.928878	-2.096537	9.375911	0.794718	0.088779	-0.167620	0.102047	-0.120226	-0.677570	0.968830	-0.051766	-0.129498	0.204739
27350	3.008296	-1.789960	9.152825	0.583480	0.089555	-0.141797	0.104409	-0.139389	-0.676616	0.970170	-0.040442	-0.125599	0.203370
27351	2.757972	-1.690367	9.619998	0.495439	0.062243	-0.083414	0.106489	-0.157998	-0.671846	0.971019	-0.030746	-0.122557	0.202871
27352	1.998647	-1.156055	9.365909	0.130282	0.144524	-0.025514	0.108541	-0.167861	-0.673551	0.971543	-0.028724	-0.119323	0.202586
27353	1.365991	-1.151149	9.357003	-0.072103	0.114836	0.004817	0.115830	-0.167068	-0.673260	0.971758	-0.030493	-0.117469	0.202382
27354	1.608248	-1.011720	8.375904	-0.109600	0.146415	0.024021	0.118202	-0.165139	-0.671965	0.971926	-0.033258	-0.115139	0.202475
27355	1.506150	-1.129001	9.091668	0.167623	0.156836	0.038406	0.122449	-0.165023	-0.672816	0.972240	-0.030627	-0.111450	0.203448
27356	1.472558	-0.780539	9.692022	0.298098	0.121726	0.048110	0.126585	-0.170876	-0.670312	0.972475	-0.025420	-0.107925	0.204934
27357	1.637022	-0.402274	9.531517	0.376984	0.102552	0.016043	0.129953	-0.181025	-0.668365	0.972802	-0.018431	-0.104406	0.205950
27358	1.840178	-0.369218	9.847401	0.484485	0.074562	-0.030038	0.133630	-0.197697	-0.668456	0.973211	-0.009236	-0.101052	0.206309
27359	2.077055	0.001559	9.782324	0.477429	0.029074	-0.061970	0.134890	-0.210750	-0.665981	0.973578	0.000200	-0.098548	0.205997
27360	2.181351	0.072257	9.570732	0.189551	0.015122	-0.109952	0.134534	-0.219491	-0.663438	0.974049	0.004057	-0.097557	0.204195
27361	1.987946	-0.311939	10.077517	0.151848	-0.000698	-0.103266	0.133505	-0.225314	-0.662955	0.974458	0.007367	-0.096976	0.202418
27362	2.091775	-0.312788	10.064594	0.126842	0.008910	-0.110494	0.135125	-0.229624	-0.664073	0.974897	0.010029	-0.096357	0.200477
27363	2.109959	-0.465058	9.870410	0.044534	0.051764	-0.095110	0.137383	-0.231581	-0.661633	0.975372	0.011006	-0.095200	0.198658
27364	2.278501	-0.522811	9.505369	0.216357	0.090307	-0.081436	0.139517	-0.233535	-0.662079	0.975807	0.015034	-0.092644	0.197462
27365	2.316833	-0.561935	9.394029	0.162637	0.100773	-0.067708	0.143528	-0.240775	-0.659062	0.976206	0.018042	-0.090106	0.196410
27366	1.877292	-0.568080	9.409768	-0.156061	0.102472	-0.029360	0.145122	-0.241616	-0.658570	0.976551	0.014657	-0.088791	0.195573
27367	1.529345	-0.605485	9.662300	-0.098926	0.074508	-0.016617	0.149197	-0.234839	-0.659089	0.976776	0.012531	-0.087815	0.195037
27368	1.631765	-0.462338	9.540485	0.017295	0.076223	0.008910	0.152645	-0.233885	-0.660445	0.976868	0.012567	-0.086345	0.195232
27369	1.660455	-0.507765	9.703152	-0.204587	0.090128	0.005559	0.155282	-0.231263	-0.660459	0.977045	0.008248	-0.085482	0.194954
27370	1.974418	-0.496421	9.493876	-0.210007	0.067305	0.015924	0.156845	-0.225582	-0.661476	0.977116	0.003868	-0.085072	0.194917
27371	1.935274	-0.570374	9.594308	-0.252952	0.048056	0.006724	0.158134	-0.218789	-0.661953	0.977178	-0.001252	-0.085243	0.194565
27372	1.794683	-0.648284	9.714798	-0.247539	0.049856	-0.006424	0.161006	-0.210478	-0.662701	0.977259	-0.006258	-0.085317	0.194025
27373	1.771204	-0.549950	9.562310	-0.157997	0.027208	-0.023446	0.161646	-0.205902	-0.663453	0.977370	-0.009402	-0.085539	0.193240
27374	1.768680	-0.557837	9.336316	0.031699	-0.004178	-0.029223	0.163499	-0.203968	-0.665693	0.977470	-0.008701	-0.085590	0.192747
27375	1.734265	-0.639652	9.237130	0.042425	0.001093	-0.022962	0.164828	-0.204808	-0.665065	0.977564	-0.007831	-0.085561	0.192317
27376	1.518721	-0.729143	9.312469	0.078113	0.006351	-0.001490	0.163797	-0.209520	-0.665753	0.977566	-0.006305	-0.085223	0.192513
27377	1.547218	-0.809855	9.734303	-0.038262	0.039447	0.009203	0.164992	-0.211332	-0.663296	0.977590	-0.007236	-0.084747	0.192572
27378	1.839921	-0.742081	9.833503	-0.091138	0.056774	0.030833	0.167642	-0.209819	-0.664896	0.977503	-0.009258	-0.084071	0.193220
27379	1.804770	-0.597041	9.979681	-0.038511	0.063683	0.065644	0.168560	-0.208020	-0.664892	0.977344	-0.010392	-0.083125	0.194375
27380	1.647083	-0.366722	10.171160	0.056275	0.058444	0.072575	0.172145	-0.208456	-0.665213	0.977136	-0.009616	-0.081836	0.196000
27381	1.643148	-0.237226	10.033281	0.147493	0.035730	0.080237	0.173220	-0.211515	-0.664210	0.976900	-0.007012	-0.080701	0.197750
27382	1.628515	-0.243260	9.595909	0.018770	0.032327	0.065201	0.173763	-0.214294	-0.663196	0.976673	-0.006859	-0.080073	0.199124
27383	1.448637	-0.410054	9.653226	0.024198	0.016670	0.044936	0.175766	-0.215553	-0.664946	0.976522	-0.006524	-0.079798	0.199985
27384	1.202373	-0.403301	9.660235	0.076097	0.001019	0.039164	0.176066	-0.221383	-0.665271	0.976350	-0.005083	-0.079555	0.200963
27385	1.091313	-0.406626	9.863047	-0.084945	0.008852	0.033641	0.175788	-0.219161	-0.665507	0.976219	-0.006832	-0.079845	0.201433
27386	1.439757	-0.308282	9.875591	-0.040216	0.012251	0.036538	0.176962	-0.216532	-0.664186	0.976068	-0.007707	-0.079849	0.202129
27387	1.423882	-0.505091	9.974411	0.049195	-0.016615	0.037929	0.177100	-0.216393	-0.665762	0.975896	-0.006738	-0.080082	0.202901
27388	1.255145	-0.456295	9.769731	0.045688	-0.021747	0.026495	0.177118	-0.219445	-0.665924	0.975744	-0.005784	-0.080404	0.203534
27389	1.070749	-0.575342	9.697848	0.038532	-0.025178	0.026463	0.177396	-0.221945	-0.665559	0.975602	-0.004979	-0.080824	0.204068
27390	1.265048	-0.418268	9.645102	-0.100956	0.004506	0.017598	0.176597	-0.220274	-0.667237	0.975508	-0.006977	-0.081232	0.204297
27391	1.256129	-0.316974	9.711237	-0.154692	-0.004289	0.025127	0.177376	-0.216948	-0.668003	0.975376	-0.010024	-0.082013	0.204490
27392	1.481041	-0.266219	9.577690	-0.221720	0.002680	0.014036	0.176014	-0.210557	-0.668312	0.975255	-0.014366	-0.082951	0.204426
27393	1.610699	-0.368422	9.522520	-0.145654	-0.021802	0.004750	0.177046	-0.205428	-0.668539	0.975158	-0.017113	-0.084038	0.204236
27394	1.641049	-0.517470	9.626296	-0.040192	-0.025350	0.025731	0.176641	-0.203621	-0.669302	0.974986	-0.017821	-0.084775	0.204691
27395	1.521207	-0.387089	9.482219	0.051206	-0.033948	-0.001766	0.175726	-0.205281	-0.670617	0.974957	-0.016653	-0.085299	0.204708
27396	1.451961	-0.621637	9.689220	-0.020341	-0.023461	-0.012855	0.173865	-0.204994	-0.669930	0.974951	-0.016915	-0.085931	0.204451
27397	1.617447	-0.444785	9.737895	-0.052489	-0.006011	-0.021853	0.175858	-0.204309	-0.672053	0.975017	-0.017841	-0.086336	0.203889
27398	1.620893	-0.637317	9.711617	-0.183020	0.001009	-0.042204	0.176236	-0.201120	-0.671371	0.975107	-0.021325	-0.087165	0.202765
27399	1.496393	-0.821852	9.614431	-0.066669	0.001116	-0.048403	0.176613	-0.197237	-0.671863	0.975280	-0.022511	-0.087499	0.201656
27400	1.547099	-0.820086	9.534699	0.038894	0.008128	-0.040572	0.178072	-0.196967	-0.672408	0.975467	-0.021700	-0.087290	0.200934
27401	1.527434	-0.865877	9.455029	0.013824	-0.011979	-0.040830	0.178212	-0.197800	-0.673074	0.975620	-0.021285	-0.087552	0.200120
27402	1.758225	-1.009660	9.432157	0.090812	-0.032982	-0.056304	0.177822	-0.199185	-0.672951	0.975810	-0.019265	-0.087944	0.199224
27403	1.863797	-1.102148	9.346061	-0.213452	-0.033983	-0.042713	0.176618	-0.197097	-0.673568	0.975830	-0.023216	-0.089563	0.197979
27404	1.774876	-1.389195	9.639153	-0.286064	-0.058564	-0.029270	0.175510	-0.187931	-0.675297	0.975655	-0.028487	-0.091943	0.197057
27405	1.931423	-1.100308	9.333482	-0.290627	-0.063868	-0.001107	0.172957	-0.181533	-0.676244	0.975357	-0.033924	-0.094447	0.196488
27406	2.064551	-1.401333	9.554797	-0.330030	-0.034230	0.007419	0.172486	-0.168209	-0.677416	0.974942	-0.040193	-0.096507	0.196364
27407	1.882668	-1.514810	9.737724	-0.355138	-0.039482	0.012531	0.172570	-0.158216	-0.679943	0.974500	-0.047028	-0.098796	0.195904
27408	1.902094	-1.502656	9.829028	-0.398134	-0.029045	0.023705	0.171192	-0.149467	-0.679572	0.973712	-0.054589	-0.101049	0.196707
27409	1.827744	-1.434444	9.921785	-0.387462	0.011151	0.047755	0.173386	-0.138655	-0.679891	0.973086	-0.062316	-0.102443	0.196791
27410	1.798422	-1.480137	9.849409	-0.296222	0.019928	0.057264	0.172134	-0.128101	-0.680555	0.972446	-0.068229	-0.103260	0.197563
27411	1.570342	-1.273481	9.202415	-0.184367	0.015749	0.072288	0.172358	-0.119497	-0.683097	0.971927	-0.072047	-0.103717	0.198520
27412	1.474780	-1.474088	9.429262	0.047355	0.018429	0.068682	0.173541	-0.118117	-0.682314	0.971717	-0.071310	-0.103175	0.200089
27413	1.636097	-1.210110	9.642410	0.242388	0.011390	0.066554	0.174505	-0.124922	-0.681346	0.971806	-0.066772	-0.102005	0.201818
27414	1.613273	-1.363752	9.681700	0.115319	0.014850	0.069140	0.175337	-0.131171	-0.681290	0.971673	-0.064704	-0.101257	0.203499
27415	1.480409	-1.365588	9.529003	-0.045800	0.014833	0.088275	0.175605	-0.131728	-0.681037	0.971284	-0.065804	-0.101141	0.205056
27416	1.457381	-1.545863	9.510304	-0.008260	-0.014891	0.087531	0.176158	-0.134505	-0.682911	0.970856	-0.066056	-0.101446	0.206841
27417	1.377079	-1.631800	9.519624	0.156407	-0.011305	0.079938	0.175632	-0.136029	-0.681868	0.970706	-0.063104	-0.100994	0.208681
27418	1.222480	-1.640079	9.564124	0.054503	0.014987	0.065236	0.176179	-0.138391	-0.682556	0.970516	-0.062221	-0.100486	0.210073
27419	1.047521	-1.797025	9.708037	0.101067	0.015928	0.052378	0.175926	-0.141165	-0.681661	0.970455	-0.060417	-0.099731	0.211234
27420	0.999499	-1.758207	9.694477	0.176217	0.022080	0.056496	0.178348	-0.146590	-0.682409	0.970454	-0.057184	-0.098581	0.212677
27421	1.086828	-1.696931	9.504555	0.137699	0.001062	0.065822	0.176797	-0.153937	-0.681933	0.970335	-0.054656	-0.097905	0.214190
27422	1.351636	-1.809864	9.431272	0.095555	-0.000808	0.086555	0.177610	-0.157549	-0.680932	0.970051	-0.052950	-0.097508	0.216079
27423	1.776930	-1.761155	9.139747	-0.017191	-0.039399	0.085483	0.176016	-0.157541	-0.680251	0.969588	-0.053317	-0.098271	0.217713
27424	1.742697	-1.829762	9.427669	-0.104979	-0.067487	0.091780	0.175216	-0.155454	-0.682712	0.968924	-0.055220	-0.100030	0.219387
27425	1.767938	-1.682701	9.602190	-0.136453	-0.089474	0.116163	0.172549	-0.152386	-0.683690	0.968078	-0.057758	-0.102264	0.221430
27426	1.768317	-1.631970	9.674874	-0.117601	-0.090324	0.100445	0.169759	-0.151816	-0.683117	0.967284	-0.059817	-0.104511	0.223295
27427	1.820633	-1.741019	9.543383	-0.067557	-0.085088	0.118417	0.167240	-0.150968	-0.684908	0.966491	-0.061049	-0.106356	0.225513
27428	2.006156	-1.804541	9.694873	-0.146342	-0.078214	0.126607	0.165493	-0.146657	-0.685494	0.965543	-0.063769	-0.108467	0.227803
27429	1.984316	-1.810077	9.401775	-0.094428	-0.083386	0.128741	0.163082	-0.141925	-0.686460	0.964646	-0.065550	-0.110403	0.230156
27430	1.888021	-1.766232	9.335814	-0.031836	-0.082479	0.139814	0.159640	-0.143294	-0.686159	0.963739	-0.066063	-0.112055	0.232993
27431	2.022753	-1.834748	9.297812	-0.175013	-0.106167	0.137749	0.157781	-0.141062	-0.689127	0.962612	-0.069306	-0.114809	0.235359
27432	1.982769	-2.026521	9.408914	-0.173229	-0.120158	0.130633	0.154568	-0.135632	-0.689680	0.961414	-0.072333	-0.117860	0.237824
27433	2.137787	-1.960442	9.389109	-0.092824	-0.149973	0.149583	0.149249	-0.131716	-0.692054	0.960197	-0.073814	-0.121060	0.240660
27434	2.219281	-2.045312	9.373009	-0.118946	-0.167576	0.182772	0.146320	-0.130313	-0.691208	0.958633	-0.075672	-0.124694	0.244435
27435	2.117621	-2.080399	9.438375	-0.003539	-0.162285	0.185416	0.142075	-0.129595	-0.692448	0.957296	-0.075462	-0.127648	0.248187
27436	2.137495	-2.003523	9.458316	0.118255	-0.123734	0.172354	0.137064	-0.133174	-0.694770	0.956160	-0.072940	-0.129294	0.252430
27437	1.989008	-2.529320	10.181800	0.078855	-0.073094	0.171290	0.134176	-0.138293	-0.694777	0.955204	-0.071567	-0.130145	0.255980
27438	2.314361	-1.927428	9.623504	0.071864	-0.020578	0.168823	0.134055	-0.139679	-0.695970	0.954332	-0.070485	-0.130029	0.259566
27439	1.971963	-2.202892	9.911706	0.157747	0.002239	0.168691	0.133299	-0.146474	-0.696158	0.953667	-0.067982	-0.129027	0.263155
27440	1.987835	-1.992936	9.392432	0.059471	0.023338	0.158408	0.133846	-0.149391	-0.696064	0.952936	-0.067345	-0.128148	0.266376
27441	2.168114	-2.096601	8.988307	-0.062247	-0.011678	0.166139	0.133858	-0.151056	-0.696868	0.951922	-0.068958	-0.128583	0.269361
27442	2.164025	-2.332135	9.038510	-0.083863	-0.037987	0.186987	0.132254	-0.148827	-0.696821	0.950650	-0.070791	-0.129598	0.272868
27443	1.895883	-2.016536	9.306430	-0.012390	-0.072969	0.194569	0.131592	-0.149518	-0.696162	0.949363	-0.071206	-0.130886	0.276602
27444	1.986951	-2.122269	9.571212	-0.091163	-0.069574	0.195715	0.129207	-0.148949	-0.697695	0.947920	-0.073026	-0.132529	0.280270
27445	1.919669	-2.069427	9.375317	-0.107207	-0.097480	0.179671	0.127344	-0.147551	-0.698177	0.946478	-0.075060	-0.134813	0.283499
27446	1.933773	-2.120322	9.285682	-0.062419	-0.100928	0.169399	0.124152	-0.145034	-0.699941	0.945111	-0.076089	-0.136918	0.286757
27447	2.203349	-2.247211	9.380439	-0.057975	-0.106277	0.171065	0.121767	-0.144882	-0.700953	0.943732	-0.077112	-0.139094	0.289958
27448	2.089080	-2.009006	9.114976	-0.003332	-0.146385	0.153783	0.117916	-0.143612	-0.701538	0.942385	-0.076716	-0.141735	0.293150
27449	2.096584	-2.316367	9.303654	-0.024866	-0.186664	0.148124	0.113411	-0.144281	-0.701870	0.940929	-0.076570	-0.145261	0.296123
27450	1.889968	-2.179012	9.645904	-0.053427	-0.170891	0.128670	0.109175	-0.144950	-0.703255	0.939541	-0.076896	-0.148692	0.298731
27451	1.914621	-2.111567	9.740201	-0.157186	-0.155188	0.124451	0.103189	-0.140754	-0.704960	0.938078	-0.079343	-0.152408	0.300809
27452	2.056080	-1.902323	9.308764	-0.110332	-0.132256	0.072015	0.098530	-0.136842	-0.706687	0.937036	-0.080802	-0.155531	0.302067
27453	2.168114	-2.096601	8.988307	-0.047658	-0.149685	0.065293	0.095736	-0.134744	-0.707542	0.936094	-0.081020	-0.158552	0.303355
27454	2.280623	-2.232396	8.916075	-0.103364	-0.167325	0.112346	0.089889	-0.132770	-0.707696	0.934681	-0.082260	-0.162222	0.305433
27455	2.164471	-2.274013	9.168962	-0.128529	-0.174387	0.128019	0.086168	-0.130250	-0.709976	0.933113	-0.084028	-0.166075	0.307666
27456	2.550442	-2.327781	9.088102	-0.075096	-0.206079	0.175751	0.080593	-0.129109	-0.710536	0.931184	-0.084708	-0.170177	0.311065
27457	2.629183	-2.465064	9.230052	0.026707	-0.191329	0.218788	0.074896	-0.130188	-0.710591	0.929206	-0.083764	-0.173222	0.315522
27458	2.539438	-2.517545	9.143699	-0.082664	-0.174814	0.272701	0.068526	-0.128765	-0.711924	0.926697	-0.085103	-0.176624	0.320614
27459	2.485794	-2.584946	8.989565	-0.054261	-0.160894	0.331122	0.064540	-0.127216	-0.712504	0.923895	-0.086239	-0.179399	0.326797
27460	2.688855	-2.548644	8.793550	0.010000	-0.178479	0.366724	0.058180	-0.127875	-0.713070	0.920826	-0.086166	-0.182084	0.333916
27461	2.423999	-2.440698	8.809093	0.006175	-0.220505	0.408941	0.053953	-0.130349	-0.713949	0.917273	-0.086047	-0.185400	0.341809
27462	2.128412	-2.599791	9.516432	-0.073005	-0.184919	0.496651	0.046535	-0.131557	-0.714898	0.912998	-0.087923	-0.188515	0.350950
27463	2.372816	-2.175131	9.000058	0.112000	-0.175365	0.561502	0.040304	-0.132356	-0.714286	0.908548	-0.086717	-0.189893	0.361886
27464	2.443781	-2.373715	8.739993	0.348838	-0.198149	0.619485	0.033724	-0.141201	-0.714536	0.903814	-0.081256	-0.189960	0.374743
27465	2.482868	-2.315821	8.894142	0.248474	-0.182552	0.654053	0.027149	-0.151712	-0.713491	0.898557	-0.077803	-0.190258	0.387743
27466	2.476587	-2.185476	9.027885	0.133889	-0.165148	0.669168	0.019757	-0.157082	-0.714613	0.892855	-0.076620	-0.191213	0.400472
27467	2.633613	-2.522651	9.287035	0.402252	-0.128455	0.683471	0.013714	-0.168846	-0.712144	0.887427	-0.070911	-0.189136	0.414333
27468	2.735514	-2.114885	9.175478	0.438031	-0.105743	0.697968	0.007817	-0.181858	-0.711134	0.881742	-0.064856	-0.186452	0.428439
27469	2.979104	-2.503294	9.418870	0.393224	-0.086650	0.709889	0.004166	-0.193773	-0.709360	0.875771	-0.059676	-0.183591	0.442445
27470	2.580166	-2.228893	9.252419	0.616097	-0.081167	0.699376	-0.001305	-0.212061	-0.707884	0.869871	-0.050688	-0.178777	0.456940
27471	2.578579	-2.454605	9.374817	0.430925	-0.101319	0.680282	-0.009433	-0.231447	-0.703229	0.863658	-0.044535	-0.175813	0.470321
27472	2.751884	-2.537362	9.497350	0.226742	-0.135636	0.706795	-0.017867	-0.241392	-0.702412	0.856638	-0.041782	-0.175455	0.483365
27473	2.226480	-2.393709	9.513148	0.411722	-0.191518	0.741612	-0.026324	-0.248841	-0.699208	0.849055	-0.035324	-0.174034	0.497564
27474	2.583611	-2.430223	9.495227	0.228286	-0.214410	0.738316	-0.035823	-0.257948	-0.698629	0.841022	-0.031838	-0.174939	0.510945
27475	2.712718	-2.600595	9.170090	-0.074186	-0.228493	0.753617	-0.049224	-0.258432	-0.696329	0.832411	-0.033243	-0.178982	0.523405
27476	2.742218	-2.528591	9.194698	0.053719	-0.256475	0.754454	-0.060779	-0.256426	-0.695083	0.823531	-0.032316	-0.182243	0.536227
27477	2.558863	-2.507605	9.297466	0.140546	-0.228414	0.751720	-0.074037	-0.258020	-0.694109	0.814663	-0.030150	-0.183947	0.549162
27478	2.628275	-2.590284	9.180551	0.119139	-0.172425	0.756138	-0.085056	-0.257405	-0.692229	0.805703	-0.029046	-0.185046	0.561922
27479	2.558598	-2.541579	9.198536	0.358928	-0.144364	0.764186	-0.093123	-0.262635	-0.690190	0.796710	-0.024332	-0.182834	0.575528
27480	2.636690	-2.424583	9.115087	0.483451	-0.143390	0.733377	-0.102761	-0.272576	-0.686467	0.787866	-0.017609	-0.179244	0.588922
27481	2.371944	-2.299925	9.089963	0.448628	-0.124924	0.724484	-0.113319	-0.284455	-0.682225	0.778965	-0.011532	-0.175617	0.601863
27482	2.348557	-2.200460	9.307619	0.587324	-0.130155	0.714924	-0.124147	-0.295361	-0.677969	0.769914	-0.003275	-0.170454	0.614954
27483	2.219974	-1.942459	9.186715	0.319824	-0.109181	0.720194	-0.130603	-0.305180	-0.673900	0.760648	0.000663	-0.168090	0.627025
27484	2.030969	-2.028037	9.035944	0.349384	-0.065356	0.729423	-0.141195	-0.310675	-0.670250	0.751191	0.004398	-0.164762	0.639176
27485	2.006070	-2.138013	9.191119	0.497748	-0.070658	0.758663	-0.148329	-0.318132	-0.666147	0.741133	0.010377	-0.159443	0.652068
27486	1.926877	-2.065525	9.096498	0.443032	-0.053222	0.797140	-0.156920	-0.326136	-0.661633	0.730373	0.015148	-0.154663	0.665135
27487	1.991920	-2.081084	8.893867	0.194147	-0.100571	0.821572	-0.167529	-0.328439	-0.658082	0.719008	0.016845	-0.153716	0.677580
27488	1.579793	-2.317252	9.269648	0.136427	-0.111243	0.907534	-0.177767	-0.326304	-0.654361	0.706222	0.017578	-0.153814	0.690856
27489	1.723966	-2.445588	10.144191	0.293175	-0.141471	1.033604	-0.190116	-0.325961	-0.651020	0.691275	0.020494	-0.152010	0.706125
27490	2.158011	-1.833188	9.366363	-0.005868	-0.150431	1.100135	-0.204485	-0.319917	-0.648247	0.675143	0.019247	-0.154651	0.721037
27491	2.880623	-2.086906	9.256265	-0.042037	-0.196291	1.171695	-0.218362	-0.306103	-0.647241	0.657503	0.017905	-0.158253	0.736427
27492	2.610188	-2.113194	10.195645	-0.019688	-0.199852	1.148990	-0.233296	-0.292978	-0.646095	0.639811	0.017009	-0.161602	0.751157
27493	2.612167	-1.834404	10.126730	0.218547	-0.172559	1.108587	-0.244495	-0.285287	-0.642435	0.622400	0.018866	-0.160793	0.765772
27494	2.773359	-1.578538	10.046563	0.663822	-0.137201	0.992126	-0.257216	-0.289382	-0.639132	0.606369	0.026097	-0.152725	0.779942
27495	2.155455	-1.198595	10.013001	1.153102	-0.097158	0.841015	-0.265919	-0.304189	-0.629042	0.592158	0.039116	-0.136193	0.793265
27496	1.744078	-0.954894	9.214193	1.163479	-0.080909	0.751462	-0.275896	-0.328841	-0.617980	0.578915	0.052178	-0.119292	0.804925
27497	1.643141	-0.884576	9.141366	0.953498	-0.114009	0.682008	-0.284043	-0.348369	-0.607551	0.566567	0.063511	-0.105797	0.814724
27498	1.544951	-1.087756	8.519784	0.332435	-0.070392	0.736680	-0.294095	-0.358171	-0.599621	0.553957	0.066925	-0.102154	0.823539
27499	2.262122	-0.769678	8.964296	0.207245	-0.112644	0.697564	-0.302490	-0.352020	-0.598513	0.541958	0.069742	-0.100771	0.831422
27500	2.702760	-1.300842	9.435080	0.257609	-0.056718	0.640606	-0.308214	-0.351159	-0.593823	0.530821	0.072248	-0.098038	0.838688
27501	2.186826	-0.503512	9.290071	-0.116183	-0.060062	0.602944	-0.317312	-0.337232	-0.594333	0.520774	0.070951	-0.101372	0.844680
27502	2.991755	-0.744245	9.703366	0.308429	-0.065220	0.476188	-0.322124	-0.332350	-0.591586	0.512161	0.074366	-0.097560	0.850084
27503	1.910622	-0.635611	9.435143	-0.066872	-0.057723	0.379548	-0.328776	-0.330651	-0.588712	0.505737	0.074058	-0.099738	0.853697
27504	2.136250	-0.820745	9.248404	-0.119291	-0.101297	0.289027	-0.332547	-0.321472	-0.587513	0.500803	0.074074	-0.103274	0.856180
27505	1.859520	-1.014137	9.013029	-0.048544	-0.124732	0.273646	-0.336436	-0.314791	-0.586206	0.495978	0.075284	-0.105648	0.858590
27506	2.043117	-1.012418	9.256618	0.225192	-0.129147	0.277327	-0.340828	-0.313380	-0.584156	0.490628	0.079219	-0.103524	0.861563
27507	2.388193	-1.048602	9.315714	0.261008	-0.137976	0.266870	-0.345483	-0.314329	-0.578845	0.485370	0.083725	-0.100699	0.864445
27508	2.668236	-1.410331	9.724937	0.082141	-0.120626	0.240789	-0.349615	-0.313754	-0.574051	0.480858	0.086194	-0.100898	0.866698
27509	2.627119	-1.410825	9.458503	-0.232708	-0.097876	0.233308	-0.354045	-0.305683	-0.572066	0.477057	0.085300	-0.106218	0.868250
27510	2.899958	-2.100019	9.736639	-0.304194	-0.092701	0.202617	-0.357695	-0.293173	-0.573067	0.473884	0.083647	-0.112773	0.869321
27511	3.015484	-2.167025	10.143460	-0.268229	-0.045475	0.165984	-0.360672	-0.282472	-0.573833	0.471374	0.081633	-0.118170	0.870160
27512	3.166532	-1.949924	9.159235	-0.344847	-0.059222	0.117813	-0.362061	-0.271224	-0.574487	0.469770	0.079206	-0.124964	0.870302
27513	2.732932	-2.464690	8.830187	-0.087182	-0.076458	0.123185	-0.363826	-0.263859	-0.574912	0.467598	0.079530	-0.127502	0.871074
27514	2.759352	-1.799588	8.515542	0.127364	-0.064239	0.181323	-0.367553	-0.261757	-0.574572	0.464106	0.081451	-0.126216	0.872950
27515	2.512801	-1.503437	8.771034	0.086096	-0.094011	0.191617	-0.369694	-0.260638	-0.570853	0.460402	0.083533	-0.126031	0.874739
27516	2.259747	-1.112572	9.306473	-0.041090	-0.094131	0.208458	-0.372377	-0.257294	-0.567892	0.456632	0.084348	-0.128009	0.876348
27517	2.327227	-0.815224	9.967857	-0.253937	-0.052294	0.182411	-0.375066	-0.250896	-0.567787	0.453750	0.082592	-0.133327	0.877219
27518	2.415470	-0.983020	10.380965	-0.207982	0.000267	0.114135	-0.377526	-0.238950	-0.566711	0.452118	0.080470	-0.137204	0.877661
27519	2.342843	-0.993506	9.912797	0.066985	0.026810	0.072207	-0.375552	-0.236046	-0.567237	0.450853	0.080511	-0.135920	0.878507
27520	2.606730	-1.229629	9.667459	0.226412	0.054885	0.049557	-0.375408	-0.237712	-0.567519	0.449797	0.081529	-0.131569	0.879617
27521	2.648576	-1.103874	9.209483	0.079820	0.050599	0.029991	-0.372489	-0.238283	-0.566913	0.449314	0.081392	-0.129751	0.880146
27522	2.577381	-1.266862	9.215434	-0.075766	0.040140	0.004135	-0.371170	-0.236486	-0.567965	0.449507	0.080069	-0.130774	0.880017
27523	2.766302	-1.541070	9.696150	0.042264	0.004166	-0.004951	-0.369849	-0.236077	-0.567062	0.449581	0.080510	-0.129975	0.880058
27524	2.760245	-1.372866	9.626033	0.369746	0.018256	0.000167	-0.369824	-0.241907	-0.564496	0.449053	0.083587	-0.123343	0.880995
27525	2.704114	-1.799888	9.849936	0.280359	0.053248	-0.017175	-0.367404	-0.248304	-0.563284	0.449053	0.085331	-0.117895	0.881573
27526	2.606368	-1.940583	9.212245	0.081795	0.077839	-0.007944	-0.363544	-0.250546	-0.563628	0.449278	0.084786	-0.115784	0.881790
27527	2.396919	-2.180248	8.961336	-0.011405	0.056858	0.023923	-0.362086	-0.249859	-0.564431	0.449042	0.083731	-0.115572	0.882040
27528	2.411617	-2.153661	9.040830	0.147597	0.027020	0.070794	-0.360090	-0.250703	-0.564732	0.447653	0.084490	-0.112888	0.883020
27529	2.432874	-1.882084	9.022138	0.138596	0.000747	0.076851	-0.359952	-0.252925	-0.562656	0.446088	0.085632	-0.110673	0.883982
27530	2.240196	-1.813035	9.087084	0.083026	-0.020258	0.090539	-0.360091	-0.252647	-0.561339	0.444361	0.086602	-0.109586	0.884892
27531	2.397449	-1.429917	8.921889	0.052700	-0.035990	0.071791	-0.361442	-0.249588	-0.559188	0.442942	0.087625	-0.109234	0.885546
27532	2.384122	-1.266364	8.885429	0.081425	-0.064784	0.044619	-0.363312	-0.248608	-0.557050	0.441903	0.089471	-0.108486	0.885973
27533	2.297971	-1.159603	8.969118	0.147570	-0.079655	0.053023	-0.363846	-0.250134	-0.553776	0.440545	0.092142	-0.106810	0.886579
27534	2.361635	-1.052750	9.464911	0.154603	-0.062324	0.072515	-0.365444	-0.251098	-0.550349	0.438904	0.094525	-0.104796	0.887382
27535	2.338744	-1.237942	10.198437	0.040009	-0.013521	0.080621	-0.366771	-0.251369	-0.549544	0.437391	0.094999	-0.104484	0.888115
27536	2.436474	-0.736495	10.035117	-0.025196	0.061695	0.085782	-0.369048	-0.247471	-0.549733	0.436070	0.093580	-0.104595	0.888902
27537	2.460470	-0.749488	9.779994	0.047558	0.085498	0.037929	-0.367724	-0.246645	-0.550270	0.435511	0.092442	-0.103168	0.889461
27538	2.460072	-0.802639	9.702476	0.138941	0.084724	0.013030	-0.364532	-0.248050	-0.550595	0.435261	0.092190	-0.100027	0.889968
27539	2.381351	-0.658538	9.430817	0.194638	0.081416	-0.028813	-0.362400	-0.250560	-0.549340	0.435605	0.092540	-0.095871	0.890221
27540	2.517326	-0.890651	9.383713	0.133897	0.071808	-0.054051	-0.359732	-0.254184	-0.547711	0.436505	0.092605	-0.092804	0.890098
27541	2.408005	-0.981267	9.361983	0.044527	0.074498	-0.075826	-0.357072	-0.254753	-0.548675	0.437941	0.091860	-0.091297	0.889626
27542	2.368650	-1.086333	9.512532	-0.024352	0.083224	-0.081596	-0.354418	-0.254489	-0.549501	0.439641	0.090388	-0.090895	0.888979
27543	2.341688	-1.143697	9.562578	-0.125393	0.086729	-0.096423	-0.352442	-0.252141	-0.549507	0.441766	0.087962	-0.092280	0.888026
27544	2.046834	-1.179693	9.624795	-0.184329	0.113083	-0.116063	-0.348482	-0.247721	-0.551361	0.444359	0.084616	-0.094389	0.886835
27545	1.864465	-1.023747	9.815632	-0.218309	0.106109	-0.126827	-0.345586	-0.243018	-0.552933	0.447199	0.081050	-0.097190	0.885437
27546	1.787152	-1.028056	9.782600	-0.212899	0.116652	-0.132014	-0.344016	-0.238863	-0.553703	0.450027	0.077423	-0.099735	0.884044
27547	1.772964	-0.975982	9.470872	-0.133971	0.111575	-0.166682	-0.340050	-0.235554	-0.555306	0.453427	0.074569	-0.100907	0.882418
27548	1.633349	-0.903691	9.158054	0.033388	0.087244	-0.174298	-0.337522	-0.236260	-0.556532	0.456588	0.073766	-0.099304	0.881036
27549	1.780087	-0.986291	9.263994	0.043209	0.065321	-0.179657	-0.335786	-0.238907	-0.555535	0.459846	0.073341	-0.097727	0.879552
27550	1.829338	-0.860847	9.510164	-0.071463	0.057290	-0.155843	-0.332857	-0.240033	-0.556641	0.462818	0.072056	-0.098271	0.878038
27551	1.837611	-0.721031	9.631874	-0.196682	0.045013	-0.171757	-0.331801	-0.239206	-0.556649	0.466232	0.069749	-0.101079	0.876097
27552	1.817141	-0.884217	9.702278	-0.173384	0.036294	-0.184865	-0.329156	-0.237138	-0.557719	0.469802	0.067944	-0.103563	0.874039
27553	1.835304	-1.043343	9.625785	-0.137660	0.025789	-0.172342	-0.329183	-0.232559	-0.557804	0.473083	0.066514	-0.105492	0.872147
27554	1.912170	-1.101564	9.660503	-0.100244	-0.007538	-0.147553	-0.326272	-0.232437	-0.555747	0.475787	0.066084	-0.107159	0.870504
27555	1.989539	-1.083396	9.506224	-0.174544	-0.012823	-0.136675	-0.327339	-0.230626	-0.557288	0.478397	0.064893	-0.110127	0.868791
27556	2.151517	-1.051576	9.312915	-0.096746	-0.023337	-0.124729	-0.328659	-0.231590	-0.557277	0.480656	0.064722	-0.111914	0.867327
27557	2.448795	-1.019874	9.426081	0.071489	-0.033002	-0.135959	-0.328656	-0.232701	-0.556501	0.482879	0.066262	-0.110802	0.866118
27558	2.265593	-0.966301	9.173511	-0.048303	-0.040761	-0.153531	-0.328277	-0.231317	-0.553212	0.485521	0.066918	-0.111873	0.864451
27559	1.835970	-0.929837	8.990167	-0.186047	-0.024885	-0.153456	-0.328293	-0.228820	-0.552662	0.488397	0.065868	-0.115099	0.862486
27560	2.027058	-1.237811	9.446442	-0.000012	-0.036351	-0.155797	-0.329496	-0.228537	-0.550541	0.491009	0.066929	-0.115294	0.860894
27561	1.848598	-1.233651	10.351730	0.148268	-0.005917	-0.117562	-0.329350	-0.231869	-0.549001	0.492855	0.068726	-0.112596	0.860054
27562	2.249539	-0.868005	9.814099	0.030317	-0.028652	-0.141448	-0.331189	-0.235606	-0.547960	0.495198	0.069911	-0.112208	0.858662
27563	2.730287	-1.175125	9.715089	-0.017862	-0.039204	-0.173765	-0.329998	-0.236030	-0.546408	0.498156	0.070785	-0.112614	0.856825
27564	2.617261	-1.107103	9.647146	-0.008759	-0.037331	-0.205364	-0.331052	-0.238662	-0.544056	0.501615	0.071874	-0.112891	0.854677
27565	2.470836	-1.315777	9.465751	-0.266481	-0.028601	-0.190463	-0.330009	-0.235615	-0.543779	0.505217	0.070122	-0.117426	0.852086
27566	2.469053	-1.563636	9.424460	-0.196954	-0.033949	-0.134512	-0.330840	-0.230061	-0.543054	0.507707	0.069101	-0.120982	0.850189
27567	2.383442	-1.391015	9.809335	-0.012873	-0.037555	-0.093478	-0.332175	-0.229777	-0.541063	0.509258	0.069840	-0.121438	0.849136
27568	2.492603	-1.335281	10.222428	-0.043329	-0.011444	-0.089230	-0.331120	-0.229784	-0.539110	0.510817	0.069884	-0.122212	0.848084
27569	2.550457	-1.345730	10.099233	0.022188	0.034146	-0.116802	-0.332174	-0.230749	-0.539629	0.512885	0.069825	-0.121306	0.846970
27570	2.103126	-1.411146	9.590404	0.144991	0.069479	-0.142082	-0.330302	-0.234229	-0.538117	0.515265	0.070554	-0.117985	0.845933
27571	1.942520	-1.569851	9.195797	0.112767	0.078317	-0.126399	-0.326690	-0.240356	-0.536921	0.517461	0.070675	-0.115075	0.844984
27572	1.909447	-1.464056	9.098757	0.005192	0.046724	-0.086730	-0.326541	-0.242576	-0.537864	0.519047	0.070211	-0.114429	0.844137
27573	2.054245	-1.483785	9.308785	0.048010	-0.023354	-0.084961	-0.325755	-0.242304	-0.535642	0.520392	0.071263	-0.113735	0.843314
27574	2.282157	-1.360062	9.447641	0.086452	-0.044436	-0.087447	-0.328136	-0.244512	-0.533790	0.521653	0.073185	-0.112662	0.842514
27575	2.365490	-1.191999	9.559414	0.169749	-0.051410	-0.110650	-0.328109	-0.250064	-0.532402	0.523181	0.076035	-0.110179	0.841642
27576	2.748240	-1.026344	9.646944	0.352456	-0.061890	-0.155261	-0.329947	-0.256996	-0.526406	0.525117	0.081178	-0.104701	0.840654
27577	2.782664	-0.935642	9.505886	0.240838	-0.049555	-0.196552	-0.330697	-0.266846	-0.523212	0.527950	0.084938	-0.100873	0.838975
27578	2.719497	-0.983756	9.342443	0.016361	-0.029409	-0.208676	-0.329752	-0.271154	-0.520907	0.531370	0.086097	-0.100600	0.836727
27579	2.647216	-0.954884	9.160735	0.078880	-0.009292	-0.172869	-0.329995	-0.275872	-0.519375	0.534136	0.087440	-0.099129	0.835001
27580	2.454150	-0.934468	9.052076	0.116372	-0.042481	-0.160315	-0.329194	-0.278654	-0.516266	0.536512	0.089784	-0.097404	0.833430
27581	2.401709	-0.833531	8.890254	0.055405	-0.056516	-0.131692	-0.329934	-0.289335	-0.514655	0.538524	0.091579	-0.096915	0.831993
27582	2.281101	-0.813477	8.848264	-0.171051	-0.096804	-0.122873	-0.330736	-0.289193	-0.513066	0.540692	0.091658	-0.100625	0.830136
27583	2.441132	-0.727635	9.011305	-0.204258	-0.121421	-0.111783	-0.332483	-0.287104	-0.510000	0.542698	0.091688	-0.105196	0.828255
27584	2.611127	-0.598626	9.157932	0.042615	-0.138956	-0.103907	-0.335273	-0.288478	-0.506559	0.544009	0.094748	-0.105849	0.826966
27585	2.784981	-0.617605	9.687379	0.173264	-0.098818	-0.110808	-0.337247	-0.294021	-0.501597	0.545326	0.098511	-0.103917	0.825903
27586	2.845968	-0.522719	9.409142	0.086718	-0.047982	-0.141207	-0.336979	-0.296800	-0.497954	0.547334	0.100621	-0.102769	0.824463
27587	2.656748	-0.991637	9.751482	-0.141516	-0.021832	-0.128723	-0.337901	-0.299155	-0.495863	0.549720	0.099703	-0.105156	0.822685
27588	2.642917	-0.904479	9.901618	-0.034245	0.011353	-0.101368	-0.336684	-0.304436	-0.493835	0.551459	0.099428	-0.105437	0.821517
27589	2.929905	-0.618232	9.851960	0.182366	-0.001746	-0.121011	-0.335726	-0.309993	-0.493117	0.553102	0.101724	-0.102294	0.820528
27590	2.755521	-0.675971	9.403354	0.073399	0.013306	-0.146373	-0.333450	-0.316113	-0.489013	0.555374	0.102689	-0.100690	0.819070
27591	2.503805	-0.742631	8.986557	-0.057198	0.022169	-0.140172	-0.332661	-0.315702	-0.487971	0.557856	0.101969	-0.101175	0.817412
27592	2.455413	-0.752227	8.871498	0.114545	0.020475	-0.127457	-0.329850	-0.320575	-0.487013	0.559734	0.103242	-0.098859	0.816251
27593	2.305726	-0.741971	8.697455	0.022393	0.020522	-0.123671	-0.326510	-0.326284	-0.484627	0.561770	0.103383	-0.098098	0.814925
27594	2.213774	-0.783130	9.161643	-0.044849	0.008151	-0.110098	-0.326494	-0.329754	-0.483612	0.563684	0.103032	-0.098558	0.813592
27595	1.898349	-1.014281	9.851500	-0.027001	-0.011107	-0.125867	-0.324084	-0.334764	-0.481599	0.565789	0.103090	-0.098944	0.812075
27596	1.906652	-0.863115	9.752221	-0.252646	-0.007751	-0.083410	-0.321454	-0.331865	-0.480035	0.567666	0.100588	-0.103012	0.810572
27597	2.034723	-0.865207	10.181312	-0.166971	-0.025430	-0.052057	-0.321976	-0.331722	-0.482650	0.568815	0.099090	-0.105958	0.809570
27598	2.238152	-0.426132	9.554897	0.040709	-0.026176	-0.054910	-0.322114	-0.331722	-0.481073	0.569592	0.100161	-0.105539	0.808947
27599	2.327080	-0.139004	9.288244	-0.052229	-0.030510	-0.072307	-0.319987	-0.333260	-0.480071	0.570832	0.100081	-0.106606	0.807942
27600	2.459899	-0.142111	9.397622	0.062218	-0.037569	-0.060086	-0.319187	-0.333959	-0.480090	0.571624	0.101594	-0.105961	0.807277
27601	2.378383	-0.061904	9.461737	0.158979	-0.023475	-0.085726	-0.318895	-0.339790	-0.478053	0.572669	0.103842	-0.103469	0.806573
27602	2.388865	0.057828	9.314009	-0.012753	-0.012984	-0.090439	-0.318352	-0.343680	-0.475344	0.574153	0.104160	-0.103687	0.805449
27603	2.663489	-0.044480	9.594071	0.060623	-0.021822	-0.103264	-0.318080	-0.346041	-0.473141	0.575687	0.105299	-0.102694	0.804332
27604	2.662875	-0.135388	9.754064	0.118794	-0.002584	-0.105436	-0.317792	-0.351040	-0.471489	0.577150	0.106992	-0.100642	0.803319
27605	2.808158	-0.078950	9.702986	0.012351	-0.006131	-0.111542	-0.316460	-0.353824	-0.468387	0.578949	0.107342	-0.100206	0.802031
27606	2.725403	-0.165322	9.563306	0.047357	-0.005142	-0.132421	-0.318035	-0.357424	-0.467218	0.580983	0.108305	-0.099272	0.800546
27607	2.749908	-0.104062	9.208087	0.189711	-0.033868	-0.150861	-0.314828	-0.362716	-0.465482	0.582963	0.111245	-0.096225	0.799074
27608	2.760743	-0.281719	9.345351	0.130617	-0.044416	-0.149610	-0.315608	-0.368265	-0.460669	0.585000	0.113831	-0.094373	0.797441
27609	2.533549	-0.654462	9.578566	0.044714	-0.047897	-0.157311	-0.314666	-0.372435	-0.457838	0.587362	0.115297	-0.093796	0.795559
27610	2.437159	-0.620562	9.406737	0.005191	-0.049684	-0.118794	-0.313992	-0.375770	-0.455257	0.589172	0.116437	-0.094075	0.794020
27611	2.422711	-0.602389	9.020114	-0.016266	-0.068857	-0.117241	-0.313981	-0.379658	-0.452146	0.590988	0.117414	-0.094819	0.792437
27612	2.715281	-0.886219	8.978274	-0.039758	-0.107525	-0.078926	-0.314910	-0.380208	-0.451087	0.592153	0.118862	-0.096586	0.791137
27613	2.904925	-0.713816	9.206949	-0.064041	-0.105942	-0.056213	-0.318228	-0.380607	-0.449728	0.593029	0.119731	-0.098705	0.790087
27614	2.998738	-0.437027	9.504948	-0.204632	-0.097377	-0.034275	-0.317712	-0.378668	-0.448667	0.593889	0.118975	-0.103063	0.788998
27615	3.121013	-0.226000	9.607265	-0.139220	-0.071135	-0.049560	-0.319578	-0.376437	-0.449797	0.594891	0.118393	-0.105982	0.787944
27616	3.258183	0.051334	9.407379	-0.252801	-0.048425	-0.046761	-0.321988	-0.372538	-0.449721	0.596139	0.116312	-0.110482	0.786691
27617	3.373467	-0.049359	9.809008	-0.091717	-0.034465	-0.061462	-0.323315	-0.371975	-0.450483	0.597279	0.115772	-0.112185	0.785665
27618	3.251309	-0.254561	10.038434	0.004935	-0.002942	-0.064178	-0.321594	-0.371985	-0.449591	0.598293	0.116087	-0.112046	0.784866
27619	3.310904	-0.352272	9.700313	0.005021	-0.004611	-0.074788	-0.321460	-0.372542	-0.449073	0.599482	0.116275	-0.111840	0.783960
27620	3.297651	-0.507054	9.391005	0.053291	0.002427	-0.055046	-0.320515	-0.375739	-0.448595	0.600250	0.117065	-0.110900	0.783388
27621	3.196259	-0.492769	9.084400	0.022805	0.019948	-0.026967	-0.320111	-0.376712	-0.448611	0.600698	0.116986	-0.110251	0.783148
27622	3.060057	-0.637565	9.367519	0.040634	-0.005436	-0.028686	-0.319847	-0.377547	-0.446785	0.601064	0.117689	-0.109666	0.782844
27623	2.892255	-0.804417	9.436749	0.113867	-0.023804	-0.007056	-0.318375	-0.380192	-0.446309	0.600885	0.119334	-0.108178	0.782939
27624	2.904299	-0.802671	9.251598	0.104768	-0.035228	0.028084	-0.319695	-0.382267	-0.444735	0.600144	0.121149	-0.107081	0.783379
27625	2.991831	-0.723567	9.386347	0.110887	-0.023981	0.059878	-0.320221	-0.383514	-0.443952	0.598915	0.122600	-0.105820	0.784266
27626	2.978038	-0.629355	9.483687	-0.013565	-0.029318	0.074834	-0.322351	-0.383642	-0.441558	0.597738	0.122804	-0.106619	0.785023
27627	3.063666	-0.121566	9.003288	-0.006292	-0.027478	0.066171	-0.322611	-0.382251	-0.445347	0.596685	0.122891	-0.107257	0.785723
27628	3.029677	-0.149871	9.099394	-0.033054	-0.036191	0.043036	-0.323544	-0.382247	-0.443889	0.596039	0.123038	-0.108367	0.786038
27629	3.178292	-0.313704	9.389450	0.022445	-0.015259	0.034620	-0.324610	-0.380714	-0.445170	0.595436	0.123351	-0.108328	0.786451
27630	3.120100	-0.338111	9.125291	0.013440	0.007500	0.061090	-0.324605	-0.382241	-0.444135	0.594485	0.123326	-0.108230	0.787188
27631	3.076890	-0.303936	9.178933	0.009849	-0.009992	0.057495	-0.325276	-0.379460	-0.446459	0.593562	0.123363	-0.108386	0.787857
27632	3.154934	-0.198518	9.241961	-0.020624	-0.031047	0.061599	-0.326998	-0.379173	-0.447480	0.592601	0.123539	-0.109283	0.788428
27633	3.203361	-0.186297	9.429154	0.008038	-0.025819	0.051237	-0.328200	-0.378473	-0.446142	0.591746	0.123826	-0.109636	0.788976
27634	3.238005	-0.064371	9.274033	0.033130	-0.027532	0.047025	-0.328999	-0.378053	-0.446126	0.590888	0.124615	-0.109607	0.789499
27635	3.296451	-0.001737	9.454508	0.008112	-0.022320	0.036279	-0.331379	-0.379844	-0.445320	0.590277	0.124897	-0.109872	0.789875
27636	3.370955	-0.054915	9.559006	0.083389	-0.010033	0.010402	-0.330055	-0.379991	-0.444292	0.589907	0.126083	-0.108750	0.790118
27637	3.368840	-0.013918	9.588337	0.039668	0.022365	-0.007415	-0.330835	-0.382762	-0.444308	0.590006	0.126145	-0.107872	0.790155
27638	3.358750	-0.073982	9.585330	0.007560	0.051269	-0.021652	-0.329654	-0.379992	-0.445085	0.590464	0.125536	-0.107144	0.790008
27639	3.359028	-0.015701	8.980326	0.076683	0.064609	-0.051034	-0.329114	-0.381938	-0.444588	0.591248	0.125480	-0.105074	0.789709
27640	3.234798	-0.166217	8.996491	-0.030768	0.033972	-0.043111	-0.327371	-0.384445	-0.445952	0.592102	0.124736	-0.105102	0.789183
27641	3.168802	-0.285221	9.240845	0.012144	0.021711	-0.046377	-0.326709	-0.384032	-0.446221	0.592881	0.124595	-0.104579	0.788690
27642	3.062509	-0.298130	9.467539	-0.038018	0.040902	-0.034312	-0.324056	-0.384463	-0.445740	0.593627	0.123637	-0.104660	0.788269
27643	2.981046	-0.206294	9.402001	-0.072040	0.054903	-0.023009	-0.324852	-0.383348	-0.447292	0.594314	0.121918	-0.105125	0.787956
27644	3.001294	-0.063378	8.994882	0.068462	0.014784	-0.029148	-0.322727	-0.383637	-0.447852	0.594661	0.122626	-0.103851	0.787754
27645	3.023048	-0.050116	8.667975	-0.054098	-0.014927	-0.032789	-0.324043	-0.385294	-0.448111	0.595312	0.122252	-0.104838	0.787189
27646	3.116238	-0.194558	8.864998	-0.030923	-0.053491	-0.031059	-0.323910	-0.385573	-0.447722	0.595787	0.122857	-0.105937	0.786588
27647	3.214505	-0.322859	9.634186	0.031574	-0.041440	-0.020059	-0.325360	-0.387508	-0.447063	0.595969	0.123901	-0.105929	0.786288
27648	3.293787	-0.407442	10.492968	-0.054500	0.000267	0.007602	-0.324308	-0.385849	-0.447194	0.596008	0.123297	-0.106854	0.786228
27649	3.230027	0.160356	9.591538	0.047701	0.040754	0.003362	-0.323380	-0.385854	-0.446946	0.595958	0.123190	-0.105660	0.786444
27650	3.017034	0.114225	8.907860	0.131904	0.004268	-0.010186	-0.324563	-0.388762	-0.445382	0.595823	0.124782	-0.103561	0.786575
27651	3.001366	-0.049329	8.870062	0.119377	-0.027198	-0.019231	-0.325082	-0.390980	-0.444871	0.595805	0.126655	-0.101985	0.786495
27652	3.003797	-0.399138	9.322677	0.020848	-0.013347	-0.005882	-0.324813	-0.393342	-0.442011	0.595841	0.127191	-0.101853	0.786398
27653	3.106915	-0.164055	9.377366	-0.032803	-0.013390	-0.013307	-0.324418	-0.393762	-0.440709	0.596141	0.127013	-0.102526	0.786112
27654	3.260737	-0.266227	9.394092	-0.107998	-0.015223	-0.006879	-0.325220	-0.391536	-0.442512	0.596514	0.126044	-0.104440	0.785733
27655	3.358156	-0.151479	9.411395	0.022649	-0.009968	-0.008558	-0.325757	-0.389867	-0.443275	0.596603	0.126473	-0.104224	0.785625
27656	3.411101	-0.171628	9.249675	-0.073897	0.004049	-0.018920	-0.326803	-0.391665	-0.444852	0.597117	0.125632	-0.105340	0.785221
27657	3.425252	-0.215374	9.138491	-0.131160	0.011042	-0.014036	-0.326545	-0.390278	-0.444973	0.597717	0.123923	-0.107292	0.784771
27658	3.396882	-0.133104	9.226206	-0.043433	0.004086	-0.027497	-0.325236	-0.386955	-0.445485	0.598285	0.123465	-0.107907	0.784326
27659	3.379541	-0.199783	9.401041	-0.095350	0.004042	-0.027888	-0.326820	-0.387778	-0.446256	0.598993	0.122337	-0.109354	0.783762
27660	3.343071	-0.228892	9.227972	-0.145460	-0.016922	-0.028320	-0.324971	-0.385428	-0.447836	0.599772	0.120987	-0.111818	0.783028
27661	3.255884	-0.266483	9.297993	-0.048911	-0.039656	-0.018870	-0.324991	-0.381959	-0.447801	0.600123	0.121090	-0.113087	0.782561
27662	3.275424	-0.237580	9.360646	-0.004161	-0.041402	-0.023839	-0.324987	-0.381958	-0.449113	0.600431	0.121808	-0.113643	0.782132
27663	3.275230	-0.266281	9.413194	-0.016730	-0.025695	-0.011544	-0.325789	-0.381677	-0.447655	0.600620	0.122068	-0.114256	0.781857
27664	3.274987	-0.297784	9.335923	-0.014898	-0.006424	-0.013228	-0.325787	-0.381955	-0.447920	0.600865	0.122086	-0.114585	0.781618
27665	3.158669	-0.350205	9.201730	-0.063107	0.000668	-0.031150	-0.325922	-0.381399	-0.448175	0.601533	0.121422	-0.115557	0.781064
27666	3.032373	-0.450338	9.170424	-0.106017	0.014711	-0.034918	-0.325400	-0.380153	-0.447646	0.602383	0.120064	-0.117002	0.780404
27667	2.959087	-0.567651	9.162497	-0.256306	-0.009773	-0.048440	-0.325944	-0.376402	-0.449962	0.603749	0.117260	-0.121070	0.779153
27668	3.144083	-0.703462	9.269898	-0.209736	-0.016798	-0.064073	-0.325559	-0.372795	-0.452163	0.605208	0.115211	-0.124441	0.777794
27669	3.269435	-0.728989	9.107491	-0.134513	-0.016756	-0.074138	-0.325830	-0.371127	-0.453455	0.606650	0.114043	-0.126642	0.776487
27670	3.382734	-0.756357	9.098989	-0.156054	-0.001963	-0.054895	-0.325052	-0.367801	-0.453696	0.607863	0.112386	-0.129015	0.775388
27671	3.407247	-0.705984	9.116180	-0.138249	-0.020378	-0.040731	-0.325586	-0.365437	-0.456814	0.608770	0.111151	-0.131407	0.774452
27672	3.397880	-0.667226	9.181601	-0.159755	-0.022158	-0.035598	-0.325196	-0.363079	-0.458372	0.609630	0.109709	-0.134124	0.773516
27673	3.387789	-0.733896	9.378005	-0.189279	-0.043173	-0.048240	-0.325075	-0.360860	-0.458614	0.610689	0.108231	-0.137567	0.772282
27674	3.469702	-0.758767	9.319329	-0.188300	-0.057134	-0.069460	-0.325359	-0.356555	-0.460273	0.612018	0.107071	-0.141074	0.770758
27675	3.604445	-0.827150	9.324591	-0.152412	-0.058860	-0.092170	-0.327746	-0.355709	-0.461803	0.613612	0.106418	-0.144048	0.769029
27676	3.608931	-0.870887	9.191858	-0.100592	-0.058865	-0.072414	-0.327760	-0.353767	-0.460996	0.614773	0.106366	-0.146214	0.767699
27677	3.594616	-0.844521	9.124989	-0.072032	-0.034398	-0.047433	-0.327903	-0.351823	-0.461237	0.615569	0.106208	-0.147752	0.766789
27678	3.483399	-0.865123	9.183394	0.004764	-0.037929	-0.016898	-0.327497	-0.353768	-0.460475	0.615713	0.106967	-0.148162	0.766488
27679	3.278316	-0.843922	9.300774	0.004721	-0.044904	-0.012455	-0.327239	-0.352938	-0.459683	0.615777	0.107812	-0.148717	0.766210
27680	3.184830	-0.746990	9.297888	0.029781	-0.037874	-0.011318	-0.329100	-0.353206	-0.458214	0.615778	0.108861	-0.148755	0.766054
27681	3.203645	-0.814738	9.215229	0.156944	-0.029904	-0.031528	-0.329610	-0.357089	-0.457457	0.615848	0.111398	-0.146728	0.766024
27682	3.265574	-0.928812	9.037930	-0.002211	-0.027256	-0.050339	-0.330005	-0.358197	-0.456543	0.616550	0.112004	-0.147037	0.765311
27683	3.385028	-1.110026	9.075675	-0.013038	-0.022094	-0.031088	-0.330534	-0.358194	-0.456929	0.617010	0.112315	-0.147520	0.764802
27684	3.611811	-1.136186	8.965261	0.093453	-0.009864	-0.028576	-0.330265	-0.360695	-0.454071	0.617213	0.113772	-0.146200	0.764676
27685	3.569313	-0.998922	8.909523	-0.027414	-0.013419	-0.010042	-0.331060	-0.360413	-0.454581	0.617406	0.113714	-0.146860	0.764402
27686	3.671538	-0.891075	9.042071	-0.023915	-0.015261	0.004064	-0.331186	-0.359856	-0.457461	0.617362	0.113708	-0.147476	0.764320
27687	3.585246	-0.803600	9.111119	0.010195	0.001431	-0.016733	-0.332786	-0.359848	-0.455074	0.617615	0.113917	-0.147369	0.764106
27688	3.618749	-0.847071	9.139172	-0.057930	-0.012654	0.005611	-0.331595	-0.359161	-0.455348	0.617626	0.113447	-0.148475	0.763953
27689	3.589860	-0.834803	9.144369	-0.052537	-0.024000	-0.003192	-0.332783	-0.359709	-0.456122	0.617737	0.113234	-0.149674	0.763660
27690	3.713295	-0.794966	9.114921	0.043213	-0.015256	-0.002491	-0.333718	-0.359844	-0.454010	0.617631	0.114078	-0.149248	0.763704
27691	3.788460	-0.752272	9.109956	0.058488	-0.015241	-0.016492	-0.332519	-0.359988	-0.455342	0.617718	0.115158	-0.148617	0.763594
27692	3.800542	-0.750064	9.076228	-0.045296	-0.011768	-0.015476	-0.334241	-0.360673	-0.454929	0.618021	0.114894	-0.149469	0.763223
27693	3.676960	-0.809246	9.071807	0.030000	-0.013387	-0.046630	-0.334915	-0.358449	-0.455552	0.618637	0.115696	-0.149187	0.762657
27694	3.613539	-0.895579	8.994452	-0.030888	-0.006399	-0.032946	-0.331471	-0.358746	-0.453770	0.619189	0.115580	-0.149711	0.762124
27695	3.468249	-0.954305	9.083958	-0.084707	-0.009950	-0.006887	-0.332398	-0.357630	-0.455845	0.619472	0.114788	-0.151228	0.761714
27696	3.444636	-0.881746	9.154696	0.026188	-0.016947	0.000966	-0.333586	-0.359011	-0.455316	0.619338	0.115439	-0.151091	0.761752
27697	3.488434	-0.834113	9.111604	0.053040	-0.037928	-0.005966	-0.333584	-0.359289	-0.455318	0.619206	0.116770	-0.150850	0.761704
27698	3.483620	-0.831692	9.104463	-0.042713	-0.023095	0.002203	-0.333179	-0.361651	-0.453380	0.619202	0.116655	-0.151843	0.761528
27699	3.520036	-0.803252	9.058809	0.011895	-0.016950	-0.000905	-0.334506	-0.361088	-0.454141	0.619152	0.117138	-0.151972	0.761468
27700	3.613646	-0.883296	9.078712	-0.000657	-0.003004	0.007821	-0.333445	-0.361927	-0.452853	0.619020	0.117222	-0.152088	0.761539
27701	3.623096	-0.912271	9.066280	-0.072321	-0.006565	0.025782	-0.335296	-0.362055	-0.454401	0.618792	0.116422	-0.153435	0.761577
27702	3.632702	-0.919570	9.063710	0.009991	-0.010044	0.025483	-0.335040	-0.360252	-0.454650	0.618344	0.116691	-0.153516	0.761884
27703	3.675761	-0.977541	9.093917	-0.035689	-0.025836	0.030355	-0.335843	-0.359416	-0.454104	0.617900	0.116623	-0.154557	0.762044
27704	3.603628	-0.933709	9.085430	-0.058073	-0.015336	0.037310	-0.336779	-0.358162	-0.453815	0.617412	0.116095	-0.155768	0.762273
27705	3.584592	-0.899384	9.249424	0.046565	-0.008356	0.045156	-0.337311	-0.357465	-0.454587	0.616605	0.116726	-0.155367	0.762912
27706	3.671981	-0.828597	9.023559	0.004550	-0.016212	0.041290	-0.338652	-0.355376	-0.453759	0.615906	0.116973	-0.155643	0.763382
27707	3.686214	-0.866952	9.102309	0.045752	-0.010073	0.031025	-0.339445	-0.356344	-0.453100	0.615310	0.117667	-0.155239	0.763838
27708	3.662330	-0.828434	9.052485	0.051206	0.001353	0.017023	-0.339577	-0.356482	-0.452968	0.614924	0.118296	-0.154529	0.764196
27709	3.724580	-0.901273	8.988621	0.033339	0.002231	0.012458	-0.340372	-0.357033	-0.452436	0.614679	0.118711	-0.154119	0.764412
27710	3.671714	-0.862594	8.917418	-0.004216	0.008378	0.011351	-0.340649	-0.355645	-0.451237	0.614521	0.118570	-0.154155	0.764553
27711	3.724052	-0.977963	9.079075	0.026181	-0.003028	0.007964	-0.340374	-0.356478	-0.452562	0.614344	0.118993	-0.153912	0.764679
27712	3.731549	-0.944199	9.127468	0.017129	-0.006593	0.029036	-0.339311	-0.356900	-0.452582	0.613836	0.119286	-0.153850	0.765053
27713	3.705961	-0.802588	8.963478	-0.021355	0.005660	0.040296	-0.341569	-0.356055	-0.453065	0.613304	0.118896	-0.154306	0.765449
27714	3.686610	-0.816023	9.239888	0.043896	0.000363	0.045155	-0.341313	-0.354391	-0.453052	0.612489	0.119364	-0.153784	0.766133
27715	3.605112	-0.724613	9.034945	0.038626	-0.001285	0.029297	-0.343427	-0.355906	-0.453035	0.611961	0.119851	-0.153371	0.766561
27716	3.614196	-0.808535	9.144461	-0.009599	-0.006514	0.004232	-0.343694	-0.356044	-0.452245	0.611870	0.119896	-0.153654	0.766570
27717	3.739376	-0.862506	9.118726	0.011906	-0.019638	-0.006281	-0.345552	-0.355756	-0.452213	0.611897	0.120447	-0.153787	0.766436
27718	3.729687	-0.862798	8.998632	0.051284	-0.016979	-0.004217	-0.343294	-0.356184	-0.452515	0.611766	0.121422	-0.153245	0.766495
27719	3.681365	-0.871549	9.159981	0.018139	-0.038003	-0.006288	-0.342639	-0.356189	-0.450162	0.611720	0.122330	-0.153507	0.766335
27720	3.604666	-0.784935	8.971766	0.069180	-0.025679	-0.005826	-0.345948	-0.357003	-0.450907	0.611526	0.123665	-0.152791	0.766419
27721	3.555975	-0.842093	9.034019	0.069116	-0.027454	0.005624	-0.345939	-0.359502	-0.449358	0.611204	0.124993	-0.152165	0.766585
27722	3.558244	-0.861442	9.004934	0.029670	-0.029249	0.022949	-0.346472	-0.359500	-0.448562	0.610668	0.125809	-0.152171	0.766877
27723	3.748916	-0.877204	9.055984	0.045701	-0.031095	0.037096	-0.349131	-0.359486	-0.446684	0.609909	0.126805	-0.152026	0.767346
27724	3.821736	-0.824855	9.055958	0.051016	-0.045134	0.045004	-0.349132	-0.359486	-0.446421	0.608926	0.128058	-0.151953	0.767932
27725	3.957139	-0.799573	9.016625	0.066367	-0.033725	0.018687	-0.350464	-0.359202	-0.445348	0.608385	0.129407	-0.151483	0.768228
27726	3.889969	-0.734381	8.926622	0.001199	-0.027515	-0.009046	-0.352836	-0.361687	-0.445731	0.608402	0.129949	-0.151819	0.768057
27727	3.792871	-0.805695	8.955482	-0.092555	-0.015173	-0.049323	-0.352314	-0.359469	-0.446898	0.609370	0.129289	-0.153392	0.767088
27728	3.937294	-0.873897	9.044784	-0.025300	-0.005512	-0.082342	-0.352319	-0.359053	-0.446237	0.610643	0.129395	-0.153677	0.766000
27729	3.927455	-0.895777	8.943671	-0.032359	0.005922	-0.098212	-0.352051	-0.359332	-0.446507	0.612264	0.129298	-0.153951	0.764666
27730	3.989611	-0.980746	8.846020	-0.200584	0.012863	-0.090635	-0.353119	-0.357660	-0.447261	0.614156	0.127003	-0.156667	0.762980
27731	4.036986	-1.113075	8.954648	-0.204295	0.016265	-0.064259	-0.351530	-0.354614	-0.451455	0.615711	0.124538	-0.159546	0.761535
27732	4.004365	-0.944685	8.877552	-0.095237	0.005767	-0.042308	-0.350219	-0.351012	-0.453145	0.616596	0.123485	-0.160868	0.760712
