# Supplementary material for: Identification of Haptic Based Guiding Using Hard Reins
Source: PLoS One. 2015 Jul 22;10(7):e0132020. doi: 10.1371/journal.pone.0132020 (PMC4511788; doi:10.1371/journal.pone.0132020)
Supplement: S8 File — (ZIP) [file pone.0132020.s008.zip › Exp2_MotionData1/Subject2/path1/T5/gc5.txt]

// Start Time: 0
// Sample rate: 25.0Hz
// Scenario: 4.9
// Firmware Version: 2.6.1
Counter	Acc_X	Acc_Y	Acc_Z	Gyr_X	Gyr_Y	Gyr_Z	Mag_X	Mag_Y	Mag_Z	Quat_w	Quat_x	Quat_y	Quat_z
27171	8.393068	-0.893051	-5.029697	-0.028448	-0.014332	-0.017618	-0.439785	0.238326	0.592477	0.166594	-0.843041	-0.209084	-0.466703
27172	8.393724	-0.864934	-4.957084	-0.041199	-0.020217	0.019994	-0.438654	0.237038	0.592387	0.165971	-0.843508	-0.208346	-0.466411
27173	8.422090	-0.847107	-5.035314	-0.051704	-0.004353	0.001604	-0.437941	0.236671	0.593893	0.165058	-0.843777	-0.207746	-0.466516
27174	8.447000	-0.870653	-4.920471	-0.049973	-0.003226	-0.002060	-0.437768	0.235161	0.595752	0.164146	-0.844024	-0.207230	-0.466622
27175	8.405439	-0.840048	-5.010493	-0.113566	0.000585	0.014319	-0.436624	0.233664	0.597045	0.162330	-0.844498	-0.205819	-0.467023
27176	8.475698	-0.831461	-4.964761	-0.086143	0.011670	0.012538	-0.437285	0.231105	0.597451	0.161007	-0.844777	-0.204677	-0.467478
27177	8.412833	-0.840390	-4.989036	-0.075042	0.011355	0.017132	-0.435988	0.228737	0.599107	0.159915	-0.845030	-0.203541	-0.467892
27178	8.473078	-0.782299	-5.012646	-0.071615	-0.010355	0.010773	-0.436403	0.228199	0.598659	0.158730	-0.845457	-0.202632	-0.467918
27179	8.470613	-0.799256	-5.012664	-0.055092	0.009850	0.010770	-0.435538	0.226706	0.599955	0.157909	-0.845630	-0.201795	-0.468245
27180	8.417201	-0.834756	-5.049541	-0.045529	0.010959	-0.008501	-0.434840	0.227213	0.600956	0.157071	-0.845695	-0.201388	-0.468585
27181	8.331012	-0.732679	-5.021501	-0.037976	-0.013727	0.003480	-0.434670	0.224675	0.600659	0.156376	-0.846005	-0.200907	-0.468464
27182	8.460668	-0.684027	-5.100903	0.008866	0.000571	0.009088	-0.435776	0.224375	0.601348	0.156571	-0.846071	-0.200727	-0.468358
27183	8.446965	-0.729142	-4.984756	0.017303	-0.010831	-0.016576	-0.434797	0.224999	0.602773	0.156632	-0.846100	-0.201096	-0.468126
27184	8.425115	-0.757965	-4.993788	0.014636	-0.038773	-0.011041	-0.432978	0.224663	0.603294	0.156581	-0.846433	-0.201439	-0.467392
27185	8.381116	-0.741926	-5.081399	0.037424	-0.016418	-0.016548	-0.433827	0.225537	0.603076	0.156960	-0.846452	-0.202013	-0.466984
27186	8.383338	-0.741615	-5.105632	0.047294	-0.019920	0.011004	-0.430940	0.229267	0.604117	0.157758	-0.846588	-0.202255	-0.466363
27187	8.417512	-0.786524	-5.029917	0.050632	-0.032166	0.000022	-0.431633	0.229123	0.604394	0.158451	-0.846777	-0.202721	-0.465581
27188	8.344915	-0.807415	-5.061151	0.052431	-0.008029	-0.003704	-0.430253	0.230098	0.604301	0.159229	-0.846733	-0.203191	-0.465192
27189	8.349242	-0.887069	-5.090814	0.043297	-0.007998	-0.003735	-0.429981	0.230134	0.603463	0.159864	-0.846705	-0.203574	-0.464857
27190	8.407206	-0.914543	-5.061763	0.069027	-0.002760	-0.000014	-0.429720	0.231281	0.603113	0.160980	-0.846571	-0.204121	-0.464476
27191	8.402004	-0.911402	-5.112267	0.008586	-0.007993	-0.001961	-0.429712	0.231233	0.604087	0.161048	-0.846661	-0.204148	-0.464276
27192	8.417410	-0.805856	-5.034870	0.033935	-0.009368	-0.011061	-0.430007	0.232119	0.603447	0.161446	-0.846653	-0.204586	-0.463960
27193	8.431451	-0.839374	-5.074256	0.023568	-0.019954	0.012789	-0.428623	0.233598	0.604641	0.161856	-0.846865	-0.204542	-0.463449
27194	8.335310	-0.809842	-5.055977	0.002884	-0.026080	-0.007444	-0.427510	0.233064	0.603621	0.161694	-0.847126	-0.204686	-0.462965
27195	8.414569	-0.873372	-5.061770	0.013965	-0.018895	-0.004675	-0.427934	0.234415	0.605104	0.161785	-0.847287	-0.204844	-0.462568
27196	8.382512	-0.876743	-5.154785	0.019934	-0.014421	0.012753	-0.426814	0.234372	0.605649	0.162143	-0.847468	-0.204761	-0.462147
27197	8.325171	-0.864991	-5.097015	-0.026077	-0.011862	0.002557	-0.425432	0.235205	0.605548	0.161651	-0.847724	-0.204403	-0.462009
27198	8.300736	-0.895929	-5.127701	0.001535	-0.016009	0.009029	-0.425687	0.234018	0.606733	0.161658	-0.847964	-0.204220	-0.461647
27199	8.358520	-0.842607	-5.156081	0.001800	-0.005492	0.018209	-0.425140	0.234858	0.606780	0.161810	-0.848135	-0.203833	-0.461450
27200	8.319565	-0.870896	-5.195866	0.008304	-0.003663	-0.012993	-0.422636	0.234848	0.606197	0.161781	-0.848148	-0.204050	-0.461341
27201	8.378064	-0.833459	-5.125355	0.013808	0.005532	-0.012976	-0.424867	0.234625	0.605646	0.161893	-0.848053	-0.204268	-0.461380
27202	8.320238	-0.837929	-5.123221	0.035327	0.005517	-0.029464	-0.425948	0.232347	0.606214	0.162193	-0.847832	-0.204958	-0.461374
27203	8.387702	-0.877427	-5.106680	0.024357	0.006481	-0.029478	-0.424998	0.234318	0.606187	0.162336	-0.847626	-0.205550	-0.461440
27204	8.315263	-0.857132	-5.135236	0.042986	0.003811	-0.016604	-0.426116	0.234879	0.606651	0.162893	-0.847441	-0.206127	-0.461326
27205	8.359659	-0.922643	-4.975508	0.087613	0.016877	0.009158	-0.424738	0.235868	0.606280	0.164510	-0.847089	-0.206612	-0.461182
27206	8.307210	-0.919049	-5.215039	0.030689	0.026809	-0.000163	-0.427309	0.239021	0.603428	0.165111	-0.846795	-0.206732	-0.461452
27207	8.239211	-0.846233	-5.004318	0.077082	0.025113	0.025626	-0.425365	0.240081	0.604313	0.166734	-0.846468	-0.206813	-0.461432
27208	8.431383	-0.780726	-5.107683	0.099812	0.041873	0.053221	-0.426671	0.243552	0.603283	0.169037	-0.846033	-0.206573	-0.461499
27209	8.446993	-1.041357	-4.849128	0.120583	0.025990	0.009211	-0.426707	0.245988	0.602736	0.171248	-0.845473	-0.207329	-0.461373
27210	8.289274	-0.867603	-5.064293	0.128381	0.028551	0.027561	-0.428566	0.248525	0.600677	0.173744	-0.844946	-0.207836	-0.461176
27211	8.507648	-1.160259	-5.055045	0.135871	0.020876	0.033093	-0.428772	0.253633	0.600576	0.176411	-0.844467	-0.208344	-0.460811
27212	8.292325	-1.068724	-4.896657	0.130075	0.006651	0.023902	-0.427706	0.256523	0.599069	0.178814	-0.844107	-0.209013	-0.460242
27213	8.406473	-0.959600	-5.136900	0.141207	0.046143	0.025731	-0.428204	0.261717	0.597301	0.181604	-0.843333	-0.209602	-0.460300
27214	8.545943	-1.301533	-5.028416	0.096235	0.033037	-0.014732	-0.428247	0.264590	0.596501	0.183196	-0.842676	-0.210530	-0.460449
27215	8.268888	-1.202078	-5.065711	0.084063	0.003769	0.012773	-0.427989	0.265757	0.595733	0.184728	-0.842440	-0.210961	-0.460071
27216	8.372803	-1.135063	-5.054669	0.084913	0.016664	0.043986	-0.429155	0.268694	0.593972	0.186593	-0.842220	-0.210841	-0.459776
27217	8.362950	-1.166324	-5.068995	0.079275	0.013324	0.038467	-0.429891	0.270905	0.592440	0.188316	-0.842019	-0.210761	-0.459478
27218	8.457245	-1.184631	-5.019507	0.093416	0.027384	0.018305	-0.429390	0.275155	0.592279	0.190139	-0.841552	-0.211120	-0.459418
27219	8.271826	-1.178630	-5.007704	0.097370	0.039624	0.028347	-0.429418	0.275842	0.589810	0.192178	-0.840994	-0.211277	-0.459519
27220	8.451236	-1.269631	-4.826623	0.128233	0.047515	0.018331	-0.429610	0.278906	0.588046	0.194654	-0.840208	-0.211848	-0.459653
27221	8.356297	-1.286781	-4.943944	0.080314	0.038976	0.040245	-0.429960	0.282867	0.585363	0.196512	-0.839763	-0.211650	-0.459766
27222	8.450754	-1.200501	-4.917931	0.094057	0.070363	0.038423	-0.432939	0.285582	0.582907	0.198716	-0.838965	-0.211520	-0.460336
27223	8.551532	-1.463875	-4.860622	0.099400	0.055956	0.032931	-0.432420	0.287895	0.581789	0.200896	-0.838248	-0.211552	-0.460680
27224	8.425082	-1.357854	-4.744105	0.056969	0.047722	-0.013024	-0.433690	0.288264	0.580428	0.201884	-0.837593	-0.211991	-0.461239
27225	8.489822	-1.435804	-4.751864	0.061827	0.039702	-0.001990	-0.435390	0.290421	0.580298	0.203045	-0.837022	-0.212327	-0.461611
27226	8.470761	-1.406778	-4.736471	0.051741	0.030292	0.032875	-0.435284	0.291927	0.578436	0.204306	-0.836735	-0.212038	-0.461708
27227	8.503275	-1.521946	-4.844705	0.033300	0.021482	0.027332	-0.436295	0.294243	0.577751	0.205184	-0.836569	-0.211692	-0.461777
27228	8.538045	-1.309386	-4.801147	0.054334	0.016021	-0.005606	-0.435332	0.295614	0.578385	0.206071	-0.836239	-0.212128	-0.461780
27229	8.546696	-1.536974	-4.831935	0.024297	0.027171	-0.036918	-0.436183	0.295976	0.577020	0.206226	-0.835784	-0.212751	-0.462248
27230	8.279371	-1.701141	-4.745724	0.019716	-0.002676	-0.000260	-0.436458	0.295301	0.576422	0.206504	-0.835791	-0.212855	-0.462064
27231	8.330658	-1.063736	-4.927040	-0.015472	0.008922	0.054820	-0.437005	0.294859	0.576958	0.206757	-0.836062	-0.211655	-0.462010
27232	8.942871	-1.456203	-4.735126	0.110451	0.029883	0.038592	-0.435817	0.299160	0.575538	0.209046	-0.835556	-0.211808	-0.461826
27233	8.605416	-1.495048	-4.734836	0.021330	0.014904	-0.078172	-0.436358	0.297762	0.575317	0.208712	-0.835049	-0.213146	-0.462279
27234	8.278372	-1.503609	-4.647793	0.038772	-0.008738	-0.038715	-0.436956	0.300495	0.574654	0.208933	-0.834864	-0.214106	-0.462069
27235	8.490271	-1.695101	-4.584510	0.059923	0.001023	-0.001969	-0.435972	0.299646	0.574313	0.209898	-0.834645	-0.214580	-0.461807
27236	8.479103	-1.502130	-4.862993	0.010458	-0.019059	-0.002013	-0.435561	0.299943	0.573909	0.209927	-0.834837	-0.214683	-0.461399
27237	8.431473	-1.400338	-4.833982	0.039634	-0.013415	-0.005628	-0.437358	0.299358	0.574867	0.210451	-0.834823	-0.215094	-0.460994
27238	8.503675	-1.464114	-4.817776	0.025599	0.009377	0.014501	-0.435031	0.301926	0.573747	0.211014	-0.834756	-0.214953	-0.460923
27239	8.451185	-1.464647	-4.750607	0.025695	-0.007539	0.020024	-0.435723	0.301385	0.573441	0.211564	-0.834856	-0.214785	-0.460568
27240	8.470074	-1.556780	-4.761575	0.016993	-0.015680	0.002574	-0.435723	0.301910	0.574311	0.211760	-0.835008	-0.214860	-0.460168
27241	8.470224	-1.522900	-4.756529	0.003359	-0.007518	0.005293	-0.434918	0.303916	0.573590	0.211802	-0.835139	-0.214731	-0.459972
27242	8.469269	-1.623658	-4.836851	-0.014815	-0.004913	0.008904	-0.433484	0.301822	0.575401	0.211572	-0.835352	-0.214365	-0.459861
27243	8.445664	-1.529233	-4.813616	-0.013266	-0.013586	-0.000243	-0.432656	0.302779	0.575871	0.211260	-0.835586	-0.214200	-0.459655
27244	8.419118	-1.521654	-4.822235	-0.020492	0.003815	0.001545	-0.432773	0.301072	0.576046	0.210908	-0.835710	-0.213873	-0.459744
27245	8.493784	-1.512380	-4.829797	-0.022348	-0.006292	0.001576	-0.431391	0.301643	0.575509	0.210490	-0.835924	-0.213565	-0.459689
27246	8.441099	-1.493060	-4.796304	-0.019233	-0.007878	-0.018610	-0.431505	0.300972	0.577702	0.209926	-0.836063	-0.213638	-0.459661
27247	8.455292	-1.531721	-4.813993	-0.016472	0.005062	-0.019547	-0.432470	0.300139	0.577660	0.209459	-0.836058	-0.213690	-0.459860
27248	8.470037	-1.483551	-4.797324	-0.024721	0.011587	-0.020479	-0.431202	0.299387	0.578160	0.208866	-0.836033	-0.213658	-0.460189
27249	8.460284	-1.490598	-4.809081	-0.007969	0.008121	-0.009433	-0.433140	0.298682	0.578693	0.208647	-0.836007	-0.213607	-0.460360
27250	8.480453	-1.480102	-4.698669	0.000618	0.001002	-0.029582	-0.433110	0.297067	0.579849	0.208340	-0.835938	-0.213991	-0.460446
27251	8.469675	-1.468285	-4.850344	-0.030479	-0.017416	-0.027784	-0.431713	0.295715	0.578078	0.207466	-0.836161	-0.214146	-0.460364
27252	8.431404	-1.448994	-4.822221	0.002441	0.006577	-0.030515	-0.432836	0.296828	0.578855	0.207221	-0.836021	-0.214568	-0.460531
27253	8.513251	-1.459197	-4.827763	0.024324	-0.013671	-0.031341	-0.433244	0.296383	0.579390	0.207245	-0.835966	-0.215272	-0.460291
27254	8.504065	-1.498940	-4.752808	0.016272	-0.015704	-0.058887	-0.433522	0.297167	0.580836	0.206867	-0.835855	-0.216374	-0.460146
27255	8.380698	-1.389916	-4.860997	0.011386	-0.022643	-0.035041	-0.433073	0.294363	0.580101	0.206600	-0.835920	-0.217057	-0.459827
27256	8.520521	-1.361769	-4.863627	0.019400	-0.031409	-0.042317	-0.433377	0.296345	0.580226	0.206361	-0.836009	-0.217981	-0.459335
27257	8.424107	-1.380535	-4.860144	0.008599	-0.035286	-0.069883	-0.432797	0.295421	0.581559	0.205668	-0.836047	-0.219275	-0.458959
27258	8.407197	-1.394972	-4.859606	0.011524	-0.022736	-0.064398	-0.432492	0.293425	0.581712	0.205124	-0.835994	-0.220444	-0.458740
27259	8.431078	-1.411841	-4.879930	0.014780	-0.023884	-0.045119	-0.431076	0.291568	0.581584	0.204812	-0.836010	-0.221333	-0.458422
27260	8.469320	-1.411572	-4.920001	0.001654	-0.025887	-0.057063	-0.431357	0.292507	0.582761	0.204161	-0.836053	-0.222312	-0.458161
27261	8.368136	-1.359665	-4.940031	0.008128	-0.017976	-0.020374	-0.431054	0.291049	0.583506	0.203989	-0.836153	-0.222701	-0.457866
27262	8.416455	-1.350478	-4.927287	0.005910	-0.017089	-0.035048	-0.431334	0.290798	0.582935	0.203647	-0.836196	-0.223309	-0.457643
27263	8.392322	-1.296586	-4.955015	0.012983	0.002875	-0.046075	-0.431057	0.291198	0.583375	0.203412	-0.835971	-0.224089	-0.457777
27264	8.406941	-1.257952	-4.950480	0.013110	-0.002052	-0.040551	-0.432703	0.289755	0.584419	0.203205	-0.835823	-0.224789	-0.457796
27265	8.431906	-1.298666	-4.821259	0.031569	0.004923	-0.035018	-0.431594	0.290035	0.584146	0.203389	-0.835552	-0.225547	-0.457836
27266	8.410979	-1.300518	-5.033023	0.020798	0.004536	-0.027709	-0.432727	0.290684	0.582801	0.203466	-0.835365	-0.226092	-0.457875
27267	8.378305	-1.255794	-4.915582	0.035498	0.015414	-0.025859	-0.432992	0.288906	0.581577	0.203842	-0.835026	-0.226691	-0.458030
27268	8.421624	-1.346247	-4.883979	0.052656	0.014763	-0.000137	-0.433028	0.292128	0.582335	0.204742	-0.834743	-0.227012	-0.457985
27269	8.416847	-1.334093	-4.883721	0.024916	0.014577	-0.011201	-0.432060	0.292423	0.581786	0.205074	-0.834520	-0.227271	-0.458114
27270	8.402532	-1.326920	-4.868649	0.017185	0.006261	-0.025885	-0.431783	0.292298	0.581357	0.205109	-0.834342	-0.227734	-0.458193
27271	8.417299	-1.288546	-4.844799	0.019292	0.003761	-0.014856	-0.434285	0.291905	0.581496	0.205265	-0.834225	-0.228047	-0.458181
27272	8.397537	-1.346089	-4.883078	0.004308	-0.002798	-0.027736	-0.434017	0.293273	0.582415	0.205031	-0.834172	-0.228468	-0.458173
27273	8.385417	-1.323928	-4.901801	0.017831	0.011287	-0.002039	-0.434709	0.292597	0.581961	0.205315	-0.834051	-0.228522	-0.458238
27274	8.424036	-1.334075	-4.888821	0.010515	0.012235	-0.002048	-0.433208	0.294862	0.581528	0.205491	-0.833951	-0.228512	-0.458346
27275	8.366207	-1.350733	-4.881937	0.009770	0.021105	0.003427	-0.433335	0.293216	0.580451	0.205737	-0.833800	-0.228360	-0.458587
27276	8.489236	-1.325031	-4.874293	0.008737	0.013984	-0.000202	-0.436131	0.293574	0.579802	0.205902	-0.833702	-0.228286	-0.458728
27277	8.440948	-1.341590	-4.879841	0.013862	0.003675	-0.013036	-0.435012	0.293140	0.579625	0.205986	-0.833618	-0.228517	-0.458727
27278	8.402493	-1.287832	-4.890129	0.015944	0.010483	-0.003867	-0.435734	0.295135	0.579615	0.206227	-0.833503	-0.228595	-0.458788
27279	8.512847	-1.360939	-4.921299	0.017753	-0.003308	-0.003830	-0.434912	0.296516	0.580111	0.206429	-0.833511	-0.228737	-0.458613
27280	8.431527	-1.322390	-4.860043	0.005076	-0.004539	0.001643	-0.433941	0.295869	0.578527	0.206470	-0.833604	-0.228684	-0.458452
27281	8.421545	-1.336353	-4.898403	0.003352	0.015613	0.003437	-0.434480	0.295117	0.579602	0.206585	-0.833531	-0.228495	-0.458627
27282	8.501507	-1.240149	-4.881444	0.023315	0.014054	-0.001993	-0.435463	0.295172	0.578777	0.206972	-0.833367	-0.228576	-0.458711
27283	8.445679	-1.317081	-4.901595	0.006439	0.020599	-0.018578	-0.434907	0.295305	0.578780	0.206955	-0.833135	-0.228764	-0.459046
27284	8.417597	-1.323209	-4.791903	0.021017	0.018807	-0.020386	-0.435745	0.295855	0.579381	0.207162	-0.832850	-0.229118	-0.459294
27285	8.508309	-1.434560	-4.853984	0.010727	0.013653	0.005294	-0.435884	0.294936	0.577929	0.207408	-0.832772	-0.228973	-0.459395
27286	8.421639	-1.375539	-4.869680	-0.011266	0.022097	0.003393	-0.436595	0.296339	0.578441	0.207314	-0.832697	-0.228630	-0.459744
27287	8.513692	-1.355100	-4.815025	-0.018018	0.018061	0.025433	-0.437554	0.294685	0.577790	0.207289	-0.832790	-0.227867	-0.459966
27288	8.441532	-1.318224	-4.814501	-0.014418	0.016304	0.023598	-0.436297	0.295305	0.579212	0.207292	-0.832878	-0.227164	-0.460154
27289	8.455887	-1.308392	-4.831880	-0.038267	0.020225	0.020797	-0.437696	0.295360	0.578531	0.206895	-0.833013	-0.226283	-0.460522
27290	8.514001	-1.284916	-4.804918	-0.029104	0.027572	0.020821	-0.437398	0.294192	0.579154	0.206685	-0.833040	-0.225455	-0.460972
27291	8.434899	-1.348480	-4.725090	0.006793	0.029022	-0.005747	-0.437114	0.293764	0.579125	0.206834	-0.832785	-0.225395	-0.461395
27292	8.553672	-1.384700	-4.618670	-0.035484	0.029596	-0.013147	-0.437378	0.292503	0.578910	0.206208	-0.832669	-0.225056	-0.462050
27293	8.574526	-1.348577	-4.430831	-0.020229	-0.000179	-0.055262	-0.439046	0.292111	0.578762	0.205326	-0.832563	-0.225688	-0.462326
27294	8.459995	-1.243095	-4.640810	-0.040756	0.074435	-0.008639	-0.441496	0.288663	0.580526	0.204852	-0.832074	-0.225031	-0.463734
27295	9.059960	-1.432705	-4.560629	-0.073552	-0.020141	-0.133239	-0.440375	0.287953	0.580193	0.202275	-0.832009	-0.226542	-0.464247
27296	8.541742	-0.864676	-4.513396	0.054616	-0.054364	-0.122859	-0.441979	0.283779	0.582044	0.201753	-0.831800	-0.229211	-0.463537
27297	8.481088	-1.042230	-4.802105	0.091676	-0.051703	-0.107244	-0.443635	0.284234	0.584879	0.202007	-0.831461	-0.231954	-0.462669
27298	8.598222	-1.041438	-4.922408	0.083119	-0.039778	-0.121022	-0.443358	0.285024	0.586042	0.202037	-0.830999	-0.234786	-0.462058
27299	8.216321	-1.425085	-5.224600	0.063602	-0.025954	-0.136839	-0.443920	0.285456	0.586074	0.201663	-0.830391	-0.237655	-0.461847
27300	8.343851	-1.227466	-5.020377	-0.081322	0.061353	-0.158298	-0.446076	0.280335	0.587174	0.199095	-0.829464	-0.239178	-0.463836
27301	8.493674	-1.275623	-4.944177	-0.114212	0.052620	-0.086749	-0.448269	0.276224	0.584987	0.196608	-0.829074	-0.239247	-0.465557
27302	8.485592	-1.029519	-4.848079	-0.181410	0.038613	-0.064794	-0.448478	0.271626	0.586380	0.193144	-0.829176	-0.238390	-0.467261
27303	8.525784	-0.686353	-4.782135	-0.168901	0.012780	-0.002265	-0.450357	0.266643	0.587486	0.190335	-0.829755	-0.236702	-0.468243
27304	8.605924	-0.988666	-4.883709	-0.282302	0.000194	-0.001585	-0.450704	0.262564	0.589889	0.185602	-0.830869	-0.233997	-0.469526
27305	8.520074	-0.818894	-4.840750	-0.252790	-0.009773	0.009511	-0.450182	0.256448	0.593136	0.181396	-0.831994	-0.231401	-0.470462
27306	8.493209	-0.974158	-4.821436	-0.321188	-0.002824	0.050626	-0.448949	0.248923	0.596009	0.176467	-0.833470	-0.227434	-0.471658
27307	8.513102	-1.071166	-5.011195	-0.438438	-0.013177	0.044890	-0.447991	0.241119	0.598868	0.169480	-0.835377	-0.222482	-0.473206
27308	8.525046	-0.609460	-4.909611	-0.390057	0.027282	0.074365	-0.446459	0.232815	0.603087	0.163749	-0.836806	-0.217358	-0.475076
27309	8.394011	-0.363042	-5.132545	-0.342998	-0.062080	-0.004307	-0.446898	0.225052	0.605543	0.157644	-0.838546	-0.214270	-0.475476
27310	8.700020	-0.569400	-4.734755	-0.254763	-0.011363	0.005924	-0.447795	0.220934	0.608926	0.153353	-0.839527	-0.211706	-0.476296
27311	8.536442	-0.480908	-4.737722	-0.099889	0.009753	0.014429	-0.446729	0.214360	0.609766	0.151806	-0.839859	-0.210382	-0.476793
27312	8.559848	-0.606691	-4.773230	-0.040522	0.019118	0.009007	-0.444761	0.213315	0.610241	0.151234	-0.839907	-0.209650	-0.477212
27313	8.510900	-0.568439	-4.887078	-0.008285	0.011344	-0.016617	-0.446285	0.213156	0.611083	0.150941	-0.839811	-0.209713	-0.477446
27314	8.542590	-0.522968	-4.858984	-0.020026	0.020491	-0.046002	-0.445006	0.210890	0.610652	0.150207	-0.839546	-0.210120	-0.477963
27315	8.611634	-0.653704	-4.910722	0.022431	-0.032262	-0.027491	-0.445970	0.209788	0.610314	0.150148	-0.839727	-0.210787	-0.477370
27316	8.549119	-0.580326	-4.924812	0.068410	0.015192	-0.022892	-0.446414	0.212310	0.611032	0.151103	-0.839342	-0.211675	-0.477354
27317	8.360763	-0.378283	-5.063776	0.077323	0.067059	0.033003	-0.446025	0.213784	0.609724	0.152959	-0.838665	-0.211552	-0.478007
27318	8.401452	-0.521308	-4.728107	0.110047	0.057938	0.060604	-0.446753	0.215941	0.609306	0.155573	-0.838098	-0.211277	-0.478280
27319	8.295012	-0.432021	-4.820152	0.066862	0.136030	0.080570	-0.449490	0.221357	0.606595	0.157993	-0.836984	-0.210040	-0.479979
27320	9.042993	-0.890995	-4.802810	0.072063	0.020723	0.009283	-0.451067	0.223338	0.604220	0.159347	-0.836653	-0.210426	-0.479938
27321	8.445836	-0.772825	-4.801446	0.105292	0.009734	-0.150405	-0.449707	0.224562	0.601910	0.159674	-0.835644	-0.213812	-0.480091
27322	8.548647	-0.716074	-4.928094	0.074816	0.014422	-0.196323	-0.450819	0.224303	0.601765	0.159069	-0.834480	-0.217674	-0.480581
27323	8.365868	-0.651963	-4.911181	0.007957	0.032177	-0.027677	-0.451752	0.221445	0.602575	0.159047	-0.834089	-0.218000	-0.481120
27324	8.542129	-0.467828	-4.631582	0.142374	0.018671	0.007554	-0.452377	0.225262	0.600025	0.161526	-0.833554	-0.219064	-0.480738
27325	8.729944	-0.410412	-4.672043	0.166940	0.002057	0.038876	-0.453258	0.227367	0.597790	0.164658	-0.833220	-0.219906	-0.479869
27326	8.687015	-0.427948	-4.607758	0.210614	0.028803	-0.041839	-0.454463	0.233419	0.596082	0.167849	-0.832124	-0.222420	-0.479506
27327	8.607978	-0.665460	-4.756091	0.297573	0.013933	-0.074740	-0.454848	0.240340	0.593721	0.172106	-0.830701	-0.226363	-0.478618
27328	8.659019	-0.669032	-4.697644	0.308359	0.012271	-0.047176	-0.455486	0.245011	0.591084	0.176784	-0.829361	-0.229939	-0.477530
27329	8.575529	-0.530894	-4.647733	0.281531	0.038871	-0.060111	-0.454190	0.250804	0.588080	0.181014	-0.827761	-0.233383	-0.477051
27330	8.690793	-0.565173	-4.683664	0.314712	0.045674	-0.051780	-0.456945	0.256981	0.584300	0.185895	-0.825997	-0.236964	-0.476467
27331	8.572803	-0.749814	-4.595925	0.309156	0.009235	-0.120605	-0.459398	0.261699	0.581265	0.189845	-0.824226	-0.241767	-0.475562
27332	8.574490	-0.797344	-4.668753	0.269003	0.071495	-0.019860	-0.461599	0.267887	0.577061	0.194392	-0.822485	-0.244277	-0.475458
27333	8.609292	-0.648249	-4.594212	0.275505	0.131890	0.047992	-0.463112	0.274637	0.572747	0.199967	-0.820435	-0.245498	-0.476056
27334	8.715476	-0.785866	-4.514549	0.267264	0.104198	0.049859	-0.464618	0.280687	0.568250	0.205284	-0.818681	-0.246686	-0.476200
27335	8.634785	-0.682570	-4.399761	0.250238	0.120031	0.062649	-0.466692	0.286813	0.562367	0.210504	-0.816861	-0.247462	-0.476643
27336	8.860581	-0.939034	-4.380894	0.286448	0.124628	0.046204	-0.468770	0.294143	0.557954	0.216192	-0.814753	-0.248801	-0.477008
27337	8.740554	-0.938962	-4.323271	0.276859	0.088565	0.033372	-0.471140	0.302076	0.552883	0.221392	-0.812915	-0.250431	-0.476905
27338	8.835860	-1.196280	-4.352664	0.302030	0.100298	0.082929	-0.471676	0.308407	0.548115	0.227546	-0.811094	-0.251408	-0.476597
27339	8.726370	-1.173460	-4.189021	0.265061	0.093768	0.070006	-0.472644	0.315486	0.542699	0.232916	-0.809382	-0.252289	-0.476446
27340	8.663763	-1.324291	-4.120038	0.286566	0.168403	0.113935	-0.473902	0.323288	0.537051	0.239438	-0.807074	-0.252277	-0.477134
27341	8.807138	-1.669539	-4.127650	0.239606	0.178417	0.133988	-0.477419	0.332866	0.530557	0.245426	-0.804932	-0.251458	-0.478142
27342	8.784165	-1.661575	-3.986659	0.172546	0.186387	0.157702	-0.477842	0.340662	0.524762	0.250610	-0.803153	-0.249562	-0.479436
27343	8.766963	-1.853533	-3.948625	0.108661	0.180717	0.163057	-0.480452	0.346016	0.520371	0.254780	-0.801725	-0.246984	-0.480961
27344	8.693151	-2.135010	-3.715844	0.155227	0.176384	0.124561	-0.481133	0.352511	0.515196	0.259294	-0.799917	-0.245480	-0.482327
27345	8.949263	-2.250241	-3.576432	0.195321	0.172483	0.049446	-0.483056	0.357646	0.509250	0.263736	-0.797512	-0.245564	-0.483855
27346	8.990932	-2.568814	-3.350626	0.276869	0.120584	-0.010909	-0.486616	0.360242	0.503582	0.268587	-0.794897	-0.247668	-0.484417
27347	9.018770	-2.717664	-3.115951	0.400244	0.035742	-0.076609	-0.488965	0.366217	0.497972	0.274431	-0.792020	-0.252418	-0.483401
27348	9.278404	-2.742866	-3.181373	0.508945	-0.061640	-0.177123	-0.487559	0.372836	0.492505	0.280410	-0.788962	-0.260367	-0.480747
27349	9.085079	-2.608811	-3.310934	0.581017	-0.181201	-0.275914	-0.489507	0.379821	0.486395	0.286060	-0.785951	-0.271127	-0.476383
27350	8.992494	-2.625879	-3.435587	0.665520	-0.237327	-0.327071	-0.489464	0.386151	0.484412	0.292041	-0.782618	-0.283837	-0.470805
27351	8.813549	-2.608857	-3.525391	0.713428	-0.271160	-0.380183	-0.490446	0.393047	0.476892	0.298184	-0.778742	-0.297854	-0.464683
27352	8.534729	-2.530023	-3.470978	0.795054	-0.279371	-0.370881	-0.490041	0.402056	0.472140	0.305362	-0.774340	-0.312542	-0.457678
27353	8.507641	-2.611733	-3.511556	0.895085	-0.309542	-0.425713	-0.491008	0.408212	0.465271	0.313496	-0.768889	-0.328938	-0.449811
27354	8.439720	-2.703134	-3.531349	0.997682	-0.283268	-0.423751	-0.492599	0.417775	0.455548	0.323035	-0.762292	-0.346028	-0.441389
27355	8.523870	-2.727802	-3.544317	1.017498	-0.122175	-0.486350	-0.497838	0.427541	0.442802	0.333529	-0.753246	-0.362891	-0.435533
27356	8.938496	-2.443302	-3.640082	1.092413	0.010792	-0.433061	-0.503409	0.437884	0.424093	0.346149	-0.742609	-0.378670	-0.430490
27357	9.355712	-2.003052	-3.778402	1.104274	0.129351	-0.444077	-0.512626	0.448941	0.403508	0.359814	-0.730281	-0.393532	-0.427031
27358	8.529029	-1.937579	-3.524867	1.048664	0.117050	-0.330550	-0.520566	0.458660	0.383806	0.373089	-0.719054	-0.406295	-0.422717
27359	8.981448	-1.773288	-3.357161	1.030344	0.182407	-0.405799	-0.531401	0.463916	0.360645	0.386058	-0.706348	-0.419153	-0.419931
27360	9.273084	-1.092644	-3.634128	1.005777	0.167409	-0.568982	-0.541661	0.468537	0.338696	0.396735	-0.692318	-0.434154	-0.418100
27361	9.502160	-1.211637	-3.561354	1.085171	0.031779	-0.597940	-0.551923	0.471861	0.314295	0.407054	-0.678040	-0.450933	-0.413798
27362	9.328649	-1.195723	-3.571668	1.190115	0.132412	-0.375878	-0.562183	0.476220	0.291911	0.421096	-0.663760	-0.464586	-0.407750
27363	9.021904	-1.435460	-3.255035	1.126528	0.079644	-0.353994	-0.571204	0.481045	0.268288	0.433881	-0.650155	-0.477517	-0.401277
27364	9.572391	-1.231586	-3.197005	1.094837	0.076550	-0.236444	-0.577422	0.485337	0.246001	0.446789	-0.637729	-0.488526	-0.393729
27365	9.271433	-1.102352	-2.911995	1.074594	-0.097831	-0.152741	-0.579902	0.493125	0.226408	0.458286	-0.627255	-0.499575	-0.383339
27366	9.426905	-1.614287	-3.153002	0.956513	-0.126500	-0.190605	-0.583501	0.500688	0.205973	0.467423	-0.617540	-0.510306	-0.373828
27367	9.251856	-2.059057	-3.166262	0.830393	-0.180455	-0.113802	-0.585449	0.503610	0.193052	0.474947	-0.609889	-0.519436	-0.364206
27368	9.182632	-1.563945	-2.981724	0.701428	-0.193547	-0.073587	-0.584741	0.508410	0.184409	0.480853	-0.603919	-0.527170	-0.355181
27369	9.160510	-1.800269	-3.248105	0.635348	-0.188533	-0.015051	-0.584861	0.511736	0.174287	0.486388	-0.598961	-0.533562	-0.346387
27370	8.998892	-1.720085	-2.995192	0.632101	-0.213948	-0.099449	-0.585543	0.516402	0.165929	0.490892	-0.593290	-0.541114	-0.337976
27371	8.947100	-1.641356	-2.871984	0.573325	-0.151584	-0.217107	-0.583930	0.516984	0.159250	0.494522	-0.586316	-0.548961	-0.332149
27372	9.316937	-1.975965	-2.887995	0.577201	-0.170830	-0.139967	-0.587077	0.519076	0.152151	0.498390	-0.580279	-0.556031	-0.325136
27373	9.191307	-1.784259	-3.012466	0.647564	-0.150752	-0.109581	-0.589392	0.519220	0.141156	0.503431	-0.573563	-0.562929	-0.317323
27374	9.461289	-1.781505	-2.998392	0.645337	-0.183128	-0.121402	-0.590605	0.521115	0.131654	0.507899	-0.566922	-0.570164	-0.309114
27375	9.437591	-1.777151	-2.949174	0.655924	-0.182297	-0.136067	-0.593756	0.522448	0.122694	0.512310	-0.559806	-0.577538	-0.301007
27376	9.143958	-1.721979	-2.930589	0.604112	-0.169390	-0.228001	-0.595217	0.523257	0.115221	0.515641	-0.552071	-0.585367	-0.294411
27377	9.112543	-1.780128	-2.917718	0.528365	-0.134179	-0.259419	-0.600126	0.520499	0.106444	0.518266	-0.544358	-0.592678	-0.289495
27378	9.116022	-1.611300	-2.851538	0.441711	-0.094547	-0.287148	-0.605159	0.516869	0.098173	0.520205	-0.537008	-0.599269	-0.286157
27379	9.098999	-1.926191	-3.048582	0.413113	-0.065496	-0.232258	-0.609761	0.513285	0.091714	0.522417	-0.530299	-0.604789	-0.283009
27380	9.415622	-2.113734	-3.153420	0.368797	-0.039004	-0.147935	-0.613985	0.511633	0.083278	0.524946	-0.524977	-0.608796	-0.279639
27381	8.911968	-2.281434	-3.401349	0.400807	-0.010075	-0.048967	-0.614873	0.511560	0.076304	0.528637	-0.520254	-0.611654	-0.275240
27382	8.949037	-2.099721	-3.048936	0.360506	0.025913	-0.017856	-0.617182	0.512839	0.068170	0.532535	-0.516186	-0.613499	-0.271251
27383	8.963492	-2.346140	-2.944816	0.324887	0.019456	-0.016115	-0.617546	0.515180	0.060920	0.535920	-0.512469	-0.615228	-0.267694
27384	8.982445	-2.638366	-2.862899	0.304257	0.029566	0.031501	-0.616803	0.516892	0.051668	0.539503	-0.509545	-0.616172	-0.263879
27385	9.196560	-2.746620	-2.859535	0.245676	-0.007154	0.033310	-0.616309	0.518694	0.046471	0.541984	-0.507414	-0.617212	-0.260449
27386	9.366536	-2.633728	-3.048707	0.246665	-0.000078	0.070054	-0.616922	0.519814	0.041103	0.544786	-0.505716	-0.617747	-0.256609
27387	8.880099	-2.647836	-3.006459	0.228441	-0.046820	0.112193	-0.615046	0.522578	0.036091	0.546977	-0.504946	-0.618300	-0.252094
27388	8.891182	-2.618728	-2.832791	0.187530	-0.046910	0.053401	-0.612892	0.526528	0.032826	0.548497	-0.503904	-0.619183	-0.248683
27389	8.887525	-2.591460	-2.694813	0.142420	-0.071903	0.011152	-0.612648	0.528038	0.030823	0.548986	-0.502946	-0.620575	-0.246061
27390	8.925693	-2.573990	-2.751675	0.103277	-0.037237	0.049568	-0.612798	0.528626	0.030442	0.549745	-0.502728	-0.620961	-0.243829
27391	9.113509	-2.538526	-2.782618	0.131831	-0.037717	0.057012	-0.612282	0.530959	0.028906	0.550770	-0.502285	-0.621451	-0.241166
27392	9.252428	-2.674635	-2.832173	0.129898	-0.027918	0.016626	-0.610498	0.531350	0.026122	0.551745	-0.501313	-0.622185	-0.239057
27393	9.339609	-2.749183	-2.744143	0.177015	-0.044098	0.069973	-0.611654	0.533312	0.024021	0.553198	-0.500559	-0.622816	-0.235613
27394	9.031376	-2.586352	-2.789519	0.168008	-0.088742	0.046127	-0.609185	0.534815	0.021439	0.553928	-0.499805	-0.624095	-0.232087
27395	9.156048	-2.503234	-2.904737	0.138104	-0.064768	-0.014492	-0.609056	0.534612	0.019750	0.554322	-0.498516	-0.625602	-0.229848
27396	9.054208	-2.794050	-2.864182	0.134373	-0.107132	-0.014501	-0.608929	0.535471	0.019523	0.554190	-0.497453	-0.627519	-0.227228
27397	8.687345	-2.758661	-2.958915	0.156726	-0.053025	0.064289	-0.608699	0.537324	0.016285	0.555262	-0.496895	-0.628182	-0.223980
27398	8.704912	-2.811222	-2.846402	0.138895	0.007935	-0.062470	-0.609531	0.535346	0.013519	0.556399	-0.494644	-0.629309	-0.222973
27399	9.091637	-2.855089	-2.672766	0.158279	-0.003776	-0.020121	-0.609819	0.534355	0.010669	0.557719	-0.492784	-0.630254	-0.221118
27400	9.217877	-2.594244	-2.661295	0.200316	-0.138474	0.200466	-0.609143	0.533545	0.006705	0.558769	-0.493773	-0.630688	-0.214937
27401	9.328649	-2.966294	-2.822433	0.191411	-0.058322	0.060807	-0.608759	0.534266	0.003396	0.560080	-0.492783	-0.631555	-0.211220
27402	9.255427	-2.756165	-2.721719	0.184587	-0.039737	-0.128235	-0.610714	0.532351	-0.000332	0.560790	-0.489369	-0.634017	-0.209894
27403	9.101439	-2.919534	-2.934391	0.256483	-0.165178	-0.096765	-0.611239	0.529023	-0.001649	0.560689	-0.486084	-0.637878	-0.206062
27404	8.885719	-2.890713	-2.800548	0.260371	-0.102401	-0.162962	-0.614970	0.525614	-0.003220	0.561168	-0.481616	-0.641645	-0.203539
27405	9.071937	-2.815189	-2.744224	0.283150	-0.111305	-0.199551	-0.617713	0.520550	-0.006019	0.561547	-0.476454	-0.645947	-0.201022
27406	9.043559	-2.283585	-2.589958	0.268172	-0.132937	-0.206799	-0.625302	0.512362	-0.010081	0.561481	-0.471395	-0.650459	-0.198566
27407	8.969362	-2.694322	-2.662316	0.330023	-0.109945	-0.225153	-0.627337	0.506823	-0.012079	0.562163	-0.465307	-0.655098	-0.195726
27408	9.144438	-2.449581	-2.561000	0.406507	-0.097876	-0.307522	-0.633264	0.498665	-0.017271	0.563365	-0.457190	-0.660592	-0.192913
27409	9.244697	-2.643759	-2.599827	0.501267	-0.147195	-0.318281	-0.637647	0.490160	-0.021663	0.564662	-0.447988	-0.667033	-0.188496
27410	9.331760	-2.449834	-2.640461	0.541414	-0.154089	-0.389712	-0.644352	0.476955	-0.027718	0.565873	-0.437335	-0.674224	-0.184251
27411	9.052735	-2.555991	-2.534113	0.619639	-0.162612	-0.406138	-0.652766	0.466090	-0.034729	0.567479	-0.425508	-0.681804	-0.179035
27412	8.962589	-2.606592	-2.330613	0.579320	-0.106627	-0.448537	-0.661562	0.452660	-0.041337	0.569225	-0.413272	-0.688816	-0.175275
27413	9.063750	-2.558469	-2.355819	0.639491	-0.064933	-0.564071	-0.667030	0.440715	-0.047465	0.571520	-0.398503	-0.696326	-0.172310
27414	9.237674	-2.209283	-2.446992	0.637926	0.056238	-0.495356	-0.674684	0.423044	-0.057555	0.575539	-0.384214	-0.701713	-0.169512
27415	9.614190	-2.019316	-3.066039	0.633415	0.045175	-0.492499	-0.683764	0.407292	-0.068770	0.579263	-0.369922	-0.707004	-0.166606
27416	9.028203	-1.491738	-3.040688	0.707707	0.075708	-0.485103	-0.690299	0.387741	-0.081359	0.583809	-0.354672	-0.711965	-0.162729
27417	9.074495	-1.610020	-2.924847	0.658614	0.234876	-0.558865	-0.695600	0.369868	-0.093857	0.589861	-0.338319	-0.715205	-0.161512
27418	9.566216	-1.071737	-2.818966	0.587022	0.217212	-0.597313	-0.702169	0.352746	-0.106854	0.594859	-0.322243	-0.718461	-0.161606
27419	9.611808	-0.480865	-2.783007	0.572887	0.186506	-0.606357	-0.709122	0.333074	-0.119726	0.599113	-0.306160	-0.721910	-0.161793
27420	9.622076	-0.167431	-2.834482	0.538038	0.108500	-0.531006	-0.714235	0.312944	-0.129573	0.602129	-0.291785	-0.725517	-0.161017
27421	9.456820	-0.390609	-2.921533	0.482054	0.082556	-0.432970	-0.719596	0.290544	-0.139279	0.604590	-0.279481	-0.728586	-0.159760
27422	9.261029	-0.411843	-2.682495	0.408613	0.045351	-0.300045	-0.722814	0.277529	-0.144518	0.606492	-0.270125	-0.730988	-0.157657
27423	9.234651	-0.396563	-2.362607	0.394947	0.023739	-0.122020	-0.722881	0.269902	-0.147919	0.608443	-0.263530	-0.732646	-0.153556
27424	9.552345	-0.557396	-2.650864	0.319627	-0.041337	-0.059634	-0.723410	0.265155	-0.152115	0.609271	-0.259011	-0.734434	-0.149362
27425	9.527248	-0.284085	-2.585350	0.264889	0.016707	-0.057956	-0.723942	0.261867	-0.154267	0.610559	-0.254935	-0.735397	-0.146343
27426	9.615699	-0.124291	-2.433045	0.198624	-0.065624	-0.063409	-0.724148	0.256333	-0.154048	0.610361	-0.251891	-0.737102	-0.143846
27427	9.454142	-0.289450	-2.688918	0.181504	-0.095005	-0.017588	-0.725237	0.255152	-0.152715	0.609651	-0.249729	-0.738971	-0.141007
27428	9.420937	-0.263308	-2.631957	0.105586	-0.088577	0.017121	-0.724670	0.254034	-0.153208	0.608860	-0.249067	-0.740266	-0.138783
27429	9.544735	-0.046287	-2.606190	0.079342	-0.124386	0.032790	-0.724930	0.254454	-0.150109	0.607314	-0.248955	-0.741957	-0.136714
27430	9.424989	-0.149815	-2.778694	-0.004075	-0.094088	0.022436	-0.724076	0.254603	-0.147596	0.605902	-0.249720	-0.742981	-0.136022
27431	9.427755	0.016060	-2.492727	-0.040535	-0.059643	0.094836	-0.723661	0.256056	-0.145556	0.604865	-0.251785	-0.743255	-0.135331
27432	9.657565	-0.178058	-2.604022	-0.112107	-0.071776	0.086472	-0.722999	0.260049	-0.143362	0.603408	-0.254744	-0.743386	-0.135578
27433	9.743891	-0.441337	-2.546172	-0.168618	-0.085382	0.163437	-0.721344	0.263797	-0.139378	0.601505	-0.259423	-0.743260	-0.135854
27434	9.389939	-0.878913	-2.639641	-0.126574	-0.095017	0.229446	-0.720421	0.270645	-0.134777	0.599992	-0.264735	-0.742861	-0.134469
27435	9.416739	-0.777187	-2.644811	-0.132370	-0.073747	0.181709	-0.717850	0.277609	-0.133115	0.598462	-0.269205	-0.742566	-0.134043
27436	9.157648	-1.119437	-2.663920	-0.047852	-0.048586	0.156027	-0.714425	0.284452	-0.129236	0.597840	-0.272349	-0.742177	-0.132613
27437	9.209958	-1.133223	-2.748082	-0.001841	-0.008119	0.092746	-0.713909	0.287835	-0.129032	0.597734	-0.273765	-0.741912	-0.131658
27438	9.182183	-1.378892	-2.497468	0.034010	0.006430	0.062473	-0.710150	0.288848	-0.127749	0.598121	-0.274393	-0.741585	-0.130430
27439	9.297598	-1.452454	-2.497432	0.042024	0.013647	0.018447	-0.709761	0.290322	-0.129058	0.598387	-0.274136	-0.741573	-0.129817
27440	9.359320	-1.634192	-2.539568	0.067780	0.011989	0.091888	-0.707975	0.292018	-0.129528	0.599114	-0.274780	-0.741103	-0.127765
27441	9.405750	-1.694184	-2.430598	0.084911	-0.007652	0.049748	-0.707326	0.294645	-0.131326	0.599386	-0.274544	-0.741273	-0.126001
27442	9.311380	-1.822074	-2.427902	0.076993	-0.036314	0.098368	-0.703732	0.296596	-0.131798	0.599457	-0.275295	-0.741363	-0.123469
27443	9.534181	-1.757334	-2.310223	0.089995	-0.114580	0.114181	-0.704309	0.298946	-0.130391	0.598336	-0.276232	-0.742449	-0.120246
27444	9.220414	-1.789001	-2.675462	0.081962	-0.044385	0.079099	-0.701523	0.300747	-0.127515	0.598259	-0.276656	-0.742742	-0.117825
27445	9.257820	-1.767079	-2.522148	0.073476	-0.055153	0.105726	-0.700463	0.305507	-0.126673	0.597900	-0.277534	-0.743106	-0.115254
27446	9.386832	-1.956304	-2.583754	0.050095	-0.052189	0.119435	-0.697423	0.307709	-0.126287	0.597615	-0.278953	-0.743184	-0.112780
27447	9.333294	-1.945247	-2.656550	-0.004732	-0.046616	0.121141	-0.697453	0.309983	-0.126425	0.596979	-0.280990	-0.743164	-0.111213
27448	9.362420	-2.014110	-2.600124	0.009854	0.002342	0.148616	-0.694600	0.316398	-0.125219	0.597336	-0.283198	-0.742323	-0.109293
27449	9.549008	-2.110631	-2.733319	-0.013224	0.025207	0.137544	-0.690756	0.320875	-0.125258	0.597751	-0.285431	-0.741316	-0.108041
27450	9.313040	-2.172646	-2.686257	0.002158	0.011399	0.166898	-0.688569	0.324757	-0.124202	0.598228	-0.287977	-0.740231	-0.106066
27451	9.184938	-2.053301	-2.477815	-0.003371	0.052555	0.093413	-0.687269	0.331316	-0.125484	0.599007	-0.289391	-0.739153	-0.105335
27452	9.215630	-1.900532	-2.313736	0.011248	0.008444	0.029319	-0.686164	0.332403	-0.124869	0.599197	-0.289796	-0.738909	-0.104855
27453	9.402431	-2.085222	-2.382304	-0.004330	-0.011493	-0.005539	-0.684635	0.332932	-0.124572	0.598827	-0.289894	-0.739157	-0.104949
27454	9.424529	-2.178773	-2.289549	-0.018526	-0.012437	0.010944	-0.684508	0.333919	-0.124512	0.598497	-0.290428	-0.739207	-0.105007
27455	9.356187	-1.961467	-2.184140	-0.022800	-0.027820	-0.009202	-0.685732	0.333365	-0.121464	0.597790	-0.290728	-0.739616	-0.105318
27456	9.269236	-2.009261	-2.190861	-0.047887	-0.106731	0.018375	-0.686701	0.334785	-0.118297	0.595908	-0.291919	-0.740686	-0.105173
27457	9.320117	-1.946026	-1.871134	-0.077264	-0.090049	0.048602	-0.685025	0.336704	-0.114566	0.594105	-0.293848	-0.741361	-0.105239
27458	9.425364	-1.886898	-1.995442	-0.061941	-0.113617	0.042276	-0.684030	0.337624	-0.110471	0.592081	-0.295572	-0.742333	-0.104975
27459	9.460041	-1.786361	-1.916383	-0.045360	-0.056128	-0.027492	-0.682640	0.340508	-0.106119	0.590836	-0.295904	-0.743092	-0.105683
27460	9.571602	-1.627452	-1.890537	0.012209	-0.126344	-0.056578	-0.686220	0.339001	-0.103108	0.588845	-0.295311	-0.744944	-0.105412
27461	9.590529	-1.651368	-1.925213	0.054664	-0.185203	-0.105951	-0.687245	0.335740	-0.096879	0.586131	-0.293538	-0.747863	-0.104816
27462	9.329961	-1.731839	-1.935315	0.013296	-0.187229	-0.148309	-0.688973	0.333054	-0.090608	0.583027	-0.291680	-0.750949	-0.105247
27463	9.447582	-1.638548	-1.721741	-0.009199	-0.175317	-0.099692	-0.689051	0.332436	-0.083667	0.580118	-0.290700	-0.753527	-0.105610
27464	9.351673	-1.404563	-1.760102	-0.016958	-0.154018	-0.117158	-0.691468	0.328926	-0.077720	0.577383	-0.289581	-0.755954	-0.106322
27465	9.654840	-1.259639	-1.876761	-0.008312	-0.110260	-0.140063	-0.693752	0.324661	-0.073774	0.575405	-0.287805	-0.757965	-0.107548
27466	9.496514	-1.383033	-2.354678	0.059028	-0.078457	-0.089586	-0.695937	0.324438	-0.068464	0.574297	-0.286062	-0.759509	-0.107226
27467	9.380805	-1.352853	-2.374306	0.111397	0.036323	-0.196128	-0.696573	0.321205	-0.065866	0.575122	-0.281718	-0.760379	-0.108137
27468	10.293776	-1.091349	-2.824564	0.272159	0.029252	-0.204747	-0.699884	0.316606	-0.069329	0.576582	-0.275533	-0.761768	-0.106512
27469	9.459619	-1.646887	-3.270365	0.252247	-0.014171	-0.265568	-0.702753	0.310413	-0.072196	0.577238	-0.268588	-0.763846	-0.105806
27470	9.418303	-1.241814	-3.797516	0.207099	0.006333	-0.313361	-0.706965	0.301718	-0.072693	0.577706	-0.261516	-0.765877	-0.106287
27471	9.189082	-1.253586	-3.523354	0.107992	0.073014	-0.192585	-0.710205	0.290930	-0.077096	0.579007	-0.257155	-0.766217	-0.107391
27472	9.090586	-1.155166	-3.217133	0.012525	0.032717	-0.130307	-0.712396	0.286018	-0.080310	0.579231	-0.255063	-0.766539	-0.108867
27473	9.082635	-1.700820	-3.389455	-0.088628	-0.023650	-0.044261	-0.712884	0.281821	-0.078331	0.578335	-0.255474	-0.766809	-0.110750
27474	9.786127	-0.983789	-3.703321	-0.217101	-0.004500	0.045646	-0.713277	0.282203	-0.074396	0.577191	-0.258816	-0.766145	-0.113520
27475	9.522730	-0.880601	-3.844954	-0.354634	-0.097927	0.043646	-0.713969	0.283895	-0.071075	0.573927	-0.263807	-0.766206	-0.118074
27476	8.424140	-1.055276	-3.442739	-0.419955	-0.169647	0.071818	-0.712112	0.286356	-0.061031	0.569196	-0.270241	-0.766754	-0.122778
27477	8.567397	-1.239355	-3.533826	-0.487597	-0.119883	0.136753	-0.711362	0.288133	-0.051159	0.564993	-0.278199	-0.766136	-0.128159
27478	8.651413	-0.824125	-3.440070	-0.495739	-0.124544	0.246944	-0.710099	0.293044	-0.041795	0.560862	-0.288006	-0.764850	-0.132254
27479	9.271503	-0.889219	-3.613421	-0.576382	-0.174809	0.107516	-0.707292	0.297084	-0.032501	0.555062	-0.296587	-0.764612	-0.138967
27480	9.267241	-0.734075	-3.607420	-0.633346	-0.302021	-0.026333	-0.705814	0.298144	-0.019748	0.546497	-0.304148	-0.766282	-0.147130
27481	9.175685	-0.521258	-3.696801	-0.721170	-0.159572	0.167807	-0.704600	0.299645	-0.004315	0.540041	-0.315057	-0.764798	-0.155495
27482	9.551765	-0.355997	-3.741184	-0.711632	-0.299131	0.162652	-0.701203	0.303353	0.008722	0.531360	-0.326242	-0.764689	-0.162709
27483	8.590236	-0.209235	-3.511059	-0.683580	-0.224334	0.076154	-0.700936	0.302608	0.024026	0.523606	-0.335370	-0.764271	-0.171037
27484	9.061360	-0.261813	-3.635286	-0.698297	-0.145165	0.202716	-0.697001	0.306813	0.035414	0.517278	-0.346361	-0.761948	-0.178586
27485	8.734090	0.139739	-3.750849	-0.577441	-0.001865	0.263274	-0.695017	0.309346	0.043926	0.514098	-0.356307	-0.758014	-0.184832
27486	8.536213	-0.471833	-4.150769	-0.541633	0.214478	0.276604	-0.689208	0.315414	0.048433	0.514408	-0.365368	-0.751758	-0.191703
27487	9.551092	-0.608454	-3.721068	-0.433300	0.429319	0.407901	-0.684068	0.324237	0.043067	0.519157	-0.374248	-0.742612	-0.197338
27488	9.206328	-0.503218	-3.792021	-0.193864	0.340629	0.338713	-0.681256	0.329840	0.037664	0.524013	-0.380048	-0.735719	-0.199228
27489	9.154000	-0.812001	-3.883853	-0.118484	0.405958	0.413014	-0.675036	0.339508	0.029129	0.530645	-0.385693	-0.727799	-0.199913
27490	9.329144	-1.068692	-4.181895	-0.110920	0.311972	0.291128	-0.671863	0.347144	0.019661	0.535413	-0.389966	-0.721754	-0.200822
27491	9.110270	-1.895249	-4.092153	-0.114543	0.214360	0.228698	-0.667564	0.353781	0.009981	0.538451	-0.393621	-0.717209	-0.201852
27492	8.707314	-2.041924	-3.793052	-0.149295	0.308345	0.288936	-0.663483	0.358099	0.004347	0.542783	-0.398232	-0.710967	-0.203283
27493	9.634133	-2.178741	-3.843091	-0.214269	0.266036	0.325760	-0.659271	0.364434	0.000930	0.546077	-0.404126	-0.704595	-0.205006
27494	9.372590	-2.911105	-3.702837	-0.299640	0.147330	0.219169	-0.654472	0.369933	-0.000032	0.546553	-0.409990	-0.699946	-0.207999
27495	8.989309	-2.023883	-3.479847	-0.455275	0.037322	0.093403	-0.652934	0.372109	0.004275	0.543617	-0.416179	-0.696859	-0.213691
27496	9.002302	-1.478651	-3.278735	-0.494211	-0.231195	-0.033687	-0.653391	0.369169	0.012472	0.536046	-0.422161	-0.697482	-0.218983
27497	8.182431	-1.926686	-3.791995	-0.587073	0.316151	-0.040521	-0.652710	0.365162	0.021848	0.535167	-0.426569	-0.691818	-0.230270
27498	9.156766	-1.270457	-3.333872	-0.308520	-0.009445	-0.055634	-0.652889	0.360785	0.027442	0.532077	-0.429259	-0.690935	-0.235030
27499	8.771753	-1.137590	-3.634996	-0.143209	-0.203401	-0.115634	-0.654961	0.354653	0.037690	0.527364	-0.430244	-0.693432	-0.236495
27500	8.926082	-1.452421	-4.106531	0.064257	-0.144730	-0.166740	-0.655132	0.349570	0.043240	0.525057	-0.428056	-0.696665	-0.236096
27501	9.753074	-1.892653	-3.541363	0.039502	-0.232111	-0.195884	-0.656451	0.342338	0.040852	0.521092	-0.426133	-0.700980	-0.235584
27502	8.687473	-1.943246	-3.907595	0.220088	-0.299040	-0.072725	-0.657426	0.337340	0.050742	0.518362	-0.424330	-0.705714	-0.230678
27503	8.747756	-2.070571	-3.847885	0.127165	-0.200180	-0.275854	-0.658417	0.330083	0.054630	0.515186	-0.420204	-0.710726	-0.229957
27504	8.688606	-1.862309	-3.796012	0.128033	-0.226313	-0.239085	-0.661064	0.322225	0.059753	0.511875	-0.416634	-0.715617	-0.228674
27505	8.509171	-1.594312	-3.434941	0.171083	-0.181109	-0.135370	-0.662723	0.312711	0.063647	0.509943	-0.413964	-0.719391	-0.225984
27506	8.661960	-2.163604	-3.376741	0.051535	0.179719	-0.128899	-0.662121	0.307980	0.061675	0.512311	-0.410880	-0.718833	-0.228022
27507	8.951551	-1.912814	-3.424577	0.173978	0.120849	-0.196362	-0.662586	0.299847	0.060061	0.514462	-0.405940	-0.719992	-0.228369
27508	8.970609	-1.639422	-3.568418	0.254609	0.042076	-0.113452	-0.661268	0.294076	0.058855	0.516551	-0.401608	-0.721612	-0.226192
27509	9.346122	-1.143930	-3.825576	0.232547	0.083536	-0.188645	-0.662875	0.285854	0.053617	0.518656	-0.396334	-0.723300	-0.225282
27510	9.686820	-0.240107	-3.774460	0.198281	0.077573	-0.302254	-0.663896	0.276539	0.050261	0.519923	-0.389646	-0.725757	-0.226128
27511	9.593106	-0.016199	-4.146262	0.230117	0.099909	-0.276530	-0.666295	0.265974	0.046840	0.521785	-0.382992	-0.727905	-0.226299
27512	9.224006	0.056167	-3.924284	0.220828	0.123241	-0.283071	-0.669977	0.257170	0.042563	0.523920	-0.376111	-0.729753	-0.226956
27513	9.192317	0.272322	-3.752629	0.164929	0.074198	-0.245447	-0.670020	0.248480	0.040632	0.524986	-0.370651	-0.731587	-0.227570
27514	9.065209	0.574599	-3.803869	0.114133	0.009853	-0.151830	-0.670092	0.241922	0.038553	0.525227	-0.367301	-0.733109	-0.227548
27515	9.240723	0.515483	-3.827724	0.142485	-0.026552	-0.252622	-0.670162	0.236542	0.038501	0.524568	-0.362380	-0.735930	-0.227850
27516	9.625028	0.788695	-3.789595	0.094827	-0.063272	-0.250689	-0.673084	0.225782	0.039260	0.523119	-0.358098	-0.738817	-0.228608
27517	9.480502	0.506064	-3.974416	0.074814	-0.114008	-0.139705	-0.672014	0.220364	0.042544	0.521150	-0.355905	-0.741414	-0.228124
27518	8.829569	0.462554	-4.003492	-0.025604	-0.182432	-0.194081	-0.672064	0.216436	0.047606	0.517314	-0.354244	-0.744553	-0.229213
27519	8.474105	0.582590	-3.907302	-0.111394	-0.094105	-0.159577	-0.673063	0.210006	0.051964	0.514181	-0.353569	-0.746225	-0.231852
27520	8.784229	0.613313	-4.010475	-0.150008	-0.175394	-0.089717	-0.672964	0.204973	0.056398	0.510025	-0.354702	-0.747943	-0.233759
27521	8.818927	0.610706	-4.195342	-0.211805	-0.148734	-0.008214	-0.671871	0.200469	0.064205	0.506019	-0.357537	-0.748619	-0.235969
27522	9.020350	0.515862	-4.280777	-0.270546	-0.124381	0.050383	-0.670305	0.200910	0.069242	0.502395	-0.361732	-0.748209	-0.238607
27523	8.899660	0.665861	-4.371893	-0.301442	-0.158155	0.062301	-0.671510	0.200375	0.074803	0.497875	-0.366536	-0.748006	-0.241371
27524	8.607796	0.512399	-4.347489	-0.280608	-0.117235	0.084209	-0.668668	0.200669	0.082470	0.494404	-0.371270	-0.747166	-0.243857
27525	8.765004	0.534640	-4.280767	-0.249097	-0.087168	0.165927	-0.667261	0.202665	0.087605	0.491771	-0.376721	-0.745693	-0.245325
27526	8.761181	0.484155	-4.131213	-0.209470	-0.037738	0.137476	-0.665335	0.206323	0.090464	0.490241	-0.381134	-0.743969	-0.246800
27527	8.846935	0.302358	-4.181493	-0.257642	-0.003027	0.144654	-0.665221	0.209751	0.092768	0.488648	-0.385904	-0.741743	-0.249237
27528	8.828525	0.352195	-4.091119	-0.210736	-0.002339	0.223663	-0.663144	0.211893	0.094695	0.488036	-0.391407	-0.738952	-0.250144
27529	9.020720	0.132322	-4.070757	-0.206072	-0.005648	0.295255	-0.660851	0.218330	0.095629	0.487513	-0.397877	-0.735776	-0.250316
27530	9.059608	0.033908	-3.985907	-0.186612	0.011350	0.302601	-0.659122	0.226262	0.098056	0.487640	-0.404204	-0.732280	-0.250184
27531	9.001919	-0.019577	-3.945456	-0.168513	0.045078	0.291551	-0.656986	0.232937	0.097052	0.488101	-0.409954	-0.728750	-0.250235
27532	8.887074	0.033479	-3.863530	-0.118088	0.057799	0.260418	-0.654005	0.239680	0.097300	0.489212	-0.414727	-0.725422	-0.249872
27533	9.084332	-0.157591	-3.823848	-0.115197	0.050361	0.231086	-0.652835	0.246443	0.097707	0.489860	-0.419013	-0.722549	-0.249778
27534	8.944088	-0.199633	-3.869597	-0.120740	0.067372	0.192470	-0.650663	0.250419	0.096815	0.490719	-0.422756	-0.719638	-0.250185
27535	8.997423	-0.280382	-3.483276	-0.136190	0.037494	0.199839	-0.649065	0.256598	0.097460	0.490840	-0.426830	-0.717004	-0.250593
27536	9.305556	-0.088732	-3.290675	-0.173372	0.044021	0.247576	-0.648415	0.260530	0.097976	0.491164	-0.431974	-0.713550	-0.251005
27537	9.578243	-0.145723	-3.523438	-0.178918	-0.081639	0.256985	-0.647792	0.268027	0.100945	0.489499	-0.437828	-0.711316	-0.250454
27538	8.969172	-0.143003	-3.766313	-0.237466	-0.132987	0.192581	-0.643361	0.273241	0.105970	0.486422	-0.443668	-0.709698	-0.250761
27539	8.928761	-0.422377	-3.887382	-0.299217	-0.183025	0.247536	-0.639880	0.277400	0.112614	0.482163	-0.451013	-0.707847	-0.251114
27540	8.885502	-0.552202	-4.128127	-0.345618	-0.165992	0.288670	-0.637118	0.283533	0.119666	0.478063	-0.459362	-0.705046	-0.251698
27541	8.883011	-0.481316	-4.168629	-0.356134	-0.109815	0.335366	-0.633814	0.292638	0.129547	0.474678	-0.468043	-0.701276	-0.252643
27542	9.003729	-0.732034	-4.341424	-0.324056	0.038995	0.355357	-0.630816	0.300591	0.134057	0.473903	-0.476002	-0.695877	-0.254151
27543	8.759026	-0.577829	-3.959333	-0.257316	0.125456	0.243388	-0.627244	0.306081	0.136596	0.474200	-0.481191	-0.691129	-0.256769
27544	8.662580	-0.774573	-3.884555	-0.190648	0.279486	0.188166	-0.625809	0.311872	0.133590	0.477119	-0.484268	-0.685634	-0.260284
27545	8.867738	-1.216303	-3.962730	-0.127343	0.310590	0.189127	-0.624398	0.318591	0.128967	0.480906	-0.486460	-0.680235	-0.263377
27546	8.646131	-1.339225	-3.902111	-0.153381	0.346571	0.203632	-0.625916	0.323666	0.121199	0.485123	-0.488979	-0.674054	-0.266847
27547	8.565563	-1.333698	-3.730001	-0.198903	0.409113	0.206185	-0.626599	0.328998	0.113719	0.489570	-0.491506	-0.667048	-0.271643
27548	8.850821	-1.483683	-3.546017	-0.280514	0.391534	0.165724	-0.625331	0.334429	0.106505	0.492852	-0.494428	-0.659992	-0.277574
27549	9.022410	-1.715727	-3.691610	-0.353102	0.430864	0.251766	-0.625414	0.337404	0.100688	0.496225	-0.498842	-0.651312	-0.284094
27550	9.009569	-1.659920	-3.507214	-0.346774	0.425182	0.284833	-0.623563	0.342025	0.095373	0.499827	-0.503656	-0.642196	-0.289979
27551	9.048693	-2.114812	-3.241144	-0.352313	0.408943	0.248086	-0.620390	0.351234	0.088514	0.502768	-0.508015	-0.633573	-0.296192
27552	9.253049	-1.948958	-3.059321	-0.353513	0.278251	0.217174	-0.620445	0.353522	0.085167	0.503908	-0.512763	-0.626407	-0.301272
27553	9.410369	-2.210492	-3.168346	-0.362461	0.215637	0.125486	-0.618859	0.359244	0.083551	0.503484	-0.516745	-0.620774	-0.306787
27554	9.303804	-1.920325	-3.051372	-0.342493	0.118554	0.131214	-0.616093	0.361947	0.085366	0.502152	-0.521195	-0.616067	-0.310905
27555	9.383870	-1.995021	-2.948586	-0.363708	0.053486	0.096417	-0.615385	0.363443	0.089360	0.499476	-0.525777	-0.612265	-0.314984
27556	9.191251	-1.598811	-3.098201	-0.352393	-0.003005	0.116735	-0.616048	0.363519	0.093837	0.496402	-0.530844	-0.608792	-0.318061
27557	9.608949	-1.881970	-3.178460	-0.383597	0.038686	0.037739	-0.613790	0.362799	0.096283	0.492903	-0.534949	-0.605560	-0.322760
27558	8.440048	-1.154112	-2.593840	-0.357108	-0.036320	-0.053966	-0.613693	0.360658	0.105362	0.488228	-0.538150	-0.604133	-0.327188
27559	8.711600	-2.151851	-3.194968	-0.446163	-0.059025	0.101759	-0.612536	0.360526	0.110646	0.483244	-0.544209	-0.600669	-0.330920
27560	9.203695	-0.964824	-3.005172	-0.383563	0.159990	0.101844	-0.610304	0.363230	0.115538	0.481595	-0.548174	-0.595411	-0.336241
27561	10.175593	-1.677656	-3.521949	-0.085376	-0.085492	0.257051	-0.609181	0.365265	0.119979	0.481250	-0.552734	-0.592830	-0.333822
27562	10.261105	-1.560413	-4.350368	-0.143081	-0.254524	0.131513	-0.604437	0.368832	0.126714	0.477466	-0.557469	-0.592815	-0.331398
27563	9.352171	-0.862536	-3.476184	-0.035502	-0.300738	0.094119	-0.602305	0.369997	0.134163	0.473981	-0.561026	-0.594403	-0.327532
27564	8.522731	-0.991542	-3.185172	-0.037336	-0.192093	0.152471	-0.599517	0.372835	0.139057	0.472217	-0.564554	-0.594218	-0.324338
27565	8.564072	-1.589601	-3.813729	-0.093214	-0.260569	0.255129	-0.596467	0.378123	0.145914	0.469558	-0.570268	-0.593194	-0.320048
27566	8.882264	-1.362856	-3.891774	-0.235761	-0.072533	0.243645	-0.591534	0.379037	0.154717	0.467501	-0.575933	-0.589527	-0.319689
27567	8.778329	-1.949978	-3.995567	-0.211825	-0.131513	0.320739	-0.585840	0.384703	0.161712	0.465379	-0.582658	-0.585711	-0.317607
27568	9.150188	-1.785730	-3.962513	-0.396954	-0.023714	0.298294	-0.581014	0.391486	0.166412	0.462292	-0.590076	-0.579860	-0.319154
27569	8.532529	0.175214	-3.037853	-0.270762	-0.069916	0.245614	-0.575457	0.395694	0.171364	0.459661	-0.595977	-0.575897	-0.319164
27570	9.171200	0.605196	-2.889871	-0.242580	0.144424	0.047348	-0.574608	0.396919	0.175061	0.458670	-0.597930	-0.572398	-0.323206
27571	10.079912	-0.291596	-3.398238	-0.195336	-0.107501	0.260756	-0.573483	0.398677	0.179346	0.456589	-0.603450	-0.569041	-0.321818
27572	9.469939	-1.249544	-3.970974	-0.197913	-0.199369	0.442265	-0.566557	0.406686	0.187311	0.454696	-0.611647	-0.564169	-0.317572
27573	8.846877	-1.203640	-4.171987	-0.315526	-0.142415	0.417033	-0.559639	0.414997	0.194877	0.451643	-0.620148	-0.558390	-0.315653
27574	8.154311	-1.415722	-3.905956	-0.457718	-0.074390	0.360494	-0.551694	0.420636	0.204640	0.447321	-0.628840	-0.551611	-0.316527
27575	9.166016	-2.052979	-4.293309	-0.541788	0.157895	0.301340	-0.548351	0.425180	0.212147	0.443903	-0.636017	-0.543001	-0.321842
27576	9.131073	-2.384739	-4.308656	-0.489674	0.287489	0.147018	-0.545554	0.427835	0.217867	0.441654	-0.640172	-0.535334	-0.329452
27577	8.342329	-2.567225	-4.029175	-0.412992	0.217918	0.009446	-0.546337	0.426488	0.222537	0.438535	-0.642525	-0.530601	-0.336617
27578	7.517190	-2.881386	-4.036596	-0.269530	0.367264	0.228553	-0.546603	0.423795	0.219721	0.440428	-0.644914	-0.522544	-0.342136
27579	9.112634	-2.922603	-3.973350	-0.303115	0.503968	0.258898	-0.548798	0.428503	0.213891	0.443331	-0.646880	-0.512689	-0.349504
27580	8.857628	-3.094645	-3.849008	-0.278662	0.381393	0.088391	-0.549422	0.431129	0.209593	0.444180	-0.647665	-0.506137	-0.356454
27581	8.898782	-2.811693	-3.633753	-0.304387	0.373745	0.156316	-0.550303	0.431143	0.203740	0.444946	-0.649363	-0.498618	-0.362947
27582	8.515397	-2.812690	-3.358586	-0.268648	0.364805	0.194862	-0.550622	0.433348	0.202205	0.446436	-0.651120	-0.490810	-0.368568
27583	8.789560	-3.006396	-3.343533	-0.318687	0.308088	0.037061	-0.550233	0.434170	0.199739	0.445424	-0.652157	-0.485210	-0.375312
27584	8.967865	-2.771102	-3.442858	-0.255653	0.279179	0.072174	-0.553425	0.432569	0.198694	0.445278	-0.653122	-0.479792	-0.380735
27585	8.689189	-2.755929	-3.342978	-0.192489	0.152158	0.052257	-0.552463	0.432367	0.196718	0.444487	-0.654312	-0.476271	-0.384022
27586	8.589643	-2.353264	-3.300403	-0.192614	0.122564	-0.085286	-0.554361	0.429731	0.199086	0.442425	-0.654365	-0.474755	-0.388168
27587	8.635346	-2.816824	-3.114336	-0.115207	-0.095504	-0.044474	-0.555854	0.427943	0.201362	0.439543	-0.655856	-0.475264	-0.388303
27588	9.819928	-3.404797	-3.290468	-0.252926	0.170935	-0.024823	-0.559007	0.424412	0.202151	0.437604	-0.656602	-0.472060	-0.393112
27589	8.553617	-1.190303	-2.847085	-0.547517	0.202755	0.193037	-0.559518	0.421789	0.203808	0.433703	-0.661727	-0.463380	-0.399121
27590	9.826356	-2.032565	-2.733521	-0.626455	0.313725	-0.040214	-0.560823	0.417886	0.208744	0.427913	-0.664316	-0.456090	-0.409337
27591	9.080258	-1.812367	-3.027818	-0.624254	0.169389	-0.045622	-0.562912	0.410020	0.213861	0.420653	-0.667944	-0.450063	-0.417546
27592	9.706223	-1.039035	-2.799837	-0.533046	-0.006578	0.000990	-0.564172	0.404280	0.221614	0.413416	-0.672550	-0.445570	-0.422174
27593	9.183875	-1.065486	-2.722513	-0.432377	-0.046900	0.006639	-0.563357	0.400170	0.230145	0.407109	-0.676678	-0.442177	-0.425263
27594	9.267961	-1.505317	-2.878265	-0.372960	0.031741	0.028592	-0.563697	0.398015	0.236715	0.402530	-0.679776	-0.438282	-0.428699
27595	8.971179	-1.497611	-2.934741	-0.311024	-0.014603	0.092033	-0.561816	0.395747	0.242000	0.398842	-0.683312	-0.434448	-0.430423
27596	9.478694	-1.641117	-2.988467	-0.273748	-0.092009	0.124431	-0.559544	0.395336	0.246838	0.395323	-0.687451	-0.431051	-0.430495
27597	9.196198	-1.616142	-3.074347	-0.286559	-0.054975	0.120616	-0.556414	0.394259	0.253442	0.391831	-0.691324	-0.427324	-0.431200
27598	9.304029	-1.481735	-3.207922	-0.221397	-0.090596	0.097903	-0.554853	0.395251	0.258792	0.388792	-0.694763	-0.424698	-0.431019
27599	9.155766	-1.485761	-3.371466	-0.152962	-0.104986	0.057647	-0.552566	0.393306	0.263116	0.386153	-0.697447	-0.423368	-0.430364
27600	9.072095	-1.679663	-3.514511	-0.110677	-0.104346	0.029229	-0.550322	0.395156	0.268094	0.383932	-0.699539	-0.422743	-0.429569
27601	8.932333	-1.627438	-3.537926	-0.081597	-0.092919	0.020986	-0.550856	0.395426	0.271466	0.382061	-0.701250	-0.422439	-0.428745
27602	8.964582	-1.754338	-3.675209	-0.034196	-0.067584	0.010926	-0.547059	0.394905	0.275166	0.381059	-0.702278	-0.422439	-0.427955
27603	9.051884	-1.697400	-3.627384	-0.014791	-0.082903	0.020195	-0.546614	0.393425	0.276327	0.380195	-0.703388	-0.422640	-0.426700
27604	8.864985	-1.727156	-3.480509	-0.030557	-0.102606	-0.020220	-0.546987	0.393302	0.281905	0.378679	-0.704418	-0.423373	-0.425620
27605	9.042422	-1.819581	-3.552956	-0.022715	-0.077791	-0.003706	-0.545460	0.393575	0.281629	0.377543	-0.705340	-0.423798	-0.424679
27606	9.137437	-1.759346	-3.754160	-0.045052	-0.095336	-0.016543	-0.543612	0.393204	0.285775	0.375914	-0.706441	-0.424300	-0.423791
27607	8.940025	-1.838716	-3.698992	-0.059308	-0.099893	-0.001937	-0.542871	0.390314	0.286706	0.374085	-0.707841	-0.424549	-0.422823
27608	8.569258	-1.748801	-3.699033	-0.084224	-0.047802	0.019886	-0.542017	0.391378	0.290812	0.372609	-0.709135	-0.423845	-0.422664
27609	8.901911	-1.924566	-3.606350	-0.082883	0.010396	0.063886	-0.541988	0.390422	0.292985	0.371940	-0.710335	-0.422129	-0.422956
27610	9.032900	-1.673386	-3.599950	-0.101737	-0.003162	0.045590	-0.539758	0.391041	0.294119	0.370808	-0.711594	-0.420575	-0.423381
27611	8.916709	-1.742356	-3.639528	-0.068694	0.015025	0.047423	-0.538639	0.390869	0.294377	0.370241	-0.712503	-0.419173	-0.423740
27612	8.950687	-1.733270	-3.611758	-0.076359	0.023234	0.033641	-0.539172	0.390998	0.297740	0.369587	-0.713245	-0.417804	-0.424414
27613	8.873383	-1.710420	-3.647361	-0.040177	0.042564	0.016232	-0.539039	0.390640	0.296321	0.369393	-0.713444	-0.416881	-0.425155
27614	9.026355	-1.831293	-3.755306	-0.061489	0.046828	0.039133	-0.540021	0.391610	0.297088	0.369195	-0.713916	-0.415386	-0.425997
27615	8.931552	-1.721183	-3.598887	-0.067091	0.026841	0.003371	-0.539599	0.391186	0.296918	0.368378	-0.714340	-0.414529	-0.426828
27616	8.985944	-1.827089	-3.686142	-0.041068	0.027981	-0.016775	-0.540876	0.391340	0.294148	0.367840	-0.714353	-0.414148	-0.427640
27617	9.042207	-1.726531	-3.619966	-0.045545	0.035147	-0.013093	-0.539591	0.389303	0.294848	0.367261	-0.714408	-0.413646	-0.428529
27618	9.037262	-1.731153	-3.634302	-0.022285	-0.002837	0.005362	-0.539702	0.389143	0.298188	0.366920	-0.714734	-0.413327	-0.428586
27619	8.950476	-1.774358	-3.621678	-0.074830	0.011169	-0.011305	-0.539692	0.387246	0.296396	0.365743	-0.715224	-0.412720	-0.429359
27620	9.047455	-1.620008	-3.609807	-0.091607	0.009822	0.012569	-0.541328	0.385750	0.298553	0.364580	-0.716001	-0.411616	-0.430112
27621	8.975053	-1.599779	-3.633535	-0.056619	-0.015805	0.023675	-0.541051	0.387064	0.300585	0.363740	-0.716873	-0.410860	-0.430094
27622	9.009055	-1.600489	-3.598583	-0.080214	-0.016167	0.030979	-0.540357	0.387336	0.300595	0.362682	-0.717938	-0.409777	-0.430244
27623	9.018440	-1.697669	-3.589907	-0.071087	-0.030004	0.031005	-0.538091	0.385910	0.302998	0.361582	-0.719091	-0.408891	-0.430087
27624	9.042407	-1.531776	-3.676668	-0.076653	-0.015025	0.027330	-0.537521	0.385565	0.304088	0.360549	-0.720087	-0.407878	-0.430250
27625	9.042303	-1.585249	-3.667352	-0.061942	-0.045778	0.032905	-0.537514	0.386836	0.307097	0.359464	-0.721319	-0.407156	-0.429778
27626	8.950768	-1.579767	-3.666309	-0.049447	-0.044204	0.020979	-0.536109	0.387010	0.308909	0.358529	-0.722313	-0.406677	-0.429342
27627	8.911696	-1.632236	-3.711078	-0.028968	-0.015407	0.031047	-0.535113	0.385824	0.309664	0.358150	-0.723028	-0.406045	-0.429054
27628	8.915668	-1.728340	-3.779477	-0.023450	-0.011734	0.031035	-0.534289	0.386929	0.310004	0.357940	-0.723637	-0.405410	-0.428802
27629	8.941367	-1.672786	-3.596524	0.000060	-0.007533	0.021002	-0.535144	0.388892	0.310691	0.357962	-0.723993	-0.405113	-0.428464
27630	8.973782	-1.739005	-3.738247	-0.012359	0.015980	-0.002008	-0.532908	0.388294	0.310633	0.357853	-0.724017	-0.404853	-0.428760
27631	8.893970	-1.857422	-3.726374	-0.040990	0.018542	-0.013116	-0.533733	0.388245	0.311894	0.357204	-0.724166	-0.404507	-0.429374
27632	9.019647	-1.788255	-3.706471	-0.097760	0.004003	-0.013164	-0.535116	0.387681	0.312291	0.355667	-0.724809	-0.403764	-0.430264
27633	8.894215	-1.750542	-3.740177	-0.132395	0.018596	-0.009607	-0.534652	0.385306	0.314373	0.353727	-0.725633	-0.402574	-0.431588
27634	8.955982	-1.736574	-3.549183	-0.145430	0.002438	-0.016007	-0.535321	0.382928	0.313954	0.351457	-0.726594	-0.401469	-0.432853
27635	8.988558	-1.625044	-3.745302	-0.170788	0.000099	-0.005940	-0.534556	0.380420	0.318677	0.348841	-0.727860	-0.400014	-0.434187
27636	9.002308	-1.616592	-3.839953	-0.189850	-0.018682	0.001395	-0.534516	0.378610	0.320937	0.345897	-0.729439	-0.398404	-0.435370
27637	8.810560	-1.509688	-3.754801	-0.174921	0.012215	-0.024340	-0.535438	0.376215	0.323869	0.343147	-0.730463	-0.397089	-0.437028
27638	9.036663	-1.505736	-3.806702	-0.161830	-0.012474	-0.011379	-0.534543	0.373370	0.326755	0.340543	-0.731675	-0.395856	-0.438156
27639	8.998299	-1.520423	-3.776381	-0.129431	-0.031744	-0.029647	-0.534386	0.373656	0.329563	0.338057	-0.732713	-0.395308	-0.438839
27640	8.941043	-1.511259	-3.706556	-0.116669	-0.028008	-0.031472	-0.534332	0.371375	0.332771	0.335810	-0.733582	-0.394867	-0.439511
27641	8.964434	-1.495564	-3.803935	-0.110233	-0.039399	0.005266	-0.533024	0.367635	0.333505	0.333852	-0.734822	-0.394019	-0.439691
27642	9.021350	-1.516329	-3.912466	-0.097471	-0.024467	0.001603	-0.534532	0.366723	0.335277	0.332203	-0.735782	-0.393236	-0.440036
27643	8.945341	-1.588422	-3.741032	-0.069598	-0.027403	0.018155	-0.532552	0.366659	0.338883	0.331056	-0.736740	-0.392467	-0.439983
27644	8.843857	-1.311620	-3.894834	-0.056836	-0.014446	0.016343	-0.531426	0.366050	0.339393	0.330209	-0.737456	-0.391753	-0.440057
27645	9.021499	-1.460497	-3.916938	-0.010837	-0.019694	0.025631	-0.531153	0.367129	0.340434	0.330053	-0.738014	-0.391339	-0.439608
27646	9.057801	-1.431768	-3.908448	0.023787	-0.053744	0.023931	-0.530147	0.365621	0.342007	0.330153	-0.738601	-0.391479	-0.438419
27647	8.688211	-1.486042	-4.006079	0.035719	-0.042796	0.023842	-0.528468	0.366214	0.343842	0.330488	-0.739040	-0.391651	-0.437273
27648	8.785222	-1.541485	-3.901385	0.068362	-0.010018	0.044056	-0.526975	0.368520	0.342574	0.331765	-0.739104	-0.391596	-0.436246
27649	8.804449	-1.492759	-3.928354	0.075258	0.015915	0.025688	-0.525883	0.371261	0.344129	0.333162	-0.738780	-0.391693	-0.435643
27650	8.972596	-1.532072	-3.978370	0.040996	0.015368	-0.024816	-0.525653	0.373115	0.340891	0.333635	-0.738260	-0.392251	-0.435660
27651	8.939945	-1.328866	-3.925106	0.044680	-0.008862	-0.020153	-0.525904	0.370858	0.340754	0.333983	-0.737993	-0.392925	-0.435237
27652	8.958316	-1.356685	-4.029827	0.037270	-0.004469	-0.093585	-0.528008	0.370971	0.339106	0.333646	-0.737128	-0.394597	-0.435449
27653	9.019924	-1.662601	-4.034124	0.015567	0.000694	-0.086332	-0.529234	0.369906	0.341006	0.333062	-0.736450	-0.395928	-0.435834
27654	8.808195	-1.510426	-4.059028	0.071827	0.012169	-0.034879	-0.528964	0.370083	0.340177	0.333871	-0.735674	-0.396917	-0.435626
27655	8.982701	-1.357365	-3.992100	0.040388	-0.068508	-0.038416	-0.528942	0.367991	0.339490	0.333519	-0.735812	-0.398220	-0.434473
27656	8.764387	-1.577640	-4.086810	0.091486	0.052079	-0.056948	-0.530891	0.367744	0.339353	0.334744	-0.734378	-0.399437	-0.434839
27657	8.684469	-1.107440	-4.027622	0.123904	0.018778	0.068022	-0.531790	0.371269	0.337067	0.337229	-0.734046	-0.399321	-0.433584
27658	8.851192	-1.607631	-4.066099	0.144880	0.053128	0.093652	-0.528646	0.374855	0.335165	0.340550	-0.733437	-0.398774	-0.432522
27659	8.928564	-1.672058	-4.004203	0.106467	0.008787	0.098244	-0.529551	0.378421	0.332044	0.342958	-0.733541	-0.398124	-0.431040
27660	9.015337	-1.767841	-3.959769	0.097788	-0.002392	0.116601	-0.526818	0.381185	0.329677	0.345341	-0.733897	-0.397212	-0.429369
27661	8.895683	-1.605024	-3.922836	0.107617	0.005638	0.073483	-0.524403	0.387856	0.328670	0.347525	-0.733812	-0.396947	-0.427996
27662	8.938571	-1.633751	-3.972930	0.080122	-0.034885	0.075333	-0.522758	0.389823	0.328496	0.349029	-0.734233	-0.396706	-0.426269
27663	8.953522	-1.642033	-3.905919	0.149034	-0.047594	0.053470	-0.522654	0.391732	0.327078	0.351221	-0.734143	-0.397453	-0.423921
27664	8.864887	-1.669132	-3.827911	0.149845	-0.064776	0.016774	-0.520174	0.394217	0.327627	0.353005	-0.733855	-0.398863	-0.421607
27665	8.631260	-1.599350	-3.845287	0.180097	-0.020838	0.049755	-0.520228	0.396895	0.325001	0.355822	-0.733274	-0.399731	-0.419423
27666	8.871713	-1.817245	-3.817056	0.186649	0.000943	0.086454	-0.518501	0.401821	0.322218	0.359250	-0.732706	-0.399957	-0.417271
27667	8.769916	-1.769143	-3.914373	0.219123	0.011133	0.068132	-0.516767	0.405650	0.318670	0.363037	-0.731697	-0.400640	-0.415104
27668	8.856837	-1.865187	-3.850625	0.216354	-0.011919	0.069086	-0.515040	0.410575	0.315887	0.366636	-0.730857	-0.401444	-0.412636
27669	8.760509	-1.998726	-3.787514	0.217280	-0.003608	0.068115	-0.514140	0.415069	0.313504	0.370263	-0.729953	-0.402201	-0.410254
27670	8.822367	-2.134362	-3.831769	0.179167	-0.005054	0.079044	-0.511561	0.418441	0.310338	0.373442	-0.729384	-0.402490	-0.408096
27671	8.783327	-2.216156	-3.859824	0.162473	0.014977	0.067945	-0.512210	0.422918	0.305875	0.376410	-0.728711	-0.402646	-0.406414
27672	8.808639	-2.130658	-3.739455	0.121228	-0.003091	0.033049	-0.510864	0.424883	0.302913	0.378383	-0.728168	-0.403120	-0.405082
27673	8.938644	-2.185049	-3.730180	0.163108	-0.000859	0.024889	-0.510640	0.429131	0.302894	0.380878	-0.727255	-0.404019	-0.403486
27674	8.902430	-2.277340	-3.700446	0.163432	-0.039543	0.040528	-0.508446	0.430746	0.301019	0.383217	-0.726740	-0.404985	-0.401225
27675	8.758297	-2.203914	-3.675256	0.153016	-0.023249	0.060650	-0.507804	0.433939	0.299256	0.385667	-0.726354	-0.405442	-0.399108
27676	8.847491	-2.307052	-3.626130	0.150977	-0.015321	0.051461	-0.507474	0.438643	0.295635	0.388107	-0.725807	-0.405965	-0.397202
27677	8.929023	-2.394745	-3.639411	0.158249	-0.067045	0.054314	-0.505024	0.441566	0.293001	0.390225	-0.725656	-0.406884	-0.394454
27678	8.716642	-2.538965	-3.622749	0.143691	-0.089414	0.058838	-0.502534	0.443339	0.293645	0.392002	-0.725799	-0.407804	-0.391467
27679	8.701488	-2.625439	-3.675880	0.119176	-0.058028	0.027523	-0.500895	0.445346	0.292637	0.393418	-0.725647	-0.408718	-0.389370
27680	8.686300	-2.699660	-3.738590	0.084514	-0.080345	0.032979	-0.499829	0.448761	0.292000	0.394206	-0.725954	-0.409484	-0.387189
27681	8.536534	-2.690624	-3.790895	0.049768	-0.091423	0.034731	-0.497888	0.451146	0.294781	0.394400	-0.726659	-0.410007	-0.385109
27682	8.642508	-2.593746	-3.837699	0.021465	-0.074797	0.035605	-0.496757	0.450773	0.296282	0.394331	-0.727440	-0.410193	-0.383505
27683	8.678475	-2.603453	-3.856013	0.000908	-0.048034	0.051126	-0.494695	0.452875	0.296113	0.394296	-0.728327	-0.409755	-0.382324
27684	8.728210	-2.638882	-3.952295	0.004223	-0.073150	0.040164	-0.492052	0.453911	0.297269	0.394029	-0.729257	-0.409739	-0.380840
27685	8.599667	-2.665770	-4.049101	-0.017821	-0.091404	0.038279	-0.490088	0.454595	0.300084	0.393264	-0.730514	-0.409685	-0.379277
27686	8.593233	-2.501271	-4.016391	-0.008028	-0.088822	-0.005722	-0.488097	0.453018	0.302759	0.392332	-0.731286	-0.410354	-0.378030
27687	8.510468	-2.608962	-4.079207	0.017279	-0.065940	-0.020429	-0.488521	0.454766	0.304825	0.391838	-0.731590	-0.411223	-0.377009
27688	8.616021	-2.604024	-4.141086	0.047082	-0.107926	0.003575	-0.487396	0.454427	0.305631	0.391626	-0.732140	-0.412326	-0.374950
27689	8.451459	-2.743058	-4.174481	0.031619	-0.096743	-0.029566	-0.485466	0.457142	0.307455	0.391015	-0.732486	-0.413675	-0.373423
27690	8.442885	-2.593645	-4.100732	0.010494	-0.083810	0.001595	-0.484893	0.457039	0.309397	0.390447	-0.733120	-0.414341	-0.372032
27691	8.495630	-2.656969	-4.107947	0.023921	-0.074099	0.023628	-0.483773	0.455946	0.308203	0.390306	-0.733793	-0.414673	-0.370481
27692	8.444579	-2.616798	-4.183062	0.041093	-0.073891	0.050264	-0.481005	0.457062	0.307687	0.390633	-0.734506	-0.414783	-0.368593
27693	8.446049	-2.785887	-4.232522	0.042226	-0.062995	0.021775	-0.479076	0.460437	0.310529	0.390838	-0.734936	-0.415187	-0.367062
27694	8.639581	-2.627646	-4.200085	0.053902	-0.075730	0.050333	-0.477960	0.460548	0.310804	0.391327	-0.735566	-0.415387	-0.365045
27695	8.426867	-2.702996	-4.255416	0.024101	-0.048539	0.027231	-0.476159	0.461369	0.310838	0.391422	-0.736072	-0.415464	-0.363834
27696	8.431500	-2.780747	-4.246436	0.048404	-0.050676	0.046539	-0.473255	0.463290	0.311208	0.392011	-0.736525	-0.415486	-0.362257
27697	8.321168	-2.751577	-4.193817	0.024150	-0.011632	0.025307	-0.475503	0.465530	0.312484	0.392400	-0.736745	-0.415300	-0.361601
27698	8.145350	-2.755339	-4.182436	0.052107	0.045433	0.038995	-0.474123	0.465845	0.311374	0.393786	-0.736408	-0.414703	-0.361467
27699	8.223894	-2.924244	-3.925637	0.064666	0.105232	0.023323	-0.473583	0.465676	0.308846	0.395732	-0.735444	-0.413913	-0.362208
27700	9.088052	-2.902069	-4.044752	0.076288	0.065999	0.051126	-0.475037	0.468416	0.305400	0.397736	-0.734853	-0.413162	-0.362070
27701	8.588118	-2.879412	-4.204632	0.139828	0.059453	0.032797	-0.474813	0.470693	0.302189	0.400478	-0.733687	-0.413132	-0.361446
27702	8.744603	-2.826640	-4.243952	0.169957	-0.065775	-0.060494	-0.474708	0.471546	0.299170	0.401951	-0.732369	-0.415739	-0.359489
27703	8.508307	-2.829550	-4.264117	0.152092	-0.042244	-0.115675	-0.474443	0.472410	0.298802	0.402948	-0.730592	-0.418782	-0.358455
27704	8.426721	-2.836874	-4.217641	0.107377	-0.031074	-0.146995	-0.479176	0.470880	0.296799	0.403159	-0.728792	-0.421906	-0.358219
27705	8.441512	-2.825367	-4.179476	0.095965	-0.034201	-0.093787	-0.479198	0.471270	0.294590	0.403547	-0.727581	-0.424156	-0.357586
27706	8.235230	-2.776756	-4.079670	0.058146	0.018169	-0.075627	-0.481418	0.470725	0.294856	0.403965	-0.726416	-0.425485	-0.357902
27707	8.340972	-2.850190	-4.084103	0.037775	0.062854	-0.020673	-0.483095	0.469728	0.292578	0.404853	-0.725599	-0.425468	-0.358578
27708	8.367210	-2.893812	-4.099859	0.020760	0.067443	0.026999	-0.483367	0.468777	0.291824	0.405881	-0.725253	-0.424639	-0.359096
27709	8.586121	-2.845973	-4.165697	0.018627	0.062629	0.016046	-0.483675	0.469737	0.289653	0.406751	-0.724904	-0.423950	-0.359630
27710	8.484609	-2.937381	-4.167327	-0.012471	0.042337	0.017815	-0.484102	0.469925	0.288831	0.407021	-0.724925	-0.423227	-0.360134
27711	8.379437	-2.850312	-4.095202	-0.024242	0.062610	-0.013445	-0.485368	0.470408	0.288035	0.407054	-0.724677	-0.422656	-0.361265
27712	8.538814	-2.810593	-4.067091	-0.064903	0.095150	-0.031885	-0.486211	0.470333	0.286922	0.406651	-0.724319	-0.421844	-0.363381
27713	8.589521	-2.706273	-4.097289	-0.063057	0.059902	-0.027209	-0.488004	0.468678	0.286558	0.405993	-0.724286	-0.421213	-0.364911
27714	8.654366	-2.769773	-4.097712	-0.072499	0.064333	-0.039160	-0.489096	0.467382	0.287326	0.405159	-0.724151	-0.420689	-0.366705
27715	8.419659	-2.526707	-4.017312	-0.108970	0.073268	-0.033748	-0.490170	0.464405	0.287710	0.403890	-0.724331	-0.419708	-0.368866
27716	8.577309	-2.722971	-4.111432	-0.136143	0.108044	-0.028352	-0.492645	0.461886	0.287857	0.402575	-0.724469	-0.418200	-0.371735
27717	8.394050	-2.723869	-4.128737	-0.174687	0.168161	0.030160	-0.494717	0.461028	0.288661	0.401607	-0.724995	-0.415032	-0.375290
27718	8.561430	-2.619710	-4.028049	-0.228642	0.200447	0.063093	-0.494559	0.459082	0.287842	0.400383	-0.725916	-0.410740	-0.379516
27719	8.443765	-2.712247	-3.937307	-0.270310	0.227394	0.075776	-0.496485	0.457913	0.289184	0.398826	-0.727087	-0.405684	-0.384321
27720	8.413086	-2.429572	-3.663819	-0.293851	0.317493	0.078388	-0.498974	0.456793	0.289696	0.397677	-0.727680	-0.399690	-0.390619
27721	8.438878	-2.843110	-3.580533	-0.237860	0.335342	0.116029	-0.500505	0.454180	0.285642	0.397728	-0.727981	-0.393385	-0.396364
27722	8.630382	-2.773315	-3.461650	-0.250598	0.377810	0.115076	-0.501081	0.454168	0.283134	0.397917	-0.727927	-0.386666	-0.402833
27723	8.649466	-2.885302	-3.438942	-0.297722	0.392212	0.060811	-0.504290	0.453449	0.281445	0.397038	-0.727698	-0.380158	-0.410240
27724	9.104371	-2.652875	-3.290206	-0.367943	0.421749	0.033243	-0.509007	0.449598	0.277623	0.395120	-0.727433	-0.373262	-0.418805
27725	9.211734	-2.504776	-3.179743	-0.397437	0.367639	0.031489	-0.511483	0.446561	0.276761	0.392280	-0.727805	-0.366463	-0.426756
27726	9.198462	-2.257987	-3.131750	-0.391186	0.342867	0.029745	-0.516434	0.441401	0.276629	0.389313	-0.728196	-0.359953	-0.434280
27727	9.117311	-2.314848	-3.008327	-0.356233	0.287884	0.007856	-0.519997	0.435993	0.275352	0.386205	-0.728605	-0.354407	-0.440881
27728	8.931353	-2.287718	-2.764511	-0.337941	0.257172	0.011582	-0.520809	0.434686	0.276256	0.383181	-0.729069	-0.349238	-0.446837
27729	8.966202	-2.287472	-2.620903	-0.273432	0.291087	0.026347	-0.524398	0.431134	0.274675	0.381413	-0.728822	-0.344086	-0.452712
27730	9.161284	-2.476493	-2.552144	-0.253915	0.264290	0.074156	-0.525223	0.430030	0.274336	0.380186	-0.728920	-0.338661	-0.457649
27731	9.223338	-2.365475	-2.365358	-0.253239	0.273805	0.099872	-0.528570	0.429313	0.272648	0.379228	-0.729078	-0.332706	-0.462535
27732	9.649190	-2.244783	-2.187282	-0.296265	0.257548	0.066902	-0.530514	0.428252	0.271764	0.377236	-0.729421	-0.327022	-0.467647
