# Supplementary material for: Identification of Haptic Based Guiding Using Hard Reins
Source: PLoS One. 2015 Jul 22;10(7):e0132020. doi: 10.1371/journal.pone.0132020 (PMC4511788; doi:10.1371/journal.pone.0132020)
Supplement: S8 File — (ZIP) [file pone.0132020.s008.zip › Exp2_MotionData1/Subject2/path1/T5/gh5.txt]

// Start Time: 0
// Sample rate: 25.0Hz
// Scenario: 4.9
// Firmware Version: 2.6.1
Counter	Acc_X	Acc_Y	Acc_Z	Gyr_X	Gyr_Y	Gyr_Z	Mag_X	Mag_Y	Mag_Z	Quat_w	Quat_x	Quat_y	Quat_z
27171	1.756108	-9.499525	-2.398306	-0.016348	-0.000302	-0.011898	0.062715	0.929866	-0.012946	0.604692	-0.733427	-0.286510	0.119768
27172	1.769913	-9.359958	-2.403422	-0.030471	0.017057	-0.010157	0.064031	0.929188	-0.010861	0.604388	-0.733708	-0.286597	0.119373
27173	1.789101	-9.335602	-2.328479	-0.062079	0.006999	0.002618	0.062829	0.930308	-0.009672	0.603554	-0.734415	-0.286681	0.119041
27174	1.750735	-9.378885	-2.298235	-0.009375	0.012490	-0.013735	0.063353	0.930042	-0.008367	0.603541	-0.734410	-0.286825	0.118792
27175	1.704710	-9.335855	-2.353277	0.030672	0.016230	0.003070	0.063360	0.930164	-0.009808	0.604123	-0.734020	-0.286570	0.118862
27176	1.668718	-9.369352	-2.277261	0.002680	0.021676	0.004765	0.061629	0.929522	-0.007567	0.604296	-0.733998	-0.286300	0.118768
27177	1.673406	-9.345675	-2.392118	0.008036	0.009773	-0.009955	0.063757	0.929208	-0.009156	0.604539	-0.733791	-0.286367	0.118648
27178	1.702822	-9.449183	-2.422104	0.001092	0.017991	-0.011842	0.064029	0.928921	-0.010207	0.604708	-0.733683	-0.286391	0.118400
27179	1.692721	-9.355605	-2.492907	0.032448	0.019877	-0.004307	0.064025	0.929199	-0.009814	0.605348	-0.733240	-0.286195	0.118340
27180	1.750914	-9.422683	-2.440489	-0.018199	0.017983	-0.010093	0.063095	0.930302	-0.009936	0.605229	-0.733375	-0.286241	0.118005
27181	1.798958	-9.381367	-2.348235	-0.054992	0.012474	-0.004735	0.063233	0.929204	-0.010200	0.604544	-0.733972	-0.286349	0.117545
27182	1.762553	-9.330909	-2.347867	0.001058	0.005206	-0.009981	0.063225	0.929491	-0.008890	0.604633	-0.733843	-0.286504	0.117510
27183	1.711631	-9.268350	-2.318656	-0.011296	0.003374	-0.002663	0.063615	0.929909	-0.007714	0.604532	-0.733901	-0.286589	0.117458
27184	1.634531	-9.277983	-2.276298	-0.014760	-0.002132	-0.004521	0.062955	0.930318	-0.008495	0.604334	-0.733977	-0.286791	0.117508
27185	1.625094	-9.323902	-2.329846	0.030688	-0.002062	0.003095	0.063752	0.930983	-0.009549	0.604806	-0.733548	-0.286755	0.117853
27186	1.705148	-9.432449	-2.455458	0.053450	0.012605	0.003197	0.064282	0.929890	-0.008767	0.605676	-0.732881	-0.286495	0.118162
27187	1.731757	-9.466320	-2.527608	0.074407	0.038147	-0.014227	0.064029	0.929253	-0.011363	0.607052	-0.731920	-0.286123	0.117958
27188	1.813233	-9.355006	-2.390847	0.017488	0.034440	-0.011745	0.063496	0.930759	-0.011882	0.607553	-0.731649	-0.285913	0.117570
27189	1.870592	-9.243873	-2.292725	-0.014989	0.034426	-0.004531	0.063498	0.930348	-0.011882	0.607573	-0.731820	-0.285659	0.117019
27190	1.827429	-9.291938	-2.250589	0.027077	0.008877	-0.002432	0.062963	0.930907	-0.011353	0.608046	-0.731426	-0.285598	0.117171
27191	1.774851	-9.393354	-2.324523	0.012915	-0.005714	0.017826	0.062974	0.931158	-0.013580	0.608193	-0.731291	-0.285441	0.117636
27192	1.741211	-9.417469	-2.320374	-0.029104	0.007029	0.017593	0.064437	0.930043	-0.013986	0.607785	-0.731686	-0.285253	0.117747
27193	1.741498	-9.465588	-2.316342	0.006254	0.016204	0.002954	0.064572	0.929703	-0.013485	0.607993	-0.731599	-0.285062	0.117673
27194	1.707773	-9.470337	-2.278312	0.027359	0.019851	-0.006175	0.063504	0.930546	-0.012428	0.608542	-0.731207	-0.284919	0.117617
27195	1.722113	-9.441243	-2.222554	-0.013784	0.014326	-0.004531	0.064037	0.931349	-0.013611	0.608466	-0.731315	-0.284905	0.117369
27196	1.760309	-9.361834	-2.242691	0.030914	0.016183	-0.015384	0.062974	0.931909	-0.013471	0.609066	-0.730816	-0.284940	0.117281
27197	1.827944	-9.390769	-2.300082	-0.009334	0.007013	-0.015569	0.062446	0.931370	-0.013336	0.609040	-0.730790	-0.285167	0.117027
27198	1.861519	-9.352168	-2.289624	0.004641	0.005210	-0.013650	0.062583	0.930952	-0.013861	0.609190	-0.730596	-0.285369	0.116969
27199	1.803241	-9.275094	-2.236174	0.013043	0.012517	-0.000665	0.063103	0.931163	-0.012926	0.609486	-0.730395	-0.285262	0.116940
27200	1.807840	-9.226876	-2.211448	-0.006227	0.009754	-0.000761	0.063637	0.931148	-0.013848	0.609473	-0.730418	-0.285243	0.116908
27201	1.803589	-9.349787	-2.266027	0.004243	0.002479	0.008539	0.062183	0.931701	-0.014884	0.609563	-0.730353	-0.285146	0.117084
27202	1.743545	-9.397951	-2.243256	-0.006401	0.007068	0.025090	0.062847	0.931420	-0.014889	0.609470	-0.730516	-0.284793	0.117414
27203	1.731574	-9.417356	-2.282051	0.014676	-0.009373	0.019686	0.064176	0.931667	-0.015948	0.609617	-0.730360	-0.284652	0.117961
27204	1.695529	-9.441361	-2.244313	0.007851	-0.002120	0.003027	0.064177	0.932345	-0.016603	0.609732	-0.730203	-0.284695	0.118234
27205	1.676308	-9.458490	-2.316754	0.041182	0.005205	-0.006966	0.064186	0.931784	-0.017913	0.610411	-0.729607	-0.284701	0.118398
27206	1.616181	-9.489869	-2.310553	0.032564	0.001499	-0.019003	0.063799	0.930953	-0.019352	0.610959	-0.729031	-0.284963	0.118490
27207	1.780234	-9.508566	-2.244465	0.006280	0.006992	-0.011755	0.064728	0.930668	-0.019490	0.611146	-0.728840	-0.285098	0.118374
27208	1.871294	-9.393126	-2.314017	-0.009481	-0.007642	-0.017351	0.065648	0.932300	-0.019366	0.611026	-0.728766	-0.285543	0.118376
27209	1.865945	-9.277283	-2.209212	0.000953	-0.002145	-0.013622	0.063792	0.931509	-0.018565	0.611086	-0.728609	-0.285833	0.118332
27210	1.851384	-9.255500	-2.163429	-0.000941	-0.014905	0.002998	0.062993	0.933157	-0.018820	0.610999	-0.728527	-0.286057	0.118744
27211	1.856960	-9.416874	-2.213654	-0.017525	-0.009433	0.004760	0.064856	0.932575	-0.020146	0.610706	-0.728682	-0.286216	0.118920
27212	1.888503	-9.460221	-2.242776	0.000125	-0.009440	-0.008067	0.065510	0.932720	-0.018579	0.610693	-0.728541	-0.286521	0.119114
27213	1.813154	-9.330287	-2.198444	-0.031510	0.001492	-0.003640	0.065245	0.932317	-0.018184	0.610280	-0.728843	-0.286704	0.118943
27214	1.716605	-9.306304	-2.165399	0.014762	-0.000273	0.007667	0.065915	0.931478	-0.019238	0.610495	-0.728633	-0.286639	0.119284
27215	1.731920	-9.484222	-2.134142	0.035929	-0.002092	0.003171	0.064983	0.932041	-0.018706	0.611030	-0.728139	-0.286603	0.119640
27216	1.775233	-9.467406	-2.167112	0.000981	-0.008538	-0.004378	0.065249	0.933937	-0.020279	0.611026	-0.728010	-0.286845	0.119874
27217	1.828215	-9.455334	-2.185653	0.003587	-0.013091	-0.002510	0.064720	0.933399	-0.020013	0.611043	-0.727851	-0.287103	0.120134
27218	1.794671	-9.498608	-2.155365	0.035946	-0.009393	0.003186	0.066184	0.932690	-0.020811	0.611525	-0.727337	-0.287154	0.120667
27219	1.702276	-9.335209	-2.165938	-0.006083	-0.024091	-0.004399	0.065923	0.933228	-0.021988	0.611344	-0.727258	-0.287596	0.121010
27220	1.668414	-9.311083	-2.127505	-0.013086	-0.025934	-0.004434	0.064864	0.933645	-0.022503	0.611033	-0.727255	-0.288091	0.121420
27221	1.673579	-9.383245	-2.123667	0.025467	-0.038683	-0.002370	0.065929	0.932945	-0.022905	0.611223	-0.726764	-0.288602	0.122187
27222	1.736369	-9.407377	-2.181037	0.021927	-0.029527	0.000371	0.066469	0.931288	-0.023827	0.611390	-0.726356	-0.288973	0.122899
27223	1.722053	-9.441275	-2.234461	0.027060	-0.031318	0.012399	0.065143	0.933071	-0.024864	0.611606	-0.725949	-0.289175	0.123751
27224	1.698068	-9.470396	-2.292711	0.004475	-0.016771	-0.008040	0.065544	0.932109	-0.024868	0.611613	-0.725732	-0.289563	0.124081
27225	1.721902	-9.412654	-2.308483	-0.000839	-0.024073	-0.004366	0.066605	0.932096	-0.025007	0.611500	-0.725592	-0.289989	0.124461
27226	1.784776	-9.450937	-2.282026	-0.010401	-0.024084	-0.007179	0.065422	0.931955	-0.026701	0.611245	-0.725540	-0.290499	0.124827
27227	1.724462	-9.441302	-2.244042	0.018442	-0.011262	-0.004287	0.064762	0.931550	-0.026958	0.611482	-0.725199	-0.290720	0.125133
27228	1.736274	-9.388193	-2.199974	-0.006029	-0.007648	-0.009957	0.066343	0.933993	-0.027100	0.611393	-0.725122	-0.291050	0.125245
27229	1.658788	-9.316013	-2.156472	-0.018370	-0.007661	-0.004489	0.065822	0.932081	-0.027359	0.611117	-0.725239	-0.291321	0.125284
27230	1.673403	-9.344621	-2.087117	-0.009591	0.005141	-0.004463	0.066348	0.931812	-0.026315	0.611037	-0.725268	-0.291429	0.125261
27231	1.794717	-9.505605	-2.090643	0.031610	0.008866	-0.000556	0.065024	0.932911	-0.027352	0.611576	-0.724835	-0.291313	0.125402
27232	1.861788	-9.411517	-2.057488	0.007967	0.019807	-0.004387	0.065819	0.933174	-0.027490	0.611835	-0.724687	-0.291194	0.125268
27233	1.694921	-9.306061	-2.081573	0.006885	0.014334	0.008525	0.066352	0.933569	-0.028411	0.612029	-0.724620	-0.290942	0.125295
27234	1.673706	-9.407061	-2.051979	0.044533	0.014383	0.014257	0.066085	0.934526	-0.028801	0.612740	-0.724119	-0.290527	0.125680
27235	1.716835	-9.354380	-2.151667	0.032292	0.005228	0.007749	0.065570	0.932194	-0.029977	0.613252	-0.723712	-0.290332	0.125980
27236	1.751456	-9.537170	-2.149107	0.025270	0.027182	0.017842	0.067427	0.932983	-0.031040	0.613748	-0.723499	-0.289755	0.126112
27237	1.800146	-9.638301	-2.198085	0.036138	0.030775	-0.015325	0.068889	0.932550	-0.031576	0.614520	-0.722975	-0.289571	0.125780
27238	1.722209	-9.469772	-2.124427	-0.006008	0.017938	-0.008148	0.068222	0.933109	-0.031177	0.614577	-0.722975	-0.289556	0.125539
27239	1.668731	-9.373251	-2.013140	-0.025258	0.019723	-0.011025	0.066764	0.933129	-0.030903	0.614386	-0.723202	-0.289598	0.125067
27240	1.760438	-9.392382	-2.031758	-0.006041	0.012464	-0.004451	0.067290	0.933401	-0.030384	0.614399	-0.723207	-0.289605	0.124958
27241	1.794309	-9.421566	-2.142284	0.007107	0.017049	-0.009002	0.067033	0.931486	-0.030644	0.614656	-0.723041	-0.289571	0.124735
27242	1.828296	-9.469524	-2.113831	0.014977	0.019813	-0.004349	0.067563	0.931209	-0.030387	0.615018	-0.722809	-0.289425	0.124636
27243	1.847454	-9.431110	-2.146821	0.015079	0.031744	-0.000716	0.066379	0.932773	-0.032490	0.615453	-0.722629	-0.289074	0.124343
27244	1.779911	-9.421409	-2.084897	0.007979	0.030837	0.010320	0.067435	0.932903	-0.031975	0.615739	-0.722592	-0.288605	0.124231
27245	1.762923	-9.397323	-2.067913	0.020323	0.030821	0.000229	0.067708	0.932206	-0.032894	0.616241	-0.722351	-0.288238	0.123993
27246	1.755811	-9.421260	-2.027503	0.010692	0.005233	0.006680	0.067180	0.931393	-0.032759	0.616428	-0.722198	-0.288126	0.124218
27247	1.717142	-9.402129	-2.039599	-0.019999	0.005204	0.010214	0.066913	0.931943	-0.032757	0.616176	-0.722447	-0.288030	0.124242
27248	1.789778	-9.469596	-2.109488	0.034448	-0.005726	-0.004253	0.069031	0.932328	-0.032905	0.616671	-0.721912	-0.288148	0.124624
27249	1.712633	-9.484229	-2.124719	0.014900	0.001541	0.004904	0.067705	0.932276	-0.033008	0.616912	-0.721693	-0.288088	0.124837
27250	1.702690	-9.419131	-2.080686	-0.009682	0.014315	0.008447	0.068366	0.932813	-0.033275	0.616852	-0.721822	-0.287894	0.124839
27251	1.712553	-9.464782	-2.066830	0.053421	0.018026	0.003226	0.068767	0.932802	-0.033933	0.617746	-0.721160	-0.287557	0.125017
27252	1.751128	-9.464721	-2.071271	0.010600	0.008831	-0.002512	0.069571	0.931960	-0.035119	0.617975	-0.720964	-0.287531	0.125075
27253	1.683655	-9.469422	-1.999945	0.006988	0.027119	0.008513	0.069830	0.933191	-0.034859	0.618237	-0.720930	-0.287121	0.124922
27254	1.659388	-9.438354	-2.047750	-0.010465	0.013373	0.001061	0.069964	0.932100	-0.034336	0.618178	-0.721024	-0.287045	0.124840
27255	1.702987	-9.479042	-2.009503	0.006089	0.007029	0.014078	0.069968	0.931684	-0.034860	0.618297	-0.720984	-0.286802	0.125044
27256	1.712609	-9.474210	-2.009345	0.020196	0.010674	0.003069	0.070237	0.932353	-0.036041	0.618658	-0.720701	-0.286662	0.125209
27257	1.712634	-9.478973	-1.995007	-0.007745	0.005144	-0.002601	0.070367	0.932492	-0.035649	0.618608	-0.720731	-0.286717	0.125157
27258	1.717502	-9.488588	-1.995097	-0.002523	0.005160	0.001118	0.070763	0.932355	-0.035260	0.618617	-0.720706	-0.286723	0.125241
27259	1.736587	-9.447824	-2.047163	-0.000754	0.002413	-0.004407	0.071032	0.933294	-0.036833	0.618655	-0.720634	-0.286820	0.125246
27260	1.756019	-9.479140	-2.069027	-0.023576	0.005153	0.002859	0.071033	0.931663	-0.035786	0.618354	-0.720877	-0.286862	0.125239
27261	1.756190	-9.515225	-2.067131	-0.000745	0.006077	-0.002563	0.070769	0.931663	-0.036046	0.618407	-0.720825	-0.286889	0.125213
27262	1.760780	-9.464553	-2.027966	0.006325	0.006976	-0.010837	0.070499	0.933034	-0.036043	0.618583	-0.720626	-0.287027	0.125178
27263	1.743759	-9.430612	-1.943624	-0.014760	0.012449	-0.002650	0.070758	0.932771	-0.034735	0.618471	-0.720762	-0.287012	0.124978
27264	1.770323	-9.440241	-1.960316	0.015070	0.001506	-0.008017	0.070766	0.933435	-0.036700	0.618734	-0.720457	-0.287155	0.125106
27265	1.760809	-9.469251	-1.994421	-0.012996	0.005146	-0.002626	0.070769	0.932614	-0.036701	0.618607	-0.720553	-0.287225	0.125021
27266	1.753288	-9.406554	-1.950399	-0.000709	0.006970	-0.008108	0.070637	0.932208	-0.036438	0.618675	-0.720457	-0.287339	0.124977
27267	1.755675	-9.399150	-1.897458	0.013240	0.006086	-0.000654	0.070359	0.933187	-0.034601	0.618930	-0.720239	-0.287303	0.125054
27268	1.741612	-9.488540	-1.994871	0.048268	0.002473	-0.000466	0.070501	0.932487	-0.036043	0.619660	-0.719573	-0.287229	0.125442
27269	1.712933	-9.541487	-1.981477	0.037752	0.008862	0.003164	0.069849	0.933561	-0.038789	0.620273	-0.719080	-0.287041	0.125668
27270	1.746715	-9.546132	-1.952418	0.029181	0.006985	-0.013488	0.070253	0.932457	-0.039317	0.620784	-0.718582	-0.287157	0.125730
27271	1.712681	-9.488582	-1.990340	-0.025191	0.006938	-0.008229	0.070242	0.933294	-0.037744	0.620509	-0.718800	-0.287314	0.125483
27272	1.693017	-9.406586	-1.924555	0.018543	0.005154	-0.007088	0.069982	0.933286	-0.038790	0.620841	-0.718466	-0.287386	0.125587
27273	1.736338	-9.392233	-1.974364	0.016572	0.012523	0.012273	0.071186	0.931755	-0.039980	0.621145	-0.718299	-0.287073	0.125756
27274	1.722164	-9.454907	-1.999382	0.011485	0.001516	-0.000653	0.071321	0.931750	-0.040374	0.621338	-0.718080	-0.287118	0.125955
27275	1.712646	-9.478743	-1.927784	0.001006	0.005156	0.000211	0.071179	0.933400	-0.039717	0.621405	-0.718019	-0.287108	0.125991
27276	1.697924	-9.425949	-1.960791	0.003547	0.016134	0.002973	0.071851	0.932287	-0.040771	0.621558	-0.717954	-0.286942	0.125982
27277	1.712439	-9.435479	-1.941584	0.002605	0.008846	0.012209	0.070393	0.930946	-0.039711	0.621637	-0.717953	-0.286710	0.126126
27278	1.703148	-9.507457	-1.875460	0.007892	0.009765	0.015006	0.073172	0.933636	-0.041174	0.621785	-0.717887	-0.286442	0.126384
27279	1.647712	-9.512488	-1.907257	-0.013032	0.010624	0.004745	0.072776	0.932551	-0.040647	0.621669	-0.718042	-0.286331	0.126325
27280	1.683816	-9.497846	-1.868304	-0.017418	0.012455	0.006566	0.073566	0.932416	-0.039605	0.621490	-0.718248	-0.286215	0.126295
27281	1.702891	-9.449410	-1.788223	0.070977	0.008898	0.008862	0.072786	0.931718	-0.041827	0.622565	-0.717374	-0.285852	0.126796
27282	1.726867	-9.420438	-1.773188	0.095374	0.005301	0.020065	0.072795	0.931972	-0.043792	0.623928	-0.716235	-0.285342	0.127680
27283	1.773527	-9.603500	-1.856945	0.027223	-0.002085	0.016052	0.074393	0.931393	-0.045115	0.624295	-0.715913	-0.285123	0.128177
27284	1.727412	-9.541203	-1.906916	-0.013045	-0.002146	0.010306	0.073864	0.931127	-0.044980	0.624085	-0.716050	-0.285126	0.128430
27285	1.684032	-9.546193	-1.933799	-0.007755	0.001497	0.004789	0.073994	0.931402	-0.044719	0.623997	-0.716113	-0.285113	0.128535
27286	1.713808	-9.734644	-2.176235	-0.026833	0.003281	-0.011909	0.075845	0.932473	-0.044995	0.623678	-0.716309	-0.285400	0.128352
27287	1.683327	-9.392843	-2.119007	-0.063694	0.005129	-0.001083	0.075175	0.931749	-0.042648	0.622811	-0.717055	-0.285573	0.128009
27288	1.557543	-9.301249	-1.998862	-0.045355	0.014265	-0.000092	0.073978	0.931231	-0.041197	0.622256	-0.717570	-0.285618	0.127726
27289	1.601386	-9.387129	-1.807601	-0.019869	0.009721	0.002817	0.075167	0.932308	-0.041468	0.622030	-0.717806	-0.285563	0.127621
27290	1.705423	-9.466563	-1.877364	-0.047978	-0.001220	0.017466	0.075701	0.931480	-0.041604	0.621300	-0.718406	-0.285573	0.127779
27291	1.698333	-9.497950	-1.904278	-0.056654	0.014284	0.008171	0.075825	0.932309	-0.040688	0.620560	-0.719139	-0.285478	0.127465
27292	1.645559	-9.555905	-1.934392	-0.006772	0.005202	0.012130	0.076878	0.932855	-0.039648	0.620473	-0.719218	-0.285367	0.127689
27293	1.647792	-9.517319	-1.909823	-0.042560	0.003306	0.000875	0.077264	0.933007	-0.037687	0.619892	-0.719705	-0.285475	0.127526
27294	1.538323	-9.315725	-1.999244	-0.016564	0.007010	0.011140	0.077260	0.933150	-0.037032	0.619677	-0.719902	-0.285385	0.127658
27295	1.583034	-9.589670	-1.921045	0.022229	-0.002111	0.003059	0.078064	0.933124	-0.038741	0.619991	-0.719585	-0.285359	0.127977
27296	1.669600	-9.541436	-1.938766	-0.009269	-0.002141	-0.000791	0.078583	0.935989	-0.038875	0.619856	-0.719594	-0.285552	0.128149
27297	1.784330	-9.334642	-2.045227	-0.048019	-0.011267	0.010097	0.080163	0.935991	-0.036923	0.619088	-0.720165	-0.285721	0.128281
27298	1.832573	-9.344605	-2.172154	-0.079691	0.001538	0.020995	0.080550	0.936414	-0.035223	0.617904	-0.721182	-0.285728	0.128262
27299	1.753582	-9.470244	-2.277884	-0.023723	0.016231	0.026798	0.080544	0.937781	-0.035223	0.617589	-0.721624	-0.285262	0.128331
27300	1.712633	-9.474844	-2.191905	-0.070969	0.030787	0.025611	0.082124	0.936697	-0.032485	0.616685	-0.722634	-0.284813	0.127991
27301	1.625233	-9.344868	-2.128479	-0.127114	0.019764	0.033639	0.083172	0.936706	-0.030398	0.614870	-0.724400	-0.284470	0.127500
27302	1.601450	-9.412127	-2.081631	-0.121734	0.030705	0.024422	0.083423	0.936188	-0.027257	0.613224	-0.726010	-0.284196	0.126880
27303	1.616253	-9.484385	-2.111315	-0.079782	0.032606	0.033865	0.084071	0.936073	-0.024381	0.612163	-0.727221	-0.283567	0.126474
27304	1.539516	-9.576274	-2.199745	-0.118240	0.039855	0.028124	0.085769	0.936643	-0.020203	0.610608	-0.728834	-0.283093	0.125767
27305	1.525724	-9.727608	-2.120275	-0.076032	0.028823	0.002560	0.084695	0.936891	-0.017422	0.609658	-0.729805	-0.282950	0.125061
27306	1.548872	-9.525558	-2.153235	-0.083009	0.026959	-0.012247	0.085092	0.935260	-0.015985	0.608638	-0.730718	-0.283146	0.124258
27307	1.626045	-9.527652	-2.106931	-0.084691	0.023300	-0.015939	0.084554	0.935282	-0.014409	0.607580	-0.731667	-0.283357	0.123361
27308	1.750970	-9.431016	-2.065998	-0.014533	0.005080	-0.029399	0.084808	0.937473	-0.013886	0.607480	-0.731597	-0.283889	0.123048
27309	1.788633	-9.238503	-2.082152	-0.028809	-0.002193	-0.011933	0.083741	0.937906	-0.012829	0.607095	-0.731818	-0.284215	0.122883
27310	1.586348	-9.286758	-2.003093	-0.037585	-0.029633	-0.002713	0.083876	0.936271	-0.012045	0.606396	-0.732096	-0.284827	0.123264
27311	1.484545	-9.181828	-2.218635	0.019917	-0.051464	0.012372	0.083619	0.937208	-0.014400	0.606389	-0.731737	-0.285270	0.124399
27312	1.509344	-9.336518	-2.436637	-0.009935	-0.029527	0.019581	0.082556	0.936683	-0.013344	0.606031	-0.731790	-0.285526	0.125240
27313	1.582872	-9.591616	-2.492344	0.055093	-0.000241	0.003269	0.085077	0.936374	-0.014019	0.606845	-0.731085	-0.285392	0.125718
27314	1.481433	-9.553197	-2.456741	0.109532	0.019852	-0.018642	0.083630	0.936643	-0.016104	0.608620	-0.729613	-0.285251	0.126007
27315	1.495514	-9.466075	-2.318548	0.034349	0.036186	-0.030128	0.082982	0.936350	-0.018719	0.609415	-0.729064	-0.285210	0.125434
27316	1.582133	-9.424713	-2.235535	-0.006889	0.014251	-0.015536	0.082850	0.935265	-0.017932	0.609440	-0.728989	-0.285440	0.125225
27317	1.741307	-9.431397	-2.171725	0.027312	0.014302	-0.017203	0.081254	0.936653	-0.017787	0.609976	-0.728543	-0.285496	0.125087
27318	1.840155	-9.431279	-2.194808	0.078163	0.007044	-0.024313	0.082189	0.936763	-0.019367	0.611229	-0.727380	-0.285680	0.125321
27319	1.867353	-9.575716	-2.230190	0.009982	-0.002168	-0.025559	0.080343	0.936224	-0.020662	0.611441	-0.727052	-0.286107	0.125210
27320	1.818789	-9.503659	-2.239235	0.109674	0.023528	-0.024176	0.079283	0.938001	-0.021963	0.613244	-0.725547	-0.285997	0.125378
27321	1.750988	-9.435919	-2.092474	0.358437	0.045665	-0.043262	0.079063	0.936967	-0.029822	0.618815	-0.720943	-0.285216	0.126338
27322	1.892121	-9.710040	-2.121410	0.561727	0.080608	-0.053342	0.076885	0.936031	-0.043692	0.627496	-0.713792	-0.283571	0.127820
27323	2.037117	-9.774216	-1.974513	0.703743	0.120944	-0.069290	0.075504	0.934540	-0.057437	0.638352	-0.704747	-0.281284	0.129294
27324	2.055372	-9.534191	-1.454824	0.633726	0.135468	-0.065993	0.075464	0.933679	-0.074993	0.648194	-0.696532	-0.278822	0.130179
27325	1.987915	-9.533341	-1.167357	0.532197	0.151795	-0.059155	0.073825	0.932720	-0.090439	0.656584	-0.689592	-0.276357	0.130336
27326	1.977937	-9.453166	-0.935858	0.495506	0.140766	-0.061177	0.072208	0.927508	-0.107197	0.664343	-0.683013	-0.274090	0.130444
27327	1.989207	-9.786795	-0.700362	0.704254	0.133626	-0.074861	0.071101	0.924502	-0.121600	0.674843	-0.673453	-0.271559	0.131543
27328	2.217466	-10.106960	-0.172166	1.177770	0.115745	-0.116716	0.069515	0.919908	-0.144778	0.691481	-0.657002	-0.268376	0.134817
27329	1.902118	-9.687648	0.198081	1.612901	0.094166	-0.136665	0.068287	0.909966	-0.182372	0.713207	-0.633793	-0.264471	0.140345
27330	2.046699	-9.657429	0.507144	1.826775	0.102574	-0.155898	0.064345	0.892863	-0.227677	0.736884	-0.606753	-0.259654	0.146401
27331	2.599620	-9.256992	1.888725	1.894298	0.125534	-0.135302	0.058880	0.871708	-0.283059	0.760409	-0.577967	-0.253821	0.152667
27332	2.061889	-9.238426	2.001601	1.782145	0.134482	-0.128524	0.056813	0.847345	-0.327204	0.781608	-0.550210	-0.247680	0.158153
27333	2.317548	-8.694615	3.264784	1.670115	0.110607	-0.106936	0.058687	0.822461	-0.364306	0.800469	-0.523489	-0.241822	0.163497
27334	2.255179	-8.751655	3.508274	1.642134	0.121534	-0.099714	0.058182	0.795964	-0.401258	0.818156	-0.496782	-0.235443	0.168506
27335	1.914920	-8.653216	4.346726	1.668497	0.066665	-0.081066	0.058480	0.764959	-0.436647	0.834904	-0.468899	-0.229515	0.174332
27336	2.055864	-8.368317	4.548896	1.834847	0.050384	-0.089438	0.053258	0.726872	-0.475139	0.852099	-0.437660	-0.223002	0.180696
27337	1.711475	-7.911795	5.262694	1.823286	0.041179	-0.072914	0.053320	0.687940	-0.510005	0.867970	-0.405968	-0.216301	0.187165
27338	2.161716	-7.244714	5.871628	1.843590	0.017410	-0.096792	0.055223	0.649011	-0.542529	0.882796	-0.373285	-0.209781	0.193189
27339	1.393278	-6.862158	6.311552	1.973614	0.003776	-0.068479	0.053821	0.604814	-0.572146	0.897151	-0.337711	-0.202514	0.200149
27340	2.400789	-6.760979	7.167423	2.443580	-0.007610	-0.108511	0.052094	0.545812	-0.605042	0.912985	-0.292968	-0.193421	0.207887
27341	2.381210	-5.672781	7.357755	2.188169	0.006770	-0.095116	0.048280	0.474550	-0.635176	0.925368	-0.252220	-0.184660	0.214428
27342	2.162985	-5.392426	7.846994	1.712185	0.053647	-0.121622	0.048047	0.421286	-0.653671	0.934171	-0.220086	-0.176914	0.218147
27343	2.312460	-4.351001	8.333535	1.452933	0.053308	-0.145135	0.050655	0.380626	-0.667205	0.941005	-0.192357	-0.170224	0.220298
27344	2.316263	-4.126462	8.555184	1.123655	0.087685	-0.138563	0.050837	0.344013	-0.675477	0.945991	-0.170982	-0.164197	0.221147
27345	2.686744	-3.952428	8.570685	1.057139	0.109581	-0.147234	0.052574	0.311660	-0.680222	0.950408	-0.150726	-0.158009	0.221448
27346	2.574112	-3.573695	8.918247	0.939808	0.124020	-0.155260	0.052813	0.285241	-0.681546	0.954140	-0.132797	-0.152016	0.221072
27347	2.939629	-3.360432	9.150317	1.004730	0.127749	-0.169702	0.053076	0.256061	-0.685230	0.957745	-0.113431	-0.145682	0.220530
27348	2.648012	-2.864350	9.440237	0.951973	0.127645	-0.166317	0.059826	0.227764	-0.689097	0.960821	-0.095156	-0.139480	0.219806
27349	2.920789	-2.439127	9.086241	0.794107	0.123883	-0.168962	0.062189	0.201178	-0.690962	0.963282	-0.079741	-0.134073	0.218524
27350	2.997233	-1.245934	9.667856	0.618184	0.116479	-0.125605	0.066765	0.181433	-0.690354	0.965039	-0.067894	-0.129411	0.217585
27351	2.923190	-1.876742	10.299306	0.558880	0.065277	-0.082429	0.067484	0.163390	-0.688010	0.966252	-0.056923	-0.126016	0.217340
27352	1.938972	-1.380895	7.406623	0.083963	0.158227	-0.015790	0.070961	0.152965	-0.686863	0.966795	-0.055843	-0.122706	0.217098
27353	1.304505	-1.247541	8.775776	-0.078708	0.106752	0.012952	0.076004	0.153841	-0.689262	0.966901	-0.057614	-0.121145	0.217041
27354	1.562849	-1.339763	8.395182	-0.115707	0.147021	0.025641	0.079022	0.159567	-0.687843	0.966996	-0.060447	-0.118869	0.217105
27355	1.488139	-1.303749	9.127084	0.159292	0.160156	0.052801	0.083138	0.155931	-0.687095	0.967324	-0.057939	-0.115161	0.218322
27356	1.430981	-1.432062	9.633699	0.294238	0.140183	0.066434	0.087118	0.151391	-0.685165	0.967668	-0.052906	-0.111180	0.220133
27357	1.604738	-1.460094	9.778970	0.392764	0.121928	0.028206	0.090067	0.141650	-0.684800	0.968192	-0.045658	-0.107172	0.221436
27358	1.782356	-1.265114	10.402744	0.512469	0.080795	-0.019124	0.093831	0.126023	-0.684052	0.968856	-0.035944	-0.103446	0.222092
27359	2.041989	-1.111146	10.244079	0.467229	0.045065	-0.054364	0.095604	0.110968	-0.683025	0.969475	-0.026728	-0.100640	0.221982
27360	2.126784	-0.708412	9.755975	0.201234	0.002673	-0.099955	0.095626	0.102237	-0.680803	0.970010	-0.022531	-0.099845	0.220463
27361	1.929720	-0.838273	9.891555	0.155006	0.009874	-0.107586	0.096433	0.097723	-0.679895	0.970557	-0.019098	-0.099135	0.218695
27362	2.054981	-0.821784	9.715303	0.130444	0.033632	-0.111432	0.096443	0.094582	-0.679372	0.971143	-0.016386	-0.098052	0.216790
27363	2.068654	-0.668978	9.359869	0.027501	0.070176	-0.084326	0.098435	0.094006	-0.680044	0.971641	-0.015740	-0.096732	0.215195
27364	2.276790	-0.850268	8.996763	0.212949	0.110661	-0.077891	0.101883	0.089749	-0.677847	0.972234	-0.011821	-0.093787	0.214068
27365	2.290785	-0.728087	9.536365	0.162075	0.114287	-0.054171	0.105350	0.082196	-0.676962	0.972695	-0.008814	-0.091059	0.213298
27366	1.840473	-0.841796	9.616992	-0.150593	0.095657	-0.029897	0.107729	0.083401	-0.676849	0.972951	-0.011991	-0.089944	0.212442
27367	1.505262	-0.820357	9.748604	-0.107885	0.079246	-0.009368	0.108774	0.089799	-0.678689	0.973090	-0.014188	-0.089038	0.212056
27368	1.602258	-0.960583	9.488388	0.037973	0.062989	0.006216	0.112348	0.089799	-0.677140	0.973176	-0.013622	-0.087748	0.212233
27369	1.640927	-0.977119	9.555737	-0.210595	0.081909	0.004930	0.114988	0.091145	-0.676375	0.973217	-0.017881	-0.087223	0.211948
27370	1.949870	-1.035781	9.812272	-0.199150	0.059132	0.017955	0.116820	0.099587	-0.678220	0.973155	-0.021934	-0.087008	0.211937
27371	1.917144	-1.262809	9.583117	-0.249811	0.048103	0.012191	0.117592	0.105599	-0.678093	0.973049	-0.026850	-0.087328	0.211727
27372	1.755648	-1.267562	9.694375	-0.248739	0.040719	-0.004412	0.118629	0.112421	-0.678753	0.972985	-0.031749	-0.087688	0.211193
27373	1.738402	-1.190687	9.668885	-0.153168	0.026150	-0.024213	0.120864	0.117724	-0.679424	0.973015	-0.034646	-0.088056	0.210448
27374	1.718467	-1.052029	9.425650	0.041194	0.015444	-0.025103	0.121910	0.119048	-0.679437	0.973169	-0.033760	-0.087698	0.210027
27375	1.720417	-0.961129	9.268497	0.060405	-0.006466	-0.028666	0.122448	0.116852	-0.679573	0.973300	-0.032355	-0.087814	0.209591
27376	1.477045	-1.000877	9.044803	0.112630	-0.002721	-0.008108	0.123785	0.114642	-0.680240	0.973392	-0.030032	-0.087498	0.209641
27377	1.520514	-1.004690	9.311633	-0.008401	0.028286	0.022608	0.123789	0.112460	-0.679586	0.973323	-0.030209	-0.087192	0.210063
27378	1.848140	-0.927963	9.745493	-0.083638	0.042870	0.032360	0.124445	0.114095	-0.679459	0.973201	-0.031968	-0.086788	0.210535
27379	1.798959	-0.712902	10.040936	-0.028034	0.050318	0.072299	0.126031	0.114762	-0.679341	0.972947	-0.032695	-0.086111	0.211872
27380	1.618752	-0.852472	10.133448	0.074948	0.043105	0.095020	0.128040	0.111759	-0.679485	0.972656	-0.031477	-0.084990	0.213835
27381	1.616833	-0.955897	10.146383	0.153977	0.035831	0.076978	0.130432	0.108730	-0.678720	0.972462	-0.028602	-0.083811	0.215582
27382	1.578269	-0.979307	9.655951	-0.000105	0.037482	0.061435	0.130974	0.105441	-0.678725	0.972250	-0.028763	-0.083145	0.216769
27383	1.428455	-0.901976	9.840491	0.033318	0.015517	0.048705	0.131644	0.102974	-0.678339	0.972066	-0.028104	-0.082891	0.217776
27384	1.168195	-0.931468	9.811241	0.118419	-0.002756	0.028853	0.133509	0.100488	-0.678617	0.971992	-0.025731	-0.082510	0.218544
27385	1.056637	-0.797188	9.740062	-0.050644	-0.002946	0.029833	0.132586	0.097776	-0.677301	0.971814	-0.026598	-0.082963	0.219060
27386	1.408394	-0.718520	10.032411	-0.008437	0.002674	0.039233	0.131648	0.101831	-0.680440	0.971634	-0.026733	-0.083024	0.219816
27387	1.404167	-0.843606	10.045021	0.060018	-0.011901	0.030379	0.132315	0.099098	-0.679399	0.971497	-0.025407	-0.083150	0.220532
27388	1.245448	-0.941048	9.787698	0.063428	-0.008240	0.033161	0.133120	0.096761	-0.679669	0.971361	-0.024087	-0.083111	0.221293
27389	1.057496	-0.970829	9.631882	0.061762	-0.017433	0.019319	0.134455	0.093738	-0.679550	0.971260	-0.022699	-0.083317	0.221804
27390	1.264038	-0.804789	9.516103	-0.094161	-0.010252	0.018520	0.134193	0.094551	-0.680595	0.971110	-0.024408	-0.084022	0.222013
27391	1.244182	-0.681863	9.589663	-0.138060	0.004335	0.025650	0.132997	0.096473	-0.681240	0.970918	-0.027009	-0.084670	0.222304
27392	1.461084	-0.656935	9.716873	-0.216677	-0.010372	0.016975	0.133506	0.102209	-0.681503	0.970694	-0.031093	-0.085921	0.222272
27393	1.581379	-0.618457	9.632233	-0.160828	-0.017645	0.012698	0.134036	0.108771	-0.684120	0.970490	-0.033998	-0.087097	0.222279
27394	1.616586	-0.931712	9.479323	-0.038205	-0.028452	0.018892	0.132436	0.110983	-0.683713	0.970326	-0.034540	-0.087902	0.222595
27395	1.486746	-1.009139	9.429011	0.038984	-0.028423	0.003593	0.130854	0.109356	-0.683963	0.970274	-0.033501	-0.088406	0.222780
27396	1.438184	-0.931809	9.554480	-0.039546	-0.032243	-0.021724	0.132574	0.109341	-0.683584	0.970281	-0.033981	-0.089318	0.222312
27397	1.607297	-1.003656	9.555051	-0.051831	-0.010283	-0.015350	0.131117	0.111529	-0.685274	0.970283	-0.034750	-0.089884	0.221956
27398	1.609898	-1.042020	9.592948	-0.181168	0.005060	-0.035408	0.132829	0.114244	-0.685418	0.970311	-0.038118	-0.090711	0.220941
27399	1.468075	-1.121841	9.561574	-0.089737	0.004210	-0.055289	0.133589	0.119953	-0.685032	0.970481	-0.039617	-0.091190	0.219731
27400	1.583937	-1.147936	9.603102	0.078336	-0.002894	-0.050730	0.134129	0.118569	-0.686085	0.970756	-0.037887	-0.091038	0.218884
27401	1.526398	-1.210065	9.762540	0.027559	0.016241	-0.043635	0.134529	0.118288	-0.686350	0.970984	-0.037189	-0.090756	0.218105
27402	1.765859	-1.378546	9.608768	0.094235	-0.024779	-0.046906	0.134934	0.115824	-0.686093	0.971208	-0.035061	-0.090957	0.217378
27403	1.869425	-1.359399	9.518776	-0.229546	-0.039759	-0.057747	0.135725	0.117317	-0.686360	0.971200	-0.039105	-0.092909	0.215893
27404	1.787582	-1.378042	9.743417	-0.307608	-0.074528	-0.028561	0.133968	0.127995	-0.687389	0.970920	-0.044601	-0.095801	0.214821
27405	1.941586	-1.345625	9.274892	-0.296814	-0.067126	-0.006318	0.132758	0.137332	-0.688682	0.970519	-0.049937	-0.098544	0.214214
27406	2.096808	-1.532475	9.427365	-0.331729	-0.059825	0.000890	0.133273	0.145909	-0.692219	0.970040	-0.056017	-0.101219	0.213633
27407	1.899334	-1.567835	9.756324	-0.345717	-0.050731	0.010024	0.130592	0.154556	-0.692456	0.969466	-0.062404	-0.103846	0.213206
27408	1.856424	-0.645824	9.912898	-0.418116	-0.021536	0.022485	0.130683	0.165091	-0.692189	0.968764	-0.070360	-0.106110	0.212806
27409	1.867987	-1.060420	9.691127	-0.384904	-0.006818	0.041111	0.130371	0.177815	-0.692443	0.967995	-0.077688	-0.107987	0.212812
27410	1.812881	-1.637529	9.831362	-0.305940	0.013388	0.057193	0.131264	0.187243	-0.692577	0.967281	-0.083686	-0.109034	0.213249
27411	1.576197	-1.582688	9.119313	-0.196156	0.006264	0.077138	0.132681	0.196539	-0.691667	0.966625	-0.087467	-0.109776	0.214325
27412	1.490368	-1.779519	9.307808	0.068247	0.017516	0.087692	0.132681	0.197081	-0.692191	0.966400	-0.086312	-0.109085	0.216151
27413	1.648955	-1.653111	9.591944	0.245202	0.015864	0.079359	0.134291	0.191591	-0.692075	0.966500	-0.081584	-0.107718	0.218216
27414	1.629485	-1.614658	9.589900	0.115711	0.026663	0.069455	0.136703	0.185943	-0.693277	0.966434	-0.079509	-0.106678	0.219782
27415	1.503650	-1.508281	9.811083	-0.055901	0.004531	0.077836	0.138556	0.185789	-0.692899	0.966013	-0.080520	-0.106831	0.221186
27416	1.476973	-1.989985	9.688844	-0.025070	-0.019186	0.083590	0.138574	0.182631	-0.693948	0.965553	-0.080993	-0.107272	0.222801
27417	1.402941	-2.160200	9.210425	0.157818	-0.009838	0.078975	0.139390	0.179320	-0.695791	0.965430	-0.077832	-0.106733	0.224710
27418	1.239130	-2.184118	9.347802	0.052949	0.008253	0.063643	0.139389	0.176744	-0.693565	0.965238	-0.076878	-0.106330	0.226054
27419	1.063365	-2.227129	9.537615	0.090668	0.016475	0.061969	0.141790	0.175596	-0.696074	0.965129	-0.075130	-0.105577	0.227455
27420	1.024333	-2.123081	9.730766	0.164254	0.017438	0.056794	0.143142	0.168739	-0.696219	0.965145	-0.072054	-0.104499	0.228875
27421	1.081688	-2.017269	9.679970	0.143900	0.008332	0.073315	0.144230	0.160116	-0.695446	0.965027	-0.069293	-0.103603	0.230623
27422	1.390594	-2.081877	9.605124	0.087038	-0.009950	0.076762	0.143447	0.156979	-0.695441	0.964767	-0.067621	-0.103380	0.232301
27423	1.795413	-2.038305	9.446266	-0.034662	-0.039249	0.079898	0.144512	0.156006	-0.695712	0.964262	-0.068123	-0.104223	0.233870
27424	1.761522	-1.999019	9.696175	-0.111728	-0.075873	0.095248	0.141594	0.157676	-0.696212	0.963500	-0.070017	-0.106170	0.235570
27425	1.775516	-1.897812	9.731335	-0.127533	-0.090506	0.097954	0.140389	0.160839	-0.695938	0.962656	-0.072114	-0.108419	0.237358
27426	1.780790	-1.999349	9.588318	-0.129325	-0.097795	0.103501	0.138404	0.163437	-0.698279	0.961759	-0.074261	-0.110856	0.239200
27427	1.823673	-1.893674	9.506175	-0.085735	-0.097710	0.112948	0.135759	0.163730	-0.699306	0.960862	-0.075554	-0.113026	0.241372
27428	1.998114	-2.073924	9.466865	-0.148677	-0.083128	0.113545	0.134694	0.166468	-0.700344	0.959892	-0.078162	-0.115259	0.243339
27429	1.998246	-2.100269	9.502506	-0.090940	-0.085793	0.120303	0.133099	0.170026	-0.702032	0.958952	-0.079632	-0.117226	0.245616
27430	1.901354	-2.009363	9.404449	-0.036762	-0.106755	0.122449	0.130326	0.169768	-0.703582	0.958036	-0.079996	-0.119347	0.248041
27431	2.032460	-2.198989	9.463030	-0.188896	-0.111485	0.119853	0.128339	0.169928	-0.703566	0.956851	-0.083212	-0.122303	0.250106
27432	1.987907	-1.950895	9.564523	-0.182097	-0.134303	0.132828	0.125141	0.175839	-0.704323	0.955539	-0.086245	-0.125650	0.252426
27433	2.143243	-2.172288	9.466839	-0.109513	-0.156079	0.153551	0.123287	0.178304	-0.706141	0.954163	-0.087785	-0.129001	0.255394
27434	2.210774	-2.182212	9.340093	-0.131659	-0.174298	0.179313	0.118524	0.180246	-0.708853	0.952547	-0.089764	-0.132770	0.258782
27435	2.125377	-2.491447	9.025268	0.006763	-0.152234	0.168921	0.115617	0.180265	-0.710270	0.951260	-0.089147	-0.135427	0.262331
27436	2.153814	-2.385415	9.055828	0.115245	-0.115563	0.165717	0.111404	0.175917	-0.712072	0.950270	-0.086692	-0.136810	0.265999
27437	2.010564	-2.673588	9.304924	0.076987	-0.088245	0.159949	0.110375	0.169760	-0.713377	0.949288	-0.085065	-0.137900	0.269443
27438	2.337269	-2.422912	9.241869	0.069748	-0.042486	0.165381	0.110789	0.165784	-0.713775	0.948389	-0.083863	-0.138134	0.272845
27439	2.019367	-2.495481	9.314707	0.145054	-0.000430	0.160150	0.112943	0.160260	-0.716415	0.947731	-0.081429	-0.137187	0.276325
27440	2.018404	-2.283007	9.528940	0.039843	0.006787	0.172513	0.114541	0.156423	-0.715251	0.946855	-0.081080	-0.136640	0.279682
27441	2.172803	-2.312392	9.289898	-0.056381	-0.024372	0.164701	0.115353	0.152850	-0.715914	0.945752	-0.082342	-0.137252	0.282727
27442	2.182669	-2.360620	9.253304	-0.086333	-0.046275	0.188582	0.115890	0.153373	-0.717753	0.944406	-0.084124	-0.138387	0.286129
27443	1.908402	-2.478442	9.436346	-0.019747	-0.073656	0.196338	0.115637	0.151587	-0.718799	0.943018	-0.084507	-0.139659	0.289949
27444	2.010011	-2.552979	9.393036	-0.108899	-0.081070	0.187600	0.115125	0.151015	-0.721809	0.941511	-0.086509	-0.141583	0.293306
27445	1.942842	-2.620096	9.506701	-0.134882	-0.099443	0.169038	0.115131	0.151546	-0.723381	0.939974	-0.088847	-0.144041	0.296324
27446	1.944410	-2.442029	9.509214	-0.073662	-0.101212	0.164728	0.114465	0.155363	-0.725470	0.938574	-0.090005	-0.146164	0.299355
27447	2.203204	-2.614889	9.470794	-0.055939	-0.126764	0.157493	0.113027	0.153305	-0.727686	0.937132	-0.090659	-0.148671	0.302424
27448	2.082866	-2.660893	9.457022	-0.015451	-0.156029	0.139283	0.110256	0.152365	-0.729105	0.935793	-0.090315	-0.151514	0.305251
27449	2.097085	-2.615736	9.284937	-0.027623	-0.188962	0.126352	0.106831	0.151280	-0.731960	0.934369	-0.089969	-0.155056	0.307924
27450	1.894830	-2.663424	9.529653	-0.027628	-0.183503	0.135564	0.103940	0.150181	-0.735736	0.932911	-0.089673	-0.158486	0.310673
27451	1.936130	-2.741319	9.243261	-0.149973	-0.169059	0.107244	0.098917	0.149673	-0.737530	0.931409	-0.091683	-0.162414	0.312558
27452	2.092115	-2.592316	9.100365	-0.111260	-0.148963	0.072340	0.096407	0.153491	-0.741569	0.930268	-0.092958	-0.165826	0.313785
27453	2.186892	-2.240865	9.089374	-0.055262	-0.152580	0.056003	0.092441	0.154742	-0.744026	0.929288	-0.093124	-0.168921	0.314989
27454	2.307409	-2.236030	9.025747	-0.094189	-0.178078	0.100150	0.089538	0.154481	-0.746098	0.927882	-0.093993	-0.172709	0.316817
27455	2.206238	-2.250213	9.159043	-0.113517	-0.185402	0.112979	0.085442	0.156815	-0.749863	0.926293	-0.095193	-0.176643	0.318930
27456	2.560040	-2.119657	9.135368	-0.063145	-0.190681	0.150166	0.080292	0.156162	-0.752573	0.924533	-0.095575	-0.180365	0.321828
27457	2.644417	-2.119659	9.085741	0.016830	-0.197746	0.206882	0.073828	0.151974	-0.754619	0.922506	-0.094563	-0.183490	0.326146
27458	2.529432	-2.284069	8.921515	-0.071216	-0.196798	0.260891	0.068681	0.151179	-0.757852	0.919917	-0.095441	-0.187165	0.331077
27459	2.486703	-2.423538	8.971975	-0.071604	-0.175672	0.307005	0.062868	0.148499	-0.758855	0.917075	-0.096539	-0.190237	0.336843
27460	2.640771	-2.375315	8.911672	0.029558	-0.206509	0.346331	0.054419	0.144465	-0.761408	0.913966	-0.095809	-0.193228	0.343728
27461	2.385776	-1.975386	9.207787	0.000968	-0.246679	0.396052	0.046910	0.134420	-0.762138	0.910273	-0.095369	-0.196888	0.351486
27462	2.045394	-1.905479	8.739853	-0.066766	-0.217283	0.489788	0.036207	0.131230	-0.764935	0.905770	-0.096864	-0.200444	0.360584
27463	2.240570	-1.865368	9.097542	0.118402	-0.201408	0.542384	0.027218	0.126000	-0.764602	0.901256	-0.095124	-0.202038	0.371308
27464	2.297489	-2.188828	8.762239	0.328029	-0.201933	0.595151	0.013750	0.111131	-0.762011	0.896527	-0.089990	-0.202164	0.383759
27465	2.307466	-2.261161	8.713304	0.250570	-0.190932	0.639968	0.001872	0.097330	-0.760218	0.891251	-0.086262	-0.202318	0.396608
27466	2.329499	-2.328197	8.798994	0.134731	-0.176349	0.675354	-0.013210	0.084971	-0.754730	0.885292	-0.085064	-0.203279	0.409512
27467	2.444139	-2.609713	8.733697	0.420077	-0.146745	0.687847	-0.026433	0.073668	-0.750959	0.879709	-0.078840	-0.201042	0.423649
27468	2.541871	-2.360683	9.026187	0.441064	-0.117488	0.684205	-0.039798	0.059671	-0.743259	0.873985	-0.072702	-0.198334	0.437640
27469	2.793754	-2.595612	9.135675	0.400817	-0.086396	0.698739	-0.053290	0.048109	-0.738308	0.868045	-0.067305	-0.195092	0.451560
27470	2.377591	-2.783042	9.450857	0.618144	-0.108193	0.694326	-0.065587	0.031639	-0.730355	0.862000	-0.058169	-0.190483	0.466142
27471	2.401924	-2.815498	9.796330	0.443463	-0.117602	0.671304	-0.079765	0.018773	-0.719896	0.855741	-0.051591	-0.187351	0.479527
27472	2.564771	-2.573884	9.993297	0.243786	-0.170781	0.684211	-0.092756	0.013777	-0.714422	0.848661	-0.048211	-0.187269	0.492322
27473	1.994531	-2.315273	9.957992	0.411222	-0.208030	0.730304	-0.104180	0.011662	-0.706470	0.841007	-0.041527	-0.185767	0.506432
27474	2.339565	-2.882819	9.847620	0.234636	-0.234646	0.742414	-0.120890	0.007409	-0.699393	0.832664	-0.037827	-0.186753	0.519964
27475	2.474147	-2.814769	9.264058	-0.073679	-0.262337	0.741827	-0.132061	0.015768	-0.697071	0.823852	-0.038739	-0.191055	0.532227
27476	2.492884	-2.707171	9.054481	0.055691	-0.282265	0.748971	-0.145768	0.024602	-0.691192	0.814703	-0.037542	-0.194559	0.544974
27477	2.300868	-2.900900	8.805099	0.143172	-0.249280	0.749368	-0.157868	0.029716	-0.686113	0.805603	-0.035076	-0.196235	0.557912
27478	2.408485	-2.731167	8.419569	0.112177	-0.199897	0.756518	-0.168238	0.034660	-0.682358	0.796317	-0.033870	-0.197697	0.570656
27479	2.330200	-2.977168	9.001161	0.365376	-0.175895	0.765149	-0.175014	0.034097	-0.677980	0.787044	-0.028763	-0.195554	0.584374
27480	2.383404	-3.010715	9.010790	0.481271	-0.149351	0.728782	-0.182032	0.027519	-0.673472	0.778057	-0.022154	-0.191874	0.597763
27481	2.179540	-2.727071	9.046474	0.456665	-0.133893	0.719383	-0.189056	0.021086	-0.668178	0.769048	-0.015936	-0.187927	0.610733
27482	2.145114	-2.577303	9.237910	0.593364	-0.139285	0.703461	-0.197000	0.011936	-0.661960	0.759946	-0.007614	-0.182604	0.623763
27483	1.979611	-2.271449	8.710099	0.304937	-0.126774	0.707503	-0.200978	0.006420	-0.657214	0.750624	-0.003739	-0.180359	0.635626
27484	1.782155	-2.319563	8.827617	0.333720	-0.088370	0.717734	-0.209592	0.004083	-0.654525	0.741068	-0.000056	-0.177402	0.647570
27485	1.818710	-1.875362	9.235106	0.473417	-0.091821	0.745186	-0.215159	-0.001822	-0.649504	0.730987	0.005720	-0.172332	0.660247
27486	1.640579	-1.922755	9.552073	0.441323	-0.077105	0.815132	-0.220717	-0.008967	-0.645270	0.719738	0.010520	-0.167727	0.673598
27487	1.688108	-1.765347	9.818802	0.220061	-0.139529	0.804870	-0.229471	-0.010611	-0.641794	0.708292	0.013055	-0.166591	0.685857
27488	1.224369	-1.616644	9.245191	0.155022	-0.170482	0.889477	-0.236788	-0.006800	-0.638458	0.695320	0.014765	-0.167109	0.698846
27489	1.282088	-1.556378	9.947581	0.292209	-0.153580	1.024879	-0.246222	-0.004057	-0.634843	0.680256	0.017703	-0.165020	0.713938
27490	1.600507	-1.594596	9.844386	-0.018235	-0.184773	1.089819	-0.258178	0.003613	-0.633825	0.663883	0.016635	-0.168159	0.728495
27491	2.282351	-2.012814	9.580807	-0.055235	-0.233920	1.142362	-0.269107	0.019619	-0.632681	0.646315	0.015626	-0.171966	0.743277
27492	1.952391	-2.569455	10.237316	-0.010007	-0.255921	1.138017	-0.281624	0.032652	-0.629560	0.628302	0.015526	-0.175743	0.757700
27493	2.034975	-2.709821	9.952835	0.278310	-0.242877	1.100709	-0.290682	0.041000	-0.625946	0.610533	0.018972	-0.174426	0.772312
27494	2.358263	-2.715705	10.858436	0.684070	-0.160482	0.990046	-0.299178	0.039232	-0.620899	0.594196	0.026485	-0.166151	0.786526
27495	1.877846	-3.144189	9.676396	1.170312	-0.098223	0.822616	-0.306707	0.025425	-0.614818	0.580079	0.039307	-0.148848	0.799880
27496	1.509382	-1.690309	10.053455	1.151006	-0.080202	0.752261	-0.313948	0.002607	-0.606648	0.566635	0.051829	-0.131906	0.811689
27497	1.420560	-1.793269	9.549435	0.932770	-0.097053	0.679203	-0.320542	-0.015570	-0.598742	0.554247	0.062248	-0.118072	0.821580
27498	1.323759	0.329540	9.772763	0.349072	-0.103039	0.729675	-0.324907	-0.024222	-0.593470	0.541462	0.066224	-0.114367	0.830273
27499	1.992477	-1.903220	9.430795	0.264011	-0.130557	0.692509	-0.332628	-0.016049	-0.592094	0.529269	0.069734	-0.111805	0.838159
27500	2.525370	-1.443357	8.501142	0.211467	-0.077604	0.633105	-0.339276	-0.014703	-0.588240	0.518093	0.071996	-0.109946	0.845168
27501	1.959553	-2.081565	9.365567	-0.128872	-0.091946	0.590795	-0.343573	0.001209	-0.588853	0.508058	0.070981	-0.113490	0.850858
27502	2.857270	-2.247911	9.453238	0.290905	-0.076130	0.472963	-0.345718	0.005085	-0.586738	0.499342	0.074299	-0.109965	0.856180
27503	1.821083	-2.349558	9.883870	-0.062574	-0.088819	0.378862	-0.349981	0.008169	-0.584212	0.492730	0.074404	-0.112140	0.859713
27504	2.103141	-1.852547	9.408531	-0.110219	-0.104557	0.287271	-0.353860	0.016704	-0.583260	0.487658	0.074615	-0.115476	0.862141
27505	1.816413	-1.389257	9.253906	-0.038525	-0.124671	0.262715	-0.357472	0.023877	-0.581524	0.482877	0.075799	-0.117430	0.864462
27506	2.023230	-1.278314	9.209378	0.220384	-0.140764	0.278821	-0.362398	0.026696	-0.578863	0.477322	0.079849	-0.115382	0.867453
27507	2.348734	-1.782318	9.397404	0.267298	-0.133413	0.264316	-0.365194	0.025941	-0.575434	0.471971	0.084111	-0.112145	0.870398
27508	2.643406	-1.881883	9.662836	0.075972	-0.142783	0.246762	-0.367593	0.026269	-0.572794	0.467164	0.086904	-0.112565	0.872659
27509	2.585907	-1.979942	9.166378	-0.232168	-0.106575	0.230388	-0.371872	0.033863	-0.570660	0.463271	0.086078	-0.117785	0.874126
27510	2.882004	-2.887800	9.482904	-0.283686	-0.097578	0.194172	-0.373775	0.045658	-0.569853	0.460061	0.084842	-0.123960	0.875089
27511	3.053027	-2.853783	9.480176	-0.279955	-0.072026	0.167393	-0.376203	0.055275	-0.568519	0.457373	0.083105	-0.129699	0.875832
27512	3.192649	-2.813054	9.347611	-0.335456	-0.053933	0.106178	-0.378893	0.067334	-0.569540	0.455839	0.080851	-0.136219	0.875853
27513	2.765126	-2.163640	8.819773	-0.084935	-0.075577	0.118513	-0.380651	0.074892	-0.568212	0.453634	0.081082	-0.138563	0.876608
27514	2.768075	-1.769119	8.791724	0.132322	-0.082519	0.167595	-0.382915	0.077115	-0.567406	0.450145	0.083415	-0.137237	0.878395
27515	2.506633	-1.543079	8.902886	0.096066	-0.097154	0.195099	-0.385589	0.078007	-0.563323	0.446227	0.085468	-0.136733	0.880273
27516	2.223521	-1.316541	9.172300	-0.023227	-0.100947	0.214779	-0.387464	0.081056	-0.561603	0.442098	0.086600	-0.138381	0.881986
27517	2.287867	-1.652058	9.528301	-0.238914	-0.061054	0.189644	-0.390944	0.089992	-0.561178	0.438932	0.085040	-0.143418	0.882914
27518	2.397926	-1.978811	9.606370	-0.208439	0.000984	0.131580	-0.391914	0.098912	-0.559463	0.436857	0.082965	-0.147285	0.883504
27519	2.343398	-1.666219	9.576635	0.065879	0.035862	0.072910	-0.392462	0.101943	-0.558016	0.435506	0.082677	-0.145867	0.884433
27520	2.604887	-1.901835	9.479743	0.227209	0.059796	0.055255	-0.391402	0.100979	-0.557501	0.434223	0.083586	-0.141389	0.885705
27521	2.627921	-1.678349	9.382262	0.069703	0.055929	0.034151	-0.389545	0.099731	-0.556993	0.433603	0.083092	-0.139660	0.886329
27522	2.584609	-1.700397	9.292723	-0.084905	0.041052	0.000167	-0.388367	0.102054	-0.555953	0.433768	0.081776	-0.140782	0.886194
27523	2.778019	-1.792266	9.756577	0.043171	-0.002678	0.002735	-0.390097	0.103310	-0.555414	0.433586	0.082187	-0.139979	0.886371
27524	2.744821	-1.911352	9.437581	0.362039	0.027839	-0.013264	-0.387992	0.098209	-0.554287	0.433201	0.085016	-0.133266	0.887327
27525	2.740440	-2.015734	9.171999	0.293669	0.072563	-0.013671	-0.387045	0.091779	-0.553381	0.433074	0.086314	-0.127360	0.888131
27526	2.643667	-1.946180	9.162468	0.074681	0.081476	-0.004649	-0.386649	0.089877	-0.551683	0.433136	0.085674	-0.125291	0.888457
27527	2.436088	-1.893292	9.269304	-0.018489	0.077779	0.033634	-0.384662	0.090803	-0.552484	0.432706	0.084051	-0.124993	0.888863
27528	2.442551	-2.239742	9.276508	0.151185	0.023227	0.075202	-0.384144	0.091771	-0.550916	0.431067	0.084908	-0.122200	0.889966
27529	2.432355	-2.124376	9.244422	0.172102	0.004984	0.079022	-0.384679	0.089750	-0.548424	0.429313	0.086101	-0.119261	0.891097
27530	2.253721	-2.091039	9.238542	0.090372	-0.015240	0.091592	-0.385971	0.087882	-0.547725	0.427384	0.087079	-0.117909	0.892109
27531	2.411850	-1.884174	9.127686	0.052851	-0.029930	0.067427	-0.387312	0.089830	-0.546011	0.425948	0.087883	-0.117405	0.892783
27532	2.384279	-1.662901	9.116127	0.072946	-0.060996	0.062028	-0.390639	0.089083	-0.542447	0.424462	0.089598	-0.116700	0.893412
27533	2.293383	-1.314881	8.913699	0.138395	-0.068247	0.054969	-0.392102	0.086126	-0.538899	0.423000	0.091839	-0.114977	0.894101
27534	2.369939	-1.181838	9.074727	0.145313	-0.063649	0.062375	-0.395021	0.083452	-0.535994	0.421363	0.094212	-0.112999	0.894879
27535	2.327528	-1.383444	9.249156	0.043682	-0.022600	0.083952	-0.396486	0.081583	-0.533101	0.419657	0.094768	-0.112631	0.895668
27536	2.402767	-1.478771	9.474187	-0.014025	0.070541	0.079829	-0.397951	0.082429	-0.532303	0.418310	0.093355	-0.112410	0.896474
27537	2.428576	-1.324405	9.567821	0.048411	0.088794	0.043194	-0.397160	0.081341	-0.530738	0.417575	0.092037	-0.110943	0.897136
27538	2.443858	-1.492460	9.668836	0.133730	0.094288	0.014092	-0.395179	0.081061	-0.529182	0.417186	0.091578	-0.107750	0.897752
27539	2.380551	-1.370615	9.451489	0.188225	0.092430	-0.024396	-0.395035	0.075198	-0.527089	0.417407	0.091503	-0.103622	0.898143
27540	2.511296	-1.488423	9.403044	0.127276	0.066735	-0.047726	-0.392505	0.070254	-0.526064	0.418082	0.091612	-0.100661	0.898155
27541	2.395689	-1.517795	9.324730	0.046031	0.072069	-0.067529	-0.391439	0.067922	-0.525550	0.419286	0.090802	-0.099202	0.897838
27542	2.376167	-1.464584	9.416521	-0.016825	0.079258	-0.085398	-0.389574	0.064485	-0.525043	0.420927	0.089553	-0.098654	0.897256
27543	2.318395	-1.486522	9.367660	-0.138497	0.095563	-0.088808	-0.387726	0.064342	-0.523616	0.422883	0.086808	-0.100294	0.896424
27544	2.049084	-1.633274	9.531137	-0.182106	0.102759	-0.094583	-0.384804	0.064429	-0.525212	0.425027	0.083761	-0.102497	0.895450
27545	1.846232	-1.555960	9.741590	-0.205568	0.104475	-0.111330	-0.382421	0.065356	-0.525624	0.427498	0.080305	-0.105230	0.894272
27546	1.779124	-1.640258	9.756587	-0.216825	0.115394	-0.120632	-0.378988	0.067783	-0.525258	0.430178	0.076785	-0.107900	0.892978
27547	1.744855	-1.537334	9.618469	-0.136011	0.113558	-0.160832	-0.376726	0.067057	-0.526849	0.433422	0.073840	-0.109227	0.891495
27548	1.608867	-1.346215	9.295786	0.030219	0.097259	-0.174742	-0.373134	0.064135	-0.527665	0.436643	0.072894	-0.107561	0.890202
27549	1.776517	-1.099713	9.512070	0.047631	0.069897	-0.165390	-0.369670	0.058355	-0.527172	0.439592	0.072312	-0.105959	0.888990
27550	1.817844	-1.161371	9.751661	-0.081892	0.055152	-0.153101	-0.367935	0.054644	-0.526926	0.442491	0.071080	-0.106684	0.887563
27551	1.840336	-1.329848	9.725501	-0.200731	0.044031	-0.163828	-0.365939	0.053516	-0.527990	0.445700	0.068753	-0.109701	0.885771
27552	1.794078	-1.233559	9.764832	-0.195323	0.049458	-0.185043	-0.364610	0.055258	-0.530097	0.449295	0.066685	-0.112441	0.883767
27553	1.796149	-1.161333	9.775467	-0.125534	0.034969	-0.162521	-0.361301	0.055361	-0.529730	0.452339	0.065179	-0.114178	0.882102
27554	1.912333	-1.246903	10.015422	-0.099231	0.011269	-0.148502	-0.360370	0.054800	-0.530000	0.455058	0.064566	-0.115610	0.880561
27555	1.979900	-1.277104	9.588303	-0.176481	-0.009765	-0.136854	-0.358381	0.053960	-0.529755	0.457600	0.063325	-0.118656	0.878927
27556	2.146350	-1.301315	9.447875	-0.110032	-0.009644	-0.130971	-0.356786	0.053115	-0.530292	0.459964	0.062943	-0.120491	0.877470
27557	2.443279	-1.377576	9.490389	0.086200	-0.017631	-0.136410	-0.357576	0.050943	-0.529500	0.462137	0.064275	-0.118990	0.876435
27558	2.250556	-1.422133	9.238292	-0.058225	-0.030614	-0.144507	-0.357050	0.049180	-0.527409	0.464614	0.064762	-0.120087	0.874939
27559	1.816100	-1.337510	8.906527	-0.184496	-0.024393	-0.145173	-0.356255	0.050257	-0.528201	0.467264	0.063733	-0.123371	0.873145
27560	2.023198	-1.263186	9.411250	0.014475	-0.047049	-0.152438	-0.355725	0.048077	-0.526766	0.469733	0.065211	-0.123343	0.871714
27561	1.840926	-1.435159	9.896758	0.156294	-0.002961	-0.114917	-0.355207	0.040271	-0.525502	0.471460	0.066920	-0.120488	0.871051
27562	2.256107	-1.530029	10.057749	0.041179	-0.010417	-0.141311	-0.353734	0.033706	-0.523815	0.473786	0.067974	-0.119661	0.869820
27563	2.720355	-1.813278	9.986088	-0.010937	-0.037870	-0.159957	-0.352411	0.033558	-0.523433	0.476428	0.068831	-0.119999	0.868262
27564	2.599292	-1.728802	9.429180	0.003309	-0.039789	-0.211567	-0.352406	0.028798	-0.520815	0.479944	0.070206	-0.120010	0.866212
27565	2.481066	-1.204769	9.349002	-0.286041	-0.035499	-0.196456	-0.350818	0.029596	-0.521221	0.483588	0.068488	-0.125052	0.863605
27566	2.485994	-1.218490	9.555315	-0.190198	-0.043495	-0.141509	-0.350564	0.032465	-0.521221	0.486125	0.067898	-0.128546	0.861713
27567	2.399556	-1.305156	9.584624	-0.020007	-0.026822	-0.106485	-0.351185	0.030167	-0.520522	0.487855	0.068401	-0.129018	0.860624
27568	2.512281	-1.684750	9.688384	-0.054069	-0.006708	-0.090055	-0.348140	0.029730	-0.519761	0.489406	0.068365	-0.129874	0.859617
27569	2.518712	-2.034436	9.453072	0.023249	0.033542	-0.113701	-0.348273	0.027832	-0.518189	0.491351	0.068279	-0.129022	0.858642
27570	2.103190	-1.869966	9.240238	0.128305	0.086543	-0.144651	-0.346670	0.024664	-0.518465	0.493822	0.068571	-0.125754	0.857685
27571	1.930093	-1.460854	9.359594	0.119217	0.075576	-0.129941	-0.342138	0.016002	-0.517720	0.496011	0.068731	-0.122813	0.856835
27572	1.937052	-1.387378	9.732800	0.005049	0.039004	-0.076943	-0.340531	0.013234	-0.519044	0.497366	0.068446	-0.122219	0.856157
27573	2.063841	-1.690666	9.626498	0.036548	0.005296	-0.056407	-0.340141	0.012294	-0.516821	0.498233	0.068792	-0.121481	0.855730
27574	2.310962	-1.945446	9.562813	0.101804	-0.032141	-0.085528	-0.338540	0.008588	-0.516311	0.499425	0.070709	-0.119927	0.855098
27575	2.337590	-1.974826	9.399402	0.180760	-0.042146	-0.106335	-0.338922	0.003130	-0.515263	0.500817	0.073419	-0.117155	0.854439
27576	2.739767	-1.872720	9.471807	0.359813	-0.024659	-0.156205	-0.339846	-0.002705	-0.511590	0.502833	0.077953	-0.111007	0.853674
27577	2.759383	-1.434951	9.415712	0.230342	-0.024874	-0.191027	-0.337963	-0.011471	-0.510561	0.505604	0.081064	-0.107117	0.852244
27578	2.692824	-1.140279	9.078323	-0.004499	-0.015985	-0.196857	-0.336089	-0.017233	-0.510055	0.508880	0.081857	-0.107023	0.850227
27579	2.630012	-1.108681	9.207819	0.064606	-0.006774	-0.190990	-0.333689	-0.021366	-0.510207	0.511936	0.083010	-0.105793	0.848433
27580	2.448145	-0.887523	9.252436	0.103475	-0.012138	-0.150196	-0.332876	-0.025212	-0.510871	0.514235	0.084738	-0.103900	0.847105
27581	2.368615	-0.892283	9.314045	0.057855	-0.052372	-0.132833	-0.330204	-0.030855	-0.511157	0.516210	0.086477	-0.103342	0.845795
27582	2.277539	-1.008034	9.292366	-0.178361	-0.098344	-0.134879	-0.331002	-0.030159	-0.510888	0.518543	0.086722	-0.107129	0.843869
27583	2.402336	-0.898095	9.002187	-0.208394	-0.118405	-0.120231	-0.330199	-0.030864	-0.512074	0.520605	0.086798	-0.111772	0.841988
27584	2.563808	-0.880694	9.071157	0.042698	-0.112589	-0.104197	-0.330732	-0.030580	-0.511677	0.521982	0.089516	-0.112035	0.840815
27585	2.735447	-0.979219	9.008959	0.187278	-0.081366	-0.118267	-0.332043	-0.036973	-0.509442	0.523380	0.093101	-0.109633	0.839872
27586	2.813038	-1.070385	9.042014	0.092874	-0.039450	-0.129878	-0.331755	-0.041910	-0.510363	0.525249	0.095166	-0.108234	0.838655
27587	2.649365	-1.107426	9.563321	-0.137897	-0.014214	-0.145863	-0.330681	-0.045616	-0.510374	0.527854	0.094274	-0.110543	0.836817
27588	2.615018	-0.977138	9.687264	-0.026386	0.006125	-0.097348	-0.326697	-0.047446	-0.510931	0.529497	0.094253	-0.110729	0.835756
27589	2.892224	-1.461726	9.951934	0.184285	0.019109	-0.118419	-0.325079	-0.053223	-0.512257	0.531096	0.096145	-0.107358	0.834966
27590	2.747671	-1.002205	9.316041	0.058063	0.017091	-0.152300	-0.323869	-0.058704	-0.511745	0.533513	0.096948	-0.105906	0.833516
27591	2.483724	-0.783201	8.778892	-0.066640	0.035246	-0.149283	-0.320534	-0.060281	-0.515179	0.536132	0.095968	-0.106493	0.831873
27592	2.440753	-0.872189	8.815653	0.123960	0.050133	-0.122497	-0.317063	-0.063766	-0.517698	0.537988	0.096868	-0.103651	0.830928
27593	2.291567	-0.929781	8.947892	0.027739	0.037205	-0.121123	-0.315447	-0.070899	-0.517714	0.539953	0.096793	-0.102696	0.829780
27594	2.201063	-1.147432	9.383325	-0.010520	0.008797	-0.115734	-0.313427	-0.075875	-0.520484	0.541865	0.096916	-0.102546	0.828537
27595	1.897141	-1.098106	9.911736	-0.035012	0.000495	-0.102945	-0.309561	-0.080582	-0.521697	0.543570	0.096691	-0.103052	0.827383
27596	1.905710	-0.866757	10.011089	-0.243513	0.000287	-0.094784	-0.308758	-0.077891	-0.525239	0.545558	0.094378	-0.106889	0.825853
27597	2.053545	-1.030315	9.942955	-0.166615	-0.032440	-0.068488	-0.306888	-0.075228	-0.530363	0.546864	0.093149	-0.109965	0.824725
27598	2.227466	-0.610622	9.436713	0.028920	-0.015678	-0.056457	-0.304615	-0.077739	-0.532609	0.547661	0.093993	-0.109550	0.824155
27599	2.302257	-0.622651	9.394031	-0.063836	-0.021254	-0.058760	-0.303806	-0.079677	-0.533927	0.548639	0.093672	-0.110793	0.823374
27600	2.424445	-0.464024	9.270158	0.056960	-0.020211	-0.071072	-0.303260	-0.081345	-0.535897	0.549612	0.094932	-0.109940	0.822695
27601	2.320871	-0.478072	9.444246	0.162127	-0.020142	-0.077928	-0.302179	-0.087372	-0.535516	0.550481	0.097118	-0.107381	0.822197
27602	2.361181	-0.336135	9.413003	-0.023408	-0.030414	-0.089008	-0.299249	-0.090968	-0.536065	0.551880	0.097696	-0.107924	0.821119
27603	2.631237	-0.343071	9.338604	0.058976	-0.015687	-0.100600	-0.299102	-0.093169	-0.537116	0.553330	0.098733	-0.106940	0.820148
27604	2.627589	-0.580413	9.594517	0.099540	-0.002893	-0.109635	-0.298035	-0.098627	-0.534506	0.554877	0.100261	-0.105119	0.819152
27605	2.776751	-0.510173	9.642508	0.018207	-0.002982	-0.117428	-0.295631	-0.103310	-0.534921	0.556708	0.100678	-0.104617	0.817922
27606	2.700050	-0.601389	9.750945	0.042987	-0.003025	-0.136683	-0.294025	-0.106075	-0.535984	0.558804	0.101636	-0.103670	0.816493
27607	2.707131	-0.578043	9.537676	0.183995	-0.021171	-0.151628	-0.292683	-0.112372	-0.534818	0.560809	0.104275	-0.100589	0.815170
27608	2.714106	-0.527850	9.435215	0.140277	-0.059612	-0.158251	-0.292016	-0.117141	-0.532206	0.562926	0.107282	-0.098638	0.813558
27609	2.512722	-0.766183	9.516418	0.026610	-0.052462	-0.157912	-0.291478	-0.122459	-0.529854	0.565285	0.108664	-0.098457	0.811758
27610	2.416094	-0.727968	9.489644	-0.009653	-0.032327	-0.126754	-0.289341	-0.125640	-0.530921	0.567255	0.109474	-0.098704	0.810244
27611	2.428039	-0.694417	9.451693	-0.008711	-0.048708	-0.115690	-0.289527	-0.127375	-0.528863	0.569004	0.110288	-0.099146	0.808852
27612	2.700100	-0.622500	9.215171	-0.040544	-0.097962	-0.086233	-0.289793	-0.128456	-0.527944	0.570248	0.111727	-0.100726	0.807582
27613	2.869336	-0.718253	9.261021	-0.072301	-0.117990	-0.049436	-0.291116	-0.128309	-0.528326	0.570918	0.112803	-0.103147	0.806653
27614	2.955883	-0.667752	9.202519	-0.196743	-0.101635	-0.040861	-0.293510	-0.125275	-0.528567	0.571761	0.112424	-0.107390	0.805555
27615	3.070818	-0.496411	9.282818	-0.121429	-0.059535	-0.055316	-0.293513	-0.123097	-0.529614	0.572741	0.112021	-0.109934	0.804570
27616	3.183003	-0.255475	9.311251	-0.262387	-0.046901	-0.065286	-0.293117	-0.119569	-0.531973	0.574222	0.110056	-0.114547	0.803141
27617	3.325828	-0.379576	9.517426	-0.109180	-0.039468	-0.070932	-0.294386	-0.116734	-0.535199	0.575455	0.109536	-0.116629	0.802029
27618	3.220210	-0.473191	9.644765	0.004652	-0.012863	-0.069475	-0.292009	-0.116068	-0.534301	0.576482	0.110102	-0.116552	0.801225
27619	3.288155	-0.569666	9.538415	-0.025129	0.020936	-0.069670	-0.291740	-0.116894	-0.534566	0.577648	0.109597	-0.116592	0.800449
27620	3.273469	-0.529282	9.394802	0.042847	0.022903	-0.047180	-0.290016	-0.118682	-0.533533	0.578315	0.109979	-0.115540	0.800067
27621	3.177396	-0.611651	9.287119	0.000760	0.019213	-0.040003	-0.291452	-0.122238	-0.535095	0.578943	0.109749	-0.115257	0.799685
27622	3.057781	-0.803902	9.427348	0.035793	0.002807	-0.025030	-0.290390	-0.123476	-0.534580	0.579224	0.110321	-0.114599	0.799497
27623	2.859704	-0.712795	9.455464	0.098827	-0.011708	-0.011821	-0.290442	-0.124401	-0.533438	0.579113	0.111653	-0.113171	0.799597
27624	2.907603	-0.650628	9.312741	0.103591	-0.019802	0.030669	-0.290699	-0.126994	-0.533175	0.578298	0.113244	-0.111814	0.800153
27625	2.970845	-0.765837	9.359730	0.091178	-0.023402	0.056461	-0.292284	-0.129291	-0.532116	0.577079	0.114516	-0.110799	0.800993
27626	2.941740	-0.732454	9.287905	-0.003576	-0.015237	0.072578	-0.293740	-0.130092	-0.531842	0.575844	0.114703	-0.111200	0.801799
27627	3.032990	-0.655351	9.265831	-0.012220	-0.018923	0.057774	-0.295468	-0.128838	-0.531435	0.574846	0.114705	-0.111799	0.802431
27628	2.970001	-0.593030	9.232508	-0.034907	-0.017159	0.044731	-0.295209	-0.125977	-0.532352	0.574123	0.114623	-0.112661	0.802840
27629	3.109193	-0.463451	9.048369	0.027998	-0.009747	0.043193	-0.296395	-0.125569	-0.533914	0.573286	0.114981	-0.112476	0.803412
27630	3.070679	-0.482231	9.199112	-0.008915	-0.001610	0.044877	-0.296478	-0.125998	-0.533746	0.572535	0.114947	-0.112743	0.803915
27631	3.027358	-0.491353	9.371430	-0.001940	-0.015302	0.056005	-0.297010	-0.125716	-0.533479	0.571548	0.115029	-0.113128	0.804552
27632	3.107098	-0.529799	9.340426	-0.014088	-0.027202	0.048584	-0.298330	-0.124896	-0.535040	0.570690	0.115339	-0.113778	0.805025
27633	3.162436	-0.500417	9.456589	0.012210	-0.024433	0.047790	-0.298600	-0.123660	-0.534906	0.569780	0.115756	-0.114019	0.805575
27634	3.195598	-0.385736	9.199230	0.034835	-0.020734	0.045129	-0.298988	-0.125576	-0.535428	0.568877	0.116528	-0.113799	0.806132
27635	3.246381	-0.414229	9.280929	0.003478	-0.015312	0.033889	-0.300454	-0.123505	-0.535153	0.568232	0.116747	-0.114042	0.806521
27636	3.324137	-0.538985	9.342323	0.073803	-0.002491	0.012084	-0.300853	-0.125261	-0.533448	0.567810	0.117742	-0.112909	0.806833
27637	3.321363	-0.464593	9.285724	0.032011	0.015666	-0.019537	-0.300977	-0.125956	-0.534626	0.568029	0.117923	-0.112222	0.806749
27638	3.297508	-0.520101	9.251113	0.005723	0.050365	-0.019721	-0.299780	-0.125979	-0.535553	0.568399	0.117364	-0.111511	0.806668
27639	3.306834	-0.455310	9.194491	0.070654	0.052215	-0.041547	-0.298192	-0.126944	-0.534518	0.568962	0.117461	-0.109742	0.806500
27640	3.195910	-0.450606	9.227132	-0.039622	0.026489	-0.040225	-0.295792	-0.129581	-0.535587	0.569715	0.116815	-0.109986	0.806029
27641	3.104500	-0.496642	9.187222	0.011151	0.035669	-0.041828	-0.294459	-0.128800	-0.537956	0.570383	0.116512	-0.109369	0.805684
27642	3.003056	-0.453074	9.321325	-0.050194	0.033773	-0.032915	-0.293125	-0.129375	-0.539277	0.571058	0.115611	-0.109717	0.805288
27643	2.926174	-0.505773	9.435102	-0.074697	0.050186	-0.029375	-0.291936	-0.127618	-0.540072	0.571756	0.114064	-0.110339	0.804928
27644	2.949412	-0.328236	9.269760	0.075767	0.030251	-0.033202	-0.291140	-0.128579	-0.539424	0.572136	0.114661	-0.108699	0.804796
27645	2.963545	-0.266343	9.066700	-0.044959	-0.012849	-0.045744	-0.290598	-0.129424	-0.541262	0.572894	0.114510	-0.109514	0.804169
27646	3.070188	-0.378803	9.188555	-0.015228	-0.052059	-0.025221	-0.290335	-0.128880	-0.541264	0.573173	0.115372	-0.110299	0.803739
27647	3.151927	-0.322817	9.329344	0.037327	-0.042864	-0.026816	-0.290867	-0.129684	-0.540212	0.573370	0.116616	-0.110175	0.803436
27648	3.273278	-0.460565	9.796559	-0.069378	0.004640	0.003914	-0.291317	-0.130060	-0.539459	0.573431	0.115881	-0.111247	0.803351
27649	3.180945	-0.322198	9.502352	0.031934	0.038572	0.002522	-0.290134	-0.129242	-0.538420	0.573349	0.115698	-0.110341	0.803561
27650	2.963640	-0.265626	9.285054	0.128302	0.019419	-0.017273	-0.290118	-0.133346	-0.538422	0.573323	0.117039	-0.108017	0.803701
27651	2.944445	-0.295353	9.046788	0.102156	-0.013535	-0.032117	-0.290652	-0.133875	-0.537239	0.573519	0.118576	-0.106487	0.803540
27652	2.957645	-0.530591	9.204459	0.031184	-0.019039	-0.004771	-0.290652	-0.136726	-0.535145	0.573433	0.119394	-0.106195	0.803519
27653	3.073597	-0.570721	9.363425	-0.043128	-0.013633	-0.005151	-0.290259	-0.136721	-0.534231	0.573538	0.119203	-0.107071	0.803356
27654	3.215470	-0.488448	9.416318	-0.118501	-0.000884	0.001831	-0.290131	-0.134405	-0.535017	0.573740	0.117998	-0.108991	0.803131
27655	3.316386	-0.438684	9.125194	0.012737	-0.000803	-0.023300	-0.291542	-0.133589	-0.534837	0.574029	0.118293	-0.108791	0.802909
27656	3.350459	-0.505991	9.124567	-0.080091	0.004603	-0.015468	-0.291146	-0.132642	-0.535364	0.574427	0.117478	-0.109990	0.802580
27657	3.374663	-0.514672	9.386349	-0.134284	0.006363	-0.012978	-0.290615	-0.131427	-0.536416	0.574906	0.115962	-0.112109	0.802164
27658	3.333436	-0.472100	9.194505	-0.039710	0.008266	-0.027270	-0.290491	-0.130191	-0.535761	0.575406	0.115578	-0.112589	0.801794
27659	3.323786	-0.461747	9.413024	-0.104185	-0.010152	-0.047875	-0.288771	-0.127082	-0.537608	0.576332	0.114764	-0.114342	0.800997
27660	3.304280	-0.408232	9.593645	-0.139302	-0.013824	-0.033286	-0.289434	-0.124900	-0.539043	0.577103	0.113600	-0.116658	0.800274
27661	3.200568	-0.406520	9.451059	-0.062396	-0.028349	-0.025494	-0.290622	-0.124081	-0.540474	0.577529	0.113516	-0.117995	0.799782
27662	3.222852	-0.534361	9.346244	-0.027476	-0.028269	-0.012388	-0.291947	-0.124065	-0.540463	0.577673	0.113825	-0.118735	0.799525
27663	3.220557	-0.563619	9.235380	-0.029179	-0.028282	-0.019777	-0.293007	-0.123238	-0.540978	0.577931	0.114117	-0.119553	0.799175
27664	3.230431	-0.611683	9.246801	-0.017719	-0.010010	-0.027128	-0.294069	-0.123494	-0.540446	0.578330	0.114281	-0.119892	0.798812
27665	3.112470	-0.655719	9.103441	-0.076316	0.004513	-0.038523	-0.293278	-0.121322	-0.541237	0.579072	0.113550	-0.121043	0.798205
27666	2.999734	-0.775998	9.177525	-0.114804	0.006289	-0.033182	-0.293541	-0.120780	-0.542021	0.579827	0.112345	-0.122729	0.797570
27667	2.913900	-0.978168	9.212299	-0.273053	-0.001229	-0.039503	-0.293012	-0.116440	-0.545167	0.580999	0.109409	-0.127081	0.796442
27668	3.107949	-1.223118	9.239483	-0.205314	-0.008485	-0.055742	-0.292362	-0.110855	-0.546873	0.582261	0.107443	-0.130330	0.795262
27669	3.241868	-0.991951	9.212766	-0.136994	-0.013911	-0.072006	-0.291826	-0.108430	-0.549889	0.583600	0.106366	-0.132602	0.794050
27670	3.354059	-0.756139	9.149900	-0.154797	-0.019347	-0.055482	-0.292631	-0.104599	-0.550798	0.584706	0.105157	-0.135171	0.792962
27671	3.351920	-0.803439	9.391689	-0.132116	-0.024773	-0.035055	-0.291580	-0.099163	-0.553162	0.585409	0.104221	-0.137567	0.792155
27672	3.333716	-1.034643	9.340262	-0.187984	-0.030330	-0.039010	-0.291324	-0.095346	-0.554211	0.586282	0.102751	-0.140822	0.791129
27673	3.339507	-1.221840	9.486412	-0.180431	-0.050453	-0.057431	-0.292039	-0.093146	-0.555284	0.587351	0.101717	-0.144240	0.789853
27674	3.411869	-1.231590	9.407728	-0.182066	-0.039509	-0.072218	-0.291917	-0.087153	-0.557640	0.588694	0.100553	-0.147436	0.788410
27675	3.541430	-1.101759	9.302727	-0.164588	-0.050442	-0.077650	-0.291651	-0.084578	-0.559737	0.590031	0.099770	-0.150565	0.786918
27676	3.555240	-0.972581	9.074200	-0.110398	-0.054036	-0.084757	-0.292982	-0.080886	-0.561296	0.591370	0.099715	-0.152775	0.785492
27677	3.520211	-0.708397	8.950341	-0.072332	-0.042958	-0.060599	-0.293783	-0.078691	-0.561551	0.592270	0.099875	-0.154390	0.784477
27678	3.429491	-0.885568	9.261501	-0.007610	-0.042860	-0.034428	-0.293655	-0.077871	-0.561420	0.592641	0.100707	-0.154953	0.783980
27679	3.236600	-0.886123	9.211679	-0.011473	-0.046460	-0.001225	-0.295770	-0.077311	-0.562582	0.592480	0.101465	-0.155751	0.783846
27680	3.151587	-1.266740	9.131125	0.007983	-0.046458	-0.003879	-0.298420	-0.076464	-0.562953	0.592325	0.102443	-0.156173	0.783751
27681	3.147241	-1.370490	9.050406	0.148454	-0.039094	-0.044703	-0.299210	-0.081079	-0.560329	0.592537	0.105100	-0.154279	0.783615
27682	3.228759	-1.276719	8.982862	-0.016130	-0.026476	-0.051094	-0.300004	-0.083515	-0.558621	0.593236	0.105624	-0.154743	0.782923
27683	3.339319	-1.207034	8.891244	-0.028479	-0.027370	-0.047462	-0.300022	-0.081172	-0.556917	0.593895	0.106001	-0.155475	0.782228
27684	3.558774	-1.208257	9.109339	0.092279	-0.017135	-0.033940	-0.300282	-0.083215	-0.556392	0.594122	0.107613	-0.154167	0.782094
27685	3.536363	-1.064468	8.952700	-0.034033	-0.015403	-0.021668	-0.299615	-0.082283	-0.558100	0.594426	0.107663	-0.154902	0.781711
27686	3.614090	-1.193959	9.028552	-0.021091	-0.026354	-0.008616	-0.301025	-0.081596	-0.558318	0.594472	0.107993	-0.155532	0.781505
27687	3.541166	-1.069004	9.022422	0.012826	-0.002535	0.002585	-0.301033	-0.081039	-0.557270	0.594335	0.108330	-0.155437	0.781582
27688	3.589359	-1.053713	9.243952	-0.062384	-0.006278	0.004054	-0.299832	-0.082290	-0.557935	0.594335	0.107817	-0.156501	0.781441
27689	3.516900	-1.030052	9.169186	-0.057197	-0.015409	0.006860	-0.300893	-0.080239	-0.559235	0.594242	0.107513	-0.157657	0.781320
27690	3.647277	-1.073545	9.040154	0.042658	-0.020774	-0.000001	-0.301563	-0.080082	-0.557920	0.594030	0.108487	-0.157242	0.781431
27691	3.731778	-1.092181	9.170320	0.054919	-0.007951	0.004659	-0.302223	-0.079942	-0.558438	0.593753	0.109417	-0.156555	0.781650
27692	3.749376	-1.236846	9.081908	-0.047849	-0.002614	-0.025434	-0.301345	-0.078852	-0.558870	0.594192	0.109112	-0.157284	0.781212
27693	3.628665	-1.208642	8.956341	0.008257	-0.009911	-0.040832	-0.301086	-0.078979	-0.557693	0.594719	0.109668	-0.157261	0.780738
27694	3.548122	-0.996642	9.078597	-0.028667	0.002842	-0.034594	-0.301083	-0.080342	-0.557170	0.595276	0.109534	-0.157604	0.780262
27695	3.434891	-1.010947	9.182971	-0.100457	-0.015521	-0.027551	-0.300814	-0.077909	-0.559790	0.595816	0.108841	-0.159362	0.779590
27696	3.392012	-1.121788	9.161810	0.022117	-0.017216	-0.025077	-0.300943	-0.077645	-0.560837	0.596051	0.109596	-0.159173	0.779343
27697	3.444654	-1.040123	9.089025	0.058593	-0.015277	-0.002747	-0.302404	-0.077754	-0.559778	0.595859	0.110709	-0.158489	0.779472
27698	3.410776	-1.030989	8.956920	-0.037929	-0.017241	-0.003193	-0.303820	-0.078417	-0.558163	0.595879	0.110679	-0.159284	0.779299
27699	3.458704	-0.973519	8.847740	0.013687	-0.013525	-0.007552	-0.303421	-0.078153	-0.558690	0.595868	0.111244	-0.159259	0.779232
27700	3.560171	-1.006172	9.090701	0.000501	-0.009843	0.009914	-0.305274	-0.077319	-0.559461	0.595623	0.111515	-0.159396	0.779352
27701	3.565490	-1.112112	9.067658	-0.095805	-0.008101	0.016812	-0.304619	-0.076498	-0.558679	0.595494	0.110613	-0.161061	0.779238
27702	3.579793	-1.078461	9.049058	-0.001385	-0.009798	0.026521	-0.305952	-0.074293	-0.558668	0.594993	0.110807	-0.161263	0.779551
27703	3.611419	-1.130727	9.226273	-0.029214	-0.017168	0.019010	-0.304896	-0.074434	-0.557890	0.594653	0.110833	-0.161997	0.779655
27704	3.550908	-1.090731	8.995801	-0.045229	-0.017139	0.033693	-0.307158	-0.071401	-0.558133	0.594112	0.110597	-0.162986	0.779894
27705	3.521971	-1.088260	9.031576	0.042236	-0.002413	0.039649	-0.307292	-0.073026	-0.556560	0.593340	0.111173	-0.162468	0.780508
27706	3.604203	-1.140909	9.067616	0.012555	0.004865	0.035801	-0.308095	-0.071779	-0.555898	0.592707	0.111274	-0.162298	0.781010
27707	3.629054	-1.292011	9.195366	0.058296	-0.017043	0.029614	-0.308634	-0.071347	-0.554452	0.592007	0.112299	-0.161679	0.781522
27708	3.599751	-1.225663	8.912740	0.049494	-0.000615	0.017545	-0.309160	-0.072842	-0.554056	0.591557	0.112982	-0.160956	0.781914
27709	3.672026	-1.208230	9.043297	0.021677	-0.000682	0.002638	-0.308095	-0.073681	-0.554589	0.591411	0.113405	-0.160659	0.782023
27710	3.616237	-1.141279	8.952489	-0.022247	-0.000710	0.010718	-0.309160	-0.073522	-0.553663	0.591232	0.113262	-0.161044	0.782101
27711	3.683402	-1.061145	9.127090	0.014619	-0.009827	0.004455	-0.310609	-0.074744	-0.554307	0.591045	0.113742	-0.160969	0.782188
27712	3.680709	-1.006183	9.017404	0.017795	-0.009749	0.030310	-0.311277	-0.074996	-0.552991	0.590435	0.114151	-0.160878	0.782608
27713	3.666459	-1.049304	9.081485	-0.020771	-0.009773	0.040268	-0.311149	-0.074310	-0.552599	0.589769	0.114102	-0.161433	0.783003
27714	3.633048	-1.121518	9.092164	0.042308	-0.002406	0.037809	-0.311414	-0.073765	-0.553121	0.589009	0.114660	-0.160889	0.783605
27715	3.551360	-1.184411	9.042505	0.034550	0.001201	0.025767	-0.312600	-0.075936	-0.552719	0.588478	0.115134	-0.160412	0.784031
27716	3.556497	-1.246619	9.142510	-0.009814	0.004747	0.004312	-0.313267	-0.076190	-0.551535	0.588382	0.115075	-0.160523	0.784090
27717	3.667732	-1.310969	9.257880	0.014940	-0.002568	-0.010311	-0.315114	-0.076998	-0.552306	0.588449	0.115485	-0.160316	0.784021
27718	3.681738	-1.217408	9.168096	0.042956	-0.017169	-0.017533	-0.315125	-0.076435	-0.550734	0.588504	0.116460	-0.159807	0.783940
27719	3.613552	-1.073071	9.198293	0.038424	-0.026300	-0.008323	-0.316314	-0.077784	-0.550201	0.588409	0.117509	-0.159513	0.783915
27720	3.545544	-0.977778	8.958923	0.067179	-0.028091	-0.010025	-0.317506	-0.078993	-0.549406	0.588252	0.118916	-0.158769	0.783971
27721	3.492320	-0.936749	9.026222	0.061862	-0.037230	-0.002659	-0.319089	-0.081840	-0.548608	0.587978	0.120389	-0.158238	0.784059
27722	3.506980	-0.977610	9.030587	0.024828	-0.029883	0.026677	-0.321219	-0.082881	-0.545709	0.587335	0.121211	-0.158266	0.784409
27723	3.692877	-1.019759	9.262199	0.040697	-0.030765	0.028611	-0.321880	-0.082876	-0.545966	0.586642	0.122228	-0.158057	0.784812
27724	3.758710	-1.186595	8.986793	0.042518	-0.044459	0.023118	-0.324528	-0.085021	-0.544635	0.585966	0.123497	-0.157970	0.785136
27725	3.879902	-1.323673	8.937987	0.054781	-0.037101	0.028718	-0.325591	-0.086361	-0.543055	0.585210	0.124779	-0.157631	0.785565
27726	3.827285	-1.415349	8.897799	-0.002488	-0.022674	-0.021428	-0.326375	-0.088139	-0.543835	0.585418	0.125317	-0.157885	0.785273
27727	3.711524	-1.410935	8.848766	-0.096695	-0.006438	-0.060695	-0.325191	-0.085556	-0.544106	0.586534	0.124619	-0.159364	0.784252
27728	3.866829	-1.611943	9.082665	-0.043857	-0.002750	-0.071495	-0.324656	-0.085707	-0.544896	0.587697	0.124518	-0.159910	0.783286
27729	3.859951	-1.194669	8.677934	-0.042173	0.019132	-0.106606	-0.324510	-0.086279	-0.547256	0.589468	0.124202	-0.160141	0.781956
27730	3.921923	-1.035048	8.880010	-0.203309	0.020798	-0.100050	-0.322526	-0.083308	-0.548843	0.591542	0.121942	-0.162830	0.780189
27731	3.962709	-0.986363	9.020314	-0.203529	0.004414	-0.072341	-0.319876	-0.078180	-0.552792	0.593113	0.119850	-0.165842	0.778685
27732	3.930878	-0.885544	8.968616	-0.090101	-0.002697	-0.042228	-0.320271	-0.075737	-0.555146	0.593921	0.119105	-0.167182	0.777896
