# Supplementary material for: Identification of Haptic Based Guiding Using Hard Reins
Source: PLoS One. 2015 Jul 22;10(7):e0132020. doi: 10.1371/journal.pone.0132020 (PMC4511788; doi:10.1371/journal.pone.0132020)
Supplement: S8 File — (ZIP) [file pone.0132020.s008.zip › Exp2_MotionData1/Subject2/path1/T5/sync5.txt]

// Start Time: 0
// Sample rate: 25.0Hz
// Scenario: 4.9
// Firmware Version: 2.6.1
Counter	Acc_X	Acc_Y	Acc_Z	Gyr_X	Gyr_Y	Gyr_Z	Mag_X	Mag_Y	Mag_Z	Quat_w	Quat_x	Quat_y	Quat_z
27171	0.503974	-0.199841	9.816218	0.004468	0.001600	0.022341	-0.257333	0.198424	-1.123217	0.638898	-0.023933	-0.006061	-0.768895
27172	0.506000	-0.185242	9.782469	-0.010837	0.005836	-0.010391	-0.260018	0.197378	-1.124309	0.638879	-0.024005	-0.005837	-0.768911
27173	0.477628	-0.214884	9.820338	-0.004722	-0.002304	-0.038708	-0.258272	0.197558	-1.121601	0.638506	-0.024082	-0.005802	-0.769218
27174	0.417726	-0.249959	9.816358	0.006137	0.010228	-0.038579	-0.257060	0.196348	-1.119476	0.638069	-0.023866	-0.005797	-0.769588
27175	0.438576	-0.205886	9.790185	0.002291	-0.002423	-0.031605	-0.257193	0.196103	-1.120980	0.637808	-0.023859	-0.005869	-0.769804
27176	0.432159	-0.244842	9.814354	0.002425	-0.009381	-0.037835	-0.255844	0.195021	-1.124570	0.637374	-0.023992	-0.006056	-0.770157
27177	0.445396	-0.186343	9.770988	0.002229	0.004601	-0.028026	-0.256383	0.195288	-1.123330	0.637169	-0.023880	-0.006037	-0.770330
27178	0.431143	-0.196309	9.799513	-0.004523	-0.000353	-0.045757	-0.255845	0.195128	-1.123069	0.636604	-0.023962	-0.006006	-0.770795
27179	0.450093	-0.176546	9.785502	-0.002937	-0.016471	-0.040556	-0.254765	0.193722	-1.124625	0.636200	-0.024241	-0.006184	-0.771118
27180	0.406886	-0.191892	9.820401	-0.002630	-0.010875	-0.051119	-0.256514	0.194023	-1.123642	0.635553	-0.024460	-0.006318	-0.771644
27181	0.387426	-0.192248	9.795733	-0.006858	-0.009725	-0.027249	-0.254627	0.191967	-1.122369	0.635353	-0.024684	-0.006343	-0.771801
27182	0.372375	-0.163387	9.816720	-0.007578	0.003771	0.002011	-0.254628	0.192870	-1.124654	0.635531	-0.024748	-0.006189	-0.771654
27183	0.377915	-0.197273	9.821959	-0.004501	0.002427	0.021462	-0.253692	0.194597	-1.126787	0.636086	-0.024757	-0.006070	-0.771197
27184	0.386821	-0.163128	9.788274	0.005868	-0.009393	0.035561	-0.254493	0.192775	-1.126837	0.636785	-0.024856	-0.006274	-0.770615
27185	0.381440	-0.141380	9.756650	-0.009657	0.002660	0.046200	-0.256110	0.194215	-1.126227	0.637717	-0.024927	-0.006060	-0.769844
27186	0.450170	-0.176542	9.809577	-0.006339	-0.005584	0.021388	-0.256385	0.195851	-1.123176	0.638188	-0.025121	-0.006035	-0.769447
27187	0.446609	-0.234865	9.848425	0.006166	-0.005567	0.024966	-0.257324	0.195306	-1.123182	0.638800	-0.025115	-0.006182	-0.768938
27188	0.397437	-0.211489	9.774521	-0.004234	-0.001753	0.010824	-0.256651	0.194885	-1.124021	0.639113	-0.025222	-0.006145	-0.768675
27189	0.480439	-0.234254	9.820571	-0.000764	0.001707	0.016143	-0.256916	0.193759	-1.124054	0.639585	-0.025193	-0.006098	-0.768283
27190	0.451124	-0.225077	9.805158	0.012168	0.002119	0.003816	-0.257451	0.192928	-1.124347	0.639794	-0.025030	-0.006267	-0.768113
27191	0.430922	-0.189033	9.775379	0.006618	-0.010462	0.007258	-0.257454	0.193906	-1.123771	0.640131	-0.025093	-0.006494	-0.767828
27192	0.455582	-0.205576	9.805148	-0.011138	-0.008612	-0.001632	-0.257990	0.193211	-1.123787	0.640247	-0.025393	-0.006446	-0.767722
27193	0.431086	-0.186595	9.842770	-0.004636	-0.004827	-0.008656	-0.258121	0.192531	-1.124896	0.640335	-0.025511	-0.006437	-0.767645
27194	0.414316	-0.206327	9.779814	-0.004535	-0.004742	-0.012186	-0.257715	0.191525	-1.124661	0.640294	-0.025666	-0.006446	-0.767674
27195	0.431689	-0.220573	9.818972	-0.003693	0.004070	-0.008595	-0.257317	0.193205	-1.124203	0.640385	-0.025635	-0.006337	-0.767600
27196	0.407654	-0.230720	9.818311	0.019959	-0.002583	-0.019166	-0.257314	0.191742	-1.122209	0.640250	-0.025441	-0.006698	-0.767716
27197	0.418968	-0.196532	9.779883	0.016810	0.002287	-0.001466	-0.255837	0.192312	-1.123841	0.640461	-0.025175	-0.006922	-0.767547
27198	0.419095	-0.201384	9.789553	0.009018	-0.002806	-0.013901	-0.256372	0.191428	-1.121821	0.640405	-0.025126	-0.007115	-0.767593
27199	0.450833	-0.210517	9.805039	0.010888	0.002590	-0.015635	-0.256911	0.191862	-1.121665	0.640395	-0.024929	-0.007251	-0.767607
27200	0.499180	-0.204785	9.801665	0.002819	0.009638	-0.015626	-0.257177	0.190877	-1.121694	0.640304	-0.024767	-0.007190	-0.767689
27201	0.450594	-0.200812	9.790515	0.012610	0.006073	-0.012071	-0.256366	0.189500	-1.124198	0.640349	-0.024498	-0.007308	-0.767658
27202	0.402071	-0.199266	9.784200	0.006989	-0.011889	-0.006889	-0.257441	0.189537	-1.124729	0.640393	-0.024615	-0.007583	-0.767615
27203	0.411813	-0.196658	9.815774	-0.012804	-0.010275	-0.006943	-0.255294	0.190218	-1.119559	0.640503	-0.024922	-0.007515	-0.767515
27204	0.435577	-0.181667	9.761023	-0.011560	0.001613	0.016118	-0.256233	0.189849	-1.121057	0.640896	-0.025073	-0.007321	-0.767183
27205	0.513493	-0.194816	9.792400	-0.015936	0.008781	0.012597	-0.257577	0.189732	-1.120773	0.641306	-0.025132	-0.006953	-0.766842
27206	0.535024	-0.179858	9.797763	-0.007595	0.000226	0.001954	-0.256238	0.191592	-1.122907	0.641476	-0.025251	-0.006844	-0.766697
27207	0.600367	-0.178675	9.775686	-0.017668	0.004357	-0.024588	-0.257310	0.190619	-1.122653	0.641314	-0.025402	-0.006534	-0.766830
27208	0.522164	-0.141249	9.806705	-0.010015	-0.009325	-0.044086	-0.256903	0.189386	-1.124876	0.640768	-0.025693	-0.006534	-0.767277
27209	0.441345	-0.215541	9.838488	-0.017310	-0.010368	-0.040559	-0.256505	0.191214	-1.124686	0.640359	-0.026064	-0.006429	-0.767607
27210	0.406716	-0.196759	9.736177	-0.010689	0.005960	-0.015671	-0.256772	0.190512	-1.124705	0.640254	-0.026132	-0.006208	-0.767694
27211	0.451343	-0.229925	9.843718	-0.009418	-0.015753	0.000097	-0.257172	0.189826	-1.125267	0.640472	-0.026489	-0.006271	-0.767499
27212	0.523697	-0.216476	9.816950	-0.003899	0.010968	0.000269	-0.257707	0.188854	-1.125565	0.640609	-0.026395	-0.006081	-0.767389
27213	0.504164	-0.219265	9.753781	0.005485	0.022017	-0.012002	-0.256234	0.190651	-1.125115	0.640654	-0.025983	-0.005899	-0.767367
27214	0.465398	-0.207822	9.829538	-0.014321	0.000603	-0.015731	-0.255964	0.190054	-1.124049	0.640543	-0.026180	-0.005690	-0.767455
27215	0.430576	-0.179334	9.727149	-0.019623	-0.000248	-0.019280	-0.256504	0.190940	-1.125103	0.640460	-0.026429	-0.005413	-0.767517
27216	0.493819	-0.180607	9.791689	-0.035587	0.000732	-0.028180	-0.256501	0.190141	-1.127307	0.640143	-0.026895	-0.004883	-0.767769
27217	0.464850	-0.181129	9.824506	-0.013581	-0.002247	-0.044038	-0.256234	0.190667	-1.125796	0.639683	-0.027095	-0.004742	-0.768146
27218	0.407893	-0.240425	9.832834	-0.011513	0.004207	-0.052817	-0.255431	0.191765	-1.125089	0.639010	-0.027196	-0.004551	-0.768704
27219	0.353900	-0.212277	9.797263	-0.002547	-0.003723	-0.052828	-0.255291	0.189786	-1.125427	0.638420	-0.027272	-0.004600	-0.769191
27220	0.311457	-0.276169	9.767555	-0.019363	-0.006215	-0.029898	-0.254086	0.191445	-1.124843	0.638103	-0.027636	-0.004408	-0.769443
27221	0.340283	-0.270795	9.720254	-0.017931	-0.010086	-0.016662	-0.255429	0.191230	-1.126467	0.638060	-0.028003	-0.004274	-0.769465
27222	0.370280	-0.304229	9.798460	-0.020533	-0.025006	0.010634	-0.255836	0.192384	-1.126970	0.638363	-0.028675	-0.004282	-0.769190
27223	0.459087	-0.373013	9.857072	-0.022247	-0.005456	0.010735	-0.255301	0.193684	-1.128568	0.638739	-0.029028	-0.004002	-0.768865
27224	0.479449	-0.314390	9.768185	-0.008098	-0.009112	0.019592	-0.255568	0.192853	-1.129136	0.639188	-0.029297	-0.003993	-0.768482
27225	0.448223	-0.327094	9.776952	-0.014002	-0.005258	0.005460	-0.256914	0.193746	-1.129636	0.639487	-0.029542	-0.003840	-0.768224
27226	0.466649	-0.275777	9.796388	-0.013106	0.005376	0.007293	-0.256645	0.193406	-1.127472	0.639739	-0.029651	-0.003575	-0.768012
27227	0.494230	-0.314113	9.845669	-0.004266	0.012390	0.014432	-0.257721	0.193695	-1.126633	0.640183	-0.029501	-0.003341	-0.767648
27228	0.543985	-0.267092	9.781845	0.007133	0.009500	-0.008548	-0.256509	0.193155	-1.128979	0.640202	-0.029287	-0.003344	-0.767641
27229	0.491501	-0.302427	9.819188	0.002039	-0.000841	-0.020914	-0.256307	0.192910	-1.129202	0.640106	-0.029260	-0.003401	-0.767721
27230	0.457589	-0.317617	9.729193	-0.004949	-0.018422	-0.031647	-0.255771	0.193347	-1.130283	0.639768	-0.029628	-0.003590	-0.767988
27231	0.587810	-0.281265	9.752173	-0.017371	0.001129	-0.035128	-0.257115	0.193045	-1.128098	0.639443	-0.029822	-0.003336	-0.768253
27232	0.544393	-0.267471	9.904803	0.000624	0.003059	-0.035054	-0.256307	0.192768	-1.129206	0.639045	-0.029788	-0.003337	-0.768585
27233	0.318545	-0.368676	9.889007	0.025994	-0.013418	-0.043867	-0.254965	0.193269	-1.127708	0.638610	-0.029648	-0.003937	-0.768949
27234	0.364597	-0.280468	9.680320	0.009226	-0.000815	-0.019977	-0.255497	0.191576	-1.127484	0.638461	-0.029565	-0.004112	-0.769075
27235	0.363169	-0.309212	9.817537	0.002899	0.014174	0.016264	-0.256645	0.193240	-1.126388	0.638939	-0.029295	-0.003963	-0.768689
27236	0.467550	-0.317028	9.820800	0.011777	0.008835	0.019771	-0.255161	0.191847	-1.128901	0.639400	-0.029034	-0.004030	-0.768315
27237	0.607001	-0.263519	9.805417	0.017480	0.009177	0.008265	-0.253548	0.191674	-1.129198	0.639762	-0.028658	-0.004179	-0.768027
27238	0.575209	-0.247101	9.818761	0.021922	0.013534	-0.022630	-0.254483	0.189670	-1.127346	0.639573	-0.028191	-0.004365	-0.768201
27239	0.509771	-0.258006	9.749432	0.012945	0.006384	-0.024455	-0.254487	0.191108	-1.128252	0.639429	-0.027917	-0.004504	-0.768330
27240	0.510229	-0.272558	9.802516	0.002309	0.011761	-0.029759	-0.253142	0.190508	-1.128151	0.639120	-0.027728	-0.004417	-0.768595
27241	0.456627	-0.266253	9.752677	0.007720	0.002955	-0.031554	-0.253409	0.189923	-1.127078	0.638864	-0.027575	-0.004525	-0.768812
27242	0.477178	-0.314426	9.816261	0.006242	0.000643	-0.010360	-0.253545	0.190498	-1.127330	0.638847	-0.027508	-0.004628	-0.768828
27243	0.471962	-0.297528	9.806344	0.023589	0.003673	-0.019126	-0.252866	0.187859	-1.124156	0.638790	-0.027145	-0.004964	-0.768886
27244	0.498284	-0.287345	9.763744	0.013791	0.004568	-0.022692	-0.252601	0.189152	-1.125206	0.638587	-0.026920	-0.005140	-0.769061
27245	0.505817	-0.292057	9.816971	-0.003209	0.006293	-0.026274	-0.250984	0.187687	-1.124728	0.638406	-0.026862	-0.005035	-0.769214
27246	0.480981	-0.268236	9.777513	0.004189	-0.002318	-0.035141	-0.251794	0.189017	-1.126309	0.638000	-0.026865	-0.005158	-0.769550
27247	0.408096	-0.257419	9.789638	-0.008662	0.004419	-0.024514	-0.251251	0.187300	-1.126099	0.637843	-0.026905	-0.004990	-0.769680
27248	0.412903	-0.250045	9.823432	0.001922	0.009624	-0.015609	-0.250849	0.188083	-1.129754	0.637737	-0.026755	-0.004916	-0.769773
27249	0.420483	-0.269331	9.799737	0.010553	0.000500	-0.003263	-0.249907	0.187445	-1.127607	0.637917	-0.026610	-0.005080	-0.769628
27250	0.412872	-0.250047	9.813802	0.006312	0.006017	-0.012082	-0.250846	0.186907	-1.127886	0.637866	-0.026460	-0.005117	-0.769676
27251	0.410189	-0.235529	9.823239	0.002648	0.013011	-0.008512	-0.250571	0.184595	-1.126194	0.637962	-0.026221	-0.005001	-0.769605
27252	0.378217	-0.221550	9.764378	0.009765	0.009446	-0.005853	-0.250033	0.184599	-1.126881	0.638012	-0.025975	-0.005045	-0.769572
27253	0.397992	-0.230894	9.827644	0.003156	-0.000626	0.003781	-0.249903	0.185835	-1.125345	0.638296	-0.025938	-0.005102	-0.769337
27254	0.407708	-0.238005	9.789479	-0.005884	-0.005169	0.004607	-0.249633	0.185250	-1.124823	0.638504	-0.026117	-0.005086	-0.769158
27255	0.412733	-0.247625	9.784892	0.005658	-0.014072	0.009006	-0.249634	0.185832	-1.125485	0.638868	-0.026254	-0.005350	-0.768849
27256	0.497502	-0.243658	9.792278	0.003130	0.003780	0.005557	-0.249772	0.186996	-1.126671	0.639096	-0.026181	-0.005358	-0.768662
27257	0.478347	-0.243998	9.863911	-0.000364	-0.003229	0.000199	-0.251517	0.186470	-1.126667	0.639323	-0.026229	-0.005397	-0.768472
27258	0.427534	-0.264352	9.761399	0.015757	-0.001410	0.003812	-0.249765	0.184728	-1.126608	0.639524	-0.026075	-0.005666	-0.768308
27259	0.411914	-0.211229	9.755705	0.001222	0.000115	0.009082	-0.250304	0.185152	-1.126043	0.639889	-0.026052	-0.005680	-0.768005
27260	0.397835	-0.226044	9.808345	-0.004093	-0.001620	0.005521	-0.250306	0.185872	-1.126565	0.640107	-0.026154	-0.005646	-0.767820
27261	0.417260	-0.235407	9.760866	-0.004397	0.003405	0.017926	-0.251376	0.184038	-1.125795	0.640604	-0.026152	-0.005526	-0.767406
27262	0.466422	-0.263642	9.801104	-0.009822	0.008654	0.019701	-0.252178	0.182481	-1.125019	0.641028	-0.026171	-0.005265	-0.767053
27263	0.486412	-0.287552	9.840414	0.001069	-0.001790	0.014359	-0.251511	0.184679	-1.128903	0.641472	-0.026181	-0.005298	-0.766681
27264	0.500464	-0.275167	9.763719	0.013926	0.012716	0.007418	-0.250975	0.184938	-1.128357	0.641728	-0.025833	-0.005355	-0.766478
27265	0.461043	-0.237036	9.800738	0.003067	0.000178	0.007310	-0.251784	0.186107	-1.129126	0.642065	-0.025789	-0.005399	-0.766197
27266	0.436718	-0.230593	9.809744	-0.011302	0.012524	0.009197	-0.252252	0.185266	-1.127454	0.642320	-0.025768	-0.005071	-0.765987
27267	0.464951	-0.198528	9.742964	0.006856	0.005740	0.002132	-0.250234	0.184660	-1.127769	0.642580	-0.025590	-0.005106	-0.765774
27268	0.436517	-0.220886	9.807257	-0.007506	0.003885	0.000313	-0.251580	0.185053	-1.125018	0.642706	-0.025651	-0.004951	-0.765667
27269	0.465706	-0.220352	9.844257	0.006020	-0.010135	-0.003278	-0.250906	0.184490	-1.125861	0.642881	-0.025727	-0.005182	-0.765516
27270	0.401733	-0.180249	9.793846	0.010563	0.009412	-0.001357	-0.250369	0.184477	-1.125867	0.642996	-0.025471	-0.005235	-0.765428
27271	0.474343	-0.176504	9.786417	0.003394	0.005844	-0.003186	-0.251982	0.184841	-1.127743	0.643173	-0.025335	-0.005222	-0.765284
27272	0.464375	-0.162119	9.790817	-0.004714	0.003998	-0.003222	-0.250096	0.183370	-1.127268	0.643247	-0.025359	-0.005111	-0.765222
27273	0.467114	-0.171776	9.829491	-0.010913	0.005813	-0.006767	-0.250235	0.184072	-1.120708	0.643361	-0.025407	-0.004887	-0.765125
27274	0.468579	-0.132913	9.771467	0.003637	0.002531	-0.012932	-0.250495	0.181278	-1.122157	0.643289	-0.025344	-0.004927	-0.765188
27275	0.406046	-0.153467	9.793777	-0.009301	-0.010290	-0.002431	-0.250636	0.183534	-1.121537	0.643468	-0.025617	-0.004937	-0.765028
27276	0.406154	-0.157920	9.803271	-0.014753	0.009047	0.002015	-0.249090	0.183564	-1.125973	0.643632	-0.025693	-0.004605	-0.764890
27277	0.401836	-0.187132	9.786509	-0.004441	-0.005485	0.017870	-0.250974	0.184444	-1.125378	0.644125	-0.025828	-0.004617	-0.764470
27278	0.474956	-0.210083	9.772075	-0.005885	-0.005165	0.004592	-0.251645	0.184192	-1.126059	0.644322	-0.026007	-0.004602	-0.764298
27279	0.426389	-0.196392	9.828256	-0.006062	-0.001787	0.011694	-0.250570	0.184196	-1.127296	0.644720	-0.026107	-0.004548	-0.763959
27280	0.412290	-0.220926	9.813564	-0.005436	-0.005580	0.021401	-0.250574	0.185746	-1.126974	0.645186	-0.026288	-0.004537	-0.763560
27281	0.439230	-0.244720	9.751981	-0.005272	0.008733	0.017954	-0.251381	0.185727	-1.125331	0.645681	-0.026216	-0.004355	-0.763145
27282	0.475848	-0.234729	9.895230	-0.007877	-0.014156	0.010795	-0.252519	0.184700	-1.127197	0.645971	-0.026559	-0.004423	-0.762887
27283	0.466434	-0.276188	9.721930	0.000973	-0.003616	0.018855	-0.252119	0.185370	-1.125954	0.646481	-0.026597	-0.004496	-0.762453
27284	0.446819	-0.254688	9.786162	-0.022328	0.003367	0.016176	-0.251046	0.186337	-1.125935	0.646855	-0.026860	-0.004115	-0.762129
27285	0.448129	-0.308064	9.863639	0.001091	0.008898	0.016285	-0.251581	0.185524	-1.127045	0.647326	-0.026707	-0.004029	-0.761735
27286	0.452313	-0.288576	9.776958	0.004956	-0.001455	0.004738	-0.252925	0.185260	-1.126493	0.647523	-0.026689	-0.004131	-0.761567
27287	0.498707	-0.307156	9.768892	-0.003845	0.016363	0.000395	-0.253327	0.184973	-1.125953	0.647750	-0.026488	-0.003882	-0.761382
27288	0.535030	-0.301639	9.794038	-0.009067	-0.006528	-0.010386	-0.251715	0.185534	-1.127315	0.647711	-0.026728	-0.003845	-0.761407
27289	0.462469	-0.307810	9.801487	-0.003028	-0.011204	-0.035135	-0.252795	0.186999	-1.128345	0.647395	-0.026938	-0.003986	-0.761668
27290	0.428697	-0.305989	9.863027	-0.013972	-0.000804	-0.028024	-0.252526	0.186987	-1.128076	0.647076	-0.027153	-0.003809	-0.761932
27291	0.291174	-0.233240	9.752337	0.003631	-0.006352	-0.013829	-0.251984	0.185546	-1.127584	0.647089	-0.027200	-0.003972	-0.761919
27292	0.302064	-0.281587	9.825254	-0.014768	-0.000674	0.002061	-0.251718	0.186541	-1.127964	0.647241	-0.027425	-0.003765	-0.761782
27293	0.295075	-0.286563	9.882853	0.007661	0.004819	0.039298	-0.252255	0.186138	-1.128379	0.648066	-0.027246	-0.003808	-0.761087
27294	0.139931	-0.410763	9.854956	0.043943	0.001043	0.096009	-0.252382	0.183894	-1.129267	0.649680	-0.026691	-0.004421	-0.759726
27295	0.217460	-0.423932	9.763550	0.025935	0.026660	0.168596	-0.253322	0.183620	-1.128720	0.652475	-0.025943	-0.004369	-0.757353
27296	0.451545	-0.249748	9.779048	0.030932	0.013969	0.180849	-0.254665	0.182930	-1.128182	0.655347	-0.025368	-0.004572	-0.754888
27297	0.594692	-0.266178	9.728026	0.018200	0.011823	0.117031	-0.257282	0.182157	-1.130415	0.657342	-0.024948	-0.004630	-0.753165
27298	0.516737	-0.340403	9.899518	0.036840	0.035594	0.096924	-0.258354	0.181366	-1.131926	0.658920	-0.023960	-0.004679	-0.751817
27299	0.234145	-0.272706	9.866262	0.065163	0.049533	0.117496	-0.257277	0.180763	-1.131413	0.660939	-0.022355	-0.004944	-0.750090
27300	0.326488	-0.067126	9.708665	0.043271	0.047314	0.127997	-0.258622	0.180769	-1.130308	0.662985	-0.021109	-0.004923	-0.748319
27301	0.349482	0.001269	9.747371	0.021531	0.027534	0.129562	-0.259693	0.179019	-1.127085	0.665151	-0.020406	-0.004826	-0.746414
27302	0.458520	-0.118533	9.746978	0.018288	0.027885	0.117238	-0.260434	0.179718	-1.130533	0.667018	-0.019781	-0.004693	-0.744764
27303	0.616964	-0.042828	9.746454	-0.014537	0.020044	0.064002	-0.260437	0.180165	-1.125345	0.668184	-0.019673	-0.004201	-0.743724
27304	0.629464	-0.154253	9.930633	0.024038	-0.002858	-0.003216	-0.260442	0.181697	-1.124206	0.668252	-0.019417	-0.004612	-0.743667
27305	0.617964	-0.091362	9.756480	0.032265	0.025538	-0.070194	-0.259766	0.180420	-1.124799	0.667438	-0.018606	-0.004813	-0.744417
27306	0.560590	-0.119099	9.831962	0.027341	0.007293	-0.125127	-0.257742	0.178159	-1.127075	0.665687	-0.018144	-0.005183	-0.745993
27307	0.411443	-0.182501	9.784533	0.027571	0.015401	-0.165706	-0.256131	0.178682	-1.126805	0.663440	-0.017544	-0.005493	-0.748004
27308	0.463869	-0.623214	11.320501	-0.023419	0.007464	-0.148265	-0.252105	0.181182	-1.128677	0.661322	-0.017751	-0.005110	-0.749875
27309	0.271426	-0.194742	9.881433	-0.015164	0.013695	-0.183503	-0.249951	0.179994	-1.128468	0.658780	-0.017750	-0.004801	-0.752111
27310	0.181824	-0.210943	9.801773	0.023971	-0.006783	-0.169344	-0.248878	0.180495	-1.126695	0.656341	-0.017544	-0.005325	-0.754242
27311	0.124515	-0.134300	9.789807	0.061519	-0.011019	-0.093213	-0.246716	0.177076	-1.128056	0.655173	-0.016906	-0.006453	-0.755262
27312	0.166535	-0.274325	9.931775	-0.013869	0.022295	-0.027821	-0.244834	0.177029	-1.127943	0.654863	-0.016772	-0.005975	-0.755538
27313	-0.095558	-0.060625	9.638061	-0.045383	0.084993	0.085699	-0.245642	0.177501	-1.129144	0.656370	-0.016091	-0.004152	-0.754256
27314	0.251580	-0.151391	10.010491	-0.137853	0.147499	0.188281	-0.246224	0.192612	-1.132597	0.659235	-0.015714	-0.000090	-0.751772
27315	0.238923	-0.503638	9.916469	0.042609	-0.020661	0.074628	-0.247303	0.194084	-1.133898	0.660589	-0.015464	-0.000978	-0.750588
27316	-0.543404	-0.355148	10.242805	0.260657	0.208119	0.172414	-0.246768	0.194871	-1.131701	0.663342	-0.008922	-0.002105	-0.748260
27317	-0.474474	-0.052959	9.421755	0.034745	0.695548	0.158903	-0.236004	0.190875	-1.128960	0.665904	0.001977	0.006670	-0.746005
27318	-0.100106	-0.157869	9.118680	-0.178100	0.248253	0.233102	-0.226195	0.192538	-1.131063	0.669420	0.003323	0.012601	-0.742770
27319	0.581823	-0.242544	9.636147	-0.575096	0.148206	0.082533	-0.221119	0.203577	-1.135667	0.670815	-0.002142	0.023135	-0.741261
27320	0.456414	-0.108760	10.676052	-0.047116	-0.104373	-0.020868	-0.220875	0.212139	-1.138525	0.670625	-0.004341	0.022411	-0.741445
27321	1.511048	-0.424590	11.100780	0.859780	-0.898944	-0.151528	-0.227264	0.190954	-1.135051	0.668862	-0.006260	-0.002470	-0.743356
27322	-1.534731	0.219016	8.474803	0.019221	-0.035580	-0.126717	-0.237977	0.176627	-1.129670	0.667166	-0.006548	-0.003268	-0.744873
27323	0.041927	-0.310549	10.152102	-0.097312	-0.011079	-0.144971	-0.240256	0.174360	-1.127402	0.665206	-0.008012	-0.001996	-0.746615
27324	-0.111207	-0.235690	9.715934	-0.029539	0.011881	-0.116280	-0.239045	0.174229	-1.129055	0.663547	-0.008245	-0.001434	-0.748088
27325	-0.094393	-0.334908	9.808676	-0.030819	0.005379	-0.069472	-0.236625	0.173877	-1.128550	0.662720	-0.008574	-0.000902	-0.748818
27326	0.100535	-0.367772	9.930455	-0.017639	-0.016858	-0.028065	-0.233964	0.183236	-1.131546	0.662417	-0.009082	-0.000884	-0.749080
27327	-0.090181	-0.312990	9.746050	0.023142	-0.010034	-0.003095	-0.233695	0.183390	-1.132361	0.662593	-0.008929	-0.001338	-0.748926
27328	0.000261	-0.219091	9.815521	-0.024582	-0.025436	0.028458	-0.235693	0.177345	-1.132397	0.663116	-0.009658	-0.001320	-0.748453
27329	0.059560	-0.276278	9.812958	-0.040724	-0.034370	0.024803	-0.237308	0.177936	-1.131815	0.663696	-0.010715	-0.001125	-0.747925
27330	0.051496	-0.354106	9.837370	-0.029970	-0.034325	0.026610	-0.237577	0.177942	-1.131811	0.664202	-0.011648	-0.001144	-0.747461
27331	-0.016486	-0.352916	9.806388	-0.014126	-0.030102	0.040847	-0.238128	0.182498	-1.132202	0.665027	-0.012286	-0.001272	-0.746718
27332	0.047325	-0.397886	9.774983	-0.021689	-0.027846	0.054972	-0.239472	0.182371	-1.131510	0.665971	-0.013014	-0.001322	-0.745863
27333	0.123611	-0.330954	9.796078	-0.023732	-0.028075	0.063785	-0.241487	0.181351	-1.128251	0.667132	-0.013751	-0.001263	-0.744811
27334	0.129770	-0.386671	9.859276	-0.012525	-0.041766	0.046050	-0.245249	0.180877	-1.128495	0.667940	-0.014564	-0.001637	-0.744071
27335	0.121604	-0.347981	9.820217	0.009373	-0.048389	0.033701	-0.245116	0.181440	-1.128478	0.668659	-0.015162	-0.002341	-0.743411
27336	0.017522	-0.374159	9.696856	-0.007359	-0.075604	0.049414	-0.246728	0.181254	-1.131052	0.669541	-0.016409	-0.003244	-0.742587
27337	-0.004618	-0.457085	9.836425	-0.049377	-0.087147	0.070431	-0.248882	0.182291	-1.130857	0.670780	-0.018365	-0.003563	-0.741420
27338	0.264997	-0.597844	9.903536	-0.032651	-0.064312	0.088257	-0.252915	0.182849	-1.132563	0.672230	-0.019785	-0.003925	-0.740067
27339	0.492066	-0.584029	9.753926	-0.014442	-0.048962	0.049466	-0.255468	0.182467	-1.131864	0.673169	-0.020720	-0.004251	-0.739186
27340	0.769443	-0.603248	9.976832	-0.015500	-0.083652	0.014696	-0.255471	0.183647	-1.133868	0.673538	-0.022190	-0.005157	-0.738801
27341	0.897632	-0.494123	9.816247	0.065621	-0.079417	-0.056662	-0.257082	0.182466	-1.130211	0.672936	-0.022523	-0.007141	-0.739323
27342	0.916123	-0.396729	9.380361	0.021572	-0.124199	-0.166710	-0.258686	0.179394	-1.130564	0.670625	-0.024069	-0.009221	-0.741348
27343	0.851548	-0.417306	9.522971	-0.102901	-0.165335	-0.163816	-0.259755	0.177078	-1.127359	0.668325	-0.027953	-0.009933	-0.743278
27344	0.789072	-0.219387	9.408826	-0.124943	-0.180098	-0.149826	-0.262986	0.178880	-1.128488	0.666158	-0.032295	-0.010578	-0.745036
27345	0.754109	-0.079158	9.967593	-0.218060	-0.215579	-0.040731	-0.265147	0.182185	-1.128356	0.665569	-0.038493	-0.010184	-0.745274
27346	0.174852	-0.045950	10.171037	-0.110384	-0.191875	0.042983	-0.270275	0.189526	-1.134322	0.666249	-0.042856	-0.011068	-0.744415
27347	0.052190	0.131456	10.055199	-0.028172	-0.055082	0.291681	-0.274846	0.189599	-1.132905	0.670760	-0.044153	-0.011069	-0.740276
27348	0.578015	0.102133	9.840457	-0.001647	0.012221	0.456524	-0.280494	0.190616	-1.134440	0.677591	-0.044119	-0.010480	-0.734040
27349	0.524327	0.008915	9.902102	0.058117	0.016812	0.578758	-0.286017	0.194562	-1.134111	0.686309	-0.043211	-0.010539	-0.725949
27350	0.545626	-0.131531	9.619755	0.080743	0.023549	0.745087	-0.294354	0.195316	-1.133853	0.697182	-0.041939	-0.010744	-0.715586
27351	0.898424	-0.299904	9.759439	0.033469	0.030041	0.898736	-0.303773	0.198005	-1.130388	0.710170	-0.041228	-0.010005	-0.702751
27352	1.109771	-0.451441	9.726144	0.117709	0.042926	0.982147	-0.312655	0.201597	-1.129760	0.723905	-0.039168	-0.010236	-0.688711
27353	0.967188	-0.560905	9.164104	0.167689	0.126211	1.081903	-0.322476	0.204194	-1.128063	0.738982	-0.035236	-0.009847	-0.672731
27354	1.226236	-0.954365	8.893369	-0.013734	0.185307	1.147100	-0.331234	0.210952	-1.129648	0.753867	-0.033190	-0.006099	-0.656160
27355	2.219835	-1.436344	9.661719	-0.271330	0.083928	1.134818	-0.339207	0.225361	-1.132085	0.768561	-0.036425	-0.000544	-0.638738
27356	2.485834	-1.251767	10.638627	-0.146482	-0.128690	0.968436	-0.350403	0.238372	-1.132077	0.780518	-0.040341	0.000062	-0.623831
27357	1.896016	-1.519764	10.966791	0.127677	-0.201197	0.900891	-0.364401	0.244167	-1.129684	0.791892	-0.041083	-0.004035	-0.609264
27358	-0.341151	-0.594284	9.846391	0.407554	-0.225499	1.001994	-0.377316	0.247383	-1.127114	0.804307	-0.037468	-0.011754	-0.592915
27359	-1.725051	-0.974007	8.205940	0.069482	-0.316453	1.250906	-0.397618	0.248626	-1.123705	0.819008	-0.040537	-0.016711	-0.572104
27360	1.200574	-0.619721	9.787974	-0.713702	-0.369871	1.714207	-0.419762	0.281095	-1.120897	0.837397	-0.057014	-0.013209	-0.543453
27361	1.621509	-0.670241	10.759375	0.255674	-0.356194	1.135496	-0.443206	0.298471	-1.113525	0.849831	-0.057061	-0.020658	-0.523551
27362	-0.543020	-0.583480	8.922937	0.120584	-0.065740	1.129490	-0.456129	0.304081	-1.110333	0.861595	-0.056176	-0.021743	-0.504010
27363	0.211773	-0.778409	10.326947	-0.148688	-0.105896	1.226330	-0.466146	0.327083	-1.108518	0.873614	-0.060430	-0.020627	-0.482413
27364	0.504470	-0.564360	9.968407	0.119578	-0.050658	1.098384	-0.476272	0.341744	-1.107381	0.884174	-0.059290	-0.021333	-0.462889
27365	0.646327	-0.255898	10.023394	0.082461	-0.007917	1.011857	-0.484640	0.352963	-1.106239	0.893582	-0.058383	-0.020961	-0.444593
27366	0.403268	-0.522533	9.652039	0.086416	-0.018464	0.863349	-0.486954	0.362668	-1.106987	0.901269	-0.057377	-0.021049	-0.428928
27367	0.314454	-0.402735	9.913211	0.088606	-0.094196	0.834590	-0.492098	0.374698	-1.107355	0.908485	-0.056938	-0.022457	-0.413411
27368	0.051932	-0.616281	9.853806	0.219026	-0.121645	0.765933	-0.501933	0.381493	-1.103344	0.914955	-0.054322	-0.025606	-0.399063
27369	-0.195208	-0.931550	9.417695	0.080223	-0.132665	0.875130	-0.507602	0.389073	-1.100717	0.921932	-0.054317	-0.027588	-0.382532
27370	0.197218	-1.094315	9.861871	0.075691	-0.188280	0.966614	-0.515704	0.401123	-1.099007	0.929199	-0.054905	-0.030591	-0.364196
27371	0.696070	-0.895952	9.452000	0.113725	-0.137263	0.966952	-0.524074	0.412418	-1.095003	0.936212	-0.054330	-0.032753	-0.345663
27372	0.953372	-0.876690	9.700480	0.046808	-0.116156	0.846579	-0.529761	0.426281	-1.094488	0.941970	-0.054825	-0.034335	-0.329406
27373	0.563318	-0.961423	9.978024	0.089272	-0.157426	0.731601	-0.535310	0.438386	-1.091581	0.946773	-0.054634	-0.036930	-0.315073
27374	0.317832	-1.053276	9.942295	0.179068	-0.075548	0.686493	-0.540977	0.445139	-1.089934	0.951209	-0.052243	-0.038744	-0.301615
27375	0.432422	-1.245432	9.711348	0.041871	-0.057621	0.705615	-0.543421	0.453086	-1.088014	0.955463	-0.052297	-0.039173	-0.287787
27376	0.856186	-1.072641	9.920446	0.050419	-0.148305	0.637767	-0.548833	0.464662	-1.086896	0.959052	-0.052703	-0.041638	-0.275151
27377	1.276448	-1.006755	9.879886	0.186247	-0.154481	0.503679	-0.554097	0.471506	-1.083481	0.961919	-0.050377	-0.044920	-0.264871
27378	1.123421	-0.888164	9.753930	0.265379	-0.176185	0.401267	-0.560959	0.473325	-1.081708	0.964161	-0.046585	-0.049321	-0.256497
27379	1.177233	-0.702710	9.547155	0.171521	-0.161391	0.346239	-0.568224	0.475118	-1.078433	0.965987	-0.044437	-0.052827	-0.249207
27380	1.129419	-0.936602	9.812255	0.065691	-0.057580	0.282932	-0.569850	0.479054	-1.075427	0.967433	-0.043778	-0.054028	-0.243389
27381	1.003168	-0.977771	9.481299	0.002490	-0.026474	0.297115	-0.573349	0.480204	-1.072626	0.968914	-0.044196	-0.054129	-0.237323
27382	1.568878	-0.399424	9.619476	-0.029497	-0.070528	0.271827	-0.576061	0.487757	-1.071805	0.970140	-0.045420	-0.055128	-0.231790
27383	1.807056	-0.205757	9.519403	-0.035988	-0.032935	0.116392	-0.578090	0.492041	-1.071234	0.970682	-0.046406	-0.055362	-0.229254
27384	1.336866	0.091629	9.859009	-0.064012	-0.043069	0.084495	-0.580656	0.495939	-1.071759	0.971009	-0.047965	-0.055839	-0.227425
27385	1.323738	-0.209627	9.937912	0.035826	-0.045005	0.052982	-0.581740	0.498915	-1.070697	0.971308	-0.047497	-0.056703	-0.226029
27386	1.383634	-0.201275	9.771177	0.022708	0.027768	0.018034	-0.583350	0.497819	-1.070713	0.971490	-0.046977	-0.056262	-0.225465
27387	1.461319	-0.338247	9.714413	0.013697	0.002001	0.014295	-0.582947	0.498118	-1.071798	0.971644	-0.046661	-0.056163	-0.224892
27388	1.078926	-0.408334	9.440812	0.036959	-0.036007	0.047813	-0.585640	0.499627	-1.073079	0.971899	-0.046184	-0.056997	-0.223675
27389	1.335228	-0.359973	9.556641	-0.000531	-0.049227	0.066999	-0.585374	0.500426	-1.071150	0.972215	-0.046419	-0.057785	-0.222047
27390	1.539488	-0.511632	9.580904	0.035453	-0.060541	-0.001958	-0.587799	0.502184	-1.071201	0.972214	-0.046024	-0.059134	-0.221778
27391	1.160623	-0.450519	9.718068	0.024463	-0.070565	0.003326	-0.590750	0.499902	-1.067564	0.972240	-0.045790	-0.060515	-0.221339
27392	1.252386	-0.526519	9.899597	0.005336	-0.024882	0.019450	-0.590485	0.500997	-1.066170	0.972347	-0.045847	-0.061017	-0.220720
27393	1.045530	-0.598241	9.944343	-0.015376	0.043965	0.032250	-0.591703	0.503249	-1.064313	0.972601	-0.045912	-0.059961	-0.219871
27394	1.117823	-0.616377	9.698748	0.036085	0.002976	0.053358	-0.589023	0.506019	-1.064254	0.972918	-0.045289	-0.060025	-0.218578
27395	1.754018	-0.454332	9.572612	0.017667	-0.022405	-0.003587	-0.591435	0.503526	-1.064307	0.972964	-0.044962	-0.060448	-0.218326
27396	1.695404	-0.664165	9.639800	-0.010936	-0.020812	-0.077909	-0.591701	0.502856	-1.065687	0.972632	-0.045199	-0.060889	-0.219627
27397	1.296901	-0.632568	9.511783	0.024206	-0.044478	-0.116760	-0.591696	0.501279	-1.064921	0.972156	-0.044719	-0.061884	-0.221548
27398	1.079411	-0.432601	9.441010	-0.017851	-0.014416	-0.053005	-0.593309	0.500857	-1.063418	0.971931	-0.045093	-0.062146	-0.222383
27399	1.158488	-0.222360	9.716281	-0.049236	-0.005570	0.010574	-0.592510	0.503236	-1.062942	0.972000	-0.046008	-0.061937	-0.221954
27400	0.930631	-0.420677	9.985216	-0.018947	0.008662	0.092147	-0.591440	0.505222	-1.064116	0.972447	-0.046480	-0.061612	-0.219977
27401	1.147224	-0.368210	9.832586	0.012534	0.012566	0.161183	-0.590915	0.509464	-1.064257	0.973252	-0.046278	-0.061170	-0.216559
27402	1.396346	-0.230176	9.776600	0.044759	0.033948	0.171087	-0.590385	0.512302	-1.064988	0.974115	-0.045496	-0.060557	-0.212984
27403	1.105158	-0.500102	9.492863	0.016049	0.027577	0.201981	-0.587972	0.514735	-1.068478	0.975087	-0.045194	-0.059803	-0.208775
27404	0.818126	-0.682523	9.543205	-0.085438	0.028868	0.329932	-0.585849	0.523905	-1.068887	0.976444	-0.047159	-0.058598	-0.202236
27405	1.008196	-0.686324	9.845163	-0.087820	0.055851	0.389281	-0.583724	0.532640	-1.068901	0.978038	-0.048987	-0.056666	-0.194502
27406	1.338082	-0.719193	9.725541	-0.005842	0.062882	0.421342	-0.581339	0.544242	-1.070596	0.979749	-0.049356	-0.055010	-0.186093
27407	1.061869	-0.738782	9.625735	-0.015347	0.083547	0.444494	-0.578406	0.552418	-1.071728	0.981502	-0.049720	-0.052762	-0.177192
27408	0.724355	-0.837162	9.570381	0.045207	0.113626	0.542205	-0.573331	0.562782	-1.065460	0.983565	-0.049022	-0.050162	-0.166374
27409	1.035687	-0.884915	9.621220	-0.034451	0.103813	0.624928	-0.568256	0.573734	-1.066254	0.985692	-0.049869	-0.047267	-0.153919
27410	1.396849	-1.218207	9.832215	-0.040913	0.069946	0.591026	-0.562925	0.589255	-1.068810	0.987498	-0.051035	-0.045182	-0.142136
27411	1.368527	-1.315867	9.456546	-0.039455	0.070483	0.605198	-0.557311	0.601027	-1.081158	0.989213	-0.052090	-0.042960	-0.129992
27412	1.342824	-1.442542	9.726330	-0.094372	0.046170	0.634934	-0.550636	0.616328	-1.081694	0.990748	-0.054396	-0.041147	-0.117333
27413	1.231261	-1.709197	9.551593	0.029418	0.108763	0.662284	-0.544493	0.629782	-1.081467	0.992368	-0.054086	-0.038261	-0.104001
27414	1.617969	-1.646338	9.611132	-0.085282	0.043622	0.597765	-0.537811	0.642998	-1.083704	0.993495	-0.056158	-0.036577	-0.092061
27415	1.010499	-1.832083	10.241451	-0.011217	-0.048415	0.604607	-0.531941	0.657880	-1.083700	0.994510	-0.056955	-0.036787	-0.079700
27416	0.040783	-1.776988	8.966709	-0.215235	-0.183704	0.608648	-0.527684	0.671963	-1.078120	0.995021	-0.061988	-0.039406	-0.067365
27417	0.005741	-1.292053	9.376028	-0.478779	-0.216228	0.899337	-0.525610	0.696714	-1.072169	0.995266	-0.072575	-0.041843	-0.049265
27418	0.291790	-1.213978	9.889749	-0.353774	-0.214242	0.935027	-0.519631	0.719582	-1.068367	0.995292	-0.080608	-0.044396	-0.030402
27419	0.135416	-1.051669	10.514434	-0.366021	-0.162832	0.793877	-0.514461	0.742995	-1.062767	0.994891	-0.088716	-0.045984	-0.014354
27420	0.548156	-1.364650	10.303177	-0.038809	-0.140952	0.812652	-0.507664	0.761858	-1.058151	0.994789	-0.090279	-0.047327	0.002267
27421	0.996815	-1.007006	9.587246	-0.030835	-0.127940	0.685357	-0.500463	0.780256	-1.052193	0.994488	-0.091504	-0.048481	0.016407
27422	0.914179	-1.086169	9.780297	-0.000747	-0.090459	0.474413	-0.494041	0.790001	-1.051136	0.994190	-0.091961	-0.049407	0.026240
27423	0.387498	-1.256009	9.233405	0.030648	-0.010990	0.325746	-0.489073	0.792419	-1.056563	0.994048	-0.091595	-0.048848	0.033070
27424	-0.023312	-1.462464	9.843436	-0.037068	-0.014356	0.366264	-0.483982	0.797777	-1.054406	0.993685	-0.092692	-0.048485	0.040592
27425	0.017531	-1.519955	10.133998	0.094034	-0.071978	0.332698	-0.479700	0.804164	-1.053024	0.993499	-0.090987	-0.049010	0.047733
27426	0.163495	-1.507651	9.618410	0.184791	-0.066952	0.340067	-0.476211	0.806522	-1.054350	0.993399	-0.087596	-0.049543	0.055047
27427	0.200324	-1.531259	9.619719	0.109150	-0.072939	0.340668	-0.472723	0.808726	-1.055137	0.993120	-0.085569	-0.050029	0.062357
27428	0.327543	-1.562918	9.797187	0.118290	-0.078124	0.266370	-0.470581	0.811481	-1.053847	0.992875	-0.083400	-0.050978	0.068160
27429	0.174648	-1.706518	9.591366	0.141356	-0.116560	0.138050	-0.468700	0.812032	-1.055077	0.992794	-0.080463	-0.052596	0.071548
27430	0.349380	-1.708195	9.654515	0.041089	-0.092990	0.121933	-0.468169	0.813949	-1.052706	0.992562	-0.079656	-0.054191	0.074425
27431	0.625871	-1.678875	9.903508	0.096740	-0.062722	-0.003306	-0.468974	0.813398	-1.052578	0.992651	-0.077539	-0.055006	0.074873
27432	0.581711	-1.869014	10.067283	0.266465	-0.062785	-0.158359	-0.471385	0.810634	-1.053184	0.993192	-0.071994	-0.056103	0.072381
27433	0.430634	-1.439703	9.452771	0.245937	0.001728	-0.186271	-0.471900	0.803117	-1.052332	0.993800	-0.066821	-0.055671	0.069261
27434	0.498617	-1.618066	9.899144	0.121548	0.069698	-0.100488	-0.468800	0.800393	-1.054090	0.994154	-0.064404	-0.054259	0.067570
27435	0.802769	-1.544647	9.209810	0.137459	0.035784	-0.161710	-0.468114	0.795879	-1.055606	0.994579	-0.061491	-0.053254	0.064766
27436	1.178733	-1.389706	9.518682	-0.022682	-0.011370	-0.106030	-0.467032	0.793551	-1.054060	0.994656	-0.061828	-0.053650	0.062912
27437	1.148460	-1.196036	9.598141	0.021278	-0.047462	-0.141489	-0.468645	0.793248	-1.051600	0.994805	-0.061147	-0.054453	0.060485
27438	1.064303	-1.102882	9.630964	0.005753	-0.066337	-0.102745	-0.467039	0.795766	-1.051810	0.994844	-0.060855	-0.055901	0.058790
27439	1.119431	-0.956227	9.595441	0.017534	-0.058131	-0.070846	-0.464887	0.794780	-1.048054	0.994884	-0.060299	-0.056852	0.057776
27440	1.226530	-0.944550	9.815295	0.010695	-0.080735	-0.021533	-0.462737	0.795004	-1.047664	0.994812	-0.059984	-0.058482	0.057719
27441	1.335322	-0.811485	9.803185	0.058872	-0.046177	0.000028	-0.462466	0.793806	-1.045118	0.994829	-0.058673	-0.059085	0.058145
27442	1.407169	-0.805351	9.569430	0.074134	-0.046984	0.001828	-0.459906	0.792029	-1.044389	0.994840	-0.057162	-0.059942	0.058584
27443	1.501491	-0.988105	9.886651	0.030957	-0.019804	0.038977	-0.456822	0.794337	-1.043125	0.994807	-0.056463	-0.060042	0.059717
27444	1.561625	-1.013751	9.580557	0.178600	-0.030156	-0.031357	-0.454932	0.791755	-1.043639	0.994986	-0.052852	-0.060475	0.059596
27445	1.502025	-1.060956	9.595935	0.092638	-0.050846	-0.051194	-0.453045	0.789686	-1.041821	0.995080	-0.050777	-0.061256	0.059036
27446	1.526122	-0.924566	9.646199	0.108365	-0.056553	-0.102470	-0.452092	0.785360	-1.039522	0.995221	-0.048445	-0.062370	0.057437
27447	1.527227	-0.997386	9.536047	0.083579	-0.025410	-0.112068	-0.452218	0.782852	-1.041235	0.995392	-0.046503	-0.062750	0.055626
27448	1.618314	-0.908313	9.778899	0.006278	-0.035727	-0.152189	-0.452073	0.778762	-1.036059	0.995503	-0.046166	-0.063609	0.052883
27449	1.355761	-1.000479	9.708947	0.029546	-0.014494	-0.176672	-0.453406	0.774961	-1.035758	0.995690	-0.045233	-0.063917	0.049705
27450	1.171626	-1.144637	9.584020	-0.022374	0.019869	-0.146507	-0.453132	0.773278	-1.036769	0.995823	-0.045530	-0.063690	0.046984
27451	1.225713	-0.915441	9.740424	-0.080602	-0.012102	-0.095642	-0.452319	0.771126	-1.036439	0.995819	-0.046912	-0.063987	0.045277
27452	1.300768	-0.816992	9.571068	0.012687	-0.004629	-0.150131	-0.453923	0.768164	-1.035427	0.995944	-0.046482	-0.064221	0.042550
27453	1.475237	-0.828400	9.489845	-0.000423	0.038175	-0.123412	-0.452836	0.763839	-1.033265	0.996093	-0.046270	-0.063487	0.040345
27454	1.280285	-0.989715	9.668034	-0.022718	0.061237	-0.093230	-0.452560	0.761879	-1.034557	0.996211	-0.046673	-0.062385	0.038641
27455	1.441530	-0.950387	9.557136	0.021004	0.083341	-0.108900	-0.451077	0.760444	-1.035301	0.996413	-0.046096	-0.060737	0.036708
27456	1.362365	-1.017387	9.391516	0.007278	0.103298	-0.130009	-0.450517	0.753101	-1.036907	0.996625	-0.045887	-0.058807	0.034265
27457	1.051645	-1.219653	9.489427	-0.012081	0.133718	-0.073220	-0.449569	0.751144	-1.039024	0.996814	-0.046066	-0.056156	0.032958
27458	1.021683	-1.671744	9.424514	-0.009812	0.208604	-0.009053	-0.445934	0.749264	-1.041034	0.997028	-0.046407	-0.052024	0.032801
27459	1.286035	-1.540697	9.542374	-0.039412	0.203177	-0.014551	-0.440548	0.746652	-1.043769	0.997196	-0.047300	-0.047966	0.032574
27460	1.132758	-1.611438	9.675419	-0.043585	0.182192	-0.030578	-0.436510	0.745184	-1.045633	0.997335	-0.048274	-0.044401	0.031961
27461	0.949782	-1.682739	9.610159	-0.001789	0.189967	-0.043614	-0.430046	0.741560	-1.048550	0.997512	-0.048434	-0.040626	0.031201
27462	1.043089	-1.761170	9.498064	-0.054243	0.176056	-0.002330	-0.427083	0.739969	-1.050134	0.997590	-0.049638	-0.037160	0.031129
27463	0.997003	-2.118865	9.528236	-0.041102	0.218305	0.019223	-0.423181	0.738432	-1.048867	0.997675	-0.050723	-0.032807	0.031561
27464	1.342215	-2.156287	9.628182	-0.024596	0.174501	-0.000532	-0.420477	0.733610	-1.051370	0.997753	-0.051335	-0.029349	0.031508
27465	1.498585	-2.167981	9.953238	0.064043	0.135756	-0.092488	-0.417636	0.727617	-1.052414	0.997930	-0.050282	-0.026756	0.029856
27466	1.103944	-2.393686	9.422856	0.185665	0.099669	-0.067474	-0.418276	0.717237	-1.056283	0.998198	-0.046610	-0.024728	0.028585
27467	0.341954	-1.191228	9.802047	-0.070728	-0.060556	0.066953	-0.420406	0.710465	-1.055387	0.998038	-0.048269	-0.025997	0.030239
27468	-0.380933	-1.689739	11.047449	0.083304	-0.118052	0.286470	-0.423499	0.710778	-1.053571	0.997857	-0.046692	-0.028034	0.036258
27469	0.764005	-0.681104	9.298397	0.196993	-0.187648	0.264912	-0.428462	0.706908	-1.052821	0.997690	-0.043024	-0.031439	0.042127
27470	1.052088	-0.758314	10.241848	-0.189919	-0.233325	0.183756	-0.433569	0.706057	-1.047615	0.997193	-0.046744	-0.036106	0.046013
27471	0.532602	-0.568657	10.407430	0.185500	-0.152211	0.159033	-0.440433	0.708379	-1.043102	0.997067	-0.043235	-0.038879	0.049758
27472	0.115888	0.307380	9.848800	0.151167	0.086206	0.104822	-0.442566	0.702475	-1.042996	0.997147	-0.040404	-0.036927	0.051982
27473	0.096245	-0.185800	9.721924	0.234986	0.166549	0.048162	-0.441340	0.697746	-1.048065	0.997372	-0.036061	-0.033330	0.053277
27474	0.197564	-0.293129	10.428771	0.101637	-0.045450	-0.052665	-0.440385	0.693379	-1.050124	0.997460	-0.033963	-0.034180	0.052451
27475	0.346081	0.003287	10.214437	0.393143	-0.150289	-0.135565	-0.444661	0.685149	-1.051430	0.997712	-0.025949	-0.036836	0.050410
27476	0.280199	0.098999	8.377339	0.301881	0.021895	-0.120549	-0.447844	0.670639	-1.051862	0.997977	-0.019872	-0.036175	0.048353
27477	-0.005169	-0.088193	8.923670	-0.042285	0.046162	-0.069255	-0.446489	0.667236	-1.053077	0.998046	-0.020756	-0.035270	0.047216
27478	0.322353	-0.193816	9.897433	-0.016717	-0.025036	-0.199681	-0.449309	0.666451	-1.053070	0.998193	-0.020937	-0.035890	0.043409
27479	0.063691	-0.198491	10.077299	0.161934	-0.021453	-0.283917	-0.451308	0.660556	-1.053510	0.998462	-0.017507	-0.036208	0.038160
27480	0.097194	-0.032788	10.221515	0.199637	-0.063690	-0.288507	-0.454505	0.650965	-1.052149	0.998673	-0.013275	-0.037451	0.032758
27481	0.660814	-0.340661	9.470801	0.232839	-0.101660	-0.323218	-0.457579	0.644755	-1.050135	0.998833	-0.008332	-0.039308	0.026795
27482	0.766813	-0.545082	9.511706	0.090574	-0.108340	-0.389145	-0.463336	0.636921	-1.048687	0.998932	-0.006173	-0.041514	0.019302
27483	0.916672	-0.833641	9.862724	0.070876	-0.051725	-0.383569	-0.468813	0.625227	-1.046006	0.999015	-0.004480	-0.042476	0.011998
27484	1.081098	-1.015211	9.363609	0.156190	-0.002688	-0.467876	-0.472014	0.616459	-1.043529	0.999089	-0.000977	-0.042560	0.002969
27485	0.977985	-1.381274	8.934710	-0.027153	0.050710	-0.533483	-0.474408	0.608186	-1.044858	0.999110	-0.001220	-0.041496	-0.007418
27486	0.596316	-1.325000	9.688090	-0.179297	0.018598	-0.437738	-0.474667	0.604756	-1.043332	0.999014	-0.004452	-0.041135	-0.016115
27487	1.417812	-0.671515	10.714616	-0.185213	0.133474	-0.335584	-0.477353	0.603912	-1.040877	0.998973	-0.008055	-0.038395	-0.022683
27488	0.909404	-0.435618	10.076154	0.070035	0.189995	-0.378509	-0.473577	0.599556	-1.040109	0.998926	-0.006293	-0.034717	-0.030032
27489	0.756484	0.459772	9.520658	-0.122009	0.079101	-0.418710	-0.471818	0.595983	-1.040517	0.998686	-0.008591	-0.033088	-0.038192
27490	0.426137	0.453830	10.016096	-0.097562	-0.002818	-0.405835	-0.472486	0.594280	-1.039748	0.998329	-0.010286	-0.033164	-0.046180
27491	-0.334909	0.595318	9.363372	-0.238136	-0.066929	-0.273014	-0.472753	0.594035	-1.041114	0.997973	-0.015055	-0.034267	-0.051478
27492	0.546006	0.242350	9.799900	-0.444028	-0.011561	-0.170941	-0.473448	0.601076	-1.038563	0.997620	-0.023825	-0.034114	-0.054982
27493	1.656578	0.359625	9.953461	-0.536404	0.022232	-0.415273	-0.472795	0.607558	-1.037680	0.996848	-0.034294	-0.033243	-0.063343
27494	0.712332	0.201778	10.792298	-0.455592	0.143638	-0.624460	-0.471729	0.610347	-1.036786	0.995730	-0.042789	-0.030242	-0.076006
27495	-0.052678	0.122324	10.557580	-0.031055	0.113865	-0.787581	-0.469703	0.607019	-1.035828	0.994477	-0.042752	-0.028536	-0.091502
27496	-0.333885	0.653592	9.288338	0.145367	0.076312	-0.792502	-0.469529	0.594156	-1.037335	0.993083	-0.039277	-0.027971	-0.107058
27497	-0.538220	0.518757	8.965322	0.020336	0.041994	-0.563195	-0.470842	0.583999	-1.037921	0.991895	-0.038360	-0.027493	-0.117967
27498	-0.281761	0.207840	9.163306	-0.134255	0.106061	-0.222063	-0.470687	0.577218	-1.038959	0.991339	-0.040663	-0.025259	-0.122295
27499	0.762878	-0.057167	9.813630	-0.296042	0.141538	-0.090850	-0.466804	0.582553	-1.040738	0.990971	-0.045977	-0.021660	-0.124067
27500	1.130938	-0.188798	10.413296	0.013287	0.181836	-0.210831	-0.460490	0.583831	-1.041043	0.990553	-0.045181	-0.018296	-0.128177
27501	0.960171	-0.092419	9.901798	0.175411	0.216019	-0.208290	-0.454699	0.580369	-1.044218	0.990281	-0.040870	-0.014566	-0.132143
27502	0.746394	-0.467751	9.674191	-0.049473	0.183285	-0.149019	-0.449044	0.577810	-1.049542	0.989917	-0.041329	-0.010941	-0.135040
27503	1.092679	-0.323086	9.729465	-0.057813	0.143252	-0.114021	-0.445670	0.573643	-1.050397	0.989635	-0.041844	-0.008009	-0.137140
27504	0.995766	-0.341850	9.620712	0.006204	0.135967	-0.085552	-0.441906	0.573887	-1.052475	0.989452	-0.041340	-0.005420	-0.138734
27505	0.753927	-0.220066	9.020179	-0.008416	0.168485	0.031371	-0.435985	0.571838	-1.055607	0.989594	-0.040806	-0.002060	-0.137967
27506	0.943875	-0.444773	9.422499	-0.152561	0.217794	0.146123	-0.426868	0.579680	-1.054642	0.989891	-0.043233	0.002776	-0.135050
27507	1.065731	-0.665867	9.774556	-0.105560	0.169045	0.264399	-0.420166	0.586256	-1.057776	0.990532	-0.044616	0.006539	-0.129669
27508	0.508582	-0.719702	9.521950	-0.193731	0.130397	0.393081	-0.414797	0.589509	-1.062908	0.991345	-0.048062	0.009963	-0.121764
27509	0.119532	-1.202454	10.671558	-0.356289	-0.082925	0.442561	-0.408918	0.601229	-1.060963	0.992077	-0.055018	0.009487	-0.112548
27510	0.293105	-0.694373	10.518985	-0.206919	-0.156801	0.497314	-0.408953	0.612333	-1.057063	0.992957	-0.059377	0.007380	-0.102259
27511	0.071577	-0.768796	10.505527	-0.054219	-0.215448	0.295900	-0.410595	0.621501	-1.053615	0.993544	-0.060609	0.003423	-0.095835
27512	-1.357137	-1.190506	9.757121	0.139563	-0.136912	0.201879	-0.413550	0.620688	-1.052245	0.994112	-0.058084	0.000673	-0.091469
27513	-1.742990	-0.852820	9.429785	-0.072433	0.042543	0.421692	-0.413420	0.621956	-1.052070	0.994801	-0.059192	0.002130	-0.082841
27514	-1.316646	-1.233440	10.028303	-0.044372	0.068513	0.317533	-0.408872	0.629192	-1.050936	0.995268	-0.059947	0.003934	-0.076372
27515	-1.365605	-1.210053	10.021811	0.067893	0.103713	0.298670	-0.405649	0.630559	-1.052018	0.995811	-0.058170	0.006347	-0.070258
27516	-1.373303	-1.074250	9.977218	0.044354	0.096201	0.234892	-0.400814	0.631896	-1.053393	0.996183	-0.057119	0.008464	-0.065455
27517	-0.973990	-1.134956	10.177699	-0.012210	0.152451	0.171331	-0.396250	0.634069	-1.053921	0.996388	-0.056890	0.011885	-0.061910
27518	-0.789597	-0.986009	9.647816	0.160076	0.207249	0.099693	-0.390469	0.633927	-1.053585	0.996644	-0.053415	0.015920	-0.059948
27519	-0.631774	-0.696725	9.265310	0.070660	0.144174	0.067145	-0.386695	0.630776	-1.055909	0.996776	-0.051559	0.018980	-0.058481
27520	-0.716179	-0.795332	9.542709	0.104677	0.017497	-0.083837	-0.382120	0.629274	-1.056828	0.996791	-0.049478	0.019107	-0.059956
27521	-1.140025	-0.778726	9.736604	0.091270	-0.063215	-0.169179	-0.385603	0.625409	-1.057730	0.996722	-0.047539	0.017805	-0.062995
27522	-1.197357	-0.804032	9.840956	0.094823	-0.057860	-0.132875	-0.387741	0.621229	-1.058657	0.996677	-0.045764	0.016391	-0.065364
27523	-0.860329	-0.851351	9.589262	0.050206	-0.058606	-0.045562	-0.390152	0.618079	-1.054782	0.996708	-0.044600	0.015396	-0.065928
27524	-0.567050	-0.729501	9.599750	0.032079	-0.114668	-0.084947	-0.391629	0.617235	-1.053567	0.996674	-0.044133	0.012977	-0.067266
27525	-0.713464	-0.892362	9.789068	0.055236	-0.135117	-0.113261	-0.394312	0.615456	-1.053593	0.996628	-0.042996	0.010406	-0.069113
27526	-0.454299	-0.768709	9.752758	0.041572	-0.101716	-0.101658	-0.396726	0.613344	-1.051727	0.996558	-0.042327	0.008218	-0.070797
27527	-0.266051	-0.830826	9.876961	0.054693	-0.080844	-0.185513	-0.399274	0.611247	-1.050403	0.996377	-0.041146	0.006671	-0.074131
27528	-0.414812	-0.823841	9.629207	0.122321	-0.096179	-0.226028	-0.404101	0.606730	-1.046272	0.996161	-0.038880	0.004370	-0.078309
27529	-0.423812	-0.843415	9.725369	0.006626	-0.118854	-0.211506	-0.406780	0.603525	-1.045935	0.995866	-0.038735	0.002139	-0.082128
27530	-0.421573	-0.962333	9.683004	0.009134	-0.075589	-0.162592	-0.409461	0.600982	-1.043535	0.995626	-0.038685	0.000475	-0.085042
27531	-0.233131	-1.121529	10.022194	-0.011850	-0.052034	-0.114810	-0.413484	0.598016	-1.046035	0.995453	-0.038828	-0.000304	-0.086986
27532	-0.034690	-0.918899	9.675291	-0.009581	-0.023254	-0.127039	-0.414147	0.594737	-1.044500	0.995244	-0.039060	-0.000867	-0.089231
27533	0.063315	-0.936517	9.899901	0.022645	-0.055091	-0.194358	-0.415891	0.593798	-1.045054	0.994941	-0.038547	-0.001842	-0.092754
27534	-0.064198	-0.900015	9.659799	0.007063	-0.063536	-0.218299	-0.418571	0.590852	-1.043621	0.994554	-0.038518	-0.003305	-0.096785
27535	-0.043432	-0.880157	10.221185	0.005871	-0.029288	-0.236668	-0.419637	0.587457	-1.042765	0.994125	-0.038307	-0.003770	-0.101167
27536	-0.211837	-0.713287	10.135317	0.207785	0.045289	-0.235525	-0.421899	0.579715	-1.042717	0.993818	-0.034069	-0.003488	-0.105605
27537	-0.345532	-0.841969	9.963675	0.288616	0.005057	-0.235491	-0.421875	0.571786	-1.042974	0.993528	-0.028181	-0.003830	-0.109968
27538	0.407488	-0.260280	9.575563	0.243759	-0.083759	-0.324788	-0.424133	0.562900	-1.042418	0.992941	-0.023499	-0.006234	-0.116092
27539	0.359832	-0.746644	9.830536	0.333121	-0.103399	-0.506729	-0.426516	0.550483	-1.042247	0.991874	-0.016953	-0.009010	-0.125764
27540	-0.336676	-0.919574	9.208644	0.283063	-0.190394	-0.532022	-0.432918	0.533886	-1.041075	0.990554	-0.011725	-0.013702	-0.135933
27541	-0.638467	-1.056113	9.479658	0.041306	-0.218421	-0.380832	-0.439605	0.522376	-1.039055	0.989478	-0.011356	-0.017896	-0.143120
27542	0.093104	-1.377752	10.404860	-0.039708	-0.139984	-0.233997	-0.444972	0.518790	-1.037883	0.988773	-0.012467	-0.020631	-0.147467
27543	0.546443	-1.063673	10.127529	0.029015	0.007885	-0.220564	-0.446980	0.515979	-1.036861	0.988174	-0.011827	-0.020281	-0.151526
27544	0.901900	-0.785414	9.327489	0.079626	0.003063	-0.295653	-0.446151	0.508919	-1.038733	0.987321	-0.010134	-0.020557	-0.157075
27545	0.944465	-0.721516	9.395718	-0.092103	-0.047897	-0.378751	-0.448285	0.503279	-1.037801	0.986115	-0.012052	-0.021009	-0.164286
27546	0.513104	-0.651610	9.848966	-0.101596	-0.056445	-0.396436	-0.449078	0.498811	-1.039843	0.984775	-0.014084	-0.021909	-0.171869
27547	0.528207	-0.554311	9.107250	-0.141507	-0.031512	-0.412304	-0.449864	0.492206	-1.041409	0.983324	-0.016938	-0.021896	-0.179743
27548	1.338551	-0.117201	9.073453	-0.276099	-0.123415	-0.478932	-0.451604	0.489876	-1.043098	0.981441	-0.022612	-0.023516	-0.188970
27549	1.342281	-0.192314	9.779469	-0.316253	-0.127957	-0.595800	-0.456157	0.483846	-1.041198	0.978954	-0.029160	-0.024921	-0.200443
27550	0.211421	-0.093865	9.936606	-0.316758	-0.027587	-0.558671	-0.456679	0.478928	-1.042440	0.976490	-0.035204	-0.024535	-0.211248
27551	0.703160	0.109317	10.373846	-0.313333	-0.062042	-0.492702	-0.456407	0.478433	-1.045863	0.974157	-0.041433	-0.024595	-0.220671
27552	0.801340	0.154786	10.285039	-0.099738	-0.040645	-0.601542	-0.457999	0.471422	-1.047433	0.971386	-0.043270	-0.025460	-0.232138
27553	0.363282	0.049681	9.815004	-0.055530	0.056288	-0.552931	-0.457435	0.462455	-1.046232	0.968815	-0.043831	-0.024428	-0.242653
27554	0.199431	-0.060151	9.423231	-0.168831	0.084738	-0.448733	-0.455401	0.456956	-1.049430	0.966548	-0.046483	-0.022374	-0.251243
27555	0.555774	-0.131332	9.764503	-0.158381	0.106747	-0.399135	-0.453105	0.454009	-1.052956	0.964487	-0.048803	-0.019727	-0.258831
27556	0.686072	-0.323163	9.904757	-0.108148	0.082243	-0.397390	-0.449054	0.448334	-1.056727	0.962391	-0.050318	-0.017982	-0.266362
27557	1.064504	-1.185302	10.707650	-0.051238	0.050272	-0.378033	-0.448372	0.444905	-1.056165	0.960400	-0.050872	-0.016991	-0.273413
27558	0.602623	-0.487476	8.536096	0.312897	0.182785	-0.437804	-0.446465	0.436996	-1.059167	0.958392	-0.043724	-0.015648	-0.281651
27559	0.905097	-0.702817	9.326964	-0.363632	-0.071090	-0.324928	-0.444159	0.430043	-1.061053	0.956264	-0.050962	-0.015146	-0.287634
27560	0.894030	0.598371	10.973022	-0.099921	0.073026	-0.307356	-0.443491	0.431746	-1.061823	0.954469	-0.052371	-0.013500	-0.293367
27561	-1.133772	0.969446	11.249827	0.700216	0.392246	-0.219278	-0.438331	0.414676	-1.064069	0.953984	-0.036460	-0.010236	-0.297455
27562	-0.489993	-0.014405	9.355990	0.344938	0.342828	0.074519	-0.432104	0.400406	-1.065966	0.954776	-0.027864	-0.005709	-0.295964
27563	0.771018	-0.938076	11.428594	0.167423	0.163385	0.012408	-0.428347	0.402906	-1.067562	0.955042	-0.023517	-0.003462	-0.295516
27564	0.349373	-0.096307	9.093493	0.799695	0.271332	-0.184607	-0.427222	0.386278	-1.066480	0.954274	-0.006633	-0.003114	-0.298843
27565	-0.802664	-0.088186	8.114421	0.275631	0.268450	-0.035699	-0.422607	0.371294	-1.066474	0.954173	0.000427	0.000480	-0.299256
27566	-0.107267	-0.468696	9.491528	-0.125456	0.028582	0.109864	-0.424225	0.372838	-1.064226	0.954901	-0.001802	0.001746	-0.296914
27567	-0.021495	-0.772948	10.170496	-0.095723	-0.006814	-0.101587	-0.429485	0.378616	-1.063706	0.954378	-0.003535	0.002311	-0.298572
27568	-0.761259	-0.485417	9.505286	-0.095654	0.113751	0.054066	-0.430435	0.381604	-1.063325	0.954759	-0.004686	0.005029	-0.297302
27569	-0.711645	-1.067175	9.260839	-0.103354	-0.106999	0.204710	-0.431280	0.394080	-1.062776	0.956050	-0.007177	0.003808	-0.293090
27570	0.139294	0.133033	10.019343	-0.214377	-0.213417	0.159222	-0.435479	0.404973	-1.064008	0.957021	-0.012521	0.000981	-0.289746
27571	0.246159	-0.593143	11.640985	0.453920	-0.098272	-0.383455	-0.436709	0.411851	-1.066086	0.954933	-0.004323	-0.003461	-0.296771
27572	-0.994875	-0.412037	8.900556	0.531311	0.130208	-0.469828	-0.428604	0.398967	-1.068504	0.952175	0.006620	-0.004196	-0.305454
27573	0.073939	-0.866009	9.105290	0.067510	0.194105	-0.548893	-0.416483	0.391663	-1.071197	0.948854	0.009173	-0.000634	-0.315581
27574	-0.716541	-1.511412	10.275102	0.375333	0.065066	-0.979128	-0.403942	0.378681	-1.073806	0.942485	0.016707	-0.001621	-0.333827
27575	-1.541953	-1.002135	9.215611	0.416816	0.054942	-0.846265	-0.393524	0.356510	-1.075190	0.936631	0.024892	-0.002782	-0.349422
27576	0.029669	-0.325435	9.246698	-0.297598	0.249301	-0.280941	-0.376412	0.343659	-1.081933	0.934883	0.021064	0.004072	-0.354306
27577	1.795604	0.172778	9.819514	-0.312110	0.225200	-0.420363	-0.365256	0.344664	-1.087614	0.932060	0.016662	0.010886	-0.361757
27578	0.713510	0.561043	10.365941	-0.035799	0.049316	-0.621984	-0.356915	0.342862	-1.091582	0.927587	0.016208	0.012237	-0.373055
27579	0.560569	1.019491	10.112246	-0.020169	-0.011393	-0.678883	-0.349357	0.332989	-1.094986	0.922557	0.015471	0.012507	-0.385349
27580	0.280245	0.829885	9.938971	-0.107224	0.010336	-0.581695	-0.342354	0.329408	-1.100358	0.918142	0.013419	0.013670	-0.395787
27581	0.096711	0.850868	10.279830	-0.100200	-0.159724	-0.605716	-0.336434	0.327630	-1.102936	0.913462	0.010073	0.011737	-0.406630
27582	-0.690692	0.763617	9.045458	-0.026834	-0.136467	-0.445997	-0.334794	0.319154	-1.105680	0.909939	0.008361	0.009520	-0.414549
27583	-0.425792	0.705374	9.675107	-0.312268	-0.096942	-0.199167	-0.332793	0.324211	-1.105812	0.908452	0.001819	0.010421	-0.417855
27584	0.358216	0.841033	10.141085	-0.281088	-0.102164	-0.190451	-0.332404	0.329692	-1.110405	0.906974	-0.004189	0.010892	-0.421024
27585	-0.687958	0.817204	10.248781	-0.038205	-0.053332	-0.143177	-0.329591	0.333079	-1.112643	0.905896	-0.005313	0.010246	-0.423342
27586	-0.106832	1.274232	8.363817	0.058970	0.034233	-0.055773	-0.327704	0.331349	-1.113266	0.905522	-0.003974	0.010335	-0.424155
27587	0.640853	0.530409	8.654768	-0.193832	0.304690	-0.146920	-0.321522	0.332422	-1.116844	0.904296	-0.004822	0.017435	-0.426523
27588	0.911289	-0.920964	11.442399	-0.379823	0.255583	-0.307018	-0.310378	0.337096	-1.121861	0.901593	-0.009623	0.025241	-0.431740
27589	-0.787890	-0.024419	11.657921	0.217881	-0.018177	-0.900666	-0.305262	0.334946	-1.125939	0.893847	-0.006222	0.022783	-0.447750
27590	-0.679490	0.700628	8.357793	0.513031	0.197440	-0.245885	-0.300513	0.320085	-1.125250	0.891647	0.004602	0.021660	-0.452189
27591	-0.658158	-0.085428	9.377846	-0.192540	-0.019813	-0.150467	-0.292039	0.318327	-1.125134	0.890437	0.001047	0.022995	-0.454524
27592	-0.718256	-0.479634	10.878716	-0.141905	-0.018278	-0.229872	-0.293399	0.323751	-1.125487	0.888453	-0.001756	0.023936	-0.458340
27593	0.841332	-0.126161	9.662492	0.211982	-0.005172	-0.132642	-0.291367	0.318089	-1.121609	0.887373	0.001992	0.021804	-0.460532
27594	-0.445331	-0.222312	9.905384	0.244843	-0.029673	-0.356087	-0.290534	0.309279	-1.121359	0.884157	0.005904	0.019007	-0.466766
27595	-0.872864	-0.021356	9.329850	0.077954	0.105963	-0.147000	-0.285947	0.303807	-1.122135	0.882866	0.008312	0.020100	-0.469120
27596	-0.212027	-0.023876	9.826792	0.106907	0.047140	-0.165125	-0.283529	0.304509	-1.124319	0.881369	0.010570	0.019926	-0.471889
27597	-0.993141	0.025077	9.908372	0.091503	0.052220	-0.126073	-0.279486	0.301161	-1.124474	0.880274	0.012724	0.019952	-0.473876
27598	-0.451963	0.107724	9.890655	0.097035	0.059735	0.004714	-0.276515	0.296898	-1.126962	0.880368	0.014995	0.020050	-0.473630
27599	-0.356815	0.191986	9.854422	0.154742	0.035437	-0.071315	-0.275709	0.296707	-1.125616	0.879765	0.018122	0.019164	-0.474676
27600	-0.725854	0.197409	9.681767	0.141381	0.029261	-0.043021	-0.274354	0.293124	-1.125203	0.879386	0.020865	0.018318	-0.475300
27601	-0.453728	0.299463	9.776011	0.036755	0.051331	0.036293	-0.273272	0.290482	-1.122305	0.879834	0.022112	0.018794	-0.474395
27602	-0.341480	0.381611	9.769207	0.089378	0.043328	0.018698	-0.270850	0.289857	-1.122218	0.880049	0.024097	0.018664	-0.473904
27603	-0.491166	0.369195	9.873034	0.072741	0.030385	0.032739	-0.269229	0.287114	-1.121645	0.880449	0.025776	0.018419	-0.473081
27604	-0.719038	0.467003	9.706423	0.087862	0.018862	0.071662	-0.269495	0.285953	-1.120181	0.881165	0.027522	0.017845	-0.471670
27605	-0.480061	0.539330	9.860056	0.004781	-0.012053	0.143639	-0.268951	0.283635	-1.118492	0.882654	0.027651	0.017431	-0.468885
27606	0.000210	0.412107	9.950380	0.068708	-0.040818	0.035695	-0.270966	0.283117	-1.118622	0.883052	0.028487	0.016008	-0.468135
27607	-0.110198	0.429491	9.633913	0.043509	-0.034093	-0.029731	-0.272705	0.280442	-1.117599	0.882897	0.029014	0.014904	-0.468433
27608	-0.393111	0.283560	9.684107	0.016501	0.018759	-0.019686	-0.272845	0.282144	-1.117542	0.882773	0.029469	0.015052	-0.468633
27609	-0.350366	0.349896	9.824541	-0.014619	-0.004148	-0.038511	-0.272303	0.280575	-1.117599	0.882559	0.029232	0.015023	-0.469051
27610	-0.270979	0.382899	9.845986	0.026378	-0.006873	-0.057869	-0.272307	0.281984	-1.117281	0.882073	0.029609	0.014648	-0.469953
27611	-0.329173	0.367265	9.738398	0.012227	0.014468	-0.063066	-0.270683	0.278549	-1.117411	0.881607	0.030001	0.014700	-0.470801
27612	-0.437771	0.358021	9.826612	0.009981	-0.000130	-0.048999	-0.270951	0.277980	-1.117018	0.881203	0.030155	0.014593	-0.471549
27613	-0.459088	0.449881	9.796377	0.011424	0.004865	-0.034815	-0.270956	0.279345	-1.114795	0.881006	0.030444	0.014465	-0.471904
27614	-0.460926	0.418287	9.782116	0.018499	-0.002276	-0.031301	-0.270955	0.279046	-1.114124	0.880755	0.030733	0.014228	-0.472360
27615	-0.440023	0.462363	9.772796	-0.012455	0.002451	-0.017228	-0.270414	0.277917	-1.114848	0.880738	0.030580	0.014272	-0.472399
27616	-0.546638	0.465286	9.798388	-0.003842	0.000388	-0.003046	-0.268671	0.279623	-1.116855	0.880767	0.030509	0.014275	-0.472351
27617	-0.464888	0.510475	9.877590	-0.020516	-0.009027	0.012733	-0.269613	0.280095	-1.117918	0.881041	0.030116	0.014175	-0.471868
27618	-0.386464	0.453626	9.793763	0.004674	-0.001745	0.014614	-0.268806	0.279755	-1.116305	0.881225	0.030180	0.014050	-0.471523
27619	-0.411857	0.511429	9.792548	0.001215	0.008980	0.011138	-0.269344	0.279925	-1.116974	0.881466	0.030336	0.014057	-0.471062
27620	-0.279499	0.450721	9.878916	-0.001223	0.005677	0.000472	-0.269479	0.280365	-1.117503	0.881506	0.030363	0.014126	-0.470983
27621	-0.284806	0.455468	9.763166	0.016577	-0.007701	-0.027845	-0.270012	0.278685	-1.117823	0.881375	0.030613	0.013707	-0.471224
27622	-0.416298	0.496786	9.828631	0.018988	0.003505	-0.048958	-0.268937	0.278912	-1.116467	0.880927	0.030961	0.013576	-0.472042
27623	-0.386281	0.453636	9.851543	0.012317	0.000398	-0.069338	-0.268529	0.277065	-1.116668	0.880404	0.031198	0.013362	-0.473008
27624	-0.463116	0.413397	9.825417	0.048911	0.001245	-0.091300	-0.267050	0.277053	-1.117638	0.879527	0.032041	0.012933	-0.474593
27625	-0.553126	0.421468	9.769633	0.023023	-0.017328	-0.068494	-0.267175	0.274067	-1.117053	0.879006	0.032295	0.012312	-0.475556
27626	-0.550151	0.392389	9.760314	-0.003072	-0.018378	-0.034986	-0.266371	0.274747	-1.116632	0.878700	0.032051	0.011996	-0.476145
27627	-0.500846	0.359303	9.815038	0.006873	-0.008453	-0.001307	-0.266772	0.274190	-1.116645	0.878826	0.032116	0.011650	-0.475917
27628	-0.506448	0.381039	9.713595	0.020758	-0.008821	0.018186	-0.266907	0.274332	-1.116503	0.879000	0.032394	0.011240	-0.475588
27629	-0.473975	0.461745	9.762129	-0.011832	0.002249	0.026984	-0.268260	0.277201	-1.116666	0.879403	0.032234	0.011248	-0.474852
27630	-0.565640	0.450378	9.826806	0.023125	0.003294	0.032424	-0.268122	0.276049	-1.116024	0.879701	0.032673	0.011019	-0.474276
27631	-0.518175	0.494933	9.789410	-0.000155	-0.002932	0.060590	-0.268123	0.276317	-1.115335	0.880415	0.032677	0.010810	-0.472953
27632	-0.353470	0.512496	9.868958	0.003767	0.008045	0.050025	-0.268527	0.276332	-1.115602	0.880889	0.032824	0.010837	-0.472060
27633	-0.378869	0.555723	9.773968	0.009264	-0.001618	0.011087	-0.267591	0.277837	-1.114202	0.881127	0.032993	0.010589	-0.471609
27634	-0.349016	0.522281	9.806431	0.006817	0.012763	0.004093	-0.267190	0.278350	-1.112284	0.881153	0.033227	0.010700	-0.471541
27635	-0.320658	0.556781	9.795004	0.007674	0.004714	-0.029558	-0.268127	0.277264	-1.113398	0.881008	0.033416	0.010599	-0.471802
27636	-0.381975	0.473130	9.803383	0.006565	0.000021	-0.056098	-0.266509	0.275861	-1.115641	0.880459	0.033513	0.010527	-0.472819
27637	-0.384457	0.604182	9.845649	-0.075288	0.001102	-0.091716	-0.266920	0.278259	-1.114741	0.879780	0.032191	0.011185	-0.474158
27638	-0.441622	0.554592	9.849084	0.007986	-0.003021	-0.076438	-0.265174	0.279279	-1.117724	0.879029	0.032280	0.011057	-0.475545
27639	-0.448241	0.399102	9.840425	-0.006787	0.020453	-0.024165	-0.263559	0.278364	-1.116547	0.878940	0.032360	0.011365	-0.475698
27640	-0.459460	0.462008	9.755350	0.019202	0.012544	-0.055075	-0.262483	0.278339	-1.116561	0.878374	0.032799	0.011390	-0.476711
27641	-0.464249	0.471640	9.834571	0.020926	0.011664	-0.018829	-0.264093	0.277225	-1.115761	0.878319	0.033282	0.011278	-0.476781
27642	-0.470711	0.539488	9.752013	0.000199	0.025625	-0.015268	-0.262747	0.276495	-1.116209	0.878132	0.033521	0.011687	-0.477100
27643	-0.487459	0.412951	9.788564	-0.054635	0.042090	0.019152	-0.262082	0.278705	-1.114375	0.878481	0.032975	0.012807	-0.476465
27644	-0.492748	0.446850	9.862771	0.043572	0.003968	-0.059469	-0.260329	0.276670	-1.113917	0.877846	0.033758	0.012452	-0.477589
27645	-0.537679	0.518868	9.904181	0.036668	0.017521	-0.034643	-0.260326	0.275795	-1.112856	0.877627	0.034568	0.012309	-0.477937
27646	-0.668384	0.278596	9.974200	0.068872	0.035298	-0.023783	-0.258715	0.276356	-1.114218	0.877295	0.036103	0.012235	-0.478436
27647	-1.098389	0.445578	9.935672	0.028713	0.088359	-0.027017	-0.260900	0.288034	-1.114632	0.877133	0.037457	0.013435	-0.478596
27648	-1.197247	0.438859	9.287536	-0.149803	0.502678	0.127173	-0.256736	0.289097	-1.115735	0.878222	0.039673	0.023536	-0.476024
27649	-0.700113	0.336232	9.500963	-0.392354	0.643578	0.100682	-0.241314	0.301086	-1.116617	0.879227	0.038972	0.038418	-0.473250
27650	-0.654387	0.337134	10.171586	-0.038128	0.053366	0.143962	-0.238105	0.306984	-1.117553	0.880535	0.038930	0.039552	-0.470721
27651	-0.420612	0.426277	9.552193	0.049810	0.010456	0.147459	-0.239723	0.308220	-1.114226	0.882013	0.040028	0.039048	-0.467896
27652	-0.202741	0.333136	9.651058	0.096058	-0.000477	0.030790	-0.239716	0.305970	-1.114980	0.882125	0.041760	0.038056	-0.467614
27653	0.163205	0.803443	9.548005	0.094927	-0.147765	-0.088720	-0.241313	0.300765	-1.114993	0.881466	0.041963	0.034466	-0.469115
27654	-1.200321	0.040791	10.402612	0.220367	-0.494128	0.007016	-0.249464	0.284651	-1.114602	0.881577	0.041221	0.023623	-0.469643
27655	-1.190808	0.480328	10.052938	0.030140	0.037623	0.011578	-0.250259	0.280844	-1.114580	0.881785	0.042084	0.023854	-0.469165
27656	-0.790273	0.514263	9.703880	0.004358	-0.007605	-0.109108	-0.247841	0.281408	-1.116905	0.880638	0.042045	0.023708	-0.471324
27657	-0.804805	0.509141	9.674585	-0.034637	-0.039143	-0.069644	-0.247703	0.280260	-1.116399	0.880170	0.041007	0.023269	-0.472310
27658	-0.641172	0.337329	9.753122	-0.060448	-0.002733	-0.040348	-0.248387	0.283737	-1.112874	0.879716	0.039906	0.023764	-0.473226
27659	-0.563795	0.450392	9.643909	-0.101514	-0.013391	-0.054709	-0.245966	0.283577	-1.114542	0.879426	0.037930	0.024395	-0.473895
27660	-0.622965	0.420215	9.902308	-0.097222	-0.033944	-0.084878	-0.246649	0.287157	-1.115507	0.878586	0.035865	0.024726	-0.475593
27661	-0.613502	0.420379	9.830378	-0.077063	-0.028137	-0.097155	-0.247324	0.288714	-1.120896	0.877873	0.034155	0.024894	-0.477026
27662	-0.695444	0.389755	9.782355	-0.085094	-0.045860	-0.102578	-0.246787	0.289306	-1.122517	0.876849	0.032180	0.024915	-0.479040
27663	-0.719815	0.399025	9.798388	-0.082894	-0.072862	-0.088594	-0.247466	0.291580	-1.122163	0.876231	0.029948	0.024351	-0.480343
27664	-0.723008	0.326145	9.861430	-0.090331	-0.073143	-0.079776	-0.249758	0.293615	-1.122070	0.875437	0.027630	0.023934	-0.481948
27665	-0.703838	0.219680	9.886894	-0.024102	-0.060535	-0.063575	-0.249089	0.295053	-1.123666	0.875010	0.026561	0.023012	-0.482828
27666	-0.720922	0.214507	9.816598	-0.007795	-0.053224	-0.066123	-0.251237	0.294130	-1.124487	0.874282	0.025885	0.022142	-0.484221
27667	-0.705536	0.178376	9.855860	0.002073	-0.045147	-0.029796	-0.251772	0.293107	-1.122608	0.874156	0.025439	0.021230	-0.484513
27668	-0.820079	0.071897	9.749634	0.030004	-0.031576	0.005773	-0.252711	0.292949	-1.127096	0.874082	0.025665	0.020335	-0.484673
27669	-0.812534	0.183708	9.775502	-0.021323	-0.038168	0.039158	-0.254055	0.292983	-1.127215	0.874631	0.024910	0.019757	-0.483746
27670	-0.739728	0.068511	9.846010	0.015947	-0.018862	0.062372	-0.253787	0.292945	-1.125858	0.875106	0.025034	0.019193	-0.482902
27671	-0.612246	0.095085	9.707691	-0.006482	-0.026900	0.092283	-0.257423	0.294936	-1.122483	0.876151	0.024663	0.018655	-0.481043
27672	-0.530315	0.123279	9.736473	-0.009811	-0.028436	0.081634	-0.259170	0.294872	-1.124098	0.876799	0.024252	0.018162	-0.479901
27673	-0.461807	0.107540	9.842208	-0.030956	-0.030836	0.063854	-0.259583	0.297770	-1.120323	0.877579	0.023394	0.017807	-0.478531
27674	-0.389303	0.123426	9.878015	-0.025124	-0.027720	0.047961	-0.261466	0.298105	-1.120699	0.877911	0.022707	0.017490	-0.477965
27675	-0.380680	0.172131	9.846618	-0.010213	-0.023579	0.029466	-0.261198	0.298414	-1.122054	0.878346	0.022261	0.017077	-0.477201
27676	-0.405162	0.186254	9.857796	0.007737	-0.028786	0.030377	-0.262950	0.299882	-1.122530	0.878491	0.022135	0.016436	-0.476964
27677	-0.420171	0.205400	9.830710	0.002875	-0.024791	0.010941	-0.264427	0.299652	-1.123338	0.878742	0.021897	0.015883	-0.476529
27678	-0.491804	0.140974	9.764002	0.022384	-0.028454	0.021608	-0.265238	0.300759	-1.121386	0.878792	0.022027	0.015113	-0.476456
27679	-0.424686	0.176178	9.751352	0.009886	-0.005440	0.021700	-0.264967	0.300035	-1.121004	0.879137	0.022098	0.014832	-0.475826
27680	-0.355801	0.119161	9.715380	0.004853	-0.019309	0.005670	-0.266042	0.299761	-1.120319	0.879043	0.022001	0.014397	-0.476016
27681	-0.333074	0.206976	9.792448	0.007251	0.011379	-0.011818	-0.266851	0.300626	-1.120146	0.879065	0.022168	0.014449	-0.475967
27682	-0.318581	0.231531	9.932330	0.037758	0.009796	-0.009088	-0.263082	0.298825	-1.119567	0.878814	0.022922	0.014218	-0.476401
27683	-0.557759	0.314585	9.929178	0.070545	0.016664	0.011442	-0.265497	0.297339	-1.120268	0.879026	0.024262	0.013751	-0.475958
27684	-0.554720	0.402033	9.909353	0.063216	-0.002051	0.046658	-0.265896	0.295907	-1.119220	0.879276	0.025366	0.013040	-0.475458
27685	-0.690602	0.399560	9.842612	0.072866	-0.023412	0.086367	-0.267913	0.296233	-1.119050	0.880204	0.026400	0.011817	-0.473714
27686	-0.384214	0.351714	9.862005	0.125766	0.001717	0.131716	-0.269516	0.292730	-1.119145	0.881214	0.028659	0.010533	-0.471730
27687	-0.397011	0.482557	9.706559	0.091335	-0.030666	0.134938	-0.270856	0.291465	-1.118217	0.882575	0.029962	0.008976	-0.469131
27688	-0.346126	0.386392	9.862912	0.050461	0.003130	0.120870	-0.272470	0.291666	-1.119145	0.883508	0.030899	0.008429	-0.467319
27689	-0.338337	0.459347	9.720571	0.084950	0.014303	0.112208	-0.274754	0.291425	-1.118717	0.884636	0.032503	0.007738	-0.465084
27690	-0.343782	0.483521	9.684113	0.051132	0.014368	0.097958	-0.276364	0.290160	-1.117514	0.885327	0.033551	0.007393	-0.463697
27691	-0.344568	0.556358	9.895380	0.042367	0.023388	0.090023	-0.277170	0.289361	-1.112764	0.886265	0.034481	0.007270	-0.461836
27692	-0.450681	0.520439	9.834620	0.065538	0.028666	0.099881	-0.276901	0.289367	-1.113312	0.886964	0.035916	0.007042	-0.460386
27693	-0.354347	0.527026	9.683459	0.027187	-0.007584	0.114540	-0.277837	0.287642	-1.111314	0.888133	0.036293	0.006491	-0.458105
27694	-0.204806	0.345257	9.841080	-0.058953	-0.029301	0.100841	-0.279332	0.292761	-1.110587	0.888914	0.034985	0.006375	-0.456692
27695	-0.092218	0.308470	9.957954	-0.029158	-0.067062	0.056463	-0.281884	0.292291	-1.112206	0.889592	0.033784	0.005316	-0.455473
27696	-0.047538	0.255873	9.959723	-0.063926	-0.098086	0.004871	-0.284576	0.293655	-1.113356	0.889536	0.031745	0.004093	-0.455742
27697	-0.043509	0.265636	9.762375	-0.032091	-0.082529	-0.038246	-0.286730	0.294846	-1.113701	0.889349	0.030315	0.002838	-0.456214
27698	-0.192837	0.321176	9.641824	-0.018654	-0.060416	-0.065436	-0.287673	0.295720	-1.113798	0.888644	0.029417	0.001920	-0.457649
27699	-0.487293	0.514907	9.717988	-0.005291	0.020177	-0.012662	-0.286862	0.294292	-1.114126	0.888667	0.029404	0.002239	-0.457605
27700	-0.846003	0.673501	9.946512	0.067039	0.070775	0.050725	-0.286326	0.294560	-1.113987	0.888899	0.031236	0.002795	-0.457029
27701	-0.859563	0.605269	9.826246	0.035161	0.064934	0.131931	-0.284169	0.292834	-1.115021	0.890209	0.032394	0.003482	-0.454386
27702	-0.495157	0.568188	9.866596	0.053041	0.050011	0.167175	-0.283900	0.292541	-1.114898	0.891411	0.033796	0.003715	-0.451919
27703	-0.285401	0.470012	9.666747	0.035124	-0.013810	0.153412	-0.285383	0.293771	-1.111436	0.892902	0.034245	0.002988	-0.448936
27704	-0.064798	0.372073	9.833138	-0.021900	-0.015500	0.131072	-0.287538	0.295255	-1.112180	0.893775	0.033713	0.002747	-0.447239
27705	-0.087755	0.298821	9.775210	-0.013897	-0.027096	0.099206	-0.287539	0.295532	-1.111899	0.894803	0.033140	0.002250	-0.445225
27706	-0.206975	0.437456	9.736804	-0.025260	-0.024283	0.053238	-0.289832	0.298177	-1.113693	0.895028	0.032464	0.001939	-0.444822
27707	-0.210899	0.643740	9.797716	-0.006604	-0.000484	0.032221	-0.290907	0.298214	-1.114224	0.895450	0.032254	0.001894	-0.443988
27708	-0.433890	0.724633	9.535090	-0.001176	0.011942	0.034138	-0.290370	0.298812	-1.116117	0.895408	0.032330	0.002025	-0.444066
27709	-0.230405	0.631236	9.681663	-0.070225	0.057651	0.032401	-0.288759	0.299693	-1.119103	0.895868	0.031511	0.003587	-0.443186
27710	-0.338990	0.503040	9.790032	-0.079503	0.080273	0.013094	-0.287419	0.301380	-1.119881	0.895586	0.030795	0.005645	-0.443786
27711	-0.537932	0.482415	9.593907	-0.041179	0.067765	-0.008035	-0.285006	0.303443	-1.119570	0.895661	0.030590	0.007164	-0.443625
27712	-0.470287	0.515217	9.732951	-0.108805	0.072410	-0.002932	-0.283128	0.304699	-1.120641	0.895105	0.029288	0.009345	-0.444795
27713	-0.395621	0.438903	9.870626	-0.095726	0.066728	-0.055989	-0.280715	0.307563	-1.124389	0.894778	0.028096	0.011361	-0.445481
27714	-0.307028	0.338527	9.662261	-0.115920	0.044822	-0.111900	-0.277631	0.310081	-1.126114	0.893200	0.026409	0.013179	-0.448690
27715	-0.145976	0.292903	9.720508	-0.164800	0.042290	-0.169569	-0.275352	0.312332	-1.127702	0.891877	0.023730	0.015430	-0.451392
27716	-0.006114	0.086666	9.728764	-0.175416	0.022682	-0.314739	-0.271866	0.315056	-1.126429	0.888737	0.020719	0.017511	-0.457615
27717	-0.190157	-0.120566	10.001517	-0.149391	0.000537	-0.417310	-0.267305	0.318402	-1.128688	0.885081	0.017825	0.018972	-0.464708
27718	-0.330757	-0.166847	9.699048	-0.087745	0.003091	-0.500164	-0.263004	0.318704	-1.127640	0.880300	0.016113	0.019978	-0.473723
27719	-0.227334	-0.269373	9.568187	-0.161751	-0.003152	-0.560569	-0.258974	0.319508	-1.129703	0.875125	0.012891	0.021543	-0.483246
27720	0.004165	-0.447240	9.610335	-0.192484	0.012201	-0.687919	-0.252525	0.321128	-1.132722	0.868453	0.009342	0.023759	-0.495114
27721	0.139253	-0.415657	9.609428	-0.218694	0.019593	-0.851539	-0.243378	0.319955	-1.140220	0.860068	0.005172	0.026306	-0.509475
27722	-0.321295	-0.589048	10.027508	-0.172035	0.032912	-0.979401	-0.234782	0.322388	-1.143782	0.850025	0.002028	0.028693	-0.525957
27723	-0.763991	-0.524263	9.929178	-0.088318	0.026454	-1.014446	-0.223760	0.323438	-1.151230	0.839325	0.000057	0.030005	-0.542802
27724	-0.949599	-0.420794	10.134542	-0.077428	0.030393	-0.882627	-0.215156	0.323599	-1.154593	0.829718	-0.001446	0.031325	-0.557302
27725	-1.121125	-0.355952	9.950650	-0.063041	-0.057842	-0.761988	-0.209102	0.322252	-1.157567	0.821326	-0.003746	0.030974	-0.569605
27726	-0.757436	-0.366348	9.933002	-0.111464	-0.071902	-0.568696	-0.204668	0.322874	-1.158279	0.814950	-0.006753	0.030994	-0.578663
27727	-0.630828	-0.648090	9.871609	-0.043201	-0.069587	-0.495103	-0.201983	0.324291	-1.160988	0.809384	-0.008685	0.030243	-0.586436
27728	-0.443422	-0.630167	9.467986	-0.138240	-0.053929	-0.369794	-0.197825	0.327442	-1.160526	0.805143	-0.011783	0.030904	-0.592157
27729	-0.015656	-0.918565	9.565137	-0.171917	-0.032453	-0.385760	-0.195693	0.333840	-1.163612	0.800695	-0.015305	0.032279	-0.598006
27730	0.056560	-1.111448	9.725283	-0.220515	-0.059624	-0.525782	-0.192749	0.338680	-1.167575	0.794459	-0.019893	0.033779	-0.606051
27731	-0.290421	-1.156549	10.078475	-0.166008	-0.055261	-0.612154	-0.186307	0.342956	-1.175137	0.787119	-0.023770	0.034625	-0.615370
27732	-0.478503	-0.941461	10.205888	-0.083561	-0.044258	-0.597650	-0.184978	0.348689	-1.179325	0.779855	-0.026048	0.034653	-0.624457
