# Supplementary material for: Identification of Haptic Based Guiding Using Hard Reins
Source: PLoS One. 2015 Jul 22;10(7):e0132020. doi: 10.1371/journal.pone.0132020 (PMC4511788; doi:10.1371/journal.pone.0132020)
Supplement: S8 File — (ZIP) [file pone.0132020.s008.zip › Exp2_MotionData1/Subject2/path1/T6/fc6.txt]

// Start Time: 0
// Sample rate: 25.0Hz
// Scenario: 4.9
// Firmware Version: 2.6.1
Counter	Acc_X	Acc_Y	Acc_Z	Gyr_X	Gyr_Y	Gyr_Z	Mag_X	Mag_Y	Mag_Z	Quat_w	Quat_x	Quat_y	Quat_z
29384	9.565203	-0.735883	2.144533	-0.554265	-0.024198	-0.031295	-0.704265	-0.109331	0.040428	0.043259	-0.629492	0.048409	-0.774290
29385	9.498207	-0.670472	2.100392	-0.530488	-0.007349	-0.014316	-0.705558	-0.108763	0.042443	0.037332	-0.629198	0.052459	-0.774573
29386	9.580251	-0.627331	2.123967	-0.542477	-0.032477	-0.017819	-0.703542	-0.111345	0.043542	0.031493	-0.629491	0.057133	-0.774264
29387	9.570822	-0.637152	2.090256	-0.557805	-0.032693	0.013848	-0.703697	-0.109063	0.045280	0.025671	-0.629505	0.061927	-0.774099
29388	9.508721	-0.603345	2.022295	-0.545895	-0.018354	0.015664	-0.703986	-0.108634	0.045716	0.020292	-0.629469	0.067074	-0.773859
29389	9.586083	-0.502106	2.054895	-0.566832	-0.009023	-0.007612	-0.705857	-0.106921	0.047604	0.013981	-0.629075	0.071729	-0.773902
29390	9.596244	-0.478332	2.001449	-0.548560	0.001610	0.003160	-0.703560	-0.108070	0.047574	0.008347	-0.628671	0.076760	-0.773828
29391	9.557243	-0.538391	2.021505	-0.541162	0.025049	-0.003107	-0.705284	-0.106634	0.046889	0.002363	-0.627665	0.081058	-0.774249
29392	9.537133	-0.629749	2.080552	-0.549401	0.016110	-0.007590	-0.706719	-0.105913	0.046194	-0.003466	-0.626978	0.085961	-0.774272
29393	9.546571	-0.607813	2.118961	-0.556655	0.017915	-0.004144	-0.704994	-0.107490	0.046164	-0.009656	-0.626006	0.090466	-0.774493
29394	9.558509	-0.632028	2.124049	-0.538514	0.014241	-0.005680	-0.705719	-0.105487	0.046477	-0.015313	-0.625271	0.095216	-0.774426
29395	9.537076	-0.610306	2.097252	-0.552040	0.021368	0.010041	-0.705568	-0.107203	0.046314	-0.021237	-0.624143	0.099806	-0.774618
29396	9.553764	-0.600547	2.128537	-0.533971	0.011452	0.001470	-0.705137	-0.107200	0.045169	-0.026716	-0.623368	0.104569	-0.774444
29397	9.539199	-0.612510	2.133524	-0.559320	0.026920	-0.002464	-0.704003	-0.104628	0.044902	-0.032941	-0.622099	0.109090	-0.774601
29398	9.532032	-0.602827	2.128592	-0.530299	0.021407	-0.005630	-0.704290	-0.103906	0.042770	-0.038497	-0.621116	0.113689	-0.774473
29399	9.531631	-0.638868	2.162828	-0.546716	0.007011	0.000453	-0.705295	-0.103765	0.044350	-0.044477	-0.620080	0.118046	-0.774330
29400	9.565617	-0.598023	2.157494	-0.559354	0.019667	0.002894	-0.704149	-0.103767	0.044056	-0.050252	-0.619007	0.123189	-0.774035
29401	9.558556	-0.629642	2.119189	-0.532205	0.007019	-0.007330	-0.705001	-0.105045	0.042050	-0.056173	-0.617932	0.127205	-0.773837
29402	9.531958	-0.607615	2.135895	-0.561281	0.003503	-0.002345	-0.705581	-0.103474	0.042928	-0.062004	-0.617041	0.132316	-0.773245
29403	9.522923	-0.617756	2.051437	-0.561358	-0.013646	0.001299	-0.704866	-0.103332	0.042638	-0.068096	-0.616156	0.136894	-0.772641
29404	9.536842	-0.627088	2.119190	-0.553971	0.012527	-0.007623	-0.705436	-0.104048	0.043349	-0.073935	-0.615073	0.141798	-0.772083
29405	9.539029	-0.607523	2.157635	-0.552261	-0.011037	0.006697	-0.705729	-0.102474	0.043225	-0.079834	-0.614067	0.146278	-0.771460
29406	9.565825	-0.641834	2.109649	-0.546845	-0.012764	-0.003841	-0.703435	-0.103052	0.043344	-0.085443	-0.613301	0.151141	-0.770531
29407	9.513034	-0.619929	2.080475	-0.559371	0.011514	0.007357	-0.704295	-0.103051	0.043636	-0.091484	-0.611859	0.155679	-0.770080
29408	9.546759	-0.607966	2.094796	-0.524847	0.014064	0.006868	-0.705445	-0.102048	0.043941	-0.096728	-0.610615	0.160272	-0.769484
29409	9.584832	-0.593219	2.171914	-0.522858	0.042856	0.010259	-0.704878	-0.100761	0.043380	-0.102372	-0.608680	0.164199	-0.769459
29410	9.531656	-0.592823	2.181648	-0.551863	0.053816	0.008072	-0.705585	-0.102471	0.042225	-0.108042	-0.606697	0.169128	-0.769182
29411	9.507034	-0.635918	2.223245	-0.535527	0.046444	0.017142	-0.705164	-0.100035	0.040249	-0.113738	-0.604585	0.173301	-0.769095
29412	9.501798	-0.698592	2.245702	-0.541290	0.007032	-0.005694	-0.704313	-0.098611	0.041399	-0.119313	-0.603321	0.177987	-0.768172
29413	9.569650	-0.658020	2.230658	-0.555899	-0.011020	0.006651	-0.704168	-0.098608	0.040399	-0.125204	-0.602007	0.182456	-0.767216
29414	9.536242	-0.631449	2.194156	-0.553965	0.012475	-0.002319	-0.704742	-0.098463	0.040262	-0.130886	-0.600545	0.187344	-0.766236
29415	9.512013	-0.660316	2.192094	-0.539488	-0.003003	0.007668	-0.705023	-0.099604	0.039681	-0.136582	-0.599073	0.191531	-0.765358
29416	9.540903	-0.670136	2.196998	-0.542233	-0.003848	0.003222	-0.705306	-0.100173	0.038964	-0.141960	-0.597799	0.196330	-0.764158
29417	9.541073	-0.689670	2.165799	-0.554041	0.001727	-0.009336	-0.706178	-0.097458	0.040142	-0.148095	-0.596211	0.200501	-0.763151
29418	9.511875	-0.706269	2.187774	-0.546796	-0.009245	0.004076	-0.704467	-0.095890	0.040288	-0.153472	-0.594931	0.205372	-0.761791
29419	9.526367	-0.723341	2.178278	-0.514025	-0.004091	0.015045	-0.705748	-0.097604	0.040851	-0.158719	-0.593387	0.209220	-0.760872
29420	9.545358	-0.728052	2.216972	-0.526763	-0.002155	0.006924	-0.703314	-0.097465	0.040262	-0.163828	-0.591985	0.213781	-0.759613
29421	9.507173	-0.747556	2.151991	-0.550403	-0.007435	0.004903	-0.705745	-0.098173	0.039702	-0.169629	-0.590353	0.218054	-0.758394
29422	9.545584	-0.737934	2.183249	-0.534106	-0.014717	0.005146	-0.705891	-0.097601	0.039852	-0.174777	-0.589060	0.222726	-0.756872
29423	9.564688	-0.757285	2.200356	-0.557650	-0.003807	0.006574	-0.705322	-0.096599	0.039288	-0.180634	-0.587270	0.227094	-0.755588
29424	9.565605	-0.719238	2.100846	-0.537678	-0.011170	0.013939	-0.705323	-0.096604	0.040572	-0.185685	-0.585803	0.231888	-0.754045
29425	9.535912	-0.757254	2.176227	-0.555994	-0.030848	0.006754	-0.705617	-0.095178	0.042017	-0.191373	-0.584359	0.236311	-0.752368
29426	9.560590	-0.719055	2.125018	-0.554270	-0.045250	0.005106	-0.704470	-0.095466	0.041720	-0.196569	-0.583314	0.241355	-0.750235
29427	9.529271	-0.757697	2.098907	-0.532336	-0.029205	0.012331	-0.706050	-0.094608	0.042883	-0.201885	-0.581845	0.245460	-0.748631
29428	9.541432	-0.738452	2.096260	-0.554146	-0.025414	0.003211	-0.704760	-0.095045	0.044296	-0.207180	-0.580444	0.250376	-0.746642
29429	9.575317	-0.743591	2.081771	-0.543211	-0.021890	0.006863	-0.704769	-0.093043	0.044175	-0.212718	-0.578784	0.254528	-0.744967
29430	9.584878	-0.748425	2.091479	-0.552163	-0.000223	0.006626	-0.706063	-0.092185	0.045336	-0.218040	-0.576928	0.259319	-0.743213
29431	9.517512	-0.755448	2.060231	-0.566597	0.010587	0.013455	-0.703911	-0.093049	0.045595	-0.223890	-0.574582	0.263732	-0.741738
29432	9.512603	-0.791718	2.053392	-0.548607	-0.014649	0.004969	-0.706778	-0.092473	0.046195	-0.229092	-0.572894	0.268489	-0.739745
29433	9.577659	-0.782339	2.072534	-0.561255	0.001702	-0.002343	-0.705778	-0.091904	0.046336	-0.235038	-0.570718	0.272655	-0.738037
29434	9.575432	-0.777627	2.050734	-0.568549	0.003652	-0.014824	-0.704482	-0.093767	0.046734	-0.240828	-0.568701	0.277365	-0.735968
29435	9.551015	-0.791794	2.079925	-0.556763	-0.003681	-0.007572	-0.705630	-0.093194	0.047463	-0.246739	-0.566582	0.281405	-0.734109
29436	9.551276	-0.777459	2.053181	-0.548662	-0.003510	-0.030476	-0.705914	-0.093475	0.046035	-0.252461	-0.564783	0.285647	-0.731907
29437	9.589829	-0.784923	2.058047	-0.566703	0.016387	-0.029033	-0.705336	-0.094617	0.045162	-0.258880	-0.562370	0.289462	-0.730022
29438	9.522330	-0.762744	2.057889	-0.559460	0.014575	-0.032487	-0.704054	-0.092903	0.044742	-0.264823	-0.560190	0.293715	-0.727865
29439	9.512555	-0.784406	2.062978	-0.554047	0.010991	-0.037715	-0.704039	-0.096191	0.044421	-0.271156	-0.557900	0.297249	-0.725855
29440	9.580051	-0.748394	2.091486	-0.548504	0.025341	-0.032413	-0.704752	-0.097049	0.044988	-0.277006	-0.555548	0.301249	-0.723797
29441	9.531554	-0.772153	2.108732	-0.561213	0.021718	-0.024591	-0.704466	-0.096906	0.044702	-0.283253	-0.552913	0.304948	-0.721846
29442	9.536644	-0.767548	2.077257	-0.555804	0.018154	-0.031580	-0.705465	-0.097617	0.044417	-0.289092	-0.550548	0.309067	-0.719583
29443	9.551067	-0.733649	2.101026	-0.545885	0.003621	-0.023407	-0.705179	-0.097328	0.043133	-0.295001	-0.548185	0.312635	-0.717445
29444	9.537075	-0.763049	2.024040	-0.543247	-0.012594	-0.025049	-0.704030	-0.098190	0.043829	-0.300381	-0.546226	0.316791	-0.714879
29445	9.526781	-0.733374	2.120389	-0.552078	0.027009	-0.016552	-0.703739	-0.099336	0.044242	-0.306369	-0.543386	0.320355	-0.712911
29446	9.536605	-0.738422	2.096266	-0.545085	-0.014405	-0.023290	-0.705743	-0.099618	0.044255	-0.311691	-0.541363	0.324537	-0.710247
29447	9.584626	-0.774889	2.111109	-0.554189	-0.016127	-0.026920	-0.705175	-0.098186	0.043409	-0.317530	-0.539127	0.328257	-0.707647
29448	9.508164	-0.709571	2.042815	-0.543212	-0.009056	-0.017993	-0.704022	-0.099906	0.043667	-0.322756	-0.536939	0.332399	-0.705008
29449	9.546530	-0.707184	2.076570	-0.554103	-0.006298	-0.018131	-0.704600	-0.099049	0.044538	-0.328492	-0.534445	0.336123	-0.702483
29450	9.580032	-0.743530	2.096265	-0.553985	0.010790	-0.014695	-0.703313	-0.098623	0.044532	-0.333879	-0.531821	0.340284	-0.699927
29451	9.546351	-0.704614	2.100709	-0.538482	0.017857	-0.007482	-0.703016	-0.100473	0.041655	-0.339417	-0.528958	0.343715	-0.697753
29452	9.517688	-0.714374	2.057356	-0.559475	-0.002808	-0.003182	-0.703454	-0.098761	0.043104	-0.344567	-0.526340	0.348129	-0.695015
29453	9.560842	-0.687741	2.107751	-0.542260	-0.005557	-0.006493	-0.703454	-0.098906	0.043531	-0.349926	-0.523715	0.351755	-0.692490
29454	9.558532	-0.695084	2.090919	-0.566702	-0.001988	0.010007	-0.703741	-0.098618	0.043251	-0.354932	-0.520876	0.356361	-0.689723
29455	9.570450	-0.695038	2.110236	-0.552115	0.014273	-0.002306	-0.704027	-0.098616	0.042682	-0.360430	-0.517822	0.359996	-0.687280
29456	9.546425	-0.685279	2.100493	-0.542186	-0.002091	0.008524	-0.704028	-0.098330	0.042685	-0.365157	-0.515104	0.364210	-0.684602
29457	9.556268	-0.685492	2.076315	-0.534998	-0.003732	-0.012610	-0.703034	-0.096618	0.043266	-0.370444	-0.512443	0.367604	-0.681938
29458	9.580347	-0.671051	2.090622	-0.542161	0.003336	0.006730	-0.703326	-0.095477	0.044137	-0.375195	-0.509604	0.371718	-0.679234
29459	9.567952	-0.707077	2.115207	-0.537681	0.000736	-0.007364	-0.702749	-0.096624	0.044692	-0.380425	-0.506773	0.375141	-0.676555
29460	9.565620	-0.665912	2.124418	-0.532233	-0.000222	-0.003751	-0.703616	-0.094760	0.044005	-0.385149	-0.504076	0.379001	-0.673740
29461	9.555706	-0.704431	2.139361	-0.539559	-0.009176	-0.006443	-0.705332	-0.095185	0.044014	-0.390267	-0.501306	0.382502	-0.670877
29462	9.546670	-0.709723	2.057265	-0.537717	-0.000052	-0.019746	-0.703611	-0.095616	0.043282	-0.395220	-0.498630	0.386234	-0.667827
29463	9.556045	-0.724103	2.086413	-0.546772	-0.002841	-0.005682	-0.703466	-0.096480	0.045127	-0.400399	-0.495659	0.389758	-0.664899
29464	9.606522	-0.661215	2.143644	-0.543134	0.003487	-0.009201	-0.702034	-0.096339	0.044546	-0.405247	-0.492753	0.393596	-0.661854
29465	9.532825	-0.671356	1.994022	-0.559600	-0.014361	-0.019909	-0.704035	-0.097046	0.043698	-0.410599	-0.489891	0.397209	-0.658513
29466	9.551310	-0.699902	2.086149	-0.568664	-0.016235	-0.007623	-0.702603	-0.097341	0.045397	-0.415473	-0.486962	0.401512	-0.655010
29467	9.580273	-0.690387	2.090838	-0.552430	-0.030661	-0.014415	-0.703610	-0.096482	0.045842	-0.420498	-0.484275	0.405183	-0.651526
29468	9.541842	-0.699994	2.061996	-0.544996	-0.002737	-0.018045	-0.702173	-0.097631	0.046247	-0.425337	-0.481392	0.408914	-0.648182
29469	9.539512	-0.668527	2.066482	-0.539570	-0.001797	-0.025062	-0.702455	-0.098631	0.046238	-0.430558	-0.478472	0.412035	-0.644912
29470	9.585148	-0.697729	2.081246	-0.509685	-0.013601	-0.029942	-0.701309	-0.098922	0.046940	-0.435077	-0.476075	0.415246	-0.641585
29471	9.585453	-0.627667	2.075631	-0.555953	-0.003482	-0.028767	-0.702173	-0.097774	0.046388	-0.440438	-0.473017	0.418519	-0.638053
29472	9.532063	-0.639219	2.107248	-0.559442	0.016285	-0.021866	-0.701025	-0.098495	0.047370	-0.445524	-0.469679	0.422134	-0.634597
29473	9.527637	-0.627393	2.061205	-0.546815	-0.001834	-0.017181	-0.701451	-0.099064	0.046797	-0.450608	-0.466529	0.425344	-0.631178
29474	9.626691	-0.608697	2.058447	-0.561433	-0.012532	-0.020802	-0.701023	-0.098635	0.046512	-0.455401	-0.463468	0.429202	-0.627370
29475	9.585491	-0.647094	2.061347	-0.544885	0.016175	-0.016375	-0.699316	-0.096209	0.046525	-0.460555	-0.460055	0.432190	-0.624060
29476	9.547193	-0.651959	2.017953	-0.534092	-0.001884	-0.017914	-0.699592	-0.098350	0.045647	-0.465095	-0.457029	0.435587	-0.620544
29477	9.532803	-0.627698	2.017701	-0.528622	-0.001975	-0.010772	-0.699307	-0.098065	0.045648	-0.469819	-0.453900	0.438554	-0.617183
29478	9.585734	-0.632745	2.037020	-0.553902	0.017877	-0.000565	-0.699308	-0.097780	0.046080	-0.474445	-0.450240	0.442121	-0.613771
29479	9.556846	-0.627774	2.029753	-0.530330	0.015138	-0.009124	-0.700885	-0.097492	0.046381	-0.479258	-0.446828	0.444926	-0.610489
29480	9.523103	-0.659119	2.008398	-0.559327	0.027018	-0.013084	-0.698590	-0.098209	0.045641	-0.484111	-0.443059	0.448307	-0.606923
29481	9.575940	-0.639843	2.051613	-0.552072	0.025154	-0.009438	-0.698446	-0.098353	0.045781	-0.489149	-0.439273	0.451237	-0.603455
29482	9.541782	-0.636908	2.099959	-0.564708	0.041459	-0.013233	-0.699310	-0.096623	0.042238	-0.494121	-0.435221	0.454485	-0.599892
29483	9.498695	-0.680567	2.032837	-0.543153	-0.001896	-0.012726	-0.698597	-0.096056	0.042952	-0.498809	-0.431829	0.457502	-0.596159
29484	9.479136	-0.736005	2.038315	-0.552024	0.019572	0.008258	-0.697878	-0.096335	0.040373	-0.503158	-0.427915	0.460943	-0.592665
29485	9.570431	-0.699872	2.110290	-0.546766	-0.003797	0.000521	-0.696441	-0.097485	0.041349	-0.507636	-0.424344	0.464097	-0.588941
29486	9.553890	-0.666110	2.080935	-0.542219	0.004412	-0.012743	-0.699734	-0.097475	0.040519	-0.511951	-0.420853	0.467344	-0.585131
29487	9.502998	-0.689869	2.095769	-0.541284	0.005252	-0.007444	-0.697444	-0.097482	0.041072	-0.516500	-0.417262	0.470229	-0.581382
29488	9.538940	-0.694733	2.127192	-0.556755	0.007228	-0.018247	-0.697863	-0.099478	0.039626	-0.520968	-0.413590	0.473517	-0.577337
29489	9.575089	-0.685217	2.139121	-0.555785	0.018039	-0.018294	-0.697734	-0.096479	0.040656	-0.525819	-0.409758	0.476298	-0.573371
29490	9.498002	-0.689701	2.117524	-0.563086	0.010850	-0.017466	-0.697734	-0.096622	0.040797	-0.530298	-0.405916	0.479568	-0.569237
29491	9.498116	-0.714039	2.091212	-0.544962	-0.001923	-0.009216	-0.696576	-0.099343	0.041045	-0.534699	-0.402295	0.482461	-0.565232
29492	9.546105	-0.680170	2.143936	-0.559447	-0.000192	0.006539	-0.697576	-0.099620	0.039194	-0.538707	-0.398334	0.485944	-0.561234
29493	9.574825	-0.675305	2.177677	-0.553915	0.025189	-0.013009	-0.697154	-0.097908	0.040065	-0.543419	-0.394307	0.488565	-0.557245
29494	9.526757	-0.650923	2.162969	-0.535859	0.007079	-0.012693	-0.696576	-0.099341	0.040474	-0.547462	-0.390658	0.491496	-0.553267
29495	9.570314	-0.622193	2.162590	-0.543199	-0.000024	-0.019799	-0.696570	-0.100627	0.040460	-0.551853	-0.387055	0.494167	-0.549040
29496	9.560565	-0.617206	2.177048	-0.539595	-0.007299	-0.014407	-0.698007	-0.099334	0.039343	-0.555743	-0.383494	0.497230	-0.544835
29497	9.551266	-0.593189	2.142959	-0.555885	-0.003712	-0.004001	-0.697149	-0.099339	0.040478	-0.559959	-0.379595	0.500149	-0.540560
29498	9.510460	-0.607661	2.106925	-0.545001	0.001799	-0.021609	-0.697718	-0.099907	0.039620	-0.563994	-0.375903	0.503057	-0.536229
29499	9.546795	-0.588599	2.099413	-0.539480	0.005237	-0.005632	-0.696998	-0.101056	0.040744	-0.568129	-0.372071	0.505633	-0.532098
29500	9.587505	-0.544956	2.161705	-0.539328	0.034088	-0.007565	-0.696573	-0.100201	0.041321	-0.572233	-0.367914	0.508163	-0.528167
29501	9.570089	-0.636557	2.184501	-0.537626	0.012434	-0.005659	-0.696141	-0.100486	0.040458	-0.576362	-0.363991	0.510584	-0.524043
29502	9.497873	-0.570796	2.191114	-0.537517	0.024928	0.006643	-0.697139	-0.101340	0.040172	-0.580149	-0.359764	0.513246	-0.520170
29503	9.550668	-0.641193	2.196662	-0.559528	-0.012838	0.010158	-0.697717	-0.100339	0.040615	-0.583945	-0.355651	0.516249	-0.515759
29504	9.565432	-0.636664	2.162758	-0.546826	-0.011013	0.001454	-0.697867	-0.098911	0.041202	-0.587417	-0.351701	0.519329	-0.511414
29505	9.546440	-0.622254	2.128789	-0.535833	0.003350	0.001494	-0.697721	-0.099773	0.042191	-0.591237	-0.347757	0.521782	-0.507196
29506	9.565842	-0.588507	2.133220	-0.552190	-0.003896	0.014625	-0.697002	-0.100490	0.042321	-0.594620	-0.343491	0.524867	-0.502947
29507	9.565868	-0.571558	2.137864	-0.541359	-0.009265	0.005055	-0.697436	-0.099778	0.043474	-0.598244	-0.339543	0.527496	-0.498561
29508	9.541780	-0.607813	2.114135	-0.556757	-0.002872	0.003058	-0.696009	-0.098347	0.042336	-0.601718	-0.335292	0.530474	-0.494077
29509	9.522658	-0.588447	2.099444	-0.537656	0.003375	-0.000296	-0.698582	-0.099194	0.040920	-0.605436	-0.331290	0.532823	-0.489687
29510	9.566045	-0.535334	2.132627	-0.541262	0.014275	-0.007468	-0.696863	-0.099488	0.042045	-0.609025	-0.327130	0.535310	-0.485302
29511	9.566092	-0.562043	2.113591	-0.555653	0.029547	0.004652	-0.697433	-0.099911	0.040617	-0.613025	-0.322572	0.537489	-0.480888
29512	9.541684	-0.564094	2.147480	-0.494846	0.026630	-0.003472	-0.698015	-0.097766	0.040930	-0.616341	-0.318782	0.539347	-0.477081
29513	9.526888	-0.641331	2.150779	-0.542996	0.015005	0.011062	-0.697299	-0.097770	0.041496	-0.619977	-0.314420	0.541567	-0.472731
29514	9.560781	-0.610108	2.152802	-0.541044	0.035684	0.015392	-0.696577	-0.098619	0.038340	-0.623442	-0.309736	0.543815	-0.468667
29515	9.546009	-0.626752	2.182007	-0.555707	0.017779	0.010016	-0.697302	-0.096617	0.038796	-0.627124	-0.305172	0.546053	-0.464124
29516	9.536448	-0.641315	2.162849	-0.542940	0.024925	0.010119	-0.698304	-0.096901	0.038943	-0.630463	-0.300587	0.548358	-0.459856
29517	9.541238	-0.631617	2.172401	-0.573913	0.014318	0.003631	-0.697449	-0.095756	0.038092	-0.634199	-0.295865	0.550705	-0.454951
29518	9.564889	-0.660468	2.221025	-0.534851	0.014107	0.006742	-0.698156	-0.097757	0.038362	-0.637331	-0.291482	0.552987	-0.450613
29519	9.535553	-0.718171	2.241042	-0.539503	-0.000213	-0.002085	-0.697589	-0.096326	0.037659	-0.640682	-0.287361	0.555110	-0.445873
29520	9.516597	-0.664998	2.221140	-0.537501	0.024909	0.008403	-0.697447	-0.096041	0.037804	-0.643868	-0.282798	0.557225	-0.441542
29521	9.550282	-0.762104	2.188345	-0.546824	-0.016475	0.006775	-0.696875	-0.095756	0.037659	-0.646927	-0.278599	0.559614	-0.436691
29522	9.531214	-0.728235	2.173493	-0.548723	-0.023577	-0.003818	-0.697592	-0.096046	0.039232	-0.649671	-0.274421	0.562322	-0.431757
29523	9.500268	-0.723539	2.120315	-0.557745	-0.020929	0.006673	-0.697733	-0.096186	0.038518	-0.652668	-0.270093	0.564800	-0.426703
29524	9.548409	-0.728586	2.134807	-0.537640	0.003371	-0.000310	-0.698299	-0.097900	0.038504	-0.655552	-0.265758	0.567016	-0.422038
29525	9.560234	-0.723615	2.168569	-0.555758	0.012468	-0.000576	-0.696308	-0.094759	0.038522	-0.658901	-0.261227	0.568937	-0.417038
29526	9.514526	-0.762241	2.130394	-0.548526	0.003402	0.001321	-0.697731	-0.096757	0.038226	-0.661755	-0.256697	0.571188	-0.412226
29527	9.526443	-0.728251	2.166250	-0.559373	0.010607	0.007347	-0.699310	-0.095606	0.037395	-0.664957	-0.252018	0.573138	-0.407226
29528	9.535872	-0.713581	2.202323	-0.523119	0.001464	0.003406	-0.697591	-0.096042	0.038090	-0.667569	-0.247787	0.575154	-0.402680
29529	9.555517	-0.694580	2.168252	-0.556530	0.029495	0.009928	-0.697594	-0.095038	0.037244	-0.670878	-0.242940	0.576773	-0.397788
29530	9.526048	-0.713383	2.224084	-0.535769	0.017821	-0.005692	-0.698456	-0.094609	0.037684	-0.673741	-0.238484	0.578566	-0.393015
29531	9.511615	-0.744850	2.202705	-0.541227	0.004153	0.013785	-0.698307	-0.095604	0.035816	-0.676579	-0.233975	0.580354	-0.388182
29532	9.511789	-0.689228	2.206917	-0.539392	0.014146	0.004021	-0.699034	-0.093176	0.037276	-0.679267	-0.229360	0.582208	-0.383438
29533	9.545357	-0.708655	2.226422	-0.555718	0.015988	0.008245	-0.698465	-0.092462	0.037136	-0.682278	-0.224606	0.583854	-0.378369
29534	9.521128	-0.732673	2.226723	-0.553998	0.007095	-0.005843	-0.697889	-0.093033	0.036554	-0.684947	-0.219933	0.585802	-0.373247
29535	9.526312	-0.728144	2.183165	-0.550318	0.006967	0.006590	-0.698744	-0.094032	0.036408	-0.687763	-0.215319	0.587453	-0.368130
29536	9.526293	-0.728129	2.185582	-0.554037	0.001723	-0.009345	-0.697597	-0.094177	0.036397	-0.690314	-0.210699	0.589390	-0.362894
29537	9.530857	-0.723097	2.221770	-0.541221	0.014195	-0.000425	-0.698179	-0.092174	0.036280	-0.693150	-0.206222	0.590775	-0.357772
29538	9.525693	-0.742189	2.255823	-0.546798	0.001734	-0.014573	-0.697176	-0.092176	0.036129	-0.695629	-0.201735	0.592571	-0.352509
29539	9.511341	-0.717958	2.250739	-0.557573	0.016096	-0.003287	-0.698745	-0.093311	0.034702	-0.698498	-0.197033	0.593960	-0.347116
29540	9.528296	-0.756904	2.224567	-0.550563	-0.023516	-0.010039	-0.697746	-0.093179	0.037265	-0.700579	-0.192589	0.596084	-0.341735
29541	9.526238	-0.757178	2.178656	-0.554098	-0.007255	-0.012832	-0.697740	-0.094174	0.035542	-0.703142	-0.188194	0.597665	-0.336112
29542	9.507227	-0.728205	2.154191	-0.530487	-0.011020	-0.007224	-0.697453	-0.094463	0.036107	-0.705198	-0.183888	0.599420	-0.331022
29543	9.574398	-0.747693	2.197819	-0.537689	0.003484	-0.012696	-0.697454	-0.093888	0.035400	-0.707750	-0.179637	0.600675	-0.325594
29544	9.545600	-0.694306	2.202095	-0.537669	0.005236	-0.007398	-0.698029	-0.093459	0.035694	-0.709954	-0.175102	0.602180	-0.320442
29545	9.526367	-0.723341	2.178278	-0.537660	0.007985	-0.012729	-0.697172	-0.092888	0.035408	-0.712483	-0.170808	0.603303	-0.314989
29546	9.506778	-0.747236	2.202738	-0.550365	0.010760	-0.014673	-0.698319	-0.092890	0.036845	-0.714766	-0.166124	0.604716	-0.309566
29547	9.550202	-0.703852	2.226362	-0.530499	-0.009199	-0.008996	-0.697458	-0.093176	0.036264	-0.716961	-0.161980	0.605984	-0.304158
29548	9.564707	-0.757300	2.197939	-0.533199	-0.009218	-0.005492	-0.698033	-0.092600	0.035275	-0.718814	-0.157533	0.607539	-0.298975
29549	9.492455	-0.725453	2.192847	-0.533913	0.014060	0.010270	-0.697178	-0.091603	0.035850	-0.721112	-0.152955	0.608490	-0.293840
29550	9.516286	-0.805366	2.193707	-0.552217	-0.007429	0.004874	-0.697462	-0.092028	0.034991	-0.722905	-0.148076	0.610097	-0.288553
29551	9.535967	-0.737903	2.178428	-0.544932	-0.003870	0.006720	-0.698325	-0.091459	0.036289	-0.724961	-0.143475	0.611291	-0.283143
29552	9.521357	-0.791047	2.169374	-0.548617	-0.010099	-0.000371	-0.698042	-0.090308	0.034158	-0.726659	-0.138708	0.612831	-0.277786
29553	9.507061	-0.771711	2.154677	-0.548605	-0.011048	0.004943	-0.697329	-0.089884	0.035156	-0.728566	-0.134103	0.614075	-0.272250
29554	9.545399	-0.776575	2.188514	-0.546727	-0.002993	0.010229	-0.698473	-0.090169	0.035447	-0.730207	-0.129178	0.615458	-0.267061
29555	9.538383	-0.781562	2.157162	-0.549376	0.012401	0.003026	-0.697906	-0.089030	0.036597	-0.732332	-0.124449	0.616288	-0.261515
29556	9.490297	-0.776560	2.135420	-0.556696	0.010758	-0.011212	-0.699334	-0.089882	0.035743	-0.734198	-0.119551	0.617396	-0.255896
29557	9.526070	-0.766740	2.195680	-0.532132	0.012332	0.001456	-0.699334	-0.089735	0.034602	-0.736207	-0.115087	0.618062	-0.250508
29558	9.516101	-0.844007	2.198972	-0.546716	0.010740	-0.014640	-0.699190	-0.089878	0.034600	-0.737982	-0.110362	0.619040	-0.244934
29559	9.496863	-0.795454	2.212956	-0.546720	0.010723	-0.012869	-0.698904	-0.089881	0.035168	-0.739994	-0.105858	0.619696	-0.239121
29560	9.554923	-0.800775	2.193604	-0.557842	-0.023414	-0.017201	-0.699477	-0.089736	0.035174	-0.741297	-0.101148	0.621153	-0.233273
29561	9.530974	-0.800776	2.169469	-0.556700	0.012595	-0.014758	-0.698620	-0.089309	0.035172	-0.743276	-0.096506	0.621749	-0.227278
29562	9.473353	-0.759443	2.149752	-0.543222	-0.003564	-0.028661	-0.696037	-0.090459	0.034997	-0.744762	-0.092048	0.622747	-0.221457
29563	9.535650	-0.786136	2.195883	-0.537738	-0.001864	-0.019754	-0.697329	-0.089884	0.035156	-0.746463	-0.087809	0.623389	-0.215567
29564	9.564661	-0.774234	2.195712	-0.537675	0.008952	-0.019812	-0.698180	-0.091595	0.034288	-0.747974	-0.083257	0.624120	-0.209947
29565	9.477760	-0.790651	2.188761	-0.530291	0.028760	-0.023406	-0.696745	-0.092170	0.033985	-0.749978	-0.079040	0.624195	-0.204121
29566	9.492364	-0.778718	2.178942	-0.555825	0.014501	-0.027150	-0.698468	-0.091022	0.034011	-0.751534	-0.074270	0.624833	-0.198152
29567	9.528425	-0.737614	2.217102	-0.559489	0.012737	-0.028941	-0.697892	-0.091882	0.034282	-0.753317	-0.069745	0.625181	-0.191827
29568	9.509049	-0.715617	2.236215	-0.533918	0.025959	-0.010147	-0.697174	-0.092602	0.035268	-0.754832	-0.065037	0.625508	-0.186383
29569	9.477905	-0.703487	2.211955	-0.532202	0.015241	-0.021565	-0.698743	-0.093303	0.032418	-0.756495	-0.060819	0.625652	-0.180488
29570	9.492069	-0.708168	2.250655	-0.541328	0.010804	-0.024298	-0.698312	-0.093878	0.032980	-0.757800	-0.056223	0.626145	-0.174700
29571	9.499402	-0.684044	2.250376	-0.537773	-0.003668	-0.019740	-0.698166	-0.094450	0.032687	-0.759145	-0.051964	0.626524	-0.168718
29572	9.521068	-0.669588	2.264686	-0.545863	0.005287	-0.009269	-0.697595	-0.094168	0.033542	-0.760251	-0.047123	0.627059	-0.163076
29573	9.506662	-0.688954	2.245588	-0.545884	0.003532	-0.014570	-0.698447	-0.095448	0.032250	-0.761593	-0.042653	0.627289	-0.157055
29574	9.506604	-0.654964	2.269375	-0.541432	-0.003601	-0.025087	-0.696876	-0.094885	0.033671	-0.762550	-0.038098	0.627857	-0.151203
29575	9.530968	-0.684394	2.226171	-0.549646	-0.010750	-0.026905	-0.697589	-0.095743	0.034239	-0.763668	-0.033771	0.628229	-0.144912
29576	9.519178	-0.640904	2.211201	-0.548643	-0.000030	-0.017224	-0.697584	-0.096307	0.031949	-0.764566	-0.028991	0.628694	-0.139077
29577	9.526006	-0.626067	2.271443	-0.548698	-0.003579	-0.023395	-0.697582	-0.097171	0.033653	-0.765675	-0.024619	0.628881	-0.132834
29578	9.536668	-0.539665	2.183464	-0.552285	-0.001848	-0.012815	-0.697449	-0.094885	0.034247	-0.766454	-0.019727	0.629309	-0.127005
29579	9.569656	-0.607111	2.254257	-0.548716	-0.009026	-0.018042	-0.697014	-0.096028	0.033660	-0.767392	-0.015309	0.629506	-0.120817
29580	9.569953	-0.549165	2.243943	-0.548755	-0.010769	-0.024216	-0.696725	-0.096891	0.034791	-0.767998	-0.010633	0.629982	-0.114842
29581	9.545836	-0.573274	2.229744	-0.541429	-0.001789	-0.025078	-0.696143	-0.098893	0.034479	-0.768957	-0.006408	0.629973	-0.108618
29582	9.469160	-0.534451	2.176247	-0.566839	-0.001722	-0.020076	-0.696284	-0.099176	0.033907	-0.769582	-0.001377	0.630272	-0.102469
29583	9.531767	-0.554121	2.186049	-0.545042	-0.012809	-0.000281	-0.694713	-0.098321	0.033618	-0.770263	0.003182	0.630366	-0.096560
29584	9.493269	-0.541854	2.176297	-0.526874	-0.013816	0.001701	-0.696135	-0.100751	0.034317	-0.770606	0.007850	0.630698	-0.091240
29585	9.565185	-0.592823	2.215436	-0.552177	-0.003972	0.022583	-0.696135	-0.100316	0.032466	-0.771274	0.012812	0.630594	-0.085574
29586	9.443725	-0.775692	2.227307	-0.546005	-0.035487	0.014838	-0.695001	-0.097601	0.032200	-0.771235	0.017906	0.631222	-0.080214
29587	9.550094	-0.761951	2.212511	-0.547000	-0.057229	0.030023	-0.697001	-0.098888	0.033630	-0.771139	0.022791	0.631854	-0.074735
29588	9.569035	-0.878149	2.204116	-0.550556	-0.039966	0.015710	-0.695283	-0.099039	0.034757	-0.770956	0.027956	0.632487	-0.069325
29589	9.540323	-0.861200	2.179798	-0.536059	-0.046344	0.015917	-0.695429	-0.098757	0.036046	-0.770943	0.032510	0.632870	-0.063758
29590	9.487493	-0.829566	2.160182	-0.535169	-0.052716	0.022153	-0.694430	-0.097901	0.036047	-0.770520	0.037503	0.633604	-0.058643
29591	9.512508	-0.786792	2.067837	-0.520703	-0.064482	0.021525	-0.695295	-0.097048	0.038061	-0.770206	0.041865	0.634179	-0.053363
29592	9.615623	-0.825692	2.135801	-0.547153	-0.079649	0.019552	-0.695153	-0.097055	0.040059	-0.769356	0.046977	0.635274	-0.048073
29593	9.575079	-0.845226	2.063573	-0.552550	-0.068733	0.010568	-0.694592	-0.094338	0.039655	-0.768892	0.051679	0.635887	-0.042217
29594	9.551035	-0.811206	2.068058	-0.531013	-0.101113	-0.006675	-0.695453	-0.094923	0.044224	-0.767726	0.056191	0.637251	-0.036747
29595	9.527260	-0.736188	2.057586	-0.552945	-0.117161	-0.013904	-0.695458	-0.094652	0.048509	-0.766581	0.060538	0.638557	-0.030552
29596	9.528275	-0.627912	1.979043	-0.567867	-0.169164	-0.033204	-0.692869	-0.097525	0.050599	-0.764429	0.065229	0.640939	-0.024284
29597	9.538381	-0.623489	1.923396	-0.539195	-0.237822	-0.027134	-0.693728	-0.098682	0.055305	-0.761669	0.069117	0.644012	-0.018199
29598	9.554858	-0.583986	1.686099	-0.537849	-0.318890	-0.028369	-0.692728	-0.099279	0.062143	-0.757518	0.073342	0.648559	-0.012588
29599	9.680811	-0.611807	1.616157	-0.548582	-0.299097	-0.017975	-0.692020	-0.099309	0.070417	-0.753833	0.077451	0.652452	-0.006585
29600	9.756411	-0.724436	1.462645	-0.544950	-0.311814	-0.007231	-0.690595	-0.099051	0.077831	-0.749632	0.082055	0.656748	-0.001189
29601	9.673029	-0.702973	1.332017	-0.544887	-0.299108	-0.017932	-0.689155	-0.102222	0.084353	-0.745827	0.086097	0.660535	0.004776
29602	9.713238	-0.789367	1.086426	-0.540713	-0.234495	0.009153	-0.689453	-0.101102	0.091790	-0.742539	0.090839	0.663539	0.010004
29603	9.684467	-0.886321	1.015046	-0.529553	-0.201288	0.017026	-0.687020	-0.101696	0.096618	-0.739953	0.095101	0.665724	0.015416
29604	9.746882	-1.014939	0.997065	-0.534716	-0.160764	0.022022	-0.687025	-0.101569	0.101473	-0.737569	0.099897	0.667526	0.020510
29605	9.759485	-1.003326	0.934085	-0.543510	-0.128506	0.046498	-0.686606	-0.100012	0.105769	-0.735850	0.104738	0.668497	0.025802
29606	9.747888	-1.027878	0.861874	-0.548610	-0.081758	0.060303	-0.685627	-0.095160	0.108097	-0.734430	0.110206	0.668973	0.030677
29607	9.771743	-1.027801	0.898091	-0.542175	-0.071024	0.065623	-0.685923	-0.093454	0.110973	-0.733411	0.115257	0.668987	0.035776
29608	9.718436	-1.041846	0.917653	-0.552084	-0.038226	0.029907	-0.688363	-0.092595	0.112572	-0.732465	0.120328	0.668816	0.041237
29609	9.723708	-0.935560	0.911626	-0.544595	-0.004099	0.038646	-0.687086	-0.089884	0.113304	-0.732238	0.125000	0.667834	0.046908
29610	9.785285	-1.002884	1.030712	-0.551887	0.010633	0.007506	-0.686523	-0.087595	0.112610	-0.731844	0.129717	0.666925	0.052808
29611	9.561172	-1.135584	1.230661	-0.530206	0.001649	-0.010835	-0.687090	-0.089027	0.113456	-0.731608	0.133513	0.665915	0.059006
29612	9.084287	-1.230379	1.053523	-0.552158	-0.032522	-0.012752	-0.687385	-0.087166	0.113193	-0.730536	0.138001	0.665611	0.065083
29613	9.672329	-1.407932	1.083718	-0.545257	-0.132263	0.060578	-0.686105	-0.085460	0.115057	-0.728493	0.143154	0.666258	0.070039
29614	9.999562	-1.382500	1.227997	-0.562040	-0.195202	0.059062	-0.686123	-0.082766	0.121938	-0.725233	0.148945	0.668033	0.074733
29615	10.126148	-1.008369	1.269568	-0.547586	-0.179653	0.029130	-0.683986	-0.081505	0.128215	-0.722427	0.153778	0.669364	0.080021
29616	9.577423	-0.909211	1.112112	-0.560416	-0.167338	-0.036651	-0.682988	-0.080945	0.130926	-0.719300	0.158205	0.670937	0.086152
29617	9.553970	-1.045386	0.958996	-0.553226	-0.179860	-0.050659	-0.682418	-0.081539	0.137196	-0.716259	0.162045	0.672406	0.092650
29618	9.553651	-1.197869	0.926865	-0.546771	-0.185576	-0.020489	-0.682133	-0.081982	0.141044	-0.712866	0.166508	0.674118	0.098296
29619	9.649272	-1.253489	1.019191	-0.545543	-0.142505	-0.001269	-0.682706	-0.083144	0.147031	-0.710368	0.170836	0.674804	0.104078
29620	9.659001	-1.248762	1.011875	-0.556368	-0.138992	0.014509	-0.681276	-0.083589	0.150870	-0.707554	0.175797	0.675628	0.109497
29621	9.652225	-1.181208	0.984547	-0.553505	-0.115577	0.014407	-0.681139	-0.082887	0.154445	-0.705355	0.180395	0.675762	0.115228
29622	9.655780	-1.128813	0.863123	-0.567130	-0.102649	-0.012357	-0.681142	-0.083045	0.159154	-0.702846	0.185046	0.676059	0.121286
29623	9.776631	-1.124861	0.843584	-0.526749	-0.028849	-0.022928	-0.680564	-0.084628	0.161702	-0.701761	0.188554	0.675078	0.127471
29624	9.670230	-1.216159	0.825412	-0.526516	0.016362	-0.042698	-0.680266	-0.087201	0.161244	-0.700858	0.191912	0.673838	0.133833
29625	9.877202	-1.178187	0.921378	-0.564351	0.083416	-0.062971	-0.681105	-0.091626	0.159634	-0.700967	0.195115	0.671237	0.141478
29626	10.064416	-1.049543	0.808525	-0.548770	0.119606	-0.084183	-0.683928	-0.100042	0.155712	-0.701160	0.197921	0.668559	0.149100
29627	10.760756	-1.161585	0.601009	-0.533998	0.029907	-0.125784	-0.683619	-0.104606	0.152092	-0.700391	0.200022	0.666938	0.156962
29628	10.124166	-1.138192	0.222181	-0.555185	0.090798	-0.080513	-0.684173	-0.108460	0.150485	-0.700091	0.203018	0.664530	0.164485
29629	9.464595	-0.793609	0.158801	-0.544213	0.097763	-0.066361	-0.685567	-0.116597	0.147697	-0.700259	0.205848	0.661608	0.171869
29630	9.546798	-0.915463	0.082718	-0.561378	0.113250	-0.075499	-0.686836	-0.120008	0.142532	-0.700147	0.208896	0.658747	0.179468
29631	9.548068	-0.819516	-0.034356	-0.535095	0.106890	-0.082211	-0.687376	-0.126859	0.139322	-0.700292	0.211367	0.655723	0.186930
29632	9.620436	-0.732656	0.012912	-0.580558	0.105348	-0.086249	-0.688356	-0.131131	0.134717	-0.699852	0.214543	0.652844	0.194868
29633	9.470913	-0.605739	0.057612	-0.531522	0.097747	-0.069721	-0.690057	-0.134698	0.133550	-0.699812	0.217166	0.649842	0.202012
29634	9.581592	-0.574638	0.117534	-0.559044	0.038119	-0.036037	-0.690033	-0.139837	0.131211	-0.698693	0.220937	0.647675	0.208644
29635	9.783950	-0.490742	0.208161	-0.552014	-0.007150	-0.012628	-0.689161	-0.142409	0.130035	-0.697321	0.225019	0.645751	0.214743
29636	10.056506	-0.511706	0.222530	-0.552169	-0.026876	-0.019534	-0.690310	-0.142272	0.132615	-0.695376	0.229158	0.644370	0.220741
29637	9.913503	-0.549114	0.281139	-0.564188	-0.051907	-0.037250	-0.690871	-0.145136	0.134302	-0.693157	0.233287	0.643073	0.227083
29638	9.739440	-0.581734	0.301069	-0.542468	-0.079272	-0.013868	-0.688578	-0.145715	0.134849	-0.690528	0.237574	0.642358	0.232608
29639	9.612657	-0.518818	0.184536	-0.530944	-0.143564	0.014958	-0.689872	-0.145443	0.139858	-0.687428	0.242338	0.642183	0.237312
29640	9.635684	-0.374546	0.086228	-0.561692	-0.126390	0.026021	-0.689304	-0.145172	0.143996	-0.684205	0.247594	0.641762	0.242284
29641	9.717872	-0.382436	0.066873	-0.534700	-0.162445	0.015074	-0.688014	-0.146333	0.148256	-0.680743	0.252498	0.641780	0.246886
29642	9.829097	-0.390570	0.037815	-0.556363	-0.148040	0.028910	-0.687019	-0.145784	0.154250	-0.677200	0.257792	0.641587	0.251615
29643	9.727416	-0.421199	0.062459	-0.547048	-0.112075	0.030541	-0.686736	-0.145940	0.157958	-0.674296	0.262801	0.640730	0.256370
29644	9.890748	-0.443408	0.154322	-0.552243	-0.075223	0.044435	-0.686740	-0.145375	0.160105	-0.671708	0.267838	0.639416	0.261185
29645	9.922515	-0.480768	0.396365	-0.542048	-0.038369	0.047856	-0.688179	-0.143655	0.159849	-0.669779	0.272606	0.637442	0.265989
29646	9.843157	-0.349580	0.421590	-0.555533	-0.003026	0.031557	-0.688028	-0.145806	0.161538	-0.667950	0.277114	0.635141	0.271377
29647	9.835413	-0.407314	0.458495	-0.568033	0.024848	0.043614	-0.688747	-0.144654	0.159558	-0.666579	0.281810	0.632134	0.276878
29648	9.684366	-0.531306	0.578498	-0.534423	0.035665	0.022657	-0.688601	-0.145370	0.159835	-0.665231	0.285683	0.629411	0.282301
29649	9.679444	-0.516652	0.597675	-0.551285	0.074955	0.069989	-0.689744	-0.145357	0.156703	-0.664659	0.290182	0.625601	0.287483
29650	9.761653	-0.573050	0.552277	-0.529225	0.110826	0.078000	-0.692042	-0.143342	0.154459	-0.664521	0.294221	0.621520	0.292504
29651	9.655309	-0.540746	0.585893	-0.551742	0.139697	0.083733	-0.692333	-0.141323	0.149486	-0.664745	0.298498	0.616690	0.297836
29652	9.760459	-0.530863	0.725809	-0.537812	0.186361	0.097779	-0.694346	-0.138730	0.145247	-0.665519	0.302411	0.611356	0.303111
29653	10.049101	-0.488238	0.874781	-0.566729	0.220816	0.091979	-0.696357	-0.136422	0.140577	-0.666594	0.306464	0.605212	0.308951
29654	9.812099	-0.597898	0.881156	-0.555553	0.273181	0.070494	-0.698654	-0.133822	0.134199	-0.668033	0.309700	0.598676	0.315286
29655	10.811050	-0.703356	0.871329	-0.529614	0.324858	0.133480	-0.700668	-0.130216	0.126401	-0.670718	0.313055	0.591007	0.320694
29656	10.389307	-1.290848	0.815616	-0.549940	0.313332	0.016382	-0.704963	-0.128603	0.117316	-0.672181	0.315273	0.584190	0.327869
29657	10.171677	-1.330369	0.847766	-0.528550	0.252054	0.003688	-0.707243	-0.129135	0.107050	-0.673041	0.317540	0.578217	0.334440
29658	9.514992	-1.621879	0.728647	-0.528469	0.255669	-0.007115	-0.708662	-0.130537	0.099766	-0.673688	0.319517	0.572361	0.341257
29659	8.934456	-1.927539	0.742503	-0.536204	0.163658	0.000279	-0.709376	-0.130235	0.095492	-0.673345	0.322467	0.567470	0.347275
29660	8.785948	-1.835391	0.640172	-0.572997	0.053339	0.062437	-0.710389	-0.127657	0.094671	-0.671783	0.327184	0.563501	0.352313
29661	9.263587	-1.799397	0.692298	-0.556494	-0.083958	0.098958	-0.711839	-0.124233	0.098145	-0.669096	0.333285	0.561111	0.355508
29662	9.746333	-1.720019	0.729433	-0.545143	-0.140524	0.078315	-0.710561	-0.122681	0.103291	-0.665563	0.339138	0.559773	0.358699
29663	10.125494	-1.567417	0.775556	-0.552625	-0.161049	0.066063	-0.711303	-0.118126	0.109912	-0.661704	0.345377	0.558620	0.361671
29664	9.957316	-1.373504	1.078119	-0.547120	-0.108318	0.008278	-0.711603	-0.115849	0.113508	-0.657929	0.350200	0.557260	0.365993
29665	9.242412	-1.332256	1.155949	-0.559843	-0.089977	-0.030167	-0.710451	-0.117866	0.117189	-0.654029	0.354922	0.555724	0.370739
29666	9.242127	-1.593870	1.067035	-0.553833	-0.180515	0.014662	-0.711172	-0.117883	0.122619	-0.649373	0.360396	0.555144	0.374493
29667	9.470010	-1.668847	0.903233	-0.558651	-0.238255	0.029159	-0.709029	-0.117909	0.128883	-0.644187	0.366845	0.555058	0.377305
29668	9.563660	-1.479459	0.746326	-0.553325	-0.259928	0.034713	-0.708040	-0.116362	0.136172	-0.638707	0.373077	0.555288	0.380161
29669	9.699652	-1.342788	0.705952	-0.567619	-0.218407	0.036107	-0.706893	-0.118103	0.142711	-0.633621	0.379527	0.554761	0.383046
29670	9.752735	-1.377052	0.691763	-0.549032	-0.139009	0.014613	-0.706039	-0.117835	0.147561	-0.629270	0.384504	0.553564	0.386965
29671	9.776443	-1.420496	0.726050	-0.563103	-0.057756	0.003331	-0.706459	-0.120270	0.149251	-0.625661	0.389261	0.551229	0.391372
29672	9.765349	-1.530793	0.857796	-0.541103	-0.007126	-0.028592	-0.706590	-0.123277	0.150648	-0.622416	0.392592	0.548712	0.396717
29673	9.721590	-1.612697	0.858769	-0.559965	0.041883	-0.059211	-0.707721	-0.126269	0.148198	-0.619364	0.395804	0.545575	0.402585
29674	9.533916	-1.624113	0.776981	-0.551446	0.092247	-0.055918	-0.707555	-0.131125	0.146432	-0.616828	0.398121	0.541892	0.409117
29675	9.597068	-1.510880	0.780466	-0.551112	0.159076	-0.072221	-0.708391	-0.135252	0.141255	-0.614931	0.400097	0.537406	0.415906
29676	9.622573	-1.602328	0.870869	-0.547102	0.242299	-0.111620	-0.708785	-0.142236	0.134903	-0.613486	0.400459	0.532273	0.424209
29677	9.962237	-1.526353	0.992817	-0.565090	0.271127	-0.097780	-0.709467	-0.147922	0.125426	-0.612356	0.401343	0.526393	0.432266
29678	10.161361	-1.567371	0.819008	-0.543013	0.319833	-0.111931	-0.710435	-0.153893	0.115948	-0.611625	0.400906	0.520242	0.441064
29679	10.557329	-1.631062	1.082607	-0.545645	0.191889	-0.105808	-0.711833	-0.160299	0.108468	-0.609633	0.402128	0.515461	0.448265
29680	9.819084	-1.463757	0.808643	-0.557801	0.256435	-0.071962	-0.713096	-0.164705	0.101579	-0.608355	0.402758	0.509539	0.456136
29681	9.412441	-1.120360	0.810188	-0.554307	0.232838	-0.058546	-0.716083	-0.167818	0.093861	-0.607019	0.404168	0.503726	0.463073
29682	9.410169	-1.122884	0.790886	-0.552829	0.177886	-0.059961	-0.716346	-0.171508	0.085972	-0.604982	0.405515	0.498621	0.470033
29683	9.444761	-1.041316	0.727095	-0.527809	0.119348	-0.074327	-0.717191	-0.174361	0.084378	-0.602461	0.407474	0.494513	0.475881
29684	9.488594	-0.910981	0.740082	-0.527914	0.092095	-0.048481	-0.716749	-0.176639	0.081210	-0.599799	0.409389	0.490521	0.481696
29685	9.464827	-0.804451	0.743758	-0.548178	0.059934	-0.067974	-0.718309	-0.179486	0.078622	-0.596486	0.412201	0.486858	0.487097
29686	9.480502	-0.689137	0.645783	-0.539452	0.005906	-0.074594	-0.718716	-0.184197	0.076577	-0.592559	0.414785	0.483945	0.492570
29687	9.672789	-0.704246	0.742362	-0.552494	-0.041734	-0.077960	-0.717697	-0.188060	0.076813	-0.588024	0.418515	0.481517	0.497206
29688	9.931835	-0.757905	0.926281	-0.538189	-0.082470	-0.061582	-0.716258	-0.190216	0.078920	-0.583308	0.422033	0.479498	0.501718
29689	9.772608	-0.747263	0.921542	-0.556415	-0.095048	-0.058210	-0.716682	-0.191504	0.079623	-0.578332	0.426491	0.477465	0.505633
29690	9.710033	-0.630639	0.954158	-0.550212	-0.114871	-0.061554	-0.714952	-0.194808	0.083000	-0.573130	0.430422	0.475648	0.509920
29691	9.866357	-0.611774	1.035905	-0.545816	-0.129195	-0.071999	-0.715222	-0.199250	0.086096	-0.567689	0.434920	0.474201	0.513524
29692	9.811599	-0.541727	0.972363	-0.542143	-0.109167	-0.096849	-0.714057	-0.203832	0.087180	-0.562171	0.438308	0.472654	0.518121
29693	9.724962	-0.572905	0.924494	-0.560292	-0.110924	-0.093531	-0.714336	-0.205838	0.088874	-0.556467	0.442518	0.471000	0.522190
29694	9.735146	-0.621885	0.833193	-0.561304	-0.132557	-0.091640	-0.712028	-0.209850	0.089669	-0.550534	0.446351	0.469409	0.526630
29695	9.716697	-0.583671	0.740957	-0.561260	-0.132651	-0.081018	-0.710719	-0.214576	0.091036	-0.544658	0.450856	0.467833	0.530292
29696	9.765251	-0.584204	0.704648	-0.544022	-0.128993	-0.094982	-0.710837	-0.221022	0.094537	-0.538797	0.454367	0.466358	0.534563
29697	9.745942	-0.584083	0.704672	-0.533026	-0.125645	-0.072762	-0.709679	-0.224175	0.096065	-0.533249	0.458511	0.464891	0.537856
29698	9.735758	-0.668448	0.732211	-0.557655	-0.141711	-0.077388	-0.708235	-0.227185	0.097163	-0.527261	0.462407	0.463191	0.541876
29699	9.763401	-0.589496	0.629792	-0.535327	-0.075455	-0.042128	-0.708087	-0.228910	0.099856	-0.522416	0.466261	0.460845	0.545256
29700	9.829310	-0.425643	0.613375	-0.546870	-0.024881	-0.047846	-0.707216	-0.231485	0.099679	-0.517859	0.468990	0.457711	0.549884
29701	9.862032	-0.424987	0.751075	-0.544966	0.005952	-0.071014	-0.704925	-0.231494	0.100660	-0.513287	0.471734	0.454645	0.554348
29702	9.775094	-0.436524	0.751320	-0.544596	0.048914	-0.041215	-0.706347	-0.233777	0.100362	-0.509434	0.473625	0.450662	0.559517
29703	9.676274	-0.423891	0.739228	-0.555038	0.104510	-0.008080	-0.705479	-0.235489	0.098766	-0.506292	0.475888	0.445835	0.564296
29704	9.780599	-0.294059	0.732806	-0.541039	0.151925	0.023677	-0.706918	-0.233333	0.096374	-0.504057	0.477108	0.440178	0.569683
29705	9.931239	-0.290962	0.606902	-0.543138	0.251969	0.023076	-0.709498	-0.232027	0.092268	-0.502599	0.477795	0.433656	0.575368
29706	10.811795	-0.449390	0.897494	-0.540166	0.298845	0.028276	-0.709919	-0.232428	0.084273	-0.501624	0.477288	0.426417	0.582012
29707	10.120280	-0.633165	0.963304	-0.553696	0.328004	-0.011153	-0.712349	-0.231676	0.075021	-0.500218	0.476839	0.419264	0.588748
29708	9.576007	-0.519184	0.861260	-0.553431	0.363923	-0.004386	-0.713481	-0.232784	0.065026	-0.499173	0.475322	0.411443	0.596330
29709	9.477847	-0.684555	0.988904	-0.551816	0.347979	-0.037932	-0.714612	-0.233744	0.053461	-0.497512	0.474316	0.404287	0.603372
29710	9.511748	-0.803657	0.917688	-0.557432	0.337550	-0.076863	-0.712453	-0.233997	0.042164	-0.495222	0.472454	0.397277	0.611321
29711	9.364886	-0.735145	0.902619	-0.544955	0.297816	-0.074724	-0.715726	-0.236524	0.030742	-0.492663	0.471621	0.390981	0.618053
29712	9.477203	-0.754342	1.038017	-0.559807	0.229081	-0.037307	-0.714423	-0.237636	0.020299	-0.489881	0.471330	0.384562	0.624481
29713	9.558982	-0.672194	1.114325	-0.533530	0.227227	-0.044042	-0.714695	-0.239180	0.011862	-0.487159	0.471449	0.378769	0.630037
29714	9.783603	-0.802709	1.342649	-0.551339	0.144481	-0.049031	-0.714973	-0.239145	0.001587	-0.483585	0.471975	0.373332	0.635617
29715	9.721397	-0.885192	1.232485	-0.562379	0.123933	-0.063206	-0.714373	-0.243986	-0.005036	-0.479488	0.473497	0.368322	0.640492
29716	9.706083	-0.787445	1.386082	-0.522999	0.077597	-0.140307	-0.713212	-0.245528	-0.015198	-0.474447	0.473865	0.364710	0.646018
29717	9.658416	-0.865216	1.271013	-0.566957	0.044980	-0.197252	-0.710888	-0.251369	-0.022987	-0.467929	0.475417	0.361627	0.651343
29718	9.892187	-1.029325	1.548034	-0.542470	0.055895	-0.220020	-0.708709	-0.255908	-0.035330	-0.461431	0.475591	0.358677	0.657454
29719	9.861483	-1.105311	1.735007	-0.539474	0.106379	-0.226512	-0.707248	-0.261032	-0.043390	-0.455160	0.475813	0.355603	0.663308
29720	9.783626	-1.094623	1.819576	-0.555590	0.131423	-0.199449	-0.704643	-0.264713	-0.056155	-0.449265	0.475168	0.351534	0.669926
29721	9.437345	-0.943157	1.726515	-0.557622	0.091693	-0.192199	-0.701445	-0.272678	-0.070969	-0.443105	0.475939	0.347953	0.675329
29722	9.438093	-0.904974	1.648754	-0.530741	0.030301	-0.191499	-0.698843	-0.276082	-0.081161	-0.436766	0.476407	0.344994	0.680626
29723	9.420093	-0.828332	1.517422	-0.560053	-0.020154	-0.175596	-0.696684	-0.276624	-0.091463	-0.429968	0.478779	0.342154	0.684711
29724	9.627644	-0.904781	1.484164	-0.557988	-0.000641	-0.140272	-0.694955	-0.276880	-0.101757	-0.423784	0.480180	0.338563	0.689354
29725	9.453027	-0.934526	1.576563	-0.545911	0.037006	-0.128021	-0.694510	-0.277840	-0.114334	-0.418104	0.481934	0.334926	0.693364
29726	9.482994	-0.880239	1.783752	-0.530309	0.049198	-0.089870	-0.693213	-0.276646	-0.130320	-0.413159	0.482686	0.330774	0.697784
29727	10.570498	-0.808662	1.955498	-0.532661	-0.020888	-0.095436	-0.690074	-0.270880	-0.146414	-0.407628	0.485326	0.327435	0.700774
29728	9.768984	-0.934385	1.916891	-0.534478	0.004837	-0.160372	-0.689212	-0.268400	-0.161670	-0.401304	0.486206	0.324245	0.705283
29729	9.165138	-1.255112	1.817361	-0.552449	-0.002767	-0.116464	-0.690502	-0.265201	-0.176757	-0.395366	0.488575	0.320618	0.708650
29730	9.013442	-1.237478	1.778701	-0.559764	-0.056639	-0.035743	-0.688230	-0.258592	-0.187840	-0.390106	0.491263	0.316308	0.711637
29731	9.571965	-0.948417	1.794060	-0.551261	-0.138578	-0.036759	-0.690263	-0.250696	-0.196019	-0.384401	0.496029	0.312922	0.712932
29732	9.583210	-0.857639	1.633531	-0.538751	-0.154523	-0.071879	-0.690271	-0.248258	-0.198277	-0.378159	0.499657	0.309998	0.715010
29733	9.562814	-0.776148	1.502149	-0.542294	-0.150140	-0.056011	-0.689992	-0.245958	-0.202252	-0.372143	0.504357	0.306975	0.716170
29734	9.555640	-0.797977	1.483068	-0.540358	-0.123893	-0.070308	-0.691442	-0.240501	-0.208321	-0.366042	0.507503	0.303755	0.718461
29735	9.561721	-0.568699	1.432168	-0.550539	-0.134387	-0.098638	-0.690876	-0.238635	-0.210733	-0.359376	0.511734	0.300890	0.720029
29736	9.700750	-0.238111	1.094790	-0.540700	-0.144978	-0.123140	-0.690887	-0.235918	-0.210989	-0.352329	0.514797	0.298325	0.722392
29737	9.808715	-0.359493	1.120167	-0.551722	-0.150051	-0.153311	-0.692325	-0.234046	-0.213813	-0.344703	0.518880	0.296103	0.724063
29738	9.926691	-0.486074	1.097255	-0.558752	-0.132278	-0.121646	-0.691763	-0.231033	-0.217211	-0.337510	0.521810	0.293138	0.726548
29739	9.950006	-0.538897	1.177564	-0.563790	-0.074769	-0.102602	-0.690332	-0.230024	-0.220638	-0.330878	0.525129	0.289673	0.728594
29740	9.808812	-0.532189	1.334762	-0.530567	0.004178	-0.085041	-0.689479	-0.227724	-0.224903	-0.325256	0.526027	0.285795	0.732001
29741	9.727262	-0.347828	1.356981	-0.534397	-0.013674	-0.101778	-0.688910	-0.226142	-0.228317	-0.319255	0.528220	0.282313	0.734411
29742	9.583962	-0.185709	1.239363	-0.527891	0.018861	-0.116944	-0.688624	-0.225850	-0.230315	-0.313230	0.528640	0.278694	0.738076
29743	9.681698	-0.150917	1.103509	-0.537804	0.030656	-0.118871	-0.686763	-0.224842	-0.233745	-0.307144	0.530058	0.275045	0.740980
29744	9.686697	-0.194728	1.060491	-0.552718	0.098946	-0.091159	-0.686187	-0.224973	-0.237748	-0.301634	0.529516	0.270266	0.745376
29745	9.623983	-0.262252	1.022662	-0.552347	0.130037	-0.043595	-0.685038	-0.225109	-0.240613	-0.297005	0.529915	0.264977	0.748843
29746	10.246404	-0.207744	1.088888	-0.540076	0.183629	0.009429	-0.680453	-0.225108	-0.244076	-0.293534	0.528496	0.258787	0.753365
29747	10.400498	-0.842158	1.453431	-0.557856	0.228542	0.030994	-0.679164	-0.223950	-0.249213	-0.290432	0.527806	0.252001	0.757341
29748	9.591553	-0.656869	1.278444	-0.555500	0.289356	0.070323	-0.676884	-0.220070	-0.256756	-0.288200	0.525104	0.244282	0.762583
29749	9.456351	-0.670533	1.276361	-0.556157	0.188559	0.056751	-0.676612	-0.215475	-0.262847	-0.285256	0.525104	0.237425	0.765849
29750	9.957013	-0.842293	1.371858	-0.548076	0.057537	0.001110	-0.674324	-0.214329	-0.265137	-0.280874	0.525495	0.231844	0.768904
29751	9.737227	-0.837889	1.082102	-0.566601	0.034925	-0.080385	-0.674598	-0.217188	-0.265023	-0.274941	0.527245	0.227109	0.771260
29752	9.508294	-0.977360	0.967964	-0.523392	-0.039225	-0.075945	-0.674296	-0.221201	-0.262213	-0.269151	0.528570	0.223236	0.773523
29753	9.450307	-1.243641	0.847763	-0.543374	-0.068280	-0.042424	-0.672570	-0.223503	-0.259253	-0.263546	0.531941	0.218990	0.774355
29754	9.553650	-1.336064	0.860740	-0.541538	-0.097627	0.014403	-0.673430	-0.224375	-0.254545	-0.258665	0.534606	0.214173	0.775512
29755	9.739323	-1.334667	0.884643	-0.552412	-0.101319	0.032028	-0.676017	-0.222661	-0.252222	-0.253936	0.538849	0.209124	0.775516
29756	9.886019	-1.289093	0.975771	-0.554221	-0.104142	0.047979	-0.676166	-0.221955	-0.249358	-0.249373	0.541759	0.203767	0.776395
29757	9.949414	-1.171209	0.950204	-0.530557	-0.090679	0.042895	-0.678901	-0.219530	-0.245599	-0.245051	0.545757	0.198848	0.776247
29758	9.754798	-1.110566	1.174539	-0.554391	-0.113924	0.032100	-0.678055	-0.216824	-0.243150	-0.240163	0.548693	0.193694	0.777007
29759	9.600671	-1.112298	1.128848	-0.560049	-0.144451	0.021577	-0.680071	-0.214825	-0.240829	-0.234934	0.553547	0.188776	0.776374
29760	9.524154	-1.219074	0.985141	-0.532655	-0.132040	0.028875	-0.681660	-0.212548	-0.236652	-0.230126	0.556581	0.184069	0.776775
29761	9.517550	-1.209848	0.907713	-0.554392	-0.128410	0.037449	-0.683540	-0.208543	-0.235595	-0.225222	0.561174	0.178953	0.776102
29762	9.643233	-1.283515	0.850367	-0.549672	-0.108709	0.049787	-0.685557	-0.206116	-0.233269	-0.220596	0.563933	0.173630	0.776640
29763	9.804289	-1.230660	0.960729	-0.544846	-0.049120	0.035358	-0.685423	-0.204407	-0.231254	-0.216002	0.567207	0.168301	0.776720
29764	9.729055	-1.130451	1.061211	-0.546378	0.017810	0.006613	-0.685436	-0.201255	-0.233218	-0.211139	0.567776	0.162956	0.778779
29765	9.590901	-1.063654	1.166985	-0.553596	0.046948	-0.025522	-0.686011	-0.200389	-0.235203	-0.205777	0.569343	0.157748	0.780141
29766	9.523244	-1.063167	1.176736	-0.547980	0.090435	-0.055816	-0.683151	-0.198669	-0.238348	-0.200120	0.568518	0.152777	0.783198
29767	9.590414	-1.077805	1.222727	-0.529494	0.152666	-0.071896	-0.682866	-0.197219	-0.244616	-0.194595	0.568133	0.148026	0.785777
29768	9.622416	-1.275372	1.357806	-0.543661	0.216792	-0.083096	-0.681153	-0.194481	-0.252167	-0.188902	0.565145	0.142924	0.790253
29769	9.692975	-1.242807	1.611100	-0.537919	0.279956	-0.096680	-0.677708	-0.194168	-0.262755	-0.183219	0.562640	0.137799	0.794278
29770	9.625267	-1.171968	1.661150	-0.561400	0.319037	-0.122856	-0.673133	-0.190426	-0.273315	-0.176938	0.557877	0.132465	0.799949
29771	10.282285	-1.113480	1.625784	-0.538129	0.267650	-0.122125	-0.670260	-0.190105	-0.285897	-0.170768	0.555414	0.127633	0.803780
29772	10.379774	-1.192438	1.467034	-0.558626	0.170325	-0.107595	-0.667971	-0.187650	-0.294739	-0.164336	0.552956	0.122674	0.807579
29773	9.836340	-0.996707	1.296410	-0.566008	0.130369	-0.074782	-0.666110	-0.186638	-0.299454	-0.158229	0.552860	0.117315	0.809658
29774	9.277761	-1.033098	1.099396	-0.551271	0.117021	-0.008290	-0.662963	-0.185202	-0.303604	-0.153320	0.551396	0.111545	0.812412
29775	9.150782	-0.695576	0.829964	-0.551386	0.066027	0.052208	-0.662409	-0.179750	-0.309403	-0.149242	0.552554	0.105215	0.813229
29776	9.433807	-0.513605	0.837221	-0.526285	0.024598	0.042221	-0.662421	-0.176309	-0.312221	-0.145198	0.552567	0.099571	0.814661
29777	9.654321	-0.331436	0.813143	-0.546840	-0.057164	0.031937	-0.663596	-0.169439	-0.313567	-0.140537	0.555654	0.093926	0.814049
29778	10.022864	-0.396195	0.878622	-0.554630	-0.122572	0.000464	-0.665046	-0.165434	-0.313084	-0.135187	0.558004	0.088704	0.813933
29779	10.254631	-0.507282	1.128470	-0.571788	-0.100852	0.000151	-0.666204	-0.162862	-0.311620	-0.129593	0.561772	0.083162	0.812836
29780	9.891866	-0.441380	1.251471	-0.559718	-0.044916	-0.019585	-0.666371	-0.157427	-0.312132	-0.123963	0.562767	0.077878	0.813548
29781	9.479697	-0.507124	1.146422	-0.545258	-0.074025	-0.001632	-0.668542	-0.152276	-0.311489	-0.118637	0.565970	0.072743	0.812596
29782	9.472580	-0.701138	1.037430	-0.549100	-0.119109	0.003887	-0.669145	-0.145267	-0.311980	-0.113371	0.568114	0.067549	0.812300
29783	9.661413	-0.794918	0.919806	-0.536299	-0.119308	0.021763	-0.671461	-0.139686	-0.311760	-0.108418	0.572012	0.062412	0.810650
29784	9.739031	-0.725404	0.904427	-0.541760	-0.111941	0.008410	-0.672772	-0.135114	-0.309988	-0.103293	0.573962	0.057274	0.810319
29785	9.787954	-0.609861	0.876488	-0.536209	-0.075635	-0.022685	-0.673797	-0.130255	-0.308500	-0.097629	0.577049	0.052575	0.809147
29786	9.743326	-0.771067	0.950847	-0.530493	-0.037883	-0.017575	-0.676241	-0.127963	-0.308171	-0.092273	0.577682	0.047776	0.809621
29787	9.607520	-0.711506	1.061532	-0.557317	0.017800	0.013591	-0.675694	-0.122244	-0.308400	-0.087006	0.579273	0.042154	0.809380
29788	9.641228	-0.571031	1.139669	-0.558943	0.064828	-0.004389	-0.674407	-0.121383	-0.310257	-0.081604	0.578242	0.036564	0.810950
29789	9.670327	-0.471919	1.169941	-0.552055	0.156735	-0.008394	-0.673548	-0.120805	-0.312542	-0.076106	0.577488	0.031080	0.812250
29790	9.697381	-0.380843	1.458890	-0.561663	0.245333	-0.037356	-0.670399	-0.119364	-0.318261	-0.070236	0.573425	0.025549	0.815842
29791	9.443955	-0.199839	1.544209	-0.560971	0.373407	-0.055860	-0.666381	-0.120211	-0.324298	-0.063938	0.569025	0.020201	0.819582
29792	10.421883	-0.240268	1.475685	-0.538613	0.465270	-0.050656	-0.660919	-0.122620	-0.334645	-0.058189	0.561192	0.014913	0.825503
29793	10.223942	-1.618028	2.056829	-0.537454	0.394049	-0.156607	-0.654889	-0.124752	-0.342710	-0.050475	0.556267	0.011058	0.829396
29794	9.528081	-1.237769	1.091678	-0.551207	0.303164	-0.066024	-0.649710	-0.128455	-0.350785	-0.044277	0.550972	0.005931	0.833327
29795	9.804353	-1.600191	1.395022	-0.529658	0.095532	-0.030885	-0.647419	-0.128022	-0.353511	-0.038666	0.550958	0.001061	0.833636
29796	9.897137	-1.194320	1.453201	-0.555324	0.129080	-0.137479	-0.645109	-0.131590	-0.357136	-0.031189	0.548483	-0.003177	0.835574
29797	9.358073	-1.216453	1.236669	-0.537970	0.004908	-0.170233	-0.642640	-0.139461	-0.356668	-0.023147	0.549936	-0.006610	0.834860
29798	9.668664	-1.351137	1.271590	-0.558390	-0.123847	-0.066133	-0.644048	-0.146198	-0.350590	-0.016839	0.551589	-0.011529	0.833866
29799	9.325789	-1.166551	1.066987	-0.538923	-0.112164	0.023334	-0.646759	-0.149644	-0.344324	-0.012009	0.554909	-0.017080	0.831649
29800	9.444563	-1.085752	1.351095	-0.561703	-0.154170	0.097657	-0.649046	-0.151661	-0.338332	-0.008387	0.556948	-0.023847	0.830163
29801	9.645742	-1.226377	1.485312	-0.552127	-0.111598	0.168295	-0.653924	-0.150957	-0.331719	-0.005778	0.560132	-0.031258	0.827793
29802	9.579926	-1.046026	1.654972	-0.546870	-0.124075	0.149857	-0.656821	-0.144244	-0.327342	-0.003159	0.561572	-0.038356	0.826532
29803	9.390321	-1.132979	1.474945	-0.552432	-0.134614	0.120623	-0.658430	-0.136808	-0.326679	0.000266	0.565087	-0.045255	0.823789
29804	9.249239	-1.431848	1.471220	-0.558055	-0.168806	0.115392	-0.661756	-0.129948	-0.323153	0.003557	0.567217	-0.052138	0.821909
29805	9.533977	-1.610572	1.395499	-0.546393	-0.206827	0.132609	-0.664079	-0.123665	-0.319071	0.006678	0.571810	-0.059116	0.818226
29806	9.585806	-1.849898	1.444018	-0.545267	-0.185366	0.149276	-0.668555	-0.116528	-0.312536	0.009269	0.574094	-0.066161	0.816060
29807	9.637751	-1.860938	1.277321	-0.563348	-0.170772	0.140146	-0.672022	-0.110240	-0.309158	0.012535	0.577981	-0.073548	0.812633
29808	9.574490	-1.864980	1.340284	-0.534280	-0.162699	0.128035	-0.673918	-0.103532	-0.304218	0.015389	0.579846	-0.080150	0.810628
29809	9.491187	-1.758725	1.240126	-0.537740	-0.120096	0.101195	-0.676657	-0.099670	-0.302727	0.019099	0.582877	-0.086691	0.807697
29810	9.668059	-1.755536	1.155270	-0.552149	-0.089176	0.079646	-0.678683	-0.095531	-0.298956	0.023078	0.583555	-0.092977	0.806403
29811	9.848783	-1.737036	1.203155	-0.559989	0.012518	-0.000651	-0.678399	-0.095539	-0.296674	0.028959	0.584535	-0.098643	0.804829
29812	9.655976	-1.503300	1.278138	-0.546211	0.083357	-0.071709	-0.679262	-0.094390	-0.297797	0.035645	0.582654	-0.102954	0.805385
29813	9.563390	-1.434132	1.422491	-0.555187	0.121486	-0.100374	-0.678405	-0.093236	-0.301217	0.043312	0.581983	-0.107280	0.804929
29814	9.803540	-1.507401	1.543821	-0.553557	0.117380	-0.142758	-0.675544	-0.091656	-0.305363	0.051302	0.579613	-0.110825	0.805689
29815	9.416058	-1.661025	1.326137	-0.560697	0.138303	-0.166059	-0.673813	-0.093645	-0.310680	0.060135	0.578695	-0.114429	0.805234
29816	9.406744	-1.709731	1.259026	-0.547682	0.159462	-0.121810	-0.671803	-0.093051	-0.318684	0.067813	0.575508	-0.118035	0.806387
29817	9.318231	-1.620105	1.200143	-0.527428	0.184267	-0.086344	-0.669237	-0.089318	-0.324946	0.075088	0.573605	-0.121954	0.806515
29818	10.244680	-1.448640	1.334741	-0.558408	0.149741	-0.026134	-0.667377	-0.088165	-0.328945	0.081318	0.570239	-0.126816	0.807547
29819	10.148829	-1.472842	1.233638	-0.554680	0.163262	-0.029730	-0.667100	-0.084712	-0.335620	0.087956	0.568415	-0.131840	0.807333
29820	9.205583	-0.814625	1.174388	-0.545472	0.191034	-0.026360	-0.664533	-0.080980	-0.341739	0.094150	0.564322	-0.136384	0.808750
29821	9.264253	-0.670124	1.148530	-0.537310	0.072543	-0.076814	-0.661679	-0.077535	-0.347721	0.101122	0.564047	-0.140711	0.807357
29822	9.588386	-0.818204	0.987831	-0.538004	-0.024354	-0.116865	-0.661976	-0.074957	-0.348833	0.108095	0.563624	-0.144498	0.806079
29823	10.209284	-0.881259	1.193121	-0.547339	-0.074992	-0.084707	-0.664124	-0.074807	-0.349528	0.114901	0.565659	-0.149157	0.802858
29824	10.304283	-0.892733	1.386457	-0.547240	-0.053365	-0.084830	-0.663546	-0.076678	-0.346127	0.121375	0.565516	-0.153480	0.801189
29825	9.872372	-0.924060	1.353551	-0.561499	-0.021040	-0.071132	-0.663248	-0.079254	-0.345728	0.128296	0.566523	-0.158346	0.798447
29826	9.268165	-0.732447	1.236220	-0.555841	-0.025325	-0.005670	-0.665815	-0.081822	-0.345735	0.133682	0.565588	-0.163602	0.797166
29827	9.210171	-0.562313	1.326233	-0.539861	-0.090462	0.015270	-0.667814	-0.083685	-0.343027	0.138764	0.567394	-0.169233	0.793832
29828	9.565885	-0.337385	1.318413	-0.527754	-0.169556	-0.006117	-0.668389	-0.083838	-0.339455	0.143353	0.568764	-0.174400	0.790912
29829	9.674462	-0.357436	1.313658	-0.553418	-0.179783	-0.055874	-0.670820	-0.085565	-0.334600	0.149426	0.572097	-0.179610	0.786204
29830	9.738961	-0.454282	1.353320	-0.555166	-0.174447	-0.047082	-0.672538	-0.087011	-0.328321	0.154949	0.573525	-0.184722	0.782904
29831	9.751142	-0.444752	1.343530	-0.532832	-0.106389	-0.012734	-0.676252	-0.090166	-0.322901	0.160386	0.575503	-0.189802	0.779133
29832	9.642209	-0.458355	1.377662	-0.554086	-0.036337	0.021063	-0.677983	-0.087594	-0.321289	0.165341	0.574446	-0.195209	0.777539
29833	9.546055	-0.433820	1.338850	-0.560751	0.064662	0.013273	-0.676698	-0.086449	-0.322429	0.171363	0.573475	-0.200391	0.775632
29834	9.519111	-0.428484	1.391993	-0.548395	0.149188	0.024391	-0.674977	-0.086445	-0.325012	0.176925	0.569469	-0.205085	0.776107
29835	9.441434	-0.287019	1.516185	-0.535948	0.275518	-0.004552	-0.674694	-0.084714	-0.329850	0.183801	0.565285	-0.208850	0.776564
29836	10.035906	-0.391224	1.685720	-0.546622	0.351868	-0.066085	-0.669680	-0.083700	-0.337302	0.191560	0.558412	-0.211711	0.778884
29837	10.828306	-0.632455	1.788852	-0.542395	0.458374	-0.080718	-0.664645	-0.086675	-0.349079	0.200440	0.551543	-0.213914	0.780939
29838	9.763309	-1.515544	1.746967	-0.545818	0.321424	-0.096169	-0.660470	-0.090235	-0.356288	0.208479	0.545136	-0.216491	0.782621
29839	10.091269	-1.293841	1.582136	-0.560349	0.120592	0.007616	-0.657031	-0.089361	-0.363444	0.214675	0.542955	-0.221292	0.781118
29840	9.505209	-1.273544	1.531944	-0.558747	0.112022	-0.049045	-0.656737	-0.090352	-0.366740	0.221185	0.539484	-0.225413	0.780527
29841	8.866101	-1.242779	1.169954	-0.534667	0.027168	-0.050121	-0.656711	-0.096066	-0.368371	0.227564	0.539037	-0.229598	0.777778
29842	9.057045	-1.550161	1.298796	-0.548953	-0.119299	0.014299	-0.656972	-0.102222	-0.365865	0.231909	0.538852	-0.235249	0.774929
29843	9.848754	-1.409707	1.363836	-0.546468	-0.199355	0.108769	-0.660974	-0.105379	-0.359443	0.234878	0.541031	-0.242395	0.770300
29844	10.290846	-1.230974	1.399916	-0.532629	-0.163452	0.122976	-0.665559	-0.105815	-0.354130	0.237145	0.541021	-0.249132	0.767458
29845	9.941974	-0.929031	1.401847	-0.528809	-0.112802	0.096137	-0.666864	-0.102823	-0.350090	0.240534	0.541922	-0.255456	0.763680
29846	9.402201	-1.118355	1.506183	-0.556972	-0.090644	0.043339	-0.670175	-0.099971	-0.345323	0.244634	0.541015	-0.261320	0.761031
29847	9.194279	-1.434372	1.398821	-0.549593	-0.085315	0.044199	-0.672754	-0.099682	-0.344586	0.249166	0.541557	-0.267249	0.757107
29848	9.514718	-1.675953	1.357588	-0.534520	-0.153881	0.050141	-0.674063	-0.095542	-0.341819	0.252564	0.541615	-0.273122	0.753836
29849	9.771994	-2.132584	1.265673	-0.547170	-0.137282	0.016273	-0.677086	-0.092687	-0.338053	0.257182	0.542995	-0.278987	0.749120
29850	9.333131	-1.760679	0.769107	-0.563251	-0.111287	0.037138	-0.678528	-0.090974	-0.336310	0.261303	0.542265	-0.284890	0.745994
29851	9.652008	-1.197525	0.694728	-0.547277	-0.137092	0.000470	-0.680263	-0.087838	-0.332266	0.266127	0.543636	-0.290588	0.741077
29852	9.829447	-1.052229	0.915203	-0.537916	-0.042787	-0.068957	-0.682272	-0.086685	-0.333522	0.271927	0.542567	-0.294550	0.738185
29853	9.958466	-0.964698	1.126721	-0.539569	0.008855	-0.098459	-0.681993	-0.085261	-0.332082	0.278959	0.542306	-0.298219	0.734269
29854	9.858617	-1.276589	1.401004	-0.558831	0.121481	-0.093258	-0.679704	-0.083820	-0.337081	0.286291	0.538775	-0.301261	0.732803
29855	9.692826	-1.414825	1.547770	-0.538546	0.142527	-0.043668	-0.678156	-0.076658	-0.342013	0.293267	0.536118	-0.304689	0.730573
29856	9.640291	-1.463439	1.451715	-0.533115	0.135289	-0.043573	-0.675586	-0.073785	-0.347856	0.299644	0.532159	-0.307754	0.729594
29857	9.462214	-1.598518	1.318127	-0.538345	0.140328	-0.003019	-0.673175	-0.067338	-0.353374	0.305967	0.529181	-0.311581	0.727509
29858	9.717525	-1.720920	1.328818	-0.536531	0.122051	0.027228	-0.672621	-0.062033	-0.358176	0.311236	0.524888	-0.315476	0.726705
29859	9.673936	-1.679313	1.367079	-0.536404	0.128996	0.055490	-0.670928	-0.055152	-0.364540	0.316576	0.521621	-0.319938	0.724797
29860	9.567415	-1.506245	1.490957	-0.536578	0.115601	0.041411	-0.669780	-0.055002	-0.367402	0.321568	0.517269	-0.323975	0.723925
29861	9.230554	-1.504968	1.356060	-0.545671	0.111152	0.035961	-0.667220	-0.050278	-0.371084	0.327135	0.514231	-0.328444	0.721577
29862	9.394910	-1.387387	1.383528	-0.513259	0.047597	0.075702	-0.665797	-0.047699	-0.373637	0.330919	0.510729	-0.332892	0.720299
29863	9.588396	-1.226484	1.410473	-0.547829	0.058827	0.050518	-0.665656	-0.046835	-0.375485	0.335925	0.508255	-0.337843	0.717422
29864	9.425086	-1.109739	1.361055	-0.529621	0.075090	0.034692	-0.663380	-0.043118	-0.376891	0.340624	0.504469	-0.341878	0.715965
29865	9.254965	-0.801762	1.348179	-0.557130	0.050163	0.015066	-0.662673	-0.040681	-0.379440	0.346145	0.502218	-0.346598	0.712622
29866	9.543206	-0.528007	1.349571	-0.545924	-0.027138	-0.005465	-0.662843	-0.034385	-0.380657	0.350846	0.499997	-0.351117	0.709667
29867	10.179503	-0.829977	1.632425	-0.557113	-0.052872	-0.037207	-0.664012	-0.029096	-0.379592	0.356370	0.499503	-0.355942	0.704842
29868	10.084450	-0.952284	1.691917	-0.545211	-0.015604	-0.081567	-0.664454	-0.026234	-0.379843	0.362188	0.497604	-0.359551	0.701380
29869	10.050449	-0.917959	1.735080	-0.541491	0.002426	-0.085177	-0.662594	-0.025664	-0.380709	0.368588	0.496697	-0.363189	0.696799
29870	9.741600	-0.998523	1.683225	-0.546778	0.019468	-0.078337	-0.662172	-0.023658	-0.382118	0.374590	0.494207	-0.366537	0.693608
29871	9.276977	-0.770616	1.326052	-0.560139	0.048203	-0.064565	-0.662745	-0.023949	-0.380404	0.381179	0.492285	-0.370211	0.689421
29872	9.240103	-0.446908	1.257238	-0.541118	0.054575	-0.080268	-0.663299	-0.027509	-0.384149	0.387366	0.489304	-0.373138	0.686511
29873	9.959661	-0.682483	1.418405	-0.559074	0.101743	-0.098351	-0.660715	-0.028798	-0.385468	0.394764	0.486828	-0.375957	0.682507
29874	11.112475	-1.749953	1.955612	-0.539651	0.228476	0.032098	-0.657827	-0.033366	-0.389679	0.400658	0.480565	-0.378522	0.682093
29875	9.203886	-1.536702	1.665785	-0.536689	0.370116	0.085761	-0.652802	-0.034780	-0.397871	0.407273	0.473102	-0.380611	0.682231
29876	8.543408	-0.931960	1.843587	-0.541669	0.193933	0.037179	-0.648773	-0.037331	-0.407638	0.412779	0.467171	-0.383475	0.681404
29877	9.004880	-1.267877	1.933719	-0.538628	0.087533	0.049415	-0.647912	-0.037328	-0.409072	0.417691	0.463718	-0.387463	0.678507
29878	9.396046	-1.318957	1.890265	-0.566099	0.060833	0.032525	-0.645323	-0.039616	-0.410830	0.422419	0.459372	-0.391659	0.676123
29879	9.409845	-1.202118	2.033943	-0.555163	0.084385	0.013057	-0.644739	-0.041899	-0.412572	0.427904	0.456018	-0.395491	0.672706
29880	9.520202	-1.260460	2.092447	-0.542408	0.078717	0.036254	-0.643573	-0.046188	-0.413626	0.432460	0.451543	-0.399189	0.670623
29881	9.799708	-1.426703	2.074595	-0.553288	0.060471	0.069892	-0.644134	-0.049049	-0.412796	0.436922	0.447985	-0.403649	0.667440
29882	9.471768	-1.410344	2.041018	-0.556865	0.076830	0.051994	-0.643700	-0.049615	-0.414804	0.441338	0.443231	-0.407641	0.665278
29883	9.240320	-1.409097	2.007480	-0.529789	0.047874	0.048904	-0.640844	-0.047617	-0.415661	0.445715	0.440131	-0.411650	0.661942
29884	9.234837	-1.413382	2.089703	-0.544393	0.046267	0.034583	-0.639994	-0.045037	-0.418210	0.449959	0.435985	-0.415537	0.659381
29885	9.624952	-1.478155	2.174487	-0.546501	0.021411	-0.000607	-0.640135	-0.045318	-0.419640	0.454864	0.433410	-0.419505	0.655187
29886	9.709594	-1.391539	2.195157	-0.534721	0.026886	-0.012860	-0.640561	-0.046465	-0.418507	0.459443	0.429952	-0.422971	0.652035
29887	9.485260	-1.315075	2.213938	-0.539301	0.032467	-0.032447	-0.638555	-0.046611	-0.419095	0.464741	0.427486	-0.426393	0.647658
29888	9.504785	-1.308099	2.189667	-0.534247	-0.015935	-0.062162	-0.638262	-0.047749	-0.420965	0.469543	0.424956	-0.429771	0.643614
29889	9.498217	-1.260110	2.126306	-0.559641	-0.017740	-0.048286	-0.638535	-0.051189	-0.418145	0.474733	0.423001	-0.433706	0.638433
29890	9.535506	-1.212730	2.009727	-0.547081	-0.042986	-0.051503	-0.639094	-0.054331	-0.418745	0.479220	0.420553	-0.437535	0.634071
29891	9.526055	-1.159496	2.009145	-0.566691	0.003704	-0.023706	-0.639797	-0.057480	-0.417202	0.484286	0.417964	-0.441479	0.629181
29892	9.479526	-1.245943	2.053673	-0.545046	-0.014286	-0.039289	-0.639367	-0.057914	-0.416211	0.488797	0.415013	-0.445051	0.625117
29893	9.435947	-1.226166	2.080094	-0.554134	-0.025244	-0.018989	-0.640942	-0.057622	-0.416909	0.493382	0.412784	-0.449077	0.620091
29894	9.563796	-1.231761	2.087235	-0.552308	-0.025279	-0.014519	-0.640942	-0.058203	-0.414060	0.497493	0.409627	-0.452992	0.616040
29895	9.501012	-1.219219	2.096846	-0.552228	-0.007186	-0.023487	-0.641513	-0.058484	-0.415201	0.502221	0.407156	-0.456698	0.611085
29896	9.414427	-1.168006	2.081890	-0.541346	-0.010866	-0.021578	-0.642228	-0.058478	-0.416337	0.506406	0.403945	-0.460216	0.607110
29897	9.498772	-1.134488	2.115237	-0.559445	0.004580	-0.025404	-0.640358	-0.060776	-0.414663	0.511264	0.401198	-0.463791	0.602119
29898	9.640802	-1.135080	2.163387	-0.553806	0.026916	-0.005986	-0.640930	-0.061062	-0.414234	0.515656	0.397210	-0.467137	0.598420
29899	9.524570	-1.095251	2.230765	-0.557478	0.033403	-0.025553	-0.638338	-0.064067	-0.415428	0.520705	0.394062	-0.470302	0.593631
29900	9.467257	-1.037199	2.179443	-0.535655	0.037817	-0.027096	-0.639187	-0.066064	-0.416299	0.525250	0.390281	-0.473087	0.589900
29901	9.520277	-0.945337	2.233931	-0.534872	0.021603	-0.026967	-0.638898	-0.066923	-0.416025	0.529969	0.387451	-0.476007	0.585177
29902	9.529313	-0.949744	2.311302	-0.561204	0.025331	-0.027300	-0.638598	-0.069783	-0.416344	0.534539	0.383503	-0.479157	0.581035
29903	9.505737	-0.920954	2.253012	-0.548608	0.001797	-0.021699	-0.637304	-0.071072	-0.416510	0.539055	0.380637	-0.482396	0.576046
29904	9.529673	-1.003375	2.239399	-0.568608	-0.007181	-0.014806	-0.638304	-0.071644	-0.415795	0.543163	0.376815	-0.486008	0.571647
29905	9.481929	-1.066538	2.141084	-0.542248	-0.010948	-0.010949	-0.638444	-0.072356	-0.416515	0.547322	0.373991	-0.489309	0.566698
29906	9.498767	-1.047202	2.157763	-0.537587	0.010672	-0.012791	-0.639307	-0.071352	-0.416783	0.551290	0.370239	-0.492323	0.562690
29907	9.470496	-1.033036	2.075475	-0.552034	0.025197	-0.017473	-0.638592	-0.071358	-0.415504	0.555887	0.366895	-0.495210	0.557803
29908	9.525252	-1.064288	2.157918	-0.542772	0.050287	-0.006899	-0.637449	-0.070644	-0.416076	0.560159	0.362541	-0.497823	0.554038
29909	9.485636	-1.157788	2.241182	-0.548292	0.044091	-0.017566	-0.637162	-0.070351	-0.418360	0.564848	0.358960	-0.500375	0.549290
29910	9.485512	-1.131019	2.269883	-0.562881	0.036044	-0.016800	-0.636155	-0.071065	-0.419517	0.569169	0.354589	-0.503230	0.545044
29911	9.475903	-1.099476	2.279211	-0.557571	0.016228	-0.020153	-0.636438	-0.071777	-0.420094	0.573602	0.351163	-0.506095	0.539939
29912	9.485290	-1.016887	2.353194	-0.544911	0.005261	-0.009313	-0.635720	-0.072352	-0.419534	0.577339	0.347211	-0.509090	0.535678
29913	9.505086	-1.002857	2.297427	-0.545004	-0.012786	-0.005656	-0.636008	-0.072213	-0.418103	0.581169	0.344029	-0.512170	0.530630
29914	9.466599	-1.007570	2.278198	-0.550488	-0.016319	-0.011014	-0.635145	-0.073216	-0.418263	0.584680	0.340219	-0.515399	0.526084
29915	9.433462	-0.964247	2.214925	-0.530529	-0.016334	-0.019625	-0.637717	-0.074644	-0.416973	0.588459	0.337326	-0.518193	0.520963
29916	9.486408	-0.901420	2.264903	-0.534211	-0.021732	-0.017849	-0.636842	-0.078656	-0.415024	0.591815	0.333795	-0.521205	0.516412
29917	9.510825	-0.882404	2.238075	-0.565050	-0.012538	-0.021796	-0.637121	-0.080370	-0.415326	0.595825	0.330420	-0.524216	0.510895
29918	9.496457	-0.901801	2.214144	-0.541310	0.007186	-0.023414	-0.636979	-0.080232	-0.414041	0.599522	0.326526	-0.526855	0.506337
29919	9.486558	-0.886995	2.252658	-0.532423	-0.023493	-0.023123	-0.636979	-0.080666	-0.412332	0.603149	0.323606	-0.529575	0.501040
29920	9.534904	-0.858265	2.257106	-0.555997	-0.014348	-0.025211	-0.636538	-0.082951	-0.413645	0.606669	0.319733	-0.532542	0.496107
29921	9.534645	-0.925940	2.257862	-0.552204	0.003547	-0.013785	-0.637401	-0.081800	-0.415053	0.610552	0.316148	-0.535109	0.490852
29922	9.476774	-0.920771	2.253048	-0.555899	-0.007262	-0.012888	-0.639115	-0.082941	-0.414624	0.613954	0.312034	-0.537999	0.486059
29923	9.486542	-0.930622	2.233812	-0.544953	-0.001931	-0.010137	-0.637834	-0.081374	-0.413761	0.617628	0.308496	-0.540502	0.480857
29924	9.505684	-0.969401	2.236636	-0.548588	-0.005557	-0.005735	-0.638405	-0.081803	-0.413475	0.620865	0.304338	-0.543278	0.476187
29925	9.501025	-0.959809	2.219618	-0.542222	-0.007437	-0.000341	-0.637548	-0.081378	-0.412764	0.624302	0.300725	-0.545805	0.471072
29926	9.491297	-0.988782	2.215121	-0.548498	-0.006701	0.020807	-0.638269	-0.080089	-0.413030	0.627208	0.296254	-0.548688	0.466675
29927	9.505460	-0.988614	2.256184	-0.553999	-0.014800	0.022563	-0.640134	-0.079513	-0.412866	0.630349	0.292258	-0.551479	0.461645
29928	9.489006	-0.996140	2.195873	-0.564774	0.003264	0.023209	-0.638704	-0.079090	-0.412302	0.633370	0.287427	-0.554332	0.457105
29929	9.525108	-1.013257	2.200849	-0.532152	-0.014997	0.033439	-0.640716	-0.077658	-0.411414	0.636213	0.283535	-0.556914	0.452424
29930	9.524762	-1.025098	2.239648	-0.542939	0.008551	0.025203	-0.640134	-0.079659	-0.412011	0.639081	0.278879	-0.559446	0.448131
29931	9.479963	-1.028095	2.101991	-0.557540	-0.003954	0.020683	-0.640431	-0.077229	-0.411697	0.642236	0.274656	-0.561973	0.443040
29932	9.517740	-1.085843	2.182335	-0.543083	-0.016654	0.022696	-0.639002	-0.076515	-0.412272	0.644777	0.270218	-0.564748	0.438526
29933	9.529891	-1.044769	2.191528	-0.559581	-0.029017	0.004009	-0.640722	-0.076371	-0.411400	0.647732	0.266327	-0.567449	0.433030
29934	9.500844	-1.076038	2.187082	-0.554049	-0.016426	0.003101	-0.642440	-0.076656	-0.410391	0.650436	0.261935	-0.570142	0.428091
29935	9.486550	-1.085797	2.158210	-0.523157	-0.007420	-0.012519	-0.641860	-0.078377	-0.409271	0.653514	0.258471	-0.572088	0.422880
29936	9.549182	-1.049725	2.191557	-0.537745	-0.023722	0.005119	-0.643005	-0.078372	-0.409976	0.655965	0.254297	-0.574681	0.418073
29937	9.539724	-1.047399	2.167377	-0.555823	-0.000049	-0.012931	-0.642999	-0.080095	-0.407996	0.659228	0.250306	-0.576730	0.412489
29938	9.466923	-1.090266	2.196953	-0.563051	0.005381	-0.013070	-0.643143	-0.080096	-0.407567	0.662219	0.245734	-0.578987	0.407253
29939	9.466973	-1.146070	2.163742	-0.552212	-0.010955	-0.005772	-0.644289	-0.080239	-0.406702	0.665199	0.241747	-0.581106	0.401725
29940	9.498450	-1.085736	2.179943	-0.541388	-0.018160	-0.010895	-0.644002	-0.080092	-0.408131	0.667718	0.237597	-0.583440	0.396608
29941	9.508348	-1.071448	2.155604	-0.544916	-0.000105	-0.012812	-0.643136	-0.081814	-0.406728	0.670772	0.233660	-0.585246	0.391096
29942	9.486717	-1.051990	2.152999	-0.559484	-0.003609	-0.016501	-0.642842	-0.083530	-0.407034	0.673514	0.229188	-0.587429	0.385718
29943	9.496240	-1.032547	2.179353	-0.554075	-0.002628	-0.027941	-0.643421	-0.082389	-0.405590	0.676619	0.225282	-0.589191	0.379853
29944	9.496325	-1.035040	2.167297	-0.545072	-0.018020	-0.024202	-0.644558	-0.084387	-0.405888	0.679108	0.221174	-0.591350	0.374433
29945	9.498822	-1.032700	2.157601	-0.561433	-0.021569	-0.021717	-0.643703	-0.083535	-0.404744	0.681895	0.217195	-0.593371	0.368452
29946	9.537428	-0.977170	2.185930	-0.555958	-0.020785	-0.011028	-0.645415	-0.085252	-0.403321	0.684222	0.212776	-0.595633	0.363027
29947	9.544810	-0.989453	2.161890	-0.537783	-0.012633	-0.025019	-0.645975	-0.088253	-0.403348	0.686959	0.209055	-0.597266	0.357291
29948	9.627680	-0.961530	2.072050	-0.552300	-0.014408	-0.018960	-0.645409	-0.086537	-0.403906	0.689327	0.204706	-0.599307	0.351789
29949	9.666668	-0.860245	2.073284	-0.530335	0.017972	-0.023305	-0.644550	-0.086540	-0.403484	0.692311	0.200821	-0.600401	0.346259
29950	9.527313	-0.850183	1.996025	-0.533713	0.053967	-0.018281	-0.644833	-0.087107	-0.404773	0.695343	0.196217	-0.601298	0.341230
29951	9.346440	-0.868560	1.967472	-0.535452	0.059280	-0.009525	-0.644258	-0.087101	-0.407061	0.698669	0.191780	-0.601839	0.335964
