# Supplementary material for: Identification of Haptic Based Guiding Using Hard Reins
Source: PLoS One. 2015 Jul 22;10(7):e0132020. doi: 10.1371/journal.pone.0132020 (PMC4511788; doi:10.1371/journal.pone.0132020)
Supplement: S8 File — (ZIP) [file pone.0132020.s008.zip › Exp2_MotionData1/Subject2/path1/T6/fh6.txt]

// Start Time: 0
// Sample rate: 25.0Hz
// Scenario: 4.9
// Firmware Version: 2.6.1
Counter	Acc_X	Acc_Y	Acc_Z	Gyr_X	Gyr_Y	Gyr_Z	Mag_X	Mag_Y	Mag_Z	Quat_w	Quat_x	Quat_y	Quat_z
29384	0.382339	-9.720836	-0.130519	-0.255605	-0.027898	-0.008813	0.126644	0.590953	0.230345	0.599204	-0.626272	0.343619	-0.361474
29385	0.426879	-9.902177	-0.325266	-0.291436	-0.033154	0.003197	0.126621	0.590949	0.236909	0.595793	-0.630031	0.345300	-0.358969
29386	0.426447	-9.953547	-0.607058	-0.382615	-0.040087	-0.009834	0.127135	0.585942	0.250241	0.591169	-0.634981	0.347358	-0.355895
29387	0.437052	-9.819140	-0.675304	-0.346016	-0.040118	0.011607	0.127923	0.582046	0.258854	0.587110	-0.639330	0.349425	-0.352789
29388	0.385407	-9.616286	-0.542739	-0.328947	-0.020852	-0.000481	0.126870	0.576913	0.264858	0.583045	-0.643385	0.351406	-0.350183
29389	0.341198	-9.721617	-0.490693	-0.227751	0.008959	-0.013744	0.126463	0.574413	0.271796	0.579946	-0.646130	0.352863	-0.348809
29390	0.394756	-9.661857	-0.476047	-0.045190	0.016002	-0.019442	0.126865	0.572744	0.273349	0.579125	-0.646735	0.353029	-0.348882
29391	0.408331	-9.789455	-0.480035	0.014637	0.043937	0.014550	0.124750	0.572757	0.271150	0.579118	-0.646204	0.353557	-0.349344
29392	0.345832	-9.748185	-0.515073	0.014764	0.051020	-0.010068	0.125276	0.573865	0.270496	0.578890	-0.645804	0.353829	-0.350182
29393	0.370053	-9.732103	-0.700164	0.055946	0.052812	-0.009761	0.123016	0.573460	0.272627	0.579193	-0.644893	0.353853	-0.351335
29394	0.370277	-9.703027	-0.630131	0.045178	0.052782	-0.004549	0.124603	0.575117	0.271307	0.579380	-0.644085	0.354009	-0.352350
29395	0.379508	-9.756620	-0.827911	0.084564	0.037091	-0.007853	0.123810	0.575956	0.269095	0.580177	-0.642934	0.353672	-0.353478
29396	0.394058	-9.751593	-0.719823	0.072024	0.024819	-0.011519	0.124353	0.575399	0.266325	0.580859	-0.642062	0.353217	-0.354398
29397	0.333280	-9.806610	-0.775210	0.095272	-0.002261	-0.014964	0.123554	0.577348	0.263994	0.582018	-0.641110	0.352256	-0.355173
29398	0.381479	-9.819132	-0.814226	0.070248	-0.011879	-0.023128	0.121819	0.580412	0.261950	0.582847	-0.640593	0.351244	-0.355749
29399	0.485689	-9.769228	-0.747254	-0.022784	-0.020679	-0.031791	0.123148	0.580128	0.261665	0.582496	-0.641268	0.350693	-0.355651
29400	0.534219	-9.740398	-0.634379	0.018338	-0.036457	-0.031559	0.122084	0.579716	0.263383	0.582774	-0.641591	0.349650	-0.355640
29401	0.533806	-9.798117	-0.632635	0.105939	-0.041721	-0.015091	0.121026	0.581112	0.260132	0.584337	-0.640797	0.348148	-0.355981
29402	0.553036	-9.814708	-0.503205	0.083538	-0.020783	-0.005497	0.120768	0.581670	0.256991	0.585522	-0.640062	0.347159	-0.356322
29403	0.468685	-9.790097	-0.535842	0.091570	-0.019014	0.000767	0.121827	0.582914	0.255543	0.586854	-0.639156	0.346222	-0.356669
29404	0.475973	-9.785226	-0.497394	0.118433	0.001107	0.001034	0.122360	0.584440	0.252399	0.588378	-0.637807	0.345317	-0.357448
29405	0.425271	-9.780356	-0.607460	0.070173	0.007274	-0.006327	0.122498	0.585135	0.249779	0.589199	-0.637011	0.344751	-0.358063
29406	0.461654	-9.758904	-0.578686	-0.008644	0.010693	0.011609	0.121846	0.584029	0.248202	0.589111	-0.637014	0.345001	-0.357960
29407	0.456937	-9.742118	-0.607293	0.009313	0.015982	0.000309	0.122094	0.585970	0.249925	0.589139	-0.636830	0.345059	-0.358185
29408	0.422674	-9.806707	-0.578899	0.034390	-0.003227	-0.011918	0.122358	0.585690	0.250837	0.589524	-0.636586	0.344542	-0.358484
29409	0.423206	-9.736558	-0.448310	0.001241	-0.002406	-0.005096	0.121571	0.585696	0.248223	0.589537	-0.636667	0.344376	-0.358479
29410	0.495064	-9.816674	-0.507534	0.041517	-0.001524	-0.006598	0.122369	0.584997	0.248860	0.590041	-0.636291	0.343890	-0.358782
29411	0.495446	-9.768114	-0.357964	0.134581	-0.013758	-0.016531	0.119721	0.586541	0.244847	0.591746	-0.634955	0.342485	-0.359684
29412	0.543362	-9.819208	-0.426262	0.091642	-0.001526	-0.013299	0.121854	0.586948	0.241143	0.592837	-0.634031	0.341550	-0.360405
29413	0.513985	-9.876554	-0.376195	0.012977	0.008111	-0.027940	0.121322	0.588062	0.239587	0.592761	-0.634054	0.341132	-0.360888
29414	0.553172	-9.799880	-0.373248	0.055797	-0.009445	-0.004777	0.120935	0.585704	0.240357	0.593508	-0.633549	0.340474	-0.361167
29415	0.601595	-9.781118	-0.407099	0.061190	-0.012939	-0.010047	0.119200	0.589185	0.237530	0.594310	-0.633031	0.339683	-0.361500
29416	0.557354	-9.891230	-0.345493	0.044214	0.001067	-0.013656	0.119617	0.586963	0.235926	0.594777	-0.632649	0.339115	-0.361934
29417	0.577112	-9.826733	-0.441061	0.027145	-0.013832	0.000274	0.119608	0.588490	0.235941	0.595223	-0.632476	0.338690	-0.361902
29418	0.553396	-9.770797	-0.300812	0.002062	-0.006875	0.005419	0.121066	0.589315	0.234877	0.595351	-0.632526	0.338568	-0.361717
29419	0.485500	-9.808869	-0.339119	0.030708	-0.016451	0.000319	0.121729	0.589312	0.235130	0.595859	-0.632330	0.338087	-0.361674
29420	0.478480	-9.779729	-0.266620	0.015494	-0.006848	0.002012	0.119731	0.590711	0.234912	0.596125	-0.632236	0.337839	-0.361633
29421	0.524613	-9.746267	-0.218564	-0.037257	-0.005990	-0.007189	0.120539	0.589319	0.233835	0.595650	-0.632822	0.337879	-0.361353
29422	0.562717	-9.818904	-0.277411	-0.001429	0.005406	-0.011317	0.120277	0.588626	0.234095	0.595531	-0.632939	0.337715	-0.361496
29423	0.577349	-9.804087	-0.113931	0.021728	-0.001666	0.005563	0.120805	0.588901	0.234221	0.595868	-0.632702	0.337538	-0.361520
29424	0.591899	-9.794674	-0.145194	-0.003256	0.015850	-0.003369	0.121472	0.588620	0.233683	0.595712	-0.632711	0.337615	-0.361691
29425	0.572714	-9.775339	-0.164033	0.051264	0.019340	0.011150	0.120802	0.589456	0.234358	0.596324	-0.631929	0.337542	-0.362117
29426	0.466305	-9.796236	-0.189794	0.065572	0.017627	0.013038	0.120008	0.590294	0.232409	0.597136	-0.630985	0.337362	-0.362592
29427	0.485570	-9.803618	-0.194852	0.080832	0.018526	0.002572	0.119484	0.590020	0.230839	0.598067	-0.629908	0.336957	-0.363307
29428	0.524603	-9.746385	-0.257021	0.034360	0.021160	-0.006568	0.119616	0.590853	0.229795	0.598322	-0.629446	0.336791	-0.363842
29429	0.523682	-9.876166	-0.224856	0.043323	0.021171	-0.011816	0.118819	0.591830	0.228504	0.598654	-0.628895	0.336508	-0.364508
29430	0.528535	-9.871526	-0.268107	0.011102	0.004548	-0.012992	0.118816	0.592524	0.227986	0.598682	-0.628876	0.336230	-0.364752
29431	0.635630	-9.756640	-0.181186	-0.038974	0.007125	-0.020408	0.119088	0.591690	0.227449	0.598007	-0.629474	0.336271	-0.364790
29432	0.642751	-9.771363	-0.258327	0.016431	0.007114	-0.003265	0.118289	0.591694	0.228511	0.598156	-0.629308	0.336105	-0.364985
29433	0.596139	-9.876534	-0.160592	0.027147	-0.008630	-0.006779	0.118550	0.592386	0.228514	0.598515	-0.629141	0.335644	-0.365109
29434	0.595747	-9.929620	-0.216479	-0.008706	-0.013909	0.007030	0.120409	0.592099	0.228483	0.598569	-0.629364	0.335532	-0.364739
29435	0.572615	-9.787520	-0.214645	-0.020302	-0.013891	-0.000068	0.118293	0.591556	0.227459	0.598412	-0.629760	0.335440	-0.364398
29436	0.468317	-9.851665	-0.219290	0.014565	-0.020858	0.003704	0.118412	0.593220	0.228787	0.598771	-0.629768	0.335050	-0.364153
29437	0.470871	-9.832426	-0.214284	-0.018533	-0.010373	0.005266	0.119602	0.594185	0.228122	0.598653	-0.630080	0.335058	-0.363799
29438	0.503138	-9.712218	-0.150690	-0.023061	-0.017420	0.014033	0.120142	0.591961	0.229142	0.598598	-0.630452	0.335099	-0.363208
29439	0.468231	-9.863690	-0.219427	0.023534	-0.016472	0.000258	0.119610	0.591825	0.229674	0.599016	-0.630337	0.334667	-0.363116
29440	0.464156	-9.760057	-0.162921	-0.039080	-0.001626	-0.000123	0.120400	0.592097	0.230977	0.598545	-0.630875	0.334844	-0.362795
29441	0.442066	-9.808147	-0.213756	-0.033693	0.008893	-0.000048	0.119752	0.590436	0.229526	0.598073	-0.631260	0.335131	-0.362639
29442	0.567738	-9.794654	-0.200265	-0.022934	0.008868	-0.005292	0.120264	0.592931	0.230725	0.597701	-0.631567	0.335243	-0.362613
29443	0.555641	-9.799238	-0.156951	-0.034628	0.022820	0.011418	0.118817	0.591274	0.229943	0.597207	-0.631784	0.335847	-0.362491
29444	0.535907	-9.852458	-0.306407	0.018227	0.024647	0.001234	0.118414	0.591831	0.230480	0.597292	-0.631436	0.335941	-0.362871
29445	0.514447	-9.818233	-0.180848	0.011051	0.024622	0.002073	0.118815	0.591690	0.229684	0.597295	-0.631156	0.336117	-0.363189
29446	0.524027	-9.828047	-0.219499	-0.026521	0.019372	0.000014	0.118680	0.591552	0.230735	0.596844	-0.631392	0.336451	-0.363210
29447	0.523821	-9.856910	-0.219829	-0.003291	0.010619	0.004552	0.118548	0.590580	0.232040	0.596780	-0.631368	0.336596	-0.363224
29448	0.573270	-9.698305	-0.141521	-0.017677	0.007050	0.017667	0.118268	0.593080	0.232201	0.596648	-0.631465	0.336948	-0.362945
29449	0.514432	-9.822807	-0.103990	0.005670	0.022854	0.002025	0.118533	0.592522	0.233241	0.596600	-0.631258	0.337140	-0.363206
29450	0.526314	-9.847182	-0.178880	0.016423	0.010633	-0.003235	0.118928	0.593353	0.232587	0.596725	-0.631066	0.337019	-0.363447
29451	0.466637	-9.754877	-0.035499	0.009263	0.026361	-0.001434	0.118038	0.588085	0.230317	0.596680	-0.630807	0.337182	-0.363818
29452	0.495685	-9.741054	-0.160571	0.009246	0.031608	0.007393	0.116978	0.587536	0.230852	0.596646	-0.630473	0.337504	-0.364154
29453	0.625671	-9.799742	-0.143140	0.016377	0.029809	0.011793	0.118566	0.589055	0.229399	0.596765	-0.630013	0.337821	-0.364461
29454	0.591704	-9.823398	-0.099856	0.010977	0.019303	0.014364	0.116970	0.589063	0.230605	0.596888	-0.629702	0.338069	-0.364568
29455	0.494877	-9.851887	-0.224329	0.041450	0.005396	0.002225	0.118829	0.589608	0.229270	0.597419	-0.629184	0.337790	-0.364851
29456	0.519876	-9.736315	-0.122270	0.023537	0.022843	0.009221	0.118300	0.590584	0.227187	0.597643	-0.628735	0.337916	-0.365141
29457	0.514143	-9.857069	-0.296658	0.027167	0.022901	0.002179	0.118694	0.590998	0.227448	0.597873	-0.628260	0.337951	-0.365548
29458	0.476085	-9.779475	-0.189685	0.005687	0.011518	-0.002400	0.117242	0.590035	0.227066	0.597859	-0.628181	0.337935	-0.365723
29459	0.528787	-9.837720	-0.224458	0.019989	0.014130	0.002093	0.118569	0.590305	0.226524	0.598057	-0.627858	0.337918	-0.365970
29460	0.552955	-9.833253	-0.275088	0.004749	0.010613	0.009013	0.119113	0.588777	0.225056	0.598127	-0.627725	0.338030	-0.365980
29461	0.591922	-9.790003	-0.190806	-0.005086	0.005343	0.003631	0.116710	0.590871	0.226033	0.598075	-0.627761	0.338110	-0.365929
29462	0.591639	-9.828575	-0.220088	0.002088	-0.008631	-0.003424	0.117769	0.590865	0.226804	0.598143	-0.627877	0.337868	-0.365841
29463	0.528205	-9.919455	-0.210972	0.059279	-0.017377	0.009298	0.118038	0.591142	0.225096	0.599091	-0.627273	0.337277	-0.365872
29464	0.577551	-9.775282	-0.132829	-0.028405	-0.008687	0.010465	0.118841	0.590305	0.224551	0.598885	-0.627668	0.337420	-0.365400
29465	0.499872	-9.832345	-0.113588	0.008264	0.001829	0.016069	0.118836	0.590860	0.225081	0.599112	-0.627488	0.337516	-0.365248
29466	0.556815	-9.635636	-0.140659	0.043171	-0.009541	0.011900	0.119629	0.592244	0.223770	0.599818	-0.627019	0.337148	-0.365235
29467	0.513925	-9.894848	-0.066358	0.062869	0.004471	0.009409	0.120157	0.593075	0.222983	0.600663	-0.626209	0.336791	-0.365565
29468	0.513906	-9.895083	-0.143272	-0.051711	0.014042	0.026234	0.118968	0.591554	0.224167	0.600122	-0.626606	0.337585	-0.365041
29469	0.592427	-9.722369	-0.096298	-0.031989	0.001790	0.014008	0.120816	0.592515	0.225330	0.599828	-0.626924	0.337945	-0.364644
29470	0.402870	-9.887131	-0.185484	0.044999	-0.006838	0.003989	0.121620	0.591400	0.224782	0.600484	-0.626470	0.337490	-0.364767
29471	0.379535	-9.773865	-0.174367	-0.014088	-0.017363	0.008837	0.121099	0.591127	0.222424	0.600508	-0.626747	0.337430	-0.364307
29472	0.529438	-9.746349	-0.233027	-0.006965	-0.006922	0.021225	0.120839	0.589740	0.223202	0.600634	-0.626796	0.337577	-0.363878
29473	0.515053	-9.736203	-0.098192	0.073634	-0.010376	0.000655	0.119901	0.592105	0.221927	0.601647	-0.626025	0.336858	-0.364198
29474	0.489776	-9.894689	-0.075762	0.129985	-0.016482	0.001018	0.121768	0.592097	0.219142	0.603404	-0.624633	0.335635	-0.364810
29475	0.468075	-9.889737	-0.085132	0.027100	0.001865	0.004748	0.120464	0.590302	0.215599	0.603781	-0.624303	0.335453	-0.364918
29476	0.437905	-9.720932	-0.020440	-0.022976	0.001861	-0.002624	0.120860	0.591411	0.214292	0.603480	-0.624648	0.335515	-0.364769
29477	0.461577	-9.786180	-0.059850	0.023554	0.000127	-0.003192	0.120862	0.591411	0.213898	0.603767	-0.624427	0.335239	-0.364927
29478	0.514159	-9.861262	-0.094816	0.008303	0.009713	0.009038	0.122064	0.590572	0.212821	0.603889	-0.624259	0.335313	-0.364945
29479	0.579758	-9.806371	-0.068312	-0.024816	0.008797	0.011428	0.120879	0.589469	0.212040	0.603616	-0.624463	0.335676	-0.364712
29480	0.547943	-9.863991	-0.114366	0.002052	0.004464	0.005438	0.121929	0.590572	0.213611	0.603666	-0.624430	0.335693	-0.364671
29481	0.495298	-9.798465	-0.057879	-0.008679	0.007092	0.003635	0.120481	0.588637	0.213613	0.603547	-0.624506	0.335819	-0.364620
29482	0.485741	-9.783979	-0.064840	-0.012217	0.018482	-0.001630	0.118618	0.589758	0.213390	0.603267	-0.624585	0.336031	-0.364754
29483	0.403574	-9.792936	-0.057024	0.009188	0.001863	0.008181	0.120730	0.590995	0.214289	0.603441	-0.624453	0.336022	-0.364701
29484	0.490759	-9.759759	0.002692	-0.042680	0.010571	0.003408	0.120340	0.589887	0.213891	0.602881	-0.624933	0.336404	-0.364452
29485	0.442379	-9.769215	-0.066700	-0.037365	0.000077	0.013997	0.119547	0.588502	0.215202	0.602528	-0.625335	0.336786	-0.363993
29486	0.412849	-9.850378	0.060005	0.012707	0.001815	0.017882	0.119802	0.590444	0.214954	0.602816	-0.625105	0.336854	-0.363847
29487	0.519713	-9.764649	0.050455	-0.014082	-0.003444	0.005317	0.120346	0.588221	0.214924	0.602721	-0.625305	0.336913	-0.363608
29488	0.495403	-9.786210	0.016768	0.001171	0.001841	-0.001598	0.120610	0.587941	0.215574	0.602727	-0.625349	0.336816	-0.363613
29489	0.417305	-9.901073	0.011315	0.027094	0.007109	0.004778	0.121015	0.587801	0.213991	0.603076	-0.624974	0.336694	-0.363791
29490	0.481007	-9.773997	0.041068	-0.015887	0.001807	0.010620	0.120607	0.589469	0.214014	0.602957	-0.625142	0.336874	-0.363534
29491	0.481425	-9.711813	-0.073587	-0.008577	0.014143	-0.015702	0.120464	0.588079	0.219253	0.602664	-0.625283	0.336839	-0.363808
29492	0.466638	-9.754862	-0.030692	0.019999	0.014122	-0.004925	0.120462	0.588634	0.218996	0.602792	-0.625027	0.336723	-0.364145
29493	0.523756	-9.870871	-0.066167	0.023538	0.007099	0.002085	0.119547	0.588780	0.214942	0.603078	-0.624712	0.336590	-0.364335
29494	0.514345	-9.837033	-0.036856	-0.008656	0.021087	0.001910	0.120607	0.589330	0.214406	0.602861	-0.624715	0.336833	-0.364464
29495	0.487730	-9.844070	-0.046321	-0.001496	0.015853	0.000187	0.120610	0.588914	0.214139	0.602761	-0.624651	0.336963	-0.364618
29496	0.471014	-9.817511	-0.055485	-0.003334	0.017582	0.011646	0.119022	0.589201	0.212591	0.602699	-0.624544	0.337257	-0.364633
29497	0.485928	-9.759736	-0.002073	-0.004127	0.022866	-0.010364	0.119818	0.588502	0.213622	0.602442	-0.624530	0.337359	-0.364985
29498	0.514727	-9.784088	-0.026636	0.041413	0.007088	0.005759	0.120608	0.588358	0.215578	0.602967	-0.624000	0.337126	-0.365242
29499	0.557967	-9.817904	0.037495	0.019001	0.010536	0.014399	0.120079	0.588361	0.215061	0.603263	-0.623630	0.337216	-0.365301
29500	0.423017	-9.778383	0.031904	0.048606	0.008875	-0.002966	0.120208	0.588637	0.215587	0.603798	-0.623055	0.336848	-0.365738
29501	0.428110	-9.740085	-0.015769	0.068262	0.007121	0.004227	0.120344	0.590860	0.211143	0.604659	-0.622181	0.336410	-0.366207
29502	0.418870	-9.682209	0.009011	-0.015744	0.026383	-0.012162	0.120219	0.589195	0.211654	0.604214	-0.622323	0.336597	-0.366527
29503	0.427317	-9.848534	-0.086710	0.007496	0.003661	-0.012109	0.120211	0.589749	0.213103	0.604221	-0.622319	0.336362	-0.366738
29504	0.514536	-9.812760	0.035526	-0.024778	0.014067	0.001770	0.119673	0.590307	0.214299	0.603841	-0.622560	0.336652	-0.366687
29505	0.535997	-9.844772	-0.152498	-0.027388	0.008007	-0.011497	0.118611	0.590312	0.214315	0.603385	-0.622945	0.336732	-0.366711
29506	0.587080	-9.798903	0.032656	-0.022993	0.010547	0.001752	0.117958	0.589206	0.213264	0.603055	-0.623194	0.336960	-0.366623
29507	0.577305	-9.813414	-0.017900	-0.008654	0.017568	0.000120	0.119414	0.588364	0.215596	0.602851	-0.623206	0.337158	-0.366756
29508	0.553155	-9.813254	-0.027303	0.050310	0.008803	0.017268	0.119411	0.589197	0.215079	0.603559	-0.622478	0.337021	-0.366953
29509	0.514736	-9.783971	0.011820	0.032417	0.028040	0.021630	0.120739	0.589607	0.214013	0.603952	-0.621773	0.337311	-0.367236
29510	0.408359	-9.797894	-0.093174	0.021729	0.015868	0.010084	0.119954	0.588641	0.212440	0.604207	-0.621390	0.337372	-0.367407
29511	0.398373	-9.845726	-0.028744	-0.005044	0.022886	-0.005074	0.119948	0.588501	0.214276	0.603972	-0.621356	0.337546	-0.367691
29512	0.430461	-9.747466	-0.063944	-0.003241	0.007148	-0.011275	0.119944	0.590445	0.212458	0.603819	-0.621483	0.337420	-0.367844
29513	0.485817	-9.769871	-0.170431	0.034293	-0.002483	-0.001362	0.120203	0.590165	0.214552	0.604267	-0.621140	0.337048	-0.368029
29514	0.485307	-9.846340	-0.007870	-0.008616	0.000127	-0.014021	0.120206	0.590443	0.213242	0.604073	-0.621401	0.336844	-0.368094
29515	0.468333	-9.853659	-0.084719	0.005633	-0.020872	-0.003414	0.119673	0.590862	0.213254	0.604271	-0.621555	0.336436	-0.367881
29516	0.449473	-9.793053	0.021893	0.023504	-0.017394	0.000270	0.120212	0.589472	0.213232	0.604697	-0.621459	0.335965	-0.367774
29517	0.480564	-9.836475	0.059581	-0.008666	-0.013898	-0.008783	0.118092	0.589484	0.212477	0.604632	-0.621769	0.335681	-0.367616
29518	0.485341	-9.843736	0.057053	0.005611	-0.012166	0.000136	0.118617	0.589897	0.213261	0.604796	-0.621848	0.335408	-0.367461
29519	0.502402	-9.822185	0.069171	0.019941	-0.006916	-0.001504	0.119152	0.589200	0.213114	0.605096	-0.621710	0.335088	-0.367494
29520	0.519238	-9.831908	0.078527	0.014564	-0.006054	0.000215	0.118891	0.589063	0.212198	0.605335	-0.621639	0.334817	-0.367466
29521	0.543447	-9.822564	0.049584	0.014610	-0.010405	-0.010379	0.119159	0.589062	0.211406	0.605526	-0.621650	0.334381	-0.367530
29522	0.504618	-9.850964	0.102469	0.030640	-0.019179	0.002047	0.118903	0.588509	0.209829	0.606068	-0.621470	0.333854	-0.367422
29523	0.538743	-9.805631	0.069047	0.005609	-0.013935	0.000121	0.119159	0.590312	0.209450	0.606248	-0.621544	0.333570	-0.367255
29524	0.555357	-9.846608	0.082854	-0.006855	-0.006916	-0.012294	0.118225	0.590317	0.210908	0.606131	-0.621819	0.333297	-0.367232
29525	0.524138	-9.822303	0.085806	0.012786	-0.018292	-0.006010	0.118759	0.589758	0.210894	0.606385	-0.621879	0.332831	-0.367135
29526	0.562870	-9.808254	0.059195	0.009161	-0.010455	0.007202	0.117436	0.589488	0.210386	0.606633	-0.621855	0.332640	-0.366939
29527	0.505241	-9.764345	0.113074	-0.023007	-0.005188	-0.001800	0.119026	0.589757	0.210496	0.606385	-0.622224	0.332646	-0.366716
29528	0.553220	-9.808076	0.092929	0.014610	0.005324	-0.006798	0.119418	0.589754	0.212197	0.606500	-0.622117	0.332422	-0.366911
29529	0.485071	-9.884354	0.145516	0.002070	0.007077	-0.005117	0.119672	0.592113	0.211429	0.606461	-0.622112	0.332350	-0.367049
29530	0.466591	-9.764212	0.058129	-0.020346	0.014056	0.010638	0.119014	0.590867	0.211951	0.606207	-0.622246	0.332711	-0.366915
29531	0.520301	-9.682841	0.061004	0.008348	0.015826	-0.002364	0.119150	0.589755	0.212857	0.606209	-0.622081	0.332735	-0.367169
29532	0.490159	-9.843913	0.011343	0.043234	0.005360	-0.003051	0.119155	0.590034	0.211022	0.606704	-0.621600	0.332352	-0.367514
29533	0.480588	-9.831790	0.018776	-0.012268	0.007080	0.003605	0.118091	0.591012	0.210129	0.606550	-0.621711	0.332497	-0.367448
29534	0.498040	-9.754975	0.012298	-0.026553	0.003588	-0.003550	0.118884	0.590590	0.211688	0.606185	-0.622092	0.332599	-0.367313
29535	0.495454	-9.778995	0.016851	0.029827	0.008856	-0.004887	0.118875	0.591700	0.212487	0.606479	-0.621737	0.332353	-0.367650
29536	0.504595	-9.851243	0.011134	0.001177	0.007091	-0.001595	0.117162	0.590461	0.211057	0.606446	-0.621739	0.332326	-0.367727
29537	0.514244	-9.851443	-0.029810	-0.010486	-0.008664	0.001786	0.117558	0.590875	0.211186	0.606402	-0.621961	0.332248	-0.367495
29538	0.478277	-9.817332	0.021365	0.009166	0.001819	0.010795	0.117826	0.589624	0.212482	0.606596	-0.621825	0.332248	-0.367404
29539	0.505138	-9.774377	-0.021635	-0.019410	0.005335	0.000908	0.117559	0.589764	0.212488	0.606340	-0.622059	0.332397	-0.367295
29540	0.514516	-9.815195	0.025884	-0.024803	-0.005180	0.001700	0.117562	0.589070	0.213006	0.606094	-0.622449	0.332445	-0.366999
29541	0.514117	-9.870561	0.010830	0.005631	-0.006910	-0.001620	0.117340	0.582549	0.211369	0.606211	-0.622487	0.332231	-0.366934
29542	0.567608	-9.822577	0.107059	-0.030225	-0.013981	0.008659	0.117334	0.583242	0.211770	0.606007	-0.622961	0.332297	-0.366407
29543	0.548282	-9.822529	0.073578	-0.015848	-0.009563	-0.002669	0.118228	0.588789	0.212599	0.605867	-0.623285	0.332193	-0.366181
29544	0.505438	-9.739984	0.214297	0.034223	-0.001708	0.003919	0.117166	0.588517	0.213269	0.606345	-0.622915	0.331885	-0.366300
29545	0.519590	-9.783708	0.110324	0.061971	0.001815	0.005004	0.117706	0.587821	0.211678	0.607160	-0.622155	0.331443	-0.366641
29546	0.490411	-9.812300	0.124667	0.079907	0.001848	-0.004555	0.117026	0.592128	0.209369	0.608122	-0.621262	0.330731	-0.367204
29547	0.449072	-9.850632	0.069304	0.027115	0.000105	-0.003178	0.117967	0.591014	0.207768	0.608456	-0.620989	0.330422	-0.367389
29548	0.485566	-9.814652	0.129489	-0.003330	-0.013926	-0.003456	0.118908	0.589760	0.206166	0.608503	-0.621223	0.330129	-0.367179
29549	0.526792	-9.788677	0.076556	0.003801	-0.012194	0.004527	0.115998	0.588250	0.206195	0.608685	-0.621274	0.329939	-0.366963
29550	0.553517	-9.767128	0.112625	0.044970	-0.020935	-0.001377	0.117189	0.588798	0.206183	0.609378	-0.620942	0.329259	-0.366984
29551	0.565528	-9.778970	0.203717	0.016338	-0.006969	0.000219	0.116642	0.591855	0.205696	0.609649	-0.620830	0.328984	-0.366971
29552	0.499290	-9.918479	0.034442	0.052136	-0.013027	0.000453	0.117300	0.593240	0.204913	0.610399	-0.620346	0.328359	-0.367104
29553	0.548754	-9.759698	0.170435	-0.048046	0.007032	-0.002833	0.116781	0.591022	0.205292	0.609754	-0.620938	0.328690	-0.366877
29554	0.489854	-9.884950	-0.037195	-0.049790	0.008855	-0.007248	0.118236	0.591013	0.206583	0.609043	-0.621592	0.328974	-0.366696
29555	0.524342	-9.793477	0.074118	-0.030165	0.003554	0.001693	0.117843	0.590043	0.206710	0.608673	-0.621964	0.329191	-0.366485
29556	0.548060	-9.853783	0.078027	-0.024841	0.001778	0.010518	0.117972	0.590737	0.206584	0.608445	-0.622247	0.329431	-0.366168
29557	0.553047	-9.832144	0.087847	-0.014092	0.000036	0.007068	0.116643	0.590466	0.207914	0.608336	-0.622415	0.329553	-0.365954
29558	0.497621	-9.817160	0.126953	-0.008743	-0.005209	0.008869	0.116244	0.590746	0.207529	0.608334	-0.622555	0.329584	-0.365690
29559	0.475829	-9.824308	0.093410	-0.017684	-0.027931	0.001678	0.117301	0.591712	0.207391	0.608327	-0.623005	0.329326	-0.365169
29560	0.533853	-9.817311	0.169901	-0.006903	-0.017441	-0.007035	0.116507	0.591161	0.207529	0.608318	-0.623323	0.328985	-0.364947
29561	0.429640	-9.869436	0.162990	0.009215	-0.016523	-0.009537	0.116514	0.590328	0.206996	0.608494	-0.623430	0.328529	-0.364881
29562	0.553857	-9.721273	0.163622	-0.001497	-0.003438	-0.010456	0.116376	0.591162	0.207269	0.608435	-0.623601	0.328279	-0.364914
29563	0.566827	-9.928702	0.009707	-0.033724	0.000068	-0.002790	0.117038	0.592130	0.205956	0.608014	-0.624066	0.328421	-0.364691
29564	0.621347	-9.736462	0.088358	-0.044470	0.017514	0.003384	0.117569	0.591016	0.207643	0.607387	-0.624520	0.328902	-0.364525
29565	0.620509	-9.849862	-0.028305	0.055744	0.014066	0.004081	0.116769	0.591020	0.208705	0.608038	-0.623753	0.328645	-0.364985
29566	0.635369	-9.799333	0.015410	-0.003377	0.000012	0.014178	0.117033	0.592129	0.207400	0.608110	-0.623758	0.328761	-0.364752
29567	0.509427	-9.849059	-0.048969	-0.015814	0.014093	0.000069	0.116517	0.589356	0.207774	0.607834	-0.623891	0.328976	-0.364790
29568	0.461615	-9.785726	0.089169	0.010995	0.007080	0.002026	0.117425	0.591987	0.209230	0.607953	-0.623752	0.328918	-0.364883
29569	0.461784	-9.759510	0.010155	-0.012173	0.025496	-0.011287	0.117160	0.591989	0.209234	0.607566	-0.623831	0.329106	-0.365223
29570	0.456772	-9.788049	0.103605	-0.053368	0.021082	-0.007204	0.116763	0.591713	0.209500	0.606725	-0.624436	0.329565	-0.365173
29571	0.519800	-9.754807	0.122671	-0.015720	0.021106	-0.022803	0.115696	0.591718	0.211092	0.606243	-0.624661	0.329583	-0.365573
29572	0.582120	-9.813627	-0.075627	0.082704	0.001910	-0.023944	0.115045	0.590890	0.208993	0.607099	-0.623859	0.328616	-0.366392
29573	0.563337	-9.749882	0.271367	0.154226	0.010597	-0.018093	0.114917	0.591864	0.205854	0.608838	-0.622062	0.327316	-0.367721
29574	0.600646	-9.931005	0.129562	0.158795	0.036894	-0.028584	0.114397	0.592703	0.201407	0.610375	-0.620103	0.326146	-0.369518
29575	0.653766	-9.933649	0.186756	0.091779	0.056134	-0.044000	0.113068	0.595071	0.198300	0.610839	-0.618892	0.325534	-0.371317
29576	0.606258	-9.822703	0.164407	0.095365	0.042162	-0.048393	0.111875	0.595495	0.197273	0.611399	-0.617789	0.324648	-0.373004
29577	0.847792	-9.819429	0.277727	0.226999	0.029051	-0.079277	0.108951	0.598011	0.194717	0.613430	-0.615347	0.322251	-0.375775
29578	0.697605	-9.889916	0.441648	0.433920	0.043241	-0.132323	0.107781	0.598855	0.186342	0.617481	-0.610583	0.317793	-0.380673
29579	0.726684	-9.880111	0.576104	0.431369	0.053773	-0.162273	0.103142	0.604716	0.175444	0.621160	-0.605893	0.313100	-0.386035
29580	0.921591	-9.649777	0.884714	0.324900	0.058009	-0.169220	0.097858	0.606694	0.165568	0.623423	-0.602514	0.309161	-0.390820
29581	1.069788	-9.193368	1.066539	0.553935	0.026501	-0.177313	0.092305	0.610617	0.153746	0.628521	-0.596493	0.302914	-0.396738
29582	1.093269	-9.293887	1.291106	1.221329	-0.017115	-0.179689	0.085981	0.617050	0.130540	0.641560	-0.582230	0.290722	-0.406067
29583	1.305947	-9.293317	2.019931	1.886911	-0.038142	-0.183807	0.082622	0.622780	0.095074	0.661803	-0.559022	0.272461	-0.418660
29584	0.953962	-9.572224	2.731187	2.242722	-0.069668	-0.149572	0.078538	0.629221	0.037966	0.685303	-0.530250	0.250768	-0.431637
29585	1.404061	-9.121798	3.299700	2.120758	-0.078819	-0.103848	0.075034	0.628164	-0.020933	0.706675	-0.501943	0.229946	-0.442481
29586	1.344918	-9.311487	4.043103	1.954979	-0.070337	-0.067173	0.069442	0.624346	-0.084946	0.725482	-0.474942	0.210724	-0.451334
29587	1.486359	-8.459593	4.539580	1.644354	-0.087254	-0.047348	0.067258	0.616613	-0.130935	0.740648	-0.451841	0.193923	-0.457902
29588	1.393877	-8.575271	5.017338	1.402685	-0.069044	-0.035832	0.067956	0.605801	-0.161115	0.752965	-0.431722	0.179575	-0.463047
29589	1.441704	-7.984567	5.598145	1.289888	-0.073595	-0.036577	0.066000	0.596809	-0.194124	0.763771	-0.412997	0.166007	-0.467471
29590	1.327591	-7.751051	6.159418	1.288809	-0.073747	-0.010081	0.065929	0.583088	-0.227472	0.774307	-0.393960	0.152611	-0.471120
29591	1.745631	-7.389748	6.604606	1.149958	-0.062703	0.019727	0.059491	0.568708	-0.259548	0.783530	-0.376605	0.140767	-0.473744
29592	1.583714	-7.079620	6.926826	1.051442	-0.067161	0.032315	0.059916	0.556229	-0.284883	0.791759	-0.360649	0.129886	-0.475583
29593	1.251930	-6.212341	7.314601	1.224185	-0.088930	0.007329	0.062591	0.544848	-0.310635	0.800646	-0.341989	0.116685	-0.477906
29594	1.450684	-6.125744	7.823416	1.572316	-0.113414	-0.030810	0.060833	0.523085	-0.341281	0.810955	-0.317865	0.099500	-0.481054
29595	1.137053	-5.411117	7.892022	1.811374	-0.135939	-0.071207	0.056472	0.496760	-0.378889	0.821516	-0.289709	0.079190	-0.484675
29596	1.386823	-4.947044	8.479244	1.923253	-0.127319	-0.090620	0.051263	0.459894	-0.422104	0.831349	-0.259348	0.057807	-0.488114
29597	2.297617	-4.561364	8.713763	1.624199	-0.071862	-0.031998	0.046264	0.426631	-0.455571	0.839093	-0.232909	0.040372	-0.489945
29598	1.816802	-4.268234	8.956821	1.299334	-0.008939	-0.001336	0.047976	0.399295	-0.482912	0.844838	-0.211174	0.027395	-0.490819
29599	1.884419	-3.603860	9.295555	1.185841	0.030358	-0.025704	0.048992	0.373902	-0.504185	0.849322	-0.190754	0.015946	-0.491947
29600	1.877214	-3.270904	9.611896	0.997916	0.074830	-0.012751	0.050769	0.351556	-0.520450	0.852790	-0.173088	0.007271	-0.492684
29601	2.042654	-3.112178	10.025689	0.670382	0.165531	0.016886	0.051998	0.330460	-0.533675	0.855148	-0.159964	0.003324	-0.493075
29602	1.750800	-2.696672	9.081212	0.480865	0.183265	0.014001	0.057388	0.321136	-0.542252	0.856746	-0.149975	0.001685	-0.493447
29603	1.525951	-2.742256	9.332588	0.536262	0.157039	0.016124	0.061864	0.309458	-0.551363	0.858428	-0.139205	-0.001091	-0.493683
29604	1.191944	-2.502324	9.071445	0.600522	0.104640	0.044756	0.064632	0.295292	-0.560867	0.860459	-0.127905	-0.005174	-0.493177
29605	1.063721	-2.198219	9.083258	0.476869	0.069565	0.075550	0.069371	0.283334	-0.568541	0.862362	-0.119001	-0.008689	-0.492031
29606	1.057603	-2.043932	9.181223	0.244054	0.064143	0.112636	0.071658	0.278603	-0.569804	0.864029	-0.114229	-0.009791	-0.490213
29607	1.101237	-1.692226	9.466096	0.048807	0.064798	0.150040	0.075651	0.277194	-0.571323	0.865593	-0.112763	-0.008993	-0.487803
29608	0.983905	-1.901902	9.818007	-0.029969	0.046384	0.142334	0.080581	0.275643	-0.574958	0.866901	-0.112905	-0.007652	-0.485466
29609	1.041559	-1.595536	9.470126	0.029128	0.006226	0.132098	0.082031	0.276606	-0.573658	0.868224	-0.112333	-0.007701	-0.483228
29610	1.198084	-1.322281	9.558442	0.182253	-0.025212	0.094336	0.084713	0.272845	-0.575837	0.869514	-0.109476	-0.009763	-0.481525
29611	1.155507	-1.535969	9.575580	0.208339	-0.040856	0.057429	0.084735	0.269375	-0.576397	0.870484	-0.106212	-0.012530	-0.480436
29612	1.156322	-1.411865	9.259743	0.233480	-0.035515	0.048852	0.083984	0.263413	-0.579595	0.871410	-0.102549	-0.015363	-0.479472
29613	1.484443	-1.450764	9.174747	0.408884	-0.023289	0.046545	0.085508	0.257025	-0.587559	0.872633	-0.095614	-0.019777	-0.478516
29614	1.152449	-1.294789	9.780271	0.854523	-0.042371	0.011952	0.087074	0.242307	-0.593899	0.874215	-0.081148	-0.028742	-0.477845
29615	1.064546	-0.761891	9.989047	0.968349	-0.012532	-0.024870	0.085812	0.216229	-0.607530	0.875351	-0.064248	-0.038424	-0.477657
29616	1.283740	-0.486124	9.485599	0.639442	0.034780	-0.073796	0.085552	0.196525	-0.614549	0.875400	-0.052709	-0.044088	-0.478489
29617	1.112929	-0.717278	8.970074	0.205531	0.030442	-0.069909	0.086556	0.185974	-0.618739	0.874937	-0.048700	-0.045764	-0.479603
29618	1.053819	-0.875822	8.887043	-0.120366	0.022409	-0.023862	0.086831	0.185280	-0.620456	0.874589	-0.050617	-0.044314	-0.480175
29619	1.188645	-0.938799	9.087047	-0.131474	-0.026818	0.037503	0.087593	0.191105	-0.620147	0.874759	-0.053184	-0.043634	-0.479649
29620	1.064209	-0.783557	9.195658	0.145594	-0.075847	0.086994	0.088014	0.187772	-0.621237	0.875656	-0.051488	-0.046337	-0.477941
29621	1.360717	-0.516649	9.138485	0.319119	-0.098648	0.095192	0.086026	0.187783	-0.621863	0.876752	-0.046922	-0.051161	-0.475907
29622	1.145397	-0.240250	9.306956	0.167254	-0.085420	0.043143	0.085009	0.181405	-0.624012	0.877202	-0.044894	-0.054282	-0.474925
29623	1.369464	-0.322758	9.640559	-0.052656	-0.119592	-0.019475	0.083320	0.176419	-0.626005	0.876806	-0.046925	-0.056037	-0.475256
29624	1.695950	-0.262125	9.849944	-0.143808	-0.149417	-0.058228	0.081300	0.181982	-0.626706	0.875924	-0.050848	-0.057417	-0.476314
29625	1.647856	-0.232958	9.826660	-0.140135	-0.165089	-0.082910	0.076499	0.185617	-0.625546	0.874760	-0.054779	-0.059208	-0.477796
29626	1.808471	-0.402166	9.962729	-0.075710	-0.168629	-0.089588	0.070203	0.194532	-0.622736	0.873588	-0.057656	-0.061605	-0.479296
29627	1.751305	-0.645510	10.469959	-0.009700	-0.114554	-0.044897	0.067666	0.197461	-0.622668	0.872968	-0.058881	-0.063715	-0.480000
29628	2.028399	-0.388396	10.307089	0.017152	-0.065641	-0.026928	0.066101	0.194140	-0.625171	0.872624	-0.059224	-0.065131	-0.480393
29629	2.254937	-0.443888	10.042519	-0.009411	-0.042796	-0.074695	0.063170	0.195682	-0.624061	0.871801	-0.059731	-0.066045	-0.481699
29630	2.115046	-0.753479	9.912783	-0.053837	-0.060065	-0.146475	0.061968	0.197632	-0.624942	0.870219	-0.061102	-0.066821	-0.484274
29631	2.007153	-0.640074	9.753985	-0.155653	-0.065193	-0.183304	0.058356	0.201954	-0.623531	0.868114	-0.064255	-0.066847	-0.487627
29632	2.035032	-0.789801	9.629447	-0.126850	-0.049343	-0.213914	0.055130	0.208494	-0.622104	0.865764	-0.066700	-0.066813	-0.491467
29633	1.985238	-0.659697	9.573689	-0.030106	-0.030004	-0.230720	0.051672	0.210873	-0.623472	0.863364	-0.067289	-0.067522	-0.495495
29634	2.159087	-0.669958	9.807611	0.002208	0.008446	-0.248909	0.047555	0.211729	-0.623663	0.860876	-0.066879	-0.067805	-0.499822
29635	1.693092	-0.661398	9.845378	-0.232341	0.020688	-0.217830	0.047518	0.217558	-0.622685	0.858355	-0.070469	-0.065590	-0.503943
29636	1.528588	-0.701135	9.803079	-0.378116	0.048719	-0.223154	0.046782	0.228386	-0.619809	0.855583	-0.076222	-0.061327	-0.508338
29637	1.856618	-0.749933	9.626637	-0.149755	0.072426	-0.256756	0.045379	0.238662	-0.614697	0.852775	-0.077825	-0.059115	-0.513052
29638	1.533748	-0.642261	9.404736	0.070461	0.054305	-0.279765	0.042048	0.240761	-0.614232	0.850035	-0.075784	-0.059417	-0.517848
29639	1.639148	-0.767578	9.594663	0.268883	0.048075	-0.241394	0.039961	0.236611	-0.617392	0.847938	-0.070512	-0.061895	-0.521726
29640	1.847518	-0.674986	9.728523	0.164783	0.020697	-0.184141	0.037609	0.231351	-0.619246	0.846241	-0.067323	-0.063593	-0.524691
29641	1.519164	-0.669659	9.846784	-0.265051	0.002111	-0.113226	0.037088	0.230938	-0.621080	0.844645	-0.071731	-0.061059	-0.526973
29642	1.851248	-0.826732	9.669064	-0.347383	-0.008479	-0.108705	0.034354	0.243027	-0.618030	0.842951	-0.077604	-0.057768	-0.529220
29643	1.374749	-1.270590	9.607985	-0.325901	0.001311	-0.108459	0.035203	0.253567	-0.612687	0.841242	-0.083061	-0.054573	-0.531446
29644	1.272874	-1.317076	9.091584	-0.129222	-0.025718	-0.066557	0.031568	0.261080	-0.609800	0.840267	-0.085487	-0.053814	-0.532679
29645	1.828188	-1.342019	9.430202	0.158628	-0.021611	-0.018803	0.031445	0.260249	-0.611119	0.840275	-0.083154	-0.055985	-0.532813
29646	1.846053	-1.216255	9.700682	0.131599	-0.061985	0.003778	0.031062	0.259003	-0.613488	0.840463	-0.081656	-0.058497	-0.532478
29647	1.441052	-0.762731	9.101314	0.181780	-0.068735	0.004347	0.028834	0.255130	-0.614937	0.840685	-0.079464	-0.061652	-0.532102
29648	1.904919	-0.737048	9.244218	0.307837	-0.110005	0.010266	0.025437	0.248211	-0.618499	0.841137	-0.075517	-0.066835	-0.531337
29649	1.811507	-0.643611	9.671512	0.129631	-0.144273	0.022980	0.022693	0.242120	-0.620355	0.841343	-0.075029	-0.070673	-0.530582
29650	2.096752	-0.239381	8.870941	-0.010000	-0.149561	0.057204	0.019386	0.241584	-0.622148	0.841745	-0.076909	-0.073076	-0.529350
29651	1.926328	-0.441668	9.144080	-0.316167	-0.167203	0.080467	0.016960	0.246315	-0.619176	0.841807	-0.084241	-0.072499	-0.528212
29652	2.185925	-0.605316	8.990944	-0.477560	-0.152606	0.162946	0.012086	0.260218	-0.613974	0.842444	-0.094173	-0.069818	-0.525876
29653	2.551259	-0.861647	9.475152	-0.374233	-0.146867	0.251664	0.010935	0.271879	-0.607408	0.844102	-0.102507	-0.067979	-0.521884
29654	2.620902	-0.932737	10.002496	-0.039899	-0.118171	0.310552	0.013156	0.277279	-0.606469	0.847062	-0.104883	-0.068993	-0.516456
29655	2.492835	-0.954760	10.339832	0.343259	-0.073376	0.267713	0.013452	0.273115	-0.608484	0.850372	-0.100324	-0.073330	-0.511298
29656	2.366327	-1.094806	10.627729	0.556446	0.022986	0.234372	0.015129	0.262145	-0.614658	0.853828	-0.091012	-0.078225	-0.506533
29657	2.088314	-0.792677	10.398063	0.400421	0.089788	0.140223	0.020272	0.248380	-0.621175	0.856049	-0.083599	-0.080588	-0.503684
29658	1.859564	-0.660036	9.142146	0.215823	0.097297	0.042981	0.024322	0.239061	-0.625924	0.857000	-0.079034	-0.081101	-0.502720
29659	2.212112	-0.649612	8.730635	0.024720	0.064168	-0.037051	0.024609	0.236007	-0.627009	0.856733	-0.078027	-0.080402	-0.503443
29660	2.213487	-0.798419	8.839472	-0.077220	0.004701	-0.071527	0.024984	0.239057	-0.625672	0.855894	-0.079232	-0.079731	-0.504787
29661	2.262579	-0.705649	9.412139	-0.134574	-0.012950	-0.072017	0.024022	0.244614	-0.625076	0.854891	-0.081693	-0.078807	-0.506238
29662	1.992715	-0.645935	10.160228	-0.127323	0.018544	-0.103495	0.021879	0.247262	-0.623705	0.853646	-0.083565	-0.077444	-0.508239
29663	1.572311	-0.687363	10.485443	-0.259567	0.053651	-0.141230	0.022113	0.251562	-0.621696	0.851811	-0.087346	-0.074192	-0.511159
29664	1.606182	-0.669259	10.199347	-0.225465	0.104459	-0.140798	0.021388	0.260725	-0.619100	0.850123	-0.089953	-0.070430	-0.514041
29665	1.712633	-0.610521	9.228104	-0.015903	0.102977	-0.156898	0.021230	0.264056	-0.617357	0.848592	-0.089029	-0.068842	-0.516939
29666	1.677944	-0.717616	8.727251	-0.060589	0.015640	-0.180451	0.020552	0.265447	-0.615495	0.846704	-0.089683	-0.068359	-0.519977
29667	1.767043	-1.099823	9.032135	-0.064295	-0.043943	-0.180805	0.017892	0.266571	-0.615444	0.844614	-0.091067	-0.068790	-0.523069
29668	1.660331	-1.174917	9.373485	-0.288936	-0.063289	-0.182503	0.015341	0.270748	-0.613525	0.842442	-0.096356	-0.067312	-0.525811
29669	2.094801	-1.217797	9.830708	-0.173633	-0.105482	-0.181965	0.008658	0.277723	-0.610728	0.840013	-0.100238	-0.067625	-0.528921
29670	2.014362	-0.986154	9.865311	0.084057	-0.098403	-0.180872	0.003349	0.277752	-0.610253	0.838154	-0.099665	-0.070611	-0.531581
29671	2.256468	-0.888088	9.515846	0.110905	-0.082676	-0.167447	-0.003285	0.277788	-0.609889	0.836445	-0.098536	-0.073520	-0.534084
29672	2.235438	-0.787146	9.435471	0.012300	-0.082783	-0.124078	-0.005660	0.276969	-0.612224	0.835213	-0.099051	-0.075392	-0.535653
29673	2.461110	-0.632738	9.377616	-0.053955	-0.084635	-0.112267	-0.010437	0.276856	-0.611890	0.833745	-0.100775	-0.076473	-0.537463
29674	2.591596	-0.630442	9.674546	0.096185	-0.131109	-0.095525	-0.014675	0.275769	-0.612099	0.833210	-0.100406	-0.080056	-0.537840
29675	2.739090	-0.274819	9.932129	0.380726	-0.145980	-0.108462	-0.019395	0.268302	-0.615777	0.832514	-0.095529	-0.086848	-0.538751
29676	2.803458	-0.049612	9.804377	0.441762	-0.156363	-0.149441	-0.025956	0.258625	-0.620499	0.831448	-0.089638	-0.094569	-0.540108
29677	2.736056	-0.017991	9.747638	0.238169	-0.119457	-0.226543	-0.031182	0.246998	-0.624473	0.829147	-0.086591	-0.099609	-0.543227
29678	2.647127	0.047048	9.552070	0.064952	-0.112270	-0.298229	-0.038709	0.243155	-0.627941	0.825781	-0.086182	-0.102765	-0.547812
29679	2.396445	-0.247231	10.214205	0.127713	-0.077226	-0.336415	-0.046121	0.240142	-0.628121	0.822099	-0.084260	-0.106089	-0.552990
29680	2.659088	0.041188	9.239449	0.188947	-0.076949	-0.394124	-0.051917	0.234345	-0.630191	0.817838	-0.081214	-0.110174	-0.558934
29681	2.667997	-0.060232	9.132453	0.148048	-0.071564	-0.447293	-0.060928	0.233285	-0.631377	0.812846	-0.078636	-0.113800	-0.565816
29682	2.813607	0.035315	9.286117	0.028300	-0.041860	-0.474521	-0.067538	0.229157	-0.631317	0.807353	-0.077619	-0.115610	-0.573403
29683	2.508921	-0.029057	9.482686	-0.062762	-0.029478	-0.520887	-0.074795	0.223507	-0.633101	0.801132	-0.077797	-0.116243	-0.581913
29684	2.565725	-0.184012	9.295348	-0.240565	-0.004898	-0.564434	-0.082792	0.227991	-0.629915	0.794091	-0.080441	-0.114459	-0.591479
29685	2.617484	-0.383286	9.547378	-0.130559	-0.015431	-0.565495	-0.089184	0.232189	-0.629775	0.787067	-0.081447	-0.114118	-0.600724
29686	2.647075	-0.299182	9.596158	-0.023141	-0.032883	-0.582391	-0.098220	0.234042	-0.628569	0.779853	-0.080930	-0.115362	-0.609895
29687	2.506932	-0.310156	9.582820	-0.074960	-0.020573	-0.595021	-0.106969	0.231591	-0.626622	0.772336	-0.081034	-0.115754	-0.619299
29688	2.292480	-0.576050	9.394143	-0.219168	0.003015	-0.550151	-0.113341	0.231069	-0.624561	0.765085	-0.083158	-0.113941	-0.628290
29689	2.079925	-0.575137	9.150834	-0.301649	-0.014483	-0.511975	-0.118683	0.236094	-0.622592	0.758036	-0.086858	-0.111197	-0.636768
29690	2.249507	-0.503861	9.294398	-0.211556	-0.033035	-0.460317	-0.127211	0.240580	-0.619135	0.751646	-0.089517	-0.109859	-0.644164
29691	2.244630	-0.513180	9.380858	-0.115073	-0.055831	-0.436789	-0.134661	0.242285	-0.615985	0.745637	-0.091083	-0.109933	-0.650879
29692	2.264904	-0.378732	9.350985	-0.236569	-0.052275	-0.475529	-0.141589	0.245652	-0.613221	0.738815	-0.094300	-0.108554	-0.658389
29693	2.482192	-0.713280	9.049637	-0.462755	-0.054000	-0.509914	-0.149723	0.250830	-0.609632	0.731023	-0.100824	-0.104116	-0.666783
29694	3.115755	-0.938564	9.358837	-0.365333	-0.078734	-0.504250	-0.158295	0.260449	-0.602054	0.723297	-0.106218	-0.101464	-0.674733
29695	2.958597	-0.627141	9.330126	0.101709	-0.089064	-0.502535	-0.165711	0.257852	-0.601573	0.716495	-0.105057	-0.105090	-0.681582
29696	3.236692	-0.234891	9.313008	0.087193	-0.092760	-0.456836	-0.176429	0.252914	-0.601590	0.710179	-0.104169	-0.108621	-0.687747
29697	3.227366	-0.184658	9.198299	-0.231520	-0.078935	-0.407985	-0.183190	0.251007	-0.599668	0.703860	-0.107812	-0.107327	-0.693858
29698	3.304283	-0.237870	9.297970	-0.426919	-0.093192	-0.339004	-0.191459	0.255769	-0.594900	0.697948	-0.114443	-0.103496	-0.699328
29699	3.320618	0.021631	9.250340	-0.248091	-0.091462	-0.309447	-0.196286	0.261344	-0.589520	0.692814	-0.118718	-0.101958	-0.703932
29700	3.190768	0.090755	9.499812	-0.120073	-0.066909	-0.324239	-0.202409	0.262763	-0.585999	0.687766	-0.120723	-0.102019	-0.708516
29701	3.185679	0.054699	9.494635	-0.181459	-0.026520	-0.389752	-0.208559	0.267790	-0.580605	0.681696	-0.122964	-0.100722	-0.714161
29702	3.120738	0.100042	9.212107	-0.136348	-0.024507	-0.463399	-0.214399	0.267544	-0.579205	0.674614	-0.124298	-0.100300	-0.720684
29703	3.041630	-0.150073	9.022444	-0.109126	-0.021621	-0.542519	-0.223128	0.262733	-0.579120	0.666406	-0.125148	-0.100350	-0.728129
29704	3.058019	-0.226718	9.170436	-0.165995	-0.014462	-0.631929	-0.231471	0.258336	-0.576149	0.656650	-0.126358	-0.099752	-0.736814
29705	3.000536	-0.504662	9.374434	-0.218435	-0.032663	-0.721420	-0.239173	0.257821	-0.572886	0.645295	-0.128417	-0.098757	-0.746559
29706	2.918334	-0.866219	9.702664	-0.151084	-0.006299	-0.779047	-0.251902	0.254558	-0.569574	0.633130	-0.128973	-0.098623	-0.756826
29707	3.038004	-1.027244	10.050686	-0.301110	0.075920	-0.829265	-0.262233	0.250449	-0.567357	0.619828	-0.130149	-0.095163	-0.767997
29708	3.022610	-1.121601	9.045086	-0.574594	0.112883	-0.858433	-0.269411	0.250347	-0.563310	0.605179	-0.133945	-0.087204	-0.779880
29709	2.871309	-1.678586	9.001533	-0.624668	0.065737	-0.881065	-0.280071	0.254288	-0.556282	0.589719	-0.139114	-0.078891	-0.791616
29710	2.232344	-1.530490	8.607369	-0.605277	0.022112	-0.817406	-0.290202	0.258503	-0.549128	0.574960	-0.144654	-0.071355	-0.802125
29711	2.368364	-1.429638	8.898174	-0.808046	-0.015041	-0.712424	-0.298913	0.267705	-0.539321	0.561030	-0.153338	-0.060427	-0.811222
29712	2.606795	-1.872538	9.400559	-1.094742	-0.020691	-0.646857	-0.309259	0.282049	-0.525368	0.546929	-0.165195	-0.044913	-0.819489
29713	1.519446	-2.315142	9.765372	-1.052305	-0.097612	-0.569055	-0.317354	0.296380	-0.510136	0.533889	-0.177917	-0.030321	-0.826068
29714	2.366472	-2.416126	10.364979	-0.898784	-0.105090	-0.506570	-0.325970	0.309744	-0.496088	0.522103	-0.188978	-0.018437	-0.831478
29715	2.831289	-2.222974	9.428242	-0.815022	-0.140224	-0.414524	-0.336035	0.320894	-0.481252	0.512009	-0.199780	-0.007569	-0.835391
29716	3.352378	-2.301053	9.607915	-0.745407	-0.124732	-0.377128	-0.343597	0.334945	-0.466426	0.502597	-0.209487	0.002056	-0.838754
29717	3.061579	-2.434332	9.330090	-0.535125	-0.074696	-0.359488	-0.351637	0.341783	-0.454551	0.494310	-0.216255	0.009128	-0.841907
29718	3.689497	-2.424923	9.288728	-0.258616	-0.044177	-0.357548	-0.358150	0.339871	-0.447908	0.487119	-0.219689	0.011456	-0.845175
29719	3.642338	-2.265813	9.286158	-0.046450	-0.016071	-0.373476	-0.364376	0.336295	-0.444698	0.480614	-0.220636	0.010774	-0.848654
29720	3.932692	-2.184057	9.231716	-0.066852	0.025905	-0.398215	-0.370716	0.330777	-0.443344	0.473497	-0.220995	0.010358	-0.852557
29721	3.375376	-2.107961	9.097999	-0.227914	0.048771	-0.385021	-0.374009	0.326353	-0.442812	0.465913	-0.222534	0.013306	-0.856287
29722	3.978008	-1.918134	8.998843	-0.254637	0.130849	-0.383297	-0.377854	0.324152	-0.439888	0.458118	-0.222836	0.017139	-0.860336
29723	3.562693	-1.923499	9.331639	-0.174104	0.145812	-0.389589	-0.381024	0.321532	-0.439472	0.450578	-0.222186	0.019992	-0.864415
29724	3.742421	-1.776101	9.223627	-0.115004	0.230626	-0.371249	-0.383116	0.317103	-0.441059	0.443497	-0.219454	0.022368	-0.868706
29725	3.486773	-1.726405	9.091810	-0.054032	0.278019	-0.381998	-0.383342	0.311831	-0.443603	0.436478	-0.215394	0.024305	-0.873213
29726	3.331957	-1.768064	9.232068	0.003088	0.326951	-0.339955	-0.382097	0.305442	-0.447886	0.430334	-0.209893	0.025602	-0.877555
29727	2.972643	-2.052342	9.741434	0.135328	0.383767	-0.299094	-0.380570	0.298221	-0.455201	0.425431	-0.202236	0.025464	-0.881737
29728	2.757220	-1.790374	9.909740	0.162929	0.440569	-0.255396	-0.377443	0.288908	-0.461774	0.421294	-0.193280	0.025269	-0.885729
29729	2.918222	-1.189031	8.751988	0.230014	0.414450	-0.223179	-0.371262	0.280830	-0.470876	0.417988	-0.184171	0.023983	-0.889265
29730	2.933662	-1.397995	8.888854	0.345215	0.340902	-0.201508	-0.365857	0.269424	-0.480261	0.415446	-0.175390	0.019915	-0.892326
29731	2.787174	-0.955773	9.186022	0.269047	0.283098	-0.198620	-0.359389	0.259264	-0.492275	0.412698	-0.168234	0.016883	-0.895038
29732	2.635904	-0.501956	9.329542	0.056045	0.270779	-0.191270	-0.357741	0.252735	-0.497616	0.409315	-0.163067	0.017438	-0.897533
29733	2.091149	-0.371724	9.626559	0.088259	0.254288	-0.204129	-0.355449	0.249116	-0.502151	0.405815	-0.157868	0.017318	-0.900051
29734	2.327271	-0.104557	9.500210	0.342298	0.227159	-0.192697	-0.351926	0.239384	-0.507159	0.403282	-0.151143	0.012360	-0.902423
29735	2.396070	0.058678	9.568789	0.533838	0.171250	-0.224976	-0.349828	0.225637	-0.515598	0.400727	-0.143780	0.003389	-0.904839
29736	2.496380	-0.098325	9.609382	0.574052	0.141476	-0.224854	-0.351692	0.209553	-0.525182	0.398204	-0.136705	-0.006540	-0.907029
29737	2.315767	-0.031658	9.712652	0.503168	0.123901	-0.188360	-0.350773	0.192480	-0.532455	0.396109	-0.130387	-0.015290	-0.908770
29738	2.579635	-0.274600	9.597023	0.381388	0.102781	-0.171827	-0.349868	0.177906	-0.539440	0.393925	-0.125522	-0.021881	-0.910268
29739	3.094203	-0.590607	9.824489	0.268540	0.079785	-0.162383	-0.351127	0.168755	-0.543975	0.391617	-0.121869	-0.026667	-0.911632
29740	3.257197	-0.751491	9.542431	0.085999	0.100712	-0.146090	-0.350547	0.162230	-0.547331	0.389138	-0.119362	-0.027828	-0.912989
29741	2.705491	-0.888569	8.930328	0.023475	0.088765	-0.157011	-0.349338	0.159586	-0.547245	0.386321	-0.117505	-0.028053	-0.914419
29742	2.631014	-1.163098	8.634592	0.032280	0.073029	-0.123547	-0.348900	0.154033	-0.549407	0.384073	-0.115933	-0.028392	-0.915555
29743	2.263429	-1.232788	8.504772	0.008900	0.039865	-0.104352	-0.350082	0.152792	-0.550977	0.382156	-0.115142	-0.028556	-0.916452
29744	2.329566	-1.435704	8.388906	-0.034337	-0.012756	-0.053809	-0.349680	0.152651	-0.551772	0.380978	-0.115690	-0.028169	-0.916885
29745	2.372306	-1.550262	8.791001	-0.149251	-0.056774	0.006831	-0.351153	0.153629	-0.549377	0.380682	-0.117970	-0.025847	-0.916786
29746	2.392098	-1.487553	8.897304	-0.257726	-0.065680	0.048309	-0.351184	0.157792	-0.547497	0.380853	-0.121241	-0.021533	-0.916400
29747	2.230321	-1.844951	9.596402	-0.367969	-0.043119	0.075745	-0.352976	0.166543	-0.542656	0.381286	-0.124979	-0.014855	-0.915850
29748	2.504672	-1.287949	9.172623	-0.375136	-0.034417	0.095150	-0.351452	0.176249	-0.539039	0.382016	-0.128576	-0.008036	-0.915132
29749	2.395183	-1.059168	8.983920	-0.325007	-0.037836	0.095587	-0.350323	0.184567	-0.534247	0.382884	-0.131896	-0.002036	-0.914330
29750	2.250604	-1.034580	9.576703	-0.353793	-0.032723	0.114817	-0.348931	0.193440	-0.529454	0.383989	-0.135286	0.004457	-0.913362
29751	2.184440	-0.834186	9.654085	-0.403791	0.002296	0.100540	-0.347824	0.205645	-0.524754	0.384688	-0.138449	0.012211	-0.912523
29752	2.458953	-0.942238	9.628843	-0.355369	0.053004	0.092161	-0.346821	0.214243	-0.522190	0.385313	-0.140271	0.019330	-0.911857
29753	2.419741	-1.023612	9.661895	-0.176226	0.077646	0.054778	-0.342087	0.219490	-0.518797	0.385752	-0.140303	0.023353	-0.911573
29754	2.592610	-1.168766	9.829380	-0.047367	0.100352	0.052190	-0.339977	0.221838	-0.519199	0.386474	-0.138897	0.025108	-0.911436
29755	2.404232	-1.172059	9.845388	0.011839	0.123235	0.024562	-0.334932	0.221950	-0.520456	0.386855	-0.136657	0.025937	-0.911590
29756	2.162036	-1.275611	9.973671	-0.000551	0.127728	-0.008066	-0.331723	0.218880	-0.522636	0.386583	-0.134418	0.026886	-0.912010
29757	2.065843	-1.212958	9.766120	0.012032	0.123446	-0.015874	-0.328401	0.219140	-0.524522	0.386221	-0.132176	0.027587	-0.912470
29758	2.210708	-1.218689	9.834504	0.053173	0.081426	-0.026347	-0.326669	0.218993	-0.526388	0.385781	-0.130376	0.027148	-0.912928
29759	2.181656	-1.223772	9.671261	0.094356	0.025522	-0.043861	-0.326373	0.214412	-0.527751	0.385172	-0.129295	0.025495	-0.913387
29760	2.234823	-1.214875	9.569960	0.019224	-0.026948	-0.062234	-0.325958	0.212051	-0.528568	0.384029	-0.129753	0.024749	-0.913823
29761	2.206010	-1.188514	9.464759	-0.028961	-0.054851	-0.096154	-0.327535	0.209978	-0.529615	0.382182	-0.131115	0.024577	-0.914408
29762	2.231696	-1.309161	9.405466	-0.016333	-0.044297	-0.114560	-0.329518	0.208045	-0.528291	0.379984	-0.132188	0.024212	-0.915179
29763	2.418030	-1.259621	9.563057	0.032124	-0.021556	-0.143252	-0.331491	0.205002	-0.528160	0.377413	-0.132502	0.023036	-0.916227
29764	2.331477	-1.206054	9.554806	-0.030327	0.008273	-0.173522	-0.334125	0.202241	-0.528935	0.374052	-0.132740	0.023173	-0.917566
29765	2.586923	-1.275771	9.431627	-0.030129	0.036302	-0.206111	-0.335833	0.199197	-0.528677	0.370124	-0.132499	0.023387	-0.919187
29766	2.518489	-1.386252	9.310774	0.030876	0.064424	-0.231117	-0.336734	0.194483	-0.528973	0.365822	-0.131275	0.022664	-0.921101
29767	2.566288	-1.458538	9.391249	0.097072	0.079275	-0.226206	-0.338022	0.188662	-0.530324	0.361822	-0.129329	0.020793	-0.922999
29768	2.462453	-1.453355	9.247996	0.113252	0.088987	-0.235711	-0.337575	0.181999	-0.533548	0.357634	-0.127046	0.018715	-0.924990
29769	2.401618	-1.520054	9.305437	0.115878	0.081974	-0.226902	-0.339381	0.174932	-0.536479	0.353648	-0.124925	0.016522	-0.926852
29770	2.195307	-1.326302	9.213306	0.127457	0.041797	-0.223335	-0.339591	0.166329	-0.538137	0.349724	-0.123403	0.013875	-0.928586
29771	2.049893	-1.401902	9.290603	0.148903	0.012093	-0.228546	-0.340059	0.157173	-0.541109	0.345792	-0.122342	0.010590	-0.930241
29772	1.732361	-1.248563	9.857516	0.082498	0.004984	-0.202507	-0.342006	0.150522	-0.542327	0.342141	-0.121804	0.008573	-0.931681
29773	2.102486	-0.809807	9.551723	-0.125058	-0.005630	-0.199667	-0.343459	0.148725	-0.541142	0.338069	-0.122922	0.010350	-0.933002
29774	2.405701	-0.947779	9.254298	-0.261097	-0.024964	-0.189386	-0.345189	0.148455	-0.539280	0.333803	-0.125273	0.014569	-0.934168
29775	2.396275	-0.927308	9.631959	-0.271817	-0.001403	-0.196429	-0.347195	0.149853	-0.536873	0.329398	-0.127302	0.019103	-0.935375
29776	1.895561	-0.711355	9.756532	-0.316486	0.050329	-0.198138	-0.348397	0.150692	-0.535927	0.324752	-0.128600	0.024834	-0.936686
29777	1.727261	-0.600154	9.509302	-0.357380	0.138849	-0.222709	-0.348705	0.155966	-0.532588	0.319532	-0.128527	0.031789	-0.938280
29778	2.036429	-1.275143	9.806518	-0.178543	0.167581	-0.202154	-0.347787	0.158043	-0.532975	0.315009	-0.126730	0.035682	-0.939913
29779	2.035342	-1.437687	10.136336	0.041391	0.160515	-0.176825	-0.346308	0.156371	-0.535771	0.311626	-0.123663	0.035400	-0.941458
29780	2.171530	-1.301844	10.071830	0.103881	0.151680	-0.145572	-0.344401	0.149422	-0.538495	0.308886	-0.120343	0.034019	-0.942841
29781	2.078598	-1.453737	9.717576	0.152175	0.106299	-0.145380	-0.341954	0.142194	-0.543593	0.306390	-0.117581	0.031388	-0.944095
29782	1.846040	-1.544439	9.353212	0.195057	0.060933	-0.134598	-0.341236	0.133725	-0.545263	0.304133	-0.115401	0.027750	-0.945207
29783	1.716321	-1.442986	9.163221	0.166230	0.013671	-0.099669	-0.341450	0.126372	-0.547959	0.302580	-0.114266	0.024420	-0.945935
29784	1.649678	-1.307703	9.184580	0.133794	0.001316	-0.053201	-0.343004	0.120413	-0.549045	0.301714	-0.113539	0.021768	-0.946363
29785	1.607038	-1.196325	9.316015	0.086127	-0.005829	-0.004196	-0.342981	0.117082	-0.550129	0.301792	-0.113197	0.020075	-0.946417
29786	1.898097	-1.015961	9.260298	-0.029355	-0.000728	0.013436	-0.343766	0.115421	-0.550396	0.301805	-0.113464	0.020651	-0.946368
29787	2.041260	-0.920785	9.286595	-0.067040	-0.014832	0.032472	-0.344307	0.117089	-0.550108	0.302232	-0.114204	0.021881	-0.946115
29788	2.124887	-1.046431	9.313271	0.054617	-0.039320	0.029694	-0.344302	0.115701	-0.549466	0.302756	-0.114687	0.020672	-0.945917
29789	2.319317	-0.870196	9.234304	0.194160	-0.042848	0.039489	-0.344268	0.110705	-0.550829	0.303920	-0.114388	0.016792	-0.945656
29790	2.464404	-0.844688	9.293432	0.162000	-0.042883	0.026878	-0.346624	0.105444	-0.551502	0.304597	-0.114287	0.013528	-0.945503
29791	2.312455	-0.817187	9.246990	0.094028	-0.013108	0.030949	-0.346330	0.101557	-0.553252	0.305353	-0.114060	0.011684	-0.945311
29792	2.415837	-0.880566	9.235756	0.052796	-0.000943	0.050916	-0.346578	0.098366	-0.552755	0.306260	-0.113826	0.010790	-0.945057
29793	1.901444	-1.275576	10.894043	0.065018	0.064400	0.089169	-0.344977	0.096830	-0.552794	0.308033	-0.112298	0.010114	-0.944671
29794	2.306887	-0.607898	10.028168	0.118894	0.137076	0.096026	-0.342427	0.094043	-0.556668	0.309913	-0.109039	0.008920	-0.944449
29795	2.168141	-1.102030	10.119822	0.202996	0.137139	0.091291	-0.338946	0.090139	-0.559385	0.312006	-0.105286	0.006085	-0.944209
29796	1.914133	-0.823775	10.009847	0.117087	0.144185	0.101400	-0.337841	0.083889	-0.561696	0.314004	-0.101903	0.004975	-0.943924
29797	1.875584	-0.796078	9.529804	-0.024182	0.121546	0.086218	-0.333838	0.081787	-0.564929	0.315523	-0.099863	0.006327	-0.943627
29798	1.749732	-1.172726	9.531367	-0.067008	0.104157	0.052319	-0.331850	0.083304	-0.566913	0.316240	-0.098397	0.008339	-0.943526
29799	1.439703	-0.954814	9.209676	-0.109885	0.085077	0.041509	-0.330402	0.085239	-0.566784	0.316749	-0.097585	0.011018	-0.943412
29800	1.317416	-1.179156	9.472533	-0.143970	0.055299	0.042900	-0.327745	0.085920	-0.569050	0.317140	-0.097527	0.014155	-0.943245
29801	1.302987	-1.173931	9.571259	-0.161941	0.060490	0.058652	-0.326984	0.091745	-0.568478	0.317872	-0.097482	0.017730	-0.942942
29802	1.323034	-1.083964	9.939851	-0.165750	0.041071	0.093805	-0.324881	0.093953	-0.566650	0.319196	-0.097810	0.021283	-0.942387
29803	1.489065	-0.819234	9.624205	-0.168415	0.020085	0.093721	-0.324492	0.096172	-0.567553	0.320585	-0.098534	0.024795	-0.941755
29804	1.758035	-1.028151	9.636307	-0.128076	-0.013165	0.065573	-0.325313	0.099784	-0.566323	0.321455	-0.099653	0.027238	-0.941273
29805	1.340703	0.047648	9.563348	-0.114411	-0.037419	0.013061	-0.325336	0.102559	-0.564457	0.321453	-0.101139	0.029160	-0.941057
29806	1.096973	0.399234	9.862717	-0.109700	-0.023288	-0.041347	-0.328677	0.106463	-0.563974	0.320254	-0.102385	0.030987	-0.941273
29807	1.398935	0.090115	9.440758	-0.016302	-0.005614	-0.102429	-0.328275	0.105350	-0.563072	0.318252	-0.102665	0.030941	-0.941923
29808	1.802747	-0.842049	9.255910	0.175082	-0.024906	-0.089075	-0.330251	0.103002	-0.563196	0.316763	-0.102155	0.027294	-0.942593
29809	2.178870	-1.600212	9.267982	0.244809	-0.030254	-0.081805	-0.333526	0.097053	-0.565306	0.315688	-0.101249	0.022214	-0.943184
29810	2.193223	-1.630522	9.618416	0.033593	-0.004165	-0.070932	-0.335079	0.091094	-0.566655	0.313913	-0.101220	0.021438	-0.943798
29811	1.955624	-1.774274	9.984139	-0.166825	0.039521	-0.069557	-0.336273	0.090545	-0.565854	0.312199	-0.101611	0.024631	-0.944246
29812	2.006213	-1.448095	9.804790	-0.200864	0.091956	-0.038719	-0.335502	0.094148	-0.564517	0.310577	-0.101219	0.028940	-0.944701
29813	1.850913	-1.550540	9.730444	-0.134676	0.083278	-0.034716	-0.334720	0.097059	-0.565419	0.309556	-0.100580	0.031891	-0.945009
29814	1.661078	-1.417000	9.654304	-0.102546	0.062323	-0.020373	-0.334731	0.098725	-0.565009	0.308688	-0.100128	0.034173	-0.945261
29815	1.799332	-1.322755	9.363375	-0.093612	0.046579	-0.013331	-0.334739	0.100391	-0.565517	0.308175	-0.099919	0.036174	-0.945376
29816	1.972825	-1.372478	9.277185	-0.111412	0.020355	-0.040052	-0.333946	0.101775	-0.566828	0.306963	-0.100328	0.038323	-0.945642
29817	1.843801	-1.183524	9.386223	-0.131926	0.011655	-0.058662	-0.335027	0.104278	-0.565343	0.305536	-0.101068	0.040734	-0.945925
29818	1.828253	-1.345617	9.826731	-0.153284	0.013402	-0.096740	-0.336240	0.106921	-0.564379	0.303180	-0.101907	0.043516	-0.946469
29819	1.421487	-0.831462	10.172637	-0.155900	0.051962	-0.106974	-0.336514	0.107755	-0.563054	0.300746	-0.102056	0.046504	-0.947087
29820	1.665773	-1.108220	9.960649	-0.051884	0.074809	-0.145911	-0.336258	0.109836	-0.563824	0.297600	-0.101163	0.047635	-0.948120
29821	1.701270	-1.200741	9.685285	0.168210	0.057409	-0.141750	-0.338597	0.102355	-0.565701	0.295150	-0.099298	0.044416	-0.949238
29822	1.497575	-0.982603	9.708778	0.162964	0.054022	-0.169011	-0.339100	0.098750	-0.567567	0.292022	-0.097539	0.041300	-0.950528
29823	1.247948	-1.105936	9.642217	0.032514	0.096137	-0.195312	-0.338796	0.092920	-0.568943	0.288245	-0.095752	0.040764	-0.951885
29824	1.277308	-1.385603	9.504154	0.098705	0.099663	-0.187831	-0.338890	0.087509	-0.571358	0.284543	-0.093516	0.039098	-0.953290
29825	1.489912	-1.368361	9.391958	0.159353	0.089041	-0.145189	-0.339515	0.082517	-0.574024	0.281957	-0.091087	0.036215	-0.954407
29826	1.671562	-1.292854	9.376839	0.134247	0.078461	-0.135756	-0.337612	0.076262	-0.576741	0.279282	-0.089008	0.033850	-0.955476
29827	1.709494	-1.050544	9.268738	0.076905	0.071407	-0.115892	-0.337198	0.074040	-0.577557	0.277109	-0.087372	0.032494	-0.956306
29828	1.274439	-1.111402	9.495314	0.030290	0.061826	-0.105579	-0.336777	0.070846	-0.579039	0.274763	-0.086166	0.032081	-0.957106
29829	1.324946	-1.140596	9.516173	0.018648	0.050433	-0.107489	-0.338878	0.067666	-0.580089	0.272661	-0.085239	0.031749	-0.957801
29830	1.272290	-1.414208	9.575973	0.039140	0.038168	-0.095089	-0.338603	0.066138	-0.580108	0.270430	-0.084427	0.031064	-0.958527
29831	1.228876	-1.397883	9.297732	-0.011053	0.034664	-0.069010	-0.339124	0.065031	-0.581162	0.269025	-0.083934	0.031316	-0.958958
29832	1.503698	-1.462654	9.268179	-0.132852	0.027503	-0.045346	-0.339927	0.066146	-0.581138	0.267479	-0.084222	0.033952	-0.959275
29833	1.560887	-1.566828	9.170349	-0.120413	-0.009262	-0.034851	-0.338611	0.066970	-0.579444	0.266573	-0.085155	0.036157	-0.959365
29834	1.470716	-1.344775	9.190504	-0.075811	-0.021544	-0.008063	-0.341821	0.071290	-0.578827	0.266100	-0.086058	0.037480	-0.959364
29835	1.536288	-1.288021	9.039173	-0.118789	-0.025068	0.002180	-0.339974	0.072112	-0.577271	0.265916	-0.087272	0.039645	-0.959219
29836	1.238214	-1.450169	9.527783	-0.111738	-0.025975	0.011086	-0.341467	0.076699	-0.575365	0.265815	-0.088438	0.041661	-0.959055
29837	1.206254	-1.192505	9.543039	-0.160981	0.004597	0.028523	-0.341481	0.078225	-0.573643	0.266034	-0.089271	0.044851	-0.958773
29838	0.893769	-1.696998	10.522952	-0.164830	0.035896	0.067349	-0.341114	0.082802	-0.572421	0.266837	-0.089479	0.048316	-0.958362
29839	0.801013	-1.472605	9.728382	-0.042194	0.029976	0.076243	-0.340086	0.086681	-0.569248	0.268160	-0.089105	0.049474	-0.957968
29840	0.687112	-1.179417	9.352988	0.097265	-0.016310	0.100985	-0.340612	0.086685	-0.570684	0.270161	-0.088878	0.047693	-0.957517
29841	0.880155	-0.845745	8.840817	0.138454	-0.077481	0.092274	-0.340210	0.085294	-0.569391	0.272215	-0.089536	0.044828	-0.957012
29842	0.816940	-0.920782	9.311580	0.150942	-0.168481	0.060307	-0.343385	0.083090	-0.568314	0.273694	-0.091968	0.041116	-0.956526
29843	0.846042	-0.919481	9.811264	0.070442	-0.191306	0.034064	-0.347362	0.080750	-0.565258	0.274599	-0.095182	0.038810	-0.956049
29844	0.865199	-0.969889	10.680573	-0.072641	-0.154714	0.004040	-0.350823	0.080906	-0.562316	0.274568	-0.098619	0.039343	-0.955688
29845	1.198898	-0.900912	10.491016	-0.104747	-0.119765	-0.003199	-0.354571	0.083978	-0.557765	0.274363	-0.101405	0.040689	-0.955398
29846	1.642493	-0.992079	10.125622	0.061920	-0.095183	-0.040811	-0.358285	0.082053	-0.554577	0.273707	-0.103001	0.038886	-0.955491
29847	1.750532	-1.057597	9.426931	0.241043	-0.119453	-0.067821	-0.359595	0.078173	-0.553020	0.272964	-0.103936	0.033472	-0.955807
29848	1.813429	-1.380323	9.451520	0.243722	-0.114221	-0.067868	-0.362999	0.070697	-0.553568	0.272168	-0.104917	0.028033	-0.956102
29849	1.846265	-1.519755	9.560192	0.058334	-0.089902	-0.025113	-0.366174	0.067382	-0.550796	0.271827	-0.106268	0.026384	-0.956097
29850	1.911072	-1.232115	9.399505	-0.070640	-0.062029	0.018149	-0.367503	0.067111	-0.549466	0.271965	-0.107913	0.027423	-0.955844
29851	2.029557	-1.226643	9.917694	-0.061851	-0.060471	0.039321	-0.370839	0.069626	-0.548077	0.272583	-0.109334	0.028375	-0.955479
29852	1.914214	-1.148621	9.967655	0.016949	-0.013176	0.038354	-0.371241	0.069628	-0.547020	0.273271	-0.109556	0.028050	-0.955266
29853	2.034140	-1.262613	9.965310	0.031205	0.004253	0.056085	-0.370453	0.070456	-0.545974	0.274375	-0.109229	0.027616	-0.955000
29854	2.007324	-1.289656	9.705656	0.078624	0.028795	0.070626	-0.370315	0.069345	-0.545856	0.275791	-0.108293	0.026412	-0.954733
29855	2.016817	-1.309319	9.592385	0.141990	0.007759	0.102729	-0.370706	0.068098	-0.545731	0.278020	-0.107280	0.023991	-0.954264
29856	2.091109	-1.045829	9.424128	0.131243	-0.009743	0.106148	-0.366166	0.064049	-0.547416	0.280236	-0.106768	0.021646	-0.953730
29857	1.986682	-0.794491	9.545689	-0.033306	0.006874	0.090990	-0.367763	0.064334	-0.546601	0.281861	-0.106773	0.022525	-0.953230
29858	2.001299	-0.771073	9.375186	-0.163769	-0.000924	0.056531	-0.366733	0.069186	-0.545518	0.282473	-0.107770	0.025751	-0.952854
29859	1.801437	-0.701232	9.680550	-0.181604	0.011355	0.038889	-0.366235	0.074040	-0.544296	0.282778	-0.108550	0.029345	-0.952572
29860	1.766341	-0.548933	9.841232	-0.152765	0.014949	-0.009314	-0.366791	0.077790	-0.543069	0.282150	-0.109217	0.032307	-0.952586
29861	1.839103	-0.486306	9.269300	-0.073714	-0.009289	-0.069622	-0.368134	0.080296	-0.542498	0.280628	-0.109837	0.033444	-0.952925
29862	1.885263	-0.793712	9.541765	-0.052179	-0.039899	-0.101381	-0.369608	0.081690	-0.540624	0.278512	-0.111041	0.033979	-0.953387
29863	1.942967	-0.832326	9.646576	-0.116494	-0.035521	-0.126534	-0.370285	0.083776	-0.540199	0.275820	-0.112434	0.035629	-0.953946
29864	1.936604	-1.050763	9.776310	-0.099415	-0.012752	-0.142234	-0.372018	0.084062	-0.538069	0.272799	-0.113410	0.037122	-0.954642
29865	2.050035	-1.391392	9.581541	0.042880	-0.009194	-0.144808	-0.373202	0.083097	-0.539505	0.270094	-0.113446	0.035829	-0.955456
29866	1.908426	-1.615634	9.827742	0.114335	-0.012724	-0.126686	-0.374245	0.079911	-0.539521	0.267849	-0.113245	0.033275	-0.956203
29867	2.075441	-1.570342	10.120044	0.117698	0.001937	-0.082597	-0.375816	0.076311	-0.539402	0.266492	-0.112626	0.030780	-0.956739
29868	2.059656	-1.407298	9.910550	0.196359	0.032553	-0.050148	-0.374986	0.071172	-0.540778	0.265856	-0.111071	0.027071	-0.957210
29869	2.170841	-1.382686	9.590213	0.201723	0.041310	-0.037762	-0.375212	0.065622	-0.543062	0.265514	-0.109236	0.023295	-0.957615
29870	2.099158	-1.267497	9.320564	0.088958	0.092036	-0.008390	-0.373189	0.061588	-0.545627	0.265386	-0.107088	0.022052	-0.957923
29871	2.069612	-1.340074	9.108480	-0.045367	0.091982	0.022352	-0.371464	0.061856	-0.546176	0.265635	-0.105591	0.023429	-0.957987
29872	1.958863	-1.295705	9.177242	-0.084824	0.077957	0.036153	-0.368826	0.065174	-0.547496	0.265955	-0.104613	0.025539	-0.957952
29873	1.871734	-1.334783	9.547679	-0.061723	0.021891	0.044940	-0.368437	0.066698	-0.547355	0.266636	-0.104549	0.026928	-0.957732
29874	1.544930	-1.821730	10.722597	0.060568	0.042698	0.079364	-0.367244	0.066969	-0.547502	0.268132	-0.103448	0.026152	-0.957455
29875	1.719354	-1.028407	9.453974	0.057989	0.090080	0.109614	-0.364850	0.066957	-0.549114	0.270266	-0.101392	0.025777	-0.957085
29876	1.701423	-0.811573	8.737986	-0.031342	0.020283	0.078816	-0.362738	0.069167	-0.549911	0.271582	-0.101216	0.026636	-0.956707
29877	1.484609	-0.748772	9.057836	-0.099311	-0.026048	0.050027	-0.362623	0.071803	-0.549099	0.272314	-0.102261	0.028506	-0.956334
29878	1.470832	-0.660967	9.419484	-0.090427	-0.065477	0.042914	-0.363442	0.074721	-0.547220	0.272853	-0.104064	0.029958	-0.955942
29879	1.639820	-0.671573	9.528463	0.008109	-0.068079	0.013607	-0.363717	0.076110	-0.546939	0.273132	-0.105330	0.029442	-0.955739
29880	1.768695	-0.888700	9.645028	0.047546	-0.078574	-0.009139	-0.365976	0.074733	-0.543506	0.272983	-0.106661	0.028074	-0.955675
29881	1.792181	-0.993545	10.028174	0.052852	-0.075167	-0.005601	-0.371152	0.075316	-0.543946	0.272991	-0.107822	0.026611	-0.955585
29882	1.873684	-1.076098	9.983259	0.065362	-0.062071	0.002428	-0.372078	0.073516	-0.541587	0.273097	-0.108733	0.025018	-0.955494
29883	2.031191	-0.984990	9.502255	0.070731	-0.063796	0.015660	-0.372600	0.071992	-0.541725	0.273541	-0.109573	0.023317	-0.955314
29884	2.069507	-1.026505	9.395695	0.083196	-0.070813	0.029807	-0.373784	0.070194	-0.541594	0.274203	-0.110540	0.021395	-0.955058
29885	2.144302	-1.041008	9.563126	0.068816	-0.076143	0.037584	-0.374575	0.068949	-0.540807	0.275063	-0.111632	0.019710	-0.954720
29886	2.225738	-1.141952	9.796802	0.025904	-0.050834	0.030263	-0.376964	0.067711	-0.538420	0.275567	-0.112531	0.018997	-0.954484
29887	2.226013	-1.099083	9.657891	-0.020600	-0.009721	0.041540	-0.377228	0.067991	-0.539200	0.276275	-0.112863	0.019400	-0.954232
29888	2.152496	-1.238954	9.351677	-0.016844	0.013177	0.016978	-0.376058	0.071314	-0.537872	0.276396	-0.112780	0.019827	-0.954197
29889	2.113652	-1.276328	9.615964	-0.042871	0.032338	0.032717	-0.376066	0.072564	-0.537597	0.276870	-0.112452	0.020885	-0.954076
29890	2.027722	-1.131736	9.486177	-0.126003	0.050758	0.025187	-0.374744	0.074084	-0.538915	0.276836	-0.112251	0.023628	-0.954046
29891	1.935287	-1.233666	9.740570	-0.161769	0.056874	0.014376	-0.373843	0.078798	-0.538882	0.276679	-0.112121	0.027060	-0.954015
29892	1.885567	-1.089497	9.564800	-0.170687	0.047304	0.010800	-0.373208	0.083513	-0.538319	0.276305	-0.112238	0.030598	-0.954003
29893	1.803178	-1.129700	9.579470	-0.149276	0.039432	0.021517	-0.372568	0.086284	-0.536201	0.276316	-0.112358	0.033710	-0.953881
29894	1.829297	-1.192378	9.600155	-0.135939	-0.002587	0.026728	-0.372859	0.090450	-0.535761	0.276356	-0.113220	0.036344	-0.953671
29895	1.815410	-1.105903	9.526762	-0.143072	-0.007810	0.022275	-0.372880	0.093919	-0.535595	0.276423	-0.114197	0.039070	-0.953427
29896	1.837044	-1.120454	9.543232	-0.105407	0.008849	0.007620	-0.372499	0.095721	-0.533745	0.276162	-0.114686	0.041141	-0.953357
29897	2.041779	-1.194195	9.547828	-0.057974	-0.009552	-0.000989	-0.371853	0.098354	-0.532941	0.275978	-0.115241	0.042164	-0.953298
29898	1.983058	-1.304090	9.643209	-0.013198	-0.009513	-0.013006	-0.371996	0.100020	-0.532922	0.275565	-0.115588	0.042326	-0.953369
29899	2.125255	-1.341438	9.591081	0.045926	0.023734	-0.017791	-0.372254	0.099467	-0.533974	0.275271	-0.114957	0.041503	-0.953566
29900	2.132372	-1.354013	9.429842	0.029888	0.029033	-0.026702	-0.371857	0.099465	-0.533718	0.274633	-0.114341	0.041028	-0.953845
29901	2.150689	-1.495898	9.485736	0.022684	0.028997	-0.018859	-0.370655	0.098487	-0.534271	0.274259	-0.113755	0.040673	-0.954037
29902	2.043973	-1.562253	9.538771	0.026221	0.036872	-0.009095	-0.371438	0.096687	-0.535064	0.273868	-0.112992	0.040359	-0.954254
29903	1.990627	-1.590891	9.476411	-0.000664	0.046486	0.004854	-0.369315	0.097092	-0.536012	0.273880	-0.112194	0.040613	-0.954334
29904	1.928124	-1.551871	9.491820	-0.024085	0.035920	0.036394	-0.368919	0.098479	-0.537579	0.274237	-0.111687	0.041357	-0.954259
29905	1.863046	-1.534539	9.487774	0.007197	0.041177	0.045476	-0.368259	0.098475	-0.536539	0.275046	-0.110917	0.041535	-0.954108
29906	1.815321	-1.456973	9.561181	-0.027772	0.043753	0.061120	-0.366801	0.099439	-0.537864	0.275840	-0.110260	0.042449	-0.953915
29907	1.817706	-1.461743	9.580334	-0.067120	0.035880	0.053753	-0.364822	0.101094	-0.537353	0.276647	-0.109991	0.044040	-0.953640
29908	1.701672	-1.479961	9.619581	-0.093925	0.036795	0.044780	-0.363394	0.105804	-0.536277	0.277049	-0.109847	0.046134	-0.953441
29909	1.827916	-1.384851	9.581130	-0.127849	0.039414	0.030425	-0.363415	0.109135	-0.535719	0.277271	-0.109863	0.048851	-0.953239
29910	1.679790	-1.503579	9.706022	-0.092033	0.032471	0.018343	-0.361827	0.109959	-0.535997	0.277168	-0.109813	0.050827	-0.953172
29911	1.856126	-1.486627	9.406667	-0.066854	0.051771	0.004454	-0.361572	0.111901	-0.536244	0.277014	-0.109277	0.052388	-0.953193
29912	1.744634	-1.543514	9.397361	-0.075748	0.050084	-0.007931	-0.360784	0.113841	-0.537025	0.276410	-0.108825	0.054095	-0.953325
29913	1.686615	-1.557036	9.546721	-0.020294	0.057079	-0.005728	-0.358268	0.114660	-0.537055	0.276156	-0.107939	0.054773	-0.953461
29914	1.737248	-1.567142	9.517326	-0.018524	0.039571	-0.005795	-0.357340	0.114932	-0.537329	0.275730	-0.107368	0.055335	-0.953616
29915	1.681376	-1.614681	9.560524	-0.006938	0.034316	0.001326	-0.357072	0.114931	-0.538121	0.275663	-0.106833	0.055646	-0.953677
29916	1.830551	-1.692651	9.613620	-0.038254	0.022017	-0.004296	-0.356553	0.116872	-0.538109	0.275239	-0.106703	0.056491	-0.953764
29917	1.839869	-1.740781	9.629810	-0.136681	0.011491	-0.006826	-0.356300	0.118535	-0.537309	0.274764	-0.107336	0.059135	-0.953670
29918	1.896945	-1.861703	9.560631	-0.128606	0.006256	-0.012114	-0.356849	0.121314	-0.536748	0.274000	-0.108011	0.061601	-0.953658
29919	1.887674	-1.804202	9.462830	-0.027549	-0.007716	-0.002600	-0.357655	0.122706	-0.535934	0.273861	-0.108420	0.062070	-0.953621
29920	1.820380	-1.760290	9.492757	0.040361	-0.005982	0.017316	-0.356072	0.124363	-0.536335	0.274066	-0.108366	0.061307	-0.953617
29921	1.757889	-1.716732	9.419290	0.020698	0.020283	0.022584	-0.355933	0.123530	-0.536739	0.274476	-0.107952	0.061062	-0.953562
29922	1.709665	-1.706719	9.424627	-0.009758	0.020270	0.030309	-0.356598	0.123950	-0.536725	0.274684	-0.107650	0.061438	-0.953512
29923	1.641896	-1.730051	9.487434	-0.014200	0.023794	0.022373	-0.354480	0.123798	-0.535315	0.275010	-0.107359	0.061877	-0.953423
29924	1.685496	-1.713378	9.544932	0.023409	0.022049	0.013818	-0.354340	0.123521	-0.536895	0.274971	-0.106861	0.061595	-0.953508
29925	1.714442	-1.716172	9.491775	0.032382	0.006325	0.005007	-0.354994	0.121859	-0.536770	0.275087	-0.106669	0.061010	-0.953534
29926	1.675706	-1.730272	9.501560	-0.004289	-0.007658	-0.002352	-0.354996	0.122136	-0.536636	0.274679	-0.106907	0.061062	-0.953622
29927	1.733714	-1.721266	9.448287	-0.043605	-0.004153	-0.011452	-0.354870	0.122829	-0.536106	0.274331	-0.107354	0.061833	-0.953622
29928	1.706456	-1.821755	9.553120	-0.040037	0.008079	-0.008753	-0.354354	0.124769	-0.535045	0.273727	-0.107497	0.062637	-0.953727
29929	1.793421	-1.817610	9.557224	-0.056159	0.004542	-0.006265	-0.354756	0.125326	-0.534770	0.273440	-0.107844	0.063710	-0.953699
29930	1.733391	-1.769121	9.529458	-0.056137	0.023810	-0.004404	-0.355028	0.126716	-0.535015	0.272860	-0.107769	0.064917	-0.953792
29931	1.714324	-1.732979	9.501196	-0.045374	0.034328	-0.006036	-0.353705	0.127403	-0.535291	0.272562	-0.107489	0.065942	-0.953839
29932	1.685136	-1.761674	9.481891	-0.038223	0.034339	-0.004218	-0.353442	0.127818	-0.535159	0.271989	-0.107112	0.066867	-0.953980
29933	1.631952	-1.768577	9.448622	-0.010481	0.036118	-0.003994	-0.353180	0.128927	-0.536071	0.271801	-0.106603	0.067237	-0.954065
29934	1.646600	-1.749191	9.532839	0.011897	0.033489	-0.009130	-0.351313	0.127807	-0.537161	0.271203	-0.105972	0.067195	-0.954308
29935	1.607717	-1.782644	9.506351	0.013686	0.018641	-0.012690	-0.351845	0.128227	-0.537280	0.270923	-0.105674	0.066986	-0.954435
29936	1.723354	-1.819747	9.466473	-0.020242	0.036130	-0.022608	-0.352638	0.128370	-0.538317	0.269943	-0.105182	0.067547	-0.954728
29937	1.626325	-1.885839	9.629985	-0.020332	0.023848	-0.011186	-0.351307	0.127391	-0.538084	0.269613	-0.104969	0.068020	-0.954811
29938	1.621964	-1.816431	9.505840	-0.023863	0.029136	-0.016462	-0.350244	0.127108	-0.537972	0.268801	-0.104624	0.068620	-0.955035
29939	1.621781	-1.840615	9.462301	-0.028367	0.032623	-0.007674	-0.350116	0.127384	-0.537184	0.268508	-0.104281	0.069299	-0.955105
29940	1.544778	-1.806014	9.569117	-0.034670	0.023863	-0.004199	-0.349056	0.127517	-0.537198	0.267896	-0.104075	0.070105	-0.955241
29941	1.605143	-1.806516	9.558976	-0.022158	0.018597	-0.002383	-0.349584	0.127382	-0.537717	0.267737	-0.103955	0.070598	-0.955262
29942	1.540511	-1.724476	9.478759	-0.027431	0.020421	-0.020000	-0.348796	0.129460	-0.538758	0.266855	-0.103799	0.071212	-0.955481
29943	1.564809	-1.703062	9.464375	0.002989	0.018675	-0.019787	-0.349997	0.129882	-0.537554	0.266414	-0.103563	0.071178	-0.955632
29944	1.590954	-1.767624	9.655684	0.028932	0.011651	-0.026698	-0.348929	0.128627	-0.537320	0.265487	-0.103280	0.070659	-0.955959
29945	1.535070	-1.817517	9.715679	0.017296	0.020398	-0.024984	-0.349053	0.127657	-0.538116	0.264974	-0.102936	0.070343	-0.956161
29946	1.569265	-1.753757	9.415684	0.008435	0.013477	-0.037400	-0.349589	0.128353	-0.537707	0.263895	-0.102750	0.070193	-0.956491
29947	1.466911	-1.887320	9.525591	0.061230	0.008266	-0.044083	-0.348647	0.127100	-0.539440	0.263125	-0.102429	0.068933	-0.956829
29948	1.563508	-1.892358	9.697749	0.083487	0.013408	-0.022788	-0.350221	0.124472	-0.540230	0.262486	-0.101829	0.067375	-0.957179
29949	1.626435	-1.869134	9.586914	0.052996	0.018607	-0.002736	-0.348361	0.123490	-0.539481	0.262475	-0.101298	0.066416	-0.957306
29950	1.645499	-1.907505	9.672832	0.004708	0.025586	-0.009246	-0.349140	0.121413	-0.541065	0.261978	-0.100865	0.066450	-0.957485
29951	1.622012	-1.807059	9.424231	-0.082989	0.030842	0.002503	-0.348354	0.123352	-0.541320	0.261776	-0.100810	0.068175	-0.957425
