# Supplementary material for: Identification of Haptic Based Guiding Using Hard Reins
Source: PLoS One. 2015 Jul 22;10(7):e0132020. doi: 10.1371/journal.pone.0132020 (PMC4511788; doi:10.1371/journal.pone.0132020)
Supplement: S8 File — (ZIP) [file pone.0132020.s008.zip › Exp2_MotionData1/Subject2/path1/T6/gc6.txt]

// Start Time: 0
// Sample rate: 25.0Hz
// Scenario: 4.9
// Firmware Version: 2.6.1
Counter	Acc_X	Acc_Y	Acc_Z	Gyr_X	Gyr_Y	Gyr_Z	Mag_X	Mag_Y	Mag_Z	Quat_w	Quat_x	Quat_y	Quat_z
29384	8.628241	-1.697461	-4.483521	-0.157165	-0.038163	-0.044538	-0.547282	-0.071564	0.536686	-0.113705	-0.784136	0.320154	-0.519329
29385	8.608868	-1.604481	-4.535324	-0.203928	-0.012092	-0.016216	-0.547783	-0.075423	0.537569	-0.116954	-0.783886	0.322185	-0.517728
29386	8.675114	-1.455819	-4.445056	-0.235158	-0.002516	-0.020838	-0.546570	-0.083747	0.536486	-0.120834	-0.783482	0.324414	-0.516053
29387	8.705029	-1.355348	-4.358574	-0.218681	0.008481	-0.020797	-0.546521	-0.088227	0.535372	-0.124492	-0.782985	0.326463	-0.514643
29388	8.747468	-1.280182	-4.200271	-0.212619	-0.015109	0.004054	-0.547723	-0.092312	0.535271	-0.127672	-0.782573	0.328864	-0.512959
29389	8.684859	-1.231706	-4.526075	-0.206046	-0.002493	0.008618	-0.547690	-0.095654	0.534087	-0.130760	-0.782003	0.331254	-0.511512
29390	8.659607	-1.297118	-4.337175	-0.183789	0.002288	0.019654	-0.544856	-0.098985	0.534692	-0.133433	-0.781362	0.333537	-0.510316
29391	8.690125	-1.344707	-4.420742	-0.188145	0.006482	0.026976	-0.547334	-0.102795	0.532248	-0.136109	-0.780601	0.335997	-0.509158
29392	8.694872	-1.388512	-4.411544	-0.179608	0.008565	0.037994	-0.548710	-0.104712	0.531305	-0.138579	-0.779755	0.338515	-0.508120
29393	8.628679	-1.386063	-4.558793	-0.190810	0.015817	-0.006102	-0.547961	-0.109087	0.530749	-0.141683	-0.779095	0.340456	-0.506978
29394	8.664460	-1.356421	-4.617901	-0.258550	0.038343	-0.009929	-0.547621	-0.114567	0.529710	-0.146060	-0.778026	0.342918	-0.505717
29395	8.755795	-1.371308	-4.640735	-0.220170	0.037438	-0.011671	-0.550074	-0.119958	0.527727	-0.149807	-0.777074	0.345002	-0.504666
29396	8.714184	-1.252141	-4.464511	-0.263781	0.016417	0.002975	-0.549195	-0.124288	0.526195	-0.153980	-0.776077	0.347771	-0.503040
29397	8.698715	-1.205691	-4.304229	-0.266770	0.016495	0.063538	-0.549418	-0.129981	0.523893	-0.157537	-0.774632	0.351539	-0.501546
29398	8.693353	-1.121786	-4.409749	-0.267415	0.010329	0.074567	-0.550643	-0.133278	0.522166	-0.160997	-0.773136	0.355458	-0.499989
29399	8.867651	-0.851298	-4.419333	-0.275587	-0.004438	0.045296	-0.551990	-0.137724	0.520788	-0.164722	-0.771954	0.359072	-0.498018
29400	8.750067	-0.807402	-4.376008	-0.193802	-0.008111	0.025257	-0.551115	-0.142162	0.518552	-0.167398	-0.771194	0.361538	-0.496516
29401	8.706685	-0.870485	-4.350645	-0.118013	-0.020042	0.020817	-0.551628	-0.145033	0.519496	-0.168830	-0.770838	0.363238	-0.495342
29402	8.718222	-0.898942	-4.404396	-0.094983	-0.027849	0.027294	-0.550906	-0.146765	0.519941	-0.169813	-0.770580	0.364810	-0.494252
29403	8.671375	-1.121122	-4.447565	-0.076457	-0.028347	0.034623	-0.550341	-0.147998	0.518883	-0.170405	-0.770337	0.366335	-0.493296
29404	8.710085	-0.941200	-4.503388	-0.005772	-0.017809	0.009088	-0.548655	-0.148628	0.519665	-0.170268	-0.770412	0.366712	-0.492947
29405	8.726413	-0.947015	-4.260106	-0.011724	-0.077920	-0.001828	-0.548942	-0.147528	0.520433	-0.169864	-0.771141	0.367201	-0.491581
29406	8.621283	-0.985075	-4.439975	0.033701	0.007894	-0.023016	-0.546993	-0.147153	0.520857	-0.169619	-0.771334	0.366601	-0.491810
29407	8.697077	-1.022352	-4.592792	0.025159	-0.017459	0.001788	-0.547540	-0.147865	0.521097	-0.169054	-0.771566	0.366577	-0.491658
29408	8.671137	-1.091439	-4.490836	0.030356	-0.018678	-0.009225	-0.547416	-0.146461	0.521322	-0.168535	-0.771904	0.366321	-0.491497
29409	8.666699	-0.921356	-4.513712	0.028039	-0.010213	-0.027567	-0.548110	-0.146733	0.521312	-0.168267	-0.772288	0.365791	-0.491380
29410	8.714042	-1.008013	-4.586087	0.034548	0.041448	-0.029479	-0.547279	-0.146060	0.521764	-0.168316	-0.772200	0.364969	-0.492112
29411	8.647256	-0.984335	-4.508565	0.015225	0.021339	-0.031328	-0.547143	-0.146041	0.521345	-0.168514	-0.772258	0.364400	-0.492375
29412	8.709501	-0.964566	-4.568728	0.017684	0.019934	-0.007449	-0.546988	-0.147053	0.521700	-0.168452	-0.772162	0.364160	-0.492724
29413	8.695184	-1.047627	-4.515601	0.001080	0.020301	-0.013002	-0.546447	-0.145655	0.521921	-0.168679	-0.772049	0.364017	-0.492930
29414	8.738883	-1.024121	-4.483269	0.006560	-0.000072	-0.011109	-0.546454	-0.146139	0.520216	-0.168678	-0.772140	0.363896	-0.492877
29415	8.677362	-1.001259	-4.347986	0.004991	0.030773	-0.003827	-0.547841	-0.146287	0.520779	-0.168832	-0.771867	0.363820	-0.493308
29416	8.744233	-0.954360	-4.444372	0.014025	0.005100	-0.005584	-0.547693	-0.146598	0.521316	-0.168699	-0.771892	0.363693	-0.493407
29417	8.659185	-0.996407	-4.518751	0.006915	-0.002744	0.002645	-0.547581	-0.144609	0.521159	-0.168516	-0.771909	0.363811	-0.493357
29418	8.709579	-1.008601	-4.540036	-0.011679	0.003555	-0.009321	-0.547011	-0.145606	0.521092	-0.168804	-0.771891	0.363882	-0.493234
29419	8.642706	-1.033547	-4.453167	-0.016770	0.008200	0.005326	-0.547560	-0.146042	0.521489	-0.169038	-0.771700	0.364238	-0.493190
29420	8.723341	-1.226979	-4.537144	-0.046103	0.010369	0.001578	-0.548142	-0.145233	0.519591	-0.169801	-0.771417	0.364797	-0.492957
29421	8.744313	-0.964255	-4.429949	-0.046950	-0.008198	-0.026787	-0.548110	-0.148044	0.519138	-0.170693	-0.771517	0.365014	-0.492332
29422	8.715509	-0.888640	-4.447700	-0.008946	-0.007388	-0.042307	-0.548360	-0.150825	0.518131	-0.171195	-0.771848	0.364604	-0.491943
29423	8.725448	-0.898989	-4.404666	0.014622	-0.016230	-0.049586	-0.546389	-0.151238	0.520180	-0.171308	-0.772400	0.363886	-0.491567
29424	8.662523	-0.751730	-4.502790	0.042792	-0.030947	-0.020137	-0.545835	-0.150836	0.520479	-0.170609	-0.772986	0.363372	-0.491270
29425	8.734839	-0.859606	-4.453064	0.045303	-0.029252	-0.064179	-0.545002	-0.150700	0.520340	-0.170305	-0.773875	0.362165	-0.490867
29426	8.753651	-0.873562	-4.506991	0.057034	-0.041148	-0.034775	-0.543057	-0.148335	0.523537	-0.169450	-0.774717	0.361310	-0.490464
29427	8.570026	-0.871383	-4.572566	0.059588	-0.043740	-0.007281	-0.542495	-0.148895	0.523218	-0.168262	-0.775383	0.360891	-0.490130
29428	8.665460	-1.011861	-4.635014	0.062827	-0.028827	-0.025654	-0.540944	-0.148502	0.526298	-0.167326	-0.776046	0.360093	-0.489986
29429	8.781355	-1.042367	-4.591243	0.041105	-0.032972	-0.016492	-0.540116	-0.147418	0.527055	-0.166587	-0.776609	0.359678	-0.489653
29430	8.656211	-1.002719	-4.588721	0.038065	-0.015882	0.005476	-0.540973	-0.145845	0.527020	-0.165821	-0.776838	0.359559	-0.489635
29431	8.690172	-0.959460	-4.577633	0.020731	-0.028703	-0.025720	-0.540671	-0.146508	0.528930	-0.165518	-0.777355	0.359185	-0.489191
29432	8.646725	-0.963894	-4.585698	0.007484	-0.029532	-0.042272	-0.538716	-0.147089	0.528597	-0.165597	-0.777960	0.358669	-0.488583
29433	8.607996	-0.941363	-4.617915	0.004339	-0.017728	-0.023951	-0.538560	-0.147058	0.530830	-0.165609	-0.778302	0.358447	-0.488197
29434	8.602921	-0.928686	-4.656285	0.014225	-0.014786	0.003591	-0.538260	-0.148757	0.530722	-0.165241	-0.778454	0.358531	-0.488017
29435	8.693292	-0.926575	-4.500250	0.013547	-0.029015	-0.020220	-0.537436	-0.147653	0.531061	-0.164993	-0.778908	0.358313	-0.487535
29436	8.612773	-0.953518	-4.618173	-0.015557	-0.013556	-0.015739	-0.535878	-0.149660	0.531062	-0.165286	-0.779089	0.358381	-0.487098
29437	8.615429	-0.834465	-4.636817	-0.002291	-0.024634	-0.031275	-0.536002	-0.150270	0.532003	-0.165425	-0.779528	0.358130	-0.486533
29438	8.637213	-0.949414	-4.575587	0.014945	-0.048406	-0.034886	-0.535300	-0.150052	0.533126	-0.165178	-0.780285	0.357716	-0.485707
29439	8.578823	-0.982164	-4.633996	-0.014245	-0.074431	-0.029416	-0.531520	-0.151265	0.533574	-0.165127	-0.781151	0.357774	-0.484287
29440	8.492113	-0.806009	-4.704475	0.024705	-0.069309	-0.009153	-0.530805	-0.152433	0.534053	-0.164334	-0.781951	0.357747	-0.483285
29441	8.602791	-0.838224	-4.711239	0.022330	-0.094888	-0.027450	-0.529408	-0.151163	0.536630	-0.163547	-0.783118	0.357545	-0.481808
29442	8.509983	-0.837829	-4.871997	0.028186	-0.069784	-0.016493	-0.527434	-0.151327	0.539392	-0.162757	-0.783989	0.357354	-0.480800
29443	8.564245	-0.845277	-4.707428	0.028311	-0.055278	-0.012830	-0.526744	-0.149992	0.540863	-0.162019	-0.784688	0.357192	-0.480030
29444	8.592951	-0.854872	-4.730301	0.036097	-0.026704	0.001825	-0.524498	-0.150120	0.542787	-0.161236	-0.785037	0.357070	-0.479813
29445	8.581191	-0.865046	-4.688870	0.031383	-0.039138	-0.036706	-0.524511	-0.149259	0.542562	-0.160798	-0.785757	0.356447	-0.479244
29446	8.404309	-0.918159	-4.793699	0.041880	-0.045699	-0.020209	-0.524206	-0.150070	0.544602	-0.160007	-0.786458	0.355997	-0.478694
29447	8.447923	-0.853043	-4.790075	0.052619	-0.006521	0.001791	-0.523937	-0.149106	0.545077	-0.159097	-0.786658	0.355671	-0.478911
29448	8.510288	-0.926161	-4.795299	0.053034	-0.016469	-0.016542	-0.522542	-0.148481	0.546359	-0.158298	-0.787090	0.355069	-0.478913
29449	8.552956	-0.925238	-4.886250	0.054598	-0.012349	0.007318	-0.521585	-0.146814	0.546731	-0.157261	-0.787311	0.354829	-0.479068
29450	8.422711	-0.953350	-4.891223	0.039441	-0.007448	-0.012940	-0.521584	-0.145772	0.548610	-0.156702	-0.787590	0.354379	-0.479127
29451	8.539120	-1.038406	-4.758466	0.032440	0.028917	-0.004737	-0.521509	-0.143036	0.544731	-0.156418	-0.787430	0.354034	-0.479737
29452	8.482582	-0.928748	-4.948850	0.009963	0.017192	-0.023114	-0.522630	-0.142198	0.545352	-0.156597	-0.787449	0.353632	-0.479943
29453	8.508828	-0.987015	-4.957457	0.024712	0.028039	-0.020354	-0.521517	-0.142074	0.545349	-0.156574	-0.787387	0.353121	-0.480429
29454	8.537803	-0.977571	-4.953649	0.028732	0.036476	-0.007506	-0.523041	-0.142623	0.545469	-0.156445	-0.787168	0.352726	-0.481120
29455	8.500213	-0.939960	-4.845731	0.024794	0.018547	-0.015742	-0.522641	-0.141479	0.545117	-0.156307	-0.787165	0.352318	-0.481468
29456	8.521724	-1.012972	-4.837350	0.010586	0.021349	-0.000182	-0.522910	-0.142577	0.544494	-0.156287	-0.786982	0.352263	-0.481814
29457	8.538840	-0.964753	-4.825600	0.023281	0.017849	-0.003810	-0.524607	-0.140703	0.544346	-0.156050	-0.786897	0.352061	-0.482177
29458	8.568031	-0.941055	-4.799971	0.010854	0.035539	0.008995	-0.523352	-0.141253	0.543603	-0.156035	-0.786514	0.352100	-0.482778
29459	8.572644	-0.979750	-4.810056	0.011073	0.023948	0.018184	-0.525599	-0.139410	0.544296	-0.155820	-0.786177	0.352343	-0.483219
29460	8.529519	-0.960362	-4.786581	-0.006979	0.027128	0.027314	-0.524780	-0.139059	0.542635	-0.155849	-0.785690	0.352867	-0.483618
29461	8.599731	-0.988275	-4.731424	0.020920	0.016987	0.010881	-0.525757	-0.139562	0.541637	-0.155501	-0.785501	0.352922	-0.483998
29462	8.578187	-0.976172	-4.718464	0.016440	0.016777	0.014540	-0.527584	-0.138654	0.541012	-0.155221	-0.785271	0.353063	-0.484357
29463	8.515003	-1.018687	-4.769512	0.001902	0.024014	0.017230	-0.527594	-0.137941	0.540917	-0.155159	-0.784909	0.353380	-0.484732
29464	8.650112	-1.010200	-4.750357	0.029020	0.009882	0.006327	-0.528692	-0.138806	0.541572	-0.154708	-0.784846	0.353285	-0.485048
29465	8.492677	-1.100331	-4.817512	0.014436	-0.003152	0.009020	-0.527453	-0.137687	0.541489	-0.154334	-0.784844	0.353437	-0.485059
29466	8.530035	-1.058816	-4.678559	0.013434	0.006269	0.005352	-0.527019	-0.138575	0.542128	-0.154110	-0.784776	0.353486	-0.485205
29467	8.534012	-1.018357	-4.804033	-0.005795	-0.001026	0.005330	-0.528033	-0.136240	0.541026	-0.154103	-0.784717	0.353771	-0.485095
29468	8.409209	-0.915896	-4.784207	-0.000928	0.028079	-0.020409	-0.527333	-0.136532	0.541001	-0.154505	-0.784577	0.353483	-0.485404
29469	8.715091	-0.971506	-4.776686	0.017937	0.017568	0.001725	-0.527058	-0.136254	0.541016	-0.154296	-0.784438	0.353421	-0.485740
29470	8.645966	-1.011343	-4.663264	-0.016400	0.018734	-0.016714	-0.528596	-0.136063	0.540484	-0.154841	-0.784312	0.353374	-0.485803
29471	8.465261	-0.968613	-4.680379	0.016221	0.046866	0.003458	-0.528180	-0.136977	0.538749	-0.154851	-0.783870	0.353263	-0.486595
29472	8.641352	-0.860461	-4.700750	0.001699	0.040175	0.009002	-0.529304	-0.136906	0.537648	-0.155019	-0.783406	0.353385	-0.487199
29473	8.568599	-0.922539	-4.734662	0.032833	0.009473	0.012755	-0.530434	-0.135618	0.537738	-0.154421	-0.783314	0.353369	-0.487549
29474	8.564737	-0.821749	-4.654160	0.069924	0.002633	0.033043	-0.529484	-0.134045	0.537128	-0.153017	-0.783256	0.353315	-0.488122
29475	8.532966	-1.059746	-4.611051	0.083208	0.023805	0.047671	-0.528449	-0.127564	0.537519	-0.151396	-0.782928	0.353307	-0.489159
29476	8.626136	-1.156564	-4.673130	0.059426	0.055419	0.043907	-0.530310	-0.125673	0.534164	-0.150416	-0.782248	0.353351	-0.490517
29477	8.684091	-1.259627	-4.613174	0.008833	0.023095	0.001649	-0.533090	-0.125672	0.535028	-0.150400	-0.782022	0.353353	-0.490880
29478	8.575674	-1.175956	-4.647217	0.018627	0.004897	0.028295	-0.531298	-0.124145	0.535105	-0.149856	-0.781821	0.353709	-0.491110
29479	8.587494	-1.175644	-4.676639	0.005502	0.022330	0.014480	-0.531304	-0.123849	0.534844	-0.149758	-0.781501	0.353948	-0.491476
29480	8.598148	-1.128715	-4.565634	-0.018468	0.013513	0.008956	-0.532415	-0.124902	0.533534	-0.150051	-0.781237	0.354350	-0.491518
29481	8.612035	-1.040022	-4.676673	-0.010710	0.016206	0.025497	-0.531582	-0.123980	0.534699	-0.150059	-0.780850	0.354937	-0.491707
29482	8.573442	-1.156739	-4.632518	-0.003363	0.021695	0.025476	-0.532175	-0.121267	0.534454	-0.149996	-0.780443	0.355400	-0.492038
29483	8.664971	-1.225621	-4.607407	-0.026064	0.030886	-0.003936	-0.533133	-0.123062	0.533794	-0.150636	-0.780073	0.355635	-0.492259
29484	8.631341	-1.186540	-4.610725	-0.032857	0.029701	0.016238	-0.533165	-0.122348	0.530768	-0.151195	-0.779553	0.356241	-0.492473
29485	8.572133	-1.158648	-4.489987	-0.018399	0.021677	0.010769	-0.534674	-0.124034	0.530958	-0.151505	-0.779190	0.356657	-0.492652
29486	8.677728	-1.068424	-4.582708	-0.004054	0.004717	0.001684	-0.535800	-0.123950	0.529578	-0.151584	-0.779103	0.356833	-0.492636
29487	8.650595	-1.191516	-4.611478	0.008036	0.000789	-0.025841	-0.534094	-0.125227	0.531995	-0.151696	-0.779286	0.356480	-0.492568
29488	8.602577	-1.132943	-4.614130	-0.006423	-0.001455	-0.018526	-0.533961	-0.125847	0.530141	-0.151960	-0.779403	0.356373	-0.492380
29489	8.646130	-1.114059	-4.598730	0.006232	-0.002999	-0.023991	-0.535515	-0.124781	0.529105	-0.152056	-0.779604	0.356077	-0.492246
29490	8.626626	-1.223270	-4.581807	-0.005157	0.001691	-0.040559	-0.533397	-0.126158	0.530535	-0.152538	-0.779852	0.355600	-0.492049
29491	8.608425	-1.071370	-4.507681	-0.010741	-0.005558	-0.042370	-0.532253	-0.128442	0.530523	-0.153061	-0.780155	0.355191	-0.491701
29492	8.606834	-1.131996	-4.686738	-0.002151	-0.004259	-0.064393	-0.532518	-0.129043	0.531326	-0.153690	-0.780637	0.354335	-0.491358
29493	8.597871	-1.020921	-4.647037	0.020444	0.005301	-0.040489	-0.531821	-0.128791	0.531753	-0.153785	-0.780916	0.353615	-0.491403
29494	8.684525	-1.050651	-4.645640	0.009311	0.000153	-0.045994	-0.533074	-0.129304	0.531036	-0.154085	-0.781257	0.352919	-0.491267
29495	8.626633	-0.996473	-4.676935	0.033613	-0.004808	-0.025757	-0.532095	-0.129339	0.531443	-0.153760	-0.781573	0.352330	-0.491290
29496	8.593205	-1.065055	-4.608508	0.013582	0.011700	-0.024004	-0.531260	-0.129741	0.530713	-0.153858	-0.781658	0.351899	-0.491431
29497	8.525506	-1.039779	-4.649284	0.002952	0.034085	-0.013061	-0.533473	-0.130979	0.530657	-0.154160	-0.781408	0.351691	-0.491884
29498	8.453744	-0.923118	-4.631349	0.016013	0.063977	-0.005739	-0.533068	-0.130259	0.530279	-0.154407	-0.780859	0.351357	-0.492916
29499	8.684470	-1.089576	-4.636231	0.029510	0.112497	0.014420	-0.533643	-0.130142	0.528059	-0.154574	-0.779723	0.351073	-0.494860
29500	8.812160	-1.217277	-4.583875	0.004691	0.064025	-0.020410	-0.535742	-0.129795	0.527403	-0.155142	-0.779238	0.350621	-0.495765
29501	8.738222	-1.154661	-4.513077	-0.009810	0.029438	-0.011211	-0.537987	-0.129936	0.525183	-0.155587	-0.778978	0.350585	-0.496060
29502	8.680942	-1.186911	-4.429030	-0.048622	0.011883	-0.024121	-0.537853	-0.129642	0.524921	-0.156659	-0.778868	0.350769	-0.495766
29503	8.670550	-1.109922	-4.558558	-0.044608	0.018485	-0.011271	-0.537127	-0.131657	0.525348	-0.157566	-0.778606	0.351112	-0.495648
29504	8.704912	-1.030783	-4.511024	-0.055669	0.011264	-0.013094	-0.537245	-0.134144	0.524079	-0.158636	-0.778398	0.351543	-0.495327
29505	8.652035	-1.018442	-4.499306	-0.096387	0.002226	-0.029684	-0.537783	-0.136342	0.522832	-0.160417	-0.778259	0.352163	-0.494531
29506	8.685390	-0.971682	-4.567873	-0.050916	-0.008397	-0.038741	-0.537046	-0.138949	0.523781	-0.161526	-0.778439	0.352206	-0.493855
29507	8.666107	-0.930075	-4.586202	-0.037970	-0.009685	-0.033207	-0.536483	-0.140302	0.522296	-0.162348	-0.778629	0.352230	-0.493269
29508	8.675860	-0.905957	-4.581579	-0.015930	0.004873	-0.031345	-0.536898	-0.140316	0.522718	-0.162932	-0.778739	0.351999	-0.493068
29509	8.690382	-0.913489	-4.570096	-0.010639	0.021975	-0.040536	-0.536734	-0.142296	0.522594	-0.163625	-0.778756	0.351535	-0.493141
29510	8.642505	-0.930766	-4.522530	-0.019441	-0.012136	-0.023994	-0.536716	-0.143708	0.522507	-0.164074	-0.778968	0.351513	-0.492674
29511	8.671388	-0.960182	-4.514141	-0.011872	0.007664	-0.016668	-0.537277	-0.143290	0.522817	-0.164448	-0.778954	0.351481	-0.492594
29512	8.678394	-0.969601	-4.538616	-0.048357	0.011240	-0.013076	-0.536678	-0.147078	0.521880	-0.165405	-0.778762	0.351837	-0.492322
29513	8.681392	-0.916993	-4.485251	-0.023105	0.006400	-0.025854	-0.536409	-0.146894	0.520912	-0.166034	-0.778787	0.351777	-0.492114
29514	8.685703	-0.911261	-4.553000	-0.019077	0.006499	-0.012083	-0.536121	-0.146952	0.522022	-0.166485	-0.778736	0.351864	-0.491980
29515	8.647779	-0.838922	-4.502807	-0.011533	-0.004261	-0.001952	-0.534710	-0.147995	0.522642	-0.166623	-0.778737	0.352097	-0.491765
29516	8.678702	-0.877465	-4.538027	0.001066	0.005462	-0.011120	-0.536378	-0.149437	0.520755	-0.166754	-0.778748	0.352022	-0.491757
29517	8.656877	-0.825850	-4.577932	0.007251	-0.005397	0.016440	-0.536649	-0.149742	0.521297	-0.166411	-0.778694	0.352361	-0.491717
29518	8.686166	-0.868173	-4.511679	-0.001519	-0.006935	-0.003760	-0.536533	-0.148163	0.520835	-0.166416	-0.778771	0.352457	-0.491523
29519	8.678645	-0.838344	-4.561921	0.008995	-0.010760	0.013702	-0.535129	-0.148769	0.521203	-0.166037	-0.778794	0.352753	-0.491403
29520	8.671326	-0.894227	-4.549936	-0.008613	0.002777	0.003542	-0.536526	-0.148204	0.521670	-0.166150	-0.778701	0.353000	-0.491335
29521	8.659344	-0.904010	-4.537476	0.008765	0.019403	0.001711	-0.536548	-0.146764	0.521201	-0.166104	-0.778511	0.353012	-0.491642
29522	8.697815	-0.935848	-4.534292	-0.000168	0.006923	0.010892	-0.535405	-0.148523	0.522058	-0.166041	-0.778354	0.353275	-0.491723
29523	8.652154	-0.904027	-4.532377	-0.024170	0.000976	0.003509	-0.536252	-0.148181	0.521110	-0.166359	-0.778223	0.353700	-0.491518
29524	8.675961	-0.881744	-4.579010	-0.014625	0.003768	0.018212	-0.535537	-0.148824	0.522459	-0.166427	-0.777997	0.354229	-0.491472
29525	8.697740	-0.896695	-4.560600	-0.007643	0.004513	0.005382	-0.535273	-0.147953	0.521952	-0.166494	-0.777873	0.354509	-0.491443
29526	8.627434	-0.885690	-4.620694	-0.029468	-0.019803	0.012703	-0.536099	-0.149313	0.521039	-0.166685	-0.777864	0.355186	-0.490905
29527	8.628075	-0.901445	-4.531460	0.000045	0.016600	0.018208	-0.537510	-0.148007	0.520854	-0.166592	-0.777556	0.355550	-0.491159
29528	8.724113	-0.911286	-4.571342	-0.007592	0.022932	0.005355	-0.535825	-0.149290	0.520480	-0.166813	-0.777256	0.355747	-0.491417
29529	8.647365	-0.940627	-4.513115	-0.004056	0.003730	0.002620	-0.536384	-0.148744	0.521077	-0.166845	-0.777171	0.355952	-0.491391
29530	8.678637	-0.931003	-4.523882	-0.007955	-0.004046	-0.005625	-0.536781	-0.150433	0.520976	-0.166991	-0.777210	0.356077	-0.491190
29531	8.717217	-0.902062	-4.532382	-0.018801	-0.008015	-0.000121	-0.537500	-0.149379	0.519932	-0.167196	-0.777211	0.356423	-0.490868
29532	8.649714	-0.913710	-4.532349	-0.013444	-0.003114	-0.005641	-0.536379	-0.149827	0.520033	-0.167431	-0.777224	0.356594	-0.490642
29533	8.666355	-0.867100	-4.580970	0.001063	0.003623	-0.011119	-0.535946	-0.150835	0.520246	-0.167519	-0.777256	0.356535	-0.490606
29534	8.641835	-0.895450	-4.623711	-0.023786	0.000339	-0.016679	-0.537045	-0.151041	0.521918	-0.168046	-0.777280	0.356622	-0.490324
29535	8.632462	-0.895844	-4.589551	-0.009747	-0.007835	-0.003794	-0.536619	-0.152143	0.521149	-0.168147	-0.777337	0.356823	-0.490053
29536	8.670905	-0.891052	-4.605448	-0.009148	0.001221	-0.016644	-0.536208	-0.151847	0.520744	-0.168456	-0.777398	0.356769	-0.489888
29537	8.690272	-0.862082	-4.605984	-0.004493	0.014912	-0.014813	-0.535090	-0.152408	0.520280	-0.168745	-0.777329	0.356670	-0.489970
29538	8.656672	-0.881585	-4.580703	-0.004188	0.001250	-0.001954	-0.536481	-0.152266	0.520721	-0.168832	-0.777304	0.356794	-0.489891
29539	8.630107	-0.856903	-4.598870	-0.016417	0.003887	-0.014831	-0.535921	-0.152033	0.521567	-0.169227	-0.777304	0.356849	-0.489715
29540	8.676061	-0.913623	-4.552655	-0.017085	0.003348	-0.005653	-0.536769	-0.151159	0.521350	-0.169560	-0.777244	0.357025	-0.489565
29541	8.651752	-0.788699	-4.633047	-0.015230	-0.000445	-0.003796	-0.535892	-0.155086	0.520262	-0.169798	-0.777212	0.357255	-0.489366
29542	8.651930	-0.847543	-4.585134	0.010170	0.007385	-0.012942	-0.536748	-0.154166	0.519071	-0.169822	-0.777247	0.357060	-0.489444
29543	8.627966	-0.776874	-4.598268	0.017730	0.010498	-0.003751	-0.535231	-0.152265	0.520291	-0.169626	-0.777221	0.356929	-0.489649
29544	8.651940	-0.867070	-4.575601	0.036489	0.005726	0.013718	-0.535640	-0.152313	0.521408	-0.168953	-0.777182	0.356873	-0.489985
29545	8.671373	-0.784563	-4.590281	0.041876	-0.001485	0.011005	-0.535681	-0.149972	0.519878	-0.168154	-0.777249	0.356775	-0.490224
29546	8.666578	-0.828469	-4.568651	0.066194	-0.004600	0.031237	-0.536267	-0.147306	0.520606	-0.166780	-0.777280	0.356743	-0.490667
29547	8.656373	-0.954226	-4.588410	0.044338	0.008243	0.032985	-0.536541	-0.147201	0.521453	-0.165796	-0.777103	0.356930	-0.491146
29548	8.627168	-1.060819	-4.580768	0.019374	0.010576	0.056765	-0.538501	-0.146587	0.521090	-0.165012	-0.776640	0.357713	-0.491572
29549	8.684530	-1.116508	-4.617088	0.007915	0.008031	0.038398	-0.537153	-0.143332	0.520720	-0.164531	-0.776303	0.358345	-0.491805
29550	8.685266	-1.042192	-4.553837	-0.033132	-0.001212	0.009902	-0.537132	-0.144765	0.521050	-0.164929	-0.776124	0.358940	-0.491520
29551	8.649528	-1.081663	-4.485134	-0.029192	-0.005574	0.020915	-0.538563	-0.142423	0.519953	-0.165095	-0.775921	0.359713	-0.491220
29552	8.687767	-1.003348	-4.558507	-0.034931	0.003343	0.010816	-0.537991	-0.143830	0.519581	-0.165549	-0.775681	0.360330	-0.490993
29553	8.656467	-0.993412	-4.559688	-0.034834	0.004040	0.014480	-0.538968	-0.144461	0.518296	-0.165935	-0.775410	0.361026	-0.490781
29554	8.628403	-0.960550	-4.464233	-0.012918	0.002174	0.013610	-0.539372	-0.144798	0.519535	-0.166012	-0.775232	0.361477	-0.490703
29555	8.613157	-0.939557	-4.574623	-0.033242	0.061751	0.034576	-0.538412	-0.144201	0.518586	-0.166595	-0.774252	0.362274	-0.491464
29556	8.608654	-0.935198	-4.535784	0.025879	0.023449	0.025578	-0.541069	-0.143838	0.517796	-0.166107	-0.773909	0.362456	-0.492036
29557	8.739494	-1.054457	-4.391714	0.020440	0.020606	0.027421	-0.541113	-0.140959	0.516858	-0.165632	-0.773560	0.362750	-0.492527
29558	8.714563	-0.969903	-4.535140	0.018582	-0.008028	0.029302	-0.540848	-0.139443	0.517646	-0.164986	-0.773478	0.363156	-0.492573
29559	8.724360	-1.033660	-4.487619	0.023990	-0.004147	0.025629	-0.541972	-0.139372	0.516545	-0.164297	-0.773396	0.363468	-0.492702
29560	8.783970	-1.081765	-4.548125	0.022317	-0.004452	0.031135	-0.541988	-0.137314	0.517928	-0.163607	-0.773272	0.363863	-0.492834
29561	8.690764	-1.023903	-4.474223	0.014402	-0.004066	0.009089	-0.542014	-0.136635	0.515598	-0.163233	-0.773277	0.364012	-0.492843
29562	8.781979	-1.097112	-4.487772	0.006436	-0.005315	-0.015692	-0.542276	-0.137646	0.516096	-0.163248	-0.773447	0.363849	-0.492691
29563	8.527167	-0.935379	-4.479604	0.048915	-0.035866	-0.031188	-0.540740	-0.137165	0.517367	-0.162508	-0.774169	0.363135	-0.492328
29564	8.533114	-1.020984	-4.608388	0.118004	0.118502	-0.029482	-0.543019	-0.133956	0.516191	-0.161819	-0.773586	0.361239	-0.494860
29565	8.883265	-1.112617	-4.469924	0.135373	0.013699	0.014830	-0.543585	-0.132852	0.516962	-0.159648	-0.773761	0.360217	-0.496035
29566	8.690371	-1.057359	-4.510654	0.175626	0.053352	0.011140	-0.542783	-0.129252	0.518433	-0.157195	-0.773695	0.358590	-0.498095
29567	8.708313	-1.342941	-4.561490	0.163978	-0.000767	0.024005	-0.542967	-0.125450	0.518948	-0.154379	-0.774026	0.357465	-0.499270
29568	8.458850	-1.162657	-4.493022	0.143895	0.035889	0.057834	-0.543009	-0.121797	0.519593	-0.151822	-0.773683	0.356928	-0.500967
29569	8.689308	-1.240849	-4.569774	0.181084	0.041943	0.079037	-0.544047	-0.116697	0.519917	-0.148490	-0.773229	0.356345	-0.503076
29570	8.723010	-1.438575	-4.490208	0.092132	-0.007064	0.040380	-0.546749	-0.112407	0.519928	-0.146602	-0.773273	0.356181	-0.503678
29571	8.526740	-0.973651	-4.518480	0.155146	0.010199	0.071706	-0.545961	-0.107415	0.521903	-0.143518	-0.773100	0.355833	-0.505076
29572	8.780128	-1.488958	-4.560297	0.182992	0.054325	0.010182	-0.546570	-0.104487	0.520136	-0.140964	-0.772989	0.354100	-0.507179
29573	8.603919	-1.686459	-4.207212	0.084781	-0.016247	0.039404	-0.545213	-0.100492	0.522044	-0.139095	-0.773101	0.354037	-0.507568
29574	8.434719	-1.186811	-4.487447	0.144801	0.019026	0.093639	-0.545823	-0.096246	0.522312	-0.136027	-0.772636	0.354070	-0.509082
29575	8.895733	-1.516518	-4.555138	0.135668	0.008558	0.023947	-0.547816	-0.092033	0.523707	-0.133707	-0.772739	0.353175	-0.510161
29576	8.650936	-1.516473	-4.430057	0.082831	-0.021515	0.035770	-0.548268	-0.089471	0.523590	-0.131903	-0.772917	0.353058	-0.510443
29577	8.472957	-1.288964	-4.484713	0.173789	0.004816	0.083617	-0.546657	-0.084155	0.524461	-0.128360	-0.772728	0.352700	-0.511877
29578	8.675160	-1.436389	-4.447347	0.161067	0.023476	0.049633	-0.547819	-0.079800	0.525578	-0.125516	-0.772541	0.351866	-0.513436
29579	8.747858	-1.469330	-4.380240	0.193449	-0.012403	0.032332	-0.548164	-0.075215	0.524608	-0.122080	-0.772922	0.350541	-0.514596
29580	8.641342	-1.616473	-4.382047	0.127410	-0.003682	0.058751	-0.547657	-0.070730	0.525438	-0.119473	-0.772848	0.350263	-0.515508
29581	8.794827	-1.684591	-4.446194	0.100441	0.042623	0.071491	-0.548559	-0.065874	0.524909	-0.117459	-0.772148	0.350361	-0.516951
29582	8.728556	-1.608159	-4.324875	0.063213	-0.005916	0.053146	-0.548600	-0.062625	0.525110	-0.115878	-0.771981	0.350650	-0.517361
29583	8.800832	-1.525738	-4.360852	0.043383	0.055517	0.058543	-0.549621	-0.060243	0.523034	-0.114982	-0.771100	0.351099	-0.518568
29584	8.800426	-1.664040	-4.354493	0.041512	0.051026	0.056689	-0.550328	-0.059385	0.523094	-0.114104	-0.770261	0.351541	-0.519710
29585	8.613237	-1.724990	-4.231963	0.038141	0.019272	0.001631	-0.551062	-0.056798	0.522563	-0.113634	-0.770142	0.351244	-0.520189
29586	8.467416	-1.525989	-4.167250	0.076432	0.071918	0.027316	-0.552448	-0.057604	0.522107	-0.112669	-0.769367	0.350822	-0.521828
29587	8.758563	-1.688319	-4.150213	0.133161	0.117014	0.056755	-0.554763	-0.052351	0.519662	-0.110862	-0.768050	0.350149	-0.524599
29588	8.611045	-1.783884	-4.179132	0.161974	0.113851	0.108152	-0.555668	-0.047609	0.518568	-0.108016	-0.766450	0.349957	-0.527652
29589	8.594542	-1.901461	-4.082675	0.122866	0.180130	0.109784	-0.558807	-0.043722	0.515349	-0.106250	-0.764047	0.350058	-0.531415
29590	8.589773	-1.999068	-4.034830	0.083962	0.212619	0.122487	-0.563246	-0.037448	0.510057	-0.105133	-0.761099	0.350684	-0.535440
29591	8.733864	-2.062665	-4.069614	0.040099	0.246032	0.120533	-0.570453	-0.032552	0.504846	-0.104972	-0.757704	0.351674	-0.539622
29592	8.655651	-2.143096	-4.178311	-0.063464	0.315102	0.140373	-0.576271	-0.028571	0.497611	-0.106604	-0.753170	0.353909	-0.544168
29593	8.719156	-2.442576	-3.941122	-0.165410	0.355027	0.154763	-0.580664	-0.026897	0.490779	-0.109923	-0.747848	0.357387	-0.548557
29594	8.650445	-2.527036	-3.755551	-0.312916	0.383475	0.178263	-0.588520	-0.028299	0.481278	-0.115348	-0.741646	0.362712	-0.552355
29595	8.698419	-2.618995	-3.434313	-0.436622	0.382183	0.205556	-0.596378	-0.030213	0.470629	-0.122298	-0.734881	0.369803	-0.555193
29596	8.859449	-2.443159	-3.250806	-0.496606	0.399917	0.220163	-0.605047	-0.034360	0.459571	-0.130078	-0.727526	0.377652	-0.557821
29597	8.906850	-2.607960	-3.282634	-0.603700	0.465463	0.175787	-0.613409	-0.041296	0.447501	-0.140369	-0.719349	0.385819	-0.560337
29598	8.731250	-2.782816	-3.170941	-0.666447	0.477957	0.153558	-0.619840	-0.046183	0.436376	-0.151859	-0.710846	0.394185	-0.562366
29599	8.505857	-2.616616	-2.789495	-0.682339	0.470870	0.039749	-0.629861	-0.055266	0.422375	-0.164747	-0.703057	0.401085	-0.563648
29600	8.616855	-2.929850	-2.636287	-0.658714	0.487577	0.237942	-0.636866	-0.059654	0.409891	-0.175177	-0.693378	0.410290	-0.565864
29601	9.210717	-3.259310	-2.972197	-0.622211	0.511868	0.263733	-0.647515	-0.064780	0.393349	-0.184898	-0.683115	0.419308	-0.568637
29602	9.693521	-3.232613	-2.866903	-0.722504	0.387587	0.254674	-0.657360	-0.067369	0.376817	-0.195079	-0.673777	0.429636	-0.568667
29603	9.348344	-2.445547	-2.969623	-0.693723	0.340579	0.175946	-0.661549	-0.072236	0.367486	-0.205206	-0.665566	0.438701	-0.567850
29604	9.184278	-2.570815	-2.944983	-0.671996	0.293511	0.067733	-0.666005	-0.078208	0.357671	-0.215902	-0.658793	0.446092	-0.566021
29605	9.214605	-2.583248	-2.757816	-0.639711	0.243625	-0.055069	-0.669319	-0.086726	0.347409	-0.226967	-0.653669	0.451715	-0.563167
29606	9.131033	-2.349176	-2.448855	-0.587803	0.191980	-0.056690	-0.672130	-0.100457	0.339332	-0.236981	-0.649275	0.456809	-0.560007
29607	9.259533	-2.153255	-2.119091	-0.462180	0.133435	-0.037928	-0.674449	-0.108445	0.332442	-0.244479	-0.645861	0.461036	-0.557261
29608	9.477421	-2.324880	-1.913408	-0.422795	0.074213	-0.065258	-0.675113	-0.114266	0.327066	-0.251316	-0.643517	0.464645	-0.553924
29609	9.412585	-2.379137	-2.172175	-0.403872	-0.034184	-0.100865	-0.674326	-0.122146	0.325735	-0.257171	-0.642714	0.468167	-0.549183
29610	9.480219	-1.979948	-2.319426	-0.375010	-0.090828	-0.108900	-0.674918	-0.130087	0.326088	-0.262302	-0.642753	0.471457	-0.543871
29611	9.323917	-2.126393	-2.527070	-0.319260	-0.104476	-0.145538	-0.671048	-0.137852	0.327247	-0.266864	-0.643493	0.473782	-0.538730
29612	9.263351	-1.339420	-2.592130	-0.216837	-0.087341	-0.144332	-0.668716	-0.145567	0.327865	-0.270351	-0.644605	0.474838	-0.534718
29613	9.279531	-1.611482	-2.565527	-0.024926	-0.087767	-0.084355	-0.666689	-0.150500	0.329635	-0.270622	-0.646131	0.474668	-0.532887
29614	9.578942	-1.597643	-2.489687	0.029644	-0.042705	-0.100766	-0.666088	-0.153777	0.329846	-0.270883	-0.647669	0.473401	-0.532014
29615	9.311719	-1.315685	-2.579293	0.055929	-0.032038	-0.282426	-0.663639	-0.158085	0.333185	-0.272757	-0.650894	0.469478	-0.530595
29616	9.676995	-0.930584	-2.556629	0.181678	-0.068574	-0.260873	-0.660616	-0.164203	0.335709	-0.272483	-0.655020	0.464634	-0.529921
29617	9.068415	-0.913410	-2.432324	0.276041	-0.082712	-0.184635	-0.659449	-0.166891	0.338184	-0.269984	-0.659019	0.459872	-0.530397
29618	9.211158	-1.481920	-2.426877	0.328707	-0.093718	-0.063457	-0.657621	-0.165311	0.343008	-0.265436	-0.662323	0.456167	-0.531774
29619	9.288788	-1.317550	-2.428708	0.323854	-0.195187	-0.028392	-0.655235	-0.162825	0.349418	-0.259606	-0.666266	0.453502	-0.532005
29620	9.207892	-1.471328	-2.851753	0.396463	-0.089733	0.006392	-0.652185	-0.156751	0.357578	-0.253407	-0.669174	0.449936	-0.534367
29621	9.549711	-1.697552	-2.798385	0.370531	-0.130480	-0.002730	-0.649457	-0.148325	0.364073	-0.247241	-0.672356	0.446719	-0.535959
29622	9.672169	-1.297714	-3.022552	0.337686	-0.241334	-0.055749	-0.647054	-0.145678	0.373004	-0.241108	-0.677063	0.443643	-0.535381
29623	8.698536	-1.286259	-3.362836	0.340383	-0.191579	-0.028521	-0.644117	-0.142642	0.379583	-0.235047	-0.680906	0.440653	-0.535672
29624	8.593681	-1.603505	-3.699105	0.259279	-0.122734	-0.129809	-0.641313	-0.139900	0.386423	-0.231795	-0.684549	0.436791	-0.535609
29625	8.799604	-1.624662	-3.856683	0.127084	-0.010526	-0.089836	-0.640720	-0.141167	0.388991	-0.230847	-0.685973	0.434402	-0.536140
29626	9.340590	-1.245368	-3.855118	-0.156809	0.087257	-0.108715	-0.639310	-0.142338	0.389324	-0.234888	-0.685238	0.434290	-0.535415
29627	9.774364	-1.062532	-3.614140	-0.426591	0.034295	-0.132880	-0.639784	-0.150939	0.385728	-0.242371	-0.683953	0.437014	-0.531492
29628	9.524487	-0.803485	-3.632089	-0.619338	0.031583	-0.016732	-0.639418	-0.160763	0.380792	-0.251253	-0.680686	0.443296	-0.526333
29629	9.067235	-0.327392	-3.452487	-0.780815	0.017127	0.108667	-0.640591	-0.170134	0.375760	-0.260806	-0.675513	0.452995	-0.520056
29630	8.645984	0.182834	-3.305406	-0.834213	-0.002050	0.308622	-0.641371	-0.177789	0.370272	-0.268779	-0.668254	0.465892	-0.513944
29631	8.900982	-0.164575	-3.210939	-0.911221	-0.074977	0.238854	-0.643690	-0.186039	0.362947	-0.277742	-0.661777	0.478883	-0.505551
29632	9.106688	0.148760	-3.537804	-0.984025	-0.092698	0.325080	-0.645328	-0.190931	0.359172	-0.286507	-0.653956	0.493662	-0.496541
29633	9.177279	0.321927	-3.829134	-1.053661	-0.050471	0.455207	-0.646727	-0.194286	0.352839	-0.295220	-0.643771	0.510321	-0.487828
29634	9.112891	0.330975	-3.746967	-0.964904	-0.001857	0.624127	-0.651225	-0.195032	0.346277	-0.301425	-0.631521	0.527751	-0.481461
29635	9.090174	0.081738	-3.774309	-0.831339	0.024199	0.550892	-0.654706	-0.188678	0.339027	-0.306885	-0.620374	0.542520	-0.476056
29636	8.883503	0.035919	-3.684764	-0.735827	0.084080	0.420637	-0.660073	-0.187387	0.331622	-0.312846	-0.610363	0.554258	-0.471574
29637	8.660591	0.133692	-3.265215	-0.756709	0.088858	0.324223	-0.663482	-0.187739	0.322423	-0.320080	-0.601167	0.564750	-0.466052
29638	9.262875	-0.744877	-3.525318	-0.616602	0.302844	0.405798	-0.669864	-0.185679	0.311168	-0.327059	-0.589691	0.573475	-0.465213
29639	9.805456	-1.341731	-4.146042	-0.477155	0.320398	0.137193	-0.677133	-0.181467	0.296706	-0.335178	-0.582032	0.577422	-0.464196
29640	9.448933	-2.056349	-3.833059	-0.357464	0.359657	0.228016	-0.680022	-0.180044	0.285797	-0.341322	-0.573579	0.581058	-0.465702
29641	8.935382	-2.825907	-3.859930	-0.186453	0.367999	0.185885	-0.685467	-0.176720	0.271542	-0.346056	-0.566740	0.582449	-0.468833
29642	8.916828	-3.083109	-3.658040	-0.219255	0.379358	0.119697	-0.692008	-0.174281	0.258358	-0.351792	-0.560194	0.583326	-0.471334
29643	7.976497	-2.140998	-2.897019	-0.256789	0.364631	0.024192	-0.695434	-0.174801	0.246777	-0.358689	-0.554673	0.583521	-0.472422
29644	9.023744	-2.651728	-2.794598	-0.435549	0.403603	-0.031124	-0.698840	-0.178186	0.232925	-0.368460	-0.548012	0.584462	-0.471513
29645	8.760209	-3.270182	-2.648696	-0.454097	0.093969	0.160033	-0.702102	-0.179246	0.223681	-0.372970	-0.541873	0.589897	-0.468283
29646	8.919956	-3.006743	-2.667444	-0.632841	0.206430	0.275198	-0.705106	-0.179268	0.213382	-0.379618	-0.531853	0.597322	-0.465004
29647	9.541008	-2.783304	-2.838950	-0.688654	0.168885	0.106484	-0.708027	-0.176083	0.201187	-0.387851	-0.523684	0.603658	-0.459265
29648	9.448223	-2.663449	-3.047233	-0.596128	0.040820	0.227983	-0.710299	-0.176452	0.194907	-0.392430	-0.515823	0.611271	-0.454173
29649	8.455853	-1.596120	-3.454802	-0.479602	0.047290	0.141893	-0.712569	-0.175658	0.190930	-0.396529	-0.509821	0.616858	-0.449815
29650	9.245389	-1.387515	-3.333226	-0.486183	0.086895	0.097987	-0.714280	-0.179337	0.179696	-0.401624	-0.503880	0.621625	-0.445405
29651	9.117526	-1.508269	-3.302665	-0.413954	0.035566	-0.002771	-0.715416	-0.181552	0.173151	-0.406115	-0.500221	0.625159	-0.440484
29652	9.243858	-1.725591	-3.076950	-0.219883	0.107426	-0.074997	-0.714296	-0.184488	0.169052	-0.410276	-0.498354	0.625575	-0.438147
29653	9.501042	-1.789046	-2.821313	-0.142443	0.009569	-0.042520	-0.715702	-0.185832	0.165076	-0.412043	-0.497591	0.626505	-0.436021
29654	9.303105	-1.767505	-2.876566	-0.093163	0.037446	-0.049851	-0.715831	-0.188123	0.162703	-0.413839	-0.497051	0.626623	-0.434766
29655	9.155077	-1.434709	-2.842294	0.044969	0.074171	-0.086319	-0.715529	-0.190885	0.161134	-0.414921	-0.497813	0.624950	-0.435270
29656	9.853971	-1.686234	-2.717913	0.043578	0.047889	-0.137547	-0.714377	-0.194264	0.160357	-0.416243	-0.499411	0.622909	-0.435103
29657	9.313453	-1.812713	-2.766150	0.095828	-0.102372	-0.153864	-0.712340	-0.199258	0.163378	-0.415192	-0.502954	0.621579	-0.433927
29658	8.966125	-1.383910	-2.373602	-0.035480	0.104366	-0.189311	-0.710891	-0.203799	0.163085	-0.418447	-0.504041	0.619216	-0.432916
29659	9.438367	-1.270167	-2.424332	-0.126498	0.085350	-0.204018	-0.710865	-0.208668	0.158319	-0.422397	-0.504695	0.617718	-0.430451
29660	9.279413	-1.278921	-2.411199	-0.177380	0.084248	-0.121570	-0.709702	-0.214738	0.154584	-0.426235	-0.503902	0.617410	-0.428032
29661	9.546232	-1.083926	-2.265335	-0.239188	0.190479	-0.046523	-0.710515	-0.219709	0.149262	-0.431257	-0.500716	0.617529	-0.426565
29662	9.677113	-1.052730	-2.489805	-0.247652	0.171942	0.049863	-0.711690	-0.219866	0.141170	-0.435389	-0.496424	0.618754	-0.425608
29663	9.420052	-1.242446	-2.312369	-0.169621	0.132388	0.028891	-0.712315	-0.218545	0.134559	-0.438337	-0.493368	0.619497	-0.425056
29664	9.503989	-0.912438	-2.192598	-0.108992	0.155608	0.038226	-0.715966	-0.219895	0.128510	-0.440978	-0.490542	0.619543	-0.425528
29665	9.795571	-1.093277	-2.422045	-0.032647	0.167816	0.016360	-0.715457	-0.219358	0.123097	-0.443120	-0.488524	0.618661	-0.426904
29666	9.350574	-0.842682	-2.430338	0.030177	0.251264	0.032809	-0.717444	-0.220431	0.116631	-0.445611	-0.486168	0.616598	-0.429976
29667	9.447579	-0.751109	-2.078340	0.017717	0.330484	-0.029689	-0.719458	-0.221341	0.106826	-0.449653	-0.483745	0.613356	-0.433124
29668	9.592069	-0.903200	-2.024355	0.096457	0.221333	-0.086242	-0.720212	-0.221256	0.099442	-0.452143	-0.483675	0.609802	-0.435623
29669	9.841496	-0.644437	-2.283172	0.074715	0.235767	-0.078877	-0.719409	-0.222256	0.093513	-0.454878	-0.483164	0.606402	-0.438082
29670	9.327539	-0.687604	-2.049286	0.227333	0.063071	-0.032538	-0.717732	-0.223626	0.092017	-0.453691	-0.485000	0.603627	-0.441105
29671	9.167769	-1.126597	-1.959227	0.266378	0.139429	-0.018926	-0.719692	-0.223543	0.090924	-0.452850	-0.486321	0.599974	-0.445477
29672	9.547309	-1.076054	-2.130075	0.263675	0.071140	-0.045345	-0.720844	-0.221864	0.088806	-0.451503	-0.488541	0.596646	-0.448872
29673	10.062963	-1.221206	-2.065773	0.176042	0.043905	0.171168	-0.721273	-0.221138	0.088576	-0.448658	-0.487603	0.596497	-0.452924
29674	9.621241	-0.775279	-2.355489	0.151089	-0.104163	-0.063577	-0.720373	-0.222309	0.094914	-0.446475	-0.490596	0.595549	-0.453098
29675	9.494235	-0.768277	-2.268579	0.005899	-0.110174	-0.017996	-0.719775	-0.224389	0.096733	-0.445154	-0.491793	0.596470	-0.451886
29676	9.959970	-1.149063	-2.327119	-0.070351	-0.154078	0.075556	-0.719217	-0.222568	0.099910	-0.443286	-0.491588	0.599330	-0.450158
29677	9.666831	-0.704546	-2.409866	-0.199830	-0.149308	0.093654	-0.718360	-0.222178	0.103275	-0.442493	-0.489975	0.603539	-0.447063
29678	9.705600	-0.568627	-2.439412	-0.302937	-0.223733	0.111953	-0.717956	-0.219615	0.105802	-0.441708	-0.487863	0.609416	-0.442149
29679	9.453657	-0.569354	-2.613548	-0.395971	-0.289145	0.163199	-0.717942	-0.217336	0.111384	-0.440464	-0.484871	0.617203	-0.435836
29680	9.547978	-0.593264	-2.868407	-0.485021	-0.200758	0.245475	-0.720222	-0.211626	0.114130	-0.440480	-0.479220	0.625645	-0.429994
29681	9.276855	-0.567193	-3.041651	-0.495823	-0.209484	0.252747	-0.720979	-0.207068	0.113860	-0.440286	-0.473445	0.634305	-0.423858
29682	9.316370	-0.625924	-3.202912	-0.558896	-0.159343	0.248867	-0.720473	-0.203108	0.113821	-0.441373	-0.466609	0.642857	-0.417373
29683	9.288514	-0.662391	-3.361509	-0.528735	-0.161384	0.281945	-0.722638	-0.196216	0.115522	-0.441718	-0.459640	0.651454	-0.411367
29684	8.818394	-0.455485	-3.173519	-0.594375	-0.087636	0.250438	-0.725501	-0.191660	0.113040	-0.443901	-0.451738	0.659469	-0.404952
29685	8.901669	-0.380391	-3.031234	-0.617218	0.005855	0.242939	-0.725902	-0.184518	0.109019	-0.447430	-0.443005	0.666724	-0.398789
29686	9.391790	-0.947207	-2.973556	-0.624045	0.027986	0.290620	-0.727107	-0.181352	0.102528	-0.450929	-0.433207	0.674062	-0.393236
29687	9.248829	-1.115511	-3.005535	-0.594942	0.160032	0.235350	-0.730845	-0.176427	0.095611	-0.456240	-0.423417	0.679443	-0.388485
29688	9.452819	-1.359416	-3.007507	-0.467468	0.190789	0.208027	-0.731265	-0.171013	0.086321	-0.461103	-0.414741	0.683154	-0.385582
29689	9.141071	-1.710981	-2.667265	-0.440736	0.118619	0.118155	-0.732505	-0.165149	0.079717	-0.465338	-0.408164	0.686571	-0.381422
29690	9.163380	-1.783627	-2.866616	-0.498957	0.146117	0.092292	-0.735503	-0.164815	0.070835	-0.470643	-0.401037	0.689831	-0.376560
29691	9.365573	-1.911525	-2.838783	-0.531922	0.195943	0.154568	-0.737176	-0.159644	0.061123	-0.476297	-0.392415	0.693350	-0.372045
29692	9.505643	-2.281335	-2.641142	-0.530812	0.195390	0.194920	-0.738152	-0.155277	0.050239	-0.481643	-0.383092	0.697016	-0.368008
29693	9.470185	-1.908461	-2.400700	-0.513794	0.198036	0.149132	-0.739120	-0.149640	0.042363	-0.487090	-0.374575	0.700149	-0.363632
29694	9.740101	-2.015338	-2.348696	-0.542029	0.125474	0.195115	-0.739532	-0.144273	0.034047	-0.491408	-0.365541	0.704377	-0.358819
29695	9.271108	-2.082468	-2.519979	-0.472655	0.052925	0.264982	-0.742174	-0.136896	0.028806	-0.493555	-0.356731	0.709302	-0.355017
29696	9.110454	-2.376024	-2.605246	-0.490437	0.083382	0.279492	-0.745149	-0.125263	0.023551	-0.496174	-0.347222	0.714003	-0.351351
29697	8.825991	-1.963358	-2.488067	-0.482862	0.041807	0.296100	-0.747216	-0.118789	0.019226	-0.497876	-0.337833	0.719153	-0.347573
29698	9.129474	-2.086577	-2.140360	-0.451647	0.015984	0.233864	-0.747066	-0.110438	0.016391	-0.499458	-0.329755	0.723768	-0.343458
29699	8.996039	-1.812654	-2.063545	-0.379924	0.005554	0.250556	-0.750388	-0.103408	0.012670	-0.500177	-0.322209	0.728092	-0.340420
29700	9.314160	-1.832103	-2.046585	-0.348126	0.007678	0.276374	-0.750373	-0.094557	0.011262	-0.500582	-0.314544	0.732229	-0.338113
29701	9.476524	-1.492762	-1.760625	-0.250355	-0.049901	0.280429	-0.750922	-0.084609	0.010765	-0.499419	-0.308176	0.736286	-0.336884
29702	9.608810	-1.891494	-1.932402	-0.194028	-0.092998	0.197983	-0.752700	-0.075315	0.012471	-0.497858	-0.303838	0.739825	-0.335378
29703	9.749320	-1.691393	-1.919446	-0.206876	-0.168632	0.170616	-0.752195	-0.069377	0.015484	-0.495402	-0.300287	0.744006	-0.332956
29704	9.616742	-2.188548	-2.026411	-0.159387	-0.100822	0.157639	-0.752771	-0.065462	0.019638	-0.493759	-0.296921	0.747098	-0.331488
29705	9.184529	-2.058830	-1.888646	-0.285168	-0.046415	0.067315	-0.752780	-0.063310	0.022003	-0.494268	-0.293294	0.749900	-0.327609
29706	9.382213	-1.965304	-1.914750	-0.339450	-0.028878	0.054393	-0.754194	-0.061594	0.022123	-0.495428	-0.289160	0.752817	-0.322807
29707	9.502166	-1.818918	-2.043869	-0.326913	-0.085282	-0.018852	-0.753077	-0.061099	0.023259	-0.496144	-0.286631	0.755684	-0.317216
29708	10.012765	-1.802939	-3.318740	-0.315570	-0.108011	-0.144426	-0.754197	-0.061311	0.022140	-0.497266	-0.286035	0.758082	-0.310197
29709	9.370812	-1.233228	-3.691938	-0.162540	-0.131346	-0.302889	-0.754617	-0.068663	0.027830	-0.498065	-0.289716	0.758689	-0.303953
29710	8.799578	-1.619059	-3.552335	-0.064454	-0.050409	-0.339716	-0.751433	-0.077003	0.029379	-0.499695	-0.294384	0.757700	-0.299222
29711	9.184415	-2.084654	-3.753313	-0.042133	0.059113	-0.478401	-0.749603	-0.088571	0.030741	-0.503652	-0.300742	0.754573	-0.294124
29712	8.939653	-1.748115	-3.766118	0.115902	-0.059568	-0.162255	-0.748140	-0.092016	0.034143	-0.502967	-0.304585	0.753605	-0.293823
29713	8.792515	-1.810881	-4.070166	0.232109	-0.014299	-0.201609	-0.750295	-0.096611	0.036112	-0.502450	-0.309932	0.751234	-0.295184
29714	9.770648	-1.295713	-4.303841	0.290860	-0.097226	-0.183632	-0.750225	-0.100951	0.037937	-0.500219	-0.316063	0.749432	-0.297046
29715	9.275963	-1.158538	-4.146785	0.413900	-0.268765	-0.217150	-0.748133	-0.107183	0.046044	-0.494744	-0.324949	0.748362	-0.299318
29716	8.690480	-1.393425	-4.044308	0.498826	-0.209688	-0.195222	-0.746598	-0.111047	0.058071	-0.489455	-0.333943	0.746222	-0.303429
29717	8.616431	-1.296471	-4.002264	0.564626	-0.248676	-0.193195	-0.745656	-0.113907	0.067095	-0.482982	-0.343754	0.744018	-0.308219
29718	8.303406	-1.294613	-3.976056	0.582006	-0.287905	-0.154629	-0.744552	-0.117684	0.077457	-0.475564	-0.353324	0.742174	-0.313335
29719	8.380004	-1.079662	-4.132090	0.549783	-0.149519	-0.002547	-0.743083	-0.117753	0.087206	-0.469294	-0.359436	0.740248	-0.320315
29720	8.942563	-0.959516	-4.345555	0.534755	-0.350832	-0.066347	-0.742442	-0.116547	0.100112	-0.460597	-0.367566	0.739668	-0.325019
29721	8.478904	-1.017827	-4.454185	0.488137	-0.214504	-0.113568	-0.741238	-0.118005	0.109360	-0.454372	-0.375068	0.737774	-0.329483
29722	8.844994	-1.007286	-4.168326	0.489754	-0.255616	0.021476	-0.740081	-0.115911	0.118409	-0.446713	-0.380776	0.737078	-0.334923
29723	8.416692	-1.101062	-4.363041	0.434674	-0.186521	0.006460	-0.738659	-0.111642	0.129264	-0.440403	-0.385766	0.736043	-0.339810
29724	8.720744	-1.123526	-4.294857	0.356075	-0.125713	0.072341	-0.739203	-0.109744	0.134130	-0.435255	-0.388597	0.735359	-0.344664
29725	8.494857	-0.944944	-4.292491	0.227190	-0.108102	0.075711	-0.739232	-0.104593	0.138914	-0.431179	-0.390190	0.735514	-0.347643
29726	8.649137	-0.909585	-4.298030	0.099363	-0.083272	0.082803	-0.739978	-0.098260	0.142939	-0.428556	-0.390323	0.736276	-0.349121
29727	8.640234	-0.752279	-4.270105	0.031827	-0.062919	0.053301	-0.738780	-0.093234	0.144075	-0.426821	-0.390265	0.737211	-0.349338
29728	8.558222	-0.949085	-4.198281	-0.063133	-0.040383	-0.012117	-0.741275	-0.092746	0.146501	-0.426757	-0.390103	0.737994	-0.347941
29729	8.564816	-0.776630	-4.042833	-0.183113	-0.008128	-0.053659	-0.740575	-0.093826	0.145172	-0.428261	-0.389425	0.739110	-0.344465
29730	9.007813	-1.199319	-4.219140	-0.200033	0.104351	-0.085047	-0.741990	-0.093415	0.142978	-0.431897	-0.388162	0.739016	-0.341542
29731	9.364328	-1.650434	-4.039783	-0.175560	0.108894	-0.130876	-0.742701	-0.096074	0.136681	-0.435594	-0.387876	0.738440	-0.338404
29732	9.153307	-2.148896	-4.008575	-0.129396	0.122731	-0.119008	-0.744665	-0.097934	0.131841	-0.439167	-0.387587	0.737409	-0.336358
29733	8.954670	-2.696809	-3.912943	-0.131449	0.130758	-0.131086	-0.744942	-0.100694	0.127487	-0.442814	-0.387502	0.736315	-0.334062
29734	9.274575	-2.678600	-3.992411	-0.125634	0.190789	-0.055858	-0.746081	-0.103548	0.119507	-0.446921	-0.385847	0.735117	-0.333147
29735	9.106111	-3.400314	-3.971495	-0.069350	0.250222	0.055944	-0.747829	-0.100979	0.113822	-0.450550	-0.382710	0.733972	-0.334398
29736	8.608951	-3.437923	-3.438721	-0.147190	0.326111	0.081264	-0.752684	-0.099170	0.101421	-0.455864	-0.377913	0.732713	-0.335412
29737	8.831038	-2.893251	-3.305811	-0.194048	0.366651	0.176680	-0.755779	-0.092371	0.090706	-0.461269	-0.371008	0.732198	-0.336851
29738	8.606534	-3.027497	-3.303122	-0.114314	0.000435	0.045217	-0.756259	-0.089775	0.086964	-0.461773	-0.369200	0.733390	-0.335553
29739	8.695671	-3.100589	-2.963979	-0.160711	0.167633	0.177009	-0.758077	-0.083654	0.078149	-0.463971	-0.363869	0.734443	-0.336040
29740	8.862356	-3.308061	-3.130964	-0.092922	0.069010	0.223175	-0.760022	-0.075500	0.074205	-0.464110	-0.359172	0.736134	-0.337200
29741	8.979386	-3.335675	-2.942308	-0.117569	0.220606	0.244933	-0.761415	-0.066803	0.070569	-0.466269	-0.352807	0.736853	-0.339363
29742	9.326262	-2.855097	-3.157434	-0.044209	-0.036611	0.141034	-0.762597	-0.062199	0.069469	-0.465034	-0.350477	0.738577	-0.339726
29743	9.199534	-2.851698	-3.343471	-0.048501	-0.084314	-0.016755	-0.763882	-0.059637	0.069639	-0.463962	-0.350646	0.739804	-0.338344
29744	9.295473	-2.941846	-3.362137	-0.145608	0.027450	-0.033634	-0.764030	-0.059326	0.069101	-0.465566	-0.349518	0.740386	-0.336027
29745	9.122910	-2.647131	-3.368254	-0.079114	-0.110917	-0.063552	-0.763970	-0.062824	0.071117	-0.464611	-0.350244	0.741738	-0.333602
29746	8.810625	-2.412443	-3.345386	-0.124265	-0.103807	-0.213246	-0.764842	-0.066948	0.077569	-0.465310	-0.352854	0.742117	-0.329005
29747	8.604746	-2.164554	-3.278108	-0.063588	-0.094900	-0.304901	-0.763031	-0.075523	0.081488	-0.466052	-0.357171	0.741488	-0.324684
29748	8.734911	-2.126547	-3.287558	-0.057940	0.041800	-0.312414	-0.761817	-0.084506	0.079388	-0.469058	-0.360898	0.739318	-0.321163
29749	8.800099	-1.839463	-3.391976	0.014757	0.145436	-0.339906	-0.761730	-0.093667	0.075473	-0.472982	-0.364875	0.735625	-0.319389
29750	8.891295	-1.387618	-3.319986	0.052789	0.198850	-0.357254	-0.761337	-0.105220	0.071128	-0.477743	-0.369261	0.730866	-0.318187
29751	8.701070	-1.212651	-3.067801	0.095414	0.290369	-0.413294	-0.758693	-0.119819	0.064621	-0.483613	-0.374104	0.724633	-0.317919
29752	8.659482	-0.805744	-3.010460	0.166531	0.345691	-0.356293	-0.757211	-0.132161	0.055752	-0.489571	-0.378573	0.717618	-0.319417
29753	9.451456	-0.453318	-2.946001	0.215480	0.444065	-0.415761	-0.755682	-0.138848	0.044162	-0.496679	-0.383549	0.708919	-0.321921
29754	9.973480	-0.150040	-2.871768	0.341925	0.297658	-0.357305	-0.753641	-0.151730	0.034557	-0.500502	-0.389983	0.701069	-0.325444
29755	9.498409	-0.084318	-2.641041	0.294177	0.199421	-0.283922	-0.751484	-0.160283	0.029125	-0.502617	-0.395379	0.695131	-0.328396
29756	9.735208	0.012826	-2.596129	0.196450	0.109812	-0.164614	-0.751563	-0.168762	0.022882	-0.503623	-0.398828	0.691522	-0.330298
29757	9.632218	-0.307683	-2.690974	0.170798	-0.001900	-0.018670	-0.750699	-0.171296	0.022298	-0.502163	-0.400617	0.690463	-0.332566
29758	9.649574	-0.392258	-2.902293	0.126861	-0.086251	0.195157	-0.751839	-0.167332	0.025624	-0.498611	-0.399679	0.692137	-0.335545
29759	9.343170	-0.555225	-2.884652	0.080703	-0.128222	0.251929	-0.754001	-0.159270	0.029490	-0.494301	-0.397660	0.695074	-0.338238
29760	9.320713	-0.709803	-2.918632	-0.014634	-0.229322	0.253708	-0.756579	-0.150173	0.035518	-0.489460	-0.395445	0.699538	-0.338672
29761	9.435910	-0.612271	-3.018910	-0.106606	-0.213547	0.303091	-0.758313	-0.140342	0.043676	-0.485058	-0.391417	0.704920	-0.338526
29762	9.358854	-0.548398	-3.039764	-0.101944	-0.213791	0.306764	-0.760346	-0.130527	0.049324	-0.480707	-0.387454	0.710159	-0.338341
29763	9.333806	-0.307558	-3.264283	-0.077918	-0.260518	0.286726	-0.761791	-0.122335	0.056123	-0.475475	-0.384228	0.715573	-0.338007
29764	9.024551	-0.518513	-3.283076	-0.056493	-0.270491	0.266493	-0.762118	-0.113527	0.064483	-0.470178	-0.381607	0.720648	-0.337602
29765	9.187900	-0.630991	-3.299578	-0.068775	-0.274845	0.216944	-0.762990	-0.106749	0.071049	-0.465095	-0.379547	0.725506	-0.336559
29766	9.128483	-0.842414	-3.414662	-0.150796	-0.254438	0.156139	-0.764976	-0.098253	0.080523	-0.461442	-0.377494	0.730150	-0.333841
29767	9.260173	-0.672944	-3.283232	-0.250541	-0.340985	0.130452	-0.766083	-0.093428	0.089482	-0.457313	-0.375423	0.736084	-0.328789
29768	9.234210	-0.740230	-3.495234	-0.282252	-0.215790	0.163199	-0.766499	-0.089629	0.096000	-0.455124	-0.371756	0.741209	-0.324451
29769	9.285625	-1.157290	-3.524027	-0.225168	-0.058187	0.296966	-0.767378	-0.084257	0.099410	-0.453864	-0.365567	0.745529	-0.323350
29770	9.048124	-1.397097	-3.598825	-0.216470	-0.102608	0.144641	-0.768269	-0.078547	0.101724	-0.452929	-0.362013	0.748997	-0.320634
29771	9.002732	-1.646887	-3.753326	-0.228829	-0.075482	0.122495	-0.769273	-0.074954	0.103909	-0.452536	-0.358477	0.752160	-0.317742
29772	8.661770	-1.714818	-3.571958	-0.275770	-0.069250	0.111302	-0.770024	-0.070693	0.103899	-0.452711	-0.354646	0.755414	-0.314051
29773	8.387899	-1.803444	-4.050157	-0.308824	0.049312	0.162342	-0.772292	-0.067155	0.104697	-0.454481	-0.348966	0.758180	-0.311181
29774	9.052720	-1.895612	-4.036975	-0.275117	0.116390	0.149586	-0.774629	-0.060462	0.101783	-0.457178	-0.343372	0.759949	-0.309129
29775	8.756510	-2.123710	-4.230259	-0.303438	0.165095	0.213574	-0.777520	-0.055220	0.096832	-0.460285	-0.336198	0.761905	-0.307586
29776	8.589410	-2.017943	-4.073582	-0.278839	0.174112	0.106237	-0.779323	-0.048924	0.090260	-0.464101	-0.330839	0.762801	-0.305434
29777	8.572699	-2.413858	-4.196295	-0.277946	0.208445	0.272191	-0.781424	-0.040546	0.084657	-0.467262	-0.322687	0.764498	-0.305092
29778	8.938647	-2.391556	-4.243646	-0.299469	0.248788	0.215278	-0.785897	-0.032368	0.078087	-0.471618	-0.314973	0.765445	-0.304077
29779	9.204291	-2.711532	-4.031055	-0.260627	0.245990	0.230052	-0.786045	-0.026131	0.069264	-0.475405	-0.307334	0.766308	-0.303821
29780	8.921873	-2.610410	-3.829038	-0.274969	0.241513	0.242838	-0.789000	-0.017633	0.061444	-0.479253	-0.299424	0.767230	-0.303348
29781	9.066141	-2.629740	-3.549570	-0.284184	0.143921	0.181536	-0.790558	-0.009047	0.054314	-0.481829	-0.292861	0.768825	-0.301633
29782	8.219799	-2.593404	-3.643274	-0.284095	0.290859	0.308660	-0.791787	-0.003117	0.049249	-0.486026	-0.283514	0.769586	-0.301888
29783	8.895460	-2.243205	-3.352286	-0.295413	0.116100	0.246739	-0.794001	0.003406	0.043951	-0.487747	-0.275947	0.771805	-0.300454
29784	8.992167	-2.442684	-3.535924	-0.248393	0.017330	0.234125	-0.793282	0.011809	0.042788	-0.487914	-0.269705	0.774484	-0.298955
29785	8.972164	-2.521755	-3.596071	-0.232446	-0.001881	0.215816	-0.793917	0.018826	0.044344	-0.487592	-0.263902	0.777233	-0.297521
29786	8.937799	-2.483826	-3.693560	-0.223423	-0.103273	0.186628	-0.795399	0.025924	0.044516	-0.485991	-0.259336	0.780620	-0.295280
29787	8.807700	-2.670715	-3.612628	-0.222823	-0.101626	0.173724	-0.794759	0.032538	0.048128	-0.484266	-0.254848	0.784005	-0.293043
29788	8.681230	-2.559780	-3.500909	-0.240938	-0.040033	0.175419	-0.795206	0.037299	0.052333	-0.483774	-0.249899	0.786763	-0.290718
29789	8.707503	-2.452258	-3.576060	-0.314544	0.009269	0.155031	-0.795280	0.042977	0.052126	-0.484315	-0.244144	0.789451	-0.287401
29790	8.813318	-2.237362	-3.382988	-0.314763	0.054118	0.144014	-0.795332	0.047214	0.052388	-0.485811	-0.238408	0.791497	-0.284047
29791	8.826093	-2.282618	-3.270248	-0.315758	0.035983	0.108254	-0.795679	0.051813	0.051140	-0.487009	-0.233204	0.793621	-0.280363
29792	8.980760	-2.182088	-3.253640	-0.288008	0.083368	0.115625	-0.797960	0.055291	0.050260	-0.488960	-0.227993	0.795023	-0.277265
29793	9.096249	-2.255781	-3.243948	-0.243428	0.051646	0.074485	-0.796369	0.059545	0.046739	-0.490241	-0.223925	0.796363	-0.274457
29794	9.005941	-2.079291	-3.157305	-0.228472	0.080841	0.015755	-0.796659	0.060134	0.046360	-0.492403	-0.220889	0.796961	-0.271296
29795	9.072387	-2.084622	-2.976273	-0.206317	0.111284	-0.048461	-0.797523	0.060053	0.042456	-0.495143	-0.218811	0.796909	-0.268125
29796	9.398704	-2.049722	-2.857828	-0.179271	0.097747	-0.130887	-0.800300	0.057283	0.039102	-0.498126	-0.218494	0.796395	-0.264361
29797	9.304692	-1.937478	-3.220686	-0.105803	0.021423	-0.182020	-0.800946	0.051624	0.036247	-0.499719	-0.220014	0.796065	-0.261065
29798	8.720984	-1.878617	-3.324064	0.003464	-0.022093	-0.231408	-0.802543	0.046099	0.036759	-0.500500	-0.223743	0.795316	-0.258672
29799	8.873763	-1.967447	-3.470435	0.134170	0.045996	-0.174358	-0.801892	0.038201	0.035847	-0.501371	-0.227410	0.793496	-0.259376
29800	9.343798	-2.132743	-3.687131	0.229769	0.052319	-0.159431	-0.802436	0.035250	0.032600	-0.501921	-0.231868	0.791117	-0.261622
29801	9.592782	-1.826868	-4.022909	0.221341	0.019617	-0.335474	-0.804576	0.026895	0.030291	-0.502789	-0.239082	0.788306	-0.261948
29802	9.121141	-1.727047	-3.985301	0.185425	-0.033894	-0.441984	-0.804416	0.015473	0.032096	-0.503608	-0.247979	0.785603	-0.260217
29803	9.317964	-1.644208	-4.117709	0.177220	0.002310	-0.306203	-0.805531	0.004588	0.031993	-0.504182	-0.254361	0.783257	-0.260017
29804	8.884014	-1.708994	-4.121226	0.211304	-0.105814	-0.286802	-0.804729	-0.003118	0.032906	-0.502876	-0.261427	0.781824	-0.259853
29805	8.505898	-1.487121	-4.192587	0.229883	-0.162208	-0.269291	-0.806243	-0.012404	0.037929	-0.500335	-0.268596	0.780986	-0.259965
29806	8.323238	-1.291525	-4.215878	0.173218	-0.165974	-0.265733	-0.806613	-0.023186	0.044244	-0.498130	-0.275238	0.780378	-0.259078
29807	8.724617	-1.024353	-4.458586	0.098620	-0.118484	-0.253901	-0.804803	-0.030571	0.049911	-0.496833	-0.280623	0.779814	-0.257484
29808	8.864044	-1.097943	-4.469110	0.076693	-0.105677	-0.219995	-0.804293	-0.036753	0.051618	-0.495831	-0.285257	0.779304	-0.255861
29809	8.695914	-1.165967	-4.371490	0.040807	-0.107423	-0.158630	-0.804194	-0.042182	0.055468	-0.494498	-0.288527	0.779445	-0.254340
29810	8.653566	-1.099163	-4.268034	0.008627	-0.068767	-0.064240	-0.804427	-0.044277	0.057853	-0.493654	-0.289865	0.779789	-0.253404
29811	8.643157	-1.014146	-4.093199	0.015012	0.005055	-0.036800	-0.806340	-0.046307	0.059420	-0.493586	-0.290416	0.779654	-0.253321
29812	8.530009	-1.084241	-4.050783	-0.013075	0.048746	0.003413	-0.806897	-0.046951	0.058269	-0.494355	-0.289889	0.779338	-0.253396
29813	8.820232	-0.993076	-3.949944	-0.070352	0.093992	0.082223	-0.806390	-0.044308	0.056195	-0.495558	-0.287295	0.779448	-0.253662
29814	8.926693	-0.940951	-3.914942	-0.147778	0.115680	0.093081	-0.807568	-0.041957	0.051886	-0.497685	-0.283691	0.779659	-0.252906
29815	9.052019	-0.897998	-3.929009	-0.228309	0.071535	0.096699	-0.810300	-0.037094	0.048863	-0.499351	-0.279417	0.780848	-0.250701
29816	9.067354	-0.802086	-3.856503	-0.273656	0.063320	0.113162	-0.809084	-0.035975	0.045850	-0.501243	-0.274494	0.782284	-0.247870
29817	9.077148	-0.821938	-3.828016	-0.352450	0.037883	0.111213	-0.809863	-0.030240	0.044677	-0.502963	-0.268910	0.784445	-0.243643
29818	9.101691	-0.764361	-3.794746	-0.401400	0.048097	0.127634	-0.812003	-0.026502	0.044230	-0.505186	-0.262525	0.786652	-0.238843
29819	9.101711	-0.657090	-3.837521	-0.404169	0.040516	0.162525	-0.814296	-0.022688	0.042254	-0.506917	-0.255581	0.789194	-0.234279
29820	9.534666	-0.890535	-3.835911	-0.375992	0.044514	0.188323	-0.814388	-0.016123	0.041264	-0.508591	-0.248476	0.791514	-0.230437
29821	9.506481	-1.143481	-3.945188	-0.335505	0.042120	0.195694	-0.815192	-0.009453	0.038335	-0.509784	-0.241668	0.793769	-0.227261
29822	8.797094	-0.955559	-3.842567	-0.243140	-0.002131	0.096725	-0.815672	-0.005282	0.037201	-0.510428	-0.237556	0.795426	-0.224338
29823	8.292773	-0.981719	-3.616175	-0.165257	0.028482	0.133422	-0.816696	-0.001050	0.037890	-0.510840	-0.233525	0.796692	-0.223138
29824	8.767874	-1.398678	-3.694623	-0.173208	0.074646	0.102169	-0.817049	0.003582	0.035947	-0.512326	-0.229688	0.797245	-0.221734
29825	9.017270	-1.373986	-3.858358	-0.176015	0.024667	0.139000	-0.819072	0.008623	0.034882	-0.512683	-0.225459	0.798590	-0.220405
29826	8.848059	-1.440118	-3.900765	-0.198520	0.031306	0.151742	-0.820821	0.014338	0.034414	-0.513351	-0.220754	0.799890	-0.218894
29827	8.857846	-1.484347	-3.862777	-0.252785	0.043738	0.208502	-0.821468	0.020246	0.032552	-0.514014	-0.214523	0.801639	-0.217129
29828	8.785124	-1.531843	-3.899009	-0.296210	0.051105	0.225814	-0.822679	0.026990	0.031165	-0.515055	-0.207524	0.803416	-0.214881
29829	8.794984	-1.498157	-3.884667	-0.294150	0.057975	0.234073	-0.823073	0.036579	0.032179	-0.515951	-0.200368	0.805222	-0.212756
29830	8.954302	-1.565644	-3.818610	-0.294475	0.023561	0.224978	-0.824571	0.043771	0.030404	-0.516485	-0.193494	0.807180	-0.210391
29831	8.976510	-1.735668	-3.989610	-0.280741	0.016403	0.190120	-0.825090	0.051446	0.030045	-0.516784	-0.187335	0.809098	-0.207845
29832	8.850783	-1.797430	-4.019124	-0.278061	-0.027697	0.157124	-0.825023	0.057894	0.031419	-0.516659	-0.181923	0.811180	-0.204829
29833	8.861011	-1.788774	-3.946995	-0.251418	-0.053766	0.129696	-0.825463	0.061438	0.034433	-0.515914	-0.177312	0.813415	-0.201867
29834	8.750043	-1.534122	-4.071604	-0.237949	0.015643	0.045208	-0.825087	0.064822	0.034638	-0.516768	-0.173948	0.814431	-0.198484
29835	8.918064	-1.841484	-4.024342	-0.169790	-0.027851	0.030717	-0.826213	0.066352	0.035580	-0.516525	-0.171672	0.815687	-0.195920
29836	8.672164	-1.649282	-4.122576	-0.156525	-0.010495	0.047206	-0.827330	0.068084	0.038210	-0.516648	-0.169217	0.816632	-0.193786
29837	8.902089	-1.530758	-4.041040	-0.154175	0.016524	-0.004144	-0.826364	0.069044	0.038539	-0.517193	-0.167493	0.817236	-0.191266
29838	8.898968	-1.705088	-4.058966	-0.114120	-0.014570	-0.009551	-0.827073	0.070306	0.039042	-0.517316	-0.166415	0.817854	-0.189221
29839	8.769363	-1.670910	-4.008008	-0.128257	-0.004600	0.008735	-0.827900	0.070526	0.040598	-0.517370	-0.164821	0.818609	-0.187195
29840	8.853731	-1.647184	-4.013424	-0.167723	-0.009026	0.038968	-0.826496	0.070445	0.041836	-0.517570	-0.162372	0.819517	-0.184791
29841	8.862872	-1.609800	-4.093222	-0.187238	-0.003647	0.026998	-0.827077	0.071637	0.040799	-0.517750	-0.159856	0.820524	-0.181996
29842	8.861397	-1.594346	-3.979554	-0.196964	0.008551	0.038894	-0.829150	0.071574	0.042768	-0.518318	-0.157037	0.821333	-0.179161
29843	8.832079	-1.515393	-4.064888	-0.190351	0.010115	0.012299	-0.827892	0.071663	0.043459	-0.518769	-0.154671	0.822135	-0.176208
29844	8.870922	-1.469838	-4.046723	-0.191701	0.001616	0.031596	-0.828605	0.072817	0.043258	-0.519218	-0.152047	0.822947	-0.173357
29845	8.861055	-1.471808	-4.075349	-0.188949	-0.002820	-0.002346	-0.828856	0.071610	0.044860	-0.519486	-0.149976	0.823809	-0.170233
29846	8.841937	-1.347568	-4.107636	-0.187612	0.001027	-0.020685	-0.828851	0.071058	0.044547	-0.520077	-0.148253	0.824431	-0.166899
29847	8.852108	-1.321743	-4.049884	-0.177543	-0.012924	-0.018800	-0.828272	0.069872	0.045445	-0.520187	-0.146602	0.825285	-0.163759
29848	8.881880	-1.174682	-4.001736	-0.150755	0.011366	-0.010496	-0.828401	0.069161	0.045542	-0.520793	-0.145059	0.825687	-0.161165
29849	8.867858	-1.124127	-3.967070	-0.121604	-0.014395	-0.012226	-0.829488	0.068491	0.048023	-0.520692	-0.143886	0.826373	-0.159007
29850	8.951244	-1.147458	-4.079022	-0.095985	-0.008865	-0.013092	-0.830332	0.069338	0.048362	-0.520807	-0.143020	0.826792	-0.157229
29851	8.877325	-1.253153	-3.934453	-0.116300	-0.026920	-0.018637	-0.828630	0.066777	0.048049	-0.520506	-0.142046	0.827559	-0.155057
29852	8.940418	-1.012937	-3.978719	-0.104231	-0.040371	-0.009364	-0.829452	0.066971	0.050161	-0.520106	-0.141130	0.828333	-0.153089
29853	8.916220	-0.978442	-4.006571	-0.092022	-0.048537	0.003519	-0.828764	0.068319	0.051354	-0.519314	-0.140112	0.829298	-0.151482
29854	8.844092	-0.948938	-3.998851	-0.060061	-0.031856	-0.000127	-0.828182	0.067120	0.052531	-0.518899	-0.139475	0.829868	-0.150365
29855	8.822979	-0.950463	-4.234757	-0.042336	-0.018735	0.010885	-0.829579	0.068472	0.054302	-0.518444	-0.138766	0.830386	-0.149733
29856	8.802204	-1.198900	-4.322546	-0.070588	0.000859	-0.023200	-0.830256	0.067319	0.054935	-0.518667	-0.138305	0.830581	-0.148292
29857	8.894121	-1.241633	-4.258637	-0.101474	0.037515	-0.018716	-0.828721	0.065709	0.052588	-0.519395	-0.137303	0.830606	-0.146532
29858	8.827225	-1.183619	-4.209869	-0.126458	0.027069	-0.027927	-0.828716	0.065547	0.052997	-0.520216	-0.136261	0.830674	-0.144185
29859	8.891145	-1.161905	-4.055132	-0.146611	0.025514	-0.062809	-0.829807	0.063331	0.052312	-0.520992	-0.135552	0.830818	-0.141189
29860	8.959119	-0.992557	-4.061400	-0.188289	0.022830	-0.046327	-0.829514	0.061538	0.051222	-0.521954	-0.134181	0.831038	-0.137608
29861	8.887120	-0.924258	-4.053433	-0.219788	0.016361	-0.060146	-0.830307	0.058812	0.052178	-0.522759	-0.132688	0.831458	-0.133396
29862	8.842740	-0.780734	-4.244051	-0.241763	0.022015	-0.061108	-0.831407	0.057430	0.051824	-0.523868	-0.131002	0.831757	-0.128764
29863	8.855293	-0.774387	-4.181684	-0.247006	0.025165	-0.051941	-0.829971	0.054146	0.051887	-0.524847	-0.129063	0.832138	-0.124196
29864	8.921349	-0.744892	-4.065619	-0.248848	0.062216	-0.055651	-0.829943	0.052149	0.052182	-0.526601	-0.127107	0.832004	-0.119600
29865	8.969785	-0.784688	-4.016972	-0.272235	0.028057	-0.037285	-0.831607	0.050290	0.050129	-0.527637	-0.124641	0.832401	-0.114772
29866	8.843001	-0.725098	-4.234037	-0.325877	0.030957	0.009377	-0.828813	0.048238	0.047744	-0.528878	-0.120857	0.832883	-0.109492
29867	8.926514	-0.511408	-4.119839	-0.326280	0.027871	0.030543	-0.829939	0.048974	0.047521	-0.529850	-0.116685	0.833505	-0.104468
29868	8.955698	-0.438923	-4.115627	-0.331142	0.014626	0.021398	-0.828824	0.048299	0.046492	-0.530756	-0.112669	0.834126	-0.099179
29869	8.788778	-0.099346	-4.034718	-0.213409	0.085423	0.109624	-0.831355	0.050442	0.046927	-0.532243	-0.108265	0.834021	-0.096983
29870	8.977687	-0.141396	-3.892315	-0.141725	-0.007679	0.062238	-0.829698	0.052865	0.049014	-0.532245	-0.105615	0.834560	-0.095237
29871	8.895778	-0.326864	-4.122317	-0.128122	-0.010841	0.021840	-0.829988	0.053326	0.048348	-0.532106	-0.103777	0.835098	-0.093304
29872	8.827505	-0.495690	-4.154677	-0.072541	-0.036588	0.049473	-0.830281	0.055772	0.050595	-0.531499	-0.102128	0.835775	-0.092515
29873	8.989965	-0.410832	-4.058762	-0.073224	-0.049876	0.025689	-0.828594	0.055269	0.051664	-0.530586	-0.100884	0.836622	-0.091457
29874	8.894271	-0.553476	-4.220344	-0.096218	-0.033726	0.018227	-0.829170	0.057221	0.052487	-0.530127	-0.099500	0.837242	-0.089944
29875	8.950652	-0.428736	-4.149185	-0.057299	-0.037567	0.003664	-0.827909	0.058211	0.055048	-0.529428	-0.098769	0.837878	-0.088944
29876	8.837032	-0.393135	-4.212328	-0.030727	-0.039612	0.005533	-0.829006	0.057340	0.055842	-0.528761	-0.098303	0.838413	-0.088382
29877	8.916619	-0.386513	-4.205601	0.017552	-0.048739	0.033188	-0.830123	0.058681	0.057749	-0.527678	-0.097891	0.839087	-0.088923
29878	8.829838	-0.327296	-4.235782	0.038001	-0.030825	0.009332	-0.828999	0.058476	0.058703	-0.527015	-0.098071	0.839413	-0.089571
29879	8.887773	-0.408374	-4.187758	0.037248	-0.025391	-0.020040	-0.828142	0.058342	0.061198	-0.526383	-0.098723	0.839696	-0.089921
29880	8.795653	-0.499421	-4.221135	0.053336	-0.011813	-0.001715	-0.827856	0.057900	0.061447	-0.526029	-0.099215	0.839771	-0.090747
29881	8.785834	-0.503913	-4.242533	0.101607	-0.003125	-0.010814	-0.828976	0.058738	0.062068	-0.525628	-0.100347	0.839716	-0.092320
29882	8.569651	-0.405995	-4.197584	0.107269	-0.003624	-0.003492	-0.828990	0.059605	0.061703	-0.525303	-0.101421	0.839598	-0.094049
29883	8.862201	-0.678764	-4.263434	0.133085	0.035840	-0.001652	-0.828586	0.060070	0.060751	-0.525473	-0.102653	0.839083	-0.096327
29884	9.085752	-0.366580	-4.153831	0.105773	-0.005205	0.009476	-0.828870	0.060370	0.060493	-0.525095	-0.103497	0.839004	-0.098162
29885	8.806401	-0.589907	-4.350130	0.090429	-0.012769	-0.018174	-0.828583	0.060185	0.061316	-0.524571	-0.104654	0.839037	-0.099447
29886	8.790262	-0.378885	-4.345736	0.045769	-0.007323	-0.045766	-0.827890	0.060591	0.061474	-0.524389	-0.105798	0.838979	-0.099690
29887	9.015990	-0.610841	-4.346027	0.019335	0.000283	-0.078851	-0.829101	0.057341	0.061704	-0.524352	-0.107204	0.838885	-0.099168
29888	8.708429	-0.561371	-4.256919	0.091273	-0.010392	-0.089762	-0.828800	0.055635	0.061735	-0.524105	-0.109569	0.838670	-0.099706
29889	8.861838	-0.478149	-4.394947	0.163500	0.033150	0.042484	-0.829781	0.056470	0.062354	-0.524058	-0.110385	0.838201	-0.102943
29890	9.154995	-0.844654	-4.343089	0.155145	0.081059	-0.003482	-0.828682	0.055230	0.058360	-0.525024	-0.111784	0.837072	-0.105657
29891	8.535712	-0.402958	-4.225276	0.104457	0.041699	0.023950	-0.829673	0.055339	0.056423	-0.525281	-0.112273	0.836582	-0.107731
29892	8.978765	-0.520214	-4.213626	0.173165	0.065289	0.058993	-0.828760	0.058836	0.054118	-0.525799	-0.112845	0.835703	-0.111364
29893	8.911024	-0.911901	-4.083228	0.130734	0.038071	0.115767	-0.828952	0.061899	0.052355	-0.525729	-0.112077	0.835380	-0.114837
29894	8.848776	-0.426833	-4.237139	0.182408	0.004166	0.172874	-0.828184	0.066999	0.052105	-0.524931	-0.110979	0.835349	-0.119681
29895	9.054976	-0.904531	-4.165848	0.180540	0.022249	0.132436	-0.829536	0.074148	0.051163	-0.524432	-0.110489	0.835080	-0.124114
29896	8.933556	-0.710436	-3.749465	0.240811	-0.063071	0.139132	-0.828465	0.076742	0.049918	-0.522437	-0.110729	0.835493	-0.129424
29897	8.949331	-0.875164	-4.130309	0.237167	-0.023625	0.064702	-0.826554	0.081010	0.051837	-0.521208	-0.112072	0.835363	-0.133980
29898	8.944261	-1.147835	-4.047366	0.308539	-0.088618	0.070407	-0.826872	0.084519	0.052615	-0.518780	-0.114230	0.835656	-0.139637
29899	8.740782	-1.242058	-4.146639	0.277953	-0.094824	0.020744	-0.826869	0.086994	0.057093	-0.516362	-0.116912	0.835997	-0.144256
29900	8.773585	-1.157753	-4.301886	0.264804	-0.056957	0.004158	-0.827569	0.088201	0.058709	-0.514715	-0.119624	0.835876	-0.148560
29901	8.731729	-1.424163	-4.304472	0.240210	-0.068160	0.007744	-0.826053	0.090243	0.059937	-0.512837	-0.122049	0.835976	-0.152471
29902	8.749282	-1.245013	-4.291885	0.201214	-0.028132	0.017732	-0.825504	0.090941	0.059975	-0.511760	-0.123785	0.835745	-0.155915
29903	8.758763	-1.420401	-4.237834	0.210593	-0.032337	0.025990	-0.825236	0.092047	0.060460	-0.510477	-0.125486	0.835580	-0.159601
29904	8.787600	-1.322919	-4.288996	0.182033	-0.020704	0.017678	-0.825528	0.093436	0.061106	-0.509557	-0.127000	0.835307	-0.162739
29905	8.778194	-1.372034	-4.238246	0.170727	-0.010883	0.038736	-0.825543	0.095360	0.062341	-0.508679	-0.128010	0.835060	-0.165934
29906	8.777555	-1.451395	-4.287043	0.095699	-0.019864	0.038589	-0.826931	0.094042	0.060738	-0.507915	-0.128292	0.835100	-0.167842
29907	8.685813	-1.496765	-4.291153	0.074082	0.015543	0.047638	-0.826389	0.095695	0.061533	-0.507689	-0.128080	0.834920	-0.169579
29908	8.672209	-1.590829	-4.141518	0.072579	0.055547	0.055815	-0.824917	0.099305	0.059649	-0.508182	-0.127582	0.834310	-0.171467
29909	8.720072	-1.600355	-4.179597	0.026229	0.054297	0.032795	-0.827468	0.102215	0.058875	-0.508775	-0.126996	0.833854	-0.172358
29910	8.890106	-1.484447	-4.052366	0.114280	0.046095	0.043134	-0.825553	0.103572	0.056569	-0.509046	-0.127166	0.833157	-0.174786
29911	8.976492	-1.589308	-4.053864	0.167890	0.041475	-0.005384	-0.825315	0.104591	0.053001	-0.509203	-0.128701	0.832227	-0.177614
29912	8.880383	-1.623241	-4.004604	0.188895	0.049092	-0.042083	-0.826698	0.103112	0.051807	-0.509621	-0.131036	0.831002	-0.180422
29913	8.856814	-1.580092	-3.955138	0.200561	-0.019199	-0.008915	-0.826427	0.103021	0.050682	-0.508691	-0.133179	0.830536	-0.183594
29914	8.726308	-1.697982	-3.955857	0.207760	-0.033759	-0.012596	-0.826425	0.102880	0.050674	-0.507561	-0.135511	0.830137	-0.186792
29915	8.804615	-1.737895	-4.094294	0.174472	-0.010785	0.005660	-0.825319	0.103697	0.050993	-0.506775	-0.137109	0.829695	-0.189700
29916	8.817544	-1.720012	-3.988394	0.127933	-0.082253	0.017621	-0.825602	0.104380	0.051596	-0.504933	-0.138311	0.830149	-0.191741
29917	8.720195	-1.917614	-4.029515	0.118943	-0.098275	0.023996	-0.823781	0.106001	0.055586	-0.502772	-0.139369	0.830835	-0.193675
29918	8.603788	-1.871580	-4.145620	0.106803	-0.065494	0.045920	-0.823633	0.106604	0.057714	-0.501148	-0.139821	0.831267	-0.195694
29919	8.755796	-1.716942	-4.184108	0.051565	-0.004365	0.027421	-0.825192	0.109142	0.058444	-0.500718	-0.139779	0.831272	-0.196801
29920	8.861955	-1.766717	-4.144929	0.042833	-0.011519	0.009080	-0.823793	0.108563	0.058255	-0.500312	-0.139989	0.831306	-0.197537
29921	8.709481	-1.791283	-4.221503	0.049577	-0.011175	-0.012969	-0.824491	0.109629	0.059863	-0.499934	-0.140629	0.831272	-0.198181
29922	8.723390	-1.802621	-4.287307	0.023134	0.001692	-0.011207	-0.824609	0.108461	0.060629	-0.499884	-0.140927	0.831194	-0.198424
29923	8.756104	-1.736991	-4.135947	0.017673	-0.007669	-0.008427	-0.824343	0.109183	0.060252	-0.499636	-0.141163	0.831264	-0.198585
29924	8.692775	-1.784127	-4.203926	0.020146	-0.016519	0.016343	-0.823645	0.109428	0.060819	-0.499182	-0.141045	0.831458	-0.199001
29925	8.704652	-1.822935	-4.209453	0.025753	-0.001966	0.019079	-0.825325	0.110287	0.061167	-0.498897	-0.140885	0.831517	-0.199583
29926	8.687856	-1.842450	-4.192046	0.031065	-0.005288	0.012665	-0.823946	0.111006	0.060501	-0.498612	-0.140891	0.831544	-0.200176
29927	8.719086	-1.822998	-4.212409	0.010999	0.000194	0.014462	-0.823539	0.112245	0.061131	-0.498423	-0.140654	0.831627	-0.200468
29928	8.632355	-1.827278	-4.209193	0.034655	-0.031086	0.012703	-0.822562	0.113003	0.062704	-0.497699	-0.140799	0.831896	-0.201048
29929	8.640341	-1.745736	-4.146166	0.067994	0.017873	0.023718	-0.822572	0.113979	0.063043	-0.497607	-0.140909	0.831599	-0.202423
29930	8.743973	-1.858699	-4.095229	0.078136	0.064228	-0.013033	-0.822883	0.115093	0.060603	-0.498449	-0.141529	0.830668	-0.203737
29931	8.801870	-1.883618	-4.075820	0.105107	0.048566	-0.029463	-0.824844	0.114524	0.058354	-0.498981	-0.142769	0.829756	-0.205282
29932	8.709769	-1.918605	-4.130568	0.061602	0.053334	-0.014902	-0.824557	0.113161	0.057151	-0.499692	-0.143298	0.828990	-0.206272
29933	8.786989	-1.921796	-4.114155	0.047283	0.063784	-0.003919	-0.824711	0.112989	0.054909	-0.500535	-0.143475	0.828231	-0.207154
29934	8.739228	-1.910009	-4.063989	0.028879	0.043679	-0.005765	-0.823626	0.114325	0.053307	-0.501142	-0.143563	0.827721	-0.207663
29935	8.748949	-1.951683	-4.035642	0.021511	0.041967	-0.007615	-0.824332	0.114389	0.052201	-0.501714	-0.143634	0.827273	-0.208017
29936	8.775475	-1.898254	-4.055607	0.029128	0.046822	0.003417	-0.824750	0.113346	0.050466	-0.502332	-0.143561	0.826756	-0.208632
29937	8.729885	-1.878752	-4.039284	0.018401	0.033301	0.014422	-0.824200	0.113251	0.049339	-0.502679	-0.143275	0.826470	-0.209126
29938	8.755484	-1.945641	-4.127623	0.035752	0.033371	0.012612	-0.824409	0.116933	0.046498	-0.503018	-0.143169	0.826085	-0.209902
29939	8.698380	-2.014784	-4.005181	0.018090	0.019215	0.003404	-0.823969	0.116408	0.048415	-0.503176	-0.143121	0.825912	-0.210239
29940	8.737011	-1.976177	-4.011204	0.020900	0.042923	0.038255	-0.824005	0.118057	0.046564	-0.503606	-0.142404	0.825565	-0.211056
29941	8.821241	-2.010740	-4.009748	0.023972	0.038713	0.016259	-0.824327	0.119891	0.043889	-0.504015	-0.142121	0.825206	-0.211674
29942	8.788244	-1.989839	-3.923848	0.012510	0.043505	-0.002124	-0.825439	0.119235	0.043162	-0.504648	-0.141982	0.824773	-0.211946
29943	8.797669	-2.035872	-3.931746	0.023390	0.040010	-0.005773	-0.824046	0.118952	0.042712	-0.505176	-0.142051	0.824337	-0.212337
29944	8.795230	-2.011415	-3.945986	0.018275	0.016950	0.010773	-0.824206	0.119600	0.041079	-0.505300	-0.141870	0.824183	-0.212759
29945	8.788027	-2.094327	-3.907615	-0.008406	0.030348	0.003345	-0.823645	0.119047	0.040621	-0.505721	-0.141506	0.824005	-0.212692
29946	8.787957	-2.103960	-3.912505	-0.018241	0.042831	0.010644	-0.824520	0.122174	0.040683	-0.506376	-0.140847	0.823744	-0.212583
29947	8.759117	-2.084373	-3.911299	-0.032684	0.016491	0.020748	-0.825606	0.120711	0.041998	-0.506563	-0.140007	0.823856	-0.212257
29948	8.793060	-2.041082	-3.902626	-0.043665	0.027631	0.019807	-0.824518	0.121636	0.040092	-0.506998	-0.139006	0.823881	-0.211780
29949	8.841403	-1.968528	-3.913621	-0.047913	0.028963	-0.002203	-0.824803	0.121284	0.038677	-0.507530	-0.138338	0.823865	-0.211003
29950	8.793077	-2.002092	-3.916863	-0.018610	0.018631	-0.000311	-0.824264	0.122957	0.039054	-0.507833	-0.137958	0.823818	-0.210708
29951	8.793392	-1.997764	-3.878204	-0.009376	0.015620	0.003384	-0.824250	0.121827	0.038985	-0.508016	-0.137646	0.823789	-0.210584
