# Supplementary material for: Identification of Haptic Based Guiding Using Hard Reins
Source: PLoS One. 2015 Jul 22;10(7):e0132020. doi: 10.1371/journal.pone.0132020 (PMC4511788; doi:10.1371/journal.pone.0132020)
Supplement: S8 File — (ZIP) [file pone.0132020.s008.zip › Exp2_MotionData1/Subject2/path1/T6/gh6.txt]

// Start Time: 0
// Sample rate: 25.0Hz
// Scenario: 4.9
// Firmware Version: 2.6.1
Counter	Acc_X	Acc_Y	Acc_Z	Gyr_X	Gyr_Y	Gyr_Z	Mag_X	Mag_Y	Mag_Z	Quat_w	Quat_x	Quat_y	Quat_z
29384	0.672344	-9.698133	-0.745019	-0.267855	-0.046620	-0.024186	0.054569	0.865944	0.306118	0.558948	-0.633211	0.371789	-0.385220
29385	0.735427	-9.790117	-0.942578	-0.292586	-0.052966	-0.002143	0.055080	0.862717	0.312270	0.555704	-0.636899	0.373348	-0.382314
29386	0.720675	-9.737883	-1.138842	-0.388826	-0.039392	-0.019264	0.055574	0.859658	0.321435	0.551007	-0.641652	0.375513	-0.379029
29387	0.720540	-9.719454	-1.378655	-0.329489	-0.052079	-0.008791	0.057934	0.854927	0.329799	0.547174	-0.645744	0.377251	-0.375894
29388	0.696223	-9.676231	-1.390279	-0.334852	-0.024657	-0.004249	0.055667	0.849959	0.336496	0.543111	-0.649610	0.379336	-0.373016
29389	0.638639	-9.733959	-1.350814	-0.231474	-0.009951	-0.011131	0.055647	0.846196	0.343176	0.540172	-0.652293	0.380746	-0.371162
29390	0.671488	-9.541291	-1.318997	-0.047706	0.023134	-0.019489	0.055379	0.843083	0.346190	0.539344	-0.652778	0.381007	-0.371246
29391	0.703288	-9.637454	-1.312847	0.004689	0.038773	-0.002630	0.054588	0.844169	0.344494	0.539176	-0.652471	0.381295	-0.371732
29392	0.616880	-9.714161	-1.177889	0.017003	0.042424	-0.000728	0.055117	0.843486	0.345144	0.539187	-0.651975	0.381522	-0.372353
29393	0.671910	-9.627687	-1.252985	0.050229	0.057998	-0.006123	0.053397	0.844046	0.344503	0.539451	-0.651051	0.381631	-0.373475
29394	0.657571	-9.651532	-1.181432	0.036253	0.050668	-0.004337	0.053798	0.844849	0.343190	0.539621	-0.650310	0.381757	-0.374390
29395	0.691698	-9.728292	-1.131775	0.074085	0.034231	-0.015190	0.053399	0.845535	0.342932	0.540317	-0.649364	0.381310	-0.375483
29396	0.693956	-9.697104	-1.160125	0.055601	0.008652	-0.004170	0.052077	0.847718	0.340847	0.541053	-0.648721	0.380846	-0.376004
29397	0.634387	-9.849009	-1.218028	0.085564	0.006812	-0.018776	0.051557	0.848247	0.338494	0.542086	-0.647873	0.379968	-0.376865
29398	0.666105	-9.931005	-1.290903	0.060352	0.003100	-0.033658	0.051957	0.850953	0.335872	0.542716	-0.647457	0.379001	-0.377647
29399	0.778281	-9.684984	-1.183175	-0.023725	-0.024398	-0.034050	0.051022	0.852609	0.336273	0.542454	-0.648143	0.378409	-0.377439
29400	0.818671	-9.554651	-1.089743	0.019102	-0.029824	-0.030139	0.049838	0.851520	0.335496	0.542817	-0.648385	0.377457	-0.377456
29401	0.845151	-9.550138	-1.192663	0.103013	-0.024218	-0.022338	0.049845	0.851778	0.333924	0.544283	-0.647602	0.376058	-0.378085
29402	0.860035	-9.641809	-1.270633	0.081985	-0.031532	-0.016890	0.049983	0.853394	0.331565	0.545570	-0.647070	0.374781	-0.378409
29403	0.761587	-9.728733	-1.301579	0.088885	-0.002269	-0.007671	0.050126	0.854458	0.328683	0.546790	-0.646164	0.373915	-0.379052
29404	0.780776	-9.706989	-1.286691	0.116822	0.008745	-0.002009	0.051452	0.856613	0.326839	0.548340	-0.644836	0.372993	-0.379983
29405	0.759091	-9.709390	-1.272523	0.053909	0.019609	-0.014343	0.050927	0.858781	0.324224	0.548885	-0.644198	0.372547	-0.380715
29406	0.751747	-9.680037	-1.128137	-0.010019	0.023199	-0.008216	0.049216	0.857693	0.322927	0.548637	-0.644190	0.372675	-0.380959
29407	0.740350	-9.814417	-1.014895	-0.000343	0.012252	0.000161	0.050011	0.857005	0.323444	0.548649	-0.644094	0.372749	-0.381031
29408	0.703671	-9.706242	-1.023322	0.038297	-0.006032	-0.017156	0.050660	0.859467	0.324095	0.549177	-0.643848	0.372067	-0.381353
29409	0.715723	-9.706266	-1.037615	-0.014228	-0.017049	-0.015559	0.050668	0.859452	0.322654	0.549113	-0.644242	0.371725	-0.381114
29410	0.778606	-9.747005	-1.025596	0.028672	0.001284	-0.015366	0.049614	0.858094	0.322400	0.549472	-0.644028	0.371226	-0.381443
29411	0.793082	-9.749414	-1.035097	0.139800	-0.000409	-0.011108	0.049088	0.861080	0.319523	0.551301	-0.642565	0.369948	-0.382512
29412	0.829339	-9.771195	-1.092681	0.078595	0.001342	-0.018801	0.049102	0.861323	0.316510	0.552271	-0.641822	0.369026	-0.383251
29413	0.797837	-9.732323	-0.965192	0.006747	0.004928	-0.009946	0.049095	0.863374	0.316380	0.552355	-0.641775	0.368838	-0.383389
29414	0.839021	-9.770461	-0.883719	0.057559	-0.000495	-0.007832	0.049637	0.863481	0.314018	0.553158	-0.641202	0.368186	-0.383818
29415	0.874916	-9.715208	-0.930623	0.041731	-0.005977	-0.004213	0.049637	0.863345	0.314149	0.553813	-0.640809	0.367680	-0.384013
29416	0.846267	-9.775455	-0.941338	0.043539	-0.002333	-0.007899	0.049243	0.865107	0.312057	0.554440	-0.640397	0.367126	-0.384325
29417	0.855729	-9.736937	-0.940710	0.032903	0.001341	0.003115	0.048194	0.864148	0.310755	0.554982	-0.639993	0.366861	-0.384468
29418	0.860723	-9.770368	-0.869111	0.008529	-0.011505	-0.004371	0.048989	0.865632	0.309570	0.555257	-0.640015	0.366517	-0.384364
29419	0.771376	-9.741722	-0.883947	0.029576	-0.011512	-0.011652	0.048460	0.865365	0.309574	0.555737	-0.639854	0.365946	-0.384482
29420	0.768608	-9.667199	-0.902133	0.001381	-0.016987	0.002976	0.048204	0.866301	0.307218	0.556015	-0.639942	0.365692	-0.384176
29421	0.836479	-9.741492	-0.854528	-0.040587	-0.000577	0.002744	0.048992	0.865627	0.309046	0.555627	-0.640372	0.365966	-0.383759
29422	0.850877	-9.727025	-0.854191	-0.014301	0.001273	-0.000817	0.048990	0.865359	0.309570	0.555544	-0.640523	0.365983	-0.383611
29423	0.858001	-9.705469	-0.887432	0.015446	0.014097	-0.003456	0.049254	0.866036	0.309175	0.555717	-0.640264	0.365909	-0.383863
29424	0.872443	-9.698041	-0.834377	-0.010875	0.026878	0.002851	0.049652	0.865488	0.309564	0.555522	-0.640158	0.366225	-0.384022
29425	0.860646	-9.750854	-0.792015	0.043406	0.015977	0.007759	0.049123	0.865491	0.309307	0.556126	-0.639490	0.366098	-0.384381
29426	0.740190	-9.770267	-0.769405	0.057518	0.027823	-0.004189	0.049390	0.867657	0.307340	0.556739	-0.638661	0.365818	-0.385138
29427	0.769444	-9.840154	-0.818126	0.078627	0.023265	-0.011454	0.048079	0.867238	0.304993	0.557595	-0.637679	0.365256	-0.386059
29428	0.807599	-9.751044	-0.816520	0.031408	0.008578	-0.019056	0.048871	0.867642	0.305248	0.557899	-0.637397	0.364771	-0.386543
29429	0.820151	-9.851721	-0.712184	0.043554	0.026910	-0.000561	0.047686	0.868184	0.303424	0.558365	-0.636696	0.364657	-0.387132
29430	0.832088	-9.827717	-0.735743	0.015637	0.009495	-0.009905	0.046755	0.869560	0.303170	0.558526	-0.636510	0.364431	-0.387419
29431	0.942412	-9.704839	-0.752195	-0.036865	0.019486	-0.019416	0.047018	0.868202	0.304478	0.557875	-0.636903	0.364615	-0.387540
29432	0.942205	-9.658939	-0.698738	0.001543	-0.002377	-0.006270	0.047026	0.866287	0.304477	0.557982	-0.636950	0.364393	-0.387517
29433	0.884861	-9.769801	-0.717633	0.041764	-0.002318	0.003166	0.047549	0.869552	0.303295	0.558664	-0.636469	0.364008	-0.387685
29434	0.870493	-9.794197	-0.806935	-0.005527	-0.013328	0.004791	0.047688	0.868451	0.302769	0.558846	-0.636598	0.363861	-0.387349
29435	0.870401	-9.774963	-0.811468	-0.026542	-0.002388	0.002821	0.047539	0.869708	0.305129	0.558653	-0.636886	0.364000	-0.387023
29436	0.759659	-9.808761	-0.779366	0.008483	0.001287	0.002989	0.047157	0.868732	0.302905	0.558886	-0.636752	0.363896	-0.387004
29437	0.749668	-9.736683	-0.804856	-0.016076	-0.013357	0.004730	0.048611	0.870080	0.302500	0.558923	-0.636993	0.363859	-0.386589
29438	0.788049	-9.695739	-0.815927	-0.030105	0.003081	0.002787	0.048217	0.868856	0.302765	0.558658	-0.637287	0.364057	-0.386302
29439	0.742674	-9.789840	-0.865684	0.013684	-0.007838	0.004875	0.048084	0.867635	0.303683	0.559035	-0.637152	0.363857	-0.386168
29440	0.730600	-9.784986	-0.846523	-0.033446	0.001209	-0.010145	0.048352	0.867491	0.303287	0.558634	-0.637585	0.363906	-0.385988
29441	0.742470	-9.746519	-0.862678	-0.035315	0.003062	-0.000930	0.049929	0.869399	0.304323	0.558261	-0.637956	0.364136	-0.385696
29442	0.851098	-9.775273	-0.890876	-0.020392	-0.002392	-0.002685	0.049138	0.867498	0.304853	0.558113	-0.638218	0.364135	-0.385477
29443	0.860638	-9.751002	-0.835230	-0.014339	0.019560	0.002847	0.049126	0.868609	0.306426	0.557913	-0.638204	0.364435	-0.385507
29444	0.816831	-9.664449	-0.829624	-0.000351	0.020475	-0.000781	0.048335	0.867931	0.306170	0.557863	-0.638047	0.364569	-0.385713
29445	0.812541	-9.774982	-0.783200	0.012042	0.001281	-0.004375	0.049134	0.867372	0.305901	0.558077	-0.637931	0.364370	-0.385782
29446	0.802811	-9.755652	-0.754211	-0.047543	0.015847	-0.000087	0.048598	0.867661	0.306823	0.557469	-0.638336	0.364817	-0.385571
29447	0.790554	-9.712316	-0.739313	-0.012628	0.019557	0.007465	0.047543	0.866984	0.306307	0.557329	-0.638265	0.365163	-0.385562
29448	0.865316	-9.717026	-0.753086	-0.023010	0.014046	-0.003651	0.048734	0.866973	0.306559	0.557021	-0.638437	0.365352	-0.385543
29449	0.783708	-9.794127	-0.735723	0.001523	0.004926	-0.000744	0.046615	0.866181	0.307100	0.557108	-0.638379	0.365320	-0.385544
29450	0.831856	-9.779690	-0.763880	0.027712	0.021425	0.003057	0.046879	0.867266	0.306443	0.557433	-0.637870	0.365304	-0.385932
29451	0.759417	-9.755651	-0.728208	0.001482	0.034164	-0.002638	0.047557	0.866957	0.303687	0.557295	-0.637597	0.365573	-0.386326
29452	0.800200	-9.712247	-0.724818	0.013695	0.024140	0.001131	0.046900	0.866138	0.303167	0.557422	-0.637250	0.365647	-0.386646
29453	0.886830	-9.673300	-0.644240	0.004063	0.026883	0.002924	0.046756	0.866706	0.305003	0.557416	-0.636961	0.365883	-0.386908
29454	0.870240	-9.736053	-0.690888	0.001515	0.006764	-0.000746	0.046765	0.865738	0.303954	0.557491	-0.636891	0.365846	-0.386950
29455	0.788294	-9.746164	-0.785423	0.039922	0.016869	0.004968	0.046501	0.865875	0.303695	0.558032	-0.636263	0.365718	-0.387324
29456	0.822002	-9.736479	-0.787373	0.029338	0.021451	0.012292	0.046235	0.867781	0.302519	0.558451	-0.635669	0.365801	-0.387616
29457	0.803125	-9.823127	-0.783963	0.022539	0.026880	-0.004360	0.047030	0.868044	0.302381	0.558623	-0.635227	0.365801	-0.388094
29458	0.754555	-9.751168	-0.821818	0.008486	0.017722	-0.004422	0.047032	0.867631	0.302119	0.558684	-0.635026	0.365775	-0.388359
29459	0.827186	-9.813519	-0.802809	0.020759	0.014098	-0.000657	0.047029	0.868860	0.301858	0.558954	-0.634677	0.365695	-0.388618
29460	0.831922	-9.794160	-0.773685	0.003283	0.019552	-0.004447	0.046764	0.868455	0.302122	0.558929	-0.634514	0.365740	-0.388876
29461	0.874917	-9.707333	-0.738456	-0.035314	0.004910	0.002761	0.045973	0.867099	0.302389	0.558577	-0.634840	0.366035	-0.388572
29462	0.894443	-9.755238	-0.686130	-0.002848	0.001281	0.000165	0.046508	0.867356	0.301337	0.558647	-0.634857	0.365977	-0.388498
29463	0.817190	-9.736308	-0.734600	0.045211	-0.020589	0.007822	0.046246	0.868845	0.299506	0.559543	-0.634444	0.365423	-0.388404
29464	0.850917	-9.731509	-0.758225	-0.023134	0.001286	0.011135	0.047302	0.868976	0.300152	0.559439	-0.634607	0.365665	-0.388061
29465	0.793491	-9.822941	-0.724033	-0.005530	0.004937	0.006605	0.047704	0.869372	0.299101	0.559493	-0.634573	0.365775	-0.387934
29466	0.826356	-9.635225	-0.733097	0.038043	0.002275	0.016051	0.047046	0.867876	0.299237	0.560190	-0.634000	0.365626	-0.388006
29467	0.807596	-9.745853	-0.706015	0.064359	-0.002267	0.018042	0.047843	0.868949	0.298052	0.561269	-0.633156	0.365257	-0.388172
29468	0.807714	-9.769842	-0.684744	-0.052057	0.002177	0.019292	0.048239	0.869355	0.298049	0.560856	-0.633576	0.365836	-0.387537
29469	0.887301	-9.774503	-0.686467	-0.034573	0.006785	0.022146	0.049290	0.870447	0.298958	0.560646	-0.633743	0.366386	-0.387050
29470	0.687643	-9.871092	-0.670480	0.053934	-0.009612	0.018001	0.049561	0.868802	0.298955	0.561645	-0.633068	0.366006	-0.387066
29471	0.663197	-9.804102	-0.768197	-0.026564	0.006722	0.004645	0.050101	0.868911	0.296854	0.561404	-0.633271	0.366274	-0.386829
29472	0.797618	-9.678794	-0.791593	-0.009967	-0.001466	0.002895	0.050893	0.868229	0.297896	0.561430	-0.633373	0.366267	-0.386631
29473	0.800312	-9.736342	-0.734758	0.066165	-0.002283	0.010668	0.050096	0.869330	0.297641	0.562472	-0.632563	0.365793	-0.386892
29474	0.800818	-9.842127	-0.709829	0.132885	0.009631	-0.003774	0.050652	0.869270	0.292396	0.564156	-0.631006	0.364742	-0.387972
29475	0.750090	-9.820466	-0.678790	0.022540	-0.013327	0.004005	0.050935	0.869233	0.288987	0.564671	-0.630822	0.364394	-0.387849
29476	0.744780	-9.716974	-0.667785	-0.016844	0.004887	-0.004534	0.049872	0.869116	0.289782	0.564498	-0.630999	0.364432	-0.387777
29477	0.740071	-9.741063	-0.672968	0.022586	0.008576	-0.008031	0.049876	0.868563	0.289258	0.564759	-0.630734	0.364181	-0.388065
29478	0.812577	-9.779548	-0.711242	-0.000285	0.017734	0.003842	0.051599	0.868679	0.289113	0.564772	-0.630569	0.364331	-0.388172
29479	0.865645	-9.784204	-0.696408	-0.037827	0.017678	-0.004652	0.049085	0.868566	0.288609	0.564225	-0.630896	0.364693	-0.388098
29480	0.846138	-9.735953	-0.647899	0.003258	0.015901	0.000170	0.049078	0.868308	0.290181	0.564254	-0.630720	0.364770	-0.388269
29481	0.769050	-9.750605	-0.665629	0.006711	0.019560	0.003871	0.050673	0.867872	0.289382	0.564318	-0.630470	0.364913	-0.388449
29482	0.752160	-9.745646	-0.612902	-0.017794	0.006739	0.006534	0.049745	0.867477	0.289913	0.564206	-0.630564	0.365116	-0.388266
29483	0.701638	-9.769876	-0.632919	0.006749	0.008578	0.002963	0.050539	0.868013	0.289645	0.564345	-0.630404	0.365125	-0.388317
29484	0.783872	-9.822492	-0.587276	-0.051777	0.015814	-0.004722	0.048819	0.867348	0.289659	0.563649	-0.630891	0.365555	-0.388130
29485	0.730518	-9.755093	-0.548417	-0.028239	0.010366	0.002783	0.050536	0.865845	0.291740	0.563335	-0.631111	0.365852	-0.387951
29486	0.677407	-9.740754	-0.546311	0.004995	0.006744	0.004800	0.049744	0.866256	0.290961	0.563497	-0.630960	0.365858	-0.387955
29487	0.826936	-9.750093	-0.549848	-0.015949	0.003077	0.001014	0.050270	0.866800	0.291219	0.563380	-0.631107	0.365953	-0.387796
29488	0.759755	-9.817416	-0.496203	-0.001943	0.012227	0.004762	0.051194	0.866662	0.292128	0.563418	-0.630995	0.366068	-0.387813
29489	0.711481	-9.810657	-0.602190	0.025981	-0.001437	0.010461	0.050407	0.865569	0.291348	0.563942	-0.630631	0.365905	-0.387798
29490	0.776510	-9.798723	-0.668635	-0.035324	0.006736	0.010141	0.051207	0.866906	0.289246	0.563640	-0.630899	0.366285	-0.387442
29491	0.739845	-9.692904	-0.662692	-0.002771	0.012190	-0.013705	0.050802	0.865840	0.291607	0.563512	-0.630932	0.366194	-0.387662
29492	0.742384	-9.716700	-0.586179	0.022539	0.017724	-0.002510	0.050933	0.867199	0.290820	0.563755	-0.630549	0.366100	-0.388019
29493	0.790710	-9.740812	-0.629279	0.026028	0.015915	-0.000640	0.050545	0.866099	0.289775	0.564064	-0.630132	0.365990	-0.388351
29494	0.793544	-9.832426	-0.683353	-0.012459	0.019531	-0.000835	0.050542	0.865834	0.290692	0.563867	-0.630118	0.366208	-0.388455
29495	0.783934	-9.837045	-0.621089	-0.014168	0.020432	-0.002692	0.049483	0.866387	0.290046	0.563618	-0.630136	0.366436	-0.388573
29496	0.778852	-9.781686	-0.613158	-0.012408	0.019510	-0.006376	0.049611	0.866122	0.291093	0.563379	-0.630163	0.366580	-0.388738
29497	0.761668	-9.716743	-0.610007	0.006811	0.019530	-0.006283	0.049221	0.865706	0.290048	0.563373	-0.629978	0.366588	-0.389040
29498	0.807387	-9.697384	-0.604507	0.027729	0.015927	0.003058	0.049879	0.865435	0.291090	0.563740	-0.629511	0.366499	-0.389348
29499	0.850885	-9.716382	-0.556354	-0.005440	0.026842	-0.004508	0.049608	0.866943	0.291093	0.563538	-0.629395	0.366703	-0.389636
29500	0.711484	-9.807987	-0.525330	0.050593	0.023233	-0.000528	0.049877	0.866932	0.290305	0.564113	-0.628642	0.366468	-0.390240
29501	0.692019	-9.774667	-0.621072	0.071544	0.023260	-0.000423	0.049887	0.866914	0.288471	0.564939	-0.627651	0.366084	-0.390998
29502	0.692118	-9.793761	-0.575726	-0.028171	0.019482	-0.004614	0.048300	0.867061	0.287698	0.564514	-0.627841	0.366380	-0.391031
29503	0.716161	-9.779266	-0.572897	0.022662	0.006732	-0.009874	0.049354	0.867061	0.288868	0.564775	-0.627599	0.366075	-0.391328
29504	0.798186	-9.791264	-0.610711	-0.029822	0.010336	-0.013832	0.047104	0.866810	0.288624	0.564323	-0.627945	0.366167	-0.391341
29505	0.826804	-9.726368	-0.647945	-0.030800	0.004875	-0.007370	0.048955	0.867476	0.288871	0.563941	-0.628307	0.366289	-0.391196
29506	0.860401	-9.692579	-0.637555	-0.012403	0.004893	-0.010046	0.047765	0.866535	0.289274	0.563789	-0.628482	0.366211	-0.391207
29507	0.865137	-9.673221	-0.608431	-0.021284	0.021361	0.000957	0.047633	0.864092	0.290977	0.563465	-0.628551	0.366546	-0.391248
29508	0.831646	-9.731219	-0.662372	0.042487	0.012328	0.016062	0.047228	0.866284	0.290850	0.564133	-0.627839	0.366481	-0.391487
29509	0.793505	-9.822686	-0.649607	0.032907	0.028755	0.014146	0.048950	0.867214	0.290051	0.564535	-0.627146	0.366642	-0.391870
29510	0.702119	-9.870881	-0.617526	0.008533	0.030512	0.002943	0.048161	0.866940	0.289140	0.564555	-0.626784	0.366859	-0.392216
29511	0.682591	-9.820405	-0.621802	-0.002012	0.024106	0.004742	0.047100	0.866955	0.289410	0.564480	-0.626589	0.367126	-0.392385
29512	0.692117	-9.793786	-0.582928	-0.014959	0.023129	-0.013781	0.048421	0.868033	0.289269	0.564129	-0.626674	0.367234	-0.392653
29513	0.781224	-9.771933	-0.576989	0.039191	0.016837	-0.000574	0.048159	0.867080	0.289402	0.564582	-0.626111	0.367030	-0.393093
29514	0.769454	-9.832097	-0.573141	-0.022806	-0.002450	-0.010085	0.047095	0.867778	0.289673	0.564339	-0.626448	0.366974	-0.392957
29515	0.759516	-9.769521	-0.562753	0.008679	-0.007900	-0.009921	0.047627	0.867225	0.289668	0.564517	-0.626492	0.366613	-0.392967
29516	0.740276	-9.779119	-0.543862	0.029785	-0.006077	-0.019046	0.047373	0.867207	0.287574	0.564898	-0.626338	0.365976	-0.393259
29517	0.762255	-9.836711	-0.510854	-0.019164	-0.022581	-0.019265	0.047369	0.868301	0.287575	0.564763	-0.626879	0.365552	-0.392986
29518	0.778811	-9.769351	-0.524159	-0.000073	-0.017042	-0.007182	0.047363	0.867907	0.289147	0.564938	-0.627057	0.365181	-0.392794
29519	0.783723	-9.788608	-0.529185	0.008680	-0.002411	-0.008082	0.047629	0.868988	0.288097	0.565093	-0.627042	0.364906	-0.392851
29520	0.812565	-9.769282	-0.523843	0.010439	-0.013372	-0.008056	0.046836	0.868450	0.288103	0.565367	-0.627078	0.364483	-0.392792
29521	0.802828	-9.750085	-0.533268	0.022676	-0.011531	-0.007998	0.047901	0.867885	0.287570	0.565763	-0.626976	0.363995	-0.392837
29522	0.788544	-9.788614	-0.533941	0.031588	-0.007906	-0.022723	0.046838	0.868173	0.287841	0.566146	-0.626836	0.363284	-0.393166
29523	0.817612	-9.817464	-0.543678	0.003466	-0.006072	-0.009945	0.047241	0.867752	0.287182	0.566245	-0.626923	0.362984	-0.393161
29524	0.831877	-9.774039	-0.518928	-0.017533	-0.008840	-0.011895	0.047239	0.869385	0.286397	0.566111	-0.627275	0.362773	-0.392989
29525	0.812460	-9.745064	-0.477891	0.004273	-0.007889	-0.004406	0.047238	0.868843	0.286921	0.566277	-0.627326	0.362515	-0.392905
29526	0.831730	-9.742742	-0.513689	-0.001823	-0.020692	-0.007184	0.046445	0.868442	0.286927	0.566452	-0.627549	0.362123	-0.392660
29527	0.807627	-9.745278	-0.537957	-0.026442	-0.019781	0.002841	0.047243	0.867746	0.286658	0.566374	-0.627990	0.362062	-0.392122
29528	0.826978	-9.759776	-0.566788	0.008619	-0.016096	-0.002523	0.047365	0.869531	0.287444	0.566689	-0.628029	0.361688	-0.391949
29529	0.759878	-9.846554	-0.573433	0.017353	0.014067	-0.000678	0.047244	0.868696	0.285873	0.566888	-0.627735	0.361625	-0.392191
29530	0.768945	-9.723750	-0.552420	-0.023857	0.015854	0.000028	0.047372	0.868702	0.286658	0.566584	-0.627874	0.361900	-0.392155
29531	0.797940	-9.735624	-0.523508	-0.001945	0.015877	-0.000783	0.047106	0.869116	0.286660	0.566526	-0.627786	0.362007	-0.392280
29532	0.750060	-9.807925	-0.529770	0.027886	0.014065	-0.004319	0.047108	0.869111	0.286136	0.566848	-0.627381	0.361805	-0.392648
29533	0.774094	-9.793587	-0.572557	-0.024689	0.014024	-0.000893	0.047638	0.868834	0.286394	0.566518	-0.627566	0.362071	-0.392584
29534	0.783563	-9.754928	-0.531115	-0.035251	0.014025	0.004589	0.046571	0.868317	0.288236	0.566117	-0.627812	0.362478	-0.392396
29535	0.788385	-9.754934	-0.535871	0.008566	0.014060	-0.000726	0.047639	0.868560	0.286394	0.566205	-0.627618	0.362487	-0.392570
29536	0.788382	-9.754992	-0.552677	-0.006251	0.009459	-0.007254	0.048165	0.869376	0.286521	0.566117	-0.627665	0.362450	-0.392655
29537	0.788674	-9.817620	-0.572758	-0.012471	-0.002393	0.006579	0.046582	0.868296	0.286140	0.566117	-0.627787	0.362531	-0.392386
29538	0.778960	-9.803235	-0.582250	-0.010674	0.001248	0.000122	0.046315	0.868438	0.286404	0.566079	-0.627884	0.362548	-0.392269
29539	0.781080	-9.740569	-0.552543	-0.038631	0.004851	-0.008335	0.046713	0.867618	0.286925	0.565580	-0.628354	0.362730	-0.392069
29540	0.793298	-9.774175	-0.536095	-0.021064	-0.007930	-0.010070	0.046437	0.868729	0.288237	0.565404	-0.628720	0.362587	-0.391868
29541	0.788611	-9.803084	-0.543747	0.003410	-0.013373	-0.004399	0.046439	0.868860	0.287713	0.565597	-0.628827	0.362283	-0.391699
29542	0.855808	-9.735441	-0.503759	-0.029958	0.001240	0.002791	0.045375	0.869288	0.288246	0.565339	-0.629125	0.362481	-0.391409
29543	0.836677	-9.769209	-0.516415	-0.026440	-0.016119	0.004683	0.046307	0.867503	0.288631	0.565249	-0.629524	0.362492	-0.390888
29544	0.788437	-9.764428	-0.497593	0.015535	-0.007848	0.007649	0.048162	0.867074	0.288878	0.565673	-0.629349	0.362283	-0.390750
29545	0.795903	-9.812440	-0.469388	0.061184	0.008620	-0.004140	0.047899	0.868703	0.287309	0.566440	-0.628624	0.361776	-0.391276
29546	0.769455	-9.826841	-0.443429	0.073457	0.005886	-0.004075	0.046322	0.868016	0.285225	0.567390	-0.627759	0.361137	-0.391876
29547	0.716528	-9.850978	-0.434659	0.022672	-0.007876	0.000303	0.047126	0.869890	0.282075	0.567832	-0.627562	0.360800	-0.391863
29548	0.769345	-9.802705	-0.421485	0.006921	-0.002409	-0.002555	0.046191	0.870323	0.283262	0.568024	-0.627511	0.360597	-0.391852
29549	0.817197	-9.725698	-0.446366	-0.002687	-0.011563	-0.008128	0.046719	0.870864	0.283258	0.568110	-0.627689	0.360310	-0.391707
29550	0.821968	-9.716161	-0.474996	0.031368	-0.016987	-0.000564	0.046331	0.870850	0.281427	0.568730	-0.627461	0.359774	-0.391666
29551	0.875170	-9.749742	-0.474971	0.015737	-0.009714	-0.011725	0.047394	0.869202	0.281942	0.569003	-0.627442	0.359317	-0.391720
29552	0.793537	-9.827318	-0.596856	0.053291	-0.009658	-0.004150	0.046067	0.870717	0.281429	0.569811	-0.626926	0.358656	-0.391976
29553	0.841388	-9.750336	-0.628940	-0.056271	0.013099	0.002642	0.046999	0.871917	0.279457	0.569123	-0.627451	0.359205	-0.391633
29554	0.781652	-9.860833	-0.539820	-0.061371	0.004837	-0.002907	0.046727	0.870305	0.282078	0.568408	-0.628128	0.359606	-0.391218
29555	0.807490	-9.716404	-0.537553	-0.033427	0.010352	-0.004626	0.046326	0.870318	0.282868	0.567967	-0.628467	0.359854	-0.391086
29556	0.856026	-9.781127	-0.494795	-0.020271	0.006723	-0.000857	0.046191	0.869237	0.284047	0.567763	-0.628640	0.359992	-0.390977
29557	0.846701	-9.845894	-0.430972	0.001717	-0.002408	-0.004421	0.046189	0.870056	0.283917	0.567858	-0.628678	0.359820	-0.390937
29558	0.791093	-9.812228	-0.404611	-0.014044	-0.009746	-0.004494	0.046591	0.869771	0.283258	0.567826	-0.628938	0.359671	-0.390701
29559	0.771760	-9.802626	-0.399855	-0.015864	-0.017044	0.002890	0.047381	0.870044	0.284038	0.567867	-0.629232	0.359562	-0.390268
29560	0.820085	-9.826763	-0.450157	0.006958	-0.024334	-0.002517	0.047115	0.870321	0.284040	0.568216	-0.629351	0.359112	-0.389982
29561	0.730972	-9.848740	-0.492109	0.008736	-0.020699	-0.007130	0.046600	0.869211	0.281948	0.568518	-0.629463	0.358644	-0.389793
29562	0.829004	-9.677925	-0.556018	-0.005336	-0.002430	-0.013693	0.045933	0.869497	0.282478	0.568468	-0.629630	0.358399	-0.389822
29563	0.846311	-9.769386	-0.573945	-0.022965	0.002165	0.002828	0.046594	0.869357	0.282865	0.568280	-0.629855	0.358563	-0.389580
29564	0.913293	-9.658620	-0.588571	-0.051946	0.003069	0.006368	0.046850	0.869508	0.284566	0.567762	-0.630368	0.358991	-0.389111
29565	0.899667	-9.836753	-0.603200	0.057596	0.015966	0.001374	0.047784	0.869213	0.283510	0.568473	-0.629586	0.358664	-0.389641
29566	0.928343	-9.783864	-0.633400	-0.005478	0.014081	0.002902	0.047922	0.868385	0.282985	0.568435	-0.629510	0.358812	-0.389683
29567	0.807887	-9.803284	-0.613190	-0.023073	0.015894	0.012035	0.047653	0.868125	0.284035	0.568207	-0.629575	0.359246	-0.389512
29568	0.755171	-9.870610	-0.569013	0.008617	0.012228	-0.000718	0.047783	0.869214	0.283641	0.568328	-0.629376	0.359221	-0.389678
29569	0.749991	-9.793505	-0.534370	-0.007106	0.019501	-0.008197	0.046988	0.868682	0.284172	0.568119	-0.629375	0.359320	-0.389893
29570	0.745118	-9.778731	-0.433378	-0.036819	0.019456	-0.010195	0.047519	0.868945	0.283774	0.567546	-0.629708	0.359607	-0.389926
29571	0.803427	-9.875078	-0.496604	-0.034929	0.010307	-0.019392	0.045664	0.867880	0.284575	0.566969	-0.630171	0.359677	-0.389952
29572	0.855551	-9.682635	-0.541432	0.089290	0.003137	-0.022451	0.045389	0.870619	0.284579	0.567999	-0.629281	0.358651	-0.390834
29573	0.851366	-9.817395	-0.543362	0.159303	0.012369	-0.014721	0.044742	0.871004	0.281309	0.569884	-0.627487	0.357283	-0.392226
29574	0.888757	-10.077264	-0.565863	0.152590	0.037908	-0.033238	0.043426	0.872903	0.278176	0.571366	-0.625671	0.356018	-0.394117
29575	0.949040	-10.077010	-0.526886	0.087876	0.037833	-0.037255	0.043439	0.874233	0.274508	0.571981	-0.624648	0.355214	-0.395570
29576	0.890392	-9.903203	-0.328137	0.098550	0.050564	-0.059383	0.041859	0.876406	0.271116	0.572492	-0.623535	0.354174	-0.397515
29577	1.148336	-10.408297	-0.419240	0.230359	0.048856	-0.082673	0.040020	0.878568	0.266416	0.574429	-0.621107	0.351786	-0.400631
29578	0.974311	-10.322408	-0.532492	0.437373	0.074505	-0.141662	0.037127	0.882633	0.259235	0.578281	-0.616444	0.347275	-0.406186
29579	0.982254	-9.940368	0.008298	0.440946	0.072628	-0.149971	0.031735	0.888184	0.247491	0.582038	-0.611795	0.342588	-0.411791
29580	1.186638	-9.808883	0.343347	0.315196	0.072441	-0.172760	0.026851	0.893773	0.239935	0.584063	-0.608687	0.338622	-0.416780
29581	1.290994	-9.429793	0.668932	0.533992	0.060788	-0.175343	0.019484	0.898372	0.226503	0.588726	-0.603112	0.332631	-0.423101
29582	1.367071	-9.206192	0.574350	1.207886	0.020419	-0.173721	0.016654	0.908016	0.202949	0.601598	-0.589678	0.320384	-0.433260
29583	1.540267	-9.082309	1.518781	1.889218	0.021112	-0.175819	0.012958	0.918634	0.166432	0.621844	-0.567497	0.301859	-0.447368
29584	1.195781	-9.119435	2.120023	2.257562	0.003242	-0.135183	0.009357	0.930965	0.110133	0.645582	-0.539593	0.279882	-0.462309
29585	1.630016	-9.119116	3.367647	2.129112	-0.006900	-0.104437	0.005798	0.936561	0.050687	0.667109	-0.512276	0.258600	-0.475042
29586	1.618339	-9.188018	3.630649	1.960758	-0.022527	-0.059121	0.000820	0.942913	-0.016870	0.686204	-0.486202	0.238875	-0.485459
29587	1.722858	-8.837327	4.095078	1.629875	-0.013764	-0.060829	-0.000509	0.939430	-0.065203	0.701226	-0.464006	0.221984	-0.493664
29588	1.683601	-8.666766	4.740494	1.368981	-0.030496	-0.039992	0.000882	0.931419	-0.098232	0.713415	-0.445085	0.207531	-0.499869
29589	1.659790	-8.198197	5.272599	1.290159	-0.039759	-0.041330	-0.000228	0.923813	-0.134647	0.724472	-0.427101	0.193448	-0.505276
29590	1.551131	-7.638878	5.653940	1.297606	-0.037894	-0.016413	-0.000557	0.915820	-0.167924	0.735302	-0.408581	0.179509	-0.510068
29591	1.921167	-7.352695	6.098336	1.142402	-0.023336	0.014152	-0.003244	0.904270	-0.203804	0.744728	-0.391857	0.167376	-0.513628
29592	1.723887	-7.413226	6.806255	1.028670	-0.038105	0.037581	-0.003998	0.895113	-0.230921	0.753168	-0.376703	0.156406	-0.516111
29593	1.376292	-7.316757	7.073243	1.219710	-0.041675	0.016383	-0.001157	0.884111	-0.260426	0.762488	-0.358576	0.143053	-0.519202
29594	1.606636	-7.059517	7.578348	1.587924	-0.052368	-0.033427	-0.001832	0.865159	-0.295540	0.773320	-0.334818	0.125349	-0.523604
29595	1.208212	-6.414758	7.782931	1.789405	-0.099847	-0.076681	-0.004968	0.842049	-0.338758	0.784304	-0.308133	0.104271	-0.528251
29596	1.472205	-5.160043	7.248431	1.949650	-0.059389	-0.087051	-0.010705	0.809098	-0.383924	0.794938	-0.278137	0.082023	-0.532904
29597	2.394909	-4.457220	8.183970	1.618305	-0.026642	-0.037108	-0.011714	0.778346	-0.422840	0.803210	-0.252568	0.063862	-0.535709
29598	1.893020	-4.371296	8.271718	1.307926	0.015082	0.001839	-0.011045	0.751327	-0.456003	0.809564	-0.231307	0.049952	-0.537223
29599	1.949347	-4.030648	8.641930	1.167806	0.064258	-0.002657	-0.008977	0.726852	-0.479481	0.814681	-0.211610	0.038154	-0.538573
29600	1.917900	-3.498891	8.658697	0.962625	0.111561	-0.002874	-0.007985	0.704185	-0.501247	0.818504	-0.194683	0.029450	-0.539707
29601	2.081069	-3.314107	9.123748	0.655135	0.188052	0.021283	-0.005199	0.686506	-0.514772	0.821118	-0.181867	0.025246	-0.540419
29602	1.767798	-3.343123	9.264459	0.461553	0.203359	0.035956	-0.001124	0.671868	-0.523720	0.823059	-0.172057	0.023588	-0.540754
29603	1.554671	-3.125691	9.644831	0.547509	0.180510	0.020714	0.004923	0.662804	-0.533861	0.825044	-0.161048	0.020415	-0.541248
29604	1.218861	-2.476953	9.569172	0.595787	0.111174	0.061630	0.008073	0.649395	-0.544112	0.827539	-0.149971	0.015857	-0.540773
29605	1.097049	-2.223135	9.278708	0.465711	0.074564	0.093315	0.009885	0.636705	-0.552386	0.829903	-0.141370	0.012048	-0.539564
29606	1.068016	-2.209364	9.100979	0.242950	0.072594	0.129106	0.013915	0.628675	-0.557269	0.831966	-0.136515	0.010855	-0.537661
29607	1.097103	-2.237852	9.196878	0.032831	0.068732	0.139124	0.017385	0.624783	-0.559395	0.833554	-0.135138	0.011751	-0.535525
29608	0.962913	-2.395476	9.620741	-0.028307	0.031178	0.153636	0.021236	0.624584	-0.561261	0.835124	-0.135232	0.012848	-0.533024
29609	1.026423	-2.558055	9.887933	0.014162	-0.000832	0.131759	0.024681	0.623864	-0.560896	0.836589	-0.134903	0.012787	-0.530807
29610	1.190077	-2.500417	9.760631	0.168577	-0.020837	0.091969	0.023904	0.622481	-0.563249	0.838029	-0.132271	0.010756	-0.529241
29611	1.160216	-2.313560	9.537307	0.186241	-0.039166	0.058855	0.024713	0.620000	-0.564173	0.839170	-0.129486	0.008039	-0.528169
29612	1.149011	-1.997054	9.219946	0.182467	-0.013568	0.053247	0.024890	0.613664	-0.568239	0.840210	-0.126550	0.005881	-0.527255
29613	1.481375	-1.924506	9.132839	0.402998	-0.020576	0.056231	0.024960	0.604292	-0.575056	0.841818	-0.119921	0.001176	-0.526270
29614	1.113180	-2.569114	9.418049	0.837873	-0.014782	0.026137	0.024542	0.589142	-0.585541	0.843986	-0.105946	-0.007970	-0.525737
29615	1.022999	-1.857325	9.343166	0.977083	0.018143	-0.025851	0.026299	0.563945	-0.599584	0.845640	-0.089196	-0.018220	-0.525932
29616	1.232694	-1.332234	9.381297	0.629712	0.051505	-0.070133	0.025111	0.542372	-0.610327	0.845977	-0.077965	-0.024240	-0.526932
29617	1.088754	-0.981725	9.233624	0.209305	0.037334	-0.070415	0.025961	0.532207	-0.613483	0.845582	-0.073953	-0.026150	-0.528052
29618	1.045985	-0.596051	9.459500	-0.115093	-0.001307	-0.025877	0.026111	0.531492	-0.616367	0.845138	-0.075893	-0.025140	-0.528536
29619	1.191690	-0.806737	9.683572	-0.132970	-0.035891	0.038702	0.027674	0.535192	-0.614020	0.845336	-0.078482	-0.024508	-0.527870
29620	1.038319	-1.020040	9.316642	0.127332	-0.055574	0.093587	0.024504	0.534803	-0.615435	0.846485	-0.076955	-0.026789	-0.526141
29621	1.319181	-1.274998	9.181248	0.320346	-0.082808	0.065099	0.023458	0.532073	-0.616083	0.847610	-0.072390	-0.031679	-0.524703
29622	1.078947	-1.450428	9.385406	0.179004	-0.084924	0.033005	0.022837	0.526023	-0.619749	0.848143	-0.070261	-0.035093	-0.523914
29623	1.315441	-1.464280	10.122035	-0.040647	-0.112752	-0.027128	0.021809	0.520948	-0.622232	0.847729	-0.072096	-0.036814	-0.524216
29624	1.632443	-1.193767	10.236820	-0.150638	-0.145817	-0.060861	0.018353	0.524542	-0.622465	0.846755	-0.076127	-0.037939	-0.525140
29625	1.609739	-0.997836	9.848042	-0.129612	-0.162282	-0.086576	0.013161	0.528182	-0.620063	0.845524	-0.079963	-0.039655	-0.526424
29626	1.750467	-0.685557	9.613664	-0.051132	-0.149349	-0.082513	0.006375	0.533885	-0.618433	0.844433	-0.082330	-0.041916	-0.527634
29627	1.702917	-0.825020	9.668881	-0.016383	-0.105378	-0.051946	0.001865	0.535170	-0.618134	0.843773	-0.083679	-0.043820	-0.528322
29628	2.016782	-0.910618	9.785844	-0.002349	-0.048656	-0.049179	0.000027	0.533801	-0.620347	0.843198	-0.084184	-0.044841	-0.529075
29629	2.218655	-1.775140	10.164517	-0.010183	-0.050574	-0.076857	-0.001965	0.534105	-0.619544	0.842322	-0.084866	-0.045940	-0.530264
29630	2.055080	-1.860117	10.036962	-0.058603	-0.065421	-0.137991	-0.006597	0.533877	-0.620293	0.840693	-0.086415	-0.046799	-0.532521
29631	1.957030	-1.542071	9.517153	-0.147671	-0.054680	-0.200306	-0.008086	0.540203	-0.618706	0.838241	-0.089387	-0.046711	-0.535893
29632	1.985650	-1.485001	9.302157	-0.122982	-0.047398	-0.230646	-0.013410	0.544115	-0.616565	0.835495	-0.091735	-0.046744	-0.539766
29633	1.927205	-1.365011	9.243277	-0.007506	-0.016219	-0.237500	-0.016331	0.544976	-0.615885	0.832889	-0.091941	-0.047591	-0.543671
29634	2.109257	-1.103968	9.481506	0.006539	0.009372	-0.248552	-0.019646	0.546377	-0.616382	0.830201	-0.091489	-0.048108	-0.547796
29635	1.655175	-0.920924	9.796728	-0.258017	0.021832	-0.233329	-0.021650	0.548063	-0.614269	0.827170	-0.095435	-0.045569	-0.551911
29636	1.483960	-1.442513	9.353287	-0.403324	0.054591	-0.226709	-0.024364	0.559899	-0.610311	0.823920	-0.101292	-0.040790	-0.556087
29637	1.756454	-1.948612	9.663224	-0.150509	0.087691	-0.260518	-0.026005	0.567078	-0.605709	0.820771	-0.102727	-0.038398	-0.560631
29638	1.455957	-1.124539	9.475120	0.073117	0.075099	-0.269567	-0.029068	0.569181	-0.604111	0.817946	-0.100476	-0.038683	-0.565130
29639	1.596196	-0.690435	9.684177	0.264493	0.062573	-0.250139	-0.030618	0.563418	-0.607508	0.815679	-0.095359	-0.041344	-0.569091
29640	1.797527	-0.413807	10.246901	0.179958	0.046179	-0.188720	-0.032167	0.558061	-0.611428	0.813906	-0.091741	-0.043143	-0.572084
29641	1.504700	-0.704023	9.985621	-0.295966	0.004688	-0.117229	-0.035083	0.558234	-0.611142	0.812014	-0.096477	-0.040092	-0.574211
29642	1.816832	-1.459999	9.675443	-0.374506	-0.003536	-0.105564	-0.037256	0.567596	-0.607714	0.810058	-0.102515	-0.036196	-0.576183
29643	1.340976	-1.783336	9.685672	-0.334115	0.003742	-0.106296	-0.038388	0.578885	-0.601935	0.808139	-0.107891	-0.032675	-0.578104
29644	1.282547	-1.173836	9.232739	-0.142329	-0.016045	-0.075788	-0.040281	0.584277	-0.598511	0.806942	-0.110329	-0.031595	-0.579373
29645	1.825945	-1.359902	9.388846	0.162000	-0.022825	-0.022526	-0.041596	0.583594	-0.599811	0.807030	-0.108036	-0.034055	-0.579543
29646	1.813444	-1.747478	10.045889	0.127359	-0.039342	-0.011591	-0.042236	0.578535	-0.600332	0.807140	-0.106432	-0.036334	-0.579549
29647	1.337277	-1.009146	9.514042	0.175586	-0.090439	0.008065	-0.044331	0.574979	-0.602544	0.807548	-0.104710	-0.039961	-0.579056
29648	1.877687	-1.075068	9.623793	0.312308	-0.118550	0.008824	-0.047455	0.568389	-0.608417	0.808185	-0.101048	-0.045615	-0.578399
29649	1.790542	-0.997931	9.715288	0.133662	-0.158033	0.019970	-0.048094	0.564276	-0.609986	0.808547	-0.100782	-0.049825	-0.577592
29650	2.049982	-0.813552	9.302572	-0.041770	-0.140758	0.031981	-0.052577	0.562114	-0.612439	0.808687	-0.103118	-0.051697	-0.576819
29651	1.868608	-0.190857	9.261600	-0.315597	-0.176613	0.071220	-0.056443	0.565871	-0.610441	0.808665	-0.110355	-0.050931	-0.575577
29652	2.132858	0.001178	8.973873	-0.519607	-0.176577	0.147714	-0.059575	0.579245	-0.603728	0.808980	-0.120938	-0.047618	-0.573287
29653	2.491396	-0.348609	9.207582	-0.381904	-0.174331	0.241649	-0.060706	0.589854	-0.597557	0.810634	-0.129327	-0.045683	-0.569263
29654	2.568828	-1.410715	9.577521	-0.043884	-0.137297	0.297804	-0.060074	0.594251	-0.594940	0.813760	-0.131874	-0.046777	-0.564107
29655	2.431276	-1.902498	9.386887	0.344311	-0.080305	0.266479	-0.058992	0.590121	-0.596260	0.817575	-0.127425	-0.051485	-0.559182
29656	2.341267	-2.236627	9.535005	0.564419	0.027670	0.235136	-0.055207	0.579475	-0.603109	0.821594	-0.118123	-0.056880	-0.554793
29657	2.028957	-2.475529	9.514335	0.416418	0.087574	0.154002	-0.051670	0.566624	-0.611790	0.824358	-0.110528	-0.059886	-0.551933
29658	1.817095	-2.038589	9.350436	0.221146	0.094366	0.037613	-0.048831	0.558061	-0.616664	0.825357	-0.105885	-0.060829	-0.551247
29659	2.217933	-1.657694	9.328311	0.018485	0.072132	-0.019678	-0.045904	0.554201	-0.616296	0.825273	-0.104841	-0.060048	-0.551659
29660	2.197942	-1.508487	9.347022	-0.084333	0.006095	-0.067172	-0.045386	0.555576	-0.614990	0.824361	-0.106084	-0.059301	-0.552865
29661	2.236550	-1.515694	9.328075	-0.131241	-0.017797	-0.100595	-0.047264	0.560260	-0.613925	0.822949	-0.108432	-0.058516	-0.554592
29662	1.937943	-1.575001	9.749382	-0.132620	0.016788	-0.127433	-0.047563	0.565220	-0.610776	0.821263	-0.110279	-0.057188	-0.556862
29663	1.507237	-1.243271	9.906060	-0.256943	0.058571	-0.148466	-0.048239	0.567019	-0.609459	0.819105	-0.113767	-0.053818	-0.559667
29664	1.588836	-1.179426	9.530807	-0.243175	0.115290	-0.148479	-0.048818	0.574725	-0.605652	0.817000	-0.116299	-0.049687	-0.562598
29665	1.650208	-1.402387	9.732312	-0.027537	0.113662	-0.158448	-0.045656	0.577846	-0.604628	0.815277	-0.115377	-0.047989	-0.565428
29666	1.635332	-1.326271	9.483567	-0.054544	0.035009	-0.175077	-0.048580	0.579936	-0.604210	0.813199	-0.115703	-0.047347	-0.568400
29667	1.736070	-1.720336	9.584612	-0.069033	-0.018027	-0.180584	-0.052040	0.581636	-0.602347	0.810984	-0.116915	-0.047351	-0.571309
29668	1.649028	-1.662235	9.738259	-0.284117	-0.073162	-0.197285	-0.054845	0.584700	-0.600096	0.807983	-0.122171	-0.045895	-0.574571
29669	2.034474	-1.588841	9.867723	-0.177328	-0.098566	-0.188389	-0.060050	0.591624	-0.597692	0.805306	-0.126044	-0.045968	-0.577478
29670	1.966455	-1.493762	9.565933	0.077934	-0.079960	-0.174208	-0.065081	0.590182	-0.597128	0.803413	-0.125555	-0.048736	-0.579990
29671	2.224593	-1.027276	9.325212	0.117802	-0.076179	-0.166639	-0.069848	0.590505	-0.597613	0.801719	-0.124419	-0.051808	-0.582308
29672	2.205149	-0.993562	9.344708	-0.005124	-0.054295	-0.132228	-0.073152	0.590119	-0.598897	0.800104	-0.125002	-0.053089	-0.584285
29673	2.402803	-0.967917	9.692616	-0.050627	-0.083545	-0.115799	-0.076976	0.587141	-0.600046	0.798557	-0.126684	-0.054203	-0.585935
29674	2.533745	-1.116086	9.912624	0.103541	-0.105285	-0.105746	-0.078030	0.585784	-0.600169	0.797465	-0.126155	-0.057508	-0.587220
29675	2.685227	-1.029211	9.898452	0.404705	-0.112265	-0.113437	-0.083809	0.578826	-0.604711	0.797016	-0.120896	-0.064436	-0.588215
29676	2.736686	-1.207459	9.812407	0.464859	-0.119642	-0.169406	-0.089838	0.567227	-0.608598	0.795940	-0.114677	-0.072358	-0.589994
29677	2.678890	-1.237716	9.441734	0.244715	-0.109046	-0.228676	-0.094006	0.557359	-0.615119	0.793643	-0.111766	-0.077616	-0.592972
29678	2.604150	-1.227355	9.700459	0.077416	-0.100299	-0.299683	-0.100459	0.551383	-0.618083	0.790098	-0.111266	-0.080939	-0.597339
29679	2.312631	-1.276284	9.634633	0.133804	-0.052871	-0.346546	-0.108122	0.547764	-0.619332	0.786167	-0.109265	-0.084237	-0.602418
29680	2.500137	-1.181526	9.090351	0.186693	-0.036455	-0.409974	-0.111799	0.542447	-0.621663	0.781548	-0.106083	-0.088096	-0.608414
29681	2.512890	-0.820665	9.064322	0.178934	-0.038366	-0.443252	-0.119711	0.536358	-0.623960	0.776450	-0.103032	-0.091896	-0.614870
29682	2.639059	-0.994130	8.926227	0.060345	-0.032176	-0.484454	-0.125785	0.531907	-0.624437	0.770529	-0.101606	-0.094277	-0.622152
29683	2.358877	-0.873118	9.295017	-0.046864	-0.004146	-0.531206	-0.131061	0.528934	-0.626753	0.763793	-0.101460	-0.094904	-0.630332
29684	2.387937	-0.896859	9.371778	-0.228732	0.022110	-0.550624	-0.137703	0.530948	-0.624471	0.756393	-0.103636	-0.092940	-0.639134
29685	2.426435	-0.872045	9.569344	-0.124381	0.014874	-0.562084	-0.145143	0.534605	-0.622968	0.748953	-0.104372	-0.092330	-0.647805
29686	2.458190	-0.953334	9.702939	-0.011960	0.024967	-0.591983	-0.153101	0.535801	-0.621855	0.741265	-0.103145	-0.093175	-0.656662
29687	2.324716	-0.776016	9.564939	-0.074273	0.012102	-0.590445	-0.158405	0.534786	-0.619978	0.733358	-0.103083	-0.093248	-0.665481
29688	2.125806	-0.526559	9.451348	-0.233104	0.011962	-0.570964	-0.165161	0.533641	-0.619007	0.725265	-0.105289	-0.091287	-0.674219
29689	1.941729	-0.351412	9.411275	-0.304659	0.017479	-0.518745	-0.172086	0.538951	-0.615804	0.717645	-0.108597	-0.087994	-0.682239
29690	2.134701	-0.362454	9.588172	-0.194881	-0.020601	-0.451676	-0.179537	0.543173	-0.612467	0.711006	-0.110898	-0.086753	-0.688946
29691	2.143185	-1.129449	9.750344	-0.124414	-0.042462	-0.443866	-0.186449	0.544927	-0.609135	0.704553	-0.112542	-0.086567	-0.695302
29692	2.125373	-1.460706	9.289398	-0.222112	-0.033491	-0.478501	-0.192834	0.547632	-0.605937	0.697322	-0.115328	-0.085167	-0.702274
29693	2.317362	-1.267503	9.385126	-0.470257	-0.018334	-0.531466	-0.200676	0.550896	-0.603121	0.688723	-0.121307	-0.079929	-0.710321
29694	2.997054	-1.207376	9.685200	-0.345955	-0.051885	-0.511384	-0.210551	0.559704	-0.595439	0.680505	-0.126012	-0.077107	-0.717696
29695	2.797112	-0.744124	9.468966	0.138550	-0.065965	-0.502476	-0.217691	0.555414	-0.594859	0.673556	-0.124394	-0.081149	-0.724060
29696	3.102393	-0.048881	9.251100	0.171053	-0.065774	-0.469107	-0.227723	0.548670	-0.596614	0.667068	-0.122307	-0.085818	-0.729860
29697	3.103914	0.143994	9.361851	-0.198979	-0.055068	-0.411943	-0.235006	0.545759	-0.594985	0.660492	-0.125159	-0.084592	-0.735479
29698	3.212381	0.159382	9.576742	-0.420031	-0.082574	-0.352108	-0.241394	0.547655	-0.590609	0.654105	-0.131353	-0.080523	-0.740547
29699	3.242506	-0.106365	9.246799	-0.234854	-0.084066	-0.308697	-0.249253	0.553939	-0.586743	0.648801	-0.135276	-0.078938	-0.744665
29700	3.104359	-0.467849	9.163617	-0.122622	-0.058391	-0.315538	-0.254565	0.553482	-0.583818	0.643687	-0.137272	-0.078862	-0.748735
29701	3.083988	-1.251795	9.310878	-0.184398	-0.027618	-0.397078	-0.260048	0.557721	-0.576697	0.637208	-0.139551	-0.077531	-0.753976
29702	2.943306	-1.081874	9.124693	-0.155911	-0.004007	-0.467121	-0.266543	0.558753	-0.576644	0.629721	-0.140905	-0.076672	-0.760078
29703	2.858093	-1.416487	9.128807	-0.097128	0.014096	-0.554514	-0.274341	0.553376	-0.575928	0.621045	-0.141196	-0.076539	-0.767143
29704	2.825020	-1.555707	9.246581	-0.174886	-0.004512	-0.644395	-0.282815	0.550613	-0.574681	0.610632	-0.142479	-0.075866	-0.775289
29705	2.719424	-1.662018	9.179286	-0.223096	0.004356	-0.725866	-0.291302	0.547196	-0.570291	0.598732	-0.144179	-0.074327	-0.784352
29706	2.633512	-1.844683	9.288755	-0.141865	0.031683	-0.787326	-0.302964	0.543537	-0.566530	0.585973	-0.144237	-0.074122	-0.793938
29707	2.705876	-1.854392	9.222075	-0.299210	0.115522	-0.821473	-0.313537	0.537091	-0.566447	0.572213	-0.144850	-0.070222	-0.804151
29708	2.633601	-1.853487	9.528703	-0.585821	0.136089	-0.864493	-0.320712	0.537079	-0.562197	0.556709	-0.148169	-0.061871	-0.815042
29709	2.499054	-1.939235	9.862344	-0.641531	0.086607	-0.873933	-0.328973	0.539439	-0.554530	0.540618	-0.152973	-0.052797	-0.825557
29710	1.905501	-0.854981	9.233423	-0.590329	0.052941	-0.827545	-0.338820	0.541404	-0.547113	0.525128	-0.157631	-0.045135	-0.835078
29711	2.182459	-0.253138	9.863832	-0.811931	0.010924	-0.725264	-0.349754	0.547779	-0.537851	0.510427	-0.165422	-0.033495	-0.843195
29712	2.427799	-1.150366	9.800722	-1.095968	0.001747	-0.628808	-0.358362	0.561167	-0.522316	0.496076	-0.176164	-0.017202	-0.850046
29713	1.679427	-0.661381	16.721834	-0.889267	-0.075295	-0.585323	-0.364817	0.571342	-0.510861	0.482961	-0.186034	-0.004614	-0.855640
29714	2.604783	-1.299287	11.180692	-1.005494	-0.008891	-0.507436	-0.375804	0.582846	-0.494914	0.470457	-0.195866	0.010486	-0.860347
29715	2.743567	-1.648255	9.671849	-0.875357	-0.090640	-0.413398	-0.385711	0.591989	-0.481336	0.459964	-0.205678	0.023340	-0.863473
29716	3.221210	-2.743986	9.123180	-0.757808	-0.115947	-0.388690	-0.393774	0.603304	-0.467248	0.450167	-0.214867	0.033629	-0.866055
29717	2.994291	-2.697346	8.821628	-0.537667	-0.075446	-0.365496	-0.399676	0.607860	-0.456193	0.441666	-0.221219	0.040967	-0.868513
29718	3.615829	-2.582502	8.973083	-0.227819	-0.062215	-0.358393	-0.407781	0.607322	-0.450887	0.434516	-0.224664	0.042662	-0.871150
29719	3.593457	-2.956005	8.825994	-0.050816	-0.010867	-0.368632	-0.414923	0.600864	-0.448212	0.427987	-0.225601	0.042056	-0.874164
29720	3.882175	-2.825318	8.878535	-0.045347	0.016527	-0.396329	-0.420724	0.594629	-0.448954	0.420875	-0.226095	0.041077	-0.877529
29721	3.329016	-2.115574	8.475206	-0.215866	0.040080	-0.389897	-0.424682	0.588939	-0.447876	0.413124	-0.227535	0.043670	-0.880709
29722	3.932933	-2.365083	8.338103	-0.279751	0.127851	-0.386628	-0.427725	0.585844	-0.446281	0.404960	-0.227992	0.047770	-0.884163
29723	3.501842	-1.941011	8.760151	-0.172285	0.149826	-0.382468	-0.431681	0.580965	-0.446120	0.397360	-0.227127	0.050465	-0.887678
29724	3.686520	-2.267317	8.221940	-0.111296	0.232255	-0.363800	-0.433118	0.577004	-0.447158	0.390198	-0.224320	0.052510	-0.891442
29725	3.407792	-1.949438	8.461467	-0.062464	0.296225	-0.365526	-0.434261	0.569316	-0.451083	0.383168	-0.219947	0.054428	-0.895457
29726	3.249246	-1.557042	8.609533	-0.015881	0.347541	-0.321098	-0.432354	0.562404	-0.456080	0.377006	-0.214260	0.055840	-0.899356
29727	2.914019	-2.025080	9.144800	0.108528	0.386033	-0.294683	-0.430176	0.556289	-0.463044	0.371807	-0.206846	0.055618	-0.903261
29728	2.651721	-1.608158	9.489100	0.158474	0.455645	-0.233661	-0.425856	0.546983	-0.472123	0.367768	-0.197762	0.055053	-0.906976
29729	2.818436	-1.180078	9.328611	0.212170	0.430241	-0.200138	-0.420218	0.537540	-0.479640	0.364559	-0.188601	0.053598	-0.910304
29730	2.892351	-1.496030	9.771401	0.341922	0.355476	-0.175357	-0.414828	0.526980	-0.489645	0.362311	-0.179893	0.049180	-0.913209
29731	2.736910	-1.263510	9.605162	0.256079	0.306001	-0.184037	-0.412065	0.513962	-0.502251	0.359620	-0.172599	0.046020	-0.915841
29732	2.566863	-0.996970	9.544895	0.040680	0.294755	-0.195281	-0.407512	0.507976	-0.507400	0.355956	-0.167162	0.046598	-0.918249
29733	2.026014	-0.818766	9.902452	0.107224	0.267304	-0.196781	-0.403898	0.502838	-0.510838	0.352501	-0.161610	0.045773	-0.920614
29734	2.269614	-0.332714	9.762699	0.322287	0.240175	-0.195662	-0.401448	0.493854	-0.517150	0.349762	-0.155170	0.040777	-0.922998
29735	2.304130	-0.486022	9.943325	0.525650	0.216598	-0.205664	-0.399904	0.481310	-0.524767	0.347440	-0.147561	0.031760	-0.925474
29736	2.426120	-0.278713	9.983382	0.551971	0.185543	-0.216563	-0.397798	0.463944	-0.535142	0.344967	-0.140500	0.022070	-0.927777
29737	2.289192	-0.379618	10.107926	0.499244	0.133455	-0.179836	-0.397436	0.449085	-0.543143	0.342984	-0.134544	0.012963	-0.929565
29738	2.487247	-0.456481	10.031874	0.407293	0.099604	-0.167316	-0.396570	0.436581	-0.547610	0.340974	-0.130019	0.005503	-0.931022
29739	3.097310	-0.992908	9.720353	0.242844	0.088602	-0.151467	-0.396763	0.425442	-0.553509	0.338791	-0.126642	0.000903	-0.932299
29740	3.257879	-0.798587	9.458099	0.075381	0.106761	-0.144960	-0.394870	0.418421	-0.555755	0.336316	-0.124227	-0.000266	-0.933520
29741	2.683874	-1.287080	9.076180	0.008993	0.108433	-0.152676	-0.395648	0.416359	-0.557583	0.333505	-0.122102	-0.000372	-0.934808
29742	2.639061	-0.999321	8.815721	0.018974	0.085688	-0.123070	-0.393651	0.414145	-0.557863	0.331295	-0.120457	-0.000577	-0.935806
29743	2.259002	-1.177365	9.040144	-0.005661	0.044542	-0.090839	-0.394949	0.410848	-0.560605	0.329601	-0.119648	-0.000661	-0.936508
29744	2.325556	-0.980318	8.925895	-0.043674	-0.008409	-0.060499	-0.395075	0.410295	-0.561390	0.328410	-0.120178	-0.000164	-0.936859
29745	2.390326	-1.410049	9.172546	-0.146381	-0.048572	0.009203	-0.396017	0.411692	-0.559548	0.328252	-0.122059	0.002047	-0.936669
29746	2.395578	-1.509402	8.964741	-0.246397	-0.081504	0.034596	-0.397646	0.417762	-0.556387	0.328349	-0.125286	0.006091	-0.936191
29747	2.246944	-1.679743	9.196234	-0.362133	-0.061479	0.068126	-0.399022	0.425210	-0.551919	0.328745	-0.128833	0.012455	-0.935507
29748	2.492597	-1.624116	9.136889	-0.378256	-0.039439	0.100319	-0.399862	0.433456	-0.549157	0.329701	-0.132115	0.019410	-0.934594
29749	2.390580	-1.465541	9.128557	-0.329325	-0.054020	0.100577	-0.398857	0.442784	-0.545492	0.330757	-0.135301	0.025318	-0.933623
29750	2.225546	-1.237327	9.115813	-0.364547	-0.050409	0.105913	-0.401029	0.451060	-0.541279	0.331826	-0.138682	0.031955	-0.932544
29751	2.158253	-1.285802	9.052087	-0.406492	-0.008453	0.092716	-0.400567	0.462049	-0.536299	0.332458	-0.141518	0.039577	-0.931600
29752	2.419804	-1.528127	9.103945	-0.366160	0.026370	0.100271	-0.398506	0.473004	-0.532904	0.333335	-0.143464	0.046733	-0.930657
29753	2.411475	-1.796900	9.318562	-0.181790	0.064838	0.062394	-0.396810	0.477789	-0.531344	0.333949	-0.143462	0.050563	-0.930237
29754	2.603567	-1.633188	9.233825	-0.054062	0.094243	0.055613	-0.394700	0.479956	-0.531098	0.334809	-0.142099	0.052234	-0.930044
29755	2.363632	-1.858007	9.770992	0.013866	0.122501	0.028221	-0.392832	0.479093	-0.533210	0.335281	-0.139759	0.052697	-0.930203
29756	2.141829	-1.858226	9.836139	0.011559	0.126946	-0.005031	-0.389637	0.477125	-0.534809	0.335155	-0.137409	0.053196	-0.930570
29757	2.059126	-1.696523	10.027290	0.008072	0.114117	-0.007811	-0.386189	0.477485	-0.535884	0.334946	-0.135288	0.053606	-0.930932
29758	2.204668	-1.870959	10.297482	0.039922	0.079400	-0.015891	-0.385248	0.475954	-0.537465	0.334740	-0.133644	0.053229	-0.931266
29759	2.183041	-1.887995	10.253828	0.074510	0.029983	-0.056246	-0.384432	0.472644	-0.539176	0.333895	-0.132688	0.051705	-0.931791
29760	2.223589	-1.804465	10.029712	0.015066	-0.013965	-0.071245	-0.386008	0.470462	-0.540212	0.332679	-0.133006	0.051020	-0.932218
29761	2.192842	-1.950530	9.552036	-0.036329	-0.057937	-0.100958	-0.389179	0.467496	-0.539533	0.330794	-0.134476	0.050859	-0.932687
29762	2.229611	-2.093708	9.175861	-0.005484	-0.046064	-0.129417	-0.390495	0.467223	-0.540964	0.328469	-0.135587	0.050187	-0.933384
29763	2.418845	-1.836231	9.070807	0.049676	-0.021342	-0.150407	-0.393672	0.463180	-0.538451	0.325851	-0.135872	0.048538	-0.934347
29764	2.334155	-1.763499	9.279898	-0.033250	0.020515	-0.176742	-0.396035	0.460179	-0.540267	0.322495	-0.135961	0.048692	-0.935489
29765	2.572783	-1.759001	9.049319	-0.056733	0.040587	-0.200875	-0.397217	0.457456	-0.540259	0.318574	-0.135844	0.049292	-0.936818
29766	2.501356	-1.951763	9.012339	0.028317	0.077199	-0.211569	-0.398912	0.451312	-0.541034	0.314670	-0.134511	0.048557	-0.938367
29767	2.536932	-1.826515	9.028832	0.059073	0.099119	-0.232678	-0.400211	0.447067	-0.542859	0.310394	-0.132611	0.047274	-0.940125
29768	2.435685	-1.821168	9.244025	0.112490	0.102812	-0.228729	-0.401766	0.441585	-0.545600	0.306359	-0.130282	0.045069	-0.941881
29769	2.396563	-1.695250	9.499902	0.113313	0.081796	-0.218551	-0.400663	0.433883	-0.548364	0.302490	-0.128366	0.042697	-0.943503
29770	2.189035	-1.657120	9.512903	0.135231	0.049792	-0.222092	-0.401420	0.427029	-0.550588	0.298667	-0.126886	0.039756	-0.945049
29771	2.044162	-1.611595	9.540998	0.158941	0.020532	-0.229318	-0.404801	0.414995	-0.553972	0.294746	-0.125852	0.036135	-0.946562
29772	1.739736	-1.469550	9.741809	0.082413	0.029614	-0.196517	-0.407418	0.408308	-0.555264	0.291266	-0.125036	0.034136	-0.947821
29773	2.063826	-1.170294	9.813850	-0.126896	-0.003456	-0.191991	-0.408200	0.405848	-0.555914	0.287341	-0.126076	0.035888	-0.948816
29774	2.380511	-1.363495	9.422781	-0.270366	-0.007217	-0.200069	-0.411398	0.407278	-0.553398	0.282921	-0.127998	0.040354	-0.949707
29775	2.375255	-1.277340	9.289500	-0.284469	0.000087	-0.201077	-0.413539	0.408974	-0.550367	0.278398	-0.129883	0.045079	-0.950575
29776	1.868402	-1.181004	8.906809	-0.326681	0.047490	-0.213382	-0.415406	0.411193	-0.549565	0.273507	-0.131080	0.050881	-0.951537
29777	1.706208	-1.054768	8.623782	-0.379453	0.136982	-0.219334	-0.415437	0.416956	-0.547859	0.268220	-0.130866	0.058094	-0.952658
29778	2.014148	-1.377819	9.668834	-0.189903	0.171902	-0.211029	-0.415451	0.419020	-0.546679	0.263589	-0.128947	0.061962	-0.953968
29779	2.033754	-1.429453	10.038002	0.028689	0.172221	-0.169316	-0.413311	0.417869	-0.549841	0.260249	-0.125802	0.061680	-0.955322
29780	2.147574	-1.529843	10.167295	0.072283	0.177830	-0.140487	-0.411158	0.412347	-0.552350	0.257602	-0.122295	0.060754	-0.956553
29781	2.057327	-1.818648	10.200812	0.135521	0.135839	-0.140092	-0.409126	0.406670	-0.556823	0.255117	-0.119244	0.058303	-0.957756
29782	1.843758	-1.533561	9.960346	0.191285	0.071932	-0.133269	-0.409479	0.398441	-0.559314	0.252996	-0.117139	0.054573	-0.958798
29783	1.733391	-1.157575	9.503654	0.160830	0.026319	-0.096454	-0.409709	0.392128	-0.561542	0.251524	-0.115988	0.051166	-0.959513
29784	1.646570	-1.158186	9.375597	0.120064	0.006287	-0.048641	-0.410997	0.386097	-0.564154	0.250920	-0.115407	0.048666	-0.959871
29785	1.599375	-1.380070	9.252009	0.081199	-0.000956	-0.004518	-0.411115	0.383625	-0.565202	0.251052	-0.115069	0.046860	-0.959967
29786	1.877736	-1.100346	9.268134	-0.022347	-0.015607	0.011590	-0.411516	0.384452	-0.565068	0.251302	-0.115565	0.047123	-0.959829
29787	2.051747	-1.176010	9.556782	-0.064398	-0.010115	0.031679	-0.413111	0.384752	-0.564269	0.251799	-0.116101	0.048132	-0.959584
29788	2.129914	-1.397862	9.369545	0.061744	-0.024582	0.030510	-0.412716	0.385567	-0.564403	0.252616	-0.116327	0.046779	-0.959409
29789	2.303209	-1.340254	9.227928	0.186103	-0.042716	0.020099	-0.414159	0.382431	-0.564916	0.253500	-0.116253	0.042784	-0.959371
29790	2.456982	-1.234683	9.050791	0.156149	-0.029898	0.027314	-0.415998	0.379843	-0.565951	0.254480	-0.116106	0.039584	-0.959267
29791	2.321090	-1.052244	9.004067	0.086962	-0.013567	0.014927	-0.415710	0.373820	-0.565956	0.255001	-0.116008	0.037611	-0.959219
29792	2.407178	-0.902947	8.987760	0.034956	-0.009880	0.043264	-0.417306	0.374393	-0.565157	0.255984	-0.116081	0.036875	-0.958977
29793	1.899758	-1.151876	9.666134	0.061087	0.079676	0.078312	-0.415315	0.374227	-0.565828	0.257589	-0.114287	0.036009	-0.958796
29794	2.292667	-1.126576	9.799794	0.113382	0.133764	0.102501	-0.412384	0.372938	-0.568210	0.259781	-0.111158	0.034643	-0.958623
29795	2.149799	-1.496643	10.023738	0.213502	0.140210	0.095625	-0.407583	0.370105	-0.572443	0.262010	-0.107410	0.031212	-0.958561
29796	1.888276	-1.261652	9.938168	0.111825	0.129093	0.091415	-0.406380	0.369527	-0.574156	0.263982	-0.104385	0.029825	-0.958399
29797	1.835971	-1.420835	9.858624	-0.028099	0.130744	0.083327	-0.403321	0.369740	-0.576670	0.265464	-0.102093	0.030972	-0.958200
29798	1.746220	-1.826093	9.612032	-0.069782	0.095925	0.066577	-0.399346	0.370644	-0.577488	0.266594	-0.100677	0.032839	-0.957974
29799	1.426021	-1.423060	9.446647	-0.114407	0.072006	0.034979	-0.396432	0.373599	-0.579606	0.267012	-0.099995	0.035278	-0.957842
29800	1.303358	-1.480558	9.591138	-0.153750	0.050013	0.040348	-0.395395	0.377570	-0.578172	0.267508	-0.099923	0.038453	-0.957589
29801	1.302474	-1.287556	9.740280	-0.155750	0.048227	0.060633	-0.394090	0.382889	-0.578311	0.268350	-0.099873	0.041635	-0.957225
29802	1.309873	-1.313238	9.965655	-0.164603	0.033635	0.082759	-0.391465	0.387931	-0.577282	0.269646	-0.100137	0.045014	-0.956680
29803	1.484042	-1.435721	9.931953	-0.183802	0.006236	0.088255	-0.391089	0.391906	-0.576104	0.270993	-0.100996	0.048570	-0.956035
29804	1.764814	-1.666173	9.926540	-0.122009	-0.009285	0.053544	-0.390183	0.396010	-0.575061	0.271841	-0.101876	0.050844	-0.955583
29805	1.304052	-1.114547	9.670700	-0.128952	-0.045097	0.005532	-0.391126	0.398226	-0.573480	0.271764	-0.103490	0.052902	-0.955320
29806	1.060057	-0.514341	9.422366	-0.125382	-0.016001	-0.051750	-0.392344	0.402635	-0.571765	0.270598	-0.104625	0.054986	-0.955409
29807	1.364454	-0.641193	9.442634	-0.033887	-0.006814	-0.088199	-0.392622	0.404699	-0.570845	0.268883	-0.105054	0.055183	-0.955835
29808	1.796062	-1.162984	9.292901	0.168729	-0.015698	-0.100036	-0.394053	0.399233	-0.571884	0.267409	-0.104650	0.051546	-0.956495
29809	2.194670	-1.840955	9.227095	0.256521	-0.035613	-0.082899	-0.394015	0.391962	-0.573853	0.266424	-0.104088	0.046042	-0.957112
29810	2.204302	-1.841165	9.159962	0.045389	-0.006560	-0.071092	-0.396373	0.386371	-0.574753	0.265230	-0.104130	0.044873	-0.957495
29811	1.987392	-1.850531	9.361866	-0.147310	0.027948	-0.057365	-0.396632	0.385547	-0.575276	0.263829	-0.104507	0.047523	-0.957713
29812	2.001565	-1.782633	9.506992	-0.215804	0.073609	-0.039329	-0.395462	0.388565	-0.573188	0.262621	-0.104367	0.051845	-0.957836
29813	1.862284	-1.887707	9.821112	-0.145729	0.071841	-0.027901	-0.393755	0.394412	-0.574771	0.261739	-0.103882	0.054781	-0.957967
29814	1.673454	-1.729611	9.723138	-0.117974	0.064573	-0.015765	-0.389134	0.396835	-0.573497	0.261208	-0.103375	0.057228	-0.958023
29815	1.813457	-1.768190	9.618273	-0.117855	0.048124	-0.025882	-0.389267	0.396022	-0.572841	0.260446	-0.103201	0.059522	-0.958110
29816	1.968241	-1.874181	9.493394	-0.114231	0.018898	-0.031344	-0.389261	0.397504	-0.575068	0.259655	-0.103565	0.061628	-0.958152
29817	1.833434	-1.922891	9.400226	-0.145567	0.006008	-0.049942	-0.387686	0.399823	-0.574032	0.258422	-0.104391	0.064197	-0.958227
29818	1.813915	-1.869631	9.506422	-0.157491	0.007729	-0.083234	-0.389026	0.400549	-0.571400	0.256564	-0.105258	0.066964	-0.958442
29819	1.398274	-1.662857	9.702300	-0.166263	0.064273	-0.098160	-0.387182	0.401905	-0.570497	0.254279	-0.105128	0.070128	-0.958839
29820	1.659133	-1.753103	9.897926	-0.068489	0.084383	-0.147520	-0.386646	0.402702	-0.572205	0.251267	-0.104161	0.071444	-0.959641
29821	1.729271	-1.806516	9.717779	0.132051	0.069975	-0.157550	-0.385289	0.396921	-0.574183	0.248451	-0.102495	0.068778	-0.960748
29822	1.494586	-1.644135	9.492200	0.163475	0.079101	-0.170340	-0.384846	0.388679	-0.577073	0.245474	-0.100492	0.065565	-0.961948
29823	1.226598	-1.570279	9.433117	0.016378	0.098993	-0.178512	-0.383354	0.383161	-0.579839	0.241976	-0.098841	0.065220	-0.963029
29824	1.262804	-1.585153	9.284403	0.084681	0.113684	-0.187414	-0.382795	0.377804	-0.581418	0.238459	-0.096582	0.063653	-0.964239
29825	1.452156	-1.341177	9.452840	0.143785	0.101071	-0.148340	-0.381428	0.370508	-0.584314	0.235780	-0.094224	0.060912	-0.965308
29826	1.669807	-1.475111	9.563426	0.129675	0.081955	-0.120681	-0.378469	0.362103	-0.586963	0.233667	-0.092274	0.058453	-0.966162
29827	1.691358	-1.451645	9.376700	0.069993	0.075533	-0.111743	-0.376051	0.356173	-0.588950	0.231581	-0.090719	0.057076	-0.966893
29828	1.261983	-1.401456	9.527042	0.008662	0.062611	-0.106517	-0.376034	0.352745	-0.589738	0.229540	-0.089688	0.056891	-0.967487
29829	1.315231	-1.442041	9.589389	0.018356	0.051657	-0.106448	-0.373620	0.348042	-0.592118	0.227488	-0.088815	0.056413	-0.968080
29830	1.286953	-1.581761	9.558356	0.041967	0.033429	-0.095219	-0.374138	0.344629	-0.591984	0.225759	-0.088183	0.055469	-0.968597
29831	1.233315	-1.467288	9.290582	-0.012692	0.037094	-0.073356	-0.374525	0.341491	-0.591589	0.224309	-0.087685	0.055598	-0.968971
29832	1.513066	-1.475872	9.432314	-0.140613	0.023336	-0.049978	-0.373332	0.341748	-0.591861	0.223149	-0.088019	0.058226	-0.969055
29833	1.567500	-1.769270	9.445512	-0.131906	-0.002176	-0.024037	-0.371211	0.340633	-0.591486	0.222488	-0.088772	0.060589	-0.968993
29834	1.484708	-1.606624	9.209351	-0.077960	-0.010297	-0.008994	-0.371219	0.339971	-0.589390	0.222276	-0.089430	0.061923	-0.968897
29835	1.546955	-1.515207	9.168000	-0.120037	-0.034997	-0.005479	-0.372543	0.339578	-0.589117	0.222033	-0.090753	0.063946	-0.968698
29836	1.253368	-1.633675	9.173202	-0.120200	-0.023114	0.012954	-0.373615	0.341242	-0.588060	0.222204	-0.091820	0.066080	-0.968415
29837	1.204082	-1.399626	9.392088	-0.168499	0.000594	0.020040	-0.371240	0.342320	-0.587030	0.222318	-0.092622	0.069245	-0.968092
29838	0.901784	-1.691865	9.951735	-0.185346	0.028038	0.072513	-0.369931	0.343014	-0.584551	0.223438	-0.092903	0.072977	-0.967532
29839	0.795298	-1.610513	9.879860	-0.057811	0.015423	0.092552	-0.368080	0.344766	-0.585090	0.225140	-0.092773	0.074201	-0.967057
29840	0.677022	-1.573985	10.076127	0.104087	-0.008166	0.103552	-0.367546	0.341901	-0.583785	0.227438	-0.092409	0.072229	-0.966704
29841	0.867329	-1.553126	9.732493	0.145381	-0.086710	0.086358	-0.368593	0.338222	-0.583516	0.229544	-0.093294	0.069040	-0.966354
29842	0.810652	-1.798172	9.877372	0.158350	-0.148983	0.040383	-0.370176	0.333068	-0.580886	0.230895	-0.095488	0.065257	-0.966080
29843	0.833920	-1.622689	9.815231	0.081487	-0.205774	0.018849	-0.374011	0.328481	-0.578761	0.231728	-0.099014	0.062638	-0.965699
29844	0.828580	-1.504028	10.040112	-0.058414	-0.165778	-0.000388	-0.378268	0.328021	-0.574927	0.231866	-0.102583	0.062885	-0.965277
29845	1.210289	-1.661808	10.118283	-0.114241	-0.096363	-0.012755	-0.380802	0.329307	-0.572417	0.231557	-0.104899	0.064491	-0.964997
29846	1.635177	-1.776451	10.120642	0.050769	-0.079765	-0.048838	-0.385444	0.327876	-0.570284	0.230877	-0.106363	0.062928	-0.965103
29847	1.745726	-1.720086	9.651925	0.224130	-0.101514	-0.070069	-0.387016	0.322971	-0.570142	0.230176	-0.107287	0.057860	-0.965485
29848	1.804511	-1.423100	9.214910	0.235252	-0.108782	-0.075546	-0.389644	0.315762	-0.568945	0.229402	-0.108487	0.052542	-0.965839
29849	1.830191	-1.244951	9.227250	0.050025	-0.083282	-0.034078	-0.391483	0.311408	-0.568670	0.228986	-0.109828	0.050985	-0.965870
29850	1.907712	-1.316498	9.368612	-0.072936	-0.071404	0.016968	-0.391483	0.310865	-0.568277	0.229276	-0.111621	0.051993	-0.965541
29851	2.014747	-1.513292	9.455677	-0.059819	-0.053982	0.031786	-0.392558	0.311315	-0.565517	0.229858	-0.112845	0.052832	-0.965215
29852	1.908291	-1.436622	9.422149	0.014373	-0.015504	0.041324	-0.394955	0.311096	-0.562878	0.230757	-0.113132	0.052465	-0.964987
29853	2.024326	-1.493530	9.600086	0.030040	0.027509	0.056108	-0.394170	0.312327	-0.561966	0.231923	-0.112356	0.051996	-0.964823
29854	1.999799	-1.399217	9.752424	0.069299	0.030313	0.069216	-0.392181	0.311894	-0.561983	0.233441	-0.111475	0.050843	-0.964621
29855	2.004751	-1.425586	9.778509	0.127701	0.013086	0.099072	-0.391517	0.311476	-0.561988	0.235665	-0.110487	0.048509	-0.964314
29856	2.057889	-1.455142	9.548122	0.136339	-0.002398	0.106529	-0.390968	0.306816	-0.562257	0.238073	-0.109883	0.045991	-0.963915
29857	1.956244	-1.378675	9.452218	-0.024520	-0.012705	0.078037	-0.390960	0.305713	-0.563044	0.239576	-0.110152	0.046422	-0.963491
29858	1.975651	-1.390613	9.476117	-0.165965	-0.002813	0.060654	-0.391279	0.310449	-0.561367	0.240431	-0.111041	0.049627	-0.963016
29859	1.792802	-1.470127	9.550117	-0.190217	0.006210	0.038364	-0.392103	0.315674	-0.559524	0.240781	-0.111783	0.053254	-0.962649
29860	1.769021	-1.529486	9.796335	-0.150289	0.004295	-0.003885	-0.390802	0.319505	-0.557961	0.240422	-0.112524	0.056047	-0.962494
29861	1.802724	-1.525139	9.640665	-0.071795	-0.008561	-0.068067	-0.392008	0.321447	-0.556641	0.239003	-0.113093	0.057082	-0.962720
29862	1.870433	-1.565794	9.674336	-0.052072	-0.028742	-0.108539	-0.393462	0.320372	-0.556367	0.236885	-0.114115	0.057589	-0.963092
29863	1.927740	-1.455630	9.489161	-0.120336	-0.032482	-0.121801	-0.394527	0.321210	-0.555834	0.234343	-0.115437	0.059317	-0.963452
29864	1.913510	-1.518244	9.473868	-0.079093	-0.010615	-0.151115	-0.396240	0.322697	-0.553429	0.231321	-0.116288	0.060330	-0.964017
29865	2.034506	-1.614456	9.413630	0.044246	0.000537	-0.139423	-0.397030	0.320524	-0.552769	0.228776	-0.116236	0.058993	-0.964713
29866	1.911466	-1.589944	9.616886	0.117599	0.001555	-0.116912	-0.398468	0.316022	-0.553152	0.226851	-0.115903	0.056347	-0.965365
29867	2.072933	-1.562146	9.911670	0.117373	0.011695	-0.083703	-0.398588	0.313148	-0.553415	0.225534	-0.115238	0.053775	-0.965900
29868	2.068483	-1.652124	9.636685	0.175619	0.028312	-0.050202	-0.399758	0.308365	-0.554193	0.224994	-0.114050	0.050283	-0.966355
29869	2.182951	-1.403101	9.213921	0.200572	0.059493	-0.039052	-0.399071	0.303149	-0.555119	0.224673	-0.112055	0.046423	-0.966856
29870	2.107402	-1.240251	9.033046	0.066965	0.086862	-0.002864	-0.397983	0.297107	-0.556178	0.224737	-0.110174	0.045401	-0.967106
29871	2.072216	-1.436767	9.284436	-0.050273	0.088572	0.011311	-0.395863	0.298982	-0.557767	0.224800	-0.108718	0.046634	-0.967197
29872	1.966679	-1.544573	9.483599	-0.097756	0.070304	0.048013	-0.393220	0.300595	-0.557656	0.225511	-0.107851	0.048833	-0.967020
29873	1.863385	-1.613611	9.760148	-0.060825	0.039234	0.048244	-0.392707	0.304015	-0.557004	0.226312	-0.107369	0.050144	-0.966820
29874	1.574112	-1.618482	9.911025	0.068493	0.050351	0.072865	-0.390851	0.303992	-0.557281	0.227881	-0.106110	0.049091	-0.966644
29875	1.686576	-1.440420	9.847352	0.057487	0.088837	0.107816	-0.389784	0.303695	-0.558338	0.230038	-0.104061	0.048478	-0.966387
29876	1.681781	-1.460896	9.491715	-0.050924	0.023812	0.090760	-0.389250	0.302322	-0.558212	0.231710	-0.103844	0.049649	-0.965951
29877	1.464339	-1.364961	9.527042	-0.111919	-0.017490	0.060969	-0.388734	0.306689	-0.558738	0.232712	-0.104668	0.051727	-0.965512
29878	1.449612	-1.307010	9.594937	-0.092344	-0.061414	0.033445	-0.388881	0.309707	-0.558080	0.233288	-0.106346	0.053181	-0.965111
29879	1.628541	-1.417534	9.537440	0.020099	-0.068660	-0.000108	-0.391545	0.310037	-0.555438	0.233442	-0.107592	0.052339	-0.964981
29880	1.746613	-1.397627	9.661258	0.039678	-0.077837	-0.026757	-0.391015	0.308400	-0.554395	0.233152	-0.109034	0.051040	-0.964960
29881	1.763059	-1.306138	9.667496	0.046627	-0.072342	-0.026734	-0.395797	0.310655	-0.553308	0.232852	-0.110250	0.049603	-0.964969
29882	1.863985	-1.228424	9.818372	0.049908	-0.064961	-0.002735	-0.397119	0.309306	-0.552904	0.233032	-0.111371	0.048219	-0.964867
29883	1.993857	-1.166132	9.664412	0.070661	-0.053898	0.013969	-0.397659	0.308653	-0.550411	0.233548	-0.112080	0.046475	-0.964745
29884	2.042506	-1.257546	9.641977	0.077557	-0.073943	0.032499	-0.399901	0.307030	-0.551049	0.234472	-0.113211	0.044594	-0.964478
29885	2.105400	-1.311179	9.401741	0.077511	-0.078487	0.032514	-0.401628	0.307058	-0.550249	0.235380	-0.114357	0.042636	-0.964210
29886	2.207410	-1.469869	9.376460	0.039035	-0.050178	0.034133	-0.403619	0.307360	-0.549708	0.236227	-0.115209	0.041613	-0.963946
29887	2.241596	-1.571726	9.123277	-0.031002	-0.008211	0.026340	-0.403490	0.308180	-0.549578	0.236706	-0.115545	0.042078	-0.963768
29888	2.135877	-1.648916	9.128409	-0.034485	0.010044	0.025370	-0.404415	0.308866	-0.550487	0.237167	-0.115590	0.042736	-0.963621
29889	2.102114	-1.629269	9.272291	-0.064005	0.031954	0.020528	-0.403672	0.312639	-0.548036	0.237424	-0.115334	0.044039	-0.963529
29890	2.010519	-1.629011	9.401077	-0.099091	0.048367	0.029549	-0.403007	0.313305	-0.549089	0.237792	-0.114943	0.046132	-0.963387
29891	1.942942	-1.604222	9.652868	-0.168916	0.048230	0.016268	-0.401973	0.318230	-0.547786	0.237710	-0.114880	0.049541	-0.963246
29892	1.872483	-1.488715	9.697043	-0.175970	0.029936	0.018098	-0.401731	0.322616	-0.546607	0.237698	-0.115219	0.053000	-0.963024
29893	1.800342	-1.527222	9.736642	-0.160101	0.033572	0.008942	-0.400161	0.326572	-0.545832	0.237505	-0.115392	0.056152	-0.962872
29894	1.812937	-1.637573	9.826438	-0.125049	0.020828	0.016528	-0.398850	0.329164	-0.545055	0.237581	-0.115663	0.058583	-0.962676
29895	1.797682	-1.488880	9.684462	-0.161995	-0.003028	0.005337	-0.398978	0.333629	-0.544232	0.237353	-0.116542	0.061584	-0.962439
29896	1.836720	-1.595416	9.467268	-0.100705	-0.002950	0.001965	-0.399392	0.336926	-0.543310	0.237228	-0.117171	0.063399	-0.962276
29897	2.034855	-1.686504	9.453435	-0.081343	-0.002909	-0.001617	-0.399928	0.338845	-0.543566	0.237052	-0.117674	0.064825	-0.962163
29898	1.967734	-1.773660	9.336352	-0.006919	0.004472	-0.004940	-0.400472	0.340101	-0.541727	0.237005	-0.117724	0.064854	-0.962166
29899	2.121976	-1.758845	9.357205	0.048416	0.017300	-0.024055	-0.399811	0.339824	-0.541340	0.236675	-0.117265	0.063825	-0.962372
29900	2.136561	-1.782788	9.383413	0.032723	0.037372	-0.030625	-0.400207	0.340640	-0.542253	0.236195	-0.116527	0.063185	-0.962622
29901	2.165371	-1.758823	9.338406	0.020360	0.044697	-0.023315	-0.399669	0.338717	-0.542389	0.235776	-0.115691	0.062825	-0.962849
29902	2.059010	-1.701336	9.323814	0.018415	0.044719	-0.008565	-0.399919	0.336518	-0.543699	0.235667	-0.114851	0.062548	-0.962994
29903	2.005789	-1.657622	9.472775	-0.014136	0.052023	0.009711	-0.397936	0.337454	-0.543583	0.235794	-0.114006	0.062959	-0.963037
29904	1.924066	-1.710692	9.480870	-0.027403	0.035591	0.028126	-0.398206	0.338554	-0.543318	0.236310	-0.113513	0.063604	-0.962926
29905	1.890510	-1.754188	9.446338	0.002080	0.032040	0.057815	-0.396499	0.342637	-0.543461	0.237425	-0.112918	0.063718	-0.962714
29906	1.827914	-1.773565	9.445481	-0.027691	0.042965	0.057646	-0.395703	0.341810	-0.543206	0.238503	-0.112247	0.064470	-0.962476
29907	1.819262	-1.975044	9.637032	-0.080700	0.026391	0.038952	-0.395851	0.344966	-0.542418	0.239075	-0.112179	0.066119	-0.962230
29908	1.708221	-1.954195	9.465837	-0.097514	0.044666	0.046218	-0.394541	0.348374	-0.542165	0.239773	-0.111823	0.068197	-0.961953
29909	1.836096	-1.967964	9.586873	-0.125379	0.027267	0.040571	-0.393232	0.351650	-0.541388	0.240275	-0.111948	0.070726	-0.961630
29910	1.681967	-2.014718	9.373517	-0.098901	0.011681	0.013041	-0.393506	0.353843	-0.541253	0.240373	-0.112278	0.072597	-0.961428
29911	1.867321	-1.957019	9.251220	-0.072599	0.048266	-0.001643	-0.391674	0.358212	-0.540087	0.240149	-0.111809	0.074126	-0.961422
29912	1.751627	-1.961819	9.322094	-0.074328	0.057377	-0.003516	-0.389549	0.357905	-0.541022	0.239937	-0.111168	0.075705	-0.961426
29913	1.710768	-1.985685	9.403002	-0.010352	0.060165	-0.007812	-0.390481	0.358468	-0.540490	0.239714	-0.110180	0.076083	-0.961566
29914	1.746443	-1.874317	9.582549	-0.023548	0.055596	0.000428	-0.388369	0.360359	-0.540506	0.239696	-0.109323	0.076685	-0.961621
29915	1.689024	-1.965609	9.657555	0.021227	0.048304	-0.004870	-0.388634	0.359819	-0.540111	0.239615	-0.108404	0.076400	-0.961767
29916	1.839577	-2.186271	9.775901	-0.040654	0.028126	-0.010675	-0.387563	0.359784	-0.542347	0.239369	-0.108172	0.077177	-0.961793
29917	1.814944	-2.075624	9.779623	-0.135159	0.000588	-0.016654	-0.387321	0.362815	-0.539989	0.238795	-0.108945	0.079651	-0.961646
29918	1.920995	-2.076067	9.588551	-0.140462	-0.012181	-0.015732	-0.386942	0.366240	-0.539074	0.238295	-0.109973	0.082144	-0.961444
29919	1.882153	-2.028718	9.384791	-0.037463	-0.006530	0.002314	-0.388266	0.366663	-0.539325	0.238308	-0.110399	0.082740	-0.961341
29920	1.814619	-2.029331	9.244912	0.042817	-0.000911	0.021169	-0.387739	0.367341	-0.539329	0.238901	-0.110276	0.081844	-0.961284
29921	1.768875	-2.043910	9.229877	0.019972	0.008216	0.028421	-0.387734	0.366516	-0.539722	0.239517	-0.110109	0.081461	-0.961182
29922	1.720738	-2.055538	9.375707	-0.020248	0.031911	0.026332	-0.386680	0.368144	-0.539861	0.240025	-0.109648	0.081945	-0.961067
29923	1.651265	-2.144226	9.515456	-0.020985	0.009950	0.024517	-0.385220	0.367173	-0.539611	0.240473	-0.109649	0.082352	-0.960921
29924	1.702276	-2.223464	9.534027	0.022106	0.009965	0.009974	-0.385740	0.366345	-0.540918	0.240785	-0.109433	0.081881	-0.960907
29925	1.728828	-2.230695	9.514967	0.017802	0.009946	0.002571	-0.385747	0.366358	-0.539607	0.240897	-0.109284	0.081504	-0.960928
29926	1.699963	-2.245191	9.514495	-0.010998	0.004408	-0.004950	-0.386810	0.367191	-0.539598	0.240867	-0.109359	0.081609	-0.960918
29927	1.769451	-2.158852	9.391518	-0.049454	-0.008442	-0.018045	-0.385487	0.368537	-0.540264	0.240466	-0.109926	0.082399	-0.960886
29928	1.728602	-2.187777	9.400333	-0.045954	0.004350	-0.018048	-0.385355	0.368400	-0.540134	0.240110	-0.110192	0.083146	-0.960881
29929	1.807914	-2.134703	9.394616	-0.047798	0.017170	-0.012539	-0.386682	0.368421	-0.539599	0.239775	-0.110255	0.084043	-0.960879
29930	1.752490	-2.144744	9.305132	-0.063687	0.031795	-0.004337	-0.385887	0.368682	-0.539867	0.239588	-0.110055	0.085294	-0.960839
29931	1.728602	-2.190397	9.337878	-0.056677	0.031803	-0.001532	-0.384315	0.371414	-0.538569	0.239419	-0.109864	0.086457	-0.960799
29932	1.709251	-2.173263	9.433967	-0.047959	0.049177	0.002175	-0.384320	0.372782	-0.538568	0.239384	-0.109246	0.087500	-0.960783
29933	1.641769	-2.178130	9.457275	-0.021560	0.040936	-0.010602	-0.383789	0.371280	-0.537656	0.239101	-0.108726	0.088012	-0.960866
29934	1.654024	-2.218905	9.488027	0.006596	0.039110	-0.021529	-0.383521	0.370456	-0.537659	0.238729	-0.108079	0.087909	-0.961041
29935	1.632284	-2.211854	9.451912	0.006527	0.035468	-0.015987	-0.380737	0.370693	-0.538205	0.238414	-0.107538	0.087844	-0.961186
29936	1.738444	-2.228582	9.423860	-0.021403	0.031782	-0.022578	-0.382183	0.368786	-0.538980	0.237976	-0.107168	0.088241	-0.961299
29937	1.632335	-2.221364	9.485389	-0.014480	0.020829	-0.012380	-0.382186	0.369470	-0.538980	0.237710	-0.107004	0.088518	-0.961358
29938	1.632166	-2.187865	9.430641	-0.023270	0.033614	-0.014291	-0.381790	0.370555	-0.539507	0.237433	-0.106594	0.088977	-0.961429
29939	1.622615	-2.207102	9.439885	-0.033735	0.020803	-0.015246	-0.381657	0.369738	-0.538984	0.237071	-0.106527	0.089618	-0.961467
29940	1.564540	-2.163996	9.413540	-0.040805	0.020796	-0.012517	-0.379011	0.369714	-0.538350	0.236807	-0.106443	0.090358	-0.961472
29941	1.608064	-2.187758	9.476031	-0.042508	0.029930	-0.014384	-0.380337	0.369867	-0.538209	0.236426	-0.106237	0.091208	-0.961508
29942	1.550210	-2.192917	9.408199	-0.028405	0.015291	-0.025366	-0.379539	0.370261	-0.539001	0.235951	-0.106223	0.091656	-0.961583
29943	1.583995	-2.197505	9.454063	-0.024953	0.022624	-0.018898	-0.379148	0.370405	-0.537825	0.235534	-0.106079	0.092121	-0.961657
29944	1.608257	-2.226061	9.533113	0.022451	0.015341	-0.026952	-0.380733	0.370277	-0.538729	0.235141	-0.105828	0.091588	-0.961832
29945	1.560066	-2.230839	9.571007	0.022448	0.026298	-0.026971	-0.379807	0.370812	-0.538868	0.234661	-0.105401	0.091138	-0.962039
29946	1.588772	-2.187862	9.456644	0.022416	0.023563	-0.029735	-0.379393	0.367516	-0.539658	0.234194	-0.104997	0.090638	-0.962244
29947	1.487425	-2.173917	9.371869	0.045164	0.026309	-0.034242	-0.380058	0.366714	-0.538605	0.233622	-0.104472	0.089734	-0.962525
29948	1.593403	-2.144294	9.529320	0.078412	0.022713	-0.026684	-0.378847	0.364220	-0.540319	0.233339	-0.103817	0.088158	-0.962810
29949	1.624649	-2.125087	9.498672	0.057280	0.020897	-0.015713	-0.379897	0.363940	-0.542145	0.233158	-0.103306	0.087029	-0.963012
29950	1.660759	-2.115578	9.443926	0.006356	0.028195	-0.003060	-0.380163	0.363946	-0.541881	0.233167	-0.102839	0.086915	-0.963070
29951	1.636701	-2.130376	9.352266	-0.077761	0.018985	0.003912	-0.378315	0.363259	-0.540062	0.233088	-0.102967	0.088416	-0.962939
