# Supplementary material for: Identification of Haptic Based Guiding Using Hard Reins
Source: PLoS One. 2015 Jul 22;10(7):e0132020. doi: 10.1371/journal.pone.0132020 (PMC4511788; doi:10.1371/journal.pone.0132020)
Supplement: S8 File — (ZIP) [file pone.0132020.s008.zip › Exp2_MotionData1/Subject2/path1/T6/sync6.txt]

// Start Time: 0
// Sample rate: 25.0Hz
// Scenario: 4.9
// Firmware Version: 2.6.1
Counter	Acc_X	Acc_Y	Acc_Z	Gyr_X	Gyr_Y	Gyr_Z	Mag_X	Mag_Y	Mag_Z	Quat_w	Quat_x	Quat_y	Quat_z
29384	0.327476	-0.592269	9.765960	0.072453	0.050368	-0.052063	0.109105	0.406799	-1.183556	0.672012	-0.028345	0.013899	-0.739867
29385	0.262969	-0.525471	9.715330	0.036227	0.025059	-0.047905	0.110186	0.405078	-1.183760	0.671538	-0.027544	0.013673	-0.740332
29386	0.231729	-0.526029	9.796224	0.022809	0.017944	-0.052408	0.111798	0.405277	-1.181730	0.671133	-0.027005	0.013528	-0.740721
29387	0.242416	-0.462723	9.743114	0.015711	-0.001498	-0.059631	0.110720	0.405702	-1.180614	0.670480	-0.026874	0.013239	-0.741322
29388	0.150777	-0.476518	9.800588	-0.007882	-0.002765	-0.052621	0.111259	0.405372	-1.179132	0.670076	-0.027055	0.013270	-0.741681
29389	0.252377	-0.579056	9.859847	0.022262	0.001503	-0.034837	0.110452	0.405421	-1.180483	0.669793	-0.026782	0.012937	-0.741952
29390	0.264028	-0.559426	9.835983	0.018323	0.010841	-0.054243	0.112602	0.405630	-1.179412	0.669384	-0.026410	0.012761	-0.742337
29391	0.219090	-0.506842	9.752360	0.022811	0.007318	-0.054241	0.112336	0.404935	-1.179704	0.668812	-0.026049	0.012485	-0.742871
29392	0.186074	-0.546279	9.792568	0.006533	0.010648	-0.050727	0.113409	0.405637	-1.180511	0.668453	-0.025837	0.012483	-0.743201
29393	0.117395	-0.508686	9.770919	0.022378	0.005136	-0.038321	0.114487	0.404914	-1.180956	0.668116	-0.025506	0.012197	-0.743519
29394	0.131871	-0.508425	9.752103	-0.015248	-0.000280	-0.011954	0.113275	0.405495	-1.180378	0.668332	-0.025737	0.012392	-0.743315
29395	0.218898	-0.492277	9.783539	-0.014798	0.000205	0.004827	0.113275	0.405489	-1.180106	0.668619	-0.025962	0.012616	-0.743045
29396	0.237604	-0.465238	9.738171	-0.025486	-0.012177	-0.001478	0.113679	0.405530	-1.182288	0.669004	-0.026505	0.012809	-0.742675
29397	0.320955	-0.500132	9.818025	-0.025295	-0.010215	-0.008556	0.113540	0.407220	-1.181687	0.669089	-0.027031	0.013036	-0.742576
29398	0.317424	-0.570600	9.789560	-0.012169	-0.004314	-0.027039	0.112464	0.407575	-1.183706	0.669098	-0.027285	0.013123	-0.742557
29399	0.425445	-0.510371	9.840568	-0.024241	0.004944	-0.045611	0.112188	0.409875	-1.184854	0.668629	-0.027589	0.013508	-0.742962
29400	0.292813	-0.544338	9.836753	0.001962	-0.013398	-0.086283	0.112458	0.409567	-1.184050	0.667777	-0.027806	0.013230	-0.743724
29401	0.186033	-0.543852	9.794956	0.005552	-0.000996	-0.083516	0.111649	0.410457	-1.184965	0.666760	-0.027808	0.013071	-0.744639
29402	0.126742	-0.493952	9.754243	0.004584	-0.007218	-0.048183	0.111383	0.409337	-1.185271	0.666490	-0.027888	0.012857	-0.744881
29403	0.087113	-0.567497	9.787284	-0.003386	-0.011543	-0.019934	0.112318	0.411433	-1.184941	0.666418	-0.028141	0.012732	-0.744939
29404	0.176820	-0.563437	9.823709	0.002800	-0.005335	0.019003	0.112586	0.411729	-1.185752	0.667188	-0.028200	0.012606	-0.744249
29405	0.172314	-0.580513	9.823699	0.009977	0.005327	0.021748	0.111917	0.410614	-1.185917	0.667739	-0.028008	0.012536	-0.743762
29406	0.192621	-0.628698	9.810242	-0.004797	0.004854	0.035842	0.111919	0.409683	-1.182406	0.668716	-0.028012	0.012669	-0.742882
29407	0.278399	-0.559171	9.783463	-0.012568	0.004270	0.057011	0.110979	0.409456	-1.183900	0.669778	-0.028129	0.012941	-0.741916
29408	0.234709	-0.666772	9.850338	-0.001207	0.003109	0.035833	0.111246	0.410180	-1.184833	0.670736	-0.028111	0.012999	-0.741049
29409	0.308337	-0.607184	9.751041	-0.019447	0.011587	0.046423	0.111250	0.408745	-1.184062	0.671632	-0.028218	0.013465	-0.740225
29410	0.308446	-0.602320	9.816005	0.002997	0.001940	0.012835	0.111117	0.408175	-1.183807	0.672231	-0.028166	0.013433	-0.739683
29411	0.257451	-0.724631	9.779253	-0.055433	-0.008189	0.042663	0.112862	0.409293	-1.184881	0.673055	-0.029056	0.014164	-0.738886
29412	0.314528	-0.670187	9.778187	0.010395	-0.007559	0.003959	0.111375	0.411870	-1.184508	0.673513	-0.029046	0.013890	-0.738474
29413	0.300647	-0.692280	9.847739	0.021227	0.000533	0.004047	0.111244	0.410888	-1.184810	0.673806	-0.028792	0.013582	-0.738222
29414	0.270486	-0.649137	9.779083	0.048085	-0.010001	0.007607	0.111383	0.409462	-1.184586	0.674319	-0.028309	0.012722	-0.737788
29415	0.287543	-0.520155	9.855667	-0.003579	-0.009925	-0.012900	0.110301	0.411454	-1.183828	0.674350	-0.028550	0.012627	-0.737752
29416	0.250200	-0.593663	9.845447	0.007162	-0.008127	-0.010191	0.110443	0.408905	-1.184048	0.674575	-0.028596	0.012386	-0.737548
29417	0.211674	-0.618647	9.767420	-0.005397	-0.001125	-0.010174	0.110577	0.409179	-1.183768	0.674644	-0.028730	0.012441	-0.737479
29418	0.240050	-0.579287	9.792067	0.003377	0.002288	-0.001292	0.111651	0.409070	-1.180107	0.674999	-0.028670	0.012402	-0.737157
29419	0.264370	-0.590989	9.744755	0.000026	0.004257	-0.010135	0.111520	0.408091	-1.180546	0.675069	-0.028651	0.012450	-0.737093
29420	0.279090	-0.590715	9.802979	-0.008608	0.002760	-0.024321	0.111782	0.410366	-1.181156	0.675072	-0.028753	0.012580	-0.737084
29421	0.239816	-0.574441	9.748692	0.004185	0.003038	-0.031343	0.110981	0.408883	-1.183646	0.674833	-0.028701	0.012538	-0.737306
29422	0.172065	-0.575667	9.775509	0.004121	-0.000566	-0.029584	0.110984	0.408052	-1.184490	0.674765	-0.028681	0.012433	-0.737370
29423	0.128782	-0.586159	9.817591	-0.005290	0.002515	-0.013671	0.111652	0.409176	-1.184734	0.674782	-0.028754	0.012540	-0.737351
29424	0.128018	-0.557047	9.759573	-0.008009	0.012262	0.022630	0.110576	0.409305	-1.183083	0.675475	-0.028696	0.012816	-0.736713
29425	0.116928	-0.600941	9.807710	-0.004939	0.004716	0.041161	0.112596	0.408277	-1.183549	0.676299	-0.028710	0.012986	-0.735953
29426	0.122799	-0.518286	9.886707	0.016405	0.002902	0.050050	0.110041	0.408294	-1.181748	0.677412	-0.028452	0.012793	-0.734942
29427	0.281144	-0.695068	9.794201	0.041315	-0.000701	0.060689	0.111657	0.407395	-1.181251	0.678547	-0.027913	0.012222	-0.733924
29428	0.323472	-0.636040	9.756538	0.018311	0.003014	0.046484	0.110178	0.407319	-1.182598	0.679595	-0.027629	0.012001	-0.732969
29429	0.342823	-0.621114	9.838867	-0.004078	-0.001541	0.007479	0.110987	0.406750	-1.183307	0.679923	-0.027739	0.012052	-0.732660
29430	0.269829	-0.607874	9.831713	0.006794	0.003923	0.005795	0.111523	0.407146	-1.182619	0.680365	-0.027607	0.011989	-0.732255
29431	0.220938	-0.603917	9.724261	-0.003536	-0.003712	-0.012839	0.109375	0.406217	-1.183169	0.680396	-0.027748	0.011992	-0.732221
29432	0.204206	-0.604213	9.795969	-0.005408	-0.002903	-0.010185	0.110181	0.406494	-1.183714	0.680584	-0.027886	0.012007	-0.732041
29433	0.206450	-0.594462	9.800779	-0.000245	-0.003078	-0.001330	0.108704	0.405933	-1.182489	0.680785	-0.027970	0.011980	-0.731851
29434	0.211232	-0.591948	9.796092	0.016285	0.002679	-0.012736	0.108841	0.405087	-1.182791	0.680939	-0.027731	0.011752	-0.731721
29435	0.231432	-0.632851	9.794613	0.001722	-0.002908	-0.007515	0.109379	0.404914	-1.181985	0.681050	-0.027786	0.011697	-0.731616
29436	0.303953	-0.612106	9.866494	0.012782	0.009835	-0.015374	0.109646	0.405320	-1.181431	0.681162	-0.027491	0.011616	-0.731524
29437	0.239770	-0.574443	9.734246	0.025579	-0.000514	-0.024225	0.110990	0.405771	-1.183883	0.681042	-0.027194	0.011235	-0.731653
29438	0.195317	-0.526693	9.773446	-0.010494	-0.006196	-0.022600	0.109648	0.404748	-1.181177	0.681038	-0.027451	0.011273	-0.731646
29439	0.224815	-0.543148	9.800956	-0.006644	-0.002386	-0.031411	0.110719	0.406120	-1.180328	0.680795	-0.027619	0.011334	-0.731865
29440	0.131896	-0.523000	9.667958	-0.044500	0.001702	0.005651	0.111122	0.406297	-1.182233	0.681192	-0.028218	0.011992	-0.731462
29441	0.333884	-0.640685	9.954290	-0.012777	0.003985	-0.003122	0.110450	0.406611	-1.182896	0.681358	-0.028370	0.012247	-0.731298
29442	0.307146	-0.551372	9.726511	-0.010554	0.011458	-0.017205	0.111256	0.406429	-1.181958	0.681424	-0.028369	0.012529	-0.731231
29443	0.216362	-0.613708	9.748268	-0.005224	-0.015129	-0.019105	0.111660	0.406577	-1.182639	0.681365	-0.028703	0.012402	-0.731275
29444	0.264960	-0.607963	9.824342	0.001725	-0.017062	-0.010267	0.111658	0.407143	-1.182621	0.681557	-0.028950	0.012119	-0.731092
29445	0.244784	-0.574346	9.787360	0.028748	-0.011504	-0.010143	0.109509	0.406510	-1.183706	0.681647	-0.028766	0.011549	-0.731024
29446	0.230613	-0.589167	9.811110	0.003337	-0.006602	-0.001347	0.109108	0.405817	-1.183996	0.681951	-0.028836	0.011391	-0.730740
29447	0.229864	-0.560054	9.757907	-0.007926	-0.010669	0.015389	0.109245	0.404952	-1.183481	0.682393	-0.029132	0.011385	-0.730316
29448	0.290200	-0.544392	9.776491	-0.015081	-0.005368	0.014502	0.108569	0.406257	-1.184112	0.682923	-0.029432	0.011521	-0.729806
29449	0.271633	-0.680658	9.943052	-0.000410	0.003865	0.005772	0.109376	0.405789	-1.183047	0.683225	-0.029416	0.011598	-0.729523
29450	0.220889	-0.613637	9.647300	-0.012816	0.016305	0.001408	0.108970	0.406793	-1.183146	0.683551	-0.029372	0.011990	-0.729213
29451	0.263511	-0.540019	9.794897	-0.003889	-0.011994	-0.001413	0.108300	0.406264	-1.184108	0.683750	-0.029636	0.011897	-0.729017
29452	0.234557	-0.540540	9.832529	0.023092	-0.004701	0.000492	0.108029	0.406657	-1.182458	0.684095	-0.029407	0.011478	-0.728709
29453	0.323943	-0.648162	9.828862	0.005421	0.004308	-0.010130	0.108299	0.406160	-1.179617	0.684169	-0.029309	0.011466	-0.728644
29454	0.241536	-0.533135	9.786949	0.003044	0.001980	0.011080	0.107763	0.405486	-1.180586	0.684650	-0.029254	0.011436	-0.728195
29455	0.268429	-0.549644	9.756604	0.006307	-0.000076	0.023449	0.108570	0.405455	-1.180052	0.685214	-0.029198	0.011370	-0.727668
29456	0.258312	-0.530408	9.744112	-0.025838	-0.007195	0.012696	0.107755	0.408325	-1.180766	0.685711	-0.029673	0.011636	-0.727176
29457	0.318215	-0.597281	9.871634	-0.009284	-0.010256	-0.001431	0.106411	0.408412	-1.183200	0.685905	-0.029985	0.011639	-0.726980
29458	0.345283	-0.519121	9.727438	-0.016450	-0.004094	-0.001419	0.107353	0.408114	-1.183493	0.686206	-0.030290	0.011803	-0.726681
29459	0.329357	-0.558243	9.809092	-0.006771	0.011669	-0.024271	0.106816	0.407821	-1.182542	0.686064	-0.030256	0.012051	-0.726812
29460	0.284326	-0.612471	9.788861	-0.007891	0.003479	-0.017242	0.107356	0.406974	-1.183257	0.686140	-0.030336	0.012184	-0.726735
29461	0.268604	-0.549635	9.811977	0.003953	0.000176	-0.023414	0.107082	0.408642	-1.181566	0.686020	-0.030322	0.012118	-0.726849
29462	0.249318	-0.554840	9.811424	0.001827	0.006052	-0.010117	0.108423	0.409751	-1.181818	0.686219	-0.030230	0.012149	-0.726665
29463	0.239919	-0.584152	9.719880	0.009082	-0.004472	-0.013693	0.107213	0.409281	-1.178686	0.686245	-0.030208	0.011951	-0.726645
29464	0.285277	-0.651290	9.844551	-0.007178	0.004200	-0.010162	0.108022	0.408376	-1.177091	0.686432	-0.030267	0.012087	-0.726463
29465	0.225997	-0.603818	9.791821	0.018157	0.018697	-0.012630	0.106941	0.410093	-1.176750	0.686473	-0.029783	0.012078	-0.726444
29466	0.256063	-0.656683	9.769069	0.007242	-0.002751	-0.011921	0.108028	0.406764	-1.180956	0.686640	-0.029745	0.011909	-0.726291
29467	0.338356	-0.645475	9.805212	-0.000222	0.013720	-0.033076	0.107487	0.407934	-1.182002	0.686374	-0.029595	0.012085	-0.726546
29468	0.151765	-0.546915	9.668748	0.025395	-0.000698	-0.017135	0.108560	0.408744	-1.181307	0.686475	-0.029279	0.011678	-0.726469
29469	0.156273	-0.619641	9.869241	-0.032528	-0.019177	-0.008597	0.108427	0.408303	-1.180503	0.686554	-0.030038	0.011892	-0.726361
29470	0.201919	-0.616397	9.762289	-0.014964	-0.001731	0.011012	0.106941	0.410757	-1.180951	0.687033	-0.030285	0.012074	-0.725895
29471	0.192105	-0.616579	9.723473	-0.028190	0.009968	0.036687	0.105468	0.408833	-1.182085	0.687764	-0.030546	0.012657	-0.725181
29472	0.328825	-0.640784	9.886732	-0.040850	-0.006105	0.035627	0.106133	0.411084	-1.182020	0.688572	-0.031206	0.013170	-0.724376
29473	0.270398	-0.639425	9.812710	-0.013302	-0.005377	0.015399	0.104651	0.411587	-1.177765	0.689006	-0.031493	0.013311	-0.723948
29474	0.281247	-0.704779	9.765390	-0.025666	-0.012353	0.005592	0.104916	0.413000	-1.177858	0.689391	-0.032043	0.013498	-0.723554
29475	0.293068	-0.687570	9.780066	-0.029212	-0.005248	0.004739	0.102767	0.411845	-1.174738	0.689660	-0.032553	0.013865	-0.723269
29476	0.309031	-0.641158	9.756133	0.008655	-0.004864	0.002203	0.102361	0.413049	-1.177418	0.690004	-0.032522	0.013657	-0.722946
29477	0.267486	-0.731725	9.842204	0.003600	-0.022294	-0.013827	0.101956	0.413644	-1.178211	0.690030	-0.032832	0.013302	-0.722914
29478	0.314123	-0.655633	9.741955	0.002057	0.002718	-0.018987	0.103575	0.412222	-1.179638	0.690077	-0.032788	0.013279	-0.722871
29479	0.272915	-0.641805	9.827249	0.020775	-0.004369	-0.013663	0.103035	0.412650	-1.179209	0.690111	-0.032603	0.012923	-0.722853
29480	0.191335	-0.677269	9.863529	0.021960	-0.004102	-0.024248	0.103033	0.413198	-1.178374	0.690090	-0.032384	0.012515	-0.722891
29481	0.255595	-0.646990	9.682319	0.005701	0.006320	-0.019823	0.102504	0.410359	-1.177643	0.690022	-0.032251	0.012523	-0.722961
29482	0.261698	-0.680847	9.865716	-0.007604	-0.001510	0.004835	0.103037	0.411910	-1.177871	0.690397	-0.032395	0.012598	-0.722596
29483	0.314206	-0.675062	9.645813	-0.018214	0.010953	0.000455	0.103302	0.413028	-1.177430	0.690606	-0.032521	0.013030	-0.722382
29484	0.319320	-0.670102	9.761482	0.000335	0.009859	-0.020716	0.103841	0.412761	-1.178670	0.690610	-0.032397	0.013131	-0.722382
29485	0.293994	-0.617155	9.750676	0.000689	0.010189	-0.033970	0.104917	0.412399	-1.176379	0.690334	-0.032284	0.013255	-0.722649
29486	0.202614	-0.638224	9.844322	-0.012127	0.004569	-0.026955	0.104914	0.413397	-1.176619	0.690247	-0.032411	0.013458	-0.722722
29487	0.208079	-0.667255	9.856746	0.017951	0.009652	-0.006495	0.105450	0.413926	-1.175519	0.690379	-0.032056	0.013346	-0.722614
29488	0.246156	-0.642295	9.792729	0.009321	-0.004191	0.011063	0.105990	0.413212	-1.175821	0.690856	-0.032003	0.013143	-0.722164
29489	0.279684	-0.617407	9.822458	0.003219	0.003915	0.004898	0.105727	0.411550	-1.177234	0.691145	-0.031930	0.013172	-0.721890
29490	0.280144	-0.646534	9.784175	0.017575	0.009302	0.007632	0.103305	0.412184	-1.177729	0.691559	-0.031568	0.013035	-0.721512
29491	0.241261	-0.652102	9.715619	0.007090	0.014806	-0.002964	0.103840	0.412670	-1.174724	0.691734	-0.031287	0.013153	-0.721355
29492	0.261467	-0.678430	9.807916	0.016343	-0.001640	0.018172	0.105459	0.411254	-1.176423	0.692315	-0.031098	0.012888	-0.720810
29493	0.280656	-0.680517	9.731486	0.015263	-0.000935	0.025243	0.105992	0.412655	-1.176247	0.692905	-0.030925	0.012690	-0.720253
29494	0.289306	-0.609946	9.846769	0.004763	-0.010469	0.011881	0.106128	0.412211	-1.175582	0.693385	-0.031025	0.012466	-0.719791
29495	0.283842	-0.588203	9.788663	0.024518	-0.005037	0.014631	0.103576	0.411596	-1.177071	0.693828	-0.030786	0.012068	-0.719381
29496	0.293986	-0.617155	9.748269	0.009326	-0.003300	0.011058	0.103041	0.410454	-1.176148	0.694284	-0.030719	0.011878	-0.718947
29497	0.303644	-0.607264	9.799044	-0.032983	0.005194	0.012745	0.104660	0.408720	-1.176359	0.694662	-0.031134	0.012446	-0.718555
29498	0.292371	-0.651167	9.789400	-0.042074	-0.000283	0.015338	0.104784	0.411751	-1.172722	0.695159	-0.031737	0.013038	-0.718037
29499	0.241065	-0.627820	9.806908	-0.022531	-0.008378	-0.010281	0.104377	0.412764	-1.173229	0.695215	-0.032207	0.013253	-0.717958
29500	0.260082	-0.612911	9.783306	-0.010988	-0.001343	-0.003132	0.105186	0.412198	-1.174074	0.695469	-0.032398	0.013372	-0.717701
29501	0.211959	-0.628349	9.796389	-0.005398	0.009499	-0.008338	0.106260	0.412778	-1.175702	0.695559	-0.032369	0.013591	-0.717611
29502	0.233605	-0.620674	9.792181	-0.000915	-0.004642	-0.010188	0.104238	0.414671	-1.175889	0.695715	-0.032469	0.013516	-0.717456
29503	0.263005	-0.637134	9.788393	-0.010448	-0.007037	-0.024384	0.104113	0.411880	-1.177613	0.695576	-0.032751	0.013566	-0.717577
29504	0.266407	-0.680766	9.822529	-0.003453	-0.000085	-0.015476	0.104916	0.412985	-1.177178	0.695665	-0.032822	0.013587	-0.717488
29505	0.250854	-0.632497	9.807243	0.012931	0.009962	-0.020664	0.103572	0.412732	-1.177170	0.695590	-0.032533	0.013541	-0.717575
29506	0.217117	-0.647679	9.772620	0.005499	0.009677	-0.011839	0.104915	0.413057	-1.174179	0.695727	-0.032338	0.013572	-0.717450
29507	0.253416	-0.647022	9.759286	-0.003894	0.016319	0.004080	0.104916	0.412648	-1.174873	0.695994	-0.032183	0.013873	-0.717191
29508	0.270589	-0.646703	9.827214	0.006732	-0.010302	0.005706	0.106799	0.412482	-1.175718	0.696398	-0.032253	0.013619	-0.716801
29509	0.279499	-0.614987	9.779102	0.013105	-0.004871	0.003990	0.105725	0.412258	-1.177211	0.696681	-0.032165	0.013380	-0.716535
29510	0.299529	-0.653470	9.739083	0.002136	-0.012207	0.009211	0.105993	0.412516	-1.176388	0.697128	-0.032326	0.013167	-0.716096
29511	0.329649	-0.694186	9.810126	-0.008363	-0.007584	-0.001408	0.104379	0.412560	-1.176640	0.697320	-0.032581	0.013192	-0.715897
29512	0.318457	-0.621561	9.794791	-0.003539	-0.008126	-0.013773	0.105186	0.412529	-1.176106	0.697434	-0.032769	0.013102	-0.715780
29513	0.241445	-0.647234	9.804658	0.003655	-0.009849	-0.013744	0.105589	0.412541	-1.177064	0.697457	-0.032891	0.012914	-0.715755
29514	0.250829	-0.637357	9.768763	-0.003436	-0.007154	-0.017287	0.105993	0.412384	-1.176801	0.697531	-0.033064	0.012834	-0.715676
29515	0.252707	-0.613049	9.749378	0.003571	0.002464	-0.008364	0.105991	0.413111	-1.177595	0.697628	-0.033008	0.012823	-0.715584
29516	0.185276	-0.628834	9.785945	0.002956	0.001887	0.014631	0.105860	0.411827	-1.177090	0.698154	-0.032954	0.012799	-0.715075
29517	0.313932	-0.636208	9.804392	-0.000380	-0.001426	0.003962	0.106530	0.412463	-1.174626	0.698426	-0.033003	0.012799	-0.714807
29518	0.280687	-0.668369	9.818058	0.001635	0.004098	-0.003060	0.105859	0.412264	-1.177621	0.698699	-0.032941	0.012813	-0.714542
29519	0.289461	-0.631802	9.757870	0.001802	-0.001060	-0.010167	0.104647	0.413161	-1.178395	0.698770	-0.032957	0.012778	-0.714473
29520	0.280123	-0.641677	9.808210	0.001673	-0.008260	-0.006676	0.105053	0.412160	-1.178432	0.698996	-0.033072	0.012616	-0.714249
29521	0.192648	-0.638414	9.757356	0.006936	0.002269	0.000501	0.105462	0.410297	-1.177952	0.699222	-0.032964	0.012563	-0.714034
29522	0.253501	-0.642159	9.817026	0.003354	-0.008357	-0.002245	0.105188	0.411824	-1.176265	0.699515	-0.033055	0.012378	-0.713746
29523	0.265331	-0.632237	9.788427	0.007255	-0.009818	-0.013738	0.105459	0.410955	-1.175751	0.699541	-0.033117	0.012143	-0.713721
29524	0.280435	-0.661095	9.784294	0.005274	-0.018855	-0.008500	0.105722	0.413243	-1.176906	0.699758	-0.033333	0.011779	-0.713505
29525	0.309617	-0.660561	9.818888	0.003630	-0.004554	-0.011957	0.106398	0.411925	-1.175731	0.699805	-0.033371	0.011671	-0.713458
29526	0.289566	-0.636655	9.760317	0.017069	-0.008044	-0.010164	0.105192	0.410744	-1.178615	0.699995	-0.033268	0.011290	-0.713284
29527	0.226248	-0.623240	9.748643	0.010597	-0.003891	-0.036666	0.105056	0.410999	-1.177243	0.699694	-0.033202	0.011077	-0.713584
29528	0.240593	-0.601122	9.825950	0.011410	-0.011036	-0.034947	0.106130	0.411374	-1.176154	0.699538	-0.033226	0.010717	-0.713742
29529	0.311470	-0.641113	9.761023	-0.003306	-0.004373	-0.021702	0.106264	0.411685	-1.177508	0.699443	-0.033356	0.010707	-0.713830
29530	0.280384	-0.656239	9.798699	0.011099	-0.007788	-0.022556	0.106263	0.412079	-1.176133	0.699456	-0.033335	0.010406	-0.713822
29531	0.279469	-0.602842	9.846415	0.009105	0.002647	-0.013658	0.105596	0.410291	-1.177818	0.699482	-0.033189	0.010323	-0.713805
29532	0.239966	-0.579291	9.765584	0.025190	-0.002645	-0.010096	0.105459	0.411125	-1.176972	0.699674	-0.032895	0.009902	-0.713636
29533	0.265796	-0.658934	9.766977	-0.013115	0.008956	0.011074	0.105999	0.410414	-1.177410	0.700037	-0.032961	0.010244	-0.713272
29534	0.297638	-0.558827	9.738312	0.003228	-0.015555	0.001233	0.105598	0.409696	-1.176611	0.700379	-0.033156	0.009963	-0.712931
29535	0.254812	-0.588728	9.802219	-0.008022	-0.005443	0.019837	0.104515	0.412141	-1.177064	0.700873	-0.033352	0.010037	-0.712435
29536	0.298055	-0.570951	9.793783	-0.013068	-0.005154	0.006552	0.105055	0.411260	-1.176282	0.701278	-0.033626	0.010137	-0.712022
29537	0.318354	-0.611849	9.823603	0.003508	-0.009975	-0.008460	0.105055	0.411600	-1.178722	0.701377	-0.033729	0.009964	-0.711922
29538	0.327582	-0.592264	9.799665	-0.004526	0.004181	-0.008396	0.103709	0.412364	-1.179771	0.701574	-0.033754	0.010063	-0.711725
29539	0.317575	-0.582739	9.760770	-0.003711	-0.004747	-0.006680	0.104115	0.411212	-1.179405	0.701693	-0.033883	0.010065	-0.711602
29540	0.304311	-0.631522	9.857022	-0.004418	-0.002799	-0.013740	0.104246	0.412632	-1.179633	0.701828	-0.034006	0.010060	-0.711463
29541	0.271809	-0.593277	9.783518	-0.003660	-0.003817	-0.008432	0.104247	0.412021	-1.177746	0.701922	-0.034120	0.010074	-0.711365
29542	0.337951	-0.630921	9.768980	0.010990	0.009819	-0.015384	0.104512	0.413135	-1.177168	0.702038	-0.033848	0.010026	-0.711264
29543	0.303152	-0.590284	9.750754	-0.005123	-0.002632	-0.020813	0.103439	0.412490	-1.178811	0.701954	-0.033968	0.010069	-0.711341
29544	0.230585	-0.591597	9.787054	-0.011391	-0.001720	0.011900	0.103972	0.414337	-1.179574	0.702445	-0.034168	0.010196	-0.710844
29545	0.323327	-0.616613	9.833421	-0.009508	0.012548	0.011092	0.104243	0.413635	-1.180145	0.702809	-0.034125	0.010537	-0.710482
29546	0.343335	-0.655098	9.786179	-0.020161	0.001966	0.003917	0.102900	0.412773	-1.178250	0.703169	-0.034398	0.010836	-0.710108
29547	0.382020	-0.649540	9.792139	-0.015687	-0.003328	0.003888	0.103704	0.413598	-1.177961	0.703428	-0.034672	0.011034	-0.709834
29548	0.377350	-0.656906	9.801680	-0.003333	-0.004390	-0.020833	0.103167	0.413795	-1.179855	0.703466	-0.034804	0.010986	-0.709791
29549	0.319223	-0.665248	9.761442	-0.006266	-0.003807	-0.045579	0.104509	0.414287	-1.177948	0.703030	-0.034966	0.011007	-0.710215
29550	0.304672	-0.660654	9.787441	0.015362	-0.007138	-0.047298	0.103838	0.414026	-1.178221	0.702714	-0.034880	0.010636	-0.710537
29551	0.272508	-0.632109	9.759759	0.013533	0.006980	-0.043670	0.102894	0.414916	-1.178998	0.702316	-0.034608	0.010531	-0.710945
29552	0.301941	-0.650997	9.751176	0.005955	0.001256	-0.030475	0.101548	0.415529	-1.179644	0.702209	-0.034531	0.010424	-0.711057
29553	0.338443	-0.655188	9.771585	0.002591	0.017386	-0.036579	0.103159	0.415838	-1.176247	0.701901	-0.034264	0.010626	-0.711370
29554	0.254486	-0.690693	9.822237	-0.013766	0.002932	-0.033168	0.103159	0.416159	-1.177871	0.701752	-0.034441	0.010822	-0.711506
29555	0.045948	-0.582819	9.701881	-0.005522	0.032380	0.000685	0.101779	0.427642	-1.176666	0.701966	-0.034057	0.011384	-0.711305
29556	0.079598	-0.659872	9.893671	0.038496	0.058418	0.041649	0.102856	0.427520	-1.178590	0.702858	-0.032694	0.011668	-0.710483
29557	0.332596	-0.631035	9.607528	-0.065551	0.057863	0.028892	0.104195	0.429176	-1.178007	0.703426	-0.032782	0.013464	-0.709884
29558	0.362611	-0.647464	9.798749	-0.076570	0.043423	0.034059	0.106072	0.430628	-1.175258	0.704141	-0.033251	0.015167	-0.709119
29559	0.320619	-0.713761	9.896660	0.000998	0.041580	0.027228	0.108227	0.429433	-1.174777	0.704729	-0.032640	0.015783	-0.708550
29560	0.305243	-0.699493	9.722755	0.010182	0.074565	0.026590	0.109296	0.431394	-1.174862	0.705382	-0.031449	0.016690	-0.707933
29561	0.584578	-0.742985	9.644993	-0.032417	0.034053	-0.003035	0.108894	0.431108	-1.174322	0.705520	-0.031440	0.017640	-0.707772
29562	0.447163	-0.701729	10.136367	0.091738	-0.067703	-0.088151	0.108495	0.429704	-1.174499	0.704683	-0.031153	0.015312	-0.708673
29563	0.373919	-0.644774	10.326273	0.266340	-0.200774	-0.112316	0.109340	0.416930	-1.174514	0.703514	-0.030305	0.008637	-0.709982
29564	0.017340	-0.612474	9.665117	-0.083649	0.000834	-0.044841	0.107734	0.414431	-1.175121	0.703208	-0.031498	0.009787	-0.710219
29565	0.129146	-0.610432	9.779268	0.019262	-0.013923	-0.059669	0.107324	0.416558	-1.174775	0.702589	-0.031453	0.009295	-0.710840
29566	0.080667	-0.613742	9.756141	0.016402	0.001001	-0.017136	0.107874	0.412753	-1.176266	0.702682	-0.031231	0.009046	-0.710761
29567	0.143265	-0.590756	9.769924	-0.004299	-0.005311	0.015455	0.108415	0.411577	-1.174949	0.703115	-0.031371	0.009067	-0.710326
29568	0.277328	-0.515500	9.720510	-0.013404	-0.001932	0.019837	0.107602	0.413575	-1.174738	0.703696	-0.031602	0.009225	-0.709738
29569	0.337356	-0.596942	9.795186	-0.030277	-0.014251	0.009085	0.108136	0.414994	-1.175380	0.704023	-0.032237	0.009483	-0.709382
29570	0.414970	-0.585813	9.884146	-0.006951	-0.000880	-0.019951	0.107059	0.415595	-1.175756	0.704051	-0.032370	0.009538	-0.709347
29571	0.403373	-0.518069	9.709954	-0.021587	-0.007485	-0.045674	0.106525	0.414210	-1.176612	0.703604	-0.032801	0.009725	-0.709768
29572	0.288940	-0.583243	9.899517	-0.011066	-0.024524	-0.072249	0.106520	0.415909	-1.176557	0.702916	-0.033338	0.009470	-0.710428
29573	0.186699	-0.580257	9.775992	0.004513	-0.017073	-0.080968	0.106516	0.417511	-1.178412	0.701985	-0.033540	0.009132	-0.711342
29574	0.116140	-0.469883	9.618928	-0.018538	-0.010709	-0.058882	0.107320	0.418182	-1.177582	0.701485	-0.033983	0.009186	-0.711814
29575	0.148831	-0.595489	9.967529	-0.040684	-0.007832	-0.038610	0.107317	0.419327	-1.178090	0.701125	-0.034667	0.009657	-0.712130
29576	0.250254	-0.600948	9.816616	0.010704	-0.009978	-0.042017	0.107321	0.417905	-1.177864	0.700866	-0.034686	0.009317	-0.712389
29577	0.248729	-0.552442	9.640471	-0.031336	-0.039321	-0.056480	0.105701	0.420192	-1.177090	0.700262	-0.035685	0.009204	-0.712934
29578	0.357522	-0.615983	9.921127	-0.028309	-0.023964	-0.100604	0.106505	0.421001	-1.176120	0.699154	-0.036461	0.009181	-0.713982
29579	0.203194	-0.672204	9.813302	-0.002207	-0.035330	-0.135919	0.106497	0.423538	-1.175493	0.697433	-0.037007	0.008655	-0.715642
29580	0.099389	-0.708085	9.716503	-0.011667	-0.019921	-0.115490	0.105823	0.424321	-1.178047	0.696106	-0.037494	0.008440	-0.716910
29581	0.140479	-0.794714	9.901372	0.008257	-0.016914	-0.086243	0.105153	0.423606	-1.177109	0.695096	-0.037612	0.008076	-0.717887
29582	0.137867	-0.814202	9.718484	0.037047	-0.012219	-0.050754	0.104346	0.423656	-1.178460	0.694689	-0.037300	0.007320	-0.718305
29583	0.109826	-0.853545	9.799768	0.007074	-0.021521	-0.008466	0.104611	0.425230	-1.179365	0.694795	-0.037480	0.006987	-0.718197
29584	0.141226	-0.954926	9.892974	0.044191	-0.025375	0.016375	0.104754	0.422539	-1.179590	0.695337	-0.037247	0.005997	-0.717693
29585	0.119858	-0.897078	9.631894	0.016168	-0.026580	0.055188	0.102470	0.421742	-1.179590	0.696363	-0.037362	0.005534	-0.716695
29586	0.283288	-0.835854	9.583488	-0.030770	-0.047453	0.056638	0.101131	0.420060	-1.179083	0.697405	-0.038483	0.005343	-0.715623
29587	0.479387	-0.907526	9.830775	-0.053359	-0.052169	0.024664	0.100052	0.421256	-1.180667	0.697941	-0.039944	0.005504	-0.715019
29588	0.489336	-0.919483	9.835985	-0.022849	-0.038767	-0.003447	0.100859	0.420762	-1.178513	0.698129	-0.040836	0.005273	-0.714787
29589	0.542943	-0.954939	9.703090	-0.024233	-0.031375	-0.051152	0.098701	0.423090	-1.178957	0.697600	-0.041615	0.005249	-0.715259
29590	0.654771	-0.972331	9.701838	-0.051892	-0.029661	-0.093687	0.098430	0.423939	-1.178654	0.696466	-0.042792	0.005487	-0.716292
29591	0.898476	-1.028592	9.772331	-0.058259	-0.050272	-0.196445	0.096539	0.427164	-1.181388	0.693820	-0.044360	0.005554	-0.718759
29592	1.035781	-1.123216	9.676152	-0.103299	-0.091522	-0.269369	0.096526	0.431447	-1.182747	0.690114	-0.047157	0.005517	-0.722141
29593	1.195578	-1.110603	9.705033	-0.141757	-0.149309	-0.390130	0.094085	0.438621	-1.184121	0.684556	-0.051372	0.005216	-0.727130
29594	1.262015	-1.038996	9.706532	-0.156444	-0.176458	-0.519443	0.092049	0.445204	-1.184837	0.677094	-0.056151	0.004529	-0.733737
29595	1.054245	-0.957803	9.661027	-0.153766	-0.158043	-0.616522	0.088258	0.454467	-1.189396	0.668053	-0.060697	0.004012	-0.741623
29596	1.255020	-1.172642	9.716955	-0.211409	-0.167519	-0.683990	0.084727	0.466496	-1.191281	0.657884	-0.066074	0.004069	-0.750204
29597	1.229245	-1.100283	9.686730	-0.195734	-0.195529	-0.804351	0.082533	0.481084	-1.194869	0.645706	-0.071760	0.003416	-0.760199
29598	1.211862	-1.236571	9.460940	-0.176135	-0.190374	-0.862591	0.078877	0.490052	-1.199030	0.632556	-0.076996	0.002389	-0.770674
29599	1.532967	-1.053526	9.459784	-0.218932	-0.138199	-0.936733	0.075070	0.504312	-1.199069	0.617901	-0.082067	0.002607	-0.781957
29600	1.353252	-0.583422	9.243695	-0.179862	-0.032240	-0.965966	0.074227	0.516258	-1.200034	0.602704	-0.084851	0.003430	-0.793434
29601	1.040308	-0.831796	9.881120	-0.302304	0.076480	-0.946140	0.073102	0.533050	-1.201929	0.587291	-0.087456	0.007563	-0.804601
29602	0.879947	-0.834639	10.502116	-0.191396	0.133479	-0.911812	0.076011	0.548794	-1.199274	0.572498	-0.087701	0.010611	-0.815133
29603	0.455132	-0.444303	9.682098	-0.023852	0.083697	-0.856696	0.079211	0.557466	-1.197533	0.558636	-0.086852	0.010484	-0.824787
29604	0.521911	-0.671315	9.440316	-0.245502	0.051781	-0.648952	0.079447	0.568374	-1.197591	0.547823	-0.088892	0.013977	-0.831741
29605	1.157017	-0.878249	9.706912	-0.292617	0.067203	-0.567803	0.081027	0.579512	-1.196704	0.538047	-0.091172	0.018604	-0.837763
29606	1.384401	-0.961507	9.810810	-0.196457	0.104154	-0.590300	0.080991	0.591395	-1.195775	0.528127	-0.091776	0.021931	-0.843907
29607	1.121591	-1.068263	9.567636	-0.088479	0.179357	-0.575267	0.083923	0.599819	-1.195264	0.518394	-0.089960	0.024284	-0.850050
29608	1.060467	-0.933433	9.482894	-0.120208	0.231157	-0.523749	0.086316	0.608638	-1.192963	0.509572	-0.087549	0.027769	-0.855512
29609	0.880111	-1.048325	9.971722	-0.060068	0.252893	-0.447357	0.092742	0.617497	-1.190300	0.501906	-0.084087	0.030605	-0.860281
29610	0.787137	-1.253938	9.929496	0.066266	0.248313	-0.291363	0.097583	0.616918	-1.188469	0.497320	-0.079350	0.031454	-0.863358
29611	1.113241	-1.388870	9.502394	0.022570	0.243146	-0.204949	0.102682	0.620014	-1.186521	0.493917	-0.075056	0.033176	-0.865628
29612	1.243047	-1.658381	9.763584	-0.056993	0.192635	-0.166646	0.108457	0.622126	-1.185567	0.491266	-0.072417	0.035804	-0.867255
29613	0.854867	-1.728523	9.959228	0.005782	0.112430	-0.138588	0.110869	0.624396	-1.181981	0.489051	-0.070521	0.036639	-0.868628
29614	0.501220	-1.700928	10.196117	0.011980	0.005421	-0.052543	0.112752	0.624384	-1.183365	0.488574	-0.070369	0.036401	-0.868918
29615	0.955742	-1.454807	9.863966	0.096536	-0.048556	0.074583	0.110739	0.623008	-1.183114	0.490304	-0.070223	0.034403	-0.868036
29616	1.628461	-1.199863	9.610663	0.130741	-0.067581	0.138070	0.109816	0.617107	-1.184384	0.493327	-0.070038	0.031657	-0.866442
29617	1.233527	-0.872037	9.415524	0.176023	-0.015624	0.136854	0.109569	0.610082	-1.186787	0.496210	-0.068522	0.028653	-0.865020
29618	0.269064	-0.964771	9.636984	0.172797	0.083050	0.242007	0.110522	0.606227	-1.186515	0.500984	-0.065252	0.026811	-0.862577
29619	0.368137	-1.208175	9.540754	0.146438	0.100491	0.390552	0.113773	0.597914	-1.185732	0.508100	-0.061847	0.025833	-0.858686
29620	0.779798	-1.152126	9.784064	0.113936	0.112685	0.462924	0.118365	0.590823	-1.183972	0.516475	-0.058533	0.025586	-0.853916
29621	1.172478	-1.368323	9.971071	0.181150	0.129688	0.374754	0.123500	0.582335	-1.183626	0.523259	-0.054276	0.024298	-0.850097
29622	0.923002	-1.338921	9.438404	0.189200	0.140883	0.211362	0.128638	0.572717	-1.183453	0.527333	-0.049817	0.022777	-0.847891
29623	0.669324	-1.503750	9.417418	0.010849	0.108889	0.077165	0.131740	0.569364	-1.182508	0.528856	-0.047864	0.023860	-0.847025
29624	0.170583	-1.493355	9.647578	0.005471	0.129876	-0.055226	0.133895	0.567873	-1.181492	0.528195	-0.045652	0.025080	-0.847524
29625	0.004511	-1.282719	9.809403	-0.027074	0.146973	-0.182502	0.140208	0.569655	-1.179056	0.525255	-0.043564	0.027010	-0.849400
29626	0.127292	-1.178487	10.207181	-0.030848	0.099702	-0.320773	0.142746	0.574965	-1.178369	0.520052	-0.042386	0.028292	-0.852613
29627	0.367460	-0.579355	10.229290	0.010620	0.131673	-0.555682	0.144615	0.579444	-1.177838	0.510738	-0.040357	0.029095	-0.858295
29628	-0.194622	-0.587126	10.240987	0.059710	0.200499	-0.662822	0.149443	0.583585	-1.177896	0.499611	-0.036707	0.029570	-0.864966
29629	-0.098638	-0.498044	9.732914	0.148899	0.248167	-0.690540	0.152786	0.589280	-1.176253	0.487839	-0.031316	0.029052	-0.871888
29630	-0.012317	-0.673764	9.096549	0.142240	0.182825	-0.855415	0.156134	0.593574	-1.175336	0.473236	-0.027254	0.027803	-0.880075
29631	-0.366662	-0.803944	9.649963	0.102689	0.024755	-1.020919	0.155033	0.601788	-1.173968	0.455484	-0.026377	0.025771	-0.889480
29632	-0.422214	-0.906894	9.827175	0.228650	-0.039828	-1.098724	0.150441	0.608709	-1.174507	0.436404	-0.025584	0.020742	-0.899148
29633	-0.437867	-0.902357	9.504083	0.197224	-0.040888	-1.066991	0.145180	0.614680	-1.176159	0.417514	-0.024982	0.016435	-0.908178
29634	-0.788111	-1.272823	9.837965	0.217242	-0.086574	-1.083050	0.140857	0.621881	-1.176829	0.398281	-0.025114	0.011211	-0.916851
29635	-1.361624	-1.438599	9.836060	0.241615	-0.098597	-0.985669	0.132778	0.626135	-1.181091	0.380558	-0.025111	0.005757	-0.924398
29636	-1.498336	-1.567356	9.476556	0.197826	-0.054203	-0.819271	0.123626	0.629821	-1.184270	0.365802	-0.024724	0.001267	-0.930363
29637	-1.443106	-1.619732	9.750670	0.150963	-0.027859	-0.677813	0.119045	0.633224	-1.185877	0.353524	-0.023985	-0.001670	-0.935116
29638	-0.706455	-1.737458	9.735648	0.192000	0.056577	-0.481035	0.117429	0.633623	-1.183121	0.344914	-0.021580	-0.005098	-0.938372
29639	0.036833	-0.893748	9.455997	-0.009737	0.242005	-0.208377	0.119034	0.636554	-1.182772	0.341310	-0.016906	-0.002836	-0.939795
29640	1.313029	-0.394717	9.977669	-0.260062	0.190177	-0.351259	0.126801	0.646343	-1.178733	0.334918	-0.015114	0.003223	-0.942121
29641	1.641866	0.560419	9.629089	-0.345949	0.051665	-0.531102	0.125684	0.659793	-1.177059	0.325069	-0.016389	0.010344	-0.945492
29642	1.103312	0.038538	10.771999	-0.452546	-0.073409	-0.472007	0.122806	0.677614	-1.172635	0.316295	-0.020840	0.018259	-0.948256
29643	0.764805	-0.001757	9.235692	-0.251237	-0.186567	-0.611672	0.115775	0.690844	-1.173895	0.304926	-0.026130	0.021934	-0.951765
29644	2.804530	1.317088	9.596471	-0.223558	-0.220149	-0.783822	0.104699	0.707678	-1.173765	0.290280	-0.032046	0.024428	-0.956093
29645	0.829832	0.043220	10.156934	-0.029575	0.049710	-0.920699	0.097144	0.716348	-1.173396	0.272880	-0.031727	0.024885	-0.961203
29646	-0.115307	0.283316	9.391893	0.033306	0.163519	-0.758655	0.092550	0.723619	-1.170656	0.258575	-0.028799	0.024649	-0.965247
29647	0.459409	0.162664	9.499511	-0.197679	0.221173	-0.794497	0.091980	0.733900	-1.167320	0.243275	-0.025942	0.029281	-0.969168
29648	-0.295747	0.061614	9.946521	-0.082980	0.230501	-0.774469	0.091410	0.744040	-1.163989	0.228456	-0.022352	0.031600	-0.972785
29649	-0.180277	0.015095	9.379887	-0.114030	0.325600	-0.604224	0.093799	0.754109	-1.160558	0.216720	-0.016891	0.035120	-0.975456
29650	-0.363977	-0.128957	10.160113	-0.205215	0.350446	-0.489394	0.098341	0.763125	-1.156642	0.207268	-0.011311	0.040467	-0.977381
29651	-0.256657	-0.408617	10.143851	0.075481	0.165246	-0.382736	0.099131	0.768577	-1.154160	0.199962	-0.008025	0.039638	-0.978969
29652	-0.196213	-0.174561	9.274908	-0.111989	0.184811	-0.232024	0.099657	0.772526	-1.153902	0.195719	-0.005063	0.042524	-0.979725
29653	0.137212	-0.697631	10.247189	-0.179844	0.216913	-0.113639	0.102460	0.778602	-1.149788	0.193585	-0.001562	0.046901	-0.979961
29654	-0.068417	-0.647990	9.913113	-0.018681	0.118302	-0.098684	0.105811	0.781874	-1.147542	0.192033	0.000567	0.047713	-0.980228
29655	-0.098426	-0.896189	9.586672	-0.072938	0.036112	-0.102008	0.106610	0.784244	-1.146658	0.190299	0.000944	0.049283	-0.980488
29656	0.195347	-0.786460	9.676707	-0.228385	0.055702	0.060229	0.109961	0.787321	-1.142103	0.191932	0.001200	0.053963	-0.979923
29657	0.369792	-1.193513	10.156961	-0.152543	0.038789	-0.020125	0.110881	0.794050	-1.139853	0.191797	0.001373	0.057090	-0.979772
29658	0.241876	-1.215335	9.421384	-0.146083	-0.088623	-0.080107	0.109529	0.796331	-1.139082	0.190869	-0.001042	0.059605	-0.979804
29659	0.866077	-1.543807	10.071321	-0.299726	-0.105470	-0.060502	0.106950	0.804091	-1.134988	0.190094	-0.004348	0.065066	-0.979598
29660	0.950737	-1.644223	10.151710	0.044354	-0.134378	-0.211686	0.102231	0.808331	-1.135885	0.186636	-0.007110	0.063658	-0.980339
29661	0.497155	-1.346629	9.613162	-0.064730	-0.133984	-0.338348	0.094962	0.811691	-1.139096	0.180451	-0.010478	0.064371	-0.981419
29662	0.219884	-1.497290	9.885036	-0.091802	-0.120017	-0.265789	0.086882	0.815961	-1.137910	0.175842	-0.013528	0.065675	-0.982132
29663	0.355665	-1.523974	9.735337	-0.013503	-0.149566	-0.338252	0.083237	0.820846	-1.137164	0.169678	-0.017040	0.065327	-0.983184
29664	0.064741	-1.806033	9.458920	-0.098422	-0.233757	-0.271785	0.072744	0.823104	-1.138467	0.165057	-0.022345	0.066368	-0.983795
29665	0.878602	-2.000024	9.620169	-0.291067	-0.229720	-0.067431	0.067615	0.829270	-1.136437	0.164192	-0.028015	0.071353	-0.983445
29666	1.214300	-2.056965	10.420492	-0.193166	-0.459521	-0.339213	0.055754	0.839202	-1.137339	0.158456	-0.038184	0.073444	-0.983890
29667	-0.578064	-1.346691	9.883485	0.176593	-0.519655	-0.410556	0.035711	0.843192	-1.142695	0.151556	-0.048539	0.068064	-0.984907
29668	-1.030895	-1.112219	9.184149	-0.015435	-0.302935	0.249858	0.023347	0.841166	-1.140710	0.157313	-0.054229	0.067689	-0.983733
29669	0.752057	-1.351621	10.482833	-0.279837	-0.329189	0.435873	0.023065	0.845373	-1.138527	0.166316	-0.061027	0.072684	-0.981495
29670	0.696818	-0.971621	9.207221	0.175932	-0.178674	0.112951	0.019848	0.842410	-1.141990	0.169473	-0.063803	0.068772	-0.981060
29671	-0.473889	-1.089973	9.191445	-0.082188	-0.034357	0.369711	0.019056	0.838478	-1.148918	0.176965	-0.064230	0.070775	-0.979566
29672	0.399254	-1.129886	9.911841	-0.184727	0.021953	0.577301	0.026309	0.840358	-1.145537	0.188475	-0.063653	0.075206	-0.977123
29673	0.844916	-1.126662	9.843646	-0.073594	0.092891	0.336653	0.033971	0.840878	-1.145065	0.195116	-0.061567	0.077421	-0.975779
29674	0.937398	-1.270644	9.823498	0.023481	0.116183	0.075405	0.037198	0.840647	-1.144429	0.197031	-0.059120	0.077500	-0.975540
29675	0.547503	-1.146615	9.935776	0.064941	0.162395	-0.054051	0.041506	0.838663	-1.142637	0.196099	-0.055727	0.076768	-0.975985
29676	0.407858	-1.406458	10.121220	0.079783	0.173435	-0.136116	0.044201	0.836597	-1.141782	0.193948	-0.052273	0.075726	-0.976687
29677	0.276455	-1.153952	10.014175	0.174442	0.233636	-0.165472	0.047169	0.833133	-1.142065	0.190841	-0.047204	0.072984	-0.977765
29678	0.427229	-1.180349	10.009373	0.203113	0.166383	-0.240107	0.047846	0.832233	-1.146733	0.186779	-0.043559	0.069407	-0.978979
29679	0.154192	-0.911017	9.671570	0.301426	0.090192	-0.362232	0.045034	0.828848	-1.150759	0.180118	-0.041070	0.063427	-0.980738
29680	0.277538	-1.272931	9.605866	0.193433	0.022819	-0.407217	0.042498	0.822861	-1.152830	0.172920	-0.040473	0.059367	-0.982312
29681	0.404446	-1.324041	9.562001	0.206325	-0.036219	-0.495987	0.037936	0.819680	-1.151654	0.163679	-0.040950	0.054697	-0.984144
29682	0.079701	-1.169687	9.774749	0.176635	-0.049845	-0.566833	0.028520	0.821658	-1.154204	0.153355	-0.042001	0.050579	-0.985982
29683	-0.461847	-1.616499	9.677245	0.119176	-0.068982	-0.641259	0.017368	0.819421	-1.156597	0.141174	-0.043490	0.047430	-0.987891
29684	-0.090650	-1.420426	9.504203	0.013319	0.012960	-0.538599	0.009835	0.820887	-1.157279	0.131014	-0.043729	0.046729	-0.989313
29685	0.201352	-1.548612	9.831894	0.099517	0.020473	-0.632059	0.002031	0.822775	-1.157535	0.118876	-0.043468	0.044265	-0.990969
29686	-0.214090	-1.670285	9.511930	0.191698	0.067565	-0.636670	-0.006834	0.820057	-1.159835	0.106793	-0.042255	0.040069	-0.992575
29687	-0.277431	-1.727319	9.048216	-0.040580	0.125890	-0.486704	-0.010863	0.818771	-1.161464	0.097307	-0.040004	0.040818	-0.993612
29688	0.667360	-1.159059	9.438830	-0.322459	0.254114	-0.156362	-0.011292	0.827042	-1.157105	0.094106	-0.035729	0.047597	-0.993782
29689	1.457917	-0.712522	10.104877	-0.274145	0.259409	-0.350882	-0.007286	0.835327	-1.151709	0.087000	-0.031228	0.053359	-0.994288
29690	1.621271	-0.835846	9.634176	0.012556	0.012182	-0.682230	-0.012273	0.839073	-1.149350	0.073841	-0.031709	0.052699	-0.995372
29691	1.689517	-0.412227	9.363459	-0.186640	-0.141417	-0.866868	-0.024798	0.845780	-1.144901	0.056916	-0.035593	0.055683	-0.996189
29692	1.186042	-0.479486	10.672526	-0.149305	0.002065	-0.759662	-0.037993	0.851876	-1.144004	0.042189	-0.036590	0.058110	-0.996747
29693	0.995989	-0.876269	10.147305	0.067833	-0.086163	-0.714386	-0.051306	0.852427	-1.142196	0.028402	-0.038989	0.056149	-0.997256
29694	1.113777	-0.177452	9.652152	-0.096325	0.010551	-0.582597	-0.060997	0.856060	-1.142510	0.017343	-0.039517	0.057612	-0.997406
29695	1.338484	-0.530253	9.507643	0.034238	0.083245	-0.672814	-0.068664	0.857038	-1.140346	0.004156	-0.038563	0.056358	-0.997657
29696	1.313103	-0.749224	9.296674	-0.066219	0.098614	-0.681852	-0.077408	0.858667	-1.140736	-0.008725	-0.037412	0.057142	-0.997627
29697	1.350283	-0.811682	9.163478	-0.065612	0.146972	-0.695688	-0.082932	0.862117	-1.137291	-0.022520	-0.035247	0.057819	-0.997450
29698	1.154503	-1.169647	9.372012	-0.085823	0.179157	-0.674275	-0.089798	0.865113	-1.137386	-0.035217	-0.032465	0.058954	-0.997111
29699	0.879432	-1.135815	9.204434	-0.149179	0.240278	-0.615671	-0.093975	0.868003	-1.135610	-0.047571	-0.028301	0.061286	-0.996584
29700	0.925638	-1.421379	9.752055	-0.170232	0.238147	-0.536194	-0.096678	0.872096	-1.132177	-0.057745	-0.024097	0.064136	-0.995978
29701	0.659507	-1.411620	9.960470	-0.041522	0.197685	-0.510358	-0.097764	0.875161	-1.128796	-0.067881	-0.020785	0.064435	-0.995394
29702	0.170535	-1.731262	9.663815	0.037043	0.198610	-0.450745	-0.100182	0.874672	-1.129737	-0.076163	-0.017511	0.063232	-0.994934
29703	0.418254	-2.044818	9.380094	-0.096842	0.148291	-0.331287	-0.103411	0.874737	-1.123160	-0.082673	-0.014837	0.064820	-0.994356
29704	1.391203	-2.609730	9.991964	-0.197565	0.170637	-0.331665	-0.103025	0.880069	-1.121221	-0.088910	-0.011580	0.068366	-0.993623
29705	0.826450	-2.175675	10.414300	0.102572	0.172549	-0.450850	-0.105042	0.880071	-1.119291	-0.097778	-0.008998	0.066004	-0.992976
29706	-0.248911	-2.059303	9.841187	0.377052	0.157833	-0.484317	-0.106770	0.874298	-1.125314	-0.106976	-0.007264	0.058116	-0.992535
29707	-0.947562	-1.125250	9.396238	0.281143	0.135578	-0.266267	-0.110234	0.864294	-1.130500	-0.112071	-0.005473	0.052314	-0.992307
29708	0.118951	-1.683554	10.514054	0.101937	-0.061144	-0.063220	-0.113182	0.861149	-1.132474	-0.112744	-0.007006	0.050421	-0.992319
29709	1.742556	-0.731609	10.325598	0.209046	-0.317929	-0.280634	-0.121770	0.855873	-1.134724	-0.117657	-0.014108	0.047070	-0.991838
29710	0.304846	-0.432457	9.749616	0.518288	-0.243324	-0.319537	-0.134773	0.843860	-1.141498	-0.123085	-0.020478	0.037267	-0.991485
29711	-0.424625	-0.100991	9.551404	0.069724	-0.114401	-0.079498	-0.141879	0.837744	-1.145699	-0.124245	-0.022989	0.036209	-0.991324
29712	0.135045	0.467571	10.016861	0.081116	-0.035406	0.111847	-0.143757	0.836500	-1.145172	-0.121331	-0.023842	0.034739	-0.991718
29713	-0.876994	0.308413	10.102553	0.050796	0.047935	0.252196	-0.142405	0.834439	-1.149341	-0.116034	-0.022795	0.033715	-0.992411
29714	-0.595070	0.141245	10.829840	-0.022581	-0.137801	0.404535	-0.139314	0.834935	-1.149361	-0.107212	-0.025238	0.034663	-0.993311
29715	0.237171	0.585960	10.103356	0.242348	-0.073149	0.471018	-0.137155	0.832226	-1.150836	-0.097376	-0.026797	0.030133	-0.994430
29716	-0.005452	0.479516	9.348046	0.120592	0.144204	0.555206	-0.129339	0.826725	-1.153693	-0.085693	-0.023858	0.027748	-0.995649
29717	0.037704	0.077352	9.727942	0.047799	0.109230	0.578622	-0.117236	0.826215	-1.156030	-0.073903	-0.021335	0.026712	-0.996679
29718	-0.278894	0.353183	9.451344	0.189384	0.000878	0.549263	-0.112512	0.820851	-1.161707	-0.062322	-0.021330	0.023168	-0.997559
29719	-0.475562	0.279233	9.638449	0.133109	-0.055654	0.658392	-0.106184	0.818103	-1.165683	-0.048800	-0.022149	0.020628	-0.998350
29720	-0.159996	0.015494	9.664567	0.081166	-0.045112	0.718355	-0.098906	0.812445	-1.167313	-0.033948	-0.022857	0.019369	-0.998974
29721	0.191416	-0.118941	9.580073	0.110889	-0.081174	0.677480	-0.093252	0.810000	-1.165279	-0.020029	-0.024126	0.017266	-0.999359
29722	0.461829	-0.410191	9.715749	0.016660	-0.082745	0.565730	-0.088535	0.806241	-1.166818	-0.008254	-0.025616	0.017239	-0.999489
29723	0.588291	-0.538979	9.807263	0.084723	-0.081019	0.375853	-0.087184	0.803869	-1.163642	-0.000371	-0.026971	0.015521	-0.999516
29724	-0.206562	-0.524258	9.927197	0.204220	-0.061931	0.218271	-0.085293	0.801195	-1.166338	0.004567	-0.028169	0.011558	-0.999526
29725	-0.668397	-0.552125	9.323448	0.143695	-0.040670	0.198884	-0.086346	0.794063	-1.169417	0.008933	-0.028716	0.008598	-0.999511
29726	-0.655172	-0.945144	9.492923	0.026529	-0.061296	0.201931	-0.086070	0.792156	-1.173023	0.013396	-0.029929	0.008174	-0.999429
29727	-0.450298	-0.999683	9.557396	0.079936	-0.102308	0.081557	-0.087409	0.790496	-1.173470	0.015392	-0.031664	0.006477	-0.999359
29728	-0.441620	-0.965550	9.451484	0.054679	-0.060301	-0.043794	-0.091569	0.788297	-1.178395	0.014939	-0.032886	0.005341	-0.999333
29729	-0.133243	-1.074024	9.716939	0.066106	-0.041873	-0.064928	-0.094519	0.785816	-1.178441	0.013993	-0.033384	0.003925	-0.999337
29730	-0.045736	-1.104007	9.609116	0.035884	0.006128	-0.002845	-0.097736	0.782500	-1.178919	0.014322	-0.033280	0.003212	-0.999338
29731	-0.116501	-1.163529	9.848122	-0.034873	0.259989	0.062223	-0.096930	0.782718	-1.176879	0.015833	-0.027726	0.004071	-0.999482
29732	1.180598	-0.615645	9.623806	-0.254876	0.307568	0.151712	-0.088606	0.786146	-1.174141	0.019049	-0.021675	0.009351	-0.999540
29733	2.835705	0.531132	9.897047	-0.405067	0.117810	-0.059034	-0.085275	0.796074	-1.171680	0.017979	-0.019253	0.017497	-0.999500
29734	3.263372	-0.128623	10.685483	-0.282771	-0.189684	-0.380740	-0.089466	0.803144	-1.166771	0.010735	-0.023305	0.022933	-0.999408
29735	2.626142	1.178007	10.554963	-0.357545	-0.019568	-0.383333	-0.099708	0.810522	-1.163008	0.003218	-0.023911	0.029846	-0.999263
29736	1.988927	0.491595	10.882422	-0.140190	-0.094238	-0.311358	-0.107271	0.821238	-1.159168	-0.002346	-0.026021	0.032486	-0.999131
29737	2.166683	0.972926	9.584308	0.157422	-0.156852	-0.410755	-0.116678	0.819921	-1.160190	-0.010075	-0.029509	0.028978	-0.999094
29738	1.671164	0.917734	8.885846	0.122151	-0.145965	-0.433654	-0.126740	0.812794	-1.160575	-0.017945	-0.032730	0.026304	-0.998957
29739	0.549108	0.911937	8.870714	-0.138295	-0.062448	-0.235655	-0.133733	0.813565	-1.162375	-0.022422	-0.034171	0.028680	-0.998753
29740	0.520978	0.372569	9.600923	-0.208550	-0.027223	0.041962	-0.136172	0.819508	-1.159567	-0.021254	-0.034623	0.032888	-0.998633
29741	0.904523	0.161084	9.994641	-0.165188	0.076150	0.120473	-0.137527	0.822922	-1.158759	-0.018726	-0.033069	0.035931	-0.998631
29742	1.435994	-0.154600	9.758160	-0.046965	0.136715	0.085770	-0.131481	0.824181	-1.157972	-0.016728	-0.030283	0.036878	-0.998721
29743	1.205833	-0.294735	9.665491	-0.093438	0.122315	0.004256	-0.127054	0.827456	-1.156965	-0.016505	-0.027970	0.038378	-0.998735
29744	0.946183	-0.425619	10.269962	-0.191230	0.120968	0.025206	-0.124114	0.832852	-1.154237	-0.015806	-0.025493	0.042174	-0.998660
29745	0.719443	-0.492861	10.186479	-0.015413	0.107717	0.045177	-0.121564	0.834330	-1.153265	-0.014717	-0.023477	0.042132	-0.998728
29746	1.013637	-0.841997	9.812974	0.050863	0.047855	0.115687	-0.118459	0.830312	-1.154249	-0.012034	-0.022459	0.041158	-0.998828
29747	1.196603	-1.003826	9.169841	0.036365	0.045817	0.120915	-0.115769	0.829992	-1.155380	-0.009354	-0.021675	0.040167	-0.998914
29748	1.069760	-1.316858	9.235714	-0.144368	0.059470	0.117823	-0.112556	0.834095	-1.152152	-0.006720	-0.020387	0.043092	-0.998840
29749	1.283231	-1.376054	9.690468	-0.264561	-0.041041	0.151226	-0.111494	0.838247	-1.148898	-0.003489	-0.021312	0.048198	-0.998604
29750	1.264863	-1.463807	9.459466	-0.199709	-0.117440	0.170404	-0.112046	0.843040	-1.147238	0.000325	-0.023498	0.052267	-0.998357
29751	0.593004	-1.340068	9.307920	-0.256283	-0.127553	0.198598	-0.111798	0.849683	-1.146754	0.004582	-0.026135	0.057283	-0.998005
29752	0.087290	-1.266710	9.262960	-0.341812	-0.093448	0.442663	-0.111820	0.856708	-1.144074	0.013729	-0.027540	0.064326	-0.997454
29753	0.193046	-1.400694	9.671642	-0.525845	-0.109315	0.590483	-0.107009	0.865815	-1.138252	0.025633	-0.029355	0.074940	-0.996426
29754	0.698921	-1.435093	10.780336	-0.505694	-0.115756	0.572687	-0.098990	0.880891	-1.130231	0.037296	-0.031072	0.085287	-0.995173
29755	0.819468	-0.826016	10.591672	0.020175	-0.086460	0.431255	-0.094703	0.885690	-1.127538	0.046311	-0.032290	0.084889	-0.994790
29756	0.467535	-0.735418	9.468019	0.093687	-0.058119	0.315069	-0.090526	0.882611	-1.127278	0.053126	-0.032835	0.083175	-0.994576
29757	1.124909	-0.907922	10.096132	0.095065	-0.102975	0.118368	-0.087429	0.881146	-1.128315	0.055986	-0.034840	0.081000	-0.994530
29758	0.632100	-1.283473	9.766079	0.200477	-0.081983	-0.049010	-0.090105	0.876830	-1.128968	0.055657	-0.036336	0.076888	-0.994822
29759	0.101047	-1.159598	9.691072	0.156172	-0.035727	-0.066421	-0.092378	0.873159	-1.133418	0.054779	-0.037197	0.073428	-0.995100
29760	-0.052811	-1.448840	9.794454	0.155565	-0.015953	-0.039731	-0.093441	0.868960	-1.134631	0.054505	-0.037415	0.070288	-0.995334
29761	0.156080	-1.503334	9.596656	0.151373	-0.035130	-0.020456	-0.095446	0.865736	-1.140296	0.054541	-0.038145	0.066976	-0.995532
29762	0.365779	-1.521346	9.884880	0.138470	-0.063910	-0.082618	-0.097316	0.861836	-1.141354	0.053480	-0.039392	0.064089	-0.995731
29763	0.373754	-1.659564	10.001718	0.262303	-0.045601	-0.133388	-0.100529	0.857579	-1.144042	0.051373	-0.040324	0.058501	-0.996149
29764	-0.009843	-1.588898	9.469438	0.308171	-0.039179	-0.163168	-0.103863	0.848963	-1.148095	0.048841	-0.040996	0.052190	-0.996599
29765	-0.265362	-1.503690	9.677609	0.254479	-0.022472	-0.138428	-0.107609	0.843460	-1.151498	0.046605	-0.041404	0.046823	-0.996956
29766	-0.224149	-1.617035	9.732690	0.312882	-0.000820	-0.131039	-0.110544	0.836233	-1.154694	0.044742	-0.041274	0.040474	-0.997325
29767	0.088092	-1.477851	9.717149	0.347278	0.054681	-0.061692	-0.113738	0.825638	-1.159086	0.044051	-0.039923	0.033450	-0.997671
29768	0.250721	-1.571978	9.968393	0.349942	0.082978	-0.089831	-0.112902	0.816313	-1.161168	0.043088	-0.038046	0.026463	-0.997996
29769	0.411489	-1.394288	9.813106	0.308973	0.177766	-0.089392	-0.111802	0.808741	-1.165784	0.041745	-0.034255	0.020361	-0.998333
29770	0.685192	-1.081051	9.438789	0.212893	0.234656	-0.121220	-0.109223	0.800796	-1.167978	0.040179	-0.029472	0.016213	-0.998626
29771	1.067194	-0.792514	9.433892	0.114094	0.201143	-0.236770	-0.107590	0.794905	-1.172274	0.035754	-0.025446	0.013979	-0.998939
29772	1.132766	-0.645644	9.637009	0.093776	0.179899	-0.390825	-0.108126	0.794363	-1.172830	0.028924	-0.021927	0.012023	-0.999269
29773	0.647022	-0.630206	9.410144	0.020803	0.156134	-0.391095	-0.110674	0.792511	-1.175993	0.021381	-0.018934	0.011575	-0.999525
29774	0.614323	-0.332203	9.380412	-0.104133	0.148267	-0.331424	-0.113095	0.792869	-1.176770	0.015652	-0.016126	0.013584	-0.999655
29775	1.100919	-0.354884	9.831236	-0.219592	0.180777	-0.317549	-0.113649	0.797769	-1.173609	0.009483	-0.012753	0.017979	-0.999712
29776	1.085058	-0.127029	9.318684	-0.184013	-0.051398	-0.409093	-0.119709	0.800479	-1.168275	0.002025	-0.013997	0.021537	-0.999668
29777	1.025814	-0.108625	9.860775	-0.403032	-0.107551	-0.441967	-0.131434	0.809282	-1.163358	-0.006580	-0.016497	0.029490	-0.999407
29778	1.729503	-0.025368	10.654483	-0.386841	-0.121552	-0.514677	-0.139665	0.818613	-1.160236	-0.016386	-0.019207	0.037062	-0.998994
29779	1.497565	-0.260173	10.935604	-0.058427	-0.126214	-0.681598	-0.150431	0.821601	-1.156064	-0.029639	-0.022442	0.037982	-0.998587
29780	0.660568	-0.270625	9.831531	0.103597	-0.148903	-0.682793	-0.164674	0.818705	-1.157489	-0.042638	-0.026018	0.035691	-0.998114
29781	0.316538	0.140640	9.399001	0.023681	-0.106802	-0.580152	-0.181068	0.815767	-1.154941	-0.053836	-0.028801	0.034931	-0.997523
29782	0.362094	0.282266	9.370442	-0.044735	-0.093892	-0.442382	-0.189671	0.815095	-1.154045	-0.062177	-0.030959	0.035671	-0.996947
29783	0.343566	0.252808	9.456758	-0.026891	-0.024723	-0.357009	-0.194503	0.812050	-1.152317	-0.069003	-0.031863	0.035873	-0.996462
29784	0.772081	0.163484	9.513914	-0.106792	0.018256	-0.323481	-0.202303	0.812512	-1.152210	-0.075122	-0.031606	0.037774	-0.995957
29785	0.928898	-0.124959	9.766447	-0.061800	0.084053	-0.379529	-0.204192	0.814771	-1.149936	-0.082495	-0.030321	0.038448	-0.995388
29786	0.882575	-0.475380	9.767669	-0.054890	0.079338	-0.402499	-0.207423	0.816305	-1.151755	-0.090205	-0.028982	0.039170	-0.994731
29787	0.658880	-0.712513	9.574824	-0.101061	0.115827	-0.384665	-0.209575	0.816342	-1.151184	-0.097717	-0.026990	0.040558	-0.994021
29788	0.978519	-1.061146	9.587264	-0.180147	0.163078	-0.380246	-0.213069	0.815871	-1.151840	-0.105116	-0.023725	0.043620	-0.993220
29789	1.164720	-1.220376	9.984161	-0.166476	0.149231	-0.390061	-0.213215	0.819352	-1.149001	-0.112783	-0.020967	0.046277	-0.992320
29790	0.701799	-1.146270	9.680520	-0.036446	0.148839	-0.439058	-0.214561	0.819773	-1.147474	-0.121249	-0.018357	0.046483	-0.991363
29791	0.504065	-1.123187	9.375773	-0.101028	0.145900	-0.379112	-0.217794	0.821786	-1.145464	-0.128647	-0.015781	0.047871	-0.990409
29792	0.609531	-1.509668	9.632285	-0.183362	0.161686	-0.326238	-0.218343	0.825181	-1.144667	-0.134913	-0.012440	0.050987	-0.989467
29793	0.673036	-1.595869	10.010422	-0.202242	0.119920	-0.369020	-0.220900	0.826055	-1.143111	-0.142096	-0.010105	0.054506	-0.988299
29794	0.460244	-1.759967	9.894394	0.013498	0.104642	-0.361312	-0.222379	0.825960	-1.143641	-0.148923	-0.008489	0.053870	-0.987344
29795	0.086503	-1.407484	9.658794	0.010643	0.055025	-0.262548	-0.225876	0.826452	-1.143039	-0.153874	-0.007903	0.053428	-0.986613
29796	-0.150458	-1.348607	10.204756	0.044831	0.023786	-0.066339	-0.229102	0.825900	-1.140432	-0.154730	-0.007665	0.052462	-0.986533
29797	0.245677	-1.729898	9.675740	0.120560	-0.044332	0.053639	-0.230162	0.820883	-1.143034	-0.153315	-0.009005	0.050245	-0.986858
29798	1.102415	-0.723975	8.741156	-0.040642	-0.059071	0.021005	-0.234471	0.822948	-1.142235	-0.152362	-0.010050	0.051234	-0.986945
29799	0.717173	-1.007658	9.285151	-0.190296	0.011916	-0.024899	-0.235280	0.823791	-1.141109	-0.152614	-0.009449	0.054971	-0.986711
29800	-0.789258	-1.340738	10.579888	-0.247057	-0.019371	0.139475	-0.235035	0.831077	-1.137743	-0.149421	-0.008947	0.059934	-0.986915
29801	0.086091	-1.150001	11.154175	-0.069959	-0.193930	0.214731	-0.238417	0.837943	-1.137073	-0.144668	-0.012426	0.061947	-0.987461
29802	0.335688	-0.193932	10.278367	0.119790	-0.108420	0.201654	-0.242856	0.838444	-1.135916	-0.139993	-0.014689	0.059945	-0.988227
29803	-0.407487	-0.120026	10.252596	0.107501	0.005229	0.345724	-0.241099	0.836440	-1.142947	-0.132838	-0.014557	0.057836	-0.989342
29804	-0.370164	-0.328152	10.012175	0.102885	0.158364	0.479308	-0.234107	0.836452	-1.144390	-0.123014	-0.011165	0.055519	-0.990788
29805	-0.166201	-0.460475	9.297244	0.104833	0.158461	0.475756	-0.226307	0.836226	-1.148574	-0.113436	-0.007795	0.053030	-0.992098
29806	-0.071860	-0.393177	9.665541	0.051854	0.045688	0.416487	-0.217967	0.834918	-1.149395	-0.104747	-0.006587	0.051961	-0.993119
29807	0.340845	-0.460967	9.457246	0.104674	-0.067535	0.339814	-0.216353	0.834969	-1.153226	-0.097614	-0.007833	0.049902	-0.993942
29808	0.168121	-0.371813	9.814774	0.045708	-0.059693	0.290197	-0.215012	0.835675	-1.148316	-0.091341	-0.008841	0.049155	-0.994567
29809	0.391733	-0.654221	9.768399	0.099749	-0.062742	0.288542	-0.214469	0.834284	-1.150002	-0.085224	-0.010033	0.047146	-0.995195
29810	0.399255	-0.833761	9.481110	0.044557	-0.071536	0.265339	-0.213125	0.834590	-1.152323	-0.079442	-0.011304	0.046434	-0.995693
29811	0.492526	-0.856320	9.710427	-0.066383	-0.005545	0.184053	-0.214736	0.834456	-1.157211	-0.075490	-0.011199	0.047626	-0.995946
29812	0.484258	-0.890432	9.946345	0.027959	0.067559	0.100827	-0.214069	0.835999	-1.157169	-0.073122	-0.009820	0.046990	-0.996167
29813	0.234633	-0.831886	9.550670	0.078175	0.046298	-0.029933	-0.212180	0.834366	-1.162011	-0.073449	-0.009105	0.045186	-0.996233
29814	0.237803	-0.720138	9.725656	0.034184	0.027406	-0.071753	-0.211911	0.834659	-1.162686	-0.074474	-0.008696	0.044451	-0.996194
29815	0.256240	-0.797490	9.702732	0.072101	0.013559	-0.145986	-0.214059	0.833458	-1.163789	-0.077085	-0.008727	0.042797	-0.996067
29816	0.146256	-0.741216	9.766336	0.051583	-0.028109	-0.194037	-0.218081	0.829554	-1.162506	-0.080493	-0.009555	0.041779	-0.995833
29817	0.060951	-0.837441	9.774074	0.052516	-0.073285	-0.236736	-0.223453	0.827688	-1.162231	-0.084839	-0.011346	0.040640	-0.995501
29818	-0.025341	-0.851122	9.990593	0.051884	-0.126980	-0.222922	-0.229773	0.827660	-1.160797	-0.088727	-0.014167	0.039772	-0.995161
29819	-0.004000	-0.969703	9.859741	0.061224	-0.118584	-0.199850	-0.238099	0.824477	-1.161892	-0.092295	-0.016814	0.038561	-0.994843
29820	0.055403	-0.985587	10.150559	0.027381	-0.080281	-0.106018	-0.244279	0.823215	-1.162405	-0.093882	-0.018568	0.038130	-0.994680
29821	0.239788	-0.967656	10.324593	0.046267	-0.038440	-0.065069	-0.250184	0.819681	-1.162995	-0.094831	-0.019465	0.037137	-0.994610
29822	0.645521	-0.771018	9.579671	0.090923	0.004091	-0.043518	-0.252732	0.817801	-1.164933	-0.095193	-0.019613	0.035306	-0.994639
29823	1.305491	-0.407092	9.048315	0.010833	-0.087889	-0.161204	-0.256630	0.817142	-1.163138	-0.098036	-0.021537	0.035081	-0.994331
29824	0.988387	-0.473486	9.518136	0.018368	-0.181556	-0.326157	-0.265496	0.814500	-1.162575	-0.103929	-0.025437	0.034933	-0.993645
29825	0.473386	-0.577456	10.015869	0.030406	-0.111263	-0.360927	-0.274627	0.810760	-1.163271	-0.110711	-0.028017	0.034263	-0.992867
29826	0.817928	-0.398872	9.733813	0.076566	-0.022921	-0.321394	-0.281879	0.808440	-1.165985	-0.116579	-0.028886	0.032617	-0.992225
29827	0.835249	-0.306315	9.663835	0.087926	-0.013455	-0.340753	-0.288318	0.803810	-1.167694	-0.122984	-0.029650	0.030585	-0.991494
29828	0.547063	-0.413488	9.824310	0.126245	0.013891	-0.355424	-0.293417	0.800585	-1.170190	-0.129515	-0.029927	0.027841	-0.990735
29829	0.488595	-0.188801	9.613793	0.116028	-0.001497	-0.312226	-0.297433	0.795179	-1.171408	-0.135335	-0.030490	0.025228	-0.990009
29830	0.629713	0.046826	9.741526	0.087476	0.026859	-0.317482	-0.301183	0.790359	-1.173699	-0.141146	-0.030380	0.023235	-0.989250
29831	0.455805	-0.099557	9.770995	0.087658	0.042163	-0.253686	-0.306811	0.784097	-1.173019	-0.145837	-0.029962	0.021076	-0.988630
29832	0.327455	-0.087309	9.880107	0.079148	0.045306	-0.204159	-0.308418	0.782164	-1.173607	-0.149421	-0.029409	0.019263	-0.988149
29833	0.327769	0.004938	9.795165	0.083694	0.031381	-0.106987	-0.309750	0.777807	-1.173869	-0.151205	-0.029110	0.017285	-0.987923
29834	0.721339	0.084913	9.833120	0.048391	0.039843	-0.064699	-0.310818	0.775579	-1.174474	-0.152056	-0.028518	0.016177	-0.987828
29835	0.791176	-0.025498	9.761470	0.097048	0.041185	-0.066315	-0.312963	0.773516	-1.175060	-0.153031	-0.028065	0.013920	-0.987725
29836	0.718288	-0.012252	9.788021	0.053134	0.007396	-0.045436	-0.312416	0.770901	-1.178964	-0.153493	-0.028122	0.012828	-0.987666
29837	0.896347	0.049240	9.768949	0.055795	-0.004162	-0.080022	-0.313345	0.766809	-1.178814	-0.154750	-0.028460	0.011515	-0.987477
29838	0.773622	0.107691	9.649191	0.067223	0.023940	-0.098344	-0.316161	0.764828	-1.182250	-0.156259	-0.028245	0.010064	-0.987261
29839	0.667798	0.083934	9.756858	0.012523	-0.001072	-0.076552	-0.316963	0.763106	-1.180526	-0.157471	-0.028397	0.009593	-0.987069
29840	0.789062	0.090997	9.827930	0.032322	0.000882	-0.076506	-0.318841	0.761752	-1.181365	-0.158569	-0.028524	0.008915	-0.986896
29841	0.736106	-0.055627	9.784081	0.030602	0.015974	-0.076397	-0.321258	0.760649	-1.180283	-0.159771	-0.028407	0.008038	-0.986713
29842	0.738851	-0.089576	9.671278	0.003608	-0.001081	-0.079239	-0.322600	0.759522	-1.179214	-0.160937	-0.028481	0.007932	-0.986522
29843	0.737733	-0.011897	9.807874	-0.005641	-0.001372	-0.070435	-0.322866	0.758326	-1.176253	-0.162038	-0.028600	0.007840	-0.986339
29844	0.742354	-0.002104	9.798312	0.014647	0.013415	-0.086192	-0.322734	0.759019	-1.175687	-0.163337	-0.028424	0.007465	-0.986133
29845	0.716560	0.060536	9.700756	0.012037	0.001906	-0.125168	-0.326226	0.757862	-1.177318	-0.165507	-0.028551	0.006988	-0.985770
29846	0.705029	0.055488	9.854507	-0.011617	-0.000285	-0.116416	-0.327700	0.756480	-1.177346	-0.167415	-0.028563	0.007158	-0.985447
29847	0.561822	0.048022	9.739433	0.004875	0.020462	-0.123270	-0.325951	0.756034	-1.178198	-0.169553	-0.028302	0.006763	-0.985091
29848	0.543712	-0.000849	9.835538	-0.028478	0.002483	-0.090775	-0.327163	0.756600	-1.176940	-0.170964	-0.028197	0.007272	-0.984847
29849	0.619578	-0.033457	9.862185	0.005394	-0.001068	-0.079214	-0.328772	0.755073	-1.176698	-0.172229	-0.028351	0.006972	-0.984624
29850	0.655073	-0.008549	9.747537	0.001889	0.018460	-0.079106	-0.328366	0.754239	-1.177819	-0.173394	-0.028034	0.006833	-0.984430
29851	0.519697	-0.015854	9.810842	0.010176	0.001929	-0.055287	-0.328766	0.753417	-1.178658	-0.174185	-0.028140	0.006450	-0.984290
29852	0.520734	-0.069244	9.801646	0.018454	0.013722	-0.026009	-0.328230	0.754003	-1.180008	-0.174288	-0.027966	0.006031	-0.984279
29853	0.559301	-0.053975	9.831602	0.003862	0.013428	-0.018994	-0.327690	0.753408	-1.179352	-0.174370	-0.027812	0.005764	-0.984271
29854	0.622901	-0.086810	9.809729	0.019463	0.005925	0.002213	-0.328766	0.753451	-1.180155	-0.173911	-0.027792	0.005368	-0.984354
29855	0.611128	-0.106446	9.795073	0.023603	0.009165	0.016396	-0.329033	0.752894	-1.180307	-0.173283	-0.027787	0.004762	-0.984468
29856	0.598964	-0.116386	9.717740	0.033344	0.030338	0.026291	-0.328762	0.752322	-1.180328	-0.172337	-0.027332	0.004022	-0.984651
29857	0.558828	-0.039424	9.773704	-0.004603	0.013953	0.028724	-0.328765	0.753175	-1.180437	-0.171481	-0.027132	0.003976	-0.984806
29858	0.529140	-0.010832	9.762947	0.006574	0.003770	0.012786	-0.326882	0.753131	-1.180460	-0.170808	-0.027109	0.003846	-0.984924
29859	0.543454	-0.000863	9.753682	-0.018791	-0.012531	0.016135	-0.328361	0.752882	-1.180451	-0.170205	-0.027380	0.004172	-0.985019
29860	0.587840	-0.024324	9.846699	-0.006292	-0.001884	0.021536	-0.327828	0.754544	-1.179314	-0.169361	-0.027423	0.004320	-0.985163
29861	0.564505	-0.073303	9.822279	0.008096	-0.000010	0.022485	-0.327018	0.753418	-1.180449	-0.168619	-0.027536	0.004088	-0.985288
29862	0.680593	-0.071203	9.758421	0.006512	0.021428	0.018173	-0.326889	0.755397	-1.180387	-0.167828	-0.027164	0.003903	-0.985434
29863	0.621556	-0.023719	9.782732	0.003138	0.019837	0.009322	-0.326079	0.754293	-1.182475	-0.167349	-0.026875	0.003706	-0.985524
29864	0.543596	-0.005714	9.768167	0.008263	0.010766	0.018137	-0.326086	0.756836	-1.182120	-0.166550	-0.026719	0.003522	-0.985665
29865	0.520965	0.035145	9.767164	-0.020395	0.005344	0.011827	-0.323930	0.755254	-1.183286	-0.166033	-0.026634	0.003844	-0.985753
29866	0.550656	0.004124	9.763494	-0.013077	-0.005107	0.005590	-0.324874	0.755914	-1.180257	-0.165492	-0.026720	0.004127	-0.985840
29867	0.664148	0.030464	9.798074	-0.039301	-0.009908	-0.024609	-0.323801	0.756733	-1.179971	-0.165702	-0.026880	0.004857	-0.985797
29868	0.595245	0.101973	9.152673	-0.190860	0.044136	-0.033551	-0.324614	0.758892	-1.180573	-0.166038	-0.025410	0.008462	-0.985756
29869	0.638347	-0.096216	10.036559	-0.136299	0.004468	-0.063715	-0.322339	0.761880	-1.177234	-0.167069	-0.024975	0.011039	-0.985567
29870	0.482803	-0.089338	9.942664	0.031050	0.011956	-0.094049	-0.322883	0.763859	-1.176482	-0.168469	-0.024892	0.010345	-0.985338
29871	0.454412	-0.148133	9.790577	0.086726	0.008751	-0.089462	-0.325296	0.761683	-1.178023	-0.169896	-0.025117	0.008502	-0.985105
29872	0.347033	-0.116098	9.758153	-0.032570	0.039250	0.002326	-0.325023	0.760226	-1.176575	-0.169425	-0.024262	0.009017	-0.985203
29873	0.514325	-0.210147	9.951765	0.015754	0.044742	0.013084	-0.323142	0.760778	-1.177805	-0.168872	-0.023508	0.008509	-0.985321
29874	0.467967	-0.113910	9.694444	0.051977	0.018673	0.000666	-0.322601	0.759793	-1.178660	-0.168375	-0.023344	0.007427	-0.985418
29875	0.527062	-0.139528	9.826444	0.066578	0.003064	-0.010012	-0.322062	0.759651	-1.179216	-0.168246	-0.023585	0.006055	-0.985444
29876	0.611937	-0.159848	9.713652	-0.047070	-0.004328	-0.001590	-0.320991	0.761040	-1.179047	-0.167829	-0.023542	0.007001	-0.985510
29877	0.683447	-0.182801	9.956749	-0.004354	-0.011522	-0.019204	-0.320718	0.759611	-1.178824	-0.167912	-0.023842	0.007087	-0.985488
29878	0.610127	-0.164719	9.877329	0.072666	0.001053	-0.070142	-0.321793	0.759699	-1.181533	-0.168779	-0.024104	0.005621	-0.985343
29879	0.365044	-0.067232	9.630751	0.047037	0.005712	-0.052455	-0.322718	0.754641	-1.182503	-0.169494	-0.024237	0.004628	-0.985222
29880	0.234105	-0.030743	9.840706	0.061714	-0.003583	-0.031228	-0.323525	0.754348	-1.181277	-0.169587	-0.024549	0.003413	-0.985203
29881	-0.038819	0.017694	9.677898	-0.070716	0.098880	0.093729	-0.324370	0.767128	-1.181535	-0.167485	-0.022404	0.004493	-0.985610
29882	-0.389890	-0.100333	9.810045	-0.147670	0.334208	0.186133	-0.317660	0.771191	-1.180120	-0.163374	-0.015334	0.006372	-0.986425
29883	-0.707641	-0.387662	10.214108	0.024516	0.900462	0.105496	-0.301278	0.778380	-1.182666	-0.161075	0.002391	0.002955	-0.986935
29884	0.363232	-0.123200	8.704309	-0.053121	0.267006	0.276037	-0.279774	0.781852	-1.188934	-0.155051	0.007818	0.003133	-0.987871
29885	0.410613	0.176343	9.483466	-0.072529	0.200124	0.314406	-0.270104	0.785353	-1.190704	-0.148538	0.012001	0.003866	-0.988826
29886	0.790180	-0.396901	10.168667	-0.073779	-0.033241	0.116568	-0.260700	0.787674	-1.190194	-0.145682	0.011542	0.005395	-0.989249
29887	0.856558	0.121362	9.904399	0.026599	-0.095059	-0.081577	-0.262321	0.790421	-1.190904	-0.146994	0.009480	0.005148	-0.989079
29888	0.708308	-0.099732	10.679073	0.487629	-0.747891	-0.274362	-0.277357	0.782964	-1.190424	-0.151889	-0.006803	-0.002251	-0.988372
29889	-1.915822	0.677852	8.883498	-0.315883	-0.130170	-0.368706	-0.293159	0.761591	-1.187935	-0.158921	-0.008453	0.004295	-0.987246
29890	0.073964	-0.407438	10.471751	0.079203	-0.023574	-0.151500	-0.293175	0.766929	-1.185855	-0.161415	-0.009213	0.002782	-0.986840
29891	-0.014735	0.013268	9.601637	-0.068249	-0.006049	-0.084638	-0.295036	0.760083	-1.188234	-0.162801	-0.009153	0.004102	-0.986608
29892	0.022798	-0.141402	9.765244	-0.035056	-0.022679	-0.083762	-0.297459	0.761129	-1.188172	-0.163938	-0.009523	0.004854	-0.986413
29893	0.126088	-0.081255	9.852216	-0.054407	-0.016156	-0.066126	-0.295995	0.766052	-1.188030	-0.164954	-0.009695	0.005943	-0.986236
29894	0.172029	-0.090142	9.762216	-0.037728	-0.010266	-0.082841	-0.297607	0.765183	-1.185588	-0.166047	-0.009813	0.006706	-0.986046
29895	0.192056	-0.106761	9.859247	-0.033566	0.011545	-0.100376	-0.297073	0.766310	-1.185830	-0.167737	-0.009510	0.007286	-0.985759
29896	0.229495	-0.050253	9.792565	-0.029295	0.013973	-0.125111	-0.299087	0.765176	-1.183800	-0.169661	-0.009184	0.007795	-0.985429
29897	0.113577	-0.062061	9.849279	0.015740	0.012610	-0.126722	-0.298947	0.763452	-1.182904	-0.171860	-0.009030	0.007392	-0.985052
29898	-0.083327	-0.148170	9.884810	0.012123	0.006400	-0.093132	-0.298412	0.764255	-1.181386	-0.173132	-0.008989	0.007116	-0.984832
29899	-0.216020	-0.087480	9.692512	0.022133	0.015520	-0.027589	-0.298415	0.764944	-1.180547	-0.173376	-0.008758	0.006591	-0.984795
29900	-0.143828	-0.158983	9.844519	-0.004689	0.022662	0.034242	-0.297472	0.764199	-1.179901	-0.172131	-0.008321	0.006613	-0.985017
29901	-0.024710	-0.181101	9.819454	0.006857	0.019137	0.073130	-0.298679	0.763776	-1.184940	-0.170394	-0.007933	0.006398	-0.985323
29902	0.039903	-0.141087	9.811505	-0.013950	0.015382	0.110157	-0.297610	0.765844	-1.183523	-0.167633	-0.007598	0.006639	-0.985798
29903	0.100891	-0.161829	9.806312	-0.006577	0.001442	0.101237	-0.295191	0.766160	-1.181226	-0.165340	-0.007504	0.006756	-0.986185
29904	0.217376	-0.166997	9.821962	-0.016926	0.007981	0.085307	-0.295869	0.767875	-1.181163	-0.163052	-0.007309	0.007078	-0.986565
29905	0.217952	-0.191260	9.851050	-0.010917	-0.002913	0.060503	-0.295066	0.768983	-1.180864	-0.161562	-0.007299	0.007296	-0.986809
29906	0.254935	-0.229435	9.809142	0.006169	0.005130	0.028775	-0.292376	0.769280	-1.184154	-0.160360	-0.007243	0.007163	-0.987006
29907	0.246837	-0.190742	9.791751	0.011030	-0.002516	-0.019882	-0.292640	0.767593	-1.184478	-0.160453	-0.007316	0.006944	-0.986992
29908	0.038064	-0.184827	9.720303	0.036315	-0.011101	-0.024231	-0.293452	0.769129	-1.182648	-0.160260	-0.007685	0.006259	-0.987025
29909	0.111212	-0.185913	9.852549	-0.021653	0.002252	-0.008433	-0.292507	0.767980	-1.182969	-0.160131	-0.007551	0.006678	-0.987044
29910	0.142696	-0.153762	10.048264	-0.012724	0.021761	-0.002989	-0.292916	0.769692	-1.183045	-0.159511	-0.007112	0.006859	-0.987147
29911	0.049256	-0.029264	9.642439	0.010815	-0.009820	-0.012817	-0.293720	0.768845	-1.182382	-0.159463	-0.007319	0.006673	-0.987154
29912	-0.021303	-0.096063	9.900764	-0.013527	-0.012654	0.021580	-0.293722	0.769421	-1.182772	-0.158353	-0.007554	0.006984	-0.987329
29913	-0.060286	-0.094348	9.846595	0.023869	0.002330	0.039485	-0.292649	0.770888	-1.186006	-0.157271	-0.007542	0.006505	-0.987505
29914	-0.017247	-0.083870	9.727472	0.012387	-0.004601	0.064151	-0.292242	0.769469	-1.186329	-0.155312	-0.007694	0.006284	-0.987815
29915	0.022255	-0.100133	9.853987	0.003507	0.017635	0.096966	-0.292246	0.770866	-1.185466	-0.153099	-0.007299	0.006166	-0.988165
29916	0.017846	-0.122061	9.854016	0.035837	0.039087	0.103395	-0.291440	0.770823	-1.184388	-0.150353	-0.006654	0.005354	-0.988595
29917	-0.008597	-0.120105	9.935039	0.036462	0.021138	0.110358	-0.289150	0.769527	-1.185818	-0.147869	-0.006282	0.004575	-0.988976
29918	-0.021429	-0.079064	9.968037	0.099318	0.018000	0.114956	-0.286190	0.769233	-1.188314	-0.144871	-0.006239	0.002572	-0.989428
29919	0.094101	-0.067277	9.788539	0.122275	0.007987	0.096377	-0.286049	0.767269	-1.189333	-0.142649	-0.006376	0.000133	-0.989753
29920	0.190521	-0.055826	9.695120	0.060911	0.022314	0.071502	-0.285509	0.766724	-1.190855	-0.140485	-0.006137	-0.001128	-0.990063
29921	0.243626	-0.040294	9.725520	0.040175	0.010552	0.036870	-0.283624	0.765555	-1.191187	-0.139451	-0.006000	-0.001949	-0.990209
29922	0.151791	-0.037094	9.828599	0.031760	0.000401	0.012926	-0.284695	0.764333	-1.192440	-0.138428	-0.006111	-0.002579	-0.990350
29923	0.118676	-0.076536	9.837509	0.063102	0.019053	-0.011602	-0.284425	0.764226	-1.194217	-0.138350	-0.005871	-0.003874	-0.990358
29924	0.025115	-0.015123	9.761955	0.053137	0.018896	-0.008962	-0.282807	0.762776	-1.194419	-0.137698	-0.005671	-0.004981	-0.990445
29925	-0.039148	0.051687	9.788367	0.015612	0.005608	0.012064	-0.284419	0.762401	-1.194957	-0.137159	-0.005563	-0.005291	-0.990519
29926	0.052594	0.075205	9.824707	0.020744	-0.005206	0.019945	-0.284145	0.760210	-1.192443	-0.135935	-0.005754	-0.005686	-0.990685
29927	0.068882	-0.009465	9.842697	0.017668	-0.004750	0.000488	-0.283340	0.761060	-1.193243	-0.135625	-0.005855	-0.006004	-0.990725
29928	0.097171	0.020173	9.778344	0.019139	-0.005043	0.012862	-0.283066	0.759352	-1.193165	-0.134493	-0.006037	-0.006369	-0.990876
29929	0.045992	0.038668	9.805522	0.017835	0.011339	-0.002940	-0.283468	0.758795	-1.193178	-0.134249	-0.005820	-0.006727	-0.990908
29930	-0.024861	0.071372	9.831988	0.020621	0.008837	0.027125	-0.283065	0.759075	-1.193446	-0.132790	-0.005732	-0.007158	-0.991102
29931	-0.044851	0.095282	9.792678	-0.001434	0.001144	0.042924	-0.281720	0.759107	-1.196185	-0.131640	-0.005665	-0.007099	-0.991256
29932	-0.000305	0.052395	9.813626	-0.009375	-0.006687	0.069363	-0.283336	0.759965	-1.194912	-0.129339	-0.005811	-0.006890	-0.991559
29933	0.110143	0.102951	9.804598	-0.022191	-0.006983	0.077251	-0.280112	0.760430	-1.193709	-0.127512	-0.005857	-0.006391	-0.991799
29934	0.071293	0.102243	9.776931	-0.006788	-0.009473	0.039277	-0.280653	0.761578	-1.193802	-0.125785	-0.006060	-0.006230	-0.992019
29935	0.096123	0.083280	9.845241	-0.030598	-0.015411	0.019709	-0.280117	0.762264	-1.193377	-0.125101	-0.006248	-0.005548	-0.992109
29936	0.105226	0.105289	9.797208	-0.020109	-0.010354	-0.001446	-0.280661	0.764432	-1.194663	-0.124153	-0.006431	-0.005126	-0.992229
29937	0.109878	0.115084	9.797276	-0.019861	-0.007466	-0.010269	-0.281197	0.763878	-1.194674	-0.124061	-0.006489	-0.004682	-0.992242
29938	0.057253	0.092288	9.872867	-0.017880	-0.018789	-0.019165	-0.281740	0.765763	-1.195969	-0.123456	-0.006844	-0.004286	-0.992317
29939	-0.005272	0.052301	9.774959	0.006729	-0.004148	-0.027817	-0.281470	0.765483	-1.196390	-0.123708	-0.006897	-0.004381	-0.992285
29940	0.057905	0.048595	9.803405	-0.026943	-0.018933	-0.016539	-0.282545	0.765193	-1.195025	-0.123055	-0.007234	-0.003804	-0.992366
29941	0.082167	0.053895	9.845034	-0.011908	-0.002278	-0.037609	-0.282274	0.764022	-1.193704	-0.123504	-0.007202	-0.003534	-0.992312
29942	0.062386	0.068098	9.810617	-0.024435	-0.012943	-0.042133	-0.283085	0.765432	-1.192559	-0.123348	-0.007425	-0.003026	-0.992331
29943	0.028505	0.072343	9.852877	-0.020869	-0.014714	-0.041243	-0.283891	0.765315	-1.192826	-0.123871	-0.007615	-0.002550	-0.992266
29944	0.072928	0.024591	9.804048	-0.022854	-0.014905	-0.034184	-0.283489	0.765743	-1.193362	-0.123566	-0.007882	-0.002068	-0.992303
29945	0.077796	0.024680	9.811418	-0.006979	-0.018611	-0.022666	-0.284699	0.765746	-1.192258	-0.123718	-0.008184	-0.001854	-0.992282
29946	0.160080	0.031029	9.813895	-0.017314	0.001215	-0.036735	-0.286583	0.766239	-1.193309	-0.123446	-0.008145	-0.001523	-0.992317
29947	0.136004	0.016022	9.769938	-0.014846	0.001014	-0.027881	-0.285780	0.767306	-1.191241	-0.123702	-0.008041	-0.001202	-0.992286
29948	0.154979	0.040645	9.794408	-0.025432	-0.003298	-0.036789	-0.286717	0.765707	-1.188558	-0.123430	-0.008073	-0.000698	-0.992320
29949	0.131177	0.025652	9.837122	-0.018949	-0.003959	-0.043840	-0.288605	0.767434	-1.187799	-0.124003	-0.008061	-0.000287	-0.992249
29950	0.107305	0.005796	9.826910	-0.009681	-0.017801	-0.056271	-0.287399	0.768826	-1.187904	-0.124085	-0.008420	-0.000064	-0.992236
29951	0.015941	-0.034706	9.802746	-0.011822	-0.021688	-0.043903	-0.288873	0.767519	-1.191198	-0.124659	-0.008774	0.000250	-0.992161
