# Supplementary material for: Identification of Haptic Based Guiding Using Hard Reins
Source: PLoS One. 2015 Jul 22;10(7):e0132020. doi: 10.1371/journal.pone.0132020 (PMC4511788; doi:10.1371/journal.pone.0132020)
Supplement: S8 File — (ZIP) [file pone.0132020.s008.zip › Exp2_MotionData1/Subject2/path1/T7/fc7.txt]

// Start Time: 0
// Sample rate: 25.0Hz
// Scenario: 4.9
// Firmware Version: 2.6.1
Counter	Acc_X	Acc_Y	Acc_Z	Gyr_X	Gyr_Y	Gyr_Z	Mag_X	Mag_Y	Mag_Z	Quat_w	Quat_x	Quat_y	Quat_z
33456	9.603129	-0.306174	2.434573	-0.548855	-0.020678	-0.017966	-0.672920	-0.101045	0.016803	0.589920	-0.453060	-0.400467	-0.535124
33457	9.380863	-0.270662	2.477975	-0.546738	0.018761	0.000351	-0.668187	-0.102061	0.017754	0.586211	-0.455829	-0.396802	-0.539560
33458	9.564799	-0.269798	2.414885	-0.545227	-0.025267	-0.010821	-0.662886	-0.102947	0.022131	0.582139	-0.459457	-0.393366	-0.543394
33459	9.605507	-0.058382	2.248136	-0.545092	0.003672	-0.020685	-0.666889	-0.105085	0.022568	0.578021	-0.462155	-0.390063	-0.547864
33460	9.425700	-0.143567	2.360495	-0.544854	0.024985	0.010096	-0.667747	-0.105221	0.021288	0.574515	-0.465338	-0.385807	-0.551857
33461	9.458664	-0.271606	2.405380	-0.557559	0.012220	0.033015	-0.669317	-0.106357	0.019860	0.570868	-0.468456	-0.381738	-0.555820
33462	9.517529	-0.243638	2.298655	-0.549436	0.007785	0.022542	-0.667756	-0.103075	0.021168	0.567262	-0.471923	-0.377467	-0.559483
33463	9.546509	-0.209892	2.312740	-0.522998	0.035770	0.003227	-0.666183	-0.102365	0.021592	0.563715	-0.474113	-0.373772	-0.563681
33464	9.628045	-0.151791	2.408650	-0.517588	0.029374	0.011311	-0.667609	-0.103933	0.021015	0.560393	-0.476843	-0.369677	-0.567380
33465	9.541136	-0.185173	2.394639	-0.551921	0.062035	0.002726	-0.668189	-0.101920	0.018327	0.556692	-0.479007	-0.365344	-0.571989
33466	9.453357	-0.259064	2.472915	-0.549014	0.083500	0.016751	-0.664482	-0.097056	0.015921	0.553471	-0.481453	-0.360190	-0.576313
33467	9.430316	-0.337864	2.604327	-0.544860	0.034124	-0.005919	-0.662774	-0.093467	0.010946	0.549472	-0.483743	-0.356295	-0.580627
33468	9.470390	-0.208368	2.479577	-0.555694	0.041334	0.001018	-0.655050	-0.089898	0.008066	0.545640	-0.486573	-0.351637	-0.584701
33469	9.437798	-0.275068	2.603616	-0.543060	0.043297	-0.024522	-0.648487	-0.083187	0.007228	0.541439	-0.488548	-0.347815	-0.589227
33470	9.388439	-0.332070	2.715486	-0.557977	-0.014244	-0.031443	-0.645915	-0.081329	0.006085	0.536756	-0.491769	-0.344002	-0.593059
33471	9.428123	-0.250746	2.617857	-0.556171	-0.036194	0.005007	-0.636175	-0.080347	0.004875	0.532164	-0.494964	-0.340558	-0.596517
33472	9.555065	-0.201787	2.457639	-0.541688	-0.056223	0.023032	-0.614538	-0.080253	0.004276	0.527944	-0.498824	-0.336809	-0.599174
33473	9.614204	-0.220108	2.293430	-0.537796	-0.031211	0.045942	-0.598700	-0.101389	0.024210	0.523987	-0.501994	-0.333109	-0.602062
33474	9.434878	-0.179608	2.404386	-0.553812	0.032009	0.034714	-0.646236	-0.117286	0.062701	0.520312	-0.504948	-0.328127	-0.605504
33475	9.479717	-0.377878	2.440372	-0.553720	0.053805	0.015101	-0.692681	-0.110262	0.048859	0.516324	-0.507000	-0.323633	-0.609609
33476	9.214907	-0.782137	2.466989	-0.538897	0.128212	-0.056061	-0.698089	-0.115051	0.029995	0.512266	-0.507971	-0.318721	-0.614790
33477	9.494932	-0.512391	2.591688	-0.544976	0.011616	-0.007560	-0.696500	-0.116169	0.021114	0.507774	-0.510248	-0.314945	-0.618565
33478	9.504882	-0.105374	2.749050	-0.556876	-0.003890	0.020751	-0.700244	-0.109976	0.011353	0.503582	-0.513451	-0.310341	-0.621661
33479	9.385440	-0.306856	2.492873	-0.539681	0.000070	-0.028650	-0.699385	-0.109692	0.011349	0.498746	-0.515626	-0.306947	-0.625433
33480	9.562804	-0.323940	2.645078	-0.523312	-0.003791	-0.007176	-0.697663	-0.110556	0.011898	0.494502	-0.518257	-0.303008	-0.628541
33481	9.447691	-0.025599	2.692652	-0.547023	-0.014557	-0.000298	-0.695651	-0.113596	0.020992	0.489799	-0.520798	-0.299355	-0.631865
33482	9.578346	-0.169725	2.582918	-0.556067	0.007478	-0.039450	-0.695075	-0.114312	0.020980	0.484820	-0.523357	-0.295193	-0.635538
33483	9.458043	-0.094113	2.570152	-0.546925	-0.006494	0.004961	-0.696084	-0.111279	0.013163	0.480175	-0.525758	-0.291387	-0.638830
33484	9.451010	0.043961	2.609704	-0.554258	-0.029254	0.035107	-0.697523	-0.109842	0.012333	0.475898	-0.529141	-0.286785	-0.641316
33485	9.448005	-0.258606	2.540584	-0.555606	0.044745	0.021331	-0.698095	-0.109692	0.010625	0.471602	-0.530997	-0.282197	-0.644980
33486	9.461220	-0.260093	2.702502	-0.526985	0.005442	-0.031176	-0.696365	-0.112564	0.012580	0.466912	-0.533241	-0.278281	-0.648233
33487	9.346875	-0.115120	2.577785	-0.530432	0.036098	-0.032289	-0.696363	-0.112703	0.011150	0.462088	-0.534600	-0.274654	-0.652107
33488	9.421225	-0.338261	2.531842	-0.545002	0.038212	-0.059022	-0.697938	-0.111968	0.006457	0.456977	-0.536369	-0.270462	-0.655996
33489	9.538839	-0.530011	2.524158	-0.559218	0.094294	-0.075457	-0.697783	-0.113958	0.002434	0.451538	-0.536926	-0.266359	-0.660967
33490	9.436931	-0.531361	2.591977	-0.544110	0.184227	-0.067010	-0.697195	-0.116375	-0.002310	0.447054	-0.536640	-0.260900	-0.666402
33491	9.176395	-0.537106	2.570640	-0.560517	0.144164	-0.015700	-0.697045	-0.116933	-0.006888	0.442607	-0.536784	-0.255642	-0.671275
33492	9.429014	-0.325162	3.087525	-0.544653	0.062631	0.027503	-0.696329	-0.116209	-0.009886	0.438697	-0.538540	-0.250203	-0.674476
33493	9.376685	-0.369096	2.967251	-0.537213	0.091513	0.017671	-0.698048	-0.115476	-0.013864	0.434631	-0.539276	-0.245341	-0.678295
33494	9.454297	-0.355340	2.925910	-0.541148	0.032825	0.034813	-0.698340	-0.114186	-0.014420	0.430670	-0.541378	-0.240097	-0.681019
33495	9.284433	-0.566894	2.940581	-0.544624	0.031574	0.071873	-0.697489	-0.111748	-0.016686	0.426927	-0.543191	-0.235046	-0.683689
33496	9.313926	-0.615996	2.849256	-0.544797	0.004630	0.063194	-0.698642	-0.110316	-0.016376	0.423137	-0.545785	-0.229658	-0.685807
33497	9.359897	-0.606678	2.839423	-0.545057	0.003511	-0.011101	-0.697784	-0.110034	-0.015666	0.418079	-0.547547	-0.225721	-0.688806
33498	9.334455	-0.641355	2.680343	-0.559863	-0.024895	-0.050026	-0.699070	-0.110452	-0.018231	0.412390	-0.550090	-0.221580	-0.691547
33499	9.408300	-0.582843	2.834259	-0.545907	-0.116923	-0.042205	-0.698212	-0.110898	-0.013672	0.406307	-0.553322	-0.218942	-0.693407
33500	9.267007	-0.359795	2.798125	-0.563712	-0.083089	0.010459	-0.698508	-0.109187	-0.011651	0.401105	-0.556893	-0.214532	-0.694954
33501	9.378952	-0.307900	2.705562	-0.554392	-0.045281	0.011254	-0.698497	-0.112055	-0.009825	0.395926	-0.559366	-0.210591	-0.697140
33502	9.487009	-0.395414	2.735394	-0.538129	-0.045101	-0.015971	-0.698215	-0.111636	-0.007108	0.390761	-0.562027	-0.206501	-0.699135
33503	9.483828	-0.428719	2.817938	-0.542398	-0.010123	0.003217	-0.698364	-0.110060	-0.007519	0.385704	-0.563814	-0.202528	-0.701661
33504	9.388291	-0.375591	2.713555	-0.544879	0.012151	0.031352	-0.697796	-0.108917	-0.007511	0.381322	-0.565855	-0.197340	-0.703889
33505	9.430469	-0.491210	2.821123	-0.559560	-0.014860	0.036643	-0.699094	-0.107343	-0.006627	0.376482	-0.567910	-0.192770	-0.706101
33506	9.397578	-0.511126	2.695722	-0.533934	0.018451	0.026119	-0.698664	-0.107343	-0.006773	0.372132	-0.569694	-0.187728	-0.708325
33507	9.401765	-0.614889	2.728291	-0.542228	0.006933	0.008386	-0.699381	-0.107198	-0.006909	0.367135	-0.571143	-0.183544	-0.710858
33508	9.415900	-0.631671	2.764710	-0.560265	0.028643	0.008041	-0.698958	-0.105337	-0.007607	0.362228	-0.572841	-0.178236	-0.713356
33509	9.421403	-0.627401	2.680071	-0.543107	0.008719	0.011023	-0.699958	-0.106340	-0.006467	0.357227	-0.574218	-0.173979	-0.715817
33510	9.426788	-0.540603	2.650095	-0.532283	0.005189	-0.002084	-0.700111	-0.103905	-0.007297	0.352376	-0.575947	-0.169335	-0.717943
33511	9.432245	-0.558116	2.560865	-0.531464	-0.007345	-0.010841	-0.699959	-0.105908	-0.007319	0.347098	-0.577339	-0.165601	-0.720263
33512	9.418072	-0.531606	2.534005	-0.534229	-0.007219	-0.023257	-0.699673	-0.105909	-0.007036	0.341844	-0.579125	-0.161240	-0.722329
33513	9.398466	-0.451235	2.610468	-0.532582	-0.043478	-0.000012	-0.698528	-0.105628	-0.006470	0.336550	-0.581024	-0.157606	-0.724089
33514	9.476195	-0.362415	2.590039	-0.564336	-0.039789	0.008469	-0.699538	-0.104197	-0.005876	0.331265	-0.583518	-0.152644	-0.725582
33515	9.418365	-0.415468	2.552042	-0.543190	-0.002072	0.010237	-0.700545	-0.103628	-0.004148	0.326077	-0.584859	-0.148462	-0.727717
33516	9.417782	-0.400447	2.634042	-0.555952	-0.014756	0.024317	-0.698831	-0.102491	-0.003006	0.321163	-0.586911	-0.143249	-0.729294
33517	9.400572	-0.472820	2.639706	-0.544919	0.003174	0.027862	-0.699121	-0.102066	-0.001714	0.316184	-0.588173	-0.138801	-0.731310
33518	9.460690	-0.502113	2.654453	-0.541271	0.003122	0.032336	-0.700415	-0.100915	-0.002548	0.311579	-0.589825	-0.133576	-0.732928
33519	9.397675	-0.540298	2.669464	-0.563033	0.007713	0.032919	-0.699273	-0.099772	-0.002974	0.306434	-0.591081	-0.128773	-0.734942
33520	9.353853	-0.539719	2.717849	-0.554012	-0.000430	0.031294	-0.700141	-0.098053	-0.002949	0.301624	-0.592791	-0.123377	-0.736479
33521	9.421253	-0.636978	2.694678	-0.544968	-0.006727	0.026133	-0.700720	-0.096619	-0.003643	0.296520	-0.594062	-0.119004	-0.738244
33522	9.474425	-0.569484	2.718020	-0.553867	0.026669	0.024958	-0.701001	-0.097473	-0.004650	0.291651	-0.595285	-0.113508	-0.740062
33523	9.368413	-0.588364	2.684539	-0.556608	0.032245	0.006292	-0.700578	-0.096043	-0.004638	0.286172	-0.595932	-0.108968	-0.742359
33524	9.372997	-0.612442	2.704135	-0.559451	0.012427	0.007262	-0.701443	-0.095189	-0.002908	0.280913	-0.597283	-0.103666	-0.744039
33525	9.409036	-0.646478	2.709301	-0.532242	0.012420	-0.005687	-0.700298	-0.094616	-0.003768	0.275469	-0.597991	-0.099744	-0.746040
33526	9.389818	-0.612488	2.713780	-0.568589	0.005289	0.004548	-0.700590	-0.093178	-0.005750	0.270018	-0.599417	-0.094361	-0.747587
33527	9.392398	-0.568997	2.713291	-0.559626	-0.006353	-0.007655	-0.701595	-0.092894	-0.004311	0.264144	-0.600478	-0.090158	-0.749350
33528	9.368227	-0.617307	2.694529	-0.554203	-0.012690	-0.007563	-0.700444	-0.093896	-0.005045	0.258622	-0.601997	-0.085219	-0.750635
33529	9.399154	-0.607440	2.757212	-0.530622	-0.016405	-0.007259	-0.700745	-0.091041	-0.003012	0.253051	-0.602986	-0.081501	-0.752151
33530	9.466108	-0.624328	2.829811	-0.541461	0.001776	-0.018990	-0.701601	-0.091317	-0.005294	0.247509	-0.604132	-0.076805	-0.753569
33531	9.430252	-0.651053	2.772157	-0.538099	-0.039601	-0.028436	-0.700451	-0.092760	-0.002461	0.241464	-0.605402	-0.073345	-0.754853
33532	9.437846	-0.588348	2.756947	-0.547147	-0.030511	-0.032125	-0.700448	-0.093621	-0.001756	0.235579	-0.606970	-0.068871	-0.755875
33533	9.344016	-0.631641	2.697139	-0.543423	-0.021570	-0.027736	-0.700307	-0.093196	-0.000610	0.229474	-0.607919	-0.065239	-0.757311
33534	9.416253	-0.564071	2.751872	-0.545250	-0.023418	-0.020648	-0.702312	-0.094060	0.002397	0.223772	-0.609312	-0.060610	-0.758282
33535	9.435302	-0.602774	2.766778	-0.553500	-0.041487	-0.010904	-0.701165	-0.094061	0.001816	0.217744	-0.610553	-0.056714	-0.759339
33536	9.368393	-0.564102	2.698769	-0.525138	-0.018345	0.005204	-0.701447	-0.095205	0.002092	0.212663	-0.611740	-0.052045	-0.760158
33537	9.392457	-0.602988	2.689504	-0.546142	-0.043568	0.015729	-0.700588	-0.095501	0.004367	0.207100	-0.612937	-0.047947	-0.760998
33538	9.450680	-0.526009	2.688567	-0.543417	-0.036282	0.006892	-0.700596	-0.094076	0.006097	0.201782	-0.614408	-0.043048	-0.761534
33539	9.465726	-0.531407	2.613689	-0.574223	-0.019816	-0.004180	-0.701600	-0.094077	0.006962	0.195561	-0.615265	-0.038681	-0.762698
33540	9.439173	-0.497295	2.630261	-0.537913	-0.025446	0.001586	-0.700889	-0.092644	0.005972	0.190220	-0.616470	-0.033879	-0.763304
33541	9.399116	-0.478432	2.514103	-0.561570	-0.025172	-0.016386	-0.702602	-0.094217	0.006826	0.183930	-0.617274	-0.029889	-0.764362
33542	9.427819	-0.526893	2.524272	-0.557838	-0.010789	-0.014662	-0.702889	-0.094071	0.006115	0.178085	-0.618243	-0.024922	-0.765141
33543	9.456445	-0.507405	2.577183	-0.563358	-0.020679	-0.013775	-0.700597	-0.094370	0.008379	0.171785	-0.618906	-0.020866	-0.766166
33544	9.432788	-0.529463	2.504961	-0.541389	0.007194	-0.019002	-0.701741	-0.095086	0.009238	0.166066	-0.619463	-0.016138	-0.767090
33545	9.422797	-0.558223	2.534295	-0.545006	0.003499	-0.007528	-0.702317	-0.094224	0.008823	0.160072	-0.619617	-0.012214	-0.768311
33546	9.447898	-0.522791	2.427532	-0.536087	-0.014378	-0.026761	-0.700599	-0.093653	0.007816	0.154279	-0.620414	-0.007728	-0.768911
33547	9.485806	-0.566099	2.498049	-0.552266	0.005369	-0.010265	-0.699734	-0.094798	0.007368	0.148123	-0.620488	-0.003734	-0.770091
33548	9.446829	-0.531621	2.560550	-0.556148	-0.032453	-0.010969	-0.701739	-0.095224	0.007951	0.142310	-0.621551	0.001209	-0.770338
33549	9.459069	-0.580326	2.515160	-0.532525	-0.027046	-0.023112	-0.701740	-0.095375	0.010235	0.136173	-0.621991	0.004631	-0.771079
33550	9.447428	-0.498164	2.499758	-0.546997	-0.012510	-0.028670	-0.700874	-0.096664	0.009928	0.130187	-0.622645	0.009272	-0.771543
33551	9.451936	-0.493086	2.543196	-0.556040	-0.001607	-0.034151	-0.704312	-0.097233	0.011378	0.123558	-0.622679	0.012972	-0.772551
33552	9.466602	-0.444837	2.542638	-0.539648	0.003676	-0.028675	-0.703146	-0.101815	0.011891	0.117647	-0.622987	0.017543	-0.773136
33553	9.493809	-0.435840	2.462750	-0.547005	-0.008832	-0.035751	-0.704014	-0.100099	0.012631	0.111083	-0.623031	0.021051	-0.773983
33554	9.467363	-0.462427	2.436499	-0.543355	-0.010703	-0.030396	-0.704300	-0.100385	0.012916	0.105096	-0.623493	0.025626	-0.774309
33555	9.479715	-0.343933	2.456910	-0.542441	-0.010782	-0.021522	-0.704003	-0.102674	0.012603	0.098783	-0.623475	0.029219	-0.775027
33556	9.472336	-0.375293	2.459687	-0.561377	0.007262	-0.014783	-0.705295	-0.101810	0.011766	0.092793	-0.623608	0.034303	-0.775452
33557	9.486939	-0.377908	2.442780	-0.565088	0.003839	-0.032494	-0.703719	-0.102103	0.012750	0.085996	-0.623333	0.038120	-0.776278
33558	9.501476	-0.358648	2.444962	-0.548741	0.000094	-0.025198	-0.703856	-0.103390	0.012595	0.080000	-0.623479	0.042866	-0.776554
33559	9.428676	-0.411213	2.469813	-0.543107	0.028888	-0.025331	-0.704140	-0.103670	0.010880	0.073544	-0.622692	0.046452	-0.777617
33560	9.431218	-0.367692	2.474157	-0.544901	0.025150	-0.009400	-0.704998	-0.103953	0.010598	0.067815	-0.622349	0.051373	-0.778103
33561	9.467423	-0.377619	2.469386	-0.562031	0.045042	-0.007947	-0.705283	-0.104235	0.009740	0.061361	-0.621239	0.055472	-0.779243
33562	9.459510	-0.415818	2.537490	-0.544790	0.046820	-0.014843	-0.705145	-0.102802	0.008897	0.055522	-0.620485	0.060349	-0.779919
33563	9.427711	-0.422551	2.588358	-0.551987	0.050308	0.000965	-0.704426	-0.103230	0.008030	0.049314	-0.619183	0.064389	-0.781047
33564	9.500526	-0.479102	2.509141	-0.555491	0.053697	0.027454	-0.703572	-0.101799	0.007181	0.043993	-0.618200	0.069960	-0.781665
33565	9.441326	-0.526192	2.649914	-0.548371	0.033859	0.024095	-0.703584	-0.098644	0.005072	0.038206	-0.617042	0.074199	-0.782492
33566	9.449041	-0.461162	2.620178	-0.570231	0.024958	0.023906	-0.705010	-0.100068	0.003925	0.032689	-0.616444	0.079928	-0.782649
33567	9.460762	-0.453682	2.668412	-0.544712	0.035568	0.032986	-0.704156	-0.098347	0.002223	0.027074	-0.615164	0.084199	-0.783423
33568	9.354989	-0.400021	2.638955	-0.556455	0.050095	0.025669	-0.703736	-0.096205	0.003099	0.021714	-0.614081	0.089742	-0.783823
33569	9.311248	-0.477091	2.639874	-0.544576	0.053537	0.036384	-0.705177	-0.094485	0.003129	0.016116	-0.612434	0.094038	-0.784743
33570	9.382195	-0.490906	2.821185	-0.561171	0.017561	0.038184	-0.704608	-0.093340	0.002565	0.010959	-0.611763	0.099791	-0.784645
33571	9.406690	-0.510745	2.765789	-0.560416	-0.011302	0.041914	-0.704610	-0.092766	0.002286	0.005375	-0.611046	0.104362	-0.784667
33572	9.380757	-0.496533	2.693165	-0.527724	-0.009576	0.033439	-0.704333	-0.090621	0.002449	0.000610	-0.610732	0.109518	-0.784227
33573	9.436629	-0.511720	2.640092	-0.523933	0.013824	0.035121	-0.705052	-0.090335	0.002887	-0.004699	-0.609564	0.113413	-0.784568
33574	9.426975	-0.531057	2.630654	-0.559248	0.032027	0.032823	-0.705200	-0.089045	0.002330	-0.009947	-0.608527	0.119046	-0.784490
33575	9.421848	-0.540481	2.664600	-0.549387	0.012172	0.031287	-0.705926	-0.086753	0.001789	-0.015625	-0.607319	0.123273	-0.784680
33576	9.436334	-0.589064	2.640956	-0.515832	0.003026	0.029080	-0.705932	-0.085176	0.000949	-0.020328	-0.606686	0.128177	-0.784276
33577	9.440971	-0.569545	2.674565	-0.531244	0.017653	0.013773	-0.704501	-0.084605	0.000372	-0.026080	-0.605376	0.131882	-0.784504
33578	9.382896	-0.617551	2.670346	-0.553949	0.021437	0.004620	-0.705648	-0.084604	0.000810	-0.031670	-0.604430	0.137069	-0.784139
33579	9.396703	-0.617093	2.757323	-0.545772	0.025017	0.002923	-0.704786	-0.084888	-0.000486	-0.037788	-0.602949	0.140845	-0.784339
33580	9.357073	-0.649971	2.871327	-0.526789	0.017804	-0.007444	-0.704786	-0.084595	-0.002340	-0.043221	-0.602039	0.145452	-0.783916
33581	9.378932	-0.727802	2.816583	-0.581594	-0.031423	-0.014863	-0.704787	-0.084602	-0.000340	-0.049881	-0.601379	0.149604	-0.783246
33582	9.381553	-0.742533	2.782910	-0.532656	-0.043240	-0.028372	-0.705357	-0.085461	0.000084	-0.055526	-0.601410	0.154094	-0.781971
33583	9.406734	-0.627157	2.704255	-0.532809	-0.061153	-0.038855	-0.705504	-0.084891	0.001091	-0.061883	-0.601256	0.157210	-0.780990
33584	9.397791	-0.617977	2.617163	-0.545342	-0.037737	-0.031181	-0.704641	-0.086047	0.003929	-0.067735	-0.601122	0.161842	-0.779661
33585	9.422096	-0.603719	2.602471	-0.538098	-0.043205	-0.027516	-0.704200	-0.088914	0.005038	-0.074036	-0.600572	0.165141	-0.778820
33586	9.451078	-0.599068	2.602381	-0.534435	-0.039639	-0.024835	-0.705774	-0.089484	0.005616	-0.079642	-0.600388	0.169669	-0.777434
33587	9.489902	-0.584931	2.582837	-0.565241	-0.028706	-0.021713	-0.705203	-0.089347	0.007041	-0.086225	-0.599475	0.173420	-0.776609
33588	9.456608	-0.563301	2.529473	-0.541405	-0.001920	-0.007446	-0.704630	-0.089348	0.006894	-0.091762	-0.598560	0.178186	-0.775600
33589	9.417791	-0.555623	2.558440	-0.545920	0.007171	-0.014640	-0.705488	-0.089776	0.007181	-0.098123	-0.597023	0.181641	-0.775205
33590	9.446492	-0.545894	2.596960	-0.537821	-0.001844	-0.018023	-0.704916	-0.089493	0.007751	-0.103768	-0.596078	0.186210	-0.774112
33591	9.436280	-0.652059	2.617492	-0.541395	0.003541	-0.014576	-0.705489	-0.089201	0.006188	-0.110050	-0.594529	0.189586	-0.773616
33592	9.402657	-0.627737	2.607599	-0.541350	0.005244	-0.003974	-0.705496	-0.087625	0.005633	-0.115530	-0.593341	0.194345	-0.772547
33593	9.438573	-0.654400	2.632015	-0.552350	-0.003591	-0.017315	-0.705779	-0.088483	0.005769	-0.121942	-0.591813	0.197860	-0.771841
33594	9.431509	-0.637526	2.617336	-0.552297	0.003593	-0.014703	-0.704628	-0.089489	0.006178	-0.127694	-0.590591	0.202646	-0.770604
33595	9.427241	-0.579763	2.573197	-0.548721	0.001898	-0.027912	-0.704913	-0.090061	0.006460	-0.134232	-0.588952	0.205951	-0.769871
33596	9.426764	-0.596346	2.626550	-0.552320	0.010963	-0.032438	-0.703620	-0.090926	0.007297	-0.140269	-0.587611	0.210488	-0.768592
33597	9.442220	-0.577833	2.510321	-0.548667	0.001781	-0.014635	-0.704908	-0.091208	0.007019	-0.146583	-0.585840	0.213934	-0.767813
33598	9.436859	-0.589491	2.573292	-0.534087	0.010718	-0.014525	-0.704335	-0.091065	0.006730	-0.152111	-0.584405	0.218382	-0.766578
33599	9.388584	-0.574639	2.580441	-0.532425	-0.010863	-0.020574	-0.704191	-0.091353	0.007297	-0.158251	-0.582831	0.221536	-0.765628
33600	9.470759	-0.541304	2.582376	-0.532445	-0.007159	-0.030307	-0.704195	-0.090784	0.008303	-0.163904	-0.581676	0.225809	-0.764067
33601	9.427690	-0.546184	2.531738	-0.552412	-0.003415	-0.035878	-0.704761	-0.092210	0.007293	-0.170526	-0.579920	0.229052	-0.762987
33602	9.458747	-0.526725	2.582229	-0.556007	0.000128	-0.027089	-0.703895	-0.093645	0.007842	-0.176414	-0.578485	0.233676	-0.761333
33603	9.456388	-0.512208	2.582071	-0.545966	0.003604	-0.018145	-0.703892	-0.094214	0.006979	-0.182701	-0.576487	0.236987	-0.760342
33604	9.461292	-0.531697	2.562948	-0.548664	0.009056	-0.021749	-0.703322	-0.093212	0.006271	-0.188441	-0.574842	0.241506	-0.758763
33605	9.413054	-0.502327	2.572352	-0.545057	0.007264	-0.025241	-0.702745	-0.094216	0.006684	-0.194818	-0.572754	0.244693	-0.757710
33606	9.480281	-0.507313	2.615818	-0.536007	0.007291	-0.032202	-0.703595	-0.096212	0.005241	-0.200537	-0.571162	0.248884	-0.756053
33607	9.470646	-0.521815	2.606326	-0.548640	0.014462	-0.021781	-0.704170	-0.095929	0.006391	-0.206912	-0.568860	0.252121	-0.754997
33608	9.408207	-0.478035	2.586587	-0.548598	0.025333	-0.028931	-0.704454	-0.096643	0.006243	-0.212788	-0.566856	0.256441	-0.753415
33609	9.441792	-0.492628	2.606039	-0.546904	0.011000	-0.038550	-0.703312	-0.095501	0.006246	-0.219348	-0.564625	0.259462	-0.752173
33610	9.446825	-0.468580	2.591263	-0.537770	0.018142	-0.035828	-0.704022	-0.096930	0.006237	-0.225140	-0.562738	0.263544	-0.750455
33611	9.446635	-0.429634	2.634329	-0.525076	0.010777	-0.025016	-0.704302	-0.098213	0.004939	-0.231221	-0.560468	0.266378	-0.749304
33612	9.436934	-0.441658	2.634476	-0.549525	0.019854	-0.020053	-0.702298	-0.097644	0.004501	-0.236889	-0.558347	0.270779	-0.747537
33613	9.407885	-0.414736	2.658382	-0.518577	0.028665	-0.014441	-0.702577	-0.099502	0.004341	-0.242805	-0.555721	0.273535	-0.746591
33614	9.455819	-0.395369	2.711269	-0.548581	0.026109	-0.014767	-0.701579	-0.098217	0.004346	-0.248386	-0.553411	0.277926	-0.744848
33615	9.427808	-0.332924	2.618775	-0.543185	0.014341	-0.011086	-0.702580	-0.098788	0.004491	-0.254416	-0.550796	0.281139	-0.743544
33616	9.408049	-0.332436	2.676796	-0.552399	-0.005441	-0.011079	-0.702724	-0.098209	0.002784	-0.259774	-0.548844	0.285758	-0.741370
33617	9.379475	-0.259835	2.661524	-0.563340	-0.010795	-0.011170	-0.703443	-0.097925	0.003793	-0.265855	-0.546434	0.289377	-0.739589
33618	9.393438	-0.385580	2.667742	-0.545314	-0.039765	-0.005487	-0.701723	-0.097926	0.002922	-0.270821	-0.544925	0.294105	-0.737031
33619	9.375041	-0.264974	2.608420	-0.538036	-0.045346	0.010570	-0.703301	-0.097642	0.004652	-0.276075	-0.542974	0.297755	-0.735054
33620	9.507066	-0.337955	2.667059	-0.556364	-0.061305	-0.007224	-0.703587	-0.097781	0.003796	-0.281024	-0.541665	0.302717	-0.732111
33621	9.408755	-0.383925	2.561369	-0.541887	-0.068479	-0.019416	-0.701580	-0.098076	0.004919	-0.286591	-0.540155	0.306212	-0.729611
33622	9.389511	-0.376583	2.556479	-0.527323	-0.072299	-0.003302	-0.702160	-0.096937	0.006936	-0.291070	-0.539081	0.310825	-0.726676
33623	9.350747	-0.453805	2.538060	-0.524658	-0.086767	0.000340	-0.701591	-0.096227	0.008082	-0.296018	-0.537761	0.314379	-0.724121
33624	9.495177	-0.531986	2.550822	-0.540181	-0.119421	0.033994	-0.701310	-0.095521	0.010658	-0.299768	-0.536998	0.319829	-0.720750
33625	9.423203	-0.590071	2.466983	-0.560123	-0.113879	0.028401	-0.699593	-0.095097	0.011221	-0.304482	-0.535630	0.324352	-0.717765
33626	9.451954	-0.645845	2.467567	-0.556731	-0.151688	0.023364	-0.701169	-0.095677	0.014655	-0.308315	-0.535230	0.330090	-0.713801
33627	9.442516	-0.677479	2.424432	-0.545904	-0.173493	0.037774	-0.701037	-0.093974	0.018672	-0.312310	-0.534678	0.334866	-0.710244
33628	9.508396	-0.629977	2.356147	-0.556973	-0.212356	0.058253	-0.700478	-0.091991	0.024117	-0.315205	-0.534834	0.341320	-0.705761
33629	9.588274	-0.659758	2.312871	-0.562358	-0.213390	0.076789	-0.701351	-0.090003	0.029288	-0.318512	-0.534418	0.346981	-0.701820
33630	9.545545	-0.723103	2.190384	-0.542325	-0.206209	0.069006	-0.701077	-0.088017	0.034307	-0.321098	-0.534431	0.353264	-0.697484
33631	9.565532	-0.767417	2.082101	-0.560488	-0.213390	0.075918	-0.701382	-0.084741	0.038915	-0.324350	-0.533969	0.358876	-0.693457
33632	9.537155	-0.854994	1.964699	-0.547794	-0.211466	0.055697	-0.701675	-0.084768	0.046917	-0.327097	-0.534041	0.365084	-0.688854
33633	9.463665	-0.884700	1.779044	-0.540446	-0.209790	0.065493	-0.700981	-0.080925	0.052523	-0.330255	-0.533674	0.370278	-0.684848
33634	9.663870	-0.914952	1.781530	-0.547669	-0.209862	0.079601	-0.701853	-0.079224	0.057834	-0.332642	-0.533476	0.376686	-0.680339
33635	9.721932	-0.963917	1.740915	-0.547658	-0.198859	0.059194	-0.698710	-0.077961	0.063108	-0.335993	-0.532903	0.381829	-0.676262
33636	9.669946	-0.932969	1.612555	-0.539271	-0.155458	0.037794	-0.699307	-0.073831	0.069013	-0.339230	-0.532270	0.387270	-0.672037
33637	9.631110	-0.905879	1.653388	-0.535743	-0.166211	0.029048	-0.699314	-0.073275	0.074019	-0.343063	-0.531511	0.391702	-0.668112
33638	9.666002	-0.805158	1.560383	-0.554874	-0.162295	0.005824	-0.699034	-0.072720	0.079022	-0.346800	-0.531045	0.397016	-0.663400
33639	9.680788	-0.863684	1.493349	-0.551373	-0.164643	-0.034815	-0.698753	-0.071870	0.081172	-0.351616	-0.530602	0.400950	-0.658837
33640	9.653115	-0.643920	1.432933	-0.542151	-0.145887	-0.020643	-0.697617	-0.071039	0.088743	-0.355658	-0.530144	0.405654	-0.654141
33641	9.746883	-0.661189	1.471667	-0.542375	-0.163608	-0.052368	-0.696322	-0.072770	0.091857	-0.360575	-0.529831	0.409253	-0.649443
33642	9.663321	-0.617760	1.374626	-0.542246	-0.147443	-0.047165	-0.697038	-0.073636	0.094710	-0.364910	-0.529537	0.413639	-0.644464
33643	9.726145	-0.649729	1.350732	-0.528573	-0.147614	-0.034610	-0.697042	-0.073509	0.099425	-0.369543	-0.528908	0.417108	-0.640090
33644	9.649445	-0.695745	1.259514	-0.534924	-0.147543	-0.040009	-0.697188	-0.073809	0.103709	-0.373663	-0.528541	0.421431	-0.635151
33645	9.591956	-0.826660	1.140218	-0.553722	-0.127944	-0.006756	-0.696049	-0.072965	0.107423	-0.378325	-0.527177	0.425350	-0.630898
33646	9.262884	-1.032437	1.145372	-0.541774	-0.120977	0.008286	-0.694182	-0.074558	0.111677	-0.382085	-0.525947	0.430026	-0.626474
33647	8.978358	-1.127854	1.062233	-0.561461	-0.119783	0.081407	-0.696633	-0.071844	0.114868	-0.385724	-0.523598	0.434895	-0.622839
33648	10.226213	-1.395615	1.247220	-0.543795	-0.213747	0.116019	-0.695229	-0.066432	0.121057	-0.387303	-0.522509	0.441396	-0.618183
33649	10.499850	-1.371869	1.454424	-0.552699	-0.152009	0.071353	-0.694673	-0.063442	0.125084	-0.390629	-0.520652	0.446272	-0.614143
33650	9.866039	-0.735390	1.322501	-0.546421	-0.119036	0.003949	-0.693814	-0.064029	0.128785	-0.394406	-0.519303	0.450850	-0.609510
33651	9.307211	-0.703694	1.189977	-0.565235	-0.068309	-0.023226	-0.692395	-0.061611	0.132228	-0.399730	-0.517101	0.454195	-0.605417
33652	9.316616	-0.921757	1.117481	-0.535462	-0.125492	0.007529	-0.694113	-0.062622	0.136230	-0.403242	-0.515813	0.458685	-0.600784
33653	9.614593	-1.160175	1.172910	-0.559572	-0.074222	0.031730	-0.693111	-0.062772	0.137649	-0.407736	-0.513157	0.462540	-0.597057
33654	9.588842	-1.158711	1.380764	-0.548621	-0.065355	0.040635	-0.693111	-0.063063	0.139075	-0.411491	-0.510675	0.466995	-0.593129
33655	9.574347	-1.260439	1.333585	-0.559522	-0.057906	0.019217	-0.693972	-0.063357	0.141935	-0.416223	-0.507863	0.470550	-0.589421
33656	9.546393	-1.212587	1.226753	-0.548399	-0.016398	0.006712	-0.693682	-0.064510	0.144206	-0.420789	-0.505060	0.474200	-0.585649
33657	9.569993	-1.166237	1.318039	-0.556461	0.027244	-0.032568	-0.694243	-0.067227	0.144182	-0.426837	-0.501682	0.476443	-0.582346
33658	9.636993	-1.314085	1.322016	-0.556082	0.084892	-0.031154	-0.694939	-0.071655	0.142569	-0.432833	-0.497923	0.478886	-0.579134
33659	9.812993	-1.150169	1.426285	-0.536617	0.158737	-0.034866	-0.695500	-0.073646	0.139267	-0.439890	-0.493120	0.479694	-0.577255
33660	9.913434	-1.118053	1.251791	-0.572796	0.204365	-0.077999	-0.697905	-0.079921	0.135219	-0.447665	-0.488197	0.480757	-0.574572
33661	10.577109	-1.187154	0.920587	-0.533325	0.126939	-0.094612	-0.699438	-0.088480	0.128712	-0.454974	-0.484270	0.481183	-0.571790
33662	10.736129	-1.488568	0.812570	-0.558575	0.099253	-0.008044	-0.699417	-0.093055	0.127520	-0.460727	-0.479923	0.483632	-0.568775
33663	9.536688	-0.846896	0.169008	-0.541529	0.201745	-0.003299	-0.701263	-0.096042	0.123789	-0.467685	-0.474136	0.484334	-0.567350
33664	9.084739	-0.525479	0.088691	-0.537213	0.171101	-0.008415	-0.703532	-0.100020	0.116908	-0.473859	-0.469096	0.485811	-0.565150
33665	9.397944	-0.706407	0.075791	-0.565784	0.111987	-0.028691	-0.703502	-0.105724	0.111276	-0.480348	-0.464304	0.487388	-0.562264
33666	9.925406	-0.740818	0.515307	-0.537380	0.042012	-0.071194	-0.705493	-0.108572	0.108690	-0.485907	-0.461263	0.489451	-0.558183
33667	9.781969	-0.634350	0.388643	-0.541466	-0.021755	-0.092091	-0.706189	-0.113145	0.107504	-0.491481	-0.458785	0.491451	-0.553569
33668	10.099216	-0.538276	0.609482	-0.546948	-0.031864	-0.063718	-0.706168	-0.118156	0.108450	-0.496263	-0.456339	0.494350	-0.548723
33669	9.707743	-0.695454	0.592426	-0.557681	-0.006548	-0.073829	-0.705722	-0.121878	0.108836	-0.501845	-0.453319	0.496531	-0.544160
33670	9.548722	-0.699528	0.554018	-0.538777	-0.053790	-0.042387	-0.706143	-0.124026	0.109816	-0.506040	-0.450920	0.499698	-0.539348
33671	9.604459	-0.651568	0.548574	-0.559572	-0.053971	-0.010764	-0.705842	-0.127466	0.111348	-0.510395	-0.447732	0.502931	-0.534877
33672	9.712708	-0.501637	0.667591	-0.517986	-0.064742	-0.034946	-0.705560	-0.127045	0.113636	-0.514154	-0.445536	0.506003	-0.530192
33673	9.558636	-0.316727	0.704400	-0.545138	-0.044819	-0.033626	-0.705986	-0.128340	0.116054	-0.518644	-0.442596	0.508758	-0.525625
33674	9.645326	-0.380147	0.700159	-0.541476	-0.053130	-0.012291	-0.704842	-0.128205	0.117761	-0.522433	-0.439753	0.512108	-0.520986
33675	9.884833	-0.513506	0.875328	-0.557490	-0.016442	0.025359	-0.704842	-0.128204	0.117475	-0.526633	-0.435749	0.515184	-0.517074
33676	9.846499	-0.533369	1.139020	-0.535451	0.015656	0.049282	-0.706279	-0.127635	0.119349	-0.530376	-0.431573	0.518235	-0.513691
33677	9.732008	-0.560895	1.260315	-0.542320	0.067687	0.075388	-0.706857	-0.126197	0.117798	-0.534732	-0.426296	0.520651	-0.511133
33678	9.537625	-0.655610	1.380050	-0.558449	0.098286	0.083801	-0.708293	-0.125332	0.116819	-0.539112	-0.420617	0.523295	-0.508529
33679	9.581569	-0.486572	1.397439	-0.551128	0.103524	0.099807	-0.708587	-0.122744	0.113134	-0.543594	-0.414567	0.525561	-0.506384
33680	9.783567	-0.516336	1.479668	-0.549198	0.145318	0.062452	-0.710604	-0.119286	0.107331	-0.548533	-0.408679	0.527358	-0.503971
33681	9.749705	-0.583952	1.456301	-0.551903	0.180126	0.000268	-0.712889	-0.120270	0.103767	-0.554752	-0.402834	0.527908	-0.501286
33682	9.773279	-0.750938	1.448466	-0.545339	0.212583	-0.006064	-0.714594	-0.122394	0.098330	-0.560975	-0.396972	0.528286	-0.498633
33683	9.740030	-0.726921	1.390242	-0.547126	0.223524	-0.019422	-0.715307	-0.122234	0.093909	-0.567705	-0.390887	0.528075	-0.496040
33684	9.560156	-0.661252	1.273749	-0.538367	0.191418	-0.061608	-0.716151	-0.124497	0.086463	-0.574106	-0.385832	0.528104	-0.492587
33685	10.361228	-1.061763	1.426981	-0.558872	0.095013	-0.042573	-0.715560	-0.127775	0.082424	-0.579685	-0.381065	0.529240	-0.488528
33686	10.019910	-1.317755	1.120959	-0.562276	0.124884	-0.060577	-0.715840	-0.128479	0.079276	-0.585471	-0.376323	0.530198	-0.484247
33687	9.972674	-1.095240	1.094372	-0.544615	0.041823	-0.050109	-0.717262	-0.131050	0.078974	-0.590328	-0.372268	0.531731	-0.479783
33688	9.529739	-1.059455	0.959231	-0.537440	0.047583	-0.097911	-0.716683	-0.132341	0.079384	-0.595386	-0.368913	0.533009	-0.474679
33689	9.055593	-1.404733	0.929885	-0.534195	-0.044661	-0.069138	-0.718110	-0.134349	0.081945	-0.599310	-0.365962	0.535310	-0.469406
33690	9.281627	-1.618829	0.936806	-0.543311	-0.117733	0.047110	-0.717539	-0.134362	0.085512	-0.601210	-0.362502	0.539618	-0.464705
33691	9.965059	-1.558449	1.230053	-0.553295	-0.152679	0.138460	-0.718712	-0.129514	0.091144	-0.602054	-0.358057	0.544888	-0.460893
33692	10.090167	-1.408594	1.353881	-0.539634	-0.132810	0.127921	-0.717877	-0.125248	0.098325	-0.602942	-0.353868	0.549866	-0.457040
33693	9.589335	-1.098500	1.346257	-0.556229	-0.132182	0.062197	-0.718473	-0.121113	0.103088	-0.604627	-0.349994	0.554334	-0.452376
33694	9.241549	-0.925936	1.146628	-0.571932	-0.151522	0.014322	-0.718773	-0.118983	0.107970	-0.606492	-0.346793	0.558966	-0.446609
33695	9.431627	-1.232138	1.077290	-0.532850	-0.151615	0.005937	-0.718924	-0.118432	0.114548	-0.608209	-0.343965	0.563022	-0.441335
33696	9.712859	-1.489968	1.103958	-0.546898	-0.095986	0.040839	-0.719637	-0.119871	0.117538	-0.610219	-0.340237	0.566869	-0.436500
33697	9.734057	-1.499377	1.166869	-0.550150	-0.043905	0.061713	-0.717068	-0.118316	0.121248	-0.612684	-0.335578	0.570109	-0.432414
33698	9.604180	-1.368006	1.170410	-0.548273	-0.014819	0.031468	-0.717782	-0.118888	0.121819	-0.615635	-0.331197	0.572853	-0.427950
33699	9.517373	-1.207510	1.236402	-0.553661	0.025247	-0.013073	-0.719351	-0.120601	0.121814	-0.619468	-0.326715	0.574728	-0.423326
33700	9.521506	-1.216674	1.321083	-0.556321	0.069019	-0.069994	-0.719199	-0.122604	0.121505	-0.624221	-0.322645	0.575770	-0.418015
33701	9.568287	-1.504281	1.374981	-0.531476	0.121247	-0.080670	-0.719457	-0.128023	0.116593	-0.629489	-0.318357	0.575762	-0.413389
33702	9.480006	-1.669896	1.473615	-0.534016	0.151921	-0.086240	-0.721155	-0.132010	0.111993	-0.635100	-0.314016	0.575397	-0.408607
33703	9.339898	-1.305244	1.663068	-0.536463	0.215058	-0.093724	-0.721856	-0.134567	0.106971	-0.641477	-0.308978	0.574085	-0.404310
33704	9.506864	-1.256201	1.942634	-0.531181	0.235493	-0.162763	-0.721818	-0.141985	0.100464	-0.648540	-0.304817	0.572063	-0.399032
33705	9.717106	-1.379435	2.161230	-0.551377	0.222376	-0.194748	-0.723069	-0.149110	0.092970	-0.655775	-0.300598	0.570045	-0.393253
33706	9.693215	-1.146252	1.931490	-0.558874	0.181833	-0.189243	-0.723747	-0.156525	0.085896	-0.662469	-0.296738	0.568668	-0.386909
33707	9.664509	-0.939717	1.687554	-0.534197	0.186830	-0.155337	-0.724578	-0.161939	0.079846	-0.668749	-0.292509	0.567120	-0.381560
33708	10.546938	-0.873708	1.535802	-0.533675	0.112817	-0.128141	-0.724262	-0.167794	0.076209	-0.673922	-0.288761	0.566734	-0.375843
33709	10.425534	-0.784600	1.360968	-0.527228	0.092437	-0.070444	-0.724233	-0.173792	0.073003	-0.678322	-0.284351	0.566841	-0.371100
33710	9.877123	-0.469917	1.266356	-0.546176	0.131487	-0.100166	-0.724642	-0.177784	0.069106	-0.683471	-0.279939	0.566381	-0.365669
33711	9.232423	-0.382737	1.029410	-0.534288	0.132203	-0.093063	-0.725894	-0.184912	0.062184	-0.688408	-0.275381	0.565829	-0.360690
33712	9.078108	-0.389167	1.005521	-0.544765	0.051145	-0.092719	-0.724714	-0.191042	0.054824	-0.692486	-0.271443	0.566428	-0.354882
33713	9.499880	-0.381628	1.089457	-0.532786	-0.066027	-0.088238	-0.725845	-0.194178	0.052085	-0.695015	-0.268261	0.568597	-0.348837
33714	9.966272	-0.244395	1.084884	-0.562060	-0.103846	-0.068773	-0.725250	-0.198898	0.051316	-0.697172	-0.264872	0.571522	-0.342281
33715	9.825584	-0.228400	1.181562	-0.542184	-0.118360	-0.070252	-0.725521	-0.202475	0.051566	-0.698914	-0.261718	0.574547	-0.336034
33716	9.900560	-0.377369	1.400626	-0.556932	-0.147063	-0.077339	-0.724929	-0.207349	0.054080	-0.700512	-0.258758	0.577920	-0.329145
33717	9.697557	-0.511656	1.368563	-0.553080	-0.118293	-0.075759	-0.724917	-0.210068	0.054337	-0.702237	-0.255502	0.580934	-0.322641
33718	9.452633	-0.399608	1.258889	-0.571183	-0.106466	-0.081381	-0.724328	-0.213356	0.053154	-0.704307	-0.252089	0.583730	-0.315694
33719	9.611221	-0.400033	1.350516	-0.533152	-0.114613	-0.095013	-0.723732	-0.218797	0.053949	-0.705984	-0.249295	0.586414	-0.309123
33720	9.669944	-0.345280	1.274909	-0.545838	-0.098129	-0.116471	-0.721702	-0.224531	0.055729	-0.708147	-0.246567	0.588679	-0.301976
33721	9.666776	-0.324777	1.071682	-0.542123	-0.096449	-0.104041	-0.721118	-0.227107	0.055697	-0.710028	-0.243625	0.591062	-0.295218
33722	9.729119	-0.339385	1.117679	-0.556617	-0.096504	-0.090048	-0.721389	-0.230684	0.055803	-0.712010	-0.240392	0.593419	-0.288285
33723	9.705864	-0.172658	1.084432	-0.525351	-0.046449	-0.061663	-0.720802	-0.233545	0.055340	-0.714048	-0.236886	0.595146	-0.282526
33724	9.804986	-0.319362	1.303439	-0.532198	0.033006	-0.077279	-0.718925	-0.236405	0.053580	-0.717292	-0.233085	0.595508	-0.276647
33725	9.655052	-0.235753	1.380041	-0.535767	0.034607	-0.055238	-0.718617	-0.240541	0.049534	-0.720218	-0.228877	0.596111	-0.271207
33726	9.703979	-0.188098	1.319026	-0.549001	0.086745	-0.034463	-0.719174	-0.243095	0.043511	-0.723859	-0.224006	0.595917	-0.265955
33727	9.515880	-0.148254	1.316417	-0.562061	0.178689	-0.035213	-0.719166	-0.243357	0.036080	-0.728406	-0.218388	0.594608	-0.261099
33728	9.693925	-0.090732	1.417037	-0.530872	0.241759	-0.049351	-0.719426	-0.247473	0.026468	-0.733780	-0.213108	0.591915	-0.256492
33729	10.039291	-0.194911	1.340404	-0.564827	0.332994	-0.053786	-0.718832	-0.249431	0.012586	-0.740116	-0.206842	0.588192	-0.251944
33730	10.383119	-0.288140	1.466652	-0.555614	0.371966	-0.080405	-0.718523	-0.251233	-0.004863	-0.747125	-0.200854	0.583452	-0.247074
33731	10.213940	-0.492977	1.396664	-0.517437	0.401137	-0.140350	-0.718777	-0.254161	-0.027463	-0.754285	-0.195924	0.578015	-0.242008
33732	9.910480	-0.535717	1.600549	-0.531795	0.444618	-0.163863	-0.716162	-0.258104	-0.048096	-0.762239	-0.190851	0.571569	-0.236383
33733	9.698535	-0.612812	1.814362	-0.556029	0.382222	-0.229290	-0.712401	-0.262342	-0.067170	-0.769505	-0.186379	0.566129	-0.229396
33734	9.247194	-0.604651	1.505538	-0.540336	0.281483	-0.260411	-0.710929	-0.267867	-0.084382	-0.775859	-0.182979	0.561689	-0.221509
33735	9.167529	-0.834465	1.397042	-0.543157	0.095675	-0.237227	-0.708034	-0.272562	-0.094454	-0.779658	-0.180035	0.560496	-0.213460
33736	9.449692	-0.799686	1.444610	-0.552739	-0.022044	-0.163132	-0.706283	-0.277974	-0.102954	-0.782076	-0.176644	0.561070	-0.205800
33737	10.134261	-0.619005	1.649513	-0.564040	-0.068698	-0.169901	-0.702828	-0.279957	-0.111574	-0.783650	-0.173289	0.562734	-0.197972
33738	9.791905	-0.452290	1.679527	-0.546170	-0.077217	-0.236922	-0.701816	-0.280361	-0.119728	-0.785593	-0.171031	0.563801	-0.189001
33739	9.662785	-0.256072	1.617093	-0.541066	-0.105660	-0.282687	-0.698931	-0.282911	-0.129206	-0.786934	-0.169431	0.565508	-0.179521
33740	9.466284	-0.311742	1.407725	-0.546425	-0.087439	-0.304130	-0.697758	-0.286885	-0.139829	-0.788855	-0.167941	0.566393	-0.169416
33741	9.545797	-0.649617	1.573308	-0.548082	-0.072237	-0.291893	-0.691727	-0.287578	-0.150598	-0.790437	-0.166188	0.567494	-0.159820
33742	9.388610	-0.820525	1.529509	-0.549718	-0.068054	-0.258374	-0.690270	-0.289962	-0.166062	-0.792277	-0.164033	0.568121	-0.150430
33743	9.260535	-0.977189	1.473428	-0.547273	-0.012898	-0.184418	-0.686692	-0.286058	-0.180906	-0.794024	-0.160842	0.568573	-0.142761
33744	9.517483	-0.991817	1.325829	-0.541640	-0.005102	-0.148957	-0.684834	-0.281570	-0.198014	-0.796102	-0.157362	0.568446	-0.135378
33745	9.650679	-1.163209	1.496732	-0.537148	0.112524	-0.107167	-0.684133	-0.274646	-0.215374	-0.798882	-0.153057	0.567093	-0.129485
33746	10.125867	-1.217353	1.820537	-0.543959	0.152404	-0.026030	-0.683304	-0.263127	-0.237971	-0.802322	-0.147704	0.564766	-0.124507
33747	9.440784	-1.247776	2.063462	-0.547201	0.198875	0.007107	-0.681053	-0.249905	-0.257132	-0.805684	-0.141647	0.562370	-0.120625
33748	9.432702	-1.033213	1.964411	-0.530234	0.132678	0.046667	-0.677654	-0.237118	-0.275593	-0.808575	-0.135721	0.560465	-0.116898
33749	9.632421	-1.106711	2.008464	-0.538796	0.076071	0.036328	-0.678845	-0.224190	-0.290017	-0.810339	-0.129697	0.560090	-0.113265
33750	9.386599	-0.755853	1.818792	-0.544726	0.141752	0.048244	-0.677461	-0.210414	-0.303309	-0.813269	-0.123489	0.558010	-0.109399
33751	9.220721	-0.437734	1.885548	-0.542440	0.085982	0.036232	-0.678667	-0.194344	-0.316270	-0.815032	-0.117345	0.557465	-0.105761
33752	9.223859	-0.416995	2.112481	-0.539059	0.057223	0.025825	-0.678720	-0.180291	-0.325834	-0.816956	-0.111650	0.556633	-0.101370
33753	9.436833	-0.249083	2.119989	-0.524775	-0.058842	-0.094426	-0.676610	-0.169535	-0.334878	-0.817221	-0.107530	0.558099	-0.095462
33754	9.893373	-0.376378	2.323801	-0.559741	-0.230894	-0.174212	-0.678517	-0.159367	-0.336469	-0.816262	-0.104282	0.561503	-0.086925
33755	9.861430	-0.652115	2.264087	-0.543402	-0.225306	-0.204172	-0.679832	-0.153643	-0.335826	-0.814752	-0.101383	0.565431	-0.078664
33756	10.169417	-0.437021	2.181523	-0.558459	-0.184190	-0.154967	-0.682735	-0.145051	-0.336140	-0.814139	-0.097853	0.568004	-0.070531
33757	9.667089	-0.380285	2.244396	-0.540972	-0.108005	-0.226100	-0.683041	-0.140470	-0.336803	-0.813816	-0.095056	0.569913	-0.062181
33758	9.273487	-0.486287	1.905353	-0.540840	-0.097168	-0.233320	-0.681344	-0.135756	-0.335623	-0.814124	-0.092575	0.570797	-0.053128
33759	9.245744	-0.506492	1.738864	-0.553279	-0.117933	-0.122758	-0.681928	-0.132741	-0.338586	-0.813450	-0.088384	0.573012	-0.046315
33760	9.464856	-0.276638	1.607921	-0.545554	-0.070700	-0.065376	-0.683675	-0.126589	-0.337364	-0.813780	-0.083879	0.573697	-0.039977
33761	9.657811	-0.481402	1.527780	-0.530980	-0.046023	-0.109572	-0.681973	-0.122733	-0.336480	-0.813745	-0.079820	0.574723	-0.033772
33762	9.678673	-0.567644	1.287046	-0.520093	0.065223	-0.062353	-0.680116	-0.121013	-0.338762	-0.815500	-0.075597	0.573116	-0.027986
33763	9.639021	-0.699908	1.356242	-0.548546	0.147982	-0.034914	-0.678988	-0.116427	-0.341579	-0.817546	-0.070239	0.571096	-0.023123
33764	9.930337	-0.480042	1.247064	-0.540080	0.191084	-0.018179	-0.676127	-0.114127	-0.347005	-0.820639	-0.065113	0.567440	-0.018004
33765	10.015284	-0.347128	0.940964	-0.548243	0.246151	-0.122066	-0.669816	-0.114407	-0.353201	-0.823670	-0.060684	0.563689	-0.011862
33766	11.959032	-1.351578	1.916249	-0.532131	0.117238	-0.204019	-0.667802	-0.115256	-0.357654	-0.825839	-0.057796	0.560924	-0.003683
33767	10.330804	-0.880023	1.081824	-0.543191	0.347484	-0.170410	-0.660881	-0.124125	-0.362946	-0.829819	-0.053945	0.555411	0.003040
33768	9.197994	-1.003159	1.123381	-0.525890	0.314326	-0.115406	-0.658857	-0.126972	-0.368706	-0.834014	-0.050146	0.549378	0.009459
33769	8.940781	-0.854010	0.749891	-0.527858	0.098406	-0.050425	-0.654970	-0.130402	-0.372488	-0.835060	-0.045129	0.548120	0.014236
33770	9.338341	-1.156595	0.694735	-0.538086	-0.089729	-0.059075	-0.655820	-0.132984	-0.369937	-0.834723	-0.040411	0.548812	0.020242
33771	9.806248	-1.367775	0.638465	-0.554480	-0.129720	-0.006756	-0.654087	-0.136719	-0.366562	-0.833152	-0.034347	0.551422	0.024733
33772	9.925702	-1.197821	0.878078	-0.530418	-0.086349	0.067604	-0.656110	-0.133868	-0.362088	-0.832807	-0.028373	0.552099	0.028549
33773	9.950747	-1.119181	1.109169	-0.537566	-0.078538	0.103746	-0.658554	-0.132728	-0.358913	-0.831696	-0.021345	0.553957	0.030941
33774	9.561918	-1.082603	1.155198	-0.544975	-0.076321	0.056683	-0.660427	-0.130727	-0.356877	-0.831366	-0.015260	0.554406	0.035100
33775	9.373105	-1.022783	1.253867	-0.554341	-0.104891	0.030174	-0.662584	-0.129589	-0.353420	-0.829782	-0.008709	0.556663	0.038890
33776	9.360626	-1.228456	1.207846	-0.564156	-0.105222	0.070728	-0.664327	-0.124728	-0.351354	-0.829045	-0.002135	0.557518	0.043043
33777	9.471888	-1.465001	1.374672	-0.575716	-0.083842	0.103178	-0.665204	-0.121299	-0.349168	-0.827608	0.005618	0.559403	0.045841
33778	9.495159	-1.597798	1.422040	-0.559297	-0.072172	0.098861	-0.665946	-0.116449	-0.344396	-0.827156	0.012390	0.559653	0.049479
33779	9.405623	-1.500067	1.498403	-0.559245	-0.043993	0.070370	-0.668827	-0.112718	-0.345762	-0.825994	0.019527	0.560876	0.052632
33780	9.649285	-1.414226	1.555119	-0.541948	-0.017676	0.043930	-0.668838	-0.110725	-0.342598	-0.826002	0.025332	0.560204	0.057006
33781	9.490140	-1.515178	1.486375	-0.546218	0.044888	0.000106	-0.669426	-0.107287	-0.343414	-0.825639	0.031416	0.559987	0.061211
33782	9.475183	-1.432268	1.586971	-0.551628	0.070373	-0.025765	-0.668286	-0.105278	-0.346259	-0.826449	0.036487	0.557832	0.066895
33783	9.479564	-1.475576	1.623699	-0.545780	0.135214	-0.026102	-0.665558	-0.106137	-0.347861	-0.826940	0.042195	0.556116	0.071592
33784	9.738623	-1.422567	1.857179	-0.532674	0.207240	-0.024573	-0.663408	-0.105701	-0.351302	-0.829176	0.046764	0.551658	0.077157
33785	10.901953	-1.248018	1.950342	-0.552390	0.128364	-0.043525	-0.660688	-0.103682	-0.358158	-0.829427	0.052442	0.550039	0.082206
33786	10.303221	-1.527795	1.833431	-0.530342	0.062439	-0.145633	-0.658966	-0.104113	-0.358748	-0.829756	0.055856	0.548046	0.089612
33787	9.083064	-0.899405	1.364046	-0.535730	0.041190	-0.096172	-0.657805	-0.107115	-0.360503	-0.828850	0.060837	0.547934	0.095257
33788	9.059794	-1.173448	0.811297	-0.568083	0.014210	0.015066	-0.659377	-0.108114	-0.360073	-0.828797	0.066707	0.546420	0.100352
33789	9.798543	-1.015320	0.557208	-0.537685	0.034955	0.107480	-0.659261	-0.101815	-0.361293	-0.828068	0.073972	0.546166	0.102634
33790	9.783742	-1.019819	0.595945	-0.570646	0.029397	0.041659	-0.658715	-0.095228	-0.363369	-0.828121	0.080133	0.544310	0.107338
33791	9.776493	-1.008123	0.912410	-0.554916	0.100746	0.013082	-0.657010	-0.091506	-0.365057	-0.827732	0.086515	0.543090	0.111483
33792	9.431485	-0.933330	0.928954	-0.553167	0.099050	-0.003757	-0.656169	-0.086344	-0.369295	-0.828363	0.091724	0.540134	0.116860
33793	9.496787	-0.642908	1.051293	-0.557203	0.073430	-0.055796	-0.654905	-0.080040	-0.372666	-0.827370	0.097439	0.539488	0.122135
33794	9.672507	-0.622289	1.432665	-0.537411	0.091073	-0.122885	-0.654046	-0.079465	-0.374095	-0.827547	0.101095	0.536868	0.129298
33795	10.237671	-0.838036	1.903155	-0.552998	0.085910	-0.137124	-0.652318	-0.081036	-0.376125	-0.826356	0.105790	0.536165	0.135910
33796	9.434764	-1.115375	1.970159	-0.528139	0.108771	-0.100022	-0.650599	-0.080314	-0.379417	-0.826687	0.109460	0.533165	0.142627
33797	9.108445	-0.920921	1.813757	-0.533862	0.014266	-0.011079	-0.650593	-0.081166	-0.381283	-0.825007	0.115374	0.533386	0.146806
33798	9.592964	-0.969057	1.562310	-0.539933	-0.110285	0.023336	-0.650025	-0.080458	-0.379566	-0.823231	0.121165	0.533643	0.151112
33799	9.753571	-0.825652	1.463827	-0.518241	-0.110103	-0.004664	-0.652325	-0.079027	-0.378104	-0.820147	0.127234	0.535934	0.154741
33800	9.748796	-0.595335	1.567597	-0.539397	-0.118581	-0.051721	-0.653473	-0.079467	-0.373957	-0.817954	0.132212	0.536462	0.160248
33801	9.592728	-0.498032	1.508719	-0.528002	-0.043052	-0.042338	-0.656616	-0.082043	-0.371388	-0.815321	0.137762	0.537697	0.164791
33802	9.457167	-0.639905	1.491151	-0.542327	-0.014172	-0.042728	-0.656618	-0.082195	-0.368961	-0.814171	0.142518	0.536432	0.170454
33803	9.469062	-0.557406	1.553048	-0.555779	0.009176	-0.027095	-0.656185	-0.082913	-0.368258	-0.811954	0.148453	0.536650	0.175213
33804	9.397394	-0.421781	1.522630	-0.551956	0.058067	-0.055655	-0.655472	-0.082201	-0.367828	-0.811403	0.152947	0.534162	0.181393
33805	9.369862	-0.314137	1.700300	-0.533683	0.091456	-0.071570	-0.653745	-0.083919	-0.368717	-0.809862	0.157678	0.533223	0.186909
33806	9.506485	-0.328775	1.816282	-0.550058	0.097965	-0.084166	-0.653880	-0.085051	-0.372442	-0.809531	0.161658	0.530122	0.193641
33807	9.906420	-0.449505	1.853345	-0.542515	0.134766	-0.068315	-0.651006	-0.086336	-0.375335	-0.808324	0.166322	0.528399	0.199360
33808	9.946868	-0.577789	1.866806	-0.553086	0.193510	-0.082963	-0.648286	-0.085334	-0.377203	-0.808878	0.169950	0.523671	0.206403
33809	9.632194	-0.513990	1.702180	-0.541949	0.247826	-0.120369	-0.645418	-0.085041	-0.381508	-0.808519	0.173534	0.520254	0.213349
33810	11.196493	-0.738363	2.185928	-0.522057	0.222194	-0.068402	-0.640094	-0.089041	-0.387021	-0.809412	0.176650	0.515061	0.219906
33811	9.328969	-1.213962	1.560563	-0.543091	0.306797	-0.072235	-0.636916	-0.093607	-0.392809	-0.809717	0.180464	0.510472	0.226294
33812	9.110780	-1.048892	1.452678	-0.555592	0.119104	0.064103	-0.633763	-0.093320	-0.395259	-0.809910	0.185911	0.506245	0.230647
33813	9.851599	-1.400126	1.308189	-0.541998	-0.067808	0.111525	-0.634047	-0.093893	-0.394835	-0.807103	0.193304	0.507029	0.232681
33814	10.053137	-1.298114	1.202863	-0.550593	-0.125238	0.094143	-0.636623	-0.095327	-0.391973	-0.804874	0.200072	0.506614	0.235568
33815	9.757225	-1.137490	1.464885	-0.552436	-0.127182	0.106466	-0.638911	-0.097343	-0.386548	-0.801245	0.207864	0.508293	0.237566
33816	9.641554	-0.925978	1.542430	-0.541866	-0.158519	0.078474	-0.644228	-0.095351	-0.379628	-0.798532	0.214457	0.508461	0.240464
33817	9.504648	-0.896563	1.469785	-0.552990	-0.183481	0.053706	-0.645813	-0.094219	-0.374603	-0.793925	0.221945	0.511207	0.243086
33818	9.420111	-1.157829	1.351979	-0.563994	-0.198552	0.030625	-0.648678	-0.095226	-0.370877	-0.790359	0.228554	0.512050	0.246779
33819	9.598300	-1.318630	1.329368	-0.571125	-0.187819	0.044646	-0.652413	-0.094238	-0.364409	-0.785419	0.236217	0.514743	0.249717
33820	9.600033	-1.240508	1.454162	-0.530781	-0.114019	0.032284	-0.653860	-0.091670	-0.361227	-0.782770	0.241855	0.514350	0.253418
33821	9.551481	-1.293317	1.464483	-0.545627	-0.162546	0.025315	-0.657315	-0.088813	-0.357455	-0.777978	0.248747	0.516791	0.256520
33822	9.531714	-1.166749	1.583932	-0.552787	-0.144590	0.035743	-0.659908	-0.086531	-0.353411	-0.774823	0.254875	0.516688	0.260232
33823	9.525109	-1.128427	1.520679	-0.559997	-0.119043	0.004546	-0.662066	-0.084815	-0.351661	-0.770176	0.261478	0.518405	0.264036
33824	9.520779	-1.126376	1.457828	-0.559869	-0.090048	-0.013321	-0.663512	-0.082388	-0.349053	-0.767188	0.266876	0.517614	0.268842
33825	9.546158	-1.028133	1.345530	-0.564197	-0.039295	-0.042854	-0.664803	-0.082391	-0.347328	-0.762977	0.272541	0.518259	0.273853
33826	9.478035	-1.100003	1.380257	-0.528338	0.025313	-0.034010	-0.663237	-0.079813	-0.349027	-0.761147	0.276568	0.515929	0.279253
33827	9.801943	-1.022900	1.666549	-0.567215	0.077055	-0.053297	-0.662681	-0.075080	-0.353124	-0.757971	0.281437	0.514769	0.285105
33828	10.218349	-1.121572	1.768594	-0.529897	0.097730	-0.062651	-0.660828	-0.072647	-0.354684	-0.756624	0.284737	0.511436	0.291339
33829	9.409112	-0.848286	1.363039	-0.561406	0.141164	-0.074898	-0.661269	-0.069197	-0.359072	-0.753922	0.288826	0.509390	0.297831
33830	9.599895	-0.837449	1.355413	-0.553425	0.112341	-0.077240	-0.659280	-0.064032	-0.364890	-0.752399	0.292195	0.505717	0.304578
33831	9.601181	-1.185199	1.023372	-0.547431	0.159678	-0.035027	-0.656017	-0.055434	-0.371252	-0.750102	0.296279	0.503183	0.310439
33832	9.504054	-1.208364	1.086595	-0.550668	0.205308	0.000015	-0.653609	-0.047690	-0.378188	-0.749899	0.299756	0.497611	0.316513
33833	9.864635	-1.274915	1.243940	-0.544955	0.252151	0.001621	-0.650346	-0.039239	-0.383695	-0.748659	0.303535	0.493425	0.322348
33834	10.418762	-1.176238	1.732685	-0.532680	0.192565	0.014618	-0.646930	-0.032354	-0.391363	-0.748421	0.306914	0.488000	0.327911
33835	9.983953	-0.864824	1.616207	-0.558473	0.193602	-0.090121	-0.644086	-0.026186	-0.398034	-0.745816	0.310290	0.485103	0.334894
33836	9.260625	-0.899677	1.499146	-0.531271	0.181757	-0.098723	-0.641224	-0.024314	-0.403465	-0.744623	0.312551	0.480481	0.342033
33837	9.121315	-1.035122	1.346176	-0.531571	0.109421	-0.071782	-0.638509	-0.021733	-0.407173	-0.741400	0.316188	0.478836	0.347946
33838	9.434497	-1.133598	1.375856	-0.548057	0.061344	-0.023859	-0.636940	-0.019725	-0.409735	-0.739366	0.320187	0.475360	0.353344
33839	9.688851	-1.250373	1.512154	-0.539151	0.014132	0.013721	-0.635951	-0.016145	-0.411419	-0.735691	0.325367	0.474470	0.357455
33840	9.403869	-1.224194	1.546077	-0.573095	0.087821	0.048200	-0.634093	-0.014569	-0.413417	-0.734165	0.330174	0.469911	0.362176
33841	9.165367	-0.917566	1.634808	-0.562612	0.024617	0.055774	-0.635403	-0.009551	-0.415781	-0.730654	0.335960	0.468349	0.365957
33842	9.406037	-0.617405	1.558635	-0.527456	-0.133650	0.009478	-0.636706	-0.006835	-0.414171	-0.726981	0.341302	0.467572	0.369308
33843	10.086413	-0.507519	1.648332	-0.542499	-0.198224	-0.006075	-0.637727	-0.003411	-0.410412	-0.720963	0.347746	0.469765	0.372298
33844	10.324391	-0.690072	1.686302	-0.531388	-0.156658	-0.022985	-0.641036	-0.001125	-0.407076	-0.716712	0.352953	0.469463	0.375969
33845	10.159637	-1.193305	1.834723	-0.559773	-0.061150	-0.014278	-0.642340	0.001588	-0.404608	-0.711697	0.358439	0.469532	0.380195
33846	9.460744	-1.194610	1.695505	-0.526597	-0.028652	0.052122	-0.644494	0.002301	-0.402298	-0.709169	0.363265	0.466849	0.383628
33847	9.302526	-1.126600	1.588624	-0.546551	-0.033194	0.065167	-0.646089	0.006308	-0.401671	-0.705048	0.369016	0.465960	0.386802
33848	9.391194	-0.854622	1.491219	-0.546883	-0.074485	0.051320	-0.646528	0.008165	-0.400362	-0.701860	0.374427	0.463727	0.390070
33849	9.546513	-0.569711	1.209912	-0.563257	-0.066990	0.032587	-0.647245	0.008019	-0.399073	-0.696966	0.380273	0.463359	0.393611
33850	9.330004	-0.585421	0.799539	-0.564440	0.035920	0.009798	-0.648234	0.004730	-0.398671	-0.694255	0.384620	0.459709	0.398429
33851	9.801201	-1.053337	1.437304	-0.564028	0.107963	0.014674	-0.646938	0.003440	-0.398981	-0.690745	0.388833	0.456972	0.403556
33852	10.330535	-1.326871	1.521816	-0.545039	0.204634	0.079835	-0.645202	0.000734	-0.403880	-0.690202	0.392131	0.450540	0.408495
33853	9.624406	-1.534695	1.592748	-0.557624	0.208043	0.097185	-0.641175	-0.002125	-0.407371	-0.688248	0.396118	0.445738	0.413187
33854	8.872515	-1.380581	1.514700	-0.548742	0.199361	0.047672	-0.638305	-0.001537	-0.414244	-0.687260	0.399155	0.439543	0.418511
33855	9.103024	-1.495016	1.614753	-0.560199	0.105666	0.055219	-0.636864	-0.002670	-0.418839	-0.683970	0.403573	0.436359	0.422971
33856	9.365280	-1.542064	1.699511	-0.529059	0.161591	0.034936	-0.634858	-0.002096	-0.420563	-0.682606	0.406476	0.430902	0.427959
33857	9.576926	-1.436110	1.847880	-0.545328	0.194313	0.014248	-0.633122	-0.004800	-0.426034	-0.679800	0.409496	0.426874	0.433548
33858	10.374787	-1.503799	2.263238	-0.547827	0.090673	0.027375	-0.628518	-0.008522	-0.428824	-0.677528	0.413139	0.422227	0.438174
33859	9.591988	-1.669903	1.971304	-0.527008	0.082730	-0.011424	-0.627935	-0.010519	-0.430850	-0.673644	0.416572	0.420002	0.443024
33860	8.733529	-1.512397	1.941695	-0.537666	0.085728	0.050204	-0.626496	-0.011373	-0.433442	-0.671543	0.420250	0.415272	0.447178
33861	9.100205	-1.272095	2.083523	-0.559268	0.016156	-0.010563	-0.625915	-0.012800	-0.434747	-0.666798	0.424628	0.413559	0.451708
33862	9.916965	-1.436075	2.195428	-0.548454	0.014525	-0.025324	-0.624474	-0.014809	-0.434066	-0.663259	0.428399	0.410279	0.456326
33863	9.682224	-1.497136	2.244757	-0.561256	0.007491	-0.041412	-0.624043	-0.014662	-0.435639	-0.658094	0.432522	0.408834	0.461185
33864	9.292667	-1.236433	2.181952	-0.554023	0.005637	-0.043129	-0.625194	-0.013511	-0.436760	-0.654190	0.436237	0.405724	0.465963
33865	9.285969	-1.207734	2.126057	-0.559647	-0.016746	-0.055437	-0.624614	-0.014653	-0.437920	-0.648662	0.440331	0.404643	0.470756
33866	9.577887	-1.284624	2.107191	-0.552343	-0.013177	-0.051784	-0.625476	-0.014513	-0.436340	-0.644457	0.444060	0.401821	0.475421
33867	9.649225	-1.250267	2.261380	-0.546399	0.065057	-0.038030	-0.624040	-0.014941	-0.437642	-0.639823	0.447231	0.399567	0.480580
33868	9.562670	-1.073004	2.303018	-0.541241	0.036421	-0.062560	-0.623615	-0.013795	-0.438347	-0.635935	0.450197	0.396261	0.485683
33869	9.422853	-1.026198	2.302683	-0.559564	0.013100	-0.066192	-0.621887	-0.015366	-0.440520	-0.630461	0.453684	0.394710	0.490810
33870	9.534965	-0.940496	2.204908	-0.554194	0.000480	-0.066014	-0.621596	-0.016514	-0.439535	-0.626058	0.457067	0.391715	0.495683
33871	9.477375	-0.950104	2.156759	-0.568730	-0.006744	-0.057304	-0.621306	-0.017228	-0.440116	-0.620384	0.460808	0.390159	0.500556
33872	9.475656	-0.955502	2.064987	-0.548486	0.019058	-0.031567	-0.622449	-0.017506	-0.441824	-0.616443	0.464133	0.386626	0.505073
33873	9.550011	-0.960442	2.122943	-0.559369	0.014459	-0.014846	-0.621299	-0.018512	-0.441273	-0.611403	0.467764	0.384426	0.509509
33874	9.528062	-0.950424	2.156695	-0.555638	0.019650	0.006392	-0.622159	-0.018367	-0.441407	-0.607713	0.471396	0.380414	0.513571
33875	9.477284	-1.003369	2.142853	-0.559143	0.039498	0.004443	-0.621583	-0.018936	-0.442561	-0.603026	0.474807	0.377653	0.517973
33876	9.452533	-1.075453	2.187191	-0.534614	0.041207	0.001165	-0.619282	-0.020368	-0.444023	-0.599576	0.477859	0.373602	0.522092
33877	9.526363	-1.109061	2.298635	-0.570119	0.028734	0.004370	-0.618989	-0.021798	-0.444469	-0.594673	0.481408	0.370770	0.526441
33878	9.538979	-1.153223	2.207277	-0.550222	0.017942	-0.007715	-0.619850	-0.021220	-0.445456	-0.590739	0.484759	0.366877	0.530507
33879	9.542964	-1.196210	2.294753	-0.537547	0.014305	-0.011092	-0.618995	-0.020655	-0.443742	-0.585852	0.487858	0.364625	0.534622
33880	9.475965	-1.082307	2.274237	-0.537676	-0.003700	-0.012750	-0.618992	-0.020938	-0.444888	-0.581763	0.491192	0.361127	0.538395
33881	9.428185	-1.150288	2.178392	-0.541266	0.005435	-0.025247	-0.619705	-0.021793	-0.445463	-0.576597	0.494230	0.358998	0.542580
33882	9.486049	-1.177271	2.173783	-0.559578	-0.021550	-0.019979	-0.619568	-0.020365	-0.444592	-0.572022	0.497894	0.355496	0.546365
33883	9.534266	-1.196927	2.171521	-0.544895	0.003629	-0.021724	-0.619998	-0.020219	-0.445301	-0.566813	0.500923	0.353233	0.550478
33884	9.529213	-1.177316	2.209976	-0.553935	0.005360	-0.009455	-0.618992	-0.021371	-0.443607	-0.562536	0.504234	0.349336	0.554315
33885	9.485701	-1.160017	2.226758	-0.539423	0.005334	-0.014601	-0.620140	-0.020796	-0.443735	-0.557446	0.507140	0.346961	0.558284
33886	9.471676	-1.128779	2.182928	-0.552088	0.008927	-0.006806	-0.619850	-0.021217	-0.446313	-0.553181	0.510341	0.342977	0.562059
33887	9.539197	-1.037024	2.234980	-0.548442	0.006981	0.008310	-0.618414	-0.022082	-0.445334	-0.548242	0.513393	0.340172	0.565811
33888	9.505089	-1.070496	2.259567	-0.539139	0.042978	0.007301	-0.617835	-0.023518	-0.444354	-0.544438	0.516097	0.335776	0.569636
33889	9.485506	-1.043482	2.307625	-0.555311	0.062689	0.027335	-0.617264	-0.022362	-0.448060	-0.540001	0.518623	0.332013	0.573756
33890	9.475403	-1.086699	2.344371	-0.541732	0.064583	0.009780	-0.616112	-0.023508	-0.448367	-0.536284	0.521060	0.327290	0.577735
33891	9.533113	-1.050519	2.389807	-0.548965	0.072733	0.009659	-0.616964	-0.025221	-0.448950	-0.531757	0.523184	0.323601	0.582061
33892	9.541849	-1.054682	2.505843	-0.553585	0.061007	0.013212	-0.614379	-0.026077	-0.451551	-0.527873	0.525742	0.318702	0.585981
33893	9.396550	-1.050956	2.568830	-0.541760	0.064535	0.013296	-0.613372	-0.026793	-0.452138	-0.523397	0.527805	0.315076	0.590088
33894	9.271154	-1.089050	2.535589	-0.535425	0.053605	0.021370	-0.611652	-0.026793	-0.453151	-0.519697	0.530243	0.310344	0.593669
33895	9.314594	-1.149932	2.507210	-0.548367	0.025007	0.002819	-0.610785	-0.027934	-0.454885	-0.514768	0.532684	0.307089	0.597459
33896	9.377294	-1.145432	2.516743	-0.564801	0.003324	0.018697	-0.612219	-0.027643	-0.455441	-0.510359	0.535938	0.302518	0.600655
33897	9.396214	-1.222822	2.529665	-0.550331	-0.003874	0.010057	-0.612499	-0.029071	-0.456026	-0.505301	0.538697	0.299387	0.604023
33898	9.391721	-1.169724	2.512161	-0.530211	0.019458	0.010156	-0.611358	-0.027929	-0.456023	-0.501203	0.541287	0.295125	0.607212
33899	9.406162	-1.130991	2.535877	-0.545922	-0.007237	-0.018165	-0.612215	-0.028647	-0.454738	-0.495816	0.543786	0.292315	0.610749
33900	9.396358	-1.140507	2.550496	-0.541260	0.014395	-0.021786	-0.612784	-0.029647	-0.454601	-0.491126	0.546293	0.288284	0.614208
33901	9.379685	-1.092090	2.545145	-0.544921	0.007140	-0.014704	-0.612209	-0.029933	-0.455180	-0.485861	0.548534	0.285238	0.617809
33902	9.406049	-1.101804	2.564551	-0.549405	0.019826	-0.020139	-0.612208	-0.029929	-0.456323	-0.481080	0.550993	0.281001	0.621295
33903	9.415788	-1.099509	2.554846	-0.546646	0.025221	-0.020137	-0.611347	-0.030217	-0.456333	-0.475814	0.552903	0.277753	0.625101
33904	9.377386	-1.130961	2.511748	-0.544818	0.028876	-0.027225	-0.611630	-0.030784	-0.457765	-0.470993	0.555096	0.273530	0.628661
33905	9.393831	-1.130701	2.569724	-0.524971	0.005307	-0.021540	-0.609908	-0.031653	-0.455931	-0.465826	0.556956	0.270692	0.632085
33906	9.425506	-1.063254	2.564095	-0.550359	0.012610	-0.018328	-0.610051	-0.031360	-0.457784	-0.460917	0.559384	0.266420	0.635346
33907	9.427845	-1.072906	2.569033	-0.570185	0.032430	-0.008067	-0.610765	-0.032221	-0.456645	-0.455543	0.561302	0.262547	0.639133
33908	9.360092	-1.062645	2.595593	-0.539323	0.032323	-0.013027	-0.610907	-0.032362	-0.457073	-0.450878	0.563336	0.258141	0.642437
33909	9.360120	-1.050544	2.597874	-0.544764	0.034151	-0.013100	-0.609319	-0.034648	-0.459110	-0.445717	0.564882	0.254574	0.646094
33910	9.415343	-1.048233	2.636442	-0.544892	0.007915	-0.000546	-0.610325	-0.034075	-0.458525	-0.440979	0.567276	0.250141	0.648972
33911	9.395979	-1.072312	2.631903	-0.559498	-0.000047	-0.009521	-0.608889	-0.034793	-0.458830	-0.435507	0.569326	0.246589	0.652223
33912	9.357510	-1.062492	2.617345	-0.544976	-0.011077	0.006634	-0.609747	-0.035221	-0.458542	-0.430722	0.571934	0.242209	0.654756
33913	9.357230	-1.096208	2.637055	-0.543198	-0.010975	-0.005736	-0.608746	-0.034503	-0.459970	-0.425414	0.573920	0.238866	0.657709
33914	9.372049	-1.086875	2.598264	-0.552298	-0.018200	0.001285	-0.609610	-0.033646	-0.459097	-0.420397	0.576589	0.234480	0.660174
33915	9.400996	-1.111289	2.588831	-0.546972	-0.035277	-0.005622	-0.609892	-0.034791	-0.458679	-0.414916	0.578848	0.231236	0.662804
33916	9.368534	-1.058817	2.443287	-0.543481	-0.050430	-0.024943	-0.612046	-0.034220	-0.456799	-0.409459	0.581679	0.227510	0.665005
33917	9.360786	-1.053510	2.510906	-0.528720	-0.017264	-0.014362	-0.613330	-0.035362	-0.456801	-0.404134	0.583431	0.224412	0.667775
33918	9.447605	-1.092791	2.501561	-0.559759	-0.042318	-0.016327	-0.612333	-0.033787	-0.457649	-0.398598	0.586257	0.220271	0.670002
33919	9.524618	-1.093095	2.530462	-0.545232	-0.032308	-0.033897	-0.614909	-0.035077	-0.455356	-0.392730	0.588178	0.217252	0.672764
33920	9.402117	-1.015219	2.491090	-0.552395	-0.014247	-0.035875	-0.614326	-0.037512	-0.454673	-0.387097	0.590408	0.213186	0.675371
33921	9.356628	-0.957044	2.471168	-0.552486	-0.032333	-0.028688	-0.613748	-0.038659	-0.454404	-0.381193	0.592326	0.209957	0.678056
33922	9.450742	-0.933376	2.485278	-0.566974	-0.023243	-0.028892	-0.614028	-0.040234	-0.453847	-0.375400	0.594743	0.205652	0.680487
33923	9.474982	-0.945735	2.466050	-0.539748	-0.026958	-0.030316	-0.615024	-0.041951	-0.453286	-0.369624	0.596402	0.202528	0.683129
33924	9.449097	-0.919438	2.393290	-0.543165	-0.001857	-0.014585	-0.617174	-0.041368	-0.454977	-0.364356	0.598333	0.198192	0.685538
33925	9.426945	-0.962594	2.427635	-0.554094	-0.010885	-0.007592	-0.616594	-0.043378	-0.453289	-0.358764	0.599892	0.194436	0.688195
33926	9.460921	-0.924165	2.422327	-0.552196	0.003528	-0.007646	-0.616006	-0.047250	-0.450763	-0.353465	0.601770	0.189828	0.690580
33927	9.494328	-0.926490	2.470642	-0.526720	0.011509	-0.006508	-0.616011	-0.045671	-0.452461	-0.348285	0.602752	0.186237	0.693328
33928	9.407278	-0.952484	2.478299	-0.552132	0.012496	-0.004179	-0.615444	-0.044385	-0.452309	-0.343033	0.604447	0.181500	0.695723
33929	9.435682	-1.005551	2.524770	-0.554125	-0.016327	-0.004029	-0.615007	-0.046105	-0.451759	-0.337440	0.605938	0.177647	0.698151
33930	9.406925	-1.020083	2.491138	-0.545006	-0.010952	-0.005730	-0.615440	-0.045823	-0.450038	-0.332132	0.607832	0.173164	0.700173
33931	9.431005	-1.005642	2.505444	-0.572321	-0.021646	-0.004209	-0.616449	-0.043955	-0.452010	-0.326282	0.609437	0.169050	0.702530
33932	9.450613	-0.976912	2.480930	-0.541441	-0.018121	-0.010938	-0.616729	-0.045530	-0.451168	-0.320885	0.611319	0.164706	0.704410
33933	9.436657	-0.986947	2.408560	-0.535911	-0.007335	-0.010940	-0.615579	-0.046681	-0.450189	-0.315414	0.612386	0.161054	0.706795
33934	9.439161	-0.933696	2.422463	-0.546895	-0.016242	-0.016315	-0.615719	-0.047251	-0.450766	-0.309850	0.614189	0.156664	0.708676
33935	9.518509	-0.885462	2.484652	-0.545065	-0.014504	-0.009207	-0.616719	-0.048253	-0.449911	-0.304250	0.615344	0.152871	0.710925
33936	9.451855	-0.868818	2.373388	-0.559686	-0.028805	-0.014605	-0.618720	-0.049393	-0.449765	-0.298483	0.617336	0.148333	0.712602
33937	9.421765	-0.887118	2.508967	-0.559794	-0.052385	0.001447	-0.617872	-0.046823	-0.449030	-0.292720	0.619072	0.144393	0.714294
33938	9.461068	-0.875795	2.426621	-0.545465	-0.075678	-0.019460	-0.618874	-0.047400	-0.446885	-0.286890	0.621562	0.140373	0.715297
33939	9.437032	-0.987252	2.360229	-0.554443	-0.059358	-0.026758	-0.619454	-0.046260	-0.444869	-0.280749	0.623207	0.136867	0.716980
33940	9.461589	-0.956227	2.321183	-0.548231	-0.080966	-0.030965	-0.621750	-0.046121	-0.442278	-0.274677	0.625683	0.132958	0.717911
33941	9.471796	-0.930067	2.262877	-0.545493	-0.079164	-0.031821	-0.623756	-0.046261	-0.441549	-0.268498	0.627472	0.129718	0.719278
33942	9.535328	-0.894726	2.180230	-0.547280	-0.073714	-0.034507	-0.625330	-0.046687	-0.441398	-0.262377	0.629754	0.125808	0.720237
33943	9.487417	-0.848651	2.155613	-0.542331	-0.018063	-0.014447	-0.625624	-0.045698	-0.437671	-0.256620	0.630619	0.122041	0.722200
33944	9.487307	-0.872806	2.158299	-0.545074	-0.021655	-0.014461	-0.627338	-0.046980	-0.437957	-0.250921	0.632115	0.117618	0.723626
33945	9.552475	-0.858669	2.165305	-0.533980	0.007068	-0.007415	-0.626766	-0.046841	-0.437389	-0.245412	0.632522	0.113728	0.725779
33946	9.499111	-0.858120	2.199203	-0.562940	0.026136	-0.009653	-0.627054	-0.046409	-0.437810	-0.239643	0.633351	0.108730	0.727747
33947	9.448295	-0.881940	2.204371	-0.539352	0.006870	0.015497	-0.625626	-0.045266	-0.438524	-0.234385	0.633765	0.104442	0.729725
33948	9.491573	-0.916022	2.209527	-0.542922	0.017718	0.013624	-0.624921	-0.042693	-0.438216	-0.229167	0.634597	0.099466	0.731352
33949	9.457616	-0.959315	2.210055	-0.546613	0.006918	0.013635	-0.625497	-0.042121	-0.437634	-0.223779	0.634970	0.095066	0.733279
33950	9.467064	-0.964057	2.234262	-0.546481	0.019371	0.031253	-0.625212	-0.041402	-0.439057	-0.218755	0.635755	0.089792	0.734778
33951	9.500931	-0.974030	2.219828	-0.544568	0.035600	0.029412	-0.624639	-0.041547	-0.438921	-0.213667	0.635658	0.085067	0.736918
33952	9.517658	-0.978848	2.239193	-0.544612	0.035714	0.017028	-0.624078	-0.038394	-0.440748	-0.208467	0.636097	0.079917	0.738603
33953	9.539516	-0.889389	2.264749	-0.548053	0.047979	0.057621	-0.624373	-0.036391	-0.440725	-0.203759	0.635805	0.074707	0.740711
33954	9.506320	-0.945422	2.161501	-0.547981	0.053351	0.061118	-0.623957	-0.033100	-0.441122	-0.199177	0.635993	0.068861	0.742361
33955	9.450439	-1.224072	2.384605	-0.553584	0.024487	0.064710	-0.623402	-0.028658	-0.443364	-0.194465	0.636010	0.063547	0.744067
33956	9.469494	-1.359759	2.352260	-0.552001	-0.002295	0.036573	-0.622570	-0.022366	-0.443018	-0.189376	0.636936	0.058161	0.745028
33957	9.438288	-1.403341	2.309288	-0.555852	-0.019963	-0.000528	-0.623147	-0.021652	-0.442149	-0.183612	0.637474	0.053781	0.746339
33958	9.419820	-1.345715	2.228919	-0.548583	-0.016326	-0.007535	-0.624293	-0.021940	-0.440857	-0.177874	0.638471	0.049051	0.747201
33959	9.470342	-1.084053	2.375765	-0.559458	-0.000029	-0.009495	-0.623290	-0.022232	-0.440011	-0.171943	0.638641	0.044632	0.748720
33960	9.595041	-1.025998	2.507869	-0.532354	0.011148	-0.062298	-0.623434	-0.021944	-0.440293	-0.165602	0.639047	0.040738	0.750023
33961	9.332928	-1.454748	2.486421	-0.555942	0.055338	-0.159378	-0.625159	-0.020508	-0.440835	-0.157512	0.638156	0.038075	0.752660
33962	9.390182	-1.569985	1.897958	-0.552667	0.005333	-0.207663	-0.622847	-0.024366	-0.443751	-0.148705	0.638504	0.035732	0.754269
33963	9.448924	-1.061866	2.037210	-0.576797	-0.066707	-0.196817	-0.623398	-0.030243	-0.440238	-0.139680	0.639385	0.033559	0.755347
33964	9.522015	-0.987715	1.985534	-0.541911	-0.023917	-0.163028	-0.623798	-0.036677	-0.441018	-0.131639	0.640068	0.030891	0.756326
33965	9.657793	-0.724795	2.033168	-0.552455	-0.010311	-0.065866	-0.624629	-0.043545	-0.440370	-0.124917	0.640025	0.027229	0.757643
33966	9.565639	-0.660825	2.119579	-0.552090	0.006940	0.017174	-0.623041	-0.046562	-0.437701	-0.119478	0.640289	0.022013	0.758466
