# Supplementary material for: Identification of Haptic Based Guiding Using Hard Reins
Source: PLoS One. 2015 Jul 22;10(7):e0132020. doi: 10.1371/journal.pone.0132020 (PMC4511788; doi:10.1371/journal.pone.0132020)
Supplement: S8 File — (ZIP) [file pone.0132020.s008.zip › Exp2_MotionData1/Subject2/path1/T7/fh7.txt]

// Start Time: 0
// Sample rate: 25.0Hz
// Scenario: 4.9
// Firmware Version: 2.6.1
Counter	Acc_X	Acc_Y	Acc_Z	Gyr_X	Gyr_Y	Gyr_Z	Mag_X	Mag_Y	Mag_Z	Quat_w	Quat_x	Quat_y	Quat_z
33456	0.691174	-9.705108	-1.315460	-0.016494	0.033661	-0.010391	0.126496	0.555630	0.297037	-0.572269	0.677681	-0.325329	0.327747
33457	0.658920	-9.827340	-1.254097	-0.008521	0.042370	0.007305	0.127434	0.553681	0.297529	-0.571956	0.677482	-0.325916	0.328121
33458	0.655265	-9.663700	-1.237764	0.002264	0.028401	-0.006732	0.127824	0.554789	0.298059	-0.571768	0.677365	-0.326053	0.328554
33459	0.630158	-9.802547	-1.085321	-0.010352	0.031838	0.009026	0.126618	0.556739	0.298360	-0.571515	0.677240	-0.326554	0.328753
33460	0.635681	-9.706315	-1.065035	0.055844	0.044082	0.015738	0.127692	0.555485	0.296755	-0.572096	0.676258	-0.326825	0.329494
33461	0.659952	-9.683039	-1.257254	0.054126	0.043265	0.005150	0.127285	0.557848	0.295472	-0.572620	0.675340	-0.326979	0.330313
33462	0.579459	-9.797647	-1.185773	0.030816	0.024888	0.007557	0.128355	0.556454	0.295442	-0.572932	0.674824	-0.327083	0.330723
33463	0.617827	-9.836331	-1.152900	0.025417	0.017862	0.010996	0.128349	0.557565	0.295059	-0.573277	0.674360	-0.327216	0.330942
33464	0.640568	-9.692479	-1.247581	0.029912	0.010007	0.007501	0.126226	0.557854	0.294832	-0.573670	0.673948	-0.327161	0.331152
33465	0.605604	-9.855626	-1.201086	0.009277	0.014353	0.018797	0.127816	0.558679	0.294028	-0.573871	0.673641	-0.327468	0.331126
33466	0.664166	-9.769614	-1.241462	0.003895	-0.004906	0.017808	0.126770	0.556186	0.293756	-0.574082	0.673562	-0.327549	0.330842
33467	0.684868	-9.572865	-1.347534	0.018254	0.008240	0.016234	0.128360	0.557011	0.292952	-0.574420	0.673214	-0.327692	0.330821
33468	0.630437	-9.759634	-1.209811	0.014676	0.001245	0.009109	0.128098	0.556179	0.293473	-0.574678	0.673027	-0.327655	0.330790
33469	0.591501	-9.802508	-1.171512	-0.005065	0.010836	0.023100	0.128092	0.557429	0.292961	-0.574732	0.672884	-0.328075	0.330570
33470	0.592657	-9.639127	-1.227327	0.000342	0.010861	0.017006	0.128355	0.558261	0.292177	-0.574786	0.672747	-0.328348	0.330483
33471	0.556295	-9.662529	-1.107109	-0.017500	0.016122	0.003681	0.128087	0.559234	0.291403	-0.574510	0.672839	-0.328652	0.330474
33472	0.553484	-9.720031	-1.040449	0.012885	0.021351	0.010958	0.128359	0.558261	0.291127	-0.574624	0.672528	-0.328881	0.330680
33473	0.581826	-9.811415	-0.962429	0.014687	0.037080	0.010118	0.129006	0.561312	0.290885	-0.574695	0.672061	-0.329299	0.331092
33474	0.620438	-9.812004	-1.056505	0.027216	0.045831	0.014638	0.127949	0.559790	0.291936	-0.574863	0.671397	-0.329767	0.331682
33475	0.630844	-9.701981	-1.233186	0.048681	0.021370	0.014729	0.128613	0.559925	0.291665	-0.575523	0.670612	-0.329838	0.332054
33476	0.670807	-9.512664	-1.361141	0.034372	0.003883	0.012828	0.130071	0.562696	0.287468	-0.576055	0.670158	-0.329744	0.332141
33477	0.539310	-9.663396	-1.433844	-0.031794	-0.019666	-0.002709	0.129281	0.562007	0.286948	-0.575777	0.670698	-0.329648	0.331628
33478	0.543505	-9.769958	-0.875097	-0.117753	-0.003190	0.000214	0.128880	0.561036	0.289308	-0.574227	0.672121	-0.330317	0.330767
33479	0.562939	-9.751125	-0.959170	-0.058650	0.024838	-0.000135	0.127948	0.560068	0.291939	-0.573322	0.672646	-0.330942	0.330646
33480	0.635949	-9.667919	-1.093437	-0.010326	0.030098	0.003759	0.127943	0.560484	0.292599	-0.573016	0.672589	-0.331331	0.330903
33481	0.658487	-9.898484	-0.923233	-0.027314	0.047563	0.000116	0.127820	0.559096	0.292194	-0.572390	0.672594	-0.332006	0.331297
33482	0.611547	-9.701580	-1.151297	0.018289	0.044104	0.012831	0.129800	0.559640	0.294138	-0.572438	0.672058	-0.332484	0.331824
33483	0.611151	-9.754702	-1.219201	0.082651	0.040605	0.026496	0.128743	0.560758	0.291014	-0.573510	0.670673	-0.332703	0.332554
33484	0.295974	-9.243335	-1.551895	0.027344	0.030309	-0.001054	0.127954	0.560763	0.288926	-0.573677	0.670215	-0.332778	0.333115
33485	0.639163	-10.217653	-1.517989	0.062989	-0.013550	0.011080	0.129276	0.561311	0.289436	-0.574728	0.669529	-0.332309	0.333151
33486	0.926990	-9.487782	-1.223665	0.163146	-0.013701	0.018915	0.130336	0.563806	0.285768	-0.577136	0.667665	-0.331239	0.333793
33487	0.727105	-9.746237	-1.301823	0.075438	-0.011910	0.025341	0.129812	0.564922	0.281980	-0.578419	0.666737	-0.330888	0.333775
33488	0.670053	-9.625035	-1.141308	0.084343	-0.031177	0.025374	0.130471	0.566446	0.280803	-0.579927	0.665851	-0.330225	0.333585
33489	0.585567	-9.624029	-1.027604	0.148723	-0.037293	0.029369	0.131008	0.567834	0.276607	-0.582371	0.664213	-0.329140	0.333665
33490	0.552352	-9.878719	-1.023036	0.166610	-0.055637	0.024104	0.132344	0.568662	0.272656	-0.585116	0.662531	-0.327620	0.333701
33491	0.508215	-9.646368	-0.664270	0.030602	-0.026871	0.025913	0.132088	0.568665	0.269903	-0.585899	0.662213	-0.327394	0.333181
33492	0.364519	-9.816100	-0.689016	-0.105259	-0.003177	0.002107	0.133139	0.569769	0.271080	-0.584549	0.663504	-0.328003	0.332382
33493	0.331140	-9.760140	-0.565508	-0.058673	0.026585	-0.005357	0.133674	0.568099	0.272630	-0.583607	0.664064	-0.328584	0.332347
33494	0.423731	-9.636556	-0.817250	0.020157	0.024912	-0.018884	0.132613	0.568661	0.271733	-0.583594	0.663837	-0.328411	0.332992
33495	0.568705	-9.623390	-0.861612	0.015671	0.023120	-0.015439	0.132085	0.568386	0.271344	-0.583599	0.663614	-0.328322	0.333517
33496	0.500179	-9.748170	-0.939367	0.004016	0.017893	-0.010259	0.130752	0.569088	0.272028	-0.583474	0.663564	-0.328293	0.333865
33497	0.487172	-9.882402	-0.820624	0.030813	-0.001368	-0.010159	0.130482	0.569505	0.272562	-0.583878	0.663289	-0.327888	0.334102
33498	0.506892	-9.824960	-0.863396	0.055812	-0.010134	0.000572	0.130755	0.570617	0.268630	-0.584697	0.662751	-0.327326	0.334288
33499	0.563831	-9.619512	-1.178783	0.009388	-0.010071	-0.012071	0.130350	0.572007	0.268256	-0.584856	0.662801	-0.326939	0.334288
33500	0.607170	-9.647730	-0.857417	-0.051476	-0.033766	-0.023200	0.130614	0.572006	0.268646	-0.584247	0.663831	-0.326502	0.333737
33501	0.577978	-9.680869	-0.756600	-0.046069	-0.024131	-0.031938	0.129026	0.570208	0.270490	-0.583631	0.664750	-0.326054	0.333424
33502	0.514387	-9.795609	-0.685267	0.027261	-0.006633	-0.020772	0.129026	0.570070	0.270489	-0.583905	0.664659	-0.325445	0.333720
33503	0.547907	-9.830099	-0.866213	0.020098	-0.002247	-0.013772	0.129422	0.571179	0.269443	-0.584153	0.664534	-0.325051	0.333918
33504	0.674601	-9.676806	-0.754984	-0.051495	0.029146	-0.003615	0.130090	0.569230	0.271252	-0.583264	0.665014	-0.325609	0.333973
33505	0.596313	-9.815935	-0.830416	0.014737	0.042329	-0.003088	0.129551	0.571177	0.270492	-0.583225	0.664581	-0.325910	0.334609
33506	0.625274	-9.816353	-0.893160	0.029959	0.045837	-0.002972	0.127701	0.570494	0.269332	-0.583312	0.663993	-0.326128	0.335411
33507	0.639961	-9.783306	-1.061150	0.061247	0.038856	0.006049	0.128765	0.570628	0.268398	-0.583970	0.662984	-0.326197	0.336196
33508	0.664542	-9.725519	-0.978980	0.005740	0.028310	0.008252	0.128758	0.571321	0.269192	-0.583925	0.662723	-0.326521	0.336474
33509	0.576838	-9.828677	-1.114003	0.003972	0.009133	0.001129	0.127297	0.570773	0.270522	-0.583975	0.662621	-0.326564	0.336547
33510	0.557347	-9.859177	-0.912294	-0.037289	-0.013689	0.011315	0.127688	0.572159	0.270399	-0.583653	0.663123	-0.326730	0.335954
33511	0.517026	-9.757761	-0.886746	-0.024710	-0.012779	-0.000013	0.127301	0.571052	0.269081	-0.583459	0.663510	-0.326697	0.335559
33512	0.495141	-9.781409	-0.809918	-0.026550	-0.012810	0.008785	0.128091	0.571046	0.270775	-0.583257	0.663898	-0.326766	0.335075
33513	0.514796	-9.733543	-0.838379	-0.063184	0.002068	0.003289	0.127296	0.569383	0.273266	-0.582482	0.664606	-0.327209	0.334585
33514	0.546054	-9.752972	-0.819644	-0.009418	-0.004882	-0.017506	0.129139	0.571316	0.274176	-0.582280	0.664913	-0.326906	0.334625
33515	0.572268	-9.801329	-0.834847	0.008410	0.005578	0.000268	0.127949	0.570490	0.274448	-0.582418	0.664779	-0.326869	0.334686
33516	0.611100	-9.772885	-0.873311	0.005727	0.002073	0.000231	0.128494	0.568822	0.273110	-0.582490	0.664746	-0.326782	0.334712
33517	0.625709	-9.753970	-0.942920	0.012926	0.004725	-0.005875	0.127960	0.569797	0.272209	-0.582652	0.664605	-0.326622	0.334864
33518	0.658978	-9.831034	-0.888813	0.012007	0.002073	-0.003274	0.127434	0.569384	0.271688	-0.582784	0.664522	-0.326447	0.334972
33519	0.649684	-9.778212	-0.943405	0.016443	0.003813	0.007353	0.127165	0.570635	0.270523	-0.583086	0.664261	-0.326426	0.334984
33520	0.635416	-9.749066	-0.887667	0.009300	0.002066	0.002017	0.127036	0.570220	0.270258	-0.583217	0.664175	-0.326338	0.335012
33521	0.640186	-9.754223	-0.988714	0.009335	0.000348	-0.003276	0.127164	0.570496	0.271047	-0.583373	0.664092	-0.326182	0.335057
33522	0.634662	-9.854854	-0.874456	0.009313	0.009069	0.000258	0.126502	0.569944	0.271576	-0.583446	0.663969	-0.326155	0.335200
33523	0.642298	-9.797448	-0.960387	0.020054	-0.003159	-0.001459	0.127040	0.570081	0.269206	-0.583777	0.663774	-0.325908	0.335249
33524	0.621009	-9.739184	-0.839360	-0.034554	0.002044	0.003465	0.128229	0.570352	0.270504	-0.583337	0.664192	-0.326131	0.334971
33525	0.582373	-9.734498	-0.978374	0.030761	0.002093	0.007481	0.127954	0.570907	0.272220	-0.583836	0.663779	-0.325993	0.335055
33526	0.552508	-9.863648	-0.813762	0.001216	-0.006680	0.003688	0.126243	0.570363	0.268959	-0.583927	0.663834	-0.325881	0.334896
33527	0.577867	-9.690996	-0.922555	-0.017531	0.004707	0.001861	0.127164	0.571191	0.270003	-0.583731	0.664003	-0.326023	0.334766
33528	0.565601	-9.719596	-0.867498	0.034357	-0.004904	-0.001324	0.129026	0.570625	0.269575	-0.584219	0.663693	-0.325640	0.334901
33529	0.523966	-9.801054	-0.868076	0.027197	0.000354	0.000401	0.128099	0.570631	0.269064	-0.584637	0.663376	-0.325413	0.335019
33530	0.538337	-9.815768	-0.923649	-0.017582	-0.010168	0.007961	0.127700	0.570911	0.268810	-0.584530	0.663647	-0.325443	0.334641
33531	0.553360	-9.743496	-0.848440	-0.031864	-0.012796	-0.001837	0.128232	0.570491	0.269323	-0.584236	0.664122	-0.325430	0.334225
33532	0.572654	-9.748333	-0.807803	0.018214	-0.006687	0.004711	0.128902	0.569238	0.269563	-0.584560	0.663972	-0.325216	0.334163
33533	0.635810	-9.695959	-0.824570	0.005701	0.000294	0.004637	0.128762	0.571183	0.268272	-0.584725	0.663877	-0.325189	0.334091
33534	0.630419	-9.777421	-0.734128	-0.013871	0.019574	-0.017482	0.128498	0.570907	0.268536	-0.584305	0.664071	-0.325201	0.334428
33535	0.668968	-9.787550	-0.801874	0.005792	0.016070	-0.012077	0.127964	0.570909	0.269332	-0.584259	0.663975	-0.325131	0.334767
33536	0.698043	-9.777803	-0.686647	0.000369	0.021261	-0.001533	0.127698	0.570910	0.269598	-0.584122	0.663887	-0.325281	0.335033
33537	0.620961	-9.744157	-0.892293	0.010183	0.044035	0.017161	0.126622	0.573415	0.269640	-0.584150	0.663359	-0.325893	0.335435
33538	0.601419	-9.781873	-0.690667	0.032476	0.046602	0.028781	0.128618	0.572294	0.269729	-0.584478	0.662529	-0.326525	0.335891
33539	0.533293	-9.844688	-0.955183	0.070161	0.043230	0.011434	0.128220	0.573268	0.268170	-0.585268	0.661339	-0.326648	0.336739
33540	0.545490	-9.830102	-0.873402	0.045070	0.033570	0.014738	0.128223	0.573130	0.267380	-0.585751	0.660538	-0.326857	0.337269
33541	0.498142	-9.695250	-0.943547	0.027185	0.024846	0.012857	0.128895	0.573128	0.265138	-0.586098	0.659967	-0.327076	0.337571
33542	0.524318	-9.748454	-0.970823	0.043314	0.023111	0.007663	0.128225	0.573686	0.266073	-0.586578	0.659302	-0.327080	0.338033
33543	0.538734	-9.760425	-0.915805	-0.004973	0.007363	-0.005090	0.129153	0.574237	0.265408	-0.586488	0.659348	-0.327079	0.338100
33544	0.577373	-9.762882	-0.834449	0.000322	0.002057	0.007252	0.128757	0.573961	0.265148	-0.586536	0.659333	-0.327119	0.338007
33545	0.591618	-9.796700	-0.844575	0.014705	0.007340	-0.005853	0.128884	0.575071	0.264895	-0.586698	0.659156	-0.326975	0.338210
33546	0.630380	-9.782284	-0.751008	-0.030969	0.016024	0.003528	0.128485	0.573962	0.267122	-0.586215	0.659437	-0.327344	0.338142
33547	0.567474	-9.800865	-0.695399	0.039735	0.032677	0.002355	0.127967	0.573133	0.264890	-0.586599	0.658740	-0.327433	0.338750
33548	0.582091	-9.777455	-0.868306	0.041536	0.042322	0.007694	0.128899	0.572850	0.264479	-0.586929	0.657965	-0.327672	0.339452
33549	0.547980	-9.824811	-0.709927	-0.006859	0.033513	0.017881	0.128103	0.573411	0.263446	-0.586797	0.657707	-0.328292	0.339582
33550	0.505384	-9.699728	-0.816278	0.023607	0.031820	0.011088	0.129164	0.573683	0.263039	-0.586982	0.657191	-0.328573	0.339988
33551	0.538743	-9.762522	-0.814884	0.050444	0.017826	0.007685	0.128896	0.573962	0.263439	-0.587635	0.656435	-0.328487	0.340405
33552	0.519469	-9.757442	-0.776204	0.004801	0.023054	0.010902	0.128604	0.578266	0.264012	-0.587627	0.656199	-0.328794	0.340576
33553	0.555404	-9.796328	-0.815416	0.025505	0.024869	-0.015393	0.128611	0.576600	0.264520	-0.587746	0.655841	-0.328659	0.341190
33554	0.574746	-9.791793	-0.856390	0.005723	0.003829	0.001125	0.127536	0.578827	0.264822	-0.587811	0.655789	-0.328605	0.341230
33555	0.594419	-9.743707	-0.812744	-0.013951	-0.010175	-0.006116	0.127683	0.576327	0.264794	-0.587700	0.656078	-0.328450	0.341016
33556	0.640197	-9.758475	-0.806099	-0.005063	-0.023333	0.002696	0.129011	0.577432	0.262684	-0.587814	0.656330	-0.328167	0.340606
33557	0.681217	-9.763556	-0.789687	-0.031880	-0.012849	-0.000119	0.129407	0.577430	0.263204	-0.587520	0.656812	-0.328178	0.340171
33558	0.581713	-9.830356	-0.864104	0.005708	-0.010169	0.000183	0.129800	0.578399	0.263207	-0.587671	0.656864	-0.327945	0.340035
33559	0.572621	-9.750921	-0.867919	0.009244	-0.020682	0.007239	0.130859	0.578671	0.263456	-0.588014	0.656873	-0.327682	0.339680
33560	0.539156	-9.704795	-0.814224	-0.047947	-0.005795	-0.005442	0.129796	0.578954	0.263475	-0.587393	0.657562	-0.327791	0.339316
33561	0.568202	-9.695386	-0.809559	0.010165	-0.020677	0.000208	0.131909	0.577273	0.269204	-0.587697	0.657608	-0.327431	0.339047
33562	0.601414	-9.781932	-0.709895	-0.003239	-0.020694	-0.006969	0.130321	0.576449	0.269220	-0.587748	0.657879	-0.327047	0.338803
33563	0.592516	-9.673781	-0.761451	-0.037250	-0.006712	0.001671	0.130068	0.576314	0.265808	-0.587347	0.658377	-0.327190	0.338393
33564	0.623323	-9.757991	-0.690581	0.022707	-0.013702	-0.004994	0.129802	0.577149	0.264770	-0.587711	0.658287	-0.326730	0.338380
33565	0.587006	-9.776449	-0.527044	0.010984	-0.006770	0.012572	0.131255	0.577696	0.265673	-0.588025	0.658142	-0.326685	0.338161
33566	0.533607	-9.814518	-0.527021	0.066459	0.014247	0.018348	0.130218	0.577150	0.259512	-0.588940	0.657194	-0.326565	0.338528
33567	0.537959	-9.881845	-0.508605	0.084372	0.031747	0.018526	0.131278	0.578533	0.257671	-0.590017	0.655873	-0.326551	0.339226
33568	0.558640	-9.689751	-0.564258	0.054853	0.021246	0.016545	0.131399	0.579781	0.258864	-0.590717	0.655023	-0.326570	0.339632
33569	0.495850	-9.684949	-0.727097	0.102302	0.022190	0.015155	0.131396	0.582004	0.256260	-0.592067	0.653572	-0.326276	0.340360
33570	0.500587	-9.694901	-0.823391	0.096966	0.031837	0.013388	0.132460	0.582416	0.254672	-0.593224	0.652169	-0.326090	0.341213
33571	0.436653	-9.853349	-0.887151	0.073776	0.004796	-0.009801	0.131152	0.581314	0.251136	-0.594132	0.651340	-0.325463	0.341814
33572	0.545782	-9.789220	-0.875338	-0.031779	-0.010121	-0.019456	0.132213	0.582281	0.249685	-0.593660	0.651966	-0.325225	0.341667
33573	0.620443	-9.820728	-0.763382	-0.055106	-0.005826	-0.007306	0.131797	0.583670	0.252594	-0.592962	0.652734	-0.325387	0.341259
33574	0.596238	-9.830029	-0.720017	0.003896	-0.025945	-0.003419	0.132064	0.582696	0.253631	-0.593165	0.652936	-0.324933	0.340951
33575	0.673129	-9.885749	-0.654024	-0.026537	-0.010251	0.001667	0.131804	0.583115	0.251538	-0.592924	0.653341	-0.324962	0.340567
33576	0.562462	-9.829397	-0.599545	-0.027407	-0.011965	-0.005352	0.131003	0.582702	0.253647	-0.592615	0.653833	-0.324859	0.340259
33577	0.504585	-9.819234	-0.570087	0.044131	-0.004959	0.004907	0.131944	0.581170	0.252567	-0.593288	0.653340	-0.324512	0.340365
33578	0.487591	-9.833386	-0.522034	0.034233	-0.003244	0.016297	0.132868	0.582415	0.251777	-0.593876	0.652901	-0.324374	0.340313
33579	0.505348	-9.713337	-0.547245	0.012841	0.010777	0.003875	0.132211	0.582281	0.250342	-0.594036	0.652674	-0.324414	0.340432
33580	0.471120	-9.766517	-0.720611	0.034366	0.001228	-0.005692	0.131951	0.581866	0.249422	-0.594446	0.652344	-0.324042	0.340702
33581	0.493302	-9.704128	-0.712875	-0.008539	-0.001394	-0.015701	0.132486	0.580891	0.249930	-0.594268	0.652585	-0.323831	0.340751
33582	0.592313	-9.704807	-0.682492	-0.012136	-0.011930	-0.015796	0.132485	0.581169	0.249670	-0.594088	0.652964	-0.323487	0.340667
33583	0.610563	-9.858477	-0.547418	-0.013067	-0.036452	-0.019456	0.130746	0.582983	0.250502	-0.594051	0.653522	-0.322840	0.340275
33584	0.634688	-9.863329	-0.499613	-0.006829	-0.029483	-0.013227	0.131019	0.581315	0.251269	-0.594068	0.653938	-0.322288	0.339968
33585	0.659318	-9.796148	-0.491843	0.027111	-0.026017	0.001138	0.131022	0.581593	0.249959	-0.594631	0.653812	-0.321755	0.339733
33586	0.622507	-9.877710	-0.514094	-0.001455	0.007252	-0.003360	0.130759	0.582290	0.248132	-0.594551	0.653852	-0.321728	0.339820
33587	0.581931	-9.810144	-0.546616	0.012794	-0.005006	0.009062	0.132614	0.582696	0.248108	-0.594847	0.653700	-0.321644	0.339675
33588	0.601588	-9.762249	-0.565462	0.032488	0.000247	0.009229	0.131686	0.581868	0.249295	-0.595340	0.653302	-0.321470	0.339742
33589	0.518803	-9.855574	-0.618697	0.012812	-0.003217	0.007318	0.133276	0.583109	0.247839	-0.595612	0.653148	-0.321385	0.339640
33590	0.558331	-9.730831	-0.627218	-0.005018	0.005541	-0.003341	0.132214	0.583254	0.247725	-0.595497	0.653243	-0.321362	0.339682
33591	0.581740	-9.834417	-0.618997	-0.001419	-0.012814	-0.013983	0.131413	0.582702	0.250096	-0.595499	0.653462	-0.320981	0.339617
33592	0.649428	-9.825237	-0.590634	-0.069498	-0.019893	0.000456	0.131145	0.583536	0.249583	-0.594728	0.654471	-0.321146	0.338869
33593	0.611324	-9.750401	-0.599059	-0.074833	-0.024239	-0.007503	0.131806	0.582143	0.252447	-0.593883	0.655600	-0.321209	0.338107
33594	0.611106	-9.781604	-0.577784	-0.028302	-0.017231	-0.007145	0.131817	0.580338	0.252167	-0.593582	0.656149	-0.321024	0.337747
33595	0.562978	-9.759439	-0.531448	-0.012253	-0.006756	0.007127	0.132598	0.582138	0.253748	-0.593547	0.656318	-0.321061	0.337444
33596	0.502016	-9.838663	-0.637586	-0.015794	0.007288	0.005394	0.131291	0.579508	0.252166	-0.593337	0.656471	-0.321248	0.337337
33597	0.449105	-9.807111	-0.680029	-0.073105	0.007269	0.017336	0.131823	0.577838	0.254636	-0.592484	0.657199	-0.322000	0.336701
33598	0.490563	-9.749764	-0.698955	-0.087336	0.007297	-0.000392	0.132468	0.579360	0.257399	-0.591294	0.658236	-0.322591	0.336202
33599	0.505450	-9.692328	-0.756106	-0.053260	0.010846	-0.014221	0.131937	0.578807	0.258452	-0.590465	0.658906	-0.322838	0.336109
33600	0.545514	-9.829808	-0.777260	-0.023629	0.007406	-0.038730	0.131275	0.578394	0.258852	-0.589853	0.659435	-0.322496	0.336474
33601	0.603317	-9.854050	-0.691513	0.005927	0.014395	-0.045562	0.131534	0.578669	0.260032	-0.589570	0.659583	-0.321973	0.337180
33602	0.634701	-9.854383	-0.720629	0.020270	0.009163	-0.052535	0.129678	0.578680	0.259535	-0.589432	0.659670	-0.321174	0.338013
33603	0.664056	-9.801695	-0.720277	-0.001232	0.028368	-0.040284	0.128074	0.580771	0.259581	-0.589000	0.659772	-0.320932	0.338796
33604	0.722640	-9.715426	-0.676528	0.129385	0.023124	-0.039352	0.127551	0.579246	0.259836	-0.590296	0.658390	-0.319732	0.340359
33605	0.904073	-10.010114	-0.618991	0.304850	0.021420	-0.064630	0.125969	0.582453	0.251489	-0.593759	0.655067	-0.316993	0.343298
33606	0.739258	-10.090961	-0.733865	-0.002069	0.021391	-0.056258	0.123047	0.585248	0.247754	-0.593218	0.655353	-0.316443	0.344193
33607	0.762117	-9.600085	-0.613052	-0.108637	-0.020696	-0.048284	0.123580	0.583578	0.249961	-0.591622	0.657115	-0.316252	0.343757
33608	0.612127	-9.637434	-0.624205	-0.006741	-0.048656	-0.033506	0.121856	0.583031	0.250376	-0.591617	0.657790	-0.315205	0.343434
33609	0.579089	-9.531214	-0.581840	-0.008749	-0.072377	0.006957	0.123976	0.583297	0.251003	-0.592040	0.658370	-0.314445	0.342289
33610	0.625397	-9.480239	-0.312465	0.134339	-0.079424	0.013252	0.123452	0.583857	0.248128	-0.594402	0.657286	-0.312682	0.341894
33611	0.692066	-9.954213	-0.183895	0.383240	-0.062682	-0.024645	0.124497	0.587461	0.246703	-0.599696	0.653301	-0.308925	0.343698
33612	0.784141	-9.915955	-0.023217	0.413828	-0.032910	-0.056941	0.122912	0.592474	0.236405	-0.604897	0.648940	-0.304859	0.346465
33613	0.977764	-9.859336	0.107954	0.499868	0.021322	-0.076434	0.123882	0.594560	0.221180	-0.610754	0.643173	-0.300577	0.350658
33614	1.231343	-9.858702	0.175474	0.721985	0.029282	-0.125091	0.119912	0.602782	0.204516	-0.618929	0.634883	-0.294150	0.356827
33615	1.297311	-9.764194	0.572564	1.015550	0.038946	-0.152886	0.116633	0.609199	0.182834	-0.630426	0.622795	-0.285293	0.365099
33616	1.309779	-9.383159	0.930147	1.311583	0.021407	-0.138389	0.111521	0.618965	0.148609	-0.645409	0.606730	-0.274090	0.374434
33617	1.429259	-9.583817	1.688708	1.841239	-0.006584	-0.162922	0.106174	0.628320	0.106242	-0.666165	0.583490	-0.257947	0.386299
33618	1.526840	-9.484675	2.895548	2.384988	-0.027761	-0.146735	0.105913	0.635154	0.055370	-0.692214	0.552104	-0.237094	0.399759
33619	1.582129	-9.873254	3.390524	2.896578	-0.089009	-0.137167	0.102839	0.637157	-0.017829	-0.722362	0.512459	-0.210680	0.413755
33620	0.829965	-9.051484	4.341412	3.340744	-0.150308	-0.062404	0.099473	0.627091	-0.101517	-0.755026	0.464714	-0.179745	0.426226
33621	1.102952	-8.050447	5.177359	3.526434	-0.157701	0.009520	0.094384	0.603717	-0.202117	-0.786540	0.411673	-0.146869	0.436245
33622	0.706102	-7.528845	6.410146	3.293197	-0.107445	0.127159	0.092513	0.565462	-0.287553	-0.813306	0.359703	-0.117157	0.442065
33623	1.548461	-6.591050	6.894354	3.213315	-0.122807	0.169626	0.098580	0.522018	-0.357800	-0.836507	0.307398	-0.087632	0.445066
33624	1.032367	-5.515928	7.920625	3.398319	-0.143007	0.187114	0.102084	0.462901	-0.428033	-0.857318	0.250958	-0.055929	0.445980
33625	1.140139	-4.329670	9.125455	3.072761	-0.098684	0.146314	0.104153	0.394903	-0.490717	-0.872517	0.198492	-0.027354	0.445608
33626	1.210997	-3.208670	9.346834	2.308797	-0.057811	0.127880	0.100329	0.325538	-0.535599	-0.881900	0.158527	-0.006190	0.443941
33627	1.384357	-2.617130	9.734291	1.439323	0.003142	0.092746	0.102265	0.282508	-0.563237	-0.886916	0.132907	0.006401	0.442351
33628	1.248022	-2.092113	9.602102	1.073538	0.015411	0.067365	0.107523	0.256114	-0.581569	-0.890147	0.113756	0.015520	0.440973
33629	1.408542	-1.930066	9.516056	0.976176	0.004938	0.031358	0.108777	0.230293	-0.594057	-0.892464	0.096194	0.024130	0.440082
33630	1.465979	-1.324664	9.421576	0.791799	-0.012653	0.045920	0.107881	0.208093	-0.605031	-0.894255	0.082229	0.031309	0.438824
33631	1.466226	-1.288717	9.378724	0.777510	-0.016136	0.040525	0.106141	0.190057	-0.608861	-0.895750	0.068368	0.038523	0.437576
33632	1.627968	-0.964681	9.568524	0.572489	0.022131	0.076192	0.107600	0.171451	-0.616159	-0.897138	0.058017	0.043104	0.435798
33633	1.395489	-0.717614	9.539722	0.228890	0.032584	0.086183	0.109559	0.158534	-0.623802	-0.898147	0.053608	0.044596	0.434131
33634	1.577480	-0.598430	9.650083	0.185840	0.055180	0.113234	0.113036	0.154073	-0.624163	-0.899352	0.049935	0.045171	0.432010
33635	1.259512	-0.496497	9.923186	0.107998	0.049962	0.104828	0.116123	0.150310	-0.628055	-0.900379	0.047577	0.045288	0.430119
33636	1.279540	-0.397981	9.940970	-0.110203	0.076182	0.087485	0.117671	0.155158	-0.623435	-0.901072	0.049029	0.042959	0.428742
33637	1.428269	-0.538474	9.998158	-0.237138	0.067417	0.056494	0.120414	0.161111	-0.620791	-0.901344	0.052703	0.039845	0.428034
33638	1.297480	-0.592760	10.003469	-0.036461	0.062396	-0.001953	0.124004	0.161648	-0.623598	-0.901320	0.052868	0.038485	0.428189
33639	1.548606	-0.596962	10.056535	0.210785	0.073029	-0.066278	0.125603	0.160529	-0.623765	-0.900995	0.048335	0.039243	0.429339
33640	1.232529	-0.556318	9.956380	0.282609	0.096015	-0.110505	0.126446	0.154835	-0.627905	-0.900357	0.042374	0.040120	0.431222
33641	1.090866	-0.435616	9.737871	0.191557	0.115405	-0.144511	0.128326	0.150798	-0.627448	-0.899325	0.037764	0.040012	0.433806
33642	0.829027	-0.573712	9.531844	-0.044636	0.135572	-0.137293	0.130166	0.153565	-0.627186	-0.898182	0.037325	0.037364	0.436439
33643	0.930507	-0.573757	9.776122	-0.234541	0.137964	-0.094645	0.134400	0.155485	-0.626838	-0.897243	0.040229	0.033086	0.438453
33644	0.837986	-0.674530	9.621940	-0.247354	0.104639	-0.037573	0.137267	0.163520	-0.624963	-0.896755	0.043769	0.029143	0.439393
33645	0.700246	-0.351055	9.650882	-0.063224	0.071393	-0.005403	0.139101	0.166563	-0.623254	-0.896668	0.044241	0.027476	0.439630
33646	1.060203	-0.334291	9.758528	0.096013	0.029331	-0.015076	0.141736	0.169324	-0.622347	-0.896617	0.042299	0.027882	0.439900
33647	1.135219	-0.302187	9.436185	0.147940	0.011899	-0.018295	0.141625	0.167105	-0.624994	-0.896558	0.039501	0.029164	0.440196
33648	0.951330	-0.357963	9.605373	0.079875	-0.028345	-0.020659	0.142576	0.164325	-0.626743	-0.896405	0.038351	0.030466	0.440522
33649	0.752369	-0.504174	10.052454	0.081662	-0.033595	-0.034743	0.140201	0.163228	-0.628687	-0.896113	0.037134	0.031987	0.441111
33650	0.739741	-0.242093	9.988279	0.058500	-0.035293	-0.054245	0.139675	0.162954	-0.629732	-0.895636	0.036408	0.033249	0.442046
33651	1.108757	0.044824	9.579804	0.141070	-0.029949	-0.095963	0.137959	0.162131	-0.630896	-0.894839	0.034043	0.035278	0.443688
33652	1.111204	-0.282829	9.412580	0.030386	-0.012321	-0.146116	0.137027	0.162970	-0.631530	-0.893532	0.033550	0.035941	0.446300
33653	1.089809	-0.571442	9.366184	0.087627	-0.038527	-0.149370	0.135334	0.159232	-0.634299	-0.892196	0.032203	0.037691	0.448920
33654	1.032056	-0.537814	9.203633	0.098318	-0.064739	-0.142310	0.132688	0.158692	-0.635839	-0.890909	0.030968	0.039893	0.451365
33655	1.167785	-0.471246	9.294559	-0.056514	-0.081471	-0.140003	0.128448	0.159133	-0.638265	-0.889510	0.032608	0.041098	0.453893
33656	1.207236	-0.356220	9.254683	-0.139720	-0.068385	-0.135262	0.127085	0.164554	-0.636746	-0.888110	0.035649	0.041207	0.456389
33657	1.211212	-0.478625	9.351783	-0.223864	-0.057947	-0.127055	0.123582	0.172346	-0.634645	-0.886700	0.040081	0.040464	0.458824
33658	1.271280	-0.517876	9.254675	-0.214839	-0.068400	-0.144674	0.121282	0.179438	-0.633489	-0.885114	0.044447	0.039893	0.461526
33659	1.529627	-0.522420	9.213938	-0.213061	-0.056233	-0.137645	0.118716	0.186948	-0.632981	-0.883564	0.048684	0.039237	0.464118
33660	1.339041	-0.835838	9.276873	-0.243675	-0.058033	-0.099112	0.117211	0.193619	-0.631184	-0.882331	0.053496	0.038170	0.466018
33661	1.396243	-0.966201	10.053604	-0.259988	-0.036413	-0.069253	0.112624	0.205026	-0.628112	-0.881332	0.058457	0.036655	0.467433
33662	0.918852	-1.224619	10.852703	-0.102751	-0.016352	-0.034477	0.112575	0.212522	-0.626461	-0.880854	0.060442	0.036096	0.468124
33663	1.055782	-0.644135	10.677936	-0.113366	0.005535	-0.046731	0.113489	0.214182	-0.625145	-0.880248	0.062436	0.035158	0.469073
33664	1.148833	-0.449076	10.203489	-0.163966	0.046861	-0.108609	0.114773	0.220282	-0.622741	-0.879037	0.064853	0.033005	0.471167
33665	0.845152	-0.688717	9.720257	-0.059139	0.043633	-0.128952	0.113421	0.224176	-0.621893	-0.877740	0.065455	0.032001	0.473566
33666	0.682228	-0.846221	9.712641	-0.080766	0.013872	-0.104528	0.111283	0.227520	-0.623272	-0.876632	0.066722	0.031203	0.475490
33667	0.838207	-0.649890	9.814498	-0.120111	-0.011550	-0.119014	0.111000	0.229464	-0.621278	-0.875301	0.068900	0.030551	0.477670
33668	0.746534	-0.654713	10.363225	0.005218	-0.018531	-0.150715	0.110298	0.235576	-0.620419	-0.873836	0.068941	0.031206	0.480295
33669	1.017383	-0.586067	9.905018	0.096708	-0.007036	-0.184429	0.106589	0.235041	-0.621418	-0.872162	0.067208	0.032625	0.483480
33670	1.259701	-0.798070	9.626494	0.084324	-0.012235	-0.211083	0.103957	0.232975	-0.624287	-0.870198	0.065765	0.034010	0.487107
33671	1.358197	-0.866501	9.523911	0.018958	-0.012290	-0.197503	0.101177	0.232296	-0.625039	-0.868258	0.065434	0.034786	0.490547
33672	1.222686	-0.904074	9.476580	-0.058931	-0.011413	-0.185697	0.099183	0.233140	-0.625263	-0.866328	0.066488	0.034721	0.493811
33673	1.315808	-0.721331	9.694189	-0.005277	0.020873	-0.174610	0.097302	0.236482	-0.624282	-0.864579	0.066272	0.034656	0.496900
33674	1.401244	-0.924619	9.506048	0.175400	0.033141	-0.153926	0.096922	0.234681	-0.626526	-0.863276	0.062852	0.036102	0.499500
33675	1.294439	-1.009635	9.748742	0.212728	0.026025	-0.107850	0.094047	0.228728	-0.629168	-0.862447	0.058880	0.038028	0.501270
33676	1.422648	-0.977102	9.702344	-0.113873	0.038134	-0.097881	0.094835	0.230251	-0.629559	-0.861342	0.060436	0.036416	0.503101
33677	1.427721	-1.267061	9.283167	-0.216767	0.013693	-0.095246	0.096122	0.235935	-0.627421	-0.860092	0.064041	0.034227	0.504944
33678	1.517146	-0.916793	9.214318	-0.023571	-0.051019	-0.095788	0.093038	0.240532	-0.625883	-0.859048	0.064945	0.035062	0.506547
33679	1.480283	-0.684139	9.690795	0.348824	-0.078870	-0.156571	0.089755	0.236665	-0.629286	-0.857801	0.059734	0.040281	0.508907
33680	1.454454	-0.915200	9.575397	0.041134	-0.066629	-0.172905	0.085948	0.231412	-0.632431	-0.856025	0.059616	0.042121	0.511755
33681	1.580415	-0.856477	9.435585	-0.141532	-0.065020	-0.137244	0.081135	0.236157	-0.629685	-0.854355	0.062708	0.042080	0.514174
33682	1.711575	-0.747171	9.332361	-0.173950	-0.065163	-0.088150	0.077901	0.243948	-0.628507	-0.853153	0.066326	0.041586	0.515752
33683	1.764659	-0.763432	9.656184	0.179251	-0.075735	-0.052156	0.074994	0.241882	-0.628615	-0.852746	0.064145	0.044946	0.516419
33684	1.694402	-0.470609	10.059133	0.196208	-0.054816	-0.045717	0.073195	0.235232	-0.634562	-0.852459	0.061373	0.048037	0.516951
33685	1.551778	-0.827956	10.037027	0.029765	-0.025087	-0.033634	0.071087	0.233161	-0.635207	-0.852086	0.061237	0.048966	0.517496
33686	1.594474	-0.938659	10.126718	-0.046381	-0.014686	-0.013041	0.070820	0.232746	-0.634157	-0.851872	0.062216	0.048825	0.517744
33687	1.431059	-0.822421	9.966028	-0.086568	0.006395	-0.018468	0.070008	0.235388	-0.634118	-0.851541	0.063766	0.047983	0.518180
33688	1.398703	-0.606902	9.569810	0.043348	0.031067	-0.038518	0.070538	0.235801	-0.634385	-0.851217	0.062718	0.048024	0.518835
33689	1.420725	-0.231597	9.650846	0.162546	0.032920	-0.081632	0.069488	0.235253	-0.636737	-0.850564	0.059675	0.049392	0.520136
33690	1.280346	-0.265211	9.312781	0.390222	0.017548	-0.168103	0.068759	0.225958	-0.640758	-0.849256	0.052736	0.053422	0.522618
33691	0.987641	-0.680791	9.529244	-0.168094	0.006970	-0.179261	0.064782	0.225286	-0.640704	-0.847168	0.055458	0.051854	0.525873
33692	0.993154	-0.593461	9.784968	-0.313076	-0.007119	-0.182121	0.064845	0.235279	-0.637192	-0.844891	0.060694	0.048957	0.529224
33693	1.231737	-0.330146	9.978215	-0.128705	-0.007147	-0.198423	0.061480	0.241682	-0.634188	-0.842586	0.062863	0.048052	0.532717
33694	1.472166	-0.472069	9.801459	-0.094588	-0.010615	-0.221194	0.059084	0.242944	-0.634007	-0.840097	0.064406	0.047574	0.536494
33695	1.672311	-0.853321	9.915522	-0.124828	-0.019337	-0.269170	0.055068	0.248379	-0.632841	-0.836982	0.066574	0.047002	0.541128
33696	1.507776	-0.893440	9.748238	-0.046079	-0.053336	-0.277486	0.048405	0.253275	-0.632954	-0.833844	0.067712	0.047836	0.545740
33697	1.784289	-0.720259	9.666125	0.021790	-0.052584	-0.245312	0.044416	0.254407	-0.632356	-0.831101	0.067822	0.049381	0.549758
33698	1.670006	-0.497598	9.823493	0.019886	-0.068379	-0.227684	0.039647	0.253184	-0.632690	-0.828552	0.068068	0.051116	0.553404
33699	1.716706	-0.382578	9.800378	0.059338	-0.063093	-0.243228	0.034218	0.251826	-0.633539	-0.825830	0.067663	0.053257	0.557307
33700	1.510787	-0.472548	9.743437	0.032738	-0.029678	-0.285552	0.030386	0.250460	-0.635989	-0.822644	0.067199	0.054568	0.561928
33701	1.433193	-0.502224	9.279896	-0.081650	-0.026048	-0.302206	0.024534	0.252018	-0.634572	-0.819058	0.068624	0.054584	0.566970
33702	1.422889	-0.584655	9.041094	-0.012725	-0.064446	-0.314188	0.020022	0.252877	-0.635939	-0.815401	0.069270	0.055997	0.572003
33703	1.410006	-0.367392	9.264822	-0.002647	-0.092337	-0.379379	0.013112	0.253607	-0.634250	-0.810895	0.070053	0.058085	0.578073
33704	1.332878	-0.347486	9.284944	-0.055749	-0.129630	-0.519099	0.003549	0.254909	-0.633697	-0.804636	0.071898	0.060338	0.586302
33705	1.389903	-0.477795	9.292567	0.029032	-0.163373	-0.679020	-0.008534	0.256363	-0.633761	-0.796408	0.072612	0.064348	0.596926
33706	1.649908	-0.590374	9.322679	0.018829	-0.175418	-0.801722	-0.022968	0.252279	-0.635420	-0.786549	0.073416	0.068592	0.609300
33707	1.649929	-0.581341	9.130505	-0.261644	-0.135000	-0.889087	-0.039322	0.256531	-0.633027	-0.774976	0.078039	0.068872	0.623361
33708	1.918834	-1.171792	10.226991	0.043041	-0.136643	-1.028085	-0.055391	0.257312	-0.630411	-0.761839	0.077701	0.073178	0.638912
33709	1.403129	-1.362322	10.318178	-0.171291	-0.090007	-1.106907	-0.071568	0.254901	-0.629663	-0.747080	0.079938	0.074053	0.655742
33710	1.893898	-1.286600	10.374902	-0.763448	-0.017667	-1.121668	-0.087303	0.263590	-0.621984	-0.730828	0.089941	0.066135	0.673370
33711	2.292613	-1.220337	9.463712	-0.749791	0.031440	-1.133813	-0.104967	0.282838	-0.610887	-0.713960	0.099098	0.057550	0.690745
33712	2.244801	-1.148212	9.330359	-0.596018	0.038446	-1.100913	-0.121255	0.294861	-0.602247	-0.697336	0.105843	0.050988	0.707050
33713	2.501173	-1.438087	9.579582	-0.256894	0.024455	-1.118020	-0.135771	0.299795	-0.595280	-0.680799	0.108109	0.049319	0.722768
33714	1.869361	-1.667490	10.034248	-0.326798	0.043737	-1.100703	-0.150900	0.298488	-0.592436	-0.664008	0.110878	0.046421	0.738000
33715	2.060394	-1.276175	9.489108	-0.467061	0.082293	-1.118293	-0.165005	0.301893	-0.586672	-0.646325	0.115004	0.040817	0.753241
33716	1.700276	-1.653661	9.406157	-0.403269	0.087823	-1.175051	-0.179605	0.300166	-0.582528	-0.627531	0.117967	0.036349	0.768744
33717	1.378410	-1.402024	9.070535	-0.342413	0.102847	-1.162943	-0.194084	0.299131	-0.576540	-0.608716	0.120004	0.032390	0.783591
33718	1.881212	-1.333473	9.172737	-0.337244	0.054491	-1.135903	-0.208289	0.298235	-0.572787	-0.589934	0.122557	0.029208	0.797562
33719	2.304259	-1.623917	9.660863	-0.471788	0.010376	-1.090539	-0.225306	0.299573	-0.565687	-0.571205	0.127501	0.024067	0.810487
33720	1.842047	-1.416474	9.460537	-0.486383	-0.070057	-1.045811	-0.239932	0.300065	-0.557843	-0.552790	0.133727	0.019691	0.822285
33721	2.254798	-1.109040	9.580685	-0.446460	-0.112340	-0.984936	-0.258251	0.298219	-0.552593	-0.535207	0.140298	0.016052	0.832834
33722	2.563805	-1.121167	9.549037	-0.277573	-0.145718	-0.946031	-0.277104	0.295263	-0.544851	-0.518477	0.145439	0.015683	0.842487
33723	2.519815	-1.197472	9.654292	-0.349400	-0.105644	-0.882970	-0.290521	0.293667	-0.537703	-0.502437	0.150744	0.013306	0.851268
33724	2.842525	-0.970285	9.259951	-0.197452	-0.056762	-0.821808	-0.305646	0.289581	-0.531342	-0.487721	0.153530	0.013030	0.859294
33725	2.778214	-0.853602	9.497387	0.051140	-0.030558	-0.788141	-0.316988	0.277704	-0.531682	-0.474241	0.153537	0.016512	0.866746
33726	2.481203	-0.505709	9.239568	-0.020341	0.016804	-0.786562	-0.327509	0.262215	-0.533251	-0.460443	0.153238	0.018450	0.874168
33727	2.774673	-0.666607	9.285659	0.165802	0.015037	-0.797670	-0.336724	0.249493	-0.533238	-0.446922	0.151321	0.023572	0.881367
33728	2.775940	-0.829912	9.372699	0.230309	0.032579	-0.814796	-0.346456	0.235248	-0.534807	-0.433162	0.148361	0.029837	0.888521
33729	2.651093	-1.077958	9.743462	0.058609	0.069292	-0.835321	-0.354857	0.220858	-0.537186	-0.418447	0.146280	0.032666	0.895789
33730	2.862139	-1.277300	9.592737	0.036864	0.101465	-0.763208	-0.361933	0.205904	-0.538015	-0.404845	0.143717	0.034738	0.902352
33731	3.065305	-1.230943	9.538641	0.036604	0.128383	-0.696194	-0.367123	0.187332	-0.541141	-0.392412	0.140799	0.036237	0.908227
33732	2.722432	-1.223685	9.464771	0.028958	0.126491	-0.586886	-0.371036	0.177360	-0.544201	-0.381843	0.137918	0.037449	0.913111
33733	2.751426	-1.219307	9.397275	-0.257870	0.112160	-0.476245	-0.372338	0.172230	-0.542919	-0.372477	0.137676	0.033028	0.917178
33734	2.455231	-1.101677	9.353113	-0.408616	0.054277	-0.396371	-0.374475	0.173629	-0.541034	-0.364043	0.139534	0.026246	0.920497
33735	2.296737	-0.643161	9.441471	-0.437544	0.015663	-0.341950	-0.376632	0.176970	-0.537029	-0.356497	0.142431	0.018835	0.923184
33736	2.327675	-0.377987	9.713441	-0.366079	0.019064	-0.321992	-0.378133	0.181418	-0.532498	-0.349454	0.144642	0.012884	0.925632
33737	2.513963	-0.698754	10.693568	-0.094448	0.015260	-0.270824	-0.381187	0.180878	-0.531012	-0.344150	0.145103	0.011628	0.927562
33738	2.521849	-0.257575	10.256334	-0.089084	0.034544	-0.249470	-0.383442	0.180057	-0.529804	-0.339220	0.145096	0.010487	0.929391
33739	2.564684	-0.335838	9.942614	0.120331	0.053898	-0.246133	-0.385284	0.177846	-0.530586	-0.334981	0.143351	0.012923	0.931167
33740	2.719018	-0.374702	10.212427	0.395774	0.020592	-0.233733	-0.385987	0.164248	-0.534913	-0.331708	0.140332	0.020850	0.932653
33741	2.814540	-0.161411	9.413700	0.215184	0.065296	-0.229567	-0.385345	0.147588	-0.539290	-0.328026	0.137706	0.024958	0.934245
33742	2.602512	-0.438190	9.604625	0.478250	0.057547	-0.241774	-0.386060	0.135933	-0.543335	-0.324783	0.133447	0.034204	0.935702
33743	2.647264	-0.260379	9.659160	0.716138	0.083759	-0.209964	-0.386325	0.116364	-0.549303	-0.322760	0.127182	0.047503	0.936693
33744	2.576360	-0.034702	9.340302	0.227704	0.102971	-0.214261	-0.386224	0.101095	-0.552871	-0.319359	0.123658	0.051670	0.938109
33745	2.613634	-0.240402	9.813501	0.005531	0.141165	-0.155886	-0.384316	0.094145	-0.555858	-0.316565	0.120923	0.051130	0.939441
33746	2.637546	0.071399	9.583744	0.003718	0.170898	-0.133700	-0.379754	0.088014	-0.560190	-0.314178	0.117632	0.050463	0.940696
33747	2.627732	0.375652	9.945443	-0.027528	0.221580	-0.142499	-0.376152	0.085914	-0.562498	-0.311623	0.113604	0.048770	0.942129
33748	2.645934	0.243354	9.203497	-0.180425	0.215579	-0.147176	-0.371262	0.090191	-0.563843	-0.308593	0.110602	0.044382	0.943699
33749	2.390310	-0.045655	9.216801	-0.225071	0.220068	-0.167735	-0.367538	0.089338	-0.564828	-0.305087	0.107814	0.039037	0.945396
33750	2.108227	-0.000785	9.798986	-0.373751	0.223440	-0.148458	-0.362525	0.095420	-0.566550	-0.301582	0.105831	0.030946	0.947043
33751	2.228283	-0.089046	9.558992	-0.291542	0.245270	-0.112582	-0.355235	0.099548	-0.571085	-0.298943	0.102996	0.024074	0.948391
33752	2.119146	0.174761	9.812927	-0.146534	0.295167	-0.116550	-0.349801	0.100907	-0.571417	-0.296515	0.098298	0.019789	0.949750
33753	1.980631	0.394383	9.701282	0.000263	0.305780	-0.122402	-0.342767	0.102953	-0.575180	-0.294269	0.092558	0.018153	0.951057
33754	1.721456	0.626859	9.552368	-0.033646	0.288421	-0.141969	-0.337171	0.102370	-0.580786	-0.291557	0.087300	0.016098	0.952425
33755	1.620054	0.632228	9.476394	-0.054910	0.239599	-0.200425	-0.329977	0.099417	-0.584339	-0.287674	0.083096	0.013997	0.954014
33756	1.501548	0.276524	9.266628	0.004246	0.173292	-0.239038	-0.325421	0.093147	-0.586703	-0.283104	0.079780	0.013495	0.955670
33757	1.458930	0.401350	9.076154	-0.031503	0.103390	-0.262419	-0.323802	0.089530	-0.588471	-0.278018	0.078008	0.012756	0.957318
33758	1.557864	0.071707	8.504292	0.004274	0.047499	-0.262446	-0.323926	0.087586	-0.587569	-0.272936	0.077090	0.012998	0.958850
33759	1.390671	-0.002096	8.327029	0.104245	-0.013727	-0.223128	-0.323878	0.080924	-0.590525	-0.268766	0.076829	0.015462	0.960012
33760	1.494189	-0.057230	8.652373	0.058261	-0.055968	-0.167271	-0.325431	0.073713	-0.589785	-0.265495	0.077623	0.017149	0.960829
33761	1.380492	0.251609	8.676133	-0.010939	-0.084105	-0.106980	-0.328871	0.071233	-0.588707	-0.263346	0.079365	0.017610	0.961270
33762	1.996060	-0.118585	8.745880	-0.014824	-0.105428	-0.050071	-0.330193	0.070685	-0.588955	-0.262231	0.081536	0.017973	0.961386
33763	1.983449	0.128341	9.231925	-0.015088	-0.100393	-0.002428	-0.332461	0.070139	-0.584593	-0.262076	0.083675	0.018288	0.961239
33764	1.925091	0.062387	9.539314	-0.117248	-0.072550	0.032172	-0.334328	0.071121	-0.583504	-0.262389	0.085779	0.016374	0.961002
33765	1.880901	-0.038323	9.528924	-0.095905	-0.055106	0.065868	-0.333555	0.074586	-0.582694	-0.263423	0.087503	0.014793	0.960590
33766	1.300825	-0.167800	11.330235	-0.106980	-0.011658	0.103062	-0.334635	0.075979	-0.579775	-0.265122	0.088405	0.012632	0.960071
33767	1.857275	-0.001052	10.644766	-0.078215	0.022453	0.103277	-0.332807	0.080549	-0.578575	-0.266923	0.088529	0.010911	0.959581
33768	2.727555	-0.528957	10.131266	0.013131	0.007495	0.091194	-0.330955	0.081789	-0.579248	-0.268605	0.088419	0.010975	0.959121
33769	2.519129	-0.278840	9.587949	0.024095	-0.015860	0.050781	-0.331342	0.079570	-0.578607	-0.269569	0.088769	0.011524	0.958812
33770	1.936440	-0.397524	10.192479	-0.054636	-0.002678	0.036294	-0.329484	0.079560	-0.578767	-0.270084	0.089207	0.010440	0.958639
33771	1.647146	-0.673640	10.403306	0.015092	0.032346	0.052816	-0.329477	0.078866	-0.579562	-0.271083	0.088676	0.010528	0.958405
33772	1.552342	-0.418411	10.248429	0.061608	0.060376	0.069202	-0.326939	0.077604	-0.582371	-0.272456	0.087283	0.011273	0.958135
33773	1.549783	-0.437722	10.219388	0.057934	0.095307	0.101021	-0.323485	0.076891	-0.582299	-0.274468	0.085307	0.011734	0.957733
33774	1.440064	-0.229292	9.667530	-0.027847	0.104193	0.095229	-0.319239	0.077702	-0.583669	-0.276199	0.083569	0.010482	0.957403
33775	1.685399	-0.363736	9.589359	-0.038597	0.095384	0.096781	-0.316574	0.076577	-0.585034	-0.277962	0.082113	0.009093	0.957033
33776	1.599313	-0.242999	9.524194	-0.027891	0.076166	0.100366	-0.313920	0.077674	-0.586901	-0.279771	0.080912	0.007986	0.956618
33777	1.285740	-0.188111	9.368901	-0.024364	0.044775	0.107437	-0.311263	0.078216	-0.588775	-0.281749	0.080336	0.007135	0.956092
33778	1.392504	-0.112386	9.234257	-0.048546	0.035998	0.114264	-0.310608	0.079601	-0.588377	-0.283768	0.080021	0.005835	0.955530
33779	1.543007	-0.002930	9.229409	0.057873	-0.005143	0.114868	-0.308470	0.077646	-0.589611	-0.286010	0.079928	0.006843	0.954863
33780	1.452188	0.119006	9.544045	0.004267	-0.016508	0.086284	-0.307407	0.077085	-0.589107	-0.287541	0.080314	0.006893	0.954370
33781	1.562962	0.079330	9.436881	-0.171754	0.013282	0.044536	-0.307149	0.078611	-0.589359	-0.288068	0.081170	0.003552	0.954157
33782	1.682849	-0.046116	9.621875	-0.131403	0.022024	0.021886	-0.307175	0.082358	-0.588270	-0.288110	0.081591	0.000890	0.954115
33783	1.807987	-0.100601	9.427892	-0.066785	0.016891	-0.018240	-0.309172	0.083341	-0.587968	-0.287605	0.081778	-0.000339	0.954251
33784	1.898016	-0.348533	9.597314	-0.018410	0.029132	-0.033786	-0.305980	0.082213	-0.588159	-0.286809	0.081412	-0.000790	0.954522
33785	1.380727	-0.423540	9.706667	0.026390	0.029314	-0.050944	-0.307029	0.080414	-0.588817	-0.285830	0.080830	-0.000255	0.954865
33786	1.042954	-0.049863	9.910962	0.022859	0.059124	-0.055976	-0.307797	0.076532	-0.590420	-0.284633	0.079654	-0.000058	0.955321
33787	1.881371	-0.640352	9.300879	0.093596	0.027556	-0.063864	-0.307774	0.072506	-0.590460	-0.283513	0.078717	0.001793	0.955730
33788	1.745821	-0.695963	9.647509	0.076509	-0.010976	-0.065869	-0.307084	0.068894	-0.592083	-0.282250	0.078574	0.003433	0.956112
33789	1.274267	-0.478004	10.502507	-0.118601	0.032666	-0.062559	-0.308397	0.066680	-0.592347	-0.280821	0.078735	0.001176	0.956524
33790	1.158994	-0.390338	10.559790	-0.220497	0.081679	-0.071885	-0.307092	0.070282	-0.591937	-0.278935	0.078491	-0.003379	0.957091
33791	1.252867	-0.762283	10.299936	-0.091594	0.095758	-0.076280	-0.307623	0.070563	-0.592583	-0.277278	0.077271	-0.005470	0.957662
33792	1.238218	-0.777307	10.069157	0.096332	0.102859	-0.074878	-0.305206	0.067220	-0.595279	-0.275858	0.074858	-0.004069	0.958270
33793	1.123552	-0.594437	9.798253	0.142900	0.106459	-0.074448	-0.305313	0.064584	-0.598061	-0.274591	0.072117	-0.001752	0.958851
33794	1.049683	-0.450094	9.617887	0.083952	0.097797	-0.094239	-0.302489	0.059295	-0.600258	-0.272776	0.069867	-0.000532	0.959537
33795	0.984397	-0.450656	9.267537	0.023156	0.073392	-0.101793	-0.301400	0.055403	-0.601626	-0.270810	0.068398	-0.000306	0.960200
33796	1.259237	-0.506438	9.031387	-0.025272	0.033056	-0.082995	-0.302421	0.049301	-0.603247	-0.268897	0.067985	-0.000858	0.960766
33797	1.579422	-0.639342	8.861258	-0.023468	-0.012469	-0.095602	-0.301350	0.047629	-0.603280	-0.266986	0.068436	-0.001085	0.961267
33798	1.212368	-0.315244	9.295968	-0.055598	-0.032513	-0.129227	-0.304407	0.047923	-0.602180	-0.264150	0.069444	-0.001803	0.961977
33799	1.035080	-0.132129	9.732227	-0.084216	-0.008924	-0.136318	-0.305738	0.048207	-0.601369	-0.261366	0.070139	-0.003153	0.962683
33800	1.501317	-0.111400	9.834196	0.030349	0.008463	-0.142608	-0.308105	0.044472	-0.601370	-0.258201	0.069909	-0.002427	0.963556
33801	1.533022	-0.068306	9.848839	0.076801	0.020666	-0.122840	-0.309403	0.040038	-0.602445	-0.255895	0.069201	-0.000821	0.964224
33802	1.619321	-0.155708	9.803826	0.114377	0.034648	-0.117272	-0.309911	0.036292	-0.602869	-0.253464	0.068033	0.001365	0.964948
33803	1.618322	-0.290829	9.662881	0.273560	0.022435	-0.100319	-0.309598	0.028517	-0.603608	-0.251852	0.066309	0.006742	0.965468
33804	1.436978	-0.327470	9.803425	0.320048	-0.003771	-0.103556	-0.312048	0.017426	-0.605782	-0.250048	0.064841	0.013081	0.965971
33805	1.517031	-0.270926	9.620721	0.203771	-0.002032	-0.106168	-0.313841	0.007163	-0.607170	-0.248213	0.063945	0.017228	0.966439
33806	1.380270	-0.481802	9.530548	0.110633	-0.001167	-0.085695	-0.314330	-0.000053	-0.607497	-0.246485	0.063475	0.019486	0.966869
33807	1.225070	-0.567653	9.377078	0.081923	-0.001144	-0.064724	-0.315357	-0.005600	-0.608062	-0.245293	0.063189	0.021176	0.967156
33808	1.134426	-0.426012	9.843358	0.056681	0.017066	-0.029549	-0.316414	-0.006427	-0.608054	-0.244650	0.062654	0.022234	0.967330
33809	1.223850	-0.069175	9.563080	0.015517	0.020554	-0.017448	-0.315998	-0.009483	-0.608091	-0.244299	0.062289	0.022444	0.967437
33810	1.104359	-0.233999	9.631916	0.060253	0.003107	-0.025115	-0.316114	-0.012954	-0.607073	-0.243746	0.062009	0.023634	0.967566
33811	0.921926	0.249192	9.862569	0.028145	0.004905	-0.050748	-0.317293	-0.015724	-0.607083	-0.242759	0.061851	0.024191	0.967811
33812	1.525934	-0.031220	9.373440	-0.113188	-0.061664	-0.066346	-0.318356	-0.015857	-0.606280	-0.241159	0.063647	0.022389	0.968138
33813	1.258412	0.034178	9.626460	-0.255512	-0.124650	-0.078097	-0.321821	-0.015146	-0.603332	-0.239220	0.067365	0.018110	0.968456
33814	0.870893	0.512196	10.788965	-0.404071	-0.095052	-0.091220	-0.326787	-0.006791	-0.600941	-0.236694	0.071188	0.010866	0.968912
33815	1.252800	0.573154	10.459498	-0.358199	-0.040768	-0.118982	-0.328958	0.000161	-0.598475	-0.233820	0.073716	0.004292	0.969472
33816	1.356613	0.569914	10.451356	-0.141467	-0.065115	-0.171273	-0.332434	0.003788	-0.597073	-0.230085	0.075709	0.002108	0.970219
33817	1.380860	0.253890	10.209569	0.043923	-0.040451	-0.198978	-0.335611	0.001584	-0.595470	-0.226242	0.076333	0.003504	0.971069
33818	1.360031	-0.287794	9.996822	0.202245	-0.075353	-0.196288	-0.336377	-0.004243	-0.594467	-0.222596	0.076951	0.008078	0.971835
33819	1.327644	-0.422639	9.865765	0.173490	-0.061402	-0.162096	-0.339514	-0.012000	-0.595415	-0.219655	0.077387	0.012013	0.972429
33820	1.385183	-0.467651	9.451354	0.015080	-0.029068	-0.132310	-0.343738	-0.016142	-0.594867	-0.216934	0.077939	0.012642	0.972988
33821	1.432142	-0.651152	9.343086	0.030186	-0.029985	-0.107580	-0.346624	-0.021956	-0.594881	-0.214837	0.078408	0.013527	0.973404
33822	1.620206	-0.695597	9.446705	-0.037931	-0.012645	-0.079884	-0.348731	-0.024999	-0.594354	-0.213032	0.078881	0.012969	0.973769
33823	1.201368	-0.500564	9.231442	-0.274218	0.025872	-0.044287	-0.348898	-0.019446	-0.593771	-0.211700	0.079579	0.007548	0.974060
33824	0.829455	-0.498242	9.042400	-0.331622	0.062644	0.003127	-0.348271	-0.013341	-0.593457	-0.211079	0.079846	0.000820	0.974202
33825	0.387329	-0.187171	8.958460	-0.400769	0.067874	0.064522	-0.347677	-0.002101	-0.591909	-0.211654	0.080209	-0.007440	0.974019
33826	0.672129	-0.215212	9.167186	-0.407245	0.005568	0.087064	-0.348012	0.009840	-0.591785	-0.212578	0.081892	-0.015530	0.973583
33827	0.393774	0.019089	9.566450	-0.341167	-0.032940	0.095460	-0.347554	0.020108	-0.587882	-0.213849	0.083885	-0.022230	0.973004
33828	0.541816	-0.215393	9.562477	-0.185441	-0.098490	0.065424	-0.349050	0.025252	-0.585838	-0.214776	0.086649	-0.025517	0.972477
33829	1.145411	-0.234291	9.641172	-0.167557	-0.140648	0.052878	-0.351355	0.031370	-0.581934	-0.215551	0.089965	-0.028269	0.971928
33830	1.723262	-0.487614	10.077916	-0.089742	-0.179339	0.033684	-0.356430	0.034866	-0.578146	-0.216075	0.093903	-0.029290	0.971409
33831	1.722374	-0.612599	10.105329	0.013364	-0.174830	-0.013157	-0.362415	0.033924	-0.572680	-0.215911	0.097142	-0.028221	0.971159
33832	1.780954	-0.854406	9.837661	0.058205	-0.145880	-0.021598	-0.366658	0.032003	-0.570403	-0.215609	0.099820	-0.026409	0.971005
33833	1.786788	-1.042896	9.566256	0.124457	-0.152791	-0.026462	-0.369849	0.032019	-0.568647	-0.215387	0.102167	-0.023251	0.970891
33834	1.087988	-0.859298	10.403592	0.033201	-0.116888	-0.039104	-0.372490	0.028562	-0.566672	-0.214681	0.104396	-0.022012	0.970839
33835	1.595455	-0.799374	10.056207	-0.054483	-0.086407	-0.020379	-0.375026	0.029963	-0.564518	-0.214174	0.106182	-0.022634	0.970743
33836	1.719181	-1.037909	9.451530	-0.004382	-0.128305	-0.016714	-0.377814	0.028310	-0.561341	-0.213832	0.108784	-0.022123	0.970542
33837	1.816219	-0.971714	9.321666	-0.093148	-0.189644	0.010602	-0.383418	0.031115	-0.557289	-0.213884	0.112726	-0.023134	0.970057
33838	1.739020	-0.957060	9.197520	-0.271238	-0.173933	0.027013	-0.386514	0.037099	-0.554424	-0.213809	0.117331	-0.027702	0.969408
33839	2.021592	-0.958653	9.396955	-0.185471	-0.195072	0.043333	-0.389763	0.044332	-0.547738	-0.214288	0.121750	-0.030559	0.968671
33840	2.169372	-0.901228	9.675142	-0.142446	-0.175870	0.024292	-0.394440	0.047687	-0.543956	-0.214458	0.125836	-0.032612	0.968044
33841	2.680362	-1.019727	9.195888	-0.129748	-0.137380	0.010257	-0.397264	0.051587	-0.539673	-0.214386	0.128938	-0.034537	0.967585
33842	2.676799	-0.848380	9.373342	-0.197572	-0.137338	-0.032501	-0.400756	0.057158	-0.536675	-0.213277	0.132548	-0.037676	0.967225
33843	2.349149	-1.107624	10.284102	-0.231661	-0.114690	-0.032642	-0.404501	0.060091	-0.533044	-0.212081	0.135682	-0.041533	0.966895
33844	2.344378	-1.445873	10.566268	-0.095654	-0.069212	-0.030678	-0.405335	0.064536	-0.529573	-0.211223	0.137536	-0.042995	0.966757
33845	2.546945	-1.461705	9.838490	0.043053	-0.044631	-0.008479	-0.407995	0.064550	-0.527694	-0.211184	0.138126	-0.041906	0.966730
33846	2.682920	-1.339438	9.266697	0.033313	-0.044540	-0.014721	-0.409987	0.065394	-0.528706	-0.210967	0.138943	-0.041021	0.966698
33847	2.649072	-1.326519	8.685498	0.010114	-0.070650	-0.020246	-0.411588	0.065957	-0.527100	-0.210627	0.140216	-0.040424	0.966614
33848	2.501160	-1.416282	8.844372	0.058349	-0.107379	-0.018242	-0.413304	0.063884	-0.526438	-0.210454	0.142144	-0.038782	0.966437
33849	2.396430	-1.558140	9.382021	0.151263	-0.089983	0.001874	-0.416207	0.059039	-0.523028	-0.210955	0.143188	-0.035454	0.966301
33850	2.711161	-1.445231	9.351762	0.099207	-0.072683	0.043783	-0.418463	0.058634	-0.522210	-0.212060	0.144226	-0.033346	0.965980
33851	2.565531	-1.549812	9.390272	-0.003699	-0.084918	0.041248	-0.419654	0.056974	-0.520370	-0.212869	0.145812	-0.033163	0.965570
33852	2.399794	-1.775823	9.783272	-0.045870	-0.079747	0.056815	-0.420478	0.060587	-0.518483	-0.213810	0.147593	-0.033865	0.965067
33853	2.473366	-1.624300	9.967043	-0.076380	-0.057121	0.078709	-0.421692	0.062813	-0.516342	-0.215114	0.148913	-0.035350	0.964521
33854	2.973154	-1.274519	9.212063	-0.067354	-0.072862	0.079537	-0.421711	0.065589	-0.515526	-0.216429	0.150636	-0.036561	0.963914
33855	2.867073	-1.245324	9.049878	-0.038671	-0.103377	0.063815	-0.424654	0.068381	-0.513221	-0.217587	0.152721	-0.037063	0.963306
33856	2.829760	-1.066445	9.244534	-0.088699	-0.088509	0.046806	-0.425741	0.070884	-0.510160	-0.218206	0.154860	-0.038520	0.962767
33857	2.849839	-0.960713	9.262402	-0.119037	-0.072748	0.033440	-0.427626	0.074224	-0.507734	-0.218503	0.156735	-0.040578	0.962312
33858	2.721003	-1.429906	9.669111	-0.016988	-0.063959	0.011239	-0.428698	0.074784	-0.505611	-0.218639	0.158114	-0.040651	0.962052
33859	3.058977	-1.455546	10.012000	0.025887	-0.020414	0.030099	-0.428569	0.075339	-0.505608	-0.219283	0.158350	-0.040135	0.961889
33860	3.074639	-0.924515	9.087828	-0.063303	-0.006187	0.000546	-0.430170	0.076180	-0.504525	-0.219020	0.158829	-0.041317	0.961819
33861	2.895702	-1.280517	8.626216	0.049526	-0.067184	-0.027059	-0.431764	0.076744	-0.504757	-0.218673	0.159929	-0.039933	0.961775
33862	2.749531	-1.483893	9.391846	0.104727	-0.086609	0.004981	-0.434145	0.074257	-0.502908	-0.219088	0.161215	-0.037547	0.961562
33863	2.877044	-1.228427	9.881587	-0.074141	-0.020282	-0.004891	-0.433611	0.073143	-0.501876	-0.218730	0.161927	-0.038812	0.961473
33864	2.996757	-1.355988	9.374359	-0.099117	-0.007964	-0.005080	-0.434823	0.075370	-0.500654	-0.218233	0.162601	-0.040658	0.961396
33865	2.955523	-1.371082	9.052476	0.065553	-0.026201	-0.010097	-0.435219	0.075650	-0.501696	-0.218233	0.162830	-0.039189	0.961418
33866	2.829373	-1.456263	9.191986	0.093212	-0.054195	-0.005574	-0.436938	0.073993	-0.500636	-0.218392	0.163553	-0.037133	0.961341
33867	2.764724	-1.387598	9.457715	-0.006244	-0.042950	0.021967	-0.438791	0.073448	-0.501138	-0.218785	0.164389	-0.037081	0.961111
33868	3.068987	-1.385476	9.354169	-0.013520	-0.044835	0.050016	-0.437747	0.075385	-0.499296	-0.219655	0.165356	-0.037300	0.960738
33869	3.324795	-1.402484	9.164295	0.075980	-0.009869	0.059530	-0.436691	0.076073	-0.498912	-0.221015	0.165186	-0.035932	0.960508
33870	3.111434	-1.525557	9.275281	0.131563	-0.009747	0.031775	-0.438271	0.074694	-0.500083	-0.221980	0.164852	-0.033458	0.960432
33871	3.118160	-1.602185	9.404129	0.088658	-0.004509	0.020006	-0.438401	0.073306	-0.498519	-0.222618	0.164565	-0.031753	0.960391
33872	3.019077	-1.602380	9.087724	-0.018552	0.000865	-0.004511	-0.439601	0.074701	-0.499012	-0.222374	0.164716	-0.032091	0.960411
33873	3.061501	-1.751523	9.191396	0.029837	-0.002605	-0.025365	-0.437862	0.071776	-0.498411	-0.221948	0.164698	-0.031403	0.960535
33874	3.090632	-1.723518	8.984768	0.013722	0.006151	-0.014875	-0.439189	0.071644	-0.497999	-0.221585	0.164611	-0.031115	0.960643
33875	2.628132	-1.567875	9.149177	-0.070561	-0.009597	0.016343	-0.439187	0.071644	-0.498655	-0.221638	0.165150	-0.032491	0.960493
33876	2.767982	-1.599989	9.229319	-0.088786	-0.039552	0.077733	-0.438673	0.074557	-0.498765	-0.222747	0.166334	-0.034274	0.959970
33877	2.996391	-1.404357	9.287281	-0.110434	-0.061589	0.109188	-0.438966	0.077750	-0.496103	-0.224485	0.167982	-0.036503	0.959196
33878	2.905663	-1.268129	9.556415	-0.196485	-0.083570	0.130560	-0.440327	0.081782	-0.493022	-0.226274	0.170451	-0.040332	0.958186
33879	3.036043	-1.264927	9.363050	-0.203575	-0.041576	0.133269	-0.441168	0.089282	-0.492278	-0.228131	0.172100	-0.044501	0.957266
33880	2.983518	-1.175994	9.208300	-0.167577	0.021531	0.110887	-0.442142	0.095394	-0.489445	-0.229559	0.172434	-0.048182	0.956686
33881	3.301504	-1.282090	9.146653	-0.074398	0.049522	0.092166	-0.439390	0.101488	-0.489688	-0.230979	0.171784	-0.050117	0.956361
33882	3.440500	-1.432195	9.182183	0.009940	0.077604	0.046988	-0.436209	0.102998	-0.491297	-0.231741	0.170289	-0.050439	0.956428
33883	3.424137	-1.698625	9.323469	0.024445	0.088190	0.003021	-0.434614	0.103129	-0.492240	-0.231750	0.168559	-0.050336	0.956737
33884	3.249123	-1.858432	9.318335	0.008412	0.102270	-0.009361	-0.432758	0.103535	-0.492264	-0.231377	0.166653	-0.050613	0.957147
33885	3.007180	-1.919381	9.221180	-0.009540	0.102323	0.005551	-0.432475	0.102425	-0.495693	-0.231305	0.164822	-0.051244	0.957448
33886	2.919798	-1.983496	9.269266	-0.002413	0.075223	0.002873	-0.429799	0.099079	-0.496555	-0.231117	0.163468	-0.051651	0.957703
33887	2.858017	-1.839063	9.148883	0.020889	0.067412	-0.003984	-0.430065	0.099914	-0.497724	-0.230999	0.162179	-0.051522	0.957958
33888	2.698957	-1.796706	9.222846	-0.000660	0.063903	0.010000	-0.426481	0.100451	-0.498955	-0.230989	0.161027	-0.051861	0.958136
33889	2.632253	-1.670957	9.272937	0.029857	0.067467	-0.010868	-0.427542	0.100734	-0.499593	-0.230767	0.159693	-0.051543	0.958430
33890	2.671476	-1.589451	9.283150	0.022660	0.055188	-0.005674	-0.425673	0.098781	-0.499641	-0.230531	0.158616	-0.051346	0.958676
33891	2.613612	-1.579126	9.365485	0.031634	0.058706	-0.012627	-0.423413	0.099325	-0.501771	-0.230290	0.157432	-0.050943	0.958951
33892	2.647349	-1.593411	9.499624	-0.011375	0.039397	-0.008621	-0.423415	0.100436	-0.502810	-0.229937	0.156819	-0.051310	0.959116
33893	2.715108	-1.570189	9.400764	-0.038190	0.046393	-0.009685	-0.422081	0.099318	-0.503235	-0.229545	0.156182	-0.052192	0.959267
33894	2.724461	-1.604724	9.143115	0.022692	0.035974	-0.014571	-0.420877	0.098341	-0.504445	-0.229177	0.155484	-0.051873	0.959485
33895	2.676071	-1.618689	9.172214	0.054803	0.013208	-0.000309	-0.420876	0.098202	-0.504315	-0.229288	0.155049	-0.050844	0.959584
33896	2.663857	-1.642266	9.297029	0.003765	0.025401	0.008171	-0.421667	0.098207	-0.505879	-0.229305	0.154617	-0.050911	0.959646
33897	2.608391	-1.632166	9.312044	-0.043750	0.027103	0.028997	-0.420612	0.099312	-0.505753	-0.229659	0.154335	-0.051928	0.959552
33898	2.622946	-1.622680	9.304817	-0.071452	0.039351	0.025313	-0.418630	0.100272	-0.505117	-0.229759	0.153962	-0.053555	0.959499
33899	2.680101	-1.733857	9.276608	-0.118798	0.046363	0.010855	-0.417708	0.102211	-0.506162	-0.229512	0.153673	-0.056046	0.959462
33900	2.761755	-1.797021	9.279984	-0.057893	0.048138	-0.002831	-0.417061	0.104707	-0.505753	-0.229099	0.153098	-0.057366	0.959575
33901	2.797163	-1.912581	9.336033	-0.032843	0.055124	-0.002659	-0.417203	0.107207	-0.507170	-0.228845	0.152272	-0.058211	0.959716
33902	2.760766	-1.936409	9.316845	-0.024759	0.041166	-0.013218	-0.415477	0.106364	-0.506023	-0.228333	0.151691	-0.058833	0.959892
33903	2.717626	-1.888191	9.243264	-0.038243	0.027161	-0.001006	-0.415083	0.107473	-0.506675	-0.228127	0.151435	-0.059665	0.959930
33904	2.582545	-1.865640	9.194216	-0.040032	0.028956	0.000796	-0.413772	0.110798	-0.507581	-0.227851	0.151141	-0.060567	0.959986
33905	2.602131	-1.827395	9.165646	-0.016762	0.030712	0.000975	-0.413764	0.109965	-0.508508	-0.227743	0.150720	-0.061013	0.960049
33906	2.694354	-1.767570	9.300132	0.004657	0.032390	0.009930	-0.412691	0.108155	-0.508805	-0.227712	0.150140	-0.061109	0.960141
33907	2.588123	-1.766548	9.363550	-0.023936	0.048162	0.004522	-0.412699	0.108849	-0.507748	-0.227628	0.149416	-0.061777	0.960231
33908	2.605535	-1.694610	9.335385	-0.054348	0.032417	-0.001033	-0.411102	0.109257	-0.509606	-0.227226	0.149119	-0.062971	0.960295
33909	2.525702	-1.713347	9.297403	-0.041800	0.033335	-0.004442	-0.410715	0.110365	-0.508288	-0.226933	0.148771	-0.063876	0.960359
33910	2.419187	-1.750911	9.326732	0.002997	0.041276	-0.016399	-0.411112	0.110784	-0.509328	-0.226403	0.148062	-0.063961	0.960587
33911	2.404632	-1.760390	9.336363	0.047752	0.023813	-0.025827	-0.410566	0.109116	-0.510929	-0.225977	0.147509	-0.063035	0.960834
33912	2.360849	-1.803447	9.302597	0.044213	0.027349	-0.032884	-0.410558	0.108284	-0.511988	-0.225280	0.146903	-0.062214	0.961144
33913	2.442916	-1.806686	9.239361	0.001267	0.030821	-0.030565	-0.409492	0.108140	-0.512793	-0.224618	0.146424	-0.062200	0.961373
33914	2.456981	-1.866843	9.267390	-0.016704	0.018529	-0.018422	-0.409762	0.108280	-0.511737	-0.224026	0.146243	-0.062554	0.961516
33915	2.534016	-1.901062	9.285560	-0.016749	0.011487	-0.011429	-0.410297	0.108560	-0.511201	-0.223703	0.146195	-0.062862	0.961578
33916	2.504809	-1.932177	9.261419	-0.032869	0.015860	-0.006240	-0.409624	0.107585	-0.512140	-0.223268	0.146120	-0.063555	0.961645
33917	2.545874	-1.932322	9.318747	-0.049005	0.000955	-0.005544	-0.409106	0.109664	-0.511996	-0.222978	0.146416	-0.064461	0.961607
33918	2.514403	-1.941830	9.275646	-0.032003	0.007971	-0.002743	-0.409773	0.110501	-0.512240	-0.222624	0.146484	-0.065112	0.961635
33919	2.437253	-1.928773	9.415863	-0.015101	0.007927	0.015026	-0.408985	0.111885	-0.512238	-0.222821	0.146467	-0.065463	0.961568
33920	2.469445	-1.813874	9.315961	-0.025761	0.014960	0.003535	-0.407801	0.112989	-0.511195	-0.222615	0.146366	-0.066041	0.961592
33921	2.505415	-1.847956	9.274400	-0.000743	0.013197	0.011624	-0.408997	0.113273	-0.511174	-0.222781	0.146188	-0.066125	0.961574
33922	2.544001	-1.857645	9.350866	0.001031	0.014916	0.013391	-0.409796	0.114249	-0.511940	-0.222814	0.145953	-0.066221	0.961596
33923	2.674009	-1.916061	9.457229	-0.007895	0.006129	0.002666	-0.408066	0.113546	-0.512104	-0.222795	0.145963	-0.066381	0.961588
33924	2.645184	-1.892031	9.376036	-0.013251	0.000907	0.000861	-0.409138	0.114662	-0.511158	-0.222576	0.146079	-0.066651	0.961602
33925	2.554091	-1.795382	9.286601	-0.013247	-0.000803	0.002667	-0.409136	0.114106	-0.510769	-0.222549	0.146253	-0.066877	0.961566
33926	2.597415	-1.815001	9.273985	0.025335	0.002751	-0.019966	-0.409925	0.114112	-0.512727	-0.222024	0.146188	-0.066354	0.961734
33927	2.684298	-1.825030	9.362048	0.112224	0.029020	-0.036892	-0.408582	0.111050	-0.512384	-0.221561	0.145293	-0.064176	0.962124
33928	2.645081	-1.902063	9.241327	0.107023	0.060614	-0.061489	-0.407517	0.110906	-0.513058	-0.220429	0.143807	-0.062212	0.962736
33929	2.504655	-1.953817	9.263575	0.112459	0.054569	-0.079064	-0.408278	0.106191	-0.515457	-0.219119	0.142481	-0.060026	0.963371
33930	2.316259	-1.961722	9.344424	0.097199	0.060703	-0.068525	-0.407186	0.101744	-0.516700	-0.217728	0.141039	-0.058243	0.964007
33931	2.266632	-1.807624	9.269713	-0.003870	0.057218	-0.074513	-0.407427	0.098553	-0.518435	-0.216173	0.140153	-0.058340	0.964481
33932	2.196376	-1.840617	9.313202	-0.055930	0.032651	-0.046771	-0.407160	0.098691	-0.519225	-0.214764	0.139888	-0.059453	0.964766
33933	2.153594	-1.744140	9.290646	-0.023794	0.015146	-0.034231	-0.408491	0.098836	-0.518153	-0.213982	0.139838	-0.059876	0.964921
33934	2.258065	-1.658128	9.367644	-0.018447	0.004600	-0.034245	-0.408101	0.099528	-0.517102	-0.212990	0.139940	-0.060176	0.965107
33935	2.371632	-1.651514	9.460476	0.010132	-0.001588	-0.027045	-0.407428	0.098414	-0.517911	-0.212460	0.140051	-0.059888	0.965225
33936	2.354953	-1.620106	9.463385	-0.005947	-0.006821	-0.034219	-0.407949	0.096612	-0.517921	-0.211527	0.140321	-0.059896	0.965391
33937	2.555296	-1.627013	9.288527	0.038824	-0.007698	-0.037479	-0.408874	0.096062	-0.517912	-0.210882	0.140442	-0.058991	0.965570
33938	2.535578	-1.684427	9.340913	0.062051	0.008028	-0.026685	-0.409262	0.093981	-0.517533	-0.210256	0.140129	-0.057771	0.965825
33939	2.634325	-1.723451	9.416523	0.069201	0.015857	-0.024882	-0.407535	0.094250	-0.518476	-0.209911	0.139663	-0.056412	0.966048
33940	2.650704	-1.795829	9.386708	0.045878	-0.000792	-0.016319	-0.410305	0.091767	-0.519246	-0.209443	0.139576	-0.055497	0.966215
33941	2.452450	-1.828041	9.359207	0.011853	-0.007746	-0.012133	-0.408834	0.089815	-0.519288	-0.209211	0.139803	-0.055193	0.966250
33942	2.452694	-1.789939	9.234662	-0.032954	0.000966	0.009612	-0.408981	0.091203	-0.517434	-0.209000	0.139982	-0.055885	0.966230
33943	2.428630	-1.779953	9.292668	-0.014267	-0.004330	0.029122	-0.408449	0.092173	-0.519271	-0.209489	0.140210	-0.056228	0.966071
33944	2.477437	-1.710417	9.345922	0.008090	-0.002605	0.031052	-0.408720	0.092591	-0.518343	-0.209793	0.140260	-0.056174	0.966001
33945	2.499233	-1.703231	9.391483	-0.003655	-0.006178	0.053858	-0.408462	0.093283	-0.517552	-0.210791	0.140455	-0.056376	0.965744
33946	2.598806	-1.622403	9.333870	0.003541	0.004314	0.050412	-0.408724	0.092590	-0.517293	-0.211426	0.140367	-0.056497	0.965611
33947	2.569840	-1.626451	9.509527	0.016986	-0.008803	0.036367	-0.409262	0.094259	-0.517793	-0.212146	0.140552	-0.056234	0.965441
33948	2.585116	-1.511582	9.356894	-0.013349	-0.009627	0.022067	-0.408602	0.094672	-0.517537	-0.212277	0.140842	-0.056531	0.965353
33949	2.520114	-1.482341	9.314528	0.013496	-0.011343	0.022283	-0.407006	0.093830	-0.517307	-0.212716	0.141110	-0.056270	0.965232
33950	2.440032	-1.539238	9.381863	0.065350	-0.009586	0.029727	-0.407278	0.094664	-0.516769	-0.213201	0.141056	-0.055073	0.965202
33951	2.464214	-1.534616	9.381707	0.061854	-0.013048	0.010297	-0.409382	0.091900	-0.517815	-0.213546	0.141161	-0.053828	0.965181
33952	2.494902	-1.635648	9.457191	0.013524	0.001778	0.015254	-0.408582	0.091618	-0.518224	-0.213551	0.141122	-0.053644	0.965196
33953	2.550134	-1.674934	9.336090	0.031438	-0.002575	0.012704	-0.407916	0.090642	-0.517456	-0.213845	0.141155	-0.053041	0.965159
33954	2.492357	-1.650384	9.351292	0.016188	0.000911	0.022320	-0.408851	0.091480	-0.517039	-0.214042	0.141117	-0.052815	0.965133
33955	2.472917	-1.671483	9.481004	0.068947	0.004395	0.026240	-0.408716	0.091480	-0.517829	-0.214697	0.140840	-0.051560	0.965096
33956	2.381511	-1.620358	9.448731	0.051011	-0.016587	0.030478	-0.407517	0.090640	-0.517593	-0.215210	0.140985	-0.050604	0.965011
33957	2.439702	-1.587181	9.434190	0.031368	-0.002597	0.025969	-0.408968	0.090372	-0.519675	-0.215761	0.140999	-0.050047	0.964916
33958	2.498065	-1.525553	9.285380	0.017103	0.001801	0.020593	-0.408047	0.091060	-0.518500	-0.215962	0.140945	-0.049797	0.964891
33959	2.478739	-1.538673	9.665144	0.000129	0.006131	0.005500	-0.408179	0.090505	-0.517978	-0.216020	0.140943	-0.049821	0.964877
33960	2.585209	-1.506051	9.592497	-0.032017	0.025371	-0.000857	-0.407644	0.090225	-0.518515	-0.215684	0.140669	-0.050555	0.964954
33961	2.535001	-1.770502	9.508171	0.053907	0.058671	0.003377	-0.406179	0.089662	-0.519330	-0.215800	0.139426	-0.049764	0.965150
33962	2.396308	-1.568407	9.170399	0.094080	0.034237	0.026583	-0.404577	0.089377	-0.521458	-0.216384	0.138412	-0.048172	0.965246
33963	2.373086	-1.442777	9.292217	0.024308	0.018473	0.015473	-0.405489	0.086884	-0.522389	-0.216691	0.138059	-0.047814	0.965245
33964	2.420588	-1.549413	9.151180	0.000093	0.002708	0.026662	-0.403642	0.088817	-0.522397	-0.216981	0.138057	-0.047909	0.965176
33965	2.267053	-1.408610	9.182965	-0.059838	0.004485	0.023662	-0.404969	0.088546	-0.521855	-0.217227	0.138328	-0.049139	0.965020
33966	2.277485	-1.307048	9.385935	-0.152827	0.025442	0.010737	-0.404456	0.091598	-0.521832	-0.216618	0.138557	-0.052261	0.964960
