# Supplementary material for: Identification of Haptic Based Guiding Using Hard Reins
Source: PLoS One. 2015 Jul 22;10(7):e0132020. doi: 10.1371/journal.pone.0132020 (PMC4511788; doi:10.1371/journal.pone.0132020)
Supplement: S8 File — (ZIP) [file pone.0132020.s008.zip › Exp2_MotionData1/Subject2/path1/T7/gc7.txt]

// Start Time: 0
// Sample rate: 25.0Hz
// Scenario: 4.9
// Firmware Version: 2.6.1
Counter	Acc_X	Acc_Y	Acc_Z	Gyr_X	Gyr_Y	Gyr_Z	Mag_X	Mag_Y	Mag_Z	Quat_w	Quat_x	Quat_y	Quat_z
33456	8.725018	-0.342765	-4.657239	0.017397	-0.010862	-0.015618	-0.542234	-0.236715	0.480843	0.226274	0.755561	-0.400826	0.466118
33457	8.662656	-0.352575	-4.616329	0.000811	-0.008715	-0.020256	-0.540434	-0.235370	0.481746	0.226344	0.755814	-0.400692	0.465789
33458	8.662476	-0.327872	-4.649973	0.001879	0.003901	-0.015683	-0.541260	-0.236333	0.481416	0.226487	0.755886	-0.400541	0.465732
33459	8.687257	-0.299978	-4.573433	0.005167	0.004707	-0.029429	-0.543205	-0.236331	0.481992	0.226684	0.756107	-0.400167	0.465599
33460	8.715826	-0.299581	-4.617971	-0.012174	0.019498	-0.029481	-0.541795	-0.238026	0.481456	0.227294	0.756079	-0.399871	0.465602
33461	8.720656	-0.324022	-4.606236	0.002834	0.020477	-0.015693	-0.541268	-0.236548	0.480008	0.227523	0.756032	-0.399655	0.465752
33462	8.706248	-0.338638	-4.593716	0.002230	0.017925	-0.003766	-0.542089	-0.237537	0.480233	0.227663	0.755879	-0.399619	0.465963
33463	8.730897	-0.305634	-4.536459	-0.013771	-0.001410	-0.018435	-0.541798	-0.238005	0.481039	0.227993	0.755980	-0.399617	0.465639
33464	8.682076	-0.318822	-4.612004	-0.028337	0.004966	-0.016654	-0.541675	-0.237389	0.479960	0.228610	0.755912	-0.399727	0.465352
33465	8.725803	-0.275854	-4.584378	-0.022621	0.010910	-0.008377	-0.542209	-0.239350	0.479704	0.229077	0.755777	-0.399903	0.465190
33466	8.716189	-0.224613	-4.603005	-0.026388	-0.018485	-0.009249	-0.541929	-0.239886	0.478971	0.229412	0.755873	-0.400221	0.464596
33467	8.691590	-0.299162	-4.636384	-0.030501	0.004590	0.005369	-0.542192	-0.240500	0.480052	0.229820	0.755651	-0.400707	0.464337
33468	8.708988	-0.256314	-4.586037	-0.037950	0.014144	-0.000154	-0.542620	-0.240433	0.478804	0.230502	0.755319	-0.401114	0.464186
33469	8.711461	-0.254003	-4.578869	-0.020457	0.000876	0.005408	-0.542213	-0.239854	0.478418	0.230728	0.755176	-0.401524	0.463953
33470	8.692001	-0.265739	-4.597539	-0.020496	0.003745	0.003561	-0.543750	-0.239408	0.478460	0.231029	0.754991	-0.401873	0.463802
33471	8.701818	-0.256364	-4.578524	-0.020119	0.018632	0.016389	-0.543176	-0.240694	0.478515	0.231290	0.754595	-0.402363	0.463891
33472	8.697295	-0.286114	-4.527830	-0.020606	-0.000646	-0.000102	-0.542910	-0.240362	0.477417	0.231592	0.754479	-0.402680	0.463655
33473	8.716312	-0.266288	-4.569469	-0.015445	0.010062	0.021001	-0.543323	-0.240517	0.477830	0.231671	0.754145	-0.403235	0.463676
33474	8.726823	-0.228862	-4.473012	-0.011483	-0.006195	-0.000058	-0.543617	-0.239504	0.477476	0.231789	0.754122	-0.403492	0.463430
33475	8.682906	-0.227599	-4.543817	0.004732	0.007298	-0.011070	-0.542510	-0.239608	0.476344	0.231842	0.754164	-0.403387	0.463427
33476	8.718904	-0.222726	-4.564452	0.008586	0.006860	-0.003713	-0.542897	-0.241357	0.477495	0.231798	0.754141	-0.403345	0.463522
33477	8.692731	-0.271893	-4.501000	-0.008080	0.004571	-0.011095	-0.542500	-0.240193	0.476726	0.232025	0.754147	-0.403370	0.463377
33478	8.697171	-0.261508	-4.554232	0.001499	0.000806	0.005447	-0.544014	-0.241058	0.477524	0.231953	0.754075	-0.403559	0.463367
33479	8.668079	-0.260993	-4.577292	-0.007613	0.005378	0.006333	-0.543605	-0.240230	0.477850	0.232017	0.753934	-0.403840	0.463320
33480	8.725366	-0.294599	-4.632786	-0.009551	0.006593	0.001744	-0.543871	-0.241080	0.477939	0.232192	0.753788	-0.404046	0.463290
33481	8.682594	-0.163645	-4.611012	-0.018818	0.006829	-0.001931	-0.544561	-0.242421	0.476608	0.232513	0.753649	-0.404298	0.463135
33482	8.686978	-0.282419	-4.616781	-0.011423	0.010382	-0.000106	-0.543028	-0.242054	0.477314	0.232765	0.753473	-0.404477	0.463139
33483	8.653131	-0.274663	-4.634786	-0.011839	0.018724	-0.016644	-0.544007	-0.241495	0.477776	0.233210	0.753376	-0.404390	0.463149
33484	8.667626	-0.194353	-4.663786	-0.016128	0.019930	-0.005627	-0.544307	-0.240314	0.476875	0.233659	0.753136	-0.404481	0.463234
33485	8.687020	-0.236155	-4.630972	-0.026164	0.029166	-0.005663	-0.545549	-0.241411	0.476540	0.234301	0.752788	-0.404643	0.463334
33486	8.740289	-0.193087	-4.615777	-0.013073	0.047005	0.003529	-0.547096	-0.241166	0.474896	0.234841	0.752233	-0.404721	0.463892
33487	8.699347	-0.207464	-4.607094	0.003725	0.023980	0.018269	-0.548234	-0.239570	0.474447	0.234770	0.751880	-0.404990	0.464265
33488	8.716570	-0.222841	-4.554705	0.029301	0.027694	0.016480	-0.547128	-0.239015	0.474332	0.234393	0.751600	-0.404957	0.464938
33489	8.735900	-0.193806	-4.560069	0.001562	0.028434	0.005423	-0.548256	-0.238789	0.472961	0.234511	0.751299	-0.405031	0.465300
33490	8.746210	-0.238948	-4.454482	0.003319	0.019323	0.003604	-0.547849	-0.238600	0.471853	0.234579	0.751077	-0.405089	0.465573
33491	8.765033	-0.277314	-4.496494	0.003847	0.013527	0.023797	-0.550496	-0.238816	0.471307	0.234373	0.750774	-0.405487	0.465819
33492	8.726619	-0.267526	-4.482918	-0.005095	0.001032	0.032969	-0.549397	-0.237562	0.471374	0.234145	0.750445	-0.406150	0.465887
33493	8.764565	-0.344780	-4.528313	-0.010849	0.005396	0.021934	-0.550925	-0.237694	0.471659	0.234110	0.750162	-0.406695	0.465885
33494	8.793139	-0.320005	-4.582353	-0.015311	-0.007796	0.027461	-0.549548	-0.236444	0.471723	0.234013	0.749913	-0.407408	0.465712
33495	8.740883	-0.245342	-4.517118	-0.011024	-0.018327	0.018313	-0.549422	-0.234665	0.472948	0.233820	0.749879	-0.408011	0.465335
33496	8.672846	-0.343853	-4.549029	-0.012599	-0.001277	0.025591	-0.550972	-0.233230	0.473051	0.233752	0.749598	-0.408637	0.465274
33497	8.716083	-0.363437	-4.558019	-0.018463	0.002383	0.010898	-0.552366	-0.232933	0.473222	0.233905	0.749397	-0.409103	0.465111
33498	8.720790	-0.368155	-4.570301	-0.000915	0.009371	0.016427	-0.550553	-0.232981	0.473620	0.233835	0.749144	-0.409434	0.465262
33499	8.745191	-0.342033	-4.542061	-0.003679	0.003858	0.016441	-0.552542	-0.230363	0.472824	0.233725	0.748953	-0.409839	0.465268
33500	8.725888	-0.351605	-4.541402	-0.003780	0.002231	0.012767	-0.552683	-0.230085	0.472982	0.233674	0.748782	-0.410177	0.465271
33501	8.720698	-0.407014	-4.565721	-0.020653	0.010628	-0.003807	-0.552667	-0.231752	0.472321	0.234059	0.748614	-0.410407	0.465145
33502	8.708930	-0.380590	-4.540957	-0.018617	0.017546	0.003529	-0.552273	-0.230965	0.470553	0.234444	0.748305	-0.410675	0.465211
33503	8.745304	-0.364181	-4.518058	-0.013836	0.026537	-0.023991	-0.553379	-0.231648	0.470382	0.235044	0.748185	-0.410466	0.465287
33504	8.726377	-0.306124	-4.497651	-0.000594	0.010673	-0.005583	-0.553948	-0.230523	0.470735	0.235184	0.748102	-0.410457	0.465356
33505	8.755053	-0.386392	-4.494416	-0.006278	0.005606	-0.012933	-0.553941	-0.231485	0.470118	0.235396	0.748120	-0.410442	0.465234
33506	8.738361	-0.335364	-4.493460	-0.021035	0.000341	-0.016619	-0.552245	-0.232834	0.471135	0.235860	0.748127	-0.410508	0.464929
33507	8.784020	-0.345232	-4.504892	-0.015567	-0.008872	-0.016585	-0.553078	-0.233360	0.470552	0.236126	0.748264	-0.410592	0.464499
33508	8.754766	-0.315164	-4.561565	-0.012172	-0.016623	-0.025746	-0.551547	-0.232986	0.471119	0.236403	0.748545	-0.410520	0.463970
33509	8.711747	-0.286208	-4.528371	-0.008522	-0.017566	-0.025741	-0.550971	-0.234151	0.471599	0.236576	0.748870	-0.410443	0.463424
33510	8.716370	-0.305409	-4.545575	-0.019747	-0.002146	-0.036801	-0.550667	-0.236138	0.471613	0.237189	0.749070	-0.410208	0.462996
33511	8.735779	-0.286269	-4.536516	-0.012733	-0.009104	-0.012911	-0.550394	-0.235584	0.471784	0.237375	0.749191	-0.410322	0.462604
33512	8.740629	-0.276602	-4.536634	-0.021089	-0.018067	-0.016581	-0.550942	-0.236417	0.471599	0.237689	0.749365	-0.410477	0.462022
33513	8.707093	-0.276707	-4.511229	-0.021038	-0.016344	-0.014755	-0.549404	-0.236870	0.471696	0.237957	0.749527	-0.410674	0.461446
33514	8.735724	-0.252030	-4.558027	-0.023003	-0.012318	-0.020262	-0.548001	-0.237213	0.472498	0.238379	0.749672	-0.410759	0.460918
33515	8.738322	-0.257254	-4.531591	-0.028179	-0.013013	-0.008342	-0.548260	-0.239159	0.471823	0.238722	0.749714	-0.411102	0.460365
33516	8.711718	-0.227626	-4.556970	-0.016313	-0.012996	-0.009238	-0.548372	-0.241672	0.471111	0.238943	0.749799	-0.411306	0.459930
33517	8.721597	-0.193972	-4.540214	0.002830	0.000055	-0.012883	-0.549901	-0.241407	0.471979	0.238972	0.749905	-0.411232	0.459808
33518	8.694706	-0.188231	-4.592304	0.006113	-0.005583	-0.026638	-0.547110	-0.241610	0.472358	0.239071	0.750178	-0.410922	0.459589
33519	8.714176	-0.196023	-4.564101	0.011597	-0.007439	-0.026621	-0.547661	-0.241245	0.473781	0.239035	0.750507	-0.410596	0.459361
33520	8.706946	-0.208164	-4.559080	0.015268	-0.013030	-0.025690	-0.546692	-0.240964	0.473510	0.238927	0.750883	-0.410252	0.459109
33521	8.716754	-0.235355	-4.525812	0.024469	0.006275	-0.025705	-0.546278	-0.240688	0.473523	0.238802	0.751139	-0.409756	0.459200
33522	8.706499	-0.207381	-4.617022	0.009809	-0.002882	-0.025719	-0.547086	-0.242800	0.473540	0.238863	0.751393	-0.409419	0.459053
33523	8.706516	-0.168391	-4.631259	0.016353	-0.003226	-0.020194	-0.546538	-0.241840	0.474012	0.238730	0.751652	-0.409125	0.458960
33524	8.677777	-0.163613	-4.610832	0.011786	0.000462	-0.020214	-0.546818	-0.241823	0.473737	0.238736	0.751841	-0.408832	0.458908
33525	8.648854	-0.146321	-4.619298	0.008389	0.018390	-0.011995	-0.546524	-0.242970	0.473943	0.238825	0.751798	-0.408631	0.459112
33526	8.750006	-0.207927	-4.599331	0.003218	0.025134	-0.000992	-0.546258	-0.242638	0.472845	0.238985	0.751562	-0.408589	0.459452
33527	8.677996	-0.154241	-4.586627	0.001195	0.019983	-0.007417	-0.547649	-0.243410	0.471694	0.239154	0.751431	-0.408515	0.459644
33528	8.701599	-0.192573	-4.633648	0.005110	0.021277	0.001761	-0.548083	-0.241609	0.472646	0.239228	0.751218	-0.408514	0.459955
33529	8.697105	-0.168720	-4.601927	0.025120	0.034430	-0.003722	-0.548094	-0.241017	0.472125	0.239120	0.751039	-0.408206	0.460575
33530	8.745517	-0.120673	-4.593764	0.022685	0.028388	-0.025720	-0.548642	-0.241325	0.472809	0.239240	0.751069	-0.407596	0.461005
33531	8.726747	-0.150687	-4.515973	0.054489	0.017442	0.001880	-0.547831	-0.240147	0.471618	0.238503	0.751141	-0.407181	0.461636
33532	8.755323	-0.203957	-4.536710	0.031924	0.004093	-0.020168	-0.548947	-0.239727	0.472073	0.238238	0.751390	-0.406688	0.461802
33533	8.707248	-0.196498	-4.525203	0.021040	0.003897	-0.016527	-0.548244	-0.240430	0.471744	0.238063	0.751576	-0.406369	0.461870
33534	8.726003	-0.283520	-4.555453	0.012971	-0.013081	-0.009187	-0.548253	-0.239327	0.472370	0.237841	0.751805	-0.406296	0.461676
33535	8.711713	-0.144699	-4.592657	0.021098	-0.010123	-0.012827	-0.548945	-0.239344	0.472934	0.237515	0.752090	-0.406100	0.461551
33536	8.719086	-0.140125	-4.575996	0.008367	0.001774	-0.011033	-0.549639	-0.239347	0.473219	0.237501	0.752174	-0.405972	0.461534
33537	8.706978	-0.232606	-4.544749	0.006544	-0.000068	-0.011050	-0.549099	-0.238468	0.472431	0.237460	0.752283	-0.405889	0.461451
33538	8.711523	-0.246794	-4.573994	-0.013415	0.007033	-0.005598	-0.547988	-0.237550	0.473593	0.237761	0.752175	-0.406013	0.461364
33539	8.694777	-0.178598	-4.587414	0.003338	0.017430	0.004519	-0.548955	-0.238369	0.473273	0.237766	0.751980	-0.406111	0.461592
33540	8.726171	-0.154557	-4.588431	-0.014948	0.013754	0.005418	-0.548140	-0.237211	0.472500	0.238046	0.751710	-0.406387	0.461644
33541	8.716594	-0.159474	-4.578444	-0.010941	0.016659	0.018264	-0.549233	-0.238889	0.472407	0.238133	0.751344	-0.406827	0.461809
33542	8.711712	-0.178839	-4.578388	0.008793	0.013788	0.003622	-0.549801	-0.238034	0.472465	0.238074	0.751200	-0.406858	0.462045
33543	8.784042	-0.203820	-4.561934	-0.016851	0.011169	0.002671	-0.550218	-0.238162	0.472321	0.238350	0.750983	-0.407144	0.462005
33544	8.712443	-0.150853	-4.496118	0.016276	0.005958	0.010997	-0.551766	-0.238045	0.470390	0.238049	0.750885	-0.407258	0.462218
33545	8.750653	-0.199305	-4.519599	0.016073	0.017560	0.001802	-0.550358	-0.238415	0.471749	0.237892	0.750771	-0.407195	0.462539
33546	8.716908	-0.189287	-4.525517	0.006783	-0.008033	-0.000934	-0.550656	-0.236858	0.471848	0.237725	0.750860	-0.407274	0.462411
33547	8.726255	-0.286401	-4.521669	0.018480	0.001456	0.024752	-0.550952	-0.236094	0.470782	0.237188	0.750718	-0.407610	0.462620
33548	8.759963	-0.257331	-4.537231	0.017855	-0.004537	0.001833	-0.550955	-0.234507	0.473111	0.236858	0.750804	-0.407614	0.462648
33549	8.736148	-0.243017	-4.507266	0.017913	0.000870	0.003657	-0.550968	-0.234171	0.472016	0.236520	0.750836	-0.407641	0.462745
33550	8.721598	-0.306158	-4.492642	0.016077	-0.004653	0.003649	-0.552366	-0.232806	0.473509	0.236200	0.750897	-0.407691	0.462764
33551	8.738050	-0.271410	-4.560655	-0.000584	-0.004158	-0.003717	-0.551202	-0.235996	0.474696	0.236166	0.750947	-0.407803	0.462602
33552	8.711681	-0.266583	-4.545147	0.009031	-0.001546	0.013727	-0.553000	-0.236568	0.475375	0.235887	0.750862	-0.408059	0.462657
33553	8.731070	-0.315691	-4.509965	0.010561	0.002841	0.001791	-0.551899	-0.235717	0.474999	0.235690	0.750853	-0.408118	0.462719
33554	8.730723	-0.312647	-4.555820	0.008696	-0.011880	0.001810	-0.552577	-0.236735	0.475779	0.235440	0.750961	-0.408244	0.462560
33555	8.728573	-0.325276	-4.517179	0.020825	0.004216	0.009147	-0.551908	-0.234621	0.475764	0.235031	0.750927	-0.408313	0.462763
33556	8.735404	-0.263664	-4.594318	0.006422	-0.003468	-0.015634	-0.551789	-0.232667	0.476301	0.235041	0.751092	-0.408152	0.462632
33557	8.721732	-0.277128	-4.487628	0.016116	-0.006604	0.005493	-0.552773	-0.232074	0.476068	0.234649	0.751165	-0.408260	0.462618
33558	8.759998	-0.325677	-4.503866	0.024713	-0.016469	-0.014662	-0.553313	-0.232167	0.478160	0.234272	0.751525	-0.408011	0.462444
33559	8.706680	-0.344270	-4.535806	0.013061	-0.018829	-0.005521	-0.551093	-0.231366	0.478467	0.233927	0.751784	-0.408039	0.462173
33560	8.680107	-0.339084	-4.546854	0.005500	-0.018266	-0.014717	-0.550247	-0.232226	0.478406	0.233824	0.752071	-0.407974	0.461814
33561	8.667417	-0.257393	-4.664189	-0.007875	-0.013456	-0.001898	-0.551643	-0.231923	0.478438	0.233802	0.752153	-0.408226	0.461469
33562	8.706102	-0.270095	-4.641567	0.003158	-0.011751	-0.000037	-0.549966	-0.231719	0.479551	0.233651	0.752250	-0.408372	0.461259
33563	8.614819	-0.318706	-4.585337	-0.013878	-0.025256	-0.020262	-0.551066	-0.232570	0.479927	0.233791	0.752563	-0.408459	0.460599
33564	8.657961	-0.225940	-4.653970	-0.011569	0.003288	-0.004681	-0.549109	-0.233036	0.480159	0.234028	0.752490	-0.408601	0.460473
33565	8.725644	-0.329229	-4.582304	-0.013812	-0.001298	-0.020277	-0.551902	-0.232423	0.480083	0.234362	0.752582	-0.408576	0.460174
33566	8.617575	-0.158369	-4.608547	-0.000618	-0.011541	-0.003715	-0.549251	-0.232624	0.480464	0.234304	0.752689	-0.408700	0.459919
33567	8.650916	-0.362782	-4.572484	0.008206	-0.025588	-0.015629	-0.548673	-0.234589	0.479919	0.234064	0.753070	-0.408655	0.459456
33568	8.754998	-0.076571	-4.632473	-0.018932	0.004303	-0.005568	-0.546425	-0.235395	0.481243	0.234429	0.752960	-0.408847	0.459281
33569	8.759272	-0.436591	-4.550450	0.000615	0.024173	-0.031310	-0.548649	-0.235914	0.480953	0.234857	0.752974	-0.408401	0.459435
33570	8.730704	-0.183358	-4.612940	-0.019022	-0.007510	-0.008324	-0.548378	-0.235346	0.480846	0.235152	0.752994	-0.408608	0.459068
33571	8.776630	-0.315633	-4.538235	-0.021020	-0.012645	-0.014753	-0.548643	-0.236734	0.480345	0.235455	0.753107	-0.408782	0.458571
33572	8.660071	-0.298597	-4.661768	-0.042909	-0.025698	-0.011131	-0.547540	-0.235110	0.481550	0.235984	0.753206	-0.409246	0.457722
33573	8.639015	-0.128829	-4.652628	-0.026195	-0.014328	-0.001917	-0.546812	-0.237931	0.481091	0.236232	0.753205	-0.409669	0.457216
33574	8.682003	-0.284551	-4.635930	-0.033393	0.004923	-0.000143	-0.546535	-0.237921	0.480810	0.236772	0.752975	-0.410073	0.456956
33575	8.687251	-0.065843	-4.673343	-0.007849	-0.011717	-0.000030	-0.545421	-0.237810	0.481085	0.236749	0.753021	-0.410343	0.456648
33576	8.648443	-0.235837	-4.634357	-0.000764	-0.025991	-0.008287	-0.548064	-0.237657	0.481677	0.236617	0.753294	-0.410471	0.456151
33577	8.667900	-0.146056	-4.648991	0.010255	-0.015024	-0.007347	-0.544705	-0.239374	0.480982	0.236362	0.753517	-0.410481	0.455907
33578	8.648460	-0.196847	-4.648595	0.017258	-0.008762	-0.020202	-0.544134	-0.239201	0.483079	0.236207	0.753817	-0.410179	0.455762
33579	8.696627	-0.143494	-4.674200	0.012111	-0.005815	-0.007352	-0.545417	-0.237179	0.482658	0.236002	0.753964	-0.410127	0.455672
33580	8.662449	-0.201008	-4.707108	0.030448	-0.013347	-0.005487	-0.544283	-0.237572	0.484576	0.235475	0.754248	-0.409949	0.455636
33581	8.647932	-0.220310	-4.706692	0.019341	-0.007467	-0.011030	-0.543442	-0.238667	0.483524	0.235180	0.754474	-0.409784	0.455562
33582	8.651057	-0.089885	-4.669731	0.046962	-0.025587	-0.001748	-0.543167	-0.237602	0.484842	0.234273	0.754912	-0.409574	0.455491
33583	8.676740	-0.249595	-4.707960	0.048912	-0.008202	0.000041	-0.543301	-0.236975	0.486556	0.233426	0.755193	-0.409308	0.455700
33584	8.648270	-0.298943	-4.629932	0.044911	-0.009283	-0.012823	-0.542507	-0.234775	0.484732	0.232783	0.755564	-0.408871	0.455807
33585	8.667504	-0.191700	-4.680670	0.041418	-0.015223	-0.005459	-0.543054	-0.234438	0.486710	0.232042	0.755916	-0.408622	0.455824
33586	8.638194	-0.273719	-4.697015	0.039312	-0.014567	-0.016496	-0.543737	-0.233977	0.489116	0.231471	0.756340	-0.408200	0.455789
33587	8.720613	-0.162984	-4.680054	0.025469	-0.020046	0.014721	-0.541085	-0.234575	0.488915	0.230750	0.756496	-0.408423	0.455697
33588	8.628786	-0.244789	-4.679569	0.009953	-0.006901	-0.020232	-0.540823	-0.233832	0.488121	0.230723	0.756741	-0.408181	0.455520
33589	8.686807	-0.367477	-4.602838	-0.000698	-0.016835	-0.007396	-0.541642	-0.233518	0.490659	0.230626	0.756924	-0.408292	0.455164
33590	8.575379	-0.160797	-4.766385	-0.011410	-0.018383	0.003601	-0.541247	-0.232737	0.489030	0.230609	0.756983	-0.408655	0.454750
33591	8.593822	-0.330191	-4.801991	-0.005219	-0.020841	0.029284	-0.538595	-0.232420	0.490419	0.230212	0.756883	-0.409382	0.454463
33592	8.609013	-0.243782	-4.744031	-0.020019	0.016571	0.020039	-0.539988	-0.233186	0.489130	0.230462	0.756449	-0.409912	0.454582
33593	8.583270	-0.323647	-4.922311	-0.047244	0.008807	0.028232	-0.540229	-0.234708	0.491409	0.230949	0.755896	-0.410870	0.454390
33594	8.550452	-0.305497	-4.812284	-0.033679	0.020408	-0.013052	-0.540246	-0.234345	0.489758	0.231735	0.755636	-0.411000	0.454303
33595	8.560235	-0.266799	-4.809982	-0.034593	0.057227	0.018094	-0.540533	-0.233507	0.490091	0.232517	0.754785	-0.411467	0.454896
33596	8.597135	-0.239114	-4.724236	-0.026675	0.054403	-0.027750	-0.542472	-0.236423	0.486582	0.233614	0.754365	-0.411160	0.455308
33597	8.667525	-0.269778	-4.644953	-0.013457	0.099749	-0.016773	-0.544717	-0.236423	0.484372	0.234743	0.753508	-0.410706	0.456554
33598	8.735027	-0.421526	-4.576012	-0.025155	0.089917	0.025421	-0.545152	-0.236315	0.482290	0.235620	0.752332	-0.411015	0.457762
33599	8.818707	-0.152037	-4.463872	-0.008000	0.060861	-0.012971	-0.546402	-0.237103	0.481417	0.236316	0.751816	-0.410748	0.458490
33600	8.880682	-0.151306	-4.550715	-0.007239	-0.016335	-0.045867	-0.546260	-0.237643	0.480824	0.236704	0.752280	-0.410324	0.457908
33601	8.667880	-0.050908	-4.691842	0.060303	-0.012094	-0.121018	-0.545114	-0.239422	0.482098	0.236769	0.753640	-0.408145	0.457586
33602	8.735210	-0.119436	-4.680316	0.124491	-0.000118	-0.186056	-0.544260	-0.240591	0.482576	0.236586	0.755713	-0.404321	0.457655
33603	8.150968	-0.013299	-4.872725	0.232968	0.144660	-0.042134	-0.542850	-0.241365	0.483492	0.234578	0.755802	-0.401002	0.461447
33604	9.003853	-0.270423	-4.773460	0.201735	0.241177	0.011019	-0.549356	-0.235970	0.479422	0.233351	0.754393	-0.398290	0.466694
33605	8.530274	-0.498885	-4.846601	0.112807	0.154583	0.045707	-0.550214	-0.233598	0.480414	0.232399	0.753092	-0.397352	0.470057
33606	8.982849	-0.251272	-4.383711	0.145343	0.130792	0.104689	-0.555041	-0.228665	0.476579	0.230255	0.751674	-0.397072	0.473606
33607	8.651155	-0.108887	-4.338983	0.227311	0.073838	0.097551	-0.557031	-0.224992	0.477382	0.226450	0.751222	-0.396186	0.476888
33608	8.815166	-0.190822	-4.282856	0.297242	0.117653	0.038917	-0.559091	-0.217244	0.475927	0.222535	0.751096	-0.393521	0.481118
33609	9.055458	-0.423069	-4.269204	0.403312	0.082399	0.039196	-0.563064	-0.209938	0.478367	0.216702	0.751749	-0.389990	0.485615
33610	8.843053	-0.608702	-4.238320	0.400830	0.037582	0.018081	-0.562612	-0.200815	0.479902	0.210780	0.752932	-0.386318	0.489309
33611	8.727049	-0.638975	-4.270407	0.431916	0.043506	-0.052553	-0.564398	-0.190812	0.481512	0.205078	0.754690	-0.381244	0.492990
33612	8.909105	-0.857903	-4.314869	0.399712	0.073983	-0.098541	-0.564603	-0.184403	0.483723	0.200563	0.756308	-0.375617	0.496674
33613	8.731104	-0.862040	-4.274428	0.352180	0.063794	-0.095903	-0.565203	-0.179950	0.485537	0.196613	0.757774	-0.370551	0.499814
33614	8.813208	-0.867818	-4.248554	0.305232	0.080131	-0.073981	-0.566091	-0.175433	0.486103	0.193308	0.758689	-0.366177	0.502930
33615	8.784875	-0.819854	-4.194048	0.290327	0.102968	-0.085972	-0.566710	-0.170738	0.485841	0.190461	0.759380	-0.361700	0.506201
33616	8.886648	-0.728903	-4.158619	0.265052	0.146706	-0.076877	-0.570380	-0.167907	0.484097	0.188264	0.759429	-0.357407	0.509984
33617	8.983616	-0.847679	-4.032601	0.248315	0.132576	-0.086057	-0.573220	-0.164140	0.483240	0.186260	0.759606	-0.353216	0.513366
33618	8.982878	-0.909117	-3.791459	0.211394	0.140789	-0.098991	-0.573410	-0.161354	0.481322	0.185046	0.759624	-0.349130	0.516563
33619	8.871953	-0.866715	-3.820847	0.131958	0.148043	-0.093671	-0.576069	-0.161234	0.479681	0.184985	0.759219	-0.345947	0.519315
33620	9.164743	-0.761215	-3.705520	0.141053	0.150705	-0.060538	-0.577630	-0.160780	0.476655	0.184506	0.758574	-0.343126	0.522291
33621	9.154725	-0.831205	-3.724922	0.119754	0.090969	-0.030219	-0.580738	-0.159167	0.473575	0.183577	0.758255	-0.341231	0.524320
33622	9.054115	-0.753475	-3.682011	0.106245	0.073586	0.014736	-0.580192	-0.158322	0.473483	0.182308	0.757756	-0.340196	0.526153
33623	9.160403	-0.820549	-3.618799	0.083153	0.098259	0.003655	-0.583017	-0.155819	0.472409	0.181631	0.756980	-0.339165	0.528165
33624	9.261198	-0.932746	-3.623299	0.061570	0.042189	-0.011893	-0.585280	-0.154011	0.470868	0.181102	0.756826	-0.338304	0.529119
33625	9.077826	-0.911495	-3.664607	-0.006501	0.078377	-0.029556	-0.584589	-0.154518	0.469435	0.181997	0.756153	-0.337789	0.530103
33626	8.924530	-0.848586	-3.573934	-0.038692	0.091530	-0.002133	-0.586145	-0.154616	0.466096	0.183212	0.755043	-0.337955	0.531159
33627	8.873586	-0.532340	-3.441965	-0.145166	0.144131	0.015972	-0.590876	-0.157053	0.462364	0.186168	0.752846	-0.339350	0.532358
33628	9.197329	-0.411779	-3.380830	-0.211753	0.180940	0.020465	-0.592828	-0.159370	0.458195	0.190350	0.749971	-0.341351	0.533656
33629	9.238544	0.119822	-3.262979	-0.290837	0.192581	0.076365	-0.596173	-0.162715	0.452301	0.195203	0.746247	-0.344979	0.534790
33630	9.397429	0.040897	-3.247698	-0.325671	0.192473	0.142385	-0.599939	-0.166026	0.445856	0.199849	0.741899	-0.349943	0.535897
33631	9.532248	0.103543	-3.288558	-0.380677	0.175397	0.278146	-0.607063	-0.168676	0.438507	0.203772	0.736492	-0.357522	0.536874
33632	9.604287	-0.155052	-3.210823	-0.389853	0.089945	0.353481	-0.610904	-0.166447	0.431707	0.206354	0.731342	-0.366671	0.536758
33633	9.332142	-0.300348	-3.443109	-0.478845	0.034114	0.382667	-0.614188	-0.162909	0.426935	0.209550	0.726119	-0.377310	0.535236
33634	9.039623	-0.344674	-3.239247	-0.502593	0.034919	0.384389	-0.616438	-0.163009	0.423881	0.212961	0.720665	-0.388211	0.533462
33635	9.262220	-0.284457	-3.145742	-0.506048	0.062257	0.389906	-0.621235	-0.161002	0.419029	0.216654	0.714740	-0.398982	0.531997
33636	9.263170	-0.173935	-3.070188	-0.497593	0.071574	0.294501	-0.624372	-0.159744	0.411604	0.221174	0.709402	-0.408271	0.530231
33637	9.654845	-0.252891	-3.174709	-0.500128	0.095964	0.195429	-0.628262	-0.162362	0.408411	0.227103	0.704515	-0.415918	0.528295
33638	9.435675	-0.446599	-3.080831	-0.472824	0.018616	0.162495	-0.629510	-0.166040	0.402896	0.232173	0.700761	-0.423218	0.525278
33639	9.748464	-0.599930	-3.383344	-0.371040	0.064503	0.130539	-0.632601	-0.167278	0.397269	0.236702	0.697211	-0.428633	0.523587
33640	8.688730	-0.885829	-3.205503	-0.265462	0.065446	0.074495	-0.632026	-0.169492	0.396012	0.240160	0.694595	-0.432253	0.522511
33641	8.643416	-1.098495	-3.055455	-0.226426	0.105645	0.092818	-0.632572	-0.173214	0.391184	0.243403	0.691567	-0.435398	0.522416
33642	9.545472	-1.517556	-3.381735	-0.256741	0.164354	0.147839	-0.636515	-0.172638	0.386375	0.246815	0.687271	-0.439435	0.523105
33643	9.369243	-2.040738	-3.513804	-0.301144	0.093521	0.133054	-0.638512	-0.172204	0.380981	0.250500	0.683588	-0.443967	0.522351
33644	8.849872	-2.134040	-3.335592	-0.365716	0.062867	0.185154	-0.641597	-0.172292	0.377936	0.254091	0.679406	-0.450105	0.520818
33645	8.753773	-2.463084	-3.160253	-0.410988	0.106216	0.231722	-0.643024	-0.172466	0.373197	0.258269	0.674047	-0.457034	0.519690
33646	9.593298	-2.431809	-3.041702	-0.450977	0.106521	0.138245	-0.648627	-0.173505	0.367188	0.263844	0.669291	-0.463124	0.517640
33647	9.385455	-1.873196	-3.358749	-0.481800	0.105614	0.185938	-0.651709	-0.175711	0.361083	0.269357	0.663833	-0.470102	0.515537
33648	8.857910	-1.595858	-3.148833	-0.379512	-0.072564	0.234072	-0.652411	-0.176581	0.358805	0.271270	0.660271	-0.477619	0.512186
33649	9.116082	-1.935544	-3.269383	-0.381595	-0.147086	0.125910	-0.653399	-0.176492	0.357285	0.273602	0.658411	-0.484071	0.507260
33650	9.061939	-1.869774	-3.443235	-0.372803	-0.135186	0.111220	-0.653778	-0.177891	0.359992	0.276042	0.656607	-0.490161	0.502405
33651	9.004292	-1.842855	-3.431244	-0.311504	-0.126347	0.145268	-0.648437	-0.181137	0.360997	0.277396	0.654639	-0.496001	0.498480
33652	9.258869	-1.670063	-3.611112	-0.295350	-0.152998	0.067428	-0.647869	-0.180951	0.362816	0.279038	0.653810	-0.500777	0.493855
33653	9.301141	-1.697714	-3.740876	-0.282138	-0.155326	0.013321	-0.647533	-0.183907	0.365281	0.280985	0.653545	-0.504724	0.489060
33654	9.185625	-1.497157	-3.807704	-0.201543	-0.103047	0.012483	-0.644117	-0.189108	0.366323	0.282430	0.653250	-0.507549	0.485687
33655	8.974735	-1.453755	-3.678778	-0.156347	-0.054811	-0.012316	-0.643223	-0.192872	0.367756	0.283974	0.652944	-0.509351	0.483306
33656	8.850184	-1.629759	-3.508622	-0.197983	0.041442	-0.143816	-0.641482	-0.198545	0.367389	0.288337	0.652845	-0.509252	0.480955
33657	8.693001	-1.231891	-3.439773	-0.211838	0.124731	-0.120085	-0.642660	-0.206171	0.364420	0.293456	0.651555	-0.509138	0.479727
33658	8.215195	-0.508866	-3.219151	-0.270823	0.275291	-0.112161	-0.643214	-0.210767	0.357167	0.300818	0.648420	-0.508742	0.479836
33659	8.794906	-0.500850	-3.037903	-0.194118	0.340085	-0.089040	-0.647382	-0.217972	0.346441	0.307595	0.644794	-0.507517	0.481718
33660	9.324487	-0.640300	-3.044124	-0.063677	0.438687	-0.079673	-0.651163	-0.222641	0.335867	0.313591	0.640927	-0.504490	0.486172
33661	10.663142	-0.031017	-3.433159	-0.006456	0.299114	-0.113821	-0.657765	-0.224834	0.324775	0.317781	0.639036	-0.501315	0.489216
33662	10.190213	-0.483224	-3.638201	0.110856	0.070580	-0.085886	-0.659169	-0.226057	0.321226	0.317902	0.639851	-0.498820	0.490619
33663	8.909882	-0.471896	-3.447758	0.054343	0.057392	-0.144975	-0.657734	-0.229339	0.321289	0.319190	0.641015	-0.496172	0.490949
33664	8.687487	-0.536665	-3.203180	0.052648	0.069543	-0.071644	-0.659679	-0.231172	0.318823	0.319883	0.641338	-0.494410	0.491853
33665	9.113485	-0.230886	-3.084283	0.017706	0.001484	-0.069620	-0.658838	-0.231480	0.319075	0.320352	0.642075	-0.493437	0.491563
33666	9.383734	-0.018863	-3.124403	-0.027934	-0.086083	0.013107	-0.655728	-0.233369	0.321998	0.319697	0.642582	-0.494537	0.490220
33667	9.391223	-0.088337	-3.371481	-0.081736	-0.125340	0.057090	-0.655830	-0.234631	0.324711	0.318961	0.642685	-0.496964	0.488106
33668	9.311886	-0.264351	-3.584610	-0.190731	-0.216034	0.163408	-0.655007	-0.231948	0.327519	0.317642	0.641894	-0.502416	0.484411
33669	9.043483	0.085518	-3.854866	-0.336132	-0.254960	0.205385	-0.652497	-0.230695	0.330083	0.317411	0.640125	-0.509996	0.478951
33670	9.119272	-0.312693	-3.855465	-0.426673	-0.215857	0.373013	-0.653199	-0.229340	0.331568	0.317053	0.635587	-0.520311	0.474114
33671	8.764715	-0.294910	-3.909715	-0.510678	-0.263279	0.383858	-0.653372	-0.224161	0.335794	0.317154	0.630796	-0.531743	0.467717
33672	8.980869	-0.373267	-3.966612	-0.566817	-0.223593	0.401152	-0.654635	-0.222515	0.337303	0.318111	0.624917	-0.543576	0.461312
33673	8.672246	-0.614590	-3.891435	-0.606923	-0.192123	0.367885	-0.655249	-0.218634	0.336292	0.320200	0.618779	-0.555026	0.454456
33674	9.086883	-0.320359	-3.989552	-0.699615	-0.070362	0.276807	-0.656242	-0.220219	0.331322	0.325497	0.611747	-0.565309	0.447485
33675	8.915898	-0.353444	-3.964053	-0.604872	-0.023964	0.187870	-0.659186	-0.220847	0.327685	0.330958	0.605877	-0.573209	0.441374
33676	8.731323	-0.285512	-3.869763	-0.538240	0.144773	-0.006822	-0.660018	-0.226884	0.318115	0.339151	0.601026	-0.576995	0.436832
33677	8.548930	-0.487906	-3.690372	-0.565141	0.149581	-0.056500	-0.660517	-0.236779	0.309140	0.348191	0.596529	-0.580265	0.431519
33678	9.493280	-1.697999	-3.820517	-0.528387	0.124461	-0.159153	-0.663712	-0.243984	0.298126	0.357265	0.593526	-0.582137	0.425681
33679	8.273676	-1.503287	-3.954779	-0.494164	0.212539	-0.221864	-0.663364	-0.254879	0.289082	0.367487	0.590743	-0.582238	0.420684
33680	8.500711	-1.798501	-3.759906	-0.581118	0.498576	-0.011441	-0.664074	-0.263836	0.272496	0.380176	0.582295	-0.583360	0.419630
33681	8.725386	-1.644366	-3.438842	-0.560014	0.547665	0.091376	-0.670441	-0.268923	0.250902	0.392246	0.572294	-0.584999	0.419999
33682	9.649019	-1.085841	-3.262036	-0.708808	0.476595	-0.127799	-0.675540	-0.275817	0.228208	0.406926	0.564072	-0.585785	0.416042
33683	9.496023	-0.916150	-3.177924	-0.569515	0.279228	-0.097852	-0.677527	-0.283564	0.210453	0.417363	0.558184	-0.587217	0.411601
33684	9.034010	-0.909051	-3.102638	-0.631126	0.163255	0.213173	-0.679941	-0.288233	0.196519	0.424521	0.548925	-0.593511	0.407687
33685	10.001989	-0.846532	-3.210880	-0.694229	0.140175	0.112374	-0.682965	-0.288658	0.182853	0.432787	0.540451	-0.599283	0.401830
33686	9.775910	-0.391353	-3.040060	-0.596642	0.101146	0.004384	-0.684113	-0.292378	0.172312	0.440363	0.534296	-0.603333	0.395723
33687	10.366367	-0.356755	-3.037761	-0.603563	-0.057541	-0.033778	-0.684662	-0.297788	0.164313	0.446294	0.529745	-0.608340	0.387446
33688	10.238501	-0.378591	-2.429335	-0.461666	-0.054001	-0.132617	-0.684982	-0.299900	0.155398	0.451526	0.527528	-0.611105	0.379987
33689	9.310347	-0.630997	-3.007307	-0.331117	0.006530	-0.013440	-0.685516	-0.301734	0.155430	0.455133	0.524557	-0.613535	0.375857
33690	9.474401	0.085837	-2.663402	-0.361600	0.018108	-0.020692	-0.684125	-0.306332	0.147601	0.459263	0.521298	-0.615964	0.371369
33691	9.500234	-0.088092	-2.366024	-0.374934	0.000799	-0.039056	-0.684083	-0.311422	0.144497	0.463415	0.518214	-0.618434	0.366388
33692	9.773247	-0.238327	-2.517290	-0.349565	0.078294	-0.057451	-0.683548	-0.314058	0.137355	0.468386	0.515022	-0.619767	0.362291
33693	9.843663	0.331585	-2.378545	-0.304146	0.119436	-0.070159	-0.684284	-0.314995	0.130610	0.473471	0.512044	-0.620222	0.359111
33694	10.148297	0.742207	-2.418656	-0.279049	0.102459	-0.016729	-0.684735	-0.317152	0.122670	0.477685	0.508782	-0.621188	0.356487
33695	9.255708	0.448016	-2.433085	-0.240650	0.129658	0.047286	-0.685160	-0.319203	0.118363	0.481396	0.504834	-0.622227	0.355296
33696	8.218009	0.405911	-2.003303	-0.111962	0.108637	0.142776	-0.688693	-0.320158	0.109969	0.482831	0.501122	-0.623523	0.356328
33697	9.280637	0.458579	-2.330097	-0.255578	0.307287	0.157093	-0.690906	-0.314948	0.102500	0.488094	0.494350	-0.624009	0.357764
33698	9.627039	0.704100	-2.196541	-0.121088	0.183973	0.275124	-0.695072	-0.310341	0.093478	0.489574	0.488333	-0.625888	0.360712
33699	9.939380	0.551552	-2.556996	-0.214863	0.237775	0.181294	-0.698573	-0.303209	0.084746	0.493346	0.482097	-0.626931	0.362146
33700	9.452350	0.507461	-2.268575	-0.051546	0.182356	0.205453	-0.700362	-0.298167	0.077681	0.494604	0.477600	-0.627588	0.365237
33701	9.589126	0.395288	-2.293742	-0.062287	0.141603	0.148618	-0.704948	-0.292364	0.070411	0.495911	0.473952	-0.628116	0.367302
33702	9.924048	0.242377	-1.918424	-0.208656	0.145746	0.148386	-0.707559	-0.287263	0.065310	0.498593	0.468853	-0.629713	0.367483
33703	9.887003	0.404496	-2.413502	-0.132769	-0.041158	0.130484	-0.708971	-0.285554	0.065568	0.498389	0.466060	-0.632370	0.366748
33704	9.662834	0.519101	-2.162858	-0.206648	-0.309943	0.132582	-0.710031	-0.280066	0.063685	0.495383	0.464485	-0.638310	0.362504
33705	9.574603	0.424772	-2.314743	-0.352765	-0.180407	0.128380	-0.710191	-0.276797	0.066399	0.495452	0.460528	-0.643869	0.357595
33706	9.430721	0.758711	-2.367565	-0.344492	-0.268333	0.244173	-0.711160	-0.272360	0.074493	0.493358	0.455795	-0.651306	0.353057
33707	9.548064	0.878637	-2.511250	-0.439837	-0.341665	0.244146	-0.713735	-0.264846	0.078049	0.491216	0.450559	-0.659989	0.346579
33708	9.187090	0.630981	-2.658766	-0.442334	-0.262541	0.243888	-0.715305	-0.259095	0.082603	0.489979	0.444701	-0.667892	0.340708
33709	9.356869	0.974141	-2.660462	-0.538425	-0.447897	0.332179	-0.716205	-0.250450	0.088584	0.486538	0.437913	-0.678840	0.332700
33710	8.877665	1.054413	-2.968065	-0.506429	-0.374546	0.427450	-0.719077	-0.240465	0.093830	0.482952	0.429537	-0.689618	0.326623
33711	8.824533	0.630655	-2.804611	-0.546048	-0.373924	0.449316	-0.722110	-0.228521	0.099616	0.479583	0.420405	-0.700571	0.320095
33712	8.497344	0.836962	-2.827259	-0.582455	-0.282620	0.586697	-0.724492	-0.213959	0.103745	0.476651	0.408259	-0.711929	0.315096
33713	8.724183	1.078626	-2.884884	-0.578719	-0.205028	0.582999	-0.728855	-0.198795	0.104861	0.474840	0.395654	-0.722170	0.310573
33714	8.357199	0.380154	-2.684917	-0.586872	-0.153446	0.612072	-0.731729	-0.179862	0.106613	0.473353	0.382048	-0.732098	0.306608
33715	8.572204	0.676942	-3.048464	-0.635153	-0.070596	0.646798	-0.734908	-0.162080	0.102998	0.473284	0.366935	-0.741442	0.302695
33716	9.360092	0.351210	-3.222543	-0.589596	0.023050	0.558765	-0.738379	-0.143433	0.099159	0.474462	0.352790	-0.748884	0.299329
33717	11.349804	-0.474401	-4.181440	-0.648793	0.131847	0.411935	-0.740826	-0.130852	0.091589	0.478674	0.339648	-0.754273	0.294250
33718	11.921001	-0.578305	-5.048778	-0.472581	0.017688	0.407038	-0.746136	-0.119896	0.089246	0.479671	0.328761	-0.759676	0.291075
33719	10.070028	-1.721658	-5.247854	-0.393331	-0.187508	0.131641	-0.746522	-0.110088	0.091529	0.478778	0.324090	-0.764559	0.284934
33720	8.210839	-3.496638	-4.996692	-0.313605	-0.215307	0.061406	-0.745977	-0.106359	0.096217	0.477107	0.321268	-0.768868	0.279281
33721	8.441864	-3.258778	-5.134199	-0.533536	0.497531	0.253533	-0.744985	-0.101076	0.089141	0.486773	0.309438	-0.768654	0.276535
33722	9.198597	-2.564209	-4.167756	-0.436053	0.267993	0.302118	-0.747383	-0.095729	0.075964	0.491835	0.298953	-0.770352	0.274376
33723	9.185158	-3.463363	-3.656273	-0.510557	0.155237	0.467180	-0.750666	-0.082873	0.068837	0.494689	0.285776	-0.774375	0.271954
33724	8.220622	-1.639404	-3.902965	-0.560949	0.001504	0.420613	-0.753009	-0.075745	0.065672	0.495531	0.273578	-0.779818	0.267373
33725	7.728968	-1.852757	-3.828008	-0.454660	-0.207470	0.274201	-0.753962	-0.065352	0.067717	0.493271	0.265802	-0.785807	0.261803
33726	7.197382	-1.561032	-4.144349	-0.357119	-0.085924	0.422765	-0.755590	-0.055593	0.071403	0.491526	0.255959	-0.790802	0.259845
33727	7.994484	-1.755476	-3.808320	-0.220346	-0.119398	0.408559	-0.755757	-0.041514	0.073110	0.488571	0.247851	-0.795249	0.259707
33728	8.360648	-1.993423	-4.337990	-0.079634	-0.145840	0.229056	-0.756508	-0.035157	0.076577	0.485407	0.244045	-0.798297	0.259891
33729	8.768515	-1.099320	-4.320846	0.036437	-0.195622	0.303925	-0.755854	-0.028101	0.082725	0.480445	0.240477	-0.801556	0.262397
33730	8.727179	-1.595207	-3.849164	0.205304	-0.110236	0.314135	-0.755939	-0.017123	0.089958	0.475972	0.237886	-0.803098	0.268131
33731	9.365035	-1.071133	-3.845447	0.167793	-0.080884	0.072003	-0.755779	-0.008049	0.089679	0.473431	0.238695	-0.803384	0.271039
33732	9.288854	-2.402698	-3.783655	0.451171	0.022767	-0.230646	-0.757521	-0.000535	0.092949	0.472835	0.246377	-0.799675	0.276125
33733	8.447165	-2.454300	-2.931367	0.527678	0.054989	-0.037108	-0.755441	0.000799	0.093988	0.471256	0.251563	-0.796080	0.284413
33734	7.678885	-2.690210	-2.476696	0.362923	0.413742	-0.214372	-0.756647	0.003970	0.087360	0.477158	0.255903	-0.789069	0.290179
33735	9.053856	-1.632746	-3.033228	0.257744	0.259150	-0.297367	-0.757470	-0.004346	0.075139	0.481620	0.261447	-0.783593	0.292695
33736	9.417135	-2.310185	-4.058345	0.267918	0.255939	-0.334110	-0.760093	-0.011513	0.066074	0.486126	0.267610	-0.777870	0.294933
33737	10.031640	-2.463063	-4.913131	0.291503	0.346054	-0.423129	-0.760732	-0.021802	0.056519	0.492369	0.274875	-0.770532	0.297149
33738	10.278465	-2.221420	-4.259035	0.425810	0.256763	-0.383153	-0.761397	-0.029966	0.046955	0.496183	0.283298	-0.763401	0.301270
33739	9.822396	-2.285969	-4.628825	0.499731	0.084935	-0.408550	-0.761846	-0.040420	0.043665	0.496999	0.293872	-0.757265	0.305257
33740	9.318790	-2.637738	-4.172730	0.555937	-0.187287	-0.263184	-0.761464	-0.047054	0.046042	0.492419	0.304386	-0.754217	0.309885
33741	8.784699	-2.480363	-3.514134	0.734700	-0.197014	-0.141770	-0.762182	-0.052180	0.052706	0.485689	0.314841	-0.750774	0.318308
33742	8.453174	-3.073706	-3.756780	0.482064	-0.120070	-0.124215	-0.762403	-0.052513	0.059662	0.481571	0.322034	-0.748142	0.323522
33743	7.996009	-1.933737	-3.536627	0.374587	-0.195871	-0.022357	-0.762317	-0.053799	0.068648	0.476211	0.327114	-0.747582	0.327628
33744	9.939369	-2.146287	-3.898083	0.222351	-0.249766	0.000755	-0.762624	-0.049700	0.071833	0.470964	0.330741	-0.748589	0.329268
33745	8.459483	-1.612394	-3.873078	0.208190	-0.289285	0.026245	-0.759755	-0.049704	0.082685	0.464910	0.334095	-0.750257	0.330686
33746	8.403479	-2.185449	-4.326352	0.063267	-0.162343	0.236679	-0.761254	-0.046731	0.091948	0.460427	0.332113	-0.753003	0.332706
33747	8.625110	-1.358842	-4.061170	-0.101424	-0.198516	0.141183	-0.762565	-0.039821	0.095874	0.456978	0.330273	-0.756612	0.331104
33748	8.479051	-1.823457	-4.056322	-0.127756	-0.268515	0.049376	-0.761975	-0.037006	0.104829	0.453378	0.330027	-0.760317	0.327793
33749	8.657569	-1.422701	-4.198048	-0.304850	-0.198974	0.127933	-0.763079	-0.034295	0.110586	0.451313	0.326532	-0.765128	0.322914
33750	8.435969	-1.723665	-4.061306	-0.261648	-0.229972	-0.035357	-0.762498	-0.031958	0.117699	0.449674	0.326087	-0.768734	0.317031
33751	9.088973	-2.019254	-4.242220	-0.478167	0.183498	-0.102416	-0.764426	-0.034672	0.115876	0.456034	0.322107	-0.769594	0.309847
33752	9.479177	-2.699778	-3.971429	-0.379245	0.225360	-0.036243	-0.765286	-0.037925	0.107314	0.462104	0.317700	-0.769712	0.305073
33753	9.379119	-2.423032	-3.941732	-0.441097	0.275041	-0.095143	-0.765171	-0.039883	0.100916	0.469491	0.313299	-0.769400	0.299075
33754	8.963225	-2.231504	-3.900780	-0.416818	0.176590	-0.238139	-0.767514	-0.046281	0.093430	0.476172	0.311876	-0.768790	0.291471
33755	8.569349	-2.738886	-3.831396	-0.531536	0.147740	-0.182515	-0.770669	-0.053198	0.088151	0.482571	0.308623	-0.769485	0.282436
33756	8.273965	-2.875072	-3.647348	-0.531042	0.137083	-0.128442	-0.771368	-0.057235	0.081075	0.488606	0.304578	-0.770406	0.273809
33757	8.605562	-2.487391	-3.618578	-0.492661	0.079170	-0.052894	-0.772911	-0.058979	0.076658	0.492849	0.299977	-0.772174	0.266198
33758	8.976045	-2.403657	-3.728491	-0.468773	0.052392	0.057397	-0.773356	-0.057373	0.075785	0.496095	0.294076	-0.774545	0.259787
33759	8.844230	-2.023500	-3.798369	-0.343584	-0.059195	-0.038494	-0.773312	-0.060251	0.076723	0.497129	0.291384	-0.776883	0.253794
33760	8.685208	-2.218162	-4.025546	-0.356492	-0.023580	0.090727	-0.774033	-0.059312	0.075114	0.498318	0.286441	-0.779514	0.248974
33761	8.764619	-2.295909	-3.695732	-0.373382	0.010800	0.209939	-0.774808	-0.052679	0.075809	0.499282	0.279173	-0.782660	0.245404
33762	8.668877	-1.911010	-3.776588	-0.404389	0.187205	0.232577	-0.777416	-0.046811	0.072429	0.503254	0.270462	-0.784112	0.242392
33763	8.810033	-1.758381	-3.660114	-0.331317	0.143394	0.130081	-0.778778	-0.041305	0.067342	0.506361	0.264157	-0.785179	0.239403
33764	9.026876	-1.742830	-3.668121	-0.267965	0.129991	0.105502	-0.780230	-0.039105	0.063307	0.509253	0.259056	-0.785764	0.236909
33765	9.351589	-2.156981	-3.876174	-0.209240	0.063013	0.115813	-0.781134	-0.035287	0.060761	0.510477	0.254557	-0.786930	0.235279
33766	8.900389	-1.661810	-3.856075	-0.274163	0.007509	0.090984	-0.780339	-0.033752	0.058059	0.511504	0.250184	-0.788669	0.231892
33767	9.065074	-2.154641	-3.539401	-0.295734	0.029471	0.032146	-0.780948	-0.030429	0.056875	0.512987	0.246247	-0.790113	0.227878
33768	9.050612	-1.803343	-3.688724	-0.392722	-0.033268	0.039449	-0.782614	-0.029907	0.058318	0.514149	0.241635	-0.792488	0.221872
33769	9.061819	-1.411072	-3.652774	-0.423464	-0.031857	-0.013764	-0.779673	-0.031093	0.058496	0.515429	0.237361	-0.794825	0.215048
33770	9.163345	-1.348955	-3.636844	-0.408884	0.017811	0.048613	-0.782590	-0.032011	0.057909	0.517376	0.232185	-0.796676	0.209093
33771	9.029854	-1.165169	-3.529218	-0.345026	0.016994	0.043238	-0.783327	-0.029929	0.056091	0.518760	0.227577	-0.798344	0.204314
33772	9.021196	-1.052192	-3.450873	-0.231772	0.067248	-0.002480	-0.783627	-0.029669	0.053739	0.520842	0.224828	-0.798644	0.200858
33773	8.948726	-1.136711	-3.439054	-0.102769	0.033948	-0.068270	-0.784167	-0.030811	0.054092	0.521839	0.224436	-0.798604	0.198858
33774	9.054730	-1.232554	-3.400170	-0.046936	0.097880	-0.108628	-0.783480	-0.031816	0.051234	0.523993	0.225184	-0.797348	0.197380
33775	9.223166	-1.421140	-3.349734	0.050155	0.115520	-0.037806	-0.783321	-0.035865	0.047077	0.525494	0.225568	-0.795967	0.198524
33776	8.946821	-1.185674	-3.043217	0.049486	0.120943	-0.130503	-0.785825	-0.038987	0.042166	0.527661	0.227578	-0.793976	0.198453
33777	8.868050	-1.321219	-3.200555	0.026249	0.177676	-0.185739	-0.785522	-0.043065	0.038564	0.530851	0.229795	-0.791331	0.197957
33778	9.833540	-0.843951	-3.494383	-0.031860	0.197571	-0.203952	-0.784249	-0.048045	0.032806	0.534874	0.231792	-0.788481	0.196161
33779	9.112683	-0.503986	-3.692235	-0.005272	0.087866	-0.189152	-0.784225	-0.053295	0.027181	0.536792	0.234078	-0.786866	0.194691
33780	8.484486	-0.173229	-3.434735	-0.040193	0.249562	-0.277642	-0.783874	-0.061852	0.022466	0.541925	0.236930	-0.783094	0.192210
33781	9.323898	0.043590	-3.409161	0.006302	0.241864	-0.178218	-0.784120	-0.071474	0.010716	0.546138	0.238584	-0.779779	0.191719
33782	9.351610	-0.342280	-3.400637	0.015620	0.204118	-0.101121	-0.784697	-0.073966	0.003873	0.549582	0.239439	-0.777072	0.191800
33783	9.929669	0.317345	-3.707770	0.032411	0.186664	-0.084316	-0.783862	-0.077124	-0.001351	0.552430	0.240136	-0.774676	0.192439
33784	9.526541	0.427052	-3.539827	0.031120	0.079714	-0.052098	-0.785163	-0.076170	-0.006022	0.553669	0.240872	-0.773498	0.192698
33785	9.024821	-0.022048	-3.420142	0.068279	-0.012420	-0.023615	-0.785428	-0.077423	-0.006376	0.553020	0.241817	-0.773451	0.193565
33786	8.928580	-0.106963	-3.366379	0.041535	-0.081534	0.009442	-0.784572	-0.078081	-0.004751	0.551473	0.242338	-0.774311	0.193888
33787	9.149068	-0.167434	-3.493360	0.077415	-0.077996	0.119650	-0.787253	-0.073645	-0.001941	0.549197	0.241433	-0.775644	0.196136
33788	9.312875	-0.231940	-3.470924	0.016980	-0.124158	0.156335	-0.786990	-0.070805	0.000742	0.546524	0.239572	-0.777763	0.197486
33789	9.178055	-0.367748	-3.399144	-0.022924	-0.215375	0.143507	-0.788428	-0.063968	0.006199	0.542478	0.237742	-0.781082	0.197755
33790	9.071404	-0.375643	-3.477322	-0.101860	-0.194193	0.131363	-0.789277	-0.059680	0.011492	0.539355	0.235241	-0.784279	0.196632
33791	9.273804	-0.211246	-3.546613	-0.084278	-0.266705	0.112314	-0.789535	-0.056389	0.019648	0.534884	0.233434	-0.788195	0.195334
33792	9.262972	-0.277376	-3.672227	-0.068648	-0.284681	0.150894	-0.790223	-0.051445	0.028886	0.530067	0.231320	-0.792268	0.194501
33793	9.156289	-0.294969	-3.750467	-0.084865	-0.315332	0.093993	-0.791889	-0.047125	0.036700	0.524855	0.229989	-0.796546	0.192736
33794	8.944606	-0.342854	-3.684900	-0.099248	-0.310359	0.103080	-0.791171	-0.041758	0.048462	0.519909	0.228386	-0.800713	0.190771
33795	8.845910	-0.382016	-3.966453	-0.127492	-0.321300	0.211279	-0.792810	-0.038252	0.058457	0.514294	0.224746	-0.805661	0.189477
33796	8.809964	-0.230897	-4.005181	-0.191210	-0.270108	0.080793	-0.792260	-0.032453	0.067178	0.510433	0.222386	-0.809578	0.185974
33797	9.005371	-0.069301	-4.042831	-0.157787	-0.252786	0.098333	-0.794449	-0.030552	0.075406	0.506447	0.219992	-0.813340	0.183286
33798	9.019079	-0.348556	-4.021013	-0.112099	-0.267947	0.165387	-0.793628	-0.024581	0.083438	0.501914	0.217033	-0.817242	0.181918
33799	9.008195	-0.160957	-4.260898	-0.052632	-0.223463	0.126915	-0.793352	-0.019456	0.091562	0.497817	0.215129	-0.820378	0.181324
33800	8.981824	-0.305570	-4.492709	-0.023843	-0.126042	0.097416	-0.796411	-0.016292	0.097366	0.495445	0.213638	-0.822202	0.181322
33801	8.840655	-0.675232	-4.518821	0.022882	-0.146396	0.065331	-0.797296	-0.010229	0.101095	0.492501	0.213221	-0.824001	0.181663
33802	8.645528	-1.030661	-4.673242	0.029760	-0.099856	0.179859	-0.798164	-0.004784	0.105903	0.490020	0.210798	-0.825704	0.183458
33803	8.288798	-0.964499	-4.717435	-0.043637	-0.006659	0.162982	-0.801419	0.000945	0.108518	0.489284	0.207603	-0.826774	0.184247
33804	8.201428	-1.289582	-4.660738	-0.075772	0.060230	0.184762	-0.801505	0.006949	0.107355	0.489857	0.203472	-0.827290	0.185013
33805	8.394821	-1.335958	-4.559591	-0.182478	0.113535	0.191848	-0.804419	0.015080	0.104118	0.491540	0.197981	-0.827788	0.184282
33806	8.466640	-1.393510	-4.284909	-0.220303	0.151789	0.107310	-0.805652	0.021949	0.100090	0.494469	0.193362	-0.827585	0.182249
33807	8.934018	-1.660788	-4.490095	-0.264418	0.219295	0.090652	-0.806014	0.025457	0.095010	0.498560	0.188322	-0.826874	0.179585
33808	8.880502	-1.581482	-4.589013	-0.258286	0.114095	0.125699	-0.809285	0.028128	0.090602	0.500906	0.183143	-0.827187	0.176957
33809	8.488541	-1.590501	-4.794194	-0.271740	0.098464	0.171482	-0.810752	0.031989	0.087367	0.502679	0.177099	-0.827943	0.174526
33810	8.612652	-1.725895	-4.889078	-0.315858	0.139898	0.158485	-0.811695	0.037610	0.082702	0.505493	0.170694	-0.828240	0.171345
33811	8.726611	-1.943239	-5.015513	-0.503083	0.127519	0.066367	-0.813442	0.041488	0.079191	0.508805	0.163915	-0.829044	0.164121
33812	8.588263	-1.569125	-4.993410	-0.492074	0.024969	0.149166	-0.814452	0.043802	0.078507	0.510261	0.156231	-0.830911	0.157520
33813	8.194012	-1.528882	-4.893876	-0.545971	0.059797	0.183796	-0.814371	0.048070	0.078072	0.512053	0.147251	-0.832744	0.150521
33814	8.550373	-1.233457	-5.050184	-0.508892	0.047931	0.135379	-0.813994	0.050659	0.077112	0.513858	0.139520	-0.834195	0.143534
33815	8.213888	-1.217905	-4.948140	-0.456663	-0.046334	0.044723	-0.814277	0.052136	0.078879	0.513884	0.134055	-0.836293	0.136257
33816	7.967500	-0.795602	-5.206670	-0.302918	0.253810	0.191363	-0.814605	0.055966	0.078840	0.518345	0.126931	-0.835047	0.133803
33817	8.461155	-0.871086	-4.901992	-0.324502	0.096724	0.048537	-0.814567	0.059959	0.072391	0.520287	0.122353	-0.835259	0.129126
33818	8.876974	-1.183744	-4.591118	-0.221639	0.094215	-0.006264	-0.814899	0.061718	0.068318	0.522359	0.119791	-0.834881	0.125558
33819	8.684659	-0.983171	-4.618847	-0.174917	0.105157	-0.038315	-0.814327	0.058739	0.065339	0.524264	0.118195	-0.834370	0.122490
33820	8.721904	-1.039690	-4.763102	-0.155277	0.159758	-0.028276	-0.816860	0.057620	0.059994	0.527306	0.116531	-0.833055	0.119951
33821	8.549994	-0.982678	-4.584826	-0.137550	0.201002	0.050581	-0.818614	0.059704	0.052607	0.530473	0.113609	-0.831631	0.118665
33822	8.248604	-0.881953	-4.343461	-0.083117	0.122075	0.042513	-0.817113	0.059857	0.048976	0.532534	0.111614	-0.830680	0.117983
33823	8.413703	-1.015647	-3.505204	-0.054338	0.215585	0.015851	-0.816229	0.061948	0.040588	0.535825	0.110111	-0.828796	0.117744
33824	10.335365	-0.839173	-4.653066	0.015381	0.524713	0.024170	-0.816888	0.062154	0.027775	0.544348	0.108518	-0.823199	0.119381
33825	8.655849	-0.365858	-3.625950	-0.054441	0.164683	-0.117876	-0.818031	0.059980	0.020399	0.547098	0.109330	-0.821529	0.117560
33826	8.084129	-0.148854	-2.873782	-0.006989	0.072323	-0.040626	-0.820393	0.056318	0.014895	0.548342	0.109635	-0.820719	0.117135
33827	9.046127	-0.934326	-3.393074	0.092050	0.306612	-0.095796	-0.817525	0.055819	0.006747	0.553058	0.111358	-0.817154	0.118264
33828	9.693981	-0.941525	-3.738560	0.119901	0.290402	0.023700	-0.818980	0.055283	-0.002199	0.557416	0.111491	-0.813751	0.121107
33829	9.623425	-0.648943	-3.639824	0.090988	0.113583	0.056995	-0.817366	0.055985	-0.008447	0.558605	0.111162	-0.812623	0.123478
33830	9.273771	-0.681876	-3.351637	0.061080	0.033888	-0.027426	-0.820196	0.057466	-0.011816	0.559034	0.112090	-0.812088	0.124216
33831	9.047404	-0.658537	-3.345436	0.013920	-0.022105	-0.075189	-0.819505	0.056441	-0.014257	0.558526	0.113385	-0.812359	0.123551
33832	9.263267	-0.785159	-3.419542	0.014584	0.020530	0.013773	-0.819072	0.054774	-0.015062	0.558739	0.113157	-0.812182	0.123965
33833	9.236698	-0.643410	-3.487664	-0.045078	-0.001115	0.009119	-0.818914	0.054792	-0.012551	0.558506	0.112374	-0.812547	0.123328
33834	9.195437	-0.854770	-3.436780	-0.071046	-0.000410	0.029211	-0.818643	0.055749	-0.011937	0.558533	0.110991	-0.812848	0.122476
33835	9.089548	-0.690841	-3.489716	-0.098220	0.000843	0.040169	-0.818666	0.057322	-0.012258	0.558377	0.109105	-0.813383	0.121325
33836	9.143716	-0.805430	-3.292031	-0.042619	0.028714	0.064089	-0.820815	0.060985	-0.014104	0.558727	0.107400	-0.813360	0.121386
33837	9.165160	-0.939975	-3.576283	-0.050692	0.012965	0.035627	-0.820138	0.062131	-0.014598	0.558681	0.106085	-0.813624	0.120988
33838	9.287113	-0.789775	-3.449445	-0.024517	-0.050471	0.064281	-0.818066	0.064298	-0.013228	0.557701	0.104770	-0.814438	0.121177
33839	9.137645	-0.759308	-3.472640	-0.017811	-0.041736	0.040394	-0.817376	0.065767	-0.011610	0.556688	0.103879	-0.815234	0.121248
33840	9.071712	-0.864619	-3.540900	-0.001250	0.005269	0.038482	-0.818633	0.066330	-0.011145	0.556629	0.103108	-0.815313	0.121644
33841	9.174783	-0.971722	-3.564774	-0.011001	0.009498	0.014603	-0.819064	0.067721	-0.010497	0.556502	0.102586	-0.815465	0.121649
33842	9.161062	-0.870477	-3.512882	-0.022143	0.009851	0.009091	-0.818254	0.069303	-0.011244	0.556632	0.102051	-0.815483	0.121386
33843	9.138787	-0.981477	-3.541755	-0.011363	-0.008215	0.002694	-0.818250	0.068886	-0.011410	0.556252	0.101760	-0.815803	0.121218
33844	9.127575	-0.856035	-3.487385	-0.011342	-0.019432	0.005484	-0.818802	0.069519	-0.009692	0.555890	0.101475	-0.816113	0.121032
33845	9.150853	-0.952330	-3.551677	-0.033324	0.001115	0.001725	-0.818516	0.068816	-0.009877	0.555714	0.100932	-0.816376	0.120516
33846	9.180180	-0.826438	-3.551952	-0.030430	-0.018711	0.010048	-0.818512	0.069185	-0.008738	0.555391	0.100358	-0.816733	0.120070
33847	9.136793	-0.879757	-3.531357	-0.025966	-0.025882	0.006380	-0.819360	0.069400	-0.009973	0.554754	0.099887	-0.817282	0.119671
33848	9.150987	-0.884277	-3.563314	-0.009344	-0.004969	0.010051	-0.818255	0.070882	-0.008776	0.554613	0.099514	-0.817434	0.119596
33849	9.069290	-0.874335	-3.538458	0.001355	-0.008102	-0.000032	-0.818945	0.070462	-0.008656	0.554232	0.099408	-0.817703	0.119608
33850	9.074138	-0.859786	-3.540959	0.007605	-0.007563	-0.040391	-0.819482	0.069173	-0.008172	0.554135	0.100054	-0.817743	0.119246
33851	9.160356	-0.947282	-3.571320	-0.011912	-0.003270	-0.018410	-0.819764	0.069459	-0.008152	0.553910	0.100090	-0.817949	0.118850
33852	9.175473	-0.826602	-3.537287	-0.002284	0.005048	-0.034896	-0.819750	0.068854	-0.007352	0.554025	0.100506	-0.817883	0.118412
33853	9.139202	-0.806609	-3.562367	-0.008631	-0.028408	-0.029355	-0.818772	0.068429	-0.007667	0.553415	0.100817	-0.818333	0.117896
33854	9.116336	-0.853165	-3.694648	0.006042	-0.002556	-0.031220	-0.820125	0.065989	-0.006549	0.553380	0.101284	-0.818338	0.117620
33855	9.132294	-0.846139	-3.504402	-0.053021	-0.016092	-0.048737	-0.818733	0.066365	-0.005981	0.553111	0.101393	-0.818711	0.116188
33856	9.182597	-0.733796	-3.590081	-0.005086	-0.031871	-0.032992	-0.818838	0.064067	-0.005285	0.552621	0.101833	-0.819063	0.115652
33857	9.136559	-0.747652	-3.617432	0.000552	-0.032221	-0.027489	-0.818430	0.064908	-0.005237	0.551935	0.102226	-0.819527	0.115296
33858	9.098382	-0.728524	-3.577237	0.011932	-0.021861	-0.047674	-0.819516	0.063452	-0.004061	0.551607	0.103071	-0.819698	0.114896
33859	9.107570	-0.727804	-3.635540	0.005710	-0.027795	-0.040335	-0.819766	0.062239	-0.002320	0.551018	0.103724	-0.820069	0.114491
33860	9.116963	-0.766466	-3.650634	-0.009037	-0.016374	-0.045893	-0.819050	0.061852	-0.000398	0.550819	0.104296	-0.820229	0.113778
33861	9.117240	-0.762073	-3.616804	0.006207	-0.043725	-0.020125	-0.819731	0.059415	-0.002495	0.549925	0.104658	-0.820811	0.113571
33862	9.098413	-0.640780	-3.610479	-0.000964	-0.035749	-0.014630	-0.818046	0.059309	-0.000844	0.549319	0.104851	-0.821230	0.113295
33863	9.059191	-0.766152	-3.643641	-0.004606	0.000379	-0.018396	-0.818587	0.058302	-0.000343	0.549174	0.104966	-0.821350	0.113022
33864	9.059114	-0.687976	-3.686601	-0.010073	0.012369	-0.018414	-0.818016	0.058213	0.001320	0.549386	0.105012	-0.821253	0.112655
33865	9.242131	-0.708606	-3.691164	0.009984	-0.035637	-0.016426	-0.818283	0.056973	0.000688	0.548620	0.105337	-0.821735	0.112566
33866	9.015610	-0.765476	-3.670989	0.004206	-0.004872	0.038509	-0.819662	0.056523	0.001650	0.548391	0.104643	-0.821914	0.113023
33867	8.899775	-0.705809	-3.719402	-0.027841	0.040415	0.067719	-0.818563	0.057643	0.001569	0.548765	0.102998	-0.821821	0.113396
33868	9.194742	-0.714543	-3.585580	-0.022231	0.069795	0.069586	-0.817777	0.060408	-0.000221	0.549745	0.101334	-0.821301	0.113913
33869	9.252888	-0.715509	-3.544287	0.024644	0.007338	0.049605	-0.817535	0.062972	-0.000623	0.549519	0.100639	-0.821403	0.114880
33870	8.904199	-0.666133	-3.786933	0.037274	-0.056731	-0.020080	-0.818094	0.064439	0.001426	0.548504	0.101389	-0.821954	0.115132
33871	9.426642	-0.770869	-3.485937	0.034495	-0.067469	-0.054829	-0.818923	0.063100	0.000096	0.547274	0.102693	-0.822636	0.114959
33872	9.207856	-0.756193	-3.740911	0.083033	-0.080971	-0.155700	-0.817181	0.059645	0.003632	0.546071	0.106229	-0.823060	0.114428
33873	8.996790	-0.624688	-3.671783	0.078078	-0.142250	-0.162975	-0.819605	0.054747	0.006143	0.543761	0.109961	-0.824210	0.113625
33874	9.233246	-0.641567	-3.622771	0.110958	-0.179932	-0.195832	-0.818073	0.047752	0.012671	0.540934	0.114684	-0.825525	0.112900
33875	8.270461	-0.812762	-3.730379	0.094543	0.050026	-0.148763	-0.819058	0.039942	0.016383	0.541710	0.117917	-0.824551	0.112966
33876	9.151162	-0.567540	-3.674767	0.118276	0.074627	0.090052	-0.819369	0.038690	0.010171	0.542402	0.117428	-0.823738	0.116042
33877	8.929056	-0.604229	-3.715004	0.181973	0.067567	0.112153	-0.819852	0.044062	0.010507	0.542667	0.117264	-0.822960	0.120414
33878	9.468128	-0.606919	-3.797973	0.170607	0.050522	0.029692	-0.818251	0.047587	0.007362	0.542970	0.118385	-0.822121	0.123634
33879	9.303144	-0.776917	-3.872612	0.157396	-0.068243	-0.078485	-0.817527	0.045714	0.007798	0.541516	0.121423	-0.822399	0.125205
33880	8.948588	-0.312159	-3.805606	0.194259	0.067715	0.093875	-0.818499	0.045971	0.008660	0.541864	0.121696	-0.821456	0.129553
33881	9.174556	-0.595750	-3.753111	0.225312	0.006675	-0.041764	-0.818683	0.048858	0.007584	0.541382	0.124689	-0.820807	0.132794
33882	9.138829	-1.016371	-3.831802	0.166973	-0.043065	-0.100604	-0.819164	0.043836	0.009092	0.540468	0.128143	-0.820630	0.134309
33883	8.933841	-0.760285	-3.653407	0.112983	0.010021	-0.000775	-0.818749	0.043716	0.008523	0.540202	0.129231	-0.820330	0.136162
33884	9.174923	-0.732965	-3.647753	0.135437	-0.050390	0.024198	-0.819183	0.045389	0.009188	0.538903	0.130316	-0.820623	0.138486
33885	9.022807	-0.819126	-3.652287	0.198331	-0.063233	0.050903	-0.818903	0.045896	0.010333	0.537068	0.131675	-0.820991	0.142103
33886	9.066532	-0.818295	-3.917167	0.226934	-0.080455	0.061081	-0.818894	0.047160	0.013479	0.534915	0.133221	-0.821420	0.146243
33887	8.946260	-0.942173	-3.838608	0.199405	-0.113320	0.026167	-0.818908	0.049466	0.015574	0.532304	0.135141	-0.822221	0.149469
33888	8.959670	-1.052626	-3.926775	0.198915	-0.067701	0.002218	-0.818609	0.049737	0.018656	0.530588	0.137306	-0.822406	0.152550
33889	8.973035	-0.928879	-4.119680	0.108184	0.001250	0.023970	-0.818490	0.052343	0.020350	0.530097	0.137945	-0.822242	0.154555
33890	9.055828	-1.043168	-3.959291	0.083355	-0.013189	0.020279	-0.818507	0.052834	0.018986	0.529532	0.138420	-0.822239	0.156074
33891	8.805993	-0.974419	-3.891537	0.113996	-0.056991	0.042389	-0.820010	0.052426	0.022044	0.528004	0.139000	-0.822717	0.158202
33892	9.031718	-0.934985	-3.696848	0.206713	-0.057773	0.020612	-0.818615	0.052916	0.023176	0.526354	0.140911	-0.822783	0.161629
33893	8.978683	-1.208386	-3.894689	0.256145	-0.057858	0.019727	-0.818780	0.056347	0.025482	0.524475	0.143362	-0.822720	0.165848
33894	8.954834	-1.237911	-3.850517	0.186215	-0.034530	0.002111	-0.819765	0.057336	0.025831	0.523307	0.145278	-0.822526	0.168802
33895	8.939319	-1.382283	-3.925748	0.105698	-0.019395	-0.000853	-0.818515	0.057990	0.026557	0.522551	0.146354	-0.822478	0.170442
33896	8.949634	-1.217699	-3.908154	0.031911	-0.008836	0.010944	-0.818921	0.057667	0.027517	0.522220	0.146423	-0.822555	0.171024
33897	8.964211	-1.169236	-3.913214	0.052743	0.006381	0.001796	-0.817696	0.059255	0.026488	0.522036	0.146816	-0.822421	0.171892
33898	8.921028	-1.274125	-3.844659	0.068009	-0.011319	-0.042214	-0.818105	0.059342	0.027752	0.521740	0.148143	-0.822243	0.172504
33899	8.906495	-1.354369	-3.820487	0.081285	0.015383	-0.027566	-0.817948	0.057666	0.027229	0.521723	0.149282	-0.821824	0.173566
33900	8.901637	-1.422554	-3.796598	0.050845	0.025101	-0.003795	-0.819766	0.057471	0.025979	0.521941	0.149673	-0.821437	0.174405
33901	8.990933	-1.360033	-3.804360	0.065249	0.012624	-0.011058	-0.819197	0.057133	0.026929	0.521874	0.150377	-0.821144	0.175376
33902	8.971590	-1.342705	-3.820430	0.063484	0.056927	-0.012969	-0.820190	0.057255	0.024714	0.522608	0.150938	-0.820350	0.176422
33903	8.983539	-1.393832	-3.811549	0.085624	0.052973	-0.040453	-0.820889	0.056889	0.023722	0.523246	0.152191	-0.819469	0.177545
33904	8.978284	-1.451568	-3.843126	0.057008	0.035137	-0.048750	-0.818371	0.055736	0.023348	0.523766	0.153347	-0.818812	0.178044
33905	8.940125	-1.281264	-3.864741	0.037000	0.024683	-0.042330	-0.818944	0.055839	0.021407	0.524095	0.154220	-0.818390	0.178267
33906	8.954309	-1.361372	-3.865793	0.018429	0.030226	-0.088264	-0.820033	0.052037	0.018393	0.524792	0.155634	-0.817797	0.177704
33907	8.993837	-1.178005	-3.817773	0.034360	0.019076	-0.071658	-0.820430	0.050349	0.018293	0.525140	0.156979	-0.817349	0.177557
33908	8.942579	-1.391106	-3.812415	0.021618	0.023650	-0.070819	-0.819826	0.047187	0.019069	0.525655	0.158165	-0.816864	0.177209
33909	9.003161	-1.355556	-3.783052	-0.013308	0.038929	-0.078232	-0.819663	0.044946	0.018510	0.526499	0.159041	-0.816351	0.176285
33910	9.061516	-1.254459	-3.758008	-0.028227	0.002538	-0.084596	-0.819770	0.042399	0.018494	0.526874	0.160001	-0.816217	0.174909
33911	9.056870	-1.113277	-3.795557	-0.014563	-0.010158	-0.119395	-0.821104	0.037364	0.017638	0.527063	0.161707	-0.816086	0.173373
33912	8.984645	-0.966541	-3.849863	0.025349	-0.003998	-0.132167	-0.820772	0.033379	0.017947	0.527319	0.164029	-0.815675	0.172347
33913	9.004002	-1.008278	-3.821877	0.058318	-0.011568	-0.130257	-0.820172	0.030762	0.019175	0.527280	0.166690	-0.815261	0.171871
33914	9.009197	-0.928493	-3.807060	0.117301	-0.009040	-0.113614	-0.819713	0.027367	0.018961	0.527077	0.169693	-0.814635	0.172521
33915	8.980972	-1.008211	-3.994906	0.121531	-0.004716	-0.093452	-0.819950	0.025031	0.020493	0.526800	0.172397	-0.814043	0.173478
33916	9.009923	-0.778557	-3.777128	0.167057	-0.013743	-0.098802	-0.819616	0.020770	0.020646	0.526287	0.175697	-0.813327	0.175076
33917	8.976317	-0.715132	-3.787534	0.197473	0.016908	-0.058416	-0.820414	0.017683	0.020323	0.525964	0.178560	-0.812344	0.177696
33918	9.060020	-0.812181	-3.827524	0.253110	-0.002472	-0.028913	-0.819298	0.017001	0.019434	0.525064	0.181583	-0.811423	0.181459
33919	9.053269	-1.051966	-3.664604	0.287386	-0.013471	-0.047216	-0.819296	0.016987	0.019712	0.523865	0.185311	-0.810433	0.185537
33920	8.990809	-1.125013	-3.609612	0.293899	-0.007973	-0.078434	-0.820092	0.014411	0.020537	0.522877	0.189572	-0.809189	0.189411
33921	8.974314	-1.248160	-3.819916	0.268170	0.010967	-0.085886	-0.820350	0.012593	0.020148	0.522257	0.193614	-0.807815	0.192862
33922	9.069046	-1.045303	-3.807644	0.269910	0.025009	-0.089520	-0.820884	0.009710	0.018441	0.521902	0.197665	-0.806223	0.196346
33923	9.067114	-0.919304	-3.799505	0.329174	0.025961	-0.061858	-0.820162	0.007851	0.018599	0.521153	0.201889	-0.804494	0.201069
33924	9.072800	-0.867200	-3.710018	0.403854	0.028108	-0.039681	-0.820125	0.005538	0.019572	0.520066	0.206505	-0.802461	0.207226
33925	9.157196	-0.789871	-3.734406	0.476753	0.028337	-0.015651	-0.819847	0.004485	0.017830	0.518501	0.211498	-0.800188	0.214768
33926	9.020411	-0.882543	-3.623629	0.565619	0.033114	0.023011	-0.820161	0.006533	0.016565	0.516456	0.216726	-0.797535	0.224148
33927	8.982737	-1.117926	-3.411221	0.603214	-0.013266	-0.004410	-0.820729	0.006865	0.015754	0.513527	0.222989	-0.794987	0.233584
33928	9.098084	-1.357213	-3.349470	0.565111	0.023252	0.002786	-0.820466	0.008393	0.016264	0.511280	0.228513	-0.792147	0.242648
33929	9.097206	-1.553217	-3.379697	0.559107	0.018945	-0.017440	-0.821019	0.007723	0.015670	0.509001	0.234316	-0.789203	0.251341
33930	9.107158	-1.683091	-3.284310	0.520936	-0.021818	-0.073438	-0.820462	0.007849	0.015812	0.506507	0.240763	-0.786498	0.258659
33931	9.120182	-1.751412	-3.439811	0.490480	-0.072711	-0.113803	-0.821536	0.006056	0.018083	0.503493	0.247794	-0.784198	0.264813
33932	9.038807	-1.695695	-3.392933	0.476509	-0.007548	-0.094672	-0.821217	0.003329	0.018748	0.501442	0.253995	-0.781326	0.271242
33933	9.108899	-1.725836	-3.352278	0.450234	-0.028194	-0.117618	-0.821024	0.000260	0.020649	0.499262	0.260397	-0.778624	0.276903
33934	9.077594	-1.779299	-3.327304	0.407789	-0.047623	-0.129614	-0.821512	-0.004331	0.022045	0.497047	0.266633	-0.776221	0.281660
33935	9.162457	-1.702786	-3.291336	0.344464	-0.028694	-0.104043	-0.820080	-0.007330	0.022125	0.495276	0.271732	-0.774076	0.285780
33936	9.096486	-1.769009	-3.381077	0.313571	-0.027202	-0.096793	-0.821406	-0.011499	0.023833	0.493645	0.276379	-0.772096	0.289479
33937	9.086102	-1.835922	-3.448749	0.249984	0.010894	-0.084148	-0.822500	-0.013432	0.023166	0.492848	0.279981	-0.770152	0.292535
33938	9.165496	-1.660006	-3.228377	0.216207	0.014225	-0.045627	-0.821493	-0.015343	0.024294	0.492070	0.282623	-0.768570	0.295450
33939	9.175175	-1.635758	-3.233411	0.184527	-0.037175	-0.062117	-0.821321	-0.016710	0.026161	0.490764	0.285515	-0.767571	0.297433
33940	9.001184	-1.611690	-3.308863	0.158434	-0.051794	-0.078698	-0.822114	-0.018917	0.028125	0.489482	0.288477	-0.766770	0.298751
33941	8.986708	-1.618869	-3.308369	0.140958	-0.035076	-0.049401	-0.820426	-0.019823	0.028750	0.488372	0.290730	-0.766064	0.300192
33942	9.087883	-1.673200	-3.288355	0.112158	-0.023066	-0.032946	-0.820953	-0.021435	0.030051	0.487516	0.292360	-0.765511	0.301408
33943	9.102336	-1.673295	-3.288896	0.079672	-0.027684	-0.015565	-0.820660	-0.021520	0.031716	0.486672	0.293450	-0.765287	0.302279
33944	9.059188	-1.683134	-3.255949	0.065417	-0.029446	-0.000919	-0.820502	-0.022155	0.033071	0.485796	0.294171	-0.765261	0.303053
33945	9.096798	-1.832963	-3.313881	0.021643	-0.032340	0.003570	-0.819522	-0.021416	0.035060	0.485108	0.294429	-0.765541	0.303197
33946	9.144773	-1.769521	-3.368395	-0.007514	-0.043842	0.043924	-0.819829	-0.020067	0.033611	0.484170	0.293837	-0.766360	0.303201
33947	9.082294	-1.657185	-3.394308	-0.003419	-0.016886	0.023707	-0.820943	-0.019392	0.034640	0.483745	0.293451	-0.766758	0.303247
33948	9.101128	-1.754101	-3.410135	-0.023893	-0.016004	0.009889	-0.821922	-0.017784	0.036841	0.483534	0.293055	-0.767206	0.302834
33949	9.101278	-1.720222	-3.405089	-0.025655	-0.034684	0.014509	-0.820526	-0.017691	0.037391	0.483025	0.292703	-0.767855	0.302343
33950	9.004868	-1.670706	-3.430143	-0.032914	-0.027423	0.016305	-0.820526	-0.016514	0.039416	0.482652	0.292189	-0.768503	0.301786
33951	9.057555	-1.751001	-3.437467	-0.025785	-0.030680	0.008981	-0.820263	-0.014589	0.040509	0.482238	0.291899	-0.769080	0.301259
33952	9.011318	-1.723051	-3.508010	-0.036425	-0.031414	0.021800	-0.820253	-0.015698	0.040022	0.481792	0.291286	-0.769820	0.300675
33953	9.019030	-1.667854	-3.469296	-0.029305	-0.010638	0.012617	-0.820001	-0.012926	0.041167	0.481685	0.290788	-0.770245	0.300241
33954	8.961106	-1.757512	-3.443563	-0.047694	-0.012221	0.008886	-0.818878	-0.013521	0.041399	0.481676	0.290149	-0.770791	0.299469
33955	9.059789	-1.736077	-3.466435	-0.034586	0.009312	0.018078	-0.820570	-0.012326	0.040651	0.481876	0.289396	-0.771085	0.299122
33956	8.999367	-1.757276	-3.481220	-0.036403	-0.005532	0.019916	-0.819741	-0.011511	0.041112	0.481839	0.288652	-0.771563	0.298667
33957	9.013575	-1.752065	-3.515529	-0.020608	0.015395	-0.007611	-0.818612	-0.012536	0.041457	0.482205	0.288394	-0.771565	0.298321
33958	9.018775	-1.755206	-3.465026	-0.035202	-0.004117	-0.003936	-0.819720	-0.012029	0.043033	0.482323	0.288025	-0.771882	0.297665
33959	8.989327	-1.732118	-3.543474	-0.037974	0.003367	-0.005793	-0.820009	-0.011178	0.043088	0.482593	0.287644	-0.772113	0.296997
33960	8.994910	-1.733487	-3.444671	-0.062634	0.003323	-0.004002	-0.819173	-0.012239	0.041341	0.482986	0.286959	-0.772522	0.295955
33961	9.036803	-1.823885	-3.596566	-0.056739	0.000614	0.010684	-0.819301	-0.012304	0.042733	0.483221	0.286157	-0.772984	0.295140
33962	9.008802	-1.732603	-3.517639	-0.047528	0.004094	0.013461	-0.818877	-0.013131	0.042120	0.483433	0.285348	-0.773392	0.294508
33963	9.037167	-1.805010	-3.557814	-0.034348	0.019927	0.025383	-0.818911	-0.010838	0.041564	0.483750	0.284421	-0.773617	0.294291
33964	9.032744	-1.776405	-3.518820	-0.052802	-0.000059	0.021713	-0.819768	-0.008862	0.041973	0.483880	0.283450	-0.774144	0.293628
33965	8.940962	-1.794875	-3.539660	-0.040247	-0.005091	0.012546	-0.820454	-0.008650	0.043667	0.483916	0.282810	-0.774573	0.293054
33966	9.028360	-1.747865	-3.474997	-0.056580	-0.005358	0.018049	-0.820338	-0.007469	0.042623	0.484005	0.281890	-0.775149	0.292267
