# Supplementary material for: Identification of Haptic Based Guiding Using Hard Reins
Source: PLoS One. 2015 Jul 22;10(7):e0132020. doi: 10.1371/journal.pone.0132020 (PMC4511788; doi:10.1371/journal.pone.0132020)
Supplement: S8 File — (ZIP) [file pone.0132020.s008.zip › Exp2_MotionData1/Subject2/path1/T7/gh7.txt]

// Start Time: 0
// Sample rate: 25.0Hz
// Scenario: 4.9
// Firmware Version: 2.6.1
Counter	Acc_X	Acc_Y	Acc_Z	Gyr_X	Gyr_Y	Gyr_Z	Mag_X	Mag_Y	Mag_Z	Quat_w	Quat_x	Quat_y	Quat_z
33456	0.992278	-9.595996	-2.022578	-0.021024	0.028810	0.006502	0.066236	0.824097	0.361290	-0.545785	0.700793	-0.325668	0.323957
33457	0.951455	-9.624412	-1.864911	-0.007869	0.034300	0.010250	0.066240	0.824089	0.360504	-0.545619	0.700581	-0.326171	0.324190
33458	0.965421	-9.518507	-1.863295	-0.000860	0.026985	0.004755	0.067166	0.823944	0.360758	-0.545652	0.700453	-0.326281	0.324300
33459	0.941655	-9.590686	-1.847724	0.000711	0.031607	0.026907	0.066364	0.823967	0.362206	-0.545734	0.700053	-0.326932	0.324370
33460	0.937033	-9.631479	-1.812329	0.053351	0.034380	0.017942	0.066373	0.823135	0.361027	-0.546448	0.699084	-0.327201	0.324986
33461	0.956431	-9.652965	-1.774038	0.044776	0.030677	0.003139	0.065986	0.824204	0.358148	-0.547003	0.698358	-0.327220	0.325593
33462	0.903411	-9.657885	-1.774602	0.032383	0.023381	0.017852	0.065842	0.825044	0.359853	-0.547532	0.697727	-0.327421	0.325854
33463	0.932272	-9.643438	-1.788534	0.018468	0.016037	0.008565	0.066108	0.825446	0.359327	-0.547855	0.697344	-0.327527	0.326025
33464	0.936632	-9.547309	-1.825557	0.028819	0.012420	0.017848	0.065841	0.826811	0.358674	-0.548416	0.696833	-0.327608	0.326092
33465	0.910835	-9.701446	-1.851966	0.003484	0.003258	0.021432	0.066774	0.827333	0.357226	-0.548697	0.696614	-0.327851	0.325845
33466	0.961184	-9.643774	-1.903503	-0.015834	0.016044	0.021314	0.067438	0.826236	0.357744	-0.548663	0.696575	-0.328250	0.325583
33467	0.972667	-9.523486	-1.916113	0.028776	0.012433	0.017849	0.067445	0.826086	0.356434	-0.549206	0.696045	-0.328378	0.325670
33468	0.922423	-9.602765	-1.850474	0.014912	0.001420	0.011336	0.067177	0.826503	0.356829	-0.549577	0.695775	-0.328393	0.325607
33469	0.886484	-9.650979	-1.856287	0.011410	0.010553	0.012229	0.067436	0.828276	0.356566	-0.549852	0.695486	-0.328536	0.325615
33470	0.883813	-9.595608	-1.845933	-0.000857	0.006881	0.011246	0.067704	0.827995	0.356171	-0.550000	0.695386	-0.328644	0.325471
33471	0.845154	-9.576287	-1.802810	-0.014728	0.008650	-0.002673	0.066115	0.827197	0.356576	-0.549826	0.695496	-0.328730	0.325443
33472	0.864861	-9.662693	-1.751022	0.013319	0.019650	-0.000698	0.067179	0.827312	0.355651	-0.550004	0.695230	-0.328731	0.325711
33473	0.903391	-9.653015	-1.757729	0.020224	0.036134	0.006696	0.067839	0.827581	0.355907	-0.550199	0.694712	-0.329020	0.326192
33474	0.951690	-9.667166	-1.702260	0.009625	0.024281	0.021429	0.067849	0.826747	0.354597	-0.550442	0.694313	-0.329398	0.326251
33475	0.931827	-9.546990	-1.729569	0.037576	0.036185	0.017854	0.066653	0.828263	0.354345	-0.550951	0.693529	-0.329726	0.326729
33476	0.946287	-9.547092	-1.767846	0.034204	0.003259	0.007737	0.066917	0.830298	0.353034	-0.551552	0.693055	-0.329587	0.326860
33477	0.828318	-9.586029	-1.827111	-0.018157	-0.009647	-0.008199	0.067059	0.829463	0.351722	-0.551417	0.693357	-0.329413	0.326622
33478	0.850511	-9.689356	-1.799544	-0.103820	-0.002445	-0.014176	0.066779	0.829903	0.354345	-0.550072	0.694661	-0.329650	0.325880
33479	0.874175	-9.595512	-1.812411	-0.072521	0.014082	-0.000203	0.066514	0.827054	0.356442	-0.549076	0.695353	-0.330203	0.325522
33480	0.941216	-9.499372	-1.882458	-0.013098	0.026961	0.000999	0.067308	0.827590	0.356174	-0.548881	0.695352	-0.330411	0.325644
33481	0.980397	-9.624189	-1.816623	-0.034067	0.046138	0.004562	0.065846	0.827345	0.357365	-0.548234	0.695384	-0.331129	0.325937
33482	0.922154	-9.542313	-1.763203	0.020088	0.052603	0.012202	0.064918	0.827086	0.357765	-0.548320	0.694692	-0.331733	0.326651
33483	0.905366	-9.561646	-1.778035	0.061986	0.046283	0.025345	0.066111	0.828291	0.356577	-0.549142	0.693529	-0.332112	0.327356
33484	0.570409	-9.600905	-1.805719	0.020139	0.028780	0.007615	0.065455	0.828830	0.355010	-0.549432	0.693098	-0.332230	0.327662
33485	0.955105	-9.884102	-1.815704	0.050083	0.005115	0.012446	0.065455	0.829646	0.354487	-0.550281	0.692416	-0.332059	0.327853
33486	1.215649	-9.412470	-1.960302	0.153010	-0.016624	0.023142	0.065602	0.831243	0.350294	-0.552727	0.690630	-0.331195	0.328379
33487	1.023511	-9.561309	-1.748119	0.084990	-0.020429	0.011726	0.066545	0.832832	0.346095	-0.554205	0.689741	-0.330493	0.328464
33488	0.979672	-9.464883	-1.670353	0.077908	-0.031398	0.018160	0.067735	0.834724	0.345169	-0.555723	0.688958	-0.329781	0.328257
33489	0.893250	-9.544465	-1.672276	0.133869	-0.031327	0.027673	0.069331	0.836595	0.342537	-0.558041	0.687489	-0.328852	0.328336
33490	0.860148	-9.681624	-1.655303	0.169032	-0.031315	0.020473	0.069874	0.838869	0.338079	-0.560769	0.685614	-0.327676	0.328787
33491	0.793094	-9.778011	-1.657281	0.039604	-0.015041	0.010565	0.071470	0.838974	0.336756	-0.561564	0.685200	-0.327310	0.328656
33492	0.667943	-9.823868	-1.625483	-0.089854	-0.007912	0.002513	0.070548	0.837752	0.336632	-0.560525	0.686247	-0.327725	0.327830
33493	0.643684	-9.787396	-1.500361	-0.066201	0.008548	0.000757	0.072260	0.838839	0.337798	-0.559655	0.686925	-0.328191	0.327431
33494	0.734430	-9.601880	-1.482507	0.008224	0.035111	-0.013679	0.070803	0.838585	0.338071	-0.559577	0.686700	-0.328214	0.328013
33495	0.854609	-9.522164	-1.461062	0.017856	0.028737	-0.015466	0.070406	0.839675	0.337158	-0.559626	0.686406	-0.328130	0.328626
33496	0.789943	-9.611138	-1.407697	-0.005758	0.019571	-0.010033	0.069880	0.838858	0.337031	-0.559486	0.686419	-0.328113	0.328855
33497	0.797695	-9.719265	-1.368329	0.022291	0.005903	-0.004327	0.069081	0.840233	0.336776	-0.559828	0.686146	-0.327896	0.329061
33498	0.792895	-9.726732	-1.438099	0.043345	-0.005965	-0.009738	0.068422	0.841185	0.335472	-0.560475	0.685720	-0.327389	0.329352
33499	0.845336	-9.604308	-1.553527	0.008303	-0.007832	-0.017299	0.070012	0.842523	0.334280	-0.560631	0.685776	-0.326932	0.329423
33500	0.888910	-9.642836	-1.587271	-0.038921	-0.029810	-0.017500	0.068433	0.840619	0.333637	-0.560367	0.686591	-0.326358	0.328743
33501	0.874222	-9.594641	-1.557924	-0.030000	-0.018888	-0.037779	0.067760	0.840648	0.335739	-0.559930	0.687286	-0.325746	0.328642
33502	0.811617	-9.611563	-1.544341	0.011794	-0.011485	-0.015431	0.068157	0.839966	0.336390	-0.560164	0.687307	-0.325263	0.328678
33503	0.857554	-9.643146	-1.659589	0.041511	0.006841	-0.015304	0.068561	0.840899	0.334422	-0.560688	0.686886	-0.324780	0.329142
33504	0.980392	-9.616411	-1.653266	-0.053012	0.015890	-0.017639	0.068286	0.841872	0.335604	-0.559919	0.687547	-0.324832	0.329020
33505	0.876922	-9.657331	-1.597189	0.015138	0.037912	-0.004410	0.066690	0.842445	0.336403	-0.559945	0.687151	-0.325019	0.329619
33506	0.932245	-9.628228	-1.562655	0.022229	0.041558	-0.013608	0.066707	0.841190	0.334044	-0.560009	0.686714	-0.325043	0.330396
33507	0.951332	-9.584811	-1.542662	0.046515	0.034332	0.008674	0.066708	0.842274	0.332997	-0.560571	0.685906	-0.325160	0.331005
33508	0.954117	-9.661609	-1.486096	0.002842	0.026963	0.006621	0.066049	0.841190	0.333264	-0.560576	0.685629	-0.325471	0.331264
33509	0.884396	-9.705186	-1.523369	-0.000573	0.003174	0.001103	0.066441	0.841196	0.334309	-0.560643	0.685605	-0.325445	0.331226
33510	0.865401	-9.767829	-1.536428	-0.047708	-0.013352	-0.007414	0.066311	0.840376	0.334309	-0.560146	0.686274	-0.325402	0.330724
33511	0.836232	-9.717323	-1.526389	-0.040748	-0.002381	-0.007399	0.066304	0.840934	0.335358	-0.559643	0.686791	-0.325464	0.330441
33512	0.807079	-9.671745	-1.550029	-0.039143	-0.009662	0.004615	0.067633	0.841725	0.333906	-0.559357	0.687300	-0.325487	0.329842
33513	0.816907	-9.710193	-1.540874	-0.066227	0.006747	-0.000160	0.066033	0.840678	0.336801	-0.558494	0.687992	-0.325920	0.329434
33514	0.850459	-9.666762	-1.525547	-0.007499	-0.006000	-0.008150	0.066564	0.839854	0.337058	-0.558474	0.688145	-0.325729	0.329340
33515	0.874457	-9.642611	-1.512981	-0.000477	0.002227	-0.011819	0.065501	0.841232	0.336805	-0.558470	0.688205	-0.325518	0.329428
33516	0.888999	-9.659515	-1.539490	-0.012745	0.014098	-0.011898	0.065772	0.839316	0.337064	-0.558245	0.688331	-0.325485	0.329578
33517	0.905794	-9.642678	-1.551101	0.013371	0.003201	0.003018	0.065241	0.840137	0.336545	-0.558525	0.688133	-0.325397	0.329606
33518	0.975945	-9.690597	-1.531912	0.017850	0.012334	-0.004352	0.066430	0.840674	0.336798	-0.558784	0.687882	-0.325242	0.329843
33519	0.951783	-9.681144	-1.568016	0.016900	-0.002272	0.003048	0.065503	0.841228	0.336412	-0.559147	0.687681	-0.325067	0.329821
33520	0.932297	-9.640342	-1.586831	0.009874	0.005026	0.001153	0.065903	0.840402	0.336409	-0.559355	0.687506	-0.325011	0.329886
33521	0.932261	-9.633172	-1.601135	0.013451	0.002269	-0.007131	0.066572	0.840926	0.334831	-0.559570	0.687382	-0.324768	0.330019
33522	0.942294	-9.714925	-1.590185	0.001199	0.005008	-0.002579	0.065251	0.839982	0.334711	-0.559651	0.687345	-0.324684	0.330042
33523	0.946770	-9.642817	-1.615539	0.015117	-0.007754	0.003046	0.066569	0.841338	0.334963	-0.560017	0.687206	-0.324458	0.329935
33524	0.922714	-9.652327	-1.567883	-0.033918	0.008640	0.004617	0.066835	0.842284	0.334175	-0.559655	0.687507	-0.324710	0.329671
33525	0.883852	-9.589645	-1.509750	0.018649	0.012326	-0.002511	0.066831	0.841477	0.335485	-0.559902	0.687232	-0.324609	0.329926
33526	0.855392	-9.690865	-1.540243	-0.005790	-0.009638	-0.002597	0.065249	0.841751	0.333794	-0.559965	0.687354	-0.324441	0.329730
33527	0.877095	-9.690755	-1.520834	-0.021640	0.001337	0.006536	0.067364	0.841736	0.334694	-0.559791	0.687543	-0.324606	0.329470
33528	0.867333	-9.666794	-1.544596	0.022165	-0.005940	0.001230	0.066573	0.841331	0.334308	-0.560255	0.687317	-0.324315	0.329436
33529	0.821871	-9.738952	-1.510022	0.011713	0.005001	-0.000684	0.066446	0.842544	0.332344	-0.560470	0.687153	-0.324205	0.329522
33530	0.850465	-9.669268	-1.554391	-0.014522	0.003134	-0.008199	0.066971	0.842139	0.333519	-0.560318	0.687349	-0.324109	0.329466
33531	0.845413	-9.618573	-1.503312	-0.030389	-0.002343	0.002801	0.066308	0.842421	0.333524	-0.560026	0.687682	-0.324242	0.329137
33532	0.874763	-9.707612	-1.523493	0.002906	-0.007781	0.004829	0.066311	0.842142	0.333000	-0.560259	0.687658	-0.324114	0.328918
33533	0.932154	-9.608970	-1.559985	-0.014623	0.004993	-0.000819	0.068434	0.841569	0.332851	-0.560111	0.687789	-0.324175	0.328834
33534	0.927368	-9.613538	-1.485672	-0.014610	0.017782	-0.000840	0.065650	0.842556	0.332613	-0.559907	0.687837	-0.324355	0.328904
33535	0.961166	-9.623144	-1.499895	-0.000624	0.021464	0.001073	0.065780	0.842694	0.332874	-0.559858	0.687691	-0.324531	0.329120
33536	0.990189	-9.642335	-1.499893	-0.006803	0.030614	0.006567	0.065516	0.841473	0.333661	-0.559716	0.687509	-0.324927	0.329352
33537	0.934455	-9.584828	-1.538018	0.007952	0.030645	0.014021	0.066576	0.841868	0.333260	-0.559808	0.687122	-0.325325	0.329608
33538	0.872013	-9.632769	-1.448047	0.014869	0.053512	0.025094	0.066702	0.842829	0.333783	-0.559947	0.686435	-0.326067	0.330072
33539	0.836234	-9.714663	-1.451930	0.076316	0.046229	0.012498	0.067106	0.842540	0.332732	-0.560870	0.685184	-0.326166	0.331004
33540	0.845849	-9.709937	-1.482983	0.036036	0.034313	0.014159	0.066847	0.843211	0.331162	-0.561338	0.684443	-0.326429	0.331485
33541	0.807260	-9.707642	-1.492914	-0.000801	0.028802	0.021363	0.066185	0.844440	0.330120	-0.561377	0.684112	-0.326965	0.331573
33542	0.838696	-9.729415	-1.545741	0.037908	0.014183	0.003126	0.066584	0.845519	0.329069	-0.561937	0.683564	-0.326819	0.331898
33543	0.864880	-9.657092	-1.520476	-0.005817	0.017775	-0.004486	0.065123	0.845542	0.329736	-0.561805	0.683534	-0.326912	0.332091
33544	0.867229	-9.642543	-1.489040	-0.007576	0.013207	-0.002643	0.066456	0.844696	0.328677	-0.561716	0.683545	-0.326970	0.332163
33545	0.908479	-9.700416	-1.549485	0.003893	0.010468	-0.009959	0.065925	0.845520	0.328419	-0.561725	0.683493	-0.326841	0.332381
33546	0.922721	-9.652195	-1.529470	-0.040869	0.021411	-0.000976	0.065654	0.845533	0.329470	-0.561133	0.683807	-0.327245	0.332337
33547	0.855160	-9.637582	-1.438669	0.027444	0.017809	-0.002475	0.066457	0.844694	0.328546	-0.561465	0.683394	-0.327144	0.332727
33548	0.864996	-9.678502	-1.448753	0.022034	0.030642	0.014093	0.065528	0.844980	0.328684	-0.561763	0.682833	-0.327458	0.333066
33549	0.836302	-9.729108	-1.454533	-0.014640	0.036062	0.006517	0.066454	0.845243	0.328677	-0.561461	0.682710	-0.327965	0.333328
33550	0.819187	-9.675959	-1.381926	-0.005870	0.032404	0.004717	0.066323	0.845242	0.328416	-0.561324	0.682532	-0.328314	0.333579
33551	0.828792	-9.668810	-1.408144	0.025721	0.030591	-0.004349	0.064987	0.846909	0.329476	-0.561540	0.682061	-0.328342	0.334151
33552	0.831536	-9.738545	-1.397092	0.006408	0.009581	0.008510	0.064716	0.848011	0.329871	-0.561710	0.681837	-0.328478	0.334190
33553	0.865195	-9.719310	-1.420516	0.011730	0.013226	-0.000697	0.065772	0.848276	0.330256	-0.561875	0.681612	-0.328455	0.334393
33554	0.889171	-9.690336	-1.405481	0.015241	-0.007785	0.000275	0.065227	0.851707	0.330655	-0.562243	0.681477	-0.328186	0.334314
33555	0.915631	-9.675714	-1.366618	-0.029414	0.004964	0.000952	0.066287	0.850608	0.331432	-0.561912	0.681759	-0.328366	0.334118
33556	0.941955	-9.637440	-1.447459	-0.018011	-0.009650	-0.004505	0.064452	0.849912	0.328171	-0.561820	0.682055	-0.328206	0.333826
33557	0.980599	-9.651815	-1.452102	-0.023462	-0.015077	0.017628	0.065510	0.849631	0.328687	-0.561810	0.682297	-0.328345	0.333213
33558	0.879558	-9.700244	-1.482533	0.002991	-0.022420	-0.000686	0.066166	0.849365	0.330122	-0.562098	0.682401	-0.327985	0.332868
33559	0.879391	-9.666704	-1.525276	0.029221	-0.005944	-0.003348	0.065770	0.850181	0.329209	-0.562603	0.682130	-0.327589	0.332960
33560	0.838516	-9.688263	-1.473145	-0.033788	-0.016069	-0.000884	0.065774	0.850039	0.328685	-0.562352	0.682611	-0.327532	0.332454
33561	0.874602	-9.668710	-1.405314	0.008189	-0.007785	0.003930	0.067891	0.849067	0.329715	-0.562630	0.682541	-0.327354	0.332301
33562	0.903651	-9.695284	-1.453430	-0.006582	-0.007823	-0.007217	0.067103	0.848520	0.328804	-0.562655	0.682704	-0.327121	0.332156
33563	0.888643	-9.579731	-1.427942	-0.033920	0.001320	0.006467	0.066971	0.849607	0.327889	-0.562314	0.683031	-0.327359	0.331825
33564	0.907701	-9.526377	-1.316583	0.013573	-0.009651	-0.013582	0.067364	0.849204	0.329064	-0.562584	0.683022	-0.326882	0.331856
33565	0.876766	-9.613081	-1.322889	0.013388	0.005020	0.007624	0.067231	0.849614	0.328935	-0.562876	0.682782	-0.326860	0.331877
33566	0.836408	-9.745442	-1.305917	0.064214	0.017861	0.007866	0.067504	0.849460	0.327491	-0.563789	0.681868	-0.326671	0.332391
33567	0.836013	-9.661175	-1.290334	0.102566	0.019762	0.020051	0.067117	0.850666	0.324613	-0.565289	0.680436	-0.326389	0.333055
33568	0.867518	-9.694749	-1.276107	0.036062	0.027003	0.019706	0.068437	0.851747	0.324734	-0.565833	0.679697	-0.326655	0.333379
33569	0.773278	-9.651709	-1.300390	0.088476	0.030720	0.025497	0.068449	0.852808	0.321459	-0.567105	0.678309	-0.326663	0.334037
33570	0.773686	-9.738367	-1.311204	0.092253	0.019700	0.003388	0.067662	0.853345	0.319500	-0.568339	0.677076	-0.326266	0.334827
33571	0.740289	-9.815567	-1.351010	0.067912	0.021460	-0.011501	0.067936	0.854004	0.317402	-0.569143	0.676220	-0.325806	0.335639
33572	0.826943	-9.786648	-1.388207	-0.050990	-0.017068	-0.023116	0.067397	0.855385	0.318062	-0.568525	0.677060	-0.325538	0.335253
33573	0.915968	-9.745372	-1.331581	-0.055352	-0.007929	-0.024997	0.068847	0.855111	0.319623	-0.567755	0.677894	-0.325387	0.335017
33574	0.908145	-9.622840	-1.380350	-0.002175	-0.020623	-0.009948	0.068316	0.855527	0.319627	-0.567910	0.678117	-0.324929	0.334749
33575	0.966359	-9.694772	-1.340004	-0.024149	-0.013294	0.004701	0.069383	0.856044	0.317784	-0.567790	0.678445	-0.324909	0.334308
33576	0.864843	-9.642063	-1.347414	-0.014622	-0.011455	0.010278	0.067790	0.854439	0.319631	-0.567836	0.678601	-0.324941	0.333879
33577	0.812196	-9.723826	-1.303439	0.050131	-0.009549	0.017987	0.068319	0.854163	0.320019	-0.568788	0.677974	-0.324648	0.333819
33578	0.793111	-9.767203	-1.311428	0.039718	0.005036	0.008684	0.068194	0.855237	0.317794	-0.569448	0.677408	-0.324493	0.333993
33579	0.800400	-9.776616	-1.253875	0.006509	0.014126	0.004811	0.069252	0.855228	0.318178	-0.569567	0.677203	-0.324584	0.334118
33580	0.754548	-9.767035	-1.239764	0.021472	0.001321	-0.002479	0.068061	0.854695	0.318188	-0.569930	0.676942	-0.324356	0.334249
33581	0.797348	-9.641936	-1.271220	-0.010864	-0.005132	-0.014635	0.069529	0.855472	0.315556	-0.569810	0.677188	-0.324081	0.334220
33582	0.874633	-9.665515	-1.174801	-0.023010	-0.008809	-0.019302	0.068206	0.855077	0.315566	-0.569549	0.677635	-0.323757	0.334075
33583	0.899033	-9.728135	-1.206661	-0.001985	-0.031620	-0.015464	0.068466	0.855354	0.316220	-0.569716	0.677961	-0.323108	0.333757
33584	0.951964	-9.706561	-1.261080	-0.020379	-0.027063	-0.017409	0.069926	0.855469	0.315684	-0.569615	0.678481	-0.322595	0.333370
33585	0.947086	-9.694507	-1.251354	0.028607	-0.005990	-0.017194	0.068998	0.855346	0.315953	-0.570017	0.678299	-0.322006	0.333621
33586	0.942288	-9.699312	-1.246665	-0.003907	-0.002338	-0.004444	0.067945	0.854529	0.315175	-0.570048	0.678366	-0.321877	0.333558
33587	0.889150	-9.680251	-1.270900	-0.003141	0.006815	0.002926	0.069526	0.854393	0.316997	-0.570069	0.678332	-0.321917	0.333551
33588	0.874871	-9.718691	-1.245165	0.017933	0.019614	-0.002523	0.068471	0.855888	0.314910	-0.570277	0.677999	-0.321900	0.333889
33589	0.822191	-9.795822	-1.253941	0.004786	0.003160	0.004821	0.069660	0.856695	0.314900	-0.570443	0.677887	-0.321872	0.333861
33590	0.870512	-9.814795	-1.200940	-0.016002	0.001265	-0.013737	0.069131	0.855885	0.315297	-0.570234	0.678137	-0.321719	0.333858
33591	0.865355	-9.742501	-1.166364	0.004954	0.004946	-0.011795	0.068330	0.857535	0.315305	-0.570283	0.678114	-0.321483	0.334046
33592	0.942229	-9.684694	-1.193645	-0.068655	-0.011553	-0.004759	0.068332	0.855631	0.316352	-0.569500	0.678990	-0.321661	0.333431
33593	0.908191	-9.627217	-1.253174	-0.054672	-0.018855	-0.007449	0.068985	0.855642	0.318181	-0.568920	0.679778	-0.321608	0.332866
33594	0.903153	-9.584120	-1.312634	-0.037290	-0.007848	-0.000919	0.070049	0.853721	0.318826	-0.568569	0.680250	-0.321661	0.332451
33595	0.864808	-9.632257	-1.294461	-0.018070	-0.013300	0.006570	0.069526	0.852898	0.318044	-0.568542	0.680495	-0.321619	0.332036
33596	0.800001	-9.697654	-1.382409	-0.028669	0.015944	0.012011	0.069649	0.853188	0.319746	-0.568233	0.680620	-0.322075	0.331866
33597	0.761901	-9.796207	-1.331331	-0.089798	0.002143	0.006188	0.069908	0.853468	0.320661	-0.567129	0.681578	-0.322682	0.331198
33598	0.788476	-9.810863	-1.410512	-0.093310	0.017679	0.003380	0.070435	0.851702	0.322490	-0.565881	0.682492	-0.323441	0.330710
33599	0.793383	-9.830226	-1.446749	-0.058073	0.016748	-0.019511	0.070829	0.849803	0.324582	-0.564943	0.683157	-0.323656	0.330731
33600	0.866067	-9.902038	-1.379858	-0.038581	0.003027	-0.034152	0.068966	0.850519	0.325646	-0.564279	0.683781	-0.323390	0.330834
33601	0.904675	-9.911856	-1.458858	0.008744	0.019516	-0.044087	0.068432	0.849856	0.327091	-0.564074	0.683830	-0.322857	0.331603
33602	0.942002	-9.641809	-1.317882	0.033348	0.019493	-0.063356	0.066583	0.850273	0.325665	-0.564092	0.683720	-0.321903	0.332726
33603	0.980086	-9.540931	-1.392934	-0.019534	0.015867	-0.034088	0.066312	0.851781	0.325668	-0.563589	0.684045	-0.321650	0.333153
33604	1.013380	-9.957511	-1.504097	0.134748	0.030651	-0.038844	0.064728	0.851517	0.324895	-0.565078	0.682553	-0.320486	0.334808
33605	1.199157	-9.975696	-1.300959	0.323384	0.032610	-0.072956	0.063943	0.856259	0.319401	-0.568872	0.679126	-0.317585	0.338101
33606	1.057765	-9.635711	-1.009425	-0.002480	0.013983	-0.056145	0.061441	0.859923	0.313658	-0.568479	0.679405	-0.316907	0.338836
33607	1.043147	-9.599284	-0.903420	-0.096179	-0.009868	-0.047358	0.059716	0.857776	0.315899	-0.567010	0.680850	-0.316695	0.338595
33608	0.901480	-9.212061	-0.870502	0.006846	-0.049961	-0.037570	0.059056	0.857779	0.315380	-0.567271	0.681335	-0.315485	0.338312
33609	0.862534	-9.140477	-1.023507	-0.013725	-0.068162	-0.000733	0.060244	0.858588	0.315633	-0.567620	0.681931	-0.314687	0.337269
33610	0.894264	-9.737638	-1.168427	0.139862	-0.069848	-0.012841	0.060778	0.859390	0.314319	-0.569977	0.680873	-0.312701	0.337278
33611	0.973042	-10.081618	-1.184520	0.415077	-0.053139	-0.031757	0.060806	0.861778	0.306983	-0.575843	0.676644	-0.308747	0.339460
33612	1.098684	-10.141833	-1.275419	0.441428	-0.014734	-0.044594	0.061761	0.869045	0.296105	-0.581672	0.671881	-0.304907	0.342439
33613	1.272908	-10.265902	-1.069072	0.509272	0.049230	-0.081255	0.060870	0.875501	0.284193	-0.587730	0.666058	-0.300777	0.347092
33614	1.518801	-10.242435	-0.682335	0.741771	0.071320	-0.122561	0.056945	0.883732	0.268508	-0.596354	0.657481	-0.294734	0.353853
33615	1.594706	-9.956557	-0.156663	1.021209	0.089832	-0.141495	0.053835	0.894358	0.247053	-0.608214	0.645344	-0.286528	0.362641
33616	1.578066	-9.470785	0.476580	1.310977	0.066333	-0.145561	0.047063	0.908872	0.213576	-0.623562	0.629502	-0.275790	0.372609
33617	1.877895	-9.632163	0.957256	1.864649	0.077863	-0.163064	0.042317	0.922741	0.172746	-0.645030	0.606117	-0.260464	0.385639
33618	1.800853	-9.617134	1.878619	2.377781	0.052796	-0.145675	0.040296	0.936026	0.117745	-0.671758	0.575110	-0.240705	0.400064
33619	1.872317	-9.373873	3.313519	2.887505	0.011265	-0.127366	0.035991	0.945607	0.045730	-0.702818	0.535890	-0.215711	0.415136
33620	1.071757	-8.304556	4.065265	3.336373	-0.033917	-0.055898	0.034978	0.945832	-0.041514	-0.736673	0.488401	-0.186438	0.428974
33621	1.309522	-7.580762	4.495359	3.515777	-0.046317	0.016985	0.031741	0.928252	-0.146826	-0.769529	0.435762	-0.155131	0.440308
33622	0.875629	-6.538587	5.540631	3.313121	-0.039070	0.126614	0.031256	0.899565	-0.238017	-0.797925	0.383854	-0.126079	0.447298
33623	1.654142	-6.931355	7.033228	3.225178	-0.037237	0.166805	0.038137	0.863022	-0.313158	-0.822638	0.331476	-0.097443	0.451547
33624	1.139887	-6.252049	7.556509	3.397223	-0.038941	0.182386	0.043264	0.808514	-0.394581	-0.844954	0.274920	-0.067057	0.453844
33625	1.216229	-5.031952	8.265738	3.071287	-0.017415	0.169563	0.046905	0.746203	-0.464598	-0.861828	0.222391	-0.039474	0.454133
33626	1.304170	-4.215265	9.209488	2.315265	0.010863	0.128727	0.045440	0.680970	-0.518198	-0.872368	0.182067	-0.019051	0.453279
33627	1.381972	-3.318821	9.558887	1.432865	0.051854	0.092772	0.047884	0.638077	-0.549811	-0.878079	0.156359	-0.007029	0.452195
33628	1.279960	-3.149684	9.824385	1.076006	0.039484	0.065127	0.052598	0.610591	-0.570430	-0.881838	0.137044	0.001945	0.451195
33629	1.450059	-2.418497	9.641770	0.960254	0.027467	0.041461	0.052640	0.586350	-0.586556	-0.884704	0.119716	0.010280	0.450402
33630	1.432690	-1.812798	9.460448	0.794479	0.014498	0.035999	0.055045	0.563076	-0.599163	-0.886831	0.105502	0.017233	0.449560
33631	1.448388	-1.572911	9.238293	0.762648	0.012685	0.046907	0.054212	0.544840	-0.604143	-0.888775	0.091750	0.024044	0.448422
33632	1.564752	-1.202568	9.110133	0.563431	0.052773	0.069819	0.056049	0.525992	-0.612551	-0.890408	0.081270	0.028172	0.446962
33633	1.371360	-1.081512	9.441324	0.222788	0.042346	0.088396	0.058395	0.514375	-0.622270	-0.891581	0.076866	0.029561	0.445309
33634	1.541896	-0.936133	9.637012	0.176958	0.043307	0.121384	0.060148	0.510085	-0.625168	-0.892958	0.073376	0.030321	0.443084
33635	1.241259	-1.080001	9.958683	0.111624	0.039472	0.106284	0.062965	0.503873	-0.627552	-0.894088	0.070998	0.030750	0.441158
33636	1.232105	-1.201811	9.524762	-0.112298	0.059291	0.077444	0.063316	0.507628	-0.621134	-0.894649	0.072509	0.028733	0.439909
33637	1.407924	-1.652243	9.985823	-0.262284	0.062734	0.063781	0.066599	0.511990	-0.618931	-0.894857	0.076621	0.025503	0.438987
33638	1.254746	-1.901237	9.736029	-0.047940	0.074645	-0.012665	0.068842	0.516599	-0.620650	-0.894715	0.076795	0.023909	0.439336
33639	1.529464	-1.874492	9.657344	0.211647	0.084894	-0.064884	0.070572	0.514256	-0.620404	-0.894502	0.072222	0.024635	0.440503
33640	1.228559	-1.476529	9.405643	0.244991	0.114035	-0.112779	0.071817	0.505991	-0.624610	-0.893907	0.066756	0.025059	0.442544
33641	1.044050	-1.202093	9.551811	0.176857	0.137614	-0.142715	0.073421	0.502687	-0.624886	-0.892938	0.062320	0.024633	0.445165
33642	0.786585	-0.808509	9.401283	-0.049446	0.144699	-0.127288	0.073424	0.503223	-0.625934	-0.891810	0.061831	0.021911	0.447629
33643	0.866738	-0.402400	9.902273	-0.238784	0.137226	-0.102416	0.077257	0.504691	-0.625309	-0.890647	0.064809	0.017724	0.449704
33644	0.824871	-0.719572	10.055881	-0.258480	0.093501	-0.028605	0.078270	0.512510	-0.622039	-0.890080	0.068541	0.013915	0.450407
33645	0.676261	-0.913064	9.850121	-0.059100	0.066354	-0.003552	0.081554	0.516059	-0.619182	-0.889992	0.068968	0.012470	0.450558
33646	1.021307	-0.954481	10.203263	0.084630	0.033648	0.002775	0.081263	0.520728	-0.617736	-0.890143	0.067139	0.012773	0.450527
33647	1.116202	-1.147662	9.946964	0.133937	0.016304	-0.021850	0.081812	0.518377	-0.619576	-0.890133	0.064580	0.013991	0.450884
33648	0.917397	-0.927672	9.660110	0.084842	-0.027654	-0.034044	0.081186	0.512474	-0.622325	-0.889932	0.063289	0.015437	0.451416
33649	0.710815	-1.070889	10.117108	0.088533	-0.028620	-0.030338	0.079884	0.509728	-0.624804	-0.889766	0.061940	0.017048	0.451872
33650	0.701892	-1.230296	9.946740	0.069448	-0.030498	-0.045189	0.078179	0.508899	-0.627542	-0.889436	0.060944	0.018419	0.452604
33651	1.062827	-1.096359	9.500654	0.132796	-0.015859	-0.100252	0.076996	0.506179	-0.627272	-0.888685	0.058681	0.020280	0.454295
33652	1.062613	-1.055847	9.385986	0.031586	-0.008753	-0.141383	0.073569	0.503740	-0.628817	-0.887434	0.058122	0.021033	0.456773
33653	1.062385	-0.999863	9.574025	0.091267	-0.019695	-0.152144	0.072388	0.502916	-0.630380	-0.886139	0.056630	0.022650	0.459387
33654	1.023248	-0.882092	9.558506	0.095482	-0.052562	-0.139158	0.069489	0.500069	-0.631144	-0.884943	0.055339	0.024761	0.461736
33655	1.134833	-1.031589	9.401405	-0.041926	-0.074608	-0.134269	0.064991	0.501737	-0.633596	-0.883617	0.056735	0.026100	0.464027
33656	1.155377	-0.804347	8.996664	-0.131464	-0.072847	-0.136576	0.061260	0.505354	-0.631861	-0.882158	0.059645	0.026467	0.466412
33657	1.173584	-1.067523	9.425270	-0.220297	-0.069359	-0.151790	0.057918	0.511696	-0.630783	-0.880429	0.064147	0.026076	0.469095
33658	1.250180	-0.957320	9.240275	-0.225681	-0.060199	-0.151831	0.055098	0.517505	-0.627613	-0.878675	0.068588	0.025358	0.471788
33659	1.499962	-0.765348	8.942810	-0.212006	-0.061913	-0.136989	0.050827	0.524271	-0.626265	-0.877047	0.072889	0.024909	0.474190
33660	1.332073	-0.937740	9.289329	-0.239286	-0.071041	-0.100200	0.047222	0.530207	-0.625054	-0.875706	0.077693	0.024177	0.475940
33661	1.379238	-1.205620	9.732543	-0.268190	-0.047261	-0.068995	0.045176	0.539986	-0.620841	-0.874593	0.082874	0.022842	0.477176
33662	0.908587	-1.574157	10.594438	-0.085988	-0.016963	-0.038597	0.043280	0.546198	-0.617416	-0.874078	0.084507	0.022526	0.477848
33663	1.043808	-1.632957	10.208361	-0.108706	0.005865	-0.055347	0.043270	0.547034	-0.615975	-0.873365	0.086396	0.021731	0.478849
33664	1.098589	-1.503991	9.893788	-0.156721	0.062410	-0.094439	0.042586	0.551564	-0.615181	-0.872217	0.088479	0.019447	0.480656
33665	0.808036	-1.247320	9.832257	-0.038421	0.040492	-0.125208	0.042169	0.554867	-0.613735	-0.870962	0.088770	0.018826	0.482899
33666	0.653320	-1.158387	9.894480	-0.064871	0.013066	-0.106852	0.040570	0.555990	-0.612674	-0.869821	0.089718	0.018304	0.484796
33667	0.813568	-1.393796	9.916680	-0.097853	-0.010737	-0.116194	0.039492	0.559839	-0.612008	-0.868519	0.091513	0.017956	0.486804
33668	0.679537	-1.595603	10.085449	0.014628	0.007550	-0.147029	0.036833	0.560975	-0.610938	-0.867114	0.091118	0.018379	0.489360
33669	0.982324	-1.393767	9.827029	0.097113	0.007608	-0.185367	0.033274	0.558807	-0.612875	-0.865484	0.089308	0.019713	0.492518
33670	1.223016	-1.314547	9.633529	0.065754	0.018526	-0.211376	0.031826	0.558806	-0.614567	-0.863517	0.087891	0.020561	0.496176
33671	1.321882	-1.324564	9.461460	0.002719	-0.007106	-0.211650	0.029179	0.558288	-0.614676	-0.861422	0.087848	0.021264	0.499783
33672	1.193136	-1.125415	9.371825	-0.062386	0.001994	-0.195395	0.024150	0.558336	-0.615553	-0.859353	0.088808	0.021092	0.503171
33673	1.294528	-1.154250	9.324352	-0.001353	0.025898	-0.172968	0.023873	0.559721	-0.614240	-0.857627	0.088514	0.021126	0.506157
33674	1.428513	-0.932330	9.407939	0.169883	0.048094	-0.149992	0.023359	0.557794	-0.615939	-0.856420	0.085039	0.022429	0.508733
33675	1.289871	-1.166873	9.857089	0.211566	0.051895	-0.087952	0.022077	0.551208	-0.619338	-0.855910	0.080858	0.024039	0.510199
33676	1.411871	-1.480034	9.680984	-0.124365	0.042401	-0.094231	0.021405	0.552050	-0.618022	-0.854763	0.082499	0.022340	0.511933
33677	1.431619	-1.573527	9.771084	-0.225634	0.016657	-0.109466	0.020442	0.557290	-0.614999	-0.853275	0.086176	0.020122	0.513897
33678	1.514392	-1.733924	9.961663	-0.010015	-0.054406	-0.111947	0.020154	0.562226	-0.614208	-0.852085	0.086852	0.021284	0.515708
33679	1.413295	-1.788643	9.499017	0.352699	-0.074218	-0.158066	0.015964	0.555389	-0.618632	-0.851016	0.081614	0.026654	0.518074
33680	1.449431	-1.268485	9.602678	0.060327	-0.050837	-0.185449	0.011888	0.549945	-0.620435	-0.849161	0.081006	0.028591	0.521101
33681	1.562481	-0.710739	9.395493	-0.146079	-0.069208	-0.149570	0.006843	0.553962	-0.621179	-0.847322	0.084202	0.028694	0.523576
33682	1.687607	-0.662738	9.286901	-0.157140	-0.056272	-0.099806	0.004152	0.559911	-0.617617	-0.845976	0.087389	0.028314	0.525248
33683	1.741318	-0.786302	9.710594	0.178786	-0.061301	-0.054718	0.001916	0.556919	-0.618386	-0.845675	0.085047	0.031561	0.525932
33684	1.674667	-0.969454	9.666592	0.223297	-0.033799	-0.036993	-0.000155	0.551416	-0.623743	-0.845639	0.081595	0.034689	0.526340
33685	1.559424	-1.065347	9.837022	0.046600	-0.019408	-0.040681	-0.001459	0.548131	-0.625437	-0.845274	0.081056	0.035818	0.526933
33686	1.593784	-1.184901	10.037325	-0.025249	-0.024923	-0.017959	-0.001457	0.547042	-0.624914	-0.845031	0.081726	0.036148	0.527197
33687	1.444748	-1.297321	9.616634	-0.081567	0.009789	-0.003527	-0.001734	0.549376	-0.624386	-0.844868	0.083084	0.035364	0.527300
33688	1.368787	-1.558059	9.405807	0.072839	0.019018	-0.034126	-0.001477	0.549660	-0.623078	-0.844644	0.081622	0.036012	0.527842
33689	1.368669	-1.534062	9.386937	0.223910	0.048282	-0.092472	-0.001990	0.547732	-0.624909	-0.844060	0.077373	0.037925	0.529280
33690	1.244134	-1.191792	9.633047	0.404952	0.029958	-0.175534	-0.002717	0.538103	-0.630934	-0.842820	0.070079	0.042121	0.531949
33691	0.951350	-0.960552	9.876029	-0.176354	0.011000	-0.172014	-0.004809	0.532641	-0.632230	-0.840746	0.072893	0.040484	0.534971
33692	0.970709	-0.980157	9.760700	-0.319949	-0.011070	-0.168090	-0.005408	0.543102	-0.626587	-0.838456	0.078249	0.037637	0.538008
33693	1.169236	-1.152959	9.774534	-0.125322	-0.009052	-0.186472	-0.006879	0.545455	-0.625526	-0.836246	0.080402	0.036886	0.541173
33694	1.428089	-1.329925	9.942517	-0.096678	-0.001803	-0.232466	-0.009950	0.549883	-0.624057	-0.833565	0.081862	0.036388	0.545109
33695	1.629776	-1.651105	10.189569	-0.120614	-0.014686	-0.259311	-0.012879	0.553068	-0.623508	-0.830524	0.083962	0.035883	0.549447
33696	1.458693	-1.178695	9.820087	-0.041958	-0.043904	-0.285656	-0.016878	0.556692	-0.621378	-0.827275	0.084933	0.036775	0.554122
33697	1.741223	-0.767126	9.689257	0.030937	-0.040013	-0.246539	-0.021637	0.556999	-0.623435	-0.824563	0.084799	0.038346	0.558063
33698	1.627686	-0.713826	9.861795	0.019315	-0.045467	-0.218912	-0.025469	0.554173	-0.623144	-0.822115	0.084818	0.039827	0.561558
33699	1.668801	-1.258203	9.667288	0.076653	-0.038137	-0.240752	-0.029560	0.552559	-0.624945	-0.819508	0.083910	0.041874	0.565342
33700	1.444074	-1.160640	9.479304	0.031394	-0.016383	-0.285325	-0.032864	0.551223	-0.625574	-0.816314	0.083341	0.043121	0.569936
33701	1.361270	-0.990340	9.370487	-0.094683	-0.003761	-0.298914	-0.037247	0.554284	-0.625406	-0.812740	0.084787	0.042735	0.574838
33702	1.353134	-1.302647	9.519676	-0.003135	-0.045779	-0.322367	-0.041752	0.554472	-0.625370	-0.808978	0.085089	0.044135	0.579971
33703	1.321954	-1.843860	9.588616	-0.012670	-0.069729	-0.385111	-0.047313	0.555074	-0.626241	-0.804416	0.085896	0.045868	0.586031
33704	1.185557	-2.565494	9.730867	-0.051012	-0.112224	-0.531029	-0.055539	0.555463	-0.624078	-0.797967	0.087544	0.048131	0.594364
33705	1.157033	-2.662690	9.469961	0.055445	-0.128006	-0.678121	-0.067199	0.556959	-0.624507	-0.789823	0.087717	0.052032	0.604795
33706	1.325143	-2.028374	9.105917	0.009132	-0.121968	-0.824202	-0.079880	0.551602	-0.627420	-0.779651	0.088186	0.055654	0.617471
33707	1.273618	-1.848762	8.887091	-0.277618	-0.085865	-0.884784	-0.094478	0.555350	-0.624942	-0.768031	0.092811	0.055078	0.631253
33708	1.438959	-3.112497	10.052056	0.040110	-0.102423	-1.030758	-0.109457	0.555539	-0.623117	-0.754835	0.092345	0.059204	0.646677
33709	0.844640	-2.356278	9.893867	-0.157555	-0.056290	-1.109411	-0.124815	0.552032	-0.621946	-0.739982	0.094402	0.059909	0.663269
33710	1.320028	-1.439880	9.515041	-0.751590	0.015344	-1.122704	-0.142377	0.561886	-0.614201	-0.723444	0.103958	0.051958	0.680530
33711	1.718135	-1.488712	9.779750	-0.762699	0.059198	-1.138503	-0.159454	0.577796	-0.602264	-0.706200	0.113259	0.042894	0.697577
33712	1.708210	-1.441609	9.487432	-0.602955	0.081399	-1.110040	-0.174377	0.588320	-0.592968	-0.689221	0.119675	0.035979	0.713693
33713	1.948090	-1.686063	9.632685	-0.226131	0.078119	-1.131180	-0.187797	0.592081	-0.587879	-0.672455	0.121137	0.034184	0.729357
33714	1.359956	-1.720964	9.619504	-0.338495	0.071586	-1.103150	-0.203581	0.591486	-0.583297	-0.655444	0.123890	0.031091	0.744364
33715	1.474962	-2.594836	9.425866	-0.474432	0.128965	-1.129719	-0.217383	0.592237	-0.578730	-0.637390	0.127758	0.024880	0.759468
33716	1.086360	-1.996507	9.416227	-0.395727	0.139888	-1.162606	-0.235547	0.589622	-0.573606	-0.618630	0.130099	0.020192	0.774573
33717	0.764327	-1.703148	9.546974	-0.322438	0.134456	-1.153025	-0.248275	0.586665	-0.569181	-0.599875	0.131773	0.016216	0.789002
33718	1.256977	-1.349899	9.830208	-0.340201	0.096179	-1.125371	-0.262993	0.583194	-0.563691	-0.581121	0.133980	0.012795	0.802611
33719	1.754100	-1.419046	10.429254	-0.492391	0.046758	-1.098362	-0.276133	0.583666	-0.558868	-0.562092	0.138868	0.006963	0.815304
33720	1.353175	-1.265189	10.622127	-0.476278	-0.042712	-1.040026	-0.292589	0.582011	-0.551661	-0.543697	0.144788	0.002701	0.826694
33721	1.818141	-0.703274	10.022167	-0.447397	-0.091793	-0.992738	-0.310477	0.576249	-0.546279	-0.525937	0.151264	-0.001133	0.836964
33722	2.166992	-1.069605	9.645775	-0.268318	-0.106022	-0.942860	-0.326378	0.569649	-0.540388	-0.509284	0.155909	-0.001523	0.846357
33723	2.141055	-0.710966	8.992769	-0.356901	-0.074848	-0.885225	-0.339914	0.568492	-0.534777	-0.493179	0.160972	-0.004304	0.854894
33724	2.556142	-0.784032	9.197278	-0.206843	-0.026959	-0.823611	-0.352891	0.561569	-0.530482	-0.478406	0.163582	-0.004791	0.862755
33725	2.479813	-0.970455	8.905867	0.048424	-0.000097	-0.794664	-0.363977	0.550210	-0.529874	-0.464870	0.163330	-0.001559	0.870182
33726	2.156755	-0.978590	8.825914	-0.035953	0.053746	-0.773036	-0.371985	0.533593	-0.531650	-0.451286	0.162799	-0.000030	0.877404
33727	2.398644	-1.128399	9.205382	0.106414	0.031899	-0.801801	-0.382388	0.519739	-0.533407	-0.437582	0.161392	0.003978	0.884567
33728	2.553581	-1.257729	9.291440	0.230916	0.075881	-0.815994	-0.389596	0.503103	-0.536238	-0.423881	0.158011	0.010159	0.891770
33729	2.397268	-0.842457	9.091745	0.041524	0.093945	-0.818851	-0.397330	0.485379	-0.538935	-0.409445	0.155919	0.012521	0.898825
33730	2.527073	-0.763075	9.010046	-0.043171	0.159817	-0.765852	-0.402306	0.471744	-0.540080	-0.395579	0.153264	0.012948	0.905461
33731	2.899129	-0.907939	9.352387	0.033259	0.163802	-0.679624	-0.405666	0.454508	-0.543729	-0.383448	0.149971	0.014188	0.911194
33732	2.563194	-0.711426	10.019404	0.042948	0.142028	-0.583591	-0.409037	0.441368	-0.548162	-0.372997	0.146955	0.015755	0.915985
33733	2.647386	-0.162821	9.970268	-0.254243	0.118238	-0.477104	-0.408887	0.436850	-0.548296	-0.363589	0.146635	0.011499	0.919874
33734	2.405864	-0.576533	10.154267	-0.413984	0.056064	-0.397516	-0.411551	0.437181	-0.545654	-0.355099	0.148594	0.004764	0.922931
33735	2.242050	-0.621474	9.772797	-0.432251	0.028800	-0.330195	-0.414755	0.438623	-0.541959	-0.347767	0.151170	-0.002540	0.925310
33736	2.294670	-0.529732	9.832191	-0.367499	0.005121	-0.327065	-0.416107	0.442495	-0.539326	-0.340641	0.153723	-0.008266	0.927505
33737	2.444470	-0.575904	10.315484	-0.095504	0.047547	-0.286066	-0.416895	0.439774	-0.538797	-0.335090	0.153580	-0.009547	0.929536
33738	2.458833	-0.572566	9.876335	-0.082885	0.051340	-0.250932	-0.417955	0.437206	-0.536824	-0.330217	0.153311	-0.010540	0.931312
33739	2.536246	-0.614704	10.174154	0.100225	0.055177	-0.253701	-0.419775	0.431865	-0.539432	-0.325842	0.151690	-0.008285	0.933139
33740	2.662771	-0.870557	9.866858	0.383745	0.048247	-0.239313	-0.421309	0.419689	-0.541260	-0.322582	0.148408	-0.000590	0.934835
33741	2.762184	-0.514720	9.025327	0.204592	0.066429	-0.232869	-0.421228	0.405136	-0.546245	-0.318880	0.145864	0.003503	0.936497
33742	2.551120	-0.735390	9.351559	0.471702	0.095919	-0.227871	-0.421410	0.390581	-0.551753	-0.316036	0.141121	0.012510	0.938110
33743	2.621014	-0.222958	9.287377	0.754884	0.126432	-0.219123	-0.421044	0.372592	-0.558053	-0.314093	0.133922	0.026515	0.939525
33744	2.533290	-0.030929	9.202826	0.199667	0.103012	-0.205298	-0.419898	0.357338	-0.563571	-0.310880	0.130707	0.030290	0.940931
33745	2.566455	0.104777	9.464316	0.003032	0.157756	-0.152859	-0.417752	0.351694	-0.564639	-0.308142	0.127642	0.029817	0.942267
33746	2.582124	-0.160802	9.191858	-0.009585	0.183448	-0.114184	-0.414785	0.343546	-0.568859	-0.306129	0.124263	0.028917	0.943402
33747	2.563172	-0.206929	9.786409	-0.049548	0.230851	-0.126463	-0.410781	0.341134	-0.572954	-0.303785	0.120159	0.026942	0.944749
33748	2.566087	-0.333692	9.304518	-0.203517	0.230666	-0.146612	-0.407067	0.342847	-0.575211	-0.300713	0.117044	0.022168	0.946246
33749	2.339448	-0.334191	9.290391	-0.212233	0.219643	-0.152185	-0.402830	0.343888	-0.575769	-0.297463	0.114131	0.017246	0.947730
33750	2.037342	-0.175519	9.426638	-0.388326	0.230384	-0.145731	-0.398861	0.349285	-0.578681	-0.293955	0.112109	0.008968	0.949179
33751	2.181258	-0.016315	9.459023	-0.293329	0.256182	-0.112991	-0.393827	0.351670	-0.580685	-0.291224	0.108982	0.002230	0.950424
33752	2.047315	-0.247934	9.353694	-0.151598	0.274631	-0.100297	-0.387203	0.353766	-0.582441	-0.289083	0.104729	-0.001911	0.951556
33753	1.878350	-0.189005	9.797074	-0.009720	0.313111	-0.101498	-0.381348	0.352835	-0.586812	-0.287146	0.098860	-0.003583	0.952765
33754	1.594470	-0.319378	9.833407	-0.031276	0.296525	-0.127428	-0.375094	0.350671	-0.590794	-0.284730	0.093488	-0.005507	0.954022
33755	1.522759	-0.436248	10.176801	-0.080369	0.268866	-0.186700	-0.369910	0.350170	-0.593981	-0.281014	0.088851	-0.008100	0.955548
33756	1.451251	-0.606968	10.252962	0.011372	0.191135	-0.236870	-0.366146	0.342415	-0.598993	-0.276555	0.085264	-0.008416	0.957171
33757	1.369199	-0.108886	9.598989	-0.050123	0.129819	-0.260178	-0.363598	0.337709	-0.601505	-0.271494	0.083104	-0.009514	0.958798
33758	1.496579	-0.037639	9.250673	0.005828	0.062295	-0.259785	-0.362660	0.334963	-0.601514	-0.266605	0.082020	-0.009188	0.960266
33759	1.340908	0.235105	8.885737	0.120823	0.007673	-0.227755	-0.363823	0.329080	-0.602817	-0.262452	0.081273	-0.006352	0.961495
33760	1.445964	0.457016	8.983459	0.052746	-0.057100	-0.157867	-0.366576	0.321992	-0.603322	-0.259609	0.082208	-0.004662	0.962197
33761	1.340655	0.293225	8.994582	-0.011495	-0.090883	-0.110146	-0.368410	0.316270	-0.603048	-0.257501	0.084026	-0.003989	0.962610
33762	1.947673	0.420137	9.165276	-0.024167	-0.096176	-0.060350	-0.372381	0.314409	-0.602231	-0.256377	0.086101	-0.003741	0.962727
33763	1.958993	0.063866	9.112370	-0.000949	-0.090515	-0.000235	-0.374245	0.315128	-0.600774	-0.256395	0.087871	-0.002997	0.962565
33764	1.900347	0.232483	9.200614	-0.142175	-0.068694	0.020231	-0.377173	0.315188	-0.598130	-0.256598	0.090016	-0.005302	0.962303
33765	1.868120	-0.074272	9.580123	-0.096821	-0.055769	0.066594	-0.378790	0.318655	-0.595364	-0.257725	0.091613	-0.006661	0.961842
33766	1.257236	-0.361377	10.413043	-0.094903	-0.039417	0.087786	-0.381186	0.322779	-0.596129	-0.259302	0.092943	-0.008330	0.961278
33767	1.838444	-0.383600	10.612613	-0.086160	0.011869	0.097924	-0.381601	0.325940	-0.595076	-0.261037	0.093161	-0.009889	0.960772
33768	2.725006	-1.268551	10.248369	-0.010359	0.004769	0.092863	-0.380686	0.328127	-0.594297	-0.262859	0.093199	-0.010171	0.960268
33769	2.492594	-1.079943	9.951159	0.021308	-0.017236	0.055204	-0.379777	0.329374	-0.591683	-0.263978	0.093478	-0.009459	0.959942
33770	1.924412	-0.751973	9.792008	-0.064593	-0.013790	0.035347	-0.381621	0.329374	-0.593764	-0.264599	0.094171	-0.010577	0.959691
33771	1.625675	-0.795397	9.932653	0.003479	0.033801	0.054065	-0.382948	0.328987	-0.592968	-0.265653	0.093565	-0.010492	0.959460
33772	1.538269	-0.668140	9.904814	0.059274	0.066778	0.063516	-0.380684	0.327850	-0.594559	-0.267027	0.092049	-0.009713	0.959234
33773	1.558021	-0.766823	9.884409	0.018819	0.099690	0.083570	-0.381079	0.328802	-0.595603	-0.268664	0.090082	-0.009756	0.958963
33774	1.442030	-0.716936	9.763990	-0.042555	0.099620	0.085099	-0.377893	0.329702	-0.597725	-0.270258	0.088477	-0.011144	0.958649
33775	1.654285	-0.733269	9.789749	-0.058239	0.077697	0.085063	-0.376298	0.330624	-0.599440	-0.271789	0.087341	-0.012563	0.958303
33776	1.552475	-0.617974	9.790417	-0.042731	0.055818	0.105469	-0.374704	0.331954	-0.601418	-0.273778	0.086570	-0.013754	0.957790
33777	1.257337	-0.422372	9.463909	-0.029045	0.041213	0.112927	-0.374452	0.334693	-0.600895	-0.275901	0.085956	-0.014461	0.957226
33778	1.356063	-0.398340	9.397947	-0.053687	0.041234	0.123880	-0.373801	0.338917	-0.601815	-0.278230	0.085520	-0.015812	0.956569
33779	1.518571	-0.584173	9.843390	0.069233	-0.002521	0.120889	-0.372743	0.340267	-0.602347	-0.280682	0.085186	-0.014401	0.955905
33780	1.393137	-0.590800	9.385991	-0.002343	-0.022783	0.084566	-0.373005	0.340536	-0.603131	-0.282363	0.085702	-0.014345	0.955364
33781	1.528509	-0.667724	9.328559	-0.159594	-0.010210	0.055150	-0.373291	0.343568	-0.601293	-0.283166	0.086824	-0.017154	0.954979
33782	1.647557	-0.849556	9.562389	-0.148663	0.011668	0.029341	-0.373043	0.347264	-0.600769	-0.283524	0.087524	-0.019992	0.954753
33783	1.775420	-0.874034	9.366382	-0.073851	0.001615	-0.015478	-0.373988	0.349482	-0.598926	-0.283121	0.087974	-0.021114	0.954808
33784	1.872816	-1.070758	9.479765	-0.025267	0.016216	-0.045698	-0.374790	0.352493	-0.599705	-0.282273	0.087919	-0.021489	0.955055
33785	1.356381	-0.975896	9.375445	0.020232	0.037178	-0.062135	-0.375178	0.348270	-0.598393	-0.281129	0.087187	-0.020949	0.955472
33786	1.007222	-0.544612	9.747945	0.011230	0.063620	-0.054877	-0.374231	0.347676	-0.601938	-0.280142	0.086023	-0.020878	0.955868
33787	1.868074	-1.069256	9.921472	0.076583	0.037269	-0.063678	-0.375819	0.345654	-0.600747	-0.279065	0.084967	-0.019263	0.956312
33788	1.752810	-1.176023	9.726842	0.085459	-0.008446	-0.072788	-0.375136	0.341940	-0.601934	-0.277899	0.084772	-0.017339	0.956705
33789	1.259301	-0.820398	9.871266	-0.135443	0.033294	-0.066626	-0.375663	0.341261	-0.602061	-0.276407	0.084973	-0.019774	0.957073
33790	1.129824	-0.964363	10.064897	-0.242031	0.084289	-0.080166	-0.374365	0.347274	-0.601283	-0.274502	0.084821	-0.024617	0.957522
33791	1.246866	-1.243403	10.018863	-0.080957	0.102789	-0.068285	-0.372782	0.349984	-0.602080	-0.273034	0.083375	-0.026417	0.958021
33792	1.213194	-1.262885	9.970261	0.084616	0.110238	-0.084070	-0.371695	0.346659	-0.604973	-0.271597	0.080938	-0.025138	0.958672
33793	1.101379	-1.081022	9.741300	0.134208	0.117631	-0.074612	-0.369168	0.345117	-0.605780	-0.270353	0.078023	-0.022913	0.959321
33794	1.018933	-0.979994	9.780358	0.057249	0.110193	-0.086074	-0.368212	0.340841	-0.608148	-0.268837	0.075732	-0.022157	0.959948
33795	0.970536	-0.949352	9.621890	0.029239	0.075429	-0.089855	-0.365412	0.338194	-0.609744	-0.267153	0.074182	-0.021716	0.960549
33796	1.226294	-0.989832	9.597301	-0.020457	0.040655	-0.101115	-0.365132	0.335445	-0.610664	-0.265259	0.073649	-0.022057	0.961107
33797	1.562442	-1.216386	9.292372	-0.017715	-0.008626	-0.100997	-0.366186	0.333816	-0.610657	-0.263328	0.073985	-0.022077	0.961612
33798	1.177548	-0.895002	9.211663	-0.061509	-0.028878	-0.121521	-0.366982	0.334234	-0.610781	-0.261070	0.075015	-0.022804	0.962131
33799	1.021770	-0.577113	9.382717	-0.094851	-0.012513	-0.129122	-0.369105	0.333995	-0.609716	-0.258480	0.075836	-0.024246	0.962730
33800	1.440421	-0.382976	9.619816	0.032795	0.026093	-0.115611	-0.368832	0.331803	-0.609719	-0.256442	0.075317	-0.023452	0.963335
33801	1.498550	-0.435534	9.696444	0.076825	0.038882	-0.137553	-0.369600	0.325785	-0.610502	-0.253919	0.074272	-0.021805	0.964123
33802	1.600266	-0.526389	9.806551	0.099451	0.045368	-0.114369	-0.369053	0.322214	-0.611294	-0.251958	0.073039	-0.019829	0.964774
33803	1.577461	-0.800603	9.845705	0.269464	0.006248	-0.112513	-0.367428	0.315065	-0.612882	-0.250203	0.071658	-0.014326	0.965432
33804	1.441633	-0.632701	9.769970	0.319128	0.005400	-0.103043	-0.369501	0.304136	-0.613788	-0.248788	0.070081	-0.007924	0.965987
33805	1.518469	-0.570377	9.656327	0.186112	0.015300	-0.114806	-0.368933	0.296315	-0.615368	-0.246853	0.068946	-0.004075	0.966589
33806	1.364219	-0.590596	9.462547	0.095612	-0.003012	-0.085706	-0.368630	0.287683	-0.616422	-0.245434	0.068635	-0.001976	0.966978
33807	1.209664	-0.548416	9.221625	0.084661	0.004363	-0.054400	-0.369402	0.283029	-0.617466	-0.244524	0.068214	-0.000134	0.967241
33808	1.113664	-0.624166	9.642191	0.042460	0.020813	-0.018651	-0.367413	0.280288	-0.615781	-0.244390	0.067700	0.000733	0.967311
33809	1.193678	-0.715114	9.737691	0.007611	0.031724	-0.027144	-0.366076	0.279434	-0.617495	-0.243903	0.067122	0.000881	0.967474
33810	1.075713	-0.743489	9.952255	0.069036	0.002503	-0.030485	-0.364877	0.276011	-0.616458	-0.243723	0.066832	0.002378	0.967537
33811	0.900352	-0.363043	10.133607	0.027117	-0.003125	-0.056557	-0.365247	0.269853	-0.617113	-0.242693	0.066813	0.003086	0.967795
33812	1.490020	-0.642565	10.375261	-0.108994	-0.054405	-0.062671	-0.363930	0.270124	-0.615814	-0.241532	0.068488	0.001448	0.967972
33813	1.214758	-0.574727	9.967924	-0.262961	-0.131408	-0.084567	-0.366462	0.271541	-0.613827	-0.239557	0.072361	-0.002823	0.968178
33814	0.821533	-0.014588	10.051333	-0.391738	-0.096943	-0.112080	-0.368876	0.277329	-0.612364	-0.236948	0.076216	-0.009662	0.968480
33815	1.189988	-0.419486	10.346781	-0.341479	-0.045696	-0.117412	-0.369058	0.284895	-0.608429	-0.234189	0.078772	-0.015799	0.968866
33816	1.286623	-0.452329	10.536879	-0.139537	-0.045610	-0.169914	-0.371587	0.288206	-0.608538	-0.230798	0.080461	-0.017904	0.969504
33817	1.297333	-0.184143	10.149425	0.044342	-0.043640	-0.205909	-0.370765	0.282577	-0.609595	-0.226924	0.081189	-0.016404	0.970384
33818	1.316102	-0.583490	10.160804	0.198581	-0.039809	-0.201423	-0.371664	0.274928	-0.609460	-0.223419	0.081223	-0.011928	0.971259
33819	1.278526	-0.311378	9.542486	0.148934	-0.059856	-0.173964	-0.373873	0.265907	-0.611150	-0.220325	0.081763	-0.008368	0.971958
33820	1.344607	-0.539077	9.059768	-0.002192	-0.039743	-0.123059	-0.375297	0.258933	-0.612451	-0.217987	0.082665	-0.007923	0.972412
33821	1.409701	-1.038713	9.269431	0.015457	-0.008617	-0.104535	-0.373289	0.253981	-0.612863	-0.216013	0.082787	-0.007321	0.972847
33822	1.595409	-0.548031	9.109998	-0.016661	-0.003047	-0.075189	-0.374183	0.246865	-0.614038	-0.214578	0.083029	-0.007397	0.973143
33823	1.184431	-0.336378	8.619386	-0.269441	0.015017	-0.043293	-0.372998	0.250532	-0.615356	-0.213316	0.083907	-0.012542	0.973293
33824	0.817617	-0.259593	8.770684	-0.332958	0.067995	-0.003109	-0.369971	0.254882	-0.614724	-0.212747	0.084103	-0.019196	0.973292
33825	0.369692	-0.342287	9.475953	-0.408570	0.049674	0.059271	-0.368813	0.262540	-0.613681	-0.213225	0.084801	-0.027359	0.972931
33826	0.688686	0.030420	9.921086	-0.399841	-0.021554	0.070489	-0.366595	0.272221	-0.614350	-0.213973	0.086984	-0.035056	0.972327
33827	0.393757	-0.811339	10.209016	-0.359309	-0.048925	0.102141	-0.366648	0.281967	-0.611201	-0.215406	0.089281	-0.041883	0.971532
33828	0.511774	-0.797706	9.905419	-0.196033	-0.090883	0.049513	-0.367347	0.287614	-0.608179	-0.216140	0.091948	-0.045279	0.970968
33829	1.114947	-0.867304	10.310991	-0.167653	-0.149295	0.046077	-0.369751	0.291889	-0.607503	-0.216907	0.095361	-0.047829	0.970345
33830	1.698229	-1.340524	10.204166	-0.083164	-0.182051	0.033682	-0.373097	0.294167	-0.602496	-0.217620	0.099321	-0.048607	0.969750
33831	1.705295	-1.320077	9.846814	0.009956	-0.183873	-0.014753	-0.379070	0.292222	-0.598650	-0.217579	0.102699	-0.047436	0.969465
33832	1.778038	-1.416994	9.608463	0.067820	-0.128997	-0.033915	-0.383838	0.289559	-0.596778	-0.217226	0.105035	-0.045381	0.969392
33833	1.786731	-1.735402	9.371210	0.117020	-0.145399	-0.041005	-0.386615	0.287544	-0.596232	-0.216855	0.107241	-0.042268	0.969374
33834	1.081435	-0.930929	10.019300	0.038897	-0.114577	-0.052597	-0.388735	0.284174	-0.593597	-0.216060	0.109436	-0.040795	0.969370
33835	1.593804	-1.189763	10.022853	-0.054858	-0.081640	-0.026327	-0.391657	0.283408	-0.591477	-0.215545	0.111102	-0.041317	0.969273
33836	1.715761	-1.477539	10.233618	-0.019655	-0.140059	-0.012199	-0.396162	0.281561	-0.589869	-0.215421	0.114010	-0.040959	0.968978
33837	1.810249	-1.094832	9.512453	-0.077904	-0.188470	-0.005042	-0.399626	0.283267	-0.587351	-0.215348	0.117820	-0.041518	0.968514
33838	1.733126	-1.112768	9.237802	-0.267247	-0.189537	0.012460	-0.403239	0.288676	-0.584175	-0.215156	0.122728	-0.045799	0.967754
33839	2.008702	-1.263791	9.243056	-0.190263	-0.205819	0.031351	-0.407790	0.294795	-0.579419	-0.215534	0.127319	-0.048541	0.966943
33840	2.164263	-1.528118	9.255205	-0.135724	-0.178358	0.017760	-0.411531	0.297887	-0.575457	-0.215749	0.131433	-0.050334	0.966253
33841	2.670513	-1.517872	9.142440	-0.119829	-0.136265	-0.000662	-0.416873	0.304278	-0.571743	-0.215611	0.134433	-0.051931	0.965786
33842	2.661718	-1.690575	9.305584	-0.205111	-0.141945	-0.035226	-0.419957	0.309274	-0.568178	-0.214574	0.138192	-0.055078	0.965312
33843	2.345029	-1.492208	9.799956	-0.237446	-0.111000	-0.041003	-0.422510	0.313583	-0.564356	-0.213301	0.141265	-0.058941	0.964921
33844	2.357578	-1.592967	9.880284	-0.079079	-0.079730	-0.029170	-0.425319	0.316656	-0.561188	-0.212658	0.143273	-0.059937	0.964706
33845	2.570424	-1.744921	9.649672	0.046877	-0.042972	-0.022111	-0.426633	0.315428	-0.562357	-0.212472	0.143801	-0.058649	0.964747
33846	2.715376	-1.815166	9.429174	0.022298	-0.042951	-0.017609	-0.428767	0.315073	-0.559327	-0.212297	0.144654	-0.057878	0.964705
33847	2.666314	-1.652903	9.061283	0.011735	-0.079531	-0.030532	-0.431287	0.315652	-0.559044	-0.211886	0.146073	-0.057089	0.964628
33848	2.526661	-1.702067	8.838425	0.046657	-0.107815	-0.024774	-0.433270	0.313221	-0.558112	-0.211718	0.148081	-0.055553	0.964449
33849	2.429470	-1.538193	8.969455	0.153106	-0.084805	0.001557	-0.436191	0.311638	-0.555600	-0.212345	0.148978	-0.052110	0.964365
33850	2.714787	-1.695231	9.320418	0.091862	-0.064701	0.021534	-0.437236	0.307955	-0.555724	-0.213152	0.149911	-0.050020	0.964153
33851	2.587693	-1.834461	9.490130	-0.002606	-0.086749	0.030318	-0.440155	0.306640	-0.553736	-0.213866	0.151488	-0.049670	0.963766
33852	2.420954	-1.752820	9.537733	-0.052019	-0.083085	0.065121	-0.440968	0.308721	-0.551763	-0.215095	0.153345	-0.050407	0.963161
33853	2.493261	-1.745258	9.596131	-0.073122	-0.072106	0.076074	-0.443370	0.310412	-0.549647	-0.216463	0.154886	-0.051632	0.962543
33854	2.970836	-1.795736	9.333402	-0.067044	-0.072002	0.079820	-0.443660	0.314539	-0.547677	-0.217916	0.156577	-0.052751	0.961880
33855	2.893884	-1.844518	9.185556	-0.036219	-0.093955	0.059708	-0.445259	0.316884	-0.547532	-0.219104	0.158419	-0.053126	0.961288
33856	2.827574	-1.594950	9.027591	-0.097587	-0.093131	0.048308	-0.448335	0.320643	-0.544623	-0.219875	0.160683	-0.054639	0.960651
33857	2.858999	-1.609069	9.102108	-0.125303	-0.079524	0.020461	-0.449283	0.323682	-0.542780	-0.220005	0.162694	-0.056655	0.960166
33858	2.722332	-1.767946	9.161022	-0.027955	-0.070333	0.009867	-0.451422	0.326458	-0.541189	-0.220239	0.164253	-0.056806	0.959838
33859	3.050456	-1.802392	9.451687	0.021833	-0.015364	0.030348	-0.452888	0.325679	-0.538689	-0.220964	0.164382	-0.056311	0.959678
33860	3.076674	-1.742543	9.347139	-0.063754	-0.006377	0.002214	-0.452896	0.327867	-0.538819	-0.220858	0.164880	-0.057406	0.959552
33861	2.902855	-1.705183	9.115573	0.044892	-0.050181	-0.015632	-0.453950	0.326782	-0.539073	-0.220815	0.165642	-0.056155	0.959505
33862	2.753330	-1.695769	9.140718	0.116718	-0.073897	-0.018930	-0.455800	0.322720	-0.536963	-0.220976	0.166662	-0.053418	0.959448
33863	2.869205	-1.724254	9.187013	-0.079601	-0.015550	0.003063	-0.457531	0.322485	-0.535115	-0.220836	0.167289	-0.054771	0.959295
33864	3.033229	-1.733022	9.342066	-0.089845	0.008160	-0.018247	-0.457278	0.326307	-0.535640	-0.220232	0.167646	-0.056361	0.959279
33865	2.970674	-1.762106	9.317067	0.057141	-0.013597	-0.008240	-0.459140	0.327023	-0.534576	-0.220330	0.167653	-0.055057	0.959331
33866	2.847279	-1.670917	9.317195	0.092192	-0.039184	-0.015416	-0.459532	0.324979	-0.534181	-0.220445	0.168112	-0.052955	0.959343
33867	2.781011	-1.420535	9.396911	-0.008123	-0.041026	0.026517	-0.462314	0.324197	-0.533504	-0.221017	0.168888	-0.052886	0.959078
33868	3.078118	-1.551089	9.042548	-0.020575	-0.031791	0.043073	-0.461808	0.327360	-0.531279	-0.221863	0.169640	-0.053177	0.958734
33869	3.346487	-1.709509	8.999618	0.089575	0.001323	0.063902	-0.463661	0.327108	-0.531264	-0.223435	0.169155	-0.051538	0.958544
33870	3.116679	-2.056240	9.062230	0.126850	0.003064	0.030871	-0.462591	0.325038	-0.531798	-0.224509	0.168594	-0.049115	0.958519
33871	3.117406	-2.210265	9.052875	0.092149	0.008446	0.006700	-0.465501	0.325198	-0.532822	-0.224986	0.168042	-0.047298	0.958596
33872	3.030368	-2.152074	9.232931	-0.018014	0.015584	-0.004952	-0.464440	0.323555	-0.531784	-0.224876	0.167926	-0.047587	0.958628
33873	3.090605	-2.147460	9.139931	0.027691	-0.015471	-0.023128	-0.465230	0.322605	-0.531909	-0.224591	0.168169	-0.046835	0.958689
33874	3.134388	-1.737392	8.709163	0.011378	0.008355	-0.008494	-0.463629	0.320254	-0.532578	-0.224523	0.168063	-0.046515	0.958739
33875	2.633912	-1.410846	9.501305	-0.085190	-0.010062	0.027917	-0.464172	0.322052	-0.531262	-0.224830	0.168661	-0.048120	0.958483
33876	2.796139	-1.554796	9.529608	-0.094135	-0.042864	0.063005	-0.465517	0.325501	-0.529940	-0.225823	0.169941	-0.049834	0.957936
33877	3.002288	-1.299199	9.568727	-0.103375	-0.068325	0.105446	-0.465544	0.329900	-0.527841	-0.227607	0.171646	-0.051766	0.957107
33878	2.897171	-1.511772	9.387113	-0.184097	-0.097595	0.132778	-0.465966	0.335250	-0.526919	-0.229675	0.174309	-0.055191	0.955939
33879	3.028361	-1.757473	8.527838	-0.210592	-0.042710	0.132586	-0.468929	0.342982	-0.523223	-0.231568	0.175983	-0.059375	0.954925
33880	2.999494	-1.764159	8.700326	-0.180683	0.004793	0.117894	-0.468303	0.349834	-0.521259	-0.233240	0.176682	-0.063152	0.954146
33881	3.329309	-2.167723	8.704946	-0.097901	0.044149	0.088753	-0.466073	0.356098	-0.521668	-0.234579	0.176244	-0.065433	0.953745
33882	3.454357	-2.094986	8.793559	-0.013429	0.063328	0.042083	-0.464225	0.358263	-0.521944	-0.235335	0.175140	-0.066021	0.953721
33883	3.421938	-2.363405	9.125590	0.006328	0.087010	0.015391	-0.462236	0.357422	-0.521698	-0.235581	0.173529	-0.066262	0.953938
33884	3.276861	-2.271931	9.221547	-0.007535	0.092405	-0.003157	-0.462227	0.358490	-0.524318	-0.235461	0.171902	-0.066715	0.954231
33885	3.050198	-2.267626	9.205088	-0.012805	0.093277	-0.005039	-0.459308	0.356412	-0.523557	-0.235241	0.170304	-0.067291	0.954531
33886	2.972920	-2.233445	9.394502	0.004737	0.083223	-0.003096	-0.458241	0.356792	-0.525399	-0.235178	0.168794	-0.067466	0.954803
33887	2.895321	-2.152897	9.070812	0.017710	0.055837	-0.001145	-0.456911	0.355680	-0.525672	-0.235186	0.167764	-0.067304	0.954994
33888	2.721569	-2.119536	9.076860	-0.009525	0.070417	0.003300	-0.454917	0.355780	-0.526999	-0.235221	0.166558	-0.067711	0.955167
33889	2.649170	-2.099997	9.203696	0.034270	0.075013	0.002587	-0.453979	0.354391	-0.528055	-0.235331	0.165070	-0.067342	0.955425
33890	2.696915	-1.996167	9.282420	0.010711	0.070397	-0.006759	-0.451189	0.354885	-0.530173	-0.235241	0.163781	-0.067330	0.955669
33891	2.634160	-1.973997	9.469401	0.018625	0.052114	-0.003004	-0.450393	0.352973	-0.529002	-0.235222	0.162799	-0.067129	0.955856
33892	2.665367	-1.945042	9.474900	-0.014588	0.048412	-0.008704	-0.450111	0.351308	-0.530970	-0.235017	0.162050	-0.067495	0.956008
33893	2.739795	-1.887913	9.250730	-0.038373	0.049340	-0.004209	-0.449323	0.352670	-0.530714	-0.234793	0.161383	-0.068358	0.956115
33894	2.711213	-1.959995	9.297465	0.020291	0.026563	0.002585	-0.448786	0.352513	-0.532028	-0.234956	0.160873	-0.067989	0.956187
33895	2.711332	-1.994438	9.076118	0.059694	0.015639	-0.003654	-0.447198	0.352635	-0.531779	-0.235103	0.160389	-0.066815	0.956315
33896	2.686693	-1.878658	9.173541	-0.003406	0.032018	-0.001238	-0.446917	0.350563	-0.533354	-0.235110	0.159891	-0.066913	0.956389
33897	2.638003	-1.777528	9.222519	-0.051750	0.028343	0.015127	-0.445997	0.351111	-0.532313	-0.235241	0.159659	-0.067979	0.956321
33898	2.634824	-2.131816	9.054272	-0.072701	0.033828	0.022415	-0.446540	0.353994	-0.531915	-0.235476	0.159420	-0.069486	0.956195
33899	2.724519	-2.229915	9.164165	-0.139014	0.044695	0.010072	-0.446288	0.357003	-0.531653	-0.235208	0.159298	-0.072293	0.956073
33900	2.799696	-2.321169	9.173190	-0.072286	0.046568	-0.004352	-0.444710	0.359588	-0.531272	-0.234925	0.158851	-0.073764	0.956104
33901	2.838265	-2.315983	9.260049	-0.038950	0.056643	-0.009736	-0.443648	0.360250	-0.532328	-0.234578	0.158072	-0.074662	0.956249
33902	2.799562	-2.287005	9.312909	-0.026675	0.046592	-0.010585	-0.442592	0.361469	-0.532336	-0.234329	0.157420	-0.075240	0.956372
33903	2.760417	-2.171993	9.194121	-0.040649	0.033754	-0.023562	-0.442063	0.361329	-0.532079	-0.233745	0.157118	-0.076021	0.956503
33904	2.600926	-2.100529	9.076001	-0.068942	0.048374	-0.007124	-0.441131	0.361172	-0.533003	-0.233420	0.156624	-0.077427	0.956551
33905	2.634883	-2.141195	9.126163	-0.020116	0.033871	0.018989	-0.440742	0.363085	-0.532744	-0.233713	0.156160	-0.077946	0.956513
33906	2.721359	-2.071074	9.175967	-0.006042	0.028394	0.011685	-0.439017	0.361703	-0.532234	-0.233995	0.155727	-0.078110	0.956501
33907	2.596731	-2.227611	9.208619	-0.021788	0.044819	0.017120	-0.439011	0.361962	-0.533675	-0.234229	0.155069	-0.078701	0.956502
33908	2.615932	-2.205644	9.288329	-0.044440	0.033805	0.009638	-0.438755	0.363470	-0.533022	-0.234344	0.154715	-0.079619	0.956455
33909	2.558423	-2.282909	9.243496	-0.040634	0.030075	-0.018945	-0.437424	0.363986	-0.534604	-0.233852	0.154485	-0.080391	0.956548
33910	2.471408	-2.237399	9.233720	0.003976	0.044728	-0.021516	-0.436237	0.363983	-0.533566	-0.233519	0.153748	-0.080335	0.956753
33911	2.447083	-2.191696	9.243736	0.031178	0.028285	-0.028739	-0.436634	0.363850	-0.533694	-0.233064	0.153225	-0.079694	0.957002
33912	2.403492	-2.153472	9.188649	0.048615	0.031963	-0.026813	-0.435964	0.363149	-0.534616	-0.232789	0.152532	-0.078707	0.957261
33913	2.471052	-2.162871	9.215556	-0.014372	0.022762	-0.027115	-0.436347	0.360138	-0.535139	-0.232235	0.152318	-0.078916	0.957412
33914	2.485675	-2.196578	9.200815	-0.028423	0.028247	-0.021655	-0.434500	0.361897	-0.535022	-0.231815	0.152045	-0.079405	0.957517
33915	2.572363	-2.172250	9.228374	-0.033719	0.019129	-0.015206	-0.434896	0.361899	-0.535281	-0.231436	0.151973	-0.080003	0.957570
33916	2.541527	-2.278057	9.265013	-0.034566	0.015476	-0.010587	-0.434493	0.361882	-0.536463	-0.231231	0.151955	-0.080584	0.957574
33917	2.574922	-2.200898	9.292814	-0.056517	0.004503	-0.005146	-0.435571	0.363832	-0.534226	-0.230998	0.152256	-0.081581	0.957498
33918	2.533902	-2.196349	9.239680	-0.026866	-0.002755	0.004243	-0.435435	0.363144	-0.534490	-0.231134	0.152528	-0.081974	0.957388
33919	2.481043	-2.234924	9.248248	-0.026902	0.011868	0.007911	-0.434645	0.363960	-0.534103	-0.231229	0.152528	-0.082476	0.957322
33920	2.505152	-2.234908	9.238871	-0.037442	0.011870	0.011551	-0.434254	0.364783	-0.533450	-0.231458	0.152558	-0.083160	0.957203
33921	2.538867	-2.230339	9.148023	-0.005928	0.019216	0.007087	-0.434921	0.366565	-0.533837	-0.231588	0.152324	-0.083289	0.957198
33922	2.577556	-2.249109	9.265756	-0.005821	0.016460	0.002478	-0.436118	0.367131	-0.533303	-0.231746	0.152135	-0.083359	0.957183
33923	2.693262	-2.238847	9.384614	-0.012786	0.013723	0.004295	-0.434658	0.366021	-0.533185	-0.231809	0.152049	-0.083579	0.957163
33924	2.667084	-2.311056	9.392960	-0.024024	-0.008248	-0.003108	-0.434667	0.367805	-0.532660	-0.231843	0.152427	-0.083867	0.957069
33925	2.567832	-2.234913	9.201044	-0.035522	0.000875	-0.005032	-0.434403	0.368484	-0.532924	-0.231678	0.152714	-0.084430	0.957014
33926	2.617121	-2.471524	8.936509	0.022314	0.015573	-0.009360	-0.436786	0.367964	-0.532904	-0.231696	0.152432	-0.083922	0.957099
33927	2.718693	-2.538867	8.886098	0.110194	0.041185	-0.044939	-0.434791	0.366160	-0.533183	-0.231144	0.151359	-0.081778	0.957588
33928	2.658081	-2.466719	8.910551	0.099774	0.059405	-0.059793	-0.435177	0.363427	-0.533313	-0.230521	0.149974	-0.079810	0.958122
33929	2.515223	-2.326433	9.206472	0.106889	0.067570	-0.070860	-0.433690	0.360092	-0.536732	-0.229417	0.148462	-0.077785	0.958789
33930	2.360942	-2.326277	9.341874	0.102582	0.059301	-0.073645	-0.434058	0.354336	-0.538173	-0.228466	0.147079	-0.075732	0.959393
33931	2.297030	-2.066437	9.371330	-0.016640	0.055518	-0.069644	-0.431386	0.349374	-0.538852	-0.227039	0.146346	-0.076030	0.959820
33932	2.224673	-2.056589	9.478825	-0.054377	0.026255	-0.053182	-0.430581	0.348529	-0.540300	-0.225990	0.146275	-0.076911	0.960009
33933	2.180525	-1.903079	9.362931	-0.035247	0.013488	-0.052151	-0.430722	0.350178	-0.539774	-0.224909	0.146386	-0.077419	0.960205
33934	2.301566	-2.003692	9.422668	-0.026609	0.012649	-0.030870	-0.430460	0.348821	-0.538336	-0.224414	0.146418	-0.077766	0.960288
33935	2.393437	-2.056412	9.432388	-0.007357	0.008126	-0.025222	-0.430865	0.350335	-0.537939	-0.223940	0.146453	-0.077786	0.960391
33936	2.356857	-1.969942	9.409252	-0.010842	0.011755	-0.033557	-0.431249	0.348276	-0.538985	-0.223405	0.146433	-0.077824	0.960516
33937	2.571736	-2.042550	9.160566	0.039853	-0.002748	-0.026803	-0.431786	0.348296	-0.537670	-0.223054	0.146470	-0.076873	0.960669
33938	2.566283	-1.912918	9.075909	0.046649	0.006430	-0.017559	-0.432033	0.346227	-0.539634	-0.223043	0.146273	-0.075824	0.960785
33939	2.673438	-2.123173	9.448469	0.062724	0.008247	-0.023008	-0.431374	0.346227	-0.538854	-0.222812	0.146001	-0.074484	0.960984
33940	2.687558	-2.051046	9.423205	0.039799	0.002776	-0.010198	-0.432290	0.343499	-0.539110	-0.222923	0.145892	-0.073572	0.961045
33941	2.482518	-2.037655	9.236625	0.007184	0.004585	0.002549	-0.433599	0.341581	-0.540803	-0.223026	0.145908	-0.073355	0.961036
33942	2.494041	-1.929727	9.127813	-0.037566	-0.000932	0.004173	-0.433081	0.341871	-0.538580	-0.223168	0.146193	-0.073959	0.960913
33943	2.470140	-1.970387	9.213446	-0.000990	-0.006323	0.029284	-0.432282	0.341174	-0.538980	-0.223776	0.146417	-0.073923	0.960740
33944	2.494524	-2.022832	9.342576	0.018293	-0.013603	0.035856	-0.432292	0.343774	-0.538978	-0.224791	0.146655	-0.073476	0.960501
33945	2.540609	-2.085696	9.226891	-0.006232	-0.002649	0.035721	-0.431894	0.343632	-0.538982	-0.225501	0.146826	-0.073577	0.960301
33946	2.605516	-2.044609	9.242476	0.006031	-0.002631	0.033937	-0.431891	0.342270	-0.538458	-0.226371	0.146907	-0.073418	0.960096
33947	2.598411	-2.065795	9.383755	0.007822	0.001020	0.035786	-0.432561	0.343651	-0.537928	-0.227117	0.146951	-0.073263	0.959925
33948	2.590752	-1.979489	9.296068	-0.009743	-0.002653	0.033853	-0.432029	0.344184	-0.538718	-0.227959	0.147105	-0.073404	0.959691
33949	2.556697	-1.917093	9.267817	0.007949	-0.002697	0.009944	-0.432566	0.344474	-0.537666	-0.228212	0.147263	-0.073145	0.959626
33950	2.445770	-1.912430	9.288453	0.062123	-0.006287	0.019448	-0.432292	0.343095	-0.538455	-0.228984	0.147179	-0.071849	0.959553
33951	2.462764	-1.939029	9.240225	0.055195	-0.008136	0.012035	-0.433081	0.341735	-0.538580	-0.229424	0.147218	-0.070658	0.959531
33952	2.518456	-1.989457	9.237637	0.014024	0.000980	0.017354	-0.432817	0.342550	-0.538844	-0.230017	0.147218	-0.070309	0.959414
33953	2.576491	-2.025450	9.232872	0.018462	0.000984	0.013689	-0.433351	0.342427	-0.538053	-0.230368	0.147253	-0.069871	0.959357
33954	2.518328	-1.960434	9.281255	-0.006036	0.000936	0.009868	-0.432811	0.341179	-0.539106	-0.230735	0.147355	-0.069889	0.959251
33955	2.518692	-2.032195	9.405088	0.060505	-0.002638	0.017595	-0.432289	0.341597	-0.537800	-0.231289	0.147259	-0.068639	0.959223
33956	2.412491	-2.008379	9.394829	0.046407	0.004658	0.023045	-0.432550	0.340776	-0.538061	-0.232076	0.147031	-0.067704	0.959134
33957	2.441207	-1.965222	9.333283	0.021914	0.000971	0.017389	-0.432421	0.341325	-0.537799	-0.232508	0.147038	-0.067215	0.959063
33958	2.499147	-1.984650	9.247127	0.011365	-0.002673	0.021037	-0.431617	0.340483	-0.538985	-0.233149	0.147114	-0.066914	0.958917
33959	2.489486	-1.979751	9.278314	0.001018	0.008237	0.004354	-0.432144	0.339397	-0.538720	-0.233261	0.147096	-0.066825	0.958899
33960	2.607560	-1.965042	9.289226	-0.035808	0.037468	0.007818	-0.430829	0.340216	-0.537420	-0.233440	0.146639	-0.067580	0.958872
33961	2.557031	-1.986800	9.288448	0.043040	0.049407	-0.000108	-0.429752	0.340714	-0.541097	-0.233533	0.145648	-0.066865	0.959051
33962	2.433868	-1.941026	9.376767	0.096169	0.059559	0.025055	-0.428543	0.337680	-0.542156	-0.234399	0.144127	-0.065242	0.959181
33963	2.397166	-1.825402	9.435663	0.025370	0.015581	0.015528	-0.428014	0.337810	-0.542160	-0.234785	0.143841	-0.064751	0.959163
33964	2.445325	-1.821231	9.220108	-0.006272	0.009188	0.021842	-0.427749	0.337536	-0.541900	-0.235352	0.143770	-0.064849	0.959028
33965	2.276977	-1.918414	9.044322	-0.059656	-0.000944	0.018819	-0.428677	0.338092	-0.542155	-0.235578	0.144193	-0.065924	0.958835
33966	2.281960	-1.946803	9.183211	-0.157526	0.017186	0.006298	-0.428557	0.341644	-0.542416	-0.235448	0.144705	-0.068907	0.958581
