# Supplementary material for: Identification of Haptic Based Guiding Using Hard Reins
Source: PLoS One. 2015 Jul 22;10(7):e0132020. doi: 10.1371/journal.pone.0132020 (PMC4511788; doi:10.1371/journal.pone.0132020)
Supplement: S8 File — (ZIP) [file pone.0132020.s008.zip › Exp2_MotionData1/Subject2/path1/T7/sync7.txt]

// Start Time: 0
// Sample rate: 25.0Hz
// Scenario: 4.9
// Firmware Version: 2.6.1
Counter	Acc_X	Acc_Y	Acc_Z	Gyr_X	Gyr_Y	Gyr_Z	Mag_X	Mag_Y	Mag_Z	Quat_w	Quat_x	Quat_y	Quat_z
33456	0.284644	-0.747184	9.795216	0.003363	0.004177	0.002495	0.137964	0.482610	-1.174750	-0.976136	0.034026	0.019840	-0.213556
33457	0.282221	-0.747228	9.795141	0.018006	-0.004328	-0.008122	0.138499	0.483435	-1.174184	-0.976115	0.033658	0.019886	-0.213710
33458	0.272538	-0.754691	9.751569	0.012737	0.002825	-0.011625	0.139176	0.482481	-1.176540	-0.976469	0.033449	0.019746	-0.212131
33459	0.268079	-0.766905	9.797263	-0.006938	0.009861	-0.015178	0.138370	0.481933	-1.176548	-0.976466	0.033627	0.019628	-0.212127
33460	0.255944	-0.769556	9.775245	0.002695	0.002609	-0.006350	0.138907	0.482487	-1.176537	-0.976750	0.033611	0.019538	-0.210827
33461	0.268607	-0.796029	9.780648	0.000026	-0.011549	-0.009987	0.139045	0.481036	-1.175223	-0.976721	0.033569	0.019807	-0.210941
33462	0.316242	-0.753895	9.781792	-0.016285	0.005923	-0.002866	0.140117	0.482416	-1.174645	-0.976942	0.033935	0.019735	-0.209867
33463	0.295048	-0.783410	9.790994	-0.007688	0.001141	-0.022314	0.139580	0.481996	-1.174380	-0.976964	0.034094	0.019801	-0.209729
33464	0.281914	-0.744815	9.713265	0.004403	0.013992	-0.034568	0.139848	0.482252	-1.173421	-0.977300	0.034074	0.019511	-0.208191
33465	0.263483	-0.779127	9.799622	-0.005146	-0.002527	-0.017018	0.138769	0.483161	-1.174878	-0.977301	0.034170	0.019636	-0.208159
33466	0.307083	-0.773477	9.827397	0.014815	0.003109	-0.022234	0.138365	0.483479	-1.175953	-0.977569	0.033905	0.019510	-0.206949
33467	0.340723	-0.772876	9.739355	0.012816	-0.000638	-0.015197	0.139843	0.484006	-1.175681	-0.977575	0.033659	0.019528	-0.206959
33468	0.301092	-0.725039	9.771481	0.002257	0.001269	-0.024053	0.138906	0.482645	-1.177213	-0.977809	0.033628	0.019497	-0.205860
33469	0.321137	-0.756234	9.781960	-0.002819	-0.000244	-0.036459	0.137557	0.483976	-1.178244	-0.977892	0.033681	0.019591	-0.205447
33470	0.306058	-0.729804	9.778891	0.011532	-0.000169	-0.034643	0.137823	0.484949	-1.177671	-0.978161	0.033457	0.019559	-0.204206
33471	0.268254	-0.774184	9.806952	0.017027	-0.000038	-0.038152	0.138097	0.483199	-1.175823	-0.978263	0.033122	0.019570	-0.203768
33472	0.243168	-0.738229	9.764987	0.010264	-0.004068	-0.021397	0.139175	0.482639	-1.177216	-0.978459	0.032911	0.019614	-0.202854
33473	0.269170	-0.701340	9.789580	0.011231	0.006633	-0.022217	0.137561	0.482820	-1.177328	-0.978495	0.032722	0.019507	-0.202721
33474	0.236003	-0.735926	9.812897	0.009692	-0.003766	-0.033773	0.137826	0.483935	-1.176750	-0.978746	0.032519	0.019555	-0.201536
33475	0.213264	-0.699931	9.746929	0.007620	0.003041	-0.022238	0.139983	0.482623	-1.177363	-0.978778	0.032387	0.019530	-0.201403
33476	0.252597	-0.721062	9.789221	-0.009102	0.002424	-0.002853	0.137558	0.483652	-1.176483	-0.978896	0.032589	0.019512	-0.200800
33477	0.256912	-0.696709	9.774725	0.007010	0.004249	0.000744	0.139037	0.484074	-1.177850	-0.978835	0.032483	0.019450	-0.201117
33478	0.232964	-0.716568	9.740438	0.001733	0.009624	-0.002768	0.138231	0.483366	-1.177045	-0.978967	0.032502	0.019247	-0.200490
33479	0.313207	-0.724819	9.771851	-0.020295	0.009052	0.013055	0.138495	0.485066	-1.177266	-0.978842	0.032954	0.019194	-0.201034
33480	0.262940	-0.757291	9.765738	-0.016393	0.002275	0.000659	0.138231	0.483356	-1.176637	-0.978930	0.033299	0.019206	-0.200545
33481	0.287667	-0.778690	9.785916	-0.022346	0.006089	-0.011718	0.138767	0.484210	-1.177297	-0.978901	0.033772	0.019237	-0.200605
33482	0.282193	-0.749659	9.771086	-0.005651	-0.010079	0.000609	0.136618	0.483122	-1.177171	-0.978978	0.033856	0.019450	-0.200195
33483	0.263051	-0.774291	9.693650	-0.018038	-0.006456	-0.006472	0.137688	0.484883	-1.174673	-0.978926	0.034199	0.019707	-0.200367
33484	0.273201	-0.788667	9.747031	-0.027798	-0.017860	0.019944	0.136071	0.485774	-1.174762	-0.978904	0.034693	0.020147	-0.200346
33485	0.268268	-0.779042	9.780509	-0.036650	-0.016024	0.014623	0.135535	0.485241	-1.175727	-0.978749	0.035372	0.020651	-0.200930
33486	0.287437	-0.764126	9.805058	-0.027430	-0.029017	0.003954	0.135261	0.486998	-1.177847	-0.978777	0.035808	0.021320	-0.200647
33487	0.302338	-0.788136	9.767179	-0.027248	-0.010260	0.000537	0.134727	0.485603	-1.178295	-0.978687	0.036320	0.021684	-0.200954
33488	0.297877	-0.805209	9.781615	-0.036303	-0.022781	0.000430	0.134988	0.488132	-1.177535	-0.978721	0.036953	0.022269	-0.200609
33489	0.331318	-0.777896	9.799287	-0.039456	-0.006453	-0.013630	0.134981	0.490368	-1.176099	-0.978679	0.037712	0.022618	-0.200631
33490	0.314671	-0.792763	9.806110	-0.014036	-0.009578	-0.022406	0.134579	0.489810	-1.176113	-0.978827	0.037953	0.022870	-0.199837
33491	0.311718	-0.768542	9.791393	-0.000308	-0.000399	-0.029377	0.132701	0.488197	-1.178051	-0.978880	0.037958	0.022955	-0.199564
33492	0.283148	-0.798195	9.766666	0.004118	0.013728	-0.023961	0.133102	0.489031	-1.177756	-0.979062	0.037936	0.022679	-0.198707
33493	0.283760	-0.827314	9.776534	0.011435	0.003274	-0.030192	0.133505	0.489287	-1.176935	-0.979129	0.037725	0.022644	-0.198420
33494	0.327322	-0.821667	9.792273	0.009673	0.006841	-0.031069	0.133370	0.489299	-1.177342	-0.979347	0.037564	0.022484	-0.197390
33495	0.322928	-0.843595	9.797118	0.026046	0.003596	-0.038109	0.133641	0.488729	-1.177499	-0.979456	0.037064	0.022392	-0.196954
33496	0.311929	-0.792824	9.704920	0.026665	-0.001144	-0.062005	0.134043	0.489589	-1.178294	-0.979802	0.036526	0.022346	-0.195333
33497	0.265896	-0.783942	9.766029	0.004044	-0.001445	-0.057650	0.132698	0.489189	-1.178019	-0.979967	0.036427	0.022452	-0.194508
33498	0.210466	-0.799514	9.766853	0.007836	-0.002073	-0.031107	0.132830	0.490174	-1.177852	-0.980182	0.036269	0.022475	-0.193452
33499	0.248999	-0.786676	9.770347	-0.010551	-0.004352	-0.017043	0.132962	0.491034	-1.178371	-0.980177	0.036464	0.022658	-0.193418
33500	0.312351	-0.802519	9.777225	0.005742	-0.004124	-0.020540	0.132695	0.490171	-1.177578	-0.980357	0.036345	0.022720	-0.192520
33501	0.302225	-0.783283	9.762325	-0.008704	0.006335	-0.016980	0.132424	0.490738	-1.177284	-0.980358	0.036545	0.022686	-0.192481
33502	0.296851	-0.754247	9.778792	-0.024818	0.009822	-0.019661	0.131749	0.491965	-1.180643	-0.980521	0.037079	0.022590	-0.191557
33503	0.273203	-0.783808	9.778290	0.005726	-0.002370	-0.019637	0.133496	0.492477	-1.179966	-0.980539	0.036959	0.022670	-0.191478
33504	0.258859	-0.793779	9.777925	-0.010835	-0.004616	-0.006438	0.132420	0.492671	-1.181173	-0.980671	0.037172	0.022790	-0.190741
33505	0.304620	-0.778382	9.784027	-0.005169	0.002766	-0.015225	0.132828	0.491248	-1.181360	-0.980667	0.037287	0.022806	-0.190741
33506	0.282730	-0.778782	9.756878	0.005625	0.011700	-0.013360	0.133236	0.489176	-1.178025	-0.980847	0.037236	0.022547	-0.189853
33507	0.268441	-0.783892	9.804625	0.007414	0.009937	-0.013364	0.133769	0.490861	-1.177841	-0.980848	0.037129	0.022370	-0.189889
33508	0.293013	-0.802868	9.791078	0.028691	0.011588	-0.000914	0.133370	0.489441	-1.177337	-0.981024	0.036634	0.022012	-0.189118
33509	0.285795	-0.807856	9.776450	0.032541	0.014505	-0.009722	0.133100	0.489737	-1.177597	-0.981031	0.036054	0.021647	-0.189233
33510	0.312178	-0.797669	9.753110	0.003306	0.011201	0.006073	0.132563	0.489466	-1.177599	-0.981160	0.036056	0.021389	-0.188595
33511	0.326970	-0.807109	9.772894	0.006753	0.010153	-0.022216	0.133633	0.491447	-1.178502	-0.981193	0.035961	0.021218	-0.188457
33512	0.304762	-0.783233	9.798512	0.018482	0.017363	-0.022130	0.133639	0.489422	-1.176796	-0.981430	0.035675	0.020805	-0.187322
33513	0.287560	-0.778695	9.752212	0.022108	0.012101	-0.023916	0.133777	0.488471	-1.178736	-0.981481	0.035286	0.020541	-0.187156
33514	0.287341	-0.766560	9.759335	0.003837	0.014352	-0.013350	0.134848	0.489993	-1.178154	-0.981670	0.035278	0.020237	-0.186200
33515	0.268413	-0.786322	9.780569	0.005237	-0.001056	-0.001063	0.134312	0.489419	-1.177349	-0.981618	0.035181	0.020278	-0.186484
33516	0.263422	-0.779130	9.780361	0.009926	0.009782	-0.006283	0.135930	0.488271	-1.178359	-0.981774	0.035038	0.020038	-0.185717
33517	0.239353	-0.786849	9.784495	0.025241	0.002841	-0.008042	0.135393	0.487694	-1.177417	-0.981764	0.034562	0.019932	-0.185869
33518	0.263353	-0.779134	9.758694	0.015967	0.004280	0.002542	0.136601	0.488819	-1.178213	-0.981897	0.034284	0.019770	-0.185236
33519	0.257933	-0.750100	9.760715	-0.004464	-0.000016	0.025437	0.136067	0.487408	-1.177979	-0.981741	0.034395	0.019807	-0.186037
33520	0.253454	-0.764745	9.784761	0.005529	0.005467	0.022852	0.134452	0.487593	-1.178227	-0.981779	0.034334	0.019650	-0.185863
33521	0.282678	-0.773926	9.771284	0.012800	0.005595	0.020218	0.134730	0.484586	-1.177238	-0.981656	0.034126	0.019517	-0.186563
33522	0.262973	-0.759719	9.760942	-0.000745	0.005437	0.021946	0.135669	0.485411	-1.177086	-0.981688	0.034186	0.019385	-0.186397
33523	0.294242	-0.744584	9.781047	0.002345	-0.001253	0.005992	0.135540	0.483390	-1.175378	-0.981608	0.034153	0.019437	-0.186819
33524	0.267401	-0.740219	9.751303	0.005189	-0.001100	0.000704	0.135130	0.485846	-1.176929	-0.981719	0.034064	0.019426	-0.186252
33525	0.255131	-0.738017	9.717207	-0.018553	-0.005163	0.012984	0.134860	0.485814	-1.175291	-0.981597	0.034430	0.019628	-0.186805
33526	0.228329	-0.721504	9.776443	-0.029350	-0.014100	0.011128	0.134729	0.484875	-1.177501	-0.981634	0.034974	0.019994	-0.186470
33527	0.248057	-0.735710	9.794006	-0.030077	-0.017485	0.004028	0.134594	0.485181	-1.178307	-0.981532	0.035515	0.020484	-0.186852
33528	0.234316	-0.779659	9.769843	-0.021981	-0.008573	0.005884	0.134996	0.485200	-1.173405	-0.981609	0.035936	0.020714	-0.186339
33529	0.258698	-0.779212	9.818734	-0.032902	-0.003459	0.011180	0.135664	0.486920	-1.174856	-0.981484	0.036588	0.020931	-0.186850
33530	0.268568	-0.788744	9.814294	-0.022789	0.002135	0.004173	0.134317	0.487215	-1.174013	-0.981578	0.037065	0.020953	-0.186256
33531	0.238584	-0.740733	9.832271	-0.014567	-0.001222	-0.001123	0.133778	0.488185	-1.178609	-0.981512	0.037359	0.021063	-0.186531
33532	0.248004	-0.735712	9.777153	0.007114	0.006115	-0.002777	0.133375	0.487596	-1.177261	-0.981681	0.037264	0.020895	-0.185679
33533	0.204640	-0.748637	9.778327	0.010921	0.009874	-0.009804	0.133780	0.486950	-1.174288	-0.981672	0.037090	0.020695	-0.185786
33534	0.243859	-0.769774	9.784505	0.017813	0.009650	0.001702	0.134318	0.486954	-1.174976	-0.981875	0.036804	0.020406	-0.184800
33535	0.272695	-0.759542	9.770869	0.006580	0.012698	0.018477	0.134590	0.485952	-1.174875	-0.981758	0.036735	0.020145	-0.185459
33536	0.272771	-0.759538	9.794945	0.016042	0.000814	-0.001020	0.134593	0.485442	-1.177344	-0.981974	0.036450	0.020037	-0.184384
33537	0.282148	-0.749661	9.756640	0.025169	-0.002535	-0.006319	0.133113	0.485300	-1.175833	-0.981957	0.035947	0.020026	-0.184574
33538	0.243926	-0.774629	9.774915	-0.009016	-0.000157	-0.006401	0.135264	0.486503	-1.180998	-0.982189	0.036149	0.020031	-0.183297
33539	0.282857	-0.783634	9.766548	-0.007385	0.004129	0.000696	0.133781	0.487523	-1.180675	-0.982125	0.036314	0.020004	-0.183607
33540	0.268625	-0.798458	9.771038	-0.017852	0.004347	-0.011709	0.133248	0.485523	-1.179507	-0.982347	0.036702	0.019961	-0.182344
33541	0.311912	-0.778249	9.791472	-0.026626	0.002718	-0.020599	0.133247	0.485457	-1.176647	-0.982346	0.037231	0.020050	-0.182229
33542	0.253551	-0.769598	9.784801	-0.013908	-0.007695	-0.026801	0.133779	0.487435	-1.176862	-0.982622	0.037492	0.020238	-0.180660
33543	0.234971	-0.806347	9.808581	-0.006598	-0.009303	-0.031204	0.133513	0.487088	-1.180004	-0.982670	0.037580	0.020496	-0.180354
33544	0.263743	-0.793689	9.790111	0.000650	0.012051	-0.029283	0.133913	0.488207	-1.179700	-0.982984	0.037627	0.020242	-0.178653
33545	0.253357	-0.759891	9.784722	0.009261	-0.000629	-0.016959	0.135259	0.487751	-1.179731	-0.982996	0.037438	0.020261	-0.178626
33546	0.262855	-0.750008	9.784939	-0.003148	0.020691	-0.020400	0.133242	0.487303	-1.176723	-0.983291	0.037595	0.019841	-0.177007
33547	0.272598	-0.754688	9.770829	0.023693	0.011917	-0.015954	0.133378	0.486755	-1.177697	-0.983315	0.037163	0.019562	-0.176997
33548	0.263087	-0.759713	9.797056	0.000388	0.011809	-0.019562	0.134184	0.487133	-1.176467	-0.983625	0.037221	0.019299	-0.175284
33549	0.233907	-0.755388	9.793720	0.012679	0.001002	-0.009861	0.133914	0.487275	-1.176187	-0.983615	0.036967	0.019268	-0.175397
33550	0.265366	-0.759677	9.751387	0.028731	0.009852	-0.002688	0.132576	0.485057	-1.177061	-0.983892	0.036467	0.018931	-0.173977
33551	0.253263	-0.757467	9.770257	0.021688	0.002856	-0.009825	0.135665	0.487014	-1.178941	-0.983889	0.036041	0.018834	-0.174092
33552	0.248996	-0.784247	9.784772	0.032748	0.003189	-0.019511	0.136206	0.486321	-1.180197	-0.984248	0.035434	0.018624	-0.172200
33553	0.257964	-0.750098	9.770346	0.009033	0.000928	-0.008110	0.136475	0.486356	-1.181970	-0.984230	0.035252	0.018608	-0.172346
33554	0.282157	-0.744802	9.790307	0.005250	0.002502	-0.001045	0.136206	0.486523	-1.182780	-0.984478	0.035188	0.018500	-0.170948
33555	0.243390	-0.745506	9.789123	0.005701	0.013543	-0.015994	0.136750	0.484674	-1.183118	-0.984488	0.035112	0.018254	-0.170929
33556	0.194155	-0.707557	9.787325	0.016373	0.011742	-0.011542	0.136479	0.484920	-1.181199	-0.984785	0.034855	0.017933	-0.169298
33557	0.204398	-0.736504	9.778229	0.017836	0.009670	0.000825	0.136753	0.483346	-1.180845	-0.984746	0.034532	0.017708	-0.169617
33558	0.257212	-0.706410	9.808510	0.006243	0.001766	0.029015	0.137961	0.483979	-1.178794	-0.984922	0.034458	0.017585	-0.168615
33559	0.261937	-0.706329	9.770138	0.037521	0.006196	0.004387	0.137962	0.483838	-1.178799	-0.984883	0.033735	0.017362	-0.169013
33560	0.233127	-0.726277	9.730886	0.017901	0.002647	-0.002761	0.137422	0.484281	-1.179051	-0.985175	0.033422	0.017206	-0.167386
33561	0.262692	-0.740299	9.794490	-0.019529	0.010702	0.018383	0.137696	0.482858	-1.179100	-0.985052	0.033844	0.017078	-0.168037
33562	0.233631	-0.740826	9.798417	-0.007617	-0.004939	0.007718	0.136887	0.483469	-1.180161	-0.985246	0.034008	0.017158	-0.166854
33563	0.189187	-0.707651	9.748656	-0.003786	0.004153	0.000725	0.137425	0.483441	-1.179487	-0.985190	0.034093	0.017117	-0.167167
33564	0.203710	-0.707388	9.744286	-0.036374	-0.012230	0.004935	0.137420	0.484669	-1.177403	-0.985395	0.034801	0.017432	-0.165774
33565	0.174843	-0.717622	9.748291	-0.023917	-0.028195	0.007531	0.137687	0.485557	-1.179285	-0.985292	0.035178	0.018088	-0.166237
33566	0.224799	-0.779826	9.824921	-0.029618	-0.010808	0.021760	0.135538	0.484794	-1.180920	-0.985463	0.035769	0.018333	-0.165069
33567	0.253481	-0.774460	9.731875	-0.033220	-0.012617	0.021732	0.136340	0.486340	-1.181152	-0.985311	0.036389	0.018702	-0.165797
33568	0.297845	-0.778488	9.940295	-0.027197	-0.011967	-0.002129	0.136607	0.487222	-1.182762	-0.985556	0.036920	0.018977	-0.164180
33569	0.282927	-0.778772	9.819474	-0.050366	-0.010191	-0.010141	0.135257	0.488657	-1.182154	-0.985497	0.037875	0.019379	-0.164271
33570	0.185527	-0.758692	9.801889	-0.026877	0.009557	-0.009920	0.135796	0.488355	-1.181898	-0.985763	0.038468	0.019233	-0.162546
33571	0.230571	-0.823417	9.842278	0.022065	0.003208	-0.023961	0.135795	0.488749	-1.180522	-0.985809	0.038033	0.019140	-0.162382
33572	0.195503	-0.780365	9.754213	0.032491	0.002941	-0.009776	0.135533	0.486667	-1.182222	-0.986170	0.037439	0.018919	-0.160343
33573	0.229557	-0.789460	9.736069	0.008952	0.013239	-0.002718	0.134723	0.487530	-1.181912	-0.986140	0.037303	0.018653	-0.160586
33574	0.234001	-0.757812	9.808186	-0.007057	0.004436	-0.011670	0.134855	0.488198	-1.180256	-0.986517	0.037498	0.018522	-0.158225
33575	0.254165	-0.793859	9.825928	-0.011942	0.012893	0.004279	0.135929	0.488900	-1.181064	-0.986450	0.037774	0.018323	-0.158599
33576	0.240035	-0.823253	9.770348	0.020496	-0.000086	0.000767	0.136743	0.486596	-1.180331	-0.986790	0.037413	0.018187	-0.156574
33577	0.219490	-0.767792	9.754854	0.006076	0.005972	0.002531	0.135800	0.487190	-1.180573	-0.986740	0.037312	0.018069	-0.156925
33578	0.219936	-0.784774	9.788699	0.001149	0.005537	0.018426	0.136064	0.488740	-1.180389	-0.987046	0.037360	0.017862	-0.155003
33579	0.210790	-0.809214	9.807861	-0.000540	0.009166	0.014911	0.135798	0.487612	-1.180423	-0.986954	0.037406	0.017690	-0.155594
33580	0.254559	-0.818131	9.797235	0.023095	0.009586	0.006138	0.137145	0.487326	-1.181674	-0.987298	0.037025	0.017349	-0.153525
33581	0.224900	-0.794397	9.764851	0.010372	0.012901	0.011430	0.137015	0.485582	-1.179685	-0.987228	0.036867	0.017074	-0.154048
33582	0.215641	-0.813984	9.779158	0.001309	0.009225	0.013148	0.137014	0.485903	-1.181310	-0.987508	0.036913	0.016809	-0.152261
33583	0.234213	-0.769948	9.798655	0.017488	0.005807	0.013171	0.136209	0.485213	-1.181323	-0.987435	0.036595	0.016652	-0.152826
33584	0.195989	-0.799774	9.785669	0.013719	0.009153	0.020263	0.137287	0.484908	-1.181482	-0.987697	0.036397	0.016347	-0.151203
33585	0.186249	-0.797523	9.785354	0.018850	0.001865	0.029075	0.135941	0.484901	-1.179831	-0.987576	0.036047	0.016252	-0.152085
33586	0.239088	-0.774717	9.777174	0.011719	0.001874	0.026388	0.136886	0.483752	-1.180152	-0.987805	0.035866	0.016096	-0.150652
33587	0.192279	-0.853248	9.807625	0.006681	0.003046	0.013132	0.136886	0.483758	-1.180424	-0.987724	0.035760	0.016028	-0.151215
33588	0.198129	-0.785169	9.788033	0.024658	-0.001248	0.013157	0.139042	0.482563	-1.179943	-0.987964	0.035305	0.015914	-0.149755
33589	0.186050	-0.790246	9.768441	0.012251	0.009446	0.007885	0.137702	0.481057	-1.180930	-0.987905	0.035110	0.015707	-0.150212
33590	0.187612	-0.756237	9.710458	0.020210	-0.001244	0.011378	0.137166	0.479888	-1.178917	-0.988124	0.034739	0.015615	-0.148864
33591	0.266898	-0.827617	9.807314	-0.003573	-0.000955	-0.008161	0.138104	0.481161	-1.179705	-0.988099	0.034825	0.015674	-0.149005
33592	0.263867	-0.808258	9.737264	-0.007104	0.013238	-0.008080	0.138240	0.480868	-1.179443	-0.988309	0.035025	0.015403	-0.147582
33593	0.299195	-0.865873	9.815816	-0.019242	0.006487	-0.026734	0.137969	0.481233	-1.176566	-0.988330	0.035444	0.015381	-0.147346
33594	0.191745	-0.838700	9.730465	-0.024201	0.003296	-0.043543	0.138233	0.482641	-1.176388	-0.988567	0.035935	0.015395	-0.145628
33595	0.186123	-0.799959	9.730000	-0.038524	-0.010916	-0.048984	0.139037	0.483769	-1.176906	-0.988631	0.036683	0.015789	-0.144959
33596	-0.081786	-0.702838	9.928074	-0.068470	0.009019	-0.002928	0.137822	0.485573	-1.180104	-0.988718	0.038079	0.015784	-0.144005
33597	-0.259183	-1.050789	9.881924	-0.027128	0.177583	0.097352	0.137924	0.496317	-1.178803	-0.988418	0.039201	0.012279	-0.146089
33598	-0.079943	-0.872793	9.438322	-0.163624	0.417386	0.061290	0.146254	0.499726	-1.175110	-0.988305	0.043671	0.004422	-0.146036
33599	0.197252	-0.838577	9.940069	-0.224495	0.309299	0.062102	0.155781	0.507005	-1.168308	-0.987878	0.049055	-0.001087	-0.147272
33600	0.381597	-0.869235	9.794297	0.026866	-0.001619	0.065285	0.159139	0.508431	-1.165848	-0.987835	0.048511	-0.001240	-0.147740
33601	0.649190	-0.626435	10.108812	0.238920	-0.126674	0.054465	0.159961	0.503566	-1.164789	-0.987848	0.043424	0.000556	-0.149232
33602	0.623618	-2.030255	8.491280	0.698970	-0.378788	-0.022518	0.152104	0.477528	-1.171537	-0.988426	0.028478	0.005973	-0.148886
33603	-0.759691	-0.533092	9.689332	0.225865	-0.134766	-0.130085	0.147408	0.473888	-1.175007	-0.988862	0.023657	0.008099	-0.146718
33604	-0.179128	-0.908516	10.037374	-0.295197	0.004664	0.095377	0.146851	0.479821	-1.173445	-0.988436	0.029524	0.008838	-0.148476
33605	-0.027165	-0.798974	9.733076	0.037524	-0.008780	0.069782	0.147929	0.479248	-1.174294	-0.988199	0.028854	0.008906	-0.150170
33606	0.101609	-0.694677	9.726612	-0.100671	0.014453	0.126046	0.149278	0.478071	-1.173803	-0.987761	0.030909	0.008860	-0.152628
33607	0.399622	-0.679551	9.793419	-0.090723	-0.012882	0.085167	0.149138	0.480083	-1.174826	-0.987389	0.032761	0.009397	-0.154604
33608	0.402334	-0.679492	9.884979	-0.016702	-0.021002	0.007545	0.147793	0.479843	-1.175363	-0.987345	0.033027	0.009869	-0.154797
33609	0.151561	-0.640357	9.771067	-0.017520	-0.009508	-0.026807	0.145912	0.479011	-1.174278	-0.987364	0.033415	0.010198	-0.154572
33610	0.053614	-0.702820	9.826308	-0.022773	-0.035930	-0.003100	0.145775	0.479905	-1.176019	-0.987345	0.033754	0.010989	-0.154561
33611	-0.067735	-0.702600	9.774436	-0.007865	-0.029985	0.012926	0.145638	0.480737	-1.175037	-0.987243	0.033895	0.011655	-0.155137
33612	-0.095092	-0.780775	9.827147	0.007159	-0.029177	0.057191	0.145638	0.480749	-1.175581	-0.987063	0.033678	0.012179	-0.156281
33613	-0.032960	-0.862191	9.800780	-0.013510	-0.035469	0.088903	0.144831	0.480437	-1.173538	-0.986714	0.033940	0.012904	-0.158358
33614	-0.011047	-0.881224	9.712526	-0.013853	-0.024288	0.104001	0.144969	0.479310	-1.173985	-0.986362	0.034164	0.013366	-0.160450
33615	-0.000248	-0.949011	9.633927	-0.050233	-0.032924	0.117095	0.143090	0.478260	-1.175768	-0.985886	0.035180	0.014128	-0.163071
33616	-0.009657	-0.944313	9.753969	-0.073966	-0.021913	0.131235	0.141606	0.479774	-1.178428	-0.985380	0.036605	0.014720	-0.165740
33617	0.082621	-0.942631	9.821785	-0.064630	-0.018853	0.118885	0.140395	0.479802	-1.178413	-0.984873	0.037963	0.015241	-0.168380
33618	0.082295	-0.930502	9.795203	-0.023154	-0.032599	0.113623	0.139855	0.480195	-1.176486	-0.984441	0.038345	0.015885	-0.170743
33619	0.017060	-0.953543	9.713934	-0.036241	-0.027863	0.133079	0.139594	0.477644	-1.176293	-0.983888	0.039125	0.016469	-0.173675
33620	0.077077	-0.918463	9.754028	-0.065044	-0.012162	0.135726	0.138785	0.478255	-1.177354	-0.983332	0.040409	0.016838	-0.176470
33621	0.183094	-1.003931	9.784407	-0.043209	-0.017066	0.126018	0.136638	0.476610	-1.177655	-0.982783	0.041365	0.017235	-0.179249
33622	0.350494	-1.015461	9.765558	-0.073218	-0.022072	0.102870	0.136096	0.477768	-1.178156	-0.982314	0.042761	0.017856	-0.181418
33623	0.376214	-1.092681	9.747671	-0.030645	-0.023288	0.058789	0.135025	0.476285	-1.180372	-0.982002	0.043429	0.018400	-0.182884
33624	0.476666	-1.275365	9.703986	-0.054308	-0.030040	0.000309	0.135157	0.477286	-1.180886	-0.981909	0.044387	0.019198	-0.183072
33625	0.534181	-1.478238	9.750613	-0.080956	-0.035361	-0.081149	0.132993	0.480859	-1.179927	-0.982054	0.045969	0.020314	-0.181779
33626	0.130951	-1.606974	9.416631	-0.104157	0.001628	-0.148073	0.132444	0.484068	-1.177091	-0.982452	0.047962	0.020808	-0.179039
33627	0.128623	-1.597296	9.507964	-0.139335	-0.019147	-0.182798	0.134310	0.489961	-1.176241	-0.982889	0.050752	0.021911	-0.175708
33628	0.182278	-1.557441	9.865592	-0.134646	-0.048160	-0.229847	0.133618	0.496401	-1.178068	-0.983483	0.053130	0.023574	-0.171412
33629	0.261709	-1.415201	9.823625	-0.057908	-0.047386	-0.306538	0.132800	0.500122	-1.178756	-0.984366	0.054180	0.025083	-0.165706
33630	0.115101	-1.335307	9.950925	-0.004046	-0.087053	-0.410035	0.131174	0.504155	-1.179833	-0.985604	0.053767	0.027263	-0.157958
33631	0.077634	-1.374812	10.116177	0.061800	-0.039485	-0.441345	0.127658	0.510584	-1.184490	-0.986944	0.052408	0.028358	-0.149634
33632	0.371933	-1.335505	9.927513	0.106218	0.046801	-0.606922	0.127380	0.513701	-1.184113	-0.988790	0.050108	0.027760	-0.137887
33633	0.147332	-1.553252	9.570796	0.155389	0.046474	-0.829491	0.129115	0.518508	-1.185204	-0.991067	0.046941	0.027278	-0.121813
33634	-0.549103	-1.626578	9.602938	0.128138	0.009545	-0.893312	0.129099	0.523955	-1.187753	-0.993181	0.043935	0.027623	-0.104390
33635	-1.335364	-1.832639	9.515366	0.161274	-0.005307	-0.787030	0.125855	0.528860	-1.188101	-0.994796	0.040590	0.028030	-0.089154
33636	-1.291900	-1.802704	9.653690	-0.011969	0.011855	-0.497499	0.125566	0.535366	-1.187070	-0.995609	0.040575	0.028233	-0.079499
33637	-0.542729	-1.626410	10.087001	0.074761	0.014003	-0.444351	0.125559	0.537914	-1.186851	-0.996310	0.039230	0.028054	-0.070999
33638	-0.397686	-1.655370	9.785942	0.190023	0.035431	-0.408513	0.125150	0.539661	-1.188425	-0.997000	0.035270	0.027415	-0.063212
33639	0.417296	-1.628484	9.394286	0.047190	0.071177	-0.175506	0.124342	0.540086	-1.187584	-0.997256	0.034752	0.025901	-0.060009
33640	0.974074	-1.009055	9.264668	-0.120196	0.141506	-0.198712	0.128635	0.543625	-1.185475	-0.997453	0.037221	0.023380	-0.056170
33641	1.503600	-1.237305	9.730399	-0.024196	0.040768	-0.476774	0.131714	0.548627	-1.184123	-0.997914	0.037960	0.022868	-0.046933
33642	1.137017	-0.908987	9.307430	-0.023293	-0.061400	-0.696599	0.128871	0.554700	-1.186346	-0.998415	0.038050	0.024659	-0.033348
33643	1.310175	-0.546517	9.637403	-0.306132	0.110352	-0.726507	0.128427	0.568150	-1.184951	-0.998570	0.044282	0.023209	-0.018920
33644	1.094949	-0.715519	9.487636	-0.129790	0.067374	-0.798666	0.129324	0.583023	-1.185161	-0.998656	0.046529	0.022632	-0.003134
33645	0.642081	-0.082808	9.757841	-0.224761	0.125527	-0.738407	0.128209	0.595635	-1.183649	-0.998412	0.051033	0.020865	0.011519
33646	0.712806	-0.557239	10.736143	-0.218565	0.101703	-0.706733	0.129767	0.614146	-1.182387	-0.997964	0.055079	0.019516	0.025543
33647	0.890589	-0.493332	10.644824	0.015231	0.041531	-0.709961	0.127321	0.621983	-1.181559	-0.997529	0.054751	0.019549	0.039441
33648	0.374300	-0.213952	9.322112	0.158799	0.148426	-0.671561	0.128523	0.624887	-1.179571	-0.997146	0.051205	0.017458	0.052665
33649	0.426962	-0.329542	9.151274	-0.001910	0.145800	-0.584561	0.129856	0.628787	-1.177825	-0.996514	0.051090	0.015226	0.064162
33650	0.441888	-0.499144	9.735579	-0.064824	0.121598	-0.525690	0.131176	0.636799	-1.176082	-0.995771	0.052069	0.013268	0.074516
33651	0.038553	-0.899719	9.952511	0.012781	0.142870	-0.461557	0.131298	0.641214	-1.177031	-0.995104	0.051648	0.010994	0.083544
33652	0.408193	-0.752230	9.746084	0.019836	0.140269	-0.389139	0.133842	0.644944	-1.175304	-0.994494	0.050937	0.008649	0.091171
33653	0.543358	-1.150299	10.123960	-0.061778	0.059466	-0.313020	0.136785	0.650365	-1.173528	-0.993870	0.052159	0.007759	0.097163
33654	0.549585	-1.237594	10.009260	-0.027360	-0.026708	-0.268370	0.134621	0.654231	-1.172968	-0.993328	0.052717	0.008528	0.102214
33655	1.091440	-1.822555	9.823274	-0.005836	0.022974	-0.255698	0.132999	0.656834	-1.173546	-0.992811	0.052934	0.008452	0.107016
33656	1.720217	-2.323436	9.297482	-0.066732	0.006675	-0.335665	0.131375	0.660021	-1.174787	-0.992031	0.054192	0.008544	0.113422
33657	0.931793	-2.194450	9.874141	-0.238236	-0.108777	-0.472936	0.127850	0.669202	-1.175811	-0.990641	0.059369	0.010864	0.122422
33658	-0.321200	-1.692886	9.210819	0.138389	-0.172626	-0.498415	0.121374	0.675370	-1.178534	-0.989526	0.056944	0.015225	0.131772
33659	-0.577197	-1.105250	8.606332	-0.177034	-0.058123	0.011488	0.116794	0.677481	-1.179366	-0.989350	0.060899	0.016012	0.131227
33660	0.040664	-1.215253	10.161984	-0.438743	-0.129741	0.088724	0.117581	0.684249	-1.178475	-0.989001	0.069955	0.017329	0.129161
33661	0.179254	-1.110608	11.730198	-0.124625	-0.119097	-0.016385	0.110568	0.689757	-1.176579	-0.988757	0.072979	0.019460	0.129054
33662	-0.185896	-1.306779	9.982396	0.215274	0.000977	-0.012652	0.111384	0.686961	-1.179132	-0.989065	0.068723	0.020020	0.128948
33663	-0.151724	-0.764912	8.879217	-0.084686	0.072925	0.282147	0.114752	0.685265	-1.176637	-0.989710	0.070539	0.017988	0.123189
33664	0.183820	-0.969966	9.461594	-0.170931	0.029918	0.267377	0.118242	0.687402	-1.174428	-0.990150	0.073952	0.016604	0.117726
33665	0.036179	-1.035719	9.876431	-0.042684	-0.025434	0.104779	0.119051	0.687106	-1.174720	-0.990345	0.075064	0.016839	0.115317
33666	-0.021150	-0.823118	9.950101	-0.042800	-0.006052	0.111978	0.120936	0.686528	-1.176123	-0.990564	0.075972	0.016696	0.112840
33667	0.484537	-0.833316	10.384568	0.129539	0.097542	0.010507	0.124713	0.683355	-1.177633	-0.990839	0.073297	0.015010	0.112427
33668	0.004066	-0.992595	9.956968	0.315465	0.109811	-0.207961	0.125662	0.681082	-1.178399	-0.990863	0.066742	0.013851	0.116378
33669	0.698002	-0.970333	9.578483	0.260985	0.076851	-0.330490	0.125678	0.675996	-1.179245	-0.990461	0.061371	0.013349	0.122646
33670	0.192884	-1.129991	9.785659	0.344873	-0.037866	-0.661494	0.123529	0.675270	-1.182515	-0.989171	0.054458	0.015762	0.135375
33671	-0.288695	-1.119360	9.313411	0.266010	0.014810	-0.663056	0.119512	0.668980	-1.182399	-0.987613	0.049013	0.016853	0.148102
33672	-0.352759	-1.547786	9.343565	0.162143	0.063087	-0.673651	0.114932	0.670949	-1.183235	-0.985739	0.045402	0.016758	0.161170
33673	-0.610738	-1.579147	9.571800	0.105284	0.075469	-0.834600	0.111147	0.676660	-1.181098	-0.983083	0.042917	0.016237	0.177323
33674	-0.996280	-2.001234	9.914620	0.227806	0.106582	-0.901113	0.107771	0.680723	-1.181745	-0.979994	0.037771	0.015735	0.194776
33675	-1.917981	-2.566605	9.948376	0.185944	0.204114	-0.763362	0.104942	0.682224	-1.182481	-0.977160	0.033300	0.012753	0.209494
33676	-1.254283	-1.590876	9.089936	0.010912	0.444967	-0.063229	0.112741	0.683469	-1.182804	-0.977034	0.031214	0.004163	0.210745
33677	0.241292	-1.265155	8.911903	-0.054534	0.437543	-0.176982	0.126046	0.687431	-1.177380	-0.976304	0.030676	-0.004841	0.214161
33678	0.864063	-2.088951	9.047967	-0.164081	0.304642	-0.411679	0.130060	0.694329	-1.173115	-0.974418	0.032617	-0.011219	0.222079
33679	2.572631	1.051942	9.683345	-0.600125	0.479990	-0.238281	0.141844	0.711703	-1.163559	-0.972790	0.042494	-0.023259	0.226569
33680	0.646086	-1.335293	10.785705	0.126524	0.147723	-1.083696	0.141800	0.725799	-1.159832	-0.967754	0.039856	-0.024617	0.247503
33681	-0.243893	-0.341625	9.995001	-0.268816	0.251454	-0.886065	0.133145	0.740095	-1.156133	-0.962919	0.044495	-0.030223	0.264375
33682	1.787653	0.734365	10.831603	0.040273	0.442128	-0.502465	0.141722	0.750170	-1.146640	-0.960020	0.041678	-0.038060	0.274182
33683	0.042262	0.309110	8.022473	0.486482	0.054477	-1.364171	0.134321	0.750661	-1.148172	-0.952590	0.033215	-0.035266	0.300376
33684	-1.464478	0.427533	9.005668	-0.814422	0.228069	-0.778040	0.127803	0.770142	-1.143922	-0.947052	0.047894	-0.043957	0.314432
33685	-0.908451	-0.372979	11.176089	-0.202799	0.216431	-0.670248	0.130298	0.789435	-1.134468	-0.942448	0.051003	-0.048690	0.326832
33686	-1.042673	-0.394965	9.978112	-0.235234	0.131224	-0.545297	0.124219	0.797466	-1.132229	-0.938529	0.055097	-0.052131	0.336765
33687	-0.002441	-0.878510	10.918831	-0.153855	0.152208	-0.355945	0.125794	0.810249	-1.128562	-0.935878	0.057316	-0.055609	0.343154
33688	-0.163751	-1.000521	9.720777	0.048832	0.056366	-0.511452	0.122952	0.815507	-1.126178	-0.932388	0.056568	-0.055734	0.352628
33689	0.182078	-1.270959	10.077675	-0.208086	0.081566	-0.322976	0.118360	0.820773	-1.122411	-0.929870	0.060213	-0.058280	0.358219
33690	0.127054	-1.604501	10.499782	0.107019	-0.044399	-0.586234	0.116457	0.827332	-1.122040	-0.925874	0.059208	-0.055971	0.368942
33691	-0.566772	-1.435090	9.822423	0.115949	-0.099070	-0.388361	0.106238	0.825982	-1.127006	-0.923344	0.058215	-0.052716	0.375856
33692	-0.478196	-1.974841	9.901433	0.123604	-0.165565	-0.213713	0.099510	0.826788	-1.130581	-0.922132	0.057392	-0.048473	0.379512
33693	0.651906	-2.136410	9.869928	-0.017284	-0.184612	-0.064224	0.092909	0.829779	-1.130680	-0.921912	0.059228	-0.045002	0.380191
33694	1.053668	-1.949448	10.107134	-0.088006	-0.245310	-0.293029	0.085906	0.832267	-1.133107	-0.919878	0.062973	-0.040791	0.384962
33695	0.265939	-1.687062	9.445451	0.171005	-0.184258	-0.374751	0.075942	0.835540	-1.135882	-0.917435	0.061658	-0.035436	0.391479
33696	0.132450	-2.029511	7.989924	-0.047943	-0.208691	-0.398502	0.068274	0.835675	-1.140149	-0.914479	0.064451	-0.031481	0.398225
33697	-0.042100	-1.746025	9.763837	-0.272267	-0.152922	-0.283934	0.060849	0.844032	-1.138429	-0.912042	0.070978	-0.030326	0.402767
33698	-0.586761	-1.879706	9.892569	-0.057837	-0.192550	-0.299306	0.050068	0.850083	-1.137834	-0.909758	0.073765	-0.026849	0.407649
33699	-0.918920	-1.727919	10.044927	-0.116814	-0.166671	-0.108302	0.043324	0.855905	-1.137567	-0.908897	0.077442	-0.024525	0.409032
33700	-0.446267	-1.214453	9.468175	-0.108417	-0.036895	0.004722	0.039284	0.856829	-1.136672	-0.908895	0.079715	-0.024746	0.408588
33701	-0.212520	-1.185879	9.990296	-0.133088	-0.018059	-0.081056	0.038992	0.864160	-1.134523	-0.908143	0.082404	-0.025323	0.409688
33702	-0.961194	-1.034356	10.250240	0.015519	0.067205	-0.171836	0.035762	0.864505	-1.133929	-0.906824	0.081660	-0.026134	0.412696
33703	-0.927871	-1.320264	9.786402	0.033511	0.138999	-0.157160	0.037241	0.864733	-1.132985	-0.905629	0.079987	-0.028136	0.415507
33704	-0.714827	-1.321262	9.706285	0.080909	0.105438	-0.185561	0.036699	0.866175	-1.133477	-0.904232	0.077749	-0.029081	0.418895
33705	-0.702714	-1.192372	9.751423	0.154019	0.121472	-0.089758	0.037248	0.862484	-1.133876	-0.903775	0.073942	-0.029907	0.420510
33706	-0.578266	-1.377057	9.619419	0.127698	0.029690	-0.198302	0.036726	0.857754	-1.137293	-0.902328	0.071500	-0.029083	0.424083
33707	-0.203173	-1.443062	9.790310	0.243016	0.052065	-0.199649	0.033779	0.853614	-1.139301	-0.901071	0.066710	-0.027759	0.427610
33708	-0.372265	-1.509275	9.549705	0.222003	0.013223	-0.362588	0.029486	0.849792	-1.141419	-0.898272	0.062794	-0.025619	0.434176
33709	-0.021949	-1.575748	9.546513	0.254494	-0.064297	-0.379854	0.024114	0.847141	-1.144031	-0.895428	0.058907	-0.021878	0.440749
33710	0.090530	-1.894174	9.383855	0.291104	-0.141672	-0.618059	0.012288	0.843425	-1.149328	-0.890371	0.055211	-0.016043	0.451590
33711	-0.051138	-2.076387	9.419399	0.325786	-0.052639	-0.755260	-0.001417	0.838021	-1.153295	-0.883951	0.050120	-0.011460	0.464744
33712	-0.131490	-2.218676	9.170054	0.403438	0.011845	-0.819996	-0.013233	0.831052	-1.158970	-0.876694	0.043067	-0.007087	0.479065
33713	-0.368933	-2.312869	8.597761	0.424744	0.013230	-0.941853	-0.025725	0.824726	-1.161073	-0.868000	0.035709	-0.002639	0.495271
33714	-1.051646	-2.084905	8.738787	0.332221	-0.020229	-0.988193	-0.041978	0.816524	-1.164147	-0.858404	0.030201	0.001724	0.512081
33715	-0.989676	-2.214833	9.122023	0.336399	0.098329	-0.854826	-0.053256	0.809070	-1.167800	-0.849874	0.023539	0.003669	0.526446
33716	-1.113296	-2.270440	9.532705	0.362839	0.062701	-0.807212	-0.060610	0.794892	-1.172807	-0.841575	0.016665	0.006822	0.539840
33717	-2.100511	-1.938575	11.372791	0.056123	-0.103852	-0.577451	-0.073518	0.792732	-1.176814	-0.835461	0.016955	0.008874	0.549216
33718	-0.045005	-1.168004	12.494087	-0.034727	0.252903	-0.286870	-0.075401	0.792810	-1.178289	-0.832481	0.014724	0.004385	0.553840
33719	1.469200	0.024630	11.414568	0.365567	0.260466	-0.380519	-0.068523	0.787425	-1.179225	-0.828512	0.005944	0.003760	0.559927
33720	0.561361	1.236167	7.882156	0.128124	-0.208135	-0.933041	-0.084373	0.779519	-1.183248	-0.818082	0.006098	0.008777	0.575003
33721	1.663759	0.336377	10.527483	-1.162142	-0.231077	-0.549391	-0.098151	0.796606	-1.172448	-0.811483	0.027885	-0.001061	0.583710
33722	0.846632	1.542886	12.659881	-0.129014	0.117980	-0.899239	-0.110585	0.814271	-1.163418	-0.800955	0.028632	-0.003963	0.598027
33723	-0.443102	1.686662	9.614896	0.335866	0.164347	-0.967861	-0.117294	0.808980	-1.167054	-0.789577	0.021436	-0.002247	0.613273
33724	-0.578780	1.832139	8.247099	0.066365	-0.085052	-0.756298	-0.128176	0.804210	-1.170624	-0.780425	0.021480	0.000253	0.624881
33725	0.476901	1.385179	8.172132	-0.173355	-0.081896	-0.675906	-0.140020	0.805540	-1.167172	-0.772024	0.025162	-0.000486	0.635095
33726	0.572321	0.522690	8.378966	-0.257075	0.029837	-0.620631	-0.145533	0.804517	-1.166459	-0.764123	0.028774	-0.003882	0.644416
33727	0.026806	0.304105	9.235320	-0.177109	0.137474	-0.631960	-0.150530	0.810214	-1.162537	-0.756002	0.029676	-0.008000	0.653847
33728	0.179934	-0.023237	9.608399	-0.174957	0.143264	-0.577132	-0.157280	0.817313	-1.156095	-0.748428	0.030553	-0.012098	0.662401
33729	0.726174	-0.926125	9.569385	-0.306079	0.023882	-0.539490	-0.161063	0.822123	-1.151806	-0.741241	0.034879	-0.016258	0.670135
33730	0.754071	-1.037242	10.026060	-0.395368	-0.085119	-0.620047	-0.170239	0.830408	-1.145162	-0.732801	0.042092	-0.019847	0.678849
33731	0.270796	-2.332589	10.740788	-0.318371	-0.168945	-0.584836	-0.179808	0.835851	-1.144056	-0.724805	0.049274	-0.021303	0.686859
33732	0.015772	-2.638307	10.171957	-0.064653	-0.198629	-0.449768	-0.193268	0.837656	-1.141114	-0.718824	0.053142	-0.018859	0.692901
33733	0.203121	-2.736993	9.013314	0.060847	-0.014717	-0.294377	-0.203758	0.836649	-1.142251	-0.715017	0.052650	-0.017690	0.696897
33734	-1.049766	-2.196555	8.628950	0.150071	0.124141	-0.273497	-0.205764	0.833067	-1.144796	-0.711505	0.048884	-0.017079	0.700771
33735	-0.560548	-1.318489	9.460638	-0.116248	-0.063023	0.159274	-0.208047	0.831577	-1.145499	-0.713858	0.051407	-0.018264	0.698162
33736	0.613417	-0.903675	11.609559	-0.029153	-0.055383	-0.042301	-0.206695	0.829046	-1.141645	-0.713459	0.052626	-0.017830	0.698490
33737	-0.903252	-0.183387	12.484394	0.215954	-0.310174	0.202894	-0.214216	0.824709	-1.142788	-0.716829	0.053768	-0.010889	0.695087
33738	-0.919998	1.486271	10.059161	0.356699	-0.260810	0.877312	-0.213936	0.821324	-1.143855	-0.729508	0.052095	-0.003129	0.681978
33739	0.612300	1.101465	10.879426	-0.153420	-0.112015	1.198129	-0.204251	0.821968	-1.144629	-0.745698	0.055577	-0.005041	0.663943
33740	1.011320	0.540638	10.895903	0.345115	-0.174223	0.649332	-0.197529	0.823520	-1.144929	-0.754787	0.052690	0.001422	0.653849
33741	-0.251652	1.114724	9.066591	0.374826	0.023048	0.587331	-0.191827	0.808110	-1.158851	-0.763001	0.046455	0.005224	0.644704
33742	-0.610275	0.544947	8.559164	0.243476	0.046871	0.727755	-0.182929	0.802332	-1.163231	-0.772672	0.042227	0.006978	0.633361
33743	-0.529052	0.415282	8.134134	0.064220	-0.009502	0.860326	-0.176472	0.802439	-1.162076	-0.783712	0.041084	0.007076	0.619724
33744	0.339642	0.305016	10.068213	-0.203741	-0.176169	0.681371	-0.171649	0.808747	-1.157567	-0.792034	0.046573	0.006762	0.608661
33745	0.682471	-0.052868	10.456973	0.227705	-0.130871	0.472533	-0.169764	0.808436	-1.158281	-0.798134	0.044206	0.011068	0.600754
33746	0.086312	-0.190016	9.606785	0.250361	-0.047619	0.383118	-0.167318	0.800888	-1.165504	-0.803071	0.040886	0.014507	0.594302
33747	0.088339	-0.588150	9.268013	0.181581	-0.034655	0.266310	-0.167297	0.794394	-1.166805	-0.806552	0.038034	0.016887	0.589696
33748	-0.007103	-0.560763	9.149326	0.128222	-0.017038	0.110681	-0.167419	0.790854	-1.173051	-0.808105	0.036226	0.018603	0.587630
33749	-0.226544	-1.564922	9.294607	0.113022	0.031283	-0.051642	-0.169288	0.786095	-1.173865	-0.807782	0.033615	0.019283	0.588206
33750	0.455394	-1.703042	9.475459	-0.122172	0.130954	0.009995	-0.170497	0.785562	-1.174140	-0.808024	0.034074	0.015738	0.587953
33751	1.181062	-1.354834	9.692500	-0.066627	0.193156	-0.039120	-0.168090	0.789960	-1.170483	-0.807765	0.032567	0.011658	0.588489
33752	0.927419	-1.131140	10.602620	-0.343767	0.247818	0.100954	-0.163657	0.792081	-1.168558	-0.808911	0.035247	0.003557	0.586863
33753	1.617857	-0.603848	11.539422	-0.191326	0.200858	0.041702	-0.157490	0.799019	-1.168133	-0.809457	0.035755	-0.002127	0.586085
33754	2.479444	0.688577	10.111728	0.208737	0.036890	-0.308396	-0.160040	0.796798	-1.167630	-0.806115	0.031972	-0.000043	0.590895
33755	2.581033	1.049621	9.259934	0.144481	-0.054755	-0.579729	-0.169036	0.791244	-1.169885	-0.799486	0.030099	0.002944	0.599923
33756	0.983438	1.015737	8.907842	0.056270	-0.018612	-0.637763	-0.175751	0.787116	-1.168577	-0.791958	0.029400	0.004315	0.609852
33757	0.600499	0.741808	9.475910	-0.223740	-0.019925	-0.465288	-0.185171	0.788053	-1.168982	-0.786301	0.032921	0.002266	0.616962
33758	1.266760	0.477206	10.032775	-0.162518	-0.037776	-0.403474	-0.192308	0.789662	-1.163940	-0.781349	0.035942	0.001134	0.623058
33759	1.827891	0.589304	9.611020	-0.056168	-0.012926	-0.472057	-0.200513	0.788959	-1.162095	-0.775586	0.036759	0.001158	0.630170
33760	1.718001	0.402819	9.705347	-0.061381	0.018954	-0.540798	-0.206028	0.788648	-1.161496	-0.768859	0.037475	0.000501	0.638319
33761	0.691440	0.345345	9.674276	-0.020014	0.077711	-0.460497	-0.210060	0.787497	-1.162849	-0.763131	0.036577	-0.000360	0.645208
33762	0.161347	0.078401	9.737057	-0.032522	0.120339	-0.320453	-0.212217	0.788957	-1.162504	-0.759137	0.035540	-0.002369	0.649956
33763	0.431470	0.136706	9.687131	-0.093474	0.107063	-0.163423	-0.212883	0.786686	-1.161752	-0.757137	0.035338	-0.004848	0.652282
33764	0.763011	-0.158276	9.969150	0.010565	0.096084	-0.186221	-0.213826	0.786985	-1.161458	-0.754884	0.033960	-0.006021	0.654951
33765	0.860766	0.139654	9.806205	-0.018045	0.149146	-0.184233	-0.212612	0.785836	-1.162055	-0.752637	0.032072	-0.008105	0.657604
33766	0.998757	-0.474475	9.713966	-0.037282	0.152905	-0.270911	-0.208850	0.787437	-1.161502	-0.749201	0.030682	-0.010709	0.661545
33767	0.702685	-0.322043	9.785579	-0.104265	0.195247	-0.316766	-0.208174	0.786424	-1.161270	-0.745090	0.029532	-0.014517	0.666151
33768	0.574948	-0.574391	9.952074	-0.045980	0.138819	-0.352273	-0.209386	0.786880	-1.161377	-0.740502	0.028484	-0.016975	0.671235
33769	0.635134	-0.459217	9.784540	-0.077743	0.109975	-0.347266	-0.210198	0.788293	-1.160368	-0.735951	0.028107	-0.019135	0.676181
33770	0.473374	-0.595663	9.886527	-0.125230	0.101011	-0.289084	-0.209934	0.789855	-1.160730	-0.732115	0.028707	-0.022138	0.680216
33771	0.226610	-0.624421	9.845469	-0.074176	0.063280	-0.184788	-0.211286	0.791647	-1.157112	-0.729739	0.028863	-0.023654	0.682706
33772	0.542467	-0.725548	9.456312	-0.076618	0.048593	-0.094769	-0.211286	0.791955	-1.158193	-0.728574	0.029375	-0.025340	0.683868
33773	0.553509	-0.754453	9.700007	-0.146676	0.017277	-0.038616	-0.210755	0.793682	-1.153646	-0.728162	0.031181	-0.027251	0.684153
33774	0.852101	-1.171465	9.522140	-0.137027	0.039242	-0.024344	-0.211442	0.798509	-1.153209	-0.727917	0.032664	-0.029668	0.684244
33775	0.661250	-1.257424	9.940618	-0.276348	0.048871	-0.029988	-0.209710	0.803489	-1.149524	-0.727499	0.035984	-0.033809	0.684330
33776	0.589505	-1.375300	9.501175	-0.081747	0.089598	-0.029086	-0.208109	0.807999	-1.149942	-0.727176	0.035975	-0.036198	0.684552
33777	0.448923	-1.159381	9.326720	-0.299816	-0.008950	-0.002084	-0.207847	0.810525	-1.149046	-0.727136	0.040453	-0.039839	0.684141
33778	-0.039834	-1.682745	10.880419	-0.141570	-0.157351	-0.059026	-0.209753	0.816933	-1.142138	-0.726532	0.044718	-0.039429	0.684542
33779	-0.277892	-1.905724	9.300417	-0.039879	-0.168032	0.045645	-0.218364	0.817587	-1.143379	-0.727457	0.047573	-0.037296	0.683485
33780	0.172787	-1.208118	9.068254	-0.421744	-0.192476	0.185622	-0.221083	0.826192	-1.138707	-0.729892	0.056206	-0.040427	0.680047
33781	0.314436	-1.147206	9.794333	-0.218652	-0.251267	0.116873	-0.225149	0.835481	-1.131545	-0.731625	0.062736	-0.039596	0.677659
33782	-0.554389	-0.575462	9.965570	-0.224785	-0.184953	0.020193	-0.231623	0.840397	-1.129129	-0.731945	0.068521	-0.039958	0.676731
33783	-0.769602	-1.069659	10.834140	-0.216498	-0.167593	0.183931	-0.234862	0.843736	-1.129256	-0.734465	0.073741	-0.040466	0.673414
33784	0.008553	-1.053176	10.227181	0.012350	-0.080217	0.325620	-0.235947	0.846397	-1.126704	-0.739103	0.074380	-0.039601	0.668301
33785	0.497010	-0.847736	9.638794	0.094646	-0.002295	0.223721	-0.233260	0.847938	-1.128593	-0.742436	0.072734	-0.038410	0.664848
33786	0.285652	-0.948681	9.608996	0.175512	0.027078	-0.002110	-0.232711	0.844229	-1.128175	-0.742827	0.069776	-0.036475	0.664837
33787	-0.302210	-0.983612	9.728436	0.108937	0.020246	-0.037598	-0.234582	0.840669	-1.131811	-0.742674	0.067777	-0.035065	0.665291
33788	-0.245318	-1.021409	9.853240	0.230245	0.002570	-0.000213	-0.232552	0.836488	-1.130880	-0.743165	0.064330	-0.032036	0.665237
33789	-0.208578	-0.952790	9.642007	0.188400	0.002785	0.084522	-0.233079	0.833181	-1.134525	-0.744737	0.061259	-0.029499	0.663885
33790	-0.146559	-0.951616	10.101290	0.195782	-0.001363	0.075654	-0.233066	0.829144	-1.137790	-0.746166	0.058326	-0.026967	0.662652
33791	0.231066	-1.109884	9.724089	0.314987	0.001777	0.061835	-0.231688	0.819341	-1.144529	-0.747548	0.053372	-0.022728	0.661669
33792	0.079106	-1.020387	9.752452	0.262189	-0.049847	-0.026156	-0.233011	0.812251	-1.149377	-0.747685	0.050135	-0.018477	0.661901
33793	0.032164	-1.089208	9.802084	0.291903	-0.061981	-0.028781	-0.235546	0.805737	-1.153374	-0.747816	0.046403	-0.013519	0.662145
33794	-0.307616	-1.207060	9.674588	0.269684	-0.068988	-0.005827	-0.239560	0.798823	-1.156958	-0.748185	0.043299	-0.008901	0.662015
33795	-0.120956	-0.951187	9.769863	0.190705	-0.031129	0.126726	-0.239801	0.790103	-1.159827	-0.750234	0.040629	-0.005931	0.659896
33796	0.146103	-1.091997	9.793566	0.233167	-0.046539	0.117866	-0.243024	0.788199	-1.160123	-0.752158	0.037747	-0.002240	0.657897
33797	0.000351	-0.953838	9.792865	0.288363	-0.093608	0.098315	-0.245413	0.777396	-1.162762	-0.753863	0.034441	0.002941	0.656122
33798	0.041558	-1.093906	9.677228	0.243586	-0.113165	0.154630	-0.248756	0.771024	-1.165928	-0.756219	0.032282	0.007750	0.653476
33799	0.384440	-1.009986	9.805076	0.188204	-0.134340	0.201979	-0.252232	0.764371	-1.169101	-0.759147	0.031053	0.012128	0.650065
33800	1.041568	-0.779570	9.830725	0.199729	-0.048617	0.121074	-0.255578	0.758540	-1.171158	-0.760995	0.028705	0.015402	0.647940
33801	1.038992	-0.772334	9.828184	0.124472	0.092496	-0.002030	-0.260532	0.751367	-1.174876	-0.761263	0.025501	0.015637	0.647752
33802	1.041969	-0.614522	9.465989	0.088141	0.080191	-0.092397	-0.260520	0.747295	-1.176644	-0.760294	0.023115	0.015620	0.648980
33803	1.023745	-0.289534	9.585751	0.037034	0.118813	-0.161281	-0.261989	0.743909	-1.175918	-0.758447	0.020897	0.014418	0.651240
33804	0.615999	-0.287241	9.416745	0.052540	0.161523	-0.194460	-0.264136	0.742478	-1.179347	-0.756130	0.017964	0.012751	0.654051
33805	0.432567	-0.081791	9.421602	-0.020968	0.087797	-0.150927	-0.266015	0.740855	-1.180876	-0.754366	0.017043	0.011255	0.656137
33806	0.155027	0.034591	9.761267	-0.004402	0.026426	-0.108784	-0.271121	0.739149	-1.181690	-0.753100	0.016761	0.010854	0.657604
33807	0.305190	0.348100	10.175159	-0.010285	0.117239	-0.042855	-0.273006	0.739611	-1.181380	-0.752756	0.015296	0.009018	0.658060
33808	0.555272	0.415736	9.977702	-0.056057	0.094067	0.016033	-0.273144	0.740647	-1.183117	-0.753125	0.014927	0.006878	0.657672
33809	0.690915	0.415767	9.952977	0.084369	0.071172	-0.124271	-0.275559	0.738908	-1.185189	-0.751722	0.012632	0.007037	0.659322
33810	0.947032	0.942360	9.961679	0.018586	0.050127	-0.193648	-0.278781	0.736900	-1.187124	-0.749348	0.011686	0.006597	0.662041
33811	0.595331	1.105933	10.139829	0.070367	0.018921	-0.352753	-0.282136	0.734322	-1.188804	-0.744879	0.010248	0.007473	0.667079
33812	0.052102	0.809564	9.694486	-0.032894	0.003166	-0.328282	-0.286301	0.732421	-1.188272	-0.740666	0.010669	0.007075	0.671751
33813	0.128442	0.475831	8.736423	-0.020633	-0.006886	-0.314142	-0.290341	0.733515	-1.188598	-0.736631	0.010906	0.007118	0.676169
33814	0.328024	0.486937	10.608128	0.056473	-0.083225	-0.254361	-0.291833	0.737294	-1.184915	-0.733377	0.011184	0.009184	0.679668
33815	0.269932	0.769783	9.350004	-0.086368	-0.026702	-0.217284	-0.297475	0.734768	-1.186566	-0.730598	0.012640	0.008618	0.682637
33816	0.208086	0.467631	9.345571	-0.092467	-0.007948	-0.187098	-0.300159	0.732242	-1.184981	-0.728210	0.014089	0.007539	0.685168
33817	0.402877	0.291596	10.053403	-0.223995	-0.000145	-0.115019	-0.301924	0.737327	-1.182342	-0.726770	0.017191	0.004678	0.686649
33818	0.566172	0.144058	10.177485	-0.049124	-0.005589	-0.194105	-0.301393	0.739582	-1.182276	-0.724282	0.017985	0.004170	0.689257
33819	0.397363	0.291473	9.841392	0.148918	-0.037555	-0.200722	-0.304072	0.735688	-1.182915	-0.721766	0.016185	0.007027	0.691912
33820	0.361434	0.349056	9.572643	0.038259	-0.067638	-0.172959	-0.309446	0.733258	-1.182795	-0.719573	0.016566	0.008608	0.694166
33821	0.305997	0.148940	9.172839	-0.059509	-0.102578	-0.088588	-0.309979	0.731566	-1.182707	-0.718513	0.018684	0.009479	0.695198
33822	0.399212	0.097226	9.200163	-0.326551	-0.117708	0.000635	-0.311887	0.739168	-1.178350	-0.718564	0.025035	0.006648	0.694978
33823	0.566390	-0.297815	9.757140	-0.297236	-0.083194	0.053959	-0.314199	0.746920	-1.173984	-0.719351	0.030332	0.003874	0.693973
33824	1.137655	-1.510760	11.844478	-0.662895	-0.240495	-0.034959	-0.316264	0.761509	-1.165038	-0.718578	0.043221	-0.001831	0.694100
33825	0.336167	-0.729222	10.107203	0.172153	-0.187946	-0.152054	-0.320863	0.769179	-1.160919	-0.716821	0.043257	0.003556	0.695904
33826	-0.177269	0.062311	7.552988	0.090337	-0.116822	0.032174	-0.323804	0.763024	-1.161629	-0.717539	0.043611	0.006470	0.695121
33827	0.265284	0.099713	9.783418	-0.356518	-0.134613	0.242686	-0.325443	0.770613	-1.157003	-0.720768	0.050483	0.003379	0.691328
33828	0.795985	-0.905356	10.317636	-0.390610	-0.003071	0.126634	-0.324795	0.777954	-1.150095	-0.722299	0.056184	-0.002098	0.689292
33829	0.660545	-0.922382	10.299164	-0.015898	-0.036140	-0.026201	-0.324807	0.781711	-1.146975	-0.722134	0.056776	-0.001636	0.689417
33830	0.587031	-0.452790	9.941898	0.020739	0.009117	0.025485	-0.324809	0.782451	-1.148314	-0.722708	0.056369	-0.001505	0.688849
33831	0.726705	-0.469719	9.551514	0.101040	0.019640	-0.013116	-0.323481	0.788007	-1.144606	-0.722852	0.054492	-0.000252	0.688851
33832	0.518723	-0.699240	9.777965	0.079685	0.010823	-0.023798	-0.322530	0.785201	-1.146889	-0.722811	0.053210	0.000722	0.688994
33833	0.669378	-0.701350	9.888525	-0.008455	0.024322	-0.024024	-0.323589	0.780102	-1.152220	-0.722684	0.052849	0.000399	0.689155
33834	0.841758	-0.603549	9.835302	0.002837	0.035511	-0.040755	-0.322778	0.778994	-1.154174	-0.722325	0.052338	-0.000025	0.689570
33835	0.807354	-0.594473	9.742700	0.048265	0.020345	-0.059266	-0.323316	0.778836	-1.152946	-0.721770	0.051221	0.000534	0.690234
33836	0.774543	-0.672768	9.602660	-0.022930	0.026664	-0.087725	-0.321981	0.782024	-1.151087	-0.720736	0.051203	-0.000070	0.691316
33837	0.567559	-0.695912	9.914248	-0.012191	0.027593	-0.085879	-0.323329	0.782930	-1.152132	-0.719749	0.050862	-0.000429	0.692369
33838	0.563158	-0.725128	9.871001	0.051694	0.023739	-0.052105	-0.323586	0.778994	-1.153347	-0.719280	0.049809	0.000006	0.692933
33839	0.716281	-0.644678	9.749913	0.033161	0.030179	-0.030938	-0.323851	0.777860	-1.153108	-0.719098	0.048783	0.000175	0.693195
33840	0.730469	-0.644432	9.639610	0.044006	0.017910	-0.034519	-0.323171	0.775621	-1.155096	-0.718862	0.047922	0.000569	0.693498
33841	0.648990	-0.662885	9.815390	0.017266	0.014391	-0.045220	-0.324121	0.778190	-1.154866	-0.718465	0.047351	0.000756	0.693949
33842	0.745466	-0.646574	9.770082	0.004724	0.026738	-0.045201	-0.324663	0.779339	-1.154958	-0.718043	0.046932	0.000489	0.694415
33843	0.677399	-0.625953	9.835241	0.026987	0.018688	-0.071693	-0.323579	0.776915	-1.155458	-0.717285	0.046171	0.000773	0.695248
33844	0.621618	-0.646401	9.694060	-0.003313	0.017857	-0.048791	-0.324381	0.775221	-1.154959	-0.716805	0.045989	0.000524	0.695755
33845	0.608807	-0.598072	9.779965	0.004447	0.017618	-0.036392	-0.323578	0.776628	-1.155331	-0.716517	0.045572	0.000472	0.696080
33846	0.667622	-0.630992	9.777205	0.047487	0.019607	-0.030067	-0.323578	0.776959	-1.157365	-0.716342	0.044638	0.000889	0.696320
33847	0.637659	-0.587839	9.771145	0.031216	0.019404	-0.027462	-0.323034	0.774988	-1.158525	-0.716201	0.043819	0.001173	0.696516
33848	0.657278	-0.606909	9.723744	0.002193	0.020720	-0.018706	-0.321823	0.774781	-1.156911	-0.716143	0.043519	0.000933	0.696594
33849	0.581969	-0.608282	9.658854	-0.012474	0.032729	-0.006280	-0.322362	0.775086	-1.157303	-0.716259	0.043147	0.000395	0.696499
33850	0.569008	-0.555102	9.727866	-0.036353	0.032093	0.011321	-0.321154	0.776211	-1.158099	-0.716584	0.043241	-0.000571	0.696158
33851	0.512604	-0.638662	9.758061	-0.041823	0.000106	0.008462	-0.320751	0.776466	-1.157278	-0.716880	0.043747	-0.001069	0.695822
33852	0.532634	-0.657711	9.840668	-0.033829	0.013415	0.048351	-0.318610	0.780114	-1.157730	-0.717721	0.044064	-0.001764	0.694933
33853	0.603044	-0.675863	9.765932	-0.008586	0.022519	0.048475	-0.318476	0.780407	-1.158267	-0.718600	0.043786	-0.002162	0.694041
33854	0.583643	-0.661640	9.851892	-0.015825	0.010036	0.047490	-0.317401	0.781122	-1.159619	-0.719441	0.043891	-0.002558	0.693161
33855	0.591230	-0.685784	9.799346	-0.013829	0.026163	0.043180	-0.316325	0.781059	-1.157998	-0.720238	0.043646	-0.003078	0.692345
33856	0.614448	-0.627094	9.847762	0.002851	0.019675	0.023732	-0.316062	0.783081	-1.159844	-0.720764	0.043350	-0.003333	0.691816
33857	0.572455	-0.724973	9.746105	0.024565	0.021716	0.020293	-0.313639	0.782714	-1.158658	-0.721277	0.042622	-0.003240	0.691327
33858	0.572088	-0.710416	9.721910	-0.016950	0.005322	0.021826	-0.313643	0.783823	-1.157531	-0.721759	0.042810	-0.003559	0.690811
33859	0.542151	-0.657544	9.785590	0.012741	0.005571	0.021923	-0.313103	0.783410	-1.158641	-0.722284	0.042483	-0.003401	0.690282
33860	0.576483	-0.676342	9.794008	-0.007927	0.001888	0.020060	-0.311357	0.784233	-1.159180	-0.722749	0.042588	-0.003544	0.689789
33861	0.555310	-0.710715	9.779174	0.022770	0.012854	0.018464	-0.312161	0.783247	-1.158658	-0.723233	0.042023	-0.003352	0.689316
33862	0.571546	-0.676434	9.764970	-0.008756	0.016993	0.020156	-0.311353	0.783112	-1.159762	-0.723695	0.041933	-0.003725	0.688835
33863	0.554321	-0.671897	9.711446	-0.027860	0.012210	0.027143	-0.310418	0.785184	-1.158343	-0.724255	0.042116	-0.004230	0.688232
33864	0.456477	-0.731925	9.814817	-0.033159	0.024651	0.025459	-0.308807	0.786460	-1.159956	-0.724767	0.042273	-0.005055	0.687678
33865	0.068381	-0.918587	10.069119	-0.092447	0.066831	0.096356	-0.309654	0.799356	-1.158710	-0.726215	0.042628	-0.007320	0.686105
33866	-0.275976	-0.905412	10.087340	-0.055877	0.287189	0.113869	-0.302939	0.803472	-1.159473	-0.727855	0.039498	-0.012345	0.684481
33867	0.479268	-0.678116	9.697153	-0.057411	0.252055	0.097560	-0.295416	0.806971	-1.158903	-0.729284	0.036789	-0.016841	0.683014
33868	0.393248	-0.849605	9.770433	-0.035250	0.185574	0.132591	-0.288427	0.809056	-1.157963	-0.731179	0.034737	-0.020115	0.681004
33869	0.408465	-0.548320	9.585672	0.001982	0.282641	0.103259	-0.282107	0.810366	-1.159630	-0.732671	0.030757	-0.024242	0.679456
33870	0.889469	-0.612426	9.538327	0.019494	0.040636	0.045083	-0.277664	0.809439	-1.160802	-0.733456	0.029908	-0.024587	0.678634
33871	0.931304	-0.339811	9.159607	0.034170	0.017045	-0.002774	-0.277394	0.809470	-1.162440	-0.733639	0.029159	-0.024265	0.678480
33872	0.218651	-0.726537	9.749703	0.012262	-0.123330	-0.015960	-0.277663	0.809470	-1.162164	-0.733675	0.030671	-0.022266	0.678443
33873	-0.054896	-1.182931	10.803967	0.062311	-0.281758	-0.099866	-0.280865	0.800317	-1.161741	-0.732678	0.033615	-0.017127	0.679529
33874	-0.482705	-0.642133	9.987532	0.575419	-0.120816	-0.142224	-0.288357	0.787163	-1.167940	-0.731311	0.026885	-0.007427	0.681473
33875	-0.371510	-0.538258	9.017609	-0.120466	0.015856	0.060685	-0.289686	0.781824	-1.168779	-0.732278	0.028382	-0.009276	0.680351
33876	0.166265	-0.746891	9.916760	0.005980	-0.005455	0.105018	-0.289421	0.783207	-1.167511	-0.733889	0.028365	-0.009160	0.678615
33877	0.502581	-0.723798	9.883575	-0.013305	0.025871	0.090939	-0.287273	0.784420	-1.166951	-0.735317	0.028167	-0.009717	0.677068
33878	0.299239	-0.661974	9.583178	-0.004822	0.012921	0.041423	-0.285800	0.786632	-1.165943	-0.736050	0.028071	-0.009981	0.676271
33879	0.170835	-0.732242	9.921605	-0.011769	-0.000166	0.028964	-0.285539	0.789318	-1.165859	-0.736642	0.028222	-0.010106	0.675618
33880	0.275708	-0.434188	9.710732	-0.015703	-0.011124	0.039460	-0.287154	0.789349	-1.165567	-0.737343	0.028612	-0.010162	0.674836
33881	0.269411	-0.579945	9.865705	0.000643	0.001548	0.036060	-0.286338	0.786805	-1.166749	-0.738036	0.028558	-0.010146	0.674080
33882	0.148898	-0.630697	9.756469	-0.005810	-0.020750	0.072175	-0.285671	0.788483	-1.166430	-0.739183	0.028925	-0.009945	0.672810
33883	0.278381	-0.560372	9.759912	-0.024508	-0.012685	0.099543	-0.284463	0.789929	-1.168850	-0.740715	0.029425	-0.010099	0.671099
33884	0.415259	-0.601575	9.865530	-0.025372	0.019178	0.069655	-0.283392	0.791451	-1.168268	-0.741799	0.029544	-0.010750	0.669885
33885	0.367321	-0.631579	9.845027	0.017496	0.020889	0.014999	-0.281511	0.792116	-1.168269	-0.742211	0.029000	-0.010782	0.669452
33886	0.298523	-0.584274	9.847373	0.014216	0.039744	0.006282	-0.283120	0.789952	-1.165049	-0.742461	0.028270	-0.011172	0.669199
33887	0.172272	-0.581715	9.792926	0.035740	0.022135	0.006266	-0.282046	0.790901	-1.164213	-0.742765	0.027442	-0.010974	0.668900
33888	0.128912	-0.597070	9.779675	0.013205	0.018365	0.007066	-0.281773	0.789682	-1.166982	-0.743029	0.027014	-0.011059	0.668622
33889	0.192658	-0.625039	9.834803	0.013801	0.009245	0.016720	-0.278274	0.789617	-1.167706	-0.743462	0.026683	-0.010975	0.668155
33890	0.173617	-0.644807	9.819923	0.021586	0.002765	-0.006278	-0.278536	0.787010	-1.165062	-0.743555	0.026342	-0.010709	0.668070
33891	0.123254	-0.572907	9.675804	-0.004723	-0.014484	-0.001155	-0.277999	0.787287	-1.165332	-0.743745	0.026608	-0.010516	0.667851
33892	0.153231	-0.601484	9.778047	-0.014900	-0.012160	0.009429	-0.279615	0.787885	-1.165021	-0.744027	0.027006	-0.010524	0.667521
33893	0.143805	-0.601646	9.862015	-0.005330	-0.010607	0.021846	-0.280156	0.788726	-1.164033	-0.744522	0.027225	-0.010415	0.666961
33894	0.100819	-0.631556	9.875365	0.019691	0.011620	0.066281	-0.278812	0.788959	-1.163224	-0.745570	0.026779	-0.010347	0.665809
33895	0.124102	-0.602014	9.760305	0.011583	0.007164	0.099819	-0.277467	0.789224	-1.163776	-0.747106	0.026492	-0.010327	0.664097
33896	0.202249	-0.629727	9.772542	0.005665	-0.003097	0.117400	-0.277730	0.787297	-1.166016	-0.748814	0.026439	-0.010253	0.662173
33897	0.310044	-0.690892	9.752239	-0.002619	-0.012239	0.089004	-0.277061	0.788551	-1.165710	-0.750195	0.026633	-0.010126	0.660602
33898	0.309493	-0.661769	9.761631	-0.027078	-0.015299	0.060616	-0.276392	0.789962	-1.166081	-0.751128	0.027244	-0.010272	0.659514
33899	0.397368	-0.694162	9.754943	-0.021387	-0.013206	0.050021	-0.275449	0.789351	-1.165158	-0.751980	0.027755	-0.010353	0.658520
33900	0.340528	-0.641787	9.738360	-0.034429	-0.027892	0.064042	-0.275186	0.791342	-1.165642	-0.752949	0.028642	-0.010409	0.657372
33901	0.416035	-0.640403	9.865847	-0.034450	-0.009303	0.067677	-0.273439	0.791821	-1.163603	-0.754020	0.029307	-0.010725	0.656109
33902	0.356773	-0.602648	9.757822	-0.012153	0.008337	0.044888	-0.273439	0.791859	-1.165237	-0.754735	0.029385	-0.011024	0.655278
33903	0.163575	-0.625567	9.831507	-0.028756	-0.018746	0.055313	-0.273851	0.794019	-1.160120	-0.755646	0.030093	-0.011114	0.654194
33904	0.184515	-0.586348	9.802966	-0.013189	-0.022739	0.078317	-0.273585	0.795005	-1.160091	-0.756797	0.030587	-0.010978	0.652842
33905	0.293458	-0.591661	9.731723	-0.041802	-0.024576	0.071121	-0.273191	0.798391	-1.159713	-0.757902	0.031564	-0.011160	0.651509
33906	0.412228	-0.696311	9.842078	-0.042060	-0.016888	0.048159	-0.274668	0.797596	-1.160676	-0.758633	0.032425	-0.011471	0.650610
33907	0.436491	-0.698298	9.838023	-0.023487	-0.013597	-0.006580	-0.272658	0.800085	-1.159937	-0.758733	0.033011	-0.011524	0.650463
33908	0.290200	-0.662116	9.789929	0.000792	0.003341	-0.036422	-0.272385	0.798504	-1.159310	-0.758391	0.032978	-0.011529	0.650863
33909	0.148117	-0.587010	9.785003	0.004582	0.024787	-0.039781	-0.271310	0.799059	-1.159850	-0.758068	0.032642	-0.011781	0.651252
33910	0.143771	-0.611365	9.789867	0.004386	0.017520	-0.033638	-0.272651	0.797525	-1.159611	-0.757754	0.032369	-0.011956	0.651628
33911	0.193179	-0.654163	9.815780	-0.013874	0.017130	-0.023983	-0.271983	0.799345	-1.159287	-0.757626	0.032402	-0.012347	0.651767
33912	0.154469	-0.664581	9.771339	0.006143	0.011347	0.000807	-0.272116	0.798819	-1.160938	-0.757760	0.032174	-0.012428	0.651621
33913	0.106928	-0.709140	9.784660	0.009817	0.015921	0.032687	-0.270366	0.798641	-1.161101	-0.758387	0.031846	-0.012537	0.650906
33914	0.140916	-0.713379	9.776106	0.011250	0.018252	0.046845	-0.269018	0.797460	-1.160473	-0.759113	0.031439	-0.012686	0.650075
33915	0.154584	-0.671863	9.761768	0.001655	0.022049	0.069821	-0.268218	0.800015	-1.161354	-0.760214	0.031143	-0.013023	0.648796
33916	0.215073	-0.663480	9.782820	-0.013190	0.007356	0.083811	-0.267943	0.798012	-1.160877	-0.761392	0.031239	-0.013348	0.647401
33917	0.187502	-0.620284	9.767204	-0.024196	-0.007093	0.088993	-0.267145	0.801111	-1.160786	-0.762727	0.031708	-0.013589	0.645800
33918	0.154514	-0.664579	9.785784	-0.015526	-0.012641	0.100487	-0.265669	0.802006	-1.158049	-0.764117	0.032092	-0.013650	0.644134
33919	0.241868	-0.667847	9.798119	-0.043015	-0.011546	0.118954	-0.263791	0.803928	-1.157191	-0.765819	0.032898	-0.014086	0.642060
33920	0.189828	-0.722193	9.859522	-0.010674	-0.013100	0.120826	-0.262449	0.805037	-1.157443	-0.767460	0.033207	-0.014092	0.640081
33921	0.097105	-0.714181	9.712177	-0.018958	-0.009820	0.128801	-0.261373	0.805032	-1.158273	-0.769291	0.033617	-0.014256	0.637854
33922	0.161603	-0.773692	9.806084	-0.036424	-0.001442	0.143815	-0.258823	0.807265	-1.159321	-0.771183	0.034166	-0.014786	0.635524
33923	0.262852	-0.747579	9.799364	-0.020038	0.009501	0.138609	-0.258423	0.808500	-1.157923	-0.773119	0.034344	-0.015270	0.633147
33924	0.253827	-0.784159	9.780105	-0.021535	0.002681	0.126187	-0.255604	0.810432	-1.158439	-0.774772	0.034615	-0.015663	0.631098
33925	0.225312	-0.808951	9.803490	0.005369	0.013442	0.131652	-0.253720	0.810395	-1.158734	-0.776622	0.034356	-0.015882	0.628829
33926	0.050256	-0.778139	9.821959	0.008186	0.027779	0.163616	-0.252918	0.812052	-1.157600	-0.778729	0.033837	-0.016315	0.626235
33927	-0.085036	-0.804874	9.789121	0.003139	0.039661	0.220289	-0.250230	0.812878	-1.159240	-0.781659	0.033245	-0.017043	0.622586
33928	-0.125175	-0.752204	9.691199	0.010137	-0.008174	0.287204	-0.244848	0.813051	-1.159842	-0.785271	0.033099	-0.016972	0.618034
33929	-0.141785	-0.779216	9.633118	-0.024290	-0.031595	0.359447	-0.241898	0.816063	-1.158144	-0.789875	0.033760	-0.017030	0.612101
33930	-0.021385	-0.842565	9.752841	-0.055779	-0.029123	0.392932	-0.236524	0.818342	-1.157860	-0.794647	0.034870	-0.017512	0.605817
33931	0.173832	-0.906995	9.766541	-0.083253	-0.051026	0.406810	-0.234777	0.818986	-1.156770	-0.799691	0.036682	-0.018014	0.599019
33932	0.130177	-0.917506	9.690653	-0.058798	-0.048917	0.401608	-0.229811	0.822647	-1.154529	-0.804439	0.038068	-0.018228	0.592534
33933	0.106782	-0.942195	9.800858	-0.064386	-0.046529	0.375087	-0.226460	0.826884	-1.157156	-0.809008	0.039534	-0.018553	0.586174
33934	0.171939	-0.924017	9.826794	-0.056592	-0.049445	0.352091	-0.222703	0.830007	-1.154919	-0.813057	0.040902	-0.018695	0.580444
33935	0.201934	-0.974456	9.796800	-0.052821	-0.038636	0.347748	-0.221641	0.834652	-1.154508	-0.817221	0.042100	-0.018988	0.574472
33936	0.313101	-1.079255	9.801002	-0.063855	-0.021342	0.292107	-0.217739	0.834059	-1.151166	-0.820461	0.043279	-0.019623	0.569724
33937	0.275224	-1.011974	9.743963	-0.032175	-0.011228	0.253378	-0.213842	0.835837	-1.152244	-0.823487	0.043869	-0.020044	0.565282
33938	0.234777	-1.036976	9.824759	-0.025083	-0.001580	0.225179	-0.211025	0.838286	-1.150562	-0.825932	0.044210	-0.020505	0.561660
33939	0.230914	-1.090457	9.798564	-0.045137	0.004153	0.202171	-0.208877	0.839927	-1.150125	-0.828324	0.044866	-0.021276	0.558045
33940	0.250305	-1.090105	9.801563	0.013514	-0.001460	0.161647	-0.207400	0.840719	-1.149027	-0.829997	0.044587	-0.021258	0.555577
33941	0.221045	-1.095501	9.711636	0.021968	0.013924	0.117577	-0.205920	0.840747	-1.151769	-0.831482	0.044068	-0.021363	0.553389
33942	0.216301	-1.098013	9.728360	0.004526	-0.003411	0.093542	-0.203231	0.841549	-1.152319	-0.832334	0.043986	-0.021354	0.552113
33943	0.201245	-1.071581	9.732513	0.000134	-0.009598	0.054591	-0.202690	0.840705	-1.153171	-0.833107	0.044126	-0.021251	0.550939
33944	0.186544	-1.062137	9.741620	-0.020636	0.001617	0.025426	-0.201747	0.840252	-1.152924	-0.833155	0.044435	-0.021546	0.550830
33945	0.119693	-1.111902	9.747167	-0.030058	0.012594	0.009569	-0.202154	0.841401	-1.153155	-0.833394	0.044857	-0.022106	0.550412
33946	0.143710	-1.092039	9.803122	-0.018942	-0.004717	-0.005543	-0.202429	0.843039	-1.150100	-0.833040	0.045218	-0.022255	0.550912
33947	0.116724	-1.080394	9.773317	-0.003213	0.027678	-0.015889	-0.200816	0.843603	-1.151600	-0.833016	0.045041	-0.022749	0.550943
33948	0.022879	-1.118514	9.746653	0.007045	0.006836	-0.032765	-0.200546	0.843153	-1.150800	-0.832326	0.044851	-0.022783	0.551999
33949	0.056641	-1.098473	9.819757	0.006075	0.003233	-0.031033	-0.199201	0.843091	-1.149455	-0.832153	0.044795	-0.022760	0.552265
33950	0.087484	-1.083359	9.705038	0.011419	0.010301	-0.027440	-0.199739	0.843427	-1.151209	-0.831417	0.044487	-0.022817	0.553396
33951	0.075852	-1.093271	9.796234	0.000945	0.010521	-0.039847	-0.200271	0.841471	-1.151948	-0.831138	0.044441	-0.022966	0.553811
33952	0.114482	-1.092575	9.754083	-0.008140	0.001513	-0.038173	-0.201352	0.842869	-1.149982	-0.830156	0.044556	-0.023092	0.555268
33953	0.114612	-1.092568	9.795011	0.011767	0.005324	-0.041623	-0.200945	0.841742	-1.150705	-0.829868	0.044392	-0.023034	0.555713
33954	0.100447	-1.131681	9.667284	-0.002440	0.003597	-0.048744	-0.202019	0.841241	-1.152480	-0.828687	0.044390	-0.023128	0.557470
33955	0.084647	-1.042127	9.834635	0.008264	-0.008776	-0.047910	-0.201889	0.842633	-1.151482	-0.828331	0.044446	-0.022871	0.558004
33956	0.046362	-1.084103	9.725448	0.026404	0.004770	-0.050405	-0.202290	0.841486	-1.150561	-0.827038	0.043950	-0.022670	0.559967
33957	-0.012363	-1.043891	9.802783	0.015689	0.003878	-0.053972	-0.203098	0.841797	-1.150950	-0.826614	0.043742	-0.022540	0.560614
33958	0.040190	-1.011382	9.765634	0.020568	-0.001872	-0.035440	-0.202556	0.840164	-1.148284	-0.825317	0.043405	-0.022318	0.562557
33959	0.073612	-0.986499	9.761657	0.008006	-0.003709	-0.037267	-0.203631	0.839895	-1.147871	-0.825075	0.043397	-0.022166	0.562917
33960	0.163089	-0.980022	9.740281	-0.002641	-0.016930	-0.045361	-0.203901	0.839889	-1.147323	-0.823576	0.043616	-0.021954	0.565101
33961	0.161657	-1.021313	9.793509	0.010128	0.005468	-0.047829	-0.204975	0.839724	-1.151404	-0.823211	0.043477	-0.021916	0.565643
33962	0.122800	-1.029309	9.717751	-0.014582	0.001328	-0.032893	-0.204434	0.838856	-1.151166	-0.821829	0.043680	-0.022151	0.567625
33963	0.046412	-0.948143	9.832752	0.022074	-0.006599	-0.059341	-0.205641	0.837073	-1.146440	-0.821348	0.043484	-0.021770	0.568351
33964	0.040721	-1.035647	9.780277	0.026592	0.021774	-0.054719	-0.204838	0.838827	-1.149527	-0.819581	0.042782	-0.021865	0.570945
33965	-0.023579	-0.983414	9.703283	0.004547	-0.000081	-0.041653	-0.205911	0.837576	-1.149555	-0.819281	0.042788	-0.021813	0.571377
33966	-0.009024	-0.978290	9.739800	-0.017803	0.000812	-0.013431	-0.205912	0.838172	-1.150762	-0.817879	0.043032	-0.022110	0.573352
