# Supplementary material for: Identification of Haptic Based Guiding Using Hard Reins
Source: PLoS One. 2015 Jul 22;10(7):e0132020. doi: 10.1371/journal.pone.0132020 (PMC4511788; doi:10.1371/journal.pone.0132020)
Supplement: S8 File — (ZIP) [file pone.0132020.s008.zip › Exp2_MotionData1/Subject2/path1/T8/fc8.txt]

// Start Time: 0
// Sample rate: 25.0Hz
// Scenario: 4.9
// Firmware Version: 2.6.1
Counter	Acc_X	Acc_Y	Acc_Z	Gyr_X	Gyr_Y	Gyr_Z	Mag_X	Mag_Y	Mag_Z	Quat_w	Quat_x	Quat_y	Quat_z
38168	9.306623	-0.676741	3.132752	-0.545128	-0.007317	-0.005793	-0.712388	-0.085677	-0.016509	-0.059273	0.632260	-0.082117	0.768109
38169	9.302187	-0.633387	3.103273	-0.537843	-0.000078	-0.012823	-0.711532	-0.084968	-0.015079	-0.053295	0.631299	-0.085653	0.768951
38170	9.273149	-0.647691	3.105889	-0.549670	-0.003629	-0.012947	-0.711959	-0.085392	-0.016223	-0.047413	0.631328	-0.090471	0.768760
38171	9.311570	-0.630802	3.139483	-0.541361	0.017927	-0.009436	-0.711243	-0.085398	-0.014943	-0.041392	0.630006	-0.094097	0.769756
38172	9.292738	-0.623795	3.081429	-0.541355	0.017935	-0.010320	-0.712961	-0.085819	-0.016363	-0.035619	0.629616	-0.098839	0.769770
38173	9.273131	-0.671922	3.096492	-0.561322	0.014333	-0.000812	-0.711530	-0.085107	-0.016081	-0.029472	0.628264	-0.102856	0.770608
38174	9.282880	-0.672059	3.084397	-0.543263	0.009052	-0.023566	-0.713536	-0.085386	-0.016926	-0.023491	0.627964	-0.107451	0.770431
38175	9.336039	-0.691837	3.067630	-0.544957	0.019733	-0.007719	-0.711389	-0.084241	-0.018360	-0.017418	0.626448	-0.111112	0.771306
38176	9.236458	-0.685861	3.149864	-0.537709	0.025203	-0.020076	-0.711668	-0.085667	-0.019802	-0.011530	0.625815	-0.115668	0.771261
38177	9.219880	-0.661767	3.120617	-0.546795	0.021594	-0.014851	-0.711232	-0.087102	-0.019249	-0.005310	0.624202	-0.119247	0.772091
38178	9.243286	-0.675872	3.207745	-0.525028	0.019711	-0.017240	-0.711517	-0.087676	-0.018681	0.000358	0.623572	-0.123637	0.771927
38179	9.267947	-0.666753	3.144776	-0.559735	-0.005225	-0.030753	-0.712522	-0.087098	-0.019525	0.006928	0.622326	-0.127197	0.772323
38180	9.172322	-0.700836	3.009949	-0.544950	0.016079	-0.004190	-0.711802	-0.087667	-0.021109	0.012628	0.621642	-0.132048	0.771988
38181	9.209919	-0.712372	3.135696	-0.539731	-0.014516	-0.011018	-0.712657	-0.089103	-0.019259	0.018625	0.620413	-0.135533	0.772251
38182	9.330347	-0.681407	3.183523	-0.530650	-0.016420	-0.002912	-0.711228	-0.087960	-0.019544	0.024033	0.620159	-0.140182	0.771475
38183	9.243961	-0.681270	3.118386	-0.545061	0.007164	-0.013855	-0.711801	-0.088537	-0.017688	0.030209	0.618525	-0.143684	0.771926
38184	9.215254	-0.579467	3.134205	-0.545173	0.000093	-0.028845	-0.710366	-0.088827	-0.017702	0.036234	0.618008	-0.148221	0.771222
38185	9.296908	-0.608744	3.173090	-0.535067	0.010719	-0.012858	-0.709786	-0.090259	-0.018008	0.042290	0.616240	-0.151554	0.771681
38186	9.282874	-0.570225	3.134012	-0.532218	0.025943	-0.004068	-0.711795	-0.089824	-0.018273	0.047840	0.615188	-0.156168	0.771276
38187	9.220119	-0.579527	3.129366	-0.544894	0.024983	0.008161	-0.712803	-0.088819	-0.018254	0.053743	0.613048	-0.159875	0.771832
38188	9.214869	-0.581579	3.182563	-0.571288	0.018815	0.006117	-0.711082	-0.088678	-0.018981	0.059578	0.611957	-0.165215	0.771144
38189	9.267675	-0.668956	3.178634	-0.548483	0.026722	0.016951	-0.711804	-0.087241	-0.020104	0.065395	0.609675	-0.169057	0.771647
38190	9.243491	-0.656643	3.190613	-0.537569	0.028453	0.018833	-0.712524	-0.086087	-0.022230	0.070639	0.608358	-0.174010	0.771123
38191	9.221883	-0.700241	3.154878	-0.541195	0.030317	0.013463	-0.711662	-0.086371	-0.023526	0.076431	0.605965	-0.177670	0.771621
38192	9.296184	-0.739080	3.203546	-0.552159	0.032370	-0.007901	-0.712813	-0.085511	-0.022936	0.082261	0.604587	-0.182507	0.770973
38193	9.238575	-0.734125	3.164901	-0.561184	0.039600	-0.006291	-0.711670	-0.084508	-0.024078	0.088626	0.602006	-0.186200	0.771404
38194	9.204530	-0.726432	3.201111	-0.548466	0.035850	0.002719	-0.711665	-0.085364	-0.024945	0.094242	0.600462	-0.191089	0.770745
38195	9.214417	-0.700012	3.183886	-0.552091	0.039506	-0.000878	-0.711379	-0.085074	-0.026088	0.100405	0.597796	-0.194687	0.771139
38196	9.209213	-0.680280	3.241673	-0.541143	0.048446	0.000963	-0.709945	-0.084934	-0.026098	0.105990	0.596004	-0.199402	0.770574
38197	9.155113	-0.763991	3.329681	-0.545723	0.046733	-0.007952	-0.711663	-0.085211	-0.027802	0.112202	0.593184	-0.202780	0.770989
38198	9.184082	-0.674470	3.372144	-0.549460	0.028656	0.000977	-0.710522	-0.083782	-0.027796	0.117785	0.591602	-0.207653	0.770074
38199	9.223097	-0.718677	3.300084	-0.537861	-0.007418	-0.000430	-0.710952	-0.083778	-0.028650	0.123556	0.589527	-0.211100	0.769824
38200	9.249945	-0.670596	3.285011	-0.536009	0.005289	-0.011089	-0.709227	-0.084639	-0.029245	0.129049	0.588317	-0.215663	0.768583
38201	9.208690	-0.718647	3.290436	-0.549637	0.005379	-0.014803	-0.709801	-0.084641	-0.028383	0.135227	0.586002	-0.219070	0.768326
38202	9.194056	-0.669941	3.333413	-0.559539	0.026213	-0.022122	-0.709803	-0.084357	-0.027522	0.141234	0.584382	-0.223792	0.767117
38203	9.145200	-0.674013	3.406025	-0.546945	-0.001948	-0.004123	-0.709797	-0.085499	-0.028678	0.147171	0.582057	-0.227280	0.766742
38204	9.152217	-0.683574	3.430289	-0.548826	-0.007265	-0.012960	-0.711231	-0.085785	-0.027812	0.152739	0.580867	-0.232023	0.765134
38205	9.135790	-0.688698	3.367534	-0.562439	-0.007200	-0.013121	-0.709516	-0.084357	-0.027810	0.158957	0.578538	-0.235634	0.764528
38206	9.189134	-0.669834	3.345502	-0.552382	0.000821	-0.007730	-0.710367	-0.086358	-0.028111	0.164498	0.577113	-0.240448	0.762932
38207	9.184608	-0.684596	3.299755	-0.525046	0.014222	-0.009262	-0.710663	-0.084206	-0.029229	0.170313	0.574487	-0.243441	0.762689
38208	9.184011	-0.732600	3.353459	-0.532287	0.021509	-0.014709	-0.710229	-0.085214	-0.027814	0.175804	0.572778	-0.247783	0.761330
38209	9.188929	-0.684214	3.364996	-0.545080	0.012594	-0.018335	-0.711095	-0.083630	-0.029934	0.181961	0.570079	-0.250962	0.760866
38210	9.183753	-0.671779	3.415615	-0.559531	0.025235	-0.014161	-0.708793	-0.085354	-0.029971	0.187746	0.568140	-0.255690	0.759336
38211	9.135283	-0.683437	3.435144	-0.550465	0.017904	-0.006060	-0.709655	-0.084485	-0.032242	0.193784	0.565201	-0.259048	0.758874
38212	9.116386	-0.673952	3.386729	-0.548677	0.003335	0.009973	-0.709652	-0.085346	-0.031536	0.198936	0.563437	-0.263947	0.757163
38213	9.154634	-0.732082	3.406660	-0.531491	-0.003865	0.000487	-0.710229	-0.084631	-0.030952	0.204524	0.560800	-0.267154	0.756506
38214	9.216924	-0.795137	3.436281	-0.561409	0.001631	0.006299	-0.710802	-0.084920	-0.029807	0.209835	0.558959	-0.272190	0.754617
38215	9.140266	-0.770877	3.373279	-0.548685	0.007984	-0.005986	-0.709942	-0.085068	-0.028815	0.215750	0.556039	-0.275517	0.753898
38216	9.172122	-0.773888	3.310435	-0.548939	-0.025185	-0.023469	-0.709223	-0.085352	-0.030253	0.221191	0.554746	-0.280126	0.751572
38217	9.191628	-0.762047	3.290944	-0.563417	-0.014268	-0.027237	-0.710225	-0.085780	-0.029964	0.227440	0.552146	-0.283518	0.750349
38218	9.170109	-0.718434	3.285652	-0.552481	-0.007105	-0.028036	-0.710369	-0.085638	-0.029389	0.233057	0.550519	-0.288025	0.748101
38219	9.218336	-0.725974	3.288089	-0.574301	-0.010607	-0.027377	-0.710073	-0.087784	-0.030129	0.239417	0.547742	-0.291543	0.746767
38220	9.266749	-0.719119	3.273447	-0.557918	-0.007107	-0.023656	-0.710933	-0.088074	-0.028267	0.244993	0.545989	-0.296154	0.744424
38221	9.224201	-0.666235	3.183496	-0.547084	-0.014286	-0.032330	-0.710350	-0.090368	-0.027725	0.251077	0.543362	-0.299213	0.743095
38222	9.175336	-0.648478	3.267947	-0.559720	-0.001668	-0.027259	-0.709779	-0.089798	-0.027294	0.256722	0.541467	-0.303757	0.740702
38223	9.233179	-0.646350	3.279930	-0.559785	-0.014324	-0.021863	-0.710638	-0.090081	-0.027719	0.262757	0.538647	-0.307100	0.739262
38224	9.209266	-0.617285	3.265137	-0.557903	-0.003522	-0.021907	-0.711064	-0.091230	-0.026299	0.268254	0.536684	-0.311655	0.736805
38225	9.223862	-0.636865	3.241169	-0.545191	-0.013628	-0.006656	-0.711212	-0.090519	-0.024861	0.273880	0.533775	-0.314923	0.735458
38226	9.228745	-0.632092	3.236276	-0.523496	-0.023521	-0.019609	-0.711777	-0.092377	-0.025448	0.278813	0.532213	-0.319080	0.732940
38227	9.257981	-0.639769	3.197655	-0.539834	-0.021621	-0.021575	-0.710058	-0.092097	-0.024601	0.284521	0.529493	-0.322137	0.731377
38228	9.216837	-0.639419	3.212207	-0.557953	-0.010679	-0.027171	-0.709630	-0.091960	-0.023173	0.289976	0.527533	-0.326619	0.728659
38229	9.219316	-0.646762	3.200202	-0.552498	-0.016207	-0.016457	-0.710206	-0.091675	-0.022308	0.295743	0.524570	-0.329867	0.727015
38230	9.248110	-0.617711	3.236089	-0.552551	-0.014257	-0.032385	-0.710918	-0.092530	-0.023169	0.301152	0.522659	-0.334207	0.724183
38231	9.185197	-0.648706	3.241353	-0.547183	-0.028708	-0.032251	-0.709908	-0.094544	-0.020911	0.306973	0.519956	-0.337269	0.722263
38232	9.259896	-0.612710	3.274685	-0.559749	-0.006186	-0.024556	-0.710490	-0.092538	-0.020885	0.312357	0.517762	-0.341712	0.719436
38233	9.267533	-0.642171	3.209753	-0.556265	-0.030487	-0.028788	-0.709190	-0.094979	-0.019778	0.318170	0.514947	-0.344934	0.717369
38234	9.268222	-0.545750	3.167592	-0.549146	-0.050290	-0.033877	-0.709473	-0.096130	-0.017930	0.323231	0.513450	-0.349375	0.714022
38235	9.263435	-0.603941	3.134414	-0.532642	-0.032431	-0.024954	-0.709613	-0.096989	-0.017652	0.328699	0.510739	-0.352292	0.712034
38236	9.268484	-0.536265	3.138485	-0.541673	-0.028893	-0.012687	-0.709614	-0.096993	-0.016366	0.333491	0.508772	-0.356674	0.709027
38237	9.278082	-0.521732	3.152810	-0.574309	-0.017015	-0.014023	-0.709759	-0.096707	-0.016362	0.339299	0.505440	-0.360171	0.706882
38238	9.311928	-0.497744	3.157331	-0.542443	-0.007307	-0.007508	-0.708042	-0.096143	-0.015083	0.344135	0.503061	-0.364439	0.704049
38239	9.239686	-0.487727	3.140399	-0.535201	-0.009103	-0.012732	-0.709903	-0.097002	-0.013648	0.349549	0.499827	-0.367320	0.702186
38240	9.292711	-0.483151	3.152360	-0.561550	-0.014458	-0.004150	-0.709764	-0.096147	-0.012496	0.354431	0.497326	-0.371906	0.699093
38241	9.280570	-0.526657	3.140779	-0.517830	-0.000318	0.003344	-0.710042	-0.098294	-0.012517	0.359474	0.493934	-0.374620	0.697472
38242	9.239733	-0.495039	3.130813	-0.554254	-0.010894	-0.004098	-0.710052	-0.095857	-0.013348	0.364262	0.491371	-0.379047	0.694400
38243	9.273216	-0.516822	3.160012	-0.547075	-0.020774	-0.011028	-0.709054	-0.094863	-0.011773	0.369600	0.488121	-0.382152	0.692166
38244	9.263990	-0.468619	3.128069	-0.517906	-0.001958	-0.014335	-0.711628	-0.096288	-0.011768	0.374197	0.485720	-0.385874	0.689314
38245	9.268687	-0.483090	3.137892	-0.561518	0.000117	-0.021937	-0.709617	-0.097152	-0.011793	0.379945	0.482114	-0.388892	0.687001
38246	9.290542	-0.488183	3.118585	-0.560641	-0.001622	-0.028988	-0.709621	-0.096292	-0.012070	0.385111	0.479438	-0.393022	0.683639
38247	9.254428	-0.444388	3.127812	-0.534240	0.008144	-0.026972	-0.710762	-0.097724	-0.011218	0.390684	0.475926	-0.395530	0.681481
38248	9.269275	-0.427804	3.088940	-0.547061	-0.008902	-0.027895	-0.708894	-0.098732	-0.010672	0.395596	0.473381	-0.399504	0.678093
38249	9.225204	-0.482786	3.142780	-0.557801	0.015443	-0.025535	-0.709175	-0.100019	-0.011113	0.401386	0.469534	-0.402260	0.675732
38250	9.258761	-0.494932	3.167037	-0.574279	-0.010701	-0.014947	-0.709459	-0.100589	-0.011545	0.406309	0.466625	-0.406700	0.672138
38251	9.287613	-0.495023	3.181500	-0.543570	-0.026870	-0.035715	-0.708305	-0.102168	-0.010999	0.411710	0.463503	-0.409482	0.669316
38252	9.210702	-0.468132	3.152302	-0.546999	0.000073	-0.025316	-0.708601	-0.100310	-0.009834	0.416553	0.460694	-0.413327	0.665887
38253	9.263602	-0.407690	3.207141	-0.559929	-0.032311	-0.023483	-0.708600	-0.100743	-0.008981	0.421849	0.457366	-0.416459	0.662889
38254	9.259273	-0.410489	3.141927	-0.546928	0.005358	-0.011175	-0.708599	-0.101176	-0.007842	0.426497	0.454312	-0.420343	0.659555
38255	9.213712	-0.391046	3.112771	-0.534197	0.007096	-0.011043	-0.708310	-0.101748	-0.008136	0.431673	0.450541	-0.422886	0.657144
38256	9.211578	-0.376712	3.083613	-0.559656	-0.009192	0.009994	-0.709742	-0.102465	-0.006846	0.435980	0.447330	-0.427213	0.653686
38257	9.281292	-0.352678	3.131586	-0.514298	-0.012949	0.004370	-0.708313	-0.101614	-0.005562	0.440562	0.443840	-0.429780	0.651307
38258	9.245127	-0.391275	3.107898	-0.559549	0.008830	0.009888	-0.709461	-0.101325	-0.005549	0.444970	0.440338	-0.433903	0.647944
38259	9.211523	-0.400913	3.079050	-0.550513	-0.000227	0.010043	-0.710320	-0.101318	-0.007115	0.449859	0.436286	-0.436850	0.645324
38260	9.264194	-0.415445	3.127476	-0.548661	0.008811	0.006477	-0.711044	-0.099887	-0.006379	0.454159	0.432854	-0.440758	0.641957
38261	9.293175	-0.391396	3.136835	-0.547005	-0.018256	0.010210	-0.708610	-0.099324	-0.005249	0.458805	0.429035	-0.443791	0.639121
38262	9.279293	-0.391793	3.059524	-0.546915	-0.003807	0.006584	-0.709759	-0.098458	-0.006517	0.462923	0.425727	-0.447748	0.635595
38263	9.308335	-0.440529	3.026195	-0.559552	0.012563	-0.003394	-0.709331	-0.098609	-0.004378	0.468071	0.421495	-0.450509	0.632687
38264	9.320271	-0.421101	3.052546	-0.552065	0.050379	-0.004419	-0.709482	-0.096600	-0.005785	0.472799	0.417495	-0.453884	0.629404
38265	9.264524	-0.437533	3.074554	-0.546640	0.043088	0.000982	-0.708185	-0.097743	-0.007237	0.477999	0.412930	-0.456196	0.626810
38266	9.264512	-0.410855	3.088757	-0.522729	0.082458	0.018715	-0.709333	-0.097017	-0.009507	0.482427	0.408541	-0.459040	0.624212
38267	9.238992	-0.487162	3.229811	-0.546812	0.021519	-0.005984	-0.709478	-0.096294	-0.011499	0.487457	0.404279	-0.461471	0.621280
38268	9.277987	-0.497409	3.176706	-0.564007	0.032451	-0.009781	-0.709624	-0.095723	-0.011063	0.492057	0.400322	-0.465029	0.617552
38269	9.234020	-0.583995	3.201898	-0.545020	0.015216	-0.007705	-0.708186	-0.096293	-0.012939	0.496975	0.396143	-0.467448	0.614475
38270	9.227054	-0.472645	3.219998	-0.530637	0.001764	-0.021597	-0.709045	-0.096723	-0.012079	0.501106	0.392952	-0.470756	0.610631
38271	9.287245	-0.453507	3.248705	-0.559781	-0.007068	-0.025408	-0.710758	-0.098435	-0.012656	0.506095	0.389039	-0.473397	0.606970
38272	9.275625	-0.434399	3.200173	-0.527922	-0.000060	-0.019769	-0.709899	-0.098151	-0.012373	0.510107	0.385832	-0.476657	0.603094
38273	9.263577	-0.468283	3.181234	-0.536214	-0.023496	-0.014420	-0.709182	-0.098590	-0.010097	0.514570	0.382229	-0.479226	0.599550
38274	9.302439	-0.444479	3.161582	-0.557955	-0.014392	-0.012949	-0.710180	-0.099875	-0.010388	0.518535	0.378774	-0.482997	0.595286
38275	9.288219	-0.439752	3.130131	-0.531453	0.007958	-0.007469	-0.710470	-0.099159	-0.010378	0.523128	0.374762	-0.485199	0.592008
38276	9.309944	-0.464135	3.118291	-0.561505	-0.005412	-0.007737	-0.708750	-0.099165	-0.009820	0.527079	0.371058	-0.488907	0.587770
38277	9.281271	-0.476312	3.074965	-0.552410	-0.001797	-0.013850	-0.709606	-0.100021	-0.010109	0.531750	0.366987	-0.491370	0.584053
38278	9.283234	-0.466263	3.137684	-0.552423	-0.006376	-0.005862	-0.708603	-0.099881	-0.009829	0.535537	0.363321	-0.494941	0.579854
38279	9.297670	-0.488138	3.133075	-0.545048	0.008874	-0.002330	-0.708601	-0.100453	-0.009978	0.540066	0.359073	-0.497245	0.576318
38280	9.288598	-0.503097	3.051087	-0.546775	0.017846	0.002902	-0.709468	-0.098731	-0.010525	0.543886	0.355052	-0.500500	0.572386
38281	9.268798	-0.454086	3.137568	-0.555938	0.018047	-0.014901	-0.708039	-0.097441	-0.011952	0.548666	0.350689	-0.502695	0.568578
38282	9.215962	-0.497608	3.082540	-0.513115	0.024851	0.006776	-0.710762	-0.097578	-0.011932	0.552214	0.346872	-0.505463	0.565019
38283	9.200934	-0.458281	3.171539	-0.552052	0.041139	0.018603	-0.709906	-0.096431	-0.013070	0.556759	0.341935	-0.507546	0.561692
38284	9.219199	-0.564232	3.254865	-0.541453	0.005269	-0.005836	-0.708902	-0.096433	-0.013364	0.560380	0.338108	-0.510716	0.557518
38285	9.258313	-0.543058	3.201409	-0.559632	0.003577	-0.007794	-0.708471	-0.096432	-0.013939	0.564828	0.333756	-0.513068	0.553477
38286	9.224524	-0.571941	3.187276	-0.557692	0.016073	0.003642	-0.708320	-0.098147	-0.014816	0.568497	0.329484	-0.516303	0.549257
38287	9.229433	-0.521123	3.201203	-0.542342	0.005230	-0.000528	-0.709899	-0.097860	-0.013943	0.572702	0.325216	-0.518442	0.545403
38288	9.286948	-0.521152	3.254293	-0.541295	0.028639	0.001119	-0.708611	-0.097143	-0.015232	0.576354	0.320976	-0.521279	0.541349
38289	9.224211	-0.515923	3.254319	-0.557760	0.011624	-0.002520	-0.711187	-0.098140	-0.014936	0.580685	0.316464	-0.523445	0.537272
38290	9.210219	-0.555022	3.172606	-0.536012	-0.000193	-0.002197	-0.709041	-0.096999	-0.015227	0.583971	0.312589	-0.526480	0.532996
38291	9.239104	-0.487254	3.215312	-0.538702	0.012503	-0.009371	-0.710047	-0.096713	-0.014358	0.588204	0.308349	-0.528334	0.528962
38292	9.268106	-0.506864	3.200992	-0.574052	0.021644	-0.005414	-0.710616	-0.097857	-0.014366	0.591920	0.303785	-0.531438	0.524328
38293	9.222358	-0.477571	3.200726	-0.549639	0.007164	-0.011237	-0.709899	-0.097713	-0.014942	0.596117	0.299477	-0.533401	0.520039
38294	9.239104	-0.496952	3.210587	-0.556009	0.008144	-0.016625	-0.711050	-0.096998	-0.014067	0.599623	0.295344	-0.536345	0.515324
38295	9.258413	-0.482526	3.217650	-0.555983	0.007149	-0.005997	-0.709183	-0.097429	-0.014944	0.603740	0.290890	-0.538344	0.510947
38296	9.243904	-0.494535	3.215387	-0.545014	0.017907	-0.005940	-0.709611	-0.098000	-0.015090	0.607104	0.286634	-0.541058	0.506481
38297	9.229562	-0.487284	3.200825	-0.536023	0.008958	-0.017281	-0.709325	-0.097713	-0.015518	0.611176	0.282512	-0.542708	0.502114
38298	9.253361	-0.487162	3.244292	-0.552373	0.012681	-0.021916	-0.709752	-0.098139	-0.016234	0.614615	0.278352	-0.545407	0.497292
38299	9.238635	-0.482023	3.278089	-0.545053	0.010648	-0.000590	-0.709461	-0.098851	-0.017530	0.618529	0.273909	-0.547157	0.492966
38300	9.200993	-0.492271	3.147751	-0.530575	0.003468	-0.010995	-0.708602	-0.098856	-0.016537	0.621567	0.269952	-0.549756	0.488416
38301	9.233809	-0.520787	3.259194	-0.546973	-0.001861	-0.011156	-0.708888	-0.098855	-0.016820	0.625395	0.265713	-0.551561	0.483795
38302	9.262753	-0.496708	3.273387	-0.541587	-0.007225	-0.018129	-0.708885	-0.099424	-0.017970	0.628374	0.261765	-0.554303	0.478930
38303	9.209991	-0.516045	3.220506	-0.549712	-0.007288	-0.007619	-0.709315	-0.099421	-0.018395	0.632061	0.257493	-0.556156	0.474222
38304	9.190737	-0.482024	3.229819	-0.552372	0.003520	-0.005947	-0.709317	-0.099140	-0.016820	0.635025	0.253135	-0.558866	0.469397
38305	9.262836	-0.474955	3.273144	-0.535981	0.005138	0.006633	-0.708892	-0.098286	-0.015528	0.638584	0.248751	-0.560440	0.465018
38306	9.239292	-0.492256	3.188784	-0.549645	0.001695	-0.004124	-0.710177	-0.099135	-0.017671	0.641423	0.244388	-0.563095	0.460191
38307	9.200177	-0.518279	3.239877	-0.545102	0.005318	-0.009415	-0.710032	-0.099275	-0.018817	0.645113	0.240057	-0.564606	0.455435
38308	9.243369	-0.491676	3.285440	-0.546067	-0.003715	-0.005822	-0.709171	-0.099712	-0.017113	0.647816	0.235774	-0.567225	0.450556
38309	9.234097	-0.474955	3.244182	-0.548753	-0.002880	0.002990	-0.708742	-0.099136	-0.018397	0.651255	0.231321	-0.568866	0.445813
38310	9.233659	-0.510967	3.283252	-0.548671	0.012466	-0.000649	-0.709751	-0.098132	-0.018235	0.654033	0.226767	-0.571258	0.441001
38311	9.214686	-0.491722	3.249228	-0.519681	0.005215	-0.010880	-0.708748	-0.098137	-0.017385	0.657491	0.222771	-0.572405	0.436383
38312	9.224201	-0.513490	3.256709	-0.557867	-0.002743	-0.007741	-0.708746	-0.098275	-0.018959	0.660125	0.218277	-0.574980	0.431263
38313	9.199963	-0.535076	3.259399	-0.541512	-0.003742	-0.005782	-0.709037	-0.097418	-0.018376	0.663470	0.214005	-0.576391	0.426361
38314	9.214529	-0.532811	3.249687	-0.541506	-0.003756	-0.004009	-0.708750	-0.097419	-0.018235	0.665914	0.209661	-0.578789	0.421432
38315	9.241371	-0.545338	3.206290	-0.564177	0.004522	-0.010511	-0.709316	-0.099137	-0.017820	0.669421	0.205063	-0.580191	0.416178
38316	9.219328	-0.520696	3.259212	-0.552435	0.001863	-0.021862	-0.708745	-0.098273	-0.019674	0.672046	0.200701	-0.582464	0.410864
38317	9.185895	-0.564416	3.192077	-0.547948	-0.010783	-0.020856	-0.709315	-0.099130	-0.019822	0.675322	0.196555	-0.583820	0.405538
38318	9.209599	-0.549670	3.254715	-0.557799	0.007164	-0.007808	-0.708740	-0.099563	-0.019259	0.677837	0.191883	-0.586050	0.400329
38319	9.219143	-0.569036	3.259752	-0.559740	-0.014466	-0.005930	-0.708322	-0.096846	-0.018662	0.680922	0.187420	-0.587535	0.394996
38320	9.253568	-0.492179	3.215348	-0.538018	-0.014368	-0.026889	-0.708459	-0.098278	-0.018390	0.683181	0.183383	-0.589760	0.389637
38321	9.215157	-0.506651	3.181727	-0.536117	-0.003593	-0.024287	-0.709605	-0.098850	-0.017815	0.686383	0.179366	-0.590771	0.384313
38322	9.234248	-0.484776	3.220124	-0.534320	-0.002659	-0.028690	-0.709603	-0.099133	-0.018676	0.688706	0.175283	-0.592735	0.378979
38323	9.286986	-0.540580	3.240010	-0.532402	0.010810	-0.024324	-0.708880	-0.100425	-0.018123	0.691998	0.171201	-0.593448	0.373695
38324	9.214939	-0.484654	3.220149	-0.545943	0.021625	-0.018363	-0.709312	-0.100137	-0.018403	0.694495	0.166625	-0.595132	0.368416
38325	9.181121	-0.501391	3.215547	-0.559627	0.005371	-0.007817	-0.709742	-0.100136	-0.018399	0.697619	0.162001	-0.596103	0.362966
38326	9.258368	-0.494611	3.217785	-0.523313	0.010741	-0.021562	-0.710026	-0.100853	-0.017833	0.699856	0.157833	-0.597697	0.357839
38327	9.260399	-0.540382	3.244877	-0.546875	0.015292	-0.014796	-0.708589	-0.101426	-0.018851	0.703035	0.153392	-0.598338	0.352425
38328	9.214576	-0.525576	3.247190	-0.561481	0.004561	-0.016677	-0.708306	-0.100568	-0.018558	0.705203	0.148647	-0.600236	0.346857
38329	9.253044	-0.520848	3.268836	-0.527872	0.001637	-0.009182	-0.708441	-0.102283	-0.019433	0.708049	0.144496	-0.600879	0.341660
38330	9.253437	-0.496922	3.229901	-0.557861	-0.001837	-0.007737	-0.709447	-0.101997	-0.018565	0.709986	0.139714	-0.602796	0.336210
38331	9.234181	-0.462901	3.239214	-0.549701	0.007309	-0.027160	-0.707727	-0.101424	-0.020002	0.713010	0.135429	-0.603384	0.330461
38332	9.228989	-0.464998	3.285161	-0.532409	0.007112	-0.014575	-0.709155	-0.102853	-0.019577	0.714950	0.131006	-0.604912	0.325214
38333	9.214817	-0.482130	3.237038	-0.548735	0.012652	-0.020995	-0.709729	-0.102564	-0.020141	0.717920	0.126622	-0.605357	0.319531
38334	9.233844	-0.462626	3.282712	-0.559758	-0.008975	-0.014794	-0.710454	-0.101281	-0.017977	0.719657	0.121889	-0.607221	0.313880
38335	9.210420	-0.463054	3.190913	-0.543445	-0.009824	-0.028753	-0.708162	-0.100711	-0.018704	0.722312	0.117815	-0.607860	0.308044
38336	9.180818	-0.457503	3.275476	-0.559695	0.000013	-0.013090	-0.709730	-0.102566	-0.019426	0.724063	0.112984	-0.609521	0.302410
38337	9.223838	-0.549563	3.286112	-0.561690	-0.025108	-0.023578	-0.708435	-0.103571	-0.019447	0.726462	0.108670	-0.610427	0.296349
38338	9.239156	-0.404862	3.248226	-0.545353	-0.021525	-0.028693	-0.708009	-0.103006	-0.017443	0.727928	0.104346	-0.612204	0.290585
38339	9.210640	-0.371100	3.206804	-0.516195	-0.010917	-0.021340	-0.707149	-0.103009	-0.017450	0.730317	0.100585	-0.612568	0.285096
38340	9.220030	-0.337003	3.257161	-0.548948	-0.014316	-0.027006	-0.708579	-0.104156	-0.015879	0.731790	0.096125	-0.614194	0.279303
38341	9.244000	-0.385511	3.255254	-0.548886	-0.012633	-0.013747	-0.708859	-0.105582	-0.017178	0.734109	0.091805	-0.614708	0.273476
38342	9.176734	-0.336851	3.237884	-0.545220	-0.010919	-0.006644	-0.710580	-0.106162	-0.013740	0.735421	0.087112	-0.616229	0.268008
38343	9.220236	-0.327472	3.235304	-0.545403	-0.039736	-0.007344	-0.709724	-0.104582	-0.016017	0.737292	0.082915	-0.617059	0.262228
38344	9.268563	-0.284179	3.249257	-0.545302	-0.025378	-0.000339	-0.707291	-0.104458	-0.012033	0.738313	0.078204	-0.618733	0.256802
38345	9.242146	-0.322912	3.213474	-0.541674	-0.025351	-0.005613	-0.709296	-0.104591	-0.013733	0.740274	0.073973	-0.619261	0.251073
38346	9.263817	-0.386044	3.189982	-0.559871	-0.031554	-0.007560	-0.708145	-0.105744	-0.012039	0.741196	0.069149	-0.621015	0.245329
38347	9.264500	-0.359930	3.114772	-0.545264	-0.019890	-0.009223	-0.708435	-0.105316	-0.011461	0.743172	0.064890	-0.621402	0.239468
38348	9.273676	-0.357177	3.177563	-0.548803	-0.003673	-0.007595	-0.708728	-0.103886	-0.010729	0.744342	0.060080	-0.622613	0.233877
38349	9.254124	-0.366556	3.204278	-0.534449	-0.032577	-0.007256	-0.707289	-0.105469	-0.009327	0.746062	0.056022	-0.623066	0.228126
38350	9.211221	-0.352176	3.141341	-0.549851	-0.032586	0.001406	-0.706724	-0.103176	-0.010451	0.746751	0.051204	-0.624651	0.222603
38351	9.273660	-0.395956	3.161079	-0.556405	-0.053997	-0.017995	-0.708440	-0.104029	-0.011161	0.748199	0.047056	-0.625439	0.216357
38352	9.249649	-0.308623	3.186720	-0.561886	-0.056682	-0.017153	-0.709304	-0.103894	-0.007865	0.748597	0.042382	-0.627340	0.210362
38353	9.310595	-0.362834	3.083326	-0.535479	-0.053252	-0.010662	-0.706427	-0.106339	-0.006628	0.749927	0.038462	-0.627958	0.204447
38354	9.173283	-0.282174	3.087443	-0.549035	-0.046997	0.000623	-0.708018	-0.103623	-0.004299	0.750280	0.033703	-0.629599	0.198870
38355	9.338696	-0.272131	2.927607	-0.531017	-0.074088	0.001043	-0.708155	-0.105346	-0.002887	0.751225	0.029800	-0.630454	0.193133
38356	9.216970	-0.411145	2.994572	-0.543756	-0.084934	0.008877	-0.708162	-0.103917	-0.002014	0.750986	0.025154	-0.632577	0.187706
38357	9.357890	-0.366714	2.897220	-0.541927	-0.088613	0.018691	-0.708165	-0.103635	-0.000581	0.751615	0.020930	-0.633636	0.182052
38358	9.316135	-0.373142	2.986765	-0.557361	-0.083101	0.014040	-0.708597	-0.103642	0.001852	0.751305	0.015997	-0.635710	0.176517
38359	9.309963	-0.359418	2.856118	-0.561869	-0.083115	0.018417	-0.709177	-0.102501	0.003298	0.751935	0.011470	-0.636685	0.170570
38360	9.391711	-0.393621	2.880558	-0.560078	-0.090381	0.024686	-0.709179	-0.102218	0.004445	0.751411	0.006375	-0.638802	0.165145
38361	9.377255	-0.524476	2.814370	-0.532760	-0.090612	0.035606	-0.707754	-0.100800	0.007593	0.751807	0.002104	-0.639725	0.159793
38362	9.382016	-0.669923	2.753153	-0.538920	-0.076379	0.058433	-0.707470	-0.100372	0.007882	0.751274	-0.003158	-0.641491	0.155134
38363	9.338490	-0.730197	2.734550	-0.568812	-0.069099	0.065100	-0.708055	-0.097798	0.009057	0.751775	-0.008410	-0.642138	0.149742
38364	9.463815	-0.769630	2.739656	-0.552310	-0.053092	0.081138	-0.708635	-0.096947	0.011930	0.751391	-0.014243	-0.643517	0.145241
38365	9.434237	-0.856231	2.776912	-0.548403	-0.008036	0.077350	-0.709513	-0.092936	0.011694	0.752566	-0.019516	-0.643110	0.140264
38366	9.386161	-0.868210	2.745693	-0.548384	0.002923	0.060464	-0.708949	-0.090792	0.012284	0.752882	-0.025191	-0.643568	0.135477
38367	9.429732	-0.766756	2.778337	-0.533877	0.001036	0.063320	-0.709961	-0.088636	0.010599	0.754144	-0.030078	-0.642918	0.130456
38368	9.430277	-0.762349	2.710619	-0.539443	-0.004083	0.034982	-0.708965	-0.087212	0.012179	0.754364	-0.035276	-0.643401	0.125399
38369	9.430306	-0.636298	2.767213	-0.564980	-0.018415	0.039208	-0.709406	-0.084779	0.012494	0.755342	-0.040254	-0.643065	0.119603
38370	9.348805	-0.645936	2.690095	-0.547178	-0.061433	0.004280	-0.710129	-0.083636	0.013942	0.754812	-0.045038	-0.644383	0.114020
38371	9.332092	-0.568394	2.703752	-0.536161	-0.045356	0.014047	-0.710128	-0.084213	0.015079	0.755453	-0.049169	-0.644333	0.108205
38372	9.372400	-0.689290	2.738881	-0.545675	-0.099066	-0.019359	-0.710124	-0.085362	0.016210	0.754410	-0.053550	-0.646165	0.102317
38373	9.305764	-0.510218	2.703138	-0.553289	-0.147603	-0.027985	-0.710275	-0.084373	0.020225	0.753728	-0.057163	-0.647661	0.095716
38374	9.382519	-0.607294	2.718619	-0.555135	-0.160308	-0.016426	-0.709700	-0.085678	0.024780	0.751790	-0.061604	-0.650347	0.089808
38375	9.407702	-0.540411	2.616338	-0.547939	-0.169287	-0.022461	-0.710849	-0.086120	0.029216	0.750743	-0.065149	-0.652069	0.083349
38376	9.471151	-0.517124	2.538658	-0.554172	-0.158578	-0.006656	-0.710570	-0.084985	0.032228	0.748722	-0.069708	-0.654626	0.077590
38377	9.356445	-0.614309	2.344143	-0.564016	-0.153304	0.011747	-0.709711	-0.085576	0.037075	0.747725	-0.073949	-0.656006	0.071378
38378	9.230500	-0.731967	2.343209	-0.544038	-0.162502	0.019958	-0.708715	-0.084591	0.041366	0.745539	-0.078701	-0.658484	0.066153
38379	9.137520	-0.987363	2.382434	-0.548526	-0.169872	0.037590	-0.709446	-0.082605	0.047539	0.744235	-0.083022	-0.659967	0.060539
38380	9.224440	-1.252684	2.561698	-0.549148	-0.170632	0.120719	-0.709175	-0.079752	0.050426	0.741725	-0.089169	-0.662323	0.056757
38381	9.789570	-1.569756	2.678066	-0.565680	-0.221281	0.156291	-0.710638	-0.074621	0.058211	0.739498	-0.095262	-0.664290	0.052784
38382	9.969431	-0.948795	2.815896	-0.533031	-0.201461	0.144276	-0.710098	-0.068056	0.063995	0.736491	-0.101442	-0.666954	0.049619
38383	9.581294	-0.759556	2.536383	-0.545909	-0.188074	0.062615	-0.709968	-0.066215	0.069874	0.734777	-0.106001	-0.668500	0.044440
38384	9.264139	-0.860556	2.301098	-0.531272	-0.177284	0.053807	-0.709984	-0.063512	0.075049	0.732103	-0.110968	-0.670908	0.039916
38385	9.292218	-1.121867	2.289477	-0.572815	-0.151977	0.065523	-0.709126	-0.064104	0.080182	0.730747	-0.115976	-0.671848	0.034326
38386	9.406610	-1.417199	2.336120	-0.568760	-0.103583	0.091796	-0.710855	-0.062969	0.084353	0.728867	-0.122051	-0.673034	0.029688
38387	9.309146	-1.459486	2.433391	-0.552262	-0.091274	0.114884	-0.711439	-0.061260	0.087521	0.728283	-0.127463	-0.672855	0.024965
38388	9.392640	-1.519354	2.221277	-0.542975	-0.042279	0.074018	-0.710598	-0.057115	0.088845	0.727222	-0.132949	-0.673099	0.020265
38389	9.305298	-1.518440	2.279385	-0.552094	-0.011019	0.008235	-0.711451	-0.059124	0.090831	0.727705	-0.136959	-0.671935	0.013800
38390	9.450614	-1.497936	2.225794	-0.544478	0.055800	-0.009744	-0.712879	-0.060260	0.089258	0.727912	-0.141365	-0.670897	0.007601
38391	9.488230	-1.504637	2.351487	-0.538850	0.115689	-0.059585	-0.712576	-0.063693	0.088219	0.730070	-0.144296	-0.667964	-0.000014
38392	9.826010	-1.453320	2.393963	-0.549797	0.134156	-0.098677	-0.714843	-0.069117	0.084748	0.731221	-0.147588	-0.665937	-0.007796
38393	10.666957	-1.357590	2.314435	-0.541236	0.067756	-0.120981	-0.714965	-0.073548	0.082844	0.732630	-0.149732	-0.663756	-0.016196
38394	10.225416	-1.601759	1.865827	-0.562784	0.089470	-0.125005	-0.715789	-0.081267	0.079909	0.733033	-0.152857	-0.662346	-0.024397
38395	9.359726	-1.208559	1.637844	-0.531406	0.137381	-0.068432	-0.717775	-0.085546	0.076591	0.735295	-0.155524	-0.658881	-0.032092
38396	9.246168	-1.054527	1.416357	-0.556981	0.105873	-0.057915	-0.717033	-0.090401	0.072388	0.735862	-0.159437	-0.656920	-0.039267
38397	9.059881	-0.885231	1.243131	-0.544651	0.063828	-0.098214	-0.718004	-0.097262	0.069750	0.736957	-0.161957	-0.654541	-0.047331
38398	9.371529	-0.606181	1.341101	-0.557897	-0.017267	-0.085391	-0.719562	-0.101551	0.069145	0.735789	-0.165620	-0.654380	-0.054513
38399	9.778677	-0.719661	1.385323	-0.554725	-0.081952	-0.102582	-0.718396	-0.106139	0.070373	0.734812	-0.168366	-0.654081	-0.062303
38400	10.033705	-0.788494	1.458251	-0.530983	-0.073256	-0.077548	-0.719823	-0.107860	0.072081	0.732922	-0.171787	-0.654658	-0.068821
38401	10.031870	-0.845190	1.666723	-0.561493	-0.022905	-0.051693	-0.719795	-0.114447	0.072583	0.732656	-0.175212	-0.653236	-0.076155
38402	9.512726	-0.737499	1.743550	-0.527699	0.003823	-0.042712	-0.719205	-0.117880	0.071398	0.731753	-0.178920	-0.652488	-0.082372
38403	9.303813	-0.690983	1.627309	-0.545324	-0.059181	-0.042562	-0.720201	-0.119888	0.073243	0.730989	-0.182281	-0.651512	-0.089222
38404	9.419785	-0.740298	1.589037	-0.543806	-0.094974	-0.068844	-0.718607	-0.123901	0.073473	0.728612	-0.186042	-0.652197	-0.095660
38405	9.642220	-0.766250	1.528611	-0.531261	-0.118344	-0.078240	-0.720449	-0.129199	0.075004	0.726967	-0.188841	-0.652172	-0.102620
38406	9.541611	-0.708044	1.458012	-0.542261	-0.130832	-0.087148	-0.719005	-0.131349	0.074683	0.724006	-0.192398	-0.653363	-0.109154
38407	9.430763	-0.595963	1.488327	-0.562243	-0.128969	-0.084749	-0.719850	-0.135657	0.079075	0.721987	-0.195583	-0.653373	-0.116563
38408	9.517858	-0.519091	1.499436	-0.554083	-0.129003	-0.083742	-0.719405	-0.139823	0.083030	0.718918	-0.199337	-0.654405	-0.123190
38409	9.463830	-0.554370	1.601403	-0.542117	-0.125862	-0.040294	-0.717679	-0.141841	0.086139	0.717029	-0.202800	-0.654156	-0.129699
38410	9.717528	-0.556182	1.567250	-0.523890	-0.114188	-0.041869	-0.717807	-0.145569	0.087816	0.714297	-0.206617	-0.654801	-0.135369
38411	9.686009	-0.553445	1.586595	-0.556173	-0.057468	-0.021370	-0.719381	-0.147298	0.092384	0.713213	-0.210338	-0.653379	-0.142060
38412	9.633059	-0.553232	1.567330	-0.534976	-0.014424	-0.010781	-0.718794	-0.149870	0.090351	0.711750	-0.214431	-0.652364	-0.147826
38413	9.686201	-0.621487	1.529354	-0.537063	0.073664	0.013427	-0.719654	-0.150014	0.091214	0.712474	-0.217943	-0.648901	-0.154305
38414	9.622645	-0.731969	1.579006	-0.554644	0.169273	0.009066	-0.719362	-0.149995	0.085208	0.713289	-0.222001	-0.645037	-0.160812
38415	9.958482	-0.814845	1.806651	-0.566005	0.237654	0.028023	-0.721075	-0.150543	0.079212	0.715938	-0.225583	-0.638966	-0.168128
38416	9.781036	-0.863157	1.633425	-0.531968	0.317037	-0.002179	-0.723784	-0.152224	0.070067	0.718585	-0.228653	-0.632996	-0.175131
38417	11.130362	-1.197573	2.084858	-0.540415	0.257282	0.048726	-0.723059	-0.152485	0.061911	0.721524	-0.232048	-0.626494	-0.181829
38418	10.314153	-1.538344	1.659581	-0.557887	0.272950	-0.090654	-0.725633	-0.152598	0.054783	0.723024	-0.234502	-0.621347	-0.190192
38419	9.682989	-1.195913	1.666271	-0.538244	0.205847	-0.060019	-0.725048	-0.154011	0.048760	0.724775	-0.236707	-0.615979	-0.198093
38420	9.207507	-1.401433	1.565283	-0.562858	0.177941	-0.056716	-0.727037	-0.157428	0.044594	0.725073	-0.239986	-0.611907	-0.205536
38421	8.766334	-1.787002	1.311590	-0.548648	0.070017	0.007679	-0.729043	-0.157418	0.042895	0.725241	-0.243766	-0.608059	-0.211820
38422	9.211768	-1.662852	1.512611	-0.551812	-0.040676	0.100422	-0.729922	-0.153993	0.046798	0.723490	-0.249689	-0.606356	-0.215756
38423	9.664536	-1.524276	1.708628	-0.542185	-0.076518	0.079624	-0.729366	-0.150279	0.049120	0.722108	-0.254916	-0.604263	-0.220099
38424	9.777783	-1.389060	1.798802	-0.541433	-0.098178	0.085110	-0.731537	-0.146712	0.054178	0.719571	-0.260732	-0.603444	-0.223810
38425	9.537255	-1.305786	1.730527	-0.536237	-0.119496	0.046343	-0.731402	-0.145726	0.058905	0.717460	-0.265684	-0.602128	-0.228265
38426	9.354289	-1.052863	1.790783	-0.543454	-0.086750	0.014202	-0.733421	-0.144163	0.063940	0.714655	-0.270598	-0.601442	-0.233052
38427	9.267684	-1.149530	1.707393	-0.559941	-0.088050	-0.033779	-0.733410	-0.147180	0.067053	0.712329	-0.274790	-0.599944	-0.239048
38428	9.420205	-1.430161	1.823906	-0.550984	-0.118837	-0.021111	-0.731833	-0.147619	0.068608	0.708853	-0.279515	-0.599796	-0.244220
38429	9.508757	-1.519818	1.877956	-0.528983	-0.081006	-0.030813	-0.732966	-0.151202	0.070723	0.706705	-0.283283	-0.598274	-0.249774
38430	9.314326	-1.492791	1.752246	-0.544969	-0.026911	-0.028708	-0.732669	-0.153492	0.070267	0.704248	-0.287353	-0.596825	-0.255466
38431	9.350305	-1.502054	1.467130	-0.572306	-0.013573	-0.092784	-0.732784	-0.159355	0.068348	0.702241	-0.290676	-0.594429	-0.262715
38432	9.774377	-1.618089	1.506525	-0.549692	0.143523	-0.135877	-0.733190	-0.163773	0.062586	0.701133	-0.292610	-0.591096	-0.270921
38433	9.583525	-1.692385	1.802447	-0.545227	0.315170	-0.193559	-0.732860	-0.171614	0.052637	0.702484	-0.292614	-0.584713	-0.281077
38434	9.079255	-1.818336	2.026864	-0.525229	0.459066	-0.183723	-0.734243	-0.179568	0.034552	0.704788	-0.291834	-0.577210	-0.291438
38435	9.294432	-1.825310	2.287658	-0.539439	0.494771	-0.138077	-0.733763	-0.186944	0.013886	0.708331	-0.291353	-0.567796	-0.301643
38436	9.342123	-1.653000	2.445173	-0.540852	0.411731	-0.119866	-0.733855	-0.193736	-0.009915	0.710141	-0.291729	-0.560299	-0.310901
38437	11.036510	-1.106033	2.712305	-0.524623	0.143616	-0.145049	-0.732964	-0.197696	-0.024973	0.709547	-0.293099	-0.555841	-0.318869
38438	10.018414	-0.982663	2.088782	-0.562698	0.185981	-0.237035	-0.732641	-0.203959	-0.035906	0.707802	-0.293824	-0.551974	-0.328646
38439	9.006618	-0.308207	1.850605	-0.559038	0.178398	-0.206977	-0.730881	-0.210221	-0.048423	0.706810	-0.294759	-0.547085	-0.337986
38440	8.890524	-0.466824	1.494859	-0.559140	0.133108	-0.181073	-0.729704	-0.213891	-0.064767	0.704728	-0.296353	-0.543542	-0.346548
38441	9.089154	-0.515192	1.690885	-0.549057	0.014295	-0.197008	-0.727089	-0.219444	-0.075711	0.701885	-0.298389	-0.540930	-0.354564
38442	9.922071	-0.399379	1.722312	-0.542642	-0.087898	-0.245662	-0.726477	-0.226140	-0.085936	0.696925	-0.300556	-0.540900	-0.362476
38443	10.282391	-0.613612	1.842639	-0.528016	-0.068953	-0.252643	-0.723592	-0.228698	-0.093705	0.692740	-0.302292	-0.539909	-0.370445
38444	9.991716	-0.758842	1.905066	-0.541883	0.020013	-0.225125	-0.720982	-0.233543	-0.102068	0.688979	-0.303829	-0.538164	-0.378650
38445	9.441097	-0.573288	2.031818	-0.552687	0.015996	-0.181089	-0.721534	-0.236660	-0.111531	0.685943	-0.306058	-0.535331	-0.386304
38446	9.130129	-0.328716	1.787834	-0.550309	-0.047176	-0.172732	-0.719797	-0.238932	-0.118145	0.681697	-0.308751	-0.534038	-0.393402
38447	9.449224	-0.537208	1.625398	-0.537422	-0.164147	-0.192164	-0.718347	-0.241493	-0.124044	0.676593	-0.312070	-0.533825	-0.399830
38448	9.660900	-0.438550	1.766599	-0.526246	-0.121090	-0.174555	-0.717054	-0.240611	-0.131907	0.671587	-0.314951	-0.533663	-0.406178
38449	9.578102	-0.427739	1.865674	-0.544689	-0.149613	-0.200271	-0.716185	-0.241745	-0.135928	0.666387	-0.318171	-0.533209	-0.412775
38450	9.664366	-0.750238	1.791824	-0.554471	-0.131651	-0.189015	-0.714731	-0.245309	-0.141410	0.660863	-0.321313	-0.532964	-0.419484
38451	9.529208	-0.885165	1.725843	-0.547304	-0.036704	-0.133824	-0.713721	-0.246308	-0.142858	0.657274	-0.324348	-0.530525	-0.425832
38452	9.614711	-0.855489	1.918733	-0.548582	0.046005	-0.113104	-0.712433	-0.244718	-0.148569	0.654219	-0.326677	-0.527422	-0.432558
38453	9.479164	-0.599752	2.090063	-0.555343	0.141571	-0.118196	-0.709991	-0.243979	-0.157157	0.652477	-0.328459	-0.522423	-0.439843
38454	9.541880	-0.561323	2.113717	-0.553406	0.163194	-0.118290	-0.708841	-0.243095	-0.165447	0.650472	-0.329734	-0.517697	-0.447383
38455	9.624424	-0.584051	2.041359	-0.551168	0.204215	-0.071612	-0.705242	-0.244503	-0.174925	0.649686	-0.331382	-0.511552	-0.454322
38456	9.445374	-0.666949	1.747687	-0.552727	0.240337	-0.081617	-0.702507	-0.245050	-0.184673	0.648688	-0.332281	-0.505497	-0.461807
38457	10.765148	-0.808690	2.056840	-0.551142	0.188661	-0.031504	-0.700215	-0.243025	-0.192245	0.647967	-0.334494	-0.499241	-0.467987
38458	10.131385	-1.135261	1.766495	-0.530964	0.222195	-0.072325	-0.699348	-0.243000	-0.200400	0.646894	-0.335322	-0.493482	-0.474934
38459	9.949042	-0.797987	1.787142	-0.544838	0.191650	-0.075833	-0.696908	-0.241543	-0.209695	0.645683	-0.337016	-0.487513	-0.481503
38460	9.665073	-0.653832	1.747246	-0.541573	0.172446	-0.148255	-0.693605	-0.241530	-0.216010	0.643207	-0.337665	-0.482729	-0.489122
38461	9.319871	-0.692355	1.424300	-0.541359	0.093898	-0.232756	-0.690998	-0.246674	-0.220660	0.639390	-0.338763	-0.479095	-0.496878
38462	8.993670	-1.039143	1.302939	-0.534538	-0.023811	-0.177211	-0.688687	-0.250109	-0.222716	0.634686	-0.340923	-0.477012	-0.503393
38463	9.608732	-1.321499	1.223099	-0.563510	-0.075077	-0.065677	-0.687256	-0.249252	-0.223004	0.630637	-0.345631	-0.474176	-0.507930
38464	9.881879	-1.391910	1.448272	-0.541400	-0.044962	-0.017797	-0.687259	-0.248098	-0.225708	0.627209	-0.349566	-0.471148	-0.512282
38465	9.858124	-1.183559	1.499146	-0.562753	0.027095	-0.004315	-0.687563	-0.243648	-0.228946	0.624638	-0.353850	-0.466617	-0.516611
38466	9.606959	-1.007295	1.601433	-0.546797	0.000493	-0.062385	-0.687012	-0.237479	-0.233459	0.621061	-0.356936	-0.463228	-0.521824
38467	9.317637	-1.000879	1.563082	-0.534345	-0.015319	-0.117046	-0.685586	-0.234599	-0.239443	0.617012	-0.360283	-0.460323	-0.526873
38468	9.360212	-1.189558	1.584464	-0.552904	-0.089212	-0.106210	-0.685015	-0.233155	-0.243292	0.612024	-0.363936	-0.458237	-0.531973
38469	9.596192	-1.224537	1.640123	-0.541894	-0.104235	-0.042254	-0.683744	-0.228138	-0.246250	0.607789	-0.369023	-0.455798	-0.535410
38470	9.638028	-1.172109	1.562147	-0.558406	-0.131176	-0.042263	-0.686487	-0.223253	-0.249321	0.602975	-0.373730	-0.453647	-0.539399
38471	9.607144	-1.283841	1.445017	-0.560120	-0.114857	-0.053014	-0.687222	-0.218951	-0.250984	0.598280	-0.379068	-0.451217	-0.542929
38472	9.569159	-1.196829	1.405430	-0.552948	-0.131141	-0.049286	-0.688825	-0.212351	-0.254332	0.593349	-0.383598	-0.449124	-0.546879
38473	9.684220	-1.405423	1.407604	-0.538086	-0.071564	-0.068944	-0.687696	-0.207182	-0.259718	0.588930	-0.388068	-0.446535	-0.550610
38474	9.592232	-1.608285	1.344740	-0.548511	-0.003079	-0.066874	-0.687431	-0.201442	-0.263661	0.584909	-0.390934	-0.443064	-0.555650
38475	9.716619	-1.661504	1.463586	-0.546143	0.086978	-0.062963	-0.686871	-0.197417	-0.269054	0.581807	-0.393817	-0.438459	-0.560501
38476	9.406371	-1.595463	1.661434	-0.547861	0.256333	-0.064088	-0.684313	-0.190234	-0.278432	0.580015	-0.393747	-0.431894	-0.567462
38477	9.813372	-1.384416	2.190208	-0.544816	0.333890	-0.069752	-0.682028	-0.185323	-0.292978	0.578877	-0.393762	-0.424424	-0.574210
38478	9.997466	-1.194568	2.197510	-0.541051	0.382901	-0.107986	-0.674434	-0.181138	-0.308289	0.577582	-0.391713	-0.416725	-0.582495
38479	9.738667	-1.065950	2.017584	-0.543986	0.252258	-0.207210	-0.669845	-0.179107	-0.319596	0.574016	-0.391482	-0.411216	-0.590042
38480	9.274852	-0.581699	1.679296	-0.557183	0.178481	-0.214005	-0.667538	-0.180517	-0.327634	0.569524	-0.391041	-0.406428	-0.597951
38481	9.397770	-0.450928	1.455335	-0.553989	0.111015	-0.224117	-0.661799	-0.179352	-0.337531	0.564363	-0.392427	-0.402541	-0.604529
38482	9.846630	-0.637955	1.377070	-0.554111	0.081234	-0.213248	-0.658938	-0.176472	-0.344384	0.559003	-0.393049	-0.398822	-0.611530
38483	9.602592	-0.422851	1.512748	-0.554103	0.068233	-0.173388	-0.657811	-0.170730	-0.349906	0.553973	-0.395343	-0.395032	-0.617064
38484	9.445374	-0.113201	1.393501	-0.539939	0.012310	-0.173750	-0.655538	-0.164700	-0.356722	0.548564	-0.396907	-0.391888	-0.622869
38485	9.993892	-0.578771	1.712134	-0.564729	-0.041775	-0.154209	-0.654281	-0.156386	-0.360645	0.542694	-0.400808	-0.389046	-0.627279
38486	9.935046	-0.778895	1.733780	-0.530487	0.022355	-0.092316	-0.655461	-0.147920	-0.365692	0.538373	-0.402717	-0.385225	-0.632120
38487	9.646959	-0.548002	1.644588	-0.546834	-0.012437	-0.025086	-0.654635	-0.139175	-0.369750	0.534398	-0.407048	-0.381254	-0.635119
38488	9.407375	-0.533861	1.731752	-0.541048	0.025958	0.006541	-0.653230	-0.132300	-0.371832	0.531198	-0.409735	-0.376429	-0.638942
38489	9.317474	-0.452804	1.846969	-0.541276	-0.011066	0.014714	-0.654701	-0.123413	-0.374013	0.527691	-0.414274	-0.372189	-0.641400
38490	9.534029	-0.453625	1.933690	-0.561444	-0.039820	0.019118	-0.652727	-0.115685	-0.374518	0.523922	-0.418067	-0.367663	-0.644631
38491	9.416509	-0.553372	2.099296	-0.544937	-0.007390	0.008452	-0.654611	-0.110807	-0.376452	0.520233	-0.422518	-0.363386	-0.647138
38492	9.440417	-0.509698	2.149527	-0.555777	0.008946	0.001156	-0.653331	-0.108522	-0.375580	0.516568	-0.425440	-0.358540	-0.650852
38493	9.368642	-0.446719	2.098170	-0.557071	0.086306	0.014815	-0.653200	-0.105656	-0.376551	0.513437	-0.428802	-0.353070	-0.654105
38494	9.345623	-0.311702	2.019359	-0.564031	0.151442	-0.010420	-0.651470	-0.107373	-0.377870	0.510487	-0.429814	-0.346710	-0.659132
38495	9.514463	-0.235088	2.071446	-0.547275	0.243639	-0.049672	-0.647721	-0.111376	-0.382231	0.507578	-0.430505	-0.340310	-0.664243
38496	11.501698	-1.100690	2.489286	-0.550846	0.256471	-0.051286	-0.643969	-0.116532	-0.384317	0.504834	-0.429642	-0.333353	-0.670393
38497	9.388729	-2.097104	1.826558	-0.520936	0.344506	-0.067929	-0.639066	-0.121967	-0.389274	0.502466	-0.428576	-0.326397	-0.676251
38498	10.443116	-2.310002	2.086110	-0.559012	-0.057325	0.162506	-0.635474	-0.123115	-0.391030	0.500410	-0.433365	-0.320592	-0.677500
38499	9.449378	-1.794191	1.622510	-0.547076	-0.108368	0.014225	-0.639356	-0.121545	-0.386837	0.495877	-0.439250	-0.317093	-0.678688
38500	8.775884	-1.597865	1.415801	-0.548057	-0.226588	-0.070088	-0.640053	-0.127436	-0.379890	0.489611	-0.444681	-0.315114	-0.680620
38501	9.084743	-1.977965	1.245627	-0.573819	-0.331597	0.001049	-0.643895	-0.136486	-0.368234	0.483140	-0.453745	-0.313523	-0.679996
38502	9.874419	-1.937682	1.524458	-0.535890	-0.264182	0.107389	-0.650332	-0.142237	-0.356237	0.479066	-0.460603	-0.310442	-0.679681
38503	10.129537	-1.623513	1.769530	-0.572917	-0.215366	0.112044	-0.655059	-0.145120	-0.346939	0.474713	-0.468725	-0.306687	-0.678887
38504	9.510932	-1.454177	1.940054	-0.534313	-0.118009	0.078169	-0.656781	-0.146141	-0.340075	0.471082	-0.473336	-0.302472	-0.680107
38505	9.036687	-1.311572	1.847263	-0.559906	-0.128457	0.046012	-0.659935	-0.147443	-0.334061	0.466390	-0.479688	-0.298650	-0.680579
38506	9.179470	-1.322473	1.794026	-0.542016	-0.155240	0.011915	-0.660807	-0.145738	-0.329461	0.461495	-0.484421	-0.295283	-0.682031
38507	9.486886	-1.400759	1.953990	-0.542862	-0.133464	-0.001452	-0.663518	-0.150048	-0.322910	0.456201	-0.490329	-0.292167	-0.682712
38508	9.434023	-1.289089	1.976982	-0.557283	-0.109940	-0.005302	-0.665379	-0.151926	-0.316769	0.451122	-0.494419	-0.288317	-0.684771
38509	9.414702	-1.104695	2.066785	-0.537863	-0.037806	-0.021426	-0.665951	-0.152503	-0.315055	0.446077	-0.498779	-0.284577	-0.686477
38510	9.341055	-1.132328	2.212194	-0.552540	-0.035571	-0.063215	-0.665095	-0.151937	-0.313627	0.440616	-0.501414	-0.280674	-0.689683
38511	9.366034	-1.089523	2.124681	-0.530452	0.025857	-0.091627	-0.667395	-0.150354	-0.314449	0.434966	-0.504346	-0.277156	-0.692549
38512	9.278954	-1.088822	2.148957	-0.544446	0.123373	-0.109217	-0.666537	-0.149490	-0.316448	0.429771	-0.504386	-0.272412	-0.697626
38513	9.234459	-1.116790	2.270164	-0.543924	0.219003	-0.124856	-0.662799	-0.150770	-0.321780	0.424508	-0.504468	-0.267347	-0.702731
38514	9.454926	-1.179935	2.444576	-0.537715	0.339596	-0.111341	-0.657359	-0.146884	-0.331788	0.420432	-0.501315	-0.260837	-0.709848
38515	9.793354	-1.303709	2.319836	-0.545865	0.336014	-0.105162	-0.653644	-0.141703	-0.342340	0.415951	-0.499755	-0.254506	-0.715861
38516	11.481400	-1.297619	1.901836	-0.559837	0.229142	-0.012301	-0.648635	-0.136946	-0.355766	0.412410	-0.498763	-0.247567	-0.721016
38517	10.431000	-1.696005	2.076857	-0.540144	0.165783	-0.006648	-0.646928	-0.132924	-0.360882	0.408435	-0.500048	-0.241730	-0.724362
38518	8.865485	-0.771428	1.464458	-0.536584	0.369782	0.133510	-0.644642	-0.129902	-0.367301	0.407830	-0.497443	-0.232492	-0.729502
38519	8.285107	-0.067665	1.322045	-0.546791	0.202290	0.125551	-0.639942	-0.120863	-0.376247	0.405787	-0.498826	-0.224945	-0.732058
38520	9.726519	-0.472791	1.382638	-0.582297	-0.179977	-0.008510	-0.641847	-0.111119	-0.377843	0.400067	-0.503907	-0.220891	-0.732960
38521	10.537224	-1.086703	1.436739	-0.539891	-0.212152	-0.051079	-0.646314	-0.106678	-0.375331	0.393529	-0.510462	-0.218603	-0.732650
38522	10.263662	-1.358769	1.720479	-0.539321	-0.153281	0.007732	-0.648764	-0.104391	-0.372714	0.388530	-0.514800	-0.214779	-0.733413
38523	9.052549	-1.057732	1.481903	-0.545288	-0.122274	0.055045	-0.650784	-0.102106	-0.369529	0.383792	-0.520476	-0.210619	-0.733108
38524	8.993934	-0.733868	1.415533	-0.556859	-0.215754	0.037824	-0.653957	-0.098386	-0.366605	0.378733	-0.525927	-0.206688	-0.732968
38525	9.498173	-0.838701	1.394278	-0.546530	-0.281062	-0.011988	-0.657705	-0.095251	-0.359537	0.372232	-0.533573	-0.204434	-0.731402
38526	9.882766	-0.839840	1.599195	-0.550111	-0.248305	-0.041356	-0.660584	-0.094123	-0.352498	0.365876	-0.539033	-0.201666	-0.731375
38527	9.691495	-0.583105	1.487834	-0.540577	-0.164437	-0.055914	-0.665744	-0.095560	-0.347041	0.359168	-0.544640	-0.199128	-0.731241
38528	9.383404	-0.513968	1.410141	-0.567716	-0.147195	-0.059042	-0.667326	-0.095428	-0.342739	0.352707	-0.548592	-0.195537	-0.732400
38529	9.635913	-0.594344	1.181113	-0.565723	-0.127388	-0.054665	-0.670197	-0.095434	-0.338856	0.345796	-0.553738	-0.192381	-0.732659
38530	9.727960	-0.735811	1.071400	-0.555800	-0.003200	-0.042921	-0.671060	-0.094864	-0.337557	0.340200	-0.555476	-0.187772	-0.735154
38531	9.596156	-0.547110	1.349808	-0.562394	0.106542	-0.022457	-0.668191	-0.095009	-0.338868	0.334606	-0.557195	-0.182729	-0.737687
38532	9.662278	-0.432397	1.592526	-0.537096	0.115788	-0.061125	-0.665890	-0.095716	-0.343182	0.329341	-0.556918	-0.177778	-0.741466
38533	10.146786	-0.806364	1.806305	-0.540871	0.103420	-0.082284	-0.666018	-0.099151	-0.343360	0.323023	-0.558221	-0.173763	-0.744212
38534	10.418794	-0.596073	1.692425	-0.548591	0.169975	-0.060579	-0.661702	-0.101871	-0.346568	0.317775	-0.557130	-0.168275	-0.748538
38535	10.851020	-0.715798	1.922770	-0.524187	0.170129	-0.085887	-0.661975	-0.104293	-0.349880	0.311748	-0.557225	-0.164149	-0.751910
38536	9.624546	-0.830495	1.287682	-0.557578	0.330621	-0.096345	-0.658499	-0.110572	-0.358122	0.306332	-0.553553	-0.157906	-0.758159
38537	8.874581	-1.154109	1.352715	-0.539515	0.270450	-0.039345	-0.654467	-0.113425	-0.364188	0.301102	-0.552279	-0.152405	-0.762298
38538	8.975207	-1.522668	1.272109	-0.531166	0.100379	0.032546	-0.652161	-0.115423	-0.367658	0.297170	-0.552248	-0.146516	-0.765013
38539	9.504025	-1.649833	1.183403	-0.549161	-0.058654	0.099756	-0.653018	-0.116138	-0.367373	0.292916	-0.556412	-0.141269	-0.764623
38540	10.137639	-1.471035	1.422229	-0.531903	-0.066249	0.141724	-0.657324	-0.115709	-0.364190	0.290115	-0.559186	-0.135139	-0.764776
38541	10.350301	-1.089511	1.572356	-0.555917	-0.072600	0.063719	-0.658776	-0.111988	-0.362709	0.285122	-0.563448	-0.130263	-0.764371
38542	9.689172	-0.949744	1.610348	-0.557807	-0.041323	-0.014463	-0.661079	-0.109978	-0.362955	0.279663	-0.565506	-0.125340	-0.765690
38543	9.133755	-1.115739	1.564610	-0.557975	-0.079251	-0.012595	-0.660940	-0.109269	-0.360948	0.273401	-0.569592	-0.121330	-0.765569
38544	8.998796	-1.301744	1.448448	-0.548850	-0.123253	0.063815	-0.662668	-0.108127	-0.358635	0.268997	-0.572970	-0.116099	-0.765419
38545	9.386808	-1.473431	1.442595	-0.530719	-0.148818	0.096089	-0.664413	-0.103267	-0.355138	0.264485	-0.578144	-0.111622	-0.763765
38546	9.505204	-1.549439	1.390117	-0.563132	-0.120076	0.123858	-0.667591	-0.098692	-0.351062	0.260793	-0.581612	-0.105459	-0.763278
38547	9.610575	-1.658059	1.135018	-0.575723	-0.097288	0.103244	-0.671777	-0.092383	-0.350962	0.255917	-0.586166	-0.099912	-0.762190
38548	9.974256	-1.717908	1.207700	-0.548148	-0.020451	0.065119	-0.672237	-0.085511	-0.350742	0.251662	-0.587840	-0.094145	-0.763051
38549	9.784669	-1.618668	1.424350	-0.551523	0.064828	-0.000944	-0.671673	-0.083363	-0.351438	0.245738	-0.589512	-0.089354	-0.764267
38550	9.404551	-1.469855	1.645534	-0.558395	0.140562	-0.008636	-0.670827	-0.079491	-0.353833	0.240493	-0.588562	-0.083494	-0.767325
38551	9.398940	-1.508458	2.037478	-0.535196	0.099278	-0.039983	-0.668532	-0.078329	-0.360558	0.234188	-0.589450	-0.079239	-0.769042
38552	9.419484	-1.728269	2.083405	-0.542461	0.077391	-0.008113	-0.667107	-0.075890	-0.363116	0.228999	-0.589310	-0.073919	-0.771239
38553	9.356166	-1.765730	1.827737	-0.540558	0.075452	0.006070	-0.665832	-0.071729	-0.366655	0.223274	-0.590552	-0.069133	-0.772410
38554	9.535084	-1.878633	1.734506	-0.542633	0.021293	0.020559	-0.666133	-0.067708	-0.370326	0.218414	-0.591247	-0.063724	-0.773732
38555	9.894985	-1.890813	1.695493	-0.553832	-0.040103	0.045649	-0.665585	-0.062275	-0.368558	0.212955	-0.594293	-0.058753	-0.773314
38556	9.425694	-1.828350	1.548005	-0.540885	-0.004108	0.038421	-0.667307	-0.061695	-0.369538	0.208323	-0.595328	-0.053275	-0.774176
38557	9.264125	-1.664529	1.297473	-0.531347	0.042293	0.082480	-0.667027	-0.060119	-0.370096	0.203754	-0.596956	-0.047849	-0.774492
38558	9.592732	-1.516561	1.324382	-0.551347	0.053357	0.069878	-0.666179	-0.057257	-0.370358	0.199512	-0.597109	-0.041598	-0.775839
38559	9.407431	-1.307328	1.353712	-0.516798	0.084149	0.032925	-0.665901	-0.054526	-0.373618	0.194338	-0.597907	-0.036832	-0.776777
38560	9.426531	-0.948451	1.552684	-0.546234	0.044751	0.022248	-0.664775	-0.049368	-0.375859	0.189386	-0.598063	-0.031263	-0.778124
38561	9.841213	-0.926441	1.624384	-0.541486	-0.028511	-0.042625	-0.663640	-0.046503	-0.376981	0.182615	-0.600567	-0.027491	-0.777956
38562	10.314100	-1.271603	1.794356	-0.556207	-0.049852	-0.062084	-0.663946	-0.042210	-0.376219	0.176143	-0.602101	-0.023138	-0.778404
38563	10.042127	-1.438281	1.924666	-0.545819	0.029632	-0.094381	-0.662943	-0.042069	-0.376225	0.168499	-0.603577	-0.019747	-0.779046
38564	9.458355	-1.425174	1.886634	-0.537063	0.086640	-0.034589	-0.662369	-0.041778	-0.378228	0.162719	-0.602844	-0.014894	-0.780948
38565	9.119364	-1.072080	1.573809	-0.544318	0.092147	-0.043564	-0.660931	-0.042200	-0.381531	0.155878	-0.603245	-0.010726	-0.782101
38566	9.388183	-0.921757	1.530687	-0.553907	0.020249	-0.053774	-0.660917	-0.045204	-0.382278	0.149554	-0.603518	-0.006057	-0.783175
38567	9.696224	-0.830357	1.381836	-0.550249	0.040356	-0.082081	-0.660317	-0.050929	-0.382916	0.141982	-0.604638	-0.002470	-0.783740
38568	9.973893	-0.980559	1.607894	-0.524294	0.115709	-0.057443	-0.657293	-0.053796	-0.383971	0.135941	-0.603243	0.001956	-0.785884
38569	9.930852	-1.403438	1.972760	-0.552774	0.182026	-0.007840	-0.657125	-0.058362	-0.388738	0.129477	-0.602030	0.006845	-0.787876
38570	9.361511	-1.492211	1.892345	-0.553967	0.226202	0.081099	-0.653962	-0.059356	-0.393348	0.125225	-0.598869	0.013690	-0.790878
38571	8.757088	-0.754427	1.754418	-0.544246	0.099061	-0.015339	-0.651231	-0.060062	-0.398380	0.118742	-0.598838	0.018132	-0.791811
38572	9.068145	-0.954951	1.698238	-0.557567	0.022103	-0.062752	-0.650514	-0.059774	-0.399240	0.112212	-0.598869	0.022798	-0.792618
38573	9.566061	-1.317962	1.745124	-0.559222	0.032789	-0.043322	-0.651090	-0.059054	-0.400086	0.105103	-0.599823	0.026960	-0.792741
38574	10.098242	-1.558399	2.099934	-0.542853	0.028921	-0.018275	-0.650227	-0.059335	-0.402383	0.099431	-0.599611	0.031929	-0.793449
38575	9.619739	-1.632486	2.140068	-0.544682	0.019811	-0.013042	-0.648509	-0.058768	-0.401819	0.092972	-0.600610	0.036199	-0.793293
38576	9.138033	-1.581788	2.031396	-0.561014	0.003379	0.013320	-0.648803	-0.057338	-0.401086	0.087584	-0.600739	0.041776	-0.793534
38577	9.295568	-1.418435	2.026945	-0.524669	0.010438	0.013755	-0.650391	-0.054755	-0.401761	0.081787	-0.601722	0.046035	-0.793172
38578	9.702042	-1.536216	2.155801	-0.537647	-0.029105	0.013908	-0.648952	-0.055758	-0.402641	0.076705	-0.602253	0.051185	-0.792961
38579	9.692395	-1.509492	2.167599	-0.548314	-0.007720	0.045500	-0.649523	-0.056330	-0.402356	0.071132	-0.603424	0.056170	-0.792253
38580	9.433373	-1.414637	2.000134	-0.550155	-0.022260	0.057920	-0.649236	-0.056621	-0.401075	0.066575	-0.603747	0.062050	-0.791964
38581	9.345264	-1.361707	1.871576	-0.552085	-0.036558	0.045595	-0.651519	-0.059339	-0.400085	0.060978	-0.605276	0.067051	-0.790839
38582	9.549674	-1.471492	1.916029	-0.555781	-0.051003	0.052743	-0.652952	-0.060351	-0.396368	0.056294	-0.605992	0.072909	-0.790120
38583	9.617639	-1.421314	1.891211	-0.541316	-0.060055	0.051220	-0.651673	-0.057632	-0.396921	0.050934	-0.607768	0.077776	-0.788654
38584	9.589364	-1.339258	1.841999	-0.555873	-0.054433	0.035099	-0.654822	-0.059350	-0.394628	0.045961	-0.608490	0.083404	-0.787827
38585	9.517065	-1.324345	1.834679	-0.537959	-0.081315	0.008922	-0.655681	-0.059925	-0.393197	0.039995	-0.610563	0.087670	-0.786083
38586	9.517832	-1.286176	1.754501	-0.552373	-0.052232	-0.010879	-0.656826	-0.060934	-0.390340	0.034323	-0.611250	0.092666	-0.785244
38587	9.594601	-1.281432	1.817179	-0.545017	-0.032390	-0.016209	-0.655966	-0.060793	-0.390488	0.027774	-0.612496	0.096753	-0.784038
38588	9.628127	-1.252336	1.865144	-0.530412	-0.010704	-0.030317	-0.657533	-0.063371	-0.389074	0.021977	-0.612479	0.101176	-0.783677
38589	9.531698	-1.343955	1.805878	-0.541326	-0.006884	-0.049959	-0.658255	-0.062369	-0.388343	0.014889	-0.613280	0.104783	-0.782743
38590	9.569383	-1.406477	1.895943	-0.559489	-0.015985	-0.030658	-0.658398	-0.062513	-0.388057	0.008735	-0.613277	0.109637	-0.782173
38591	9.632471	-1.319860	1.894892	-0.527676	-0.008902	-0.032075	-0.657255	-0.061805	-0.386630	0.002098	-0.613955	0.113229	-0.781175
38592	9.584425	-1.358533	1.847054	-0.530358	-0.003473	-0.033921	-0.656961	-0.063667	-0.386366	-0.003783	-0.613684	0.117571	-0.780740
38593	9.541483	-1.310178	1.805488	-0.542160	-0.002517	-0.034066	-0.656818	-0.063525	-0.386080	-0.010640	-0.614157	0.121348	-0.779726
38594	9.570241	-1.319891	1.827308	-0.538307	0.028921	-0.025364	-0.657965	-0.063232	-0.387497	-0.016567	-0.613284	0.125893	-0.779589
38595	9.530993	-1.326411	1.904768	-0.524747	0.032662	-0.048241	-0.657099	-0.064665	-0.387519	-0.023511	-0.613139	0.129198	-0.778984
38596	9.487577	-1.357680	1.885841	-0.534718	0.037257	-0.053706	-0.656238	-0.064085	-0.390236	-0.029858	-0.612132	0.133316	-0.778864
38597	9.458016	-1.420050	1.932494	-0.539284	0.033683	-0.055523	-0.655955	-0.062644	-0.393510	-0.037079	-0.611868	0.136744	-0.778167
38598	9.508290	-1.405486	1.992682	-0.566525	0.034670	-0.050531	-0.654666	-0.062507	-0.392518	-0.043758	-0.610788	0.141375	-0.777841
38599	9.471814	-1.417160	2.021861	-0.544506	0.055025	-0.022100	-0.653521	-0.061934	-0.393379	-0.050564	-0.609972	0.145260	-0.777352
38600	9.457451	-1.366251	2.030979	-0.544642	0.034303	-0.021971	-0.654673	-0.060204	-0.396067	-0.056526	-0.608755	0.149879	-0.777019
38601	9.510597	-1.339952	2.037865	-0.557372	0.034387	-0.023876	-0.651370	-0.061355	-0.396820	-0.063436	-0.608134	0.153948	-0.776176
38602	9.549223	-1.303834	2.054327	-0.561017	0.025255	-0.007927	-0.651366	-0.062215	-0.396544	-0.069347	-0.606914	0.158979	-0.775611
38603	9.486564	-1.352007	2.018698	-0.552095	-0.001794	-0.011213	-0.651505	-0.063070	-0.397552	-0.075862	-0.606706	0.163155	-0.774295
38604	9.486366	-1.344573	2.047616	-0.537508	0.008964	-0.012878	-0.651646	-0.063644	-0.396986	-0.081509	-0.605712	0.167760	-0.773515
38605	9.471998	-1.354272	2.028409	-0.544782	0.005369	-0.010290	-0.651930	-0.064213	-0.397847	-0.087920	-0.605290	0.171812	-0.772253
38606	9.505450	-1.334813	2.081315	-0.542981	0.003537	-0.007597	-0.653074	-0.064780	-0.398702	-0.093527	-0.604279	0.176552	-0.771316
38607	9.526917	-1.288677	2.136355	-0.549258	0.021622	-0.011312	-0.653638	-0.067363	-0.396581	-0.100042	-0.603491	0.180614	-0.770175
38608	9.438812	-1.289089	1.981809	-0.534761	0.007067	-0.003987	-0.651916	-0.067801	-0.395312	-0.105498	-0.602355	0.185242	-0.769236
38609	9.474638	-1.211424	2.067895	-0.541367	-0.030771	-0.000280	-0.652770	-0.069084	-0.396320	-0.111531	-0.602243	0.189409	-0.767456
38610	9.515746	-1.231141	2.048727	-0.537699	-0.024453	-0.002923	-0.651620	-0.069948	-0.395624	-0.116881	-0.601512	0.194137	-0.766050
38611	9.477222	-1.245522	2.029605	-0.541154	0.001656	0.000406	-0.653621	-0.071377	-0.394908	-0.123003	-0.600798	0.198218	-0.764606
38612	9.479589	-1.238225	2.039187	-0.508536	-0.014774	0.007082	-0.653334	-0.071667	-0.394199	-0.127876	-0.599883	0.202576	-0.763382
38613	9.496006	-1.235518	2.101970	-0.539386	-0.008336	0.008451	-0.654769	-0.071233	-0.394469	-0.133790	-0.599193	0.206733	-0.761794
38614	9.467097	-1.230532	2.097119	-0.544833	-0.012898	0.017257	-0.653189	-0.072388	-0.392635	-0.138939	-0.598046	0.211739	-0.760397
38615	9.498473	-1.191935	2.115980	-0.544589	0.026717	0.020565	-0.653758	-0.073097	-0.394211	-0.144853	-0.596656	0.216000	-0.759186
38616	9.442844	-1.162398	2.144725	-0.531103	0.010517	0.011083	-0.654477	-0.072378	-0.394626	-0.150016	-0.595149	0.220635	-0.758033
38617	9.488612	-1.191707	2.142575	-0.548343	0.010563	0.015310	-0.653621	-0.071811	-0.393626	-0.155958	-0.593912	0.224910	-0.756546
38618	9.539244	-1.201679	2.145035	-0.526550	0.010480	0.013805	-0.653186	-0.072669	-0.394354	-0.161011	-0.592341	0.229482	-0.755345
38619	9.498259	-1.218431	2.130776	-0.546632	-0.003796	0.008340	-0.652188	-0.071528	-0.393778	-0.166943	-0.591257	0.233670	-0.753620
38620	9.537144	-1.277079	2.068545	-0.530325	-0.012864	0.006820	-0.652756	-0.072962	-0.392645	-0.172024	-0.589992	0.238266	-0.752028
38621	9.501119	-1.308516	2.030277	-0.549488	-0.025326	-0.000414	-0.653333	-0.071954	-0.393773	-0.177987	-0.589166	0.242450	-0.749948
38622	9.498584	-1.325374	2.037718	-0.548502	-0.009049	-0.007582	-0.654904	-0.073528	-0.392920	-0.183501	-0.587780	0.247106	-0.748185
38623	9.501364	-1.323262	1.991773	-0.544785	0.003549	-0.007613	-0.655053	-0.072386	-0.392049	-0.189621	-0.586473	0.251013	-0.746381
38624	9.515608	-1.277095	2.044407	-0.549499	-0.017987	-0.014607	-0.653463	-0.075253	-0.392092	-0.195186	-0.585180	0.255607	-0.744401
38625	9.583637	-1.200299	2.024125	-0.546751	-0.010756	-0.017248	-0.653325	-0.074109	-0.391795	-0.201368	-0.584030	0.259461	-0.742321
38626	9.506524	-1.245979	1.986071	-0.533965	0.005520	-0.031373	-0.655178	-0.076682	-0.391665	-0.207100	-0.582464	0.263503	-0.740548
38627	9.510921	-1.269905	2.029832	-0.563093	-0.003345	-0.032548	-0.654032	-0.076396	-0.392100	-0.213698	-0.581116	0.267369	-0.738343
38628	9.588664	-1.246557	1.976300	-0.543223	-0.010442	-0.053482	-0.654038	-0.075400	-0.390517	-0.219756	-0.579794	0.271325	-0.736158
38629	9.536117	-1.249097	1.903898	-0.552148	0.013023	-0.053738	-0.655177	-0.077115	-0.390526	-0.226587	-0.578265	0.274689	-0.734039
38630	9.555304	-1.232147	1.927850	-0.559481	0.015055	-0.075063	-0.655028	-0.078402	-0.391113	-0.233262	-0.576536	0.278487	-0.731875
38631	9.588961	-1.183761	1.968349	-0.552063	0.036551	-0.064481	-0.652153	-0.079694	-0.392007	-0.240335	-0.574618	0.281591	-0.729904
38632	9.550357	-1.120492	1.996695	-0.559307	0.041981	-0.063716	-0.652717	-0.081983	-0.392170	-0.246961	-0.572351	0.285351	-0.728011
38633	9.535498	-1.086151	2.061583	-0.544661	0.051634	-0.043259	-0.651284	-0.081554	-0.392891	-0.253680	-0.570027	0.288485	-0.726286
38634	9.486982	-1.119593	2.076521	-0.531924	0.048774	-0.033376	-0.650562	-0.082698	-0.393767	-0.259559	-0.567549	0.292124	-0.724693
38635	9.520905	-1.115063	2.061925	-0.544734	0.034440	-0.035199	-0.649698	-0.082686	-0.397919	-0.266013	-0.565333	0.295414	-0.722749
38636	9.530148	-1.134186	2.105626	-0.537333	0.046849	-0.016614	-0.648696	-0.082407	-0.396637	-0.271672	-0.562687	0.299294	-0.721111
38637	9.486824	-1.141285	2.086430	-0.541940	0.033319	-0.013055	-0.651133	-0.082252	-0.398332	-0.277717	-0.560279	0.302779	-0.719226
38638	9.496207	-1.153248	2.115551	-0.555571	0.019651	0.010754	-0.649696	-0.082971	-0.398351	-0.282991	-0.557689	0.307341	-0.717245
38639	9.515535	-1.148536	2.115473	-0.548397	0.003377	0.013596	-0.648977	-0.083257	-0.399074	-0.288493	-0.555425	0.311363	-0.715072
38640	9.467653	-1.104908	2.086050	-0.555574	0.014156	0.020520	-0.648123	-0.082117	-0.398211	-0.293561	-0.552785	0.316027	-0.713006
38641	9.510573	-1.104755	2.153658	-0.544687	0.014107	0.020654	-0.648976	-0.083542	-0.399506	-0.298940	-0.550261	0.319988	-0.710954
38642	9.515635	-1.083154	2.134077	-0.561018	0.018716	0.017785	-0.649830	-0.084829	-0.399227	-0.304102	-0.547473	0.324635	-0.708807
38643	9.525205	-1.075873	2.148483	-0.566557	0.003403	0.020470	-0.648256	-0.084116	-0.399518	-0.309605	-0.544883	0.328940	-0.706431
38644	9.530591	-1.018169	2.104331	-0.544722	0.011444	0.017148	-0.648974	-0.084117	-0.398655	-0.314515	-0.542236	0.333354	-0.704227
38645	9.470364	-1.046976	2.075733	-0.542890	0.017832	0.006500	-0.648817	-0.086979	-0.399258	-0.320007	-0.539603	0.337053	-0.702011
