# Supplementary material for: Identification of Haptic Based Guiding Using Hard Reins
Source: PLoS One. 2015 Jul 22;10(7):e0132020. doi: 10.1371/journal.pone.0132020 (PMC4511788; doi:10.1371/journal.pone.0132020)
Supplement: S8 File — (ZIP) [file pone.0132020.s008.zip › Exp2_MotionData1/Subject2/path1/T8/fh8.txt]

// Start Time: 0
// Sample rate: 25.0Hz
// Scenario: 4.9
// Firmware Version: 2.6.1
Counter	Acc_X	Acc_Y	Acc_Z	Gyr_X	Gyr_Y	Gyr_Z	Mag_X	Mag_Y	Mag_Z	Quat_w	Quat_x	Quat_y	Quat_z
38168	0.567690	-9.717792	-1.881714	0.034495	0.037377	0.004184	0.114356	0.536473	0.350444	0.498399	-0.631312	0.440781	-0.398441
38169	0.611540	-9.665135	-1.855048	-0.001304	0.046088	0.008357	0.113026	0.536897	0.350469	0.498095	-0.630913	0.441303	-0.398877
38170	0.614430	-9.597887	-1.880738	0.011300	0.019901	-0.015424	0.112757	0.537176	0.351001	0.497988	-0.630875	0.441094	-0.399299
38171	0.616327	-9.670079	-1.886392	0.013007	0.025108	0.003978	0.112501	0.536345	0.349683	0.498010	-0.630541	0.441239	-0.399639
38172	0.641343	-9.549910	-1.853981	0.019274	0.007608	-0.002191	0.113298	0.537035	0.348365	0.498225	-0.630413	0.441001	-0.399837
38173	0.630977	-9.648472	-1.862235	0.039836	-0.001132	-0.001209	0.113037	0.535926	0.349146	0.498771	-0.630070	0.440604	-0.400134
38174	0.645454	-9.650909	-1.835949	0.009406	0.000597	0.000333	0.112233	0.537597	0.348387	0.498934	-0.630063	0.440421	-0.400143
38175	0.577534	-9.693653	-1.828645	0.011209	-0.006371	-0.004955	0.111444	0.536490	0.348125	0.499134	-0.630082	0.440154	-0.400158
38176	0.614269	-9.626200	-1.700802	0.011127	-0.009068	0.009133	0.112787	0.535513	0.345206	0.499479	-0.630064	0.439964	-0.399965
38177	0.568375	-9.626024	-1.760491	0.039813	-0.002889	0.000568	0.113043	0.537178	0.345218	0.500054	-0.629718	0.439572	-0.400221
38178	0.640048	-9.734740	-1.733517	0.005792	-0.002931	0.003800	0.113031	0.539677	0.344455	0.500234	-0.629750	0.439421	-0.400113
38179	0.650053	-9.686696	-1.728244	-0.017463	-0.003813	0.001872	0.114228	0.538559	0.345608	0.500106	-0.629973	0.439493	-0.399842
38180	0.682011	-9.607582	-1.732417	0.004943	0.004945	-0.003213	0.112233	0.538708	0.346691	0.500146	-0.630007	0.439345	-0.399901
38181	0.663231	-9.535008	-1.644896	0.012994	0.011058	-0.003114	0.113564	0.538841	0.345358	0.500230	-0.629852	0.439256	-0.400139
38182	0.572724	-9.697780	-1.617145	0.061281	0.011083	0.001637	0.112637	0.539124	0.344325	0.500977	-0.629244	0.438758	-0.400705
38183	0.597321	-9.639794	-1.470078	0.143557	0.011054	0.006644	0.113439	0.539816	0.341561	0.502788	-0.627685	0.437742	-0.401992
38184	0.606510	-9.702679	-1.559809	0.120254	0.009291	0.017028	0.114235	0.541618	0.338678	0.504414	-0.626362	0.436939	-0.402891
38185	0.611107	-9.734087	-1.593859	0.026311	0.007524	0.016330	0.112900	0.543153	0.338188	0.504862	-0.625920	0.436948	-0.403008
38186	0.652791	-9.641059	-1.742164	0.020142	0.002331	-0.001348	0.113962	0.543564	0.337388	0.505139	-0.625816	0.436659	-0.403135
38187	0.660168	-9.621932	-1.761236	0.030904	-0.016889	-0.011911	0.113179	0.542181	0.336073	0.505621	-0.625777	0.436031	-0.403271
38188	0.713723	-9.560001	-1.823476	-0.010277	-0.011674	-0.003382	0.115154	0.544252	0.337114	0.505634	-0.626121	0.435804	-0.402965
38189	0.611615	-9.657633	-1.761227	0.029965	-0.025641	-0.004893	0.114358	0.544118	0.337256	0.506227	-0.626109	0.435184	-0.402910
38190	0.655409	-9.616643	-1.616925	0.027288	-0.030919	-0.011988	0.115822	0.544388	0.335661	0.506806	-0.626300	0.434355	-0.402780
38191	0.591703	-9.745963	-1.593828	0.041558	-0.030920	-0.003081	0.114089	0.547037	0.333481	0.507602	-0.626197	0.433610	-0.402741
38192	0.596656	-9.733519	-1.444712	0.009385	0.011037	-0.003165	0.114089	0.546759	0.333741	0.507655	-0.626145	0.433473	-0.402901
38193	0.576846	-9.798648	-1.555850	0.002198	0.000552	0.002908	0.115152	0.545920	0.335030	0.507737	-0.626133	0.433440	-0.402854
38194	0.617011	-9.587111	-1.496081	-0.012974	0.000540	-0.005985	0.115688	0.545779	0.333707	0.507588	-0.626428	0.433326	-0.402704
38195	0.602135	-9.637815	-1.597481	0.045146	0.016296	0.009472	0.115159	0.545365	0.333842	0.508125	-0.625795	0.433188	-0.403159
38196	0.615931	-9.736383	-1.545857	0.055879	0.002299	0.004187	0.114370	0.544815	0.332535	0.508891	-0.625273	0.432685	-0.403543
38197	0.630957	-9.659690	-1.597981	0.014722	0.007535	0.007443	0.115696	0.545641	0.331473	0.509104	-0.625039	0.432678	-0.403644
38198	0.640947	-9.611822	-1.650394	0.021855	-0.004714	0.010983	0.116092	0.545916	0.331863	0.509573	-0.624875	0.432443	-0.403559
38199	0.611059	-9.741252	-1.577116	0.002210	-0.011692	-0.002422	0.115698	0.545919	0.330556	0.509713	-0.625012	0.432219	-0.403411
38200	0.581832	-9.774817	-1.615706	-0.004971	-0.016937	0.001916	0.115298	0.545921	0.331088	0.509866	-0.625284	0.431981	-0.403049
38201	0.652538	-9.683663	-1.516725	0.003902	-0.023131	0.014289	0.115829	0.545640	0.331602	0.510258	-0.625353	0.431836	-0.402601
38202	0.671996	-9.662343	-1.574331	0.008476	-0.025699	-0.006835	0.115025	0.546199	0.332933	0.510582	-0.625631	0.431295	-0.402339
38203	0.617701	-9.823300	-1.647818	-0.032616	-0.004660	-0.014122	0.116499	0.544804	0.330927	0.510123	-0.626172	0.431277	-0.402098
38204	0.602606	-9.572801	-1.572703	-0.110482	0.007534	-0.005780	0.116615	0.545912	0.333957	0.508693	-0.627402	0.432021	-0.401194
38205	0.586089	-9.515280	-1.682459	-0.054923	0.007612	-0.021217	0.115299	0.543837	0.334350	0.507788	-0.628134	0.432218	-0.400982
38206	0.563610	-9.625194	-1.500865	-0.015754	-0.020477	0.008907	0.114761	0.543977	0.336198	0.507887	-0.628478	0.432127	-0.400416
38207	0.602354	-9.611006	-1.481808	-0.005856	-0.006470	0.000209	0.115298	0.542308	0.336961	0.507897	-0.628635	0.432055	-0.400234
38208	0.662415	-9.654729	-1.468408	0.027204	-0.001256	0.011016	0.115037	0.541893	0.336567	0.508396	-0.628380	0.431827	-0.400248
38209	0.707833	-9.717801	-1.527209	0.005852	0.016285	-0.009369	0.115829	0.543834	0.334473	0.508280	-0.628317	0.431769	-0.400556
38210	0.695670	-9.727577	-1.608934	0.009420	0.021543	-0.003152	0.114231	0.544397	0.335029	0.508258	-0.628196	0.431716	-0.400829
38211	0.679908	-9.568631	-1.585340	-0.005816	0.019773	0.002054	0.114775	0.542451	0.334475	0.508054	-0.628128	0.431928	-0.400967
38212	0.614760	-9.563142	-1.529434	0.029992	0.021552	-0.002946	0.113703	0.543289	0.336076	0.508295	-0.627799	0.431709	-0.401413
38213	0.600988	-9.798895	-1.575289	0.051394	-0.002070	0.005893	0.113840	0.543567	0.334501	0.509030	-0.627289	0.431289	-0.401730
38214	0.635528	-9.700206	-1.463892	-0.008586	-0.001258	0.010753	0.115166	0.543976	0.334222	0.509102	-0.627426	0.431306	-0.401407
38215	0.664417	-9.714673	-1.401818	0.030820	0.004001	0.002235	0.115035	0.544394	0.333046	0.509500	-0.627105	0.431064	-0.401663
38216	0.597289	-9.644575	-1.460519	-0.003110	0.004054	-0.011194	0.113823	0.544398	0.337924	0.509402	-0.627315	0.430841	-0.401698
38217	0.572242	-9.769511	-1.478564	0.066673	0.007581	-0.008928	0.114085	0.544952	0.338057	0.510134	-0.626692	0.430207	-0.402420
38218	0.602295	-9.618309	-1.510733	0.050562	0.005816	-0.006386	0.113824	0.545927	0.335181	0.510742	-0.626310	0.429615	-0.402876
38219	0.596679	-9.726655	-1.560000	0.034428	-0.006432	-0.003042	0.113697	0.546346	0.332824	0.511237	-0.626076	0.429172	-0.403083
38220	0.611224	-9.717287	-1.605684	0.016587	-0.001160	-0.011966	0.114894	0.546200	0.332279	0.511437	-0.626146	0.428709	-0.403214
38221	0.616101	-9.712360	-1.555196	0.002154	-0.013475	0.009030	0.114635	0.546481	0.329921	0.511682	-0.626199	0.428608	-0.402929
38222	0.625906	-9.693091	-1.521411	0.025454	-0.011709	0.000395	0.112907	0.548158	0.327863	0.512165	-0.626137	0.428148	-0.402900
38223	0.633694	-9.620651	-1.410085	0.032674	0.002294	-0.011828	0.114229	0.547455	0.330594	0.512490	-0.625928	0.427700	-0.403287
38224	0.601685	-9.704782	-1.473267	0.034453	0.007556	-0.006515	0.114760	0.547730	0.330063	0.512875	-0.625690	0.427261	-0.403633
38225	0.587304	-9.692377	-1.386475	0.011158	0.009273	-0.001387	0.113951	0.549678	0.330489	0.512957	-0.625553	0.427191	-0.403814
38226	0.635226	-9.741199	-1.498010	0.019212	0.025019	0.005757	0.115037	0.547452	0.327167	0.513099	-0.625222	0.427211	-0.404125
38227	0.611453	-9.688152	-1.516422	0.012094	0.028543	-0.001313	0.114370	0.548150	0.327184	0.513027	-0.624921	0.427333	-0.404553
38228	0.604613	-9.630486	-1.554156	0.001339	0.021542	0.002122	0.113558	0.549542	0.329443	0.512932	-0.624817	0.427439	-0.404722
38229	0.579610	-9.750503	-1.536092	0.023631	0.001406	0.011887	0.114232	0.548150	0.328631	0.513341	-0.624506	0.427358	-0.404770
38230	0.567585	-9.745421	-1.478247	-0.005001	-0.002979	0.009022	0.114491	0.548426	0.329943	0.513430	-0.624606	0.427352	-0.404509
38231	0.596506	-9.755107	-1.425731	-0.017528	0.007494	0.010720	0.113042	0.548019	0.327466	0.513265	-0.624677	0.427654	-0.404290
38232	0.577580	-9.701879	-1.372080	-0.060426	0.023242	0.003430	0.113970	0.546762	0.329934	0.512388	-0.625177	0.428300	-0.403945
38233	0.655626	-9.592047	-1.438787	-0.004897	0.025018	-0.005851	0.114502	0.545370	0.331882	0.512097	-0.625117	0.428472	-0.404223
38234	0.606583	-9.697398	-1.405927	0.052340	0.014540	-0.004598	0.113969	0.546762	0.330197	0.512641	-0.624602	0.428014	-0.404815
38235	0.649760	-9.736369	-1.454817	0.011168	0.023262	0.002163	0.114770	0.546481	0.329394	0.512633	-0.624323	0.428138	-0.405126
38236	0.679220	-9.669233	-1.449492	-0.001383	0.021485	0.007356	0.113697	0.547874	0.330212	0.512542	-0.624199	0.428335	-0.405221
38237	0.669059	-9.741139	-1.392548	0.034332	0.021453	0.021702	0.113703	0.547737	0.328635	0.512995	-0.623530	0.428495	-0.405510
38238	0.606273	-9.740685	-1.404019	0.025443	0.016255	0.007539	0.113444	0.547183	0.327845	0.513285	-0.623171	0.428425	-0.405769
38239	0.645637	-9.639900	-1.381568	0.016520	0.028489	0.005765	0.114370	0.548289	0.326923	0.513326	-0.622763	0.428602	-0.406156
38240	0.591901	-9.725986	-1.353253	0.027210	0.015365	0.011080	0.114503	0.547872	0.327442	0.513679	-0.622368	0.428544	-0.406376
38241	0.565453	-9.706830	-1.448943	0.018323	0.018039	0.001346	0.114234	0.549123	0.326408	0.513798	-0.622063	0.428546	-0.406692
38242	0.592258	-9.675534	-1.371903	0.009389	0.032013	0.000447	0.114241	0.548013	0.326265	0.513695	-0.621801	0.428679	-0.407081
38243	0.577423	-9.721363	-1.451617	0.043352	0.004041	0.002352	0.113963	0.550236	0.326292	0.514253	-0.621344	0.428347	-0.407424
38244	0.603992	-9.721476	-1.420602	0.018261	0.007499	0.010985	0.114357	0.551484	0.325379	0.514553	-0.621096	0.428292	-0.407481
38245	0.601543	-9.726267	-1.420636	-0.006806	0.002240	0.012545	0.115023	0.551064	0.325365	0.514585	-0.621083	0.428479	-0.407265
38246	0.621207	-9.676099	-1.482719	-0.004987	0.005755	0.009052	0.115303	0.548424	0.325597	0.514594	-0.621104	0.428573	-0.407122
38247	0.611267	-9.716765	-1.435032	0.004808	-0.006511	0.014360	0.114244	0.548291	0.324955	0.514855	-0.621030	0.428599	-0.406877
38248	0.613620	-9.726317	-1.406320	-0.010300	0.007523	-0.005088	0.114498	0.550234	0.324970	0.514665	-0.621209	0.428585	-0.406860
38249	0.601904	-9.677957	-1.352787	-0.027428	0.004823	0.021224	0.114757	0.551065	0.325500	0.514484	-0.621316	0.429074	-0.406409
38250	0.582871	-9.639218	-1.318528	0.002132	0.009220	0.014419	0.115565	0.549117	0.325468	0.514594	-0.621189	0.429214	-0.406315
38251	0.490451	-9.729974	-1.342809	0.020007	0.000504	0.016290	0.115295	0.549673	0.325741	0.515004	-0.620882	0.429213	-0.406266
38252	0.592640	-9.624774	-1.289605	-0.015734	0.009222	0.007239	0.116493	0.549111	0.325717	0.514833	-0.621000	0.429411	-0.406094
38253	0.611986	-9.620188	-1.313754	0.000365	0.014468	0.010896	0.115292	0.548700	0.328095	0.514836	-0.620827	0.429645	-0.406107
38254	0.568173	-9.667997	-1.328346	0.057602	0.007491	0.014816	0.117427	0.547856	0.326215	0.515652	-0.620139	0.429322	-0.406465
38255	0.548511	-9.715951	-1.328728	0.019201	0.014521	0.000459	0.115570	0.548979	0.324154	0.515805	-0.619859	0.429274	-0.406748
38256	0.592561	-9.634512	-1.328172	0.005764	0.015367	0.004773	0.116219	0.551057	0.324952	0.515828	-0.619725	0.429331	-0.406863
38257	0.558247	-9.706303	-1.295053	0.008431	0.016241	0.007434	0.116351	0.551752	0.323907	0.515890	-0.619483	0.429474	-0.407003
38258	0.563027	-9.711343	-1.357642	0.003971	0.011008	0.004738	0.117153	0.551331	0.323102	0.515933	-0.619409	0.429491	-0.407042
38259	0.573367	-9.615295	-1.385469	-0.002271	0.032001	0.007430	0.116084	0.551892	0.324043	0.515725	-0.619149	0.429885	-0.407285
38260	0.529807	-9.629284	-1.351605	-0.028201	0.023267	0.000169	0.117412	0.552440	0.323109	0.515226	-0.619346	0.430235	-0.407247
38261	0.520098	-9.634210	-1.414068	0.004938	0.019808	-0.006648	0.115162	0.549674	0.325743	0.515098	-0.619233	0.430272	-0.407542
38262	0.558451	-9.675277	-1.374012	0.034443	0.009297	-0.006492	0.115301	0.549675	0.323902	0.515429	-0.618943	0.429902	-0.407953
38263	0.582053	-9.750169	-1.420743	0.007661	0.014569	-0.017263	0.116492	0.549806	0.324673	0.515291	-0.618937	0.429733	-0.408316
38264	0.630593	-9.716814	-1.401550	0.011174	0.014518	-0.003147	0.114497	0.550512	0.324710	0.515320	-0.618820	0.429642	-0.408552
38265	0.649736	-9.743255	-1.346740	0.027326	0.007539	-0.017166	0.114229	0.550651	0.325373	0.515483	-0.618671	0.429239	-0.408997
38266	0.625317	-9.781498	-1.330144	0.005832	0.009277	-0.012911	0.114633	0.551067	0.322875	0.515417	-0.618741	0.429008	-0.409215
38267	0.635454	-9.716470	-1.276608	0.002212	0.005744	-0.005892	0.113179	0.550937	0.321583	0.515376	-0.618768	0.428930	-0.409307
38268	0.586653	-9.783741	-1.375503	0.016572	0.004053	-0.013721	0.113572	0.551490	0.321976	0.515477	-0.618773	0.428554	-0.409567
38269	0.596774	-9.723295	-1.247511	-0.009535	-0.003055	0.016029	0.113829	0.552321	0.323031	0.515546	-0.618804	0.428754	-0.409223
38270	0.621296	-9.668427	-1.333617	-0.001357	0.004011	-0.006790	0.114369	0.551208	0.322224	0.515485	-0.618937	0.428607	-0.409254
38271	0.592125	-9.696918	-1.285623	0.012982	-0.002966	-0.015521	0.112773	0.551077	0.323429	0.515573	-0.619006	0.428232	-0.409430
38272	0.601569	-9.723759	-1.386959	0.011188	-0.009951	-0.013803	0.113041	0.551632	0.321986	0.515725	-0.619178	0.427759	-0.409474
38273	0.635377	-9.726187	-1.307964	0.005790	-0.009989	-0.009449	0.113419	0.554267	0.323320	0.515833	-0.619328	0.427446	-0.409438
38274	0.674070	-9.717008	-1.353858	0.005810	-0.004737	-0.011201	0.113025	0.553714	0.323058	0.515896	-0.619493	0.427099	-0.409470
38275	0.576750	-9.817375	-1.387821	0.020064	-0.019593	-0.001448	0.114354	0.553707	0.322643	0.516326	-0.619507	0.426671	-0.409353
38276	0.592201	-9.687208	-1.256670	-0.024672	-0.003894	0.000064	0.113176	0.550659	0.322894	0.516094	-0.619880	0.426726	-0.409024
38277	0.546303	-9.687069	-1.328377	0.027213	-0.016976	0.000410	0.114094	0.552598	0.322768	0.516608	-0.619781	0.426291	-0.408979
38278	0.572504	-9.739973	-1.257107	0.012908	-0.013494	-0.003227	0.113045	0.551494	0.321065	0.516895	-0.619870	0.425901	-0.408887
38279	0.616232	-9.704183	-1.240249	0.018301	0.000494	-0.004905	0.111850	0.551500	0.320952	0.517109	-0.619763	0.425654	-0.409036
38280	0.606476	-9.716258	-1.281162	0.030815	-0.006495	-0.003076	0.113838	0.552045	0.321059	0.517560	-0.619609	0.425190	-0.409181
38281	0.668937	-9.762383	-1.260600	0.039783	0.000494	-0.006538	0.113836	0.553156	0.319756	0.518027	-0.619293	0.424746	-0.409530
38282	0.664388	-9.721610	-1.310565	0.009388	0.007501	-0.008486	0.113711	0.552324	0.318962	0.518049	-0.619293	0.424534	-0.409721
38283	0.688733	-9.695238	-1.276823	0.020106	0.002235	-0.006667	0.114641	0.552041	0.319076	0.518253	-0.619170	0.424267	-0.409928
38284	0.649718	-9.745660	-1.346767	0.027238	0.007493	0.002218	0.113314	0.552883	0.317660	0.518583	-0.618893	0.424042	-0.410160
38285	0.625351	-9.778888	-1.262817	-0.001438	0.005710	0.009051	0.113968	0.553016	0.320147	0.518618	-0.618832	0.424183	-0.410062
38286	0.640577	-9.675604	-1.271375	0.005741	0.007465	0.005602	0.113848	0.552324	0.317778	0.518710	-0.618749	0.424177	-0.410077
38287	0.601466	-9.740383	-1.317448	0.011997	-0.001261	0.005615	0.115169	0.553984	0.316724	0.518941	-0.618637	0.424093	-0.410041
38288	0.649701	-9.754656	-1.142575	-0.012194	0.002174	0.008955	0.115163	0.554817	0.316995	0.518885	-0.618758	0.424217	-0.409800
38289	0.613950	-9.684973	-1.256832	0.003992	0.009240	-0.003211	0.114370	0.554127	0.317263	0.518857	-0.618716	0.424199	-0.409919
38290	0.623804	-9.658525	-1.234982	0.005765	0.003979	-0.001452	0.116498	0.553560	0.316962	0.518923	-0.618724	0.424065	-0.409960
38291	0.553001	-9.764043	-1.312495	0.011106	0.014494	0.009200	0.115166	0.554956	0.315946	0.519040	-0.618460	0.424198	-0.410073
38292	0.558100	-9.725663	-1.333729	-0.022924	0.000480	0.012433	0.115160	0.555511	0.316608	0.518888	-0.618669	0.424447	-0.409694
38293	0.578047	-9.639107	-1.294451	0.005774	0.002256	-0.002321	0.115422	0.554953	0.318568	0.518948	-0.618659	0.424357	-0.409726
38294	0.571920	-9.817352	-1.392586	0.000425	0.007533	-0.003254	0.114499	0.554403	0.317920	0.518893	-0.618699	0.424297	-0.409797
38295	0.611370	-9.706734	-1.300323	-0.058582	0.004889	-0.016021	0.114764	0.554680	0.317525	0.518020	-0.619453	0.424594	-0.409455
38296	0.616744	-9.629876	-1.323520	-0.012126	0.003990	0.000190	0.115036	0.552734	0.318683	0.517871	-0.619625	0.424639	-0.409337
38297	0.606194	-9.754830	-1.310445	0.011169	0.007515	-0.006700	0.115303	0.552593	0.318678	0.517914	-0.619556	0.424509	-0.409520
38298	0.577242	-9.749910	-1.348594	-0.034479	0.014503	0.000053	0.115164	0.553010	0.319866	0.517395	-0.619873	0.424847	-0.409347
38299	0.688475	-9.731318	-1.277236	-0.047960	0.005682	0.008703	0.115691	0.553007	0.320909	0.516846	-0.620301	0.425373	-0.408846
38300	0.664945	-9.644568	-1.285649	-0.030066	-0.003052	0.007064	0.113834	0.551905	0.322502	0.516585	-0.620651	0.425585	-0.408424
38301	0.625779	-9.718785	-1.271744	-0.012230	0.003929	0.021315	0.114345	0.552177	0.327750	0.516597	-0.620615	0.425956	-0.408076
38302	0.567376	-9.780898	-1.281568	-0.046242	0.018798	0.028175	0.113545	0.552042	0.328811	0.516118	-0.620772	0.426790	-0.407571
38303	0.592318	-9.668216	-1.338171	-0.044409	0.007452	0.017590	0.115555	0.549810	0.327183	0.515672	-0.621070	0.427413	-0.407029
38304	0.660074	-9.649429	-1.314505	-0.042544	0.009216	0.000851	0.115281	0.550366	0.328506	0.515105	-0.621507	0.427767	-0.406708
38305	0.572904	-9.682407	-1.309325	-0.031929	0.000438	0.024707	0.117145	0.549245	0.328729	0.514932	-0.621670	0.428302	-0.406113
38306	0.459706	-9.642816	-1.235789	0.019928	0.009197	0.033969	0.116496	0.548139	0.326364	0.515409	-0.621177	0.428563	-0.405989
38307	0.485947	-9.686450	-1.279780	0.043160	-0.004802	0.037596	0.117429	0.548135	0.325167	0.516327	-0.620491	0.428596	-0.405837
38308	0.418116	-9.714946	-1.332398	0.012881	0.018900	0.014567	0.116491	0.549250	0.325981	0.516470	-0.620153	0.428779	-0.405977
38309	0.497890	-9.701314	-1.390613	-0.001434	0.019756	0.016208	0.118482	0.549795	0.324905	0.516454	-0.619908	0.429165	-0.405963
38310	0.529205	-9.711268	-1.419840	0.045152	0.014548	0.002419	0.117019	0.550637	0.324673	0.516937	-0.619378	0.428889	-0.406450
38311	0.514757	-9.706271	-1.395623	0.046985	0.019818	-0.006355	0.118093	0.549521	0.322938	0.517335	-0.618826	0.428604	-0.407083
38312	0.468587	-9.744588	-1.458155	0.039866	0.007619	-0.017018	0.117032	0.549666	0.322299	0.517652	-0.618572	0.428059	-0.407641
38313	0.591836	-9.733363	-1.406213	-0.001303	0.005809	-0.016479	0.117956	0.550494	0.322556	0.517487	-0.618723	0.427900	-0.407788
38314	0.688217	-9.765197	-1.344921	-0.038911	-0.016986	-0.018635	0.117416	0.551607	0.323364	0.517026	-0.619498	0.427722	-0.407383
38315	0.645114	-9.716538	-1.274288	-0.001349	-0.019607	-0.017468	0.116364	0.550503	0.322318	0.517066	-0.619867	0.427284	-0.407230
38316	0.526737	-9.725080	-1.222892	0.025490	-0.025695	-0.019905	0.114507	0.549957	0.322866	0.517462	-0.620052	0.426482	-0.407286
38317	0.548339	-9.744403	-1.194459	0.018344	-0.004716	-0.017249	0.116360	0.551336	0.322064	0.517626	-0.620089	0.426039	-0.407484
38318	0.519673	-9.700867	-1.188904	0.018308	-0.008226	-0.010195	0.116368	0.550642	0.320875	0.517870	-0.620130	0.425586	-0.407586
38319	0.543720	-9.711059	-1.314210	0.034518	0.002337	-0.026788	0.116224	0.552309	0.321288	0.518100	-0.620019	0.424967	-0.408106
38320	0.543422	-9.754207	-1.266634	0.011079	-0.004761	0.008253	0.116361	0.551614	0.321279	0.518371	-0.619946	0.424843	-0.408004
38321	0.633644	-9.630045	-1.335685	0.045088	-0.003018	0.009388	0.116357	0.553698	0.318935	0.519073	-0.619462	0.424532	-0.408171
38322	0.611004	-9.755103	-1.387401	0.052284	-0.012596	-0.001186	0.115960	0.553145	0.319461	0.519841	-0.619102	0.423875	-0.408421
38323	0.577068	-9.773985	-1.356080	0.000349	-0.029239	0.001906	0.115036	0.552734	0.318815	0.520146	-0.619363	0.423564	-0.407959
38324	0.601642	-9.716279	-1.300349	-0.013991	-0.025775	0.007104	0.115832	0.553563	0.317497	0.520272	-0.619730	0.423414	-0.407397
38325	0.604006	-9.725698	-1.228373	-0.020242	-0.027530	0.001761	0.115562	0.553981	0.318031	0.520304	-0.620192	0.423286	-0.406784
38326	0.596459	-9.768848	-1.199962	-0.001415	-0.010018	-0.002452	0.117173	0.551612	0.316932	0.520377	-0.620381	0.423077	-0.406621
38327	0.567512	-9.763877	-1.221287	-0.001380	-0.009989	-0.009490	0.117430	0.552722	0.317333	0.520405	-0.620598	0.422837	-0.406503
38328	0.576929	-9.797634	-1.224160	-0.015688	-0.013488	-0.012261	0.117157	0.554251	0.316959	0.520250	-0.621046	0.422586	-0.406279
38329	0.661718	-9.759826	-1.229263	0.004015	-0.011749	-0.015653	0.115566	0.553704	0.317503	0.520310	-0.621272	0.422206	-0.406251
38330	0.712294	-9.779413	-1.213101	0.012999	-0.006498	-0.022637	0.117021	0.553834	0.318533	0.520367	-0.621452	0.421666	-0.406464
38331	0.690528	-9.781839	-1.275431	0.018285	-0.013518	-0.004994	0.116093	0.555785	0.315152	0.520703	-0.621455	0.421281	-0.406429
38332	0.654895	-9.697556	-1.334241	-0.003193	-0.006515	0.000192	0.115574	0.554122	0.314618	0.520745	-0.621611	0.421155	-0.406267
38333	0.780005	-9.765562	-1.230350	0.003966	-0.018804	-0.006904	0.116357	0.555366	0.316326	0.520927	-0.621826	0.420804	-0.406069
38334	0.803473	-9.861844	-1.193204	0.032616	-0.034534	-0.017354	0.115695	0.555648	0.315288	0.521508	-0.621985	0.419875	-0.406041
38335	0.789511	-9.793839	-1.014445	0.095291	-0.045012	-0.034544	0.115294	0.556762	0.314386	0.522819	-0.621690	0.418154	-0.406582
38336	0.726239	-9.860785	-1.043510	0.080165	-0.025711	-0.046915	0.115960	0.557870	0.311629	0.523678	-0.621529	0.416554	-0.407363
38337	0.662860	-9.609796	-0.931921	0.120426	-0.062431	-0.059023	0.114365	0.559408	0.309830	0.525247	-0.621305	0.414133	-0.408154
38338	0.616239	-9.719462	-0.730888	0.329909	-0.051835	-0.087430	0.115027	0.563434	0.303819	0.529079	-0.619048	0.409705	-0.411092
38339	0.577031	-9.800785	-0.681012	0.423892	-0.058779	-0.099113	0.113444	0.567475	0.294165	0.534023	-0.615860	0.404302	-0.414820
38340	0.374879	-9.703046	-0.697372	0.235255	-0.030714	-0.123215	0.110116	0.572913	0.287966	0.536164	-0.614661	0.400410	-0.417601
38341	0.944241	-9.779589	-0.679130	0.217433	-0.044837	-0.144732	0.107332	0.575986	0.282261	0.538036	-0.613874	0.396278	-0.420285
38342	1.074848	-9.753858	-0.583822	0.197688	-0.058917	-0.137913	0.104941	0.580724	0.274990	0.539792	-0.613403	0.392190	-0.422550
38343	1.263127	-9.767152	-0.518302	0.364108	-0.051942	-0.137617	0.102814	0.583793	0.270719	0.543531	-0.610997	0.386790	-0.426204
38344	1.318120	-9.853266	-0.221736	0.557175	-0.071284	-0.109004	0.100973	0.588671	0.257663	0.549953	-0.606427	0.379815	-0.430742
38345	1.357782	-9.713724	-0.109914	0.646503	-0.074865	-0.080155	0.100189	0.595488	0.243034	0.557658	-0.600549	0.372340	-0.435570
38346	1.505455	-9.701525	1.109917	1.014958	-0.089069	-0.079352	0.097809	0.607038	0.221385	0.569728	-0.590548	0.361381	-0.442793
38347	1.340796	-9.754132	0.791071	1.415876	-0.104563	-0.092302	0.094809	0.618183	0.187659	0.586192	-0.575791	0.346316	-0.452669
38348	0.953623	-9.545034	1.323176	1.379163	-0.111555	-0.101259	0.096204	0.626804	0.153972	0.601723	-0.561192	0.331134	-0.461891
38349	0.972528	-9.277065	1.691422	1.454419	-0.095813	-0.127048	0.093634	0.634894	0.116269	0.617292	-0.545181	0.314880	-0.471782
38350	0.887175	-9.077156	2.348201	1.609056	-0.106420	-0.113571	0.092671	0.642977	0.074602	0.634124	-0.526832	0.296900	-0.481857
38351	1.415343	-8.860030	3.120059	1.782753	-0.076859	-0.151101	0.085379	0.647766	0.026169	0.651545	-0.505513	0.276862	-0.493248
38352	1.116405	-9.479286	3.574581	2.378519	-0.115196	-0.150469	0.083745	0.644478	-0.032674	0.673987	-0.476012	0.250010	-0.506605
38353	1.001637	-7.998715	4.493897	2.904520	-0.188703	-0.165971	0.081750	0.638556	-0.097974	0.699770	-0.438803	0.215983	-0.520697
38354	1.004548	-8.307545	5.764162	2.933001	-0.132991	-0.153317	0.075241	0.617532	-0.176225	0.723238	-0.399176	0.181841	-0.533404
38355	1.383546	-7.321199	5.998159	2.379906	-0.087052	-0.107754	0.072170	0.592040	-0.243017	0.740616	-0.365573	0.154061	-0.542319
38356	1.534302	-7.213058	7.137348	2.028907	-0.013175	-0.058985	0.065135	0.562680	-0.308867	0.754229	-0.335632	0.131240	-0.548877
38357	1.696429	-6.162401	7.397990	1.692539	0.040854	-0.055793	0.064635	0.536603	-0.350882	0.764471	-0.309528	0.112741	-0.554135
38358	1.994034	-5.763581	8.005683	2.016480	0.061762	-0.074526	0.068498	0.509109	-0.385493	0.775351	-0.278016	0.090725	-0.559739
38359	2.028885	-4.958935	8.509749	2.373532	0.046037	-0.100035	0.068629	0.469147	-0.433566	0.786476	-0.240510	0.064120	-0.565243
38360	1.918512	-4.196833	8.889599	2.394093	0.072218	-0.094323	0.067481	0.419749	-0.479482	0.795908	-0.201985	0.037620	-0.569488
38361	1.824995	-3.085452	8.691678	2.013069	0.111553	-0.100223	0.064600	0.369525	-0.521964	0.802159	-0.168512	0.015912	-0.572617
38362	1.907639	-3.026782	9.210790	1.285311	0.145179	-0.029648	0.065855	0.328711	-0.548131	0.805824	-0.146248	0.003349	-0.573801
38363	2.026690	-2.602959	9.673699	0.681281	0.186826	-0.009186	0.073865	0.307432	-0.564488	0.807602	-0.133045	-0.001632	-0.574522
38364	2.210941	-2.505448	9.781386	0.357350	0.152546	-0.013471	0.077002	0.295476	-0.569121	0.808370	-0.125574	-0.003381	-0.575115
38365	2.018404	-2.428081	10.206948	0.115892	0.137669	-0.055754	0.080885	0.291569	-0.572371	0.807998	-0.122093	-0.002792	-0.576390
38366	1.744005	-2.287890	9.730233	-0.150614	0.135185	-0.069920	0.081515	0.294340	-0.567362	0.806812	-0.123021	0.000888	-0.577858
38367	1.837584	-2.029317	9.576173	0.057725	0.097561	-0.045600	0.081629	0.296560	-0.565634	0.806392	-0.120975	0.001509	-0.578873
38368	1.834797	-2.099700	10.149818	0.319768	0.097491	-0.036667	0.086975	0.293757	-0.571654	0.806708	-0.114745	-0.000779	-0.579703
38369	1.758277	-1.643369	9.732714	0.504062	0.104595	-0.015787	0.088382	0.283617	-0.577818	0.807605	-0.105424	-0.005165	-0.580200
38370	1.470252	-1.404739	9.949449	0.496944	0.086296	-0.034279	0.090472	0.270557	-0.584678	0.808209	-0.096445	-0.009678	-0.580865
38371	1.386920	-1.577173	9.981833	0.357408	0.079310	-0.047669	0.091200	0.262364	-0.589761	0.808301	-0.089766	-0.012835	-0.581744
38372	1.285754	-1.183806	9.362326	0.284088	0.062811	-0.043732	0.094169	0.256240	-0.593676	0.808290	-0.084488	-0.015270	-0.582491
38373	1.178825	-1.292280	9.799434	0.375208	0.048742	-0.029020	0.094905	0.247214	-0.599556	0.808541	-0.077878	-0.019091	-0.582951
38374	1.033246	-1.041862	9.515152	0.224898	0.071515	-0.014071	0.096552	0.240682	-0.604243	0.808731	-0.073458	-0.020646	-0.583208
38375	0.966006	-0.988497	9.489907	0.049492	0.077590	-0.002959	0.099218	0.239696	-0.606132	0.808765	-0.071782	-0.020145	-0.583387
38376	0.763180	-0.986785	9.532537	0.104932	0.057530	-0.002567	0.100280	0.239969	-0.606671	0.808893	-0.069469	-0.020510	-0.583476
38377	0.812340	-0.858057	9.278824	0.205211	0.061109	-0.008856	0.100048	0.234972	-0.608030	0.809061	-0.065450	-0.022077	-0.583651
38378	0.783648	-0.823628	9.452518	0.011980	0.072422	-0.017261	0.102582	0.234265	-0.610177	0.808896	-0.064460	-0.021135	-0.584025
38379	0.913230	-0.594341	9.252144	-0.066602	0.048857	-0.051391	0.102571	0.236209	-0.610420	0.808200	-0.064953	-0.019768	-0.584982
38380	1.141531	-0.749999	9.272419	-0.071801	0.048878	-0.090301	0.104160	0.237034	-0.610699	0.807061	-0.065563	-0.018323	-0.586531
38381	1.087850	-0.831025	9.382510	-0.037738	0.012198	-0.118386	0.104398	0.240503	-0.608567	0.805594	-0.066001	-0.017976	-0.588505
38382	1.154936	-0.921397	9.890429	0.074812	0.020784	-0.089387	0.101744	0.241490	-0.610355	0.804638	-0.064576	-0.018706	-0.589947
38383	1.152085	-0.646968	9.956100	0.015825	0.027780	-0.102072	0.103483	0.239676	-0.611188	0.803431	-0.063975	-0.018718	-0.591654
38384	1.317618	-0.451975	9.644462	0.062549	0.020891	-0.137888	0.102148	0.241211	-0.611546	0.801878	-0.062729	-0.019366	-0.593870
38385	1.548090	-0.632594	9.373610	0.273792	0.005231	-0.155010	0.100585	0.238167	-0.615098	0.800332	-0.058246	-0.022893	-0.596282
38386	1.492529	-0.973631	9.401414	0.296961	-0.031512	-0.147978	0.098250	0.231239	-0.619072	0.798873	-0.053857	-0.027176	-0.598467
38387	1.289770	-0.962328	9.434539	0.126777	-0.039468	-0.110413	0.097234	0.225137	-0.622006	0.797623	-0.052313	-0.029613	-0.600153
38388	1.289271	-0.693073	9.387166	-0.256190	-0.043956	-0.104352	0.092291	0.229745	-0.620440	0.796063	-0.056922	-0.027414	-0.601906
38389	1.318081	-0.721678	9.545218	-0.316906	-0.019456	-0.129397	0.091167	0.239192	-0.618228	0.794075	-0.062220	-0.024228	-0.604141
38390	1.044421	-0.839035	9.798594	-0.227232	-0.014910	-0.179782	0.089783	0.247529	-0.615497	0.791605	-0.065978	-0.022010	-0.607062
38391	1.261807	-0.826811	9.631020	-0.210786	0.015835	-0.241292	0.086135	0.256156	-0.611415	0.788347	-0.069110	-0.019684	-0.611019
38392	1.317739	-1.110954	9.670532	-0.400506	0.014003	-0.236589	0.084606	0.266160	-0.608140	0.784880	-0.075215	-0.014963	-0.614884
38393	1.108344	-1.708725	10.299983	-0.280751	0.003457	-0.229659	0.083206	0.276996	-0.605121	0.781572	-0.079624	-0.011952	-0.618597
38394	0.909082	-1.539347	10.120986	-0.216205	-0.005125	-0.253794	0.079171	0.284098	-0.601574	0.778097	-0.083064	-0.009832	-0.622550
38395	1.149272	-1.378114	9.971752	-0.273242	0.026401	-0.289378	0.074205	0.292177	-0.598923	0.773981	-0.087044	-0.006629	-0.627163
38396	1.141967	-1.372208	9.524837	-0.432430	0.024715	-0.294056	0.069982	0.307331	-0.592797	0.769525	-0.093445	-0.001404	-0.631742
38397	1.213278	-1.524865	9.339802	-0.353899	0.001908	-0.251319	0.066711	0.319566	-0.588422	0.765619	-0.098978	0.002504	-0.635629
38398	1.057455	-1.706133	9.444816	-0.234201	-0.003372	-0.213449	0.064003	0.325409	-0.582676	0.762498	-0.102679	0.004929	-0.638771
38399	0.999411	-1.724349	9.632578	-0.123416	0.003559	-0.180885	0.059858	0.330569	-0.582298	0.759888	-0.104649	0.006083	-0.641546
38400	0.853347	-1.895682	9.865005	-0.030512	0.015763	-0.151962	0.057184	0.333221	-0.581180	0.757966	-0.104993	0.006314	-0.643758
38401	1.018293	-1.791289	9.814309	-0.017902	0.048117	-0.158830	0.056109	0.335310	-0.580881	0.755838	-0.104768	0.006860	-0.646286
38402	1.131486	-1.489734	9.607697	0.094884	0.050785	-0.161491	0.053990	0.334766	-0.581116	0.754048	-0.102763	0.005979	-0.648704
38403	1.276460	-1.474390	9.488853	0.132560	0.035081	-0.184221	0.052025	0.331862	-0.583873	0.751884	-0.100426	0.004327	-0.651588
38404	1.252906	-1.392319	9.523648	0.022615	0.030734	-0.209688	0.049109	0.331879	-0.584748	0.749308	-0.099767	0.003990	-0.654651
38405	1.243951	-1.634857	9.631496	0.091672	0.007223	-0.256902	0.046727	0.331476	-0.586291	0.746081	-0.098413	0.002303	-0.658538
38406	1.255839	-1.659166	9.578238	0.177721	-0.011906	-0.295123	0.040389	0.327764	-0.589384	0.742669	-0.095993	-0.000882	-0.662743
38407	1.380102	-1.497276	9.348294	0.125825	-0.020672	-0.290245	0.036171	0.324178	-0.591719	0.739012	-0.094497	-0.003494	-0.667022
38408	1.482954	-1.637374	9.417900	0.097147	-0.029483	-0.285260	0.030741	0.323515	-0.594007	0.735670	-0.093494	-0.005870	-0.670831
38409	1.566193	-1.472655	9.221991	0.124027	-0.036452	-0.289482	0.025184	0.320490	-0.594084	0.731960	-0.092252	-0.008696	-0.675017
38410	1.504093	-1.378226	9.266875	0.202802	-0.036402	-0.298564	0.019502	0.318024	-0.597042	0.728645	-0.089777	-0.012628	-0.678864
38411	1.504297	-1.353777	9.396942	0.158000	-0.032971	-0.286540	0.013034	0.314452	-0.601444	0.724974	-0.087993	-0.015853	-0.682949
38412	1.567939	-1.229635	9.253612	-0.094339	-0.024308	-0.274239	0.009070	0.311975	-0.602197	0.721256	-0.089664	-0.015489	-0.686666
38413	1.563210	-1.215195	9.244205	-0.203634	-0.029653	-0.245091	0.003194	0.316587	-0.599434	0.717458	-0.093091	-0.013648	-0.690218
38414	1.679701	-1.138722	9.378674	-0.087291	-0.034035	-0.255736	-0.001612	0.319806	-0.596834	0.713811	-0.094806	-0.013478	-0.693761
38415	1.742034	-1.214948	9.781042	0.139975	-0.043666	-0.270900	-0.006387	0.319554	-0.597026	0.710248	-0.093510	-0.016656	-0.697515
38416	1.743214	-1.049080	9.751694	-0.006498	-0.005098	-0.315852	-0.013024	0.320285	-0.597968	0.705853	-0.093630	-0.017294	-0.701930
38417	1.634541	-1.400552	10.164392	-0.131601	0.019415	-0.357257	-0.018078	0.321840	-0.597613	0.700531	-0.095265	-0.015940	-0.707055
38418	1.212927	-1.603794	10.271445	-0.055559	0.058017	-0.347669	-0.022326	0.321585	-0.596894	0.695556	-0.095175	-0.015070	-0.711981
38419	1.417706	-1.318248	9.782653	-0.061666	0.063346	-0.365310	-0.026316	0.322162	-0.595251	0.690194	-0.095184	-0.014075	-0.717199
38420	1.608396	-0.966239	8.967875	-0.280655	0.059957	-0.390677	-0.029673	0.327733	-0.593437	0.684101	-0.098150	-0.010033	-0.722684
38421	1.569025	-1.069305	8.986257	-0.279742	0.038119	-0.402214	-0.035315	0.336231	-0.587882	0.677668	-0.101510	-0.006337	-0.728300
38422	1.546256	-1.570062	9.567143	-0.240505	0.016138	-0.398591	-0.042928	0.342380	-0.584290	0.671370	-0.104548	-0.003486	-0.733703
38423	1.297573	-1.904534	9.676003	-0.255954	0.012581	-0.352011	-0.048677	0.347964	-0.581388	0.665602	-0.107943	-0.000352	-0.738459
38424	1.166670	-1.979969	9.844508	-0.194360	-0.004074	-0.330454	-0.055624	0.353137	-0.576897	0.660296	-0.110655	0.001691	-0.742807
38425	1.095636	-1.782229	9.828167	-0.213071	-0.025881	-0.352637	-0.059896	0.355936	-0.574440	0.654527	-0.114014	0.003721	-0.747383
38426	1.211219	-1.822193	9.639239	-0.198597	-0.025800	-0.382529	-0.067630	0.359864	-0.570474	0.648355	-0.117095	0.005419	-0.752260
38427	1.394551	-1.839067	9.308187	-0.172543	-0.023993	-0.396483	-0.075363	0.363792	-0.566771	0.641931	-0.119873	0.006790	-0.757303
38428	1.773995	-2.130867	9.241471	-0.235280	-0.015413	-0.370646	-0.082958	0.367998	-0.565300	0.635726	-0.123244	0.009210	-0.761957
38429	2.042222	-2.449840	9.444592	-0.217682	-0.007790	-0.310721	-0.086576	0.371070	-0.560486	0.630403	-0.126356	0.011689	-0.765826
38430	2.057824	-2.293677	9.424622	-0.273122	-0.006920	-0.316381	-0.093252	0.375547	-0.556268	0.624831	-0.130047	0.014932	-0.769708
38431	2.252058	-2.489586	9.567305	-0.312546	0.045431	-0.293670	-0.099947	0.382801	-0.551235	0.619422	-0.133541	0.019575	-0.773370
38432	2.064135	-2.775845	9.866070	-0.270583	0.073396	-0.275648	-0.103437	0.387539	-0.547982	0.614363	-0.135935	0.023881	-0.776859
38433	1.563877	-2.484062	9.618973	-0.287538	0.129549	-0.260373	-0.105215	0.393100	-0.541990	0.609415	-0.137789	0.029283	-0.780237
38434	1.454238	-2.263685	9.040812	-0.226525	0.131513	-0.280098	-0.108163	0.396586	-0.539546	0.604300	-0.138731	0.033597	-0.783866
38435	1.257126	-2.132678	8.904617	-0.245254	0.101010	-0.297879	-0.109794	0.400341	-0.534756	0.598828	-0.140505	0.037905	-0.787545
38436	0.820967	-2.351872	9.263978	-0.145005	0.061791	-0.328934	-0.114328	0.403003	-0.533084	0.593155	-0.141589	0.039953	-0.791533
38437	0.557872	-3.055063	10.678616	-0.074442	0.031909	-0.354178	-0.119104	0.401778	-0.531448	0.587277	-0.142385	0.040643	-0.795727
38438	0.673020	-2.125021	9.919204	-0.226187	0.065329	-0.397287	-0.124568	0.402916	-0.527019	0.580207	-0.144395	0.043828	-0.800368
38439	1.575674	-2.540223	10.161409	-0.079049	0.053048	-0.498836	-0.131613	0.404482	-0.526502	0.571907	-0.144990	0.044427	-0.806180
38440	1.635296	-2.270045	8.995914	-0.236173	0.062076	-0.539538	-0.141044	0.403976	-0.523343	0.562402	-0.147236	0.047330	-0.812272
38441	1.871196	-2.718737	9.171384	-0.153603	0.076139	-0.598971	-0.150367	0.407497	-0.519751	0.552093	-0.148389	0.049075	-0.819003
38442	1.689215	-2.846573	9.378182	0.053812	0.076137	-0.569238	-0.160162	0.402551	-0.519125	0.542790	-0.147174	0.047296	-0.825519
38443	1.662121	-2.931897	9.723536	0.130730	0.114575	-0.561506	-0.167689	0.397039	-0.521035	0.533751	-0.144493	0.044913	-0.831995
38444	1.765382	-2.664329	9.389235	0.117271	0.146041	-0.533262	-0.174800	0.389582	-0.524679	0.525022	-0.141359	0.042933	-0.838169
38445	2.089703	-2.563317	9.426053	0.241853	0.167066	-0.574651	-0.180834	0.379620	-0.528495	0.515876	-0.136623	0.039200	-0.844790
38446	1.906059	-2.224409	8.878736	0.128322	0.157593	-0.582426	-0.188031	0.366056	-0.535612	0.506191	-0.133162	0.037023	-0.851274
38447	1.895464	-2.035051	9.421785	0.034375	0.154862	-0.597189	-0.195432	0.361098	-0.536337	0.495949	-0.130745	0.036603	-0.857671
38448	2.026710	-1.920317	9.520514	0.122257	0.181163	-0.635243	-0.200843	0.357520	-0.539179	0.485165	-0.126958	0.034599	-0.864465
38449	2.487741	-2.293651	9.742978	0.057179	0.196851	-0.691394	-0.209009	0.348124	-0.541775	0.473152	-0.123630	0.033935	-0.871603
38450	2.391539	-2.228908	9.432101	-0.056375	0.212671	-0.694759	-0.216929	0.341642	-0.543557	0.460673	-0.120995	0.035173	-0.878580
38451	2.205624	-2.207473	8.888363	-0.007051	0.193640	-0.710257	-0.221381	0.331809	-0.544638	0.447966	-0.118352	0.035527	-0.885470
38452	2.222642	-2.193026	8.936452	-0.077688	0.195382	-0.721343	-0.227702	0.324346	-0.546455	0.434785	-0.116168	0.036907	-0.892247
38453	2.025761	-2.028470	8.759782	-0.237174	0.177814	-0.671364	-0.236857	0.322312	-0.543709	0.422047	-0.115784	0.041291	-0.898201
38454	1.992576	-1.948200	8.967690	-0.326755	0.136615	-0.665095	-0.242703	0.322621	-0.542566	0.409147	-0.116706	0.046737	-0.903766
38455	2.137280	-1.988827	9.422634	-0.196984	0.112952	-0.692494	-0.249602	0.319601	-0.538288	0.395988	-0.117181	0.049757	-0.909388
38456	1.843152	-1.578166	9.247230	0.053600	0.156868	-0.685046	-0.257539	0.315063	-0.538344	0.383426	-0.114657	0.048385	-0.915149
38457	1.343274	-1.596604	9.808936	0.072190	0.156834	-0.656579	-0.263437	0.304405	-0.542038	0.371354	-0.112117	0.046894	-0.920504
38458	1.025024	-1.526645	9.850943	0.199453	0.213022	-0.687061	-0.269323	0.291804	-0.546013	0.358876	-0.107430	0.043232	-0.926174
38459	0.926462	-1.126606	9.846779	0.322750	0.195494	-0.650868	-0.272941	0.277386	-0.550305	0.347274	-0.102259	0.037389	-0.931421
38460	0.838975	-1.211752	10.096516	0.401346	0.080016	-0.661284	-0.278388	0.258535	-0.555663	0.335640	-0.098547	0.029088	-0.936370
38461	0.702612	-0.662920	9.099351	0.236695	0.046030	-0.635997	-0.285414	0.238583	-0.563109	0.324111	-0.096626	0.023842	-0.940769
38462	1.388171	-1.381895	9.344744	-0.055023	0.008121	-0.650954	-0.292248	0.227791	-0.564689	0.311683	-0.097215	0.023649	-0.944904
38463	1.172359	-1.837806	9.153893	-0.491785	0.027276	-0.613558	-0.299569	0.228383	-0.559449	0.299058	-0.100203	0.032093	-0.948416
38464	1.247301	-2.178541	9.613199	-0.233507	0.013996	-0.566006	-0.305826	0.228831	-0.554622	0.287785	-0.101774	0.035449	-0.951612
38465	1.399017	-1.905020	9.776068	0.012309	0.045342	-0.507699	-0.310441	0.223302	-0.554344	0.278085	-0.101344	0.034677	-0.954566
38466	1.289376	-1.700033	9.671214	-0.130941	0.075900	-0.474190	-0.314685	0.221519	-0.552195	0.268663	-0.101032	0.036617	-0.957221
38467	1.902977	-1.657704	9.346745	-0.329678	0.080030	-0.440545	-0.319078	0.221680	-0.548712	0.259474	-0.101739	0.042726	-0.959425
38468	1.782165	-1.677452	9.660011	-0.133114	0.023095	-0.404928	-0.321030	0.215720	-0.549793	0.251364	-0.102414	0.044558	-0.961427
38469	1.789167	-1.378766	9.817207	-0.222701	0.022978	-0.382615	-0.323419	0.214205	-0.547276	0.243506	-0.103587	0.048427	-0.963135
38470	1.953805	-1.319831	9.845306	-0.065271	0.056171	-0.363762	-0.326464	0.211999	-0.545807	0.236265	-0.103258	0.049187	-0.964934
38471	1.878830	-1.003644	10.010621	0.415915	-0.005012	-0.344533	-0.330000	0.204104	-0.546357	0.230448	-0.101887	0.040640	-0.966882
38472	2.280965	-0.839547	10.424839	0.365694	-0.015761	-0.332698	-0.331886	0.188287	-0.550426	0.224724	-0.100858	0.032802	-0.968633
38473	2.026167	-0.658721	9.914774	0.340678	-0.034842	-0.331062	-0.336032	0.173594	-0.555106	0.218986	-0.100391	0.025540	-0.970214
38474	2.125787	-0.905366	9.742835	0.218935	-0.033152	-0.314396	-0.339935	0.160286	-0.555705	0.213292	-0.100318	0.020502	-0.971608
38475	2.145405	-0.862340	9.704705	-0.031837	-0.057831	-0.266083	-0.341759	0.154047	-0.555214	0.208051	-0.101875	0.020487	-0.972582
38476	2.059330	-0.750253	9.956697	-0.259439	-0.059832	-0.198093	-0.345469	0.152123	-0.553863	0.203645	-0.104282	0.024869	-0.973158
38477	2.040776	-0.635413	9.708217	-0.214026	-0.092246	-0.152024	-0.347363	0.156019	-0.549856	0.200251	-0.107218	0.028465	-0.973444
38478	1.764345	-0.455412	9.659795	-0.231234	-0.071291	-0.097320	-0.350171	0.157421	-0.546253	0.197858	-0.109671	0.032460	-0.973535
38479	1.725559	-0.137699	9.630135	-0.175658	-0.007388	-0.098369	-0.350595	0.160893	-0.544504	0.195524	-0.110749	0.035702	-0.973771
38480	1.890195	-0.076593	9.581347	-0.041365	0.004890	-0.111481	-0.351528	0.161176	-0.543699	0.193219	-0.110980	0.036269	-0.974184
38481	2.037897	-0.046473	10.368758	0.123260	0.036249	-0.122559	-0.350982	0.157701	-0.542560	0.191032	-0.110048	0.033718	-0.974812
38482	2.320556	-0.033826	10.505866	0.187746	0.027453	-0.143355	-0.351722	0.149931	-0.545647	0.188589	-0.108977	0.029836	-0.975535
38483	2.343162	-0.250387	10.536829	0.137730	0.064205	-0.154212	-0.350751	0.143678	-0.547563	0.185787	-0.107458	0.026961	-0.976324
38484	2.095342	-0.436030	9.762915	0.145049	0.104704	-0.157483	-0.350830	0.137016	-0.551831	0.182923	-0.105044	0.024169	-0.977201
38485	2.117440	-1.052677	9.529708	0.170223	0.120559	-0.176755	-0.349712	0.128541	-0.554034	0.179711	-0.102315	0.020810	-0.978163
38486	1.669151	-1.250501	8.980906	0.019760	0.125906	-0.128381	-0.346484	0.123527	-0.558073	0.177140	-0.099918	0.020604	-0.978884
38487	1.564270	-1.407371	9.328511	-0.138076	0.113419	-0.062615	-0.343287	0.122956	-0.560491	0.175543	-0.098369	0.023538	-0.979262
38488	1.989473	-1.370761	9.012812	-0.197272	0.075652	-0.033337	-0.342896	0.124064	-0.560224	0.174417	-0.097680	0.027593	-0.979426
38489	2.218492	-1.438648	9.421049	-0.333435	0.067537	-0.011540	-0.340940	0.129607	-0.559410	0.173454	-0.097703	0.034332	-0.979382
38490	2.034565	-1.138305	8.846852	-0.221783	0.053608	0.043985	-0.339514	0.134875	-0.558460	0.173800	-0.097476	0.038940	-0.979171
38491	2.187262	-1.079859	9.471109	-0.024174	0.007989	0.041687	-0.337288	0.139584	-0.557528	0.174517	-0.097572	0.039519	-0.979011
38492	1.928678	-0.756761	9.068465	0.124435	-0.009290	0.031405	-0.336334	0.135830	-0.558368	0.175343	-0.097380	0.037102	-0.978977
38493	2.093428	-0.676693	8.928563	0.079838	-0.028497	-0.000741	-0.335916	0.132773	-0.558930	0.175456	-0.097874	0.035406	-0.978970
38494	2.030943	-0.628669	8.742183	0.212424	-0.030080	-0.032351	-0.336416	0.127778	-0.559760	0.175217	-0.097825	0.031069	-0.979165
38495	2.094589	-0.533019	9.507038	0.353659	-0.080958	-0.038572	-0.338871	0.117795	-0.562449	0.175147	-0.098423	0.023720	-0.979323
38496	0.852382	-0.713889	10.904884	0.265821	-0.064286	-0.038846	-0.340792	0.106142	-0.563061	0.174889	-0.098853	0.018203	-0.979444
38497	1.907653	-0.354081	10.125998	0.158553	0.025593	-0.011332	-0.339418	0.099193	-0.564990	0.174919	-0.097989	0.015094	-0.979578
38498	1.918417	-0.865022	9.822000	0.193360	0.004630	0.007250	-0.337915	0.092382	-0.566263	0.175389	-0.097304	0.011328	-0.979613
38499	1.723887	-0.373224	9.689931	0.067094	0.027334	0.044464	-0.337083	0.087102	-0.567642	0.176334	-0.096705	0.010132	-0.979516
38500	2.115723	-0.271731	9.269513	-0.065228	0.032540	0.036381	-0.336422	0.087654	-0.567909	0.176862	-0.096375	0.011586	-0.979437
38501	2.119646	-0.396975	9.224776	-0.068807	0.018558	0.032754	-0.334958	0.087647	-0.568982	0.177314	-0.096446	0.012981	-0.979331
38502	1.683629	-0.599075	9.668454	-0.081399	0.020338	0.034511	-0.336017	0.087375	-0.569231	0.177777	-0.096412	0.014706	-0.979226
38503	1.548449	-0.610657	10.255935	-0.102970	0.032476	0.043235	-0.332847	0.089301	-0.568210	0.178364	-0.096309	0.016847	-0.979095
38504	1.869461	-0.286901	9.973277	-0.160034	0.057858	0.016452	-0.332718	0.089855	-0.567943	0.178307	-0.095826	0.020211	-0.979089
38505	1.989150	-0.410371	9.230556	-0.109532	0.046789	-0.054640	-0.331668	0.092349	-0.568723	0.176954	-0.095505	0.022318	-0.979320
38506	2.045857	-0.584078	9.204034	0.021186	0.022379	-0.081144	-0.330592	0.090122	-0.569024	0.175349	-0.095113	0.021819	-0.979658
38507	1.965745	-0.654525	9.559629	0.031861	-0.019648	-0.090028	-0.331889	0.084992	-0.569318	0.173599	-0.095621	0.020846	-0.979942
38508	1.669098	-0.599476	9.500331	-0.138142	-0.026596	-0.089428	-0.333748	0.085558	-0.569941	0.171540	-0.096743	0.023282	-0.980139
38509	1.533779	-0.599579	9.121749	-0.275937	-0.028290	-0.078053	-0.335893	0.087929	-0.567783	0.169431	-0.098462	0.028333	-0.980202
38510	1.826391	-0.876334	9.034325	-0.226020	-0.075654	-0.049806	-0.337787	0.092381	-0.564820	0.168000	-0.100823	0.032401	-0.980082
38511	1.782357	-0.953175	8.964120	-0.143022	-0.087957	-0.005188	-0.340721	0.093784	-0.563054	0.167611	-0.103217	0.034797	-0.979817
38512	2.134558	-1.008468	9.085426	-0.290843	-0.089963	0.032379	-0.343676	0.098659	-0.560991	0.167653	-0.106015	0.040254	-0.979302
38513	2.407048	-1.063438	9.108881	-0.217630	-0.117210	0.057393	-0.346116	0.105335	-0.557341	0.168350	-0.109204	0.044142	-0.978664
38514	2.583423	-1.050415	9.097895	-0.142430	-0.114595	0.049089	-0.347208	0.108394	-0.553879	0.169056	-0.111968	0.046643	-0.978114
38515	2.103948	-1.249888	9.503522	-0.058176	-0.072439	0.016465	-0.351465	0.109249	-0.552230	0.169255	-0.113798	0.047464	-0.977829
38516	2.037873	-1.715445	9.686211	0.095900	-0.056558	-0.026492	-0.355184	0.108713	-0.550602	0.168964	-0.114690	0.045329	-0.977877
38517	1.618699	-1.596966	10.393003	0.008221	0.034371	-0.019618	-0.355952	0.104275	-0.551423	0.168514	-0.114216	0.045166	-0.978017
38518	2.550706	-1.587558	9.553468	-0.157179	0.051730	-0.019258	-0.355166	0.105658	-0.550765	0.167680	-0.113836	0.048363	-0.978052
38519	3.030867	-1.289704	9.072055	-0.068354	0.029069	-0.065467	-0.355293	0.105382	-0.551947	0.166159	-0.113814	0.049580	-0.978253
38520	2.008378	-1.133543	10.337286	-0.073670	0.039694	-0.107452	-0.355156	0.103992	-0.550781	0.163803	-0.113474	0.050901	-0.978622
38521	1.665598	-1.125139	10.638371	-0.096825	0.134232	-0.111587	-0.355559	0.105105	-0.551158	0.161205	-0.111496	0.052898	-0.979175
38522	1.866366	-1.397820	10.075897	0.083093	0.172826	-0.103190	-0.354074	0.101488	-0.552399	0.159139	-0.108038	0.051589	-0.979970
38523	1.923906	-1.092833	9.276148	0.105523	0.174704	-0.092383	-0.352573	0.096761	-0.556409	0.157320	-0.104580	0.049789	-0.980731
38524	1.845778	-0.875640	9.310564	-0.006357	0.153680	-0.089683	-0.349501	0.094663	-0.558709	0.155346	-0.101761	0.050203	-0.981322
38525	1.494511	-0.703595	9.616008	-0.039555	0.108208	-0.089955	-0.349350	0.091885	-0.559396	0.153335	-0.100039	0.051014	-0.981773
38526	1.143525	-0.829800	9.925229	0.029364	0.099556	-0.107035	-0.349862	0.090779	-0.562814	0.151140	-0.098189	0.050522	-0.982325
38527	1.455128	-0.804608	9.519047	0.141137	0.054051	-0.094128	-0.348500	0.086469	-0.565767	0.149457	-0.096945	0.047586	-0.982853
38528	1.710256	-0.919922	9.428994	0.200005	0.024185	-0.060421	-0.349392	0.080226	-0.565947	0.148582	-0.096014	0.043604	-0.983262
38529	1.711673	-1.066031	9.634001	0.241172	-0.011674	-0.079671	-0.351748	0.075519	-0.567796	0.147432	-0.095739	0.038527	-0.983673
38530	1.636310	-1.137486	9.672285	0.286835	-0.012502	-0.088146	-0.353282	0.066642	-0.569963	0.146203	-0.095291	0.032672	-0.984112
38531	1.602703	-1.099670	9.367769	0.219745	-0.014208	-0.083330	-0.353756	0.057481	-0.571098	0.144936	-0.095117	0.028023	-0.984460
38532	1.664233	-1.269110	9.175416	0.160730	-0.001947	-0.083764	-0.355442	0.051381	-0.572183	0.143534	-0.094821	0.024689	-0.984783
38533	1.515369	-1.502205	9.654715	0.142551	-0.016109	-0.039903	-0.357146	0.047363	-0.571804	0.142977	-0.094877	0.021692	-0.984929
38534	1.098328	-1.743734	9.838200	-0.038340	-0.019633	-0.012965	-0.359394	0.045987	-0.571783	0.142594	-0.095464	0.022363	-0.984913
38535	0.931427	-1.789830	10.069843	-0.353589	0.036102	0.063399	-0.359300	0.052096	-0.570935	0.143110	-0.095809	0.029581	-0.984614
38536	1.233523	-1.410536	9.809619	-0.372416	0.069242	0.090691	-0.359104	0.063063	-0.568990	0.144064	-0.095540	0.037282	-0.984240
38537	1.670111	-1.115857	8.965621	-0.178222	0.022085	0.093645	-0.356230	0.070128	-0.567650	0.145517	-0.095613	0.041093	-0.983867
38538	1.974541	-1.094126	8.982472	0.014869	-0.077723	0.101653	-0.357583	0.073467	-0.565758	0.147553	-0.097101	0.040763	-0.983432
38539	1.745081	-0.791415	9.853183	-0.053129	-0.091801	0.074783	-0.359309	0.072503	-0.564034	0.148961	-0.099078	0.041728	-0.982982
38540	1.559171	-0.807249	10.493929	-0.078050	-0.041065	0.043101	-0.361328	0.076123	-0.561866	0.149612	-0.100166	0.043222	-0.982708
38541	1.089749	-0.610305	10.774240	0.160197	0.011679	-0.002379	-0.363296	0.071829	-0.561090	0.149841	-0.099484	0.040115	-0.982874
38542	0.993827	-0.496043	10.139461	0.182890	0.092414	-0.031815	-0.361271	0.067098	-0.563270	0.149410	-0.097228	0.036732	-0.983298
38543	1.212578	-0.606393	9.220581	0.269843	0.048878	-0.056080	-0.360180	0.062788	-0.564380	0.148758	-0.095477	0.031443	-0.983751
38544	1.291869	-0.651339	8.882894	0.303741	-0.003600	-0.040187	-0.360513	0.052933	-0.566969	0.148403	-0.094750	0.025382	-0.984050
38545	1.332818	-0.683630	9.439775	0.119234	-0.033571	-0.022286	-0.362213	0.048082	-0.566203	0.148170	-0.095023	0.022872	-0.984120
38546	1.508647	-0.751902	9.586489	0.004551	-0.061734	-0.000383	-0.364440	0.042957	-0.566220	0.147878	-0.096304	0.022619	-0.984046
38547	1.600320	-0.766846	9.652822	-0.020518	-0.061785	0.001164	-0.365764	0.041992	-0.565422	0.147853	-0.097526	0.022828	-0.983924
38548	1.518652	-0.719225	10.072279	0.011648	-0.037356	0.006799	-0.366723	0.045605	-0.562745	0.147866	-0.098306	0.022507	-0.983852
38549	1.861071	-0.782525	9.909967	0.018913	-0.000649	-0.001939	-0.366049	0.044075	-0.563164	0.147830	-0.098201	0.022117	-0.983877
38550	1.901350	-0.543240	9.604727	0.040387	-0.009361	0.005279	-0.366439	0.043105	-0.564087	0.147848	-0.098346	0.021311	-0.983877
38551	2.076129	-0.414834	9.566239	-0.006091	-0.016393	-0.005685	-0.366441	0.043244	-0.563560	0.147692	-0.098643	0.021340	-0.983870
38552	2.028009	-0.390389	9.571743	-0.002420	-0.037318	-0.032150	-0.368021	0.040614	-0.562775	0.146870	-0.099480	0.021223	-0.983912
38553	1.967919	-0.340419	9.241157	-0.007686	-0.040699	-0.046263	-0.370561	0.042293	-0.560355	0.145919	-0.100293	0.021106	-0.983973
38554	1.887824	-0.404070	9.459832	-0.023766	-0.042446	-0.058717	-0.371355	0.041602	-0.560087	0.144558	-0.101305	0.021339	-0.984066
38555	1.696636	-0.473626	9.823606	-0.020221	-0.044207	-0.062187	-0.373482	0.041336	-0.558613	0.143269	-0.102226	0.021410	-0.984157
38556	1.743389	-0.344791	9.598758	-0.093526	-0.016198	-0.060840	-0.373216	0.040500	-0.557312	0.141716	-0.102920	0.023088	-0.984272
38557	1.605357	-0.733621	9.518567	0.026306	-0.054607	-0.058380	-0.376409	0.041628	-0.556858	0.140602	-0.103901	0.022215	-0.984349
38558	1.635297	-0.599153	9.519855	0.040585	-0.072122	-0.054796	-0.376134	0.038710	-0.554921	0.139512	-0.105314	0.021102	-0.984378
38559	1.716304	-0.425606	9.845620	-0.138402	-0.079263	-0.056123	-0.378808	0.041779	-0.554193	0.138104	-0.107219	0.023401	-0.984319
38560	1.944180	-0.639145	9.814760	-0.043569	-0.100283	-0.060906	-0.381880	0.043460	-0.551503	0.136761	-0.109426	0.023851	-0.984253
38561	1.953320	-0.715792	9.943587	0.219485	-0.096732	-0.064284	-0.386104	0.039040	-0.550826	0.135976	-0.110691	0.019037	-0.984325
38562	2.015062	-0.873871	10.320986	0.341106	-0.060077	-0.050988	-0.387923	0.031273	-0.549300	0.135662	-0.111047	0.012044	-0.984439
38563	2.137356	-0.653839	10.221515	0.315073	-0.030427	-0.019338	-0.388535	0.023502	-0.551207	0.135940	-0.110721	0.005643	-0.984494
38564	2.076467	-0.366817	9.537947	0.189061	-0.005794	-0.023600	-0.389827	0.017955	-0.552030	0.135810	-0.110407	0.001851	-0.984562
38565	2.160441	-0.094331	9.189448	0.131824	-0.040752	-0.028511	-0.390342	0.015181	-0.551919	0.135492	-0.110788	-0.000998	-0.984564
38566	2.266406	-0.138119	9.298591	0.054880	-0.068798	-0.040672	-0.390832	0.008241	-0.552375	0.134708	-0.112077	-0.002354	-0.984524
38567	2.261695	-0.127858	9.495833	-0.018471	-0.051349	-0.044669	-0.394280	0.006870	-0.550760	0.133735	-0.113088	-0.002315	-0.984541
38568	2.439975	-0.191323	9.647388	0.047716	-0.051416	-0.044257	-0.393895	0.007978	-0.548916	0.132883	-0.114055	-0.003493	-0.984541
38569	2.313364	-0.343602	9.867849	-0.056124	-0.019983	-0.030799	-0.395482	0.007293	-0.549424	0.132097	-0.114563	-0.002593	-0.984591
38570	2.307011	-0.535563	9.216760	-0.074934	-0.009402	-0.006248	-0.396430	0.009935	-0.548333	0.131702	-0.115030	-0.001156	-0.984592
38571	2.228729	-0.672426	9.095688	-0.075928	-0.014655	0.016635	-0.395259	0.013261	-0.547004	0.131808	-0.115506	0.000288	-0.984523
38572	2.300576	-0.754875	9.060471	-0.195943	-0.044492	0.035000	-0.396606	0.016600	-0.546819	0.131882	-0.116981	0.004118	-0.984330
38573	2.318919	-0.907421	9.563288	-0.206871	-0.035925	0.064863	-0.396908	0.022433	-0.545968	0.132636	-0.118233	0.008236	-0.984053
38574	2.366563	-1.007939	9.850138	-0.128225	-0.015893	0.082210	-0.396686	0.027707	-0.542373	0.133743	-0.118954	0.010926	-0.983790
38575	2.552450	-0.681920	9.962842	-0.074612	0.018105	0.106524	-0.395910	0.031035	-0.541957	0.135620	-0.118794	0.012709	-0.983531
38576	2.477479	-0.337139	9.253622	-0.107503	0.032312	0.085296	-0.396461	0.035621	-0.543611	0.136853	-0.118511	0.015124	-0.983360
38577	2.286656	-0.336388	9.012527	-0.038594	0.004450	0.080473	-0.395690	0.039087	-0.542143	0.138302	-0.118542	0.016078	-0.983139
38578	2.157900	-0.456814	9.418440	-0.086898	-0.007817	0.062458	-0.394637	0.040192	-0.541491	0.138979	-0.118995	0.017943	-0.982956
38579	2.129112	-0.438920	9.690486	-0.093269	0.026194	0.088977	-0.394792	0.043246	-0.540277	0.140454	-0.118738	0.020038	-0.982737
38580	2.375612	-0.416472	9.794370	-0.162108	0.046227	0.079664	-0.392706	0.049344	-0.539328	0.141393	-0.118332	0.023558	-0.982573
38581	2.432766	-0.523256	9.629213	-0.153155	0.042745	0.081444	-0.391931	0.052811	-0.539174	0.142566	-0.117927	0.026834	-0.982369
38582	2.359009	-0.705578	9.598911	-0.045799	0.025312	0.078624	-0.391687	0.056281	-0.538618	0.143823	-0.117600	0.027999	-0.982192
38583	2.270953	-0.863528	9.636311	-0.027813	0.028887	0.057613	-0.389709	0.058769	-0.539017	0.144829	-0.117130	0.028711	-0.982080
38584	2.272532	-0.983502	9.735864	-0.040386	0.028848	0.064543	-0.389192	0.060571	-0.538219	0.145854	-0.116726	0.029742	-0.981946
38585	2.269831	-1.022099	9.692181	-0.040384	0.039350	0.068100	-0.388139	0.061954	-0.537959	0.147031	-0.116087	0.030764	-0.981814
38586	2.168500	-1.007080	9.625931	0.032930	0.011401	0.073855	-0.387072	0.061115	-0.537983	0.148409	-0.115803	0.030327	-0.981654
38587	2.071992	-0.994356	9.607681	0.038364	0.004471	0.058041	-0.387066	0.061116	-0.539822	0.149592	-0.115622	0.029685	-0.981515
38588	2.018304	-1.073270	9.621658	-0.042152	0.021958	0.060160	-0.385495	0.064856	-0.539546	0.150550	-0.115364	0.030718	-0.981368
38589	2.057179	-1.039921	9.614496	-0.060028	0.025449	0.057395	-0.386304	0.066943	-0.539513	0.151481	-0.115060	0.032081	-0.981216
38590	2.076321	-1.059777	9.462684	-0.033163	0.011496	0.052246	-0.384861	0.069851	-0.539506	0.152301	-0.114984	0.032889	-0.981071
38591	2.155262	-1.168270	9.580929	-0.151266	0.023669	0.051381	-0.383954	0.073595	-0.539220	0.152906	-0.115000	0.036035	-0.980865
38592	2.107020	-1.158470	9.516564	-0.230000	0.041160	0.057938	-0.381997	0.078860	-0.538146	0.153343	-0.114934	0.040809	-0.980618
38593	2.162595	-1.156271	9.590617	-0.134198	0.039444	0.040989	-0.382023	0.082609	-0.536927	0.153767	-0.114597	0.043649	-0.980468
38594	2.321529	-1.219923	9.631777	-0.100219	0.029773	0.041140	-0.381114	0.085936	-0.536645	0.154197	-0.114367	0.045802	-0.980329
38595	2.201621	-1.103511	9.638957	-0.160195	0.028898	0.047808	-0.378747	0.089255	-0.535991	0.154701	-0.114322	0.049127	-0.980094
38596	2.164994	-1.152082	9.393560	-0.117061	0.058784	0.021802	-0.378247	0.093973	-0.534770	0.154699	-0.113593	0.051652	-0.980049
38597	2.039300	-1.170239	9.428084	0.029685	0.048368	0.015818	-0.378111	0.094807	-0.537259	0.154987	-0.112614	0.051230	-0.980139
38598	1.998470	-1.140893	9.481650	0.058278	0.064098	0.027556	-0.375577	0.092710	-0.537187	0.155473	-0.111230	0.050350	-0.980266
38599	1.971698	-1.169592	9.467131	0.042176	0.074599	0.030122	-0.373191	0.093252	-0.537218	0.156041	-0.109682	0.049785	-0.980379
38600	1.979184	-1.135960	9.472260	0.031367	0.067559	0.044121	-0.373848	0.092701	-0.538264	0.156786	-0.108298	0.049478	-0.980429
38601	1.872476	-1.204412	9.626216	0.000919	0.053558	0.041220	-0.371575	0.090746	-0.540025	0.157502	-0.107278	0.049673	-0.980417
38602	1.952490	-1.159320	9.630851	-0.040287	0.030762	0.045228	-0.369992	0.092681	-0.540424	0.158146	-0.106838	0.050658	-0.980311
38603	1.925567	-1.207424	9.563232	-0.016993	0.036924	0.041895	-0.369072	0.094204	-0.540160	0.158851	-0.106200	0.051146	-0.980241
38604	1.992641	-1.282560	9.547369	0.033085	0.023793	0.043940	-0.368265	0.093367	-0.542020	0.159649	-0.105666	0.050666	-0.980194
38605	2.026451	-1.284980	9.628768	0.009859	0.004548	0.027827	-0.368139	0.094477	-0.541748	0.160167	-0.105601	0.050492	-0.980125
38606	1.972952	-1.333037	9.508503	-0.113543	0.002838	0.014594	-0.367091	0.096137	-0.540697	0.160109	-0.105977	0.052756	-0.979975
38607	1.890284	-1.413968	9.575583	-0.117138	-0.007647	0.012775	-0.367784	0.100861	-0.540114	0.160076	-0.106578	0.055005	-0.979791
38608	1.818721	-1.288533	9.510345	-0.031185	0.011669	0.008233	-0.368583	0.100865	-0.539182	0.160059	-0.106523	0.055670	-0.979763
38609	1.852403	-1.303479	9.428165	-0.016869	0.004681	0.008300	-0.367922	0.100861	-0.538404	0.160138	-0.106562	0.055979	-0.979728
38610	1.871674	-1.312979	9.516818	-0.024030	0.023021	0.011829	-0.366741	0.103354	-0.538660	0.160199	-0.106258	0.056547	-0.979718
38611	1.929404	-1.346894	9.585630	-0.060630	0.032647	-0.006052	-0.367933	0.102944	-0.538646	0.159872	-0.105906	0.057769	-0.979739
38612	1.894706	-1.467274	9.459565	-0.208198	0.030923	-0.017719	-0.365958	0.105988	-0.539171	0.158925	-0.106066	0.061910	-0.979622
38613	1.859797	-1.618762	9.386021	-0.299431	0.029191	-0.023696	-0.366538	0.113350	-0.537250	0.157745	-0.106565	0.067768	-0.979371
38614	1.776783	-1.750013	9.515016	-0.167074	0.004720	-0.021062	-0.366310	0.118346	-0.534971	0.156876	-0.107110	0.071008	-0.979222
38615	1.810651	-1.736345	9.351444	-0.016754	0.008275	-0.016433	-0.365918	0.119732	-0.535357	0.156466	-0.107114	0.071287	-0.979267
38616	1.820424	-1.721849	9.397193	0.049396	-0.007488	-0.008960	-0.366592	0.120985	-0.534546	0.156312	-0.107202	0.070275	-0.979355
38617	1.858629	-1.788875	9.600388	0.067213	-0.009311	0.001708	-0.368178	0.119327	-0.533488	0.156463	-0.107261	0.068900	-0.979422
38618	1.910548	-1.618645	9.553827	0.017116	-0.005836	0.003138	-0.366037	0.116678	-0.534335	0.156425	-0.107397	0.068557	-0.979437
38619	1.975538	-1.648033	9.548121	-0.024948	0.002873	0.008125	-0.366697	0.115570	-0.533548	0.156486	-0.107503	0.069037	-0.979382
38620	1.980350	-1.650476	9.548052	-0.049066	0.022996	0.005376	-0.365649	0.118342	-0.534062	0.156338	-0.107280	0.070082	-0.979356
38621	1.946621	-1.636095	9.445159	-0.031107	0.023059	-0.005932	-0.364840	0.117088	-0.535663	0.156082	-0.107036	0.070714	-0.979378
38622	1.977685	-1.684241	9.511635	-0.048139	0.005533	-0.006141	-0.366180	0.118067	-0.533531	0.155726	-0.107167	0.071663	-0.979351
38623	1.907617	-1.688584	9.485751	-0.102692	0.015174	-0.008245	-0.365815	0.123619	-0.533350	0.155281	-0.107311	0.073666	-0.979258
38624	1.883127	-1.736486	9.490219	-0.127730	0.015183	-0.011955	-0.366359	0.124870	-0.531491	0.154658	-0.107510	0.076187	-0.979142
38625	1.872962	-1.804052	9.393391	-0.095488	0.025720	-0.013452	-0.365580	0.127504	-0.530951	0.154108	-0.107434	0.078072	-0.979088
38626	1.872753	-1.832944	9.383447	0.014504	0.018726	-0.002108	-0.365052	0.129168	-0.532781	0.153982	-0.107109	0.077839	-0.979162
38627	1.862843	-1.871059	9.479233	0.054726	0.025701	0.006134	-0.365846	0.127783	-0.531207	0.154138	-0.106542	0.076827	-0.979279
38628	1.848467	-1.856397	9.517981	0.031404	0.029159	0.019201	-0.363844	0.126523	-0.532300	0.154422	-0.105925	0.076344	-0.979339
38629	1.930696	-1.842299	9.618380	-0.017858	0.025583	0.026735	-0.363843	0.126801	-0.533086	0.154828	-0.105556	0.076801	-0.979279
38630	1.964493	-1.838282	9.445084	-0.027690	0.025601	0.029302	-0.362519	0.127349	-0.533100	0.155199	-0.105177	0.077484	-0.979207
38631	1.966544	-1.891040	9.502143	-0.006175	0.039611	0.022447	-0.362403	0.130404	-0.533466	0.155522	-0.104516	0.077750	-0.979206
38632	1.983576	-1.872033	9.468566	-0.039296	0.029100	0.023930	-0.360689	0.132338	-0.533341	0.155793	-0.104115	0.078656	-0.979133
38633	1.920433	-1.924237	9.540614	-0.042847	0.039616	0.018662	-0.358961	0.131495	-0.532719	0.155964	-0.103585	0.079636	-0.979083
38634	1.809740	-1.865994	9.426872	-0.024018	0.046684	0.015347	-0.358431	0.131770	-0.532725	0.156048	-0.102804	0.080282	-0.979099
38635	1.761223	-1.899077	9.496612	-0.034789	0.051914	0.022343	-0.357899	0.132601	-0.534563	0.156288	-0.102002	0.081152	-0.979073
38636	1.706212	-1.821961	9.404238	-0.031212	0.055439	0.026822	-0.356858	0.135511	-0.533499	0.156583	-0.101055	0.081988	-0.979055
38637	1.655704	-1.792759	9.385781	0.008219	0.055498	0.013914	-0.356058	0.136063	-0.535345	0.156738	-0.100058	0.082007	-0.979130
38638	1.602555	-1.801443	9.556787	0.008325	0.043303	-0.017841	-0.355122	0.134808	-0.535371	0.156245	-0.099296	0.081942	-0.979292
38639	1.501048	-1.810513	9.478244	-0.068520	0.032884	-0.041319	-0.354324	0.134804	-0.535909	0.155204	-0.099060	0.083279	-0.979369
38640	1.483910	-1.843981	9.502041	-0.100719	0.025889	-0.046868	-0.353529	0.135912	-0.537223	0.153939	-0.099025	0.085238	-0.979404
38641	1.515047	-1.878062	9.448504	-0.061420	0.011873	-0.034311	-0.355120	0.135087	-0.536419	0.153085	-0.099153	0.086383	-0.979424
38642	1.587016	-1.945866	9.483156	-0.027464	-0.003904	-0.030632	-0.355395	0.135642	-0.534571	0.152319	-0.099447	0.086849	-0.979473
38643	1.630420	-1.955717	9.518721	-0.002505	-0.012706	-0.013756	-0.354209	0.137441	-0.534965	0.152027	-0.099835	0.086806	-0.979482
38644	1.724325	-1.994865	9.541494	-0.009703	0.004729	-0.000564	-0.355011	0.138696	-0.535466	0.151904	-0.099856	0.087007	-0.979481
38645	1.772470	-2.014617	9.497589	-0.007979	0.006438	0.015298	-0.356074	0.138145	-0.534273	0.152137	-0.099841	0.087189	-0.979431
