# Supplementary material for: Identification of Haptic Based Guiding Using Hard Reins
Source: PLoS One. 2015 Jul 22;10(7):e0132020. doi: 10.1371/journal.pone.0132020 (PMC4511788; doi:10.1371/journal.pone.0132020)
Supplement: S8 File — (ZIP) [file pone.0132020.s008.zip › Exp2_MotionData1/Subject2/path1/T8/gc8.txt]

// Start Time: 0
// Sample rate: 25.0Hz
// Scenario: 4.9
// Firmware Version: 2.6.1
Counter	Acc_X	Acc_Y	Acc_Z	Gyr_X	Gyr_Y	Gyr_Z	Mag_X	Mag_Y	Mag_Z	Quat_w	Quat_x	Quat_y	Quat_z
38168	8.920574	-0.892593	-4.083564	0.007202	-0.016332	0.014653	-0.549526	-0.124023	0.518265	-0.171854	-0.767505	0.342089	-0.514177
38169	8.886621	-0.933428	-4.094637	0.008690	-0.019262	0.001800	-0.547150	-0.123843	0.519648	-0.171559	-0.767725	0.342225	-0.513856
38170	8.901378	-0.870645	-4.082704	0.005460	0.000132	0.016458	-0.547704	-0.124904	0.518333	-0.171292	-0.767623	0.342530	-0.513894
38171	8.958887	-0.904643	-4.109227	-0.014669	-0.003478	0.016430	-0.548586	-0.121737	0.517560	-0.171312	-0.767501	0.343077	-0.513706
38172	8.886646	-0.909083	-4.101725	0.024734	0.002726	0.018316	-0.549944	-0.123492	0.519138	-0.170746	-0.767426	0.343200	-0.513923
38173	8.848033	-0.874559	-4.124207	-0.023823	-0.003471	0.016392	-0.549243	-0.124054	0.518818	-0.170906	-0.767273	0.343841	-0.513670
38174	8.910790	-0.892269	-4.102518	0.018280	0.002859	0.016476	-0.548115	-0.124804	0.519319	-0.170460	-0.767186	0.344005	-0.513838
38175	8.958666	-0.982296	-4.104895	-0.003588	-0.005571	0.020113	-0.548149	-0.122376	0.518911	-0.170256	-0.767097	0.344503	-0.513705
38176	8.877252	-0.960655	-4.048576	0.003156	-0.002692	0.032955	-0.548141	-0.122685	0.519450	-0.169831	-0.766904	0.345089	-0.513741
38177	8.874520	-0.967391	-4.087160	-0.004257	0.016073	0.027402	-0.548706	-0.121715	0.520073	-0.169709	-0.766538	0.345633	-0.513961
38178	8.951670	-0.958264	-4.085155	-0.010970	0.000135	0.017339	-0.548859	-0.121242	0.519127	-0.169681	-0.766375	0.346114	-0.513889
38179	8.881766	-1.006494	-4.068365	-0.027539	0.005965	0.012687	-0.548576	-0.121926	0.518525	-0.169996	-0.766134	0.346707	-0.513745
38180	8.876801	-0.972061	-4.101767	-0.010678	0.008728	0.027400	-0.547876	-0.121566	0.519656	-0.169918	-0.765815	0.347308	-0.513841
38181	8.910924	-0.953472	-4.059449	-0.018794	0.003133	-0.001957	-0.548015	-0.121826	0.519223	-0.170229	-0.765733	0.347595	-0.513665
38182	8.867642	-0.919178	-4.062437	-0.013224	-0.000792	0.001726	-0.549672	-0.123328	0.518588	-0.170394	-0.765677	0.347871	-0.513508
38183	8.896536	-0.933980	-4.058784	-0.011469	0.006791	-0.001949	-0.547031	-0.122285	0.519604	-0.170620	-0.765582	0.348070	-0.513440
38184	8.891682	-0.933883	-4.063432	-0.000818	-0.025839	-0.011053	-0.547577	-0.122869	0.520131	-0.170542	-0.765920	0.348093	-0.512946
38185	8.925021	-0.913924	-4.122512	-0.013219	-0.019296	0.003603	-0.547148	-0.123460	0.520509	-0.170558	-0.766047	0.348483	-0.512485
38186	8.905465	-0.920615	-4.155637	-0.013511	-0.011223	-0.008346	-0.546579	-0.124591	0.520294	-0.170755	-0.766168	0.348638	-0.512133
38187	8.855952	-0.880696	-4.032767	0.006804	-0.017318	-0.000038	-0.545209	-0.122642	0.520541	-0.170518	-0.766369	0.348759	-0.511830
38188	8.856835	-0.921941	-4.211791	-0.024119	-0.019433	0.006315	-0.544756	-0.124820	0.521519	-0.170667	-0.766437	0.349269	-0.511329
38189	8.809227	-0.864086	-4.161330	0.013854	-0.011158	-0.011057	-0.545005	-0.126296	0.522825	-0.170478	-0.766677	0.349127	-0.511129
38190	8.929595	-0.930602	-4.146944	0.008790	-0.019467	0.005479	-0.546416	-0.124863	0.522927	-0.170134	-0.766862	0.349294	-0.510853
38191	8.819118	-0.888983	-4.118390	0.001061	-0.024121	-0.009227	-0.543916	-0.125115	0.521493	-0.170034	-0.767177	0.349354	-0.510372
38192	8.823841	-0.888851	-4.130641	0.006710	-0.018938	-0.003718	-0.543048	-0.125841	0.524509	-0.169816	-0.767415	0.349394	-0.510059
38193	8.886497	-0.908822	-4.121038	-0.001006	-0.014296	-0.019328	-0.543191	-0.125557	0.524528	-0.169922	-0.767693	0.349285	-0.509681
38194	8.845053	-0.922319	-4.177540	0.010228	-0.001933	-0.011081	-0.542107	-0.124087	0.523074	-0.169844	-0.767821	0.349118	-0.509628
38195	8.847842	-0.864469	-4.153116	0.010262	-0.003885	-0.009232	-0.540971	-0.125018	0.524400	-0.169748	-0.767960	0.349012	-0.509523
38196	8.857380	-0.893628	-4.153663	0.001979	-0.005591	-0.011083	-0.541785	-0.126700	0.524304	-0.169775	-0.768095	0.348947	-0.509355
38197	8.855031	-0.864451	-4.158215	0.018938	-0.017658	-0.025708	-0.543188	-0.125577	0.524945	-0.169621	-0.768518	0.348544	-0.509044
38198	8.842821	-0.886031	-4.169975	0.010145	-0.012872	-0.012893	-0.540812	-0.126446	0.524590	-0.169488	-0.768769	0.348390	-0.508816
38199	8.833080	-0.878465	-4.186467	0.006302	-0.008743	-0.020249	-0.542198	-0.126203	0.525874	-0.169535	-0.769020	0.348168	-0.508572
38200	8.842365	-0.887673	-4.227932	0.004713	-0.011118	-0.011074	-0.540672	-0.125796	0.525745	-0.169477	-0.769223	0.348087	-0.508339
38201	8.847462	-0.849171	-4.208550	0.017645	0.010775	-0.008323	-0.540672	-0.125924	0.525458	-0.169366	-0.769232	0.347866	-0.508514
38202	8.871866	-0.849884	-4.168410	0.034028	0.007208	-0.011031	-0.539683	-0.126806	0.525813	-0.168988	-0.769345	0.347432	-0.508766
38203	8.876003	-0.941399	-4.217464	0.019146	0.000437	-0.020241	-0.539689	-0.126382	0.525839	-0.168904	-0.769546	0.347047	-0.508753
38204	8.825835	-0.805222	-4.219531	0.013643	0.030989	-0.023042	-0.540658	-0.126926	0.525675	-0.169126	-0.769431	0.346552	-0.509189
38205	8.866384	-0.880393	-4.240859	0.025217	0.021316	-0.000068	-0.540805	-0.126224	0.525859	-0.168890	-0.769302	0.346344	-0.509604
38206	8.874114	-0.864251	-4.183079	0.017834	0.017761	-0.001906	-0.540813	-0.125915	0.525320	-0.168740	-0.769190	0.346176	-0.509938
38207	8.799395	-0.878310	-4.180377	0.021552	0.039830	-0.001953	-0.543031	-0.126205	0.526160	-0.168709	-0.768872	0.345912	-0.510605
38208	8.905483	-0.937718	-4.146088	0.003050	0.032972	-0.009304	-0.541521	-0.124916	0.525389	-0.168963	-0.768607	0.345725	-0.511046
38209	8.900667	-0.903546	-4.160176	0.017747	0.010562	-0.004647	-0.542359	-0.125414	0.524250	-0.168815	-0.768593	0.345558	-0.511229
38210	8.874489	-0.830763	-4.149062	0.014317	0.019282	0.003597	-0.542370	-0.125354	0.522998	-0.168679	-0.768412	0.345513	-0.511578
38211	8.871599	-0.929897	-4.168922	0.003026	0.005240	-0.007432	-0.542667	-0.123144	0.524253	-0.168750	-0.768422	0.345471	-0.511567
38212	8.871589	-0.927439	-4.171320	0.012711	0.005854	0.012773	-0.543367	-0.122851	0.524278	-0.168442	-0.768315	0.345615	-0.511732
38213	8.871853	-0.898637	-4.149406	0.000947	0.001878	0.018268	-0.543209	-0.124534	0.523893	-0.168259	-0.768175	0.346000	-0.511742
38214	8.854867	-0.890992	-4.168043	-0.003396	0.016183	0.025574	-0.543784	-0.123114	0.523987	-0.168145	-0.767815	0.346481	-0.511995
38215	8.910228	-0.959571	-4.146408	-0.003551	0.009154	0.020081	-0.543786	-0.123100	0.523708	-0.168063	-0.767572	0.346915	-0.512091
38216	8.842891	-0.932491	-4.141298	-0.014612	0.016756	0.016367	-0.544067	-0.123607	0.522564	-0.168220	-0.767231	0.347368	-0.512244
38217	8.890673	-0.966262	-4.179533	-0.003340	0.004980	0.028340	-0.544488	-0.123318	0.522585	-0.168020	-0.766975	0.347942	-0.512303
38218	8.798733	-0.969826	-4.226836	0.005883	0.023297	0.029224	-0.545064	-0.122281	0.521818	-0.167775	-0.766547	0.348358	-0.512742
38219	8.837830	-0.966176	-4.158235	-0.021548	0.012223	0.031034	-0.544917	-0.122592	0.522355	-0.167874	-0.766138	0.349137	-0.512792
38220	8.857337	-0.956962	-4.132338	0.009332	0.038565	0.020048	-0.547293	-0.122248	0.521841	-0.167777	-0.765627	0.349325	-0.513457
38221	8.881223	-1.000666	-4.140761	0.000085	0.016611	0.018228	-0.546190	-0.122197	0.520439	-0.167706	-0.765334	0.349671	-0.513681
38222	8.847940	-0.986582	-4.088706	0.010932	0.024259	0.012728	-0.545353	-0.122088	0.520856	-0.167559	-0.765028	0.349777	-0.514113
38223	8.903275	-1.001461	-4.093288	0.009241	0.001744	0.020111	-0.545379	-0.120097	0.520700	-0.167224	-0.764905	0.350107	-0.514181
38224	8.905385	-1.000954	-4.132006	0.018208	0.005840	0.012781	-0.546909	-0.120088	0.520994	-0.166837	-0.764810	0.350201	-0.514382
38225	8.881206	-1.039656	-4.126523	-0.008885	0.008835	0.025557	-0.547750	-0.120176	0.520159	-0.166773	-0.764516	0.350778	-0.514449
38226	8.886180	-1.037524	-4.107375	-0.013741	-0.005337	0.016397	-0.546215	-0.119823	0.521143	-0.166758	-0.764405	0.351292	-0.514267
38227	8.881545	-1.010984	-4.094953	0.003579	0.009558	0.012740	-0.547208	-0.119183	0.519937	-0.166640	-0.764233	0.351542	-0.514390
38228	8.912819	-1.006243	-4.103336	0.001633	0.002423	0.009085	-0.547058	-0.119373	0.520900	-0.166522	-0.764144	0.351763	-0.514410
38229	8.852234	-1.036911	-4.135083	0.018006	-0.008518	0.006362	-0.546501	-0.119119	0.521329	-0.166123	-0.764252	0.351826	-0.514336
38230	8.880997	-1.068556	-4.141195	0.008814	0.019406	0.001713	-0.547365	-0.117896	0.519738	-0.166090	-0.764063	0.351804	-0.514642
38231	8.866656	-1.068657	-4.126169	-0.000432	-0.017396	0.001751	-0.546535	-0.117088	0.520338	-0.165956	-0.764234	0.352017	-0.514286
38232	8.854731	-1.044397	-4.120734	0.003257	-0.004521	0.001739	-0.545675	-0.118815	0.520642	-0.165839	-0.764272	0.352132	-0.514187
38233	8.876077	-1.087856	-4.145967	0.004936	-0.009716	-0.003758	-0.545964	-0.117964	0.520697	-0.165732	-0.764421	0.352181	-0.513967
38234	8.851576	-1.043076	-4.217214	0.008554	0.012589	-0.007457	-0.545956	-0.118401	0.520949	-0.165749	-0.764366	0.352043	-0.514137
38235	8.837743	-1.014799	-4.148888	0.005243	0.000670	0.007240	-0.546526	-0.116880	0.521886	-0.165597	-0.764333	0.352223	-0.514112
38236	8.873861	-1.063790	-4.131237	0.016233	0.011745	0.006327	-0.547634	-0.117684	0.521289	-0.165351	-0.764215	0.352222	-0.514368
38237	8.873777	-1.083154	-4.133775	0.025245	0.004625	0.001765	-0.548211	-0.116250	0.521103	-0.164976	-0.764246	0.352100	-0.514526
38238	8.847645	-1.064105	-4.094031	0.018210	0.003984	0.012761	-0.545578	-0.115556	0.520563	-0.164576	-0.764170	0.352199	-0.514699
38239	8.854703	-1.063859	-4.116030	0.012227	0.000491	-0.005595	-0.546006	-0.114702	0.520620	-0.164448	-0.764252	0.352111	-0.514678
38240	8.890711	-1.078513	-4.127132	0.016732	0.000649	-0.008334	-0.546549	-0.115299	0.521425	-0.164265	-0.764353	0.351917	-0.514720
38241	8.837805	-1.063683	-4.120227	0.003013	0.003441	-0.008375	-0.547516	-0.116381	0.520670	-0.164327	-0.764394	0.351872	-0.514670
38242	8.864043	-1.107305	-4.135983	-0.003975	0.006442	0.003534	-0.546942	-0.116753	0.522316	-0.164381	-0.764283	0.352054	-0.514693
38243	8.880988	-1.088051	-4.134077	-0.003533	0.009146	0.020054	-0.546968	-0.115811	0.520421	-0.164289	-0.764043	0.352493	-0.514777
38244	8.844945	-1.078213	-4.125419	0.003494	0.009771	0.009049	-0.546133	-0.115426	0.520995	-0.164194	-0.763885	0.352669	-0.514922
38245	8.871421	-1.112495	-4.114557	0.006151	0.011826	0.005381	-0.547657	-0.115713	0.521550	-0.164124	-0.763753	0.352776	-0.515068
38246	8.871311	-1.117181	-4.126659	0.003229	0.017796	-0.001976	-0.549056	-0.115659	0.520869	-0.164205	-0.763586	0.352764	-0.515296
38247	8.881112	-1.112656	-4.107675	-0.002494	0.022040	-0.011166	-0.547256	-0.115100	0.520468	-0.164509	-0.763437	0.352674	-0.515482
38248	8.844869	-1.112224	-4.120808	-0.000955	0.018772	0.012691	-0.548252	-0.112867	0.521452	-0.164501	-0.763149	0.352913	-0.515748
38249	8.842561	-1.127017	-4.101497	-0.000988	0.005881	0.012709	-0.548362	-0.115393	0.521018	-0.164419	-0.763003	0.353226	-0.515775
38250	8.901530	-1.117230	-3.958729	-0.011386	0.012196	-0.000148	-0.547678	-0.114805	0.520350	-0.164666	-0.762833	0.353411	-0.515821
38251	8.846805	-1.152871	-4.164618	-0.027483	0.017013	0.012634	-0.549632	-0.114756	0.519953	-0.165067	-0.762484	0.353960	-0.515833
38252	8.842723	-1.078524	-4.101187	0.008971	0.024591	0.007201	-0.550188	-0.116065	0.517925	-0.165017	-0.762199	0.354010	-0.516235
38253	8.938828	-1.147013	-4.107642	0.002806	0.018560	0.016384	-0.549650	-0.114123	0.518598	-0.164928	-0.761907	0.354299	-0.516497
38254	8.876707	-1.118224	-4.051998	-0.004237	0.000538	-0.005630	-0.549791	-0.113852	0.518895	-0.165032	-0.761925	0.354354	-0.516400
38255	8.866859	-1.120227	-4.078209	0.006435	0.009326	0.016396	-0.549931	-0.114502	0.517740	-0.164822	-0.761739	0.354635	-0.516547
38256	8.924664	-1.184005	-4.054220	-0.005976	-0.006111	-0.001953	-0.551337	-0.113486	0.517676	-0.164874	-0.761789	0.354798	-0.516346
38257	8.852181	-1.153881	-4.092371	0.002692	-0.003216	-0.020304	-0.550222	-0.112716	0.518969	-0.165010	-0.761980	0.354601	-0.516155
38258	8.876682	-1.069405	-4.075830	-0.004303	-0.003954	-0.007450	-0.549079	-0.114737	0.519391	-0.165104	-0.762055	0.354647	-0.515982
38259	8.900387	-1.122546	-4.103630	0.000863	-0.001358	-0.020295	-0.549635	-0.113949	0.520840	-0.165281	-0.762221	0.354463	-0.515807
38260	8.866569	-1.117280	-4.116822	-0.001348	-0.017166	-0.033127	-0.549917	-0.114583	0.519409	-0.165503	-0.762623	0.354134	-0.515368
38261	8.852199	-1.114891	-4.106608	-0.001636	-0.018585	-0.009271	-0.549061	-0.117070	0.517852	-0.165482	-0.762880	0.354201	-0.514948
38262	8.881314	-1.108133	-4.083501	-0.012161	-0.008255	-0.027651	-0.548365	-0.116422	0.518862	-0.165878	-0.763113	0.354041	-0.514585
38263	8.890716	-1.088277	-4.122366	-0.011528	-0.007826	-0.003789	-0.548337	-0.118029	0.519879	-0.166028	-0.763187	0.354258	-0.514278
38264	8.883415	-1.088099	-4.131752	-0.013966	-0.036081	-0.023938	-0.546931	-0.119046	0.519942	-0.166215	-0.763674	0.354265	-0.513490
38265	8.842264	-1.075283	-4.161527	-0.008327	-0.016067	-0.020296	-0.547212	-0.117455	0.522275	-0.166427	-0.763960	0.354224	-0.513023
38266	8.867397	-1.060198	-4.034365	0.002549	-0.014047	-0.023936	-0.545251	-0.118728	0.521620	-0.166512	-0.764278	0.353979	-0.512690
38267	8.827599	-1.077254	-4.187558	-0.013675	-0.018220	-0.014802	-0.544833	-0.119386	0.520460	-0.166734	-0.764529	0.354084	-0.512172
38268	8.828238	-1.014964	-4.131628	-0.008305	-0.003183	-0.020309	-0.544515	-0.121717	0.521708	-0.167032	-0.764669	0.353980	-0.511938
38269	8.904715	-1.055873	-4.195133	0.004500	-0.017985	-0.019335	-0.544941	-0.120353	0.522912	-0.167024	-0.765009	0.353828	-0.511537
38270	8.837918	-1.029738	-4.120010	0.003023	-0.018818	-0.005581	-0.544389	-0.120334	0.522350	-0.166883	-0.765246	0.353878	-0.511194
38271	8.851842	-1.053296	-4.178648	-0.011994	-0.017894	-0.020295	-0.544387	-0.119823	0.523498	-0.167138	-0.765536	0.353879	-0.510675
38272	8.871427	-1.049096	-4.140710	-0.020377	-0.039975	0.010928	-0.541422	-0.122194	0.524718	-0.167037	-0.765793	0.354492	-0.509897
38273	8.793638	-1.047350	-4.229566	-0.007946	-0.018784	-0.005618	-0.541434	-0.120815	0.525501	-0.167073	-0.766001	0.354679	-0.509442
38274	8.835093	-0.997289	-4.187317	-0.008465	-0.030806	0.010935	-0.541268	-0.122808	0.525656	-0.166856	-0.766202	0.355144	-0.508888
38275	8.822874	-1.038363	-4.191958	-0.026121	-0.026420	-0.000127	-0.541145	-0.122191	0.524576	-0.167062	-0.766387	0.355625	-0.508205
38276	8.808449	-1.018806	-4.196122	-0.011177	-0.019755	0.010903	-0.540841	-0.123393	0.525895	-0.166966	-0.766465	0.356079	-0.507800
38277	8.861243	-1.033440	-4.217513	-0.007590	-0.030692	0.009100	-0.540704	-0.123381	0.525615	-0.166763	-0.766688	0.356526	-0.507216
38278	8.846552	-1.003663	-4.260242	-0.004227	-0.031888	-0.001902	-0.539599	-0.122033	0.526664	-0.166602	-0.767006	0.356749	-0.506632
38279	8.757583	-1.013103	-4.232825	-0.004299	-0.040085	-0.003744	-0.538740	-0.123754	0.526829	-0.166413	-0.767425	0.356996	-0.505884
38280	8.784072	-0.998631	-4.240967	-0.000440	-0.019242	0.001743	-0.538479	-0.121821	0.527783	-0.166248	-0.767600	0.357196	-0.505533
38281	8.785799	-1.034038	-4.313717	0.025022	-0.007827	-0.005573	-0.539581	-0.122396	0.528316	-0.165859	-0.767803	0.357010	-0.505483
38282	8.749738	-1.041238	-4.300339	0.025330	0.017397	0.003554	-0.538197	-0.121583	0.528632	-0.165541	-0.767680	0.356856	-0.505884
38283	8.803094	-0.988569	-4.277840	0.013696	-0.007030	-0.018430	-0.538034	-0.123166	0.529091	-0.165462	-0.767929	0.356584	-0.505722
38284	8.784171	-0.974417	-4.238398	0.037898	0.004908	-0.003722	-0.538318	-0.122866	0.528833	-0.164939	-0.768023	0.356237	-0.505995
38285	8.817357	-1.056619	-4.273986	0.032274	0.003420	-0.009243	-0.538063	-0.120113	0.530396	-0.164559	-0.768162	0.355882	-0.506158
38286	8.745503	-1.034911	-4.227685	0.032213	0.020191	-0.012951	-0.539184	-0.121232	0.527547	-0.164323	-0.768148	0.355398	-0.506595
38287	8.803042	-1.015306	-4.273182	0.025342	0.014589	0.004493	-0.537487	-0.122589	0.528703	-0.163991	-0.768053	0.355286	-0.506926
38288	8.812394	-1.027068	-4.305005	0.032439	-0.007141	-0.001882	-0.538776	-0.119739	0.528751	-0.163441	-0.768240	0.355053	-0.506982
38289	8.817397	-0.988403	-4.297695	0.021229	0.018403	-0.012948	-0.538759	-0.121151	0.528664	-0.163378	-0.768217	0.354702	-0.507283
38290	8.822138	-1.056586	-4.278995	0.015584	0.029902	-0.020328	-0.538776	-0.120264	0.527882	-0.163541	-0.768102	0.354240	-0.507728
38291	8.822400	-1.022902	-4.259464	0.021145	0.013040	-0.015696	-0.540979	-0.121165	0.529661	-0.163469	-0.768152	0.353864	-0.507937
38292	8.832088	-1.018181	-4.254965	-0.000779	0.016735	-0.014824	-0.540736	-0.119656	0.527659	-0.163734	-0.768079	0.353695	-0.508081
38293	8.827601	-1.008973	-4.216095	0.004725	0.005557	-0.012959	-0.540847	-0.121914	0.527521	-0.163836	-0.768131	0.353551	-0.508069
38294	8.832934	-0.978202	-4.162961	0.003139	-0.009826	-0.001918	-0.540130	-0.123222	0.527991	-0.163726	-0.768245	0.353635	-0.507873
38295	8.775000	-0.970288	-4.180064	-0.011177	0.002442	0.009033	-0.539708	-0.122859	0.529126	-0.163833	-0.768120	0.353998	-0.507775
38296	8.757281	-1.080863	-4.242916	-0.034702	0.020490	0.016275	-0.540283	-0.121962	0.528349	-0.164324	-0.767680	0.354632	-0.507840
38297	8.735094	-1.143239	-4.281136	-0.066241	0.054923	-0.004045	-0.540447	-0.121032	0.526734	-0.165776	-0.766933	0.355182	-0.508112
38298	9.019808	-1.067906	-4.262309	-0.074409	0.049489	-0.035174	-0.540693	-0.123839	0.526284	-0.167603	-0.766430	0.355330	-0.508169
38299	8.818102	-1.092065	-4.163148	-0.102059	0.017055	-0.108628	-0.540653	-0.128660	0.523475	-0.170394	-0.766681	0.354765	-0.507255
38300	8.750157	-1.134647	-4.206773	-0.095654	0.029795	-0.075626	-0.540895	-0.131622	0.523295	-0.172822	-0.766581	0.354578	-0.506716
38301	8.919200	-1.029199	-4.202746	-0.158429	0.033108	-0.096803	-0.540967	-0.137780	0.521800	-0.176461	-0.766375	0.354708	-0.505680
38302	8.982790	-0.926427	-4.124754	-0.198785	0.001932	-0.096799	-0.541581	-0.144932	0.520527	-0.180484	-0.766325	0.355334	-0.503895
38303	8.843068	-0.693799	-4.219449	-0.183413	-0.040600	-0.063663	-0.539585	-0.148767	0.520132	-0.183646	-0.766512	0.356474	-0.501657
38304	8.692957	-0.754882	-4.286689	-0.204485	-0.025438	-0.101394	-0.540209	-0.154689	0.519773	-0.187594	-0.766726	0.357160	-0.499377
38305	8.660843	-0.792296	-4.372677	-0.239382	0.025497	-0.042835	-0.539168	-0.160856	0.518127	-0.191864	-0.765866	0.358923	-0.497808
38306	8.811751	-0.843034	-4.465597	-0.348663	0.069923	0.005534	-0.539666	-0.168534	0.513054	-0.197629	-0.763763	0.362307	-0.496329
38307	8.827847	-0.665533	-4.329793	-0.443514	0.041878	-0.013838	-0.540298	-0.175450	0.509844	-0.204816	-0.761661	0.366454	-0.493593
38308	8.777886	-0.478504	-4.326705	-0.458224	0.006820	-0.011955	-0.540749	-0.185630	0.506709	-0.211933	-0.759765	0.370850	-0.490216
38309	8.790812	-0.067970	-4.387307	-0.441261	0.006966	0.078069	-0.541938	-0.192807	0.503208	-0.217900	-0.757217	0.376450	-0.487266
38310	8.913609	-0.319884	-4.292104	-0.490805	-0.022117	0.074337	-0.542996	-0.199407	0.499463	-0.224413	-0.754683	0.382542	-0.483482
38311	8.949388	-0.461634	-4.589015	-0.597664	-0.017954	0.009866	-0.541342	-0.211810	0.494776	-0.233162	-0.752044	0.388659	-0.478549
38312	8.862984	-0.275582	-4.314074	-0.598366	0.001367	0.086931	-0.540635	-0.226190	0.490255	-0.241310	-0.748490	0.395771	-0.474234
38313	8.724768	0.205608	-4.320260	-0.482199	-0.013718	0.056034	-0.541722	-0.232104	0.484041	-0.247859	-0.745813	0.401362	-0.470358
38314	9.064427	0.247909	-4.038036	-0.257153	0.110019	0.148124	-0.544899	-0.237193	0.479014	-0.251169	-0.742275	0.405554	-0.470604
38315	8.890612	0.239968	-4.077477	-0.142899	-0.012422	0.018206	-0.544446	-0.240811	0.477531	-0.253022	-0.741516	0.407348	-0.469256
38316	8.643817	0.028896	-4.120342	-0.065237	0.007763	0.045762	-0.545829	-0.242155	0.476484	-0.253611	-0.740714	0.408715	-0.469016
38317	8.873629	-0.209126	-4.212602	0.015881	0.037788	0.064232	-0.547941	-0.241209	0.475167	-0.253086	-0.739906	0.409443	-0.469940
38318	8.905215	0.007245	-4.270337	0.013787	0.006141	0.023946	-0.547825	-0.238844	0.476010	-0.252690	-0.739700	0.409746	-0.470213
38319	8.948482	-0.053852	-4.257862	0.033754	-0.018321	-0.014514	-0.547265	-0.239135	0.475987	-0.252184	-0.740153	0.409422	-0.470054
38320	8.941379	-0.039387	-4.247841	-0.017684	-0.039940	-0.020084	-0.546412	-0.239638	0.477343	-0.252292	-0.740581	0.409604	-0.469163
38321	8.811200	-0.048102	-4.252691	-0.001555	-0.029989	-0.033863	-0.545576	-0.239523	0.477621	-0.252397	-0.741122	0.409383	-0.468444
38322	8.835091	-0.028406	-4.287268	0.001402	-0.013800	-0.027452	-0.543072	-0.239674	0.477030	-0.252504	-0.741461	0.409142	-0.468059
38323	8.824988	-0.134831	-4.302075	0.005681	0.012607	-0.007320	-0.542378	-0.238750	0.478196	-0.252600	-0.741423	0.409032	-0.468164
38324	8.849413	-0.101436	-4.273788	0.007277	0.003142	-0.049498	-0.544589	-0.240129	0.478132	-0.252964	-0.741814	0.408323	-0.467968
38325	8.917190	-0.058561	-4.251892	0.038419	0.016642	-0.014569	-0.544442	-0.240965	0.477800	-0.252674	-0.741961	0.407779	-0.468366
38326	8.612794	-0.111097	-4.332628	0.038605	0.012700	-0.042168	-0.543610	-0.240171	0.478678	-0.252583	-0.742359	0.406835	-0.468604
38327	9.057677	0.017198	-4.189027	0.032340	0.046981	0.064328	-0.547109	-0.239103	0.478219	-0.251889	-0.741547	0.407365	-0.469800
38328	8.941808	-0.113301	-4.161394	0.003637	0.024907	0.018382	-0.546565	-0.238506	0.477414	-0.251851	-0.741159	0.407590	-0.470239
38329	8.697124	0.179202	-4.145507	0.048724	0.120135	0.055016	-0.548980	-0.235579	0.476222	-0.251604	-0.739812	0.407453	-0.472606
38330	9.212337	-0.238325	-4.022585	0.089980	0.046590	-0.040165	-0.550965	-0.234030	0.474104	-0.251015	-0.740128	0.405883	-0.473772
38331	8.841052	-0.135307	-4.094975	0.145527	-0.007510	-0.078576	-0.549828	-0.234706	0.476005	-0.249559	-0.741547	0.403487	-0.474369
38332	9.173109	-0.422214	-4.031977	0.108114	0.016823	-0.113528	-0.548720	-0.233115	0.477906	-0.249146	-0.742824	0.400794	-0.474872
38333	8.619702	-0.708774	-4.430974	-0.000409	-0.069404	0.009170	-0.547326	-0.232746	0.478613	-0.248502	-0.743387	0.401404	-0.473811
38334	8.697744	-0.042053	-4.282221	0.001055	0.055271	-0.012915	-0.548300	-0.233001	0.478328	-0.249032	-0.742955	0.401030	-0.474527
38335	8.811040	-0.062454	-4.267270	0.151123	0.039551	0.058996	-0.549858	-0.230859	0.478475	-0.246534	-0.742839	0.400400	-0.476541
38336	8.941979	0.061991	-4.213391	0.282902	0.061279	0.059270	-0.551896	-0.224811	0.477053	-0.242244	-0.743136	0.398397	-0.479944
38337	9.033390	-0.177398	-4.131424	0.412183	0.067955	0.033803	-0.553099	-0.216543	0.479249	-0.236325	-0.744172	0.394722	-0.484308
38338	8.825518	-0.223554	-4.196406	0.408450	0.039620	-0.001083	-0.553593	-0.208097	0.483402	-0.230540	-0.745688	0.390652	-0.488049
38339	8.949460	-0.651308	-4.189338	0.383225	0.062764	-0.094805	-0.554363	-0.201106	0.485514	-0.226223	-0.747548	0.385323	-0.491447
38340	8.882593	-0.578713	-4.142892	0.286847	0.056091	-0.071127	-0.554842	-0.195760	0.486407	-0.223039	-0.748819	0.381279	-0.494115
38341	8.901154	-0.684904	-4.190166	0.236078	0.058950	-0.054730	-0.555441	-0.190789	0.489230	-0.220468	-0.749689	0.377995	-0.496468
38342	8.748137	-0.661506	-4.046628	0.189444	0.077686	-0.089744	-0.556016	-0.190418	0.487584	-0.219081	-0.750414	0.374524	-0.498613
38343	8.806233	-0.564835	-4.053001	0.117795	0.152193	-0.038590	-0.558418	-0.187954	0.487201	-0.218803	-0.749688	0.372244	-0.501525
38344	9.071938	-0.523973	-3.985385	0.095780	0.182554	0.025617	-0.560848	-0.185457	0.483193	-0.218439	-0.748074	0.370959	-0.505034
38345	9.047476	-0.613396	-3.994714	0.042389	0.147576	-0.018496	-0.563656	-0.185549	0.480144	-0.219047	-0.746895	0.369755	-0.507393
38346	8.841887	-0.402595	-3.874555	0.025099	0.171350	-0.015821	-0.569278	-0.184645	0.474952	-0.220082	-0.745365	0.368622	-0.510012
38347	9.116598	-0.504589	-3.827528	-0.023010	0.174635	-0.036980	-0.571525	-0.185949	0.470428	-0.222049	-0.743746	0.367682	-0.512197
38348	9.137396	-0.339112	-3.701639	-0.032985	0.162134	0.003430	-0.573908	-0.186741	0.467054	-0.223673	-0.741899	0.367453	-0.514329
38349	9.140619	-0.438103	-3.555081	-0.059542	0.191185	-0.035217	-0.577536	-0.188616	0.463066	-0.226289	-0.739913	0.366829	-0.516487
38350	9.141570	-0.439767	-3.431954	-0.107521	0.166071	-0.013245	-0.581190	-0.189550	0.457183	-0.229208	-0.737794	0.367092	-0.518043
38351	9.054056	-0.361519	-3.254281	-0.170797	0.136872	-0.015158	-0.584247	-0.192691	0.452833	-0.232861	-0.735685	0.368146	-0.518663
38352	9.371970	-0.229401	-3.328101	-0.223161	0.166983	0.008639	-0.587288	-0.197238	0.448257	-0.237251	-0.732832	0.369901	-0.519463
38353	9.392369	-0.104686	-3.236275	-0.249471	0.127398	0.056393	-0.587847	-0.200107	0.443342	-0.241249	-0.729879	0.372837	-0.519681
38354	9.248576	0.182761	-3.258006	-0.264992	0.125186	0.094002	-0.592032	-0.202626	0.438203	-0.245039	-0.726577	0.376450	-0.519931
38355	9.221458	0.370050	-3.106032	-0.343569	0.113971	0.100320	-0.593708	-0.205721	0.432448	-0.249859	-0.722915	0.381017	-0.519414
38356	9.436296	0.666052	-2.870620	-0.417878	0.092105	0.131512	-0.598988	-0.210698	0.425773	-0.255205	-0.718822	0.386896	-0.518148
38357	9.674078	0.513798	-3.213796	-0.470054	0.040444	0.168212	-0.600251	-0.213772	0.419457	-0.260586	-0.714646	0.394032	-0.515864
38358	9.716581	0.471110	-3.307439	-0.487781	-0.031548	0.265554	-0.601633	-0.216044	0.417098	-0.264533	-0.710271	0.403114	-0.512870
38359	9.239442	0.445338	-3.304256	-0.504455	-0.109559	0.369223	-0.604445	-0.215061	0.415232	-0.267104	-0.705676	0.414130	-0.509091
38360	9.124125	0.362647	-3.225614	-0.520470	-0.118171	0.421470	-0.605036	-0.213546	0.413378	-0.269136	-0.700517	0.426088	-0.505264
38361	9.014345	0.405484	-3.107717	-0.541131	-0.092899	0.399355	-0.606742	-0.212270	0.410962	-0.271995	-0.695061	0.437637	-0.501382
38362	9.187497	0.399954	-3.148040	-0.525285	-0.054448	0.371833	-0.608991	-0.211590	0.409351	-0.275049	-0.689408	0.448449	-0.497954
38363	9.134439	0.234577	-3.084340	-0.525494	-0.023893	0.291000	-0.611807	-0.211373	0.405763	-0.279330	-0.684079	0.457792	-0.494406
38364	9.437201	0.370455	-3.249345	-0.479542	0.011392	0.192019	-0.615174	-0.212493	0.400704	-0.284062	-0.679459	0.465191	-0.491163
38365	9.582506	-0.086834	-3.581390	-0.387892	0.022346	0.159093	-0.614915	-0.213431	0.396598	-0.288166	-0.675516	0.470998	-0.488671
38366	8.868935	-0.437199	-3.479707	-0.340865	0.066388	0.063474	-0.616570	-0.217434	0.392042	-0.292749	-0.672253	0.474911	-0.486656
38367	9.094769	-0.749821	-3.432225	-0.388645	0.156037	0.044885	-0.617645	-0.224336	0.385767	-0.299197	-0.667990	0.478349	-0.485235
38368	9.282558	-1.654605	-3.689076	-0.398291	0.142349	0.090649	-0.620750	-0.225493	0.378470	-0.304967	-0.663296	0.482673	-0.483798
38369	8.863478	-1.712896	-3.642388	-0.448349	0.195822	0.198639	-0.627601	-0.227993	0.370847	-0.310995	-0.656681	0.488444	-0.483192
38370	8.458648	-1.556316	-3.713175	-0.597860	0.352030	0.410910	-0.630984	-0.230329	0.361667	-0.318245	-0.645428	0.497475	-0.484418
38371	9.501020	-1.654081	-3.482293	-0.629491	0.139524	0.273773	-0.637055	-0.232255	0.347794	-0.325146	-0.637244	0.506225	-0.481598
38372	9.658154	-1.665850	-3.410960	-0.605352	0.066871	0.225339	-0.642133	-0.232071	0.339762	-0.331315	-0.630285	0.514567	-0.477694
38373	9.045077	-1.224177	-3.114659	-0.656097	0.209602	0.302036	-0.646561	-0.230444	0.328045	-0.338857	-0.620703	0.523269	-0.475493
38374	8.895040	-0.889625	-3.029583	-0.605821	-0.008528	0.220844	-0.651437	-0.233773	0.322306	-0.344127	-0.614276	0.531893	-0.470458
38375	9.167475	-1.370526	-3.115360	-0.538425	-0.044841	0.210000	-0.651439	-0.236651	0.317385	-0.348285	-0.608654	0.539897	-0.465564
38376	9.216184	-1.210815	-3.116140	-0.490434	-0.037209	0.156899	-0.654249	-0.237779	0.312319	-0.352340	-0.603815	0.546712	-0.460837
38377	9.476425	-1.239519	-3.101907	-0.475724	0.006177	0.155077	-0.656632	-0.239094	0.308076	-0.356711	-0.598603	0.552990	-0.456765
38378	9.473991	-0.907106	-2.935418	-0.392819	-0.020579	0.043397	-0.655493	-0.241485	0.307359	-0.360731	-0.595462	0.557316	-0.452435
38379	9.733104	-1.060650	-3.013733	-0.327969	-0.082739	-0.059116	-0.656021	-0.245054	0.305191	-0.364249	-0.594398	0.560252	-0.447360
38380	9.377064	-0.776206	-3.061359	-0.266875	-0.140753	-0.093805	-0.652043	-0.250546	0.306210	-0.366641	-0.594709	0.562642	-0.441961
38381	9.352134	-0.520260	-2.966983	-0.194407	-0.177418	-0.115587	-0.650021	-0.255586	0.307275	-0.367991	-0.596043	0.564359	-0.436823
38382	9.387504	-0.636227	-3.017364	-0.174294	-0.165852	-0.187150	-0.645727	-0.262744	0.310420	-0.369792	-0.598263	0.564967	-0.431448
38383	9.189363	-0.507024	-3.144361	-0.067120	-0.234338	-0.140061	-0.642162	-0.266294	0.315329	-0.369179	-0.601252	0.565671	-0.426871
38384	8.947145	-0.683562	-3.233061	-0.053943	-0.206477	-0.130072	-0.637323	-0.271947	0.319399	-0.368566	-0.604032	0.566191	-0.422766
38385	9.057171	-0.770728	-3.300538	-0.115442	-0.070776	-0.117556	-0.635284	-0.276429	0.323568	-0.370177	-0.604986	0.566346	-0.419778
38386	9.265491	-0.354656	-3.334597	-0.155875	-0.005511	-0.128635	-0.631855	-0.282222	0.325131	-0.373037	-0.605296	0.566224	-0.416954
38387	8.988311	-0.328825	-3.667016	-0.124257	0.017330	-0.112161	-0.631235	-0.288102	0.323507	-0.375697	-0.605366	0.565852	-0.414965
38388	9.088161	-0.122328	-3.927825	-0.131743	0.106651	-0.126951	-0.630787	-0.291826	0.321320	-0.379514	-0.604880	0.564699	-0.413768
38389	9.253173	0.381739	-3.991088	-0.118637	0.159965	-0.187453	-0.632976	-0.298316	0.315639	-0.384322	-0.604653	0.562276	-0.412961
38390	8.668280	0.426963	-3.621140	-0.006710	0.158264	-0.104760	-0.632657	-0.303666	0.311958	-0.387013	-0.604423	0.559945	-0.413951
38391	9.245930	0.367862	-3.676938	0.056139	0.236445	-0.089047	-0.633245	-0.304659	0.306322	-0.389738	-0.603791	0.556651	-0.416750
38392	10.948721	0.331955	-4.064475	0.061679	0.225698	-0.087743	-0.634091	-0.306159	0.302470	-0.392199	-0.603316	0.553412	-0.419435
38393	10.010065	0.766026	-4.113492	0.169117	-0.094209	-0.072478	-0.634908	-0.306779	0.303835	-0.389746	-0.606148	0.551936	-0.419582
38394	8.808369	-0.217383	-3.925228	0.152680	-0.152068	-0.001270	-0.633783	-0.305020	0.308118	-0.386200	-0.608567	0.551934	-0.419362
38395	8.481965	-0.163655	-3.782254	0.064754	-0.224372	0.072021	-0.631666	-0.304165	0.313173	-0.382321	-0.610078	0.554099	-0.417863
38396	8.563776	0.079838	-3.899653	0.077114	-0.386412	0.072359	-0.626594	-0.301955	0.324422	-0.376449	-0.613030	0.557377	-0.414502
38397	8.433385	0.086128	-3.938209	-0.022942	-0.306456	0.016952	-0.623760	-0.300707	0.332843	-0.373144	-0.615144	0.560187	-0.410550
38398	8.656726	0.353421	-4.456831	-0.031200	-0.324515	0.121647	-0.620952	-0.297078	0.341830	-0.368844	-0.616166	0.564435	-0.407071
38399	8.188875	0.055047	-4.383318	-0.107448	-0.286356	0.069901	-0.619070	-0.298303	0.348991	-0.366315	-0.616873	0.568401	-0.402742
38400	8.424717	0.405062	-4.568576	-0.217737	-0.229767	0.115579	-0.615135	-0.298833	0.352827	-0.365409	-0.615770	0.573335	-0.398235
38401	8.654425	0.484266	-4.808504	-0.279183	-0.087689	0.129970	-0.614297	-0.298597	0.353531	-0.366746	-0.612919	0.577921	-0.394760
38402	8.895576	0.521220	-4.797959	-0.394157	-0.107857	0.212419	-0.614295	-0.299128	0.352801	-0.368603	-0.608358	0.584495	-0.390383
38403	9.034812	0.716233	-4.946804	-0.488382	-0.145266	0.320628	-0.616695	-0.298776	0.349218	-0.370264	-0.602116	0.593368	-0.385066
38404	8.765684	0.609556	-4.807017	-0.544682	-0.083566	0.399258	-0.619529	-0.296878	0.346014	-0.372695	-0.593877	0.603037	-0.380468
38405	8.776445	0.778238	-4.733866	-0.586686	-0.041096	0.399141	-0.623923	-0.294404	0.340209	-0.376049	-0.584979	0.612609	-0.375628
38406	8.666928	0.742573	-4.548866	-0.563449	-0.021887	0.445928	-0.628202	-0.292054	0.331047	-0.378957	-0.575320	0.622265	-0.371732
38407	8.470277	0.581395	-4.361427	-0.617363	-0.016142	0.412716	-0.633881	-0.287020	0.325412	-0.382726	-0.565612	0.631766	-0.366709
38408	8.657656	0.937785	-4.274335	-0.640574	-0.037419	0.369682	-0.637716	-0.286001	0.317280	-0.386717	-0.556185	0.640966	-0.360930
38409	8.842378	0.689125	-4.273202	-0.581061	-0.031807	0.334921	-0.640722	-0.282735	0.312209	-0.390332	-0.547640	0.649159	-0.355421
38410	8.742039	0.609619	-4.439030	-0.503342	0.057223	0.289011	-0.643859	-0.280953	0.305652	-0.394477	-0.539446	0.655513	-0.351694
38411	8.873590	-1.134039	-4.136515	-0.369222	-0.054167	0.173584	-0.648706	-0.278009	0.296114	-0.396533	-0.534673	0.660468	-0.347374
38412	8.769570	-0.964986	-4.571081	-0.429885	0.048041	0.083371	-0.650107	-0.280166	0.291390	-0.401141	-0.529734	0.664043	-0.342804
38413	8.538981	-1.501821	-4.561128	-0.419863	0.161494	0.171157	-0.652984	-0.278805	0.281736	-0.406529	-0.522993	0.667504	-0.340076
38414	9.010593	-1.621104	-4.594031	-0.513524	0.305736	0.073564	-0.658334	-0.280883	0.270776	-0.415419	-0.515648	0.669331	-0.336943
38415	8.577445	-1.536084	-4.557959	-0.513333	0.440159	0.102631	-0.662746	-0.282497	0.255791	-0.425820	-0.507001	0.670247	-0.335256
38416	8.788557	-0.694313	-3.792347	-0.574615	0.699183	0.083958	-0.667456	-0.287273	0.233079	-0.440346	-0.496148	0.668978	-0.335264
38417	9.722920	-0.987822	-3.735008	-0.498570	0.519560	0.069871	-0.672036	-0.289113	0.214036	-0.451671	-0.487269	0.668488	-0.334195
38418	9.179461	-0.659057	-3.734280	-0.346138	0.234239	0.121944	-0.673799	-0.290518	0.199736	-0.457308	-0.480856	0.669944	-0.332900
38419	9.700875	-0.640050	-3.618404	-0.322208	0.153864	0.204823	-0.677200	-0.289082	0.194555	-0.461021	-0.474087	0.672754	-0.331817
38420	9.206765	-1.066162	-3.769351	-0.242589	-0.052157	0.258342	-0.682036	-0.283711	0.190468	-0.460853	-0.468640	0.677369	-0.330397
38421	9.418129	-1.086003	-3.847424	-0.269783	-0.034051	0.265641	-0.682930	-0.278373	0.191643	-0.461056	-0.462709	0.682077	-0.328784
38422	9.549026	-0.951729	-3.803140	-0.303705	-0.109115	0.167567	-0.685093	-0.273459	0.190292	-0.461220	-0.458265	0.686699	-0.325136
38423	9.409586	-0.702520	-3.868756	-0.298742	-0.133543	0.082290	-0.685229	-0.273477	0.190711	-0.461468	-0.455166	0.690761	-0.320499
38424	9.260366	-0.574938	-3.900987	-0.254191	-0.077764	0.101544	-0.684702	-0.271602	0.189845	-0.462008	-0.451838	0.694111	-0.317177
38425	8.832531	-0.476184	-3.807060	-0.196498	-0.086415	-0.067239	-0.684953	-0.273461	0.190291	-0.462884	-0.451425	0.695696	-0.312986
38426	8.243811	-0.518699	-3.582451	-0.095019	-0.101757	-0.033196	-0.683337	-0.279221	0.191734	-0.462489	-0.451575	0.697017	-0.310405
38427	8.421958	-0.866682	-3.765272	-0.036942	0.178584	-0.012451	-0.683760	-0.279840	0.190025	-0.465250	-0.450212	0.695643	-0.311341
38428	10.007256	-0.458211	-3.957137	-0.030831	0.405670	-0.079372	-0.686317	-0.281347	0.181028	-0.471601	-0.448434	0.691399	-0.313794
38429	9.083693	0.257546	-4.043524	-0.072121	0.414827	-0.219026	-0.685648	-0.285391	0.170728	-0.479198	-0.448081	0.686114	-0.314388
38430	8.001328	-0.074644	-3.657434	-0.067322	0.597506	-0.091131	-0.685583	-0.289156	0.154870	-0.488492	-0.444836	0.680028	-0.317897
38431	9.639109	1.028349	-3.590728	-0.214338	0.589688	-0.039473	-0.690273	-0.294699	0.133366	-0.498489	-0.439439	0.675401	-0.319742
38432	9.300186	1.015379	-3.169978	0.103794	0.320567	-0.020134	-0.693294	-0.294754	0.120836	-0.501989	-0.438603	0.671448	-0.323717
38433	9.371753	0.611962	-2.781614	0.306936	0.356755	0.011363	-0.693502	-0.293957	0.113214	-0.503864	-0.439167	0.666118	-0.330968
38434	9.915517	0.501476	-3.145619	0.473043	0.156175	-0.088835	-0.693212	-0.294553	0.113732	-0.502313	-0.443986	0.660694	-0.337700
38435	9.664031	0.390205	-3.214226	0.485023	-0.025777	-0.033543	-0.692638	-0.294132	0.116543	-0.497739	-0.449437	0.657521	-0.343407
38436	9.288550	0.145855	-3.059284	0.311653	-0.001256	0.118278	-0.693476	-0.289911	0.123229	-0.494058	-0.450908	0.656540	-0.348632
38437	9.303692	-0.164091	-3.460371	0.107621	-0.068731	0.086729	-0.693486	-0.285661	0.129071	-0.491431	-0.451304	0.657434	-0.350144
38438	9.065801	0.349294	-3.283899	0.036511	-0.204977	0.182275	-0.694601	-0.282102	0.134882	-0.487082	-0.450621	0.660925	-0.350528
38439	9.179533	0.855588	-3.125451	0.007439	-0.268578	0.061314	-0.694478	-0.277679	0.140036	-0.482881	-0.451780	0.664216	-0.348622
38440	9.144678	0.921199	-3.297611	0.155285	-0.247307	0.114786	-0.693885	-0.275147	0.148976	-0.477345	-0.453392	0.666646	-0.349515
38441	9.422890	0.901960	-3.455464	0.231453	-0.310709	0.094902	-0.694150	-0.269718	0.159777	-0.470290	-0.456547	0.669010	-0.350454
38442	9.055388	1.085474	-3.384977	0.397388	-0.348963	0.078723	-0.692452	-0.263471	0.173539	-0.461377	-0.461572	0.670288	-0.353265
38443	8.888548	1.075485	-3.456088	0.564753	-0.372787	-0.024639	-0.690857	-0.260194	0.187258	-0.451183	-0.469792	0.669614	-0.356856
38444	8.816606	1.143686	-3.440878	0.772870	-0.320728	-0.012392	-0.686626	-0.254529	0.203472	-0.439617	-0.479077	0.666885	-0.363987
38445	9.041728	0.837186	-3.487521	0.885103	-0.327212	-0.093829	-0.683246	-0.247453	0.220060	-0.427289	-0.490521	0.662454	-0.371440
38446	8.897597	0.905730	-3.459949	0.961280	-0.266290	-0.193814	-0.678417	-0.242564	0.240405	-0.415649	-0.503106	0.655656	-0.379784
38447	9.102339	0.457412	-3.588869	0.930983	-0.265313	-0.270067	-0.674143	-0.240303	0.256687	-0.404709	-0.516436	0.648084	-0.386641
38448	9.243291	0.133477	-3.917467	0.958224	-0.272331	-0.245261	-0.668367	-0.236180	0.272094	-0.393063	-0.529297	0.640317	-0.394132
38449	9.079115	-0.345223	-3.757463	0.957103	-0.240085	-0.293140	-0.664102	-0.232681	0.289150	-0.382031	-0.542500	0.631567	-0.401085
38450	8.786164	-1.312698	-4.148901	1.033580	-0.157633	-0.321805	-0.660188	-0.225479	0.302950	-0.371287	-0.555530	0.620948	-0.409824
38451	8.357715	-2.254914	-4.003774	0.946573	-0.091877	-0.233323	-0.654623	-0.218711	0.313499	-0.361372	-0.566231	0.611339	-0.418398
38452	9.847572	-2.409684	-4.456578	0.780876	-0.001457	-0.145414	-0.652979	-0.211366	0.322168	-0.353654	-0.573533	0.603203	-0.426773
38453	9.550540	-2.429044	-4.844098	0.762505	-0.033189	-0.215216	-0.652039	-0.204751	0.328566	-0.346146	-0.581841	0.594600	-0.433700
38454	9.658269	-2.112630	-4.447563	0.858789	-0.041272	-0.099311	-0.651903	-0.200800	0.334668	-0.336444	-0.589181	0.586306	-0.442625
38455	9.126549	-2.285802	-4.274240	0.903727	0.019573	-0.136165	-0.649994	-0.194037	0.340647	-0.326981	-0.596675	0.576717	-0.452173
38456	7.723033	-2.040714	-3.911020	0.939056	0.011648	-0.180385	-0.651290	-0.187483	0.346086	-0.317455	-0.604629	0.566008	-0.461824
38457	8.345850	-1.771588	-3.874591	0.844090	-0.160601	-0.016783	-0.649503	-0.182910	0.350536	-0.305310	-0.611650	0.559216	-0.468985
38458	7.909514	-2.146803	-4.053934	0.804352	-0.038496	-0.150269	-0.648984	-0.175489	0.357965	-0.296383	-0.618473	0.550112	-0.476472
38459	8.082741	-2.161538	-3.770689	0.764368	0.114498	-0.120266	-0.650022	-0.169469	0.359741	-0.289034	-0.623230	0.540894	-0.485260
38460	8.311963	-2.000327	-3.797530	0.747377	0.122932	-0.105555	-0.651383	-0.160042	0.361452	-0.282013	-0.627383	0.531669	-0.494152
38461	8.720250	-1.741723	-3.767639	0.707730	0.177163	-0.224870	-0.653556	-0.153756	0.361023	-0.276929	-0.632011	0.521106	-0.502316
38462	8.578549	-1.419596	-3.844771	0.665860	0.133585	-0.279917	-0.655968	-0.150842	0.360109	-0.272662	-0.637166	0.510203	-0.509282
38463	8.617960	-1.445760	-3.723242	0.656543	0.163614	-0.289150	-0.656571	-0.147290	0.360055	-0.268604	-0.642043	0.499204	-0.516167
38464	7.978399	-1.182644	-3.658969	0.606624	0.153564	-0.305844	-0.655882	-0.147515	0.358639	-0.265454	-0.646672	0.488263	-0.522446
38465	8.589917	-1.400742	-3.630124	0.497566	0.206663	-0.216119	-0.660694	-0.143463	0.355447	-0.262999	-0.649320	0.479467	-0.528514
38466	9.307199	-1.558857	-3.969531	0.393655	0.118428	-0.194955	-0.662390	-0.143424	0.352257	-0.261048	-0.651948	0.472253	-0.532723
38467	9.452702	-1.532932	-4.170430	0.145267	0.057085	-0.172372	-0.663479	-0.145653	0.351851	-0.261240	-0.653840	0.468494	-0.533629
38468	9.501263	-2.002172	-3.924129	-0.108985	-0.017761	-0.233369	-0.662069	-0.148659	0.349141	-0.264962	-0.655606	0.466814	-0.531093
38469	10.221231	-1.054658	-4.075293	-0.206076	-0.030713	-0.162572	-0.661565	-0.156507	0.347257	-0.268809	-0.656488	0.467369	-0.527571
38470	11.713788	-1.165373	-4.199450	-0.303127	-0.141557	-0.363226	-0.660244	-0.172671	0.347224	-0.275262	-0.659682	0.466660	-0.520845
38471	10.173934	-0.885563	-3.101530	-0.485111	-0.130584	-0.391385	-0.655017	-0.190110	0.345959	-0.284232	-0.662116	0.467544	-0.512071
38472	8.574662	-0.851318	-2.104425	-0.417761	-0.151125	-0.226374	-0.653599	-0.203277	0.345413	-0.290634	-0.663337	0.469783	-0.504796
38473	9.308098	-1.031336	-1.906000	-0.270706	-0.115575	-0.101215	-0.651416	-0.211593	0.343903	-0.293925	-0.663982	0.472117	-0.499841
38474	9.228444	-0.970235	-2.260066	-0.260429	-0.098362	0.042819	-0.651663	-0.214783	0.342592	-0.296003	-0.662981	0.475983	-0.496265
38475	9.470969	-1.139460	-2.605944	-0.272621	-0.111692	0.238275	-0.652930	-0.213507	0.342962	-0.295974	-0.660270	0.482756	-0.493345
38476	9.549496	-1.458461	-2.908024	-0.347222	0.038226	0.167191	-0.657581	-0.211286	0.339515	-0.299249	-0.656164	0.488270	-0.491417
38477	8.845411	-1.064118	-2.830822	-0.480264	-0.087821	0.340467	-0.660272	-0.209941	0.335996	-0.301127	-0.650840	0.498201	-0.487365
38478	8.646906	-0.665330	-2.808724	-0.495512	-0.073618	0.318416	-0.661694	-0.207654	0.336011	-0.303696	-0.645313	0.507703	-0.483298
38479	8.920700	-0.609634	-2.946602	-0.501767	-0.096292	0.360714	-0.665384	-0.204573	0.332051	-0.305513	-0.639532	0.517982	-0.478910
38480	9.255380	-0.722019	-3.240007	-0.464972	-0.091111	0.366329	-0.670732	-0.200371	0.331803	-0.306963	-0.633677	0.527760	-0.475076
38481	9.218590	-0.615761	-3.368357	-0.411613	-0.067871	0.375577	-0.674185	-0.193522	0.328910	-0.307733	-0.627834	0.537021	-0.471946
38482	9.276690	-1.183130	-3.403210	-0.458308	-0.006535	0.399162	-0.679279	-0.188524	0.326755	-0.309602	-0.620694	0.546476	-0.469307
38483	9.159974	-1.443841	-3.429527	-0.543565	-0.019505	0.357655	-0.682165	-0.184096	0.321056	-0.312623	-0.613581	0.556289	-0.465111
38484	9.049794	-1.273487	-3.417051	-0.708059	-0.077858	0.371196	-0.685829	-0.182354	0.318408	-0.316925	-0.605619	0.567960	-0.458482
38485	9.353272	-1.119355	-3.497434	-0.835319	-0.073743	0.402228	-0.690357	-0.179643	0.313596	-0.322350	-0.596350	0.581037	-0.450393
38486	8.905521	-0.921793	-3.527706	-0.935143	-0.078717	0.365271	-0.692360	-0.178779	0.308087	-0.329204	-0.586611	0.594317	-0.440794
38487	9.368905	-1.058105	-3.372031	-0.910481	-0.081080	0.467259	-0.698283	-0.177480	0.300690	-0.334652	-0.575668	0.608386	-0.431835
38488	9.719925	-0.610526	-3.659982	-0.913805	0.060635	0.190979	-0.700634	-0.182791	0.294107	-0.344172	-0.566544	0.618074	-0.422561
38489	9.724861	-1.304741	-3.971416	-0.818452	-0.023361	0.237053	-0.704569	-0.184883	0.285923	-0.351056	-0.558102	0.627874	-0.413590
38490	9.349353	-0.931347	-3.771389	-0.697390	0.010751	0.213364	-0.709342	-0.186042	0.279200	-0.357142	-0.550312	0.635992	-0.406350
38491	8.681193	-1.061903	-3.810050	-0.492806	0.026999	0.129149	-0.713808	-0.188409	0.273935	-0.361813	-0.544899	0.641305	-0.401129
38492	8.515608	-1.608862	-3.802593	-0.294439	0.068797	0.081628	-0.717168	-0.189179	0.270431	-0.365212	-0.541091	0.644155	-0.398629
38493	8.606543	-1.754745	-3.821436	-0.179111	0.061000	0.083696	-0.719848	-0.188157	0.267729	-0.367227	-0.538194	0.646154	-0.397463
38494	9.096494	-1.670103	-4.061399	-0.184848	0.055237	0.074633	-0.722406	-0.186646	0.263661	-0.369303	-0.535359	0.648124	-0.396158
38495	8.862082	-2.158113	-4.253857	-0.210030	0.094094	0.118427	-0.725376	-0.185029	0.260441	-0.371770	-0.531483	0.650479	-0.395209
38496	8.343774	-2.050856	-4.023659	-0.293642	0.170452	0.167601	-0.730021	-0.185463	0.253343	-0.375741	-0.525687	0.653403	-0.394381
38497	8.494978	-1.903889	-3.852048	-0.396285	0.208139	0.158228	-0.735116	-0.184129	0.244963	-0.381279	-0.518922	0.656738	-0.392482
38498	8.739288	-1.799975	-3.773561	-0.429035	0.202263	0.166505	-0.739817	-0.181221	0.236119	-0.387029	-0.511777	0.660365	-0.390141
38499	8.891111	-1.723056	-3.802888	-0.459829	0.184998	0.180282	-0.744773	-0.180414	0.226868	-0.392655	-0.504295	0.664474	-0.387277
38500	8.779955	-1.648546	-3.875531	-0.459676	0.153137	0.189495	-0.749207	-0.176528	0.218221	-0.397804	-0.496878	0.668814	-0.384126
38501	8.779323	-1.815715	-3.886257	-0.472015	0.143335	0.138073	-0.754031	-0.175420	0.208570	-0.403217	-0.490067	0.672789	-0.380271
38502	8.553335	-1.807675	-3.824621	-0.549979	0.178924	0.161675	-0.757170	-0.174411	0.200430	-0.409722	-0.481982	0.677170	-0.375848
38503	8.618529	-1.578452	-3.593710	-0.616860	0.232718	0.189045	-0.760460	-0.173467	0.190754	-0.417232	-0.472479	0.681818	-0.371221
38504	8.620470	-1.620868	-3.325977	-0.621168	0.286925	0.159590	-0.765188	-0.171063	0.177694	-0.425751	-0.462864	0.685579	-0.366706
38505	9.458062	-1.815454	-3.360981	-0.628839	0.322267	0.141319	-0.769356	-0.170643	0.161576	-0.434779	-0.453047	0.688843	-0.362231
38506	9.609536	-1.528188	-3.524173	-0.635180	0.223754	0.189254	-0.773667	-0.169677	0.145911	-0.442168	-0.443163	0.693252	-0.357066
38507	8.735891	-1.855403	-3.256952	-0.631709	0.206493	0.321180	-0.777425	-0.164369	0.136927	-0.448148	-0.431470	0.698868	-0.352959
38508	8.836699	-2.065173	-3.218616	-0.727903	0.234726	0.346628	-0.781796	-0.156631	0.124750	-0.455160	-0.418298	0.704895	-0.347821
38509	9.100073	-1.492099	-3.055668	-0.807601	0.227408	0.381510	-0.784203	-0.149265	0.113788	-0.462241	-0.403765	0.711676	-0.341797
38510	9.640402	-1.140922	-3.126717	-0.835126	0.237378	0.310046	-0.788160	-0.141513	0.101189	-0.470123	-0.389852	0.717669	-0.334590
38511	9.918833	-1.336138	-3.181874	-0.810457	0.176612	0.279021	-0.790438	-0.134351	0.088539	-0.476898	-0.376829	0.723648	-0.326958
38512	9.822528	-1.018541	-3.306620	-0.760731	0.147861	0.295708	-0.792257	-0.128217	0.079447	-0.482731	-0.364178	0.729437	-0.319791
38513	9.314837	-0.959405	-2.929808	-0.691923	0.128685	0.271925	-0.794634	-0.122210	0.070214	-0.487725	-0.352512	0.734658	-0.313269
38514	9.193712	-1.367129	-2.840991	-0.680111	0.142518	0.161725	-0.795897	-0.115689	0.061700	-0.493510	-0.342470	0.738689	-0.305780
38515	8.734312	-0.947570	-2.603714	-0.702173	0.172151	0.157940	-0.796131	-0.113560	0.052905	-0.499726	-0.331955	0.742414	-0.298164
38516	8.831851	-1.052713	-2.410004	-0.723963	0.253341	0.155943	-0.799353	-0.107877	0.041846	-0.507261	-0.320745	0.745236	-0.290572
38517	8.943435	-0.976764	-2.346057	-0.740462	0.243970	0.190833	-0.801160	-0.103653	0.031242	-0.514377	-0.308762	0.748304	-0.283063
38518	9.556582	-0.807508	-2.271275	-0.774786	0.257244	0.172559	-0.801301	-0.099421	0.019925	-0.521921	-0.296593	0.751097	-0.274743
38519	10.239025	-1.307997	-2.918335	-0.748968	0.179486	0.321428	-0.802620	-0.091137	0.007195	-0.527144	-0.282745	0.755235	-0.267946
38520	9.517687	-0.792678	-2.631997	-0.685770	0.082636	0.303290	-0.804778	-0.079142	0.000003	-0.530555	-0.270302	0.759769	-0.261148
38521	9.431021	0.095126	-2.067483	-0.584941	0.160088	0.171379	-0.805048	-0.072346	-0.005714	-0.535165	-0.260473	0.762062	-0.254976
38522	9.932456	-0.521707	-2.083009	-0.392251	0.034391	0.063690	-0.805704	-0.068228	-0.011592	-0.537365	-0.254944	0.764106	-0.249767
38523	10.110464	-0.888958	-2.275611	-0.277204	-0.036111	-0.009407	-0.804897	-0.066626	-0.012756	-0.538255	-0.252126	0.765862	-0.245294
38524	9.730704	-0.887897	-2.155137	-0.349273	-0.010762	0.030705	-0.806864	-0.065978	-0.013814	-0.539653	-0.247790	0.767921	-0.240149
38525	9.226355	-0.709148	-2.019185	-0.320348	-0.048732	-0.046332	-0.805741	-0.066828	-0.014156	-0.540725	-0.245111	0.769759	-0.234540
38526	9.772398	-0.841373	-2.390663	-0.279291	0.046753	-0.165602	-0.806541	-0.070958	-0.016356	-0.543540	-0.244275	0.769823	-0.228617
38527	10.003404	-0.636541	-3.137003	-0.142511	0.016266	-0.214774	-0.805506	-0.076696	-0.018115	-0.545498	-0.245795	0.769248	-0.224218
38528	9.646403	-0.718674	-3.153171	-0.072563	0.089151	-0.206589	-0.805596	-0.081704	-0.019958	-0.548105	-0.247649	0.767662	-0.221236
38529	9.895769	-1.186566	-3.112412	-0.097988	0.166994	-0.244405	-0.805272	-0.089440	-0.026995	-0.552256	-0.249418	0.765055	-0.217932
38530	9.855180	-0.379007	-3.095969	-0.029522	0.022177	-0.196200	-0.805477	-0.097600	-0.030984	-0.553552	-0.251869	0.764038	-0.215378
38531	9.401803	-0.479971	-3.103826	-0.064151	-0.109172	-0.247559	-0.804097	-0.106221	-0.028878	-0.553291	-0.255249	0.764285	-0.211151
38532	8.948555	-0.081207	-3.306472	-0.170568	-0.136162	-0.254187	-0.802167	-0.114023	-0.026308	-0.553101	-0.257691	0.765281	-0.204987
38533	8.929479	-0.022890	-3.305379	-0.193715	-0.169895	-0.088091	-0.803075	-0.118333	-0.024752	-0.551863	-0.257445	0.767524	-0.200194
38534	8.496381	0.127889	-3.290616	-0.201515	-0.219367	-0.031208	-0.803272	-0.121161	-0.018926	-0.549607	-0.256446	0.770660	-0.195578
38535	8.351436	0.205175	-3.371638	-0.225686	-0.202221	0.021915	-0.803521	-0.120021	-0.013133	-0.547546	-0.254287	0.773910	-0.191298
38536	9.471004	-0.082442	-3.668968	-0.222321	-0.114945	0.137587	-0.804753	-0.119075	-0.008878	-0.546320	-0.250036	0.776785	-0.188735
38537	9.611331	-0.239446	-4.148609	-0.387778	-0.231027	0.117253	-0.805769	-0.112794	-0.003737	-0.544175	-0.244720	0.781386	-0.182816
38538	9.119925	-0.006937	-4.230155	-0.486691	-0.314006	0.122625	-0.808000	-0.109339	0.001659	-0.541123	-0.238501	0.787208	-0.174945
38539	8.893108	-0.373697	-4.426937	-0.595532	-0.473971	0.309736	-0.809292	-0.100444	0.011427	-0.535280	-0.228697	0.795874	-0.166608
38540	8.992694	-0.261170	-4.371964	-0.605693	-0.382362	0.193998	-0.810401	-0.093906	0.023002	-0.531215	-0.220246	0.802858	-0.157234
38541	8.514196	0.333807	-4.185962	-0.600713	-0.303789	0.170942	-0.811127	-0.086117	0.031999	-0.528305	-0.211956	0.808742	-0.148001
38542	8.689396	0.003856	-4.445840	-0.700121	-0.346376	0.149687	-0.811807	-0.082140	0.040761	-0.525116	-0.203006	0.815075	-0.136728
38543	8.566232	0.254654	-4.277784	-0.745130	-0.032348	0.009646	-0.812485	-0.080664	0.045602	-0.527425	-0.195003	0.817499	-0.124468
38544	9.001933	-0.040369	-4.206639	-0.646705	-0.193157	0.078963	-0.813050	-0.078773	0.047677	-0.526498	-0.187225	0.821443	-0.113922
38545	9.087910	0.156137	-4.078155	-0.542587	-0.176048	0.003036	-0.814565	-0.078724	0.050066	-0.525495	-0.181762	0.824584	-0.104305
38546	8.755377	-0.345212	-4.489225	-0.487773	-0.106891	-0.079720	-0.815122	-0.077008	0.052828	-0.525600	-0.178024	0.826457	-0.094982
38547	8.452037	0.496799	-4.192236	-0.375593	-0.106983	0.085746	-0.815881	-0.080460	0.057086	-0.524881	-0.172762	0.828669	-0.089228
38548	8.546193	0.273877	-4.074037	-0.347238	-0.016528	-0.028136	-0.815619	-0.079321	0.056875	-0.525798	-0.169480	0.829404	-0.083080
38549	9.029688	-0.014159	-4.366906	-0.281437	-0.007875	0.104160	-0.817057	-0.075628	0.057116	-0.526332	-0.164701	0.830385	-0.079427
38550	8.843999	0.045967	-4.412704	-0.319422	-0.056746	0.091285	-0.817631	-0.073945	0.057644	-0.526240	-0.159772	0.831830	-0.074852
38551	8.502711	0.032259	-4.296180	-0.295803	-0.064161	0.120631	-0.819325	-0.071694	0.058496	-0.525814	-0.154632	0.833411	-0.070959
38552	8.873226	0.052529	-4.375112	-0.236993	-0.024073	0.126271	-0.818274	-0.067407	0.057356	-0.525913	-0.149926	0.834436	-0.068217
38553	8.728562	0.090303	-4.403268	-0.168053	-0.024836	0.104358	-0.818860	-0.063297	0.060405	-0.525741	-0.146326	0.835329	-0.066417
38554	8.950168	0.122991	-4.425833	-0.148996	-0.100219	0.071537	-0.820703	-0.059679	0.062320	-0.524359	-0.143546	0.836841	-0.064336
38555	8.722106	0.152412	-4.330168	-0.119914	-0.057355	0.060471	-0.819581	-0.059211	0.064012	-0.523547	-0.141218	0.837862	-0.062794
38556	8.719494	0.186928	-4.370903	-0.086180	-0.060687	0.022008	-0.819869	-0.057580	0.065511	-0.522699	-0.139874	0.838723	-0.061360
38557	8.777349	0.205978	-4.375357	-0.026925	-0.051328	0.047817	-0.820975	-0.056824	0.067800	-0.521739	-0.138716	0.839519	-0.061270
38558	8.785188	0.111507	-4.567063	-0.048898	-0.049293	0.045916	-0.821279	-0.053922	0.069377	-0.520945	-0.137341	0.840277	-0.060739
38559	8.730382	0.149849	-4.504385	-0.012347	-0.062307	0.046004	-0.821538	-0.053770	0.072179	-0.519756	-0.136370	0.841162	-0.060857
38560	8.699187	0.062050	-4.450657	-0.023092	-0.050754	0.053285	-0.821848	-0.049778	0.074660	-0.518855	-0.135139	0.841918	-0.060830
38561	8.761754	0.200757	-4.519717	-0.001160	-0.054482	0.053369	-0.822116	-0.049707	0.076202	-0.517756	-0.134143	0.842724	-0.061244
38562	8.730006	0.155384	-4.555053	0.016588	-0.044944	0.031351	-0.820473	-0.046941	0.077054	-0.516870	-0.133687	0.843309	-0.061675
38563	8.727412	0.116703	-4.562454	0.021174	-0.061638	0.033214	-0.820180	-0.046509	0.079729	-0.515613	-0.133266	0.844103	-0.062245
38564	8.838077	0.057687	-4.559731	0.013614	-0.064733	0.024043	-0.821710	-0.044664	0.083066	-0.514408	-0.132925	0.844873	-0.062497
38565	8.684826	0.269283	-4.526054	0.032820	-0.072295	0.025931	-0.821551	-0.045433	0.084272	-0.512949	-0.132756	0.845736	-0.063166
38566	8.692838	-0.020595	-4.612774	0.033071	-0.050520	0.031352	-0.821573	-0.042817	0.085829	-0.511921	-0.132472	0.846351	-0.063859
38567	8.722052	0.066470	-4.610884	0.004237	-0.062566	0.049688	-0.819900	-0.041275	0.088559	-0.510670	-0.131589	0.847209	-0.064323
38568	8.652753	0.278133	-4.626234	0.023618	-0.057317	0.022210	-0.820868	-0.039338	0.092733	-0.509562	-0.131370	0.847878	-0.064744
38569	8.837751	0.185074	-4.655494	0.061441	0.021796	-0.009016	-0.821569	-0.039301	0.092184	-0.509669	-0.131957	0.847641	-0.065799
38570	8.659656	0.181100	-4.627124	0.034895	-0.016819	-0.040243	-0.821966	-0.040727	0.092519	-0.509298	-0.132859	0.847717	-0.065881
38571	8.716096	0.051421	-4.750838	0.009016	0.002455	-0.053183	-0.819860	-0.041639	0.093140	-0.509274	-0.133684	0.847627	-0.065549
38572	8.664335	0.252035	-4.675140	0.088964	-0.013279	-0.071329	-0.819682	-0.044493	0.093520	-0.508858	-0.135663	0.847509	-0.066242
38573	8.297560	0.262885	-4.748300	0.083851	0.088187	0.001823	-0.819817	-0.044384	0.094226	-0.510007	-0.136206	0.846594	-0.067966
38574	8.883916	-0.097065	-4.796724	0.115751	-0.048138	0.112281	-0.820290	-0.040382	0.093640	-0.508675	-0.135400	0.847285	-0.070888
38575	8.604559	-0.151424	-4.755235	0.034379	0.095679	0.065026	-0.822004	-0.038017	0.092128	-0.509993	-0.134340	0.846529	-0.072450
38576	8.611367	0.203563	-4.649324	0.117994	0.052166	0.189196	-0.822345	-0.034105	0.090420	-0.510232	-0.132124	0.846380	-0.076472
38577	8.846909	-0.233626	-4.540224	0.131287	0.034956	0.137847	-0.823548	-0.027935	0.089137	-0.510148	-0.130902	0.846270	-0.080255
38578	8.668827	-0.081543	-4.576046	0.181392	0.051665	0.163595	-0.822356	-0.024059	0.087691	-0.510231	-0.129756	0.845925	-0.085081
38579	8.943918	-0.306139	-4.428397	0.254137	0.000695	0.151001	-0.821614	-0.016573	0.087867	-0.509209	-0.129615	0.845948	-0.090988
38580	8.710189	-0.216667	-4.467377	0.305592	-0.014424	0.092363	-0.823647	-0.009509	0.088880	-0.507948	-0.131024	0.845820	-0.097000
38581	8.720202	-0.532677	-4.595399	0.274974	-0.028763	0.040887	-0.823117	-0.007258	0.089014	-0.506548	-0.133002	0.845756	-0.102059
38582	8.785930	-0.387984	-4.570347	0.225299	-0.006318	-0.039953	-0.822842	-0.006980	0.089028	-0.505871	-0.135820	0.845304	-0.105394
38583	8.680677	-0.583675	-4.388965	0.322050	-0.021341	0.021687	-0.822983	-0.005788	0.090777	-0.504481	-0.138575	0.844962	-0.111069
38584	8.386383	-0.774342	-4.661777	0.277898	-0.007647	0.009545	-0.822456	-0.002084	0.093093	-0.503505	-0.141081	0.844496	-0.115785
38585	8.705104	-0.580227	-4.657938	0.223213	0.025394	0.014994	-0.822182	-0.002061	0.092534	-0.503161	-0.142835	0.843838	-0.119852
38586	8.687924	-0.799052	-4.605589	0.213296	0.030491	0.053466	-0.823470	-0.000267	0.090983	-0.502884	-0.143864	0.843225	-0.124028
38587	8.653518	-0.596972	-4.467736	0.189488	0.056429	0.051573	-0.824200	0.001378	0.089417	-0.503057	-0.144578	0.842408	-0.127980
38588	8.735366	-0.612057	-4.470895	0.128454	0.037734	0.028560	-0.822577	0.005046	0.089209	-0.503199	-0.145143	0.841842	-0.130487
38589	8.706300	-0.660360	-4.470123	0.150219	0.064041	0.018453	-0.823738	0.007430	0.087135	-0.503693	-0.146000	0.840932	-0.133456
38590	8.913649	-0.793759	-4.396631	0.156034	0.058227	-0.038390	-0.824006	0.005800	0.085782	-0.504269	-0.147912	0.839876	-0.135808
38591	8.784191	-0.867146	-4.281172	0.151418	0.041632	-0.038410	-0.824601	0.007604	0.083806	-0.504535	-0.149794	0.838999	-0.138158
38592	8.579527	-0.909838	-4.244815	0.163283	0.030506	-0.038420	-0.825124	0.005447	0.084654	-0.504614	-0.151847	0.838185	-0.140543
38593	8.687180	-1.104357	-4.262184	0.124181	-0.005224	0.007430	-0.823749	0.006186	0.083571	-0.504046	-0.152808	0.837977	-0.142765
38594	8.851279	-0.862086	-4.331950	0.110504	0.038927	0.040440	-0.823924	0.008495	0.082738	-0.504197	-0.152977	0.837457	-0.145084
38595	9.015405	-0.853984	-4.299392	0.171689	-0.009844	0.006726	-0.824790	0.009860	0.081157	-0.503412	-0.154443	0.837136	-0.148075
38596	8.759305	-1.055816	-4.303207	0.178798	0.064199	-0.078804	-0.827310	0.010106	0.079801	-0.504120	-0.157204	0.835780	-0.150406
38597	8.765253	-0.970029	-4.194189	0.187809	0.071626	-0.049416	-0.825884	0.007530	0.079907	-0.504806	-0.159524	0.834389	-0.153353
38598	8.885370	-1.038546	-4.211203	0.141950	0.057045	-0.018270	-0.825889	0.006252	0.077038	-0.505310	-0.160946	0.833382	-0.155668
38599	8.853441	-1.093356	-4.265914	0.139428	0.029007	-0.042105	-0.826455	0.006570	0.076505	-0.505415	-0.162781	0.832571	-0.157745
38600	8.812725	-1.091055	-4.235395	0.087139	0.057031	-0.015650	-0.826729	0.005371	0.075039	-0.506083	-0.163593	0.831735	-0.159167
38601	8.696721	-1.104257	-4.274616	0.034794	0.042589	0.012686	-0.824515	0.004504	0.071756	-0.506578	-0.163412	0.831290	-0.160102
38602	8.715323	-1.147113	-4.343215	0.018946	0.070908	0.032792	-0.824830	0.007212	0.071507	-0.507542	-0.162685	0.830685	-0.160926
38603	8.754741	-1.187922	-4.214537	-0.043888	0.072276	0.043684	-0.825289	0.008900	0.068965	-0.508682	-0.161092	0.830290	-0.160967
38604	8.862068	-1.044640	-4.106519	-0.028198	0.079279	0.049260	-0.825750	0.010729	0.066431	-0.509883	-0.159584	0.829799	-0.161200
38605	8.866642	-1.078388	-4.123816	-0.032749	0.033165	0.019957	-0.826600	0.011219	0.065354	-0.510415	-0.158623	0.829684	-0.161057
38606	8.900588	-1.079001	-4.096108	-0.034566	0.038698	0.019953	-0.827896	0.012927	0.062681	-0.511056	-0.157662	0.829531	-0.160753
38607	8.948197	-1.175878	-4.129917	-0.033011	0.044709	0.042879	-0.828053	0.013554	0.061465	-0.511710	-0.156281	0.829366	-0.160877
38608	8.833023	-1.097858	-4.100950	-0.026418	0.001607	0.054878	-0.827093	0.015201	0.062256	-0.511593	-0.154954	0.829672	-0.160955
38609	8.841779	-1.164669	-4.186243	-0.017655	0.015460	0.038344	-0.826566	0.017076	0.061390	-0.511727	-0.153900	0.829739	-0.161194
38610	8.844402	-1.184571	-4.150244	-0.010707	0.021832	0.023665	-0.827430	0.018823	0.060669	-0.511998	-0.153178	0.829690	-0.161271
38611	8.957869	-1.193077	-4.118315	-0.010571	-0.000681	0.031066	-0.827715	0.019520	0.060993	-0.511866	-0.152368	0.829876	-0.161504
38612	8.808739	-1.151009	-4.102803	0.018131	0.006036	0.009064	-0.827425	0.019973	0.063251	-0.511832	-0.152246	0.829848	-0.161869
38613	8.885564	-1.199844	-4.118070	0.015576	0.004011	-0.018456	-0.828138	0.020474	0.061893	-0.511859	-0.152511	0.829749	-0.162042
38614	8.904868	-1.195154	-4.116346	0.012332	-0.004321	-0.001928	-0.827159	0.020178	0.061866	-0.511708	-0.152539	0.829814	-0.162162
38615	8.851606	-1.213845	-4.141043	0.032530	-0.015655	0.001784	-0.827035	0.021050	0.061360	-0.511292	-0.152705	0.829921	-0.162764
38616	8.851489	-1.203885	-4.160295	0.017805	0.025335	-0.005649	-0.827860	0.020343	0.061603	-0.511628	-0.152758	0.829652	-0.163030
38617	8.880054	-1.232746	-4.192948	0.028529	0.018491	-0.014793	-0.827999	0.019948	0.061022	-0.511844	-0.153048	0.829373	-0.163500
38618	8.842180	-1.184882	-4.126011	0.018731	0.016240	-0.038664	-0.826894	0.020248	0.060333	-0.512134	-0.153686	0.829093	-0.163414
38619	8.914681	-1.141875	-4.116366	0.024712	0.020671	-0.020284	-0.826607	0.018885	0.059130	-0.512417	-0.154022	0.828786	-0.163768
38620	8.904875	-1.243940	-4.094928	0.017018	0.002118	-0.033134	-0.827430	0.018037	0.059364	-0.512458	-0.154603	0.828672	-0.163670
38621	8.813890	-1.146746	-4.061911	0.020756	0.001869	-0.029459	-0.827415	0.017162	0.059868	-0.512473	-0.155112	0.828540	-0.163807
38622	8.837896	-1.171151	-4.062967	0.019891	-0.017676	-0.025758	-0.826033	0.018124	0.060054	-0.512154	-0.155659	0.828642	-0.163767
38623	8.977227	-1.183603	-4.111732	0.007937	0.012179	-0.031307	-0.826694	0.015437	0.060174	-0.512388	-0.156035	0.828440	-0.163704
38624	8.868868	-1.195145	-4.098094	0.010428	0.005100	-0.005624	-0.827262	0.016293	0.060232	-0.512409	-0.156084	0.828401	-0.163790
38625	8.861669	-1.175636	-4.102528	0.015407	-0.003033	-0.023952	-0.826118	0.014796	0.061524	-0.512344	-0.156464	0.828352	-0.163878
38626	8.828342	-1.146841	-4.062452	0.002552	0.019309	-0.027684	-0.825541	0.013100	0.061274	-0.512696	-0.156756	0.828123	-0.163654
38627	8.900746	-1.132930	-4.052993	-0.013847	0.009025	-0.024011	-0.827490	0.012598	0.060564	-0.512925	-0.156798	0.828044	-0.163294
38628	8.939033	-1.147372	-4.081085	-0.015660	-0.004878	-0.022152	-0.827347	0.012441	0.060832	-0.512916	-0.156884	0.828142	-0.162745
38629	8.862533	-1.096667	-4.024761	-0.003042	-0.017497	-0.027619	-0.826211	0.010985	0.061290	-0.512687	-0.157184	0.828286	-0.162441
38630	8.874492	-1.077088	-4.044401	0.000806	-0.006609	-0.056068	-0.827035	0.008832	0.059211	-0.512707	-0.158007	0.828240	-0.161813
38631	8.890759	-1.098106	-4.112771	-0.006980	-0.014976	-0.038638	-0.826432	0.006725	0.061587	-0.512569	-0.158443	0.828335	-0.161336
38632	8.890460	-1.097584	-4.151399	-0.038458	0.006126	-0.020383	-0.826984	0.006834	0.062436	-0.512808	-0.158236	0.828396	-0.160466
38633	8.847354	-1.078229	-4.125509	-0.047310	0.013082	-0.044274	-0.825598	0.007244	0.062309	-0.513279	-0.158262	0.828315	-0.159350
38634	8.905700	-0.996627	-4.093347	-0.019336	0.006231	-0.023077	-0.825035	0.006678	0.062129	-0.513468	-0.158288	0.828305	-0.158765
38635	8.889080	-1.014011	-4.054196	-0.026356	-0.018509	-0.009293	-0.827805	0.005710	0.062514	-0.513241	-0.158052	0.828589	-0.158252
38636	8.850938	-0.933974	-4.035342	-0.008135	-0.005465	-0.012943	-0.827388	0.004528	0.060484	-0.513167	-0.158065	0.828695	-0.157921
38637	8.929550	-1.045147	-4.104216	-0.017107	-0.002061	-0.007464	-0.826977	0.006135	0.062253	-0.513180	-0.157844	0.828785	-0.157629
38638	8.910514	-0.952754	-4.112562	-0.000073	-0.003422	0.014605	-0.824599	0.004863	0.061455	-0.513027	-0.157479	0.828931	-0.157722
38639	8.895832	-0.942504	-4.145759	-0.005016	-0.011621	-0.033108	-0.825702	0.004287	0.061988	-0.512926	-0.157841	0.829000	-0.157330
38640	8.861391	-1.067842	-4.183930	0.008001	-0.032463	-0.023904	-0.825413	0.003960	0.062802	-0.512388	-0.158285	0.829297	-0.157068
38641	8.808776	-0.965725	-4.176467	-0.004978	-0.017268	-0.031288	-0.825640	0.000783	0.064143	-0.512185	-0.158637	0.829430	-0.156675
38642	8.823975	-0.893962	-4.111358	0.004257	0.012108	-0.030382	-0.825485	-0.000100	0.064784	-0.512417	-0.159019	0.829260	-0.156431
38643	8.852759	-0.952473	-4.103155	0.031431	0.007107	-0.040418	-0.826037	0.000271	0.066068	-0.512532	-0.159822	0.828998	-0.156620
38644	8.857378	-0.927769	-4.139394	0.042684	-0.017621	-0.027506	-0.825197	-0.000421	0.065459	-0.512141	-0.160632	0.829023	-0.156941
38645	8.828041	-0.956088	-4.181954	0.061114	0.002413	-0.024762	-0.824911	-0.000465	0.066291	-0.512034	-0.161497	0.828765	-0.157763
