# Supplementary material for: Identification of Haptic Based Guiding Using Hard Reins
Source: PLoS One. 2015 Jul 22;10(7):e0132020. doi: 10.1371/journal.pone.0132020 (PMC4511788; doi:10.1371/journal.pone.0132020)
Supplement: S8 File — (ZIP) [file pone.0132020.s008.zip › Exp2_MotionData1/Subject2/path1/T8/gh8.txt]

// Start Time: 0
// Sample rate: 25.0Hz
// Scenario: 4.9
// Firmware Version: 2.6.1
Counter	Acc_X	Acc_Y	Acc_Z	Gyr_X	Gyr_Y	Gyr_Z	Mag_X	Mag_Y	Mag_Z	Quat_w	Quat_x	Quat_y	Quat_z
38168	0.868821	-9.508585	-2.423422	0.027796	0.045318	0.003028	0.049016	0.799702	0.405306	0.529156	-0.719174	0.329410	-0.307037
38169	0.902774	-9.549333	-2.397269	-0.002825	0.034329	0.006584	0.047565	0.799705	0.404008	0.529087	-0.718898	0.329820	-0.307362
38170	0.907322	-9.491590	-2.401218	0.000833	0.026976	-0.011846	0.048360	0.799561	0.404133	0.528956	-0.718784	0.329859	-0.307810
38171	0.907143	-9.453023	-2.381473	0.018225	0.034329	-0.002543	0.047839	0.799143	0.402826	0.529135	-0.718344	0.330007	-0.308372
38172	0.945431	-9.390251	-2.341824	0.018110	0.012431	0.010409	0.048091	0.800386	0.404266	0.529483	-0.717989	0.330109	-0.308492
38173	0.936149	-9.469924	-2.415050	0.034012	0.009677	-0.002422	0.048494	0.800100	0.403477	0.530051	-0.717533	0.329898	-0.308805
38174	0.929060	-9.501302	-2.439563	-0.000912	0.003223	-0.009971	0.047836	0.801728	0.401387	0.530063	-0.717572	0.329722	-0.308880
38175	0.875887	-9.472403	-2.401242	0.004265	-0.001333	-0.002558	0.048362	0.800914	0.402692	0.530273	-0.717501	0.329577	-0.308840
38176	0.912039	-9.469973	-2.415275	0.014685	-0.001294	0.005802	0.047840	0.800769	0.401255	0.530634	-0.717296	0.329488	-0.308789
38177	0.883280	-9.506075	-2.401646	0.030497	-0.007687	0.003124	0.048110	0.802249	0.399157	0.531297	-0.716949	0.329194	-0.308770
38178	0.926845	-9.542148	-2.420951	0.011279	-0.002224	0.000253	0.049430	0.802109	0.400326	0.531582	-0.716824	0.329034	-0.308740
38179	0.948526	-9.537209	-2.396672	-0.028831	-0.002304	-0.014716	0.049158	0.803483	0.400591	0.531245	-0.717193	0.328906	-0.308598
38180	0.979473	-9.452893	-2.385598	0.003392	0.009645	-0.003500	0.048894	0.804028	0.400069	0.531316	-0.717104	0.328866	-0.308726
38181	0.950411	-9.421326	-2.284596	0.004216	0.013307	0.002955	0.048236	0.801310	0.401121	0.531459	-0.716910	0.328952	-0.308842
38182	0.856452	-9.433284	-2.208819	0.062927	-0.005845	0.001432	0.049432	0.802920	0.399278	0.532513	-0.716248	0.328454	-0.309089
38183	0.888080	-9.490757	-2.146911	0.147816	0.001576	0.008314	0.048499	0.805520	0.398370	0.534828	-0.714552	0.327600	-0.309924
38184	0.902747	-9.536726	-2.229043	0.105782	0.021641	0.007151	0.049838	0.807922	0.393906	0.536346	-0.713218	0.327211	-0.310783
38185	0.908058	-9.640202	-2.235246	0.013132	0.019692	-0.000693	0.048513	0.807667	0.394178	0.536560	-0.712903	0.327255	-0.311090
38186	0.943697	-9.529499	-2.250166	0.014890	0.006893	-0.006205	0.048519	0.808469	0.392345	0.536793	-0.712722	0.327079	-0.311285
38187	0.965304	-9.510229	-2.256896	0.021864	-0.000400	-0.003390	0.048255	0.809556	0.391299	0.537243	-0.712459	0.326813	-0.311394
38188	1.003330	-9.394717	-2.274127	-0.018393	-0.007763	-0.010047	0.049188	0.807769	0.391553	0.537075	-0.712753	0.326630	-0.311202
38189	0.914518	-9.476545	-2.228089	0.018413	-0.022356	-0.007069	0.049180	0.808599	0.392470	0.537590	-0.712691	0.326095	-0.311016
38190	0.941075	-9.486298	-2.280794	0.021978	-0.031501	-0.013495	0.049451	0.809400	0.390765	0.538129	-0.712719	0.325359	-0.310789
38191	0.907749	-9.577886	-2.306396	0.041242	-0.022340	-0.011562	0.050378	0.810203	0.390103	0.538936	-0.712443	0.324619	-0.310799
38192	0.888359	-9.553632	-2.239017	-0.020076	0.008664	-0.010078	0.049461	0.808566	0.389455	0.538637	-0.712652	0.324624	-0.310833
38193	0.883493	-9.543984	-2.229325	0.000786	0.006895	0.004796	0.049584	0.809397	0.390633	0.538777	-0.712525	0.324684	-0.310818
38194	0.907432	-9.507858	-2.233396	-0.009753	0.019683	0.004722	0.049854	0.808705	0.390107	0.538645	-0.712458	0.324955	-0.310917
38195	0.895270	-9.481069	-2.132304	0.038446	0.005099	0.003140	0.050642	0.810203	0.390363	0.539323	-0.711947	0.324738	-0.311139
38196	0.943873	-9.562866	-2.157005	0.055045	0.006058	0.010612	0.050117	0.810877	0.388795	0.540237	-0.711226	0.324546	-0.311403
38197	0.946215	-9.548449	-2.163983	0.007770	0.005093	0.010374	0.050248	0.812373	0.388009	0.540522	-0.710999	0.324620	-0.311350
38198	0.910034	-9.543569	-2.123440	0.018318	-0.002222	0.007668	0.051048	0.811268	0.387871	0.540949	-0.710746	0.324523	-0.311288
38199	0.912740	-9.606143	-2.129094	0.003539	-0.005910	0.001141	0.050785	0.812081	0.386826	0.541188	-0.710692	0.324372	-0.311152
38200	0.893522	-9.620570	-2.115071	-0.012960	-0.015100	-0.010003	0.049454	0.811702	0.388408	0.541142	-0.710970	0.324083	-0.310898
38201	0.953584	-9.577309	-2.164319	-0.000838	-0.024185	0.001148	0.051581	0.810712	0.387604	0.541437	-0.711077	0.323761	-0.310475
38202	0.973121	-9.635480	-2.299392	0.000989	-0.011404	-0.009932	0.051046	0.811815	0.387871	0.541568	-0.711183	0.323420	-0.310358
38203	0.922454	-9.631008	-2.369422	-0.037570	0.005000	-0.011077	0.052246	0.810836	0.387075	0.541066	-0.711593	0.323469	-0.310244
38204	0.888056	-9.491209	-2.278957	-0.125138	-0.002417	-0.011518	0.052369	0.809494	0.389825	0.539335	-0.713019	0.323977	-0.309450
38205	0.882667	-9.365625	-2.140405	-0.052435	-0.009674	-0.017607	0.049981	0.808443	0.391416	0.538672	-0.713724	0.323867	-0.309098
38206	0.863201	-9.327082	-2.116039	-0.027157	-0.009627	-0.008253	0.050246	0.807353	0.392199	0.538398	-0.714108	0.323750	-0.308810
38207	0.887823	-9.437935	-2.179783	-0.007953	-0.000439	0.000143	0.051701	0.807613	0.392449	0.538421	-0.714158	0.323717	-0.308687
38208	0.970267	-9.539013	-2.233246	0.035833	-0.002197	0.003145	0.051830	0.807481	0.393103	0.539071	-0.713745	0.323451	-0.308788
38209	1.009109	-9.596832	-2.276907	0.007868	0.021528	-0.002566	0.051444	0.807464	0.391010	0.539157	-0.713509	0.323516	-0.309114
38210	0.980136	-9.587175	-2.250635	-0.006221	0.017874	0.006596	0.051703	0.807880	0.391794	0.539099	-0.713404	0.323772	-0.309190
38211	0.960248	-9.456981	-2.162569	0.002584	0.028816	-0.004459	0.051183	0.807323	0.390226	0.539049	-0.713193	0.323919	-0.309608
38212	0.911820	-9.408567	-2.049509	0.028850	0.016040	-0.002466	0.049849	0.808714	0.391024	0.539444	-0.712777	0.323816	-0.309988
38213	0.905222	-9.543382	-2.065865	0.060533	0.005082	-0.011511	0.050517	0.808152	0.390363	0.540335	-0.712128	0.323245	-0.310522
38214	0.927141	-9.591611	-2.109550	-0.011345	-0.002270	0.001060	0.051837	0.808282	0.391139	0.540299	-0.712238	0.323240	-0.310340
38215	0.956216	-9.625552	-2.200981	0.016698	0.005068	-0.004343	0.051318	0.807724	0.389439	0.540611	-0.712015	0.323042	-0.310514
38216	0.931892	-9.577212	-2.123708	0.016692	0.008716	-0.004353	0.051317	0.808542	0.389178	0.540868	-0.711788	0.322905	-0.310728
38217	0.878680	-9.538589	-2.056443	0.044794	0.005055	-0.013438	0.049725	0.809922	0.388536	0.541526	-0.711317	0.322402	-0.311182
38218	0.912324	-9.514394	-2.036584	0.051704	0.005090	-0.004175	0.051181	0.810993	0.387870	0.542304	-0.710730	0.322014	-0.311571
38219	0.893350	-9.584517	-2.126571	0.032535	-0.011395	-0.010703	0.051446	0.810990	0.387868	0.542912	-0.710473	0.321448	-0.311682
38220	0.907533	-9.524307	-2.118392	0.013003	0.005095	0.012243	0.050518	0.812631	0.386828	0.543240	-0.710198	0.321537	-0.311645
38221	0.922193	-9.567796	-2.178883	0.013287	-0.009590	-0.014494	0.049865	0.811806	0.385654	0.543536	-0.710166	0.321057	-0.311697
38222	0.926760	-9.514923	-2.199705	0.016596	-0.007715	0.001207	0.049595	0.812363	0.386311	0.543928	-0.710001	0.320830	-0.311624
38223	0.931433	-9.481045	-2.146370	0.021817	0.003260	0.003060	0.049993	0.812493	0.386046	0.544366	-0.709687	0.320687	-0.311721
38224	0.907686	-9.558110	-2.152474	0.028837	0.005096	0.004942	0.050787	0.813300	0.385647	0.544874	-0.709286	0.320572	-0.311863
38225	0.879047	-9.620772	-2.165624	0.010398	0.014229	0.012220	0.050258	0.813033	0.385651	0.545133	-0.708972	0.320752	-0.311939
38226	0.926997	-9.562883	-2.152361	0.016632	0.027001	-0.002536	0.050266	0.812745	0.384210	0.545279	-0.708615	0.320848	-0.312398
38227	0.922116	-9.548275	-2.099386	0.013097	0.019695	0.002993	0.049339	0.813842	0.383432	0.545480	-0.708299	0.320940	-0.312668
38228	0.897785	-9.500067	-2.060526	-0.000921	0.017846	0.002921	0.050656	0.815742	0.383422	0.545473	-0.708158	0.321117	-0.312819
38229	0.883549	-9.548172	-2.046929	0.011269	0.006917	0.014076	0.048805	0.814399	0.383829	0.545799	-0.707871	0.321239	-0.312774
38230	0.878979	-9.601087	-2.038111	0.004387	0.008711	0.004812	0.050394	0.814381	0.383817	0.545930	-0.707710	0.321324	-0.312821
38231	0.903238	-9.634923	-2.095976	-0.028892	0.008687	0.006493	0.049338	0.813571	0.383694	0.545628	-0.707900	0.321611	-0.312624
38232	0.888544	-9.586827	-2.095439	-0.073490	0.010445	-0.001122	0.050386	0.814398	0.385520	0.544614	-0.708622	0.322104	-0.312248
38233	0.950830	-9.499928	-2.050426	-0.000873	0.030634	-0.002634	0.049603	0.811259	0.385394	0.544508	-0.708430	0.322324	-0.312643
38234	0.912418	-9.533578	-2.017647	0.055177	0.012413	-0.000476	0.048801	0.812913	0.385663	0.545298	-0.707722	0.322066	-0.313134
38235	0.941391	-9.543242	-2.046320	0.025352	0.019712	0.004901	0.049331	0.812907	0.385659	0.545681	-0.707262	0.322109	-0.313462
38236	0.979908	-9.528563	-1.997741	0.010553	0.024249	-0.002564	0.048932	0.814271	0.384876	0.545755	-0.706986	0.322216	-0.313845
38237	0.951494	-9.639408	-2.028369	0.032365	0.016991	0.010483	0.048412	0.813580	0.383570	0.546288	-0.706431	0.322262	-0.314121
38238	0.907755	-9.567291	-2.022964	0.018254	0.023381	0.015934	0.048799	0.814139	0.385139	0.546585	-0.705949	0.322589	-0.314352
38239	0.931820	-9.557618	-2.022604	0.004354	0.031564	0.003853	0.047745	0.815362	0.383183	0.546584	-0.705652	0.322876	-0.314726
38240	0.883829	-9.605791	-2.009323	0.014892	0.017861	0.004851	0.049331	0.815486	0.383695	0.546809	-0.705321	0.322987	-0.314963
38241	0.864452	-9.586547	-1.999631	0.016572	0.023357	0.010387	0.049339	0.814927	0.382515	0.547074	-0.704900	0.323200	-0.315226
38242	0.893475	-9.605739	-1.999630	0.007893	0.005063	0.006682	0.048552	0.814107	0.381735	0.547288	-0.704708	0.323254	-0.315228
38243	0.879010	-9.605751	-1.994964	0.028886	0.016051	0.006770	0.049076	0.815334	0.381863	0.547751	-0.704221	0.323260	-0.315507
38244	0.898203	-9.586545	-2.018522	0.000869	0.016023	0.005706	0.048817	0.814781	0.381078	0.547790	-0.704045	0.323462	-0.315626
38245	0.903065	-9.596258	-2.047421	-0.007794	0.005028	-0.002626	0.049076	0.815334	0.381863	0.547744	-0.704093	0.323446	-0.315614
38246	0.922130	-9.548004	-2.020159	-0.014892	0.012352	0.004708	0.049345	0.815052	0.381336	0.547581	-0.704121	0.323688	-0.315586
38247	0.912350	-9.519140	-2.017445	0.000802	0.005070	0.010334	0.049348	0.816675	0.379503	0.547734	-0.703993	0.323801	-0.315489
38248	0.914970	-9.562382	-1.998821	0.000897	-0.002257	0.004810	0.049341	0.815738	0.381599	0.547882	-0.703934	0.323799	-0.315368
38249	0.883515	-9.538325	-1.981972	-0.041119	0.004998	0.002738	0.049340	0.816555	0.381206	0.547395	-0.704316	0.324069	-0.315081
38250	0.868894	-9.504593	-1.960029	-0.006129	0.012345	0.002901	0.050264	0.815328	0.382639	0.547342	-0.704259	0.324233	-0.315133
38251	0.791972	-9.552809	-1.942218	0.021875	0.006888	0.006742	0.050791	0.816007	0.382766	0.547758	-0.703912	0.324184	-0.315235
38252	0.883653	-9.567176	-1.975173	-0.011425	0.014188	0.010259	0.049870	0.814648	0.382642	0.547656	-0.703844	0.324526	-0.315214
38253	0.888214	-9.509186	-1.907098	0.013077	0.006903	0.011314	0.050408	0.815170	0.380673	0.547976	-0.703563	0.324596	-0.315210
38254	0.864150	-9.518844	-1.902656	0.049890	0.006013	0.006886	0.050930	0.815585	0.381717	0.548769	-0.702896	0.324413	-0.315508
38255	0.864480	-9.591261	-1.970889	0.014950	0.017841	-0.000688	0.050932	0.816124	0.380931	0.548970	-0.702603	0.324422	-0.315802
38256	0.888459	-9.562239	-1.941449	0.011376	0.016944	0.006678	0.051326	0.816127	0.381714	0.549147	-0.702290	0.324600	-0.316006
38257	0.854767	-9.576843	-1.970777	0.021896	0.019687	0.003958	0.051596	0.816114	0.380663	0.549461	-0.701880	0.324651	-0.316320
38258	0.869319	-9.596170	-2.002122	-0.005999	0.015977	-0.007250	0.051458	0.818028	0.380403	0.549319	-0.701861	0.324719	-0.316540
38259	0.864218	-9.535917	-1.970115	-0.018366	0.023294	0.000978	0.051197	0.817209	0.380274	0.549022	-0.701892	0.325023	-0.316675
38260	0.820920	-9.557694	-1.980427	-0.035892	0.026929	0.002729	0.050127	0.818326	0.381331	0.548444	-0.702058	0.325558	-0.316758
38261	0.818541	-9.564959	-1.992555	-0.010368	0.015957	-0.010045	0.050131	0.817504	0.381200	0.548235	-0.702121	0.325578	-0.316959
38262	0.849896	-9.567293	-1.989894	0.021146	0.017824	-0.009887	0.050665	0.817219	0.380671	0.548445	-0.701808	0.325458	-0.317411
38263	0.888691	-9.612902	-1.980569	0.003726	0.005005	-0.013643	0.049081	0.816953	0.379636	0.548481	-0.701811	0.325219	-0.317589
38264	0.951477	-9.634480	-1.994690	0.009912	0.012319	-0.019157	0.049863	0.817378	0.381988	0.548497	-0.701705	0.325007	-0.318013
38265	0.941654	-9.595950	-1.979837	0.018580	0.008690	-0.011727	0.048809	0.817514	0.380687	0.548725	-0.701511	0.324739	-0.318320
38266	0.912736	-9.595730	-1.898480	0.009937	0.014130	-0.021010	0.048288	0.818317	0.378333	0.548730	-0.701417	0.324493	-0.318769
38267	0.936924	-9.612557	-1.908093	-0.010265	0.019614	-0.013736	0.046964	0.817515	0.378736	0.548470	-0.701483	0.324500	-0.319065
38268	0.903117	-9.600513	-1.884233	0.014988	0.006878	0.001176	0.047893	0.816687	0.379122	0.548720	-0.701221	0.324485	-0.319226
38269	0.886261	-9.605392	-1.894061	-0.018117	0.003144	-0.014675	0.048157	0.816958	0.379120	0.548451	-0.701483	0.324348	-0.319250
38270	0.912875	-9.624572	-1.889280	0.008059	0.002288	-0.004388	0.049346	0.816950	0.379634	0.548614	-0.701379	0.324215	-0.319336
38271	0.898244	-9.591012	-1.917755	0.003742	0.002260	-0.013640	0.047491	0.818194	0.378864	0.548665	-0.701399	0.323944	-0.319478
38272	0.893532	-9.612531	-1.874888	0.008102	-0.005950	-0.008068	0.046829	0.816980	0.379785	0.548833	-0.701345	0.323723	-0.319533
38273	0.941774	-9.619898	-1.946562	-0.007607	-0.005972	-0.014604	0.047359	0.817923	0.378995	0.548772	-0.701549	0.323420	-0.319496
38274	0.960972	-9.600593	-1.941311	0.004600	-0.002291	-0.010857	0.047088	0.818211	0.380046	0.548867	-0.701546	0.323183	-0.319578
38275	0.883729	-9.581482	-1.936962	0.009761	-0.002277	-0.003452	0.047893	0.817773	0.378205	0.549096	-0.701465	0.322967	-0.319582
38276	0.883753	-9.586253	-1.925025	-0.026829	-0.011498	-0.019312	0.047364	0.817099	0.378602	0.548762	-0.701927	0.322697	-0.319415
38277	0.830420	-9.523707	-1.898238	0.021125	-0.002277	-0.004322	0.047369	0.817089	0.377685	0.549145	-0.701726	0.322399	-0.319498
38278	0.883979	-9.634419	-1.937702	0.004466	-0.009574	0.004841	0.048015	0.818471	0.379776	0.549378	-0.701662	0.322321	-0.319318
38279	0.922362	-9.593435	-1.936769	0.008091	0.006844	-0.011778	0.047231	0.818187	0.377818	0.549471	-0.701594	0.322103	-0.319525
38280	0.907867	-9.586147	-1.907994	0.022089	0.002291	-0.009856	0.048555	0.818853	0.377545	0.549797	-0.701372	0.321799	-0.319759
38281	0.989929	-9.605313	-1.931504	0.031693	0.008719	-0.007044	0.048289	0.820624	0.376500	0.550238	-0.701004	0.321517	-0.320092
38282	0.963207	-9.561973	-1.907138	0.017557	0.019692	0.003016	0.046963	0.820505	0.376773	0.550451	-0.700617	0.321657	-0.320432
38283	0.985137	-9.609997	-1.890802	0.021987	0.005075	0.003064	0.046971	0.819946	0.375593	0.550840	-0.700316	0.321538	-0.320541
38284	0.970374	-9.547471	-1.892464	0.007931	0.016026	0.002972	0.048832	0.820185	0.374268	0.550964	-0.700081	0.321649	-0.320730
38285	0.927498	-9.658263	-1.899219	-0.021743	0.012323	0.000063	0.047635	0.821293	0.374278	0.550672	-0.700236	0.321848	-0.320692
38286	0.931962	-9.581146	-1.866887	0.018536	-0.002263	-0.002483	0.048038	0.821007	0.373489	0.551014	-0.700024	0.321641	-0.320775
38287	0.902906	-9.554711	-1.859585	0.009763	0.015996	-0.004404	0.048569	0.820727	0.373485	0.551111	-0.699838	0.321617	-0.321039
38288	0.946724	-9.643672	-1.865225	-0.035681	0.001329	-0.004606	0.048962	0.819781	0.375053	0.550660	-0.700216	0.321762	-0.320843
38289	0.934395	-9.585962	-1.869332	0.001025	0.017819	-0.004449	0.047896	0.821435	0.375062	0.550622	-0.700115	0.321813	-0.321077
38290	0.926824	-9.513723	-1.849184	0.004420	0.017841	0.002948	0.047370	0.820617	0.374804	0.550665	-0.699888	0.322010	-0.321303
38291	0.850138	-9.615148	-1.911340	0.009788	0.002283	-0.004381	0.048036	0.821554	0.373489	0.550850	-0.699790	0.321837	-0.321372
38292	0.859918	-9.644028	-1.918856	-0.017366	0.001350	-0.000824	0.046836	0.820496	0.375726	0.550672	-0.699935	0.321934	-0.321264
38293	0.857374	-9.615075	-1.894467	-0.006068	0.015997	0.004746	0.048563	0.820330	0.374795	0.550606	-0.699865	0.322145	-0.321318
38294	0.867330	-9.682563	-1.933731	-0.007757	-0.005938	0.003853	0.049350	0.822239	0.375051	0.550663	-0.699944	0.322114	-0.321078
38295	0.932289	-9.653605	-1.947123	-0.061863	0.004932	-0.015818	0.047894	0.821437	0.375325	0.549752	-0.700694	0.322275	-0.320841
38296	0.907678	-9.547771	-1.943468	-0.016469	0.010477	-0.010065	0.048300	0.818429	0.375975	0.549483	-0.700844	0.322306	-0.320944
38297	0.914818	-9.525927	-1.892680	0.003568	0.005041	0.001118	0.047500	0.819127	0.376375	0.549595	-0.700765	0.322288	-0.320941
38298	0.883615	-9.557411	-1.934225	-0.039268	0.004978	-0.004635	0.048549	0.820901	0.377153	0.549079	-0.701169	0.322475	-0.320756
38299	0.979637	-9.465540	-1.862419	-0.042848	-0.000481	0.002737	0.048819	0.818988	0.377674	0.548586	-0.701625	0.322716	-0.320359
38300	0.970167	-9.504208	-1.906263	-0.048193	0.005022	0.011932	0.048554	0.816547	0.379509	0.548041	-0.702010	0.323213	-0.319949
38301	0.922209	-9.562253	-1.965142	-0.023841	0.017877	0.026803	0.048548	0.817644	0.379772	0.547847	-0.701985	0.323871	-0.319669
38302	0.860002	-9.660789	-1.895083	-0.048217	0.014165	0.021150	0.049344	0.817632	0.379503	0.547311	-0.702261	0.324573	-0.319268
38303	0.905840	-9.668015	-1.923565	-0.037614	-0.007768	0.013857	0.049867	0.816282	0.381857	0.547012	-0.702631	0.324857	-0.318679
38304	0.950815	-9.489727	-1.882233	-0.041061	-0.005972	-0.000014	0.049340	0.815875	0.381599	0.546562	-0.703084	0.325017	-0.318289
38305	0.871028	-9.441672	-1.855896	-0.023765	0.003218	0.017588	0.049068	0.815079	0.383697	0.546411	-0.703205	0.325382	-0.317906
38306	0.770259	-9.547859	-1.889535	0.004266	-0.000416	0.019583	0.050137	0.812333	0.383949	0.546673	-0.702984	0.325621	-0.317699
38307	0.768204	-9.625029	-1.938651	0.028728	0.012422	0.025229	0.050669	0.813816	0.382373	0.547256	-0.702417	0.325864	-0.317699
38308	0.720223	-9.678261	-1.997463	0.004410	0.006861	0.006658	0.051989	0.814082	0.383148	0.547409	-0.702252	0.325959	-0.317704
38309	0.799784	-9.678158	-2.013524	-0.007891	0.017837	0.010274	0.051719	0.816266	0.382366	0.547350	-0.702148	0.326287	-0.317700
38310	0.830959	-9.644579	-2.063176	0.053473	0.017880	-0.002336	0.051991	0.815434	0.381577	0.548063	-0.701434	0.326062	-0.318277
38311	0.821086	-9.596498	-2.069796	0.030683	0.019683	-0.002457	0.051468	0.815156	0.380533	0.548449	-0.700981	0.325990	-0.318685
38312	0.780433	-9.663652	-1.982291	0.034310	0.014175	-0.007967	0.050669	0.817075	0.380016	0.548879	-0.700536	0.325769	-0.319149
38313	0.876959	-9.677583	-1.890359	-0.002324	0.012296	-0.015529	0.050131	0.818863	0.380284	0.548768	-0.700576	0.325644	-0.319380
38314	0.980373	-9.619385	-1.818957	-0.028479	-0.007847	-0.023013	0.051472	0.815964	0.379223	0.548376	-0.701069	0.325348	-0.319272
38315	0.926940	-9.537753	-1.839917	-0.005887	-0.009627	-0.011827	0.050396	0.817230	0.381460	0.548383	-0.701261	0.325052	-0.319138
38316	0.825888	-9.586379	-1.927968	0.032629	-0.011427	-0.013476	0.048821	0.816268	0.379245	0.548914	-0.701026	0.324501	-0.319305
38317	0.830877	-9.619908	-1.885179	0.022183	-0.000483	-0.017236	0.051737	0.816096	0.379090	0.549223	-0.700885	0.324052	-0.319538
38318	0.811935	-9.692045	-1.859960	0.015085	-0.002287	-0.002500	0.049482	0.818979	0.377538	0.549532	-0.700727	0.323834	-0.319573
38319	0.844979	-9.542879	-1.883967	0.053731	0.001361	-0.025388	0.050539	0.818701	0.378315	0.550222	-0.700278	0.323091	-0.320124
38320	0.859265	-9.504325	-1.876091	0.000188	-0.000488	-0.011814	0.051337	0.819092	0.377261	0.550251	-0.700332	0.322857	-0.320190
38321	0.926890	-9.528211	-1.863791	0.056194	0.001419	-0.007838	0.049749	0.819378	0.376750	0.551085	-0.699741	0.322344	-0.320564
38322	0.922364	-9.593403	-1.927166	0.042288	-0.009579	-0.015271	0.048822	0.821154	0.375448	0.551727	-0.699398	0.321721	-0.320835
38323	0.876656	-9.615160	-1.930298	-0.007724	-0.009608	-0.002605	0.050155	0.819764	0.374781	0.551766	-0.699552	0.321570	-0.320584
38324	0.907984	-9.610144	-1.889124	0.002782	-0.013246	-0.000700	0.050154	0.819496	0.375305	0.551982	-0.699584	0.321341	-0.320370
38325	0.917601	-9.605394	-1.912974	-0.030460	-0.007805	-0.004568	0.050944	0.820310	0.375561	0.551676	-0.699992	0.321328	-0.320019
38326	0.903546	-9.692032	-1.909519	-0.010188	-0.009637	-0.013687	0.050684	0.819624	0.375039	0.551608	-0.700232	0.321032	-0.319909
38327	0.865274	-9.754500	-1.860338	-0.003079	-0.012396	-0.019183	0.052006	0.820022	0.375291	0.551622	-0.700461	0.320590	-0.319829
38328	0.865191	-9.735094	-1.814453	-0.012689	-0.007844	-0.021086	0.050156	0.820713	0.373865	0.551461	-0.700765	0.320223	-0.319808
38329	0.966032	-9.643271	-1.759408	0.001344	-0.009656	-0.025628	0.049758	0.819633	0.374916	0.551481	-0.700964	0.319691	-0.319867
38330	1.023723	-9.614969	-1.960132	0.017060	-0.022418	-0.028294	0.049088	0.821556	0.374922	0.551777	-0.701073	0.318885	-0.319922
38331	0.979942	-9.533162	-1.935386	0.018490	-0.016869	-0.000615	0.048822	0.821833	0.374924	0.552237	-0.700975	0.318513	-0.319714
38332	0.946107	-9.508552	-1.755304	0.004692	-0.012374	-0.017308	0.049617	0.822910	0.374132	0.552369	-0.701089	0.318044	-0.319704
38333	1.080035	-9.787385	-1.750763	-0.009114	-0.018777	-0.019196	0.049628	0.822480	0.372167	0.552337	-0.701423	0.317563	-0.319505
38334	1.090438	-9.946031	-1.709678	0.034930	-0.042532	-0.033694	0.050945	0.823296	0.373204	0.552982	-0.701502	0.316331	-0.319440
38335	1.088035	-9.945888	-1.666486	0.101597	-0.037014	-0.047209	0.049628	0.825469	0.370072	0.554443	-0.700897	0.314540	-0.320003
38336	1.038275	-9.618578	-1.616746	0.073456	-0.038888	-0.051059	0.048572	0.827373	0.367854	0.555485	-0.700625	0.312866	-0.320430
38337	0.957692	-9.907001	-1.477501	0.131377	-0.034269	-0.046149	0.048575	0.828047	0.366807	0.557357	-0.699648	0.310922	-0.321207
38338	0.933896	-9.969252	-1.372965	0.370058	-0.038725	-0.098460	0.048064	0.831001	0.360786	0.562215	-0.696331	0.306683	-0.324011
38339	0.870576	-9.831934	-1.287605	0.436640	-0.027731	-0.111071	0.048085	0.838293	0.351356	0.567855	-0.692215	0.301908	-0.327461
38340	0.623441	-9.564318	-0.988471	0.254577	-0.007901	-0.121279	0.044523	0.843193	0.344837	0.570718	-0.690072	0.298406	-0.330205
38341	1.227644	-9.881826	-1.308980	0.211214	-0.037149	-0.145405	0.040703	0.849032	0.336224	0.573030	-0.688717	0.294504	-0.332527
38342	1.366626	-9.698537	-1.266700	0.188389	-0.038982	-0.145522	0.037006	0.852173	0.331539	0.574977	-0.687646	0.290726	-0.334700
38343	1.553990	-9.540936	-1.025071	0.359932	-0.030549	-0.141901	0.035289	0.857478	0.326577	0.579269	-0.684473	0.285922	-0.337925
38344	1.606326	-9.383790	-0.837524	0.562736	-0.038487	-0.114106	0.033603	0.864216	0.314541	0.586461	-0.678787	0.280054	-0.341881
38345	1.650388	-9.517977	-0.699754	0.645041	-0.056648	-0.100734	0.032846	0.873384	0.300403	0.594916	-0.672075	0.273488	-0.345823
38346	2.176097	-9.538538	-0.685532	0.938974	0.020558	-0.084577	0.028415	0.885240	0.277255	0.606776	-0.661049	0.266069	-0.352199
38347	1.599041	-9.847781	-0.013455	1.429701	-0.030258	-0.096795	0.027742	0.899673	0.242681	0.625001	-0.644133	0.254124	-0.360399
38348	1.213340	-9.842106	0.463166	1.401843	-0.055968	-0.095994	0.026271	0.913849	0.208900	0.642411	-0.627184	0.242032	-0.367925
38349	1.240090	-9.353799	1.108853	1.428351	-0.026810	-0.128236	0.024168	0.925394	0.171192	0.659347	-0.609359	0.229352	-0.375953
38350	1.133304	-9.188991	1.518288	1.609358	-0.048523	-0.101462	0.021958	0.934716	0.129946	0.678030	-0.588574	0.215354	-0.384030
38351	1.656301	-9.623199	2.299709	1.760068	-0.011914	-0.150559	0.016612	0.945484	0.079425	0.697312	-0.565044	0.199652	-0.393218
38352	1.359324	-9.484958	3.494428	2.413484	-0.047900	-0.154610	0.013446	0.951219	0.020631	0.722665	-0.531681	0.178114	-0.404161
38353	1.202069	-8.854206	3.684261	2.900095	-0.085829	-0.172430	0.011143	0.947714	-0.044595	0.751255	-0.490166	0.151220	-0.415314
38354	1.236707	-7.984885	4.570635	2.953830	-0.056481	-0.137184	0.005398	0.935701	-0.129709	0.777800	-0.445826	0.124316	-0.425220
38355	1.585981	-6.893970	4.637210	2.368100	-0.011253	-0.095962	0.002514	0.915747	-0.198736	0.797322	-0.408780	0.102909	-0.431956
38356	1.706710	-6.861574	6.300081	2.089835	0.052431	-0.051342	-0.002990	0.891151	-0.269841	0.813066	-0.374735	0.085186	-0.437310
38357	1.847378	-6.508494	6.738473	1.697595	0.095872	-0.049721	-0.002803	0.868526	-0.315444	0.824792	-0.346085	0.071354	-0.441421
38358	2.142773	-6.236274	7.364431	2.025235	0.136390	-0.070282	0.000258	0.842822	-0.351115	0.837207	-0.311280	0.055161	-0.446257
38359	2.138717	-5.353514	7.981753	2.361398	0.116546	-0.098132	0.000531	0.806177	-0.403144	0.850010	-0.270418	0.035232	-0.450683
38360	2.018464	-4.401166	7.907563	2.399245	0.133060	-0.090633	0.000452	0.758719	-0.456093	0.861019	-0.228210	0.015272	-0.454240
38361	1.863473	-3.226328	8.181870	1.988765	0.190214	-0.072563	-0.000970	0.708053	-0.503137	0.868723	-0.192010	-0.000034	-0.456566
38362	1.972464	-2.785241	9.043726	1.288203	0.188598	-0.033683	0.001176	0.672018	-0.533303	0.873058	-0.167832	-0.008774	-0.457739
38363	2.030845	-2.874984	9.503948	0.678900	0.197123	-0.004479	0.008757	0.651245	-0.549750	0.875270	-0.154065	-0.011767	-0.458287
38364	2.255854	-3.516719	10.284479	0.333781	0.172969	0.002147	0.011743	0.641566	-0.556591	0.876322	-0.146616	-0.011923	-0.458717
38365	2.057253	-3.334834	10.112326	0.093477	0.150612	-0.056269	0.014161	0.636313	-0.559233	0.876126	-0.143549	-0.010518	-0.460093
38366	1.783232	-2.508925	9.742041	-0.152166	0.139360	-0.063080	0.016495	0.641001	-0.552961	0.875101	-0.144901	-0.006983	-0.461686
38367	1.854505	-2.284989	9.748247	0.026065	0.123180	-0.038165	0.018069	0.643459	-0.551663	0.874853	-0.143276	-0.005407	-0.462683
38368	1.874601	-2.455802	9.743639	0.311341	0.110746	-0.018234	0.020506	0.638575	-0.558366	0.875544	-0.136781	-0.006531	-0.463326
38369	1.726606	-2.269053	9.557621	0.547292	0.109221	0.002332	0.022697	0.628497	-0.564939	0.877033	-0.126163	-0.009931	-0.463462
38370	1.482941	-2.219974	9.978559	0.491826	0.101669	-0.043176	0.024377	0.616081	-0.573343	0.877831	-0.116563	-0.012949	-0.464390
38371	1.353081	-1.777119	10.089190	0.370699	0.107027	-0.032751	0.024311	0.604545	-0.577802	0.878401	-0.109030	-0.014837	-0.465084
38372	1.263301	-1.672771	9.696100	0.259358	0.079504	-0.033276	0.026088	0.598037	-0.583584	0.878657	-0.103706	-0.016063	-0.465778
38373	1.181457	-1.701911	9.666119	0.379253	0.063184	-0.028954	0.028541	0.588504	-0.590028	0.879177	-0.096420	-0.018788	-0.466260
38374	1.040604	-1.501127	9.357929	0.226538	0.070375	-0.013138	0.028059	0.581220	-0.593957	0.879494	-0.091758	-0.019827	-0.466560
38375	0.982254	-1.392462	9.505352	0.035674	0.084775	-0.012290	0.030465	0.578706	-0.596336	0.879486	-0.090310	-0.018921	-0.466894
38376	0.763274	-1.476640	9.643769	0.097000	0.055568	-0.006403	0.030479	0.576098	-0.597124	0.879601	-0.088067	-0.018999	-0.467103
38377	0.808928	-1.461124	9.229091	0.217520	0.059421	0.005282	0.033682	0.573299	-0.599771	0.880059	-0.083658	-0.020180	-0.467002
38378	0.770993	-1.585391	9.500674	0.011416	0.051781	-0.025281	0.034243	0.569158	-0.602791	0.879832	-0.082948	-0.019554	-0.467582
38379	0.890750	-1.424536	9.326396	-0.054982	0.057154	-0.053314	0.035555	0.571613	-0.602014	0.879276	-0.083339	-0.018303	-0.468607
38380	1.151577	-1.510159	9.466870	-0.068473	0.040621	-0.090260	0.035013	0.571914	-0.599913	0.878285	-0.084114	-0.017232	-0.470366
38381	1.058801	-1.264823	9.493452	-0.036941	0.015021	-0.102997	0.033680	0.574119	-0.599902	0.877270	-0.084576	-0.016971	-0.472183
38382	1.140785	-1.264502	9.539836	0.083807	0.026144	-0.096862	0.032098	0.574121	-0.601461	0.876446	-0.082811	-0.017600	-0.473998
38383	1.131775	-1.383610	9.895786	0.017454	0.040667	-0.096297	0.031970	0.572349	-0.600937	0.875587	-0.082079	-0.017391	-0.475718
38384	1.290784	-1.364564	9.743893	0.042240	0.047953	-0.130323	0.029455	0.572645	-0.601571	0.874379	-0.080824	-0.017301	-0.478153
38385	1.507435	-1.297194	9.617221	0.254387	0.015238	-0.164261	0.028020	0.570717	-0.604442	0.873218	-0.076183	-0.019926	-0.480926
38386	1.473082	-1.169632	9.647498	0.282226	-0.028563	-0.147448	0.027158	0.561094	-0.610073	0.872162	-0.071456	-0.023502	-0.483399
38387	1.256154	-1.187194	9.563603	0.127933	-0.032363	-0.127926	0.025998	0.555883	-0.612555	0.871093	-0.069507	-0.025691	-0.485495
38388	1.297384	-1.250676	9.270211	-0.244233	-0.040029	-0.118717	0.021339	0.558832	-0.610289	0.869534	-0.074076	-0.024321	-0.487680
38389	1.297118	-1.700338	9.355128	-0.330362	-0.018273	-0.146852	0.018372	0.568882	-0.607378	0.867585	-0.079993	-0.021836	-0.490327
38390	1.032975	-1.924435	9.414339	-0.221369	-0.001842	-0.183242	0.017274	0.575758	-0.605008	0.865387	-0.083759	-0.020128	-0.493643
38391	1.219214	-1.536442	9.481537	-0.203628	0.014546	-0.226565	0.012586	0.583111	-0.600250	0.862803	-0.087143	-0.018430	-0.497632
38392	1.296224	-1.491807	9.823782	-0.406626	0.025284	-0.224845	0.010010	0.592895	-0.596033	0.859803	-0.093810	-0.014476	-0.501727
38393	1.102359	-2.284694	10.271788	-0.283536	0.010737	-0.218636	0.006648	0.600230	-0.591548	0.857061	-0.098628	-0.012027	-0.505543
38394	0.900395	-2.418630	9.922322	-0.202764	-0.002055	-0.249582	0.004360	0.605485	-0.588514	0.854111	-0.102052	-0.010644	-0.509870
38395	1.113183	-2.048422	9.699033	-0.271055	0.032578	-0.279522	0.000743	0.612667	-0.585861	0.850692	-0.106425	-0.008036	-0.514715
38396	1.099259	-1.653853	9.694835	-0.437550	0.034217	-0.284079	-0.005161	0.624016	-0.579519	0.846791	-0.113457	-0.003694	-0.519673
38397	1.196156	-1.749908	9.694391	-0.355503	-0.003976	-0.248526	-0.009214	0.635486	-0.572669	0.843375	-0.119619	-0.000771	-0.523840
38398	1.070236	-1.650380	9.320102	-0.242326	-0.000082	-0.207356	-0.012433	0.641033	-0.568841	0.840600	-0.123694	0.001132	-0.527343
38399	0.994959	-2.044973	9.369081	-0.133921	0.012901	-0.171742	-0.015780	0.645077	-0.565013	0.838459	-0.125916	0.002202	-0.530214
38400	0.860082	-2.074047	9.389021	-0.027330	0.029494	-0.152774	-0.018034	0.647143	-0.566172	0.836750	-0.126061	0.002466	-0.532872
38401	1.001218	-2.345491	9.439346	-0.021933	0.047796	-0.150911	-0.019368	0.647448	-0.564589	0.835094	-0.126017	0.003005	-0.535471
38402	1.140573	-2.236418	9.591021	0.088446	0.069834	-0.161462	-0.020956	0.647193	-0.564577	0.833563	-0.123795	0.002682	-0.538369
38403	1.280297	-2.212113	9.580662	0.125491	0.046069	-0.187075	-0.021994	0.643903	-0.566404	0.831863	-0.121308	0.001527	-0.541559
38404	1.230186	-2.322945	9.566636	0.020787	0.038564	-0.215277	-0.025421	0.642278	-0.568604	0.829566	-0.120546	0.001283	-0.545240
38405	1.224133	-2.568036	9.668774	0.094826	0.026667	-0.248097	-0.028591	0.641752	-0.570020	0.827091	-0.118796	-0.000002	-0.549370
38406	1.232556	-2.315861	9.525946	0.167588	0.014807	-0.277253	-0.033594	0.636861	-0.572339	0.824425	-0.115856	-0.002397	-0.553981
38407	1.351201	-1.919119	9.376572	0.108731	0.003800	-0.281239	-0.037533	0.631541	-0.575192	0.821560	-0.114126	-0.004284	-0.558566
38408	1.448312	-2.058306	9.428342	0.089664	0.011075	-0.290565	-0.041757	0.629523	-0.576600	0.818509	-0.112500	-0.005908	-0.563340
38409	1.544464	-2.005913	9.213910	0.122786	-0.012601	-0.282974	-0.045845	0.628447	-0.579449	0.815592	-0.110738	-0.008233	-0.567873
38410	1.479352	-2.008927	9.074019	0.192894	-0.010733	-0.297389	-0.050713	0.623277	-0.582032	0.812624	-0.107662	-0.011400	-0.572644
38411	1.485016	-1.668965	9.273297	0.157672	-0.014410	-0.287428	-0.057164	0.618385	-0.586044	0.809662	-0.105354	-0.014162	-0.577190
38412	1.556364	-1.456715	9.380171	-0.099783	-0.025638	-0.282264	-0.061798	0.617345	-0.585876	0.806177	-0.107187	-0.014163	-0.581712
38413	1.528147	-1.611020	9.305722	-0.225162	-0.014744	-0.257067	-0.065537	0.622606	-0.583878	0.802690	-0.111074	-0.012446	-0.585830
38414	1.651453	-1.680298	9.380323	-0.105222	-0.027377	-0.249050	-0.071118	0.624876	-0.582128	0.799527	-0.113024	-0.012349	-0.589771
38415	1.708754	-2.072562	9.329742	0.129804	-0.018039	-0.273693	-0.074692	0.623555	-0.581576	0.796581	-0.111271	-0.014907	-0.594016
38416	1.694485	-2.110812	9.410697	-0.002681	0.007256	-0.329776	-0.079318	0.621413	-0.582063	0.792653	-0.111132	-0.015636	-0.599254
38417	1.584852	-1.865133	9.547560	-0.139080	0.041738	-0.360071	-0.084639	0.625592	-0.580708	0.788025	-0.112920	-0.014224	-0.605032
38418	1.161669	-2.090503	10.030192	-0.040181	0.078360	-0.337488	-0.087419	0.624669	-0.580424	0.783868	-0.112514	-0.013408	-0.610502
38419	1.352407	-2.163702	9.622827	-0.060128	0.077410	-0.365259	-0.091654	0.623895	-0.580521	0.779282	-0.112611	-0.012366	-0.616349
38420	1.531117	-1.731508	9.251245	-0.280809	0.066200	-0.390364	-0.095929	0.628902	-0.577209	0.773835	-0.116079	-0.008896	-0.622596
38421	1.475762	-1.750723	9.293671	-0.290974	0.043254	-0.419914	-0.099971	0.638044	-0.570621	0.767909	-0.120165	-0.005662	-0.629162
38422	1.489832	-1.653343	9.616863	-0.247273	0.032352	-0.404918	-0.105569	0.642520	-0.567168	0.762209	-0.123516	-0.003171	-0.635430
38423	1.254322	-1.807016	9.847778	-0.254676	0.026036	-0.348654	-0.110898	0.645491	-0.563455	0.757136	-0.127220	-0.000478	-0.640749
38424	1.137107	-2.507020	9.971306	-0.187746	0.001408	-0.343634	-0.115431	0.650486	-0.561582	0.752254	-0.130052	0.000932	-0.645910
38425	1.070228	-2.644666	9.865520	-0.192861	-0.011421	-0.352864	-0.121296	0.653748	-0.556816	0.747191	-0.133275	0.002302	-0.651105
38426	1.161678	-2.621462	9.561810	-0.189124	-0.016953	-0.387900	-0.127949	0.658364	-0.554271	0.741633	-0.136350	0.003334	-0.656794
38427	1.344115	-2.460595	9.354506	-0.143557	-0.015083	-0.407974	-0.133671	0.661467	-0.551472	0.735883	-0.138868	0.003887	-0.662704
38428	1.736977	-1.939108	8.935761	-0.242491	-0.004001	-0.358661	-0.141250	0.664187	-0.548003	0.730455	-0.142531	0.005903	-0.667897
38429	2.038948	-2.555458	9.354860	-0.203029	0.016265	-0.314157	-0.145789	0.668517	-0.544296	0.725682	-0.145495	0.007950	-0.672424
38430	2.042493	-2.804021	9.140144	-0.277383	0.012544	-0.312667	-0.152050	0.672188	-0.540052	0.720670	-0.149417	0.010810	-0.676899
38431	2.270620	-2.616494	8.962451	-0.319673	0.045472	-0.303702	-0.156741	0.678050	-0.533853	0.715585	-0.153690	0.014869	-0.681247
38432	2.070143	-3.039518	9.213923	-0.279402	0.087566	-0.278635	-0.159979	0.684992	-0.527404	0.710910	-0.156595	0.018930	-0.685366
38433	1.572894	-2.920340	9.172542	-0.276364	0.135094	-0.251954	-0.162393	0.688879	-0.524501	0.706536	-0.159001	0.023848	-0.689171
38434	1.471574	-2.916373	8.984396	-0.230748	0.146059	-0.272045	-0.163498	0.693598	-0.519118	0.701994	-0.160397	0.028086	-0.693317
38435	1.240072	-2.891447	9.371500	-0.274259	0.113020	-0.283304	-0.167504	0.697778	-0.516071	0.697123	-0.163056	0.032592	-0.697402
38436	0.791941	-3.459365	9.613826	-0.156059	0.072713	-0.334318	-0.171642	0.700875	-0.512106	0.691918	-0.164456	0.034551	-0.702147
38437	0.544504	-3.626366	10.175741	-0.066353	0.065383	-0.348627	-0.178130	0.699313	-0.511530	0.686783	-0.164868	0.035349	-0.707035
38438	0.606832	-3.564859	9.831484	-0.244647	0.076077	-0.393841	-0.182259	0.701712	-0.508875	0.680359	-0.167451	0.038412	-0.712458
38439	1.471945	-3.971653	9.987498	-0.117309	0.072435	-0.485429	-0.189833	0.702795	-0.505014	0.673013	-0.168537	0.039617	-0.719082
38440	1.535493	-3.181312	8.870844	-0.247115	0.083208	-0.547037	-0.199107	0.700730	-0.503236	0.664236	-0.171117	0.042304	-0.726444
38441	1.762919	-3.349440	8.827396	-0.153745	0.106973	-0.599188	-0.208649	0.699897	-0.501587	0.654917	-0.172271	0.044093	-0.734481
38442	1.583595	-3.157251	8.842822	0.048899	0.116386	-0.568660	-0.218178	0.696728	-0.500987	0.646625	-0.170444	0.042798	-0.742290
38443	1.583464	-3.117773	9.129059	0.132933	0.156678	-0.565533	-0.225561	0.689275	-0.502241	0.638561	-0.167043	0.041120	-0.750097
38444	1.669592	-2.993943	8.701873	0.121759	0.186065	-0.523180	-0.233331	0.682757	-0.506242	0.630963	-0.163153	0.039781	-0.757419
38445	1.964479	-3.136623	9.024319	0.241366	0.208054	-0.559510	-0.238964	0.673464	-0.511572	0.623116	-0.157577	0.037127	-0.765191
38446	1.769099	-2.610125	9.005873	0.117861	0.180430	-0.580429	-0.246027	0.658974	-0.518465	0.614461	-0.153806	0.035602	-0.772990
38447	1.745868	-2.795406	9.017462	0.044522	0.187630	-0.590032	-0.253930	0.651372	-0.521549	0.605354	-0.150965	0.035608	-0.780697
38448	1.867809	-3.093949	8.894377	0.115818	0.223294	-0.621084	-0.260652	0.644863	-0.523331	0.595830	-0.146549	0.034487	-0.788873
38449	2.301042	-2.908093	9.515609	0.034236	0.242277	-0.676900	-0.266558	0.634502	-0.526433	0.585077	-0.143007	0.035054	-0.797499
38450	2.208845	-2.793370	9.343506	-0.063860	0.240324	-0.684784	-0.272076	0.626194	-0.529012	0.573780	-0.140433	0.036785	-0.806041
38451	1.991831	-2.804682	8.976415	-0.017480	0.240332	-0.699319	-0.279197	0.619285	-0.530267	0.562268	-0.137534	0.038059	-0.814549
38452	2.019688	-2.583781	8.823727	-0.055992	0.214681	-0.714248	-0.286291	0.610017	-0.534799	0.550291	-0.135246	0.039280	-0.823010
38453	1.838106	-1.904748	9.074028	-0.258986	0.205416	-0.663623	-0.292250	0.606687	-0.532656	0.538490	-0.135519	0.044183	-0.830488
38454	1.855926	-2.606771	9.232397	-0.346177	0.166957	-0.647360	-0.298613	0.604595	-0.530248	0.526632	-0.137085	0.049837	-0.837486
38455	1.894729	-1.634506	9.260800	-0.195702	0.188951	-0.695591	-0.306557	0.600603	-0.528089	0.514238	-0.136964	0.053339	-0.844959
38456	1.648222	-2.577199	8.150555	0.059674	0.200302	-0.665657	-0.312740	0.591356	-0.529484	0.502930	-0.133721	0.052429	-0.852309
38457	1.151505	-1.490555	9.570374	0.048749	0.209341	-0.638128	-0.318631	0.578794	-0.533765	0.491960	-0.130609	0.052127	-0.859185
38458	0.774588	-2.356297	9.225817	0.220970	0.258731	-0.679754	-0.323473	0.567462	-0.537007	0.480572	-0.124745	0.048963	-0.866655
38459	0.701163	-2.133318	9.036202	0.306168	0.242483	-0.638701	-0.326033	0.551836	-0.542888	0.470026	-0.118456	0.044558	-0.873532
38460	0.637972	-1.938545	11.146166	0.405131	0.119937	-0.649122	-0.330687	0.532382	-0.550851	0.459523	-0.113183	0.036936	-0.880150
38461	0.532636	-1.150640	9.415721	0.251678	0.081535	-0.638787	-0.336677	0.514324	-0.557623	0.448803	-0.110073	0.031987	-0.886248
38462	1.186292	-1.691167	9.990410	-0.069649	0.031842	-0.653213	-0.342977	0.501518	-0.559412	0.437051	-0.110612	0.031938	-0.892038
38463	1.060786	-1.688670	9.386697	-0.441356	0.031548	-0.620023	-0.349214	0.500387	-0.556480	0.425006	-0.114446	0.038908	-0.897083
38464	1.176996	-1.789466	9.395970	-0.212383	0.040148	-0.576414	-0.355319	0.498851	-0.552894	0.414155	-0.116043	0.041611	-0.901819
38465	1.254477	-1.861744	9.323658	-0.003082	0.079885	-0.499731	-0.358603	0.492317	-0.553394	0.405114	-0.115178	0.041376	-0.906038
38466	1.070716	-1.772369	8.828651	-0.148985	0.112716	-0.469148	-0.361367	0.485524	-0.551803	0.396196	-0.114800	0.043781	-0.909908
38467	1.803337	-1.667106	9.631599	-0.286382	0.065185	-0.432841	-0.363492	0.485016	-0.550345	0.387650	-0.116391	0.048721	-0.913130
38468	1.755361	-1.699272	10.103640	-0.127968	0.037960	-0.408007	-0.366915	0.480125	-0.550843	0.379892	-0.117161	0.050278	-0.916203
38469	1.701906	-1.628539	9.710417	-0.240351	0.059826	-0.395691	-0.369159	0.477689	-0.550695	0.372067	-0.118418	0.054389	-0.919013
38470	1.932076	-1.353594	9.764436	-0.051758	0.061988	-0.357828	-0.371673	0.473367	-0.548057	0.365333	-0.118129	0.054830	-0.921722
38471	1.821343	-1.376739	10.096776	0.430540	0.049716	-0.342453	-0.374928	0.463246	-0.551441	0.360021	-0.114569	0.046573	-0.924711
38472	2.220617	-1.147630	10.720698	0.366657	0.029598	-0.326136	-0.377751	0.445446	-0.556143	0.354828	-0.111761	0.039135	-0.927402
38473	1.979274	-1.126421	10.027339	0.340225	-0.010648	-0.333593	-0.378587	0.427897	-0.560861	0.349446	-0.109940	0.032072	-0.929931
38474	2.069627	-0.867066	9.825359	0.213775	-0.010703	-0.313937	-0.382089	0.413941	-0.565031	0.344113	-0.108926	0.027210	-0.932191
38475	2.122080	-0.726066	10.216742	-0.045723	-0.042858	-0.261683	-0.385902	0.406051	-0.564873	0.339199	-0.110328	0.027213	-0.933826
38476	2.048172	-0.399503	10.062185	-0.244207	-0.067630	-0.216522	-0.388422	0.403914	-0.562626	0.334684	-0.113447	0.030717	-0.934972
38477	2.034146	-0.501318	9.849364	-0.236140	-0.087537	-0.146304	-0.391616	0.405337	-0.560765	0.331500	-0.116895	0.034162	-0.935562
38478	1.745090	-0.591189	9.067576	-0.243635	-0.085648	-0.124193	-0.395082	0.408271	-0.558640	0.328703	-0.120281	0.037742	-0.935982
38479	1.682373	-0.584015	9.091099	-0.170340	-0.021565	-0.109157	-0.395620	0.407749	-0.556670	0.326299	-0.122010	0.040423	-0.936487
38480	1.880538	-0.661428	9.557600	-0.054520	0.002299	-0.115985	-0.396943	0.406946	-0.556398	0.324038	-0.122502	0.041057	-0.937180
38481	2.068710	-0.679920	9.669529	0.119767	0.050010	-0.124398	-0.398777	0.403125	-0.557564	0.321986	-0.121003	0.038668	-0.938183
38482	2.281945	-0.876960	10.326550	0.172000	0.039029	-0.144410	-0.399536	0.397089	-0.560050	0.319710	-0.119359	0.035223	-0.939307
38483	2.277126	-0.890020	10.028633	0.140396	0.073731	-0.150157	-0.398441	0.389676	-0.561372	0.317194	-0.117295	0.032488	-0.940518
38484	2.079788	-0.998825	9.285848	0.107059	0.102912	-0.170668	-0.398001	0.383068	-0.564916	0.314214	-0.114877	0.030608	-0.941879
38485	2.100138	-1.230370	9.112340	0.145656	0.146816	-0.177910	-0.399281	0.375393	-0.567791	0.311125	-0.111425	0.028156	-0.943394
38486	1.572792	-0.844911	9.556955	0.043553	0.150373	-0.132332	-0.397127	0.371635	-0.571741	0.308685	-0.108479	0.027857	-0.944547
38487	1.592305	-0.908766	9.167327	-0.163737	0.135717	-0.068748	-0.395517	0.369267	-0.574113	0.306975	-0.107068	0.031410	-0.945154
38488	2.045018	-1.305429	9.007543	-0.221602	0.095606	-0.032025	-0.393141	0.371973	-0.574393	0.305876	-0.106728	0.036000	-0.945385
38489	2.225755	-1.272698	9.326582	-0.338968	0.066296	-0.008577	-0.393164	0.377722	-0.574128	0.304957	-0.107680	0.042565	-0.945301
38490	1.969954	-1.225155	9.305655	-0.248395	0.040880	0.035285	-0.392132	0.383739	-0.573217	0.305097	-0.108479	0.047469	-0.944931
38491	2.174583	-1.672605	9.214864	-0.049527	0.033836	0.043717	-0.392158	0.387863	-0.571250	0.305805	-0.108247	0.048471	-0.944678
38492	1.908515	-1.511011	8.777719	0.121875	-0.002559	0.036322	-0.393474	0.386503	-0.571895	0.306806	-0.107603	0.046114	-0.944545
38493	2.091397	-1.420410	9.131199	0.091864	-0.042924	-0.011759	-0.394117	0.382399	-0.572677	0.306840	-0.108026	0.043851	-0.944593
38494	1.956063	-1.361117	8.957917	0.214558	-0.039210	-0.038837	-0.396866	0.376526	-0.574754	0.306646	-0.107571	0.039356	-0.944906
38495	2.123126	-0.957953	9.954222	0.358373	-0.077493	-0.043611	-0.398015	0.366679	-0.575797	0.306662	-0.107045	0.031755	-0.945247
38496	0.895723	-0.921999	9.924065	0.239070	-0.037579	-0.040635	-0.401155	0.357132	-0.576431	0.306469	-0.106402	0.026801	-0.945535
38497	1.813711	-0.805965	9.547747	0.131763	0.048458	-0.008975	-0.401919	0.352735	-0.579178	0.306569	-0.104825	0.024327	-0.945746
38498	1.895905	-0.843601	9.752046	0.210545	0.020245	0.005313	-0.401896	0.347667	-0.579836	0.307143	-0.103236	0.020363	-0.945828
38499	1.696625	-0.522507	9.478608	0.064585	0.032051	0.039606	-0.400943	0.343938	-0.582203	0.308027	-0.102353	0.019142	-0.945662
38500	2.121990	-0.727758	9.722171	-0.071632	0.030095	0.031559	-0.400941	0.344343	-0.582727	0.308506	-0.102301	0.020630	-0.945480
38501	2.120534	-0.945624	9.339790	-0.071507	0.015464	0.018677	-0.402011	0.346139	-0.582194	0.308719	-0.102594	0.021826	-0.945352
38502	1.654452	-0.774685	9.640326	-0.068157	0.004446	0.031602	-0.401493	0.348330	-0.581411	0.309219	-0.103005	0.023089	-0.945114
38503	1.525947	-1.123083	9.859907	-0.102984	0.035451	0.035078	-0.400443	0.351459	-0.581942	0.309668	-0.103091	0.025046	-0.944908
38504	1.849820	-1.290917	9.846171	-0.163904	0.050903	0.009848	-0.400847	0.353379	-0.581938	0.309532	-0.103227	0.028361	-0.944844
38505	1.975701	-1.412135	9.507147	-0.124804	0.060874	-0.055480	-0.400732	0.356943	-0.581151	0.308208	-0.103023	0.030720	-0.945225
38506	2.009010	-1.310404	9.684135	0.015655	0.009755	-0.088842	-0.399274	0.356923	-0.581425	0.306606	-0.102885	0.030183	-0.945778
38507	1.947776	-1.100574	9.864160	0.033237	-0.016774	-0.098878	-0.402429	0.353652	-0.583759	0.304831	-0.103210	0.028988	-0.946354
38508	1.655277	-0.947820	9.671515	-0.133299	-0.028851	-0.094182	-0.404417	0.352999	-0.582957	0.302830	-0.104712	0.031023	-0.946766
38509	1.524198	-0.783892	9.134833	-0.292945	-0.041785	-0.089440	-0.404976	0.356593	-0.579938	0.300561	-0.107469	0.035861	-0.947010
38510	1.839744	-0.710277	9.369279	-0.231772	-0.070877	-0.066930	-0.407661	0.362396	-0.577293	0.298891	-0.110340	0.039563	-0.947061
38511	1.789161	-0.730426	9.135655	-0.129821	-0.087103	-0.025780	-0.410473	0.367917	-0.575565	0.298199	-0.112918	0.041142	-0.946908
38512	2.142550	-1.018236	9.202137	-0.290320	-0.098059	0.030671	-0.412225	0.372885	-0.573321	0.298248	-0.116569	0.046007	-0.946226
38513	2.399971	-1.410029	9.172636	-0.199983	-0.125320	0.040429	-0.414661	0.379668	-0.568189	0.298670	-0.120249	0.048817	-0.945491
38514	2.584831	-1.764340	8.888510	-0.134125	-0.116094	0.029701	-0.417065	0.383806	-0.567512	0.299069	-0.123304	0.050614	-0.944877
38515	2.103612	-1.966849	9.054029	-0.056811	-0.079594	0.007876	-0.419226	0.387987	-0.562384	0.299169	-0.125321	0.050931	-0.944563
38516	2.080115	-2.096860	9.044784	0.099436	-0.050289	-0.033826	-0.421347	0.387606	-0.561842	0.298880	-0.125799	0.048550	-0.944716
38517	1.641023	-2.016599	9.550760	-0.012776	0.029955	-0.017933	-0.421597	0.383371	-0.561580	0.298496	-0.125500	0.048669	-0.944871
38518	2.572711	-2.233819	9.517999	-0.178784	0.039024	-0.027969	-0.421609	0.385702	-0.561055	0.297523	-0.125945	0.052095	-0.944936
38519	3.035657	-2.248109	9.291652	-0.078659	0.038210	-0.064356	-0.419499	0.388548	-0.561333	0.296083	-0.125978	0.053417	-0.945310
38520	2.007153	-1.935926	9.708955	-0.088895	0.058931	-0.108798	-0.419501	0.386786	-0.559631	0.293786	-0.125595	0.055057	-0.945983
38521	1.657724	-1.465182	9.659480	-0.112197	0.141149	-0.097082	-0.417656	0.389365	-0.559644	0.291528	-0.123890	0.057543	-0.946758
38522	1.890448	-1.729156	9.729971	0.076912	0.184362	-0.086018	-0.413921	0.386555	-0.562689	0.289926	-0.120138	0.056833	-0.947776
38523	1.912968	-1.402653	9.501892	0.097738	0.176166	-0.093295	-0.411101	0.380339	-0.565466	0.288209	-0.116524	0.055547	-0.948827
38524	1.826463	-1.457606	9.665963	-0.001963	0.146795	-0.090066	-0.404720	0.378592	-0.568663	0.286380	-0.113940	0.056105	-0.949661
38525	1.477933	-1.166460	9.868453	-0.058031	0.113761	-0.094020	-0.402720	0.375964	-0.569335	0.284353	-0.112381	0.057397	-0.950379
38526	1.116505	-1.204845	10.111814	0.022676	0.097305	-0.102830	-0.401508	0.373740	-0.571442	0.282386	-0.110611	0.057173	-0.951186
38527	1.450590	-0.988057	9.985934	0.134533	0.067353	-0.092984	-0.400292	0.368519	-0.572241	0.280858	-0.108793	0.054514	-0.952004
38528	1.697435	-1.190375	9.783741	0.186794	0.030083	-0.054802	-0.398947	0.365341	-0.573825	0.280242	-0.107321	0.050891	-0.952553
38529	1.701786	-1.601972	9.739597	0.250283	0.008157	-0.077498	-0.399438	0.357666	-0.575790	0.279312	-0.105950	0.045723	-0.953241
38530	1.651535	-1.691861	9.517002	0.280152	0.006332	-0.092105	-0.399268	0.348629	-0.576450	0.278192	-0.104439	0.040106	-0.953988
38531	1.590284	-1.495467	9.286317	0.220281	0.009056	-0.077655	-0.399602	0.337782	-0.580645	0.277182	-0.103207	0.035541	-0.954597
38532	1.686155	-1.380223	9.156789	0.167674	0.000799	-0.077909	-0.398914	0.329169	-0.579344	0.276083	-0.102409	0.032068	-0.955124
38533	1.522950	-1.513268	9.748775	0.134388	-0.020243	-0.044828	-0.400218	0.326020	-0.581038	0.275538	-0.102184	0.029078	-0.955401
38534	1.137305	-1.553706	9.406109	-0.017420	-0.008505	-0.023475	-0.401925	0.321937	-0.580895	0.275107	-0.102549	0.029201	-0.955483
38535	0.964135	-1.645651	9.357589	-0.370906	0.016861	0.048526	-0.399431	0.326570	-0.579865	0.275288	-0.104303	0.036322	-0.954996
38536	1.238752	-1.576241	9.793253	-0.392069	0.047991	0.076059	-0.398423	0.335893	-0.576725	0.275932	-0.105579	0.044117	-0.954342
38537	1.677224	-1.508324	9.697469	-0.197883	0.019069	0.091869	-0.396075	0.342999	-0.574907	0.277286	-0.106274	0.048060	-0.953682
38538	1.991192	-1.607702	10.006296	0.006523	-0.083078	0.080155	-0.394369	0.345726	-0.573871	0.279001	-0.107840	0.047526	-0.953032
38539	1.725932	-1.614349	9.624415	-0.050326	-0.108788	0.061443	-0.397144	0.343437	-0.573326	0.280204	-0.110191	0.047883	-0.952392
38540	1.557144	-1.612365	9.598860	-0.072876	-0.068698	0.031728	-0.399020	0.345673	-0.570820	0.280772	-0.111970	0.048840	-0.951969
38541	1.071507	-1.391444	9.751071	0.144346	0.015445	-0.006095	-0.398456	0.337453	-0.571353	0.281006	-0.110895	0.046049	-0.952165
38542	0.985769	-1.105220	9.768690	0.161763	0.084872	-0.022743	-0.397094	0.331118	-0.573987	0.280917	-0.108482	0.043278	-0.952599
38543	1.193210	-1.124018	9.779965	0.254719	0.063040	-0.033305	-0.395082	0.325070	-0.574530	0.280821	-0.105853	0.038585	-0.953124
38544	1.322687	-0.980070	9.581533	0.302041	0.002778	-0.044969	-0.394906	0.316294	-0.576370	0.280900	-0.104237	0.032604	-0.953502
38545	1.307307	-0.787648	9.569685	0.116220	-0.032104	-0.026485	-0.394210	0.308343	-0.577165	0.280699	-0.104161	0.030016	-0.953655
38546	1.481910	-0.993693	9.726871	0.014673	-0.054078	-0.002955	-0.395517	0.303436	-0.576895	0.280763	-0.105204	0.029310	-0.953544
38547	1.589063	-1.219708	9.712697	-0.027265	-0.052269	0.002382	-0.396044	0.303029	-0.577153	0.280823	-0.106288	0.029411	-0.953402
38548	1.504352	-1.157850	9.556728	-0.013422	-0.019348	0.004243	-0.397781	0.303078	-0.574256	0.281130	-0.106828	0.029430	-0.953251
38549	1.834840	-1.185318	9.775492	0.014760	-0.006504	-0.001160	-0.396321	0.301699	-0.573745	0.281186	-0.106801	0.028985	-0.953251
38550	1.882205	-1.004784	9.768863	0.056622	0.008184	0.002714	-0.397507	0.300341	-0.573998	0.281594	-0.106422	0.027821	-0.953208
38551	2.070642	-1.083810	9.769513	-0.002675	-0.015650	-0.010459	-0.397768	0.298164	-0.573211	0.281439	-0.106685	0.027628	-0.953230
38552	2.012254	-0.978454	9.652811	0.015010	-0.028494	-0.038043	-0.398820	0.295445	-0.572679	0.280886	-0.107259	0.026976	-0.953347
38553	1.963594	-0.897733	9.363004	0.002793	-0.024888	-0.058416	-0.399216	0.294225	-0.572022	0.279830	-0.107707	0.026509	-0.953620
38554	1.859681	-0.844775	9.429996	-0.035587	-0.043261	-0.071510	-0.399879	0.292739	-0.570838	0.278571	-0.108865	0.026664	-0.953853
38555	1.683744	-0.851709	9.615512	-0.021583	-0.030480	-0.067776	-0.401460	0.290161	-0.570564	0.277285	-0.109557	0.026597	-0.954150
38556	1.702673	-0.774571	9.645579	-0.098609	-0.025089	-0.071869	-0.403717	0.289926	-0.569236	0.275781	-0.110713	0.028064	-0.954411
38557	1.590475	-1.005275	9.794942	0.011789	-0.049651	-0.062038	-0.405981	0.289975	-0.566990	0.274689	-0.111569	0.027260	-0.954649
38558	1.621541	-0.950163	9.709579	0.055393	-0.068751	-0.048868	-0.405578	0.287787	-0.566471	0.274023	-0.112698	0.025594	-0.954754
38559	1.698948	-0.997640	9.853678	-0.131663	-0.100977	-0.062682	-0.408767	0.288385	-0.565003	0.272619	-0.115300	0.027246	-0.954800
38560	1.911243	-1.026316	9.788037	-0.027332	-0.094472	-0.078765	-0.410237	0.289241	-0.563157	0.271185	-0.117389	0.026953	-0.954962
38561	1.945163	-1.065060	9.696584	0.210706	-0.068609	-0.077596	-0.413275	0.285864	-0.562348	0.270271	-0.117515	0.022206	-0.955328
38562	2.003272	-1.107525	9.910193	0.356663	-0.053754	-0.045499	-0.415088	0.275891	-0.562993	0.270331	-0.116725	0.014876	-0.955550
38563	2.127638	-0.900883	9.753406	0.319572	-0.019914	-0.032822	-0.416261	0.269621	-0.562069	0.270485	-0.115305	0.008421	-0.955757
38564	2.088237	-0.738289	9.476836	0.205454	-0.000802	-0.022361	-0.417958	0.263888	-0.562713	0.270593	-0.114305	0.004322	-0.955874
38565	2.135308	-0.492540	9.543140	0.130191	-0.037454	-0.030080	-0.417406	0.258814	-0.563244	0.270350	-0.114245	0.001393	-0.955959
38566	2.242110	-0.651795	9.349847	0.097013	-0.064886	-0.032037	-0.419507	0.254729	-0.563753	0.270015	-0.115055	-0.001001	-0.955957
38567	2.231884	-0.521253	9.534037	0.021842	-0.052219	-0.045367	-0.420299	0.252966	-0.563092	0.269227	-0.115876	-0.001975	-0.956078
38568	2.409773	-0.410270	9.518048	0.055086	-0.053989	-0.047963	-0.421899	0.253006	-0.560983	0.268510	-0.116703	-0.003548	-0.956175
38569	2.289678	-0.511987	9.395465	-0.058887	-0.017532	-0.034751	-0.423353	0.252745	-0.561364	0.267735	-0.117311	-0.002775	-0.956320
38570	2.290089	-0.601199	9.341402	-0.090685	-0.010173	-0.003540	-0.423497	0.254942	-0.560707	0.267519	-0.118085	-0.001219	-0.956289
38571	2.208385	-0.667016	9.140457	-0.057545	-0.022907	0.005879	-0.423358	0.254519	-0.561756	0.267524	-0.118804	-0.000399	-0.956199
38572	2.291143	-0.825080	9.309464	-0.204674	-0.061381	0.034735	-0.424578	0.259611	-0.560172	0.267771	-0.121166	0.003152	-0.955828
38573	2.333037	-1.012323	9.412859	-0.203824	-0.054031	0.051349	-0.425673	0.264854	-0.557017	0.268292	-0.123275	0.006733	-0.955394
38574	2.364165	-0.969161	9.351336	-0.136846	-0.013650	0.084850	-0.426106	0.271989	-0.555438	0.269704	-0.124353	0.009360	-0.954834
38575	2.557287	-1.011427	9.544602	-0.084418	0.021192	0.101681	-0.425455	0.274312	-0.554918	0.271466	-0.124394	0.011199	-0.954310
38576	2.464927	-0.857841	9.478675	-0.102828	0.033933	0.090483	-0.425207	0.278008	-0.554394	0.273027	-0.124377	0.013451	-0.953837
38577	2.271840	-0.820158	9.352565	-0.017699	-0.000792	0.063273	-0.424958	0.280889	-0.553347	0.274224	-0.124493	0.013796	-0.953474
38578	2.155424	-0.681322	9.209383	-0.093111	-0.006363	0.062890	-0.424570	0.282804	-0.552956	0.275314	-0.125201	0.015569	-0.953040
38579	2.116812	-0.666338	9.391686	-0.100259	0.022899	0.079416	-0.423119	0.284700	-0.553229	0.276602	-0.125307	0.017644	-0.952616
38580	2.358482	-0.770494	9.752587	-0.180623	0.039278	0.082686	-0.421967	0.291284	-0.550222	0.277796	-0.125621	0.021390	-0.952151
38581	2.426923	-0.972935	9.618348	-0.152536	0.033842	0.082851	-0.421589	0.296206	-0.550092	0.279007	-0.125811	0.024515	-0.951696
38582	2.355296	-1.122294	9.608382	-0.064006	0.041222	0.076832	-0.419485	0.298928	-0.549060	0.280371	-0.125438	0.026037	-0.951304
38583	2.259346	-1.223305	9.678091	-0.026048	0.022906	0.053981	-0.419891	0.301257	-0.549186	0.281354	-0.125150	0.026621	-0.951036
38584	2.276619	-1.304911	9.727523	-0.038338	0.017435	0.065006	-0.418317	0.304394	-0.548411	0.282584	-0.125093	0.027489	-0.950654
38585	2.274367	-1.338612	9.724628	-0.049824	0.022935	0.076938	-0.419118	0.305637	-0.548142	0.283943	-0.124932	0.028592	-0.950237
38586	2.158736	-1.363204	9.636779	0.044827	0.023903	0.061724	-0.417272	0.306310	-0.547109	0.285295	-0.124280	0.027911	-0.949938
38587	2.081693	-1.392728	9.491603	0.038660	0.019325	0.061700	-0.418066	0.306726	-0.547495	0.286588	-0.123695	0.027288	-0.949643
38588	2.057814	-1.435588	9.637222	-0.039112	0.019211	0.055769	-0.416216	0.308342	-0.547903	0.287640	-0.123616	0.028157	-0.949310
38589	2.072233	-1.425959	9.630289	-0.055855	0.017395	0.066762	-0.415965	0.311083	-0.547117	0.288797	-0.123605	0.029350	-0.948924
38590	2.084283	-1.431281	9.474281	-0.041754	0.013731	0.052075	-0.415972	0.312999	-0.547116	0.289790	-0.123648	0.030226	-0.948588
38591	2.159084	-1.440508	9.546871	-0.165262	0.004499	0.066233	-0.415450	0.314909	-0.546989	0.290673	-0.124520	0.033433	-0.948096
38592	2.101989	-1.609564	9.397524	-0.244710	0.011676	0.047369	-0.414948	0.320661	-0.545811	0.291042	-0.125780	0.038137	-0.947639
38593	2.179372	-1.662724	9.287068	-0.139714	0.026437	0.049731	-0.414448	0.327367	-0.545026	0.291654	-0.126103	0.040965	-0.947290
38594	2.333286	-1.562359	9.698032	-0.108006	0.046544	0.038782	-0.413131	0.328996	-0.544774	0.292291	-0.125917	0.043243	-0.947017
38595	2.210341	-1.575378	9.480639	-0.174501	0.034562	0.028310	-0.412885	0.333239	-0.544250	0.292398	-0.126319	0.046720	-0.946765
38596	2.145118	-1.556900	9.293035	-0.122044	0.048322	0.023939	-0.409988	0.337450	-0.544010	0.292721	-0.126194	0.049235	-0.946554
38597	2.048562	-1.533049	9.287666	0.026779	0.037495	0.021013	-0.410258	0.337056	-0.542697	0.293191	-0.125372	0.048895	-0.946536
38598	1.995023	-1.429819	9.250203	0.041465	0.072256	0.028410	-0.408263	0.335524	-0.543107	0.293937	-0.123829	0.048473	-0.946529
38599	1.985398	-1.426857	9.418204	0.030833	0.077761	0.046803	-0.405994	0.334651	-0.545746	0.294864	-0.122194	0.048343	-0.946460
38600	1.980836	-1.474368	9.599949	0.030109	0.060372	0.043135	-0.403882	0.335184	-0.544715	0.295884	-0.120928	0.048100	-0.946317
38601	1.889439	-1.514917	9.756974	0.000453	0.048428	0.041154	-0.402942	0.333111	-0.545772	0.296658	-0.120026	0.048351	-0.946177
38602	1.966838	-1.570401	9.670492	-0.041626	0.055726	0.047396	-0.402021	0.333792	-0.544993	0.297465	-0.119263	0.049465	-0.945962
38603	1.918749	-1.602092	9.578372	-0.043362	0.048405	0.044631	-0.400708	0.338281	-0.546049	0.298197	-0.118616	0.050550	-0.945755
38604	2.015853	-1.738791	9.654184	0.028764	0.019193	0.024747	-0.401630	0.337603	-0.546566	0.298847	-0.118150	0.050052	-0.945635
38605	2.030328	-1.738597	9.702336	0.013831	0.004576	0.033923	-0.399782	0.338817	-0.546188	0.299556	-0.118011	0.049773	-0.945443
38606	1.987082	-1.777752	9.535734	-0.121687	-0.001100	0.013867	-0.400585	0.340606	-0.546049	0.299643	-0.118839	0.051975	-0.945193
38607	1.909578	-1.711132	9.360694	-0.111288	0.000739	0.012990	-0.400460	0.342656	-0.546049	0.299663	-0.119549	0.053996	-0.944984
38608	1.839696	-1.718418	9.381546	-0.044862	0.015444	0.021607	-0.399678	0.344302	-0.544745	0.300072	-0.119596	0.054862	-0.944798
38609	1.861352	-1.711328	9.331432	-0.023676	0.008114	0.002346	-0.400218	0.345686	-0.543823	0.300091	-0.119653	0.055248	-0.944763
38610	1.876077	-1.766708	9.311587	-0.018526	0.022773	0.013427	-0.400484	0.347049	-0.544606	0.300442	-0.119414	0.055636	-0.944658
38611	1.949348	-1.955884	9.535284	-0.075940	0.026315	-0.003472	-0.399163	0.347584	-0.544355	0.300207	-0.119453	0.057114	-0.944640
38612	1.910221	-1.845767	9.392422	-0.215915	0.018809	-0.022632	-0.399702	0.349781	-0.544087	0.299346	-0.120511	0.061127	-0.944528
38613	1.872429	-2.009274	9.447392	-0.320911	0.015045	-0.015769	-0.399207	0.357175	-0.542909	0.298292	-0.122246	0.067142	-0.944230
38614	1.819572	-2.047815	9.465564	-0.166890	0.013391	-0.009449	-0.398712	0.362263	-0.539766	0.297955	-0.123105	0.070206	-0.944001
38615	1.814636	-2.026399	9.398599	0.004596	0.011765	-0.004887	-0.397660	0.362809	-0.538726	0.297902	-0.122940	0.070084	-0.944049
38616	1.858068	-2.033530	9.398904	0.048351	-0.015584	0.000916	-0.398857	0.364189	-0.538847	0.298386	-0.123054	0.068928	-0.943966
38617	1.872538	-2.033435	9.418246	0.055354	-0.002783	0.000009	-0.399910	0.363103	-0.539232	0.298570	-0.122854	0.067774	-0.944018
38618	1.940015	-2.028666	9.366127	0.014227	-0.000994	-0.002968	-0.399377	0.361597	-0.538713	0.298764	-0.122892	0.067355	-0.943981
38619	2.012379	-2.033128	9.426758	-0.026967	0.011781	0.004190	-0.399776	0.362012	-0.538710	0.298804	-0.122912	0.067852	-0.943930
38620	2.012289	-2.016481	9.369373	-0.044510	0.016335	0.004094	-0.399912	0.362971	-0.538708	0.298946	-0.122963	0.068665	-0.943820
38621	1.969157	-2.071822	9.394602	-0.031269	0.013580	-0.003218	-0.398996	0.365155	-0.538190	0.298832	-0.122994	0.069237	-0.943810
38622	2.012952	-2.150747	9.509138	-0.037219	0.017203	-0.012478	-0.397807	0.365012	-0.537414	0.298729	-0.123012	0.069870	-0.943794
38623	1.921313	-2.148690	9.460298	-0.113392	0.011626	-0.012858	-0.397817	0.365711	-0.535973	0.298232	-0.123591	0.071962	-0.943718
38624	1.911305	-2.076949	9.336373	-0.119683	0.015302	-0.005515	-0.397287	0.367061	-0.537155	0.297929	-0.124118	0.074173	-0.943574
38625	1.894417	-2.071940	9.403505	-0.089849	0.015314	-0.010903	-0.397836	0.370636	-0.535970	0.297520	-0.124485	0.075845	-0.943522
38626	1.885195	-2.163595	9.344517	0.001139	0.028224	-0.004920	-0.397311	0.371183	-0.535450	0.297604	-0.124055	0.075841	-0.943552
38627	1.887590	-2.158638	9.385421	0.034245	0.031956	0.011853	-0.397308	0.369955	-0.535058	0.297906	-0.123338	0.075327	-0.943592
38628	1.892273	-2.129810	9.369064	0.038500	0.031989	0.022026	-0.395973	0.369511	-0.536903	0.298525	-0.122568	0.074715	-0.943545
38629	1.969382	-2.114765	9.502034	-0.014720	0.028246	0.009765	-0.396241	0.370880	-0.537162	0.298673	-0.122221	0.075094	-0.943513
38630	2.008506	-2.235403	9.383072	-0.044613	0.026440	0.026237	-0.395992	0.372265	-0.535198	0.299159	-0.122044	0.076030	-0.943307
38631	1.989152	-2.220955	9.397498	-0.035815	0.030087	0.020737	-0.395455	0.372245	-0.536513	0.299457	-0.121784	0.076847	-0.943180
38632	2.032618	-2.235321	9.392901	-0.048958	0.035568	0.022510	-0.394935	0.374702	-0.536516	0.299812	-0.121464	0.077916	-0.943021
38633	1.960672	-2.317313	9.381477	-0.039207	0.035544	0.013332	-0.392954	0.375642	-0.536008	0.299952	-0.121147	0.078814	-0.942943
38634	1.846904	-2.226424	9.288062	-0.037700	0.050193	0.026230	-0.391624	0.375888	-0.537197	0.300370	-0.120476	0.079768	-0.942815
38635	1.801018	-2.212235	9.242220	-0.058717	0.048334	0.024279	-0.391892	0.376440	-0.537064	0.300648	-0.120021	0.081138	-0.942668
38636	1.719456	-2.298961	9.259447	-0.046359	0.044663	0.018810	-0.391383	0.378921	-0.534709	0.300905	-0.119518	0.082205	-0.942557
38637	1.672005	-2.457526	9.357611	-0.000589	0.051971	0.004269	-0.389784	0.378611	-0.536425	0.300939	-0.118676	0.082466	-0.942630
38638	1.626480	-2.507279	9.610963	0.010406	0.055514	-0.034444	-0.388451	0.377494	-0.537222	0.300316	-0.117715	0.082401	-0.942955
38639	1.517224	-2.346230	9.626606	-0.075444	0.035299	-0.034860	-0.386727	0.378015	-0.537891	0.299465	-0.117689	0.083893	-0.943097
38640	1.526356	-2.240549	9.565755	-0.106883	0.016047	-0.047914	-0.387407	0.379685	-0.535789	0.298378	-0.118199	0.085771	-0.943209
38641	1.557456	-2.192656	9.480291	-0.063179	0.006058	-0.045832	-0.388458	0.378595	-0.536567	0.297397	-0.118656	0.086827	-0.943365
38642	1.602988	-2.132284	9.517574	-0.026589	0.016193	-0.030897	-0.388192	0.379131	-0.537355	0.296811	-0.118654	0.087231	-0.943512
38643	1.682754	-2.178113	9.438453	-0.012620	0.006186	-0.025268	-0.388072	0.379970	-0.535390	0.296337	-0.118763	0.087369	-0.943635
38644	1.750509	-2.230980	9.419138	-0.025040	0.004407	-0.005019	-0.387806	0.379694	-0.535392	0.296294	-0.118932	0.087732	-0.943593
38645	1.806029	-2.245355	9.405050	-0.033944	0.002620	0.011554	-0.388342	0.381748	-0.535780	0.296469	-0.119173	0.088328	-0.943452
