# Supplementary material for: Identification of Haptic Based Guiding Using Hard Reins
Source: PLoS One. 2015 Jul 22;10(7):e0132020. doi: 10.1371/journal.pone.0132020 (PMC4511788; doi:10.1371/journal.pone.0132020)
Supplement: S8 File — (ZIP) [file pone.0132020.s008.zip › Exp2_MotionData1/Subject2/path1/T8/sync8.txt]

// Start Time: 0
// Sample rate: 25.0Hz
// Scenario: 4.9
// Firmware Version: 2.6.1
Counter	Acc_X	Acc_Y	Acc_Z	Gyr_X	Gyr_Y	Gyr_Z	Mag_X	Mag_Y	Mag_Z	Quat_w	Quat_x	Quat_y	Quat_z
38168	0.518395	-0.795119	9.824930	-0.022037	-0.011168	-0.024013	0.089853	0.428124	-1.187256	0.815750	-0.016387	-0.043539	0.576530
38169	0.464521	-0.771823	9.796621	-0.012026	-0.018069	-0.029319	0.089855	0.427406	-1.186870	0.815902	-0.016338	-0.044000	0.576281
38170	0.476111	-0.752196	9.753497	-0.007557	-0.025143	-0.029352	0.089854	0.427847	-1.187538	0.817972	-0.016289	-0.044470	0.573305
38171	0.508374	-0.780737	9.812478	-0.000106	-0.011510	-0.002727	0.089044	0.428363	-1.184511	0.817828	-0.016148	-0.044677	0.573499
38172	0.558589	-0.755555	9.756053	-0.018127	-0.016992	-0.002829	0.088502	0.429498	-1.183923	0.819883	-0.016416	-0.045118	0.570514
38173	0.630858	-0.732394	9.762911	0.000539	-0.003816	-0.025689	0.088771	0.429705	-1.187056	0.820009	-0.016328	-0.045203	0.570330
38174	0.612186	-0.769148	9.757800	-0.010471	-0.014731	-0.019599	0.088905	0.429992	-1.187321	0.821686	-0.016441	-0.045540	0.567880
38175	0.611671	-0.744882	9.747972	-0.010006	-0.010756	-0.036370	0.089443	0.430125	-1.187459	0.821923	-0.016434	-0.045865	0.567512
38176	0.569430	-0.813622	9.752009	-0.017249	-0.010864	-0.034614	0.088230	0.430556	-1.186476	0.823388	-0.016661	-0.046232	0.565347
38177	0.559074	-0.779823	9.756251	-0.004707	-0.017893	-0.033734	0.089167	0.432532	-1.186969	0.823589	-0.016491	-0.046614	0.565028
38178	0.578955	-0.801309	9.776282	-0.009736	-0.003425	-0.045155	0.088630	0.431968	-1.186571	0.825226	-0.016674	-0.046775	0.562616
38179	0.548755	-0.750880	9.741272	-0.002974	-0.006431	-0.029234	0.088765	0.431990	-1.187663	0.825386	-0.016610	-0.046946	0.562369
38180	0.525559	-0.802281	9.745763	-0.012005	-0.003886	-0.027471	0.087008	0.434163	-1.187845	0.826906	-0.016851	-0.047131	0.560109
38181	0.530588	-0.809471	9.758008	-0.015787	-0.002314	-0.020401	0.087548	0.433590	-1.188143	0.826965	-0.017058	-0.047372	0.559994
38182	0.554631	-0.799324	9.761077	-0.019097	-0.010924	-0.032849	0.088354	0.434139	-1.188134	0.828961	-0.017371	-0.047739	0.556995
38183	0.542868	-0.814101	9.780086	-0.010500	-0.016536	-0.018710	0.087545	0.434589	-1.188383	0.828990	-0.017336	-0.048154	0.556917
38184	0.510974	-0.795259	9.776557	-0.011140	-0.010991	-0.027511	0.088079	0.436259	-1.187517	0.831700	-0.017594	-0.048406	0.552831
38185	0.569610	-0.818472	9.778532	-0.003947	-0.002912	0.007914	0.088084	0.434555	-1.187436	0.831449	-0.017632	-0.048509	0.553198
38186	0.550919	-0.857656	9.751774	0.005159	-0.000972	0.004425	0.086199	0.434919	-1.189038	0.834771	-0.017847	-0.048371	0.548178
38187	0.583683	-0.803656	9.723484	-0.007141	0.002745	-0.006207	0.087816	0.434299	-1.188396	0.834682	-0.017989	-0.048418	0.548305
38188	0.594414	-0.847154	9.777102	0.001265	-0.003042	0.014998	0.087678	0.435087	-1.185505	0.838669	-0.018329	-0.048324	0.542184
38189	0.584185	-0.830352	9.714071	-0.014622	0.002419	0.004377	0.087673	0.436521	-1.186140	0.838462	-0.018605	-0.048453	0.542482
38190	0.584686	-0.842473	9.796027	-0.014704	-0.014470	0.004268	0.086866	0.436558	-1.186948	0.842815	-0.019110	-0.048711	0.535654
38191	0.604479	-0.866393	9.772741	-0.009258	-0.015269	0.002509	0.086060	0.436010	-1.186956	0.842615	-0.019108	-0.049079	0.535934
38192	0.594900	-0.878709	9.731616	-0.003724	-0.007136	-0.000955	0.087410	0.434869	-1.188100	0.847575	-0.019563	-0.049071	0.528040
38193	0.578425	-0.891138	9.808239	-0.027122	0.004181	0.000815	0.088078	0.436193	-1.184655	0.847408	-0.020075	-0.049299	0.528268
38194	0.594798	-0.868997	9.760427	0.010582	0.004410	0.004467	0.086463	0.435931	-1.183963	0.853373	-0.020520	-0.048890	0.518597
38195	0.541487	-0.872394	9.741966	0.007009	0.009710	0.004502	0.087806	0.437044	-1.184352	0.853190	-0.020516	-0.048661	0.518920
38196	0.521373	-0.833915	9.755503	-0.011111	0.004136	0.007949	0.087808	0.436823	-1.187086	0.860780	-0.021495	-0.048397	0.506215
38197	0.541587	-0.879677	9.727580	-0.005872	0.009339	0.015069	0.086733	0.435985	-1.186556	0.860488	-0.021720	-0.048298	0.506710
38198	0.556601	-0.896394	9.771499	-0.011244	-0.004840	0.011422	0.089022	0.435645	-1.186457	0.867024	-0.022530	-0.048206	0.495416
38199	0.571035	-0.891277	9.769496	0.003048	-0.007474	0.014983	0.087539	0.436511	-1.185593	0.866727	-0.022436	-0.048306	0.495930
38200	0.561611	-0.906014	9.762095	-0.004218	-0.012025	0.016702	0.086731	0.436221	-1.184502	0.871275	-0.022883	-0.048341	0.487873
38201	0.580607	-0.886248	9.762529	0.007031	0.004423	0.002692	0.086732	0.436256	-1.186001	0.871116	-0.022828	-0.048202	0.488173
38202	0.555410	-0.840582	9.746967	-0.003715	-0.004471	-0.000931	0.087808	0.436826	-1.187223	0.874696	-0.023216	-0.048157	0.481714
38203	0.571400	-0.910692	9.762431	-0.000191	0.009651	0.004474	0.088616	0.436676	-1.187646	0.874524	-0.023341	-0.047993	0.482037
38204	0.585331	-0.886167	9.724156	-0.007531	0.004147	0.008833	0.086733	0.435997	-1.187101	0.876705	-0.023760	-0.047888	0.478048
38205	0.586335	-0.924983	9.796700	-0.005197	0.002062	0.022088	0.087541	0.435824	-1.186570	0.876356	-0.023918	-0.047898	0.478680
38206	0.623848	-0.866042	9.768518	0.017905	-0.009575	-0.002678	0.087946	0.435399	-1.186998	0.878241	-0.023709	-0.047814	0.475232
38207	0.560568	-0.859912	9.723199	0.010900	0.001160	-0.007921	0.087543	0.435412	-1.187129	0.878186	-0.023547	-0.047700	0.475353
38208	0.570282	-0.852447	9.776402	-0.000100	0.009741	0.000936	0.087676	0.436004	-1.188339	0.879823	-0.023819	-0.047458	0.472326
38209	0.560162	-0.838069	9.732651	0.009146	0.001189	-0.009696	0.088213	0.436253	-1.187382	0.879784	-0.023685	-0.047361	0.472414
38210	0.614013	-0.861366	9.753737	0.012641	-0.011267	-0.008008	0.087677	0.435708	-1.187803	0.881423	-0.023519	-0.047376	0.469357
38211	0.575373	-0.866922	9.762223	0.013463	0.002830	-0.002602	0.087138	0.435399	-1.186170	0.881321	-0.023332	-0.047208	0.469574
38212	0.574565	-0.832954	9.721018	-0.010936	0.000759	0.000844	0.088217	0.434961	-1.186742	0.882661	-0.023681	-0.047239	0.467030
38213	0.594399	-0.847154	9.772287	-0.005576	-0.007194	0.000805	0.087138	0.435890	-1.189018	0.882510	-0.023738	-0.047424	0.467294
38214	0.614059	-0.861364	9.768183	0.009419	-0.000320	-0.020325	0.087811	0.435894	-1.189844	0.884042	-0.023698	-0.047294	0.464404
38215	0.587473	-0.866703	9.757778	0.003875	-0.006701	-0.015957	0.087810	0.436133	-1.187927	0.884052	-0.023577	-0.047391	0.464381
38216	0.596501	-0.832551	9.762612	-0.010436	-0.012933	-0.020466	0.086603	0.434431	-1.186741	0.885436	-0.023760	-0.047675	0.461699
38217	0.585065	-0.866746	9.762519	-0.002832	-0.001874	-0.033628	0.087540	0.436262	-1.187101	0.885611	-0.023786	-0.047757	0.461354
38218	0.565546	-0.862246	9.749849	-0.004828	-0.003846	-0.026570	0.088216	0.435223	-1.185779	0.886978	-0.023941	-0.047835	0.458704
38219	0.579913	-0.852274	9.757438	0.005875	-0.003842	-0.023004	0.087672	0.436931	-1.185445	0.887056	-0.023806	-0.047865	0.458556
38220	0.560605	-0.852622	9.780921	-0.008485	-0.000385	-0.023907	0.089286	0.437454	-1.185174	0.888243	-0.024045	-0.047921	0.456234
38221	0.603625	-0.832427	9.717091	0.000572	0.001514	-0.025644	0.087269	0.436971	-1.186803	0.888348	-0.024050	-0.047905	0.456031
38222	0.594542	-0.852006	9.786772	-0.006702	-0.003924	-0.023932	0.089556	0.437183	-1.186004	0.889426	-0.024216	-0.048012	0.453906
38223	0.579852	-0.852277	9.738176	-0.003027	0.001482	-0.025650	0.089151	0.437461	-1.185309	0.889528	-0.024285	-0.048028	0.453699
38224	0.570101	-0.847598	9.749879	0.007487	0.001308	-0.015007	0.089689	0.437716	-1.184625	0.890427	-0.024243	-0.047915	0.451948
38225	0.594669	-0.856858	9.796442	0.000221	-0.002350	-0.013291	0.088475	0.438456	-1.184723	0.890415	-0.024232	-0.047963	0.451966
38226	0.564677	-0.828281	9.689384	0.007648	0.004994	-0.020286	0.088883	0.437366	-1.187081	0.891255	-0.024204	-0.047790	0.450328
38227	0.580004	-0.852269	9.786328	0.000277	-0.000529	-0.015044	0.089420	0.437766	-1.186529	0.891261	-0.024207	-0.047804	0.450314
38228	0.584580	-0.842478	9.762321	0.007627	0.001441	-0.020314	0.089289	0.436471	-1.185615	0.892021	-0.024139	-0.047700	0.448821
38229	0.530701	-0.821612	9.717178	0.001987	0.010017	-0.009656	0.088211	0.436798	-1.186410	0.891990	-0.024212	-0.047505	0.448900
38230	0.575188	-0.852356	9.795810	0.001895	0.001087	-0.007955	0.088209	0.437649	-1.186382	0.892516	-0.024242	-0.047458	0.447856
38231	0.584616	-0.847335	9.743100	0.000319	-0.002264	-0.016824	0.088748	0.437347	-1.186126	0.892537	-0.024229	-0.047500	0.447811
38232	0.577574	-0.859602	9.738162	0.007299	0.001131	-0.007937	0.088208	0.437778	-1.185833	0.893011	-0.024157	-0.047408	0.446879
38233	0.584992	-0.857033	9.800961	0.001414	0.009493	0.011545	0.088746	0.437905	-1.185699	0.892789	-0.024257	-0.047215	0.447336
38234	0.599103	-0.842215	9.757950	-0.003739	0.000822	0.000861	0.089822	0.438453	-1.185966	0.893146	-0.024383	-0.047224	0.446617
38235	0.599236	-0.851926	9.738769	0.001658	-0.000022	0.000874	0.090363	0.437584	-1.185728	0.893011	-0.024383	-0.047205	0.446888
38236	0.586952	-0.837578	9.776801	0.008535	0.002396	0.013289	0.088745	0.438336	-1.185957	0.893229	-0.024313	-0.047072	0.446469
38237	0.579397	-0.828008	9.747609	-0.003842	-0.001046	0.004389	0.089555	0.437776	-1.187076	0.893060	-0.024405	-0.047118	0.446798
38238	0.599103	-0.842215	9.757950	0.002370	-0.009926	0.006116	0.088746	0.438270	-1.189232	0.893321	-0.024327	-0.047264	0.446265
38239	0.614103	-0.866220	9.751369	-0.005683	0.010410	0.007987	0.088206	0.438670	-1.187577	0.893129	-0.024557	-0.047121	0.446652
38240	0.623888	-0.861181	9.811815	0.009045	0.001107	-0.006175	0.088478	0.437993	-1.189238	0.893509	-0.024446	-0.047016	0.445907
38241	0.618426	-0.841867	9.739282	0.007281	-0.002422	-0.007970	0.090095	0.437181	-1.186420	0.893454	-0.024313	-0.046996	0.446027
38242	0.593971	-0.832601	9.728832	-0.000059	-0.002617	-0.002684	0.087940	0.437517	-1.186520	0.893814	-0.024337	-0.047037	0.445300
38243	0.585065	-0.866746	9.762519	0.007034	0.005312	0.002696	0.087940	0.437492	-1.185430	0.893671	-0.024288	-0.046876	0.445606
38244	0.604097	-0.851837	9.743732	-0.003887	0.009536	0.007989	0.088750	0.436610	-1.184922	0.893917	-0.024495	-0.046730	0.445117
38245	0.643553	-0.880249	9.778860	-0.007355	0.002551	0.001736	0.089016	0.437760	-1.185843	0.893773	-0.024677	-0.046749	0.445394
38246	0.643201	-0.865691	9.759480	-0.000061	-0.002613	-0.002694	0.089554	0.438037	-1.186113	0.894147	-0.024702	-0.046789	0.444638
38247	0.633203	-0.851308	9.754251	-0.003637	0.002691	-0.002670	0.088748	0.437671	-1.187888	0.894044	-0.024813	-0.046778	0.444839
38248	0.604127	-0.851835	9.753363	0.000231	-0.000573	-0.013281	0.089823	0.437666	-1.182582	0.894538	-0.024844	-0.046782	0.443842
38249	0.613534	-0.841957	9.724689	-0.003572	-0.004335	-0.006246	0.089820	0.438671	-1.183095	0.894461	-0.024886	-0.046899	0.443983
38250	0.609026	-0.851744	9.770363	-0.010881	-0.007150	-0.002751	0.088468	0.440397	-1.182751	0.894873	-0.025071	-0.047113	0.443120
38251	0.614044	-0.861365	9.763368	-0.008744	0.004687	-0.013278	0.089012	0.439068	-1.187164	0.894863	-0.025278	-0.047118	0.443126
38252	0.598971	-0.839793	9.731447	-0.003174	0.000462	-0.020357	0.088610	0.438484	-1.186087	0.895436	-0.025375	-0.047136	0.441960
38253	0.555356	-0.833297	9.775799	-0.005186	-0.014800	-0.015148	0.088872	0.440927	-1.187648	0.895427	-0.025344	-0.047459	0.441945
38254	0.585050	-0.866747	9.757704	0.018365	-0.002069	-0.018534	0.089949	0.440870	-1.186298	0.896017	-0.025038	-0.047329	0.440780
38255	0.530898	-0.833748	9.702832	-0.012205	0.003004	-0.018585	0.088066	0.440346	-1.186293	0.896051	-0.025288	-0.047394	0.440689
38256	0.575225	-0.857213	9.776589	-0.012778	0.002479	0.002617	0.087524	0.441468	-1.185160	0.896320	-0.025587	-0.047454	0.440118
38257	0.587391	-0.861849	9.762553	-0.003747	-0.000957	0.000853	0.088061	0.441928	-1.187197	0.896184	-0.025669	-0.047504	0.440385
38258	0.580546	-0.886252	9.743269	-0.005477	-0.007108	-0.002725	0.087520	0.442782	-1.186754	0.896488	-0.025747	-0.047674	0.439743
38259	0.610131	-0.905132	9.782837	0.007037	-0.004421	0.000861	0.088867	0.442754	-1.186907	0.896354	-0.025607	-0.047692	0.440022
38260	0.633994	-0.890135	9.759382	0.001434	0.013051	0.011559	0.088462	0.443060	-1.187437	0.896540	-0.025750	-0.047433	0.439663
38261	0.629036	-0.885370	9.754380	0.009801	-0.000797	-0.000880	0.087795	0.440781	-1.186412	0.896426	-0.025590	-0.047365	0.439912
38262	0.628654	-0.870814	9.725370	-0.000808	-0.000712	-0.007985	0.088332	0.441182	-1.185860	0.896771	-0.025634	-0.047383	0.439202
38263	0.594972	-0.881135	9.738858	-0.014414	-0.014206	-0.006338	0.089005	0.441654	-1.188580	0.896681	-0.025786	-0.047771	0.439337
38264	0.605276	-0.910079	9.749022	-0.007163	-0.013212	-0.008078	0.089004	0.441935	-1.188435	0.897009	-0.025834	-0.048069	0.438630
38265	0.614422	-0.885638	9.729860	-0.007011	0.009947	-0.009700	0.088330	0.442209	-1.187327	0.896975	-0.026063	-0.047962	0.438698
38266	0.605188	-0.900366	9.782649	0.001736	-0.003489	-0.002685	0.086846	0.443213	-1.186323	0.897233	-0.026038	-0.048007	0.438167
38267	0.629021	-0.885371	9.749565	-0.000114	0.006188	0.000902	0.087655	0.442779	-1.186755	0.897105	-0.026120	-0.047902	0.438435
38268	0.643725	-0.897245	9.726032	-0.007067	-0.002498	-0.009786	0.087788	0.443529	-1.188642	0.897436	-0.026257	-0.048009	0.437738
38269	0.638967	-0.894899	9.769200	0.007676	0.001489	-0.022092	0.087793	0.441833	-1.188969	0.897509	-0.026136	-0.047934	0.437603
38270	0.633933	-0.890138	9.740122	-0.000666	-0.000579	-0.013289	0.088330	0.442407	-1.189775	0.897886	-0.026173	-0.047952	0.436826
38271	0.600475	-0.910164	9.763320	0.000471	0.010271	-0.020281	0.088596	0.443205	-1.187707	0.897948	-0.026259	-0.047782	0.436711
38272	0.609800	-0.895432	9.739422	0.001522	0.012190	-0.025572	0.088325	0.443787	-1.188094	0.898427	-0.026354	-0.047559	0.435743
38273	0.615987	-0.948719	9.826677	0.009373	0.010261	-0.016720	0.088862	0.444122	-1.184680	0.898463	-0.026286	-0.047311	0.435701
38274	0.644791	-0.943346	9.772152	0.025627	0.021954	-0.016599	0.089670	0.444125	-1.185644	0.898865	-0.026039	-0.046699	0.434951
38275	0.595344	-0.900550	9.734201	0.036179	0.019153	-0.007733	0.089407	0.442153	-1.185978	0.898844	-0.025576	-0.046056	0.435091
38276	0.551782	-0.906197	9.718464	0.034357	0.013801	-0.007763	0.089811	0.441850	-1.185583	0.899120	-0.025103	-0.045513	0.434605
38277	0.560968	-0.876896	9.742598	0.025489	0.022705	-0.011274	0.090220	0.440158	-1.186461	0.899126	-0.024862	-0.044901	0.434669
38278	0.568370	-0.886475	9.723639	0.007358	0.013576	-0.007854	0.091025	0.440786	-1.183723	0.899350	-0.024868	-0.044600	0.434237
38279	0.570896	-0.896142	9.694901	0.007359	0.002951	-0.009689	0.092104	0.440207	-1.184300	0.899316	-0.024787	-0.044501	0.434323
38280	0.561453	-0.901164	9.742796	-0.000000	0.009827	-0.002595	0.090493	0.438797	-1.183099	0.899440	-0.024891	-0.044331	0.434077
38281	0.539467	-0.891852	9.746865	0.001775	0.004507	-0.002619	0.091298	0.439973	-1.185661	0.899343	-0.024935	-0.044251	0.434284
38282	0.556255	-0.886694	9.723269	-0.003892	-0.008183	0.005236	0.090357	0.439446	-1.186486	0.899357	-0.024957	-0.044436	0.434234
38283	0.561641	-0.906013	9.771726	-0.004004	0.009422	0.012419	0.090623	0.440902	-1.188351	0.899130	-0.025164	-0.044310	0.434705
38284	0.570630	-0.876722	9.733264	-0.011267	-0.010174	0.011385	0.092235	0.441971	-1.187108	0.899071	-0.025306	-0.044593	0.434789
38285	0.580242	-0.866833	9.769594	-0.018477	-0.001387	0.013183	0.091160	0.441148	-1.187258	0.898821	-0.025680	-0.044789	0.435266
38286	0.537052	-0.891895	9.749199	0.001633	-0.000938	0.001767	0.090354	0.440272	-1.185368	0.898833	-0.025660	-0.044799	0.435239
38287	0.536520	-0.872489	9.703297	-0.013110	0.000387	0.014991	0.090894	0.439970	-1.185111	0.898571	-0.025957	-0.044915	0.435752
38288	0.541655	-0.872386	9.794932	0.001352	-0.004735	0.011464	0.091297	0.440433	-1.187147	0.898493	-0.025916	-0.044991	0.435907
38289	0.551297	-0.881930	9.718266	0.005123	-0.009864	0.004370	0.091566	0.440742	-1.188503	0.898323	-0.025788	-0.045137	0.436250
38290	0.539192	-0.877290	9.751562	-0.003547	-0.009630	-0.008031	0.090758	0.440748	-1.187948	0.898400	-0.025775	-0.045354	0.436069
38291	0.531647	-0.862861	9.756036	0.003225	-0.009967	0.007902	0.090488	0.440735	-1.187127	0.898198	-0.025684	-0.045515	0.436474
38292	0.532297	-0.891979	9.777942	0.001571	-0.014273	0.001682	0.089409	0.441308	-1.186278	0.898180	-0.025546	-0.045766	0.436493
38293	0.548429	-0.852845	9.761290	-0.004165	-0.010203	0.014946	0.090623	0.440247	-1.184554	0.897911	-0.025593	-0.045990	0.437018
38294	0.595129	-0.885985	9.758159	-0.001046	-0.011558	-0.000975	0.090894	0.439822	-1.184843	0.897914	-0.025524	-0.046218	0.436993
38295	0.568978	-0.898589	9.839300	0.021440	-0.002524	0.000926	0.089411	0.440713	-1.185070	0.897788	-0.025166	-0.046088	0.437286
38296	0.568783	-0.901029	9.762279	0.030233	0.002663	0.009829	0.090624	0.440470	-1.188092	0.897721	-0.024669	-0.045781	0.437485
38297	0.536193	-0.853071	9.722399	0.032784	-0.010683	0.046889	0.088878	0.439077	-1.187435	0.897190	-0.024080	-0.045675	0.438617
38298	0.604633	-0.880961	9.729525	0.019988	-0.007426	0.054813	0.090631	0.438372	-1.189387	0.896700	-0.023718	-0.045618	0.439643
38299	0.614549	-0.890490	9.739530	0.014083	-0.009712	0.073343	0.088750	0.437123	-1.188724	0.895924	-0.023499	-0.045648	0.441229
38300	0.552121	-0.923185	9.718602	0.005419	-0.009484	0.060956	0.088617	0.436414	-1.188609	0.895352	-0.023384	-0.045754	0.442386
38301	0.549477	-0.896518	9.817020	0.021642	0.008391	0.062887	0.089292	0.435482	-1.185784	0.894684	-0.023185	-0.045397	0.443782
38302	0.452842	-0.806031	9.719486	0.033792	0.013323	0.047063	0.088220	0.433830	-1.186915	0.894254	-0.022750	-0.044850	0.444725
38303	0.573578	-0.769843	9.807175	0.022386	0.028570	0.038253	0.087957	0.431807	-1.185069	0.893821	-0.022695	-0.044132	0.445670
38304	0.602249	-0.754761	9.771831	0.027637	0.038162	0.011803	0.089841	0.431584	-1.183462	0.893725	-0.022559	-0.043212	0.445959
38305	0.600918	-0.696527	9.718390	0.034083	0.028611	0.004688	0.090649	0.431707	-1.183467	0.893595	-0.022258	-0.042406	0.446313
38306	0.583230	-0.648286	9.794518	0.032997	0.031927	-0.021816	0.091736	0.428289	-1.184000	0.893813	-0.021943	-0.041563	0.445970
38307	0.594754	-0.623804	9.760983	0.029888	0.046518	-0.037649	0.093350	0.428797	-1.183048	0.894072	-0.021828	-0.040493	0.445555
38308	0.715390	-0.611915	9.663488	0.003168	0.034992	-0.083803	0.096173	0.429479	-1.178558	0.894879	-0.022028	-0.039887	0.443978
38309	0.847453	-0.653204	9.778589	-0.008108	0.027288	-0.135194	0.096713	0.429060	-1.179396	0.895968	-0.022323	-0.039557	0.441791
38310	0.727707	-0.723350	9.789888	-0.001980	0.011125	-0.198903	0.096707	0.431175	-1.178782	0.897843	-0.022319	-0.039469	0.437974
38311	0.582813	-0.750257	9.785645	0.020389	0.024404	-0.225237	0.098315	0.433939	-1.183348	0.899711	-0.021997	-0.038988	0.434184
38312	0.560483	-0.964212	10.571361	-0.120479	0.031693	-0.207956	0.099637	0.441975	-1.182421	0.901609	-0.024299	-0.039560	0.430054
38313	0.507860	-0.732177	9.956535	-0.076333	0.047057	-0.239529	0.103671	0.443253	-1.180382	0.903535	-0.025903	-0.039520	0.425900
38314	0.616081	-0.861258	10.408592	0.278567	-0.025864	-0.332625	0.103134	0.442670	-1.179167	0.906546	-0.020402	-0.037793	0.419916
38315	0.278092	-0.576164	9.558320	0.259147	-0.029203	-0.277811	0.102344	0.437035	-1.180158	0.908818	-0.015259	-0.036292	0.415331
38316	0.230218	-0.615882	9.496968	-0.030845	0.009093	-0.128168	0.103417	0.438469	-1.181897	0.909969	-0.015818	-0.036435	0.412770
38317	0.320127	-0.696755	9.827733	-0.003330	0.011712	-0.080350	0.103683	0.439295	-1.181055	0.910521	-0.015943	-0.036296	0.411558
38318	0.480213	-0.688985	9.916843	0.048665	-0.008431	-0.110412	0.104760	0.440105	-1.186496	0.911476	-0.014919	-0.036099	0.409495
38319	0.267499	-0.547235	9.456670	-0.049883	0.006311	-0.022167	0.104491	0.439787	-1.184731	0.911530	-0.015897	-0.036413	0.409310
38320	0.297325	-0.740848	10.003100	0.003443	-0.009755	-0.000896	0.103677	0.442109	-1.186146	0.911532	-0.015762	-0.036579	0.409295
38321	0.352018	-0.725315	9.768744	-0.016013	0.029442	0.061172	0.104757	0.440591	-1.182935	0.910929	-0.016390	-0.036159	0.410648
38322	0.528597	-0.726979	9.648995	-0.042960	0.008021	0.055611	0.103946	0.441596	-1.182620	0.910429	-0.017284	-0.036364	0.411700
38323	0.445104	-0.675087	9.631598	-0.147410	0.033751	0.129727	0.103402	0.443650	-1.185002	0.909209	-0.020395	-0.036924	0.414198
38324	0.518940	-0.705289	9.797789	-0.114022	0.057984	0.096373	0.104337	0.446032	-1.184663	0.908353	-0.023024	-0.036790	0.415946
38325	0.196255	-0.815538	9.759830	-0.146820	0.090941	0.117775	0.104707	0.457232	-1.184577	0.907244	-0.026595	-0.036304	0.418191
38326	-0.503874	-1.104936	10.327914	-0.061039	0.292912	0.176070	0.107384	0.461878	-1.179549	0.905852	-0.030280	-0.031420	0.421340
38327	-0.725975	-1.135744	9.642466	-0.085391	0.984595	0.132745	0.122450	0.464548	-1.169002	0.904996	-0.040316	-0.014162	0.423269
38328	0.665545	-0.617725	9.192575	-0.244060	0.405457	0.310346	0.139538	0.466535	-1.161637	0.902117	-0.048242	-0.008651	0.428698
38329	0.823275	-1.032366	9.703674	-0.357766	0.059716	0.159222	0.142620	0.471238	-1.159475	0.900263	-0.055298	-0.010483	0.431692
38330	1.013951	-1.201164	10.688172	0.132709	-0.079800	-0.070052	0.142744	0.474639	-1.159366	0.900928	-0.052196	-0.010853	0.430681
38331	0.551008	-1.221718	10.548939	1.032881	-0.721995	-0.256889	0.138247	0.448454	-1.163844	0.903642	-0.027325	-0.015292	0.427143
38332	-1.797352	0.196850	8.044403	0.020748	-0.121701	-0.292836	0.125899	0.436987	-1.171026	0.906081	-0.025816	-0.017485	0.421954
38333	0.011532	-1.173260	10.402022	-0.160703	-0.015122	-0.056187	0.123203	0.438492	-1.172037	0.906341	-0.028637	-0.019152	0.421141
38334	0.355333	-0.798104	9.591253	-0.014275	0.003599	-0.007939	0.122384	0.441728	-1.170013	0.906338	-0.028918	-0.019225	0.421123
38335	0.327004	-0.793734	9.857564	-0.032293	0.003453	-0.007997	0.123058	0.441422	-1.169758	0.906267	-0.029582	-0.019464	0.421220
38336	0.479560	-0.676873	9.786736	-0.013333	-0.001682	-0.045138	0.127210	0.448713	-1.170116	0.906593	-0.029788	-0.019645	0.420495
38337	0.282982	-0.789688	9.757482	-0.018054	-0.052468	-0.079024	0.126127	0.450909	-1.171941	0.907104	-0.029685	-0.020838	0.419340
38338	0.010113	-0.726671	9.705300	-0.052709	-0.035501	-0.058632	0.122101	0.446609	-1.172170	0.907493	-0.030315	-0.021971	0.418396
38339	0.148525	-0.855249	9.744221	-0.048737	-0.031575	-0.071882	0.120076	0.448643	-1.172217	0.907929	-0.030951	-0.023035	0.417344
38340	0.304978	-0.915524	9.787994	-0.059675	-0.051256	-0.070307	0.120604	0.452037	-1.172249	0.908398	-0.031572	-0.024519	0.416191
38341	0.309912	-0.925149	9.754516	-0.051961	-0.041034	-0.121494	0.120052	0.456641	-1.174412	0.909233	-0.032166	-0.025824	0.414238
38342	0.217110	-0.883130	9.797090	-0.062146	-0.030762	-0.109065	0.119504	0.459933	-1.175117	0.910019	-0.032983	-0.026980	0.412372
38343	0.082170	-0.919564	9.814890	-0.012317	-0.005208	-0.083076	0.116548	0.458016	-1.175145	0.910572	-0.033178	-0.027279	0.411112
38344	0.018147	-0.889180	9.687515	-0.046246	0.002814	-0.023882	0.117754	0.460288	-1.176449	0.910668	-0.034028	-0.027635	0.410806
38345	0.229196	-0.890200	9.742146	-0.087099	-0.023454	0.018210	0.117475	0.463427	-1.176889	0.910325	-0.035495	-0.028807	0.411361
38346	0.348782	-0.934157	9.726889	-0.074169	-0.033656	0.004016	0.118542	0.466812	-1.177065	0.910149	-0.036570	-0.030038	0.411568
38347	0.443059	-1.053836	9.660872	-0.096644	-0.040078	-0.031473	0.115843	0.469013	-1.177507	0.910191	-0.038042	-0.031638	0.411222
38348	0.427079	-1.199769	9.817959	-0.110054	-0.049895	-0.070472	0.115306	0.468981	-1.181729	0.910573	-0.039590	-0.033516	0.410080
38349	0.465892	-1.199063	9.833589	-0.087638	-0.056029	-0.102277	0.113683	0.471769	-1.184075	0.911181	-0.040727	-0.035401	0.408457
38350	0.442573	-1.262617	9.722616	-0.050107	-0.052542	-0.158707	0.112053	0.476312	-1.182545	0.912314	-0.041099	-0.036907	0.405749
38351	0.291885	-1.284803	9.448539	-0.064358	-0.082665	-0.168629	0.112045	0.479337	-1.184492	0.913441	-0.041559	-0.039148	0.402946
38352	0.352810	-1.417215	9.485110	-0.128370	-0.093100	-0.199848	0.109611	0.483104	-1.185432	0.914775	-0.042999	-0.042059	0.399460
38353	0.479179	-1.611518	9.899699	-0.216015	-0.080116	-0.286709	0.106624	0.491728	-1.187164	0.916668	-0.046176	-0.045575	0.394348
38354	0.491648	-1.533624	9.735796	-0.105715	-0.039000	-0.365669	0.106069	0.497311	-1.188749	0.919303	-0.047475	-0.047470	0.387782
38355	0.288270	-1.537310	9.777729	-0.119286	-0.042842	-0.431115	0.106317	0.504398	-1.188658	0.922337	-0.049053	-0.049668	0.380028
38356	0.412162	-1.282567	9.943307	-0.015849	-0.066879	-0.501712	0.103059	0.513591	-1.190232	0.925937	-0.048342	-0.051521	0.371011
38357	0.265643	-1.290041	10.314409	0.055322	-0.028389	-0.667426	0.102237	0.518179	-1.191437	0.930718	-0.046543	-0.052339	0.358967
38358	-0.013960	-1.426249	9.940943	0.163003	0.053496	-0.707156	0.103039	0.520454	-1.192464	0.935828	-0.043156	-0.050836	0.346091
38359	-0.009555	-1.465053	9.556199	0.081412	0.112422	-0.673430	0.103702	0.523675	-1.191276	0.940481	-0.041884	-0.048776	0.333710
38360	0.046489	-1.599984	9.566159	0.022011	0.100355	-0.709064	0.105698	0.530965	-1.189427	0.945158	-0.041450	-0.047343	0.320496
38361	-0.018837	-1.698256	9.747852	0.086597	0.069564	-0.808061	0.106479	0.540034	-1.189687	0.950251	-0.039701	-0.046145	0.305480
38362	-0.537276	-1.989299	9.512665	0.177444	0.051552	-0.841355	0.107007	0.543459	-1.191083	0.955366	-0.035868	-0.044757	0.289804
38363	-0.990769	-2.084916	9.588540	0.137420	0.065160	-0.687462	0.106728	0.546532	-1.188662	0.959321	-0.033322	-0.043154	0.277001
38364	-0.984862	-2.373695	9.634232	0.152054	0.070074	-0.593662	0.106992	0.548233	-1.188882	0.962628	-0.030283	-0.041376	0.265929
38365	-0.694158	-2.254326	9.579661	0.016274	0.159790	-0.312444	0.109141	0.549725	-1.188041	0.964320	-0.031015	-0.038293	0.260114
38366	0.747640	-1.509572	9.599031	-0.198999	0.312398	-0.045499	0.115446	0.556749	-1.185160	0.964574	-0.036445	-0.033349	0.259146
38367	2.777634	-0.933766	9.849570	-0.016351	0.215952	-0.571162	0.124445	0.563266	-1.181508	0.967505	-0.037922	-0.029666	0.248224
38368	1.487535	-0.855269	9.347181	-0.003641	0.161629	-0.818720	0.128321	0.572041	-1.178269	0.971465	-0.038305	-0.027190	0.232485
38369	1.034042	-0.382840	9.175631	-0.217877	0.139344	-0.854813	0.128828	0.582846	-1.179698	0.975114	-0.043080	-0.026200	0.215897
38370	1.491493	-0.107412	9.953120	-0.287999	0.172595	-0.854951	0.130926	0.600894	-1.176819	0.978429	-0.048987	-0.024825	0.199152
38371	0.976096	-0.425018	10.512642	-0.242931	0.150009	-0.861914	0.129796	0.618483	-1.175417	0.981468	-0.054166	-0.023807	0.182263
38372	0.598294	-0.478026	10.267938	-0.118420	0.182380	-0.799340	0.132045	0.631438	-1.173387	0.984161	-0.056769	-0.021533	0.166554
38373	0.749678	-0.417100	9.472893	0.072316	0.162574	-0.832480	0.132691	0.640344	-1.172561	0.986889	-0.055705	-0.019165	0.150267
38374	0.539398	-0.474344	9.293544	-0.004678	0.172052	-0.811390	0.133610	0.647655	-1.170562	0.989217	-0.055997	-0.016695	0.134292
38375	0.048562	-0.725984	9.605368	-0.051330	0.170101	-0.749553	0.133580	0.657556	-1.169150	0.991070	-0.057343	-0.014439	0.119515
38376	0.006490	-0.916099	9.663287	-0.116573	0.171007	-0.664864	0.134088	0.667413	-1.166381	0.992452	-0.059865	-0.012100	0.106347
38377	0.087844	-1.152482	10.139402	-0.012652	0.185751	-0.577824	0.134599	0.676135	-1.163650	0.993603	-0.060476	-0.009255	0.094920
38378	0.038141	-1.143709	9.805600	0.046811	0.193464	-0.510379	0.136863	0.684311	-1.163548	0.994584	-0.059815	-0.005947	0.084792
38379	0.123067	-1.236824	10.015939	-0.012748	0.199139	-0.436287	0.139139	0.687844	-1.159096	0.995259	-0.060449	-0.002653	0.076145
38380	0.194659	-1.403020	10.146977	0.078151	0.137999	-0.413419	0.138455	0.691562	-1.159650	0.995935	-0.059078	-0.000296	0.067998
38381	0.176059	-1.252878	9.810657	0.125688	0.087818	-0.381758	0.140612	0.690189	-1.157674	0.996547	-0.056788	0.001037	0.060563
38382	0.204583	-1.262097	9.575684	0.126325	0.095687	-0.268544	0.140068	0.692360	-1.158961	0.996981	-0.054388	0.002781	0.055347
38383	0.441039	-1.490888	9.329490	-0.020717	0.093280	-0.221317	0.143024	0.694111	-1.157848	0.997167	-0.055030	0.004217	0.051106
38384	0.649728	-1.683699	9.727335	-0.036033	0.085160	-0.256827	0.143009	0.698910	-1.156737	0.997356	-0.055853	0.005584	0.046151
38385	0.420411	-1.903958	9.396972	0.029742	0.111340	-0.287329	0.143805	0.702559	-1.155810	0.997605	-0.055553	0.007310	0.040561
38386	0.305332	-1.886570	9.903661	-0.104275	0.054603	-0.267766	0.144335	0.705036	-1.153009	0.997672	-0.057713	0.008006	0.035437
38387	-0.252604	-1.906436	9.619475	0.046848	0.002615	-0.272799	0.145137	0.707022	-1.153772	0.997885	-0.057033	0.007566	0.030252
38388	-0.003415	-1.542636	9.475124	-0.320636	-0.165172	-0.156624	0.141750	0.713865	-1.151738	0.997601	-0.063350	0.003886	0.027630
38389	0.162433	-1.296740	10.590542	-0.109800	-0.286871	-0.123220	0.136611	0.721636	-1.151289	0.997509	-0.065605	-0.002270	0.025812
38390	-0.793981	-1.256020	8.837240	0.009838	-0.180090	-0.197942	0.127191	0.721115	-1.156105	0.997596	-0.065305	-0.006127	0.022367
38391	-1.417549	-0.762235	10.200996	-0.379950	-0.023213	0.335907	0.127847	0.726809	-1.157565	0.996872	-0.073102	-0.006451	0.029325
38392	-0.188927	-0.795557	12.241844	-0.243087	-0.216569	0.225156	0.127696	0.732156	-1.155481	0.996317	-0.077848	-0.010588	0.034364
38393	0.225651	-0.130258	11.118107	0.299335	0.098196	0.122689	0.130396	0.729360	-1.153830	0.996680	-0.072052	-0.008344	0.036993
38394	-0.561767	-0.096209	9.114866	0.365951	0.262862	-0.045572	0.137428	0.719351	-1.157646	0.997235	-0.064943	-0.002905	0.036010
38395	-1.313078	-0.321037	9.233130	0.140511	0.243095	0.171250	0.141760	0.711265	-1.155913	0.997276	-0.062314	0.002225	0.039397
38396	-1.438997	-0.524787	9.514867	0.266118	0.183490	0.107638	0.148248	0.702810	-1.158854	0.997483	-0.057142	0.006222	0.041514
38397	-1.210699	-0.564353	9.416249	0.216346	0.249595	0.366010	0.155543	0.694576	-1.159888	0.997335	-0.052931	0.011836	0.048786
38398	-0.612917	-0.606889	9.644353	0.202262	0.264784	0.288129	0.163501	0.689037	-1.155388	0.997160	-0.049077	0.017613	0.054349
38399	-0.124812	-0.845701	9.206150	0.325239	0.302747	0.341715	0.173231	0.676274	-1.153188	0.996923	-0.042724	0.024374	0.061034
38400	-0.303113	-0.839185	9.578578	0.169995	0.132308	-0.009927	0.179719	0.667630	-1.154090	0.997000	-0.039487	0.027200	0.060768
38401	-0.376824	-0.527342	9.696737	0.194362	0.135096	-0.114154	0.181619	0.662470	-1.153734	0.997190	-0.035757	0.030057	0.058563
38402	-0.496331	-0.619340	9.645617	0.141165	0.083809	-0.287897	0.181893	0.660721	-1.152021	0.997551	-0.033196	0.031675	0.052788
38403	-0.636894	-0.811213	9.970147	0.055388	-0.047461	-0.402137	0.180266	0.664952	-1.155410	0.997998	-0.032224	0.030528	0.045044
38404	-1.089662	-0.707754	9.998803	0.084359	-0.111822	-0.487235	0.176078	0.669894	-1.156292	0.998506	-0.030720	0.028043	0.035449
38405	-0.594815	-0.854147	9.976577	0.089438	-0.075853	-0.536600	0.168394	0.673801	-1.157985	0.998917	-0.029129	0.026284	0.025012
38406	-1.145445	-1.126362	9.643966	0.232928	-0.125210	-0.794477	0.160170	0.678152	-1.159929	0.999375	-0.024815	0.023417	0.009212
38407	-1.664619	-0.893041	9.419243	0.141186	-0.094008	-0.722845	0.150732	0.683098	-1.161840	0.999512	-0.022309	0.021286	-0.004971
38408	-1.604689	-1.222114	9.433194	0.200696	-0.139452	-0.734442	0.144256	0.688155	-1.165419	0.999472	-0.018613	0.018129	-0.019511
38409	-2.158042	-1.635125	9.650432	0.178147	-0.196399	-0.741816	0.130784	0.691813	-1.168961	0.999202	-0.015480	0.014036	-0.034043
38410	-1.206259	-1.224564	9.719874	0.092911	0.026863	-0.376642	0.124046	0.694602	-1.172338	0.998946	-0.013706	0.014369	-0.041376
38411	-0.295699	-0.972576	9.548517	0.096514	0.241215	-0.340102	0.124037	0.697265	-1.170887	0.998593	-0.011823	0.019218	-0.047982
38412	0.201014	-0.922344	9.057844	-0.088802	0.306797	-0.465902	0.128324	0.703897	-1.167450	0.997958	-0.013475	0.025294	-0.057080
38413	1.029397	-0.664553	8.994658	-0.358448	0.314508	-0.580052	0.133543	0.713243	-1.159571	0.996939	-0.020749	0.031942	-0.068275
38414	0.479395	-0.723038	9.442833	-0.416847	0.115475	-0.821865	0.130520	0.732694	-1.150860	0.995421	-0.029414	0.034445	-0.084178
38415	0.392221	-0.588495	11.083344	-0.731289	0.016215	-0.796990	0.124524	0.755808	-1.144177	0.993423	-0.044676	0.035560	-0.099251
38416	-0.129426	0.256636	11.638716	-0.111298	0.032971	-0.759509	0.116649	0.777934	-1.142004	0.991704	-0.047348	0.035739	-0.114036
38417	-0.240143	1.050641	9.226820	0.247605	0.134485	-0.358081	0.113955	0.778629	-1.144813	0.991017	-0.042437	0.037495	-0.121159
38418	0.220705	0.835690	9.517019	-0.304338	-0.006468	-0.238810	0.111789	0.782445	-1.141937	0.990180	-0.048652	0.037888	-0.125461
38419	0.509022	0.224372	10.228603	-0.062734	-0.033586	-0.496432	0.105837	0.791577	-1.138162	0.988893	-0.050293	0.036808	-0.134928
38420	-0.568976	0.165945	10.022635	0.089555	0.129710	-0.507043	0.099633	0.795144	-1.138929	0.987490	-0.048531	0.038611	-0.144975
38421	-0.690509	-0.807338	9.901067	0.065883	0.157612	-0.421997	0.100981	0.794833	-1.139091	0.986220	-0.046979	0.041034	-0.153229
38422	-0.314132	-0.846636	9.879211	-0.121232	0.158123	-0.290049	0.100692	0.800886	-1.136709	0.985092	-0.049110	0.044241	-0.158822
38423	0.140427	-1.175763	10.526363	-0.065744	0.075061	-0.362119	0.099461	0.807276	-1.135669	0.983841	-0.050373	0.045443	-0.165692
38424	-0.196880	-1.211054	10.169623	0.224347	-0.083512	-0.467345	0.092460	0.807774	-1.137890	0.982577	-0.046646	0.042573	-0.174795
38425	0.133929	-1.535310	9.267440	0.164774	-0.144237	-0.333578	0.083044	0.805689	-1.142620	0.981717	-0.044118	0.038684	-0.181079
38426	0.487736	-1.548404	8.404538	-0.134923	-0.087130	-0.084898	0.079265	0.808870	-1.141382	0.981394	-0.047140	0.037373	-0.182336
38427	0.463530	-2.636349	9.213642	-0.477531	-0.223690	-0.288386	0.074387	0.819005	-1.139087	0.980045	-0.057574	0.034233	-0.187152
38428	0.896784	-3.026413	11.170182	-0.765671	-0.433990	-0.257166	0.062625	0.835020	-1.132566	0.978385	-0.074364	0.028281	-0.190875
38429	0.820055	-1.911202	10.037601	-0.042798	-0.433454	-0.499788	0.047243	0.846417	-1.131335	0.976620	-0.077258	0.018939	-0.199714
38430	-1.746086	-0.904289	8.877587	-0.193211	-0.530607	-0.441098	0.027843	0.851793	-1.135707	0.974715	-0.083310	0.008659	-0.207159
38431	-2.408000	-0.823838	10.835486	-0.411188	-0.654312	0.316063	0.006796	0.866685	-1.132660	0.975369	-0.093997	-0.001984	-0.199541
38432	-0.874558	-0.924853	9.205404	0.056640	-0.382868	0.575356	0.004246	0.864547	-1.135836	0.977704	-0.094439	-0.008593	-0.187357
38433	-1.032271	-0.706738	9.759825	-0.301209	-0.247093	0.787294	0.002770	0.862376	-1.132479	0.979946	-0.101312	-0.010828	-0.171246
38434	0.642513	-0.511130	11.013407	-0.192057	0.010134	0.783571	0.014610	0.864278	-1.128465	0.982142	-0.105206	-0.008372	-0.155754
38435	0.895502	-1.094151	9.927831	0.266687	0.147369	0.280189	0.023507	0.860233	-1.128155	0.983624	-0.099395	-0.005769	-0.150240
38436	-0.275622	-0.867892	8.893552	0.070253	0.051147	0.073240	0.029729	0.850994	-1.133709	0.984013	-0.097873	-0.004818	-0.148717
38437	-0.541625	-1.231910	9.851064	0.066136	-0.037018	0.041770	0.030806	0.851265	-1.134259	0.984324	-0.096466	-0.005663	-0.147541
38438	-0.616642	-1.408097	9.541954	0.129041	-0.035575	0.148098	0.028531	0.847139	-1.137638	0.985020	-0.094053	-0.006447	-0.144390
38439	-0.613913	-1.568289	9.393992	0.142025	-0.052627	0.266505	0.029490	0.842107	-1.141904	0.986094	-0.091197	-0.007327	-0.138738
38440	-0.780718	-1.614948	10.000685	0.093078	-0.184131	0.390190	0.031663	0.835850	-1.143496	0.987300	-0.089933	-0.010495	-0.130539
38441	-0.759836	-1.692256	9.985058	0.315002	-0.239991	0.495733	0.031423	0.826374	-1.144618	0.989090	-0.084182	-0.015020	-0.119957
38442	-0.844021	-1.679270	9.503319	0.282246	-0.196173	0.653306	0.032536	0.814983	-1.150183	0.990983	-0.079266	-0.018472	-0.106438
38443	-1.026286	-2.003018	9.603683	0.260605	-0.179493	0.725890	0.033248	0.803066	-1.157123	0.992800	-0.074508	-0.021195	-0.091367
38444	-1.168433	-2.287205	9.611094	0.286460	-0.224520	0.829163	0.037328	0.789779	-1.163465	0.994498	-0.069580	-0.024939	-0.074225
38445	-1.013969	-2.298999	9.331860	0.257969	-0.242034	0.916459	0.037638	0.776475	-1.165264	0.995942	-0.065086	-0.028512	-0.055223
38446	-0.807995	-2.052493	9.343543	0.253708	-0.207236	0.946671	0.042267	0.759704	-1.168725	0.997008	-0.060799	-0.031689	-0.035704
38447	-1.154942	-2.155896	9.340898	0.410966	-0.224086	0.818062	0.043796	0.744481	-1.174691	0.997799	-0.053170	-0.035007	-0.018554
38448	-1.549034	-2.090223	9.292198	0.310014	-0.180745	0.899443	0.043438	0.730162	-1.181015	0.998148	-0.047682	-0.037777	0.000063
38449	-0.186972	-1.929531	9.535001	0.160768	0.054094	1.135331	0.050749	0.716685	-1.182355	0.998091	-0.045283	-0.035072	0.023096
38450	0.552563	-1.202368	9.629244	0.276738	0.471101	1.177067	0.067078	0.703562	-1.183517	0.997779	-0.040797	-0.024480	0.046609
38451	1.312724	-1.441077	9.384753	0.269167	0.620956	1.048775	0.089889	0.682731	-1.176959	0.997001	-0.036482	-0.010507	0.067441
38452	1.456411	-1.088705	11.062000	-0.061402	0.134742	0.968511	0.101228	0.672363	-1.175655	0.995464	-0.038085	-0.007213	0.086888
38453	1.881173	0.171812	12.317333	0.177685	-0.030507	1.012232	0.111625	0.662344	-1.176238	0.993599	-0.034545	-0.006409	0.107359
38454	1.241709	0.014454	11.441889	0.635375	-0.134021	1.181148	0.114794	0.638542	-1.181001	0.991093	-0.021773	-0.006907	0.131202
38455	0.821550	0.132871	9.612981	0.386251	-0.218901	1.469049	0.111379	0.610921	-1.185811	0.986870	-0.013576	-0.009355	0.160674
38456	1.921333	0.240196	9.352229	0.224837	-0.128407	1.496288	0.108482	0.589734	-1.187145	0.981598	-0.008999	-0.010779	0.190440
38457	2.493605	0.235940	8.652441	0.257354	-0.294066	1.160155	0.106389	0.569506	-1.187777	0.976812	-0.002847	-0.015303	0.213533
38458	1.151574	0.352327	8.061508	0.117849	-0.344372	0.985536	0.100648	0.554063	-1.189165	0.972237	0.000626	-0.021493	0.233006
38459	-0.281049	-0.066833	9.166591	-0.250007	-0.181596	1.105965	0.096363	0.546580	-1.192630	0.966685	-0.003627	-0.026162	0.254602
38460	-0.094538	-0.310992	9.891539	-0.106878	-0.126235	1.146503	0.094226	0.541244	-1.192914	0.960448	-0.005650	-0.029082	0.276878
38461	0.366063	-0.157030	9.365273	-0.027797	-0.118594	1.152894	0.088061	0.532374	-1.195857	0.953656	-0.005978	-0.031326	0.299204
38462	0.496814	-0.232398	8.849872	-0.080561	-0.073674	1.115871	0.086609	0.522435	-1.194116	0.946605	-0.007772	-0.033096	0.320597
38463	0.924104	-0.069303	8.577690	-0.269795	-0.158011	0.974959	0.086220	0.517592	-1.192905	0.939921	-0.012284	-0.037633	0.339089
38464	0.735642	0.082770	9.721459	-0.160402	-0.084204	0.797198	0.083527	0.517820	-1.193957	0.934197	-0.015328	-0.040124	0.354161
38465	0.185066	0.228152	9.741983	0.050543	-0.030123	0.658636	0.083272	0.513141	-1.193833	0.929348	-0.014440	-0.040077	0.366740
38466	-0.311050	0.209368	9.086552	-0.040643	0.009299	0.577392	0.079511	0.510744	-1.196867	0.924948	-0.015727	-0.040054	0.377649
38467	-0.606516	0.116720	10.103703	-0.500933	-0.002800	0.621888	0.079495	0.515509	-1.194257	0.919879	-0.025200	-0.043554	0.388961
38468	-1.425777	0.160309	11.888538	-0.100642	-0.127933	0.569433	0.082180	0.518188	-1.196248	0.915115	-0.026552	-0.046418	0.399631
38469	-1.388827	-0.402353	10.825067	0.262412	-0.358277	0.586820	0.072240	0.511075	-1.197726	0.910038	-0.019178	-0.050264	0.411019
38470	2.912552	-1.234512	12.297005	-0.154483	-0.708136	0.222508	0.057435	0.510510	-1.201389	0.907223	-0.016394	-0.064349	0.415376
38471	4.386758	-1.341250	12.593412	0.443780	-0.273753	-0.235537	0.039657	0.513372	-1.202997	0.908812	-0.005467	-0.065612	0.411978
38472	1.562918	-0.557929	7.469540	1.064181	0.284012	-0.370765	0.041074	0.490073	-1.203223	0.912006	0.012011	-0.051732	0.406724
38473	2.064765	-1.184960	6.627850	-0.349136	0.015400	-0.131205	0.042707	0.484254	-1.204795	0.913038	0.005930	-0.054269	0.404205
38474	3.323980	-0.996607	10.545676	-0.463341	-0.169550	-0.449625	0.041291	0.507597	-1.206476	0.916361	-0.000678	-0.061079	0.395665
38475	2.243585	-1.557614	10.242318	0.122257	0.078871	-0.662531	0.038305	0.515634	-1.207408	0.921507	0.002001	-0.058814	0.383878
38476	1.412434	-0.973156	9.379468	0.013188	0.221922	-0.662663	0.044480	0.521573	-1.206606	0.926676	0.001312	-0.054617	0.371869
38477	1.147265	-0.926990	9.356538	-0.155707	0.250961	-0.601064	0.049027	0.531511	-1.205246	0.931236	-0.002573	-0.051273	0.360783
38478	1.140039	-0.837318	9.170276	-0.121477	0.107956	-0.559434	0.050209	0.540937	-1.202909	0.935232	-0.005046	-0.050189	0.350423
38479	1.108108	-0.920426	9.278253	-0.081884	-0.011280	-0.613994	0.048971	0.549781	-1.203699	0.939343	-0.005707	-0.051220	0.339084
38480	0.938171	-1.433264	9.784852	-0.109538	-0.022847	-0.659196	0.047325	0.559738	-1.203084	0.943625	-0.006942	-0.052486	0.326754
38481	1.813137	-1.218336	9.619904	-0.185449	0.061906	-0.802310	0.045266	0.573016	-1.204539	0.948683	-0.009885	-0.052863	0.311623
38482	1.782303	-1.044045	10.166512	-0.081962	0.238519	-1.076701	0.046307	0.585025	-1.203344	0.955337	-0.011795	-0.049072	0.291178
38483	0.933398	-1.171148	9.929574	0.081502	0.311758	-1.252339	0.047081	0.595884	-1.201228	0.962550	-0.010732	-0.043179	0.267430
38484	0.033980	-1.032178	9.193172	0.035414	0.172844	-1.334498	0.045171	0.604136	-1.200257	0.969451	-0.009827	-0.039957	0.241807
38485	-0.443112	-1.356392	9.561333	-0.051651	0.043986	-1.331950	0.041362	0.616969	-1.199114	0.975503	-0.009960	-0.039792	0.216126
38486	-0.724367	-1.570259	9.708384	-0.037818	0.154374	-1.189680	0.039442	0.628945	-1.199658	0.980472	-0.010429	-0.037193	0.192830
38487	-0.315100	-1.368576	10.111815	-0.088174	0.188036	-0.984624	0.036174	0.640921	-1.198823	0.984137	-0.012239	-0.034154	0.173660
38488	0.023657	-0.833183	10.250575	0.084469	0.230148	-0.973304	0.031445	0.646878	-1.200074	0.987509	-0.010724	-0.029583	0.154388
38489	-0.458377	-0.939017	10.433981	0.051500	0.202966	-0.821414	0.028736	0.652331	-1.200002	0.989992	-0.009983	-0.025642	0.138413
38490	0.117810	-0.634877	9.852352	-0.090565	0.257325	-0.478614	0.025214	0.659782	-1.199583	0.991367	-0.012250	-0.020914	0.128858
38491	0.940035	-0.474332	9.527312	-0.008390	0.284265	-0.315693	0.028965	0.665282	-1.195767	0.992224	-0.013165	-0.015442	0.122801
38492	0.713383	-0.352248	9.134264	-0.081480	0.248949	-0.279847	0.028548	0.669858	-1.196841	0.992932	-0.015310	-0.010796	0.117198
38493	0.866120	-0.359108	9.873237	-0.237415	0.175949	-0.184489	0.026636	0.678834	-1.196528	0.993270	-0.020532	-0.008021	0.113705
38494	2.196547	-0.206282	10.026056	-0.090349	0.119862	-0.379186	0.021493	0.687743	-1.196179	0.994070	-0.022538	-0.006019	0.106211
38495	1.683352	-0.480211	10.024411	-0.063134	0.114704	-0.522231	0.016759	0.695206	-1.195063	0.995077	-0.024071	-0.004347	0.096039
38496	1.127502	-0.383526	9.602193	0.020659	-0.000611	-0.578275	0.008925	0.703950	-1.197143	0.996115	-0.023605	-0.004616	0.084708
38497	1.042862	-0.047630	9.481510	-0.090945	0.000322	-0.510537	0.000429	0.708984	-1.197698	0.996860	-0.025429	-0.005309	0.074798
38498	1.113238	-0.162873	9.549537	-0.040043	0.000230	-0.597030	-0.007807	0.717028	-1.199796	0.997648	-0.026162	-0.005687	0.063105
38499	1.286777	-0.118456	9.525640	-0.078139	-0.074766	-0.633032	-0.018738	0.725796	-1.199793	0.998298	-0.027567	-0.007978	0.050772
38500	0.996824	-0.407756	9.511702	-0.095124	-0.083807	-0.705562	-0.029396	0.733590	-1.200916	0.998837	-0.029267	-0.010156	0.036950
38501	0.975521	-0.568377	9.425596	-0.160785	-0.119864	-0.780247	-0.040736	0.743892	-1.199358	0.999154	-0.032225	-0.013537	0.021668
38502	1.316672	-0.654433	9.465603	-0.284170	-0.128145	-0.846182	-0.053822	0.752927	-1.196458	0.999139	-0.037616	-0.016782	0.005015
38503	1.537059	-0.948995	9.854945	-0.255213	-0.230622	-1.005926	-0.067864	0.766218	-1.192590	0.998738	-0.042338	-0.022641	-0.014732
38504	1.055279	-0.513492	9.702065	-0.146316	-0.220989	-1.071738	-0.086469	0.774466	-1.186923	0.997964	-0.044837	-0.027928	-0.035752
38505	1.361171	-0.789555	9.655759	-0.207164	-0.059112	-1.022323	-0.101845	0.783839	-1.184121	0.996797	-0.048398	-0.030367	-0.055949
38506	2.109796	-0.814839	9.409304	-0.321069	0.026152	-1.055887	-0.113734	0.797689	-1.182032	0.995098	-0.054126	-0.030515	-0.076938
38507	0.891144	-0.730146	9.313491	-0.080626	0.280349	-1.116894	-0.119944	0.803176	-1.179873	0.993213	-0.054542	-0.026545	-0.099240
38508	-0.054026	-1.232841	9.220872	-0.211810	0.248439	-1.060698	-0.122783	0.806562	-1.176184	0.990796	-0.057690	-0.022353	-0.120401
38509	-0.101139	-1.000601	9.583588	-0.426725	0.201176	-0.840662	-0.126862	0.819130	-1.169456	0.988216	-0.065202	-0.018755	-0.137206
38510	1.179671	-1.288008	10.429108	-0.326701	0.195228	-0.849517	-0.129582	0.827556	-1.162878	0.985402	-0.070801	-0.015114	-0.154084
38511	1.087107	-1.076008	10.853170	-0.116311	0.269343	-0.897890	-0.132031	0.835414	-1.156595	0.982421	-0.071885	-0.011180	-0.171920
38512	0.423304	-1.661040	10.312417	-0.001390	0.169927	-0.867924	-0.137826	0.837497	-1.154959	0.979369	-0.071131	-0.009090	-0.188930
38513	0.020659	-1.721808	9.826277	-0.013942	0.123959	-0.740848	-0.140255	0.838917	-1.152567	0.976516	-0.070710	-0.008075	-0.203349
38514	0.509832	-1.989715	9.542395	-0.057805	0.093868	-0.652860	-0.145920	0.842258	-1.150210	0.973765	-0.071354	-0.006937	-0.215967
38515	0.663064	-1.974850	9.041448	-0.088182	0.020306	-0.672898	-0.151584	0.845511	-1.150175	0.970704	-0.072853	-0.007512	-0.228844
38516	0.927752	-2.081692	9.295923	-0.093409	-0.040674	-0.724640	-0.156432	0.846198	-1.150505	0.967205	-0.074744	-0.008936	-0.242585
38517	0.886224	-1.655146	9.585124	-0.002191	-0.038003	-0.872878	-0.166539	0.849197	-1.147289	0.962874	-0.074814	-0.011355	-0.259128
38518	0.994055	-1.454109	9.697653	0.120703	-0.042000	-1.028151	-0.180137	0.848980	-1.142637	0.957584	-0.072469	-0.014331	-0.278525
38519	0.341415	-1.662592	9.698456	0.072154	0.056718	-1.011606	-0.191167	0.846113	-1.142601	0.951943	-0.070482	-0.015480	-0.297652
38520	0.195151	-1.820671	9.199251	-0.208631	0.050855	-0.943515	-0.200859	0.845743	-1.141408	0.945953	-0.073859	-0.014604	-0.315442
38521	0.594795	-1.517129	10.268448	-0.203712	0.088001	-0.787790	-0.211641	0.849328	-1.138302	0.940662	-0.076945	-0.013135	-0.330246
38522	0.733655	-1.665118	10.326787	0.162438	0.181989	-0.867402	-0.218369	0.848641	-1.138655	0.935167	-0.072461	-0.012121	-0.346503
38523	0.175693	-1.986055	9.666923	0.147985	0.142735	-0.869315	-0.222667	0.845683	-1.141428	0.929334	-0.068528	-0.012005	-0.362627
38524	0.327739	-2.272156	9.957811	0.007048	0.049215	-0.730699	-0.229662	0.844013	-1.141945	0.924051	-0.067871	-0.012148	-0.375999
38525	0.109459	-1.822174	9.682912	0.284896	0.122293	-0.607321	-0.235836	0.838281	-1.145605	0.919913	-0.061620	-0.013053	-0.387031
38526	0.423342	-1.763070	9.680062	0.150928	0.061382	-0.454373	-0.239837	0.826267	-1.149765	0.916649	-0.058262	-0.013659	-0.395188
38527	0.527505	-1.600928	9.920361	-0.029673	-0.083082	-0.390477	-0.247245	0.827287	-1.149646	0.913578	-0.059477	-0.015560	-0.401990
38528	0.521853	-0.600841	9.845237	-0.082093	0.004394	-0.098374	-0.250357	0.832095	-1.145772	0.912780	-0.060927	-0.014944	-0.403605
38529	-0.335686	-0.701260	10.878900	-0.189909	0.128918	0.185158	-0.246606	0.838087	-1.144803	0.914172	-0.063476	-0.010943	-0.400177
38530	0.290974	-0.371924	10.322703	-0.099804	0.220365	0.366240	-0.237738	0.843709	-1.145270	0.917071	-0.063629	-0.005655	-0.393573
38531	0.325454	-0.041223	9.517220	-0.009722	0.276762	0.273169	-0.227784	0.846843	-1.149649	0.919321	-0.061647	-0.000260	-0.388650
38532	0.001116	-0.039810	9.661325	-0.077962	0.186851	0.217635	-0.219313	0.850656	-1.151261	0.920984	-0.061639	0.004044	-0.384673
38533	-0.583889	-0.130549	9.567022	0.097763	0.225660	0.216800	-0.210834	0.851505	-1.153515	0.922847	-0.057975	0.007636	-0.380702
38534	-0.344282	-0.548662	9.122546	0.031116	0.188038	0.348938	-0.201682	0.852498	-1.156590	0.925562	-0.055921	0.011267	-0.374273
38535	0.397112	-0.054533	9.100646	0.061107	0.139804	0.226538	-0.194416	0.854121	-1.160440	0.927394	-0.053529	0.013567	-0.369987
38536	0.129808	-0.270431	10.581797	-0.050548	0.023614	0.069878	-0.191992	0.854065	-1.160470	0.927936	-0.054279	0.014444	-0.368483
38537	0.681243	-0.088058	10.602159	0.312534	0.064896	-0.107432	-0.191580	0.851526	-1.161512	0.927559	-0.047812	0.013104	-0.370374
38538	0.025859	0.140260	9.424809	0.341829	0.139598	-0.244616	-0.190476	0.842939	-1.165622	0.926093	-0.040505	0.012915	-0.374893
38539	-0.674134	-0.212292	9.637090	0.197448	0.152127	-0.227144	-0.190054	0.837349	-1.169762	0.924608	-0.035486	0.013955	-0.379008
38540	-0.462109	-0.400235	9.587238	0.079984	0.114305	-0.283489	-0.190306	0.832014	-1.171978	0.922562	-0.033225	0.015245	-0.384113
38541	-0.047779	-0.715566	9.862324	0.058838	0.078186	-0.374931	-0.195673	0.826727	-1.177269	0.919790	-0.031368	0.015893	-0.390831
38542	-0.231659	-0.648444	10.385785	0.017461	0.007905	-0.423226	-0.200521	0.827289	-1.178285	0.916559	-0.031124	0.015618	-0.398380
38543	-0.322409	-0.538463	9.972925	0.337486	-0.061540	-0.454468	-0.206559	0.821103	-1.180869	0.913231	-0.025283	0.011446	-0.406496
38544	-1.080827	-0.702764	9.758305	0.254887	-0.075994	-0.260144	-0.213933	0.811413	-1.183961	0.911340	-0.021312	0.007835	-0.411027
38545	-0.715890	-0.710748	9.381986	-0.079508	0.005087	-0.057406	-0.220791	0.809081	-1.186683	0.910955	-0.022447	0.008557	-0.411805
38546	0.807202	-0.556813	9.921066	-0.052373	0.042818	-0.059201	-0.224159	0.809820	-1.184574	0.910537	-0.023067	0.009722	-0.412668
38547	1.240970	-0.019760	9.458491	-0.100305	0.046494	-0.151379	-0.224705	0.812256	-1.185035	0.909350	-0.024295	0.011252	-0.415169
38548	0.480972	-0.378241	9.818230	0.057674	-0.113951	-0.298494	-0.228749	0.814075	-1.186019	0.907012	-0.024267	0.008536	-0.420318
38549	-0.193997	-0.196276	9.820216	0.021977	-0.059133	-0.299883	-0.235742	0.811689	-1.186287	0.904621	-0.024173	0.007051	-0.425473
38550	0.309587	-0.148281	9.955674	0.034593	0.031454	-0.218044	-0.239503	0.808956	-1.187014	0.902877	-0.023320	0.007201	-0.429205
38551	0.144367	0.013733	9.313848	0.033221	0.000009	-0.170464	-0.244063	0.803436	-1.189185	0.901552	-0.022493	0.006737	-0.432034
38552	0.251705	-0.222202	9.578914	-0.012453	-0.075343	-0.158733	-0.248370	0.803078	-1.187782	0.900290	-0.023400	0.005394	-0.434627
38553	0.273127	-0.027564	9.917535	-0.016525	-0.026193	-0.133698	-0.249178	0.802712	-1.183421	0.899248	-0.023687	0.004889	-0.436769
38554	0.147611	-0.175502	9.912392	0.020322	0.024457	-0.156210	-0.253085	0.803845	-1.185520	0.897999	-0.023134	0.005057	-0.439359
38555	-0.125663	-0.224171	9.793635	0.055241	-0.000968	-0.051877	-0.252537	0.800848	-1.185351	0.897697	-0.021896	0.004421	-0.440046
38556	0.257136	-0.222083	9.764443	0.047378	-0.037027	-0.033650	-0.257508	0.797783	-1.188938	0.897538	-0.021385	0.003305	-0.440407
38557	0.328749	-0.152799	9.855189	0.052940	-0.024417	-0.037993	-0.257108	0.799037	-1.188357	0.897355	-0.020399	0.002261	-0.440832
38558	0.251449	-0.173629	9.804828	0.058600	0.000646	-0.043101	-0.257778	0.797855	-1.185660	0.897111	-0.019355	0.001718	-0.441377
38559	0.293226	-0.211720	9.746214	0.033217	-0.020989	-0.039789	-0.257501	0.795309	-1.186291	0.896901	-0.018701	0.000902	-0.441835
38560	0.199029	-0.215848	9.822796	0.040701	-0.019779	-0.050347	-0.260190	0.794281	-1.188202	0.896585	-0.018158	0.000147	-0.442499
38561	0.176917	-0.208972	9.771512	-0.002963	0.011287	-0.027294	-0.260991	0.792374	-1.190845	0.896470	-0.017875	0.000235	-0.442743
38562	0.136574	-0.238827	9.854755	0.010766	0.009900	-0.002497	-0.260452	0.792059	-1.190044	0.896566	-0.017607	0.000295	-0.442560
38563	0.141578	-0.243590	9.874203	0.036453	0.024733	-0.018237	-0.259509	0.792566	-1.194538	0.896544	-0.016506	0.000284	-0.442646
38564	-0.135370	-0.224348	9.788525	0.034818	0.068273	0.017462	-0.261964	0.803298	-1.195935	0.896821	-0.015290	0.001184	-0.442128
38565	-0.604600	-0.359078	10.006244	-0.015648	0.281163	0.091264	-0.255911	0.804886	-1.197045	0.897729	-0.012849	0.006305	-0.440317
38566	-1.227436	-0.685950	10.254401	0.052815	0.685222	0.025250	-0.244069	0.806262	-1.194821	0.897902	-0.005872	0.018124	-0.439783
38567	-0.105533	-0.296742	8.802984	-0.049763	0.270371	0.156426	-0.223072	0.807501	-1.195845	0.899283	-0.004102	0.023390	-0.436721
38568	0.265079	0.076642	9.562625	-0.135894	0.180765	0.228847	-0.213924	0.810369	-1.200222	0.901278	-0.004864	0.027820	-0.432320
38569	0.272934	-0.265481	9.888029	-0.024791	-0.011011	0.112158	-0.210975	0.814574	-1.200939	0.902376	-0.005137	0.027751	-0.430025
38570	-0.008910	-0.229325	9.893551	-0.001409	-0.027833	0.008747	-0.210306	0.815684	-1.200502	0.902575	-0.005401	0.027236	-0.429636
38571	0.453862	0.140794	9.885701	0.148140	-0.135312	-0.050822	-0.214465	0.810920	-1.198971	0.902347	-0.003727	0.023371	-0.430359
38572	0.112231	-0.637350	10.372182	0.325852	-0.879701	-0.162790	-0.227202	0.793631	-1.199382	0.901331	-0.005499	0.004651	-0.433070
38573	-1.228033	0.253503	9.862123	-0.459494	0.012388	-0.051417	-0.235151	0.795792	-1.198946	0.900922	-0.013492	0.008734	-0.433684
38574	-0.093259	-0.376516	9.882443	0.141052	-0.041721	-0.172107	-0.236631	0.795177	-1.195403	0.899577	-0.011352	0.006689	-0.436564
38575	-0.290332	-0.241733	9.726125	-0.080178	-0.034498	-0.109059	-0.238113	0.795507	-1.195921	0.898734	-0.012929	0.006648	-0.438254
38576	-0.133934	-0.306870	9.721786	-0.045972	-0.021799	-0.107134	-0.243773	0.797294	-1.193887	0.897895	-0.013971	0.006608	-0.439939
38577	0.059563	-0.259642	9.895881	-0.064994	-0.044222	-0.140981	-0.244855	0.798551	-1.191925	0.896765	-0.015374	0.006259	-0.442196
38578	-0.060859	-0.310389	9.815534	-0.006670	-0.041311	-0.167271	-0.245794	0.797252	-1.190047	0.895397	-0.015890	0.005503	-0.444951
38579	-0.123370	-0.350376	9.722439	-0.043224	-0.020901	-0.142483	-0.247686	0.799719	-1.190490	0.894242	-0.016699	0.005394	-0.447239
38580	-0.100178	-0.281969	9.823742	-0.054155	-0.058281	-0.144535	-0.250509	0.798482	-1.189406	0.893047	-0.018215	0.004766	-0.449569
38581	-0.185069	-0.395179	9.855693	-0.023228	-0.060331	-0.123211	-0.254018	0.801074	-1.187508	0.892063	-0.019019	0.003796	-0.451494
38582	-0.235930	-0.400960	9.830103	-0.037574	-0.039995	-0.087751	-0.256845	0.800960	-1.185843	0.891372	-0.020068	0.003368	-0.452816
38583	-0.343318	-0.490308	9.796186	-0.012941	-0.031477	-0.064605	-0.256440	0.800361	-1.184912	0.890914	-0.020422	0.002872	-0.453704
38584	-0.325691	-0.412310	9.731141	-0.019775	-0.025778	-0.009782	-0.257789	0.801218	-1.183778	0.890932	-0.021021	0.002568	-0.453643
38585	-0.285961	-0.440708	9.852941	-0.042848	-0.016698	0.046774	-0.258601	0.802667	-1.184267	0.891469	-0.021763	0.002683	-0.452550
38586	-0.194072	-0.443905	9.766713	-0.014593	-0.012537	0.068089	-0.257798	0.804029	-1.182595	0.892191	-0.022145	0.002602	-0.451108
38587	-0.081125	-0.512254	9.797176	-0.058245	-0.019512	0.083799	-0.258338	0.804614	-1.182843	0.893051	-0.023188	0.002839	-0.449349
38588	0.048463	-0.560878	9.849667	-0.038799	-0.032994	0.060759	-0.257949	0.808922	-1.179299	0.893690	-0.024186	0.002607	-0.448026
38589	-0.025833	-0.615644	9.768357	-0.044418	-0.042114	0.067777	-0.258214	0.807466	-1.177434	0.894406	-0.025200	0.002320	-0.446539
38590	-0.025189	-0.620469	9.941741	-0.036172	-0.033041	0.063436	-0.258759	0.809426	-1.175727	0.895063	-0.026151	0.002065	-0.445167
38591	-0.010843	-0.644508	9.728111	-0.005598	-0.036368	0.064398	-0.260110	0.811039	-1.176614	0.895764	-0.026431	0.001546	-0.443742
38592	-0.011567	-0.610535	9.713388	-0.056381	-0.038921	0.078366	-0.260384	0.812961	-1.179685	0.896535	-0.027795	0.001373	-0.442099
38593	-0.116081	-0.607585	9.637939	-0.021562	-0.082229	0.115355	-0.260791	0.813956	-1.179375	0.897670	-0.028770	0.000218	-0.439729
38594	0.444500	-0.602239	9.900649	-0.119594	-0.021781	0.155972	-0.261201	0.815891	-1.176716	0.899069	-0.031120	0.000951	-0.436698
38595	0.327089	-0.769436	10.037932	-0.013717	-0.005365	0.103394	-0.260135	0.819276	-1.176892	0.900089	-0.031298	0.001095	-0.434580
38596	0.232664	-0.710497	9.673491	0.008600	-0.008093	0.076951	-0.259188	0.817805	-1.175587	0.900862	-0.031224	0.000906	-0.432979
38597	0.102082	-0.700712	9.828294	-0.027336	-0.024269	0.071455	-0.257581	0.820616	-1.176060	0.901589	-0.031825	0.000810	-0.431421
38598	0.132567	-0.772990	9.815331	0.014018	-0.013342	0.075187	-0.258254	0.820125	-1.172523	0.902344	-0.031698	0.000480	-0.429850
38599	0.141434	-0.743705	9.738347	-0.012683	0.009722	0.068177	-0.257446	0.820106	-1.172533	0.903045	-0.031757	0.000876	-0.428369
38600	0.217676	-0.664628	9.821939	-0.012049	-0.014456	0.039712	-0.257720	0.821836	-1.173428	0.903473	-0.032109	0.000727	-0.427440
38601	0.222676	-0.679108	9.778871	-0.007098	-0.018481	-0.011574	-0.257181	0.821701	-1.174257	0.903493	-0.032321	0.000514	-0.427381
38602	0.124365	-0.622636	9.703207	-0.015502	-0.023324	-0.034597	-0.258535	0.824158	-1.174843	0.903282	-0.032812	0.000187	-0.427791
38603	0.059834	-0.643211	9.860266	-0.024257	-0.009000	-0.041594	-0.257726	0.823648	-1.172006	0.903034	-0.033255	0.000280	-0.428280
38604	0.075631	-0.584661	9.860309	0.012014	0.000415	-0.050267	-0.258262	0.822507	-1.171218	0.902706	-0.033046	0.000135	-0.428987
38605	0.071012	-0.609030	9.778502	0.012012	-0.011990	-0.052110	-0.260684	0.822433	-1.171738	0.902391	-0.032857	-0.000135	-0.429664
38606	0.099245	-0.564819	9.788664	0.001250	-0.003188	-0.052096	-0.260145	0.822348	-1.174747	0.902038	-0.032873	-0.000253	-0.430403
38607	0.124387	-0.603200	9.833056	-0.009196	-0.002945	-0.065393	-0.261760	0.822064	-1.173101	0.901594	-0.032988	-0.000181	-0.431324
38608	0.049053	-0.609434	9.729685	0.004983	-0.006587	-0.057396	-0.262568	0.822089	-1.173363	0.901196	-0.032966	-0.000397	-0.432156
38609	0.074189	-0.642957	9.802929	-0.011752	-0.009872	-0.038026	-0.264180	0.820966	-1.172290	0.900985	-0.033186	-0.000400	-0.432579
38610	0.129251	-0.617687	9.746652	-0.023241	-0.027425	-0.015200	-0.264458	0.823834	-1.173284	0.900932	-0.033854	-0.000718	-0.432636
38611	0.147828	-0.685316	9.829581	-0.025094	-0.007122	-0.009775	-0.267149	0.823322	-1.172997	0.900957	-0.034294	-0.000533	-0.432552
38612	0.157516	-0.694857	9.767360	-0.025504	-0.026102	0.002480	-0.266069	0.822421	-1.171948	0.901054	-0.034992	-0.000796	-0.432292
38613	0.159694	-0.680250	9.781760	-0.025379	-0.018901	-0.001012	-0.266342	0.823553	-1.171499	0.901153	-0.035544	-0.000809	-0.432041
38614	0.164621	-0.685017	9.777133	-0.032414	-0.029430	-0.009059	-0.267420	0.824050	-1.173516	0.901144	-0.036394	-0.001080	-0.431988
38615	0.170787	-0.752880	9.765798	-0.036357	-0.038638	0.002365	-0.268232	0.825464	-1.172506	0.901263	-0.037319	-0.001347	-0.431661
38616	0.170844	-0.743160	9.845168	-0.037290	-0.028931	0.005074	-0.270119	0.825713	-1.169066	0.901370	-0.038253	-0.001557	-0.431355
38617	0.216945	-0.752038	9.805725	-0.023634	-0.020704	0.000740	-0.270663	0.827401	-1.167914	0.901483	-0.038798	-0.001607	-0.431069
38618	0.180523	-0.757561	9.749281	-0.018127	-0.018797	-0.002757	-0.271072	0.828914	-1.165406	0.901536	-0.039299	-0.001805	-0.430913
38619	0.224033	-0.747057	9.779425	-0.037969	-0.027849	-0.002888	-0.271611	0.828898	-1.164173	0.901606	-0.040167	-0.001859	-0.430686
38620	0.214754	-0.761788	9.817768	-0.015197	-0.029173	-0.013432	-0.271341	0.828614	-1.164458	0.901568	-0.040704	-0.002278	-0.430712
38621	0.175483	-0.747942	9.749053	-0.027175	-0.029540	-0.002853	-0.274306	0.829977	-1.165197	0.901646	-0.041392	-0.002449	-0.430482
38622	0.214695	-0.776367	9.707139	-0.030142	-0.021848	0.008673	-0.272965	0.831812	-1.166108	0.901785	-0.042137	-0.002589	-0.430117
38623	0.220636	-0.815090	9.808722	-0.035053	-0.023147	0.023677	-0.274715	0.831203	-1.162562	0.902084	-0.042915	-0.002551	-0.429414
38624	0.283910	-0.828508	9.805950	-0.022249	-0.008681	0.018492	-0.273908	0.831598	-1.162013	0.902314	-0.043405	-0.002512	-0.428882
38625	0.285267	-0.896458	9.806504	-0.027629	-0.005170	0.018500	-0.274178	0.831758	-1.162550	0.902574	-0.043901	-0.002215	-0.428286
38626	0.328514	-0.881110	9.783642	-0.018582	0.005576	0.018587	-0.274450	0.832454	-1.161706	0.902806	-0.044202	-0.001950	-0.427767
38627	0.341898	-0.817744	9.817277	0.003830	-0.000558	-0.013215	-0.273918	0.834893	-1.163406	0.902821	-0.044096	-0.001869	-0.427745
38628	0.275734	-0.908773	9.779824	0.013511	0.011699	-0.002478	-0.274187	0.834597	-1.162594	0.902900	-0.043764	-0.001787	-0.427614
38629	0.285130	-0.896465	9.763168	-0.011102	0.025367	0.011675	-0.273516	0.835467	-1.164074	0.903115	-0.043714	-0.001086	-0.427166
38630	0.400943	-0.865228	9.795375	0.009455	0.028027	-0.016561	-0.272841	0.835011	-1.163415	0.903069	-0.043316	-0.000686	-0.427305
38631	0.293031	-0.808928	9.748306	0.022324	0.014209	-0.028964	-0.272837	0.833441	-1.163056	0.902965	-0.042763	-0.000511	-0.427581
38632	0.235910	-0.858516	9.766186	0.020464	0.010589	-0.027211	-0.271760	0.833738	-1.164696	0.902836	-0.042314	-0.000530	-0.427898
38633	0.211656	-0.863815	9.726964	0.017507	0.005009	-0.018408	-0.272028	0.833111	-1.161849	0.902817	-0.041932	-0.000468	-0.427975
38634	0.227127	-0.907230	9.747025	0.000511	0.006733	-0.021989	-0.271895	0.833716	-1.163604	0.902715	-0.041876	-0.000381	-0.428197
38635	0.265053	-0.862843	9.757483	-0.010852	-0.002729	-0.002646	-0.271486	0.831961	-1.161757	0.902807	-0.042080	-0.000201	-0.427983
38636	0.265307	-0.872547	9.776823	-0.003709	-0.009803	-0.001785	-0.271893	0.832846	-1.162814	0.902873	-0.042242	-0.000359	-0.427826
38637	0.307993	-0.832935	9.729688	-0.008050	-0.000838	-0.006171	-0.272430	0.832588	-1.163362	0.902937	-0.042385	-0.000173	-0.427677
38638	0.284104	-0.838216	9.806029	0.000486	-0.007440	-0.023865	-0.272161	0.832610	-1.164591	0.902817	-0.042452	-0.000343	-0.427923
38639	0.199494	-0.856750	9.757833	-0.003041	-0.013613	-0.027431	-0.271490	0.833297	-1.164304	0.902703	-0.042617	-0.000447	-0.428147
38640	0.177728	-0.859573	9.754779	-0.003976	-0.022454	0.006109	-0.272706	0.835039	-1.164779	0.902836	-0.042893	-0.000824	-0.427840
38641	0.221688	-0.868480	9.804342	-0.011280	-0.003128	0.013272	-0.272968	0.832449	-1.162951	0.903063	-0.043119	-0.000628	-0.427337
38642	0.211680	-0.858956	9.765446	-0.018650	0.005501	0.021264	-0.272977	0.835266	-1.162041	0.903313	-0.043421	-0.000362	-0.426779
38643	0.230707	-0.839188	9.775510	-0.023413	-0.005401	0.029131	-0.272300	0.833990	-1.162772	0.903664	-0.043887	-0.000087	-0.425987
38644	0.216569	-0.856436	9.794464	0.001154	0.002134	0.020418	-0.270421	0.835932	-1.162731	0.903924	-0.043859	-0.000051	-0.425438
38645	0.235683	-0.846381	9.770902	-0.015036	0.003777	0.020374	-0.270683	0.833682	-1.163347	0.904207	-0.044095	0.000312	-0.424812
