# Supplementary material for: Identification of Haptic Based Guiding Using Hard Reins
Source: PLoS One. 2015 Jul 22;10(7):e0132020. doi: 10.1371/journal.pone.0132020 (PMC4511788; doi:10.1371/journal.pone.0132020)
Supplement: S8 File — (ZIP) [file pone.0132020.s008.zip › Exp2_MotionData1/Subject2/path1/T9/fc9.txt]

// Start Time: 0
// Sample rate: 25.0Hz
// Scenario: 4.9
// Firmware Version: 2.6.1
Counter	Acc_X	Acc_Y	Acc_Z	Gyr_X	Gyr_Y	Gyr_Z	Mag_X	Mag_Y	Mag_Z	Quat_w	Quat_x	Quat_y	Quat_z
43554	9.276043	-0.756472	2.676980	-0.531409	0.005518	-0.030507	-0.700828	-0.052457	0.022155	0.442281	-0.560507	-0.272211	-0.645074
43555	9.292089	-0.702069	2.502347	-0.565367	-0.053759	-0.032291	-0.701688	-0.053034	0.023729	0.436791	-0.563240	-0.268311	-0.648061
43556	9.239166	-0.704304	2.478276	-0.556100	-0.027728	-0.027045	-0.701963	-0.055756	0.024131	0.431410	-0.565970	-0.264336	-0.650915
43557	9.417482	-0.777926	2.481276	-0.552595	-0.049351	-0.026844	-0.700527	-0.056335	0.024972	0.426098	-0.568498	-0.260485	-0.653757
43558	9.759275	-0.895693	2.547384	-0.563599	-0.068234	-0.021497	-0.701820	-0.056048	0.025557	0.420442	-0.571781	-0.256662	-0.656064
43559	9.638035	-1.001159	2.568057	-0.548889	-0.053184	-0.001995	-0.700679	-0.055057	0.028420	0.415422	-0.574390	-0.252590	-0.658558
43560	9.335603	-0.733917	2.478478	-0.558116	-0.072050	-0.005549	-0.701825	-0.055486	0.028996	0.409973	-0.577693	-0.248654	-0.660579
43561	9.351055	-0.642664	2.397687	-0.563596	-0.066441	-0.024206	-0.701537	-0.056357	0.032132	0.404364	-0.580417	-0.244743	-0.663104
43562	9.505515	-0.701815	2.371557	-0.570644	-0.043149	-0.004060	-0.702259	-0.055791	0.034718	0.398885	-0.583374	-0.240354	-0.665429
43563	9.606442	-0.740883	2.410525	-0.552406	-0.021450	-0.020774	-0.701256	-0.055797	0.035711	0.393610	-0.585358	-0.236180	-0.668316
43564	9.471052	-0.768943	2.425519	-0.546060	-0.030605	-0.010060	-0.700536	-0.056373	0.036272	0.388355	-0.587855	-0.232056	-0.670639
43565	9.408758	-0.795592	2.353399	-0.545114	-0.025169	-0.014518	-0.700111	-0.055519	0.037422	0.383181	-0.589792	-0.227922	-0.673326
43566	9.471318	-0.817650	2.368062	-0.537661	0.005435	-0.014609	-0.702117	-0.055795	0.035718	0.378088	-0.591654	-0.223659	-0.675996
43567	9.524705	-0.743057	2.367158	-0.544954	0.005512	-0.018213	-0.701688	-0.055657	0.037147	0.372957	-0.593092	-0.219325	-0.679000
43568	9.514965	-0.725955	2.386313	-0.546665	0.029033	-0.028109	-0.702687	-0.056945	0.037427	0.367637	-0.594575	-0.214895	-0.682014
43569	9.471518	-0.706283	2.395819	-0.544945	0.020115	-0.039542	-0.702110	-0.057808	0.037985	0.362229	-0.595650	-0.210692	-0.685274
43570	9.461696	-0.740030	2.401042	-0.537600	0.029039	-0.034209	-0.702110	-0.057516	0.036558	0.356894	-0.596970	-0.206432	-0.688215
43571	9.509426	-0.754441	2.463974	-0.554028	0.016482	-0.031666	-0.701245	-0.058230	0.035113	0.351424	-0.598119	-0.202021	-0.691334
43572	9.504689	-0.686596	2.484973	-0.542188	0.026378	-0.036004	-0.701237	-0.060093	0.035379	0.345957	-0.599432	-0.197712	-0.694194
43573	9.491371	-0.701998	2.328077	-0.530456	0.009207	-0.035759	-0.700521	-0.059810	0.035949	0.340637	-0.600429	-0.193716	-0.697083
43574	9.442333	-0.635611	2.457904	-0.542311	0.007469	-0.037664	-0.701955	-0.059803	0.034816	0.335036	-0.601930	-0.189530	-0.699650
43575	9.524520	-0.624104	2.447999	-0.549688	-0.013264	-0.031412	-0.701373	-0.061524	0.035079	0.329415	-0.603315	-0.185355	-0.702239
43576	9.505361	-0.614406	2.433416	-0.552213	0.012771	-0.020103	-0.701084	-0.061809	0.034215	0.323921	-0.604802	-0.180761	-0.704709
43577	9.392159	-0.579943	2.418682	-0.526802	0.012702	-0.026900	-0.700081	-0.061815	0.035352	0.318691	-0.605618	-0.176675	-0.707423
43578	9.422618	-0.584243	2.534692	-0.555923	-0.002637	-0.009454	-0.701519	-0.061239	0.035512	0.313216	-0.607314	-0.171973	-0.709571
43579	9.476008	-0.567842	2.505437	-0.539683	-0.014315	-0.020678	-0.699944	-0.060966	0.038363	0.307782	-0.608544	-0.167795	-0.711892
43580	9.497663	-0.507309	2.543400	-0.556004	-0.005200	-0.023568	-0.701659	-0.062103	0.036934	0.302061	-0.610156	-0.163256	-0.714014
43581	9.452026	-0.492655	2.521547	-0.546986	-0.025213	-0.007423	-0.700511	-0.062688	0.039637	0.296651	-0.611553	-0.158873	-0.716073
43582	9.476798	-0.430285	2.470066	-0.565224	-0.028594	-0.021754	-0.701090	-0.061540	0.039511	0.290735	-0.613487	-0.154299	-0.717843
43583	9.471578	-0.454181	2.509007	-0.526920	-0.010889	-0.007267	-0.699374	-0.060399	0.039938	0.285575	-0.614485	-0.150118	-0.719944
43584	9.467462	-0.415935	2.436085	-0.537917	-0.030703	-0.001958	-0.699077	-0.063129	0.041909	0.280244	-0.616285	-0.145683	-0.721410
43585	9.477005	-0.435302	2.441122	-0.543473	-0.039542	-0.017893	-0.699656	-0.061982	0.042212	0.274601	-0.617689	-0.141560	-0.723198
43586	9.457921	-0.449911	2.405059	-0.559663	-0.019724	-0.009362	-0.701089	-0.062700	0.043646	0.268897	-0.619357	-0.136823	-0.724824
43587	9.455957	-0.435714	2.354153	-0.537871	-0.016125	-0.019741	-0.700515	-0.062555	0.042785	0.263322	-0.620315	-0.132676	-0.726820
43588	9.479720	-0.454958	2.393003	-0.545170	-0.017844	-0.025123	-0.700370	-0.063279	0.045065	0.257547	-0.621764	-0.128315	-0.728433
43589	9.457705	-0.432763	2.441119	-0.532328	0.009202	-0.033989	-0.699510	-0.062993	0.044489	0.251860	-0.622213	-0.124296	-0.730731
43590	9.438616	-0.522529	2.369645	-0.570497	0.000347	-0.031739	-0.700078	-0.064715	0.045905	0.245694	-0.623434	-0.119534	-0.732582
43591	9.462113	-0.502765	2.461228	-0.549685	-0.017909	-0.016342	-0.700646	-0.065858	0.045326	0.239949	-0.624332	-0.115171	-0.734418
43592	9.472301	-0.481439	2.402975	-0.547114	-0.044963	-0.014369	-0.700644	-0.066435	0.046464	0.234197	-0.626069	-0.110737	-0.735477
43593	9.515964	-0.474614	2.378674	-0.539785	-0.037832	-0.009008	-0.700080	-0.064579	0.047909	0.228603	-0.627155	-0.106523	-0.736932
43594	9.477616	-0.462469	2.349589	-0.563330	-0.027828	-0.007581	-0.698925	-0.066448	0.049025	0.222762	-0.628657	-0.101670	-0.738126
43595	9.511903	-0.421867	2.305589	-0.541479	-0.025318	0.003290	-0.699355	-0.066882	0.050740	0.217321	-0.629520	-0.097222	-0.739611
43596	9.579363	-0.405221	2.329480	-0.559640	-0.017935	-0.005800	-0.699644	-0.066306	0.050033	0.211549	-0.630789	-0.092342	-0.740828
43597	9.526524	-0.385703	2.305166	-0.557515	0.025185	0.006338	-0.698494	-0.066301	0.047878	0.206010	-0.630902	-0.087408	-0.742888
43598	9.473043	-0.479617	2.308702	-0.537723	-0.012826	0.013857	-0.699940	-0.064156	0.049915	0.200799	-0.631966	-0.082566	-0.743963
43599	9.489601	-0.489147	2.347454	-0.546770	-0.000072	0.003057	-0.698645	-0.065309	0.051037	0.195272	-0.632332	-0.077940	-0.745621
43600	9.516581	-0.431474	2.320190	-0.543093	0.008943	0.001290	-0.699080	-0.064017	0.050482	0.189823	-0.633003	-0.073078	-0.746950
43601	9.528611	-0.431519	2.325008	-0.560355	-0.000128	0.017069	-0.700800	-0.064735	0.052348	0.184303	-0.633367	-0.068077	-0.748495
43602	9.511781	-0.424192	2.320115	-0.563076	0.005370	0.008155	-0.700514	-0.064591	0.051918	0.178678	-0.634102	-0.062832	-0.749694
43603	9.507076	-0.436384	2.298507	-0.553969	0.005278	0.013569	-0.700232	-0.063445	0.051785	0.173164	-0.634280	-0.057957	-0.751229
43604	9.526070	-0.484740	2.315938	-0.546590	0.028765	0.002892	-0.700223	-0.065451	0.051763	0.167678	-0.634524	-0.052934	-0.752636
43605	9.508986	-0.474782	2.344851	-0.544876	0.019857	-0.009422	-0.699083	-0.063588	0.050916	0.161923	-0.634351	-0.048443	-0.754342
43606	9.520305	-0.508193	2.424960	-0.549463	0.019980	-0.020982	-0.700521	-0.062288	0.048653	0.156019	-0.634638	-0.043701	-0.755634
43607	9.518270	-0.571524	2.345918	-0.548617	0.005552	-0.020004	-0.699940	-0.064300	0.050057	0.150019	-0.634606	-0.039336	-0.757115
43608	9.491475	-0.561460	2.382092	-0.541473	-0.014324	-0.018035	-0.698498	-0.065588	0.048601	0.144217	-0.635315	-0.034773	-0.757871
43609	9.518243	-0.588474	2.341274	-0.554278	-0.032312	-0.014532	-0.699353	-0.067310	0.050306	0.138177	-0.635802	-0.030366	-0.758776
43610	9.497014	-0.528125	2.306795	-0.523328	-0.017994	-0.019560	-0.698203	-0.067889	0.051149	0.132566	-0.636444	-0.026103	-0.759397
43611	9.489840	-0.540256	2.292439	-0.563220	-0.014329	-0.005898	-0.699927	-0.067456	0.051453	0.126531	-0.636612	-0.021406	-0.760432
43612	9.530842	-0.508971	2.311369	-0.556860	-0.014386	-0.002273	-0.698779	-0.067603	0.051729	0.120747	-0.637223	-0.016398	-0.760985
43613	9.535633	-0.538067	2.302021	-0.541311	-0.002828	0.006682	-0.699791	-0.066176	0.054184	0.115165	-0.637092	-0.011854	-0.762044
43614	9.518989	-0.501796	2.287138	-0.534818	0.019666	0.006622	-0.700364	-0.066170	0.052615	0.109797	-0.637062	-0.006983	-0.762921
43615	9.475646	-0.513729	2.267995	-0.548522	0.001642	0.013640	-0.700228	-0.064742	0.054060	0.104210	-0.636811	-0.002237	-0.763942
43616	9.545166	-0.540453	2.316535	-0.541307	-0.011089	0.023542	-0.699654	-0.064745	0.054341	0.099007	-0.637195	0.002885	-0.764312
43617	9.567140	-0.494728	2.306328	-0.539380	0.010571	0.019019	-0.698793	-0.064746	0.054048	0.093598	-0.636720	0.007565	-0.765356
43618	9.506929	-0.489605	2.291851	-0.544831	0.010606	0.017175	-0.700234	-0.063453	0.053930	0.088244	-0.636708	0.012706	-0.765933
43619	9.502283	-0.540637	2.244093	-0.552164	-0.003791	0.018942	-0.699656	-0.064314	0.054203	0.082654	-0.636407	0.017542	-0.766712
43620	9.507221	-0.511663	2.243763	-0.544908	-0.003808	0.017262	-0.698375	-0.062171	0.054787	0.077299	-0.636544	0.022661	-0.767022
43621	9.536026	-0.509291	2.265448	-0.555722	0.004242	0.029476	-0.700100	-0.061451	0.055095	0.071802	-0.636050	0.027684	-0.767801
43622	9.507064	-0.543054	2.248947	-0.539372	0.003267	0.028779	-0.700248	-0.060448	0.055107	0.066686	-0.635993	0.032876	-0.768105
43623	9.531142	-0.514064	2.270341	-0.535726	0.014186	0.015493	-0.700391	-0.060738	0.056106	0.061204	-0.635259	0.037410	-0.768961
43624	9.550172	-0.543053	2.292390	-0.553940	0.003413	0.020653	-0.699539	-0.058443	0.054693	0.055775	-0.635151	0.042724	-0.769186
43625	9.488072	-0.538342	2.210252	-0.555647	0.017817	0.022306	-0.699824	-0.059017	0.055119	0.050123	-0.634310	0.047636	-0.769980
43626	9.516345	-0.571905	2.283090	-0.539469	-0.006548	0.018219	-0.700120	-0.057012	0.055572	0.044849	-0.634269	0.052685	-0.770010
43627	9.530911	-0.569641	2.273379	-0.545062	-0.021700	0.003212	-0.700401	-0.058010	0.054419	0.039060	-0.633975	0.057137	-0.770250
43628	9.516796	-0.591668	2.215642	-0.548527	0.003545	0.003013	-0.701408	-0.057433	0.053861	0.033423	-0.633730	0.062137	-0.770330
43629	9.499713	-0.591410	2.239830	-0.544910	0.005391	-0.004037	-0.701123	-0.057297	0.055719	0.027477	-0.632959	0.066498	-0.770835
43630	9.538069	-0.591440	2.273612	-0.537583	0.012503	0.003088	-0.700839	-0.056870	0.056437	0.021968	-0.632495	0.071331	-0.770960
43631	9.544937	-0.629975	2.303034	-0.544871	0.010766	-0.000530	-0.700839	-0.056578	0.054867	0.016058	-0.631565	0.075721	-0.771450
43632	9.497242	-0.586499	2.249445	-0.548455	0.016155	0.002932	-0.701118	-0.058149	0.053708	0.010405	-0.630976	0.080716	-0.771522
43633	9.499206	-0.576450	2.312165	-0.539424	0.012554	-0.002250	-0.700698	-0.055861	0.054444	0.004522	-0.629948	0.084980	-0.771960
43634	9.540315	-0.601016	2.290633	-0.557571	0.016274	-0.005132	-0.699978	-0.056289	0.053576	-0.001368	-0.629296	0.090008	-0.771935
43635	9.506560	-0.605683	2.283480	-0.544798	0.021559	0.001170	-0.700261	-0.057004	0.053284	-0.007291	-0.628051	0.094378	-0.772394
43636	9.516289	-0.586407	2.283252	-0.524870	0.017942	-0.007417	-0.699692	-0.055859	0.053149	-0.012804	-0.627307	0.098866	-0.772365
43637	9.506476	-0.617737	2.288449	-0.549450	0.007229	-0.005875	-0.700266	-0.055856	0.052724	-0.018875	-0.626224	0.103203	-0.772552
43638	9.515971	-0.610395	2.312521	-0.533980	0.010727	-0.002176	-0.700843	-0.055137	0.052307	-0.024402	-0.625509	0.107890	-0.772336
43639	9.496755	-0.586103	2.312276	-0.524830	0.025146	-0.007466	-0.699411	-0.054425	0.052590	-0.030235	-0.624094	0.111797	-0.772718
43640	9.491853	-0.605409	2.312498	-0.530282	0.025187	-0.009303	-0.699261	-0.055711	0.051430	-0.035851	-0.623103	0.116323	-0.772610
43641	9.501517	-0.603052	2.312459	-0.541233	0.018049	-0.011154	-0.699550	-0.054990	0.050296	-0.041934	-0.621728	0.120422	-0.772784
43642	9.486836	-0.576130	2.350845	-0.534907	0.016246	-0.014609	-0.701124	-0.055988	0.050012	-0.047661	-0.620813	0.124950	-0.772468
43643	9.486462	-0.585523	2.394451	-0.557722	0.005638	-0.025429	-0.699544	-0.056131	0.048711	-0.054143	-0.619575	0.129115	-0.772350
43644	9.486572	-0.546821	2.398853	-0.549318	0.039765	-0.017574	-0.699977	-0.055847	0.049861	-0.060147	-0.618214	0.133791	-0.772201
43645	9.505734	-0.590464	2.396897	-0.552204	0.010923	-0.014778	-0.699828	-0.056993	0.049848	-0.066408	-0.616792	0.137976	-0.772088
43646	9.486481	-0.590388	2.389672	-0.555981	-0.008819	-0.021782	-0.700394	-0.058418	0.047835	-0.072417	-0.616107	0.142751	-0.771226
43647	9.448497	-0.532471	2.335909	-0.550437	0.009223	-0.027134	-0.700394	-0.058418	0.047835	-0.078845	-0.614674	0.146733	-0.770992
43648	9.477495	-0.484191	2.354665	-0.546745	0.016346	-0.019161	-0.700396	-0.057845	0.047841	-0.084759	-0.613530	0.151346	-0.770384
43649	9.530297	-0.503679	2.383812	-0.548586	0.016415	-0.025369	-0.700109	-0.057991	0.048409	-0.091159	-0.611908	0.155283	-0.770159
43650	9.486591	-0.551685	2.394073	-0.550271	0.028901	-0.011327	-0.698957	-0.058704	0.046819	-0.097022	-0.610464	0.160009	-0.769622
43651	9.457497	-0.561094	2.406301	-0.537620	0.025353	-0.024434	-0.700390	-0.058987	0.046541	-0.103295	-0.608649	0.163749	-0.769456
43652	9.501052	-0.508117	2.417735	-0.541292	0.025450	-0.032424	-0.699100	-0.058701	0.045962	-0.109347	-0.607268	0.168072	-0.768779
43653	9.491601	-0.459731	2.414791	-0.533936	0.034313	-0.020003	-0.700387	-0.059411	0.044820	-0.115534	-0.605236	0.171762	-0.768661
43654	9.459875	-0.447128	2.465444	-0.542941	0.045107	-0.013990	-0.699383	-0.059124	0.043957	-0.121372	-0.603413	0.176273	-0.768173
43655	9.486063	-0.512464	2.480638	-0.555751	0.025289	-0.007829	-0.700098	-0.059696	0.044243	-0.127597	-0.601350	0.180441	-0.767814
43656	9.466865	-0.483338	2.480339	-0.530289	0.028738	-0.004014	-0.701384	-0.060547	0.042813	-0.133055	-0.599703	0.184900	-0.767115
43657	9.461719	-0.483048	2.521426	-0.516654	0.030457	-0.002099	-0.700238	-0.060264	0.042807	-0.138732	-0.597572	0.188496	-0.766897
43658	9.461931	-0.422607	2.523168	-0.559364	0.026110	0.002744	-0.699954	-0.059403	0.042385	-0.144405	-0.595790	0.193473	-0.765996
43659	9.434904	-0.468119	2.562380	-0.542132	0.021516	0.002960	-0.699958	-0.058397	0.041395	-0.150267	-0.593636	0.197515	-0.765509
43660	9.437460	-0.480372	2.538346	-0.548502	0.014267	0.010892	-0.699672	-0.058402	0.042537	-0.155618	-0.591962	0.202438	-0.764450
43661	9.432464	-0.485054	2.557739	-0.535779	0.014181	0.013693	-0.699381	-0.058970	0.040812	-0.161200	-0.589829	0.206504	-0.763854
43662	9.461286	-0.453601	2.591183	-0.552210	-0.002036	0.022455	-0.700241	-0.058965	0.040104	-0.166330	-0.588273	0.211653	-0.762543
43663	9.461850	-0.483155	2.504510	-0.544868	0.003273	0.029586	-0.698954	-0.058256	0.041388	-0.171720	-0.586145	0.216051	-0.761753
43664	9.442370	-0.458649	2.538097	-0.545027	-0.018305	0.024406	-0.699682	-0.055817	0.040705	-0.176642	-0.584785	0.221149	-0.760209
43665	9.495680	-0.493097	2.494909	-0.549714	-0.039835	0.017415	-0.699973	-0.055395	0.043143	-0.182073	-0.583285	0.225598	-0.758771
43666	9.456845	-0.499952	2.519205	-0.541430	-0.023695	0.020941	-0.699406	-0.053966	0.043726	-0.186961	-0.581967	0.230598	-0.757090
43667	9.456560	-0.603976	2.505866	-0.535180	-0.042617	0.017580	-0.699832	-0.054679	0.043150	-0.192190	-0.580499	0.234815	-0.755610
43668	9.461762	-0.584914	2.466979	-0.541371	-0.010969	0.008472	-0.698544	-0.054109	0.043289	-0.197305	-0.578982	0.239596	-0.753952
43669	9.476310	-0.577784	2.462046	-0.541375	-0.002714	-0.007498	-0.700552	-0.054539	0.044730	-0.203154	-0.576945	0.243437	-0.752729
43670	9.437907	-0.589840	2.428398	-0.544974	0.007307	-0.018226	-0.699687	-0.055546	0.045285	-0.208775	-0.575198	0.247868	-0.751080
43671	9.430611	-0.609145	2.426207	-0.539594	0.001070	-0.028744	-0.699690	-0.054538	0.043865	-0.214919	-0.573150	0.251398	-0.749739
43672	9.488287	-0.635976	2.445763	-0.534285	-0.017807	-0.035635	-0.698537	-0.056122	0.045270	-0.220526	-0.571843	0.255551	-0.747701
43673	9.507651	-0.602198	2.455027	-0.514063	0.019901	-0.031200	-0.698532	-0.056979	0.044688	-0.226489	-0.569576	0.258564	-0.746613
43674	9.437645	-0.604174	2.455142	-0.534123	0.007383	-0.032256	-0.699104	-0.057260	0.043546	-0.232145	-0.567809	0.262619	-0.744804
43675	9.452147	-0.613979	2.447983	-0.552226	0.014631	-0.027203	-0.698243	-0.057263	0.043825	-0.238427	-0.565360	0.266247	-0.743393
43676	9.474113	-0.590068	2.428352	-0.566921	-0.010507	-0.028981	-0.699664	-0.060412	0.043803	-0.244279	-0.563615	0.270886	-0.741139
43677	9.459237	-0.613903	2.467306	-0.552300	0.000167	-0.021807	-0.699943	-0.062272	0.043499	-0.250374	-0.561284	0.274619	-0.739499
43678	9.476058	-0.604250	2.481676	-0.552403	-0.017883	-0.018154	-0.698805	-0.059982	0.043371	-0.255828	-0.559586	0.279173	-0.737209
43679	9.514809	-0.609449	2.462348	-0.543291	-0.010665	-0.023392	-0.698799	-0.061418	0.044214	-0.261753	-0.557405	0.282785	-0.735403
43680	9.510509	-0.648640	2.375790	-0.545095	-0.020711	-0.007429	-0.699229	-0.061704	0.044500	-0.266919	-0.555657	0.287338	-0.733101
43681	9.520369	-0.624622	2.361008	-0.545154	-0.023299	-0.019793	-0.699796	-0.063134	0.043918	-0.272704	-0.553574	0.291066	-0.731074
43682	9.488728	-0.624211	2.394880	-0.539624	-0.014401	-0.010945	-0.700945	-0.063280	0.045785	-0.277865	-0.551717	0.295436	-0.728778
43683	9.540061	-0.608084	2.319713	-0.559628	-0.017883	-0.012911	-0.698507	-0.063001	0.046340	-0.283702	-0.549375	0.299402	-0.726676
43684	9.433586	-0.585372	2.365520	-0.539722	-0.032456	-0.007302	-0.700658	-0.063283	0.046497	-0.288670	-0.547693	0.303885	-0.724124
43685	9.544542	-0.624805	2.356144	-0.541541	-0.032420	-0.009074	-0.700233	-0.062286	0.047792	-0.294129	-0.545585	0.307691	-0.721908
43686	9.506700	-0.579126	2.278351	-0.561390	-0.012518	-0.007658	-0.698513	-0.062149	0.048352	-0.299426	-0.543424	0.312335	-0.719362
43687	9.477643	-0.598264	2.281020	-0.546898	-0.017966	-0.011002	-0.698518	-0.060713	0.047509	-0.305019	-0.541033	0.316092	-0.717170
43688	9.511450	-0.540301	2.306911	-0.546835	-0.007181	-0.007516	-0.699664	-0.061869	0.051082	-0.310152	-0.538815	0.320461	-0.714695
43689	9.566732	-0.591378	2.312241	-0.541279	0.005346	-0.000446	-0.698374	-0.061292	0.049218	-0.315643	-0.536004	0.324083	-0.712769
43690	9.537936	-0.567086	2.302341	-0.544740	0.026872	0.011764	-0.696942	-0.060724	0.049642	-0.320660	-0.533123	0.328383	-0.710719
43691	9.499001	-0.610227	2.322209	-0.541264	0.000728	0.011066	-0.698381	-0.059573	0.049094	-0.325913	-0.530251	0.332135	-0.708732
43692	9.554204	-0.583655	2.375006	-0.557722	-0.010845	0.004765	-0.698954	-0.059859	0.049381	-0.330880	-0.527804	0.336754	-0.706073
43693	9.510862	-0.605286	2.351138	-0.539340	0.017814	0.013639	-0.697806	-0.059858	0.048371	-0.336150	-0.524634	0.340364	-0.704212
43694	9.433476	-0.643472	2.351668	-0.559346	0.010659	0.016967	-0.700687	-0.056985	0.047852	-0.341064	-0.521724	0.344955	-0.701773
43695	9.488788	-0.687298	2.356917	-0.560237	0.019790	0.004521	-0.699826	-0.056987	0.047845	-0.346647	-0.518393	0.348723	-0.699641
43696	9.437998	-0.694168	2.366728	-0.555743	0.018065	-0.006928	-0.699108	-0.057275	0.047980	-0.351865	-0.515503	0.352925	-0.697059
43697	9.449887	-0.691675	2.390851	-0.549360	0.025283	-0.011319	-0.699252	-0.056695	0.045841	-0.357546	-0.512225	0.356308	-0.694860
43698	9.476081	-0.686703	2.439095	-0.547618	0.018124	-0.017443	-0.700256	-0.056693	0.045992	-0.362782	-0.509400	0.360251	-0.692184
43699	9.490616	-0.623799	2.462541	-0.519392	0.033342	-0.020735	-0.699537	-0.056831	0.043840	-0.368301	-0.506242	0.363032	-0.690131
43700	9.457104	-0.589870	2.442873	-0.573886	0.039996	-0.031146	-0.699537	-0.056395	0.042128	-0.374105	-0.502955	0.366999	-0.687309
43701	9.471043	-0.604067	2.505848	-0.552093	0.036222	-0.023793	-0.699964	-0.056965	0.041553	-0.379969	-0.499481	0.370142	-0.684935
43702	9.382282	-0.637891	2.419342	-0.532203	0.016280	-0.021687	-0.700682	-0.057254	0.042843	-0.385000	-0.496699	0.373769	-0.682174
43703	9.384144	-0.664128	2.477634	-0.555731	0.025295	-0.010523	-0.699388	-0.057539	0.041256	-0.390587	-0.493194	0.377143	-0.679679
43704	9.410515	-0.637479	2.513552	-0.532338	-0.010878	-0.007366	-0.698816	-0.056967	0.041258	-0.395174	-0.490614	0.381088	-0.676688
43705	9.470989	-0.647665	2.491834	-0.541430	-0.009878	-0.012774	-0.700245	-0.058395	0.040968	-0.400336	-0.487668	0.384488	-0.673854
43706	9.427954	-0.618631	2.452900	-0.568631	0.000201	-0.017581	-0.699676	-0.057251	0.040976	-0.405454	-0.484668	0.388693	-0.670539
43707	9.454447	-0.604204	2.467204	-0.548652	-0.003559	-0.010240	-0.698812	-0.057826	0.040963	-0.410649	-0.481509	0.392130	-0.667646
43708	9.476020	-0.604219	2.486509	-0.545041	-0.009021	-0.005738	-0.701115	-0.056391	0.041997	-0.415257	-0.478671	0.396165	-0.664447
43709	9.457441	-0.590144	2.399375	-0.534090	-0.003682	-0.003871	-0.700105	-0.057391	0.040548	-0.420177	-0.475541	0.399437	-0.661636
43710	9.452447	-0.614223	2.409317	-0.556733	0.003584	0.001123	-0.698955	-0.058115	0.041962	-0.424857	-0.472325	0.403544	-0.658451
43711	9.449637	-0.579943	2.476606	-0.563224	-0.014390	-0.000612	-0.701541	-0.057536	0.041989	-0.429870	-0.469020	0.407286	-0.655248
43712	9.485711	-0.580064	2.493477	-0.535839	0.003422	0.008452	-0.700257	-0.056111	0.043281	-0.434207	-0.465869	0.411143	-0.652221
43713	9.449657	-0.609054	2.460014	-0.561318	0.000032	-0.002450	-0.699968	-0.056542	0.043417	-0.439289	-0.462360	0.414680	-0.649068
43714	9.438016	-0.531739	2.442250	-0.541401	-0.018225	0.013827	-0.699259	-0.054827	0.044288	-0.443379	-0.459342	0.418804	-0.645774
43715	9.500812	-0.561261	2.423162	-0.517916	-0.030784	-0.003504	-0.700123	-0.054401	0.046016	-0.447768	-0.456588	0.422004	-0.642607
43716	9.498529	-0.571052	2.401524	-0.554213	-0.032525	0.008466	-0.698393	-0.056411	0.045981	-0.451877	-0.453631	0.426327	-0.638962
43717	9.486753	-0.578486	2.360538	-0.563239	-0.023456	0.006534	-0.700695	-0.054975	0.046729	-0.456561	-0.450255	0.430096	-0.635484
43718	9.511075	-0.549695	2.350518	-0.530637	-0.032513	-0.004520	-0.699410	-0.053690	0.046876	-0.460568	-0.447569	0.433956	-0.631856
43719	9.516045	-0.571661	2.321755	-0.548743	-0.023407	-0.005673	-0.700851	-0.052547	0.048902	-0.465225	-0.444394	0.437391	-0.628306
43720	9.554401	-0.586239	2.348451	-0.545108	-0.021604	-0.007406	-0.698977	-0.054701	0.049150	-0.469440	-0.441410	0.441261	-0.624558
43721	9.520240	-0.677858	2.351936	-0.537790	-0.014414	-0.010037	-0.699980	-0.055132	0.050298	-0.474080	-0.438227	0.444396	-0.621062
43722	9.469934	-0.617235	2.331993	-0.552213	-0.000004	-0.002334	-0.700264	-0.055702	0.049436	-0.478433	-0.434808	0.448146	-0.617422
43723	9.515973	-0.634641	2.300708	-0.554184	-0.025201	-0.003963	-0.699261	-0.055418	0.049431	-0.482985	-0.431510	0.451601	-0.613662
43724	9.518582	-0.608145	2.288325	-0.554122	-0.010719	-0.011124	-0.698830	-0.055999	0.051710	-0.487310	-0.428231	0.455349	-0.609758
43725	9.516729	-0.569793	2.234732	-0.542203	0.012750	-0.021737	-0.699405	-0.055273	0.049148	-0.492262	-0.424712	0.458093	-0.606175
43726	9.550380	-0.567467	2.253995	-0.553758	0.043249	-0.000822	-0.699404	-0.055417	0.049432	-0.496894	-0.420631	0.461341	-0.602769
43727	9.528646	-0.530953	2.272950	-0.553598	0.065691	0.007888	-0.699401	-0.055987	0.048425	-0.502010	-0.416052	0.463903	-0.599734
43728	9.591713	-0.577669	2.210552	-0.551700	0.082914	-0.003686	-0.699544	-0.055695	0.046856	-0.506962	-0.411487	0.466651	-0.596578
43729	9.402676	-0.551610	2.321683	-0.538880	0.089834	0.018496	-0.699834	-0.054247	0.042582	-0.511987	-0.406633	0.468830	-0.593900
43730	9.505568	-0.629121	2.399746	-0.544443	0.066344	0.029199	-0.700699	-0.052805	0.040316	-0.516269	-0.401977	0.471875	-0.590944
43731	9.344843	-0.704547	2.545805	-0.540696	0.076966	0.045051	-0.701848	-0.051931	0.036901	-0.520812	-0.396972	0.474369	-0.588338
43732	9.426061	-0.818329	2.600134	-0.544517	0.048204	0.039875	-0.700563	-0.050211	0.035479	-0.524734	-0.392378	0.477636	-0.585284
43733	9.401350	-0.786191	2.689227	-0.539595	-0.016391	0.006708	-0.700571	-0.048350	0.036071	-0.528769	-0.388805	0.480740	-0.581484
43734	9.322440	-0.793565	2.590330	-0.525358	-0.061403	-0.005247	-0.700999	-0.049212	0.036924	-0.531962	-0.386079	0.484534	-0.577223
43735	9.484583	-0.702799	2.579433	-0.552926	-0.108068	-0.008776	-0.699855	-0.048503	0.038353	-0.535339	-0.383540	0.488594	-0.572351
43736	9.389592	-0.684058	2.388431	-0.538713	-0.152980	-0.031342	-0.699426	-0.049237	0.043491	-0.537982	-0.381932	0.493266	-0.566914
43737	9.587722	-0.714570	2.347422	-0.546134	-0.185470	-0.018806	-0.699278	-0.051258	0.048045	-0.540601	-0.380409	0.497948	-0.561326
43738	9.539987	-0.780166	2.246716	-0.549720	-0.186422	-0.011778	-0.698276	-0.051561	0.052182	-0.542709	-0.378816	0.503191	-0.555666
43739	9.584147	-0.795567	2.147743	-0.560697	-0.200761	-0.013576	-0.698283	-0.051007	0.057910	-0.545154	-0.377212	0.508187	-0.549785
43740	9.507361	-0.819693	2.078031	-0.555254	-0.212637	0.000699	-0.697711	-0.051599	0.063048	-0.546826	-0.375665	0.513802	-0.543934
43741	9.502727	-0.902253	2.013707	-0.544478	-0.239768	0.006291	-0.696276	-0.052766	0.068174	-0.548455	-0.374416	0.519138	-0.538058
43742	9.581185	-0.923128	1.847082	-0.544043	-0.198727	0.052067	-0.695997	-0.052216	0.074900	-0.549563	-0.372257	0.524792	-0.532916
43743	9.518847	-1.010355	1.751470	-0.540522	-0.227672	0.061998	-0.695717	-0.051804	0.080052	-0.550609	-0.370296	0.530318	-0.527706
43744	9.644924	-1.050399	1.659913	-0.560345	-0.198640	0.051881	-0.695732	-0.049822	0.087225	-0.551771	-0.367910	0.536072	-0.522320
43745	9.606832	-1.079678	1.578123	-0.561905	-0.172715	0.074697	-0.695172	-0.047546	0.091536	-0.553350	-0.364955	0.541256	-0.517352
43746	9.597309	-1.094272	1.554131	-0.549012	-0.148507	0.080889	-0.694758	-0.044408	0.095285	-0.554595	-0.361811	0.546483	-0.512712
43747	9.660105	-1.123794	1.535043	-0.556988	-0.125172	0.095701	-0.692333	-0.041847	0.098726	-0.556367	-0.358151	0.551186	-0.508309
43748	9.689718	-0.998428	1.511854	-0.559537	-0.081710	0.074196	-0.693498	-0.038705	0.102345	-0.558422	-0.354238	0.555666	-0.503900
43749	9.619195	-0.983012	1.586694	-0.530517	-0.083597	0.067454	-0.693504	-0.037562	0.103501	-0.560689	-0.350729	0.559380	-0.499711
43750	9.592649	-0.893140	1.629227	-0.554358	-0.101246	0.038979	-0.692657	-0.035286	0.107524	-0.562779	-0.347420	0.563717	-0.494775
43751	9.750237	-0.829236	1.570302	-0.520764	-0.099533	0.034097	-0.692958	-0.032717	0.110700	-0.565084	-0.344523	0.567217	-0.490151
43752	9.735476	-0.853162	1.594756	-0.560913	-0.111670	0.001848	-0.691525	-0.033163	0.114403	-0.567403	-0.341621	0.571416	-0.484596
43753	9.648281	-0.708843	1.392675	-0.538309	-0.126110	-0.006635	-0.691952	-0.034460	0.117110	-0.569872	-0.339217	0.575043	-0.479065
43754	9.706253	-0.811074	1.338154	-0.545525	-0.107826	-0.031601	-0.690233	-0.034475	0.120244	-0.572385	-0.336794	0.578753	-0.473275
43755	9.778967	-0.869966	1.271046	-0.560027	-0.102285	-0.037986	-0.689662	-0.034488	0.123672	-0.575513	-0.334241	0.582035	-0.467228
43756	9.673458	-0.845614	1.193580	-0.558053	-0.082546	-0.031022	-0.689645	-0.038356	0.123916	-0.578330	-0.331385	0.585505	-0.461414
43757	9.499494	-0.989845	1.147089	-0.530656	-0.068342	-0.024648	-0.688777	-0.040223	0.124748	-0.581467	-0.328662	0.588147	-0.456027
43758	9.354442	-1.211801	1.070009	-0.545148	-0.079252	-0.008882	-0.687922	-0.039377	0.128183	-0.583968	-0.325622	0.591538	-0.450593
43759	9.470656	-1.237068	1.012134	-0.546903	-0.095865	0.037224	-0.688788	-0.038811	0.130628	-0.586255	-0.322184	0.594998	-0.445510
43760	9.521231	-1.346879	1.283964	-0.519917	-0.139331	0.046637	-0.686934	-0.036528	0.132211	-0.587318	-0.319279	0.599165	-0.440590
43761	9.855081	-1.529013	1.099463	-0.561825	-0.167940	0.048145	-0.688237	-0.034967	0.137530	-0.588672	-0.316122	0.603610	-0.434957
43762	10.144000	-1.365384	1.271253	-0.552973	-0.194978	0.048487	-0.686964	-0.031691	0.142132	-0.589188	-0.313252	0.608660	-0.429258
43763	10.024354	-1.161806	1.235307	-0.525560	-0.146154	0.014895	-0.685677	-0.031710	0.146842	-0.590801	-0.310691	0.612249	-0.423765
43764	9.615673	-1.044177	1.079872	-0.538266	-0.129607	-0.019033	-0.685392	-0.031720	0.149700	-0.592530	-0.308219	0.615910	-0.417809
43765	9.494185	-1.263396	1.077647	-0.559611	-0.090351	0.031732	-0.685113	-0.030874	0.153712	-0.594839	-0.304529	0.619155	-0.412403
43766	9.663121	-1.368699	1.030262	-0.546724	-0.075239	0.049506	-0.685562	-0.027157	0.156187	-0.596653	-0.300620	0.622592	-0.407445
43767	9.638830	-1.310233	1.077977	-0.562848	-0.047426	0.070378	-0.685711	-0.026303	0.158057	-0.599131	-0.296007	0.625511	-0.402688
43768	9.632149	-1.242754	1.038565	-0.533698	-0.018488	0.044012	-0.685863	-0.024296	0.157650	-0.601552	-0.291829	0.628067	-0.398124
43769	9.649026	-1.257394	1.033872	-0.549978	0.012555	0.007362	-0.686579	-0.024875	0.159938	-0.605146	-0.287633	0.629717	-0.393093
43770	9.715863	-1.325100	1.097373	-0.551568	0.050415	0.006228	-0.688288	-0.027153	0.156781	-0.608771	-0.283134	0.631292	-0.388206
43771	9.714798	-1.406669	1.194954	-0.547812	0.073865	0.000805	-0.687702	-0.029437	0.154177	-0.613106	-0.278512	0.632062	-0.383445
43772	9.596094	-1.371627	1.267223	-0.547445	0.140602	-0.008470	-0.690844	-0.031996	0.150456	-0.617883	-0.273516	0.632339	-0.378889
43773	9.612367	-1.465784	1.302086	-0.540146	0.155157	-0.027947	-0.691263	-0.034282	0.148861	-0.623339	-0.268668	0.631800	-0.374293
43774	9.881167	-1.415329	1.523501	-0.542027	0.162544	-0.043887	-0.692825	-0.036840	0.143840	-0.628541	-0.263978	0.631482	-0.369435
43775	9.957822	-1.386247	1.612492	-0.538284	0.193320	-0.060825	-0.694517	-0.042837	0.139212	-0.634624	-0.259221	0.630166	-0.364620
43776	9.861203	-1.458317	1.586842	-0.562809	0.176989	-0.037154	-0.697361	-0.047106	0.132610	-0.639969	-0.254029	0.629754	-0.359610
43777	9.634769	-1.496047	1.510231	-0.554420	0.189240	-0.004447	-0.699634	-0.051381	0.127719	-0.645569	-0.248317	0.628787	-0.355254
43778	9.742131	-1.429772	1.393345	-0.546931	0.206946	0.028300	-0.701914	-0.053793	0.122276	-0.650639	-0.242248	0.628105	-0.351382
43779	9.491190	-1.549482	1.324933	-0.543035	0.255759	0.004981	-0.703335	-0.055486	0.115546	-0.656827	-0.236034	0.626145	-0.347575
43780	9.572824	-1.539950	1.385135	-0.537550	0.262932	0.006786	-0.706188	-0.058184	0.110391	-0.662591	-0.229920	0.624454	-0.343754
43781	9.508205	-1.551632	0.998677	-0.555833	0.232384	0.007648	-0.707889	-0.061449	0.102645	-0.668382	-0.223603	0.622811	-0.339668
43782	9.249461	-1.246068	0.896528	-0.555538	0.144207	-0.006855	-0.709735	-0.064867	0.098046	-0.672728	-0.218187	0.622662	-0.334850
43783	9.397235	-1.198465	0.540542	-0.553719	0.007584	-0.039557	-0.712021	-0.066428	0.095330	-0.675890	-0.213971	0.623760	-0.329110
43784	9.451044	-1.279385	0.410871	-0.554416	-0.109503	-0.042378	-0.711572	-0.071311	0.098707	-0.677219	-0.210667	0.626789	-0.322691
43785	9.865757	-1.279220	0.468315	-0.545657	-0.158152	-0.041895	-0.711848	-0.074327	0.101109	-0.678164	-0.207655	0.630039	-0.316264
43786	10.078870	-1.327680	0.664324	-0.534564	-0.113919	-0.055278	-0.710981	-0.077074	0.108082	-0.679355	-0.204789	0.632871	-0.309861
43787	10.075314	-1.355831	0.797562	-0.564317	-0.076875	-0.052326	-0.710974	-0.079376	0.110918	-0.681354	-0.201119	0.635047	-0.303352
43788	9.576118	-1.297271	0.768577	-0.546635	-0.017669	-0.039306	-0.710965	-0.082110	0.114465	-0.683634	-0.197270	0.636633	-0.297368
43789	9.432913	-1.121158	0.955306	-0.539546	-0.030206	-0.053316	-0.710381	-0.083969	0.113010	-0.686026	-0.193640	0.637972	-0.291314
43790	9.502431	-0.961191	1.093597	-0.563496	-0.058624	-0.085241	-0.711236	-0.085838	0.115714	-0.688035	-0.190359	0.639961	-0.284292
43791	9.632355	-0.927733	1.163135	-0.530784	-0.044206	-0.100842	-0.712078	-0.090423	0.116530	-0.690395	-0.187515	0.641194	-0.277604
43792	9.571486	-0.902679	1.242688	-0.559934	-0.045717	-0.118880	-0.711777	-0.093869	0.118780	-0.692652	-0.184612	0.642772	-0.270177
43793	9.571965	-0.747898	1.255460	-0.532577	-0.031554	-0.104473	-0.711621	-0.097316	0.121173	-0.695109	-0.181695	0.643752	-0.263427
43794	9.657800	-0.779104	1.376529	-0.530674	-0.013523	-0.106323	-0.710305	-0.102469	0.119248	-0.697516	-0.178839	0.644691	-0.256635
43795	9.653221	-0.861710	1.304956	-0.557718	0.022758	-0.119256	-0.710289	-0.106341	0.120351	-0.700747	-0.175450	0.644912	-0.249518
43796	9.556604	-0.810130	1.338344	-0.537563	0.036810	-0.090813	-0.711703	-0.110919	0.119598	-0.703659	-0.172016	0.645154	-0.243002
43797	9.543237	-0.616982	1.287871	-0.559056	0.067168	-0.048763	-0.712264	-0.113782	0.119286	-0.707022	-0.167450	0.644918	-0.236982
43798	9.663391	-0.530029	1.397909	-0.553336	0.106622	-0.029446	-0.711398	-0.114929	0.118981	-0.710499	-0.162644	0.644378	-0.231334
43799	9.843596	-0.617787	1.461482	-0.547669	0.127993	-0.002950	-0.712818	-0.117345	0.114103	-0.714296	-0.157338	0.643292	-0.226279
43800	10.066068	-0.733954	1.663068	-0.542098	0.133081	0.030722	-0.713398	-0.115618	0.112267	-0.717706	-0.151772	0.642431	-0.221689
43801	10.174814	-0.600917	1.400432	-0.551231	0.140666	-0.002996	-0.716550	-0.115888	0.109571	-0.721570	-0.146332	0.641100	-0.216597
43802	10.547027	-0.574577	1.348889	-0.548062	0.190752	0.041047	-0.718266	-0.116153	0.104433	-0.725595	-0.140276	0.639371	-0.212222
43803	10.191191	-1.423476	1.692346	-0.538215	0.176618	-0.004950	-0.719130	-0.114850	0.100735	-0.729767	-0.134858	0.637385	-0.207351
43804	9.639090	-0.927367	1.228373	-0.552078	0.249992	0.054565	-0.721418	-0.115107	0.093741	-0.734392	-0.128303	0.634740	-0.203254
43805	9.339238	-1.060802	1.235097	-0.529773	0.194239	0.026781	-0.723132	-0.115947	0.089169	-0.738494	-0.122497	0.632477	-0.198981
43806	9.272157	-1.293539	1.058947	-0.529174	0.140294	0.012930	-0.725140	-0.115064	0.083472	-0.741729	-0.117228	0.631158	-0.194259
43807	9.238763	-1.366386	0.972803	-0.570448	0.075696	0.003986	-0.723555	-0.115917	0.080447	-0.744384	-0.111539	0.630705	-0.188845
43808	9.344802	-1.468754	0.944803	-0.545253	0.021316	0.027625	-0.725856	-0.114475	0.079336	-0.746008	-0.106287	0.631172	-0.183842
43809	9.605012	-1.489413	0.995437	-0.539068	-0.025891	0.066960	-0.726003	-0.113907	0.080774	-0.746952	-0.100620	0.632220	-0.179544
43810	9.897676	-1.594059	1.177467	-0.546468	-0.040192	0.060806	-0.729026	-0.112190	0.083677	-0.747597	-0.095146	0.633613	-0.174874
43811	9.964006	-1.498909	1.384153	-0.541523	0.035497	0.057761	-0.726732	-0.111619	0.082521	-0.749247	-0.089316	0.633698	-0.170527
43812	9.812254	-1.447765	1.678625	-0.519672	0.060738	0.041900	-0.728452	-0.111901	0.082388	-0.751106	-0.084121	0.633388	-0.166084
43813	9.375689	-1.319188	1.699524	-0.558776	0.072896	0.007678	-0.729305	-0.112742	0.077380	-0.753326	-0.078514	0.632826	-0.160831
43814	9.230819	-1.444310	1.645530	-0.539223	-0.000150	0.003004	-0.729866	-0.115314	0.075783	-0.754490	-0.073702	0.633364	-0.155443
43815	9.334225	-1.643466	1.599280	-0.542223	-0.045084	-0.007373	-0.730717	-0.117312	0.074195	-0.755136	-0.068880	0.634450	-0.149996
43816	9.397357	-1.673262	1.536694	-0.541572	-0.075487	-0.031936	-0.730702	-0.120458	0.072731	-0.755370	-0.064698	0.636016	-0.143926
43817	9.402344	-1.508554	1.595267	-0.549022	-0.082373	-0.062924	-0.730972	-0.124474	0.074121	-0.755610	-0.060562	0.637556	-0.137509
43818	9.402961	-1.470263	1.534421	-0.542728	-0.067557	-0.109819	-0.729954	-0.127627	0.073936	-0.756071	-0.057325	0.638833	-0.130240
43819	9.595222	-1.659917	1.550780	-0.529107	-0.065709	-0.120273	-0.728921	-0.134365	0.074571	-0.756545	-0.054147	0.639937	-0.123238
43820	9.642693	-1.712908	1.628643	-0.557907	-0.026007	-0.112008	-0.729036	-0.140375	0.072935	-0.757461	-0.050599	0.640538	-0.115771
43821	9.661259	-1.523312	1.815006	-0.541374	0.022716	-0.128018	-0.729581	-0.146672	0.071441	-0.758988	-0.047090	0.640254	-0.108599
43822	9.506127	-1.541202	1.890331	-0.543281	0.021110	-0.151069	-0.729843	-0.151673	0.067671	-0.760474	-0.044146	0.639984	-0.100758
43823	9.381380	-1.444049	1.838663	-0.517471	0.069407	-0.126304	-0.728805	-0.158539	0.063871	-0.762469	-0.040850	0.638860	-0.093970
43824	9.390121	-1.535500	1.912173	-0.548346	0.071367	-0.128460	-0.728780	-0.163107	0.058958	-0.764448	-0.037431	0.637766	-0.086440
43825	9.351557	-1.520754	1.912060	-0.541611	0.128013	-0.119889	-0.728749	-0.169105	0.053459	-0.767087	-0.033543	0.635713	-0.079501
43826	9.616649	-1.512394	1.969613	-0.533172	0.177606	-0.125350	-0.728987	-0.178240	0.043780	-0.770283	-0.030133	0.632876	-0.072274
43827	9.607641	-1.510435	1.887435	-0.547717	0.190573	-0.156560	-0.728956	-0.183655	0.035282	-0.773638	-0.026475	0.629755	-0.064749
43828	9.720511	-1.384130	1.711871	-0.538298	0.233616	-0.136320	-0.728632	-0.190070	0.025485	-0.777420	-0.023045	0.625942	-0.057305
43829	10.485589	-1.330718	1.746502	-0.544395	0.119953	-0.107223	-0.729176	-0.195052	0.016281	-0.779672	-0.018858	0.623858	-0.050570
43830	9.958322	-1.160694	1.346552	-0.540258	0.213951	-0.146743	-0.728281	-0.200750	0.006201	-0.783078	-0.015556	0.620246	-0.042909
43831	9.416368	-0.823597	1.362849	-0.558644	0.192508	-0.162818	-0.727952	-0.208454	-0.003610	-0.786123	-0.011745	0.616957	-0.035161
43832	9.461276	-0.786266	1.193202	-0.554987	0.181499	-0.141454	-0.728494	-0.213136	-0.016530	-0.788980	-0.008171	0.613754	-0.027382
43833	9.494248	-0.897342	1.245149	-0.566186	0.149411	-0.174130	-0.728608	-0.218120	-0.025450	-0.791315	-0.004392	0.611087	-0.019356
43834	9.564162	-0.766792	1.318516	-0.555511	0.127899	-0.190653	-0.726854	-0.223243	-0.036962	-0.793390	-0.001437	0.608616	-0.010780
43835	9.460576	-0.703264	1.322779	-0.533871	0.098890	-0.183158	-0.724523	-0.229522	-0.045916	-0.794935	0.001712	0.606684	-0.003007
43836	9.518667	-0.597082	1.352934	-0.545136	0.039423	-0.175824	-0.722766	-0.235510	-0.055720	-0.795800	0.004673	0.605519	0.005208
43837	9.784150	-0.540549	1.383365	-0.541985	-0.023437	-0.196572	-0.721309	-0.239798	-0.059496	-0.795700	0.007791	0.605496	0.013276
43838	9.678081	-0.549685	1.361858	-0.545876	-0.059341	-0.210573	-0.718702	-0.244371	-0.064715	-0.795233	0.010357	0.605814	0.022042
43839	9.738235	-0.545064	1.388310	-0.540593	-0.088241	-0.205014	-0.718960	-0.249940	-0.069779	-0.794184	0.013374	0.606779	0.030198
43840	9.702498	-0.550066	1.325579	-0.560867	-0.144113	-0.193413	-0.716209	-0.255533	-0.070003	-0.792560	0.016427	0.608334	0.038847
43841	9.653990	-0.695042	1.286178	-0.542716	-0.166984	-0.165663	-0.716337	-0.259113	-0.070184	-0.790416	0.020015	0.610487	0.046351
43842	9.606853	-0.579285	1.195531	-0.528238	-0.197137	-0.126375	-0.715461	-0.262411	-0.070083	-0.788084	0.023408	0.612790	0.053516
43843	9.655037	-0.355980	1.004470	-0.540962	-0.209878	-0.103397	-0.714450	-0.264134	-0.069537	-0.785321	0.027771	0.615552	0.059966
43844	9.740137	-0.243065	0.978929	-0.524647	-0.197069	-0.131560	-0.713283	-0.268434	-0.069735	-0.782865	0.031033	0.617778	0.067159
43845	9.798172	-0.136837	1.016333	-0.564575	-0.177803	-0.148045	-0.712991	-0.269290	-0.070748	-0.780269	0.035161	0.619983	0.074596
43846	9.735696	-0.260319	0.921126	-0.562597	-0.164418	-0.135744	-0.711545	-0.271869	-0.071645	-0.778060	0.038910	0.621554	0.082335
43847	9.768365	-0.475404	0.962150	-0.515003	-0.132586	-0.094712	-0.711816	-0.274577	-0.075677	-0.776000	0.042857	0.623046	0.088324
43848	9.695642	-0.591071	0.946622	-0.547343	-0.088472	-0.075928	-0.710810	-0.274427	-0.078544	-0.774741	0.046972	0.623334	0.094997
43849	9.686879	-0.441414	0.903879	-0.552319	-0.024744	-0.046281	-0.708795	-0.274700	-0.083998	-0.773960	0.051916	0.623008	0.100758
43850	9.680720	-0.297254	1.143950	-0.551984	0.041957	-0.050219	-0.709940	-0.273957	-0.090990	-0.774273	0.056159	0.621171	0.107210
43851	9.675540	-0.187832	1.241821	-0.562377	0.130305	-0.050875	-0.706778	-0.273357	-0.101308	-0.775280	0.060880	0.618380	0.113314
43852	9.731776	-0.448672	1.334075	-0.561688	0.218255	-0.014279	-0.708642	-0.271019	-0.113569	-0.777732	0.065318	0.613662	0.119524
43853	9.903775	-0.710167	1.438265	-0.533110	0.271991	0.006954	-0.704482	-0.268699	-0.124878	-0.780516	0.069995	0.608599	0.124513
43854	10.430492	-0.859391	1.299056	-0.535780	0.242671	0.069122	-0.704489	-0.264063	-0.140562	-0.783374	0.074981	0.603350	0.129119
43855	9.864581	-1.141023	1.305374	-0.548208	0.286020	0.055289	-0.704504	-0.257712	-0.154655	-0.786264	0.080493	0.597901	0.133506
43856	9.151508	-0.958222	1.214869	-0.561619	0.292793	0.101858	-0.702655	-0.251365	-0.169049	-0.789627	0.086132	0.591639	0.137966
43857	9.613454	-0.845508	1.150159	-0.543261	0.197550	0.070923	-0.702240	-0.245308	-0.181289	-0.791346	0.092036	0.587520	0.141853
43858	10.204179	-1.023294	1.146519	-0.558515	0.146537	-0.050924	-0.700242	-0.240981	-0.191557	-0.792422	0.096223	0.583764	0.148418
43859	9.977816	-0.983495	1.098043	-0.541515	0.158161	-0.151684	-0.697359	-0.242395	-0.199319	-0.792878	0.099634	0.580671	0.155685
43860	9.595942	-0.917638	1.194488	-0.553366	0.150932	-0.148314	-0.696485	-0.244529	-0.204212	-0.793595	0.102570	0.576959	0.163721
43861	9.209553	-1.007172	1.176671	-0.555814	0.062934	-0.185047	-0.693606	-0.245518	-0.210396	-0.792649	0.106156	0.575370	0.171429
43862	9.386921	-1.235194	1.227313	-0.563648	-0.051751	-0.150813	-0.692725	-0.249525	-0.212306	-0.790873	0.109884	0.574753	0.179176
43863	9.801497	-1.448276	1.200135	-0.538487	-0.139886	-0.077378	-0.691007	-0.248813	-0.212026	-0.787859	0.115184	0.576181	0.184462
43864	10.240286	-1.079685	1.441939	-0.560162	-0.114738	-0.051122	-0.691300	-0.247816	-0.210153	-0.785612	0.120203	0.576280	0.190438
43865	9.854269	-0.815540	1.545843	-0.541985	-0.074706	-0.107822	-0.691583	-0.248529	-0.210874	-0.783085	0.124979	0.576724	0.196335
43866	9.526975	-0.659086	1.496201	-0.553041	-0.088922	-0.127370	-0.692729	-0.249101	-0.210585	-0.780750	0.128887	0.576559	0.203464
43867	9.511466	-0.740594	1.588966	-0.556505	-0.089381	-0.076117	-0.692734	-0.247811	-0.210571	-0.778016	0.134308	0.577055	0.208952
43868	9.534263	-0.814340	1.415755	-0.554611	-0.082160	-0.077905	-0.691011	-0.247517	-0.214300	-0.775846	0.138757	0.576582	0.215321
43869	9.550504	-0.847858	1.483776	-0.547403	-0.100377	-0.060020	-0.691313	-0.243642	-0.215973	-0.772950	0.144275	0.577208	0.220374
43870	9.473647	-0.954360	1.383565	-0.560028	-0.089482	-0.063798	-0.692035	-0.241908	-0.219954	-0.770635	0.148975	0.576720	0.226543
43871	9.494984	-0.965827	1.117826	-0.552336	-0.042912	-0.035670	-0.692200	-0.236457	-0.222183	-0.768371	0.154602	0.576335	0.231392
43872	9.621795	-1.050109	0.910760	-0.534110	0.099234	-0.020382	-0.692505	-0.231278	-0.228419	-0.768409	0.158510	0.572872	0.237150
43873	9.590940	-1.121126	1.119431	-0.537523	0.295799	-0.037578	-0.689938	-0.225225	-0.240962	-0.769935	0.162327	0.567333	0.242866
43874	10.002871	-1.198710	1.496753	-0.558270	0.468761	-0.021134	-0.685654	-0.216573	-0.261072	-0.773947	0.164791	0.557963	0.250055
43875	9.948815	-1.241241	1.598802	-0.532905	0.487115	-0.072280	-0.679357	-0.209070	-0.281640	-0.777249	0.167239	0.549513	0.256810
43876	9.775595	-0.954509	1.663502	-0.535696	0.359560	-0.113994	-0.674781	-0.201561	-0.302479	-0.779433	0.168840	0.542107	0.264759
43877	9.320680	-0.440610	1.436037	-0.550881	0.272452	-0.140192	-0.669908	-0.197807	-0.314779	-0.779762	0.171933	0.537059	0.271990
43878	9.639874	-0.554626	1.306380	-0.525934	0.188578	-0.139328	-0.665751	-0.195061	-0.324939	-0.779837	0.173984	0.532359	0.279603
43879	9.960548	-1.002962	1.446290	-0.538787	0.135994	-0.094922	-0.662322	-0.189881	-0.334065	-0.778834	0.178129	0.529337	0.285466
43880	9.627603	-0.874901	1.488808	-0.565919	0.128397	-0.042168	-0.658906	-0.182127	-0.342163	-0.778556	0.182141	0.524938	0.291746
43881	9.272567	-0.610153	1.334075	-0.555483	0.061792	-0.057592	-0.658065	-0.176668	-0.347260	-0.776777	0.187379	0.522843	0.296886
43882	9.214892	-0.459673	1.373557	-0.536135	-0.031918	-0.066515	-0.658669	-0.168625	-0.352891	-0.774681	0.191587	0.521144	0.302610
43883	9.682947	-0.573992	1.345206	-0.560451	-0.132429	-0.091754	-0.657974	-0.163176	-0.354984	-0.770503	0.197693	0.522166	0.307548
43884	9.712416	-0.545491	1.294097	-0.553151	-0.120632	-0.104114	-0.660292	-0.158013	-0.355197	-0.767075	0.202271	0.521826	0.313655
43885	9.793915	-0.482510	1.397204	-0.564291	-0.153891	-0.105790	-0.660735	-0.155439	-0.353592	-0.762406	0.208394	0.523201	0.318700
43886	10.086297	-0.577228	1.620207	-0.564198	-0.146887	-0.081025	-0.663192	-0.152003	-0.351105	-0.758686	0.213503	0.523032	0.324423
43887	9.763022	-0.558345	1.608346	-0.555183	-0.152244	-0.095104	-0.664647	-0.147416	-0.350901	-0.753981	0.219549	0.524372	0.329159
43888	9.570819	-0.392984	1.572924	-0.540781	-0.181321	-0.077080	-0.664963	-0.140974	-0.349543	-0.749912	0.224529	0.524791	0.334385
43889	9.562031	-0.461514	1.428697	-0.553859	-0.231471	-0.103468	-0.667564	-0.137105	-0.348050	-0.744168	0.230935	0.527332	0.338827
43890	9.642405	-0.455330	1.339102	-0.542793	-0.210869	-0.094597	-0.669303	-0.134106	-0.343999	-0.739539	0.235908	0.528189	0.344159
43891	9.757736	-0.470181	1.399531	-0.548011	-0.188597	-0.062929	-0.672771	-0.128950	-0.341056	-0.734396	0.242302	0.529898	0.348082
43892	9.688552	-0.557683	1.253181	-0.543109	-0.135452	-0.064986	-0.673940	-0.124949	-0.337285	-0.730654	0.247024	0.529438	0.353297
43893	9.707528	-0.635119	1.258853	-0.546089	-0.059328	-0.013301	-0.675095	-0.123520	-0.335544	-0.727110	0.252965	0.528985	0.357066
43894	9.649598	-0.605658	1.273103	-0.541718	0.046714	0.013514	-0.674531	-0.121517	-0.334955	-0.725767	0.257163	0.525437	0.362001
43895	9.568393	-0.390056	1.265971	-0.551101	0.140286	0.032303	-0.673962	-0.119645	-0.338373	-0.724520	0.262187	0.521783	0.366157
43896	9.870724	-0.259113	1.249605	-0.555304	0.199797	0.033736	-0.670232	-0.118924	-0.342400	-0.724757	0.265642	0.515754	0.371699
43897	10.626831	-0.900569	1.482923	-0.534762	0.147673	0.014896	-0.669940	-0.119779	-0.343984	-0.723426	0.270171	0.512176	0.375950
43898	9.633167	-1.025374	1.011970	-0.550335	0.248498	0.020090	-0.667067	-0.119628	-0.348297	-0.723972	0.272999	0.505486	0.381864
43899	9.909176	-1.214967	1.122469	-0.534598	0.129198	0.055535	-0.663629	-0.117617	-0.352451	-0.722649	0.278091	0.501926	0.385374
43900	10.286296	-1.276005	1.018727	-0.548337	0.011214	-0.035829	-0.663197	-0.117612	-0.354028	-0.720280	0.282109	0.498941	0.390729
43901	9.535345	-1.071741	0.843449	-0.556626	0.040880	-0.131768	-0.661448	-0.124211	-0.352538	-0.716366	0.286319	0.497528	0.396621
43902	9.207758	-1.041124	0.771044	-0.545129	-0.044418	-0.074553	-0.660282	-0.129096	-0.349024	-0.713067	0.290299	0.495525	0.402142
43903	9.361180	-1.169744	0.844776	-0.546815	-0.041086	-0.042734	-0.662839	-0.135403	-0.346353	-0.708977	0.295878	0.494833	0.406137
43904	9.355206	-1.459726	0.852854	-0.563293	-0.090011	-0.005511	-0.663262	-0.137999	-0.340799	-0.705585	0.301124	0.492875	0.410547
43905	9.608006	-1.727982	1.116514	-0.561458	-0.134063	0.083250	-0.665264	-0.140300	-0.336660	-0.701395	0.308908	0.492579	0.412295
43906	9.746867	-1.463671	1.388884	-0.565008	-0.134512	0.136339	-0.668433	-0.138882	-0.330040	-0.698616	0.315893	0.490315	0.414414
43907	10.006763	-1.256169	1.589224	-0.538078	-0.159596	0.110339	-0.670163	-0.138327	-0.323440	-0.694419	0.323790	0.490330	0.415354
43908	9.665091	-1.274274	1.442464	-0.556264	-0.155715	0.085267	-0.673032	-0.139633	-0.316565	-0.690959	0.330277	0.488705	0.417923
43909	9.389056	-0.963434	1.393447	-0.548522	-0.209638	0.064444	-0.677052	-0.140506	-0.309534	-0.685702	0.338219	0.489545	0.419245
43910	9.406191	-1.029197	1.331323	-0.525548	-0.161864	0.050263	-0.679066	-0.140233	-0.304223	-0.681995	0.343938	0.488443	0.421916
43911	9.410316	-1.222620	1.328643	-0.541739	-0.126414	0.023293	-0.682224	-0.141105	-0.298199	-0.677144	0.350605	0.488406	0.424279
43912	9.440479	-1.342579	1.117271	-0.530257	-0.039966	0.022897	-0.683525	-0.139681	-0.294741	-0.674280	0.355040	0.485751	0.428182
43913	9.666412	-1.406273	1.209514	-0.533162	0.083547	0.017715	-0.682537	-0.135667	-0.296136	-0.671402	0.359686	0.482927	0.432003
43914	9.675058	-1.492798	1.297470	-0.554310	0.223852	-0.044448	-0.681400	-0.132361	-0.300401	-0.670249	0.361472	0.476950	0.438888
43915	9.398098	-1.499298	1.525084	-0.531937	0.353987	-0.104325	-0.677662	-0.131613	-0.312438	-0.668820	0.362496	0.471306	0.446260
43916	9.698226	-1.273954	1.527001	-0.560372	0.467733	-0.109689	-0.672216	-0.127858	-0.325458	-0.669200	0.361488	0.462379	0.455744
43917	11.453700	-1.518365	1.319542	-0.524739	0.339601	-0.083378	-0.665330	-0.125109	-0.338499	-0.667733	0.362661	0.456750	0.462589
43918	10.626676	-1.610832	1.162178	-0.541288	0.318347	-0.126077	-0.661602	-0.122943	-0.346087	-0.666551	0.362518	0.450014	0.470933
43919	9.560403	-0.308914	1.091073	-0.543235	0.329209	-0.138599	-0.657291	-0.122486	-0.357273	-0.664191	0.363442	0.444706	0.478536
43920	8.372537	0.184710	0.748814	-0.529399	0.235733	-0.182259	-0.652141	-0.117167	-0.366555	-0.661678	0.363342	0.439505	0.486827
43921	9.700601	-0.591209	0.929700	-0.547093	-0.002121	-0.159610	-0.651283	-0.115722	-0.370694	-0.656028	0.367227	0.438680	0.492271
43922	10.213775	-0.979665	1.175020	-0.552484	-0.013209	-0.122406	-0.650999	-0.115007	-0.370546	-0.651636	0.370309	0.436052	0.498096
43923	9.731061	-0.739036	1.286566	-0.557519	0.015757	-0.041330	-0.650573	-0.113569	-0.372680	-0.647125	0.375116	0.433990	0.502165
43924	9.144081	-0.227762	1.279228	-0.552466	-0.046598	-0.028557	-0.651434	-0.113420	-0.373816	-0.643293	0.379296	0.431051	0.506463
43925	9.110575	-0.281120	1.217034	-0.549445	-0.125502	-0.072279	-0.652882	-0.110847	-0.370916	-0.637203	0.385060	0.431096	0.509762
43926	9.531514	-0.308792	1.081444	-0.543461	-0.195884	-0.057534	-0.655475	-0.109423	-0.366732	-0.631767	0.390327	0.430331	0.513157
43927	9.685951	-0.300037	1.090806	-0.545874	-0.147264	-0.050751	-0.658633	-0.109860	-0.362277	-0.625615	0.396350	0.430490	0.515937
43928	9.815473	-0.268675	1.211118	-0.545644	-0.127809	-0.009265	-0.659786	-0.109585	-0.358117	-0.621154	0.401296	0.428414	0.519221
43929	9.831547	-0.336001	1.284350	-0.534298	-0.072294	0.022364	-0.660792	-0.109735	-0.355250	-0.616395	0.406929	0.427135	0.521556
43930	9.664132	-0.375461	1.376849	-0.544927	-0.041867	0.047664	-0.661666	-0.106872	-0.353925	-0.613191	0.411405	0.423502	0.524776
43931	9.601301	-0.365306	1.391320	-0.534049	-0.051033	0.058451	-0.665406	-0.105153	-0.351445	-0.608917	0.417029	0.421617	0.526826
43932	9.490203	-0.313634	1.424726	-0.551905	-0.003280	0.065893	-0.666270	-0.104578	-0.351432	-0.606097	0.421284	0.417251	0.530159
43933	9.545819	-0.287397	1.424359	-0.537373	-0.009769	0.079387	-0.665997	-0.101575	-0.349972	-0.602296	0.426593	0.414600	0.532321
43934	9.837498	-0.250139	1.491221	-0.537140	0.025274	0.093390	-0.665001	-0.099861	-0.349104	-0.600056	0.430540	0.409775	0.535399
43935	9.866235	-0.230742	1.529633	-0.552132	0.111120	0.073232	-0.664866	-0.097854	-0.349655	-0.596987	0.434585	0.405522	0.538790
43936	9.744107	-0.400949	1.633198	-0.562668	0.166074	0.076258	-0.664723	-0.096979	-0.354367	-0.595413	0.437124	0.398840	0.543445
43937	9.609235	-0.456100	1.568743	-0.537501	0.254945	0.097206	-0.662440	-0.093245	-0.358780	-0.593813	0.439519	0.392763	0.547673
43938	9.909714	-0.410936	1.749090	-0.541184	0.254993	0.097221	-0.658582	-0.088364	-0.364766	-0.593266	0.440928	0.385018	0.552611
43939	10.548907	-0.953821	2.165135	-0.552218	0.267344	0.036902	-0.656011	-0.084334	-0.372182	-0.590888	0.442783	0.379096	0.557746
43940	9.991378	-1.049258	1.804440	-0.534467	0.228298	-0.044146	-0.653149	-0.081309	-0.379038	-0.588528	0.443250	0.372936	0.563989
43941	9.760265	-1.225277	1.642377	-0.534747	0.133023	0.027145	-0.648851	-0.079157	-0.383197	-0.585124	0.446239	0.368812	0.567872
43942	8.997361	-1.661586	1.454931	-0.551284	0.079826	0.028844	-0.649565	-0.079145	-0.386195	-0.582254	0.449058	0.363516	0.571999
43943	8.713723	-1.883804	1.196785	-0.537353	-0.073202	0.102413	-0.651142	-0.079863	-0.384617	-0.578122	0.454935	0.361008	0.573133
43944	9.316302	-2.093010	1.205564	-0.557974	-0.221513	0.181027	-0.653442	-0.079876	-0.378877	-0.574669	0.462322	0.357715	0.572759
43945	9.997293	-1.847845	1.281668	-0.540162	-0.257406	0.165700	-0.658050	-0.077309	-0.372233	-0.569807	0.470753	0.356624	0.571429
43946	9.887082	-1.406545	1.388059	-0.560517	-0.256520	0.078791	-0.663233	-0.075035	-0.363300	-0.564804	0.477759	0.354607	0.571836
43947	9.446935	-1.223184	1.275432	-0.553319	-0.230739	0.009654	-0.668398	-0.076477	-0.356694	-0.558109	0.484825	0.354455	0.572557
43948	9.403711	-1.466023	1.440120	-0.540064	-0.160803	0.037640	-0.670984	-0.076632	-0.351526	-0.553420	0.490133	0.351940	0.574137
43949	9.474169	-1.765536	1.547288	-0.541551	-0.134143	0.078123	-0.674438	-0.074917	-0.347761	-0.548238	0.496345	0.350083	0.574907
43950	9.493461	-1.785039	1.540229	-0.538997	-0.168488	0.088981	-0.676748	-0.072346	-0.343997	-0.544023	0.502026	0.347119	0.575775
43951	9.569534	-1.641054	1.449102	-0.546355	-0.175546	0.078361	-0.679057	-0.070353	-0.338521	-0.538444	0.508672	0.345560	0.576124
43952	9.563849	-1.622877	1.257986	-0.560063	-0.175168	0.044593	-0.682219	-0.070074	-0.333916	-0.533379	0.514278	0.342834	0.577486
43953	9.560129	-1.628595	1.113052	-0.538005	-0.126438	0.025095	-0.684389	-0.066789	-0.329573	-0.527542	0.519801	0.341305	0.578807
43954	9.749293	-1.572322	1.025169	-0.559424	-0.054067	0.006757	-0.685112	-0.065935	-0.327412	-0.522801	0.523667	0.337656	0.581757
43955	9.679460	-1.589464	1.305793	-0.548167	0.032718	-0.033483	-0.685976	-0.065360	-0.327399	-0.517207	0.526952	0.334878	0.585385
43956	9.543763	-1.505746	1.413792	-0.552313	0.119515	-0.066819	-0.683390	-0.065064	-0.331994	-0.512780	0.528147	0.330244	0.590810
43957	9.421428	-1.503643	1.626603	-0.543862	0.162588	-0.054634	-0.683095	-0.066197	-0.336156	-0.507815	0.529593	0.326324	0.595960
43958	9.767300	-1.812371	1.697254	-0.554949	0.124768	-0.048311	-0.679942	-0.064761	-0.339456	-0.503542	0.530792	0.321366	0.601190
43959	10.068933	-1.813732	1.397193	-0.546119	0.032123	0.034708	-0.679093	-0.061457	-0.342860	-0.498749	0.534292	0.317706	0.604023
43960	9.646894	-1.701776	1.094419	-0.555098	0.041142	0.034490	-0.679101	-0.059157	-0.345124	-0.494867	0.536957	0.312676	0.607468
43961	9.647101	-1.701944	1.067837	-0.547687	0.059047	0.043315	-0.678820	-0.057431	-0.347397	-0.490286	0.540121	0.308570	0.610470
43962	9.509363	-1.450742	0.898465	-0.543685	0.116628	0.050097	-0.677681	-0.054848	-0.349381	-0.487122	0.541779	0.302737	0.614442
43963	9.769833	-1.413424	0.943617	-0.563038	0.077139	0.046630	-0.678545	-0.053837	-0.351366	-0.482476	0.544813	0.298176	0.617646
43964	9.442062	-1.469942	0.852851	-0.552930	0.084164	0.057251	-0.677111	-0.052970	-0.354515	-0.479038	0.546928	0.292437	0.621187
43965	9.376265	-1.189720	0.757977	-0.543862	0.067604	0.091102	-0.675977	-0.049673	-0.356062	-0.475038	0.550079	0.287674	0.623695
43966	9.710592	-1.016315	0.992432	-0.519178	-0.007597	0.030008	-0.674543	-0.048953	-0.358211	-0.471044	0.552796	0.283502	0.626228
43967	9.987591	-1.119428	1.017379	-0.554160	-0.059258	-0.014274	-0.675988	-0.046656	-0.358461	-0.464828	0.556941	0.280944	0.628349
43968	10.035433	-1.114533	1.075262	-0.544809	-0.025254	0.006866	-0.675562	-0.046239	-0.355170	-0.460102	0.559917	0.276849	0.630994
43969	9.808457	-1.205163	1.042743	-0.577523	-0.017678	-0.020159	-0.677574	-0.045663	-0.354576	-0.453722	0.563625	0.273640	0.633707
43970	9.526803	-1.136101	0.979515	-0.531017	0.025577	-0.048235	-0.678151	-0.044656	-0.355419	-0.448676	0.565455	0.269850	0.637284
43971	9.428874	-0.964173	0.929393	-0.544870	-0.001261	-0.062382	-0.675856	-0.044516	-0.356151	-0.442164	0.568328	0.267345	0.640329
43972	9.660942	-1.099272	0.819421	-0.533112	-0.021226	-0.049702	-0.677867	-0.044228	-0.354988	-0.436770	0.570693	0.263936	0.643334
43973	9.752851	-1.133949	0.778601	-0.533775	0.018449	-0.051706	-0.676301	-0.040929	-0.357397	-0.430570	0.573182	0.261249	0.646391
43974	9.637279	-1.162542	0.728324	-0.542311	0.104973	-0.052362	-0.676581	-0.042069	-0.359123	-0.425645	0.573907	0.256635	0.650843
43975	9.701344	-1.344375	1.092774	-0.559794	0.213019	-0.037335	-0.673713	-0.040912	-0.364283	-0.420291	0.574065	0.251738	0.656073
43976	10.019764	-1.594492	1.617150	-0.539063	0.327982	-0.007712	-0.670416	-0.039038	-0.370297	-0.417049	0.571970	0.244734	0.662590
43977	9.898083	-1.706874	1.691068	-0.529545	0.370729	0.039864	-0.665097	-0.039010	-0.382211	-0.413806	0.570035	0.237953	0.668732
43978	8.881728	-1.168857	1.662257	-0.528798	0.376452	-0.006301	-0.659066	-0.038712	-0.389836	-0.410840	0.567091	0.230619	0.675599
43979	8.904908	-1.168232	1.785471	-0.544545	0.229549	-0.092279	-0.655034	-0.040269	-0.398467	-0.404945	0.566410	0.226237	0.681188
43980	9.226670	-1.622301	1.782858	-0.530608	0.247137	-0.049753	-0.651583	-0.041122	-0.402795	-0.400700	0.564906	0.220402	0.686836
43981	9.220418	-1.640509	1.957073	-0.535624	0.289870	0.008300	-0.648404	-0.044391	-0.412868	-0.396517	0.563649	0.214451	0.692160
43982	9.619369	-1.566476	2.214301	-0.528591	0.262839	0.009512	-0.644661	-0.045953	-0.419494	-0.393113	0.562071	0.207816	0.697389
43983	9.984157	-1.579213	2.477377	-0.508631	0.248031	0.046167	-0.639197	-0.047812	-0.424277	-0.389553	0.561218	0.202086	0.701744
43984	9.500893	-1.536947	2.564554	-0.550714	0.202270	0.040550	-0.635167	-0.049521	-0.430335	-0.386026	0.560697	0.195237	0.706035
43985	8.961347	-1.418070	2.476948	-0.558241	0.145294	0.061952	-0.632862	-0.050947	-0.433802	-0.381699	0.561621	0.189373	0.709242
43986	9.048312	-1.384733	2.483709	-0.549496	0.098524	0.049979	-0.630857	-0.049801	-0.435236	-0.377864	0.562514	0.183210	0.712201
43987	9.577492	-1.536916	2.646619	-0.547743	0.096845	0.041244	-0.631144	-0.049218	-0.438088	-0.373152	0.563867	0.178050	0.714920
43988	9.562690	-1.517168	2.697170	-0.529894	0.054538	0.027556	-0.627839	-0.049790	-0.440695	-0.369014	0.565089	0.172731	0.717403
43989	9.346802	-1.385965	2.587242	-0.555751	-0.002810	0.004583	-0.628132	-0.048647	-0.439536	-0.363311	0.567703	0.168568	0.719237
43990	9.221313	-1.448230	2.554271	-0.519570	-0.029095	0.001597	-0.629132	-0.049647	-0.439539	-0.358590	0.569897	0.164291	0.720860
43991	9.380487	-1.497621	2.547359	-0.556100	-0.056754	-0.007480	-0.629560	-0.050510	-0.438400	-0.352502	0.573156	0.160608	0.722108
43992	9.482101	-1.420869	2.553617	-0.559841	-0.068386	-0.012730	-0.632144	-0.050656	-0.435807	-0.346943	0.576086	0.156177	0.723439
43993	9.436943	-1.379933	2.483135	-0.556220	-0.064688	-0.025096	-0.631719	-0.049513	-0.435083	-0.340539	0.579304	0.152716	0.724650
43994	9.333474	-1.389236	2.437460	-0.539989	-0.086401	-0.024793	-0.633010	-0.049946	-0.433074	-0.334935	0.582247	0.148817	0.725714
43995	9.379599	-1.418835	2.389395	-0.547167	-0.075581	-0.021397	-0.632717	-0.051672	-0.431379	-0.328623	0.585473	0.145484	0.726679
43996	9.376876	-1.440390	2.418639	-0.548839	-0.057651	-0.010916	-0.635730	-0.051956	-0.429927	-0.323161	0.588024	0.141089	0.727934
43997	9.379706	-1.498932	2.337121	-0.557070	-0.066557	-0.018037	-0.636447	-0.052536	-0.427353	-0.316781	0.591096	0.137476	0.728942
43998	9.425424	-1.467586	2.370543	-0.552472	-0.061264	-0.007389	-0.637027	-0.051538	-0.425622	-0.311276	0.593657	0.132995	0.730063
43999	9.512604	-1.407754	2.362509	-0.534257	-0.051427	-0.007210	-0.638749	-0.052117	-0.422610	-0.305339	0.596296	0.129460	0.731053
44000	9.419081	-1.419780	2.278183	-0.556887	-0.035913	-0.018202	-0.639898	-0.051827	-0.422598	-0.299652	0.598411	0.124874	0.732475
44001	9.411902	-1.383418	2.287454	-0.537739	-0.016070	-0.030483	-0.640184	-0.052116	-0.421884	-0.293399	0.600401	0.121326	0.733973
44002	9.441090	-1.344989	2.277319	-0.557706	-0.013282	-0.028953	-0.640182	-0.052690	-0.421604	-0.287563	0.602084	0.116708	0.735650
44003	9.450866	-1.323327	2.272231	-0.552253	-0.006911	-0.038654	-0.639462	-0.053409	-0.421188	-0.281013	0.603905	0.112969	0.737271
44004	9.474637	-1.340154	2.311054	-0.557723	-0.003175	-0.050240	-0.640749	-0.054266	-0.420901	-0.274850	0.605310	0.108538	0.739105
44005	9.426534	-1.364234	2.277553	-0.544997	0.001344	-0.058977	-0.640460	-0.054405	-0.422478	-0.268083	0.606819	0.105083	0.740851
44006	9.445767	-1.344897	2.296646	-0.566748	0.009543	-0.057507	-0.640742	-0.055841	-0.421204	-0.261695	0.607985	0.100525	0.742809
44007	9.469642	-1.349685	2.328084	-0.555813	0.011214	-0.048540	-0.639879	-0.056272	-0.421644	-0.254952	0.609319	0.096708	0.744565
44008	9.409533	-1.322824	2.310948	-0.539420	0.022007	-0.055500	-0.639304	-0.056415	-0.422080	-0.248916	0.610081	0.092458	0.746521
44009	9.445688	-1.286645	2.334663	-0.524901	0.014621	-0.042889	-0.638729	-0.056704	-0.421515	-0.242627	0.611117	0.088994	0.748163
44010	9.441048	-1.257671	2.324679	-0.546695	0.015619	-0.042262	-0.639877	-0.056409	-0.423505	-0.236659	0.611958	0.084496	0.749907
44011	9.387701	-1.232891	2.367975	-0.541197	0.025505	-0.043153	-0.637288	-0.057557	-0.424682	-0.230172	0.612809	0.080722	0.751645
44012	9.425908	-1.247347	2.414002	-0.552140	0.014667	-0.034364	-0.637714	-0.058703	-0.424262	-0.224227	0.613624	0.076041	0.753263
44013	9.454891	-1.247545	2.411549	-0.552955	0.029075	-0.032687	-0.635844	-0.059854	-0.424289	-0.217745	0.614387	0.071930	0.754945
44014	9.435795	-1.206380	2.403865	-0.557476	0.025363	-0.018561	-0.638285	-0.059273	-0.424836	-0.211961	0.615006	0.066918	0.756546
44015	9.426392	-1.175004	2.386611	-0.541087	0.025173	-0.005980	-0.637131	-0.060564	-0.425145	-0.206010	0.615713	0.062660	0.757978
44016	9.445904	-1.112253	2.390718	-0.541167	0.012540	-0.003238	-0.636836	-0.062281	-0.426024	-0.200619	0.616403	0.057752	0.759252
44017	9.431833	-1.097949	2.344659	-0.523024	0.004289	0.003219	-0.637123	-0.062281	-0.425735	-0.194992	0.617273	0.053731	0.760306
44018	9.470174	-1.141608	2.359595	-0.544852	-0.006513	0.013647	-0.637269	-0.062145	-0.423587	-0.189769	0.618215	0.048630	0.761205
44019	9.509109	-1.103316	2.337365	-0.532171	-0.014724	0.019167	-0.636258	-0.063579	-0.423897	-0.184240	0.619340	0.044337	0.761911
44020	9.417400	-1.139115	2.318554	-0.531129	0.004164	0.020810	-0.635537	-0.064150	-0.424767	-0.179284	0.620004	0.039313	0.762828
44021	9.465564	-1.168424	2.318817	-0.534710	0.014129	0.017175	-0.637261	-0.063863	-0.423892	-0.173707	0.620612	0.034893	0.763839
44022	9.499269	-1.151595	2.337917	-0.546572	0.012484	0.006439	-0.636967	-0.065582	-0.423912	-0.168328	0.621123	0.029778	0.764843
44023	9.469830	-1.197092	2.377132	-0.541050	0.015009	0.022398	-0.638121	-0.064293	-0.423174	-0.162743	0.621650	0.025186	0.765788
44024	9.458875	-1.266287	2.510838	-0.540813	0.050050	0.031899	-0.637262	-0.063429	-0.425174	-0.157825	0.621508	0.019718	0.767092
44025	9.343078	-1.323793	2.475384	-0.542579	0.053623	0.034481	-0.636264	-0.061706	-0.426880	-0.152424	0.621359	0.014817	0.768414
44026	9.314020	-1.328384	2.485141	-0.546309	0.031917	0.045179	-0.636405	-0.062133	-0.427742	-0.147620	0.621443	0.009153	0.769372
44027	9.349833	-1.371936	2.514580	-0.546236	0.042714	0.046883	-0.636697	-0.060552	-0.429153	-0.142360	0.621381	0.004066	0.770456
44028	9.347273	-1.415442	2.512652	-0.545459	0.021100	0.045250	-0.635127	-0.058983	-0.428005	-0.137552	0.621556	-0.001557	0.771197
44029	9.390494	-1.430081	2.534508	-0.531838	0.024707	0.038316	-0.635133	-0.057402	-0.429561	-0.132338	0.621640	-0.006273	0.772018
44030	9.395582	-1.381832	2.524296	-0.533759	0.019490	0.018871	-0.633696	-0.057980	-0.429293	-0.127255	0.621741	-0.011383	0.772732
44031	9.337729	-1.381528	2.514703	-0.546421	0.024902	0.023986	-0.634563	-0.056399	-0.430127	-0.121638	0.621771	-0.016152	0.773527
44032	9.366563	-1.405850	2.519769	-0.544823	0.004431	-0.004175	-0.634711	-0.055398	-0.429400	-0.116053	0.622069	-0.021109	0.774026
44033	9.438729	-1.401259	2.553456	-0.538531	-0.001851	-0.009357	-0.637144	-0.056826	-0.429110	-0.110026	0.622413	-0.025281	0.774505
44034	9.386096	-1.381908	2.502559	-0.553926	0.003609	-0.007807	-0.635568	-0.056401	-0.428689	-0.104260	0.622670	-0.030329	0.774914
44035	9.376458	-1.357616	2.511968	-0.545843	0.001977	-0.030703	-0.635128	-0.058261	-0.429857	-0.097807	0.622890	-0.034358	0.775410
44036	9.405289	-1.318898	2.547748	-0.559437	0.007420	-0.027348	-0.634839	-0.059125	-0.428581	-0.091655	0.623032	-0.039252	0.775816
44037	9.377151	-1.338783	2.432005	-0.525009	-0.007096	-0.033936	-0.636845	-0.059694	-0.428571	-0.085417	0.623264	-0.042901	0.776148
44038	9.361882	-1.347750	2.528794	-0.545069	-0.025155	-0.019914	-0.635689	-0.061704	-0.427886	-0.079577	0.623802	-0.047604	0.776062
44039	9.453955	-1.285577	2.513477	-0.557867	-0.032216	-0.027955	-0.636122	-0.061129	-0.428163	-0.073044	0.624381	-0.051793	0.775970
44040	9.372154	-1.319218	2.463211	-0.552260	-0.009734	-0.027161	-0.635690	-0.061707	-0.427028	-0.066975	0.624621	-0.056534	0.775994
44041	9.338531	-1.319142	2.441504	-0.543258	-0.028782	-0.018098	-0.637405	-0.063137	-0.426601	-0.060777	0.625020	-0.060626	0.775874
44042	9.393875	-1.285410	2.479721	-0.523230	-0.014375	-0.026785	-0.637403	-0.064001	-0.425322	-0.055075	0.625222	-0.064908	0.775790
44043	9.408714	-1.285791	2.433788	-0.568607	-0.014243	-0.017580	-0.637117	-0.063713	-0.425894	-0.048551	0.625330	-0.069414	0.775749
44044	9.350880	-1.280653	2.424141	-0.555699	0.014489	-0.014078	-0.635685	-0.062999	-0.426184	-0.042595	0.625027	-0.074379	0.775883
44045	9.348392	-1.304823	2.421998	-0.559542	-0.014221	-0.025450	-0.636969	-0.064572	-0.426047	-0.036069	0.625040	-0.078646	0.775783
44046	9.418396	-1.273752	2.436058	-0.548564	-0.001683	-0.021843	-0.637244	-0.067295	-0.425645	-0.030099	0.624914	-0.083380	0.775644
44047	9.411070	-1.256665	2.455210	-0.548488	0.014582	-0.027250	-0.636250	-0.065005	-0.425628	-0.023641	0.624382	-0.087465	0.775847
44048	9.372806	-1.227615	2.423520	-0.544888	0.007330	-0.024512	-0.635825	-0.064005	-0.425192	-0.017661	0.624042	-0.092106	0.775742
44049	9.377820	-1.222949	2.401711	-0.557710	-0.008801	-0.027214	-0.635536	-0.064292	-0.425197	-0.011135	0.623782	-0.096317	0.775561
44050	9.392368	-1.225518	2.392053	-0.552139	0.001842	-0.011288	-0.635241	-0.066009	-0.425933	-0.005277	0.623427	-0.101223	0.775284
44051	9.387494	-1.227874	2.396919	-0.526777	0.000079	-0.028675	-0.636109	-0.064285	-0.427052	0.000896	0.622940	-0.104930	0.775199
44052	9.428377	-1.237710	2.411475	-0.538435	0.016212	-0.012980	-0.635817	-0.065432	-0.426924	0.006639	0.622290	-0.109592	0.775049
44053	9.409123	-1.232784	2.406612	-0.548507	0.014649	-0.034323	-0.635673	-0.065430	-0.427640	0.013192	0.621502	-0.113558	0.775026
44054	9.420930	-1.242345	2.435704	-0.537589	0.019118	-0.035992	-0.636542	-0.063275	-0.428898	0.019285	0.620783	-0.117907	0.774825
44055	9.440798	-1.155637	2.405709	-0.541230	0.012722	-0.023594	-0.635676	-0.064713	-0.427775	0.025567	0.619912	-0.121884	0.774725
44056	9.363749	-1.184399	2.367465	-0.555670	0.019894	-0.013209	-0.634516	-0.067436	-0.428100	0.031530	0.619043	-0.126784	0.774414
44057	9.415985	-1.164635	2.488011	-0.534125	-0.023551	-0.002067	-0.635376	-0.067723	-0.427524	0.037289	0.618598	-0.130930	0.773824
44058	9.464655	-1.199204	2.420663	-0.568601	-0.012455	-0.014914	-0.634233	-0.066725	-0.426807	0.043351	0.618149	-0.136014	0.772989
44059	9.387419	-1.218115	2.411311	-0.552000	0.010609	0.015198	-0.635387	-0.065144	-0.427496	0.049144	0.617028	-0.140611	0.772716
44060	9.409234	-1.194081	2.411014	-0.553795	0.017877	0.009832	-0.634814	-0.065004	-0.426927	0.054716	0.615979	-0.145731	0.772230
44061	9.430770	-1.198915	2.432789	-0.566459	0.025115	0.013181	-0.634817	-0.064138	-0.428920	0.060746	0.614534	-0.150497	0.772016
44062	9.408858	-1.188927	2.461707	-0.548181	0.040277	0.020374	-0.634813	-0.064998	-0.428930	0.066145	0.613039	-0.155618	0.771746
44063	9.415809	-1.186312	2.500336	-0.548232	0.032152	0.022193	-0.633087	-0.065570	-0.430380	0.071817	0.611391	-0.160188	0.771610
44064	9.395911	-1.236627	2.551676	-0.537470	0.011404	0.018895	-0.633808	-0.065000	-0.428938	0.077006	0.610290	-0.165150	0.770936
44065	9.398409	-1.224588	2.546705	-0.559254	0.012377	0.022175	-0.633230	-0.065858	-0.429810	0.082733	0.608844	-0.169901	0.770453
44066	9.396135	-1.227112	2.527402	-0.530135	0.021265	0.020691	-0.633232	-0.065575	-0.428662	0.087828	0.607527	-0.174739	0.769846
44067	9.420057	-1.234362	2.551618	-0.555690	0.010721	0.004537	-0.633232	-0.065573	-0.429234	0.093761	0.606088	-0.179205	0.769254
44068	9.378763	-1.262986	2.571326	-0.537492	0.012381	0.010034	-0.632376	-0.064575	-0.428658	0.099067	0.604863	-0.184025	0.768415
44069	9.378904	-1.265525	2.552021	-0.544928	-0.010928	0.001245	-0.632373	-0.065291	-0.428523	0.104823	0.603704	-0.188311	0.767523
44070	9.390918	-1.280103	2.552167	-0.554049	-0.014440	-0.004148	-0.632517	-0.065294	-0.427521	0.110434	0.602840	-0.193249	0.766187
44071	9.395782	-1.270466	2.552053	-0.545013	-0.018021	-0.011095	-0.634961	-0.063997	-0.428203	0.116335	0.601753	-0.197384	0.765113
44072	9.386689	-1.261164	2.484294	-0.545981	-0.021490	-0.025237	-0.632949	-0.065299	-0.425801	0.122130	0.601025	-0.201941	0.763592
44073	9.396327	-1.285456	2.474885	-0.548668	-0.023400	-0.011988	-0.634242	-0.064866	-0.425929	0.128048	0.599932	-0.206116	0.762366
44074	9.367588	-1.285456	2.445923	-0.528962	-0.056616	-0.035443	-0.634812	-0.065723	-0.426220	0.133634	0.599756	-0.210361	0.760383
44075	9.392006	-1.290686	2.407281	-0.543192	-0.019796	-0.014598	-0.635972	-0.063147	-0.424753	0.139525	0.598552	-0.214391	0.759147
44076	9.430252	-1.334269	2.434300	-0.541594	-0.043019	-0.037436	-0.635113	-0.062574	-0.425325	0.145329	0.598076	-0.218751	0.757187
44077	9.430497	-1.353864	2.393435	-0.543348	-0.044988	-0.017983	-0.636842	-0.061432	-0.422725	0.151141	0.597186	-0.222800	0.755570
44078	9.411861	-1.315497	2.325363	-0.515992	-0.030733	-0.014208	-0.637997	-0.059997	-0.422700	0.156326	0.596432	-0.226992	0.753860
44079	9.440787	-1.305950	2.334885	-0.556052	-0.041286	-0.021682	-0.637422	-0.060580	-0.420136	0.162336	0.595387	-0.231165	0.752146
44080	9.431376	-1.301238	2.305845	-0.543192	-0.023408	-0.012795	-0.639433	-0.060292	-0.419259	0.167840	0.594363	-0.235737	0.750327
44081	9.436129	-1.301208	2.315505	-0.544871	-0.003626	-0.007628	-0.638571	-0.059998	-0.421981	0.173654	0.592644	-0.239769	0.749085
44082	9.465288	-1.265181	2.307813	-0.552170	-0.010842	-0.002350	-0.638849	-0.062004	-0.421571	0.179145	0.591281	-0.244535	0.747326
44083	9.426659	-1.252806	2.314977	-0.539497	-0.008960	-0.018143	-0.639437	-0.059433	-0.418964	0.185000	0.589636	-0.248361	0.745936
