# Supplementary material for: Identification of Haptic Based Guiding Using Hard Reins
Source: PLoS One. 2015 Jul 22;10(7):e0132020. doi: 10.1371/journal.pone.0132020 (PMC4511788; doi:10.1371/journal.pone.0132020)
Supplement: S8 File — (ZIP) [file pone.0132020.s008.zip › Exp2_MotionData1/Subject2/path1/T9/fh9.txt]

// Start Time: 0
// Sample rate: 25.0Hz
// Scenario: 4.9
// Firmware Version: 2.6.1
Counter	Acc_X	Acc_Y	Acc_Z	Gyr_X	Gyr_Y	Gyr_Z	Mag_X	Mag_Y	Mag_Z	Quat_w	Quat_x	Quat_y	Quat_z
43554	0.941232	-9.489502	-1.786173	0.043396	-0.004745	0.000504	0.117047	0.552726	0.313005	0.557816	-0.693516	0.322769	-0.322019
43555	0.930964	-9.573699	-1.815894	0.047008	-0.004716	-0.006532	0.115200	0.551904	0.311187	0.558536	-0.693051	0.322269	-0.322275
43556	0.858891	-9.524733	-1.718570	0.016633	-0.016937	-0.022630	0.116529	0.552175	0.310119	0.558738	-0.693166	0.321587	-0.322357
43557	0.785336	-9.678250	-1.767770	0.005887	-0.020409	-0.020966	0.117066	0.551061	0.310362	0.558888	-0.693359	0.320977	-0.322290
43558	0.716859	-9.800228	-1.715705	-0.044305	-0.013456	-0.001927	0.115608	0.550375	0.310771	0.558354	-0.693999	0.321016	-0.321799
43559	0.738083	-9.872461	-1.685474	-0.013910	-0.030957	-0.002672	0.117598	0.550364	0.311135	0.558415	-0.694364	0.320675	-0.321246
43560	0.862986	-9.636908	-1.421865	-0.101528	0.003945	-0.012872	0.117465	0.550364	0.311268	0.556906	-0.695601	0.321117	-0.320748
43561	0.868472	-9.545516	-1.411247	-0.101483	0.037189	-0.012734	0.115074	0.547875	0.315876	0.555253	-0.696559	0.321951	-0.320698
43562	0.805079	-9.631504	-1.375637	0.044318	0.042470	-0.003721	0.115870	0.548149	0.315473	0.555580	-0.695862	0.322018	-0.321575
43563	0.760520	-9.776222	-1.619667	0.104262	0.042538	0.002873	0.115865	0.549538	0.314699	0.556865	-0.694388	0.321806	-0.322751
43564	0.775464	-9.709311	-1.724779	0.055887	0.030262	0.015705	0.115338	0.550931	0.311306	0.557555	-0.693514	0.321930	-0.323313
43565	0.791090	-9.550662	-1.718283	0.014791	0.022403	0.000425	0.115596	0.551485	0.312621	0.557706	-0.693183	0.322039	-0.323655
43566	0.780772	-9.642045	-1.738473	0.030889	-0.001196	-0.004845	0.115330	0.552876	0.310275	0.558118	-0.692923	0.321688	-0.323849
43567	0.785065	-9.718875	-1.681710	-0.020101	-0.006458	-0.010541	0.115056	0.553988	0.310947	0.557896	-0.693242	0.321553	-0.323684
43568	0.838331	-9.699990	-1.662724	0.020134	-0.012601	-0.006758	0.115321	0.553014	0.312641	0.558220	-0.693187	0.321119	-0.323673
43569	0.862217	-9.738495	-1.608093	0.004027	-0.003002	-0.005095	0.114658	0.553295	0.312128	0.558343	-0.693181	0.320942	-0.323650
43570	0.886803	-9.676242	-1.638835	-0.022808	0.003985	-0.003497	0.115849	0.553844	0.312116	0.557987	-0.693478	0.321014	-0.323555
43571	0.862839	-9.651875	-1.597489	-0.010309	0.010969	0.003680	0.114517	0.553990	0.313188	0.557877	-0.693487	0.321206	-0.323537
43572	0.828859	-9.675686	-1.604680	0.024566	0.009231	0.007458	0.115184	0.553847	0.312520	0.558213	-0.693150	0.321185	-0.323699
43573	0.867218	-9.716672	-1.538185	0.011990	0.008308	0.016154	0.115589	0.553151	0.311719	0.558511	-0.692845	0.321375	-0.323649
43574	0.824635	-9.593619	-1.521982	-0.033558	0.021461	0.001808	0.116117	0.553982	0.311193	0.557928	-0.693116	0.321785	-0.323667
43575	0.766202	-9.658298	-1.584712	-0.024670	0.014466	0.014190	0.115182	0.554264	0.312524	0.557668	-0.693191	0.322254	-0.323488
43576	0.797327	-9.696918	-1.549372	-0.003223	0.010947	0.017840	0.115698	0.554120	0.316848	0.557674	-0.693086	0.322577	-0.323381
43577	0.815108	-9.574375	-1.545713	-0.046092	0.021459	0.004368	0.115704	0.553148	0.316970	0.557010	-0.693416	0.323127	-0.323270
43578	0.814774	-9.620163	-1.575078	-0.031807	0.009212	0.007944	0.116236	0.552728	0.317220	0.556569	-0.693705	0.323474	-0.323061
43579	0.814905	-9.603194	-1.531622	-0.001347	0.021474	0.002044	0.117169	0.552029	0.317330	0.556513	-0.693549	0.323701	-0.323267
43580	0.787713	-9.689708	-1.575644	0.039850	0.019774	-0.006482	0.117968	0.551608	0.317051	0.556904	-0.693065	0.323502	-0.323829
43581	0.828932	-9.666013	-1.587745	0.004044	0.031986	0.001225	0.115724	0.552178	0.312626	0.556851	-0.692784	0.323799	-0.324224
43582	0.790290	-9.665792	-1.613847	0.025471	0.033732	0.012854	0.115590	0.553012	0.311849	0.557077	-0.692244	0.324117	-0.324671
43583	0.790919	-9.574693	-1.711348	0.050516	0.024128	0.014785	0.116509	0.553840	0.313156	0.557803	-0.691410	0.324214	-0.325105
43584	0.824384	-9.623026	-1.700175	0.034428	0.014504	0.007564	0.116767	0.555227	0.313166	0.558242	-0.690928	0.324187	-0.325403
43585	0.805061	-9.622933	-1.719235	0.055907	0.011024	0.005951	0.116501	0.555228	0.313170	0.559062	-0.690180	0.323982	-0.325786
43586	0.843560	-9.642463	-1.714985	0.068414	-0.008230	0.004195	0.116780	0.555507	0.308966	0.560095	-0.689487	0.323432	-0.326027
43587	0.799590	-9.714149	-1.672167	0.005734	-0.004766	0.014322	0.117842	0.555918	0.308166	0.560372	-0.689354	0.323494	-0.325770
43588	0.747500	-9.573802	-1.530702	0.034378	-0.008259	0.007510	0.117172	0.556199	0.309492	0.560955	-0.689020	0.323211	-0.325754
43589	0.694256	-9.590223	-1.530432	0.053187	-0.004731	0.004148	0.118357	0.558137	0.308968	0.561820	-0.688419	0.322827	-0.325915
43590	0.708422	-9.635978	-1.511852	0.018354	0.007528	-0.006650	0.117296	0.558143	0.308722	0.561988	-0.688253	0.322630	-0.326171
43591	0.748056	-9.496767	-1.508190	-0.051404	0.008383	-0.012425	0.117449	0.554948	0.308162	0.561219	-0.688848	0.322849	-0.326020
43592	0.776151	-9.621899	-1.454591	0.005879	0.018015	-0.016414	0.116244	0.556065	0.309374	0.561085	-0.688817	0.322717	-0.326450
43593	0.881949	-9.685289	-1.463444	0.018373	0.005732	-0.012887	0.115446	0.557181	0.307952	0.561292	-0.688648	0.322442	-0.326720
43594	0.964582	-9.613575	-1.398438	-0.001353	0.017911	-0.001543	0.115439	0.557736	0.309009	0.561155	-0.688603	0.322561	-0.326934
43595	0.929755	-9.757480	-1.351723	0.034340	0.010883	0.015413	0.117436	0.557170	0.308316	0.561735	-0.688037	0.322623	-0.327070
43596	0.895812	-9.776458	-1.351648	0.023584	0.023122	0.023316	0.116115	0.555789	0.308716	0.562070	-0.687515	0.322980	-0.327238
43597	0.867329	-9.708736	-1.302554	0.045018	0.033599	0.034106	0.116247	0.556899	0.307281	0.562775	-0.686554	0.323479	-0.327550
43598	0.771170	-9.645671	-1.375507	0.068362	0.051172	0.023809	0.117965	0.558974	0.305831	0.563546	-0.685342	0.323862	-0.328384
43599	0.708275	-9.657522	-1.478450	0.063010	0.035474	0.018445	0.117574	0.558699	0.304258	0.564382	-0.684263	0.324049	-0.329011
43600	0.655471	-9.611494	-1.506307	0.039841	0.030288	-0.002865	0.117173	0.559813	0.303356	0.564720	-0.683679	0.324020	-0.329676
43601	0.689162	-9.626337	-1.554838	0.033559	0.014536	-0.002099	0.118243	0.558696	0.302672	0.565148	-0.683207	0.323889	-0.330049
43602	0.761578	-9.631605	-1.519471	0.034436	-0.004736	-0.004829	0.116648	0.559539	0.301916	0.565625	-0.682926	0.323473	-0.330221
43603	0.804582	-9.696836	-1.503768	0.033548	-0.027480	-0.013756	0.117981	0.559393	0.300450	0.566240	-0.682812	0.322710	-0.330149
43604	0.866854	-9.771611	-1.413833	0.027181	-0.041554	0.001971	0.119040	0.560499	0.299394	0.566900	-0.682813	0.322015	-0.329693
43605	0.885923	-9.809923	-1.308685	0.009290	-0.022340	0.003657	0.117572	0.561340	0.300476	0.567262	-0.682828	0.321704	-0.329340
43606	0.866783	-9.785646	-1.284206	0.023560	-0.006620	0.017927	0.118770	0.561334	0.299407	0.567752	-0.682535	0.321650	-0.329158
43607	0.838263	-9.722779	-1.249588	0.021729	0.003852	0.029427	0.117440	0.561896	0.299433	0.568286	-0.682070	0.321903	-0.328955
43608	0.781436	-9.561503	-1.355400	-0.013961	0.019660	0.016059	0.119570	0.560218	0.300171	0.568081	-0.682042	0.322367	-0.328911
43609	0.747231	-9.616597	-1.367756	0.027188	0.019680	0.018121	0.120363	0.561047	0.299905	0.568510	-0.681485	0.322611	-0.329086
43610	0.749613	-9.619212	-1.430297	0.016485	0.009210	0.009193	0.120623	0.562156	0.299649	0.568743	-0.681224	0.322661	-0.329173
43611	0.778294	-9.660357	-1.440631	0.021953	0.005760	-0.013707	0.119704	0.561885	0.297034	0.568974	-0.681029	0.322348	-0.329484
43612	0.775499	-9.715469	-1.378750	-0.051514	0.002185	0.005119	0.120355	0.562991	0.299005	0.568300	-0.681614	0.322711	-0.329082
43613	0.765412	-9.775496	-1.369740	-0.044338	0.000451	-0.000131	0.120093	0.561604	0.300177	0.567747	-0.682123	0.322960	-0.328738
43614	0.805273	-9.611579	-1.151886	-0.033646	0.014372	0.008825	0.121170	0.559099	0.299873	0.567261	-0.682400	0.323393	-0.328575
43615	0.785476	-9.676546	-1.210146	0.005757	0.037151	0.009189	0.120360	0.561324	0.300170	0.567222	-0.682033	0.323852	-0.328954
43616	0.789747	-9.755840	-1.172639	0.015554	0.038875	0.018060	0.119542	0.561325	0.306355	0.567307	-0.681528	0.324370	-0.329343
43617	0.765975	-9.702780	-1.186245	0.027174	0.045874	0.023475	0.120603	0.561597	0.306342	0.567602	-0.680761	0.324978	-0.329822
43618	0.758580	-9.722127	-1.239280	0.055815	0.049395	0.023696	0.121545	0.562150	0.301474	0.568205	-0.679694	0.325420	-0.330545
43619	0.707745	-9.734241	-1.397609	0.046920	0.049458	0.016598	0.121147	0.563125	0.299914	0.568698	-0.678722	0.325845	-0.331276
43620	0.730259	-9.626086	-1.367719	0.023717	0.056464	0.005014	0.121283	0.562569	0.300037	0.568693	-0.678092	0.326327	-0.332100
43621	0.737066	-9.684163	-1.464584	0.045165	0.029365	0.005061	0.121427	0.562153	0.297273	0.569208	-0.677352	0.326380	-0.332675
43622	0.758457	-9.734593	-1.383630	0.032624	0.023216	0.004047	0.120893	0.562990	0.296764	0.569533	-0.676847	0.326410	-0.333115
43623	0.739212	-9.726977	-1.301659	-0.010323	0.017952	0.000196	0.121432	0.561042	0.297656	0.569334	-0.676851	0.326637	-0.333227
43624	0.751196	-9.736942	-1.383595	0.016522	0.007477	-0.001412	0.121560	0.562153	0.297271	0.569507	-0.676669	0.326522	-0.333412
43625	0.760988	-9.722219	-1.263336	0.002124	0.003912	0.012566	0.121820	0.562150	0.298712	0.569646	-0.676547	0.326674	-0.333273
43626	0.775874	-9.664797	-1.325295	-0.017488	0.021435	0.003683	0.121016	0.564377	0.297433	0.569302	-0.676627	0.327014	-0.333366
43627	0.720221	-9.683326	-1.233696	0.015575	0.010932	0.007422	0.121559	0.562153	0.297665	0.569541	-0.676340	0.327087	-0.333469
43628	0.722290	-9.731464	-1.239074	0.052280	0.003960	0.000604	0.121277	0.564236	0.298741	0.570233	-0.675760	0.326722	-0.333819
43629	0.755917	-9.755870	-1.268486	0.030768	0.002180	0.009238	0.121802	0.565066	0.299266	0.570745	-0.675348	0.326618	-0.333881
43630	0.710267	-9.721969	-1.310965	0.000285	0.007405	0.025799	0.121803	0.565622	0.298090	0.570881	-0.675173	0.326978	-0.333649
43631	0.707841	-9.726481	-1.219664	0.001219	0.000418	0.012561	0.123150	0.562699	0.297121	0.571025	-0.675090	0.327097	-0.333454
43632	0.693109	-9.760072	-1.229537	-0.030051	0.016179	0.007101	0.122351	0.563259	0.296876	0.570569	-0.675326	0.327507	-0.333354
43633	0.700695	-9.712052	-1.238664	-0.026466	0.024924	0.008929	0.122603	0.563812	0.300030	0.570155	-0.675418	0.328042	-0.333350
43634	0.693764	-9.668672	-1.228492	0.002160	0.009189	0.005566	0.122866	0.563810	0.300682	0.570168	-0.675342	0.328138	-0.333386
43635	0.669196	-9.726296	-1.257784	0.015621	0.014474	-0.001370	0.122606	0.563117	0.300285	0.570322	-0.675092	0.328135	-0.333633
43636	0.712767	-9.712176	-1.248384	-0.003192	0.014441	0.003770	0.122087	0.562983	0.297009	0.570218	-0.675055	0.328300	-0.333723
43637	0.732251	-9.688340	-1.269909	0.011093	0.007431	0.009135	0.123414	0.562698	0.297642	0.570425	-0.674836	0.328389	-0.333725
43638	0.745090	-9.914924	-1.395202	-0.013921	-0.002152	0.000059	0.123018	0.562005	0.298035	0.570260	-0.675056	0.328388	-0.333564
43639	0.731895	-9.736586	-1.316127	-0.065748	0.003976	-0.014357	0.122347	0.562564	0.299233	0.569289	-0.675894	0.328633	-0.333281
43640	0.698571	-9.668973	-1.315062	-0.048776	-0.003021	-0.009829	0.122612	0.562284	0.299752	0.568593	-0.676582	0.328719	-0.332991
43641	0.717964	-9.659431	-1.291085	-0.008583	-0.013548	0.001877	0.121805	0.560619	0.305657	0.568616	-0.676780	0.328604	-0.332661
43642	0.722604	-9.688126	-1.224157	-0.005007	-0.024052	-0.002550	0.121262	0.562844	0.305425	0.568696	-0.677059	0.328263	-0.332295
43643	0.746226	-9.760575	-1.258843	0.039784	-0.017016	-0.011912	0.121941	0.562704	0.301211	0.569306	-0.676819	0.327598	-0.332394
43644	0.735935	-9.849436	-1.240548	0.005730	-0.018799	-0.001608	0.123271	0.563531	0.299097	0.569506	-0.676938	0.327250	-0.332152
43645	0.692903	-9.784543	-1.366815	-0.089035	-0.018756	-0.014606	0.123270	0.562697	0.300665	0.568364	-0.678194	0.327384	-0.331413
43646	0.650688	-9.610899	-1.323595	-0.058574	-0.008234	-0.020466	0.121160	0.560487	0.300675	0.567496	-0.679094	0.327331	-0.331110
43647	0.704955	-9.452478	-1.293400	0.021927	-0.009999	-0.015465	0.121815	0.562288	0.300158	0.567796	-0.679035	0.326819	-0.331224
43648	0.722530	-9.695605	-1.310768	0.041596	0.005742	-0.008270	0.121680	0.561455	0.301990	0.568276	-0.678625	0.326426	-0.331628
43649	0.775591	-9.705569	-1.287305	0.062157	-0.004773	-0.008177	0.121145	0.562847	0.300962	0.569136	-0.678024	0.325805	-0.331993
43650	0.755691	-9.784967	-1.345730	0.063041	0.007480	-0.001085	0.121684	0.562568	0.299112	0.569942	-0.677310	0.325385	-0.332477
43651	0.796789	-9.780317	-1.293155	-0.015634	0.005722	-0.016657	0.120633	0.562297	0.296367	0.569619	-0.677583	0.325284	-0.332575
43652	0.807521	-9.629001	-1.337174	-0.044308	0.010937	-0.003601	0.121159	0.562710	0.297283	0.568933	-0.678086	0.325581	-0.332433
43653	0.804802	-9.674395	-1.243937	-0.001317	0.000467	-0.019198	0.120623	0.562018	0.299648	0.568818	-0.678249	0.325289	-0.332584
43654	0.770107	-9.794746	-1.360388	0.002096	-0.006581	0.017799	0.121147	0.562430	0.301089	0.569015	-0.678199	0.325373	-0.332267
43655	0.761478	-9.654783	-1.233723	-0.015782	-0.003100	0.012423	0.121154	0.561876	0.300032	0.568937	-0.678345	0.325564	-0.331915
43656	0.737378	-9.645230	-1.317527	-0.024720	-0.017069	0.008794	0.121150	0.562709	0.299778	0.568779	-0.678729	0.325582	-0.331381
43657	0.727057	-9.738850	-1.282462	0.005710	-0.018804	0.004587	0.121429	0.560486	0.299489	0.569043	-0.678785	0.325346	-0.331044
43658	0.732618	-9.637764	-1.247699	-0.022926	-0.006583	0.008846	0.121949	0.560898	0.301849	0.568841	-0.679078	0.325474	-0.330666
43659	0.720723	-9.611343	-1.290556	-0.006793	-0.020545	0.000111	0.122490	0.560341	0.299997	0.568918	-0.679316	0.325240	-0.330275
43660	0.703577	-9.644907	-1.298004	0.012913	-0.003034	0.000317	0.122490	0.559785	0.300779	0.569123	-0.679234	0.325053	-0.330273
43661	0.703856	-9.606386	-1.285546	0.018265	-0.003044	0.003888	0.123824	0.559223	0.299965	0.569453	-0.679045	0.324906	-0.330239
43662	0.717792	-9.683483	-1.291360	0.016474	0.009195	0.007424	0.122232	0.558676	0.300509	0.569674	-0.678794	0.324932	-0.330347
43663	0.727892	-9.621095	-1.314764	0.003967	0.007452	0.003812	0.123417	0.561031	0.299333	0.569740	-0.678700	0.324998	-0.330362
43664	0.717831	-9.678614	-1.272076	0.041639	0.011880	-0.017055	0.122622	0.560757	0.299605	0.570123	-0.678305	0.324555	-0.330947
43665	0.748758	-9.741602	-1.340365	0.030865	0.014484	-0.006571	0.122886	0.561033	0.299604	0.570439	-0.677925	0.324382	-0.331351
43666	0.789848	-9.737039	-1.316632	0.034446	0.017968	-0.006544	0.123417	0.561864	0.298159	0.570755	-0.677503	0.324197	-0.331851
43667	0.804879	-9.660287	-1.349528	0.016568	0.007477	-0.011987	0.121305	0.560210	0.297518	0.570881	-0.677371	0.323965	-0.332130
43668	0.804030	-9.776018	-1.442183	-0.022903	-0.004810	0.008807	0.122360	0.561037	0.298036	0.570668	-0.677654	0.324111	-0.331776
43669	0.799021	-9.802321	-1.403987	-0.037200	-0.017049	-0.000158	0.122887	0.561173	0.298817	0.570294	-0.678229	0.324116	-0.331237
43670	0.835508	-9.766422	-1.370240	-0.019334	-0.030191	0.001683	0.122095	0.560066	0.299606	0.570246	-0.678685	0.323853	-0.330643
43671	0.800010	-9.667317	-1.301497	-0.013080	-0.038066	-0.000033	0.120758	0.561600	0.299904	0.570332	-0.679126	0.323458	-0.329976
43672	0.703035	-9.717381	-1.402182	-0.026501	-0.041523	0.001640	0.122490	0.560202	0.300127	0.570260	-0.679738	0.323111	-0.329181
43673	0.736940	-9.707657	-1.282189	-0.047994	-0.032823	0.005029	0.123023	0.559505	0.300637	0.569869	-0.680508	0.323076	-0.328299
43674	0.708030	-9.697839	-1.291441	-0.012148	-0.026654	-0.005251	0.123152	0.560337	0.300381	0.569849	-0.680903	0.322708	-0.327876
43675	0.700587	-9.726542	-1.258058	-0.019290	-0.023152	-0.008819	0.122762	0.558534	0.301157	0.569699	-0.681368	0.322406	-0.327468
43676	0.732612	-9.640037	-1.204463	-0.013845	-0.013513	-0.023717	0.122619	0.559089	0.303003	0.569449	-0.681813	0.321950	-0.327425
43677	0.635541	-9.706629	-1.204391	0.070274	-0.020447	-0.029282	0.122752	0.559505	0.302480	0.570375	-0.681364	0.320813	-0.327863
43678	0.698582	-9.673241	-1.137254	0.023734	-0.020497	-0.027873	0.121039	0.558127	0.301179	0.570654	-0.681452	0.319975	-0.328015
43679	0.690891	-9.733506	-1.200371	0.000379	-0.034527	-0.010479	0.121299	0.559514	0.300401	0.570847	-0.681764	0.319391	-0.327597
43680	0.804503	-9.721957	-1.066624	0.005707	-0.034600	-0.005188	0.121163	0.559792	0.300931	0.571119	-0.682005	0.318818	-0.327181
43681	0.876428	-9.790290	-1.205028	0.048706	-0.036308	-0.013725	0.120510	0.560076	0.297266	0.571967	-0.681791	0.317847	-0.327091
43682	0.834708	-9.881553	-1.265804	0.048616	-0.020592	0.011880	0.122099	0.561178	0.296597	0.572846	-0.681340	0.317384	-0.326941
43683	0.843363	-9.684392	-1.268419	0.020053	-0.006582	0.002068	0.122357	0.562010	0.297258	0.573215	-0.681159	0.317153	-0.326896
43684	0.765961	-9.698557	-1.378474	0.016493	-0.003037	0.002077	0.122893	0.561451	0.296718	0.573480	-0.681022	0.316968	-0.326895
43685	0.734263	-9.741562	-1.364274	-0.001440	-0.011797	0.007202	0.123291	0.561727	0.296452	0.573618	-0.681093	0.316891	-0.326580
43686	0.751271	-9.727241	-1.357046	-0.013039	-0.011790	0.000066	0.124090	0.560611	0.297348	0.573523	-0.681365	0.316771	-0.326295
43687	0.770674	-9.717580	-1.294612	-0.017537	-0.024060	-0.000016	0.122103	0.560345	0.296719	0.573469	-0.681749	0.316561	-0.325792
43688	0.746638	-9.702856	-1.260586	-0.051495	-0.008307	-0.005484	0.123819	0.561446	0.297624	0.572791	-0.682474	0.316655	-0.325375
43689	0.726805	-9.774856	-1.258839	-0.010407	-0.010073	0.008899	0.122358	0.560898	0.298954	0.572805	-0.682627	0.316681	-0.325004
43690	0.732126	-9.707428	-1.219655	-0.006838	-0.018831	0.008023	0.123289	0.560337	0.299328	0.572890	-0.682821	0.316551	-0.324574
43691	0.688509	-9.726507	-1.277181	0.007529	-0.008286	0.001127	0.124091	0.559778	0.298653	0.573090	-0.682803	0.316376	-0.324429
43692	0.659535	-9.726251	-1.267314	0.012886	-0.013530	0.002037	0.125154	0.559772	0.298112	0.573373	-0.682776	0.316093	-0.324261
43693	0.708267	-9.664209	-1.305477	-0.003269	-0.013570	0.014254	0.124490	0.560193	0.297470	0.573547	-0.682831	0.316109	-0.323822
43694	0.707892	-9.717081	-1.291661	0.008418	-0.011790	0.001999	0.123155	0.561310	0.298026	0.573755	-0.682843	0.315878	-0.323653
43695	0.746385	-9.736684	-1.311446	-0.022875	-0.020538	-0.005326	0.124744	0.562552	0.296964	0.573578	-0.683292	0.315674	-0.323218
43696	0.760761	-9.751332	-1.345387	-0.030121	-0.011840	0.017557	0.124490	0.560193	0.297470	0.573362	-0.683649	0.315901	-0.322624
43697	0.843701	-9.636360	-1.291904	-0.041734	-0.013619	0.012176	0.125027	0.559635	0.296668	0.572993	-0.684160	0.316135	-0.321966
43698	0.785235	-9.708020	-1.277803	-0.019347	-0.002219	0.010621	0.125289	0.558938	0.299021	0.572818	-0.684374	0.316309	-0.321652
43699	0.751683	-9.673921	-1.224245	0.005746	-0.003065	0.000242	0.124760	0.558385	0.299286	0.572957	-0.684346	0.316192	-0.321578
43700	0.761040	-9.717196	-1.193578	0.005704	-0.006590	0.007266	0.126612	0.559208	0.299529	0.573131	-0.684323	0.316108	-0.321400
43701	0.732050	-9.717137	-1.248607	0.007433	-0.009227	0.021378	0.125822	0.558935	0.298356	0.573472	-0.684178	0.316197	-0.321014
43702	0.712984	-9.683181	-1.204790	0.034271	-0.017093	0.018913	0.125553	0.559909	0.297713	0.574177	-0.683819	0.315970	-0.320741
43703	0.623795	-9.658634	-1.271035	0.073696	-0.025762	0.005985	0.127142	0.561151	0.296651	0.575433	-0.683112	0.315233	-0.320723
43704	0.654887	-9.702043	-1.228540	0.014727	-0.022251	-0.012956	0.127276	0.561706	0.295341	0.575699	-0.683213	0.314633	-0.320620
43705	0.688568	-9.717010	-1.317931	-0.004032	-0.041473	-0.022866	0.127415	0.561011	0.294806	0.575806	-0.683680	0.313820	-0.320227
43706	0.722919	-9.644765	-1.202030	-0.012056	-0.046736	-0.033516	0.126074	0.562128	0.296939	0.575726	-0.684372	0.312832	-0.319860
43707	0.800025	-9.669326	-1.171733	0.018338	-0.041522	-0.027136	0.127404	0.562399	0.295608	0.576113	-0.684606	0.311813	-0.319659
43708	0.847502	-9.785047	-1.137421	0.048714	-0.036306	-0.017242	0.126614	0.562822	0.292998	0.576903	-0.684429	0.310774	-0.319622
43709	0.785097	-9.731662	-1.143479	0.045164	-0.022285	-0.018949	0.127410	0.563929	0.291421	0.577592	-0.684174	0.309912	-0.319762
43710	0.778209	-9.683352	-1.094795	0.064858	-0.010039	-0.018750	0.126871	0.564765	0.292226	0.578428	-0.683649	0.309054	-0.320204
43711	0.789868	-9.736804	-1.239718	0.080922	-0.011786	-0.006315	0.125556	0.564496	0.289354	0.579620	-0.682831	0.308255	-0.320564
43712	0.751851	-9.649920	-1.240795	-0.019352	0.008274	0.014205	0.126346	0.565603	0.289221	0.579402	-0.682960	0.308597	-0.320353
43713	0.759253	-9.626107	-1.300672	0.041446	-0.004842	0.021653	0.127407	0.565597	0.289468	0.580186	-0.682386	0.308514	-0.320238
43714	0.698714	-9.654058	-1.156262	0.125679	0.014480	-0.004970	0.127943	0.566151	0.286970	0.581785	-0.680909	0.307737	-0.321228
43715	0.634532	-9.846267	-1.249251	0.102405	0.021502	0.001036	0.128214	0.566984	0.284216	0.583101	-0.679581	0.307289	-0.322081
43716	0.688872	-9.678174	-1.202121	-0.004920	0.028462	-0.006753	0.128478	0.568094	0.282779	0.582824	-0.679543	0.307487	-0.322475
43717	0.640856	-9.639275	-1.189242	-0.003154	0.023215	-0.003212	0.128613	0.567538	0.282902	0.582662	-0.679463	0.307686	-0.322745
43718	0.766089	-9.688216	-1.142816	0.055019	0.005709	-0.013474	0.126486	0.568244	0.282811	0.583293	-0.678912	0.307144	-0.323280
43719	0.770178	-9.793880	-1.076769	0.104206	-0.003041	-0.013172	0.128079	0.569208	0.281089	0.584684	-0.677810	0.306207	-0.323969
43720	0.750829	-9.802895	-0.927690	0.180191	-0.001323	-0.002037	0.126750	0.571022	0.278632	0.587123	-0.675764	0.304924	-0.325038
43721	0.835781	-9.745535	-0.831624	0.204404	0.000420	-0.015969	0.126109	0.571446	0.271291	0.589821	-0.673464	0.303330	-0.326417
43722	0.900742	-9.781860	-0.746078	0.243782	-0.003092	-0.021892	0.126237	0.574920	0.266859	0.592980	-0.670779	0.301331	-0.328069
43723	1.079726	-9.751108	-0.458852	0.412075	0.002147	-0.046254	0.126239	0.579229	0.259153	0.598221	-0.666140	0.297959	-0.331074
43724	1.213958	-9.895983	-0.298239	0.626853	0.009163	-0.058836	0.125320	0.585629	0.245836	0.606085	-0.658923	0.293040	-0.335572
43725	1.290651	-9.650248	0.025990	0.877334	0.007381	-0.056997	0.123614	0.593147	0.227813	0.617175	-0.648473	0.286360	-0.341430
43726	1.377482	-9.346060	0.612782	1.637972	0.007524	-0.096369	0.120208	0.606377	0.193064	0.637376	-0.628461	0.273804	-0.351880
43727	1.020235	-10.019699	1.225812	2.328413	-0.069351	-0.074917	0.117385	0.621559	0.140070	0.665831	-0.599006	0.255204	-0.364324
43728	1.148279	-9.024859	2.024484	2.525232	-0.097476	-0.094586	0.117410	0.630897	0.079226	0.695002	-0.565895	0.234002	-0.376799
43729	0.691302	-9.470751	2.922199	2.494405	-0.118664	-0.038466	0.117087	0.635104	0.012558	0.722662	-0.531585	0.212731	-0.387198
43730	1.112197	-8.714622	3.489674	2.374464	-0.141684	-0.046457	0.116796	0.632089	-0.051557	0.747303	-0.498048	0.191507	-0.395994
43731	0.823640	-8.583476	4.738671	2.678322	-0.182109	-0.014343	0.111287	0.621056	-0.128411	0.773511	-0.458782	0.167057	-0.404093
43732	0.675069	-8.117419	5.745156	3.123664	-0.245185	-0.005921	0.108766	0.598065	-0.204904	0.801367	-0.411701	0.137617	-0.411552
43733	1.225809	-7.117818	6.819039	3.103747	-0.229922	0.025726	0.111309	0.566433	-0.273156	0.826225	-0.362958	0.108247	-0.417010
43734	1.055433	-6.315679	7.553177	2.744017	-0.196026	0.030475	0.111526	0.524539	-0.342656	0.845535	-0.318750	0.082139	-0.420383
43735	1.220023	-5.938084	7.959882	2.430715	-0.142968	0.068937	0.109575	0.482372	-0.398731	0.860865	-0.278259	0.059509	-0.421831
43736	1.402371	-5.440424	8.346183	2.199620	-0.113558	0.125555	0.103431	0.430785	-0.454705	0.873441	-0.241010	0.039576	-0.421248
43737	1.620502	-4.662075	8.583983	1.959507	-0.127904	0.190810	0.106735	0.387189	-0.492882	0.883922	-0.207422	0.021585	-0.418560
43738	1.225532	-3.876048	9.769323	1.961002	-0.138632	0.224520	0.110512	0.347751	-0.521569	0.893284	-0.173728	0.003568	-0.414547
43739	1.659517	-2.614937	9.539731	1.905702	-0.102839	0.210280	0.111424	0.300277	-0.552525	0.900993	-0.140277	-0.013490	-0.410306
43740	1.753398	-1.674676	10.494297	1.605365	-0.063619	0.136120	0.113614	0.256679	-0.575845	0.906111	-0.111893	-0.027492	-0.407046
43741	1.765488	-1.335558	10.514916	1.203248	0.025706	0.050748	0.109389	0.217556	-0.593769	0.908957	-0.089710	-0.036886	-0.405449
43742	1.532479	-0.799843	9.701098	0.776957	0.067990	-0.020739	0.111440	0.190891	-0.605098	0.910105	-0.075053	-0.042059	-0.405347
43743	1.345817	-0.903875	9.814476	0.539987	0.104760	-0.043449	0.117104	0.179479	-0.611996	0.910579	-0.064157	-0.044785	-0.405861
43744	1.329253	-0.833752	9.106400	0.475646	0.083032	-0.047486	0.117464	0.166011	-0.616864	0.910818	-0.054818	-0.047268	-0.406414
43745	1.115486	-0.668850	8.999581	0.465767	0.059475	-0.042256	0.120202	0.154057	-0.620965	0.910979	-0.045648	-0.050200	-0.406833
43746	1.223234	-0.808177	9.333536	0.369896	0.068047	-0.020081	0.121605	0.142943	-0.624512	0.911178	-0.038377	-0.052062	-0.406905
43747	1.244154	-0.582424	9.273460	0.198063	0.062727	-0.008975	0.123244	0.135992	-0.626182	0.911290	-0.034121	-0.052712	-0.406948
43748	1.182148	-0.489049	9.760571	0.000288	0.060848	-0.013921	0.126064	0.132369	-0.629807	0.911223	-0.033648	-0.051689	-0.407269
43749	1.340381	-0.653458	9.887103	-0.075880	0.053713	0.004800	0.129506	0.133738	-0.629583	0.911242	-0.034505	-0.050253	-0.407335
43750	1.182225	-0.474941	9.654980	-0.066901	0.043315	0.002273	0.129618	0.135958	-0.627199	0.911239	-0.035416	-0.048991	-0.407417
43751	1.114692	-0.469058	9.833487	-0.102708	0.048535	0.002930	0.130500	0.143729	-0.626610	0.911213	-0.036822	-0.047421	-0.407536
43752	1.293870	-0.411804	10.135437	-0.181523	0.057118	0.014674	0.131267	0.148167	-0.625526	0.911229	-0.039722	-0.044964	-0.407508
43753	1.295523	-0.180898	10.138077	-0.236817	0.102656	-0.010190	0.134946	0.153561	-0.623821	0.911016	-0.043126	-0.041328	-0.408022
43754	1.307099	-0.591930	10.258232	-0.204610	0.144625	-0.002844	0.137557	0.160211	-0.622350	0.910908	-0.045714	-0.037100	-0.408388
43755	1.355544	-0.564113	10.039418	0.033417	0.141223	-0.003770	0.141526	0.161299	-0.620299	0.910987	-0.043902	-0.034969	-0.408597
43756	0.990997	-0.542790	9.790443	0.216029	0.153701	-0.011967	0.144725	0.159894	-0.621937	0.911157	-0.038744	-0.034019	-0.408821
43757	1.169597	-0.551859	9.639783	0.214946	0.148327	0.032012	0.149805	0.154591	-0.623775	0.911652	-0.033603	-0.033215	-0.408238
43758	1.148804	-0.421687	9.679914	0.119230	0.144811	0.026047	0.154481	0.149845	-0.624813	0.912019	-0.030307	-0.031605	-0.407803
43759	0.896712	-0.552188	9.622906	0.049491	0.111678	0.006083	0.157934	0.149826	-0.625523	0.912145	-0.028485	-0.030138	-0.407764
43760	1.071103	-0.474622	9.475681	-0.020237	0.086302	-0.010411	0.162455	0.149247	-0.626911	0.912085	-0.028188	-0.028479	-0.408039
43761	0.582461	-0.586788	9.305558	-0.059585	0.047126	-0.022168	0.162966	0.151187	-0.624535	0.911874	-0.028888	-0.027311	-0.408540
43762	0.369540	-0.656188	9.664715	-0.182153	0.054105	-0.032686	0.163465	0.156321	-0.623703	0.911510	-0.031794	-0.024929	-0.409288
43763	0.408258	-0.637924	9.443471	-0.370911	0.069829	-0.028721	0.164742	0.164228	-0.622331	0.911028	-0.037991	-0.020774	-0.410064
43764	0.259837	-0.790973	9.356467	-0.324592	0.029574	0.006733	0.167594	0.173930	-0.618863	0.910818	-0.043709	-0.017643	-0.410108
43765	0.639409	-0.731227	9.411562	-0.118889	-0.035240	0.005250	0.167540	0.181982	-0.616680	0.910723	-0.046196	-0.017423	-0.410056
43766	0.712984	-0.573075	9.403131	0.113764	-0.074538	-0.009928	0.165404	0.184772	-0.617933	0.910702	-0.044775	-0.019798	-0.410152
43767	0.708397	-0.548133	9.682261	0.136962	-0.108706	-0.013407	0.163044	0.180620	-0.619252	0.910647	-0.043193	-0.023033	-0.410276
43768	0.979777	-0.426912	9.900029	0.131656	-0.104419	-0.031115	0.159628	0.176614	-0.622523	0.910440	-0.041681	-0.026117	-0.410706
43769	0.962862	-0.431318	9.989053	0.147140	-0.099909	-0.092666	0.157795	0.173570	-0.624889	0.909721	-0.039798	-0.029352	-0.412264
43770	1.221093	-0.446057	9.760729	0.139248	-0.096372	-0.120983	0.155163	0.170809	-0.626715	0.908758	-0.038031	-0.032425	-0.414321
43771	1.182780	-0.395728	9.603009	0.144801	-0.075257	-0.150801	0.148677	0.168901	-0.628474	0.907538	-0.035960	-0.035255	-0.416941
43772	1.361070	-0.450278	9.523932	0.177034	-0.070030	-0.152372	0.146709	0.166414	-0.630833	0.906319	-0.033266	-0.038186	-0.419549
43773	1.535183	-0.411218	9.369057	0.030267	-0.033390	-0.130440	0.144604	0.164483	-0.632921	0.905189	-0.032959	-0.039305	-0.421902
43774	1.557517	-0.670618	9.548546	-0.238187	-0.001153	-0.120007	0.143243	0.169766	-0.631929	0.903993	-0.037230	-0.037469	-0.424271
43775	1.441120	-0.741561	9.649680	-0.320680	0.012744	-0.080006	0.144233	0.180451	-0.629210	0.903037	-0.042963	-0.034767	-0.425993
43776	1.475666	-0.642791	9.787516	-0.145440	-0.002173	-0.059390	0.143257	0.188510	-0.628852	0.902385	-0.045611	-0.033692	-0.427184
43777	1.491425	-0.467151	9.844679	0.043341	0.001353	-0.057091	0.144431	0.191141	-0.627531	0.901906	-0.044900	-0.034304	-0.428221
43778	1.303676	-0.383736	9.900134	0.079267	0.012845	-0.084912	0.143514	0.190036	-0.629104	0.901241	-0.043347	-0.034902	-0.429730
43779	1.276951	-0.064079	9.750218	-0.116520	0.020764	-0.111788	0.143497	0.192813	-0.628813	0.900157	-0.045301	-0.033854	-0.431878
43780	1.139986	-0.305982	9.739004	-0.166421	0.020030	-0.157983	0.143070	0.197536	-0.628234	0.898631	-0.048062	-0.032273	-0.434869
43781	0.981554	-0.174733	9.780336	-0.080453	-0.005229	-0.182047	0.141705	0.203235	-0.626712	0.896928	-0.049526	-0.032077	-0.438221
43782	0.820959	-0.357458	10.183404	0.055682	-0.024366	-0.229586	0.139041	0.206723	-0.629920	0.894928	-0.048639	-0.033303	-0.442300
43783	0.835689	-0.321698	10.116391	0.034255	0.000140	-0.230531	0.137295	0.209509	-0.628421	0.892883	-0.047934	-0.034048	-0.446435
43784	0.662568	-0.560332	10.295402	-0.037259	0.014175	-0.246863	0.135425	0.212019	-0.629155	0.890624	-0.048350	-0.033772	-0.450900
43785	0.525525	-0.814166	10.315297	0.080924	0.016916	-0.265388	0.131702	0.213011	-0.628826	0.888279	-0.046628	-0.034639	-0.455616
43786	0.561554	-0.834338	10.103249	0.071980	0.014313	-0.261067	0.129084	0.209557	-0.633548	0.885948	-0.045084	-0.035356	-0.460233
43787	0.589479	-0.974717	9.889888	0.111459	0.017906	-0.279304	0.126694	0.210126	-0.634294	0.883448	-0.042804	-0.036455	-0.465143
43788	0.663624	-0.723994	9.478733	0.063197	0.013580	-0.279633	0.124039	0.210974	-0.635427	0.880880	-0.041404	-0.037113	-0.470063
43789	0.759990	-0.747220	9.208447	-0.058581	0.002144	-0.255036	0.120580	0.212381	-0.635360	0.878399	-0.042295	-0.036846	-0.474625
43790	0.712043	-0.698707	9.219031	-0.159074	0.012474	-0.189619	0.118146	0.219198	-0.633679	0.876449	-0.044879	-0.035348	-0.478093
43791	0.729644	-0.609095	9.465064	0.041038	-0.048881	-0.146079	0.116279	0.221291	-0.634812	0.875027	-0.044597	-0.036814	-0.480608
43792	0.612635	-0.427525	9.549879	0.203915	-0.080281	-0.164321	0.111529	0.217430	-0.636485	0.873546	-0.041726	-0.040397	-0.483264
43793	0.873939	-0.353037	9.404273	0.051889	-0.106570	-0.184970	0.107697	0.215925	-0.638805	0.871685	-0.041762	-0.042981	-0.486389
43794	0.950338	-0.478422	9.498311	-0.064289	-0.120552	-0.222927	0.101575	0.218319	-0.637900	0.869341	-0.043912	-0.044715	-0.490224
43795	1.118120	-0.639859	9.047961	-0.189367	-0.132710	-0.255678	0.094644	0.223355	-0.637744	0.866505	-0.048351	-0.045445	-0.494738
43796	1.406645	-0.810921	8.904103	-0.264586	-0.160800	-0.247635	0.089029	0.229217	-0.635499	0.863625	-0.054348	-0.045924	-0.499088
43797	1.637492	-0.954028	9.102358	-0.230728	-0.173197	-0.226388	0.079944	0.238985	-0.634475	0.860907	-0.059970	-0.046921	-0.503032
43798	1.694262	-0.801146	9.687670	-0.075220	-0.176851	-0.204118	0.073264	0.244991	-0.631949	0.858566	-0.062901	-0.049524	-0.506414
43799	1.939766	-0.579152	9.757805	0.080565	-0.190836	-0.231261	0.066358	0.246279	-0.632619	0.856091	-0.063359	-0.053990	-0.510078
43800	1.896305	-0.594143	10.250719	0.180896	-0.180313	-0.268383	0.058416	0.243546	-0.634101	0.853358	-0.061858	-0.059333	-0.514231
43801	2.076581	-0.369820	10.129166	0.140018	-0.160985	-0.319724	0.047588	0.235832	-0.637164	0.849996	-0.060889	-0.064017	-0.519328
43802	2.178334	-0.322619	10.092778	0.140380	-0.111859	-0.383889	0.039646	0.232543	-0.637995	0.846004	-0.059218	-0.067913	-0.525508
43803	1.802426	-0.902478	10.649364	0.119035	-0.041802	-0.410244	0.033947	0.232437	-0.640142	0.841713	-0.057247	-0.070458	-0.532238
43804	2.073682	-0.765195	9.826614	-0.120444	0.009045	-0.440038	0.028116	0.231636	-0.641112	0.836877	-0.058603	-0.069596	-0.539776
43805	1.962474	-0.774711	9.577503	-0.204506	0.016109	-0.440588	0.022753	0.239440	-0.638457	0.831831	-0.061435	-0.067733	-0.547445
43806	1.740597	-0.734473	9.584687	-0.039800	0.016254	-0.456936	0.016758	0.242526	-0.637021	0.826746	-0.061350	-0.067653	-0.555112
43807	1.919761	-0.666413	9.487785	-0.170267	0.030254	-0.486071	0.011698	0.245331	-0.636916	0.821104	-0.063389	-0.065948	-0.563401
43808	1.593185	-1.093491	9.790934	-0.250643	0.009389	-0.536074	0.005012	0.251614	-0.632943	0.814690	-0.066740	-0.063712	-0.572510
43809	1.289881	-0.958784	9.807117	-0.246930	0.013038	-0.564113	-0.001407	0.258034	-0.629760	0.807824	-0.070125	-0.061473	-0.581999
43810	1.169403	-1.262974	9.920026	-0.352574	0.019999	-0.552549	-0.010230	0.267245	-0.626644	0.800829	-0.074959	-0.057881	-0.591358
43811	1.090196	-1.197247	9.974341	-0.225843	-0.029085	-0.497135	-0.017994	0.276450	-0.623020	0.794502	-0.078575	-0.056408	-0.599508
43812	1.203110	-0.940804	9.959491	-0.048084	-0.083438	-0.446672	-0.026251	0.279409	-0.619712	0.788915	-0.079890	-0.057921	-0.606528
43813	1.442222	-0.592008	9.790792	0.045708	-0.106283	-0.412584	-0.033935	0.276952	-0.619620	0.783809	-0.080189	-0.060767	-0.612798
43814	1.564798	-0.324635	9.441901	-0.181524	-0.078341	-0.400014	-0.043237	0.278946	-0.619326	0.778462	-0.083563	-0.060473	-0.619158
43815	1.776120	-0.485486	9.294020	-0.176397	-0.078499	-0.343676	-0.049640	0.282312	-0.615649	0.773769	-0.087055	-0.060039	-0.624578
43816	1.858057	-0.523247	9.739924	0.056010	-0.083886	-0.308559	-0.057714	0.279580	-0.617392	0.769868	-0.086923	-0.062636	-0.629146
43817	1.734409	-0.257406	9.835381	0.052518	-0.050602	-0.318949	-0.064740	0.277674	-0.616647	0.765844	-0.086516	-0.064584	-0.633898
43818	1.903939	-0.177978	9.498344	-0.031241	0.000265	-0.370510	-0.069648	0.276867	-0.616055	0.761042	-0.086569	-0.064885	-0.639617
43819	2.012463	-0.534885	9.474076	-0.101838	0.030003	-0.382477	-0.073635	0.278556	-0.617422	0.755966	-0.087389	-0.063748	-0.645612
43820	2.030267	-0.751084	9.610839	-0.142153	0.015957	-0.380231	-0.079752	0.279283	-0.615220	0.750774	-0.088905	-0.062395	-0.651568
43821	1.963863	-0.577758	9.488424	-0.219698	0.023990	-0.438866	-0.084813	0.280836	-0.612501	0.744636	-0.091495	-0.059908	-0.658451
43822	2.003036	-0.496854	9.301545	-0.238318	0.047695	-0.463580	-0.091356	0.286703	-0.610767	0.738080	-0.093918	-0.056965	-0.665712
43823	2.046422	-0.511332	9.397143	-0.155945	0.047720	-0.478859	-0.097356	0.289928	-0.608410	0.731404	-0.095185	-0.055049	-0.673021
43824	1.985779	-0.544945	9.262686	-0.198843	0.047772	-0.486206	-0.102700	0.293426	-0.604091	0.724460	-0.096974	-0.052655	-0.680427
43825	1.619061	-0.498682	9.297626	-0.177270	0.040935	-0.510627	-0.109623	0.295545	-0.601338	0.717144	-0.098577	-0.050606	-0.688060
43826	1.693436	-0.566608	9.298608	-0.165468	0.027017	-0.552924	-0.117851	0.294756	-0.600170	0.709151	-0.100077	-0.049085	-0.696190
43827	1.828560	-0.586438	9.451035	-0.157165	0.028836	-0.611943	-0.125700	0.297020	-0.598451	0.700264	-0.101413	-0.047674	-0.705034
43828	2.126097	-0.857672	9.608787	-0.201525	0.051650	-0.694281	-0.133022	0.298724	-0.594908	0.690009	-0.102900	-0.045568	-0.714998
43829	1.639512	-1.381304	10.178990	-0.203308	0.114683	-0.695802	-0.141267	0.299322	-0.591362	0.679650	-0.103539	-0.042447	-0.724951
43830	2.304539	-1.245000	10.040225	-0.199702	0.149494	-0.687006	-0.147514	0.300467	-0.590598	0.669293	-0.103560	-0.038991	-0.734712
43831	2.203844	-1.477801	9.951893	-0.337645	0.152925	-0.651006	-0.155895	0.301344	-0.586391	0.659050	-0.105462	-0.033259	-0.743925
43832	1.688180	-1.315649	9.749104	-0.386328	0.159893	-0.561263	-0.160452	0.306920	-0.582851	0.649888	-0.107861	-0.026636	-0.751866
43833	1.940834	-1.447040	9.901639	-0.234549	0.115955	-0.507552	-0.164470	0.310967	-0.579072	0.641748	-0.109043	-0.022604	-0.758788
43834	1.526119	-1.359444	9.959101	-0.231415	0.054629	-0.428305	-0.168742	0.314044	-0.576743	0.634705	-0.111056	-0.019374	-0.764487
43835	1.313244	-1.065135	9.697536	-0.233319	0.016188	-0.405418	-0.174874	0.316436	-0.573080	0.627948	-0.113736	-0.016384	-0.769725
43836	1.032408	-1.161846	9.605112	-0.230712	-0.018727	-0.396647	-0.181008	0.319939	-0.570588	0.621251	-0.116859	-0.014018	-0.774722
43837	0.974612	-1.133131	9.408855	-0.136671	-0.025604	-0.413582	-0.187926	0.320530	-0.566930	0.614482	-0.118910	-0.013030	-0.779809
43838	1.176251	-1.302984	9.438811	-0.061219	-0.018494	-0.478309	-0.195088	0.318207	-0.564218	0.606810	-0.119893	-0.013488	-0.785637
43839	1.454850	-1.512352	9.328248	-0.050225	-0.032407	-0.537442	-0.203830	0.315062	-0.564247	0.598195	-0.120912	-0.014192	-0.792049
43840	1.704450	-1.730556	9.400496	-0.112629	-0.032383	-0.590888	-0.211786	0.312744	-0.562442	0.588477	-0.122669	-0.014270	-0.799027
43841	2.017434	-1.867267	9.540433	-0.173260	-0.042891	-0.645244	-0.224498	0.306703	-0.560732	0.577674	-0.125266	-0.013370	-0.806488
43842	2.220254	-1.864660	9.336821	-0.258985	-0.020122	-0.670515	-0.235646	0.304540	-0.557432	0.566109	-0.128464	-0.011149	-0.814183
43843	2.158005	-1.787413	9.268545	-0.282281	-0.035859	-0.665419	-0.246560	0.306540	-0.551598	0.554479	-0.132180	-0.008434	-0.821590
43844	2.128843	-1.820177	9.491943	-0.265379	-0.002702	-0.640506	-0.255597	0.306032	-0.547394	0.543165	-0.135122	-0.005839	-0.828661
43845	2.723054	-1.809321	9.837848	-0.255606	0.038136	-0.622847	-0.263034	0.304126	-0.542834	0.532104	-0.137306	-0.002634	-0.835467
43846	2.415096	-1.635119	9.385848	-0.250096	0.081207	-0.627800	-0.272589	0.302233	-0.539950	0.520847	-0.138641	0.000644	-0.842316
43847	2.429935	-1.573871	9.001869	-0.165933	0.132024	-0.614650	-0.278683	0.299210	-0.538180	0.509981	-0.138289	0.003337	-0.848990
43848	2.433232	-1.453362	9.089751	-0.024683	0.124988	-0.592476	-0.284893	0.294245	-0.538003	0.499772	-0.136526	0.003352	-0.855323
43849	2.529060	-1.231962	9.370273	0.068149	0.124823	-0.550375	-0.289748	0.285108	-0.538808	0.490491	-0.133902	0.002129	-0.861095
43850	2.490968	-1.163556	9.618945	0.032283	0.121249	-0.540936	-0.294196	0.275414	-0.541464	0.481190	-0.131590	0.001276	-0.866683
43851	2.641615	-1.030392	9.501407	-0.114625	0.098356	-0.505978	-0.298258	0.268218	-0.544494	0.472071	-0.131172	0.003037	-0.871742
43852	2.573905	-1.039837	9.386516	-0.086098	0.063371	-0.490014	-0.303286	0.264912	-0.543269	0.463237	-0.130982	0.003815	-0.876493
43853	2.879139	-1.248531	9.564146	0.031924	0.054508	-0.480513	-0.307894	0.257856	-0.542481	0.454847	-0.129965	0.002621	-0.881031
43854	2.471014	-1.256792	9.755044	-0.052257	0.065030	-0.465992	-0.312360	0.250521	-0.543536	0.446439	-0.129393	0.002888	-0.885405
43855	2.457497	-1.124095	9.852825	-0.098745	0.108741	-0.463500	-0.315260	0.246649	-0.543005	0.437921	-0.128578	0.004508	-0.889760
43856	2.202907	-0.912191	9.280624	0.028573	0.142291	-0.494921	-0.317851	0.236945	-0.545033	0.429113	-0.125914	0.003941	-0.894423
43857	2.021673	-0.929928	9.310826	0.159248	0.133655	-0.508049	-0.320958	0.224883	-0.547601	0.420361	-0.122389	0.001041	-0.899064
43858	1.488149	-0.924210	9.820225	0.144930	0.149469	-0.516757	-0.323281	0.215873	-0.551727	0.411355	-0.118567	-0.001604	-0.903729
43859	1.605542	-0.718191	9.845615	0.051856	0.186112	-0.500554	-0.324542	0.206440	-0.554954	0.402387	-0.114911	-0.002108	-0.908226
43860	1.706700	-0.416078	9.790532	0.063460	0.200060	-0.487169	-0.324479	0.197555	-0.558589	0.393628	-0.110821	-0.002799	-0.912561
43861	2.026197	-0.308370	9.644806	0.085824	0.212230	-0.478221	-0.325599	0.186176	-0.560918	0.385051	-0.106377	-0.003695	-0.916736
43862	1.774076	-0.445823	9.674242	0.143159	0.182628	-0.504299	-0.324595	0.175064	-0.564196	0.376054	-0.101964	-0.006012	-0.920951
43863	1.341606	-0.471671	9.557503	0.248747	0.163569	-0.508758	-0.324643	0.162292	-0.567475	0.367155	-0.097126	-0.010347	-0.925017
43864	1.052034	-0.453878	9.918324	0.191381	0.160034	-0.496770	-0.325484	0.149525	-0.571529	0.358299	-0.092734	-0.013701	-0.928889
43865	1.359637	-0.326327	9.938767	0.055409	0.128437	-0.512040	-0.325406	0.138696	-0.576104	0.348876	-0.089882	-0.014690	-0.932733
43866	1.637534	-0.286483	9.518623	-0.082399	0.112630	-0.500832	-0.327328	0.128156	-0.578544	0.339345	-0.088286	-0.013289	-0.936415
43867	1.751773	-0.522864	9.594234	-0.150494	0.081048	-0.492715	-0.327969	0.123020	-0.576484	0.329825	-0.087733	-0.010719	-0.939895
43868	1.662788	-0.806291	9.498008	-0.195391	0.052148	-0.464979	-0.330097	0.123170	-0.575399	0.320689	-0.088020	-0.007538	-0.943056
43869	1.517473	-0.858735	9.282346	-0.237667	0.059092	-0.407948	-0.332220	0.122070	-0.573671	0.312543	-0.088449	-0.003295	-0.945771
43870	1.377897	-0.788150	9.197837	-0.281709	0.051158	-0.363300	-0.333548	0.122355	-0.573910	0.305116	-0.089298	0.001691	-0.948118
43871	1.766501	-0.828325	9.636261	-0.240923	0.030689	-0.299767	-0.334353	0.122636	-0.572057	0.298965	-0.090282	0.006029	-0.949965
43872	1.683560	-0.617480	9.942239	-0.223131	0.054222	-0.277462	-0.334372	0.124579	-0.569804	0.293232	-0.090700	0.010072	-0.951676
43873	1.838669	-0.541515	10.009071	-0.223127	0.107504	-0.264084	-0.333319	0.126656	-0.570588	0.287745	-0.090106	0.014570	-0.953348
43874	2.005483	-0.514051	9.976703	-0.119446	0.127542	-0.233340	-0.332656	0.125819	-0.569030	0.282993	-0.088512	0.017144	-0.954875
43875	1.616984	-0.476990	10.093444	0.019955	0.110096	-0.202305	-0.330650	0.124420	-0.571176	0.279094	-0.086465	0.017093	-0.956210
43876	1.411020	-0.237288	10.083556	-0.031974	0.089133	-0.199124	-0.328624	0.119412	-0.572964	0.275151	-0.085090	0.017841	-0.957462
43877	1.678312	0.007172	9.689891	-0.117690	0.055948	-0.236018	-0.327957	0.118019	-0.571544	0.270373	-0.084842	0.020013	-0.958801
43878	1.173931	-0.293574	9.950360	-0.180276	0.049077	-0.256682	-0.328620	0.117744	-0.571405	0.265064	-0.085061	0.023284	-0.960189
43879	1.104036	-0.617257	10.110678	-0.149991	0.047274	-0.233606	-0.328891	0.118301	-0.570607	0.260263	-0.085123	0.026008	-0.961426
43880	1.038401	-0.668183	9.807821	-0.044622	0.050757	-0.178177	-0.329935	0.115252	-0.570622	0.256672	-0.084555	0.026814	-0.962419
43881	1.357744	-0.577723	9.527303	-0.084204	0.041837	-0.125699	-0.328603	0.114689	-0.571173	0.254052	-0.084299	0.028413	-0.963091
43882	1.300396	-0.486472	9.331762	-0.134510	0.001541	-0.087400	-0.328073	0.115520	-0.572223	0.252070	-0.085086	0.030852	-0.963467
43883	1.162662	-0.845322	9.617241	-0.081091	-0.018682	-0.044826	-0.329540	0.115805	-0.570622	0.251045	-0.085921	0.032204	-0.963617
43884	1.112723	-0.736747	9.599692	-0.052662	-0.042374	-0.005895	-0.330609	0.116366	-0.569550	0.250781	-0.087089	0.032986	-0.963554
43885	1.445156	-0.854455	9.710837	-0.075299	-0.051372	0.046651	-0.331674	0.116927	-0.569528	0.251548	-0.088453	0.034209	-0.963187
43886	1.584851	-0.914801	9.997355	-0.099576	-0.035783	0.069380	-0.332762	0.119569	-0.566333	0.252636	-0.089679	0.036060	-0.962722
43887	1.764273	-0.810661	9.900866	-0.058453	-0.023590	0.083792	-0.331715	0.122341	-0.566584	0.254125	-0.090402	0.037143	-0.962221
43888	2.023657	-1.005461	9.785828	0.099085	-0.007828	0.076070	-0.331596	0.124006	-0.565387	0.255702	-0.090076	0.035322	-0.961902
43889	2.357816	-0.869415	9.505706	0.132351	-0.011294	0.048036	-0.330770	0.119281	-0.566235	0.256832	-0.089654	0.032702	-0.961733
43890	1.925234	-0.914183	9.494503	0.183435	0.016873	0.038058	-0.331263	0.114286	-0.568772	0.257767	-0.088444	0.029320	-0.961704
43891	1.917287	-1.010513	9.435781	0.269430	0.018711	0.017527	-0.330432	0.109840	-0.571587	0.258524	-0.086779	0.024152	-0.961796
43892	1.912683	-0.972593	9.239172	0.325003	0.018806	0.001204	-0.329703	0.100118	-0.574191	0.258997	-0.084818	0.017989	-0.961978
43893	1.902365	-1.061791	9.146903	0.275815	-0.005659	-0.008949	-0.329113	0.091785	-0.577435	0.259248	-0.083624	0.012535	-0.962102
43894	1.950569	-1.069855	8.992572	0.094059	-0.040739	0.012497	-0.330141	0.085959	-0.577477	0.259549	-0.084000	0.010525	-0.962012
43895	2.071440	-1.055972	9.121476	-0.018818	-0.077620	0.029128	-0.330139	0.085681	-0.577612	0.260051	-0.085745	0.010453	-0.961724
43896	2.130679	-0.878296	9.168674	-0.091431	-0.086485	0.056781	-0.332785	0.084307	-0.577585	0.260930	-0.087955	0.011847	-0.961270
43897	1.520064	-0.865393	10.258058	-0.111232	-0.042815	0.065769	-0.332802	0.085972	-0.575467	0.261964	-0.089515	0.013812	-0.960818
43898	1.907801	-0.330322	10.030130	-0.049323	0.014903	0.054090	-0.331757	0.088049	-0.574149	0.262848	-0.089556	0.014921	-0.960556
43899	1.876617	-0.633629	9.873090	0.065367	0.036046	0.026756	-0.330291	0.087625	-0.575226	0.263423	-0.088690	0.013814	-0.960495
43900	1.399334	-0.523175	10.166895	0.119085	0.055407	0.017684	-0.328668	0.083312	-0.576870	0.263896	-0.087077	0.011835	-0.960540
43901	1.522112	-0.231382	9.938457	0.014545	0.058939	-0.005066	-0.327309	0.078863	-0.578511	0.263764	-0.086029	0.011753	-0.960671
43902	1.722726	-0.536664	9.726518	-0.049799	0.058944	-0.017989	-0.325706	0.077744	-0.579860	0.263243	-0.085247	0.012977	-0.960868
43903	1.471590	-0.534773	9.704671	-0.066836	0.046755	-0.012794	-0.325314	0.079130	-0.580377	0.262826	-0.084860	0.014374	-0.960997
43904	1.374828	-0.553700	9.561080	-0.134838	0.036294	-0.011537	-0.325571	0.078716	-0.582085	0.262286	-0.084958	0.017125	-0.961091
43905	1.474934	-0.732939	9.409141	-0.140222	0.025790	-0.008153	-0.323990	0.080373	-0.581304	0.261836	-0.085349	0.019831	-0.961126
43906	1.344563	-0.731639	9.501612	-0.100909	-0.018797	-0.011515	-0.325066	0.081767	-0.579698	0.261368	-0.086326	0.021641	-0.961128
43907	1.412892	-0.631213	9.480546	-0.106187	-0.009153	-0.027379	-0.325743	0.084687	-0.580446	0.260617	-0.087207	0.023475	-0.961209
43908	1.510219	-0.526380	9.401597	-0.106976	-0.035350	-0.055683	-0.327738	0.084419	-0.578843	0.259284	-0.088553	0.025239	-0.961402
43909	1.513907	-0.689616	9.517458	-0.098778	-0.044030	-0.094464	-0.328677	0.084840	-0.576723	0.257268	-0.090091	0.026615	-0.961763
43910	1.672351	-0.818518	9.456925	-0.112951	-0.042245	-0.124593	-0.330804	0.084990	-0.575901	0.254595	-0.091634	0.028336	-0.962279
43911	1.859232	-1.026676	9.508200	-0.178230	-0.061535	-0.141099	-0.335317	0.085153	-0.576093	0.251539	-0.093946	0.031064	-0.962776
43912	1.900589	-1.327131	9.682245	-0.136292	-0.107079	-0.135749	-0.337983	0.086000	-0.574205	0.248645	-0.096861	0.032884	-0.963178
43913	1.871840	-1.293392	9.630005	-0.111195	-0.121025	-0.147936	-0.342239	0.086022	-0.571776	0.245611	-0.099996	0.034026	-0.963597
43914	1.929637	-1.313315	9.554770	-0.116655	-0.121079	-0.125967	-0.346491	0.085905	-0.570005	0.242953	-0.103071	0.035417	-0.963896
43915	2.055321	-1.295283	9.479385	-0.127441	-0.121133	-0.112861	-0.351006	0.084818	-0.567583	0.240552	-0.106273	0.036953	-0.964093
43916	2.431768	-1.325394	9.245057	-0.125678	-0.114226	-0.098838	-0.355008	0.086643	-0.564615	0.238395	-0.109236	0.038605	-0.964233
43917	1.743404	-1.700629	9.847550	-0.097270	-0.091476	-0.061423	-0.361109	0.084592	-0.562572	0.237021	-0.111692	0.039832	-0.964240
43918	1.057872	-1.683490	10.557880	-0.147684	-0.023352	0.007382	-0.362324	0.087792	-0.561865	0.236775	-0.112920	0.042576	-0.964040
43919	1.965844	-1.676927	10.300160	-0.231914	0.025298	0.056023	-0.362883	0.091404	-0.559851	0.237267	-0.113625	0.047252	-0.963619
43920	2.330937	-1.251590	9.525578	-0.215588	0.050768	0.038606	-0.361584	0.096674	-0.560475	0.237401	-0.113715	0.051724	-0.963345
43921	1.364286	-1.360951	9.840306	-0.195800	0.046695	0.005512	-0.362529	0.100012	-0.561215	0.236971	-0.113871	0.055679	-0.963212
43922	1.224502	-1.308276	9.404686	-0.142050	0.043349	0.002429	-0.360031	0.103886	-0.560952	0.236568	-0.113789	0.058617	-0.963147
43923	1.532873	-1.407191	9.307153	-0.059667	0.046831	-0.009405	-0.361104	0.105836	-0.560916	0.236159	-0.113278	0.059911	-0.963228
43924	1.493651	-1.147483	9.185496	-0.047153	0.036357	-0.004878	-0.360702	0.106112	-0.562364	0.235798	-0.112887	0.060976	-0.963295
43925	1.486654	-1.109287	9.073032	-0.088174	0.027690	-0.034275	-0.362562	0.105844	-0.561419	0.234867	-0.112885	0.062646	-0.963416
43926	1.419160	-1.435350	9.247723	-0.005985	0.025902	-0.013466	-0.360979	0.109031	-0.564038	0.234375	-0.112507	0.062856	-0.963566
43927	1.662537	-1.513713	9.412966	0.067301	0.040651	0.003771	-0.361504	0.107784	-0.563648	0.234511	-0.111459	0.061672	-0.963731
43928	1.929859	-1.618884	9.524817	0.086899	0.037023	0.017895	-0.361756	0.105563	-0.563798	0.234761	-0.110388	0.060220	-0.963886
43929	1.851681	-1.752284	9.749884	0.047535	0.057119	0.015910	-0.361739	0.103898	-0.565916	0.235067	-0.109104	0.059524	-0.964000
43930	2.120053	-1.699750	9.522245	0.040487	0.081610	0.005309	-0.361207	0.103896	-0.566318	0.234955	-0.107409	0.059143	-0.964241
43931	1.935268	-1.871824	9.413705	0.062056	0.092233	-0.010334	-0.359447	0.099444	-0.568753	0.234743	-0.105429	0.058285	-0.964564
43932	1.814916	-1.809114	9.163100	0.072738	0.074790	0.003834	-0.358239	0.098189	-0.570492	0.234683	-0.103717	0.057244	-0.964826
43933	1.763652	-1.885737	9.145837	0.027942	0.046787	0.008693	-0.357696	0.096103	-0.570521	0.234819	-0.102765	0.056895	-0.964916
43934	1.384137	-1.942601	9.247000	-0.058218	0.011749	0.053859	-0.356369	0.096930	-0.571977	0.235523	-0.102826	0.058188	-0.964661
43935	1.398522	-1.952754	9.109761	-0.053004	-0.009298	0.085540	-0.357453	0.099434	-0.569834	0.237043	-0.103237	0.059335	-0.964174
43936	1.359099	-2.069627	9.332280	0.004021	-0.025162	0.126415	-0.356396	0.100261	-0.569711	0.239345	-0.103630	0.059399	-0.963559
43937	1.737504	-1.827795	9.149132	-0.031760	-0.035751	0.127818	-0.358666	0.102217	-0.568869	0.241755	-0.104401	0.060127	-0.962829
43938	1.645950	-1.800429	9.212727	-0.067588	-0.060246	0.127500	-0.357228	0.105541	-0.568070	0.244016	-0.105814	0.061399	-0.962024
43939	1.107327	-2.185266	10.203180	-0.062362	-0.042808	0.134712	-0.359102	0.107773	-0.567231	0.246503	-0.106839	0.062726	-0.961191
43940	1.231382	-1.719839	10.125744	-0.112503	-0.002658	0.159224	-0.359138	0.112770	-0.565210	0.249189	-0.107324	0.065211	-0.960278
43941	1.659953	-1.878917	9.538576	-0.026520	-0.016613	0.150840	-0.359173	0.117768	-0.563584	0.252027	-0.107621	0.066016	-0.959449
43942	1.736443	-1.635649	9.055212	0.025470	-0.047985	0.135282	-0.358645	0.117209	-0.561628	0.254616	-0.108314	0.065571	-0.958717
43943	2.048191	-1.604295	9.091338	0.011183	-0.114525	0.108413	-0.359710	0.118326	-0.562651	0.256843	-0.110372	0.065047	-0.957924
43944	1.694748	-1.735394	9.366876	-0.062215	-0.128483	0.102614	-0.361585	0.119445	-0.559459	0.258702	-0.113097	0.065801	-0.957054
43945	1.051253	-1.579218	10.030372	-0.132076	-0.082112	0.114820	-0.363209	0.123341	-0.557032	0.260684	-0.115232	0.068195	-0.956093
43946	0.974179	-1.217444	10.152966	-0.158860	-0.025261	0.117569	-0.364967	0.127097	-0.553947	0.262414	-0.116456	0.071373	-0.955240
43947	0.983379	-1.262621	9.561113	-0.060305	-0.025079	0.104190	-0.365395	0.131264	-0.552060	0.264281	-0.117067	0.072632	-0.954555
43948	1.068673	-1.472049	8.937874	0.147320	-0.066896	0.097566	-0.364615	0.133898	-0.551783	0.266500	-0.117505	0.069683	-0.954104
43949	1.361502	-1.722002	8.963718	0.299352	-0.159658	0.084100	-0.365917	0.128906	-0.550762	0.269007	-0.118769	0.063305	-0.953688
43950	1.389788	-1.479461	8.906177	0.186517	-0.210461	0.093710	-0.369866	0.122123	-0.548931	0.271424	-0.121742	0.058824	-0.952915
43951	1.486292	-1.857580	9.780667	0.010085	-0.210741	0.104634	-0.375449	0.122847	-0.547788	0.273672	-0.125487	0.057734	-0.951853
43952	2.174577	-1.503066	9.480774	-0.082039	-0.191680	0.112716	-0.378139	0.125913	-0.542463	0.275764	-0.129536	0.058515	-0.950658
43953	2.265923	-1.920285	10.140951	-0.062362	-0.186543	0.095127	-0.381645	0.131483	-0.535919	0.277609	-0.133233	0.058896	-0.949586
43954	2.221257	-1.736079	9.698812	0.038122	-0.125096	0.066183	-0.384440	0.131496	-0.533513	0.279047	-0.135402	0.057639	-0.948935
43955	1.980194	-1.674323	9.615076	0.138463	-0.081201	0.053061	-0.385381	0.132055	-0.530997	0.280502	-0.136023	0.054670	-0.948592
43956	1.832811	-1.337413	9.293349	0.204818	-0.086275	0.030736	-0.389071	0.127077	-0.530334	0.281670	-0.136559	0.050368	-0.948407
43957	1.986117	-1.502966	9.032951	0.260325	-0.135209	0.015029	-0.388508	0.122075	-0.531181	0.282776	-0.137540	0.044665	-0.948222
43958	2.122633	-1.332391	9.314941	0.242535	-0.171970	-0.025780	-0.393520	0.114742	-0.528288	0.283045	-0.139534	0.039005	-0.948101
43959	2.197991	-1.608793	9.575495	0.103048	-0.149279	-0.047948	-0.396692	0.112121	-0.527741	0.282514	-0.141712	0.036027	-0.948054
43960	2.588611	-1.352154	9.546234	-0.039965	-0.110888	-0.066539	-0.400679	0.110891	-0.524015	0.281158	-0.144171	0.035954	-0.948089
43961	2.551938	-1.423251	9.800501	-0.165124	-0.107396	-0.095645	-0.402267	0.108398	-0.521126	0.278918	-0.147107	0.038152	-0.948213
43962	2.855041	-1.584555	9.738348	-0.197191	-0.098661	-0.124167	-0.406544	0.111474	-0.517616	0.275988	-0.150254	0.040961	-0.948460
43963	2.492451	-1.643479	9.995567	-0.120276	-0.089843	-0.121721	-0.409243	0.117319	-0.514627	0.273365	-0.152632	0.042330	-0.948780
43964	2.371863	-1.601208	9.352962	0.019423	-0.105353	-0.134798	-0.411106	0.115661	-0.510281	0.270902	-0.154722	0.040957	-0.949208
43965	2.404482	-1.765229	9.285902	0.255504	-0.115843	-0.108485	-0.413461	0.110120	-0.511089	0.269700	-0.155528	0.035107	-0.949653
43966	2.633912	-1.429827	9.431987	0.380529	-0.137016	-0.064477	-0.418187	0.101537	-0.511627	0.269690	-0.156202	0.026924	-0.949812
43967	2.823657	-1.251805	9.925108	0.385772	-0.121474	-0.045028	-0.421578	0.090725	-0.510896	0.270068	-0.156351	0.018758	-0.949877
43968	2.909245	-1.114250	10.291279	0.335661	-0.062116	-0.035491	-0.423257	0.082680	-0.510950	0.270401	-0.155811	0.011920	-0.949981
43969	2.979122	-1.118804	9.766667	0.158593	-0.006101	-0.024253	-0.422822	0.077125	-0.512326	0.270403	-0.154979	0.008754	-0.950151
43970	2.882474	-1.109999	9.253259	0.076377	0.042997	-0.017583	-0.423997	0.073799	-0.512604	0.270238	-0.153835	0.007465	-0.950395
43971	2.876539	-1.246375	8.689329	0.047748	0.020346	-0.009957	-0.423842	0.071578	-0.515123	0.270161	-0.153119	0.006609	-0.950539
43972	2.668466	-1.317779	9.192630	0.111984	-0.011221	0.007176	-0.423164	0.069631	-0.516073	0.270580	-0.152810	0.004427	-0.950482
43973	2.636148	-1.112765	9.293808	0.158355	-0.000807	0.042848	-0.423950	0.067691	-0.515817	0.271848	-0.151895	0.001542	-0.950276
43974	2.844682	-1.000615	9.531242	0.108147	0.000775	0.060066	-0.422996	0.064354	-0.517441	0.273254	-0.151373	-0.000342	-0.949957
43975	2.830252	-0.986621	9.351267	0.100955	-0.030692	0.063436	-0.421800	0.064348	-0.517853	0.274736	-0.151345	-0.002226	-0.949531
43976	2.647304	-0.921157	9.841503	0.114377	-0.002729	0.058405	-0.424585	0.062974	-0.516380	0.276130	-0.150854	-0.004252	-0.949198
43977	2.732862	-0.762010	9.402760	0.032077	-0.000959	0.068403	-0.422857	0.062131	-0.515627	0.277497	-0.150635	-0.004643	-0.948832
43978	2.803126	-0.724544	9.248761	-0.052866	-0.023685	0.053592	-0.422457	0.062129	-0.516158	0.278291	-0.151466	-0.003626	-0.948472
43979	2.881285	-0.586980	8.812237	-0.070638	-0.060314	0.028672	-0.423277	0.064770	-0.513887	0.278587	-0.152953	-0.002527	-0.948150
43980	2.865131	-0.817933	8.756845	-0.047378	-0.098761	0.018087	-0.425413	0.066170	-0.512527	0.278716	-0.155173	-0.002140	-0.947752
43981	3.000370	-0.847351	9.707114	-0.056474	-0.085030	0.028577	-0.427294	0.068400	-0.509718	0.279049	-0.157062	-0.001448	-0.947344
43982	3.069417	-0.626203	9.050509	-0.102844	-0.082268	0.014189	-0.427842	0.070207	-0.507722	0.278924	-0.159278	0.000071	-0.947012
43983	3.082435	-0.850619	9.634265	-0.102879	-0.067505	0.008893	-0.430109	0.070912	-0.505841	0.278733	-0.161104	0.001664	-0.946758
43984	3.169042	-0.916708	10.267274	-0.021484	-0.002909	0.015834	-0.429863	0.073410	-0.504376	0.278897	-0.161361	0.002090	-0.946665
43985	3.133688	-0.415354	8.946627	0.083465	0.020180	0.003608	-0.430248	0.071190	-0.504261	0.279199	-0.160493	0.000604	-0.946726
43986	2.825095	-0.332317	8.570496	0.097826	-0.033861	-0.011345	-0.429577	0.069798	-0.504285	0.279229	-0.160671	-0.001489	-0.946686
43987	2.912671	-0.615835	9.681691	0.058331	-0.028872	-0.014367	-0.432750	0.067176	-0.503475	0.279105	-0.160866	-0.002858	-0.946686
43988	3.017290	-0.508271	9.727692	0.054733	-0.028923	-0.010880	-0.431422	0.066335	-0.502321	0.279006	-0.161190	-0.004106	-0.946656
43989	2.862785	-0.497830	9.601761	0.101205	-0.014886	0.008947	-0.432210	0.065646	-0.503498	0.279458	-0.160870	-0.006152	-0.946566
43990	2.824312	-0.464808	9.290021	0.137126	0.025470	0.000568	-0.433514	0.062043	-0.504171	0.279850	-0.159704	-0.008620	-0.946628
43991	2.950601	-0.697186	9.132437	0.126472	0.022880	-0.015462	-0.431631	0.058424	-0.505286	0.279920	-0.158519	-0.011018	-0.946781
43992	3.041437	-0.840875	9.569837	0.095948	0.025355	-0.005167	-0.431218	0.057312	-0.507668	0.280072	-0.157583	-0.012726	-0.946871
43993	3.103471	-0.938312	9.327834	0.050349	0.027129	-0.005527	-0.431077	0.055506	-0.507294	0.280091	-0.156757	-0.013607	-0.946990
43994	3.083972	-0.971100	9.567972	-0.000740	0.030538	0.008206	-0.430007	0.054389	-0.507584	0.280187	-0.156268	-0.013412	-0.947046
43995	2.994882	-0.916806	9.004549	-0.072235	0.025423	0.004192	-0.430019	0.056333	-0.507433	0.280008	-0.156180	-0.011925	-0.947133
43996	2.948370	-1.009782	9.157703	-0.057106	0.004394	0.011267	-0.431346	0.056897	-0.508589	0.279973	-0.156502	-0.010798	-0.947104
43997	3.017433	-0.812595	9.318005	-0.049997	-0.014916	0.013027	-0.430821	0.057032	-0.507020	0.280025	-0.157067	-0.009911	-0.947005
43998	2.920897	-0.802423	9.251657	-0.063335	-0.013090	-0.002892	-0.430047	0.060220	-0.505949	0.279699	-0.157752	-0.008808	-0.946998
43999	2.827517	-0.693214	9.330629	-0.066916	0.002659	0.000713	-0.430326	0.062443	-0.505529	0.279467	-0.158076	-0.007534	-0.947023
44000	2.871204	-0.666700	9.460344	-0.082121	0.018364	0.000648	-0.429804	0.063273	-0.504478	0.279152	-0.158270	-0.005889	-0.947096
44001	2.900318	-0.645485	9.393040	-0.095537	0.014866	0.000535	-0.431670	0.063838	-0.503262	0.278827	-0.158516	-0.004009	-0.947160
44002	3.011734	-0.604906	9.575210	-0.111650	0.025290	0.000426	-0.430623	0.067026	-0.504165	0.278413	-0.158742	-0.001767	-0.947251
44003	3.054509	-0.705856	9.708274	-0.121489	0.035752	-0.001407	-0.429031	0.067156	-0.504057	0.277966	-0.158734	0.000701	-0.947385
44004	3.151712	-0.606913	9.275948	-0.152665	0.058582	-0.013006	-0.429186	0.070072	-0.502712	0.277164	-0.158555	0.003864	-0.947642
44005	2.981454	-0.769854	9.044810	-0.127631	0.047301	-0.006673	-0.427873	0.073399	-0.504143	0.276590	-0.158373	0.006477	-0.947826
44006	2.924246	-1.004915	9.114705	-0.063295	0.044665	0.007852	-0.428155	0.076455	-0.504371	0.276465	-0.157958	0.007934	-0.947921
44007	3.003740	-1.029826	9.036821	-0.013180	0.049045	0.009087	-0.426303	0.077834	-0.504780	0.276550	-0.157121	0.008439	-0.948030
44008	2.930457	-1.155879	9.317211	-0.016874	0.060335	0.029358	-0.425648	0.079219	-0.504776	0.276969	-0.156148	0.009171	-0.948062
44009	2.921125	-1.110111	9.315414	-0.070603	0.076038	0.044016	-0.422999	0.080593	-0.505328	0.277532	-0.155119	0.011032	-0.948046
44010	2.926219	-1.071797	9.272549	-0.113550	0.097015	0.051716	-0.421159	0.083915	-0.505586	0.278056	-0.153981	0.013871	-0.948041
44011	2.879871	-1.143008	9.464407	-0.128835	0.102206	0.063955	-0.419045	0.086960	-0.507951	0.278806	-0.152780	0.017044	-0.947964
44012	2.822389	-1.066563	9.146120	-0.151153	0.102288	0.062071	-0.415085	0.091104	-0.508758	0.279399	-0.151744	0.020658	-0.947884
44013	2.645501	-1.156092	9.307650	-0.136821	0.095335	0.051607	-0.412991	0.096370	-0.509000	0.279885	-0.150723	0.023901	-0.947827
44014	2.635610	-1.193972	9.480350	-0.052623	0.112873	0.031128	-0.410077	0.097742	-0.509556	0.280179	-0.148945	0.025611	-0.947976
44015	2.618752	-1.180113	9.249921	0.022586	0.082354	0.017479	-0.407952	0.098148	-0.510635	0.280499	-0.147291	0.025651	-0.948139
44016	2.589327	-1.251221	9.518546	0.060173	0.074471	0.005377	-0.405809	0.096333	-0.513182	0.280657	-0.145621	0.024931	-0.948370
44017	2.609161	-1.174830	9.379852	0.047692	0.072754	-0.000876	-0.405528	0.094110	-0.514127	0.280706	-0.144017	0.024383	-0.948614
44018	2.610884	-1.271089	9.369117	0.004720	0.053497	-0.001279	-0.404469	0.095355	-0.515313	0.280582	-0.143058	0.024578	-0.948791
44019	2.509230	-1.308310	9.523388	-0.034638	0.060495	-0.005926	-0.402079	0.096176	-0.516786	0.280304	-0.142154	0.025513	-0.948984
44020	2.513911	-1.323323	9.345318	-0.063282	0.057883	0.000904	-0.401816	0.096869	-0.517308	0.280023	-0.141492	0.027030	-0.949124
44021	2.541738	-1.491242	9.564267	-0.081215	0.055200	0.001597	-0.400502	0.099222	-0.517436	0.279758	-0.140950	0.028851	-0.949229
44022	2.614455	-1.448925	9.429531	-0.066986	0.046413	0.021926	-0.399719	0.101161	-0.516772	0.279869	-0.140513	0.030432	-0.949212
44023	2.590216	-1.460844	9.403166	-0.106261	0.053457	0.004047	-0.398400	0.102960	-0.517562	0.279579	-0.140156	0.032733	-0.949274
44024	2.363039	-1.485577	9.388017	-0.097388	0.044747	0.018243	-0.396828	0.106561	-0.517550	0.279527	-0.139920	0.034872	-0.949248
44025	2.339012	-1.470751	9.455692	-0.052652	0.050875	0.018600	-0.396569	0.107949	-0.518066	0.279664	-0.139298	0.036189	-0.949249
44026	2.320573	-1.341340	9.253044	-0.042746	0.057063	0.012563	-0.395118	0.108495	-0.516375	0.279641	-0.138527	0.037345	-0.949324
44027	2.337280	-1.374595	9.432777	-0.018671	0.027267	0.017020	-0.394455	0.109325	-0.517559	0.279859	-0.138160	0.037875	-0.949292
44028	2.325930	-1.273479	9.434038	-0.009708	0.007167	0.008225	-0.393780	0.107934	-0.518502	0.279882	-0.138154	0.038113	-0.949277
44029	2.360014	-1.235223	9.446201	-0.028489	0.004530	0.005432	-0.393254	0.107930	-0.516935	0.279869	-0.138279	0.038655	-0.949241
44030	2.432120	-1.285984	9.548345	-0.036574	0.002728	0.008857	-0.393796	0.110016	-0.517168	0.279842	-0.138507	0.039378	-0.949186
44031	2.434524	-1.286135	9.505060	-0.011395	0.013299	-0.014712	-0.393664	0.110432	-0.517691	0.279484	-0.138387	0.039572	-0.949301
44032	2.417134	-1.351210	9.417936	0.011805	0.013292	0.001312	-0.393257	0.109458	-0.518758	0.279442	-0.138149	0.039415	-0.949354
44033	2.406955	-1.423336	9.402775	0.033335	0.023827	-0.008197	-0.392203	0.109868	-0.517062	0.279322	-0.137577	0.038830	-0.949497
44034	2.411448	-1.471391	9.431025	0.040369	0.039500	0.022740	-0.391935	0.110006	-0.517985	0.279748	-0.136666	0.038335	-0.949523
44035	2.401713	-1.481025	9.402157	0.031486	0.043036	0.010353	-0.391926	0.109591	-0.520090	0.279959	-0.135729	0.037945	-0.949611
44036	2.353089	-1.528576	9.459713	0.054731	0.036045	0.010501	-0.392052	0.109175	-0.521143	0.280183	-0.134812	0.037125	-0.949708
44037	2.295434	-1.484967	9.415046	0.038600	0.029054	0.015672	-0.392175	0.108066	-0.522203	0.280526	-0.134100	0.036542	-0.949730
44038	2.249140	-1.542357	9.407575	0.008287	0.041359	-0.004769	-0.390052	0.107637	-0.521451	0.280326	-0.133353	0.036594	-0.949892
44039	2.202809	-1.604579	9.392838	0.004652	0.025608	0.003080	-0.390046	0.107499	-0.522898	0.280343	-0.132905	0.036618	-0.949949
44040	2.280889	-1.489936	9.326185	0.010887	0.020333	0.010157	-0.389913	0.107082	-0.522378	0.280439	-0.132532	0.036544	-0.949976
44041	2.329172	-1.494846	9.417045	-0.011507	0.006296	0.009044	-0.388718	0.106936	-0.522135	0.280541	-0.132543	0.036789	-0.949935
44042	2.329444	-1.458590	9.475142	-0.024036	0.005407	0.008074	-0.388984	0.107354	-0.522653	0.280508	-0.132650	0.037290	-0.949910
44043	2.356498	-1.389133	9.446865	-0.047220	0.012431	-0.006161	-0.389525	0.107773	-0.520539	0.280221	-0.132761	0.038207	-0.949943
44044	2.419374	-1.375318	9.405622	-0.049922	0.018529	0.000875	-0.389010	0.110964	-0.521303	0.279969	-0.132769	0.039254	-0.949973
44045	2.421970	-1.351174	9.441930	-0.014129	0.025529	0.001165	-0.387954	0.112208	-0.521569	0.279896	-0.132450	0.039625	-0.950024
44046	2.346939	-1.379069	9.567238	0.024331	0.019416	-0.001206	-0.389016	0.111380	-0.520248	0.279789	-0.132026	0.039263	-0.950129
44047	2.221340	-1.382883	9.573084	0.040397	0.015064	0.005981	-0.388741	0.110407	-0.521444	0.279960	-0.131595	0.038546	-0.950168
44048	2.173563	-1.303748	9.372515	0.033294	0.011634	-0.001097	-0.387399	0.108595	-0.522664	0.279892	-0.131269	0.037969	-0.950256
44049	2.224354	-1.292177	9.352982	0.004698	0.008134	-0.009261	-0.388180	0.106378	-0.523331	0.279684	-0.131178	0.037844	-0.950335
44050	2.242858	-1.409819	9.471642	0.008222	-0.007651	-0.005800	-0.389258	0.109161	-0.523287	0.279478	-0.131363	0.037623	-0.950379
44051	2.250221	-1.390869	9.394886	0.033332	0.004635	-0.012619	-0.387925	0.108043	-0.522924	0.279283	-0.131180	0.036926	-0.950489
44052	2.271541	-1.450950	9.466116	0.033377	0.004644	-0.024975	-0.387918	0.106376	-0.522285	0.278766	-0.131005	0.036246	-0.950691
44053	2.230510	-1.445995	9.408843	0.027887	-0.014637	-0.002160	-0.388449	0.106518	-0.522538	0.278770	-0.131213	0.035577	-0.950686
44054	2.266505	-1.477576	9.398556	-0.006124	-0.012036	0.001109	-0.389761	0.104860	-0.524242	0.278636	-0.131556	0.035626	-0.950676
44055	2.309822	-1.499475	9.426772	-0.007950	-0.012947	0.008124	-0.389655	0.108191	-0.521846	0.278742	-0.131929	0.035685	-0.950592
44056	2.344447	-1.382176	9.331683	-0.006153	-0.005947	0.011703	-0.389243	0.106245	-0.522660	0.278798	-0.132148	0.035797	-0.950540
44057	2.368593	-1.384579	9.393937	-0.011531	-0.007718	0.011648	-0.390306	0.105973	-0.521858	0.278957	-0.132446	0.035961	-0.950446
44058	2.397812	-1.351117	9.398877	-0.013325	-0.005108	0.013405	-0.389250	0.106939	-0.521865	0.278993	-0.132686	0.036224	-0.950392
44059	2.417224	-1.341339	9.499767	-0.002627	-0.009518	0.017866	-0.388465	0.108044	-0.520290	0.279294	-0.132971	0.036219	-0.950264
44060	2.461027	-1.289248	9.341359	-0.016814	0.004543	-0.001571	-0.388730	0.107629	-0.519764	0.279020	-0.133058	0.036563	-0.950319
44061	2.431775	-1.331905	9.475716	-0.011399	0.020298	-0.011170	-0.388473	0.109294	-0.520277	0.278721	-0.132856	0.036805	-0.950426
44062	2.432001	-1.298407	9.418416	0.002905	0.029921	-0.003974	-0.390318	0.107777	-0.521315	0.278420	-0.132351	0.036912	-0.950580
44063	2.354192	-1.374624	9.466280	0.033338	0.039572	-0.005472	-0.388727	0.107769	-0.521076	0.278333	-0.131534	0.036419	-0.950738
44064	2.269809	-1.354794	9.443201	0.060122	0.036079	0.007076	-0.388328	0.107905	-0.521344	0.278419	-0.130587	0.035496	-0.950878
44065	2.262163	-1.412317	9.490675	0.064593	0.040448	0.007114	-0.386446	0.105120	-0.523764	0.278653	-0.129569	0.034449	-0.950988
44066	2.237838	-1.436254	9.466576	0.033240	0.027316	0.012128	-0.385909	0.105118	-0.525348	0.278743	-0.128934	0.034005	-0.951064
44067	2.199079	-1.455018	9.524378	0.026056	0.025555	0.015601	-0.384053	0.105663	-0.525765	0.279049	-0.128406	0.033639	-0.951058
44068	2.194394	-1.431265	9.414131	-0.003491	0.022056	0.022431	-0.383250	0.104548	-0.525789	0.279223	-0.128068	0.033893	-0.951044
44069	2.126641	-1.450022	9.400080	0.015367	0.025617	0.008499	-0.383778	0.103995	-0.525786	0.279368	-0.127602	0.033724	-0.951070
44070	2.150752	-1.459436	9.529551	0.009031	0.030797	0.022558	-0.382719	0.104684	-0.526058	0.279516	-0.127026	0.033796	-0.951101
44071	2.185112	-1.378303	9.405207	0.015275	0.027297	0.029650	-0.381663	0.106206	-0.526847	0.280063	-0.126513	0.033700	-0.951012
44072	2.189754	-1.406969	9.481748	0.000114	0.023810	0.015419	-0.381133	0.107176	-0.528421	0.280049	-0.126124	0.033885	-0.951061
44073	2.194623	-1.402138	9.500989	0.001049	0.025575	0.006619	-0.381671	0.107734	-0.527094	0.280123	-0.125739	0.033999	-0.951086
44074	2.223792	-1.373670	9.445785	-0.024047	0.004559	0.011646	-0.381676	0.108289	-0.526563	0.279910	-0.125851	0.034536	-0.951115
44075	2.180274	-1.382753	9.510950	-0.024000	0.022075	0.004670	-0.380090	0.109669	-0.527099	0.279886	-0.125677	0.035104	-0.951124
44076	2.151505	-1.351463	9.444261	-0.024016	0.015088	0.008186	-0.379827	0.109389	-0.525792	0.279585	-0.125590	0.035693	-0.951202
44077	2.086178	-1.372292	9.545530	0.004576	0.008086	0.011907	-0.379029	0.109663	-0.526853	0.279781	-0.125512	0.035659	-0.951156
44078	2.123330	-1.238277	9.416964	0.013523	0.011589	0.017291	-0.379427	0.110360	-0.528022	0.279773	-0.125276	0.035535	-0.951194
44079	2.166580	-1.274167	9.589228	-0.011492	0.008068	0.002973	-0.379835	0.111056	-0.526432	0.279758	-0.125292	0.035777	-0.951187
44080	2.219548	-1.291853	9.446762	-0.013214	-0.002384	-0.011193	-0.379430	0.110221	-0.526972	0.279172	-0.125492	0.036008	-0.951324
44081	2.210045	-1.272308	9.521577	-0.014058	0.015120	-0.019061	-0.380615	0.108839	-0.527231	0.278725	-0.125405	0.036276	-0.951457
44082	2.210033	-1.274654	9.540777	-0.016767	0.013355	-0.014682	-0.378889	0.109246	-0.528304	0.278082	-0.125329	0.036651	-0.951640
44083	2.219220	-1.339760	9.511108	0.010104	0.004638	-0.023345	-0.377559	0.108267	-0.527414	0.277621	-0.125313	0.036384	-0.951787
