# Supplementary material for: Identification of Haptic Based Guiding Using Hard Reins
Source: PLoS One. 2015 Jul 22;10(7):e0132020. doi: 10.1371/journal.pone.0132020 (PMC4511788; doi:10.1371/journal.pone.0132020)
Supplement: S8 File — (ZIP) [file pone.0132020.s008.zip › Exp2_MotionData1/Subject2/path1/T9/gc9.txt]

// Start Time: 0
// Sample rate: 25.0Hz
// Scenario: 4.9
// Firmware Version: 2.6.1
Counter	Acc_X	Acc_Y	Acc_Z	Gyr_X	Gyr_Y	Gyr_Z	Mag_X	Mag_Y	Mag_Z	Quat_w	Quat_x	Quat_y	Quat_z
43554	8.367579	-0.955279	-5.087629	-0.054958	0.032364	0.003182	-0.521319	-0.172114	0.536098	-0.185041	-0.764851	0.416824	-0.454995
43555	8.391708	-0.982336	-5.071802	-0.051935	0.035441	0.013278	-0.523528	-0.174023	0.535304	-0.185965	-0.764190	0.417510	-0.455100
43556	8.382178	-0.950753	-5.071239	-0.050996	0.018702	0.016062	-0.521202	-0.172250	0.533021	-0.186746	-0.763674	0.418265	-0.454954
43557	8.333705	-1.023078	-5.077144	-0.054737	0.020763	0.012358	-0.522846	-0.175263	0.531457	-0.187598	-0.763142	0.419015	-0.454805
43558	8.391644	-0.984663	-5.079060	-0.076718	0.013474	0.012346	-0.522708	-0.174996	0.531751	-0.188762	-0.762603	0.419968	-0.454348
43559	8.333615	-0.993656	-5.101100	-0.080250	0.024305	0.015977	-0.523810	-0.177144	0.529677	-0.189997	-0.761909	0.420991	-0.454050
43560	8.299831	-0.944551	-5.128499	-0.043796	0.046725	0.008672	-0.523253	-0.177676	0.528802	-0.190972	-0.761221	0.421461	-0.454361
43561	8.454598	-0.931993	-5.061749	-0.074911	0.026478	0.010517	-0.524898	-0.179372	0.529271	-0.192192	-0.760570	0.422343	-0.454116
43562	8.397699	-0.742982	-5.022163	-0.032713	0.026013	0.016126	-0.525166	-0.180739	0.528353	-0.192755	-0.760047	0.422902	-0.454232
43563	8.406845	-0.917782	-5.011569	-0.033021	0.010095	0.005113	-0.525861	-0.181125	0.527778	-0.193255	-0.759751	0.423381	-0.454071
43564	8.417130	-0.858012	-4.953600	-0.027416	0.021826	0.008790	-0.524595	-0.182273	0.527695	-0.193767	-0.759349	0.423794	-0.454140
43565	8.430735	-0.932227	-5.031877	-0.010553	0.018152	0.023498	-0.526283	-0.181092	0.527226	-0.193829	-0.758908	0.424314	-0.454364
43566	8.402164	-0.893602	-5.003991	-0.010947	0.000496	0.010680	-0.529372	-0.179977	0.525651	-0.193897	-0.758743	0.424695	-0.454254
43567	8.440954	-0.835761	-4.997818	-0.003830	0.019440	0.001507	-0.528517	-0.182066	0.524678	-0.194073	-0.758503	0.424813	-0.454470
43568	8.411573	-0.944484	-5.011919	-0.004342	0.018564	0.016163	-0.528788	-0.182109	0.525653	-0.194142	-0.758156	0.425143	-0.454712
43569	8.445316	-0.893527	-5.032170	-0.000818	0.005892	0.012535	-0.529629	-0.181667	0.525549	-0.194057	-0.757956	0.425452	-0.454791
43570	8.426472	-0.867317	-4.987822	-0.003268	-0.008681	0.025401	-0.529641	-0.180679	0.525610	-0.193794	-0.757782	0.426017	-0.454665
43571	8.402021	-0.942127	-5.001886	-0.007464	0.001612	0.038204	-0.530754	-0.180407	0.526195	-0.193543	-0.757376	0.426790	-0.454723
43572	8.457631	-0.913591	-4.989289	0.011346	-0.002165	0.023583	-0.530488	-0.179551	0.525967	-0.193130	-0.757213	0.427170	-0.454813
43573	8.436006	-0.908664	-4.983618	0.003630	-0.014219	0.009820	-0.530229	-0.178002	0.526060	-0.192838	-0.757236	0.427471	-0.454617
43574	8.392558	-0.913099	-4.991683	0.014903	-0.013072	0.020841	-0.529669	-0.178293	0.526036	-0.192303	-0.757209	0.427819	-0.454561
43575	8.435743	-0.942348	-5.003149	0.020210	-0.020062	0.014444	-0.529825	-0.177141	0.525691	-0.191672	-0.757308	0.428058	-0.454437
43576	8.416350	-0.956639	-5.012177	0.031046	-0.019770	0.008952	-0.527740	-0.175849	0.527563	-0.190940	-0.757507	0.428100	-0.454373
43577	8.377653	-0.975620	-5.022930	0.031232	-0.005374	0.014423	-0.529821	-0.176510	0.527263	-0.190270	-0.757514	0.428181	-0.454567
43578	8.412251	-0.977375	-4.910724	0.045477	-0.004549	-0.000221	-0.529555	-0.175002	0.528190	-0.189538	-0.757703	0.427904	-0.454819
43579	8.364413	-1.041734	-5.148453	0.018496	-0.012856	0.017144	-0.527904	-0.173078	0.528851	-0.188973	-0.757705	0.428169	-0.454800
43580	8.421398	-0.932685	-4.992889	0.046777	-0.005414	0.014471	-0.527763	-0.173093	0.529127	-0.188076	-0.757784	0.428097	-0.455108
43581	8.434934	-1.072626	-5.052270	0.041972	-0.010372	0.005271	-0.529860	-0.171960	0.529775	-0.187288	-0.757952	0.427958	-0.455285
43582	8.353415	-1.082505	-4.996154	0.043627	-0.010937	-0.001165	-0.529739	-0.170678	0.529574	-0.186538	-0.758198	0.427705	-0.455421
43583	8.365229	-1.106569	-5.016073	0.029223	-0.006778	0.007056	-0.528359	-0.169187	0.530489	-0.185957	-0.758269	0.427694	-0.455551
43584	8.415651	-1.121253	-5.032546	0.016342	-0.017667	0.005221	-0.528633	-0.169210	0.531048	-0.185500	-0.758423	0.427804	-0.455377
43585	8.313891	-1.163450	-5.086979	-0.008168	-0.003207	0.010624	-0.528632	-0.169082	0.531335	-0.185481	-0.758291	0.428176	-0.455255
43586	8.362488	-1.076707	-5.071324	-0.004787	-0.011870	0.001495	-0.528074	-0.168707	0.532189	-0.185428	-0.758347	0.428399	-0.454974
43587	8.372217	-1.042793	-5.073882	-0.024274	-0.040834	-0.005830	-0.527215	-0.170427	0.532354	-0.185482	-0.758638	0.428807	-0.454082
43588	8.323558	-1.041629	-5.134849	0.010490	-0.061304	-0.003907	-0.525567	-0.168227	0.533171	-0.184824	-0.759242	0.428995	-0.453161
43589	8.303896	-1.040817	-5.184826	0.017486	-0.028175	-0.019550	-0.524987	-0.169291	0.534494	-0.184477	-0.759692	0.428768	-0.452763
43590	8.313448	-1.060245	-5.187725	0.021259	-0.013617	-0.016815	-0.525817	-0.169306	0.535059	-0.184183	-0.760012	0.428489	-0.452610
43591	8.299088	-1.077384	-5.167979	0.029094	-0.012027	0.002462	-0.522891	-0.169759	0.534724	-0.183597	-0.760170	0.428433	-0.452636
43592	8.318617	-1.056015	-5.144418	0.030155	0.002658	-0.027831	-0.523733	-0.169578	0.534186	-0.183407	-0.760469	0.427846	-0.452765
43593	8.347362	-1.070556	-5.160079	0.027793	0.002029	-0.048018	-0.524722	-0.167904	0.534995	-0.183420	-0.760927	0.426981	-0.452807
43594	8.284677	-1.065166	-5.167360	0.037771	0.003819	-0.016817	-0.522457	-0.170256	0.536084	-0.183020	-0.761153	0.426482	-0.453060
43595	8.306590	-1.051086	-5.143937	0.049089	0.007857	-0.038815	-0.523011	-0.169737	0.537236	-0.182674	-0.761557	0.425542	-0.453403
43596	8.314154	-1.129766	-5.067448	0.038745	0.009455	-0.049858	-0.524157	-0.167832	0.536249	-0.182607	-0.762014	0.424511	-0.453629
43597	8.341837	-1.108307	-5.234988	0.011935	0.008140	-0.026047	-0.522624	-0.168647	0.535069	-0.182711	-0.762171	0.424103	-0.453706
43598	8.304438	-1.041764	-5.114814	0.024777	0.028338	-0.026047	-0.522488	-0.167978	0.535806	-0.182800	-0.762204	0.423489	-0.454188
43599	8.390787	-1.095348	-5.142543	0.006645	0.031766	-0.020573	-0.523733	-0.168268	0.536358	-0.183134	-0.762079	0.423126	-0.454600
43600	8.314270	-1.027540	-5.095767	0.005285	0.012140	-0.000362	-0.524289	-0.169180	0.534913	-0.183154	-0.761966	0.423148	-0.454762
43601	8.323908	-1.071507	-5.077093	0.007201	0.024914	0.001452	-0.524687	-0.170465	0.535255	-0.183223	-0.761719	0.423140	-0.455155
43602	8.357481	-1.071468	-5.097670	-0.004104	0.029401	-0.011417	-0.525117	-0.170257	0.534018	-0.183631	-0.761509	0.423013	-0.455460
43603	8.391325	-1.091412	-5.074914	-0.006043	0.033366	-0.016010	-0.525104	-0.170593	0.535112	-0.184131	-0.761284	0.422829	-0.455806
43604	8.333672	-1.066917	-5.062938	-0.012918	0.028656	0.001410	-0.525409	-0.170172	0.532352	-0.184547	-0.760941	0.422976	-0.456073
43605	8.367889	-1.053374	-5.006166	-0.027976	0.018526	-0.013273	-0.525398	-0.170763	0.532874	-0.185231	-0.760745	0.423088	-0.456019
43606	8.415979	-1.034032	-5.027159	-0.019226	0.021050	0.006022	-0.527342	-0.171285	0.532581	-0.185637	-0.760408	0.423392	-0.456133
43607	8.382532	-1.024536	-4.994450	-0.020667	-0.001857	-0.011383	-0.528169	-0.172630	0.531390	-0.186022	-0.760408	0.423539	-0.455840
43608	8.372715	-0.994888	-5.030116	-0.009531	0.003309	-0.005862	-0.525228	-0.173299	0.532576	-0.186239	-0.760370	0.423639	-0.455722
43609	8.384595	-1.021507	-5.040394	-0.033535	-0.007229	-0.013235	-0.526642	-0.172888	0.530384	-0.186792	-0.760386	0.423894	-0.455231
43610	8.377256	-0.965171	-5.078395	-0.027674	-0.011798	0.001472	-0.526313	-0.175810	0.532153	-0.187094	-0.760351	0.424335	-0.454755
43611	8.357795	-0.954955	-5.106582	-0.037253	-0.008948	-0.015071	-0.525748	-0.176651	0.531817	-0.187708	-0.760384	0.424602	-0.454197
43612	8.381806	-0.989123	-5.102873	-0.034547	-0.007002	-0.016905	-0.525054	-0.176386	0.531966	-0.188316	-0.760440	0.424796	-0.453669
43613	8.345716	-0.920670	-5.125228	-0.028205	-0.008757	-0.018722	-0.524770	-0.177344	0.531207	-0.188827	-0.760538	0.424923	-0.453174
43614	8.323893	-0.930031	-5.138964	0.002941	0.024400	-0.020556	-0.526157	-0.177351	0.531778	-0.189168	-0.760478	0.424608	-0.453427
43615	8.391498	-0.916121	-5.126911	-0.030576	0.007296	-0.040763	-0.525577	-0.178804	0.532380	-0.190053	-0.760609	0.424360	-0.453070
43616	8.404045	-0.843918	-5.093097	0.002709	0.015642	-0.027850	-0.524474	-0.179546	0.529814	-0.190389	-0.760690	0.423969	-0.453159
43617	8.365235	-0.935866	-5.087415	-0.025072	0.012795	-0.040769	-0.524023	-0.181058	0.531668	-0.191238	-0.760791	0.423649	-0.452931
43618	8.377815	-0.853965	-5.053540	-0.019399	0.023444	-0.034335	-0.523903	-0.180946	0.529304	-0.192031	-0.760775	0.423323	-0.452928
43619	8.362931	-0.904330	-5.087123	-0.026470	0.012739	-0.024251	-0.524437	-0.182382	0.529917	-0.192753	-0.760730	0.423266	-0.452749
43620	8.396850	-0.868312	-5.078496	-0.023651	0.006074	-0.020550	-0.525813	-0.183370	0.530288	-0.193342	-0.760735	0.423258	-0.452497
43621	8.380057	-0.819546	-5.089626	-0.025904	0.010513	-0.002206	-0.525801	-0.184620	0.529792	-0.193838	-0.760526	0.423539	-0.452372
43622	8.377406	-0.875199	-5.097135	-0.036904	0.036541	-0.005950	-0.527472	-0.185771	0.527785	-0.194759	-0.760075	0.423763	-0.452526
43623	8.406504	-0.868408	-5.076443	-0.029210	0.031968	0.008762	-0.527197	-0.185755	0.527366	-0.195387	-0.759566	0.424157	-0.452741
43624	8.377802	-0.846625	-5.058321	-0.018934	0.040701	0.016107	-0.528310	-0.186787	0.525639	-0.195866	-0.758962	0.424530	-0.453196
43625	8.392447	-0.878762	-5.020436	-0.025432	0.040937	0.012422	-0.528324	-0.185920	0.525275	-0.196479	-0.758354	0.424910	-0.453592
43626	8.416483	-0.905657	-5.016680	-0.011012	0.030287	0.005128	-0.527628	-0.186064	0.525120	-0.196841	-0.757975	0.425073	-0.453917
43627	8.464771	-0.928120	-4.994481	-0.033495	0.029489	0.019774	-0.529735	-0.186053	0.522631	-0.197411	-0.757375	0.425682	-0.454100
43628	8.416849	-0.874593	-4.982679	-0.017937	0.016435	0.021659	-0.529582	-0.186264	0.524011	-0.197617	-0.756946	0.426224	-0.454218
43629	8.416729	-0.876822	-4.997180	-0.029262	0.013550	0.008795	-0.530980	-0.186733	0.522461	-0.198086	-0.756599	0.426691	-0.454153
43630	8.450191	-0.949749	-5.001322	-0.021951	0.006170	0.008816	-0.531269	-0.186931	0.520779	-0.198387	-0.756351	0.427124	-0.454027
43631	8.451069	-0.900072	-4.909256	-0.007481	0.012024	0.002423	-0.531827	-0.186653	0.521080	-0.198570	-0.756157	0.427303	-0.454102
43632	8.407050	-0.918141	-4.985012	-0.009801	0.007595	-0.015941	-0.531257	-0.188181	0.520283	-0.198920	-0.756160	0.427238	-0.454005
43633	8.469622	-0.918454	-4.994599	0.004969	0.010975	-0.011316	-0.531816	-0.188421	0.519577	-0.199029	-0.756141	0.427101	-0.454117
43634	8.455120	-0.932907	-4.994151	-0.013264	-0.002081	-0.007666	-0.530967	-0.187466	0.522974	-0.199265	-0.756155	0.427218	-0.453880
43635	8.393109	-0.860409	-4.943057	-0.018785	0.000735	-0.008599	-0.532100	-0.187335	0.520622	-0.199620	-0.756111	0.427379	-0.453647
43636	8.464760	-0.942733	-4.989746	-0.027521	-0.002681	-0.027879	-0.531527	-0.189010	0.519956	-0.200262	-0.756234	0.427343	-0.453193
43637	8.435795	-0.859519	-5.031592	-0.033549	-0.012796	-0.012270	-0.531789	-0.189886	0.520601	-0.200756	-0.756283	0.427637	-0.452614
43638	8.423811	-0.830279	-5.035784	-0.029394	-0.007456	0.006083	-0.529972	-0.190222	0.521121	-0.201069	-0.756159	0.428135	-0.452211
43639	8.411754	-0.839932	-5.032981	-0.038428	-0.010466	0.010654	-0.530509	-0.192029	0.520597	-0.201448	-0.755971	0.428811	-0.451716
43640	8.397703	-0.769816	-5.010262	-0.033458	-0.018602	-0.007665	-0.529936	-0.192656	0.521668	-0.201856	-0.756044	0.429190	-0.451052
43641	8.412334	-0.772662	-4.986677	-0.012848	-0.019752	0.010732	-0.529393	-0.191535	0.521732	-0.201770	-0.756042	0.429672	-0.450635
43642	8.392515	-0.791084	-5.048849	-0.010952	-0.015261	0.012554	-0.529404	-0.191474	0.520481	-0.201684	-0.756000	0.430140	-0.450296
43643	8.455312	-0.796670	-5.027082	-0.025481	-0.010823	0.016203	-0.529251	-0.191423	0.522295	-0.201818	-0.755819	0.430781	-0.449927
43644	8.518242	-0.695181	-5.033604	-0.012836	-0.030883	0.012620	-0.528677	-0.192842	0.522202	-0.201623	-0.755911	0.431327	-0.449336
43645	8.404129	-0.751390	-5.121479	-0.016287	-0.027411	-0.014957	-0.528957	-0.192569	0.522501	-0.201760	-0.756186	0.431478	-0.448668
43646	8.378183	-0.844853	-5.010022	0.013583	-0.006619	0.005237	-0.529230	-0.193378	0.521756	-0.201446	-0.756225	0.431585	-0.448640
43647	8.292236	-0.760271	-4.943463	0.011989	-0.018109	-0.018608	-0.528112	-0.193422	0.522301	-0.201270	-0.756560	0.431388	-0.448343
43648	8.481887	-0.840879	-4.999382	0.058721	-0.000021	0.016349	-0.527282	-0.192359	0.523474	-0.200223	-0.756632	0.431220	-0.448852
43649	8.451799	-1.026407	-5.071921	0.071617	-0.031460	-0.012978	-0.525063	-0.190376	0.525666	-0.198977	-0.757273	0.430626	-0.448895
43650	8.334200	-0.897128	-5.066681	0.035544	-0.024980	-0.027744	-0.525626	-0.190072	0.525411	-0.198463	-0.757853	0.430100	-0.448648
43651	8.299619	-0.929546	-5.162205	0.015775	-0.012739	-0.015890	-0.525340	-0.189465	0.527398	-0.198244	-0.758129	0.429891	-0.448479
43652	8.352443	-0.929600	-5.185916	-0.002534	-0.008935	-0.016838	-0.524221	-0.190302	0.526778	-0.198346	-0.758321	0.429805	-0.448192
43653	8.300573	-0.789766	-5.098536	-0.020958	-0.028123	-0.018664	-0.523791	-0.191558	0.526279	-0.198575	-0.758613	0.429946	-0.447460
43654	8.323833	-0.847006	-5.181893	-0.037100	-0.001909	-0.009569	-0.524623	-0.190907	0.527721	-0.199196	-0.758542	0.430253	-0.447010
43655	8.326384	-0.871660	-5.153168	-0.066509	-0.016337	-0.013276	-0.523628	-0.193005	0.526885	-0.200166	-0.758500	0.430837	-0.446084
43656	8.313703	-0.826567	-5.253835	-0.075224	0.001237	0.001362	-0.523178	-0.195558	0.526863	-0.201297	-0.758149	0.431640	-0.445394
43657	8.285470	-0.793411	-5.180110	-0.079081	-0.033530	-0.002259	-0.520377	-0.197011	0.526747	-0.202205	-0.758114	0.432572	-0.444136
43658	8.285330	-0.700492	-5.237462	-0.105948	-0.003287	0.016923	-0.521742	-0.199242	0.526483	-0.203623	-0.757542	0.433895	-0.443173
43659	8.294183	-0.811371	-5.291648	-0.085241	-0.002754	0.038048	-0.521293	-0.202185	0.525739	-0.204528	-0.756857	0.435368	-0.442483
43660	8.329041	-0.662374	-5.209866	-0.067729	0.004462	0.008744	-0.521173	-0.201159	0.524965	-0.205505	-0.756438	0.436194	-0.441932
43661	8.352982	-0.796409	-5.172993	-0.118095	0.001266	-0.028068	-0.522650	-0.206432	0.523260	-0.207526	-0.756154	0.436936	-0.440740
43662	8.324382	-0.682131	-5.180839	-0.074692	0.013151	-0.013309	-0.522496	-0.207825	0.522754	-0.208884	-0.755812	0.437461	-0.440164
43663	8.424077	-0.694174	-5.059058	-0.074237	0.006773	-0.029790	-0.521359	-0.209422	0.523203	-0.210306	-0.755669	0.437764	-0.439430
43664	8.319673	-0.711554	-5.154288	-0.109197	0.022140	-0.039088	-0.521890	-0.212182	0.521922	-0.212481	-0.755332	0.438147	-0.438581
43665	8.339419	-0.641790	-5.123175	-0.121921	0.003439	-0.033560	-0.520881	-0.216592	0.519131	-0.214625	-0.755042	0.438821	-0.437360
43666	8.354929	-0.676117	-5.283378	-0.150572	-0.014500	-0.008820	-0.520424	-0.219448	0.519508	-0.216839	-0.754568	0.440181	-0.435716
43667	8.377657	-0.687850	-5.144226	-0.194411	-0.010861	-0.006152	-0.521250	-0.222110	0.516285	-0.219703	-0.753833	0.441957	-0.433751
43668	8.280267	-0.582969	-5.318621	-0.238532	-0.032501	-0.011718	-0.520616	-0.228073	0.516469	-0.223104	-0.753132	0.444104	-0.431032
43669	8.327780	-0.352201	-5.193306	-0.196094	-0.011294	0.001230	-0.520296	-0.232513	0.514519	-0.225918	-0.752304	0.445991	-0.429059
43670	8.349653	-0.406338	-5.146174	-0.150858	0.006396	-0.019817	-0.518875	-0.235450	0.513349	-0.228404	-0.751712	0.447069	-0.427656
43671	8.320281	-0.366310	-5.222099	-0.097139	-0.002651	0.005992	-0.519952	-0.239708	0.511005	-0.229765	-0.751202	0.448131	-0.426712
43672	8.262710	-0.395614	-5.176665	-0.077113	0.035973	0.067431	-0.519382	-0.241894	0.509192	-0.230669	-0.749895	0.449764	-0.426803
43673	8.392923	-0.308919	-5.200290	-0.093958	0.013226	-0.013270	-0.519508	-0.243014	0.508985	-0.232288	-0.749432	0.450434	-0.426033
43674	8.372779	-0.458467	-5.248815	-0.056222	0.012450	0.028983	-0.520887	-0.244250	0.508643	-0.232986	-0.748773	0.451402	-0.425786
43675	8.327889	-0.386538	-5.164552	-0.067008	0.012204	0.002357	-0.519762	-0.246168	0.506980	-0.234054	-0.748298	0.452081	-0.425314
43676	8.359333	-0.347949	-5.165477	-0.023763	0.005959	0.012558	-0.519490	-0.246132	0.506143	-0.234349	-0.747990	0.452560	-0.425184
43677	8.334931	-0.352118	-5.203234	-0.007442	0.004396	0.007080	-0.521307	-0.244882	0.507213	-0.234416	-0.747816	0.452838	-0.425156
43678	8.407209	-0.347743	-5.205908	0.006747	0.018347	-0.011250	-0.522271	-0.245849	0.507024	-0.234569	-0.747762	0.452642	-0.425376
43679	8.315682	-0.356906	-5.197715	0.006834	-0.004095	-0.005730	-0.521159	-0.245852	0.506734	-0.234455	-0.747843	0.452647	-0.425291
43680	8.373276	-0.371540	-5.221700	0.010015	-0.003001	-0.024067	-0.521421	-0.246863	0.507232	-0.234476	-0.748101	0.452333	-0.425160
43681	8.344752	-0.352508	-5.179452	0.002685	0.013692	-0.025945	-0.521142	-0.247391	0.506360	-0.234756	-0.748194	0.451987	-0.425209
43682	8.373038	-0.380879	-5.248318	-0.005450	0.026279	0.010721	-0.522258	-0.247233	0.506380	-0.234977	-0.747815	0.452188	-0.425541
43683	8.315903	-0.369486	-5.163993	-0.000679	0.014882	-0.014952	-0.521423	-0.247111	0.506519	-0.235224	-0.747783	0.452030	-0.425628
43684	8.329885	-0.341931	-5.236790	-0.018813	0.011802	-0.008554	-0.521708	-0.247591	0.504820	-0.235677	-0.747639	0.452123	-0.425532
43685	8.354339	-0.311026	-5.203691	-0.022211	0.012135	0.001544	-0.521010	-0.247091	0.505959	-0.236079	-0.747380	0.452409	-0.425460
43686	8.316357	-0.289800	-5.139339	-0.005254	0.016506	0.019919	-0.522528	-0.248849	0.504750	-0.236130	-0.747002	0.452790	-0.425690
43687	8.450652	-0.333545	-5.202609	-0.036538	0.017987	0.012535	-0.521975	-0.249226	0.503606	-0.236708	-0.746525	0.453333	-0.425627
43688	8.417032	-0.370085	-5.172609	-0.021851	-0.001617	0.016253	-0.523524	-0.248316	0.502840	-0.236874	-0.746254	0.453888	-0.425419
43689	8.383303	-0.282055	-5.209416	-0.017145	0.000110	-0.013097	-0.523249	-0.248038	0.502855	-0.237219	-0.746254	0.453967	-0.425143
43690	8.354450	-0.311222	-5.189206	-0.025683	0.009867	0.008882	-0.521978	-0.248689	0.504197	-0.237603	-0.745940	0.454377	-0.425040
43691	8.318392	-0.289163	-5.187714	-0.027691	0.017667	0.001521	-0.524055	-0.250029	0.503297	-0.238141	-0.745608	0.454680	-0.424998
43692	8.306474	-0.352712	-5.144210	-0.067102	0.009829	-0.035259	-0.523215	-0.251640	0.501238	-0.239526	-0.745488	0.454801	-0.424301
43693	8.296740	-0.303699	-5.177339	-0.065772	0.055896	0.010554	-0.523915	-0.252524	0.499238	-0.240900	-0.744565	0.455377	-0.424525
43694	8.406899	-0.361834	-5.239800	-0.097035	0.030685	-0.027992	-0.525311	-0.252745	0.498401	-0.242850	-0.744061	0.455746	-0.423902
43695	8.338141	-0.280374	-5.130432	-0.084609	0.071764	0.023353	-0.525008	-0.256163	0.495818	-0.244538	-0.742790	0.456593	-0.424249
43696	8.403376	-0.266514	-5.113460	-0.098319	-0.027809	-0.035223	-0.527086	-0.257241	0.495353	-0.246036	-0.742829	0.457159	-0.422702
43697	8.461288	-0.213420	-5.124939	-0.069832	0.001242	0.001511	-0.526653	-0.259693	0.493245	-0.247045	-0.742423	0.457896	-0.422029
43698	8.328819	-0.197939	-5.124715	-0.052070	0.011624	-0.019602	-0.527333	-0.260563	0.493895	-0.248083	-0.742212	0.458105	-0.421565
43699	8.379431	-0.234901	-5.107528	-0.022475	0.010836	-0.007609	-0.526775	-0.260840	0.493594	-0.248553	-0.742040	0.458258	-0.421422
43700	8.355156	-0.178324	-5.154554	0.014360	0.030546	-0.000225	-0.527461	-0.262201	0.492680	-0.248615	-0.741820	0.458101	-0.421944
43701	8.408845	-0.138431	-5.083848	0.060099	0.050778	-0.001983	-0.526931	-0.260744	0.491650	-0.248179	-0.741670	0.457442	-0.423177
43702	8.220398	-0.306923	-5.077899	0.068801	0.069867	0.047483	-0.530290	-0.259538	0.491198	-0.247388	-0.740948	0.457336	-0.425015
43703	8.553168	-0.239017	-5.072994	0.032996	0.083482	0.007104	-0.530723	-0.258786	0.490412	-0.247574	-0.740298	0.456879	-0.426530
43704	8.390339	-0.246946	-4.938954	0.062581	0.056701	0.021852	-0.533558	-0.255303	0.489538	-0.246968	-0.739892	0.456501	-0.427988
43705	8.544172	-0.176664	-5.016703	0.037411	0.061356	0.038355	-0.533859	-0.254640	0.487630	-0.246622	-0.739161	0.456574	-0.429370
43706	8.371258	-0.234958	-4.918842	0.055104	0.053361	0.016336	-0.534684	-0.254950	0.488455	-0.246146	-0.738791	0.456196	-0.430680
43707	8.539576	-0.189213	-4.982801	0.055689	0.053933	0.038401	-0.537797	-0.252511	0.485846	-0.245465	-0.738210	0.456144	-0.432118
43708	8.741763	-0.436602	-4.905029	0.065386	-0.006283	0.029346	-0.538119	-0.248589	0.486788	-0.244182	-0.738280	0.456165	-0.432702
43709	8.514382	-0.452948	-5.012560	0.033779	-0.095618	-0.015591	-0.536712	-0.248697	0.488581	-0.242924	-0.739371	0.456236	-0.431471
43710	8.408427	-0.342557	-5.051351	0.019517	-0.088641	-0.070690	-0.534742	-0.248586	0.491497	-0.242428	-0.740840	0.455570	-0.429931
43711	8.624604	-0.301455	-5.155772	0.080568	0.051839	-0.128552	-0.535293	-0.249397	0.490894	-0.242790	-0.741912	0.452846	-0.430755
43712	8.086321	-0.197714	-5.014211	0.119987	0.044658	-0.089105	-0.532473	-0.250958	0.493002	-0.242170	-0.742884	0.450384	-0.432010
43713	8.557395	-0.545303	-5.019600	0.120316	0.021486	-0.007357	-0.531099	-0.248781	0.494378	-0.240613	-0.743305	0.449260	-0.433322
43714	8.272695	-0.571882	-5.057431	0.068651	0.050350	-0.026841	-0.532909	-0.248358	0.494979	-0.240266	-0.743410	0.448135	-0.434497
43715	8.389201	-0.374212	-5.031517	0.059468	0.051836	0.042016	-0.533489	-0.247032	0.494090	-0.239446	-0.742830	0.448129	-0.435946
43716	8.418820	-0.351265	-4.950360	0.078322	0.050929	-0.005647	-0.534629	-0.245160	0.493798	-0.238779	-0.742779	0.447236	-0.437315
43717	8.574386	-0.506619	-5.019983	0.057548	0.052552	-0.031376	-0.536343	-0.242783	0.492009	-0.238632	-0.742836	0.446152	-0.438404
43718	8.529335	-0.336856	-4.997871	0.053505	0.027430	-0.042335	-0.535632	-0.243667	0.492506	-0.238444	-0.743196	0.445041	-0.439025
43719	8.370008	-0.340076	-5.035407	0.036086	0.035157	-0.079122	-0.534804	-0.243249	0.492384	-0.238877	-0.743728	0.443518	-0.439430
43720	8.528761	-0.565098	-4.975186	0.104015	0.073429	-0.075380	-0.536190	-0.244176	0.491503	-0.238634	-0.744214	0.441248	-0.441021
43721	8.583107	-0.553181	-4.808081	0.109410	0.079150	-0.079030	-0.538416	-0.244808	0.490649	-0.238355	-0.744695	0.438869	-0.442730
43722	8.577900	-0.703673	-4.794376	0.082001	0.010664	-0.071659	-0.537867	-0.243983	0.490974	-0.237855	-0.745586	0.437147	-0.443204
43723	8.436665	-0.304318	-4.844455	0.105170	0.050310	-0.027600	-0.536608	-0.243646	0.492377	-0.236921	-0.745841	0.435707	-0.444690
43724	8.467834	-0.572538	-4.750764	0.140678	0.049024	-0.069772	-0.537325	-0.241942	0.492488	-0.235859	-0.746647	0.433297	-0.446254
43725	8.569418	-0.054471	-4.920245	0.190964	0.045353	-0.102597	-0.537767	-0.239698	0.493049	-0.234267	-0.747988	0.429987	-0.448045
43726	8.640866	-0.343737	-4.905481	0.308627	0.025753	-0.150082	-0.537056	-0.239271	0.495718	-0.231206	-0.750445	0.424969	-0.450308
43727	8.515838	-0.365259	-4.862304	0.335302	-0.027255	-0.173832	-0.535541	-0.236055	0.498969	-0.227454	-0.753663	0.419600	-0.451877
43728	8.485942	-0.165115	-4.763276	0.377477	0.033940	-0.105917	-0.534168	-0.232817	0.501805	-0.222995	-0.755909	0.414550	-0.454998
43729	8.629901	-0.301646	-4.784039	0.399428	0.041379	-0.107713	-0.533386	-0.226760	0.505098	-0.218234	-0.758150	0.409229	-0.458382
43730	8.626918	-0.529872	-4.761264	0.368181	0.030746	-0.113300	-0.533009	-0.222338	0.507180	-0.213930	-0.760354	0.404111	-0.461292
43731	8.554385	-0.509414	-4.801891	0.315276	0.036089	-0.107921	-0.531400	-0.215192	0.511091	-0.210379	-0.762196	0.399540	-0.463859
43732	8.602466	-0.599800	-4.777712	0.303519	0.043048	-0.069420	-0.532130	-0.211572	0.512576	-0.206724	-0.763595	0.395589	-0.466580
43733	8.674606	-0.636643	-4.780650	0.265219	0.032721	-0.063963	-0.532166	-0.208353	0.513332	-0.203483	-0.764853	0.392141	-0.468850
43734	8.530848	-0.563870	-4.707176	0.222001	0.101584	-0.043988	-0.532879	-0.206145	0.514730	-0.201289	-0.765117	0.389091	-0.471897
43735	8.681419	-0.493840	-4.584347	0.190963	0.115395	-0.042187	-0.533900	-0.203106	0.513672	-0.199622	-0.765091	0.386317	-0.474918
43736	8.637985	-0.561706	-4.563845	0.181827	0.117252	-0.042228	-0.536191	-0.198906	0.512419	-0.198137	-0.765003	0.383590	-0.477882
43737	8.681819	-0.565263	-4.502713	0.208121	0.136015	-0.018339	-0.539302	-0.195694	0.511391	-0.196135	-0.764633	0.380917	-0.481426
43738	8.797666	-0.610317	-4.459036	0.244808	0.113502	-0.012706	-0.541715	-0.191848	0.511651	-0.193370	-0.764566	0.378038	-0.484907
43739	8.758368	-0.825792	-4.463801	0.277118	0.122289	-0.038394	-0.542603	-0.187333	0.512217	-0.190393	-0.764701	0.374423	-0.488662
43740	8.716078	-0.742016	-4.360238	0.194770	0.120215	0.031192	-0.545175	-0.182980	0.510836	-0.187999	-0.764009	0.372654	-0.492012
43741	8.699534	-0.725389	-4.325699	0.189459	0.147168	0.104545	-0.549718	-0.177550	0.508286	-0.185139	-0.762458	0.371966	-0.496007
43742	8.882378	-0.770103	-4.342488	0.108819	0.158584	-0.005707	-0.553533	-0.174671	0.505572	-0.184710	-0.761306	0.370335	-0.499147
43743	8.875523	-0.804848	-4.279665	0.091914	0.136253	0.014477	-0.554976	-0.171867	0.503667	-0.184148	-0.760150	0.369268	-0.501900
43744	8.749353	-0.772481	-4.096016	0.041598	0.169437	0.046424	-0.558903	-0.170982	0.501249	-0.184288	-0.758241	0.369046	-0.504890
43745	8.978622	-0.777189	-4.046656	0.034327	0.187911	0.046432	-0.563421	-0.168052	0.497708	-0.184667	-0.756096	0.368837	-0.508110
43746	8.950423	-0.790428	-3.949082	0.007885	0.193106	0.083987	-0.567661	-0.166309	0.492278	-0.185107	-0.753521	0.369432	-0.511333
43747	8.931917	-0.808710	-3.842243	-0.045240	0.171153	0.083915	-0.570749	-0.166895	0.487810	-0.186187	-0.750950	0.370645	-0.513839
43748	8.992326	-0.763102	-3.839375	-0.122245	0.132835	0.082012	-0.575250	-0.164986	0.484903	-0.188149	-0.748503	0.372751	-0.515169
43749	9.216492	-0.589247	-3.902172	-0.211285	0.100442	0.074625	-0.578324	-0.165921	0.481807	-0.191300	-0.746081	0.375774	-0.515327
43750	9.216268	-0.459600	-3.985848	-0.245747	0.088513	0.122310	-0.580406	-0.168934	0.477458	-0.194355	-0.743282	0.379905	-0.515200
43751	9.078091	-0.258940	-3.868277	-0.275662	0.057083	0.171858	-0.583206	-0.169719	0.474090	-0.197149	-0.740278	0.385163	-0.514558
43752	9.117258	-0.228586	-3.801920	-0.318247	0.036095	0.155307	-0.585692	-0.172807	0.471414	-0.200524	-0.737418	0.390707	-0.513180
43753	9.202966	-0.283486	-3.911749	-0.351976	0.001722	0.162644	-0.585706	-0.173774	0.468008	-0.204125	-0.734678	0.396771	-0.511033
43754	9.077679	-0.180177	-3.954693	-0.418228	-0.020639	0.185477	-0.586372	-0.177608	0.465547	-0.208186	-0.731661	0.403955	-0.508087
43755	8.947775	-0.106455	-3.959016	-0.466602	-0.031203	0.225757	-0.587907	-0.179399	0.462105	-0.212561	-0.728161	0.412158	-0.504703
43756	8.966297	-0.285743	-3.980198	-0.494725	-0.018837	0.266947	-0.589949	-0.183562	0.461031	-0.216887	-0.723980	0.421211	-0.501393
43757	9.106454	-0.219161	-3.956023	-0.516320	0.021161	0.276977	-0.591079	-0.185547	0.455622	-0.221883	-0.719139	0.430309	-0.498439
43758	9.321027	-0.442839	-3.844748	-0.498496	-0.012920	0.261481	-0.593584	-0.187741	0.452025	-0.226305	-0.714733	0.439188	-0.495031
43759	9.278103	-0.461065	-4.089606	-0.449855	0.025967	0.193593	-0.595527	-0.190494	0.448109	-0.231196	-0.710697	0.446285	-0.492227
43760	8.666711	-0.487062	-3.999290	-0.326116	-0.006133	0.136859	-0.596629	-0.192251	0.446756	-0.234407	-0.707983	0.451576	-0.489789
43761	8.578773	-0.920893	-3.969848	-0.258912	0.068985	0.108335	-0.599019	-0.193647	0.441255	-0.237794	-0.705097	0.455328	-0.488845
43762	8.630427	-1.243260	-4.007693	-0.260793	0.132205	0.098093	-0.599989	-0.196542	0.437043	-0.241695	-0.701627	0.458743	-0.488731
43763	8.579197	-1.436898	-4.007039	-0.318511	0.143509	0.127281	-0.604198	-0.196546	0.432621	-0.246368	-0.697488	0.462962	-0.488344
43764	8.479506	-1.468760	-4.109785	-0.382146	0.168011	0.105065	-0.606697	-0.201394	0.425374	-0.252199	-0.692936	0.467430	-0.487590
43765	8.671248	-1.643945	-4.166400	-0.410833	0.180056	0.090320	-0.610604	-0.204427	0.419090	-0.258781	-0.688223	0.471809	-0.486598
43766	8.844614	-2.001035	-4.030302	-0.497517	0.269109	0.191843	-0.617337	-0.207431	0.407257	-0.266260	-0.681140	0.477979	-0.486509
43767	9.481596	-1.851008	-3.980688	-0.546965	0.230546	0.194728	-0.623913	-0.211593	0.395909	-0.274051	-0.674043	0.484763	-0.485352
43768	9.151031	-1.398434	-3.921905	-0.555011	0.167148	0.176466	-0.627006	-0.214248	0.387409	-0.281396	-0.667586	0.491691	-0.483100
43769	9.124853	-1.132308	-3.682508	-0.575280	0.093716	0.111442	-0.631056	-0.218307	0.378971	-0.288936	-0.662268	0.498258	-0.479225
43770	8.902829	-1.239866	-3.682152	-0.586274	0.045613	0.115101	-0.632268	-0.225599	0.372120	-0.296010	-0.657208	0.505221	-0.474560
43771	8.945261	-1.399490	-3.735497	-0.624797	0.015755	0.216906	-0.633909	-0.231246	0.366489	-0.302309	-0.651070	0.513960	-0.469641
43772	9.012154	-1.413599	-3.803299	-0.676824	-0.068096	0.298613	-0.636446	-0.232337	0.360590	-0.307560	-0.644434	0.524675	-0.463495
43773	8.948380	-1.245345	-4.019595	-0.774665	-0.063015	0.403942	-0.638120	-0.235040	0.355560	-0.313078	-0.635870	0.537478	-0.456914
43774	8.867453	-0.850742	-3.748332	-0.838785	-0.025821	0.400143	-0.641382	-0.235428	0.347062	-0.319726	-0.626401	0.550408	-0.449942
43775	9.244913	-1.144634	-3.730550	-0.865190	-0.029345	0.368935	-0.644463	-0.237895	0.340525	-0.326850	-0.616907	0.563011	-0.442282
43776	9.047331	-0.865202	-3.849343	-0.844287	-0.047506	0.332301	-0.649355	-0.240322	0.333730	-0.333706	-0.607919	0.574902	-0.434237
43777	9.043301	-0.764119	-3.790570	-0.829930	0.001190	0.317588	-0.650080	-0.243026	0.325484	-0.340989	-0.598563	0.585972	-0.426714
43778	9.423925	-0.708162	-3.823759	-0.770768	0.030277	0.337936	-0.655847	-0.242987	0.317733	-0.347604	-0.588956	0.596409	-0.420237
43779	9.338605	-0.441765	-3.753623	-0.687237	0.023434	0.247297	-0.659757	-0.246389	0.310310	-0.353873	-0.580903	0.604955	-0.413950
43780	9.149556	-0.711635	-3.782125	-0.593915	0.038015	0.244616	-0.661473	-0.247411	0.302735	-0.359148	-0.573319	0.612503	-0.408849
43781	9.020570	-0.627323	-3.672901	-0.552379	0.053438	0.292375	-0.665304	-0.246406	0.294886	-0.363742	-0.565216	0.620014	-0.404729
43782	8.801867	-0.391943	-3.390278	-0.459434	0.100107	0.275966	-0.668021	-0.244370	0.288763	-0.367888	-0.557550	0.626191	-0.402096
43783	9.033135	-0.710554	-3.260925	-0.394985	0.116214	0.219178	-0.671843	-0.243291	0.282313	-0.372021	-0.550857	0.630983	-0.400022
43784	9.293695	-0.654460	-3.241321	-0.340097	0.120014	0.184479	-0.675522	-0.242491	0.275705	-0.375760	-0.544959	0.634927	-0.398360
43785	9.399891	-0.372625	-3.337645	-0.248254	0.067249	0.170129	-0.678935	-0.239926	0.270597	-0.378043	-0.540295	0.638271	-0.397210
43786	9.331797	-0.505179	-3.362529	-0.180547	0.011930	0.106081	-0.680099	-0.238041	0.267099	-0.379269	-0.537408	0.640864	-0.395779
43787	9.271054	-0.619169	-3.689460	-0.102272	0.031449	0.052940	-0.681777	-0.238500	0.265414	-0.380460	-0.535609	0.642015	-0.395209
43788	8.620593	-0.500386	-3.707942	0.112969	0.010238	-0.005487	-0.680505	-0.236914	0.265278	-0.379390	-0.536391	0.641090	-0.396674
43789	8.498019	-0.915327	-3.802668	0.245856	0.100846	-0.111910	-0.680771	-0.236198	0.268113	-0.379035	-0.538797	0.637178	-0.400043
43790	9.602776	-0.965669	-4.245218	0.209670	0.200423	-0.108248	-0.680211	-0.237537	0.266352	-0.380151	-0.540094	0.632905	-0.403999
43791	9.709488	-1.062752	-4.114594	0.215271	0.237643	-0.177103	-0.682730	-0.238467	0.262973	-0.382354	-0.541957	0.627449	-0.407915
43792	8.997525	-0.403829	-4.233415	0.281978	0.236059	-0.279790	-0.683790	-0.244524	0.259822	-0.384492	-0.545614	0.620392	-0.411806
43793	9.604065	-0.899639	-4.107173	0.294855	0.234283	-0.279707	-0.683786	-0.247823	0.254879	-0.386554	-0.549338	0.613114	-0.415806
43794	9.068313	-0.355787	-3.516039	0.338573	0.180436	-0.276792	-0.681481	-0.254334	0.254178	-0.387299	-0.553764	0.605945	-0.419733
43795	9.836941	-0.786960	-3.953333	0.513990	-0.144585	-0.187758	-0.680611	-0.254945	0.257756	-0.381488	-0.561150	0.600669	-0.422817
43796	8.454620	-0.573539	-3.950971	0.440591	-0.454239	-0.508829	-0.670970	-0.260443	0.271823	-0.375314	-0.574324	0.594738	-0.419021
43797	8.462427	-0.497242	-4.218845	0.394624	-0.157064	-0.270818	-0.664094	-0.268500	0.284085	-0.371220	-0.581769	0.589528	-0.419759
43798	8.537939	-0.382821	-4.472097	0.128794	-0.255930	-0.142690	-0.658252	-0.272390	0.295360	-0.367860	-0.586494	0.588779	-0.417185
43799	8.705729	-0.270306	-4.632206	-0.196976	-0.127229	0.186847	-0.655306	-0.272569	0.298109	-0.367133	-0.583897	0.593620	-0.414599
43800	8.681305	0.238387	-4.579674	-0.486369	-0.046683	0.239453	-0.658137	-0.271465	0.293743	-0.370221	-0.577779	0.600865	-0.409963
43801	8.670584	0.387357	-4.472036	-0.678179	-0.141570	0.296146	-0.659425	-0.271499	0.289014	-0.373912	-0.570325	0.610908	-0.402132
43802	8.584101	0.502144	-4.487375	-0.725663	0.002143	0.389416	-0.661851	-0.270590	0.282681	-0.379001	-0.559986	0.621193	-0.396097
43803	8.549041	0.180347	-4.521974	-0.748037	-0.080513	0.449085	-0.665693	-0.267294	0.277205	-0.382792	-0.549347	0.632740	-0.389009
43804	8.348406	0.398194	-4.387465	-0.910887	0.019836	0.440344	-0.669984	-0.263669	0.267990	-0.389513	-0.536471	0.644487	-0.380940
43805	8.647227	0.156990	-4.279454	-0.958101	0.108186	0.443811	-0.674988	-0.260987	0.255100	-0.397758	-0.522421	0.655626	-0.372853
43806	8.867747	0.656591	-4.037994	-1.034214	0.182402	0.469407	-0.683550	-0.257677	0.238177	-0.407313	-0.506473	0.666719	-0.364783
43807	9.227647	0.237218	-4.056601	-1.027100	0.226592	0.454678	-0.688196	-0.253219	0.220649	-0.417386	-0.490351	0.676838	-0.356699
43808	9.765177	-0.423689	-4.059272	-0.967155	0.242553	0.432757	-0.694512	-0.248213	0.204008	-0.426930	-0.474501	0.685896	-0.349467
43809	9.928098	-0.669553	-4.074213	-0.864748	0.272986	0.287925	-0.699426	-0.244201	0.187014	-0.436877	-0.461255	0.692245	-0.342314
43810	9.676503	-1.044022	-4.045509	-0.809441	0.204477	0.135708	-0.704570	-0.243485	0.170934	-0.446145	-0.450759	0.697251	-0.334085
43811	8.956239	-1.159382	-4.284994	-0.784620	0.225580	0.102504	-0.706371	-0.242564	0.155392	-0.455685	-0.440824	0.701345	-0.325794
43812	8.893051	-1.425865	-3.912543	-0.687579	0.235712	0.205367	-0.710641	-0.239942	0.141457	-0.463623	-0.430008	0.705504	-0.320017
43813	8.427367	-1.629794	-3.290261	-0.546717	0.293585	0.337563	-0.714435	-0.234148	0.128190	-0.470302	-0.418284	0.709160	-0.317721
43814	8.944016	-1.262108	-3.314428	-0.481338	0.159302	0.334410	-0.718803	-0.227330	0.114433	-0.474388	-0.407884	0.713561	-0.315306
43815	8.807431	-0.708171	-3.141481	-0.475924	-0.037703	0.147617	-0.722117	-0.221255	0.109821	-0.476814	-0.401488	0.718134	-0.309417
43816	8.567147	-1.243073	-3.449950	-0.349966	-0.204325	0.218631	-0.724565	-0.216287	0.107362	-0.475277	-0.396165	0.724069	-0.304776
43817	8.972974	-1.153323	-3.664996	-0.273685	-0.092872	0.324221	-0.724651	-0.210152	0.106347	-0.474125	-0.389408	0.729219	-0.302998
43818	9.049971	-1.139053	-3.684688	-0.302738	-0.159524	0.270152	-0.726098	-0.204964	0.107796	-0.472458	-0.383460	0.734733	-0.299848
43819	9.352159	-1.025885	-3.603475	-0.362112	-0.097792	0.164505	-0.728092	-0.201259	0.107903	-0.472808	-0.378168	0.739124	-0.295191
43820	9.266005	-0.733643	-3.651481	-0.353626	-0.150135	0.146282	-0.728667	-0.198657	0.109881	-0.472340	-0.373444	0.743803	-0.290159
43821	9.229218	-0.590132	-3.484941	-0.276540	-0.108820	0.221628	-0.731573	-0.188597	0.110529	-0.471510	-0.368123	0.748120	-0.287194
43822	8.987499	-0.581513	-3.277806	-0.232794	-0.101270	0.215233	-0.733849	-0.184350	0.111230	-0.470419	-0.363185	0.752070	-0.284944
43823	9.275293	-0.585416	-3.138854	-0.170518	-0.052567	0.074955	-0.732069	-0.180930	0.113097	-0.470485	-0.360709	0.754107	-0.282589
43824	8.946830	-0.728060	-3.178220	-0.072035	-0.072520	0.064071	-0.731949	-0.178205	0.115215	-0.469503	-0.359381	0.755744	-0.281539
43825	8.984507	-1.203044	-3.400087	-0.065407	0.138950	-0.055617	-0.734187	-0.177580	0.114717	-0.472448	-0.358767	0.754423	-0.280937
43826	8.739738	-1.118369	-3.617405	-0.081915	0.241931	0.070765	-0.735666	-0.173379	0.110251	-0.476237	-0.355469	0.753181	-0.282061
43827	9.680449	-0.800020	-3.621524	0.013667	0.561827	-0.046748	-0.736767	-0.171844	0.096417	-0.484904	-0.353047	0.747387	-0.285725
43828	10.002908	-0.204090	-3.926758	0.096806	0.442257	-0.174695	-0.736273	-0.174626	0.083556	-0.491763	-0.353960	0.741366	-0.288547
43829	9.744299	-0.950255	-4.023387	0.281985	0.367838	-0.295519	-0.736279	-0.180094	0.073740	-0.496956	-0.358917	0.734003	-0.292322
43830	9.667873	-0.335641	-3.886106	0.251382	0.338760	-0.269750	-0.734282	-0.188790	0.065658	-0.501634	-0.363284	0.727285	-0.295710
43831	9.177454	-0.694359	-3.280814	0.384439	0.244501	-0.210764	-0.735110	-0.194448	0.057093	-0.503666	-0.368698	0.721021	-0.300851
43832	10.459792	-1.065950	-3.369828	0.518901	0.173656	0.034823	-0.735097	-0.198587	0.051960	-0.502062	-0.372263	0.716457	-0.309908
43833	9.488529	-0.402596	-3.681795	0.468539	-0.063390	-0.112740	-0.735639	-0.197483	0.055657	-0.498373	-0.378920	0.713359	-0.314902
43834	8.755976	-0.603884	-3.295861	0.523053	-0.172380	-0.081445	-0.733887	-0.199297	0.063334	-0.492391	-0.386266	0.711218	-0.320187
43835	8.450644	-0.856519	-3.102540	0.453143	-0.073827	-0.002931	-0.731032	-0.200280	0.071053	-0.487851	-0.391194	0.709049	-0.325910
43836	8.594307	-0.963269	-3.173816	0.404340	-0.196901	0.134818	-0.734634	-0.195605	0.080854	-0.480952	-0.394408	0.709453	-0.331366
43837	9.285954	-0.651361	-3.289421	0.454298	-0.209194	-0.014428	-0.733621	-0.193752	0.089043	-0.474474	-0.400321	0.708375	-0.335892
43838	9.561163	-0.381771	-3.645733	0.374911	-0.177666	-0.043901	-0.732318	-0.192233	0.098185	-0.469192	-0.405593	0.707264	-0.339310
43839	9.583828	-0.369685	-3.834882	0.432726	-0.418749	-0.047990	-0.731395	-0.190662	0.112212	-0.460047	-0.413138	0.707892	-0.341412
43840	8.619257	-0.473660	-3.891268	0.408166	-0.338890	-0.154837	-0.728497	-0.191371	0.125941	-0.452865	-0.421289	0.706999	-0.342900
43841	8.699542	-0.109081	-3.635889	0.492615	-0.477841	0.010800	-0.726142	-0.192548	0.140761	-0.441833	-0.428851	0.708059	-0.345720
43842	8.732411	-0.117565	-3.743439	0.516423	-0.373781	-0.068229	-0.722701	-0.191485	0.155709	-0.432506	-0.436847	0.707247	-0.349149
43843	8.774458	-0.252127	-3.856985	0.586573	-0.352152	-0.047956	-0.720828	-0.187952	0.169848	-0.422695	-0.445054	0.705798	-0.353701
43844	8.996478	-0.195781	-3.835938	0.605850	-0.318566	-0.117649	-0.719371	-0.184689	0.183835	-0.413558	-0.453966	0.703190	-0.358340
43845	8.539092	0.265236	-3.977643	0.704781	-0.243210	-0.152473	-0.715406	-0.182525	0.196337	-0.404804	-0.463695	0.698767	-0.364479
43846	8.812859	0.407693	-3.535322	0.794560	-0.262021	-0.351283	-0.712201	-0.185892	0.209341	-0.396231	-0.476793	0.691826	-0.370198
43847	9.122627	0.206669	-3.895994	0.901125	-0.249712	-0.407044	-0.707350	-0.187577	0.222155	-0.387176	-0.491407	0.683173	-0.376681
43848	9.020498	0.121220	-3.979677	0.978445	-0.256109	-0.458306	-0.703175	-0.189628	0.236904	-0.377384	-0.506978	0.673219	-0.383837
43849	9.154218	-1.010571	-4.277041	1.097414	-0.256491	-0.394929	-0.698313	-0.191373	0.250968	-0.365804	-0.522509	0.662600	-0.392598
43850	8.610445	-2.023941	-4.369579	1.032081	-0.181346	-0.388128	-0.693469	-0.190660	0.266857	-0.355540	-0.536427	0.651710	-0.401386
43851	8.530057	-2.812689	-4.458660	0.952655	-0.132283	-0.218762	-0.689816	-0.186200	0.278806	-0.345307	-0.547100	0.642629	-0.410454
43852	8.939628	-2.766751	-4.483336	0.861554	-0.046175	-0.143739	-0.687753	-0.178491	0.288462	-0.336382	-0.555130	0.634313	-0.419909
43853	9.048754	-3.229273	-5.128026	0.758381	0.232450	-0.272002	-0.689600	-0.173660	0.291565	-0.333109	-0.561724	0.623411	-0.429958
43854	8.947169	-3.254428	-3.926486	0.834300	0.238714	-0.166331	-0.690077	-0.168856	0.291865	-0.328059	-0.567158	0.612792	-0.441809
43855	9.457245	-3.227507	-4.032329	0.942280	0.306153	-0.033983	-0.694218	-0.161109	0.290988	-0.321275	-0.570978	0.602119	-0.456311
43856	8.638601	-2.866640	-4.110461	1.006062	0.104810	-0.090550	-0.697259	-0.152249	0.290169	-0.311779	-0.577403	0.591223	-0.468887
43857	8.431810	-2.543991	-4.192400	0.974059	-0.029833	-0.178479	-0.698253	-0.148452	0.293897	-0.301661	-0.585783	0.580299	-0.478656
43858	8.233799	-2.281959	-3.738904	0.935741	-0.054282	-0.169325	-0.696884	-0.143232	0.299642	-0.291607	-0.593755	0.569700	-0.487712
43859	8.146373	-2.899594	-3.565771	0.837951	0.079478	-0.216643	-0.696645	-0.137901	0.303453	-0.284467	-0.600269	0.558630	-0.496677
43860	8.391439	-2.489721	-3.519130	0.767479	0.129954	-0.116721	-0.697538	-0.131525	0.306503	-0.277800	-0.604530	0.548914	-0.506027
43861	8.740445	-2.173837	-3.390043	0.716145	0.120091	-0.117589	-0.699858	-0.125968	0.303522	-0.271444	-0.608541	0.539755	-0.514451
43862	8.925900	-2.067717	-3.444589	0.700483	0.100667	-0.223053	-0.700738	-0.122025	0.304191	-0.266243	-0.613607	0.529349	-0.521911
43863	8.818223	-2.156055	-3.310721	0.625717	0.072929	-0.280079	-0.702146	-0.119686	0.306022	-0.262059	-0.619113	0.519183	-0.527705
43864	8.751214	-2.058824	-3.293091	0.553811	0.025319	-0.157186	-0.703983	-0.117925	0.305311	-0.257079	-0.623302	0.511346	-0.532851
43865	8.685282	-2.034879	-3.416057	0.560678	0.049054	-0.107676	-0.703311	-0.115833	0.305712	-0.251544	-0.626760	0.503991	-0.538415
43866	8.940573	-2.282811	-3.325783	0.439376	0.053521	-0.129924	-0.705559	-0.113710	0.306422	-0.247937	-0.629643	0.497463	-0.542778
43867	8.873386	-2.238921	-3.308494	0.357731	-0.052981	-0.162035	-0.707240	-0.113094	0.305918	-0.244470	-0.633631	0.492043	-0.544647
43868	9.259282	-2.004001	-3.669171	0.340505	0.046197	-0.062098	-0.707555	-0.109864	0.306538	-0.241253	-0.635355	0.487431	-0.548207
43869	9.319256	-1.974025	-3.405554	0.172817	-0.049873	-0.234750	-0.704323	-0.112190	0.306783	-0.240957	-0.639078	0.483045	-0.547892
43870	10.208786	-2.019036	-3.951118	-0.002073	0.005258	-0.282721	-0.707453	-0.118317	0.305738	-0.244102	-0.641701	0.479544	-0.546509
43871	8.954038	-2.134850	-3.516118	-0.130088	-0.090758	-0.339073	-0.705373	-0.128150	0.306506	-0.248411	-0.645376	0.477309	-0.542179
43872	8.607791	-2.197052	-3.397310	-0.302353	0.003799	-0.358913	-0.704922	-0.141869	0.306214	-0.256205	-0.647199	0.476037	-0.537476
43873	10.031322	-2.127621	-3.177177	-0.368323	0.095930	-0.336833	-0.704951	-0.152988	0.302044	-0.265294	-0.647542	0.475390	-0.533210
43874	10.524359	-1.870354	-3.092500	-0.577585	0.117382	-0.190309	-0.706380	-0.165086	0.295179	-0.275874	-0.644952	0.478547	-0.528131
43875	9.564802	-1.168549	-2.844344	-0.627583	-0.031657	-0.193009	-0.707102	-0.178042	0.288254	-0.285499	-0.643699	0.483071	-0.520370
43876	8.840507	-1.549721	-2.249774	-0.542572	0.112316	-0.175844	-0.709640	-0.191723	0.279350	-0.295357	-0.641049	0.485904	-0.515478
43877	9.052847	-1.819349	-1.786105	-0.411161	0.095890	-0.014051	-0.713799	-0.197781	0.271349	-0.301525	-0.637798	0.489616	-0.512418
43878	9.129986	-1.304699	-1.689030	-0.373952	0.067577	-0.019333	-0.715045	-0.201465	0.265977	-0.307123	-0.634981	0.492904	-0.509431
43879	9.717154	-1.229529	-1.816761	-0.339800	0.094216	-0.079731	-0.717282	-0.204515	0.259537	-0.313034	-0.632722	0.494971	-0.506632
43880	9.482924	-1.573961	-2.046931	-0.352754	0.082237	-0.017458	-0.719205	-0.209874	0.253928	-0.318457	-0.629793	0.497921	-0.504003
43881	9.184753	-1.497296	-2.001470	-0.415013	0.073958	0.154886	-0.723148	-0.209150	0.248992	-0.322718	-0.624824	0.503763	-0.501668
43882	9.262650	-1.162681	-2.040844	-0.455637	0.092926	0.209903	-0.728777	-0.207790	0.243135	-0.327202	-0.618757	0.510456	-0.499512
43883	9.383079	-0.963477	-2.130993	-0.442946	0.043557	0.142163	-0.729948	-0.207174	0.236633	-0.331585	-0.613912	0.516513	-0.496365
43884	9.351446	-1.095086	-2.425314	-0.481544	0.064833	0.235608	-0.734203	-0.204155	0.231144	-0.335786	-0.607555	0.523851	-0.493665
43885	9.520899	-0.956216	-2.382443	-0.493479	0.050631	0.305405	-0.736765	-0.202215	0.226966	-0.339182	-0.600454	0.532224	-0.491069
43886	9.531054	-1.227892	-2.201043	-0.465911	0.033863	0.276086	-0.742767	-0.193875	0.220289	-0.342383	-0.593932	0.539980	-0.488303
43887	9.665101	-0.929775	-2.440795	-0.472727	0.053328	0.259597	-0.746178	-0.191057	0.215755	-0.345946	-0.587277	0.547429	-0.485539
43888	9.687556	-1.036822	-2.606562	-0.460272	0.018980	0.248647	-0.748487	-0.187529	0.210837	-0.349104	-0.581095	0.554784	-0.482359
43889	9.590856	-1.040452	-2.646442	-0.502700	0.017091	0.235698	-0.751493	-0.183594	0.206508	-0.352783	-0.574706	0.562351	-0.478559
43890	9.383010	-1.157379	-2.678075	-0.508401	-0.020808	0.299912	-0.755764	-0.178518	0.202401	-0.355475	-0.567841	0.570898	-0.474625
43891	9.379722	-1.241181	-2.755782	-0.551336	-0.015435	0.335588	-0.757363	-0.175216	0.198995	-0.358297	-0.560122	0.580126	-0.470467
43892	9.256858	-1.111087	-2.808303	-0.604628	-0.022225	0.328147	-0.759555	-0.168290	0.196933	-0.361664	-0.552075	0.589717	-0.465453
43893	9.297210	-0.826734	-2.696862	-0.600028	-0.018491	0.296094	-0.763146	-0.162082	0.192611	-0.365253	-0.544302	0.598758	-0.460233
43894	9.462112	-0.745071	-2.905367	-0.512881	-0.057896	0.274349	-0.764874	-0.158052	0.191760	-0.367565	-0.537696	0.606969	-0.455376
43895	9.368103	-0.754088	-2.906741	-0.438982	-0.059309	0.232265	-0.768418	-0.153431	0.190963	-0.369431	-0.532108	0.613956	-0.451042
43896	9.353271	-0.924044	-2.883143	-0.356083	-0.077439	0.254447	-0.768513	-0.147638	0.188255	-0.369932	-0.526958	0.620544	-0.447649
43897	9.275367	-1.209872	-2.865187	-0.315197	-0.074284	0.276479	-0.772463	-0.142292	0.190155	-0.369865	-0.521789	0.626876	-0.444931
43898	9.414564	-1.346470	-2.878528	-0.280200	-0.046838	0.247148	-0.775193	-0.136514	0.188585	-0.369961	-0.516948	0.632394	-0.442687
43899	9.502090	-1.569308	-3.303487	-0.317205	-0.066692	0.196610	-0.777207	-0.131385	0.188502	-0.370681	-0.512637	0.637767	-0.439376
43900	9.380492	-1.565806	-3.139518	-0.353235	-0.096636	0.221341	-0.778935	-0.126045	0.189823	-0.371079	-0.507953	0.643949	-0.435447
43901	9.238086	-1.539976	-3.182328	-0.351912	-0.140903	0.206705	-0.781209	-0.121281	0.191532	-0.371072	-0.503833	0.650182	-0.430954
43902	9.163188	-1.348864	-3.289377	-0.293735	-0.127317	0.192127	-0.782055	-0.118850	0.194199	-0.370676	-0.500164	0.655690	-0.427207
43903	9.078605	-1.386844	-3.305783	-0.216800	-0.168275	0.164790	-0.783886	-0.114893	0.197805	-0.369286	-0.497773	0.660461	-0.423841
43904	9.018847	-1.531537	-3.512087	-0.109065	-0.151240	0.120917	-0.784513	-0.111711	0.202118	-0.367311	-0.496573	0.663811	-0.421726
43905	8.773103	-1.624943	-3.469695	-0.014529	-0.146473	0.097169	-0.785625	-0.109215	0.206465	-0.364760	-0.496361	0.666003	-0.420732
43906	8.986590	-1.536318	-3.320116	0.153247	-0.214883	0.187595	-0.788446	-0.104892	0.208710	-0.358757	-0.496701	0.668242	-0.421940
43907	8.764012	-2.388093	-3.696522	0.065407	-0.049227	0.130066	-0.787383	-0.098719	0.212427	-0.356425	-0.495795	0.669362	-0.423206
43908	8.710753	-2.411665	-3.718836	0.029579	-0.017512	0.155621	-0.790239	-0.092622	0.213108	-0.354542	-0.493995	0.670886	-0.424477
43909	8.558981	-2.577147	-3.955753	0.005350	-0.015439	0.137150	-0.791969	-0.087926	0.213135	-0.353172	-0.492265	0.672342	-0.425324
43910	8.892508	-2.440125	-3.863586	-0.000820	-0.025807	0.111530	-0.793207	-0.083944	0.213322	-0.351849	-0.490901	0.673740	-0.425785
43911	8.755232	-2.620413	-4.089066	-0.020912	-0.040135	0.043546	-0.792425	-0.079199	0.214443	-0.351182	-0.490446	0.674677	-0.425375
43912	8.669926	-2.456470	-3.973711	-0.087610	0.084066	0.001020	-0.795510	-0.079536	0.210688	-0.353133	-0.489022	0.674954	-0.424962
43913	8.371611	-2.552704	-3.873824	-0.093382	0.123553	-0.013814	-0.795762	-0.082569	0.209109	-0.355851	-0.487430	0.674796	-0.424772
43914	8.334162	-2.388523	-3.801314	-0.161524	0.202033	0.031828	-0.798596	-0.082493	0.202589	-0.359843	-0.484052	0.675143	-0.424722
43915	8.705310	-2.464477	-3.757725	-0.163537	0.176198	0.096166	-0.801167	-0.081547	0.195563	-0.362990	-0.480002	0.676254	-0.424872
43916	8.816026	-2.479686	-3.766794	-0.166307	0.202225	0.092471	-0.803896	-0.079706	0.187618	-0.366501	-0.475731	0.677194	-0.425165
43917	8.743520	-2.586092	-3.750285	-0.136180	0.191180	0.090679	-0.807448	-0.077919	0.181070	-0.369602	-0.471796	0.677881	-0.425770
43918	8.849472	-2.652578	-3.730529	-0.193082	0.168220	0.154848	-0.808770	-0.076186	0.174917	-0.372350	-0.466739	0.679849	-0.425812
43919	8.854290	-2.708702	-3.706924	-0.218539	0.152206	0.162157	-0.810001	-0.071418	0.167417	-0.375045	-0.461518	0.682162	-0.425438
43920	8.859467	-2.572791	-3.718307	-0.229177	0.178286	0.173129	-0.812323	-0.067164	0.162125	-0.378084	-0.455812	0.684479	-0.425178
43921	8.711016	-2.636777	-3.570681	-0.290742	0.166771	0.198680	-0.813672	-0.064228	0.154513	-0.381274	-0.449374	0.687574	-0.424188
43922	8.885515	-2.508094	-3.494252	-0.341572	0.180808	0.213302	-0.815854	-0.060500	0.148351	-0.384979	-0.442183	0.691105	-0.422657
43923	8.793500	-2.472505	-3.567864	-0.395805	0.210951	0.235153	-0.817536	-0.052917	0.141307	-0.389336	-0.433990	0.694969	-0.420819
43924	8.672915	-2.583640	-3.535098	-0.435444	0.293027	0.249582	-0.819914	-0.046364	0.132394	-0.395032	-0.424533	0.698590	-0.419158
43925	8.713846	-2.485647	-3.270325	-0.522150	0.307332	0.291632	-0.822851	-0.041107	0.121177	-0.401217	-0.413627	0.703054	-0.416716
43926	8.811124	-2.387913	-3.196041	-0.558943	0.368978	0.278656	-0.826409	-0.032978	0.106378	-0.408643	-0.401985	0.707109	-0.414025
43927	8.887667	-2.672818	-3.147627	-0.596855	0.355065	0.297844	-0.827148	-0.026268	0.093696	-0.415884	-0.389815	0.711564	-0.410806
43928	8.734481	-2.863734	-2.935442	-0.606078	0.294115	0.300617	-0.828732	-0.018451	0.081787	-0.422260	-0.377906	0.716489	-0.406850
43929	8.916249	-3.252875	-2.944776	-0.663029	0.285710	0.290401	-0.830175	-0.010246	0.070597	-0.428874	-0.365664	0.721681	-0.401911
43930	8.809688	-3.380424	-2.960944	-0.814627	0.233709	0.304824	-0.831308	-0.002234	0.063296	-0.435678	-0.352175	0.728472	-0.394316
43931	9.319702	-3.949817	-3.442601	-0.913593	0.432958	0.274035	-0.830524	0.006462	0.052952	-0.446057	-0.336597	0.733787	-0.386383
43932	8.987824	-3.166790	-3.072478	-1.045889	0.357391	0.404262	-0.831593	0.018840	0.043131	-0.455058	-0.318360	0.741306	-0.376875
43933	8.798222	-2.783175	-2.828620	-1.154172	0.410080	0.389315	-0.830297	0.029880	0.030975	-0.465282	-0.298747	0.748620	-0.365830
43934	9.495415	-2.980519	-2.945336	-1.164661	0.359465	0.376647	-0.831091	0.041226	0.018997	-0.474680	-0.279408	0.755907	-0.353856
43935	9.255851	-2.654431	-2.905271	-1.109939	0.352107	0.373098	-0.830210	0.052782	0.007992	-0.483304	-0.260509	0.762386	-0.342519
43936	9.153143	-2.279018	-2.638149	-0.965051	0.308318	0.358818	-0.829080	0.067385	-0.001712	-0.490428	-0.243391	0.767811	-0.332728
43937	9.159358	-2.565074	-2.647491	-0.829735	0.190098	0.296829	-0.828683	0.076295	-0.007579	-0.495227	-0.229246	0.772883	-0.323802
43938	9.232769	-2.763339	-2.728813	-0.758011	0.091932	0.319128	-0.826048	0.084586	-0.013086	-0.497950	-0.216031	0.778332	-0.315555
43939	9.011905	-2.675382	-2.662018	-0.701281	0.152691	0.175968	-0.825438	0.091101	-0.013387	-0.502097	-0.205173	0.781998	-0.307053
43940	9.153987	-2.217087	-2.555662	-0.591391	0.170932	0.112034	-0.824429	0.095755	-0.019243	-0.506427	-0.196271	0.784400	-0.299543
43941	9.153986	-2.436576	-2.462903	-0.438558	0.101678	0.154618	-0.821997	0.100073	-0.021509	-0.508724	-0.188644	0.786636	-0.294647
43942	9.279516	-2.798820	-2.279162	-0.348714	0.125593	0.088663	-0.822632	0.103683	-0.025741	-0.511432	-0.182815	0.787809	-0.290469
43943	9.348858	-2.590408	-2.125828	-0.309296	0.080971	0.063174	-0.821148	0.106288	-0.027407	-0.513422	-0.178035	0.789033	-0.286580
43944	9.093055	-2.473275	-2.226596	-0.276566	0.007183	0.063316	-0.818578	0.110872	-0.029379	-0.514099	-0.174016	0.790838	-0.282834
43945	8.990197	-2.583596	-2.083391	-0.218565	-0.013571	-0.024662	-0.819687	0.110862	-0.028811	-0.514771	-0.172085	0.792138	-0.279133
43946	9.254710	-2.631569	-2.441374	-0.102420	-0.041218	-0.059220	-0.819639	0.107966	-0.027457	-0.514745	-0.172077	0.793005	-0.276715
43947	8.910811	-2.635827	-2.665225	0.015165	-0.134852	-0.101133	-0.819847	0.104549	-0.024041	-0.513120	-0.174430	0.793960	-0.275517
43948	9.418361	-2.301396	-2.916291	0.078690	-0.000031	-0.201998	-0.818823	0.100839	-0.023722	-0.513898	-0.178324	0.792892	-0.274648
43949	9.465989	-1.886165	-3.164124	0.160778	-0.085970	-0.339265	-0.820377	0.092061	-0.023133	-0.513836	-0.185687	0.791658	-0.273443
43950	8.764732	-2.100502	-3.086167	0.280980	-0.044209	-0.399845	-0.821027	0.078687	-0.021442	-0.514200	-0.195020	0.789131	-0.273564
43951	9.402501	-2.236111	-3.434526	0.301180	0.035271	-0.372298	-0.822514	0.062975	-0.023791	-0.515621	-0.203662	0.785637	-0.274647
43952	9.272524	-1.684258	-3.650676	0.421902	-0.122576	-0.355237	-0.822079	0.051970	-0.021685	-0.513842	-0.214140	0.783167	-0.277056
43953	9.135779	-1.669691	-3.580260	0.390564	-0.053060	-0.439852	-0.823576	0.038804	-0.021089	-0.513756	-0.225215	0.779630	-0.278405
43954	8.772661	-1.453743	-3.579765	0.280110	-0.108794	-0.458375	-0.823353	0.023879	-0.016853	-0.513270	-0.235715	0.777161	-0.277513
43955	8.875436	-1.629292	-3.922871	0.129281	0.016420	-0.295558	-0.824295	0.012418	-0.013648	-0.514541	-0.241450	0.774908	-0.276527
43956	9.158973	-1.431724	-3.796937	0.057678	-0.094826	-0.154113	-0.822201	0.002369	-0.011359	-0.513590	-0.244846	0.774897	-0.275336
43957	8.993767	-1.244590	-3.741238	-0.080798	-0.099552	-0.130523	-0.824051	-0.003804	-0.008935	-0.513137	-0.246514	0.775779	-0.272191
43958	8.814539	-1.402663	-3.793529	-0.170537	-0.158348	-0.128837	-0.823013	-0.006547	-0.005211	-0.512168	-0.247500	0.777772	-0.267391
43959	9.147676	-1.601228	-3.628561	-0.288771	-0.177998	-0.101463	-0.824864	-0.010887	0.000255	-0.511319	-0.247000	0.780691	-0.260895
43960	9.029700	-1.654876	-3.904655	-0.317543	-0.159040	-0.016259	-0.825101	-0.010729	0.005842	-0.510430	-0.244709	0.783958	-0.254930
43961	9.238132	-1.373140	-3.867139	-0.406218	-0.185127	0.024995	-0.823250	-0.011523	0.009958	-0.509311	-0.241040	0.788093	-0.247814
43962	9.068148	-1.298226	-3.758859	-0.418401	-0.123621	0.043203	-0.823390	-0.008639	0.014736	-0.509099	-0.236577	0.791685	-0.241006
43963	8.192750	-1.045454	-3.342887	-0.402433	-0.055826	-0.048770	-0.824454	-0.010739	0.017544	-0.510279	-0.233452	0.794019	-0.233772
43964	8.645991	-1.425376	-3.458917	-0.488647	0.015126	0.002366	-0.825150	-0.010729	0.017551	-0.512718	-0.228219	0.796203	-0.226046
43965	9.379189	-1.270871	-3.432193	-0.623301	-0.061777	0.004250	-0.825154	-0.011495	0.015832	-0.514469	-0.221953	0.799686	-0.215780
43966	9.041471	-1.127023	-3.853351	-0.567237	-0.057909	0.013465	-0.825445	-0.009582	0.017346	-0.515924	-0.215998	0.802818	-0.206521
43967	8.399983	-1.448276	-3.790401	-0.655431	0.195720	0.007188	-0.825481	-0.008063	0.015210	-0.521759	-0.208216	0.803539	-0.196822
43968	9.853272	-0.286595	-3.303426	-0.463225	-0.022111	0.074508	-0.825816	-0.006285	0.010723	-0.522971	-0.202123	0.805945	-0.190001
43969	8.966285	-0.851807	-3.723159	-0.302445	-0.040483	0.063536	-0.825001	-0.002776	0.013998	-0.523248	-0.198015	0.807822	-0.185538
43970	8.941919	-0.799948	-3.779873	-0.126783	-0.074361	0.067605	-0.825812	-0.002247	0.017941	-0.522247	-0.195740	0.809408	-0.183856
43971	8.912529	-0.889144	-3.803507	-0.127253	0.000812	0.041770	-0.825856	0.000233	0.016422	-0.522561	-0.193661	0.810091	-0.182148
43972	9.157547	-1.091999	-3.813991	-0.112421	-0.049552	0.052910	-0.826997	0.003031	0.017441	-0.521953	-0.191666	0.811296	-0.180634
43973	9.096611	-1.126929	-3.889224	-0.119938	-0.054623	0.045541	-0.824053	0.004304	0.022371	-0.521316	-0.189794	0.812534	-0.178877
43974	9.080332	-0.913223	-3.904128	-0.111475	-0.026315	0.018017	-0.826438	0.006026	0.022639	-0.521199	-0.188295	0.813346	-0.177103
43975	9.116509	-1.006216	-3.860200	-0.086453	-0.053728	-0.002083	-0.828243	0.007074	0.024950	-0.520613	-0.187536	0.814265	-0.175401
43976	8.926440	-0.905363	-3.866926	-0.098110	-0.046680	-0.027835	-0.827649	0.005802	0.027654	-0.520270	-0.186992	0.815061	-0.173287
43977	8.950579	-0.878784	-3.872485	-0.086715	-0.034691	-0.013141	-0.826235	0.004336	0.028248	-0.520030	-0.186340	0.815733	-0.171538
43978	8.970249	-0.786938	-3.860547	-0.053914	-0.025251	-0.018577	-0.827760	0.005635	0.031130	-0.519836	-0.186028	0.816184	-0.170319
43979	8.969435	-0.834289	-3.945354	-0.104912	-0.033003	-0.009500	-0.826639	0.005054	0.031083	-0.519677	-0.185120	0.816907	-0.168316
43980	9.029403	-0.819614	-3.986143	-0.064260	-0.048818	0.007136	-0.826337	0.004123	0.032696	-0.519045	-0.184360	0.817727	-0.167109
43981	8.988689	-0.805124	-3.960375	-0.047932	-0.026346	-0.000215	-0.826910	0.005273	0.032493	-0.518750	-0.183868	0.818219	-0.166159
43982	8.856219	-0.823783	-3.945883	-0.037002	-0.026296	-0.002060	-0.828000	0.004631	0.034416	-0.518417	-0.183461	0.818679	-0.165382
43983	8.959363	-0.891992	-3.976751	-0.051308	-0.015838	0.008916	-0.828141	0.005822	0.036163	-0.518274	-0.182746	0.819103	-0.164515
43984	8.877863	-0.699486	-4.003845	-0.028826	-0.008829	0.029149	-0.827296	0.005884	0.037553	-0.518093	-0.181857	0.819467	-0.164260
43985	9.042481	-0.655666	-3.922770	-0.010393	-0.046229	0.038467	-0.826738	0.006131	0.038120	-0.517207	-0.181184	0.820176	-0.164256
43986	8.833572	-0.934129	-4.023040	0.015071	-0.137993	0.109221	-0.827764	0.011950	0.040998	-0.514482	-0.179851	0.822017	-0.165075
43987	9.171459	-0.888729	-3.970170	0.031913	-0.153867	0.159830	-0.827740	0.012595	0.045219	-0.511269	-0.177967	0.824116	-0.166630
43988	8.558413	-0.663075	-4.199364	0.001590	0.035702	0.067605	-0.827781	0.017681	0.048321	-0.511577	-0.176614	0.824054	-0.167426
43989	8.870587	-0.941470	-4.217682	0.060980	0.059731	0.095232	-0.826331	0.023498	0.047550	-0.511984	-0.175380	0.823630	-0.169551
43990	8.738791	-0.780837	-4.192386	0.020437	0.105290	0.011579	-0.827453	0.024220	0.047605	-0.513560	-0.174897	0.822592	-0.170321
43991	8.568384	-0.775910	-4.108697	0.084643	0.137581	0.084107	-0.826232	0.024646	0.044275	-0.515191	-0.173832	0.821241	-0.172983
43992	9.214210	-0.941605	-4.027661	-0.017699	-0.008321	0.067741	-0.827266	0.028679	0.043139	-0.514833	-0.172424	0.821694	-0.173309
43993	9.191820	-1.120689	-4.042482	-0.125522	-0.095081	0.045612	-0.827717	0.031890	0.044178	-0.513500	-0.170629	0.823319	-0.171315
43994	8.605092	-1.133899	-4.194518	-0.122799	-0.133388	-0.055391	-0.826131	0.031288	0.050259	-0.511863	-0.170585	0.824986	-0.168210
43995	9.347112	-1.178015	-4.188740	-0.101507	-0.102560	-0.014869	-0.827219	0.030895	0.052893	-0.510519	-0.170049	0.826383	-0.165966
43996	8.291190	-1.271951	-4.222322	-0.043803	-0.000079	-0.057379	-0.827864	0.030346	0.058581	-0.510810	-0.170404	0.826403	-0.164600
43997	8.769423	-1.018852	-4.180592	-0.036010	-0.206447	0.086258	-0.827567	0.031283	0.062538	-0.507177	-0.169196	0.828980	-0.164123
43998	8.638186	-1.013518	-4.327803	-0.025870	-0.030695	0.071283	-0.827555	0.032653	0.066386	-0.506473	-0.167704	0.829687	-0.164257
43999	8.486432	-0.960624	-4.034383	0.023358	0.019012	0.130009	-0.828160	0.036081	0.065906	-0.506225	-0.165626	0.829915	-0.165967
44000	8.532434	-1.083953	-4.263930	0.072604	-0.085816	0.064189	-0.826493	0.037911	0.068512	-0.504300	-0.165421	0.830825	-0.167474
44001	8.797516	-1.015181	-4.287884	0.056251	-0.048942	0.065085	-0.828178	0.039857	0.069763	-0.503022	-0.164977	0.831410	-0.168844
44002	8.758921	-1.393522	-4.443476	0.130403	0.067782	0.018171	-0.827507	0.042347	0.070747	-0.503612	-0.165590	0.830418	-0.171350
44003	8.597698	-1.343971	-4.437124	0.138313	-0.092912	0.056954	-0.826263	0.043168	0.070925	-0.501343	-0.166256	0.831135	-0.173863
44004	8.718946	-1.180343	-4.406780	0.164038	0.023416	0.050450	-0.827391	0.044710	0.071588	-0.500966	-0.166807	0.830568	-0.177101
44005	8.684357	-1.529791	-4.369122	0.136960	-0.030949	0.067853	-0.824067	0.046326	0.072214	-0.499676	-0.167058	0.830691	-0.179908
44006	8.761713	-1.672229	-4.276338	0.133820	0.013305	0.082454	-0.825804	0.051062	0.071407	-0.499114	-0.166780	0.830429	-0.182912
44007	8.704786	-1.317333	-4.310538	0.118318	-0.013102	-0.014752	-0.824965	0.051157	0.072102	-0.498477	-0.168145	0.830152	-0.184651
44008	8.800404	-1.492277	-4.334575	0.103045	-0.034691	-0.037695	-0.826768	0.049968	0.070931	-0.497658	-0.169719	0.830072	-0.185776
44009	8.676034	-1.361309	-4.271107	0.103741	-0.040557	-0.078979	-0.826880	0.048505	0.071957	-0.496845	-0.172104	0.829896	-0.186541
44010	8.584028	-1.233062	-4.382757	0.197197	-0.035413	-0.108170	-0.825581	0.047169	0.075765	-0.495945	-0.175777	0.829217	-0.188520
44011	8.821435	-1.281552	-4.507877	0.087424	0.014782	-0.079061	-0.825646	0.040055	0.073655	-0.496096	-0.177795	0.828542	-0.189195
44012	8.794235	-1.152651	-4.341791	0.110755	0.000834	-0.093654	-0.826847	0.037284	0.075725	-0.496026	-0.180278	0.827856	-0.190035
44013	8.805268	-1.116139	-4.177736	0.190396	-0.031043	-0.087928	-0.825716	0.035722	0.075479	-0.495078	-0.183641	0.827195	-0.192150
44014	8.618703	-1.127643	-4.306082	0.236435	-0.054290	-0.040135	-0.826388	0.035726	0.078552	-0.493422	-0.186669	0.826750	-0.195382
44015	8.844258	-1.444656	-4.292432	0.194672	-0.005660	-0.034791	-0.826670	0.036408	0.079155	-0.492658	-0.189090	0.825989	-0.198181
44016	8.848910	-1.449276	-4.311957	0.131879	-0.015266	-0.056003	-0.825386	0.033715	0.078837	-0.492088	-0.191198	0.825484	-0.199672
44017	8.753318	-1.323151	-4.264088	0.104586	0.008974	0.017313	-0.826076	0.033692	0.079539	-0.491692	-0.191810	0.825122	-0.201549
44018	8.753119	-1.337437	-4.283494	0.073537	-0.035505	0.023743	-0.825944	0.034651	0.080155	-0.490687	-0.192116	0.825345	-0.202787
44019	8.709751	-1.424929	-4.246216	0.062925	-0.001101	0.033738	-0.824147	0.035739	0.080483	-0.490217	-0.192087	0.825308	-0.204097
44020	8.713671	-1.491675	-4.333743	0.004399	0.012023	0.032672	-0.825264	0.036038	0.080512	-0.490225	-0.191375	0.825379	-0.204464
44021	8.631643	-1.490910	-4.347577	0.015937	0.040346	0.050982	-0.825299	0.038733	0.080400	-0.490545	-0.190429	0.825193	-0.205327
44022	8.869112	-1.338848	-4.239539	0.065136	0.050109	0.008936	-0.825306	0.038645	0.079280	-0.491046	-0.190546	0.824548	-0.206607
44023	8.806261	-1.338046	-4.266165	0.147458	0.064924	-0.027645	-0.826054	0.041841	0.077811	-0.491596	-0.192091	0.823270	-0.208953
44024	8.748809	-1.455354	-4.168176	0.148340	0.051319	-0.062519	-0.824084	0.038802	0.075654	-0.492091	-0.194193	0.821983	-0.210902
44025	8.801931	-1.455930	-4.153260	0.161030	0.024701	-0.064274	-0.825757	0.037799	0.073517	-0.492073	-0.196641	0.820883	-0.212949
44026	8.849142	-1.649661	-4.197345	0.149423	0.007293	-0.018414	-0.825451	0.035275	0.072940	-0.491639	-0.198222	0.820181	-0.215180
44027	8.753107	-1.588609	-4.178865	0.085757	-0.011932	-0.002001	-0.825474	0.037506	0.073635	-0.491044	-0.199059	0.819997	-0.216462
44028	8.747961	-1.619706	-4.207858	0.046452	0.002224	-0.036976	-0.825333	0.036577	0.072322	-0.491019	-0.199935	0.819712	-0.216791
44029	8.716311	-1.618914	-4.250141	0.006353	-0.032268	-0.027831	-0.824607	0.034819	0.073322	-0.490514	-0.200502	0.819970	-0.216437
44030	8.793895	-1.547137	-4.218762	-0.033141	-0.015361	-0.000378	-0.824734	0.034485	0.074418	-0.490356	-0.200087	0.820344	-0.215758
44031	8.733588	-1.483180	-4.254733	-0.022276	-0.018865	-0.004025	-0.826119	0.034989	0.076135	-0.490081	-0.199925	0.820689	-0.215219
44032	8.719176	-1.414869	-4.277900	-0.049716	-0.031782	-0.002216	-0.826671	0.034971	0.076696	-0.489728	-0.199442	0.821289	-0.214180
44033	8.776772	-1.434384	-4.299502	-0.052388	-0.043027	0.001476	-0.823876	0.034996	0.078205	-0.489151	-0.199002	0.822021	-0.213097
44034	8.813238	-1.435209	-4.257399	-0.048260	-0.045738	-0.015019	-0.823851	0.033276	0.078656	-0.488613	-0.198813	0.822695	-0.211906
44035	8.767495	-1.405683	-4.265156	-0.038747	-0.059360	-0.034253	-0.824656	0.033113	0.082278	-0.487865	-0.199165	0.823382	-0.210628
44036	8.773088	-1.465602	-4.140169	0.002505	-0.065235	-0.030497	-0.824890	0.030369	0.083505	-0.486865	-0.199812	0.823965	-0.210046
44037	8.716385	-1.369608	-4.035987	0.038548	-0.110468	-0.045947	-0.824878	0.030825	0.085763	-0.485022	-0.201324	0.824766	-0.209724
44038	8.846039	-1.281935	-4.132039	0.069026	-0.125786	-0.067844	-0.823564	0.029139	0.090944	-0.482911	-0.203475	0.825501	-0.209626
44039	8.693665	-1.509771	-4.420057	0.114213	-0.117142	-0.091708	-0.823533	0.027775	0.092811	-0.480839	-0.206498	0.825845	-0.210078
44040	8.563297	-1.401093	-4.499004	0.080545	-0.113584	-0.119320	-0.822050	0.023426	0.097407	-0.479087	-0.209560	0.826182	-0.209722
44041	8.509171	-1.223171	-4.718012	0.134050	-0.113328	-0.032953	-0.823415	0.023419	0.100905	-0.476727	-0.211784	0.826638	-0.211064
44042	8.711903	-1.273969	-4.653470	0.151377	-0.053302	-0.144921	-0.821969	0.021510	0.104816	-0.475770	-0.215691	0.825968	-0.211890
44043	8.451093	-1.314993	-4.711609	0.158775	-0.040993	-0.074339	-0.822067	0.018522	0.105190	-0.474652	-0.218530	0.825441	-0.213536
44044	8.403122	-1.276013	-4.699901	0.181128	-0.029227	-0.025686	-0.821210	0.018119	0.107387	-0.473440	-0.220655	0.824906	-0.216092
44045	8.523438	-1.425358	-4.657070	0.143006	0.001541	0.016402	-0.822326	0.018418	0.107416	-0.472685	-0.221662	0.824431	-0.218514
44046	8.547503	-1.437671	-4.655635	0.092103	0.034294	0.025429	-0.821517	0.019212	0.105367	-0.472686	-0.221820	0.823895	-0.220363
44047	8.656884	-1.440112	-4.531739	0.071655	0.025812	0.014420	-0.821389	0.019795	0.104983	-0.472651	-0.222079	0.823489	-0.221693
44048	8.616009	-1.474114	-4.506281	0.043394	0.025666	0.018021	-0.822815	0.022376	0.104738	-0.472757	-0.221933	0.823215	-0.222628
44049	8.626014	-1.543111	-4.429821	0.046073	0.017476	0.016197	-0.821848	0.022402	0.103894	-0.472690	-0.221957	0.823006	-0.223518
44050	8.557822	-1.575504	-4.509597	0.059149	0.023331	0.025366	-0.822002	0.023801	0.104260	-0.472653	-0.221853	0.822713	-0.224774
44051	8.683801	-1.645879	-4.391594	0.036195	0.008790	0.023529	-0.822859	0.024204	0.102063	-0.472453	-0.221698	0.822661	-0.225537
44052	8.667937	-1.692091	-4.553116	0.010970	0.006393	0.003281	-0.824553	0.026204	0.102202	-0.472454	-0.221565	0.822649	-0.225709
44053	8.572123	-1.643619	-4.500915	0.015308	0.019616	0.028031	-0.821649	0.027055	0.101251	-0.472501	-0.221086	0.822610	-0.226223
44054	8.615770	-1.590757	-4.487711	0.024405	0.012286	0.027162	-0.823895	0.028640	0.101370	-0.472429	-0.220667	0.822585	-0.226871
44055	8.654325	-1.659324	-4.458203	0.009815	-0.009980	0.030838	-0.822931	0.029600	0.101699	-0.472000	-0.220222	0.822862	-0.227193
44056	8.505507	-1.586095	-4.415935	0.018860	0.012383	0.025295	-0.822258	0.030772	0.100650	-0.471963	-0.219778	0.822853	-0.227731
44057	8.625818	-1.635442	-4.415925	0.006430	0.023648	0.038117	-0.821998	0.031400	0.099292	-0.472070	-0.219028	0.822858	-0.228215
44058	8.678019	-1.710007	-4.488401	0.002264	0.009116	0.019777	-0.821309	0.031820	0.099172	-0.472076	-0.218535	0.822930	-0.228414
44059	8.572020	-1.640998	-4.515385	0.002143	0.022315	0.014238	-0.821325	0.032438	0.098095	-0.472286	-0.218142	0.822863	-0.228597
44060	8.610838	-1.658811	-4.473480	0.003804	0.013434	0.008757	-0.822718	0.032466	0.097971	-0.472408	-0.217824	0.822839	-0.228735
44061	8.615843	-1.625028	-4.463786	0.001894	0.021943	0.005076	-0.821316	0.032384	0.099207	-0.472654	-0.217582	0.822737	-0.228825
44062	8.688429	-1.640702	-4.418300	0.020471	0.020553	-0.018728	-0.822710	0.031370	0.097206	-0.472944	-0.217846	0.822448	-0.229012
44063	8.626366	-1.612012	-4.355414	0.010417	0.046451	-0.020631	-0.822462	0.033376	0.096631	-0.473678	-0.217995	0.821960	-0.229105
44064	8.611979	-1.631542	-4.338098	0.014049	0.035388	-0.020612	-0.822302	0.031815	0.096672	-0.474249	-0.218158	0.821552	-0.229231
44065	8.727157	-1.607141	-4.409869	-0.000538	0.035352	-0.018778	-0.823023	0.032497	0.094491	-0.474841	-0.218223	0.821226	-0.229114
44066	8.732741	-1.613392	-4.308683	0.025247	0.027466	-0.011371	-0.821476	0.031198	0.094536	-0.475191	-0.218378	0.820881	-0.229477
44067	8.645981	-1.502997	-4.357852	0.001079	0.017241	-0.024250	-0.822165	0.029730	0.092918	-0.475507	-0.218633	0.820692	-0.229252
44068	8.708508	-1.510551	-4.369900	0.021093	0.028570	-0.029722	-0.820638	0.030386	0.093502	-0.475976	-0.219046	0.820275	-0.229378
44069	8.732394	-1.627418	-4.347404	0.037456	0.019535	-0.033360	-0.821172	0.028163	0.092812	-0.476215	-0.219788	0.819855	-0.229672
44070	8.592946	-1.583054	-4.327409	0.046188	-0.009447	-0.011298	-0.821464	0.029424	0.093172	-0.475865	-0.220314	0.819765	-0.230218
44071	8.635893	-1.582621	-4.382145	0.043129	-0.001296	-0.024155	-0.822815	0.026589	0.093707	-0.475694	-0.221055	0.819557	-0.230599
44072	8.726833	-1.704126	-4.410489	0.054573	-0.017130	-0.005757	-0.822681	0.027534	0.094600	-0.475153	-0.221610	0.819522	-0.231304
44073	8.626339	-1.558311	-4.381629	0.024977	-0.018251	-0.016821	-0.820742	0.027693	0.093616	-0.474749	-0.222136	0.819592	-0.231383
44074	8.645387	-1.636091	-4.378018	0.040177	-0.012127	0.003377	-0.822389	0.026535	0.094675	-0.474312	-0.222378	0.819617	-0.231959
44075	8.679100	-1.582644	-4.403082	0.058686	-0.003402	0.010756	-0.822685	0.027950	0.094765	-0.473873	-0.222703	0.819511	-0.232916
44076	8.736931	-1.587937	-4.400449	0.061884	-0.013467	-0.005726	-0.822126	0.027929	0.095037	-0.473358	-0.223306	0.819405	-0.233755
44077	8.727418	-1.680761	-4.345150	0.049939	0.012840	-0.045263	-0.822425	0.029626	0.095145	-0.473487	-0.224390	0.818933	-0.234111
44078	8.664845	-1.658496	-4.345080	0.037605	0.000672	-0.026009	-0.821699	0.026948	0.094694	-0.473407	-0.225029	0.818715	-0.234423
44079	8.592496	-1.650552	-4.356814	0.025051	0.005675	-0.016881	-0.821389	0.025190	0.095837	-0.473397	-0.225445	0.818553	-0.234608
44080	8.694139	-1.654488	-4.297847	0.030514	0.014989	-0.018696	-0.822370	0.026293	0.096751	-0.473546	-0.225835	0.818264	-0.234940
44081	8.703778	-1.608223	-4.317227	0.028467	0.008070	-0.026021	-0.822385	0.026119	0.094510	-0.473606	-0.226421	0.818019	-0.235107
44082	8.650921	-1.578845	-4.310228	0.034008	0.011616	-0.024187	-0.821289	0.026069	0.092266	-0.473713	-0.226937	0.817724	-0.235422
44083	8.660681	-1.642536	-4.267536	0.037626	0.011712	-0.026022	-0.820564	0.025628	0.095299	-0.473793	-0.227593	0.817399	-0.235755
