# Supplementary material for: Identification of Haptic Based Guiding Using Hard Reins
Source: PLoS One. 2015 Jul 22;10(7):e0132020. doi: 10.1371/journal.pone.0132020 (PMC4511788; doi:10.1371/journal.pone.0132020)
Supplement: S8 File — (ZIP) [file pone.0132020.s008.zip › Exp2_MotionData1/Subject2/path1/T9/gh9.txt]

// Start Time: 0
// Sample rate: 25.0Hz
// Scenario: 4.9
// Firmware Version: 2.6.1
Counter	Acc_X	Acc_Y	Acc_Z	Gyr_X	Gyr_Y	Gyr_Z	Mag_X	Mag_Y	Mag_Z	Quat_w	Quat_x	Quat_y	Quat_z
43554	1.210388	-9.343641	-2.237770	0.056645	-0.002190	-0.004092	0.058101	0.819308	0.374563	0.523168	-0.703066	0.345474	-0.335622
43555	1.215812	-9.471180	-2.244310	0.042880	-0.000422	-0.021693	0.057434	0.820953	0.374176	0.523796	-0.702708	0.344777	-0.336108
43556	1.162950	-9.509804	-2.250146	0.004310	0.005027	-0.015437	0.056915	0.819851	0.372870	0.523836	-0.702736	0.344486	-0.336285
43557	1.090623	-9.509884	-2.231617	-0.000848	-0.013288	-0.022821	0.057173	0.821221	0.373261	0.523925	-0.702934	0.343932	-0.336300
43558	1.004067	-9.563153	-2.278785	-0.034132	-0.007846	-0.021152	0.056111	0.820828	0.373794	0.523476	-0.703491	0.343682	-0.336090
43559	1.048106	-9.697775	-2.268259	-0.013129	-0.024242	-0.009938	0.057834	0.820400	0.374042	0.523552	-0.703804	0.343282	-0.335725
43560	1.136549	-9.539044	-2.342030	-0.093920	0.001313	0.002531	0.057565	0.819324	0.375616	0.522359	-0.704764	0.343856	-0.334980
43561	1.157736	-9.422859	-2.152947	-0.097330	0.035083	-0.010466	0.055841	0.817447	0.377463	0.520832	-0.705564	0.344632	-0.334877
43562	1.090497	-9.475555	-2.043881	0.033936	0.034318	-0.000573	0.056235	0.817448	0.377984	0.521188	-0.704984	0.344658	-0.335516
43563	1.052076	-9.509403	-2.068721	0.102080	0.039905	0.012685	0.055571	0.818680	0.377335	0.522602	-0.703504	0.344472	-0.336613
43564	1.076534	-9.584047	-2.098349	0.042572	0.028886	0.016097	0.055052	0.820023	0.374195	0.523225	-0.702751	0.344622	-0.337064
43565	1.086243	-9.595911	-2.055212	0.005958	0.030639	0.002989	0.053986	0.821677	0.374204	0.523289	-0.702398	0.344849	-0.337468
43566	1.066890	-9.586670	-2.156092	0.014847	0.002284	-0.011689	0.054781	0.822755	0.373412	0.523521	-0.702309	0.344510	-0.337640
43567	1.076315	-9.540989	-2.172169	-0.016798	-0.001375	-0.000770	0.055574	0.821934	0.374323	0.523461	-0.702436	0.344505	-0.337474
43568	1.119885	-9.576987	-2.169866	0.007767	0.003218	-0.004341	0.055716	0.821100	0.373273	0.523637	-0.702363	0.344328	-0.337533
43569	1.172914	-9.577143	-2.246196	0.004318	0.001381	-0.011736	0.053322	0.821959	0.374341	0.523776	-0.702329	0.344054	-0.337667
43570	1.167773	-9.509777	-2.245299	-0.029058	0.005019	-0.004531	0.054390	0.820574	0.373808	0.523418	-0.702628	0.344148	-0.337504
43571	1.152934	-9.427731	-2.167464	-0.008106	0.005045	-0.000739	0.054648	0.821942	0.374068	0.523427	-0.702628	0.344151	-0.337489
43572	1.114554	-9.466030	-2.086735	0.020792	0.003246	0.003101	0.054917	0.821660	0.373542	0.523835	-0.702367	0.343992	-0.337561
43573	1.172684	-9.523828	-2.135018	0.017192	0.012421	0.014149	0.054254	0.822618	0.372892	0.524249	-0.701949	0.344109	-0.337669
43574	1.117242	-9.526329	-2.130769	-0.041391	0.017813	0.006459	0.053586	0.822909	0.373815	0.523703	-0.702215	0.344576	-0.337487
43575	1.059262	-9.499797	-2.078122	-0.030883	0.012329	0.006516	0.055173	0.823033	0.374327	0.523392	-0.702352	0.344910	-0.337341
43576	1.081188	-9.547894	-2.083394	-0.011675	0.001409	0.015863	0.055309	0.821803	0.374587	0.523443	-0.702356	0.345129	-0.337030
43577	1.102562	-9.480590	-2.115860	-0.048496	0.017824	0.014726	0.055569	0.822081	0.375371	0.522904	-0.702582	0.345754	-0.336754
43578	1.114722	-9.504809	-2.168902	-0.038011	0.021498	0.015699	0.056095	0.821132	0.376808	0.522444	-0.702726	0.346360	-0.336546
43579	1.095552	-9.528820	-2.143010	0.000635	0.017852	0.004825	0.054245	0.819106	0.377346	0.522528	-0.702506	0.346515	-0.336715
43580	1.081116	-9.536134	-2.162453	0.039177	0.027021	0.000392	0.054255	0.818814	0.375511	0.523006	-0.701906	0.346454	-0.337286
43581	1.138849	-9.509680	-2.199955	-0.002877	0.019682	0.002960	0.053451	0.820470	0.376043	0.523014	-0.701725	0.346624	-0.337475
43582	1.090610	-9.504874	-2.173929	0.021641	0.034316	0.000291	0.054250	0.822083	0.374072	0.523200	-0.701265	0.346745	-0.338020
43583	1.080574	-9.423180	-2.201686	0.042581	0.014244	0.004115	0.055303	0.822086	0.375504	0.523888	-0.700638	0.346568	-0.338435
43584	1.095310	-9.478347	-2.159109	0.032100	0.027028	0.004968	0.053975	0.823464	0.374992	0.524296	-0.700079	0.346618	-0.338908
43585	1.091148	-9.615299	-2.098650	0.054920	0.012437	0.010649	0.052922	0.823734	0.373428	0.525212	-0.699289	0.346430	-0.339313
43586	1.136214	-9.464122	-2.244954	0.056764	-0.002218	-0.010549	0.054260	0.825052	0.370011	0.526066	-0.698779	0.345779	-0.339705
43587	1.104774	-9.442406	-2.208932	-0.010855	-0.007724	0.012187	0.053996	0.824782	0.370013	0.526202	-0.698813	0.345848	-0.339354
43588	1.030984	-9.639517	-2.109155	0.018244	0.003230	0.003094	0.054917	0.825734	0.370530	0.526570	-0.698575	0.345710	-0.339414
43589	0.979915	-9.548264	-2.132359	0.049859	-0.002265	-0.013356	0.055188	0.826263	0.368955	0.527345	-0.698108	0.345070	-0.339823
43590	1.004045	-9.547853	-2.026496	0.006100	-0.002308	-0.009886	0.055722	0.827335	0.367379	0.527497	-0.698129	0.344766	-0.339851
43591	1.042432	-9.509406	-2.064010	-0.058666	-0.002380	-0.013906	0.054788	0.824778	0.370530	0.526754	-0.698810	0.344857	-0.339513
43592	1.095225	-9.456362	-2.062773	0.000810	0.014145	-0.013630	0.053069	0.824655	0.370020	0.526686	-0.698793	0.344726	-0.339786
43593	1.167452	-9.431972	-2.008941	0.011295	0.005036	-0.008948	0.052533	0.825894	0.370156	0.526901	-0.698653	0.344486	-0.339983
43594	1.254210	-9.422056	-1.974383	-0.000996	0.012356	-0.004404	0.053596	0.824791	0.370540	0.526888	-0.698608	0.344468	-0.340114
43595	1.230452	-9.494080	-1.913196	0.014742	0.016038	0.003055	0.052539	0.825069	0.369763	0.527155	-0.698274	0.344483	-0.340371
43596	1.196539	-9.465683	-2.033150	0.017161	0.014255	0.017835	0.053332	0.827509	0.368316	0.527533	-0.697871	0.344672	-0.340420
43597	1.158758	-9.631613	-1.983014	0.042479	0.021625	0.034570	0.053861	0.827504	0.368443	0.528362	-0.696989	0.344993	-0.340616
43598	1.052703	-9.639112	-2.003315	0.075741	0.050879	0.029152	0.054125	0.827910	0.368310	0.529374	-0.695632	0.345339	-0.341468
43599	0.987530	-9.619681	-1.912424	0.063536	0.052668	0.025391	0.054258	0.829945	0.366737	0.530220	-0.694372	0.345717	-0.342335
43600	0.946659	-9.643769	-1.896338	0.020918	0.036102	0.001205	0.053993	0.831035	0.365953	0.530383	-0.693891	0.345884	-0.342890
43601	0.973073	-9.619546	-1.864542	0.027198	0.015971	-0.011653	0.052814	0.830342	0.363735	0.530730	-0.693518	0.345609	-0.343384
43602	1.033140	-9.576185	-1.884980	0.030698	-0.002292	-0.011607	0.052148	0.830085	0.364658	0.531202	-0.693280	0.345130	-0.343616
43603	1.088318	-9.518364	-1.895658	0.032501	-0.016920	-0.018036	0.052948	0.831288	0.362686	0.531807	-0.693119	0.344381	-0.343757
43604	1.153522	-9.542451	-1.941000	0.028880	-0.026016	-0.004192	0.053217	0.830870	0.362291	0.532471	-0.693016	0.343756	-0.343562
43605	1.163473	-9.610037	-2.009075	0.004359	-0.019635	-0.002476	0.054017	0.830850	0.361236	0.532804	-0.693070	0.343386	-0.343308
43606	1.153625	-9.566710	-1.998957	0.026951	-0.005870	0.010535	0.055336	0.832069	0.361488	0.533405	-0.692749	0.343191	-0.343219
43607	1.139347	-9.605133	-1.968420	0.019876	0.005108	0.019712	0.055344	0.830153	0.361487	0.533927	-0.692320	0.343284	-0.343178
43608	1.061838	-9.528133	-1.922450	-0.013462	0.016032	0.022288	0.055066	0.832354	0.362276	0.533894	-0.692194	0.343772	-0.342996
43609	1.018423	-9.523285	-1.886776	0.034020	0.014194	0.001302	0.055339	0.831793	0.361225	0.534421	-0.691679	0.343612	-0.343373
43610	1.018564	-9.552061	-1.858370	0.004170	0.020584	0.012217	0.055864	0.833426	0.360960	0.534536	-0.691407	0.343878	-0.343475
43611	1.057357	-9.600323	-1.921103	0.013089	0.010512	-0.002484	0.055347	0.832456	0.359129	0.534772	-0.691168	0.343771	-0.343695
43612	1.067024	-9.605116	-1.921080	-0.051690	-0.009654	0.000911	0.055599	0.832071	0.362010	0.534243	-0.691777	0.343945	-0.343119
43613	1.042907	-9.602668	-1.894863	-0.035893	0.004966	-0.004570	0.055867	0.831383	0.361876	0.533822	-0.692117	0.344087	-0.342946
43614	1.071286	-9.484629	-1.871336	-0.051759	0.014104	-0.000055	0.055866	0.830842	0.362531	0.533127	-0.692574	0.344491	-0.342700
43615	1.052118	-9.508615	-1.838242	0.003346	0.026966	0.004819	0.056787	0.831522	0.363179	0.533162	-0.692279	0.344728	-0.343003
43616	1.095695	-9.547085	-1.855179	0.004126	0.032485	0.015893	0.054804	0.830451	0.363195	0.533216	-0.691896	0.345179	-0.343237
43617	1.062300	-9.624252	-1.885382	0.019800	0.047145	0.025181	0.055861	0.830988	0.363449	0.533479	-0.691146	0.345799	-0.343716
43618	1.043103	-9.643533	-1.883431	0.056560	0.056322	0.025353	0.056524	0.832065	0.362395	0.534160	-0.689978	0.346266	-0.344534
43619	1.013881	-9.580905	-1.846815	0.030338	0.050789	0.019687	0.054799	0.832227	0.362934	0.534504	-0.689125	0.346777	-0.345192
43620	1.009218	-9.614611	-1.849732	0.009493	0.050728	0.004817	0.054539	0.832082	0.361887	0.534427	-0.688633	0.347234	-0.345833
43621	1.018890	-9.619306	-1.820899	0.037546	0.034305	0.004061	0.054547	0.832203	0.360315	0.534876	-0.687924	0.347304	-0.346479
43622	1.050404	-9.657956	-1.883565	0.030627	0.034285	-0.004276	0.054285	0.833151	0.359007	0.535146	-0.687388	0.347302	-0.347128
43623	1.038359	-9.657800	-1.830860	-0.009703	0.015984	0.006622	0.054284	0.832746	0.359531	0.535087	-0.687295	0.347539	-0.347165
43624	1.038177	-9.619299	-1.830321	0.006112	0.008672	-0.000672	0.054279	0.833569	0.359793	0.535220	-0.687171	0.347488	-0.347257
43625	1.043000	-9.619273	-1.825475	-0.013092	0.012293	-0.006312	0.054284	0.833832	0.358745	0.535050	-0.687231	0.347531	-0.347357
43626	1.057103	-9.542211	-1.814659	-0.020165	0.010469	-0.002657	0.054012	0.833578	0.360320	0.534797	-0.687392	0.347651	-0.347309
43627	1.011345	-9.551813	-1.781611	0.012906	0.012376	0.017810	0.054016	0.833297	0.359664	0.535150	-0.687006	0.347846	-0.347333
43628	1.004204	-9.571061	-1.777146	0.037528	0.003238	0.008721	0.054015	0.833571	0.359665	0.535815	-0.686515	0.347653	-0.347472
43629	1.038016	-9.585629	-1.834652	0.025211	0.003248	0.014198	0.054545	0.834108	0.359267	0.536374	-0.686087	0.347616	-0.347493
43630	1.004445	-9.624180	-1.830705	0.004216	0.008702	0.014084	0.054940	0.834788	0.359265	0.536583	-0.685881	0.347780	-0.347413
43631	0.975671	-9.657943	-1.836248	0.000755	0.001378	0.012233	0.055341	0.834369	0.358868	0.536804	-0.685742	0.347868	-0.347256
43632	0.970936	-9.677284	-1.860571	-0.035948	0.013201	0.004646	0.054813	0.834642	0.358217	0.536368	-0.686004	0.348225	-0.347056
43633	0.985034	-9.595081	-1.753655	-0.014950	0.015961	0.004744	0.055605	0.833009	0.360045	0.536219	-0.685986	0.348477	-0.347068
43634	0.970478	-9.575844	-1.748719	-0.003511	0.017781	-0.002586	0.054548	0.833289	0.359398	0.536143	-0.685915	0.348564	-0.347238
43635	0.951233	-9.585541	-1.758638	0.007026	0.004990	-0.004359	0.055212	0.833548	0.358738	0.536311	-0.685799	0.348423	-0.347350
43636	0.992200	-9.580612	-1.748584	0.014837	0.005023	0.003065	0.054545	0.834108	0.359267	0.536615	-0.685581	0.348322	-0.347411
43637	1.019168	-9.676973	-1.797698	0.000889	0.005009	0.001155	0.055344	0.832733	0.359522	0.536737	-0.685493	0.348299	-0.347420
43638	1.034243	-9.812221	-1.953100	-0.014693	0.004964	-0.014604	0.054409	0.834253	0.359924	0.536515	-0.685716	0.348159	-0.347463
43639	1.023901	-9.662921	-1.912691	-0.060425	0.014086	-0.001014	0.054413	0.832480	0.360447	0.535711	-0.686242	0.348632	-0.347191
43640	0.979652	-9.477217	-1.761655	-0.049931	0.008590	-0.004657	0.053613	0.831955	0.361764	0.535050	-0.686749	0.348909	-0.346929
43641	0.999146	-9.517855	-1.694823	-0.011342	-0.026095	-0.002560	0.053608	0.832101	0.362681	0.535191	-0.687037	0.348588	-0.346464
43642	0.990016	-9.628751	-1.751680	-0.014811	-0.020614	-0.002580	0.055733	0.831930	0.361746	0.535234	-0.687360	0.348329	-0.346017
43643	1.028911	-9.696056	-1.754662	0.032598	-0.015102	-0.013419	0.054808	0.832073	0.361230	0.535830	-0.687174	0.347672	-0.346126
43644	1.038933	-9.778014	-1.803732	0.003803	-0.020628	-0.019088	0.054550	0.830568	0.360969	0.536004	-0.687402	0.347075	-0.346000
43645	0.980538	-9.672806	-1.963649	-0.098731	-0.020735	-0.019613	0.055070	0.831667	0.362014	0.534788	-0.688706	0.347182	-0.345183
43646	0.931407	-9.480394	-1.959008	-0.045428	-0.008810	-0.023064	0.053483	0.830322	0.362550	0.534183	-0.689415	0.346980	-0.344907
43647	0.978999	-9.345390	-1.911057	0.021808	-0.015097	-0.010722	0.054673	0.829771	0.363458	0.534644	-0.689330	0.346440	-0.344903
43648	1.013282	-9.455919	-1.885879	0.041005	0.012369	-0.000509	0.055070	0.830309	0.363061	0.535238	-0.688810	0.346183	-0.345280
43649	1.057382	-9.605110	-1.913968	0.067437	-0.005893	-0.007721	0.054274	0.832630	0.361628	0.536280	-0.688155	0.345467	-0.345686
43650	1.062742	-9.720757	-1.961154	0.062169	0.016047	-0.004083	0.053352	0.833988	0.359539	0.537109	-0.687401	0.345062	-0.346303
43651	1.086322	-9.604896	-1.868081	-0.016576	0.012289	-0.010019	0.054822	0.831637	0.358740	0.536847	-0.687541	0.345091	-0.346403
43652	1.090875	-9.544450	-1.785567	-0.041136	0.008616	-0.004605	0.052969	0.830569	0.359279	0.536311	-0.687959	0.345297	-0.346197
43653	1.095712	-9.546781	-1.766349	-0.006120	0.012310	-0.004433	0.053485	0.832083	0.360716	0.536230	-0.687949	0.345328	-0.346312
43654	1.059337	-9.503623	-1.790090	0.016529	-0.002268	0.004930	0.054280	0.831938	0.360841	0.536628	-0.687758	0.345151	-0.346253
43655	1.028111	-9.527667	-1.766712	-0.013215	-0.000479	0.004776	0.054814	0.831653	0.360312	0.536600	-0.687849	0.345220	-0.346045
43656	1.011580	-9.599807	-1.743871	-0.044709	0.001316	0.007385	0.053213	0.832237	0.362160	0.536143	-0.688267	0.345549	-0.345595
43657	1.014119	-9.628841	-1.792268	0.007874	-0.029704	0.004933	0.055087	0.830005	0.360047	0.536611	-0.688330	0.345162	-0.345128
43658	1.023577	-9.590387	-1.810846	-0.034086	-0.022458	-0.004521	0.054416	0.830843	0.360970	0.536389	-0.688888	0.344982	-0.344539
43659	1.008761	-9.518394	-1.857989	0.005985	-0.016895	0.008590	0.055743	0.830146	0.361221	0.536767	-0.688859	0.344796	-0.344196
43660	0.989582	-9.542577	-1.882514	-0.007977	-0.020577	0.004835	0.054678	0.829488	0.362540	0.536943	-0.689047	0.344610	-0.343731
43661	0.972605	-9.523525	-1.930420	0.007784	-0.005950	-0.000647	0.055205	0.831797	0.361489	0.537203	-0.688989	0.344404	-0.343646
43662	1.013847	-9.576306	-1.909169	0.009598	0.005014	-0.004342	0.056395	0.832197	0.361741	0.537406	-0.688898	0.344198	-0.343717
43663	1.011300	-9.547428	-1.906387	0.014785	0.015996	-0.000643	0.056003	0.830696	0.361744	0.537607	-0.688618	0.344182	-0.343981
43664	1.018583	-9.556956	-1.882445	0.027013	0.019673	0.003106	0.055871	0.831783	0.360828	0.537987	-0.688175	0.344141	-0.344314
43665	1.030866	-9.602429	-1.818149	0.034011	0.027001	0.007746	0.056401	0.831777	0.360824	0.538432	-0.687555	0.344226	-0.344770
43666	1.069634	-9.643298	-1.830364	0.032261	0.023356	0.010515	0.055215	0.831234	0.359916	0.538902	-0.686972	0.344305	-0.345121
43667	1.086234	-9.585596	-1.853407	0.018354	0.001383	-0.000598	0.054693	0.831225	0.358479	0.539246	-0.686757	0.344106	-0.345209
43668	1.086468	-9.633598	-1.818068	-0.013069	0.006815	-0.006301	0.055743	0.832318	0.359519	0.539110	-0.686911	0.344051	-0.345171
43669	1.101147	-9.676725	-1.772922	-0.039342	-0.005992	0.000971	0.056006	0.832863	0.359517	0.538719	-0.687361	0.344189	-0.344747
43670	1.129552	-9.566061	-1.795112	-0.024469	-0.024256	-0.002621	0.055746	0.830547	0.360304	0.538657	-0.687818	0.343945	-0.344177
43671	1.091232	-9.618954	-1.760201	-0.039202	-0.038928	-0.011901	0.056530	0.833004	0.360561	0.538402	-0.688582	0.343547	-0.343443
43672	0.999172	-9.533097	-1.930306	-0.016602	-0.046202	-0.007167	0.056796	0.832185	0.361083	0.538576	-0.689144	0.342930	-0.342659
43673	1.018856	-9.617327	-1.945708	-0.056858	-0.038925	-0.004608	0.057465	0.829175	0.361862	0.538121	-0.690051	0.342755	-0.341722
43674	1.000072	-9.720555	-1.865707	-0.012973	-0.031588	-0.009008	0.058917	0.831209	0.361589	0.538242	-0.690495	0.342224	-0.341167
43675	0.975597	-9.643603	-1.864856	-0.006082	-0.015120	-0.004389	0.057989	0.829861	0.362644	0.538327	-0.690690	0.341962	-0.340902
43676	1.014070	-9.619283	-1.811340	-0.017380	-0.013321	-0.011832	0.056400	0.828111	0.363705	0.538198	-0.691032	0.341707	-0.340667
43677	0.922796	-9.686342	-1.666690	0.062506	-0.020607	-0.026185	0.057992	0.829448	0.362382	0.539126	-0.690668	0.340616	-0.341029
43678	0.985040	-9.589726	-1.595133	0.031080	-0.024318	-0.036493	0.058252	0.832036	0.361464	0.539610	-0.690768	0.339496	-0.341180
43679	0.979667	-9.474318	-1.617571	0.006487	-0.037130	-0.033835	0.057460	0.832174	0.360684	0.539833	-0.691162	0.338501	-0.341016
43680	1.105300	-9.532094	-1.698833	0.006285	-0.035223	-0.011681	0.057727	0.831894	0.360420	0.540200	-0.691418	0.337806	-0.340605
43681	1.167976	-9.537404	-1.880777	0.049978	-0.024186	-0.011472	0.058003	0.831870	0.358321	0.541085	-0.691104	0.336960	-0.340676
43682	1.134689	-9.638732	-1.940126	0.046402	-0.012287	-0.002275	0.057999	0.832965	0.358322	0.541911	-0.690701	0.336376	-0.340756
43683	1.139447	-9.624203	-1.915871	0.014788	-0.007727	0.007709	0.058790	0.833235	0.358839	0.542320	-0.690533	0.336212	-0.340610
43684	1.057549	-9.638642	-1.868823	0.013116	-0.000452	0.000303	0.058657	0.834052	0.358317	0.542626	-0.690395	0.336014	-0.340597
43685	1.018955	-9.633801	-1.837906	-0.002644	-0.000475	0.001144	0.059854	0.833487	0.357914	0.542697	-0.690413	0.335957	-0.340503
43686	1.038298	-9.643230	-1.792244	-0.010576	-0.009600	0.010348	0.059457	0.833490	0.357786	0.542812	-0.690533	0.335948	-0.340086
43687	1.062168	-9.595295	-1.860970	-0.021823	-0.009650	-0.008168	0.060383	0.833211	0.358302	0.542614	-0.690886	0.335795	-0.339836
43688	1.038293	-9.643321	-1.818654	-0.051582	-0.007853	-0.004629	0.060383	0.833754	0.357910	0.542062	-0.691553	0.335848	-0.339308
43689	1.023501	-9.573478	-1.791404	-0.013111	-0.013292	-0.002584	0.060645	0.833623	0.358694	0.542045	-0.691799	0.335674	-0.339005
43690	1.023599	-9.595224	-1.818116	-0.013170	-0.007793	0.002946	0.061433	0.833627	0.359998	0.542060	-0.691983	0.335601	-0.338677
43691	0.975363	-9.592990	-1.840141	-0.006300	-0.000452	0.014042	0.061575	0.832383	0.358948	0.542165	-0.691956	0.335752	-0.338414
43692	0.961083	-9.631437	-1.816807	0.000842	-0.016922	0.004876	0.061713	0.831692	0.358422	0.542449	-0.692038	0.335510	-0.338031
43693	0.975367	-9.592916	-1.818534	-0.016603	-0.009651	-0.004454	0.062372	0.832507	0.358548	0.542349	-0.692309	0.335377	-0.337769
43694	1.009238	-9.619473	-1.864204	0.000787	-0.016902	0.008569	0.061978	0.832640	0.357765	0.542663	-0.692372	0.335175	-0.337336
43695	1.042993	-9.619405	-1.863888	-0.017529	-0.022415	0.002949	0.063035	0.833178	0.358019	0.542683	-0.692691	0.335012	-0.336810
43696	1.052389	-9.566398	-1.848652	-0.037661	-0.011478	-0.000864	0.061979	0.831551	0.358289	0.542361	-0.693193	0.335006	-0.336303
43697	1.100408	-9.522930	-1.830790	-0.044755	-0.013287	0.007408	0.062507	0.831005	0.359070	0.541968	-0.693717	0.335185	-0.335675
43698	1.067110	-9.619225	-1.825249	-0.027112	-0.016037	-0.000801	0.063304	0.830315	0.359326	0.541832	-0.694145	0.335038	-0.335158
43699	1.018526	-9.542305	-1.819822	-0.009731	-0.011436	0.006658	0.063163	0.830603	0.360637	0.541908	-0.694281	0.334991	-0.334800
43700	1.023450	-9.561340	-1.760025	-0.000929	-0.002298	0.003920	0.063972	0.829481	0.358796	0.542069	-0.694295	0.334893	-0.334607
43701	1.028496	-9.609529	-1.782260	0.025274	-0.007730	0.012370	0.063971	0.830027	0.358665	0.542648	-0.693986	0.334730	-0.334475
43702	0.999667	-9.628592	-1.710775	0.055082	-0.011365	0.011603	0.064098	0.831937	0.358272	0.543677	-0.693380	0.334307	-0.334481
43703	0.896415	-9.717816	-1.708189	0.071003	-0.019620	-0.000301	0.064762	0.832333	0.357611	0.544891	-0.692730	0.333532	-0.334626
43704	0.923065	-9.744158	-1.686704	0.008301	-0.022504	-0.030145	0.064503	0.832324	0.356434	0.545076	-0.692995	0.332703	-0.334604
43705	0.983028	-9.679173	-1.716442	-0.016285	-0.035300	-0.024713	0.065829	0.832308	0.356292	0.545026	-0.693557	0.332002	-0.334215
43706	1.003913	-9.508400	-1.747461	-0.012838	-0.038955	-0.029311	0.064502	0.833414	0.355910	0.545039	-0.694163	0.331129	-0.333801
43707	1.081202	-9.537152	-1.756746	0.029225	-0.038905	-0.031863	0.065163	0.833681	0.356036	0.545596	-0.694300	0.329982	-0.333743
43708	1.129524	-9.561347	-1.823854	0.053568	-0.027862	-0.016986	0.064761	0.835324	0.355647	0.546526	-0.694012	0.328983	-0.333807
43709	1.066863	-9.566221	-1.805302	0.048327	-0.019657	-0.018874	0.065964	0.835018	0.353803	0.547301	-0.693726	0.328097	-0.334002
43710	1.062362	-9.633556	-1.791884	0.063240	-0.013246	-0.018805	0.063852	0.834889	0.352247	0.548254	-0.693243	0.327169	-0.334354
43711	1.095180	-9.436241	-1.808016	0.090167	0.005090	-0.011322	0.065180	0.838264	0.349224	0.549490	-0.692285	0.326377	-0.335082
43712	1.041745	-9.352014	-1.773723	-0.018509	-0.002322	-0.000793	0.065719	0.837425	0.348040	0.549395	-0.692543	0.326288	-0.334790
43713	1.028437	-9.600151	-1.854151	0.055000	-0.005864	0.012518	0.065180	0.838943	0.348700	0.550368	-0.691894	0.325943	-0.334872
43714	0.971129	-9.720811	-1.923598	0.115530	0.028889	-0.001991	0.066113	0.839465	0.347252	0.551867	-0.690427	0.325381	-0.335977
43715	0.951766	-9.701287	-1.832278	0.102503	0.036154	-0.011300	0.064136	0.840825	0.344123	0.553053	-0.689128	0.324855	-0.337201
43716	0.975303	-9.575768	-1.729468	-0.010418	0.034195	-0.013721	0.064531	0.841369	0.344251	0.552726	-0.689116	0.324978	-0.337642
43717	0.951156	-9.563408	-1.619087	-0.006020	0.026882	-0.011845	0.064543	0.839173	0.343595	0.552470	-0.689084	0.325076	-0.338032
43718	1.050232	-9.608795	-1.580387	0.050091	0.015980	-0.014307	0.064671	0.841489	0.342809	0.553111	-0.688549	0.324539	-0.338588
43719	1.062662	-9.685566	-1.521330	0.104431	0.005071	-0.013088	0.064663	0.844220	0.342155	0.554510	-0.687447	0.323630	-0.339409
43720	1.033899	-9.719124	-1.466853	0.160548	-0.002201	-0.018330	0.063618	0.844475	0.339150	0.556696	-0.685773	0.322207	-0.340570
43721	1.118568	-9.776531	-1.416453	0.216584	0.003361	-0.014358	0.063369	0.848520	0.332995	0.559628	-0.683426	0.320490	-0.342099
43722	1.174195	-9.809843	-1.339578	0.235996	-0.005778	-0.023472	0.063378	0.852170	0.328541	0.562827	-0.680955	0.318404	-0.343721
43723	1.377719	-10.016044	-1.244542	0.425359	0.023653	-0.039153	0.062207	0.857165	0.320560	0.568263	-0.676231	0.315114	-0.347120
43724	1.490237	-9.831732	-0.888002	0.614595	0.034784	-0.052987	0.061986	0.863330	0.307461	0.576021	-0.669252	0.310468	-0.352011
43725	1.627607	-9.811596	-0.708785	0.880888	0.044186	-0.066417	0.059924	0.873289	0.288613	0.587055	-0.659105	0.303729	-0.358743
43726	1.647114	-9.823169	0.117079	1.615905	0.039368	-0.095920	0.054995	0.890248	0.255246	0.607154	-0.640041	0.291187	-0.370030
43727	1.092057	-9.650594	1.650775	2.339893	0.078419	-0.068367	0.052803	0.911081	0.201941	0.635557	-0.610734	0.273506	-0.385053
43728	1.326225	-9.197247	1.803362	2.516901	-0.025605	-0.091319	0.054766	0.927834	0.142310	0.664930	-0.578657	0.252342	-0.399183
43729	0.955011	-9.185891	2.525071	2.504408	-0.036571	-0.043398	0.052164	0.938522	0.073149	0.693005	-0.545103	0.230904	-0.411450
43730	1.296703	-8.951601	4.696989	2.426424	-0.098908	-0.043721	0.051959	0.942775	0.006323	0.718753	-0.511853	0.208777	-0.421678
43731	1.073661	-8.692107	4.717752	2.693878	-0.094933	-0.020244	0.048403	0.939820	-0.073452	0.745617	-0.473178	0.184021	-0.431617
43732	0.892844	-8.161136	5.294882	3.112136	-0.136553	-0.009795	0.045967	0.924240	-0.155600	0.774026	-0.427130	0.154637	-0.441056
43733	1.429704	-7.434370	6.419215	3.111740	-0.129114	0.037231	0.049216	0.899519	-0.228625	0.799915	-0.379055	0.125048	-0.448126
43734	1.209333	-6.696505	7.008480	2.736948	-0.113158	0.027874	0.048660	0.865670	-0.302018	0.819999	-0.335689	0.098661	-0.452969
43735	1.360033	-5.925515	7.217558	2.422826	-0.085963	0.066814	0.048863	0.825634	-0.363887	0.836158	-0.296044	0.075432	-0.455531
43736	1.524423	-4.967333	7.979154	2.188345	-0.055032	0.117211	0.046055	0.777685	-0.426916	0.849477	-0.259505	0.055090	-0.456082
43737	1.710794	-4.566380	9.021224	1.960210	-0.082542	0.195443	0.048822	0.736977	-0.471248	0.860930	-0.226340	0.036537	-0.454131
43738	1.296679	-4.166606	9.363867	1.965863	-0.093493	0.230519	0.053762	0.700064	-0.503147	0.871325	-0.193001	0.017970	-0.450800
43739	1.701985	-3.713784	9.263569	1.929003	-0.064261	0.211824	0.056236	0.655338	-0.539092	0.880087	-0.159552	0.000014	-0.447203
43740	1.723696	-3.182386	9.847396	1.578624	-0.017347	0.133345	0.057607	0.612204	-0.567820	0.885884	-0.131836	-0.014116	-0.444556
43741	1.759664	-2.644414	9.531180	1.211145	0.064368	0.063965	0.057080	0.572162	-0.590504	0.889424	-0.109615	-0.023838	-0.443103
43742	1.524485	-1.860596	9.494366	0.757149	0.092889	-0.019640	0.059899	0.546672	-0.604691	0.890860	-0.095284	-0.029076	-0.443220
43743	1.329623	-1.442264	9.508018	0.515434	0.129116	-0.037560	0.064621	0.533143	-0.611156	0.891548	-0.084769	-0.031683	-0.443793
43744	1.299535	-1.202024	9.415078	0.459220	0.105312	-0.032282	0.065504	0.519923	-0.618507	0.892071	-0.075604	-0.034076	-0.444220
43745	1.079259	-1.027566	9.194603	0.469595	0.066918	-0.034953	0.067689	0.508091	-0.622462	0.892486	-0.066453	-0.037365	-0.444586
43746	1.226040	-0.962037	9.273715	0.362470	0.092489	-0.003232	0.068801	0.499011	-0.626013	0.892983	-0.059138	-0.039083	-0.444473
43747	1.225897	-0.922798	9.490328	0.185697	0.067617	0.001444	0.069373	0.493219	-0.629820	0.893269	-0.055090	-0.039778	-0.444358
43748	1.149045	-0.980170	9.644853	-0.013657	0.062772	-0.012481	0.073107	0.489191	-0.631556	0.893192	-0.054748	-0.038692	-0.444649
43749	1.327681	-1.012372	9.974966	-0.094172	0.066379	0.001877	0.073104	0.489604	-0.631294	0.893161	-0.055739	-0.036911	-0.444740
43750	1.153947	-0.994376	9.709518	-0.069806	0.062749	0.003847	0.074672	0.492889	-0.629470	0.893159	-0.056413	-0.035307	-0.444790
43751	1.090345	-0.802084	9.687614	-0.101531	0.035324	0.016638	0.074641	0.498247	-0.627371	0.893222	-0.057840	-0.033989	-0.444582
43752	1.259974	-0.979543	9.763532	-0.169603	0.049870	0.008901	0.076211	0.502071	-0.626334	0.893129	-0.060415	-0.031721	-0.444596
43753	1.249832	-0.881498	9.591961	-0.245054	0.108286	0.006580	0.078300	0.506589	-0.623728	0.892954	-0.063768	-0.027835	-0.444737
43754	1.284579	-1.082874	9.788720	-0.185147	0.122906	-0.015280	0.082229	0.513290	-0.619694	0.892639	-0.065954	-0.024155	-0.445267
43755	1.320922	-1.118771	9.824566	0.027394	0.146946	0.002374	0.083413	0.515330	-0.619572	0.892770	-0.064116	-0.022014	-0.445383
43756	0.998747	-0.804495	9.739541	0.213626	0.165377	-0.003198	0.087791	0.513640	-0.619346	0.893068	-0.058808	-0.021110	-0.445562
43757	1.132844	-0.619778	9.498511	0.186789	0.161838	0.038201	0.092848	0.508379	-0.619783	0.893692	-0.054000	-0.020089	-0.444966
43758	1.106546	-1.157245	9.956466	0.104935	0.137959	0.045226	0.096727	0.502152	-0.622307	0.894256	-0.050896	-0.018651	-0.444262
43759	0.860755	-1.186634	9.948957	0.057977	0.125910	0.013620	0.100180	0.501282	-0.623252	0.894485	-0.048732	-0.017147	-0.444104
43760	1.058148	-1.113504	10.110272	-0.010008	0.074627	-0.005100	0.102574	0.500420	-0.624583	0.894450	-0.048227	-0.015871	-0.444276
43761	0.537806	-1.237252	9.407474	-0.052038	0.045257	-0.025577	0.103083	0.503988	-0.623013	0.894191	-0.048765	-0.014861	-0.444773
43762	0.336858	-1.059396	9.465710	-0.178176	0.055136	-0.028094	0.105044	0.507413	-0.620406	0.893769	-0.051433	-0.012459	-0.445394
43763	0.396898	-1.006057	9.548643	-0.381389	0.062265	-0.014369	0.104609	0.514282	-0.618172	0.893245	-0.057712	-0.008172	-0.445776
43764	0.291573	-1.151797	9.912925	-0.330494	0.022097	-0.001130	0.105871	0.523627	-0.612805	0.892825	-0.063399	-0.004973	-0.445891
43765	0.626633	-1.134185	9.942707	-0.115008	-0.032469	-0.005480	0.106637	0.529107	-0.611237	0.892634	-0.065761	-0.004725	-0.445935
43766	0.696424	-1.110277	9.857267	0.105635	-0.072437	-0.009836	0.102789	0.530248	-0.610943	0.892656	-0.064501	-0.007113	-0.446043
43767	0.687125	-1.190278	9.688009	0.137217	-0.101652	-0.015162	0.101367	0.526934	-0.615519	0.892686	-0.062977	-0.010360	-0.446136
43768	0.948659	-1.427684	9.771145	0.148158	-0.093452	-0.040940	0.098481	0.522837	-0.617987	0.892468	-0.061138	-0.013542	-0.446744
43769	0.944376	-1.543334	9.728671	0.155814	-0.086291	-0.103663	0.094269	0.518891	-0.620576	0.891707	-0.059156	-0.016788	-0.448417
43770	1.213054	-1.253889	9.778451	0.142019	-0.082695	-0.136967	0.089921	0.515633	-0.622901	0.890594	-0.057300	-0.019839	-0.450739
43771	1.134386	-0.957624	9.210504	0.148755	-0.061670	-0.151742	0.087162	0.512767	-0.625238	0.889366	-0.055229	-0.022652	-0.453282
43772	1.336229	-0.807623	9.332126	0.159153	-0.046994	-0.144330	0.082290	0.508415	-0.628084	0.888189	-0.052742	-0.025231	-0.455744
43773	1.484925	-0.651834	9.066819	0.004822	-0.030646	-0.135907	0.079654	0.505703	-0.628588	0.886936	-0.052968	-0.026192	-0.458098
43774	1.523707	-0.687185	9.261143	-0.250952	0.001115	-0.112332	0.078842	0.510633	-0.629103	0.885623	-0.057334	-0.024135	-0.460219
43775	1.433051	-0.873646	9.670604	-0.324670	0.012065	-0.069346	0.076263	0.520699	-0.624360	0.884595	-0.063061	-0.021268	-0.461587
43776	1.467755	-1.067959	9.821848	-0.146079	0.005892	-0.053656	0.075692	0.527032	-0.621207	0.883909	-0.065552	-0.020025	-0.462609
43777	1.472593	-1.080753	9.596046	0.041313	0.011557	-0.069325	0.075023	0.527190	-0.619892	0.883319	-0.064830	-0.020572	-0.463812
43778	1.308837	-1.119354	9.661197	0.078246	0.018840	-0.084843	0.075304	0.526883	-0.622908	0.882638	-0.063222	-0.021218	-0.465298
43779	1.232020	-1.181309	9.882877	-0.110529	0.025866	-0.105194	0.072384	0.528692	-0.623145	0.881519	-0.065049	-0.020151	-0.467212
43780	1.098884	-1.070979	9.856774	-0.181774	0.018303	-0.167387	0.073533	0.535010	-0.619483	0.879718	-0.067999	-0.018490	-0.470246
43781	0.928102	-1.147619	10.060566	-0.071045	0.010986	-0.200967	0.068892	0.536157	-0.619576	0.877720	-0.069231	-0.018182	-0.473798
43782	0.763351	-0.979578	10.042180	0.049834	0.003735	-0.220662	0.066510	0.538351	-0.621783	0.875692	-0.068226	-0.019036	-0.477647
43783	0.811764	-1.023040	9.970000	0.034195	0.014664	-0.233674	0.064241	0.539496	-0.619405	0.873498	-0.067538	-0.019688	-0.481718
43784	0.605393	-1.222538	10.152532	-0.042555	0.018156	-0.246989	0.061456	0.541706	-0.620430	0.871058	-0.067996	-0.019438	-0.486062
43785	0.476166	-1.432557	10.028344	0.054778	0.038319	-0.261287	0.057350	0.541341	-0.620528	0.868595	-0.066699	-0.019882	-0.490611
43786	0.515010	-1.490327	9.999088	0.065422	0.047444	-0.274163	0.055910	0.539422	-0.622483	0.865996	-0.064976	-0.020208	-0.495400
43787	0.543684	-1.442735	9.827172	0.110937	0.036526	-0.281298	0.051426	0.537940	-0.625330	0.863354	-0.062715	-0.021221	-0.500236
43788	0.633706	-1.116218	9.563712	0.073049	0.021899	-0.281476	0.048242	0.538527	-0.624911	0.860618	-0.061105	-0.022069	-0.505089
43789	0.727927	-0.659926	9.251697	-0.071255	0.021887	-0.241614	0.046121	0.539775	-0.625679	0.858094	-0.062128	-0.021432	-0.509270
43790	0.707902	-0.495641	9.457875	-0.154045	-0.001846	-0.188480	0.043187	0.543784	-0.624998	0.855965	-0.064701	-0.020271	-0.512569
43791	0.705901	-1.076718	9.814614	0.049294	-0.027191	-0.165238	0.040264	0.543833	-0.623402	0.854326	-0.064173	-0.021605	-0.515308
43792	0.585784	-1.168350	9.826612	0.215748	-0.054465	-0.171736	0.036450	0.540019	-0.625994	0.852779	-0.060966	-0.025121	-0.518093
43793	0.850096	-0.980405	9.750091	0.032112	-0.087582	-0.196608	0.032619	0.538952	-0.627536	0.850738	-0.061328	-0.027313	-0.521285
43794	0.900341	-1.413895	9.610040	-0.053267	-0.105991	-0.215445	0.028506	0.540232	-0.627371	0.848348	-0.063215	-0.028967	-0.524853
43795	1.083002	-1.303855	9.315600	-0.169440	-0.128097	-0.252910	0.020145	0.543342	-0.626908	0.845395	-0.067415	-0.029786	-0.529033
43796	1.366458	-1.087143	9.196448	-0.252606	-0.135474	-0.264393	0.012960	0.549052	-0.625144	0.842142	-0.072956	-0.029902	-0.533461
43797	1.626563	-1.026510	9.185322	-0.221411	-0.177347	-0.227247	0.004842	0.555732	-0.623240	0.839272	-0.078592	-0.030978	-0.537109
43798	1.656375	-1.198568	9.514485	-0.071622	-0.164386	-0.217274	-0.000642	0.563501	-0.618868	0.836704	-0.081422	-0.033451	-0.540535
43799	1.894088	-1.485610	9.872785	0.072490	-0.170682	-0.240510	-0.008171	0.560281	-0.621036	0.834096	-0.082075	-0.037617	-0.544181
43800	1.817256	-1.550481	9.945580	0.196270	-0.158767	-0.273127	-0.015300	0.555966	-0.622684	0.831304	-0.080320	-0.042992	-0.548301
43801	2.005220	-1.536197	9.791489	0.129311	-0.138826	-0.325170	-0.024533	0.550013	-0.626412	0.827805	-0.079636	-0.047379	-0.553311
43802	2.082262	-1.527664	9.427419	0.134070	-0.086839	-0.384285	-0.032063	0.548426	-0.629496	0.823659	-0.078011	-0.051054	-0.559369
43803	1.706012	-1.499369	9.477119	0.113186	-0.017528	-0.410356	-0.038537	0.544659	-0.630363	0.819198	-0.076192	-0.053383	-0.565915
43804	1.984485	-1.233293	9.723522	-0.122098	0.036095	-0.438399	-0.043040	0.544028	-0.630195	0.814063	-0.077315	-0.052220	-0.573234
43805	1.876146	-1.272456	9.592323	-0.207091	0.039662	-0.434221	-0.047834	0.548341	-0.628582	0.808768	-0.080077	-0.050005	-0.580501
43806	1.638459	-1.495103	9.356513	-0.037051	0.034288	-0.455497	-0.053424	0.550489	-0.625391	0.803430	-0.079824	-0.049892	-0.587910
43807	1.793207	-1.575569	9.659319	-0.173130	0.046853	-0.487578	-0.058208	0.554238	-0.625350	0.797426	-0.081899	-0.047996	-0.595904
43808	1.459188	-1.806821	9.777795	-0.256447	0.033760	-0.545202	-0.062758	0.559947	-0.620725	0.790496	-0.085065	-0.045436	-0.604826
43809	1.137700	-1.634218	9.777215	-0.254569	0.040959	-0.572911	-0.069545	0.565243	-0.618833	0.783113	-0.088416	-0.042749	-0.614076
43810	1.054324	-1.325331	10.088060	-0.340592	0.024435	-0.553039	-0.075958	0.573298	-0.614322	0.775690	-0.092981	-0.039303	-0.622989
43811	0.982949	-0.996463	10.605760	-0.225469	-0.004610	-0.506292	-0.083293	0.579858	-0.609804	0.768922	-0.096437	-0.037529	-0.630912
43812	1.100091	-0.797523	10.311954	-0.045810	-0.066382	-0.451760	-0.090199	0.582685	-0.608698	0.763068	-0.097650	-0.038985	-0.637708
43813	1.355773	-0.844696	9.737509	0.045731	-0.073458	-0.429117	-0.097875	0.580445	-0.608768	0.757616	-0.097805	-0.041532	-0.643993
43814	1.479012	-0.410331	9.329428	-0.181656	-0.066265	-0.399836	-0.104784	0.583549	-0.607269	0.752043	-0.101091	-0.041121	-0.650016
43815	1.715055	-0.359313	9.334747	-0.164669	-0.077040	-0.345276	-0.112230	0.587216	-0.604848	0.747155	-0.104492	-0.040858	-0.655112
43816	1.775076	-0.803402	9.607561	0.059445	-0.069420	-0.312753	-0.118838	0.583726	-0.605583	0.743125	-0.104275	-0.043470	-0.659547
43817	1.636654	-1.122888	9.140852	0.050678	-0.024653	-0.318389	-0.123848	0.579116	-0.606985	0.739016	-0.103760	-0.045186	-0.664114
43818	1.816809	-0.991066	8.885105	-0.042764	0.025447	-0.362312	-0.129561	0.581115	-0.605235	0.734135	-0.103744	-0.045135	-0.669512
43819	1.930428	-1.032359	9.408942	-0.111575	0.061867	-0.378406	-0.133009	0.581838	-0.605206	0.728892	-0.104400	-0.043535	-0.675220
43820	1.952154	-1.531500	9.788658	-0.151245	0.033424	-0.392386	-0.137791	0.583817	-0.604380	0.723300	-0.105831	-0.041966	-0.681084
43821	1.865469	-1.571498	9.400774	-0.219286	0.039665	-0.430575	-0.144169	0.586098	-0.602493	0.716995	-0.108303	-0.039313	-0.687490
43822	1.907174	-1.218067	9.295688	-0.229600	0.050528	-0.474957	-0.149495	0.589469	-0.599828	0.709989	-0.110546	-0.036600	-0.694519
43823	1.927747	-0.979804	9.299221	-0.143815	0.057903	-0.489312	-0.155626	0.593277	-0.595583	0.702904	-0.111625	-0.034862	-0.701605
43824	1.862618	-0.970031	9.380375	-0.191088	0.062410	-0.487716	-0.160679	0.595000	-0.593183	0.695663	-0.113117	-0.032532	-0.708660
43825	1.487700	-1.225904	9.358882	-0.173403	0.063263	-0.496859	-0.167329	0.598384	-0.590768	0.688259	-0.114490	-0.030310	-0.715732
43826	1.528752	-1.750498	9.320698	-0.156833	0.057662	-0.550266	-0.175287	0.598762	-0.589393	0.680039	-0.115513	-0.028671	-0.723451
43827	1.640558	-1.943013	9.249421	-0.165623	0.055650	-0.625971	-0.181539	0.599968	-0.585411	0.670607	-0.116785	-0.026914	-0.732067
43828	1.900511	-1.845924	9.344436	-0.213141	0.101154	-0.694571	-0.190688	0.598726	-0.583241	0.659953	-0.117810	-0.024197	-0.741618
43829	1.406600	-1.408749	9.413177	-0.213432	0.141287	-0.698368	-0.198258	0.598847	-0.579772	0.649125	-0.118373	-0.020736	-0.751129
43830	2.087440	-1.589084	9.757904	-0.213372	0.179795	-0.678092	-0.205689	0.599497	-0.578008	0.638470	-0.118186	-0.016940	-0.760330
43831	1.994646	-1.333597	9.938274	-0.355582	0.194318	-0.647475	-0.215904	0.600181	-0.575959	0.627812	-0.119739	-0.010511	-0.769028
43832	1.547833	-0.660642	9.972351	-0.381263	0.178898	-0.568263	-0.220186	0.605201	-0.571467	0.618166	-0.121685	-0.003900	-0.776562
43833	1.829506	-1.062817	10.411070	-0.233627	0.152751	-0.491772	-0.223265	0.607608	-0.566986	0.609969	-0.122316	0.000468	-0.782928
43834	1.468139	-1.115772	10.615816	-0.240310	0.070609	-0.417861	-0.227261	0.608780	-0.563808	0.602847	-0.124184	0.003931	-0.788123
43835	1.238600	-1.546517	10.033862	-0.240579	0.037789	-0.386414	-0.233379	0.611069	-0.560874	0.596174	-0.126628	0.007276	-0.792773
43836	0.968577	-1.562536	9.728627	-0.230911	0.013983	-0.401101	-0.240557	0.613233	-0.557932	0.589240	-0.129259	0.009951	-0.797489
43837	0.894248	-2.175147	9.349631	-0.136807	-0.002418	-0.424563	-0.247863	0.613624	-0.554466	0.582145	-0.131058	0.011115	-0.802376
43838	1.083306	-2.383981	9.386879	-0.064278	0.007577	-0.486951	-0.254617	0.611793	-0.553757	0.574175	-0.131836	0.010821	-0.807976
43839	1.330449	-2.640970	9.380779	-0.046965	0.002927	-0.538516	-0.264006	0.607111	-0.553683	0.565378	-0.132495	0.010369	-0.814055
43840	1.560302	-2.808814	9.418982	-0.127578	-0.013748	-0.603484	-0.271545	0.601601	-0.552314	0.555215	-0.134329	0.010555	-0.820719
43841	1.865782	-2.654063	9.462416	-0.168242	-0.015708	-0.655365	-0.282668	0.594516	-0.548296	0.544028	-0.136661	0.011613	-0.827781
43842	2.029549	-2.625743	9.205064	-0.231229	-0.001149	-0.670465	-0.293794	0.591920	-0.546896	0.532282	-0.139393	0.013462	-0.834904
43843	1.993034	-2.046231	9.116823	-0.300886	0.002478	-0.656086	-0.302554	0.590554	-0.542895	0.520504	-0.142825	0.016935	-0.841659
43844	1.967940	-1.842060	9.028226	-0.295934	0.007097	-0.641311	-0.312761	0.588372	-0.540192	0.508852	-0.146048	0.020025	-0.848139
43845	2.544446	-2.401050	9.174610	-0.265873	0.068442	-0.635669	-0.321123	0.586050	-0.535670	0.497289	-0.147967	0.023624	-0.854548
43846	2.243506	-2.001139	8.788495	-0.266366	0.112310	-0.632074	-0.329066	0.581238	-0.533249	0.485639	-0.149043	0.027290	-0.860927
43847	2.278871	-1.832693	8.771982	-0.169552	0.149948	-0.611345	-0.333566	0.577748	-0.531642	0.474554	-0.148585	0.030075	-0.867074
43848	2.299155	-1.518619	9.131882	-0.014940	0.153826	-0.582900	-0.340024	0.570420	-0.532903	0.464318	-0.146464	0.029931	-0.872961
43849	2.403787	-1.205114	9.276497	0.047715	0.156712	-0.556759	-0.345004	0.560184	-0.535882	0.454675	-0.143770	0.029100	-0.878495
43850	2.350777	-1.196746	9.643429	0.037097	0.145764	-0.530961	-0.349059	0.549533	-0.538212	0.445384	-0.141241	0.028118	-0.883682
43851	2.529441	-1.241521	9.814919	-0.120541	0.113677	-0.507708	-0.352722	0.541334	-0.541331	0.436036	-0.140747	0.029946	-0.888350
43852	2.452536	-1.305127	9.554032	-0.094495	0.098218	-0.490937	-0.356547	0.535911	-0.540647	0.427013	-0.140184	0.030972	-0.892776
43853	2.785633	-1.376051	9.728997	0.024642	0.077382	-0.482904	-0.361024	0.528708	-0.540745	0.418439	-0.139065	0.029903	-0.897037
43854	2.371306	-1.469469	9.390121	-0.045609	0.089172	-0.474056	-0.365217	0.521059	-0.544122	0.409783	-0.138197	0.030023	-0.901154
43855	2.352340	-1.542049	9.285695	-0.121180	0.136678	-0.450513	-0.368510	0.514811	-0.543312	0.401271	-0.137180	0.032120	-0.905059
43856	2.085823	-1.778535	9.241480	0.015754	0.167774	-0.484936	-0.369787	0.504952	-0.545403	0.392456	-0.134397	0.031726	-0.909346
43857	1.869478	-1.408585	9.191833	0.164591	0.155050	-0.511875	-0.372108	0.493716	-0.549582	0.383510	-0.130783	0.028607	-0.913782
43858	1.347361	-1.122882	9.311003	0.143312	0.187861	-0.506532	-0.373907	0.483170	-0.552586	0.374549	-0.126611	0.025980	-0.918155
43859	1.462472	-0.977065	9.667027	0.046819	0.218883	-0.483080	-0.373713	0.473268	-0.557310	0.365707	-0.122623	0.025563	-0.922263
43860	1.581490	-1.169959	9.480577	0.052008	0.238133	-0.473839	-0.374178	0.461195	-0.560981	0.357005	-0.118168	0.025061	-0.926259
43861	1.878729	-0.800983	9.550946	0.071225	0.233603	-0.483893	-0.373842	0.448557	-0.565445	0.348115	-0.113690	0.024273	-0.930216
43862	1.655779	-1.055170	9.934215	0.148635	0.226281	-0.495488	-0.372711	0.436997	-0.570701	0.339160	-0.108763	0.021835	-0.934165
43863	1.184722	-0.873983	9.716295	0.267520	0.204413	-0.500414	-0.372782	0.426283	-0.574898	0.330322	-0.103435	0.017137	-0.938027
43864	0.888465	-0.926568	9.991276	0.192235	0.187848	-0.487862	-0.372304	0.411180	-0.579364	0.321549	-0.098888	0.013641	-0.941616
43865	1.210931	-0.785481	10.250740	0.053399	0.152936	-0.512504	-0.372371	0.398558	-0.582777	0.311986	-0.095854	0.012622	-0.945155
43866	1.484879	-0.608143	9.881273	-0.077287	0.125470	-0.502965	-0.372837	0.386758	-0.586447	0.302344	-0.094175	0.013783	-0.948435
43867	1.596681	-0.800732	9.788388	-0.154267	0.099834	-0.495917	-0.374669	0.381030	-0.586697	0.292644	-0.093395	0.016386	-0.951508
43868	1.566200	-0.478795	9.662981	-0.200309	0.085253	-0.463842	-0.374670	0.379810	-0.585518	0.283480	-0.093184	0.019712	-0.954237
43869	1.431761	-0.614903	9.342923	-0.234105	0.061586	-0.412289	-0.375990	0.376827	-0.584330	0.275179	-0.093541	0.023745	-0.956537
43870	1.289220	-0.547273	9.500988	-0.276724	0.070802	-0.351619	-0.376523	0.377382	-0.584194	0.267977	-0.093967	0.028653	-0.958404
43871	1.721743	-0.743468	9.574294	-0.231436	0.034469	-0.304240	-0.378367	0.373986	-0.583788	0.261724	-0.094762	0.032662	-0.959924
43872	1.647315	-0.816316	9.423734	-0.217739	0.065620	-0.279298	-0.380233	0.374980	-0.582331	0.255989	-0.094918	0.036540	-0.961314
43873	1.781896	-0.724687	9.402268	-0.222388	0.131478	-0.264657	-0.378111	0.373865	-0.581955	0.250415	-0.093772	0.040916	-0.962718
43874	1.947087	-0.445027	10.168758	-0.116715	0.135321	-0.225382	-0.376915	0.373301	-0.582227	0.245857	-0.092032	0.043301	-0.963955
43875	1.587233	-0.812774	10.493940	0.009439	0.113495	-0.204406	-0.375693	0.368884	-0.584598	0.241869	-0.090029	0.043175	-0.965158
43876	1.364914	-0.717876	10.229118	-0.024062	0.106154	-0.197191	-0.373947	0.363249	-0.585139	0.238052	-0.088366	0.043681	-0.966237
43877	1.610921	-0.742065	10.048620	-0.130509	0.062137	-0.229027	-0.373397	0.360487	-0.586979	0.233371	-0.088034	0.045929	-0.967305
43878	1.134046	-0.853965	9.970579	-0.203777	0.049128	-0.256154	-0.374191	0.359952	-0.586711	0.228139	-0.088370	0.049532	-0.968344
43879	1.056113	-0.690593	9.943335	-0.155143	0.063863	-0.230100	-0.374313	0.358574	-0.587759	0.223375	-0.088091	0.052229	-0.969338
43880	1.009020	-0.416101	10.025969	-0.054261	0.056792	-0.175144	-0.375367	0.356129	-0.587227	0.219951	-0.087517	0.053111	-0.970124
43881	1.334981	-0.527142	9.732165	-0.091491	0.047801	-0.127307	-0.375497	0.355583	-0.587226	0.217301	-0.087130	0.054623	-0.970672
43882	1.257836	-0.537613	9.529639	-0.154035	0.014928	-0.090657	-0.376832	0.358470	-0.587345	0.215364	-0.087711	0.057408	-0.970891
43883	1.108845	-0.633459	9.733365	-0.081663	-0.006857	-0.047807	-0.377489	0.356021	-0.586686	0.214331	-0.088238	0.058580	-0.971002
43884	1.094619	-0.681367	9.804582	-0.059294	-0.023172	-0.000600	-0.378030	0.357814	-0.585894	0.214320	-0.089043	0.059522	-0.970874
43885	1.404338	-0.916738	9.751356	-0.080463	-0.043169	0.033495	-0.379097	0.359470	-0.585754	0.214908	-0.090160	0.060621	-0.970572
43886	1.564033	-1.036778	9.736758	-0.102704	-0.039403	0.077687	-0.381775	0.363902	-0.583502	0.216347	-0.091373	0.062476	-0.970022
43887	1.755165	-1.181196	9.611680	-0.064964	-0.032029	0.072346	-0.383642	0.366121	-0.582700	0.217700	-0.092170	0.063365	-0.969586
43888	2.001067	-1.686085	9.587687	0.089394	-0.008077	0.069433	-0.383646	0.367214	-0.582831	0.219289	-0.091949	0.061616	-0.969361
43889	2.361930	-1.527329	9.362814	0.124337	0.001154	0.062222	-0.384959	0.365847	-0.584131	0.220746	-0.091334	0.058959	-0.969254
43890	1.911503	-1.624820	9.261214	0.156087	0.004712	0.033756	-0.384937	0.362816	-0.586229	0.221747	-0.090613	0.055907	-0.969274
43891	1.899014	-1.533439	9.252776	0.268254	0.023060	0.013064	-0.384777	0.356513	-0.586888	0.222479	-0.089020	0.050480	-0.969552
43892	1.894451	-1.580982	9.424918	0.319369	0.004763	-0.010644	-0.384862	0.347729	-0.589644	0.222899	-0.087615	0.044179	-0.969891
43893	1.898651	-1.448546	9.450822	0.276353	-0.002577	-0.003474	-0.385620	0.341011	-0.591737	0.223335	-0.086523	0.038470	-0.970132
43894	1.945483	-1.157521	9.388122	0.084467	-0.024694	0.000191	-0.386396	0.336907	-0.592519	0.223568	-0.086724	0.036612	-0.970132
43895	2.109483	-1.166732	9.413529	-0.021649	-0.085026	0.032055	-0.389041	0.335298	-0.592236	0.224231	-0.088570	0.036383	-0.969821
43896	2.099514	-1.104748	9.251058	-0.084027	-0.077739	0.044647	-0.391971	0.338078	-0.591294	0.225063	-0.090521	0.037634	-0.969400
43897	1.533230	-1.162937	9.451417	-0.120983	-0.050408	0.064700	-0.393443	0.340838	-0.590626	0.226152	-0.092134	0.039556	-0.968918
43898	1.868184	-1.118487	9.589607	-0.049159	0.019150	0.057582	-0.394523	0.343470	-0.588650	0.227223	-0.092038	0.040592	-0.968634
43899	1.844980	-1.305879	9.687592	0.061515	0.042948	0.029503	-0.392928	0.343444	-0.589449	0.227889	-0.091058	0.039343	-0.968621
43900	1.395433	-1.065313	9.934044	0.103444	0.063011	0.025961	-0.391722	0.341093	-0.590508	0.228595	-0.089443	0.037564	-0.968676
43901	1.481775	-0.968887	9.936202	0.026600	0.064710	0.002495	-0.392497	0.339162	-0.592862	0.228660	-0.088208	0.037045	-0.968794
43902	1.716223	-1.093827	9.852612	-0.062471	0.051822	-0.010840	-0.390904	0.339273	-0.593661	0.228359	-0.087595	0.038364	-0.968869
43903	1.457402	-0.916236	9.867092	-0.069536	0.046281	-0.016424	-0.392101	0.340654	-0.593781	0.227901	-0.087169	0.039590	-0.968966
43904	1.351100	-0.878591	9.679373	-0.141417	0.042547	-0.015863	-0.391318	0.342162	-0.592608	0.227370	-0.087100	0.042388	-0.968979
43905	1.467630	-1.046730	9.697308	-0.156166	0.007822	-0.013103	-0.391735	0.347095	-0.592340	0.226855	-0.087801	0.045119	-0.968913
43906	1.352784	-1.239974	9.544681	-0.113209	-0.001284	-0.014710	-0.390820	0.350640	-0.592608	0.226438	-0.088451	0.047172	-0.968853
43907	1.390127	-1.490267	9.507909	-0.112934	-0.015935	-0.027593	-0.391891	0.351760	-0.591288	0.225739	-0.089422	0.048953	-0.968839
43908	1.475754	-1.234354	9.709156	-0.110856	-0.034303	-0.064481	-0.393630	0.355208	-0.590617	0.224391	-0.090750	0.050721	-0.968938
43909	1.493408	-1.408360	9.476412	-0.092979	-0.045323	-0.099431	-0.395501	0.357978	-0.589422	0.222362	-0.092268	0.051861	-0.969202
43910	1.667527	-1.513457	9.601400	-0.099628	-0.047202	-0.122524	-0.397228	0.358005	-0.588621	0.219924	-0.093852	0.053246	-0.969531
43911	1.846942	-1.709194	9.955634	-0.177901	-0.060144	-0.145961	-0.400013	0.358994	-0.588729	0.216844	-0.096088	0.055899	-0.969856
43912	1.883446	-1.786606	9.813248	-0.134813	-0.113126	-0.159497	-0.404545	0.361679	-0.585415	0.213687	-0.099145	0.057607	-0.970149
43913	1.836770	-1.614319	9.560753	-0.125309	-0.133219	-0.164039	-0.406416	0.363088	-0.583434	0.210429	-0.102599	0.058903	-0.970424
43914	1.916335	-1.614150	9.563898	-0.125464	-0.116720	-0.149296	-0.410400	0.361522	-0.580389	0.207481	-0.105668	0.060432	-0.970636
43915	2.047750	-1.369018	9.400514	-0.138126	-0.116640	-0.126293	-0.414658	0.363779	-0.578518	0.204898	-0.108815	0.062120	-0.970730
43916	2.409885	-1.479829	9.152665	-0.124245	-0.116520	-0.112357	-0.418647	0.363851	-0.575865	0.202656	-0.111826	0.063703	-0.970756
43917	1.763732	-1.478400	9.242682	-0.094842	-0.083617	-0.084599	-0.423028	0.364191	-0.574257	0.200927	-0.114114	0.064768	-0.970779
43918	1.083325	-1.352809	9.775853	-0.132509	-0.017767	0.003668	-0.421720	0.368148	-0.573873	0.200788	-0.115088	0.067171	-0.970529
43919	1.987393	-1.844155	9.811009	-0.230765	0.018952	0.061314	-0.422806	0.372964	-0.572420	0.201443	-0.115702	0.071624	-0.970002
43920	2.326078	-2.094562	9.565786	-0.192787	0.040919	0.032891	-0.420981	0.380064	-0.571908	0.201644	-0.115739	0.075498	-0.969662
43921	1.404253	-1.928182	9.501899	-0.207629	0.048016	0.005075	-0.419137	0.383868	-0.572576	0.201214	-0.115770	0.079506	-0.969427
43922	1.237179	-1.779470	9.461613	-0.150740	0.045290	-0.005721	-0.419286	0.388248	-0.572573	0.200757	-0.115609	0.082490	-0.969292
43923	1.529410	-1.884855	9.434053	-0.051753	0.048183	-0.005207	-0.416781	0.390010	-0.571413	0.200488	-0.114990	0.083456	-0.969338
43924	1.523211	-1.604194	9.185858	-0.039650	0.028093	-0.012509	-0.414397	0.390255	-0.571563	0.200193	-0.114728	0.084200	-0.969366
43925	1.508961	-1.655174	9.062573	-0.100819	0.018864	-0.023876	-0.415185	0.389979	-0.572736	0.199499	-0.114884	0.085942	-0.969338
43926	1.438936	-1.631088	9.110271	-0.011575	0.029921	-0.021599	-0.414126	0.390241	-0.572614	0.199080	-0.114489	0.086129	-0.969454
43927	1.697266	-1.697375	9.277403	0.056609	0.037386	-0.000028	-0.412802	0.391450	-0.573410	0.199178	-0.113598	0.084931	-0.969644
43928	1.932536	-1.985013	9.462819	0.075963	0.048428	0.014840	-0.411604	0.389795	-0.573290	0.199641	-0.112434	0.083576	-0.969803
43929	1.868122	-2.134760	9.335281	0.063683	0.055735	0.019388	-0.409856	0.385380	-0.575009	0.200099	-0.111133	0.082365	-0.969962
43930	2.129594	-2.361336	9.075146	0.016644	0.085013	0.017242	-0.408013	0.384161	-0.576363	0.200405	-0.109490	0.082313	-0.970090
43931	1.960339	-2.244977	9.425701	0.043052	0.088621	0.006279	-0.405216	0.381655	-0.577566	0.200507	-0.107678	0.081632	-0.970329
43932	1.834430	-2.132136	9.426108	0.077893	0.075876	0.017540	-0.402150	0.380496	-0.580474	0.200977	-0.105967	0.080354	-0.970527
43933	1.786287	-2.143879	9.538328	0.034288	0.033756	0.010921	-0.400682	0.378285	-0.581011	0.201240	-0.105255	0.079649	-0.970608
43934	1.408574	-1.812962	9.426611	-0.069570	0.009010	0.044551	-0.399082	0.377704	-0.582596	0.202024	-0.105392	0.081022	-0.970317
43935	1.411457	-1.919366	9.269099	-0.063071	0.008245	0.096275	-0.398034	0.379073	-0.581294	0.203780	-0.105411	0.082290	-0.969840
43936	1.395840	-2.193301	9.378066	0.004951	-0.031863	0.128111	-0.398141	0.378890	-0.581135	0.206412	-0.105900	0.082225	-0.969236
43937	1.734110	-2.346686	9.359866	-0.052816	-0.053775	0.142640	-0.398405	0.378077	-0.580609	0.209190	-0.107004	0.083165	-0.968439
43938	1.652509	-2.428911	9.285930	-0.066449	-0.083128	0.109393	-0.396570	0.381763	-0.579443	0.211405	-0.108813	0.084227	-0.967664
43939	1.149787	-2.164743	9.428986	-0.092166	-0.055780	0.123953	-0.397646	0.383572	-0.577599	0.213738	-0.110135	0.085910	-0.966854
43940	1.222020	-2.124503	9.895963	-0.102985	-0.010011	0.166276	-0.396599	0.385487	-0.576558	0.216847	-0.110586	0.088113	-0.965911
43941	1.686418	-2.441654	9.761409	-0.053662	-0.015398	0.154572	-0.396621	0.391234	-0.576555	0.219786	-0.110884	0.089304	-0.965103
43942	1.722362	-2.398580	9.671122	0.020925	-0.055566	0.135631	-0.394237	0.389307	-0.575003	0.222703	-0.111729	0.088838	-0.964380
43943	2.059601	-2.340772	9.492625	-0.001604	-0.110419	0.113465	-0.395294	0.388907	-0.575126	0.225128	-0.113718	0.088518	-0.963613
43944	1.698954	-2.058676	9.166719	-0.066485	-0.119706	0.092823	-0.396754	0.388113	-0.574066	0.227096	-0.116263	0.089356	-0.962770
43945	1.061699	-1.895712	9.345511	-0.091276	-0.075021	0.105514	-0.399292	0.390898	-0.572210	0.229097	-0.117961	0.090901	-0.961944
43946	0.983486	-1.664243	9.530482	-0.151043	-0.021158	0.116186	-0.400110	0.392447	-0.568795	0.231116	-0.118950	0.093870	-0.961054
43947	0.984559	-1.885126	9.671436	-0.082487	-0.020211	0.105466	-0.400128	0.396149	-0.568007	0.233039	-0.119487	0.095472	-0.960365
43948	1.081765	-2.043498	9.742144	0.147130	-0.064763	0.095634	-0.400401	0.396712	-0.566826	0.235460	-0.119963	0.092458	-0.960010
43949	1.376367	-2.141774	9.681097	0.296085	-0.141321	0.097447	-0.402896	0.390857	-0.566808	0.238354	-0.121022	0.086191	-0.959746
43950	1.363445	-1.972054	9.361661	0.197976	-0.199912	0.090575	-0.405803	0.386527	-0.565214	0.240992	-0.123855	0.081544	-0.959131
43951	1.491368	-2.000655	9.367255	0.020353	-0.214715	0.088782	-0.411768	0.384156	-0.562808	0.243151	-0.127627	0.080188	-0.958206
43952	2.201032	-2.162010	9.616488	-0.071190	-0.212930	0.078196	-0.415381	0.386982	-0.558060	0.244873	-0.132023	0.080606	-0.957136
43953	2.284641	-2.513685	9.458691	-0.053565	-0.176340	0.076405	-0.419649	0.389259	-0.554224	0.246534	-0.135455	0.080829	-0.956211
43954	2.211138	-2.284325	9.024292	0.031971	-0.119591	0.063821	-0.423372	0.390415	-0.552359	0.248115	-0.137577	0.079688	-0.955595
43955	2.004188	-2.361087	9.213341	0.133746	-0.097637	0.045838	-0.424045	0.387725	-0.548424	0.249571	-0.138634	0.076650	-0.955311
43956	1.843513	-2.028884	9.350941	0.202191	-0.090365	0.012003	-0.426545	0.384596	-0.549453	0.250588	-0.139428	0.072254	-0.955272
43957	1.988625	-2.119701	9.447050	0.274295	-0.119568	-0.006959	-0.427860	0.378480	-0.546825	0.251446	-0.140258	0.066277	-0.955359
43958	2.114518	-2.230235	9.417866	0.241332	-0.159846	-0.025511	-0.431819	0.374419	-0.546925	0.251936	-0.142226	0.060674	-0.955311
43959	2.210120	-2.062398	9.188243	0.109312	-0.152730	-0.059416	-0.435381	0.367503	-0.544803	0.251352	-0.144579	0.057553	-0.955304
43960	2.605878	-2.133680	9.222146	-0.029705	-0.110816	-0.071241	-0.438441	0.366748	-0.541634	0.250115	-0.147023	0.057244	-0.955275
43961	2.548185	-2.156759	9.542979	-0.158742	-0.098298	-0.112527	-0.442950	0.365721	-0.540025	0.247667	-0.149760	0.059383	-0.955357
43962	2.861351	-2.098293	9.570730	-0.207744	-0.083689	-0.114634	-0.443760	0.365760	-0.537136	0.245039	-0.152619	0.062480	-0.955385
43963	2.500270	-2.219238	9.594472	-0.135701	-0.083728	-0.138273	-0.446824	0.367321	-0.535013	0.242146	-0.155007	0.064184	-0.955625
43964	2.368458	-1.883052	9.473120	0.021750	-0.085425	-0.152259	-0.448026	0.364772	-0.531336	0.239531	-0.156828	0.062763	-0.956081
43965	2.415724	-1.680796	9.486001	0.273330	-0.110617	-0.106655	-0.451837	0.357828	-0.532225	0.238543	-0.157703	0.056606	-0.956568
43966	2.593512	-1.545520	9.537572	0.386848	-0.110407	-0.082086	-0.456564	0.347339	-0.532847	0.238397	-0.158154	0.048305	-0.956985
43967	2.853016	-1.347905	9.485026	0.391916	-0.112079	-0.054410	-0.458532	0.338120	-0.532349	0.238749	-0.158415	0.040006	-0.957237
43968	2.968859	-1.374370	9.418517	0.326913	-0.055423	-0.038208	-0.459687	0.329506	-0.533129	0.239173	-0.158039	0.033248	-0.957452
43969	3.051558	-1.541403	9.076046	0.179717	0.026708	-0.037219	-0.461246	0.322268	-0.533644	0.239057	-0.156652	0.029723	-0.957825
43970	2.877482	-1.440740	9.061428	0.049086	0.015612	-0.023109	-0.460696	0.318963	-0.535222	0.238830	-0.156229	0.028674	-0.957983
43971	2.896576	-1.397191	9.119835	0.042074	0.015606	-0.022224	-0.458298	0.316737	-0.536160	0.238573	-0.155722	0.027788	-0.958155
43972	2.679419	-1.358801	9.214375	0.109112	0.004768	0.015037	-0.459345	0.315909	-0.538117	0.239302	-0.155199	0.025650	-0.958118
43973	2.649689	-1.187802	9.278913	0.138553	0.004857	0.040094	-0.458014	0.312894	-0.537081	0.240544	-0.154401	0.023062	-0.958002
43974	2.823636	-1.271461	9.332301	0.112056	0.001195	0.054782	-0.459971	0.310104	-0.538340	0.242024	-0.153910	0.020976	-0.957756
43975	2.833593	-1.338932	9.297837	0.082258	-0.019832	0.063897	-0.458375	0.308173	-0.538092	0.243555	-0.153856	0.019430	-0.957409
43976	2.636121	-1.382102	9.453835	0.113917	-0.018947	0.054819	-0.459701	0.307102	-0.537164	0.245061	-0.153738	0.017209	-0.957086
43977	2.707516	-1.184692	9.442867	0.034941	-0.002550	0.061770	-0.460211	0.303674	-0.538472	0.246400	-0.153582	0.016662	-0.956777
43978	2.796957	-1.229926	9.531894	-0.069925	-0.024613	0.053895	-0.458898	0.304633	-0.536910	0.247298	-0.154475	0.017931	-0.956378
43979	2.866873	-1.240355	9.256318	-0.069649	-0.061221	0.021658	-0.458377	0.306274	-0.536389	0.247568	-0.155979	0.018980	-0.956044
43980	2.842355	-1.161588	9.084343	-0.052027	-0.090487	0.002409	-0.462093	0.306329	-0.535180	0.247585	-0.158062	0.019418	-0.955689
43981	2.977586	-1.199257	9.248325	-0.066053	-0.082241	0.013405	-0.463961	0.307325	-0.533461	0.247714	-0.159965	0.020268	-0.955321
43982	3.056534	-1.074414	9.121175	-0.094162	-0.074029	0.011403	-0.463982	0.309133	-0.530577	0.247780	-0.161937	0.021616	-0.954942
43983	3.069079	-1.175239	9.182296	-0.122982	-0.061270	0.011242	-0.466771	0.311080	-0.530684	0.247670	-0.163738	0.023640	-0.954615
43984	3.153669	-1.207919	9.427500	-0.018914	0.004674	0.024589	-0.466921	0.312472	-0.528455	0.248205	-0.163827	0.023983	-0.954453
43985	3.121614	-1.069388	9.145860	0.077293	0.017560	0.012131	-0.466258	0.310020	-0.526627	0.248727	-0.163142	0.022563	-0.954469
43986	2.745296	-1.026671	9.190961	0.100351	-0.017281	-0.019093	-0.467033	0.307274	-0.528456	0.248831	-0.163078	0.020376	-0.954502
43987	2.875274	-0.964995	9.560348	0.072442	-0.031932	-0.015523	-0.468090	0.305378	-0.527663	0.248828	-0.163362	0.018697	-0.954488
43988	3.004497	-0.760306	9.533216	0.063443	-0.009956	-0.004532	-0.467420	0.303455	-0.527669	0.249065	-0.163333	0.017302	-0.954458
43989	2.860308	-0.869603	9.319074	0.126483	-0.002598	-0.010682	-0.468870	0.301148	-0.527396	0.249314	-0.162777	0.014729	-0.954531
43990	2.773757	-0.920179	9.355968	0.133443	0.033957	-0.007936	-0.468464	0.298545	-0.527269	0.249682	-0.161561	0.012208	-0.954677
43991	2.940711	-1.050191	9.235667	0.116022	0.004724	-0.007965	-0.467923	0.296073	-0.527537	0.249942	-0.160909	0.009877	-0.954746
43992	3.049668	-1.138273	9.449112	0.075756	0.032124	0.002869	-0.468299	0.293726	-0.530025	0.250325	-0.160012	0.008485	-0.954810
43993	3.113085	-1.294750	9.389893	0.056584	0.022975	0.002797	-0.468565	0.293188	-0.529368	0.250595	-0.159319	0.007432	-0.954863
43994	3.074595	-1.311532	9.430110	-0.002995	0.013785	0.011737	-0.468431	0.292776	-0.529369	0.250912	-0.159165	0.007477	-0.954806
43995	3.012057	-1.353403	9.184066	-0.078321	0.009136	0.009520	-0.466842	0.293847	-0.529906	0.250886	-0.159428	0.008980	-0.954756
43996	2.949705	-1.420593	9.273768	-0.072864	0.004520	-0.004289	-0.466722	0.296043	-0.529119	0.250712	-0.159804	0.010256	-0.954726
43997	2.980135	-1.233334	9.132637	-0.055502	-0.010063	-0.003262	-0.466727	0.296324	-0.528464	0.250521	-0.160333	0.011211	-0.954676
43998	2.914830	-1.184954	9.245539	-0.051914	-0.015579	-0.010625	-0.467255	0.297141	-0.529377	0.250309	-0.160989	0.011964	-0.954612
43999	2.813097	-1.089172	9.169110	-0.069602	-0.002792	-0.003359	-0.468194	0.298805	-0.528320	0.250069	-0.161450	0.013233	-0.954581
44000	2.841517	-0.978203	9.235751	-0.069691	0.026459	-0.001564	-0.466744	0.297987	-0.526366	0.249949	-0.161390	0.014566	-0.954603
44001	2.894093	-0.871596	9.420191	-0.101225	0.028258	0.001960	-0.466880	0.300712	-0.527674	0.249698	-0.161408	0.016599	-0.954632
44002	3.025166	-1.059219	9.361166	-0.101112	0.030101	0.000127	-0.467551	0.301008	-0.526227	0.249492	-0.161434	0.018558	-0.954646
44003	3.054347	-1.112131	9.351093	-0.118550	0.042867	-0.005515	-0.465572	0.303990	-0.526766	0.249033	-0.161268	0.020963	-0.954744
44004	3.124113	-1.080839	9.313772	-0.153566	0.070246	-0.011270	-0.463460	0.306970	-0.527437	0.248473	-0.160794	0.024078	-0.954896
44005	2.989279	-1.130051	9.074153	-0.134222	0.040986	-0.024047	-0.462547	0.309839	-0.526788	0.247606	-0.160761	0.026699	-0.955057
44006	2.919565	-1.170860	9.142550	-0.067017	0.052981	-0.001578	-0.461619	0.312136	-0.528629	0.247565	-0.160182	0.028097	-0.955125
44007	2.994293	-1.170972	9.066423	-0.034950	0.032097	0.031845	-0.460833	0.313775	-0.528111	0.248086	-0.159805	0.028945	-0.955028
44008	2.939312	-1.272246	9.035682	-0.028021	0.063190	0.039218	-0.459246	0.315121	-0.528516	0.249012	-0.158816	0.029768	-0.954926
44009	2.910628	-1.322655	9.087523	-0.063193	0.081468	0.057471	-0.458196	0.317030	-0.527999	0.249900	-0.157633	0.031478	-0.954836
44010	2.920703	-1.411487	9.139186	-0.106929	0.085081	0.060939	-0.456485	0.320021	-0.528012	0.251073	-0.156610	0.033971	-0.954611
44011	2.875230	-1.478610	9.238650	-0.122625	0.093274	0.060847	-0.453717	0.323277	-0.527640	0.251826	-0.155506	0.036886	-0.954485
44012	2.824768	-1.517442	9.170414	-0.155869	0.100537	0.056977	-0.451476	0.327893	-0.528704	0.253127	-0.154454	0.040319	-0.954173
44013	2.637571	-1.700723	9.158895	-0.141821	0.097790	0.060746	-0.450571	0.332407	-0.527792	0.253809	-0.153364	0.043631	-0.954021
44014	2.633267	-1.801048	9.375912	-0.055769	0.103313	0.046409	-0.446341	0.335504	-0.528087	0.255806	-0.151791	0.045042	-0.953674
44015	2.616147	-1.747996	9.419709	0.019780	0.088698	0.019123	-0.444616	0.337244	-0.529935	0.256195	-0.150088	0.045111	-0.953836
44016	2.584554	-1.689849	9.554669	0.053230	0.079539	0.002689	-0.442753	0.335849	-0.530475	0.257346	-0.148434	0.044252	-0.953825
44017	2.618238	-1.678013	9.478327	0.047980	0.067659	0.000837	-0.442480	0.334200	-0.530871	0.257488	-0.147002	0.043624	-0.954037
44018	2.637433	-1.661393	9.401917	-0.008059	0.070343	-0.001296	-0.439165	0.333344	-0.530636	0.257982	-0.145821	0.043942	-0.954070
44019	2.526517	-1.661765	9.357663	-0.029088	0.057514	-0.000463	-0.438362	0.333725	-0.532608	0.257882	-0.144985	0.044733	-0.954188
44020	2.541672	-1.806013	9.384590	-0.071137	0.064808	0.011317	-0.437573	0.335221	-0.532614	0.258355	-0.144221	0.046277	-0.954102
44021	2.546148	-1.728658	9.486547	-0.085022	0.059273	-0.000747	-0.437309	0.336037	-0.532877	0.258084	-0.143645	0.048152	-0.954170
44022	2.625857	-1.762447	9.409994	-0.079756	0.055637	-0.001632	-0.435192	0.336969	-0.533025	0.258121	-0.143106	0.049802	-0.954156
44023	2.595082	-1.882840	9.403216	-0.123668	0.048328	0.020311	-0.434941	0.339709	-0.532371	0.258150	-0.142929	0.052424	-0.954034
44024	2.353851	-1.859511	9.329271	-0.097319	0.037323	0.005686	-0.433369	0.342578	-0.531072	0.258253	-0.142821	0.054341	-0.953915
44025	2.334081	-1.758553	9.311296	-0.045729	0.055649	0.002222	-0.432712	0.344754	-0.531600	0.258149	-0.142117	0.055467	-0.953984
44026	2.334456	-1.835356	9.367840	-0.044925	0.033752	0.018875	-0.430997	0.346379	-0.531351	0.258676	-0.141794	0.056400	-0.953835
44027	2.353645	-1.805736	9.574896	-0.029004	0.023681	0.009739	-0.430589	0.345268	-0.532535	0.258798	-0.141599	0.057063	-0.953791
44028	2.333945	-1.719199	9.561522	-0.003656	0.008172	0.009886	-0.430463	0.345279	-0.531356	0.259164	-0.141553	0.057072	-0.953698
44029	2.391669	-1.695528	9.413548	-0.021990	0.000834	-0.000344	-0.430459	0.345679	-0.532404	0.259139	-0.141765	0.057443	-0.953651
44030	2.439919	-1.700112	9.452346	-0.037677	0.000809	-0.005036	-0.429936	0.346230	-0.531360	0.259172	-0.142055	0.058014	-0.953564
44031	2.459374	-1.738869	9.365558	-0.017558	0.004495	-0.004936	-0.430465	0.346371	-0.531618	0.259066	-0.142182	0.058295	-0.953557
44032	2.439977	-1.722614	9.204758	0.013006	0.019156	-0.006650	-0.430726	0.346366	-0.532402	0.259211	-0.141863	0.057987	-0.953584
44033	2.420660	-1.715328	9.235888	0.014758	0.035599	-0.008514	-0.428610	0.347570	-0.532681	0.259091	-0.141237	0.057793	-0.953721
44034	2.420880	-1.758361	9.316911	0.033813	0.037507	0.017422	-0.429402	0.346216	-0.532151	0.259847	-0.140439	0.057235	-0.953667
44035	2.430984	-1.851882	9.404520	0.039128	0.041167	0.019293	-0.428736	0.345659	-0.532418	0.260319	-0.139552	0.056680	-0.953701
44036	2.368799	-1.955240	9.472111	0.048908	0.037488	0.011967	-0.429126	0.345104	-0.533595	0.260922	-0.138676	0.055832	-0.953715
44037	2.318149	-1.955687	9.370802	0.026911	0.037482	0.019238	-0.426995	0.344244	-0.535054	0.261363	-0.137925	0.055503	-0.953722
44038	2.267662	-1.989756	9.288228	0.000802	0.033754	0.002500	-0.425537	0.344226	-0.535197	0.261621	-0.137379	0.055533	-0.953728
44039	2.219454	-1.989599	9.362203	0.007840	0.022782	0.002550	-0.426334	0.344240	-0.534666	0.261709	-0.137026	0.055462	-0.953759
44040	2.281667	-1.888336	9.385810	0.005969	0.028291	0.009912	-0.426078	0.345477	-0.533881	0.262083	-0.136546	0.055392	-0.953729
44041	2.349222	-1.892585	9.511218	-0.013213	0.000858	0.011705	-0.426608	0.346433	-0.534663	0.262314	-0.136714	0.055639	-0.953627
44042	2.358632	-1.849795	9.353459	-0.031658	0.015464	0.007897	-0.426340	0.345746	-0.534665	0.262504	-0.136675	0.056222	-0.953546
44043	2.382459	-1.794812	9.234417	-0.059744	0.019102	0.007749	-0.426221	0.347943	-0.533748	0.262511	-0.136751	0.057441	-0.953461
44044	2.449852	-1.768043	9.283436	-0.076313	0.021818	0.002124	-0.426612	0.347255	-0.534531	0.262451	-0.136831	0.058894	-0.953377
44045	2.430852	-1.825536	9.368877	-0.028048	0.030068	-0.005026	-0.425293	0.348203	-0.534018	0.262285	-0.136557	0.059524	-0.953423
44046	2.375102	-1.757846	9.494143	0.011356	0.019128	-0.004817	-0.425299	0.348215	-0.532838	0.262368	-0.136238	0.059268	-0.953462
44047	2.256911	-1.748558	9.464362	0.040936	0.009135	0.011956	-0.424754	0.346821	-0.534809	0.262738	-0.135980	0.058509	-0.953444
44048	2.175002	-1.765814	9.391335	0.044567	0.013659	-0.004646	-0.424878	0.345856	-0.535595	0.262905	-0.135590	0.057593	-0.953509
44049	2.240052	-1.744086	9.382522	0.010586	0.016414	-0.003015	-0.424378	0.346604	-0.534325	0.262898	-0.135364	0.057406	-0.953554
44050	2.237920	-1.801743	9.410501	0.008094	0.015470	-0.012253	-0.424237	0.344413	-0.534327	0.262827	-0.135140	0.057174	-0.953620
44051	2.279242	-1.871359	9.433918	0.029076	-0.009151	-0.001029	-0.424503	0.344961	-0.534587	0.262937	-0.135302	0.056507	-0.953606
44052	2.276649	-1.832864	9.434434	0.041436	-0.002775	-0.014822	-0.425815	0.343321	-0.535887	0.262920	-0.135252	0.055538	-0.953675
44053	2.233121	-1.806549	9.415191	0.022160	-0.008284	-0.014914	-0.424900	0.343470	-0.533667	0.262746	-0.135448	0.054971	-0.953728
44054	2.285868	-1.749118	9.291652	-0.003448	-0.009169	0.000648	-0.425951	0.343330	-0.535100	0.262915	-0.135740	0.054865	-0.953646
44055	2.324488	-1.768099	9.339882	-0.009718	-0.015607	0.000668	-0.424737	0.343258	-0.535335	0.262959	-0.136229	0.054910	-0.953561
44056	2.372914	-1.811314	9.339727	-0.007179	0.004532	0.009883	-0.426869	0.344120	-0.533614	0.263265	-0.136267	0.054974	-0.953468
44057	2.382262	-1.748732	9.340693	-0.015085	-0.006439	0.010780	-0.427928	0.344946	-0.534391	0.263477	-0.136605	0.055195	-0.953348
44058	2.416094	-1.762937	9.388824	-0.029110	-0.002786	0.015319	-0.426475	0.344664	-0.533485	0.263822	-0.136892	0.055656	-0.953185
44059	2.423258	-1.748501	9.384292	-0.010623	0.006343	0.002478	-0.427277	0.346589	-0.533478	0.263872	-0.136979	0.055831	-0.953148
44060	2.459405	-1.748773	9.283795	-0.017647	0.011827	0.000591	-0.426755	0.347007	-0.532172	0.263962	-0.136944	0.056109	-0.953112
44061	2.440135	-1.744323	9.197131	-0.016669	0.019187	0.004236	-0.425841	0.345680	-0.532610	0.264013	-0.136827	0.056466	-0.953093
44062	2.449763	-1.739359	9.235702	-0.009693	0.035649	0.006091	-0.425186	0.347589	-0.532484	0.264189	-0.136289	0.056734	-0.953106
44063	2.348510	-1.739367	9.292374	0.031470	0.044807	0.003512	-0.425587	0.347871	-0.532087	0.264327	-0.135437	0.056301	-0.953215
44064	2.300414	-1.763313	9.354007	0.062145	0.044827	0.002743	-0.424253	0.346617	-0.532885	0.264623	-0.134348	0.055239	-0.953349
44065	2.256918	-1.739034	9.442768	0.056901	0.035674	0.004572	-0.423979	0.344967	-0.533412	0.264860	-0.133532	0.054274	-0.953453
44066	2.256990	-1.753406	9.461773	0.031524	0.028338	0.006301	-0.422379	0.343570	-0.534474	0.265146	-0.132914	0.053720	-0.953491
44067	2.228332	-1.820575	9.530305	0.002397	0.034686	0.017260	-0.422765	0.345573	-0.534170	0.265480	-0.132390	0.053826	-0.953465
44068	2.199031	-1.748946	9.384593	0.007417	0.026511	0.032062	-0.423026	0.346927	-0.535871	0.266205	-0.131908	0.053789	-0.953332
44069	2.141417	-1.801993	9.385712	0.003966	0.033800	0.028342	-0.421435	0.345821	-0.535229	0.266756	-0.131377	0.053895	-0.953245
44070	2.170588	-1.849862	9.442930	-0.002978	0.028308	0.028318	-0.420779	0.347456	-0.535234	0.267368	-0.130918	0.054058	-0.953128
44071	2.194756	-1.861829	9.447789	-0.001163	0.015509	0.024657	-0.421303	0.346090	-0.535492	0.267856	-0.130766	0.054163	-0.953006
44072	2.214055	-1.864212	9.443134	-0.009874	0.026456	0.019059	-0.419451	0.347435	-0.535769	0.268260	-0.130389	0.054426	-0.952929
44073	2.199497	-1.845000	9.440867	-0.006225	0.013625	0.004330	-0.418526	0.346886	-0.534859	0.268350	-0.130323	0.054572	-0.952904
44074	2.257221	-1.816082	9.420205	-0.027352	0.009071	0.015306	-0.421440	0.349091	-0.536669	0.268648	-0.130375	0.055065	-0.952785
44075	2.199210	-1.784892	9.427303	-0.028239	0.015454	0.013442	-0.419592	0.349354	-0.535636	0.268852	-0.130385	0.055666	-0.952691
44076	2.184759	-1.787254	9.448742	-0.021991	0.011774	0.002404	-0.418536	0.350436	-0.535644	0.268922	-0.130371	0.056038	-0.952651
44077	2.092913	-1.739297	9.453359	0.002301	0.004525	0.021913	-0.418415	0.350730	-0.533548	0.269380	-0.130411	0.056019	-0.952517
44078	2.136177	-1.710294	9.466173	0.011146	0.005429	0.011804	-0.417878	0.350573	-0.534863	0.269718	-0.130329	0.055750	-0.952449
44079	2.187137	-1.777378	9.520924	-0.013201	0.020911	-0.000336	-0.418545	0.350997	-0.534333	0.269693	-0.130162	0.056054	-0.952461
44080	2.223381	-1.787425	9.384159	-0.014590	-0.001024	-0.019726	-0.418035	0.351857	-0.535291	0.269374	-0.130377	0.056158	-0.952516
44081	2.218468	-1.768176	9.386784	-0.023462	0.013612	-0.010566	-0.417897	0.351166	-0.535816	0.269134	-0.130419	0.056590	-0.952552
44082	2.237576	-1.729612	9.394705	-0.012934	0.017270	-0.015134	-0.418037	0.351997	-0.535029	0.268879	-0.130271	0.056774	-0.952633
44083	2.218362	-1.743966	9.430335	0.001078	0.019110	-0.014144	-0.416974	0.350756	-0.534776	0.268629	-0.130082	0.056752	-0.952731
