# Supplementary material for: Identification of Haptic Based Guiding Using Hard Reins
Source: PLoS One. 2015 Jul 22;10(7):e0132020. doi: 10.1371/journal.pone.0132020 (PMC4511788; doi:10.1371/journal.pone.0132020)
Supplement: S9 File — (ZIP) [file pone.0132020.s009.zip › Exp2_MotionData2/Subject10/path1/T10/fc10.txt]

// Start Time: 0
// Sample rate: 25.0Hz
// Scenario: 4.9
// Firmware Version: 2.6.1
Counter	Acc_X	Acc_Y	Acc_Z	Gyr_X	Gyr_Y	Gyr_Z	Mag_X	Mag_Y	Mag_Z	Quat_w	Quat_x	Quat_y	Quat_z
47078	9.521634	0.673821	2.268491	-0.543647	-0.003009	-0.042321	-0.754338	0.062928	0.056602	-0.741612	0.154417	0.591613	0.275975
47079	9.516705	0.666662	2.278244	-0.554529	-0.003924	-0.035368	-0.752771	0.062644	0.055452	-0.738831	0.160376	0.589610	0.284199
47080	9.516891	0.685906	2.263530	-0.539939	-0.002319	-0.021050	-0.754186	0.060799	0.056011	-0.736014	0.166133	0.587669	0.292108
47081	9.545985	0.690465	2.248940	-0.552589	-0.004265	0.001822	-0.755470	0.061224	0.057302	-0.733276	0.172482	0.585447	0.299681
47082	9.536330	0.700224	2.253678	-0.547132	0.003012	-0.008776	-0.754899	0.060940	0.056585	-0.730407	0.178423	0.583221	0.307448
47083	9.473868	0.693110	2.212759	-0.561637	0.003027	-0.003650	-0.753620	0.061362	0.057005	-0.727514	0.184772	0.580743	0.315150
47084	9.522147	0.724316	2.226846	-0.539821	-0.004472	0.017896	-0.754758	0.061222	0.057296	-0.724592	0.190926	0.578450	0.322348
47085	9.536405	0.709861	2.248737	-0.552506	0.000995	0.017714	-0.753764	0.061648	0.056725	-0.721674	0.197374	0.575874	0.329545
47086	9.553337	0.700026	2.239158	-0.563453	-0.007060	0.017638	-0.753482	0.062212	0.057580	-0.718471	0.203843	0.573341	0.336938
47087	9.493356	0.675872	2.181510	-0.563456	-0.004266	0.006993	-0.753776	0.064488	0.057039	-0.715200	0.210328	0.570705	0.344307
47088	9.507219	0.661737	2.254146	-0.557114	-0.004282	0.005295	-0.753494	0.065055	0.057185	-0.711808	0.216501	0.568099	0.351740
47089	9.517080	0.646962	2.220466	-0.554436	-0.015137	0.008934	-0.752780	0.064485	0.057173	-0.708293	0.222919	0.565563	0.358841
47090	9.536689	0.665992	2.191229	-0.559812	-0.006145	0.014131	-0.753781	0.065335	0.058608	-0.704770	0.229195	0.562801	0.366093
47091	9.570367	0.646474	2.196234	-0.528961	0.002961	-0.012099	-0.753778	0.064769	0.057751	-0.701254	0.234848	0.560192	0.373194
47092	9.555641	0.661311	2.234754	-0.548929	0.002990	-0.005258	-0.753215	0.065902	0.058468	-0.697589	0.240635	0.557349	0.380561
47093	9.531320	0.622824	2.240049	-0.541656	0.003868	-0.006958	-0.752929	0.065472	0.059311	-0.693900	0.246477	0.554511	0.387647
47094	9.521738	0.661615	2.249295	-0.559796	0.008443	-0.005427	-0.753499	0.065903	0.058328	-0.690086	0.252318	0.551388	0.395080
47095	9.555325	0.608232	2.249846	-0.546139	0.017470	-0.014169	-0.751785	0.064480	0.057874	-0.686304	0.257991	0.548263	0.402288
47096	9.430285	0.652282	2.210856	-0.554364	0.006654	-0.010678	-0.753494	0.064480	0.059164	-0.682301	0.263658	0.545112	0.409636
47097	9.579814	0.656279	2.227528	-0.552551	0.007563	-0.010632	-0.753779	0.065055	0.057329	-0.678241	0.269487	0.541953	0.416717
47098	9.558257	0.724164	2.238882	-0.541649	0.017551	-0.024716	-0.753071	0.065619	0.057896	-0.674155	0.274680	0.538718	0.424086
47099	9.541569	0.719254	2.209960	-0.549817	0.013920	-0.017715	-0.753916	0.063633	0.057882	-0.669956	0.280288	0.535435	0.431169
47100	9.505179	0.680843	2.215271	-0.568997	0.001488	-0.028491	-0.752637	0.063912	0.058584	-0.665358	0.285884	0.532084	0.438698
47101	9.505405	0.670962	2.181549	-0.548973	0.004965	-0.024740	-0.752355	0.064911	0.056891	-0.660842	0.291424	0.528869	0.445709
47102	9.543704	0.666129	2.220217	-0.542555	0.013915	-0.021176	-0.752349	0.063490	0.057017	-0.656440	0.296571	0.525427	0.452833
47103	9.584548	0.656325	2.239604	-0.552516	0.017539	-0.017770	-0.753628	0.063067	0.057023	-0.651940	0.302061	0.521878	0.459757
47104	9.504812	0.702960	2.273022	-0.542420	0.026331	-0.000025	-0.752346	0.063068	0.055737	-0.647717	0.307249	0.518037	0.466582
47105	9.507724	0.700117	2.207803	-0.545111	0.028116	0.003475	-0.754058	0.064355	0.054488	-0.643414	0.312705	0.514198	0.473112
47106	9.524260	0.739091	2.272593	-0.554281	0.024686	-0.010760	-0.752062	0.063355	0.054603	-0.638856	0.317885	0.510224	0.480088
47107	9.565330	0.709709	2.253533	-0.548824	0.029241	-0.018681	-0.754336	0.062649	0.054897	-0.634176	0.323084	0.506384	0.486840
47108	9.464071	0.734501	2.250975	-0.523402	0.020895	-0.006849	-0.753063	0.064493	0.054907	-0.629676	0.327880	0.502623	0.493328
47109	9.495880	0.704859	2.181183	-0.557991	0.021307	-0.033789	-0.754195	0.063364	0.053486	-0.624554	0.333052	0.498807	0.500201
47110	9.531765	0.709739	2.224579	-0.552488	0.024775	-0.021355	-0.755899	0.062514	0.054057	-0.619619	0.337956	0.494696	0.507084
47111	9.454454	0.729682	2.243792	-0.537880	0.037310	-0.021276	-0.755325	0.061378	0.053474	-0.614763	0.342769	0.490713	0.513592
47112	9.478477	0.744168	2.265347	-0.548976	0.010400	-0.028312	-0.756601	0.060673	0.052909	-0.609501	0.347634	0.486754	0.520317
47113	9.526655	0.724545	2.267919	-0.530718	0.017397	-0.013980	-0.755745	0.060246	0.052331	-0.604431	0.352562	0.482956	0.526419
47114	9.466332	0.768550	2.286841	-0.548948	0.010302	-0.017695	-0.755323	0.061094	0.053471	-0.599142	0.357456	0.478820	0.532902
47115	9.435014	0.739609	2.265456	-0.550796	0.003091	-0.016797	-0.756736	0.059115	0.051476	-0.593620	0.362673	0.474918	0.539015
47116	9.466596	0.763488	2.250648	-0.529091	-0.009581	-0.020878	-0.757589	0.059118	0.051341	-0.588119	0.367435	0.471155	0.545089
47117	9.514803	0.731719	2.243689	-0.552731	-0.014886	-0.019347	-0.756170	0.059533	0.053461	-0.582241	0.372763	0.467379	0.550999
47118	9.497758	0.731947	2.263041	-0.571655	-0.000559	-0.000199	-0.756740	0.059531	0.054458	-0.576599	0.378035	0.462786	0.557182
47119	9.512416	0.758380	2.253061	-0.554467	-0.009616	-0.003474	-0.755879	0.057825	0.054433	-0.570789	0.383390	0.458725	0.562835
47120	9.536440	0.738924	2.258079	-0.529033	-0.009735	-0.003173	-0.755171	0.058676	0.054153	-0.565224	0.388160	0.454640	0.568468
47121	9.493154	0.770586	2.252950	-0.547143	-0.000651	-0.002561	-0.756162	0.057542	0.054290	-0.559427	0.393253	0.450473	0.573993
47122	9.527178	0.777456	2.226246	-0.543544	-0.007895	0.000189	-0.757588	0.058254	0.054735	-0.553680	0.398115	0.446079	0.579618
47123	9.551014	0.763001	2.257791	-0.548943	0.002976	-0.003478	-0.758448	0.059533	0.055322	-0.547756	0.403088	0.441781	0.585075
47124	9.495426	0.773110	2.272251	-0.547096	0.010201	-0.007050	-0.757590	0.058394	0.055445	-0.541934	0.407626	0.437110	0.590833
47125	9.505140	0.719665	2.239003	-0.576198	0.003149	-0.009120	-0.757025	0.059384	0.056160	-0.535591	0.412749	0.432451	0.596462
47126	9.507512	0.787565	2.276907	-0.547182	-0.002395	-0.008739	-0.756749	0.061230	0.056177	-0.529514	0.417329	0.427835	0.602004
47127	9.516909	0.710135	2.272926	-0.535317	0.004755	-0.008652	-0.757168	0.059528	0.055879	-0.523399	0.421902	0.423564	0.607161
47128	9.546037	0.763153	2.277128	-0.528920	0.013756	-0.010389	-0.758169	0.060522	0.056606	-0.517479	0.425990	0.418925	0.612577
47129	9.507571	0.743879	2.248396	-0.561590	0.021180	-0.017903	-0.758162	0.059106	0.055315	-0.511045	0.430463	0.414166	0.618063
47130	9.512247	0.753668	2.272446	-0.570705	0.013967	-0.012656	-0.757022	0.058532	0.056151	-0.504625	0.434859	0.408940	0.623714
47131	9.557995	0.724377	2.272712	-0.543363	0.024589	-0.005319	-0.758448	0.059964	0.053625	-0.498407	0.439105	0.404186	0.628817
47132	9.483201	0.741797	2.277450	-0.552469	0.021020	-0.005417	-0.759581	0.058543	0.054612	-0.492182	0.443186	0.398965	0.634168
47133	9.507010	0.695847	2.297264	-0.556127	0.017450	-0.007209	-0.758158	0.058974	0.052195	-0.485653	0.447532	0.394063	0.639195
47134	9.497429	0.744336	2.311235	-0.554314	0.017425	-0.005415	-0.758442	0.058689	0.052761	-0.479275	0.451572	0.388771	0.644387
47135	9.511631	0.710531	2.330926	-0.554331	0.019307	-0.014275	-0.756169	0.059538	0.052185	-0.472570	0.455715	0.383861	0.649347
47136	9.458644	0.730170	2.325944	-0.548894	0.007402	0.003546	-0.758870	0.058977	0.051917	-0.466176	0.459797	0.378571	0.654180
47137	9.472949	0.693857	2.331163	-0.532470	0.024539	-0.006985	-0.757734	0.059832	0.050215	-0.459694	0.463618	0.373761	0.658818
47138	9.482648	0.725276	2.340466	-0.561677	0.006725	-0.014289	-0.758588	0.059688	0.051497	-0.452845	0.467587	0.368394	0.663762
47139	9.492208	0.744687	2.361986	-0.554340	0.017471	-0.010727	-0.758162	0.060117	0.050363	-0.445950	0.471564	0.363325	0.668395
47140	9.463142	0.723133	2.364682	-0.543359	0.031862	-0.014234	-0.758869	0.059269	0.049509	-0.439357	0.474923	0.357899	0.673291
47141	9.501490	0.691593	2.384315	-0.532492	0.026407	-0.014071	-0.759429	0.057281	0.049493	-0.432589	0.478454	0.353005	0.677743
47142	9.506017	0.691806	2.422971	-0.547066	0.024738	-0.021309	-0.759430	0.057566	0.049212	-0.425720	0.481785	0.347586	0.682517
47143	9.434132	0.740325	2.379028	-0.554357	0.018429	-0.017823	-0.758858	0.057142	0.048211	-0.418538	0.485474	0.342429	0.686938
47144	9.414448	0.740752	2.427381	-0.559921	0.006835	-0.028439	-0.760425	0.057716	0.047662	-0.411231	0.488995	0.336983	0.691531
47145	9.455276	0.697021	2.432647	-0.541748	-0.000586	-0.014024	-0.759862	0.058992	0.047954	-0.403998	0.492748	0.332050	0.695505
47146	9.491644	0.764540	2.443928	-0.543597	0.001312	-0.022888	-0.758144	0.056287	0.048763	-0.396799	0.496137	0.326752	0.699737
47147	9.472608	0.762016	2.407733	-0.547233	-0.002308	-0.019372	-0.759563	0.055724	0.048201	-0.389333	0.499806	0.321744	0.703630
47148	9.441147	0.759858	2.417466	-0.556306	0.001368	-0.023047	-0.758281	0.055008	0.049034	-0.381919	0.503178	0.316202	0.707790
47149	9.453326	0.769389	2.407677	-0.538052	0.008370	-0.009603	-0.759129	0.053875	0.048462	-0.374662	0.506568	0.311079	0.711511
47150	9.501437	0.786185	2.436424	-0.552675	-0.002327	-0.014121	-0.759560	0.054727	0.048758	-0.367304	0.509905	0.305460	0.715387
47151	9.424009	0.726221	2.432363	-0.552603	0.012158	-0.023078	-0.759129	0.054309	0.046198	-0.359644	0.513146	0.300178	0.719188
47152	9.462840	0.771867	2.426969	-0.541767	-0.009720	0.000197	-0.758279	0.054725	0.048464	-0.352482	0.516479	0.294557	0.722663
47153	9.491831	0.778934	2.426851	-0.543560	-0.002452	-0.005169	-0.759694	0.053026	0.047748	-0.345001	0.519853	0.289269	0.725983
47154	9.443587	0.771942	2.419744	-0.552617	0.003024	-0.008858	-0.758845	0.054162	0.047470	-0.337595	0.522908	0.283436	0.729562
47155	9.463073	0.798345	2.409757	-0.554414	0.002972	-0.001794	-0.758561	0.054014	0.048884	-0.330002	0.526173	0.277860	0.732826
47156	9.496976	0.783494	2.388128	-0.549029	-0.007854	-0.002543	-0.759126	0.053018	0.049871	-0.322590	0.529281	0.272026	0.736070
47157	9.482366	0.740051	2.383800	-0.534433	-0.004411	0.007330	-0.759983	0.053874	0.049461	-0.315225	0.532454	0.266642	0.738937
47158	9.477520	0.744946	2.388585	-0.541706	-0.006195	0.009024	-0.757993	0.054296	0.049166	-0.308004	0.535436	0.260731	0.741931
47159	9.484788	0.761849	2.393219	-0.546993	0.018110	0.014124	-0.758851	0.055149	0.049466	-0.300653	0.538270	0.254899	0.744916
47160	9.463216	0.761864	2.373916	-0.554417	-0.004317	0.007095	-0.759414	0.054018	0.048324	-0.293212	0.541175	0.248753	0.747849
47161	9.491777	0.725642	2.408113	-0.564370	0.001122	0.008714	-0.759139	0.056291	0.048062	-0.285435	0.544213	0.242772	0.750614
47162	9.448745	0.744976	2.364457	-0.541646	0.004646	0.005415	-0.759991	0.055579	0.049196	-0.278089	0.546780	0.236733	0.753430
47163	9.434394	0.759508	2.354648	-0.550734	0.001037	0.010638	-0.758715	0.056858	0.048206	-0.270422	0.549624	0.230889	0.755960
47164	9.477674	0.686637	2.340904	-0.535335	-0.009878	0.014424	-0.759429	0.057281	0.049634	-0.263155	0.552300	0.224880	0.758382
47165	9.504370	0.729988	2.342801	-0.552566	-0.002559	0.011534	-0.759144	0.056849	0.051046	-0.255402	0.555089	0.218975	0.760720
47166	9.506757	0.708175	2.335792	-0.559803	0.000154	0.014085	-0.760008	0.059410	0.050512	-0.247847	0.557616	0.212501	0.763204
47167	9.501846	0.686454	2.336040	-0.545292	-0.000761	0.008064	-0.759724	0.059266	0.051076	-0.240069	0.560202	0.206694	0.765388
47168	9.497243	0.720244	2.323587	-0.556118	0.004577	0.021178	-0.758307	0.060827	0.050372	-0.232629	0.562544	0.200132	0.767708
47169	9.473089	0.696167	2.314222	-0.568842	0.010169	0.006833	-0.758303	0.059544	0.051776	-0.224553	0.564942	0.193888	0.769950
47170	9.494374	0.635777	2.341449	-0.537942	0.008154	0.014280	-0.759022	0.061536	0.051236	-0.217175	0.566993	0.187625	0.772108
47171	9.525832	0.681575	2.352979	-0.556231	-0.004271	0.003538	-0.757731	0.059120	0.050775	-0.209082	0.569416	0.181638	0.773988
47172	9.496936	0.664733	2.336289	-0.537954	0.013675	0.001865	-0.758027	0.061389	0.052077	-0.201485	0.571211	0.175459	0.776103
47173	9.506350	0.616381	2.344066	-0.542598	-0.000664	-0.004298	-0.757322	0.062952	0.051521	-0.193392	0.573367	0.169719	0.777846
47174	9.515862	0.623708	2.365721	-0.541554	0.013603	0.011552	-0.758737	0.061392	0.051516	-0.185860	0.575086	0.163342	0.779777
47175	9.492289	0.642799	2.302709	-0.554226	0.018145	0.014030	-0.759033	0.064096	0.050271	-0.177938	0.576928	0.157106	0.781543
47176	9.521063	0.662164	2.336286	-0.550671	0.013738	0.001721	-0.757044	0.064945	0.049980	-0.170109	0.578520	0.150667	0.783375
47177	9.491987	0.667287	2.353184	-0.561546	0.019208	-0.000216	-0.757328	0.064948	0.049132	-0.161838	0.580193	0.144450	0.785060
47178	9.472886	0.638148	2.312453	-0.552412	0.026387	-0.001928	-0.757479	0.066795	0.049153	-0.153931	0.581451	0.137954	0.786886
47179	9.540195	0.616122	2.336774	-0.541558	0.013631	0.008903	-0.758330	0.066372	0.048729	-0.145981	0.583043	0.131934	0.788254
47180	9.515824	0.643134	2.380003	-0.555995	0.028064	0.013950	-0.758331	0.066658	0.048307	-0.138250	0.584198	0.125166	0.789895
47181	9.443438	0.614482	2.363504	-0.537921	0.019087	0.000044	-0.758608	0.065242	0.047160	-0.130184	0.585545	0.119266	0.791180
47182	9.505852	0.619210	2.409282	-0.548802	0.019982	0.007000	-0.758616	0.067523	0.044632	-0.122378	0.586659	0.112693	0.792563
47183	9.496331	0.585221	2.375843	-0.563363	0.014660	0.005088	-0.757334	0.067092	0.045184	-0.114052	0.588020	0.106319	0.793676
47184	9.510839	0.631172	2.394643	-0.567021	0.019298	-0.007360	-0.757336	0.067376	0.045329	-0.105774	0.589021	0.099605	0.794949
47185	9.452868	0.600057	2.385401	-0.505226	0.026267	-0.013773	-0.757900	0.066241	0.045180	-0.097828	0.589902	0.094333	0.795957
47186	9.462465	0.604891	2.395001	-0.556058	0.024580	-0.000200	-0.757334	0.067380	0.043911	-0.089780	0.590675	0.087679	0.797091
47187	9.491184	0.595209	2.421653	-0.543438	0.019277	-0.017710	-0.758470	0.066671	0.044338	-0.081284	0.591608	0.081842	0.797932
47188	9.467270	0.658214	2.423398	-0.559708	0.031936	-0.014436	-0.757907	0.068092	0.043923	-0.072958	0.592108	0.075270	0.799011
47189	9.466851	0.597946	2.448237	-0.539746	0.024581	-0.008859	-0.759039	0.066818	0.043494	-0.064636	0.592830	0.069365	0.799727
47190	9.481286	0.605166	2.457803	-0.541595	0.024672	-0.017724	-0.758469	0.066964	0.041647	-0.056444	0.593284	0.063118	0.800528
47191	9.461891	0.632025	2.481695	-0.553307	0.043679	-0.021518	-0.757746	0.064550	0.040907	-0.047766	0.593562	0.057113	0.801337
47192	9.432836	0.617737	2.486727	-0.532367	0.046197	-0.012450	-0.758320	0.065979	0.038800	-0.039783	0.593537	0.050917	0.802209
47193	9.456847	0.644353	2.515396	-0.561526	0.033742	-0.014477	-0.759022	0.063992	0.038926	-0.031098	0.593850	0.044695	0.802731
47194	9.427715	0.649522	2.539543	-0.561541	0.033770	-0.018022	-0.759452	0.064705	0.038228	-0.022657	0.593905	0.038099	0.803313
47195	9.451720	0.644628	2.554065	-0.545195	0.035528	-0.021377	-0.758736	0.064000	0.036230	-0.014046	0.594032	0.032215	0.803674
47196	9.406030	0.669024	2.544188	-0.559748	0.033816	-0.024196	-0.759583	0.062727	0.035089	-0.005523	0.593941	0.025715	0.804078
47197	9.398584	0.644993	2.558965	-0.541622	0.021016	-0.013295	-0.759580	0.062017	0.035082	0.002930	0.594166	0.019792	0.804093
47198	9.384412	0.647257	2.520294	-0.554412	0.006637	-0.010703	-0.759581	0.062299	0.035652	0.011187	0.594382	0.013215	0.803997
47199	9.399352	0.658915	2.466979	-0.543663	-0.011302	-0.024614	-0.760713	0.061026	0.034938	0.019858	0.594988	0.007387	0.803455
47200	9.423017	0.702784	2.548621	-0.547302	-0.013157	-0.016677	-0.759723	0.062159	0.035368	0.028130	0.595385	0.000990	0.802947
47201	9.452019	0.673477	2.529577	-0.561748	-0.007808	-0.002722	-0.759290	0.060737	0.035349	0.036665	0.595788	-0.005384	0.802287
47202	9.444720	0.692964	2.546285	-0.552735	-0.016837	-0.005215	-0.760149	0.061584	0.037492	0.044811	0.596105	-0.012006	0.801565
47203	9.461861	0.673264	2.505400	-0.545364	-0.004304	0.000105	-0.759865	0.062013	0.036502	0.053104	0.596323	-0.018142	0.800780
47204	9.413402	0.664023	2.524901	-0.557158	0.004868	-0.012486	-0.758298	0.061153	0.037898	0.061416	0.596155	-0.024722	0.800135
47205	9.442344	0.702647	2.546180	-0.542696	-0.007859	-0.006921	-0.758573	0.059166	0.037596	0.069779	0.596298	-0.030729	0.799134
47206	9.454391	0.731680	2.562756	-0.558069	0.008499	-0.014273	-0.760012	0.063152	0.035948	0.078120	0.595934	-0.037287	0.798354
47207	9.418172	0.678585	2.539231	-0.543668	-0.009499	-0.024622	-0.759724	0.062441	0.035938	0.086763	0.595974	-0.043092	0.797139
47208	9.435402	0.726693	2.519339	-0.547259	-0.009606	-0.010499	-0.760152	0.062295	0.037499	0.094886	0.595776	-0.049541	0.795986
47209	9.461822	0.697539	2.522046	-0.545330	0.010241	-0.014135	-0.759007	0.060442	0.038605	0.103386	0.595352	-0.055447	0.794854
47210	9.471420	0.687826	2.524558	-0.549001	0.004869	-0.015914	-0.759578	0.061013	0.038048	0.111609	0.594791	-0.061819	0.793691
47211	9.442363	0.702632	2.543764	-0.532643	0.002921	-0.008639	-0.760142	0.059879	0.037757	0.119842	0.594368	-0.067590	0.792336
47212	9.427826	0.688222	2.543944	-0.554453	0.006723	-0.019537	-0.759716	0.060162	0.037899	0.128166	0.593635	-0.073985	0.791010
47213	9.437470	0.695442	2.548684	-0.539881	0.004708	-0.003429	-0.759144	0.059593	0.037746	0.136382	0.593022	-0.079913	0.789518
47214	9.447116	0.683267	2.543973	-0.543602	-0.004187	-0.014032	-0.759863	0.061011	0.038901	0.144445	0.592350	-0.086213	0.787924
47215	9.432431	0.625338	2.542223	-0.534535	-0.010573	-0.010359	-0.759572	0.059445	0.039592	0.152653	0.591870	-0.092001	0.786081
47216	9.437332	0.659190	2.549088	-0.559929	-0.015156	0.011493	-0.760569	0.059589	0.039743	0.160459	0.591142	-0.098871	0.784238
47217	9.456470	0.673752	2.577899	-0.552682	-0.007828	-0.005271	-0.759571	0.059305	0.039165	0.168774	0.590417	-0.104976	0.782242
47218	9.447079	0.673599	2.544081	-0.561751	-0.013303	0.007041	-0.760007	0.061150	0.039755	0.176638	0.589523	-0.111793	0.780233
47219	9.437401	0.598525	2.511101	-0.547235	-0.015113	0.000135	-0.759438	0.060572	0.042580	0.184751	0.588782	-0.117881	0.778015
47220	9.481244	0.673081	2.495710	-0.545491	-0.022273	-0.005089	-0.759154	0.061143	0.041449	0.192553	0.587980	-0.124307	0.775726
47221	9.433292	0.668278	2.452330	-0.563519	-0.006053	0.003438	-0.760861	0.060860	0.042311	0.200790	0.586890	-0.130626	0.773421
47222	9.471554	0.644079	2.486381	-0.547243	-0.014181	-0.002511	-0.759724	0.061142	0.042021	0.208550	0.585818	-0.137052	0.771065
47223	9.447642	0.663444	2.466864	-0.539916	-0.007967	0.003728	-0.758879	0.062841	0.043308	0.216457	0.584717	-0.142990	0.768639
47224	9.454733	0.663520	2.486186	-0.539976	-0.015142	0.000233	-0.759735	0.063412	0.043038	0.224042	0.583554	-0.149310	0.766144
47225	9.461977	0.610136	2.460190	-0.560911	-0.021301	-0.005286	-0.760016	0.062271	0.044587	0.232245	0.582457	-0.155496	0.763300
47226	9.457672	0.653380	2.413799	-0.547278	-0.025048	0.003750	-0.760868	0.061990	0.044308	0.239783	0.581270	-0.161980	0.760521
47227	9.503099	0.648593	2.466956	-0.558128	-0.011414	-0.003532	-0.760010	0.061139	0.043158	0.247907	0.579894	-0.168064	0.757641
47228	9.452544	0.663353	2.457192	-0.538078	0.001132	-0.006921	-0.759450	0.063124	0.043883	0.255535	0.578260	-0.174120	0.754983
47229	9.491276	0.633924	2.428470	-0.554404	-0.002494	0.004416	-0.759872	0.062130	0.044159	0.263469	0.576604	-0.180162	0.752099
47230	9.471987	0.629182	2.423716	-0.552655	-0.004146	-0.013250	-0.759299	0.060846	0.045276	0.271286	0.574870	-0.186353	0.749133
47231	9.462510	0.636371	2.404316	-0.538091	0.004866	-0.021097	-0.759164	0.062551	0.045293	0.279383	0.573152	-0.191782	0.746098
47232	9.491334	0.609634	2.409409	-0.535360	-0.004315	-0.003314	-0.760729	0.062555	0.045021	0.286793	0.571348	-0.197789	0.743095
47233	9.496365	0.653076	2.404084	-0.554357	0.007459	-0.000063	-0.760304	0.062977	0.045873	0.294710	0.569291	-0.203649	0.739987
47234	9.452979	0.609664	2.375628	-0.541700	-0.002486	-0.003405	-0.758447	0.061126	0.046123	0.302140	0.567299	-0.209697	0.736825
47235	9.503354	0.626567	2.423703	-0.548997	-0.002398	-0.008789	-0.761011	0.061986	0.045585	0.310015	0.565326	-0.215399	0.733417
47236	9.530616	0.635518	2.336571	-0.534301	0.017280	0.000120	-0.760166	0.063972	0.045599	0.317330	0.562951	-0.221209	0.730380
47237	9.452696	0.643835	2.428411	-0.563319	0.024566	0.005024	-0.760450	0.063689	0.045598	0.325210	0.560305	-0.227069	0.727142
47238	9.472382	0.614315	2.365884	-0.538005	0.006493	-0.001643	-0.760730	0.062837	0.045592	0.332475	0.557950	-0.232937	0.723805
47239	9.523252	0.642936	2.355830	-0.556109	0.013731	0.005193	-0.761453	0.065251	0.046332	0.340146	0.555382	-0.238720	0.720322
47240	9.472466	0.616670	2.356191	-0.556985	0.020984	-0.000184	-0.761304	0.063831	0.046174	0.347597	0.552560	-0.244729	0.716911
47241	9.486636	0.643500	2.409037	-0.559719	0.024650	-0.005542	-0.761725	0.062557	0.045029	0.355433	0.549736	-0.250325	0.713298
47242	9.481809	0.643530	2.409043	-0.537929	0.020909	-0.001727	-0.761724	0.062416	0.044744	0.362621	0.546932	-0.255990	0.709818
47243	9.491108	0.614666	2.440768	-0.565163	0.024658	-0.003841	-0.761868	0.063131	0.043619	0.370408	0.543935	-0.261632	0.706032
47244	9.437954	0.605348	2.443360	-0.525224	0.026375	-0.015782	-0.763577	0.063707	0.042504	0.377606	0.541102	-0.266869	0.702426
47245	9.473867	0.598083	2.477225	-0.545185	0.028227	-0.010714	-0.761584	0.063419	0.042202	0.385206	0.538117	-0.272077	0.698585
47246	9.456758	0.586242	2.499129	-0.536086	0.031800	-0.012405	-0.762295	0.063708	0.041076	0.392425	0.534993	-0.277405	0.694861
47247	9.435091	0.596032	2.496632	-0.535261	0.018279	-0.012315	-0.763005	0.063427	0.040795	0.399798	0.532113	-0.282485	0.690810
47248	9.459057	0.600865	2.520712	-0.559830	0.012092	-0.012560	-0.762574	0.062721	0.039224	0.407078	0.528957	-0.288234	0.686596
47249	9.471179	0.634686	2.529984	-0.545303	0.024848	-0.035463	-0.764276	0.061879	0.037244	0.414821	0.525921	-0.293099	0.682220
47250	9.427752	0.659189	2.539435	-0.556207	0.024895	-0.035597	-0.763138	0.061730	0.038509	0.422360	0.522626	-0.298382	0.677821
47251	9.432543	0.649492	2.539537	-0.547160	0.014877	-0.028352	-0.762854	0.061296	0.040771	0.429868	0.519546	-0.303370	0.673240
47252	9.444592	0.654280	2.544300	-0.547145	0.017581	-0.028366	-0.763700	0.060314	0.037506	0.437077	0.516265	-0.308599	0.668731
47253	9.432224	0.644902	2.578254	-0.552580	0.015722	-0.019577	-0.763565	0.061732	0.038371	0.444427	0.512953	-0.313681	0.664055
47254	9.475648	0.678586	2.597152	-0.552519	0.028357	-0.021411	-0.764125	0.059745	0.038071	0.451569	0.509320	-0.318887	0.659537
47255	9.413549	0.707541	2.526832	-0.552564	0.024839	-0.031127	-0.763276	0.060881	0.037651	0.459023	0.505843	-0.323705	0.654703
47256	9.393790	0.712878	2.587213	-0.559897	0.003953	-0.009859	-0.764112	0.057194	0.036342	0.465830	0.502269	-0.329273	0.649852
47257	9.444422	0.668964	2.573135	-0.569001	0.001331	-0.013483	-0.764970	0.058190	0.036501	0.472956	0.498714	-0.334631	0.644685
47258	9.471006	0.702708	2.584806	-0.560651	0.033771	-0.017998	-0.764253	0.056911	0.036057	0.479967	0.494685	-0.339767	0.639903
47259	9.386410	0.696067	2.597076	-0.548916	0.017422	-0.010702	-0.764967	0.057483	0.035643	0.486852	0.490978	-0.344672	0.634915
47260	9.434576	0.727364	2.625661	-0.545378	0.004813	-0.012340	-0.763683	0.056913	0.035202	0.493336	0.487315	-0.349873	0.629867
47261	9.393574	0.725176	2.620907	-0.527082	0.026361	-0.014036	-0.764816	0.055635	0.035764	0.500006	0.483627	-0.354309	0.624950
47262	9.417684	0.683830	2.604421	-0.559835	0.012031	-0.006369	-0.763394	0.056066	0.033489	0.506500	0.479577	-0.359601	0.619799
47263	9.417476	0.722789	2.649901	-0.530852	0.010251	-0.023709	-0.763393	0.055779	0.034337	0.513101	0.476022	-0.364085	0.614470
47264	9.415444	0.749161	2.613361	-0.541613	0.019089	0.000885	-0.762966	0.056065	0.033202	0.519276	0.471908	-0.369066	0.609463
47265	9.393321	0.722957	2.652348	-0.538088	0.001039	0.001912	-0.763534	0.055641	0.033060	0.525451	0.468104	-0.373907	0.604130
47266	9.367219	0.766399	2.615649	-0.561664	0.003791	0.008699	-0.764959	0.056358	0.032086	0.531497	0.463805	-0.379282	0.598783
47267	9.437176	0.756290	2.615669	-0.559940	0.003123	-0.016918	-0.763819	0.056070	0.032358	0.537997	0.459787	-0.384110	0.592971
47268	9.451343	0.683724	2.621293	-0.541717	0.006574	-0.009656	-0.763966	0.056777	0.033501	0.543982	0.455702	-0.388960	0.587477
47269	9.383483	0.660134	2.645812	-0.541707	0.008374	-0.010570	-0.763390	0.055214	0.033196	0.550159	0.451668	-0.393496	0.581792
47270	9.354967	0.713289	2.613842	-0.558184	-0.015022	-0.005308	-0.763972	0.058341	0.032950	0.555955	0.447518	-0.398728	0.575897
47271	9.446514	0.703150	2.630749	-0.557163	-0.000681	0.003478	-0.763962	0.056070	0.032643	0.561912	0.443210	-0.403584	0.570035
47272	9.412798	0.727547	2.632938	-0.556242	0.004766	-0.001856	-0.761980	0.058339	0.032368	0.567686	0.438724	-0.408514	0.564243
47273	9.376784	0.693680	2.592283	-0.552645	-0.004282	0.000001	-0.763399	0.057345	0.033219	0.573485	0.434438	-0.413243	0.558220
47274	9.393377	0.722911	2.645098	-0.545498	-0.018683	-0.005130	-0.762689	0.057627	0.033216	0.578884	0.430266	-0.418201	0.552153
47275	9.456275	0.656941	2.595003	-0.538151	-0.009725	-0.002438	-0.763546	0.058481	0.033374	0.584414	0.426136	-0.422722	0.546054
47276	9.466217	0.707557	2.582342	-0.547196	0.003024	-0.012344	-0.762836	0.058621	0.033370	0.589965	0.421672	-0.427293	0.539958
47277	9.413510	0.741514	2.548202	-0.559942	0.001336	-0.018680	-0.764535	0.057065	0.032800	0.595818	0.417213	-0.431696	0.533454
47278	9.425661	0.763190	2.547943	-0.530938	-0.006885	-0.020939	-0.763114	0.057345	0.033075	0.601111	0.413029	-0.436043	0.527199
47279	9.547868	0.668584	2.616499	-0.548173	0.014210	-0.052223	-0.764245	0.055500	0.033348	0.607197	0.408777	-0.439795	0.520379
47280	9.359460	0.650497	2.626620	-0.549029	0.015904	-0.042554	-0.764237	0.053940	0.032481	0.612935	0.404229	-0.443780	0.513780
47281	9.316872	0.776142	2.576943	-0.547338	-0.005775	-0.037083	-0.765099	0.055643	0.033640	0.618538	0.399966	-0.447793	0.506872
47282	9.462247	0.803865	2.518442	-0.560164	-0.020970	-0.041527	-0.764524	0.054219	0.034187	0.623886	0.395554	-0.452250	0.499773
47283	9.433228	0.808942	2.528090	-0.549015	0.006687	-0.017687	-0.764527	0.054931	0.033628	0.629278	0.390887	-0.456178	0.493070
47284	9.403648	0.756290	2.581882	-0.547232	0.004933	-0.024748	-0.765376	0.053938	0.033907	0.634450	0.386135	-0.460213	0.486392
47285	9.423312	0.780123	2.547758	-0.530842	0.010250	-0.022811	-0.766226	0.052945	0.034187	0.639645	0.381628	-0.463781	0.479710
47286	9.404200	0.792207	2.528316	-0.560017	-0.006715	-0.024819	-0.765087	0.052943	0.033895	0.644668	0.376737	-0.467984	0.472720
47287	9.380323	0.850333	2.522866	-0.558263	-0.016651	-0.022965	-0.765649	0.051242	0.033314	0.649675	0.372057	-0.472057	0.465465
47288	9.425914	0.770257	2.518866	-0.519154	-0.011445	-0.020771	-0.764649	0.050243	0.034004	0.654170	0.367618	-0.475863	0.458773
47289	9.423313	0.760727	2.538308	-0.557367	-0.017507	-0.028260	-0.764084	0.051235	0.034294	0.659063	0.362926	-0.479798	0.451347
47290	9.433762	0.810932	2.460404	-0.520023	-0.017035	0.000494	-0.764653	0.050806	0.035428	0.663185	0.358245	-0.483740	0.444793
47291	9.460225	0.847200	2.488962	-0.557229	-0.014232	0.008897	-0.765503	0.050099	0.035144	0.667628	0.353095	-0.487797	0.437780
47292	9.436164	0.847291	2.479327	-0.545440	-0.018811	0.010828	-0.766645	0.050666	0.036293	0.671683	0.347915	-0.491959	0.431014
47293	9.438692	0.818091	2.450651	-0.556365	-0.020497	0.003631	-0.764660	0.052222	0.036719	0.675953	0.342811	-0.495951	0.423793
47294	9.467672	0.842138	2.460010	-0.538090	-0.000742	0.001963	-0.764948	0.052932	0.037155	0.680071	0.337588	-0.499637	0.417014
47295	9.467440	0.801113	2.470134	-0.545330	0.003812	0.000075	-0.765223	0.050947	0.036285	0.684388	0.332395	-0.503078	0.409925
47296	9.445539	0.813517	2.499024	-0.559795	0.017417	-0.002836	-0.765517	0.052789	0.037725	0.688727	0.326701	-0.506553	0.402896
47297	9.465015	0.837502	2.489064	-0.559683	0.024435	0.018361	-0.765377	0.053790	0.035607	0.693047	0.320889	-0.509836	0.395958
47298	9.447319	0.736437	2.543380	-0.534284	0.026252	0.002705	-0.764803	0.052507	0.036724	0.697116	0.315349	-0.512912	0.389236
47299	9.433286	0.774954	2.504304	-0.549625	0.035216	0.015744	-0.766942	0.053794	0.035620	0.701354	0.309553	-0.515838	0.382349
47300	9.438128	0.828246	2.527868	-0.546978	0.035382	-0.003682	-0.765665	0.054935	0.033211	0.705498	0.303763	-0.518737	0.375382
47301	9.437905	0.799336	2.542691	-0.552371	0.046251	-0.007355	-0.764938	0.051527	0.032461	0.709889	0.298022	-0.521273	0.368124
47302	9.413620	0.785063	2.554965	-0.539640	0.042485	0.003426	-0.765514	0.053525	0.030218	0.713860	0.292142	-0.523946	0.361300
47303	9.427764	0.790095	2.600805	-0.552411	0.040841	-0.007328	-0.767077	0.053101	0.030651	0.718037	0.286379	-0.526446	0.353928
47304	9.418072	0.790187	2.605650	-0.541508	0.037111	0.000782	-0.765086	0.053672	0.028373	0.721832	0.280475	-0.529079	0.346941
47305	9.398705	0.804901	2.620011	-0.554278	0.037307	-0.014410	-0.765085	0.053676	0.027097	0.725872	0.274727	-0.531487	0.339347
47306	9.388730	0.848861	2.682364	-0.545178	0.040833	-0.010786	-0.766505	0.053112	0.026676	0.729653	0.268805	-0.533909	0.332103
47307	9.412682	0.800372	2.682873	-0.560696	0.028310	-0.012661	-0.766226	0.054533	0.026406	0.733458	0.262946	-0.536379	0.324340
47308	9.359880	0.839254	2.663177	-0.559781	0.024618	-0.003786	-0.765657	0.054531	0.026685	0.736936	0.256781	-0.539049	0.316883
47309	9.393804	0.809841	2.632045	-0.541771	0.010329	-0.026484	-0.766081	0.054254	0.024700	0.740371	0.251412	-0.541472	0.308952
47310	9.427403	0.853421	2.677428	-0.538086	0.017459	-0.019397	-0.764801	0.053962	0.026388	0.743603	0.245724	-0.543908	0.301394
47311	9.350545	0.843905	2.624473	-0.552615	0.012050	-0.012471	-0.765362	0.052549	0.024393	0.746862	0.239982	-0.546322	0.293492
47312	9.398871	0.858102	2.624250	-0.541760	0.010283	-0.021168	-0.766221	0.053831	0.023846	0.749884	0.234247	-0.548760	0.285769
47313	9.441866	0.848496	2.677464	-0.541705	0.011943	-0.005249	-0.767071	0.053123	0.023845	0.752888	0.228544	-0.551025	0.278027
47314	9.367326	0.863286	2.648400	-0.547014	0.026248	0.008743	-0.765937	0.053973	0.023703	0.755783	0.222261	-0.553271	0.270711
47315	9.335555	0.868653	2.701547	-0.534398	0.013609	0.004537	-0.766357	0.052843	0.022277	0.758559	0.216508	-0.555399	0.263144
47316	9.407473	0.897686	2.778456	-0.548847	0.024392	0.015817	-0.768065	0.052847	0.022149	0.761247	0.210082	-0.557592	0.255850
47317	9.394751	0.854656	2.841784	-0.537845	0.042370	0.014054	-0.766361	0.053697	0.021719	0.764154	0.203984	-0.559222	0.248455
47318	9.315141	0.845429	2.832328	-0.538885	0.018923	0.015939	-0.766791	0.054697	0.020315	0.766583	0.197687	-0.561330	0.241202
47319	9.344460	0.849806	2.788741	-0.534504	-0.007205	0.014390	-0.766226	0.055545	0.021170	0.768766	0.191842	-0.563584	0.233598
47320	9.335557	0.834710	2.685010	-0.547332	-0.016860	-0.006931	-0.767787	0.054696	0.021174	0.770775	0.185802	-0.566073	0.225709
47321	9.369350	0.786008	2.661342	-0.549166	-0.022270	-0.005148	-0.767362	0.054547	0.023154	0.772770	0.179987	-0.568430	0.217529
47322	9.395583	0.747308	2.683488	-0.549104	-0.011442	-0.006984	-0.766223	0.054545	0.022719	0.774681	0.173855	-0.570715	0.209591
47323	9.349462	0.767207	2.726826	-0.549098	-0.016983	0.007195	-0.767369	0.055962	0.024728	0.776515	0.167839	-0.572907	0.201573
47324	9.378065	0.810954	2.793963	-0.543599	-0.011697	0.017851	-0.767365	0.055112	0.024010	0.778138	0.161473	-0.575133	0.194038
47325	9.378348	0.776783	2.741180	-0.543631	-0.015236	0.010794	-0.765669	0.057520	0.025015	0.779796	0.155462	-0.577162	0.186101
47326	9.397880	0.815270	2.731058	-0.549095	-0.020676	0.017850	-0.766523	0.057664	0.024881	0.781171	0.149007	-0.579422	0.178434
47327	9.362277	0.805312	2.649054	-0.538125	-0.002557	0.001054	-0.765104	0.058514	0.024454	0.782831	0.143126	-0.581080	0.170402
47328	9.412683	0.761581	2.663974	-0.535471	-0.022516	0.015366	-0.767385	0.059367	0.026041	0.783993	0.136883	-0.583189	0.162817
47329	9.456334	0.765988	2.639700	-0.559873	0.004757	0.001654	-0.766529	0.058798	0.025744	0.785629	0.130609	-0.584682	0.154518
47330	9.378930	0.781159	2.668633	-0.528150	0.002939	-0.013903	-0.765961	0.059080	0.025743	0.786999	0.124710	-0.586165	0.146597
47331	9.398054	0.723003	2.664424	-0.559952	-0.004182	-0.007157	-0.765387	0.057944	0.025443	0.788387	0.118541	-0.587641	0.138101
47332	9.413097	0.746699	2.603725	-0.560003	-0.011352	-0.010643	-0.765385	0.057373	0.026145	0.789486	0.112114	-0.589318	0.129792
47333	9.417624	0.742063	2.640019	-0.542675	0.006680	-0.021168	-0.764822	0.058646	0.027431	0.790823	0.106335	-0.590412	0.121269
47334	9.403105	0.742185	2.644871	-0.538058	0.014693	-0.013205	-0.764676	0.057939	0.026429	0.792019	0.100193	-0.591482	0.113209
47335	9.374105	0.732700	2.645015	-0.552596	0.012032	-0.010712	-0.764393	0.058509	0.025583	0.793243	0.094102	-0.592405	0.104718
47336	9.417418	0.737382	2.664237	-0.567153	0.000248	0.005122	-0.766679	0.060645	0.025623	0.794113	0.087288	-0.593669	0.096553
47337	9.402704	0.706146	2.679105	-0.552586	0.012001	-0.007172	-0.766396	0.061069	0.025909	0.795152	0.081141	-0.594465	0.088092
47338	9.422796	0.782967	2.615390	-0.545284	0.011869	0.004431	-0.764681	0.059507	0.024745	0.795953	0.074640	-0.595365	0.080178
47339	9.412762	0.860915	2.701530	-0.532605	0.015499	-0.005170	-0.765108	0.059221	0.025596	0.796830	0.068774	-0.595947	0.071968
47340	9.361664	0.713686	2.683909	-0.548974	0.004706	-0.000016	-0.765394	0.059937	0.024046	0.797392	0.062260	-0.596829	0.063914
47341	9.393153	0.703698	2.664646	-0.567131	0.004781	0.001547	-0.765682	0.060791	0.023632	0.798005	0.055769	-0.597505	0.055370
47342	9.470222	0.630615	2.650859	-0.543550	0.002969	-0.008775	-0.764824	0.059652	0.023897	0.798377	0.049432	-0.598265	0.047227
47343	9.489771	0.712727	2.659583	-0.559738	0.029133	-0.003803	-0.766256	0.061784	0.024639	0.799101	0.043092	-0.598400	0.038697
47344	9.494502	0.737017	2.683471	-0.545153	0.040809	-0.007240	-0.765403	0.061924	0.024634	0.799754	0.036665	-0.598426	0.030586
47345	9.513785	0.858134	2.744924	-0.544912	0.083128	-0.003942	-0.764405	0.062075	0.021225	0.800940	0.030529	-0.597551	0.022261
47346	9.426902	0.771401	2.702510	-0.562894	0.111165	-0.007890	-0.766544	0.063506	0.019555	0.802271	0.023779	-0.596323	0.013971
47347	9.320739	0.825378	2.723799	-0.538488	0.093017	-0.007509	-0.766820	0.062383	0.015576	0.803396	0.017787	-0.595152	0.005666
47348	9.300611	0.724343	2.780534	-0.557625	0.076801	0.001194	-0.764975	0.063805	0.013875	0.804136	0.011014	-0.594338	-0.002429
47349	9.314580	0.659211	2.815074	-0.554054	0.067804	-0.002255	-0.765966	0.062815	0.013163	0.804791	0.004713	-0.593441	-0.010843
47350	9.323812	0.657068	2.868250	-0.535882	0.060347	0.015695	-0.765540	0.063677	0.009908	0.805164	-0.001887	-0.592762	-0.018446
47351	9.357263	0.695921	2.930602	-0.530427	0.061177	0.021071	-0.765973	0.065102	0.008934	0.805581	-0.008081	-0.591851	-0.026202
47352	9.395597	0.705604	2.971524	-0.555922	0.061447	0.004854	-0.765408	0.066383	0.007809	0.805793	-0.014876	-0.591021	-0.034212
47353	9.275386	0.730229	2.923079	-0.533958	0.081973	0.013812	-0.764839	0.066960	0.004833	0.806289	-0.021015	-0.589645	-0.042129
47354	9.255516	0.706563	2.983784	-0.550461	0.057720	0.013758	-0.765701	0.069241	0.003020	0.806296	-0.027831	-0.588744	-0.049917
47355	9.245731	0.692184	2.993624	-0.526852	0.063123	0.001612	-0.766555	0.069531	0.001754	0.806399	-0.033713	-0.587561	-0.057933
47356	9.255672	0.609463	2.917204	-0.545100	0.036020	0.019253	-0.765407	0.068120	-0.001957	0.805998	-0.040528	-0.586881	-0.065540
47357	9.266802	0.610149	3.038009	-0.562347	0.038762	0.023454	-0.765830	0.067271	-0.002529	0.805648	-0.047253	-0.585904	-0.073592
47358	9.288395	0.576176	3.038359	-0.568861	0.013583	0.021763	-0.764993	0.071102	-0.002070	0.804791	-0.054506	-0.585418	-0.081399
47359	9.278646	0.590860	3.057541	-0.548875	0.015296	0.021101	-0.766412	0.070253	-0.002068	0.804004	-0.061005	-0.584707	-0.089293
47360	9.254929	0.641583	3.028008	-0.547095	0.011716	0.017608	-0.766419	0.071961	-0.003042	0.802972	-0.067852	-0.584162	-0.096890
47361	9.273956	0.636841	3.061867	-0.559929	-0.000739	0.006921	-0.765855	0.073096	-0.003035	0.801787	-0.074370	-0.583575	-0.105103
47362	9.286194	0.631779	3.037742	-0.556256	0.004643	0.007818	-0.765861	0.074519	-0.003587	0.800468	-0.081248	-0.583006	-0.112933
47363	9.274193	0.600283	3.013944	-0.539887	0.002705	0.014209	-0.765294	0.074940	-0.002594	0.799203	-0.087497	-0.582264	-0.120781
47364	9.302915	0.556659	3.024058	-0.545374	0.003762	-0.000016	-0.764293	0.073802	-0.002614	0.797704	-0.094096	-0.581619	-0.128581
47365	9.317564	0.570977	3.009380	-0.525285	0.017120	0.007219	-0.765580	0.075227	-0.003156	0.796457	-0.099967	-0.580572	-0.136376
47366	9.273905	0.564153	3.033680	-0.545347	0.006429	0.003501	-0.765301	0.076505	-0.003145	0.794836	-0.106583	-0.579752	-0.144095
47367	9.278983	0.590586	3.014045	-0.549908	0.008336	-0.005405	-0.766438	0.076223	-0.003139	0.793240	-0.112694	-0.578676	-0.152334
47368	9.293542	0.561340	2.990187	-0.554486	0.001151	-0.005414	-0.764874	0.076502	-0.002581	0.791342	-0.119345	-0.577800	-0.160254
47369	9.295889	0.573500	3.004547	-0.549047	0.002976	-0.010668	-0.764308	0.077212	-0.003003	0.789500	-0.125364	-0.576693	-0.168523
47370	9.277001	0.595099	2.960834	-0.540032	-0.007863	-0.012265	-0.765439	0.075653	-0.003153	0.787343	-0.131713	-0.575893	-0.176326
47371	9.307836	0.551703	3.009608	-0.565373	0.006658	-0.010883	-0.765447	0.077644	-0.003841	0.785330	-0.137935	-0.574538	-0.184763
47372	9.283756	0.551810	3.002389	-0.541688	0.017354	-0.010676	-0.765161	0.077073	-0.003423	0.783296	-0.144211	-0.573202	-0.192587
47373	9.298217	0.590525	3.023687	-0.543636	-0.004290	-0.007020	-0.764306	0.076929	-0.003290	0.781067	-0.150141	-0.571956	-0.200644
47374	9.317586	0.527321	2.985701	-0.556326	0.006737	-0.024047	-0.765158	0.076361	-0.002864	0.778647	-0.156502	-0.570640	-0.208771
47375	9.288657	0.585661	3.009254	-0.574534	-0.000427	-0.019792	-0.764596	0.078067	-0.003701	0.776146	-0.162710	-0.569108	-0.217347
47376	9.317883	0.575567	2.970663	-0.550896	0.004919	-0.024850	-0.765725	0.075794	-0.002865	0.773542	-0.168951	-0.567712	-0.225369
47377	9.320446	0.585127	2.956053	-0.563622	0.003179	-0.024986	-0.765148	0.074088	-0.002746	0.770919	-0.174869	-0.566049	-0.233864
47378	9.274426	0.621913	2.994370	-0.525461	0.004761	-0.021017	-0.764441	0.074938	-0.002601	0.768254	-0.180725	-0.564631	-0.241487
47379	9.351445	0.619177	3.020879	-0.530852	0.002784	0.001947	-0.765011	0.075655	-0.004149	0.765714	-0.186398	-0.562905	-0.249150
47380	9.307870	0.609860	3.033124	-0.556225	0.017396	-0.007297	-0.763305	0.075937	-0.004726	0.762986	-0.192781	-0.560971	-0.256903
47381	9.332044	0.609677	3.028261	-0.541685	0.014562	-0.000027	-0.765297	0.075942	-0.004994	0.760375	-0.198490	-0.558891	-0.264712
47382	9.249981	0.629590	3.037815	-0.558099	0.010223	-0.010823	-0.764722	0.074807	-0.005578	0.757376	-0.204858	-0.556942	-0.272452
47383	9.315101	0.621944	3.040229	-0.549867	0.010030	0.006980	-0.762879	0.076367	-0.006143	0.754564	-0.210739	-0.554729	-0.280176
47384	9.341735	0.619284	3.028141	-0.564334	0.024583	-0.000350	-0.764018	0.076366	-0.005141	0.751590	-0.217194	-0.552356	-0.287823
47385	9.276438	0.605254	3.038051	-0.563489	0.013758	-0.000289	-0.764296	0.075237	-0.007136	0.748559	-0.223124	-0.549910	-0.295761
47386	9.239990	0.610530	3.071873	-0.563563	0.010278	-0.014432	-0.762308	0.076085	-0.007143	0.745180	-0.229446	-0.547687	-0.303480
47387	9.274452	0.667955	3.013188	-0.543577	-0.000814	0.007119	-0.762879	0.076368	-0.006426	0.741968	-0.235187	-0.545412	-0.310960
47388	9.274133	0.677912	3.058992	-0.559941	-0.000721	0.005157	-0.762310	0.076509	-0.006713	0.738443	-0.241686	-0.543158	-0.318228
47389	9.205769	0.606245	3.125131	-0.552766	-0.013335	-0.000016	-0.763730	0.075943	-0.006282	0.734854	-0.247502	-0.540918	-0.325791
47390	9.268745	0.625062	3.105504	-0.561879	-0.016870	-0.001854	-0.763730	0.075800	-0.005859	0.730939	-0.254004	-0.538796	-0.333030
47391	9.278772	0.668336	3.078425	-0.557323	-0.018771	0.007066	-0.763175	0.079069	-0.006821	0.727162	-0.259933	-0.536441	-0.340444
47392	9.324446	0.624559	3.081269	-0.549155	-0.018774	0.003627	-0.763743	0.078783	-0.005827	0.723170	-0.266266	-0.534280	-0.347381
47393	9.239764	0.620411	3.105594	-0.547245	-0.008055	0.011526	-0.764169	0.078211	-0.004412	0.719444	-0.271955	-0.531689	-0.354610
47394	9.250018	0.629560	3.032982	-0.554514	-0.015312	0.021223	-0.761897	0.079345	-0.005268	0.715433	-0.278473	-0.529223	-0.361290
47395	9.285443	0.474806	3.058827	-0.556280	-0.004398	0.010506	-0.762472	0.080764	-0.004682	0.711542	-0.284189	-0.526400	-0.368575
47396	9.253860	0.465474	3.080723	-0.554440	-0.004476	0.017597	-0.762750	0.079060	-0.004414	0.707470	-0.290530	-0.523678	-0.375286
47397	9.330932	0.377843	3.059848	-0.530945	-0.018869	0.003811	-0.762189	0.080760	-0.003408	0.703382	-0.295864	-0.521167	-0.382235
47398	9.274953	0.325236	3.094342	-0.552713	-0.011519	-0.001816	-0.762479	0.081893	-0.002401	0.698953	-0.301968	-0.518553	-0.389080
47399	9.277252	0.354406	3.123012	-0.557239	-0.006984	-0.002779	-0.763332	0.081899	-0.003529	0.694643	-0.307448	-0.515585	-0.396382
47400	9.335758	0.377813	3.059842	-0.542804	-0.009513	-0.028231	-0.762482	0.082604	-0.002677	0.689938	-0.313062	-0.513064	-0.403414
47401	9.354933	0.431136	3.102720	-0.547349	0.003303	-0.047816	-0.762616	0.080617	-0.002981	0.685291	-0.317790	-0.510186	-0.411213
47402	9.268379	0.470201	3.078234	-0.556361	0.019637	-0.056880	-0.761329	0.079482	-0.004421	0.680414	-0.322990	-0.507211	-0.418868
47403	9.244377	0.426606	3.040087	-0.542849	0.012586	-0.081457	-0.761461	0.076920	-0.002745	0.675462	-0.327166	-0.504330	-0.427041
47404	9.237320	0.494384	3.049007	-0.523844	-0.003834	-0.068742	-0.762306	0.075223	-0.004316	0.670311	-0.331932	-0.501902	-0.434280
47405	9.355957	0.551521	3.028878	-0.540323	-0.024485	-0.066122	-0.761165	0.074078	-0.002636	0.664989	-0.336475	-0.499316	-0.441878
47406	9.389374	0.517670	3.060626	-0.547546	-0.010830	-0.077789	-0.761432	0.070100	-0.002109	0.659382	-0.341454	-0.496717	-0.449329
47407	9.351169	0.532125	3.014601	-0.567565	-0.020695	-0.072659	-0.763413	0.067546	-0.001695	0.653706	-0.346184	-0.493752	-0.457202
47408	9.317398	0.527474	3.009865	-0.563714	0.007093	-0.059522	-0.763122	0.066125	-0.001712	0.648175	-0.351310	-0.490521	-0.464586
47409	9.216647	0.680343	3.003461	-0.561939	0.003474	-0.059480	-0.763401	0.064849	-0.002290	0.642745	-0.355794	-0.487070	-0.472284
47410	9.140056	0.750614	2.954448	-0.549316	-0.007330	-0.067232	-0.761539	0.062148	-0.002901	0.636952	-0.360713	-0.484091	-0.479410
47411	9.376063	0.710758	3.002908	-0.545838	-0.028914	-0.070556	-0.762671	0.060442	-0.001492	0.631071	-0.365110	-0.481166	-0.486748
47412	9.258034	0.847075	3.037793	-0.552992	-0.014602	-0.056582	-0.762809	0.059304	-0.000936	0.625140	-0.370163	-0.478048	-0.493610
47413	9.241068	0.774509	3.012044	-0.554774	-0.021974	-0.037992	-0.763658	0.058024	0.000050	0.619439	-0.374831	-0.474590	-0.500562
47414	9.236544	0.735504	2.954488	-0.565616	-0.031198	-0.008872	-0.763086	0.057022	0.002020	0.613590	-0.380576	-0.471079	-0.506710
47415	9.419888	0.785330	2.989934	-0.540303	-0.050266	-0.003109	-0.763084	0.056740	0.001166	0.607947	-0.385602	-0.467745	-0.512763
47416	9.396211	0.806929	2.941394	-0.545591	-0.031432	0.009099	-0.762093	0.057873	0.001737	0.602301	-0.391188	-0.464195	-0.518390
47417	9.189189	0.778702	2.857406	-0.547255	-0.022630	0.030215	-0.762809	0.058726	0.001752	0.597081	-0.396246	-0.460097	-0.524208
47418	9.257257	0.782728	2.796856	-0.549123	-0.040775	0.046245	-0.761822	0.060853	0.002192	0.591588	-0.402236	-0.456225	-0.529235
47419	9.326296	0.734575	2.896380	-0.541812	-0.031798	0.046279	-0.761264	0.062833	0.004477	0.586373	-0.407394	-0.452077	-0.534625
47420	9.258681	0.681693	2.875312	-0.543482	-0.024832	0.072736	-0.760984	0.063970	0.004203	0.581236	-0.413306	-0.447761	-0.539307
47421	9.034657	0.881549	2.914463	-0.531570	-0.019776	0.102900	-0.761854	0.067952	0.003402	0.576711	-0.418644	-0.443031	-0.543936
47422	9.036225	0.906464	3.035011	-0.550952	-0.061053	0.094078	-0.761302	0.071642	0.004004	0.571310	-0.425146	-0.438782	-0.548021
47423	9.367388	1.301564	3.160652	-0.565028	-0.103942	0.067750	-0.759891	0.073617	0.007133	0.565260	-0.431369	-0.434865	-0.552535
47424	9.732727	1.373220	3.391354	-0.546179	-0.111798	0.034475	-0.760467	0.074746	0.009701	0.558679	-0.437762	-0.431656	-0.556700
47425	9.629835	1.093872	3.452606	-0.547675	-0.080523	0.060745	-0.760621	0.076723	0.013410	0.552790	-0.443336	-0.427632	-0.561255
47426	9.296882	0.969808	3.377106	-0.549790	-0.034458	0.143513	-0.759217	0.080979	0.014011	0.547950	-0.449747	-0.422463	-0.564804
47427	8.925979	0.981209	3.280813	-0.547019	-0.034559	0.148784	-0.758818	0.087229	0.013790	0.543353	-0.455429	-0.417062	-0.568692
47428	8.757493	1.044930	3.251329	-0.541770	-0.050537	0.117956	-0.756560	0.091195	0.015374	0.538057	-0.461632	-0.412303	-0.572187
47429	8.989456	1.091744	3.240830	-0.556512	-0.072809	0.101167	-0.757723	0.096591	0.017000	0.532415	-0.467331	-0.407558	-0.576223
47430	9.143044	1.196212	3.094465	-0.533745	-0.072134	0.117404	-0.754891	0.099566	0.017151	0.526907	-0.473597	-0.403036	-0.579342
47431	9.179832	1.132475	2.988798	-0.559809	-0.045207	0.142593	-0.755910	0.104392	0.019195	0.521827	-0.479222	-0.397501	-0.583126
47432	9.479209	1.154756	2.988149	-0.562901	0.022942	0.183780	-0.753810	0.112343	0.018696	0.517471	-0.485120	-0.390924	-0.586568
47433	9.320548	1.194034	2.925092	-0.560299	0.128896	0.220290	-0.751851	0.120734	0.014373	0.514551	-0.489196	-0.382764	-0.591114
47434	9.820065	1.076537	3.191557	-0.531210	0.121287	0.254368	-0.749898	0.130978	0.007944	0.512001	-0.494054	-0.374765	-0.594405
47435	9.932481	0.462814	3.338416	-0.552791	0.148452	0.248578	-0.747653	0.139663	0.000362	0.509529	-0.497904	-0.366149	-0.598671
47436	10.102860	0.402402	3.126205	-0.523624	0.107858	0.341208	-0.745705	0.151191	-0.007897	0.507898	-0.503372	-0.357427	-0.600752
47437	9.106523	0.532427	2.816767	-0.536309	0.100594	0.342701	-0.742198	0.163700	-0.012897	0.506256	-0.508193	-0.348500	-0.603318
47438	8.930524	0.575074	2.502374	-0.562250	0.061935	0.247079	-0.740390	0.173939	-0.017624	0.502669	-0.513835	-0.340650	-0.606015
47439	9.046563	0.249329	2.322196	-0.538019	0.035359	0.185591	-0.738856	0.181471	-0.019683	0.498540	-0.518276	-0.333931	-0.609375
47440	9.334641	-0.187620	2.312187	-0.557128	0.052216	0.126881	-0.737747	0.189299	-0.025138	0.493379	-0.523065	-0.327407	-0.613013
47441	9.439619	-0.507313	2.315615	-0.537336	0.016129	0.122007	-0.736058	0.193848	-0.027372	0.488252	-0.527240	-0.321497	-0.616659
47442	9.371233	-0.678360	2.336948	-0.535746	-0.012517	0.099164	-0.732383	0.199522	-0.027625	0.482464	-0.532332	-0.316093	-0.619626
47443	9.515333	-0.649600	2.442762	-0.545072	-0.032023	0.070895	-0.731120	0.203064	-0.025896	0.476218	-0.536778	-0.311040	-0.623170
47444	9.563190	-0.787756	2.429741	-0.534379	-0.046103	0.028636	-0.731421	0.206756	-0.025287	0.469267	-0.541727	-0.306661	-0.626321
47445	9.755464	-0.686491	2.583013	-0.552492	-0.038949	0.046118	-0.729439	0.208737	-0.024431	0.462493	-0.546085	-0.301782	-0.629936
47446	9.586387	-0.442887	2.715848	-0.563402	-0.000555	-0.010872	-0.729875	0.210722	-0.022989	0.454909	-0.550380	-0.296978	-0.633990
47447	9.249023	-0.319976	2.705262	-0.546982	0.032106	-0.048088	-0.729167	0.211288	-0.022705	0.447331	-0.553107	-0.292484	-0.639078
47448	9.167296	-0.433675	2.607561	-0.538002	0.017781	-0.063845	-0.730154	0.209300	-0.022293	0.439367	-0.556505	-0.288344	-0.643519
47449	9.214195	-0.532262	2.736676	-0.530708	0.035972	-0.086881	-0.729292	0.206732	-0.019491	0.431398	-0.558690	-0.284383	-0.648758
47450	9.376867	-0.740611	2.823363	-0.538848	0.024965	-0.060367	-0.728721	0.206447	-0.019498	0.423422	-0.561897	-0.280054	-0.653113
47451	9.409980	-0.706333	2.926849	-0.567081	0.005087	-0.039338	-0.730282	0.205023	-0.017374	0.415409	-0.564937	-0.275262	-0.657657
47452	9.284507	-0.627989	2.959974	-0.560821	-0.002052	-0.051623	-0.729860	0.205292	-0.013263	0.407055	-0.568603	-0.270704	-0.661601
47453	9.232172	-0.536150	2.905855	-0.542902	-0.017962	-0.094659	-0.731695	0.201743	-0.012719	0.398381	-0.571310	-0.266962	-0.666055
47454	9.183739	-0.499349	2.944174	-0.543636	0.020007	-0.109062	-0.730552	0.200314	-0.010758	0.389486	-0.574096	-0.263039	-0.670466
47455	9.154842	-0.521040	2.925122	-0.571821	0.020234	-0.120017	-0.731821	0.197762	-0.011342	0.380264	-0.576238	-0.258805	-0.675551
47456	9.216998	-0.402157	3.059040	-0.552597	0.059930	-0.135053	-0.733080	0.193078	-0.011524	0.371029	-0.578275	-0.254682	-0.680495
47457	9.124373	-0.432357	3.160996	-0.539922	0.085596	-0.191707	-0.734764	0.187828	-0.012133	0.361457	-0.578758	-0.251118	-0.686534
47458	9.135801	-0.383425	3.266763	-0.536349	0.098498	-0.225357	-0.735323	0.185557	-0.012153	0.351274	-0.579530	-0.247897	-0.692314
47459	9.085991	-0.272297	3.207592	-0.553650	0.117004	-0.269898	-0.736420	0.176476	-0.014650	0.340534	-0.579095	-0.244712	-0.699143
47460	9.649648	-0.056757	3.455755	-0.560188	0.130149	-0.317695	-0.737518	0.167534	-0.015871	0.328832	-0.578945	-0.241915	-0.705811
47461	10.700111	0.367224	3.899097	-0.553590	0.063777	-0.339962	-0.739885	0.156038	-0.017108	0.316740	-0.578687	-0.239770	-0.712255
47462	10.108027	0.459324	3.729703	-0.550590	0.099695	-0.334941	-0.742257	0.145534	-0.017767	0.304637	-0.578599	-0.237413	-0.718369
47463	9.078533	0.346612	3.222444	-0.538617	0.059162	-0.255136	-0.742943	0.139855	-0.018106	0.293809	-0.578498	-0.234407	-0.723927
47464	8.291046	0.343370	2.684642	-0.546012	-0.024475	-0.176996	-0.743774	0.134313	-0.016740	0.283360	-0.580736	-0.230938	-0.727406
47465	8.577603	0.323177	2.450077	-0.548883	-0.195513	-0.186528	-0.745463	0.128755	-0.010263	0.272142	-0.584565	-0.228360	-0.729435
47466	9.303164	0.358616	2.277135	-0.561972	-0.273141	-0.153311	-0.745879	0.124318	0.000044	0.260625	-0.590439	-0.225690	-0.729740
47467	9.494737	0.800816	2.064119	-0.566128	-0.225698	-0.111967	-0.746432	0.119180	0.007792	0.250056	-0.594985	-0.222080	-0.730853
47468	9.462204	1.124870	2.058130	-0.559432	-0.145250	-0.143310	-0.745998	0.115885	0.015836	0.239211	-0.598844	-0.218604	-0.732377
47469	9.167391	1.451879	2.260282	-0.566763	-0.117788	-0.190478	-0.745986	0.111743	0.022598	0.227863	-0.601311	-0.215338	-0.734938
47470	9.898305	1.420446	2.607639	-0.547044	-0.175940	-0.138453	-0.746254	0.107040	0.027654	0.217044	-0.605407	-0.212041	-0.735807
47471	10.069684	1.205532	2.812799	-0.536203	-0.175844	-0.154252	-0.746241	0.103046	0.032716	0.206268	-0.608574	-0.208994	-0.737165
47472	9.643750	1.046710	2.882806	-0.557599	-0.143839	-0.102616	-0.746228	0.099052	0.037495	0.195927	-0.612218	-0.204903	-0.738117
47473	8.975374	0.913066	2.484043	-0.555612	-0.173385	-0.032660	-0.745943	0.097608	0.044567	0.186675	-0.615766	-0.199995	-0.738909
47474	8.943107	1.025987	2.342665	-0.548427	-0.204321	-0.002294	-0.745806	0.097299	0.051935	0.177639	-0.620519	-0.194978	-0.738502
47475	9.176492	1.287412	2.252439	-0.548396	-0.215462	0.038554	-0.745105	0.098701	0.057049	0.169316	-0.624793	-0.189398	-0.738305
47476	9.527154	1.294339	2.167313	-0.546580	-0.215425	0.038652	-0.745125	0.102088	0.063466	0.160826	-0.629708	-0.183884	-0.737421
47477	9.627476	1.370185	2.028588	-0.553294	-0.134420	0.053151	-0.743428	0.103491	0.067579	0.152909	-0.632713	-0.177746	-0.738038
47478	9.448258	1.269987	2.058945	-0.545028	-0.023574	0.141865	-0.742458	0.108879	0.070039	0.146624	-0.635021	-0.170302	-0.739085
47479	9.563674	1.342341	2.149812	-0.559000	0.029851	0.220135	-0.741788	0.118826	0.068295	0.141644	-0.636068	-0.161436	-0.741143
47480	9.577607	1.415426	2.255307	-0.556734	0.120142	0.197498	-0.740113	0.126786	0.065672	0.136483	-0.636340	-0.152661	-0.743733
47481	9.610065	1.401749	2.419742	-0.543178	0.249625	0.218089	-0.740145	0.135910	0.055702	0.132326	-0.633917	-0.143426	-0.748377
47482	9.749658	1.425431	2.482122	-0.558138	0.317963	0.242293	-0.741031	0.145321	0.045458	0.128383	-0.631215	-0.133483	-0.753172
47483	10.419515	0.727788	2.911909	-0.566683	0.267792	0.219528	-0.741066	0.155008	0.037195	0.123980	-0.628408	-0.123792	-0.757897
47484	9.462501	0.089944	2.763232	-0.544587	0.281857	0.231814	-0.738534	0.163846	0.025926	0.119925	-0.626012	-0.114242	-0.762021
47485	8.906244	0.311090	2.394191	-0.537300	0.201236	0.370330	-0.738572	0.174532	0.016398	0.118039	-0.624326	-0.103215	-0.765265
47486	9.085176	0.307272	2.350496	-0.543615	0.101053	0.296601	-0.734215	0.187750	0.010973	0.114567	-0.624693	-0.093265	-0.766769
47487	9.449767	-0.117454	2.439328	-0.551459	0.058830	0.190628	-0.734959	0.195714	0.008653	0.109462	-0.624741	-0.084566	-0.768483
47488	9.690093	-0.285418	2.491628	-0.535273	0.018935	0.212318	-0.732284	0.202241	0.008843	0.104641	-0.626060	-0.075957	-0.768980
47489	9.257268	-0.371270	2.241844	-0.555249	0.037488	0.158805	-0.731310	0.207791	0.005207	0.098965	-0.626292	-0.067608	-0.770320
47490	8.853936	-0.644889	2.143942	-0.555535	-0.011043	0.139525	-0.731619	0.213908	0.002580	0.092720	-0.627881	-0.059637	-0.770462
47491	9.204872	-1.113835	2.105207	-0.568313	-0.085724	0.237158	-0.729650	0.219881	-0.000633	0.087957	-0.630021	-0.050282	-0.769941
47492	10.106859	-1.143688	2.490983	-0.545669	-0.104148	0.280161	-0.727281	0.230806	0.001307	0.083883	-0.633046	-0.040849	-0.768471
47493	10.072474	-0.590240	2.832837	-0.553416	0.007924	0.245813	-0.724612	0.238901	-0.000046	0.079535	-0.633606	-0.031425	-0.768915
47494	9.454724	-0.494321	2.861592	-0.553593	0.039502	0.134037	-0.722641	0.244449	-0.003973	0.073215	-0.634201	-0.023472	-0.769336
47495	9.046091	-0.685097	2.864268	-0.568407	-0.014551	0.134972	-0.720661	0.247288	-0.004526	0.066973	-0.634924	-0.015233	-0.769515
47496	9.019276	-0.941694	2.775338	-0.555861	-0.056140	0.143302	-0.720695	0.254958	-0.004586	0.060721	-0.636865	-0.007253	-0.768546
47497	9.332911	-0.977508	2.775318	-0.534470	-0.102745	0.109397	-0.718293	0.258500	-0.003292	0.054517	-0.638768	0.000050	-0.767466
47498	9.443414	-1.035968	2.814488	-0.558019	-0.091819	0.109953	-0.717175	0.262608	-0.000705	0.047712	-0.641121	0.007598	-0.765917
47499	9.282052	-1.042504	2.766445	-0.557165	-0.076073	0.060295	-0.716331	0.264591	0.000444	0.040483	-0.642511	0.014667	-0.765065
47500	9.252048	-0.948873	2.634946	-0.572944	-0.110778	0.021411	-0.714914	0.265719	0.002004	0.032135	-0.645044	0.021297	-0.763173
47501	9.387657	-0.911299	2.595681	-0.564955	-0.097475	-0.056391	-0.716906	0.264856	0.006406	0.023041	-0.646666	0.026975	-0.761948
47502	9.378437	-0.955229	2.518853	-0.542122	-0.066725	-0.081086	-0.718328	0.263997	0.009386	0.013503	-0.648401	0.031836	-0.760513
47503	9.426579	-0.989370	2.519170	-0.539943	0.022065	-0.136448	-0.718027	0.259870	0.011467	0.003455	-0.648090	0.036151	-0.760697
47504	9.368258	-0.978986	2.574713	-0.539726	0.076405	-0.168640	-0.719433	0.256326	0.010448	-0.007478	-0.647548	0.039868	-0.760945
47505	9.463933	-0.886764	2.730632	-0.519581	0.134384	-0.212968	-0.722537	0.250658	0.008427	-0.018494	-0.645416	0.042897	-0.762402
47506	9.965403	-0.729473	2.878032	-0.559965	0.108106	-0.268011	-0.724487	0.241580	0.005936	-0.031218	-0.644277	0.045639	-0.762791
47507	10.230950	-0.057222	3.193993	-0.556838	0.063248	-0.285266	-0.727867	0.234207	0.004325	-0.043750	-0.643062	0.048342	-0.763033
47508	9.721273	-0.101685	2.914851	-0.549625	0.056179	-0.310005	-0.730823	0.226683	0.004836	-0.056919	-0.642544	0.050415	-0.762466
47509	9.163926	-0.156028	2.553719	-0.558632	0.034222	-0.274694	-0.733346	0.218311	0.004200	-0.069274	-0.641537	0.053312	-0.762095
47510	8.900208	-0.039428	2.381195	-0.535075	-0.002337	-0.231762	-0.737300	0.211360	0.004158	-0.080980	-0.641644	0.056238	-0.760640
47511	9.040325	-0.001626	2.383002	-0.561053	-0.096011	-0.219072	-0.738404	0.203116	0.006490	-0.092351	-0.642364	0.060090	-0.758438
47512	9.456520	0.154902	2.322701	-0.541168	-0.110529	-0.211565	-0.738939	0.194293	0.011647	-0.103675	-0.643895	0.063539	-0.755390
47513	9.607333	0.322710	2.252963	-0.557360	-0.088929	-0.197677	-0.741196	0.189606	0.013033	-0.114658	-0.644311	0.067587	-0.753093
47514	9.474228	0.477051	2.062927	-0.569989	-0.087246	-0.178372	-0.741752	0.186190	0.015553	-0.125846	-0.645194	0.071838	-0.750151
47515	9.221415	0.708942	1.785189	-0.542444	-0.067992	-0.131291	-0.742871	0.181357	0.017213	-0.135644	-0.645084	0.076453	-0.748079
47516	9.305485	1.007412	1.670584	-0.554220	-0.079084	-0.091491	-0.743567	0.178238	0.016051	-0.145299	-0.645585	0.081558	-0.745290
47517	9.701929	1.348671	1.755658	-0.550375	-0.042297	-0.070320	-0.742577	0.179369	0.016906	-0.154327	-0.644848	0.086968	-0.743499
47518	9.966953	1.829823	2.047170	-0.553338	-0.024561	-0.132286	-0.743570	0.178371	0.018604	-0.164625	-0.644456	0.091358	-0.741100
47519	10.181306	1.648959	2.329222	-0.557984	0.092293	-0.099434	-0.743981	0.175545	0.014608	-0.174445	-0.641598	0.096007	-0.740745
47520	9.661993	1.370849	2.555345	-0.552020	0.160483	-0.080474	-0.744536	0.173433	0.009202	-0.184256	-0.638210	0.100407	-0.740713
47521	9.071060	1.131345	2.698969	-0.526633	0.129362	-0.049182	-0.745239	0.172603	0.002960	-0.192989	-0.634652	0.105071	-0.740899
47522	8.799016	1.047652	2.569773	-0.543022	0.039865	0.088235	-0.744959	0.175184	-0.004530	-0.199889	-0.632590	0.111926	-0.739829
47523	9.002087	1.434479	2.403275	-0.563030	-0.007682	0.180394	-0.743978	0.179604	-0.010021	-0.205372	-0.630289	0.120532	-0.738939
47524	9.402932	1.516649	2.418737	-0.532143	-0.026202	0.225193	-0.742584	0.186998	-0.013356	-0.209910	-0.628806	0.129204	-0.737460
47525	9.557971	1.556426	2.364921	-0.546558	-0.023698	0.256895	-0.739775	0.196385	-0.018951	-0.214008	-0.626493	0.138532	-0.736557
47526	9.564651	1.508348	2.413780	-0.544608	-0.026823	0.302047	-0.738384	0.204780	-0.024261	-0.217514	-0.624627	0.148329	-0.735205
47527	9.403824	1.513500	2.302776	-0.558795	-0.003834	0.355675	-0.736724	0.216586	-0.030104	-0.220358	-0.621548	0.158907	-0.734758
47528	9.436477	1.383296	2.386348	-0.552254	-0.011681	0.422134	-0.732072	0.228109	-0.038526	-0.222175	-0.618899	0.170211	-0.733914
47529	9.157775	1.274931	2.170441	-0.548356	-0.021439	0.499142	-0.729270	0.240068	-0.048630	-0.222698	-0.615486	0.182397	-0.733699
47530	9.573193	1.090258	2.046284	-0.552819	-0.048980	0.563020	-0.723075	0.257135	-0.059558	-0.222240	-0.612691	0.195559	-0.732786
47531	10.038445	0.726076	2.255134	-0.550692	-0.029634	0.617813	-0.716037	0.277338	-0.074146	-0.220972	-0.608736	0.209158	-0.732711
47532	9.570135	0.127853	1.977283	-0.557532	-0.046885	0.727374	-0.707844	0.294136	-0.090906	-0.218063	-0.604964	0.224299	-0.732228
47533	9.378514	-0.226075	1.619005	-0.546260	-0.113604	0.922469	-0.700215	0.309948	-0.109798	-0.211782	-0.600627	0.241753	-0.732087
47534	9.475906	-0.629816	1.316477	-0.542991	-0.167279	0.879472	-0.689758	0.330159	-0.129233	-0.205759	-0.597619	0.258885	-0.730407
47535	9.519636	-1.013368	1.095959	-0.570357	-0.183054	0.844719	-0.677576	0.346391	-0.149575	-0.200390	-0.594219	0.275868	-0.728453
47536	9.649426	-1.353157	1.002915	-0.533205	-0.164483	0.765409	-0.664825	0.362767	-0.170770	-0.195795	-0.591445	0.291319	-0.725941
47537	9.849054	-1.710710	1.231379	-0.543051	-0.086016	0.662178	-0.655161	0.369782	-0.194026	-0.193182	-0.587499	0.305200	-0.724140
47538	10.124401	-2.135400	1.622399	-0.561077	-0.031362	0.605883	-0.649761	0.375378	-0.214710	-0.191922	-0.583364	0.318518	-0.722080
47539	10.164441	-1.992295	2.128226	-0.546073	0.080572	0.573526	-0.637803	0.378126	-0.237745	-0.191598	-0.577320	0.330615	-0.721585
47540	9.605815	-1.514668	2.186474	-0.546674	0.109477	0.361857	-0.628959	0.377761	-0.262489	-0.194522	-0.572612	0.340252	-0.720073
47541	9.220345	-1.347948	2.175463	-0.559921	0.121005	0.186416	-0.624361	0.371859	-0.284991	-0.200207	-0.568362	0.347790	-0.718278
47542	8.944682	-1.500952	2.167873	-0.545670	0.128187	0.078537	-0.622589	0.361127	-0.305535	-0.207276	-0.565204	0.354030	-0.715712
47543	9.065331	-1.627755	2.111130	-0.553132	0.119674	0.028974	-0.618411	0.352508	-0.322107	-0.215137	-0.561966	0.359569	-0.713177
47544	9.256949	-1.569596	2.327714	-0.531261	0.194369	-0.070272	-0.617221	0.343174	-0.335543	-0.224594	-0.558864	0.363568	-0.710667
47545	9.426793	-1.554895	2.530314	-0.534823	0.256383	-0.149401	-0.614608	0.333546	-0.346725	-0.235781	-0.554880	0.366105	-0.708860
47546	9.897797	-1.357410	2.889964	-0.540548	0.288060	-0.255714	-0.612839	0.321503	-0.357359	-0.248582	-0.551586	0.367641	-0.706258
47547	10.081087	-0.539022	3.301066	-0.547229	0.195656	-0.390452	-0.616195	0.309894	-0.366529	-0.262878	-0.549918	0.367785	-0.702296
47548	9.223624	0.107888	3.072671	-0.554882	0.183768	-0.473706	-0.615136	0.296702	-0.372916	-0.278028	-0.549376	0.367490	-0.697021
47549	9.260470	-0.185731	2.539422	-0.558946	0.086403	-0.463429	-0.619626	0.283376	-0.377559	-0.292652	-0.549398	0.367350	-0.691065
47550	9.331520	-0.383880	2.618868	-0.538357	0.147901	-0.400771	-0.622567	0.272876	-0.379064	-0.306210	-0.548650	0.367645	-0.685606
47551	8.999249	0.005463	2.701964	-0.540189	0.108359	-0.314762	-0.627498	0.261665	-0.378861	-0.318694	-0.547105	0.368561	-0.680642
47552	9.288867	0.197594	2.796095	-0.540730	0.019941	-0.296453	-0.627900	0.256127	-0.379200	-0.329790	-0.547109	0.370711	-0.674154
47553	9.526316	0.367485	2.760049	-0.568862	0.032782	-0.302981	-0.630022	0.253002	-0.377656	-0.341836	-0.546088	0.372444	-0.667998
47554	9.194394	0.419561	2.636667	-0.534959	0.048339	-0.251427	-0.632555	0.246183	-0.375582	-0.352363	-0.545221	0.374704	-0.661945
47555	9.046062	0.482473	2.498420	-0.555213	-0.036895	-0.182154	-0.633394	0.242773	-0.374619	-0.362087	-0.544100	0.377913	-0.655767
47556	9.081367	0.864075	2.486864	-0.543641	-0.085922	-0.144506	-0.636518	0.240492	-0.370081	-0.370183	-0.543976	0.382312	-0.648761
47557	9.419921	1.244461	2.586078	-0.543688	-0.096988	-0.110709	-0.640200	0.236233	-0.368112	-0.378374	-0.543011	0.386438	-0.642369
47558	9.967250	1.382067	2.723970	-0.539062	-0.071709	-0.111572	-0.639472	0.231961	-0.365611	-0.386006	-0.542341	0.390939	-0.635635
47559	9.888167	1.228898	2.887695	-0.540461	-0.017897	-0.086308	-0.642291	0.226003	-0.366077	-0.394461	-0.540033	0.394531	-0.630167
47560	9.248892	1.193880	2.828527	-0.545244	0.049964	-0.024989	-0.641695	0.220472	-0.368976	-0.401928	-0.536957	0.399014	-0.625236
47561	8.853901	1.178726	2.713230	-0.534270	0.016789	0.046037	-0.641955	0.215225	-0.371581	-0.408905	-0.533051	0.403550	-0.621129
47562	8.917273	1.349957	2.716068	-0.525701	-0.038714	0.004051	-0.640503	0.208692	-0.372796	-0.414995	-0.530891	0.408750	-0.615514
47563	9.337798	1.652319	2.789460	-0.549588	-0.087484	0.036039	-0.641201	0.206142	-0.374377	-0.421401	-0.528085	0.414092	-0.609979
47564	9.270869	1.744341	2.749858	-0.545869	-0.065768	0.023564	-0.641450	0.198337	-0.376443	-0.427151	-0.525813	0.419891	-0.603949
47565	9.186945	1.628057	2.623190	-0.567553	-0.078698	0.068480	-0.641713	0.193364	-0.375926	-0.433404	-0.522328	0.425580	-0.598511
47566	9.213360	1.686183	2.668421	-0.565524	-0.059180	0.101127	-0.643402	0.189397	-0.377940	-0.438383	-0.519027	0.432286	-0.592925
47567	9.242657	1.743913	2.653238	-0.568978	-0.059672	0.157720	-0.643393	0.187552	-0.378385	-0.443716	-0.514393	0.438614	-0.588331
47568	9.195496	1.857260	2.565040	-0.559699	-0.038267	0.177168	-0.642250	0.186703	-0.380246	-0.447813	-0.510114	0.445764	-0.583560
47569	9.186316	1.759962	2.457393	-0.559393	-0.015197	0.215945	-0.641407	0.189260	-0.380793	-0.452716	-0.504402	0.452038	-0.579904
47570	9.359288	1.572845	2.471333	-0.540922	0.011436	0.251394	-0.638571	0.191816	-0.382631	-0.456100	-0.498929	0.459183	-0.576362
47571	10.134307	1.472720	2.700986	-0.538809	0.047191	0.290258	-0.635742	0.196077	-0.384452	-0.460451	-0.491886	0.465255	-0.574083
47572	10.969379	0.695575	2.952614	-0.551512	-0.005720	0.375419	-0.634328	0.198642	-0.387981	-0.462236	-0.485242	0.473807	-0.571301
47573	10.020512	0.576239	2.626564	-0.559049	0.182666	0.457136	-0.626516	0.203194	-0.395509	-0.466056	-0.474754	0.480325	-0.571567
47574	8.856675	0.742514	2.147787	-0.551976	0.121026	0.482173	-0.621422	0.210877	-0.402557	-0.467665	-0.465491	0.488598	-0.570858
47575	8.669623	0.478467	1.865830	-0.536238	0.069732	0.365841	-0.615747	0.215137	-0.406243	-0.471063	-0.457277	0.494901	-0.569272
47576	8.830202	-0.231968	1.670552	-0.574796	0.048515	0.241622	-0.610647	0.221108	-0.411466	-0.474777	-0.450865	0.501770	-0.565274
47577	9.379081	-0.724005	1.617312	-0.551763	-0.033137	0.198213	-0.608085	0.221394	-0.413752	-0.479039	-0.445240	0.507612	-0.560904
47578	10.089616	-0.945492	1.700995	-0.551821	-0.082394	0.272937	-0.607103	0.224371	-0.412736	-0.480765	-0.440089	0.515635	-0.556153
47579	10.286606	-0.873259	1.854586	-0.533479	-0.046422	0.272973	-0.605707	0.230187	-0.411267	-0.483751	-0.433939	0.521986	-0.552460
47580	10.000734	-0.555429	2.143825	-0.531631	0.034748	0.160116	-0.603883	0.235430	-0.408674	-0.487655	-0.428764	0.527569	-0.547744
47581	9.372871	-0.619083	2.155042	-0.555265	0.061492	0.095844	-0.600344	0.239975	-0.411064	-0.493797	-0.422972	0.531483	-0.542941
47582	9.009794	-0.785658	2.208135	-0.546589	0.040619	0.003088	-0.600362	0.244093	-0.410595	-0.499493	-0.419150	0.535738	-0.536475
47583	9.231421	-0.937025	2.190195	-0.563319	-0.013155	-0.017097	-0.599108	0.250054	-0.409975	-0.506001	-0.415160	0.539426	-0.529739
47584	9.469566	-0.920912	2.300858	-0.539836	-0.022124	-0.030876	-0.599414	0.254016	-0.405110	-0.511214	-0.412338	0.543845	-0.522370
47585	9.548014	-0.920438	2.455407	-0.557206	-0.025473	-0.049627	-0.600290	0.258264	-0.400663	-0.517756	-0.408760	0.547217	-0.515167
47586	9.456529	-0.869137	2.450124	-0.549264	-0.041384	-0.088372	-0.602021	0.262509	-0.394507	-0.523307	-0.406559	0.551345	-0.506832
47587	9.499321	-0.946460	2.496845	-0.538651	-0.064458	-0.132342	-0.602600	0.263339	-0.387121	-0.529984	-0.404337	0.554143	-0.498552
47588	9.475817	-0.840150	2.466691	-0.565797	-0.042653	-0.138091	-0.604467	0.266600	-0.383952	-0.536020	-0.402404	0.557910	-0.489377
47589	9.465934	-0.776870	2.526412	-0.554844	-0.002596	-0.189514	-0.605614	0.267581	-0.379112	-0.543931	-0.399878	0.559618	-0.480691
47590	9.274979	-0.746346	2.577075	-0.565658	0.033826	-0.228826	-0.608032	0.266721	-0.375132	-0.551539	-0.398082	0.561677	-0.471014
47591	9.264746	-0.803999	2.623646	-0.541947	0.051776	-0.233979	-0.611012	0.264014	-0.370600	-0.560214	-0.395491	0.562163	-0.462299
47592	9.357796	-0.796443	2.766015	-0.553778	0.068314	-0.262514	-0.612865	0.264293	-0.367747	-0.568248	-0.393738	0.563295	-0.452508
47593	9.309289	-0.774128	2.806912	-0.545225	0.131337	-0.262810	-0.612995	0.261305	-0.366218	-0.577924	-0.390509	0.562518	-0.443937
47594	9.356936	-0.681799	2.931479	-0.552244	0.181895	-0.270264	-0.612130	0.259036	-0.367950	-0.587095	-0.387689	0.562097	-0.434815
47595	9.482184	-0.616924	2.995834	-0.555707	0.236357	-0.311301	-0.612680	0.254489	-0.367143	-0.598238	-0.383736	0.559625	-0.426237
47596	9.718719	-0.523869	3.040394	-0.561177	0.251038	-0.334398	-0.614227	0.250809	-0.370147	-0.608567	-0.380757	0.557762	-0.416620
47597	10.494154	-0.047339	3.493184	-0.560027	0.173664	-0.336365	-0.613773	0.244558	-0.370075	-0.619001	-0.377309	0.555685	-0.407051
47598	9.927793	0.341514	3.262446	-0.556376	0.175382	-0.333734	-0.613898	0.240868	-0.370964	-0.628189	-0.374835	0.554497	-0.396750
47599	9.202557	0.251008	2.747283	-0.554374	0.165987	-0.300172	-0.616148	0.235196	-0.372424	-0.637950	-0.370908	0.552552	-0.387471
47600	8.553440	-0.123206	2.549337	-0.528936	0.112960	-0.237796	-0.615276	0.230932	-0.372192	-0.645260	-0.368053	0.552475	-0.378084
47601	8.642176	0.058996	2.399775	-0.553096	0.009210	-0.207315	-0.617956	0.225106	-0.369823	-0.652318	-0.364145	0.553095	-0.368734
47602	9.434206	0.325224	2.480323	-0.561911	-0.081664	-0.204898	-0.619654	0.221822	-0.363463	-0.657269	-0.361827	0.555882	-0.357873
47603	9.823731	0.608082	2.495977	-0.549994	-0.074810	-0.165761	-0.621790	0.221386	-0.359056	-0.662847	-0.357988	0.557770	-0.348385
47604	9.224004	0.802856	2.117623	-0.546560	-0.085173	-0.222354	-0.625327	0.216126	-0.355114	-0.667561	-0.355971	0.560224	-0.337336
47605	9.163336	0.925199	1.908515	-0.543453	-0.162483	-0.242176	-0.628299	0.211140	-0.348621	-0.672393	-0.353556	0.562587	-0.326162
47606	9.932038	1.171528	1.875738	-0.549119	-0.189424	-0.237464	-0.632839	0.206864	-0.341257	-0.675834	-0.352239	0.566176	-0.314038
47607	10.131743	0.947252	2.158295	-0.547997	-0.042305	-0.167584	-0.635105	0.203444	-0.336171	-0.681333	-0.348054	0.567354	-0.304553
47608	10.089593	0.727327	2.506373	-0.541781	0.072750	-0.144387	-0.635788	0.197198	-0.336941	-0.686912	-0.344044	0.567848	-0.295524
47609	9.094076	0.710267	2.640807	-0.533602	0.203901	-0.119654	-0.634612	0.189543	-0.342419	-0.694604	-0.337908	0.565790	-0.288489
47610	8.694732	1.104473	2.661108	-0.549434	0.185634	-0.186992	-0.634279	0.180052	-0.350746	-0.701559	-0.333494	0.564348	-0.279477
47611	8.731465	1.346249	2.709108	-0.545122	0.094512	-0.074881	-0.632221	0.166869	-0.360259	-0.707632	-0.327193	0.564050	-0.272120
47612	9.080564	1.580390	2.623865	-0.547564	0.003657	-0.083093	-0.631884	0.155373	-0.363503	-0.711752	-0.322538	0.565723	-0.263317
47613	9.328379	1.807347	2.833658	-0.540685	-0.037647	-0.098612	-0.633536	0.142732	-0.362773	-0.716233	-0.317201	0.567017	-0.254726
47614	9.574300	1.939826	2.621609	-0.546158	-0.077818	-0.032889	-0.635196	0.132520	-0.366271	-0.718990	-0.312332	0.570040	-0.246082
47615	9.383940	2.052295	2.635108	-0.546325	-0.088406	-0.059390	-0.635438	0.122718	-0.365805	-0.722529	-0.306667	0.572242	-0.237584
47616	9.187888	1.979299	2.360697	-0.562674	-0.119316	-0.022273	-0.638811	0.112776	-0.363899	-0.724687	-0.301551	0.575880	-0.228599
47617	9.277042	2.107347	2.441312	-0.539241	-0.166653	0.020785	-0.640497	0.107372	-0.360965	-0.726705	-0.295381	0.579570	-0.220791
47618	9.594038	2.073172	2.320441	-0.545920	-0.113188	0.093870	-0.641057	0.104810	-0.358861	-0.728140	-0.289067	0.583607	-0.213672
47619	9.437299	1.770524	2.466606	-0.546176	0.003256	0.065650	-0.641036	0.100266	-0.359476	-0.731781	-0.281500	0.585026	-0.207364
47620	9.100101	1.664934	2.634978	-0.547900	0.109500	0.167505	-0.639737	0.096438	-0.362505	-0.735365	-0.273288	0.586116	-0.202536
47621	9.010769	1.697038	2.654072	-0.537878	0.172819	0.331761	-0.635886	0.095309	-0.367509	-0.739661	-0.261976	0.586363	-0.201119
47622	8.904125	1.955051	2.834994	-0.551310	0.184072	0.388154	-0.634318	0.096040	-0.374887	-0.743047	-0.250753	0.587417	-0.199863
47623	8.990090	2.027984	2.988724	-0.552216	0.194043	0.382794	-0.629473	0.095913	-0.382867	-0.747221	-0.238503	0.587497	-0.199058
47624	9.100819	2.107527	3.065018	-0.546643	0.224761	0.372084	-0.623773	0.094783	-0.388595	-0.750903	-0.227303	0.587679	-0.197765
47625	9.158282	2.153601	3.146590	-0.566446	0.231635	0.419594	-0.618934	0.095933	-0.396136	-0.755182	-0.214232	0.587221	-0.197423
47626	9.595951	1.948487	3.254622	-0.540934	0.231327	0.444723	-0.613539	0.100208	-0.404215	-0.758387	-0.202167	0.587421	-0.197267
47627	10.244411	1.597878	3.499323	-0.542930	0.200708	0.450271	-0.607861	0.104481	-0.411446	-0.761804	-0.189193	0.587263	-0.197444
47628	10.186916	0.724171	3.644478	-0.547974	0.111695	0.427628	-0.602625	0.111581	-0.414673	-0.763454	-0.177631	0.589066	-0.196434
47629	8.546074	0.730311	2.974802	-0.552557	0.052597	0.470097	-0.598390	0.119533	-0.416891	-0.764823	-0.164831	0.591087	-0.196197
47630	8.314380	0.805452	2.389466	-0.535411	-0.127664	0.468741	-0.597022	0.131738	-0.414504	-0.763205	-0.153863	0.596469	-0.195112
47631	8.617333	0.492212	2.078404	-0.554505	-0.205370	0.308912	-0.596515	0.144789	-0.409549	-0.761868	-0.143978	0.601795	-0.191496
47632	9.243188	-0.215868	1.954974	-0.551130	-0.225400	0.236577	-0.597711	0.156123	-0.399778	-0.759811	-0.135883	0.607865	-0.186345
47633	9.789556	-0.802361	1.868959	-0.562340	-0.261776	0.185401	-0.598316	0.163352	-0.394734	-0.758012	-0.127571	0.613625	-0.180578
47634	9.761096	-1.074114	1.673872	-0.545716	-0.286222	0.288333	-0.600347	0.170858	-0.386557	-0.754799	-0.119100	0.620556	-0.176076
47635	10.041257	-1.046939	1.663527	-0.556994	-0.301627	0.208739	-0.601534	0.179919	-0.376668	-0.752118	-0.110713	0.626855	-0.170627
47636	10.228333	-0.913347	1.569957	-0.553276	-0.259742	0.161699	-0.602983	0.184441	-0.368527	-0.749472	-0.103582	0.632945	-0.164141
47637	10.008599	-0.523987	1.768897	-0.550489	-0.183229	0.066601	-0.603300	0.190530	-0.362505	-0.748492	-0.096688	0.637028	-0.156866
47638	9.545491	-0.492215	1.744996	-0.556846	-0.117245	-0.058702	-0.605738	0.193783	-0.356638	-0.748172	-0.091816	0.640402	-0.147286
47639	9.246490	-0.829966	1.546175	-0.544093	-0.113510	-0.084325	-0.608036	0.197747	-0.350907	-0.748316	-0.086715	0.643021	-0.137938
47640	9.250568	-1.163948	1.482233	-0.567873	-0.145762	-0.093291	-0.608910	0.201136	-0.344058	-0.747550	-0.082170	0.646630	-0.127618
47641	9.650236	-1.311134	1.538921	-0.565958	-0.132266	-0.087983	-0.612064	0.204519	-0.334073	-0.747264	-0.076806	0.649460	-0.117896
47642	9.770743	-1.277815	1.577053	-0.555276	-0.128087	-0.155089	-0.613789	0.207055	-0.326659	-0.746638	-0.073180	0.652508	-0.106816
47643	9.805238	-1.123442	1.560785	-0.556920	-0.073639	-0.196109	-0.615083	0.209027	-0.320673	-0.747104	-0.069191	0.654136	-0.095680
47644	9.801890	-1.085824	1.388794	-0.555088	-0.041558	-0.256427	-0.620772	0.207312	-0.313415	-0.747579	-0.066688	0.655560	-0.083185
47645	9.897903	-1.013272	1.491768	-0.558760	0.002458	-0.338103	-0.620474	0.203464	-0.309913	-0.749017	-0.064350	0.655692	-0.070002
47646	9.930532	-1.041633	1.627368	-0.576667	0.043923	-0.331494	-0.622722	0.196933	-0.309398	-0.750486	-0.062344	0.655536	-0.056188
47647	9.777922	-0.411839	1.690624	-0.547192	0.128489	-0.332506	-0.623694	0.191106	-0.307750	-0.753246	-0.059902	0.653567	-0.043390
47648	9.641257	0.073159	1.806222	-0.552842	0.158127	-0.418536	-0.624951	0.185710	-0.307230	-0.755950	-0.059238	0.651312	-0.028697
47649	9.659205	0.343723	1.800762	-0.540636	0.119049	-0.485347	-0.626050	0.176476	-0.306327	-0.758343	-0.058856	0.649050	-0.013632
47650	9.613289	0.392547	1.831694	-0.557019	0.124681	-0.502386	-0.628433	0.167954	-0.304838	-0.760279	-0.059201	0.646888	0.002435
47651	9.480914	0.776129	1.967751	-0.540972	0.088567	-0.502845	-0.630375	0.156883	-0.306075	-0.761878	-0.059002	0.644781	0.017828
47652	9.457739	1.027632	1.964975	-0.548482	0.069013	-0.527555	-0.632466	0.147086	-0.305878	-0.762673	-0.059754	0.643108	0.034231
47653	9.209918	1.207970	1.951211	-0.557653	0.047243	-0.508978	-0.634420	0.137706	-0.303126	-0.763347	-0.059331	0.641313	0.049992
47654	9.521992	1.370275	1.936899	-0.558147	-0.043069	-0.480036	-0.637797	0.128469	-0.299511	-0.762350	-0.059180	0.641074	0.065906
47655	9.464787	1.549456	1.930143	-0.554429	-0.034228	-0.463227	-0.638907	0.121501	-0.296456	-0.761626	-0.058116	0.640301	0.081011
47656	9.113984	1.821922	1.857491	-0.561652	-0.054542	-0.408372	-0.642286	0.112548	-0.292838	-0.760227	-0.056938	0.640019	0.095856
47657	9.293328	1.999596	1.848019	-0.550949	-0.107257	-0.360093	-0.644539	0.106430	-0.288348	-0.758390	-0.054462	0.640241	0.109408
47658	9.529686	2.066127	1.902541	-0.547394	-0.130929	-0.331543	-0.646940	0.101449	-0.283702	-0.755836	-0.052337	0.640981	0.122947
47659	9.713546	2.117958	1.872718	-0.554958	-0.099590	-0.204391	-0.648640	0.098880	-0.278895	-0.754176	-0.047819	0.641043	0.134150
47660	9.963681	2.029811	1.943447	-0.557013	-0.031788	-0.126947	-0.649204	0.097025	-0.275933	-0.753180	-0.043167	0.640276	0.144582
47661	9.590611	1.863571	2.040047	-0.548678	0.067872	-0.000176	-0.650342	0.097174	-0.277199	-0.754017	-0.036577	0.637875	0.152431
47662	9.251632	1.725967	2.112117	-0.552827	0.085156	0.077427	-0.650633	0.099171	-0.279444	-0.754939	-0.029702	0.635385	0.159597
47663	9.074049	1.895967	2.062126	-0.559029	0.090209	0.118005	-0.646654	0.100731	-0.281727	-0.756252	-0.021504	0.632575	0.165742
47664	9.119164	2.194954	1.991065	-0.531817	0.073608	0.148554	-0.646230	0.101876	-0.284554	-0.757085	-0.013997	0.630239	0.171536
47665	9.371350	2.323332	1.902299	-0.538908	0.092392	0.171428	-0.645953	0.104446	-0.288783	-0.758409	-0.005453	0.627375	0.176596
47666	9.443827	2.429491	1.944515	-0.545974	0.140367	0.151615	-0.640553	0.106721	-0.293197	-0.759932	0.002079	0.623860	0.182476
47667	9.471593	2.352701	2.061330	-0.554602	0.201431	0.177669	-0.638857	0.110429	-0.298701	-0.762444	0.010518	0.619169	0.187613
47668	9.689720	2.044171	2.417299	-0.512808	0.218559	0.155040	-0.635021	0.112710	-0.304095	-0.764783	0.017304	0.614458	0.192998
47669	9.858268	2.026463	2.460769	-0.552674	0.221213	0.182896	-0.633475	0.118411	-0.310852	-0.767357	0.025690	0.609343	0.198001
47670	9.485068	1.693048	2.493989	-0.528510	0.289338	0.202102	-0.628376	0.124958	-0.318196	-0.770555	0.033009	0.603329	0.202852
47671	8.952642	1.275729	2.477609	-0.561105	0.242660	0.290309	-0.623426	0.133496	-0.326369	-0.773597	0.042741	0.597645	0.206255
47672	8.879417	1.155634	2.524962	-0.561436	0.182215	0.297721	-0.619343	0.144588	-0.332948	-0.775665	0.052152	0.592932	0.209894
47673	9.422567	1.008617	2.753033	-0.547501	0.088462	0.302080	-0.615682	0.153680	-0.335716	-0.776708	0.062454	0.589547	0.212742
47674	9.478684	0.820623	2.895216	-0.565850	0.072566	0.275405	-0.613724	0.162354	-0.339893	-0.777179	0.072120	0.586405	0.216610
47675	9.179203	0.682058	2.853665	-0.529904	0.012149	0.258426	-0.610339	0.169164	-0.339848	-0.776964	0.081960	0.584222	0.219760
47676	9.126558	0.456560	2.687093	-0.541491	-0.089264	0.219958	-0.609247	0.179817	-0.340311	-0.775158	0.091292	0.583664	0.223902
47677	9.026319	0.369004	2.499713	-0.542079	-0.171808	0.181511	-0.610136	0.186907	-0.335975	-0.772235	0.101231	0.584314	0.227998
47678	9.321346	0.063639	2.280402	-0.557889	-0.257522	0.206654	-0.609172	0.193282	-0.331520	-0.768180	0.111397	0.586168	0.232157
47679	9.784671	-0.147710	2.190312	-0.551056	-0.208336	0.248967	-0.611200	0.200656	-0.326464	-0.764886	0.122426	0.587084	0.235145
47680	9.316712	-0.358324	2.053128	-0.559858	-0.148452	0.200609	-0.610091	0.206607	-0.322723	-0.761865	0.132007	0.587132	0.239607
47681	9.344178	-0.730639	2.066912	-0.538193	-0.177359	0.196574	-0.609827	0.210571	-0.318855	-0.758502	0.142090	0.587654	0.243203
47682	9.898353	-0.893376	2.111485	-0.541894	-0.200928	0.220651	-0.611561	0.216250	-0.316654	-0.754820	0.151852	0.588392	0.246946
47683	10.105928	-0.877721	2.118282	-0.559766	-0.157682	0.232606	-0.611008	0.219653	-0.315347	-0.751580	0.162596	0.588297	0.250195
47684	10.256671	-0.625003	2.098344	-0.535897	-0.090787	0.198922	-0.610882	0.223345	-0.315025	-0.748918	0.171425	0.587345	0.254480
47685	9.851949	-0.424266	2.096646	-0.532085	-0.001598	0.093974	-0.609895	0.225620	-0.316426	-0.746705	0.179317	0.585421	0.259922
47686	9.306856	-0.421131	2.049009	-0.568021	0.086366	0.042481	-0.607762	0.226044	-0.317290	-0.745043	0.185842	0.582084	0.267492
47687	9.103436	-0.681131	2.011101	-0.553438	0.096360	0.022170	-0.605914	0.227189	-0.321262	-0.743337	0.192676	0.578751	0.274541
47688	9.295583	-0.972506	1.992347	-0.546880	0.114232	0.036294	-0.603653	0.231026	-0.323224	-0.741876	0.198621	0.575015	0.282007
47689	10.142585	-1.041227	2.291634	-0.541025	0.060503	0.006765	-0.603953	0.234431	-0.321768	-0.739535	0.205294	0.572251	0.288912
47690	9.656128	-0.990548	2.175724	-0.560568	0.126302	0.007814	-0.603966	0.237271	-0.321454	-0.737824	0.210992	0.568258	0.296953
47691	9.796976	-0.466047	2.317092	-0.544869	0.086503	-0.078363	-0.601409	0.238404	-0.322313	-0.735074	0.216580	0.565350	0.305187
47692	9.378420	-0.120284	2.301711	-0.555794	0.146951	-0.185059	-0.601974	0.237556	-0.323168	-0.732259	0.219835	0.561776	0.316033
47693	9.163110	-0.200949	2.327065	-0.545111	0.116365	-0.198956	-0.601242	0.233301	-0.325488	-0.728888	0.223813	0.558830	0.326098
47694	9.314152	-0.201085	2.457359	-0.552330	0.119871	-0.183114	-0.602353	0.227631	-0.328375	-0.725581	0.227143	0.555512	0.336666
47695	9.644272	-0.117879	2.567150	-0.547354	0.062431	-0.205631	-0.603897	0.222951	-0.329546	-0.721331	0.231367	0.553238	0.346525
47696	9.497857	0.095731	2.564962	-0.559951	0.074903	-0.184626	-0.604721	0.216853	-0.332157	-0.717268	0.235022	0.550376	0.356900
47697	9.310337	0.132683	2.487471	-0.557108	0.080085	-0.163423	-0.604424	0.213724	-0.331058	-0.713244	0.239642	0.547458	0.366258
47698	9.333985	0.132927	2.550267	-0.541975	0.027691	-0.155845	-0.604837	0.210744	-0.331795	-0.708754	0.243636	0.545124	0.375699
47699	9.411069	0.299843	2.649796	-0.542883	0.029413	-0.145218	-0.605824	0.208473	-0.331386	-0.704178	0.248537	0.542827	0.384320
47700	9.464697	0.388778	2.624567	-0.560329	-0.002994	-0.138123	-0.606372	0.203931	-0.332139	-0.699209	0.253152	0.540565	0.393459
47701	9.477100	0.427219	2.599955	-0.561192	-0.006783	-0.116870	-0.608061	0.199961	-0.333301	-0.694172	0.258801	0.538378	0.401618
47702	9.436500	0.456221	2.558604	-0.567366	0.012906	-0.099373	-0.610612	0.197696	-0.333731	-0.689457	0.263734	0.535510	0.410272
47703	9.434106	0.436825	2.546741	-0.545521	-0.000135	-0.063654	-0.608895	0.195274	-0.332777	-0.684818	0.269595	0.532968	0.417477
47704	9.436363	0.533910	2.613318	-0.572745	0.000769	-0.049814	-0.608316	0.192998	-0.332097	-0.680178	0.275162	0.529837	0.425342
47705	9.431827	0.540978	2.579414	-0.550124	-0.012829	-0.052118	-0.611150	0.190447	-0.332102	-0.675301	0.281225	0.527264	0.432290
47706	9.422239	0.519165	2.560338	-0.536399	-0.003990	-0.040515	-0.611002	0.188739	-0.331128	-0.670730	0.286370	0.524342	0.439522
47707	9.435000	0.542770	2.482727	-0.556532	-0.032769	-0.035257	-0.612563	0.188035	-0.331691	-0.665585	0.292780	0.521784	0.446114
47708	9.442034	0.547741	2.511661	-0.545574	-0.032998	-0.015665	-0.610853	0.187030	-0.329730	-0.660723	0.298495	0.518917	0.452847
47709	9.456873	0.537662	2.461006	-0.569193	-0.031933	-0.021251	-0.611998	0.188452	-0.329422	-0.655467	0.305116	0.516050	0.459303
47710	9.452149	0.530335	2.444178	-0.541909	-0.025732	-0.023625	-0.611705	0.186314	-0.327462	-0.650476	0.310564	0.513062	0.466046
47711	9.510104	0.508127	2.429849	-0.554505	-0.002167	-0.031869	-0.611981	0.184040	-0.326775	-0.645353	0.316511	0.509907	0.472584
47712	9.524529	0.522628	2.444167	-0.529043	-0.000549	-0.024500	-0.612835	0.184185	-0.327192	-0.640548	0.321478	0.506614	0.479263
47713	9.456825	0.549822	2.472953	-0.530791	0.019402	-0.038809	-0.614123	0.185890	-0.326455	-0.635576	0.326749	0.503359	0.485704
47714	9.471191	0.598312	2.511058	-0.545321	0.018508	-0.031889	-0.612406	0.183756	-0.326775	-0.630648	0.331594	0.499611	0.492664
47715	9.403302	0.586867	2.545108	-0.516345	0.006695	-0.036802	-0.613975	0.184755	-0.327035	-0.625521	0.336730	0.496552	0.498770
47716	9.422911	0.586501	2.506421	-0.545452	-0.004030	-0.030879	-0.613543	0.183619	-0.327334	-0.620239	0.341735	0.492977	0.505465
47717	9.483138	0.576514	2.516118	-0.557381	-0.029292	-0.020237	-0.613257	0.183049	-0.327059	-0.614500	0.347808	0.489745	0.511438
47718	9.447318	0.598250	2.477258	-0.532695	-0.004191	-0.019220	-0.613823	0.182195	-0.326071	-0.609281	0.352690	0.486124	0.517754
47719	9.428206	0.600636	2.453092	-0.550011	-0.011270	-0.024690	-0.612826	0.181909	-0.326082	-0.603580	0.358342	0.482678	0.523741
47720	9.481061	0.595651	2.482075	-0.554479	-0.004132	-0.014161	-0.613969	0.182902	-0.324928	-0.598122	0.363455	0.478694	0.530097
47721	9.466729	0.605318	2.467487	-0.559960	-0.011347	-0.010644	-0.614249	0.182052	-0.325502	-0.592352	0.369255	0.474943	0.535909
47722	9.471352	0.571513	2.477525	-0.561695	-0.006971	0.004344	-0.614966	0.183044	-0.324352	-0.586872	0.374574	0.470679	0.541975
47723	9.438347	0.624424	2.402065	-0.541780	-0.015110	-0.002446	-0.614962	0.182051	-0.324646	-0.581149	0.380172	0.467011	0.547389
47724	9.476310	0.585922	2.467691	-0.541721	-0.009792	0.007252	-0.614815	0.180913	-0.324375	-0.575695	0.385229	0.462878	0.553098
47725	9.481589	0.546735	2.390791	-0.542539	-0.013648	0.035575	-0.613678	0.181482	-0.325229	-0.570270	0.391070	0.458802	0.557994
47726	9.505780	0.570781	2.395324	-0.572574	-0.022511	0.035286	-0.615105	0.182335	-0.324642	-0.564641	0.396794	0.454161	0.563448
47727	9.467109	0.537128	2.386085	-0.556158	-0.011758	0.032746	-0.615536	0.182898	-0.322789	-0.558961	0.402634	0.449841	0.568412
47728	9.495851	0.469244	2.381971	-0.561623	-0.013493	0.028267	-0.614268	0.186025	-0.324184	-0.553291	0.407977	0.445181	0.573792
47729	9.519762	0.440181	2.396762	-0.554305	-0.007252	0.031853	-0.612424	0.186866	-0.322204	-0.547528	0.413628	0.440745	0.578679
47730	9.466533	0.445471	2.416107	-0.541599	-0.000884	0.017797	-0.612855	0.188007	-0.323323	-0.541890	0.418423	0.436174	0.583978
47731	9.481081	0.413809	2.392275	-0.543392	-0.002749	0.025750	-0.612426	0.187724	-0.323897	-0.536067	0.423739	0.431774	0.588769
