# Supplementary material for: Identification of Haptic Based Guiding Using Hard Reins
Source: PLoS One. 2015 Jul 22;10(7):e0132020. doi: 10.1371/journal.pone.0132020 (PMC4511788; doi:10.1371/journal.pone.0132020)
Supplement: S9 File — (ZIP) [file pone.0132020.s009.zip › Exp2_MotionData2/Subject10/path1/T10/fh10.txt]

// Start Time: 0
// Sample rate: 25.0Hz
// Scenario: 4.9
// Firmware Version: 2.6.1
Counter	Acc_X	Acc_Y	Acc_Z	Gyr_X	Gyr_Y	Gyr_Z	Mag_X	Mag_Y	Mag_Z	Quat_w	Quat_x	Quat_y	Quat_z
47078	0.773067	-9.506794	1.642327	0.087686	-0.012597	0.011254	0.147979	0.566023	-0.294004	-0.703197	0.579198	0.291008	-0.292162
47079	0.829958	-9.660700	1.798695	0.077009	0.008382	-0.001136	0.147205	0.563947	-0.296901	-0.704109	0.578143	0.290556	-0.292504
47080	0.863494	-9.699375	1.821996	-0.023198	0.041571	0.007047	0.146416	0.562563	-0.296640	-0.704011	0.578726	0.290108	-0.292030
47081	0.714099	-9.654836	1.847832	-0.125134	0.045986	-0.005963	0.148517	0.565188	-0.294677	-0.702839	0.580693	0.290361	-0.290695
47082	0.645211	-9.495511	1.859872	-0.041851	0.053055	-0.019376	0.149301	0.565876	-0.292451	-0.702760	0.581465	0.290134	-0.289566
47083	0.690796	-9.536774	1.854197	0.014483	0.034679	-0.017291	0.148896	0.566572	-0.291387	-0.703221	0.581319	0.289856	-0.289019
47084	0.779496	-9.626555	1.823558	0.003771	0.006690	-0.030733	0.149684	0.567817	-0.291124	-0.703477	0.581124	0.290130	-0.288512
47085	0.766946	-9.693743	1.844525	0.073555	-0.007281	-0.034691	0.148109	0.566161	-0.293480	-0.704493	0.579787	0.290300	-0.288552
47086	0.723681	-9.664620	1.818795	0.089673	-0.024742	-0.041667	0.144536	0.566182	-0.295919	-0.705597	0.578109	0.290701	-0.288820
47087	0.779263	-9.657942	1.784744	0.075401	-0.028232	-0.051491	0.142960	0.564526	-0.297881	-0.706612	0.576515	0.291342	-0.288877
47088	0.810494	-9.679893	1.764994	0.078995	-0.033475	-0.055903	0.142170	0.564115	-0.298792	-0.707642	0.574873	0.292043	-0.288922
47089	0.808699	-9.593286	1.766005	0.062803	-0.010793	-0.029485	0.140587	0.563291	-0.299957	-0.708485	0.573678	0.292254	-0.289016
47090	0.936647	-9.599068	1.774449	0.109335	-0.003821	-0.029161	0.139007	0.563024	-0.302955	-0.709862	0.571914	0.292079	-0.289310
47091	0.839892	-9.622291	1.799051	0.143329	0.001457	-0.027108	0.139700	0.559413	-0.305627	-0.711681	0.569653	0.291621	-0.289763
47092	0.844301	-9.680143	1.769506	0.134352	0.025052	-0.013002	0.138528	0.558590	-0.310475	-0.713408	0.567787	0.290703	-0.290100
47093	0.902261	-9.680509	1.797844	0.098525	0.034620	-0.002672	0.138674	0.556785	-0.311545	-0.714757	0.566494	0.289752	-0.290259
47094	0.680557	-9.616219	1.805303	0.087817	0.043437	-0.006163	0.139216	0.556367	-0.313920	-0.716022	0.565440	0.288749	-0.290196
47095	0.644932	-9.534039	1.845011	0.111118	0.020732	-0.021910	0.139233	0.554703	-0.316038	-0.717531	0.563780	0.288132	-0.290314
47096	0.651493	-9.630233	1.867882	0.083403	-0.002001	-0.034553	0.137658	0.552769	-0.317871	-0.718643	0.562358	0.288123	-0.290328
47097	0.844602	-9.641351	1.870895	0.027104	0.013702	-0.045541	0.137145	0.551803	-0.321417	-0.719290	0.561733	0.288356	-0.289704
47098	0.833872	-9.790445	1.854853	-0.015821	0.003219	-0.053849	0.137394	0.553744	-0.319695	-0.719438	0.561666	0.289042	-0.288781
47099	0.810341	-9.703711	1.841632	-0.069617	-0.003842	-0.030450	0.135795	0.554307	-0.318746	-0.718799	0.562429	0.289916	-0.288012
47100	0.903717	-9.478349	1.838611	-0.109086	-0.007436	-0.007822	0.133789	0.555704	-0.316338	-0.717534	0.563873	0.290838	-0.287411
47101	0.869537	-9.530949	1.855125	-0.082226	-0.014405	-0.014702	0.134299	0.558199	-0.314746	-0.716592	0.564849	0.291758	-0.286913
47102	0.883782	-9.564758	1.847403	-0.071528	-0.019670	-0.007605	0.133226	0.558203	-0.311317	-0.715727	0.565734	0.292533	-0.286540
47103	0.888413	-9.593563	1.878277	-0.094792	-0.014436	-0.006882	0.133747	0.560004	-0.311569	-0.714591	0.566934	0.293433	-0.286081
47104	0.907867	-9.574487	1.873522	-0.084050	-0.007441	-0.005899	0.131610	0.560570	-0.308380	-0.713601	0.568033	0.294164	-0.285620
47105	0.936951	-9.560231	1.890259	-0.085785	-0.007424	-0.018254	0.132247	0.563757	-0.305864	-0.712673	0.569070	0.295038	-0.284972
47106	0.840349	-9.561844	1.903091	-0.071582	-0.003955	0.007444	0.133307	0.562778	-0.304052	-0.711847	0.570173	0.295331	-0.284529
47107	0.893121	-9.612645	1.942911	-0.010806	-0.019731	0.015733	0.132501	0.564031	-0.303240	-0.711509	0.570265	0.295558	-0.284953
47108	0.931302	-9.675557	1.917823	-0.034960	-0.010123	0.018212	0.133834	0.562914	-0.303271	-0.710959	0.570829	0.295693	-0.285057
47109	0.850070	-9.552379	1.876678	-0.037591	-0.003075	0.010338	0.133285	0.566248	-0.303492	-0.710451	0.571357	0.295892	-0.285059
47110	0.950952	-9.627750	1.870134	-0.005403	-0.012723	0.012255	0.134346	0.565964	-0.302724	-0.710254	0.571448	0.295967	-0.285290
47111	0.962984	-9.632744	1.841131	0.019726	0.001315	0.000148	0.133816	0.567079	-0.304805	-0.710490	0.571121	0.295891	-0.285436
47112	0.825311	-9.632092	1.702926	-0.064348	-0.003003	-0.003960	0.133551	0.566525	-0.304019	-0.709728	0.571965	0.296432	-0.285079
47113	0.811170	-9.583844	1.713216	-0.070617	-0.019620	-0.007577	0.134861	0.567904	-0.301531	-0.708848	0.572758	0.297253	-0.284824
47114	0.887875	-9.661593	1.653978	-0.055437	-0.003904	0.004889	0.134323	0.568461	-0.300204	-0.708177	0.573571	0.297558	-0.284535
47115	0.895546	-9.599363	1.572909	-0.039236	-0.000345	-0.012591	0.133398	0.567355	-0.299545	-0.707795	0.574001	0.297983	-0.284175
47116	0.767456	-9.612882	1.545017	-0.016008	0.001434	-0.003567	0.134441	0.570125	-0.299008	-0.707652	0.574231	0.298094	-0.283951
47117	0.902486	-9.640442	1.529114	-0.023136	0.011029	-0.007155	0.134043	0.570127	-0.298739	-0.707485	0.574535	0.298201	-0.283636
47118	0.933313	-9.720016	1.542354	-0.042762	0.020663	-0.017863	0.133635	0.570962	-0.297412	-0.707220	0.575158	0.298375	-0.282853
47119	0.882933	-9.671706	1.480855	-0.109036	0.027630	0.000210	0.132952	0.573046	-0.295280	-0.706116	0.576819	0.298649	-0.281937
47120	0.979751	-9.638920	1.437134	-0.116134	0.032008	-0.010421	0.133992	0.574426	-0.291213	-0.705076	0.578637	0.298884	-0.280562
47121	0.955081	-9.710970	1.410080	-0.134019	0.022404	-0.014999	0.133969	0.576089	-0.287389	-0.703725	0.580528	0.299548	-0.279337
47122	0.960274	-9.660475	1.417826	-0.152838	0.029374	-0.006290	0.133420	0.578173	-0.285654	-0.702146	0.582796	0.300105	-0.277988
47123	0.931142	-9.681895	1.417831	-0.109041	0.015382	-0.000730	0.133256	0.581364	-0.281944	-0.700953	0.584376	0.300558	-0.277191
47124	1.001027	-9.701730	1.402579	-0.089418	0.004846	0.009924	0.134047	0.581220	-0.280119	-0.699946	0.585791	0.300751	-0.276538
47125	1.042221	-9.682735	1.426477	-0.075987	-0.003906	0.004694	0.133226	0.583443	-0.276671	-0.698993	0.586824	0.301228	-0.276239
47126	0.984131	-9.701517	1.429166	-0.062563	-0.012627	0.001249	0.134299	0.581494	-0.276970	-0.698182	0.587651	0.301737	-0.275975
47127	0.991510	-9.682368	1.417305	-0.023192	0.001374	0.005113	0.133226	0.583443	-0.276671	-0.697884	0.587970	0.301841	-0.275937
47128	0.959923	-9.710854	1.460512	-0.005299	-0.007362	0.001690	0.134159	0.581911	-0.275388	-0.697764	0.588016	0.301979	-0.275990
47129	0.969912	-9.663000	1.403293	-0.005255	0.004906	-0.002663	0.134148	0.583159	-0.274457	-0.697748	0.588049	0.302024	-0.275912
47130	0.979252	-9.706473	1.369064	-0.008868	0.015383	0.008793	0.134152	0.582465	-0.274464	-0.697674	0.588302	0.301803	-0.275802
47131	0.950307	-9.701480	1.354951	-0.008815	0.024165	0.000023	0.134677	0.583990	-0.275375	-0.697721	0.588503	0.301566	-0.275513
47132	0.972311	-9.663210	1.340780	0.012630	0.031146	0.009018	0.134410	0.583991	-0.274715	-0.697988	0.588537	0.301016	-0.275365
47133	0.998589	-9.702004	1.306459	0.023387	0.025911	0.003776	0.134941	0.583988	-0.274723	-0.698406	0.588317	0.300534	-0.275301
47134	0.949408	-9.822198	1.204556	-0.057122	0.017187	-0.000375	0.134943	0.583710	-0.274988	-0.697816	0.589189	0.300680	-0.274775
47135	0.858578	-9.691611	1.202034	-0.060687	0.006724	-0.005672	0.136383	0.584533	-0.270801	-0.697176	0.589984	0.301040	-0.274300
47136	0.868443	-9.662824	1.202280	-0.050016	-0.024788	-0.000418	0.135054	0.585095	-0.271038	-0.696426	0.590537	0.301706	-0.274281
47137	0.854168	-9.633774	1.226772	-0.023200	-0.030041	0.003293	0.135582	0.584258	-0.268823	-0.695955	0.590663	0.302264	-0.274593
47138	0.844167	-9.681774	1.235920	0.021525	-0.038776	0.002699	0.134109	0.586765	-0.269038	-0.695950	0.590163	0.302691	-0.275209
47139	0.926140	-9.701526	1.278248	0.043855	-0.042317	0.008987	0.133449	0.586908	-0.270208	-0.696164	0.589321	0.302980	-0.276153
47140	0.916724	-9.667762	1.283524	0.076972	-0.026562	0.011058	0.133996	0.585657	-0.272854	-0.696829	0.588155	0.302851	-0.277099
47141	0.923968	-9.667819	1.283461	0.058253	-0.003799	0.002190	0.133610	0.584272	-0.274175	-0.697482	0.587281	0.302601	-0.277582
47142	0.863259	-9.715407	1.297858	0.053749	-0.000301	0.009227	0.133357	0.582609	-0.274975	-0.698039	0.586569	0.302261	-0.278058
47143	0.851428	-9.681624	1.303156	0.018023	0.004095	-0.003343	0.134286	0.583437	-0.276425	-0.698297	0.586267	0.302186	-0.278130
47144	0.931621	-9.612400	1.334505	0.023389	0.010186	-0.001531	0.133494	0.583164	-0.276941	-0.698620	0.585971	0.301994	-0.278150
47145	0.960371	-9.643925	1.324281	0.082494	0.008474	-0.013457	0.134303	0.581495	-0.277889	-0.699715	0.584730	0.301618	-0.278417
47146	0.911462	-9.730070	1.345343	0.089636	0.006733	-0.011653	0.132725	0.580534	-0.280500	-0.700847	0.583426	0.301222	-0.278733
47147	0.988860	-9.711565	1.301626	0.071738	0.004961	-0.010046	0.133932	0.579279	-0.282106	-0.701771	0.582336	0.300915	-0.279021
47148	0.998677	-9.689949	1.316211	0.026923	-0.005589	0.003690	0.134076	0.578029	-0.283171	-0.702014	0.581937	0.300854	-0.279308
47149	0.950323	-9.696890	1.282899	-0.005280	-0.003826	0.003475	0.133142	0.578867	-0.283148	-0.701906	0.581965	0.300946	-0.279421
47150	0.967285	-9.689711	1.314081	-0.016011	-0.002962	0.001633	0.132746	0.579148	-0.284189	-0.701667	0.582161	0.301131	-0.279413
47151	1.003588	-9.678012	1.299481	-0.014212	-0.000342	0.000767	0.132617	0.577343	-0.282368	-0.701488	0.582321	0.301261	-0.279391
47152	0.991791	-9.639426	1.302430	-0.041094	0.013622	0.013850	0.132604	0.579425	-0.282084	-0.700998	0.583045	0.301191	-0.279186
47153	0.989139	-9.673029	1.318891	-0.051875	-0.003018	0.018111	0.133388	0.580530	-0.280379	-0.700263	0.583825	0.301369	-0.279208
47154	0.979779	-9.631998	1.341074	-0.033950	-0.014366	0.007637	0.133783	0.580805	-0.279857	-0.699729	0.584263	0.301706	-0.279265
47155	0.936180	-9.650856	1.355655	-0.042839	-0.002086	-0.002067	0.133116	0.580391	-0.278275	-0.699218	0.584798	0.302058	-0.279046
47156	0.941144	-9.633888	1.411087	-0.016070	-0.009121	0.010439	0.132712	0.582199	-0.279433	-0.698893	0.585017	0.302219	-0.279225
47157	0.935827	-9.701257	1.391130	-0.014276	-0.012609	0.008666	0.133374	0.581917	-0.278527	-0.698595	0.585155	0.302431	-0.279453
47158	0.922021	-9.605014	1.365918	-0.055416	-0.007360	0.007528	0.133247	0.580946	-0.278666	-0.697839	0.585918	0.302816	-0.279325
47159	0.936107	-9.662721	1.408395	0.000090	-0.012583	-0.002677	0.133109	0.581224	-0.277479	-0.697776	0.585783	0.303078	-0.279483
47160	0.945912	-9.643452	1.442181	0.021547	-0.012594	0.000123	0.133110	0.581224	-0.277873	-0.697937	0.585403	0.303181	-0.279765
47161	0.962499	-9.686952	1.417503	0.022508	-0.000319	-0.010413	0.131521	0.582344	-0.280463	-0.698258	0.584971	0.303236	-0.279807
47162	0.945384	-9.715756	1.393284	0.005483	-0.009070	-0.007044	0.131517	0.582344	-0.279282	-0.698283	0.584782	0.303483	-0.279874
47163	0.960750	-9.593202	1.394561	0.019855	0.007568	-0.013908	0.131649	0.583038	-0.280327	-0.698643	0.584406	0.303482	-0.279760
47164	0.962877	-9.631851	1.346029	0.043972	0.003189	-0.004944	0.131659	0.581511	-0.280605	-0.699184	0.583764	0.303310	-0.279937
47165	0.959380	-9.783335	1.353931	0.026967	0.008432	-0.003317	0.131383	0.583178	-0.280322	-0.699573	0.583358	0.303134	-0.280003
47166	0.989043	-9.687380	1.345165	0.025108	0.004888	0.011648	0.131396	0.581513	-0.281389	-0.699809	0.583087	0.302853	-0.280281
47167	0.940235	-9.756931	1.287103	-0.030315	0.013668	0.004228	0.131133	0.580264	-0.280084	-0.699516	0.583560	0.302838	-0.280043
47168	0.902173	-9.677197	1.307576	-0.041093	0.015398	0.013876	0.131656	0.581372	-0.279687	-0.699029	0.584287	0.302757	-0.279831
47169	0.960407	-9.639092	1.331546	-0.010648	-0.000342	0.003456	0.131912	0.583036	-0.279675	-0.698884	0.584403	0.302837	-0.279865
47170	0.931177	-9.672686	1.283343	-0.005403	-0.024870	0.024557	0.132711	0.582754	-0.279952	-0.698513	0.584473	0.302987	-0.280481
47171	1.031878	-9.774427	1.305339	-0.016098	-0.019635	0.015635	0.133243	0.582057	-0.279442	-0.698117	0.584633	0.303228	-0.280875
47172	0.944957	-9.773643	1.339746	-0.045610	-0.021364	0.011033	0.133245	0.581918	-0.279706	-0.697369	0.585198	0.303719	-0.281025
47173	0.955178	-9.694420	1.316534	-0.059016	-0.002125	0.014543	0.133763	0.582191	-0.276561	-0.696582	0.586047	0.303970	-0.280936
47174	0.878028	-9.676978	1.317401	0.003711	-0.003786	-0.007008	0.133632	0.582192	-0.276821	-0.696625	0.585919	0.304138	-0.280915
47175	0.906915	-9.689275	1.302589	0.005494	-0.007292	-0.006138	0.133361	0.583026	-0.276809	-0.696678	0.585713	0.304339	-0.280993
47176	0.894697	-9.708496	1.278439	-0.008815	0.004957	-0.003554	0.133630	0.581219	-0.274862	-0.696608	0.585830	0.304414	-0.280841
47177	0.892514	-9.677121	1.307660	0.005478	0.014562	0.003641	0.132566	0.582475	-0.276015	-0.696739	0.585809	0.304194	-0.280800
47178	0.911816	-9.677463	1.245000	-0.010581	0.018957	-0.003514	0.133213	0.584691	-0.274952	-0.696729	0.586024	0.304093	-0.280484
47179	0.897250	-9.689273	1.278638	-0.012352	0.024212	-0.007031	0.132816	0.585111	-0.275992	-0.696768	0.586242	0.303964	-0.280073
47180	0.862898	-9.765918	1.297281	0.003697	0.015453	0.001860	0.132017	0.585531	-0.275976	-0.696869	0.586266	0.303779	-0.279972
47181	0.933515	-9.682428	1.249562	-0.044602	0.020679	0.001524	0.132283	0.584974	-0.275198	-0.696458	0.586967	0.303777	-0.279528
47182	0.916671	-9.672793	1.211363	-0.053527	0.015452	-0.003839	0.133208	0.584969	-0.274162	-0.695923	0.587759	0.303969	-0.278987
47183	0.901982	-9.701469	1.235195	-0.013286	0.020700	0.001758	0.133477	0.584551	-0.274301	-0.695877	0.588026	0.303789	-0.278735
47184	0.911546	-9.715874	1.268595	0.003710	0.015449	0.000094	0.133478	0.583578	-0.272998	-0.695993	0.588045	0.303613	-0.278595
47185	0.901393	-9.783292	1.219838	-0.037460	0.013694	0.003302	0.134267	0.584684	-0.272868	-0.695610	0.588620	0.303647	-0.278302
47186	0.906978	-9.677528	1.211392	-0.051759	0.011072	-0.000316	0.133198	0.585662	-0.272448	-0.695044	0.589379	0.303855	-0.277882
47187	0.904708	-9.658178	1.240476	-0.030293	0.008447	-0.000165	0.133457	0.586215	-0.271396	-0.694732	0.589803	0.303961	-0.277645
47188	0.901467	-9.773612	1.239177	0.003676	-0.005545	0.001772	0.134251	0.586210	-0.270752	-0.694714	0.589720	0.304052	-0.277769
47189	0.921317	-9.699215	1.235054	-0.028558	-0.002076	0.008608	0.134243	0.586765	-0.269565	-0.694311	0.590113	0.304190	-0.277790
47190	0.945662	-9.672843	1.268795	-0.012444	0.001417	0.006973	0.133452	0.585936	-0.269561	-0.694110	0.590317	0.304225	-0.277820
47191	0.945236	-9.730724	1.217661	-0.001669	-0.002922	-0.001786	0.134235	0.587458	-0.268245	-0.694079	0.590267	0.304348	-0.277870
47192	0.931292	-9.653723	1.192228	-0.028545	0.003179	0.008634	0.133169	0.587880	-0.267700	-0.693693	0.590717	0.304422	-0.277797
47193	0.960293	-9.653656	1.288117	0.016216	0.001433	0.000132	0.134623	0.588288	-0.266799	-0.693892	0.590451	0.304363	-0.277931
47194	0.940335	-9.740344	1.205575	0.024314	0.008474	-0.005962	0.135029	0.588148	-0.268907	-0.694244	0.590109	0.304239	-0.277912
47195	0.925972	-9.721135	1.157851	-0.028507	-0.000290	-0.000201	0.134502	0.586762	-0.267600	-0.693906	0.590453	0.304458	-0.277788
47196	0.885430	-9.650959	1.192656	-0.015972	0.008466	-0.000052	0.134505	0.585373	-0.266170	-0.693747	0.590704	0.304492	-0.277611
47197	0.921513	-9.670485	1.192120	0.021642	-0.000259	-0.010398	0.134500	0.586762	-0.267075	-0.694059	0.590289	0.304551	-0.277651
47198	0.902095	-9.682536	1.134466	-0.007009	0.003235	-0.003541	0.134227	0.587457	-0.266145	-0.693995	0.590367	0.304648	-0.277540
47199	0.885508	-9.639035	1.159144	0.005545	0.013745	-0.006922	0.134099	0.587597	-0.267454	-0.694180	0.590276	0.304560	-0.277365
47200	0.902177	-9.672746	1.189857	0.024251	0.003206	0.007262	0.133701	0.587321	-0.267188	-0.694422	0.589983	0.304362	-0.277601
47201	0.984064	-9.702332	1.162372	0.010954	0.010243	-0.017512	0.133308	0.587046	-0.268235	-0.694708	0.589733	0.304419	-0.277353
47202	0.901588	-9.754576	1.172097	-0.030288	0.007589	-0.000185	0.133300	0.587740	-0.267047	-0.694375	0.590177	0.304549	-0.277100
47203	0.892583	-9.663100	1.173227	-0.001606	0.020738	-0.006957	0.133843	0.585516	-0.266946	-0.694516	0.590227	0.304404	-0.276799
47204	0.960050	-9.682960	1.143575	0.005605	0.010260	-0.021064	0.132779	0.586633	-0.267838	-0.694738	0.590058	0.304547	-0.276446
47205	0.925704	-9.757332	1.118981	-0.012321	0.015502	-0.012369	0.133314	0.586214	-0.268375	-0.694748	0.590197	0.304599	-0.276065
47206	0.906346	-9.764264	1.162331	-0.015990	-0.000285	0.001650	0.133045	0.586215	-0.267321	-0.694527	0.590411	0.304735	-0.276015
47207	0.935905	-9.682749	1.150996	0.001948	0.000607	-0.007020	0.133314	0.585797	-0.267854	-0.694584	0.590303	0.304852	-0.275973
47208	0.916414	-9.706657	1.148486	0.003746	0.006739	-0.006984	0.133303	0.587601	-0.267705	-0.694687	0.590230	0.304881	-0.275838
47209	0.949872	-9.755072	1.133220	-0.014238	0.004934	0.012245	0.133312	0.586214	-0.267981	-0.694471	0.590491	0.304800	-0.275913
47210	0.906786	-9.701816	1.134204	-0.010661	0.008442	0.014070	0.133175	0.586630	-0.267187	-0.694295	0.590753	0.304642	-0.275970
47211	0.926241	-9.682732	1.131852	-0.001704	-0.005547	0.007914	0.133311	0.586213	-0.267456	-0.694185	0.590757	0.304688	-0.276186
47212	0.882404	-9.735227	1.158064	-0.001675	-0.007270	-0.000020	0.134375	0.585652	-0.267478	-0.694100	0.590725	0.304858	-0.276278
47213	0.882198	-9.764083	1.160138	-0.024988	0.006689	0.014834	0.134627	0.587871	-0.267197	-0.693750	0.591165	0.304779	-0.276306
47214	0.907277	-9.634365	1.168623	-0.012461	0.008428	0.015832	0.134753	0.588148	-0.265884	-0.693546	0.591465	0.304604	-0.276368
47215	0.868520	-9.650914	1.163961	0.010864	0.001484	0.000124	0.134363	0.586762	-0.265891	-0.693669	0.591288	0.304571	-0.276474
47216	0.907021	-9.670415	1.177825	0.010859	-0.000279	0.000102	0.134106	0.586070	-0.267207	-0.693771	0.591117	0.304583	-0.276573
47217	0.872990	-9.701433	1.172955	-0.007045	0.010215	0.005300	0.134626	0.586760	-0.265108	-0.693707	0.591268	0.304465	-0.276540
47218	0.945435	-9.701956	1.186745	0.005523	0.001473	-0.006998	0.134625	0.587732	-0.266542	-0.693800	0.591142	0.304556	-0.276475
47219	0.926324	-9.672935	1.189647	0.001950	0.004977	-0.007000	0.133303	0.586907	-0.266530	-0.693880	0.591063	0.304606	-0.276388
47220	0.904317	-9.711248	1.189396	0.025236	0.008500	-0.011225	0.135421	0.587450	-0.266032	-0.694273	0.590677	0.304539	-0.276299
47221	0.950153	-9.716529	1.152888	0.027016	0.013734	-0.006801	0.133044	0.587326	-0.269016	-0.694702	0.590299	0.304326	-0.276263
47222	0.901993	-9.696945	1.141511	-0.014173	-0.000268	-0.003609	0.133043	0.586631	-0.267448	-0.694526	0.590450	0.304525	-0.276164
47223	0.930974	-9.697113	1.160487	-0.001663	-0.010777	-0.003565	0.133709	0.586489	-0.267984	-0.694447	0.590357	0.304774	-0.276288
47224	0.911180	-9.764243	1.181517	0.005507	0.001477	-0.003476	0.133968	0.587598	-0.267977	-0.694520	0.590251	0.304825	-0.276274
47225	0.955231	-9.682790	1.186881	0.005446	0.009299	0.012416	0.134763	0.587038	-0.266945	-0.694559	0.590267	0.304566	-0.276427
47226	0.911800	-9.677654	1.182507	0.015326	0.001465	0.001900	0.134773	0.587317	-0.270224	-0.694714	0.590054	0.304507	-0.276556
47227	0.887033	-9.764054	1.181728	-0.008840	-0.003782	0.001694	0.134494	0.588150	-0.267586	-0.694564	0.590132	0.304634	-0.276628
47228	0.964652	-9.716510	1.196025	0.004575	-0.002059	0.003547	0.134373	0.586763	-0.268648	-0.694564	0.590062	0.304658	-0.276750
47229	0.959547	-9.754949	1.198031	-0.003471	0.004065	0.003504	0.134100	0.587875	-0.268370	-0.694516	0.590118	0.304626	-0.276787
47230	0.882516	-9.720693	1.191879	0.000070	-0.002052	0.010587	0.133567	0.588155	-0.268097	-0.694423	0.590152	0.304596	-0.276983
47231	0.921555	-9.663386	1.153746	0.010836	-0.002041	0.005380	0.134238	0.586764	-0.268121	-0.694495	0.589988	0.304547	-0.277205
47232	0.935506	-9.738107	1.138345	-0.008869	-0.012549	0.006941	0.134376	0.586347	-0.268915	-0.694252	0.590065	0.304754	-0.277420
47233	0.916204	-9.737764	1.201006	0.008974	-0.009077	0.017662	0.135027	0.588148	-0.268382	-0.694191	0.589964	0.304669	-0.277884
47234	0.950336	-9.692344	1.196427	0.026940	-0.003800	0.003713	0.133970	0.588571	-0.270331	-0.694441	0.589572	0.304595	-0.278170
47235	0.914106	-9.692170	1.160689	-0.017756	-0.014268	-0.007213	0.134241	0.588015	-0.270997	-0.694171	0.589661	0.305024	-0.278186
47236	0.940368	-9.735556	1.198419	0.014490	-0.000263	-0.012232	0.133423	0.590238	-0.268337	-0.694388	0.589369	0.305150	-0.278123
47237	0.911631	-9.701662	1.196654	0.009101	-0.010760	-0.010531	0.133431	0.589684	-0.269655	-0.694475	0.589084	0.305421	-0.278215
47238	0.916546	-9.689689	1.191942	-0.017683	0.001503	-0.019493	0.134493	0.589400	-0.269411	-0.694362	0.589202	0.305791	-0.277839
47239	0.940429	-9.726023	1.169687	0.001935	-0.007272	-0.007059	0.133444	0.587880	-0.270329	-0.694365	0.589057	0.306012	-0.277894
47240	0.964471	-9.740665	1.162101	-0.039261	-0.007308	0.001442	0.133825	0.589264	-0.267959	-0.693828	0.589553	0.306378	-0.277781
47241	0.952669	-9.702138	1.145821	-0.037501	-0.007318	0.008516	0.133953	0.590096	-0.267952	-0.693278	0.590052	0.306637	-0.277811
47242	0.921284	-9.701812	1.172534	-0.010674	-0.003816	0.012258	0.135144	0.589672	-0.266399	-0.693040	0.590239	0.306664	-0.277977
47243	0.887142	-9.747364	1.133849	-0.001752	-0.007307	0.017599	0.135274	0.590644	-0.267048	-0.692860	0.590298	0.306615	-0.278353
47244	0.872943	-9.706398	1.122426	-0.007112	0.000570	0.018482	0.135533	0.592031	-0.267563	-0.692654	0.590494	0.306495	-0.278583
47245	0.810047	-9.720464	1.081948	-0.028485	0.008510	-0.000132	0.134873	0.590645	-0.266254	-0.692350	0.590907	0.306582	-0.278365
47246	0.868145	-9.701587	1.110505	-0.020513	-0.007290	0.012191	0.136061	0.591749	-0.266524	-0.691973	0.591208	0.306717	-0.278516
47247	0.882572	-9.711233	1.139111	-0.003453	-0.007263	-0.001790	0.137382	0.593130	-0.267055	-0.691877	0.591176	0.306902	-0.278617
47248	0.925857	-9.735714	1.109615	-0.014160	0.018974	-0.000029	0.136177	0.594108	-0.265583	-0.691805	0.591462	0.306780	-0.278324
47249	0.920892	-9.754889	1.119051	-0.024872	0.020733	-0.005390	0.137241	0.593825	-0.265865	-0.691647	0.591861	0.306740	-0.277912
47250	0.921028	-9.735676	1.109657	-0.024984	0.013681	0.017498	0.137237	0.593824	-0.264683	-0.691316	0.592372	0.306547	-0.277861
47251	0.979165	-9.709730	1.090226	-0.035675	0.009315	0.006819	0.135379	0.593556	-0.264001	-0.690892	0.592931	0.306582	-0.277684
47252	0.945443	-9.697469	1.081044	-0.012405	0.017205	0.007911	0.136175	0.593552	-0.264013	-0.690781	0.593226	0.306389	-0.277543
47253	0.930639	-9.740724	1.056640	-0.017739	0.013733	-0.000075	0.136960	0.594240	-0.262049	-0.690635	0.593519	0.306347	-0.277327
47254	0.914290	-9.663579	1.072088	-0.023167	0.008455	0.011342	0.136965	0.592991	-0.261537	-0.690328	0.593940	0.306284	-0.277259
47255	0.964454	-9.740878	1.092398	-0.020442	0.018079	0.004316	0.136961	0.593962	-0.261790	-0.690153	0.594320	0.306146	-0.277033
47256	0.933640	-9.658941	1.064764	-0.026736	-0.000289	0.006874	0.137753	0.594235	-0.261274	-0.689773	0.594712	0.306281	-0.276991
47257	0.877966	-9.677734	1.069836	-0.008831	-0.000263	0.004374	0.136561	0.592992	-0.259693	-0.689624	0.594828	0.306331	-0.277055
47258	0.863109	-9.730412	1.110217	0.016196	0.006725	0.010742	0.138151	0.594094	-0.261019	-0.689776	0.594692	0.306083	-0.277243
47259	0.894692	-9.701971	1.052588	-0.005247	0.017226	0.008859	0.136948	0.594794	-0.259418	-0.689753	0.594882	0.305818	-0.277184
47260	0.882795	-9.677779	1.067390	-0.003456	0.001489	0.003537	0.136948	0.594238	-0.258636	-0.689680	0.594943	0.305838	-0.277215
47261	0.827081	-9.701442	1.053178	0.005460	0.013736	0.014232	0.137746	0.594512	-0.259696	-0.689733	0.594999	0.305496	-0.277339
47262	0.875302	-9.711485	1.038226	0.001948	0.029497	0.004555	0.138152	0.593678	-0.260498	-0.689887	0.595144	0.305092	-0.277090
47263	0.807856	-9.689177	1.082326	0.057468	0.024302	-0.008253	0.138150	0.593121	-0.258928	-0.690747	0.594404	0.304582	-0.277096
47264	0.519934	-9.766353	1.067099	0.091532	0.006945	-0.027383	0.137886	0.593818	-0.260493	-0.692009	0.592997	0.304360	-0.277205
47265	1.158281	-9.651027	1.079741	0.053914	-0.000272	-0.020802	0.137641	0.592156	-0.263787	-0.692743	0.592093	0.304357	-0.277308
47266	1.257918	-9.901850	1.114453	-0.001543	0.001444	-0.026569	0.135793	0.591334	-0.264949	-0.692854	0.591938	0.304735	-0.276948
47267	1.156787	-9.858047	1.022094	-0.051681	0.001455	-0.016319	0.136045	0.592441	-0.263104	-0.692324	0.592530	0.305253	-0.276436
47268	0.912222	-9.611041	0.942923	-0.060651	-0.007227	-0.010122	0.135108	0.592445	-0.260464	-0.691598	0.593255	0.305864	-0.276024
47269	0.907894	-9.543421	1.020649	-0.032101	0.011088	0.011314	0.135508	0.592721	-0.261517	-0.691201	0.593802	0.305814	-0.275897
47270	0.817619	-9.672621	1.015135	-0.024051	0.025985	0.015833	0.135632	0.592719	-0.259156	-0.690965	0.594358	0.305461	-0.275680
47271	0.863052	-9.733302	0.951556	-0.001573	0.056649	0.001985	0.135891	0.592717	-0.257323	-0.691255	0.594682	0.304723	-0.275071
47272	0.736589	-9.855230	0.871931	0.005708	0.054144	-0.024391	0.136952	0.592989	-0.257730	-0.691770	0.594741	0.304284	-0.274132
47273	0.890974	-9.875909	0.795853	-0.160750	0.050548	-0.015092	0.137066	0.595208	-0.255872	-0.690207	0.597138	0.304703	-0.272391
47274	0.703295	-9.778475	0.716875	-0.246629	0.062838	-0.012071	0.137695	0.598533	-0.251647	-0.687675	0.600782	0.305392	-0.270000
47275	0.843217	-9.796539	0.672198	-0.266306	0.052310	-0.015822	0.137649	0.601859	-0.243868	-0.684818	0.604627	0.306354	-0.267575
47276	0.799206	-9.870916	0.621250	-0.256450	0.047096	-0.019295	0.136673	0.604080	-0.233986	-0.682086	0.608259	0.307354	-0.265167
47277	0.980466	-9.848457	0.562261	-0.259175	0.022547	-0.015927	0.136634	0.607408	-0.228307	-0.679088	0.611821	0.308670	-0.263131
47278	0.787093	-10.219083	0.787997	-0.320189	0.034718	0.017134	0.137528	0.609759	-0.222128	-0.675255	0.616427	0.309734	-0.260986
47279	1.157344	-9.770022	0.705844	-0.467039	0.031011	0.045992	0.137995	0.613913	-0.210673	-0.669370	0.623156	0.311228	-0.258375
47280	1.218270	-9.358817	0.827816	-0.397230	0.045857	0.044856	0.140313	0.617918	-0.197147	-0.664434	0.628961	0.312144	-0.255932
47281	0.982577	-9.218077	0.629577	0.015339	0.064473	0.035697	0.142011	0.620127	-0.193082	-0.664824	0.629284	0.310814	-0.255745
47282	0.883521	-9.559147	0.535179	0.232781	0.050607	0.027501	0.143768	0.617900	-0.198907	-0.667905	0.626607	0.308640	-0.256920
47283	0.865958	-9.985103	0.419873	0.145058	0.025241	0.029334	0.143781	0.617207	-0.201408	-0.669714	0.624940	0.307239	-0.257947
47284	0.860107	-10.463856	0.373560	-0.127154	0.013714	0.071272	0.145914	0.616086	-0.202502	-0.667812	0.627129	0.306889	-0.257983
47285	0.729493	-10.155053	0.342186	-0.489601	-0.003879	0.086293	0.147448	0.619402	-0.191334	-0.661159	0.634110	0.308415	-0.256229
47286	0.931974	-9.531250	0.342804	-0.368544	0.039058	0.043339	0.149790	0.621882	-0.182287	-0.656460	0.639415	0.309294	-0.254057
47287	0.747821	-9.612195	0.146378	-0.028285	0.045490	-0.006985	0.151217	0.623536	-0.175729	-0.656416	0.639927	0.308973	-0.253274
47288	0.580196	-9.404945	-0.152629	0.069297	0.057874	-0.006130	0.150282	0.623401	-0.173747	-0.657673	0.639263	0.307986	-0.252892
47289	0.792168	-9.474440	-0.313886	0.070260	0.077109	-0.011414	0.150286	0.623124	-0.174275	-0.659093	0.638619	0.306806	-0.252253
47290	0.850810	-9.713298	-0.403663	0.109588	0.064861	-0.005068	0.152687	0.622001	-0.176292	-0.660896	0.637459	0.305510	-0.252044
47291	0.973017	-9.842107	-0.526371	0.063116	0.014149	-0.029442	0.150857	0.621460	-0.183227	-0.661907	0.636495	0.305438	-0.251912
47292	0.790622	-9.682100	-0.580641	0.082738	-0.034787	-0.027626	0.149816	0.619524	-0.185724	-0.662855	0.635031	0.305912	-0.252540
47293	0.890046	-9.966245	-0.430944	0.070091	-0.058503	-0.013796	0.148474	0.621891	-0.185286	-0.663405	0.633723	0.306578	-0.253571
47294	1.064454	-9.895050	-0.301843	-0.126906	-0.082317	0.010195	0.147950	0.620228	-0.184639	-0.661228	0.635051	0.308208	-0.253960
47295	0.930287	-9.753790	-0.070732	-0.156401	-0.098047	-0.006755	0.148184	0.622305	-0.178845	-0.658609	0.636584	0.310463	-0.254182
47296	1.041549	-9.732636	0.051128	-0.077789	-0.082402	0.022040	0.146860	0.622730	-0.180527	-0.656991	0.637336	0.311669	-0.255008
47297	0.760791	-9.824008	0.131814	-0.066187	-0.061356	0.031958	0.146591	0.621619	-0.177384	-0.655551	0.638090	0.312484	-0.255829
47298	0.708242	-9.741953	0.087545	-0.044649	-0.002714	0.036766	0.147635	0.624111	-0.176587	-0.654781	0.638911	0.312266	-0.256019
47299	0.882594	-9.680218	0.269414	-0.012456	0.025186	0.044108	0.148966	0.622576	-0.175310	-0.654516	0.639465	0.311509	-0.256233
47300	0.601855	-9.760393	0.078637	-0.059115	0.003358	0.071958	0.150288	0.622985	-0.174801	-0.653400	0.640703	0.310876	-0.256758
47301	0.655118	-9.737153	-0.051343	-0.073495	-0.009792	0.085896	0.153461	0.624355	-0.173786	-0.651922	0.642128	0.310344	-0.257594
47302	0.514700	-9.784411	-0.132392	0.000038	-0.017502	0.049429	0.154532	0.621572	-0.171992	-0.651552	0.642348	0.309957	-0.258450
47303	0.363331	-10.009805	-0.287499	-0.081230	0.019353	0.029588	0.155970	0.623784	-0.169498	-0.650435	0.643679	0.309799	-0.258140
47304	0.529980	-9.671691	-0.200928	-0.055273	-0.006938	0.019125	0.156091	0.624337	-0.167262	-0.649567	0.644475	0.309966	-0.258140
47305	0.710168	-9.800609	-0.211176	0.016399	-0.023531	-0.006928	0.157155	0.623776	-0.167022	-0.649628	0.644088	0.310328	-0.258515
47306	0.678347	-9.858302	-0.281265	0.051255	-0.030515	0.001230	0.155304	0.624621	-0.170267	-0.650072	0.643260	0.310494	-0.259260
47307	0.751228	-9.796428	-0.312427	-0.005938	-0.022644	-0.010622	0.153988	0.623518	-0.171308	-0.649868	0.643147	0.311012	-0.259432
47308	0.785349	-9.757724	-0.153648	0.038744	-0.012202	0.000310	0.154647	0.623236	-0.169614	-0.650276	0.642579	0.310998	-0.259834
47309	0.673436	-9.872432	-0.194860	0.048601	-0.008652	-0.001357	0.152672	0.622416	-0.172612	-0.650813	0.641884	0.310933	-0.260283
47310	0.871988	-9.797064	-0.212531	-0.037338	0.006983	0.013891	0.154261	0.621851	-0.170935	-0.650286	0.642482	0.310906	-0.260158
47311	0.707932	-9.778664	-0.119573	0.016307	0.017503	0.023182	0.154264	0.622129	-0.172245	-0.650447	0.642493	0.310358	-0.260385
47312	0.631211	-9.698906	-0.190097	0.027161	0.031587	0.003968	0.155589	0.622538	-0.172261	-0.650957	0.642324	0.309790	-0.260201
47313	0.404030	-9.725897	-0.157203	0.088059	0.049183	-0.004274	0.155586	0.623510	-0.173039	-0.652375	0.641396	0.308802	-0.260114
47314	0.423714	-9.677671	-0.067890	0.134516	0.047390	0.008396	0.156141	0.621567	-0.177005	-0.654330	0.639928	0.307419	-0.260457
47315	0.404561	-9.653570	-0.101096	0.102258	0.056111	0.022303	0.158273	0.621140	-0.178880	-0.655823	0.639012	0.305913	-0.260724
47316	0.760045	-9.916532	-0.236974	0.054041	0.049078	0.000620	0.157751	0.620727	-0.180845	-0.656791	0.638551	0.305030	-0.260452
47317	0.721531	-9.901577	-0.164365	0.003809	0.036757	0.023133	0.158552	0.619612	-0.180343	-0.656895	0.638833	0.304286	-0.260368
47318	0.823653	-9.805969	-0.101657	-0.031909	0.015758	-0.000126	0.158549	0.620029	-0.180208	-0.656566	0.639324	0.304294	-0.259984
47319	0.739393	-9.771473	-0.047657	0.003812	-0.006987	0.007132	0.158554	0.619335	-0.180346	-0.656489	0.639279	0.304335	-0.260241
47320	0.727084	-9.804978	-0.023902	0.030640	-0.001739	0.010868	0.159084	0.619332	-0.180223	-0.656802	0.638932	0.304089	-0.260588
47321	0.709882	-9.848009	0.019014	0.030592	-0.008759	0.017887	0.160140	0.620853	-0.181274	-0.657003	0.638588	0.303880	-0.261169
47322	0.623507	-9.770324	0.032670	-0.030262	-0.001766	0.022797	0.158943	0.620442	-0.179684	-0.656473	0.639111	0.303806	-0.261309
47323	0.539411	-9.711870	0.055699	-0.014082	0.007915	0.008888	0.159740	0.620716	-0.180481	-0.656253	0.639384	0.303723	-0.261290
47324	0.631107	-9.722136	0.078824	0.012787	0.007032	0.002001	0.158947	0.620443	-0.180866	-0.656431	0.639255	0.303586	-0.261318
47325	0.655037	-9.751312	0.037423	0.052251	0.010589	-0.017096	0.159484	0.619608	-0.181276	-0.657215	0.638509	0.303453	-0.261326
47326	0.670068	-9.674553	0.006931	0.118461	0.010605	-0.015721	0.158698	0.619058	-0.183370	-0.658865	0.636913	0.302915	-0.261688
47327	0.693230	-9.814085	0.058003	0.249066	0.010617	-0.012162	0.158727	0.617118	-0.188378	-0.662122	0.633593	0.301685	-0.262946
47328	0.948202	-9.955446	0.102247	0.234733	-0.001714	-0.014180	0.157302	0.615603	-0.195723	-0.665141	0.630378	0.300686	-0.264193
47329	0.884993	-10.012843	0.049257	0.109378	-0.000019	0.007831	0.158114	0.614768	-0.198894	-0.666442	0.628956	0.300084	-0.264989
47330	0.745119	-9.987621	0.074788	-0.012199	0.022774	-0.009668	0.157860	0.613798	-0.200475	-0.666466	0.629179	0.299998	-0.264494
47331	0.804694	-9.761936	0.091290	-0.046144	0.045500	-0.014211	0.157060	0.613663	-0.199152	-0.666192	0.629942	0.299898	-0.263481
47332	0.775594	-9.780775	0.149007	0.003928	0.033256	-0.012124	0.157068	0.612553	-0.199688	-0.666502	0.629998	0.299602	-0.262901
47333	0.573022	-9.740850	0.103145	0.000247	0.047256	0.016167	0.157445	0.614493	-0.196918	-0.666657	0.630338	0.298853	-0.262546
47334	0.964793	-9.662088	0.115091	-0.075158	0.036497	0.067466	0.160374	0.613089	-0.197501	-0.665594	0.631968	0.297862	-0.262447
47335	0.557204	-9.928185	0.154004	-0.109221	-0.012388	0.064464	0.161418	0.613914	-0.193833	-0.663752	0.633739	0.297876	-0.262828
47336	0.475822	-9.830980	0.271190	-0.046432	-0.057754	0.013691	0.162491	0.612521	-0.194914	-0.662756	0.634153	0.298697	-0.263410
47337	0.605611	-9.918414	0.326748	-0.051665	-0.075216	-0.023477	0.161685	0.613913	-0.194363	-0.661731	0.634294	0.300348	-0.263768
47338	0.449118	-9.854458	0.391324	-0.024877	-0.068208	-0.010861	0.161138	0.616692	-0.194195	-0.661069	0.634215	0.301510	-0.264293
47339	0.322226	-9.699697	0.336515	-0.026629	-0.069897	-0.016978	0.160071	0.616696	-0.192604	-0.660361	0.634084	0.302861	-0.264833
47340	0.371040	-9.627872	0.351340	0.018137	-0.061145	-0.021026	0.158486	0.616151	-0.193898	-0.660325	0.633394	0.303862	-0.265428
47341	0.457165	-9.739356	0.296439	-0.030164	-0.036682	-0.016050	0.156486	0.618383	-0.194632	-0.659772	0.633483	0.304769	-0.265548
47342	0.471990	-9.691452	0.268020	-0.003261	0.007075	-0.015689	0.156759	0.617271	-0.194910	-0.659836	0.633454	0.304948	-0.265253
47343	0.635843	-9.740871	0.256424	0.105870	0.022785	-0.005203	0.155965	0.616720	-0.194510	-0.661315	0.632124	0.304204	-0.265598
47344	0.900548	-9.872628	0.319923	0.182839	0.022734	-0.012681	0.157056	0.613802	-0.198231	-0.663821	0.629748	0.303111	-0.266237
47345	0.861484	-9.930236	0.259511	0.154084	-0.003547	0.008164	0.157345	0.612693	-0.203235	-0.665675	0.627700	0.302295	-0.267371
47346	0.880292	-10.002464	0.284956	0.166589	-0.028044	0.004620	0.155774	0.611315	-0.206900	-0.667550	0.625345	0.301768	-0.268804
47347	0.735497	-9.987098	0.221489	0.101263	-0.019272	0.011274	0.155002	0.609657	-0.211106	-0.668618	0.623928	0.301408	-0.269846
47348	0.710045	-9.828458	0.120183	0.009154	-0.027998	0.001801	0.155534	0.610487	-0.212944	-0.668532	0.623649	0.301771	-0.270298
47349	0.790763	-9.684766	0.121139	-0.080190	-0.052466	-0.033299	0.154991	0.611322	-0.210695	-0.667364	0.624216	0.303399	-0.270053
47350	0.717777	-9.761102	0.142522	-0.108852	-0.076077	-0.034469	0.153917	0.612437	-0.208961	-0.665736	0.625065	0.305421	-0.269830
47351	0.872103	-9.795661	0.246546	-0.089150	-0.045519	-0.032508	0.152193	0.610224	-0.205544	-0.664483	0.625790	0.306999	-0.269444
47352	0.895787	-9.865170	0.387346	0.000336	-0.040268	-0.038029	0.150729	0.611898	-0.206818	-0.664447	0.625347	0.308011	-0.269408
47353	1.015722	-9.981251	0.488326	0.054078	-0.019284	-0.048198	0.149139	0.612463	-0.208363	-0.665241	0.624199	0.308669	-0.269357
47354	1.084468	-9.820855	0.415069	0.084560	-0.003520	-0.054073	0.147426	0.611085	-0.209401	-0.666558	0.622721	0.308960	-0.269190
47355	0.988354	-9.752854	0.383032	0.081012	0.000023	-0.058448	0.147030	0.611087	-0.209920	-0.667867	0.621241	0.309351	-0.268916
47356	0.901685	-9.718266	0.461088	0.029896	-0.024520	-0.042136	0.145457	0.611099	-0.215409	-0.668292	0.620436	0.310096	-0.268860
47357	0.718574	-9.659177	0.439313	0.004806	-0.008753	-0.028095	0.144393	0.611660	-0.215650	-0.668438	0.620109	0.310634	-0.268630
47358	0.559913	-9.561470	0.523523	0.010995	-0.019251	-0.016567	0.143722	0.612496	-0.214712	-0.668538	0.619759	0.311059	-0.268696
47359	0.593032	-9.657915	0.531743	0.059207	-0.033289	0.001327	0.142940	0.611531	-0.217336	-0.669049	0.618754	0.311254	-0.269515
47360	0.525220	-9.686176	0.556037	0.101303	-0.041982	-0.011601	0.142026	0.610288	-0.219434	-0.670089	0.617093	0.311451	-0.270508
47361	0.703280	-9.774266	0.519840	0.096822	-0.031539	-0.006380	0.141114	0.609184	-0.222320	-0.671112	0.615542	0.311502	-0.271446
47362	0.670850	-9.918410	0.494428	0.055749	-0.027991	-0.024309	0.141122	0.608629	-0.223638	-0.671746	0.614488	0.311906	-0.271803
47363	0.746306	-9.832642	0.417852	-0.040872	-0.031523	-0.025029	0.140198	0.608496	-0.224807	-0.671170	0.614672	0.312929	-0.271635
47364	0.721092	-9.644765	0.439457	0.003923	-0.033231	-0.037881	0.139405	0.608084	-0.224930	-0.671199	0.614192	0.313866	-0.271567
47365	0.867971	-9.703702	0.418284	0.057611	-0.021011	-0.034858	0.138479	0.607257	-0.224530	-0.671947	0.613051	0.314332	-0.271756
47366	0.969105	-9.743083	0.383311	0.063035	-0.017507	-0.045417	0.136895	0.607128	-0.226608	-0.672857	0.611834	0.314788	-0.271720
47367	0.709294	-9.943000	0.416902	0.077422	-0.034876	-0.068249	0.135439	0.608386	-0.229461	-0.673931	0.610144	0.315740	-0.271753
47368	0.967596	-9.954664	0.407329	-0.062980	-0.033202	-0.083445	0.132262	0.607710	-0.230469	-0.673380	0.610267	0.317611	-0.270661
47369	1.152150	-9.809548	0.352125	-0.158881	-0.035112	-0.045404	0.130646	0.609660	-0.226618	-0.671431	0.611902	0.319573	-0.269497
47370	0.819968	-9.660265	0.342287	-0.169787	-0.034234	-0.006578	0.130085	0.612020	-0.221861	-0.669168	0.613966	0.321030	-0.268701
47371	0.825653	-9.540098	0.324392	-0.126963	-0.033414	0.021957	0.130071	0.612157	-0.218183	-0.667239	0.615609	0.321961	-0.268624
47372	1.066161	-9.676667	0.325554	-0.076808	-0.028195	0.011668	0.128599	0.612718	-0.215267	-0.666059	0.616581	0.322588	-0.268571
47373	1.132031	-9.922357	0.379844	-0.051741	-0.024703	0.006505	0.129238	0.615767	-0.213409	-0.665195	0.617159	0.323192	-0.268659
47374	1.248268	-9.875313	0.328909	-0.070501	0.006757	0.010864	0.129773	0.615487	-0.214076	-0.664313	0.618219	0.323344	-0.268220
47375	1.021305	-9.868910	0.270854	-0.128619	0.026072	0.009700	0.128692	0.616601	-0.210242	-0.662809	0.620104	0.323649	-0.267219
47376	0.979529	-9.632839	0.278736	-0.089295	0.026064	0.020621	0.129483	0.615484	-0.207114	-0.661755	0.621568	0.323537	-0.266564
47377	0.983861	-9.700408	0.217835	-0.053531	0.027819	0.027923	0.130534	0.616172	-0.205417	-0.661096	0.622578	0.323189	-0.266266
47378	0.953936	-9.830293	0.142092	-0.049920	0.038353	0.025328	0.133049	0.616713	-0.204662	-0.660605	0.623640	0.322593	-0.265720
47379	0.964149	-9.753371	0.152502	-0.081241	0.041832	0.027769	0.131970	0.618383	-0.202266	-0.659689	0.625086	0.322208	-0.265065
47380	0.944392	-9.815646	0.188009	-0.058836	0.038362	0.017338	0.134346	0.618923	-0.199803	-0.659115	0.626199	0.321783	-0.264382
47381	1.010716	-9.661919	0.287746	0.059284	0.029620	0.009365	0.133542	0.620455	-0.199907	-0.659981	0.625599	0.321043	-0.264541
47382	0.920145	-9.829852	0.200072	0.059288	0.039284	0.012919	0.134884	0.619200	-0.202303	-0.660899	0.625111	0.320068	-0.264583
47383	0.959212	-9.772208	0.272502	0.068323	0.045429	-0.006380	0.135299	0.616838	-0.203120	-0.662065	0.624368	0.319265	-0.264393
47384	0.958247	-9.904717	0.198883	0.018161	0.062889	0.012678	0.136225	0.617111	-0.203000	-0.662619	0.624545	0.318198	-0.263874
47385	0.891665	-9.762102	0.258780	0.005643	0.059398	0.009097	0.136877	0.618772	-0.202468	-0.663009	0.624800	0.317346	-0.263315
47386	1.139850	-9.508337	0.499903	0.195371	0.076844	-0.000940	0.136242	0.615724	-0.205640	-0.665923	0.622598	0.315345	-0.263581
47387	1.289962	-9.469511	0.994168	0.673214	0.088251	-0.023018	0.135909	0.612125	-0.218273	-0.674940	0.613825	0.310960	-0.266418
47388	1.069925	-9.852153	1.155102	0.963271	0.120818	-0.056049	0.136818	0.603803	-0.236879	-0.687673	0.600999	0.304867	-0.270116
47389	0.949688	-9.794646	1.562986	0.961467	0.147014	-0.055928	0.137099	0.592851	-0.261672	-0.700338	0.588017	0.298339	-0.273417
47390	1.009315	-9.566130	1.718921	1.000866	0.157486	-0.062627	0.135402	0.579411	-0.285409	-0.713217	0.574345	0.291413	-0.276637
47391	0.723031	-9.423561	1.989815	0.969622	0.161051	-0.083881	0.135044	0.566522	-0.313755	-0.725668	0.560692	0.284721	-0.279220
47392	1.072250	-8.888949	2.300592	1.200639	0.185522	-0.120883	0.134701	0.550023	-0.340301	-0.740616	0.543430	0.276677	-0.282174
47393	0.876352	-9.282852	2.773639	1.530832	0.183007	-0.144952	0.135565	0.530880	-0.366365	-0.758778	0.520606	0.266831	-0.286404
47394	1.008061	-9.116366	3.279144	1.661393	0.165400	-0.147606	0.135057	0.502729	-0.402738	-0.777349	0.495256	0.256271	-0.291163
47395	1.119595	-9.061166	3.523970	1.461809	0.162622	-0.142049	0.133473	0.474164	-0.434111	-0.793192	0.472412	0.246588	-0.294734
47396	0.940082	-9.192765	4.079206	1.423148	0.141505	-0.123007	0.130868	0.441166	-0.469450	-0.807699	0.449849	0.237113	-0.298388
47397	1.012527	-8.528451	4.410686	1.376523	0.132607	-0.109173	0.131400	0.410921	-0.496277	-0.821079	0.427613	0.227711	-0.301867
47398	1.115421	-8.672426	4.785487	1.308351	0.099192	-0.092236	0.134541	0.384684	-0.516802	-0.832969	0.406143	0.218981	-0.305381
47399	1.117417	-8.078576	5.491706	1.417359	0.080659	-0.080830	0.135203	0.353604	-0.541276	-0.845002	0.382431	0.209622	-0.309478
47400	1.209636	-7.701756	6.247527	1.483443	0.062974	-0.076855	0.134561	0.317812	-0.564465	-0.856684	0.357242	0.199969	-0.313819
47401	1.278172	-7.253220	6.797679	1.486869	0.042671	-0.061865	0.131038	0.275652	-0.587936	-0.867498	0.331548	0.190335	-0.318270
47402	1.301552	-6.707697	7.486333	1.621043	0.058302	-0.065147	0.131351	0.234302	-0.609357	-0.878391	0.303356	0.179442	-0.322808
47403	1.460906	-6.046504	7.805011	1.758833	0.070467	-0.066662	0.135239	0.191959	-0.627429	-0.889217	0.272380	0.167221	-0.327321
47404	1.344768	-5.412139	8.087302	1.765952	0.080040	-0.059368	0.137459	0.140326	-0.646356	-0.898915	0.241124	0.154552	-0.331548
47405	1.455262	-4.838690	8.691404	1.785621	0.118371	-0.058134	0.140318	0.089380	-0.659379	-0.907724	0.209333	0.140847	-0.335230
47406	1.296146	-4.134387	8.924397	1.549405	0.115670	-0.059678	0.137625	0.033605	-0.670002	-0.914477	0.181698	0.128638	-0.337891
47407	1.309969	-3.565587	9.334599	1.418852	0.112096	-0.086093	0.141085	-0.011242	-0.675228	-0.920159	0.156022	0.117333	-0.339408
47408	1.188683	-2.967990	9.378569	1.440491	0.136680	-0.113005	0.147810	-0.047779	-0.679239	-0.925345	0.130097	0.105434	-0.340141
47409	1.284889	-2.339301	9.132604	1.488982	0.135024	-0.141632	0.150054	-0.091373	-0.680234	-0.930075	0.102877	0.093197	-0.340134
47410	1.234976	-1.900188	9.445726	1.555361	0.143828	-0.182433	0.155487	-0.136094	-0.680763	-0.934317	0.074525	0.080363	-0.339174
47411	1.535600	-1.412768	9.931833	1.265552	0.170724	-0.203835	0.156399	-0.182182	-0.675723	-0.937567	0.051418	0.068944	-0.337003
47412	1.415286	-1.015002	9.915813	0.968671	0.180375	-0.235805	0.161601	-0.212887	-0.671383	-0.940204	0.034117	0.059348	-0.333661
47413	1.275311	-0.995384	9.681707	0.748714	0.173472	-0.263817	0.168737	-0.233748	-0.666843	-0.942570	0.020597	0.051358	-0.329394
47414	1.034332	-0.930429	9.857583	0.686074	0.126277	-0.280224	0.174141	-0.252239	-0.664222	-0.944722	0.008187	0.044652	-0.324716
47415	0.874813	-0.948557	9.815488	0.555327	0.122737	-0.254709	0.177537	-0.269471	-0.658538	-0.946509	-0.001986	0.038874	-0.320322
47416	0.950105	-0.558722	10.064474	0.571240	0.114702	-0.219324	0.181720	-0.283931	-0.654939	-0.947907	-0.012253	0.033116	-0.316583
47417	0.846563	-0.512650	9.921689	0.445728	0.117213	-0.159385	0.186686	-0.297425	-0.649111	-0.948842	-0.020281	0.028155	-0.313839
47418	0.913566	-0.256239	9.779852	0.542149	0.099636	-0.112890	0.189406	-0.310488	-0.646657	-0.949328	-0.030023	0.022898	-0.312011
47419	1.094066	0.010342	9.319894	0.243163	0.082000	-0.071945	0.193839	-0.322173	-0.643166	-0.949655	-0.034347	0.019933	-0.310771
47420	0.640435	0.053083	9.555032	-0.127412	0.067926	-0.048122	0.195424	-0.321627	-0.642135	-0.950064	-0.031541	0.019485	-0.309844
47421	0.776507	0.163358	9.781052	-0.110606	0.018788	-0.025290	0.197649	-0.316643	-0.641725	-0.950297	-0.029490	0.019963	-0.309302
47422	0.804634	0.397382	9.297999	0.001285	-0.021321	-0.033382	0.196319	-0.315803	-0.642221	-0.950495	-0.029677	0.020424	-0.308643
47423	0.593691	0.269935	9.557929	-0.332550	-0.023184	-0.019929	0.198564	-0.312621	-0.644324	-0.950787	-0.023655	0.023079	-0.308078
47424	0.415843	0.360610	10.440173	-0.195728	0.001217	-0.020553	0.198262	-0.304985	-0.646606	-0.950999	-0.019952	0.024335	-0.307587
47425	0.628437	0.382119	10.150171	-0.127594	0.034511	-0.032326	0.198506	-0.300544	-0.647616	-0.951265	-0.017475	0.024613	-0.306893
47426	0.707107	0.259352	9.532794	-0.210717	0.036355	-0.034722	0.199004	-0.295273	-0.647046	-0.951561	-0.013277	0.025287	-0.306131
47427	0.725802	0.168183	9.656565	-0.149902	0.006607	-0.041463	0.200316	-0.291809	-0.648607	-0.951856	-0.010555	0.026235	-0.305237
47428	0.657479	-0.247009	8.998638	-0.142636	-0.035175	-0.061878	0.200703	-0.288757	-0.650551	-0.952241	-0.008104	0.027846	-0.303968
47429	0.584125	-0.376128	9.062679	-0.122157	-0.080673	-0.055731	0.198839	-0.286941	-0.651555	-0.952553	-0.006424	0.030292	-0.302795
47430	0.592927	-0.502999	9.284667	-0.261785	-0.098255	-0.056846	0.197486	-0.280687	-0.654360	-0.952853	-0.002083	0.033826	-0.301533
47431	0.622838	-0.716681	9.488650	-0.304853	-0.091366	-0.035163	0.195451	-0.271791	-0.656209	-0.952999	0.003064	0.037584	-0.300619
47432	0.760299	-0.737485	9.328596	-0.086615	-0.089614	-0.013341	0.193174	-0.267059	-0.657834	-0.953001	0.004149	0.039898	-0.300300
47433	0.683538	-0.682378	9.849041	0.068852	-0.074876	0.024877	0.192119	-0.268303	-0.657305	-0.952796	0.002350	0.041096	-0.300809
47434	0.795688	-0.870847	9.855520	0.059751	-0.093348	0.051988	0.189887	-0.272038	-0.658096	-0.952402	0.000675	0.042597	-0.301855
47435	0.778571	-0.926017	10.648176	-0.240936	-0.009628	0.066819	0.188022	-0.269945	-0.659096	-0.951974	0.005249	0.044424	-0.302894
47436	1.102638	-0.843458	10.156023	-0.468086	0.040184	0.070561	0.188646	-0.261619	-0.661648	-0.951478	0.014448	0.046570	-0.303830
47437	1.486978	-1.116899	9.813078	-0.319584	0.016550	0.076681	0.189528	-0.252184	-0.663931	-0.950911	0.020710	0.048399	-0.304953
47438	1.274836	-1.056059	9.503158	0.021460	-0.012903	0.043896	0.190551	-0.245250	-0.664402	-0.950638	0.020248	0.048581	-0.305805
47439	1.105282	-1.133582	9.676779	0.075963	-0.026892	0.051323	0.190701	-0.248304	-0.664172	-0.950322	0.018716	0.048859	-0.306839
47440	0.926684	-1.117921	9.623219	0.047241	-0.028635	0.072313	0.191387	-0.252194	-0.664484	-0.949863	0.017695	0.049171	-0.308270
47441	0.878881	-1.054477	9.797411	-0.225011	-0.035848	0.121434	0.189693	-0.256487	-0.666076	-0.948980	0.021920	0.051455	-0.310338
47442	0.817465	-0.874873	10.167736	-0.226915	-0.042945	0.135541	0.188079	-0.252036	-0.667058	-0.947974	0.026081	0.053704	-0.312701
47443	0.803776	-0.759630	10.063427	-0.178678	-0.040333	0.157080	0.188698	-0.243989	-0.667774	-0.946836	0.029437	0.055750	-0.315479
47444	0.716920	-0.753670	10.218066	-0.128610	-0.028970	0.164559	0.187631	-0.241344	-0.670357	-0.945679	0.031854	0.057098	-0.318459
47445	0.801523	-0.740076	10.159809	-0.094710	-0.030778	0.187688	0.187099	-0.241064	-0.670478	-0.944373	0.033702	0.058390	-0.321893
47446	0.630258	-0.714608	10.185615	-0.057254	-0.036032	0.212671	0.184704	-0.239384	-0.671343	-0.942909	0.034779	0.059380	-0.325864
47447	0.595392	-0.519983	10.029525	-0.024885	-0.006185	0.191921	0.184723	-0.241604	-0.672941	-0.941622	0.035451	0.059717	-0.329432
47448	0.570482	-0.277902	9.686424	-0.013989	-0.004300	0.168280	0.184596	-0.241603	-0.674777	-0.940486	0.035866	0.059856	-0.332591
47449	0.609065	-0.287620	9.753277	0.156149	-0.025189	0.129777	0.184087	-0.245486	-0.674545	-0.939696	0.032885	0.059352	-0.335211
47450	0.280125	-0.353110	9.522225	0.156481	-0.036252	0.059336	0.181601	-0.251997	-0.673522	-0.939343	0.029750	0.059030	-0.336548
47451	0.293900	-0.454119	9.561804	0.009902	-0.030096	0.024780	0.181751	-0.255468	-0.672903	-0.939149	0.029339	0.059618	-0.337022
47452	0.399922	-0.488433	9.622985	-0.078623	-0.070353	-0.000724	0.180552	-0.254073	-0.673658	-0.939007	0.030318	0.061555	-0.336983
47453	0.315515	-0.473282	9.643115	-0.014139	-0.086021	-0.019668	0.179765	-0.254206	-0.676010	-0.939029	0.029913	0.063336	-0.336629
47454	0.723205	-0.529596	9.571653	-0.088241	-0.110547	-0.060963	0.176566	-0.251134	-0.676718	-0.939228	0.030726	0.066128	-0.335459
47455	0.871503	-0.728014	9.563285	-0.111427	-0.128037	-0.084191	0.172833	-0.247227	-0.677935	-0.939555	0.031766	0.069374	-0.333787
47456	0.956589	-0.983886	9.482698	-0.113144	-0.136749	-0.101935	0.168706	-0.243317	-0.680196	-0.939953	0.032815	0.072849	-0.331821
47457	1.334540	-1.150249	9.530401	-0.102389	-0.144718	-0.110845	0.166434	-0.239695	-0.681438	-0.940408	0.033539	0.076369	-0.329661
47458	1.409353	-1.155748	9.496043	-0.077292	-0.114102	-0.110574	0.163627	-0.236210	-0.681098	-0.940892	0.034048	0.079184	-0.327557
47459	1.370905	-1.126817	9.419797	-0.055853	-0.080866	-0.090893	0.160841	-0.234388	-0.684188	-0.941322	0.034348	0.081196	-0.325791
47460	1.562806	-1.315117	9.685164	-0.030868	-0.059999	-0.078401	0.159106	-0.233408	-0.682839	-0.941697	0.034387	0.082667	-0.324332
47461	1.351033	-1.575613	10.481947	0.014568	0.001072	-0.040847	0.157777	-0.232012	-0.684380	-0.941976	0.033991	0.082655	-0.323565
47462	1.244962	-1.224854	10.861835	-0.031182	0.090149	0.003296	0.160167	-0.231747	-0.685464	-0.942065	0.035144	0.081242	-0.323541
47463	1.523040	-0.804259	9.888465	-0.030961	0.127036	-0.005357	0.163739	-0.231351	-0.683152	-0.942285	0.036465	0.079123	-0.323278
47464	1.565368	-0.928226	8.785888	0.128322	0.074781	0.004413	0.165333	-0.232054	-0.682789	-0.942454	0.034516	0.076966	-0.323520
47465	1.259629	-1.130564	8.697271	0.094328	-0.002062	-0.018090	0.167212	-0.236368	-0.681942	-0.942635	0.032615	0.076498	-0.323302
47466	0.799975	-1.266997	9.317359	-0.088584	-0.065219	0.030672	0.169083	-0.238460	-0.682254	-0.942261	0.033888	0.078367	-0.323812
47467	0.630525	-1.010841	10.062034	-0.222114	-0.068932	0.057969	0.165879	-0.233722	-0.684258	-0.941621	0.037655	0.081122	-0.324580
47468	1.103652	-0.699378	10.080760	-0.185505	-0.062116	0.077568	0.163868	-0.228991	-0.686018	-0.940852	0.040848	0.083524	-0.325811
47469	1.218245	-0.878744	9.923887	-0.031650	-0.060351	0.090083	0.161740	-0.227730	-0.686761	-0.940143	0.041109	0.084833	-0.327482
47470	1.031652	-1.309976	10.011870	-0.002992	-0.037540	0.085934	0.160682	-0.227862	-0.687271	-0.939502	0.041043	0.085573	-0.329134
47471	0.971717	-1.590541	10.138948	0.057811	0.006182	0.102355	0.160673	-0.227308	-0.685690	-0.938891	0.040100	0.085013	-0.331133
47472	1.096483	-1.682486	9.492687	0.013157	0.050868	0.114485	0.158827	-0.228268	-0.687509	-0.938214	0.040361	0.083965	-0.333281
47473	1.483123	-1.633710	9.124585	0.045292	0.021923	0.133021	0.161623	-0.230644	-0.686394	-0.937401	0.039837	0.083179	-0.335818
47474	1.487927	-1.629657	8.889050	0.075565	-0.048062	0.151498	0.160313	-0.232996	-0.687185	-0.936340	0.038325	0.083538	-0.338851
47475	1.524588	-1.576276	9.134501	0.003790	-0.097197	0.173702	0.156355	-0.236860	-0.687163	-0.934997	0.037863	0.085264	-0.342165
47476	1.541624	-1.574792	9.663134	-0.014088	-0.107769	0.152368	0.153967	-0.236570	-0.687649	-0.933719	0.037618	0.087348	-0.345144
47477	1.458005	-1.444658	9.530758	-0.103477	-0.121699	0.134098	0.150527	-0.237244	-0.689179	-0.932493	0.038933	0.090315	-0.347539
47478	1.753890	-1.605575	9.576827	-0.003340	-0.142783	0.141678	0.145872	-0.234997	-0.689610	-0.931205	0.038227	0.092978	-0.350359
47479	1.795967	-1.791877	9.326765	0.018114	-0.128767	0.155938	0.140580	-0.236633	-0.690859	-0.929874	0.037280	0.095245	-0.353375
47480	1.708885	-1.817206	9.473837	-0.141341	-0.142895	0.189990	0.137391	-0.235227	-0.691846	-0.928102	0.039228	0.098846	-0.356815
47481	1.849470	-1.745961	9.533529	-0.072643	-0.122045	0.238120	0.132881	-0.234369	-0.693344	-0.926081	0.040197	0.101581	-0.361163
47482	1.861114	-1.808372	9.604815	-0.018253	-0.104652	0.282620	0.128512	-0.235733	-0.693816	-0.923769	0.040322	0.103509	-0.366484
47483	1.683924	-1.943299	9.864367	-0.154523	-0.085575	0.339873	0.124665	-0.235017	-0.695063	-0.920937	0.043292	0.106101	-0.372483
47484	1.606318	-2.001680	10.239305	-0.112812	-0.040303	0.417887	0.121470	-0.231945	-0.696822	-0.917585	0.045925	0.107404	-0.379991
47485	1.670554	-1.423693	9.062893	0.020415	-0.062909	0.466484	0.117380	-0.235253	-0.697974	-0.913870	0.046116	0.108124	-0.388619
47486	1.536911	-1.549178	9.375053	-0.038926	-0.112043	0.506415	0.114339	-0.236346	-0.698857	-0.909590	0.047019	0.110086	-0.397890
47487	1.396580	-1.606363	9.981279	-0.017789	-0.150731	0.552267	0.108380	-0.238534	-0.698394	-0.904776	0.047392	0.112579	-0.407996
47488	1.147002	-1.390102	10.060427	-0.066823	-0.093764	0.529323	0.103086	-0.239754	-0.700164	-0.900104	0.048991	0.114398	-0.417524
47489	1.158037	-1.186795	9.714167	-0.101635	-0.080573	0.525638	0.098839	-0.238897	-0.700878	-0.895373	0.051361	0.116261	-0.426794
47490	1.312105	-1.237667	9.202718	0.036202	-0.106710	0.521215	0.093274	-0.239699	-0.701720	-0.890629	0.050973	0.117406	-0.436346
47491	1.457322	-1.518843	8.866554	0.123936	-0.111017	0.516458	0.088004	-0.245777	-0.702094	-0.885934	0.048993	0.117833	-0.445911
47492	1.429166	-1.757619	9.368779	0.195454	-0.115459	0.513387	0.083001	-0.252412	-0.702084	-0.881184	0.045667	0.117710	-0.455603
47493	1.553969	-1.895220	10.310682	0.265312	-0.072732	0.484005	0.077352	-0.262652	-0.700919	-0.876791	0.041451	0.116174	-0.464783
47494	1.761461	-1.245092	10.280314	0.043754	-0.014111	0.431566	0.074202	-0.268742	-0.700669	-0.872704	0.041510	0.115737	-0.472514
47495	1.840370	-1.003984	9.883430	0.002074	-0.029640	0.357222	0.071548	-0.268311	-0.701149	-0.869246	0.041948	0.115972	-0.478750
47496	1.610643	-1.369365	9.371677	0.020240	-0.059070	0.300859	0.067585	-0.271482	-0.700858	-0.866215	0.041690	0.116631	-0.484078
47497	1.311966	-1.934936	9.290841	0.046127	-0.100948	0.300872	0.063212	-0.272569	-0.700277	-0.863095	0.040541	0.117710	-0.489457
47498	1.325150	-2.113413	9.166099	-0.006000	-0.129042	0.346173	0.059366	-0.272547	-0.700874	-0.859365	0.040158	0.119792	-0.495508
47499	1.210182	-1.982527	9.199841	-0.036841	-0.157223	0.430499	0.052217	-0.274451	-0.701835	-0.854662	0.040218	0.122530	-0.502913
47500	0.868466	-1.818457	9.281586	-0.133805	-0.176574	0.496826	0.044255	-0.273296	-0.703277	-0.849049	0.041902	0.126568	-0.511215
47501	1.434150	-1.744793	9.642879	0.009124	-0.168131	0.540031	0.034436	-0.271853	-0.704951	-0.843063	0.041359	0.128856	-0.520509
47502	0.922469	-1.707173	9.628498	0.130640	-0.136556	0.587014	0.028627	-0.277096	-0.704521	-0.836639	0.039205	0.129382	-0.530809
47503	1.502409	-1.647411	9.412677	0.149982	-0.150858	0.664489	0.021214	-0.280526	-0.703391	-0.829243	0.036774	0.129731	-0.542378
47504	1.738779	-1.687703	9.424595	0.235835	-0.147428	0.673859	0.011957	-0.286861	-0.701344	-0.821639	0.032968	0.129185	-0.554197
47505	1.667194	-1.566932	9.407373	0.223151	-0.168478	0.703697	0.002718	-0.295138	-0.701155	-0.813472	0.029188	0.128947	-0.566378
47506	2.334390	-1.475334	9.599754	0.199766	-0.172271	0.724474	-0.008793	-0.302156	-0.698424	-0.804841	0.025809	0.129124	-0.578698
47507	1.540774	-1.727858	10.733326	0.230084	-0.112786	0.732122	-0.018163	-0.310710	-0.698366	-0.796118	0.022596	0.127825	-0.591055
47508	2.338497	-1.265930	10.443338	0.196201	-0.022004	0.743520	-0.025053	-0.313449	-0.696320	-0.787271	0.021065	0.125580	-0.603316
47509	2.394290	-1.201779	9.539892	0.337887	0.023782	0.712131	-0.029787	-0.321613	-0.694754	-0.778806	0.017657	0.120772	-0.615275
47510	1.792870	-1.535813	8.892305	0.358602	-0.006464	0.689389	-0.036373	-0.332405	-0.690560	-0.770346	0.013609	0.116275	-0.626787
47511	2.057971	-1.610049	8.889165	0.273589	-0.017936	0.688633	-0.041350	-0.344593	-0.688768	-0.761683	0.010588	0.112914	-0.637947
47512	1.125920	-1.620015	9.546027	0.155284	-0.037132	0.709113	-0.048365	-0.348859	-0.686341	-0.752514	0.009301	0.111408	-0.649018
47513	1.873109	-1.153368	9.883834	0.149983	-0.035632	0.687795	-0.055795	-0.349374	-0.685314	-0.743483	0.007927	0.109844	-0.659625
47514	1.428986	-1.125714	9.928843	0.155375	-0.017134	0.687159	-0.063198	-0.354886	-0.683549	-0.734340	0.006849	0.108000	-0.670100
47515	1.153045	-1.199709	9.411225	0.126790	-0.027451	0.687873	-0.068104	-0.355693	-0.682957	-0.725032	0.005914	0.106565	-0.680395
47516	1.286143	-2.157162	8.918375	0.063904	-0.013546	0.755972	-0.077532	-0.355087	-0.681495	-0.714653	0.006361	0.105859	-0.691393
47517	1.345597	-3.652122	9.443856	0.158077	-0.051513	0.868975	-0.086948	-0.356146	-0.680574	-0.702451	0.005113	0.104316	-0.704027
47518	3.465043	-4.119009	10.045102	-0.009289	-0.015142	1.068048	-0.095707	-0.356238	-0.679523	-0.687250	0.007204	0.104593	-0.718816
47519	2.846962	-1.764273	10.808162	-0.102684	0.030993	1.150133	-0.104110	-0.347030	-0.681666	-0.670592	0.011315	0.105636	-0.734179
47520	1.303373	-0.460474	10.057749	0.119718	0.061566	1.075950	-0.113682	-0.344758	-0.679659	-0.654815	0.012828	0.102849	-0.748648
47521	-0.234855	-0.094807	9.301310	0.286621	0.018691	0.980636	-0.122845	-0.343042	-0.679765	-0.640126	0.011204	0.098120	-0.761896
47522	0.069833	-0.021629	8.838057	0.311925	-0.059889	0.915263	-0.131715	-0.348548	-0.676009	-0.626038	0.008034	0.093973	-0.774068
47523	0.382217	0.092120	9.077016	0.503725	-0.138493	0.814085	-0.142571	-0.354597	-0.672491	-0.613164	0.000935	0.087728	-0.785069
47524	0.881346	-0.032476	9.720212	0.638255	-0.174378	0.714293	-0.153793	-0.367725	-0.666281	-0.601562	-0.008436	0.079876	-0.794778
47525	0.894498	-0.217912	9.679511	0.724615	-0.122518	0.626952	-0.164345	-0.383356	-0.658006	-0.591195	-0.018304	0.069830	-0.803292
47526	1.317367	-0.519298	9.734887	0.832194	-0.045557	0.599627	-0.175282	-0.402734	-0.647268	-0.581088	-0.028096	0.057264	-0.811337
47527	1.012682	-0.581463	9.866589	1.002215	0.024522	0.611770	-0.184473	-0.425174	-0.637506	-0.570493	-0.038849	0.040956	-0.819360
47528	1.491137	-1.221710	10.157935	0.941510	0.082122	0.586582	-0.187848	-0.445288	-0.625579	-0.560102	-0.047819	0.025096	-0.826661
47529	0.744969	-2.239776	10.412243	0.750722	0.071682	0.616887	-0.192829	-0.462200	-0.615038	-0.549134	-0.054878	0.012481	-0.833837
47530	1.096097	0.283179	9.664306	0.608831	0.108489	0.581166	-0.199689	-0.473687	-0.607041	-0.538761	-0.059668	0.001829	-0.840341
47531	0.473698	0.022153	10.027194	0.714341	0.126107	0.590055	-0.205721	-0.490453	-0.599371	-0.527922	-0.065339	-0.010807	-0.846707
47532	0.379147	0.661170	9.525823	0.596365	0.157701	0.588598	-0.211257	-0.502920	-0.589172	-0.517118	-0.069150	-0.021744	-0.852839
47533	0.782206	1.644103	9.492787	0.608987	0.108645	0.559514	-0.216945	-0.509277	-0.583241	-0.506636	-0.073938	-0.032482	-0.858370
47534	0.660701	1.552237	9.031315	0.756840	0.077428	0.513805	-0.223125	-0.525628	-0.572021	-0.496614	-0.080667	-0.045439	-0.863019
47535	0.941963	1.026638	9.342505	0.170760	0.026429	0.493289	-0.230022	-0.529480	-0.566178	-0.487797	-0.082453	-0.047853	-0.867736
47536	1.008874	0.929752	9.292745	0.101968	0.017710	0.468926	-0.238010	-0.526107	-0.563660	-0.479515	-0.083657	-0.048968	-0.872163
47537	1.250564	0.970055	8.930603	-0.235351	-0.016502	0.469812	-0.247065	-0.518838	-0.565812	-0.471726	-0.082245	-0.043871	-0.876805
47538	1.276733	1.236002	9.442969	-0.233477	-0.045404	0.430104	-0.254813	-0.508385	-0.567821	-0.464648	-0.081283	-0.038589	-0.880912
47539	1.147869	1.413741	10.604594	-0.380871	-0.013983	0.356056	-0.260729	-0.493639	-0.569684	-0.459000	-0.078365	-0.031106	-0.884426
47540	0.852160	1.924578	10.935083	-0.415307	0.042226	0.265434	-0.266625	-0.478891	-0.577061	-0.454961	-0.074038	-0.023682	-0.887112
47541	1.018750	2.270771	10.517020	-0.411119	0.088012	0.158157	-0.268817	-0.463052	-0.583433	-0.452727	-0.068914	-0.016955	-0.888820
47542	0.651877	2.315138	9.931848	-0.068642	0.113135	0.030463	-0.267511	-0.456672	-0.587853	-0.452273	-0.066363	-0.016671	-0.889251
47543	0.817934	1.913146	9.469134	0.032642	0.118533	0.002902	-0.264742	-0.454467	-0.586691	-0.452164	-0.064665	-0.018408	-0.889397
47544	0.760790	1.342043	9.768301	0.169469	0.092294	-0.001589	-0.263005	-0.457531	-0.585304	-0.451970	-0.064626	-0.022213	-0.889412
47545	0.448618	0.913825	9.734826	-0.007822	0.101031	0.028880	-0.260207	-0.459211	-0.586020	-0.451450	-0.062865	-0.023058	-0.889781
47546	0.400520	0.936357	9.901340	-0.061593	0.060738	0.031882	-0.256231	-0.457845	-0.586986	-0.450977	-0.061315	-0.022423	-0.890145
47547	0.133529	0.719700	10.735154	-0.224447	0.088630	0.018477	-0.255982	-0.453403	-0.589834	-0.450910	-0.057770	-0.019320	-0.890488
47548	0.015219	1.057572	10.802549	-0.356812	0.114868	0.014186	-0.253780	-0.441337	-0.594341	-0.451046	-0.052582	-0.013938	-0.890841
47549	0.681865	1.461718	9.373786	-0.343930	0.090577	-0.029953	-0.251306	-0.430939	-0.598082	-0.451937	-0.047887	-0.008815	-0.890720
47550	0.889294	1.094063	9.233175	-0.195394	0.067859	-0.037017	-0.249070	-0.424147	-0.603824	-0.452797	-0.044977	-0.005936	-0.890459
47551	0.897889	0.262501	9.475904	-0.109721	0.053766	-0.004019	-0.246462	-0.414999	-0.606136	-0.452990	-0.043072	-0.004620	-0.890463
47552	0.784706	-0.038929	9.723375	-0.011624	0.058003	0.060123	-0.244477	-0.414872	-0.604852	-0.451956	-0.042011	-0.004840	-0.891037
47553	0.819360	0.085300	9.534631	-0.100155	0.023042	0.045271	-0.243688	-0.412377	-0.606940	-0.451257	-0.040746	-0.003331	-0.891457
47554	0.705580	0.393140	9.231508	-0.304944	-0.015363	0.020833	-0.244518	-0.404598	-0.610000	-0.451168	-0.038340	0.002308	-0.891612
47555	0.765082	0.609160	9.233479	-0.363660	-0.026597	-0.055390	-0.242980	-0.394057	-0.611887	-0.452448	-0.035591	0.008887	-0.891036
47556	0.756130	0.699068	9.508585	-0.164943	-0.035283	-0.083918	-0.243146	-0.387254	-0.613523	-0.454082	-0.034814	0.012133	-0.890197
47557	0.652804	0.428522	9.655380	-0.188084	-0.029963	-0.114935	-0.243576	-0.380866	-0.614897	-0.456275	-0.033733	0.015551	-0.889063
47558	0.370015	0.379154	10.094684	-0.146833	0.020830	-0.132890	-0.241878	-0.376851	-0.613964	-0.458764	-0.032136	0.017929	-0.887796
47559	0.425276	0.327038	10.497390	0.008813	0.034768	-0.131742	-0.239758	-0.376307	-0.614122	-0.461136	-0.031698	0.017219	-0.886596
47560	0.525907	0.233243	9.971487	0.084245	0.045474	-0.175249	-0.236030	-0.378131	-0.615116	-0.464227	-0.031800	0.015242	-0.885014
47561	0.741638	0.029908	9.313546	0.041451	0.016727	-0.200430	-0.231901	-0.380652	-0.615467	-0.467777	-0.032000	0.014077	-0.883155
47562	0.549506	-0.493347	9.184207	0.079806	-0.025202	-0.186250	-0.229898	-0.383995	-0.613693	-0.471033	-0.033315	0.012831	-0.881393
47563	0.139605	-1.084015	9.265074	-0.075354	-0.061159	-0.120541	-0.228855	-0.381781	-0.612243	-0.473216	-0.033728	0.014558	-0.880180
47564	0.623167	-1.009966	9.542958	-0.016628	-0.078984	-0.061276	-0.230057	-0.380942	-0.611166	-0.474319	-0.035050	0.015606	-0.879517
47565	0.827296	-0.824545	9.346245	-0.038266	-0.084358	-0.020057	-0.230454	-0.380523	-0.612206	-0.474693	-0.036174	0.017037	-0.879243
47566	0.920129	-0.678248	9.443265	-0.053420	-0.093122	-0.036942	-0.234193	-0.377172	-0.610803	-0.475406	-0.037386	0.018883	-0.878769
47567	0.911647	-0.853540	9.518233	-0.097387	-0.084458	-0.009949	-0.236334	-0.374246	-0.610216	-0.475639	-0.037940	0.021421	-0.878561
47568	0.943526	-0.790765	9.677309	-0.009906	-0.070584	0.034797	-0.238338	-0.372015	-0.609900	-0.475115	-0.039139	0.022345	-0.878769
47569	0.988084	-0.628487	9.371146	0.009677	-0.100333	0.057768	-0.241278	-0.369502	-0.607993	-0.474062	-0.040957	0.023253	-0.879231
47570	0.916510	-0.511976	9.534136	0.032716	-0.086459	0.107374	-0.245544	-0.367259	-0.605542	-0.472184	-0.042806	0.023637	-0.880143
47571	0.994380	-0.435017	9.729030	0.114009	-0.116286	0.121945	-0.251123	-0.368063	-0.602315	-0.469895	-0.045856	0.022939	-0.881232
47572	0.941115	-0.480239	10.536533	0.079823	-0.083266	0.150002	-0.254580	-0.368045	-0.600161	-0.467218	-0.048074	0.022503	-0.882548
47573	1.139955	-0.370632	10.704320	0.055606	-0.023932	0.176434	-0.258565	-0.368997	-0.597091	-0.464049	-0.048910	0.022043	-0.884183
47574	1.516993	0.374490	9.921298	0.007578	0.000668	0.146270	-0.259108	-0.367329	-0.596278	-0.461570	-0.048972	0.022098	-0.885475
47575	1.645623	0.823618	9.245172	0.024076	-0.013066	0.076796	-0.261396	-0.362737	-0.594360	-0.460194	-0.049414	0.021980	-0.886170
47576	1.561187	0.488427	9.537672	-0.009712	0.008011	0.026350	-0.262711	-0.364117	-0.595404	-0.460039	-0.049236	0.022167	-0.886256
47577	1.181529	0.066658	9.867777	-0.145643	0.029945	0.006073	-0.263532	-0.360088	-0.595088	-0.460100	-0.047409	0.024588	-0.886260
47578	0.903915	-0.269243	10.222023	-0.031205	0.036090	0.015748	-0.261704	-0.355518	-0.594021	-0.460201	-0.046538	0.024887	-0.886245
47579	0.712259	-0.401600	10.498553	-0.085914	0.067505	0.045448	-0.262120	-0.352602	-0.593723	-0.459522	-0.044552	0.025945	-0.886669
47580	0.589808	-0.317470	10.954831	-0.160182	0.079689	0.037945	-0.260690	-0.346224	-0.595781	-0.459095	-0.041717	0.028136	-0.886961
47581	0.534851	0.127850	10.138441	-0.159893	0.097449	0.004652	-0.259258	-0.340123	-0.598105	-0.459212	-0.038514	0.030171	-0.886978
47582	0.404719	0.180361	9.673896	-0.181280	0.068738	-0.009646	-0.257701	-0.333608	-0.598851	-0.459595	-0.035706	0.032795	-0.886804
47583	0.638795	-0.173275	9.465919	-0.093627	0.034618	-0.009269	-0.256784	-0.330697	-0.600280	-0.459864	-0.034219	0.034189	-0.886671
47584	0.539454	-0.561731	9.606518	0.020730	0.015346	0.016115	-0.256262	-0.330146	-0.598707	-0.459625	-0.034197	0.033739	-0.886813
47585	0.858665	-0.505816	9.827929	-0.120884	-0.009430	0.057200	-0.257072	-0.328199	-0.597888	-0.458699	-0.033183	0.036074	-0.887239
47586	0.604828	-0.210114	9.917640	-0.233565	-0.009379	0.044177	-0.258166	-0.321530	-0.599643	-0.458106	-0.031246	0.040381	-0.887430
47587	0.571569	-0.135125	9.971665	-0.206608	-0.009314	0.017963	-0.258739	-0.313754	-0.600344	-0.457920	-0.029462	0.044181	-0.887406
47588	0.628146	-0.325785	9.906495	-0.166977	-0.005671	-0.038184	-0.259960	-0.309028	-0.600278	-0.458710	-0.028139	0.047221	-0.886884
47589	0.653715	-0.456641	9.654809	-0.265366	0.018835	-0.031792	-0.258406	-0.301957	-0.601019	-0.459448	-0.025352	0.051754	-0.886333
47590	0.718577	-0.500754	9.552797	-0.189340	0.016217	-0.024224	-0.258298	-0.296266	-0.603458	-0.460014	-0.023421	0.054996	-0.885897
47591	0.601890	-0.601573	9.321912	-0.178706	0.015363	0.004067	-0.259123	-0.291821	-0.602482	-0.460053	-0.021447	0.058024	-0.885734
47592	0.686360	-0.611562	9.417207	-0.145738	0.006519	0.028918	-0.257954	-0.286552	-0.604023	-0.459636	-0.020029	0.060606	-0.885811
47593	0.705542	-0.635325	9.560976	-0.034916	0.001212	0.050841	-0.258761	-0.284743	-0.603861	-0.458763	-0.019572	0.061219	-0.886231
47594	0.853226	-0.581259	9.526675	-0.110006	-0.023296	0.029906	-0.259046	-0.282105	-0.602518	-0.458275	-0.019011	0.063441	-0.886340
47595	0.892095	-0.550175	9.565152	-0.196766	-0.051302	0.014186	-0.259606	-0.276967	-0.602458	-0.458043	-0.018059	0.067372	-0.886189
47596	0.814196	-0.645047	9.805080	-0.179705	-0.040783	-0.003276	-0.262032	-0.270708	-0.602096	-0.458128	-0.017212	0.070977	-0.885881
47597	0.866290	-0.816085	10.639070	-0.156420	-0.001551	-0.020657	-0.262988	-0.265706	-0.602294	-0.458557	-0.015801	0.073699	-0.885463
47598	0.501003	-0.585547	11.159213	-0.131313	0.085070	-0.020015	-0.261549	-0.262244	-0.602413	-0.459091	-0.013192	0.075285	-0.885095
47599	1.047156	0.181262	10.033689	-0.052088	0.117679	-0.082746	-0.259168	-0.259618	-0.604786	-0.460762	-0.010735	0.074979	-0.884286
47600	1.358450	-0.156058	9.065740	0.182681	0.096125	-0.141174	-0.256504	-0.261576	-0.604452	-0.463368	-0.011002	0.070879	-0.883258
47601	1.126557	-0.835440	8.906107	0.041329	0.054237	-0.156520	-0.252228	-0.266735	-0.604962	-0.466219	-0.010671	0.069480	-0.881872
47602	0.847278	-1.406792	9.344185	-0.084211	0.033109	-0.117020	-0.250381	-0.265635	-0.603667	-0.468365	-0.009536	0.070679	-0.880652
47603	0.654053	-1.432219	9.975267	-0.037883	0.025989	-0.092878	-0.250111	-0.265775	-0.604854	-0.470062	-0.008869	0.070981	-0.879730
47604	0.985978	-0.946154	10.098166	-0.092436	0.013616	-0.103016	-0.247875	-0.262317	-0.605116	-0.471924	-0.007978	0.072509	-0.878616
47605	1.142512	-0.664012	9.946238	-0.229026	0.045182	-0.154991	-0.247639	-0.257044	-0.605330	-0.474761	-0.005285	0.075971	-0.876814
47606	0.865325	-0.950794	10.632722	0.021765	0.096089	-0.219057	-0.243396	-0.256512	-0.605520	-0.478750	-0.004212	0.074702	-0.874757
47607	0.510031	-1.332789	10.660237	0.071927	0.159199	-0.215792	-0.240461	-0.259860	-0.604679	-0.482768	-0.002471	0.071778	-0.872798
47608	0.509514	-1.389579	10.178896	0.045238	0.208309	-0.221977	-0.233825	-0.260312	-0.604654	-0.486940	0.000339	0.069014	-0.870704
47609	0.479051	-1.572127	9.398337	0.046975	0.216281	-0.187581	-0.226381	-0.262296	-0.605706	-0.490514	0.003373	0.065987	-0.868925
47610	0.399874	-1.823079	8.934670	0.177457	0.115785	-0.172913	-0.223175	-0.266200	-0.605531	-0.493688	0.003345	0.061828	-0.867432
47611	0.553328	-1.960481	8.441460	0.014328	0.043926	-0.118030	-0.219315	-0.268302	-0.606005	-0.495802	0.003823	0.061111	-0.866274
47612	0.533228	-2.088422	9.026608	0.039069	-0.024506	-0.086409	-0.219982	-0.268438	-0.604552	-0.497287	0.002836	0.060734	-0.865453
47613	0.332950	-2.078536	9.388968	-0.113356	-0.024708	-0.025784	-0.220913	-0.268434	-0.603882	-0.497705	0.003533	0.062966	-0.865050
47614	0.411555	-1.570187	9.860407	-0.168958	-0.016154	-0.004940	-0.222390	-0.264538	-0.605396	-0.497771	0.004859	0.066101	-0.864772
47615	0.309590	-1.322687	10.306370	0.040493	0.023249	-0.022586	-0.221612	-0.262879	-0.602765	-0.498204	0.004872	0.065202	-0.864591
47616	0.292764	-0.971632	10.224027	0.142683	0.039994	-0.055186	-0.223726	-0.264950	-0.601966	-0.499224	0.003999	0.062392	-0.864214
47617	0.319253	-0.968337	9.796020	0.046229	0.034869	-0.084103	-0.222909	-0.270091	-0.599536	-0.500733	0.004084	0.061262	-0.863421
47618	0.290383	-0.944851	9.536964	0.080309	0.016603	-0.099762	-0.222233	-0.273149	-0.597870	-0.502495	0.003374	0.059768	-0.862505
47619	0.524201	-0.654369	9.163346	-0.076970	-0.008718	-0.138012	-0.222359	-0.274536	-0.597488	-0.504868	0.003877	0.061188	-0.861017
47620	0.499816	-0.692209	9.312137	-0.051830	-0.050650	-0.174112	-0.221433	-0.274125	-0.597498	-0.507809	0.003245	0.062657	-0.859182
47621	0.503607	-0.827845	9.014918	0.034160	-0.077636	-0.195635	-0.223281	-0.277031	-0.595267	-0.511082	0.001353	0.062855	-0.857230
47622	0.617229	-1.150770	9.103960	-0.016740	-0.097746	-0.227903	-0.225272	-0.278688	-0.592234	-0.514864	-0.000508	0.064198	-0.854865
47623	0.809141	-1.334552	9.273241	-0.064252	-0.120615	-0.220500	-0.228862	-0.277558	-0.592037	-0.518483	-0.002163	0.066545	-0.852492
47624	0.926291	-1.507819	9.544233	0.034109	-0.134678	-0.219911	-0.229918	-0.280330	-0.588898	-0.522047	-0.005175	0.067401	-0.850234
47625	1.127012	-1.474979	9.783225	-0.010723	-0.140080	-0.207099	-0.234146	-0.285027	-0.585992	-0.525383	-0.007707	0.069074	-0.848022
47626	1.025267	-1.517701	9.711508	0.029588	-0.120766	-0.210236	-0.238653	-0.287503	-0.582798	-0.528764	-0.010426	0.069860	-0.845825
47627	1.156128	-2.147130	10.294394	0.026653	-0.107011	-0.170736	-0.240631	-0.291102	-0.580309	-0.531498	-0.012736	0.070606	-0.844015
47628	0.958193	-2.822741	10.668081	-0.075675	-0.082702	-0.105393	-0.240502	-0.291798	-0.578087	-0.533186	-0.013545	0.072789	-0.842752
47629	0.899262	-2.248389	9.562389	-0.135763	-0.065142	-0.035114	-0.242894	-0.291786	-0.577000	-0.533715	-0.013188	0.075939	-0.842144
47630	1.144792	-1.647553	8.454375	-0.040012	-0.114000	-0.018659	-0.246351	-0.291768	-0.574847	-0.533873	-0.014778	0.077878	-0.841841
47631	1.212712	-1.615785	8.790639	-0.142385	-0.210473	0.026045	-0.249262	-0.292584	-0.575598	-0.533137	-0.016707	0.082747	-0.841807
47632	1.443159	-0.821398	9.586121	0.000677	-0.182712	0.037838	-0.255656	-0.289914	-0.572586	-0.532204	-0.019796	0.084749	-0.842131
47633	1.191775	-0.545005	10.447101	0.117078	-0.105754	0.019692	-0.259359	-0.294199	-0.568897	-0.531640	-0.022762	0.084093	-0.842478
47634	0.891732	-0.957282	10.151727	0.090319	-0.063604	0.019662	-0.260395	-0.299468	-0.567358	-0.531171	-0.024829	0.083309	-0.842793
47635	1.007862	-1.248352	9.652265	-0.070659	-0.053068	0.018444	-0.261854	-0.299460	-0.567336	-0.530804	-0.024900	0.085230	-0.842830
47636	1.057662	-1.054737	10.168403	0.097497	-0.056644	0.016145	-0.263979	-0.301116	-0.563907	-0.530394	-0.026931	0.084248	-0.843125
47637	0.935043	-0.312210	10.408731	0.262332	0.001192	-0.013983	-0.265805	-0.307492	-0.562367	-0.530485	-0.029669	0.079907	-0.843398
47638	1.238308	-0.112765	10.331496	-0.075540	0.062398	-0.067380	-0.263402	-0.311114	-0.560865	-0.531774	-0.027991	0.080531	-0.842584
47639	1.046303	-0.608141	9.880413	0.057089	0.062679	-0.103455	-0.261538	-0.311679	-0.561687	-0.533592	-0.027672	0.078895	-0.841599
47640	0.997571	-0.987222	9.282819	0.253907	0.048844	-0.088022	-0.260181	-0.318628	-0.559151	-0.535008	-0.029766	0.074103	-0.841064
47641	1.119559	-1.149441	9.246253	0.182132	0.031211	-0.049907	-0.257755	-0.325025	-0.559515	-0.535790	-0.031218	0.070728	-0.840805
47642	1.119285	-1.201086	9.661461	0.131817	0.020537	-0.018610	-0.256672	-0.330168	-0.557219	-0.536062	-0.032379	0.068333	-0.840785
47643	0.873057	-1.202677	10.086576	0.122646	0.012559	0.016606	-0.256798	-0.333362	-0.553836	-0.535727	-0.033394	0.066207	-0.841129
47644	0.683182	-0.730616	9.805226	0.049293	0.025745	0.027734	-0.257037	-0.337941	-0.553616	-0.535274	-0.033520	0.065173	-0.841493
47645	0.505644	-0.579093	10.135372	-0.027689	0.040569	0.031709	-0.256904	-0.337664	-0.554140	-0.534822	-0.032403	0.065249	-0.841818
47646	0.539227	-0.608411	10.072255	0.022377	0.043186	0.042643	-0.255179	-0.338090	-0.553777	-0.534159	-0.031927	0.064491	-0.842316
47647	0.816836	-0.620374	10.014442	-0.024096	0.062365	0.037883	-0.253719	-0.337681	-0.554451	-0.533628	-0.030452	0.064244	-0.842726
47648	0.961731	-0.619154	9.996382	-0.040124	0.072853	0.024544	-0.251464	-0.336165	-0.557096	-0.533345	-0.028832	0.064210	-0.842964
47649	0.908087	-0.351941	9.932620	0.002985	0.100946	0.000359	-0.250412	-0.335061	-0.556051	-0.533479	-0.027045	0.063049	-0.843026
47650	1.110986	-0.343966	9.911734	-0.052411	0.113155	-0.012395	-0.248027	-0.333685	-0.557649	-0.533868	-0.024662	0.062771	-0.842874
47651	1.032714	-0.482896	9.901197	-0.002181	0.138619	-0.033090	-0.245384	-0.331479	-0.558192	-0.534613	-0.022243	0.061260	-0.842580
47652	0.920672	-0.612351	9.756468	-0.039813	0.125524	-0.021946	-0.241922	-0.331773	-0.561399	-0.535164	-0.019797	0.060632	-0.842337
47653	0.931557	-0.776216	9.684790	0.012078	0.120302	-0.021622	-0.238342	-0.332488	-0.559622	-0.535682	-0.017834	0.059079	-0.842161
47654	0.808151	-0.804726	9.486039	-0.024677	0.104583	-0.005169	-0.235944	-0.333333	-0.561243	-0.535914	-0.015882	0.058425	-0.842099
47655	0.873189	-1.174724	9.788867	-0.140233	0.083444	0.007910	-0.234893	-0.331117	-0.562024	-0.535932	-0.012872	0.059858	-0.842038
47656	0.801045	-1.126625	9.602572	-0.018672	0.074717	0.037878	-0.231454	-0.327804	-0.564407	-0.535401	-0.011436	0.059434	-0.842427
47657	0.859622	-1.027262	9.209042	0.001078	0.059056	0.030046	-0.228817	-0.326015	-0.562854	-0.534975	-0.010329	0.058774	-0.842758
47658	0.795960	-1.160430	9.546948	-0.100967	0.020505	0.018573	-0.229889	-0.323232	-0.564385	-0.534718	-0.008949	0.060313	-0.842828
47659	0.757470	-1.145189	9.713294	-0.088526	-0.004032	0.025636	-0.229770	-0.320178	-0.565538	-0.534306	-0.007953	0.061856	-0.842988
47660	0.755877	-1.029777	9.695408	-0.088560	0.020432	0.041609	-0.229515	-0.317959	-0.566176	-0.533655	-0.006678	0.063190	-0.843312
47661	0.831023	-0.987303	9.618337	-0.040196	0.008218	0.029569	-0.230847	-0.317119	-0.565884	-0.533180	-0.005995	0.063794	-0.843572
47662	1.004729	-0.999313	9.280214	0.009917	-0.001384	0.034258	-0.230050	-0.317123	-0.566159	-0.532611	-0.006148	0.063699	-0.843937
47663	1.018602	-1.081557	9.163783	0.040229	-0.023276	0.054648	-0.231122	-0.315313	-0.566256	-0.531663	-0.006843	0.063306	-0.844559
47664	1.006677	-1.066488	9.341915	0.033063	-0.049537	0.043930	-0.231642	-0.318087	-0.564701	-0.530866	-0.008044	0.063334	-0.845048
47665	0.821286	-0.996966	9.579854	-0.010879	-0.056578	0.057747	-0.234690	-0.318625	-0.564659	-0.529828	-0.008768	0.064172	-0.845628
47666	0.908225	-1.010704	10.028394	0.056227	-0.047907	0.047655	-0.237477	-0.319444	-0.563050	-0.528960	-0.010182	0.063790	-0.846184
47667	0.745840	-1.091393	9.971184	0.049086	-0.026856	0.051237	-0.238000	-0.321385	-0.562011	-0.528057	-0.011050	0.063301	-0.846774
47668	0.711999	-1.437153	10.082867	-0.017194	-0.009419	0.066616	-0.238806	-0.319993	-0.561329	-0.526934	-0.011012	0.063759	-0.847440
47669	0.767062	-1.841653	10.089758	-0.007572	-0.004288	0.114188	-0.239070	-0.319991	-0.561718	-0.525000	-0.010801	0.064036	-0.848621
47670	0.814937	-1.888855	9.721072	-0.169585	-0.000826	0.139439	-0.240420	-0.315958	-0.561920	-0.522678	-0.008924	0.067005	-0.849846
47671	0.806483	-1.700651	9.105619	-0.301164	-0.034029	0.159562	-0.240452	-0.308600	-0.564734	-0.519964	-0.006068	0.072630	-0.851073
47672	0.876740	-1.326452	8.948283	-0.132099	-0.063741	0.166033	-0.243142	-0.301923	-0.565152	-0.517070	-0.005607	0.075613	-0.852578
47673	0.763550	-1.299947	9.461502	-0.119735	-0.071734	0.185508	-0.245688	-0.297468	-0.565200	-0.513807	-0.005242	0.078546	-0.854287
47674	0.950459	-1.201680	10.609876	-0.126965	-0.037900	0.180229	-0.248503	-0.291622	-0.566674	-0.510689	-0.004371	0.081174	-0.855914
47675	0.980694	-1.010926	10.140729	0.079051	-0.002697	0.154582	-0.249044	-0.290371	-0.565603	-0.508030	-0.004919	0.079972	-0.857605
47676	0.890004	-0.843500	9.600253	-0.012049	-0.035763	0.124793	-0.251025	-0.291053	-0.567286	-0.505845	-0.005280	0.080605	-0.858834
47677	0.830214	-1.102550	9.684316	0.072070	-0.016484	0.123677	-0.252887	-0.290488	-0.566858	-0.503688	-0.006050	0.079633	-0.860186
47678	0.937074	-1.012481	9.520993	0.190296	-0.026892	0.098937	-0.253817	-0.291317	-0.564883	-0.501927	-0.008342	0.076692	-0.861463
47679	0.907242	-1.136843	9.678450	0.143821	-0.035633	0.080042	-0.254589	-0.295754	-0.564390	-0.500472	-0.010246	0.074662	-0.862467
47680	0.969466	-1.218790	9.782722	-0.074426	-0.026069	0.064350	-0.255113	-0.297278	-0.563873	-0.499354	-0.009924	0.076270	-0.862977
47681	1.107067	-0.879109	9.521060	0.109981	-0.040848	0.048932	-0.256178	-0.297273	-0.562806	-0.498431	-0.011637	0.074864	-0.863613
47682	0.913221	-0.969188	9.459207	0.145782	-0.044261	0.046578	-0.256152	-0.301437	-0.563373	-0.497540	-0.013855	0.072848	-0.864266
47683	0.704920	-1.071918	9.942920	0.033027	-0.037314	0.038763	-0.257486	-0.301431	-0.561384	-0.496814	-0.014756	0.072720	-0.864679
47684	0.845323	-1.031427	10.170503	0.038429	-0.021632	0.030008	-0.259205	-0.301976	-0.562150	-0.496265	-0.015538	0.072329	-0.865014
47685	1.016604	-1.054519	10.135111	0.081485	0.004623	0.014501	-0.258133	-0.304481	-0.560879	-0.496003	-0.016231	0.070930	-0.865267
47686	1.203421	-0.920049	9.750490	0.014478	0.020392	0.008762	-0.260242	-0.308079	-0.559045	-0.495891	-0.016080	0.070530	-0.865367
47687	1.131140	-0.884593	9.362161	0.040466	0.004759	0.006289	-0.260245	-0.306413	-0.560735	-0.495785	-0.016395	0.069839	-0.865477
47688	1.057968	-0.976359	9.056497	0.169307	-0.010876	0.009825	-0.258905	-0.309474	-0.559736	-0.495557	-0.018318	0.067069	-0.865788
47689	0.839468	-1.151465	9.443327	0.074322	-0.026702	0.024958	-0.258229	-0.311976	-0.559246	-0.495071	-0.019491	0.066118	-0.866114
47690	0.877830	-0.875375	10.157596	0.086710	-0.008534	0.042767	-0.260870	-0.314183	-0.558965	-0.494301	-0.020511	0.064767	-0.866632
47691	1.074462	-0.736886	10.325734	0.163743	0.011556	0.025743	-0.260447	-0.318627	-0.558753	-0.493811	-0.021907	0.061875	-0.867088
47692	1.115007	-0.809218	10.372622	0.237157	0.071915	0.031755	-0.260820	-0.324039	-0.557095	-0.493256	-0.023033	0.057116	-0.867702
47693	1.192569	-0.412382	9.770842	0.112049	0.097372	0.023957	-0.257620	-0.326137	-0.558084	-0.492911	-0.022449	0.054266	-0.868096
47694	0.775386	-0.660043	9.521634	0.104053	0.090570	0.015143	-0.254825	-0.329208	-0.555794	-0.492719	-0.021956	0.051623	-0.868379
47695	0.660484	-0.860770	9.659719	0.221190	0.048613	0.014073	-0.254809	-0.331567	-0.556343	-0.492436	-0.023295	0.047352	-0.868747
47696	0.664567	-0.629693	9.724830	0.156770	0.031090	0.008298	-0.254643	-0.338509	-0.554577	-0.492264	-0.024361	0.044375	-0.868973
47697	0.837519	-0.412876	9.490291	0.150608	0.020626	-0.009411	-0.253829	-0.342261	-0.553577	-0.492385	-0.025511	0.041588	-0.869009
47698	0.864035	-0.424618	9.650959	0.104972	0.013585	-0.015070	-0.253155	-0.344486	-0.552821	-0.492623	-0.026391	0.039672	-0.868937
47699	0.902122	-0.506251	9.796304	0.057520	0.019647	-0.011019	-0.253937	-0.346841	-0.553096	-0.492815	-0.026647	0.038516	-0.868873
47700	0.999878	-0.343479	9.787718	0.021682	0.016956	0.000169	-0.252475	-0.347543	-0.552731	-0.492834	-0.026635	0.038022	-0.868884
47701	0.743211	-0.105514	9.867176	0.087013	0.015290	-0.004524	-0.252602	-0.348097	-0.553391	-0.492893	-0.027261	0.036392	-0.868901
47702	0.847430	-0.048916	9.763578	0.154096	0.001289	-0.000579	-0.252176	-0.352818	-0.553707	-0.492838	-0.028828	0.033751	-0.868988
47703	0.895077	-0.138406	9.723682	0.072622	-0.000514	0.011126	-0.252574	-0.354761	-0.550439	-0.492619	-0.029586	0.032525	-0.869133
47704	0.957599	-0.177205	9.780380	0.050186	-0.004078	0.023258	-0.251639	-0.356294	-0.549549	-0.492207	-0.030206	0.031757	-0.869374
47705	1.048679	-0.274016	9.816936	0.097619	0.011650	0.023612	-0.251491	-0.358654	-0.550100	-0.491761	-0.031003	0.029991	-0.869661
47706	0.913598	-0.253657	9.837564	0.108412	-0.001397	0.006946	-0.252825	-0.360037	-0.545893	-0.491591	-0.032159	0.028173	-0.869776
47707	0.926848	-0.083536	9.656742	0.040441	-0.004881	0.005592	-0.253216	-0.360728	-0.546681	-0.491482	-0.032699	0.027558	-0.869837
47708	0.926755	-0.102227	9.836788	-0.011435	0.001209	-0.001822	-0.253607	-0.362114	-0.546296	-0.491546	-0.032636	0.027794	-0.869796
47709	0.918879	-0.188914	9.785387	0.020848	-0.000480	-0.017468	-0.254796	-0.363218	-0.546026	-0.491853	-0.032926	0.027465	-0.869622
47710	0.859768	-0.349665	9.767224	0.008366	0.006559	-0.025478	-0.254007	-0.362112	-0.545764	-0.492313	-0.032978	0.027288	-0.869365
47711	0.830788	-0.351674	9.822731	-0.005979	0.004792	-0.021176	-0.253473	-0.363365	-0.544735	-0.492705	-0.032911	0.027385	-0.869143
47712	0.739021	-0.351067	9.787477	0.001153	0.011807	-0.012259	-0.253201	-0.363782	-0.545793	-0.492949	-0.032793	0.027290	-0.869011
47713	0.720042	-0.302876	9.766564	-0.006083	0.013521	0.006215	-0.252680	-0.362397	-0.545525	-0.492869	-0.032550	0.027327	-0.869065
47714	0.817125	-0.236123	9.819370	0.044061	0.011767	-0.004016	-0.253622	-0.361561	-0.543008	-0.492932	-0.032852	0.026492	-0.869044
47715	0.793379	-0.178362	9.769767	0.054750	0.003014	0.005743	-0.252942	-0.364202	-0.543438	-0.492813	-0.033389	0.025577	-0.869118
47716	0.856090	-0.186304	9.692224	0.008213	0.004738	0.010678	-0.252657	-0.366006	-0.545955	-0.492656	-0.033452	0.025445	-0.869209
47717	0.884941	-0.207818	9.809497	0.015355	-0.007534	0.007145	-0.252661	-0.366007	-0.544905	-0.492534	-0.033786	0.025327	-0.869268
47718	0.904534	-0.169485	9.809769	0.008095	-0.007596	0.030005	-0.253600	-0.364475	-0.544481	-0.492024	-0.034052	0.025331	-0.869547
47719	0.936009	-0.155542	9.730343	0.017990	-0.011062	0.019485	-0.254790	-0.365579	-0.543687	-0.491683	-0.034472	0.025216	-0.869726
47720	0.851416	-0.166811	9.762188	0.045811	-0.016237	-0.001456	-0.253731	-0.365863	-0.542655	-0.491695	-0.035275	0.024628	-0.869704
47721	0.870923	-0.140505	9.762322	0.020743	0.001230	0.007235	-0.253870	-0.364752	-0.542642	-0.491570	-0.035515	0.024340	-0.869773
47722	0.962891	-0.112330	9.771466	0.024296	-0.005807	0.010738	-0.254257	-0.366415	-0.542915	-0.491388	-0.035919	0.024032	-0.869868
47723	0.832570	-0.101638	9.789538	0.033275	0.004740	0.006477	-0.255319	-0.366687	-0.542377	-0.491269	-0.036224	0.023494	-0.869937
47724	0.907770	-0.054111	9.791840	0.018894	-0.011935	0.015992	-0.255055	-0.367801	-0.540292	-0.490997	-0.036680	0.023344	-0.870076
47725	0.905478	-0.035041	9.729589	0.056519	-0.012766	0.007457	-0.255316	-0.368354	-0.540424	-0.490835	-0.037521	0.022574	-0.870152
47726	0.847553	-0.032050	9.773385	0.029703	-0.002257	0.003792	-0.256111	-0.368628	-0.540284	-0.490768	-0.037920	0.022132	-0.870183
47727	0.946302	-0.068852	9.788934	0.022538	-0.004915	0.003693	-0.256637	-0.369735	-0.539762	-0.490700	-0.038294	0.021876	-0.870212
47728	0.929364	-0.073530	9.789026	0.032348	-0.004924	0.010818	-0.256498	-0.370430	-0.540558	-0.490514	-0.038762	0.021420	-0.870307
47729	0.963547	-0.020901	9.782126	0.007376	-0.000528	-0.005209	-0.258358	-0.371531	-0.537916	-0.490614	-0.038918	0.021382	-0.870245
47730	0.908181	0.003586	9.782886	0.011823	0.002972	0.001907	-0.257034	-0.370705	-0.538453	-0.490597	-0.039051	0.021198	-0.870253
47731	0.862062	-0.029714	9.787707	0.020757	-0.005762	0.001948	-0.257806	-0.373198	-0.541354	-0.490560	-0.039426	0.020985	-0.870262
