# Supplementary material for: Identification of Haptic Based Guiding Using Hard Reins
Source: PLoS One. 2015 Jul 22;10(7):e0132020. doi: 10.1371/journal.pone.0132020 (PMC4511788; doi:10.1371/journal.pone.0132020)
Supplement: S9 File — (ZIP) [file pone.0132020.s009.zip › Exp2_MotionData2/Subject10/path1/T10/gc10.txt]

// Start Time: 0
// Sample rate: 25.0Hz
// Scenario: 4.9
// Firmware Version: 2.6.1
Counter	Acc_X	Acc_Y	Acc_Z	Gyr_X	Gyr_Y	Gyr_Z	Mag_X	Mag_Y	Mag_Z	Quat_w	Quat_x	Quat_y	Quat_z
47078	9.234173	2.346890	-1.341097	-0.123976	0.139650	0.123806	-0.707262	0.115917	0.254151	0.205502	-0.629817	-0.426114	-0.616057
47079	9.561162	2.536103	-1.516351	-0.220292	0.068545	0.087127	-0.707591	0.116719	0.249664	0.204353	-0.630696	-0.421916	-0.618426
47080	9.635862	2.667963	-1.262235	-0.183505	0.103314	0.057827	-0.707319	0.117979	0.250308	0.203664	-0.630710	-0.418459	-0.620982
47081	9.423649	2.479494	-1.202385	-0.072596	0.137704	0.061582	-0.709620	0.118079	0.246080	0.204644	-0.629884	-0.416108	-0.623074
47082	9.386053	2.409793	-1.049252	-0.041862	0.088421	0.052530	-0.710078	0.119072	0.243592	0.205524	-0.629466	-0.414506	-0.624274
47083	9.496570	2.409589	-1.092036	-0.037164	0.025405	0.028806	-0.709390	0.120115	0.242658	0.205620	-0.629612	-0.413453	-0.624793
47084	9.500492	2.337953	-1.177195	-0.093452	-0.012908	-0.020805	-0.710501	0.118935	0.243588	0.204085	-0.630067	-0.412535	-0.625444
47085	9.534826	2.497644	-1.167775	-0.067345	-0.039143	0.001344	-0.710764	0.117756	0.244226	0.202931	-0.630912	-0.411705	-0.625514
47086	9.472892	2.460245	-1.059418	-0.041310	-0.082790	0.021635	-0.708766	0.117642	0.245902	0.202002	-0.632379	-0.411179	-0.624679
47087	9.554122	2.414549	-1.130390	-0.037334	-0.077910	0.032654	-0.708200	0.119101	0.248259	0.201307	-0.633837	-0.410474	-0.623888
47088	9.543967	2.371617	-1.178601	-0.052608	-0.126836	0.082240	-0.707345	0.121060	0.252063	0.200622	-0.636393	-0.409207	-0.622338
47089	9.513584	2.413412	-1.384931	-0.066013	-0.194158	0.100667	-0.705068	0.122697	0.256116	0.199461	-0.639957	-0.407733	-0.620019
47090	9.465166	2.387315	-1.402615	-0.056910	-0.197995	0.133708	-0.703486	0.125196	0.263353	0.198767	-0.643813	-0.406020	-0.617369
47091	9.453854	2.256163	-1.562474	-0.054036	-0.212820	0.104345	-0.698817	0.129822	0.270267	0.197651	-0.647563	-0.404702	-0.614665
47092	9.308319	2.414948	-1.751657	-0.040390	-0.222196	0.137408	-0.697095	0.132066	0.276776	0.197008	-0.651647	-0.403218	-0.611522
47093	9.274659	2.727252	-1.873972	0.044208	-0.160946	0.218263	-0.693714	0.136918	0.282440	0.198958	-0.655261	-0.401408	-0.608211
47094	9.405106	2.716014	-1.828197	0.095098	-0.131092	0.271562	-0.691233	0.144206	0.285711	0.202441	-0.658734	-0.399437	-0.604596
47095	9.319085	2.070762	-1.771213	0.108655	-0.102086	0.293439	-0.688336	0.153399	0.291084	0.206595	-0.661926	-0.397166	-0.601192
47096	9.384398	1.611322	-1.544757	0.017388	-0.161975	0.236412	-0.685737	0.160824	0.291525	0.208372	-0.665754	-0.394833	-0.597879
47097	9.494226	1.865983	-1.783929	-0.005091	-0.162156	0.148340	-0.683209	0.167171	0.299278	0.208803	-0.668944	-0.393334	-0.595150
47098	9.442566	1.809651	-1.895896	0.070345	-0.157727	0.163138	-0.680544	0.171413	0.302924	0.210429	-0.671893	-0.392561	-0.591756
47099	9.336630	1.663218	-2.132030	0.137748	-0.146060	0.149431	-0.676631	0.178056	0.307134	0.212908	-0.674273	-0.392658	-0.588086
47100	9.417516	1.542514	-2.215556	0.097505	-0.132288	0.043805	-0.672970	0.181061	0.309274	0.213686	-0.675843	-0.393696	-0.585302
47101	9.421329	1.539362	-2.343744	0.055169	-0.117458	-0.002184	-0.671837	0.183440	0.313243	0.213489	-0.677036	-0.394737	-0.583290
47102	9.425858	1.520323	-2.373025	0.062881	-0.111446	-0.057236	-0.672227	0.182711	0.316465	0.212782	-0.677699	-0.396644	-0.581482
47103	9.386858	1.518934	-2.429549	0.047421	-0.111392	-0.088475	-0.671070	0.182425	0.318990	0.211521	-0.678168	-0.398733	-0.579964
47104	9.341537	1.642838	-2.422215	0.043611	-0.087017	-0.095851	-0.668605	0.179665	0.321631	0.210295	-0.678313	-0.400830	-0.578795
47105	9.295444	1.614432	-2.449663	0.006488	-0.071105	-0.083119	-0.667733	0.178994	0.323283	0.208860	-0.678526	-0.402198	-0.578115
47106	9.343644	1.687254	-2.479978	-0.001686	-0.063812	-0.081289	-0.667402	0.176048	0.324514	0.207376	-0.678699	-0.403477	-0.577555
47107	9.300619	1.794266	-2.480086	-0.011337	-0.045100	-0.101516	-0.668219	0.174268	0.325829	0.205692	-0.678535	-0.404778	-0.577439
47108	9.331645	1.779936	-2.512743	0.015961	-0.019824	-0.109758	-0.667018	0.170529	0.328279	0.204469	-0.677894	-0.406457	-0.577447
47109	9.283769	1.843136	-2.498462	0.027283	-0.004925	-0.097831	-0.669585	0.170932	0.326768	0.203674	-0.677135	-0.407989	-0.577539
47110	9.281110	1.858223	-2.536913	0.017591	0.010224	-0.119895	-0.670088	0.167642	0.329404	0.202606	-0.676046	-0.409705	-0.577975
47111	9.377117	1.892356	-2.600671	-0.016094	0.035909	-0.116307	-0.672572	0.161973	0.328363	0.201342	-0.674838	-0.410818	-0.579038
47112	9.302272	1.879180	-2.303258	0.040089	0.038510	-0.101529	-0.672542	0.159669	0.328360	0.201011	-0.673480	-0.412421	-0.579593
47113	9.224294	1.888560	-2.418643	-0.102277	-0.013719	-0.083392	-0.673497	0.156942	0.328482	0.198562	-0.673457	-0.412281	-0.580562
47114	9.301481	1.968369	-2.442750	-0.055046	0.029086	-0.031036	-0.675877	0.154149	0.327478	0.197697	-0.673162	-0.411877	-0.581486
47115	9.345436	2.123147	-2.433722	-0.041042	0.049167	-0.090648	-0.676001	0.151917	0.326062	0.196503	-0.672103	-0.412293	-0.582820
47116	9.259502	2.107698	-2.321909	0.000699	0.066230	-0.070425	-0.677394	0.149669	0.325367	0.196229	-0.670830	-0.412914	-0.583937
47117	9.226320	2.175262	-2.279163	-0.015371	0.025019	-0.119934	-0.674971	0.147685	0.323942	0.194836	-0.669703	-0.414114	-0.584848
47118	9.315969	2.261582	-2.252966	-0.010081	0.012686	-0.160243	-0.678184	0.143742	0.323158	0.192929	-0.668343	-0.416024	-0.585679
47119	9.341919	2.333101	-2.354924	-0.003985	0.035595	-0.174017	-0.678268	0.139150	0.322871	0.191137	-0.666585	-0.418034	-0.586838
47120	9.208567	2.416637	-2.185133	0.011415	-0.001034	-0.209724	-0.678621	0.133148	0.322072	0.188810	-0.664878	-0.420892	-0.587485
47121	9.162634	2.587953	-2.276506	-0.021063	0.002114	-0.261161	-0.679644	0.124932	0.322560	0.185475	-0.662816	-0.423978	-0.588656
47122	9.102242	2.734984	-2.357833	-0.047049	-0.002574	-0.274042	-0.681772	0.114444	0.322774	0.181593	-0.660772	-0.426986	-0.589989
47123	9.194893	2.751955	-2.225916	-0.034145	0.000859	-0.270324	-0.682823	0.107727	0.322078	0.177946	-0.658656	-0.430027	-0.591257
47124	9.228774	2.888050	-2.264945	-0.030835	-0.002517	-0.213393	-0.681754	0.102201	0.322857	0.174992	-0.657033	-0.432412	-0.592204
47125	9.118919	2.979780	-2.175694	-0.010610	0.002470	-0.174830	-0.683386	0.096641	0.322240	0.172785	-0.655608	-0.434456	-0.592934
47126	9.094242	2.961453	-2.242526	0.001119	-0.010354	-0.145435	-0.685272	0.089580	0.322950	0.170979	-0.654544	-0.436337	-0.593252
47127	9.051142	3.107623	-2.268948	0.006547	-0.019756	-0.111445	-0.686085	0.086981	0.323362	0.169545	-0.653861	-0.437829	-0.593318
47128	9.046362	3.068562	-2.247284	0.014958	-0.040757	-0.068276	-0.685223	0.086100	0.323441	0.168574	-0.653774	-0.438971	-0.592847
47129	9.055447	3.128002	-2.343858	0.015023	-0.014968	-0.068308	-0.684078	0.086013	0.324843	0.167799	-0.653377	-0.439984	-0.592753
47130	9.047344	3.090557	-2.440422	0.033916	0.013300	-0.049058	-0.684333	0.084525	0.325887	0.167770	-0.652757	-0.440907	-0.592758
47131	9.063057	3.051673	-2.262511	-0.017095	-0.038937	-0.035308	-0.683716	0.080497	0.325629	0.166750	-0.653041	-0.441191	-0.592522
47132	9.016952	3.103777	-2.325668	-0.017167	-0.009152	-0.040865	-0.684524	0.078934	0.328376	0.165951	-0.652932	-0.441474	-0.592656
47133	9.036159	3.123279	-2.343168	-0.039676	-0.015246	-0.061079	-0.682667	0.077219	0.327541	0.164536	-0.652778	-0.441748	-0.593015
47134	9.019188	3.113820	-2.352257	-0.024080	-0.002635	-0.026206	-0.686073	0.077571	0.327312	0.163891	-0.652733	-0.441750	-0.593242
47135	9.045468	3.031102	-2.346533	-0.043080	0.002742	-0.053787	-0.684318	0.074030	0.328492	0.162676	-0.652440	-0.441828	-0.593840
47136	9.045978	3.110699	-2.314631	-0.038807	-0.017211	-0.028040	-0.686033	0.074276	0.326963	0.161682	-0.652603	-0.441719	-0.594014
47137	9.031730	3.200678	-2.325589	-0.023698	-0.018346	-0.009646	-0.683464	0.074529	0.329792	0.161057	-0.652885	-0.441520	-0.594022
47138	8.978476	3.264889	-2.383568	0.028914	-0.008668	0.041823	-0.683889	0.074132	0.329204	0.161843	-0.653350	-0.441266	-0.593486
47139	8.987686	3.238739	-2.427563	0.058216	-0.001383	0.041865	-0.685183	0.076393	0.330493	0.163041	-0.653618	-0.441317	-0.592824
47140	9.008936	3.227158	-2.479160	0.065165	-0.002822	0.096936	-0.683526	0.078748	0.328923	0.165011	-0.654376	-0.440757	-0.591859
47141	8.991824	3.091116	-2.452836	0.073791	0.025723	0.142761	-0.683026	0.083922	0.328959	0.167839	-0.655155	-0.439584	-0.591073
47142	9.025778	3.046594	-2.406085	0.101873	0.044589	0.164809	-0.683241	0.088609	0.327410	0.171505	-0.655814	-0.438401	-0.590169
47143	9.083221	2.788327	-2.347112	0.100834	0.039398	0.159281	-0.683599	0.094104	0.327049	0.174999	-0.656468	-0.437273	-0.589252
47144	9.121983	2.875501	-2.357656	0.097940	0.042505	0.153788	-0.682695	0.099390	0.324676	0.178461	-0.657048	-0.436183	-0.588374
47145	9.121728	2.714969	-2.322459	0.097515	0.020357	0.139116	-0.682785	0.106569	0.325127	0.181505	-0.657743	-0.435336	-0.587292
47146	9.140142	2.643173	-2.403330	0.080561	0.032664	0.118866	-0.682307	0.111739	0.322325	0.184243	-0.658178	-0.434533	-0.586547
47147	9.140392	2.628101	-2.364788	0.052593	0.019103	0.100480	-0.683194	0.114493	0.322223	0.186230	-0.658706	-0.433664	-0.585969
47148	9.207458	2.579552	-2.396600	0.044705	0.020449	0.078446	-0.682100	0.117505	0.322117	0.187907	-0.659064	-0.433004	-0.585519
47149	9.183616	2.496350	-2.328615	0.086381	0.028660	0.061981	-0.682423	0.120265	0.321726	0.189972	-0.659014	-0.432998	-0.584914
47150	9.178686	2.496578	-2.342922	-0.007838	-0.019033	0.032509	-0.682158	0.121035	0.320637	0.190081	-0.659629	-0.432482	-0.584566
47151	9.200285	2.584384	-2.391469	0.006867	0.028916	0.030644	-0.681771	0.124446	0.321415	0.190733	-0.659605	-0.431955	-0.584771
47152	9.193277	2.537706	-2.343200	0.012466	0.032358	0.034312	-0.682493	0.123735	0.318539	0.191574	-0.659557	-0.431457	-0.584918
47153	9.193566	2.556713	-2.314100	0.019124	0.035244	0.078368	-0.682086	0.126099	0.320102	0.192999	-0.659821	-0.430419	-0.584917
47154	9.236865	2.515075	-2.306328	0.003884	0.007035	0.058200	-0.682418	0.128513	0.317987	0.193784	-0.660308	-0.429597	-0.584711
47155	9.260836	2.456589	-2.297944	-0.006772	-0.002900	0.071037	-0.681289	0.129056	0.318294	0.194453	-0.661050	-0.428498	-0.584457
47156	9.222189	2.476535	-2.318109	-0.002050	-0.001405	0.076543	-0.681757	0.132774	0.318957	0.195300	-0.661815	-0.427393	-0.584118
47157	9.241493	2.412937	-2.287843	-0.001707	-0.000098	0.054515	-0.681064	0.133653	0.318438	0.195865	-0.662360	-0.426559	-0.583921
47158	9.258425	2.461488	-2.300237	0.014996	-0.000687	0.063735	-0.680800	0.135624	0.319269	0.196791	-0.662939	-0.425816	-0.583494
47159	9.277440	2.378882	-2.299072	0.022559	0.013588	0.071059	-0.680559	0.138259	0.318296	0.197986	-0.663365	-0.424991	-0.583207
47160	9.274608	2.330857	-2.333097	0.007897	0.000745	0.071041	-0.680860	0.139699	0.318390	0.198915	-0.664015	-0.424062	-0.582827
47161	9.289227	2.262180	-2.283364	0.022237	0.014352	0.058194	-0.679183	0.141670	0.318781	0.199964	-0.664321	-0.423398	-0.582603
47162	9.289044	2.291768	-2.319398	0.033871	0.023952	0.082062	-0.679225	0.144842	0.318697	0.201558	-0.664689	-0.422526	-0.582266
47163	9.298603	2.223547	-2.300876	0.046162	0.008434	0.063751	-0.678407	0.147147	0.318408	0.202939	-0.665011	-0.422088	-0.581737
47164	9.293808	2.252808	-2.310168	0.055847	0.029411	0.082091	-0.679711	0.149996	0.319450	0.204868	-0.665224	-0.421445	-0.581283
47165	9.322241	2.177838	-2.340707	0.086841	0.046280	0.075695	-0.678637	0.152724	0.316348	0.207246	-0.665034	-0.421164	-0.580861
47166	9.332323	2.198946	-2.292635	0.084075	0.050023	0.074773	-0.679814	0.155388	0.315249	0.209639	-0.664822	-0.420859	-0.580466
47167	9.317565	2.119085	-2.297435	0.109728	0.028377	0.112462	-0.681321	0.160861	0.312769	0.212593	-0.665043	-0.420425	-0.579453
47168	9.363696	2.125472	-2.255638	0.096074	0.031250	0.080328	-0.679527	0.163638	0.311365	0.215050	-0.665034	-0.420259	-0.578675
47169	9.362730	2.018084	-2.024408	0.145844	0.041365	0.093244	-0.681027	0.169069	0.309734	0.218370	-0.664770	-0.420433	-0.577608
47170	9.308377	1.730554	-2.074977	0.077311	-0.034249	0.067477	-0.679369	0.171554	0.308455	0.219873	-0.665484	-0.420500	-0.576165
47171	9.368717	1.734158	-2.374325	0.027524	0.021913	-0.022628	-0.677532	0.171950	0.308604	0.220126	-0.664984	-0.420923	-0.576338
47172	9.393338	1.825754	-2.345661	-0.002419	-0.004308	-0.044644	-0.679389	0.173134	0.308554	0.219528	-0.664758	-0.421430	-0.576455
47173	9.311917	1.915686	-2.317874	0.013026	0.000679	-0.083163	-0.678924	0.170897	0.309970	0.218712	-0.664057	-0.422582	-0.576731
47174	9.331108	1.947410	-2.342541	-0.006834	0.011247	-0.074034	-0.678214	0.170210	0.309069	0.217845	-0.663423	-0.423357	-0.577220
47175	9.374635	1.973669	-2.334335	-0.020037	0.010324	-0.088725	-0.679848	0.166391	0.311115	0.216606	-0.662705	-0.424157	-0.577923
47176	9.321568	2.054625	-2.375303	-0.032522	0.007751	-0.075899	-0.679522	0.162409	0.310011	0.215344	-0.662206	-0.424670	-0.578590
47177	9.268896	2.034888	-2.322735	-0.010595	-0.021899	-0.073987	-0.681748	0.159810	0.310863	0.214124	-0.661943	-0.425522	-0.578717
47178	9.307567	2.117343	-2.342968	0.010314	0.002193	-0.046435	-0.680913	0.161082	0.311076	0.213727	-0.661568	-0.426170	-0.578816
47179	9.288167	2.129888	-2.363901	-0.006743	-0.027916	-0.065692	-0.681168	0.159063	0.311236	0.212599	-0.661429	-0.426983	-0.578791
47180	9.285778	2.107916	-2.351877	0.011542	-0.005713	-0.068449	-0.681419	0.156612	0.311368	0.211895	-0.660951	-0.427968	-0.578867
47181	9.295304	2.159265	-2.388132	0.030076	-0.006307	-0.059226	-0.681984	0.156743	0.311808	0.211511	-0.660460	-0.429030	-0.578782
47182	9.297898	2.180878	-2.373595	0.024596	0.017754	-0.061106	-0.681688	0.155468	0.311299	0.211266	-0.659716	-0.429969	-0.579024
47183	9.273969	2.195389	-2.358112	0.033988	0.000495	-0.050052	-0.681954	0.154173	0.311362	0.211095	-0.659207	-0.430927	-0.578953
47184	9.288326	2.200340	-2.373110	0.030735	0.007003	-0.035384	-0.682657	0.154156	0.311936	0.211135	-0.658782	-0.431641	-0.578890
47185	9.293380	2.214531	-2.349051	0.041922	0.004637	-0.027096	-0.682231	0.153344	0.310745	0.211369	-0.658390	-0.432371	-0.578707
47186	9.293391	2.229146	-2.353787	0.047511	-0.003017	-0.022482	-0.682223	0.153029	0.311293	0.211693	-0.658120	-0.433151	-0.578312
47187	9.283801	2.175470	-2.324791	0.034675	0.002649	-0.024362	-0.683799	0.153423	0.309630	0.211846	-0.657805	-0.433768	-0.578152
47188	9.277058	2.286867	-2.309319	0.048185	-0.000869	0.003215	-0.683101	0.154137	0.309527	0.212497	-0.657727	-0.434212	-0.577668
47189	9.268712	2.232773	-2.430138	-0.009139	-0.004852	-0.019844	-0.682952	0.154626	0.311258	0.212059	-0.657722	-0.434297	-0.577770
47190	9.312545	2.204836	-2.359493	0.005604	0.026354	-0.018941	-0.682233	0.152955	0.309870	0.212126	-0.657321	-0.434420	-0.578110
47191	9.245546	2.228874	-2.308519	-0.011175	0.002994	-0.028121	-0.683645	0.152682	0.310008	0.211634	-0.657163	-0.434556	-0.578368
47192	9.276505	2.165883	-2.329412	0.009345	0.000228	-0.013400	-0.683083	0.152702	0.309436	0.211590	-0.657093	-0.434763	-0.578307
47193	9.302922	2.214631	-2.361485	-0.023735	-0.016020	-0.017096	-0.682927	0.151954	0.309955	0.210898	-0.657304	-0.434688	-0.578377
47194	9.283833	2.224196	-2.341384	-0.010780	-0.005288	-0.012502	-0.684629	0.151720	0.309390	0.210553	-0.657390	-0.434676	-0.578414
47195	9.293938	2.235507	-2.286130	-0.009217	-0.002855	-0.022590	-0.683477	0.151865	0.311942	0.210103	-0.657339	-0.434783	-0.578555
47196	9.260211	2.291827	-2.308657	-0.023708	0.000539	-0.017117	-0.682335	0.150597	0.311000	0.209581	-0.657376	-0.434651	-0.578802
47197	9.293452	2.219283	-2.341775	-0.005362	-0.023661	-0.013378	-0.682334	0.151259	0.312176	0.209108	-0.657628	-0.434768	-0.578598
47198	9.303009	2.302287	-2.387488	-0.027502	-0.025048	-0.019827	-0.682177	0.149965	0.312094	0.208285	-0.657950	-0.434739	-0.578551
47199	9.226079	2.283001	-2.355749	0.005887	-0.028042	-0.002343	-0.681310	0.149322	0.313180	0.208049	-0.658302	-0.434860	-0.578144
47200	9.288495	2.273217	-2.382303	-0.016650	-0.028494	-0.024397	-0.681427	0.148652	0.315126	0.207282	-0.658581	-0.435026	-0.577977
47201	9.250299	2.321642	-2.356403	0.005568	-0.018066	-0.015194	-0.680709	0.147650	0.314772	0.206979	-0.658707	-0.435270	-0.577759
47202	9.283951	2.321551	-2.367325	0.020738	-0.019302	0.005032	-0.682410	0.148079	0.315383	0.207127	-0.658978	-0.435445	-0.577264
47203	9.254612	2.288347	-2.407509	0.016622	-0.029359	-0.011490	-0.680289	0.149406	0.317007	0.206914	-0.659219	-0.435815	-0.576785
47204	9.250111	2.287824	-2.366279	0.020259	-0.018218	-0.013336	-0.680868	0.150016	0.316483	0.206853	-0.659320	-0.436222	-0.576385
47205	9.259139	2.274190	-2.439173	0.017042	-0.019181	0.003174	-0.679862	0.148853	0.316400	0.206905	-0.659569	-0.436360	-0.575976
47206	9.250310	2.263085	-2.330214	0.048330	-0.012301	0.009646	-0.679159	0.150740	0.318782	0.207525	-0.659689	-0.436757	-0.575315
47207	9.258423	2.216907	-2.507155	0.012684	-0.043698	0.013286	-0.678313	0.150482	0.317907	0.207423	-0.660326	-0.436812	-0.574578
47208	9.210491	2.314349	-2.514390	-0.001470	0.010986	-0.007928	-0.678441	0.151206	0.320791	0.207389	-0.660229	-0.436773	-0.574731
47209	9.255767	2.188085	-2.526568	0.018571	-0.011050	-0.009700	-0.679595	0.151608	0.318841	0.207385	-0.660268	-0.437064	-0.574467
47210	9.191540	2.270011	-2.453581	0.015446	-0.000982	-0.024402	-0.677461	0.151261	0.319366	0.207285	-0.660092	-0.437491	-0.574381
47211	9.263315	2.216744	-2.497677	0.010647	0.001436	-0.033585	-0.678743	0.151581	0.319115	0.207011	-0.659812	-0.437954	-0.574449
47212	9.258779	2.250431	-2.475548	0.014595	0.002609	-0.022563	-0.677869	0.149299	0.318396	0.206951	-0.659614	-0.438331	-0.574410
47213	9.220057	2.270507	-2.505371	0.019861	-0.008023	-0.029883	-0.678018	0.150545	0.319468	0.206759	-0.659437	-0.438890	-0.574255
47214	9.224689	2.304946	-2.543969	-0.000008	-0.001139	-0.020751	-0.678572	0.149016	0.318527	0.206496	-0.659358	-0.439092	-0.574287
47215	9.229992	2.304066	-2.481368	0.023808	0.011675	-0.020722	-0.678149	0.149686	0.319416	0.206633	-0.659020	-0.439494	-0.574318
47216	9.239250	2.258322	-2.510999	0.036688	-0.001466	-0.017012	-0.679424	0.149705	0.319429	0.206891	-0.658826	-0.440068	-0.574008
47217	9.243909	2.261009	-2.532896	0.029590	-0.010272	-0.007836	-0.679147	0.150534	0.320046	0.207061	-0.658831	-0.440457	-0.573643
47218	9.215169	2.260904	-2.510082	0.041177	0.000347	0.014186	-0.678714	0.150083	0.320298	0.207752	-0.658872	-0.440662	-0.573188
47219	9.246256	2.236711	-2.530727	0.048284	0.000824	0.005943	-0.679437	0.151242	0.320377	0.208424	-0.658794	-0.441036	-0.572744
47220	9.239108	2.226863	-2.516030	0.033767	0.009852	0.009568	-0.679882	0.152166	0.319304	0.209053	-0.658713	-0.441182	-0.572497
47221	9.224729	2.226827	-2.505830	0.024695	0.011553	0.012298	-0.679055	0.153084	0.317935	0.209584	-0.658667	-0.441157	-0.572375
47222	9.248477	2.202877	-2.540693	0.020844	0.010167	0.004952	-0.676488	0.152416	0.319004	0.209987	-0.658599	-0.441208	-0.572266
47223	9.224309	2.190976	-2.544698	0.020377	0.007516	-0.012486	-0.678079	0.155290	0.319625	0.210143	-0.658400	-0.441476	-0.572231
47224	9.237137	2.245625	-2.467523	0.011307	0.014740	-0.009748	-0.680046	0.153495	0.318680	0.210300	-0.658184	-0.441601	-0.572325
47225	9.229457	2.239149	-2.522836	0.017129	0.010282	0.003112	-0.679787	0.155098	0.318210	0.210617	-0.658106	-0.441613	-0.572289
47226	9.274101	2.190278	-2.338825	0.042683	0.006623	0.001340	-0.678637	0.154451	0.319294	0.211236	-0.657953	-0.441979	-0.571955
47227	9.247938	2.198941	-2.608334	-0.044138	-0.017134	-0.028167	-0.679210	0.154760	0.319035	0.210150	-0.658170	-0.441815	-0.572231
47228	9.244593	2.308593	-2.464976	-0.031915	0.035723	-0.019947	-0.679193	0.153468	0.318954	0.209805	-0.657806	-0.441490	-0.573027
47229	9.238406	2.213456	-2.600636	-0.025420	0.033710	-0.017200	-0.680442	0.151204	0.318540	0.209540	-0.657459	-0.441183	-0.573758
47230	9.249609	2.249678	-2.414820	-0.009554	0.033114	-0.039176	-0.679908	0.152183	0.316042	0.209247	-0.656859	-0.441379	-0.574401
47231	9.263850	2.264590	-2.449074	-0.005580	0.023140	-0.026302	-0.681437	0.149773	0.315764	0.209046	-0.656469	-0.441461	-0.574857
47232	9.230276	2.349910	-2.464171	-0.003540	0.015219	-0.017103	-0.682563	0.149748	0.316624	0.208923	-0.656247	-0.441505	-0.575121
47233	9.225485	2.352334	-2.461560	-0.011099	0.035227	-0.028161	-0.682851	0.150176	0.316796	0.208733	-0.655724	-0.441499	-0.575791
47234	9.235712	2.326847	-2.375148	-0.004967	0.003187	-0.000570	-0.684397	0.148799	0.316015	0.208677	-0.655791	-0.441363	-0.575840
47235	9.237962	2.346622	-2.404090	0.001441	0.023535	-0.002422	-0.682437	0.149966	0.315076	0.208844	-0.655576	-0.441211	-0.576140
47236	9.254744	2.322263	-2.404877	-0.021857	0.007907	-0.017124	-0.682847	0.148558	0.314566	0.208417	-0.655513	-0.441077	-0.576469
47237	9.244748	2.332711	-2.455162	-0.027617	0.012034	0.006713	-0.684568	0.149637	0.313657	0.208207	-0.655632	-0.440519	-0.576836
47238	9.230415	2.278936	-2.416327	0.002077	0.021195	0.021426	-0.683990	0.150092	0.315950	0.208654	-0.655657	-0.440098	-0.576967
47239	9.264325	2.283271	-2.395827	-0.011986	0.022004	0.008561	-0.683422	0.149148	0.314467	0.208760	-0.655612	-0.439653	-0.577319
47240	9.259663	2.307421	-2.385833	0.006923	0.034449	0.030603	-0.682603	0.150381	0.312550	0.209495	-0.655542	-0.439115	-0.577542
47241	9.250291	2.263118	-2.332629	0.000847	0.032084	0.008565	-0.685448	0.151818	0.313518	0.209858	-0.655326	-0.438774	-0.577914
47242	9.276506	2.234172	-2.357954	-0.005772	0.021499	0.001229	-0.686298	0.151169	0.312351	0.209974	-0.655200	-0.438528	-0.578201
47243	9.277058	2.286867	-2.309319	-0.004772	0.021274	0.004912	-0.685325	0.152057	0.311546	0.210129	-0.655101	-0.438214	-0.578496
47244	9.269441	2.248573	-2.343102	0.001025	0.008756	-0.017088	-0.687012	0.151740	0.312677	0.210008	-0.654934	-0.438338	-0.578634
47245	9.249701	2.215371	-2.388476	-0.001570	0.007517	-0.011597	-0.686458	0.152340	0.312000	0.209895	-0.654837	-0.438334	-0.578789
47246	9.283335	2.305556	-2.439873	-0.008667	0.040366	-0.006137	-0.684746	0.150648	0.310742	0.210051	-0.654441	-0.438069	-0.579380
47247	9.235394	2.366429	-2.432852	-0.050691	0.014605	-0.035541	-0.686743	0.151819	0.310977	0.209075	-0.654259	-0.437782	-0.580155
47248	9.289187	2.267127	-2.290577	-0.001939	0.038878	-0.028144	-0.686012	0.149949	0.310711	0.209053	-0.653656	-0.437893	-0.580758
47249	9.241249	2.306046	-2.274037	-0.003807	0.008383	-0.026267	-0.687569	0.149699	0.310426	0.208746	-0.653430	-0.438052	-0.581003
47250	9.265308	2.274234	-2.265482	0.014910	0.018508	-0.011565	-0.687557	0.148032	0.309186	0.208959	-0.653139	-0.438227	-0.581122
47251	9.284290	2.277054	-2.304823	0.008998	0.004674	-0.026232	-0.688117	0.147467	0.309156	0.208789	-0.652903	-0.438548	-0.581206
47252	9.289077	2.301467	-2.319336	0.018617	0.018398	-0.009715	-0.688986	0.147721	0.307194	0.209073	-0.652611	-0.438745	-0.581283
47253	9.259796	2.302310	-2.366547	-0.021277	0.006595	0.004900	-0.687279	0.147790	0.308175	0.208888	-0.652754	-0.438299	-0.581526
47254	9.265772	2.334399	-2.231289	-0.005484	0.004325	-0.019829	-0.686689	0.146980	0.309821	0.208607	-0.652645	-0.438397	-0.581675
47255	9.289114	2.301402	-2.314507	-0.008681	0.000550	-0.002399	-0.688405	0.147765	0.309036	0.208450	-0.652740	-0.438217	-0.581760
47256	9.276870	2.309148	-2.342985	-0.041961	-0.001351	-0.015309	-0.685833	0.146802	0.310228	0.207702	-0.652884	-0.437862	-0.582134
47257	9.255752	2.320500	-2.274485	-0.027465	0.002605	-0.020793	-0.688369	0.146354	0.311359	0.207104	-0.652873	-0.437694	-0.582485
47258	9.265703	2.358909	-2.250451	-0.000222	0.002040	-0.028070	-0.686805	0.145504	0.310581	0.206782	-0.652691	-0.437977	-0.582590
47259	9.294228	2.344758	-2.295091	-0.003763	0.008287	-0.024414	-0.687645	0.144260	0.309802	0.206502	-0.652484	-0.438108	-0.582824
47260	9.258092	2.344995	-2.293738	0.001427	0.005235	-0.035418	-0.687785	0.144385	0.310237	0.206144	-0.652193	-0.438493	-0.582986
47261	9.274399	2.301954	-2.347771	-0.006430	-0.002970	-0.020744	-0.689628	0.144686	0.310557	0.205774	-0.652161	-0.438591	-0.583079
47262	9.487051	2.250630	-2.249774	-0.022533	-0.047942	-0.037179	-0.688467	0.143177	0.311586	0.204619	-0.652572	-0.438940	-0.582763
47263	9.607384	1.802620	-1.460057	0.426272	-0.172699	-0.004929	-0.686216	0.145363	0.313263	0.208608	-0.652852	-0.444527	-0.576769
47264	9.565251	2.926235	-2.395643	0.607145	0.078546	-0.243398	-0.686547	0.147776	0.311147	0.214384	-0.647291	-0.454256	-0.573329
47265	8.190053	2.678948	-3.121221	-0.176699	0.104488	-0.553644	-0.690710	0.138014	0.306034	0.206660	-0.641863	-0.458810	-0.578616
47266	8.692327	1.863120	-2.952079	-0.456921	0.237180	-0.789322	-0.694670	0.115222	0.305210	0.193810	-0.633727	-0.462540	-0.588969
47267	9.593097	1.877755	-2.710297	-1.010601	0.286460	-0.628779	-0.699829	0.083226	0.298711	0.176193	-0.628381	-0.457238	-0.604175
47268	9.273018	2.600854	-2.031746	-0.923957	0.088023	-0.440119	-0.704191	0.058841	0.298217	0.160048	-0.626489	-0.451144	-0.615114
47269	8.665041	3.215102	-1.763447	-0.746633	0.154424	-0.344474	-0.704928	0.038209	0.296362	0.147848	-0.623905	-0.445583	-0.624772
47270	8.901921	2.687763	-1.447227	-0.737373	0.124447	-0.304978	-0.706037	0.021819	0.290378	0.135932	-0.621812	-0.439678	-0.633684
47271	9.275670	2.496212	-1.646037	-0.874562	0.104580	-0.303335	-0.707490	0.000707	0.286797	0.122176	-0.620227	-0.431835	-0.643358
47272	8.953938	3.707577	-1.386965	-1.165931	-0.042268	-0.298024	-0.708787	-0.020892	0.284320	0.103481	-0.620952	-0.420425	-0.653416
47273	8.602003	4.711634	-1.205414	-1.071045	-0.054372	-0.161923	-0.706324	-0.036173	0.283905	0.087642	-0.622505	-0.408289	-0.661895
47274	8.632272	5.079800	-1.187237	-0.922307	-0.066811	-0.207423	-0.703546	-0.053510	0.284209	0.072860	-0.623282	-0.398621	-0.668814
47275	8.640038	4.742900	-0.665545	-0.692451	-0.002976	-0.240147	-0.702218	-0.070371	0.281152	0.061016	-0.622469	-0.392167	-0.674548
47276	8.649936	4.776525	-0.646372	-0.554623	0.035578	-0.151844	-0.703199	-0.083219	0.279221	0.052349	-0.621511	-0.386418	-0.679459
47277	8.718063	4.916367	-0.621437	-0.400888	0.020188	-0.147810	-0.701679	-0.092892	0.276329	0.045529	-0.620600	-0.382634	-0.682916
47278	8.691015	4.996229	-0.414581	-0.300071	0.043476	-0.142131	-0.700183	-0.100562	0.273705	0.040217	-0.619249	-0.380171	-0.685845
47279	8.575189	4.938790	-0.410624	-0.145858	0.082175	-0.057510	-0.701550	-0.106287	0.270521	0.038252	-0.617895	-0.378683	-0.687998
47280	8.645301	4.811062	-0.327118	-0.140206	0.083678	-0.051999	-0.702411	-0.107010	0.267930	0.036467	-0.616521	-0.377255	-0.690109
47281	8.693515	4.991856	-0.091017	-0.048966	0.016762	0.016235	-0.702112	-0.109501	0.265784	0.036213	-0.616534	-0.376236	-0.690667
47282	8.649040	5.018478	-0.243776	0.057576	-0.012256	0.034831	-0.702663	-0.110382	0.266302	0.037324	-0.617000	-0.376519	-0.690037
47283	8.759317	4.901617	-0.267987	0.171664	-0.015827	0.058921	-0.702437	-0.105662	0.266880	0.040126	-0.617607	-0.378045	-0.688500
47284	8.690295	4.577972	-0.330321	0.250378	-0.041036	0.060879	-0.703039	-0.102250	0.267951	0.043765	-0.618497	-0.380684	-0.686022
47285	8.747817	4.736647	-0.437722	0.166485	-0.209036	0.088546	-0.702610	-0.099219	0.273529	0.045437	-0.621959	-0.381923	-0.682083
47286	8.646534	4.206861	-0.843204	0.144593	-0.149599	0.080944	-0.699402	-0.090853	0.280976	0.047212	-0.624554	-0.382936	-0.679016
47287	8.767402	5.167686	-0.580579	0.231334	-0.201734	0.397039	-0.696934	-0.081898	0.285487	0.053930	-0.630159	-0.381168	-0.674316
47288	9.065193	4.795932	-0.864683	0.423652	-0.182532	0.468949	-0.696774	-0.068269	0.292300	0.064189	-0.635770	-0.381031	-0.668200
47289	8.897228	4.190309	-0.826116	0.379287	-0.214146	0.382524	-0.696524	-0.051284	0.298187	0.072465	-0.641089	-0.381368	-0.662051
47290	8.628228	3.862471	-1.192606	0.274335	-0.107073	0.413220	-0.695391	-0.037170	0.303602	0.080638	-0.645307	-0.379748	-0.657927
47291	8.665165	4.037122	-0.854670	0.285376	-0.232397	0.430006	-0.695439	-0.018759	0.309866	0.088182	-0.651198	-0.378190	-0.652026
47292	8.975492	3.801019	-1.133528	0.388783	-0.207541	0.426518	-0.691646	-0.000770	0.317627	0.097237	-0.656473	-0.377958	-0.645551
47293	9.039864	3.405962	-1.365574	0.275197	-0.163026	0.240816	-0.691187	0.008764	0.319781	0.102699	-0.659909	-0.378539	-0.640844
47294	8.878003	3.784112	-1.267679	0.303808	-0.113641	0.213296	-0.689572	0.020148	0.327858	0.108575	-0.662419	-0.379749	-0.636556
47295	9.028789	3.413420	-1.553526	0.405513	0.012094	0.169213	-0.688301	0.031626	0.328282	0.116154	-0.662706	-0.382520	-0.633251
47296	9.259506	2.561634	-1.273008	0.321427	-0.125643	0.043478	-0.687272	0.039936	0.328794	0.120002	-0.663947	-0.386215	-0.628977
47297	9.171540	3.182133	-1.381620	0.392225	-0.206271	0.033733	-0.684781	0.046765	0.332604	0.124022	-0.665894	-0.391053	-0.623123
47298	9.048198	2.977545	-1.972571	0.414593	-0.100079	0.105098	-0.683392	0.052099	0.337891	0.130051	-0.666997	-0.394958	-0.618232
47299	8.832971	2.887031	-2.341940	0.356567	-0.035775	0.047918	-0.682216	0.059976	0.338374	0.135098	-0.666943	-0.398687	-0.614804
47300	9.339930	3.023313	-2.282714	0.251541	-0.054557	0.091923	-0.682696	0.064563	0.338950	0.139142	-0.667739	-0.400613	-0.611779
47301	9.180598	2.990799	-2.305954	0.220546	-0.069552	0.097350	-0.679392	0.074387	0.343082	0.142701	-0.668826	-0.402081	-0.608801
47302	9.190535	2.662697	-2.438905	0.168317	-0.044784	0.054944	-0.679455	0.080081	0.344433	0.145260	-0.669407	-0.403445	-0.606651
47303	9.039939	2.520176	-2.221632	0.116231	-0.038117	0.021748	-0.680060	0.082708	0.343894	0.146762	-0.669793	-0.404552	-0.605124
47304	9.194271	2.655481	-2.265171	0.021105	-0.005470	0.019731	-0.678056	0.081891	0.345243	0.147236	-0.670037	-0.404482	-0.604786
47305	9.266387	2.591862	-2.261036	0.046210	-0.000649	-0.000409	-0.680079	0.085079	0.345462	0.147846	-0.669999	-0.404920	-0.604387
47306	9.173000	2.598807	-2.187447	0.019085	-0.045362	-0.052710	-0.678095	0.085179	0.345733	0.147104	-0.670136	-0.405925	-0.603741
47307	9.150347	2.734798	-2.369296	-0.014804	-0.069468	-0.016940	-0.678909	0.082989	0.346597	0.146143	-0.670978	-0.406045	-0.602958
47308	9.141086	2.712254	-2.311123	-0.022781	-0.032779	-0.045463	-0.675905	0.082777	0.349960	0.145019	-0.671150	-0.406398	-0.602800
47309	9.151015	2.777533	-2.301406	-0.004518	-0.032777	-0.046332	-0.677172	0.082481	0.350521	0.144144	-0.671282	-0.406925	-0.602507
47310	9.111579	2.735443	-2.396829	-0.034744	-0.035569	-0.013372	-0.676706	0.079705	0.351194	0.143227	-0.671779	-0.406716	-0.602313
47311	9.097743	2.875920	-2.376071	0.005017	-0.029997	-0.031634	-0.675405	0.078474	0.352381	0.142681	-0.671973	-0.407152	-0.601932
47312	9.162772	2.848689	-2.369018	0.067730	-0.007214	-0.015021	-0.674555	0.079389	0.353992	0.143345	-0.671825	-0.408110	-0.601291
47313	9.194896	2.820244	-2.254458	0.030596	-0.044796	-0.031544	-0.675268	0.079162	0.352991	0.143026	-0.672123	-0.408892	-0.600501
47314	9.151104	2.748107	-2.277446	0.023652	-0.128947	-0.009424	-0.675252	0.080402	0.357041	0.142179	-0.673599	-0.409602	-0.598561
47315	8.985214	2.655254	-2.498910	0.016992	-0.122533	-0.055385	-0.673093	0.080175	0.360979	0.140763	-0.674670	-0.410757	-0.596896
47316	9.071584	2.840674	-2.626541	-0.041274	-0.092957	-0.116060	-0.671195	0.077423	0.363626	0.138052	-0.675018	-0.412014	-0.596269
47317	9.006854	2.957626	-2.633020	-0.022721	-0.093851	-0.071056	-0.669328	0.076450	0.365250	0.136143	-0.675726	-0.412822	-0.595346
47318	8.902898	2.949193	-2.672668	-0.010348	-0.069053	-0.055499	-0.668125	0.072963	0.368425	0.134767	-0.676196	-0.413559	-0.594614
47319	8.878073	2.818929	-2.711237	-0.000829	-0.006686	-0.083136	-0.666971	0.072295	0.369933	0.133729	-0.675709	-0.414556	-0.594708
47320	9.006725	3.065170	-2.695119	-0.039615	0.032872	-0.064853	-0.667216	0.068881	0.369154	0.132690	-0.674964	-0.414796	-0.595619
47321	9.039305	3.111537	-2.553517	-0.001954	0.000679	-0.020665	-0.669462	0.067200	0.368928	0.132437	-0.674911	-0.414918	-0.595650
47322	9.016617	3.177536	-2.400057	0.042243	-0.013122	-0.007700	-0.671166	0.066714	0.367637	0.132811	-0.674963	-0.415493	-0.595106
47323	8.976893	3.094484	-2.515060	0.004360	0.009894	0.009597	-0.667919	0.068727	0.369576	0.133078	-0.675032	-0.415258	-0.595132
47324	9.078365	3.085991	-2.477846	0.034157	-0.004320	0.030805	-0.667913	0.067894	0.368957	0.133862	-0.675329	-0.415179	-0.594675
47325	8.962474	3.082324	-2.504938	0.065375	0.000874	0.034500	-0.668644	0.069901	0.369373	0.135173	-0.675546	-0.415357	-0.594007
47326	8.975933	2.874210	-2.545447	0.056221	0.004697	0.032608	-0.665993	0.073694	0.370437	0.136355	-0.675686	-0.415496	-0.593480
47327	9.034315	3.009429	-2.532256	0.047993	0.017851	-0.002261	-0.667417	0.073887	0.369895	0.137139	-0.675442	-0.415915	-0.593285
47328	9.064451	3.197337	-2.454859	0.078715	0.007017	0.054747	-0.667154	0.074937	0.368965	0.138905	-0.675675	-0.416013	-0.592538
47329	9.277942	3.183571	-2.264857	0.385749	0.099964	-0.036509	-0.669475	0.078214	0.367491	0.144523	-0.673203	-0.420654	-0.590729
47330	8.951829	3.050005	-2.620698	0.477476	0.198220	-0.176982	-0.671421	0.082705	0.361690	0.150508	-0.668036	-0.427999	-0.589824
47331	8.559615	2.667493	-3.004676	-0.003266	0.183713	-0.437734	-0.674358	0.076541	0.356223	0.146870	-0.662221	-0.433113	-0.593553
47332	8.896575	1.965124	-3.070169	-0.408299	0.379760	-0.556332	-0.678842	0.058458	0.350591	0.138130	-0.654090	-0.434395	-0.603645
47333	8.164289	2.258319	-2.847625	-0.687284	0.653890	-0.821683	-0.687551	0.032839	0.335588	0.124893	-0.640908	-0.434771	-0.620171
47334	8.539720	3.521977	-2.515247	-1.000811	0.620819	-0.558594	-0.694621	0.000606	0.319870	0.110485	-0.630726	-0.427732	-0.637984
47335	8.795103	2.755070	-1.887258	-0.985825	0.667099	-0.207258	-0.701599	-0.019873	0.299355	0.101131	-0.622615	-0.416033	-0.655012
47336	9.199865	3.513192	-0.047128	-1.018486	0.308582	-0.013784	-0.711088	-0.043465	0.278527	0.090806	-0.620467	-0.402049	-0.667181
47337	9.217185	4.904580	0.352618	-0.675739	-0.031381	0.051907	-0.711871	-0.051297	0.274070	0.082923	-0.622615	-0.392234	-0.672031
47338	9.193233	6.104509	-0.136270	-0.353351	-0.068802	0.109665	-0.707357	-0.049124	0.275298	0.079457	-0.625052	-0.386130	-0.673721
47339	9.448527	5.322168	-1.064003	-0.102408	-0.148606	0.017504	-0.707635	-0.048616	0.276752	0.077282	-0.627461	-0.384630	-0.672592
47340	8.568554	4.643077	-1.139390	-0.043389	-0.167310	0.171492	-0.706184	-0.047508	0.283050	0.077771	-0.631166	-0.382066	-0.670527
47341	8.733549	4.147246	-0.784042	0.125675	-0.197123	0.200279	-0.704479	-0.043303	0.290676	0.080534	-0.635241	-0.381404	-0.666718
47342	8.778137	4.486283	-0.771421	0.271073	-0.200996	0.165768	-0.700850	-0.034519	0.298287	0.084661	-0.638810	-0.383140	-0.661784
47343	8.962121	4.091905	-1.116638	0.323750	-0.101863	0.138150	-0.699633	-0.028210	0.301367	0.089825	-0.640752	-0.385715	-0.657717
47344	8.809377	3.738507	-1.086658	0.405677	-0.085862	0.050105	-0.698878	-0.019419	0.303898	0.095056	-0.641577	-0.390496	-0.653342
47345	8.844501	3.598573	-1.158935	0.333013	-0.017813	-0.007053	-0.698059	-0.015524	0.306405	0.099082	-0.641209	-0.394852	-0.650481
47346	8.885262	3.720593	-1.236962	0.364427	-0.069042	0.079369	-0.697289	-0.008414	0.307978	0.104269	-0.642058	-0.398642	-0.646510
47347	9.074539	3.555301	-1.307924	0.280770	-0.009216	0.022232	-0.697047	-0.003116	0.311430	0.108078	-0.641860	-0.401883	-0.644069
47348	8.987149	3.581424	-1.401108	0.233510	-0.025956	0.104731	-0.697256	0.001399	0.310438	0.112235	-0.642593	-0.403531	-0.641592
47349	8.986843	3.579521	-1.439758	0.161883	-0.036243	0.095430	-0.696620	0.007405	0.311093	0.115242	-0.643563	-0.404340	-0.639574
47350	9.053371	3.527037	-1.539211	0.158818	-0.018998	0.115586	-0.695822	0.011685	0.311637	0.118630	-0.644440	-0.404860	-0.637741
47351	9.047403	3.441273	-1.650663	0.036786	-0.065728	0.071360	-0.696403	0.014439	0.314370	0.119480	-0.645873	-0.404443	-0.636395
47352	9.018367	3.549007	-1.711679	0.029407	-0.034535	0.135535	-0.695584	0.017536	0.315550	0.121319	-0.647409	-0.403078	-0.635352
47353	9.031878	3.255435	-1.709267	-0.032732	-0.023303	0.135350	-0.694939	0.023220	0.316893	0.122426	-0.648983	-0.400842	-0.634948
47354	9.052267	3.443601	-1.645998	-0.038997	0.002046	0.173874	-0.694268	0.026353	0.317367	0.124158	-0.650515	-0.398015	-0.634823
47355	9.104273	3.269380	-1.702222	-0.073618	-0.010133	0.179312	-0.694455	0.029815	0.317302	0.125395	-0.652360	-0.394648	-0.634788
47356	9.100434	3.248184	-1.566945	-0.057974	-0.031924	0.219750	-0.694401	0.036978	0.318035	0.127198	-0.654706	-0.391061	-0.634234
47357	9.128954	3.187699	-1.592561	-0.039599	-0.006192	0.219740	-0.692059	0.043189	0.319821	0.129418	-0.656707	-0.387570	-0.633858
47358	9.143155	3.078288	-1.579312	-0.017428	-0.023374	0.228972	-0.692968	0.048199	0.320712	0.131917	-0.658893	-0.384324	-0.633050
47359	9.158432	3.184072	-1.518805	0.050027	-0.054550	0.223671	-0.692485	0.054535	0.320537	0.134987	-0.661271	-0.382027	-0.631312
47360	9.276913	3.025753	-1.710267	0.018254	-0.026894	0.194196	-0.691723	0.061694	0.321121	0.137501	-0.663106	-0.379704	-0.630246
47361	9.162002	2.888661	-1.554682	0.066737	-0.028688	0.159383	-0.690944	0.067417	0.321614	0.140174	-0.664596	-0.378386	-0.628877
47362	9.295736	2.880067	-1.707090	0.080849	-0.049695	0.141116	-0.689870	0.073468	0.324112	0.142667	-0.666128	-0.377605	-0.627164
47363	9.303862	2.697279	-1.824533	0.084678	-0.013670	0.108000	-0.689502	0.078452	0.325130	0.145043	-0.666979	-0.377146	-0.625989
47364	9.522101	2.820189	-1.701452	0.060822	0.083983	0.061992	-0.687431	0.081533	0.323317	0.147275	-0.666291	-0.376767	-0.626428
47365	9.772997	3.031475	-1.134553	0.139578	-0.109621	0.156156	-0.690183	0.085649	0.322467	0.150262	-0.668520	-0.376630	-0.623420
47366	9.200176	2.586612	-1.475950	0.219000	-0.341090	0.204183	-0.684835	0.092698	0.329668	0.153174	-0.673696	-0.377576	-0.616528
47367	8.534960	2.302382	-1.991596	0.254918	-0.285463	0.101185	-0.680928	0.102441	0.338188	0.155693	-0.677275	-0.380096	-0.610397
47368	8.812728	1.969055	-3.318227	0.150390	-0.162388	0.005320	-0.675708	0.107948	0.344585	0.156581	-0.678888	-0.382311	-0.606986
47369	9.472030	2.655242	-3.113762	-0.052345	0.011063	-0.097854	-0.676215	0.104946	0.347239	0.154745	-0.678299	-0.382869	-0.607763
47370	9.479897	2.685379	-2.113815	0.038481	0.188770	0.035126	-0.676816	0.104617	0.342400	0.157137	-0.676228	-0.382197	-0.609876
47371	9.202471	2.703872	-1.540492	0.073690	0.068918	0.065626	-0.679728	0.107783	0.337518	0.159437	-0.675776	-0.381891	-0.609972
47372	9.116669	2.382632	-1.592520	0.114575	-0.019152	0.027234	-0.679332	0.110340	0.338101	0.161219	-0.675900	-0.382959	-0.608696
47373	9.355381	2.489761	-1.929266	0.090597	-0.068552	0.024574	-0.679223	0.113720	0.339589	0.162197	-0.676741	-0.383844	-0.606941
47374	9.290622	2.415839	-2.168883	0.078071	-0.072788	0.034615	-0.677817	0.115093	0.340513	0.163161	-0.677685	-0.384536	-0.605188
47375	9.256795	2.430871	-2.186844	0.116141	-0.040622	0.018116	-0.676409	0.117257	0.342905	0.164619	-0.678050	-0.385726	-0.603627
47376	9.223071	2.353038	-2.152272	0.112302	-0.038344	0.010745	-0.675263	0.117429	0.344892	0.165989	-0.678294	-0.387003	-0.602158
47377	9.271442	2.454829	-2.172742	0.118734	-0.038231	-0.022248	-0.675314	0.120924	0.344118	0.167009	-0.678300	-0.388760	-0.600735
47378	9.208411	2.612032	-2.287723	0.088872	-0.033153	-0.044328	-0.675153	0.120673	0.346229	0.167488	-0.678092	-0.390540	-0.599681
47379	9.221529	2.306956	-2.331267	0.097845	0.017760	-0.127023	-0.675458	0.121738	0.345164	0.167397	-0.676671	-0.393281	-0.599520
47380	9.169673	2.683357	-2.341367	0.083325	0.037778	-0.122445	-0.676276	0.118764	0.344417	0.167433	-0.674998	-0.395829	-0.599719
47381	9.066647	2.661103	-2.255530	0.102584	0.032234	-0.154537	-0.676388	0.116203	0.343832	0.167172	-0.673155	-0.398953	-0.599794
47382	9.194642	2.732882	-2.250187	0.075278	0.052376	-0.150912	-0.678770	0.112755	0.341510	0.166929	-0.671053	-0.401792	-0.600321
47383	9.116536	2.745603	-2.073262	0.096278	0.076208	-0.119721	-0.680177	0.110591	0.339118	0.167340	-0.668962	-0.404222	-0.600909
47384	9.191523	2.764088	-2.044543	0.033788	0.064060	-0.128979	-0.680878	0.109092	0.337612	0.167046	-0.666919	-0.406385	-0.601803
47385	9.124235	2.954488	-2.101175	0.047616	0.117007	-0.060203	-0.683838	0.106118	0.334616	0.167843	-0.664964	-0.407298	-0.603125
47386	9.084436	2.634981	-2.125925	0.050084	0.135530	-0.108922	-0.684139	0.105429	0.331170	0.168692	-0.662084	-0.409253	-0.604732
47387	9.263329	2.798574	-2.121886	-0.057201	0.109107	-0.045710	-0.686641	0.100929	0.329776	0.168209	-0.660685	-0.408729	-0.606747
47388	9.153691	2.865534	-1.994156	-0.050853	0.141839	0.053340	-0.688951	0.102143	0.326327	0.169632	-0.659455	-0.407169	-0.608735
47389	9.306949	2.583202	-1.999313	-0.014726	0.122541	0.035994	-0.689846	0.104018	0.323616	0.170809	-0.658407	-0.406029	-0.610298
47390	9.365489	2.496189	-1.871629	-0.023191	0.125239	0.130486	-0.691477	0.106993	0.319278	0.173492	-0.657844	-0.403932	-0.611539
47391	9.331179	2.158404	-1.802496	-0.059884	0.135840	0.123912	-0.694391	0.111093	0.315874	0.175269	-0.657493	-0.401013	-0.613329
47392	9.418553	2.493286	-1.863970	-0.081068	0.101173	0.089132	-0.694849	0.112893	0.314572	0.176429	-0.657121	-0.398760	-0.614862
47393	9.548626	2.409530	-1.835563	-0.064357	0.133962	0.094633	-0.693618	0.114060	0.310944	0.177776	-0.656559	-0.396163	-0.616750
47394	9.476012	2.352067	-1.852546	-0.031219	0.096372	0.105743	-0.696071	0.116484	0.309275	0.179542	-0.656330	-0.394086	-0.617812
47395	9.394599	2.410280	-1.810473	-0.004784	0.079582	0.138847	-0.696706	0.120085	0.306528	0.181787	-0.656567	-0.391827	-0.618340
47396	9.471931	2.167882	-1.679673	0.024717	0.080902	0.146224	-0.697052	0.123114	0.303599	0.184634	-0.656652	-0.389926	-0.618609
47397	9.452699	2.050863	-1.624159	-0.011797	0.106777	0.146089	-0.696867	0.128474	0.299961	0.187097	-0.656625	-0.387365	-0.619506
47398	9.462523	2.067545	-1.607509	0.027570	0.121621	0.111280	-0.697241	0.133534	0.296735	0.189842	-0.655918	-0.385779	-0.620408
47399	9.535818	2.048204	-1.470273	0.058883	0.091415	0.122418	-0.698866	0.137669	0.295165	0.192828	-0.655618	-0.384446	-0.620631
47400	9.481874	1.911181	-1.531954	0.065619	0.094822	0.064581	-0.698252	0.143533	0.292831	0.195251	-0.654747	-0.384006	-0.621066
47401	9.511372	1.997766	-1.493843	0.051879	0.066162	0.067375	-0.700986	0.144617	0.289236	0.197275	-0.654358	-0.383393	-0.621215
47402	9.520639	1.842248	-1.475879	0.073972	0.053800	0.072920	-0.699882	0.146767	0.289077	0.199571	-0.654034	-0.383079	-0.621016
47403	9.501998	2.031517	-1.473948	0.037708	0.061428	0.085711	-0.701064	0.149200	0.286828	0.201606	-0.653897	-0.382059	-0.621131
47404	9.579560	2.015548	-1.409317	0.060159	0.055623	0.105049	-0.701585	0.154557	0.283480	0.204142	-0.653838	-0.381153	-0.620923
47405	9.521192	1.872989	-1.417726	0.042346	0.056470	0.122410	-0.700343	0.157122	0.283629	0.206656	-0.654015	-0.379721	-0.620781
47406	9.358092	1.919157	-1.338858	0.018820	0.041062	0.134292	-0.700954	0.159252	0.281499	0.208880	-0.654531	-0.377951	-0.620573
47407	9.483559	1.786281	-1.262287	-0.046263	0.073292	0.090995	-0.699581	0.162417	0.281116	0.209971	-0.654619	-0.375750	-0.621448
47408	9.475475	1.847042	-1.087668	-0.122523	0.102682	0.111000	-0.701335	0.165016	0.278600	0.210526	-0.654767	-0.372275	-0.623193
47409	9.389680	1.670375	-0.889950	-0.092543	0.107475	0.136700	-0.702220	0.166562	0.276719	0.211840	-0.654939	-0.368738	-0.624669
47410	9.674999	1.495929	-0.691604	-0.052330	0.100827	0.169863	-0.700905	0.172192	0.273087	0.214023	-0.655232	-0.365357	-0.625603
47411	10.036645	1.614999	-0.718846	0.075853	0.071777	0.142731	-0.702961	0.176238	0.270523	0.217370	-0.655142	-0.363967	-0.625354
47412	10.010925	1.666788	-0.949441	0.233780	0.013072	0.100920	-0.702486	0.181955	0.268323	0.221784	-0.654778	-0.365426	-0.623331
47413	9.692016	1.516823	-0.991635	0.281581	-0.013103	0.042234	-0.700293	0.186879	0.267050	0.225949	-0.654078	-0.368270	-0.620891
47414	9.647870	1.462380	-1.067637	0.278846	0.038557	0.071487	-0.700073	0.191367	0.266478	0.230752	-0.652950	-0.370530	-0.618965
47415	9.668000	1.202212	-0.847854	0.275003	-0.003582	0.067844	-0.700419	0.194799	0.264142	0.235215	-0.652299	-0.372883	-0.616553
47416	9.534419	1.183707	-0.664226	0.395663	0.047660	0.128531	-0.698591	0.204195	0.259890	0.242296	-0.650882	-0.375762	-0.613554
47417	9.572509	1.069615	-0.676057	0.429977	0.072702	0.108361	-0.697837	0.210863	0.258740	0.249842	-0.648763	-0.379065	-0.610734
47418	9.665415	1.247119	-0.579336	0.483896	0.099470	0.104806	-0.698141	0.218729	0.251149	0.258122	-0.645993	-0.383008	-0.607759
47419	9.510515	1.093296	-0.601117	0.504790	0.115002	0.027685	-0.700292	0.226923	0.243312	0.265944	-0.642218	-0.387964	-0.605239
47420	9.862629	1.114683	-0.573082	0.519661	0.185805	0.029518	-0.699881	0.235010	0.236863	0.274381	-0.637498	-0.392775	-0.603357
47421	9.808846	1.267626	-0.736747	0.580704	0.161384	-0.011606	-0.702864	0.239249	0.224813	0.282997	-0.632263	-0.398800	-0.600928
47422	9.725229	1.295545	-0.965333	0.554896	0.261010	-0.029270	-0.705283	0.244027	0.213359	0.291702	-0.625809	-0.404247	-0.599881
47423	9.405632	0.973609	-1.023115	0.552349	0.334489	0.003514	-0.708304	0.251022	0.200914	0.301435	-0.618587	-0.408635	-0.599588
47424	9.513097	1.019127	-0.857747	0.514096	0.363392	0.076836	-0.709771	0.256417	0.185375	0.311641	-0.611816	-0.411542	-0.599328
47425	9.850105	1.149067	-0.958880	0.496920	0.392882	0.047486	-0.710977	0.262999	0.169056	0.321590	-0.604390	-0.414233	-0.599753
47426	10.410301	1.440684	-0.936865	0.549738	0.312741	0.047890	-0.715150	0.269850	0.154060	0.331356	-0.597560	-0.418125	-0.598579
47427	9.958861	1.441108	-0.731565	0.539723	0.152934	-0.037302	-0.715024	0.274487	0.141721	0.338685	-0.591843	-0.423815	-0.596151
47428	9.686544	1.242385	-0.959401	0.560479	0.110981	-0.045553	-0.716819	0.276129	0.132335	0.345678	-0.586408	-0.430182	-0.592938
47429	9.714236	1.102857	-1.057969	0.538293	0.034064	-0.082197	-0.720033	0.278475	0.123715	0.351332	-0.581596	-0.437117	-0.589271
47430	9.607491	1.036569	-1.122045	0.480696	0.004311	-0.043761	-0.720948	0.280462	0.118741	0.356414	-0.577867	-0.443171	-0.585353
47431	9.814326	0.989464	-1.154244	0.448752	-0.004746	-0.074969	-0.719759	0.284140	0.113852	0.360690	-0.574112	-0.449178	-0.581839
47432	9.714757	1.106826	-0.992743	0.497880	-0.012204	-0.014299	-0.720510	0.284661	0.109351	0.366098	-0.570615	-0.455135	-0.577255
47433	9.662405	1.154823	-0.927667	0.427604	-0.091427	-0.103316	-0.720833	0.285831	0.106164	0.368946	-0.567665	-0.461790	-0.573049
47434	9.771856	1.324775	-1.179456	0.525376	-0.085643	-0.142545	-0.721956	0.283260	0.103176	0.372454	-0.563525	-0.469974	-0.568192
47435	9.632747	1.385596	-1.120714	0.518624	-0.086043	-0.120555	-0.723125	0.284148	0.100121	0.376083	-0.559573	-0.477753	-0.563197
47436	9.495767	1.132251	-0.965062	0.537073	-0.065130	-0.117867	-0.723980	0.282455	0.096760	0.380113	-0.555210	-0.485529	-0.558138
47437	9.571291	1.266870	-0.916282	0.536728	-0.068092	-0.129751	-0.726259	0.280566	0.091981	0.383916	-0.550701	-0.493370	-0.553103
47438	9.667260	1.477360	-0.749409	0.540336	-0.102842	-0.195692	-0.727575	0.281622	0.088512	0.386662	-0.545816	-0.502217	-0.548047
47439	9.819233	1.661375	-0.807036	0.555641	-0.112313	-0.237793	-0.728975	0.278883	0.086084	0.388934	-0.540416	-0.511661	-0.543032
47440	9.526507	1.653251	-0.950737	0.641253	-0.120482	-0.182629	-0.732626	0.274225	0.082421	0.392602	-0.534922	-0.521441	-0.536490
47441	9.604627	1.430749	-1.037239	0.644165	-0.056143	-0.149716	-0.733732	0.271154	0.080820	0.397231	-0.528951	-0.530281	-0.530303
47442	9.374423	1.525531	-0.931389	0.590178	-0.106080	-0.144268	-0.734624	0.272209	0.077206	0.400769	-0.523930	-0.538815	-0.523985
47443	9.440076	1.516720	-0.851772	0.508191	-0.078638	-0.168313	-0.736479	0.270717	0.073015	0.403425	-0.518919	-0.546433	-0.519020
47444	9.720954	1.548288	-1.002174	0.478886	-0.043629	-0.104133	-0.738191	0.269345	0.069256	0.406799	-0.514455	-0.552761	-0.514106
47445	9.821733	1.562957	-1.063821	0.424847	-0.052770	-0.071169	-0.740627	0.269009	0.065144	0.409813	-0.510811	-0.558195	-0.509456
47446	9.602230	1.286159	-1.284480	0.426226	0.064597	-0.032917	-0.741117	0.270990	0.060165	0.414513	-0.506388	-0.562273	-0.505569
47447	9.310824	1.229384	-1.237718	0.385201	0.153947	-0.002015	-0.741188	0.271668	0.052262	0.420090	-0.501676	-0.564813	-0.502824
47448	10.063989	1.557651	-1.517380	0.302071	0.255624	-0.110401	-0.742693	0.272738	0.042695	0.424857	-0.495423	-0.566741	-0.502850
47449	9.627474	1.483306	-1.530527	0.378238	0.283298	-0.070032	-0.744499	0.272314	0.028496	0.431065	-0.488628	-0.568734	-0.501963
47450	9.527646	1.144338	-1.519341	0.292123	0.316526	-0.114376	-0.746554	0.270100	0.015607	0.436336	-0.481724	-0.569992	-0.502656
47451	9.971053	1.309467	-1.587990	0.214412	0.330088	-0.182326	-0.750309	0.266043	-0.000220	0.440283	-0.474542	-0.570941	-0.504963
47452	9.922969	1.248638	-1.547939	0.248171	0.215150	-0.139888	-0.750046	0.261632	-0.010148	0.443668	-0.468671	-0.572839	-0.505333
47453	9.608550	1.273064	-1.395918	0.212022	0.178944	-0.118857	-0.752198	0.259155	-0.017661	0.446459	-0.463738	-0.574448	-0.505600
47454	9.735843	1.224120	-1.429984	0.181202	0.138200	-0.035333	-0.754656	0.258017	-0.025938	0.449384	-0.460385	-0.575361	-0.505035
47455	9.774652	1.067303	-1.331004	0.278848	0.136726	0.093306	-0.752590	0.258464	-0.032741	0.454418	-0.457716	-0.576035	-0.502180
47456	9.597157	1.018343	-1.203907	0.316017	0.100288	0.084217	-0.752100	0.260499	-0.039145	0.459337	-0.454849	-0.577523	-0.498587
47457	9.502556	1.113457	-1.013750	0.326848	0.107683	0.113590	-0.751941	0.265610	-0.046488	0.464638	-0.452247	-0.578704	-0.494657
47458	9.707023	1.288929	-0.824592	0.397050	0.102411	0.106475	-0.748894	0.266636	-0.053689	0.470490	-0.448809	-0.580711	-0.489883
47459	9.803169	1.269159	-0.847641	0.451379	0.088740	0.086434	-0.748118	0.267855	-0.061141	0.476365	-0.444856	-0.583455	-0.484520
47460	9.764598	1.064578	-0.762988	0.564808	0.092179	0.084775	-0.746760	0.268708	-0.067201	0.483258	-0.439630	-0.587243	-0.477842
47461	9.649508	0.952192	-0.641053	0.589832	0.104534	0.060907	-0.745731	0.270097	-0.078192	0.490196	-0.433800	-0.591243	-0.471124
47462	9.584952	0.907861	-0.556799	0.629926	0.136241	0.051739	-0.745514	0.269678	-0.087301	0.497714	-0.427013	-0.595327	-0.464249
47463	9.632582	0.845773	-0.293272	0.702499	0.126271	0.029884	-0.742182	0.267895	-0.098938	0.505437	-0.419348	-0.600213	-0.456536
47464	9.763630	0.896897	-0.196386	0.693784	0.117396	-0.021463	-0.741919	0.262951	-0.109751	0.512403	-0.411073	-0.605459	-0.449312
47465	9.764061	0.891264	-0.138465	0.751418	0.110950	-0.055289	-0.740828	0.259991	-0.120163	0.519384	-0.401840	-0.611376	-0.441569
47466	9.740227	1.159270	-0.217956	0.808245	0.136402	-0.052430	-0.739103	0.251034	-0.131809	0.526989	-0.391667	-0.617409	-0.433227
47467	9.849469	0.878365	-0.306002	0.790489	0.176118	-0.037872	-0.739115	0.244715	-0.143841	0.534990	-0.381466	-0.622523	-0.425130
47468	9.705648	1.039030	-0.275420	0.789244	0.218735	0.050141	-0.736455	0.239668	-0.156244	0.544058	-0.371863	-0.626401	-0.416342
47469	9.800299	0.919438	-0.448830	0.803921	0.333539	0.038971	-0.733831	0.236032	-0.170970	0.554497	-0.360942	-0.628981	-0.408212
47470	9.726052	1.602784	-0.369131	0.838892	0.310910	-0.015879	-0.730193	0.228256	-0.189655	0.564214	-0.348973	-0.632375	-0.399978
47471	9.449947	1.465704	-0.490139	0.768816	0.322045	-0.107879	-0.725509	0.217755	-0.205967	0.572739	-0.336463	-0.635467	-0.393628
47472	9.816464	1.735870	-0.574552	0.663489	0.332320	-0.181384	-0.723748	0.204063	-0.220890	0.579906	-0.324027	-0.638017	-0.389422
47473	9.932440	1.702804	-0.521131	0.742548	0.225048	-0.052576	-0.719075	0.196948	-0.232875	0.587120	-0.313095	-0.641388	-0.381946
47474	9.992215	1.587882	-0.842971	0.691777	0.144648	-0.028706	-0.717744	0.185960	-0.244077	0.593009	-0.303580	-0.645085	-0.374225
47475	9.961782	1.288298	-0.911422	0.620319	0.085707	0.006058	-0.717124	0.178450	-0.249662	0.597863	-0.295786	-0.648589	-0.366609
47476	9.638975	1.066020	-0.804176	0.584493	0.052355	0.072002	-0.713134	0.172933	-0.255864	0.602478	-0.289414	-0.651787	-0.358376
47477	9.586875	1.133090	-0.714830	0.476179	-0.003987	0.064542	-0.711966	0.168454	-0.258852	0.605581	-0.284695	-0.654832	-0.351304
47478	9.502231	1.386118	-0.550587	0.429512	-0.059325	0.037041	-0.711547	0.167821	-0.260741	0.607511	-0.280406	-0.658372	-0.344745
47479	9.710806	1.584753	-0.462885	0.417800	-0.020633	0.006758	-0.711335	0.161284	-0.262572	0.609557	-0.275705	-0.661446	-0.338994
47480	9.790253	1.462367	-0.420759	0.406853	-0.042849	0.009524	-0.708465	0.157701	-0.263817	0.611336	-0.271099	-0.664722	-0.333045
47481	9.658668	1.432374	-0.285592	0.383745	-0.053203	-0.032743	-0.711936	0.152421	-0.263689	0.612414	-0.266461	-0.668096	-0.328017
47482	9.481781	1.577471	-0.162083	0.369765	-0.061749	-0.074976	-0.712279	0.146888	-0.262331	0.613056	-0.261374	-0.671688	-0.323546
47483	9.627392	1.672213	-0.070289	0.307207	-0.106682	-0.152052	-0.711598	0.137964	-0.262613	0.612170	-0.256369	-0.675770	-0.320714
47484	9.824471	1.881482	-0.226060	0.265419	-0.097951	-0.141063	-0.711626	0.130648	-0.260234	0.611277	-0.251920	-0.679397	-0.318272
47485	9.954294	1.442059	-0.079184	0.216203	-0.122170	-0.133820	-0.712101	0.124666	-0.258476	0.609790	-0.248334	-0.682933	-0.316368
47486	9.972094	1.405484	-0.254009	0.127432	-0.117867	-0.170711	-0.713385	0.116595	-0.254997	0.607701	-0.245299	-0.686024	-0.316069
47487	9.500038	1.133854	-0.726070	0.033048	-0.104896	-0.215124	-0.714541	0.110060	-0.250572	0.605005	-0.242710	-0.688555	-0.317731
47488	9.284245	1.221299	-0.623223	-0.015953	0.011846	-0.210848	-0.713592	0.104417	-0.247388	0.603717	-0.240039	-0.689331	-0.320515
47489	9.766151	1.052104	-0.557804	-0.180113	0.035603	-0.229478	-0.711816	0.097958	-0.248378	0.601816	-0.238932	-0.688832	-0.325943
47490	9.878627	1.194815	-0.408899	-0.148159	0.099074	-0.167986	-0.710064	0.094035	-0.248215	0.601355	-0.237846	-0.687480	-0.330414
47491	10.143430	1.400727	-0.530992	-0.059582	-0.035280	-0.125301	-0.708699	0.088168	-0.246468	0.599722	-0.237199	-0.688090	-0.332568
47492	9.674604	1.467352	-0.730425	-0.005729	-0.097995	-0.158227	-0.709328	0.083992	-0.243318	0.597280	-0.235822	-0.689988	-0.334007
47493	9.505734	1.554243	-0.791178	0.003245	-0.083285	-0.096780	-0.708988	0.082458	-0.238593	0.595462	-0.235141	-0.691449	-0.334711
47494	9.793781	1.332204	-0.842048	0.051588	-0.110944	-0.066337	-0.709782	0.080416	-0.234883	0.593714	-0.234433	-0.693439	-0.334195
47495	9.678659	1.463776	-0.827222	0.197290	-0.095948	0.045865	-0.709718	0.078578	-0.229749	0.593575	-0.233519	-0.695667	-0.330431
47496	9.690128	1.304407	-0.524329	0.190940	-0.138459	0.017461	-0.709125	0.079351	-0.225165	0.592642	-0.232482	-0.698500	-0.326841
47497	9.704502	1.482505	-0.610666	0.169006	-0.149593	0.020219	-0.709665	0.080401	-0.219986	0.591441	-0.231900	-0.701259	-0.323504
47498	9.730187	1.193508	-0.594186	0.177667	-0.160383	0.139496	-0.710490	0.080799	-0.216122	0.590895	-0.232873	-0.703662	-0.318548
47499	9.573793	1.072245	-0.511829	0.171338	-0.138537	0.174265	-0.709908	0.083628	-0.209423	0.590841	-0.234356	-0.705535	-0.313378
47500	9.492241	1.072163	-0.462884	0.125302	-0.130866	0.093399	-0.709930	0.087754	-0.205475	0.590128	-0.235134	-0.707424	-0.309858
47501	9.550400	1.168746	-0.462014	0.074056	-0.130702	0.093328	-0.711608	0.089510	-0.199673	0.589221	-0.236570	-0.708929	-0.307040
47502	9.736803	0.909160	-0.552807	0.000289	-0.059078	0.131603	-0.711907	0.093066	-0.195758	0.589152	-0.238925	-0.709000	-0.305179
47503	9.812830	1.164172	-0.800376	0.071906	-0.008941	0.137220	-0.710805	0.096561	-0.193988	0.590241	-0.240265	-0.708814	-0.302440
47504	9.787761	0.853846	-0.794215	-0.039949	0.006129	0.090124	-0.709578	0.101081	-0.192582	0.590640	-0.242111	-0.708063	-0.301949
47505	9.908738	1.488728	-0.999923	-0.025250	0.049981	-0.012560	-0.709145	0.101428	-0.191003	0.591196	-0.242120	-0.707302	-0.302637
47506	9.738655	1.302128	-1.101064	-0.071145	0.032409	-0.087017	-0.708325	0.102525	-0.193071	0.590741	-0.241669	-0.706904	-0.304808
47507	9.409386	1.475445	-1.372656	-0.069260	0.048884	-0.086175	-0.708695	0.099145	-0.191576	0.590611	-0.241161	-0.706246	-0.306980
47508	9.790954	1.551108	-1.608665	-0.060132	0.021455	-0.119056	-0.709076	0.095836	-0.191497	0.589852	-0.240190	-0.706193	-0.309314
47509	9.934983	1.492517	-1.655499	-0.068545	0.012688	-0.125461	-0.709592	0.092753	-0.190124	0.588945	-0.239343	-0.706164	-0.311754
47510	9.562278	2.062055	-1.792443	0.010991	0.054735	-0.094167	-0.707851	0.088899	-0.191376	0.589146	-0.237671	-0.706036	-0.312942
47511	9.867592	2.486226	-1.755200	-0.120340	0.012790	-0.279568	-0.708037	0.081813	-0.190684	0.586983	-0.235237	-0.706422	-0.317935
47512	9.517454	2.702847	-1.629577	-0.180553	-0.054269	-0.264934	-0.708231	0.075703	-0.189362	0.583642	-0.234065	-0.707147	-0.323293
47513	9.461895	2.295476	-1.784751	-0.122535	-0.012754	-0.222764	-0.708861	0.070202	-0.188566	0.581398	-0.232588	-0.707537	-0.327523
47514	9.010315	2.130290	-1.527382	-0.085648	-0.065918	-0.137392	-0.709194	0.065016	-0.185483	0.579166	-0.232120	-0.708400	-0.329933
47515	9.333712	2.529585	-1.633497	-0.133299	-0.024462	-0.211740	-0.708697	0.060332	-0.184079	0.576730	-0.230976	-0.708797	-0.334123
47516	9.429645	2.232137	-1.566557	-0.089536	-0.104214	-0.141818	-0.709178	0.054514	-0.182737	0.573973	-0.230571	-0.710129	-0.336316
47517	9.591060	2.301792	-1.601126	-0.224431	-0.093822	-0.123700	-0.710810	0.051480	-0.179080	0.570683	-0.232171	-0.710290	-0.340450
47518	9.159662	2.373235	-1.637669	-0.085680	-0.077322	0.070986	-0.710101	0.052663	-0.177026	0.569697	-0.234682	-0.710295	-0.340368
47519	9.551256	1.926875	-1.292889	-0.266433	-0.059506	0.012821	-0.709836	0.056231	-0.173541	0.567588	-0.238455	-0.709130	-0.343682
47520	9.171728	2.608628	-1.114823	-0.176443	-0.089079	0.102084	-0.710723	0.060180	-0.171582	0.566188	-0.242560	-0.708458	-0.344504
47521	9.539342	1.934721	-0.968707	-0.308001	-0.010628	0.028269	-0.710430	0.061055	-0.168976	0.564638	-0.246661	-0.706341	-0.348461
47522	9.384797	2.774329	-0.744883	-0.167415	-0.024109	0.092908	-0.710230	0.067526	-0.168856	0.564129	-0.250064	-0.705010	-0.349553
47523	9.614823	1.979849	-0.577498	-0.266612	-0.010282	-0.134943	-0.709919	0.067095	-0.166048	0.561622	-0.251364	-0.703942	-0.354771
47524	9.144736	3.011026	-0.727115	-0.104004	-0.014755	-0.068489	-0.709596	0.064997	-0.164480	0.560395	-0.251755	-0.703720	-0.356868
47525	9.263550	1.861868	-0.456429	-0.301252	-0.010533	-0.130516	-0.707286	0.062582	-0.162951	0.557724	-0.253473	-0.702331	-0.362528
47526	8.884496	2.730599	-0.296486	-0.097925	0.183424	0.002686	-0.708739	0.063877	-0.165410	0.559797	-0.253381	-0.699554	-0.364760
47527	9.645260	1.942839	-0.366307	-0.285881	0.073850	-0.248887	-0.706751	0.061690	-0.168404	0.557510	-0.252646	-0.697858	-0.371950
47528	9.836082	2.896129	-1.021848	-0.175505	0.168397	-0.232126	-0.703024	0.055260	-0.173526	0.557213	-0.250217	-0.695829	-0.377791
47529	9.695445	1.994835	-1.372722	-0.164366	0.145701	-0.160689	-0.703723	0.052020	-0.177695	0.557152	-0.248807	-0.693740	-0.382625
47530	9.676980	2.500874	-1.482263	-0.176363	0.237375	0.001629	-0.701887	0.048970	-0.183580	0.559565	-0.249064	-0.689730	-0.386171
47531	10.020278	2.559915	-1.364277	-0.311937	0.235337	-0.142603	-0.695846	0.048509	-0.190762	0.560077	-0.248873	-0.685375	-0.393240
47532	10.076004	2.803578	-1.118384	-0.321855	0.078117	-0.223057	-0.693832	0.043908	-0.194475	0.557777	-0.248878	-0.683065	-0.400458
47533	9.860882	2.800686	-1.511342	-0.240241	0.116604	-0.255135	-0.693679	0.041577	-0.196893	0.556038	-0.247253	-0.681114	-0.407150
47534	9.154805	3.040555	-1.304619	-0.062593	0.017763	-0.167570	-0.693619	0.035904	-0.198668	0.554591	-0.245631	-0.681227	-0.409908
47535	8.880958	2.899526	-1.133454	-0.038461	0.054822	-0.158485	-0.692157	0.031358	-0.200386	0.553744	-0.243572	-0.681127	-0.412440
47536	9.357610	2.706734	-1.113889	-0.040687	-0.023249	-0.097730	-0.692367	0.025613	-0.200603	0.552412	-0.242991	-0.681519	-0.413919
47537	9.367679	2.605912	-1.015884	0.066493	-0.016596	0.079549	-0.692343	0.024545	-0.199393	0.553053	-0.243620	-0.681929	-0.412012
47538	9.289280	2.553291	-0.849037	0.034143	-0.029400	0.172161	-0.692121	0.029552	-0.198797	0.554218	-0.245949	-0.681685	-0.409460
47539	9.346214	2.481963	-0.624568	-0.006183	-0.073591	0.173995	-0.691027	0.033225	-0.197726	0.554492	-0.249147	-0.681657	-0.407196
47540	9.530175	2.664597	-0.596439	0.024465	-0.111780	0.196210	-0.690505	0.037871	-0.195737	0.554669	-0.252569	-0.682106	-0.404083
47541	9.553594	2.463173	-0.598628	0.079366	-0.098712	0.159565	-0.690809	0.041857	-0.191795	0.554899	-0.254823	-0.683093	-0.400668
47542	9.385525	2.441345	-0.510355	0.096476	-0.111377	0.185273	-0.693101	0.045499	-0.188990	0.555330	-0.257290	-0.684144	-0.396684
47543	9.674529	2.371291	-0.502296	0.082274	-0.129404	0.133942	-0.691427	0.049217	-0.186077	0.554940	-0.259398	-0.685592	-0.393342
47544	9.490998	2.295222	-0.520084	0.182251	-0.094385	0.174401	-0.690870	0.052192	-0.182349	0.555940	-0.260614	-0.687154	-0.388369
47545	9.192645	1.945320	-0.313130	0.057726	-0.121150	0.102512	-0.691433	0.054043	-0.178822	0.555285	-0.262488	-0.688448	-0.385744
47546	9.432281	2.160590	-0.576739	0.045225	-0.086142	0.041952	-0.691287	0.054416	-0.177665	0.554664	-0.263294	-0.689544	-0.384126
47547	9.547936	1.930521	-0.481111	0.116242	-0.036343	0.161286	-0.691282	0.055583	-0.175037	0.555942	-0.264677	-0.690006	-0.380483
47548	9.512104	1.968575	-0.766975	0.220440	0.026170	0.220104	-0.687345	0.057963	-0.174926	0.559162	-0.265081	-0.690244	-0.375011
47549	9.373254	1.865524	-0.605442	0.289108	0.045257	0.220165	-0.686843	0.062591	-0.175492	0.562900	-0.264715	-0.690730	-0.368729
47550	9.858675	1.986384	-0.830547	0.286721	0.075567	0.161507	-0.685456	0.063543	-0.177716	0.566679	-0.263153	-0.691164	-0.363206
47551	9.780602	2.155147	-0.715411	0.393300	0.054178	0.113132	-0.682069	0.063302	-0.179750	0.570250	-0.260028	-0.692791	-0.356707
47552	9.727490	1.725740	-0.856327	0.344527	0.056980	0.099181	-0.678678	0.062774	-0.181802	0.573567	-0.257042	-0.694113	-0.350940
47553	9.408845	1.992391	-1.040748	0.380311	0.111667	0.167950	-0.677275	0.062433	-0.184107	0.578180	-0.254390	-0.694616	-0.344241
47554	9.353126	1.807252	-1.310415	0.335259	0.114483	0.122845	-0.676456	0.063401	-0.186466	0.582333	-0.251430	-0.694995	-0.338604
47555	9.545532	2.197466	-1.213613	0.328097	0.158279	0.161410	-0.673646	0.062958	-0.190068	0.587192	-0.248941	-0.694559	-0.332897
47556	10.119432	1.992055	-1.388597	0.416566	0.201476	0.145084	-0.669461	0.063810	-0.197008	0.593010	-0.244755	-0.694239	-0.326293
47557	9.569524	1.923628	-1.421619	0.512977	0.230579	0.051499	-0.666088	0.062854	-0.202066	0.598935	-0.238033	-0.694596	-0.319614
47558	9.396532	1.831282	-1.316713	0.466257	0.168484	-0.048559	-0.663255	0.058689	-0.209024	0.603131	-0.230792	-0.695762	-0.314457
47559	9.748900	2.013201	-1.323874	0.453042	0.079559	-0.192394	-0.662748	0.049948	-0.212982	0.604984	-0.222302	-0.698568	-0.310773
47560	9.817244	1.917836	-1.481648	0.415537	0.009577	-0.220806	-0.662192	0.039735	-0.213345	0.605537	-0.214238	-0.701991	-0.307630
47561	9.721509	1.575227	-1.562431	0.389654	-0.023820	-0.091506	-0.660360	0.030020	-0.212553	0.606161	-0.208545	-0.705134	-0.303091
47562	9.529097	1.556439	-1.507046	0.305854	-0.001940	0.023866	-0.661456	0.026360	-0.213907	0.607511	-0.205305	-0.706904	-0.298442
47563	9.354308	1.516018	-1.655369	0.082022	-0.023695	0.105996	-0.661573	0.027014	-0.209608	0.607994	-0.206134	-0.707353	-0.295811
47564	9.146219	1.866677	-1.292627	0.019780	-0.029675	0.177478	-0.660339	0.030700	-0.208821	0.608664	-0.208711	-0.707097	-0.293225
47565	9.585009	1.653433	-1.175156	-0.168405	-0.050988	0.050585	-0.658947	0.033350	-0.207533	0.607370	-0.211957	-0.706634	-0.294693
47566	9.576224	1.959327	-1.194573	-0.084530	-0.066335	0.181117	-0.660711	0.039869	-0.204837	0.607098	-0.216066	-0.706169	-0.293381
47567	9.518580	1.803305	-1.104059	-0.144331	-0.048507	0.131387	-0.660743	0.043381	-0.203056	0.606383	-0.220128	-0.705462	-0.293541
47568	9.580609	1.857613	-1.207478	-0.154750	-0.051145	0.083676	-0.660661	0.048390	-0.202458	0.605428	-0.223618	-0.704802	-0.294459
47569	9.565346	1.808583	-0.980164	-0.153244	-0.004162	0.067084	-0.660826	0.051719	-0.199836	0.604896	-0.226599	-0.703773	-0.295731
47570	9.277848	1.644290	-0.695108	-0.161179	0.020318	0.041255	-0.660721	0.054459	-0.199949	0.604652	-0.229144	-0.702383	-0.297569
47571	9.602880	1.676628	-0.745702	-0.221898	0.075974	0.022772	-0.658789	0.057657	-0.201185	0.604660	-0.231834	-0.700149	-0.300717
47572	9.567200	1.764555	-0.412862	-0.228980	0.094282	-0.037814	-0.658569	0.062016	-0.202049	0.604644	-0.233639	-0.697797	-0.304792
47573	9.572452	1.827179	-0.383663	-0.134804	0.060980	-0.070597	-0.657559	0.059630	-0.203628	0.604275	-0.234030	-0.696665	-0.307798
47574	9.499393	1.653420	-0.408635	-0.117141	0.102649	-0.168856	-0.655852	0.057303	-0.206628	0.604074	-0.232591	-0.695486	-0.311922
47575	9.851150	1.719337	-0.445516	-0.126420	0.050676	-0.237522	-0.654380	0.053234	-0.206330	0.602559	-0.230601	-0.695265	-0.316784
47576	9.577864	1.952260	-0.670503	-0.070015	0.018230	-0.314465	-0.656281	0.045595	-0.208493	0.600449	-0.227085	-0.696037	-0.321599
47577	9.627398	1.753773	-0.724376	-0.035378	0.027554	-0.286909	-0.656221	0.040591	-0.209233	0.598679	-0.223433	-0.696852	-0.325667
47578	9.576551	1.874067	-0.806235	0.035656	0.034322	-0.264753	-0.656827	0.032547	-0.209448	0.597548	-0.219225	-0.697845	-0.328465
47579	9.826517	1.824644	-0.869048	-0.036507	0.031381	-0.226306	-0.653927	0.027063	-0.210104	0.596197	-0.216398	-0.698297	-0.331817
47580	9.889036	1.821316	-1.195094	0.019437	0.090060	-0.193255	-0.655023	0.022870	-0.212343	0.596217	-0.213003	-0.698181	-0.334214
47581	9.739857	1.965886	-1.227222	-0.074136	0.003367	-0.124490	-0.655524	0.016905	-0.213848	0.594968	-0.212246	-0.698268	-0.336729
47582	9.509513	1.895058	-1.069304	-0.073989	0.008100	-0.050232	-0.654679	0.016920	-0.214422	0.594396	-0.212503	-0.697884	-0.338370
47583	9.660204	1.877114	-0.896304	-0.120094	-0.009685	-0.027318	-0.653690	0.018120	-0.212796	0.593415	-0.213751	-0.697402	-0.340294
47584	9.756270	1.996509	-0.988495	-0.046279	-0.020781	0.032524	-0.654830	0.019237	-0.211722	0.593115	-0.215032	-0.697190	-0.340443
47585	9.884058	1.806994	-1.209495	0.022598	-0.071645	0.080444	-0.653843	0.019783	-0.211413	0.592606	-0.216528	-0.697956	-0.338809
47586	9.392056	1.708763	-1.220722	0.037035	-0.096315	0.074880	-0.654567	0.023345	-0.207493	0.591893	-0.217922	-0.699018	-0.336965
47587	9.522284	1.575954	-1.151575	-0.027788	-0.110471	0.115159	-0.657424	0.025923	-0.206311	0.590841	-0.220782	-0.699751	-0.335425
47588	9.728745	1.649694	-0.972817	-0.030565	-0.121024	0.184969	-0.658016	0.030337	-0.202197	0.590212	-0.224678	-0.700149	-0.333108
47589	9.605323	1.583191	-1.012115	0.005687	-0.108023	0.273985	-0.657230	0.036285	-0.200413	0.590383	-0.229357	-0.700334	-0.329204
47590	9.513083	1.431349	-1.033811	-0.078641	-0.087510	0.195747	-0.657003	0.042335	-0.197623	0.590042	-0.233737	-0.699940	-0.327568
47591	9.633968	1.549314	-1.032732	-0.128408	-0.071736	0.180990	-0.659198	0.049298	-0.195037	0.589461	-0.238460	-0.699205	-0.326780
47592	9.658665	1.438338	-0.908770	-0.142966	-0.044082	0.180908	-0.657985	0.054563	-0.194151	0.589301	-0.243096	-0.697915	-0.326410
47593	9.758072	1.336573	-0.787541	-0.139179	0.001946	0.180851	-0.658455	0.059755	-0.191266	0.589679	-0.247459	-0.696199	-0.326112
47594	9.702747	1.339231	-0.775793	-0.179116	-0.018616	0.125740	-0.656268	0.066311	-0.190592	0.589309	-0.251578	-0.694616	-0.327005
47595	9.679311	1.355318	-0.697513	-0.185092	-0.015679	0.107372	-0.656303	0.069442	-0.189828	0.588722	-0.255566	-0.693133	-0.328114
47596	9.554707	1.296441	-0.582121	-0.196916	-0.023035	0.076129	-0.655500	0.073428	-0.189160	0.587853	-0.259222	-0.691711	-0.329802
47597	9.670041	1.442547	-0.686935	-0.191202	0.018542	0.011890	-0.655244	0.076247	-0.187992	0.587071	-0.261720	-0.690240	-0.332292
47598	9.584447	1.382601	-0.512620	-0.174036	-0.022524	-0.026573	-0.653377	0.074741	-0.187253	0.585632	-0.263678	-0.689476	-0.334860
47599	9.707366	1.596328	-0.600368	-0.146930	-0.029053	-0.072328	-0.654661	0.076140	-0.186018	0.583863	-0.264795	-0.689270	-0.337482
47600	9.757491	1.738272	-0.722096	-0.120103	0.051689	-0.068703	-0.653223	0.074935	-0.185398	0.583436	-0.265034	-0.688210	-0.340187
47601	9.775983	1.402923	-0.681494	-0.049820	0.042479	-0.041075	-0.651772	0.071920	-0.186027	0.583380	-0.264954	-0.687643	-0.341489
47602	9.381702	1.374849	-0.550984	-0.023243	0.054513	0.063474	-0.650076	0.070850	-0.188239	0.584406	-0.265852	-0.686505	-0.341325
47603	9.545328	1.339957	-0.566993	-0.097729	0.076230	0.011939	-0.649690	0.073470	-0.188929	0.584930	-0.266830	-0.684919	-0.342848
47604	9.573606	1.701850	-0.802417	-0.075305	0.104903	-0.006355	-0.648283	0.072972	-0.190961	0.585885	-0.267033	-0.683201	-0.344482
47605	9.559530	1.725671	-0.763086	0.064007	0.150420	-0.035516	-0.646322	0.072938	-0.193819	0.587951	-0.264945	-0.682103	-0.344751
47606	9.717750	1.767451	-0.887094	0.009398	0.170791	-0.096177	-0.643222	0.070996	-0.199221	0.589630	-0.262473	-0.680658	-0.346626
47607	9.387958	1.722169	-1.133520	0.011058	0.191544	-0.105471	-0.641512	0.067454	-0.203858	0.591464	-0.259759	-0.679074	-0.348646
47608	9.496584	1.902241	-0.875528	-0.032188	0.237718	-0.152364	-0.638099	0.064131	-0.207647	0.593420	-0.256541	-0.676812	-0.352087
47609	9.976928	2.185922	-0.582450	-0.126078	0.129456	-0.230205	-0.636244	0.060033	-0.212746	0.592792	-0.254177	-0.675616	-0.357119
47610	9.976164	2.148234	-0.664796	-0.097257	0.055923	-0.171316	-0.636036	0.054589	-0.213373	0.591794	-0.252745	-0.675118	-0.360716
47611	9.590420	2.009824	-0.629532	-0.106311	0.075207	-0.032000	-0.635736	0.051825	-0.215820	0.591930	-0.253193	-0.673686	-0.362849
47612	9.517943	1.920414	-0.615327	-0.205762	0.047332	-0.054202	-0.632684	0.055882	-0.217297	0.591095	-0.254686	-0.671893	-0.366471
47613	9.405318	2.229869	-0.664655	-0.211041	0.032869	-0.043153	-0.633095	0.054610	-0.217657	0.590021	-0.256518	-0.670246	-0.369923
47614	9.413198	2.375021	-0.642263	-0.177325	0.048977	-0.083459	-0.631418	0.055782	-0.218593	0.589114	-0.257262	-0.668770	-0.373506
47615	9.619174	2.230097	-0.433510	-0.184473	0.024073	-0.143966	-0.630268	0.055401	-0.217067	0.587276	-0.257476	-0.667925	-0.377741
47616	9.506001	2.279533	-0.443449	-0.165961	0.013097	-0.099885	-0.633469	0.050726	-0.217613	0.585807	-0.258126	-0.667017	-0.381169
47617	9.609481	2.518748	-0.252514	-0.144493	0.008265	-0.081415	-0.632485	0.050091	-0.219649	0.584413	-0.258804	-0.666321	-0.384055
47618	9.659451	2.490232	-0.322205	-0.129165	0.014533	-0.125435	-0.632741	0.048870	-0.218163	0.582941	-0.258665	-0.665792	-0.387289
47619	9.610306	2.370282	-0.393616	-0.124860	0.011259	-0.101598	-0.631039	0.048168	-0.219074	0.581516	-0.258804	-0.665305	-0.390165
47620	9.351867	2.295782	-0.128386	-0.079015	-0.008150	-0.026297	-0.630191	0.047767	-0.219959	0.580763	-0.259573	-0.664906	-0.391453
47621	9.421526	2.290800	-0.155179	-0.134170	0.001889	-0.037418	-0.633031	0.049312	-0.218274	0.579661	-0.260735	-0.664109	-0.393661
47622	9.418354	2.592834	-0.070962	-0.144812	-0.017480	-0.020839	-0.633185	0.050183	-0.218360	0.578477	-0.262411	-0.663264	-0.395708
47623	9.554497	2.558076	0.097641	-0.153157	-0.054962	-0.055634	-0.634031	0.050707	-0.217042	0.576369	-0.263978	-0.663051	-0.398093
47624	9.668052	2.463389	-0.134287	-0.168361	-0.082443	-0.040936	-0.635168	0.051544	-0.216127	0.574027	-0.266166	-0.662859	-0.400333
47625	9.480781	2.541566	-0.078462	-0.087301	-0.069193	-0.020639	-0.636003	0.052264	-0.212952	0.572349	-0.267537	-0.663131	-0.401370
47626	9.835252	2.269663	-0.243257	-0.087570	-0.107056	-0.063677	-0.637674	0.052655	-0.208655	0.569917	-0.268691	-0.663976	-0.402661
47627	9.733094	2.179355	-0.326986	-0.064407	-0.126487	-0.016845	-0.638509	0.052980	-0.206214	0.567627	-0.270312	-0.665052	-0.403035
47628	9.455516	1.962605	-0.293862	-0.078401	-0.113082	0.005032	-0.640616	0.053569	-0.202893	0.565708	-0.272316	-0.665659	-0.403383
47629	9.554684	2.188093	-0.341996	-0.171920	-0.142023	0.001283	-0.642860	0.054003	-0.199297	0.562766	-0.275521	-0.665923	-0.404882
47630	9.698826	2.219550	-0.412402	-0.207237	-0.177674	-0.016128	-0.642270	0.055725	-0.193519	0.559089	-0.279209	-0.666307	-0.406813
47631	9.558931	2.450038	-0.526446	-0.190667	-0.180309	0.058236	-0.646107	0.060105	-0.187674	0.555967	-0.283680	-0.666493	-0.407693
47632	9.456695	2.111086	-0.515170	-0.191493	-0.180211	0.025123	-0.647095	0.061697	-0.184585	0.552646	-0.287745	-0.666766	-0.408912
47633	9.480018	2.190319	-0.648382	-0.191510	-0.148673	0.021416	-0.649920	0.064619	-0.178699	0.549612	-0.291465	-0.666763	-0.410367
47634	9.405558	2.161156	-0.604723	-0.162940	-0.102733	-0.009819	-0.650481	0.066456	-0.174889	0.547176	-0.294102	-0.666588	-0.412022
47635	9.528019	2.063485	-0.619602	-0.201651	-0.144508	-0.017158	-0.651996	0.065163	-0.171550	0.543802	-0.297377	-0.666647	-0.414038
47636	9.289607	2.201496	-0.658097	-0.261664	-0.050794	-0.011950	-0.653550	0.067022	-0.167871	0.541432	-0.300615	-0.665074	-0.417323
47637	9.420358	2.076849	-0.835305	-0.309525	0.013082	-0.030495	-0.654442	0.070474	-0.167504	0.539368	-0.303560	-0.662565	-0.421831
47638	9.357669	2.111502	-0.854475	-0.339531	0.073639	0.005126	-0.654040	0.072334	-0.167391	0.538282	-0.306797	-0.658837	-0.426686
47639	9.502823	1.911919	-0.696946	-0.329560	0.110708	0.031700	-0.652551	0.076442	-0.169418	0.537867	-0.309936	-0.654668	-0.431332
47640	9.836640	2.141484	-0.630636	-0.370588	0.125523	0.002348	-0.652866	0.078491	-0.169996	0.537188	-0.312996	-0.650063	-0.436898
47641	9.794912	2.282814	-0.478388	-0.331447	0.120417	-0.037921	-0.652348	0.079301	-0.174916	0.536230	-0.315135	-0.646138	-0.442327
47642	9.755477	2.274868	-0.588081	-0.300335	0.076094	-0.068083	-0.651228	0.079095	-0.176927	0.534681	-0.316929	-0.643058	-0.447380
47643	9.529262	2.149116	-0.495896	-0.277051	0.063022	-0.051569	-0.651117	0.082202	-0.175740	0.533161	-0.318799	-0.640267	-0.451846
47644	9.682522	2.081416	-0.591445	-0.230889	0.038874	-0.033987	-0.652275	0.083158	-0.177229	0.531847	-0.320605	-0.637950	-0.455380
47645	9.606335	2.143761	-0.498813	-0.177268	-0.001500	-0.008129	-0.651972	0.082509	-0.175854	0.530508	-0.322553	-0.636450	-0.457659
47646	9.351892	2.238962	-0.411379	-0.125677	0.014099	0.004755	-0.651996	0.084246	-0.176029	0.529893	-0.323951	-0.635090	-0.459270
47647	9.496391	2.006377	-0.324092	-0.082224	0.046369	0.017631	-0.651455	0.086248	-0.175908	0.530007	-0.324784	-0.633779	-0.460361
47648	9.639704	1.954597	-0.155869	-0.080664	0.052324	0.041510	-0.650505	0.088074	-0.178215	0.530502	-0.325816	-0.632184	-0.461253
47649	9.595364	2.220689	-0.082424	-0.065631	0.053127	0.058091	-0.650493	0.087472	-0.177685	0.531187	-0.326927	-0.630678	-0.461741
47650	9.496592	2.079877	-0.019259	0.003001	0.075331	0.021443	-0.649970	0.089053	-0.180713	0.532330	-0.326602	-0.629737	-0.461938
47651	9.564998	2.072887	0.103747	-0.008487	0.087613	0.001232	-0.648854	0.089133	-0.182705	0.533306	-0.326072	-0.628750	-0.462532
47652	9.640511	2.119720	0.188188	0.026586	0.060867	0.016052	-0.648599	0.090361	-0.184333	0.534370	-0.325559	-0.628215	-0.462392
47653	9.613612	2.126150	0.445287	0.071520	0.039840	0.057467	-0.646493	0.091369	-0.184999	0.535800	-0.325318	-0.628090	-0.461074
47654	9.737098	2.130887	0.208805	0.014340	0.016124	0.041815	-0.645244	0.093100	-0.185470	0.536459	-0.325671	-0.627753	-0.460517
47655	9.626452	2.294734	0.165700	0.074136	-0.013360	0.023629	-0.645813	0.092857	-0.186190	0.536934	-0.325462	-0.628429	-0.459187
47656	9.597749	2.333591	0.176689	0.044647	-0.055411	0.019969	-0.645816	0.094072	-0.184553	0.536691	-0.325870	-0.629280	-0.458016
47657	9.756132	2.509230	0.017314	0.066117	-0.013611	-0.002018	-0.645543	0.095059	-0.184209	0.536875	-0.325416	-0.630046	-0.457068
47658	9.635903	2.329141	0.126921	0.085557	-0.060270	-0.023981	-0.644517	0.094316	-0.181144	0.536430	-0.324876	-0.631606	-0.455821
47659	9.514177	2.161429	0.038589	0.076235	-0.050965	0.036488	-0.646348	0.093216	-0.181621	0.536563	-0.325135	-0.632604	-0.454093
47660	9.543361	2.243686	0.038034	0.059844	-0.110376	0.045747	-0.645901	0.093077	-0.178938	0.535950	-0.326197	-0.634011	-0.452088
47661	9.560913	2.290471	-0.203875	0.056904	-0.130039	0.005404	-0.646173	0.094084	-0.175893	0.534669	-0.326979	-0.635874	-0.450421
47662	9.589225	2.252299	-0.265571	0.057639	-0.113143	0.031068	-0.647843	0.094201	-0.171897	0.533863	-0.327903	-0.637375	-0.448579
47663	9.500937	2.284872	-0.477043	0.033650	-0.119077	0.023669	-0.648678	0.094526	-0.169456	0.532721	-0.329060	-0.638787	-0.447078
47664	9.472288	2.160217	-0.389824	0.029822	-0.114042	0.016289	-0.649086	0.095759	-0.165118	0.531581	-0.330097	-0.640137	-0.445738
47665	9.486367	2.182729	-0.448177	0.020369	-0.081832	0.001543	-0.649637	0.095943	-0.162831	0.530623	-0.330777	-0.641175	-0.444882
47666	9.514847	2.183290	-0.504796	0.006290	-0.055250	0.019829	-0.648330	0.093878	-0.162263	0.530110	-0.331581	-0.641664	-0.444190
47667	9.486682	2.187057	-0.409511	0.006519	-0.020608	0.025277	-0.648909	0.095820	-0.160575	0.530054	-0.332166	-0.641771	-0.443665
47668	9.544031	2.226520	-0.488697	0.039000	0.009975	0.005122	-0.648629	0.096635	-0.159675	0.530461	-0.331859	-0.641953	-0.443145
47669	9.476832	2.167982	-0.428592	0.031748	-0.003130	0.008776	-0.648354	0.096946	-0.160226	0.530648	-0.331807	-0.642208	-0.442589
47670	9.579368	2.174701	-0.260878	0.057434	0.028100	0.008805	-0.648919	0.096811	-0.160229	0.531444	-0.331189	-0.642337	-0.441910
47671	9.515353	2.177526	-0.437217	0.018152	-0.006862	-0.020597	-0.649177	0.094805	-0.160353	0.531236	-0.330932	-0.642703	-0.441821
47672	9.597835	2.163788	-0.360678	0.026969	0.034609	-0.037144	-0.648628	0.095959	-0.160569	0.531507	-0.329989	-0.642796	-0.442064
47673	9.534816	2.279507	-0.456605	0.056558	0.028233	-0.024228	-0.647917	0.094740	-0.162355	0.531971	-0.328963	-0.643151	-0.441755
47674	9.558686	2.050462	-0.388939	0.096992	0.011103	-0.016812	-0.649170	0.093562	-0.161424	0.532579	-0.327742	-0.643977	-0.440725
47675	9.611528	2.138194	-0.448317	0.054161	0.007357	-0.044392	-0.647896	0.093550	-0.161579	0.532582	-0.326666	-0.644660	-0.440521
47676	9.640994	2.361421	-0.472119	0.088316	-0.015930	0.005304	-0.648191	0.093624	-0.162990	0.532978	-0.326059	-0.645551	-0.439186
47677	9.524859	2.138665	-0.437826	0.096910	-0.016517	-0.016762	-0.649876	0.093293	-0.161576	0.533192	-0.325090	-0.646680	-0.437982
47678	9.616632	2.088881	-0.390856	0.078831	-0.046565	-0.005725	-0.648742	0.092340	-0.163065	0.533029	-0.324706	-0.647883	-0.436684
47679	9.511520	2.236810	-0.335233	0.088862	-0.029939	-0.007564	-0.649691	0.091313	-0.159432	0.533099	-0.324055	-0.649016	-0.435398
47680	9.566742	1.858039	-0.511273	0.072456	-0.066680	-0.038791	-0.650802	0.089866	-0.158944	0.532341	-0.323485	-0.650587	-0.434404
47681	9.573849	2.307667	-0.407154	0.045201	-0.098898	0.009001	-0.648239	0.089887	-0.157265	0.531376	-0.324114	-0.651958	-0.433060
47682	9.649945	2.167432	-0.478550	0.088429	-0.077237	0.014547	-0.650192	0.088541	-0.155628	0.531046	-0.324151	-0.653431	-0.431211
47683	9.586999	2.231804	-0.543412	0.100256	-0.081772	0.012737	-0.651322	0.089869	-0.152980	0.530690	-0.324089	-0.655062	-0.429219
47684	9.557832	2.154397	-0.542826	0.108817	-0.053808	0.021865	-0.651014	0.089588	-0.150304	0.530853	-0.323805	-0.656403	-0.427176
47685	9.604654	2.129626	-0.708997	0.079134	-0.069625	0.042020	-0.650888	0.091806	-0.148605	0.530765	-0.324242	-0.657525	-0.425225
47686	9.483284	2.171730	-0.530263	0.132911	-0.083307	0.036628	-0.652423	0.091561	-0.146052	0.530818	-0.324140	-0.659281	-0.422509
47687	9.517890	2.118070	-0.705828	0.159011	-0.088824	0.020164	-0.651537	0.089338	-0.145065	0.530804	-0.323594	-0.661408	-0.419611
47688	9.377960	2.085202	-0.712886	0.192836	-0.099999	0.020211	-0.652110	0.091252	-0.142811	0.530873	-0.322766	-0.663936	-0.416155
47689	9.383994	2.151337	-0.584656	0.218178	-0.105063	0.011110	-0.654478	0.089188	-0.141073	0.530935	-0.321590	-0.666760	-0.412456
47690	9.381678	2.160267	-0.886457	0.258061	-0.106122	-0.003501	-0.654609	0.089660	-0.138914	0.531122	-0.319787	-0.670014	-0.408322
47691	9.270329	2.039977	-0.899986	0.308421	-0.115608	-0.001597	-0.655264	0.086960	-0.136523	0.531482	-0.317546	-0.673729	-0.403461
47692	9.452616	1.957244	-0.974979	0.279406	-0.116025	0.007547	-0.656216	0.085946	-0.133172	0.531722	-0.315722	-0.677144	-0.398833
47693	9.670527	1.855658	-1.109400	0.247989	-0.174591	0.035133	-0.657178	0.085787	-0.129625	0.531157	-0.315070	-0.680715	-0.393993
47694	9.880736	1.769582	-1.311068	0.136791	-0.243180	-0.012662	-0.655990	0.085189	-0.123715	0.528581	-0.315462	-0.684437	-0.390682
47695	9.776270	1.923020	-1.484913	0.047256	-0.259467	-0.075209	-0.659602	0.083762	-0.116959	0.524695	-0.316086	-0.687985	-0.389181
47696	9.616700	2.027508	-1.596627	-0.042416	-0.261064	-0.075403	-0.660403	0.083754	-0.110708	0.520218	-0.317628	-0.690851	-0.388857
47697	9.450421	2.003628	-1.897341	-0.077319	-0.253622	-0.013138	-0.660321	0.081683	-0.103745	0.516068	-0.320354	-0.692941	-0.388433
47698	9.338989	2.027386	-1.982395	-0.085206	-0.254604	0.034539	-0.663229	0.081869	-0.094908	0.512229	-0.323797	-0.694663	-0.387583
47699	9.502380	1.995343	-2.029779	-0.156616	-0.240329	0.030735	-0.662920	0.083575	-0.088702	0.508049	-0.327827	-0.695687	-0.387860
47700	9.464032	1.919641	-1.970865	-0.166954	-0.201923	0.050821	-0.665005	0.085103	-0.081066	0.504502	-0.331910	-0.696084	-0.388305
47701	9.377250	1.869091	-1.953455	-0.198171	-0.171954	0.043345	-0.664868	0.088460	-0.076174	0.501063	-0.335989	-0.695971	-0.389450
47702	9.396836	1.985490	-1.963091	-0.192537	-0.138064	0.046078	-0.665980	0.089682	-0.071405	0.498170	-0.339748	-0.695520	-0.390704
47703	9.392417	2.026288	-1.928842	-0.202665	-0.122170	0.042369	-0.663423	0.091070	-0.068220	0.495360	-0.343453	-0.694844	-0.392237
47704	9.446817	1.971588	-2.037518	-0.176562	-0.097145	0.023111	-0.664125	0.093168	-0.063825	0.492944	-0.346399	-0.694238	-0.393760
47705	9.517262	1.977426	-1.967648	-0.168384	-0.063921	0.052455	-0.664549	0.094498	-0.061467	0.491243	-0.349435	-0.693158	-0.395105
47706	9.466512	1.946332	-1.973199	-0.158311	-0.062119	0.052455	-0.664114	0.095501	-0.058571	0.489658	-0.352320	-0.692128	-0.396314
47707	9.453084	1.871460	-1.808926	-0.114814	-0.035399	0.034135	-0.663706	0.098125	-0.056424	0.488578	-0.354342	-0.691299	-0.397290
47708	9.310168	1.946934	-1.935945	-0.184239	-0.064877	0.006496	-0.663990	0.099330	-0.054501	0.486396	-0.356856	-0.690400	-0.399275
47709	9.356196	2.102284	-1.970472	-0.208243	-0.025243	-0.039458	-0.664120	0.099529	-0.052643	0.484193	-0.358679	-0.689232	-0.402325
47710	9.411430	2.151006	-2.015700	-0.189094	-0.029778	-0.041229	-0.663538	0.099430	-0.050810	0.482064	-0.360289	-0.688272	-0.405078
47711	9.335366	2.188744	-1.896662	-0.144995	-0.009087	-0.035677	-0.664665	0.099146	-0.050533	0.480555	-0.361405	-0.687411	-0.407332
47712	9.392885	2.223031	-1.951732	-0.142991	-0.016877	-0.028304	-0.663229	0.097415	-0.050939	0.479037	-0.362627	-0.686596	-0.409403
47713	9.455632	2.222425	-1.939590	-0.109078	-0.039333	-0.023600	-0.664342	0.097580	-0.048080	0.477465	-0.363802	-0.686219	-0.410828
47714	9.498939	2.239310	-1.955593	-0.069513	-0.017726	-0.017122	-0.663769	0.097803	-0.046937	0.476549	-0.364485	-0.685921	-0.411780
47715	9.465344	2.144177	-1.896983	-0.067532	-0.075478	-0.006036	-0.664453	0.096336	-0.046171	0.474927	-0.365797	-0.686093	-0.412205
47716	9.348866	2.195196	-2.022735	-0.018231	-0.077258	-0.009629	-0.663177	0.097381	-0.044415	0.473637	-0.366571	-0.686733	-0.411936
47717	9.382462	2.234230	-2.057554	-0.060159	-0.062666	-0.005133	-0.663987	0.096092	-0.041366	0.472248	-0.367714	-0.686833	-0.412345
47718	9.305819	2.199808	-1.982445	-0.023413	-0.069623	0.001352	-0.664272	0.096772	-0.040469	0.471111	-0.368626	-0.687273	-0.412099
47719	9.324687	2.224779	-2.045793	-0.015575	-0.019872	0.015976	-0.662398	0.096556	-0.036670	0.470811	-0.369281	-0.687177	-0.412015
47720	9.310444	2.231822	-2.021059	0.004453	-0.019719	0.012343	-0.663419	0.098076	-0.037984	0.470653	-0.369674	-0.687291	-0.411652
47721	9.300549	2.210387	-2.044984	0.010323	0.003493	0.024239	-0.663428	0.098794	-0.037938	0.470935	-0.370003	-0.687126	-0.411311
47722	9.338735	2.181493	-2.080419	0.035995	0.012580	0.025195	-0.662722	0.098927	-0.037937	0.471562	-0.370005	-0.687102	-0.410629
47723	9.348536	2.146992	-2.044777	0.049875	0.015892	0.030720	-0.663734	0.100126	-0.038561	0.472361	-0.369945	-0.687094	-0.409777
47724	9.374764	2.093633	-2.058183	0.065833	0.037184	0.043560	-0.662915	0.101892	-0.039594	0.473697	-0.369713	-0.686946	-0.408691
47725	9.405983	2.030185	-2.045271	0.063699	0.010120	0.034420	-0.663222	0.104165	-0.038881	0.474550	-0.369619	-0.687074	-0.407570
47726	9.338982	2.024962	-1.982410	0.076827	-0.014746	0.049152	-0.665208	0.103677	-0.040027	0.475302	-0.369772	-0.687468	-0.405887
47727	9.372293	2.108394	-2.072488	0.041014	0.039372	0.038921	-0.663264	0.105870	-0.041327	0.476427	-0.369715	-0.687094	-0.405253
47728	9.410362	2.050434	-2.110523	0.047213	0.039855	0.030672	-0.663403	0.105592	-0.041485	0.477556	-0.369454	-0.686860	-0.404557
47729	9.343114	2.016373	-2.067166	0.061896	0.019322	0.034385	-0.661729	0.107849	-0.041076	0.478521	-0.369295	-0.686878	-0.403531
47730	9.371830	2.065301	-2.113816	0.039426	0.028883	0.014152	-0.660901	0.108365	-0.043038	0.479307	-0.368971	-0.686805	-0.403018
47731	9.458358	2.011417	-2.119819	0.021695	0.056403	0.032435	-0.662930	0.110790	-0.044853	0.480466	-0.368869	-0.686157	-0.402835
