# Supplementary material for: Identification of Haptic Based Guiding Using Hard Reins
Source: PLoS One. 2015 Jul 22;10(7):e0132020. doi: 10.1371/journal.pone.0132020 (PMC4511788; doi:10.1371/journal.pone.0132020)
Supplement: S9 File — (ZIP) [file pone.0132020.s009.zip › Exp2_MotionData2/Subject10/path1/T10/gh10.txt]

// Start Time: 0
// Sample rate: 25.0Hz
// Scenario: 4.9
// Firmware Version: 2.6.1
Counter	Acc_X	Acc_Y	Acc_Z	Gyr_X	Gyr_Y	Gyr_Z	Mag_X	Mag_Y	Mag_Z	Quat_w	Quat_x	Quat_y	Quat_z
47078	0.980705	-9.572343	0.680738	0.093038	-0.011422	0.014451	0.078363	0.860823	-0.276897	-0.700450	0.617050	0.272410	-0.233263
47079	1.054070	-9.778091	0.983426	0.078398	-0.000491	0.012524	0.077986	0.858615	-0.279253	-0.701357	0.615954	0.271966	-0.233952
47080	1.092863	-9.826344	0.923094	-0.039657	0.034081	-0.002889	0.078790	0.857909	-0.280569	-0.701077	0.616577	0.271766	-0.233381
47081	0.929212	-9.883949	1.059999	-0.131593	0.050414	0.003998	0.079435	0.859293	-0.278216	-0.699714	0.618608	0.271694	-0.232178
47082	0.865439	-9.642465	1.350875	-0.043080	0.052275	-0.010341	0.079417	0.861500	-0.276382	-0.699523	0.619320	0.271348	-0.231259
47083	0.899375	-9.678277	1.413108	0.004378	0.030363	-0.022062	0.080464	0.862055	-0.274425	-0.699875	0.619186	0.271235	-0.230686
47084	0.986962	-9.844050	1.435607	0.007977	0.019415	-0.019247	0.079935	0.862195	-0.274683	-0.700179	0.618983	0.271221	-0.230324
47085	0.963054	-9.890080	1.357916	0.069387	-0.009790	-0.029963	0.079942	0.861911	-0.275731	-0.701176	0.617684	0.271459	-0.230496
47086	0.923753	-9.738712	1.316460	0.086947	-0.019862	-0.044633	0.076511	0.861653	-0.278061	-0.702356	0.616051	0.271949	-0.230697
47087	0.991396	-9.777980	1.052463	0.064104	-0.013459	-0.043828	0.075732	0.861089	-0.280674	-0.703338	0.614719	0.272426	-0.230693
47088	1.049016	-9.724811	1.087357	0.072867	-0.007966	-0.046562	0.074420	0.859179	-0.281581	-0.704413	0.613323	0.272837	-0.230644
47089	1.023713	-9.474790	1.037812	0.079598	-0.020717	-0.033600	0.073367	0.858906	-0.282752	-0.705497	0.611788	0.273219	-0.230955
47090	1.169294	-9.669453	1.022036	0.119947	0.006765	-0.033423	0.071800	0.857794	-0.286276	-0.707162	0.609863	0.273042	-0.231167
47091	1.043095	-9.499175	0.932020	0.138988	0.006796	-0.025955	0.071689	0.856125	-0.289157	-0.709074	0.607653	0.272670	-0.231566
47092	1.063307	-9.691389	1.001534	0.128420	0.021449	-0.007564	0.070661	0.853631	-0.293472	-0.710792	0.605807	0.271926	-0.232010
47093	1.118996	-9.736651	1.102248	0.096053	0.032390	-0.004050	0.071736	0.853181	-0.296232	-0.712207	0.604442	0.271124	-0.232169
47094	0.870622	-9.724760	1.205727	0.082983	0.030490	-0.009663	0.072803	0.853154	-0.297681	-0.713429	0.603271	0.270480	-0.232217
47095	0.866433	-9.851743	1.367155	0.104218	0.024078	-0.018770	0.072815	0.852316	-0.299385	-0.714956	0.601670	0.269924	-0.232318
47096	0.876043	-9.849744	1.242436	0.085033	0.010332	-0.028996	0.072706	0.849692	-0.302005	-0.716178	0.600265	0.269791	-0.232344
47097	1.063847	-9.796525	1.216127	0.020431	0.012070	-0.048702	0.070992	0.849831	-0.303693	-0.716761	0.599652	0.270152	-0.231711
47098	1.044394	-9.757735	1.312518	-0.030428	0.008377	-0.037882	0.070592	0.849570	-0.302904	-0.716622	0.599839	0.270697	-0.231019
47099	1.029179	-9.598919	1.324206	-0.067240	0.008327	-0.041769	0.069523	0.850958	-0.302109	-0.716096	0.600504	0.271432	-0.230057
47100	1.110480	-9.459454	1.250098	-0.099912	-0.011740	-0.019757	0.066600	0.851826	-0.300775	-0.714922	0.601682	0.272382	-0.229506
47101	1.081958	-9.546121	1.253418	-0.090220	-0.011739	-0.021550	0.067103	0.854995	-0.297896	-0.713912	0.602692	0.273266	-0.228948
47102	1.101282	-9.555888	1.200646	-0.088561	-0.006229	-0.014165	0.066955	0.856248	-0.295799	-0.712881	0.603767	0.273999	-0.228452
47103	1.101774	-9.661927	1.151149	-0.116533	-0.017220	-0.012438	0.067207	0.856949	-0.293836	-0.711474	0.605175	0.274970	-0.227945
47104	1.135648	-9.685822	1.179939	-0.083299	-0.002549	-0.008599	0.066141	0.856295	-0.292125	-0.710491	0.606212	0.275574	-0.227528
47105	1.144964	-9.613353	1.257865	-0.109677	-0.002553	0.002338	0.066125	0.857412	-0.289898	-0.709177	0.607663	0.276122	-0.227090
47106	1.067578	-9.565498	1.224204	-0.081643	-0.002549	-0.004908	0.063984	0.859652	-0.287129	-0.708190	0.608689	0.276680	-0.226743
47107	1.106187	-9.570036	1.282117	-0.011682	-0.002447	0.004676	0.066356	0.860191	-0.285314	-0.708063	0.608755	0.276748	-0.226881
47108	1.140584	-9.704636	1.304557	-0.041463	0.004859	0.014673	0.066618	0.861145	-0.285316	-0.707519	0.609357	0.276771	-0.226933
47109	1.077881	-9.705058	1.217541	-0.034463	-0.017073	0.013818	0.065817	0.861437	-0.284392	-0.706999	0.609722	0.277032	-0.227257
47110	1.165217	-9.820522	1.175925	-0.006341	-0.002424	0.006565	0.067402	0.863056	-0.284797	-0.706866	0.609733	0.277131	-0.227516
47111	1.169979	-9.805920	1.221787	0.009496	-0.002428	-0.000739	0.068206	0.861673	-0.285459	-0.707035	0.609456	0.277162	-0.227699
47112	1.039024	-9.650154	1.112318	-0.060597	-0.009841	-0.007555	0.067402	0.863329	-0.284928	-0.706248	0.610103	0.277828	-0.227597
47113	1.039100	-9.667064	1.092875	-0.067674	-0.013483	0.000722	0.066861	0.864171	-0.283351	-0.705407	0.610873	0.278343	-0.227511
47114	1.126130	-9.725393	0.872005	-0.053632	-0.002496	-0.008444	0.067119	0.864997	-0.282567	-0.704739	0.611438	0.278906	-0.227371
47115	1.116357	-9.699018	0.850677	-0.051906	0.012125	-0.010305	0.067633	0.866379	-0.280606	-0.704275	0.612046	0.279126	-0.226902
47116	0.973984	-9.672771	0.868922	-0.011693	-0.009773	-0.004537	0.065644	0.865593	-0.279411	-0.704075	0.612024	0.279520	-0.227101
47117	1.107294	-9.826972	0.731164	-0.035969	0.017589	-0.026837	0.066831	0.866130	-0.279028	-0.703901	0.612350	0.279792	-0.226422
47118	1.147754	-9.711044	0.833997	-0.051841	0.021251	-0.017700	0.065895	0.866566	-0.277579	-0.703448	0.612968	0.280073	-0.225809
47119	1.118586	-9.663125	0.791184	-0.107894	0.026668	-0.019841	0.066413	0.868078	-0.276273	-0.702404	0.614390	0.280459	-0.224713
47120	1.186340	-9.716024	0.762266	-0.123639	0.032148	-0.019001	0.066647	0.870579	-0.272082	-0.701133	0.616056	0.280922	-0.223540
47121	1.164719	-9.730309	0.819481	-0.135862	0.035780	-0.019992	0.066900	0.869648	-0.269203	-0.699785	0.617907	0.281306	-0.222167
47122	1.186389	-9.722964	0.843793	-0.153453	0.022996	-0.008986	0.065812	0.872975	-0.266050	-0.698026	0.619977	0.281944	-0.221124
47123	1.159335	-9.609875	0.859531	-0.109838	0.008446	0.002325	0.065664	0.874229	-0.263952	-0.696741	0.621458	0.282315	-0.220546
47124	1.222447	-9.701333	0.815625	-0.092304	0.004825	0.004273	0.066702	0.876567	-0.261471	-0.695569	0.622658	0.282779	-0.220265
47125	1.273495	-9.787724	0.853301	-0.082545	-0.001573	-0.001199	0.067751	0.876033	-0.258991	-0.694586	0.623682	0.283212	-0.219913
47126	1.188997	-9.769039	0.737540	-0.060753	-0.008854	0.002611	0.066677	0.877430	-0.257279	-0.693721	0.624355	0.283784	-0.219997
47127	1.232253	-9.740191	0.704739	-0.022238	-0.000587	-0.000898	0.066140	0.878537	-0.256619	-0.693498	0.624542	0.283933	-0.219978
47128	1.174445	-9.749721	0.766484	-0.018722	-0.009731	0.000977	0.066927	0.878952	-0.255316	-0.693167	0.624627	0.284331	-0.220264
47129	1.179217	-9.745407	0.617745	-0.020514	0.006720	-0.002747	0.066136	0.878138	-0.255571	-0.693017	0.624809	0.284394	-0.220139
47130	1.193437	-9.692358	0.642629	-0.011841	0.012228	0.002824	0.065868	0.878691	-0.255307	-0.692859	0.624867	0.284520	-0.220311
47131	1.174286	-9.721272	0.642045	-0.006527	0.024096	-0.003627	0.065608	0.878683	-0.256353	-0.692988	0.624925	0.284291	-0.220035
47132	1.179096	-9.718873	0.637322	0.016132	0.021406	0.006643	0.067448	0.880456	-0.254795	-0.693250	0.624703	0.284017	-0.220191
47133	1.205946	-9.788617	0.631793	0.014523	0.026863	-0.004443	0.067192	0.880849	-0.256758	-0.693662	0.624476	0.283668	-0.219988
47134	1.175207	-9.913575	0.696973	-0.050146	0.016727	-0.004751	0.067191	0.878950	-0.255187	-0.693099	0.625062	0.283952	-0.219734
47135	1.087647	-9.749912	0.760870	-0.060714	0.006647	-0.004801	0.066770	0.881037	-0.252170	-0.692461	0.625782	0.284214	-0.219355
47136	1.096910	-9.667974	0.793314	-0.055381	-0.026267	-0.012110	0.066116	0.879536	-0.252558	-0.691635	0.626230	0.285160	-0.219453
47137	1.053183	-9.603486	0.678577	-0.032671	-0.026248	-0.015690	0.066108	0.880094	-0.251510	-0.691213	0.626350	0.285884	-0.219500
47138	1.063174	-9.678184	0.641612	0.016242	-0.049911	0.001210	0.065841	0.880781	-0.251507	-0.691114	0.625810	0.286606	-0.220410
47139	1.137949	-9.690499	0.514900	0.035342	-0.022429	0.010499	0.065449	0.879688	-0.251767	-0.691447	0.625157	0.286646	-0.221163
47140	1.143132	-9.770184	0.429806	0.061682	-0.026066	0.004182	0.066658	0.878419	-0.254266	-0.692036	0.624107	0.286804	-0.222081
47141	1.165028	-9.808360	0.511099	0.068708	-0.009609	0.005117	0.065343	0.878958	-0.256481	-0.692875	0.623022	0.286588	-0.222789
47142	1.077923	-9.740948	0.573650	0.047640	0.004979	0.006826	0.066416	0.877291	-0.257801	-0.693443	0.622305	0.286371	-0.223305
47143	1.063325	-9.712019	0.597926	0.016177	0.003099	0.001130	0.064695	0.877444	-0.258180	-0.693712	0.621985	0.286259	-0.223502
47144	1.147901	-9.750201	0.641393	0.018880	0.008585	-0.002552	0.065758	0.876882	-0.258451	-0.693984	0.621628	0.286239	-0.223680
47145	1.181530	-9.721045	0.704534	0.079338	0.010466	-0.007786	0.065633	0.876055	-0.259236	-0.695119	0.620413	0.285853	-0.224022
47146	1.131022	-9.747648	0.694087	0.082873	0.015937	-0.011469	0.066311	0.875473	-0.261861	-0.696284	0.619172	0.285498	-0.224288
47147	1.222544	-9.725708	0.724057	0.068872	0.006799	-0.009678	0.065535	0.874360	-0.264606	-0.697273	0.618072	0.285233	-0.224587
47148	1.232228	-9.735429	0.690401	0.033902	-0.002385	-0.013531	0.064885	0.873801	-0.266566	-0.697713	0.617390	0.285436	-0.224839
47149	1.164547	-9.702107	0.623017	-0.010050	0.004907	-0.000848	0.064872	0.874911	-0.264993	-0.697670	0.617437	0.285446	-0.224831
47150	1.198258	-9.692382	0.633071	-0.022340	0.006735	0.002779	0.065278	0.874346	-0.266307	-0.697386	0.617664	0.285594	-0.224899
47151	1.193437	-9.692358	0.642629	-0.002280	0.001293	0.011195	0.063682	0.873428	-0.264198	-0.697359	0.617660	0.285475	-0.225145
47152	1.203084	-9.692289	0.657124	-0.048660	0.004896	0.010032	0.065004	0.874640	-0.264601	-0.696683	0.618256	0.285744	-0.225262
47153	1.203253	-9.725804	0.707071	-0.043255	0.013090	-0.002873	0.065129	0.874789	-0.263293	-0.696276	0.618799	0.285821	-0.224929
47154	1.203409	-9.759550	0.689794	-0.032773	-0.002420	0.002743	0.064724	0.874266	-0.261325	-0.695789	0.619101	0.286205	-0.225118
47155	1.169185	-9.658391	0.738907	-0.043197	0.001184	-0.010242	0.066438	0.876433	-0.261469	-0.695348	0.619547	0.286541	-0.224829
47156	1.174443	-9.749753	0.756881	-0.011709	-0.006071	-0.000838	0.064576	0.877283	-0.260667	-0.695120	0.619524	0.286913	-0.225120
47157	1.145418	-9.730602	0.744875	-0.013506	-0.012465	0.002852	0.063787	0.876603	-0.261185	-0.694911	0.619568	0.287141	-0.225353
47158	1.135568	-9.687318	0.742989	-0.055482	-0.013442	-0.003822	0.064044	0.876616	-0.259616	-0.694119	0.620112	0.287830	-0.225420
47159	1.145605	-9.769004	0.773146	-0.013501	-0.006065	0.004690	0.065088	0.877449	-0.257266	-0.693941	0.620193	0.287943	-0.225602
47160	1.155368	-9.795568	0.739255	0.011223	-0.002435	-0.017338	0.064563	0.877174	-0.257917	-0.694138	0.619830	0.288241	-0.225611
47161	1.169516	-9.730776	0.680278	0.016410	-0.009729	-0.015457	0.065770	0.876859	-0.260677	-0.694400	0.619363	0.288519	-0.225732
47162	1.162179	-9.709167	0.670910	0.002218	0.010400	-0.000795	0.063116	0.877442	-0.260132	-0.694468	0.619256	0.288522	-0.225813
47163	1.203065	-9.687411	0.676398	0.021522	0.012241	-0.006237	0.063643	0.877035	-0.259219	-0.694878	0.618870	0.288358	-0.225818
47164	1.178886	-9.673031	0.673974	0.026801	0.009492	-0.009899	0.063129	0.876466	-0.261966	-0.695294	0.618377	0.288350	-0.225899
47165	1.174038	-9.668285	0.657190	0.016278	0.003088	-0.008097	0.063129	0.876467	-0.261835	-0.695593	0.618013	0.288361	-0.225960
47166	1.222719	-9.764339	0.685106	0.021461	0.012270	0.004842	0.063532	0.876180	-0.262755	-0.695894	0.617694	0.288150	-0.226174
47167	1.160061	-9.769164	0.718063	-0.036198	0.003032	-0.004667	0.062607	0.875099	-0.262486	-0.695527	0.618082	0.288357	-0.225981
47168	1.120742	-9.612885	0.705484	-0.043424	0.003055	0.008208	0.063131	0.876327	-0.262228	-0.694943	0.618624	0.288567	-0.226027
47169	1.186204	-9.687134	0.767471	-0.006602	-0.015170	0.012119	0.063914	0.876883	-0.260400	-0.694761	0.618613	0.288684	-0.226464
47170	1.130602	-9.658601	0.700133	-0.018956	-0.017000	0.017594	0.064573	0.877425	-0.260143	-0.694344	0.618808	0.288882	-0.226957
47171	1.257003	-9.874852	0.715085	-0.025788	-0.018829	0.014809	0.062853	0.876627	-0.259868	-0.693892	0.619062	0.289104	-0.227366
47172	1.165050	-9.807950	0.631140	-0.048753	-0.024309	0.028539	0.063919	0.875788	-0.260532	-0.692990	0.619670	0.289465	-0.227999
47173	1.160555	-9.880410	0.553259	-0.067852	-0.011573	0.011815	0.064032	0.877860	-0.258305	-0.692066	0.620526	0.289816	-0.228031
47174	1.078150	-9.789089	0.568175	-0.020438	-0.000622	-0.010119	0.063642	0.876495	-0.258565	-0.691836	0.620636	0.290177	-0.227973
47175	1.111634	-9.731230	0.581303	-0.009983	-0.002426	-0.007297	0.064039	0.877847	-0.259615	-0.691766	0.620625	0.290373	-0.227964
47176	1.128660	-9.765072	0.525771	-0.018772	0.004889	-0.004581	0.065074	0.879514	-0.255955	-0.691582	0.620793	0.290530	-0.227867
47177	1.121323	-9.740835	0.581259	0.011009	0.021358	-0.008149	0.064287	0.879236	-0.257259	-0.691911	0.620599	0.290312	-0.227673
47178	1.131012	-9.750465	0.574012	-0.016980	0.023152	-0.010139	0.063368	0.878551	-0.258430	-0.691849	0.620752	0.290364	-0.227379
47179	1.111551	-9.711823	0.627188	-0.006582	0.017702	0.000994	0.064159	0.878006	-0.257258	-0.691895	0.620840	0.290162	-0.227256
47180	1.070635	-9.726278	0.645809	0.012721	0.016792	-0.002600	0.065482	0.879351	-0.258054	-0.692158	0.620632	0.289998	-0.227234
47181	1.145203	-9.692719	0.565351	-0.036401	0.012205	0.004544	0.064686	0.879363	-0.257786	-0.691784	0.621129	0.289963	-0.227058
47182	1.140610	-9.740821	0.574237	-0.050306	0.013996	-0.002910	0.063614	0.879536	-0.255419	-0.691231	0.621756	0.290175	-0.226753
47183	1.126215	-9.755239	0.588304	-0.013540	0.005813	-0.000866	0.065589	0.881165	-0.254387	-0.691127	0.621878	0.290191	-0.226714
47184	1.111905	-9.789021	0.568491	-0.002196	0.012231	0.002875	0.064273	0.878448	-0.253984	-0.691150	0.621883	0.290099	-0.226748
47185	1.116462	-9.731096	0.617360	-0.045044	0.012168	-0.002883	0.065067	0.878712	-0.254122	-0.690700	0.622459	0.290194	-0.226421
47186	1.121366	-9.750518	0.564318	-0.064408	0.004868	0.008107	0.066119	0.880073	-0.253606	-0.689875	0.623311	0.290439	-0.226277
47187	1.116645	-9.769580	0.621624	-0.025702	-0.001532	-0.007376	0.065309	0.881469	-0.251634	-0.689605	0.623530	0.290689	-0.226173
47188	1.109271	-9.738191	0.658006	-0.013604	0.010394	0.006508	0.066239	0.880096	-0.251118	-0.689465	0.623713	0.290614	-0.226196
47189	1.130822	-9.712105	0.533736	-0.040859	0.003084	0.013765	0.065701	0.881068	-0.250327	-0.688939	0.624282	0.290603	-0.226239
47190	1.169776	-9.788773	0.607446	-0.034506	-0.002431	-0.000956	0.065700	0.880798	-0.249935	-0.688490	0.624643	0.290909	-0.226216
47191	1.147797	-9.731189	0.572038	-0.019746	-0.002396	0.006499	0.065566	0.881618	-0.250195	-0.688232	0.624852	0.290969	-0.226349
47192	1.130524	-9.649583	0.522607	-0.057404	-0.009756	0.002624	0.065167	0.881626	-0.249799	-0.687437	0.625514	0.291436	-0.226335
47193	1.181521	-9.726464	0.526806	0.018806	0.004950	0.000224	0.065416	0.883419	-0.248097	-0.687732	0.625188	0.291299	-0.226514
47194	1.155118	-9.750499	0.550229	0.000312	0.001303	0.013979	0.065426	0.883128	-0.249800	-0.687680	0.625182	0.291190	-0.226831
47195	1.145539	-9.767625	0.473077	-0.039885	0.004895	0.004542	0.064900	0.882311	-0.250058	-0.687222	0.625687	0.291267	-0.226728
47196	1.121265	-9.731448	0.511769	-0.010181	-0.000548	0.010236	0.065436	0.881208	-0.250325	-0.687037	0.625787	0.291295	-0.226975
47197	1.135646	-9.712054	0.545785	0.009187	-0.000555	-0.000742	0.065431	0.882031	-0.250063	-0.687186	0.625561	0.291291	-0.227153
47198	1.131057	-9.765329	0.448967	-0.013639	0.004924	0.004675	0.065563	0.881216	-0.249409	-0.687023	0.625710	0.291309	-0.227213
47199	1.106618	-9.692961	0.516974	0.003849	0.004935	0.004758	0.065289	0.882867	-0.248751	-0.687112	0.625614	0.291185	-0.227367
47200	1.121263	-9.731498	0.497364	0.018799	0.004941	-0.000701	0.064628	0.882599	-0.248877	-0.687379	0.625286	0.291122	-0.227541
47201	1.189112	-9.803565	0.492186	-0.001205	0.012216	-0.010036	0.065434	0.881212	-0.249932	-0.687515	0.625207	0.291107	-0.227369
47202	1.111775	-9.765254	0.482398	-0.034575	0.014016	-0.002829	0.065034	0.881763	-0.249929	-0.687172	0.625636	0.291201	-0.227102
47203	1.116516	-9.748425	0.475476	-0.001201	0.015849	-0.015584	0.065300	0.881351	-0.249800	-0.687353	0.625542	0.291205	-0.226808
47204	1.183946	-9.731437	0.478745	-0.004784	0.015876	-0.007295	0.064900	0.881090	-0.249011	-0.687419	0.625551	0.291181	-0.226617
47205	1.142959	-9.731503	0.483163	-0.020594	0.021348	-0.002770	0.066222	0.882572	-0.249807	-0.687330	0.625823	0.291040	-0.226315
47206	1.111578	-9.721793	0.526219	-0.017079	0.015860	-0.002746	0.064896	0.882726	-0.249534	-0.687217	0.626021	0.291027	-0.226128
47207	1.174260	-9.721766	0.497996	-0.001295	0.004917	-0.004492	0.064241	0.881091	-0.249661	-0.687283	0.625942	0.291046	-0.226121
47208	1.154886	-9.702439	0.531696	0.005684	-0.006038	-0.000751	0.064769	0.881089	-0.249272	-0.687323	0.625744	0.291195	-0.226356
47209	1.159789	-9.721876	0.473852	-0.013614	0.012226	0.000048	0.064892	0.882191	-0.248356	-0.687257	0.625893	0.291114	-0.226247
47210	1.135811	-9.750882	0.449214	-0.004906	0.001283	0.006570	0.064896	0.882183	-0.249142	-0.687172	0.625915	0.291123	-0.226434
47211	1.138169	-9.738781	0.468612	0.002171	-0.000557	-0.000775	0.064507	0.880950	-0.249794	-0.687232	0.625786	0.291157	-0.226565
47212	1.111664	-9.741142	0.497140	-0.005811	0.003112	0.010252	0.065037	0.879587	-0.248751	-0.687130	0.625850	0.291098	-0.226773
47213	1.102172	-9.774988	0.455764	-0.032811	-0.000605	-0.002797	0.065962	0.880257	-0.249020	-0.686760	0.626191	0.291315	-0.226673
47214	1.135815	-9.750800	0.473222	-0.018875	0.008568	0.002796	0.064493	0.882607	-0.248221	-0.686558	0.626414	0.291338	-0.226640
47215	1.082638	-9.721992	0.485134	-0.001239	0.005800	-0.011880	0.064898	0.881636	-0.249142	-0.686662	0.626297	0.291438	-0.226520
47216	1.111514	-9.709893	0.487974	-0.006675	0.006759	0.006549	0.065950	0.881097	-0.247186	-0.686591	0.626374	0.291367	-0.226613
47217	1.097214	-9.746115	0.458524	-0.008309	0.005815	-0.004531	0.065159	0.882321	-0.248751	-0.686572	0.626398	0.291406	-0.226554
47218	1.145401	-9.736162	0.526333	0.000310	0.010436	0.011196	0.065154	0.882058	-0.247703	-0.686585	0.626416	0.291208	-0.226720
47219	1.135634	-9.712292	0.476162	-0.004900	0.015895	0.002854	0.065694	0.881081	-0.249018	-0.686635	0.626481	0.291000	-0.226655
47220	1.126270	-9.769922	0.516078	0.009254	0.012224	-0.007219	0.064754	0.882205	-0.247176	-0.686857	0.626281	0.290959	-0.226589
47221	1.164665	-9.731344	0.516977	0.022399	0.008582	-0.009916	0.065687	0.881910	-0.248231	-0.687267	0.625861	0.290888	-0.226598
47222	1.111487	-9.702543	0.526488	-0.018808	0.004887	-0.004585	0.063843	0.882183	-0.250312	-0.687077	0.626023	0.291054	-0.226510
47223	1.145197	-9.692834	0.531740	-0.020536	0.001229	-0.006433	0.065156	0.881511	-0.247703	-0.686893	0.626178	0.291235	-0.226410
47224	1.116335	-9.709917	0.478416	0.001192	0.012253	0.006581	0.065032	0.882040	-0.249667	-0.686952	0.626172	0.291053	-0.226481
47225	1.176907	-9.769712	0.547763	0.003964	-0.007862	0.001093	0.066482	0.883122	-0.249154	-0.686988	0.625991	0.291154	-0.226740
47226	1.126289	-9.774800	0.496804	0.007418	-0.002374	0.002947	0.066226	0.881208	-0.249415	-0.687059	0.625814	0.291185	-0.226976
47227	1.116595	-9.765277	0.472840	-0.008280	-0.002409	-0.004516	0.063838	0.881785	-0.249133	-0.686998	0.625795	0.291337	-0.227019
47228	1.174483	-9.767353	0.535770	0.000430	-0.000549	0.002910	0.065957	0.882848	-0.249805	-0.686990	0.625719	0.291381	-0.227196
47229	1.174507	-9.774769	0.478049	-0.025740	0.001226	-0.008299	0.064890	0.883281	-0.248748	-0.686750	0.625932	0.291611	-0.227038
47230	1.099630	-9.746012	0.487356	0.005618	0.004938	0.004770	0.063573	0.881923	-0.249262	-0.686828	0.625818	0.291539	-0.227209
47231	1.138058	-9.712032	0.550610	0.009189	-0.007864	0.000192	0.066091	0.881621	-0.249282	-0.686935	0.625559	0.291628	-0.227486
47232	1.157618	-9.769769	0.542780	-0.024012	-0.008819	-0.002739	0.064630	0.882732	-0.249270	-0.686600	0.625751	0.291962	-0.227541
47233	1.135805	-9.745758	0.540513	0.005748	-0.007879	-0.004438	0.066224	0.882704	-0.250200	-0.686687	0.625510	0.292124	-0.227733
47234	1.174997	-9.875601	0.543859	0.019784	-0.013330	0.001187	0.065827	0.882708	-0.250328	-0.686857	0.625104	0.292268	-0.228150
47235	1.140843	-9.794086	0.477464	-0.036257	-0.011577	-0.004642	0.066896	0.882134	-0.251777	-0.686398	0.625421	0.292675	-0.228140
47236	1.145466	-9.750666	0.506924	0.002231	-0.002396	-0.004463	0.064371	0.882995	-0.250578	-0.686435	0.625269	0.292828	-0.228249
47237	1.135913	-9.769919	0.511366	0.000564	-0.002418	-0.011854	0.065304	0.883245	-0.251895	-0.686524	0.625079	0.293032	-0.228241
47238	1.130655	-9.678556	0.493393	-0.025762	0.004866	-0.012003	0.065025	0.884090	-0.249797	-0.686291	0.625305	0.293297	-0.227981
47239	1.169374	-9.707239	0.526962	-0.006626	-0.002379	0.004720	0.065285	0.885046	-0.249667	-0.686215	0.625310	0.293326	-0.228157
47240	1.183910	-9.721631	0.531697	-0.044234	-0.002424	0.002685	0.064479	0.885891	-0.248089	-0.685640	0.625840	0.293596	-0.228086
47241	1.159623	-9.688320	0.435910	-0.048674	-0.011559	0.004521	0.066201	0.885872	-0.248103	-0.684985	0.626378	0.293947	-0.228126
47242	1.125926	-9.700403	0.440227	-0.011964	0.004936	0.008372	0.065796	0.886434	-0.247051	-0.684831	0.626533	0.293896	-0.228228
47243	1.121441	-9.770071	0.475219	0.007254	-0.009642	0.019569	0.065413	0.884104	-0.247966	-0.684819	0.626401	0.293776	-0.228780
47244	1.083063	-9.813569	0.443041	-0.013684	-0.001463	0.012068	0.065935	0.885471	-0.247446	-0.684588	0.626571	0.293777	-0.229006
47245	1.049168	-9.784844	0.419121	-0.038136	0.003054	0.002706	0.065936	0.885739	-0.247970	-0.684157	0.627021	0.293900	-0.228903
47246	1.070858	-9.784981	0.366506	-0.025929	0.012218	0.004601	0.066069	0.886009	-0.248232	-0.683885	0.627375	0.293867	-0.228788
47247	1.080482	-9.780100	0.381068	-0.006587	0.004910	-0.002673	0.065394	0.885362	-0.245346	-0.683881	0.627375	0.293887	-0.228775
47248	1.147723	-9.722115	0.411318	-0.015262	0.004885	-0.011946	0.066320	0.886983	-0.246269	-0.683780	0.627457	0.294103	-0.228576
47249	1.145396	-9.738865	0.439870	-0.015403	0.016801	0.002801	0.066846	0.887256	-0.245750	-0.683711	0.627663	0.293933	-0.228435
47250	1.135783	-9.746168	0.420472	-0.027687	0.023190	0.004575	0.067776	0.886969	-0.246019	-0.683483	0.628093	0.293753	-0.228165
47251	1.193537	-9.721940	0.435755	-0.043538	0.019550	0.014653	0.066980	0.887115	-0.246013	-0.683023	0.628764	0.293527	-0.227984
47252	1.169630	-9.765318	0.430122	-0.008489	0.012271	0.013920	0.067495	0.887546	-0.243397	-0.682930	0.628937	0.293291	-0.228092
47253	1.143139	-9.770036	0.473021	-0.015372	0.015884	0.002804	0.068025	0.887132	-0.243140	-0.682860	0.629133	0.293136	-0.227959
47254	1.128470	-9.729340	0.420640	-0.024232	0.008584	0.010151	0.067227	0.887420	-0.242609	-0.682563	0.629482	0.293070	-0.227970
47255	1.174339	-9.741229	0.435305	-0.013727	0.006778	0.012055	0.067890	0.887818	-0.243138	-0.682420	0.629666	0.292917	-0.228086
47256	1.145394	-9.741533	0.363010	-0.034718	0.006744	0.007334	0.068292	0.886039	-0.242749	-0.681993	0.630132	0.292960	-0.228021
47257	1.111569	-9.724594	0.410946	-0.011927	0.004926	0.004681	0.067099	0.886598	-0.242870	-0.681896	0.630240	0.292918	-0.228069
47258	1.080348	-9.751167	0.398278	0.009120	0.006764	0.001094	0.067354	0.887157	-0.241431	-0.682052	0.630073	0.292834	-0.228170
47259	1.126128	-9.746393	0.360361	-0.015488	0.019560	0.008334	0.067883	0.886609	-0.240912	-0.681979	0.630317	0.292563	-0.228062
47260	1.101949	-9.732013	0.357936	-0.010135	0.015879	-0.002709	0.068538	0.888246	-0.240655	-0.681963	0.630433	0.292490	-0.227883
47261	1.039340	-9.746396	0.409966	-0.011897	0.012217	0.000977	0.068150	0.886603	-0.241176	-0.681926	0.630551	0.292395	-0.227790
47262	1.106806	-9.741825	0.300227	-0.004946	0.010420	0.002864	0.069074	0.887955	-0.241707	-0.681916	0.630602	0.292306	-0.227790
47263	1.020886	-9.924645	0.364081	0.042477	0.035109	-0.004312	0.069339	0.887546	-0.241316	-0.682720	0.630054	0.291717	-0.227654
47264	0.727015	-9.972478	0.619943	0.079640	0.008511	-0.032704	0.067497	0.886728	-0.243135	-0.683930	0.628737	0.291708	-0.227676
47265	1.376145	-9.581440	0.605078	0.028640	-0.002384	-0.022788	0.068306	0.886148	-0.245500	-0.684431	0.628091	0.291919	-0.227684
47266	1.474434	-9.986703	0.247408	-0.011471	0.003075	-0.028509	0.066847	0.885896	-0.244964	-0.684442	0.628017	0.292349	-0.227302
47267	1.386837	-9.813267	0.354654	-0.076318	0.016693	-0.029794	0.066053	0.885361	-0.244696	-0.683764	0.628853	0.292879	-0.226345
47268	1.124322	-9.366345	0.324863	-0.080238	0.010297	-0.015992	0.065772	0.886347	-0.242205	-0.682892	0.629822	0.293370	-0.225647
47269	1.129400	-9.424415	0.228068	-0.035028	0.006777	0.015624	0.066033	0.887302	-0.242076	-0.682465	0.630317	0.293280	-0.225674
47270	1.029232	-9.660810	0.113385	-0.054148	0.024090	0.007204	0.067081	0.888127	-0.240512	-0.681895	0.631125	0.293175	-0.225276
47271	1.078728	-9.940691	-0.139752	-0.012179	0.056164	0.014768	0.067596	0.888829	-0.238158	-0.682032	0.631542	0.292321	-0.224800
47272	0.973775	-10.155432	0.451631	-0.005475	0.065180	-0.011976	0.067607	0.887721	-0.239469	-0.682400	0.631755	0.291684	-0.223911
47273	1.099419	-9.721153	0.017165	-0.176425	0.063191	-0.024848	0.067729	0.888147	-0.237767	-0.680668	0.634216	0.291965	-0.221850
47274	0.924234	-9.886883	0.205262	-0.268444	0.050323	0.002392	0.068212	0.890676	-0.230565	-0.677531	0.638002	0.292539	-0.219832
47275	1.054544	-9.921162	-0.043676	-0.291834	0.041120	-0.027235	0.068432	0.893341	-0.223755	-0.674171	0.641895	0.293645	-0.217341
47276	0.992040	-9.957152	0.022456	-0.262139	0.042992	-0.016937	0.068638	0.898071	-0.215634	-0.671121	0.645418	0.294509	-0.215165
47277	1.207434	-9.614697	0.125297	-0.267325	0.019211	-0.033548	0.068866	0.900177	-0.210003	-0.667937	0.648809	0.295864	-0.213007
47278	1.038998	-9.700423	-0.218377	-0.314297	0.035729	0.013258	0.067488	0.903284	-0.201869	-0.663995	0.653130	0.296654	-0.211018
47279	1.386271	-9.698128	0.250633	-0.472020	0.032017	0.052157	0.069809	0.906096	-0.191670	-0.657800	0.659730	0.297558	-0.208602
47280	1.437947	-9.425006	-0.124365	-0.383790	0.030297	0.041525	0.071043	0.911420	-0.177794	-0.652723	0.665044	0.298299	-0.206610
47281	1.191353	-9.291345	-0.297642	0.022268	0.045317	0.032469	0.071299	0.911433	-0.176224	-0.653202	0.665036	0.297218	-0.206678
47282	1.099263	-9.684780	0.099298	0.237953	0.052812	0.031715	0.074228	0.911099	-0.178868	-0.656554	0.662256	0.295171	-0.207912
47283	1.087226	-9.689699	0.075109	0.152132	0.038109	0.036841	0.074791	0.908720	-0.183589	-0.658711	0.660509	0.293571	-0.208911
47284	1.083788	-9.983370	0.042150	-0.110516	0.004982	0.061417	0.076249	0.910330	-0.185041	-0.657030	0.662268	0.293221	-0.209127
47285	0.949975	-10.254449	-0.344613	-0.496794	-0.013642	0.089035	0.078711	0.911494	-0.175368	-0.650049	0.669097	0.294299	-0.207686
47286	1.143252	-10.361947	-0.932489	-0.374758	0.015667	0.034254	0.081168	0.913755	-0.165432	-0.644974	0.674140	0.295254	-0.205836
47287	0.962060	-9.764669	-0.666527	-0.022752	0.061596	-0.010219	0.080750	0.913528	-0.161238	-0.645153	0.674502	0.294706	-0.204872
47288	0.795583	-9.243913	-0.972868	0.057331	0.078141	-0.009867	0.080204	0.914109	-0.158482	-0.646440	0.673954	0.293647	-0.204139
47289	1.003490	-9.358780	-0.910120	0.080953	0.074568	0.003192	0.080743	0.914357	-0.160451	-0.648023	0.673115	0.292326	-0.203781
47290	1.078114	-9.839556	-0.820139	0.112030	0.056293	-0.007672	0.081824	0.912674	-0.163342	-0.649902	0.671774	0.291299	-0.203694
47291	1.198417	-9.773242	-0.496392	0.086085	0.014176	-0.024353	0.079733	0.912642	-0.168826	-0.651310	0.670454	0.291113	-0.203815
47292	1.009837	-9.678588	-0.852128	0.068349	-0.024210	-0.017008	0.080292	0.909864	-0.172500	-0.652164	0.669290	0.291442	-0.204438
47293	1.126394	-9.851457	-0.810252	0.066831	-0.051637	-0.024344	0.079623	0.909883	-0.171315	-0.652917	0.667956	0.292195	-0.205322
47294	1.299185	-9.674923	-0.652518	-0.125066	-0.073709	-0.003136	0.078688	0.910996	-0.170521	-0.650836	0.669191	0.293774	-0.205654
47295	1.154577	-9.687296	-0.668446	-0.159122	-0.092978	-0.010666	0.077732	0.911879	-0.165405	-0.648259	0.670705	0.295815	-0.205934
47296	1.254346	-9.369327	-0.622243	-0.080742	-0.090071	0.014632	0.076938	0.912429	-0.166053	-0.646588	0.671387	0.297188	-0.206982
47297	0.981215	-9.756649	-1.146376	-0.072090	-0.068118	0.021117	0.076399	0.913269	-0.164739	-0.645179	0.672061	0.298124	-0.207846
47298	0.907879	-9.539871	-1.038389	-0.042569	0.005941	0.026674	0.078368	0.913688	-0.161611	-0.644538	0.672716	0.297935	-0.207985
47299	1.139173	-9.484856	-0.564921	0.055501	0.012480	0.040082	0.078106	0.913956	-0.162526	-0.645242	0.672192	0.297047	-0.208769
47300	0.787061	-9.466531	-0.630368	-0.111165	0.008669	0.068763	0.080348	0.914221	-0.160841	-0.643515	0.673988	0.296549	-0.209013
47301	0.870416	-9.754836	-0.552010	-0.107423	-0.024226	0.068849	0.082070	0.912844	-0.159808	-0.641689	0.675573	0.296414	-0.209703
47302	0.722168	-10.035856	-1.023072	-0.009364	-0.014989	0.061961	0.083916	0.913517	-0.158775	-0.641220	0.675918	0.295880	-0.210776
47303	0.573026	-10.103106	-0.900571	-0.089585	0.008582	0.033828	0.084441	0.913114	-0.157469	-0.639962	0.677209	0.295712	-0.210692
47304	0.769911	-9.921581	-0.704131	-0.064809	-0.020680	0.010000	0.085480	0.913820	-0.154072	-0.638928	0.677933	0.296180	-0.210844
47305	0.929404	-10.000863	-0.761371	0.030012	-0.016959	-0.015356	0.084285	0.914384	-0.153800	-0.639351	0.677288	0.296494	-0.211190
47306	0.889664	-9.766048	-1.027327	0.033293	-0.013287	-0.017201	0.083768	0.913820	-0.156023	-0.639806	0.676629	0.296819	-0.211470
47307	0.980592	-9.616396	-0.942755	-0.019368	-0.011482	-0.007323	0.082852	0.913266	-0.157718	-0.639554	0.676691	0.297167	-0.211549
47308	1.000321	-9.705019	-0.835783	0.048985	-0.009583	-0.006053	0.083110	0.914634	-0.157458	-0.640194	0.675911	0.297228	-0.212017
47309	0.903662	-9.664759	-0.968159	0.029682	-0.009617	-0.009846	0.083776	0.914620	-0.158118	-0.640625	0.675338	0.297381	-0.212325
47310	1.115881	-9.668667	-0.826992	-0.044901	0.005007	0.014678	0.083386	0.913252	-0.158508	-0.639994	0.675944	0.297378	-0.212307
47311	0.926232	-9.850112	-1.004158	-0.006423	0.021490	0.017620	0.083662	0.910783	-0.158905	-0.640004	0.676130	0.296919	-0.212326
47312	0.839143	-9.795502	-1.167452	0.004157	0.052519	-0.004528	0.084053	0.911606	-0.158253	-0.640398	0.676194	0.296360	-0.211712
47313	0.628100	-9.510880	-0.841335	0.083728	0.037943	-0.000437	0.084850	0.911593	-0.158652	-0.641791	0.675195	0.295550	-0.211816
47314	0.642688	-9.529517	-0.671011	0.127395	0.059952	0.014516	0.085793	0.912093	-0.162196	-0.643811	0.673823	0.294105	-0.212067
47315	0.638066	-9.562442	-0.445850	0.099477	0.038893	0.018097	0.086610	0.911225	-0.166001	-0.645343	0.672723	0.292949	-0.212502
47316	1.006205	-9.928717	-0.817259	0.055819	0.056280	0.016040	0.085571	0.909296	-0.168613	-0.646363	0.672257	0.291838	-0.212407
47317	0.948177	-9.884748	-0.591518	-0.022870	0.028751	0.015677	0.087691	0.908048	-0.167845	-0.646199	0.672675	0.291368	-0.212228
47318	1.049528	-9.898603	-0.480334	-0.036590	0.008584	-0.004662	0.088344	0.909009	-0.166802	-0.645787	0.673082	0.291536	-0.211959
47319	0.981087	-9.711890	-0.723226	-0.012263	-0.007829	-0.004522	0.088076	0.909969	-0.166800	-0.645644	0.673084	0.291768	-0.212067
47320	0.951923	-9.658658	-0.619521	0.015634	-0.000470	0.006678	0.087553	0.909691	-0.167843	-0.645833	0.672843	0.291683	-0.212375
47321	0.942770	-9.759502	-0.551400	0.015663	-0.002291	0.012222	0.088609	0.908872	-0.166543	-0.646034	0.672599	0.291500	-0.212786
47322	0.831936	-9.784553	-0.776052	-0.033382	-0.002359	0.006436	0.087815	0.909964	-0.167583	-0.645554	0.672982	0.291649	-0.212828
47323	0.759899	-9.842047	-0.659896	-0.012305	0.023224	0.002810	0.088742	0.909547	-0.167198	-0.645565	0.673156	0.291379	-0.212615
47324	0.865637	-9.764520	-0.566595	0.012348	0.012261	-0.009969	0.088744	0.908322	-0.166675	-0.645856	0.672917	0.291361	-0.212511
47325	0.877575	-9.745738	-0.710262	0.042941	0.010475	-0.011656	0.088212	0.909146	-0.166932	-0.646600	0.672236	0.291215	-0.212606
47326	0.884866	-9.755118	-0.643106	0.099961	0.021473	-0.022459	0.086905	0.906954	-0.168756	-0.648175	0.670829	0.290870	-0.212724
47327	0.908441	-9.639357	-0.578844	0.218979	0.016118	-0.022777	0.087603	0.907285	-0.175835	-0.651355	0.667814	0.290048	-0.213619
47328	1.184471	-9.884017	-0.514880	0.227730	0.005246	-0.001467	0.087372	0.905183	-0.181073	-0.654439	0.664783	0.289076	-0.214961
47329	1.097940	-9.942074	-0.554914	0.099926	0.019718	-0.002137	0.086611	0.903226	-0.186045	-0.655948	0.663437	0.288442	-0.215370
47330	0.987086	-9.962271	-0.767493	-0.038403	0.017726	-0.007450	0.087411	0.902528	-0.186576	-0.655582	0.663898	0.288538	-0.214938
47331	1.029813	-9.817586	-0.700246	-0.057683	0.032319	-0.012190	0.087410	0.903480	-0.187099	-0.655101	0.664625	0.288559	-0.214129
47332	0.976220	-9.697036	-0.598226	0.000042	0.059780	-0.014718	0.087926	0.905129	-0.185793	-0.655518	0.664718	0.288036	-0.213265
47333	0.810102	-9.235038	-0.497269	0.006529	0.056180	0.013900	0.087792	0.904862	-0.185268	-0.655910	0.664858	0.287124	-0.212850
47334	1.171773	-9.220896	-0.090377	-0.082937	0.028792	0.055028	0.089372	0.904319	-0.183054	-0.654745	0.666305	0.286436	-0.212838
47335	0.780981	-10.196079	-0.064489	-0.120756	-0.011572	0.041087	0.090943	0.905696	-0.180447	-0.652953	0.667961	0.286586	-0.212953
47336	0.687912	-10.395684	0.020668	-0.048492	-0.059117	0.011076	0.090148	0.903261	-0.178608	-0.651929	0.668331	0.287477	-0.213728
47337	0.814022	-10.062706	-0.484834	-0.065102	-0.064654	-0.026843	0.090408	0.905305	-0.179133	-0.650873	0.668628	0.288976	-0.213995
47338	0.668384	-9.840277	-0.089358	-0.004690	-0.073774	-0.026544	0.090135	0.907089	-0.178868	-0.650509	0.668147	0.290366	-0.214722
47339	0.528077	-9.760266	-0.533675	-0.022365	-0.061004	-0.034041	0.088537	0.906852	-0.177021	-0.650078	0.667854	0.291715	-0.215109
47340	0.585023	-9.562557	-0.448747	0.008189	-0.053654	-0.033906	0.088137	0.908219	-0.177541	-0.650033	0.667247	0.292882	-0.215544
47341	0.691058	-9.558048	-0.598938	-0.041966	-0.039008	-0.013873	0.086426	0.907676	-0.179099	-0.649377	0.667423	0.293750	-0.215794
47342	0.700796	-9.587708	-0.834532	-0.000134	-0.000542	-0.007256	0.086153	0.908236	-0.178049	-0.649415	0.667307	0.293910	-0.215821
47343	0.858213	-9.723587	-0.554087	0.095434	0.028809	-0.006808	0.085759	0.906742	-0.177523	-0.650951	0.666038	0.293208	-0.216066
47344	1.140798	-9.810668	-0.149353	0.187535	0.021621	-0.001706	0.085264	0.904779	-0.182759	-0.653591	0.663605	0.292188	-0.216964
47345	1.078158	-9.820378	-0.138070	0.152519	0.005129	0.000909	0.084763	0.905271	-0.188780	-0.655721	0.661506	0.291442	-0.217950
47346	1.117057	-9.892858	-0.246755	0.143775	-0.019537	0.003678	0.083735	0.902235	-0.192702	-0.657502	0.659481	0.291074	-0.219205
47347	0.956383	-10.086531	-0.498243	0.103441	-0.009523	0.009002	0.084550	0.902185	-0.196638	-0.658852	0.657999	0.290628	-0.220196
47348	0.929512	-10.004082	-0.295679	0.002135	-0.026149	-0.009951	0.082569	0.900704	-0.196623	-0.658784	0.657725	0.291148	-0.220532
47349	1.006132	-9.888163	-0.216515	-0.088749	-0.048214	-0.025147	0.083887	0.900973	-0.195585	-0.657528	0.658401	0.292508	-0.220461
47350	0.952051	-9.682458	-0.543031	-0.118649	-0.057390	-0.034521	0.082150	0.901293	-0.192952	-0.655792	0.659431	0.294293	-0.220179
47351	1.089792	-9.749679	-0.578699	-0.078350	-0.053668	-0.034314	0.080676	0.904060	-0.191498	-0.654666	0.659895	0.295807	-0.220110
47352	1.117371	-9.965563	-0.399016	0.002525	-0.049978	-0.050513	0.079877	0.903534	-0.190312	-0.654638	0.659271	0.297168	-0.220233
47353	1.238144	-10.018791	-0.554681	0.058402	-0.006001	-0.042905	0.078025	0.904093	-0.191214	-0.655633	0.658100	0.297577	-0.220221
47354	1.309468	-9.796522	-0.332434	0.077683	0.012275	-0.051153	0.077384	0.903245	-0.194615	-0.656964	0.656758	0.297799	-0.219961
47355	1.207944	-9.733491	-0.135640	0.090093	0.003091	-0.063083	0.077386	0.903376	-0.195139	-0.658523	0.655078	0.298220	-0.219740
47356	1.127730	-9.593908	-0.081615	0.036558	-0.009753	-0.054116	0.075024	0.901459	-0.198002	-0.659193	0.654158	0.298948	-0.219481
47357	0.951331	-9.517814	-0.243041	-0.010167	-0.013417	-0.032206	0.072904	0.903385	-0.199294	-0.659206	0.653903	0.299619	-0.219285
47358	0.787030	-9.435668	-0.048966	0.001990	-0.017068	-0.021076	0.072910	0.903239	-0.200211	-0.659233	0.653603	0.300165	-0.219353
47359	0.821237	-9.526659	0.060509	0.052768	-0.022477	-0.011577	0.073713	0.902670	-0.201527	-0.659931	0.652595	0.300395	-0.219940
47360	0.744981	-9.724801	-0.139839	0.085919	-0.027886	0.003374	0.071868	0.903215	-0.203739	-0.660880	0.651286	0.300391	-0.220973
47361	0.924079	-9.868832	-0.144989	0.096769	-0.030655	-0.021471	0.071617	0.901698	-0.205309	-0.662141	0.649598	0.300651	-0.221811
47362	0.895656	-9.979849	-0.226035	0.064302	-0.022439	-0.011491	0.070576	0.900860	-0.208182	-0.662903	0.648506	0.300862	-0.222444
47363	0.943335	-9.869417	-0.327271	-0.032872	-0.026205	-0.019363	0.069387	0.900595	-0.208697	-0.662488	0.648573	0.301607	-0.222476
47364	0.944778	-9.664881	-0.324389	-0.001273	-0.013428	-0.041382	0.069512	0.901151	-0.207650	-0.662586	0.648209	0.302378	-0.222202
47365	1.082443	-9.721933	-0.203767	0.046828	-0.011586	-0.046631	0.068732	0.899559	-0.209892	-0.663406	0.647125	0.302927	-0.222164
47366	1.180420	-10.046599	-0.212208	0.051450	-0.013413	-0.052123	0.066349	0.900263	-0.210659	-0.664232	0.645995	0.303602	-0.222065
47367	0.939544	-10.095203	-0.212737	0.085031	-0.024459	-0.083321	0.063973	0.901361	-0.212997	-0.665621	0.644125	0.304622	-0.221939
47368	1.184398	-9.863320	-0.094366	-0.067364	-0.022758	-0.080407	0.063314	0.900274	-0.212992	-0.664981	0.644357	0.306310	-0.220859
47369	1.369287	-9.199371	-0.246576	-0.164437	-0.031852	-0.040301	0.060910	0.901019	-0.209697	-0.662910	0.646031	0.307983	-0.219866
47370	1.036973	-9.291942	-0.385415	-0.173530	-0.037306	-0.008967	0.059561	0.902848	-0.206148	-0.660482	0.648035	0.309410	-0.219272
47371	1.047325	-9.426469	-0.324889	-0.127946	-0.038998	0.013382	0.059800	0.904878	-0.201675	-0.658582	0.649522	0.310316	-0.219306
47372	1.308619	-9.618574	-0.363556	-0.082222	-0.035277	0.004399	0.058979	0.905753	-0.197215	-0.657284	0.650404	0.311136	-0.219422
47373	1.348904	-9.982038	-0.425894	-0.055675	-0.016997	-0.008395	0.058315	0.906580	-0.197340	-0.656550	0.650898	0.311723	-0.219324
47374	1.463771	-9.806739	-0.595214	-0.071723	-0.002327	0.004419	0.059359	0.907140	-0.194860	-0.655591	0.651784	0.312064	-0.219077
47375	1.236329	-9.633684	-0.518087	-0.118425	0.004950	0.025380	0.059084	0.906892	-0.192631	-0.654018	0.653409	0.312206	-0.218734
47376	1.187739	-9.551641	-0.421362	-0.077244	0.023240	0.017247	0.058801	0.909102	-0.190794	-0.653085	0.654554	0.312072	-0.218289
47377	1.217205	-9.662081	-0.367420	-0.066832	0.034260	0.033901	0.060646	0.909100	-0.188975	-0.652331	0.655680	0.311492	-0.217994
47378	1.198698	-9.830853	-0.456385	-0.066688	0.037893	0.024675	0.062614	0.909658	-0.185716	-0.651594	0.656796	0.311017	-0.217515
47379	1.184094	-9.807271	-0.588229	-0.096346	0.035998	0.007916	0.062607	0.909400	-0.184145	-0.650571	0.658150	0.310884	-0.216673
47380	1.174435	-9.797082	-0.417727	-0.052535	0.043344	0.008124	0.063259	0.910226	-0.182840	-0.650122	0.658998	0.310496	-0.215997
47381	1.241104	-9.618842	-0.402601	0.055839	0.032531	0.017912	0.062997	0.909138	-0.182576	-0.651044	0.658411	0.309616	-0.216275
47382	1.148383	-9.898355	-0.465004	0.054244	0.048953	0.012352	0.065387	0.909642	-0.184167	-0.652018	0.657922	0.308632	-0.216237
47383	1.194155	-9.893729	-0.546135	0.063132	0.063551	-0.006081	0.065788	0.909495	-0.184694	-0.653328	0.657222	0.307629	-0.215838
47384	1.188618	-9.744732	-0.596913	0.013902	0.065358	0.004735	0.065401	0.909750	-0.186918	-0.653902	0.657279	0.306706	-0.215239
47385	1.118597	-9.715324	-0.400296	0.003338	0.065351	0.015749	0.066454	0.909479	-0.185486	-0.654338	0.657502	0.305651	-0.214733
47386	1.361165	-9.517766	-0.467282	0.204650	0.085689	0.003817	0.066085	0.906712	-0.189020	-0.657542	0.655138	0.303648	-0.215014
47387	1.466609	-9.887807	-0.380262	0.688259	0.130027	-0.019622	0.067227	0.902737	-0.202129	-0.667430	0.646347	0.299237	-0.217324
47388	1.302461	-9.823720	0.161664	0.974038	0.159440	-0.051460	0.067349	0.897201	-0.222042	-0.681083	0.633541	0.293518	-0.220452
47389	1.159798	-9.726944	0.399359	0.982680	0.174977	-0.040379	0.068437	0.886557	-0.245501	-0.694668	0.620436	0.287288	-0.223519
47390	1.174557	-9.768576	0.881454	1.000620	0.192262	-0.066159	0.068474	0.874004	-0.269476	-0.708352	0.606819	0.280946	-0.226004
47391	0.906285	-9.613605	1.322853	0.976162	0.188511	-0.066300	0.068806	0.861392	-0.299086	-0.721485	0.593211	0.274635	-0.228334
47392	1.230874	-9.414994	1.515923	1.205807	0.221607	-0.102103	0.069528	0.846615	-0.325818	-0.737265	0.576016	0.267106	-0.230869
47393	1.029976	-9.223120	2.155326	1.528288	0.210856	-0.126319	0.071452	0.829771	-0.352824	-0.756288	0.553364	0.258288	-0.234745
47394	1.152684	-9.151661	2.575196	1.671929	0.211926	-0.121905	0.070684	0.802599	-0.389766	-0.776032	0.528067	0.248479	-0.239120
47395	1.297538	-9.163473	3.258181	1.453437	0.218038	-0.129483	0.072281	0.776253	-0.423453	-0.792804	0.505527	0.239422	-0.242035
47396	1.113374	-8.955912	3.549859	1.419956	0.175978	-0.104690	0.070202	0.744318	-0.459470	-0.808188	0.483084	0.230776	-0.245366
47397	1.174573	-8.616914	4.138555	1.369203	0.164936	-0.101260	0.072178	0.713525	-0.486220	-0.822414	0.460961	0.222295	-0.248466
47398	1.142795	-8.957132	5.989229	1.405100	0.089909	-0.092662	0.074634	0.689338	-0.508386	-0.835907	0.437628	0.214656	-0.252316
47399	1.303795	-8.362441	5.300469	1.432349	0.106518	-0.075030	0.076072	0.656802	-0.532251	-0.848987	0.413545	0.206213	-0.256279
47400	1.384155	-7.999596	5.815257	1.508457	0.102937	-0.070045	0.076722	0.622903	-0.556503	-0.861860	0.387907	0.197282	-0.260394
47401	1.424600	-7.352809	6.357662	1.528398	0.081018	-0.063486	0.073588	0.579704	-0.584920	-0.874012	0.361367	0.188325	-0.264671
47402	1.413193	-6.966736	6.682264	1.647208	0.086646	-0.049996	0.074384	0.537902	-0.606034	-0.886029	0.332572	0.178422	-0.269283
47403	1.564696	-6.348346	7.299729	1.769728	0.125119	-0.062386	0.080067	0.496209	-0.624436	-0.898067	0.301253	0.166984	-0.273567
47404	1.425921	-5.544085	7.556987	1.811357	0.123315	-0.060375	0.082200	0.448395	-0.643468	-0.909126	0.268921	0.155189	-0.277645
47405	1.549719	-5.180421	8.285854	1.858642	0.130664	-0.054631	0.084086	0.394034	-0.661059	-0.919239	0.235263	0.142692	-0.281583
47406	1.383040	-4.587475	8.683929	1.641273	0.146850	-0.048413	0.085160	0.335369	-0.672228	-0.927148	0.205567	0.130981	-0.284576
47407	1.347372	-4.172839	8.931883	1.508427	0.148426	-0.084183	0.087226	0.290947	-0.680517	-0.933826	0.177855	0.119940	-0.286272
47408	1.208573	-3.369038	9.054695	1.504832	0.177557	-0.121208	0.093235	0.250746	-0.686216	-0.939861	0.150307	0.108466	-0.286887
47409	1.308206	-3.022177	9.106103	1.538964	0.181225	-0.137666	0.098827	0.207466	-0.685758	-0.945241	0.121754	0.096603	-0.286989
47410	1.246967	-2.310142	9.086710	1.555450	0.184832	-0.165312	0.103505	0.160641	-0.685293	-0.949858	0.092943	0.084621	-0.286303
47411	1.534744	-1.966555	9.478328	1.305421	0.191803	-0.199823	0.105906	0.115794	-0.681142	-0.953430	0.068555	0.073873	-0.284280
47412	1.393089	-1.566003	9.890743	0.981729	0.205955	-0.229201	0.110640	0.084053	-0.676742	-0.956173	0.050554	0.064747	-0.281042
47413	1.243234	-1.484197	9.976917	0.742133	0.196460	-0.256252	0.119580	0.062372	-0.673681	-0.958499	0.036808	0.057118	-0.276880
47414	1.039011	-1.128711	9.912777	0.673812	0.154287	-0.271323	0.125984	0.045102	-0.670073	-0.960562	0.024331	0.050707	-0.272320
47415	0.896963	-0.667429	9.790684	0.541895	0.137771	-0.238768	0.131850	0.028125	-0.665151	-0.962194	0.014117	0.045278	-0.268204
47416	0.954835	-0.659305	10.021806	0.566185	0.136955	-0.207266	0.135583	0.016360	-0.661127	-0.963510	0.003666	0.039747	-0.264681
47417	0.855684	-0.084200	10.088964	0.442761	0.148836	-0.150723	0.140511	0.003488	-0.657112	-0.964406	-0.004502	0.034610	-0.262111
47418	0.918834	-0.185432	10.001708	0.519454	0.121620	-0.109677	0.145571	-0.009383	-0.652837	-0.964955	-0.014060	0.029616	-0.260360
47419	1.077269	-0.056635	9.577668	0.231964	0.095826	-0.088939	0.148518	-0.022922	-0.649330	-0.965387	-0.018383	0.026624	-0.258808
47420	0.670734	0.276269	10.063485	-0.125592	0.077170	-0.049228	0.151688	-0.021990	-0.648308	-0.965717	-0.015686	0.025853	-0.257828
47421	0.754411	-0.074123	10.280216	-0.114952	0.016912	-0.025991	0.152349	-0.018195	-0.650931	-0.965886	-0.013672	0.026211	-0.257275
47422	0.777370	0.145346	9.712142	0.000415	-0.008536	-0.038291	0.152868	-0.016822	-0.649887	-0.966072	-0.013844	0.026450	-0.256540
47423	0.604662	-0.047965	9.573380	-0.325285	-0.028978	-0.024215	0.152867	-0.011662	-0.653552	-0.966244	-0.007990	0.028781	-0.255891
47424	0.416533	-0.018188	9.946550	-0.210514	0.000328	-0.028307	0.153373	-0.004427	-0.654338	-0.966409	-0.004036	0.029934	-0.255229
47425	0.652892	-0.031968	10.001379	-0.118703	0.026079	-0.015875	0.155484	-0.001447	-0.654878	-0.966507	-0.001879	0.030138	-0.254858
47426	0.696608	-0.109751	9.746222	-0.209662	0.025973	-0.028324	0.153615	0.003490	-0.655647	-0.966661	0.002189	0.030791	-0.254192
47427	0.731666	-0.378641	9.901223	-0.142665	0.004041	-0.051934	0.154528	0.010024	-0.657747	-0.966913	0.004685	0.031553	-0.253106
47428	0.681311	-0.446923	9.664527	-0.146133	-0.037091	-0.055575	0.156381	0.012584	-0.659463	-0.967148	0.007188	0.033102	-0.251949
47429	0.605480	-0.736642	9.422086	-0.093401	-0.085492	-0.064448	0.154252	0.016428	-0.660492	-0.967394	0.008299	0.035358	-0.250660
47430	0.622044	-0.674382	9.324685	-0.259687	-0.098478	-0.072655	0.151724	0.022454	-0.662564	-0.967625	0.012678	0.038664	-0.249091
47431	0.650523	-0.578025	9.340707	-0.296774	-0.091133	-0.045171	0.152094	0.032413	-0.664658	-0.967681	0.017731	0.042042	-0.248015
47432	0.780782	-0.592297	9.312914	-0.092332	-0.098096	-0.003511	0.149041	0.038570	-0.667905	-0.967577	0.018930	0.044487	-0.247907
47433	0.728681	-0.779074	9.607494	0.068698	-0.086927	0.019440	0.147857	0.037073	-0.668420	-0.967421	0.017000	0.045950	-0.248387
47434	0.848793	-0.679664	9.758854	0.070303	-0.088703	0.036061	0.146012	0.034905	-0.668537	-0.967177	0.015133	0.047392	-0.249185
47435	0.797477	-1.045588	9.734036	-0.210106	-0.034074	0.078871	0.145475	0.037098	-0.668663	-0.966672	0.018940	0.049208	-0.250531
47436	1.121036	-1.132849	10.062328	-0.406866	0.037002	0.071318	0.144937	0.043093	-0.671537	-0.966159	0.026962	0.050590	-0.251498
47437	1.522934	-1.488494	9.965063	-0.286557	-0.001226	0.058177	0.145970	0.053587	-0.674161	-0.965686	0.032424	0.052195	-0.252340
47438	1.302958	-1.379153	9.700466	0.021589	-0.002785	0.036657	0.145685	0.058380	-0.673894	-0.965511	0.031933	0.052202	-0.253067
47439	1.173980	-1.129358	9.645149	0.077303	-0.020974	0.052640	0.145969	0.054266	-0.674553	-0.965260	0.030282	0.052383	-0.254188
47440	0.954099	-1.023483	9.774220	0.034203	-0.041116	0.072741	0.145450	0.052486	-0.675336	-0.964864	0.029390	0.053045	-0.255655
47441	0.902839	-0.888655	9.828448	-0.225254	-0.054121	0.104662	0.144392	0.051817	-0.675065	-0.964116	0.033471	0.055381	-0.257475
47442	0.849648	-0.844382	10.140664	-0.217497	-0.042212	0.124056	0.143065	0.055503	-0.677280	-0.963268	0.037485	0.057317	-0.259661
47443	0.815985	-0.874179	9.890259	-0.182803	-0.046667	0.149160	0.143833	0.062741	-0.677545	-0.962282	0.040828	0.059241	-0.262369
47444	0.728080	-0.633171	10.056067	-0.137403	-0.050285	0.153070	0.141715	0.065613	-0.679884	-0.961297	0.043290	0.060890	-0.265193
47445	0.834602	-0.724312	10.079789	-0.099136	-0.028221	0.182770	0.140659	0.068198	-0.682494	-0.960191	0.045135	0.061963	-0.268621
47446	0.637652	-0.883458	10.094924	-0.050225	-0.031808	0.201481	0.138677	0.067126	-0.682478	-0.959011	0.046077	0.062746	-0.272464
47447	0.590402	-1.106377	9.668833	-0.036985	-0.007144	0.183066	0.138013	0.066595	-0.681687	-0.957958	0.046836	0.063049	-0.275949
47448	0.603737	-0.860351	9.835656	-0.021877	-0.002644	0.151744	0.138285	0.066169	-0.682868	-0.957089	0.047331	0.063161	-0.278840
47449	0.598084	-1.197479	9.761254	0.137876	-0.017162	0.124906	0.137377	0.062207	-0.683517	-0.956489	0.044607	0.062707	-0.281437
47450	0.291463	-1.114298	9.637123	0.154140	-0.034703	0.062244	0.135421	0.054838	-0.684029	-0.956223	0.041439	0.062530	-0.282862
47451	0.310310	-1.015118	9.780332	0.013546	-0.050480	0.030172	0.135966	0.052085	-0.685082	-0.955995	0.040794	0.063454	-0.283519
47452	0.414176	-1.050608	9.896037	-0.065721	-0.052469	-0.001600	0.134905	0.053188	-0.685466	-0.955878	0.041650	0.064914	-0.283458
47453	0.324569	-0.958718	10.081344	-0.040752	-0.096438	-0.042023	0.133844	0.054288	-0.686112	-0.955952	0.041694	0.067040	-0.282706
47454	0.754378	-1.102924	9.879273	-0.096431	-0.120252	-0.068083	0.130268	0.056501	-0.687654	-0.956085	0.042664	0.070024	-0.281385
47455	0.884670	-1.129689	9.716866	-0.119010	-0.120300	-0.089416	0.128674	0.060058	-0.689342	-0.956309	0.044007	0.073072	-0.279636
47456	0.962363	-1.250379	9.559853	-0.134625	-0.138601	-0.099608	0.124552	0.066110	-0.690616	-0.956532	0.045560	0.076646	-0.277663
47457	1.367778	-1.342329	9.173433	-0.073276	-0.149443	-0.110330	0.121903	0.069670	-0.693212	-0.956838	0.045838	0.080023	-0.275602
47458	1.444213	-1.187976	9.233929	-0.089245	-0.109210	-0.099404	0.118457	0.072430	-0.694755	-0.957119	0.046685	0.082779	-0.273665
47459	1.405435	-1.144675	9.253380	-0.075267	-0.090927	-0.101211	0.117653	0.074358	-0.694354	-0.957444	0.047328	0.085052	-0.271712
47460	1.584119	-1.199543	9.287888	-0.049203	-0.057918	-0.078971	0.115401	0.076828	-0.696038	-0.957720	0.047721	0.086586	-0.270180
47461	1.366900	-1.149221	9.353786	-0.002376	0.007985	-0.045624	0.116338	0.075439	-0.697094	-0.957975	0.047588	0.086527	-0.269319
47462	1.257893	-1.517231	10.159043	-0.065410	0.090192	-0.005458	0.117523	0.076662	-0.696579	-0.958090	0.049218	0.085241	-0.269027
47463	1.550331	-1.166178	9.917024	-0.043053	0.136917	0.003809	0.122933	0.079218	-0.694657	-0.958254	0.050640	0.082883	-0.268916
47464	1.627430	-1.161801	9.744955	0.077873	0.084947	-0.008414	0.125062	0.075917	-0.694152	-0.958511	0.049491	0.080928	-0.268808
47465	1.362339	-1.191475	9.665241	0.126955	-0.000942	-0.008041	0.126143	0.071520	-0.694948	-0.958673	0.046877	0.080322	-0.268881
47466	0.826065	-0.970771	9.783367	-0.104576	-0.068808	0.031466	0.126010	0.072878	-0.695994	-0.958286	0.048462	0.082258	-0.269393
47467	0.661974	-0.937070	9.883138	-0.227358	-0.079875	0.056693	0.124806	0.076989	-0.696638	-0.957619	0.052306	0.084966	-0.270204
47468	1.119392	-0.781199	10.165674	-0.193310	-0.081575	0.073487	0.122939	0.083008	-0.698584	-0.956865	0.055592	0.087579	-0.271382
47469	1.245621	-0.979712	9.739143	-0.047285	-0.061238	0.083444	0.120418	0.084131	-0.698564	-0.956257	0.056097	0.088903	-0.272989
47470	1.061814	-1.375173	9.597442	-0.015731	-0.037445	0.090964	0.119366	0.083315	-0.699341	-0.955667	0.056255	0.089686	-0.274760
47471	1.022345	-1.700445	9.491682	0.054275	0.012918	0.100485	0.119496	0.082640	-0.698295	-0.955202	0.055268	0.088999	-0.276791
47472	1.146556	-1.460026	9.361773	0.037273	0.044961	0.116956	0.121368	0.080546	-0.700407	-0.954666	0.054913	0.087888	-0.279058
47473	1.528610	-1.679416	9.717566	0.038179	0.021304	0.147474	0.121506	0.077005	-0.698707	-0.953923	0.054370	0.087083	-0.281944
47474	1.538014	-1.628898	9.708760	0.066257	-0.049038	0.146800	0.119933	0.073054	-0.698958	-0.953069	0.052984	0.087567	-0.284930
47475	1.552973	-1.740131	9.539290	0.066130	-0.097414	0.166263	0.118494	0.071406	-0.701304	-0.952015	0.051279	0.088871	-0.288342
47476	1.567928	-1.835711	9.725344	-0.010633	-0.113992	0.153905	0.115320	0.070346	-0.701410	-0.950900	0.050996	0.091026	-0.291383
47477	1.485563	-1.756750	9.644059	-0.105205	-0.119594	0.149737	0.111883	0.070374	-0.702561	-0.949692	0.052415	0.093778	-0.294184
47478	1.755439	-1.725136	9.584603	0.016570	-0.126756	0.139300	0.107384	0.070959	-0.703834	-0.948638	0.051514	0.096023	-0.297007
47479	1.825029	-1.663073	9.398869	0.017264	-0.144067	0.150407	0.104356	0.068108	-0.705121	-0.947472	0.050469	0.098545	-0.300063
47480	1.734690	-1.422481	9.444613	-0.149566	-0.145074	0.190155	0.101444	0.068952	-0.706144	-0.945871	0.052704	0.102078	-0.303528
47481	1.864841	-1.417832	9.321055	-0.074689	-0.143042	0.227453	0.096810	0.071446	-0.708201	-0.944100	0.053550	0.105061	-0.307847
47482	1.855441	-1.468284	9.349069	-0.031497	-0.118172	0.286700	0.092719	0.069835	-0.709741	-0.942026	0.053916	0.107257	-0.313330
47483	1.681052	-1.297528	9.426659	-0.133706	-0.089838	0.342419	0.090474	0.069034	-0.710378	-0.939512	0.056425	0.109486	-0.319602
47484	1.604144	-1.329762	9.896027	-0.084461	-0.056724	0.422902	0.088226	0.069867	-0.711669	-0.936545	0.058470	0.110688	-0.327434
47485	1.599200	-1.321592	9.473571	0.022589	-0.072905	0.471464	0.085726	0.066876	-0.712698	-0.933279	0.058402	0.111406	-0.336405
47486	1.478658	-1.305928	9.902391	-0.017670	-0.125955	0.491636	0.082577	0.062375	-0.715032	-0.929611	0.058872	0.113372	-0.345693
47487	1.258588	-1.671856	9.974428	-0.045867	-0.144200	0.533983	0.075438	0.059716	-0.715499	-0.925484	0.059711	0.115759	-0.355687
47488	1.041369	-1.645111	9.478231	-0.070560	-0.118651	0.526431	0.071616	0.056057	-0.716387	-0.921314	0.061281	0.117895	-0.365413
47489	1.059830	-1.461491	9.687439	-0.085441	-0.106805	0.522635	0.066326	0.054880	-0.716999	-0.917092	0.063076	0.119815	-0.374978
47490	1.218810	-1.442987	9.377091	0.008225	-0.113081	0.512053	0.060779	0.052062	-0.717873	-0.912928	0.063192	0.121247	-0.384537
47491	1.369743	-1.766544	8.958641	0.120357	-0.124801	0.508974	0.056176	0.044448	-0.718625	-0.908821	0.061026	0.121899	-0.394286
47492	1.361413	-2.040572	9.043546	0.204593	-0.116504	0.505709	0.050253	0.034941	-0.718581	-0.904728	0.057507	0.121848	-0.404120
47493	1.495835	-2.393965	9.760054	0.287510	-0.072639	0.483925	0.042610	0.024498	-0.718393	-0.900918	0.052681	0.120218	-0.413664
47494	1.714430	-2.209579	10.076772	0.048092	-0.030960	0.439268	0.041052	0.014682	-0.717075	-0.897210	0.052500	0.119978	-0.421738
47495	1.795516	-2.016502	10.200272	-0.003613	-0.049507	0.353198	0.037084	0.013630	-0.717305	-0.894090	0.052789	0.120471	-0.428139
47496	1.602479	-2.004097	9.718504	-0.001455	-0.064276	0.292318	0.031804	0.008360	-0.716872	-0.891399	0.052855	0.121387	-0.433450
47497	1.321728	-1.783731	9.589336	0.026493	-0.104509	0.283273	0.027053	0.004989	-0.717490	-0.888706	0.051965	0.122655	-0.438698
47498	1.335050	-1.548447	9.429513	-0.005836	-0.135428	0.351442	0.021767	0.003667	-0.718888	-0.885244	0.051627	0.124808	-0.445084
47499	1.194708	-1.442871	9.424882	-0.038013	-0.170047	0.415925	0.013571	0.000067	-0.718955	-0.881051	0.051610	0.127625	-0.452545
47500	0.817312	-1.179387	9.295418	-0.129872	-0.175518	0.476353	0.004563	0.001122	-0.719405	-0.876093	0.053408	0.131457	-0.460791
47501	1.348519	-1.344445	9.269252	0.020218	-0.169638	0.538044	-0.006416	0.000543	-0.721412	-0.870671	0.052664	0.133508	-0.470462
47502	0.788395	-1.168671	9.631396	0.121107	-0.154855	0.599409	-0.016866	-0.004929	-0.719758	-0.864658	0.050579	0.134482	-0.481376
47503	1.349378	-1.519560	9.425250	0.137375	-0.150949	0.654900	-0.025869	-0.008906	-0.717329	-0.858029	0.048246	0.134885	-0.493219
47504	1.571023	-1.475142	9.619998	0.222159	-0.156269	0.675645	-0.036714	-0.014242	-0.716196	-0.851047	0.044593	0.134765	-0.505538
47505	1.477775	-1.633553	9.789757	0.218598	-0.183658	0.699667	-0.048215	-0.022163	-0.714404	-0.843603	0.040609	0.134807	-0.518181
47506	2.130925	-1.602676	9.292138	0.193025	-0.189019	0.706959	-0.064247	-0.027262	-0.709168	-0.835807	0.037176	0.135459	-0.530750
47507	1.340798	-1.730163	9.763116	0.256867	-0.126921	0.720076	-0.074828	-0.034229	-0.706728	-0.827938	0.033176	0.134067	-0.543547
47508	2.140023	-1.474041	9.610920	0.195141	-0.021698	0.741771	-0.085024	-0.037917	-0.704158	-0.819828	0.031573	0.131847	-0.556329
47509	2.189400	-1.724719	9.454220	0.344337	0.019513	0.705563	-0.090852	-0.041514	-0.701231	-0.812171	0.027657	0.127025	-0.568751
47510	1.596983	-1.880526	9.268853	0.330452	-0.000721	0.690744	-0.100243	-0.050120	-0.697229	-0.804379	0.023910	0.122927	-0.580768
47511	1.903362	-1.928952	9.002155	0.255278	-0.030012	0.680274	-0.108458	-0.054906	-0.692843	-0.796460	0.020788	0.119927	-0.592314
47512	0.953988	-1.509534	9.772202	0.136113	-0.057723	0.689799	-0.116544	-0.058873	-0.688457	-0.788107	0.019464	0.118978	-0.603617
47513	1.687255	-1.575510	9.754114	0.143177	-0.050285	0.694470	-0.124641	-0.056166	-0.686818	-0.779598	0.017922	0.117566	-0.614885
47514	1.256992	-1.345509	9.714913	0.151661	-0.026558	0.699063	-0.132730	-0.057140	-0.684002	-0.770892	0.016747	0.115892	-0.626110
47515	0.977578	-1.409212	9.543363	0.109711	-0.024839	0.685922	-0.141224	-0.055922	-0.681313	-0.762226	0.016013	0.114442	-0.636913
47516	1.097216	-1.247972	8.778517	0.080873	-0.025586	0.733773	-0.148524	-0.053908	-0.679681	-0.752742	0.016005	0.113590	-0.648245
47517	1.140619	-1.710800	9.912764	0.185338	-0.064517	0.867270	-0.157551	-0.051864	-0.677119	-0.741309	0.014038	0.111635	-0.661665
47518	3.055121	-2.272027	9.329787	0.035012	-0.032826	1.051147	-0.166180	-0.049553	-0.674690	-0.727152	0.015300	0.111370	-0.677210
47519	2.326382	-2.098885	10.427337	-0.047980	0.021960	1.139190	-0.176168	-0.037656	-0.672639	-0.711582	0.018477	0.111203	-0.693500
47520	0.731361	-1.331345	9.940673	0.097063	0.052857	1.080718	-0.183480	-0.032633	-0.671006	-0.696558	0.020099	0.108705	-0.708933
47521	-0.680291	-1.583942	10.072798	0.252191	0.006854	0.980013	-0.191850	-0.029499	-0.668055	-0.682648	0.018515	0.104420	-0.723011
47522	-0.318014	-0.703137	9.906080	0.331361	-0.077268	0.899302	-0.198483	-0.031574	-0.664334	-0.669458	0.014619	0.100352	-0.735896
47523	0.079137	-1.578021	9.955132	0.517615	-0.135758	0.804412	-0.206177	-0.032819	-0.660867	-0.657382	0.007054	0.094015	-0.747636
47524	0.636824	-1.225775	9.907661	0.650673	-0.168681	0.703624	-0.216238	-0.043846	-0.653456	-0.646490	-0.002830	0.086403	-0.758009
47525	0.672767	-1.198453	9.433042	0.726541	-0.127646	0.619044	-0.224701	-0.056671	-0.646320	-0.636730	-0.013318	0.076760	-0.767141
47526	1.170848	-0.506969	8.707973	0.797738	-0.027850	0.604478	-0.232105	-0.072088	-0.637361	-0.627051	-0.023104	0.065034	-0.775915
47527	0.874654	-1.052848	9.677038	1.039781	0.045426	0.612978	-0.236317	-0.092453	-0.627120	-0.616938	-0.034861	0.048311	-0.784753
47528	1.410998	-1.261742	10.197666	0.937005	0.094651	0.592102	-0.239471	-0.112286	-0.617149	-0.606910	-0.044487	0.032849	-0.792844
47529	0.642315	-1.849129	10.561563	0.737601	0.087942	0.613247	-0.243302	-0.126787	-0.608218	-0.596471	-0.051802	0.020425	-0.800701
47530	0.924390	-0.357662	9.591225	0.586254	0.103350	0.573645	-0.247669	-0.137198	-0.601245	-0.586616	-0.057032	0.010401	-0.807788
47531	0.315936	-0.157841	9.977262	0.715591	0.119866	0.589002	-0.252696	-0.150592	-0.592304	-0.576203	-0.063480	-0.002072	-0.814835
47532	0.201561	0.557569	9.568507	0.615147	0.154524	0.593943	-0.255074	-0.161707	-0.585086	-0.565627	-0.068198	-0.013121	-0.821732
47533	0.578877	0.844678	10.279462	0.606948	0.105081	0.558900	-0.258256	-0.167502	-0.580086	-0.555508	-0.073560	-0.023710	-0.827911
47534	0.508013	1.010190	9.467283	0.711237	0.072219	0.509642	-0.263426	-0.179515	-0.570095	-0.545880	-0.080628	-0.035536	-0.833217
47535	0.783951	0.805730	10.028755	0.170108	0.031337	0.479292	-0.267406	-0.183801	-0.565611	-0.537571	-0.082361	-0.038112	-0.838321
47536	0.934425	0.557375	9.085602	0.029969	0.002008	0.472196	-0.273786	-0.179883	-0.563986	-0.529554	-0.083139	-0.037861	-0.843343
47537	1.209360	0.559392	9.515521	-0.200863	-0.012869	0.467364	-0.279642	-0.172430	-0.563935	-0.521988	-0.081627	-0.033668	-0.848370
47538	1.147138	0.455337	9.379042	-0.253684	-0.056930	0.414564	-0.287360	-0.161002	-0.565177	-0.515346	-0.080353	-0.028100	-0.852744
47539	1.061243	0.296563	10.141836	-0.356951	-0.034412	0.356782	-0.291644	-0.147831	-0.565922	-0.509823	-0.077488	-0.021130	-0.856522
47540	0.775167	0.627977	10.122209	-0.412248	0.031942	0.251163	-0.294851	-0.134435	-0.570343	-0.506070	-0.072973	-0.014016	-0.859285
47541	0.943112	0.801436	10.087798	-0.413206	0.077423	0.155105	-0.297524	-0.120238	-0.576078	-0.503959	-0.067510	-0.007508	-0.861053
47542	0.602897	1.347950	9.674565	-0.082612	0.103984	0.040419	-0.297272	-0.112342	-0.579482	-0.503294	-0.065026	-0.007092	-0.861636
47543	0.775889	1.467989	9.495411	0.009525	0.117741	0.003951	-0.294902	-0.109355	-0.578976	-0.503190	-0.063105	-0.008527	-0.861826
47544	0.718086	1.469039	9.835785	0.156841	0.100472	-0.008203	-0.291593	-0.111291	-0.577301	-0.503069	-0.063083	-0.012264	-0.861853
47545	0.425102	1.223015	9.832001	-0.020228	0.114029	0.025950	-0.289602	-0.112406	-0.577187	-0.502617	-0.060930	-0.013167	-0.862259
47546	0.393607	0.764954	10.293419	-0.074072	0.070070	0.031298	-0.288409	-0.112423	-0.577458	-0.502112	-0.059118	-0.012567	-0.862688
47547	0.110336	0.501917	10.234270	-0.249752	0.084412	0.011931	-0.286826	-0.108356	-0.579303	-0.502173	-0.055125	-0.009239	-0.862959
47548	-0.015813	0.686215	10.725421	-0.389962	0.114415	0.030536	-0.284609	-0.096366	-0.581411	-0.502004	-0.049371	-0.003635	-0.863447
47549	0.653695	0.804333	9.696223	-0.380245	0.103518	-0.014588	-0.282765	-0.086322	-0.586922	-0.502606	-0.043711	0.001707	-0.863408
47550	0.874560	1.001782	9.609828	-0.210172	0.058880	-0.046881	-0.280128	-0.078864	-0.590346	-0.503564	-0.040716	0.004693	-0.862985
47551	0.913799	0.857091	9.492930	-0.128266	0.057262	-0.004001	-0.279083	-0.073281	-0.591662	-0.503737	-0.038418	0.006138	-0.862980
47552	0.772742	0.112306	9.903691	-0.003907	0.052893	0.046498	-0.279222	-0.072180	-0.591136	-0.502911	-0.037594	0.005697	-0.863502
47553	0.803301	-0.229126	9.956804	-0.113071	0.026265	0.046003	-0.276852	-0.069330	-0.590630	-0.502197	-0.035984	0.007265	-0.863973
47554	0.675678	-0.268279	9.839830	-0.298236	-0.016089	0.006368	-0.279247	-0.062357	-0.593620	-0.502256	-0.033399	0.012574	-0.863982
47555	0.749151	-0.024719	9.250959	-0.365516	-0.052770	-0.036371	-0.280338	-0.052100	-0.594916	-0.503093	-0.030637	0.019269	-0.863474
47556	0.744245	0.005140	9.541817	-0.142495	-0.045395	-0.098015	-0.279822	-0.045835	-0.597013	-0.504811	-0.030159	0.022115	-0.862419
47557	0.647062	0.153443	9.341331	-0.198401	-0.018117	-0.130650	-0.280242	-0.040898	-0.596222	-0.507160	-0.028525	0.025515	-0.861002
47558	0.362476	0.182737	9.629571	-0.133651	0.022111	-0.127632	-0.279986	-0.038168	-0.596484	-0.509401	-0.026988	0.027508	-0.859666
47559	0.426081	0.011470	10.170321	0.001449	0.049636	-0.130677	-0.278403	-0.037359	-0.595842	-0.511663	-0.026214	0.026757	-0.858370
47560	0.514354	-0.306481	10.020243	0.061426	0.064254	-0.165446	-0.277076	-0.038737	-0.595329	-0.514463	-0.025961	0.024948	-0.856756
47561	0.729071	-0.334939	10.017046	0.019808	0.025775	-0.196965	-0.274684	-0.042310	-0.594303	-0.517827	-0.025812	0.024105	-0.854756
47562	0.571985	-0.274073	9.613115	0.047581	-0.018032	-0.187532	-0.272034	-0.042343	-0.594586	-0.520960	-0.026837	0.023372	-0.852839
47563	0.172165	-0.366722	9.490450	-0.082589	-0.069238	-0.121674	-0.272827	-0.043966	-0.593663	-0.523035	-0.027189	0.025307	-0.851502
47564	0.650276	-0.514542	9.610474	-0.030398	-0.067162	-0.069706	-0.274961	-0.043369	-0.591157	-0.524165	-0.028184	0.026482	-0.850738
47565	0.844644	-0.826866	9.636715	-0.055103	-0.090817	-0.025473	-0.275634	-0.041440	-0.590496	-0.524567	-0.029136	0.028267	-0.850401
47566	0.959844	-0.726523	9.360717	-0.067472	-0.086232	-0.029232	-0.280282	-0.040277	-0.588886	-0.525004	-0.030046	0.030294	-0.850030
47567	0.935232	-0.620713	9.357169	-0.094913	-0.078892	-0.005393	-0.282272	-0.038075	-0.589786	-0.525088	-0.030373	0.032685	-0.849878
47568	0.968544	-0.508446	9.800784	-0.027769	-0.081492	0.031857	-0.283349	-0.036942	-0.587157	-0.524450	-0.031580	0.034023	-0.850175
47569	0.991753	-0.334055	9.419334	-0.001799	-0.096033	0.039392	-0.286532	-0.037713	-0.585822	-0.523698	-0.033157	0.035058	-0.850536
47570	0.928821	-0.275906	9.573208	0.043192	-0.097690	0.094988	-0.290788	-0.036000	-0.583560	-0.521912	-0.035340	0.035400	-0.851532
47571	0.977103	-0.277278	9.847319	0.107919	-0.126829	0.114741	-0.293715	-0.037570	-0.579738	-0.519770	-0.038543	0.034942	-0.852721
47572	0.924757	-0.421506	9.919230	0.092799	-0.086573	0.144139	-0.298229	-0.039262	-0.576297	-0.517103	-0.041019	0.034360	-0.854249
47573	1.155919	-0.342765	10.294600	0.053296	-0.020766	0.159527	-0.301552	-0.040829	-0.572734	-0.514299	-0.041815	0.033781	-0.855925
47574	1.488955	-0.425276	9.895634	-0.002574	-0.002533	0.135242	-0.303676	-0.039437	-0.572717	-0.511900	-0.041875	0.033952	-0.857352
47575	1.622067	-0.046845	9.309211	0.015108	-0.009907	0.076271	-0.304751	-0.038580	-0.570350	-0.510552	-0.042184	0.033873	-0.858143
47576	1.549642	-0.027790	9.294398	-0.022939	0.002706	0.024374	-0.305544	-0.040203	-0.569427	-0.510054	-0.042023	0.034247	-0.858432
47577	1.187477	0.090281	9.554350	-0.159429	0.028050	0.013469	-0.307140	-0.038271	-0.569544	-0.509954	-0.039971	0.036728	-0.858487
47578	0.914670	-0.319797	10.115019	-0.024364	0.040937	0.026133	-0.306748	-0.037315	-0.569154	-0.509448	-0.039137	0.036737	-0.858826
47579	0.738893	-0.363022	10.242410	-0.055780	0.062782	0.018551	-0.304901	-0.036644	-0.568383	-0.509199	-0.037529	0.037082	-0.859030
47580	0.612509	-0.640894	10.679062	-0.165086	0.089153	0.034572	-0.305706	-0.034441	-0.567852	-0.508701	-0.034426	0.039024	-0.859369
47581	0.524322	-0.363258	10.298020	-0.141521	0.101014	0.008819	-0.302515	-0.033144	-0.571282	-0.508703	-0.031265	0.040434	-0.859424
47582	0.393115	-0.159812	10.059579	-0.210484	0.055154	-0.026541	-0.302273	-0.027129	-0.571281	-0.509266	-0.028332	0.043463	-0.859044
47583	0.672334	-0.081434	9.597548	-0.092578	0.037107	-0.015752	-0.300688	-0.025239	-0.571948	-0.509602	-0.026777	0.044631	-0.858835
47584	0.562028	-0.190883	10.022308	0.009788	0.011653	0.013412	-0.300693	-0.024686	-0.571424	-0.509320	-0.026800	0.044341	-0.859016
47585	0.881809	-0.512694	10.015978	-0.123377	-0.009378	0.049714	-0.300425	-0.024695	-0.571950	-0.508504	-0.025669	0.046531	-0.859418
47586	0.622197	-0.681987	9.915153	-0.232739	-0.026896	0.049186	-0.303227	-0.019736	-0.571663	-0.507696	-0.023853	0.050819	-0.859705
47587	0.584025	-0.768788	9.884770	-0.210373	-0.012375	0.001290	-0.303377	-0.013590	-0.572707	-0.507738	-0.021923	0.054507	-0.859506
47588	0.646602	-0.749757	9.784792	-0.167035	-0.012437	-0.048324	-0.301806	-0.009907	-0.571932	-0.508578	-0.020628	0.057473	-0.858848
47589	0.698384	-0.495605	9.491153	-0.283013	0.005791	-0.031412	-0.302069	-0.006243	-0.575072	-0.509212	-0.017675	0.062193	-0.858209
47590	0.708287	-0.548375	9.533718	-0.195440	0.015022	-0.031903	-0.301428	0.000444	-0.575860	-0.509797	-0.015601	0.065373	-0.857666
47591	0.625532	-0.390254	9.381518	-0.211613	0.023297	-0.006166	-0.301038	0.002899	-0.576124	-0.509974	-0.013046	0.068664	-0.857345
47592	0.717714	-0.505257	9.471992	-0.139919	0.000589	0.016390	-0.301048	0.006718	-0.577170	-0.509685	-0.011720	0.071051	-0.857342
47593	0.714002	-0.728079	9.752115	-0.036643	-0.012966	0.042783	-0.300658	0.007543	-0.576256	-0.508922	-0.011508	0.071696	-0.857745
47594	0.869295	-0.931937	9.856337	-0.118672	-0.017632	0.035006	-0.300663	0.008774	-0.576255	-0.508281	-0.010686	0.073909	-0.857947
47595	0.912577	-0.915695	9.655309	-0.198867	-0.041560	-0.004121	-0.301464	0.011648	-0.577033	-0.508310	-0.009394	0.077610	-0.857618
47596	0.825632	-0.884598	9.652533	-0.174457	-0.043354	0.003383	-0.303605	0.016874	-0.576621	-0.508173	-0.008493	0.081033	-0.857392
47597	0.884306	-1.052680	9.720344	-0.140984	0.002343	-0.011275	-0.302834	0.020712	-0.574922	-0.508373	-0.007056	0.083280	-0.857072
47598	0.500858	-1.008056	10.327168	-0.125919	0.091787	-0.026127	-0.301641	0.023003	-0.576896	-0.508950	-0.004379	0.084491	-0.856628
47599	1.038315	-0.979343	9.967681	-0.065061	0.130190	-0.086766	-0.299792	0.025573	-0.577695	-0.510641	-0.001654	0.084102	-0.855669
47600	1.357784	-0.747046	9.460171	0.133147	0.113875	-0.152178	-0.297134	0.022265	-0.577194	-0.513389	-0.001454	0.080645	-0.854357
47601	1.123890	-0.740111	9.513301	0.023041	0.047885	-0.163718	-0.292873	0.016743	-0.577494	-0.516245	-0.001200	0.079579	-0.852735
47602	0.864743	-1.005481	9.461547	-0.134805	0.014884	-0.120164	-0.292344	0.016195	-0.576974	-0.518286	0.000122	0.081712	-0.851295
47603	0.667128	-1.514352	9.937507	-0.027896	0.018666	-0.088239	-0.293685	0.018415	-0.575391	-0.519802	0.000520	0.081821	-0.850359
47604	1.014327	-1.513453	9.998377	-0.109973	0.031377	-0.104351	-0.291028	0.016196	-0.575413	-0.521590	0.001893	0.083358	-0.849112
47605	1.168527	-1.509889	9.543733	-0.233967	0.040316	-0.152049	-0.290251	0.020159	-0.574894	-0.524206	0.004684	0.086770	-0.847146
47606	0.862467	-1.528838	9.809489	0.004576	0.088835	-0.197074	-0.288393	0.020266	-0.575695	-0.527657	0.005665	0.085771	-0.845097
47607	0.512375	-1.418266	9.980623	0.055341	0.166478	-0.210802	-0.283866	0.015280	-0.576781	-0.531487	0.007458	0.082957	-0.842961
47608	0.500948	-1.558461	9.800898	0.016725	0.219464	-0.206456	-0.278296	0.012216	-0.575911	-0.535291	0.010504	0.080365	-0.840770
47609	0.394773	-1.534153	9.934688	0.035897	0.219488	-0.195292	-0.271397	0.008855	-0.575969	-0.538908	0.013437	0.077307	-0.838702
47610	0.458095	-1.668809	9.923787	0.184640	0.126505	-0.168544	-0.266735	0.003591	-0.577319	-0.541940	0.013174	0.072885	-0.837147
47611	0.592572	-1.576516	9.393380	-0.005066	0.051545	-0.117700	-0.265273	0.000170	-0.575760	-0.543966	0.013866	0.072318	-0.835870
47612	0.578910	-1.747463	9.369249	0.035825	-0.021417	-0.073996	-0.263154	-0.002431	-0.573683	-0.545148	0.012878	0.071968	-0.835146
47613	0.366282	-1.651682	9.356605	-0.086353	-0.032432	-0.029389	-0.263814	-0.003515	-0.573416	-0.545550	0.013190	0.073674	-0.834729
47614	0.446120	-1.704016	9.486254	-0.166988	-0.021505	-0.011352	-0.263562	-0.000778	-0.572893	-0.545625	0.014503	0.076695	-0.834386
47615	0.333609	-1.856766	9.915187	0.043298	0.018879	-0.014043	-0.264360	-0.000491	-0.572493	-0.545880	0.014295	0.075690	-0.834315
47616	0.272279	-1.630405	10.004215	0.096080	0.059030	-0.056305	-0.263027	-0.003781	-0.571720	-0.546896	0.014012	0.073455	-0.833854
47617	0.338434	-1.351767	9.826287	0.040231	0.042451	-0.093487	-0.260896	-0.008715	-0.570299	-0.548506	0.014127	0.072262	-0.832898
47618	0.311684	-1.303729	9.817108	0.050957	0.025949	-0.117406	-0.259304	-0.010775	-0.569396	-0.550479	0.013697	0.071158	-0.831698
47619	0.547476	-1.212873	9.510893	-0.090776	-0.003436	-0.134682	-0.258773	-0.011190	-0.569269	-0.552666	0.014431	0.072656	-0.830104
47620	0.509347	-1.304101	9.593282	-0.060483	-0.035512	-0.176930	-0.258240	-0.012154	-0.569274	-0.555498	0.014119	0.074100	-0.828090
47621	0.509224	-1.290699	9.290980	0.011472	-0.058329	-0.204214	-0.257449	-0.012699	-0.568233	-0.558770	0.012703	0.074532	-0.825869
47622	0.605821	-1.319018	9.397116	-0.033778	-0.100451	-0.219141	-0.256517	-0.015706	-0.566932	-0.562193	0.010961	0.076266	-0.823409
47623	0.833414	-1.520668	9.401214	-0.059855	-0.118733	-0.221072	-0.258763	-0.017183	-0.566783	-0.565610	0.009313	0.078568	-0.820869
47624	0.934593	-1.485379	9.810772	0.064649	-0.129592	-0.225964	-0.259557	-0.020434	-0.564552	-0.569084	0.005965	0.079013	-0.818453
47625	1.137376	-1.548264	9.598120	-0.005587	-0.135057	-0.205994	-0.260076	-0.024793	-0.563371	-0.572213	0.003447	0.080628	-0.816125
47626	1.041353	-1.634928	9.641622	0.039864	-0.120377	-0.195635	-0.262321	-0.028989	-0.561521	-0.575170	0.000576	0.081368	-0.813977
47627	1.186548	-1.734663	9.944066	0.027622	-0.105730	-0.180024	-0.262715	-0.031841	-0.559947	-0.577900	-0.001809	0.082132	-0.811962
47628	1.026394	-2.012899	10.293973	-0.062090	-0.083774	-0.112215	-0.262444	-0.033758	-0.559819	-0.579544	-0.002770	0.084105	-0.810584
47629	0.935693	-1.721471	9.725847	-0.182192	-0.061770	-0.046420	-0.262720	-0.031832	-0.559030	-0.580172	-0.001779	0.087793	-0.809747
47630	1.200805	-1.712362	9.421159	-0.045082	-0.127282	-0.014232	-0.263779	-0.031007	-0.559807	-0.580138	-0.003476	0.090001	-0.809523
47631	1.227069	-1.159810	9.153073	-0.141135	-0.193074	0.018585	-0.267237	-0.027273	-0.559646	-0.579465	-0.004985	0.094563	-0.809477
47632	1.332715	-1.057810	9.366753	-0.083500	-0.173779	0.033610	-0.272008	-0.025990	-0.559869	-0.578546	-0.006903	0.097933	-0.809720
47633	1.203920	-0.841235	9.447811	0.072335	-0.097834	0.010270	-0.274524	-0.028949	-0.557754	-0.578150	-0.009381	0.097911	-0.809980
47634	0.941741	-0.958440	9.803825	0.048019	-0.061388	0.002698	-0.274516	-0.032766	-0.556446	-0.577928	-0.011060	0.097845	-0.810126
47635	1.014102	-1.481014	9.633924	-0.053435	-0.052308	0.016967	-0.276507	-0.031649	-0.556430	-0.577537	-0.011325	0.099308	-0.810223
47636	1.085762	-1.331007	9.833553	0.095425	-0.057644	0.012185	-0.278223	-0.033541	-0.556155	-0.577153	-0.013472	0.098431	-0.810570
47637	0.928269	-1.172979	9.697460	0.228487	-0.038367	-0.007487	-0.278203	-0.041727	-0.554063	-0.577107	-0.016804	0.095130	-0.810935
47638	1.183360	-1.055681	10.075995	-0.134919	0.064327	-0.085164	-0.276075	-0.041768	-0.555783	-0.578612	-0.014499	0.096548	-0.809738
47639	1.047282	-0.840073	9.878491	0.031360	0.077251	-0.104659	-0.274753	-0.041507	-0.555532	-0.580424	-0.013871	0.095046	-0.808629
47640	1.037206	-0.764374	9.504950	0.236861	0.050097	-0.098961	-0.271817	-0.048101	-0.555035	-0.582007	-0.016132	0.090606	-0.807959
47641	1.133565	-0.750004	9.429228	0.179577	0.017258	-0.057666	-0.268085	-0.054977	-0.554544	-0.582891	-0.018113	0.087384	-0.807635
47642	1.166827	-1.143581	9.712103	0.139187	0.019137	-0.011712	-0.267150	-0.058804	-0.553244	-0.583027	-0.019580	0.084911	-0.807766
47643	0.937607	-1.089636	10.140446	0.123238	0.023700	0.017716	-0.267144	-0.060987	-0.552721	-0.582714	-0.020659	0.082539	-0.808211
47644	0.728884	-0.811940	9.847106	0.033689	0.008974	0.017267	-0.265945	-0.064002	-0.551946	-0.582403	-0.021012	0.081899	-0.808491
47645	0.516106	-0.687539	9.760440	-0.045410	0.035411	0.033425	-0.265558	-0.061813	-0.551424	-0.581925	-0.019886	0.082081	-0.808845
47646	0.574432	-0.773078	10.043067	-0.001505	0.050068	0.033627	-0.265276	-0.064294	-0.552999	-0.581434	-0.019136	0.081538	-0.809272
47647	0.830612	-0.910441	9.832270	-0.010400	0.070253	0.048337	-0.264746	-0.062672	-0.554313	-0.580756	-0.017810	0.080719	-0.809870
47648	0.971006	-1.028114	9.817525	-0.062522	0.075615	0.014851	-0.263297	-0.061857	-0.553276	-0.580630	-0.015968	0.080861	-0.809985
47649	0.901521	-0.614736	9.717044	-0.027667	0.103035	-0.000725	-0.260645	-0.061080	-0.554607	-0.580804	-0.013989	0.079907	-0.809991
47650	1.104791	-0.773287	9.673505	-0.057250	0.117630	-0.011033	-0.258528	-0.060150	-0.554886	-0.581157	-0.011568	0.079467	-0.809819
47651	1.039654	-0.758423	9.836353	0.011315	0.150510	-0.040275	-0.256662	-0.059380	-0.557782	-0.582032	-0.009350	0.077310	-0.809429
47652	0.933170	-0.679675	9.706825	-0.044900	0.123059	-0.027603	-0.252681	-0.060255	-0.558732	-0.582649	-0.007010	0.076601	-0.809075
47653	0.956133	-0.941469	9.833006	0.014730	0.133186	-0.019921	-0.250564	-0.058917	-0.559272	-0.583160	-0.005091	0.074586	-0.808910
47654	0.844010	-0.689431	9.720261	-0.022336	0.104847	-0.005314	-0.248171	-0.061134	-0.559424	-0.583378	-0.003275	0.073726	-0.808841
47655	0.908502	-1.066741	9.816401	-0.151908	0.084674	0.025459	-0.245005	-0.057074	-0.560102	-0.583086	-0.000140	0.074973	-0.808943
47656	0.823046	-1.356134	9.674704	-0.036244	0.092097	0.022354	-0.244482	-0.054215	-0.560891	-0.582836	0.001674	0.074487	-0.809167
47657	0.885375	-1.284116	9.589870	-0.017012	0.046443	0.024368	-0.243822	-0.055168	-0.559718	-0.582498	0.002613	0.074016	-0.809451
47658	0.827921	-1.360370	9.840338	-0.114820	0.028010	0.016516	-0.243426	-0.053135	-0.561030	-0.582239	0.004296	0.075549	-0.809488
47659	0.798401	-1.240453	9.743316	-0.079971	0.015277	0.024090	-0.242772	-0.048917	-0.562474	-0.581851	0.005460	0.076473	-0.809674
47660	0.787746	-1.034151	9.566057	-0.077688	0.028126	0.038840	-0.243309	-0.047403	-0.562207	-0.581230	0.006746	0.077402	-0.810022
47661	0.868096	-1.192145	9.756647	-0.053029	0.013535	0.042687	-0.242385	-0.045507	-0.563000	-0.580538	0.007584	0.077911	-0.810461
47662	1.005427	-1.188468	9.345059	-0.015482	0.004478	0.039210	-0.244371	-0.044944	-0.563638	-0.579881	0.007765	0.078106	-0.810911
47663	1.063577	-1.240615	9.541729	0.044132	-0.026523	0.045099	-0.243458	-0.044111	-0.561419	-0.579101	0.006806	0.077525	-0.811533
47664	1.029985	-1.274322	9.555346	0.007365	-0.050318	0.050488	-0.245309	-0.046811	-0.559964	-0.578178	0.005850	0.077983	-0.812155
47665	0.841067	-1.096935	9.469646	-0.015559	-0.039394	0.050340	-0.247571	-0.044594	-0.559683	-0.577284	0.005366	0.078532	-0.812741
47666	0.933300	-1.210968	9.843417	0.045879	-0.032022	0.054336	-0.247706	-0.045673	-0.558372	-0.576326	0.004268	0.078151	-0.813463
47667	0.764486	-1.201619	9.861178	0.040604	-0.035707	0.055230	-0.249692	-0.047281	-0.557309	-0.575362	0.003197	0.077747	-0.814189
47668	0.755324	-1.305238	9.821228	-0.001430	-0.008328	0.057749	-0.248762	-0.047568	-0.557579	-0.574381	0.003035	0.077863	-0.814871
47669	0.809742	-1.591081	9.932961	-0.019216	0.004565	0.105644	-0.250613	-0.047826	-0.558088	-0.572651	0.003390	0.077979	-0.816075
47670	0.863424	-1.730939	9.813866	-0.175330	-0.002810	0.141791	-0.253011	-0.043698	-0.558329	-0.570285	0.005440	0.080863	-0.817439
47671	0.825314	-1.834921	9.684814	-0.310188	-0.041311	0.153170	-0.252895	-0.036608	-0.560422	-0.567651	0.008454	0.086278	-0.818692
47672	0.905788	-1.540676	9.137531	-0.109256	-0.083053	0.162554	-0.255168	-0.030023	-0.561055	-0.564792	0.008482	0.088981	-0.820378
47673	0.769707	-1.306778	9.362806	-0.083256	-0.085747	0.182974	-0.259686	-0.025463	-0.561541	-0.561601	0.008239	0.091182	-0.822327
47674	0.978528	-1.595733	9.881655	-0.159909	-0.039247	0.176992	-0.261022	-0.020537	-0.562837	-0.558553	0.009579	0.094221	-0.824045
47675	0.983040	-1.522944	10.055569	0.083631	-0.013457	0.156031	-0.262488	-0.019960	-0.561515	-0.555952	0.008607	0.092864	-0.825966
47676	0.904571	-1.259612	9.708027	-0.012537	-0.028266	0.116794	-0.266065	-0.020189	-0.561094	-0.553932	0.008363	0.093362	-0.827268
47677	0.866567	-1.382556	9.662736	0.075001	-0.026336	0.120931	-0.267920	-0.020166	-0.560947	-0.551877	0.007203	0.092284	-0.828773
47678	0.930017	-1.548888	9.536159	0.194397	-0.022613	0.090163	-0.267780	-0.021404	-0.561473	-0.550330	0.004716	0.089294	-0.830145
47679	0.915038	-1.438016	9.599992	0.140335	-0.017260	0.064033	-0.269225	-0.026569	-0.559892	-0.549231	0.002874	0.087044	-0.831120
47680	0.997592	-1.552735	9.779206	-0.066193	-0.010155	0.072212	-0.269894	-0.025190	-0.559493	-0.547976	0.003425	0.088249	-0.831819
47681	1.131293	-1.275899	9.738724	0.110691	-0.019129	0.050964	-0.270819	-0.026135	-0.559355	-0.547085	0.001848	0.086519	-0.832592
47682	0.923458	-1.188511	9.380304	0.133470	-0.041093	0.030802	-0.272406	-0.029515	-0.557248	-0.546469	-0.000377	0.084741	-0.833181
47683	0.716254	-1.199310	9.860761	0.044341	-0.048563	0.032195	-0.273592	-0.032092	-0.556454	-0.545835	-0.001753	0.084429	-0.833626
47684	0.876620	-1.461319	9.844178	0.047920	-0.021109	0.036804	-0.273991	-0.032219	-0.555927	-0.545151	-0.002699	0.083858	-0.834129
47685	1.049562	-1.323877	9.828514	0.084777	0.019119	0.015702	-0.274652	-0.033030	-0.555660	-0.544901	-0.003415	0.082138	-0.834460
47686	1.231776	-1.114804	9.645893	0.011094	0.044662	0.011597	-0.275172	-0.034944	-0.556180	-0.544746	-0.002905	0.081463	-0.834630
47687	1.166548	-1.091185	9.554389	0.042740	0.022718	-0.004824	-0.275166	-0.033868	-0.558013	-0.544847	-0.003157	0.080413	-0.834665
47688	1.089002	-1.014883	9.396289	0.149249	-0.002702	0.016054	-0.273717	-0.035498	-0.555275	-0.544528	-0.004936	0.077947	-0.835098
47689	0.876884	-1.039379	9.384484	0.075577	-0.030271	0.013911	-0.274174	-0.039879	-0.555896	-0.544227	-0.006409	0.076926	-0.835379
47690	0.917906	-1.025531	9.891610	0.077184	-0.006461	0.044333	-0.275368	-0.040946	-0.554577	-0.543433	-0.007423	0.075708	-0.835999
47691	1.072250	-1.032381	9.909760	0.139551	0.020074	0.021541	-0.276811	-0.048020	-0.552210	-0.543067	-0.008743	0.073067	-0.836459
47692	1.134378	-0.922223	9.719829	0.252155	0.065038	0.034962	-0.275211	-0.051045	-0.551963	-0.542492	-0.010476	0.068143	-0.837227
47693	1.210812	-0.767894	9.773121	0.124324	0.114238	0.025927	-0.273492	-0.053774	-0.549358	-0.542172	-0.010067	0.064741	-0.837709
47694	0.825735	-0.912951	9.796301	0.091251	0.093091	0.013787	-0.271355	-0.054918	-0.551865	-0.542009	-0.009613	0.062200	-0.838013
47695	0.691006	-0.968042	9.947916	0.209556	0.052972	0.012598	-0.271347	-0.060095	-0.549640	-0.541805	-0.011164	0.058028	-0.838424
47696	0.690325	-0.816937	9.815467	0.161513	0.044731	0.008630	-0.270987	-0.066369	-0.548239	-0.541642	-0.012287	0.054832	-0.838729
47697	0.854248	-0.811867	9.795462	0.140577	0.039236	0.003001	-0.270456	-0.069092	-0.546411	-0.541585	-0.013328	0.051965	-0.838933
47698	0.867911	-0.643532	9.759539	0.093366	0.026359	-0.011992	-0.269256	-0.071565	-0.546160	-0.541756	-0.014043	0.050105	-0.838924
47699	0.915917	-0.595063	9.832688	0.042620	0.000720	-0.010365	-0.268984	-0.072942	-0.546686	-0.541906	-0.014690	0.049300	-0.838863
47700	1.040518	-0.436391	9.720842	0.021463	0.028144	-0.010516	-0.268185	-0.073908	-0.546693	-0.542073	-0.014594	0.048627	-0.838796
47701	0.774407	-0.244181	9.793076	0.072089	0.029993	-0.007514	-0.267115	-0.077064	-0.546441	-0.542194	-0.015080	0.047006	-0.838802
47702	0.870779	-0.224333	9.911888	0.161386	0.015486	-0.002423	-0.268178	-0.078403	-0.544862	-0.542167	-0.016706	0.044125	-0.838945
47703	0.911258	-0.123754	9.748028	0.064922	0.013590	0.004473	-0.267639	-0.082364	-0.543689	-0.542071	-0.017391	0.042795	-0.839062
47704	1.001837	-0.412242	9.768834	0.042296	0.008103	0.009921	-0.266979	-0.082503	-0.543171	-0.541868	-0.017839	0.041996	-0.839224
47705	1.040750	-0.479194	9.869088	0.089607	0.006334	0.013859	-0.268034	-0.083993	-0.542901	-0.541596	-0.018919	0.040348	-0.839457
47706	0.922335	-0.421716	9.859186	0.105394	-0.000995	0.006560	-0.267770	-0.087115	-0.540285	-0.541415	-0.020206	0.038586	-0.839626
47707	0.931282	-0.282824	9.659559	0.043958	0.004442	0.007159	-0.268291	-0.089300	-0.540543	-0.541268	-0.020838	0.037730	-0.839745
47708	0.924439	-0.359346	9.802464	-0.013667	0.000698	0.002260	-0.268697	-0.089279	-0.538837	-0.541208	-0.020810	0.037948	-0.839774
47709	0.913209	-0.537761	9.703829	0.009335	0.013470	-0.017937	-0.268166	-0.089557	-0.538711	-0.541502	-0.020939	0.037580	-0.839598
47710	0.864992	-0.537793	9.722584	0.002267	0.023521	-0.012453	-0.269219	-0.090646	-0.539358	-0.541698	-0.020711	0.037277	-0.839491
47711	0.848219	-0.556831	9.794181	-0.013411	0.011608	-0.015284	-0.267643	-0.089551	-0.537536	-0.541955	-0.020621	0.037327	-0.839325
47712	0.758439	-0.436748	9.780623	-0.001204	0.018910	-0.019857	-0.268036	-0.088739	-0.538843	-0.542272	-0.020439	0.037129	-0.839133
47713	0.712210	-0.345164	9.851096	-0.015320	0.018906	-0.011629	-0.267372	-0.089023	-0.539110	-0.542474	-0.020198	0.037135	-0.839009
47714	0.832743	-0.337398	9.941156	0.037046	0.008061	0.009882	-0.267247	-0.089688	-0.537147	-0.542268	-0.020591	0.036426	-0.839163
47715	0.793817	-0.268064	9.833734	0.042347	0.004382	-0.003009	-0.267771	-0.090371	-0.537667	-0.542290	-0.021214	0.035625	-0.839168
47716	0.844283	-0.237009	9.738612	0.001872	-0.001087	0.014331	-0.266568	-0.092579	-0.538201	-0.542018	-0.021376	0.035607	-0.839340
47717	0.900301	-0.352069	9.833549	0.028173	-0.008351	0.021865	-0.268293	-0.092554	-0.537663	-0.541619	-0.022046	0.035198	-0.839598
47718	0.914739	-0.349937	9.744888	0.000127	-0.012027	0.022653	-0.268031	-0.091872	-0.537534	-0.541198	-0.022368	0.035331	-0.839855
47719	0.934354	-0.417125	9.787342	0.029954	-0.006517	0.020953	-0.267239	-0.091875	-0.537017	-0.540813	-0.023031	0.034884	-0.840103
47720	0.842019	-0.268320	9.730950	0.058095	-0.001075	-0.004764	-0.268563	-0.093354	-0.535959	-0.540833	-0.023815	0.033912	-0.840108
47721	0.871227	-0.325962	9.744819	0.026531	0.008967	0.003371	-0.270155	-0.092653	-0.536077	-0.540755	-0.024195	0.033352	-0.840170
47722	0.948208	-0.287109	9.803699	0.005444	0.000752	0.013429	-0.269892	-0.092380	-0.535817	-0.540494	-0.024366	0.033254	-0.840337
47723	0.846526	-0.200870	9.751143	0.042167	-0.002882	0.009921	-0.269754	-0.093614	-0.535949	-0.540289	-0.025114	0.032567	-0.840474
47724	0.899855	-0.258258	9.825258	0.021175	0.008986	0.013492	-0.268823	-0.096348	-0.534779	-0.540026	-0.025316	0.032116	-0.840654
47725	0.899580	-0.200541	9.816463	0.054502	-0.013842	0.006311	-0.269221	-0.096886	-0.534252	-0.539868	-0.026387	0.031343	-0.840752
47726	0.860885	-0.176647	9.790029	0.028209	-0.008391	0.006167	-0.270017	-0.097959	-0.533068	-0.539711	-0.026963	0.030957	-0.840849
47727	0.947944	-0.234435	9.727612	0.001980	-0.002925	0.004186	-0.270012	-0.097969	-0.534116	-0.539622	-0.027286	0.030953	-0.840896
47728	0.923828	-0.229342	9.823487	0.045748	-0.010189	0.008109	-0.270549	-0.098492	-0.532278	-0.539421	-0.028080	0.030292	-0.841023
47729	0.967162	-0.219991	9.718391	0.021096	0.000789	0.017198	-0.270540	-0.099052	-0.533588	-0.539103	-0.028543	0.029942	-0.841223
47730	0.914147	-0.224812	9.746637	0.005483	0.008035	0.002339	-0.270944	-0.099850	-0.531751	-0.539033	-0.028599	0.029759	-0.841273
47731	0.880409	-0.224585	9.832751	0.020403	-0.001099	0.002427	-0.271603	-0.099035	-0.533055	-0.538962	-0.029095	0.029439	-0.841312
