# Supplementary material for: Identification of Haptic Based Guiding Using Hard Reins
Source: PLoS One. 2015 Jul 22;10(7):e0132020. doi: 10.1371/journal.pone.0132020 (PMC4511788; doi:10.1371/journal.pone.0132020)
Supplement: S9 File — (ZIP) [file pone.0132020.s009.zip › Exp2_MotionData2/Subject10/path1/T10/sync10.txt]

// Start Time: 0
// Sample rate: 25.0Hz
// Scenario: 4.9
// Firmware Version: 2.6.1
Counter	Acc_X	Acc_Y	Acc_Z	Gyr_X	Gyr_Y	Gyr_Z	Mag_X	Mag_Y	Mag_Z	Quat_w	Quat_x	Quat_y	Quat_z
47078	2.629958	1.381024	8.402777	-0.143186	0.003462	-0.035267	-0.722967	0.290308	-1.026584	-0.010126	-0.131629	-0.068303	-0.988891
47079	2.427545	1.030325	9.626949	-0.401378	0.031503	-0.070346	-0.723127	0.298851	-1.027533	-0.012469	-0.130804	-0.060526	-0.989480
47080	2.431324	0.933350	10.210372	-0.237191	-0.014615	-0.162082	-0.722874	0.304254	-1.028179	-0.016134	-0.130854	-0.056241	-0.989674
47081	2.369408	1.029271	9.629989	0.025236	0.031467	-0.138838	-0.721920	0.300878	-1.030483	-0.018717	-0.130045	-0.057066	-0.989688
47082	2.383345	1.238260	9.224407	0.089367	0.056260	-0.041232	-0.721366	0.295772	-1.031200	-0.019046	-0.128935	-0.058953	-0.989716
47083	2.292357	1.192917	9.289363	-0.029107	0.016816	0.074863	-0.718950	0.298931	-1.035219	-0.017558	-0.128636	-0.058148	-0.989830
47084	2.543214	1.042120	9.490786	-0.115213	-0.013600	0.125621	-0.720039	0.302937	-1.035486	-0.015206	-0.129029	-0.055528	-0.989968
47085	2.671247	0.966775	9.649352	0.007190	0.005058	0.060674	-0.720991	0.305957	-1.036195	-0.013916	-0.128965	-0.055462	-0.989999
47086	2.659822	1.131620	9.375730	0.088814	-0.003431	0.036124	-0.721119	0.303306	-1.031914	-0.012775	-0.129115	-0.057118	-0.989901
47087	2.768264	1.153003	9.313898	0.089221	-0.007473	0.020162	-0.722190	0.301029	-1.030611	-0.012089	-0.129297	-0.058780	-0.989788
47088	2.667542	1.117200	9.426629	0.095125	-0.051221	-0.006601	-0.721247	0.300847	-1.029809	-0.011807	-0.130341	-0.060663	-0.989541
47089	2.702151	1.304744	9.291466	0.104666	-0.087821	-0.033339	-0.723664	0.298151	-1.027413	-0.012235	-0.132067	-0.062754	-0.989177
47090	2.896396	1.286419	9.287935	0.126090	-0.081696	-0.093392	-0.724997	0.293440	-1.024958	-0.013599	-0.133609	-0.065474	-0.988775
47091	2.822029	1.258373	9.353271	0.125434	-0.099237	-0.139463	-0.727541	0.288247	-1.024960	-0.016085	-0.135451	-0.068253	-0.988299
47092	2.628658	1.351969	9.341815	0.111034	-0.120618	-0.143142	-0.729277	0.283247	-1.021827	-0.018490	-0.137684	-0.070801	-0.987769
47093	2.555612	1.382212	9.426009	0.160593	-0.146700	-0.150213	-0.731145	0.276976	-1.018871	-0.021156	-0.140454	-0.074283	-0.987070
47094	2.344036	1.511876	9.250025	0.105339	-0.176735	-0.141693	-0.733554	0.271260	-1.014799	-0.023641	-0.143784	-0.076690	-0.986350
47095	2.410002	1.583459	9.102255	0.020104	-0.189342	0.015312	-0.737592	0.269965	-1.010019	-0.023508	-0.147556	-0.076909	-0.985779
47096	2.686166	1.617622	9.276578	-0.001319	-0.171398	0.146137	-0.741631	0.269100	-1.005361	-0.020675	-0.151172	-0.076367	-0.985336
47097	3.019470	1.463465	9.470926	0.111056	-0.160841	0.118195	-0.744331	0.270615	-1.000642	-0.018192	-0.154569	-0.078086	-0.984723
47098	3.062273	1.488507	9.368536	0.221109	-0.167809	0.006209	-0.749720	0.270276	-0.992813	-0.017376	-0.157970	-0.082365	-0.983849
47099	2.922750	1.636462	9.100739	0.226160	-0.158432	-0.012250	-0.752132	0.265666	-0.987477	-0.017100	-0.161148	-0.086751	-0.982961
47100	2.958392	1.792479	9.093433	0.204622	-0.114174	0.060446	-0.756292	0.260283	-0.983783	-0.015191	-0.163574	-0.090543	-0.982250
47101	2.940090	1.738739	9.098092	0.184228	-0.100736	0.085229	-0.758034	0.257190	-0.983317	-0.013034	-0.165758	-0.093807	-0.981608
47102	3.068801	1.845463	9.086793	0.132761	-0.074750	0.095810	-0.761259	0.254635	-0.980088	-0.010614	-0.167449	-0.096077	-0.981131
47103	3.238189	1.855818	9.067840	0.122001	-0.044690	0.099468	-0.763012	0.255038	-0.977326	-0.008277	-0.168538	-0.098083	-0.980768
47104	3.397344	1.873256	8.923338	0.104838	-0.022813	0.072115	-0.764769	0.256582	-0.974800	-0.006298	-0.169151	-0.099898	-0.980494
47105	3.328080	1.935113	8.870192	0.117046	0.033472	0.029208	-0.764761	0.253880	-0.974615	-0.005200	-0.168579	-0.102054	-0.980377
47106	3.196647	1.976435	8.954918	0.071847	0.042590	0.004395	-0.763939	0.249489	-0.975858	-0.004535	-0.167769	-0.103456	-0.980372
47107	3.227396	1.899312	8.994961	0.005189	0.038434	0.005923	-0.762052	0.249027	-0.976168	-0.004259	-0.167041	-0.103496	-0.980494
47108	3.144476	1.941517	9.098020	0.024088	0.050992	0.007845	-0.760711	0.251357	-0.980065	-0.003659	-0.166067	-0.103951	-0.980613
47109	3.139050	1.955974	9.006266	0.013209	0.041133	0.043114	-0.761517	0.250852	-0.981981	-0.002621	-0.165361	-0.104021	-0.980728
47110	3.143813	1.956058	8.979931	-0.015028	0.029019	0.019961	-0.760984	0.252860	-0.983423	-0.001968	-0.164841	-0.103666	-0.980855
47111	3.282922	2.031414	8.993260	-0.041720	0.033630	0.076454	-0.761524	0.253418	-0.982444	-0.000472	-0.164355	-0.102549	-0.981056
47112	3.387598	1.880366	8.951873	-0.070301	0.027390	0.067468	-0.762073	0.256854	-0.983145	0.000926	-0.163964	-0.100951	-0.981287
47113	3.458818	1.820958	8.872658	-0.045853	0.049807	0.032314	-0.760461	0.258431	-0.985432	0.001577	-0.163093	-0.099892	-0.981540
47114	3.191610	1.762722	9.079149	-0.105452	0.070252	-0.024267	-0.759120	0.260247	-0.985525	0.001167	-0.161675	-0.097905	-0.981975
47115	3.097587	1.872698	9.164505	-0.112996	0.060918	-0.080918	-0.757507	0.261698	-0.988498	-0.000600	-0.160363	-0.095888	-0.982389
47116	2.961269	1.901784	9.160103	-0.055972	0.090956	-0.053996	-0.754549	0.263685	-0.991470	-0.001381	-0.158477	-0.094970	-0.982784
47117	2.860677	1.839265	9.145451	-0.031592	0.085963	-0.023867	-0.752796	0.263122	-0.993418	-0.001721	-0.156768	-0.094373	-0.983115
47118	2.830167	1.799876	9.212216	-0.060870	0.073767	-0.008117	-0.751586	0.263976	-0.994769	-0.001671	-0.155309	-0.093208	-0.983457
47119	2.753985	1.759670	9.393139	-0.054941	0.087646	0.007918	-0.749172	0.267650	-0.996452	-0.001457	-0.153606	-0.092049	-0.983834
47120	2.763845	1.847228	9.231490	-0.003221	0.076068	-0.009677	-0.748228	0.267685	-0.998918	-0.001257	-0.152100	-0.092021	-0.984071
47121	2.732963	1.934061	9.210629	0.036176	0.074444	-0.002488	-0.747551	0.266765	-1.002775	-0.000997	-0.150625	-0.092697	-0.984235
47122	2.673405	1.869852	9.132251	0.045457	0.090807	0.057781	-0.745671	0.268881	-1.004093	0.000696	-0.148955	-0.093420	-0.984421
47123	2.775804	1.730914	9.213476	0.023214	0.084667	0.047044	-0.743649	0.268617	-1.006990	0.001911	-0.147359	-0.093692	-0.984634
47124	2.802146	1.755675	9.269466	-0.000393	0.071838	0.018589	-0.741765	0.269024	-1.008090	0.002645	-0.145991	-0.093625	-0.984842
47125	2.812908	1.814128	9.209172	0.006704	0.059408	0.020297	-0.740420	0.270011	-1.009166	0.003237	-0.144842	-0.093651	-0.985008
47126	2.764963	1.788982	9.217520	0.007068	0.045578	0.004307	-0.740556	0.270613	-1.010509	0.003670	-0.143962	-0.093774	-0.985123
47127	2.731631	1.866053	9.126844	0.003561	0.028807	-0.001993	-0.737996	0.269987	-1.010559	0.003756	-0.143375	-0.093808	-0.985205
47128	2.715577	1.831782	9.198830	-0.032933	0.018307	0.014626	-0.737996	0.270444	-1.011908	0.004217	-0.143055	-0.093114	-0.985316
47129	2.701612	1.816972	9.287584	0.018096	0.019327	-0.009076	-0.739346	0.271358	-1.013227	0.004186	-0.142637	-0.093458	-0.985344
47130	2.712418	1.749185	9.211392	0.000516	0.010703	-0.025982	-0.738534	0.270031	-1.011916	0.003934	-0.142389	-0.093541	-0.985373
47131	2.677887	1.787407	9.263006	-0.014267	0.010228	-0.011881	-0.737993	0.269341	-1.013309	0.003738	-0.142145	-0.093254	-0.985436
47132	2.685259	1.777827	9.234417	-0.008794	0.005027	-0.015434	-0.738397	0.269356	-1.013576	0.003651	-0.142029	-0.093122	-0.985466
47133	2.606076	1.737547	9.232290	-0.009998	0.010870	-0.036599	-0.738258	0.268401	-1.015382	0.002981	-0.141722	-0.092989	-0.985525
47134	2.634116	1.791466	9.242373	-0.031096	0.007622	-0.056144	-0.737315	0.268231	-1.015126	0.002028	-0.141481	-0.092532	-0.985605
47135	2.664335	1.738608	9.267773	-0.030820	0.006110	-0.066767	-0.737319	0.269530	-1.016039	0.000696	-0.141208	-0.092072	-0.985689
47136	2.702193	1.787851	9.287822	-0.027249	0.011434	-0.064965	-0.735969	0.268330	-1.014593	-0.000412	-0.140875	-0.091715	-0.985770
47137	2.730959	1.793221	9.221259	-0.009810	0.001321	-0.045530	-0.735427	0.267189	-1.014909	-0.001275	-0.140738	-0.091611	-0.985798
47138	2.674335	1.709648	9.181635	-0.023115	-0.000342	-0.019043	-0.736634	0.265634	-1.013990	-0.001493	-0.140722	-0.091205	-0.985838
47139	2.668892	1.738681	9.176434	-0.038478	-0.015526	0.014407	-0.736101	0.267324	-1.013942	-0.001285	-0.141026	-0.090365	-0.985872
47140	2.691901	1.807078	9.219955	-0.049025	-0.012609	0.072733	-0.735843	0.270981	-1.012735	0.000212	-0.141418	-0.089189	-0.985924
47141	2.723631	1.671703	9.202692	-0.060665	-0.012605	0.104522	-0.738003	0.272777	-1.014561	0.002139	-0.141828	-0.087658	-0.986000
47142	2.747610	1.691564	9.246611	-0.065462	-0.013851	0.081506	-0.737473	0.275886	-1.014467	0.003752	-0.142261	-0.086132	-0.986067
47143	2.699005	1.710111	9.322013	-0.022097	-0.006246	0.076394	-0.738694	0.278552	-1.011910	0.005245	-0.142493	-0.085443	-0.986087
47144	2.715243	1.623008	9.308724	-0.005545	0.003066	0.065013	-0.738165	0.281976	-1.013170	0.006745	-0.142557	-0.085146	-0.986094
47145	2.680260	1.670924	9.278401	0.007213	0.012170	0.060697	-0.737761	0.281815	-1.012770	0.008043	-0.142392	-0.085078	-0.986114
47146	2.684897	1.680718	9.273656	0.015739	0.011804	0.078402	-0.738307	0.284435	-1.014998	0.009879	-0.142303	-0.085160	-0.986103
47147	2.680300	1.663638	9.244755	0.008266	0.002632	0.087163	-0.739523	0.285717	-1.013988	0.011685	-0.142367	-0.085045	-0.986084
47148	2.766309	1.730749	9.275777	0.001986	0.020265	0.055407	-0.737642	0.287294	-1.016551	0.013041	-0.142075	-0.084918	-0.986120
47149	2.768500	1.614256	9.233391	0.016579	0.009046	0.046545	-0.737379	0.289561	-1.016616	0.014079	-0.141944	-0.085086	-0.986111
47150	2.754785	1.580024	9.278967	0.013625	0.016702	0.023602	-0.736431	0.287824	-1.016138	0.014838	-0.141664	-0.085281	-0.986123
47151	2.772382	1.658021	9.204291	0.006734	0.011617	0.011166	-0.737913	0.287833	-1.015029	0.015156	-0.141428	-0.085355	-0.986145
47152	2.788348	1.595197	9.258217	0.015779	0.006426	0.008507	-0.738185	0.288687	-1.014862	0.015612	-0.141324	-0.085639	-0.986129
47153	2.748471	1.638164	9.182041	0.005125	-0.009472	0.000424	-0.737645	0.288101	-1.014614	0.015677	-0.141490	-0.085720	-0.986097
47154	2.779219	1.568328	9.267769	-0.021689	-0.025455	-0.009494	-0.736300	0.288770	-1.014199	0.015621	-0.141995	-0.085325	-0.986059
47155	2.757419	1.575221	9.315194	-0.009608	-0.027707	-0.058091	-0.738051	0.288788	-1.013223	0.014460	-0.142428	-0.085284	-0.986018
47156	2.715879	1.586602	9.280131	0.005125	-0.027281	-0.070410	-0.738719	0.286824	-1.013552	0.013287	-0.142856	-0.085594	-0.985946
47157	2.696488	1.586249	9.277131	0.015611	-0.013320	-0.056138	-0.737906	0.285396	-1.014017	0.012262	-0.142998	-0.086038	-0.985900
47158	2.696156	1.603237	9.279400	0.031541	-0.009893	-0.045458	-0.739116	0.284406	-1.012943	0.011689	-0.143118	-0.086793	-0.985823
47159	2.647763	1.597503	9.268329	0.016532	-0.020326	-0.024343	-0.738573	0.283092	-1.011901	0.011280	-0.143446	-0.087162	-0.985748
47160	2.715594	1.596304	9.251162	0.001324	-0.032706	0.003807	-0.740459	0.283283	-1.012146	0.011542	-0.144109	-0.087184	-0.985646
47161	2.778044	1.624141	9.248053	0.005602	-0.030160	0.046257	-0.740188	0.282719	-1.012576	0.012476	-0.144756	-0.087134	-0.985544
47162	2.778620	1.599878	9.277142	0.009248	-0.019461	0.046337	-0.741133	0.283132	-1.011051	0.013617	-0.145230	-0.087186	-0.985455
47163	2.832273	1.576571	9.235632	0.004340	-0.026130	0.026820	-0.741138	0.284642	-1.008819	0.014173	-0.145765	-0.087163	-0.985370
47164	2.817648	1.586020	9.268815	0.020117	-0.034407	0.007369	-0.743025	0.284943	-1.007696	0.014566	-0.146461	-0.087549	-0.985227
47165	2.739490	1.616161	9.268596	0.020553	-0.022444	0.026912	-0.744369	0.283821	-1.006898	0.015178	-0.146916	-0.087840	-0.985124
47166	2.816208	1.646677	9.196093	0.015835	-0.030597	0.067496	-0.744643	0.285548	-1.007657	0.016744	-0.147644	-0.087964	-0.984979
47167	2.850560	1.630310	9.226158	0.020980	-0.034326	0.076322	-0.745727	0.287534	-1.006489	0.018310	-0.148420	-0.088122	-0.984820
47168	2.880049	1.616284	9.265687	0.043782	-0.039160	0.063979	-0.745995	0.287590	-1.008667	0.019881	-0.149298	-0.088810	-0.984595
47169	2.909165	1.602237	9.187244	0.037457	-0.046325	0.063909	-0.747077	0.288699	-1.006435	0.021230	-0.150283	-0.089332	-0.984370
47170	2.850564	1.640028	9.288676	0.046676	-0.058432	0.053260	-0.747617	0.288951	-1.004511	0.022569	-0.151519	-0.090118	-0.984079
47171	2.869203	1.659775	9.175954	0.063980	-0.046542	0.081679	-0.749768	0.287223	-1.001267	0.024347	-0.152523	-0.091106	-0.983790
47172	2.947644	1.622361	9.219568	0.028372	-0.022570	0.071095	-0.750982	0.287806	-1.000689	0.026036	-0.153094	-0.091460	-0.983626
47173	3.014371	1.667261	9.144243	0.025013	-0.009201	-0.003107	-0.751255	0.289145	-1.003098	0.026095	-0.153229	-0.091920	-0.983560
47174	2.952343	1.617582	9.142715	0.006306	-0.000283	0.025197	-0.750987	0.289486	-0.999679	0.026870	-0.153287	-0.091971	-0.983525
47175	3.024088	1.672297	9.183021	-0.018509	0.002533	0.010973	-0.750185	0.291340	-1.000856	0.027096	-0.153243	-0.091524	-0.983568
47176	3.009380	1.674454	9.144035	-0.018849	0.010179	0.025170	-0.751796	0.289687	-1.001437	0.027806	-0.153109	-0.091073	-0.983611
47177	3.024120	1.657723	9.101282	-0.008871	0.005904	0.021637	-0.750990	0.290533	-1.001964	0.028277	-0.153018	-0.090782	-0.983638
47178	2.994675	1.686328	9.167568	-0.022833	0.008906	0.039297	-0.751665	0.291122	-1.002210	0.029260	-0.152937	-0.090212	-0.983675
47179	3.038914	1.660430	9.198009	0.003974	0.008959	0.046445	-0.752207	0.292272	-1.002303	0.030263	-0.152826	-0.090098	-0.983672
47180	3.007580	1.642861	9.141811	0.023874	0.019833	0.044818	-0.751941	0.293395	-1.001997	0.031533	-0.152510	-0.090425	-0.983651
47181	3.012306	1.647802	9.134697	0.011620	0.002345	0.028753	-0.751404	0.294098	-1.002253	0.032200	-0.152498	-0.090521	-0.983623
47182	3.009244	1.686593	9.177643	0.017304	0.014170	0.020004	-0.750869	0.295438	-1.005490	0.032966	-0.152251	-0.090801	-0.983610
47183	2.985295	1.666734	9.143354	0.020580	0.014777	0.032402	-0.751409	0.295844	-1.004107	0.033755	-0.151996	-0.091057	-0.983599
47184	2.961714	1.632317	9.133262	0.009922	0.013928	0.027065	-0.751410	0.296462	-1.006269	0.034635	-0.151772	-0.091169	-0.983592
47185	2.986251	1.630344	9.215878	0.002775	0.016582	0.025284	-0.750335	0.297102	-1.004351	0.035233	-0.151483	-0.091095	-0.983623
47186	3.016549	1.681869	9.158644	0.012660	0.013110	0.025286	-0.749793	0.296135	-1.006026	0.036086	-0.151268	-0.091267	-0.983609
47187	2.961272	1.659017	9.161934	-0.000672	0.013148	0.019069	-0.750605	0.297411	-1.005157	0.036545	-0.151041	-0.091149	-0.983638
47188	2.951447	1.668551	9.180820	0.004880	0.010680	0.012883	-0.749525	0.296409	-1.005884	0.037133	-0.150857	-0.091208	-0.983638
47189	2.946758	1.651466	9.123029	0.000721	0.000383	0.032257	-0.750338	0.298143	-1.006364	0.037832	-0.150904	-0.091089	-0.983616
47190	2.995749	1.640227	9.216095	-0.030127	0.019382	0.044646	-0.750341	0.299284	-1.006600	0.038959	-0.150633	-0.090357	-0.983681
47191	2.942400	1.636828	9.185596	0.001395	0.004559	0.007532	-0.749810	0.301806	-1.005705	0.039181	-0.150553	-0.090323	-0.983687
47192	2.941972	1.651381	9.142141	-0.001357	0.002713	0.009280	-0.748997	0.300098	-1.006316	0.039676	-0.150523	-0.090278	-0.983676
47193	2.991830	1.589172	9.187472	-0.027141	0.009875	-0.001374	-0.749539	0.301393	-1.006541	0.039646	-0.150347	-0.089706	-0.983756
47194	2.976689	1.622887	9.210827	-0.022502	0.010045	-0.006661	-0.748735	0.302645	-1.006237	0.039786	-0.150160	-0.089288	-0.983817
47195	2.962411	1.608061	9.200871	-0.007668	0.001716	-0.024345	-0.748465	0.302352	-1.006113	0.039349	-0.150090	-0.089176	-0.983856
47196	2.931633	1.563799	9.152114	-0.017549	0.004296	-0.024350	-0.748999	0.300665	-1.006298	0.039143	-0.149981	-0.088913	-0.983905
47197	2.890032	1.601899	9.266102	-0.024683	-0.000121	-0.027932	-0.750213	0.301557	-1.006800	0.038581	-0.149952	-0.088476	-0.983971
47198	2.890328	1.582480	9.237370	-0.007099	0.001410	-0.011952	-0.748730	0.300599	-1.003711	0.038646	-0.149913	-0.088384	-0.983982
47199	2.880730	1.567733	9.174595	-0.019125	-0.009624	-0.001448	-0.749003	0.302040	-1.004343	0.038605	-0.150110	-0.087984	-0.983990
47200	2.909554	1.587682	9.218661	-0.016563	0.002672	0.005704	-0.749405	0.301047	-1.003961	0.038985	-0.150086	-0.087650	-0.984008
47201	2.904940	1.577889	9.230630	0.003140	0.002749	0.009303	-0.749408	0.302386	-1.006646	0.039243	-0.150038	-0.087647	-0.984005
47202	2.910027	1.560984	9.199618	0.008708	-0.007676	0.001298	-0.748466	0.302803	-1.007190	0.039606	-0.150189	-0.087834	-0.983951
47203	2.909882	1.568264	9.199559	-0.018677	-0.004721	0.016260	-0.748736	0.302793	-1.006505	0.039923	-0.150317	-0.087386	-0.983959
47204	2.931877	1.563811	9.229156	-0.001513	-0.000086	0.014570	-0.748067	0.304682	-1.009043	0.040521	-0.150350	-0.087325	-0.983935
47205	2.909545	1.582823	9.184995	-0.008342	-0.003294	0.033983	-0.750220	0.303833	-1.006999	0.041220	-0.150471	-0.087027	-0.983914
47206	2.953883	1.549642	9.201050	-0.012313	-0.012520	0.046280	-0.749150	0.306053	-1.005848	0.042376	-0.150814	-0.086666	-0.983844
47207	2.959190	1.532748	9.239858	0.000993	-0.011751	0.019802	-0.750901	0.306080	-1.005281	0.042809	-0.151069	-0.086601	-0.983792
47208	2.963163	1.564372	9.162706	0.010131	-0.002699	0.016352	-0.750097	0.307502	-1.006200	0.043476	-0.151147	-0.086766	-0.983736
47209	2.929454	1.563767	9.229082	0.004358	0.009304	0.032330	-0.750100	0.308477	-1.005349	0.044202	-0.151006	-0.086714	-0.983730
47210	2.934258	1.554136	9.154675	-0.013241	0.002437	0.016319	-0.750638	0.308193	-1.004807	0.044796	-0.151004	-0.086413	-0.983730
47211	3.027185	1.521841	9.213139	-0.004247	0.002520	0.016327	-0.750769	0.307083	-1.005796	0.045170	-0.150978	-0.086246	-0.983731
47212	2.983893	1.506490	9.221555	-0.000236	-0.000612	0.000416	-0.750368	0.308076	-1.006178	0.045496	-0.150996	-0.086254	-0.983713
47213	2.948619	1.568967	9.191113	-0.003552	-0.000380	-0.010196	-0.749833	0.309675	-1.008315	0.045344	-0.150981	-0.086184	-0.983728
47214	2.953766	1.552065	9.179362	-0.012739	-0.000632	-0.003154	-0.749832	0.309088	-1.007516	0.045569	-0.151005	-0.085958	-0.983734
47215	2.998138	1.516456	9.190621	-0.004071	-0.000862	0.009241	-0.750371	0.309409	-1.008590	0.045798	-0.151035	-0.085821	-0.983731
47216	2.983338	1.525896	9.168430	-0.000722	0.000701	0.018989	-0.750374	0.309914	-1.005845	0.046495	-0.151059	-0.085763	-0.983699
47217	2.997885	1.531019	9.202540	-0.003938	0.002804	0.004843	-0.750102	0.309353	-1.006412	0.046644	-0.151012	-0.085640	-0.983710
47218	2.973676	1.525722	9.177765	-0.007638	0.006218	0.009280	-0.749296	0.309533	-1.002732	0.047139	-0.150918	-0.085470	-0.983716
47219	2.959332	1.515751	9.177400	-0.006271	0.004056	0.025187	-0.750646	0.310740	-1.004451	0.047683	-0.150884	-0.085240	-0.983715
47220	3.012647	1.521577	9.212694	-0.016383	-0.000644	0.032185	-0.750110	0.311576	-1.004294	0.048598	-0.150971	-0.084836	-0.983691
47221	3.018627	1.463421	9.203688	-0.010804	0.003054	-0.007556	-0.750375	0.310349	-1.006240	0.048483	-0.150909	-0.084616	-0.983725
47222	2.961785	1.515796	9.187104	-0.003351	0.012199	-0.015420	-0.750373	0.309967	-1.008163	0.048529	-0.150651	-0.084601	-0.983764
47223	2.960184	1.476926	9.201792	-0.010795	0.010140	-0.006614	-0.750112	0.312644	-1.007533	0.048445	-0.150451	-0.084373	-0.983819
47224	2.982230	1.467617	9.216983	-0.025037	0.013710	-0.011945	-0.751324	0.312820	-1.007786	0.048509	-0.150188	-0.083921	-0.983894
47225	2.949849	1.505868	9.181997	0.002057	0.014021	-0.015388	-0.750916	0.311540	-1.008105	0.048297	-0.149886	-0.083968	-0.983947
47226	2.904266	1.488051	9.216844	-0.014473	0.013574	-0.003056	-0.750785	0.312511	-1.007257	0.048558	-0.149631	-0.083696	-0.983996
47227	2.946383	1.445120	9.235311	-0.014750	0.004466	0.005718	-0.751195	0.314513	-1.007460	0.048695	-0.149567	-0.083358	-0.984027
47228	2.974701	1.482047	9.226273	0.005465	0.003253	-0.010147	-0.750381	0.313161	-1.011197	0.048869	-0.149484	-0.083511	-0.984018
47229	2.916018	1.505257	9.209852	0.021539	0.017433	-0.002921	-0.749706	0.312405	-1.009865	0.048966	-0.149115	-0.083903	-0.984036
47230	2.936699	1.437656	9.191738	-0.011517	0.017374	-0.011867	-0.749304	0.312808	-1.009311	0.049075	-0.148768	-0.083711	-0.984100
47231	2.970292	1.472265	9.303246	0.014751	0.005373	-0.020714	-0.749844	0.313224	-1.008336	0.048781	-0.148614	-0.084033	-0.984110
47232	2.920028	1.544171	9.190423	0.043530	0.000275	-0.020646	-0.749164	0.311223	-1.008409	0.048870	-0.148533	-0.084970	-0.984037
47233	2.838146	1.518409	9.192919	0.029957	0.013417	0.018314	-0.749300	0.311677	-1.009484	0.049402	-0.148269	-0.085470	-0.984007
47234	2.925016	1.539408	9.205056	0.015277	-0.006432	0.025194	-0.750643	0.310283	-1.009241	0.050279	-0.148427	-0.085719	-0.983917
47235	2.910964	1.514876	9.204810	0.017355	0.002692	0.016422	-0.750377	0.311392	-1.008389	0.050718	-0.148383	-0.085989	-0.983878
47236	2.992936	1.540643	9.231204	0.017610	-0.002370	0.005762	-0.750103	0.309993	-1.009529	0.051235	-0.148424	-0.086339	-0.983814
47237	2.895627	1.553439	9.196826	0.032069	0.010189	0.005909	-0.750372	0.310011	-1.010071	0.051523	-0.148201	-0.086924	-0.983781
47238	2.922578	1.539363	9.200167	0.017676	-0.009400	0.002197	-0.750234	0.308527	-1.007393	0.051956	-0.148374	-0.087293	-0.983700
47239	2.929444	1.558908	9.195415	-0.003930	-0.000734	0.003951	-0.749969	0.309905	-1.005850	0.052080	-0.148400	-0.087189	-0.983699
47240	2.895986	1.538882	9.218613	-0.007262	-0.009369	-0.007601	-0.749967	0.309362	-1.006959	0.052249	-0.148581	-0.087096	-0.983671
47241	2.910442	1.544001	9.223833	0.007017	-0.009358	-0.003139	-0.752121	0.309191	-1.009668	0.052250	-0.148750	-0.087238	-0.983633
47242	2.881224	1.548324	9.208460	0.012616	-0.007361	-0.010174	-0.752387	0.308059	-1.009565	0.052426	-0.148866	-0.087541	-0.983579
47243	2.886146	1.548416	9.232683	0.003245	0.004614	0.005785	-0.751853	0.309585	-1.008567	0.052616	-0.148777	-0.087568	-0.983580
47244	2.910300	1.548852	9.209348	0.008590	0.002838	0.007553	-0.751586	0.310128	-1.007734	0.053147	-0.148728	-0.087729	-0.983544
47245	2.924892	1.541830	9.180961	0.017040	0.005940	0.028815	-0.751311	0.308416	-1.007656	0.053833	-0.148637	-0.087957	-0.983500
47246	2.948649	1.568968	9.200744	-0.000954	0.012882	0.029681	-0.751315	0.310024	-1.009651	0.054776	-0.148440	-0.087852	-0.983487
47247	2.954280	1.522940	9.157931	-0.006221	0.025348	0.027093	-0.753202	0.310672	-1.011245	0.055393	-0.147992	-0.087607	-0.983542
47248	2.923170	1.515101	9.234071	-0.012194	0.014980	0.012868	-0.751180	0.310207	-1.011556	0.055974	-0.147737	-0.087328	-0.983572
47249	2.925441	1.515137	9.185993	0.013781	0.018621	0.018278	-0.750648	0.312322	-1.011494	0.056466	-0.147384	-0.087509	-0.983581
47250	2.922122	1.558774	9.178340	0.006091	0.009251	0.034991	-0.751053	0.312773	-1.012157	0.057539	-0.147259	-0.087532	-0.983536
47251	2.916751	1.471285	9.226982	-0.011631	0.012899	0.025237	-0.750784	0.312763	-1.012024	0.058083	-0.147060	-0.087198	-0.983563
47252	2.961356	1.544926	9.235018	-0.016200	0.010096	-0.006635	-0.750786	0.313324	-1.011733	0.058267	-0.146872	-0.086903	-0.983606
47253	2.920482	1.519901	9.180990	-0.005576	0.011784	0.000493	-0.749707	0.312836	-1.010124	0.058340	-0.146648	-0.086764	-0.983648
47254	2.930768	1.493386	9.200765	-0.007084	0.013813	-0.010109	-0.749577	0.314261	-1.010489	0.058499	-0.146369	-0.086656	-0.983689
47255	2.942569	1.515453	9.239478	-0.008684	0.001596	-0.019922	-0.750518	0.313722	-1.010768	0.058144	-0.146316	-0.086526	-0.983730
47256	2.930814	1.493388	9.215210	0.002284	0.012463	-0.024234	-0.750788	0.314049	-1.012391	0.058064	-0.146028	-0.086647	-0.983767
47257	2.843762	1.484526	9.222235	-0.006816	0.010516	-0.020719	-0.748629	0.312871	-1.012728	0.057714	-0.145796	-0.086545	-0.983831
47258	2.872675	1.494763	9.232675	-0.004735	-0.010450	-0.034999	-0.748360	0.312995	-1.012181	0.057356	-0.145948	-0.086585	-0.983826
47259	2.871629	1.543295	9.208203	-0.005382	0.003112	-0.008393	-0.748632	0.313729	-1.012973	0.057240	-0.145880	-0.086484	-0.983851
47260	2.882928	1.470675	9.257244	-0.007395	-0.002413	-0.001363	-0.748632	0.313565	-1.012023	0.057549	-0.145935	-0.086364	-0.983836
47261	2.897502	1.466082	9.238467	0.003713	-0.007347	-0.013740	-0.748494	0.312418	-1.011652	0.057337	-0.146053	-0.086466	-0.983821
47262	2.969923	1.540267	9.615674	-0.018665	-0.056120	-0.061890	-0.748898	0.312600	-1.013006	0.056355	-0.147071	-0.086367	-0.983735
47263	3.185436	0.818550	11.900254	0.840453	-0.072064	-0.630486	-0.748584	0.297478	-1.010089	0.046353	-0.146403	-0.104750	-0.982571
47264	-0.780299	1.059400	8.608685	0.708702	-0.156936	-0.349364	-0.749263	0.254189	-1.003572	0.041553	-0.148076	-0.119844	-0.980808
47265	0.806085	2.326216	7.824504	-0.352883	-0.002233	0.944859	-0.761380	0.252235	-0.998992	0.059071	-0.150445	-0.110030	-0.980699
47266	3.618402	2.387115	9.260864	-0.266879	0.188284	1.188815	-0.764305	0.284064	-0.997380	0.082042	-0.149667	-0.100940	-0.980143
47267	5.479619	1.488627	8.913108	0.118140	0.316198	0.610521	-0.760461	0.305146	-1.004381	0.095049	-0.144412	-0.100853	-0.979765
47268	4.587253	2.057378	7.754799	-0.323454	0.217854	0.011070	-0.757812	0.320509	-1.008416	0.095024	-0.140787	-0.094068	-0.980969
47269	4.094492	1.978118	8.546732	-0.635397	0.209997	-0.173755	-0.752866	0.333597	-1.014598	0.090271	-0.137582	-0.081694	-0.982979
47270	3.990449	1.534511	9.634999	-0.438403	0.144754	-0.487388	-0.746413	0.338133	-1.020802	0.080097	-0.134723	-0.074168	-0.984852
47271	3.713497	1.371636	9.165522	-0.320759	0.103452	-0.719717	-0.741378	0.321348	-1.024407	0.065263	-0.132235	-0.069643	-0.986613
47272	3.433501	1.024222	8.868262	-0.430806	0.144500	-0.836415	-0.737987	0.313692	-1.028242	0.048298	-0.128758	-0.063185	-0.988482
47273	2.608668	0.761673	9.258991	-0.591956	0.173866	-0.930262	-0.732605	0.315744	-1.030285	0.028660	-0.124837	-0.053712	-0.990308
47274	2.009708	0.823665	9.548281	-0.525563	0.172762	-0.720412	-0.728016	0.313211	-1.035878	0.013790	-0.120927	-0.045026	-0.991544
47275	1.750789	0.692736	9.618358	-0.388668	0.194663	-0.517328	-0.720743	0.313747	-1.041812	0.002831	-0.116798	-0.038515	-0.992405
47276	1.718308	0.643609	9.766986	-0.247505	0.164132	-0.349100	-0.715599	0.305798	-1.047041	-0.004101	-0.113291	-0.034426	-0.992957
47277	1.714950	0.556143	9.685694	-0.217020	0.143236	-0.212983	-0.711830	0.307117	-1.052636	-0.008659	-0.110332	-0.030602	-0.993386
47278	1.763355	0.343405	9.854890	-0.169829	0.112346	-0.098109	-0.708071	0.311183	-1.054185	-0.010449	-0.108021	-0.027482	-0.993714
47279	1.774199	0.503811	9.697536	-0.068687	0.088832	-0.047555	-0.706864	0.312866	-1.054554	-0.011429	-0.106235	-0.026216	-0.993930
47280	1.826255	0.652819	9.471720	-0.049857	0.074028	0.054067	-0.704583	0.315985	-1.056663	-0.009992	-0.104794	-0.025141	-0.994126
47281	2.042200	0.421269	9.619720	-0.037126	0.060217	0.114094	-0.700007	0.317393	-1.060763	-0.007706	-0.103658	-0.024155	-0.994290
47282	2.006961	0.505611	9.738368	0.004556	0.054594	0.068218	-0.700415	0.318852	-1.062076	-0.005902	-0.102620	-0.024124	-0.994411
47283	2.074706	0.518984	9.786085	0.070721	0.035232	0.047067	-0.700153	0.321740	-1.064441	-0.004739	-0.101962	-0.025419	-0.994452
47284	2.093086	0.786344	9.620934	0.075537	0.033744	0.001090	-0.699743	0.319902	-1.065187	-0.004004	-0.101309	-0.026947	-0.994482
47285	2.737049	0.929114	9.526474	0.196110	0.015212	-0.069522	-0.699865	0.315637	-1.064778	-0.004918	-0.101029	-0.030997	-0.994388
47286	3.290076	0.589514	9.054913	0.226905	-0.005930	-0.281836	-0.698482	0.303047	-1.061929	-0.009245	-0.100988	-0.036130	-0.994188
47287	2.856805	0.780704	8.905363	0.020729	-0.117045	-0.534182	-0.697643	0.292777	-1.060634	-0.019841	-0.103064	-0.037608	-0.993765
47288	2.059691	0.751745	9.572023	-0.118422	-0.140093	-0.585882	-0.699241	0.286493	-1.057409	-0.031173	-0.105355	-0.036442	-0.993278
47289	1.381350	1.045366	9.979903	0.001429	-0.173311	-0.497183	-0.700562	0.277373	-1.054551	-0.041106	-0.108535	-0.037427	-0.992537
47290	1.216737	1.207412	9.530680	0.151948	-0.186561	-0.270431	-0.705111	0.267182	-1.051281	-0.045589	-0.112155	-0.040922	-0.991801
47291	1.397130	0.681461	9.607589	0.067054	-0.167038	-0.153894	-0.709401	0.260075	-1.046550	-0.048567	-0.115441	-0.042471	-0.991217
47292	1.381357	0.812316	10.044252	0.105418	-0.159010	-0.141358	-0.708849	0.255633	-1.045336	-0.050736	-0.118577	-0.044761	-0.990637
47293	1.111796	0.972514	10.119028	0.222720	-0.112384	-0.009797	-0.709381	0.252352	-1.037933	-0.050446	-0.120974	-0.049100	-0.990156
47294	1.217259	0.950096	9.604856	0.279633	-0.076955	0.158573	-0.713551	0.250039	-1.031956	-0.046342	-0.122940	-0.054186	-0.989849
47295	1.157371	1.021830	9.513407	-0.032970	-0.169865	0.356813	-0.717331	0.252796	-1.030731	-0.039491	-0.126528	-0.052508	-0.989785
47296	1.935578	1.414695	9.763021	0.167583	-0.023357	0.723311	-0.722082	0.264921	-1.028509	-0.024579	-0.127886	-0.053961	-0.990015
47297	2.896794	0.873786	9.876042	0.645672	-0.000403	0.212884	-0.723556	0.262241	-1.027760	-0.018662	-0.128303	-0.066206	-0.989347
47298	2.369667	0.888384	8.822196	0.303512	-0.067645	0.008182	-0.723938	0.255302	-1.028117	-0.017526	-0.129772	-0.072167	-0.988759
47299	2.101568	1.742948	9.142139	0.168544	-0.056870	0.209414	-0.726630	0.254466	-1.026066	-0.012982	-0.131130	-0.074946	-0.988443
47300	3.732836	1.214245	9.689693	-0.180615	-0.011266	-0.562656	-0.725283	0.254441	-1.026355	-0.024322	-0.130464	-0.072844	-0.988474
47301	1.910261	2.433853	9.720853	0.417386	-0.041832	0.226204	-0.724987	0.244921	-1.020119	-0.018775	-0.131717	-0.080511	-0.987834
47302	2.538038	1.454670	8.924198	0.297053	-0.009766	0.326738	-0.727264	0.240406	-1.019011	-0.011305	-0.132553	-0.085511	-0.987416
47303	2.666665	1.340486	9.025300	0.000215	-0.061791	0.244113	-0.728767	0.247190	-1.016181	-0.006540	-0.134108	-0.084866	-0.987304
47304	2.712988	1.729781	9.269333	-0.029569	-0.055926	0.213083	-0.733223	0.250791	-1.013966	-0.002251	-0.135580	-0.083703	-0.987222
47305	2.879991	1.664867	9.554198	0.054963	-0.057115	0.146993	-0.735256	0.254939	-1.013262	0.000755	-0.136893	-0.084400	-0.986983
47306	2.651189	1.672825	9.294347	0.115573	-0.032511	0.106729	-0.736734	0.254147	-1.014362	0.003434	-0.137718	-0.086398	-0.986690
47307	2.831667	1.600832	9.196913	0.064551	-0.016695	0.133159	-0.738760	0.255549	-1.011564	0.006262	-0.138223	-0.087318	-0.986525
47308	2.913125	1.631431	9.090852	0.050047	-0.028529	0.067599	-0.739299	0.255848	-1.011684	0.008015	-0.138901	-0.088133	-0.986344
47309	2.943157	1.588281	9.118580	-0.026748	-0.016221	0.047097	-0.741323	0.257048	-1.012440	0.008895	-0.139284	-0.087484	-0.986340
47310	2.873989	1.557911	9.280385	-0.023922	-0.019775	-0.059877	-0.740919	0.257193	-1.012986	0.007994	-0.139572	-0.087201	-0.986332
47311	2.578998	1.642380	9.265881	0.034156	-0.009020	-0.008288	-0.740780	0.255434	-1.010725	0.007966	-0.139710	-0.087900	-0.986251
47312	2.675506	1.670840	9.307144	0.037370	-0.019959	0.004006	-0.741589	0.255696	-1.008934	0.008500	-0.140103	-0.088649	-0.986124
47313	2.816481	1.646692	9.282765	0.077196	0.012359	-0.066419	-0.741442	0.252089	-1.012736	0.007485	-0.139712	-0.090351	-0.986033
47314	2.656762	1.884137	9.324219	0.106448	0.021881	-0.082155	-0.739013	0.250312	-1.012004	0.006634	-0.139109	-0.092702	-0.985906
47315	2.541497	1.826206	9.297045	0.104717	0.004208	-0.087550	-0.738465	0.247166	-1.011566	0.005262	-0.138827	-0.095012	-0.985734
47316	2.692334	1.787666	9.234559	0.064856	0.012488	-0.076159	-0.738989	0.242163	-1.009539	0.004366	-0.138423	-0.096522	-0.985649
47317	2.729351	1.880593	9.263883	0.102638	0.016343	-0.075144	-0.740321	0.237081	-1.009416	0.003256	-0.137928	-0.098752	-0.985502
47318	2.645201	1.947026	9.130803	0.111845	0.027327	-0.013140	-0.739781	0.236132	-1.005769	0.003779	-0.137348	-0.101014	-0.985351
47319	2.676374	1.845632	9.151783	0.099896	0.012829	-0.006201	-0.738295	0.234809	-1.005284	0.004013	-0.137061	-0.102997	-0.985185
47320	2.709296	2.001589	9.050508	0.049934	0.024377	0.013154	-0.738558	0.232527	-1.004536	0.004873	-0.136595	-0.103965	-0.985144
47321	2.698315	2.088801	9.193954	0.003554	0.065220	0.071615	-0.737071	0.231335	-1.009777	0.006485	-0.135453	-0.103837	-0.985306
47322	2.739223	1.990015	9.244102	0.057943	0.048337	0.053990	-0.735326	0.233140	-1.009739	0.008230	-0.134595	-0.104849	-0.985304
47323	2.645338	1.947033	9.174139	0.070082	0.019560	-0.000945	-0.736129	0.231623	-1.010870	0.008498	-0.134198	-0.106230	-0.985208
47324	2.594815	2.057795	9.224714	0.023798	0.024965	-0.019616	-0.737070	0.231105	-1.012103	0.008685	-0.133646	-0.106775	-0.985222
47325	2.507684	2.051358	9.222089	0.024439	0.003475	-0.013543	-0.734642	0.229921	-1.012443	0.008548	-0.133545	-0.107292	-0.985181
47326	2.430809	2.018404	9.229608	0.032154	0.001406	0.000631	-0.734914	0.230728	-1.010231	0.009084	-0.133501	-0.107949	-0.985110
47327	2.359050	1.975835	9.261429	-0.015641	0.008929	0.039445	-0.734912	0.230028	-1.010663	0.009894	-0.133400	-0.107528	-0.985162
47328	2.320511	2.227627	9.393157	-0.050305	-0.037803	0.047873	-0.735995	0.232045	-1.010858	0.010989	-0.134253	-0.106432	-0.985154
47329	1.833473	0.988029	10.037542	0.062139	-0.150652	-0.205200	-0.735043	0.228578	-1.009208	0.006848	-0.136711	-0.108192	-0.984661
47330	0.054079	1.720443	9.919634	0.069054	-0.023534	0.368882	-0.735974	0.224628	-1.009325	0.014457	-0.137972	-0.108538	-0.984365
47331	1.561224	1.815655	8.874646	-0.030607	0.023604	0.876023	-0.745279	0.228794	-1.008262	0.031711	-0.139201	-0.105431	-0.984125
47332	2.880290	1.686664	9.019615	-0.415541	0.165801	0.822393	-0.748592	0.255582	-1.009265	0.047184	-0.137936	-0.094821	-0.984762
47333	3.834468	0.934449	9.406043	-0.364095	0.134875	0.439362	-0.748521	0.277094	-1.012661	0.055145	-0.136310	-0.086210	-0.985366
47334	4.722637	2.033102	7.494331	-0.711237	0.288983	-0.013584	-0.744799	0.293741	-1.018031	0.053592	-0.131382	-0.071892	-0.987268
47335	4.421486	1.954898	8.337874	-0.848015	0.689493	-0.148433	-0.733136	0.313729	-1.034710	0.049476	-0.118470	-0.054765	-0.990211
47336	5.129100	1.171588	9.499353	-0.628492	0.597029	-0.502119	-0.714450	0.327364	-1.053859	0.039032	-0.106711	-0.042915	-0.992596
47337	4.868795	0.258922	9.563249	-0.435655	0.259456	-1.311630	-0.703928	0.322801	-1.063544	0.012354	-0.100976	-0.036833	-0.994130
47338	2.045453	1.261324	9.818104	-0.248635	-0.118728	-1.708958	-0.699822	0.300966	-1.062662	-0.021546	-0.102082	-0.035386	-0.993913
47339	0.052090	1.567457	9.858136	-0.147208	-0.172933	-0.997763	-0.698683	0.280122	-1.058713	-0.041731	-0.104879	-0.034463	-0.993011
47340	0.817085	0.457369	10.241459	-0.096474	-0.144430	-0.261998	-0.700280	0.273249	-1.054552	-0.046597	-0.107488	-0.033013	-0.992565
47341	1.042265	0.320632	10.076073	0.196088	-0.168465	-0.268347	-0.706168	0.260253	-1.051357	-0.051550	-0.110883	-0.037341	-0.991793
47342	0.767202	0.451556	9.758505	0.152827	-0.209955	0.099091	-0.707899	0.253235	-1.046926	-0.048834	-0.115280	-0.039969	-0.991327
47343	1.320390	0.675237	9.826756	0.216765	-0.159363	0.341721	-0.709400	0.259832	-1.048331	-0.041625	-0.118878	-0.043316	-0.991090
47344	1.736501	0.668192	9.543477	0.311541	-0.079400	0.413172	-0.711292	0.261773	-1.044426	-0.032375	-0.121070	-0.048454	-0.990932
47345	1.812067	0.557912	9.751251	-0.058857	-0.027657	0.711143	-0.711468	0.275401	-1.044255	-0.018388	-0.122176	-0.045511	-0.991294
47346	2.371187	1.034140	9.456678	0.299837	-0.049899	0.620046	-0.717831	0.285653	-1.039210	-0.005129	-0.123841	-0.049918	-0.991032
47347	2.989030	0.341345	9.625306	0.179289	-0.057144	0.549668	-0.720818	0.293647	-1.038097	0.006217	-0.125479	-0.052050	-0.990710
47348	3.072537	0.745836	9.461119	0.236246	-0.029657	0.105300	-0.722305	0.295232	-1.037619	0.009309	-0.126148	-0.056493	-0.990358
47349	2.529243	1.182622	9.024681	0.153122	-0.020310	-0.015024	-0.722832	0.291209	-1.035015	0.009441	-0.126486	-0.059514	-0.990136
47350	2.061495	1.128054	9.451281	0.058133	-0.011353	0.308403	-0.724857	0.292683	-1.035352	0.016093	-0.127069	-0.059905	-0.989952
47351	2.941248	0.775019	9.514645	0.064172	-0.065856	0.071844	-0.726748	0.294073	-1.032147	0.017667	-0.128423	-0.060949	-0.989687
47352	2.594014	1.130413	9.250945	0.027452	-0.038855	-0.098658	-0.728223	0.291793	-1.030294	0.016247	-0.129060	-0.061792	-0.989576
47353	2.575761	1.086392	9.332566	0.034078	-0.000268	-0.002906	-0.728364	0.293745	-1.028592	0.016346	-0.129045	-0.062409	-0.989538
47354	2.706306	1.108186	9.365296	-0.008298	-0.015783	-0.036763	-0.729169	0.292925	-1.029155	0.016129	-0.129309	-0.062384	-0.989509
47355	2.496017	0.963569	9.398451	-0.005461	-0.009407	-0.006604	-0.729307	0.293772	-1.028853	0.016042	-0.129492	-0.062222	-0.989496
47356	2.542670	1.051809	9.379958	-0.017977	-0.000574	-0.008368	-0.730235	0.289286	-1.030352	0.016336	-0.129497	-0.061921	-0.989510
47357	2.516187	1.143566	9.248457	-0.060743	-0.000543	-0.024410	-0.729703	0.291203	-1.027840	0.015764	-0.129503	-0.060707	-0.989593
47358	2.504046	1.070548	9.547145	0.002600	0.017205	-0.001113	-0.730653	0.293485	-1.027346	0.016311	-0.129157	-0.060793	-0.989625
47359	2.541733	1.085771	9.297824	-0.034089	-0.021987	-0.082817	-0.730517	0.293050	-1.027089	0.014628	-0.129508	-0.060263	-0.989637
47360	2.318583	1.125440	9.492892	-0.051829	-0.037725	-0.028118	-0.731186	0.291493	-1.026586	0.014385	-0.130236	-0.059352	-0.989600
47361	2.650945	1.010103	9.633958	0.047305	-0.025999	0.035850	-0.732673	0.293223	-1.026239	0.015258	-0.130779	-0.060122	-0.989469
47362	2.398218	1.238541	9.330785	0.111125	-0.043382	-0.031198	-0.732118	0.287801	-1.025603	0.015412	-0.131562	-0.062453	-0.989219
47363	2.503493	1.303568	9.309451	0.072815	-0.000733	0.029047	-0.734141	0.288515	-1.023782	0.016246	-0.131585	-0.063750	-0.989120
47364	2.475559	1.249655	9.333074	0.070159	-0.020921	0.125282	-0.733601	0.287929	-1.023535	0.019383	-0.132132	-0.064848	-0.988919
47365	2.839352	1.355790	9.314549	0.037832	-0.047755	0.049778	-0.735489	0.288786	-1.021848	0.020473	-0.133130	-0.065427	-0.988725
47366	2.552728	1.304489	9.556503	0.123458	-0.068999	0.074724	-0.736029	0.289076	-1.021559	0.022780	-0.134531	-0.067744	-0.988329
47367	2.418485	0.971879	9.458599	0.190751	-0.176668	0.064567	-0.739794	0.286681	-1.018592	0.024398	-0.138013	-0.071357	-0.987555
47368	2.248611	0.954211	9.277784	0.123852	-0.137758	0.049619	-0.742883	0.283367	-1.013342	0.025999	-0.140739	-0.073766	-0.986952
47369	2.792500	1.590390	9.008018	-0.042470	-0.035305	0.093818	-0.745585	0.285642	-1.010781	0.027745	-0.141578	-0.072618	-0.986870
47370	2.825711	1.450233	9.428970	-0.021094	0.127700	0.197470	-0.744120	0.291639	-1.013742	0.032184	-0.139356	-0.071594	-0.987126
47371	2.800336	1.226402	9.189147	-0.018265	0.061142	0.013185	-0.745099	0.303589	-1.013888	0.032548	-0.138168	-0.071098	-0.987317
47372	2.491316	1.196538	9.382105	-0.024915	0.007528	-0.050769	-0.746171	0.301921	-1.014339	0.031975	-0.137959	-0.070775	-0.987388
47373	2.546680	1.343207	9.421215	-0.004181	-0.015158	0.011018	-0.744296	0.305468	-1.016156	0.032225	-0.138251	-0.070612	-0.987351
47374	2.722816	1.276011	9.513791	0.038032	-0.012153	0.048263	-0.745104	0.305644	-1.016823	0.033704	-0.138534	-0.071264	-0.987215
47375	2.693083	1.277878	9.320278	0.077737	-0.010910	0.011275	-0.744296	0.305456	-1.015611	0.034192	-0.138688	-0.072716	-0.987071
47376	2.721560	1.322102	9.407482	0.096411	-0.037505	0.014689	-0.746970	0.298683	-1.014708	0.035115	-0.139383	-0.074629	-0.986798
47377	2.669987	1.364871	9.463353	0.177740	-0.024117	0.004429	-0.748448	0.297538	-1.012818	0.035726	-0.139711	-0.078083	-0.986462
47378	2.195434	1.662116	9.191370	0.088159	-0.054742	-0.083473	-0.745315	0.285642	-1.011057	0.034622	-0.140599	-0.080114	-0.986212
47379	2.478562	1.329815	9.255527	0.037834	-0.035611	-0.082674	-0.746387	0.283665	-1.010427	0.033102	-0.141087	-0.081067	-0.986117
47380	2.203501	1.497179	9.168788	-0.043586	0.013806	-0.024209	-0.747190	0.282117	-1.010194	0.032819	-0.140813	-0.080273	-0.986231
47381	2.451392	1.482269	9.289653	-0.083368	0.016042	0.016292	-0.746641	0.278564	-1.010589	0.032990	-0.140494	-0.078525	-0.986411
47382	2.437861	1.433471	9.301642	-0.069279	0.028371	0.097755	-0.745303	0.281367	-1.010377	0.034987	-0.140148	-0.076861	-0.986523
47383	2.516935	1.349932	9.254146	-0.081272	0.013000	0.140042	-0.746141	0.291521	-1.012767	0.037600	-0.140066	-0.074808	-0.986596
47384	2.587078	1.251682	9.355740	-0.090693	0.036391	0.126003	-0.745615	0.296411	-1.016025	0.040112	-0.139619	-0.072635	-0.986723
47385	2.574171	1.392238	9.226695	-0.101033	0.011104	0.138186	-0.746982	0.302967	-1.015797	0.042631	-0.139576	-0.070201	-0.986799
47386	2.746774	1.451182	8.998035	-0.268017	-0.041166	0.181497	-0.746450	0.304894	-1.013694	0.045581	-0.140889	-0.064429	-0.986875
47387	3.373384	0.802326	9.917688	-0.036984	-0.014057	-0.042294	-0.749564	0.310522	-1.014566	0.044686	-0.141067	-0.063782	-0.986932
47388	2.773631	1.072950	8.972826	0.029583	0.053418	-0.161745	-0.747264	0.307232	-1.015791	0.041912	-0.139792	-0.064778	-0.987170
47389	2.675002	1.165846	9.026874	-0.204961	0.049378	-0.006892	-0.746718	0.304991	-1.017644	0.041329	-0.138909	-0.060664	-0.987581
47390	3.056981	0.796535	9.460258	-0.178203	0.068908	0.004731	-0.744436	0.307539	-1.019634	0.041215	-0.137718	-0.057068	-0.987967
47391	2.925460	0.815989	9.379041	-0.083705	0.077494	-0.094789	-0.743887	0.304425	-1.020561	0.039266	-0.136102	-0.055550	-0.988357
47392	2.860778	0.902213	9.395664	-0.066661	0.018327	-0.069465	-0.743347	0.303851	-1.020858	0.037989	-0.135730	-0.054408	-0.988521
47393	2.867399	0.814938	9.406155	-0.083071	-0.013880	-0.067069	-0.744700	0.306335	-1.022535	0.036491	-0.135967	-0.052891	-0.988627
47394	2.851080	0.906895	9.424219	-0.061623	-0.045703	-0.067206	-0.746852	0.305215	-1.021046	0.035253	-0.136856	-0.051897	-0.988602
47395	2.962041	0.904034	9.239874	-0.052864	-0.038778	-0.056545	-0.747932	0.305775	-1.019651	0.034019	-0.137595	-0.050969	-0.988591
47396	2.853440	0.775835	9.343431	-0.082182	-0.038680	-0.070755	-0.748198	0.304618	-1.018457	0.032695	-0.138354	-0.049578	-0.988601
47397	2.831490	0.780290	9.328279	-0.060156	-0.038935	-0.053001	-0.747659	0.304139	-1.016706	0.031512	-0.139117	-0.048490	-0.988586
47398	2.792376	0.682478	9.371149	-0.042074	-0.021006	-0.052818	-0.749283	0.306739	-1.017012	0.030707	-0.139518	-0.047836	-0.988587
47399	2.660652	0.738361	9.455756	-0.031707	-0.021319	-0.036849	-0.748474	0.306415	-1.016077	0.029941	-0.139930	-0.047246	-0.988580
47400	2.704901	0.710034	9.474179	-0.052401	-0.025645	0.131024	-0.750903	0.308167	-1.015718	0.032698	-0.140604	-0.045871	-0.988462
47401	2.945463	0.554171	9.453850	0.024914	-0.028814	-0.001411	-0.751714	0.308734	-1.014872	0.032788	-0.141168	-0.046295	-0.988359
47402	2.786237	0.721192	9.206970	-0.008469	-0.036229	0.034718	-0.751978	0.307031	-1.014651	0.033778	-0.141933	-0.046070	-0.988227
47403	2.940872	0.651187	9.380757	-0.026507	-0.026653	0.037340	-0.753064	0.309556	-1.012237	0.034491	-0.142533	-0.045362	-0.988148
47404	2.931822	0.743276	9.399043	0.018836	-0.029593	-0.043875	-0.754279	0.310732	-1.012731	0.034058	-0.143074	-0.045904	-0.988060
47405	2.852563	0.569462	9.296814	-0.026221	-0.026513	-0.040433	-0.755086	0.310167	-1.012058	0.033236	-0.143608	-0.045417	-0.988033
47406	2.743051	0.705847	9.249092	-0.053521	-0.007657	-0.093423	-0.754542	0.308436	-1.011438	0.031600	-0.143720	-0.044651	-0.988105
47407	2.690766	0.651488	9.233454	-0.083014	0.003837	-0.065137	-0.754541	0.308153	-1.011447	0.030154	-0.143664	-0.043090	-0.988228
47408	2.759368	0.482789	9.169427	-0.129831	0.029868	-0.127010	-0.754132	0.306447	-1.011780	0.027607	-0.143056	-0.040880	-0.988485
47409	2.743905	0.171771	9.214631	-0.136904	0.075945	-0.123186	-0.752795	0.310007	-1.013590	0.024922	-0.141555	-0.038352	-0.988873
47410	2.558400	0.066492	9.669533	-0.074277	0.104478	-0.105091	-0.749562	0.309977	-1.015539	0.022983	-0.139461	-0.037131	-0.989264
47411	2.446908	0.258730	10.114832	0.083632	0.047964	-0.030689	-0.749823	0.307313	-1.016714	0.022730	-0.138449	-0.038681	-0.989353
47412	2.373303	0.366600	9.745845	0.188482	-0.041739	0.072524	-0.750351	0.303618	-1.016009	0.024888	-0.139261	-0.042226	-0.989042
47413	2.522373	0.337685	9.184915	0.150960	-0.032669	0.267828	-0.749947	0.303228	-1.011797	0.030665	-0.140036	-0.044292	-0.988680
47414	2.970011	0.156467	9.342052	0.137214	-0.045257	0.341872	-0.751180	0.310055	-1.011152	0.037959	-0.141164	-0.046067	-0.988185
47415	2.989617	0.016012	9.290751	0.144882	-0.015609	0.296117	-0.754958	0.312093	-1.009541	0.044299	-0.141633	-0.047872	-0.987768
47416	2.715527	0.146987	9.281352	0.118873	0.036416	0.268132	-0.756318	0.316742	-1.012785	0.050129	-0.141083	-0.049416	-0.987492
47417	2.674951	0.020029	9.444763	0.163599	0.094867	0.220917	-0.755372	0.315898	-1.014051	0.055147	-0.139257	-0.051650	-0.987369
47418	2.380556	-0.050865	9.404968	0.149292	0.113335	0.187463	-0.752411	0.316867	-1.015964	0.059514	-0.137068	-0.053934	-0.987300
47419	2.046131	-0.044790	9.454843	0.080900	0.068582	0.247152	-0.753499	0.320473	-1.017336	0.064795	-0.135843	-0.054435	-0.987109
47420	2.216067	-0.041694	9.563550	0.072069	0.063538	0.340764	-0.753114	0.326715	-1.017547	0.071895	-0.134887	-0.054830	-0.986727
47421	2.202369	0.137690	9.429373	0.029480	-0.023796	0.370130	-0.754203	0.330730	-1.018222	0.079362	-0.135643	-0.054061	-0.986093
47422	2.580331	0.202771	9.033642	-0.104022	-0.026867	0.449182	-0.757466	0.341028	-1.018260	0.087996	-0.136842	-0.050810	-0.985367
47423	2.681458	0.389130	9.232740	-0.260072	0.023708	0.436605	-0.758317	0.354895	-1.015481	0.096023	-0.137198	-0.044046	-0.984894
47424	2.800405	0.308782	9.552358	-0.101266	0.101594	0.434034	-0.757547	0.367707	-1.017803	0.104466	-0.135793	-0.040642	-0.984376
47425	2.914296	0.607062	9.895443	-0.061440	0.133079	0.361820	-0.755158	0.379656	-1.021264	0.111640	-0.133523	-0.037784	-0.984012
47426	2.515712	1.313594	10.171576	-0.001040	0.115956	0.319516	-0.756536	0.390878	-1.026341	0.118106	-0.131506	-0.036632	-0.983573
47427	2.218686	1.099398	9.928158	0.162372	0.134941	0.541250	-0.755208	0.397161	-1.029290	0.129371	-0.128747	-0.037773	-0.982477
47428	2.874147	1.072385	9.332200	0.273081	0.048295	0.560364	-0.752941	0.405135	-1.032605	0.141209	-0.127530	-0.041549	-0.980852
47429	2.988187	1.433670	8.586700	0.212793	-0.038272	0.444668	-0.755242	0.408879	-1.032593	0.150525	-0.127965	-0.044478	-0.979280
47430	2.826705	1.115204	9.161907	0.067754	-0.008462	0.555833	-0.755407	0.419096	-1.032260	0.161673	-0.128438	-0.044388	-0.977443
47431	3.057455	0.667888	9.564758	0.163631	-0.000204	0.471273	-0.755441	0.430167	-1.032174	0.171380	-0.128272	-0.046208	-0.975725
47432	2.655493	0.777126	9.602153	0.228673	0.034184	0.468244	-0.754924	0.437248	-1.031950	0.181249	-0.127270	-0.049335	-0.973918
47433	2.371548	0.878765	9.356753	0.306362	0.010384	0.521444	-0.754400	0.442393	-1.033973	0.192259	-0.126400	-0.053804	-0.971681
47434	2.361792	0.975676	9.182395	0.248227	-0.009097	0.606011	-0.754686	0.448259	-1.035689	0.204751	-0.126288	-0.057111	-0.968951
47435	2.449706	0.855911	9.402657	0.213395	0.022908	0.702451	-0.754982	0.457401	-1.037845	0.218976	-0.125681	-0.059277	-0.965785
47436	2.505408	0.492771	9.397476	0.264759	0.101341	0.748205	-0.750982	0.470817	-1.038821	0.234287	-0.123462	-0.062043	-0.962298
47437	2.363736	0.553323	9.431190	0.253283	0.044628	0.628484	-0.747640	0.479626	-1.042531	0.247111	-0.122099	-0.065055	-0.959060
47438	2.245384	0.662854	9.484507	0.250905	-0.026641	0.704955	-0.745785	0.489544	-1.043595	0.261283	-0.122300	-0.068255	-0.955047
47439	2.296048	0.561817	9.539785	0.301901	-0.062732	0.743775	-0.746891	0.499247	-1.044632	0.276175	-0.122813	-0.072424	-0.950473
47440	2.631311	0.470759	9.218549	0.299033	-0.063749	0.784365	-0.745306	0.509733	-1.045402	0.291777	-0.123520	-0.076508	-0.945387
47441	2.685790	0.513004	9.085092	0.220370	-0.081734	0.693817	-0.744531	0.520804	-1.046143	0.305351	-0.124732	-0.079328	-0.940696
47442	2.454071	0.370440	9.252384	0.145541	-0.101976	0.695274	-0.743354	0.532397	-1.045236	0.318686	-0.126881	-0.080931	-0.935837
47443	2.922010	0.247843	9.301373	0.137928	-0.115822	0.606655	-0.744069	0.546056	-1.045876	0.330250	-0.129055	-0.082582	-0.931376
47444	2.672175	0.206942	9.746592	0.086910	-0.140038	0.489687	-0.745179	0.556528	-1.043340	0.339434	-0.131920	-0.083843	-0.927552
47445	2.642207	0.279247	9.923269	0.153676	-0.056085	0.497506	-0.746017	0.566473	-1.042872	0.349034	-0.132644	-0.085599	-0.923717
47446	2.941031	0.044278	9.433488	0.169282	0.068961	0.408134	-0.744974	0.577980	-1.044284	0.357209	-0.130912	-0.087145	-0.920690
47447	2.448240	0.380018	9.001770	0.084095	0.125744	0.238592	-0.743382	0.586691	-1.048113	0.362117	-0.128309	-0.086982	-0.919153
47448	2.712396	0.200433	10.161937	-0.038482	0.210804	0.426098	-0.738298	0.597828	-1.049858	0.370274	-0.125479	-0.083636	-0.916601
47449	3.118661	0.370379	9.414812	0.089959	0.175896	0.228166	-0.733212	0.609207	-1.055961	0.375053	-0.121875	-0.083204	-0.915182
47450	3.229115	1.030200	8.652507	-0.067977	0.171429	0.210811	-0.729742	0.620311	-1.060826	0.379108	-0.119626	-0.080146	-0.914081
47451	3.664124	0.746869	9.537042	-0.143700	0.148700	0.243034	-0.725476	0.635205	-1.064622	0.383513	-0.118339	-0.075662	-0.912792
47452	3.487368	0.610135	9.494131	-0.107892	0.014021	0.092036	-0.723350	0.644963	-1.065149	0.385051	-0.119079	-0.073356	-0.912236
47453	3.595680	0.915494	8.883689	-0.080335	-0.057747	0.127005	-0.724319	0.653818	-1.066488	0.387159	-0.120948	-0.071944	-0.911210
47454	3.731565	0.437291	8.982945	-0.066550	-0.030709	0.189094	-0.722600	0.664096	-1.064538	0.390516	-0.122321	-0.070503	-0.909706
47455	3.417731	0.431635	9.339272	-0.057855	-0.029249	0.132611	-0.722899	0.673774	-1.065312	0.392809	-0.123564	-0.069306	-0.908642
47456	3.024286	0.203559	9.174849	0.015026	-0.036522	0.234562	-0.722375	0.678559	-1.064071	0.397185	-0.124459	-0.069279	-0.906617
47457	3.225540	0.054252	9.028083	0.022969	-0.007338	0.279827	-0.717416	0.686667	-1.063594	0.402363	-0.124901	-0.069014	-0.904290
47458	2.869797	0.222639	9.492546	0.066401	0.010971	0.273067	-0.713396	0.694070	-1.068585	0.407619	-0.124568	-0.069440	-0.901947
47459	2.697706	0.110277	9.545889	0.189992	-0.016681	0.426265	-0.707621	0.699385	-1.070936	0.415804	-0.124009	-0.071891	-0.898087
47460	3.149065	-0.185008	9.393456	0.194181	0.024736	0.479505	-0.697536	0.705186	-1.074140	0.425037	-0.122659	-0.073974	-0.893771
47461	2.792148	-0.172077	9.271667	0.232706	0.057560	0.458698	-0.687854	0.710761	-1.079393	0.433936	-0.120450	-0.076445	-0.889577
47462	2.715078	-0.314278	9.294448	0.219724	0.100516	0.514652	-0.675750	0.717128	-1.084513	0.443857	-0.117562	-0.078229	-0.884902
47463	2.652569	-0.329971	9.355239	0.221244	0.086936	0.488944	-0.662698	0.721292	-1.087396	0.453212	-0.114956	-0.080106	-0.880322
47464	2.540319	-0.254297	9.591956	0.230288	0.062389	0.549833	-0.647089	0.726617	-1.093954	0.463586	-0.112672	-0.082317	-0.874995
47465	2.641245	-0.483115	9.406601	0.269974	-0.006271	0.535364	-0.634170	0.730544	-1.098753	0.473599	-0.111298	-0.085723	-0.869464
47466	2.711095	-0.362907	9.260990	0.227596	-0.071380	0.493246	-0.619761	0.731950	-1.106516	0.482629	-0.111252	-0.089247	-0.864134
47467	2.786551	-0.502344	9.249913	0.137969	-0.083197	0.545040	-0.606163	0.733662	-1.108257	0.492263	-0.112495	-0.091004	-0.858336
47468	2.842029	-0.588718	9.387078	0.053867	-0.086197	0.458105	-0.596340	0.736758	-1.110864	0.500149	-0.114304	-0.091734	-0.853446
47469	1.989128	-0.293411	9.787181	0.056452	0.021596	0.412997	-0.583144	0.737757	-1.112077	0.507445	-0.114288	-0.091258	-0.849182
47470	1.486779	0.284928	9.396672	0.057172	0.046497	0.627201	-0.565235	0.739235	-1.114149	0.518337	-0.114087	-0.090306	-0.842707
47471	2.221255	0.647843	9.423697	0.118285	0.082754	0.837859	-0.543030	0.745140	-1.115582	0.532896	-0.113046	-0.089224	-0.833836
47472	3.008549	0.798086	9.482834	0.141833	0.109838	0.903347	-0.518797	0.748527	-1.120667	0.548438	-0.111329	-0.088350	-0.824024
47473	3.323682	1.063583	9.644571	0.212934	0.028008	0.786264	-0.498060	0.750220	-1.122629	0.561928	-0.109974	-0.089569	-0.814936
47474	3.327392	1.313666	9.329844	0.217535	-0.073840	0.663620	-0.484983	0.746338	-1.127546	0.573093	-0.109944	-0.092467	-0.806800
47475	3.443539	1.053568	9.162044	0.115285	-0.071746	0.651809	-0.471110	0.746048	-1.128946	0.583748	-0.111039	-0.093588	-0.798843
47476	3.486379	0.869856	9.287519	0.155221	-0.036887	0.442626	-0.461676	0.744155	-1.130209	0.591136	-0.110672	-0.095504	-0.793214
47477	2.906242	0.752483	9.032274	0.187204	0.003425	0.331728	-0.454923	0.738121	-1.133895	0.596860	-0.109096	-0.097639	-0.788874
47478	2.309160	0.571724	9.150125	0.135733	0.001947	0.372361	-0.446564	0.735602	-1.137758	0.603083	-0.108201	-0.098936	-0.784089
47479	2.473443	0.419378	9.555933	0.154262	-0.014857	0.483666	-0.437936	0.733166	-1.139302	0.610998	-0.107548	-0.100424	-0.777837
47480	2.575811	0.426115	9.780499	0.180763	-0.045269	0.428713	-0.430117	0.730717	-1.139473	0.617995	-0.106933	-0.102855	-0.772054
47481	2.117497	0.514874	9.496142	0.249936	0.002003	0.409003	-0.422959	0.724362	-1.141946	0.624878	-0.104630	-0.105740	-0.766420
47482	2.015129	0.255653	9.210892	0.217452	0.030035	0.486035	-0.414182	0.717150	-1.145829	0.632857	-0.102509	-0.107667	-0.759863
47483	2.334183	0.368307	9.648338	0.167298	-0.041847	0.428752	-0.402863	0.715181	-1.145753	0.639659	-0.101889	-0.109757	-0.753929
47484	2.386781	0.415395	9.717002	0.190921	-0.061010	0.349121	-0.396102	0.706250	-1.146940	0.645214	-0.101163	-0.112696	-0.748842
47485	2.097978	0.223244	9.914212	0.101457	0.022866	0.377734	-0.390294	0.700733	-1.147460	0.651172	-0.100264	-0.113019	-0.743740
47486	2.293403	0.178259	10.115542	0.239200	0.082479	0.351979	-0.380705	0.692015	-1.148401	0.657093	-0.096750	-0.114786	-0.738710
47487	2.473045	0.103710	8.970914	0.218847	0.089561	0.309516	-0.370569	0.680409	-1.147804	0.662342	-0.093148	-0.116075	-0.734270
47488	2.747113	0.142622	8.512009	-0.030982	0.162034	0.241956	-0.363546	0.673505	-1.144836	0.666244	-0.091776	-0.113015	-0.731385
47489	3.246813	-0.265803	9.137073	-0.239536	0.200309	0.170712	-0.353839	0.669493	-1.140714	0.668805	-0.092358	-0.106365	-0.729971
47490	3.849061	-0.211098	9.858083	-0.182948	0.103992	-0.047362	-0.351684	0.669028	-1.135024	0.668034	-0.093221	-0.102385	-0.731134
47491	3.422142	0.276388	9.754640	0.003354	-0.117860	-0.289475	-0.355167	0.662356	-1.131516	0.663617	-0.094305	-0.104422	-0.734721
47492	3.072793	0.386475	8.806636	-0.070358	-0.196313	-0.236184	-0.365652	0.655227	-1.125758	0.659659	-0.097660	-0.106435	-0.737553
47493	3.111269	0.231852	9.268784	-0.059277	-0.131968	-0.101371	-0.372647	0.651882	-1.121419	0.657822	-0.100198	-0.107406	-0.738711
47494	3.643829	-0.001266	9.128002	0.109027	-0.067615	-0.056331	-0.379096	0.646442	-1.119064	0.657114	-0.099675	-0.110015	-0.739028
47495	3.316030	-0.060602	9.327827	-0.028454	-0.081142	-0.168173	-0.385817	0.641660	-1.114229	0.654446	-0.100955	-0.110925	-0.741083
47496	2.736440	0.227503	9.505268	0.141699	-0.062799	-0.133816	-0.394437	0.641199	-1.110187	0.652656	-0.099768	-0.114111	-0.742337
47497	3.184810	-0.058137	9.234711	0.220105	-0.068858	0.030749	-0.400067	0.632527	-1.110129	0.653447	-0.098075	-0.118139	-0.741236
47498	3.377512	-0.486768	9.219786	0.184458	-0.035309	-0.043435	-0.404630	0.627112	-1.110797	0.653121	-0.096121	-0.121413	-0.741251
47499	2.938663	-0.096582	9.328555	0.220450	-0.012213	-0.174824	-0.412162	0.623887	-1.111086	0.650978	-0.093129	-0.125076	-0.742907
47500	2.675668	-0.072248	9.089196	0.218024	0.004071	-0.080069	-0.417804	0.619184	-1.110764	0.650240	-0.090067	-0.128404	-0.743363
47501	3.276742	-0.318675	9.070985	0.171928	0.017648	-0.104118	-0.424925	0.613355	-1.109369	0.649113	-0.087469	-0.130788	-0.744242
47502	3.170136	-0.286599	9.284131	0.103117	0.012839	-0.292656	-0.430985	0.612933	-1.109584	0.645003	-0.085210	-0.132660	-0.747737
47503	2.572250	0.057002	9.390779	0.067856	0.000808	-0.322788	-0.437975	0.608324	-1.105832	0.640360	-0.083663	-0.134042	-0.751646
47504	2.401611	-0.050508	9.167286	-0.014701	0.037687	-0.189268	-0.443902	0.608448	-1.105213	0.637634	-0.082814	-0.133649	-0.754124
47505	2.271433	0.109834	9.633919	-0.180763	-0.025964	-0.116806	-0.449580	0.615349	-1.103285	0.635587	-0.085392	-0.131214	-0.755990
47506	2.814461	0.571223	9.521921	-0.141715	-0.103770	0.024135	-0.454980	0.619562	-1.101994	0.635482	-0.088862	-0.130343	-0.755829
47507	2.868142	0.892632	9.364667	-0.140695	-0.085103	-0.011126	-0.460390	0.626851	-1.098693	0.634927	-0.092090	-0.129085	-0.756125
47508	2.562248	1.227000	9.778854	-0.063705	-0.020953	0.081513	-0.463908	0.632164	-1.097797	0.636033	-0.093463	-0.128232	-0.755171
47509	3.046196	1.138671	9.741411	0.030735	0.069183	0.065487	-0.462572	0.635500	-1.096068	0.637339	-0.092335	-0.127478	-0.754336
47510	2.526994	1.367133	9.478206	0.038404	0.124406	-0.009172	-0.461225	0.635501	-1.097448	0.637629	-0.089983	-0.126482	-0.754542
47511	2.185908	1.948444	9.518722	0.026791	0.093572	0.082589	-0.459611	0.636309	-1.097168	0.639235	-0.088501	-0.125355	-0.753547
47512	2.499972	1.541458	9.697536	-0.085744	-0.010491	0.369724	-0.457475	0.642347	-1.096451	0.644647	-0.090718	-0.123532	-0.748959
47513	3.107221	0.921238	9.273088	0.150674	0.060999	0.293026	-0.455598	0.645172	-1.097746	0.649516	-0.088615	-0.124308	-0.744865
47514	2.643902	1.458995	8.705940	0.096799	0.037475	0.217653	-0.451022	0.646536	-1.099938	0.653050	-0.087378	-0.124869	-0.741821
47515	2.796339	1.391387	8.966306	0.020438	0.009708	0.308259	-0.448067	0.649330	-1.100973	0.657733	-0.087736	-0.124390	-0.737711
47516	2.873657	1.227754	9.391195	-0.016372	0.001603	0.336362	-0.445116	0.653222	-1.100336	0.662685	-0.088802	-0.123528	-0.733283
47517	3.049208	1.094935	8.884824	0.092568	0.036993	0.308618	-0.439735	0.655059	-1.099248	0.667508	-0.087782	-0.123769	-0.728978
47518	2.921538	0.917815	8.781134	-0.046397	0.054819	0.258826	-0.436648	0.658531	-1.099035	0.671351	-0.088282	-0.121897	-0.725697
47519	2.559756	0.904018	9.251601	-0.068798	0.101706	0.296256	-0.432487	0.663262	-1.099067	0.675815	-0.088426	-0.118950	-0.722015
47520	2.730607	0.353606	9.222480	-0.042536	0.112627	0.259263	-0.425769	0.668829	-1.101012	0.679762	-0.088030	-0.116346	-0.718775
47521	2.200909	0.234787	9.580257	-0.103207	0.091229	0.167988	-0.419590	0.674052	-1.099823	0.682257	-0.088479	-0.113246	-0.716849
47522	1.752107	0.139250	9.608130	-0.045831	0.141819	0.118201	-0.415022	0.677273	-1.096362	0.684215	-0.087377	-0.110438	-0.715555
47523	1.199913	0.391437	9.791496	-0.019535	0.162833	0.282963	-0.408840	0.681100	-1.090034	0.688639	-0.085841	-0.107284	-0.711968
47524	1.893293	-0.382569	9.575475	0.014242	0.060914	0.282302	-0.402651	0.683102	-1.090724	0.692831	-0.085420	-0.106156	-0.708110
47525	2.256537	-0.643043	9.369520	-0.061734	0.058823	0.161751	-0.397548	0.687782	-1.089540	0.695207	-0.085698	-0.103985	-0.706066
47526	1.644684	-0.338545	9.411036	-0.039820	0.155550	0.031716	-0.390281	0.690657	-1.098400	0.695945	-0.084157	-0.101201	-0.705930
47527	1.170356	0.051027	9.793158	-0.195200	0.029000	0.097688	-0.388006	0.695421	-1.097999	0.697127	-0.086532	-0.097603	-0.704982
47528	2.849967	-0.005845	10.211046	-0.220519	0.057723	0.442207	-0.381971	0.703920	-1.097112	0.703094	-0.089687	-0.092915	-0.699272
47529	4.116197	-0.356764	9.874602	0.034369	0.097377	-0.064457	-0.373899	0.706878	-1.098066	0.702506	-0.087654	-0.091916	-0.700252
47530	3.268902	0.637655	8.793908	-0.187540	0.180150	-0.433998	-0.374429	0.704239	-1.100055	0.696438	-0.086999	-0.087511	-0.706928
47531	2.982503	0.970033	9.995906	-0.433416	0.134693	-0.404981	-0.375808	0.713819	-1.089360	0.690206	-0.090364	-0.080060	-0.713470
47532	3.184530	0.165345	10.557049	-0.214660	0.045589	-0.321786	-0.376903	0.719152	-1.085627	0.685323	-0.092192	-0.076942	-0.718270
47533	2.615865	0.392875	9.974565	-0.060258	-0.129843	-0.403630	-0.382158	0.719472	-1.081872	0.679249	-0.094216	-0.078495	-0.723590
47534	2.293472	0.794732	8.661680	-0.006821	-0.098788	-0.205145	-0.388616	0.717016	-1.079693	0.676156	-0.095448	-0.080120	-0.726143
47535	2.588247	0.625308	8.838110	-0.033158	-0.034925	0.152288	-0.388887	0.718082	-1.082520	0.678299	-0.096591	-0.079768	-0.724029
47536	3.610142	0.017565	9.324227	0.010528	-0.042755	0.199020	-0.387271	0.718221	-1.084035	0.681157	-0.097419	-0.080108	-0.721191
47537	3.656004	-0.146719	8.994662	0.054289	-0.033582	-0.157064	-0.387131	0.716553	-1.085728	0.678983	-0.096925	-0.081676	-0.723129
47538	2.786904	0.070582	9.144494	-0.050841	-0.017595	-0.194244	-0.389155	0.717561	-1.084308	0.676091	-0.097586	-0.081552	-0.725760
47539	2.604364	0.057606	9.586754	0.056795	-0.018663	-0.114316	-0.390488	0.713210	-1.085115	0.674550	-0.096923	-0.082893	-0.727129
47540	2.688066	-0.122946	9.624387	0.167615	-0.042403	-0.122973	-0.392907	0.711592	-1.086367	0.673052	-0.095108	-0.086135	-0.728379
47541	2.608055	-0.277365	9.406437	0.144390	-0.050495	-0.163736	-0.396387	0.704749	-1.087776	0.670888	-0.093652	-0.089270	-0.730184
47542	2.497849	0.133332	9.337366	0.152538	-0.046000	-0.199036	-0.400676	0.697947	-1.090129	0.668222	-0.091955	-0.092481	-0.732442
47543	2.520761	-0.254658	9.535990	0.184517	-0.047786	-0.115838	-0.399856	0.694464	-1.093799	0.666811	-0.090015	-0.096068	-0.733506
47544	2.223322	-0.434865	9.376559	0.069418	-0.094858	-0.194222	-0.403072	0.689141	-1.093661	0.663960	-0.090139	-0.098697	-0.735725
47545	1.995090	0.041651	9.187818	0.097123	-0.085022	-0.151602	-0.408981	0.683660	-1.096225	0.661779	-0.089833	-0.101520	-0.737341
47546	2.339034	-0.180301	9.253009	0.075253	-0.057671	0.065920	-0.410315	0.679397	-1.094711	0.662809	-0.089857	-0.103269	-0.736170
47547	3.067194	-0.807970	9.463048	0.089931	-0.056465	-0.011964	-0.411111	0.675450	-1.095102	0.662728	-0.089538	-0.105327	-0.735990
47548	2.657667	-0.325012	9.466095	0.074469	-0.064047	-0.142835	-0.410833	0.672480	-1.095884	0.660674	-0.089227	-0.107524	-0.737555
47549	2.327577	-0.063962	9.429922	0.133255	-0.052572	-0.084165	-0.412845	0.670020	-1.097986	0.659611	-0.088134	-0.110267	-0.738233
47550	1.918854	0.020878	9.474515	0.100761	-0.047436	0.055536	-0.414172	0.663510	-1.097500	0.660546	-0.087664	-0.112277	-0.737148
47551	2.335276	0.305202	9.595886	0.011306	-0.105732	0.226287	-0.413630	0.662697	-1.099715	0.663718	-0.089630	-0.113335	-0.733893
47552	2.822464	0.195096	9.679073	0.065004	-0.077078	0.309638	-0.413630	0.662555	-1.099720	0.668229	-0.090635	-0.114749	-0.729444
47553	2.644663	0.320509	9.427123	0.141812	-0.043580	0.203160	-0.410661	0.660636	-1.099544	0.671404	-0.089891	-0.116916	-0.726269
47554	2.561434	0.663685	9.031992	0.040249	-0.054126	0.163004	-0.409580	0.659508	-1.100958	0.673753	-0.090554	-0.117928	-0.723843
47555	2.656385	0.653277	9.102389	-0.084193	-0.038460	0.242259	-0.407969	0.660981	-1.098746	0.677069	-0.092851	-0.116679	-0.720654
47556	2.350425	0.621144	10.248762	-0.216573	-0.002339	0.282783	-0.403938	0.663990	-1.097877	0.680756	-0.096512	-0.113056	-0.717269
47557	2.167456	1.040235	10.215912	0.047302	0.032973	0.382877	-0.399641	0.668135	-1.097247	0.686457	-0.096230	-0.112413	-0.711955
47558	2.357596	1.194095	9.233580	0.229718	0.091995	0.574763	-0.390884	0.667414	-1.099419	0.695258	-0.093091	-0.113299	-0.703644
47559	2.832093	1.132326	9.441195	0.129378	0.056432	0.685509	-0.379307	0.669641	-1.103030	0.705261	-0.091971	-0.112948	-0.693823
47560	3.441161	1.199203	9.329385	0.158525	-0.031482	0.656613	-0.367991	0.669369	-1.108765	0.714550	-0.091686	-0.114367	-0.684055
47561	4.076519	1.176742	9.303313	0.215211	0.035274	0.566904	-0.353426	0.663489	-1.114720	0.722771	-0.089367	-0.115751	-0.675439
47562	4.241818	1.068012	8.772371	0.218739	0.052368	0.236360	-0.341151	0.658451	-1.124031	0.726491	-0.086081	-0.117520	-0.671558
47563	4.060812	0.156763	8.629252	0.066362	0.102280	-0.181004	-0.334141	0.656880	-1.130712	0.724438	-0.083337	-0.117321	-0.674152
47564	2.449607	1.467600	8.632507	-0.019120	0.053973	-0.022147	-0.333605	0.657896	-1.132186	0.724270	-0.082872	-0.116315	-0.674563
47565	2.755461	0.808031	9.219814	-0.126704	0.029694	0.025047	-0.332009	0.664520	-1.131717	0.724492	-0.084354	-0.114239	-0.674497
47566	2.754125	0.441464	9.549936	-0.014903	-0.001250	-0.123318	-0.336324	0.665637	-1.126583	0.722822	-0.084344	-0.114260	-0.676284
47567	2.464268	0.734793	9.411240	0.029428	-0.021097	-0.169224	-0.341443	0.666335	-1.127046	0.720558	-0.083790	-0.115348	-0.678580
47568	2.108178	0.495283	9.491190	-0.001476	-0.010948	-0.087834	-0.344141	0.667513	-1.126158	0.719366	-0.083796	-0.115629	-0.679794
47569	1.969736	0.395669	9.535839	-0.072123	0.014479	-0.133832	-0.347513	0.668939	-1.123070	0.717489	-0.084261	-0.114723	-0.681871
47570	2.123180	0.476137	9.515868	0.030974	0.069049	-0.075730	-0.348593	0.669824	-1.123438	0.716694	-0.082740	-0.114278	-0.682968
47571	2.015327	0.046906	9.489316	-0.119276	0.097835	-0.105150	-0.349938	0.668995	-1.123040	0.715318	-0.082780	-0.111435	-0.684872
47572	1.761275	0.209848	9.887129	-0.172588	0.130801	-0.126285	-0.350080	0.671214	-1.120647	0.713614	-0.083213	-0.107404	-0.687237
47573	1.963775	0.021737	9.889948	-0.143805	0.145306	-0.055412	-0.345650	0.675371	-1.114562	0.712967	-0.083022	-0.103405	-0.688544
47574	2.144389	0.158508	9.620023	0.019518	0.127547	-0.108097	-0.346192	0.676560	-1.116290	0.711801	-0.080800	-0.102030	-0.690218
47575	1.889930	0.394225	9.581548	0.026275	0.132600	-0.023125	-0.344703	0.673959	-1.115846	0.711843	-0.078400	-0.100475	-0.690680
47576	1.956546	0.322596	9.502283	0.012098	0.029315	0.085786	-0.342955	0.675435	-1.120048	0.713137	-0.078032	-0.100086	-0.689442
47577	2.558826	0.047079	9.681729	0.041935	0.053597	0.050546	-0.342141	0.673730	-1.120795	0.714057	-0.076648	-0.099744	-0.688694
47578	2.490539	0.249723	9.292932	0.110844	0.038685	0.029465	-0.341600	0.673195	-1.122729	0.714739	-0.074627	-0.100670	-0.688073
47579	2.809463	0.318642	9.412936	0.002342	0.001936	0.041191	-0.341329	0.672630	-1.123160	0.715362	-0.074526	-0.100554	-0.687453
47580	2.880344	0.327238	9.655780	-0.018637	-0.002949	0.016318	-0.342003	0.672797	-1.123556	0.715584	-0.074902	-0.100313	-0.687216
47581	3.053214	0.327892	9.143503	0.017713	-0.013080	-0.064994	-0.343755	0.673263	-1.123520	0.714736	-0.074612	-0.100817	-0.688056
47582	2.956948	0.401393	9.055737	-0.103631	-0.025429	-0.038911	-0.346457	0.675822	-1.120950	0.714023	-0.076401	-0.099809	-0.688747
47583	3.124369	0.183537	9.274364	-0.101761	-0.073026	0.017339	-0.348485	0.678239	-1.119074	0.714000	-0.078852	-0.099438	-0.688548
47584	3.277493	0.196050	9.490815	-0.125144	-0.138684	0.004429	-0.349842	0.681353	-1.117320	0.713618	-0.082593	-0.099685	-0.688470
47585	3.137881	0.387728	9.470640	-0.049068	-0.165933	-0.018470	-0.355238	0.683973	-1.114716	0.712984	-0.085537	-0.101462	-0.688508
47586	3.085680	0.515407	9.097345	0.071422	-0.103078	-0.002645	-0.359545	0.682940	-1.114836	0.712886	-0.085970	-0.103915	-0.688190
47587	3.262467	0.392370	9.043516	0.007608	-0.072497	0.033565	-0.361970	0.683267	-1.114251	0.713239	-0.086953	-0.105092	-0.687521
47588	3.541597	0.030873	9.192027	-0.083947	-0.050117	-0.039123	-0.362916	0.684115	-1.113121	0.712474	-0.088795	-0.104715	-0.688136
47589	3.185487	0.068140	9.479327	-0.102732	-0.042469	-0.211459	-0.365883	0.685589	-1.112493	0.709311	-0.090467	-0.104406	-0.691226
47590	2.670509	0.253012	9.510275	0.042436	-0.013689	-0.284093	-0.371539	0.685107	-1.110532	0.705454	-0.089497	-0.105695	-0.695092
47591	2.720806	0.127663	9.296104	0.073881	0.012175	-0.276757	-0.374224	0.682010	-1.108964	0.701781	-0.087764	-0.107165	-0.698797
47592	2.766304	0.026521	9.250116	0.000817	0.036135	-0.299824	-0.375967	0.679655	-1.109702	0.697696	-0.086639	-0.107190	-0.703010
47593	2.732753	0.059935	9.581047	0.020715	0.063867	-0.299586	-0.378928	0.678547	-1.107930	0.693674	-0.084882	-0.107218	-0.707188
47594	2.607978	-0.010309	9.534415	0.016042	0.055627	-0.327913	-0.380401	0.675725	-1.107186	0.689204	-0.083205	-0.107223	-0.711743
47595	2.569789	-0.037705	9.547894	0.041004	0.078526	-0.382492	-0.384028	0.672681	-1.106969	0.684009	-0.080779	-0.107447	-0.716981
47596	2.311109	0.037705	9.462352	0.072060	0.084494	-0.398214	-0.385365	0.669988	-1.111952	0.678625	-0.077758	-0.107962	-0.722334
47597	2.104350	-0.048589	9.447029	-0.003139	0.047130	-0.351783	-0.388313	0.664924	-1.110990	0.673663	-0.076431	-0.107872	-0.727118
47598	2.088940	0.019122	9.600114	-0.010433	0.023981	-0.352841	-0.390324	0.662180	-1.113102	0.668613	-0.075493	-0.107932	-0.731853
47599	2.093259	0.281384	9.554936	0.012403	-0.006329	-0.269871	-0.394764	0.660596	-1.113784	0.664704	-0.074895	-0.108614	-0.735365
47600	2.258382	0.250383	9.459129	-0.024491	-0.001939	-0.100248	-0.397050	0.659176	-1.111484	0.663230	-0.075067	-0.108426	-0.736706
47601	2.623794	0.038526	9.479164	-0.073702	-0.024145	-0.081166	-0.400827	0.660568	-1.106483	0.661918	-0.076292	-0.107772	-0.737854
47602	2.376581	0.140844	9.357660	-0.025476	0.009425	-0.128488	-0.402039	0.660571	-1.105377	0.660037	-0.076250	-0.107462	-0.739587
47603	2.027509	0.369982	9.248926	-0.105721	0.002548	-0.022624	-0.402038	0.660132	-1.104846	0.659598	-0.077621	-0.105865	-0.740067
47604	2.312851	0.212542	9.583860	-0.135693	0.043538	-0.107391	-0.401103	0.662141	-1.100562	0.657927	-0.078575	-0.103443	-0.741793
47605	2.143007	0.461936	9.564730	-0.035042	0.090178	-0.161563	-0.400976	0.664846	-1.101022	0.655712	-0.077414	-0.101936	-0.744082
47606	1.906640	0.520762	9.532959	-0.088517	0.096548	-0.078536	-0.398547	0.663255	-1.102193	0.654641	-0.077014	-0.099469	-0.745399
47607	1.959838	0.643108	9.499966	-0.129252	0.127033	-0.030744	-0.396943	0.667171	-1.101266	0.654288	-0.076771	-0.095852	-0.746207
47608	2.041889	0.894641	9.442810	-0.129195	0.182930	0.010254	-0.393581	0.669256	-1.102739	0.654614	-0.075788	-0.091507	-0.746568
47609	2.372618	1.019639	9.817931	-0.204038	0.154953	0.110538	-0.388211	0.674779	-1.101395	0.656283	-0.076344	-0.086207	-0.745676
47610	2.741268	0.674338	10.019622	-0.145221	0.069955	0.117180	-0.383110	0.680162	-1.099916	0.657949	-0.077445	-0.082937	-0.744464
47611	2.700575	0.574014	9.547293	-0.030736	0.099988	-0.051988	-0.383250	0.681351	-1.095919	0.657341	-0.076287	-0.081229	-0.745309
47612	2.306201	0.727046	9.194602	-0.043512	0.079969	-0.182911	-0.381228	0.680879	-1.095958	0.654703	-0.075404	-0.079801	-0.747870
47613	1.978471	0.648279	9.293468	-0.076230	0.093432	-0.235899	-0.382578	0.681742	-1.095096	0.651247	-0.074631	-0.077800	-0.751169
47614	1.727912	0.590335	9.401768	-0.102617	0.106260	-0.188989	-0.382307	0.681156	-1.094572	0.648451	-0.074111	-0.075150	-0.753904
47615	1.784261	0.479713	9.661917	-0.102038	0.082249	-0.080413	-0.381237	0.683682	-1.094366	0.647256	-0.074050	-0.072668	-0.755179
47616	1.793715	0.241968	9.618261	-0.069467	0.057983	-0.022992	-0.378818	0.685666	-1.096650	0.646928	-0.074075	-0.070897	-0.755626
47617	1.765487	0.338575	9.732218	-0.034723	0.051711	-0.045026	-0.378553	0.687072	-1.096334	0.646318	-0.073641	-0.069767	-0.756295
47618	1.725214	0.522338	9.652560	-0.030645	0.009800	-0.002842	-0.380036	0.687046	-1.093726	0.646276	-0.073919	-0.069175	-0.756358
47619	1.800558	0.280947	9.728914	-0.001723	0.055412	0.068259	-0.377209	0.687567	-1.094561	0.647431	-0.073143	-0.068330	-0.755522
47620	1.834812	0.092175	9.406400	0.036679	0.062451	0.048098	-0.375731	0.688816	-1.094810	0.648328	-0.071824	-0.067999	-0.754910
47621	1.683720	0.147707	9.495230	-0.087084	0.028114	-0.008178	-0.376808	0.689027	-1.096701	0.648166	-0.072458	-0.066323	-0.755137
47622	1.821230	0.315294	9.584849	-0.077740	-0.010463	-0.062363	-0.378703	0.691917	-1.096994	0.647133	-0.073575	-0.065370	-0.755997
47623	1.782929	0.304897	9.670417	-0.008454	-0.056860	-0.103988	-0.378970	0.690987	-1.093338	0.645522	-0.074339	-0.066127	-0.757233
47624	1.601662	-0.072245	9.749548	-0.069150	-0.067455	-0.056452	-0.381399	0.692316	-1.093130	0.644523	-0.076211	-0.066030	-0.757906
47625	1.700810	0.072795	9.828531	-0.062844	-0.082475	-0.093690	-0.384227	0.692183	-1.090645	0.642948	-0.078066	-0.066260	-0.759035
47626	1.784763	0.258836	9.959700	-0.026943	-0.103266	0.040641	-0.388943	0.692899	-1.092340	0.643428	-0.080067	-0.067110	-0.758344
47627	2.370502	-0.235523	9.658823	-0.034454	-0.100755	0.189057	-0.388944	0.693142	-1.090559	0.646151	-0.082217	-0.067560	-0.755755
47628	2.387504	-0.150269	9.442041	-0.032553	-0.093117	-0.083186	-0.391103	0.694453	-1.089809	0.644757	-0.083965	-0.068403	-0.756676
47629	2.322519	0.188423	9.423048	-0.021273	-0.074965	-0.166137	-0.393261	0.695504	-1.090159	0.642150	-0.085091	-0.069325	-0.758681
47630	2.373349	-0.019412	9.623577	-0.056914	-0.099712	-0.184096	-0.398915	0.694465	-1.088626	0.639174	-0.087111	-0.070050	-0.760895
47631	2.353848	-0.131436	9.647897	-0.008315	-0.087021	-0.249276	-0.403766	0.694781	-1.085148	0.635284	-0.088151	-0.071476	-0.763895
47632	2.099727	0.075147	9.532618	0.073985	-0.080665	-0.263073	-0.410225	0.692950	-1.085405	0.631333	-0.088097	-0.074090	-0.766921
47633	2.078380	0.033477	9.416725	0.030019	-0.087904	-0.201362	-0.414122	0.690360	-1.086125	0.628211	-0.088723	-0.076015	-0.769221
47634	2.166760	-0.013466	9.477567	0.005149	-0.077175	-0.212000	-0.417616	0.687584	-1.085356	0.624902	-0.089554	-0.077436	-0.771674
47635	2.254501	-0.041008	9.458801	-0.009412	-0.040260	-0.199450	-0.420847	0.687406	-1.086688	0.621790	-0.089942	-0.078144	-0.774068
47636	2.297893	-0.064521	9.236428	-0.069064	-0.015449	-0.252526	-0.424612	0.685185	-1.085078	0.617788	-0.090676	-0.077715	-0.777223
47637	2.262600	-0.201085	9.477109	-0.112232	0.052287	-0.309685	-0.429061	0.686680	-1.083887	0.612891	-0.090734	-0.075868	-0.781266
47638	2.316059	-0.132171	9.189350	-0.135541	0.117561	-0.368582	-0.430134	0.684637	-1.080393	0.607106	-0.090029	-0.072971	-0.786125
47639	2.264695	-0.060241	9.495370	-0.215934	0.140488	-0.388136	-0.431627	0.688328	-1.078892	0.600847	-0.089849	-0.068545	-0.791335
47640	2.494037	-0.094893	9.757846	-0.264937	0.136310	-0.307036	-0.431632	0.690034	-1.078973	0.595743	-0.090483	-0.063259	-0.795551
47641	2.520006	0.051232	9.694950	-0.227986	0.066684	-0.355117	-0.433789	0.690950	-1.079600	0.589796	-0.091681	-0.059472	-0.800124
47642	2.475417	0.103834	9.722073	-0.120554	0.017493	-0.342710	-0.436892	0.692377	-1.076789	0.584183	-0.092442	-0.057960	-0.804255
47643	2.353461	-0.024649	9.432827	-0.070836	0.004949	-0.250651	-0.438913	0.692215	-1.073905	0.580068	-0.092906	-0.057242	-0.807225
47644	2.373215	0.084959	9.473531	-0.077653	0.047858	-0.190291	-0.441880	0.693406	-1.073286	0.576984	-0.092846	-0.055782	-0.809542
47645	2.494581	-0.155598	9.546475	-0.079739	0.022897	-0.116213	-0.442421	0.694430	-1.074065	0.575026	-0.093289	-0.054479	-0.810971
47646	2.347015	-0.311233	9.417940	-0.072517	0.036117	-0.181485	-0.442821	0.692885	-1.074384	0.572075	-0.093368	-0.053223	-0.813130
47647	2.200899	-0.270182	9.456478	-0.051171	0.064385	-0.167063	-0.444439	0.693496	-1.074618	0.569375	-0.092764	-0.052006	-0.815170
47648	2.266616	-0.395221	9.522029	-0.116472	0.064366	-0.080639	-0.443904	0.694915	-1.075124	0.567992	-0.092987	-0.049519	-0.816264
47649	2.178359	-0.450221	9.623251	-0.108383	0.084731	-0.110523	-0.443375	0.698168	-1.075161	0.566115	-0.092774	-0.047030	-0.817737
47650	1.967205	-0.444348	9.566173	-0.008306	0.102589	-0.079988	-0.441487	0.697397	-1.074389	0.564972	-0.091144	-0.045876	-0.818776
47651	2.008764	-0.579541	9.592541	-0.059938	0.083307	-0.036958	-0.439328	0.695910	-1.073644	0.564383	-0.090475	-0.044045	-0.819357
47652	2.130325	-0.470513	9.633966	0.004436	0.071083	-0.023605	-0.436907	0.696989	-1.073638	0.564148	-0.089269	-0.043352	-0.819688
47653	2.083782	-0.442223	9.656398	0.025289	0.052864	0.001106	-0.437039	0.696513	-1.077471	0.564307	-0.088181	-0.043192	-0.819705
47654	2.070846	-0.529859	9.610923	-0.031835	0.019169	-0.022267	-0.435019	0.696476	-1.077906	0.563997	-0.088236	-0.042489	-0.819949
47655	1.971886	-0.419975	9.667240	0.017326	0.012918	-0.112313	-0.434881	0.694998	-1.075500	0.562246	-0.087805	-0.042844	-0.821178
47656	1.679028	-0.347624	9.484379	0.044851	0.019901	-0.062608	-0.435945	0.690751	-1.074943	0.561422	-0.086948	-0.043465	-0.821801
47657	1.504779	-0.307052	9.820566	0.005224	-0.023819	-0.070056	-0.438908	0.690346	-1.072875	0.560312	-0.087275	-0.043940	-0.822498
47658	1.726968	-0.254458	9.904023	0.061129	-0.031859	0.059091	-0.437156	0.689691	-1.070870	0.561465	-0.087194	-0.045196	-0.821652
47659	1.879721	-0.200748	9.496652	0.060878	-0.032008	0.136862	-0.437554	0.687850	-1.070652	0.563842	-0.087207	-0.046312	-0.819959
47660	2.007271	-0.038210	9.470452	0.014481	-0.056797	0.117074	-0.437282	0.686851	-1.070688	0.565792	-0.088114	-0.046978	-0.818479
47661	2.001092	-0.186391	9.647116	0.016163	-0.058762	0.053416	-0.435669	0.688450	-1.073929	0.566692	-0.088993	-0.047817	-0.817713
47662	1.946650	-0.126685	9.669067	0.028354	-0.062683	0.000393	-0.437820	0.686910	-1.072726	0.566811	-0.089724	-0.048990	-0.817480
47663	1.823702	-0.175052	9.571774	0.031486	-0.043636	0.021774	-0.439733	0.695878	-1.071867	0.567234	-0.090145	-0.049962	-0.817082
47664	1.947047	-0.046579	9.533665	0.048911	-0.044006	0.043013	-0.441343	0.693942	-1.072457	0.568086	-0.090380	-0.051181	-0.816388
47665	1.968640	-0.165149	9.482261	0.033086	-0.037553	0.064224	-0.441071	0.693088	-1.072624	0.569208	-0.090722	-0.052035	-0.815515
47666	2.056176	-0.287362	9.567719	0.023384	0.002341	0.029954	-0.441346	0.694784	-1.072020	0.569829	-0.090479	-0.052331	-0.815089
47667	1.976109	-0.167436	9.530654	-0.000325	0.014139	-0.023961	-0.441073	0.693652	-1.072469	0.569505	-0.090266	-0.052208	-0.815346
47668	1.912991	-0.144292	9.644094	0.019629	-0.023557	-0.002911	-0.440123	0.691351	-1.072146	0.569570	-0.090452	-0.052799	-0.815243
47669	2.048026	-0.129717	9.518132	0.073214	-0.000470	0.016827	-0.441198	0.690544	-1.072978	0.570028	-0.089679	-0.053967	-0.814931
47670	1.926550	-0.100352	9.610476	0.082114	0.010136	0.022251	-0.437121	0.678377	-1.072738	0.570627	-0.088632	-0.055145	-0.814548
47671	1.779208	-0.025355	9.475392	0.045396	-0.024606	-0.024027	-0.438190	0.675735	-1.074039	0.570343	-0.088513	-0.056201	-0.814688
47672	2.002597	-0.035860	9.540103	0.022444	-0.049148	-0.045524	-0.440340	0.674391	-1.075149	0.569682	-0.089036	-0.057204	-0.815023
47673	2.012821	0.059005	9.539701	-0.010775	-0.000604	-0.006424	-0.440471	0.672628	-1.072476	0.569611	-0.089183	-0.057043	-0.815068
47674	2.395156	0.083015	10.268639	0.328452	-0.033273	-0.113529	-0.439912	0.666418	-1.074594	0.568425	-0.085878	-0.062978	-0.815814
47675	2.015647	0.279973	9.528492	0.461664	-0.040621	-0.383594	-0.444985	0.651867	-1.078690	0.562919	-0.080825	-0.071635	-0.819425
47676	1.463456	0.400977	8.884727	0.050581	-0.017630	0.053899	-0.447246	0.642585	-1.080192	0.563971	-0.080649	-0.072573	-0.818636
47677	2.323980	0.154489	9.671304	-0.069864	-0.005869	0.115285	-0.448998	0.642698	-1.077166	0.565788	-0.081716	-0.071312	-0.817387
47678	2.097791	0.075129	9.686627	0.053643	-0.018096	0.004252	-0.449259	0.639678	-1.075215	0.565973	-0.081443	-0.072379	-0.817192
47679	1.856272	0.243088	9.480547	0.023206	-0.008389	0.067924	-0.450869	0.637439	-1.074996	0.567162	-0.081427	-0.072735	-0.816337
47680	2.168481	0.185663	9.745739	0.043500	-0.010261	0.115643	-0.452215	0.637180	-1.074715	0.569146	-0.081303	-0.073364	-0.814911
47681	2.299574	0.129747	9.461304	0.097735	-0.006169	0.040673	-0.450334	0.638820	-1.073866	0.570011	-0.080371	-0.074954	-0.814254
47682	2.109213	0.228277	9.666564	0.029632	-0.006461	0.028997	-0.452486	0.637735	-1.073876	0.570599	-0.080213	-0.075458	-0.813811
47683	2.220852	0.206016	9.573864	0.084870	-0.035782	0.011280	-0.452878	0.633791	-1.074818	0.570918	-0.079868	-0.077220	-0.813456
47684	2.122841	0.252786	9.531986	0.038620	-0.040986	-0.010096	-0.452063	0.631502	-1.074901	0.570855	-0.080106	-0.078330	-0.813370
47685	1.923098	0.307429	9.559147	0.067017	-0.025196	0.007817	-0.455025	0.631280	-1.074601	0.571104	-0.079783	-0.079677	-0.813097
47686	1.874425	0.306538	9.490254	0.069549	-0.055333	0.076603	-0.455282	0.627037	-1.075008	0.572440	-0.080043	-0.081312	-0.811969
47687	1.900606	0.239059	9.679339	0.071015	-0.053843	0.088986	-0.456365	0.628739	-1.073849	0.573965	-0.080256	-0.082902	-0.810710
47688	1.956425	0.283720	9.218508	0.104303	-0.096828	0.184293	-0.455684	0.626321	-1.074345	0.577025	-0.080965	-0.085402	-0.808204
47689	2.122406	0.247905	9.363497	0.062158	-0.135028	0.205096	-0.457296	0.625249	-1.075452	0.580259	-0.082784	-0.087583	-0.805466
47690	2.235436	0.167413	9.343499	0.115975	-0.177127	0.272165	-0.457025	0.624511	-1.074524	0.584579	-0.084799	-0.091049	-0.801740
47691	2.388489	0.471193	9.076283	0.125289	-0.190915	0.257920	-0.458493	0.620151	-1.074785	0.588622	-0.086874	-0.094801	-0.798116
47692	2.701192	0.603115	9.159512	0.068288	-0.245581	0.292679	-0.461053	0.620307	-1.072840	0.592994	-0.090576	-0.098265	-0.794039
47693	3.207703	0.524939	9.423601	0.057131	-0.304581	0.159540	-0.464418	0.619366	-1.071739	0.595071	-0.095084	-0.102474	-0.791422
47694	3.058516	0.638792	9.716673	0.025254	-0.363819	0.027354	-0.471146	0.616996	-1.066826	0.594929	-0.100619	-0.107153	-0.790224
47695	3.168318	0.621376	9.840541	0.027815	-0.369324	-0.036353	-0.481106	0.614426	-1.062291	0.593652	-0.106093	-0.112057	-0.789787
47696	3.351705	0.852870	9.512210	0.134828	-0.327053	-0.126849	-0.490797	0.611852	-1.057895	0.591417	-0.109379	-0.118353	-0.790098
47697	3.298825	0.982943	8.939068	0.161108	-0.251519	-0.152786	-0.499669	0.606048	-1.055797	0.588790	-0.111142	-0.124238	-0.790910
47698	3.170783	0.844672	8.962663	0.052147	-0.210958	-0.176705	-0.505711	0.599920	-1.054833	0.585813	-0.113431	-0.127956	-0.792202
47699	3.354624	0.673253	9.301809	-0.015276	-0.160905	-0.137738	-0.510285	0.598001	-1.053205	0.583222	-0.115866	-0.129951	-0.793436
47700	3.441979	0.650549	9.191517	0.018628	-0.146838	-0.191486	-0.515401	0.596927	-1.050724	0.580096	-0.117482	-0.132423	-0.795079
47701	3.369668	0.644391	9.278416	0.007203	-0.105956	-0.194782	-0.519440	0.595715	-1.043349	0.576772	-0.118631	-0.134262	-0.797016
47702	3.227404	0.690336	9.032969	0.004327	-0.076076	-0.182188	-0.525356	0.592440	-1.043113	0.573894	-0.119311	-0.135656	-0.798754
47703	3.394160	0.615693	9.178276	-0.059231	-0.078875	-0.162108	-0.527642	0.590844	-1.039318	0.570990	-0.120873	-0.136029	-0.800535
47704	3.393181	0.659369	9.144214	0.007295	-0.057136	-0.155573	-0.531143	0.590325	-1.037929	0.568601	-0.121285	-0.137193	-0.801973
47705	3.387009	0.625284	9.276685	-0.023278	-0.039653	-0.153789	-0.534639	0.588536	-1.036855	0.566013	-0.121825	-0.137658	-0.803641
47706	3.527872	0.720084	9.200850	-0.001137	-0.033644	-0.173164	-0.536788	0.586773	-1.038251	0.563395	-0.121902	-0.138464	-0.805328
47707	3.309514	0.716111	9.102700	-0.018483	-0.006656	-0.192445	-0.539750	0.586280	-1.038505	0.560276	-0.121744	-0.138717	-0.807481
47708	3.315340	0.684669	9.213854	-0.022043	-0.017263	-0.196063	-0.540687	0.584114	-1.035973	0.557271	-0.121726	-0.139053	-0.809504
47709	3.245214	0.894586	9.056048	-0.059316	-0.029387	-0.150275	-0.543645	0.582439	-1.034219	0.554659	-0.122497	-0.138780	-0.811226
47710	3.309078	0.750098	9.179465	-0.033392	-0.005366	-0.105847	-0.544178	0.580459	-1.034004	0.553059	-0.122670	-0.138571	-0.812328
47711	3.252532	0.904438	9.133234	-0.026433	-0.016154	-0.098814	-0.545528	0.581306	-1.032460	0.551395	-0.122994	-0.138546	-0.813413
47712	3.355087	0.862599	9.110216	-0.015410	-0.021055	-0.040482	-0.547677	0.579367	-1.032361	0.550825	-0.123408	-0.138637	-0.813721
47713	3.474911	0.937608	9.154252	-0.013635	-0.024585	-0.040530	-0.548757	0.580088	-1.031779	0.550116	-0.123886	-0.138768	-0.814106
47714	3.504877	0.899313	9.191570	0.008039	-0.038494	-0.045861	-0.549290	0.578089	-1.030747	0.549485	-0.124309	-0.139448	-0.814351
47715	3.471514	0.869575	9.183549	0.019047	-0.034674	-0.052866	-0.550367	0.577821	-1.030333	0.548627	-0.124556	-0.140252	-0.814754
47716	3.445597	0.939497	9.093155	0.026238	-0.026659	-0.051019	-0.550359	0.574949	-1.028926	0.548002	-0.124568	-0.141114	-0.815024
47717	3.439028	0.786437	9.115774	0.026020	-0.024215	-0.042156	-0.553448	0.572507	-1.030742	0.547364	-0.124596	-0.141885	-0.815314
47718	3.399297	0.829411	9.085342	0.016674	-0.028158	-0.029826	-0.554397	0.574383	-1.031080	0.547036	-0.124800	-0.142551	-0.815387
47719	3.403800	0.848916	9.099777	0.018087	-0.014337	-0.012937	-0.555067	0.573550	-1.031235	0.546884	-0.124833	-0.143003	-0.815404
47720	3.428375	0.827509	9.071805	0.033933	-0.025156	-0.001468	-0.554926	0.571258	-1.030493	0.547049	-0.124884	-0.143843	-0.815139
47721	3.458625	0.881461	9.014550	0.024469	-0.023894	0.016185	-0.555873	0.572544	-1.029894	0.547361	-0.125085	-0.144425	-0.814795
47722	3.485840	0.869827	9.116581	0.012202	-0.033363	0.035527	-0.556947	0.571412	-1.028963	0.548028	-0.125617	-0.144905	-0.814179
47723	3.596227	0.915522	9.057034	0.031874	-0.018312	0.009138	-0.556410	0.571671	-1.028416	0.548260	-0.125626	-0.145561	-0.813905
47724	3.522570	0.960310	9.039991	0.020799	-0.016894	0.019736	-0.556946	0.571138	-1.029382	0.548751	-0.125747	-0.146042	-0.813469
47725	3.585678	0.971176	9.138140	0.033129	-0.017024	0.029482	-0.557216	0.571147	-1.029515	0.549320	-0.125780	-0.146652	-0.812970
47726	3.600654	0.935023	9.047393	0.066488	-0.030030	-0.008511	-0.556663	0.566586	-1.029260	0.549427	-0.125530	-0.148091	-0.812676
47727	3.494110	1.035040	8.942261	0.019342	-0.025450	0.005537	-0.558553	0.567739	-1.028109	0.549546	-0.125780	-0.148632	-0.812457
47728	3.609941	0.969188	9.134085	0.024160	-0.031234	0.025822	-0.559090	0.567502	-1.029611	0.550093	-0.126117	-0.149308	-0.811911
47729	3.526704	0.996800	9.044658	0.054038	-0.028229	-0.013829	-0.559356	0.566219	-1.029104	0.549976	-0.125971	-0.150489	-0.811795
47730	3.481647	1.059096	8.985029	0.043953	-0.013387	0.029562	-0.559083	0.565226	-1.029412	0.550685	-0.125812	-0.151281	-0.811191
47731	3.588772	1.051340	9.089483	0.026650	-0.005682	0.071968	-0.560429	0.564683	-1.029141	0.551959	-0.125855	-0.151550	-0.810268
