# Supplementary material for: Identification of Haptic Based Guiding Using Hard Reins
Source: PLoS One. 2015 Jul 22;10(7):e0132020. doi: 10.1371/journal.pone.0132020 (PMC4511788; doi:10.1371/journal.pone.0132020)
Supplement: S9 File — (ZIP) [file pone.0132020.s009.zip › Exp2_MotionData2/Subject10/path1/T1/fc1.txt]

// Start Time: 0
// Sample rate: 25.0Hz
// Scenario: 4.9
// Firmware Version: 2.6.1
Counter	Acc_X	Acc_Y	Acc_Z	Gyr_X	Gyr_Y	Gyr_Z	Mag_X	Mag_Y	Mag_Z	Quat_w	Quat_x	Quat_y	Quat_z
3106	9.503118	0.616350	2.303714	-0.567684	0.003419	-0.032913	-0.677108	-0.257709	-0.010662	0.279417	-0.543535	-0.251141	-0.750616
3107	9.513080	0.623310	2.267380	-0.567686	0.005273	-0.038228	-0.676406	-0.258542	-0.011787	0.270037	-0.545770	-0.245396	-0.754318
3108	9.483948	0.676958	2.315144	-0.562160	0.010488	-0.020504	-0.676686	-0.258404	-0.011367	0.261830	-0.547866	-0.239434	-0.757601
3109	9.556293	0.642611	2.305766	-0.564007	0.008767	-0.027581	-0.676956	-0.260350	-0.011940	0.252617	-0.549946	-0.233531	-0.761057
3110	9.502975	0.662521	2.344274	-0.547606	0.010355	-0.013255	-0.676397	-0.260630	-0.011947	0.244618	-0.551866	-0.227652	-0.764055
3111	9.536727	0.594466	2.315994	-0.563964	0.008666	-0.016975	-0.676117	-0.260343	-0.014723	0.235531	-0.553863	-0.221564	-0.767249
3112	9.474354	0.633341	2.286649	-0.554754	0.030257	-0.018776	-0.674997	-0.261881	-0.013220	0.227400	-0.555354	-0.215490	-0.770348
3113	9.445260	0.672414	2.322495	-0.552961	0.017454	0.000783	-0.675839	-0.260206	-0.014168	0.218717	-0.557110	-0.209266	-0.773304
3114	9.526874	0.645591	2.366176	-0.563802	0.033828	-0.010049	-0.675557	-0.260476	-0.016811	0.210580	-0.558488	-0.202891	-0.776262
3115	9.492949	0.619254	2.371348	-0.564601	0.051862	-0.011949	-0.676109	-0.261585	-0.017789	0.201692	-0.559574	-0.196425	-0.779496
3116	9.483160	0.687294	2.421342	-0.565721	0.017581	-0.006439	-0.676249	-0.261304	-0.018480	0.193478	-0.561089	-0.189995	-0.782079
3117	9.458488	0.600624	2.448920	-0.560269	0.024900	-0.022361	-0.677221	-0.262134	-0.019591	0.184357	-0.562400	-0.183774	-0.784822
3118	9.440077	0.682430	2.373130	-0.569410	0.008617	-0.009973	-0.675688	-0.262283	-0.017661	0.175969	-0.563914	-0.177310	-0.787145
3119	9.444584	0.697203	2.421283	-0.542049	0.026474	-0.006223	-0.675412	-0.261302	-0.019735	0.167296	-0.565062	-0.171148	-0.789573
3120	9.511378	0.634474	2.489564	-0.562152	0.008602	-0.009893	-0.674996	-0.260639	-0.021238	0.158953	-0.566413	-0.164754	-0.791686
3121	9.458401	0.595934	2.456238	-0.528603	-0.002361	-0.011217	-0.676107	-0.261752	-0.020686	0.150264	-0.567831	-0.158920	-0.793558
3122	9.512033	0.648485	2.412089	-0.556808	-0.009424	-0.011484	-0.675828	-0.261755	-0.020132	0.141860	-0.569310	-0.152646	-0.795274
3123	9.475856	0.595370	2.383736	-0.549470	0.003206	-0.017681	-0.674993	-0.261335	-0.021245	0.132853	-0.570557	-0.146507	-0.797089
3124	9.497461	0.638956	2.419463	-0.560402	-0.002185	-0.013344	-0.673314	-0.262874	-0.020024	0.124369	-0.571787	-0.140140	-0.798720
3125	9.468632	0.658424	2.412036	-0.554944	0.003257	-0.020394	-0.674987	-0.262727	-0.021260	0.115266	-0.572910	-0.133917	-0.800346
3126	9.473161	0.600462	2.422341	-0.547745	-0.013062	-0.013139	-0.674429	-0.263012	-0.019601	0.106873	-0.574147	-0.127743	-0.801633
3127	9.502622	0.691980	2.401951	-0.562358	-0.014633	-0.030090	-0.674705	-0.263565	-0.020576	0.097498	-0.575417	-0.121530	-0.802882
3128	9.478415	0.677649	2.404560	-0.569561	-0.011103	-0.018702	-0.673870	-0.263152	-0.019884	0.088744	-0.576511	-0.115036	-0.804069
3129	9.507406	0.621691	2.373735	-0.560488	-0.012914	-0.022123	-0.674423	-0.264402	-0.020309	0.079544	-0.577637	-0.108739	-0.805099
3130	9.444340	0.646586	2.426698	-0.549606	-0.016618	-0.017562	-0.673310	-0.263849	-0.020035	0.071005	-0.578647	-0.102535	-0.805986
3131	9.492805	0.590370	2.374104	-0.562283	-0.009288	-0.023943	-0.673856	-0.266634	-0.019365	0.061793	-0.579582	-0.096213	-0.806852
3132	9.421643	0.771613	2.302107	-0.554906	0.001329	-0.006217	-0.674414	-0.266632	-0.019500	0.053394	-0.580193	-0.089744	-0.807757
3133	9.565375	0.575232	2.345181	-0.550432	-0.002112	-0.025603	-0.674137	-0.266219	-0.018387	0.044337	-0.580874	-0.083615	-0.808473
3134	9.473888	0.672587	2.363547	-0.567562	0.014060	-0.012641	-0.675397	-0.265384	-0.017257	0.035696	-0.581138	-0.076987	-0.809368
3135	9.522976	0.739485	2.290249	-0.545694	0.024771	-0.011544	-0.673720	-0.266508	-0.015477	0.026998	-0.581283	-0.070747	-0.810171
3136	9.454756	0.752557	2.379594	-0.556620	0.019350	-0.005463	-0.674146	-0.264836	-0.015456	0.018600	-0.581327	-0.064192	-0.810921
3137	9.473978	0.740383	2.384536	-0.551217	0.012126	-0.006237	-0.674425	-0.264554	-0.016423	0.009942	-0.581567	-0.057809	-0.811381
3138	9.450098	0.752450	2.357855	-0.542058	0.022876	-0.004429	-0.674698	-0.265947	-0.016019	0.001729	-0.581418	-0.051466	-0.811974
3139	9.527231	0.732647	2.360389	-0.552992	0.017531	-0.004511	-0.674977	-0.265944	-0.016572	-0.006874	-0.581456	-0.045041	-0.812301
3140	9.493398	0.725626	2.362929	-0.552954	0.015596	0.009647	-0.674700	-0.265669	-0.015877	-0.014994	-0.581307	-0.038348	-0.812642
3141	9.495719	0.701447	2.363196	-0.556539	0.022820	0.009559	-0.674142	-0.265527	-0.016991	-0.023358	-0.581156	-0.031716	-0.812838
3142	9.469274	0.733043	2.365295	-0.561061	0.022775	0.016582	-0.674147	-0.263993	-0.017808	-0.031452	-0.580758	-0.024806	-0.813090
3143	9.454254	0.665704	2.402309	-0.557476	0.022897	0.000686	-0.674845	-0.263711	-0.018633	-0.039920	-0.580487	-0.018278	-0.813085
3144	9.475888	0.692300	2.426145	-0.545736	0.010182	0.006216	-0.674710	-0.262879	-0.017515	-0.048002	-0.580168	-0.011725	-0.812997
3145	9.439728	0.663409	2.407187	-0.542981	0.015602	0.002666	-0.674150	-0.263154	-0.019188	-0.056218	-0.579919	-0.005423	-0.812714
3146	9.454105	0.646434	2.412189	-0.561975	0.024639	0.009466	-0.675828	-0.261754	-0.020271	-0.064425	-0.579217	0.001416	-0.812623
3147	9.468687	0.668075	2.409512	-0.563921	0.001177	0.014901	-0.673600	-0.261205	-0.019450	-0.072624	-0.579067	0.008198	-0.811997
3148	9.492935	0.624199	2.373726	-0.552986	0.015720	-0.004521	-0.674995	-0.260921	-0.020269	-0.080943	-0.578393	0.014736	-0.811599
3149	9.418290	0.643925	2.361525	-0.556711	0.001330	-0.006258	-0.675831	-0.261197	-0.020265	-0.089337	-0.578146	0.021133	-0.810753
3150	9.473217	0.614960	2.422179	-0.548582	-0.005930	-0.004345	-0.675134	-0.261202	-0.019438	-0.097579	-0.577699	0.027631	-0.809925
3151	9.444777	0.687436	2.389998	-0.557700	-0.005805	-0.013293	-0.675273	-0.261200	-0.019992	-0.106032	-0.577460	0.033948	-0.808792
3152	9.526346	0.633987	2.426728	-0.553159	-0.005820	-0.013232	-0.675550	-0.262039	-0.018610	-0.114451	-0.576876	0.040408	-0.807764
3153	9.485881	0.662876	2.368472	-0.542202	-0.000517	-0.007830	-0.673604	-0.260513	-0.018332	-0.122575	-0.576476	0.046494	-0.806529
3154	9.498057	0.701493	2.372857	-0.558500	0.012226	-0.013400	-0.675550	-0.261758	-0.019301	-0.131050	-0.575457	0.052983	-0.805523
3155	9.463936	0.653500	2.392768	-0.553062	0.012242	-0.018658	-0.674996	-0.261065	-0.018604	-0.139418	-0.574731	0.059054	-0.804214
3156	9.449566	0.701980	2.401911	-0.552912	0.026464	0.002490	-0.675553	-0.261202	-0.018879	-0.147561	-0.573348	0.065578	-0.803242
3157	9.492593	0.706890	2.457371	-0.576646	0.013130	-0.004776	-0.674987	-0.262730	-0.020565	-0.155908	-0.572416	0.072150	-0.801765
3158	9.463894	0.740795	2.440117	-0.567531	0.017574	-0.002928	-0.674574	-0.261900	-0.019033	-0.164264	-0.571005	0.078855	-0.800470
3159	9.441988	0.711996	2.450133	-0.548512	0.004817	0.002672	-0.675968	-0.261756	-0.019576	-0.172087	-0.570178	0.085046	-0.798781
3160	9.475934	0.714078	2.430735	-0.563918	0.010301	0.002466	-0.674857	-0.260643	-0.020128	-0.180267	-0.568756	0.091754	-0.797246
3161	9.473327	0.653653	2.426580	-0.542175	0.001217	-0.000770	-0.674577	-0.260922	-0.020272	-0.187995	-0.567918	0.097779	-0.795340
3162	9.475850	0.692330	2.430977	-0.547501	0.019208	0.005255	-0.674864	-0.258971	-0.020666	-0.195922	-0.566284	0.104196	-0.793776
3163	9.473343	0.706966	2.450147	-0.556565	0.023764	0.004237	-0.675280	-0.258962	-0.023023	-0.203708	-0.564926	0.110378	-0.791946
3164	9.425208	0.692619	2.426210	-0.527506	0.018165	0.009908	-0.676251	-0.260357	-0.021503	-0.211298	-0.563259	0.116512	-0.790264
3165	9.449081	0.653896	2.441107	-0.552971	0.015633	0.004317	-0.676400	-0.258126	-0.022451	-0.218953	-0.561950	0.122630	-0.788183
3166	9.473100	0.682924	2.469745	-0.553071	0.004889	-0.002688	-0.675423	-0.257985	-0.023845	-0.226945	-0.560295	0.129047	-0.786074
3167	9.473158	0.658638	2.450686	-0.545771	0.012110	-0.007957	-0.676119	-0.258120	-0.024674	-0.234633	-0.559011	0.134884	-0.783748
3168	9.400410	0.686040	2.508466	-0.554832	0.012055	0.001654	-0.675985	-0.257009	-0.023831	-0.242541	-0.557100	0.141307	-0.781566
3169	9.436538	0.627697	2.489740	-0.562167	-0.004182	0.007862	-0.676681	-0.257286	-0.023689	-0.250048	-0.555850	0.147611	-0.778921
3170	9.460528	0.659171	2.523183	-0.545792	0.008470	-0.004402	-0.674312	-0.257015	-0.023288	-0.257888	-0.553938	0.153803	-0.776525
3171	9.419849	0.661572	2.479719	-0.582241	-0.011173	-0.005598	-0.675704	-0.257286	-0.024669	-0.265731	-0.552631	0.160259	-0.773501
3172	9.424666	0.659125	2.479740	-0.556714	-0.002389	0.006147	-0.676542	-0.257288	-0.023274	-0.273431	-0.550676	0.166745	-0.770835
3173	9.482882	0.716692	2.469355	-0.567652	-0.007750	0.007841	-0.675986	-0.256871	-0.023413	-0.280840	-0.549249	0.173054	-0.767794
3174	9.472837	0.678289	2.501208	-0.538455	0.022902	-0.009707	-0.676688	-0.255615	-0.023950	-0.288601	-0.546946	0.178891	-0.765217
3175	9.443529	0.552713	2.485735	-0.558424	0.019353	-0.006401	-0.676824	-0.256169	-0.024926	-0.296150	-0.545104	0.184703	-0.762261
3176	9.443673	0.659247	2.518373	-0.545638	0.022706	0.014971	-0.676971	-0.254499	-0.024491	-0.303545	-0.542559	0.190872	-0.759643
3177	9.438678	0.649719	2.535399	-0.557382	0.037241	0.007664	-0.676553	-0.254361	-0.024493	-0.310865	-0.540305	0.196664	-0.756807
3178	9.428987	0.664354	2.547329	-0.552858	0.033590	0.010393	-0.676136	-0.253941	-0.025603	-0.318385	-0.537453	0.202779	-0.754093
3179	9.424262	0.686117	2.544677	-0.553893	0.012865	0.011395	-0.677115	-0.253102	-0.025864	-0.325439	-0.535480	0.208659	-0.750874
3180	9.405237	0.666618	2.499012	-0.574865	0.001307	0.005024	-0.676554	-0.253796	-0.026987	-0.333078	-0.532876	0.215205	-0.747522
3181	9.477254	0.634962	2.533096	-0.556718	0.003100	-0.002728	-0.677392	-0.253376	-0.027254	-0.340259	-0.530998	0.220986	-0.743929
3182	9.467360	0.591589	2.543257	-0.556632	0.010208	0.007837	-0.677952	-0.252818	-0.027105	-0.347623	-0.528253	0.227170	-0.740609
3183	9.452993	0.581892	2.524055	-0.529395	0.008291	0.006395	-0.678794	-0.251564	-0.026946	-0.354332	-0.526354	0.232560	-0.737099
3184	9.414107	0.589629	2.562680	-0.553004	0.004697	0.016748	-0.677956	-0.251699	-0.028620	-0.361438	-0.523561	0.238773	-0.733645
3185	9.395102	0.589507	2.524048	-0.542120	0.004709	0.009796	-0.679348	-0.252252	-0.028893	-0.368146	-0.521521	0.244363	-0.729912
3186	9.423795	0.499857	2.515345	-0.543158	-0.016878	0.006373	-0.679069	-0.251972	-0.029725	-0.375126	-0.519054	0.250428	-0.726050
3187	9.472007	0.455966	2.501273	-0.540586	-0.034769	-0.008521	-0.679357	-0.250307	-0.027762	-0.381824	-0.517599	0.256059	-0.721621
3188	9.482104	0.562196	2.495242	-0.558663	-0.027638	0.009817	-0.678665	-0.249056	-0.027616	-0.388782	-0.515042	0.262398	-0.717445
3189	9.493912	0.494461	2.495982	-0.550301	-0.006176	0.023046	-0.680478	-0.249053	-0.027324	-0.395205	-0.512843	0.268225	-0.713344
3190	9.404900	0.519035	2.471665	-0.542136	-0.008935	0.024029	-0.679926	-0.247803	-0.026760	-0.401813	-0.509963	0.274271	-0.709408
3191	9.414309	0.524021	2.505424	-0.556775	-0.018671	0.012418	-0.680210	-0.246830	-0.026053	-0.408316	-0.507854	0.280131	-0.704904
3192	9.419320	0.572318	2.504878	-0.571337	-0.024037	0.015827	-0.678811	-0.247948	-0.025798	-0.415176	-0.504884	0.286564	-0.700430
3193	9.467160	0.470556	2.510782	-0.542369	-0.031197	-0.004141	-0.680764	-0.247806	-0.025226	-0.421620	-0.503065	0.292099	-0.695586
3194	9.462746	0.479947	2.462359	-0.557742	-0.025796	0.004495	-0.679792	-0.247259	-0.023006	-0.428403	-0.500186	0.298169	-0.690927
3195	9.496290	0.445996	2.477190	-0.553239	-0.027537	-0.004286	-0.679381	-0.245873	-0.021329	-0.434907	-0.498125	0.303769	-0.685895
3196	9.482018	0.441072	2.448270	-0.557700	-0.022224	0.008012	-0.680498	-0.245592	-0.021317	-0.441576	-0.495063	0.309770	-0.681150
3197	9.472905	0.489171	2.401838	-0.558554	-0.011373	0.004403	-0.680223	-0.244759	-0.021033	-0.448039	-0.492579	0.315332	-0.676160
3198	9.549925	0.488852	2.428316	-0.553061	-0.006033	0.009757	-0.680781	-0.244898	-0.020475	-0.454650	-0.489219	0.321070	-0.671471
3199	9.484635	0.460281	2.431139	-0.565767	0.001339	-0.002839	-0.680780	-0.245179	-0.019923	-0.461285	-0.486441	0.326482	-0.666334
3200	9.486807	0.431376	2.448372	-0.556649	0.006700	-0.002769	-0.678830	-0.244627	-0.019654	-0.468085	-0.482849	0.331952	-0.661484
3201	9.518083	0.484582	2.486395	-0.560213	0.013817	0.009542	-0.680640	-0.245319	-0.019647	-0.474505	-0.479768	0.337229	-0.656464
3202	9.506670	0.527757	2.423108	-0.553011	0.006642	0.002599	-0.680228	-0.244072	-0.018249	-0.481099	-0.476071	0.342625	-0.651543
3203	9.456126	0.464946	2.375553	-0.551304	-0.005842	-0.013244	-0.680790	-0.242811	-0.020176	-0.487517	-0.473385	0.347690	-0.646023
3204	9.530549	0.392074	2.390763	-0.569439	-0.009483	0.000726	-0.680926	-0.243648	-0.019628	-0.494082	-0.469640	0.353355	-0.640672
3205	9.438419	0.429355	2.462956	-0.562232	-0.013069	-0.006262	-0.681209	-0.242813	-0.019200	-0.500378	-0.466782	0.358633	-0.634916
3206	9.554906	0.411131	2.371188	-0.558512	-0.005943	0.002610	-0.681202	-0.244627	-0.017970	-0.506735	-0.462981	0.364052	-0.629551
3207	9.468342	0.484140	2.365657	-0.553126	-0.011318	-0.004380	-0.679805	-0.245043	-0.019373	-0.512850	-0.460072	0.369148	-0.623738
3208	9.446549	0.435858	2.351728	-0.556797	-0.007507	-0.025687	-0.680926	-0.243790	-0.018657	-0.519427	-0.456412	0.374213	-0.617939
3209	9.502162	0.532376	2.384403	-0.556962	-0.027263	-0.031738	-0.682037	-0.244900	-0.019216	-0.525706	-0.453754	0.379196	-0.611515
3210	9.569616	0.425482	2.346864	-0.565925	-0.012797	-0.030169	-0.679946	-0.244939	-0.018933	-0.532268	-0.449992	0.384290	-0.605408
3211	9.482890	0.377428	2.304025	-0.576665	0.008843	-0.027796	-0.680920	-0.245775	-0.018101	-0.538857	-0.446538	0.389091	-0.599037
3212	9.516468	0.411318	2.347093	-0.561214	0.008709	-0.020528	-0.681052	-0.247161	-0.019781	-0.545303	-0.442385	0.393888	-0.593121
3213	9.533489	0.454737	2.351418	-0.531160	0.022985	-0.020255	-0.679652	-0.248136	-0.020635	-0.551413	-0.439086	0.397984	-0.587160
3214	9.497195	0.469586	2.370631	-0.542072	0.030385	-0.036358	-0.680202	-0.250086	-0.020096	-0.557932	-0.434914	0.402083	-0.581283
3215	9.465829	0.520680	2.394265	-0.560236	0.024935	-0.022384	-0.679931	-0.248135	-0.020772	-0.564240	-0.431178	0.406397	-0.574944
3216	9.458169	0.489557	2.433281	-0.572097	0.023299	-0.034905	-0.680200	-0.249936	-0.023427	-0.570820	-0.426640	0.410837	-0.568644
3217	9.474649	0.480089	2.481689	-0.556649	0.017690	-0.020536	-0.678245	-0.250354	-0.024835	-0.576908	-0.422897	0.415113	-0.562154
3218	9.457964	0.465484	2.448047	-0.558530	0.008736	-0.025814	-0.678940	-0.251334	-0.022618	-0.583018	-0.418505	0.419540	-0.555814
3219	9.407213	0.550697	2.497904	-0.547692	-0.002197	-0.018545	-0.678662	-0.250916	-0.022755	-0.588734	-0.414961	0.423869	-0.549122
3220	9.465276	0.509010	2.459633	-0.555012	-0.012975	-0.017671	-0.677815	-0.253423	-0.023065	-0.594415	-0.410686	0.428478	-0.542600
3221	9.497056	0.600589	2.451320	-0.551400	-0.018463	-0.009615	-0.679075	-0.252168	-0.023042	-0.599814	-0.407095	0.433017	-0.535717
3222	9.497211	0.522899	2.394198	-0.549484	-0.005859	-0.009677	-0.680333	-0.251748	-0.022612	-0.605297	-0.402650	0.437443	-0.529276
3223	9.545627	0.532169	2.379533	-0.555026	-0.012906	-0.023841	-0.679908	-0.253564	-0.021245	-0.610810	-0.398972	0.441749	-0.522102
3224	9.540911	0.561196	2.379215	-0.516679	0.010177	-0.005839	-0.680190	-0.253150	-0.019711	-0.616007	-0.394639	0.445563	-0.516013
3225	9.473413	0.580953	2.379085	-0.556690	0.003153	-0.006275	-0.679071	-0.253568	-0.020696	-0.621378	-0.390514	0.449736	-0.509044
3226	9.492442	0.498643	2.375145	-0.538565	0.008713	-0.032643	-0.679902	-0.254816	-0.021536	-0.626883	-0.386084	0.453485	-0.502304
3227	9.463551	0.605422	2.417484	-0.558539	0.003225	-0.013375	-0.678920	-0.256213	-0.020863	-0.632221	-0.381891	0.457518	-0.495110
3228	9.492922	0.638840	2.380829	-0.556792	-0.002087	-0.023926	-0.678369	-0.254541	-0.021684	-0.637541	-0.377174	0.461544	-0.488117
3229	9.492083	0.552261	2.447033	-0.540518	-0.011117	-0.030771	-0.679206	-0.254823	-0.019875	-0.642654	-0.373409	0.465345	-0.480641
3230	9.497499	0.578415	2.383913	-0.538610	-0.004026	-0.018400	-0.680317	-0.255650	-0.021541	-0.647630	-0.368809	0.469149	-0.473766
3231	9.473216	0.568993	2.398548	-0.555046	-0.008296	-0.036266	-0.677518	-0.258025	-0.021032	-0.652799	-0.364779	0.472910	-0.465989
3232	9.478218	0.605178	2.393305	-0.553221	-0.012920	-0.023825	-0.679474	-0.257326	-0.020732	-0.657709	-0.360039	0.476814	-0.458736
3233	9.507516	0.604721	2.349780	-0.569542	-0.001904	-0.037345	-0.678357	-0.257327	-0.021296	-0.662913	-0.355667	0.480505	-0.450735
3234	9.485654	0.636484	2.383281	-0.540442	-0.001249	-0.025511	-0.678075	-0.258163	-0.021168	-0.667713	-0.350922	0.484011	-0.443562
3235	9.473187	0.566592	2.400991	-0.554998	-0.011176	-0.016786	-0.678907	-0.259557	-0.019926	-0.672399	-0.346525	0.487727	-0.435801
3236	9.502652	0.595086	2.349894	-0.549517	-0.009442	-0.011412	-0.678350	-0.258997	-0.021313	-0.676913	-0.341516	0.491407	-0.428574
3237	9.497379	0.527610	2.374815	-0.534993	-0.011301	-0.013011	-0.676675	-0.259279	-0.021607	-0.681289	-0.337254	0.494873	-0.420958
3238	9.473634	0.638946	2.378437	-0.551246	-0.004207	0.007996	-0.676255	-0.259699	-0.021198	-0.685560	-0.331910	0.498511	-0.413920
3239	9.507414	0.587837	2.354800	-0.553175	-0.018515	-0.002553	-0.678208	-0.259979	-0.019241	-0.689758	-0.327263	0.502193	-0.406122
3240	9.526710	0.604691	2.364251	-0.558589	-0.018599	0.009774	-0.678077	-0.258172	-0.018390	-0.693770	-0.321844	0.505981	-0.398851
3241	9.517319	0.604538	2.330439	-0.547527	0.001074	0.020398	-0.678633	-0.258588	-0.018529	-0.697802	-0.316795	0.509385	-0.391460
3242	9.478406	0.614721	2.373869	-0.542001	0.012723	0.023921	-0.679195	-0.257893	-0.017823	-0.701768	-0.311146	0.512582	-0.384668
3243	9.478313	0.590558	2.374139	-0.543049	-0.002454	0.008960	-0.679201	-0.256502	-0.017253	-0.705681	-0.306217	0.515821	-0.377060
3244	9.485703	0.604934	2.361887	-0.536627	0.004669	0.015188	-0.678783	-0.256223	-0.017809	-0.709457	-0.300730	0.518922	-0.370070
3245	9.492981	0.590314	2.349960	-0.556563	0.015642	0.007810	-0.679208	-0.254830	-0.017792	-0.713502	-0.295402	0.521887	-0.362334
3246	9.454612	0.585511	2.316238	-0.563899	0.004893	0.004245	-0.680461	-0.255667	-0.016402	-0.717370	-0.289573	0.525001	-0.354828
3247	9.560481	0.541469	2.335917	-0.547590	0.001270	-0.000834	-0.679908	-0.254272	-0.017503	-0.721119	-0.284482	0.527941	-0.346894
3248	9.531672	0.541529	2.316626	-0.560202	0.015711	0.002463	-0.680462	-0.255105	-0.017785	-0.724934	-0.278583	0.530736	-0.339383
3249	9.504684	0.539631	2.372256	-0.547279	0.038877	0.023695	-0.678789	-0.254830	-0.018073	-0.728758	-0.272897	0.533153	-0.331944
3250	9.531127	0.546819	2.389053	-0.554703	0.023759	0.006013	-0.679912	-0.253156	-0.018185	-0.732444	-0.266923	0.535694	-0.324515
3251	9.444360	0.566668	2.384115	-0.545569	0.031815	0.006056	-0.680191	-0.252588	-0.021372	-0.736145	-0.261422	0.537989	-0.316730
3252	9.444040	0.571775	2.427550	-0.550072	0.033541	0.016607	-0.680470	-0.252306	-0.022200	-0.739687	-0.255280	0.540289	-0.309487
3253	9.526001	0.547094	2.427716	-0.568312	0.026509	0.007604	-0.680192	-0.252169	-0.021784	-0.743275	-0.249386	0.542692	-0.301388
3254	9.434385	0.600924	2.441735	-0.572043	0.002947	0.023616	-0.679915	-0.251894	-0.020950	-0.746389	-0.242971	0.545486	-0.293791
3255	9.482265	0.465195	2.426272	-0.560373	-0.004912	-0.009822	-0.681866	-0.252026	-0.021631	-0.749524	-0.237502	0.548098	-0.285298
3256	9.540501	0.522747	2.413471	-0.560247	0.006634	0.009590	-0.680329	-0.252443	-0.023174	-0.752539	-0.231338	0.550565	-0.277571
3257	9.400773	0.508887	2.375154	-0.571276	-0.016755	0.009576	-0.682431	-0.250212	-0.022441	-0.755309	-0.225486	0.553382	-0.269135
3258	9.516349	0.527762	2.418280	-0.582083	-0.005991	0.021793	-0.680761	-0.249240	-0.022999	-0.758045	-0.218875	0.556078	-0.261227
3259	9.559793	0.430528	2.370983	-0.549253	0.015543	0.014966	-0.681322	-0.248824	-0.022018	-0.760869	-0.213058	0.558187	-0.253204
3260	9.434785	0.498795	2.341394	-0.568375	-0.001656	0.032525	-0.681887	-0.247010	-0.022967	-0.763367	-0.206460	0.560658	-0.245574
3261	9.501816	0.464875	2.394839	-0.538560	-0.013282	0.008182	-0.683000	-0.247846	-0.021856	-0.765686	-0.200969	0.563009	-0.237397
3262	9.494578	0.426137	2.375952	-0.569425	-0.004915	-0.004621	-0.683145	-0.246171	-0.023227	-0.768164	-0.194742	0.565248	-0.229118
3263	9.525336	0.363417	2.424934	-0.547601	-0.006001	0.004484	-0.682587	-0.246455	-0.021845	-0.770445	-0.189058	0.567390	-0.220773
3264	9.487506	0.440589	2.361303	-0.554901	-0.009537	0.000887	-0.683144	-0.246873	-0.021290	-0.772616	-0.182970	0.569522	-0.212675
3265	9.472671	0.436122	2.404864	-0.543956	-0.006069	0.009834	-0.682170	-0.246177	-0.021984	-0.774688	-0.177230	0.571544	-0.204416
3266	9.496765	0.445696	2.414389	-0.564017	-0.013098	0.000802	-0.684267	-0.244917	-0.022649	-0.776680	-0.170974	0.573638	-0.196152
3267	9.511305	0.382535	2.376416	-0.553138	-0.009385	-0.016790	-0.682455	-0.244502	-0.022937	-0.778673	-0.165359	0.575528	-0.187331
3268	9.492389	0.445361	2.356411	-0.542211	-0.004030	-0.016690	-0.683710	-0.244920	-0.021959	-0.780590	-0.159570	0.577203	-0.179033
3269	9.518395	0.377763	2.393373	-0.567549	0.003169	-0.002881	-0.683428	-0.245335	-0.023077	-0.782541	-0.153475	0.578861	-0.170277
3270	9.482514	0.387428	2.357070	-0.540231	0.008362	0.006248	-0.683010	-0.245337	-0.022664	-0.784345	-0.147375	0.580278	-0.162361
3271	9.525895	0.421136	2.380798	-0.542140	-0.002395	0.001881	-0.684265	-0.245049	-0.024734	-0.785960	-0.141596	0.581826	-0.153936
3272	9.501219	0.416883	2.448532	-0.549535	-0.018527	-0.004308	-0.683707	-0.245616	-0.022106	-0.787344	-0.135527	0.583534	-0.145634
3273	9.568955	0.498736	2.466857	-0.547482	0.032074	-0.020494	-0.683007	-0.245894	-0.022669	-0.789265	-0.129790	0.584364	-0.136869
3274	9.602911	0.488690	2.440346	-0.561569	0.106061	-0.024645	-0.683285	-0.245744	-0.025721	-0.792017	-0.123387	0.583949	-0.128403
3275	9.407907	0.411972	2.342399	-0.539811	0.095154	-0.027907	-0.683284	-0.245178	-0.028631	-0.794488	-0.117649	0.583613	-0.119761
3276	9.216544	0.374969	2.415554	-0.553166	-0.009325	-0.027469	-0.682154	-0.248519	-0.029647	-0.795698	-0.111663	0.584862	-0.111048
3277	9.400255	0.383265	2.381389	-0.546190	-0.054353	-0.030609	-0.682433	-0.248521	-0.028811	-0.796256	-0.106170	0.586782	-0.101936
3278	9.496283	0.358828	2.434689	-0.553477	-0.070769	-0.004041	-0.680758	-0.248945	-0.028134	-0.796519	-0.100012	0.588919	-0.093431
3279	9.569464	0.469236	2.387451	-0.575222	-0.062589	0.000994	-0.682572	-0.249227	-0.025762	-0.796783	-0.093669	0.590957	-0.084456
3280	9.540516	0.428203	2.366202	-0.546116	-0.047239	-0.018232	-0.681874	-0.249790	-0.024246	-0.797148	-0.087734	0.592542	-0.075838
3281	9.530880	0.452489	2.375609	-0.560525	-0.031033	-0.009653	-0.682163	-0.247848	-0.022002	-0.797585	-0.081672	0.593894	-0.066922
3282	9.484924	0.445589	2.385412	-0.555138	-0.030888	-0.029064	-0.682436	-0.249238	-0.022292	-0.797991	-0.075677	0.595076	-0.058034
3283	9.511824	0.498461	2.365457	-0.550502	-0.020188	-0.018446	-0.682715	-0.249240	-0.021456	-0.798365	-0.069843	0.596090	-0.049118
3284	9.540768	0.449813	2.344215	-0.547665	-0.009484	-0.007863	-0.683271	-0.250080	-0.019794	-0.798813	-0.063677	0.596815	-0.040677
3285	9.538598	0.449630	2.312809	-0.564035	-0.013001	-0.008916	-0.682716	-0.249526	-0.019237	-0.799094	-0.057484	0.597608	-0.031770
3286	9.516971	0.464235	2.307843	-0.547671	-0.013121	-0.004303	-0.682434	-0.250366	-0.018137	-0.799319	-0.051265	0.598259	-0.023372
3287	9.522023	0.454326	2.274120	-0.554741	0.012046	0.006077	-0.681317	-0.250646	-0.018426	-0.799695	-0.045012	0.598532	-0.014854
3288	9.512481	0.483383	2.273809	-0.547529	0.004819	0.004438	-0.682995	-0.249525	-0.019235	-0.799957	-0.038671	0.598773	-0.006612
3289	9.480678	0.459691	2.317607	-0.543075	-0.015127	0.015217	-0.681883	-0.248834	-0.018681	-0.799818	-0.032486	0.599361	0.001626
3290	9.497498	0.440254	2.317801	-0.540326	-0.009700	0.011678	-0.683281	-0.247996	-0.018384	-0.799731	-0.026169	0.599710	0.009680
3291	9.531492	0.405937	2.274647	-0.567432	0.010223	0.014782	-0.683138	-0.248550	-0.019502	-0.799731	-0.019592	0.599763	0.018182
3292	9.512062	0.432822	2.303368	-0.571102	0.008485	0.009440	-0.682171	-0.246889	-0.016992	-0.799697	-0.012809	0.599676	0.026629
3293	9.531342	0.415755	2.298700	-0.574626	0.022871	0.014620	-0.682868	-0.246884	-0.018237	-0.799660	-0.006117	0.599390	0.035192
3294	9.492843	0.386819	2.270080	-0.554858	-0.000429	-0.009786	-0.682871	-0.246046	-0.018783	-0.799318	0.000186	0.599313	0.043745
3295	9.511887	0.377214	2.299156	-0.540247	0.001111	0.011608	-0.682597	-0.245216	-0.017388	-0.798835	0.006315	0.599273	0.051918
3296	9.531230	0.396454	2.303748	-0.560308	-0.007752	0.006126	-0.682596	-0.245072	-0.018914	-0.798244	0.012902	0.599173	0.060271
3297	9.531661	0.396104	2.248179	-0.534886	-0.002321	-0.009531	-0.683428	-0.246325	-0.018365	-0.797518	0.018698	0.599080	0.068686
3298	9.530950	0.382139	2.332902	-0.553927	0.003140	-0.006254	-0.683428	-0.246184	-0.018919	-0.796870	0.025016	0.598682	0.077150
3299	9.495131	0.452351	2.317670	-0.553038	0.003167	-0.009780	-0.682871	-0.245904	-0.019615	-0.796024	0.031091	0.598352	0.085753
3300	9.494904	0.416262	2.327755	-0.538494	0.001280	-0.006073	-0.683847	-0.246494	-0.019454	-0.795189	0.037161	0.597875	0.094013
3301	9.506990	0.396779	2.315875	-0.554880	0.001472	-0.018651	-0.685241	-0.246631	-0.019028	-0.794125	0.043159	0.597451	0.102740
3302	9.507140	0.401505	2.298909	-0.549437	-0.005858	-0.007925	-0.685524	-0.245935	-0.018602	-0.793020	0.049388	0.596933	0.111136
3303	9.550393	0.381992	2.313566	-0.531340	-0.011250	-0.018290	-0.684687	-0.246080	-0.017498	-0.791647	0.055041	0.596641	0.119521
3304	9.514323	0.406353	2.308510	-0.560264	0.010477	-0.015227	-0.682874	-0.245944	-0.017789	-0.790535	0.061300	0.595711	0.128157
3305	9.516567	0.416171	2.334975	-0.553063	-0.002220	-0.009757	-0.683845	-0.247054	-0.018348	-0.789089	0.067374	0.595090	0.136629
3306	9.545321	0.406460	2.356791	-0.556675	0.003229	-0.012483	-0.684956	-0.248304	-0.018631	-0.787723	0.073609	0.594145	0.145140
3307	9.497334	0.430776	2.332422	-0.554870	-0.000411	-0.009791	-0.684118	-0.248585	-0.018501	-0.786116	0.079697	0.593364	0.153586
3308	9.514156	0.372554	2.313720	-0.564972	-0.016516	-0.016890	-0.683150	-0.246356	-0.019319	-0.784309	0.086055	0.592574	0.162207
3309	9.569979	0.425274	2.298559	-0.549480	-0.009413	-0.012311	-0.682592	-0.246924	-0.016551	-0.782414	0.092044	0.591831	0.170561
3310	9.505119	0.425440	2.259985	-0.553113	-0.011212	-0.011469	-0.684686	-0.246360	-0.017085	-0.780531	0.098243	0.590851	0.178930
3311	9.546023	0.432553	2.279181	-0.567622	-0.013053	0.000766	-0.684407	-0.246784	-0.015424	-0.778424	0.104668	0.589954	0.187230
3312	9.524445	0.420455	2.255183	-0.545767	-0.001382	-0.006132	-0.684681	-0.247615	-0.016542	-0.776515	0.110753	0.588705	0.195408
3313	9.507784	0.451884	2.240357	-0.532980	0.008435	-0.002503	-0.685386	-0.246084	-0.015965	-0.774551	0.116502	0.587496	0.203338
3314	9.502782	0.406003	2.240876	-0.553017	-0.000465	-0.004459	-0.684545	-0.246779	-0.016673	-0.772475	0.122694	0.586072	0.211540
3315	9.521854	0.403647	2.269871	-0.553015	-0.002315	0.000863	-0.685941	-0.246778	-0.016246	-0.770180	0.128820	0.584824	0.219564
3316	9.514791	0.430212	2.259919	-0.554787	0.012223	-0.011630	-0.683575	-0.245249	-0.017082	-0.768043	0.134871	0.583084	0.227888
3317	9.507440	0.410957	2.264976	-0.542021	0.012032	0.002671	-0.684552	-0.245105	-0.017628	-0.765784	0.140765	0.581544	0.235727
3318	9.512052	0.384438	2.279763	-0.557596	-0.002182	-0.011582	-0.684966	-0.246080	-0.017496	-0.763299	0.146895	0.579883	0.243991
3319	9.541085	0.403587	2.279510	-0.533944	0.001265	-0.006010	-0.685246	-0.245800	-0.017491	-0.760731	0.152594	0.578459	0.251771
3320	9.524295	0.410881	2.269787	-0.545798	-0.000386	-0.016756	-0.685806	-0.244958	-0.019145	-0.758107	0.158444	0.576717	0.259935
3321	9.521678	0.372280	2.277470	-0.569366	-0.004056	0.002447	-0.684968	-0.245239	-0.019154	-0.755242	0.164781	0.575050	0.267907
3322	9.526916	0.405850	2.240845	-0.554870	0.001477	-0.018642	-0.685254	-0.243847	-0.018582	-0.752425	0.170703	0.573110	0.276156
3323	9.521658	0.391687	2.289334	-0.560301	-0.002233	-0.004533	-0.684138	-0.244133	-0.017205	-0.749399	0.176783	0.571368	0.284056
3324	9.545715	0.410988	2.308416	-0.561092	0.016671	-0.001998	-0.684136	-0.244691	-0.016794	-0.746654	0.182861	0.568978	0.292121
3325	9.464111	0.420836	2.255259	-0.556665	-0.000420	-0.008047	-0.684839	-0.243437	-0.016497	-0.743470	0.188807	0.567125	0.299955
3326	9.439491	0.421384	2.318107	-0.560333	-0.004004	-0.008961	-0.684973	-0.244406	-0.018173	-0.740279	0.194873	0.564944	0.307977
3327	9.545773	0.386702	2.289357	-0.551272	-0.013117	-0.000818	-0.685809	-0.244685	-0.017614	-0.736849	0.200862	0.563170	0.315511
3328	9.536211	0.420623	2.293824	-0.549563	-0.023841	-0.011346	-0.685249	-0.245244	-0.017346	-0.733293	0.206821	0.561232	0.323303
3329	9.531648	0.410744	2.255281	-0.562090	0.001375	-0.003686	-0.685532	-0.244411	-0.016224	-0.729797	0.212803	0.559076	0.330976
3330	9.512321	0.425425	2.264808	-0.571284	-0.009283	-0.016115	-0.684691	-0.245389	-0.015824	-0.726108	0.218889	0.556672	0.339073
3331	9.536474	0.420410	2.259999	-0.545840	-0.005765	-0.019373	-0.684693	-0.244971	-0.016098	-0.722329	0.224463	0.554685	0.346672
3332	9.536399	0.420471	2.269664	-0.550314	0.004143	-0.016833	-0.683855	-0.245395	-0.014720	-0.718709	0.230094	0.552104	0.354535
3333	9.550880	0.381595	2.250748	-0.532961	0.008405	0.001035	-0.684275	-0.244973	-0.015545	-0.715132	0.235568	0.549806	0.361672
3334	9.522292	0.449345	2.235533	-0.538499	-0.002341	-0.003383	-0.684836	-0.244275	-0.015812	-0.711436	0.241175	0.547223	0.369108
3335	9.543676	0.410699	2.260098	-0.567545	0.003245	-0.008182	-0.685673	-0.244273	-0.015666	-0.707414	0.247032	0.544688	0.376637
3336	9.526690	0.415729	2.274562	-0.574792	0.005964	-0.006518	-0.685809	-0.245391	-0.014427	-0.703441	0.253003	0.541605	0.384479
3337	9.545800	0.393952	2.289277	-0.554768	0.008508	0.000778	-0.686362	-0.246221	-0.015820	-0.699446	0.258686	0.538937	0.391668
3338	9.507514	0.420592	2.260036	-0.567523	-0.002318	0.008654	-0.685257	-0.243720	-0.014830	-0.695373	0.264723	0.535823	0.399089
3339	9.555929	0.439558	2.250095	-0.563943	-0.002192	-0.006331	-0.685258	-0.243863	-0.013721	-0.690997	0.270487	0.533166	0.406317
3340	9.522339	0.451731	2.230675	-0.561171	0.005000	-0.006347	-0.685530	-0.245534	-0.013458	-0.686753	0.276153	0.529957	0.413831
3341	9.536736	0.429893	2.230899	-0.550312	0.003236	-0.015940	-0.686930	-0.244279	-0.013156	-0.682273	0.281525	0.527289	0.420967
3342	9.517560	0.444452	2.221097	-0.552921	0.015756	-0.004548	-0.684697	-0.244703	-0.012900	-0.678046	0.286941	0.523871	0.428343
3343	9.541638	0.410409	2.211780	-0.556587	0.010386	-0.006327	-0.685251	-0.245394	-0.014014	-0.673536	0.292381	0.520900	0.435344
3344	9.584888	0.458768	2.259506	-0.527527	0.017548	-0.015749	-0.685814	-0.244564	-0.011918	-0.669227	0.297258	0.517631	0.442529
3345	9.570269	0.442005	2.269378	-0.558509	0.005144	-0.023118	-0.686369	-0.245117	-0.012614	-0.664359	0.302532	0.514714	0.449634
3346	9.512619	0.473662	2.249772	-0.552958	0.012168	-0.006295	-0.686089	-0.245397	-0.012619	-0.659780	0.307820	0.511122	0.456828
3347	9.570243	0.400820	2.252924	-0.545813	-0.000332	-0.022056	-0.685534	-0.244559	-0.013726	-0.654796	0.312923	0.508292	0.463638
3348	9.572763	0.483130	2.278580	-0.560280	0.010504	-0.016974	-0.685394	-0.244559	-0.013727	-0.649906	0.318138	0.504607	0.470938
3349	9.493706	0.488007	2.206146	-0.540271	0.012204	-0.016762	-0.685672	-0.244836	-0.014005	-0.644992	0.323036	0.501541	0.477586
3350	9.503340	0.492810	2.210912	-0.554848	-0.000436	-0.006237	-0.684553	-0.246100	-0.011388	-0.639981	0.328319	0.497865	0.484522
3351	9.575536	0.434345	2.209052	-0.558414	0.008581	-0.004558	-0.685389	-0.245814	-0.013323	-0.634891	0.333536	0.494506	0.491051
3352	9.551362	0.487856	2.239897	-0.538441	0.015805	-0.016753	-0.688455	-0.246503	-0.013168	-0.629905	0.338269	0.490747	0.497957
3353	9.524799	0.454102	2.225812	-0.574760	0.019626	-0.022518	-0.685244	-0.246925	-0.014169	-0.624497	0.343329	0.487114	0.504826
3354	9.503134	0.478433	2.230402	-0.554737	0.028571	-0.025879	-0.685525	-0.246648	-0.013608	-0.619288	0.347968	0.482986	0.511981
3355	9.556021	0.483114	2.259274	-0.552992	0.025077	-0.038212	-0.686219	-0.247199	-0.014998	-0.613786	0.352468	0.479521	0.518741
3356	9.517463	0.497856	2.259161	-0.542064	0.027691	-0.034567	-0.684259	-0.248732	-0.015862	-0.608429	0.356789	0.475490	0.525760
3357	9.536919	0.517005	2.249256	-0.561203	0.019710	-0.038274	-0.685653	-0.248586	-0.017100	-0.602684	0.361363	0.471917	0.532431
3358	9.524683	0.507522	2.266292	-0.562025	0.031384	-0.033937	-0.684397	-0.248728	-0.017250	-0.597083	0.365805	0.467519	0.539541
3359	9.514861	0.507720	2.288049	-0.552951	0.024026	-0.022288	-0.683977	-0.249290	-0.016009	-0.591479	0.370299	0.463776	0.545841
3360	9.502793	0.527188	2.297512	-0.558339	0.033946	-0.020643	-0.684673	-0.249422	-0.017672	-0.585933	0.374703	0.459186	0.552656
3361	9.512425	0.570775	2.321175	-0.552832	0.039231	-0.009989	-0.684106	-0.251231	-0.018390	-0.580483	0.379056	0.455088	0.558794
3362	9.483184	0.580882	2.362176	-0.557542	0.017705	-0.018765	-0.684244	-0.251507	-0.019225	-0.574684	0.383559	0.450582	0.565329
3363	9.492949	0.575882	2.345306	-0.545690	0.017537	-0.006238	-0.684390	-0.249834	-0.019762	-0.569017	0.388016	0.446705	0.571067
3364	9.516838	0.590472	2.383770	-0.551095	0.028409	-0.009902	-0.685926	-0.249410	-0.020579	-0.563334	0.392313	0.441985	0.577403
3365	9.540741	0.529910	2.384414	-0.542019	0.022912	-0.004457	-0.682297	-0.249411	-0.022830	-0.557653	0.396596	0.437996	0.583004
3366	9.492474	0.549606	2.393924	-0.562076	0.012207	-0.006403	-0.683416	-0.248571	-0.023368	-0.551660	0.401141	0.433211	0.589140
3367	9.400742	0.504151	2.375224	-0.544030	-0.005847	-0.013182	-0.682577	-0.249414	-0.021716	-0.545500	0.405620	0.429506	0.594497
3368	9.425059	0.552327	2.374654	-0.560381	-0.009449	-0.004493	-0.683696	-0.248716	-0.021284	-0.539228	0.410322	0.424866	0.600298
3369	9.511752	0.542235	2.393980	-0.574959	-0.012926	-0.009935	-0.682019	-0.249273	-0.022414	-0.532680	0.415153	0.420761	0.605690
3370	9.502283	0.590624	2.393453	-0.564050	-0.009357	-0.011594	-0.683695	-0.248997	-0.020592	-0.526168	0.419732	0.416040	0.611460
3371	9.429525	0.472601	2.382786	-0.554986	-0.003798	-0.034552	-0.682581	-0.248723	-0.019903	-0.519448	0.423934	0.412202	0.616882
3372	9.511696	0.547129	2.403590	-0.543259	-0.025659	-0.013024	-0.683694	-0.249559	-0.019070	-0.512842	0.428382	0.407824	0.622223
3373	9.485710	0.566231	2.340591	-0.560552	-0.034619	-0.009633	-0.682020	-0.249701	-0.019362	-0.506023	0.433128	0.403944	0.627033
3374	9.502818	0.587766	2.323414	-0.540421	-0.013135	-0.004214	-0.683558	-0.248863	-0.018925	-0.499541	0.437361	0.399317	0.632234
3375	9.521967	0.561109	2.330935	-0.547679	-0.012199	-0.004305	-0.683838	-0.249150	-0.016148	-0.492982	0.441640	0.395252	0.636946
3376	9.526886	0.575547	2.325935	-0.549554	-0.019364	-0.007818	-0.683699	-0.248871	-0.016563	-0.486214	0.445916	0.390518	0.642067
3377	9.483801	0.609467	2.296619	-0.561349	-0.018426	-0.006196	-0.683270	-0.251659	-0.015900	-0.479362	0.450291	0.386283	0.646712
3378	9.493305	0.590136	2.306487	-0.553179	-0.018449	-0.007870	-0.683135	-0.250120	-0.018108	-0.472463	0.454484	0.381413	0.651727
3379	9.546269	0.546276	2.302073	-0.569429	-0.004884	-0.004600	-0.683141	-0.248588	-0.018370	-0.465562	0.458665	0.376853	0.656399
3380	9.474075	0.570805	2.287399	-0.562240	-0.012953	-0.013323	-0.682022	-0.249570	-0.016722	-0.458441	0.462724	0.371779	0.661437
3381	9.464412	0.578145	2.292162	-0.565755	-0.002270	0.002492	-0.682302	-0.249573	-0.015608	-0.451591	0.466779	0.367102	0.665897
3382	9.524590	0.507598	2.278372	-0.549479	-0.012190	-0.004330	-0.683422	-0.248737	-0.015035	-0.444609	0.470672	0.362026	0.670618
3383	9.563526	0.582232	2.272655	-0.569510	-0.018402	-0.003623	-0.683847	-0.247627	-0.013632	-0.437431	0.474824	0.357425	0.674865
3384	9.515570	0.575013	2.229308	-0.558498	-0.001331	-0.004493	-0.682454	-0.247212	-0.013638	-0.430340	0.478537	0.352059	0.679606
3385	9.498342	0.536610	2.253922	-0.553147	-0.012994	-0.013215	-0.682457	-0.246517	-0.013075	-0.423138	0.482301	0.347650	0.683725
3386	9.541931	0.545910	2.239262	-0.556607	0.008540	-0.000992	-0.683568	-0.247486	-0.014188	-0.416084	0.485772	0.342119	0.688370
3387	9.536936	0.536382	2.256289	-0.545667	0.008373	0.011519	-0.682727	-0.248183	-0.014757	-0.409360	0.489250	0.337324	0.692294
3388	9.483565	0.478769	2.264251	-0.557603	0.001471	-0.016905	-0.683014	-0.246652	-0.014045	-0.401936	0.492610	0.331923	0.696858
3389	9.505451	0.512431	2.259014	-0.567677	-0.012925	-0.013387	-0.684132	-0.246094	-0.013752	-0.394425	0.496288	0.327163	0.700779
3390	9.541483	0.497796	2.273626	-0.538495	0.001274	-0.004282	-0.683567	-0.247483	-0.015160	-0.387275	0.499466	0.321839	0.704963
3391	9.493273	0.512598	2.273526	-0.553012	0.004959	-0.006251	-0.683988	-0.246927	-0.014596	-0.380046	0.502718	0.317001	0.708767
3392	9.541745	0.512126	2.246888	-0.549410	0.001376	-0.009715	-0.683850	-0.246648	-0.014872	-0.372627	0.505832	0.311510	0.712913
3393	9.570480	0.497582	2.268758	-0.546666	0.006803	-0.013251	-0.684267	-0.247206	-0.014318	-0.365297	0.508862	0.306750	0.716604
3394	9.524647	0.497856	2.266400	-0.538487	0.003091	-0.006065	-0.683713	-0.246093	-0.014311	-0.357972	0.511781	0.301301	0.720523
3395	9.512792	0.512390	2.244525	-0.542119	0.002224	-0.006110	-0.683577	-0.246130	-0.013457	-0.350693	0.514785	0.296500	0.723947
3396	9.546101	0.490750	2.295462	-0.557595	0.001463	-0.013362	-0.684410	-0.246680	-0.014984	-0.342979	0.517703	0.290802	0.727862
3397	9.497814	0.510461	2.307388	-0.567556	0.005077	-0.009970	-0.684412	-0.246123	-0.014979	-0.335326	0.520710	0.285580	0.731343
3398	9.517599	0.517223	2.249297	-0.531217	0.008576	-0.016636	-0.683297	-0.246128	-0.014015	-0.327802	0.523210	0.280193	0.735043
3399	9.546299	0.463925	2.257102	-0.553006	0.003171	-0.005359	-0.682602	-0.245573	-0.014014	-0.320290	0.526065	0.275080	0.738242
3400	9.544255	0.565445	2.258388	-0.534914	-0.005914	-0.005963	-0.682875	-0.246683	-0.015135	-0.312736	0.528750	0.269567	0.741589
3401	9.537150	0.502359	2.210777	-0.556596	0.010406	-0.006324	-0.681897	-0.247529	-0.012651	-0.305146	0.531406	0.264306	0.744739
3402	9.556166	0.504898	2.249383	-0.551190	0.005901	-0.008885	-0.683572	-0.247243	-0.013746	-0.297371	0.533884	0.258453	0.748158
3403	9.503305	0.536554	2.234603	-0.569293	0.014051	-0.004730	-0.683010	-0.248079	-0.014037	-0.289624	0.536457	0.252902	0.751247
3404	9.522760	0.565399	2.229423	-0.554739	0.010253	0.009626	-0.683154	-0.247105	-0.013609	-0.282046	0.538863	0.246719	0.754458
3405	9.493112	0.483728	2.278698	-0.549435	0.001474	-0.019470	-0.682736	-0.246686	-0.014164	-0.274168	0.541329	0.241639	0.757235
3406	9.512698	0.507618	2.254243	-0.560197	0.015809	-0.004637	-0.682600	-0.245850	-0.014434	-0.266281	0.543483	0.235447	0.760451
3407	9.517450	0.497953	2.259177	-0.549325	0.012169	-0.006257	-0.683013	-0.247101	-0.015000	-0.258599	0.545742	0.230108	0.763113
3408	9.546371	0.507497	2.268696	-0.547489	0.012100	0.000849	-0.681907	-0.244877	-0.014429	-0.250858	0.547788	0.224022	0.766037
3409	9.498160	0.531996	2.273320	-0.534769	0.012018	0.002760	-0.682045	-0.245153	-0.014987	-0.243423	0.549910	0.218756	0.768433
3410	9.536690	0.510005	2.273514	-0.547547	0.008591	-0.009748	-0.682186	-0.245019	-0.013317	-0.235449	0.551844	0.212760	0.771210
3411	9.531948	0.502694	2.259104	-0.560282	0.005048	-0.009876	-0.683017	-0.245983	-0.016099	-0.227460	0.554031	0.207222	0.773544
3412	9.502800	0.522421	2.292750	-0.534829	0.008510	-0.007836	-0.682731	-0.247517	-0.015840	-0.219604	0.555793	0.201360	0.776094
3413	9.478873	0.517558	2.263842	-0.561114	0.017660	-0.009973	-0.682588	-0.248494	-0.015156	-0.211610	0.557674	0.195705	0.778409
3414	9.498234	0.561023	2.277828	-0.560324	-0.005863	0.000805	-0.682589	-0.248355	-0.015155	-0.203501	0.559679	0.189370	0.780696
3415	9.486001	0.517604	2.278329	-0.524001	-0.007826	-0.000535	-0.681194	-0.248216	-0.015998	-0.195929	0.561729	0.184253	0.782383
3416	9.522014	0.507832	2.297720	-0.552998	0.003112	0.000833	-0.682597	-0.246545	-0.014858	-0.187891	0.563438	0.177962	0.784579
3417	9.514856	0.529625	2.297486	-0.553092	-0.005801	-0.009728	-0.681897	-0.247386	-0.013761	-0.179818	0.565427	0.172440	0.786271
3418	9.498160	0.531996	2.273320	-0.543999	-0.004027	-0.011403	-0.681340	-0.247111	-0.013067	-0.171622	0.567046	0.166422	0.788231
3419	9.524818	0.541433	2.263514	-0.558504	-0.004035	-0.002719	-0.681616	-0.247806	-0.013350	-0.163569	0.568932	0.160689	0.789772
3420	9.546204	0.502786	2.288079	-0.531118	0.011956	0.008117	-0.683295	-0.246547	-0.013880	-0.155843	0.570197	0.154569	0.791642
3421	9.505288	0.522345	2.283083	-0.552866	0.012829	0.022005	-0.681339	-0.247389	-0.013348	-0.148267	0.571765	0.148550	0.793117
3422	9.502686	0.556449	2.323781	-0.554746	0.008396	0.014935	-0.682875	-0.246825	-0.014164	-0.140333	0.573058	0.141961	0.794832
3423	9.493144	0.561267	2.311659	-0.554738	0.006546	0.020254	-0.682879	-0.246133	-0.013045	-0.132664	0.574610	0.135920	0.796084
3424	9.483305	0.537240	2.324022	-0.539351	0.002962	0.009835	-0.682326	-0.245021	-0.012482	-0.124780	0.575810	0.129624	0.797540
3425	9.488115	0.498440	2.307535	-0.545807	-0.011375	0.004536	-0.682463	-0.245436	-0.013319	-0.116891	0.577469	0.123921	0.798442
3426	9.531593	0.478744	2.293199	-0.553016	0.001342	-0.002696	-0.682886	-0.244459	-0.013723	-0.108618	0.578571	0.117535	0.799777
3427	9.531685	0.512604	2.297653	-0.547610	-0.005906	-0.000815	-0.682887	-0.244039	-0.014413	-0.100614	0.580019	0.111821	0.800594
3428	9.517019	0.493455	2.312384	-0.568457	0.003232	-0.004660	-0.682332	-0.243486	-0.013439	-0.092108	0.580986	0.105187	0.801815
3429	9.495149	0.493714	2.331740	-0.552997	0.009511	-0.009831	-0.682611	-0.243201	-0.015379	-0.083911	0.582059	0.099434	0.802670
3430	9.521659	0.469337	2.324728	-0.560276	0.008679	-0.013447	-0.682474	-0.242645	-0.014958	-0.075349	0.582771	0.093005	0.803773
3431	9.511856	0.464672	2.341707	-0.557561	-0.000475	0.000792	-0.683166	-0.244039	-0.014133	-0.067231	0.583910	0.087039	0.804334
3432	9.502168	0.425979	2.327654	-0.538585	-0.011267	-0.011311	-0.683861	-0.244875	-0.013720	-0.058902	0.584787	0.080946	0.804986
3433	9.531777	0.536768	2.297384	-0.565808	-0.009406	-0.002773	-0.682749	-0.244046	-0.012191	-0.050599	0.585950	0.074877	0.805292
3434	9.524616	0.478576	2.259383	-0.556767	-0.012959	-0.013268	-0.682747	-0.244322	-0.013167	-0.042010	0.586741	0.068503	0.805777
3435	9.543828	0.493075	2.278526	-0.549339	0.010370	-0.006242	-0.683302	-0.244874	-0.014280	-0.033859	0.587444	0.062701	0.806122
3436	9.556065	0.478317	2.249679	-0.554861	0.001452	-0.013327	-0.684143	-0.244180	-0.012877	-0.025301	0.587869	0.056335	0.806596
3437	9.474010	0.517619	2.268680	-0.550237	0.005757	0.005265	-0.683728	-0.243626	-0.012318	-0.017311	0.588541	0.050368	0.806711
3438	9.502745	0.507923	2.292912	-0.567527	0.005006	-0.002006	-0.683304	-0.244599	-0.013304	-0.008784	0.588793	0.043655	0.807056
3439	9.555838	0.507588	2.292845	-0.556626	0.004952	-0.000983	-0.683448	-0.244048	-0.011213	-0.000611	0.589353	0.037642	0.806998
3440	9.521959	0.464245	2.283709	-0.553817	0.017555	-0.001924	-0.682323	-0.245433	-0.014432	0.007748	0.589268	0.031145	0.807300
3441	9.502670	0.498288	2.297852	-0.542977	0.008484	-0.000857	-0.683998	-0.245430	-0.014141	0.015758	0.589654	0.025333	0.807105
3442	9.514663	0.469185	2.293328	-0.556636	0.004994	-0.006304	-0.684004	-0.243897	-0.014403	0.024226	0.589637	0.018839	0.807085
3443	9.493298	0.502968	2.263986	-0.539336	0.002964	0.009835	-0.683168	-0.243760	-0.014130	0.032024	0.590002	0.012942	0.806662
3444	9.543734	0.497999	2.292968	-0.562076	0.009561	-0.009925	-0.683723	-0.244317	-0.013993	0.040611	0.589777	0.006407	0.806519
3445	9.541396	0.488257	2.278583	-0.551201	0.006838	-0.013321	-0.682884	-0.244875	-0.014283	0.048918	0.589949	0.000583	0.805957
3446	9.464301	0.493485	2.264130	-0.543918	0.006763	-0.009711	-0.682608	-0.244323	-0.013029	0.057281	0.589651	-0.005660	0.805604
3447	9.507394	0.491069	2.307591	-0.573134	-0.014694	-0.012568	-0.682884	-0.244453	-0.015668	0.065827	0.590022	-0.011881	0.804611
3448	9.512397	0.517558	2.297624	-0.547722	-0.020260	-0.007809	-0.682884	-0.245159	-0.012757	0.074189	0.590023	-0.018233	0.803764
3449	9.536642	0.527011	2.287821	-0.549548	-0.027552	0.002837	-0.682745	-0.244878	-0.013589	0.082197	0.590503	-0.024279	0.802471
3450	9.483665	0.478774	2.249771	-0.542349	-0.025534	-0.025415	-0.682745	-0.245305	-0.010537	0.090761	0.590477	-0.030335	0.801360
3451	9.503093	0.490673	2.239948	-0.558655	-0.027407	-0.008780	-0.682743	-0.245861	-0.011099	0.099054	0.590819	-0.036398	0.799873
3452	9.561337	0.536097	2.220033	-0.553182	-0.020176	-0.013165	-0.683026	-0.244887	-0.010531	0.107535	0.590548	-0.042748	0.798663
3453	9.556566	0.545778	2.217515	-0.545854	-0.014885	-0.004265	-0.683024	-0.245586	-0.009704	0.115601	0.590589	-0.048635	0.797167
3454	9.474460	0.512405	2.208333	-0.533212	-0.022969	-0.014704	-0.683304	-0.245588	-0.009007	0.123846	0.590280	-0.054641	0.795767
3455	9.541938	0.531447	2.229776	-0.560519	-0.034608	-0.007859	-0.682463	-0.246427	-0.008606	0.132106	0.590480	-0.060769	0.793844
3456	9.546617	0.483058	2.225477	-0.532169	-0.008680	-0.000615	-0.683023	-0.246148	-0.008182	0.140109	0.589805	-0.066869	0.792482
3457	9.541996	0.487769	2.201269	-0.553044	-0.011363	0.008005	-0.681344	-0.247127	-0.008205	0.148042	0.589513	-0.073011	0.790713
3458	9.551818	0.497267	2.184236	-0.549457	-0.011249	-0.006104	-0.681069	-0.246150	-0.008892	0.156304	0.588712	-0.079307	0.789112
3459	9.580759	0.501948	2.188978	-0.545750	0.001350	-0.006132	-0.683581	-0.246291	-0.006790	0.164375	0.588140	-0.085131	0.787290
3460	9.518031	0.502328	2.186641	-0.550283	0.003183	-0.007978	-0.682743	-0.246430	-0.007353	0.172667	0.586982	-0.091349	0.785681
3461	9.537208	0.487769	2.196443	-0.561216	-0.001252	-0.009847	-0.682463	-0.246849	-0.007082	0.180949	0.586281	-0.097383	0.783613
3462	9.534587	0.492800	2.225384	-0.558482	0.006939	-0.020482	-0.682461	-0.246984	-0.008473	0.189504	0.584926	-0.103543	0.781811
3463	9.575635	0.448894	2.201658	-0.534884	0.001408	-0.018399	-0.681902	-0.247407	-0.007370	0.197591	0.584171	-0.109059	0.779620
3464	9.541511	0.463925	2.252276	-0.563989	-0.013035	-0.000965	-0.683298	-0.246841	-0.009020	0.205823	0.582930	-0.115580	0.777477
3465	9.551353	0.429776	2.211568	-0.540394	-0.003895	-0.027285	-0.681069	-0.246153	-0.008197	0.214074	0.582136	-0.121103	0.774999
3466	9.552135	0.535793	2.162060	-0.567579	0.003368	-0.018785	-0.681337	-0.248797	-0.008639	0.222620	0.580528	-0.127371	0.772790
3467	9.537656	0.511644	2.150268	-0.553937	0.005103	-0.018641	-0.681615	-0.249217	-0.007947	0.230881	0.579391	-0.133161	0.770239
3468	9.576044	0.506735	2.176850	-0.531162	0.015793	-0.016665	-0.681337	-0.248938	-0.008224	0.238956	0.577621	-0.138800	0.768107
3469	9.523252	0.506826	2.138260	-0.552981	0.013222	-0.020452	-0.682454	-0.248657	-0.007934	0.247219	0.576244	-0.144514	0.765468
3470	9.549664	0.560094	2.181122	-0.556618	0.008625	-0.008072	-0.682451	-0.249495	-0.007248	0.255385	0.574308	-0.150640	0.763057
3471	9.563921	0.521401	2.191199	-0.545762	0.010536	-0.025652	-0.681612	-0.249488	-0.010033	0.263594	0.572902	-0.156189	0.760202
3472	9.544614	0.531219	2.195948	-0.540213	0.023057	-0.018589	-0.681188	-0.250742	-0.010189	0.271724	0.570734	-0.161829	0.757786
3473	9.542294	0.540854	2.188595	-0.534823	0.012204	-0.016689	-0.681189	-0.250607	-0.009076	0.279631	0.569213	-0.167299	0.754860
3474	9.546916	0.502207	2.196269	-0.545630	0.026670	-0.016909	-0.680627	-0.251161	-0.010475	0.287754	0.566832	-0.172977	0.752315
3475	9.544725	0.540823	2.186176	-0.547590	0.006907	-0.022113	-0.680205	-0.251995	-0.011321	0.295819	0.565216	-0.178601	0.749081
3476	9.537392	0.545793	2.200628	-0.542970	0.023150	-0.027468	-0.680200	-0.253110	-0.011054	0.303999	0.562818	-0.184093	0.746278
3477	9.522799	0.536280	2.210418	-0.540197	0.023006	-0.013286	-0.680898	-0.252826	-0.012158	0.311852	0.560851	-0.189597	0.743133
3478	9.537149	0.521751	2.220226	-0.560320	0.005163	-0.022257	-0.680068	-0.251017	-0.012284	0.320014	0.558469	-0.195470	0.739929
3479	9.520162	0.521934	2.232327	-0.532108	0.006707	-0.008671	-0.680068	-0.250734	-0.013671	0.327590	0.556658	-0.200993	0.736490
3480	9.498798	0.521781	2.186450	-0.535774	-0.001409	-0.006012	-0.680901	-0.251847	-0.013398	0.335146	0.554346	-0.206680	0.733254
3481	9.464833	0.539107	2.217713	-0.549321	0.008498	0.000839	-0.680623	-0.251286	-0.014783	0.342720	0.552241	-0.212531	0.729660
3482	9.543977	0.507497	2.266284	-0.542128	0.001326	-0.006100	-0.680349	-0.250172	-0.014913	0.350288	0.549728	-0.218242	0.726270
3483	9.555820	0.493059	2.288174	-0.553016	0.003172	-0.005354	-0.680765	-0.250868	-0.014639	0.357903	0.547581	-0.224092	0.722387
3484	9.508170	0.526797	2.225041	-0.549339	0.005799	0.000862	-0.681321	-0.251425	-0.014363	0.365395	0.544801	-0.229898	0.718905
3485	9.532043	0.478378	2.235214	-0.549353	0.009517	-0.011547	-0.680489	-0.250172	-0.014634	0.373013	0.542499	-0.235556	0.714891
3486	9.522696	0.548484	2.229612	-0.551145	0.012182	-0.006269	-0.680208	-0.250591	-0.014641	0.380579	0.539527	-0.241205	0.711260
3487	9.572860	0.551008	2.297170	-0.542973	0.015782	-0.009727	-0.680907	-0.250171	-0.014631	0.388052	0.537061	-0.246709	0.707189
3488	9.502654	0.444975	2.274285	-0.534742	0.022972	-0.013240	-0.680628	-0.250171	-0.014911	0.395512	0.533980	-0.251908	0.703547
3489	9.502947	0.580476	2.301767	-0.553017	0.006797	-0.008031	-0.680627	-0.250168	-0.015883	0.402939	0.531436	-0.257605	0.699182
3490	9.526894	0.551388	2.311724	-0.552909	0.023000	-0.006359	-0.679800	-0.248225	-0.014341	0.410413	0.528061	-0.263069	0.695347
3491	9.505231	0.536935	2.297417	-0.558372	0.017577	-0.001972	-0.681466	-0.249607	-0.016427	0.417775	0.525174	-0.268772	0.690954
3492	9.502874	0.536905	2.290172	-0.569385	0.001452	-0.006425	-0.680070	-0.249888	-0.016718	0.425219	0.521842	-0.274576	0.686643
3493	9.502799	0.532118	2.297474	-0.563010	0.002290	-0.002818	-0.680901	-0.251280	-0.016448	0.432459	0.519015	-0.280409	0.681890
3494	9.531750	0.529519	2.297465	-0.562119	0.001420	-0.006336	-0.679924	-0.250858	-0.018397	0.439728	0.515624	-0.286044	0.677459
3495	9.502667	0.537072	2.316749	-0.560278	0.005912	-0.006347	-0.680352	-0.248911	-0.017262	0.446904	0.512677	-0.291714	0.672563
3496	9.464079	0.547078	2.316706	-0.552975	0.001225	0.011444	-0.680208	-0.250480	-0.016424	0.453741	0.509150	-0.297337	0.668189
3497	9.534104	0.507822	2.292888	-0.557541	0.001343	0.001670	-0.680765	-0.250756	-0.016978	0.460647	0.506134	-0.303035	0.663176
3498	9.512234	0.517777	2.316969	-0.542995	0.006716	-0.002621	-0.680628	-0.250059	-0.017111	0.467506	0.502599	-0.308260	0.658641
3499	9.473267	0.484373	2.346388	-0.542217	-0.013084	-0.006042	-0.678955	-0.249504	-0.017674	0.474162	0.499855	-0.313749	0.653358
3500	9.507052	0.503553	2.355793	-0.542128	-0.000514	-0.000802	-0.680632	-0.249224	-0.016824	0.480848	0.496307	-0.318973	0.648630
3501	9.536297	0.449813	2.293533	-0.554880	-0.008551	-0.001784	-0.681751	-0.248664	-0.017088	0.487490	0.493250	-0.324563	0.643208
3502	9.550996	0.536804	2.307040	-0.564931	-0.011129	-0.009834	-0.681471	-0.248806	-0.016397	0.494345	0.489567	-0.330017	0.637994
3503	9.502937	0.522396	2.273438	-0.572236	-0.021959	-0.004555	-0.680081	-0.247838	-0.015008	0.500982	0.486423	-0.335856	0.632148
3504	9.560784	0.483308	2.264132	-0.575839	-0.011012	-0.017042	-0.681472	-0.248949	-0.015286	0.507920	0.482564	-0.341290	0.626635
3505	9.507756	0.490861	2.259286	-0.543932	0.003174	-0.008804	-0.680075	-0.249371	-0.015024	0.514380	0.479311	-0.346400	0.621032
3506	9.560390	0.498172	2.321955	-0.543918	0.001271	0.002717	-0.681056	-0.248819	-0.012787	0.520736	0.475381	-0.351415	0.615917
3507	9.478001	0.469875	2.351376	-0.547752	-0.016485	-0.025549	-0.680081	-0.247979	-0.014453	0.527178	0.472350	-0.356539	0.609794
3508	9.466849	0.532229	2.263712	-0.554862	-0.000373	-0.009798	-0.679940	-0.248397	-0.014737	0.533672	0.468309	-0.361498	0.604318
3509	9.555585	0.435162	2.288838	-0.563984	-0.015770	0.004349	-0.679938	-0.248816	-0.014463	0.539777	0.464780	-0.367010	0.598267
3510	9.507485	0.469266	2.283689	-0.558494	-0.005841	-0.000961	-0.680495	-0.249234	-0.014046	0.546040	0.460601	-0.372064	0.592668
3511	9.546548	0.478353	2.230379	-0.547653	-0.012120	-0.008746	-0.680496	-0.248814	-0.014459	0.552045	0.457203	-0.377136	0.586498
3512	9.503370	0.488109	2.201334	-0.558520	-0.002073	-0.018672	-0.681054	-0.249235	-0.013208	0.558426	0.453010	-0.381893	0.580603
3513	9.585329	0.502212	2.220396	-0.567518	0.012380	-0.017079	-0.681474	-0.248815	-0.013618	0.564759	0.449074	-0.386759	0.574281
3514	9.525072	0.473443	2.196636	-0.574807	0.008836	-0.020696	-0.680912	-0.249653	-0.013353	0.571262	0.444482	-0.391466	0.568199
3515	9.575722	0.504659	2.215549	-0.557554	0.010578	-0.022261	-0.680634	-0.249374	-0.013630	0.577408	0.440622	-0.396097	0.561746
3516	9.580559	0.492501	2.208430	-0.543887	0.015903	-0.020364	-0.679790	-0.250624	-0.015317	0.583563	0.436202	-0.400279	0.555841
3517	9.503183	0.478565	2.220770	-0.562170	0.007147	-0.040005	-0.680906	-0.250761	-0.015310	0.589777	0.432375	-0.404752	0.548992
3518	9.599534	0.548398	2.277851	-0.554690	0.027541	-0.006400	-0.679931	-0.250064	-0.016144	0.595838	0.427491	-0.408935	0.543139
3519	9.513154	0.497638	2.189133	-0.561993	0.024992	-0.020644	-0.678952	-0.250339	-0.017822	0.601835	0.423222	-0.413265	0.536553
3520	9.516264	0.358416	2.342903	-0.543819	0.028531	-0.024016	-0.680618	-0.252002	-0.019494	0.607873	0.418510	-0.417070	0.530464
3521	9.459238	0.464707	2.278972	-0.549289	0.023102	-0.018734	-0.678665	-0.251443	-0.021448	0.613586	0.414302	-0.421204	0.523883
3522	9.590020	0.575009	2.272734	-0.546423	0.026327	0.023783	-0.680897	-0.251436	-0.021987	0.618996	0.409092	-0.425362	0.518223
3523	9.543632	0.420603	2.267271	-0.545589	0.044910	-0.040044	-0.680056	-0.251991	-0.023389	0.624939	0.404804	-0.428922	0.511479
3524	9.440731	0.575678	2.229435	-0.554753	0.035055	-0.041859	-0.678650	-0.253653	-0.027308	0.631035	0.399868	-0.432420	0.504890
3525	9.576722	0.459738	2.375519	-0.562167	0.008903	-0.034702	-0.678786	-0.254206	-0.028563	0.636595	0.395604	-0.436536	0.497676
3526	9.483303	0.500968	2.305114	-0.552954	0.037837	-0.051591	-0.678640	-0.255173	-0.031215	0.642653	0.390661	-0.439793	0.490879
3527	9.456089	0.528341	2.403909	-0.534906	0.012364	-0.034422	-0.677795	-0.256700	-0.033461	0.647875	0.386617	-0.443491	0.483840
3528	9.492703	0.498689	2.336537	-0.558520	0.019843	-0.051545	-0.677235	-0.256553	-0.036243	0.653673	0.381694	-0.446926	0.476738
3529	9.501813	0.503918	2.408953	-0.540348	0.025201	-0.055790	-0.676797	-0.260444	-0.039483	0.659105	0.377560	-0.450237	0.469378
3530	9.504097	0.465225	2.406965	-0.549422	0.027069	-0.058566	-0.675263	-0.259885	-0.041156	0.664815	0.372665	-0.453326	0.462210
3531	9.481833	0.470652	2.479421	-0.545779	0.030651	-0.058552	-0.676223	-0.262934	-0.045349	0.670208	0.368343	-0.456484	0.454716
3532	9.483530	0.366991	2.521651	-0.558399	0.041461	-0.052589	-0.676085	-0.262093	-0.047009	0.675909	0.363057	-0.459392	0.447544
3533	9.505915	0.383281	2.444120	-0.558367	0.045071	-0.052600	-0.673009	-0.263350	-0.048297	0.681312	0.358284	-0.462405	0.440032
3534	9.433009	0.379301	2.507084	-0.552805	0.041044	-0.010066	-0.673839	-0.264737	-0.049555	0.686437	0.352604	-0.465459	0.433385
3535	9.461891	0.422812	2.537970	-0.554649	0.031934	0.002363	-0.673707	-0.262785	-0.050231	0.691055	0.347393	-0.468904	0.426486
3536	9.418077	0.418542	2.583984	-0.560042	0.044607	-0.002213	-0.675233	-0.264729	-0.051073	0.696045	0.341437	-0.471917	0.419806
3537	9.418038	0.428269	2.593541	-0.569115	0.042784	0.004770	-0.674951	-0.265282	-0.052471	0.700688	0.335821	-0.475240	0.412804
3538	9.335322	0.392967	2.661699	-0.572801	0.028267	0.016292	-0.674537	-0.264029	-0.052461	0.705298	0.329572	-0.478598	0.406055
3539	9.357463	0.404607	2.613215	-0.538328	0.024576	0.008764	-0.674535	-0.264727	-0.052190	0.709376	0.324416	-0.481842	0.399210
3540	9.359834	0.491887	2.660562	-0.561287	-0.013163	0.009622	-0.674822	-0.262917	-0.051613	0.713412	0.318654	-0.485538	0.392118
3541	9.383496	0.368499	2.661907	-0.533197	-0.016726	-0.009501	-0.675106	-0.262084	-0.050352	0.717051	0.314001	-0.489105	0.384730
3542	9.399079	0.430533	2.550049	-0.533359	-0.040071	-0.017305	-0.675378	-0.264038	-0.049119	0.720706	0.309043	-0.492687	0.377272
3543	9.423261	0.403678	2.530987	-0.555152	-0.032635	-0.030873	-0.674682	-0.263905	-0.047734	0.724332	0.304333	-0.496408	0.369193
3544	9.446739	0.370123	2.598984	-0.539622	-0.022896	-0.020138	-0.674957	-0.265166	-0.045243	0.728061	0.299121	-0.499658	0.361656
3545	9.357071	0.370991	2.647418	-0.571486	-0.027149	-0.032890	-0.675238	-0.264607	-0.045791	0.731687	0.294072	-0.503288	0.353351
3546	9.340419	0.424228	2.642014	-0.547913	-0.039988	-0.020147	-0.674258	-0.265870	-0.043588	0.735133	0.288795	-0.506729	0.345547
3547	9.386141	0.414349	2.654144	-0.587044	-0.052426	-0.018751	-0.673553	-0.267545	-0.043194	0.738320	0.283469	-0.510790	0.337078
3548	9.393814	0.384865	2.584393	-0.557088	-0.054305	-0.025465	-0.675370	-0.267409	-0.040956	0.741536	0.278148	-0.514351	0.328939
3549	9.312788	0.466961	2.491769	-0.562487	-0.051659	-0.016700	-0.673691	-0.268528	-0.040563	0.744402	0.273083	-0.518120	0.320692
3550	9.414361	0.660061	2.557132	-0.546126	-0.049130	-0.004097	-0.673968	-0.269651	-0.037932	0.747305	0.267610	-0.521528	0.312936
3551	9.183136	0.927783	2.626940	-0.568030	-0.047966	-0.023838	-0.673968	-0.269513	-0.037514	0.750110	0.262468	-0.525102	0.304490
3552	9.450174	1.278722	2.593673	-0.572170	-0.098903	-0.062397	-0.674244	-0.271055	-0.034332	0.752809	0.257457	-0.528981	0.295250
3553	9.851835	1.185181	2.724654	-0.554205	-0.091131	-0.129403	-0.671717	-0.274827	-0.032862	0.755522	0.253881	-0.532408	0.285083
3554	9.843254	1.026338	2.820670	-0.555592	-0.051973	-0.076608	-0.670590	-0.277624	-0.030398	0.758534	0.248933	-0.535258	0.275967
3555	9.509848	0.917237	2.815085	-0.561564	-0.027307	-0.016756	-0.670587	-0.278177	-0.031793	0.761152	0.243636	-0.538167	0.267705
3556	9.148448	0.948120	2.752402	-0.553509	-0.043490	-0.029014	-0.671555	-0.280690	-0.029589	0.763804	0.238107	-0.540987	0.259311
3557	9.298629	1.072769	2.741146	-0.553553	-0.070899	0.015433	-0.671981	-0.279160	-0.028458	0.765584	0.232773	-0.544522	0.251384
3558	9.265759	1.101323	2.636974	-0.564445	-0.083653	0.036617	-0.672258	-0.279718	-0.027905	0.767345	0.226519	-0.548195	0.243623
3559	9.329106	1.100440	2.559581	-0.553377	-0.082295	0.080986	-0.673666	-0.277497	-0.024536	0.768515	0.220504	-0.552064	0.236619
3560	9.223766	1.066487	2.434458	-0.556701	-0.045492	0.096625	-0.673402	-0.274722	-0.021175	0.770208	0.213484	-0.555260	0.229978
3561	9.185611	0.945164	2.317469	-0.547292	-0.025254	0.144363	-0.675092	-0.271239	-0.020014	0.771533	0.206575	-0.558373	0.224239
3562	9.273092	0.910192	2.223510	-0.565036	0.021374	0.179273	-0.677763	-0.267199	-0.018006	0.773475	0.198162	-0.560806	0.219008
3563	10.191441	0.504888	2.485338	-0.548621	0.011998	0.220339	-0.679326	-0.261071	-0.016262	0.774730	0.190183	-0.563551	0.214555
3564	10.772788	0.411272	2.785214	-0.544834	0.057261	0.200736	-0.682981	-0.255220	-0.013533	0.776746	0.181653	-0.565313	0.209971
3565	9.801824	0.671089	2.392189	-0.562427	0.143800	0.194544	-0.686076	-0.249642	-0.013035	0.779495	0.173158	-0.565867	0.205422
3566	8.974613	0.538169	1.945365	-0.556990	0.114759	0.205237	-0.687218	-0.243224	-0.015183	0.782025	0.164107	-0.566683	0.200939
3567	9.051670	0.227559	1.818253	-0.523174	0.051657	0.092768	-0.690023	-0.240156	-0.014018	0.783839	0.157735	-0.568090	0.194909
3568	9.241705	-0.236586	1.985064	-0.548933	-0.008597	0.093693	-0.691713	-0.237094	-0.012027	0.785239	0.150532	-0.570324	0.188335
3569	9.390221	-0.483866	2.009370	-0.528884	-0.032603	0.148036	-0.692992	-0.232082	-0.010020	0.785757	0.143691	-0.573167	0.182808
3570	9.710939	-0.655358	1.960114	-0.540054	-0.110501	0.203277	-0.694693	-0.226940	-0.004812	0.785405	0.135725	-0.577177	0.177721
3571	10.011827	-0.511193	2.129653	-0.540009	-0.101601	0.219218	-0.697233	-0.221095	-0.000980	0.784743	0.128062	-0.581267	0.172936
3572	9.914881	-0.500553	2.187653	-0.554528	-0.064958	0.158647	-0.698937	-0.215113	0.002986	0.784948	0.120205	-0.584379	0.167058
3573	9.518913	-0.417920	2.250082	-0.565266	-0.003122	0.096143	-0.700489	-0.211069	0.002762	0.785755	0.113187	-0.586599	0.160248
3574	9.298313	-0.675091	2.253247	-0.545480	-0.016317	0.046838	-0.701605	-0.211206	0.002909	0.786713	0.106596	-0.588533	0.152802
3575	9.246872	-0.814740	2.283869	-0.554918	-0.058319	0.012455	-0.703424	-0.210512	0.004875	0.786955	0.100812	-0.591287	0.144633
3576	9.403214	-0.824998	2.346595	-0.537044	-0.105265	0.015634	-0.701326	-0.211775	0.006375	0.786775	0.094967	-0.594401	0.136579
3577	9.440123	-0.757933	2.287808	-0.547861	-0.085285	0.004788	-0.703274	-0.213730	0.009010	0.786543	0.089382	-0.597418	0.128266
3578	9.363176	-0.738283	2.261114	-0.575344	-0.091838	-0.053891	-0.701736	-0.214996	0.011625	0.786591	0.083712	-0.600155	0.118657
3579	9.314706	-0.786291	2.264131	-0.558787	-0.042998	-0.084092	-0.702565	-0.217228	0.013276	0.786927	0.078835	-0.602234	0.108838
3580	9.372893	-0.874135	2.187715	-0.565010	-0.010284	-0.110900	-0.701993	-0.220857	0.014902	0.787866	0.073809	-0.603411	0.098559
3581	9.392523	-0.612736	2.271755	-0.557422	0.071101	-0.146663	-0.700001	-0.229212	0.012020	0.789508	0.069390	-0.603437	0.087895
3582	9.618711	-0.497279	2.412720	-0.545361	0.135282	-0.173401	-0.699836	-0.234214	0.007798	0.792077	0.065144	-0.602023	0.077056
3583	10.827931	-0.221901	2.838113	-0.553990	0.084039	-0.165848	-0.698829	-0.240474	0.004251	0.793696	0.060917	-0.601635	0.066118
3584	9.852804	0.226471	2.450238	-0.563759	0.140275	-0.211548	-0.697680	-0.247149	-0.000274	0.796164	0.056829	-0.599941	0.054433
3585	10.015960	0.343513	2.008965	-0.557073	0.024738	-0.186805	-0.696520	-0.256187	-0.006491	0.796866	0.052855	-0.600298	0.043047
3586	9.698059	0.320748	1.912996	-0.554233	0.053779	-0.215322	-0.695653	-0.262023	-0.011838	0.798044	0.049051	-0.599784	0.031297
3587	9.316645	0.265066	1.899631	-0.554296	0.020999	-0.182475	-0.692545	-0.269815	-0.017085	0.798455	0.045050	-0.600033	0.019996
3588	8.999557	0.464641	1.806013	-0.542293	0.013040	-0.108895	-0.692105	-0.273981	-0.021717	0.798859	0.040173	-0.600091	0.010040
3589	9.000175	0.645932	1.813654	-0.569701	-0.012122	-0.101077	-0.691250	-0.277738	-0.023569	0.798637	0.034962	-0.600796	-0.000179
3590	9.277443	0.811646	1.927411	-0.548411	-0.076908	-0.117165	-0.690107	-0.283306	-0.025859	0.797760	0.030084	-0.602134	-0.010412
3591	10.172279	0.968815	2.069432	-0.555883	-0.107585	-0.096521	-0.690367	-0.288045	-0.025073	0.796167	0.025059	-0.604212	-0.020452
3592	10.260413	0.634216	2.367825	-0.553730	-0.040734	-0.119061	-0.689230	-0.293350	-0.022496	0.795518	0.020137	-0.604814	-0.030763
3593	9.650066	0.666970	2.353779	-0.564030	0.019958	-0.058635	-0.688242	-0.296000	-0.022392	0.795295	0.014583	-0.604710	-0.040237
3594	9.020951	0.791518	2.314572	-0.560126	0.026493	0.005839	-0.688521	-0.295858	-0.022945	0.795359	0.008088	-0.604133	-0.048610
3595	8.828424	0.884406	2.289631	-0.550767	-0.045135	-0.050255	-0.690743	-0.298642	-0.022122	0.794171	0.002600	-0.604935	-0.057784
3596	9.243565	1.002944	2.340909	-0.553919	-0.117309	-0.032058	-0.690315	-0.301015	-0.021039	0.792276	-0.003490	-0.606497	-0.066691
3597	9.509482	1.064012	2.310894	-0.557658	-0.144462	-0.010649	-0.690451	-0.303724	-0.015902	0.789751	-0.009651	-0.608711	-0.075299
3598	9.535437	1.028445	2.059971	-0.546566	-0.127498	0.001774	-0.690449	-0.304994	-0.011189	0.787591	-0.016043	-0.610294	-0.083571
3599	9.406154	0.941163	1.884735	-0.555326	-0.088829	0.012905	-0.689610	-0.306124	-0.007177	0.785597	-0.022339	-0.611486	-0.091775
3600	9.378828	0.901236	1.655677	-0.556540	-0.013393	0.040736	-0.690175	-0.305299	-0.003411	0.784721	-0.029157	-0.611102	-0.099590
3601	9.329395	0.965510	1.836242	-0.545016	0.074510	0.076591	-0.691992	-0.305019	-0.002282	0.784681	-0.035738	-0.609595	-0.106733
3602	9.545630	0.785555	1.874204	-0.580805	0.131880	0.128918	-0.694657	-0.301664	-0.003895	0.785576	-0.043708	-0.606687	-0.113535
3603	10.673080	0.927428	2.508990	-0.564947	0.074159	0.140292	-0.695922	-0.299427	-0.005113	0.785492	-0.051374	-0.604971	-0.119887
3604	10.571090	0.397264	2.645518	-0.548299	0.132043	0.102881	-0.696635	-0.296084	-0.004239	0.786184	-0.058500	-0.602031	-0.126692
3605	10.162375	0.294841	2.086648	-0.560477	0.123607	0.240724	-0.700014	-0.289105	-0.005530	0.786796	-0.067215	-0.599298	-0.131442
3606	9.313179	0.076957	1.942827	-0.558222	0.142703	0.307671	-0.705626	-0.281554	-0.009578	0.787953	-0.076915	-0.595779	-0.135136
3607	8.785644	-0.041705	1.758809	-0.551628	0.093346	0.177010	-0.705922	-0.276803	-0.013141	0.787854	-0.084860	-0.593534	-0.140719
3608	8.978090	-0.352680	1.689535	-0.568915	-0.044927	0.135197	-0.709574	-0.271639	-0.013059	0.786121	-0.093178	-0.593082	-0.146921
3609	9.563352	-0.648236	1.390024	-0.555106	-0.124277	0.043940	-0.709163	-0.270820	-0.008189	0.782850	-0.100301	-0.594385	-0.154246
3610	9.939688	-0.948636	1.264813	-0.544226	-0.161651	0.090343	-0.710577	-0.267205	-0.004666	0.779475	-0.108025	-0.595780	-0.160611
3611	10.022381	-0.821205	1.243951	-0.553156	-0.108933	0.045717	-0.711420	-0.267226	0.002151	0.776166	-0.115193	-0.596743	-0.167911
3612	10.058876	-0.853663	1.500382	-0.552743	-0.077197	0.121597	-0.713673	-0.263329	0.005267	0.773715	-0.123121	-0.596584	-0.174051
3613	9.724493	-0.632318	1.778640	-0.547592	-0.087624	0.072128	-0.713966	-0.260831	0.008770	0.770560	-0.130516	-0.597059	-0.180896
3614	9.229499	-0.361877	1.631312	-0.553247	-0.085242	0.006524	-0.716766	-0.259441	0.011725	0.767429	-0.137078	-0.597184	-0.188768
3615	9.186888	-0.430147	1.491991	-0.554570	-0.120651	-0.062286	-0.714253	-0.260153	0.014617	0.763164	-0.143112	-0.598366	-0.197630
3616	9.258099	-0.613854	1.556767	-0.546516	-0.130393	-0.085145	-0.714237	-0.264199	0.016243	0.758970	-0.148606	-0.599313	-0.206652
3617	9.651577	-0.791421	1.768432	-0.558412	-0.142034	-0.083396	-0.713388	-0.266709	0.015933	0.754132	-0.154561	-0.600700	-0.215766
3618	9.650961	-0.839399	1.824541	-0.524963	-0.145432	-0.123686	-0.712391	-0.271734	0.018097	0.749453	-0.159282	-0.601930	-0.225009
3619	9.728410	-0.796436	1.816709	-0.553882	-0.153038	-0.063800	-0.711683	-0.274247	0.018899	0.744374	-0.165483	-0.603254	-0.233680
3620	9.931784	-0.764311	1.748425	-0.562787	-0.074677	-0.152801	-0.709428	-0.279268	0.018552	0.740075	-0.170037	-0.603199	-0.243981
3621	9.793232	-0.643866	1.933314	-0.569235	0.045732	-0.116482	-0.708844	-0.284270	0.013769	0.736885	-0.174890	-0.601488	-0.254217
3622	9.517014	-0.485629	1.840102	-0.558221	0.131460	-0.238992	-0.707969	-0.291775	0.007152	0.734420	-0.177261	-0.598543	-0.266368
3623	9.650982	-0.558242	1.956711	-0.543320	0.172498	-0.201018	-0.704580	-0.299140	-0.001429	0.732189	-0.180046	-0.595197	-0.277890
3624	9.701941	-0.624712	2.199005	-0.559198	0.229822	-0.156449	-0.704546	-0.304675	-0.013440	0.731109	-0.182813	-0.590320	-0.289105
3625	10.007326	-0.196234	2.237307	-0.559583	0.157402	-0.112546	-0.702843	-0.308678	-0.026560	0.728929	-0.186969	-0.586589	-0.299365
3626	9.750288	0.452093	2.085444	-0.552079	0.187671	-0.076336	-0.702815	-0.312110	-0.042164	0.727640	-0.190743	-0.581916	-0.309080
3627	9.733746	0.968686	1.978221	-0.538688	0.027509	-0.103436	-0.700691	-0.316529	-0.056125	0.723888	-0.195429	-0.580032	-0.318366
3628	9.536267	0.940510	1.911146	-0.551097	-0.011052	-0.218388	-0.699000	-0.318313	-0.065608	0.719196	-0.198719	-0.578653	-0.329285
3629	9.123269	0.747512	1.549005	-0.560045	-0.116744	-0.286937	-0.696455	-0.323860	-0.075693	0.712275	-0.202432	-0.579277	-0.340768
3630	9.310426	0.655096	1.644018	-0.532969	-0.219009	-0.149736	-0.695026	-0.330110	-0.083136	0.705489	-0.207573	-0.580526	-0.349554
3631	10.017985	0.458301	1.802321	-0.560600	-0.270043	-0.162904	-0.690532	-0.335538	-0.088231	0.697381	-0.213711	-0.582639	-0.358496
3632	9.939161	0.351010	1.955844	-0.545129	-0.259236	-0.172557	-0.691917	-0.337759	-0.089911	0.689673	-0.218965	-0.584275	-0.367462
3633	9.536816	0.709792	1.730088	-0.560537	-0.252880	-0.172802	-0.689808	-0.340823	-0.092044	0.681454	-0.224779	-0.585989	-0.376446
3634	9.589499	0.923573	1.575411	-0.566993	-0.256256	-0.192273	-0.688125	-0.342779	-0.091521	0.673284	-0.230004	-0.587302	-0.385828
3635	9.291493	1.094121	1.496588	-0.546073	-0.278456	-0.142388	-0.688663	-0.347656	-0.091290	0.664833	-0.236063	-0.589137	-0.393940
3636	9.512819	0.984692	1.224482	-0.551453	-0.260121	-0.170828	-0.685015	-0.352265	-0.090531	0.656614	-0.241265	-0.590328	-0.402693
3637	9.698406	1.010856	0.958159	-0.554522	-0.180914	-0.157142	-0.684447	-0.354495	-0.090837	0.648939	-0.246382	-0.590710	-0.411383
3638	9.782063	1.059459	1.085563	-0.538884	-0.024689	-0.104823	-0.682626	-0.355045	-0.094610	0.643895	-0.250207	-0.588433	-0.420170
3639	9.483814	1.120651	1.295490	-0.552659	0.084936	-0.070335	-0.681361	-0.355862	-0.101300	0.639933	-0.254027	-0.584828	-0.428874
3640	9.864447	1.237565	1.438648	-0.552943	0.093847	-0.153463	-0.680228	-0.358210	-0.108560	0.635624	-0.256401	-0.581012	-0.438936
3641	9.512628	1.367826	1.432833	-0.546638	0.204105	-0.099274	-0.677706	-0.358318	-0.119979	0.632703	-0.258653	-0.575958	-0.448394
3642	10.153781	1.422596	1.561839	-0.554362	0.119200	-0.063325	-0.675740	-0.358563	-0.131672	0.629321	-0.261805	-0.571190	-0.457334
3643	11.237643	0.652994	2.088461	-0.590229	0.167628	-0.011751	-0.673925	-0.356720	-0.142508	0.626421	-0.265853	-0.565618	-0.465828
3644	9.551826	0.569161	1.284639	-0.552560	0.236315	-0.073974	-0.673375	-0.351798	-0.156639	0.624102	-0.267716	-0.559316	-0.475385
3645	8.768748	0.850370	0.637422	-0.555448	0.189331	-0.064082	-0.670581	-0.348675	-0.176087	0.621018	-0.270476	-0.553975	-0.484037
3646	8.843815	0.737714	0.860870	-0.562888	0.255738	-0.230013	-0.665559	-0.344167	-0.194705	0.617166	-0.270453	-0.548026	-0.495609
3647	9.828264	-0.137059	1.086772	-0.556407	0.142680	-0.276050	-0.661077	-0.344116	-0.213503	0.611359	-0.271289	-0.544278	-0.506364
3648	10.157969	-0.204318	1.483339	-0.540773	0.028972	-0.260975	-0.655196	-0.345051	-0.230099	0.604636	-0.272823	-0.541323	-0.516674
3649	10.531860	0.453247	1.511745	-0.547534	-0.015976	-0.260619	-0.651012	-0.341249	-0.245103	0.597187	-0.275265	-0.539394	-0.525976
3650	9.798066	0.676142	1.635882	-0.575619	0.000294	-0.261174	-0.647118	-0.334372	-0.263131	0.589758	-0.277409	-0.536252	-0.536342
3651	9.323870	0.566162	1.734392	-0.563076	0.002534	-0.323082	-0.644055	-0.329025	-0.281168	0.581638	-0.279054	-0.534158	-0.546353
3652	9.202847	0.557516	1.775726	-0.557899	-0.037070	-0.331652	-0.639885	-0.320745	-0.301964	0.572936	-0.280529	-0.531842	-0.556948
3653	9.352858	0.573229	1.734275	-0.539798	-0.038794	-0.347319	-0.635586	-0.310520	-0.321072	0.564128	-0.281965	-0.530471	-0.566442
3654	9.655036	0.354704	1.874032	-0.565491	-0.080080	-0.349108	-0.631574	-0.298203	-0.340713	0.554512	-0.283705	-0.528452	-0.576860
3655	9.677913	0.188322	1.955593	-0.550746	-0.047721	-0.349155	-0.628128	-0.284496	-0.358667	0.545433	-0.285221	-0.526909	-0.586105
3656	9.574475	0.280334	2.266396	-0.559836	-0.053345	-0.322711	-0.625110	-0.268841	-0.375485	0.536224	-0.286749	-0.524306	-0.596105
3657	9.618607	0.003172	2.044722	-0.557796	-0.031760	-0.319298	-0.621529	-0.254584	-0.391488	0.527556	-0.288360	-0.522162	-0.604880
3658	9.729046	-0.123104	2.058064	-0.566669	-0.001100	-0.316930	-0.618228	-0.240333	-0.405266	0.518723	-0.289279	-0.518701	-0.614974
3659	9.839061	-0.059972	2.216682	-0.554253	0.046547	-0.211782	-0.615487	-0.225802	-0.418897	0.512175	-0.290940	-0.514995	-0.622744
3660	8.757706	-0.091788	2.223317	-0.547292	0.114491	-0.171651	-0.612615	-0.209324	-0.431813	0.506277	-0.291642	-0.509589	-0.631624
3661	9.747022	-0.136688	2.222494	-0.556837	0.024214	-0.133856	-0.609756	-0.190624	-0.442066	0.500468	-0.294380	-0.505474	-0.638253
3662	9.786353	0.405441	2.390359	-0.571922	-0.020310	-0.181460	-0.608419	-0.175273	-0.450118	0.492784	-0.296864	-0.501045	-0.646521
3663	9.043205	0.675163	1.878524	-0.565044	-0.107090	-0.159708	-0.607347	-0.163409	-0.456814	0.485280	-0.301037	-0.498179	-0.652456
3664	9.000577	1.284137	1.446533	-0.549135	-0.168294	-0.170557	-0.610476	-0.149177	-0.460256	0.476245	-0.305239	-0.495298	-0.659318
3665	9.947744	1.067830	1.817359	-0.549365	-0.154922	-0.243918	-0.611637	-0.138861	-0.460557	0.467270	-0.308914	-0.493577	-0.665292
3666	10.420973	0.666193	2.217465	-0.557535	-0.032821	-0.189890	-0.612799	-0.128268	-0.460578	0.459120	-0.311099	-0.489290	-0.673069
3667	10.351760	0.798843	2.491525	-0.561499	0.024061	-0.103601	-0.611422	-0.123246	-0.463177	0.453726	-0.313811	-0.484767	-0.678717
3668	9.388718	1.137570	2.358559	-0.576752	0.052855	-0.102335	-0.609071	-0.117668	-0.466195	0.447348	-0.315794	-0.478776	-0.686242
3669	8.753415	1.217677	2.162803	-0.556943	-0.010833	-0.051398	-0.609497	-0.115430	-0.468532	0.442386	-0.319375	-0.474219	-0.690949
3670	8.961886	1.104117	1.989824	-0.555582	-0.068091	-0.093456	-0.610491	-0.111808	-0.467374	0.434995	-0.322851	-0.469440	-0.697260
3671	9.296210	1.098549	1.822721	-0.543403	-0.026939	-0.062529	-0.609096	-0.112101	-0.464052	0.429868	-0.326343	-0.465259	-0.701604
3672	9.672691	1.057391	1.803346	-0.557265	0.067510	-0.034005	-0.610197	-0.115861	-0.464083	0.424458	-0.328420	-0.458808	-0.708146
3673	9.845710	1.059322	1.899742	-0.553927	0.174787	-0.040787	-0.607953	-0.117667	-0.467316	0.421519	-0.329302	-0.452600	-0.713467
3674	9.498516	1.269705	1.958264	-0.558479	0.326142	-0.041817	-0.602059	-0.124358	-0.470906	0.418239	-0.327571	-0.443891	-0.721619
3675	10.429278	1.258663	2.674755	-0.555770	0.225718	-0.087014	-0.595869	-0.134811	-0.474537	0.415171	-0.327297	-0.437464	-0.727417
3676	10.168533	0.729077	2.743835	-0.556840	0.209853	-0.131286	-0.592454	-0.150149	-0.474027	0.409461	-0.326369	-0.430221	-0.735347
3677	9.158590	0.480411	2.153574	-0.557021	0.248554	-0.039734	-0.587095	-0.162558	-0.475726	0.407327	-0.326160	-0.423186	-0.740687
3678	8.296828	0.156357	2.023036	-0.568334	0.110678	0.056310	-0.583712	-0.170792	-0.474169	0.403373	-0.328337	-0.415253	-0.746358
3679	8.667128	-0.140605	2.054848	-0.563585	-0.035727	0.106841	-0.584238	-0.179169	-0.468970	0.401017	-0.333661	-0.409397	-0.748498
3680	9.832881	-0.497570	2.180498	-0.558843	-0.158312	0.123760	-0.588821	-0.186574	-0.459560	0.395817	-0.340284	-0.403256	-0.751612
3681	10.522169	-0.285444	2.401916	-0.547825	-0.158878	0.189513	-0.593671	-0.196769	-0.449343	0.393802	-0.348042	-0.398014	-0.751912
3682	10.214903	0.020670	2.336107	-0.558122	-0.101909	0.270400	-0.596581	-0.199880	-0.440804	0.391153	-0.354921	-0.390363	-0.754087
3683	9.477354	0.179702	2.291828	-0.545214	-0.021925	0.177929	-0.600060	-0.203797	-0.433867	0.390057	-0.360531	-0.384159	-0.755179
3684	9.047187	0.095633	2.327168	-0.554579	-0.046746	0.131871	-0.602837	-0.208692	-0.426945	0.385683	-0.365419	-0.377059	-0.758646
3685	9.085438	-0.127317	2.266783	-0.567544	-0.093522	0.130219	-0.605347	-0.210515	-0.421661	0.383129	-0.371936	-0.371379	-0.759575
3686	9.572128	-0.221848	2.325176	-0.540354	-0.102634	0.133332	-0.607577	-0.212762	-0.414994	0.378370	-0.377513	-0.364862	-0.762362
3687	9.611526	-0.247052	2.214242	-0.568465	-0.102598	0.142752	-0.610805	-0.212461	-0.411289	0.375884	-0.384283	-0.359109	-0.762940
3688	9.651400	-0.325886	2.014523	-0.543080	-0.107956	0.125397	-0.614711	-0.214427	-0.403773	0.370853	-0.389843	-0.352604	-0.765611
3689	9.840009	-0.235264	2.010843	-0.545624	-0.042515	0.066629	-0.616261	-0.211648	-0.400119	0.367788	-0.394991	-0.347347	-0.766853
3690	9.699105	-0.349973	2.075133	-0.538204	0.013843	0.005283	-0.618361	-0.210392	-0.399394	0.361724	-0.397745	-0.340914	-0.771189
3691	9.502572	-0.032298	2.052522	-0.532655	0.042744	-0.006328	-0.616969	-0.209415	-0.400646	0.358222	-0.400991	-0.335806	-0.773381
3692	9.725918	0.016133	1.906710	-0.531094	0.023334	-0.048594	-0.614726	-0.211369	-0.401239	0.351371	-0.403123	-0.329798	-0.777987
3693	10.391125	0.250270	2.130347	-0.562248	0.005737	-0.068166	-0.616388	-0.212094	-0.399627	0.346490	-0.406710	-0.325044	-0.780307
3694	9.745875	0.219177	1.918931	-0.539857	0.088404	-0.063230	-0.614709	-0.212228	-0.402699	0.339679	-0.407717	-0.318522	-0.785448
3695	9.390760	-0.008092	1.545014	-0.537915	0.040686	0.027235	-0.614997	-0.209850	-0.405175	0.336799	-0.411174	-0.313186	-0.787030
3696	9.309608	0.001390	1.433871	-0.534074	0.062133	0.043947	-0.614733	-0.205659	-0.408192	0.331475	-0.413174	-0.306020	-0.791052
3697	9.341929	0.026606	1.634092	-0.577395	0.101781	0.065313	-0.614465	-0.202304	-0.411496	0.329323	-0.416155	-0.299412	-0.792914
3698	9.547207	0.107608	1.654659	-0.551927	0.112514	0.063827	-0.612113	-0.196865	-0.413960	0.324396	-0.417540	-0.291423	-0.797182
3699	9.574116	0.650104	1.868445	-0.541325	0.091886	0.049988	-0.611154	-0.191695	-0.418641	0.322372	-0.420324	-0.285697	-0.798612
3700	9.383108	0.947313	2.056265	-0.538341	0.023812	0.002661	-0.610333	-0.187227	-0.421659	0.316002	-0.422629	-0.278975	-0.802310
3701	9.367900	0.989680	1.860099	-0.533818	-0.077115	-0.095734	-0.610357	-0.180801	-0.426319	0.310972	-0.427146	-0.275895	-0.802947
3702	9.990442	0.924757	2.152352	-0.547404	-0.204868	-0.102080	-0.612314	-0.180382	-0.425188	0.301497	-0.432508	-0.271316	-0.805248
3703	10.528404	0.559893	2.315173	-0.572511	-0.140525	-0.125714	-0.614704	-0.177183	-0.421521	0.295418	-0.437990	-0.268464	-0.805494
3704	10.130565	0.351230	2.168229	-0.555425	-0.092083	-0.017987	-0.615270	-0.176075	-0.418725	0.287750	-0.441931	-0.262315	-0.808139
3705	9.688271	0.597417	2.059761	-0.549821	-0.092582	0.029798	-0.618351	-0.173839	-0.418400	0.284663	-0.447275	-0.258291	-0.807587
3706	9.034878	0.605885	1.983222	-0.543229	-0.038257	-0.011281	-0.618630	-0.174122	-0.417150	0.277416	-0.450241	-0.251959	-0.810457
3707	8.850517	0.562235	1.773745	-0.549663	-0.078208	0.024241	-0.623112	-0.171332	-0.414723	0.274369	-0.455259	-0.248023	-0.809905
3708	9.326533	0.661040	1.436152	-0.556922	-0.056083	-0.019201	-0.622417	-0.171062	-0.412501	0.266707	-0.458479	-0.241628	-0.812576
3709	9.481808	0.894520	1.443004	-0.541574	0.088096	-0.026923	-0.622130	-0.172734	-0.412798	0.263908	-0.460419	-0.237623	-0.813574
3710	9.533021	0.963582	1.717613	-0.541910	0.274435	0.089592	-0.619881	-0.175797	-0.415211	0.259676	-0.458630	-0.228689	-0.818492
3711	9.186713	0.886267	2.144192	-0.550552	0.387605	0.026770	-0.614973	-0.179693	-0.420989	0.259262	-0.455952	-0.222594	-0.821792
3712	9.319745	1.110133	2.523278	-0.547907	0.362801	0.079185	-0.610343	-0.183867	-0.426351	0.255154	-0.452618	-0.213135	-0.827410
3713	11.102248	1.125843	2.965300	-0.549326	0.199752	0.000014	-0.604184	-0.186792	-0.431156	0.253724	-0.452890	-0.208379	-0.828911
3714	10.432775	0.182625	2.947726	-0.562058	0.320511	-0.009981	-0.600390	-0.191524	-0.435961	0.247760	-0.449871	-0.199671	-0.834484
3715	9.247130	0.306024	2.165083	-0.550780	0.233631	0.213424	-0.596769	-0.188166	-0.442488	0.250034	-0.450492	-0.192765	-0.835094
3716	8.530047	0.679720	2.074889	-0.568007	0.168211	0.077296	-0.595674	-0.182443	-0.445913	0.244805	-0.450362	-0.183889	-0.838707
3717	8.183126	0.123445	2.040485	-0.555990	0.113508	-0.063026	-0.594419	-0.181318	-0.449804	0.242041	-0.451987	-0.180070	-0.839463
3718	9.567718	-0.585743	2.097286	-0.551540	-0.108871	0.031469	-0.593306	-0.180630	-0.447998	0.235138	-0.456185	-0.173208	-0.840597
3719	9.784792	-0.368858	2.217803	-0.546411	-0.156715	0.042505	-0.596799	-0.180914	-0.443803	0.233094	-0.462730	-0.169883	-0.838265
3720	9.964542	-0.400017	2.053607	-0.555803	-0.235433	0.087151	-0.602947	-0.181202	-0.436808	0.226575	-0.469183	-0.163036	-0.837825
3721	9.853175	-0.122703	2.231878	-0.531998	-0.205115	0.108479	-0.607007	-0.180105	-0.428423	0.225457	-0.476698	-0.159649	-0.834530
3722	9.638516	-0.215985	2.170384	-0.548219	-0.163184	0.060208	-0.610641	-0.180111	-0.423947	0.218708	-0.481742	-0.152876	-0.834698
3723	9.611543	-0.130634	2.266117	-0.564586	-0.131075	0.004973	-0.612751	-0.176767	-0.422088	0.215643	-0.487821	-0.149688	-0.832539
3724	9.384657	-0.197046	2.238167	-0.557277	-0.115612	-0.018091	-0.615831	-0.175520	-0.417603	0.207575	-0.491786	-0.143326	-0.833376
3725	9.296334	-0.219565	2.412503	-0.577272	-0.139379	0.027793	-0.619755	-0.172592	-0.415318	0.204555	-0.498082	-0.139766	-0.830986
3726	9.238034	-0.446739	2.352295	-0.566498	-0.149959	-0.004785	-0.621158	-0.170916	-0.415429	0.196449	-0.502604	-0.133278	-0.831284
3727	9.483411	-0.430210	2.151237	-0.561587	-0.229032	-0.026296	-0.625646	-0.167016	-0.411322	0.192151	-0.510133	-0.130843	-0.828084
3728	9.771178	-0.442189	2.071250	-0.561607	-0.214274	-0.059942	-0.629021	-0.162428	-0.405548	0.182929	-0.515440	-0.125269	-0.827748
3729	9.776402	-0.376617	1.741907	-0.586857	-0.159555	-0.118050	-0.629866	-0.160754	-0.405246	0.176763	-0.521595	-0.123103	-0.825554
3730	9.828111	-0.334142	1.630218	-0.543819	-0.069061	-0.182660	-0.630987	-0.160482	-0.402593	0.165989	-0.524000	-0.118591	-0.826927
3731	9.479992	-0.350856	1.698524	-0.564959	0.029977	-0.169438	-0.631547	-0.159638	-0.404388	0.159427	-0.526725	-0.116640	-0.826764
3732	9.564969	-0.519531	1.862179	-0.558155	0.112995	-0.187573	-0.629734	-0.158797	-0.407034	0.148800	-0.526024	-0.111352	-0.829915
3733	9.736353	-0.477490	2.187669	-0.554126	0.161189	-0.138257	-0.625260	-0.158926	-0.413465	0.142817	-0.526546	-0.108641	-0.830993
3734	9.966543	-0.198990	2.512858	-0.560627	0.161343	-0.148882	-0.622744	-0.158354	-0.419874	0.132874	-0.525009	-0.102754	-0.834357
3735	9.979319	0.302587	2.352606	-0.548653	0.193685	-0.141789	-0.619106	-0.159180	-0.425472	0.126782	-0.524879	-0.100003	-0.835720
3736	9.398724	0.657374	2.081225	-0.545582	0.127402	-0.190947	-0.614075	-0.158891	-0.432181	0.116194	-0.523659	-0.094884	-0.838616
3737	9.385367	0.690487	1.952814	-0.562315	0.068117	-0.201386	-0.611146	-0.157207	-0.437608	0.108787	-0.525412	-0.092967	-0.838728
3738	9.587419	0.573404	1.982845	-0.561010	0.009081	-0.246985	-0.609890	-0.156079	-0.442750	0.096840	-0.525962	-0.088447	-0.840335
3739	9.631514	0.596837	1.910038	-0.563221	-0.075916	-0.211087	-0.608647	-0.152590	-0.444808	0.088950	-0.529966	-0.086988	-0.838842
3740	9.519092	0.584617	1.775017	-0.570586	-0.110353	-0.186210	-0.610186	-0.151468	-0.445897	0.077669	-0.532487	-0.081907	-0.838878
3741	9.064804	0.864755	1.673434	-0.559115	-0.162688	-0.187576	-0.611595	-0.148962	-0.444192	0.070001	-0.537824	-0.080513	-0.836279
3742	9.274110	1.230452	1.623165	-0.554700	-0.186303	-0.164287	-0.613844	-0.145758	-0.442056	0.059091	-0.541465	-0.075598	-0.835230
3743	9.963840	1.454341	1.793711	-0.554922	-0.168456	-0.235008	-0.614271	-0.144230	-0.440229	0.050797	-0.546624	-0.075088	-0.832456
3744	10.287481	1.401191	1.735882	-0.572814	-0.115020	-0.252292	-0.616230	-0.143675	-0.437984	0.038289	-0.548781	-0.070774	-0.832084
3745	10.069827	0.898277	1.862596	-0.548427	-0.052977	-0.157846	-0.617066	-0.143952	-0.437981	0.031477	-0.551941	-0.069536	-0.830383
3746	9.454012	0.970365	1.949599	-0.582607	-0.015335	-0.126751	-0.616651	-0.142834	-0.439084	0.021064	-0.552468	-0.063624	-0.830835
3747	9.233524	1.285624	1.902885	-0.540811	-0.046823	-0.055300	-0.616647	-0.143669	-0.439371	0.015992	-0.555525	-0.061423	-0.829074
3748	9.346568	1.520818	1.755136	-0.559394	-0.109744	-0.058610	-0.617910	-0.142557	-0.437682	0.006827	-0.557575	-0.055193	-0.828261
3749	9.542582	1.793533	1.507794	-0.555698	-0.091602	-0.069207	-0.619299	-0.144794	-0.434636	0.001436	-0.561237	-0.053155	-0.825945
3750	9.671827	1.655899	1.269952	-0.554710	-0.091652	-0.062098	-0.620125	-0.148004	-0.432716	-0.007737	-0.562861	-0.047058	-0.825174
3751	9.630337	1.574121	1.290249	-0.548873	-0.059736	-0.009167	-0.622351	-0.150520	-0.428832	-0.011971	-0.565955	-0.044635	-0.823140
3752	9.620833	1.574060	1.270933	-0.531220	-0.040738	0.072308	-0.624588	-0.150668	-0.424507	-0.018636	-0.566767	-0.037435	-0.822816
3753	9.510067	1.540625	1.223130	-0.564522	-0.010231	0.101785	-0.625991	-0.148994	-0.424201	-0.021157	-0.569081	-0.033634	-0.821321
3754	9.431684	1.416007	1.311609	-0.556178	0.000266	0.130090	-0.626261	-0.151788	-0.421864	-0.027142	-0.569170	-0.025395	-0.821379
3755	9.364925	1.294576	1.148751	-0.548561	0.025049	0.174237	-0.626541	-0.151932	-0.420195	-0.028309	-0.570928	-0.021092	-0.820241
3756	9.995793	1.252964	1.312674	-0.554057	0.010485	0.200917	-0.629054	-0.152493	-0.417401	-0.033115	-0.570810	-0.012094	-0.820325
3757	10.244882	1.143847	1.504439	-0.559396	0.055047	0.159916	-0.631282	-0.154309	-0.414622	-0.034732	-0.572060	-0.007778	-0.819439
3758	9.851791	0.869293	1.645752	-0.555669	0.053897	0.178422	-0.630439	-0.155708	-0.413531	-0.039927	-0.571145	0.000953	-0.819877
3759	9.498906	0.331419	1.456513	-0.550088	0.050154	0.184570	-0.633101	-0.154036	-0.411547	-0.041317	-0.572458	0.005600	-0.818874
3760	9.037908	0.108943	1.355716	-0.546627	-0.000555	0.204266	-0.633102	-0.153901	-0.410155	-0.045991	-0.572364	0.014513	-0.818580
3761	9.546756	0.079366	1.389192	-0.557824	-0.061985	0.234689	-0.635902	-0.152790	-0.406924	-0.047097	-0.575455	0.020301	-0.816224
3762	9.912973	0.046036	1.451895	-0.556175	-0.028569	0.130183	-0.637294	-0.154752	-0.402624	-0.053104	-0.575762	0.028522	-0.815392
3763	9.580841	-0.059253	1.284379	-0.554030	0.014616	0.131639	-0.638816	-0.158522	-0.399454	-0.056361	-0.577582	0.033318	-0.813703
3764	9.551541	-0.020012	1.346802	-0.556146	-0.010253	0.092839	-0.638816	-0.159373	-0.395014	-0.062995	-0.577521	0.041069	-0.812905
3765	9.973574	-0.022430	1.384924	-0.558048	-0.000863	0.057458	-0.640759	-0.162443	-0.392528	-0.067928	-0.579546	0.045391	-0.810834
3766	10.143681	-0.318222	1.402494	-0.546737	0.052121	0.071415	-0.641865	-0.165233	-0.391159	-0.074865	-0.578400	0.052632	-0.810604
3767	10.060912	-0.283189	1.510944	-0.573618	0.125379	0.052940	-0.640475	-0.163556	-0.393376	-0.080704	-0.578232	0.057377	-0.809841
3768	9.783401	-0.429793	1.747323	-0.562289	0.195547	0.053439	-0.638956	-0.158949	-0.396816	-0.088267	-0.574643	0.064412	-0.811077
3769	9.574903	-0.524669	1.823563	-0.551529	0.199543	0.001289	-0.635476	-0.155312	-0.403339	-0.095275	-0.573205	0.068496	-0.810967
3770	9.359594	-0.547129	1.879675	-0.558742	0.208575	-0.000670	-0.632418	-0.150554	-0.411238	-0.103680	-0.569350	0.074798	-0.812094
3771	9.954133	-0.297537	2.199867	-0.562952	0.121974	0.021182	-0.628529	-0.144267	-0.418571	-0.110819	-0.568923	0.079807	-0.810972
3772	9.593470	-0.053949	2.144475	-0.561166	0.160452	-0.053383	-0.627143	-0.140764	-0.425219	-0.120027	-0.565802	0.085608	-0.811254
3773	9.248025	0.087144	1.945233	-0.543231	0.128056	-0.069825	-0.624221	-0.137976	-0.427715	-0.128674	-0.565278	0.089422	-0.809881
3774	9.338647	0.019577	2.052179	-0.556328	0.085164	-0.101557	-0.622268	-0.136570	-0.432720	-0.138456	-0.563331	0.094746	-0.809018
3775	9.517695	0.139272	2.050604	-0.543810	0.037964	-0.066568	-0.620034	-0.136151	-0.434679	-0.147147	-0.564050	0.099012	-0.806469
3776	9.597871	0.169367	2.306279	-0.552986	0.034461	-0.072838	-0.619763	-0.133771	-0.437993	-0.156310	-0.562741	0.104703	-0.804939
3777	9.526550	0.314382	2.237103	-0.554765	0.042587	-0.073786	-0.618784	-0.134051	-0.438282	-0.165430	-0.563160	0.109149	-0.802228
3778	9.398789	0.392635	2.255730	-0.552971	0.049926	-0.090635	-0.616552	-0.133212	-0.440793	-0.174886	-0.561500	0.114544	-0.800633
3779	9.468257	0.285963	2.271325	-0.538586	0.023732	-0.090306	-0.615437	-0.132092	-0.443153	-0.184194	-0.562099	0.118692	-0.797515
3780	9.555062	0.285476	2.280879	-0.547580	0.030856	-0.075399	-0.616551	-0.132785	-0.443291	-0.193273	-0.560586	0.124189	-0.795592
3781	9.531206	0.348425	2.275376	-0.549391	0.018001	-0.047914	-0.614315	-0.132639	-0.446921	-0.202194	-0.560913	0.129127	-0.792351
3782	9.550380	0.382346	2.308799	-0.560187	0.043388	-0.059690	-0.613754	-0.133197	-0.447209	-0.211164	-0.558976	0.134898	-0.790416
3783	9.501642	0.412120	2.383434	-0.570943	0.059489	-0.042232	-0.612500	-0.132644	-0.446657	-0.220487	-0.558318	0.140157	-0.787415
3784	9.453262	0.422212	2.402716	-0.565598	0.034085	-0.026099	-0.610816	-0.134032	-0.449743	-0.228920	-0.556270	0.146382	-0.785323
3785	9.433617	0.456545	2.462764	-0.549310	0.019475	-0.013436	-0.611380	-0.132918	-0.448893	-0.237538	-0.556037	0.151863	-0.781880
3786	9.492076	0.528458	2.428057	-0.557567	0.005069	-0.008998	-0.610251	-0.135425	-0.450318	-0.245486	-0.554294	0.158236	-0.779394
3787	9.559559	0.469932	2.411706	-0.556547	0.023115	-0.011744	-0.610246	-0.136679	-0.450470	-0.254264	-0.553751	0.163886	-0.775790
3788	9.540552	0.469810	2.373073	-0.560132	0.023019	0.000597	-0.610943	-0.136816	-0.450744	-0.262105	-0.551550	0.170264	-0.773372
3789	9.496999	0.484719	2.394711	-0.556411	0.041064	-0.004786	-0.609550	-0.136404	-0.449916	-0.270932	-0.550489	0.175963	-0.769802
3790	9.444056	0.484932	2.375450	-0.560245	0.012325	-0.013510	-0.609958	-0.138772	-0.449938	-0.278902	-0.548364	0.182192	-0.767018
3791	9.475509	0.402256	2.325590	-0.547662	-0.014795	-0.009660	-0.609400	-0.138774	-0.449664	-0.287610	-0.548000	0.188088	-0.762627
3792	9.468678	0.455295	2.298429	-0.528523	-0.009575	0.001154	-0.610793	-0.139610	-0.448967	-0.294878	-0.546206	0.194058	-0.759636
3793	9.560628	0.464215	2.271628	-0.547555	-0.000429	-0.002642	-0.608559	-0.139613	-0.449679	-0.303638	-0.545372	0.200034	-0.755222
3794	9.555473	0.411272	2.286740	-0.542971	-0.001435	0.008017	-0.611061	-0.139201	-0.449449	-0.310937	-0.543213	0.206193	-0.752145
3795	9.506980	0.436000	2.327605	-0.540274	0.001346	-0.002593	-0.612456	-0.139617	-0.449025	-0.319714	-0.542168	0.212130	-0.747554
3796	9.483108	0.460179	2.305621	-0.560338	-0.012991	-0.000971	-0.611335	-0.140596	-0.448905	-0.327227	-0.539977	0.218464	-0.744057
3797	9.539084	0.449752	2.240425	-0.531378	-0.018302	-0.025357	-0.609938	-0.140599	-0.448916	-0.336230	-0.539153	0.224218	-0.738911
3798	9.550730	0.428202	2.284142	-0.567683	-0.008138	-0.034693	-0.610783	-0.139205	-0.448338	-0.344277	-0.536849	0.230195	-0.735036
3799	9.585258	0.415267	2.182759	-0.556727	-0.001876	-0.034593	-0.613023	-0.138090	-0.446780	-0.353829	-0.535405	0.236185	-0.729632
3800	9.527141	0.432760	2.216468	-0.542239	-0.014671	-0.022856	-0.610649	-0.138095	-0.446798	-0.361322	-0.533178	0.241892	-0.725710
3801	9.556169	0.391316	2.187897	-0.573124	-0.012655	-0.030304	-0.612882	-0.138087	-0.447754	-0.370988	-0.531500	0.248312	-0.719873
3802	9.571058	0.429674	2.153622	-0.552984	0.010639	-0.025779	-0.613303	-0.137527	-0.448302	-0.378682	-0.528705	0.253882	-0.715971
3803	9.561238	0.405632	2.163568	-0.561950	0.032352	-0.031331	-0.611628	-0.137531	-0.448176	-0.388512	-0.526210	0.259857	-0.710377
3804	9.546568	0.444660	2.206645	-0.565551	0.035907	-0.024318	-0.611064	-0.138363	-0.449857	-0.396359	-0.522810	0.265350	-0.706512
3805	9.570721	0.439644	2.201836	-0.547417	0.030417	-0.024067	-0.609945	-0.139066	-0.448900	-0.405935	-0.520170	0.271250	-0.700759
3806	9.493212	0.459752	2.247623	-0.561843	0.044820	-0.016378	-0.609948	-0.137945	-0.450696	-0.413590	-0.516493	0.276616	-0.696895
3807	9.478227	0.431167	2.298703	-0.560129	0.023094	-0.006503	-0.609526	-0.138499	-0.452095	-0.422984	-0.513514	0.282947	-0.690890
3808	9.516877	0.440589	2.298546	-0.567371	0.026722	-0.004831	-0.609530	-0.137806	-0.450976	-0.430338	-0.509840	0.288573	-0.686729
3809	9.507186	0.445528	2.305752	-0.543828	0.015812	-0.006260	-0.608130	-0.138363	-0.452105	-0.439476	-0.506863	0.294744	-0.680498
3810	9.526269	0.411653	2.318186	-0.582047	0.005199	-0.008412	-0.609390	-0.137523	-0.452086	-0.446801	-0.503237	0.300631	-0.675827
3811	9.502267	0.416546	2.303666	-0.543834	0.014009	-0.006254	-0.608407	-0.138636	-0.453496	-0.455867	-0.500051	0.306805	-0.669332
3812	9.482680	0.402352	2.332845	-0.545624	0.016684	-0.002760	-0.607432	-0.138081	-0.453637	-0.462714	-0.496431	0.312066	-0.664881
3813	9.497366	0.406942	2.308612	-0.571225	-0.005627	-0.012648	-0.608827	-0.138357	-0.453351	-0.471930	-0.493065	0.318696	-0.657725
3814	9.493034	0.447777	2.264671	-0.547659	-0.018424	-0.004326	-0.608554	-0.136681	-0.454448	-0.478490	-0.489769	0.324205	-0.652736
3815	9.526252	0.397124	2.313516	-0.543116	-0.009291	-0.020254	-0.608280	-0.135568	-0.454021	-0.487404	-0.486542	0.330392	-0.645411
3816	9.536355	0.396697	2.255518	-0.536703	-0.012190	-0.001579	-0.610791	-0.136405	-0.452064	-0.493753	-0.483125	0.335634	-0.640428
3817	9.550983	0.425572	2.250344	-0.558495	-0.004786	-0.011604	-0.609676	-0.135849	-0.452484	-0.502626	-0.479412	0.342021	-0.632892
3818	9.497946	0.430710	2.245525	-0.557554	0.006112	-0.022285	-0.608980	-0.135715	-0.451097	-0.509446	-0.475569	0.347051	-0.627578
3819	9.536449	0.391773	2.241075	-0.549257	0.015834	-0.005437	-0.610240	-0.134733	-0.452190	-0.518164	-0.471430	0.353112	-0.620138
3820	9.540826	0.392108	2.299055	-0.554714	0.016767	-0.006393	-0.610937	-0.135151	-0.451633	-0.524708	-0.467247	0.358047	-0.614950
3821	9.560374	0.416029	2.279432	-0.542058	0.002214	0.002699	-0.609816	-0.135706	-0.453316	-0.533010	-0.463093	0.364164	-0.607313
3822	9.506816	0.353720	2.309194	-0.552888	0.015828	-0.003724	-0.608702	-0.134870	-0.454011	-0.539375	-0.458803	0.369008	-0.602003
3823	9.523838	0.397139	2.313519	-0.560235	0.005070	-0.005504	-0.608703	-0.134592	-0.453869	-0.547789	-0.454287	0.375144	-0.593984
3824	9.516598	0.397185	2.313528	-0.549299	0.010415	-0.004526	-0.608148	-0.133474	-0.454974	-0.553961	-0.449988	0.379890	-0.588491
3825	9.538282	0.367990	2.304160	-0.543839	0.012209	-0.006242	-0.609126	-0.133754	-0.453857	-0.562102	-0.445392	0.385642	-0.580472
3826	9.521183	0.363416	2.328396	-0.560178	0.009500	0.002425	-0.608846	-0.134036	-0.453306	-0.568150	-0.440811	0.390478	-0.574820
3827	9.497236	0.382808	2.313714	-0.520269	0.004884	-0.005928	-0.609265	-0.133752	-0.454412	-0.575823	-0.436400	0.395932	-0.566763
3828	9.511697	0.382732	2.316112	-0.552907	0.010367	0.002506	-0.608991	-0.132639	-0.453985	-0.581682	-0.431777	0.400565	-0.561037
3829	9.583704	0.372899	2.362033	-0.554795	0.005057	-0.006319	-0.609264	-0.133890	-0.454831	-0.589450	-0.426811	0.406281	-0.552555
3830	9.584002	0.411440	2.342273	-0.558316	0.024914	-0.008245	-0.608015	-0.131941	-0.454820	-0.595451	-0.421938	0.410596	-0.546642
3831	9.532516	0.407567	2.443866	-0.552764	0.044715	-0.010087	-0.608847	-0.133473	-0.454830	-0.603336	-0.416445	0.415637	-0.538336
3832	9.491858	0.337231	2.362554	-0.560093	0.037659	-0.023412	-0.607315	-0.132216	-0.456497	-0.609473	-0.411426	0.419574	-0.532193
3833	9.487154	0.339587	2.348037	-0.547328	0.046632	-0.025972	-0.606616	-0.132357	-0.456643	-0.617263	-0.405973	0.424251	-0.523625
3834	9.414846	0.354511	2.343135	-0.556451	0.048614	-0.042027	-0.606328	-0.134025	-0.458192	-0.623504	-0.400933	0.427743	-0.517235
3835	9.468013	0.392900	2.352300	-0.572834	0.032273	-0.019102	-0.604933	-0.133749	-0.458339	-0.631062	-0.395117	0.432761	-0.508293
3836	9.542274	0.385606	2.419936	-0.535458	0.059179	-0.024127	-0.604649	-0.134300	-0.460572	-0.636887	-0.389980	0.435926	-0.502254
3837	9.496446	0.431929	2.438810	-0.559979	0.057425	-0.017330	-0.602692	-0.134862	-0.460871	-0.644293	-0.383934	0.440344	-0.493537
3838	9.394677	0.355334	2.454298	-0.543622	0.053687	-0.012724	-0.602830	-0.134857	-0.462121	-0.649867	-0.378552	0.443630	-0.487405
3839	9.425937	0.384316	2.482928	-0.552805	0.033824	-0.002970	-0.602267	-0.135692	-0.463108	-0.656613	-0.372595	0.448221	-0.478675
3840	9.491413	0.427279	2.463031	-0.545529	0.037420	-0.004656	-0.601149	-0.135972	-0.463397	-0.661824	-0.367184	0.451679	-0.472388
3841	9.457774	0.461306	2.460280	-0.542846	0.030180	-0.002814	-0.601708	-0.135548	-0.464779	-0.668218	-0.361288	0.456064	-0.463638
3842	9.476727	0.422690	2.487264	-0.567345	0.028399	0.007524	-0.601432	-0.134288	-0.466715	-0.673235	-0.355469	0.459811	-0.457133
3843	9.452557	0.413176	2.487403	-0.549160	0.031929	0.005940	-0.600456	-0.134153	-0.465887	-0.679359	-0.349299	0.464129	-0.448382
3844	9.444774	0.389423	2.545667	-0.574636	0.024822	0.007447	-0.600173	-0.134708	-0.467007	-0.684227	-0.343321	0.467860	-0.441668
3845	9.464416	0.437508	2.525775	-0.534641	0.026374	0.014994	-0.599058	-0.134150	-0.467983	-0.689866	-0.337233	0.472016	-0.433082
3846	9.433435	0.442234	2.477439	-0.545578	0.022885	0.007807	-0.598783	-0.133315	-0.467560	-0.694354	-0.331582	0.475397	-0.426526
3847	9.413059	0.448073	2.617542	-0.542006	0.015636	0.009652	-0.599338	-0.133586	-0.469505	-0.699741	-0.325461	0.479563	-0.417680
3848	9.509737	0.386749	2.569772	-0.560171	0.015766	0.005914	-0.598785	-0.132192	-0.470051	-0.704110	-0.319606	0.483029	-0.410808
3849	9.451546	0.375215	2.598974	-0.551162	0.010421	-0.006347	-0.599343	-0.132473	-0.469076	-0.709382	-0.313485	0.487069	-0.401583
3850	9.359916	0.351491	2.577615	-0.557495	0.004906	0.007746	-0.597951	-0.131500	-0.469216	-0.713446	-0.307657	0.490548	-0.394595
3851	9.362635	0.416674	2.569635	-0.564063	-0.023828	0.000778	-0.599348	-0.131638	-0.468372	-0.718141	-0.301491	0.495044	-0.385107
3852	9.442267	0.370123	2.548302	-0.543152	-0.023951	0.004573	-0.599351	-0.130520	-0.469473	-0.721690	-0.296049	0.498676	-0.377942
3853	9.483117	0.357889	2.565298	-0.567715	-0.023734	-0.006325	-0.599915	-0.129405	-0.469040	-0.726199	-0.289837	0.502980	-0.368294
3854	9.511343	0.234682	2.600461	-0.560375	-0.012944	-0.008086	-0.599771	-0.130661	-0.468498	-0.729880	-0.284118	0.506375	-0.360745
3855	9.461062	0.309819	2.585193	-0.562122	0.001511	-0.011734	-0.599075	-0.130389	-0.466971	-0.734378	-0.277807	0.510056	-0.351220
3856	9.446606	0.385033	2.618200	-0.549405	0.001402	-0.006272	-0.599920	-0.128714	-0.467086	-0.737954	-0.272055	0.513040	-0.343802
3857	9.437140	0.404333	2.603500	-0.553055	-0.001284	-0.006297	-0.599915	-0.129828	-0.467376	-0.742080	-0.265799	0.516550	-0.334432
3858	9.471076	0.394302	2.579405	-0.556646	0.005045	-0.006371	-0.599775	-0.130110	-0.466406	-0.745558	-0.259851	0.519398	-0.326875
3859	9.427899	0.394363	2.545635	-0.554910	-0.003889	-0.016034	-0.599773	-0.130669	-0.466134	-0.749477	-0.253645	0.522737	-0.317324
3860	9.444645	0.355594	2.546045	-0.551203	-0.004091	0.004356	-0.600328	-0.131364	-0.466415	-0.752589	-0.247662	0.525605	-0.309859
3861	9.434663	0.358345	2.589520	-0.546531	0.019326	0.002494	-0.599771	-0.131087	-0.466277	-0.756346	-0.241212	0.528467	-0.300798
3862	9.466439	0.355396	2.536353	-0.565724	-0.002217	0.004179	-0.599212	-0.131088	-0.466143	-0.759372	-0.234939	0.531263	-0.293115
3863	9.384609	0.394515	2.526361	-0.542186	-0.016785	0.008072	-0.599210	-0.131363	-0.467397	-0.762453	-0.228682	0.534511	-0.284020
3864	9.438150	0.437447	2.489567	-0.556744	-0.020310	0.007941	-0.601863	-0.131638	-0.466684	-0.765046	-0.222553	0.537413	-0.276336
3865	9.471472	0.360046	2.512132	-0.560307	-0.002144	-0.006371	-0.600748	-0.131366	-0.465577	-0.768208	-0.216067	0.540313	-0.266895
3866	9.454783	0.393921	2.502112	-0.574887	-0.009283	-0.006496	-0.601999	-0.132761	-0.464331	-0.770893	-0.209699	0.542942	-0.258777
3867	9.491095	0.412994	2.497018	-0.560342	-0.005727	-0.008107	-0.601304	-0.132205	-0.464330	-0.773780	-0.203226	0.545724	-0.249298
3868	9.444960	0.418359	2.535679	-0.547703	-0.014756	-0.013222	-0.601298	-0.133601	-0.463789	-0.776141	-0.197327	0.548132	-0.241287
3869	9.427848	0.307143	2.510365	-0.540408	-0.014813	-0.011383	-0.600465	-0.132206	-0.464615	-0.778630	-0.191228	0.550783	-0.231961
3870	9.447168	0.389423	2.548080	-0.547655	-0.012135	-0.004395	-0.602283	-0.131642	-0.465151	-0.780801	-0.185175	0.553051	-0.224041
3871	9.481114	0.386657	2.526320	-0.555032	-0.023696	-0.016787	-0.602412	-0.134153	-0.464620	-0.783041	-0.178937	0.555729	-0.214462
3872	9.495419	0.345502	2.529176	-0.557684	-0.014705	-0.013338	-0.603539	-0.132204	-0.462923	-0.785078	-0.172796	0.557910	-0.206229
3873	9.478853	0.357462	2.492821	-0.521362	-0.020333	-0.007570	-0.602841	-0.132064	-0.463761	-0.786971	-0.166961	0.560274	-0.197216
3874	9.471940	0.374209	2.458817	-0.553086	-0.011194	-0.005341	-0.603119	-0.132484	-0.462929	-0.788823	-0.160751	0.562273	-0.189123
3875	9.462324	0.383935	2.458721	-0.538595	-0.020315	-0.000693	-0.602841	-0.132488	-0.461818	-0.790530	-0.154562	0.564581	-0.180060
3876	9.544305	0.344694	2.449384	-0.556596	0.004992	0.000722	-0.603400	-0.131925	-0.463199	-0.792374	-0.148136	0.566220	-0.172028
3877	9.501428	0.334815	2.372233	-0.538525	-0.011283	-0.002512	-0.604236	-0.132764	-0.461810	-0.793972	-0.141934	0.568237	-0.163004
3878	9.462195	0.330713	2.449651	-0.558541	-0.012965	-0.006286	-0.603820	-0.132211	-0.460696	-0.795462	-0.135585	0.570009	-0.154746
3879	9.491421	0.291533	2.396892	-0.531398	-0.021924	-0.025372	-0.605222	-0.130952	-0.461089	-0.796774	-0.129794	0.571968	-0.145455
3880	9.530460	0.383052	2.386153	-0.553055	-0.003920	-0.011562	-0.604103	-0.131233	-0.461239	-0.798191	-0.123536	0.573425	-0.137162
3881	9.496693	0.378402	2.381418	-0.538473	0.005957	-0.015882	-0.603546	-0.130955	-0.461241	-0.799601	-0.117451	0.574844	-0.128050
3882	9.467751	0.393113	2.386125	-0.553843	0.008578	0.000726	-0.604379	-0.132353	-0.459580	-0.800953	-0.110980	0.575996	-0.119944
3883	9.491697	0.378569	2.403169	-0.554859	0.001545	-0.017818	-0.604247	-0.130539	-0.459980	-0.802141	-0.104674	0.577383	-0.110644
3884	9.493959	0.383524	2.424856	-0.538431	0.008570	-0.006169	-0.604809	-0.129418	-0.461354	-0.803299	-0.098507	0.578347	-0.102577
3885	9.539786	0.356594	2.415431	-0.542140	0.001481	-0.016778	-0.603827	-0.130538	-0.460539	-0.804251	-0.092405	0.579571	-0.093486
3886	9.464664	0.345197	2.449486	-0.560203	0.014098	-0.009123	-0.603415	-0.128864	-0.461359	-0.805343	-0.085893	0.580347	-0.085106
3887	9.462308	0.330622	2.435154	-0.563898	0.003303	-0.009102	-0.604672	-0.128577	-0.462876	-0.806132	-0.079360	0.581452	-0.075943
3888	9.505542	0.325668	2.459314	-0.538584	-0.012991	-0.013122	-0.604953	-0.128303	-0.461342	-0.806697	-0.073269	0.582487	-0.067686
3889	9.472316	0.364208	2.405771	-0.575775	-0.003780	-0.016267	-0.604398	-0.127466	-0.461893	-0.807223	-0.066655	0.583565	-0.058308
3890	9.515794	0.354207	2.396160	-0.545864	-0.011069	-0.022056	-0.605375	-0.127743	-0.461611	-0.807648	-0.060533	0.584431	-0.049809
3891	9.501054	0.315727	2.411106	-0.553100	-0.008360	-0.019512	-0.605234	-0.128025	-0.460780	-0.807889	-0.054344	0.585411	-0.040691
3892	9.443507	0.340028	2.374669	-0.534920	-0.011226	-0.011327	-0.605515	-0.127181	-0.462994	-0.808113	-0.048262	0.586148	-0.032482
3893	9.515797	0.315423	2.377263	-0.542261	-0.014643	-0.027304	-0.605237	-0.127186	-0.461606	-0.808078	-0.042362	0.587083	-0.023415
3894	9.540063	0.286075	2.346147	-0.562157	-0.004682	-0.022288	-0.605373	-0.128305	-0.460226	-0.808231	-0.035958	0.587583	-0.014708
3895	9.535497	0.412024	2.371344	-0.549448	-0.001086	-0.025694	-0.606058	-0.128031	-0.461265	-0.808162	-0.029937	0.588171	-0.005649
3896	9.491928	0.368771	2.367052	-0.554865	0.005280	-0.030234	-0.605638	-0.128312	-0.460854	-0.808243	-0.023737	0.588362	0.003098
3897	9.472377	0.383636	2.405572	-0.569307	0.016070	-0.020742	-0.605913	-0.129285	-0.461696	-0.808190	-0.017357	0.588539	0.012246
3898	9.535367	0.387890	2.376446	-0.549249	0.023110	-0.011690	-0.605357	-0.128591	-0.461137	-0.808296	-0.011030	0.588312	0.020619
3899	9.496621	0.412480	2.405218	-0.545618	0.024906	-0.013434	-0.603122	-0.128735	-0.461156	-0.808151	-0.004971	0.588225	0.029311
3900	9.462657	0.395870	2.419946	-0.560120	0.023973	-0.002992	-0.602844	-0.128175	-0.462265	-0.808095	0.001633	0.587844	0.037668
3901	9.472320	0.407922	2.424631	-0.556600	0.005938	-0.002836	-0.603398	-0.129005	-0.463660	-0.807548	0.007985	0.587930	0.046261
3902	9.510540	0.383758	2.463509	-0.545646	0.015806	-0.003651	-0.605066	-0.130955	-0.463111	-0.807219	0.014347	0.587560	0.054451
3903	9.472134	0.378986	2.434619	-0.534775	0.010353	-0.004382	-0.602833	-0.130541	-0.463541	-0.806550	0.020303	0.587475	0.062756
3904	9.462218	0.359867	2.459008	-0.560317	0.001607	-0.020556	-0.603114	-0.130263	-0.463119	-0.805853	0.026714	0.587190	0.071375
3905	9.491496	0.383666	2.429708	-0.565782	-0.005650	-0.011718	-0.602969	-0.131376	-0.463827	-0.804792	0.033081	0.587197	0.080097
3906	9.491738	0.407709	2.410110	-0.539371	0.010524	-0.020351	-0.603113	-0.130545	-0.462148	-0.804030	0.039132	0.586668	0.088457
3907	9.491664	0.407770	2.419774	-0.547568	0.001456	-0.009776	-0.604226	-0.131375	-0.463261	-0.802889	0.045195	0.586464	0.096882
3908	9.464649	0.388926	2.470761	-0.550303	0.001479	-0.011588	-0.603391	-0.130961	-0.462707	-0.801855	0.051527	0.585923	0.105203
3909	9.452806	0.413059	2.453594	-0.553056	-0.002095	-0.013366	-0.602832	-0.130962	-0.462572	-0.800484	0.057618	0.585645	0.113689
3910	9.486407	0.374214	2.458815	-0.542207	-0.012989	-0.009632	-0.602274	-0.130823	-0.462853	-0.799119	0.063861	0.585221	0.121845
3911	9.476797	0.444534	2.487038	-0.547525	0.001292	0.007917	-0.603107	-0.132078	-0.462303	-0.797674	0.070078	0.584754	0.129876
3912	9.447942	0.413120	2.458432	-0.540324	-0.000371	-0.011459	-0.603382	-0.132913	-0.462727	-0.796284	0.076221	0.584012	0.138029
3913	9.491726	0.463469	2.438482	-0.567561	-0.002115	-0.002905	-0.603386	-0.132219	-0.461607	-0.794570	0.082611	0.583438	0.146406
3914	9.511119	0.436614	2.414594	-0.518409	0.008384	0.006454	-0.602822	-0.133477	-0.461068	-0.793202	0.088570	0.582468	0.154004
3915	9.476994	0.446798	2.462850	-0.545758	0.002347	-0.009760	-0.603665	-0.132217	-0.462161	-0.791388	0.094493	0.581783	0.162187
3916	9.453106	0.412815	2.414937	-0.532990	0.010424	-0.013206	-0.603108	-0.131800	-0.462161	-0.789796	0.100425	0.580651	0.170240
3917	9.457682	0.386326	2.434556	-0.565671	-0.002292	0.014795	-0.602270	-0.131801	-0.462446	-0.787805	0.106939	0.579805	0.178198
3918	9.471984	0.379108	2.453947	-0.550213	0.006741	0.004305	-0.601707	-0.132919	-0.461905	-0.786025	0.113330	0.578513	0.186130
3919	9.476995	0.437102	2.458126	-0.556656	0.001481	-0.008114	-0.603525	-0.132358	-0.461746	-0.783842	0.119396	0.577569	0.194294
3920	9.472075	0.422664	2.463126	-0.553009	0.001431	-0.004536	-0.603108	-0.131801	-0.461883	-0.781791	0.125719	0.576241	0.202346
3921	9.496245	0.422481	2.458263	-0.554875	0.001579	-0.019592	-0.603104	-0.132634	-0.462865	-0.779396	0.131594	0.575211	0.210610
3922	9.491138	0.408196	2.487424	-0.553036	0.005164	-0.018712	-0.601844	-0.133334	-0.463021	-0.777159	0.137704	0.573731	0.218847
3923	9.466949	0.403546	2.492341	-0.553096	-0.003833	-0.020433	-0.601146	-0.133194	-0.463582	-0.774533	0.143535	0.572673	0.227029
3924	9.455060	0.405901	2.470584	-0.556682	0.003392	-0.020520	-0.602261	-0.133753	-0.462466	-0.772084	0.149653	0.571079	0.235284
3925	9.496451	0.422314	2.431686	-0.547617	-0.003917	-0.013280	-0.601985	-0.132914	-0.463433	-0.769338	0.155452	0.569906	0.243229
3926	9.500809	0.432361	2.496806	-0.542111	0.006859	-0.012398	-0.602395	-0.135005	-0.463312	-0.766845	0.161381	0.568179	0.251152
3927	9.511193	0.446250	2.409654	-0.562012	0.016846	-0.010030	-0.601698	-0.134868	-0.462899	-0.764139	0.167303	0.566488	0.259216
3928	9.457835	0.480734	2.460081	-0.557509	0.010479	-0.006409	-0.602958	-0.134028	-0.463159	-0.761500	0.173478	0.564481	0.267178
3929	9.472262	0.412816	2.434241	-0.562126	-0.000247	-0.013478	-0.601007	-0.132917	-0.463162	-0.758411	0.179418	0.562941	0.275172
3930	9.467472	0.432208	2.438864	-0.545545	0.030179	0.000684	-0.601841	-0.134031	-0.462889	-0.755910	0.185337	0.560549	0.282904
3931	9.448147	0.432345	2.441304	-0.543822	0.013935	0.002569	-0.601564	-0.133190	-0.464552	-0.752973	0.191072	0.558723	0.290435
3932	9.491400	0.422527	2.460685	-0.547462	0.008470	0.011413	-0.601292	-0.131659	-0.463704	-0.750126	0.197219	0.556489	0.297885
3933	9.500980	0.388591	2.453803	-0.549224	0.019338	0.006016	-0.602124	-0.132769	-0.464821	-0.747088	0.203010	0.554426	0.305382
3934	9.472133	0.388682	2.439343	-0.557515	-0.005949	0.016685	-0.602549	-0.131657	-0.463416	-0.743917	0.209407	0.552205	0.312741
3935	9.481702	0.395962	2.453746	-0.550186	0.004828	0.016707	-0.601293	-0.131099	-0.464532	-0.740617	0.215384	0.550198	0.319966
3936	9.481972	0.427253	2.434067	-0.538349	0.010188	0.015932	-0.601850	-0.131655	-0.464534	-0.737546	0.221336	0.547746	0.327125
3937	9.481617	0.393606	2.463438	-0.560142	0.015768	0.007676	-0.602412	-0.130536	-0.465352	-0.734105	0.227253	0.545442	0.334573
3938	9.478888	0.350248	2.483255	-0.571113	0.006864	0.001403	-0.601015	-0.130961	-0.464116	-0.730596	0.233497	0.542767	0.342217
3939	9.418713	0.372315	2.473424	-0.572006	0.012317	-0.003958	-0.602273	-0.130538	-0.464936	-0.726814	0.239441	0.540366	0.349877
3940	9.471833	0.388926	2.478000	-0.560215	0.004971	0.005969	-0.601719	-0.129705	-0.463958	-0.723204	0.245530	0.537648	0.357248
3941	9.495706	0.350202	2.492898	-0.556631	0.003265	-0.006365	-0.601167	-0.127750	-0.465472	-0.719213	0.251246	0.535381	0.364658
3942	9.481291	0.357512	2.488003	-0.542923	0.015796	-0.004514	-0.601300	-0.129564	-0.464934	-0.715575	0.256832	0.532567	0.371970
3943	9.428507	0.360020	2.449386	-0.556661	0.002446	-0.016101	-0.603122	-0.127885	-0.465458	-0.711342	0.262408	0.530246	0.379438
3944	9.467373	0.376539	2.424988	-0.554857	-0.001184	-0.013393	-0.601450	-0.126770	-0.466294	-0.707242	0.268135	0.527514	0.386835
