# Supplementary material for: Identification of Haptic Based Guiding Using Hard Reins
Source: PLoS One. 2015 Jul 22;10(7):e0132020. doi: 10.1371/journal.pone.0132020 (PMC4511788; doi:10.1371/journal.pone.0132020)
Supplement: S9 File — (ZIP) [file pone.0132020.s009.zip › Exp2_MotionData2/Subject10/path1/T1/fh1.txt]

// Start Time: 0
// Sample rate: 25.0Hz
// Scenario: 4.9
// Firmware Version: 2.6.1
Counter	Acc_X	Acc_Y	Acc_Z	Gyr_X	Gyr_Y	Gyr_Z	Mag_X	Mag_Y	Mag_Z	Quat_w	Quat_x	Quat_y	Quat_z
3106	0.715020	-8.899408	-3.714918	-0.058685	0.037977	-0.020296	0.129527	0.445969	0.432833	0.428027	-0.688854	0.465759	-0.354035
3107	0.880354	-8.746206	-3.529537	-0.005313	-0.000723	0.032801	0.128871	0.445972	0.433361	0.428290	-0.688624	0.466167	-0.353629
3108	1.037590	-9.041130	-3.620799	0.055563	-0.037437	0.015382	0.130316	0.446102	0.431916	0.429678	-0.688477	0.465375	-0.353274
3109	1.073520	-9.416821	-3.692718	0.089735	0.009890	-0.008956	0.130568	0.448431	0.430769	0.430844	-0.687738	0.464628	-0.354274
3110	0.933898	-9.357924	-3.664401	-0.057052	0.042211	0.011293	0.131229	0.447743	0.430234	0.429922	-0.688043	0.465246	-0.353992
3111	0.864937	-8.880370	-3.398770	0.021669	0.060552	0.015570	0.129530	0.446381	0.431282	0.429856	-0.687299	0.465751	-0.354851
3112	0.936330	-9.025349	-3.437101	0.195302	0.074606	0.008024	0.129138	0.447892	0.428712	0.432031	-0.685173	0.464890	-0.357441
3113	0.901453	-9.163294	-3.806075	0.093190	0.081585	0.044305	0.129249	0.452415	0.426941	0.432951	-0.683386	0.465460	-0.359004
3114	1.051773	-9.080076	-3.736723	0.028795	0.086770	0.038538	0.127293	0.451879	0.425411	0.432969	-0.682348	0.466264	-0.359912
3115	0.819487	-9.145736	-3.778731	-0.014123	0.117453	0.041918	0.126889	0.453662	0.425694	0.432053	-0.681251	0.467885	-0.360986
3116	0.728812	-8.995804	-3.742580	-0.088492	0.102531	0.060765	0.126488	0.451605	0.431639	0.430512	-0.680935	0.469918	-0.360783
3117	0.575057	-8.892967	-3.538203	-0.003357	0.118374	0.030664	0.124650	0.451340	0.433218	0.429656	-0.679845	0.471307	-0.362045
3118	0.816319	-8.914713	-3.742403	-0.043688	0.122660	0.052343	0.122705	0.448747	0.431927	0.428466	-0.679063	0.473079	-0.362611
3119	0.666339	-8.949888	-3.830432	-0.082211	0.121808	0.065316	0.122170	0.448474	0.435818	0.426749	-0.678295	0.475536	-0.362860
3120	0.834937	-9.011183	-3.782124	-0.136790	0.056160	0.044350	0.121270	0.446012	0.435030	0.424896	-0.678900	0.477239	-0.361664
3121	0.623478	-9.197792	-3.998733	-0.365018	0.046543	0.062068	0.121271	0.441622	0.441983	0.420013	-0.681093	0.481039	-0.358195
3122	0.796973	-8.914928	-3.862399	-0.408876	0.053438	0.065300	0.122072	0.433938	0.450186	0.414567	-0.683728	0.484973	-0.354190
3123	0.923071	-8.839039	-3.891452	-0.362541	0.032332	0.102549	0.124192	0.425974	0.456165	0.410085	-0.685529	0.489136	-0.350180
3124	1.063416	-8.794718	-3.983475	-0.272180	0.037570	0.108482	0.125257	0.419935	0.461012	0.406990	-0.686755	0.492383	-0.346821
3125	0.878558	-8.974452	-4.243492	-0.229117	0.056976	0.094792	0.125537	0.413900	0.465872	0.403992	-0.687315	0.495678	-0.344517
3126	1.014025	-8.941664	-4.186607	-0.246926	0.065710	0.077035	0.127655	0.408543	0.467989	0.400844	-0.688586	0.498282	-0.341890
3127	0.810319	-9.073833	-3.883566	-0.236210	0.069219	0.073629	0.127411	0.403197	0.471697	0.397456	-0.689285	0.501406	-0.339863
3128	0.791959	-8.925921	-4.323896	-0.232526	0.050103	0.057771	0.125449	0.398955	0.478163	0.394321	-0.690452	0.503851	-0.337522
3129	0.666391	-8.925100	-4.375673	-0.235945	0.065968	0.028764	0.126774	0.393463	0.482493	0.390652	-0.691586	0.506300	-0.335799
3130	0.605535	-8.659726	-4.263954	-0.153563	0.066018	0.012692	0.124689	0.389909	0.485599	0.388090	-0.692406	0.507766	-0.334863
3131	0.479830	-8.678138	-4.313548	-0.056759	0.080168	-0.020000	0.123371	0.387720	0.491556	0.386444	-0.692527	0.508425	-0.335517
3132	0.726060	-8.685066	-4.378235	0.078434	0.095927	-0.033131	0.119960	0.389383	0.490717	0.386431	-0.691737	0.508023	-0.337762
3133	0.757971	-8.949868	-4.376748	0.007512	0.052064	0.004902	0.119441	0.389113	0.489816	0.386139	-0.691288	0.508371	-0.338493
3134	0.926287	-8.719526	-4.125619	-0.046178	0.041460	-0.002587	0.118387	0.389117	0.491516	0.385143	-0.691490	0.508846	-0.338500
3135	0.751059	-8.569468	-4.264172	0.059411	0.036315	-0.001749	0.117873	0.388024	0.490606	0.385690	-0.690805	0.508624	-0.339608
3136	0.682787	-8.653887	-4.516889	0.150805	0.048709	-0.020415	0.116813	0.391320	0.488841	0.387209	-0.689601	0.507589	-0.341866
3137	0.798747	-8.643047	-4.609086	0.140048	0.066162	-0.008125	0.114978	0.393525	0.485522	0.388518	-0.688147	0.506954	-0.344246
3138	0.976862	-8.717110	-4.779698	0.057772	0.049523	-0.017661	0.113520	0.397645	0.483770	0.388765	-0.687626	0.506590	-0.345542
3139	1.161019	-8.631539	-4.640918	0.034434	0.010054	-0.016253	0.113530	0.396275	0.483368	0.389095	-0.687453	0.506149	-0.346160
3140	1.082574	-8.794594	-4.680566	-0.010280	-0.010898	-0.027237	0.113399	0.396550	0.482725	0.388959	-0.687986	0.505638	-0.346001
3141	0.904843	-8.667562	-4.490123	-0.006691	-0.017867	-0.035973	0.111696	0.398480	0.479920	0.388850	-0.688523	0.505002	-0.345984
3142	0.788015	-8.798755	-4.432947	0.046986	-0.002087	-0.031993	0.111953	0.399301	0.479924	0.389380	-0.688595	0.504098	-0.346562
3143	0.739669	-8.805636	-4.447028	-0.013870	0.020639	-0.021767	0.110377	0.399171	0.481501	0.388891	-0.688780	0.504002	-0.346884
3144	0.702493	-8.607586	-4.268997	-0.007704	0.032810	-0.000482	0.110374	0.398622	0.483309	0.388528	-0.688710	0.504193	-0.347152
3145	0.663628	-8.636459	-4.372331	-0.004185	0.045049	0.018982	0.108797	0.398355	0.485144	0.388227	-0.688242	0.504771	-0.347575
3146	0.765002	-8.637679	-4.512605	-0.013977	0.069546	0.018972	0.108419	0.398223	0.481262	0.387543	-0.687771	0.505555	-0.348132
3147	0.926835	-8.629428	-4.547551	-0.044373	0.066011	0.013404	0.107240	0.398092	0.481537	0.386433	-0.687527	0.506500	-0.348475
3148	0.865742	-8.730054	-4.577020	-0.053299	0.038939	0.000903	0.106966	0.398503	0.484266	0.385396	-0.687761	0.507060	-0.348346
3149	0.820239	-8.681250	-4.463116	-0.097238	-0.013590	0.003939	0.107238	0.395897	0.485791	0.384299	-0.688574	0.507626	-0.347125
3150	0.843105	-8.527087	-4.326962	-0.047996	-0.026708	-0.009827	0.107243	0.394525	0.486555	0.383921	-0.689324	0.507504	-0.346233
3151	0.913877	-8.754276	-4.510424	-0.001380	-0.016143	-0.022730	0.106860	0.392883	0.486544	0.383986	-0.689685	0.507015	-0.346156
3152	0.896906	-8.763772	-4.512790	-0.042520	-0.024883	-0.029227	0.105943	0.392888	0.486558	0.383523	-0.690568	0.506611	-0.345500
3153	1.140421	-8.822629	-4.263231	-0.022878	-0.032001	-0.029200	0.107373	0.393701	0.488229	0.383403	-0.691262	0.506062	-0.345052
3154	0.913239	-8.847661	-4.376913	0.014723	-0.024026	-0.028832	0.105922	0.395902	0.487754	0.383718	-0.691686	0.505284	-0.344990
3155	0.899691	-8.715367	-4.406517	-0.008574	-0.031915	-0.021949	0.106463	0.393433	0.486685	0.383851	-0.692192	0.504733	-0.344635
3156	0.759992	-8.663994	-4.479220	-0.021048	-0.024847	-0.029009	0.107516	0.392880	0.486146	0.383676	-0.692894	0.504197	-0.344204
3157	0.982757	-8.581218	-4.369643	0.048835	-0.021365	-0.051450	0.106466	0.393159	0.486164	0.384298	-0.693183	0.502918	-0.344798
3158	0.904983	-8.648299	-4.482694	0.103445	-0.012549	-0.052771	0.106187	0.395765	0.486842	0.385554	-0.693072	0.501297	-0.345978
3159	0.995802	-8.774527	-4.631523	-0.008431	-0.016095	-0.043075	0.105669	0.395220	0.486067	0.385381	-0.693678	0.500571	-0.346007
3160	0.944384	-8.538242	-4.570686	-0.042427	-0.003862	-0.040572	0.106456	0.394941	0.486311	0.384614	-0.694513	0.500184	-0.345745
3161	1.045420	-8.589688	-4.620214	-0.024499	0.003134	-0.044862	0.104754	0.395773	0.484791	0.384001	-0.695127	0.499698	-0.345895
3162	0.958380	-8.605814	-4.610035	0.007741	-0.005561	-0.054329	0.103573	0.396328	0.484555	0.383852	-0.695722	0.498761	-0.346218
3163	0.994935	-8.558078	-4.636237	-0.024587	-0.017006	-0.030815	0.101997	0.396336	0.486004	0.383528	-0.696337	0.498319	-0.345976
3164	1.031135	-8.562958	-4.566913	-0.021069	-0.026676	-0.022026	0.102524	0.395373	0.486634	0.383412	-0.696976	0.497867	-0.345468
3165	1.079093	-8.611289	-4.519818	-0.067625	-0.038964	-0.020673	0.103574	0.393996	0.488030	0.382769	-0.697969	0.497698	-0.344418
3166	1.059582	-8.635468	-4.611249	-0.028228	-0.017933	-0.018544	0.103585	0.393175	0.486337	0.382492	-0.698572	0.497403	-0.343929
3167	1.155440	-8.739426	-4.543579	-0.001351	-0.012697	-0.027192	0.104630	0.393443	0.486713	0.382459	-0.698937	0.496892	-0.343964
3168	1.151326	-8.640665	-4.503957	0.020094	-0.013588	-0.021732	0.104107	0.393309	0.486460	0.382789	-0.699167	0.496257	-0.344043
3169	1.088709	-8.616278	-4.553603	0.016503	-0.007450	-0.015543	0.103714	0.393723	0.486082	0.383025	-0.699239	0.495831	-0.344250
3170	1.035210	-8.654228	-4.553537	-0.039048	-0.017891	-0.006239	0.103980	0.393794	0.486989	0.382675	-0.699795	0.495791	-0.343566
3171	0.994607	-8.591420	-4.566884	-0.037172	-0.009090	-0.022029	0.103308	0.393521	0.492438	0.382133	-0.700354	0.495629	-0.343265
3172	1.006516	-8.615462	-4.533618	0.016573	-0.024791	-0.041090	0.104224	0.394339	0.491266	0.382390	-0.700875	0.494668	-0.343302
3173	0.991945	-8.625146	-4.591280	0.036260	-0.002911	-0.033814	0.103324	0.393660	0.487645	0.382738	-0.700947	0.493880	-0.343900
3174	0.994211	-8.644537	-4.634780	0.030872	-0.003791	-0.028573	0.103314	0.395031	0.488047	0.383073	-0.701090	0.493155	-0.344277
3175	1.024030	-8.529095	-4.559211	-0.043517	-0.026634	-0.008918	0.103319	0.394757	0.487138	0.382709	-0.701692	0.493082	-0.343559
3176	1.012511	-8.452003	-4.546210	-0.013949	-0.021358	-0.016595	0.104893	0.395847	0.484792	0.382675	-0.702186	0.492690	-0.343150
3177	0.996812	-8.620329	-4.576848	0.036157	-0.007340	-0.012683	0.103196	0.394897	0.484679	0.383216	-0.702084	0.492163	-0.343511
3178	1.177072	-8.739416	-4.522095	0.021009	-0.007369	-0.028735	0.103845	0.395029	0.486096	0.383445	-0.702324	0.491479	-0.343743
3179	1.208925	-8.676926	-4.454362	0.077357	-0.010009	-0.026570	0.103312	0.396814	0.485862	0.384487	-0.702054	0.490456	-0.344590
3180	1.408845	-8.745863	-4.466492	0.111465	0.018857	-0.042151	0.101996	0.398879	0.484088	0.385632	-0.701543	0.489165	-0.346182
3181	1.184252	-8.746835	-4.570306	0.070204	0.032863	-0.012372	0.099896	0.401908	0.480522	0.386234	-0.700882	0.488726	-0.347469
3182	1.044802	-8.659489	-4.676243	-0.006752	0.011906	-0.012947	0.099368	0.403145	0.479635	0.385990	-0.701044	0.488607	-0.347581
3183	1.036100	-8.531418	-4.501665	-0.008429	-0.003802	-0.046475	0.099103	0.403146	0.480546	0.385609	-0.701582	0.487952	-0.347837
3184	1.069484	-8.591668	-4.456985	0.086457	0.001478	-0.056362	0.097782	0.404935	0.480842	0.386473	-0.701520	0.486493	-0.349045
3185	1.149521	-8.544029	-4.404258	0.115078	0.034674	-0.045475	0.097377	0.407131	0.480611	0.387456	-0.700823	0.485285	-0.351032
3186	1.080784	-8.697775	-4.520786	0.036231	0.034638	-0.018741	0.095163	0.406733	0.477530	0.387554	-0.700549	0.484957	-0.351923
3187	1.107845	-8.628207	-4.510607	-0.055136	0.050287	0.008853	0.094902	0.406735	0.477275	0.386382	-0.700535	0.485824	-0.352044
3188	1.151067	-8.664388	-4.434493	-0.031980	0.083441	0.039960	0.093720	0.406329	0.478974	0.385466	-0.699878	0.487168	-0.352498
3189	1.276718	-8.651029	-4.464262	-0.040030	0.097398	0.044324	0.093185	0.407153	0.480804	0.384291	-0.699065	0.488788	-0.353150
3190	1.287184	-8.542466	-4.328525	-0.003278	0.060693	0.015396	0.092406	0.405787	0.481061	0.383822	-0.698584	0.489408	-0.353753
3191	1.377797	-8.699754	-4.410420	0.028904	0.025702	0.012803	0.090840	0.405110	0.480430	0.384075	-0.698048	0.489555	-0.354332
3192	1.319483	-8.752056	-4.360051	0.002067	-0.011016	-0.000737	0.091111	0.404561	0.478866	0.384263	-0.698184	0.489370	-0.354115
3193	1.198691	-8.760702	-4.349496	-0.008695	-0.031983	-0.001739	0.091365	0.406617	0.477846	0.384452	-0.698486	0.489137	-0.353638
3194	1.097150	-8.779076	-4.324799	-0.033769	-0.037220	0.000729	0.093187	0.407977	0.478868	0.384409	-0.699070	0.489020	-0.352690
3195	1.015844	-8.667854	-4.339641	-0.098204	-0.028478	0.007388	0.094244	0.405503	0.480253	0.383393	-0.699948	0.489561	-0.351302
3196	1.060053	-8.566881	-4.240331	-0.058798	-0.045967	-0.008244	0.094911	0.401659	0.483186	0.383017	-0.700865	0.489434	-0.350058
3197	1.294934	-8.809478	-4.324451	0.031740	-0.052024	-0.046496	0.095307	0.401658	0.482143	0.383681	-0.701433	0.488122	-0.350026
3198	1.150146	-8.798548	-4.265400	0.068421	-0.038867	-0.043493	0.095432	0.402891	0.482024	0.384768	-0.701664	0.486665	-0.350397
3199	1.025375	-8.687045	-4.299090	0.053108	-0.034514	-0.017974	0.095426	0.404811	0.480617	0.385776	-0.701666	0.485725	-0.350590
3200	0.813429	-8.615240	-4.166663	0.125597	-0.045813	-0.027985	0.097141	0.404529	0.477479	0.387839	-0.701347	0.484028	-0.351298
3201	1.021079	-8.627818	-3.817731	0.335033	-0.028345	-0.047616	0.096199	0.411665	0.472899	0.392560	-0.699390	0.480702	-0.354508
3202	1.329988	-8.986389	-3.887002	0.551656	-0.003823	-0.061974	0.096164	0.422911	0.464458	0.399898	-0.695695	0.475803	-0.360142
3203	1.254328	-9.092272	-4.099048	0.272150	-0.032002	0.011673	0.096149	0.430044	0.457142	0.404160	-0.693618	0.473665	-0.362202
3204	1.112367	-8.686873	-4.021067	0.119745	-0.021688	0.081217	0.097722	0.431682	0.454025	0.406660	-0.692091	0.473685	-0.362298
3205	0.836282	-8.798020	-4.106478	0.082229	-0.023318	0.068664	0.100724	0.434271	0.452709	0.408617	-0.690940	0.473766	-0.362188
3206	1.112032	-8.734856	-3.983164	0.260464	-0.000542	0.032082	0.102044	0.436187	0.446489	0.412498	-0.688561	0.472245	-0.364299
3207	1.225810	-9.042579	-3.651235	0.449461	-0.094015	-0.052457	0.101892	0.444417	0.439056	0.419270	-0.686003	0.467371	-0.367665
3208	1.459555	-9.439515	-3.874103	0.360934	-0.136880	-0.072789	0.104249	0.449756	0.430392	0.425001	-0.684700	0.462491	-0.369679
3209	1.623919	-9.416683	-3.853630	0.116621	-0.119536	-0.056929	0.105679	0.454137	0.426267	0.427330	-0.685105	0.459770	-0.369637
3210	1.310928	-8.963360	-3.482835	0.048388	-0.077682	-0.000701	0.106844	0.456873	0.425758	0.428749	-0.685330	0.458671	-0.368942
3211	1.516176	-8.966989	-3.359680	0.255969	0.014107	0.022227	0.107220	0.461259	0.423463	0.432308	-0.682801	0.457155	-0.371352
3212	1.204481	-9.326000	-3.582213	0.304418	0.083400	0.017569	0.106431	0.465928	0.416783	0.435871	-0.679432	0.455781	-0.375036
3213	1.173076	-9.002346	-3.212935	0.309633	0.063156	0.036987	0.106819	0.469355	0.412535	0.439785	-0.675893	0.454457	-0.378453
3214	0.913732	-9.472125	-3.345871	0.211994	0.025583	0.051985	0.107069	0.474566	0.407399	0.442854	-0.673414	0.453709	-0.380186
3215	1.021699	-9.238949	-3.108608	0.100140	-0.004256	0.040498	0.109176	0.474831	0.403483	0.444576	-0.672182	0.453401	-0.380724
3216	0.953438	-9.332010	-3.041799	0.100251	-0.009432	0.012283	0.107713	0.478403	0.404058	0.446148	-0.671308	0.452652	-0.381318
3217	0.915735	-9.208435	-2.838184	0.144963	-0.009455	0.012641	0.108885	0.480865	0.401862	0.448321	-0.669965	0.451566	-0.382418
3218	0.944036	-9.302473	-2.844316	0.186194	0.017695	0.004200	0.110857	0.483188	0.396024	0.450734	-0.668179	0.450282	-0.384215
3219	0.847873	-9.248337	-2.689059	0.192429	0.046540	0.014960	0.109538	0.486212	0.393742	0.453067	-0.665946	0.449343	-0.386443
3220	0.943852	-9.333261	-2.688460	0.227393	0.083283	0.010015	0.109140	0.490467	0.388088	0.455465	-0.663203	0.448401	-0.389423
3221	0.913976	-9.460368	-2.646406	0.284755	0.093849	-0.010695	0.106520	0.493500	0.383233	0.458396	-0.659963	0.446801	-0.393307
3222	0.919328	-9.720572	-2.781620	0.161385	0.100891	-0.029243	0.104284	0.498039	0.378388	0.459437	-0.658006	0.446001	-0.396269
3223	0.754209	-9.516806	-2.633661	-0.032878	0.062331	-0.020137	0.103499	0.498318	0.377625	0.458398	-0.658003	0.446473	-0.396945
3224	1.105199	-9.394586	-2.668928	-0.058785	0.050002	-0.031024	0.103752	0.498589	0.379956	0.456980	-0.658484	0.446917	-0.397282
3225	1.243951	-9.241462	-2.577043	-0.024820	0.018457	-0.034428	0.102443	0.498322	0.379973	0.456312	-0.658883	0.446740	-0.397588
3226	1.356791	-8.996813	-2.507915	0.070065	0.006213	-0.047865	0.100768	0.495591	0.376602	0.456845	-0.658681	0.445540	-0.398654
3227	1.571471	-9.364194	-2.552441	0.170190	-0.016583	-0.036782	0.099326	0.497795	0.373147	0.459001	-0.657586	0.443471	-0.400291
3228	1.538464	-9.585637	-2.694088	0.117419	-0.046279	-0.046999	0.100492	0.500530	0.372509	0.460624	-0.657354	0.441417	-0.401075
3229	1.586374	-9.638940	-2.699921	-0.061717	-0.087533	-0.017638	0.100763	0.499158	0.371973	0.460463	-0.658779	0.440819	-0.399578
3230	1.586746	-9.258120	-2.431194	-0.007128	-0.090187	-0.025990	0.100756	0.500392	0.371985	0.461001	-0.659854	0.439634	-0.398488
3231	1.480776	-9.551278	-2.616293	0.034057	-0.098838	-0.031032	0.103365	0.502297	0.371965	0.462057	-0.660593	0.438002	-0.397837
3232	1.559474	-9.354392	-2.523387	-0.007117	-0.083162	-0.024212	0.103488	0.503393	0.372492	0.462545	-0.661592	0.436900	-0.396821
3233	1.296042	-9.388320	-2.492666	0.028653	-0.081340	-0.020348	0.104148	0.502978	0.371830	0.463438	-0.662141	0.435620	-0.396269
3234	1.439499	-9.586695	-2.505797	0.082440	-0.059446	-0.037584	0.103881	0.504900	0.370039	0.464793	-0.662233	0.433851	-0.396471
3235	1.287500	-9.568728	-2.523504	0.023403	-0.051539	-0.037935	0.103760	0.503805	0.368864	0.465205	-0.662743	0.432657	-0.396439
3236	1.135001	-9.288133	-2.386787	-0.010709	-0.069077	-0.020524	0.104548	0.505173	0.366144	0.465542	-0.663627	0.431758	-0.395544
3237	1.059037	-9.109240	-2.280737	0.055451	-0.081326	-0.014742	0.105853	0.506263	0.365617	0.466835	-0.663874	0.430331	-0.395159
3238	1.025486	-9.405363	-2.464092	0.078718	-0.055915	-0.004834	0.105456	0.505990	0.367175	0.468365	-0.663679	0.429056	-0.395063
3239	1.097618	-9.446948	-2.508450	0.028599	-0.025345	0.008100	0.106369	0.508180	0.364851	0.469015	-0.663543	0.428659	-0.394953
3240	1.237212	-9.506183	-2.647318	-0.085891	0.034956	0.021531	0.106897	0.506257	0.366638	0.467791	-0.663948	0.429878	-0.394397
3241	1.233606	-9.335366	-2.638114	-0.107313	0.053333	0.016190	0.106363	0.505983	0.370142	0.466013	-0.664396	0.431403	-0.394083
3242	1.309795	-9.482993	-2.743806	-0.126955	0.041106	0.005378	0.105450	0.503793	0.372596	0.464059	-0.665268	0.432784	-0.393403
3243	1.195881	-9.207664	-2.657949	-0.150289	0.020090	0.014032	0.106496	0.502553	0.375159	0.461962	-0.666389	0.434311	-0.392289
3244	1.292589	-9.191496	-2.629759	-0.085954	-0.016693	0.021391	0.106496	0.501043	0.377607	0.461177	-0.667191	0.435040	-0.391038
3245	1.316257	-9.261166	-2.544249	0.003418	-0.039473	0.034273	0.107023	0.500355	0.377851	0.461794	-0.667178	0.435084	-0.390284
3246	1.232174	-9.530636	-2.791748	-0.111166	-0.037715	0.052806	0.107689	0.499118	0.376663	0.461097	-0.668100	0.436234	-0.388243
3247	1.279171	-9.048832	-2.414118	-0.028980	-0.016860	0.079991	0.110444	0.497183	0.378805	0.461432	-0.667805	0.437352	-0.387091
3248	1.198713	-9.491076	-2.524249	0.176884	0.013017	0.072724	0.112005	0.498545	0.379443	0.464287	-0.665492	0.436999	-0.388058
3249	1.023033	-9.740396	-2.708243	0.071320	0.051555	0.084437	0.113835	0.500730	0.376975	0.465407	-0.663697	0.438020	-0.388640
3250	1.050174	-9.326488	-2.561930	-0.027174	0.089921	0.110366	0.114885	0.500176	0.377342	0.465164	-0.662345	0.440455	-0.388484
3251	1.002033	-9.304538	-2.585294	0.003303	0.118830	0.107188	0.114904	0.499081	0.373573	0.464965	-0.660453	0.442924	-0.389138
3252	0.896317	-9.235867	-2.420175	0.177804	0.137258	0.102400	0.115432	0.499353	0.372013	0.466938	-0.656880	0.444089	-0.391488
3253	0.896038	-9.276590	-2.367770	0.316499	0.163526	0.106140	0.115674	0.503328	0.371142	0.470452	-0.651694	0.444481	-0.395484
3254	0.824000	-9.225078	-2.222364	0.472067	0.165255	0.128457	0.116986	0.509084	0.361071	0.476177	-0.644833	0.443878	-0.400523
3255	0.745257	-9.761489	-2.448946	0.275103	0.111000	0.142605	0.117770	0.513470	0.354365	0.479877	-0.640061	0.444513	-0.403048
3256	0.736178	-9.364884	-1.761799	0.260765	0.060159	0.115950	0.118557	0.518406	0.345849	0.483658	-0.636099	0.444388	-0.404935
3257	0.775660	-9.916430	-1.917479	0.336269	0.105855	0.053982	0.119596	0.524025	0.338892	0.487447	-0.631509	0.443304	-0.408745
3258	0.769894	-10.044161	-2.017429	0.318783	0.174283	-0.013770	0.119601	0.526221	0.333860	0.489859	-0.627153	0.442129	-0.413811
3259	0.901636	-9.857405	-1.956338	0.017317	0.214400	-0.015824	0.117117	0.527607	0.330283	0.488070	-0.625365	0.443825	-0.416804
3260	0.904885	-9.409482	-1.758961	-0.049900	0.186300	-0.002231	0.112270	0.526536	0.332418	0.485823	-0.624383	0.445950	-0.418629
3261	0.939286	-9.327829	-1.710255	0.023266	0.123241	0.022752	0.110823	0.527640	0.332192	0.485221	-0.622943	0.447181	-0.420157
3262	0.928181	-9.525392	-1.851816	0.006117	0.060234	0.039988	0.109514	0.528196	0.331180	0.485148	-0.622089	0.448133	-0.420492
3263	1.024544	-9.563923	-1.622383	0.044305	0.012820	0.082349	0.112788	0.528179	0.331390	0.486283	-0.620834	0.448859	-0.420261
3264	1.129849	-9.699068	-1.504685	0.144663	-0.009855	0.038878	0.114879	0.529264	0.330851	0.488548	-0.619230	0.447946	-0.420973
3265	1.059429	-10.090662	-1.542224	0.200334	-0.018443	-0.008389	0.114111	0.530369	0.323876	0.491113	-0.617513	0.445924	-0.422655
3266	0.975685	-9.981907	-1.583509	-0.084222	-0.018509	0.000160	0.113061	0.531472	0.322607	0.490289	-0.618561	0.446381	-0.421596
3267	1.142163	-9.337494	-1.207444	-0.023495	0.010179	0.027215	0.113580	0.530920	0.324926	0.490118	-0.618470	0.446970	-0.421304
3268	0.921676	-9.769697	-1.537346	0.128712	0.037505	0.019596	0.114895	0.531051	0.323223	0.491588	-0.616780	0.446421	-0.422649
3269	0.946092	-9.729265	-1.623607	0.019594	0.074224	0.024224	0.114632	0.531601	0.322714	0.491346	-0.615750	0.447239	-0.423566
3270	0.773970	-9.483004	-1.753870	-0.088726	0.081222	0.043832	0.115024	0.530226	0.325287	0.489946	-0.615606	0.449254	-0.423265
3271	0.604688	-9.522243	-1.647120	0.035650	0.067305	0.035035	0.114364	0.531052	0.325305	0.490059	-0.614386	0.449998	-0.424116
3272	0.843678	-9.529071	-1.697324	-0.062848	0.044442	0.046499	0.113847	0.530507	0.324270	0.489331	-0.614273	0.451463	-0.423563
3273	0.792603	-9.579283	-1.731106	-0.021703	0.009493	0.039629	0.116073	0.529946	0.325398	0.489290	-0.614065	0.452187	-0.423139
3274	0.843539	-9.885107	-1.725448	-0.022579	-0.006242	0.028913	0.116341	0.528299	0.326414	0.489367	-0.614148	0.452593	-0.422495
3275	0.877332	-9.889888	-1.629667	-0.164914	-0.025579	0.036605	0.115428	0.526521	0.328095	0.487850	-0.615662	0.454146	-0.420374
3276	0.977704	-9.365863	-1.465897	-0.175574	-0.046597	0.011851	0.117635	0.524859	0.336468	0.486258	-0.617722	0.455236	-0.418010
3277	0.818273	-9.369896	-1.618373	-0.078829	-0.039448	-0.006753	0.118815	0.523481	0.338510	0.485547	-0.618893	0.455394	-0.416932
3278	0.762909	-9.677838	-1.789660	-0.050224	-0.044649	0.000444	0.119477	0.523204	0.336942	0.485388	-0.619816	0.455308	-0.415839
3279	0.816475	-9.617922	-1.722143	-0.104897	-0.039493	0.021206	0.120264	0.522102	0.338474	0.484583	-0.620982	0.456025	-0.414249
3280	0.534846	-9.827755	-1.847092	-0.082470	-0.032355	0.012629	0.119083	0.521559	0.340042	0.484007	-0.621998	0.456478	-0.412897
3281	0.647218	-9.648086	-1.793126	-0.111076	-0.009662	0.013385	0.120276	0.519772	0.338710	0.482802	-0.623045	0.457428	-0.411675
3282	0.649327	-9.686952	-1.913751	-0.058146	-0.006059	-0.013538	0.121583	0.518804	0.341273	0.482076	-0.623851	0.457599	-0.411116
3283	0.688249	-9.644206	-1.992901	-0.073270	-0.034000	-0.038424	0.120656	0.517984	0.345425	0.481143	-0.625206	0.457352	-0.410425
3284	0.814442	-9.558380	-1.918504	-0.098340	-0.030569	-0.035091	0.120525	0.516338	0.348261	0.479955	-0.626789	0.457350	-0.409402
3285	0.793232	-9.486000	-1.898263	-0.041013	-0.025273	-0.047851	0.118564	0.514977	0.349314	0.479263	-0.627844	0.456803	-0.409206
3286	0.888962	-9.602491	-1.996556	0.007191	-0.034071	-0.023790	0.118832	0.515251	0.347240	0.479521	-0.628337	0.456044	-0.408994
3287	1.000463	-9.545389	-1.915153	0.021415	-0.011427	0.001044	0.116741	0.515263	0.345846	0.479873	-0.628230	0.455736	-0.409089
3288	0.913017	-9.616948	-1.944059	0.026799	-0.007013	-0.000651	0.119748	0.515108	0.347743	0.480319	-0.628101	0.455367	-0.409174
3289	0.918268	-9.559163	-1.909796	0.042861	-0.007040	0.008288	0.120140	0.515381	0.347480	0.480952	-0.627682	0.455019	-0.409461
3290	0.766137	-9.558178	-1.975762	0.064408	0.009671	-0.001140	0.118053	0.515119	0.345436	0.481710	-0.627056	0.454499	-0.410106
3291	0.700317	-9.644352	-2.009829	0.035840	0.009723	-0.014563	0.118574	0.517311	0.342599	0.481919	-0.626777	0.454080	-0.410749
3292	0.680977	-9.644495	-2.105792	-0.071580	0.019305	0.002320	0.117787	0.517452	0.342742	0.480917	-0.627354	0.454807	-0.410240
3293	0.755089	-9.416070	-1.935581	-0.042956	-0.016594	-0.009917	0.118175	0.516352	0.346094	0.480419	-0.628012	0.454838	-0.409781
3294	0.715406	-9.560297	-2.011396	0.014318	0.007062	-0.004143	0.118955	0.517033	0.346478	0.480553	-0.627921	0.454660	-0.409961
3295	0.850763	-9.539834	-2.053183	-0.030414	-0.013092	-0.009864	0.118438	0.515665	0.346731	0.480181	-0.628431	0.454624	-0.409655
3296	0.830973	-9.606929	-2.022542	-0.030514	-0.011391	0.011281	0.117118	0.515258	0.350505	0.480042	-0.628779	0.454834	-0.409051
3297	0.811382	-9.645250	-2.020411	-0.039375	0.006145	-0.002821	0.116858	0.514300	0.351406	0.479438	-0.629153	0.455145	-0.408837
3298	0.821563	-9.573094	-1.993234	-0.005411	-0.006989	0.000915	0.117524	0.514847	0.347385	0.479494	-0.629323	0.455055	-0.408611
3299	0.782867	-9.582346	-1.971377	-0.001760	0.004424	-0.012226	0.116339	0.515401	0.348315	0.479305	-0.629436	0.454922	-0.408807
3300	0.816502	-9.606617	-1.957527	-0.016087	-0.017456	-0.016830	0.118168	0.515665	0.349197	0.479176	-0.629954	0.454597	-0.408522
3301	0.874693	-9.573385	-1.952841	-0.032252	-0.021007	-0.004636	0.117141	0.513067	0.347244	0.478896	-0.630497	0.454564	-0.408050
3302	0.778502	-9.519587	-1.908135	0.017864	-0.023592	-0.008647	0.118452	0.513060	0.346965	0.479316	-0.630663	0.454007	-0.407920
3303	0.869913	-9.563962	-2.029594	0.035765	-0.032335	-0.009463	0.118301	0.515253	0.349191	0.479958	-0.630689	0.453248	-0.407969
3304	0.864536	-9.640856	-2.020818	0.045599	-0.023590	-0.005849	0.117259	0.516357	0.345849	0.480748	-0.630561	0.452502	-0.408065
3305	0.839908	-9.693451	-2.016359	-0.010772	-0.010394	-0.006171	0.117002	0.516731	0.346737	0.480629	-0.630824	0.452375	-0.407939
3306	0.923299	-9.513642	-1.990979	-0.001797	0.003580	-0.007806	0.118057	0.515628	0.346710	0.480560	-0.630949	0.452250	-0.407964
3307	0.821299	-9.592479	-2.077521	0.017847	0.009730	0.004712	0.118700	0.517544	0.346978	0.480704	-0.630676	0.452222	-0.408249
3308	0.869891	-9.549669	-2.111093	-0.012572	0.000094	0.002688	0.117917	0.516451	0.347887	0.480616	-0.630837	0.452284	-0.408034
3309	0.908577	-9.544927	-2.034469	-0.000031	-0.011285	-0.006086	0.118970	0.516309	0.346573	0.480628	-0.631006	0.452067	-0.407999
3310	0.879230	-9.597545	-2.013192	-0.001862	-0.027913	-0.002637	0.118039	0.518233	0.347384	0.480885	-0.631341	0.451706	-0.407578
3311	0.896267	-9.578458	-2.020329	0.010702	-0.018276	-0.007799	0.117938	0.514396	0.345144	0.481077	-0.631479	0.451314	-0.407573
3312	0.811237	-9.650022	-2.044451	0.002720	-0.007719	-0.020143	0.118449	0.516587	0.345288	0.481067	-0.631764	0.450887	-0.407615
3313	0.835915	-9.577854	-1.976544	-0.030464	-0.014783	-0.006306	0.118446	0.516449	0.346453	0.480721	-0.632256	0.450882	-0.407264
3314	0.860785	-9.477010	-1.968390	-0.010796	-0.025290	-0.005307	0.118971	0.516172	0.346702	0.480819	-0.632680	0.450584	-0.406821
3315	0.841014	-9.539484	-2.000179	0.009745	-0.034036	0.000973	0.119361	0.516581	0.346829	0.481215	-0.632876	0.450158	-0.406518
3316	0.811930	-9.555961	-1.956860	0.023192	-0.021775	-0.002405	0.117654	0.517962	0.345702	0.481733	-0.632915	0.449657	-0.406399
3317	0.855364	-9.558824	-1.995718	0.032180	-0.018260	-0.009389	0.118183	0.517548	0.344912	0.482189	-0.632860	0.449067	-0.406596
3318	0.838600	-9.539451	-1.995351	0.034861	-0.020880	-0.009370	0.119486	0.518912	0.344647	0.482792	-0.632845	0.448386	-0.406656
3319	0.855369	-9.558764	-1.976492	0.033973	-0.013889	-0.009360	0.118836	0.518780	0.343360	0.483232	-0.632737	0.447824	-0.406922
3320	0.878980	-9.631325	-2.049626	0.010728	-0.018252	-0.013090	0.118049	0.518509	0.344146	0.483472	-0.632963	0.447321	-0.406838
3321	0.840835	-9.563608	-2.024487	-0.035795	-0.021755	-0.015180	0.118572	0.519055	0.343625	0.483048	-0.633646	0.447178	-0.406435
3322	0.860346	-9.535046	-2.072391	-0.023284	-0.007769	-0.006225	0.118575	0.518781	0.343104	0.482823	-0.634057	0.447135	-0.406109
3323	0.898697	-9.573902	-2.097200	-0.017903	0.002725	-0.005286	0.118580	0.518233	0.342451	0.482482	-0.634282	0.447210	-0.406079
3324	0.908945	-9.492147	-2.077123	-0.023241	0.011475	-0.009686	0.118448	0.517959	0.343228	0.482056	-0.634567	0.447309	-0.406031
3325	0.879941	-9.496679	-2.060103	0.010718	0.000977	-0.004182	0.117653	0.519883	0.342740	0.482098	-0.634522	0.447152	-0.406225
3326	0.903837	-9.532826	-2.022273	-0.008990	-0.004299	-0.001716	0.117389	0.519335	0.344294	0.482057	-0.634725	0.447086	-0.406029
3327	0.862983	-9.506014	-2.009596	0.007065	-0.007809	0.008098	0.117911	0.519881	0.343903	0.482230	-0.634677	0.447030	-0.405961
3328	0.874190	-9.626418	-2.030303	0.005294	-0.002550	0.005433	0.118570	0.519329	0.343758	0.482415	-0.634666	0.446952	-0.405844
3329	0.908076	-9.616894	-1.975212	-0.025050	-0.009532	-0.015089	0.116474	0.519478	0.343532	0.482008	-0.635148	0.446845	-0.405690
3330	0.896379	-9.563925	-1.986518	0.007113	-0.004298	-0.002485	0.118568	0.520015	0.343246	0.482167	-0.635204	0.446637	-0.405644
3331	0.963495	-9.631898	-2.021523	-0.001823	0.014055	0.001008	0.117654	0.518511	0.344671	0.481972	-0.635127	0.446773	-0.405846
3332	0.966397	-9.564503	-1.996742	-0.000049	0.006172	0.001886	0.118045	0.519057	0.344541	0.481979	-0.635125	0.446782	-0.405829
3333	0.927899	-9.545004	-2.010605	0.019604	0.014918	0.011769	0.117786	0.518510	0.344539	0.482132	-0.634737	0.446891	-0.406135
3334	0.985590	-9.579333	-2.078787	0.016069	0.017556	0.004681	0.116476	0.518929	0.343785	0.482263	-0.634462	0.446916	-0.406382
3335	0.927287	-9.627098	-2.117284	-0.023273	0.021956	0.000894	0.116994	0.518788	0.345591	0.481711	-0.634528	0.447307	-0.406503
3336	0.894793	-9.446236	-2.042829	-0.021517	0.024555	0.008011	0.117003	0.518378	0.343772	0.481333	-0.634531	0.447743	-0.406467
3337	0.894363	-9.506362	-2.043516	0.026779	0.023685	0.011872	0.116742	0.517968	0.344290	0.481487	-0.634003	0.447883	-0.406952
3338	0.835614	-9.616650	-2.080325	-0.005364	0.042974	0.002892	0.116079	0.518519	0.345472	0.481106	-0.633744	0.448303	-0.407346
3339	0.831410	-9.529965	-2.057663	-0.003637	0.020204	0.009890	0.116606	0.519066	0.343655	0.480893	-0.633558	0.448631	-0.407526
3340	0.879327	-9.583180	-2.034657	0.021470	0.025469	-0.001389	0.116083	0.517971	0.345207	0.480975	-0.633223	0.448606	-0.407977
3341	0.908017	-9.621998	-2.071398	-0.000006	0.017591	-0.002471	0.115030	0.518799	0.345361	0.480730	-0.633134	0.448723	-0.408274
3342	0.855460	-9.544481	-2.024393	-0.040265	0.025457	-0.001824	0.115027	0.519347	0.345367	0.480026	-0.633396	0.449196	-0.408175
3343	0.937074	-9.612435	-2.016265	-0.014330	0.021937	-0.000805	0.114891	0.520171	0.345377	0.479575	-0.633395	0.449492	-0.408381
3344	0.961672	-9.550035	-1.996535	-0.023282	0.025418	0.000909	0.114633	0.518526	0.346920	0.479108	-0.633469	0.449861	-0.408408
3345	0.917962	-9.583453	-2.025380	0.007108	0.018433	0.006399	0.114500	0.519213	0.346410	0.479018	-0.633225	0.450039	-0.408696
3346	0.971395	-9.540534	-2.010929	-0.014345	0.028037	0.004508	0.114889	0.519073	0.347699	0.478670	-0.633159	0.450406	-0.408802
3347	0.913451	-9.535630	-2.128129	-0.026845	0.030705	0.002685	0.114107	0.518528	0.347705	0.478004	-0.633174	0.450933	-0.408978
3348	0.869743	-9.571234	-2.084904	0.000012	0.016737	-0.005977	0.113704	0.519352	0.349145	0.477852	-0.633156	0.450943	-0.409171
3349	0.874826	-9.535248	-2.101357	-0.007169	0.021095	0.001042	0.113961	0.519899	0.349535	0.477511	-0.633077	0.451196	-0.409413
3350	0.860746	-9.477487	-2.124603	-0.000062	0.009710	0.009881	0.112916	0.519631	0.349289	0.477552	-0.632976	0.451339	-0.409365
3351	0.835976	-9.563937	-2.144609	-0.015255	0.004481	0.004455	0.114481	0.518386	0.353401	0.477289	-0.633082	0.451542	-0.409282
3352	0.836054	-9.554208	-2.108450	-0.000900	0.016741	-0.001563	0.114737	0.518521	0.354954	0.477164	-0.633036	0.451611	-0.409422
3353	0.864729	-9.597600	-2.068341	-0.023281	0.020213	0.000911	0.114488	0.518524	0.350940	0.476634	-0.633124	0.451984	-0.409493
3354	0.869850	-9.556752	-2.067916	-0.022428	0.002701	0.005267	0.113957	0.519212	0.351862	0.476420	-0.633337	0.452180	-0.409195
3355	0.928178	-9.506479	-1.995745	0.028548	0.000925	0.008267	0.113956	0.520036	0.350962	0.476783	-0.633022	0.452037	-0.409420
3356	0.898378	-9.621687	-1.994409	0.014267	-0.000798	-0.000670	0.113978	0.517843	0.348219	0.477016	-0.632967	0.451825	-0.409466
3357	0.862648	-9.553997	-1.971694	0.001669	0.000041	0.015126	0.113716	0.517845	0.348093	0.477110	-0.632851	0.451976	-0.409369
3358	0.913436	-9.540205	-2.051279	0.033870	0.003539	0.020650	0.115410	0.517560	0.351305	0.477726	-0.632381	0.451916	-0.409444
3359	0.869517	-9.602521	-2.092471	0.007041	0.004434	0.018697	0.115669	0.518930	0.349889	0.477878	-0.632146	0.452110	-0.409416
3360	0.865136	-9.539945	-2.089311	-0.037635	0.002703	0.005161	0.116460	0.518103	0.349739	0.477472	-0.632508	0.452427	-0.408979
3361	0.899326	-9.487204	-2.057758	0.007066	0.000057	0.011646	0.115413	0.518109	0.349366	0.477605	-0.632373	0.452491	-0.408962
3362	0.806563	-9.626139	-2.111425	0.007071	0.000973	0.011650	0.115147	0.519757	0.347961	0.477831	-0.632260	0.452512	-0.408849
3363	0.864894	-9.573638	-2.096906	-0.030542	-0.013065	0.014842	0.115928	0.519065	0.350534	0.477637	-0.632565	0.452797	-0.408289
3364	0.831578	-9.505959	-2.071808	-0.000066	-0.006030	0.004539	0.116459	0.518515	0.349484	0.477780	-0.632644	0.452716	-0.408089
3365	0.772789	-9.621123	-2.130302	-0.010782	-0.002495	0.001826	0.116204	0.517831	0.348444	0.477638	-0.632793	0.452774	-0.407959
3366	0.845966	-9.520458	-2.057680	-0.034140	-0.013078	0.018356	0.118560	0.517818	0.349186	0.477529	-0.633133	0.453075	-0.407225
3367	0.892032	-9.494348	-2.052971	-0.023308	-0.006920	-0.000937	0.116732	0.516594	0.349202	0.477246	-0.633462	0.453158	-0.406952
3368	0.807486	-9.496341	-2.133973	-0.032209	-0.004239	-0.008015	0.117124	0.516180	0.350229	0.476863	-0.633945	0.453198	-0.406604
3369	0.831582	-9.505915	-2.057389	-0.026877	-0.006023	-0.002706	0.117909	0.516175	0.350735	0.476515	-0.634317	0.453295	-0.406323
3370	0.821298	-9.592501	-2.084730	0.035719	-0.007763	0.004779	0.118164	0.517271	0.350742	0.477132	-0.634069	0.452907	-0.406420
3371	0.813438	-9.674590	-2.208170	0.021480	0.006285	-0.004978	0.117920	0.515903	0.347881	0.477272	-0.633901	0.452698	-0.406750
3372	0.756644	-9.512992	-2.203419	-0.066177	0.009784	-0.009079	0.117385	0.516453	0.350098	0.476325	-0.634608	0.453129	-0.406278
3373	0.822463	-9.429025	-2.104490	-0.014307	0.009749	-0.006063	0.116474	0.515086	0.350617	0.475974	-0.634765	0.453229	-0.406331
3374	0.859834	-9.602754	-2.193325	-0.014314	0.011502	-0.002576	0.117519	0.515080	0.351638	0.475723	-0.634906	0.453335	-0.406287
3375	0.889268	-9.540303	-2.144797	-0.030406	0.002742	-0.008891	0.116726	0.515769	0.352434	0.475207	-0.635299	0.453464	-0.406132
3376	0.957411	-9.468431	-2.062850	0.000009	0.002714	-0.009558	0.117523	0.514806	0.350857	0.475161	-0.635439	0.453281	-0.406172
3377	0.986239	-9.488001	-2.096968	0.035759	0.000951	-0.000504	0.116084	0.514814	0.350101	0.475564	-0.635139	0.452963	-0.406524
3378	0.917757	-9.607900	-2.155433	0.008935	-0.004261	-0.005127	0.116614	0.514812	0.348538	0.475727	-0.635206	0.452702	-0.406519
3379	1.017801	-9.464182	-2.092160	0.008930	0.016679	0.001115	0.118049	0.515627	0.349043	0.475653	-0.635018	0.452774	-0.406820
3380	1.024214	-9.579731	-2.110366	0.034826	0.002674	0.008277	0.118053	0.515079	0.348778	0.476192	-0.634662	0.452537	-0.407009
3381	0.978202	-9.598598	-2.105380	0.005337	0.000950	-0.000746	0.116603	0.516457	0.349073	0.476191	-0.634650	0.452467	-0.407106
3382	0.875391	-9.458110	-2.042798	0.021394	0.013187	0.012691	0.116081	0.516324	0.348561	0.476495	-0.634291	0.452502	-0.407269
3383	0.765754	-9.592184	-2.122699	0.026786	0.023741	0.011895	0.116599	0.517829	0.347790	0.476670	-0.633776	0.452632	-0.407723
3384	0.691203	-9.550632	-2.095143	-0.001879	-0.000750	0.011628	0.117912	0.517548	0.347509	0.476803	-0.633768	0.452702	-0.407502
3385	0.686573	-9.524021	-2.056346	0.046504	0.006288	-0.002087	0.117123	0.518375	0.347010	0.477289	-0.633335	0.452321	-0.408029
3386	0.695555	-9.615760	-2.146396	0.017908	0.013307	-0.005814	0.117657	0.517002	0.346341	0.477404	-0.633182	0.452142	-0.408331
3387	0.759016	-9.522301	-2.095402	-0.011609	-0.013831	-0.016702	0.116210	0.517832	0.346759	0.477227	-0.633603	0.451855	-0.408201
3388	0.889754	-9.475102	-2.057536	0.000077	0.006265	-0.023624	0.116733	0.519202	0.344691	0.477037	-0.633842	0.451524	-0.408419
3389	0.840913	-9.549494	-2.127663	0.007216	0.011531	-0.016503	0.116343	0.518381	0.345208	0.476872	-0.633875	0.451328	-0.408778
3390	0.860490	-9.515732	-2.048138	0.026856	0.027233	-0.003967	0.116083	0.518794	0.343920	0.476992	-0.633509	0.451226	-0.409315
3391	1.019427	-9.574788	-2.079026	0.035784	0.023689	-0.000450	0.115688	0.519619	0.343156	0.477206	-0.633024	0.451117	-0.409936
3392	1.067649	-9.584785	-2.079557	0.014336	0.030677	-0.004122	0.114639	0.520311	0.342401	0.477133	-0.632748	0.451152	-0.410409
3393	1.163543	-9.681713	-2.071886	-0.023258	0.021015	-0.004479	0.114368	0.520723	0.344353	0.476573	-0.632882	0.451455	-0.410520
3394	1.062915	-9.572605	-2.040925	0.016107	0.020171	-0.004144	0.115679	0.520716	0.343945	0.476616	-0.632675	0.451376	-0.410877
3395	0.978672	-9.535795	-2.015743	0.046531	0.006210	-0.009227	0.113324	0.521827	0.341269	0.477025	-0.632306	0.450906	-0.411486
3396	0.959356	-9.535645	-2.015575	0.024095	0.014919	0.008270	0.113993	0.519630	0.340719	0.477314	-0.631949	0.450874	-0.411734
3397	0.951710	-9.593168	-1.970509	-0.001920	-0.004362	0.015931	0.114119	0.519903	0.341757	0.477412	-0.631901	0.451019	-0.411534
3398	0.869176	-9.654977	-1.944073	0.007136	0.000090	-0.007767	0.114256	0.519629	0.340585	0.477490	-0.631974	0.450781	-0.411594
3399	0.863249	-9.472034	-1.908273	0.044791	0.004503	-0.023300	0.115569	0.519622	0.339529	0.477784	-0.631759	0.450126	-0.412297
3400	0.852585	-9.611539	-1.938624	0.075184	-0.004235	-0.019610	0.115828	0.520993	0.338242	0.478666	-0.631327	0.449130	-0.413023
3401	0.922062	-9.688974	-1.916081	0.017823	-0.021810	-0.004267	0.114385	0.522510	0.336205	0.479021	-0.631414	0.448682	-0.412964
3402	0.971461	-9.535342	-1.885903	0.001674	-0.009619	0.008892	0.114901	0.523603	0.336986	0.479253	-0.631469	0.448606	-0.412693
3403	0.961136	-9.626812	-1.937333	0.051805	0.020150	0.012876	0.115300	0.523328	0.335681	0.479802	-0.630729	0.448495	-0.413307
3404	0.932386	-9.593113	-2.001584	0.007063	0.053378	0.025904	0.115166	0.522916	0.336975	0.479678	-0.630060	0.449193	-0.413715
3405	0.990600	-9.555203	-2.040101	-0.015239	0.053394	0.012516	0.115423	0.524012	0.336723	0.479073	-0.629692	0.449952	-0.414150
3406	0.937018	-9.617510	-2.102839	-0.048344	0.044668	0.011366	0.115710	0.519486	0.336933	0.478211	-0.629756	0.450837	-0.414086
3407	0.985572	-9.579554	-2.150885	-0.094921	0.048118	0.025132	0.115717	0.516879	0.339240	0.476743	-0.630082	0.452367	-0.413614
3408	0.894702	-9.458320	-2.062192	-0.055572	0.028892	0.021875	0.115833	0.518798	0.340424	0.476016	-0.630247	0.453294	-0.413185
3409	0.879461	-9.563992	-2.051260	-0.003620	0.007083	0.001890	0.115830	0.518111	0.342491	0.475878	-0.630252	0.453383	-0.413239
3410	0.753919	-9.562855	-1.999696	-0.025134	-0.004282	0.006135	0.116094	0.517698	0.342483	0.475704	-0.630544	0.453543	-0.412817
3411	0.754146	-9.533745	-1.917654	-0.012541	-0.009503	-0.012293	0.114785	0.517705	0.342373	0.475504	-0.630900	0.453364	-0.412701
3412	0.714725	-9.644037	-1.906566	-0.001838	-0.028741	-0.011414	0.113207	0.518536	0.342535	0.475700	-0.631330	0.452879	-0.412350
3413	0.839596	-9.741162	-1.889534	-0.073361	-0.014777	-0.020754	0.115169	0.517839	0.344572	0.474729	-0.632381	0.453037	-0.411686
3414	0.894480	-9.496154	-1.851143	-0.082320	-0.010443	-0.016365	0.115177	0.515644	0.345846	0.473707	-0.633477	0.453313	-0.410873
3415	0.928974	-9.400188	-1.840725	0.023208	-0.025320	-0.009473	0.114525	0.515511	0.345207	0.474154	-0.633589	0.452714	-0.410845
3416	0.927312	-9.626804	-2.021153	0.071530	-0.007782	-0.002050	0.116220	0.517285	0.344680	0.475171	-0.633070	0.451935	-0.411326
3417	0.956071	-9.655987	-2.052978	0.042913	0.002708	-0.001353	0.116355	0.517834	0.342480	0.475680	-0.632690	0.451541	-0.411755
3418	1.009624	-9.594041	-2.108002	-0.034008	0.017555	-0.000981	0.115182	0.516743	0.342746	0.475139	-0.632953	0.451887	-0.411595
3419	0.986134	-9.502446	-2.101940	-0.000014	0.009695	-0.001617	0.115705	0.515917	0.344286	0.475030	-0.632927	0.451913	-0.411733
3420	0.995617	-9.526616	-2.116719	0.003549	0.011437	0.002814	0.116223	0.517148	0.344031	0.475052	-0.632851	0.451938	-0.411797
3421	0.952464	-9.483000	-2.120651	-0.011748	-0.013083	0.014972	0.115162	0.517426	0.347419	0.475131	-0.632975	0.452056	-0.411386
3422	0.947341	-9.526062	-2.058619	-0.007292	-0.016595	0.015864	0.115159	0.517563	0.347939	0.475371	-0.633109	0.452077	-0.410879
3423	0.869317	-9.631308	-2.068769	-0.028704	-0.020913	0.000715	0.116207	0.518792	0.345862	0.475190	-0.633587	0.452079	-0.410349
3424	0.850492	-9.563699	-2.029377	-0.043010	0.000946	0.004233	0.115942	0.519068	0.346516	0.474729	-0.634028	0.452403	-0.409845
3425	0.792975	-9.503104	-2.023378	0.001804	-0.012979	-0.016609	0.115945	0.518107	0.347155	0.474731	-0.634308	0.452007	-0.409847
3426	0.785578	-9.524686	-2.021159	0.013429	-0.013851	-0.015649	0.115694	0.517699	0.344563	0.474956	-0.634513	0.451475	-0.409853
3427	0.831446	-9.525141	-2.052802	0.003564	0.004488	-0.004212	0.116222	0.516324	0.345578	0.474935	-0.634522	0.451384	-0.409965
3428	0.831346	-9.539526	-2.038547	-0.012549	-0.006015	-0.006133	0.117139	0.517006	0.344664	0.474843	-0.634829	0.451253	-0.409741
3429	0.938235	-9.449011	-2.052848	0.005314	-0.002561	0.002808	0.117397	0.517552	0.344924	0.474968	-0.634814	0.451168	-0.409711
3430	0.966440	-9.555198	-2.099973	0.019595	-0.006070	0.009919	0.116355	0.516461	0.344929	0.475412	-0.634667	0.450984	-0.409629
3431	0.976776	-9.463596	-2.005284	0.035700	0.000909	0.010075	0.116615	0.517695	0.343512	0.475947	-0.634268	0.450777	-0.409852
3432	0.912882	-9.617203	-2.064176	0.056275	-0.006924	0.009305	0.115836	0.516739	0.342996	0.476856	-0.633783	0.450276	-0.410096
3433	0.917129	-9.698982	-2.055540	0.045533	0.000065	0.011877	0.115955	0.518658	0.343272	0.477539	-0.633280	0.450002	-0.410379
3434	0.941488	-9.668024	-2.093845	-0.057275	0.013195	-0.002042	0.116493	0.517011	0.342081	0.476739	-0.633818	0.450475	-0.409959
3435	0.901680	-9.496739	-2.024243	-0.073429	0.000921	0.004009	0.118187	0.517549	0.343746	0.475839	-0.634514	0.451085	-0.409257
3436	0.956451	-9.598678	-2.186902	-0.119949	-0.018314	0.000923	0.117277	0.515496	0.345165	0.474549	-0.635876	0.451807	-0.407842
3437	0.913952	-9.465862	-2.120122	-0.089601	-0.035833	0.010812	0.117797	0.514395	0.347998	0.473822	-0.636961	0.452286	-0.406461
3438	0.947049	-9.560356	-2.263283	-0.102060	-0.027043	0.001916	0.119633	0.512601	0.350545	0.472842	-0.638211	0.452786	-0.405083
3439	0.880318	-9.439392	-2.201236	-0.073403	-0.021769	-0.003100	0.117798	0.511239	0.352892	0.472075	-0.639150	0.453088	-0.404158
3440	0.821559	-9.554190	-2.139566	0.006219	0.011485	0.006405	0.118184	0.512333	0.353285	0.472160	-0.639018	0.453137	-0.404213
3441	0.831353	-9.532855	-2.216308	-0.039459	-0.002533	0.014836	0.120811	0.511771	0.352074	0.471805	-0.639318	0.453572	-0.403665
3442	0.855853	-9.487010	-2.105445	-0.011684	-0.011275	0.000908	0.119501	0.511092	0.353124	0.471829	-0.639594	0.453471	-0.403313
3443	0.865164	-9.535215	-2.115692	-0.012635	-0.014801	0.012331	0.119239	0.510819	0.353773	0.471915	-0.639759	0.453538	-0.402874
3444	0.918072	-9.564550	-2.135711	-0.021587	-0.007823	0.015794	0.121338	0.509710	0.354767	0.471899	-0.639964	0.453742	-0.402337
3445	0.990669	-9.543391	-2.109659	0.042931	-0.006032	-0.005776	0.119767	0.510405	0.353243	0.472469	-0.639695	0.453211	-0.402694
3446	0.932091	-9.612887	-2.213245	0.026802	0.018558	0.004820	0.120173	0.510501	0.352564	0.472740	-0.639325	0.453142	-0.403042
3447	0.914094	-9.429813	-2.165324	0.026821	0.003696	-0.004004	0.119770	0.512149	0.352846	0.473028	-0.639112	0.452855	-0.403365
3448	0.884626	-9.497075	-2.213908	0.076925	-0.002394	-0.004546	0.120689	0.511870	0.352570	0.474053	-0.638521	0.452061	-0.403986
3449	0.833180	-9.597918	-2.289123	-0.012533	-0.000632	-0.006076	0.121354	0.511181	0.351127	0.473861	-0.638736	0.452024	-0.403915
3450	0.884900	-9.458609	-2.218274	0.005341	0.006327	-0.000622	0.120430	0.511734	0.352054	0.473925	-0.638718	0.451940	-0.403961
3451	0.870163	-9.492284	-2.256985	0.026863	0.009866	-0.009266	0.119771	0.512835	0.351297	0.474113	-0.638504	0.451645	-0.404408
3452	0.884444	-9.521250	-2.255038	-0.026855	-0.004159	-0.006194	0.119775	0.512699	0.350258	0.473818	-0.638929	0.451648	-0.404081
3453	0.918475	-9.492390	-2.168485	0.001785	0.004573	-0.007722	0.120703	0.510911	0.350356	0.473743	-0.638982	0.451526	-0.404219
3454	0.865223	-9.511155	-2.149015	0.026833	0.009837	-0.005746	0.120432	0.512695	0.349989	0.474012	-0.638782	0.451231	-0.404550
3455	0.865349	-9.492063	-2.196861	-0.000010	0.009836	-0.004175	0.119384	0.512289	0.350390	0.473898	-0.638778	0.451219	-0.404703
3456	0.836307	-9.503640	-2.124647	0.016021	0.021166	0.013611	0.118599	0.512294	0.350142	0.474080	-0.638410	0.451371	-0.404901
3457	0.879194	-9.583420	-2.149967	0.019694	0.037823	-0.002191	0.118869	0.511196	0.349609	0.473986	-0.637974	0.451488	-0.405568
3458	0.859961	-9.571273	-2.159274	-0.023308	0.023800	0.006265	0.118859	0.512155	0.350915	0.473588	-0.638029	0.451882	-0.405508
3459	0.908597	-9.525735	-2.087074	-0.014341	0.027284	0.001049	0.119651	0.510779	0.351537	0.473184	-0.637971	0.452214	-0.405701
3460	0.960874	-9.641783	-2.151342	0.016072	0.023788	0.002982	0.119125	0.510781	0.351934	0.473260	-0.637681	0.452249	-0.406029
3461	0.975765	-9.584293	-2.189261	-0.037683	0.006248	0.014871	0.117825	0.509006	0.352066	0.472856	-0.637888	0.452749	-0.405617
3462	0.940846	-9.405728	-2.085972	0.023300	0.027312	-0.011879	0.117032	0.510244	0.351831	0.472867	-0.637630	0.452575	-0.406202
3463	0.912708	-9.622327	-2.203574	0.046522	0.016837	-0.003851	0.117679	0.512024	0.351450	0.473288	-0.637123	0.452252	-0.406866
3464	0.862488	-9.554560	-2.192749	-0.010830	-0.009444	0.008001	0.117810	0.512023	0.351448	0.473362	-0.637312	0.452256	-0.406481
3465	0.834264	-9.452984	-2.080790	0.019596	-0.002450	0.006513	0.117014	0.513947	0.351090	0.473704	-0.637123	0.452100	-0.406552
3466	0.864006	-9.679655	-2.199006	0.045620	0.007231	-0.005652	0.117804	0.513944	0.349911	0.474236	-0.636764	0.451628	-0.407018
3467	0.862694	-9.525699	-2.192419	-0.068909	-0.006798	-0.008268	0.117157	0.512576	0.349908	0.473371	-0.637585	0.451962	-0.406369
3468	0.895046	-9.395661	-2.056623	0.017818	0.007150	0.006527	0.117423	0.511614	0.350283	0.473648	-0.637381	0.451871	-0.406468
3469	0.888504	-9.629441	-2.232285	0.041087	0.018562	0.011983	0.116767	0.512441	0.349264	0.474122	-0.636769	0.451808	-0.406944
3470	0.831231	-9.535147	-2.216288	-0.021583	0.011541	0.018587	0.117412	0.513946	0.349528	0.473958	-0.636796	0.452228	-0.406625
3471	0.816974	-9.505879	-2.119700	-0.012603	0.002806	0.006292	0.116104	0.512718	0.350832	0.473848	-0.636875	0.452380	-0.406461
3472	0.912991	-9.583758	-2.174294	-0.015198	0.002833	-0.012275	0.117024	0.512714	0.350041	0.473594	-0.637192	0.452272	-0.406381
3473	0.908510	-9.535575	-2.159282	-0.037635	-0.009451	-0.001017	0.117934	0.512433	0.352746	0.473215	-0.637673	0.452418	-0.405905
3474	0.918531	-9.487323	-2.084315	-0.010787	-0.004210	-0.002559	0.116760	0.511891	0.352240	0.473158	-0.637916	0.452333	-0.405684
3475	0.995549	-9.521664	-2.107003	-0.021527	-0.008605	-0.002683	0.117413	0.511887	0.352878	0.472960	-0.638251	0.452334	-0.405387
3476	0.961578	-9.545398	-2.090160	-0.030496	-0.011234	0.000772	0.116896	0.510519	0.353002	0.472740	-0.638705	0.452387	-0.404869
3477	0.930321	-9.525978	-2.111296	0.003492	-0.009470	0.004564	0.117148	0.512437	0.352758	0.472927	-0.638742	0.452269	-0.404723
3478	0.908716	-9.506722	-2.161356	0.007118	-0.009432	-0.004209	0.115702	0.512582	0.353819	0.473128	-0.638867	0.451976	-0.404619
3479	0.860591	-9.484574	-2.119831	0.007025	0.002769	0.018763	0.117412	0.511475	0.353782	0.473367	-0.638642	0.452126	-0.404528
3480	0.860046	-9.559262	-2.163943	0.035745	0.001082	-0.000434	0.118207	0.510649	0.352465	0.473874	-0.638383	0.451740	-0.404774
3481	0.806770	-9.578315	-2.238202	0.007112	0.004599	0.002909	0.116753	0.512576	0.352895	0.473973	-0.638286	0.451703	-0.404851
3482	0.851229	-9.439178	-2.241792	-0.030451	0.006328	0.000894	0.117151	0.512026	0.352495	0.473596	-0.638598	0.451922	-0.404556
3483	0.852615	-9.583447	-2.226640	-0.001815	0.011586	0.000210	0.116761	0.511480	0.352366	0.473497	-0.638556	0.451990	-0.404663
3484	0.922729	-9.571881	-2.198274	-0.048349	0.004550	-0.001055	0.117022	0.511203	0.353137	0.472894	-0.639071	0.452309	-0.404199
3485	0.918725	-9.458616	-2.134454	-0.012599	0.009774	0.008059	0.115709	0.511073	0.354192	0.472735	-0.639074	0.452547	-0.404114
3486	0.917884	-9.574234	-2.193453	0.010725	0.004578	-0.005910	0.117037	0.509147	0.352339	0.472846	-0.639072	0.452327	-0.404232
3487	0.884231	-9.554583	-2.144872	-0.000036	-0.004179	-0.004245	0.117556	0.509967	0.352339	0.472875	-0.639180	0.452174	-0.404200
3488	0.855404	-9.534998	-2.105947	0.026780	-0.007681	-0.000526	0.117027	0.510243	0.353257	0.473344	-0.639075	0.451780	-0.404256
3489	0.816595	-9.556605	-2.192376	0.028579	0.009837	0.004847	0.116775	0.509697	0.351311	0.473692	-0.638716	0.451642	-0.404572
3490	0.859997	-9.564249	-2.221677	-0.033174	0.011552	0.009676	0.116767	0.510657	0.352098	0.473306	-0.638933	0.452041	-0.404233
3491	0.870367	-9.467844	-2.129336	-0.000046	0.000186	-0.000683	0.116241	0.510934	0.352109	0.473332	-0.638973	0.451972	-0.404217
3492	0.843880	-9.457972	-2.114575	0.076849	-0.002437	0.009570	0.116496	0.512441	0.351861	0.474476	-0.638261	0.451350	-0.404696
3493	0.859985	-9.568794	-2.135214	0.080456	-0.002420	0.003401	0.116879	0.515183	0.350067	0.475589	-0.637519	0.450655	-0.405333
3494	0.737349	-9.500211	-2.042045	0.075064	-0.012906	0.003373	0.116372	0.513541	0.347984	0.476753	-0.636963	0.449864	-0.405718
3495	0.782649	-9.582232	-2.007331	0.091249	0.013355	-0.007900	0.116892	0.515460	0.345921	0.477781	-0.636087	0.449082	-0.406748
3496	0.807106	-9.534709	-2.134366	0.007181	0.014235	-0.012029	0.116107	0.516013	0.344772	0.477715	-0.636100	0.448897	-0.407009
3497	0.949589	-9.535500	-2.029863	0.024182	0.025551	-0.011910	0.115057	0.516842	0.343759	0.477744	-0.635801	0.448726	-0.407630
3498	0.951542	-9.598219	-2.085874	0.000041	0.021190	-0.015638	0.115585	0.515605	0.344646	0.477495	-0.635857	0.448622	-0.407950
3499	1.051360	-9.487988	-1.962904	0.059112	0.013296	-0.024940	0.116241	0.516288	0.343347	0.477963	-0.635439	0.447883	-0.408863
3500	1.016487	-9.636864	-1.973928	0.087743	0.000204	-0.029204	0.114533	0.517532	0.342607	0.478900	-0.634943	0.446696	-0.409837
3501	1.049328	-9.439398	-1.808523	0.175394	-0.013819	-0.029470	0.113883	0.519320	0.338227	0.481039	-0.633665	0.444682	-0.411495
3502	0.965675	-9.659724	-1.714206	0.357122	-0.004084	-0.051924	0.112579	0.522623	0.330760	0.485219	-0.630785	0.440942	-0.415021
3503	0.984843	-9.679248	-1.757853	0.257853	0.009904	-0.057011	0.112826	0.529208	0.324210	0.487941	-0.628722	0.438103	-0.417958
3504	1.085015	-9.192799	-1.298918	0.377709	0.023795	-0.054266	0.112440	0.531957	0.317631	0.492073	-0.625374	0.434387	-0.421995
3505	1.041996	-9.803552	-1.363245	0.551273	0.016880	-0.054899	0.109694	0.538013	0.305936	0.498365	-0.620266	0.429112	-0.427511
3506	1.188556	-9.573354	-1.215268	0.504656	0.004507	-0.041185	0.107591	0.547083	0.292964	0.504258	-0.615590	0.424227	-0.432209
3507	1.164032	-9.630475	-1.081133	0.594214	0.018555	-0.059875	0.107060	0.555046	0.281772	0.510887	-0.609922	0.418433	-0.438068
3508	1.080587	-9.821927	-0.981679	0.597630	-0.012990	-0.037070	0.107597	0.561086	0.267823	0.517976	-0.604271	0.412495	-0.443176
3509	1.234439	-9.925781	-0.731863	0.463409	-0.011363	-0.041640	0.105519	0.567140	0.252617	0.523294	-0.599912	0.407671	-0.447295
3510	1.040507	-10.036844	-0.580064	0.305894	-0.006143	-0.035687	0.105519	0.571533	0.245142	0.526736	-0.597120	0.404347	-0.450000
3511	1.193628	-9.574831	-0.112254	0.415083	-0.004476	-0.052471	0.102386	0.575670	0.234859	0.531256	-0.593214	0.399843	-0.453861
3512	1.070706	-9.877252	-0.222815	0.375672	0.018287	-0.035074	0.102401	0.578555	0.225813	0.535281	-0.589392	0.396116	-0.457366
3513	1.392079	-9.522478	0.211069	0.549253	0.010297	-0.047971	0.101369	0.582681	0.214202	0.541215	-0.583784	0.390527	-0.462354
3514	1.380606	-9.777219	0.246691	0.651291	0.049697	-0.047134	0.100075	0.589280	0.198471	0.547993	-0.576664	0.384378	-0.468418
3515	1.342675	-9.684953	0.435529	0.633318	0.054878	-0.033121	0.098143	0.592454	0.183624	0.554519	-0.569440	0.378545	-0.474289
3516	1.552508	-8.731736	1.232931	1.032378	0.037295	-0.056598	0.094638	0.601264	0.159262	0.565374	-0.558012	0.368368	-0.482990
3517	1.453589	-9.731602	1.193451	1.508407	0.069857	-0.058471	0.092352	0.608152	0.126956	0.580845	-0.540483	0.353670	-0.495394
3518	1.613414	-8.340518	1.909802	1.910932	0.028620	-0.058991	0.093636	0.614614	0.085777	0.600310	-0.518105	0.334113	-0.509474
3519	1.578208	-9.569661	2.559262	2.551533	0.023485	-0.079269	0.092504	0.619455	0.025562	0.624924	-0.487147	0.307049	-0.527142
3520	1.402843	-9.456403	2.970623	2.582452	-0.009952	-0.012129	0.089346	0.618416	-0.045180	0.649181	-0.454511	0.279133	-0.542280
3521	1.309990	-9.312341	4.227556	2.395055	-0.054089	0.028671	0.085979	0.609014	-0.117558	0.670733	-0.423399	0.252294	-0.554255
3522	0.957337	-9.000779	4.541791	1.845423	-0.098921	0.066962	0.086763	0.595876	-0.171497	0.687161	-0.399200	0.230838	-0.561394
3523	1.037356	-8.638528	5.232584	1.735829	-0.143906	0.133004	0.090667	0.580109	-0.213713	0.702690	-0.376189	0.210190	-0.566153
3524	1.219038	-7.895488	5.652911	1.576432	-0.208860	0.136101	0.091698	0.561887	-0.254872	0.716641	-0.355720	0.190242	-0.568944
3525	1.233455	-7.603593	6.764023	1.543867	-0.205731	0.186133	0.093522	0.540918	-0.293478	0.730105	-0.335151	0.170861	-0.570463
3526	1.377004	-6.458121	7.343112	1.357707	-0.170998	0.199179	0.089999	0.512980	-0.327923	0.741808	-0.316546	0.154062	-0.570774
3527	1.476714	-6.045346	8.089589	1.493739	-0.129127	0.186261	0.092596	0.489670	-0.358526	0.753392	-0.295225	0.136085	-0.571597
3528	1.539817	-5.341972	8.606611	1.407106	-0.055738	0.163098	0.096901	0.467450	-0.392515	0.763437	-0.274175	0.119986	-0.572359
3529	1.467348	-4.685818	9.066584	1.385836	0.010748	0.128964	0.098976	0.443046	-0.422213	0.772149	-0.252519	0.104789	-0.573619
3530	1.513832	-4.256361	8.840412	1.268907	0.058084	0.089591	0.100526	0.415761	-0.447006	0.779225	-0.232061	0.091468	-0.574969
3531	1.416683	-4.348154	9.248740	1.244007	0.082609	0.051609	0.098403	0.389182	-0.471607	0.785158	-0.211576	0.078475	-0.576718
3532	1.530902	-2.563956	9.417266	1.011482	0.127081	0.046877	0.101485	0.365726	-0.490811	0.789621	-0.194179	0.068907	-0.577967
3533	1.340672	-2.499080	9.698425	1.046866	0.142220	-0.063773	0.106908	0.344862	-0.509247	0.792548	-0.176004	0.058550	-0.580914
3534	1.485699	-2.804369	9.333183	1.072977	0.147579	-0.090096	0.108007	0.322511	-0.524910	0.794920	-0.157416	0.048015	-0.583966
3535	1.333487	-2.471970	9.107610	1.309398	0.109346	-0.139501	0.109153	0.293717	-0.544008	0.796985	-0.135358	0.033743	-0.587668
3536	1.300802	-2.317577	9.176956	0.875527	0.098770	-0.160285	0.107770	0.268636	-0.557716	0.797276	-0.120396	0.024510	-0.590978
3537	1.013863	-2.253518	8.944654	0.757502	0.060423	-0.182327	0.107651	0.250129	-0.568527	0.796759	-0.107645	0.015812	-0.594422
3538	0.899611	-1.704806	9.555153	0.285914	0.060189	-0.182107	0.107875	0.239299	-0.577711	0.795170	-0.102494	0.012901	-0.597523
3539	0.618512	-2.181287	9.535278	-0.161377	0.044468	-0.205703	0.107064	0.242731	-0.576369	0.792312	-0.104544	0.014873	-0.600908
3540	0.842745	-2.226423	9.503986	0.053309	0.037446	-0.196309	0.106774	0.246846	-0.575028	0.790044	-0.103372	0.014337	-0.604102
3541	0.933835	-2.686136	10.411136	0.355494	0.046004	-0.169545	0.104451	0.241648	-0.576600	0.788651	-0.097231	0.010207	-0.607018
3542	0.992339	-2.226687	9.012438	0.284856	0.053179	-0.136442	0.104103	0.236716	-0.581569	0.787520	-0.092184	0.007245	-0.609313
3543	1.206192	-2.042545	9.214580	0.235486	0.037246	-0.110456	0.102189	0.230283	-0.585881	0.786536	-0.088063	0.004563	-0.611216
3544	1.174078	-1.804366	9.157515	0.460928	0.033804	-0.101716	0.101206	0.221652	-0.590619	0.786066	-0.080471	-0.000796	-0.612882
3545	1.184724	-1.680440	9.598635	0.612782	0.031895	-0.058308	0.101442	0.206568	-0.596215	0.786208	-0.070502	-0.008089	-0.613874
3546	1.358205	-1.058785	9.628317	0.659261	0.054542	-0.038427	0.100888	0.192862	-0.603083	0.786605	-0.059520	-0.015455	-0.614386
3547	1.269636	-0.621933	9.903263	0.545595	0.049219	-0.037403	0.101530	0.176131	-0.609739	0.786678	-0.050398	-0.021633	-0.614923
3548	1.358593	-0.340975	9.987434	0.403440	0.066677	-0.056851	0.102287	0.162691	-0.617013	0.786387	-0.043270	-0.025678	-0.615682
3549	1.400801	0.152328	10.180192	0.317655	0.043921	-0.090078	0.101818	0.154193	-0.619164	0.785458	-0.037772	-0.029208	-0.617071
3550	1.319033	0.205235	9.970023	0.240933	-0.002273	-0.147159	0.100940	0.148988	-0.621794	0.783804	-0.033995	-0.032404	-0.619229
3551	1.256420	0.229681	9.939603	0.120975	0.003805	-0.130364	0.098867	0.144747	-0.621805	0.782159	-0.032053	-0.034186	-0.621314
3552	1.537988	0.438758	9.817014	0.052990	0.003723	-0.129136	0.097435	0.144345	-0.623861	0.780580	-0.031156	-0.034944	-0.623301
3553	1.142304	0.467420	10.315818	0.085173	0.043106	-0.125121	0.096788	0.143526	-0.624767	0.778978	-0.029284	-0.035693	-0.625350
3554	0.961998	0.240383	10.329183	0.224656	0.058017	-0.101132	0.096413	0.141198	-0.626340	0.777866	-0.025053	-0.037732	-0.626796
3555	0.942182	0.192738	9.641488	0.104798	0.066855	-0.087864	0.096832	0.139004	-0.630257	0.776749	-0.022592	-0.038329	-0.628237
3556	0.852528	-0.173542	9.181440	-0.015271	0.016124	-0.053713	0.098387	0.141737	-0.629476	0.776070	-0.022652	-0.037985	-0.629094
3557	0.783570	-0.360724	9.141432	0.056049	-0.045165	-0.014661	0.097598	0.142016	-0.629202	0.775766	-0.022430	-0.039657	-0.629374
3558	0.621115	-0.453386	9.098510	-0.113226	-0.083714	0.012194	0.094188	0.143132	-0.630177	0.775791	-0.025317	-0.039599	-0.629238
3559	0.764777	-0.290533	9.238529	-0.126792	-0.104846	0.034916	0.092576	0.149998	-0.630085	0.775980	-0.028732	-0.039840	-0.628842
3560	0.928897	-0.308006	9.448395	-0.058930	-0.129459	0.052006	0.088632	0.151939	-0.629488	0.776486	-0.031382	-0.041152	-0.628005
3561	1.199468	-0.284195	9.273303	-0.051827	-0.136535	0.066940	0.085475	0.154150	-0.629678	0.777079	-0.034077	-0.042796	-0.627021
3562	1.247328	-0.340315	9.132859	-0.157461	-0.120845	0.087352	0.082294	0.159652	-0.628020	0.777949	-0.038180	-0.042714	-0.625710
3563	1.459660	-0.374488	9.510342	-0.059108	-0.145453	0.084376	0.081759	0.161986	-0.628767	0.778722	-0.041140	-0.044388	-0.624443
3564	1.399635	-0.684721	10.151354	-0.263299	-0.119442	0.114645	0.079092	0.169406	-0.627487	0.779811	-0.046900	-0.042940	-0.622778
3565	1.416047	-0.769855	10.666924	-0.154331	-0.046141	0.163254	0.077477	0.175859	-0.625843	0.781543	-0.050197	-0.041782	-0.620423
3566	1.973215	-0.147301	9.609458	-0.118364	-0.017212	0.165366	0.077445	0.180795	-0.624627	0.783447	-0.052464	-0.040491	-0.617914
3567	2.236747	-0.079235	8.944680	-0.053664	-0.056378	0.111013	0.077947	0.184358	-0.624211	0.784577	-0.054304	-0.040839	-0.616298
3568	1.904695	-0.958801	9.898718	-0.080681	-0.021517	0.128464	0.079643	0.185309	-0.623579	0.786043	-0.056005	-0.040118	-0.614321
3569	1.959871	-0.666323	9.730976	0.001431	-0.007610	0.183792	0.079629	0.187503	-0.623039	0.788137	-0.056483	-0.040305	-0.611576
3570	1.687483	-0.251642	9.365596	0.019435	-0.021418	0.168187	0.081200	0.187768	-0.623319	0.790184	-0.056639	-0.040766	-0.608883
3571	1.343063	-0.496263	10.288588	-0.148928	-0.025068	0.174030	0.081181	0.191334	-0.623543	0.791955	-0.059698	-0.039407	-0.606374
3572	1.167265	-0.095402	10.369213	-0.184598	-0.002255	0.154600	0.082454	0.196812	-0.621693	0.793589	-0.062835	-0.037096	-0.604063
3573	0.815643	0.373621	10.269494	-0.163633	0.012043	0.079227	0.085157	0.204202	-0.619716	0.794224	-0.065539	-0.035069	-0.603062
3574	1.012489	0.230796	9.682173	-0.280559	0.013940	0.032486	0.086034	0.210642	-0.618759	0.794237	-0.069913	-0.031498	-0.602750
3575	1.136898	-0.261427	9.480781	-0.117544	-0.029636	-0.015963	0.086380	0.217084	-0.615589	0.793759	-0.072270	-0.030810	-0.603138
3576	0.873938	-0.558316	9.248928	0.099082	-0.037275	-0.035537	0.085190	0.219834	-0.617100	0.793440	-0.071189	-0.032725	-0.603585
3577	0.773018	-0.494478	9.418757	-0.081641	-0.059174	-0.049230	0.082952	0.221080	-0.616017	0.792612	-0.073270	-0.032957	-0.604410
3578	0.976206	-0.447670	9.513671	-0.201394	-0.044344	-0.078300	0.081358	0.225477	-0.617246	0.791327	-0.077011	-0.031417	-0.605709
3579	1.111709	-0.405673	9.436082	-0.054471	-0.046861	-0.117802	0.079622	0.229874	-0.614843	0.789725	-0.078434	-0.031873	-0.607591
3580	1.540174	-0.591943	9.389390	-0.029206	-0.055601	-0.167161	0.077523	0.230983	-0.616097	0.787600	-0.079529	-0.032736	-0.610155
3581	1.682966	-0.890632	9.603416	-0.125819	-0.062676	-0.181217	0.073027	0.236217	-0.612866	0.785077	-0.082229	-0.032675	-0.613046
3582	1.815603	-0.911198	9.508310	-0.131105	-0.060911	-0.196271	0.069594	0.241173	-0.613544	0.782397	-0.084971	-0.032423	-0.616103
3583	1.831641	-1.049185	10.042501	-0.281512	-0.013861	-0.177856	0.066536	0.247222	-0.610456	0.779631	-0.089519	-0.029679	-0.619097
3584	1.721355	-0.972934	11.101743	-0.022020	0.075279	-0.184428	0.065318	0.252713	-0.608439	0.777338	-0.088887	-0.028639	-0.622114
3585	1.927162	-0.512225	9.704191	-0.075401	0.114025	-0.198713	0.063344	0.254369	-0.608523	0.774718	-0.088607	-0.026499	-0.625507
3586	2.290582	-1.024207	9.942700	-0.025170	0.140210	-0.228431	0.064374	0.257380	-0.608250	0.771869	-0.087188	-0.024492	-0.629298
3587	2.041595	-1.410897	10.267241	0.111591	0.134968	-0.211603	0.066737	0.256819	-0.608680	0.769370	-0.083781	-0.024423	-0.632814
3588	1.895014	-0.937047	9.122814	0.099065	0.126418	-0.179837	0.066088	0.257236	-0.611129	0.767303	-0.080635	-0.024107	-0.635738
3589	1.669564	-0.723621	9.129616	0.040975	0.100265	-0.201392	0.065962	0.257237	-0.612553	0.764756	-0.078772	-0.023674	-0.639049
3590	1.107333	-1.020995	9.549207	0.058843	0.065392	-0.218913	0.065578	0.255593	-0.612563	0.762064	-0.077000	-0.023845	-0.642465
3591	0.806588	-1.215057	9.813924	-0.127347	0.079343	-0.204313	0.063716	0.261501	-0.614162	0.759195	-0.077945	-0.021537	-0.645820
3592	0.708817	-1.395652	10.281317	-0.086422	0.054716	-0.174162	0.062243	0.266858	-0.613828	0.756819	-0.078544	-0.019935	-0.648582
3593	0.743008	-1.320931	9.635417	0.015616	0.053972	-0.164590	0.062229	0.267954	-0.611743	0.754673	-0.077644	-0.019749	-0.651191
3594	0.802100	-1.136215	8.843971	-0.059758	-0.009022	-0.112460	0.060515	0.269608	-0.611441	0.753105	-0.078688	-0.019355	-0.652891
3595	0.971653	-1.056354	8.651170	-0.060037	-0.076516	-0.065154	0.058011	0.272914	-0.612538	0.752086	-0.080662	-0.019968	-0.653806
3596	0.961855	-1.090914	9.121886	0.065726	-0.115224	-0.002710	0.053431	0.271704	-0.612351	0.752103	-0.081248	-0.022638	-0.653626
3597	0.870358	-1.062948	9.382544	-0.012436	-0.129413	0.056616	0.050949	0.271033	-0.613617	0.752732	-0.083234	-0.024442	-0.652587
3598	0.984999	-0.909223	9.609224	-0.098461	-0.139194	0.077094	0.048836	0.273649	-0.613041	0.753501	-0.086639	-0.025198	-0.651226
3599	1.170849	-0.918084	9.545035	0.041046	-0.183831	0.081417	0.044767	0.274219	-0.611937	0.754514	-0.088515	-0.028452	-0.649665
3600	1.705530	-1.106282	9.884389	0.053525	-0.197953	0.072484	0.041888	0.273599	-0.613559	0.755432	-0.090388	-0.032082	-0.648169
3601	2.270070	-1.151393	9.155631	0.055533	-0.209263	0.040572	0.037174	0.273763	-0.615042	0.755886	-0.092378	-0.035997	-0.647153
3602	2.152506	-1.403504	9.780987	0.026906	-0.215439	0.019163	0.029845	0.272157	-0.615337	0.756018	-0.094841	-0.039641	-0.646429
3603	2.262754	-1.528524	10.076597	0.059263	-0.194442	-0.015837	0.026042	0.272314	-0.614889	0.755726	-0.096578	-0.043488	-0.646266
3604	2.051454	-1.380797	10.656890	0.009230	-0.161220	-0.037148	0.021083	0.269736	-0.616914	0.755119	-0.098557	-0.046192	-0.646489
3605	2.022586	-1.363911	10.599656	0.088380	-0.082275	-0.103241	0.016369	0.270037	-0.618526	0.753843	-0.098332	-0.048874	-0.647814
3606	1.686034	-1.108319	9.168375	-0.075708	-0.052008	-0.172874	0.013358	0.269367	-0.618357	0.751398	-0.100045	-0.049093	-0.650371
3607	1.653389	-0.949043	9.261810	-0.057366	-0.060525	-0.275827	0.007812	0.274470	-0.614852	0.747595	-0.101555	-0.049880	-0.654447
3608	1.709972	-1.150550	9.576230	0.111279	-0.090040	-0.390203	0.000375	0.270260	-0.617634	0.742601	-0.100745	-0.053550	-0.659944
3609	1.497317	-1.172997	9.558580	-0.089651	-0.040865	-0.460161	-0.008801	0.270035	-0.616720	0.736253	-0.102238	-0.053935	-0.666760
3610	1.600130	-0.985463	9.800171	-0.163601	-0.037297	-0.533822	-0.015382	0.274734	-0.616316	0.728731	-0.104630	-0.053468	-0.674644
3611	1.684957	-1.283898	9.949814	-0.088103	0.015324	-0.599259	-0.028496	0.275215	-0.614817	0.720419	-0.105160	-0.053304	-0.683444
3612	2.199135	-0.956925	9.648735	-0.327790	0.027437	-0.608092	-0.037465	0.282394	-0.610202	0.711384	-0.108920	-0.049776	-0.692525
3613	2.311068	-0.846274	9.939831	-0.077035	0.081756	-0.650144	-0.041562	0.286529	-0.607247	0.702226	-0.108335	-0.048956	-0.701959
3614	2.679918	-0.572026	9.329385	-0.001453	0.099456	-0.720064	-0.051376	0.284388	-0.608028	0.692158	-0.106314	-0.049168	-0.712178
3615	2.603385	-0.468108	9.297594	0.038255	0.104038	-0.791969	-0.062239	0.282115	-0.608665	0.680955	-0.103641	-0.049989	-0.723228
3616	2.462287	-0.620384	9.477303	0.260391	0.079760	-0.858280	-0.071369	0.275994	-0.611441	0.669053	-0.098142	-0.054508	-0.734687
3617	2.539565	-0.620819	9.531904	0.213835	0.003630	-0.875662	-0.083354	0.264812	-0.613963	0.656478	-0.094410	-0.059370	-0.746055
3618	2.017196	-0.752027	10.123691	-0.128222	-0.031506	-0.843799	-0.097213	0.259401	-0.614975	0.643506	-0.095624	-0.059519	-0.757108
3619	1.401110	-0.432656	9.173795	-0.326982	-0.040060	-0.789494	-0.109048	0.263577	-0.610088	0.630770	-0.099618	-0.056609	-0.767464
3620	0.931159	-0.326036	9.808717	-0.406817	-0.047142	-0.763517	-0.119850	0.270217	-0.605192	0.618109	-0.104671	-0.052538	-0.777319
3621	0.793049	-0.387917	9.669810	-0.514954	-0.045294	-0.787177	-0.136042	0.277981	-0.597351	0.604641	-0.110949	-0.046684	-0.787350
3622	1.062662	-0.514096	9.992871	-0.702475	-0.097738	-0.894588	-0.149896	0.289025	-0.588606	0.588778	-0.120196	-0.038844	-0.798364
3623	1.347730	-0.477128	9.438097	-1.091934	-0.059040	-1.010141	-0.164327	0.305966	-0.574348	0.569743	-0.133151	-0.024425	-0.810597
3624	1.980865	-1.776641	10.016096	-1.207731	-0.064280	-1.149817	-0.184560	0.326640	-0.555946	0.547578	-0.147395	-0.008698	-0.823625
3625	2.192728	-1.842868	9.347816	-1.377436	0.038168	-1.166606	-0.203369	0.348401	-0.534184	0.523996	-0.161546	0.011104	-0.836186
3626	3.682868	-2.147135	9.600622	-0.983487	0.121888	-1.209768	-0.224783	0.368806	-0.514729	0.500346	-0.170089	0.024849	-0.848591
3627	4.200947	-0.616114	9.801205	-0.569646	0.229565	-1.279346	-0.243973	0.371372	-0.503134	0.476393	-0.172535	0.032488	-0.861525
3628	5.102205	-0.873083	9.862572	-0.435280	0.362323	-1.278211	-0.259458	0.370629	-0.496037	0.452454	-0.171293	0.038966	-0.874315
3629	4.262124	-0.816110	9.048574	-0.030643	0.427612	-1.283556	-0.273027	0.360553	-0.497228	0.429376	-0.165196	0.038827	-0.887040
3630	3.689318	-2.900671	8.587359	0.068055	0.437238	-1.143821	-0.286536	0.343347	-0.503937	0.408831	-0.157788	0.037543	-0.898082
3631	2.690042	-3.172868	8.261208	0.352445	0.406528	-0.917790	-0.293192	0.321854	-0.514810	0.393035	-0.148479	0.031540	-0.906908
3632	3.154177	-3.792894	8.817234	0.180752	0.316685	-0.787470	-0.299337	0.302552	-0.525410	0.379008	-0.141882	0.028373	-0.914012
3633	2.067942	-3.080850	9.238532	-0.123194	0.340992	-0.648147	-0.304669	0.296135	-0.526690	0.366564	-0.137186	0.031382	-0.919688
3634	2.430522	-2.680529	8.942007	0.062771	0.283187	-0.624112	-0.306189	0.288601	-0.529723	0.355033	-0.131991	0.030554	-0.924984
3635	2.295664	-2.996562	9.855163	-0.007094	0.225334	-0.651309	-0.310045	0.277513	-0.533275	0.342795	-0.128525	0.030657	-0.930071
3636	2.818229	-2.845410	9.494313	-0.028495	0.176297	-0.671147	-0.312866	0.267654	-0.535145	0.330082	-0.125935	0.030637	-0.935012
3637	1.526365	-2.493111	8.937543	-0.177339	0.089978	-0.608628	-0.318866	0.263297	-0.536265	0.318180	-0.126067	0.033182	-0.939025
3638	1.456286	-2.515218	9.394505	0.088760	-0.014322	-0.534804	-0.325490	0.252359	-0.535754	0.308336	-0.126214	0.030045	-0.942389
3639	1.408376	-2.105367	8.808438	-0.093942	-0.040607	-0.485011	-0.333319	0.245817	-0.535053	0.298983	-0.128098	0.030590	-0.945126
3640	1.835575	-1.804753	9.103805	-0.153225	-0.109121	-0.461092	-0.340505	0.240368	-0.532405	0.289908	-0.131449	0.031625	-0.947457
3641	1.484237	-2.327239	9.591084	-0.312872	-0.130301	-0.398900	-0.347984	0.238897	-0.527509	0.281614	-0.136208	0.036054	-0.949126
3642	1.638880	-2.307309	9.424158	-0.170080	-0.128723	-0.313300	-0.354823	0.239891	-0.522210	0.275272	-0.139928	0.037678	-0.950382
3643	2.007587	-2.085300	9.820060	0.019366	-0.083500	-0.257198	-0.360053	0.236351	-0.520091	0.270521	-0.141804	0.036489	-0.951514
3644	2.422006	-0.879462	10.380684	0.493558	0.030048	-0.228548	-0.361552	0.225251	-0.523031	0.267522	-0.138818	0.026585	-0.953129
3645	2.147417	-0.741848	9.065269	0.112948	0.123181	-0.284597	-0.363832	0.214430	-0.528030	0.262355	-0.136202	0.024606	-0.954994
3646	2.352282	-0.439706	8.507026	0.351296	0.088463	-0.354348	-0.363357	0.202221	-0.531659	0.256467	-0.132934	0.017372	-0.957210
3647	2.381747	-0.396638	9.295522	0.365603	0.077844	-0.377210	-0.365465	0.184267	-0.537120	0.250185	-0.129883	0.010011	-0.959394
3648	1.939986	-0.072804	10.249923	0.029133	0.158149	-0.366857	-0.365949	0.178784	-0.539760	0.243158	-0.126869	0.009269	-0.961609
3649	1.946625	0.168749	10.608318	0.379982	0.233436	-0.378086	-0.364287	0.166708	-0.545609	0.236789	-0.120747	0.002315	-0.964026
3650	2.282393	0.535461	10.263575	0.279870	0.235150	-0.387640	-0.363400	0.152441	-0.551468	0.229945	-0.114996	-0.002922	-0.966381
3651	2.749338	1.011806	9.926169	-0.038379	0.189637	-0.450079	-0.363324	0.142019	-0.556110	0.221147	-0.111631	-0.002280	-0.968828
3652	2.345589	0.621305	9.396456	-0.070272	0.120051	-0.528053	-0.363799	0.134616	-0.558380	0.210706	-0.109682	-0.001581	-0.971375
3653	2.299171	0.199240	9.680389	-0.084562	0.071954	-0.558370	-0.365590	0.126944	-0.558429	0.199649	-0.108777	-0.000869	-0.973811
3654	1.104778	-0.013140	9.541656	-0.192107	0.086200	-0.512081	-0.368311	0.122708	-0.560374	0.189211	-0.107947	0.002089	-0.975983
3655	1.339323	0.048407	9.030859	-0.104688	0.071227	-0.443695	-0.369340	0.117911	-0.558202	0.180295	-0.107083	0.003420	-0.977760
3656	1.670904	-0.530283	9.396247	-0.078248	0.061276	-0.371509	-0.372583	0.112442	-0.558726	0.172790	-0.106287	0.004366	-0.979197
3657	1.972092	-0.291321	9.658346	-0.006791	0.082083	-0.344525	-0.372812	0.106820	-0.559167	0.165998	-0.104836	0.004030	-0.980529
3658	1.904747	-0.248081	9.469570	-0.057120	0.074131	-0.292017	-0.373708	0.104357	-0.561511	0.160106	-0.103691	0.004774	-0.981627
3659	1.881170	-0.166327	9.403423	-0.054445	0.065397	-0.290241	-0.374476	0.100794	-0.560757	0.154267	-0.102708	0.005417	-0.982661
3660	1.518635	-0.200773	9.012028	-0.207601	0.021721	-0.257921	-0.375124	0.099426	-0.560761	0.148692	-0.103045	0.009028	-0.983459
3661	2.057883	-0.424333	8.851000	-0.245256	-0.029170	-0.253297	-0.376973	0.100670	-0.558646	0.143187	-0.104490	0.013205	-0.984076
3662	1.698413	-0.748134	9.797245	-0.193772	-0.034639	-0.192120	-0.379875	0.102879	-0.556765	0.138963	-0.105874	0.016511	-0.984483
3663	1.957774	-0.275977	9.920596	-0.193779	0.026456	-0.173378	-0.381469	0.105218	-0.554644	0.135109	-0.106033	0.019993	-0.984938
3664	2.598880	-0.420219	9.216475	0.058541	0.008960	-0.161235	-0.382238	0.102891	-0.555692	0.132041	-0.105861	0.018512	-0.985401
3665	2.588746	-0.837361	9.629926	0.092331	0.007067	-0.129365	-0.382471	0.097680	-0.555481	0.129669	-0.105646	0.016390	-0.985777
3666	2.335023	-0.870733	9.867247	0.080471	0.059448	-0.070159	-0.384029	0.095631	-0.556515	0.128389	-0.104386	0.014804	-0.986104
3667	2.438848	-0.534748	9.894245	0.212778	0.078617	-0.038248	-0.381365	0.089995	-0.559463	0.128042	-0.102437	0.010690	-0.986406
3668	2.679272	-0.663322	9.359582	0.084917	0.080388	-0.042785	-0.378971	0.084770	-0.561236	0.127300	-0.100741	0.009128	-0.986693
3669	2.435095	-1.032712	9.061847	0.276476	0.035143	-0.068864	-0.377614	0.078318	-0.564043	0.126483	-0.099531	0.003608	-0.986956
3670	2.362284	-1.082813	9.009028	0.120549	0.015770	-0.019831	-0.376793	0.073239	-0.565661	0.126293	-0.099014	0.001222	-0.987038
3671	2.552657	-0.811357	9.390215	-0.051515	-0.026509	0.019285	-0.375213	0.071859	-0.565569	0.126569	-0.099877	0.002241	-0.986914
3672	2.172702	-0.603018	9.698693	-0.030139	-0.014253	0.037259	-0.373905	0.072126	-0.565068	0.127204	-0.100331	0.002868	-0.986785
3673	2.095582	-0.580893	9.658758	-0.105365	0.006704	0.059725	-0.372476	0.074038	-0.564552	0.128169	-0.100682	0.005133	-0.986615
3674	2.091466	-0.475577	9.482166	0.046784	0.043516	0.066281	-0.371950	0.073349	-0.564048	0.129531	-0.099794	0.004448	-0.986531
3675	1.865132	-0.391479	9.665327	0.120038	0.059252	0.091626	-0.367749	0.073053	-0.565670	0.131572	-0.098523	0.002469	-0.986395
3676	1.518262	-0.308508	10.745914	0.130615	0.136057	0.120276	-0.364579	0.070569	-0.568595	0.134166	-0.095587	0.000479	-0.986338
3677	1.641696	0.442312	9.628776	0.148618	0.182565	0.145389	-0.358920	0.068620	-0.572070	0.137310	-0.091773	-0.001658	-0.986266
3678	1.569572	0.180149	8.655485	0.230287	0.106818	0.093711	-0.353774	0.063792	-0.574140	0.139545	-0.089133	-0.005743	-0.986179
3679	1.466367	-0.060465	8.358014	0.061114	0.012385	0.087718	-0.351400	0.062134	-0.575878	0.141381	-0.088911	-0.006749	-0.985931
3680	1.421093	-0.345653	9.362073	-0.012529	-0.036868	0.104560	-0.350091	0.063225	-0.577183	0.143373	-0.089786	-0.006428	-0.985567
3681	1.133913	-0.017997	10.387281	-0.099425	0.001449	0.113008	-0.347751	0.065406	-0.575382	0.145410	-0.090206	-0.004241	-0.985242
3682	1.335104	0.429976	10.318599	-0.173564	0.030285	0.098506	-0.344888	0.068683	-0.574874	0.146933	-0.090219	-0.000557	-0.985023
3683	1.515820	0.382306	10.133847	-0.041824	0.015542	0.051769	-0.344125	0.071420	-0.572395	0.147862	-0.090155	0.000380	-0.984890
3684	1.782077	0.156859	9.446445	-0.097980	-0.007067	0.015921	-0.343869	0.073066	-0.573290	0.147932	-0.090682	0.002312	-0.984829
3685	1.905273	-0.158247	8.961117	-0.282129	-0.034966	-0.017335	-0.343245	0.077588	-0.571699	0.147066	-0.092332	0.007685	-0.984778
3686	2.023356	-0.542654	9.395467	-0.045936	-0.059480	-0.035212	-0.343139	0.080466	-0.569339	0.146263	-0.093743	0.008341	-0.984759
3687	2.150908	-0.264651	9.397563	-0.169430	-0.035087	-0.021907	-0.343940	0.081704	-0.566980	0.145512	-0.095081	0.011481	-0.984710
3688	2.038458	-0.132636	9.811000	0.013222	-0.019266	-0.055713	-0.346307	0.082951	-0.566673	0.144402	-0.095533	0.011051	-0.984835
3689	2.364258	-0.165673	10.062551	0.049177	-0.001815	-0.094270	-0.344326	0.080471	-0.567116	0.142637	-0.095612	0.009812	-0.985097
3690	2.239949	0.015144	9.887864	-0.088428	0.029778	-0.119753	-0.345092	0.077184	-0.567526	0.140055	-0.095399	0.011403	-0.985471
3691	2.426146	-0.280185	9.738669	-0.050647	0.042110	-0.158317	-0.344810	0.074165	-0.568468	0.136832	-0.094937	0.012102	-0.985960
3692	2.425742	-0.342187	9.910992	0.071087	0.070125	-0.166157	-0.344780	0.069776	-0.569808	0.133636	-0.093497	0.010569	-0.986554
3693	2.394568	-0.658545	10.196010	0.019141	0.087550	-0.159484	-0.342794	0.065650	-0.568841	0.130518	-0.091972	0.010011	-0.987120
3694	1.550586	-0.502424	10.334859	0.040533	0.102599	-0.139606	-0.340141	0.061522	-0.571386	0.127782	-0.089967	0.009215	-0.987670
3695	1.104390	-0.396353	9.277707	-0.102645	0.084471	-0.110576	-0.339338	0.059873	-0.573489	0.125401	-0.088767	0.011157	-0.988064
3696	1.224864	-0.756901	8.868782	-0.104548	0.026739	-0.093276	-0.338666	0.056714	-0.572882	0.123307	-0.088620	0.013121	-0.988317
3697	1.365806	-0.657033	9.640146	-0.201438	-0.027791	-0.073071	-0.338286	0.059044	-0.573124	0.121511	-0.089848	0.016834	-0.988372
3698	1.442253	-0.095019	9.581061	-0.280178	-0.033091	-0.069165	-0.339364	0.062889	-0.570865	0.119593	-0.091303	0.022164	-0.988367
3699	0.954014	-0.191778	10.514206	-0.126242	-0.013783	-0.098708	-0.338332	0.064940	-0.569434	0.117407	-0.092040	0.024349	-0.988510
3700	1.156395	-0.244803	10.206641	-0.326529	0.029938	-0.107123	-0.340704	0.067148	-0.569247	0.114612	-0.092363	0.030674	-0.988632
3701	1.603900	-0.452161	9.604400	-0.347801	0.026504	-0.137414	-0.340620	0.074279	-0.567363	0.111218	-0.092808	0.037238	-0.988752
3702	1.228460	-0.956377	9.712390	-0.315634	0.014358	-0.137216	-0.342617	0.079227	-0.566506	0.107867	-0.093425	0.043251	-0.988820
3703	1.106201	-1.184862	10.186654	-0.212097	0.026470	-0.092380	-0.342527	0.084437	-0.563215	0.105597	-0.093487	0.047230	-0.988878
3704	1.522034	-1.098167	9.710630	0.134954	0.035199	-0.052907	-0.342639	0.081695	-0.564277	0.104742	-0.092654	0.044531	-0.989172
3705	1.717630	-1.088472	9.447104	0.018596	0.059609	-0.029044	-0.342086	0.077578	-0.565882	0.104125	-0.091507	0.044142	-0.989361
3706	1.787797	-1.052111	8.932628	-0.120105	0.054371	-0.012453	-0.341308	0.079769	-0.566909	0.103550	-0.090789	0.046607	-0.989375
3707	1.917916	-1.091494	8.969504	-0.130985	0.035016	0.012022	-0.340150	0.082917	-0.565859	0.103497	-0.090423	0.049208	-0.989288
3708	1.955281	-1.271881	9.063236	-0.017432	-0.009607	0.012638	-0.340542	0.083194	-0.566628	0.103673	-0.090734	0.049554	-0.989224
3709	1.919629	-1.209826	9.602578	0.070077	-0.026358	0.031731	-0.340522	0.079216	-0.565889	0.104439	-0.091171	0.048097	-0.989175
3710	2.152997	-0.986095	9.430105	-0.001503	-0.028176	0.037351	-0.341564	0.078673	-0.566916	0.105127	-0.091792	0.048135	-0.989043
3711	2.140974	-0.976623	9.351011	-0.105244	-0.056144	0.020640	-0.344193	0.078823	-0.564801	0.105389	-0.093231	0.050051	-0.988785
3712	1.848377	-1.391129	9.906317	-0.175304	-0.096508	0.050815	-0.346191	0.082811	-0.562138	0.106097	-0.095554	0.053408	-0.988312
3713	1.442928	-2.046026	10.212300	0.110786	-0.124433	0.080096	-0.347514	0.085012	-0.562226	0.108013	-0.097808	0.051064	-0.988008
3714	1.121415	-2.118419	10.887142	0.422637	-0.084343	0.163648	-0.349175	0.077065	-0.561631	0.112108	-0.098489	0.042846	-0.987874
3715	1.362530	-1.114056	9.613292	0.312600	-0.040560	0.214274	-0.350308	0.070214	-0.563756	0.116965	-0.098471	0.037000	-0.987549
3716	1.318333	-1.525324	8.714949	-0.045021	-0.047353	0.174583	-0.350420	0.067472	-0.564689	0.120127	-0.099472	0.038136	-0.987026
3717	1.687141	-1.944914	8.507476	0.058799	-0.105082	0.153790	-0.351344	0.068574	-0.564664	0.123333	-0.101352	0.037099	-0.986479
3718	1.701047	-1.696548	8.752936	0.105145	-0.161170	0.171590	-0.352922	0.067621	-0.561538	0.126820	-0.104235	0.034989	-0.985813
3719	1.936677	-1.195000	9.775633	-0.072257	-0.154585	0.202052	-0.354504	0.068177	-0.559694	0.130735	-0.107390	0.036550	-0.984906
3720	2.502560	-0.422874	10.462141	-0.002492	-0.109402	0.206221	-0.356637	0.073125	-0.557538	0.134619	-0.109489	0.036773	-0.984143
3721	2.435237	-0.377178	10.290215	0.062240	-0.055843	0.158456	-0.358449	0.067922	-0.555487	0.137894	-0.110389	0.035787	-0.983625
3722	1.874695	-0.405882	9.698724	0.053650	-0.019559	0.106711	-0.359244	0.069847	-0.556234	0.139874	-0.110638	0.034930	-0.983349
3723	1.238060	-0.285798	9.592646	0.050251	-0.016646	0.071668	-0.358702	0.066552	-0.556016	0.141375	-0.110820	0.034048	-0.983144
3724	1.156218	-0.246962	9.500072	-0.046135	-0.027876	0.017209	-0.358708	0.066825	-0.554716	0.141493	-0.111581	0.034918	-0.983011
3725	1.110562	-0.552165	9.463313	-0.324334	-0.048001	-0.003444	-0.359783	0.071357	-0.554396	0.140685	-0.113420	0.041113	-0.982677
3726	1.407794	-0.850951	9.253040	-0.180354	-0.076901	0.007929	-0.361923	0.076854	-0.550939	0.140427	-0.115528	0.044455	-0.982322
3727	1.686705	-1.025505	9.510578	-0.130329	-0.105022	0.008948	-0.365617	0.079066	-0.547620	0.140341	-0.117893	0.046699	-0.981950
3728	2.489580	-0.871605	9.976451	-0.123152	-0.058102	0.006306	-0.365386	0.082492	-0.544218	0.140178	-0.119471	0.048964	-0.981672
3729	2.499675	-0.800498	9.659957	0.104513	0.003415	-0.055238	-0.366955	0.081952	-0.544459	0.139291	-0.119132	0.046709	-0.981949
3730	2.445877	-0.896152	9.702579	0.059971	0.064723	-0.081780	-0.367455	0.078664	-0.546040	0.137723	-0.117867	0.045510	-0.982379
3731	2.408990	-1.315451	9.342401	0.001100	0.113842	-0.099721	-0.366766	0.073723	-0.547655	0.135618	-0.115710	0.045477	-0.982930
3732	1.998693	-1.275015	8.935455	0.215789	0.086075	-0.085780	-0.365557	0.070014	-0.550044	0.134295	-0.113606	0.041265	-0.983542
3733	2.302969	-1.276830	9.117857	0.229921	0.043898	-0.063015	-0.364598	0.064250	-0.552708	0.133500	-0.112186	0.036645	-0.983997
3734	2.600665	-0.861286	9.701645	0.187777	0.062889	-0.050935	-0.363903	0.058623	-0.554849	0.132809	-0.110580	0.032999	-0.984401
3735	2.627412	-0.514475	10.671562	0.109940	0.098648	-0.070672	-0.363174	0.053549	-0.556168	0.131560	-0.108434	0.030840	-0.984877
3736	2.241030	-0.498990	10.031011	-0.088410	0.136545	-0.103569	-0.362370	0.051762	-0.558273	0.129178	-0.106137	0.032712	-0.985382
3737	1.459729	-1.004906	9.335001	0.035054	0.112437	-0.092036	-0.360519	0.049970	-0.559875	0.127327	-0.103922	0.032012	-0.985882
3738	0.368637	-1.635882	9.423676	-0.103008	0.086353	-0.045356	-0.358546	0.049823	-0.561721	0.126106	-0.102607	0.034164	-0.986104
3739	-0.070993	-1.674229	9.919688	-0.373767	0.031841	0.045991	-0.358058	0.055856	-0.561021	0.126155	-0.102793	0.041695	-0.985789
3740	0.558229	-1.135942	9.802691	-0.243330	-0.012126	0.081952	-0.356292	0.066547	-0.558608	0.127245	-0.103675	0.046623	-0.985336
3741	1.315536	-0.579695	9.593472	-0.137461	-0.059372	0.012831	-0.358407	0.068752	-0.557257	0.127189	-0.105022	0.049186	-0.985076
3742	3.893655	-0.360305	10.047186	0.251316	-0.098327	-0.112986	-0.360230	0.065468	-0.555187	0.125558	-0.106527	0.043739	-0.985380
3743	5.068691	-2.171183	9.948940	-0.261024	0.008112	-0.165520	-0.362326	0.065617	-0.556062	0.121697	-0.107204	0.048499	-0.985568
3744	2.527926	-1.551964	9.338722	-0.061608	0.031657	-0.112851	-0.363652	0.067819	-0.555242	0.119245	-0.106935	0.049546	-0.985845
3745	0.679877	-1.326327	9.201051	-0.140716	0.026751	-0.026486	-0.363911	0.067546	-0.555500	0.118360	-0.106790	0.052305	-0.985825
3746	0.623832	-1.056810	9.106101	0.296268	-0.029349	0.080547	-0.364684	0.065356	-0.556029	0.120554	-0.106678	0.046562	-0.985859
3747	1.246530	-1.108625	9.479841	0.175197	-0.045501	0.126984	-0.364119	0.059180	-0.557525	0.123419	-0.106985	0.043252	-0.985622
3748	2.883326	0.187522	9.656056	0.016191	-0.077434	0.062915	-0.365567	0.059187	-0.555817	0.124703	-0.108514	0.042873	-0.985310
3749	2.886102	-0.442149	9.814615	0.423987	-0.069976	-0.095473	-0.368411	0.052480	-0.556359	0.123754	-0.108930	0.034027	-0.985729
3750	3.070587	-0.636683	9.589691	-0.084858	-0.013160	-0.130788	-0.369695	0.048646	-0.557674	0.120953	-0.109585	0.035377	-0.985956
3751	2.255315	-0.492773	8.954316	0.128179	-0.003110	-0.128910	-0.373595	0.043180	-0.558188	0.118661	-0.109498	0.032422	-0.986346
3752	2.131870	-0.880601	9.227293	-0.079571	-0.013739	-0.104076	-0.374623	0.039893	-0.558854	0.116382	-0.110121	0.033728	-0.986504
3753	1.624958	-0.868369	9.575467	-0.163036	-0.006802	-0.055167	-0.376224	0.043605	-0.556848	0.114903	-0.110732	0.036678	-0.986504
3754	1.595625	-0.914220	9.450226	-0.060076	-0.025948	-0.072107	-0.377295	0.046353	-0.554859	0.113328	-0.111533	0.037639	-0.986560
3755	1.051341	-0.717297	9.538896	0.027674	-0.048485	-0.094257	-0.378858	0.044715	-0.555241	0.111517	-0.112503	0.036649	-0.986693
3756	0.631444	-1.362822	9.727354	0.083000	-0.055426	-0.072741	-0.380694	0.044725	-0.554954	0.110276	-0.113562	0.034718	-0.986781
3757	1.390358	0.524984	17.105976	-1.595185	-0.255608	-0.004633	-0.388467	0.049979	-0.552450	0.106598	-0.121917	0.065430	-0.984628
3758	2.108263	-0.865086	11.094977	0.161020	-0.173591	0.015144	-0.390299	0.067271	-0.543693	0.107491	-0.125069	0.061920	-0.984362
3759	2.461789	-1.314001	8.337482	0.080265	0.028156	0.001050	-0.391575	0.060967	-0.543606	0.107592	-0.124201	0.060215	-0.984567
3760	3.091009	-1.816820	9.104917	-0.117513	0.104745	0.008389	-0.390277	0.064528	-0.545665	0.107315	-0.122479	0.062769	-0.984653
3761	3.095788	-1.813076	8.768468	0.492606	0.043705	0.019671	-0.388950	0.062051	-0.546229	0.108786	-0.120480	0.053051	-0.985310
3762	2.598231	-1.846321	9.212168	0.059271	0.048769	0.071296	-0.387078	0.056829	-0.548124	0.110259	-0.119412	0.052155	-0.985324
3763	2.630977	-1.322013	9.294815	0.170033	0.090635	0.125221	-0.384940	0.052018	-0.552094	0.112986	-0.117114	0.049175	-0.985444
3764	2.235795	-0.871404	9.353873	0.395626	0.056751	0.089943	-0.383572	0.043506	-0.554533	0.115596	-0.115107	0.041709	-0.985722
3765	1.670278	-0.615555	9.782257	0.123674	0.066413	0.072348	-0.381179	0.038829	-0.556690	0.117192	-0.113434	0.039440	-0.985821
3766	1.971828	-0.315104	9.703803	0.096907	0.085596	0.065145	-0.379369	0.043347	-0.556803	0.118604	-0.111565	0.037870	-0.985927
3767	1.743701	-0.489936	10.150760	0.186647	0.080517	-0.008215	-0.376440	0.036610	-0.558599	0.118727	-0.109500	0.034171	-0.986279
3768	1.657229	-0.420097	9.960052	-0.176484	0.091030	-0.028402	-0.375367	0.033450	-0.560592	0.117687	-0.108240	0.037799	-0.986410
3769	1.811199	-0.483004	9.443710	-0.090332	0.040506	-0.086162	-0.374594	0.036464	-0.561482	0.115684	-0.107656	0.039273	-0.986653
3770	1.858472	-0.627508	9.499319	-0.099430	0.007182	-0.065246	-0.375253	0.036193	-0.560178	0.114153	-0.107893	0.041104	-0.986731
3771	2.228194	-0.924008	9.435043	-0.181788	-0.020932	-0.064356	-0.375156	0.041405	-0.558831	0.112433	-0.108722	0.044281	-0.986700
3772	2.245590	-1.202205	9.739307	-0.103231	-0.000060	-0.028530	-0.376093	0.044977	-0.559041	0.111623	-0.109078	0.046248	-0.986663
3773	2.192607	-0.832613	9.345078	-0.053143	0.010500	-0.008640	-0.375574	0.045660	-0.558782	0.111259	-0.108970	0.047080	-0.986677
3774	2.132543	-0.793366	9.442177	-0.101381	0.003534	-0.030141	-0.375318	0.046482	-0.558259	0.110415	-0.109252	0.049016	-0.986646
3775	1.846797	-0.904467	9.347236	-0.101345	0.000156	-0.037137	-0.375334	0.047852	-0.555911	0.109393	-0.109485	0.050701	-0.986649
3776	1.950467	-0.935693	9.624756	-0.022646	0.000087	-0.036608	-0.376128	0.049778	-0.556788	0.108599	-0.109668	0.051061	-0.986698
3777	2.030175	-0.931573	9.602487	-0.072690	0.028065	-0.041300	-0.375086	0.051144	-0.557309	0.107526	-0.109291	0.052222	-0.986796
3778	1.952406	-0.994197	9.374132	0.027495	0.021143	-0.031767	-0.376126	0.050190	-0.558081	0.106915	-0.108946	0.051649	-0.986931
3779	1.968525	-1.109243	9.545702	0.006017	-0.003374	-0.043500	-0.376512	0.048957	-0.558087	0.106003	-0.109025	0.051184	-0.987045
3780	2.058027	-1.085979	9.516358	-0.052211	-0.006946	-0.028098	-0.375996	0.049915	-0.557437	0.105319	-0.109399	0.052133	-0.987027
3781	2.110446	-1.182744	9.466729	-0.056680	-0.012196	-0.029946	-0.376527	0.050466	-0.556257	0.104550	-0.109782	0.052922	-0.987024
3782	2.149625	-1.103944	9.380781	-0.015627	-0.009618	-0.003196	-0.377840	0.050747	-0.556234	0.104440	-0.110106	0.053197	-0.986985
3783	2.191322	-1.015109	9.436717	0.066692	-0.006993	-0.004345	-0.377457	0.052803	-0.556609	0.104445	-0.110119	0.051615	-0.987067
3784	2.082741	-1.004602	9.449791	0.039863	0.014895	-0.000902	-0.376925	0.051566	-0.556888	0.104479	-0.109841	0.050850	-0.987134
3785	2.019360	-1.099270	9.790506	-0.022772	0.020968	-0.008393	-0.377706	0.051434	-0.558175	0.104178	-0.109496	0.051083	-0.987192
3786	2.026874	-1.060905	9.771657	-0.047790	-0.013997	-0.025439	-0.376656	0.050055	-0.556388	0.103562	-0.109996	0.051935	-0.987157
3787	1.999571	-1.161959	9.689021	-0.156953	-0.017503	-0.023614	-0.377460	0.053077	-0.556087	0.102704	-0.110703	0.054706	-0.987018
3788	2.241354	-1.115908	9.634594	-0.139044	-0.024550	-0.027096	-0.377474	0.054448	-0.554258	0.101865	-0.111601	0.057334	-0.986854
3789	2.095441	-1.259195	9.595754	0.011269	-0.029704	-0.027766	-0.377746	0.056234	-0.554625	0.101315	-0.112220	0.056751	-0.986875
3790	2.038350	-1.134135	9.448685	-0.026375	-0.005231	-0.001471	-0.378013	0.055822	-0.552420	0.101211	-0.112476	0.057251	-0.986827
3791	2.260540	-1.126429	9.389179	-0.026417	-0.000063	0.010820	-0.380116	0.057755	-0.554056	0.101306	-0.112553	0.057556	-0.986791
3792	2.109879	-1.259896	9.403364	0.076453	-0.012243	0.011544	-0.379984	0.057755	-0.554317	0.101699	-0.112725	0.056042	-0.986818
3793	2.114921	-1.231000	9.427685	0.011091	-0.005296	0.023433	-0.379329	0.057751	-0.554068	0.102134	-0.112823	0.055631	-0.986785
3794	2.179853	-1.269799	9.489162	-0.047008	0.013928	0.014238	-0.378413	0.057746	-0.553692	0.102271	-0.112727	0.056613	-0.986726
3795	2.078154	-1.312055	9.568860	0.023698	0.013979	0.006844	-0.378011	0.057608	-0.555905	0.102387	-0.112444	0.055965	-0.986783
3796	2.134130	-1.250017	9.549865	-0.010352	0.029667	0.023391	-0.378547	0.058021	-0.553169	0.102770	-0.111952	0.056276	-0.986782
3797	2.109295	-1.346051	9.541765	-0.133854	0.024384	0.027747	-0.378822	0.060904	-0.554304	0.102937	-0.111770	0.058816	-0.986637
3798	2.148267	-1.298312	9.522752	-0.080157	0.032264	0.028165	-0.377529	0.064052	-0.554162	0.103254	-0.111363	0.060520	-0.986547
3799	2.196905	-1.250545	9.537301	0.047689	0.017365	0.045780	-0.375697	0.064591	-0.554314	0.104191	-0.110934	0.059504	-0.986558
3800	2.067001	-1.182198	9.534401	0.025356	0.017413	0.038621	-0.375427	0.063904	-0.555492	0.104967	-0.110590	0.059118	-0.986538
3801	1.975698	-1.123333	9.675252	0.059319	0.017407	0.043310	-0.374402	0.067603	-0.554693	0.105879	-0.110137	0.057860	-0.986566
3802	1.975882	-1.099136	9.723593	0.089715	0.003404	0.043485	-0.374903	0.064588	-0.556531	0.106911	-0.109927	0.056185	-0.986575
3803	1.948532	-1.202954	9.523169	-0.027399	0.013956	0.030325	-0.374249	0.063623	-0.554475	0.107377	-0.109738	0.056599	-0.986521
3804	2.032844	-1.230159	9.493289	0.155185	0.000026	0.013951	-0.373195	0.063069	-0.555015	0.107972	-0.109486	0.053560	-0.986654
3805	2.018435	-1.220301	9.534382	0.118471	-0.026233	0.011832	-0.374210	0.058411	-0.557121	0.108438	-0.109799	0.050974	-0.986705
3806	2.151605	-1.168524	9.502586	-0.046956	0.010461	0.001919	-0.374349	0.059509	-0.556719	0.108338	-0.109790	0.051920	-0.986668
3807	2.353801	-1.256744	9.483006	0.052411	0.003466	-0.011559	-0.373951	0.059096	-0.557248	0.108172	-0.109705	0.050658	-0.986761
3808	2.003219	-1.316888	9.369984	0.034522	0.003585	-0.009832	-0.374072	0.057038	-0.556748	0.108027	-0.109667	0.049955	-0.986817
3809	2.046944	-1.278895	9.321979	-0.028168	0.031511	0.012719	-0.375126	0.058142	-0.557240	0.108138	-0.109184	0.050418	-0.986835
3810	2.071175	-1.273642	9.528507	0.181189	0.042017	0.012509	-0.374058	0.055942	-0.559093	0.108716	-0.108047	0.046952	-0.987068
3811	1.913232	-1.075138	9.546571	0.088061	0.040241	0.029535	-0.373477	0.046061	-0.559199	0.109406	-0.107123	0.045185	-0.987174
3812	2.030420	-0.897866	9.614888	0.115805	0.034957	0.025312	-0.371365	0.044404	-0.560804	0.110093	-0.106254	0.043021	-0.987289
3813	1.872948	-0.964537	9.432836	0.148951	0.026318	0.018511	-0.370319	0.045634	-0.562104	0.110705	-0.105478	0.039995	-0.987431
3814	1.816904	-0.699389	9.482029	0.120374	0.050822	0.014055	-0.368994	0.042608	-0.561116	0.111174	-0.104294	0.037752	-0.987592
3815	1.940529	-0.637374	9.628271	0.197333	0.050789	0.007539	-0.367387	0.037935	-0.563262	0.111643	-0.102927	0.033786	-0.987826
3816	1.814861	-0.650939	9.590748	0.152610	0.047329	0.004593	-0.367892	0.036019	-0.565607	0.111992	-0.101746	0.030878	-0.988004
3817	2.017471	-0.685815	9.713567	0.141985	0.043810	-0.024647	-0.368132	0.032316	-0.565900	0.111712	-0.100656	0.027920	-0.988235
3818	1.997868	-0.724291	9.665229	0.050693	0.052529	-0.014707	-0.365881	0.029149	-0.567391	0.111468	-0.099611	0.026997	-0.988394
3819	1.951409	-0.801283	9.537374	-0.044186	0.059513	-0.001274	-0.364839	0.030241	-0.567137	0.111273	-0.098621	0.027811	-0.988493
3820	1.977868	-0.815884	9.548994	0.097142	0.052527	0.005007	-0.362718	0.027212	-0.569014	0.111508	-0.097462	0.026009	-0.988631
3821	1.934725	-0.772150	9.583514	0.084583	0.042020	0.008423	-0.364271	0.025027	-0.571347	0.111772	-0.096536	0.024270	-0.988736
3822	1.910660	-0.762209	9.627094	0.041698	0.043790	-0.005973	-0.360856	0.023362	-0.570377	0.111686	-0.095677	0.023523	-0.988847
3823	2.010263	-0.680933	9.718492	0.045272	0.028879	-0.011304	-0.360709	0.021441	-0.571825	0.111494	-0.095120	0.022505	-0.988946
3824	1.824492	-0.660121	9.758785	-0.037956	0.010533	-0.013680	-0.360326	0.022810	-0.571298	0.111119	-0.095100	0.023245	-0.988973
3825	1.844307	-0.586141	9.620078	-0.088932	0.015790	-0.013139	-0.360985	0.023363	-0.571024	0.110642	-0.095101	0.024855	-0.988988
3826	1.766752	-0.626393	9.629897	-0.055844	0.014064	-0.010246	-0.359428	0.026510	-0.571535	0.110300	-0.095050	0.025963	-0.989002
3827	1.902360	-0.567766	9.485208	-0.085337	0.045531	-0.004204	-0.359953	0.026376	-0.571269	0.109991	-0.094452	0.027584	-0.989050
3828	1.824485	-0.655825	9.590609	-0.028125	0.043781	0.003259	-0.358000	0.028560	-0.570888	0.109951	-0.093744	0.028235	-0.989103
3829	1.727581	-0.702913	9.675016	-0.053321	0.043718	0.032171	-0.357738	0.028558	-0.570892	0.110424	-0.093091	0.029290	-0.989082
3830	1.693313	-0.767577	9.676971	-0.164353	0.032288	0.047179	-0.356845	0.033219	-0.571378	0.111004	-0.092885	0.032692	-0.988930
3831	1.689200	-0.666616	9.649329	-0.082193	0.020865	0.079481	-0.356084	0.037879	-0.571603	0.112369	-0.092709	0.034357	-0.988735
3832	1.747310	-0.645343	9.675508	-0.003541	0.012078	0.094988	-0.354381	0.037595	-0.570853	0.114207	-0.092511	0.034622	-0.988534
3833	1.742914	-0.587342	9.755519	0.094805	0.027792	0.114278	-0.352954	0.040194	-0.570849	0.116579	-0.091771	0.032854	-0.988387
3834	2.120401	-0.472706	9.667065	0.162952	0.027786	0.084727	-0.352411	0.037997	-0.572695	0.118511	-0.090883	0.029844	-0.988334
3835	1.980191	-0.497802	9.754501	0.109364	0.017357	0.057898	-0.351864	0.034153	-0.573000	0.119802	-0.090375	0.027638	-0.988289
3836	1.810285	-0.617084	9.639241	0.016581	0.052517	0.011558	-0.349351	0.031534	-0.574879	0.120004	-0.089389	0.027448	-0.988360
3837	1.649734	-0.779644	9.552241	-0.017413	0.066566	0.015784	-0.348176	0.033037	-0.576179	0.120207	-0.088237	0.027795	-0.988429
3838	1.518814	-0.851011	9.475648	-0.051383	0.073619	0.012945	-0.347535	0.035641	-0.576293	0.120307	-0.086996	0.029001	-0.988492
3839	1.561704	-0.932960	9.527206	0.034450	0.084085	0.027676	-0.345832	0.036455	-0.577089	0.120828	-0.085360	0.028408	-0.988589
3840	1.595532	-0.932924	9.625447	0.020004	0.078743	0.052212	-0.342415	0.035614	-0.578445	0.121823	-0.083823	0.028282	-0.988601
3841	1.745848	-0.851949	9.747645	0.061162	0.062951	0.044493	-0.340715	0.037252	-0.580011	0.122737	-0.082537	0.027157	-0.988628
3842	1.585430	-0.662943	9.799267	0.194525	0.045557	0.028745	-0.338850	0.032990	-0.581378	0.123576	-0.081240	0.023460	-0.988726
3843	1.317919	-0.584487	9.605412	-0.024606	0.043895	0.016669	-0.337796	0.031886	-0.581145	0.123811	-0.080549	0.023941	-0.988741
3844	1.489460	-0.575709	9.767452	0.068485	0.029875	-0.000380	-0.337128	0.030786	-0.582982	0.123871	-0.079887	0.022650	-0.988818
3845	1.352149	-0.526869	9.658650	-0.067512	0.029895	0.002207	-0.336730	0.029686	-0.582480	0.123757	-0.079577	0.023922	-0.988827
3846	1.555834	-0.408145	9.677484	-0.088918	0.025486	-0.013863	-0.335836	0.034347	-0.583485	0.123302	-0.079397	0.025712	-0.988854
3847	1.729903	-0.384838	9.878120	0.127637	0.010614	-0.030014	-0.336869	0.031196	-0.582722	0.122868	-0.079010	0.023009	-0.989005
3848	1.312606	-0.651820	9.595071	-0.067332	0.035259	-0.034793	-0.336071	0.029821	-0.583915	0.122029	-0.078592	0.024363	-0.989110
3849	1.330923	-0.791471	9.590904	-0.036947	0.059731	-0.020419	-0.334645	0.032282	-0.583394	0.121500	-0.077622	0.025066	-0.989234
3850	1.433068	-0.688913	9.569573	0.112417	0.064958	-0.005222	-0.333052	0.029942	-0.585256	0.121513	-0.076164	0.022982	-0.989397
3851	1.646107	-0.611290	9.542192	0.091778	0.071856	0.011348	-0.333806	0.025145	-0.586589	0.121810	-0.074633	0.021222	-0.989516
3852	1.655280	-0.683143	9.663852	0.016675	0.091082	0.001157	-0.331183	0.025132	-0.587148	0.121789	-0.072888	0.021107	-0.989651
3853	1.264281	-0.656252	9.595437	0.005932	0.103440	0.008297	-0.328432	0.027039	-0.589764	0.121888	-0.070948	0.021131	-0.989779
3854	1.114802	-0.621645	9.520222	0.050634	0.127971	0.025508	-0.325271	0.025376	-0.591384	0.122383	-0.068379	0.020468	-0.989913
3855	1.342533	-0.526279	9.826965	0.056023	0.131366	0.014048	-0.321598	0.024670	-0.590928	0.122653	-0.065754	0.019585	-0.990075
3856	1.343138	-0.444273	9.904806	0.005862	0.105952	0.017130	-0.319347	0.023014	-0.594609	0.122929	-0.063733	0.019741	-0.990170
3857	1.318957	-0.444510	9.765625	-0.026371	0.105085	0.025714	-0.316332	0.022998	-0.594655	0.123334	-0.061832	0.020437	-0.990226
3858	1.227051	-0.467622	9.838249	0.077337	0.084103	0.035227	-0.314362	0.023262	-0.596238	0.124065	-0.060059	0.019147	-0.990270
3859	0.980687	-0.475492	9.782607	0.075617	0.070228	0.017614	-0.312253	0.021605	-0.596805	0.124448	-0.058595	0.017728	-0.990336
3860	0.961607	-0.439529	9.696669	0.079082	0.066691	0.044077	-0.309883	0.021045	-0.598921	0.125362	-0.057159	0.016369	-0.990328
3861	0.812086	-0.412020	9.659823	0.118495	0.054531	0.032035	-0.308960	0.019942	-0.598687	0.126080	-0.055875	0.014083	-0.990345
3862	0.903815	-0.417408	9.704631	0.027264	0.050992	0.022516	-0.307504	0.018700	-0.600537	0.126513	-0.054888	0.013687	-0.990351
3863	1.024832	-0.379689	9.764101	0.111364	0.029982	0.015974	-0.305519	0.015672	-0.600986	0.126910	-0.054106	0.011469	-0.990371
3864	1.067639	-0.473620	9.829943	0.015643	0.022950	0.008168	-0.304988	0.014434	-0.601006	0.127052	-0.053708	0.011216	-0.990377
3865	1.092164	-0.423083	9.902409	-0.025509	0.001937	-0.001019	-0.305393	0.015533	-0.599433	0.126973	-0.053837	0.011631	-0.990376
3866	1.208707	-0.328302	9.734267	0.034459	0.007198	0.001188	-0.305507	0.013888	-0.601522	0.127002	-0.053704	0.010958	-0.990387
3867	1.155242	-0.378194	9.799042	0.034463	-0.006782	-0.005908	-0.306292	0.013069	-0.600740	0.126895	-0.053867	0.010160	-0.990400
3868	1.174481	-0.385876	9.695449	0.002259	0.000217	-0.002597	-0.306692	0.014168	-0.600464	0.126817	-0.053956	0.010103	-0.990406
3869	1.140146	-0.462338	9.771770	0.020079	-0.013805	0.007168	-0.306692	0.013619	-0.599691	0.126960	-0.054302	0.009597	-0.990374
3870	1.085348	-0.358530	9.759016	-0.062261	0.007159	0.019899	-0.306427	0.012794	-0.599185	0.127251	-0.054413	0.010861	-0.990317
3871	1.073258	-0.360856	9.754288	-0.017564	0.014150	0.030827	-0.305640	0.013339	-0.600229	0.127817	-0.054299	0.011202	-0.990247
3872	0.981759	-0.326320	9.803538	0.046854	0.008939	0.028668	-0.304868	0.014981	-0.598668	0.128404	-0.054093	0.010318	-0.990192
3873	1.093176	-0.279030	9.822347	0.011108	0.001919	0.016902	-0.304985	0.013473	-0.600237	0.128729	-0.054150	0.010045	-0.990149
3874	1.054176	-0.329307	9.798073	-0.040712	-0.013779	-0.003797	-0.306042	0.014301	-0.599305	0.128578	-0.054626	0.010802	-0.990135
3875	0.967163	-0.340696	9.784273	-0.046026	-0.006729	-0.013479	-0.306831	0.014580	-0.598902	0.128240	-0.055004	0.011609	-0.990149
3876	1.053941	-0.360712	9.752052	-0.065698	-0.027733	-0.021658	-0.307630	0.015955	-0.597449	0.127712	-0.055824	0.012805	-0.990156
3877	1.114103	-0.389978	9.772826	-0.110443	-0.020774	-0.018459	-0.307898	0.016780	-0.597178	0.127207	-0.056647	0.014849	-0.990146
3878	1.179663	-0.337710	9.729603	-0.081737	-0.013747	-0.031450	-0.309628	0.019669	-0.594400	0.126462	-0.057234	0.016387	-0.990183
3879	1.174774	-0.347175	9.767988	-0.037094	-0.013788	-0.011740	-0.309238	0.020765	-0.595303	0.126171	-0.057735	0.016998	-0.990181
3880	1.227312	-0.429318	9.781010	-0.015666	-0.008574	-0.001024	-0.308988	0.022409	-0.594382	0.126106	-0.058043	0.017275	-0.990167
3881	1.227654	-0.381254	9.769544	0.005814	-0.005067	-0.000845	-0.310158	0.021181	-0.595414	0.126079	-0.058268	0.017067	-0.990160
3882	1.179425	-0.371336	9.743638	0.003971	-0.005952	0.011492	-0.310416	0.019673	-0.594128	0.126279	-0.058470	0.016977	-0.990125
3883	1.135757	-0.399857	9.743687	0.018272	-0.010314	0.013350	-0.310301	0.022965	-0.594876	0.126549	-0.058765	0.016521	-0.990080
3884	1.038918	-0.435177	9.744116	0.028983	0.007192	0.024087	-0.310028	0.021043	-0.594769	0.127029	-0.058639	0.015983	-0.990035
3885	0.990913	-0.394001	9.716166	0.030782	0.017708	0.025924	-0.311073	0.020225	-0.594373	0.127551	-0.058334	0.015367	-0.989996
3886	1.039387	-0.370197	9.759278	0.055890	0.000234	0.007529	-0.311065	0.018853	-0.594646	0.127733	-0.058282	0.014260	-0.989992
3887	0.981172	-0.408106	9.797796	0.027283	-0.004995	-0.000620	-0.310797	0.018853	-0.596206	0.127731	-0.058434	0.013625	-0.989992
3888	1.096777	-0.447699	9.729053	-0.013793	-0.010232	-0.018603	-0.310526	0.016518	-0.595066	0.127315	-0.058775	0.013840	-0.990023
3889	1.115478	-0.534373	9.747122	-0.060416	-0.020793	-0.001382	-0.311838	0.016525	-0.594527	0.127200	-0.059462	0.014911	-0.989981
3890	1.125317	-0.510296	9.780959	-0.051460	-0.017297	-0.003065	-0.312646	0.019959	-0.593962	0.127051	-0.060035	0.015872	-0.989951
3891	1.174179	-0.429064	9.728601	0.007545	0.001921	0.015061	-0.313434	0.020100	-0.593949	0.127337	-0.060095	0.015680	-0.989913
3892	1.096920	-0.428393	9.750903	-0.009538	-0.001604	0.031689	-0.313172	0.020099	-0.593823	0.127919	-0.060239	0.015892	-0.989826
3893	1.123723	-0.394908	9.758266	-0.015685	0.010685	0.009658	-0.311354	0.023107	-0.593821	0.128066	-0.060184	0.016175	-0.989806
3894	1.203396	-0.395605	9.733540	-0.010277	0.011562	0.001747	-0.311079	0.021460	-0.594879	0.128052	-0.060079	0.016400	-0.989810
3895	1.183588	-0.462913	9.694485	-0.083635	0.029923	0.005677	-0.311092	0.023655	-0.594598	0.128033	-0.059822	0.018072	-0.989799
3896	1.134710	-0.529763	9.689399	-0.029995	0.026524	0.009627	-0.311699	0.023931	-0.594426	0.128144	-0.059469	0.018735	-0.989794
3897	1.091290	-0.524525	9.718672	0.001271	0.028263	0.020448	-0.310125	0.023922	-0.594450	0.128520	-0.059021	0.018744	-0.989772
3898	0.970664	-0.509194	9.705469	-0.008530	0.045807	0.016955	-0.310393	0.025434	-0.595469	0.128795	-0.058228	0.019041	-0.989777
3899	1.035889	-0.509308	9.834680	0.032546	0.021255	0.024193	-0.308823	0.025699	-0.594712	0.129282	-0.057828	0.018420	-0.989749
3900	1.026577	-0.456718	9.705590	0.002157	0.007293	0.016888	-0.308286	0.023775	-0.595257	0.129580	-0.057769	0.018406	-0.989714
3901	1.081630	-0.524479	9.709143	-0.046100	0.003798	0.002394	-0.307762	0.023498	-0.594749	0.129551	-0.057924	0.019274	-0.989692
3902	1.105817	-0.519770	9.737827	0.005770	0.007286	0.008065	-0.308821	0.025287	-0.594716	0.129680	-0.057860	0.019178	-0.989681
3903	1.082196	-0.447327	9.772509	0.032570	0.002024	0.015312	-0.308308	0.026656	-0.593672	0.129998	-0.057842	0.018498	-0.989653
3904	1.120630	-0.476401	9.800682	0.032539	0.017732	0.025924	-0.307784	0.026653	-0.593421	0.130511	-0.057494	0.017920	-0.989616
3905	1.173475	-0.513084	9.737320	0.015562	0.014237	0.021360	-0.308559	0.025561	-0.595236	0.130926	-0.057281	0.017617	-0.989579
3906	1.206851	-0.573437	9.748355	-0.003126	0.017773	-0.000815	-0.306993	0.026375	-0.594214	0.130865	-0.057036	0.017714	-0.989600
3907	1.153483	-0.608987	9.784454	-0.060336	0.017796	-0.013560	-0.308039	0.026656	-0.595492	0.130504	-0.056971	0.018891	-0.989629
3908	1.105008	-0.635006	9.803800	-0.081793	0.014314	-0.019008	-0.307128	0.027337	-0.594851	0.129989	-0.057007	0.020516	-0.989663
3909	0.984420	-0.610423	9.670542	-0.062094	0.018752	-0.017041	-0.307416	0.030905	-0.593255	0.129557	-0.056928	0.021736	-0.989698
3910	0.878380	-0.580819	9.642959	-0.008430	0.025786	-0.009537	-0.306628	0.031176	-0.593912	0.129314	-0.056541	0.021949	-0.989747
3911	0.926935	-0.547232	9.739055	-0.026393	0.039706	0.007115	-0.306366	0.032548	-0.596108	0.129389	-0.055932	0.022547	-0.989758
3912	0.937066	-0.480077	9.703691	0.034416	0.038831	0.015497	-0.305448	0.031994	-0.595349	0.129680	-0.055165	0.021974	-0.989776
3913	1.074660	-0.490355	9.839370	0.002204	0.023023	0.007228	-0.304535	0.032263	-0.594452	0.129795	-0.054809	0.021957	-0.989781
3914	1.218757	-0.597516	9.769604	-0.058589	0.014260	-0.004766	-0.304784	0.031442	-0.596791	0.129589	-0.054779	0.023139	-0.989783
3915	1.225890	-0.612099	9.738132	-0.004949	0.016003	0.006201	-0.304272	0.032811	-0.595488	0.129684	-0.054597	0.023246	-0.989778
3916	0.916650	-0.633827	9.709310	0.102513	0.017925	-0.013187	-0.304135	0.031712	-0.595501	0.129493	-0.054081	0.021238	-0.989877
3917	0.805703	-0.613923	9.643205	0.119467	0.024942	0.001100	-0.302410	0.029234	-0.597368	0.129615	-0.053391	0.018908	-0.989945
3918	0.883048	-0.606960	9.757973	0.069388	0.017907	-0.009889	-0.302793	0.027452	-0.597379	0.129447	-0.052958	0.017560	-0.990015
3919	1.071606	-0.577160	9.759091	-0.040636	0.009092	-0.018704	-0.303590	0.028279	-0.595803	0.129013	-0.053003	0.018346	-0.990055
3920	1.148710	-0.601676	9.803805	-0.055740	0.021356	-0.039947	-0.303054	0.027728	-0.598151	0.128110	-0.052836	0.019453	-0.990160
3921	1.147915	-0.712352	9.788121	-0.058398	0.017878	-0.047050	-0.303066	0.029787	-0.598131	0.127097	-0.052777	0.020594	-0.990271
3922	1.075649	-0.687764	9.779414	-0.017320	0.017869	-0.029100	-0.303591	0.029377	-0.597348	0.126452	-0.052577	0.020943	-0.990357
3923	0.999869	-0.478067	9.734414	0.032765	0.019643	-0.021613	-0.301749	0.028682	-0.598032	0.126039	-0.052245	0.020313	-0.990440
3924	0.929904	-0.470246	9.754333	0.000550	0.035389	-0.016481	-0.302143	0.028546	-0.597508	0.125656	-0.051647	0.020364	-0.990519
3925	0.956802	-0.422426	9.730618	0.034538	0.017898	-0.018057	-0.302267	0.027312	-0.597519	0.125314	-0.051340	0.019693	-0.990592
3926	1.029389	-0.403591	9.783080	0.047043	0.012615	-0.016242	-0.301598	0.025525	-0.598584	0.124989	-0.051077	0.018766	-0.990665
3927	0.925364	-0.431566	9.807689	0.019382	0.011800	-0.034045	-0.301066	0.024013	-0.598218	0.124317	-0.050934	0.018356	-0.990764
3928	0.913037	-0.465303	9.754536	0.023761	0.002146	-0.014664	-0.301324	0.023465	-0.598608	0.124005	-0.050935	0.017867	-0.990812
3929	0.898823	-0.426731	9.747892	0.082871	0.009190	-0.024770	-0.301580	0.022506	-0.598873	0.123580	-0.050678	0.016200	-0.990907
3930	1.024378	-0.427721	9.744394	0.034516	0.014367	-0.014567	-0.301430	0.020174	-0.600455	0.123276	-0.050411	0.015528	-0.990970
3931	1.033748	-0.466431	9.693400	0.034523	0.003885	-0.018139	-0.301551	0.017978	-0.599697	0.122937	-0.050382	0.014814	-0.991024
3932	1.014610	-0.442164	9.715474	0.052372	0.007365	-0.007412	-0.301804	0.016195	-0.599321	0.122790	-0.050207	0.013778	-0.991066
3933	0.995476	-0.417830	9.759177	0.043453	0.002129	-0.016298	-0.301002	0.014271	-0.600650	0.122498	-0.050194	0.012887	-0.991115
3934	0.951673	-0.465562	9.768619	-0.013761	0.003026	-0.027283	-0.300742	0.014681	-0.600649	0.121894	-0.050273	0.013131	-0.991182
3935	0.889198	-0.421868	9.740822	0.059575	0.007422	-0.017892	-0.301397	0.014273	-0.600125	0.121584	-0.050113	0.011938	-0.991243
3936	0.889275	-0.412145	9.774578	0.000533	0.010904	-0.020071	-0.301518	0.013176	-0.601431	0.121134	-0.049998	0.011925	-0.991305
3937	0.891556	-0.431360	9.788756	0.015722	0.009146	-0.016447	-0.301906	0.012080	-0.601177	0.120807	-0.049905	0.011614	-0.991353
3938	0.913519	-0.397962	9.755306	-0.001280	0.009138	-0.014808	-0.301779	0.012354	-0.600397	0.120456	-0.049828	0.011638	-0.991399
3939	0.930523	-0.383679	9.750517	-0.046009	-0.004865	-0.020474	-0.300470	0.012758	-0.600413	0.119991	-0.050160	0.012516	-0.991428
3940	0.942481	-0.402734	9.841517	-0.003070	0.010865	-0.016588	-0.302309	0.013317	-0.600380	0.119601	-0.050054	0.012578	-0.991480
3941	0.947218	-0.414864	9.819708	-0.038874	0.009101	-0.013335	-0.301259	0.013037	-0.600139	0.119280	-0.050089	0.013359	-0.991506
3942	1.009755	-0.446833	9.749107	-0.065675	0.021349	-0.017034	-0.302058	0.014962	-0.599849	0.118812	-0.049924	0.014687	-0.991552
3943	0.990226	-0.475616	9.724913	-0.017386	0.030977	-0.007835	-0.300091	0.016188	-0.601812	0.118617	-0.049477	0.015104	-0.991592
3944	0.937386	-0.438861	9.812307	-0.042474	0.035325	-0.000931	-0.299044	0.017006	-0.602598	0.118490	-0.048975	0.016021	-0.991617
