# Supplementary material for: Identification of Haptic Based Guiding Using Hard Reins
Source: PLoS One. 2015 Jul 22;10(7):e0132020. doi: 10.1371/journal.pone.0132020 (PMC4511788; doi:10.1371/journal.pone.0132020)
Supplement: S9 File — (ZIP) [file pone.0132020.s009.zip › Exp2_MotionData2/Subject10/path1/T1/gc1.txt]

// Start Time: 0
// Sample rate: 25.0Hz
// Scenario: 4.9
// Firmware Version: 2.6.1
Counter	Acc_X	Acc_Y	Acc_Z	Gyr_X	Gyr_Y	Gyr_Z	Mag_X	Mag_Y	Mag_Z	Quat_w	Quat_x	Quat_y	Quat_z
3106	7.767445	2.730947	-0.511942	-0.082330	0.276060	-0.356772	-0.608047	-0.365162	0.240918	0.383868	0.675872	-0.268293	0.569088
3107	10.284451	2.962626	-1.029598	-0.449399	0.418355	-0.276390	-0.606062	-0.376932	0.226831	0.395325	0.669075	-0.266499	0.570118
3108	10.464716	2.078615	-1.022780	-0.512136	0.116041	0.074377	-0.604969	-0.382987	0.214494	0.401880	0.663275	-0.272478	0.569486
3109	9.088064	2.095456	-0.831121	-0.568268	0.082176	0.239190	-0.608378	-0.382481	0.205104	0.407105	0.656431	-0.281511	0.569311
3110	8.946277	2.679650	-0.739787	-0.755153	0.122257	0.161785	-0.613517	-0.381657	0.191091	0.415699	0.647940	-0.291203	0.567952
3111	8.956847	2.690144	-0.624190	-0.914229	0.094662	0.168867	-0.615555	-0.384865	0.173394	0.426095	0.638214	-0.302976	0.565093
3112	9.039405	2.870273	0.001815	-0.942038	0.087533	0.227617	-0.621268	-0.384239	0.153465	0.435954	0.627697	-0.315810	0.562321
3113	9.185772	2.802008	-0.047574	-1.159457	0.006451	0.177793	-0.622634	-0.384716	0.137459	0.448437	0.616283	-0.330934	0.556401
3114	9.160131	3.103092	-0.063973	-1.184477	0.090700	0.124434	-0.625973	-0.385124	0.117722	0.462050	0.603666	-0.344794	0.550648
3115	8.876974	3.166495	0.058121	-1.312577	0.157679	0.117605	-0.629745	-0.386471	0.094178	0.477552	0.588875	-0.359027	0.544307
3116	8.893962	2.199062	-0.137196	-1.217431	0.324032	0.164158	-0.634141	-0.386623	0.063622	0.492233	0.572342	-0.371094	0.540759
3117	8.471968	1.940630	0.548288	-1.017076	0.554986	0.107176	-0.637230	-0.381882	0.030712	0.506723	0.555494	-0.377678	0.540386
3118	8.987078	0.756829	0.673460	-1.078710	0.573705	-0.017844	-0.637719	-0.381951	0.003044	0.523033	0.538322	-0.383300	0.538263
3119	9.709357	0.499709	1.021528	-1.071022	0.538400	0.206244	-0.639132	-0.377819	-0.029501	0.536313	0.519679	-0.391266	0.537785
3120	9.744056	0.555228	1.742698	-0.956968	0.464688	0.169921	-0.639585	-0.370496	-0.058244	0.547906	0.502944	-0.398351	0.536808
3121	10.126463	0.389645	1.413361	-0.783250	0.483587	0.093200	-0.641705	-0.361835	-0.084943	0.558526	0.488404	-0.402334	0.536319
3122	9.608791	0.104526	2.510395	-0.634427	0.348537	0.062381	-0.640784	-0.358654	-0.104360	0.566757	0.477002	-0.405910	0.535250
3123	9.690345	-0.049054	2.528080	-0.488353	0.334042	0.051671	-0.638762	-0.354390	-0.123165	0.573522	0.467438	-0.407856	0.535003
3124	9.996235	0.183760	2.725856	-0.477295	0.176345	0.072244	-0.636853	-0.348837	-0.136468	0.578588	0.459428	-0.411702	0.533538
3125	10.176829	-0.578892	2.723792	-0.363869	0.127763	0.141274	-0.636577	-0.343976	-0.146599	0.581442	0.452617	-0.415474	0.533334
3126	10.129475	0.065177	3.178964	-0.267588	0.092675	0.261832	-0.640180	-0.337134	-0.152679	0.581778	0.446302	-0.419703	0.534974
3127	10.194579	-0.321372	3.038766	-0.161615	0.038748	0.328136	-0.643807	-0.327806	-0.157633	0.580011	0.441128	-0.424007	0.537784
3128	10.215721	-0.266245	3.255692	-0.081737	-0.057871	0.245885	-0.645805	-0.317376	-0.165455	0.577571	0.438661	-0.427839	0.539390
3129	10.445117	-0.537684	3.124591	-0.029560	-0.038761	0.139519	-0.649332	-0.312679	-0.165133	0.575992	0.437375	-0.429958	0.540438
3130	10.244882	-0.330289	3.314560	-0.049470	-0.030673	-0.058733	-0.650055	-0.310276	-0.164978	0.576749	0.437614	-0.430428	0.539061
3131	10.134857	-1.343275	2.606871	-0.212980	-0.037048	-0.160191	-0.648868	-0.313094	-0.159601	0.580014	0.436705	-0.431913	0.535092
3132	9.533813	0.133060	2.771797	-0.154228	-0.192481	-0.058776	-0.647584	-0.315010	-0.158341	0.580270	0.437454	-0.435369	0.531389
3133	9.279840	0.072491	2.360677	-0.025861	-0.158671	0.016583	-0.648672	-0.314605	-0.154690	0.578939	0.438455	-0.437803	0.530014
3134	9.209809	0.471456	2.481819	0.163964	-0.132844	0.068351	-0.649052	-0.314940	-0.150536	0.575566	0.441128	-0.438296	0.531062
3135	9.302194	0.198660	2.703603	0.289421	-0.094324	0.033649	-0.651359	-0.315086	-0.143850	0.571835	0.444912	-0.436761	0.533197
3136	9.484535	-0.461102	2.262602	0.179046	-0.034884	0.000222	-0.653569	-0.313679	-0.140128	0.569885	0.447299	-0.435345	0.534443
3137	9.258932	0.087677	2.144201	0.143759	-0.047404	0.088298	-0.654382	-0.312997	-0.136463	0.567254	0.448409	-0.435320	0.536329
3138	9.711080	0.205405	1.987988	0.108640	-0.043328	0.178260	-0.655632	-0.310753	-0.132837	0.563940	0.448523	-0.436337	0.538896
3139	9.635965	0.412206	2.156369	0.082188	-0.017839	0.214894	-0.656949	-0.304722	-0.131620	0.560735	0.447509	-0.437759	0.541921
3140	9.243073	0.419463	1.823337	0.068279	0.009972	0.273451	-0.660599	-0.300640	-0.130223	0.557194	0.445737	-0.439444	0.545657
3141	9.500726	0.560034	2.053712	0.028196	0.060879	0.379818	-0.667140	-0.289572	-0.132261	0.553320	0.441809	-0.442002	0.550705
3142	9.162535	0.242037	2.076360	0.040566	0.007217	0.366955	-0.670322	-0.279238	-0.131874	0.548923	0.438895	-0.444802	0.555164
3143	9.816226	-0.169395	2.034745	-0.022701	-0.027467	0.258687	-0.674023	-0.271589	-0.131230	0.545996	0.436430	-0.447784	0.557589
3144	10.127322	-0.693981	2.292596	0.020845	-0.100038	0.146016	-0.676978	-0.267136	-0.128982	0.543239	0.436436	-0.450011	0.558484
3145	10.223703	-1.119692	2.163048	0.041743	-0.130643	0.071728	-0.679914	-0.262789	-0.124516	0.540888	0.437471	-0.451776	0.558532
3146	9.900960	-1.147555	1.880296	0.022291	-0.115009	0.025702	-0.679222	-0.260561	-0.121188	0.539317	0.438737	-0.453090	0.557993
3147	9.541360	-0.259105	2.358397	0.014221	-0.114708	0.003747	-0.682106	-0.260698	-0.117415	0.538102	0.439894	-0.454399	0.557190
3148	9.530366	-0.691438	2.056521	0.126506	-0.110859	-0.112656	-0.679280	-0.262603	-0.113944	0.537186	0.443484	-0.453284	0.556136
3149	9.572351	-1.001482	2.009459	0.087128	-0.094580	-0.152259	-0.676983	-0.266738	-0.110883	0.537238	0.446591	-0.452194	0.554484
3150	9.614696	-0.917079	1.841786	0.038031	-0.088619	-0.141335	-0.676336	-0.271720	-0.107302	0.537616	0.449230	-0.451556	0.552502
3151	9.812808	-0.631653	1.790352	0.022521	-0.086561	-0.034840	-0.676556	-0.274143	-0.103834	0.537005	0.450472	-0.452165	0.551587
3152	9.884894	-0.729371	1.806340	0.012238	-0.101734	-0.042176	-0.678188	-0.275104	-0.100958	0.536392	0.452079	-0.452837	0.550315
3153	9.870726	-0.837757	1.579147	-0.017854	-0.143954	-0.104591	-0.677433	-0.277688	-0.097370	0.536380	0.454133	-0.453898	0.547756
3154	9.720014	-0.203820	1.760385	-0.006149	-0.103316	-0.077028	-0.677646	-0.281196	-0.094803	0.536295	0.455868	-0.454469	0.545920
3155	9.767078	0.247212	1.734999	0.174147	-0.178422	-0.029675	-0.676922	-0.280858	-0.090340	0.533387	0.459679	-0.454462	0.545579
3156	9.541883	0.047665	1.365368	0.244715	-0.089186	-0.001329	-0.677249	-0.282159	-0.080823	0.530289	0.463242	-0.452821	0.546950
3157	9.656478	-0.382963	1.411408	0.065749	-0.133819	-0.124608	-0.678013	-0.284379	-0.075530	0.529806	0.466271	-0.452625	0.545002
3158	9.297031	0.333149	1.361894	0.066178	-0.142498	-0.103450	-0.676844	-0.286829	-0.071937	0.528979	0.469431	-0.452543	0.543158
3159	9.635958	0.596207	1.457199	0.110703	-0.196960	0.099630	-0.677477	-0.287958	-0.065883	0.525047	0.471608	-0.454592	0.543376
3160	9.541494	0.077608	1.302786	0.237417	-0.096747	0.173011	-0.681667	-0.282259	-0.059793	0.519994	0.473543	-0.454747	0.546414
3161	9.822461	0.363258	1.371424	0.214284	-0.080895	0.094141	-0.681368	-0.281338	-0.055568	0.516173	0.475586	-0.454355	0.548584
3162	9.707365	-0.213117	1.376801	0.203039	-0.071846	-0.058335	-0.681609	-0.281422	-0.050844	0.514180	0.478969	-0.452406	0.549123
3163	9.386458	0.253310	1.121353	0.264307	-0.095987	-0.089375	-0.683912	-0.281849	-0.044175	0.511732	0.483348	-0.449842	0.549679
3164	9.544922	-0.102897	1.200048	0.195047	-0.079168	-0.151954	-0.681350	-0.283824	-0.039176	0.510752	0.487552	-0.447128	0.549093
3165	9.695888	0.077942	1.016867	0.130042	-0.040163	-0.122723	-0.679318	-0.289074	-0.036320	0.510447	0.490232	-0.445127	0.548615
3166	9.534922	0.214842	1.018948	0.129658	-0.036096	-0.067689	-0.678939	-0.295419	-0.033655	0.509551	0.492527	-0.443504	0.548707
3167	9.596084	0.051158	0.897256	-0.015612	-0.008015	-0.099232	-0.676427	-0.296837	-0.034322	0.510695	0.493166	-0.442998	0.547477
3168	9.726068	0.108985	0.856546	-0.048503	-0.013979	-0.027679	-0.677234	-0.297629	-0.032277	0.511306	0.493045	-0.443493	0.546614
3169	9.837996	0.159935	0.975862	-0.085493	0.001395	0.025481	-0.677252	-0.297267	-0.033923	0.511847	0.491772	-0.444888	0.546121
3170	9.679555	0.157607	1.051808	-0.024759	0.005709	0.073273	-0.677414	-0.295167	-0.033514	0.511296	0.490779	-0.445915	0.546692
3171	9.732872	0.120108	1.107532	0.004809	0.026485	0.047613	-0.678140	-0.294319	-0.036236	0.510926	0.489964	-0.446281	0.547470
3172	9.618331	0.094597	1.261382	-0.014046	0.027239	-0.042372	-0.677853	-0.294638	-0.035563	0.511726	0.489875	-0.445837	0.547164
3173	9.603976	0.270111	1.200271	0.009029	0.023177	-0.067989	-0.676885	-0.294760	-0.036275	0.512552	0.490176	-0.445048	0.546764
3174	9.653028	0.229239	1.328585	0.061247	0.019866	-0.030253	-0.676585	-0.296205	-0.035672	0.512413	0.490831	-0.443972	0.547180
3175	9.681807	0.292676	1.284451	0.087198	0.010697	-0.016408	-0.677969	-0.296205	-0.035241	0.511799	0.491615	-0.442948	0.547881
3176	9.603244	0.151893	1.156057	0.083716	0.049261	-0.014686	-0.677514	-0.298792	-0.034431	0.511526	0.492038	-0.441476	0.548944
3177	9.723676	0.009661	1.211004	0.080076	0.030767	-0.012824	-0.676825	-0.298246	-0.034265	0.511118	0.492496	-0.440358	0.549810
3178	9.693412	0.136604	0.983531	-0.022273	0.040074	-0.009361	-0.675730	-0.297652	-0.035212	0.511747	0.491887	-0.440196	0.549901
3179	9.736351	-0.253147	1.092893	-0.170171	0.028805	0.001327	-0.676023	-0.298211	-0.038164	0.513619	0.489678	-0.441999	0.548678
3180	9.489072	0.225725	1.315372	-0.212690	-0.041585	0.133520	-0.677727	-0.295874	-0.039255	0.513817	0.486739	-0.446157	0.547742
3181	9.568601	0.498948	1.512215	-0.124624	-0.045202	0.283332	-0.680863	-0.290640	-0.041407	0.511478	0.483287	-0.450931	0.549077
3182	9.952550	0.977614	1.418866	0.032631	0.033738	0.343317	-0.685457	-0.279755	-0.043197	0.507642	0.480114	-0.453634	0.553178
3183	9.872311	0.412984	1.253961	0.021260	0.207878	0.030923	-0.686365	-0.274736	-0.044548	0.508943	0.477653	-0.451733	0.555663
3184	9.537182	-0.383084	0.942514	-0.103950	0.236562	-0.214577	-0.684988	-0.278872	-0.052880	0.514388	0.475879	-0.448505	0.554785
3185	9.311477	-0.112144	0.928569	-0.182167	0.172220	-0.120121	-0.683329	-0.282643	-0.060079	0.518948	0.473081	-0.447772	0.553522
3186	9.840519	-0.103665	1.102048	-0.270813	0.078248	0.135066	-0.682278	-0.281138	-0.065280	0.520657	0.468162	-0.451321	0.553218
3187	10.410270	-0.850370	1.872850	-0.407492	0.054356	0.017413	-0.684610	-0.277325	-0.073366	0.524708	0.463046	-0.455596	0.550184
3188	9.485026	-0.324311	1.647632	-0.364474	0.024863	-0.079843	-0.682011	-0.277397	-0.078539	0.529128	0.459635	-0.458690	0.546227
3189	9.535241	-0.179435	1.847150	-0.253536	0.014438	-0.033689	-0.681213	-0.277208	-0.082706	0.531912	0.456989	-0.461169	0.543649
3190	9.570525	-0.559314	1.587357	-0.261369	-0.006406	-0.053922	-0.682322	-0.278767	-0.085155	0.534772	0.454742	-0.463674	0.540588
3191	9.724058	-0.407354	1.746832	-0.219823	0.016432	-0.006099	-0.680954	-0.278674	-0.087526	0.536947	0.452140	-0.466001	0.538610
3192	9.801473	-0.657879	1.582909	-0.210519	-0.011164	-0.068461	-0.679870	-0.278797	-0.091159	0.539432	0.450603	-0.467861	0.535794
3193	9.921904	-0.516538	1.828080	-0.080858	0.011667	-0.009462	-0.679612	-0.278687	-0.093518	0.540336	0.449548	-0.468714	0.535024
3194	9.711908	-0.447869	2.060981	0.015311	-0.004942	0.032016	-0.680721	-0.278416	-0.092935	0.539764	0.449435	-0.468987	0.535457
3195	9.631245	-0.901333	2.104512	0.293728	-0.056319	0.046313	-0.681264	-0.277175	-0.089238	0.536068	0.452587	-0.467056	0.538195
3196	10.011515	-0.527734	1.892278	0.264358	-0.053726	-0.025180	-0.681774	-0.279258	-0.086859	0.533394	0.456196	-0.464651	0.539885
3197	10.219768	-1.146948	1.667928	0.164583	-0.075599	-0.271315	-0.680824	-0.284660	-0.080526	0.534094	0.461071	-0.461417	0.537822
3198	10.544220	-0.805719	1.728058	0.330942	-0.135289	-0.234061	-0.677785	-0.290260	-0.073669	0.532246	0.468175	-0.457223	0.537097
3199	10.466865	-0.608270	2.232157	0.568260	-0.244366	-0.068228	-0.675558	-0.295318	-0.063156	0.525382	0.477193	-0.453285	0.539253
3200	10.433180	-1.765435	2.107535	0.661301	-0.366647	-0.246065	-0.676868	-0.302307	-0.046611	0.518296	0.490233	-0.447702	0.539078
3201	10.121740	-1.694534	1.687345	0.532184	-0.479622	-0.585710	-0.669994	-0.316863	-0.025046	0.515031	0.505747	-0.441434	0.533009
3202	9.820987	-1.545055	1.368700	0.432273	-0.535289	-0.760207	-0.660681	-0.338056	-0.004191	0.513890	0.522480	-0.434659	0.523454
3203	9.849346	-0.966310	1.052623	0.603134	-0.511959	-0.664390	-0.652384	-0.354664	0.018485	0.510021	0.539298	-0.426981	0.516453
3204	9.492414	0.452638	1.029333	0.781662	-0.422191	-0.418118	-0.642470	-0.367743	0.040668	0.502173	0.555067	-0.418725	0.514191
3205	9.224779	0.927303	0.494213	0.975694	-0.307186	-0.286706	-0.638006	-0.376218	0.065688	0.491664	0.569894	-0.408916	0.516018
3206	9.641377	2.447207	0.131113	1.080726	-0.245647	-0.395457	-0.628814	-0.385594	0.090330	0.481253	0.586103	-0.395664	0.518005
3207	9.037004	3.317646	-0.806642	1.377682	-0.161454	-0.587721	-0.620698	-0.395550	0.118561	0.469762	0.605109	-0.376215	0.521180
3208	8.881390	3.623612	-1.117619	1.388630	-0.033097	-0.393372	-0.614076	-0.399506	0.142865	0.456589	0.621181	-0.357245	0.527292
3209	9.115207	3.314786	-0.993019	1.360106	0.041662	-0.441225	-0.608323	-0.402281	0.167728	0.444509	0.635864	-0.337133	0.533319
3210	9.674726	2.954916	-1.393038	1.296478	-0.032396	-0.490728	-0.599250	-0.403896	0.189516	0.432842	0.650781	-0.317330	0.537060
3211	8.775873	2.587720	-1.564688	0.995025	-0.042259	-0.406232	-0.590675	-0.411066	0.209576	0.423913	0.662160	-0.301845	0.539196
3212	8.368033	2.064293	-1.736396	0.619135	-0.060251	-0.334632	-0.583311	-0.413588	0.224371	0.418889	0.670003	-0.291317	0.539225
3213	8.698277	2.837883	-1.734041	0.186072	0.000433	-0.280317	-0.578213	-0.415546	0.234076	0.419402	0.673118	-0.285722	0.537937
3214	8.900082	3.341217	-1.402611	0.098841	-0.051209	-0.041696	-0.575386	-0.417974	0.236682	0.418187	0.674733	-0.284608	0.537450
3215	8.744052	3.746818	-1.188851	0.101279	0.099988	-0.030882	-0.574271	-0.417494	0.238091	0.417695	0.674675	-0.282373	0.539083
3216	8.995931	3.420855	-0.884019	0.026494	0.060448	0.049793	-0.575695	-0.417655	0.233088	0.417111	0.673956	-0.282348	0.540445
3217	9.410405	3.061766	-0.725557	0.086987	0.078287	0.119655	-0.578470	-0.417493	0.233542	0.415059	0.673176	-0.282427	0.542950
3218	9.129471	3.061392	-0.910676	0.049930	0.102574	0.099289	-0.581032	-0.411603	0.235180	0.413823	0.671924	-0.282423	0.545440
3219	9.424561	2.725642	-0.622014	0.023381	0.101868	0.097422	-0.584122	-0.410042	0.233080	0.412990	0.670490	-0.282668	0.547705
3220	9.989100	2.744068	-0.845870	-0.082513	0.086809	0.141403	-0.585291	-0.407853	0.229053	0.412988	0.668057	-0.284823	0.549560
3221	9.391581	1.998901	-0.838045	-0.067921	-0.031984	0.216607	-0.591205	-0.402839	0.226497	0.411290	0.666650	-0.288767	0.550483
3222	9.333791	1.474237	-0.921417	-0.185687	0.036713	0.181296	-0.592648	-0.399366	0.225194	0.411904	0.663678	-0.292968	0.551395
3223	9.694912	1.501452	-0.970968	-0.263551	0.055987	0.140823	-0.596440	-0.398405	0.221117	0.414117	0.660090	-0.297367	0.551690
3224	9.757384	1.867801	-0.838087	-0.200193	0.022937	0.120892	-0.598590	-0.395886	0.216425	0.415481	0.657470	-0.301021	0.551811
3225	9.599531	2.305857	-0.872801	0.049652	-0.016921	-0.041848	-0.600804	-0.396162	0.216985	0.415123	0.658368	-0.300160	0.551478
3226	9.330439	2.067439	-0.673502	0.214229	0.052161	-0.191295	-0.598269	-0.399021	0.216924	0.414659	0.660717	-0.294902	0.551854
3227	9.463826	1.364379	-0.574394	0.155151	0.201077	-0.091717	-0.596979	-0.402151	0.216998	0.414733	0.660357	-0.290428	0.554596
3228	9.564617	1.807142	-0.193695	0.239480	0.266075	0.049758	-0.597441	-0.399134	0.216075	0.412477	0.659103	-0.286258	0.559913
3229	9.702766	1.848644	-0.106817	0.193398	0.252154	0.038720	-0.601964	-0.395461	0.211615	0.410867	0.657663	-0.282661	0.564598
3230	9.682036	1.705680	0.076572	0.238012	0.231495	0.136081	-0.604084	-0.392601	0.211533	0.407449	0.656222	-0.279930	0.570085
3231	9.701464	1.393118	0.228373	0.302897	0.211950	0.306865	-0.610881	-0.384014	0.208370	0.401092	0.654519	-0.278942	0.576993
3232	9.545307	1.617795	0.192205	0.370683	0.163883	0.523624	-0.620767	-0.371265	0.207717	0.391059	0.652612	-0.280293	0.585326
3233	10.127783	1.868348	0.007833	0.328484	0.163439	0.520036	-0.626759	-0.355732	0.212484	0.381524	0.650282	-0.282119	0.593281
3234	9.729169	1.921795	-0.150799	0.269007	0.135710	0.384079	-0.636089	-0.342335	0.212839	0.374159	0.648535	-0.282945	0.599458
3235	9.430374	1.787390	-0.097031	0.288840	0.064681	0.275870	-0.642327	-0.332080	0.212972	0.367412	0.648333	-0.282727	0.603935
3236	9.811505	2.154606	-0.195831	0.300180	0.076633	0.013589	-0.645066	-0.322568	0.215669	0.363711	0.649541	-0.278767	0.606712
3237	9.897169	2.117532	-0.008485	0.401600	0.106458	-0.028450	-0.645210	-0.320440	0.218443	0.359375	0.651326	-0.272852	0.610062
3238	9.721302	2.238240	-0.056669	0.397734	0.133221	-0.107433	-0.644238	-0.319543	0.220019	0.356143	0.653140	-0.265685	0.613173
3239	9.671494	2.153620	-0.229244	0.338589	0.042613	-0.190933	-0.643204	-0.320966	0.225762	0.354232	0.656071	-0.258789	0.614100
3240	9.713165	2.041664	-0.400587	0.249426	0.047618	-0.208564	-0.641882	-0.325067	0.228418	0.353590	0.658377	-0.252597	0.614580
3241	9.762024	2.235250	-0.396322	0.095268	0.009950	-0.186740	-0.637389	-0.328955	0.228554	0.354623	0.659943	-0.248921	0.613805
3242	9.535674	2.178088	-0.354420	0.035163	-0.052585	-0.170299	-0.637889	-0.331883	0.230882	0.355725	0.661776	-0.246463	0.612183
3243	9.541645	2.237007	-0.231090	-0.078372	-0.154886	-0.163002	-0.634064	-0.336826	0.232628	0.357932	0.664008	-0.246358	0.608511
3244	9.599549	2.563252	-0.359128	-0.262930	-0.187872	-0.218301	-0.628403	-0.343546	0.235499	0.362921	0.665549	-0.247882	0.603231
3245	9.709568	2.688268	-0.516991	-0.342092	-0.221713	-0.233042	-0.623581	-0.351528	0.235519	0.369110	0.666988	-0.250453	0.596789
3246	9.380990	2.633629	-0.608910	-0.384399	-0.391936	-0.155861	-0.618172	-0.361274	0.236816	0.374059	0.669575	-0.255912	0.588436
3247	9.881002	2.598621	-0.432213	-0.486339	-0.425656	-0.201775	-0.610271	-0.368007	0.242168	0.380676	0.672055	-0.262008	0.578601
3248	9.573524	2.114955	-0.728168	-0.417819	-0.542799	-0.093338	-0.604990	-0.376242	0.247314	0.384421	0.675597	-0.269744	0.568355
3249	8.878941	1.459467	-0.846544	-0.421097	-0.339834	-0.103111	-0.597946	-0.381642	0.251644	0.389366	0.676872	-0.275666	0.560577
3250	10.177542	1.453512	-0.544953	-0.543205	-0.233347	-0.026147	-0.593420	-0.389384	0.249735	0.395579	0.675397	-0.283185	0.554222
3251	10.411201	1.990914	-0.779619	-0.332735	-0.375326	0.061794	-0.591410	-0.394113	0.250537	0.397187	0.676650	-0.290636	0.547648
3252	9.737711	2.039345	-0.961817	-0.197973	-0.470713	0.047382	-0.588618	-0.391888	0.256211	0.396543	0.679926	-0.297242	0.540465
3253	8.545897	1.684699	-1.011338	-0.189944	-0.459093	0.002093	-0.583657	-0.395038	0.264314	0.396299	0.683437	-0.302939	0.533000
3254	8.482273	1.228373	-0.944311	-0.092349	-0.239257	0.139481	-0.580029	-0.394019	0.268376	0.394457	0.684469	-0.307645	0.530341
3255	9.340111	1.461143	-1.032832	0.096331	-0.212801	0.215274	-0.582966	-0.389149	0.273709	0.389484	0.686223	-0.311274	0.529630
3256	10.361671	2.583100	-1.512920	0.223074	-0.109307	0.021228	-0.582140	-0.382450	0.283848	0.384935	0.689293	-0.309428	0.530052
3257	9.829623	2.519590	-1.739778	0.340112	-0.092030	-0.121849	-0.579488	-0.379828	0.290103	0.380904	0.693710	-0.304856	0.529851
3258	9.047167	1.699106	-1.624096	0.381712	0.108179	-0.026048	-0.580306	-0.378334	0.294514	0.376271	0.695734	-0.299405	0.533602
3259	9.343901	1.881694	-1.653322	0.369718	0.285835	0.022371	-0.581480	-0.373242	0.294699	0.372522	0.695390	-0.293636	0.539850
3260	9.389423	2.487985	-1.322621	0.339633	0.235832	-0.033458	-0.585146	-0.369595	0.293428	0.369274	0.695665	-0.287537	0.544986
3261	9.007264	2.239628	-1.406554	0.343219	0.221186	-0.036309	-0.587686	-0.365267	0.295247	0.366097	0.696073	-0.281657	0.549659
3262	9.448058	2.032554	-1.025898	0.221395	0.177283	-0.003369	-0.590470	-0.365709	0.293578	0.363913	0.695802	-0.277837	0.553383
3263	10.619324	1.510257	-1.389473	-0.003224	-0.031013	0.202223	-0.591798	-0.359871	0.292976	0.361487	0.695079	-0.280941	0.554315
3264	9.747842	1.494976	-1.598494	-0.162733	-0.236890	0.279115	-0.594767	-0.354813	0.294427	0.359125	0.695018	-0.288223	0.552183
3265	9.068283	1.971328	-1.502357	-0.124551	-0.213003	0.167139	-0.596325	-0.349514	0.299218	0.357711	0.695591	-0.293486	0.549601
3266	9.666506	1.890290	-1.380350	-0.188233	-0.225609	0.043285	-0.593105	-0.350500	0.301074	0.358267	0.696579	-0.297568	0.545779
3267	9.559540	1.753697	-1.444862	-0.012222	-0.219488	0.055499	-0.590741	-0.348597	0.304784	0.356462	0.698638	-0.300081	0.542948
3268	9.302952	1.499083	-1.490059	0.046319	-0.188538	0.119693	-0.589477	-0.346216	0.310620	0.353210	0.700364	-0.302502	0.541502
3269	9.224570	1.553082	-1.677568	-0.003377	-0.109507	0.031368	-0.588764	-0.344765	0.315431	0.352194	0.701418	-0.303796	0.540074
3270	9.405872	1.628799	-1.633137	0.050045	-0.073003	-0.027256	-0.587927	-0.344281	0.316844	0.351120	0.702829	-0.303227	0.539259
3271	9.620516	1.719593	-1.645401	0.063851	-0.015582	-0.063962	-0.586221	-0.346371	0.318646	0.350762	0.703910	-0.301794	0.538885
3272	9.922611	1.857299	-1.585762	0.100231	0.058888	-0.078599	-0.585954	-0.344739	0.319857	0.350303	0.704570	-0.298996	0.539880
3273	9.633129	1.384409	-1.430701	0.091326	0.069102	-0.003530	-0.586245	-0.344004	0.319348	0.349418	0.704548	-0.297529	0.541291
3274	9.486435	1.416664	-1.408100	-0.005455	0.023020	-0.060561	-0.584847	-0.345258	0.318563	0.349936	0.704795	-0.296245	0.541339
3275	9.684258	1.795269	-1.536198	-0.026385	0.021142	-0.088941	-0.584545	-0.346972	0.318872	0.351353	0.704960	-0.295188	0.540783
3276	9.660180	1.685667	-1.487710	0.023466	-0.026300	-0.067686	-0.585629	-0.348940	0.319039	0.351063	0.706082	-0.293593	0.540376
3277	9.451551	1.614017	-1.639771	-0.048088	-0.048576	-0.108226	-0.584488	-0.350968	0.319738	0.352587	0.706948	-0.292991	0.538576
3278	9.499117	1.810543	-1.492949	-0.052777	-0.021540	-0.113736	-0.580141	-0.354941	0.318757	0.353757	0.707820	-0.291344	0.537554
3279	9.534501	1.996957	-1.669358	-0.089366	-0.069607	-0.108192	-0.578420	-0.358948	0.319329	0.355746	0.708603	-0.291329	0.535214
3280	9.422938	1.959999	-1.747539	-0.104087	-0.048997	-0.113792	-0.576301	-0.361935	0.319126	0.357596	0.709332	-0.290566	0.533427
3281	9.535707	1.945394	-1.802568	-0.089149	-0.048747	-0.102732	-0.571655	-0.367213	0.318757	0.359640	0.709848	-0.290472	0.531414
3282	9.443245	2.192177	-1.712974	-0.030873	-0.022916	-0.044829	-0.570499	-0.370762	0.318806	0.360193	0.710236	-0.290152	0.530695
3283	9.467165	2.153291	-1.718952	0.002902	-0.029520	-0.012638	-0.570074	-0.370293	0.320639	0.360089	0.710683	-0.290213	0.530134
3284	9.449324	2.140485	-1.839122	0.004680	-0.022393	0.053409	-0.569809	-0.369700	0.319978	0.359075	0.710763	-0.290875	0.530351
3285	9.398359	1.975651	-1.816556	0.006567	-0.017863	0.054285	-0.570934	-0.367773	0.321358	0.358275	0.710724	-0.291764	0.530457
3286	9.504681	2.003627	-1.788953	0.017105	-0.045598	0.040616	-0.571226	-0.366113	0.322158	0.357061	0.711226	-0.292247	0.530337
3287	9.479942	1.965905	-1.855896	0.027514	-0.031780	0.086479	-0.571804	-0.363362	0.323863	0.355540	0.711292	-0.293471	0.530594
3288	9.479626	2.039621	-1.927856	0.032214	0.003318	0.053409	-0.572781	-0.362792	0.324046	0.354325	0.711269	-0.293714	0.531302
3289	9.428122	1.991030	-1.713720	0.069974	0.002805	0.028696	-0.574483	-0.359683	0.324531	0.353018	0.711606	-0.293415	0.531886
3290	9.455737	1.739466	-1.774354	0.025044	-0.002076	-0.010877	-0.573346	-0.360638	0.326409	0.352527	0.711982	-0.292818	0.532037
3291	9.476965	1.727919	-1.828355	-0.054184	-0.028362	-0.029340	-0.572518	-0.360228	0.326426	0.353419	0.712108	-0.293242	0.531042
3292	9.449824	1.787751	-1.935628	-0.042071	-0.014790	-0.056865	-0.571795	-0.362370	0.326705	0.354197	0.712470	-0.292658	0.530361
3293	9.489358	1.956470	-1.880460	-0.027594	0.008623	-0.064176	-0.570947	-0.364689	0.324747	0.355294	0.712593	-0.292044	0.529800
3294	9.400266	2.010656	-1.896096	0.047972	0.025653	-0.044798	-0.570770	-0.366615	0.326573	0.355024	0.713020	-0.290560	0.530221
3295	9.342641	2.088753	-1.903093	0.101515	0.074382	-0.031007	-0.570790	-0.365844	0.325230	0.354310	0.713169	-0.288578	0.531580
3296	9.471070	2.115836	-1.820776	0.101555	0.055769	-0.027272	-0.570256	-0.364418	0.324757	0.353324	0.713514	-0.286643	0.532820
3297	9.388514	2.041928	-1.871302	0.138468	0.023475	-0.012499	-0.572473	-0.363889	0.326201	0.351590	0.714351	-0.284884	0.533787
3298	9.441706	2.011964	-1.834845	0.125876	0.011926	-0.003322	-0.572611	-0.362586	0.328507	0.349755	0.715183	-0.283350	0.534694
3299	9.484247	1.947259	-1.914140	0.082107	0.024742	0.000239	-0.570955	-0.361243	0.329409	0.348692	0.715532	-0.282366	0.535441
3300	9.380160	1.895185	-1.954059	0.093109	0.048738	-0.001646	-0.570403	-0.360319	0.330573	0.347488	0.715737	-0.280914	0.536712
3301	9.392986	2.079081	-1.931604	0.137981	0.076227	-0.001568	-0.573772	-0.357568	0.330217	0.345928	0.715930	-0.278943	0.538488
3302	9.484805	1.912141	-1.827447	0.126932	0.085516	0.028671	-0.575193	-0.354745	0.330683	0.344140	0.715779	-0.277340	0.540658
3303	9.479776	1.814993	-1.813402	0.099215	0.060307	0.020382	-0.576198	-0.353229	0.328838	0.342802	0.715741	-0.276211	0.542134
3304	9.504680	1.913395	-1.750900	0.110257	0.073054	0.022243	-0.576077	-0.351427	0.329504	0.341285	0.715616	-0.274829	0.543956
3305	9.471070	1.857328	-1.711367	0.119988	0.055255	0.011264	-0.579172	-0.347882	0.330168	0.339718	0.715814	-0.273376	0.545406
3306	9.466777	1.834495	-1.634073	0.110900	0.026636	-0.018073	-0.578607	-0.348729	0.329972	0.338368	0.716412	-0.271717	0.546288
3307	9.355474	1.931506	-1.754753	0.123457	-0.001677	-0.022572	-0.579326	-0.347432	0.331267	0.336808	0.717430	-0.270124	0.546706
3308	9.488479	1.782711	-1.939412	0.070973	0.032698	-0.040164	-0.578476	-0.346238	0.335505	0.336212	0.717848	-0.268426	0.547360
3309	9.494676	1.965611	-1.839433	0.059731	0.071925	-0.018192	-0.579760	-0.344972	0.333091	0.335907	0.717607	-0.267098	0.548512
3310	9.507195	1.945189	-1.769997	0.051281	0.061105	0.009338	-0.580181	-0.343893	0.334274	0.335271	0.717278	-0.266224	0.549755
3311	9.495487	1.944681	-1.726091	0.046419	0.060617	0.033185	-0.582155	-0.342643	0.332422	0.334532	0.716794	-0.265852	0.551015
3312	9.562713	1.710499	-1.657679	0.011514	0.032403	0.029469	-0.584128	-0.341662	0.330276	0.334147	0.716378	-0.265971	0.551732
3313	9.504999	1.818017	-1.688631	-0.016278	0.017480	0.018432	-0.583860	-0.340828	0.330464	0.334237	0.716025	-0.266371	0.551943
3314	9.466578	1.808310	-1.667937	-0.000342	0.034153	0.031273	-0.585557	-0.338926	0.329623	0.333944	0.715532	-0.266547	0.552674
3315	9.587122	1.700023	-1.612773	-0.017695	0.002702	0.034970	-0.585551	-0.339744	0.329016	0.333791	0.715241	-0.267303	0.552777
3316	9.582580	1.782490	-1.612066	0.009927	0.000343	0.042381	-0.585563	-0.338235	0.329944	0.333072	0.715118	-0.267781	0.553139
3317	9.510854	1.757642	-1.529848	-0.061220	-0.065706	0.057012	-0.585290	-0.337555	0.330400	0.332933	0.715170	-0.269790	0.552179
3318	9.543823	1.734349	-1.618176	-0.090759	-0.039984	0.044068	-0.586392	-0.339034	0.329207	0.333440	0.714798	-0.271703	0.551416
3319	9.536170	1.842449	-1.718618	-0.117811	-0.049853	0.025692	-0.586981	-0.336866	0.328372	0.334540	0.714458	-0.273779	0.550162
3320	9.478620	1.847253	-1.685039	-0.109663	-0.062672	0.023883	-0.585566	-0.339134	0.328080	0.335378	0.714328	-0.275714	0.548852
3321	9.465759	1.804864	-1.771777	-0.097842	-0.073411	-0.012793	-0.586366	-0.340885	0.329510	0.336483	0.714584	-0.277173	0.547104
3322	9.470402	1.892933	-1.831754	-0.101337	-0.062672	-0.007298	-0.584963	-0.341509	0.330293	0.337536	0.714678	-0.278559	0.545628
3323	9.451578	1.858137	-1.758824	-0.063318	-0.060028	-0.022834	-0.583006	-0.342135	0.330932	0.338330	0.715071	-0.279401	0.544188
3324	9.518524	1.882952	-1.836033	-0.020609	-0.035609	-0.001669	-0.583295	-0.341675	0.330267	0.338356	0.715360	-0.279853	0.543561
3325	9.508496	1.776398	-1.841183	0.006129	-0.021516	0.038714	-0.583284	-0.341219	0.332521	0.337702	0.715459	-0.280558	0.543473
3326	9.455141	1.740801	-1.870816	-0.016415	-0.025673	0.016636	-0.582454	-0.341734	0.331229	0.337539	0.715557	-0.281179	0.543125
3327	9.505813	1.767140	-1.872539	-0.030339	-0.027027	0.009286	-0.582999	-0.342048	0.332050	0.337694	0.715635	-0.281897	0.542553
3328	9.450890	1.747160	-1.800578	-0.036515	-0.012732	0.016578	-0.583584	-0.340296	0.331050	0.337874	0.715465	-0.282626	0.542286
3329	9.489520	1.768696	-1.799467	-0.032655	-0.009489	0.023934	-0.582741	-0.340630	0.331856	0.338003	0.715252	-0.283460	0.542051
3330	9.556649	1.707834	-1.816865	-0.034358	-0.002323	0.027593	-0.583700	-0.341474	0.332092	0.338095	0.714918	-0.284256	0.542017
3331	9.479838	1.732260	-1.789683	-0.043513	-0.011574	0.028496	-0.583440	-0.340854	0.330875	0.338317	0.714625	-0.285289	0.541722
3332	9.489701	1.778133	-1.780092	-0.029322	-0.003214	0.011086	-0.584271	-0.340332	0.332028	0.338498	0.714435	-0.285784	0.541599
3333	9.508492	1.747140	-1.829298	-0.010671	-0.001262	0.023963	-0.584152	-0.339429	0.330831	0.338361	0.714275	-0.286325	0.541609
3334	9.529551	1.765833	-1.607776	0.013378	0.012835	0.033178	-0.584299	-0.339119	0.330295	0.337816	0.714057	-0.286606	0.542089
3335	9.506454	1.751385	-1.783308	-0.008947	-0.018426	-0.012708	-0.585282	-0.338782	0.329490	0.337959	0.714300	-0.286719	0.541620
3336	9.470124	1.742217	-1.803745	0.014328	0.013935	-0.000795	-0.586519	-0.339622	0.329728	0.337772	0.714272	-0.286492	0.541893
3337	9.547138	1.756455	-1.821022	0.022405	0.000390	-0.005327	-0.586067	-0.341667	0.330989	0.337497	0.714480	-0.286243	0.541922
3338	9.475350	1.707327	-1.736545	0.043551	0.002849	-0.001641	-0.585107	-0.340561	0.331187	0.336834	0.714776	-0.285758	0.542200
3339	9.527857	1.707828	-1.801298	0.032269	-0.003812	-0.012653	-0.584819	-0.340888	0.331999	0.336476	0.715133	-0.285326	0.542179
3340	9.551909	1.719924	-1.811778	0.025780	-0.001957	0.018535	-0.584830	-0.340043	0.332051	0.335818	0.715247	-0.285352	0.542423
3341	9.513466	1.659040	-1.772097	0.005050	-0.030169	-0.001664	-0.584006	-0.338821	0.332814	0.335581	0.715641	-0.285550	0.541945
3342	9.561408	1.656691	-1.802886	-0.016835	-0.059880	0.003855	-0.583462	-0.337716	0.333155	0.335341	0.716191	-0.286189	0.541029
3343	9.474224	1.723931	-1.888545	-0.003979	-0.058194	0.005702	-0.582596	-0.339492	0.334568	0.334992	0.716783	-0.286779	0.540148
3344	9.526942	1.709427	-1.919592	-0.035312	-0.053861	-0.003533	-0.582450	-0.338093	0.337713	0.335114	0.717193	-0.287447	0.539173
3345	9.454542	1.673565	-1.919534	-0.029746	-0.063316	0.000141	-0.581319	-0.339276	0.338464	0.335164	0.717696	-0.288270	0.538031
3346	9.424921	1.672569	-2.010206	-0.011529	-0.040945	-0.005374	-0.580907	-0.339517	0.337471	0.335096	0.718104	-0.288646	0.537328
3347	9.463264	1.692170	-2.045323	-0.012109	-0.039624	-0.027389	-0.580175	-0.341573	0.338868	0.335321	0.718630	-0.288725	0.536440
3348	9.448483	1.717229	-2.097738	0.006632	-0.018454	-0.012705	-0.578396	-0.338441	0.340713	0.335137	0.718994	-0.288564	0.536154
3349	9.477609	1.682508	-2.055582	0.006326	-0.015902	-0.024637	-0.578638	-0.340476	0.341981	0.335201	0.719376	-0.288328	0.535730
3350	9.463607	1.676937	-1.994718	0.017431	-0.012533	-0.020035	-0.578642	-0.340194	0.341999	0.335017	0.719767	-0.287963	0.535515
3351	9.453346	1.697605	-2.083558	0.028803	-0.011591	-0.005334	-0.579195	-0.339542	0.343296	0.334573	0.720142	-0.287737	0.535411
3352	9.462485	1.610615	-2.111032	0.017555	-0.018319	-0.015452	-0.578901	-0.340820	0.343353	0.334307	0.720568	-0.287478	0.535142
3353	9.398360	1.765530	-2.056908	0.019381	-0.018396	-0.014518	-0.576948	-0.340769	0.344590	0.334054	0.721006	-0.287268	0.534823
3354	9.443334	1.634922	-2.105328	-0.022574	0.003727	-0.012813	-0.577511	-0.339674	0.345497	0.334426	0.720934	-0.287277	0.534683
3355	9.486602	1.625037	-2.114255	-0.004254	0.011047	-0.012781	-0.576957	-0.339931	0.344781	0.334658	0.720890	-0.287152	0.534663
3356	9.429673	1.653141	-2.010510	-0.016135	0.001746	-0.010959	-0.577494	-0.342383	0.343105	0.334970	0.720837	-0.287218	0.534505
3357	9.434355	1.646031	-2.025222	-0.019057	0.007717	-0.018316	-0.577775	-0.341970	0.343411	0.335453	0.720760	-0.287198	0.534316
3358	9.487462	1.691816	-2.031739	-0.022359	-0.002340	-0.003606	-0.577768	-0.342795	0.342943	0.335706	0.720690	-0.287401	0.534142
3359	9.492171	1.648077	-2.027370	-0.013402	-0.003772	-0.010933	-0.576946	-0.342217	0.342415	0.335960	0.720730	-0.287507	0.533872
3360	9.410075	1.695301	-2.069879	-0.016009	-0.039076	-0.036585	-0.576086	-0.343437	0.344001	0.336255	0.721289	-0.287403	0.532986
3361	9.438675	1.744419	-2.131006	-0.023220	-0.024476	-0.033857	-0.574972	-0.343990	0.343400	0.336773	0.721616	-0.287423	0.532206
3362	9.448548	1.770765	-2.111882	-0.013985	-0.017302	-0.031091	-0.573838	-0.345709	0.343561	0.337134	0.721907	-0.287270	0.531664
3363	9.433984	1.771056	-2.125826	-0.043421	-0.041856	-0.034783	-0.573406	-0.345810	0.345499	0.337851	0.722288	-0.287609	0.530507
3364	9.436500	1.780608	-2.116198	-0.029068	-0.038483	-0.045769	-0.572135	-0.348041	0.344515	0.338452	0.722792	-0.287530	0.529480
3365	9.467889	1.814412	-2.121981	-0.034456	-0.016473	-0.043967	-0.570045	-0.348635	0.344459	0.339280	0.723015	-0.287469	0.528678
3366	9.467991	1.833744	-2.117029	-0.017701	-0.017177	-0.032919	-0.569188	-0.349835	0.345629	0.339691	0.723300	-0.287296	0.528117
3367	9.380931	1.820287	-2.152503	-0.019292	-0.001050	-0.025629	-0.568631	-0.349326	0.346628	0.340193	0.723357	-0.287235	0.527749
3368	9.436007	1.835124	-2.202767	-0.030999	-0.005118	-0.018292	-0.568490	-0.350515	0.344885	0.340724	0.723333	-0.287349	0.527377
3369	9.398142	1.902482	-2.142950	0.013616	0.030375	-0.029268	-0.568753	-0.351906	0.344523	0.340967	0.723305	-0.286675	0.527626
3370	9.405156	1.878417	-2.160275	-0.004304	0.005514	-0.012750	-0.568625	-0.351325	0.344141	0.341125	0.723313	-0.286529	0.527592
3371	9.376095	2.005697	-2.233226	-0.028506	0.028718	-0.030256	-0.567922	-0.352690	0.342937	0.341977	0.723024	-0.286294	0.527565
3372	9.453611	1.911752	-2.140134	-0.028478	0.008306	-0.027466	-0.567909	-0.353548	0.343163	0.342658	0.722919	-0.286175	0.527331
3373	9.413011	1.926046	-2.099881	-0.013293	0.018328	-0.042139	-0.568042	-0.353975	0.343277	0.343355	0.722911	-0.285678	0.527157
3374	9.396527	1.988902	-2.077119	-0.014113	0.012529	-0.037536	-0.567907	-0.354480	0.341993	0.343958	0.722918	-0.285232	0.526997
3375	9.401513	1.988577	-2.055572	0.002412	0.006792	-0.034740	-0.568035	-0.356369	0.340208	0.344286	0.723096	-0.284754	0.526797
3376	9.418178	2.008320	-2.089878	-0.001854	0.004261	-0.022810	-0.566627	-0.357288	0.341251	0.344529	0.723179	-0.284474	0.526676
3377	9.353131	1.994134	-2.082708	0.006478	-0.005256	-0.018207	-0.566621	-0.358106	0.340645	0.344557	0.723417	-0.284274	0.526437
3378	9.372001	1.975198	-2.127008	0.024805	0.003905	-0.018186	-0.567018	-0.358999	0.341706	0.344363	0.723661	-0.283782	0.526495
3379	9.329224	2.081773	-2.095733	0.039773	-0.030274	-0.001577	-0.566343	-0.356541	0.343242	0.343593	0.724299	-0.283642	0.526195
3380	9.351689	1.899108	-2.228178	0.036386	0.004409	0.003837	-0.564815	-0.356309	0.343798	0.342987	0.724500	-0.283323	0.526486
3381	9.409062	1.948264	-2.307286	-0.004234	0.010715	0.023953	-0.565789	-0.356281	0.343531	0.342812	0.724264	-0.283737	0.526702
3382	9.404956	1.942174	-2.212983	-0.018075	0.061005	0.014671	-0.567190	-0.355925	0.342453	0.343213	0.723426	-0.283778	0.527569
3383	9.435420	1.953890	-2.018425	-0.049258	0.055670	0.012798	-0.567791	-0.354214	0.339365	0.344060	0.722470	-0.284196	0.528103
3384	9.447712	1.904601	-1.966074	-0.058116	0.057110	-0.011082	-0.568321	-0.356318	0.339241	0.345281	0.721545	-0.284301	0.528513
3385	9.419222	2.006493	-1.954684	-0.033440	0.053348	-0.011017	-0.568623	-0.356562	0.335612	0.346141	0.720851	-0.284223	0.528940
3386	9.459142	2.037966	-1.791746	-0.026165	0.042272	-0.010966	-0.570437	-0.356749	0.334227	0.346828	0.720294	-0.284114	0.529307
3387	9.427518	2.063102	-1.841116	-0.000148	0.028324	0.005619	-0.570852	-0.357534	0.333069	0.346900	0.719993	-0.284092	0.529682
3388	9.505421	2.090420	-1.749663	0.045330	0.041739	-0.005300	-0.570284	-0.358139	0.333722	0.346490	0.719905	-0.283306	0.530489
3389	9.526400	2.136077	-1.549698	0.005112	-0.011069	0.002065	-0.570561	-0.357223	0.335311	0.346317	0.720067	-0.283443	0.530310
3390	9.594868	1.703943	-1.547830	0.038656	-0.066598	-0.040963	-0.569170	-0.357257	0.335574	0.345746	0.721294	-0.282936	0.529284
3391	9.398815	1.960513	-1.770675	0.043233	-0.173900	-0.063730	-0.569993	-0.355998	0.338998	0.344801	0.723796	-0.282848	0.526525
3392	8.951908	1.852846	-2.184550	0.072753	-0.194661	-0.088544	-0.564364	-0.358602	0.344349	0.343506	0.726863	-0.282171	0.523501
3393	9.306653	2.273020	-2.600809	0.111845	-0.098285	-0.037102	-0.561424	-0.357351	0.349683	0.341696	0.728886	-0.281222	0.522382
3394	9.325438	2.015234	-2.554890	0.097037	-0.077620	-0.012426	-0.560009	-0.357392	0.353006	0.339906	0.730449	-0.280589	0.521707
3395	9.287458	1.941346	-2.450104	0.049936	0.012408	-0.038372	-0.558634	-0.355763	0.353928	0.339617	0.730904	-0.279514	0.521835
3396	9.425710	1.929018	-2.327354	-0.029763	0.033469	-0.078902	-0.557504	-0.357329	0.353821	0.340987	0.730818	-0.278465	0.521623
3397	9.402515	2.142903	-1.991811	0.054626	0.058069	-0.001659	-0.557910	-0.358040	0.354059	0.340503	0.730620	-0.277565	0.522695
3398	9.380973	1.810458	-2.142908	0.044769	0.024647	-0.027382	-0.558328	-0.358550	0.353058	0.340225	0.730829	-0.276590	0.523100
3399	9.312122	2.253697	-1.888691	0.141468	-0.050245	-0.027007	-0.558341	-0.356378	0.354861	0.338140	0.732484	-0.275147	0.522899
3400	9.406867	2.363173	-2.145103	0.053848	-0.045775	-0.019813	-0.555828	-0.355449	0.358233	0.337233	0.733459	-0.274628	0.522390
3401	9.352569	2.185340	-2.236006	-0.001770	-0.075391	-0.045611	-0.553861	-0.356658	0.359252	0.337312	0.734503	-0.274569	0.520901
3402	9.298728	2.116451	-2.314139	-0.024223	-0.047322	-0.067748	-0.551313	-0.358546	0.362451	0.338042	0.735227	-0.274171	0.519614
3403	9.357664	1.996360	-2.430634	-0.003087	-0.018594	-0.102631	-0.550881	-0.360343	0.361501	0.339037	0.735982	-0.272905	0.518562
3404	9.383980	1.964797	-2.441484	-0.089887	0.026088	-0.137739	-0.548195	-0.363796	0.361959	0.341857	0.735875	-0.271654	0.517520
3405	9.253912	1.965940	-2.455825	-0.060445	0.015306	-0.128486	-0.546921	-0.367481	0.360432	0.344131	0.736023	-0.270376	0.516469
3406	9.298537	2.182924	-2.386042	-0.067156	0.020357	-0.104602	-0.545514	-0.371533	0.356135	0.346276	0.735918	-0.269468	0.515660
3407	9.280446	2.210253	-2.245112	-0.056891	0.006647	-0.060511	-0.545770	-0.373749	0.355305	0.347741	0.735806	-0.269214	0.514965
3408	9.311992	2.173059	-2.200648	0.002098	0.042538	-0.047605	-0.543404	-0.373810	0.355835	0.348356	0.735663	-0.268216	0.515275
3409	9.178046	2.321061	-2.136713	0.052884	-0.031208	0.013169	-0.544220	-0.375730	0.354890	0.347244	0.736304	-0.268179	0.515129
3410	9.359660	2.122414	-2.246232	0.068092	-0.017164	-0.037287	-0.544900	-0.375277	0.357429	0.346497	0.737158	-0.267122	0.514960
3411	9.326665	2.225551	-2.505155	-0.023252	-0.046826	-0.029158	-0.542792	-0.376106	0.359306	0.346849	0.737659	-0.267358	0.513882
3412	9.326820	1.991158	-2.385935	-0.079619	0.008359	-0.056919	-0.541119	-0.377345	0.358101	0.348576	0.737350	-0.267294	0.513190
3413	9.203328	2.215706	-2.249439	-0.091855	-0.000651	0.001811	-0.540545	-0.379553	0.356847	0.349858	0.736729	-0.268376	0.512645
3414	9.241900	2.259291	-2.265087	-0.181918	-0.005028	-0.013024	-0.540796	-0.382580	0.355271	0.352576	0.735593	-0.270113	0.511499
3415	9.383434	2.694150	-2.219243	-0.104617	-0.030474	0.009295	-0.539970	-0.383076	0.353564	0.353810	0.735137	-0.271640	0.510493
3416	9.242411	2.614457	-2.349734	-0.056836	-0.032908	0.016684	-0.539667	-0.385320	0.353144	0.354250	0.734989	-0.272758	0.509804
3417	9.222062	2.279924	-2.346324	-0.070093	-0.018788	-0.003611	-0.539121	-0.385006	0.352324	0.355171	0.734728	-0.273656	0.509059
3418	9.348699	2.525433	-2.277006	0.000981	-0.001752	-0.014439	-0.538977	-0.385431	0.352296	0.355234	0.734848	-0.273486	0.508932
3419	9.280074	2.301138	-2.331449	-0.016610	0.013445	0.009305	-0.538980	-0.385940	0.351152	0.355413	0.734567	-0.273800	0.509045
3420	9.180553	2.328188	-2.127100	0.014505	0.024362	0.009337	-0.540521	-0.384791	0.351237	0.355182	0.734386	-0.273661	0.509542
3421	9.290246	2.287940	-2.257048	0.032332	0.014330	-0.008033	-0.541480	-0.385380	0.352045	0.354823	0.734534	-0.273217	0.509816
3422	9.302309	2.360991	-2.286004	0.006320	0.015284	-0.022752	-0.540653	-0.385352	0.351204	0.354990	0.734562	-0.272755	0.509907
3423	9.312016	2.326657	-2.262440	0.063432	0.042026	-0.010758	-0.540652	-0.384447	0.352929	0.354351	0.734662	-0.271758	0.510739
3424	9.242674	2.277448	-2.173224	-0.020356	-0.032479	-0.023669	-0.538258	-0.387286	0.352454	0.354659	0.734993	-0.271893	0.509977
3425	9.242945	2.515972	-2.239302	0.010073	0.033508	-0.020007	-0.538685	-0.385911	0.353377	0.354854	0.734850	-0.271365	0.510329
3426	9.281232	2.462509	-2.250743	0.028139	0.015485	-0.027285	-0.540383	-0.384920	0.350950	0.354734	0.735061	-0.270593	0.510518
3427	9.213408	2.405087	-2.272732	0.068617	0.023204	-0.019903	-0.540381	-0.384672	0.351661	0.354012	0.735436	-0.269540	0.511035
3428	9.299809	2.356288	-2.295601	0.038311	0.009492	0.011268	-0.538574	-0.384310	0.352362	0.353324	0.735567	-0.269286	0.511457
3429	9.275936	2.375582	-2.275262	0.043260	-0.000433	-0.007977	-0.539382	-0.385753	0.353254	0.352723	0.735939	-0.268835	0.511574
3430	9.241804	2.376520	-2.327112	0.051152	0.003813	0.013127	-0.540781	-0.383848	0.355193	0.351792	0.736209	-0.268512	0.511995
3431	9.261972	2.387016	-2.216703	0.023318	-0.029521	0.002125	-0.537603	-0.382225	0.355681	0.351224	0.736683	-0.268619	0.511648
3432	9.294532	2.308349	-2.334358	0.018103	-0.043952	0.013139	-0.538289	-0.382396	0.356511	0.350531	0.737204	-0.268981	0.511182
3433	9.222883	2.424812	-2.301939	-0.016427	-0.020366	0.020379	-0.538576	-0.381949	0.356124	0.350410	0.737208	-0.269699	0.510882
3434	9.270271	2.357587	-2.376601	-0.020194	-0.030248	0.016714	-0.538834	-0.382844	0.357184	0.350320	0.737298	-0.270412	0.510435
3435	9.207953	2.337948	-2.326097	-0.006091	-0.011507	-0.005326	-0.537460	-0.381731	0.357101	0.350355	0.737423	-0.270583	0.510140
3436	9.231978	2.386673	-2.355659	-0.004411	-0.011177	-0.010816	-0.539129	-0.380908	0.358141	0.350397	0.737589	-0.270567	0.509880
3437	9.231728	2.311511	-2.356140	-0.008446	-0.010294	-0.025519	-0.538816	-0.383602	0.358251	0.350678	0.737795	-0.270455	0.509448
3438	9.244081	2.415755	-2.360752	0.015174	-0.012795	-0.030954	-0.536723	-0.384606	0.357891	0.350664	0.738204	-0.270008	0.509103
3439	9.251344	2.381502	-2.341926	-0.007110	-0.009206	-0.043853	-0.535904	-0.383223	0.358247	0.351119	0.738506	-0.269603	0.508566
3440	9.246602	2.415543	-2.346357	0.029938	-0.001089	-0.027273	-0.535871	-0.385772	0.358368	0.350897	0.738887	-0.268954	0.508509
3441	9.232153	2.483918	-2.374352	-0.013513	0.011868	-0.010855	-0.535594	-0.384984	0.359527	0.351225	0.738752	-0.268952	0.508479
3442	9.172888	2.452702	-2.546226	0.006134	0.045345	-0.032916	-0.534762	-0.385775	0.358079	0.351652	0.738529	-0.268121	0.508947
3443	9.246676	2.415413	-2.336701	-0.082683	-0.035742	-0.027437	-0.534207	-0.385910	0.357787	0.352912	0.738484	-0.268912	0.507722
3444	9.244284	2.420278	-2.336580	-0.043777	0.027879	-0.015534	-0.534603	-0.388117	0.356820	0.353812	0.737989	-0.268978	0.507780
3445	9.213684	2.521664	-2.286473	-0.041194	0.019848	-0.020092	-0.533914	-0.388356	0.355686	0.354686	0.737628	-0.269062	0.507650
3446	9.228136	2.521569	-2.287014	-0.000932	0.022494	-0.020015	-0.535008	-0.390794	0.353877	0.354989	0.737505	-0.268692	0.507813
3447	9.240239	2.550650	-2.292107	-0.026166	0.021700	-0.005374	-0.535010	-0.390257	0.354466	0.355505	0.737152	-0.268825	0.507895
3448	9.216226	2.516538	-2.267281	-0.024149	0.017568	0.001967	-0.535564	-0.390263	0.354750	0.355866	0.736813	-0.268998	0.508041
3449	9.247266	2.502176	-2.297516	-0.026404	0.001884	-0.012690	-0.535274	-0.390857	0.355267	0.356355	0.736698	-0.269166	0.507776
3450	9.216019	2.465686	-2.272434	-0.034975	-0.010509	0.010240	-0.534736	-0.391154	0.352461	0.356669	0.736507	-0.269813	0.507489
3451	9.228037	2.514426	-2.296717	-0.040778	-0.007938	-0.001694	-0.535011	-0.391035	0.353027	0.357206	0.736329	-0.270357	0.507080
3452	9.213901	2.609080	-2.295571	-0.035559	-0.012934	-0.010839	-0.534989	-0.392994	0.352628	0.357718	0.736277	-0.270702	0.506611
3453	9.194166	2.571000	-2.338553	-0.011127	-0.010740	0.013050	-0.533744	-0.391939	0.353795	0.357658	0.736259	-0.271179	0.506423
3454	9.232714	2.517080	-2.316195	0.023307	-0.000813	-0.000662	-0.534854	-0.392714	0.352644	0.357274	0.736446	-0.271002	0.506518
3455	9.189316	2.561333	-2.338435	0.028892	0.010048	0.002081	-0.535128	-0.392469	0.353497	0.356850	0.736565	-0.270763	0.506772
3456	9.261629	2.458341	-2.291093	0.023107	0.003363	-0.008930	-0.535263	-0.393017	0.353186	0.356577	0.736751	-0.270439	0.506867
3457	9.184940	2.536205	-2.270813	0.028495	-0.002030	-0.011667	-0.533603	-0.392478	0.353204	0.356234	0.737062	-0.270086	0.506843
3458	9.261809	2.506800	-2.288369	0.030158	-0.003478	-0.018073	-0.532234	-0.390158	0.354446	0.355896	0.737426	-0.269580	0.506821
3459	9.220110	2.427905	-2.350116	0.007956	-0.010236	-0.027305	-0.534437	-0.391285	0.355093	0.355969	0.737757	-0.269264	0.506455
3460	9.213531	2.475596	-2.286767	0.002725	-0.018246	-0.016283	-0.533322	-0.391583	0.355065	0.355954	0.738057	-0.269190	0.506068
3461	9.217443	2.440566	-2.388576	0.002064	-0.018779	-0.007116	-0.533285	-0.394414	0.355168	0.355862	0.738324	-0.269294	0.505689
3462	9.241999	2.434711	-2.326740	0.020361	-0.002382	0.025933	-0.530807	-0.392493	0.355541	0.355248	0.738359	-0.269559	0.505928
3463	9.250954	2.489490	-2.437811	-0.025266	-0.032131	0.033239	-0.533466	-0.390770	0.355812	0.355077	0.738349	-0.270630	0.505490
3464	9.202781	2.506876	-2.443142	-0.025099	0.005442	0.035924	-0.531793	-0.391090	0.356054	0.355064	0.737933	-0.271429	0.505678
3465	9.236186	2.338933	-2.414090	-0.023374	0.002950	0.031324	-0.533748	-0.389693	0.356994	0.355069	0.737594	-0.272204	0.505753
3466	9.178493	2.351305	-2.402191	-0.010356	0.009829	0.038669	-0.535150	-0.389202	0.356063	0.354834	0.737222	-0.272863	0.506105
3467	9.226492	2.309836	-2.409087	-0.033393	0.021619	-0.003600	-0.534599	-0.389445	0.355069	0.355434	0.736814	-0.273094	0.506153
3468	9.256085	2.420623	-2.368415	-0.008061	0.012885	-0.012686	-0.534454	-0.390138	0.354747	0.355708	0.736705	-0.272959	0.506193
3469	9.251245	2.391429	-2.358764	-0.004364	0.025761	-0.012705	-0.535851	-0.389809	0.354224	0.355993	0.736511	-0.272733	0.506396
3470	9.223022	2.409939	-2.277890	0.002145	-0.002097	-0.040176	-0.535278	-0.391226	0.354131	0.356314	0.736774	-0.272199	0.506074
3471	9.290161	2.419782	-2.323808	-0.031572	-0.007831	-0.034712	-0.536690	-0.390286	0.352672	0.357040	0.736845	-0.272164	0.505480
3472	9.222789	2.390835	-2.299742	-0.023798	-0.001485	-0.018210	-0.535280	-0.391736	0.352987	0.357520	0.736798	-0.272205	0.505185
3473	9.273166	2.390862	-2.328191	-0.030242	-0.018025	-0.018185	-0.533893	-0.392011	0.352400	0.358000	0.736889	-0.272475	0.504567
3474	9.237095	2.420260	-2.331481	-0.027862	-0.019291	0.002922	-0.533886	-0.392836	0.351932	0.358237	0.736874	-0.273006	0.504134
3475	9.241753	2.405877	-2.346239	-0.050274	-0.018188	-0.014559	-0.533033	-0.394009	0.352548	0.358971	0.736801	-0.273532	0.503432
3476	9.261279	2.449197	-2.332196	-0.033621	-0.009409	-0.008105	-0.533875	-0.394466	0.350580	0.359457	0.736705	-0.273887	0.503033
3477	9.237154	2.415280	-2.321855	-0.037059	-0.000634	-0.000796	-0.533028	-0.394954	0.351655	0.359952	0.736473	-0.274358	0.502762
3478	9.203518	2.486076	-2.339457	-0.015901	0.000868	0.003834	-0.532609	-0.395363	0.351208	0.360102	0.736341	-0.274620	0.502706
3479	9.232365	2.525006	-2.364432	-0.015352	0.010952	-0.010850	-0.533173	-0.395569	0.349809	0.360443	0.736203	-0.274641	0.502652
3480	9.193976	2.503046	-2.334159	-0.006299	0.011133	-0.014514	-0.533329	-0.394286	0.349612	0.360696	0.736135	-0.274468	0.502664
3481	9.280586	2.449006	-2.328089	-0.004384	0.022082	-0.012682	-0.532898	-0.395292	0.349824	0.360954	0.735974	-0.274271	0.502822
3482	9.227890	2.492735	-2.306513	0.017915	0.007323	0.002062	-0.532894	-0.395842	0.349512	0.360670	0.736024	-0.274137	0.503025
3483	9.198853	2.498034	-2.324713	0.002927	0.003523	-0.010813	-0.532196	-0.396395	0.349054	0.360700	0.736092	-0.274028	0.502964
3484	9.284109	2.400704	-2.164310	0.028050	0.008276	-0.030033	-0.532063	-0.395841	0.349226	0.360591	0.736383	-0.273307	0.503008
3485	9.213448	2.473302	-2.296439	-0.030257	-0.036561	-0.016319	-0.532033	-0.397846	0.349798	0.360947	0.736640	-0.273741	0.502141
3486	9.213314	2.590596	-2.363292	-0.040409	0.006033	0.011138	-0.532348	-0.395662	0.348544	0.361414	0.736238	-0.274321	0.502078
3487	9.251526	2.425080	-2.336819	-0.017868	-0.002703	0.033199	-0.531771	-0.396710	0.349587	0.361274	0.735971	-0.275116	0.502134
3488	9.251790	2.419741	-2.300637	0.015543	0.031308	0.047892	-0.534025	-0.395054	0.348180	0.360694	0.735513	-0.275502	0.503011
3489	9.236684	2.386837	-2.370325	-0.065396	0.012168	0.033072	-0.534552	-0.397044	0.348619	0.361331	0.734753	-0.276667	0.503024
3490	9.179400	2.544816	-2.367153	-0.008442	0.007708	0.043297	-0.534999	-0.395294	0.347618	0.361015	0.734385	-0.277390	0.503391
3491	9.236913	2.376683	-2.336588	0.014758	0.006246	0.020391	-0.536001	-0.393797	0.346189	0.360568	0.734334	-0.277604	0.503667
3492	9.272567	2.396788	-2.407828	0.006140	0.022688	0.038709	-0.538232	-0.393322	0.345822	0.360177	0.733939	-0.278021	0.504292
3493	9.222640	2.464258	-2.349974	0.015124	0.039654	0.031360	-0.537276	-0.392719	0.344737	0.359797	0.733494	-0.278151	0.505138
3494	9.198687	2.347122	-2.282219	0.025815	0.055104	0.018488	-0.538945	-0.391635	0.346210	0.359485	0.733033	-0.277816	0.506213
3495	9.241734	2.332747	-2.317734	-0.012587	0.043152	0.020273	-0.539510	-0.392619	0.343373	0.359639	0.732414	-0.278040	0.506876
3496	9.309344	2.258849	-2.267612	-0.022856	0.088835	0.042206	-0.539810	-0.391434	0.342335	0.360000	0.731118	-0.278322	0.508333
3497	9.283819	2.403650	-2.202921	-0.023080	0.099960	0.102769	-0.543996	-0.391788	0.339292	0.359781	0.729381	-0.279450	0.510361
3498	9.309617	2.160821	-2.190979	-0.023895	0.127813	0.067820	-0.545297	-0.388597	0.337970	0.360100	0.727534	-0.279819	0.512566
3499	9.348731	2.130299	-2.105697	-0.061490	0.135735	0.029202	-0.548534	-0.387644	0.333886	0.361379	0.725552	-0.280011	0.514367
3500	9.368312	2.268635	-2.124848	-0.062209	0.131342	0.072361	-0.551207	-0.388322	0.328304	0.362239	0.723343	-0.280833	0.516421
3501	9.378060	2.100100	-2.039368	-0.075428	0.143456	0.054858	-0.556418	-0.385737	0.323226	0.363487	0.721022	-0.281483	0.518432
3502	9.360376	2.316940	-1.926199	-0.113254	0.108778	0.082403	-0.557418	-0.385823	0.319473	0.364828	0.718612	-0.283115	0.519946
3503	9.459332	2.330870	-1.929699	-0.067087	0.140933	0.097179	-0.559402	-0.385193	0.317258	0.365502	0.716120	-0.284295	0.522262
3504	9.332392	2.232896	-1.790346	-0.110831	0.130461	0.104411	-0.563761	-0.383773	0.312656	0.366682	0.713360	-0.286046	0.524250
3505	9.464205	2.394827	-1.639653	-0.064044	0.076976	0.150528	-0.566852	-0.381957	0.311127	0.366391	0.711231	-0.288412	0.526048
3506	9.555255	2.165825	-1.608324	-0.002940	0.099329	0.174451	-0.571082	-0.379177	0.307580	0.365126	0.709158	-0.290268	0.528699
3507	9.304555	1.962953	-1.537480	-0.022022	0.038598	0.080831	-0.573929	-0.376124	0.303759	0.364748	0.708125	-0.291478	0.529678
3508	9.510845	2.075280	-1.703857	-0.005518	0.090381	0.077169	-0.575908	-0.374196	0.302505	0.364484	0.706685	-0.292032	0.531474
3509	9.582179	1.825235	-1.720230	-0.013731	0.105487	0.040400	-0.577057	-0.372523	0.300392	0.364801	0.705232	-0.292095	0.533150
3510	9.505650	1.900381	-1.678237	-0.010700	0.103139	0.017467	-0.580983	-0.371076	0.298014	0.365301	0.703969	-0.291744	0.534667
3511	9.482092	1.867910	-1.595455	-0.046543	0.100105	-0.022980	-0.581251	-0.372964	0.296230	0.366718	0.702697	-0.291303	0.535609
3512	9.550374	1.995254	-1.544046	-0.070925	0.069571	0.027526	-0.581806	-0.375048	0.292767	0.367780	0.701276	-0.292011	0.536357
3513	9.584064	1.985334	-1.545370	-0.080842	0.087802	0.031154	-0.583091	-0.374043	0.289919	0.369026	0.699561	-0.292786	0.537318
3514	9.490516	1.968195	-1.484022	-0.081332	0.049984	0.016510	-0.585903	-0.373284	0.286792	0.370217	0.698341	-0.293571	0.537657
3515	9.461825	2.004591	-1.470636	-0.040446	0.052122	0.040444	-0.586473	-0.373323	0.284847	0.370588	0.697249	-0.294301	0.538419
3516	9.453958	1.874068	-1.497759	-0.011777	0.053454	0.016616	-0.587604	-0.372280	0.284086	0.370828	0.696502	-0.294317	0.539211
3517	9.531633	2.018843	-1.485229	-0.032956	0.046385	0.012958	-0.587329	-0.372525	0.283234	0.371355	0.695689	-0.294625	0.539731
3518	9.455638	2.051597	-1.356589	0.011319	0.069455	0.024929	-0.588173	-0.372452	0.281994	0.371279	0.694889	-0.294389	0.540941
3519	9.469966	1.946852	-1.328827	0.058624	0.060479	0.049796	-0.590281	-0.371496	0.280403	0.370221	0.694382	-0.294111	0.542465
3520	9.590326	1.890101	-1.319207	0.032218	0.067726	0.053421	-0.592121	-0.369181	0.279867	0.369538	0.693581	-0.294063	0.543979
3521	9.462987	1.919642	-1.285272	0.047238	0.096406	0.065311	-0.594671	-0.366762	0.277396	0.368682	0.692500	-0.293855	0.546046
3522	9.551404	1.764209	-1.313742	-0.002399	0.080491	0.056974	-0.594705	-0.365783	0.274673	0.368519	0.691274	-0.294149	0.547549
3523	9.595282	1.802033	-1.264419	-0.043220	0.087218	0.069747	-0.596691	-0.363553	0.273020	0.368806	0.689593	-0.295057	0.548986
3524	9.523132	1.729149	-1.216310	-0.040729	0.080371	0.060561	-0.600036	-0.363175	0.272101	0.369092	0.688078	-0.295772	0.550308
3525	9.596177	1.800467	-1.148538	-0.050747	0.081912	0.097272	-0.602310	-0.361800	0.267754	0.369145	0.686226	-0.297178	0.551825
3526	9.625357	1.770530	-1.101523	-0.037589	0.066272	0.112007	-0.603994	-0.362459	0.264389	0.368800	0.684540	-0.298749	0.553300
3527	9.639784	1.599767	-1.033138	0.009058	0.094196	0.073492	-0.606270	-0.359239	0.262800	0.368369	0.683122	-0.299074	0.555161
3528	9.552744	1.693580	-1.111385	-0.018190	0.071572	0.083562	-0.608676	-0.356984	0.260735	0.368039	0.681715	-0.299925	0.556648
3529	9.549574	1.715117	-0.908258	0.031731	0.133595	0.028515	-0.610117	-0.355225	0.256960	0.368039	0.680283	-0.299089	0.558845
3530	9.564298	1.785270	-0.903521	0.078462	0.177934	-0.007235	-0.612650	-0.353826	0.255122	0.368022	0.678941	-0.296822	0.561690
3531	9.415658	1.748445	-0.791939	0.115935	0.242893	-0.049510	-0.615736	-0.353734	0.251260	0.368404	0.677341	-0.293164	0.565281
3532	9.591700	1.789068	-0.479465	0.079812	0.228917	-0.029316	-0.617019	-0.354050	0.246522	0.368884	0.675543	-0.290177	0.568651
3533	9.964754	2.043882	-0.329942	0.031736	0.182930	-0.042052	-0.617182	-0.354169	0.243176	0.369983	0.673913	-0.287995	0.570976
3534	9.949275	1.809215	-0.362289	0.006881	0.032272	0.000305	-0.619156	-0.353576	0.240309	0.369951	0.673638	-0.287670	0.571484
3535	9.900359	1.857164	-0.476072	-0.054271	-0.073654	0.050815	-0.618035	-0.354304	0.240393	0.369683	0.673750	-0.289614	0.570543
3536	9.707216	1.721961	-0.778863	-0.115411	-0.077667	0.090083	-0.619430	-0.354122	0.240000	0.369718	0.673261	-0.292801	0.569470
3537	9.540810	1.706340	-0.792063	-0.189982	-0.107908	0.075265	-0.619741	-0.351045	0.240749	0.370790	0.672605	-0.296866	0.567440
3538	9.589681	1.931610	-0.799667	-0.273693	-0.102986	0.058625	-0.620565	-0.351744	0.240852	0.372975	0.671479	-0.301398	0.564947
3539	9.537144	2.028713	-0.780164	-0.267115	-0.101382	0.031113	-0.619443	-0.353129	0.239922	0.375615	0.670404	-0.305666	0.562174
3540	9.565551	1.941597	-0.808360	-0.271146	-0.063448	0.012684	-0.618322	-0.356077	0.236251	0.378635	0.669016	-0.309394	0.559757
3541	9.475295	2.093609	-0.704976	-0.275396	-0.073311	-0.007486	-0.619688	-0.358545	0.235138	0.381984	0.667759	-0.312996	0.556974
3542	9.312186	2.034959	-0.585750	-0.284559	-0.074940	-0.042412	-0.619269	-0.361053	0.231362	0.385696	0.666699	-0.316197	0.553868
3543	9.437824	2.099308	-0.568293	-0.346614	-0.026740	-0.075604	-0.616039	-0.364180	0.230721	0.391043	0.664747	-0.319282	0.550686
3544	9.267044	2.173857	-0.252289	-0.352885	-0.033436	-0.103148	-0.615722	-0.370430	0.225463	0.396556	0.663026	-0.322073	0.547184
3545	9.657309	2.098038	-0.228735	-0.422653	-0.086798	-0.176530	-0.613184	-0.376437	0.220339	0.403618	0.661674	-0.325071	0.541856
3546	9.429318	2.224211	-0.475387	-0.364250	-0.160751	-0.174500	-0.607820	-0.384854	0.217405	0.409229	0.661584	-0.328078	0.535913
3547	9.759173	1.858233	-0.661578	-0.299075	-0.138757	-0.205600	-0.603561	-0.392248	0.217049	0.414582	0.661884	-0.329724	0.530389
3548	9.878315	1.891410	-0.846949	-0.262084	-0.127157	-0.122938	-0.600167	-0.397745	0.215705	0.418462	0.661859	-0.331999	0.525936
3549	9.726989	1.769051	-1.044955	-0.139727	-0.074068	0.000111	-0.598750	-0.401066	0.213817	0.419918	0.661394	-0.334132	0.524006
3550	9.716427	1.502473	-1.051128	-0.071405	-0.034337	0.087304	-0.598888	-0.400682	0.214677	0.419677	0.660565	-0.336407	0.523789
3551	9.892900	1.684868	-1.363255	-0.106212	0.069134	0.006383	-0.599892	-0.399433	0.212537	0.421547	0.658841	-0.337083	0.524025
3552	9.900438	1.831280	-1.075186	-0.205002	0.032652	-0.057029	-0.598353	-0.402662	0.208705	0.424989	0.657167	-0.338242	0.522598
3553	9.667601	1.464909	-1.117170	-0.281427	0.006995	-0.040735	-0.598354	-0.404614	0.205246	0.429198	0.654906	-0.340657	0.520423
3554	9.483298	1.405553	-0.934364	-0.321155	0.056364	0.043481	-0.600048	-0.406394	0.198751	0.433227	0.651287	-0.344087	0.519369
3555	9.743134	1.478220	-0.704512	-0.286373	-0.003066	0.051061	-0.599511	-0.408387	0.193057	0.436419	0.648406	-0.347840	0.517798
3556	9.953756	1.737688	-0.995677	-0.248194	-0.072967	0.049493	-0.598966	-0.410166	0.188768	0.438579	0.646631	-0.351777	0.515528
3557	9.864801	1.639751	-1.239328	-0.260672	-0.156523	0.000010	-0.601033	-0.412322	0.187263	0.440834	0.645885	-0.355938	0.511669
3558	9.493773	1.671605	-1.249398	-0.257894	-0.180987	0.038515	-0.599773	-0.412790	0.187779	0.442396	0.645196	-0.360699	0.507842
3559	9.479001	1.603974	-1.261362	-0.266705	-0.157626	0.048539	-0.599486	-0.413371	0.188019	0.444164	0.644025	-0.365541	0.504311
3560	9.494649	1.653002	-1.128798	-0.209492	-0.109364	0.132089	-0.600640	-0.411798	0.185065	0.444655	0.642306	-0.370368	0.502547
3561	9.452642	1.653361	-0.953338	-0.184593	-0.118985	0.106457	-0.598928	-0.414312	0.186843	0.445021	0.641014	-0.374772	0.500602
3562	9.598020	1.841141	-0.928569	-0.103537	-0.103824	0.126842	-0.600606	-0.412651	0.188074	0.444194	0.640215	-0.378359	0.499660
3563	9.572560	1.643722	-1.020677	-0.043125	-0.105841	0.126922	-0.603971	-0.408368	0.191152	0.442624	0.639873	-0.381484	0.499116
3564	9.538532	1.585948	-1.034272	0.053367	-0.071681	0.105016	-0.603171	-0.404785	0.192757	0.440249	0.640290	-0.382942	0.499565
3565	9.510199	1.453447	-0.903661	0.108636	-0.043057	0.116065	-0.605543	-0.402073	0.195868	0.437312	0.640724	-0.383854	0.500886
3566	9.667736	1.381755	-1.064585	0.138171	-0.002459	0.051845	-0.606815	-0.398010	0.199887	0.434905	0.641590	-0.383166	0.502398
3567	9.746847	1.304531	-0.773405	0.122174	-0.023878	0.072049	-0.606955	-0.396559	0.202065	0.432373	0.642265	-0.383211	0.503685
3568	9.727477	1.465790	-0.853743	0.100727	-0.016956	-0.012401	-0.608216	-0.394648	0.203864	0.431019	0.643402	-0.382250	0.504124
3569	9.600675	1.474201	-1.051815	0.035891	0.062623	-0.016358	-0.606258	-0.395013	0.204937	0.431150	0.643123	-0.381280	0.505103
3570	9.818542	1.353822	-0.869954	0.028972	0.026594	0.002071	-0.607648	-0.394992	0.204951	0.430895	0.643097	-0.380839	0.505685
3571	9.757069	1.711793	-1.490830	0.023341	0.019971	-0.071309	-0.608766	-0.395458	0.203263	0.431412	0.643558	-0.379659	0.505545
3572	9.524925	1.851469	-1.657541	0.023159	0.085151	-0.084293	-0.609156	-0.396915	0.204290	0.432549	0.643543	-0.377660	0.506090
3573	9.150034	1.837787	-1.525273	0.046980	0.177494	-0.091815	-0.607479	-0.399093	0.202053	0.434145	0.642785	-0.374607	0.507952
3574	10.030878	2.480927	-1.307678	0.029881	0.252987	-0.119188	-0.608177	-0.400894	0.198609	0.436757	0.641395	-0.370575	0.510421
3575	9.940901	2.154455	-0.965913	0.035373	0.145121	-0.040157	-0.608759	-0.402039	0.193256	0.437735	0.640473	-0.368558	0.512198
3576	9.512339	2.195962	-0.942373	0.048519	0.037706	-0.016189	-0.608746	-0.403421	0.192615	0.437515	0.640624	-0.367607	0.512881
3577	9.306351	1.950057	-1.300952	-0.069981	-0.004470	0.001900	-0.607638	-0.403156	0.192621	0.438308	0.640014	-0.368509	0.512317
3578	9.346662	2.093029	-1.134886	-0.140350	0.015647	0.038472	-0.609588	-0.403489	0.191366	0.439676	0.638407	-0.370252	0.511893
3579	9.621747	2.036713	-1.058596	-0.262559	-0.047345	-0.010244	-0.610270	-0.405384	0.189864	0.442727	0.636634	-0.373334	0.509226
3580	9.550053	2.353233	-1.116644	-0.288016	-0.065830	-0.069871	-0.607908	-0.407512	0.186371	0.446447	0.635344	-0.375890	0.505697
3581	9.468204	2.221994	-1.051647	-0.305763	-0.052618	0.018122	-0.608860	-0.412066	0.181508	0.449703	0.632997	-0.379776	0.502845
3582	9.175932	2.362590	-0.894896	-0.289882	-0.031120	-0.004857	-0.609138	-0.413631	0.178910	0.453053	0.630783	-0.382883	0.500257
3583	9.216491	2.504449	-1.006582	-0.269597	0.009413	-0.036968	-0.607210	-0.415263	0.174060	0.456863	0.628531	-0.385105	0.497915
3584	9.141850	2.485379	-0.991840	-0.255511	0.080267	-0.099468	-0.606912	-0.419829	0.169045	0.461553	0.626207	-0.385639	0.496101
3585	9.102781	2.370857	-0.389768	-0.329534	0.049831	-0.127100	-0.605102	-0.423800	0.162939	0.467308	0.623651	-0.386910	0.492934
3586	9.709086	2.397342	-0.513701	-0.292086	0.136354	-0.172909	-0.604669	-0.429132	0.156206	0.473585	0.620944	-0.386341	0.490802
3587	9.498287	2.377182	-0.346554	-0.291079	0.042317	-0.125088	-0.602988	-0.434993	0.148315	0.478759	0.618733	-0.387284	0.487822
3588	9.560419	1.864139	-0.815919	-0.370944	0.073734	-0.246501	-0.599472	-0.441444	0.143293	0.486213	0.616376	-0.387150	0.483522
3589	10.005433	1.298227	-0.981153	-0.412092	0.052778	0.063592	-0.598105	-0.445389	0.133853	0.491056	0.611348	-0.391464	0.481533
3590	9.784486	1.315608	-0.895495	-0.352612	0.130151	0.229623	-0.604040	-0.443014	0.124593	0.494047	0.604852	-0.396374	0.482658
3591	10.341609	1.843038	-0.739003	-0.425453	0.037736	0.116982	-0.608159	-0.441384	0.115547	0.498301	0.599335	-0.401605	0.480840
3592	10.082244	1.953133	-0.675455	-0.366154	-0.076866	-0.049755	-0.608201	-0.442450	0.108385	0.502472	0.596812	-0.405341	0.476482
3593	9.863221	1.502427	-0.764392	-0.362591	-0.233624	-0.247820	-0.605382	-0.447174	0.105842	0.507179	0.597377	-0.408280	0.468208
3594	9.424415	2.047446	-1.031827	-0.339991	-0.265409	-0.148642	-0.600570	-0.454952	0.104483	0.510404	0.597585	-0.412448	0.460724
3595	9.474636	1.666621	-1.229394	-0.245980	-0.234577	0.010175	-0.600243	-0.457331	0.106838	0.511209	0.597155	-0.417353	0.455947
3596	9.834369	1.732848	-1.474262	-0.108122	-0.319196	-0.026959	-0.596274	-0.460334	0.112182	0.510018	0.599164	-0.421340	0.450950
3597	9.300710	1.956406	-1.409379	0.110726	-0.362028	-0.186200	-0.592010	-0.462530	0.121191	0.507173	0.605140	-0.421940	0.445587
3598	8.987258	2.518856	-1.055879	0.341709	-0.339610	-0.374770	-0.586185	-0.466634	0.131181	0.503450	0.614717	-0.417879	0.440498
3599	9.548576	2.877710	-1.528566	0.378025	-0.242728	-0.532508	-0.576781	-0.475465	0.147248	0.501287	0.625101	-0.410549	0.435212
3600	9.163778	3.125513	-1.541543	0.432373	-0.181131	-0.488501	-0.566147	-0.484718	0.159937	0.498557	0.634955	-0.402530	0.431559
3601	9.179652	2.652250	-1.158807	0.349752	-0.020249	-0.171501	-0.555530	-0.492561	0.172714	0.495293	0.640032	-0.397660	0.432331
3602	10.118951	2.831599	-1.284534	-0.017977	-0.128708	0.048406	-0.554676	-0.491648	0.176936	0.494026	0.640579	-0.399767	0.431026
3603	9.697107	3.581186	-1.626138	-0.131957	-0.223727	0.041016	-0.555777	-0.491035	0.179211	0.493452	0.640920	-0.403763	0.427437
3604	8.992450	3.280820	-1.640389	-0.318555	-0.241836	0.042309	-0.555079	-0.491850	0.178319	0.495169	0.639464	-0.409486	0.422156
3605	8.420858	3.290718	-1.715555	-0.400547	-0.271911	0.023719	-0.554103	-0.492931	0.176991	0.497735	0.637638	-0.415953	0.415525
3606	8.616919	3.721866	-1.782868	-0.502478	-0.283797	0.012641	-0.553102	-0.497822	0.172645	0.501609	0.634826	-0.423172	0.407810
3607	8.915009	3.917011	-1.662217	-0.634307	-0.266679	0.010655	-0.551445	-0.501085	0.167480	0.507189	0.630577	-0.431191	0.399007
3608	8.452284	3.905855	-1.671553	-0.669948	-0.297029	0.118804	-0.552167	-0.502617	0.161408	0.512036	0.625037	-0.441081	0.390635
3609	8.451655	4.172779	-1.865412	-0.797656	-0.260917	0.199282	-0.551789	-0.504488	0.153217	0.518017	0.617171	-0.452444	0.382168
3610	8.394229	4.483570	-1.325088	-0.797805	-0.233260	0.228656	-0.556626	-0.503505	0.140239	0.523897	0.608499	-0.463800	0.374365
3611	8.638797	4.522938	-1.495788	-0.914250	-0.260035	0.221186	-0.559515	-0.503603	0.125646	0.530853	0.598835	-0.475949	0.364780
3612	8.324601	4.234202	-1.497997	-0.928893	-0.245565	0.287082	-0.562998	-0.501385	0.110088	0.537409	0.587875	-0.488767	0.355951
3613	8.314375	4.250611	-1.270489	-1.019955	-0.236637	0.233678	-0.566881	-0.498604	0.097630	0.545342	0.576334	-0.501130	0.345413
3614	8.965190	4.163294	-0.889657	-1.089239	-0.177638	0.237260	-0.571485	-0.496571	0.080400	0.554305	0.563120	-0.513285	0.334933
3615	9.863529	3.639891	-1.028093	-1.066969	-0.095238	0.029907	-0.573303	-0.496847	0.060358	0.565109	0.551636	-0.521589	0.322948
3616	10.601112	2.847509	-1.275782	-1.209546	-0.057611	0.025921	-0.571109	-0.497860	0.036753	0.577484	0.537864	-0.530273	0.309879
3617	11.566112	1.684724	-1.867672	-1.317774	0.040326	0.308168	-0.574858	-0.492545	0.009835	0.590048	0.519024	-0.541003	0.299623
3618	9.705603	1.298696	-1.757148	-1.096984	0.088454	0.348423	-0.583490	-0.484556	-0.015341	0.600111	0.501597	-0.550090	0.292691
3619	9.447557	1.174799	-1.424684	-1.265758	0.132646	0.292901	-0.590637	-0.474502	-0.042770	0.612393	0.482284	-0.558621	0.283407
3620	9.354763	1.369192	-1.045607	-1.239893	0.156253	0.094741	-0.593599	-0.466831	-0.071917	0.625332	0.464955	-0.564559	0.272123
3621	9.184440	1.739110	-1.415997	-1.253071	0.063530	0.091206	-0.596458	-0.456076	-0.100596	0.637021	0.447777	-0.571255	0.259551
3622	9.040971	1.756646	-0.661839	-1.115762	-0.021975	0.174187	-0.599516	-0.447605	-0.122872	0.645663	0.431509	-0.578832	0.248742
3623	9.636600	2.289162	-1.443810	-1.112181	0.004201	0.031206	-0.599067	-0.440032	-0.142313	0.654983	0.416661	-0.584468	0.236195
3624	9.374573	2.951153	-0.405696	-0.844918	-0.095978	0.121896	-0.602342	-0.431652	-0.156799	0.660194	0.404502	-0.590728	0.227075
3625	9.650162	2.692619	-0.799271	-0.654038	-0.121696	0.144337	-0.603795	-0.422346	-0.167626	0.663310	0.394685	-0.596454	0.220194
3626	9.226198	3.106524	-0.341173	-0.318657	-0.232940	0.387399	-0.612472	-0.407967	-0.169999	0.661270	0.386763	-0.604058	0.219660
3627	9.329996	2.360954	-0.311272	-0.174500	-0.202585	0.365510	-0.620663	-0.395830	-0.167088	0.658519	0.380930	-0.610339	0.220750
3628	9.180733	2.614350	0.217622	-0.006321	-0.141276	0.563963	-0.625367	-0.384476	-0.163700	0.654269	0.374505	-0.616558	0.227010
3629	9.069597	1.776049	0.223558	-0.012351	-0.143787	0.435330	-0.633441	-0.370120	-0.159957	0.650585	0.369617	-0.621748	0.231412
3630	9.042808	2.080503	0.678167	-0.085413	-0.083941	0.748045	-0.642378	-0.354537	-0.157939	0.646595	0.359496	-0.628767	0.239437
3631	9.316751	1.244423	0.317115	-0.154969	-0.108124	0.570765	-0.656671	-0.332421	-0.154913	0.643601	0.350787	-0.634960	0.244031
3632	8.295673	1.826296	0.139315	-0.224583	-0.038094	0.321720	-0.662695	-0.318941	-0.157088	0.643065	0.343915	-0.638866	0.245031
3633	10.604828	1.545749	-1.487275	-0.460808	-0.064624	-0.449968	-0.662487	-0.315268	-0.160066	0.647585	0.344022	-0.638802	0.232839
3634	10.495124	3.164574	-1.716545	-0.476221	0.097228	-0.694094	-0.652333	-0.330802	-0.166406	0.655205	0.346147	-0.634976	0.218388
3635	11.437946	1.492020	-1.535683	-0.429896	0.128928	-0.235330	-0.645631	-0.338939	-0.175600	0.660803	0.342957	-0.633517	0.210655
3636	10.985585	2.233104	-1.769937	-0.157124	-0.016629	0.341689	-0.643194	-0.336117	-0.179207	0.660168	0.336561	-0.636793	0.213070
3637	10.204478	1.773621	-1.632631	-0.059451	0.029817	0.326879	-0.652275	-0.322330	-0.180917	0.659485	0.331540	-0.638892	0.216746
3638	9.939198	2.301615	-1.266666	-0.027625	-0.075464	-0.011436	-0.655711	-0.315155	-0.182114	0.658717	0.331568	-0.640014	0.215722
3639	9.403332	1.962564	-1.557971	-0.098278	-0.188284	-0.218032	-0.655790	-0.316676	-0.176917	0.657798	0.333973	-0.641532	0.210240
3640	9.396689	2.024998	-1.509014	-0.042285	-0.271030	-0.098495	-0.655703	-0.319931	-0.170995	0.654967	0.335746	-0.644684	0.206581
3641	9.370729	1.969902	-1.725761	-0.076224	-0.298077	0.141865	-0.659148	-0.319262	-0.166189	0.650910	0.334274	-0.649934	0.205334
3642	8.815603	1.829857	-1.478897	-0.079265	-0.345406	0.239059	-0.664743	-0.311249	-0.157709	0.645904	0.331475	-0.656406	0.205094
3643	8.938027	2.198038	-1.693603	-0.221296	-0.417037	0.135292	-0.670767	-0.302109	-0.149017	0.641161	0.328698	-0.663671	0.201024
3644	8.853828	2.351370	-2.051720	-0.326417	-0.407436	0.102952	-0.675787	-0.295654	-0.140639	0.637408	0.324695	-0.670923	0.195313
3645	8.600344	2.881477	-2.029126	-0.396762	-0.358476	-0.067900	-0.678283	-0.293034	-0.135583	0.635229	0.322155	-0.676668	0.186604
3646	8.709191	3.278166	-1.832572	-0.576222	-0.445613	-0.235013	-0.678088	-0.292708	-0.127771	0.633672	0.319570	-0.682959	0.172920
3647	8.830091	2.692343	-2.150044	-0.688059	-0.333569	-0.224481	-0.676930	-0.294959	-0.125415	0.634028	0.315321	-0.688130	0.158298
3648	9.324528	2.041690	-1.810509	-0.713836	-0.151811	-0.182601	-0.678216	-0.293424	-0.127535	0.636906	0.309156	-0.691156	0.145177
3649	10.482656	0.964275	-1.459931	-0.525488	-0.105278	-0.196902	-0.677691	-0.293774	-0.132155	0.639055	0.305731	-0.692847	0.134538
3650	10.840617	-0.051644	-1.475108	-0.645584	0.091237	-0.197541	-0.675951	-0.293807	-0.140803	0.644699	0.299868	-0.692217	0.123605
3651	10.786695	0.065633	-1.332252	-0.492743	0.111021	-0.057790	-0.676196	-0.291617	-0.150965	0.649133	0.294172	-0.691737	0.116570
3652	10.769836	0.982713	-1.719304	-0.422518	0.105548	-0.061178	-0.674647	-0.287420	-0.159351	0.653159	0.289195	-0.691037	0.110537
3653	9.668545	1.354887	-1.588755	-0.334450	0.180915	-0.160402	-0.672862	-0.288889	-0.164608	0.657750	0.286728	-0.688603	0.104773
3654	8.604881	1.021162	-1.278252	-0.266598	0.165133	-0.119234	-0.671831	-0.288436	-0.174333	0.661751	0.284430	-0.686361	0.100469
3655	9.429843	1.286826	-1.271140	-0.039867	0.161793	0.084225	-0.671876	-0.287650	-0.178877	0.663844	0.282467	-0.684938	0.101900
3656	9.738615	1.023056	-1.112934	0.094106	0.184843	0.372598	-0.673967	-0.278925	-0.183331	0.665023	0.278147	-0.684441	0.109172
3657	9.505883	0.593090	-1.114279	0.134452	0.115654	0.449741	-0.679713	-0.266630	-0.187392	0.664660	0.273494	-0.685270	0.117618
3658	9.593299	1.010761	-1.204184	0.194822	0.060691	0.318819	-0.683754	-0.254709	-0.187177	0.663620	0.271472	-0.685804	0.124837
3659	9.573901	0.691633	-1.084784	0.085029	0.045864	0.387393	-0.687197	-0.245916	-0.186742	0.662604	0.267098	-0.687275	0.131404
3660	9.704570	0.667784	-1.002882	0.097751	0.037781	0.523259	-0.692089	-0.233882	-0.188600	0.661148	0.261008	-0.689343	0.139870
3661	9.522455	0.694154	-0.884806	0.062937	0.049452	0.451570	-0.699240	-0.218466	-0.189533	0.660013	0.255357	-0.691062	0.146998
3662	9.483413	0.566033	-0.893842	0.053071	0.015443	0.357982	-0.702437	-0.207403	-0.189379	0.658846	0.250969	-0.692586	0.152515
3663	9.499454	0.187590	-0.529814	0.129089	0.019907	0.325042	-0.705343	-0.197726	-0.189869	0.657275	0.247952	-0.693766	0.158742
3664	9.606487	0.355769	-0.469927	0.156348	0.132679	0.238717	-0.706874	-0.186943	-0.190305	0.657530	0.246177	-0.692770	0.164685
3665	9.489814	0.334666	-0.282155	0.118817	0.091734	0.138669	-0.708883	-0.183143	-0.192279	0.657581	0.245331	-0.692059	0.168682
3666	10.206218	0.781800	-0.368820	0.116696	0.073916	0.131583	-0.710589	-0.179488	-0.191342	0.657541	0.244707	-0.691407	0.172376
3667	10.578308	0.827210	-0.875117	0.122648	0.005795	-0.052655	-0.710306	-0.180572	-0.192386	0.657040	0.246841	-0.690848	0.173486
3668	9.518398	0.582432	-1.049609	0.161294	-0.009329	-0.113396	-0.709732	-0.181601	-0.191758	0.656465	0.250461	-0.689923	0.174153
3669	9.825311	0.466480	-0.883124	0.112300	0.057058	-0.174104	-0.708542	-0.187307	-0.191007	0.657127	0.253945	-0.688110	0.173785
3670	10.332050	0.944441	-0.988315	-0.017200	0.010618	-0.220891	-0.707649	-0.193030	-0.192760	0.658080	0.256635	-0.686976	0.170684
3671	10.275707	1.070153	-1.470823	0.007578	-0.058724	-0.107876	-0.707139	-0.199202	-0.190917	0.657428	0.258237	-0.687380	0.169145
3672	9.510871	0.554823	-1.696754	0.044462	0.008247	0.031298	-0.708387	-0.199070	-0.190341	0.657163	0.258287	-0.687354	0.170204
3673	9.638649	0.625184	-1.406431	0.095178	0.044386	0.009367	-0.707840	-0.198239	-0.190156	0.657051	0.259077	-0.686730	0.171946
3674	9.754608	1.092070	-1.564705	0.116237	0.094418	-0.027277	-0.707425	-0.198755	-0.191305	0.657794	0.260574	-0.685018	0.173664
3675	9.737361	0.849659	-1.200961	0.114150	0.050749	-0.067617	-0.706717	-0.200940	-0.193116	0.657914	0.262659	-0.683848	0.174677
3676	9.745498	0.827829	-1.384954	0.100132	0.058709	-0.045643	-0.706963	-0.203472	-0.193269	0.658306	0.264317	-0.682556	0.175746
3677	9.566166	0.538930	-1.085490	0.128822	0.059288	0.035080	-0.707534	-0.203376	-0.195068	0.658083	0.265156	-0.681768	0.178357
3678	9.564827	0.707787	-1.019132	0.060435	0.028052	-0.055813	-0.705839	-0.205656	-0.195224	0.658301	0.266535	-0.680959	0.178589
3679	9.643164	1.056262	-1.007714	-0.083829	0.024453	-0.111986	-0.706363	-0.207929	-0.194802	0.659249	0.266704	-0.680604	0.176179
3680	9.679034	0.823038	-0.633821	-0.068843	-0.013428	-0.095399	-0.706370	-0.208016	-0.195921	0.659725	0.267064	-0.680585	0.173905
3681	9.779610	1.325791	-0.926531	-0.099388	-0.051288	-0.137510	-0.704393	-0.211628	-0.197832	0.659807	0.267642	-0.681131	0.170536
3682	9.723698	1.517952	-0.761376	0.012890	-0.017619	-0.183198	-0.704039	-0.216135	-0.195329	0.660077	0.270289	-0.680407	0.168192
3683	9.621896	1.339260	-0.763564	0.096033	-0.041947	-0.289488	-0.702155	-0.221321	-0.193856	0.659731	0.275489	-0.679313	0.165512
3684	9.554612	1.612563	-0.855871	0.031780	0.002164	-0.300667	-0.699804	-0.230997	-0.193221	0.660528	0.279903	-0.677584	0.161977
3685	9.687482	1.675097	-0.527148	-0.046716	-0.015184	-0.221831	-0.697502	-0.236982	-0.192915	0.661090	0.282210	-0.676929	0.158383
3686	9.453248	1.856369	-0.360227	-0.006256	-0.045129	-0.278610	-0.696550	-0.245529	-0.191780	0.661346	0.285960	-0.676035	0.154350
3687	9.439590	1.998961	-0.317730	-0.101668	-0.068812	-0.216341	-0.695940	-0.249255	-0.190902	0.661475	0.287634	-0.676230	0.149765
3688	9.476931	2.049582	-0.495098	-0.058075	-0.026506	-0.232829	-0.693638	-0.255240	-0.190596	0.662102	0.290009	-0.675483	0.145735
3689	9.392529	2.150294	-0.546833	-0.059547	-0.039811	-0.148397	-0.691791	-0.258380	-0.190528	0.662174	0.291237	-0.675517	0.142770
3690	9.351781	2.030713	-0.468806	-0.097063	-0.006126	-0.187089	-0.691202	-0.260938	-0.190413	0.663148	0.292410	-0.674855	0.138931
3691	9.669943	1.828277	-0.368513	-0.264374	0.023651	-0.152555	-0.689231	-0.264778	-0.193451	0.665280	0.290784	-0.674553	0.133512
3692	10.012770	2.102667	-0.396449	-0.190318	0.008087	-0.047662	-0.690369	-0.264345	-0.196198	0.666581	0.288787	-0.674746	0.130345
3693	10.089063	1.760752	-0.976323	-0.172867	0.070914	-0.020259	-0.689847	-0.263635	-0.199360	0.668450	0.286450	-0.674306	0.128194
3694	9.356221	1.395905	-0.869186	-0.249536	0.045232	0.056489	-0.690459	-0.261204	-0.202684	0.670298	0.282149	-0.674729	0.125832
3695	9.452326	1.417649	-0.913694	-0.362901	0.100475	-0.015368	-0.690988	-0.257017	-0.210216	0.673581	0.277089	-0.674377	0.121350
3696	10.333370	1.503047	-1.054761	-0.383536	0.119985	0.032479	-0.691798	-0.251491	-0.216132	0.677187	0.271097	-0.673924	0.117263
3697	9.834528	1.678130	-0.829684	-0.279732	0.101616	0.086774	-0.693875	-0.244940	-0.222390	0.679709	0.265735	-0.673862	0.115286
3698	9.617816	1.650163	-0.800027	-0.250442	-0.001420	-0.040599	-0.693804	-0.242324	-0.226822	0.681069	0.262789	-0.674308	0.111338
3699	9.598012	1.675612	-0.878818	-0.195880	-0.036017	-0.049615	-0.695339	-0.242261	-0.227639	0.681560	0.260701	-0.675180	0.107906
3700	9.571328	1.456625	-0.809210	-0.113133	-0.057510	-0.032943	-0.696071	-0.240466	-0.229470	0.681404	0.259640	-0.676106	0.105621
3701	9.699509	1.498778	-0.765427	-0.078340	-0.069206	0.038751	-0.696488	-0.238890	-0.226864	0.680628	0.258007	-0.677637	0.104819
3702	9.647941	1.594185	-0.620386	-0.040578	-0.090128	0.016845	-0.698297	-0.237280	-0.224521	0.679541	0.257332	-0.679105	0.104028
3703	9.736238	1.444519	-0.356587	-0.006222	-0.100415	0.002251	-0.699122	-0.236268	-0.221807	0.678045	0.257214	-0.680714	0.103561
3704	9.691871	1.602653	-0.551935	-0.017244	-0.119242	0.072005	-0.701347	-0.235832	-0.221341	0.676320	0.256162	-0.682805	0.103684
3705	9.487123	1.399154	-0.458663	-0.018327	-0.101481	0.097591	-0.703597	-0.232243	-0.218872	0.674672	0.254556	-0.684930	0.104351
3706	9.638443	1.359888	-0.503218	-0.015572	-0.067403	0.128765	-0.704461	-0.228131	-0.215967	0.673518	0.252638	-0.686595	0.105526
3707	9.686909	1.390765	-0.480678	-0.007298	-0.065459	0.095762	-0.707858	-0.223009	-0.215619	0.672311	0.251101	-0.688186	0.106518
3708	9.479433	1.395136	-0.516364	-0.004065	-0.023799	0.075468	-0.706750	-0.221831	-0.214026	0.671804	0.249973	-0.688962	0.107351
3709	9.564398	1.266611	-0.380303	-0.039612	0.007731	0.042318	-0.710674	-0.219223	-0.214107	0.671890	0.248556	-0.689359	0.107559
3710	9.663658	1.523591	-0.428226	-0.000972	-0.002680	-0.016252	-0.708619	-0.217906	-0.215716	0.671853	0.248686	-0.689386	0.107307
3711	9.688865	1.538546	-0.291411	0.040362	0.039893	0.055344	-0.710975	-0.218562	-0.216012	0.671974	0.248079	-0.689229	0.108959
3712	10.106892	1.603546	-0.475675	0.180640	0.065270	-0.004885	-0.709883	-0.218725	-0.218816	0.671944	0.250345	-0.687998	0.111700
3713	10.023398	1.631265	-0.689730	0.064912	0.043297	0.014173	-0.708642	-0.217509	-0.218057	0.672083	0.250618	-0.687525	0.113158
3714	9.404634	1.404929	-0.844371	0.044859	0.017656	-0.051153	-0.708641	-0.218039	-0.218786	0.672177	0.251799	-0.687000	0.113169
3715	9.178989	1.644057	-0.836790	0.009115	0.001609	0.018529	-0.707788	-0.220521	-0.220338	0.672008	0.251359	-0.687237	0.113708
3716	9.750164	1.585435	-1.104869	-0.029270	0.047303	0.152455	-0.708109	-0.217645	-0.221272	0.672415	0.248681	-0.687499	0.115590
3717	9.727013	1.983914	-1.152123	0.106558	0.082859	0.167405	-0.708452	-0.214252	-0.224122	0.672514	0.247334	-0.687156	0.119862
3718	9.612025	2.066779	-1.120606	0.126493	0.080630	-0.044492	-0.710628	-0.210719	-0.224184	0.673061	0.249365	-0.685616	0.121392
3719	9.998354	2.286301	-1.418602	0.102741	0.018803	-0.209490	-0.708065	-0.216481	-0.225677	0.673173	0.253338	-0.684261	0.120190
3720	9.839458	1.993874	-1.588454	0.103972	0.032793	-0.166474	-0.706333	-0.221720	-0.226016	0.673451	0.256851	-0.682792	0.119530
3721	9.708694	1.859373	-1.615838	0.173538	0.122644	-0.071106	-0.703479	-0.228996	-0.228439	0.674233	0.259665	-0.680574	0.121670
3722	9.301598	1.772532	-1.255822	0.163173	0.116082	0.022384	-0.704011	-0.231746	-0.229857	0.674866	0.261198	-0.678792	0.124793
3723	9.465645	1.836857	-1.256707	0.158239	0.114359	-0.025290	-0.702232	-0.231216	-0.232625	0.675467	0.263215	-0.676950	0.127285
3724	9.490294	2.050325	-1.275558	0.105082	0.133613	-0.098790	-0.700236	-0.236251	-0.234346	0.676930	0.265549	-0.674424	0.128071
3725	9.398660	1.704804	-1.139138	0.034546	0.192213	-0.075238	-0.697200	-0.237478	-0.239183	0.679325	0.266389	-0.671576	0.128613
3726	9.308926	1.872974	-0.975290	-0.065852	0.152247	-0.095543	-0.695263	-0.240070	-0.244651	0.681922	0.266304	-0.669234	0.127238
3727	9.530691	2.134618	-1.073650	-0.097352	0.189047	-0.216694	-0.693349	-0.241481	-0.251160	0.685294	0.267273	-0.665996	0.124045
3728	9.292640	2.199551	-0.728627	-0.118972	0.214618	-0.136061	-0.689426	-0.247088	-0.256275	0.689077	0.266838	-0.662684	0.121739
3729	9.259040	2.131952	-0.372791	-0.126915	0.282226	-0.096736	-0.686701	-0.247854	-0.264701	0.693498	0.265585	-0.658831	0.120276
3730	9.185540	2.213312	-0.253588	-0.118331	0.306554	-0.119697	-0.681489	-0.248837	-0.275252	0.698400	0.264696	-0.654285	0.118680
3731	9.541307	2.373873	-0.118523	-0.188749	0.281402	-0.218783	-0.676538	-0.251092	-0.285739	0.703365	0.264174	-0.649876	0.114679
3732	9.507195	2.326683	0.162597	-0.160736	0.292518	-0.128830	-0.670342	-0.252285	-0.295198	0.708257	0.262828	-0.645506	0.112319
3733	9.770134	2.168876	0.579210	-0.164740	0.335063	-0.007741	-0.667364	-0.251471	-0.304225	0.713249	0.259761	-0.641314	0.111879
3734	9.930249	2.048777	0.770478	-0.145663	0.314754	0.023548	-0.664701	-0.249524	-0.316102	0.717937	0.256590	-0.637329	0.111980
3735	9.705567	2.042346	1.005857	-0.079190	0.247845	0.122840	-0.661089	-0.244049	-0.325266	0.721042	0.253230	-0.634796	0.114052
3736	9.551970	1.952145	1.122107	-0.089798	0.202554	0.141198	-0.660916	-0.239516	-0.331392	0.723700	0.249595	-0.632860	0.115973
3737	9.682839	1.898679	1.242450	-0.112900	0.163550	0.101783	-0.661039	-0.234086	-0.338435	0.725940	0.246168	-0.631466	0.116888
3738	9.677077	1.876654	1.440560	-0.181572	0.064962	0.075198	-0.659876	-0.229144	-0.341622	0.727436	0.242345	-0.631386	0.116005
3739	9.645593	1.847895	1.431890	-0.180688	0.011110	0.113812	-0.659694	-0.223746	-0.345190	0.728058	0.238103	-0.632376	0.115495
3740	9.770171	1.926292	1.306987	-0.256582	-0.047353	0.017448	-0.661453	-0.218090	-0.347609	0.728594	0.234167	-0.633807	0.112275
3741	9.849793	1.963876	0.995122	-0.118412	-0.069745	-0.014347	-0.663710	-0.214460	-0.345973	0.728182	0.232624	-0.635193	0.110302
3742	9.865316	2.068535	0.777865	-0.067401	-0.099005	-0.019693	-0.666062	-0.214492	-0.344560	0.727243	0.232024	-0.636763	0.108697
3743	9.672044	2.065928	0.712622	0.089873	-0.064539	0.042909	-0.666309	-0.215843	-0.342831	0.725796	0.232779	-0.637875	0.110224
3744	9.577202	1.604760	0.795275	0.088742	-0.090082	0.069462	-0.667831	-0.214029	-0.338947	0.724041	0.233294	-0.639380	0.111945
3745	9.646131	1.577331	0.995388	-0.006395	-0.073181	0.068349	-0.671583	-0.213195	-0.337468	0.722877	0.232325	-0.640937	0.112578
3746	9.757984	1.788694	0.726922	-0.099090	-0.122016	0.027924	-0.673564	-0.208509	-0.334376	0.721670	0.230722	-0.643123	0.111142
3747	9.652525	1.758528	0.501234	-0.083589	-0.114707	0.059105	-0.676206	-0.207154	-0.332319	0.720341	0.228841	-0.645399	0.110456
3748	9.545830	1.658042	0.456266	0.005849	-0.081541	0.116075	-0.678049	-0.202993	-0.330097	0.718965	0.227521	-0.647161	0.111830
3749	9.526446	1.551061	0.487690	-0.062144	-0.061714	0.033307	-0.681005	-0.199594	-0.329303	0.718268	0.226161	-0.648503	0.111292
3750	9.507061	1.991046	0.597548	0.077170	-0.014928	0.075785	-0.681129	-0.199807	-0.327783	0.717517	0.226234	-0.648959	0.113312
3751	9.503337	1.608039	0.590360	0.017942	-0.006911	-0.056539	-0.682807	-0.198413	-0.326846	0.717372	0.227075	-0.648921	0.112766
3752	9.670918	1.897185	0.639111	-0.075104	-0.097221	-0.173939	-0.681924	-0.201855	-0.326092	0.716800	0.228383	-0.649762	0.108848
3753	9.642554	2.219025	0.883779	0.033172	-0.061395	-0.162719	-0.682569	-0.203704	-0.322719	0.716110	0.230954	-0.649967	0.106720
3754	9.528106	2.275588	0.704880	0.069140	-0.048126	-0.326020	-0.681617	-0.213300	-0.323319	0.715809	0.236187	-0.649063	0.102716
3755	9.816455	2.138339	0.661807	0.034913	-0.097484	-0.267244	-0.680670	-0.220776	-0.321004	0.714835	0.240214	-0.649246	0.098927
3756	10.062547	1.918291	0.486944	-0.019574	-0.224221	-0.206575	-0.681389	-0.227717	-0.317526	0.712378	0.242965	-0.651560	0.094633
3757	9.799560	1.358105	0.988222	-0.114909	-0.369255	0.006212	-0.686887	-0.227078	-0.308526	0.708027	0.241758	-0.657176	0.091491
3758	9.646158	1.848387	-0.046170	-0.136399	-0.232275	-0.128000	-0.688655	-0.226488	-0.302626	0.705819	0.241837	-0.660157	0.086753
3759	9.520325	3.245875	-0.397036	-0.121235	-0.410699	0.055107	-0.693439	-0.226101	-0.291559	0.700782	0.239956	-0.666536	0.083989
3760	8.943304	2.356292	-0.480278	-0.032200	-0.341856	-0.118530	-0.698240	-0.226794	-0.284456	0.696524	0.241559	-0.670868	0.080246
3761	9.413598	2.085663	-0.617967	-0.134463	-0.306748	-0.393086	-0.699763	-0.232455	-0.275045	0.693558	0.245314	-0.673560	0.071521
3762	9.462073	2.484778	-0.750009	-0.006615	-0.300624	-0.331296	-0.701400	-0.241268	-0.267637	0.689951	0.250008	-0.676160	0.065346
3763	9.456917	2.538375	-1.126222	0.109127	-0.193308	-0.221136	-0.703051	-0.248953	-0.260160	0.686953	0.254648	-0.677718	0.062837
3764	9.501604	2.018067	-1.046756	0.109851	-0.182532	-0.232237	-0.702177	-0.258252	-0.252248	0.684162	0.259440	-0.678962	0.060198
3765	9.274696	2.240576	-0.884670	0.088175	-0.146649	-0.154351	-0.701771	-0.265545	-0.247689	0.681767	0.262795	-0.680223	0.058568
3766	9.481520	2.108093	-0.878777	-0.096249	-0.195028	-0.136258	-0.702233	-0.269222	-0.241647	0.679735	0.263473	-0.682339	0.054370
3767	9.644785	2.918289	-0.985865	-0.053277	-0.119571	-0.105847	-0.702477	-0.270467	-0.239215	0.678364	0.264192	-0.683637	0.051626
3768	9.260131	2.804903	-0.827314	0.081248	-0.152266	0.002643	-0.703400	-0.270869	-0.233523	0.675812	0.265322	-0.685699	0.051960
3769	9.305399	2.304846	-0.991664	-0.070170	-0.117010	-0.056513	-0.705322	-0.270719	-0.230155	0.674503	0.265131	-0.687230	0.049670
3770	9.306504	2.697992	-1.015708	-0.064857	-0.094947	0.005923	-0.706406	-0.271126	-0.227246	0.673499	0.264178	-0.688674	0.048348
3771	9.301332	2.810827	-1.108968	-0.039503	-0.048567	0.060968	-0.707511	-0.270364	-0.225101	0.672842	0.262718	-0.689868	0.048424
3772	9.558717	2.932362	-0.905271	0.000612	-0.047978	-0.012278	-0.707523	-0.268204	-0.223019	0.672154	0.262852	-0.690517	0.048008
3773	9.243648	2.601255	-1.001913	-0.022466	-0.093899	0.016985	-0.707815	-0.267072	-0.222946	0.670823	0.262271	-0.692066	0.047487
3774	9.293342	2.764116	-0.877124	-0.021442	-0.055116	-0.016065	-0.709758	-0.266271	-0.221347	0.670152	0.262166	-0.692811	0.046677
3775	9.332068	2.909861	-0.916264	0.064016	-0.019413	0.029955	-0.711130	-0.266358	-0.219112	0.669389	0.262497	-0.693338	0.047915
3776	9.369840	2.769504	-0.957233	0.112956	-0.020299	0.011684	-0.711399	-0.266797	-0.218719	0.668467	0.263774	-0.693630	0.049523
3777	9.431878	2.660377	-0.989245	0.143410	-0.004468	0.053921	-0.711672	-0.265384	-0.215706	0.667467	0.264814	-0.693996	0.052262
3778	9.373667	2.793153	-1.094882	0.161578	0.006853	0.048439	-0.713040	-0.266142	-0.214208	0.666617	0.266198	-0.694058	0.055179
3779	9.425866	2.499102	-1.074600	0.120686	-0.011858	0.024495	-0.713309	-0.265668	-0.212228	0.665658	0.267344	-0.694376	0.057172
3780	9.286810	2.654964	-1.051479	0.083996	0.018010	0.018866	-0.713010	-0.266317	-0.210600	0.665401	0.268089	-0.694210	0.058677
3781	9.406704	2.581959	-1.095079	0.026614	0.032272	0.060953	-0.716084	-0.265654	-0.211644	0.665514	0.267422	-0.694238	0.060085
3782	9.439025	2.614131	-0.980153	0.018109	0.029383	0.016914	-0.715809	-0.265121	-0.211057	0.665769	0.267302	-0.693986	0.060710
3783	9.446486	2.628305	-0.956189	0.003956	-0.006867	0.038970	-0.715383	-0.264396	-0.208650	0.665491	0.266682	-0.694438	0.061302
3784	9.518087	2.497294	-0.988701	-0.076084	-0.002992	0.055317	-0.717670	-0.261114	-0.211489	0.665751	0.264813	-0.694935	0.060956
3785	9.525629	2.535714	-0.964582	-0.064654	-0.004062	0.072784	-0.717685	-0.259718	-0.211124	0.665839	0.262796	-0.695606	0.061063
3786	9.347091	2.244067	-1.181997	-0.069779	-0.019152	0.016731	-0.717971	-0.257835	-0.209057	0.665882	0.261567	-0.696102	0.060207
3787	9.430893	2.545040	-1.067243	-0.063063	-0.050755	0.068251	-0.716878	-0.257221	-0.210421	0.665314	0.259683	-0.697365	0.060033
3788	9.613648	2.541937	-1.112739	-0.021281	-0.138195	-0.072796	-0.720093	-0.254710	-0.208705	0.663545	0.260485	-0.698918	0.058038
3789	9.406513	2.479864	-1.076417	0.065911	-0.017093	-0.039841	-0.719200	-0.257810	-0.206259	0.662904	0.261779	-0.699013	0.058404
3790	9.381402	2.442794	-1.191645	0.041777	-0.059224	0.019806	-0.719477	-0.257162	-0.204964	0.661797	0.262034	-0.699921	0.058932
3791	9.417427	2.411037	-1.193199	0.013346	-0.038377	-0.019736	-0.722776	-0.257327	-0.200488	0.661109	0.262371	-0.700463	0.058722
3792	9.334034	2.617290	-1.159755	0.037277	-0.007382	-0.016051	-0.719703	-0.258769	-0.200884	0.660793	0.263006	-0.700501	0.058984
3793	9.594016	2.596351	-1.181688	0.052061	-0.028983	-0.008594	-0.720233	-0.259566	-0.198840	0.660022	0.263691	-0.700926	0.059511
3794	9.420352	2.329639	-1.092404	0.042260	-0.045478	0.036294	-0.719924	-0.260537	-0.196397	0.659081	0.263704	-0.701735	0.060335
3795	9.477998	2.505137	-1.190020	-0.040715	0.000210	0.077389	-0.721771	-0.256872	-0.195597	0.659109	0.261913	-0.702334	0.060851
3796	9.531337	2.552955	-1.167552	0.062168	-0.035810	0.028119	-0.722753	-0.256281	-0.195830	0.658209	0.262287	-0.702947	0.061896
3797	9.222797	2.374904	-1.108873	0.019512	-0.050666	-0.061959	-0.722035	-0.257734	-0.195230	0.657381	0.263308	-0.703405	0.061156
3798	9.351412	2.682122	-1.121340	0.027344	-0.061175	-0.039826	-0.722558	-0.258706	-0.192501	0.656388	0.264209	-0.704036	0.060683
3799	9.435199	2.526394	-1.125488	0.007830	-0.058726	-0.017854	-0.721409	-0.259984	-0.189806	0.655459	0.264468	-0.704835	0.060311
3800	9.396580	2.738958	-1.224093	0.017298	-0.125777	-0.067253	-0.722501	-0.260082	-0.187435	0.653636	0.265699	-0.706175	0.058995
3801	9.467540	2.657842	-1.360106	0.110257	-0.197400	-0.074300	-0.722946	-0.264517	-0.180325	0.650264	0.268264	-0.708349	0.058588
3802	9.140400	2.686041	-1.301802	0.169422	-0.044328	0.072317	-0.724450	-0.264247	-0.176675	0.648601	0.269400	-0.709180	0.061680
3803	9.567865	2.551344	-1.427344	0.072905	-0.036071	0.156601	-0.726000	-0.260828	-0.173805	0.647426	0.268015	-0.710517	0.064604
3804	9.350654	2.587657	-1.489023	0.085922	-0.044748	0.130904	-0.726704	-0.258409	-0.171004	0.646120	0.267232	-0.711752	0.067269
3805	9.277719	2.447862	-1.513773	0.025017	0.029092	0.068232	-0.729528	-0.255757	-0.172346	0.646235	0.266398	-0.711823	0.068710
3806	9.479305	2.296634	-1.553693	0.039540	-0.000723	-0.003245	-0.729408	-0.253685	-0.171384	0.645981	0.266858	-0.711832	0.069210
3807	9.352327	2.376077	-1.804428	0.008772	-0.114943	-0.186661	-0.727988	-0.255847	-0.170974	0.644473	0.269643	-0.712421	0.066359
3808	9.204520	2.532894	-1.667464	0.060187	0.036404	0.082963	-0.727109	-0.257819	-0.168458	0.644518	0.269094	-0.712388	0.068469
3809	9.446137	2.288570	-1.477637	0.147460	0.043118	0.198756	-0.729394	-0.253376	-0.168999	0.643983	0.267959	-0.712808	0.073412
3810	9.605915	2.522682	-1.479671	0.121111	0.007478	0.072210	-0.730263	-0.250277	-0.168521	0.643295	0.268379	-0.712990	0.076092
3811	9.251367	2.247127	-1.719380	0.049549	-0.024489	-0.038120	-0.731898	-0.251756	-0.166648	0.642661	0.269463	-0.713139	0.076221
3812	9.442710	2.258664	-1.596044	0.069318	-0.053786	0.020739	-0.731624	-0.250948	-0.165905	0.641451	0.270043	-0.713907	0.077170
3813	9.445202	2.204850	-1.562677	0.111798	-0.034423	0.033630	-0.732300	-0.250656	-0.162957	0.640229	0.270910	-0.714468	0.079059
3814	9.298247	2.288773	-1.595276	0.070527	-0.015816	0.062862	-0.732853	-0.249097	-0.159932	0.639482	0.270845	-0.714970	0.080771
3815	9.385079	2.312385	-1.593539	0.118832	-0.013893	0.090504	-0.735345	-0.248329	-0.157495	0.638421	0.270957	-0.715551	0.083596
3816	9.403612	2.294036	-1.681295	0.060657	0.024990	-0.003266	-0.735381	-0.246288	-0.158761	0.638417	0.271638	-0.715185	0.084539
3817	9.371801	2.302429	-1.747674	-0.013266	0.006709	-0.063949	-0.732999	-0.247350	-0.158013	0.638621	0.272247	-0.714881	0.083608
3818	9.456173	2.243229	-1.717403	-0.011631	0.034533	-0.005256	-0.734807	-0.247189	-0.157847	0.639149	0.272019	-0.714503	0.083546
3819	9.361969	2.232113	-1.742934	0.044188	-0.008558	-0.104200	-0.734371	-0.248873	-0.158234	0.638887	0.273966	-0.714076	0.082835
3820	9.323732	2.334265	-1.745669	-0.000792	0.042170	-0.010767	-0.733657	-0.250830	-0.158918	0.639474	0.273942	-0.713552	0.082900
3821	9.483943	2.321305	-1.587517	-0.019950	0.056286	0.093815	-0.734813	-0.247941	-0.159843	0.640158	0.272140	-0.713481	0.084156
3822	9.522706	2.286812	-1.564930	-0.059530	0.071455	0.119441	-0.736037	-0.244207	-0.161559	0.641260	0.269455	-0.713386	0.085208
3823	9.314990	2.230632	-1.605831	-0.132798	0.062994	0.047684	-0.736950	-0.240335	-0.165350	0.642721	0.266851	-0.713159	0.084294
3824	9.299425	1.852226	-1.588395	-0.170671	0.148522	-0.011318	-0.737007	-0.238952	-0.170555	0.645725	0.264464	-0.711544	0.082485
3825	9.480908	1.652727	-1.094139	-0.193090	0.046820	-0.018517	-0.734124	-0.237478	-0.172720	0.647378	0.262014	-0.711255	0.079791
3826	9.855783	1.722534	-1.252608	-0.098653	-0.001259	0.028630	-0.735407	-0.237271	-0.176594	0.647792	0.260233	-0.711650	0.078735
3827	9.894572	1.965721	-1.324926	0.058708	0.020098	0.235405	-0.738266	-0.231933	-0.177909	0.647345	0.257435	-0.712614	0.082785
3828	9.781226	1.653569	-1.496721	0.135371	0.019940	0.017057	-0.739099	-0.227788	-0.177773	0.646864	0.258807	-0.712291	0.085017
3829	9.706585	1.570411	-1.764964	0.096865	-0.109489	-0.250783	-0.736749	-0.235096	-0.173512	0.645166	0.263619	-0.712343	0.082663
3830	9.567976	1.854745	-1.738607	0.146758	-0.059437	-0.166331	-0.736345	-0.242772	-0.169812	0.643775	0.267884	-0.712054	0.082281
3831	9.629406	2.062642	-1.362793	0.110016	-0.063274	-0.100271	-0.734295	-0.248774	-0.166163	0.642396	0.270626	-0.712260	0.082304
3832	9.153432	2.103127	-1.238467	0.208371	0.081922	0.145505	-0.732893	-0.248077	-0.163489	0.642148	0.271005	-0.711711	0.087576
3833	9.648109	2.111200	-0.836683	0.172599	0.107962	0.174880	-0.733893	-0.246861	-0.164936	0.642406	0.270317	-0.711058	0.092950
3834	9.475850	2.075087	-1.303726	0.250130	0.082522	0.134671	-0.734832	-0.242648	-0.164955	0.641927	0.271364	-0.710321	0.098668
3835	9.484444	2.015877	-1.413113	0.138111	0.107891	0.116049	-0.733740	-0.241107	-0.165010	0.642454	0.271052	-0.709379	0.102790
3836	9.401084	1.482445	-1.372417	0.161062	0.134143	0.044375	-0.737036	-0.237213	-0.171423	0.643349	0.272115	-0.707633	0.106352
3837	9.460336	1.310588	-1.426470	0.150307	0.199213	-0.058536	-0.735497	-0.239128	-0.173226	0.645448	0.274203	-0.704520	0.108911
3838	9.494352	1.934855	-1.343974	0.152893	0.216228	-0.096982	-0.730308	-0.244441	-0.176109	0.647819	0.276980	-0.700924	0.110988
3839	9.388305	2.595488	-1.007248	0.271609	0.173022	-0.026848	-0.727366	-0.248015	-0.179141	0.648775	0.280258	-0.698003	0.115490
3840	9.887142	2.615515	-1.315583	0.263433	0.114045	-0.054193	-0.724557	-0.251499	-0.181053	0.648967	0.284073	-0.695675	0.119087
3841	9.862878	2.562331	-1.315022	0.306729	0.016738	0.001087	-0.723409	-0.254604	-0.181534	0.647430	0.287805	-0.694798	0.123523
3842	9.526769	2.268590	-1.654559	0.204794	-0.120183	0.032171	-0.723361	-0.256061	-0.177725	0.644457	0.290207	-0.696104	0.126073
3843	9.140548	2.287199	-1.753506	0.028352	-0.141109	0.004247	-0.725109	-0.257686	-0.172796	0.642283	0.290721	-0.697955	0.125745
3844	8.968925	2.062570	-1.729232	-0.138660	-0.184322	0.057135	-0.726488	-0.255504	-0.167775	0.640327	0.288511	-0.701072	0.123454
3845	9.407150	2.522261	-1.341714	-0.209780	-0.219567	0.004019	-0.728687	-0.254572	-0.162962	0.638398	0.286190	-0.704490	0.119318
3846	10.430728	1.821796	-1.722669	-0.154182	-0.239791	-0.041622	-0.727838	-0.252578	-0.157696	0.635953	0.285274	-0.707748	0.115216
3847	8.567914	2.150830	-1.590492	0.264094	-0.221697	-0.171483	-0.729392	-0.256883	-0.150009	0.631642	0.291454	-0.709040	0.115525
3848	8.988437	1.705282	-1.857877	0.047927	-0.183263	-0.015968	-0.730140	-0.259073	-0.142479	0.628759	0.292603	-0.711225	0.114907
3849	9.485443	2.077938	-2.241128	-0.055832	-0.207656	0.076703	-0.730965	-0.256759	-0.137455	0.625893	0.291186	-0.714493	0.113880
3850	9.639431	2.253492	-2.033212	0.048461	-0.035787	0.061104	-0.732324	-0.257054	-0.133840	0.624921	0.290905	-0.715261	0.115110
3851	9.777864	1.747540	-1.988554	0.104333	0.038383	0.018833	-0.732894	-0.255522	-0.133183	0.624758	0.291755	-0.714737	0.117079
3852	9.225377	1.885091	-1.829338	0.132419	0.118563	-0.032719	-0.730939	-0.256914	-0.134262	0.625716	0.293497	-0.712828	0.119230
3853	9.254299	1.850728	-1.813737	0.043723	0.085184	0.006619	-0.732623	-0.256533	-0.135754	0.626598	0.293650	-0.711783	0.120455
3854	9.565290	1.833588	-1.784421	-0.011303	0.035286	0.075476	-0.733772	-0.255388	-0.138597	0.626947	0.292247	-0.711889	0.121421
3855	9.504614	1.949408	-1.890077	0.026378	0.071090	0.044297	-0.732975	-0.253743	-0.140731	0.627639	0.291677	-0.711279	0.122787
3856	9.363166	1.868697	-1.764559	0.044524	0.074543	-0.030955	-0.733248	-0.254551	-0.141475	0.628477	0.292392	-0.710131	0.123441
3857	9.524686	1.964949	-1.794122	0.059890	0.102926	-0.074963	-0.732707	-0.255518	-0.145020	0.629714	0.293860	-0.708335	0.123968
3858	9.507183	1.898577	-1.537899	0.079397	0.048233	-0.023460	-0.730630	-0.255113	-0.145294	0.629952	0.294964	-0.707474	0.125048
3859	9.496727	2.012260	-1.691334	0.032953	-0.000481	0.024253	-0.729930	-0.256325	-0.146767	0.629637	0.294943	-0.707624	0.125832
3860	9.487820	2.011051	-1.596819	0.050818	-0.018315	0.044504	-0.730204	-0.255428	-0.144760	0.628929	0.294898	-0.708068	0.126979
3861	9.487620	2.035787	-1.632877	0.064515	-0.040098	-0.023333	-0.730733	-0.257152	-0.144026	0.627992	0.296052	-0.708348	0.127371
3862	9.577263	2.000149	-1.554348	0.050718	-0.056336	-0.059103	-0.730705	-0.258099	-0.141996	0.627007	0.297558	-0.708659	0.126979
3863	9.525871	2.016529	-1.663414	0.069431	-0.048056	-0.044410	-0.731235	-0.258634	-0.139517	0.625985	0.299089	-0.708892	0.127125
3864	9.506962	2.152596	-1.673896	0.075741	-0.051824	-0.012258	-0.731058	-0.260301	-0.137254	0.624793	0.300230	-0.709358	0.127699
3865	9.428242	2.082811	-1.852540	0.104623	-0.062084	-0.026902	-0.730762	-0.260017	-0.134455	0.623313	0.301995	-0.709771	0.128469
3866	9.489728	2.041175	-1.673978	0.127485	-0.132104	-0.089128	-0.730688	-0.263327	-0.130343	0.620859	0.305061	-0.710637	0.128321
3867	9.413244	2.054593	-1.910126	0.101840	-0.185635	-0.085444	-0.731025	-0.266402	-0.125098	0.617780	0.307935	-0.712216	0.127563
3868	9.387814	2.022960	-2.068778	0.048899	-0.166473	-0.048891	-0.731529	-0.266697	-0.118846	0.615196	0.309528	-0.713935	0.126578
3869	9.250944	1.851719	-2.245909	0.086169	-0.163408	-0.025031	-0.731886	-0.267960	-0.113072	0.612350	0.311284	-0.715635	0.126476
3870	9.265756	1.953426	-2.243385	0.067681	-0.099984	-0.037994	-0.733362	-0.269817	-0.109274	0.610559	0.312785	-0.716540	0.126310
3871	9.376523	1.943001	-2.247595	0.030008	-0.055235	-0.014259	-0.731923	-0.271691	-0.106061	0.609572	0.313424	-0.717118	0.126208
3872	9.328337	1.821401	-2.195869	0.053075	-0.075888	-0.039903	-0.732040	-0.272602	-0.104723	0.608217	0.314716	-0.717746	0.125964
3873	9.449341	1.985452	-2.196909	0.043020	-0.048334	-0.006880	-0.732723	-0.271618	-0.101454	0.607228	0.315383	-0.718252	0.126185
3874	9.371853	1.947653	-2.230484	0.006948	-0.027180	0.010426	-0.732596	-0.270761	-0.101681	0.606735	0.315256	-0.718723	0.126188
3875	9.405828	1.961621	-2.205098	0.017505	-0.010521	-0.007004	-0.732855	-0.270609	-0.098884	0.606453	0.315516	-0.718831	0.126281
3876	9.372164	2.069047	-2.241780	0.005731	-0.033940	0.000361	-0.735197	-0.271219	-0.097228	0.605894	0.315544	-0.719319	0.126109
3877	9.328757	2.020643	-2.225982	-0.048333	-0.013210	-0.005301	-0.734082	-0.271517	-0.097257	0.605986	0.314989	-0.719634	0.125256
3878	9.453779	1.978766	-2.243006	-0.041097	0.007376	-0.010805	-0.734664	-0.270569	-0.099143	0.606347	0.314493	-0.719674	0.124523
3879	9.353367	2.092734	-2.190206	0.012747	0.020409	-0.016227	-0.734666	-0.269905	-0.098266	0.606569	0.314750	-0.719357	0.124628
3880	9.347759	1.996597	-2.251000	0.023298	-0.004754	0.004001	-0.735085	-0.269758	-0.098253	0.606314	0.314848	-0.719478	0.124922
3881	9.313907	1.979976	-2.259503	0.014234	-0.010475	0.007652	-0.734947	-0.269364	-0.097674	0.606023	0.314855	-0.719682	0.125143
3882	9.366328	1.909902	-2.305392	0.003893	-0.013688	0.031492	-0.734664	-0.269522	-0.097407	0.605691	0.314352	-0.720129	0.125440
3883	9.351966	2.026901	-2.342734	0.007861	-0.010723	0.043439	-0.736066	-0.267864	-0.096178	0.605345	0.313767	-0.720577	0.126002
3884	9.376615	1.947719	-2.237907	0.020815	-0.059240	0.053631	-0.735804	-0.266076	-0.095235	0.604195	0.313253	-0.721674	0.126517
3885	9.390196	1.900372	-2.330498	0.024821	-0.043323	0.064616	-0.737909	-0.263178	-0.093088	0.603219	0.312647	-0.722603	0.127376
3886	9.408712	1.843034	-2.404017	-0.026319	-0.028311	0.031452	-0.739995	-0.261577	-0.090463	0.602864	0.311803	-0.723305	0.127134
3887	9.331760	1.814053	-2.372347	-0.039414	-0.011186	0.053400	-0.740596	-0.259474	-0.092834	0.602779	0.310499	-0.723938	0.127132
3888	9.351035	1.804163	-2.368302	-0.047301	-0.006169	0.031358	-0.740610	-0.257950	-0.092183	0.602874	0.309343	-0.724425	0.126721
3889	9.345914	1.668155	-2.349677	-0.011831	-0.022642	0.058957	-0.742012	-0.256292	-0.090954	0.602436	0.308313	-0.725158	0.127120
3890	9.422934	1.728721	-2.385973	0.002859	-0.000571	0.058977	-0.742172	-0.254075	-0.089981	0.602228	0.307360	-0.725614	0.127814
3891	9.346544	1.710950	-2.286628	0.058407	0.016694	0.013162	-0.742625	-0.252155	-0.091529	0.602044	0.307734	-0.725410	0.128928
3892	9.310722	1.441702	-2.441611	0.046517	0.020756	-0.023629	-0.743996	-0.253162	-0.090743	0.602090	0.308439	-0.724992	0.129382
3893	9.450045	1.460966	-2.504658	0.058509	0.063561	-0.093377	-0.741741	-0.255336	-0.090341	0.602853	0.310226	-0.723569	0.129519
3894	9.354906	1.722869	-2.455921	-0.024497	0.016827	-0.077842	-0.741158	-0.258123	-0.091353	0.603416	0.310893	-0.723034	0.128285
3895	9.297425	1.754376	-2.424585	-0.043735	0.078242	-0.119275	-0.740593	-0.261058	-0.095160	0.605081	0.311782	-0.721533	0.126723
3896	9.318288	1.939248	-2.298574	-0.014578	0.120935	-0.126587	-0.737110	-0.264036	-0.098996	0.607202	0.312996	-0.719405	0.125683
3897	9.295807	2.117066	-2.166159	0.029919	0.097167	-0.100741	-0.734716	-0.267260	-0.100331	0.608625	0.314462	-0.717590	0.125515
3898	9.460018	2.134768	-2.126297	0.014584	0.066897	-0.054804	-0.732760	-0.269175	-0.102278	0.609597	0.315135	-0.716483	0.125432
3899	9.436160	2.197934	-2.122578	0.012733	0.040782	-0.018057	-0.731942	-0.269489	-0.104811	0.610113	0.315349	-0.715910	0.125662
3900	9.368827	2.164040	-2.091300	0.020358	0.024101	0.029679	-0.731937	-0.269127	-0.103536	0.610224	0.314979	-0.715846	0.126412
3901	9.391625	1.800321	-2.104183	-0.028707	-0.010229	-0.025473	-0.731913	-0.270966	-0.103510	0.610293	0.314918	-0.715950	0.125637
3902	9.391887	1.946189	-2.132224	-0.030277	0.003965	-0.016299	-0.732348	-0.270725	-0.105440	0.610551	0.314633	-0.715972	0.124969
3903	9.336869	2.038557	-2.119904	0.007891	-0.014136	-0.023533	-0.730393	-0.271458	-0.105504	0.610330	0.314999	-0.716043	0.124719
3904	9.429800	2.005563	-2.239519	-0.008330	-0.018286	-0.014371	-0.730924	-0.272383	-0.103746	0.610125	0.315018	-0.716290	0.124256
3905	9.304935	1.976440	-2.172247	-0.039602	0.024321	0.044195	-0.732320	-0.272591	-0.104859	0.610585	0.313738	-0.716436	0.124394
3906	9.450313	2.052036	-2.099907	-0.055780	-0.001801	-0.010803	-0.731796	-0.270840	-0.106149	0.610906	0.313074	-0.716627	0.123388
3907	9.381866	2.010336	-2.208714	-0.102327	-0.016495	-0.040258	-0.729551	-0.273088	-0.107144	0.611381	0.312338	-0.716892	0.121339
3908	9.329842	1.940706	-2.052656	-0.088999	0.052646	-0.027515	-0.729427	-0.272345	-0.107935	0.612726	0.311384	-0.716384	0.120002
3909	9.429296	2.182716	-2.069288	-0.051527	0.026213	0.044233	-0.730019	-0.270820	-0.110063	0.613293	0.309951	-0.716524	0.119982
3910	9.397346	1.922407	-2.349942	-0.085468	0.065773	0.000001	-0.729209	-0.270301	-0.112267	0.614734	0.308603	-0.716017	0.119103
3911	9.240159	1.658695	-2.311972	-0.083391	0.119596	-0.101092	-0.727817	-0.272295	-0.115327	0.617166	0.308632	-0.714188	0.117426
3912	9.563663	1.821125	-2.298859	-0.161009	0.130839	-0.130525	-0.726853	-0.275659	-0.122087	0.620296	0.308066	-0.712229	0.114268
3913	9.406978	2.120568	-2.124406	-0.309311	0.118342	-0.130774	-0.723816	-0.275973	-0.125338	0.624132	0.305706	-0.710720	0.108996
3914	9.251487	3.154430	-2.107022	-0.276031	0.220383	-0.052739	-0.723024	-0.278092	-0.134387	0.629018	0.302402	-0.708318	0.105716
3915	9.281300	3.549090	-1.538014	-0.050310	0.259285	0.179877	-0.720787	-0.273468	-0.143035	0.632567	0.298602	-0.706299	0.108805
3916	9.322931	2.537296	-1.333637	0.074565	0.150337	0.271899	-0.723014	-0.266589	-0.150110	0.633620	0.295175	-0.705962	0.114083
3917	9.356724	1.901514	-1.677160	-0.002807	0.078388	0.185501	-0.726150	-0.261119	-0.151136	0.634286	0.292273	-0.706123	0.116828
3918	9.587233	1.423273	-1.577802	-0.146279	0.091221	-0.054312	-0.725393	-0.257540	-0.155239	0.636536	0.290741	-0.705116	0.114466
3919	9.643373	1.939313	-1.392989	-0.133743	0.092021	-0.130344	-0.724836	-0.259387	-0.158143	0.638881	0.290576	-0.703545	0.111449
3920	9.420032	2.220069	-1.416619	-0.051190	0.041151	-0.115423	-0.721755	-0.262964	-0.161177	0.639991	0.291262	-0.702576	0.109387
3921	9.390058	2.520339	-1.370069	0.059516	0.018045	-0.041719	-0.722406	-0.266746	-0.161683	0.639971	0.292489	-0.702023	0.109777
3922	9.509463	2.548177	-1.519259	0.091994	-0.001973	0.046490	-0.721990	-0.265960	-0.160524	0.639283	0.292807	-0.702241	0.111528
3923	9.396774	2.230291	-1.623382	0.135178	0.014467	0.015269	-0.723256	-0.264545	-0.160147	0.638639	0.294216	-0.701893	0.113677
3924	9.498013	2.083172	-1.555673	0.119095	0.024812	0.028067	-0.722415	-0.264074	-0.158455	0.638214	0.295009	-0.701622	0.115669
3925	9.429731	1.899735	-1.583297	0.055320	-0.005180	0.039873	-0.722984	-0.263469	-0.159108	0.637701	0.295092	-0.701849	0.116901
3926	9.467370	2.022997	-1.752959	0.002362	0.009567	0.042522	-0.726053	-0.261920	-0.158009	0.637711	0.294255	-0.702113	0.117375
3927	9.468630	1.962261	-1.565023	-0.037168	0.028395	0.068103	-0.725546	-0.258108	-0.158058	0.638141	0.292681	-0.702296	0.117871
3928	9.459205	1.879039	-1.502421	-0.082710	0.009563	0.077206	-0.727528	-0.256435	-0.159885	0.638561	0.290292	-0.702949	0.117612
3929	9.520085	1.931138	-1.441565	-0.084536	-0.003423	0.079082	-0.728280	-0.252430	-0.160607	0.638792	0.288025	-0.703707	0.117403
3930	9.567142	2.013937	-1.312369	-0.014693	-0.024758	0.093962	-0.729684	-0.251282	-0.160523	0.638290	0.286351	-0.704725	0.118122
3931	9.488003	1.869282	-1.513222	-0.050657	-0.035043	0.082850	-0.731948	-0.247745	-0.159866	0.637869	0.284530	-0.705819	0.118258
3932	9.565614	1.848336	-1.438977	-0.016847	0.005700	0.077361	-0.732288	-0.244109	-0.161867	0.637851	0.282949	-0.706367	0.118872
3933	9.500674	1.843717	-1.422088	0.023281	-0.023784	0.075637	-0.732027	-0.242180	-0.160915	0.637187	0.282140	-0.707095	0.120029
3934	9.492022	1.753587	-1.567258	0.047081	-0.009003	0.073803	-0.734270	-0.238898	-0.157907	0.636599	0.281495	-0.707638	0.121452
3935	9.588058	1.704724	-1.590489	0.060985	-0.014755	0.046324	-0.734821	-0.238655	-0.156912	0.635916	0.281553	-0.707992	0.122826
3936	9.593266	1.708889	-1.542354	0.049148	-0.016499	0.014192	-0.735670	-0.238555	-0.158708	0.635354	0.281797	-0.708286	0.123477
3937	9.481677	1.720749	-1.644369	0.031959	0.012957	-0.016194	-0.735111	-0.237013	-0.155694	0.635378	0.282300	-0.708007	0.123806
3938	9.567043	1.796672	-1.562427	0.028946	-0.012704	0.013269	-0.735860	-0.236244	-0.154672	0.634983	0.282301	-0.708293	0.124190
3939	9.583503	1.670448	-1.561450	0.028627	-0.030460	0.002269	-0.735180	-0.235113	-0.154888	0.634365	0.282606	-0.708678	0.124465
3940	9.554381	1.729546	-1.613108	0.032696	-0.020296	0.016943	-0.736116	-0.236368	-0.152031	0.633828	0.282640	-0.709063	0.124925
3941	9.535287	1.770826	-1.607295	0.021453	-0.010636	0.040766	-0.737504	-0.236884	-0.152607	0.633434	0.282258	-0.709431	0.125698
3942	9.518182	1.720150	-1.616646	0.035924	-0.002881	0.033429	-0.737784	-0.236081	-0.151580	0.633084	0.282059	-0.709677	0.126515
3943	9.563550	1.657136	-1.642904	0.031053	-0.000306	0.021485	-0.738234	-0.233007	-0.150690	0.632829	0.282044	-0.709781	0.127241
3944	9.529617	1.706502	-1.689616	0.033022	0.017881	0.025130	-0.737954	-0.232890	-0.150268	0.632813	0.281858	-0.709730	0.128015
