# Supplementary material for: Identification of Haptic Based Guiding Using Hard Reins
Source: PLoS One. 2015 Jul 22;10(7):e0132020. doi: 10.1371/journal.pone.0132020 (PMC4511788; doi:10.1371/journal.pone.0132020)
Supplement: S9 File — (ZIP) [file pone.0132020.s009.zip › Exp2_MotionData2/Subject10/path1/T1/gh1.txt]

// Start Time: 0
// Sample rate: 25.0Hz
// Scenario: 4.9
// Firmware Version: 2.6.1
Counter	Acc_X	Acc_Y	Acc_Z	Gyr_X	Gyr_Y	Gyr_Z	Mag_X	Mag_Y	Mag_Z	Quat_w	Quat_x	Quat_y	Quat_z
3106	0.962472	-8.226851	-3.886660	-0.036709	0.045663	-0.012679	0.055770	0.706961	0.490305	0.455430	-0.776463	0.337729	-0.275005
3107	1.135689	-8.133630	-3.461264	-0.000180	-0.012680	0.031893	0.055758	0.706985	0.492632	0.455823	-0.776322	0.338012	-0.274404
3108	1.290500	-9.300839	-4.364340	0.050113	-0.023536	0.026700	0.057328	0.707770	0.491844	0.456999	-0.775832	0.337826	-0.274061
3109	1.328738	-9.244168	-4.699246	0.080974	0.007495	-0.015642	0.057332	0.709906	0.489389	0.458244	-0.775159	0.337113	-0.274765
3110	1.210297	-8.664260	-4.601003	-0.052671	0.051264	0.008498	0.056410	0.709528	0.491076	0.457226	-0.775328	0.337877	-0.275044
3111	1.118705	-8.651035	-4.198403	0.027796	0.065978	0.026409	0.056935	0.708579	0.491330	0.457465	-0.774543	0.338647	-0.275911
3112	1.181519	-8.677194	-4.145375	0.199446	0.097221	0.018004	0.055760	0.712343	0.488239	0.460084	-0.772071	0.338602	-0.278528
3113	1.171661	-8.636731	-4.267321	0.067930	0.082507	0.034894	0.054719	0.715564	0.485017	0.460868	-0.770762	0.339434	-0.279842
3114	1.307285	-8.787178	-4.721842	0.025757	0.089843	0.042994	0.054191	0.715176	0.486184	0.460989	-0.769749	0.340666	-0.280931
3115	1.066017	-8.723198	-4.163901	-0.035473	0.098864	0.051879	0.052627	0.715319	0.485162	0.460139	-0.769189	0.342495	-0.281633
3116	0.979225	-8.739197	-4.570605	-0.103948	0.109782	0.055209	0.051963	0.714274	0.488011	0.458191	-0.769168	0.344824	-0.282026
3117	0.815742	-8.809718	-3.992220	-0.004706	0.117107	0.044616	0.049748	0.712676	0.487770	0.457646	-0.768272	0.346526	-0.283263
3118	1.058725	-8.214241	-4.476086	-0.067484	0.120811	0.059045	0.049346	0.711492	0.490487	0.456193	-0.767809	0.348821	-0.284045
3119	0.917606	-8.939467	-4.002691	-0.080978	0.118916	0.064541	0.047652	0.709624	0.490888	0.454566	-0.767457	0.351272	-0.284582
3120	1.076021	-8.779270	-3.682112	-0.150714	0.073098	0.045796	0.046867	0.706149	0.493608	0.452090	-0.768105	0.353388	-0.284158
3121	0.887112	-8.628364	-4.469093	-0.368352	0.034563	0.066897	0.045297	0.701611	0.497238	0.446649	-0.770783	0.356722	-0.281331
3122	1.055043	-8.449573	-4.344997	-0.406960	0.019023	0.075028	0.046602	0.692082	0.504722	0.440746	-0.773778	0.360205	-0.277963
3123	1.174938	-8.319934	-4.495687	-0.386231	0.012723	0.092678	0.047641	0.682968	0.512854	0.435263	-0.776461	0.363802	-0.274414
3124	1.317284	-8.354200	-4.749282	-0.298925	0.014728	0.109739	0.050002	0.673945	0.518132	0.431200	-0.778188	0.367166	-0.271440
3125	1.124733	-8.942743	-5.080988	-0.274174	0.038481	0.100624	0.049740	0.667648	0.522914	0.427256	-0.779634	0.370469	-0.269028
3126	1.260979	-8.676195	-4.603098	-0.274897	0.053059	0.087664	0.049745	0.659594	0.527823	0.423132	-0.781051	0.373668	-0.267002
3127	1.085081	-8.711622	-5.010905	-0.230344	0.058577	0.080498	0.050272	0.653146	0.531953	0.419588	-0.782111	0.376574	-0.265406
3128	1.018615	-8.912362	-4.577466	-0.249916	0.040162	0.052742	0.049614	0.648200	0.536352	0.415748	-0.783610	0.378952	-0.263637
3129	0.906587	-8.703377	-5.310106	-0.236195	0.047496	0.039874	0.049879	0.641757	0.540613	0.411978	-0.785039	0.381133	-0.262156
3130	0.833939	-8.620564	-4.971165	-0.172034	0.058445	0.018945	0.049230	0.638269	0.542168	0.409030	-0.786029	0.382695	-0.261528
3131	0.723699	-8.770932	-5.259952	-0.060610	0.080420	-0.013743	0.049095	0.634257	0.546046	0.407503	-0.786232	0.383360	-0.262327
3132	0.971705	-8.182146	-4.889318	0.078512	0.098835	-0.026934	0.045435	0.635637	0.544912	0.407932	-0.785296	0.383235	-0.264638
3133	1.026397	-8.517679	-4.545454	0.012193	0.063139	-0.010588	0.043476	0.637131	0.543506	0.407720	-0.784955	0.383418	-0.265708
3134	1.189641	-8.367810	-4.433810	-0.045532	0.038408	-0.014536	0.042420	0.637431	0.545325	0.406737	-0.785265	0.383624	-0.266002
3135	0.967631	-8.343633	-4.973235	0.047942	0.036676	-0.019600	0.041370	0.637853	0.545851	0.407260	-0.784829	0.383253	-0.267020
3136	0.933798	-8.337386	-5.237508	0.158953	0.051442	-0.016291	0.039548	0.639600	0.542892	0.409366	-0.783400	0.382469	-0.269112
3137	1.039619	-8.284258	-5.240576	0.127459	0.073342	-0.022943	0.037842	0.644457	0.540452	0.410829	-0.782137	0.381916	-0.271331
3138	1.246877	-8.258876	-4.974241	0.045108	0.060520	-0.003033	0.037844	0.646196	0.538772	0.411164	-0.781499	0.381987	-0.272561
3139	1.401767	-8.378204	-4.782436	0.031434	0.008389	-0.014087	0.036526	0.647036	0.540334	0.411655	-0.781298	0.381567	-0.272984
3140	1.317997	-8.524193	-5.212538	-0.017578	-0.007203	-0.021685	0.035352	0.646777	0.540085	0.411413	-0.781669	0.381165	-0.272849
3141	1.163599	-8.495156	-5.074348	-0.008632	-0.003617	-0.040112	0.035742	0.648788	0.539049	0.411216	-0.782060	0.380465	-0.273002
3142	1.035176	-8.366234	-5.289776	0.052569	0.005560	-0.050900	0.035488	0.647300	0.538533	0.411824	-0.782019	0.379298	-0.273825
3143	1.005499	-8.196973	-5.023634	-0.017716	0.026543	-0.027305	0.033260	0.648141	0.539068	0.411321	-0.782228	0.379095	-0.274264
3144	0.937138	-8.014176	-4.997704	-0.012735	0.025670	-0.009756	0.034295	0.649759	0.539966	0.410980	-0.782302	0.379094	-0.274566
3145	0.922798	-8.048546	-5.190353	-0.021805	0.054976	0.013229	0.033252	0.648693	0.540232	0.410417	-0.782091	0.379778	-0.275064
3146	1.022945	-8.322426	-5.135649	-0.028818	0.065989	0.031651	0.031956	0.647882	0.538691	0.409740	-0.781753	0.380857	-0.275541
3147	1.163346	-8.437020	-4.958316	-0.052949	0.054945	0.009405	0.030119	0.646575	0.541032	0.408670	-0.781826	0.381649	-0.275826
3148	1.098448	-8.464988	-4.656862	-0.054611	0.029337	0.015892	0.030509	0.646708	0.541287	0.407783	-0.782020	0.382320	-0.275661
3149	1.074297	-8.455380	-4.647351	-0.113016	-0.012821	-0.003721	0.030514	0.643750	0.542579	0.406243	-0.783045	0.382671	-0.274536
3150	1.086091	-8.413084	-4.949100	-0.049211	-0.031924	-0.005212	0.030507	0.642690	0.544647	0.405788	-0.783687	0.382489	-0.273628
3151	1.152067	-8.611126	-5.210505	0.003588	-0.009067	-0.034498	0.030646	0.642538	0.543094	0.405885	-0.783976	0.381743	-0.273700
3152	1.195148	-8.527823	-4.796064	-0.017218	-0.021926	-0.041974	0.030781	0.641456	0.543093	0.405658	-0.784589	0.380877	-0.273486
3153	1.372781	-8.374107	-4.974682	-0.012274	-0.025488	-0.023484	0.032215	0.641583	0.543857	0.405696	-0.785002	0.380257	-0.273106
3154	1.163451	-8.456021	-4.886569	0.003567	-0.021862	-0.027106	0.031689	0.642399	0.543862	0.405873	-0.785330	0.379515	-0.272932
3155	1.151072	-8.388794	-4.919347	-0.029745	-0.029207	-0.026344	0.031169	0.642131	0.543478	0.405662	-0.785921	0.378909	-0.272388
3156	1.018765	-8.457102	-5.118374	-0.028028	-0.029215	-0.028180	0.031954	0.641853	0.543601	0.405391	-0.786550	0.378266	-0.271868
3157	1.213831	-8.413367	-5.106339	0.052666	-0.009041	-0.047178	0.030643	0.642411	0.543870	0.406215	-0.786519	0.377042	-0.272428
3158	1.179017	-8.181924	-4.944990	0.076221	-0.005373	-0.047079	0.031822	0.643866	0.542180	0.407296	-0.786308	0.375733	-0.273227
3159	1.233033	-8.404428	-5.317270	-0.021013	-0.007257	-0.040168	0.030119	0.644966	0.542195	0.406978	-0.786813	0.375038	-0.273205
3160	1.173911	-8.129643	-5.131537	-0.056039	-0.010988	-0.047741	0.030116	0.645239	0.542453	0.406021	-0.787718	0.374382	-0.272920
3161	1.271204	-8.317572	-5.267687	-0.024631	-0.007234	-0.030961	0.029727	0.644433	0.542456	0.405685	-0.788185	0.373856	-0.272794
3162	1.193899	-8.278838	-5.152646	0.006196	-0.006352	-0.049270	0.028811	0.644713	0.542464	0.405661	-0.788565	0.372881	-0.273065
3163	1.235986	-7.999399	-5.071521	-0.026368	-0.003628	-0.043915	0.028549	0.644718	0.542595	0.405192	-0.789124	0.372191	-0.273087
3164	1.275383	-8.159353	-4.732538	-0.026212	-0.039264	-0.032779	0.029718	0.645255	0.543620	0.404998	-0.789830	0.371369	-0.272453
3165	1.343009	-8.206621	-5.227055	-0.077197	-0.041998	-0.025639	0.028547	0.643114	0.544275	0.404107	-0.790869	0.370935	-0.271351
3166	1.314443	-8.286322	-5.300451	-0.026453	-0.012697	-0.025424	0.029076	0.641486	0.544141	0.403746	-0.791368	0.370459	-0.271083
3167	1.401856	-8.413226	-5.174193	-0.012289	-0.009033	-0.029041	0.029857	0.641216	0.545039	0.403609	-0.791726	0.369890	-0.271019
3168	1.405865	-8.242469	-5.193365	0.020780	-0.008969	-0.019653	0.029988	0.642018	0.544392	0.404003	-0.791785	0.369269	-0.271106
3169	1.318600	-8.133753	-5.010223	0.019899	-0.007166	-0.019671	0.030771	0.642280	0.544386	0.404405	-0.791801	0.368694	-0.271243
3170	1.287991	-8.292985	-5.123161	-0.047539	-0.012699	-0.010767	0.029334	0.643100	0.543751	0.403792	-0.792366	0.368554	-0.270696
3171	1.228033	-8.360638	-5.172678	-0.038690	-0.007235	-0.019958	0.029198	0.643110	0.544658	0.403268	-0.792857	0.368289	-0.270400
3172	1.240287	-8.398764	-5.072281	0.010515	-0.009048	-0.032625	0.028421	0.642032	0.544017	0.403426	-0.793089	0.367528	-0.270520
3173	1.246422	-8.173100	-5.217884	0.026983	-0.007192	-0.034400	0.029854	0.642294	0.544781	0.403869	-0.793156	0.366675	-0.270819
3174	1.246657	-8.215848	-5.055254	0.015647	0.003757	-0.031705	0.028669	0.644201	0.545050	0.404021	-0.793272	0.365997	-0.271169
3175	1.275049	-8.100132	-5.002957	-0.042171	-0.019143	-0.028276	0.029588	0.644719	0.543879	0.403491	-0.793917	0.365517	-0.270720
3176	1.270489	-8.168584	-5.318414	-0.024780	-0.020007	-0.024488	0.030375	0.643901	0.544002	0.403220	-0.794443	0.364961	-0.270329
3177	1.247169	-8.326727	-5.116814	0.038317	-0.003491	-0.017730	0.028802	0.643926	0.544790	0.403911	-0.794277	0.364337	-0.270625
3178	1.426353	-8.500160	-5.283203	0.040309	-0.007156	-0.036154	0.029724	0.643099	0.544136	0.404504	-0.794276	0.363383	-0.271025
3179	1.469303	-8.400986	-5.151789	0.080613	0.016630	-0.043375	0.028284	0.645666	0.542597	0.405576	-0.793840	0.362288	-0.272164
3180	1.661119	-8.181787	-5.185331	0.108472	0.011223	-0.038614	0.026712	0.648773	0.540931	0.407104	-0.793202	0.361065	-0.273366
3181	1.434332	-8.143684	-5.167710	0.074873	0.024020	-0.010205	0.026319	0.652801	0.538092	0.408186	-0.792525	0.360601	-0.274327
3182	1.287089	-8.605220	-4.969121	-0.014082	0.014739	-0.010627	0.026186	0.652003	0.539127	0.407902	-0.792667	0.360506	-0.274463
3183	1.267150	-8.465583	-4.928943	-0.004975	-0.009117	-0.050236	0.025663	0.651607	0.539518	0.407758	-0.793109	0.359562	-0.274639
3184	1.314655	-8.334728	-5.385142	0.094723	0.014750	-0.068225	0.024744	0.653502	0.538880	0.408877	-0.792769	0.357968	-0.276034
3185	1.401227	-7.763002	-4.985050	0.111806	0.029447	-0.043272	0.023694	0.658615	0.535788	0.410328	-0.791997	0.356810	-0.277595
3186	1.346744	-7.975534	-5.192574	0.030990	0.042237	-0.012312	0.020304	0.658637	0.534135	0.410550	-0.791624	0.356670	-0.278506
3187	1.356412	-7.980278	-5.178147	-0.060266	0.042198	0.011221	0.019644	0.658387	0.535433	0.409466	-0.791810	0.357444	-0.278583
3188	1.424633	-8.139516	-5.350173	-0.041174	0.069699	0.027900	0.020819	0.658646	0.535682	0.408583	-0.791602	0.358536	-0.279067
3189	1.500486	-8.359331	-4.949279	-0.056922	0.091658	0.052713	0.018072	0.656803	0.537384	0.407416	-0.791186	0.360356	-0.279610
3190	1.542269	-8.504007	-4.365218	-0.004588	0.055030	0.017967	0.018063	0.657088	0.538806	0.407146	-0.790812	0.361002	-0.280224
3191	1.614670	-8.531197	-4.619367	0.010445	0.014818	0.000577	0.018722	0.655193	0.539188	0.407331	-0.790635	0.360984	-0.280480
3192	1.561216	-8.444838	-4.661862	0.013153	-0.019940	-0.010436	0.017550	0.656539	0.537388	0.407726	-0.790744	0.360464	-0.280265
3193	1.421062	-8.378001	-4.734245	-0.010573	-0.038249	-0.006844	0.018200	0.656002	0.538417	0.407934	-0.791081	0.360008	-0.279597
3194	1.344157	-8.436548	-4.925416	-0.026385	-0.030954	-0.006933	0.017677	0.655605	0.538679	0.407799	-0.791544	0.359685	-0.278900
3195	1.256098	-8.161986	-4.787965	-0.108940	-0.029193	0.009240	0.019904	0.653696	0.539307	0.406489	-0.792516	0.360093	-0.277522
3196	1.292327	-8.690564	-4.605314	-0.077024	-0.046626	-0.010810	0.021327	0.651682	0.541119	0.405648	-0.793510	0.359844	-0.276232
3197	1.547482	-8.629136	-5.082155	0.036956	-0.054747	-0.047123	0.021856	0.651933	0.539822	0.406546	-0.793832	0.358329	-0.275955
3198	1.401043	-8.244001	-4.938896	0.076856	-0.038236	-0.030361	0.024075	0.653524	0.539287	0.407971	-0.793660	0.357000	-0.276069
3199	1.276115	-8.333094	-4.888502	0.061919	-0.036420	-0.019366	0.023945	0.654060	0.538771	0.409294	-0.793475	0.355928	-0.276028
3200	1.055141	-8.499010	-4.734464	0.125195	-0.040085	-0.031962	0.023420	0.657289	0.536837	0.411479	-0.792912	0.354309	-0.276478
3201	1.273598	-8.821608	-4.924182	0.350526	-0.019761	-0.058513	0.024206	0.663177	0.532179	0.417067	-0.790512	0.351121	-0.279033
3202	1.584139	-8.198723	-4.468472	0.567457	0.022526	-0.063041	0.023945	0.675515	0.522876	0.425588	-0.786057	0.347039	-0.283819
3203	1.516618	-7.668192	-4.065593	0.274282	-0.016938	0.009334	0.023677	0.684112	0.517710	0.430278	-0.783713	0.345336	-0.285305
3204	1.347600	-8.152206	-4.798883	0.091608	-0.021533	0.069352	0.024862	0.687301	0.513693	0.432347	-0.782581	0.345621	-0.284937
3205	1.095601	-8.893087	-4.617192	0.093885	-0.010648	0.060142	0.026955	0.688348	0.512642	0.434444	-0.781393	0.345786	-0.284806
3206	1.357251	-9.156500	-4.409608	0.276573	0.002266	0.021384	0.027082	0.693851	0.509282	0.438951	-0.778827	0.344478	-0.286506
3207	1.464775	-9.417178	-3.312871	0.476683	-0.065413	-0.055940	0.028137	0.702002	0.501518	0.446746	-0.775325	0.340111	-0.289160
3208	1.721117	-9.102146	-4.201509	0.377863	-0.107503	-0.089635	0.029591	0.709196	0.495299	0.452886	-0.773162	0.335486	-0.290799
3209	1.875400	-8.607537	-4.581998	0.125030	-0.116769	-0.053999	0.030638	0.715618	0.490381	0.455503	-0.773022	0.332716	-0.290267
3210	1.559530	-8.099287	-4.921077	0.052247	-0.079257	-0.001854	0.031416	0.718167	0.489600	0.456915	-0.773031	0.331563	-0.289339
3211	1.778927	-8.624278	-5.200039	0.225351	0.029808	0.027501	0.033262	0.721736	0.483898	0.460480	-0.770589	0.330857	-0.291006
3212	1.462811	-9.036033	-4.416628	0.329163	0.079136	0.016874	0.032742	0.728171	0.478475	0.465209	-0.766986	0.329815	-0.294169
3213	1.402068	-8.377776	-3.250966	0.316723	0.071793	0.042616	0.031438	0.732737	0.474480	0.469953	-0.763298	0.329171	-0.296927
3214	1.186200	-9.119183	-3.244175	0.199803	0.031426	0.049497	0.033265	0.739023	0.470331	0.473169	-0.760909	0.328948	-0.298198
3215	1.280585	-9.221017	-3.532677	0.098137	0.003880	0.043540	0.033518	0.741726	0.467872	0.475047	-0.759643	0.328945	-0.298444
3216	1.233045	-9.365619	-3.578356	0.100254	-0.010822	0.014046	0.032219	0.745212	0.463747	0.476809	-0.758672	0.328364	-0.298743
3217	1.163732	-8.985895	-3.655291	0.143891	-0.006235	0.001319	0.032480	0.747622	0.461935	0.479204	-0.757301	0.327338	-0.299514
3218	1.192787	-9.014905	-3.713037	0.194746	0.036746	-0.013253	0.034446	0.748799	0.460239	0.481912	-0.755304	0.326232	-0.301412
3219	1.105545	-8.913604	-3.587609	0.203175	0.047777	0.016296	0.034450	0.753082	0.456232	0.484928	-0.752930	0.325583	-0.303211
3220	1.213075	-9.221334	-3.586120	0.231402	0.092578	0.007160	0.032629	0.756031	0.451981	0.487927	-0.750075	0.325098	-0.305985
3221	1.185758	-9.552640	-3.365382	0.301932	0.100790	-0.018325	0.028977	0.763564	0.444643	0.491852	-0.746606	0.323817	-0.309522
3222	1.161401	-9.489247	-3.105476	0.160254	0.095115	-0.024578	0.026754	0.768684	0.440784	0.493555	-0.744603	0.323302	-0.312163
3223	1.023116	-9.296360	-2.902426	-0.035750	0.065603	-0.032925	0.027406	0.769888	0.440391	0.492597	-0.744749	0.323527	-0.313092
3224	1.360976	-9.378038	-3.063647	-0.070693	0.060131	-0.036766	0.026098	0.766417	0.442986	0.491012	-0.745320	0.323911	-0.313826
3225	1.494356	-9.025743	-2.836623	-0.023340	0.029081	-0.051259	0.024394	0.767249	0.443259	0.490364	-0.745686	0.323421	-0.314474
3226	1.596482	-8.703342	-2.891159	0.063039	0.012777	-0.039733	0.022963	0.766177	0.442494	0.491053	-0.745252	0.322468	-0.315405
3227	1.830463	-9.241797	-2.894127	0.177970	-0.012637	-0.029847	0.021919	0.770208	0.439142	0.493791	-0.743750	0.320627	-0.316550
3228	1.796705	-9.236758	-2.807956	0.116907	-0.034690	-0.045814	0.020880	0.772886	0.435660	0.495541	-0.743114	0.318775	-0.317180
3229	1.859922	-9.352281	-2.856995	-0.072216	-0.095157	-0.027289	0.023360	0.773404	0.436158	0.495080	-0.744573	0.317747	-0.315507
3230	1.806329	-9.242339	-3.038384	0.003076	-0.093279	-0.042605	0.023361	0.772598	0.436675	0.495532	-0.745411	0.316072	-0.314496
3231	1.719052	-9.141695	-3.104999	0.036167	-0.080437	-0.036005	0.023759	0.773654	0.434603	0.496509	-0.745751	0.314387	-0.313839
3232	1.820261	-9.137048	-3.212008	-0.016450	-0.083196	-0.028879	0.024541	0.774455	0.434597	0.496689	-0.746629	0.313135	-0.312717
3233	1.559949	-9.141917	-3.077682	0.020213	-0.080431	-0.016711	0.026758	0.774577	0.435743	0.497523	-0.747003	0.311850	-0.311782
3234	1.721351	-9.643412	-3.486479	0.077532	-0.050245	-0.048733	0.026503	0.776979	0.432514	0.498774	-0.746859	0.310038	-0.311934
3235	1.555940	-9.310031	-2.988862	0.025944	-0.038499	-0.058270	0.027289	0.776969	0.432378	0.499155	-0.747173	0.308519	-0.312078
3236	1.390252	-8.924246	-2.644139	-0.002422	-0.069572	-0.028862	0.026495	0.778604	0.432902	0.499451	-0.747819	0.307311	-0.311248
3237	1.300296	-8.776243	-2.930952	0.058668	-0.069500	-0.030406	0.028054	0.779948	0.433925	0.500698	-0.747823	0.305686	-0.310835
3238	1.269991	-9.010997	-3.318594	0.079486	-0.062103	-0.013685	0.028856	0.779638	0.430815	0.502262	-0.747504	0.304270	-0.310467
3239	1.366212	-8.975419	-3.523632	0.010838	-0.018219	0.009899	0.028857	0.780708	0.429781	0.502711	-0.747440	0.304065	-0.310098
3240	1.487739	-9.187112	-3.587878	-0.102976	0.016428	0.018513	0.030296	0.779886	0.430286	0.501285	-0.748285	0.305008	-0.309440
3241	1.495673	-9.325853	-3.359310	-0.115078	0.052944	0.014708	0.029640	0.778021	0.432101	0.499419	-0.749026	0.306380	-0.309309
3242	1.584869	-9.315228	-3.118287	-0.135921	0.040108	0.009085	0.028724	0.775617	0.433918	0.497299	-0.750111	0.307602	-0.308883
3243	1.462063	-8.828913	-2.949384	-0.132682	0.014518	0.016494	0.029889	0.773752	0.437787	0.495408	-0.751244	0.308724	-0.308047
3244	1.551908	-8.960632	-2.825572	-0.097632	-0.012827	0.029643	0.029627	0.770536	0.440115	0.494299	-0.752129	0.309516	-0.306873
3245	1.549471	-8.961146	-2.974427	-0.006586	-0.040143	0.026456	0.030926	0.770270	0.442044	0.494705	-0.752277	0.309466	-0.305903
3246	1.505791	-8.916852	-3.363081	-0.101553	-0.047466	0.053674	0.032238	0.769309	0.441904	0.493894	-0.753260	0.310298	-0.303945
3247	1.538547	-8.704913	-3.316596	-0.014242	-0.023580	0.063299	0.034062	0.767558	0.444475	0.494284	-0.753158	0.311027	-0.302818
3248	1.437180	-9.201691	-3.600556	0.169671	0.022317	0.064183	0.035117	0.768602	0.442010	0.497155	-0.750936	0.311126	-0.303535
3249	1.285373	-9.216400	-3.592577	0.073082	0.058810	0.089473	0.036300	0.770454	0.439415	0.498486	-0.749312	0.312538	-0.303912
3250	1.313334	-9.003987	-3.404506	-0.040930	0.071516	0.105477	0.037342	0.770450	0.440183	0.498177	-0.748661	0.314917	-0.303568
3251	1.251630	-9.216329	-3.552084	-0.009404	0.103537	0.105596	0.038924	0.768531	0.439134	0.498068	-0.747489	0.317520	-0.303923
3252	1.154285	-9.013669	-3.329313	0.184755	0.150347	0.112028	0.038146	0.770135	0.436555	0.500626	-0.744016	0.319487	-0.306174
3253	1.139052	-8.839519	-3.048564	0.310779	0.154126	0.114494	0.038795	0.774829	0.433966	0.505000	-0.739247	0.320754	-0.309201
3254	1.081312	-8.845276	-2.588304	0.463034	0.165270	0.135544	0.038550	0.781236	0.425954	0.511630	-0.732601	0.321566	-0.313251
3255	1.004646	-9.438234	-2.167661	0.274427	0.117508	0.142990	0.040133	0.788163	0.417927	0.515865	-0.728149	0.323047	-0.315155
3256	0.998824	-9.741849	-2.303996	0.236196	0.067179	0.132739	0.039365	0.793905	0.410436	0.519768	-0.724415	0.324114	-0.316249
3257	1.036723	-10.659332	-3.279076	0.333471	0.104589	0.042787	0.041203	0.799636	0.404734	0.524286	-0.720022	0.323602	-0.319335
3258	1.033666	-10.025157	-3.560661	0.324529	0.192248	0.003817	0.039527	0.802693	0.397766	0.527794	-0.715343	0.323521	-0.324117
3259	1.131078	-9.669305	-2.272940	0.027215	0.223825	-0.001458	0.036126	0.804745	0.396501	0.526810	-0.713654	0.325589	-0.327354
3260	1.125841	-9.051763	-1.789046	-0.055202	0.175280	0.001856	0.032717	0.805874	0.397563	0.524971	-0.713081	0.327726	-0.329419
3261	1.178175	-8.897174	-1.639964	0.013695	0.125163	0.031808	0.029587	0.806563	0.395390	0.524668	-0.711934	0.329297	-0.330814
3262	1.183566	-9.022709	-1.768896	0.010894	0.067661	0.059577	0.029326	0.805759	0.395780	0.524839	-0.710976	0.330714	-0.331189
3263	1.285634	-9.201004	-1.904868	0.028335	0.038499	0.076337	0.031549	0.805199	0.396279	0.525617	-0.709936	0.331905	-0.330993
3264	1.383143	-10.452220	-2.012721	0.153747	0.003805	0.035561	0.031555	0.806527	0.393952	0.528071	-0.708048	0.331371	-0.331666
3265	1.338349	-10.153774	-1.951343	0.206489	-0.005377	-0.001090	0.033272	0.809156	0.388638	0.531157	-0.705907	0.329810	-0.332856
3266	1.238660	-9.471207	-2.096328	-0.075886	-0.016622	0.007614	0.033144	0.811833	0.386054	0.530332	-0.706787	0.330139	-0.331977
3267	1.427256	-9.086471	-2.264402	-0.023834	-0.000019	0.027223	0.034189	0.810752	0.387209	0.530290	-0.706865	0.330577	-0.331442
3268	1.176428	-9.583436	-2.516155	0.088468	0.062176	0.008332	0.033530	0.810368	0.388507	0.531243	-0.705446	0.330716	-0.332797
3269	1.218675	-9.337679	-2.435501	0.003209	0.076771	0.031862	0.032881	0.811437	0.386702	0.531083	-0.704705	0.331866	-0.333476
3270	1.023870	-9.423653	-2.136072	-0.119310	0.081182	0.042302	0.033144	0.808347	0.388638	0.529226	-0.705160	0.334018	-0.333319
3271	0.857208	-9.346178	-1.896499	0.027864	0.060264	0.035684	0.031971	0.808889	0.387484	0.529561	-0.704240	0.334872	-0.333875
3272	1.117719	-9.384722	-2.062638	-0.076325	0.047414	0.038881	0.032751	0.809963	0.387737	0.528506	-0.704478	0.336340	-0.333569
3273	1.046694	-9.659162	-2.071950	-0.016512	0.020017	0.027240	0.033003	0.808369	0.390709	0.528432	-0.704349	0.336942	-0.333348
3274	1.109437	-9.673553	-2.095571	-0.030463	-0.009236	0.026295	0.033930	0.806996	0.389537	0.528311	-0.704554	0.337346	-0.332700
3275	1.138969	-9.793151	-1.909740	-0.184345	-0.033178	0.025557	0.034958	0.806618	0.393408	0.526225	-0.706552	0.338473	-0.330618
3276	1.234678	-9.644067	-1.988370	-0.175546	-0.042321	0.011770	0.035876	0.800969	0.396889	0.524187	-0.708605	0.339257	-0.328651
3277	1.098512	-9.409477	-2.255197	-0.079340	-0.025810	-0.007163	0.037958	0.800429	0.399329	0.523312	-0.709655	0.339299	-0.327736
3278	1.010873	-9.231810	-2.311134	-0.042705	-0.042222	-0.005117	0.037563	0.800038	0.400237	0.523040	-0.710421	0.338972	-0.326848
3279	1.081533	-9.395749	-2.451997	-0.125107	-0.034941	0.011079	0.037558	0.797902	0.402823	0.521686	-0.711884	0.339476	-0.325300
3280	0.825152	-9.730968	-2.538305	-0.083838	-0.025798	0.009435	0.039393	0.795728	0.403583	0.520812	-0.712873	0.339789	-0.324208
3281	0.911542	-9.646543	-2.524312	-0.104790	-0.022175	0.000093	0.039902	0.795482	0.406553	0.519594	-0.714114	0.340129	-0.323071
3282	0.902738	-9.819421	-2.418801	-0.054547	-0.029497	-0.020860	0.040166	0.792524	0.408230	0.518960	-0.715019	0.339790	-0.322445
3283	0.945269	-9.636440	-2.403835	-0.071913	-0.033223	-0.044022	0.039898	0.792137	0.409784	0.518016	-0.716284	0.339161	-0.321818
3284	1.098577	-9.429217	-2.399498	-0.103452	-0.029595	-0.051575	0.040031	0.789181	0.411592	0.516486	-0.717905	0.338682	-0.321168
3285	1.083369	-9.278181	-2.546348	-0.034562	-0.029478	-0.039235	0.038978	0.788937	0.413023	0.516077	-0.718721	0.337920	-0.320802
3286	1.141114	-9.261847	-2.728011	0.003006	-0.022106	-0.039975	0.039106	0.789479	0.413280	0.516093	-0.719108	0.337011	-0.320866
3287	1.247029	-9.222678	-2.592051	0.018559	-0.009229	-0.016844	0.039633	0.790269	0.411854	0.516437	-0.719096	0.336448	-0.320931
3288	1.175210	-9.326016	-2.517357	0.021146	-0.010127	-0.004830	0.039765	0.789864	0.411982	0.516860	-0.718983	0.336046	-0.320923
3289	1.178070	-9.424984	-2.614735	0.028920	0.000883	0.006273	0.039894	0.791205	0.411206	0.517425	-0.718643	0.335857	-0.320973
3290	1.012171	-9.516565	-2.564758	0.064019	0.014587	0.000890	0.039246	0.792543	0.409143	0.518331	-0.717885	0.335525	-0.321554
3291	0.964331	-9.593439	-2.503872	0.032708	0.018158	-0.014040	0.038207	0.792809	0.407600	0.518711	-0.717531	0.335194	-0.322075
3292	0.944039	-9.381854	-2.529899	-0.074102	-0.007566	-0.021935	0.038724	0.792279	0.409147	0.517640	-0.718505	0.335182	-0.321640
3293	1.020758	-9.290124	-2.484689	-0.046184	-0.012990	-0.014404	0.038584	0.792566	0.410700	0.517100	-0.719172	0.335028	-0.321178
3294	0.982533	-9.367513	-2.579747	0.004566	-0.011102	-0.012300	0.038062	0.792973	0.410316	0.517241	-0.719285	0.334619	-0.321125
3295	1.110073	-9.319160	-2.585080	-0.028736	-0.003803	-0.010632	0.038841	0.792438	0.411732	0.516913	-0.719690	0.334502	-0.320868
3296	1.103282	-9.415675	-2.663310	-0.028839	-0.003767	0.002293	0.037276	0.791777	0.411357	0.516616	-0.720002	0.334597	-0.320548
3297	1.075195	-9.596409	-2.733319	-0.047848	-0.000181	-0.016258	0.038327	0.789611	0.412123	0.515947	-0.720622	0.334560	-0.320269
3298	1.098321	-9.381640	-2.557261	-0.023572	0.007196	0.001377	0.038062	0.790560	0.412126	0.515653	-0.720821	0.334707	-0.320141
3299	1.030817	-9.376604	-2.452202	-0.000684	0.011745	-0.009593	0.038716	0.788406	0.413671	0.515632	-0.720832	0.334584	-0.320279
3300	1.069977	-9.499081	-2.410347	-0.016410	-0.005615	-0.001333	0.038977	0.788941	0.413411	0.515505	-0.721052	0.334524	-0.320049
3301	1.146724	-9.414684	-2.398845	-0.026857	-0.012947	-0.009682	0.037143	0.789773	0.413426	0.515282	-0.721485	0.334308	-0.319659
3302	1.064331	-9.325961	-2.436777	0.011672	-0.025727	-0.016857	0.037404	0.790842	0.412648	0.515594	-0.721647	0.333639	-0.319489
3303	1.110566	-9.427805	-2.697018	0.030788	-0.027481	-0.005673	0.038058	0.790030	0.413160	0.516326	-0.721551	0.332962	-0.319231
3304	1.137174	-9.444396	-2.639393	0.037979	-0.007414	-0.024124	0.037403	0.792453	0.411614	0.516848	-0.721370	0.332211	-0.319577
3305	1.117852	-9.439870	-2.711522	-0.025291	-0.000116	-0.003229	0.037018	0.791639	0.410841	0.516597	-0.721665	0.332212	-0.319315
3306	1.190143	-9.432448	-2.693940	-0.014750	0.007207	-0.006877	0.039762	0.791343	0.411336	0.516380	-0.721830	0.332179	-0.319329
3307	1.098348	-9.386371	-2.533323	0.016854	0.009026	-0.014110	0.038189	0.792174	0.411608	0.516603	-0.721703	0.331851	-0.319595
3308	1.126832	-9.289877	-2.474094	-0.023576	0.003537	0.000455	0.038192	0.791497	0.411478	0.516320	-0.721925	0.331962	-0.319436
3309	1.175605	-9.410290	-2.537738	-0.002465	-0.011062	-0.003098	0.037800	0.790429	0.412257	0.516469	-0.722051	0.331709	-0.319173
3310	1.142164	-9.477898	-2.589407	-0.011119	-0.012922	-0.011443	0.038314	0.792049	0.412771	0.516400	-0.722329	0.331396	-0.318980
3311	1.137492	-9.511763	-2.640334	0.010849	-0.016573	-0.019630	0.038844	0.792299	0.411344	0.516671	-0.722462	0.330762	-0.318897
3312	1.098653	-9.454000	-2.611082	0.011664	-0.011088	-0.016870	0.038846	0.791893	0.411215	0.516888	-0.722533	0.330237	-0.318932
3313	1.103185	-9.386073	-2.449259	-0.023363	-0.010213	-0.013362	0.039497	0.792292	0.411339	0.516666	-0.722936	0.329975	-0.318648
3314	1.117661	-9.391061	-2.509204	-0.012867	-0.011112	-0.014229	0.039629	0.792020	0.411338	0.516546	-0.723243	0.329641	-0.318491
3315	1.107725	-9.328468	-2.491616	0.004588	-0.029361	-0.009502	0.039630	0.792153	0.411079	0.516884	-0.723451	0.329058	-0.318072
3316	1.083990	-9.410606	-2.577004	0.025454	-0.016506	0.004432	0.039898	0.790661	0.410818	0.517466	-0.723267	0.328708	-0.317907
3317	1.117713	-9.405808	-2.600626	0.016771	-0.020184	-0.002988	0.038717	0.791755	0.410828	0.517962	-0.723248	0.328235	-0.317630
3318	1.098619	-9.449401	-2.673429	0.016772	-0.011047	-0.004846	0.039891	0.793627	0.410173	0.518326	-0.723181	0.327857	-0.317579
3319	1.122648	-9.429867	-2.603318	0.032561	-0.009208	-0.006616	0.040419	0.793208	0.409392	0.518952	-0.722955	0.327347	-0.317599
3320	1.137541	-9.516082	-2.496370	0.001190	-0.005608	-0.012314	0.039247	0.794821	0.407333	0.519008	-0.723065	0.327013	-0.317599
3321	1.136929	-9.393987	-2.672294	-0.026909	-0.025735	-0.014275	0.039635	0.794825	0.408106	0.518832	-0.723611	0.326598	-0.317070
3322	1.117495	-9.365368	-2.734484	-0.016439	-0.003797	-0.017949	0.039236	0.794574	0.409661	0.518584	-0.723928	0.326318	-0.317043
3323	1.184585	-9.276014	-2.674995	-0.018241	-0.007438	-0.014263	0.039631	0.794162	0.409399	0.518402	-0.724272	0.326043	-0.316835
3324	1.174829	-9.251966	-2.672349	-0.030617	0.007193	-0.005121	0.040678	0.792272	0.410683	0.517962	-0.724586	0.326143	-0.316735
3325	1.136747	-9.352872	-2.609308	0.013302	0.001728	-0.012270	0.038059	0.794185	0.409929	0.518184	-0.724535	0.325796	-0.316846
3326	1.161160	-9.415180	-2.552344	-0.003324	0.001722	-0.006814	0.038591	0.793626	0.408631	0.518162	-0.724608	0.325649	-0.316867
3327	1.141688	-9.376806	-2.575992	-0.009454	-0.000120	-0.009613	0.039629	0.795373	0.408882	0.518084	-0.724786	0.325464	-0.316776
3328	1.142232	-9.492332	-2.589609	-0.018093	-0.007454	-0.014254	0.039501	0.794029	0.409400	0.517862	-0.725122	0.325201	-0.316640
3329	1.166094	-9.439263	-2.562238	-0.032137	-0.003806	-0.012487	0.038322	0.793911	0.409797	0.517464	-0.725577	0.325079	-0.316376
3330	1.148774	-9.348102	-2.628332	0.003586	0.007222	-0.004945	0.040286	0.793214	0.409911	0.517520	-0.725534	0.324966	-0.316498
3331	1.238181	-9.391146	-2.604097	-0.017396	0.007215	-0.003200	0.039505	0.793215	0.409141	0.517319	-0.725706	0.325001	-0.316397
3332	1.233384	-9.395918	-2.589807	-0.011160	0.012675	-0.014251	0.038057	0.794861	0.409929	0.517064	-0.725839	0.324908	-0.316602
3333	1.213588	-9.290277	-2.641319	0.022044	0.016363	-0.016863	0.039238	0.794437	0.409402	0.517284	-0.725634	0.324593	-0.317038
3334	1.257617	-9.424954	-2.652398	0.011485	0.012736	-0.003059	0.037932	0.794448	0.409025	0.517430	-0.725461	0.324517	-0.317273
3335	1.194786	-9.396505	-2.739001	-0.030632	0.014527	0.001337	0.037666	0.794862	0.409674	0.517005	-0.725696	0.324784	-0.317153
3336	1.165199	-9.256970	-2.722918	-0.009746	0.029176	0.004180	0.038836	0.794191	0.411345	0.516783	-0.725592	0.325116	-0.317413
3337	1.165782	-9.377005	-2.647782	0.018345	0.032858	0.005245	0.037919	0.795010	0.411224	0.516970	-0.725183	0.325320	-0.317835
3338	1.108184	-9.429872	-2.596252	-0.002535	0.043763	-0.005030	0.038184	0.795670	0.409929	0.516700	-0.724972	0.325620	-0.318445
3339	1.098394	-9.395986	-2.531057	-0.016600	0.016350	0.005090	0.038434	0.796763	0.411479	0.516495	-0.725029	0.325870	-0.318394
3340	1.161698	-9.530830	-2.601969	0.027243	0.020059	0.002548	0.038442	0.795942	0.410444	0.516856	-0.724609	0.325852	-0.318781
3341	1.170955	-9.448992	-2.595934	-0.027042	0.014514	0.000432	0.036879	0.794606	0.410197	0.516485	-0.724815	0.326080	-0.318680
3342	1.146593	-9.396175	-2.614624	-0.030406	0.018117	-0.018052	0.035442	0.795158	0.409692	0.515891	-0.725137	0.326112	-0.318877
3343	1.204451	-9.396059	-2.614083	-0.018195	0.014497	-0.012445	0.036612	0.794084	0.411751	0.515567	-0.725336	0.326097	-0.318965
3344	1.223446	-9.333367	-2.584221	-0.019929	0.019969	-0.017079	0.036229	0.792730	0.410977	0.515122	-0.725534	0.326089	-0.319243
3345	1.180353	-9.395944	-2.566298	-0.011287	0.021835	-0.002271	0.037393	0.794351	0.412262	0.514917	-0.725547	0.326252	-0.319378
3346	1.237985	-9.362273	-2.605998	-0.020304	0.015420	0.004195	0.035811	0.794548	0.412649	0.514629	-0.725637	0.326512	-0.319370
3347	1.185048	-9.386703	-2.683648	-0.048383	0.018140	0.008663	0.035555	0.792662	0.412909	0.513978	-0.725984	0.327033	-0.319097
3348	1.141621	-9.376952	-2.621505	0.007687	0.016354	0.005255	0.036207	0.793196	0.413033	0.514098	-0.725774	0.327138	-0.319274
3349	1.131848	-9.353216	-2.710079	-0.016808	0.018144	-0.001332	0.035027	0.792409	0.414077	0.513844	-0.725864	0.327311	-0.319303
3350	1.122148	-9.338578	-2.645153	-0.009878	0.015427	0.007934	0.033979	0.792962	0.414085	0.513728	-0.725818	0.327567	-0.319331
3351	1.136922	-9.406088	-2.696371	-0.027347	0.030940	0.004135	0.035940	0.793477	0.413811	0.513274	-0.725899	0.328017	-0.319413
3352	1.088924	-9.449263	-2.630213	-0.003650	0.014503	0.004279	0.035808	0.792676	0.414588	0.513237	-0.725825	0.328157	-0.319497
3353	1.156405	-9.444265	-2.615110	-0.025451	0.016297	-0.003215	0.035548	0.793079	0.414073	0.512869	-0.726028	0.328334	-0.319448
3354	1.122198	-9.348128	-2.623683	-0.030788	0.007158	0.000458	0.034624	0.793374	0.415503	0.512458	-0.726301	0.328523	-0.319290
3355	1.199398	-9.357383	-2.560681	0.035699	0.007257	0.008181	0.035548	0.791604	0.415236	0.513115	-0.725857	0.328380	-0.319392
3356	1.148773	-9.357485	-2.561155	0.023533	0.004471	-0.001108	0.034901	0.792535	0.413043	0.513500	-0.725600	0.328173	-0.319570
3357	1.117094	-9.285320	-2.546036	0.000580	-0.000087	0.015390	0.035942	0.791997	0.414457	0.513748	-0.725513	0.328280	-0.319257
3358	1.185143	-9.403256	-2.599864	0.037426	0.004526	0.011887	0.036854	0.792933	0.414450	0.514417	-0.725026	0.328177	-0.319394
3359	1.122430	-9.396149	-2.595549	0.011163	-0.000082	0.011759	0.035425	0.792796	0.412651	0.514798	-0.724854	0.328162	-0.319186
3360	1.129787	-9.425243	-2.665501	-0.032601	0.007183	0.009682	0.037515	0.793718	0.412635	0.514422	-0.725087	0.328494	-0.318921
3361	1.136663	-9.348083	-2.618747	-0.001124	-0.000091	0.011695	0.036867	0.792639	0.412122	0.514626	-0.725042	0.328556	-0.318629
3362	1.088763	-9.415612	-2.639344	0.007680	0.007215	0.008038	0.036861	0.793590	0.412640	0.514820	-0.724868	0.328616	-0.318651
3363	1.141609	-9.377166	-2.683919	-0.032626	0.001703	0.009689	0.036862	0.792515	0.413157	0.514543	-0.725150	0.328868	-0.318195
3364	1.098355	-9.406068	-2.667926	-0.002767	0.008102	0.000601	0.037642	0.792918	0.413797	0.514534	-0.725128	0.328893	-0.318235
3365	1.030816	-9.396449	-2.630014	-0.009831	-0.000125	0.007958	0.038697	0.792755	0.412237	0.514593	-0.725200	0.328953	-0.317913
3366	1.098303	-9.391336	-2.581304	-0.045577	-0.007497	-0.003285	0.038707	0.789785	0.412494	0.514042	-0.725744	0.329030	-0.317483
3367	1.146660	-9.425234	-2.672544	-0.025418	-0.007471	-0.006870	0.038443	0.789525	0.413272	0.513831	-0.726119	0.328898	-0.317102
3368	1.069204	-9.357908	-2.638717	-0.030652	-0.005676	-0.012443	0.040137	0.790322	0.413776	0.513427	-0.726559	0.328764	-0.316890
3369	1.088019	-9.259316	-2.663563	-0.027302	-0.006557	-0.003200	0.038964	0.788852	0.414044	0.513209	-0.726923	0.328705	-0.316468
3370	1.084052	-9.444986	-2.783825	0.032237	-0.003735	0.000799	0.038957	0.790073	0.414562	0.513785	-0.726614	0.328394	-0.316567
3371	1.067524	-9.517092	-2.753785	0.025324	0.007205	-0.004788	0.040143	0.790982	0.412224	0.514233	-0.726363	0.328119	-0.316700
3372	1.025372	-9.271924	-2.796348	-0.058840	0.004367	-0.007068	0.039353	0.791001	0.413265	0.513386	-0.726993	0.328346	-0.316394
3373	1.088274	-9.314784	-2.702746	-0.023711	0.007135	-0.012429	0.039350	0.789129	0.415205	0.513072	-0.727300	0.328270	-0.316275
3374	1.161072	-9.415729	-2.715484	-0.023580	0.015349	-0.020739	0.038298	0.790494	0.415343	0.512577	-0.727586	0.328191	-0.316503
3375	1.160430	-9.281078	-2.737606	-0.032426	0.001641	-0.018000	0.037779	0.790223	0.414700	0.512133	-0.728054	0.328035	-0.316307
3376	1.223271	-9.311975	-2.663040	0.004327	0.007182	-0.012282	0.038048	0.786718	0.415861	0.512151	-0.728049	0.327819	-0.316512
3377	1.257361	-9.384109	-2.670934	0.020146	0.003544	-0.014037	0.037520	0.787940	0.415865	0.512482	-0.727939	0.327409	-0.316657
3378	1.199165	-9.314618	-2.718512	0.014759	0.003553	-0.006686	0.036737	0.790226	0.413803	0.512711	-0.727814	0.327169	-0.316820
3379	1.271645	-9.348187	-2.727907	0.004220	0.007222	-0.001203	0.038434	0.789944	0.414566	0.512861	-0.727758	0.327088	-0.316788
3380	1.296067	-9.412944	-2.682980	0.041845	0.018243	0.004511	0.038567	0.789938	0.414177	0.513459	-0.727189	0.326991	-0.317227
3381	1.257399	-9.391261	-2.651831	0.010341	0.009062	0.004363	0.037390	0.791025	0.413410	0.513716	-0.727020	0.326973	-0.317216
3382	1.160668	-9.329000	-2.680666	0.020743	0.001765	0.009958	0.037526	0.790744	0.412504	0.514148	-0.726735	0.326922	-0.317223
3383	1.035417	-9.353428	-2.715783	0.011157	0.014515	0.002503	0.038182	0.791269	0.411723	0.514371	-0.726537	0.326928	-0.317309
3384	0.953755	-9.416017	-2.679016	0.006785	0.019985	0.005240	0.037916	0.791952	0.412113	0.514452	-0.726311	0.327081	-0.317536
3385	0.963950	-9.531367	-2.646933	0.046341	0.012693	-0.002848	0.039226	0.792201	0.411456	0.515177	-0.725799	0.326761	-0.317861
3386	0.965931	-9.439887	-2.631229	0.011410	-0.000168	-0.014085	0.037920	0.791407	0.411725	0.515334	-0.725778	0.326400	-0.318026
3387	1.021211	-9.406240	-2.673449	-0.002623	-0.000172	-0.014155	0.037140	0.793420	0.409404	0.515370	-0.725927	0.326090	-0.317946
3388	1.141354	-9.324326	-2.709585	0.007930	0.010800	-0.025192	0.037651	0.793302	0.411728	0.515334	-0.725945	0.325700	-0.318360
3389	1.119488	-9.290883	-2.766931	0.009593	0.018125	-0.021505	0.036358	0.792483	0.409410	0.515376	-0.725904	0.325397	-0.318698
3390	1.126459	-9.232896	-2.698841	0.019866	0.023673	0.000685	0.035571	0.791960	0.410321	0.515593	-0.725547	0.325443	-0.319112
3391	1.281823	-9.458611	-2.662149	0.030579	0.025515	-0.004785	0.036613	0.795443	0.408504	0.515991	-0.725134	0.325328	-0.319524
3392	1.335137	-9.516165	-2.638455	0.004498	0.036421	-0.019695	0.035839	0.794360	0.407345	0.515774	-0.724989	0.325302	-0.320229
3393	1.435634	-9.351978	-2.524795	-0.023684	0.014507	-0.003198	0.035832	0.795043	0.408122	0.515456	-0.725193	0.325448	-0.320131
3394	1.334228	-9.326276	-2.688609	0.023447	0.023705	0.000715	0.035439	0.794245	0.408901	0.515725	-0.724798	0.325471	-0.320568
3395	1.245007	-9.313803	-2.506835	0.051549	0.011821	-0.001899	0.034268	0.795050	0.407100	0.516516	-0.724234	0.325130	-0.320917
3396	1.223113	-9.267789	-2.405577	0.018158	0.007243	0.012701	0.036108	0.795012	0.405274	0.516894	-0.723922	0.325186	-0.320954
3397	1.205101	-9.539913	-2.471972	0.004324	0.007214	0.008030	0.035054	0.795308	0.406705	0.517100	-0.723805	0.325242	-0.320830
3398	1.138048	-9.636435	-2.517159	0.002790	0.001674	-0.010425	0.035838	0.795836	0.406311	0.517141	-0.723837	0.325008	-0.320928
3399	1.113055	-9.448771	-2.500358	0.039501	0.005354	-0.015792	0.035319	0.796638	0.404893	0.517725	-0.723520	0.324470	-0.321245
3400	1.127283	-9.395548	-2.422665	0.086944	-0.005606	-0.032150	0.036631	0.797957	0.403202	0.518892	-0.722868	0.323302	-0.322006
3401	1.194621	-9.361794	-2.440767	0.007876	-0.003783	-0.004865	0.035324	0.797433	0.403342	0.519154	-0.722863	0.323028	-0.321871
3402	1.242023	-9.198832	-2.654077	-0.015165	-0.009234	0.007944	0.034275	0.797183	0.404126	0.519123	-0.723031	0.323065	-0.321507
3403	1.233369	-9.416042	-2.849237	0.051221	0.007341	0.024879	0.034404	0.799330	0.402832	0.520113	-0.722320	0.323066	-0.321504
3404	1.208629	-9.281277	-2.823574	-0.003196	0.042017	0.028233	0.034681	0.797687	0.401019	0.520056	-0.721904	0.323848	-0.321744
3405	1.262690	-9.492449	-2.696408	-0.013450	0.065735	0.017081	0.036630	0.798226	0.403073	0.519665	-0.721548	0.324766	-0.322247
3406	1.214113	-9.410284	-2.561286	-0.056381	0.054719	0.022410	0.034926	0.798790	0.403475	0.518720	-0.721640	0.325936	-0.322384
3407	1.259887	-9.405528	-2.604000	-0.102753	0.043706	0.020349	0.035976	0.796625	0.404371	0.517196	-0.722330	0.327249	-0.321956
3408	1.180298	-9.395851	-2.542196	-0.057111	0.036400	0.009512	0.034401	0.794910	0.406711	0.516273	-0.722628	0.328047	-0.321957
3409	1.159235	-9.525455	-2.438591	0.000970	0.025435	-0.009553	0.036228	0.794897	0.407472	0.516179	-0.722554	0.328067	-0.322253
3410	1.021220	-9.395581	-2.370846	-0.025356	0.007112	-0.006902	0.035833	0.795040	0.407863	0.515802	-0.722820	0.328119	-0.322206
3411	1.021986	-9.559334	-2.416343	-0.004288	-0.011134	-0.003067	0.034658	0.793039	0.409036	0.515935	-0.722988	0.327880	-0.321860
3412	0.986023	-9.602845	-2.455696	0.008094	-0.007500	-0.015929	0.034664	0.792758	0.408001	0.516077	-0.723061	0.327440	-0.321918
3413	1.099048	-9.545005	-2.492237	-0.065445	-0.007566	-0.018145	0.035187	0.792351	0.408385	0.515221	-0.723931	0.327407	-0.321366
3414	1.155856	-9.318351	-2.378109	-0.074322	-0.013041	-0.012655	0.034916	0.791837	0.410715	0.514229	-0.724868	0.327482	-0.320766
3415	1.198118	-9.082793	-2.465626	0.020909	-0.000125	-0.012201	0.036881	0.791539	0.410181	0.514618	-0.724757	0.327053	-0.320830
3416	1.206643	-9.367608	-2.740789	0.072428	-0.000005	0.006535	0.035838	0.791813	0.409414	0.515789	-0.723971	0.326602	-0.321184
3417	1.243135	-9.434680	-2.676577	0.032271	0.010904	0.000781	0.036359	0.792080	0.409668	0.516344	-0.723590	0.326406	-0.321350
3418	1.282067	-9.511674	-2.701298	-0.030735	0.014501	0.002308	0.035837	0.793157	0.408638	0.515899	-0.723803	0.326703	-0.321282
3419	1.242540	-9.309628	-2.691632	-0.001046	0.023656	-0.003105	0.035308	0.793442	0.409548	0.515853	-0.723712	0.326802	-0.321461
3420	1.242565	-9.309159	-2.554801	0.000771	0.004457	-0.002145	0.035314	0.792356	0.409030	0.515901	-0.723693	0.326730	-0.321501
3421	1.232952	-9.313860	-2.516550	-0.009770	-0.003767	0.004274	0.034794	0.791686	0.409034	0.515952	-0.723818	0.326710	-0.321156
3422	1.207084	-9.453630	-2.569161	-0.018444	-0.022058	0.004265	0.036355	0.793160	0.409540	0.515937	-0.724126	0.326580	-0.320619
3423	1.132403	-9.468537	-2.663683	-0.027088	-0.022109	-0.010546	0.036352	0.793568	0.409798	0.515762	-0.724645	0.326267	-0.320046
3424	1.141839	-9.425244	-2.672590	-0.051711	-0.009320	-0.003309	0.036096	0.792755	0.409283	0.515133	-0.725263	0.326370	-0.319553
3425	1.071700	-9.372027	-2.547676	-0.017501	-0.003836	-0.010534	0.036088	0.792503	0.411093	0.514982	-0.725566	0.326181	-0.319301
3426	1.049817	-9.338897	-2.696242	0.002521	-0.005624	-0.006739	0.036617	0.790340	0.411606	0.515092	-0.725623	0.325929	-0.319253
3427	1.110182	-9.357916	-2.664739	-0.004475	0.005344	-0.005866	0.036351	0.791559	0.411608	0.515103	-0.725704	0.325819	-0.319162
3428	1.107883	-9.382022	-2.677101	-0.007153	0.003530	0.000585	0.036750	0.791675	0.410182	0.515060	-0.725756	0.325826	-0.319106
3429	1.180048	-9.348159	-2.666351	-0.007126	0.005359	-0.003108	0.036225	0.791416	0.410704	0.515049	-0.725848	0.325774	-0.318966
3430	1.225903	-9.357575	-2.632449	0.027022	-0.000079	-0.001079	0.037788	0.791679	0.411726	0.515515	-0.725581	0.325504	-0.319099
3431	1.233192	-9.366987	-2.574903	0.030576	0.009052	-0.004767	0.036757	0.790856	0.409277	0.516013	-0.725270	0.325226	-0.319282
3432	1.175571	-9.420281	-2.648201	0.049754	-0.003702	0.004580	0.035971	0.793015	0.408120	0.516867	-0.724753	0.324856	-0.319452
3433	1.190098	-9.434803	-2.681875	0.041893	0.009079	0.000831	0.036758	0.794074	0.406821	0.517562	-0.724289	0.324590	-0.319650
3434	1.194819	-9.410471	-2.604676	-0.055260	0.010798	0.001257	0.036623	0.793815	0.407856	0.516779	-0.724788	0.324990	-0.319380
3435	1.165328	-9.284862	-2.439961	-0.079751	-0.005697	0.000226	0.037539	0.792463	0.408754	0.515804	-0.725677	0.325338	-0.318582
3436	1.233145	-9.357380	-2.579570	-0.125250	-0.020351	0.000027	0.036228	0.791008	0.410445	0.514197	-0.727101	0.325842	-0.317415
3437	1.189646	-9.338500	-2.661325	-0.105262	-0.014822	0.009346	0.036483	0.788471	0.413675	0.512962	-0.728245	0.326388	-0.316227
3438	1.208968	-9.356124	-2.901434	-0.107864	-0.036757	0.001989	0.037788	0.786450	0.415733	0.511722	-0.729573	0.326640	-0.314912
3439	1.150925	-9.320431	-2.983089	-0.079915	-0.020283	0.000256	0.038309	0.784303	0.417798	0.510818	-0.730553	0.326839	-0.313900
3440	1.088293	-9.324901	-2.846913	-0.004552	0.003524	-0.006786	0.039875	0.784024	0.418690	0.510767	-0.730626	0.326723	-0.313936
3441	1.093335	-9.367903	-2.761054	-0.043119	-0.009286	0.005960	0.039609	0.784571	0.419081	0.510366	-0.731123	0.326885	-0.313260
3442	1.137048	-9.429917	-2.629492	-0.013113	-0.005644	-0.010503	0.040923	0.783338	0.418811	0.510227	-0.731365	0.326674	-0.313144
3443	1.121841	-9.270990	-2.579397	-0.024687	-0.007455	0.002353	0.039609	0.782961	0.420244	0.510072	-0.731679	0.326681	-0.312654
3444	1.175321	-9.372590	-2.772356	-0.009789	-0.014735	0.000603	0.039873	0.783893	0.419078	0.510109	-0.731870	0.326521	-0.312314
3445	1.257520	-9.423039	-2.798701	0.026978	0.003597	0.000767	0.040135	0.784291	0.418688	0.510626	-0.731595	0.326296	-0.312346
3446	1.184909	-9.363128	-2.824943	0.018240	-0.005573	-0.004806	0.040794	0.784273	0.417648	0.510980	-0.731478	0.325974	-0.312377
3447	1.175203	-9.348613	-2.796025	0.013867	0.007209	-0.006695	0.040662	0.783339	0.418684	0.511233	-0.731364	0.325760	-0.312456
3448	1.148655	-9.338730	-2.704918	0.077840	0.009083	-0.011914	0.039876	0.785228	0.417527	0.512317	-0.730590	0.325113	-0.313164
3449	1.081145	-9.339047	-2.758362	-0.000163	-0.011090	-0.002128	0.041058	0.785741	0.416095	0.512516	-0.730702	0.324865	-0.312835
3450	1.161032	-9.416468	-2.931533	-0.006279	0.007194	-0.006793	0.040401	0.785755	0.416747	0.512416	-0.730768	0.324797	-0.312913
3451	1.133968	-9.295797	-2.805271	0.009502	0.010841	-0.012264	0.041450	0.786006	0.415962	0.512544	-0.730713	0.324567	-0.313070
3452	1.146074	-9.305265	-2.766884	-0.041176	-0.000197	-0.018040	0.040145	0.784942	0.416231	0.511912	-0.731257	0.324477	-0.312929
3453	1.170076	-9.286248	-2.848008	0.002382	0.011782	-0.002148	0.040524	0.786439	0.417781	0.511990	-0.731205	0.324451	-0.312949
3454	1.136495	-9.319802	-2.791182	0.016430	0.012699	-0.003002	0.040800	0.786408	0.414933	0.512210	-0.730980	0.324353	-0.313216
3455	1.145858	-9.262172	-2.828693	-0.002860	0.018162	-0.004956	0.041323	0.786671	0.414800	0.512151	-0.730962	0.324385	-0.313323
3456	1.112473	-9.339197	-2.820483	-0.002895	0.029139	0.001490	0.038446	0.785898	0.415340	0.512008	-0.730801	0.324644	-0.313661
3457	1.156369	-9.442319	-2.749507	0.023452	0.036476	0.000695	0.039490	0.786427	0.415332	0.512252	-0.730362	0.324781	-0.314145
3458	1.131959	-9.374705	-2.662371	-0.032513	0.030908	-0.005123	0.038702	0.786576	0.415855	0.511624	-0.730537	0.325146	-0.314382
3459	1.168107	-9.372259	-2.671601	-0.016808	0.019981	0.001436	0.038967	0.785495	0.416111	0.511397	-0.730606	0.325374	-0.314356
3460	1.219006	-9.429900	-2.671935	0.025162	0.034673	0.008090	0.038968	0.785224	0.416111	0.511670	-0.730080	0.325609	-0.314889
3461	1.252361	-9.348177	-2.713685	-0.044911	0.029121	0.007742	0.037653	0.785655	0.417157	0.511013	-0.730334	0.326200	-0.314755
3462	1.218455	-9.314497	-2.694325	0.023434	0.016377	0.000721	0.037911	0.786596	0.417026	0.511333	-0.729990	0.326151	-0.315085
3463	1.190232	-9.463707	-2.691881	0.041091	0.018199	-0.006569	0.037526	0.786453	0.415735	0.511914	-0.729523	0.325879	-0.315503
3464	1.129379	-9.338596	-2.654688	-0.009806	-0.000122	0.002422	0.038310	0.785910	0.416376	0.511868	-0.729612	0.325895	-0.315358
3465	1.083642	-9.358372	-2.782614	0.023501	0.001721	-0.006641	0.038835	0.786168	0.415725	0.512304	-0.729429	0.325563	-0.315415
3466	1.132263	-9.442351	-2.744931	0.035810	0.010877	-0.006587	0.037270	0.787652	0.413798	0.512794	-0.729039	0.325272	-0.315820
3467	1.111533	-9.136803	-2.731238	-0.063333	0.007132	0.000284	0.036872	0.787266	0.415224	0.511972	-0.729668	0.325645	-0.315316
3468	1.155604	-9.281170	-2.761657	0.004089	0.018189	0.004309	0.036611	0.786596	0.415484	0.512021	-0.729486	0.325789	-0.315510
3469	1.170814	-9.440048	-2.797348	0.025116	0.020057	0.009959	0.036614	0.786858	0.414708	0.512464	-0.729066	0.325878	-0.315671
3470	1.100525	-9.358191	-2.739246	-0.025588	0.008999	0.001406	0.036350	0.787134	0.414969	0.512121	-0.729265	0.326072	-0.315566
3471	1.081472	-9.406266	-2.716094	-0.013330	0.010842	0.004235	0.037922	0.785502	0.415732	0.512032	-0.729334	0.326224	-0.315394
3472	1.180727	-9.492581	-2.687573	-0.018396	0.005336	-0.006849	0.037658	0.786046	0.415734	0.511767	-0.729536	0.326214	-0.315367
3473	1.160834	-9.362560	-2.645128	-0.038555	0.001647	-0.009722	0.036744	0.784445	0.416775	0.511285	-0.730009	0.326225	-0.315041
3474	1.175167	-9.333570	-2.618184	-0.009713	-0.003792	-0.004954	0.037258	0.786066	0.417289	0.511218	-0.730168	0.326096	-0.314918
3475	1.257377	-9.386425	-2.644562	-0.018509	-0.003770	0.002390	0.037522	0.784449	0.418063	0.511144	-0.730386	0.326101	-0.314526
3476	1.266961	-9.377036	-2.718754	-0.035044	-0.018432	-0.008745	0.036474	0.783928	0.418847	0.510777	-0.730919	0.325927	-0.314064
3477	1.189457	-9.300136	-2.699196	-0.004497	0.001701	-0.006782	0.036479	0.783650	0.418071	0.510812	-0.731017	0.325766	-0.313944
3478	1.174984	-9.300329	-2.747342	0.002416	-0.007408	0.001573	0.037261	0.784451	0.417935	0.510987	-0.731032	0.325618	-0.313780
3479	1.131634	-9.310074	-2.757485	-0.011588	-0.003776	0.000572	0.037787	0.784574	0.417285	0.511001	-0.731189	0.325553	-0.313459
3480	1.141766	-9.416129	-2.821288	0.025358	0.009022	-0.015866	0.037782	0.785388	0.417673	0.511294	-0.730979	0.325174	-0.313862
3481	1.078881	-9.372982	-2.830872	0.004236	0.014493	-0.008603	0.037268	0.784035	0.416900	0.511364	-0.730921	0.325063	-0.313999
3482	1.141314	-9.319842	-2.805540	-0.020356	-0.000125	0.000524	0.036740	0.784587	0.417422	0.511151	-0.731129	0.325118	-0.313805
3483	1.112831	-9.411064	-2.730271	-0.016769	0.005347	-0.001310	0.036995	0.784731	0.418584	0.511021	-0.731296	0.325151	-0.313593
3484	1.187394	-9.374824	-2.729067	-0.057084	0.008979	0.002173	0.037526	0.783637	0.417933	0.510222	-0.731811	0.325552	-0.313275
3485	1.194328	-9.312296	-2.740128	-0.004548	0.007197	-0.003098	0.036472	0.784603	0.418718	0.510248	-0.731852	0.325501	-0.313191
3486	1.196854	-9.333706	-2.670792	0.007708	0.007215	0.000656	0.037522	0.784180	0.418192	0.510399	-0.731726	0.325457	-0.313285
3487	1.160526	-9.300227	-2.709069	-0.009749	-0.003792	-0.006801	0.035952	0.783663	0.418722	0.510400	-0.731910	0.325270	-0.313048
3488	1.122531	-9.425694	-2.792797	0.032236	0.010887	-0.001991	0.037262	0.784315	0.417806	0.510869	-0.731527	0.325072	-0.313382
3489	1.088633	-9.394485	-2.792676	0.018236	0.011774	-0.004835	0.037123	0.785941	0.418196	0.511195	-0.731315	0.324897	-0.313529
3490	1.126873	-9.319427	-2.676046	-0.030841	0.007168	0.002303	0.036738	0.785395	0.417164	0.510792	-0.731573	0.325118	-0.313354
3491	1.136275	-9.271544	-2.749700	-0.000304	-0.000088	0.008005	0.035693	0.784600	0.417560	0.511007	-0.731539	0.325124	-0.313075
3492	1.102691	-9.305164	-2.712078	0.091662	0.003651	0.004773	0.037526	0.786051	0.416123	0.512434	-0.730549	0.324579	-0.313620
3493	1.146569	-9.405987	-2.672275	0.079585	0.009095	-0.006365	0.037395	0.788064	0.414573	0.513670	-0.729730	0.323967	-0.314139
3494	1.001755	-9.372793	-2.730771	0.079585	0.007237	-0.011906	0.037142	0.787649	0.413282	0.514789	-0.728944	0.323289	-0.314828
3495	1.045229	-9.392150	-2.788247	0.100613	0.014572	-0.015499	0.037405	0.789923	0.411340	0.516240	-0.727931	0.322466	-0.315641
3496	1.064311	-9.348787	-2.782660	0.011157	0.023654	-0.001201	0.037415	0.790439	0.408883	0.516323	-0.727677	0.322542	-0.316014
3497	1.221595	-9.468456	-2.691655	0.014873	0.033697	-0.012262	0.035840	0.790467	0.409930	0.516416	-0.727408	0.322505	-0.316516
3498	1.199421	-9.362195	-2.560749	0.003587	0.021769	-0.021537	0.036355	0.792623	0.409927	0.516272	-0.727374	0.322315	-0.317023
3499	1.315587	-9.453058	-2.464922	0.070980	0.010915	-0.009173	0.034273	0.791956	0.408392	0.517348	-0.726645	0.321732	-0.317532
3500	1.286647	-9.448075	-2.397910	0.094885	0.003558	-0.033961	0.034273	0.794639	0.406453	0.518566	-0.725859	0.320595	-0.318491
3501	1.292419	-9.645024	-2.304602	0.178165	-0.003664	-0.030751	0.032710	0.795850	0.404267	0.521157	-0.724232	0.318859	-0.319707
3502	1.246575	-9.655240	-2.453902	0.358631	-0.007255	-0.069475	0.032974	0.802836	0.396361	0.526018	-0.720965	0.315398	-0.322551
3503	1.232887	-9.303478	-2.297869	0.270797	0.016438	-0.056132	0.031683	0.807245	0.389776	0.529628	-0.718355	0.312896	-0.324895
3504	1.343987	-9.336059	-2.040444	0.353220	0.036621	-0.060358	0.030377	0.812889	0.385131	0.534144	-0.714735	0.310036	-0.328210
3505	1.329704	-9.369361	-1.921023	0.578185	0.044177	-0.055539	0.029104	0.819810	0.372984	0.541914	-0.708559	0.305784	-0.332820
3506	1.455709	-9.498438	-1.748827	0.497726	0.024014	-0.044831	0.026904	0.831861	0.359294	0.548569	-0.703243	0.302003	-0.336623
3507	1.422430	-9.594432	-1.659268	0.582773	0.033215	-0.051796	0.025892	0.839851	0.346369	0.556352	-0.696880	0.297583	-0.340991
3508	1.350268	-9.620386	-1.468271	0.584592	0.011268	-0.048065	0.024617	0.847984	0.333835	0.564137	-0.690535	0.292955	-0.345091
3509	1.510061	-9.756547	-1.276655	0.434255	0.016579	-0.054361	0.023479	0.854628	0.321169	0.569806	-0.685803	0.289273	-0.348306
3510	1.318317	-9.992703	-1.276956	0.323888	-0.005452	-0.032733	0.023508	0.858594	0.312373	0.574112	-0.682324	0.286417	-0.350420
3511	1.442227	-9.673855	-0.976076	0.397615	0.021973	-0.061948	0.021434	0.866629	0.302691	0.579119	-0.677931	0.282921	-0.353534
3512	1.369869	-9.658966	-0.801311	0.395750	0.021990	-0.045351	0.019518	0.871388	0.289901	0.584091	-0.673426	0.279670	-0.356537
3513	1.629629	-9.523016	-0.595345	0.592728	0.031366	-0.046213	0.020194	0.875227	0.282653	0.591681	-0.666481	0.275064	-0.360634
3514	1.639585	-9.574745	-0.250316	0.697119	0.044228	-0.054934	0.018810	0.885733	0.264040	0.600339	-0.658147	0.269722	-0.365631
3515	1.610741	-9.588920	-0.157168	0.754578	0.062643	-0.021449	0.016518	0.891538	0.247243	0.609848	-0.648659	0.264540	-0.370601
3516	1.778111	-9.273990	0.379305	1.036648	0.075687	-0.040360	0.014517	0.902782	0.220615	0.622520	-0.635523	0.257126	-0.377446
3517	1.734892	-9.291757	0.837134	1.514857	0.090758	-0.052734	0.012546	0.914369	0.187777	0.640744	-0.615941	0.245931	-0.386759
3518	1.822265	-8.880495	1.448624	1.896379	0.080217	-0.037888	0.013241	0.925827	0.145085	0.662977	-0.590764	0.231597	-0.397268
3519	1.797440	-9.212865	2.060640	2.542954	0.093613	-0.056776	0.010625	0.936880	0.085085	0.691354	-0.555806	0.211575	-0.410299
3520	1.607184	-8.702140	3.074205	2.574118	0.049807	-0.008604	0.009923	0.941844	0.012906	0.718748	-0.519133	0.190739	-0.421332
3521	1.507808	-9.044334	4.374310	2.355606	0.011170	0.030954	0.008219	0.939087	-0.062115	0.742712	-0.484457	0.171054	-0.429443
3522	1.163761	-8.658201	4.923811	1.831878	-0.047897	0.061578	0.008282	0.929996	-0.119818	0.760661	-0.457128	0.155020	-0.434048
3523	1.211504	-8.525489	5.713457	1.723949	-0.115545	0.120188	0.014542	0.920597	-0.160881	0.777486	-0.431187	0.139186	-0.436143
3524	1.387284	-7.971743	5.727664	1.572168	-0.172304	0.134253	0.015473	0.906093	-0.204880	0.792310	-0.407654	0.123798	-0.436735
3525	1.399621	-7.492962	6.428217	1.555032	-0.177717	0.185825	0.018355	0.890916	-0.246308	0.806772	-0.383823	0.108741	-0.435861
3526	1.532059	-6.938310	6.732483	1.349034	-0.151410	0.193945	0.019533	0.871741	-0.284101	0.818851	-0.362807	0.095892	-0.434348
3527	1.569196	-6.614151	7.229463	1.489246	-0.104728	0.172413	0.022134	0.852985	-0.318930	0.831089	-0.338744	0.082333	-0.433318
3528	1.644062	-6.111873	7.729293	1.396469	-0.033608	0.153348	0.025803	0.830687	-0.355451	0.841608	-0.315436	0.070580	-0.432684
3529	1.583653	-5.554770	8.159018	1.386028	0.048518	0.119909	0.030757	0.808687	-0.387584	0.851090	-0.291284	0.060005	-0.432665
3530	1.585746	-4.969416	8.371282	1.258329	0.079347	0.080423	0.034659	0.784296	-0.416863	0.858750	-0.268985	0.050810	-0.433143
3531	1.535613	-4.554959	8.590264	1.237423	0.090204	0.052588	0.033194	0.757289	-0.443514	0.865594	-0.246677	0.041765	-0.433767
3532	1.566428	-3.918430	8.976345	1.032483	0.150243	0.034811	0.036412	0.734038	-0.467612	0.870675	-0.227410	0.035460	-0.434687
3533	1.372042	-3.588572	9.163990	1.034951	0.160950	-0.053816	0.042333	0.716610	-0.487461	0.874692	-0.207799	0.028850	-0.436921
3534	1.554939	-3.518248	9.219493	1.077302	0.182861	-0.090548	0.043557	0.694785	-0.506368	0.878060	-0.187352	0.022136	-0.439795
3535	1.362599	-3.119278	9.213691	1.314007	0.148221	-0.148388	0.043512	0.666859	-0.528632	0.881367	-0.162790	0.012444	-0.443324
3536	1.344695	-2.897619	9.317451	0.902572	0.116688	-0.150436	0.042130	0.640080	-0.545839	0.882788	-0.145849	0.005887	-0.446518
3537	1.039784	-2.657999	9.212347	0.759023	0.096344	-0.169611	0.042008	0.621696	-0.559947	0.883420	-0.131412	0.000143	-0.449777
3538	0.917979	-2.375548	9.565633	0.323346	0.077486	-0.195806	0.041969	0.609980	-0.569396	0.882478	-0.124990	-0.002033	-0.453438
3539	0.634252	-2.540335	9.383043	-0.128207	0.064141	-0.207302	0.040662	0.609859	-0.569515	0.880330	-0.126493	-0.000401	-0.457185
3540	0.875742	-2.626364	9.412895	0.067987	0.046105	-0.208114	0.039607	0.611498	-0.568988	0.878586	-0.124864	-0.000859	-0.460973
3541	1.003861	-2.690261	9.648437	0.429285	0.061208	-0.174001	0.036103	0.607189	-0.571291	0.878076	-0.116610	-0.004295	-0.464075
3542	1.028600	-2.341172	9.000648	0.296354	0.072167	-0.142398	0.035891	0.600386	-0.576208	0.877419	-0.110714	-0.006231	-0.466732
3543	1.241986	-2.085034	9.203066	0.215586	0.050223	-0.119707	0.037513	0.593156	-0.581140	0.876823	-0.106341	-0.007738	-0.468842
3544	1.204359	-1.772079	9.281517	0.474339	0.045067	-0.099026	0.034434	0.583412	-0.585907	0.876855	-0.097574	-0.011727	-0.470603
3545	1.222693	-1.580344	9.056336	0.592843	0.048964	-0.063367	0.036095	0.570606	-0.594335	0.877399	-0.086606	-0.016687	-0.471584
3546	1.382699	-1.225965	9.876544	0.648700	0.074650	-0.037304	0.036472	0.550790	-0.602497	0.878103	-0.074495	-0.021681	-0.472140
3547	1.293175	-1.158943	9.828640	0.564734	0.059898	-0.048787	0.035783	0.535584	-0.610260	0.878472	-0.063908	-0.026163	-0.472777
3548	1.364347	-0.902706	10.142552	0.410897	0.061488	-0.073577	0.036664	0.521300	-0.618683	0.878280	-0.056062	-0.029184	-0.473951
3549	1.392649	-0.757239	10.452111	0.351673	0.043067	-0.097854	0.037763	0.512600	-0.622576	0.877753	-0.049356	-0.032015	-0.475488
3550	1.314002	-0.452923	10.138788	0.267810	0.022772	-0.142560	0.035968	0.507049	-0.625669	0.876632	-0.044342	-0.034426	-0.477876
3551	1.258031	0.159863	9.964428	0.151855	0.011696	-0.141314	0.034160	0.502864	-0.627209	0.875411	-0.041399	-0.035964	-0.480258
3552	1.561690	0.169165	9.693744	0.032609	-0.008435	-0.125261	0.033522	0.500158	-0.628240	0.874200	-0.040816	-0.036652	-0.482458
3553	1.151679	0.217285	9.933035	0.081476	0.033611	-0.114024	0.032628	0.497844	-0.630951	0.873171	-0.038896	-0.037142	-0.484438
3554	0.943973	0.309236	10.208435	0.221396	0.068473	-0.102311	0.031869	0.493644	-0.632887	0.872365	-0.034288	-0.038294	-0.486146
3555	0.942466	0.100907	9.792626	0.070605	0.072042	-0.082761	0.031891	0.490112	-0.634700	0.871648	-0.032177	-0.037983	-0.487597
3556	0.868499	-0.052502	10.001022	-0.031136	0.028141	-0.040753	0.033315	0.492809	-0.633675	0.871228	-0.032412	-0.037340	-0.488381
3557	0.795669	-0.467487	9.699270	0.066243	-0.043953	-0.041974	0.032537	0.492805	-0.634963	0.870819	-0.031545	-0.038970	-0.489040
3558	0.642839	-0.270892	9.587781	-0.136482	-0.085205	-0.000498	0.029402	0.493502	-0.636360	0.870633	-0.034752	-0.039244	-0.489131
3559	0.780975	-0.432536	9.375566	-0.136549	-0.124434	0.014345	0.027801	0.498946	-0.634275	0.870576	-0.038253	-0.040233	-0.488892
3560	0.932930	-0.438634	9.614540	-0.063015	-0.130718	0.025805	0.024780	0.499809	-0.632440	0.870645	-0.040647	-0.041997	-0.488427
3561	1.197552	-0.343839	9.039837	-0.056442	-0.134232	0.046160	0.020464	0.503208	-0.635249	0.870932	-0.042888	-0.043910	-0.487554
3562	1.245114	-0.193587	9.330440	-0.165314	-0.145233	0.084378	0.018346	0.505831	-0.632127	0.871446	-0.047256	-0.044878	-0.486143
3563	1.468425	-0.510346	9.438500	-0.061946	-0.141404	0.100608	0.015330	0.507756	-0.632231	0.872225	-0.049723	-0.046820	-0.484314
3564	1.418156	-0.566615	9.898124	-0.259859	-0.117833	0.126328	0.013739	0.511840	-0.631052	0.873030	-0.055513	-0.046354	-0.482274
3565	1.426558	-0.819693	9.757829	-0.176178	-0.044530	0.161723	0.012784	0.519440	-0.628842	0.874331	-0.059113	-0.045425	-0.479569
3566	1.985805	-0.806336	9.820846	-0.104325	-0.027928	0.160236	0.013675	0.522967	-0.626519	0.875666	-0.061349	-0.044843	-0.476901
3567	2.227158	-0.879218	9.474014	-0.046138	-0.061732	0.116301	0.013403	0.524331	-0.625610	0.876625	-0.062844	-0.045548	-0.474874
3568	1.936496	-0.591220	9.436934	-0.058682	-0.018819	0.118915	0.014444	0.526477	-0.626006	0.877600	-0.064159	-0.045289	-0.472917
3569	1.985365	-0.715066	9.776513	0.007446	0.000574	0.177366	0.016275	0.526726	-0.626150	0.879232	-0.064201	-0.045357	-0.469864
3570	1.690773	-0.619890	9.638274	0.016139	-0.018655	0.171888	0.017846	0.525901	-0.625774	0.880776	-0.064248	-0.045733	-0.466920
3571	1.364046	-0.840250	10.114620	-0.155080	-0.044530	0.166438	0.016921	0.527672	-0.625378	0.882030	-0.067570	-0.045090	-0.464137
3572	1.113251	-0.821246	10.189360	-0.204967	-0.000777	0.158723	0.017287	0.532148	-0.623309	0.883145	-0.071334	-0.043102	-0.461637
3573	0.824156	-0.862716	10.190881	-0.183299	0.004511	0.089599	0.020918	0.537401	-0.621007	0.883676	-0.074607	-0.041404	-0.460257
3574	1.006303	-0.654522	9.758623	-0.294096	0.007945	0.025355	0.021662	0.545253	-0.618810	0.883413	-0.079747	-0.038635	-0.460141
3575	1.138432	-1.063008	9.830941	-0.142771	-0.012112	-0.022737	0.022013	0.551769	-0.615447	0.882945	-0.082341	-0.037755	-0.460655
3576	0.891786	-0.920396	9.465775	0.091830	-0.036598	-0.045519	0.019536	0.551110	-0.616591	0.882598	-0.081018	-0.039439	-0.461413
3577	0.790591	-0.930027	9.522305	-0.100718	-0.066065	-0.042761	0.017181	0.550869	-0.616314	0.881984	-0.083320	-0.039898	-0.462137
3578	1.004572	-1.330005	9.221041	-0.209628	-0.054356	-0.082061	0.015331	0.555218	-0.615909	0.880789	-0.087449	-0.039175	-0.463712
3579	1.119980	-1.249094	9.597719	-0.054203	-0.048814	-0.121893	0.011391	0.556635	-0.613807	0.879530	-0.088709	-0.039872	-0.465798
3580	1.548970	-1.226967	9.486813	-0.043236	-0.059815	-0.167948	0.008502	0.558567	-0.613007	0.877797	-0.089889	-0.040938	-0.468740
3581	1.691646	-1.325800	9.347533	-0.119999	-0.065414	-0.192312	0.004808	0.566182	-0.612456	0.875718	-0.092416	-0.041437	-0.472080
3582	1.826270	-1.246164	9.340304	-0.113112	-0.056227	-0.184907	0.000348	0.567597	-0.611126	0.873663	-0.094771	-0.041812	-0.475377
3583	1.852218	-1.125845	9.332632	-0.278689	-0.021664	-0.182112	-0.003732	0.571447	-0.609151	0.871362	-0.099672	-0.040032	-0.478740
3584	1.728337	-1.417933	9.821868	-0.001057	0.079124	-0.177166	-0.004812	0.575952	-0.605777	0.869667	-0.098789	-0.039111	-0.482068
3585	1.920780	-1.336299	9.661579	-0.099015	0.126526	-0.199880	-0.005600	0.577710	-0.606546	0.867624	-0.099125	-0.036505	-0.485871
3586	2.301490	-1.297149	9.632075	-0.025172	0.141204	-0.232740	-0.007196	0.581000	-0.603686	0.865337	-0.098019	-0.034384	-0.490308
3587	2.084348	-1.243228	10.048479	0.086734	0.137671	-0.208188	-0.005878	0.579623	-0.604732	0.863526	-0.095035	-0.033449	-0.494139
3588	1.914578	-1.058368	9.329360	0.092223	0.134117	-0.182321	-0.006258	0.577055	-0.605247	0.861911	-0.091995	-0.032504	-0.497585
3589	1.672611	-1.370879	9.543558	0.034035	0.108356	-0.202876	-0.005721	0.575949	-0.607063	0.859986	-0.090222	-0.031555	-0.501287
3590	1.113589	-1.429785	9.527913	0.058649	0.079941	-0.213801	-0.004924	0.574306	-0.608364	0.857925	-0.088277	-0.031268	-0.505167
3591	0.821097	-1.246150	9.928630	-0.142737	0.086067	-0.207472	-0.007809	0.575961	-0.608211	0.855602	-0.089737	-0.028890	-0.508977
3592	0.735779	-1.538333	10.367814	-0.067388	0.069718	-0.180296	-0.007584	0.581129	-0.604718	0.853614	-0.090078	-0.027449	-0.512324
3593	0.775664	-1.328333	9.843039	-0.003081	0.058914	-0.162421	-0.008636	0.582492	-0.604708	0.851972	-0.089427	-0.026834	-0.515195
3594	0.833674	-0.857186	9.691759	-0.082527	-0.007749	-0.117517	-0.010859	0.582516	-0.604820	0.850560	-0.090852	-0.026443	-0.517296
3595	1.006409	-0.699685	9.215495	-0.062258	-0.074231	-0.058242	-0.013219	0.583224	-0.604283	0.849813	-0.092596	-0.027286	-0.518169
3596	1.006998	-0.809127	9.574030	0.081024	-0.117836	-0.004842	-0.015045	0.581758	-0.604269	0.849809	-0.092440	-0.030257	-0.518039
3597	0.881409	-0.758691	9.621573	-0.040252	-0.139798	0.044406	-0.018697	0.580838	-0.605793	0.850126	-0.094502	-0.032239	-0.517027
3598	1.015936	-1.164783	9.689146	-0.101540	-0.143438	0.073658	-0.021198	0.583581	-0.604607	0.850567	-0.097760	-0.033608	-0.515605
3599	1.189578	-1.168390	9.940360	0.028160	-0.176190	0.074369	-0.024869	0.585784	-0.604577	0.851292	-0.099028	-0.036834	-0.513944
3600	1.720037	-1.701855	9.817808	0.027808	-0.198093	0.055991	-0.028513	0.581226	-0.605067	0.851742	-0.100632	-0.040502	-0.512609
3601	2.226959	-1.871720	9.097629	0.044593	-0.208984	0.030289	-0.032039	0.580985	-0.606074	0.851983	-0.101970	-0.044550	-0.511608
3602	2.184695	-2.086365	9.672727	0.040027	-0.220096	-0.004785	-0.038831	0.579968	-0.607314	0.851770	-0.103538	-0.048837	-0.511256
3603	2.290478	-2.023481	9.708201	0.054100	-0.189024	-0.016759	-0.042488	0.577852	-0.606768	0.851526	-0.104530	-0.052740	-0.511072
3604	2.083578	-2.105004	9.909163	-0.001620	-0.157207	-0.042015	-0.049017	0.576828	-0.608398	0.850871	-0.106124	-0.055603	-0.511531
3605	2.051490	-2.472033	9.536452	0.095287	-0.079571	-0.108995	-0.051894	0.575652	-0.607599	0.849871	-0.105256	-0.058236	-0.513079
3606	1.688485	-2.195045	9.136078	-0.088394	-0.048853	-0.162600	-0.056074	0.575284	-0.608601	0.847909	-0.107074	-0.058618	-0.515897
3607	1.672436	-2.883507	9.032657	-0.027433	-0.037199	-0.275791	-0.059365	0.577506	-0.606245	0.844959	-0.107727	-0.059580	-0.520471
3608	1.690173	-2.548433	9.215153	0.110292	-0.067538	-0.403347	-0.064969	0.574577	-0.608142	0.840865	-0.106084	-0.062857	-0.527011
3609	1.432442	-2.094996	8.993466	-0.085566	-0.020408	-0.469044	-0.071762	0.573160	-0.608864	0.835697	-0.107319	-0.063264	-0.534874
3610	1.466394	-2.117328	9.478355	-0.175789	-0.017041	-0.532266	-0.080417	0.575445	-0.606336	0.829541	-0.109763	-0.062930	-0.543924
3611	1.551964	-1.857097	9.545215	-0.080748	0.035905	-0.602017	-0.089318	0.576092	-0.605618	0.822834	-0.110136	-0.062696	-0.553971
3612	2.070837	-1.468982	9.469085	-0.334606	0.052117	-0.621783	-0.096155	0.579992	-0.601680	0.815184	-0.114281	-0.059618	-0.564677
3613	2.137762	-1.861415	9.348986	-0.088188	0.109886	-0.656594	-0.104558	0.585377	-0.599670	0.807662	-0.113899	-0.058243	-0.575602
3614	2.457153	-1.614202	8.990569	-0.034382	0.107114	-0.721838	-0.110702	0.582622	-0.598328	0.799307	-0.112378	-0.057879	-0.587478
3615	2.329443	-1.615954	9.255799	0.022389	0.136201	-0.793589	-0.118666	0.579996	-0.599559	0.790120	-0.109741	-0.057673	-0.600284
3616	2.138119	-1.397003	10.075629	0.268201	0.114312	-0.847712	-0.129353	0.572123	-0.601547	0.780532	-0.103150	-0.061062	-0.613515
3617	2.218160	-0.977151	10.389519	0.202028	0.039198	-0.884868	-0.140677	0.562615	-0.605601	0.770049	-0.098671	-0.064677	-0.626982
3618	1.703554	-0.237561	10.275067	-0.117390	0.002324	-0.851413	-0.150461	0.556365	-0.606431	0.759029	-0.099351	-0.064964	-0.640143
3619	1.139541	-0.289185	9.577758	-0.312622	-0.006898	-0.787796	-0.162007	0.560318	-0.602456	0.748249	-0.103333	-0.062538	-0.652330
3620	0.678791	-0.729835	9.735308	-0.412277	-0.025334	-0.773504	-0.172510	0.565340	-0.598618	0.737159	-0.108871	-0.059251	-0.664254
3621	0.505585	-1.293602	10.306687	-0.514872	-0.028312	-0.792463	-0.187226	0.572472	-0.591123	0.725414	-0.115984	-0.054367	-0.676289
3622	0.713755	-1.981257	10.308588	-0.714715	-0.069901	-0.896733	-0.201436	0.583524	-0.582983	0.711364	-0.126316	-0.047905	-0.689718
3623	0.908510	-2.890240	10.321662	-1.084237	-0.055953	-1.009322	-0.214772	0.597867	-0.569157	0.694442	-0.141572	-0.035973	-0.704566
3624	1.424610	-2.453937	9.564461	-1.191762	-0.049007	-1.161224	-0.233507	0.616096	-0.551146	0.674304	-0.157922	-0.023258	-0.720995
3625	1.612517	-2.445551	9.093449	-1.378429	0.057764	-1.168782	-0.251868	0.635968	-0.530550	0.652814	-0.175119	-0.005924	-0.736975
3626	3.037683	-2.529229	9.122378	-0.886791	0.112316	-1.211540	-0.272061	0.653445	-0.508258	0.631591	-0.184852	0.004249	-0.752931
3627	3.488542	-2.059210	8.413051	-0.568213	0.247893	-1.272890	-0.290700	0.656864	-0.498146	0.610156	-0.188501	0.011529	-0.769444
3628	4.334088	-0.891893	8.763770	-0.371193	0.357959	-1.248095	-0.305085	0.650845	-0.494541	0.589270	-0.187784	0.016781	-0.785631
3629	3.416019	-0.995776	8.468095	-0.031651	0.473312	-1.270576	-0.316822	0.640442	-0.493934	0.568880	-0.181301	0.018222	-0.801981
3630	3.121217	-0.344673	8.380858	0.048848	0.481032	-1.133634	-0.326263	0.622360	-0.501887	0.550553	-0.173439	0.018679	-0.816371
3631	2.375739	-1.719277	9.266785	0.302391	0.440566	-0.905228	-0.332799	0.601239	-0.513100	0.536580	-0.163428	0.015507	-0.827727
3632	2.941603	-2.086083	9.314930	0.185087	0.350366	-0.773670	-0.337913	0.582821	-0.522770	0.524207	-0.155912	0.013559	-0.837087
3633	1.930332	-2.358187	9.128845	-0.116574	0.348432	-0.632170	-0.339320	0.575530	-0.523667	0.513151	-0.151675	0.017255	-0.844614
3634	2.300786	-3.193577	9.454247	0.023118	0.312999	-0.615667	-0.342668	0.567413	-0.528301	0.502681	-0.146406	0.018096	-0.851792
3635	2.147050	-3.288311	9.981977	0.006251	0.240636	-0.647950	-0.344964	0.557129	-0.532169	0.491577	-0.142706	0.018650	-0.858859
3636	2.697977	-2.531196	10.151363	0.070913	0.209676	-0.662358	-0.350138	0.546072	-0.535496	0.480293	-0.138700	0.017491	-0.865896
3637	1.495837	-2.191452	10.298536	-0.236259	0.103317	-0.594597	-0.354299	0.539362	-0.535466	0.469316	-0.139613	0.021096	-0.871668
3638	1.407289	-1.842231	9.755311	0.090200	0.016128	-0.530989	-0.358972	0.531026	-0.536467	0.460293	-0.138764	0.018083	-0.876669
3639	1.355690	-2.145422	9.769780	-0.093765	-0.044304	-0.491207	-0.366000	0.522449	-0.537191	0.451467	-0.140765	0.018171	-0.880927
3640	1.836607	-1.879432	9.883617	-0.150046	-0.104544	-0.461862	-0.373186	0.516877	-0.534807	0.442937	-0.144188	0.018463	-0.884690
3641	1.516744	-1.546830	9.539636	-0.320708	-0.133853	-0.407332	-0.379597	0.511318	-0.530360	0.434883	-0.149693	0.022010	-0.887685
3642	1.680652	-1.560015	9.106503	-0.206082	-0.118852	-0.329240	-0.387340	0.512257	-0.526158	0.428473	-0.153802	0.023543	-0.890057
3643	2.046577	-1.474532	8.563821	0.013455	-0.076273	-0.248808	-0.392821	0.506927	-0.524822	0.424167	-0.155287	0.022116	-0.891896
3644	2.461940	-1.596496	9.240506	0.486187	0.054066	-0.233681	-0.394718	0.495552	-0.529211	0.421475	-0.150360	0.013070	-0.894192
3645	2.138661	-1.578058	8.488815	0.083599	0.130280	-0.283833	-0.393714	0.481149	-0.535953	0.416655	-0.147522	0.012044	-0.896934
3646	2.337193	-1.231242	9.177374	0.339737	0.102932	-0.345227	-0.393637	0.470287	-0.537992	0.411433	-0.142989	0.005684	-0.900136
3647	2.317737	-0.703427	8.757318	0.359688	0.102920	-0.372834	-0.394706	0.451437	-0.545368	0.405754	-0.138332	-0.000822	-0.903453
3648	1.877667	-0.398880	9.424801	0.013791	0.168260	-0.364575	-0.394543	0.444261	-0.546408	0.399206	-0.135239	-0.000818	-0.906832
3649	1.900838	-0.196378	9.531076	0.399037	0.254514	-0.393223	-0.392628	0.431195	-0.553157	0.393154	-0.127502	-0.006940	-0.910563
3650	2.164391	0.208433	10.967468	0.262557	0.268993	-0.368122	-0.389788	0.414881	-0.559399	0.387149	-0.120552	-0.010648	-0.914040
3651	2.620178	-0.350237	10.553413	-0.040973	0.204571	-0.448879	-0.387497	0.403589	-0.564080	0.378884	-0.117090	-0.009310	-0.917960
3652	2.194984	-0.163693	10.475248	-0.045639	0.126655	-0.517101	-0.386945	0.397219	-0.565123	0.369303	-0.115080	-0.008825	-0.922114
3653	2.136952	-0.156608	9.766679	-0.075283	0.090933	-0.552260	-0.389260	0.389251	-0.567049	0.358946	-0.113908	-0.007992	-0.926347
3654	0.985302	0.711799	9.700898	-0.167416	0.096283	-0.506676	-0.390803	0.383311	-0.568074	0.349193	-0.113313	-0.005454	-0.930159
3655	1.271474	0.330451	9.177327	-0.176795	0.089213	-0.436537	-0.391833	0.379131	-0.568197	0.340661	-0.112824	-0.002540	-0.933389
3656	1.658369	0.091333	9.381621	-0.059765	0.080376	-0.382379	-0.393906	0.374418	-0.568700	0.333410	-0.111784	-0.001840	-0.936130
3657	1.948668	-0.114437	9.544674	-0.026754	0.086041	-0.336056	-0.394010	0.367925	-0.569350	0.327046	-0.110310	-0.001567	-0.938547
3658	1.886621	-0.246776	9.575845	-0.056841	0.076963	-0.293738	-0.393204	0.362910	-0.569746	0.321436	-0.109304	-0.000744	-0.940601
3659	1.867213	-0.217664	9.657686	-0.061322	0.083375	-0.282699	-0.393053	0.358575	-0.570526	0.315968	-0.108089	0.000250	-0.942593
3660	1.520012	-0.200999	9.808308	-0.221838	0.040286	-0.242854	-0.394224	0.358577	-0.571681	0.310941	-0.108810	0.004062	-0.944171
3661	2.061227	-0.475903	9.307814	-0.254929	-0.025456	-0.248417	-0.396464	0.358632	-0.568687	0.305678	-0.110850	0.008080	-0.945626
3662	1.708634	-0.331132	9.635412	-0.187226	-0.019826	-0.190888	-0.399221	0.359754	-0.567759	0.301696	-0.112479	0.010977	-0.946682
3663	1.964957	-0.509773	9.308840	-0.178669	0.027804	-0.176129	-0.399892	0.362210	-0.566200	0.297938	-0.113018	0.014012	-0.947768
3664	2.619824	-0.314986	9.605735	0.082120	0.013582	-0.160008	-0.399485	0.358957	-0.566592	0.295156	-0.112397	0.012073	-0.948738
3665	2.621009	-0.583509	9.174704	0.095757	0.017372	-0.123934	-0.400903	0.354234	-0.567360	0.293007	-0.111519	0.009911	-0.949533
3666	2.383863	-0.388545	9.338454	0.116010	0.059553	-0.060237	-0.401010	0.349224	-0.568396	0.292184	-0.109802	0.007821	-0.950006
3667	2.467837	-0.796004	9.739196	0.203744	0.087995	-0.045052	-0.398227	0.343222	-0.570750	0.291754	-0.106958	0.004172	-0.950485
3668	2.695669	-1.055546	9.692074	0.077925	0.090613	-0.053055	-0.396237	0.339119	-0.573227	0.290991	-0.104867	0.003003	-0.950956
3669	2.483124	-0.979641	9.499121	0.256505	0.050552	-0.063173	-0.396067	0.332064	-0.575690	0.290322	-0.102471	-0.001895	-0.951425
3670	2.409602	-0.735102	9.290627	0.122791	0.018553	-0.013976	-0.396041	0.325438	-0.575952	0.290367	-0.101486	-0.004252	-0.951509
3671	2.592553	-0.666380	9.581349	-0.054228	-0.008052	0.019316	-0.394973	0.322299	-0.577773	0.290631	-0.102049	-0.003408	-0.951372
3672	2.189901	-0.652528	9.644998	-0.033352	-0.008067	0.029556	-0.396024	0.323123	-0.577635	0.291170	-0.102481	-0.002858	-0.951162
3673	2.120540	-0.786409	9.229599	-0.087925	0.006566	0.049570	-0.396287	0.324337	-0.578150	0.291943	-0.102981	-0.001215	-0.950875
3674	2.118695	-0.394041	9.292695	0.030794	0.034139	0.059337	-0.395246	0.324471	-0.577123	0.293183	-0.102235	-0.001578	-0.950573
3675	1.891553	-0.286592	9.186462	0.117909	0.061694	0.085564	-0.393401	0.323618	-0.579209	0.295064	-0.100488	-0.003467	-0.950172
3676	1.552918	-0.022939	9.796709	0.131452	0.142148	0.126082	-0.389965	0.319220	-0.582602	0.297780	-0.097100	-0.004972	-0.949670
3677	1.635679	-0.196462	9.660624	0.109339	0.182417	0.149917	-0.386283	0.317263	-0.584962	0.300863	-0.093091	-0.005870	-0.949095
3678	1.564369	-0.408119	9.719401	0.177495	0.116530	0.094997	-0.382335	0.313418	-0.586548	0.303067	-0.089902	-0.008462	-0.948681
3679	1.472778	-0.410587	9.754519	0.040198	0.007610	0.096312	-0.380487	0.310950	-0.587987	0.304972	-0.089607	-0.009192	-0.948092
3680	1.444369	-0.539730	9.293960	0.002488	-0.029870	0.098035	-0.381672	0.312052	-0.587201	0.306898	-0.090257	-0.009347	-0.947407
3681	1.168786	-0.350157	10.014175	-0.069264	-0.017220	0.106853	-0.382063	0.312054	-0.587457	0.308792	-0.091081	-0.008111	-0.946724
3682	1.312468	-0.126939	10.479529	-0.210866	0.015472	0.088540	-0.381954	0.316389	-0.586420	0.310139	-0.092184	-0.003962	-0.946203
3683	1.553054	-0.540963	10.276732	-0.044072	0.011051	0.058967	-0.381186	0.319769	-0.585519	0.311169	-0.092280	-0.003108	-0.945859
3684	1.801225	-0.527315	9.902372	-0.132940	-0.006479	0.006876	-0.381705	0.319496	-0.586292	0.311133	-0.093310	-0.000724	-0.945774
3685	1.912691	-0.673551	9.286852	-0.285072	-0.045038	-0.019657	-0.382528	0.326021	-0.583565	0.310220	-0.095971	0.004198	-0.945799
3686	2.055214	-0.728091	9.436244	-0.029210	-0.068547	-0.033085	-0.384902	0.329304	-0.582380	0.309676	-0.097533	0.004153	-0.945818
3687	2.177385	-0.574790	9.168285	-0.180078	-0.052189	-0.020953	-0.384913	0.330936	-0.581344	0.308934	-0.099700	0.007033	-0.945817
3688	2.043765	-0.855599	9.443951	0.009552	-0.008255	-0.058817	-0.387402	0.330433	-0.580418	0.307950	-0.099887	0.006578	-0.946122
3689	2.366140	-0.699782	9.794806	0.053823	-0.000983	-0.102903	-0.388433	0.326791	-0.580800	0.306119	-0.099675	0.005180	-0.946747
3690	2.241121	-0.782725	9.533230	-0.110749	0.039022	-0.113947	-0.389731	0.323565	-0.580403	0.303803	-0.099706	0.007187	-0.947476
3691	2.421817	-0.755615	9.616911	-0.061244	0.060908	-0.162639	-0.389724	0.323552	-0.581697	0.300603	-0.099066	0.008218	-0.948555
3692	2.480367	-0.397449	9.492857	0.018969	0.062866	-0.154867	-0.388789	0.318941	-0.582224	0.297778	-0.097867	0.007826	-0.949573
3693	2.448103	-0.699665	9.781170	0.033211	0.075650	-0.152958	-0.389560	0.315837	-0.582607	0.294950	-0.096411	0.007142	-0.950610
3694	1.588662	-0.430783	10.112981	0.031017	0.110302	-0.125387	-0.388487	0.311881	-0.584947	0.292669	-0.094231	0.006861	-0.951535
3695	1.131112	-0.542949	9.941507	-0.103845	0.084519	-0.121426	-0.387694	0.310783	-0.585730	0.290167	-0.093369	0.008903	-0.952369
3696	1.271995	-0.784749	9.504953	-0.097143	0.035315	-0.085300	-0.388339	0.309163	-0.586243	0.288419	-0.093358	0.010699	-0.952882
3697	1.449337	-0.547438	9.850798	-0.181164	-0.028725	-0.076407	-0.390566	0.310803	-0.587001	0.286642	-0.095065	0.013654	-0.953212
3698	1.464581	-0.726641	9.500364	-0.270415	-0.030640	-0.082379	-0.390197	0.315676	-0.585837	0.284683	-0.097306	0.018371	-0.953493
3699	1.010967	-0.619650	10.095339	-0.121347	-0.015094	-0.100136	-0.392575	0.317893	-0.583100	0.282548	-0.098386	0.020223	-0.953980
3700	1.272044	-0.778574	9.903512	-0.336536	0.032206	-0.116045	-0.393115	0.323300	-0.583740	0.279835	-0.099806	0.026485	-0.954479
3701	1.615239	-0.960685	9.918564	-0.364257	0.027617	-0.130000	-0.394723	0.328490	-0.580102	0.276606	-0.101426	0.033155	-0.955041
3702	1.254021	-1.058788	9.582558	-0.341443	0.016605	-0.145562	-0.396064	0.335277	-0.578794	0.273295	-0.103183	0.039361	-0.955570
3703	1.162109	-0.980841	9.916452	-0.245661	0.023216	-0.087879	-0.395957	0.341496	-0.578533	0.271085	-0.104158	0.043827	-0.955899
3704	1.562047	-0.942752	9.565455	0.114531	0.064894	-0.058415	-0.395690	0.339871	-0.578536	0.270397	-0.102442	0.041749	-0.956372
3705	1.760343	-1.082752	9.315698	0.017978	0.050288	-0.028408	-0.396978	0.336626	-0.580080	0.269847	-0.101413	0.041427	-0.956651
3706	1.813632	-1.146021	9.075265	-0.137928	0.059292	-0.024589	-0.395672	0.338898	-0.581254	0.269268	-0.101137	0.044221	-0.956719
3707	1.980202	-1.180699	9.390789	-0.153764	0.031927	0.003064	-0.394386	0.343488	-0.580356	0.268989	-0.101376	0.047136	-0.956633
3708	2.010073	-1.383003	9.311418	-0.011829	-0.000813	0.002923	-0.395053	0.345266	-0.579056	0.269733	-0.101574	0.047196	-0.956399
3709	1.987133	-1.126102	9.170780	0.062909	-0.011596	0.039299	-0.396890	0.345565	-0.578265	0.270632	-0.101471	0.045791	-0.956224
3710	2.199447	-1.143460	9.599794	-0.010411	-0.020816	0.038946	-0.397148	0.345023	-0.578651	0.271848	-0.101998	0.045814	-0.955822
3711	2.176568	-1.392890	9.840927	-0.104450	-0.059386	0.016388	-0.399245	0.345591	-0.578246	0.272017	-0.103768	0.047283	-0.955512
3712	1.902516	-1.551804	9.963364	-0.214908	-0.094206	0.048180	-0.401629	0.350773	-0.576413	0.272732	-0.106783	0.050868	-0.954792
3713	1.500395	-1.643247	10.191170	0.124698	-0.139566	0.065645	-0.402569	0.352843	-0.573170	0.274405	-0.108776	0.047641	-0.954254
3714	1.207356	-1.378188	9.779279	0.403459	-0.080538	0.161081	-0.404368	0.345419	-0.574194	0.278639	-0.108035	0.039731	-0.953473
3715	1.381820	-1.568072	9.730235	0.240227	-0.029389	0.208183	-0.406172	0.340420	-0.575993	0.283150	-0.107131	0.035235	-0.952422
3716	1.336321	-2.164223	9.200557	-0.042842	-0.069980	0.171775	-0.405909	0.340147	-0.575995	0.286422	-0.108669	0.035925	-0.951243
3717	1.751352	-2.247914	9.109639	0.051948	-0.110060	0.157572	-0.408541	0.342084	-0.574421	0.289611	-0.110395	0.034533	-0.950130
3718	1.738857	-1.646575	9.079550	0.111120	-0.166630	0.165313	-0.409863	0.342259	-0.571952	0.293319	-0.112892	0.031703	-0.948796
3719	1.947973	-0.995758	9.318669	-0.015409	-0.164857	0.188639	-0.413535	0.344062	-0.571533	0.296966	-0.116037	0.031346	-0.947293
3720	2.507995	-1.117183	10.068727	0.012838	-0.128211	0.201664	-0.413823	0.347338	-0.568683	0.301082	-0.118350	0.030692	-0.945728
3721	2.450435	-1.206017	9.452434	0.044604	-0.062474	0.148205	-0.416974	0.348065	-0.567104	0.304035	-0.119246	0.029692	-0.944702
3722	1.890670	-1.095471	9.741611	0.048443	-0.016982	0.105670	-0.416720	0.348880	-0.566330	0.306297	-0.119295	0.028813	-0.943992
3723	1.254332	-1.131541	9.413509	0.022372	-0.019002	0.068607	-0.415003	0.347086	-0.568156	0.307657	-0.119519	0.028313	-0.943536
3724	1.176317	-0.927987	9.886121	-0.045165	-0.030259	-0.000031	-0.416316	0.347782	-0.567627	0.307759	-0.120454	0.028859	-0.943367
3725	1.118376	-0.916559	9.744115	-0.325289	-0.057983	-0.001408	-0.416873	0.353085	-0.565032	0.306963	-0.123524	0.034515	-0.943040
3726	1.455794	-0.904430	9.577003	-0.192365	-0.085160	0.012243	-0.419656	0.358418	-0.562032	0.306873	-0.126386	0.037543	-0.942574
3727	1.722771	-1.289357	9.425270	-0.137025	-0.105157	0.014431	-0.420073	0.362362	-0.560086	0.306858	-0.129139	0.039389	-0.942130
3728	2.519393	-1.524305	9.203769	-0.139372	-0.055730	-0.005917	-0.423370	0.366611	-0.557987	0.306545	-0.131134	0.041548	-0.941864
3729	2.524334	-1.566592	8.795149	0.099080	0.013868	-0.064798	-0.423372	0.364870	-0.556306	0.305563	-0.130298	0.039462	-0.942389
3730	2.485244	-1.442800	9.137382	0.070440	0.069489	-0.091804	-0.422570	0.361473	-0.557219	0.304241	-0.128722	0.038187	-0.943085
3731	2.446735	-1.462651	8.983116	-0.013474	0.110473	-0.114441	-0.421499	0.357657	-0.559171	0.301958	-0.126817	0.038676	-0.944057
3732	2.031258	-1.269452	9.438030	0.207790	0.108849	-0.093045	-0.418590	0.352733	-0.561655	0.301117	-0.123678	0.035017	-0.944884
3733	2.358683	-1.182701	9.288674	0.244251	0.066983	-0.063253	-0.417644	0.346491	-0.562959	0.300471	-0.121002	0.030491	-0.945593
3734	2.647962	-1.171852	9.478760	0.200352	0.065197	-0.039468	-0.416952	0.339836	-0.565426	0.300836	-0.118690	0.026820	-0.945881
3735	2.635367	-1.035320	10.013453	0.093988	0.097854	-0.075141	-0.414968	0.334941	-0.566091	0.299586	-0.116367	0.025270	-0.946609
3736	2.249642	-1.036198	9.981035	-0.096743	0.145063	-0.096498	-0.412849	0.331111	-0.568180	0.297731	-0.114338	0.027618	-0.947375
3737	1.504514	-0.999643	9.847371	0.017637	0.123195	-0.080225	-0.411001	0.329180	-0.570007	0.296182	-0.111982	0.027648	-0.948141
3738	0.424488	-0.996743	9.916547	-0.069439	0.068202	-0.040939	-0.407994	0.330761	-0.570678	0.295420	-0.111211	0.029159	-0.948424
3739	-0.000088	-0.929560	10.110362	-0.394191	0.018661	0.053452	-0.406581	0.336701	-0.569910	0.295513	-0.113069	0.036716	-0.947913
3740	0.591864	-1.707129	10.330622	-0.260768	-0.018539	0.080084	-0.407420	0.348488	-0.568086	0.296491	-0.114985	0.041632	-0.947174
3741	1.354092	-1.807544	10.072280	-0.128693	-0.066877	0.012571	-0.408488	0.350824	-0.565489	0.296456	-0.116863	0.043609	-0.946866
3742	3.906323	-2.174762	9.548451	0.251245	-0.073752	-0.137649	-0.409790	0.349081	-0.565479	0.294556	-0.116971	0.037991	-0.947687
3743	5.125225	-2.006574	8.774845	-0.243299	-0.007424	-0.172509	-0.412402	0.346149	-0.564295	0.290722	-0.118732	0.042033	-0.948481
3744	2.575180	-1.075834	9.457824	-0.058091	0.037311	-0.109958	-0.412409	0.347907	-0.564165	0.288568	-0.118541	0.042985	-0.949120
3745	0.734492	-0.310633	9.160925	-0.147220	0.028062	-0.022826	-0.411361	0.348296	-0.564691	0.287760	-0.118907	0.045721	-0.949192
3746	0.644469	-0.616350	9.866324	0.282999	-0.017911	0.071717	-0.411468	0.343150	-0.565727	0.289880	-0.117636	0.040314	-0.948950
3747	1.227051	-0.962537	9.602859	0.163573	-0.040641	0.130255	-0.411572	0.339074	-0.567928	0.292749	-0.117303	0.037095	-0.948241
3748	2.863162	-1.800421	9.870424	0.028637	-0.084658	0.048526	-0.411061	0.340434	-0.566508	0.293855	-0.118788	0.036069	-0.947754
3749	2.882727	-1.884205	9.278927	0.411599	-0.072705	-0.104588	-0.415486	0.333729	-0.566217	0.292887	-0.117840	0.027419	-0.948461
3750	3.104752	-0.927243	8.982364	-0.082461	-0.004714	-0.138608	-0.416504	0.327512	-0.567247	0.290156	-0.118573	0.028524	-0.949177
3751	2.266552	-0.572573	9.061130	0.127353	0.000872	-0.139450	-0.416488	0.323992	-0.567766	0.287811	-0.117964	0.025562	-0.950050
3752	2.167769	-0.576911	9.256982	-0.086546	-0.019390	-0.098055	-0.417772	0.319666	-0.569311	0.285841	-0.118966	0.026760	-0.950487
3753	1.683501	-1.140117	9.470204	-0.219635	-0.004915	-0.061829	-0.417794	0.322526	-0.567109	0.284143	-0.120404	0.030531	-0.950702
3754	1.636248	-1.331714	9.752728	-0.065089	-0.032259	-0.086841	-0.418986	0.325654	-0.566581	0.282480	-0.121527	0.031267	-0.951030
3755	1.091248	-1.304560	9.567989	0.022315	-0.043198	-0.087325	-0.418843	0.322676	-0.566842	0.280891	-0.122286	0.030191	-0.951438
3756	0.686038	-1.246329	9.946692	0.080061	-0.055990	-0.076884	-0.421738	0.322472	-0.563455	0.279743	-0.123033	0.028061	-0.951745
3757	2.216295	0.332171	20.384172	-0.678401	-0.358802	-0.028715	-0.430619	0.319588	-0.564420	0.277655	-0.133516	0.038648	-0.950572
3758	1.860118	-1.931418	5.917721	0.372523	-0.144577	0.004229	-0.432729	0.344991	-0.554169	0.278862	-0.134273	0.030677	-0.950403
3759	2.452582	-1.752507	7.236394	0.215113	0.017951	0.014254	-0.433724	0.335375	-0.557271	0.279669	-0.132641	0.026541	-0.950520
3760	3.224161	-1.727397	8.501772	-0.207150	0.121672	0.002740	-0.430868	0.341290	-0.557291	0.279127	-0.131567	0.031072	-0.950691
3761	3.207588	-1.758413	9.290924	0.473149	0.052952	0.026587	-0.429037	0.342076	-0.557694	0.280822	-0.127902	0.022271	-0.950939
3762	2.639372	-1.421919	8.822256	0.113354	0.059951	0.074557	-0.428212	0.335414	-0.560680	0.282557	-0.126175	0.020543	-0.950694
3763	2.636370	-1.288939	9.016128	0.132136	0.089318	0.118897	-0.425300	0.329949	-0.563164	0.285111	-0.123730	0.018679	-0.950292
3764	2.278228	-1.487191	9.643718	0.428479	0.043810	0.106613	-0.423026	0.320971	-0.566292	0.288203	-0.120492	0.010952	-0.949895
3765	1.706570	-0.929034	9.271744	0.086777	0.081714	0.081707	-0.421558	0.316336	-0.568635	0.289941	-0.118463	0.009842	-0.949633
3766	2.011150	-1.080578	9.805356	0.057540	0.090768	0.059408	-0.418058	0.323070	-0.567107	0.291255	-0.116477	0.009314	-0.949482
3767	1.766706	-1.376014	10.089384	0.194779	0.090740	0.013960	-0.416976	0.317623	-0.569965	0.291949	-0.113642	0.006085	-0.949639
3768	1.662885	-1.334658	10.283429	-0.173976	0.073710	-0.045109	-0.414202	0.312307	-0.571283	0.290700	-0.113345	0.009621	-0.950028
3769	1.822720	-0.988760	10.030526	-0.114462	0.039037	-0.066911	-0.414474	0.314745	-0.571021	0.289152	-0.113286	0.011816	-0.950483
3770	1.908029	-0.691511	9.665825	-0.095366	0.008005	-0.076002	-0.414472	0.314205	-0.571022	0.287519	-0.113785	0.013406	-0.950897
3771	2.266248	-0.999294	9.506423	-0.158327	-0.017562	-0.063330	-0.415819	0.321003	-0.568549	0.285951	-0.115057	0.016112	-0.951175
3772	2.288458	-1.115360	9.322570	-0.132447	0.009988	-0.028163	-0.415295	0.323144	-0.570105	0.285151	-0.115716	0.018525	-0.951292
3773	2.228408	-1.153288	9.523113	-0.036236	0.021074	-0.012929	-0.415172	0.323828	-0.569200	0.284813	-0.115559	0.019249	-0.951398
3774	2.141933	-1.223564	9.425303	-0.104393	-0.004621	-0.022462	-0.415174	0.325442	-0.569976	0.284184	-0.116334	0.021060	-0.951453
3775	1.881899	-1.299168	9.277791	-0.107878	0.006295	-0.029885	-0.416500	0.327370	-0.567894	0.283363	-0.116879	0.023041	-0.951585
3776	2.006783	-1.187337	9.544572	-0.039451	0.009999	-0.040622	-0.415718	0.327367	-0.567383	0.282535	-0.117015	0.023656	-0.951799
3777	2.065344	-1.341678	9.403729	-0.081438	0.020936	-0.040841	-0.417284	0.328315	-0.568922	0.281562	-0.117140	0.025202	-0.952033
3778	1.987908	-1.273958	9.552783	0.016562	0.024688	-0.036666	-0.415970	0.327351	-0.569192	0.280933	-0.116679	0.024842	-0.952284
3779	2.007272	-1.282919	9.735271	-0.009625	-0.000932	-0.033069	-0.415318	0.327617	-0.568938	0.280286	-0.116812	0.024927	-0.952456
3780	2.079770	-1.324019	9.634553	-0.053366	0.004511	-0.036984	-0.416496	0.327899	-0.569058	0.279497	-0.117128	0.025785	-0.952627
3781	2.151933	-1.298064	9.443556	-0.047441	-0.010957	-0.022160	-0.416762	0.328716	-0.568797	0.278977	-0.117667	0.026567	-0.952691
3782	2.185338	-1.231122	9.300780	-0.032763	-0.019117	-0.009153	-0.417291	0.329806	-0.568533	0.278782	-0.118304	0.026966	-0.952658
3783	2.218889	-1.192887	9.205612	0.079971	0.008461	0.000605	-0.417673	0.328045	-0.569308	0.278990	-0.117768	0.025480	-0.952705
3784	2.125182	-1.255336	9.290277	0.054626	0.021207	0.000455	-0.417287	0.327114	-0.567370	0.279166	-0.117143	0.024460	-0.952757
3785	2.058609	-1.429268	9.824913	0.004276	0.019240	-0.012718	-0.417142	0.325876	-0.569313	0.278939	-0.116836	0.024457	-0.952861
3786	2.071173	-1.542783	9.689014	-0.062973	-0.015577	-0.022226	-0.416883	0.325880	-0.568668	0.278415	-0.117579	0.025421	-0.952898
3787	2.036342	-1.316905	9.629446	-0.160167	-0.021193	-0.033796	-0.417937	0.328724	-0.569305	0.277421	-0.118973	0.028296	-0.952934
3788	2.277613	-1.354650	9.707982	-0.137323	-0.026622	-0.033662	-0.417185	0.332672	-0.565686	0.276512	-0.120345	0.030588	-0.952955
3789	2.132550	-1.278954	9.414838	-0.008020	-0.026460	-0.025630	-0.418229	0.332409	-0.566066	0.276041	-0.121001	0.030551	-0.953009
3790	2.088427	-1.132951	9.219638	-0.043495	-0.000828	0.001831	-0.417972	0.333623	-0.566068	0.276015	-0.121340	0.031283	-0.952950
3791	2.309318	-1.442039	9.462209	-0.032789	-0.011748	0.012075	-0.419292	0.336210	-0.565668	0.276195	-0.121840	0.031887	-0.952814
3792	2.167408	-1.520073	9.238951	0.077483	-0.015298	0.008948	-0.419552	0.335403	-0.565537	0.276614	-0.121782	0.030249	-0.952753
3793	2.142674	-1.385166	9.305423	-0.003175	-0.004409	0.014975	-0.419680	0.333655	-0.564760	0.276919	-0.121986	0.030346	-0.952635
3794	2.220425	-1.507229	9.446062	-0.041613	0.010180	0.018457	-0.419150	0.333368	-0.565800	0.277198	-0.122095	0.031144	-0.952515
3795	2.124217	-1.558270	9.350832	0.027473	0.015741	0.022489	-0.419148	0.333766	-0.566576	0.277712	-0.121750	0.030801	-0.952420
3796	2.186380	-1.442099	9.516271	0.002081	0.025765	0.022340	-0.418767	0.334188	-0.564508	0.278169	-0.121318	0.030862	-0.952340
3797	2.143275	-1.499625	9.603877	-0.130900	0.022863	0.021671	-0.418119	0.335803	-0.564513	0.278280	-0.121722	0.033582	-0.952164
3798	2.200719	-1.420851	9.389480	-0.074334	0.032142	0.042248	-0.418008	0.340135	-0.563735	0.278919	-0.121579	0.035182	-0.951937
3799	2.244851	-1.571928	9.507794	0.042214	0.017647	0.044714	-0.416175	0.340917	-0.564526	0.279894	-0.121113	0.034635	-0.951731
3800	2.099700	-1.466457	9.479114	0.008984	0.017563	0.032538	-0.415651	0.341713	-0.565436	0.280565	-0.120790	0.034544	-0.951577
3801	2.176124	-1.322650	9.275407	0.068299	-0.000601	0.041171	-0.414337	0.340616	-0.565576	0.281548	-0.120531	0.033387	-0.951361
3802	1.993759	-1.494513	9.770706	0.106914	0.006642	0.037699	-0.415216	0.338527	-0.566964	0.282554	-0.119861	0.031384	-0.951216
3803	1.993726	-1.500376	9.463367	-0.066328	0.010082	0.018363	-0.414306	0.338932	-0.566065	0.282772	-0.120168	0.032804	-0.951064
3804	2.081098	-1.614964	9.673815	0.136978	-0.000685	0.012032	-0.414042	0.339059	-0.566585	0.283368	-0.119482	0.030127	-0.951062
3805	2.046707	-1.490842	9.406385	0.108806	-0.008011	0.011897	-0.414022	0.334323	-0.566975	0.283895	-0.119147	0.028111	-0.951009
3806	2.201416	-1.582170	9.344137	-0.050426	-0.006339	0.008330	-0.414934	0.335935	-0.569038	0.283963	-0.119633	0.028959	-0.950902
3807	2.375170	-1.620364	9.330821	0.042606	0.002870	-0.014277	-0.415069	0.334601	-0.567355	0.283835	-0.119504	0.028217	-0.950979
3808	2.051001	-1.390702	9.138982	0.028350	0.013791	-0.014387	-0.415060	0.333645	-0.568262	0.283650	-0.119172	0.027626	-0.951093
3809	2.094605	-1.433823	9.167589	-0.017436	0.030270	0.014892	-0.414152	0.334589	-0.567492	0.283920	-0.118853	0.028260	-0.951034
3810	2.123467	-1.408834	9.422655	0.171736	0.032285	0.013075	-0.412829	0.332266	-0.568539	0.284588	-0.117339	0.025112	-0.951110
3811	1.929381	-1.151917	9.386040	0.120724	0.047756	0.017387	-0.412156	0.327391	-0.568547	0.285222	-0.115897	0.023223	-0.951145
3812	2.069600	-1.220192	9.741655	0.113818	0.047765	0.026586	-0.412400	0.325480	-0.570616	0.285990	-0.114410	0.021297	-0.951140
3813	1.895681	-1.158908	9.472043	0.171516	0.032271	0.020435	-0.410033	0.322478	-0.570766	0.286799	-0.112963	0.018361	-0.951130
3814	1.853734	-0.957038	9.431274	0.122305	0.045023	0.024770	-0.409618	0.318807	-0.572324	0.287555	-0.111478	0.016254	-0.951116
3815	1.977090	-1.032975	9.666603	0.199527	0.046922	0.019626	-0.408293	0.315404	-0.573113	0.288396	-0.109579	0.012862	-0.951133
3816	1.851701	-1.033787	9.502192	0.159308	0.052322	0.006491	-0.408009	0.311197	-0.574411	0.288878	-0.107745	0.010052	-0.951231
3817	2.049583	-1.071538	9.604328	0.143753	0.044986	-0.004643	-0.407465	0.307930	-0.575970	0.289130	-0.106208	0.007664	-0.951349
3818	2.036979	-0.950919	9.706720	0.031750	0.064939	-0.014478	-0.405615	0.304654	-0.577022	0.288931	-0.104873	0.007310	-0.951560
3819	1.972103	-1.004655	9.508525	-0.056764	0.046588	-0.006589	-0.404699	0.304912	-0.577288	0.288722	-0.104470	0.008749	-0.951656
3820	2.020174	-0.967959	9.658316	0.112203	0.043117	-0.004807	-0.404429	0.303819	-0.578067	0.288878	-0.103084	0.006757	-0.951776
3821	1.967076	-0.953499	9.696429	0.069227	0.040341	0.004206	-0.402847	0.300692	-0.578081	0.289139	-0.102076	0.005787	-0.951812
3822	1.909726	-1.064586	9.607921	0.043890	0.035735	0.002243	-0.402836	0.298926	-0.578859	0.289283	-0.101225	0.005068	-0.951863
3823	2.051689	-0.998664	9.807006	0.056260	0.029345	-0.003222	-0.401530	0.298649	-0.578093	0.289380	-0.100510	0.004279	-0.951913
3824	1.851350	-0.946055	9.829879	-0.045283	0.015489	-0.005571	-0.400469	0.297132	-0.579914	0.289198	-0.100560	0.005125	-0.951959
3825	1.875111	-0.884404	9.552514	-0.096038	0.000802	-0.018725	-0.399568	0.299836	-0.578884	0.288696	-0.101271	0.007046	-0.952024
3826	1.792397	-0.730966	9.443474	-0.062916	0.017283	-0.020438	-0.401145	0.301476	-0.578871	0.288195	-0.101391	0.008208	-0.952154
3827	1.912963	-0.740675	9.348446	-0.080637	0.046576	-0.003954	-0.398267	0.302252	-0.579153	0.287995	-0.101138	0.010119	-0.952222
3828	1.862413	-0.749826	9.515876	-0.040471	0.057605	0.010995	-0.398928	0.302809	-0.578241	0.288127	-0.100355	0.011150	-0.952254
3829	1.759051	-0.802022	9.790230	-0.052702	0.046617	0.022020	-0.397616	0.303593	-0.579545	0.288474	-0.099929	0.012571	-0.952176
3830	1.720225	-0.744004	9.893900	-0.179723	0.030047	0.034317	-0.396195	0.308176	-0.579296	0.288777	-0.100467	0.016141	-0.951974
3831	1.700375	-0.634124	9.674416	-0.098685	0.017417	0.058739	-0.395302	0.313044	-0.578265	0.289730	-0.100835	0.018323	-0.951605
3832	1.772541	-0.605493	9.562670	-0.011509	0.001165	0.092432	-0.395175	0.314795	-0.578783	0.291486	-0.100928	0.018641	-0.951053
3833	1.786155	-0.937680	9.502929	0.090036	0.036036	0.103985	-0.394916	0.316138	-0.579302	0.293668	-0.099821	0.017412	-0.950522
3834	2.145921	-1.046873	9.725595	0.162113	0.043428	0.091434	-0.393081	0.314100	-0.578283	0.295734	-0.098094	0.014672	-0.950107
3835	1.992243	-1.177197	9.695928	0.103007	0.036849	0.054230	-0.392537	0.311906	-0.580747	0.296997	-0.096931	0.013103	-0.949856
3836	1.861375	-1.043654	9.425330	0.027809	0.040355	0.026149	-0.392793	0.310288	-0.580616	0.297551	-0.096075	0.012771	-0.949774
3837	1.668430	-1.029904	9.337307	-0.042064	0.057560	0.001766	-0.390422	0.309962	-0.583483	0.297532	-0.095401	0.013987	-0.949831
3838	1.538165	-1.016027	9.249870	-0.052853	0.081350	0.021974	-0.388216	0.313866	-0.582722	0.297845	-0.094246	0.015422	-0.949825
3839	1.600481	-0.923192	9.626222	0.019726	0.083283	0.038944	-0.387299	0.314391	-0.583247	0.298638	-0.092697	0.015693	-0.949724
3840	1.639788	-1.076964	9.662839	0.017155	0.079639	0.044482	-0.383896	0.315157	-0.583921	0.299508	-0.091150	0.015830	-0.949598
3841	1.794730	-1.205852	9.873715	0.068154	0.057756	0.041093	-0.382321	0.314192	-0.584064	0.300437	-0.089800	0.015044	-0.949446
3842	1.601797	-1.186641	9.975403	0.192588	0.048686	0.028807	-0.380988	0.311847	-0.587182	0.301331	-0.087791	0.011636	-0.949398
3843	1.362357	-1.039259	9.593566	-0.014117	0.042942	0.016682	-0.380462	0.309958	-0.586281	0.301657	-0.087219	0.012298	-0.949339
3844	1.545135	-0.931877	9.932838	0.069291	0.024721	0.002364	-0.379409	0.309935	-0.587324	0.301830	-0.086413	0.011041	-0.949373
3845	1.402141	-0.783997	9.640725	-0.071816	0.020908	-0.000200	-0.378752	0.310997	-0.588623	0.301739	-0.086603	0.012636	-0.949365
3846	1.604634	-0.778562	9.705102	-0.096218	0.030027	-0.007714	-0.379152	0.311283	-0.587455	0.301431	-0.086697	0.014536	-0.949427
3847	1.745816	-1.056657	9.911358	0.112563	0.018325	-0.026925	-0.378878	0.309646	-0.588623	0.301152	-0.085839	0.012564	-0.949622
3848	1.329968	-0.828485	9.336973	-0.075160	0.035468	-0.027923	-0.378492	0.309655	-0.587332	0.300498	-0.085707	0.014063	-0.949820
3849	1.368365	-0.789780	9.376281	-0.034963	0.042841	-0.022194	-0.377570	0.310572	-0.589151	0.300044	-0.085260	0.015047	-0.949988
3850	1.457286	-0.726700	9.478813	0.104895	0.059499	-0.003055	-0.375346	0.309207	-0.588004	0.300164	-0.083583	0.013311	-0.950125
3851	1.672122	-0.789142	9.386326	0.103025	0.074190	0.009846	-0.375317	0.305123	-0.590724	0.300542	-0.081707	0.011902	-0.950188
3852	1.682538	-0.950133	9.439375	0.012077	0.096019	0.009359	-0.373618	0.304303	-0.589703	0.300727	-0.079889	0.012171	-0.950280
3853	1.296274	-0.837980	9.394135	0.017255	0.098701	0.003824	-0.370866	0.304936	-0.590890	0.300844	-0.078070	0.012534	-0.950390
3854	1.122553	-0.809640	9.340102	0.066057	0.123443	0.016946	-0.368497	0.302871	-0.591945	0.301251	-0.075404	0.011953	-0.950484
3855	1.368231	-0.737284	9.953120	0.071415	0.138087	0.026178	-0.364827	0.302952	-0.593269	0.301859	-0.072494	0.011558	-0.950522
3856	1.380124	-0.698370	10.068997	0.008554	0.108741	0.015751	-0.360890	0.301680	-0.594336	0.302160	-0.070453	0.011980	-0.950575
3857	1.338822	-0.641564	9.819764	-0.017888	0.101430	0.022087	-0.359313	0.302320	-0.596160	0.302565	-0.068781	0.013044	-0.950554
3858	1.266300	-0.585207	10.160739	0.092588	0.077736	0.015290	-0.357222	0.302034	-0.595401	0.302977	-0.066821	0.011680	-0.950581
3859	1.006186	-0.654438	9.766069	0.048484	0.064938	0.037234	-0.355501	0.299696	-0.597486	0.303766	-0.065426	0.011272	-0.950431
3860	0.982221	-0.680616	9.863896	0.075662	0.068613	0.037365	-0.354327	0.300227	-0.597107	0.304573	-0.063736	0.010205	-0.950300
3861	0.818389	-0.707889	9.722760	0.111480	0.050369	0.041263	-0.352612	0.298034	-0.598157	0.305515	-0.062214	0.008522	-0.950114
3862	0.944155	-0.789077	9.828414	0.041555	0.064919	0.039048	-0.352221	0.297764	-0.597643	0.306310	-0.060802	0.008083	-0.949954
3863	1.069964	-0.874675	10.051628	0.106846	0.041141	0.004352	-0.349850	0.295425	-0.599087	0.306542	-0.059484	0.006403	-0.949975
3864	1.093515	-0.759337	9.995855	0.020088	0.015479	0.009486	-0.350099	0.293525	-0.600121	0.306755	-0.059148	0.006033	-0.949930
3865	1.112232	-0.641628	9.932869	-0.038433	0.006233	-0.011104	-0.349840	0.293795	-0.599864	0.306525	-0.059389	0.006886	-0.949983
3866	1.247046	-0.605602	9.836215	0.031411	0.002718	0.004026	-0.349322	0.293531	-0.598574	0.306650	-0.059226	0.006216	-0.949957
3867	1.194270	-0.663690	9.765295	0.029886	-0.004654	-0.018118	-0.349979	0.294350	-0.598568	0.306372	-0.059267	0.005693	-0.950048
3868	1.222683	-0.555429	9.747875	-0.024561	0.000805	-0.007332	-0.349579	0.292049	-0.598314	0.306214	-0.059485	0.006061	-0.950083
3869	1.174102	-0.481197	9.674049	0.020803	0.004528	0.000271	-0.350763	0.292344	-0.597269	0.306274	-0.059412	0.005779	-0.950070
3870	1.125953	-0.498390	9.598945	-0.056403	0.013619	0.014632	-0.351150	0.292470	-0.598560	0.306493	-0.059579	0.006857	-0.949982
3871	1.090197	-0.577302	9.760735	-0.024850	0.022786	0.019393	-0.350110	0.293948	-0.598309	0.306859	-0.059438	0.007570	-0.949867
3872	1.001199	-0.615632	9.860185	0.027743	0.008198	0.018756	-0.349460	0.294219	-0.597537	0.307260	-0.059191	0.007021	-0.949757
3873	1.117447	-0.725909	9.907731	-0.003631	-0.004627	0.015857	-0.349464	0.294763	-0.597278	0.307588	-0.059441	0.007162	-0.949634
3874	1.088452	-0.708879	9.979712	-0.045487	0.002589	-0.000058	-0.349462	0.294625	-0.597537	0.307542	-0.059753	0.007947	-0.949623
3875	0.982003	-0.634936	9.854934	-0.045511	-0.028499	-0.003708	-0.350248	0.295440	-0.598048	0.307451	-0.060713	0.008718	-0.949585
3876	1.093020	-0.663846	9.778750	-0.076883	-0.023066	-0.018635	-0.351966	0.296028	-0.595187	0.307017	-0.061708	0.009919	-0.949649
3877	1.128900	-0.606194	9.731885	-0.110205	-0.024916	-0.016956	-0.353542	0.299010	-0.596208	0.306593	-0.063000	0.011920	-0.949679
3878	1.212964	-0.543780	9.642328	-0.092779	-0.022131	-0.015025	-0.352248	0.300769	-0.594665	0.306208	-0.064075	0.013433	-0.949711
3879	1.203469	-0.572458	9.704248	-0.025230	-0.012043	-0.027618	-0.353564	0.301067	-0.593360	0.305684	-0.064608	0.013868	-0.949837
3880	1.256493	-0.569978	9.695177	-0.024486	-0.013826	-0.013766	-0.355138	0.300822	-0.592571	0.305406	-0.065106	0.014137	-0.949889
3881	1.261433	-0.593929	9.723692	0.010351	-0.006429	0.005780	-0.355126	0.301873	-0.595676	0.305560	-0.065312	0.013955	-0.949828
3882	1.213118	-0.572323	9.737947	-0.003699	0.004520	0.007535	-0.355265	0.300011	-0.592699	0.305709	-0.065328	0.013969	-0.949778
3883	1.169598	-0.548598	9.665860	0.018989	-0.004586	0.011354	-0.354345	0.300530	-0.593871	0.305979	-0.065443	0.013626	-0.949689
3884	1.063806	-0.606391	9.712071	0.024298	0.000877	0.008602	-0.354347	0.299864	-0.592836	0.306188	-0.065357	0.013087	-0.949635
3885	1.006294	-0.681208	9.676879	0.038182	0.006404	0.022509	-0.355129	0.299330	-0.593089	0.306689	-0.065132	0.012457	-0.949497
3886	1.067107	-0.788763	9.848769	0.064613	-0.004547	0.019896	-0.353800	0.296321	-0.595042	0.307163	-0.064899	0.011134	-0.949376
3887	1.021332	-0.796156	9.824234	0.031597	0.000828	-0.007044	-0.353280	0.296055	-0.594011	0.307094	-0.064820	0.010567	-0.949410
3888	1.100610	-0.735714	9.864229	-0.004190	-0.014762	-0.016431	-0.353802	0.295923	-0.594266	0.306793	-0.065212	0.010440	-0.949482
3889	1.170191	-0.668436	9.798610	-0.076878	-0.025793	-0.016782	-0.354598	0.296490	-0.592577	0.306403	-0.066304	0.011758	-0.949517
3890	1.174406	-0.548835	9.593889	-0.063196	-0.012010	-0.000125	-0.356177	0.299208	-0.592951	0.306332	-0.067001	0.012790	-0.949478
3891	1.222631	-0.548556	9.647152	-0.007268	-0.006433	0.011226	-0.355917	0.299476	-0.592824	0.306559	-0.067292	0.012928	-0.949382
3892	1.155859	-0.702658	9.649169	-0.009046	-0.008247	0.022299	-0.355924	0.301371	-0.592693	0.306988	-0.067580	0.012985	-0.949222
3893	1.165640	-0.731477	9.658458	-0.024749	0.010000	0.016656	-0.354888	0.301381	-0.590501	0.307290	-0.067663	0.013562	-0.949111
3894	1.254834	-0.726140	9.760183	-0.024596	0.009978	0.005584	-0.355794	0.300967	-0.592306	0.307371	-0.067705	0.014004	-0.949075
3895	1.213334	-0.623292	9.607611	-0.085187	0.028211	0.010781	-0.354883	0.302310	-0.592184	0.307474	-0.067817	0.015825	-0.949005
3896	1.175077	-0.688167	9.654352	-0.038776	0.021863	0.014719	-0.355016	0.303926	-0.592958	0.307707	-0.067718	0.016621	-0.948923
3897	1.136627	-0.712157	9.696865	0.008434	0.028323	0.022330	-0.354501	0.305278	-0.592444	0.308154	-0.067246	0.016675	-0.948810
3898	1.021415	-0.818179	9.715907	-0.017826	0.028288	0.027735	-0.353187	0.305254	-0.593361	0.308662	-0.066892	0.017131	-0.948662
3899	1.064981	-0.843662	9.977603	0.038408	0.021002	0.018802	-0.352665	0.305921	-0.593623	0.309081	-0.066365	0.016572	-0.948572
3900	1.054967	-0.769441	9.877732	-0.003586	0.014541	0.009368	-0.352144	0.306324	-0.593369	0.309265	-0.066190	0.016648	-0.948523
3901	1.122294	-0.741148	9.669920	-0.066623	0.002603	0.003533	-0.353452	0.306336	-0.593617	0.309261	-0.066663	0.017946	-0.948468
3902	1.145726	-0.596610	9.710572	0.003286	0.000868	0.009421	-0.354249	0.307710	-0.592316	0.309456	-0.066705	0.017807	-0.948404
3903	1.116894	-0.615793	9.746041	0.041776	0.006396	0.013298	-0.353194	0.306072	-0.592713	0.309778	-0.066427	0.017070	-0.948332
3904	1.146465	-0.750386	9.768434	0.038190	-0.000871	0.031756	-0.353193	0.307413	-0.593748	0.310448	-0.066278	0.016288	-0.948137
3905	1.209808	-0.894979	9.661378	0.001611	0.020995	0.014936	-0.353187	0.306326	-0.594266	0.310743	-0.065976	0.016407	-0.948060
3906	1.258587	-1.015278	9.631341	-0.013999	0.026446	0.005628	-0.351625	0.306595	-0.592726	0.310836	-0.065641	0.016750	-0.948046
3907	1.186447	-1.043425	9.884719	-0.066237	0.020831	-0.012168	-0.352014	0.307665	-0.594275	0.310530	-0.065784	0.018134	-0.948111
3908	1.137461	-0.885115	9.773662	-0.108268	0.006139	-0.022518	-0.351635	0.310371	-0.593630	0.309972	-0.066430	0.020101	-0.948209
3909	1.011432	-0.751234	9.599132	-0.073501	0.020815	-0.014991	-0.350864	0.312807	-0.592599	0.309600	-0.066616	0.021619	-0.948284
3910	0.905150	-0.710842	9.512290	-0.031682	0.021800	-0.001865	-0.351122	0.312266	-0.592856	0.309528	-0.066482	0.022258	-0.948302
3911	0.967685	-0.674134	9.657414	-0.026590	0.037388	0.016594	-0.351902	0.311459	-0.593368	0.309806	-0.066034	0.023021	-0.948225
3912	0.987081	-0.692973	9.765351	0.026054	0.035594	0.009480	-0.350341	0.313608	-0.592991	0.310019	-0.065275	0.022666	-0.948216
3913	1.108621	-0.893968	10.015712	0.005357	0.020926	0.002026	-0.348765	0.311834	-0.592875	0.310069	-0.064943	0.022694	-0.948222
3914	1.262793	-0.877512	9.813345	-0.052351	0.013558	-0.010244	-0.349555	0.313866	-0.593386	0.309815	-0.065097	0.023664	-0.948270
3915	1.272667	-0.933413	9.642222	-0.015726	0.019121	0.000089	-0.349041	0.314013	-0.591578	0.309804	-0.064945	0.024073	-0.948274
3916	0.936955	-0.801582	9.693748	0.085926	0.022781	-0.021571	-0.348766	0.313446	-0.593910	0.309513	-0.064072	0.022462	-0.948468
3917	0.833365	-0.816153	9.714180	0.099756	0.020999	-0.003044	-0.347967	0.310189	-0.594177	0.309586	-0.063157	0.020688	-0.948546
3918	0.930393	-0.938325	9.811790	0.062198	0.020972	0.000466	-0.347048	0.309368	-0.594185	0.309681	-0.062456	0.019544	-0.948586
3919	1.089820	-1.008023	9.740288	-0.045287	0.020844	-0.014834	-0.347695	0.307885	-0.594439	0.309347	-0.062446	0.020519	-0.948675
3920	1.200596	-0.981219	9.775303	-0.045117	0.009853	-0.029580	-0.347699	0.309504	-0.594826	0.308739	-0.062633	0.021305	-0.948843
3921	1.175951	-0.870856	9.699807	-0.052129	0.029927	-0.040726	-0.346910	0.308950	-0.595221	0.307903	-0.062516	0.022434	-0.949097
3922	1.108055	-0.786718	9.719557	-0.019087	0.022689	-0.022097	-0.346920	0.309507	-0.593668	0.307464	-0.062295	0.022815	-0.949244
3923	1.030439	-0.685708	9.753856	0.045722	0.022725	-0.031006	-0.346132	0.309225	-0.593933	0.306937	-0.061709	0.022043	-0.949471
3924	0.948487	-0.688231	9.767458	-0.003451	0.030007	-0.016503	-0.347434	0.307615	-0.594182	0.306621	-0.061250	0.022178	-0.949600
3925	0.977698	-0.745751	9.814932	0.010625	0.029103	-0.018273	-0.345861	0.307056	-0.594195	0.306287	-0.060747	0.022119	-0.949742
3926	1.045037	-0.709361	9.864079	0.036973	0.020895	-0.025510	-0.345331	0.304354	-0.593424	0.305853	-0.060217	0.021420	-0.949931
3927	0.962971	-0.690459	9.810769	0.007273	0.013520	-0.034881	-0.345843	0.303799	-0.595362	0.305205	-0.060034	0.021299	-0.950154
3928	0.933769	-0.635394	9.748857	0.024654	0.009903	-0.027408	-0.345970	0.302854	-0.595361	0.304726	-0.059789	0.020764	-0.950335
3929	0.933504	-0.582734	9.670380	0.082349	0.008150	-0.025268	-0.345185	0.301772	-0.594591	0.304351	-0.059239	0.019182	-0.950523
3930	1.064168	-0.680812	9.759040	0.031669	0.013591	-0.024602	-0.345430	0.299057	-0.595885	0.303933	-0.058880	0.018540	-0.950691
3931	1.049819	-0.702248	9.830618	-0.005093	0.013552	-0.021097	-0.345426	0.298647	-0.596403	0.303531	-0.058761	0.018652	-0.950825
3932	1.059308	-0.673686	9.735090	0.054321	0.008159	-0.014327	-0.344105	0.296864	-0.597449	0.303337	-0.058364	0.017558	-0.950932
3933	1.020939	-0.717104	9.724521	0.042124	0.003561	-0.018073	-0.345803	0.294864	-0.596531	0.303052	-0.058149	0.016712	-0.951051
3934	0.984432	-0.642452	9.766035	-0.013877	0.022666	-0.025775	-0.344108	0.296467	-0.596544	0.302557	-0.057894	0.016989	-0.951220
3935	0.929270	-0.702689	9.771876	0.054376	0.004472	-0.018017	-0.344619	0.294436	-0.597446	0.302286	-0.057586	0.015914	-0.951343
3936	0.933581	-0.596997	9.720590	0.007107	0.017198	-0.027509	-0.346172	0.289720	-0.597566	0.301774	-0.057307	0.015758	-0.951525
3937	0.916942	-0.642367	9.830217	0.010668	0.006228	-0.025628	-0.346437	0.290670	-0.597563	0.301304	-0.057227	0.015514	-0.951683
3938	0.948175	-0.620732	9.806808	0.003468	0.006274	-0.007206	-0.344605	0.291590	-0.598095	0.301193	-0.057172	0.015384	-0.951723
3939	0.972669	-0.702503	9.801089	-0.059344	0.006165	-0.024131	-0.346186	0.292567	-0.596788	0.300672	-0.057513	0.016475	-0.951849
3940	0.994102	-0.649790	9.725215	0.003631	-0.001068	-0.023802	-0.344488	0.293493	-0.596930	0.300245	-0.057603	0.016278	-0.951982
3941	1.010790	-0.611343	9.701905	-0.040261	0.006224	-0.014808	-0.346044	0.291470	-0.598213	0.299923	-0.057825	0.017012	-0.952057
3942	1.030233	-0.645037	9.687212	-0.070024	0.020817	-0.014978	-0.345136	0.292952	-0.597702	0.299563	-0.057937	0.018360	-0.952139
3943	1.020211	-0.568345	9.606579	-0.033453	0.020894	-0.002799	-0.344752	0.294172	-0.596928	0.299472	-0.057838	0.019058	-0.952160
3944	1.005948	-0.611747	9.586634	-0.015978	0.028232	0.000972	-0.343442	0.294156	-0.597068	0.299483	-0.057479	0.019439	-0.952170
