# Supplementary material for: Identification of Haptic Based Guiding Using Hard Reins
Source: PLoS One. 2015 Jul 22;10(7):e0132020. doi: 10.1371/journal.pone.0132020 (PMC4511788; doi:10.1371/journal.pone.0132020)
Supplement: S9 File — (ZIP) [file pone.0132020.s009.zip › Exp2_MotionData2/Subject10/path1/T1/sync1.txt]

// Start Time: 0
// Sample rate: 25.0Hz
// Scenario: 4.9
// Firmware Version: 2.6.1
Counter	Acc_X	Acc_Y	Acc_Z	Gyr_X	Gyr_Y	Gyr_Z	Mag_X	Mag_Y	Mag_Z	Quat_w	Quat_x	Quat_y	Quat_z
3106	0.060145	-3.264077	8.189151	0.251225	-0.317026	0.325438	-0.081480	0.692886	-1.199574	0.959619	-0.221463	-0.083740	-0.151896
3107	3.077034	-3.840444	8.348653	-0.372708	-0.379543	0.490414	-0.086392	0.692213	-1.201961	0.958721	-0.230654	-0.087629	-0.141327
3108	3.582477	-4.923467	9.621573	-0.360752	0.006217	-0.432808	-0.088407	0.699476	-1.199149	0.955823	-0.236776	-0.088549	-0.149997
3109	1.437775	-4.156544	9.068575	0.160948	0.175807	-0.322661	-0.091082	0.705668	-1.197843	0.955897	-0.232681	-0.087118	-0.156622
3110	1.330386	-4.095530	7.678379	0.076060	0.104430	-0.523131	-0.093194	0.701254	-1.198633	0.954719	-0.230005	-0.087769	-0.167049
3111	1.532943	-4.031159	7.768354	-0.434101	0.097464	-0.630915	-0.099341	0.712896	-1.193345	0.950676	-0.236943	-0.087221	-0.180184
3112	1.898989	-5.257559	8.501314	-0.619492	0.108999	-0.764081	-0.106170	0.730064	-1.184105	0.945017	-0.246957	-0.086558	-0.196118
3113	1.370780	-5.643321	9.154759	-0.190612	0.209020	-1.103235	-0.115639	0.742737	-1.183859	0.939866	-0.247944	-0.087076	-0.218158
3114	0.861186	-5.133193	8.319297	0.230063	0.189405	-0.815489	-0.124678	0.744720	-1.181942	0.937638	-0.241359	-0.088553	-0.233966
3115	1.752200	-5.189912	7.721241	-0.103133	0.098007	-0.755412	-0.135303	0.744125	-1.181973	0.933671	-0.241717	-0.089559	-0.248616
3116	2.576532	-4.558281	8.771973	-0.106726	0.140792	-0.685539	-0.144107	0.755601	-1.172892	0.929916	-0.241778	-0.089716	-0.262204
3117	1.601631	-3.993448	8.270837	0.200512	-0.089068	-0.636335	-0.154467	0.755434	-1.173585	0.927323	-0.237606	-0.095149	-0.273061
3118	3.145909	-3.111021	7.909594	0.033137	-0.278088	-0.740106	-0.167610	0.752940	-1.173782	0.922808	-0.237093	-0.104006	-0.285300
3119	4.333091	-2.637917	8.522544	-0.257285	-0.281244	-0.923452	-0.188471	0.754561	-1.168645	0.915571	-0.241690	-0.111839	-0.301343
3120	2.937371	-3.017567	9.223942	-0.013892	-0.340203	-1.083663	-0.210940	0.761025	-1.165487	0.908004	-0.241528	-0.123213	-0.319392
3121	3.719396	-2.246105	8.505571	0.112709	-0.466256	-0.723555	-0.239224	0.757741	-1.164996	0.902697	-0.240767	-0.135660	-0.329796
3122	4.912785	-2.612882	8.080403	-0.004125	-0.408511	-0.651294	-0.258222	0.758433	-1.163947	0.897193	-0.241762	-0.146147	-0.339467
3123	4.623011	-2.385084	8.308087	0.085184	-0.329862	-0.781306	-0.277207	0.755213	-1.163293	0.891255	-0.240244	-0.156271	-0.351465
3124	4.584717	-2.473209	7.903199	0.225331	-0.311873	-0.598609	-0.294585	0.747217	-1.163617	0.887090	-0.236550	-0.166292	-0.359808
3125	5.978403	-1.865334	7.999146	0.185701	-0.281540	-0.324808	-0.310907	0.741701	-1.163201	0.884685	-0.234250	-0.174114	-0.363516
3126	5.738179	-2.267824	7.657829	0.056901	-0.169589	-0.366854	-0.320720	0.736324	-1.163125	0.881685	-0.233219	-0.179256	-0.368926
3127	5.451490	-1.680696	8.063424	-0.053650	-0.106596	-0.363232	-0.329219	0.735065	-1.160779	0.878351	-0.233678	-0.182477	-0.374962
3128	5.451210	-2.561796	8.546651	-0.099057	-0.133604	-0.149575	-0.336931	0.736726	-1.152159	0.876299	-0.235898	-0.184798	-0.377230
3129	5.826326	-2.402054	8.631574	0.111502	-0.082130	-0.072646	-0.339311	0.732965	-1.150638	0.875963	-0.234315	-0.187503	-0.377662
3130	5.449375	-2.532743	8.149218	0.229880	-0.104411	0.076208	-0.343418	0.729466	-1.152720	0.877196	-0.231408	-0.190701	-0.374981
3131	6.322923	-2.660157	7.712430	0.260043	0.012431	0.181195	-0.343540	0.726845	-1.160473	0.879753	-0.227488	-0.191722	-0.370846
3132	6.013329	-2.029842	7.276947	0.168183	0.089828	-0.140350	-0.341660	0.720322	-1.164875	0.879793	-0.223372	-0.192017	-0.373093
3133	5.077696	-1.935102	7.798730	-0.093555	0.123204	-0.107173	-0.340454	0.716799	-1.165136	0.878985	-0.223735	-0.189817	-0.375897
3134	5.248257	-2.536394	8.131040	0.108268	0.036809	0.004280	-0.340453	0.716653	-1.164872	0.879643	-0.221608	-0.189970	-0.375537
3135	4.791181	-2.367506	7.956877	0.179053	-0.039685	0.172086	-0.338583	0.713448	-1.167418	0.881510	-0.219462	-0.191434	-0.371659
3136	5.413587	-2.506737	7.724289	0.145532	-0.042643	0.281462	-0.335921	0.711563	-1.167240	0.884049	-0.218332	-0.192026	-0.365943
3137	5.628974	-2.172732	7.441944	0.070928	-0.017765	0.113358	-0.334983	0.709042	-1.168139	0.885035	-0.217729	-0.192589	-0.363616
3138	5.168884	-2.346085	7.987561	-0.028315	-0.004770	0.056644	-0.333786	0.708963	-1.172058	0.885321	-0.218514	-0.192235	-0.362635
3139	4.885441	-2.458025	8.073582	0.071634	-0.043795	0.014337	-0.334313	0.707259	-1.170491	0.885486	-0.217708	-0.193691	-0.361941
3140	5.139687	-2.317471	8.130871	-0.063892	-0.040078	0.034206	-0.334577	0.706743	-1.172120	0.885317	-0.219293	-0.193804	-0.361338
3141	4.803257	-2.925558	8.255114	0.017732	-0.120313	-0.002202	-0.338043	0.710324	-1.166044	0.884831	-0.219938	-0.196278	-0.360798
3142	4.681762	-2.663173	8.273476	0.097078	-0.155231	-0.216993	-0.344142	0.706587	-1.167977	0.883077	-0.218522	-0.200686	-0.363521
3143	4.490155	-2.744305	8.475212	0.125472	-0.125164	-0.129147	-0.348252	0.704528	-1.171764	0.882119	-0.216791	-0.204528	-0.364741
3144	5.091929	-2.138729	7.949937	0.228286	-0.031987	-0.121300	-0.352083	0.697658	-1.173688	0.882080	-0.212541	-0.207285	-0.365779
3145	5.388650	-1.749845	7.679302	-0.069485	0.109996	-0.067472	-0.351677	0.695441	-1.175110	0.881683	-0.212767	-0.205296	-0.367722
3146	5.517761	-1.863989	7.939268	-0.164296	0.184132	-0.077049	-0.350496	0.699970	-1.172287	0.881172	-0.214027	-0.201177	-0.370482
3147	4.866292	-1.987458	8.052595	-0.177689	0.161984	-0.050565	-0.346787	0.703080	-1.171154	0.880618	-0.215821	-0.197403	-0.372781
3148	4.957766	-2.179977	8.177205	-0.104290	0.102255	0.088952	-0.343477	0.706588	-1.168658	0.881242	-0.217280	-0.194452	-0.372008
3149	5.435007	-2.312120	8.062867	0.043647	0.124362	0.181405	-0.338968	0.708691	-1.167162	0.883196	-0.216358	-0.191983	-0.369183
3150	5.742944	-2.010426	7.723430	0.022768	0.150378	0.057663	-0.332719	0.707047	-1.168902	0.884289	-0.215109	-0.189247	-0.368709
3151	5.526105	-1.786154	8.003926	-0.093857	0.176213	-0.020305	-0.327539	0.707703	-1.172170	0.884316	-0.215457	-0.185768	-0.370208
3152	5.106080	-2.322928	8.197277	-0.087601	0.175128	-0.119199	-0.326484	0.710526	-1.174245	0.883711	-0.215298	-0.182547	-0.373334
3153	4.863409	-2.026309	8.428294	-0.089156	0.191401	-0.058947	-0.320381	0.713058	-1.174773	0.883501	-0.215279	-0.178998	-0.375553
3154	4.782638	-2.013228	8.257226	-0.055009	0.149231	0.003681	-0.317728	0.714127	-1.175173	0.883832	-0.215177	-0.175942	-0.376278
3155	4.510294	-2.071562	8.360032	-0.166056	0.148787	-0.016944	-0.314017	0.716832	-1.174726	0.883436	-0.216956	-0.172378	-0.377832
3156	4.519623	-2.731612	8.678209	-0.113407	0.115430	0.163378	-0.310047	0.721389	-1.169782	0.884577	-0.218682	-0.168782	-0.375785
3157	4.274932	-2.689983	8.193798	0.103591	0.074636	0.052467	-0.304997	0.720892	-1.171471	0.885618	-0.216494	-0.168223	-0.374851
3158	4.404675	-2.192469	7.914813	-0.123507	0.066314	0.095863	-0.301943	0.721410	-1.172701	0.886032	-0.218538	-0.165719	-0.373798
3159	4.738695	-2.722825	8.275673	-0.159179	0.088426	0.053397	-0.299168	0.725912	-1.170301	0.885967	-0.220906	-0.162941	-0.373782
3160	4.273375	-2.784632	8.637355	0.001686	0.090176	-0.106894	-0.296647	0.727139	-1.171367	0.885478	-0.219885	-0.161839	-0.376015
3161	3.674415	-2.659577	8.531381	0.042500	0.068890	0.047057	-0.296906	0.724958	-1.173722	0.886205	-0.218784	-0.160900	-0.375347
3162	3.850102	-2.729217	8.474714	0.094498	-0.015414	0.310102	-0.293446	0.723250	-1.175969	0.888876	-0.218257	-0.160525	-0.369453
3163	4.044458	-2.546087	8.253037	0.121401	-0.013603	0.246499	-0.288534	0.723761	-1.172646	0.891148	-0.216997	-0.160721	-0.364604
3164	4.267367	-2.804213	8.146288	0.130277	-0.067545	0.309799	-0.286398	0.720276	-1.175473	0.893720	-0.216202	-0.161523	-0.358374
3165	4.563507	-2.823110	8.184402	0.043208	-0.034558	0.205351	-0.283205	0.719134	-1.177700	0.895235	-0.216368	-0.161693	-0.354392
3166	4.231552	-2.690763	8.264684	0.041662	-0.006127	0.133099	-0.280807	0.716871	-1.179145	0.896343	-0.216128	-0.161532	-0.351802
3167	4.349403	-2.802736	8.042885	-0.007968	-0.039492	0.099119	-0.281070	0.716056	-1.179976	0.896854	-0.216909	-0.161881	-0.349854
3168	4.629874	-2.763658	8.089708	-0.087813	-0.000222	-0.005266	-0.280281	0.718188	-1.176014	0.896445	-0.218500	-0.161306	-0.350177
3169	4.390980	-2.666023	8.259761	-0.169301	0.053314	-0.112992	-0.281354	0.721375	-1.173478	0.895052	-0.220843	-0.159791	-0.352954
3170	4.386166	-2.894276	8.362430	-0.166770	0.078795	-0.135799	-0.280571	0.725926	-1.171188	0.893618	-0.222864	-0.157818	-0.356190
3171	4.009563	-2.585536	8.464082	-0.097624	0.069547	-0.098443	-0.280844	0.728676	-1.174865	0.892678	-0.223841	-0.156437	-0.358537
3172	3.807919	-2.822238	8.341736	-0.120375	-0.000698	0.000994	-0.280055	0.731283	-1.173310	0.892165	-0.226023	-0.155601	-0.358808
3173	4.306500	-2.788916	8.356783	-0.087212	-0.035749	0.100664	-0.279400	0.734331	-1.172548	0.892367	-0.228178	-0.155256	-0.357086
3174	4.365235	-3.059719	8.363035	-0.036374	-0.034040	0.084919	-0.278738	0.735192	-1.174142	0.892722	-0.229361	-0.155234	-0.355448
3175	4.399301	-3.068812	8.349708	0.080019	-0.030076	0.108289	-0.279398	0.733656	-1.173646	0.893752	-0.228519	-0.155936	-0.353086
3176	4.255855	-2.823834	8.213479	0.114682	-0.031136	0.090734	-0.277931	0.731469	-1.171310	0.894806	-0.227012	-0.156885	-0.350963
3177	4.180831	-2.859200	8.021289	0.025061	-0.048337	0.108047	-0.277793	0.730103	-1.172971	0.895515	-0.227279	-0.157525	-0.348688
3178	4.509364	-2.911484	8.130452	-0.071748	-0.040736	0.128053	-0.276734	0.731406	-1.175902	0.895973	-0.229276	-0.157191	-0.346348
3179	4.807309	-3.391559	8.128774	-0.069721	-0.003650	-0.075971	-0.278596	0.731971	-1.174247	0.895098	-0.230373	-0.157225	-0.347862
3180	4.918135	-3.141970	7.966615	-0.061449	0.084745	-0.303503	-0.278598	0.732783	-1.173010	0.892971	-0.229952	-0.156693	-0.353797
3181	4.447706	-3.014496	8.673323	0.084555	0.116971	-0.442443	-0.282590	0.734762	-1.169806	0.890539	-0.226290	-0.157346	-0.361906
3182	3.107927	-2.684418	8.552697	0.193417	-0.015559	-0.226950	-0.284167	0.729281	-1.173461	0.889691	-0.222283	-0.160043	-0.365275
3183	2.693909	-3.051175	8.653483	0.049163	-0.147340	0.233347	-0.287877	0.726280	-1.173245	0.891146	-0.223261	-0.162003	-0.360234
3184	3.880413	-3.078243	8.194249	0.100790	-0.189440	0.517665	-0.285751	0.725986	-1.174760	0.894656	-0.224529	-0.163789	-0.349786
3185	5.245267	-2.932156	7.753625	0.057963	-0.129595	0.243554	-0.285617	0.726020	-1.176375	0.896192	-0.225251	-0.165449	-0.344570
3186	4.990918	-2.917743	7.868637	-0.117455	0.011594	-0.274030	-0.288347	0.725664	-1.176036	0.893821	-0.226391	-0.165684	-0.349828
3187	4.068806	-3.245118	8.471044	-0.084330	0.022291	-0.265699	-0.291275	0.727355	-1.173525	0.891651	-0.226933	-0.165929	-0.354862
3188	4.529821	-2.333778	8.276125	-0.013449	0.036098	-0.223087	-0.293928	0.725382	-1.170327	0.890130	-0.226206	-0.166212	-0.358989
3189	4.815411	-2.852951	7.951822	-0.110701	0.132572	-0.202475	-0.294999	0.727901	-1.169158	0.888610	-0.226618	-0.164022	-0.363475
3190	4.945394	-2.554441	8.025769	-0.073971	0.117658	-0.233440	-0.294208	0.730116	-1.168827	0.886962	-0.226341	-0.162460	-0.368341
3191	4.659271	-2.787404	8.040242	-0.119712	0.096924	-0.277045	-0.293872	0.731650	-1.169371	0.884675	-0.226921	-0.161186	-0.373999
3192	4.829114	-2.536715	8.156693	-0.185409	0.069023	-0.249190	-0.295741	0.734740	-1.167905	0.882210	-0.228900	-0.159731	-0.379205
3193	5.072976	-2.590532	8.301782	-0.174468	0.101254	-0.181814	-0.296685	0.738702	-1.162654	0.880333	-0.230701	-0.157557	-0.383363
3194	4.727957	-2.305506	8.279416	-0.095468	0.122968	-0.170754	-0.295503	0.743317	-1.163596	0.878980	-0.230928	-0.155460	-0.387167
3195	4.820920	-2.580535	8.354147	-0.120806	0.146581	-0.127373	-0.294447	0.745502	-1.162193	0.877866	-0.231577	-0.152661	-0.390407
3196	4.057989	-2.162251	8.823426	0.018568	0.031318	0.193386	-0.292589	0.746044	-1.163274	0.879563	-0.231628	-0.151369	-0.387047
3197	4.746498	-2.752218	8.252232	0.083247	-0.049360	0.389307	-0.287340	0.743467	-1.165518	0.882767	-0.231747	-0.151198	-0.379677
3198	5.236997	-1.595160	8.203193	-0.102765	0.044222	0.426299	-0.282171	0.747576	-1.166658	0.885642	-0.234536	-0.147667	-0.372593
3199	5.274723	-2.218283	8.538813	-0.125877	0.177189	0.506654	-0.271556	0.752063	-1.165291	0.889257	-0.236924	-0.141397	-0.364824
3200	4.618392	-2.841896	8.557076	0.140497	0.274824	0.458775	-0.257736	0.751519	-1.167621	0.893986	-0.233740	-0.135351	-0.357540
3201	4.347117	-2.176893	8.197124	0.212760	0.339721	0.662796	-0.240722	0.749212	-1.169507	0.900488	-0.229247	-0.127902	-0.346711
3202	4.979815	-2.386359	7.710238	0.122698	0.401082	0.812197	-0.218654	0.745464	-1.174727	0.907542	-0.226333	-0.117780	-0.333570
3203	5.197658	-2.142101	7.638055	0.073377	0.452824	0.645226	-0.197653	0.742624	-1.175734	0.913065	-0.223453	-0.107441	-0.323787
3204	4.538743	-2.066612	8.185324	-0.125010	0.454223	0.591696	-0.174266	0.741230	-1.174972	0.917215	-0.224068	-0.095691	-0.315204
3205	3.712194	-3.780727	8.801125	-0.222528	0.352064	0.588322	-0.154884	0.746383	-1.174761	0.920435	-0.227016	-0.085558	-0.306500
3206	-0.007808	-5.671098	9.827723	0.220545	0.173980	0.956336	-0.135752	0.746674	-1.176050	0.927413	-0.223507	-0.079355	-0.289228
3207	0.133742	-2.658206	9.231483	0.740305	-0.111633	2.470344	-0.104031	0.725836	-1.185072	0.943563	-0.214004	-0.074739	-0.241465
3208	1.772151	-3.922473	7.466777	0.116157	-0.138949	1.745654	-0.082720	0.707513	-1.195055	0.951684	-0.214985	-0.070403	-0.207659
3209	1.064207	-6.284845	9.313869	-0.267660	-0.142170	0.917140	-0.069430	0.705107	-1.195016	0.953955	-0.221961	-0.068151	-0.189891
3210	0.995508	-5.263986	10.890283	0.629846	-0.035806	-0.126180	-0.069946	0.700283	-1.197856	0.956116	-0.209921	-0.071758	-0.191382
3211	0.601879	-2.977531	8.121773	1.062072	-0.069757	1.247108	-0.063194	0.664536	-1.208901	0.964738	-0.191584	-0.071897	-0.165549
3212	2.076437	-2.742148	6.918410	0.075336	-0.026938	0.763044	-0.051437	0.642261	-1.214055	0.967371	-0.191327	-0.069709	-0.150760
3213	1.316656	-3.289801	8.420462	-0.378796	-0.046774	-0.100331	-0.051725	0.649786	-1.212196	0.965530	-0.198676	-0.069873	-0.152963
3214	1.146316	-4.360876	9.102093	-0.281829	-0.191160	0.018465	-0.055204	0.657971	-1.211490	0.964193	-0.204735	-0.072662	-0.152102
3215	0.906463	-4.020551	8.967001	-0.113525	-0.326700	0.163157	-0.059738	0.664084	-1.210973	0.963735	-0.208196	-0.077905	-0.147647
3216	2.094322	-3.809667	8.905579	-0.192229	-0.349705	0.206698	-0.067198	0.671114	-1.210932	0.962963	-0.213265	-0.083228	-0.142454
3217	2.170515	-4.184909	9.170875	-0.067628	-0.235234	0.009861	-0.073876	0.673928	-1.210991	0.962311	-0.215306	-0.087481	-0.141234
3218	1.587329	-4.234417	8.354222	0.012103	-0.209200	0.132431	-0.077584	0.670325	-1.215101	0.962362	-0.215911	-0.090985	-0.137711
3219	2.530377	-4.612969	8.386015	-0.232346	-0.138710	-0.138606	-0.083303	0.672122	-1.214440	0.960714	-0.220606	-0.093564	-0.140028
3220	2.769398	-4.326972	9.144589	-0.139132	-0.100988	-0.120473	-0.087711	0.679882	-1.212525	0.959574	-0.223349	-0.095671	-0.142057
3221	2.633972	-4.450874	8.450554	-0.001554	0.019224	-0.261558	-0.091050	0.685652	-1.210418	0.958849	-0.222942	-0.096435	-0.146985
3222	2.650106	-3.110678	8.214679	-0.025088	0.062128	-0.386065	-0.092651	0.687940	-1.210865	0.957682	-0.222517	-0.096884	-0.154740
3223	2.428051	-2.614625	8.560362	-0.273227	0.050578	-0.399275	-0.095459	0.693713	-1.209436	0.955292	-0.226872	-0.096828	-0.163007
3224	2.283468	-3.719188	9.512624	-0.414657	0.015013	-0.231916	-0.098419	0.705727	-1.205114	0.952666	-0.234293	-0.096283	-0.168119
3225	1.254944	-4.349525	9.803546	0.044498	-0.055218	-0.113982	-0.101625	0.710706	-1.199130	0.952408	-0.233431	-0.097941	-0.169813
3226	2.688027	-4.029971	8.275732	0.191658	-0.237666	0.412816	-0.102944	0.708345	-1.204844	0.954143	-0.231434	-0.101130	-0.160692
3227	4.209914	-2.902799	7.741057	0.177941	-0.169097	0.228071	-0.103723	0.702419	-1.208254	0.955349	-0.229051	-0.103859	-0.155106
3228	2.537082	-3.137074	7.556701	-0.270395	-0.128625	-0.128094	-0.108768	0.701761	-1.211178	0.953446	-0.234353	-0.106104	-0.157358
3229	2.872336	-3.985326	8.601184	-0.587449	-0.156445	0.314478	-0.109474	0.714949	-1.205364	0.951272	-0.246692	-0.105756	-0.151788
3230	3.759459	-4.182803	8.950028	-0.051550	-0.157592	0.330985	-0.108956	0.719379	-1.203614	0.951689	-0.248847	-0.107015	-0.144607
3231	4.068787	-3.813188	7.945784	0.090046	-0.066187	0.134805	-0.108426	0.719479	-1.202405	0.952377	-0.247602	-0.107936	-0.141497
3232	2.589320	-3.543913	7.715422	-0.080370	0.073483	0.105425	-0.106301	0.720018	-1.203624	0.952432	-0.249172	-0.105797	-0.139978
3233	2.664375	-4.756173	8.475453	-0.418393	0.028081	0.387880	-0.100063	0.722073	-1.201746	0.951428	-0.257857	-0.102224	-0.133585
3234	2.882675	-6.793553	9.479585	-0.111816	-0.010629	0.225051	-0.095707	0.730821	-1.196671	0.951440	-0.260474	-0.101016	-0.129275
3235	0.957532	-4.398709	8.933078	0.795527	-0.067745	0.072270	-0.094870	0.718363	-1.203943	0.955516	-0.245639	-0.103985	-0.125847
3236	1.001641	-3.684409	7.463168	0.341865	-0.184615	0.327363	-0.092707	0.706690	-1.210129	0.957530	-0.240309	-0.106657	-0.118375
3237	1.778854	-4.495539	8.265788	-0.317822	-0.132592	0.301600	-0.094431	0.705318	-1.209615	0.956409	-0.247352	-0.106945	-0.112523
3238	1.678246	-5.545935	8.906078	-0.083766	-0.116411	0.302488	-0.094163	0.704271	-1.206960	0.956433	-0.249848	-0.107564	-0.106025
3239	1.683146	-4.895352	8.429545	0.050789	-0.067779	0.395149	-0.091098	0.701738	-1.209499	0.957366	-0.249902	-0.106889	-0.097844
3240	1.818990	-4.424404	8.379613	-0.014014	-0.041841	0.331410	-0.089362	0.698619	-1.209619	0.957839	-0.250966	-0.106032	-0.091201
3241	1.954219	-5.106463	8.523701	-0.110260	-0.030545	0.129605	-0.087789	0.705687	-1.207930	0.957472	-0.253453	-0.105634	-0.088600
3242	1.936665	-4.939280	8.625403	0.036770	0.020489	0.057893	-0.086595	0.706059	-1.206990	0.957801	-0.252854	-0.105021	-0.087479
3243	1.908361	-4.541732	8.313437	0.074313	0.106114	-0.120029	-0.085513	0.700580	-1.213504	0.958209	-0.251038	-0.103568	-0.089943
3244	1.554839	-4.538425	8.422915	-0.013815	0.154565	-0.384260	-0.084584	0.700712	-1.214049	0.957739	-0.250234	-0.102529	-0.098016
3245	1.578764	-4.741877	8.574420	-0.178247	0.178835	-0.558784	-0.088453	0.705751	-1.210074	0.956082	-0.252183	-0.101344	-0.109728
3246	1.131599	-4.572719	9.238202	0.093261	0.122889	-0.289455	-0.090869	0.713399	-1.205225	0.956140	-0.249562	-0.100654	-0.115694
3247	2.170125	-5.216618	8.668357	0.400776	0.075700	-0.251850	-0.091108	0.704947	-1.208992	0.957713	-0.241256	-0.101137	-0.119803
3248	2.174550	-3.973783	7.946640	0.300074	0.259707	-0.392476	-0.091219	0.698032	-1.212712	0.958673	-0.234107	-0.098756	-0.128011
3249	2.726701	-3.468655	7.187119	0.025450	0.241045	-0.018731	-0.088679	0.692803	-1.213178	0.959252	-0.233015	-0.094067	-0.129196
3250	3.831288	-2.958110	8.738398	-0.387484	0.170544	-0.144549	-0.083911	0.697212	-1.208650	0.957367	-0.239738	-0.090495	-0.133360
3251	3.584765	-5.370371	10.585587	-0.380284	0.179089	-0.379527	-0.082757	0.710455	-1.200971	0.954828	-0.245865	-0.087727	-0.141979
3252	2.029404	-4.791830	9.763249	0.550632	0.102910	-0.436875	-0.085543	0.709119	-1.200982	0.956334	-0.234315	-0.089402	-0.150099
3253	1.905333	-2.930152	6.794393	0.588758	-0.052645	-0.032821	-0.088032	0.697444	-1.202403	0.958874	-0.223144	-0.092173	-0.149240
3254	3.179752	-2.295394	6.125860	-0.226200	0.143645	-0.048556	-0.085767	0.695464	-1.203839	0.957955	-0.226989	-0.088947	-0.151281
3255	2.027129	-4.073443	8.977886	-0.169146	0.288652	-0.140903	-0.079680	0.703050	-1.198686	0.957283	-0.229096	-0.083436	-0.155444
3256	2.259232	-3.991518	9.326187	-0.159353	0.155389	0.074811	-0.076198	0.694393	-1.203311	0.957050	-0.231798	-0.079654	-0.154858
3257	3.378223	-6.376763	9.421843	-0.225209	-0.048645	0.250850	-0.074235	0.703785	-1.199533	0.956702	-0.236701	-0.078642	-0.150029
3258	2.096559	-3.984848	8.502759	0.789266	-0.102256	0.030221	-0.073555	0.698948	-1.203061	0.960175	-0.221985	-0.082715	-0.148140
3259	0.974670	-2.820744	7.448604	0.190623	-0.235459	0.318577	-0.073507	0.684008	-1.211211	0.961566	-0.219557	-0.086280	-0.140501
3260	2.284038	-4.792141	9.053774	-0.360063	-0.306715	0.570764	-0.075641	0.686581	-1.211374	0.960977	-0.228307	-0.088701	-0.128578
3261	2.384384	-3.984416	9.098900	0.298470	-0.280409	0.380212	-0.078930	0.675929	-1.213830	0.962783	-0.223978	-0.093015	-0.119292
3262	2.596595	-3.441843	7.594524	-0.143094	-0.205500	0.147645	-0.082630	0.669801	-1.217752	0.962104	-0.227506	-0.095997	-0.115677
3263	3.506483	-4.221271	9.939063	-0.368062	0.146781	0.067634	-0.079890	0.685990	-1.211882	0.960853	-0.234384	-0.091962	-0.115626
3264	1.959838	-4.045497	9.331850	0.337192	0.228777	-0.206884	-0.075366	0.683648	-1.212009	0.962292	-0.227036	-0.089242	-0.120350
3265	1.398548	-3.448972	8.019964	0.175835	0.178030	-0.405618	-0.074283	0.676934	-1.213448	0.962417	-0.222472	-0.087996	-0.128518
3266	2.153450	-3.881838	8.751650	-0.116104	0.199050	-0.525915	-0.074562	0.681379	-1.211553	0.960820	-0.223283	-0.086187	-0.139790
3267	2.216379	-4.324885	8.997625	0.076637	0.243622	-0.320805	-0.075367	0.683605	-1.210126	0.960682	-0.220558	-0.083068	-0.146776
3268	2.267079	-4.064310	8.282331	0.133241	0.200799	-0.188294	-0.072044	0.683055	-1.207759	0.960983	-0.217138	-0.080368	-0.151343
3269	2.062161	-3.723316	8.470846	0.085835	0.176789	-0.204483	-0.067653	0.680686	-1.206540	0.961031	-0.214624	-0.078044	-0.155770
3270	1.915299	-3.638586	8.542725	0.082374	0.074972	-0.295295	-0.068584	0.681011	-1.207595	0.960534	-0.212376	-0.078097	-0.161778
3271	1.870165	-3.785036	8.672423	-0.031213	-0.038272	-0.105401	-0.070173	0.679259	-1.208979	0.960027	-0.212938	-0.079098	-0.163553
3272	2.666312	-4.071573	8.809738	-0.139526	-0.093093	0.098848	-0.072041	0.682261	-1.209804	0.959605	-0.216094	-0.080022	-0.161425
3273	2.957026	-4.328471	8.695432	-0.035111	-0.003830	0.013057	-0.073116	0.686174	-1.208320	0.959504	-0.216839	-0.079886	-0.161092
3274	1.965708	-3.482310	8.610489	-0.005348	0.040700	0.018040	-0.072051	0.684972	-1.205814	0.959583	-0.216870	-0.078991	-0.161025
3275	2.125347	-3.911463	8.873770	-0.072285	-0.022027	0.087247	-0.071120	0.684817	-1.206098	0.959530	-0.218493	-0.078759	-0.159248
3276	2.421491	-4.148810	9.067580	0.073431	-0.022722	0.022218	-0.070456	0.685106	-1.207174	0.959869	-0.217218	-0.079319	-0.158670
3277	2.125766	-3.729428	8.622079	0.181978	0.003446	0.006871	-0.072304	0.680950	-1.207285	0.960696	-0.213754	-0.079764	-0.158147
3278	2.087696	-3.528648	8.578477	0.074384	-0.004890	0.091353	-0.071632	0.678071	-1.204558	0.961252	-0.212526	-0.079659	-0.156467
3279	2.228374	-3.744540	8.789019	-0.063352	0.018613	0.029159	-0.070438	0.678455	-1.204156	0.961118	-0.213756	-0.078948	-0.155976
3280	2.271021	-3.836020	8.670667	-0.066168	0.035130	-0.064460	-0.070570	0.678309	-1.203756	0.960680	-0.214839	-0.078343	-0.157480
3281	2.187620	-3.883638	8.817701	-0.107883	0.039748	-0.085762	-0.069786	0.682821	-1.205909	0.960018	-0.216682	-0.077585	-0.159361
3282	2.108752	-3.790382	8.987884	-0.024114	0.039649	-0.089027	-0.068862	0.684717	-1.203974	0.959672	-0.216908	-0.077120	-0.161347
3283	2.215716	-3.822435	8.892720	0.126188	0.015299	-0.059557	-0.068592	0.683655	-1.206838	0.960061	-0.214366	-0.077471	-0.162259
3284	2.152313	-3.585718	8.727718	0.119733	0.026658	-0.017944	-0.067257	0.681709	-1.208800	0.960505	-0.211996	-0.077370	-0.162791
3285	2.016401	-3.816359	8.739730	0.098566	0.014460	-0.035731	-0.068843	0.679265	-1.210609	0.960842	-0.210019	-0.077544	-0.163285
3286	2.144825	-3.687799	8.781213	0.058325	0.010010	-0.012934	-0.068565	0.674890	-1.209407	0.961024	-0.208882	-0.077563	-0.163659
3287	2.264740	-3.860391	8.829521	0.046737	0.040066	-0.045510	-0.069623	0.673098	-1.209586	0.961144	-0.207808	-0.077122	-0.164530
3288	1.951946	-3.734990	8.794907	0.058346	0.025838	-0.078211	-0.067896	0.673549	-1.212688	0.961129	-0.206518	-0.077105	-0.166240
3289	1.989045	-3.651786	8.790604	-0.030301	0.012398	0.003633	-0.067767	0.674772	-1.211169	0.961049	-0.207093	-0.076729	-0.166164
3290	2.147686	-3.818818	8.859314	0.043550	0.020160	0.003001	-0.068697	0.674772	-1.210217	0.961232	-0.206231	-0.076438	-0.166311
3291	2.197589	-3.672285	8.705690	0.037616	0.005451	0.020556	-0.067361	0.672253	-1.211658	0.961475	-0.205557	-0.076356	-0.165779
3292	2.294611	-3.665662	8.776014	0.019106	0.019003	0.041779	-0.065761	0.670538	-1.211732	0.961696	-0.205222	-0.075862	-0.165137
3293	2.138362	-3.605383	8.790021	-0.002114	0.029790	0.029436	-0.064040	0.672747	-1.212085	0.961837	-0.205249	-0.075155	-0.164601
3294	2.041098	-3.587728	8.796532	-0.029995	0.016339	0.060226	-0.062581	0.673404	-1.211677	0.961906	-0.205896	-0.074467	-0.163703
3295	1.983686	-3.603319	8.934495	-0.035623	0.036396	0.038245	-0.062053	0.674509	-1.211513	0.961947	-0.206554	-0.073483	-0.163075
3296	1.907624	-3.551293	8.965466	-0.017817	0.024911	0.077140	-0.061253	0.673182	-1.209411	0.962134	-0.206960	-0.072604	-0.161846
3297	1.861641	-3.547268	9.009758	0.024880	0.008871	0.093094	-0.059655	0.672334	-1.210668	0.962563	-0.206608	-0.072111	-0.159956
3298	1.857637	-3.591035	9.000338	0.076444	-0.009096	0.046287	-0.059256	0.672008	-1.209068	0.962968	-0.205272	-0.072293	-0.159153
3299	1.952044	-3.487386	8.855624	0.068056	-0.027970	0.087670	-0.058715	0.668835	-1.211733	0.963499	-0.204186	-0.072667	-0.157152
3300	2.072234	-3.674539	8.899237	0.038394	-0.021100	0.087602	-0.058719	0.670077	-1.210886	0.963856	-0.203679	-0.072792	-0.155556
3301	1.934287	-3.448871	8.847568	0.065520	-0.021696	0.048806	-0.060032	0.665583	-1.215187	0.964258	-0.202559	-0.073197	-0.154334
3302	1.817140	-3.412162	8.817219	-0.025696	-0.074948	0.085335	-0.059893	0.663475	-1.214987	0.964288	-0.203438	-0.074206	-0.152498
3303	2.063684	-3.732952	8.892194	-0.068800	-0.066361	0.083444	-0.061226	0.664731	-1.213451	0.964177	-0.205094	-0.074917	-0.150623
3304	2.076267	-3.756999	8.887947	0.006632	-0.039322	0.094461	-0.061759	0.665467	-1.214498	0.964401	-0.205258	-0.075283	-0.148768
3305	1.984939	-3.685842	8.809991	-0.007747	-0.035894	0.094457	-0.061090	0.663943	-1.215900	0.964609	-0.205665	-0.075547	-0.146714
3306	1.951111	-3.671879	8.929198	0.009257	-0.034060	0.098062	-0.061489	0.663763	-1.213748	0.964855	-0.205766	-0.075803	-0.144807
3307	2.054429	-3.767112	8.815143	0.046862	-0.041065	0.070713	-0.060956	0.663356	-1.214844	0.965202	-0.205099	-0.076423	-0.143106
3308	2.218056	-3.715600	8.774042	0.013504	-0.017484	0.076910	-0.062538	0.658983	-1.211869	0.965420	-0.205041	-0.076453	-0.141693
3309	2.094468	-3.703269	8.851995	-0.010032	-0.009897	0.049503	-0.060816	0.660642	-1.212644	0.965514	-0.205355	-0.076407	-0.140622
3310	1.893382	-3.702061	8.874700	-0.009546	-0.022738	0.029133	-0.060416	0.660359	-1.212927	0.965494	-0.205682	-0.076671	-0.140135
3311	1.992123	-3.666282	8.906344	0.006042	-0.041749	0.048486	-0.062002	0.657965	-1.216888	0.965601	-0.205772	-0.077285	-0.138926
3312	2.105988	-3.664216	8.909822	0.014647	-0.032400	-0.002729	-0.063600	0.659087	-1.215353	0.965575	-0.205609	-0.077933	-0.138982
3313	2.140795	-3.721851	8.824673	0.031783	-0.003955	-0.032556	-0.062666	0.658153	-1.218355	0.965618	-0.204973	-0.078229	-0.139458
3314	2.094779	-3.601315	8.827166	0.013306	0.006076	-0.013094	-0.062929	0.657326	-1.218648	0.965615	-0.204715	-0.078170	-0.139889
3315	2.001594	-3.539889	8.867169	0.013774	0.007343	-0.064345	-0.063062	0.657347	-1.219453	0.965512	-0.204338	-0.078331	-0.141055
3316	2.217712	-3.681611	8.879683	-0.007293	0.008608	-0.050299	-0.065455	0.657647	-1.217935	0.965314	-0.204417	-0.078306	-0.142304
3317	2.084211	-3.674326	8.856277	0.029350	0.058136	-0.099346	-0.065985	0.657087	-1.217409	0.965248	-0.203543	-0.077681	-0.144334
3318	2.057471	-3.662669	8.903508	0.032164	0.052956	-0.104671	-0.066256	0.658569	-1.214532	0.965094	-0.202658	-0.077105	-0.146892
3319	2.018900	-3.670650	8.916827	0.070383	0.052779	-0.120457	-0.063996	0.658101	-1.214707	0.965111	-0.200974	-0.076788	-0.149242
3320	1.811540	-3.485078	8.884994	0.041554	0.046301	-0.120550	-0.065986	0.656865	-1.213782	0.964924	-0.199900	-0.076433	-0.152053
3321	2.023692	-3.670565	8.900124	0.037021	0.057803	-0.083399	-0.064920	0.656385	-1.218386	0.964914	-0.198898	-0.075763	-0.153752
3322	1.934076	-3.538675	8.980625	0.064461	0.048711	-0.101924	-0.064385	0.655095	-1.217625	0.964873	-0.197396	-0.075369	-0.156125
3323	1.882837	-3.420676	8.848184	0.041979	0.023793	-0.072970	-0.063319	0.654572	-1.220347	0.964857	-0.196414	-0.075322	-0.157476
3324	2.102992	-3.508912	8.942257	-0.004697	0.029787	-0.043066	-0.062924	0.655366	-1.218711	0.964696	-0.196391	-0.074849	-0.158715
3325	2.005274	-3.466990	8.958199	0.029175	0.032368	-0.064142	-0.063720	0.655129	-1.219786	0.964666	-0.195642	-0.074565	-0.159950
3326	1.945442	-3.390404	8.912458	0.012044	0.025939	-0.097821	-0.063452	0.654247	-1.218202	0.964382	-0.195226	-0.074432	-0.162217
3327	1.948964	-3.439289	8.946803	-0.011030	0.006719	-0.044890	-0.063744	0.654234	-1.217620	0.964216	-0.195361	-0.074435	-0.163037
3328	2.121673	-3.474996	8.928302	-0.016376	-0.002117	-0.048536	-0.064014	0.655479	-1.216634	0.963940	-0.195654	-0.074564	-0.164252
3329	2.112489	-3.499436	8.935426	0.019788	0.003650	-0.053687	-0.064681	0.656483	-1.216998	0.963858	-0.195194	-0.074769	-0.165188
3330	2.107356	-3.487393	8.920735	0.031732	-0.004878	-0.064312	-0.064949	0.657040	-1.216573	0.963692	-0.194554	-0.075150	-0.166729
3331	2.095997	-3.407497	8.898121	0.013741	0.017997	-0.060686	-0.066537	0.655190	-1.219845	0.963580	-0.194155	-0.075089	-0.167868
3332	2.024011	-3.442787	8.900992	-0.006971	0.014262	-0.060758	-0.066802	0.654745	-1.218510	0.963322	-0.194192	-0.074984	-0.169347
3333	2.061100	-3.471237	8.955299	-0.004349	0.007190	-0.025440	-0.066534	0.654347	-1.219738	0.963239	-0.194233	-0.074933	-0.169791
3334	2.070379	-3.456508	8.916961	-0.008029	0.009739	-0.021901	-0.066538	0.655463	-1.219567	0.963095	-0.194366	-0.074755	-0.170532
3335	1.976183	-3.458208	9.005550	0.011149	-0.001298	-0.000675	-0.067069	0.654830	-1.215812	0.963144	-0.194177	-0.074822	-0.170442
3336	2.042846	-3.410886	8.927807	0.014655	-0.011977	0.001022	-0.067338	0.656601	-1.219522	0.963122	-0.193986	-0.075037	-0.170690
3337	2.042621	-3.393894	8.963777	0.007627	-0.004791	-0.004261	-0.068398	0.655353	-1.219011	0.963140	-0.193870	-0.075173	-0.170661
3338	2.075388	-3.339900	8.937898	-0.008527	-0.015505	-0.007925	-0.066803	0.655509	-1.221313	0.963009	-0.194117	-0.075431	-0.171004
3339	2.179505	-3.454524	8.953993	0.012893	-0.003092	0.001044	-0.067867	0.655801	-1.220753	0.963067	-0.193902	-0.075537	-0.170874
3340	2.065825	-3.344927	8.947270	0.020209	0.013008	-0.000578	-0.067464	0.654389	-1.220668	0.963098	-0.193517	-0.075296	-0.171241
3341	2.091580	-3.422137	8.941422	0.015093	0.001715	-0.013045	-0.067198	0.654069	-1.219200	0.963124	-0.193220	-0.075373	-0.171399
3342	2.129368	-3.489416	8.971973	0.038528	0.020539	-0.011089	-0.066136	0.654478	-1.219738	0.963190	-0.192445	-0.075079	-0.172029
3343	2.080514	-3.351942	8.950181	0.046456	0.021282	-0.038461	-0.066796	0.653263	-1.221116	0.963275	-0.191441	-0.074987	-0.172707
3344	2.055835	-3.330544	8.944448	0.024526	0.015478	-0.027069	-0.067194	0.653005	-1.221658	0.963223	-0.190928	-0.074806	-0.173643
3345	2.042839	-3.398741	9.002333	0.006145	0.014085	-0.012986	-0.067461	0.653278	-1.221107	0.963231	-0.190764	-0.074615	-0.173863
3346	2.040336	-3.287135	8.914761	0.022673	0.034888	-0.021644	-0.066518	0.649064	-1.221522	0.963234	-0.190220	-0.074051	-0.174681
3347	1.967705	-3.278735	8.989493	-0.006682	0.021734	-0.003241	-0.067050	0.649204	-1.220973	0.963239	-0.190286	-0.073630	-0.174760
3348	2.075257	-3.325332	8.988332	0.005514	0.022302	-0.021786	-0.065991	0.650933	-1.224161	0.963146	-0.190121	-0.073238	-0.175614
3349	1.976496	-3.237312	8.965381	0.009637	0.006933	-0.010360	-0.067059	0.652789	-1.224628	0.963167	-0.189910	-0.073187	-0.175749
3350	2.011522	-3.287649	8.995720	-0.022104	0.009154	0.032869	-0.065461	0.651335	-1.223885	0.963145	-0.190400	-0.072748	-0.175520
3351	1.996847	-3.273346	9.043302	0.009156	0.010918	0.008225	-0.064135	0.652071	-1.220646	0.963236	-0.190207	-0.072547	-0.175312
3352	2.045430	-3.291892	8.963094	-0.005545	-0.005425	0.016907	-0.065196	0.651395	-1.220655	0.963190	-0.190410	-0.072496	-0.175369
3353	2.134655	-3.382509	9.019469	0.002190	0.009308	-0.000673	-0.064269	0.652205	-1.220236	0.963220	-0.190344	-0.072340	-0.175339
3354	2.048521	-3.209308	8.928867	0.030333	0.010703	0.024192	-0.065328	0.650832	-1.220403	0.963352	-0.189813	-0.072070	-0.175301
3355	2.055130	-3.286858	8.997051	-0.009275	-0.012654	0.020382	-0.065323	0.649119	-1.218976	0.963381	-0.190070	-0.072222	-0.174800
3356	2.079093	-3.281574	8.944793	-0.026040	-0.001033	-0.023804	-0.064795	0.650857	-1.222023	0.963135	-0.190588	-0.072187	-0.175603
3357	2.084162	-3.291190	8.954649	-0.013526	-0.000068	0.013372	-0.065062	0.651134	-1.221608	0.963141	-0.190871	-0.072114	-0.175294
3358	2.059976	-3.286770	8.997200	-0.026290	0.017328	-0.011307	-0.064533	0.652123	-1.222524	0.962954	-0.191350	-0.071666	-0.175978
3359	2.026880	-3.326207	9.010923	-0.010330	0.016351	-0.002414	-0.064798	0.651542	-1.221328	0.962941	-0.191488	-0.071351	-0.176031
3360	2.026406	-3.311658	8.953031	-0.020849	0.030682	-0.010311	-0.063870	0.652336	-1.220237	0.962789	-0.191820	-0.070652	-0.176777
3361	2.046960	-3.364684	8.987760	-0.018907	0.036144	-0.014693	-0.063209	0.653596	-1.220877	0.962726	-0.192035	-0.069976	-0.177155
3362	1.978533	-3.327081	9.043145	0.009567	0.039571	-0.035788	-0.063209	0.653422	-1.219402	0.962599	-0.191717	-0.069298	-0.178451
3363	2.010922	-3.268248	8.928158	-0.011412	0.028509	-0.027091	-0.061880	0.653097	-1.218754	0.962510	-0.191792	-0.068844	-0.179027
3364	1.993977	-3.375351	9.024727	-0.029274	0.027602	-0.032451	-0.062946	0.654229	-1.218167	0.962236	-0.192264	-0.068255	-0.180214
3365	1.983177	-3.324575	8.995129	-0.004076	0.027812	-0.032370	-0.061882	0.653629	-1.217526	0.962154	-0.192192	-0.067862	-0.180878
3366	1.968663	-3.317550	9.047585	-0.009447	0.034879	-0.032340	-0.063210	0.653370	-1.217115	0.961959	-0.192257	-0.067199	-0.182088
3367	2.051912	-3.364591	9.021609	0.015714	0.031517	-0.031414	-0.062545	0.653361	-1.217392	0.961960	-0.191788	-0.066807	-0.182722
3368	1.910090	-3.308912	8.971105	0.026818	0.051354	-0.039179	-0.060152	0.653067	-1.219179	0.961884	-0.191091	-0.065971	-0.184153
3369	1.895742	-3.314023	8.999587	-0.000758	0.038195	-0.019897	-0.059891	0.654741	-1.219129	0.961871	-0.190926	-0.065344	-0.184610
3370	1.926201	-3.374150	9.056336	-0.004785	0.037771	-0.004005	-0.060555	0.654317	-1.218327	0.961773	-0.190935	-0.064508	-0.185405
3371	1.730645	-3.292741	9.035280	0.018810	0.023972	-0.013704	-0.059356	0.653286	-1.217297	0.961841	-0.190451	-0.064197	-0.185660
3372	1.808775	-3.320451	9.045107	0.015036	0.022015	-0.007556	-0.058026	0.652671	-1.216255	0.961793	-0.190127	-0.063762	-0.186385
3373	1.882444	-3.377378	8.992435	-0.000052	0.014167	0.017088	-0.058292	0.653110	-1.216776	0.961891	-0.190083	-0.063448	-0.186033
3374	1.887316	-3.374860	9.016637	0.027109	0.009237	0.010068	-0.056432	0.652739	-1.214656	0.961930	-0.189599	-0.063228	-0.186401
3375	1.847597	-3.324603	9.034295	0.013008	0.023560	0.001281	-0.056830	0.652769	-1.215592	0.962030	-0.189249	-0.062840	-0.186371
3376	1.895650	-3.306741	9.016378	0.033524	0.036793	-0.023336	-0.057226	0.652282	-1.218430	0.962001	-0.188497	-0.062242	-0.187479
3377	1.858484	-3.385091	9.030272	0.017132	0.034699	-0.016317	-0.056425	0.650992	-1.217942	0.962063	-0.188006	-0.061722	-0.187826
3378	1.930479	-3.357088	8.984129	0.017276	0.066708	-0.016127	-0.055493	0.650427	-1.218644	0.962034	-0.187461	-0.060461	-0.188925
3379	1.951990	-3.461075	9.000015	0.023872	0.079428	-0.024867	-0.053365	0.649794	-1.217612	0.962137	-0.186671	-0.059143	-0.189601
3380	1.897768	-3.401364	9.089368	0.054382	0.078671	-0.055711	-0.052034	0.648909	-1.216983	0.962066	-0.185328	-0.057906	-0.191649
3381	1.840752	-3.227633	9.014097	0.078677	0.073559	-0.056545	-0.050970	0.648611	-1.217274	0.962234	-0.183470	-0.057032	-0.192849
3382	1.727559	-3.144730	8.993149	0.009562	0.050121	-0.067499	-0.049372	0.647455	-1.217329	0.961915	-0.183080	-0.056223	-0.195040
3383	1.713250	-3.137695	9.110601	-0.031435	0.035994	-0.085399	-0.047651	0.649619	-1.215665	0.961519	-0.183445	-0.055749	-0.196779
3384	1.590602	-3.067100	9.087049	-0.024339	0.012932	-0.085500	-0.048048	0.649089	-1.216619	0.961001	-0.183817	-0.055633	-0.198979
3385	1.777098	-3.301600	9.108983	-0.025406	-0.005765	-0.048523	-0.049650	0.651502	-1.216389	0.960723	-0.184267	-0.055846	-0.199845
3386	1.668740	-3.216180	9.100200	0.031746	-0.019867	-0.034269	-0.050446	0.651088	-1.215854	0.960546	-0.183757	-0.056369	-0.201016
3387	1.732138	-3.125223	9.031655	-0.020448	-0.000714	0.036401	-0.051240	0.649980	-1.215611	0.960633	-0.184182	-0.056186	-0.200260
3388	1.710996	-3.259100	9.164402	-0.006629	-0.006551	-0.010443	-0.051244	0.650948	-1.215042	0.960450	-0.184376	-0.056235	-0.200947
3389	1.636232	-3.163366	9.115653	0.020037	-0.022575	-0.000723	-0.051766	0.648181	-1.216067	0.960514	-0.184065	-0.056764	-0.200774
3390	1.815924	-3.208672	8.945795	-0.058851	0.003709	0.060166	-0.051903	0.649596	-1.216558	0.960457	-0.185293	-0.056167	-0.200086
3391	1.900462	-3.532393	9.114510	-0.050172	0.022027	0.041735	-0.050714	0.651785	-1.215425	0.960477	-0.186211	-0.055404	-0.199347
3392	1.848264	-3.368291	8.969655	0.042968	0.048000	0.029825	-0.049117	0.650896	-1.214934	0.960677	-0.185285	-0.054431	-0.199516
3393	1.945737	-3.509735	9.014632	0.069637	0.080627	0.014187	-0.047255	0.650468	-1.216450	0.961088	-0.183652	-0.053129	-0.199399
3394	1.547346	-3.082448	9.105094	0.037800	0.019846	0.015534	-0.047510	0.647151	-1.218168	0.961168	-0.182921	-0.052723	-0.199790
3395	1.629225	-3.292141	9.152514	0.000813	-0.046785	0.108694	-0.047506	0.645428	-1.216339	0.961566	-0.183212	-0.053243	-0.197456
3396	1.834626	-3.281145	9.038383	0.184868	-0.092393	0.218562	-0.046697	0.641655	-1.217546	0.962833	-0.180317	-0.054812	-0.193477
3397	1.897447	-2.930473	8.893244	0.006340	-0.058993	0.101493	-0.047218	0.638174	-1.217920	0.963193	-0.180537	-0.055635	-0.191234
3398	1.798743	-3.403151	9.182624	-0.028324	-0.038478	0.122767	-0.048681	0.638770	-1.218019	0.963420	-0.181414	-0.055746	-0.189219
3399	1.552151	-3.276521	9.400362	0.180364	-0.077430	0.186870	-0.046811	0.635371	-1.218284	0.964691	-0.178445	-0.057262	-0.185065
3400	1.528361	-2.869186	9.045134	0.165262	-0.124039	0.340351	-0.048641	0.625667	-1.220862	0.966203	-0.176176	-0.058900	-0.178732
3401	1.593269	-3.416580	9.258259	0.124154	-0.127558	0.396784	-0.050224	0.622125	-1.223650	0.967883	-0.174697	-0.060417	-0.170389
3402	1.516366	-3.233511	9.083619	0.203998	-0.151088	0.368607	-0.051523	0.612417	-1.226638	0.969487	-0.171778	-0.062608	-0.163301
3403	1.822022	-3.024075	8.973475	0.130551	-0.147705	0.423138	-0.050039	0.604992	-1.228104	0.971100	-0.170261	-0.064448	-0.154347
3404	1.860206	-2.984536	9.036930	0.034116	-0.123120	0.331037	-0.051886	0.600756	-1.230911	0.971978	-0.170455	-0.065741	-0.147928
3405	2.055768	-3.070803	9.029140	-0.008086	-0.078384	0.233903	-0.050678	0.596810	-1.231051	0.972533	-0.171163	-0.066466	-0.143057
3406	2.111618	-3.183868	9.118360	0.026423	-0.046143	0.092755	-0.051874	0.596520	-1.229431	0.972744	-0.170962	-0.067038	-0.141584
3407	2.093647	-3.023994	9.041984	0.007206	-0.008690	0.009830	-0.051335	0.594299	-1.230854	0.972787	-0.170879	-0.067243	-0.141296
3408	2.021480	-3.161231	9.110609	-0.006805	0.036585	-0.064167	-0.052404	0.595981	-1.229846	0.972534	-0.170887	-0.066631	-0.143299
3409	1.861120	-3.011209	9.157511	0.046034	0.045590	-0.086902	-0.050806	0.594972	-1.230166	0.972501	-0.169767	-0.066235	-0.145029
3410	1.917706	-3.167958	9.203756	0.097120	0.051967	-0.111462	-0.050002	0.592689	-1.229171	0.972436	-0.167661	-0.065744	-0.148106
3411	1.850078	-2.948299	9.127813	0.126429	0.059874	-0.061804	-0.050527	0.590133	-1.227093	0.972750	-0.164968	-0.065230	-0.149291
3412	1.802937	-2.776812	9.096189	0.062891	0.039367	-0.045332	-0.049725	0.588690	-1.226071	0.972715	-0.163657	-0.064645	-0.151208
3413	1.885426	-2.906398	9.075627	0.019290	0.036855	-0.030468	-0.046543	0.590452	-1.220532	0.972732	-0.163152	-0.064165	-0.151844
3414	1.784164	-2.815997	9.042953	-0.039220	0.065505	-0.058740	-0.043489	0.590863	-1.217054	0.972395	-0.163707	-0.062857	-0.153937
3415	1.748991	-2.947682	9.350967	-0.021197	0.075382	-0.092209	-0.043625	0.591362	-1.214209	0.972134	-0.163789	-0.061708	-0.155951
3416	1.747872	-3.212343	8.859489	0.019077	0.059409	-0.152279	-0.043493	0.591751	-1.212987	0.971679	-0.163107	-0.061013	-0.159726
3417	1.317434	-2.678777	9.448827	-0.085908	0.021841	-0.071455	-0.041909	0.594898	-1.211289	0.971197	-0.164639	-0.060614	-0.161236
3418	1.769981	-2.806526	9.215753	0.048440	0.004006	0.085245	-0.041774	0.594024	-1.209972	0.971521	-0.163852	-0.060311	-0.160192
3419	1.716067	-2.807525	9.019137	-0.075976	0.011372	-0.039736	-0.042301	0.592630	-1.209741	0.971160	-0.165256	-0.060050	-0.161036
3420	1.766832	-3.131854	9.232553	-0.032975	-0.002502	0.032801	-0.044434	0.594888	-1.208298	0.971074	-0.165993	-0.059816	-0.160881
3421	1.372840	-3.080759	9.106947	0.023292	-0.015803	0.013530	-0.044430	0.593482	-1.208074	0.971178	-0.165631	-0.060214	-0.160483
3422	1.812871	-3.004790	9.266705	0.079195	-0.057245	0.271488	-0.045348	0.589334	-1.209542	0.972129	-0.164659	-0.060590	-0.155505
3423	2.005015	-2.952779	9.050762	0.058200	-0.000631	-0.011160	-0.044679	0.587944	-1.210672	0.972283	-0.163544	-0.060897	-0.155599
3424	1.551632	-2.805641	9.141649	0.014816	0.024323	-0.101221	-0.043615	0.587655	-1.211366	0.971954	-0.163112	-0.060723	-0.158156
3425	1.546425	-2.776599	9.211074	0.007407	0.002103	0.003817	-0.044277	0.586802	-1.210174	0.971995	-0.162982	-0.060761	-0.158023
3426	1.759826	-3.027606	9.207480	-0.024595	-0.013624	0.053972	-0.044146	0.587365	-1.210427	0.971985	-0.163622	-0.060700	-0.157446
3427	1.775562	-2.850123	9.172927	0.016249	-0.017432	0.006326	-0.044144	0.587110	-1.211512	0.972037	-0.163388	-0.061143	-0.157192
3428	1.693828	-2.875875	9.218753	0.001394	0.006805	0.027670	-0.044009	0.585929	-1.208994	0.972054	-0.163426	-0.060852	-0.157163
3429	1.630584	-2.867315	9.197492	-0.001516	-0.010188	0.066466	-0.044545	0.587356	-1.209615	0.972247	-0.163583	-0.060900	-0.155782
3430	1.647748	-2.993225	9.232667	-0.001331	-0.006477	0.060302	-0.042810	0.585059	-1.208901	0.972342	-0.163755	-0.060754	-0.155064
3431	1.767746	-2.937647	9.214267	0.019654	0.001891	0.017073	-0.042944	0.585665	-1.210765	0.972463	-0.163405	-0.060794	-0.154658
3432	1.693941	-2.880727	9.223607	0.023634	-0.007465	0.001126	-0.044533	0.583766	-1.211884	0.972447	-0.163025	-0.060931	-0.155104
3433	1.699491	-2.924325	9.171152	0.033079	0.005466	0.020690	-0.043337	0.583592	-1.211634	0.972627	-0.162406	-0.060933	-0.154622
3434	1.748608	-2.957418	9.168095	-0.006628	0.012948	-0.007686	-0.043603	0.583568	-1.210286	0.972507	-0.162542	-0.060605	-0.155364
3435	1.655802	-2.920263	9.174595	0.013753	0.006570	-0.030631	-0.043336	0.583306	-1.211374	0.972465	-0.162236	-0.060692	-0.155909
3436	1.592343	-2.897140	9.177287	-0.029408	0.014205	-0.030704	-0.043606	0.584706	-1.211057	0.972209	-0.162779	-0.060353	-0.157069
3437	1.582413	-2.887612	9.162469	-0.038528	0.006986	0.006354	-0.042675	0.584356	-1.208925	0.972113	-0.163532	-0.060142	-0.156958
3438	1.711298	-2.909547	9.166589	-0.065852	0.009069	-0.014963	-0.042814	0.586477	-1.209663	0.971796	-0.164811	-0.059754	-0.157734
3439	1.546116	-2.999924	9.236820	-0.069827	0.008675	-0.000795	-0.042290	0.588832	-1.209055	0.971575	-0.166159	-0.059430	-0.157804
3440	1.766678	-3.117288	9.275764	-0.006731	-0.000372	0.027591	-0.042824	0.589666	-1.208215	0.971556	-0.166375	-0.059251	-0.157755
3441	1.758147	-2.957250	9.120246	0.027382	0.002433	-0.002344	-0.041754	0.587436	-1.209779	0.971644	-0.165857	-0.059365	-0.157722
3442	1.711011	-3.030933	9.076029	-0.016296	-0.001932	0.015188	-0.042019	0.587165	-1.209919	0.971567	-0.166243	-0.059244	-0.157829
3443	1.682480	-3.038719	9.200377	0.012936	0.002264	-0.000604	-0.040965	0.590071	-1.209435	0.971610	-0.166014	-0.059311	-0.157781
3444	1.660286	-2.910478	9.121704	-0.033363	0.012958	-0.017476	-0.041224	0.587838	-1.209503	0.971387	-0.166648	-0.058950	-0.158620
3445	1.586629	-3.091433	9.209869	-0.012744	0.021848	-0.046508	-0.041492	0.588690	-1.209742	0.971222	-0.166802	-0.058704	-0.159560
3446	1.685879	-2.973122	9.156660	0.004307	0.000764	-0.014788	-0.041495	0.589502	-1.208505	0.971108	-0.166749	-0.058680	-0.160316
3447	1.666299	-3.080281	9.185752	-0.003982	0.011084	-0.039494	-0.041498	0.590625	-1.208603	0.970979	-0.166778	-0.058647	-0.161073
3448	1.710212	-2.972677	9.191102	0.010523	-0.005506	-0.046642	-0.041896	0.590543	-1.210755	0.970779	-0.166586	-0.058877	-0.162392
3449	1.643247	-3.027302	9.126877	-0.015083	0.006281	-0.028946	-0.041631	0.590982	-1.211821	0.970641	-0.166858	-0.058866	-0.162942
3450	1.682210	-3.029017	9.176226	-0.011385	0.008181	-0.032469	-0.041371	0.592789	-1.211497	0.970429	-0.167063	-0.058714	-0.164042
3451	1.584064	-2.972543	9.148718	-0.012749	0.020959	-0.046517	-0.042435	0.593044	-1.209323	0.970257	-0.167222	-0.058480	-0.164979
3452	1.586386	-3.072013	9.255448	0.002833	0.041770	-0.019811	-0.041104	0.592144	-1.208021	0.970167	-0.167056	-0.057675	-0.165959
3453	1.506195	-2.947248	9.206313	0.023765	-0.001168	-0.002325	-0.040709	0.593446	-1.210272	0.970237	-0.166629	-0.057834	-0.165920
3454	1.551225	-3.024113	9.167356	0.001928	0.001965	0.007346	-0.040704	0.591748	-1.209519	0.970182	-0.166645	-0.057702	-0.166274
3455	1.545486	-2.975666	9.190884	-0.015131	-0.005165	0.038188	-0.039645	0.593130	-1.209756	0.970253	-0.167033	-0.057665	-0.165481
3456	1.704668	-3.055307	9.215626	0.026758	0.000079	0.020639	-0.040174	0.592126	-1.208167	0.970313	-0.166592	-0.057598	-0.165596
3457	1.554894	-2.960931	9.193468	0.018257	0.004938	0.036586	-0.040837	0.591739	-1.208979	0.970501	-0.166297	-0.057479	-0.164829
3458	1.692337	-3.050680	9.176700	-0.010740	-0.008763	0.041686	-0.039770	0.590443	-1.208494	0.970505	-0.166634	-0.057400	-0.164492
3459	1.741132	-3.069215	9.163895	-0.012938	-0.012742	0.022195	-0.039771	0.590723	-1.208485	0.970519	-0.166992	-0.057573	-0.163985
3460	1.691785	-3.021560	9.186091	0.005203	-0.011572	0.016963	-0.039770	0.590443	-1.208494	0.970493	-0.167000	-0.057684	-0.164094
3461	1.720907	-2.904518	9.171659	0.031457	-0.005942	-0.021829	-0.038311	0.591548	-1.209284	0.970518	-0.166421	-0.058023	-0.164412
3462	1.700358	-2.982982	9.070696	-0.016409	-0.010015	-0.014842	-0.040459	0.591437	-1.209220	0.970314	-0.166808	-0.058136	-0.165185
3463	1.692560	-3.041357	9.301971	-0.018687	0.013391	-0.027078	-0.039661	0.591407	-1.208691	0.970176	-0.167134	-0.057953	-0.165727
3464	1.715202	-2.972986	9.229940	0.053741	-0.005078	-0.046425	-0.039925	0.590877	-1.209782	0.970102	-0.166108	-0.058306	-0.167062
3465	1.621852	-2.926143	9.125627	0.013480	-0.007814	-0.021793	-0.041249	0.589218	-1.209416	0.970065	-0.165884	-0.058625	-0.167393
3466	1.660734	-2.930291	9.134072	-0.023272	-0.007099	-0.027217	-0.042349	0.601441	-1.209820	0.969754	-0.166396	-0.058656	-0.168670
3467	1.661692	-2.968702	9.199211	-0.016956	-0.007955	-0.029052	-0.043393	0.602304	-1.209015	0.969590	-0.166752	-0.058899	-0.169176
3468	1.621451	-2.901469	9.158957	-0.011831	-0.001087	-0.017492	-0.043935	0.605636	-1.207152	0.969378	-0.167025	-0.058842	-0.170134
3469	1.625268	-2.962079	9.217299	-0.034955	0.002517	-0.027266	-0.044202	0.605565	-1.203786	0.969173	-0.167692	-0.058809	-0.170659
3470	1.586702	-2.974917	9.201771	-0.010081	-0.008151	0.016957	-0.045533	0.606131	-1.202675	0.969085	-0.167992	-0.058789	-0.170871
3471	1.831566	-2.989900	9.142001	-0.026455	0.004012	0.059368	-0.044727	0.603868	-1.208681	0.969204	-0.168591	-0.058466	-0.169711
3472	1.652726	-3.002847	9.213635	-0.008727	0.009106	0.002913	-0.044724	0.602870	-1.207905	0.969128	-0.168777	-0.058196	-0.170056
3473	1.782959	-2.976213	9.183733	0.048173	-0.010420	0.093114	-0.044998	0.605331	-1.204996	0.969595	-0.168014	-0.058295	-0.168105
3474	1.749473	-3.020529	9.043432	-0.045777	0.013125	0.043474	-0.043938	0.606086	-1.202291	0.969483	-0.168971	-0.057634	-0.168020
3475	1.586424	-3.091444	9.144873	-0.114555	0.029997	0.128274	-0.043669	0.604969	-1.202734	0.969556	-0.171270	-0.056281	-0.165713
3476	1.740410	-3.049821	9.057817	-0.089570	0.047617	0.071851	-0.041555	0.608831	-1.202231	0.969481	-0.172969	-0.054768	-0.164888
3477	1.579393	-3.004200	9.004392	-0.168618	0.084468	0.208022	-0.038103	0.609860	-1.201700	0.969662	-0.176216	-0.051905	-0.161276
3478	1.490396	-3.369905	9.206610	-0.166700	0.038442	0.128196	-0.035188	0.612685	-1.199489	0.969492	-0.179484	-0.050152	-0.159236
3479	1.420630	-3.293506	9.083542	-0.165410	0.062862	0.219431	-0.033867	0.614836	-1.196877	0.969644	-0.182745	-0.047658	-0.155321
3480	1.498357	-3.549404	9.058972	-0.124482	0.078589	0.172798	-0.030685	0.616732	-1.191065	0.969746	-0.185110	-0.045074	-0.152625
3481	1.577085	-3.480003	9.104191	-0.077810	0.116894	0.150182	-0.024837	0.616493	-1.192621	0.970010	-0.186444	-0.042056	-0.150170
3482	1.317814	-3.484710	9.081829	-0.065730	0.120651	0.001777	-0.023516	0.618952	-1.191211	0.969821	-0.187389	-0.039465	-0.150916
3483	1.188660	-3.574443	9.054473	-0.025797	0.109767	-0.012280	-0.019000	0.619799	-1.189890	0.969766	-0.187601	-0.037338	-0.151544
3484	1.222229	-3.321389	9.005453	-0.002874	0.214936	0.057406	-0.015017	0.620494	-1.187490	0.970007	-0.187081	-0.032867	-0.151680
3485	1.325205	-3.326766	9.350451	0.022466	0.085184	0.028334	-0.010231	0.619798	-1.186356	0.970230	-0.186443	-0.031216	-0.151386
3486	1.449130	-3.392518	9.041837	0.017857	0.002478	-0.116332	-0.010898	0.620324	-1.184178	0.969867	-0.186051	-0.031575	-0.154097
3487	1.373888	-3.580760	9.349047	0.123216	-0.094213	-0.304912	-0.015940	0.618275	-1.187551	0.969302	-0.183794	-0.034974	-0.159532
3488	1.035144	-3.120844	9.349626	0.206822	-0.177432	-0.147761	-0.020452	0.616674	-1.192666	0.969334	-0.180292	-0.039500	-0.162255
3489	1.583248	-3.217756	8.876142	0.101980	-0.237156	-0.140620	-0.027219	0.613870	-1.198062	0.969042	-0.178997	-0.044997	-0.163988
3490	1.544332	-3.432060	9.011357	0.055227	-0.081968	-0.283864	-0.032105	0.603635	-1.198872	0.968188	-0.177965	-0.047763	-0.169293
3491	1.673765	-3.308305	9.341751	0.108619	0.020717	-0.210587	-0.036620	0.602618	-1.198852	0.967869	-0.175626	-0.048546	-0.173289
3492	1.602144	-3.154274	9.121759	0.126401	0.002057	-0.205331	-0.038741	0.601038	-1.201167	0.967475	-0.173025	-0.049563	-0.177760
3493	1.525770	-3.236184	8.970967	0.139368	0.021432	-0.011449	-0.036507	0.602458	-1.198814	0.967931	-0.170283	-0.049751	-0.177871
3494	1.643054	-2.899059	9.104410	0.093996	0.041569	-0.265236	-0.038627	0.600479	-1.202084	0.967214	-0.168103	-0.050087	-0.183654
3495	1.522090	-3.068771	8.863683	-0.099656	0.024859	-0.159821	-0.038370	0.603615	-1.204680	0.966308	-0.169823	-0.049847	-0.186882
3496	1.779237	-3.059235	9.011108	-0.243493	0.004569	-0.034923	-0.037579	0.606331	-1.207834	0.965338	-0.174496	-0.048975	-0.187814
3497	1.766653	-3.350719	9.323428	-0.167892	0.010424	-0.101831	-0.037606	0.615468	-1.209157	0.964367	-0.177652	-0.048577	-0.189939
3498	1.647583	-3.243667	9.128812	-0.048618	0.001224	-0.120939	-0.036292	0.620993	-1.213169	0.963687	-0.178500	-0.048768	-0.192529
3499	1.614247	-3.057379	8.957891	-0.085888	0.010351	-0.071486	-0.037496	0.623882	-1.215756	0.963107	-0.180098	-0.048573	-0.193986
3500	1.748144	-3.186014	9.107392	-0.181833	0.026654	-0.115914	-0.038707	0.628947	-1.215445	0.961997	-0.183409	-0.047763	-0.196574
3501	1.719638	-3.322457	9.194200	-0.099694	0.030168	-0.158060	-0.039517	0.632824	-1.212619	0.961026	-0.185109	-0.047456	-0.199779
3502	1.554346	-3.189530	9.106286	-0.062415	0.019363	-0.140298	-0.039524	0.635089	-1.213624	0.960214	-0.186126	-0.047333	-0.202743
3503	1.717981	-3.378330	9.083847	-0.105035	0.012565	-0.095414	-0.039404	0.639554	-1.212943	0.959440	-0.188049	-0.047105	-0.204678
3504	1.886568	-3.460239	9.002985	-0.088147	0.045995	-0.182703	-0.040740	0.641812	-1.212317	0.958368	-0.189406	-0.046533	-0.208545
3505	1.425081	-3.250121	9.227942	-0.016102	0.038778	-0.118782	-0.037830	0.646338	-1.210994	0.957842	-0.189486	-0.046253	-0.210939
3506	1.570141	-3.276647	8.953378	-0.066758	0.041533	-0.175529	-0.040228	0.648386	-1.212382	0.956831	-0.190457	-0.045808	-0.214714
3507	1.502096	-3.501198	9.008346	-0.152036	0.066623	-0.212744	-0.040777	0.654121	-1.211384	0.955383	-0.192927	-0.044758	-0.219131
3508	1.440531	-3.303249	9.180676	-0.138473	0.037658	-0.187247	-0.040261	0.658914	-1.207062	0.954021	-0.195266	-0.044137	-0.223086
3509	1.540734	-3.466494	9.184983	-0.054636	0.006002	-0.028952	-0.042001	0.662575	-1.206117	0.953686	-0.196287	-0.043943	-0.223659
3510	1.732433	-3.409648	8.858266	-0.080703	0.010176	-0.062639	-0.042008	0.665083	-1.205498	0.953038	-0.197758	-0.043592	-0.225190
3511	1.677043	-3.522296	9.023501	-0.054237	0.018762	-0.041270	-0.040159	0.668943	-1.204588	0.952656	-0.198703	-0.043206	-0.226048
3512	1.875848	-3.533258	8.983951	-0.066260	0.042225	-0.058881	-0.040955	0.668392	-1.204193	0.952117	-0.199753	-0.042306	-0.227558
3513	1.653636	-3.566416	9.006267	-0.040807	0.037235	-0.136583	-0.041629	0.671179	-1.202884	0.951362	-0.200277	-0.042012	-0.230292
3514	1.646710	-3.585963	8.991759	-0.076334	0.049870	-0.084450	-0.040569	0.672568	-1.203390	0.950661	-0.201458	-0.041019	-0.232327
3515	1.701589	-3.541272	9.002734	-0.005943	0.047994	-0.092212	-0.040849	0.677023	-1.201898	0.950249	-0.201303	-0.040503	-0.234229
3516	1.441340	-3.490162	9.023248	0.036287	0.033219	-0.092120	-0.040586	0.677854	-1.201740	0.949883	-0.200423	-0.040331	-0.236489
3517	1.529438	-3.432747	8.890724	-0.081670	-0.006678	-0.029110	-0.040985	0.678153	-1.202130	0.949418	-0.202005	-0.040227	-0.237027
3518	1.724777	-3.618535	8.951075	-0.062092	-0.013789	-0.022058	-0.039398	0.680941	-1.203136	0.949021	-0.203258	-0.040267	-0.237537
3519	1.627343	-3.712543	8.965643	-0.068500	-0.019214	0.015044	-0.040997	0.682091	-1.202811	0.948803	-0.204689	-0.040278	-0.237176
3520	1.768419	-3.753686	8.871593	-0.051067	-0.031930	0.068035	-0.040731	0.682091	-1.203084	0.948852	-0.205892	-0.040339	-0.235925
3521	1.862991	-3.749538	8.917791	-0.049407	-0.007351	0.009826	-0.040741	0.684897	-1.197069	0.948690	-0.206911	-0.040243	-0.235702
3522	1.745121	-3.686146	8.827043	-0.075081	-0.014272	-0.007071	-0.040877	0.686184	-1.198103	0.948283	-0.208427	-0.040152	-0.236020
3523	1.665555	-3.702152	8.853606	-0.073630	-0.022608	-0.029204	-0.041821	0.689683	-1.190844	0.947819	-0.209948	-0.040391	-0.236494
3524	1.838431	-3.871366	8.812047	-0.148375	-0.025937	-0.027722	-0.043957	0.692654	-1.189916	0.947003	-0.212888	-0.040272	-0.237155
3525	1.909127	-3.760843	8.875965	-0.083312	0.007525	-0.099820	-0.043695	0.694188	-1.189870	0.946174	-0.214399	-0.040201	-0.239105
3526	1.619748	-3.712692	8.861909	-0.083039	0.004214	-0.110387	-0.043975	0.699332	-1.194011	0.945281	-0.215883	-0.040196	-0.241295
3527	1.682944	-3.852341	8.807133	-0.123814	-0.003422	-0.067251	-0.044778	0.700975	-1.191526	0.944414	-0.218232	-0.039987	-0.242608
3528	1.678529	-3.881555	8.759077	-0.061402	-0.013183	-0.046780	-0.045054	0.704332	-1.191011	0.943893	-0.219442	-0.040137	-0.243516
3529	1.598927	-4.026220	8.728841	-0.127561	-0.057510	-0.003043	-0.047992	0.708733	-1.190567	0.943266	-0.222178	-0.040633	-0.243383
3530	1.532079	-4.090556	8.640622	-0.084646	-0.136892	0.129215	-0.049057	0.709171	-1.190271	0.943405	-0.224565	-0.042241	-0.240362
3531	1.707246	-4.182085	8.280819	-0.133684	-0.211992	0.201049	-0.051456	0.711255	-1.187080	0.943563	-0.228343	-0.044692	-0.235693
3532	2.136247	-4.407318	8.416034	-0.281792	-0.200450	0.188193	-0.054393	0.715518	-1.186775	0.943002	-0.234778	-0.046339	-0.231256
3533	1.883478	-4.773533	8.935773	-0.167529	-0.131508	0.099759	-0.057726	0.718985	-1.187972	0.942522	-0.238742	-0.047565	-0.228895
3534	2.002047	-4.506783	9.031273	-0.064737	-0.037312	0.209386	-0.057998	0.720917	-1.186426	0.943142	-0.240348	-0.046994	-0.224740
3535	2.195474	-4.396490	8.822150	0.090915	0.035298	-0.012491	-0.055734	0.719475	-1.186902	0.943530	-0.238571	-0.046791	-0.225045
3536	1.917534	-4.248645	8.456266	0.066866	0.099690	-0.144703	-0.056397	0.718622	-1.185710	0.943246	-0.236753	-0.045867	-0.228323
3537	1.724527	-4.298273	8.414613	-0.063525	0.110067	-0.213958	-0.055605	0.720540	-1.184580	0.942031	-0.237366	-0.044501	-0.232926
3538	1.594673	-4.557912	8.626812	-0.050525	0.112203	-0.296089	-0.056542	0.722704	-1.186385	0.940498	-0.237547	-0.043566	-0.239035
3539	1.603144	-4.516506	8.501595	-0.036506	0.104879	-0.282831	-0.057613	0.725193	-1.183870	0.939015	-0.237616	-0.042719	-0.244876
3540	1.668100	-4.629426	8.405751	-0.050036	0.093325	-0.215765	-0.058422	0.728992	-1.183739	0.937781	-0.237934	-0.041743	-0.249421
3541	1.576748	-4.684499	8.290233	-0.084027	0.105549	-0.254668	-0.058962	0.731255	-1.178005	0.936142	-0.238934	-0.040480	-0.254774
3542	1.771999	-4.778069	8.138066	-0.144563	0.128666	-0.275079	-0.060312	0.737994	-1.177235	0.934137	-0.240778	-0.038657	-0.260614
3543	1.817210	-5.126814	7.973592	-0.140761	0.116140	-0.486434	-0.062850	0.741727	-1.172508	0.930898	-0.242642	-0.037992	-0.270390
3544	1.905734	-5.164028	8.145082	-0.258321	0.158914	-0.458260	-0.066602	0.751542	-1.169053	0.927248	-0.246249	-0.035876	-0.279796
3545	1.800817	-4.893985	8.857120	-0.050939	0.166511	-0.406290	-0.068219	0.758362	-1.165450	0.924724	-0.246230	-0.034376	-0.288226
3546	1.760291	-4.627748	8.449487	0.122837	0.149593	-0.310365	-0.070351	0.760556	-1.167375	0.923614	-0.242899	-0.033844	-0.294604
3547	1.993698	-4.189012	8.395571	0.061799	0.147499	-0.317710	-0.072473	0.758940	-1.168075	0.922036	-0.240941	-0.032896	-0.301190
3548	2.144984	-3.921627	8.879601	-0.000642	0.139029	-0.139432	-0.071942	0.758360	-1.161637	0.921277	-0.240044	-0.031003	-0.304410
3549	2.385110	-3.842041	8.684179	0.105602	0.169296	-0.068230	-0.071673	0.757572	-1.164223	0.921393	-0.237265	-0.028761	-0.306452
3550	2.343116	-3.706885	8.518192	-0.018028	0.197096	-0.084346	-0.066883	0.756039	-1.163251	0.920892	-0.236362	-0.025418	-0.308942
3551	2.190832	-4.255764	9.008695	-0.210852	0.093346	-0.161601	-0.065568	0.760788	-1.163922	0.918859	-0.239807	-0.023102	-0.312499
3552	2.355380	-4.679970	9.322637	-0.027023	0.047217	-0.246217	-0.067449	0.767063	-1.160737	0.917213	-0.239913	-0.023257	-0.317209
3553	2.609916	-3.932629	8.701388	0.051272	0.069963	-0.275957	-0.068909	0.766747	-1.163827	0.915653	-0.238620	-0.023607	-0.322620
3554	2.138804	-3.208135	8.361332	0.004725	0.043995	-0.357523	-0.071968	0.767407	-1.165117	0.913377	-0.238096	-0.024548	-0.329317
3555	1.885497	-3.334066	8.693901	-0.206046	0.065959	-0.347381	-0.075970	0.772196	-1.162225	0.910059	-0.241411	-0.023660	-0.336086
3556	2.046480	-3.768009	9.352012	-0.193084	0.119677	-0.285145	-0.080777	0.778921	-1.157376	0.907263	-0.244001	-0.021576	-0.341865
3557	1.965240	-3.813168	9.431699	0.078404	0.151779	-0.268157	-0.081047	0.779986	-1.154645	0.905834	-0.241525	-0.020703	-0.347423
3558	2.021893	-3.380147	8.621408	0.160733	0.132411	-0.320194	-0.080510	0.778797	-1.158325	0.904378	-0.237579	-0.020944	-0.353863
3559	2.009600	-3.288154	8.379635	-0.042821	0.138446	-0.346427	-0.081847	0.781061	-1.157968	0.901748	-0.237279	-0.019846	-0.360769
3560	2.015048	-3.511344	8.694399	-0.134748	0.172147	-0.302295	-0.083590	0.785799	-1.155103	0.898973	-0.238364	-0.017206	-0.367061
3561	1.982459	-3.929441	8.778392	-0.041722	0.145930	-0.217277	-0.082793	0.786043	-1.154297	0.897222	-0.237996	-0.015383	-0.371638
3562	2.128833	-3.853961	8.796757	0.029136	0.141951	-0.175565	-0.083592	0.786292	-1.152125	0.896065	-0.236386	-0.013873	-0.375496
3563	1.716753	-3.608990	8.772635	0.130488	0.112468	-0.100208	-0.081998	0.786496	-1.150386	0.895970	-0.233178	-0.013387	-0.377738
3564	1.995909	-3.803005	8.464937	0.017631	0.060142	0.107700	-0.079337	0.785654	-1.153003	0.896817	-0.232462	-0.011903	-0.376217
3565	2.236133	-4.026800	8.685816	0.024015	0.038223	0.134054	-0.076676	0.784695	-1.150506	0.897956	-0.231785	-0.010862	-0.373943
3566	2.416409	-4.324533	8.640638	-0.019390	0.020787	0.105489	-0.073743	0.782188	-1.154121	0.898643	-0.232024	-0.009847	-0.372166
3567	2.647606	-4.208647	8.916446	0.102300	0.075055	0.038966	-0.070551	0.781267	-1.153783	0.899414	-0.229677	-0.009193	-0.371776
3568	2.125835	-4.324944	8.708751	0.135761	0.053228	-0.003380	-0.068287	0.779931	-1.152775	0.899975	-0.226862	-0.009236	-0.372146
3569	2.161705	-3.843684	8.528100	0.107141	-0.003278	0.114612	-0.067743	0.776060	-1.155598	0.901294	-0.225042	-0.009696	-0.370043
3570	2.036110	-3.797369	8.952349	0.044508	0.035304	-0.028543	-0.066812	0.775765	-1.155887	0.901270	-0.223996	-0.009509	-0.370739
3571	1.319854	-4.091945	8.956662	0.077383	-0.013529	0.013853	-0.066264	0.770780	-1.159016	0.901705	-0.222761	-0.010373	-0.370402
3572	1.309081	-3.728065	8.611789	0.111991	-0.076292	0.190371	-0.064255	0.765713	-1.160009	0.903578	-0.221367	-0.011726	-0.366614
3573	1.633282	-3.884861	8.223352	-0.118155	-0.146239	0.136102	-0.064390	0.766406	-1.159581	0.904000	-0.224662	-0.012983	-0.363513
3574	1.273831	-4.340379	8.928240	-0.435599	-0.133680	0.094600	-0.066008	0.773339	-1.154763	0.902720	-0.233544	-0.011850	-0.361128
3575	1.521917	-4.874683	9.676435	-0.162573	-0.012067	0.304827	-0.065495	0.779079	-1.148929	0.904131	-0.236699	-0.009498	-0.355571
3576	1.732249	-4.079584	9.171414	0.247753	0.101020	0.259030	-0.059619	0.770705	-1.156267	0.907060	-0.231568	-0.008155	-0.351499
3577	1.509340	-3.603088	8.357032	0.213766	0.084502	-0.020503	-0.054687	0.766156	-1.158355	0.907915	-0.227133	-0.008246	-0.352184
3578	1.128672	-3.593004	8.354903	-0.051278	0.066503	-0.175196	-0.054016	0.763849	-1.156147	0.906421	-0.227588	-0.007456	-0.355737
3579	1.302235	-4.422392	8.963428	-0.232382	0.068189	-0.268600	-0.055627	0.768864	-1.153275	0.903452	-0.231303	-0.005782	-0.360888
3580	1.352006	-4.455451	9.167396	0.005673	0.044242	-0.189338	-0.056971	0.773596	-1.150550	0.902105	-0.230880	-0.005898	-0.364508
3581	1.615544	-4.178879	8.422403	0.145089	0.058326	-0.351533	-0.062020	0.773221	-1.153601	0.900205	-0.227831	-0.007495	-0.371035
3582	1.228289	-4.249050	8.129427	-0.149820	0.056870	-0.394808	-0.066285	0.776958	-1.153432	0.896570	-0.230062	-0.007160	-0.378394
3583	1.308780	-4.674756	8.674283	-0.118804	0.044536	-0.244509	-0.068289	0.780994	-1.156376	0.894173	-0.231886	-0.006506	-0.382936
3584	1.330889	-4.771507	8.158179	-0.064244	-0.037754	-0.278448	-0.071485	0.782697	-1.154130	0.891768	-0.233306	-0.008008	-0.387627
3585	1.732086	-4.705961	8.232578	-0.042847	-0.007509	-0.198713	-0.075483	0.786136	-1.153436	0.890009	-0.234215	-0.008612	-0.391091
3586	1.893340	-4.771002	8.238017	-0.196684	0.021466	-0.128316	-0.078955	0.790870	-1.148666	0.888096	-0.237546	-0.007304	-0.393452
3587	1.913630	-4.666153	9.186218	-0.084576	0.099221	-0.069149	-0.077103	0.793536	-1.144562	0.887138	-0.238410	-0.005061	-0.395122
3588	2.315788	-4.326403	8.228370	0.094133	0.011595	-0.203609	-0.079353	0.790584	-1.147997	0.885984	-0.236648	-0.006578	-0.398732
3589	3.354494	-2.695748	8.272012	-0.156259	0.212793	-0.367843	-0.079225	0.792227	-1.146465	0.882268	-0.237816	-0.003241	-0.406248
3590	2.337926	-3.354942	9.097879	-0.473225	0.285937	-0.415878	-0.078062	0.802563	-1.140088	0.876628	-0.243816	0.003639	-0.414805
3591	1.601668	-4.169227	10.227177	-0.330752	0.256133	-0.601110	-0.081561	0.816033	-1.131268	0.869909	-0.247597	0.007976	-0.426487
3592	0.566422	-3.566613	10.041628	0.148434	0.129038	-0.334106	-0.086361	0.820572	-1.128913	0.867711	-0.243982	0.007323	-0.433009
3593	1.436480	-3.332444	9.248169	0.165420	0.087750	-0.167408	-0.084888	0.816862	-1.127433	0.867099	-0.240350	0.006648	-0.436265
3594	1.940763	-2.629062	9.162056	0.271835	0.092575	-0.108832	-0.084878	0.813837	-1.129953	0.866876	-0.234857	0.005653	-0.439701
3595	1.587893	-2.538440	8.495832	0.509201	0.143072	-0.021919	-0.083782	0.803624	-1.137833	0.869100	-0.224645	0.003554	-0.440666
3596	1.038568	-2.070110	9.394929	0.035730	0.173385	-0.151321	-0.082155	0.793800	-1.144899	0.867797	-0.222527	0.005628	-0.444273
3597	0.333099	-3.056241	9.980071	0.158000	0.139244	0.118670	-0.081353	0.792217	-1.143882	0.869686	-0.218285	0.007187	-0.442659
3598	-0.132119	-4.055084	9.826502	0.724517	0.075053	0.533048	-0.072957	0.785113	-1.147977	0.877277	-0.204931	0.004468	-0.434013
3599	1.106540	-3.780207	9.371403	0.709332	-0.112652	1.001857	-0.066499	0.760257	-1.158138	0.888791	-0.193029	0.000529	-0.415680
3600	2.457101	-3.595587	8.482338	0.771183	-0.185630	1.100317	-0.056323	0.736429	-1.167905	0.900457	-0.180812	-0.004878	-0.395552
3601	3.817057	-3.740913	7.716403	0.459455	-0.137713	0.784640	-0.046272	0.710430	-1.180703	0.908254	-0.173501	-0.008161	-0.380665
3602	1.977564	-3.058076	8.896834	-0.056009	0.130042	-0.226302	-0.045990	0.705003	-1.182630	0.906285	-0.173513	-0.006138	-0.385360
3603	0.662953	-4.113430	10.296639	-0.128666	0.233448	-0.048754	-0.042960	0.713456	-1.175393	0.905565	-0.173898	-0.001067	-0.386924
3604	1.186310	-3.662253	9.286307	0.394657	0.187671	-0.139459	-0.038966	0.711436	-1.176850	0.905370	-0.165315	-0.001022	-0.391121
3605	0.469120	-2.544152	8.711877	0.277292	0.180290	-0.565876	-0.040285	0.708496	-1.181777	0.901874	-0.158726	-0.001745	-0.401780
3606	-0.071489	-3.126822	8.800779	0.022236	0.121445	-0.324674	-0.043223	0.713372	-1.183741	0.899170	-0.157358	-0.000715	-0.408329
3607	1.088233	-3.853374	9.251041	-0.088104	0.099647	-0.376671	-0.046972	0.722404	-1.182870	0.895872	-0.158024	0.000733	-0.415261
3608	1.032566	-3.538852	8.958117	0.168394	0.176569	-0.667115	-0.048304	0.723979	-1.189133	0.890679	-0.153558	0.000415	-0.427914
3609	0.008950	-3.339021	8.376397	0.044988	0.090927	-0.844635	-0.058019	0.728271	-1.189422	0.883537	-0.151916	-0.000757	-0.443038
3610	0.312535	-3.947626	8.580460	-0.402690	0.128466	-0.789264	-0.064179	0.743373	-1.188059	0.875191	-0.157880	0.002673	-0.457283
3611	0.358811	-4.682207	9.384148	-0.210393	0.244613	-0.961196	-0.075147	0.765222	-1.176731	0.865608	-0.159385	0.006138	-0.474639
3612	0.017446	-3.819532	8.031263	-0.021432	0.277513	-1.222009	-0.083413	0.773652	-1.175557	0.853642	-0.157246	0.007241	-0.496504
3613	-0.133191	-4.006724	8.259129	-0.483204	0.335459	-1.242501	-0.094498	0.790087	-1.166286	0.839483	-0.162386	0.014260	-0.518359
3614	-0.169554	-4.924911	8.592295	-0.461422	0.470345	-1.224734	-0.106784	0.808348	-1.155999	0.824859	-0.165567	0.022943	-0.540063
3615	0.118635	-4.783657	9.425684	-0.759055	0.467111	-0.798767	-0.109246	0.829928	-1.141410	0.813326	-0.173542	0.036728	-0.554108
3616	3.663833	-4.724065	10.535342	-0.869114	0.259953	-0.359205	-0.109458	0.854470	-1.123791	0.806011	-0.185051	0.049323	-0.560062
3617	4.683626	-5.113398	10.244622	-0.317308	0.478438	-1.236821	-0.113885	0.866588	-1.110021	0.790151	-0.186313	0.056387	-0.581179
3618	2.185090	-2.066606	10.272716	-0.229942	0.435070	-1.756160	-0.131376	0.877921	-1.096059	0.767926	-0.186771	0.059340	-0.609823
3619	0.705877	-2.501417	8.747873	-0.297959	0.350501	-1.745042	-0.155854	0.882727	-1.091717	0.744586	-0.189312	0.062088	-0.637101
3620	0.759679	-2.437268	9.307472	-0.620655	0.302600	-1.499730	-0.182755	0.896619	-1.077762	0.722422	-0.196482	0.068772	-0.659372
3621	1.400889	-2.032397	9.256697	-0.213810	0.314868	-1.028202	-0.203522	0.905061	-1.070652	0.707416	-0.196986	0.072303	-0.674931
3622	1.311711	-2.058372	8.479091	-0.339558	0.285768	-1.513219	-0.223732	0.905412	-1.065694	0.684975	-0.200051	0.074916	-0.696546
3623	0.845596	-2.648942	9.090088	-0.573115	0.241968	-1.335616	-0.241777	0.913370	-1.054531	0.663460	-0.206564	0.081002	-0.714556
3624	1.093332	-3.595958	9.422562	-0.550069	0.261945	-0.912849	-0.256688	0.920460	-1.043225	0.647678	-0.211581	0.088523	-0.726574
3625	2.285190	-3.533037	9.689734	-0.155936	0.183901	-0.926529	-0.268005	0.926014	-1.035780	0.633168	-0.212611	0.089373	-0.738856
3626	2.005638	-3.244473	8.935207	0.061434	0.238839	-1.169434	-0.290734	0.925777	-1.033236	0.615717	-0.210373	0.086456	-0.754427
3627	0.967090	-2.986629	8.595701	0.035953	0.136980	-0.837526	-0.309063	0.921344	-1.035455	0.602991	-0.209311	0.084180	-0.765182
3628	1.790486	-3.797083	7.912193	-0.059138	0.135396	-0.373824	-0.314912	0.920595	-1.027467	0.596898	-0.208609	0.085129	-0.770031
3629	2.386029	-4.286753	7.696033	-0.198210	0.156847	-0.350277	-0.320052	0.923354	-1.024275	0.590459	-0.209213	0.088730	-0.774412
3630	3.368716	-5.239918	7.439719	-0.181397	0.294727	-0.381339	-0.324579	0.924886	-1.019325	0.583304	-0.207484	0.093415	-0.779731
3631	2.631545	-6.030043	7.666170	-0.076645	0.535171	-0.722306	-0.329362	0.924566	-1.025071	0.570641	-0.201551	0.098047	-0.790021
3632	1.180440	-5.061118	7.794861	-0.013771	0.527454	-0.787305	-0.337069	0.923195	-1.024757	0.557074	-0.194910	0.101090	-0.800912
3633	-0.383743	-4.030897	10.102800	-0.531339	0.036361	-0.809506	-0.348764	0.921761	-1.023859	0.541954	-0.201987	0.107122	-0.808710
3634	1.064128	-5.291067	10.946241	0.052368	-0.358696	-0.055485	-0.362465	0.923245	-1.013687	0.542101	-0.207363	0.102154	-0.807893
3635	3.327486	-2.492530	10.205073	0.200221	-0.181520	0.027736	-0.366571	0.918382	-1.017566	0.543850	-0.208156	0.097316	-0.807111
3636	1.796525	-1.862526	9.763404	-0.022219	0.220322	-0.266236	-0.374796	0.913004	-1.019260	0.539079	-0.205382	0.098959	-0.810814
3637	0.396969	-3.628386	9.704896	-0.326309	0.366345	-0.239351	-0.374410	0.916830	-1.015370	0.533263	-0.203401	0.107425	-0.814075
3638	-0.513266	-3.528287	10.631803	-0.187768	0.201040	-0.268091	-0.374418	0.919360	-1.015694	0.527745	-0.202726	0.111532	-0.817281
3639	0.369889	-2.502548	9.777411	0.206518	0.035495	0.306522	-0.371486	0.917090	-1.017416	0.533770	-0.199088	0.109988	-0.814467
3640	1.477668	-2.992279	9.088173	0.087114	0.010488	0.056470	-0.367358	0.915588	-1.023303	0.535065	-0.197888	0.108907	-0.814055
3641	1.881233	-3.096645	8.838977	0.132902	0.101802	-0.024216	-0.369085	0.915217	-1.023699	0.535243	-0.194639	0.107911	-0.814853
3642	0.851498	-3.260998	8.623278	0.196880	0.237155	-0.373006	-0.369067	0.909707	-1.027916	0.529470	-0.189491	0.105780	-0.820100
3643	0.473313	-3.238720	8.717415	0.104117	0.230146	-0.337899	-0.372102	0.902732	-1.032414	0.524132	-0.185041	0.105425	-0.824579
3644	0.452467	-4.171251	8.502362	0.176502	0.211453	-0.420847	-0.376866	0.895672	-1.037568	0.517442	-0.180610	0.103165	-0.830055
3645	-0.583919	-3.937583	8.695060	0.152527	0.203364	-0.535691	-0.383761	0.890362	-1.043585	0.509036	-0.176404	0.101101	-0.836386
3646	-0.440543	-4.624409	8.319515	0.209747	0.101059	-0.334590	-0.389982	0.881620	-1.047294	0.504023	-0.173276	0.097437	-0.840501
3647	1.087371	-4.019002	7.928566	-0.016935	0.023573	-0.151375	-0.394883	0.876039	-1.049571	0.501814	-0.172982	0.097852	-0.841834
3648	1.569987	-4.068441	8.502179	-0.208399	0.028517	-0.127307	-0.397276	0.876152	-1.052099	0.498937	-0.174866	0.101207	-0.842758
3649	2.575813	-3.110701	9.228672	-0.367412	0.091201	0.307284	-0.394103	0.881601	-1.048459	0.503035	-0.176044	0.109783	-0.838995
3650	5.235736	-3.171577	10.100259	-0.751613	0.266249	0.295988	-0.384304	0.893591	-1.037145	0.504714	-0.178482	0.126107	-0.835168
3651	4.661960	-3.201327	10.853127	-0.075101	0.240233	-0.578071	-0.384861	0.900493	-1.025874	0.494394	-0.176499	0.127924	-0.841462
3652	1.747180	-1.739570	10.261625	-0.109320	0.062326	-0.809467	-0.402787	0.893353	-1.026569	0.480268	-0.178610	0.127496	-0.849227
3653	1.745330	-2.744640	9.465201	-0.099105	-0.059156	0.005854	-0.407314	0.895336	-1.022951	0.480399	-0.180338	0.128733	-0.848601
3654	2.303283	-1.996713	8.239464	0.078518	-0.235159	0.065278	-0.410496	0.892657	-1.025155	0.482458	-0.183430	0.125373	-0.847272
3655	3.490022	-1.824669	8.341978	-0.216194	-0.172094	-0.281188	-0.418210	0.893166	-1.021278	0.477475	-0.188957	0.126300	-0.848741
3656	3.095266	-2.530904	8.561454	-0.394921	-0.052086	-0.306508	-0.429918	0.895335	-1.012454	0.470988	-0.194408	0.131333	-0.850369
3657	2.325464	-2.695291	9.314138	-0.147045	0.066268	-0.334874	-0.436574	0.897763	-1.007720	0.464648	-0.195382	0.133015	-0.853367
3658	1.898187	-2.984683	8.776070	-0.057069	-0.007251	-0.209404	-0.442154	0.896339	-1.007297	0.460983	-0.196624	0.133091	-0.855056
3659	3.126534	-3.025544	8.431351	-0.133003	0.121336	-0.039336	-0.443092	0.898698	-1.005325	0.459544	-0.195735	0.136131	-0.855556
3660	2.830892	-3.093986	8.767001	-0.190562	0.175191	-0.403353	-0.445354	0.898968	-1.002597	0.451489	-0.195608	0.139412	-0.859337
3661	1.978378	-3.793950	9.104771	-0.163910	0.161056	-0.256395	-0.450670	0.898053	-1.000140	0.446047	-0.194893	0.142441	-0.861840
3662	2.245822	-3.650772	8.753249	0.228827	0.087260	0.021909	-0.450662	0.895566	-1.001702	0.447139	-0.191310	0.139358	-0.862581
3663	2.867149	-3.273082	7.606868	0.209662	0.052350	0.061285	-0.449456	0.892690	-1.005848	0.448882	-0.188258	0.136175	-0.862856
3664	2.458298	-3.979558	7.965521	-0.362206	0.118362	-0.215809	-0.450258	0.893761	-1.002841	0.443525	-0.190074	0.142670	-0.864177
3665	2.187532	-4.651951	8.525531	-0.162304	0.134617	-0.014318	-0.450277	0.899807	-0.997530	0.442295	-0.189162	0.146375	-0.864388
3666	2.402774	-3.883314	9.407311	-0.044850	0.109406	-0.175113	-0.447073	0.895930	-1.002809	0.438859	-0.188207	0.147451	-0.866163
3667	1.837368	-5.131523	9.717107	-0.093046	0.094119	-0.258297	-0.452796	0.897709	-1.001339	0.433777	-0.188089	0.148688	-0.868535
3668	1.341481	-3.970594	8.893997	0.293361	-0.040787	0.078082	-0.455712	0.894648	-0.999383	0.436475	-0.186052	0.143518	-0.868491
3669	2.124582	-2.975761	8.390603	0.077328	-0.107292	-0.001021	-0.454904	0.891821	-1.005274	0.437085	-0.187167	0.140992	-0.868358
3670	2.134042	-4.465890	9.644164	-0.275755	-0.022088	-0.043105	-0.458237	0.894444	-1.000168	0.435448	-0.190108	0.145420	-0.867812
3671	1.463185	-4.036214	10.183583	0.356562	0.058273	0.050568	-0.458095	0.891708	-1.003221	0.437555	-0.185739	0.139694	-0.868638
3672	1.474581	-2.458376	8.414895	0.538743	0.039894	0.135868	-0.454203	0.880979	-1.016000	0.441892	-0.179973	0.131172	-0.868985
3673	1.365767	-2.841460	8.371119	-0.228070	0.021646	-0.000108	-0.454341	0.882681	-1.016752	0.441077	-0.181479	0.135057	-0.868491
3674	1.332317	-3.883296	9.612761	-0.251664	-0.038457	0.265562	-0.450509	0.890045	-1.011712	0.444905	-0.183666	0.140055	-0.865281
3675	1.289165	-3.675328	9.540064	0.262993	-0.097979	0.259725	-0.446790	0.891246	-1.012794	0.450729	-0.182118	0.135325	-0.863344
3676	1.550825	-2.845356	8.627159	0.105670	-0.103317	0.421798	-0.443327	0.889908	-1.019072	0.458711	-0.181824	0.134103	-0.859384
3677	1.988938	-3.657866	8.704500	-0.120816	-0.043080	0.354219	-0.436827	0.894345	-1.017389	0.464564	-0.182550	0.136790	-0.855654
3678	1.739410	-3.871129	8.915086	0.017395	-0.044484	0.098319	-0.432580	0.896571	-1.014808	0.466483	-0.182903	0.136440	-0.854590
3679	1.589544	-3.568022	8.648241	-0.039742	-0.070232	0.076784	-0.432447	0.896422	-1.014545	0.467948	-0.184095	0.136471	-0.853527
3680	1.903174	-3.717671	8.793787	-0.138480	-0.041683	0.004096	-0.432457	0.899619	-1.013365	0.467676	-0.186115	0.138461	-0.852918
3681	1.237810	-3.967600	9.080950	-0.050297	-0.044542	0.004504	-0.434720	0.900138	-1.009282	0.467809	-0.187154	0.138659	-0.852585
3682	1.110603	-3.940801	8.872246	0.047397	-0.089005	0.181373	-0.433790	0.900720	-1.011159	0.471374	-0.187747	0.137698	-0.850645
3683	1.357904	-4.125692	8.510546	-0.114862	-0.148961	0.249401	-0.432334	0.902748	-1.009360	0.475731	-0.190476	0.138956	-0.847402
3684	2.049862	-4.297610	8.607694	-0.073959	-0.140162	0.268888	-0.428758	0.906477	-1.004434	0.480429	-0.192826	0.139902	-0.844058
3685	1.886782	-4.387959	8.576894	-0.095374	-0.139522	0.127413	-0.429692	0.907445	-1.002911	0.482734	-0.195567	0.140457	-0.842017
3686	2.087474	-4.724152	8.614472	-0.055549	-0.132780	0.120477	-0.429569	0.910617	-1.000790	0.484966	-0.198023	0.140583	-0.840138
3687	2.067811	-4.476919	8.554235	0.116067	-0.118465	0.031810	-0.430231	0.909496	-1.000145	0.486414	-0.198652	0.137432	-0.839673
3688	2.028500	-4.730109	8.319050	0.084594	-0.116038	0.066231	-0.433817	0.908277	-0.998392	0.488245	-0.199620	0.135143	-0.838752
3689	2.172550	-4.426500	8.275446	0.149729	-0.099216	0.055891	-0.433542	0.905550	-1.001984	0.490155	-0.199555	0.131741	-0.838194
3690	1.990540	-4.590050	7.926888	-0.009233	-0.129572	0.005745	-0.437130	0.905031	-1.000208	0.490629	-0.201829	0.130644	-0.837544
3691	2.917133	-4.820795	8.284418	-0.113420	-0.108908	0.000043	-0.440183	0.903426	-1.000494	0.490537	-0.204701	0.131365	-0.836788
3692	2.532903	-4.657783	8.887599	-0.003716	0.024435	-0.177280	-0.445236	0.903492	-0.998278	0.487560	-0.204820	0.130937	-0.838564
3693	2.333346	-3.938067	8.563132	0.001169	0.094253	0.056600	-0.443907	0.903632	-0.999636	0.488336	-0.203038	0.131960	-0.838385
3694	2.842536	-3.501626	8.344389	-0.099236	0.068148	0.036544	-0.442583	0.905563	-0.999589	0.488395	-0.202787	0.134445	-0.838017
3695	2.469596	-3.989015	8.413647	-0.276055	-0.001709	-0.363961	-0.447374	0.906547	-0.994923	0.481203	-0.206473	0.137429	-0.840789
3696	2.906249	-3.874192	9.283084	-0.413580	0.060327	-0.328753	-0.455622	0.907555	-0.987792	0.473852	-0.210358	0.143595	-0.842968
3697	2.458814	-4.217250	9.695580	-0.139402	0.091484	-0.345273	-0.461609	0.908414	-0.982578	0.467202	-0.211117	0.145169	-0.846214
3698	1.577096	-3.573035	9.278540	0.187961	0.024794	-0.415223	-0.470106	0.904695	-0.983003	0.461007	-0.210174	0.140445	-0.850632
3699	1.670152	-3.008264	8.550210	0.119219	-0.021011	-0.240710	-0.476995	0.897250	-0.987606	0.457530	-0.210046	0.136993	-0.853100
3700	2.166666	-3.001687	8.507627	-0.050310	-0.017183	-0.092800	-0.480183	0.896202	-0.987602	0.455855	-0.211081	0.137302	-0.853692
3701	2.588341	-3.564448	8.794399	-0.054176	-0.004099	-0.046833	-0.483095	0.892040	-0.986490	0.454900	-0.211708	0.137731	-0.853977
3702	2.575188	-4.200726	8.283690	0.007469	0.111353	-0.344678	-0.485220	0.891105	-0.986361	0.448801	-0.210709	0.137152	-0.857536
3703	2.481689	-3.318786	8.803716	-0.053120	0.095831	-0.204427	-0.491068	0.890509	-0.985100	0.444860	-0.210041	0.137782	-0.859650
3704	2.857248	-3.938255	8.709189	0.098058	0.130928	-0.061446	-0.489467	0.888845	-0.987461	0.443916	-0.207112	0.137003	-0.860972
3705	2.715803	-3.717545	8.286767	0.155368	0.137249	-0.082412	-0.489725	0.886382	-0.989827	0.442799	-0.203557	0.134906	-0.862725
3706	2.773885	-3.721351	8.238030	0.027589	0.160038	-0.112737	-0.489443	0.881750	-0.995904	0.440592	-0.200879	0.135389	-0.864405
3707	2.699323	-4.052792	8.623368	-0.071202	0.132848	-0.125577	-0.489705	0.880639	-0.996071	0.437794	-0.199541	0.136980	-0.865885
3708	2.694812	-4.091727	8.483915	0.026295	0.107478	-0.073267	-0.488248	0.882264	-0.995093	0.436400	-0.197675	0.137173	-0.866985
3709	2.640880	-3.830553	8.403265	0.029437	0.052304	0.001540	-0.487448	0.881720	-0.996602	0.436404	-0.196527	0.136817	-0.867300
3710	2.679213	-4.041036	8.468613	-0.070746	0.007761	-0.029120	-0.487183	0.881656	-0.994048	0.435662	-0.197115	0.137998	-0.867353
3711	2.912323	-3.784329	8.704904	0.000244	-0.010113	0.071706	-0.487725	0.885053	-0.995010	0.436918	-0.197142	0.137869	-0.866735
3712	2.754109	-4.563950	8.929785	-0.200230	-0.074547	0.019450	-0.488532	0.888106	-0.992883	0.436725	-0.200153	0.140766	-0.865676
3713	2.247169	-4.133757	9.197421	0.056035	-0.030931	0.068360	-0.487609	0.890414	-0.990530	0.438199	-0.200069	0.139494	-0.865156
3714	1.659054	-3.697874	8.352880	0.127124	-0.064919	0.098556	-0.487079	0.891468	-0.994274	0.440665	-0.199829	0.137117	-0.864339
3715	2.464679	-3.163883	7.466121	-0.203405	0.010728	0.020027	-0.486684	0.892390	-0.992094	0.440148	-0.201439	0.140499	-0.863685
3716	2.433244	-4.314922	8.655694	-0.410144	0.103827	-0.075480	-0.487102	0.897658	-0.983031	0.436923	-0.203483	0.148195	-0.863557
3717	1.554830	-4.772590	9.229136	-0.225418	0.114504	-0.014517	-0.484730	0.904197	-0.977193	0.435410	-0.203558	0.152759	-0.863508
3718	1.089972	-4.640213	9.430507	0.089746	0.012948	0.028349	-0.484075	0.906925	-0.974554	0.436290	-0.202491	0.151437	-0.863548
3719	0.613247	-4.100289	9.216836	0.121002	-0.051616	0.059948	-0.485668	0.906444	-0.976437	0.438034	-0.202106	0.148921	-0.863192
3720	1.078332	-3.261687	9.082766	0.029015	-0.106841	0.393355	-0.481553	0.908582	-0.976012	0.445293	-0.202541	0.149074	-0.859342
3721	1.715545	-4.065793	8.569209	-0.059703	-0.076240	0.420584	-0.475311	0.911038	-0.979372	0.452588	-0.203040	0.150898	-0.855084
3722	1.809561	-4.034954	8.607966	-0.090846	-0.031949	0.380964	-0.467488	0.917819	-0.977360	0.458843	-0.203271	0.153713	-0.851185
3723	1.387759	-4.239207	8.805977	-0.145775	-0.046016	0.211054	-0.461921	0.922907	-0.972548	0.462096	-0.204638	0.156418	-0.848601
3724	1.927269	-4.799942	8.051696	-0.191922	-0.037326	-0.011900	-0.460873	0.927558	-0.968640	0.461271	-0.207103	0.159283	-0.847919
3725	1.583964	-4.019625	8.632220	-0.404053	0.016762	-0.150106	-0.464077	0.931097	-0.960813	0.457107	-0.210908	0.165471	-0.848051
3726	1.285879	-4.330853	8.962406	-0.150728	-0.073514	-0.080861	-0.467813	0.934986	-0.955527	0.455387	-0.213821	0.167017	-0.847944
3727	1.448305	-5.007628	8.544044	-0.007032	-0.171799	-0.084573	-0.471130	0.932790	-0.954212	0.454648	-0.216935	0.165047	-0.847935
3728	1.941249	-4.474377	8.396282	0.094185	-0.211006	0.026761	-0.474723	0.933666	-0.952123	0.456270	-0.219592	0.161644	-0.847035
3729	1.719963	-4.104675	7.421482	-0.420105	-0.223501	0.210781	-0.476998	0.937932	-0.946438	0.458852	-0.226370	0.167485	-0.842710
3730	1.929715	-5.275664	8.122757	-0.612292	-0.242436	0.192362	-0.475304	0.947764	-0.930654	0.460115	-0.235425	0.176444	-0.837697
3731	2.438335	-5.800421	8.556333	-0.300745	-0.243528	-0.050775	-0.479315	0.953560	-0.916550	0.458853	-0.242307	0.178884	-0.835908
3732	2.845826	-5.030942	7.398027	-0.340805	-0.153505	-0.252872	-0.486767	0.954933	-0.907800	0.453566	-0.248919	0.181941	-0.836191
3733	2.464896	-5.251385	8.158252	-0.394905	-0.174392	-0.253985	-0.494761	0.959456	-0.895307	0.448107	-0.256215	0.185578	-0.836131
3734	2.773030	-5.663330	7.975845	-0.300690	-0.144288	-0.000697	-0.499961	0.963125	-0.885028	0.447131	-0.261340	0.189310	-0.834228
3735	3.500370	-5.485100	7.676683	-0.184081	-0.016243	-0.031498	-0.500502	0.965644	-0.878208	0.445817	-0.263295	0.191956	-0.833712
3736	2.911709	-5.194825	7.273712	-0.324858	0.146065	-0.460437	-0.507940	0.962615	-0.873101	0.435892	-0.265527	0.196242	-0.837247
3737	2.452886	-5.472562	7.562608	-0.478995	0.095981	-0.358582	-0.516450	0.962021	-0.863055	0.427045	-0.269413	0.203073	-0.838934
3738	3.144898	-5.656623	7.599673	-0.458933	0.101033	-0.266688	-0.521514	0.964328	-0.848511	0.419697	-0.272720	0.210199	-0.839818
3739	2.938946	-5.708860	8.046269	-0.305209	0.134059	-0.255349	-0.526046	0.967498	-0.841623	0.413265	-0.274034	0.214933	-0.841380
3740	2.573419	-6.298048	8.285015	0.289450	0.023109	-0.096729	-0.529493	0.964523	-0.842891	0.413181	-0.271686	0.209723	-0.843495
3741	2.374379	-5.699676	8.125158	0.628664	-0.054289	0.128418	-0.530663	0.957146	-0.856178	0.419080	-0.266759	0.199244	-0.844697
3742	2.706162	-5.072313	7.418124	0.770297	-0.049756	0.353366	-0.523065	0.952819	-0.876876	0.429371	-0.259722	0.187671	-0.844372
3743	2.858962	-4.453046	6.768241	0.080123	0.095318	0.003759	-0.520918	0.947387	-0.886637	0.429600	-0.257339	0.187033	-0.845127
3744	2.898423	-5.136890	6.502616	-0.725734	0.232046	-0.192365	-0.521598	0.951456	-0.880034	0.421710	-0.260352	0.200295	-0.845139
3745	2.881277	-5.928341	8.349442	-0.673567	0.203418	-0.165870	-0.521897	0.960592	-0.862499	0.414634	-0.263183	0.212403	-0.844806
3746	3.046412	-6.328227	9.002611	0.107413	0.161120	-0.200858	-0.524029	0.961790	-0.857587	0.411164	-0.260438	0.210872	-0.847732
3747	2.841357	-5.458196	7.887334	0.554099	0.089061	-0.155679	-0.527191	0.953285	-0.868598	0.411099	-0.254961	0.201264	-0.851755
3748	2.512621	-5.454421	8.175691	0.741443	0.065987	-0.165783	-0.529689	0.945871	-0.885102	0.411857	-0.248413	0.188296	-0.856276
3749	1.977092	-4.498117	7.319210	0.645965	-0.040769	0.089716	-0.530445	0.933964	-0.902983	0.416825	-0.243364	0.177210	-0.857687
3750	2.401339	-4.267099	7.296786	0.055315	-0.012919	0.272713	-0.525921	0.933473	-0.910594	0.421862	-0.242175	0.177484	-0.855501
3751	2.577767	-5.788211	8.278895	-0.118274	-0.004743	0.135189	-0.520876	0.935898	-0.911382	0.423721	-0.242711	0.180021	-0.853899
3752	2.431482	-5.077247	7.886325	0.101749	0.036294	0.024760	-0.519810	0.935344	-0.912759	0.424559	-0.241160	0.178716	-0.854197
3753	1.730434	-4.614150	8.284958	-0.026169	-0.061229	0.112268	-0.518220	0.937086	-0.910836	0.426693	-0.241942	0.179095	-0.852832
3754	1.011643	-5.860228	9.148463	0.476030	-0.326771	0.808987	-0.512103	0.936539	-0.911463	0.443910	-0.240525	0.172077	-0.845861
3755	2.812622	-5.220823	7.961687	0.761967	-0.299617	0.890999	-0.496143	0.935976	-0.927424	0.463698	-0.235579	0.160716	-0.838843
3756	3.205862	-4.276783	7.230079	0.380774	-0.179136	0.491747	-0.487880	0.931241	-0.943159	0.474321	-0.233474	0.154975	-0.834561
3757	3.859169	-4.502755	7.791006	-0.081813	0.036082	0.190055	-0.483898	0.933282	-0.944487	0.477080	-0.233018	0.157469	-0.832647
3758	3.749233	-5.849412	8.977239	0.056837	0.231548	-0.115868	-0.480321	0.936316	-0.933656	0.474723	-0.229002	0.158195	-0.834967
3759	1.709380	-5.371798	9.108419	0.841187	0.360921	-0.481701	-0.481876	0.924807	-0.949764	0.469362	-0.216444	0.145258	-0.843654
3760	0.148750	-3.099029	8.116678	0.759996	0.179793	-0.236184	-0.486867	0.906647	-0.971837	0.468205	-0.206969	0.133067	-0.848670
3761	0.668275	-2.837106	8.532619	0.162295	-0.012183	0.205271	-0.489230	0.898709	-0.990111	0.472543	-0.204982	0.130972	-0.847073
3762	2.038543	-4.122978	9.195752	0.166778	-0.021634	0.304862	-0.485642	0.899496	-0.991340	0.478460	-0.202988	0.129197	-0.844500
3763	2.232817	-3.920418	9.070206	0.503007	-0.036825	0.315496	-0.478579	0.895094	-1.002067	0.486049	-0.197837	0.121538	-0.842523
3764	2.735205	-3.474450	8.292749	0.443033	-0.061979	0.198338	-0.475359	0.886587	-1.013286	0.491329	-0.194108	0.114248	-0.841347
3765	2.599897	-3.246297	8.325389	0.170388	-0.011162	0.171305	-0.471628	0.884230	-1.018119	0.495014	-0.192136	0.111813	-0.839966
3766	2.669031	-3.839707	8.818208	0.063209	0.015991	0.043833	-0.471892	0.883151	-1.013571	0.496003	-0.191168	0.111078	-0.839701
3767	2.677743	-3.409885	8.921143	0.183761	0.061053	-0.082830	-0.471888	0.882092	-1.016298	0.495266	-0.188445	0.108134	-0.841135
3768	2.173582	-3.455479	8.597916	0.108510	0.077430	-0.125277	-0.474000	0.877456	-1.019789	0.493457	-0.186363	0.106600	-0.842855
3769	1.803393	-3.564119	8.861778	0.036747	0.077028	-0.134266	-0.475184	0.872934	-1.016958	0.491255	-0.184931	0.106102	-0.844518
3770	2.090306	-0.705016	1.911941	-0.870994	0.408995	0.363618	-0.477731	0.878978	-1.009058	0.493181	-0.185784	0.126166	-0.840440
3771	1.547257	-5.854946	13.035370	-0.423670	-0.091260	-0.386929	-0.477142	0.900789	-0.976716	0.485381	-0.192421	0.130803	-0.842775
3772	1.967640	-3.308780	8.003174	0.335372	-0.087907	0.452618	-0.469427	0.900049	-0.982755	0.494574	-0.189477	0.126025	-0.838816
3773	1.903904	-4.543021	8.414910	-0.052476	0.003387	0.367170	-0.462569	0.918217	-0.981310	0.500583	-0.188985	0.128202	-0.835024
3774	1.650024	-3.450415	8.591440	-0.215197	-0.008791	0.660102	-0.452750	0.924393	-0.979340	0.510773	-0.189592	0.134200	-0.827741
3775	1.882458	-4.511820	8.726932	-0.210188	0.050632	0.416482	-0.442143	0.933257	-0.973119	0.516782	-0.189755	0.139651	-0.823060
3776	2.138524	-4.621282	8.547866	-0.162965	0.061406	-0.002402	-0.437358	0.934053	-0.975977	0.515968	-0.190452	0.142964	-0.822840
3777	1.610414	-4.594429	8.772161	0.032794	0.043152	0.010581	-0.438431	0.936835	-0.973990	0.516197	-0.189375	0.142810	-0.822972
3778	1.626343	-4.533448	8.829959	0.187940	0.050211	0.065919	-0.435903	0.935873	-0.971221	0.517879	-0.186438	0.140486	-0.822986
3779	1.546541	-4.352876	8.489163	0.113686	0.081785	0.021702	-0.434036	0.934205	-0.973721	0.518479	-0.183860	0.139462	-0.823362
3780	1.588841	-4.282116	8.514167	0.065054	0.140818	0.101563	-0.432009	0.933313	-0.977318	0.520007	-0.180599	0.140230	-0.822990
3781	1.367181	-4.358970	8.435734	0.047749	0.166071	0.080506	-0.429199	0.928711	-0.987331	0.521082	-0.177157	0.141403	-0.822858
3782	1.241905	-4.351503	8.715864	0.073642	0.280368	0.141456	-0.423088	0.930844	-0.988681	0.522848	-0.171382	0.143624	-0.822575
3783	1.570080	-4.146491	8.801413	0.070509	0.086061	0.088844	-0.414842	0.930076	-0.987858	0.524344	-0.168995	0.143620	-0.822117
3784	1.118253	-4.140074	9.264093	0.126774	-0.213919	0.085421	-0.416436	0.929585	-0.989337	0.526824	-0.170956	0.139578	-0.820822
3785	1.721364	-4.061202	8.901693	0.254173	-0.245272	-0.040047	-0.414528	0.914492	-0.993210	0.527745	-0.172439	0.132628	-0.821072
3786	1.403824	-4.154418	8.286078	0.084808	-0.122901	0.057542	-0.419038	0.910996	-0.995156	0.529353	-0.173431	0.130134	-0.820227
3787	1.921834	-4.135232	8.990242	0.083692	-0.051343	0.041952	-0.418503	0.910320	-0.996800	0.530485	-0.173326	0.128320	-0.819803
3788	1.399634	-3.965086	8.922387	-0.047453	0.283831	-0.110920	-0.419067	0.921295	-0.998058	0.527782	-0.169476	0.131726	-0.821810
3789	1.912589	-3.824794	8.024801	-0.074671	0.470163	-0.068358	-0.416142	0.921374	-0.998359	0.525150	-0.162776	0.137634	-0.823880
3790	1.002386	-4.013587	8.672267	-0.124301	1.048407	-0.063738	-0.399784	0.920779	-1.000992	0.520589	-0.146944	0.150477	-0.827497
3791	0.171416	-4.021297	9.462812	-0.204147	0.463062	-0.008336	-0.388501	0.927520	-1.000637	0.518461	-0.141464	0.158623	-0.828266
3792	0.256197	-4.466461	8.941631	0.031028	0.459303	0.151524	-0.379061	0.927903	-1.002351	0.519495	-0.133043	0.163311	-0.828103
3793	1.225497	-3.980381	8.934009	0.135966	0.559953	0.146960	-0.367884	0.925750	-1.005243	0.520448	-0.121917	0.167239	-0.828433
3794	0.396861	-3.687095	9.296309	0.058790	-0.145197	0.014176	-0.364557	0.925359	-1.009874	0.521270	-0.123667	0.164796	-0.828146
3795	0.154015	-4.337160	9.630748	0.307699	-0.586639	0.188136	-0.368934	0.922021	-1.012759	0.527059	-0.129586	0.154011	-0.825650
3796	0.472479	-4.401869	8.774473	0.359071	-0.716916	-0.206883	-0.377120	0.903333	-1.020941	0.526879	-0.138300	0.139945	-0.826854
3797	0.517107	-4.010274	8.498487	0.201381	-0.267141	-0.255796	-0.390398	0.897545	-1.024206	0.523960	-0.141356	0.133104	-0.829318
3798	1.241286	-3.613592	8.577891	0.172500	0.015094	-0.171154	-0.399289	0.891441	-1.024164	0.521599	-0.139773	0.129914	-0.831577
3799	0.810202	-3.589833	8.812409	-0.024014	-0.000151	-0.162055	-0.403274	0.889866	-1.024842	0.518852	-0.140505	0.129878	-0.833176
3800	0.323170	-4.290464	9.007348	-0.246879	0.413831	0.169788	-0.401582	0.902314	-1.025406	0.519769	-0.135719	0.138780	-0.831962
3801	1.959321	-3.811694	9.092455	-0.196736	0.744976	0.031998	-0.383926	0.912108	-1.023950	0.517639	-0.125342	0.149899	-0.832989
3802	0.411702	-4.182016	9.334197	0.238227	0.555765	-0.009935	-0.373545	0.909441	-1.028062	0.516194	-0.113621	0.151674	-0.835242
3803	-0.410201	-3.417716	9.433191	0.279815	-0.219427	0.285085	-0.369671	0.904165	-1.034203	0.522258	-0.113580	0.145425	-0.832585
3804	-0.150279	-3.512567	9.032686	0.150245	-0.593571	0.557190	-0.365415	0.904143	-1.037486	0.533543	-0.120274	0.137970	-0.825730
3805	0.686514	-3.604310	7.922933	0.174240	-0.538499	0.209137	-0.364582	0.892325	-1.036392	0.538887	-0.126770	0.129908	-0.822590
3806	1.643086	-3.795615	8.813041	0.121252	-0.049604	-0.016217	-0.368554	0.887358	-1.042028	0.539084	-0.126341	0.127335	-0.822929
3807	1.080991	-3.106740	8.598034	-0.327522	0.613636	-0.384594	-0.369657	0.900098	-1.040260	0.530287	-0.120827	0.138395	-0.827673
3808	1.217721	-3.720712	9.646702	0.010194	0.475435	-0.216474	-0.363815	0.902486	-1.034055	0.525282	-0.113440	0.142753	-0.831163
3809	-0.976249	-3.731346	10.072903	0.341641	-0.381334	0.165014	-0.368319	0.897090	-1.038756	0.529868	-0.115778	0.133488	-0.829468
3810	-0.334632	-3.261033	9.029945	0.230693	-0.655585	0.431536	-0.368277	0.883729	-1.042956	0.539298	-0.123065	0.123689	-0.823841
3811	1.164583	-3.610098	8.866763	0.117802	-0.326241	0.165986	-0.373588	0.881231	-1.044860	0.543128	-0.126815	0.118702	-0.821486
3812	1.657992	-3.800190	8.900187	0.156309	0.010028	0.029357	-0.371856	0.880267	-1.047336	0.543972	-0.124898	0.116321	-0.821562
3813	0.431875	-3.739862	9.307410	-0.001404	0.161214	-0.172367	-0.374272	0.888558	-1.052027	0.540748	-0.122750	0.117749	-0.823808
3814	0.975432	-3.302781	9.231731	0.024820	0.137981	-0.013435	-0.373071	0.887121	-1.051682	0.540176	-0.120244	0.118813	-0.824400
3815	0.700521	-3.375741	9.197369	0.078543	-0.069116	-0.106472	-0.373198	0.885163	-1.051744	0.538758	-0.120881	0.116595	-0.825550
3816	0.219348	-4.491355	9.393211	-0.043617	-0.355911	-0.129761	-0.375834	0.876758	-1.049288	0.537481	-0.127565	0.113142	-0.825858
3817	1.288824	-3.690326	9.333332	0.046000	-0.123373	-0.043387	-0.377958	0.875384	-1.048365	0.537134	-0.129311	0.111072	-0.826092
3818	1.123409	-3.436034	9.205986	0.177299	-0.087949	-0.101069	-0.380474	0.872400	-1.050182	0.536218	-0.129115	0.106923	-0.827265
3819	1.124512	-3.261331	8.357424	-0.333532	0.283368	-0.047237	-0.383574	0.885864	-1.047425	0.533911	-0.128221	0.115485	-0.827745
3820	1.152053	-3.382090	9.408649	-0.129442	0.296128	-0.276402	-0.381985	0.887532	-1.042271	0.528132	-0.125328	0.120105	-0.831231
3821	0.378933	-3.587862	9.617554	0.098245	-0.013322	-0.127201	-0.383327	0.891801	-1.043736	0.526258	-0.124932	0.118148	-0.832758
3822	0.317065	-3.353574	9.156551	0.156296	-0.437578	0.221260	-0.389696	0.887537	-1.047032	0.531425	-0.130074	0.111476	-0.829603
3823	0.330719	-3.455377	8.233435	-0.135711	-0.415105	0.074639	-0.393916	0.875328	-1.042120	0.533197	-0.138322	0.109681	-0.827368
3824	2.018170	-3.657736	8.748892	-0.207622	-0.145807	-0.120504	-0.400575	0.878315	-1.037367	0.530955	-0.143231	0.111229	-0.827768
3825	1.418224	-4.445402	8.705133	-0.171255	0.206544	-0.407948	-0.407529	0.891170	-1.034720	0.523167	-0.142672	0.115274	-0.832258
3826	1.772608	-2.166821	9.471478	-0.138270	0.316390	-0.485131	-0.409925	0.891747	-1.033057	0.513988	-0.139987	0.119489	-0.837820
3827	0.368615	-2.905914	9.891310	0.018929	-0.078287	0.100194	-0.412319	0.891777	-1.031951	0.515871	-0.140976	0.118774	-0.836598
3828	0.855939	-4.154574	8.984159	0.062383	-0.153830	0.149322	-0.409100	0.881960	-1.028800	0.518867	-0.142562	0.116575	-0.834784
3829	0.857952	-2.753884	9.262499	-0.056560	-0.177660	0.282227	-0.408839	0.883601	-1.027269	0.523798	-0.145547	0.116617	-0.831175
3830	0.861550	-4.178737	9.073573	0.030158	0.136439	0.193511	-0.405685	0.896504	-1.030798	0.526670	-0.142512	0.118131	-0.829671
3831	2.324163	-2.700621	8.864192	-0.091082	0.216769	-0.143566	-0.402226	0.895530	-1.028445	0.523469	-0.140329	0.121630	-0.831561
3832	1.187121	-3.886413	8.886388	0.069643	-0.049427	0.029696	-0.401692	0.894973	-1.029142	0.524269	-0.140365	0.120044	-0.831281
3833	0.772487	-3.602627	9.066495	0.198478	-0.324830	0.279492	-0.401135	0.886536	-1.028476	0.530188	-0.143124	0.114253	-0.827866
3834	1.681322	-3.969668	9.077895	0.065463	-0.275316	0.247380	-0.399274	0.886786	-1.029028	0.535122	-0.146442	0.110953	-0.824554
3835	1.784039	-4.050359	8.865022	0.177359	-0.060919	0.173058	-0.397408	0.885647	-1.030164	0.538551	-0.145320	0.108026	-0.822906
3836	1.400195	-3.489289	9.036760	0.184884	-0.094286	0.086285	-0.395518	0.876800	-1.037474	0.540722	-0.144713	0.104219	-0.822080
3837	0.914158	-3.354928	8.683846	0.172656	-0.106294	0.206514	-0.393117	0.874591	-1.041344	0.544759	-0.144317	0.100981	-0.819886
3838	1.192568	-3.362027	8.552835	-0.131148	-0.097966	0.125990	-0.391007	0.880212	-1.037956	0.546659	-0.147118	0.102429	-0.817941
3839	0.755033	-2.954811	9.166982	-0.337051	-0.110935	0.148312	-0.391827	0.886965	-1.032072	0.548243	-0.152446	0.107326	-0.815273
3840	0.801013	-4.102104	9.571802	-0.357990	0.002788	0.144581	-0.387599	0.895265	-1.025389	0.549445	-0.156024	0.113645	-0.812928
3841	0.821630	-4.024040	9.687384	-0.108578	0.147492	0.131249	-0.383623	0.899267	-1.020458	0.550847	-0.154627	0.117645	-0.811676
3842	0.621362	-3.692682	9.753357	0.200282	0.162440	-0.008227	-0.380298	0.899100	-1.022657	0.550891	-0.149811	0.116172	-0.812761
3843	0.747815	-3.117605	8.922470	0.303713	0.189563	-0.135068	-0.380581	0.906191	-1.032126	0.549119	-0.143766	0.113123	-0.815477
3844	0.346223	-3.197746	8.631536	0.185574	0.132451	-0.168416	-0.379496	0.899599	-1.039219	0.546643	-0.139971	0.111062	-0.818080
3845	0.270912	-3.708812	9.179478	0.033313	0.096450	-0.202694	-0.379753	0.896816	-1.039844	0.543187	-0.138516	0.111246	-0.820601
3846	0.507203	-3.602542	9.472364	-0.149258	0.080298	-0.042531	-0.382375	0.884236	-1.038735	0.541851	-0.138925	0.114461	-0.820973
3847	1.590206	-3.961573	9.436093	0.228661	0.151866	0.107415	-0.374660	0.883538	-1.040463	0.543870	-0.133750	0.112902	-0.820713
3848	1.409920	-2.605589	8.491215	0.480850	0.106644	-0.279304	-0.375167	0.875823	-1.045823	0.540366	-0.127419	0.105408	-0.825020
3849	0.893140	-2.908663	8.684649	0.097672	0.179966	-0.104867	-0.376076	0.869262	-1.052219	0.538474	-0.123672	0.105689	-0.826789
3850	0.716253	-3.511360	9.485312	-0.089418	0.102269	-0.190778	-0.374879	0.868918	-1.050628	0.534875	-0.123365	0.107800	-0.828896
3851	0.744506	-3.600668	9.426677	-0.164424	-0.060289	0.028965	-0.378875	0.871615	-1.054267	0.535044	-0.126117	0.110190	-0.828058
3852	1.103119	-3.616020	9.317445	-0.039545	-0.132631	0.193257	-0.376757	0.874599	-1.052041	0.538419	-0.128327	0.109918	-0.825564
3853	1.244742	-2.992065	8.994540	0.165983	-0.031066	-0.139680	-0.377949	0.873272	-1.054090	0.536560	-0.127433	0.106709	-0.827332
3854	0.518647	-2.544024	9.041092	0.051246	0.048142	-0.075739	-0.378871	0.870528	-1.055784	0.535381	-0.126273	0.106181	-0.828340
3855	0.459229	-2.952900	9.129006	-0.186177	-0.003758	0.179595	-0.377819	0.873945	-1.052992	0.537864	-0.127990	0.109897	-0.825980
3856	0.732829	-3.540221	9.180345	-0.258699	-0.057977	0.190477	-0.375708	0.879276	-1.049209	0.540412	-0.131320	0.114045	-0.823228
3857	1.042092	-3.442333	9.506825	-0.185734	-0.036981	0.122686	-0.372267	0.884158	-1.045455	0.541995	-0.133699	0.117250	-0.821351
3858	0.903225	-3.318650	9.287405	-0.084597	-0.027147	0.010819	-0.374305	0.898264	-1.041208	0.542020	-0.135056	0.118377	-0.820952
3859	0.747558	-3.282631	9.332904	0.012916	-0.020836	-0.067487	-0.375905	0.899369	-1.038864	0.540973	-0.135454	0.117972	-0.821634
3860	0.418694	-3.337159	9.212501	0.028617	-0.076769	0.077271	-0.373610	0.887950	-1.038313	0.542507	-0.136242	0.116884	-0.820648
3861	0.574121	-3.344042	9.275090	0.054229	-0.110572	0.123072	-0.376801	0.887792	-1.040437	0.544921	-0.137190	0.115354	-0.819105
3862	0.831215	-3.480170	9.252715	0.060399	-0.076155	0.100275	-0.376933	0.887972	-1.042046	0.546890	-0.137564	0.113817	-0.817944
3863	0.951921	-3.361481	9.089437	0.112537	-0.013905	0.045997	-0.374923	0.882722	-1.041294	0.547973	-0.136463	0.112173	-0.817631
3864	0.803543	-3.432126	9.234654	0.077571	-0.016683	0.074192	-0.374389	0.882357	-1.044276	0.549433	-0.135738	0.110929	-0.816942
3865	0.644518	-3.439840	9.475350	0.171560	-0.052597	0.120258	-0.373188	0.880823	-1.045821	0.551968	-0.134440	0.108106	-0.815825
3866	0.723578	-3.312206	9.226481	0.250320	-0.117911	0.091780	-0.374368	0.875915	-1.050679	0.554399	-0.133420	0.102967	-0.815009
3867	0.844680	-3.067267	9.218721	0.240115	-0.057170	0.113318	-0.372491	0.871367	-1.055965	0.556992	-0.131442	0.098954	-0.814058
3868	1.057013	-3.053727	9.013315	0.149802	-0.036975	0.129035	-0.372485	0.869266	-1.056033	0.559558	-0.130139	0.096445	-0.812808
3869	1.141991	-3.149259	9.228463	0.109224	0.034180	0.042704	-0.371139	0.864261	-1.059172	0.560459	-0.128277	0.095387	-0.812608
3870	0.944904	-3.007203	9.105806	0.106226	-0.000720	0.014221	-0.371531	0.862361	-1.061518	0.560959	-0.127090	0.093693	-0.812647
3871	1.073028	-2.975738	9.205782	0.041559	-0.008982	0.074935	-0.370466	0.862112	-1.063964	0.562285	-0.126634	0.093325	-0.811844
3872	1.181697	-3.187371	9.282924	0.050285	-0.047332	0.011046	-0.371794	0.861609	-1.065177	0.562684	-0.126837	0.092007	-0.811686
3873	1.152406	-2.954885	9.150291	0.021668	-0.022617	0.008462	-0.371657	0.860147	-1.062666	0.562895	-0.126966	0.091631	-0.811562
3874	1.183882	-3.298995	9.269391	-0.039880	0.001323	0.026108	-0.371528	0.861265	-1.062631	0.563218	-0.127367	0.092363	-0.811192
3875	1.056517	-3.102252	9.316954	0.002105	-0.011942	0.001420	-0.372198	0.862924	-1.060954	0.563236	-0.127570	0.092409	-0.811142
3876	1.016489	-2.928211	9.251829	0.002087	0.005748	0.005072	-0.371655	0.859655	-1.065645	0.563317	-0.127465	0.092456	-0.811097
3877	0.901261	-2.978847	9.277560	-0.055688	-0.003765	0.010162	-0.372191	0.860754	-1.064122	0.563314	-0.128169	0.093550	-0.810863
3878	1.048245	-3.044138	9.366809	-0.025784	-0.030697	0.031269	-0.370734	0.861474	-1.054147	0.563819	-0.128920	0.093705	-0.810375
3879	1.123650	-3.193280	9.281187	-0.086821	0.022044	0.034943	-0.370073	0.862823	-1.052495	0.564081	-0.129519	0.095655	-0.809869
3880	0.853178	-3.130227	9.209829	-0.115180	0.073638	0.095360	-0.370514	0.876997	-1.052844	0.565166	-0.129460	0.098605	-0.808767
3881	0.954903	-3.004582	9.219224	-0.166698	0.123321	0.010617	-0.368132	0.881250	-1.057316	0.564620	-0.129367	0.102925	-0.808626
3882	1.075855	-3.116477	9.211744	-0.125181	0.235222	-0.041603	-0.367345	0.884166	-1.050766	0.563087	-0.127074	0.107507	-0.809462
3883	0.573321	-3.164415	9.389249	-0.106526	0.167734	-0.111711	-0.364954	0.885260	-1.051971	0.560603	-0.125834	0.111032	-0.810902
3884	0.978702	-3.064809	9.468333	0.008945	0.007163	-0.049701	-0.364423	0.885217	-1.050631	0.559802	-0.125746	0.110847	-0.811494
3885	0.693618	-3.230192	9.465648	0.091253	-0.155524	-0.059255	-0.367610	0.883907	-1.051444	0.559377	-0.127417	0.107655	-0.811956
3886	0.900988	-3.207029	9.284087	0.143241	-0.341081	-0.016118	-0.373450	0.880428	-1.052835	0.560263	-0.131412	0.101464	-0.811506
3887	1.061772	-3.247804	9.294142	0.162467	-0.268844	0.017966	-0.378200	0.867937	-1.053450	0.561482	-0.133961	0.096036	-0.810906
3888	1.447945	-3.192264	9.151523	0.156128	-0.073528	-0.115268	-0.382840	0.863935	-1.057700	0.560203	-0.133645	0.092368	-0.812269
3889	1.432526	-2.925541	9.023871	0.129021	0.069350	-0.221417	-0.385754	0.860613	-1.062757	0.556775	-0.131551	0.090611	-0.815160
3890	0.867391	-2.727002	9.351645	0.068338	0.012757	-0.183846	-0.388135	0.856779	-1.064334	0.553971	-0.130940	0.089153	-0.817327
3891	1.089938	-2.839488	9.282298	0.053521	-0.028258	-0.040093	-0.389992	0.854793	-1.061413	0.553473	-0.130940	0.088010	-0.817787
3892	1.207224	-2.788826	9.141092	0.035134	-0.004921	-0.055055	-0.390788	0.854263	-1.061959	0.552696	-0.130752	0.087238	-0.818425
3893	1.191958	-2.750263	9.154776	-0.052554	-0.000600	0.027803	-0.392116	0.853977	-1.066533	0.552985	-0.131358	0.088303	-0.818019
3894	1.335940	-2.902992	9.275884	-0.115404	0.013080	-0.043061	-0.389730	0.856572	-1.065939	0.551959	-0.132518	0.090226	-0.818315
3895	1.106140	-2.790638	9.349824	-0.087527	0.019538	-0.007525	-0.390797	0.857235	-1.063211	0.551540	-0.133243	0.091982	-0.818285
3896	1.157789	-2.959627	9.290100	-0.080519	-0.015118	-0.005960	-0.390542	0.860176	-1.057193	0.551253	-0.134410	0.093122	-0.818158
3897	1.190850	-2.903187	9.372528	-0.022555	-0.055053	-0.060858	-0.391874	0.861062	-1.057822	0.550274	-0.135738	0.092839	-0.818630
3898	1.324691	-3.242990	9.704149	0.093910	-0.119540	-0.289021	-0.396261	0.860579	-1.056844	0.546104	-0.137226	0.089189	-0.821575
3899	1.309542	-3.214137	9.693838	0.483667	-0.072976	-0.384748	-0.404475	0.851093	-1.062845	0.541171	-0.133890	0.079502	-0.826369
3900	1.512378	-2.962878	9.517639	0.532654	0.138616	-0.294883	-0.406569	0.841335	-1.075392	0.537616	-0.126329	0.071385	-0.830611
3901	0.875679	-1.950091	9.211246	0.477463	-0.006497	-0.343619	-0.413428	0.824427	-1.089191	0.533069	-0.121849	0.062621	-0.834906
3902	0.931638	-1.254931	8.302671	-0.325843	0.082460	0.098219	-0.411033	0.824468	-1.093393	0.533822	-0.123846	0.069180	-0.833613
3903	1.267444	-2.889601	9.923581	-0.261734	0.078744	0.020553	-0.404677	0.832635	-1.089164	0.533392	-0.125345	0.074534	-0.833203
3904	1.226914	-1.463175	8.404771	-0.519909	0.139687	0.163340	-0.400708	0.839512	-1.087373	0.534513	-0.128328	0.085106	-0.831014
3905	1.350304	-3.621248	9.286556	-1.032213	0.137629	0.071586	-0.394395	0.860881	-1.071944	0.532694	-0.136976	0.103986	-0.828650
3906	1.076918	-4.305759	10.474816	-0.232382	0.052626	-0.172164	-0.390196	0.878474	-1.060922	0.529106	-0.138957	0.107927	-0.830114
3907	1.294970	-3.299420	9.145229	0.309367	-0.031204	-0.049057	-0.390050	0.874958	-1.066694	0.529188	-0.136360	0.102437	-0.831188
3908	1.327310	-2.718751	8.475092	-0.101084	0.039515	-0.101183	-0.392561	0.869894	-1.069521	0.527189	-0.137005	0.104259	-0.832125
3909	1.139087	-3.450285	9.476163	-0.225018	0.047705	-0.043122	-0.392844	0.875259	-1.064766	0.525729	-0.138734	0.108494	-0.832221
3910	1.031961	-3.442531	9.366908	0.034429	0.007613	-0.059337	-0.392851	0.877347	-1.064160	0.524852	-0.138397	0.107838	-0.832915
3911	1.090441	-3.070141	8.752098	-0.091528	0.001354	0.006520	-0.391248	0.875296	-1.068016	0.524682	-0.139379	0.109506	-0.832641
3912	1.485037	-3.356660	9.115388	-0.242319	0.050971	-0.000791	-0.390730	0.879376	-1.063042	0.523865	-0.141090	0.114082	-0.832252
3913	1.046990	-3.485965	9.247344	-0.166806	0.036231	-0.134930	-0.390476	0.882941	-1.059832	0.521036	-0.142607	0.116965	-0.833369
3914	1.003716	-3.392088	9.182725	-0.192478	0.014327	-0.120999	-0.391817	0.886685	-1.056733	0.518473	-0.144679	0.119976	-0.834182
3915	0.786372	-3.514950	9.412873	-0.075257	-0.028642	-0.069582	-0.393423	0.889428	-1.052451	0.517142	-0.146152	0.120849	-0.834625
3916	0.548604	-3.509561	9.357395	0.011579	-0.048671	-0.021644	-0.394750	0.888310	-1.051259	0.516977	-0.146921	0.120090	-0.834702
3917	0.656212	-3.476078	9.112520	0.043303	-0.064974	0.001318	-0.397540	0.887551	-1.052059	0.517270	-0.147568	0.118838	-0.834586
3918	1.062779	-3.607090	8.878058	-0.026702	-0.030075	-0.066831	-0.397938	0.887780	-1.055550	0.516191	-0.148529	0.118776	-0.835092
3919	1.223559	-3.390548	8.977640	-0.095639	-0.001796	0.025032	-0.398473	0.888782	-1.055916	0.516315	-0.149500	0.120570	-0.834584
3920	1.279394	-3.496328	9.107724	-0.069196	0.009326	-0.019913	-0.398475	0.889128	-1.052672	0.515760	-0.150125	0.121769	-0.834641
3921	1.133664	-3.596065	9.140111	-0.025283	0.010339	-0.046256	-0.398886	0.892696	-1.048915	0.514876	-0.150339	0.122297	-0.835072
3922	1.151315	-3.508357	9.144805	0.017210	0.007397	-0.020511	-0.401143	0.891600	-1.047712	0.514596	-0.150110	0.122027	-0.835325
3923	0.936788	-3.560795	9.177131	0.003182	-0.000365	-0.035586	-0.402070	0.889214	-1.040503	0.514004	-0.150173	0.122003	-0.835681
3924	1.177429	-3.498185	9.037212	0.004707	-0.037669	0.035739	-0.402868	0.889375	-1.040624	0.514728	-0.150688	0.121649	-0.835194
3925	1.350193	-3.655261	9.036478	-0.013224	-0.016612	-0.030520	-0.401542	0.890603	-1.040465	0.514211	-0.151183	0.121742	-0.835410
3926	1.343636	-3.570421	9.030823	0.021210	-0.009903	-0.038328	-0.404327	0.888846	-1.046686	0.513695	-0.151246	0.121172	-0.835799
3927	1.531910	-3.545166	8.954570	0.002563	-0.010754	-0.081752	-0.405386	0.887201	-1.047265	0.512352	-0.151618	0.120894	-0.836595
3928	1.399920	-3.474729	9.041456	-0.001396	0.002054	-0.133819	-0.408576	0.887338	-1.050053	0.510154	-0.151947	0.120531	-0.837930
3929	1.385935	-3.504112	9.031620	0.020893	0.024122	-0.155706	-0.409632	0.884585	-1.051206	0.507540	-0.151733	0.120064	-0.839622
3930	1.352648	-3.524127	9.107775	-0.015101	0.014974	-0.157639	-0.413624	0.885489	-1.049919	0.504874	-0.152040	0.119988	-0.841183
3931	1.380539	-3.470627	9.065070	0.019192	0.008418	-0.093846	-0.416380	0.883847	-1.047034	0.503327	-0.151962	0.119567	-0.842184
3932	1.432751	-3.411419	9.090297	-0.009240	0.017381	-0.106269	-0.416908	0.882610	-1.047606	0.501520	-0.152042	0.119574	-0.843246
3933	1.195337	-3.410869	9.116706	0.042815	-0.003578	-0.104421	-0.419302	0.882366	-1.046778	0.499895	-0.151953	0.118592	-0.844364
3934	1.266453	-3.346476	9.022120	0.060005	0.015296	-0.070667	-0.419962	0.880898	-1.049377	0.498921	-0.151290	0.117513	-0.845210
3935	1.311638	-3.418474	9.062563	0.023030	0.007003	-0.035481	-0.421551	0.878693	-1.049430	0.498377	-0.151053	0.117175	-0.845620
3936	1.276642	-3.355990	9.118787	-0.001070	-0.000924	-0.010849	-0.421685	0.879278	-1.050352	0.498231	-0.151128	0.117154	-0.845696
3937	1.383930	-3.397743	9.064625	0.023619	-0.010039	0.006831	-0.423013	0.878480	-1.050902	0.498448	-0.151072	0.116759	-0.845632
3938	1.440972	-3.338447	9.085184	0.027375	-0.010738	0.000634	-0.423012	0.878687	-1.053859	0.498606	-0.151003	0.116193	-0.845629
3939	1.449087	-3.493650	9.139559	0.040502	-0.003946	-0.017843	-0.422742	0.877140	-1.053912	0.498443	-0.150737	0.115491	-0.845869
3940	1.514111	-3.371112	9.017870	0.050403	-0.015315	0.013925	-0.422737	0.875605	-1.054230	0.498919	-0.150487	0.114527	-0.845764
3941	1.416188	-3.304909	9.122684	0.023725	-0.000188	0.004230	-0.423271	0.876147	-1.052860	0.499073	-0.150279	0.114202	-0.845754
3942	1.382498	-3.317658	9.116932	0.031252	-0.011335	-0.009955	-0.423269	0.875312	-1.053156	0.499077	-0.150208	0.113530	-0.845855
3943	1.359131	-3.364205	9.097309	0.014679	-0.011826	0.004143	-0.422872	0.876492	-1.056087	0.499230	-0.150286	0.113238	-0.845790
3944	1.371115	-3.249908	9.010161	0.003068	-0.019757	0.033225	-0.422737	0.875950	-1.057049	0.499896	-0.150540	0.113089	-0.845372
