# Supplementary material for: Identification of Haptic Based Guiding Using Hard Reins
Source: PLoS One. 2015 Jul 22;10(7):e0132020. doi: 10.1371/journal.pone.0132020 (PMC4511788; doi:10.1371/journal.pone.0132020)
Supplement: S9 File — (ZIP) [file pone.0132020.s009.zip › Exp2_MotionData2/Subject10/path1/T2/fc2.txt]

// Start Time: 0
// Sample rate: 25.0Hz
// Scenario: 4.9
// Firmware Version: 2.6.1
Counter	Acc_X	Acc_Y	Acc_Z	Gyr_X	Gyr_Y	Gyr_Z	Mag_X	Mag_Y	Mag_Z	Quat_w	Quat_x	Quat_y	Quat_z
7879	9.539626	0.444056	2.429459	-0.569117	0.020092	-0.012142	-0.753750	0.071113	0.034239	0.509815	-0.443899	-0.399135	-0.619462
7880	9.428835	0.430028	2.393519	-0.558302	0.012965	-0.027918	-0.752344	0.070687	0.034783	0.503170	-0.447957	-0.394301	-0.625045
7881	9.375888	0.464180	2.390792	-0.552786	0.016409	-0.013727	-0.755428	0.069294	0.034233	0.496419	-0.451985	-0.390050	-0.630189
7882	9.578051	0.482752	2.472470	-0.545618	-0.003555	0.000674	-0.753466	0.070271	0.034368	0.490008	-0.456244	-0.385197	-0.635104
7883	9.520504	0.492509	2.428944	-0.559885	0.026950	0.021542	-0.752346	0.071110	0.034228	0.483611	-0.460376	-0.380329	-0.639940
7884	9.543406	0.367306	2.526963	-0.561709	0.024234	0.023291	-0.754307	0.070279	0.032555	0.477448	-0.464509	-0.374710	-0.644877
7885	9.418204	0.455124	2.530983	-0.546132	0.041154	0.035739	-0.754605	0.074207	0.032319	0.471369	-0.468328	-0.369646	-0.649493
7886	9.423265	0.457327	2.501956	-0.556390	0.014464	0.003939	-0.755725	0.073370	0.031759	0.464831	-0.472291	-0.364289	-0.654345
7887	9.437902	0.512862	2.508566	-0.560118	0.003722	-0.001337	-0.753761	0.073925	0.032029	0.457764	-0.476346	-0.359642	-0.658942
7888	9.476874	0.492935	2.453161	-0.563936	-0.022286	-0.011829	-0.754321	0.073363	0.032728	0.450577	-0.480636	-0.354594	-0.663501
7889	9.491241	0.502632	2.472364	-0.540292	-0.017909	-0.009807	-0.754884	0.073643	0.033295	0.443331	-0.484622	-0.350391	-0.667701
7890	9.511147	0.531113	2.409195	-0.545607	-0.003574	0.002439	-0.754319	0.072801	0.033281	0.436544	-0.488487	-0.345206	-0.672044
7891	9.500968	0.550994	2.486309	-0.538360	-0.008182	0.009626	-0.752918	0.073638	0.033559	0.429553	-0.492355	-0.340664	-0.676032
7892	9.443235	0.522117	2.448047	-0.545430	0.016993	0.018221	-0.754608	0.074480	0.034560	0.423030	-0.495939	-0.335079	-0.680303
7893	9.407145	0.551344	2.447770	-0.543077	-0.028731	-0.008013	-0.753622	0.074059	0.033989	0.415529	-0.499902	-0.330734	-0.684141
7894	9.520662	0.504500	2.414312	-0.553011	-0.019644	-0.009936	-0.754466	0.074203	0.033577	0.408210	-0.503745	-0.325565	-0.688196
7895	9.492076	0.514075	2.370749	-0.567420	-0.005241	-0.001349	-0.753899	0.072934	0.035099	0.400617	-0.507513	-0.320535	-0.692238
7896	9.447935	0.449468	2.429521	-0.549354	-0.010551	-0.022357	-0.753062	0.073625	0.037618	0.393130	-0.511007	-0.315396	-0.696309
7897	9.535152	0.506826	2.414266	-0.541986	0.001945	-0.011706	-0.754184	0.073633	0.035948	0.385611	-0.514286	-0.310678	-0.700209
7898	9.491039	0.439771	2.468233	-0.553759	0.012900	-0.022546	-0.753769	0.075033	0.036379	0.378138	-0.517368	-0.305231	-0.704398
7899	9.509823	0.420683	2.526412	-0.560077	0.012800	-0.008467	-0.754611	0.074613	0.036941	0.370467	-0.520531	-0.300049	-0.708359
7900	9.461656	0.457266	2.530901	-0.545473	0.027174	-0.011928	-0.754035	0.071670	0.035786	0.363231	-0.523296	-0.294437	-0.712413
7901	9.427700	0.433375	2.540879	-0.541895	0.014490	-0.006511	-0.752356	0.073209	0.035789	0.355717	-0.526191	-0.289391	-0.716129
7902	9.413405	0.462404	2.530909	-0.552843	0.011002	-0.013694	-0.752067	0.071384	0.036048	0.348206	-0.529111	-0.283747	-0.719918
7903	9.418802	0.507968	2.479650	-0.538442	-0.008852	-0.016932	-0.752210	0.072088	0.035216	0.340374	-0.532139	-0.278943	-0.723301
7904	9.500447	0.464150	2.511442	-0.556569	-0.008871	-0.004750	-0.753340	0.072925	0.037473	0.332765	-0.535298	-0.273227	-0.726685
7905	9.481891	0.463662	2.414819	-0.542015	-0.005287	-0.009909	-0.752493	0.072367	0.035921	0.324945	-0.538221	-0.268193	-0.729932
7906	9.418357	0.416215	2.492756	-0.534809	-0.021665	0.002638	-0.753477	0.072083	0.037605	0.317539	-0.541343	-0.262738	-0.732861
7907	9.490853	0.415682	2.480584	-0.558361	-0.008897	-0.001239	-0.752925	0.074322	0.038743	0.309585	-0.544350	-0.257318	-0.735954
7908	9.476595	0.459226	2.472868	-0.571017	-0.010847	0.021629	-0.751943	0.074316	0.039995	0.302053	-0.547514	-0.250999	-0.738912
7909	9.423491	0.457144	2.472962	-0.565628	-0.014371	0.009317	-0.752367	0.074879	0.039724	0.294080	-0.550575	-0.245313	-0.741759
7910	9.491405	0.584917	2.490776	-0.569181	-0.008219	0.029614	-0.752796	0.076558	0.041005	0.286632	-0.553596	-0.238861	-0.744526
7911	9.467035	0.464059	2.463161	-0.561944	-0.012693	0.021745	-0.750971	0.077120	0.039457	0.278829	-0.556543	-0.233014	-0.747141
7912	9.406313	0.343550	2.454922	-0.557446	-0.021704	0.018287	-0.753088	0.079368	0.039777	0.271216	-0.559517	-0.226887	-0.749603
7913	9.505749	0.371620	2.406149	-0.543942	-0.043410	0.022143	-0.751825	0.078933	0.043261	0.263423	-0.562703	-0.221400	-0.751635
7914	9.530278	0.346906	2.343568	-0.553007	-0.041544	0.020261	-0.750984	0.079496	0.042141	0.255741	-0.565834	-0.215376	-0.753685
7915	9.491853	0.327604	2.310006	-0.563842	-0.029735	0.014746	-0.752260	0.081735	0.044413	0.247614	-0.568764	-0.209534	-0.755838
7916	9.569530	0.346145	2.261369	-0.545703	-0.032481	0.011457	-0.751137	0.081730	0.045243	0.239866	-0.571557	-0.203627	-0.757841
7917	9.588922	0.358075	2.256377	-0.552744	0.001745	0.016478	-0.750997	0.081724	0.046921	0.231964	-0.573840	-0.197718	-0.760137
7918	9.477633	0.356572	2.290371	-0.541974	-0.011707	0.002508	-0.749318	0.083406	0.046086	0.224159	-0.576142	-0.191827	-0.762244
7919	9.482385	0.356602	2.300030	-0.563831	-0.019695	0.000532	-0.749604	0.084384	0.047218	0.215753	-0.578612	-0.185969	-0.764248
7920	9.588724	0.375204	2.290015	-0.571124	-0.012262	-0.019036	-0.750447	0.084387	0.046945	0.207230	-0.580836	-0.179844	-0.766382
7921	9.579350	0.399278	2.265595	-0.547499	-0.017893	-0.006338	-0.751001	0.082281	0.048047	0.198867	-0.583051	-0.174249	-0.768206
7922	9.480665	0.356054	2.210634	-0.551086	-0.025288	0.014874	-0.750580	0.082421	0.047765	0.191005	-0.585378	-0.168050	-0.769811
7923	9.492736	0.297797	2.182272	-0.554851	-0.030370	-0.018759	-0.749185	0.084374	0.050153	0.182278	-0.587649	-0.162480	-0.771390
7924	9.589144	0.248812	2.175441	-0.569235	-0.022440	0.009346	-0.749603	0.083535	0.049588	0.174086	-0.589841	-0.156019	-0.772942
7925	9.666409	0.282233	2.187046	-0.540153	-0.014396	0.002579	-0.748054	0.082121	0.052080	0.165873	-0.591759	-0.150312	-0.774412
7926	9.560086	0.292706	2.208818	-0.538109	0.017937	0.011230	-0.750176	0.085632	0.052133	0.158163	-0.593092	-0.144141	-0.776176
7927	9.612912	0.251381	2.223707	-0.567097	0.039857	-0.006047	-0.749616	0.086051	0.052273	0.149625	-0.594105	-0.137891	-0.778227
7928	9.569278	0.181514	2.214880	-0.541518	0.057691	0.000317	-0.748353	0.086612	0.051289	0.141785	-0.594670	-0.131645	-0.780342
7929	9.535816	0.222671	2.192718	-0.547060	0.046968	-0.006759	-0.749057	0.087037	0.050600	0.133468	-0.595385	-0.125642	-0.782251
7930	9.424212	0.172944	2.244165	-0.539107	0.003560	0.005069	-0.748632	0.086620	0.049193	0.125565	-0.596672	-0.119497	-0.783541
7931	9.453039	0.197110	2.272853	-0.554792	-0.030535	-0.001975	-0.748777	0.087319	0.049901	0.117019	-0.598505	-0.113469	-0.784362
7932	9.554195	0.201486	2.301665	-0.560368	-0.040256	-0.018768	-0.747795	0.087450	0.051853	0.108358	-0.600340	-0.107360	-0.785063
7933	9.533009	0.223007	2.243461	-0.553068	-0.039445	-0.012494	-0.748496	0.086745	0.053531	0.099629	-0.602148	-0.101461	-0.785619
7934	9.591032	0.249224	2.243091	-0.556727	-0.044866	-0.008065	-0.747094	0.087160	0.054504	0.091147	-0.603931	-0.095266	-0.786056
7935	9.525944	0.268967	2.242958	-0.516696	-0.030584	-0.014773	-0.748501	0.087155	0.056893	0.082821	-0.605398	-0.089912	-0.786480
7936	9.530858	0.213112	2.204913	-0.557609	-0.044901	-0.004552	-0.748502	0.087579	0.055918	0.074366	-0.607050	-0.083639	-0.786743
7937	9.535868	0.300199	2.223265	-0.539336	-0.030666	0.006201	-0.747942	0.087713	0.057314	0.066085	-0.608464	-0.077642	-0.787005
7938	9.603476	0.219752	2.180578	-0.562005	-0.026947	0.005919	-0.748645	0.087855	0.057321	0.057755	-0.609719	-0.071130	-0.787304
7939	9.570377	0.306672	2.133743	-0.554661	-0.012549	0.004154	-0.747528	0.089250	0.059006	0.049274	-0.610732	-0.064862	-0.787636
7940	9.603981	0.238734	2.124790	-0.545598	-0.007925	-0.013463	-0.747388	0.089249	0.059145	0.040854	-0.611507	-0.058811	-0.787992
7941	9.585111	0.308799	2.102287	-0.567421	-0.010522	-0.013696	-0.747384	0.088407	0.059136	0.031934	-0.612341	-0.052528	-0.788200
7942	9.600209	0.317901	2.027259	-0.546383	0.001836	0.004175	-0.747524	0.088411	0.058018	0.023784	-0.612845	-0.046231	-0.788491
7943	9.571385	0.378574	2.038702	-0.559917	0.012614	0.014567	-0.746964	0.088830	0.058298	0.015420	-0.613204	-0.039684	-0.788776
7944	9.542033	0.335441	2.068219	-0.538198	0.002658	0.007792	-0.747815	0.090796	0.058045	0.007426	-0.613564	-0.033462	-0.788901
7945	9.585663	0.335015	2.044002	-0.536400	-0.003700	0.013170	-0.748091	0.089678	0.057196	-0.000683	-0.614047	-0.027287	-0.788797
7946	9.563726	0.328055	2.068272	-0.539938	0.018034	0.002373	-0.747539	0.092204	0.056239	-0.008777	-0.614034	-0.021101	-0.788949
7947	9.575876	0.359424	2.072738	-0.563487	0.023442	0.014456	-0.748657	0.091086	0.055816	-0.017180	-0.613957	-0.014469	-0.789020
7948	9.590036	0.374137	2.120882	-0.554460	0.019860	0.007509	-0.747683	0.093188	0.055551	-0.025366	-0.613780	-0.007988	-0.789029
7949	9.563601	0.374213	2.106418	-0.564376	0.030700	0.009091	-0.748668	0.093755	0.054445	-0.033857	-0.613450	-0.001401	-0.789006
7950	9.570601	0.330731	2.116560	-0.547219	0.016249	0.004068	-0.748106	0.093754	0.054440	-0.042000	-0.613199	0.004927	-0.788796
7951	9.550620	0.292614	2.184669	-0.531694	0.032419	0.000599	-0.747823	0.093191	0.054712	-0.050211	-0.612736	0.010900	-0.788616
7952	9.483496	0.292675	2.126766	-0.534462	0.023416	0.000611	-0.747961	0.093058	0.052753	-0.058243	-0.612255	0.016977	-0.788329
7953	9.473091	0.303042	2.228150	-0.559966	0.018184	-0.005853	-0.748242	0.093058	0.052895	-0.066876	-0.611858	0.023338	-0.787790
7954	9.492529	0.307662	2.213575	-0.561933	-0.000628	-0.016371	-0.748109	0.094882	0.052633	-0.075486	-0.611593	0.029663	-0.787004
7955	9.660726	0.319320	2.314705	-0.569180	0.013043	-0.028009	-0.748240	0.092639	0.052331	-0.084554	-0.611131	0.035904	-0.786181
7956	9.540178	0.303012	2.290885	-0.545416	0.023534	-0.006590	-0.748234	0.091379	0.051758	-0.092807	-0.610365	0.042043	-0.785541
7957	9.438981	0.356846	2.295253	-0.554612	0.013786	-0.020806	-0.748789	0.090266	0.049232	-0.101552	-0.609771	0.048142	-0.784569
7958	9.530879	0.346418	2.266250	-0.540196	0.003978	-0.038251	-0.748512	0.090962	0.050636	-0.110198	-0.609217	0.053837	-0.783462
7959	9.610641	0.377332	2.265798	-0.569115	0.012864	-0.008545	-0.749075	0.091246	0.050084	-0.118894	-0.608451	0.060307	-0.782314
7960	9.516680	0.346281	2.230026	-0.545474	0.016376	-0.011851	-0.749346	0.089572	0.047550	-0.127179	-0.607528	0.066365	-0.781237
7961	9.512203	0.442989	2.231369	-0.554577	0.012770	-0.006616	-0.749071	0.090832	0.048121	-0.135631	-0.606659	0.072624	-0.779932
7962	9.541294	0.471790	2.228592	-0.565425	0.016334	0.003861	-0.749351	0.090692	0.048121	-0.143882	-0.605527	0.079165	-0.778696
7963	9.581985	0.447564	2.260220	-0.542735	0.023597	-0.013607	-0.750197	0.091397	0.047716	-0.152280	-0.604404	0.085111	-0.777343
7964	9.511874	0.399709	2.251200	-0.534475	0.030709	-0.006506	-0.749088	0.091148	0.048300	-0.160309	-0.603023	0.090983	-0.776136
7965	9.540833	0.428617	2.265337	-0.548964	0.034306	0.002158	-0.750351	0.091160	0.045511	-0.168513	-0.601559	0.097169	-0.774783
7966	9.521472	0.399694	2.258436	-0.545275	0.043311	0.000369	-0.749650	0.092008	0.043135	-0.176555	-0.599808	0.103227	-0.773565
7967	9.511649	0.399892	2.280194	-0.570782	0.028967	0.005463	-0.751196	0.092151	0.043288	-0.184909	-0.598213	0.109794	-0.771943
7968	9.564462	0.424028	2.328181	-0.561752	0.025374	0.000295	-0.750077	0.093412	0.042873	-0.193069	-0.596547	0.116143	-0.770303
7969	9.468134	0.375985	2.278103	-0.545435	0.023595	-0.011912	-0.751196	0.092721	0.040635	-0.201323	-0.595039	0.122111	-0.768431
7970	9.407478	0.405715	2.333428	-0.564492	0.025432	-0.006849	-0.750357	0.093987	0.038823	-0.209583	-0.593243	0.128388	-0.766586
7971	9.535260	0.361380	2.328919	-0.552776	0.012823	-0.011922	-0.749226	0.092016	0.040333	-0.217837	-0.591741	0.134491	-0.764396
7972	9.574162	0.436050	2.328034	-0.548220	0.016397	-0.010104	-0.750348	0.091597	0.040617	-0.225884	-0.590029	0.140485	-0.762304
7973	9.482725	0.419438	2.284847	-0.554453	0.038097	-0.016521	-0.750345	0.091180	0.039213	-0.234239	-0.588021	0.146419	-0.760213
7974	9.467832	0.419864	2.338022	-0.543726	0.014672	-0.022450	-0.750488	0.092171	0.036705	-0.242361	-0.586262	0.152177	-0.757892
7975	9.530412	0.414758	2.357326	-0.556330	0.031826	-0.019153	-0.749784	0.091605	0.037534	-0.250698	-0.584221	0.158104	-0.755539
7976	9.491562	0.432161	2.395845	-0.558194	0.020028	-0.009379	-0.751041	0.090211	0.035849	-0.258751	-0.582138	0.164173	-0.753134
7977	9.433724	0.425185	2.381502	-0.540006	0.024472	-0.012744	-0.751464	0.090491	0.036415	-0.266710	-0.580147	0.169932	-0.750612
7978	9.525291	0.456235	2.414862	-0.549028	0.034397	-0.008466	-0.749774	0.089648	0.035694	-0.274633	-0.577766	0.175757	-0.748246
7979	9.549229	0.453819	2.439020	-0.561667	0.048891	-0.010469	-0.751462	0.090500	0.033477	-0.282824	-0.575161	0.181699	-0.745779
7980	9.457742	0.502698	2.433764	-0.554471	0.042621	-0.019205	-0.751461	0.090643	0.032638	-0.290934	-0.572538	0.187394	-0.743264
7981	9.433182	0.411082	2.444485	-0.561761	0.032674	-0.012169	-0.750890	0.088538	0.032612	-0.299018	-0.570052	0.193369	-0.740431
7982	9.457005	0.428150	2.492589	-0.547268	0.030852	-0.017291	-0.751453	0.088822	0.032059	-0.306906	-0.567514	0.199004	-0.737655
7983	9.452300	0.420809	2.473346	-0.561893	0.007368	-0.003165	-0.750047	0.088822	0.031069	-0.314679	-0.565238	0.205196	-0.734424
7984	9.443152	0.435004	2.415209	-0.561010	0.001959	-0.003119	-0.750746	0.087982	0.031065	-0.322328	-0.562859	0.211325	-0.731188
7985	9.447263	0.503430	2.540089	-0.540136	0.001818	0.001553	-0.751455	0.089384	0.031645	-0.329686	-0.560664	0.217240	-0.727853
7986	9.424030	0.473760	2.409969	-0.538520	-0.023216	-0.020393	-0.752297	0.088963	0.032487	-0.337150	-0.558754	0.222961	-0.724163
7987	9.356016	0.447878	2.453843	-0.549562	-0.042940	-0.026612	-0.751738	0.089378	0.033747	-0.344745	-0.557153	0.228949	-0.719940
7988	9.563283	0.371656	2.454416	-0.567847	-0.060819	-0.030222	-0.751596	0.088671	0.035278	-0.352431	-0.555505	0.235186	-0.715468
7989	9.570561	0.352187	2.440125	-0.538448	-0.019714	-0.008015	-0.751034	0.088242	0.037508	-0.359652	-0.553444	0.241006	-0.711524
7990	9.452716	0.371990	2.396568	-0.545698	-0.017881	-0.009016	-0.750750	0.087681	0.037360	-0.366910	-0.551117	0.246802	-0.707627
7991	9.477093	0.386185	2.372214	-0.571147	-0.026869	0.002250	-0.749622	0.086553	0.038040	-0.374217	-0.548753	0.253200	-0.703365
7992	9.491686	0.386002	2.357698	-0.547541	-0.026948	-0.001008	-0.752437	0.087396	0.039610	-0.381251	-0.546384	0.259117	-0.699264
7993	9.510996	0.347094	2.338776	-0.556581	-0.025165	0.005952	-0.750335	0.088226	0.041841	-0.388256	-0.543970	0.265284	-0.694966
7994	9.530601	0.385515	2.318990	-0.561952	-0.012537	0.007591	-0.749913	0.087940	0.043095	-0.395315	-0.541129	0.271320	-0.690863
7995	9.563867	0.327548	2.358254	-0.549207	-0.005342	0.002386	-0.750055	0.088219	0.043658	-0.402294	-0.538406	0.277136	-0.686640
7996	9.500729	0.255539	2.373640	-0.561807	0.012744	0.000335	-0.748941	0.090745	0.042696	-0.409498	-0.535141	0.282821	-0.682603
7997	9.529979	0.281786	2.349145	-0.560062	-0.003558	0.009312	-0.749781	0.089620	0.044091	-0.416402	-0.532154	0.288790	-0.678250
7998	9.529865	0.301271	2.373091	-0.557394	-0.010762	0.007620	-0.749504	0.091027	0.042564	-0.423230	-0.529090	0.294619	-0.673899
7999	9.472383	0.308550	2.319927	-0.536431	-0.004624	0.014896	-0.749368	0.091725	0.043550	-0.429700	-0.526176	0.300276	-0.669576
8000	9.467443	0.318369	2.339155	-0.539222	-0.010855	0.007824	-0.748521	0.090741	0.043673	-0.436238	-0.523162	0.305795	-0.665198
8001	9.515560	0.337580	2.367872	-0.550150	-0.010749	0.002399	-0.748530	0.092987	0.043137	-0.442882	-0.520183	0.311494	-0.660482
8002	9.513206	0.293914	2.339367	-0.552910	-0.017937	0.001521	-0.748804	0.091301	0.044101	-0.449504	-0.517075	0.317119	-0.655755
8003	9.511278	0.337168	2.297809	-0.553051	-0.040450	0.000780	-0.749940	0.093542	0.045812	-0.455905	-0.514365	0.323039	-0.650557
8004	9.557264	0.336773	2.280838	-0.543930	-0.030512	-0.006241	-0.748258	0.094519	0.046369	-0.462348	-0.511452	0.328499	-0.645554
8005	9.602913	0.331803	2.304995	-0.547466	-0.005118	-0.022354	-0.749103	0.094655	0.048197	-0.469115	-0.508383	0.333713	-0.640401
8006	9.540112	0.249822	2.272166	-0.556476	-0.003395	-0.010107	-0.748817	0.093533	0.047903	-0.475805	-0.504924	0.338960	-0.635427
8007	9.484544	0.313246	2.310193	-0.543858	-0.012390	-0.018756	-0.748118	0.093947	0.049581	-0.482327	-0.501854	0.344164	-0.630123
8008	9.501199	0.230916	2.301425	-0.531149	-0.018807	-0.013266	-0.749377	0.092689	0.048878	-0.488589	-0.498754	0.349125	-0.625010
8009	9.525398	0.237983	2.296480	-0.549231	-0.003376	-0.016221	-0.748252	0.092545	0.049428	-0.495083	-0.495400	0.354261	-0.619654
8010	9.515958	0.274231	2.286423	-0.561135	-0.010398	-0.030468	-0.747970	0.092120	0.050401	-0.501797	-0.491924	0.359254	-0.614123
8011	9.564153	0.254594	2.286578	-0.534771	-0.012410	-0.020409	-0.748250	0.091983	0.049702	-0.508020	-0.488751	0.364184	-0.608611
8012	9.535109	0.233028	2.286858	-0.561823	0.012839	-0.009389	-0.748528	0.091141	0.049975	-0.514534	-0.484733	0.369065	-0.603390
8013	9.523313	0.254701	2.262468	-0.554608	0.003787	-0.008362	-0.747123	0.091136	0.050384	-0.520802	-0.480971	0.374113	-0.597889
8014	9.511263	0.269307	2.267154	-0.547408	-0.005235	-0.010878	-0.748958	0.092962	0.050977	-0.526930	-0.477241	0.378897	-0.592472
8015	9.540616	0.293046	2.228189	-0.554642	-0.001614	-0.008320	-0.748670	0.091419	0.050679	-0.533036	-0.473443	0.383921	-0.586796
8016	9.523909	0.312393	2.213497	-0.578368	-0.014944	-0.016477	-0.748377	0.088897	0.049810	-0.539333	-0.469439	0.389034	-0.580861
8017	9.535852	0.339082	2.242179	-0.554660	0.003905	-0.020734	-0.748663	0.089733	0.051501	-0.545502	-0.465575	0.393795	-0.574973
8018	9.569837	0.345982	2.220310	-0.552875	-0.001504	-0.020671	-0.747534	0.088752	0.050642	-0.551566	-0.461639	0.398317	-0.569217
8019	9.598688	0.302255	2.213510	-0.540079	0.006481	-0.013493	-0.747822	0.090155	0.050659	-0.557414	-0.457755	0.402866	-0.563427
8020	9.574855	0.292467	2.170157	-0.558298	0.002158	-0.024299	-0.748103	0.090155	0.050941	-0.563462	-0.453665	0.407273	-0.557519
8021	9.550996	0.394206	2.183552	-0.559980	0.016406	-0.004937	-0.747545	0.090852	0.051784	-0.569349	-0.449285	0.411924	-0.551637
8022	9.541120	0.345966	2.188936	-0.556466	0.002074	-0.016317	-0.750351	0.090160	0.050959	-0.575151	-0.445068	0.416285	-0.545731
8023	9.543699	0.399146	2.193172	-0.558270	-0.000722	-0.004813	-0.747823	0.090293	0.051360	-0.580752	-0.440802	0.421023	-0.539593
8024	9.543094	0.319643	2.232721	-0.552869	-0.001517	-0.019796	-0.748520	0.089174	0.050794	-0.586410	-0.436603	0.425268	-0.533524
8025	9.560370	0.350738	2.198522	-0.558250	0.009317	-0.019032	-0.748522	0.089453	0.051497	-0.592117	-0.432257	0.429670	-0.527195
8026	9.550550	0.331543	2.210831	-0.554612	0.001961	-0.004795	-0.747814	0.088616	0.049383	-0.597545	-0.427774	0.433937	-0.521199
8027	9.531148	0.331741	2.222937	-0.540122	0.002001	-0.017015	-0.748368	0.086650	0.050347	-0.602880	-0.423615	0.438164	-0.514877
8028	9.540783	0.326847	2.222978	-0.550110	0.003876	-0.019796	-0.748792	0.087355	0.049658	-0.608320	-0.419209	0.442141	-0.508647
8029	9.560071	0.341286	2.232457	-0.549245	0.003062	-0.029507	-0.747811	0.087912	0.050216	-0.613737	-0.414951	0.446251	-0.501999
8030	9.540653	0.307560	2.230443	-0.554596	0.009246	-0.013692	-0.748653	0.087634	0.050079	-0.619094	-0.410278	0.450176	-0.495718
8031	9.497210	0.346621	2.249396	-0.543761	0.003848	-0.020614	-0.750055	0.086793	0.050921	-0.624247	-0.405912	0.454203	-0.489133
8032	9.511352	0.351652	2.295231	-0.542038	-0.005089	-0.029384	-0.748784	0.085390	0.049917	-0.629421	-0.401572	0.457978	-0.482520
8033	9.540106	0.366183	2.328859	-0.560072	0.009271	-0.013753	-0.749206	0.085530	0.050481	-0.634557	-0.396796	0.462047	-0.475818
8034	9.530499	0.358933	2.319287	-0.558399	-0.004993	-0.031341	-0.748642	0.084825	0.051030	-0.639757	-0.392169	0.465877	-0.468907
8035	9.504090	0.395349	2.318916	-0.561187	-0.022229	-0.017115	-0.748641	0.084401	0.052005	-0.644502	-0.387613	0.470225	-0.461803
8036	9.554550	0.337032	2.319499	-0.547718	-0.039248	-0.034542	-0.750603	0.083284	0.051868	-0.649207	-0.383368	0.474284	-0.454549
8037	9.519188	0.428693	2.255699	-0.560378	-0.041181	-0.013440	-0.749344	0.084258	0.053408	-0.653591	-0.378871	0.478787	-0.447257
8038	9.517320	0.404024	2.173822	-0.557653	-0.041144	-0.018716	-0.748356	0.083132	0.053809	-0.658082	-0.374263	0.482990	-0.439973
8039	9.599085	0.415864	2.217074	-0.568446	-0.032251	0.000582	-0.749202	0.083692	0.054941	-0.662340	-0.369361	0.487442	-0.432758
8040	9.544332	0.481049	2.151179	-0.562089	-0.023112	-0.017093	-0.748502	0.084250	0.055221	-0.666885	-0.364430	0.491357	-0.425469
8041	9.575315	0.422991	2.173533	-0.545507	0.001837	0.005062	-0.748922	0.083690	0.055218	-0.671123	-0.359416	0.495082	-0.418697
8042	9.570562	0.442354	2.173323	-0.574601	-0.001620	0.003860	-0.748923	0.083827	0.056060	-0.675650	-0.353844	0.498861	-0.411618
8043	9.551200	0.437673	2.178234	-0.543658	0.012726	-0.004718	-0.749485	0.083827	0.056484	-0.679919	-0.348787	0.502250	-0.404724
8044	9.536392	0.416214	2.209905	-0.556385	0.006395	0.004012	-0.748224	0.084810	0.055505	-0.684260	-0.343304	0.505670	-0.397778
8045	9.531694	0.445228	2.207171	-0.564575	0.005550	0.002155	-0.748505	0.084667	0.056345	-0.688400	-0.337875	0.509264	-0.390635
8046	9.536325	0.442933	2.231354	-0.547383	-0.000775	-0.004683	-0.747934	0.083132	0.053665	-0.692534	-0.332579	0.512549	-0.383512
8047	9.536513	0.433084	2.202468	-0.553764	-0.000663	-0.013605	-0.747935	0.083128	0.054925	-0.696510	-0.327434	0.515926	-0.376140
8048	9.536850	0.442506	2.163701	-0.532953	-0.010608	-0.020374	-0.746677	0.084386	0.055208	-0.700424	-0.322500	0.519029	-0.368794
8049	9.572863	0.461824	2.197266	-0.538289	0.011070	-0.023215	-0.748785	0.084672	0.055088	-0.704346	-0.317517	0.521954	-0.361447
8050	9.582603	0.430180	2.171026	-0.568986	0.032721	-0.010439	-0.748504	0.084671	0.055086	-0.708723	-0.311585	0.524662	-0.354057
8051	9.521864	0.428464	2.221870	-0.570981	-0.005282	0.007449	-0.749346	0.084536	0.054251	-0.712300	-0.305861	0.528134	-0.346629
8052	9.541425	0.416016	2.183321	-0.553788	-0.001499	-0.020677	-0.748073	0.082568	0.054640	-0.716137	-0.300423	0.531043	-0.338949
8053	9.556268	0.471383	2.163353	-0.560035	0.005542	0.001334	-0.747940	0.084393	0.054099	-0.719647	-0.294777	0.534129	-0.331545
8054	9.541853	0.483542	2.160820	-0.567327	0.001980	0.000384	-0.747094	0.083548	0.054363	-0.723302	-0.288827	0.537089	-0.323959
8055	9.570550	0.493270	2.199334	-0.553753	0.002030	-0.011837	-0.747939	0.083969	0.054934	-0.726662	-0.283373	0.539991	-0.316341
8056	9.551271	0.495793	2.196916	-0.543718	0.012856	-0.018867	-0.749207	0.084531	0.055649	-0.730265	-0.277840	0.542413	-0.308717
8057	9.522072	0.394358	2.178756	-0.553711	0.011128	-0.022530	-0.749068	0.084951	0.055653	-0.733630	-0.272384	0.545007	-0.300934
8058	9.532059	0.481293	2.177773	-0.560107	0.002064	-0.012805	-0.748230	0.086071	0.055938	-0.737013	-0.266546	0.547601	-0.293085
8059	9.589684	0.422992	2.188011	-0.560070	0.005648	-0.010168	-0.748787	0.084951	0.055650	-0.740114	-0.260835	0.550262	-0.285323
8060	9.526972	0.433053	2.187983	-0.571893	0.006655	-0.016517	-0.748220	0.083827	0.055634	-0.743461	-0.254779	0.552710	-0.277246
8061	9.531883	0.435379	2.178285	-0.572824	0.000313	-0.012064	-0.747230	0.082707	0.054215	-0.746407	-0.248869	0.555388	-0.269229
8062	9.551312	0.437582	2.163737	-0.547260	0.014497	0.000538	-0.747936	0.083267	0.055066	-0.749458	-0.242891	0.557545	-0.261649
8063	9.558271	0.432917	2.197608	-0.545568	0.004738	-0.017076	-0.747935	0.083128	0.054645	-0.752177	-0.237366	0.559872	-0.253832
8064	9.558160	0.413615	2.202656	-0.561892	0.003834	-0.008418	-0.748496	0.082850	0.054367	-0.755065	-0.231270	0.562097	-0.245841
8065	9.474028	0.423570	2.163996	-0.543723	0.003755	-0.009988	-0.747230	0.082281	0.056030	-0.757563	-0.225648	0.564349	-0.238099
8066	9.502294	0.428799	2.255721	-0.556590	-0.022385	-0.002014	-0.748924	0.084252	0.054944	-0.759936	-0.219634	0.566849	-0.230088
8067	9.572733	0.432841	2.200006	-0.560164	-0.017924	0.005896	-0.747237	0.083681	0.056605	-0.762023	-0.213636	0.569457	-0.222258
8068	9.570460	0.425469	2.178344	-0.538354	-0.018044	0.007921	-0.748639	0.082981	0.057448	-0.764156	-0.207724	0.571729	-0.214576
8069	9.531912	0.423235	2.168755	-0.542019	-0.016100	-0.006296	-0.747795	0.082840	0.056880	-0.766076	-0.202089	0.574063	-0.206734
8070	9.550994	0.423296	2.197725	-0.550136	0.000254	-0.017104	-0.746957	0.083960	0.057025	-0.768413	-0.196162	0.575880	-0.198555
8071	9.493277	0.457432	2.187756	-0.546381	0.001727	0.016540	-0.748926	0.084241	0.058163	-0.770303	-0.190081	0.577930	-0.191048
8072	9.563076	0.486233	2.226003	-0.556582	-0.023331	0.004206	-0.747796	0.082695	0.058278	-0.772139	-0.183862	0.580095	-0.182991
8073	9.498199	0.423387	2.159133	-0.527403	-0.012731	0.011541	-0.746823	0.085075	0.059275	-0.773652	-0.178149	0.582162	-0.175537
8074	9.531762	0.413660	2.183360	-0.543853	-0.034370	0.022101	-0.747106	0.085353	0.060120	-0.775090	-0.171917	0.584395	-0.167821
8075	9.589965	0.422763	2.151769	-0.550154	-0.027156	0.025536	-0.746128	0.086185	0.062221	-0.776307	-0.165703	0.586698	-0.160236
8076	9.590294	0.405527	2.101218	-0.556520	-0.025241	0.016604	-0.744869	0.087302	0.063202	-0.777746	-0.159275	0.588688	-0.152280
8077	9.599658	0.398430	2.135113	-0.560130	-0.019803	0.014759	-0.745155	0.088424	0.063216	-0.778946	-0.152976	0.590752	-0.144406
8078	9.573354	0.403247	2.106098	-0.562024	-0.019570	-0.010038	-0.745709	0.086460	0.063900	-0.780374	-0.146727	0.592457	-0.135953
8079	9.542261	0.388671	2.062809	-0.560146	-0.023387	0.012117	-0.745719	0.088275	0.066298	-0.781367	-0.140435	0.594440	-0.128001
8080	9.614030	0.325705	2.114158	-0.560075	-0.005259	0.000510	-0.744877	0.088554	0.066294	-0.782754	-0.134025	0.595815	-0.119741
8081	9.592749	0.347301	2.068036	-0.540161	-0.025304	0.015021	-0.745857	0.087289	0.067688	-0.783494	-0.127980	0.597665	-0.112049
8082	9.536913	0.326100	2.099759	-0.550262	-0.030462	-0.008082	-0.744310	0.086862	0.068371	-0.784402	-0.121862	0.599261	-0.103679
8083	9.599854	0.252827	2.040084	-0.560365	-0.041042	-0.027590	-0.744174	0.087699	0.069779	-0.784924	-0.116013	0.601170	-0.095023
8084	9.629054	0.325171	2.044070	-0.552838	-0.005176	-0.011784	-0.744452	0.086712	0.071450	-0.785977	-0.109826	0.602229	-0.086594
8085	9.622268	0.266671	1.957745	-0.554671	-0.008723	-0.017096	-0.745292	0.086016	0.070609	-0.786676	-0.103849	0.603519	-0.078236
8086	9.590335	0.189752	1.992474	-0.556440	-0.005167	-0.011849	-0.743179	0.084891	0.070021	-0.787563	-0.097587	0.604448	-0.069742
8087	9.624096	0.330157	2.063352	-0.547342	0.009317	-0.023311	-0.744438	0.083347	0.071135	-0.788298	-0.091746	0.605308	-0.061403
8088	9.554037	0.243388	2.030586	-0.581729	0.029333	-0.028283	-0.745286	0.084612	0.070875	-0.789491	-0.085219	0.605554	-0.052391
8089	9.541499	0.268087	2.102817	-0.534498	0.023569	-0.013544	-0.744998	0.083070	0.070297	-0.790193	-0.079415	0.606067	-0.044386
8090	9.574913	0.258483	2.146373	-0.547323	0.027574	-0.050869	-0.744426	0.080826	0.069989	-0.791148	-0.073694	0.606135	-0.035418
8091	9.603275	0.229698	2.209481	-0.549023	0.042819	-0.042137	-0.746111	0.080831	0.069442	-0.791964	-0.067964	0.606181	-0.026815
8092	9.620336	0.263392	2.204249	-0.563531	0.054718	-0.054757	-0.743711	0.078448	0.067159	-0.793089	-0.062000	0.605686	-0.017616
8093	9.569486	0.259001	2.223697	-0.549047	0.043781	-0.049225	-0.745248	0.076773	0.065894	-0.793743	-0.056325	0.605574	-0.008908
8094	9.594126	0.272982	2.165516	-0.545479	0.025645	-0.037562	-0.745953	0.077620	0.064789	-0.794309	-0.050436	0.605416	-0.000160
8095	9.672005	0.373777	2.130459	-0.561698	0.045495	-0.030766	-0.744680	0.075796	0.064060	-0.794817	-0.044318	0.605171	0.008398
8096	9.415945	0.278621	2.114949	-0.554398	0.056407	-0.049388	-0.745795	0.074122	0.061952	-0.795580	-0.038426	0.604378	0.017412
8097	9.381425	0.303670	2.221034	-0.568925	0.049986	-0.030066	-0.745789	0.073005	0.060261	-0.795967	-0.032163	0.603924	0.026027
8098	9.535324	0.230428	2.257890	-0.561832	0.025703	-0.036890	-0.744521	0.072300	0.060524	-0.796182	-0.025980	0.603488	0.034950
8099	9.603082	0.326817	2.280887	-0.558212	0.018344	-0.020854	-0.745501	0.071320	0.060521	-0.796006	-0.019738	0.603417	0.043289
8100	9.583698	0.346393	2.300025	-0.565498	0.023911	-0.035130	-0.745496	0.070341	0.059671	-0.796014	-0.013473	0.602870	0.052224
8101	9.448604	0.352048	2.295310	-0.556429	0.012912	-0.020829	-0.746054	0.069785	0.058550	-0.795595	-0.007238	0.602755	0.060521
8102	9.357365	0.318307	2.218487	-0.547374	-0.001661	-0.009153	-0.746049	0.068378	0.059935	-0.795141	-0.000920	0.602507	0.068818
8103	9.575167	0.403720	2.183413	-0.550350	-0.041285	-0.006233	-0.746191	0.068518	0.060077	-0.793910	0.005476	0.603142	0.076787
8104	9.666278	0.379388	2.248804	-0.545890	-0.039272	-0.030951	-0.746609	0.067534	0.060910	-0.792794	0.011555	0.603367	0.085400
8105	9.541082	0.341148	2.191406	-0.561121	-0.012247	-0.024246	-0.746044	0.066689	0.061457	-0.791705	0.017861	0.603401	0.093761
8106	9.377238	0.249851	2.112905	-0.560073	0.002095	-0.019055	-0.746180	0.065566	0.062006	-0.790925	0.024229	0.602806	0.102350
8107	9.415795	0.273895	2.131916	-0.571105	-0.019495	-0.016387	-0.745756	0.064718	0.063533	-0.789576	0.030814	0.602804	0.110664
8108	9.555396	0.302407	2.194236	-0.543776	-0.012555	0.000727	-0.744912	0.064578	0.062965	-0.788493	0.037181	0.602332	0.118716
8109	9.569168	0.235018	2.252961	-0.547326	0.001890	-0.001181	-0.746891	0.067385	0.063710	-0.787277	0.043531	0.601916	0.126480
8110	9.419239	0.192570	2.270550	-0.587083	0.027168	0.011431	-0.744364	0.067803	0.062995	-0.786487	0.050600	0.600568	0.134895
8111	9.236089	0.397129	2.333753	-0.542599	0.017744	0.032342	-0.745485	0.067671	0.061183	-0.785387	0.057244	0.599760	0.142051
8112	9.303835	0.687452	2.451239	-0.552985	-0.022527	0.009513	-0.745214	0.069915	0.061204	-0.783853	0.063878	0.599160	0.150003
8113	9.429038	0.914763	2.598347	-0.546368	-0.091483	-0.037709	-0.745351	0.068787	0.063013	-0.781069	0.070032	0.600012	0.158153
8114	9.734196	0.936218	2.472050	-0.548879	-0.195785	-0.054720	-0.744509	0.068071	0.066917	-0.777080	0.076350	0.602078	0.166793
8115	10.221320	0.763772	2.439494	-0.537755	-0.163382	-0.051171	-0.743380	0.065947	0.072205	-0.773209	0.082393	0.603956	0.174920
8116	9.993657	0.387701	2.361840	-0.547943	-0.075315	-0.025383	-0.742811	0.063546	0.076654	-0.770583	0.088609	0.603962	0.183251
8117	9.551064	0.510506	2.230581	-0.557358	-0.027366	0.051992	-0.743095	0.063537	0.079455	-0.768521	0.095705	0.603354	0.190210
8118	9.406379	0.719791	2.315427	-0.545520	-0.001065	0.025423	-0.742405	0.066623	0.079062	-0.766812	0.102201	0.602012	0.197827
8119	9.272417	0.631932	2.430154	-0.531087	-0.012790	0.016773	-0.742557	0.069004	0.080487	-0.764693	0.108389	0.601222	0.205010
8120	9.185933	0.702453	2.412568	-0.554035	-0.048687	0.012294	-0.742276	0.069288	0.079089	-0.762178	0.115026	0.600478	0.212791
8121	9.306135	0.816483	2.217829	-0.556888	-0.083086	0.034637	-0.740047	0.073204	0.081071	-0.759076	0.122081	0.600480	0.219825
8122	9.465766	0.679450	2.107993	-0.554663	-0.027306	0.044072	-0.738937	0.076140	0.083193	-0.756784	0.128983	0.599205	0.227144
8123	9.244798	0.570901	1.918610	-0.544708	0.074831	0.099243	-0.738531	0.080071	0.081971	-0.755738	0.135888	0.596587	0.233407
8124	9.374697	0.463766	1.922048	-0.542472	0.127765	0.123726	-0.738126	0.084573	0.077816	-0.755542	0.142817	0.592693	0.239737
8125	10.364108	0.451794	2.549103	-0.537938	0.137546	0.146006	-0.737309	0.091885	0.071728	-0.755334	0.149862	0.588916	0.245337
8126	10.619358	0.338661	2.878645	-0.540548	0.170113	0.134297	-0.739313	0.101447	0.065966	-0.755536	0.156653	0.584243	0.251566
8127	9.774474	0.492487	2.665422	-0.543720	0.214706	0.176306	-0.737928	0.107641	0.058322	-0.756217	0.163730	0.579045	0.256974
8128	8.783932	0.592644	2.225858	-0.551116	0.162130	0.204682	-0.737122	0.117476	0.052960	-0.756486	0.171508	0.574088	0.262176
8129	8.678436	0.587901	2.134232	-0.546419	0.065272	0.152236	-0.736309	0.125347	0.047718	-0.755145	0.179079	0.571110	0.267431
8130	9.397101	0.375329	2.101813	-0.563547	-0.042343	0.114778	-0.735487	0.130256	0.047483	-0.752394	0.187059	0.569373	0.273363
8131	9.836213	0.338728	2.101634	-0.539884	-0.033403	0.115970	-0.732423	0.136845	0.046408	-0.749594	0.194601	0.567960	0.278678
8132	9.735230	0.242095	2.006194	-0.554074	0.018943	0.111915	-0.732440	0.140773	0.046449	-0.747402	0.202022	0.565251	0.284727
8133	9.513968	0.199234	1.886152	-0.557814	0.023909	0.060487	-0.732599	0.144839	0.047193	-0.744703	0.208842	0.563016	0.291231
8134	9.485427	0.082721	1.776339	-0.537966	0.016038	0.023597	-0.731201	0.146376	0.048038	-0.741883	0.214998	0.560691	0.298346
8135	9.580890	-0.159422	1.798244	-0.557845	0.034259	0.011740	-0.731201	0.146376	0.047898	-0.738847	0.221172	0.558421	0.305539
8136	9.531101	-0.458466	1.849975	-0.564042	0.052265	0.014160	-0.730796	0.150448	0.046398	-0.736104	0.227338	0.555326	0.313181
8137	9.473747	-0.655389	1.992396	-0.566821	0.037778	0.021250	-0.730094	0.151013	0.044859	-0.732956	0.233717	0.552800	0.320255
8138	9.665773	-0.723630	2.094386	-0.539508	0.037454	0.044597	-0.730667	0.153112	0.046564	-0.730196	0.239898	0.549821	0.327045
8139	9.778975	-0.564087	2.198790	-0.537709	0.034663	0.057050	-0.727174	0.155404	0.044637	-0.727229	0.246255	0.547258	0.333175
8140	9.819264	-0.442542	2.352025	-0.545087	0.033962	0.039292	-0.729290	0.157518	0.043276	-0.724220	0.252431	0.544215	0.340022
8141	9.473851	-0.212264	2.499730	-0.574185	0.070667	-0.023247	-0.729999	0.159208	0.041899	-0.720764	0.258156	0.541173	0.347830
8142	9.180114	-0.283697	2.375271	-0.549840	0.041814	-0.037002	-0.728734	0.159633	0.039934	-0.717134	0.263462	0.538252	0.355797
8143	9.261758	-0.303273	2.418875	-0.571067	0.009841	-0.075966	-0.727465	0.158506	0.040472	-0.712497	0.268945	0.536251	0.363938
8144	9.324241	-0.412536	2.400680	-0.556660	-0.009982	-0.082753	-0.729146	0.156958	0.042849	-0.707773	0.274161	0.534139	0.372276
8145	9.487085	-0.390724	2.574194	-0.549760	-0.064987	-0.079653	-0.728574	0.153859	0.046311	-0.702253	0.279799	0.533236	0.379752
8146	9.603886	-0.372838	2.460271	-0.548068	-0.072852	-0.105208	-0.728562	0.150767	0.047959	-0.696559	0.285049	0.532075	0.387876
8147	9.489460	-0.252057	2.335843	-0.542683	-0.072688	-0.126379	-0.729670	0.146266	0.052120	-0.690464	0.290087	0.531461	0.395800
8148	9.451307	-0.130985	2.334543	-0.555294	-0.041817	-0.146170	-0.728399	0.144149	0.055028	-0.684555	0.294676	0.529913	0.404651
8149	9.378570	-0.169042	2.359228	-0.547884	-0.006515	-0.169322	-0.728942	0.139373	0.057222	-0.678608	0.298724	0.528454	0.413512
8150	9.305573	-0.289307	2.377582	-0.547580	0.032084	-0.155433	-0.729202	0.134177	0.058569	-0.673268	0.302419	0.525875	0.422740
8151	9.316029	-0.193055	2.320919	-0.552765	0.073514	-0.150423	-0.732546	0.127592	0.058247	-0.668117	0.305995	0.523026	0.431777
8152	9.841363	0.000619	2.516194	-0.549064	0.118946	-0.187690	-0.732805	0.122544	0.057356	-0.663215	0.308543	0.519328	0.441866
8153	10.200622	0.075720	2.906321	-0.564561	0.133612	-0.203821	-0.732920	0.117079	0.055480	-0.657972	0.311109	0.515735	0.451997
8154	10.421971	0.387581	3.144178	-0.540452	0.090423	-0.219123	-0.734998	0.110497	0.053328	-0.652350	0.313384	0.512534	0.462103
8155	9.420210	0.533661	2.307837	-0.538383	0.106550	-0.219344	-0.734826	0.103626	0.051855	-0.646661	0.315583	0.509474	0.471884
8156	9.137365	0.264809	1.929435	-0.534808	0.061179	-0.189020	-0.736195	0.095498	0.049821	-0.640873	0.318273	0.506368	0.481223
8157	9.160456	0.149150	2.008017	-0.547211	0.111690	-0.189489	-0.737722	0.091012	0.049786	-0.635274	0.320763	0.502845	0.490597
8158	9.415043	0.415188	2.294668	-0.545506	0.095252	-0.162757	-0.738400	0.085689	0.047776	-0.629842	0.323437	0.498892	0.499795
8159	9.376245	0.672532	2.441661	-0.571065	0.073558	-0.141673	-0.738091	0.079945	0.044774	-0.624005	0.327000	0.495173	0.508421
8160	9.241830	0.743084	2.380645	-0.547364	0.086040	-0.140604	-0.739476	0.075604	0.043339	-0.618520	0.329916	0.491049	0.517164
8161	9.136235	0.825688	2.343620	-0.545908	0.017380	-0.121597	-0.738900	0.072804	0.041066	-0.612340	0.333855	0.488030	0.524792
8162	9.247474	1.050246	2.423120	-0.551679	-0.036811	-0.101822	-0.739308	0.069576	0.041595	-0.605871	0.338394	0.484996	0.532155
8163	9.409280	1.126709	2.446214	-0.564707	-0.078077	-0.112294	-0.739721	0.066901	0.044790	-0.598572	0.343561	0.482772	0.539081
8164	9.716770	1.140465	2.636539	-0.557416	-0.078275	-0.090921	-0.740555	0.064087	0.047847	-0.591621	0.348622	0.479980	0.545954
8165	9.631638	0.933067	2.622053	-0.557184	-0.045841	-0.092930	-0.739977	0.059867	0.050598	-0.584736	0.353434	0.477204	0.552670
8166	9.568313	0.851513	2.656877	-0.543334	-0.039178	-0.041525	-0.741942	0.059026	0.051724	-0.578660	0.358283	0.473643	0.558971
8167	9.185270	0.906700	2.593949	-0.544293	-0.046358	-0.048637	-0.739687	0.056905	0.055044	-0.572218	0.363285	0.470585	0.564926
8168	9.183794	0.920498	2.480229	-0.540855	-0.091597	-0.028850	-0.738843	0.056192	0.057970	-0.565677	0.368731	0.467455	0.570554
8169	9.430923	0.869685	2.333069	-0.547337	-0.124114	-0.012752	-0.739126	0.056185	0.060492	-0.558758	0.374900	0.464879	0.575436
8170	9.808421	0.973152	2.254086	-0.543012	-0.160187	-0.005309	-0.738016	0.058127	0.066523	-0.551699	0.381285	0.462216	0.580177
8171	9.765470	0.943940	2.177147	-0.558994	-0.089611	-0.030708	-0.738295	0.056991	0.070853	-0.544659	0.386928	0.459169	0.585490
8172	9.586128	0.916585	2.259848	-0.540359	-0.030549	0.000950	-0.736891	0.056557	0.073637	-0.538762	0.391738	0.454960	0.591006
8173	9.273695	0.846722	2.367364	-0.565543	0.009172	0.000334	-0.738866	0.058101	0.074928	-0.532815	0.396485	0.450419	0.596683
8174	9.110740	0.853611	2.531816	-0.554638	0.016351	-0.004931	-0.737741	0.058102	0.073940	-0.527043	0.400751	0.445488	0.602631
8175	9.391051	0.856405	2.487916	-0.533166	-0.029555	-0.016723	-0.737743	0.058094	0.076179	-0.520696	0.405375	0.441768	0.607773
8176	9.477053	1.009289	2.674569	-0.557649	-0.023291	0.001558	-0.739565	0.056689	0.078139	-0.514508	0.410114	0.437070	0.613236
8177	9.545193	0.979316	2.587824	-0.558438	0.005756	-0.020731	-0.738449	0.058368	0.078707	-0.508105	0.414433	0.432607	0.618811
8178	9.419948	1.006567	2.568357	-0.538173	0.030537	0.016487	-0.739013	0.059215	0.077601	-0.502620	0.418342	0.427381	0.624266
8179	9.381596	0.996901	2.529855	-0.545507	0.017954	0.016471	-0.740141	0.060062	0.076778	-0.496789	0.422604	0.422546	0.629334
8180	9.389431	1.083638	2.495048	-0.547378	-0.002062	0.039587	-0.741275	0.062449	0.076952	-0.491136	0.427120	0.417250	0.634236
8181	9.806844	1.003523	2.471220	-0.553057	-0.045333	0.050479	-0.739318	0.064546	0.077939	-0.485036	0.432449	0.412570	0.638368
8182	9.843104	0.634788	2.286812	-0.554849	-0.063476	0.064692	-0.738496	0.069312	0.078822	-0.479025	0.437931	0.407480	0.642427
8183	9.904179	0.507756	2.131086	-0.554770	-0.078222	0.101942	-0.739644	0.074072	0.082660	-0.473193	0.444044	0.402554	0.645649
8184	9.364143	0.503907	1.745238	-0.545339	-0.027732	0.087495	-0.738818	0.077711	0.084931	-0.467739	0.449066	0.396967	0.649598
8185	9.005142	0.559019	1.694361	-0.552877	-0.034283	0.014843	-0.738829	0.079954	0.085515	-0.461042	0.453830	0.392358	0.653861
8186	9.202904	0.679087	1.770079	-0.567489	-0.068892	0.066246	-0.738844	0.083320	0.085970	-0.454692	0.459317	0.386968	0.657676
8187	9.803589	0.587760	2.069920	-0.549809	-0.102564	0.001294	-0.738293	0.085271	0.089486	-0.447202	0.464760	0.383078	0.661257
8188	10.102035	0.618051	2.189999	-0.564341	-0.091570	-0.007731	-0.736747	0.084554	0.092966	-0.439622	0.469833	0.378530	0.665360
8189	9.731192	0.658510	2.103055	-0.556887	-0.070109	0.001889	-0.736477	0.086506	0.096764	-0.432215	0.474808	0.374165	0.669139
8190	9.283100	0.723714	2.030438	-0.531520	-0.084702	0.003080	-0.737884	0.086220	0.099291	-0.425043	0.479476	0.369810	0.672816
8191	9.113875	0.907295	1.844974	-0.540648	-0.088188	-0.005854	-0.737039	0.085081	0.103752	-0.417452	0.484387	0.365822	0.676223
8192	9.544302	0.886458	2.037937	-0.540969	-0.096550	-0.072078	-0.738450	0.085634	0.107129	-0.408991	0.488634	0.362088	0.680335
8193	9.731872	0.905213	2.134130	-0.565078	-0.062813	-0.002645	-0.737608	0.085344	0.109499	-0.401295	0.493295	0.357446	0.683999
8194	9.641348	1.156931	2.102447	-0.544096	-0.044925	0.001044	-0.737056	0.087585	0.110358	-0.394078	0.497278	0.352458	0.687889
8195	9.386189	1.046498	1.963873	-0.539426	-0.019539	-0.022117	-0.737338	0.087581	0.111760	-0.386584	0.500881	0.347955	0.691808
8196	9.053661	0.762132	1.759687	-0.558310	-0.027086	0.020076	-0.737353	0.091088	0.111797	-0.379530	0.504747	0.342365	0.695682
8197	9.454590	0.730272	1.706346	-0.560198	-0.078144	0.092988	-0.737794	0.095010	0.114081	-0.372938	0.510013	0.336791	0.698124
8198	9.736793	1.109684	1.600249	-0.545724	-0.068990	0.075520	-0.735144	0.099347	0.116065	-0.366411	0.514635	0.331067	0.700920
8199	9.838613	1.011712	1.494887	-0.540420	-0.057532	0.002985	-0.736284	0.102712	0.117789	-0.358807	0.518764	0.326500	0.703945
8200	9.063263	0.583689	1.060928	-0.543086	0.026326	0.085402	-0.735730	0.104391	0.118642	-0.352997	0.521972	0.319954	0.707508
8201	9.409026	0.030247	1.023147	-0.545517	-0.099991	0.109151	-0.734347	0.109010	0.120919	-0.346496	0.527361	0.314438	0.709196
8202	10.149415	-0.010833	1.382649	-0.561823	-0.122172	0.187074	-0.733815	0.115026	0.126017	-0.340905	0.533327	0.307539	0.710469
8203	10.447630	-0.045805	1.501040	-0.557105	-0.084243	0.178101	-0.731877	0.121751	0.127333	-0.335272	0.538924	0.300933	0.711753
8204	10.183613	-0.087004	1.603339	-0.543120	-0.012041	0.152987	-0.731901	0.126794	0.129905	-0.329988	0.542872	0.293861	0.714173
8205	9.824861	0.195767	1.629660	-0.549757	-0.035194	0.122935	-0.730240	0.132683	0.129814	-0.323875	0.547301	0.287543	0.716160
8206	9.603495	0.322676	1.604377	-0.561914	-0.047047	0.043221	-0.729411	0.135622	0.131658	-0.316541	0.551121	0.281574	0.718877
8207	9.473559	0.248035	1.518396	-0.518407	-0.063423	0.036721	-0.728296	0.137156	0.133765	-0.309308	0.555152	0.276768	0.720787
8208	9.575834	0.210294	1.383365	-0.552954	-0.063090	0.019529	-0.728161	0.138129	0.136154	-0.301570	0.558892	0.271236	0.723274
8209	9.565155	0.109377	1.466661	-0.545659	-0.054960	0.012469	-0.727602	0.138402	0.138112	-0.293664	0.562728	0.266190	0.725425
8210	9.540287	-0.013502	1.501894	-0.539177	-0.025066	-0.009778	-0.729000	0.135865	0.142856	-0.285790	0.565554	0.260908	0.728285
8211	9.900656	0.021913	1.730568	-0.545664	-0.022972	-0.034569	-0.727869	0.133607	0.146043	-0.277310	0.568560	0.256125	0.730916
8212	9.937994	0.046947	1.906631	-0.568861	0.049185	-0.031742	-0.728142	0.131928	0.144768	-0.269096	0.570221	0.250193	0.734737
8213	9.717815	-0.043330	1.934513	-0.555942	0.090732	-0.053136	-0.728832	0.128982	0.145162	-0.260748	0.571391	0.244759	0.738658
8214	9.397414	0.096392	1.926134	-0.523270	0.093343	-0.063433	-0.728679	0.126179	0.144012	-0.252745	0.571870	0.239571	0.742759
8215	9.267376	0.181824	1.930187	-0.530466	0.116052	-0.081365	-0.730491	0.123385	0.141757	-0.244343	0.572259	0.234629	0.746836
8216	9.436226	0.098413	1.901896	-0.560490	0.120042	-0.106485	-0.733698	0.117785	0.140044	-0.235340	0.572184	0.229194	0.751459
8217	9.893901	0.122897	2.026659	-0.557914	0.122204	-0.141763	-0.734801	0.113020	0.139443	-0.225696	0.572190	0.224418	0.755842
8218	10.553525	0.287330	2.318734	-0.552916	0.064581	-0.140324	-0.734774	0.106705	0.139657	-0.215960	0.572606	0.219679	0.759753
8219	10.295317	0.568182	2.139554	-0.535619	0.091846	-0.176567	-0.736566	0.098571	0.139865	-0.205851	0.572663	0.215707	0.763645
8220	9.546528	0.236944	1.750390	-0.554090	0.127244	-0.106407	-0.739069	0.092691	0.137724	-0.196836	0.572114	0.210244	0.767944
8221	9.032734	0.082407	1.641650	-0.552186	0.128942	-0.102976	-0.739889	0.087931	0.135021	-0.187779	0.571855	0.204944	0.771828
8222	9.080500	0.172202	1.749319	-0.560550	0.089101	-0.076274	-0.741841	0.084573	0.133601	-0.178950	0.571896	0.199133	0.775409
8223	9.586618	0.237447	1.871147	-0.548801	0.063473	-0.031641	-0.742812	0.081915	0.132041	-0.170735	0.572801	0.193236	0.778080
8224	9.920534	0.095995	2.002761	-0.564345	0.069320	-0.068970	-0.743643	0.079254	0.131180	-0.161851	0.573056	0.187313	0.781233
8225	9.454619	0.164484	2.050947	-0.559490	0.095871	-0.024933	-0.743074	0.077996	0.129202	-0.153715	0.573392	0.180989	0.784115
8226	8.872775	0.637124	1.684001	-0.536188	0.030642	-0.001300	-0.744479	0.078427	0.127258	-0.146038	0.574285	0.174810	0.786328
8227	8.808954	1.106714	1.736838	-0.542577	-0.061334	-0.087460	-0.745035	0.076456	0.129762	-0.136516	0.576704	0.169916	0.787340
8228	9.698718	1.497340	1.716790	-0.544326	-0.107719	-0.223197	-0.745583	0.072658	0.132946	-0.124739	0.578888	0.166522	0.788416
8229	10.483870	1.324013	1.843323	-0.548887	-0.107632	-0.221349	-0.745835	0.064785	0.137905	-0.112830	0.581436	0.163192	0.789031
8230	10.718757	0.926297	1.861945	-0.542758	-0.023253	-0.189068	-0.744961	0.057197	0.140899	-0.101844	0.582216	0.159190	0.790766
8231	9.546609	0.345483	2.101963	-0.559763	0.086443	-0.076148	-0.746627	0.052433	0.140302	-0.092710	0.582033	0.153521	0.793141
8232	8.723616	0.632358	1.930720	-0.541890	-0.010901	0.009461	-0.746071	0.054260	0.138917	-0.084904	0.583102	0.147148	0.794438
8233	8.784348	1.337538	1.908271	-0.554535	-0.127918	0.008366	-0.746785	0.056785	0.139369	-0.076510	0.586438	0.140929	0.793962
8234	9.317411	1.601545	1.764464	-0.546890	-0.184253	-0.033511	-0.745113	0.059010	0.144418	-0.067441	0.590008	0.135239	0.793128
8235	9.786716	1.670419	1.656749	-0.540918	-0.139877	0.044244	-0.744019	0.065309	0.148115	-0.059707	0.593469	0.128842	0.792230
8236	9.791532	1.549195	1.600103	-0.560354	-0.068832	0.068339	-0.744328	0.071335	0.150420	-0.052378	0.595359	0.121567	0.792481
8237	9.588556	1.475529	1.596364	-0.576128	-0.017169	0.138557	-0.743526	0.081157	0.149817	-0.046007	0.597026	0.113354	0.792840
8238	9.688377	1.496014	1.494516	-0.552118	0.021991	0.181088	-0.743150	0.092248	0.147270	-0.040765	0.597605	0.104754	0.793872
8239	9.687785	1.360747	1.505692	-0.548685	0.093374	0.254981	-0.742790	0.107703	0.140429	-0.036787	0.597633	0.095497	0.795211
8240	9.599024	1.186342	1.353112	-0.556103	0.150112	0.358900	-0.742020	0.126816	0.130264	-0.034569	0.596399	0.084592	0.797470
8241	9.819751	0.921781	1.394430	-0.557612	0.167687	0.410092	-0.740140	0.149299	0.118445	-0.033073	0.595413	0.073278	0.799387
8242	10.032125	0.454548	1.481515	-0.537264	0.181398	0.477458	-0.737706	0.174885	0.101336	-0.033009	0.593684	0.061220	0.801687
8243	9.966853	0.072044	1.311895	-0.559105	0.148873	0.496810	-0.735960	0.197248	0.083638	-0.032853	0.592983	0.048823	0.803062
8244	9.135523	-0.716909	1.075345	-0.556684	0.136642	0.638196	-0.731555	0.222986	0.061475	-0.035066	0.591943	0.034558	0.804475
8245	9.522313	-0.993787	0.860447	-0.542674	0.017299	0.681609	-0.724629	0.250824	0.039034	-0.037974	0.593330	0.020244	0.803808
8246	10.301068	-0.690213	1.107316	-0.549077	-0.033434	0.528105	-0.716003	0.275717	0.014870	-0.038379	0.594749	0.007517	0.802959
8247	10.436134	-0.941153	1.308075	-0.536662	0.080281	0.500114	-0.710294	0.292904	-0.010192	-0.038415	0.594896	-0.004635	0.802871
8248	10.262438	-0.843151	1.345875	-0.528121	0.148803	0.488268	-0.703870	0.307569	-0.037106	-0.038413	0.593187	-0.016696	0.803974
8249	9.639110	-0.826563	1.438345	-0.528519	0.273774	0.409518	-0.698412	0.319022	-0.067965	-0.037011	0.590105	-0.027801	0.805998
8250	9.183979	-0.631057	1.712234	-0.571953	0.319120	0.392727	-0.692649	0.325717	-0.102796	-0.034863	0.585544	-0.039560	0.808924
8251	8.922650	-0.541594	1.842068	-0.556685	0.337743	0.314895	-0.686735	0.329457	-0.134999	-0.031511	0.581352	-0.050028	0.811501
8252	9.328822	-0.751258	1.959848	-0.524363	0.309338	0.255343	-0.681379	0.331361	-0.163158	-0.027685	0.576864	-0.059393	0.814207
8253	9.882561	-0.615970	2.508521	-0.537776	0.237702	0.219460	-0.674466	0.330022	-0.187443	-0.023066	0.574250	-0.068347	0.815496
8254	9.938385	0.195966	2.547713	-0.558791	0.154167	0.107492	-0.669945	0.328110	-0.206536	-0.016617	0.572368	-0.076477	0.816254
8255	9.255754	0.144699	2.165001	-0.569798	0.193191	-0.024816	-0.668766	0.319190	-0.225676	-0.007627	0.570725	-0.083019	0.816898
8256	9.146006	0.108007	1.984333	-0.561092	0.080686	0.056461	-0.667033	0.311375	-0.239769	-0.000436	0.569974	-0.090570	0.816656
8257	9.695635	0.446843	2.228698	-0.577971	0.030661	0.025753	-0.665456	0.305786	-0.247959	0.007619	0.570788	-0.097692	0.815230
8258	9.813231	0.514508	2.346186	-0.556126	0.027601	0.055247	-0.663884	0.301750	-0.259072	0.014683	0.570773	-0.105122	0.814219
8259	9.049647	0.746001	2.267302	-0.537629	0.067770	0.078095	-0.663172	0.300359	-0.263012	0.021590	0.570767	-0.112043	0.813145
8260	9.097472	0.954527	2.424389	-0.552951	-0.008026	0.000562	-0.660647	0.302044	-0.265254	0.029424	0.571334	-0.118788	0.811542
8261	9.904221	0.688570	2.832221	-0.564173	-0.108863	0.105549	-0.662613	0.301483	-0.264124	0.035874	0.573973	-0.126404	0.808263
8262	10.144770	0.607698	2.895627	-0.539363	-0.103610	-0.086124	-0.663442	0.297975	-0.263315	0.044722	0.576200	-0.131953	0.805345
8263	9.714640	0.696168	2.697076	-0.540542	-0.073226	0.036573	-0.664701	0.297144	-0.265553	0.052206	0.578283	-0.138233	0.802343
8264	9.368477	0.702095	2.523497	-0.557704	-0.070580	0.047795	-0.664557	0.296586	-0.266680	0.059194	0.579470	-0.145556	0.799703
8265	9.076220	0.692006	2.548164	-0.538866	-0.079193	-0.009496	-0.663699	0.292935	-0.266585	0.067460	0.581630	-0.151156	0.796434
8266	9.207709	0.813865	2.457224	-0.544304	-0.106688	0.047273	-0.665932	0.289578	-0.267862	0.074191	0.583266	-0.158271	0.793251
8267	9.324283	0.846478	2.379381	-0.545906	-0.062353	0.029321	-0.667327	0.287622	-0.269552	0.082061	0.584876	-0.164276	0.790063
8268	9.368510	0.879503	2.294382	-0.549034	0.014177	0.037678	-0.665767	0.285106	-0.273650	0.089383	0.584487	-0.171125	0.788100
8269	9.494833	0.887738	2.192635	-0.555739	0.076848	0.086786	-0.664060	0.282042	-0.281534	0.097009	0.583535	-0.177590	0.786472
8270	9.243853	0.957182	2.223608	-0.562440	0.144910	0.132247	-0.662647	0.282068	-0.290504	0.103441	0.580600	-0.185468	0.786006
8271	9.834237	0.978428	2.350646	-0.573696	0.092739	0.136092	-0.657569	0.279136	-0.298413	0.110626	0.579030	-0.192631	0.784461
8272	10.325891	0.677240	2.604648	-0.560864	0.140001	0.088231	-0.655311	0.278310	-0.304878	0.117700	0.576210	-0.199931	0.783682
8273	9.560900	0.541896	2.220569	-0.574651	0.217045	0.134327	-0.651372	0.279174	-0.314419	0.125475	0.572522	-0.206675	0.783428
8274	9.387444	0.230035	2.030974	-0.558119	0.211188	0.172529	-0.647994	0.279756	-0.323258	0.131455	0.568105	-0.214678	0.783511
8275	9.483244	0.145182	2.084952	-0.553166	0.161229	0.116283	-0.642638	0.278093	-0.333256	0.139069	0.565269	-0.220941	0.782506
8276	9.748214	-0.028190	2.067202	-0.561257	0.009699	0.141922	-0.640646	0.274045	-0.341153	0.144654	0.563988	-0.229142	0.780055
8277	9.551144	0.214791	2.076836	-0.559713	0.001175	0.086251	-0.640330	0.267477	-0.349343	0.152152	0.563629	-0.235544	0.776976
8278	9.128531	0.198754	1.792453	-0.554403	-0.034971	0.090883	-0.639745	0.263143	-0.354432	0.158222	0.563165	-0.243145	0.773752
8279	9.020913	-0.228476	1.770785	-0.540558	-0.150233	0.073984	-0.639434	0.257125	-0.359117	0.165012	0.565113	-0.249536	0.768863
8280	10.020371	-0.431851	1.945693	-0.537303	-0.236239	0.129568	-0.640399	0.253061	-0.360132	0.169279	0.567472	-0.257904	0.763417
8281	10.471987	-0.073760	2.078823	-0.571433	-0.177794	0.166982	-0.643624	0.251241	-0.359006	0.174915	0.569094	-0.265853	0.758194
8282	9.932263	0.096193	2.046237	-0.541838	-0.052101	0.094813	-0.642493	0.249695	-0.359031	0.180695	0.568685	-0.273199	0.754526
8283	9.392042	-0.036458	1.932456	-0.552541	-0.035076	0.103307	-0.640818	0.252503	-0.360834	0.187891	0.568370	-0.279560	0.750665
8284	9.093163	-0.199720	1.804196	-0.545512	-0.047157	0.037040	-0.641369	0.249409	-0.358202	0.194572	0.568065	-0.286230	0.746670
8285	9.371513	-0.331080	1.947853	-0.547689	-0.099310	0.029406	-0.641937	0.250957	-0.359162	0.202481	0.568958	-0.291865	0.741690
8286	9.690014	-0.405753	1.921680	-0.552954	-0.083257	0.054073	-0.642366	0.252495	-0.357183	0.208753	0.568922	-0.298914	0.737157
8287	9.613362	-0.342710	1.877585	-0.554580	-0.028808	0.011251	-0.641390	0.253465	-0.354100	0.217439	0.568662	-0.304090	0.732716
8288	9.545444	-0.465155	1.552838	-0.547209	0.002225	-0.036638	-0.642532	0.256963	-0.350415	0.225451	0.567798	-0.309592	0.728649
8289	9.623670	-0.605101	1.667862	-0.547104	0.064231	-0.118411	-0.642962	0.258074	-0.346621	0.236510	0.566806	-0.312718	0.724570
8290	9.275661	-0.481320	1.787763	-0.557320	0.174065	-0.108651	-0.640991	0.257227	-0.346505	0.246700	0.563682	-0.316666	0.721889
8291	9.730873	-0.410723	1.941012	-0.560437	0.133827	-0.134884	-0.639726	0.257794	-0.349169	0.258539	0.561484	-0.319390	0.718250
8292	10.908313	-0.095976	2.443354	-0.545647	0.060972	-0.141084	-0.639870	0.258350	-0.347482	0.268277	0.560081	-0.323286	0.714019
8293	10.508378	0.364614	2.264773	-0.545316	0.145160	-0.187612	-0.638456	0.255955	-0.345558	0.280754	0.557907	-0.325002	0.710134
8294	9.662460	0.228392	2.045123	-0.547317	0.226710	-0.149393	-0.639289	0.253858	-0.347253	0.291625	0.554005	-0.327818	0.707509
8295	9.069601	0.117520	1.882843	-0.548293	0.201370	-0.144069	-0.638166	0.254421	-0.348376	0.303821	0.550485	-0.329642	0.704270
8296	9.067852	0.043795	2.072142	-0.558239	0.077294	-0.168211	-0.636203	0.254972	-0.346706	0.314004	0.548566	-0.333203	0.699609
8297	9.397661	0.200427	1.944303	-0.547604	0.017505	-0.132241	-0.637613	0.255528	-0.344169	0.324742	0.547318	-0.336191	0.694234
8298	9.246321	0.618231	1.744120	-0.533227	-0.002363	-0.133688	-0.638878	0.254956	-0.339966	0.333552	0.546277	-0.340197	0.688905
8299	9.173020	0.842910	1.657139	-0.564713	-0.078481	-0.168071	-0.641542	0.252704	-0.336049	0.344283	0.546261	-0.343607	0.681911
8300	9.673254	0.991943	1.645142	-0.559767	-0.136722	-0.198496	-0.642939	0.249603	-0.330471	0.353257	0.547147	-0.348081	0.674299
8301	10.164436	0.997049	1.796656	-0.550653	-0.107608	-0.228552	-0.649382	0.243426	-0.324886	0.364406	0.547793	-0.350766	0.666404
8302	10.261925	0.963675	1.968458	-0.570146	-0.039300	-0.199999	-0.650487	0.238365	-0.321151	0.374087	0.547108	-0.354548	0.659566
8303	9.631953	0.890134	1.941126	-0.556710	0.050314	-0.162490	-0.652154	0.233736	-0.320347	0.385458	0.544897	-0.356783	0.653617
8304	9.111753	1.071911	1.886634	-0.535662	0.035077	-0.088806	-0.651439	0.231074	-0.322060	0.393724	0.542526	-0.360672	0.648508
8305	9.072877	1.043277	1.906336	-0.538663	0.006535	-0.119640	-0.651832	0.224765	-0.322962	0.403941	0.540503	-0.363409	0.642357
8306	9.232055	1.112658	1.953676	-0.564133	-0.017112	-0.079945	-0.653624	0.217204	-0.326667	0.411927	0.538357	-0.368083	0.636398
8307	9.387127	1.360865	1.994192	-0.553540	-0.065910	-0.066190	-0.655142	0.211038	-0.327839	0.421010	0.536532	-0.372114	0.629615
8308	9.667971	1.581393	1.986523	-0.559215	-0.105662	-0.046464	-0.655833	0.208230	-0.326744	0.427760	0.535144	-0.377730	0.622866
8309	9.673215	1.661018	1.971129	-0.557457	-0.116526	-0.041057	-0.658051	0.200938	-0.326243	0.436129	0.533517	-0.382445	0.615538
8310	9.562344	1.571908	1.909447	-0.562547	-0.076196	-0.016626	-0.659172	0.199813	-0.324566	0.442665	0.531356	-0.388070	0.609189
8311	9.252481	1.395244	1.945662	-0.545900	-0.048639	0.010736	-0.657754	0.196861	-0.324048	0.450720	0.528392	-0.392540	0.602964
8312	9.211062	1.323097	1.961021	-0.545708	-0.054641	0.075335	-0.659162	0.197282	-0.322912	0.456030	0.525259	-0.398657	0.597672
8313	9.483735	1.520275	2.059958	-0.527336	-0.027903	0.103761	-0.659299	0.197060	-0.322958	0.462860	0.521299	-0.403636	0.592525
8314	9.569622	1.544777	2.199718	-0.544897	0.058394	0.134887	-0.658592	0.196362	-0.324651	0.468269	0.516229	-0.409241	0.588858
8315	9.414515	1.425074	2.225424	-0.553562	0.095803	0.184047	-0.654235	0.197631	-0.329572	0.475348	0.509730	-0.414133	0.585417
8316	9.345622	1.327183	2.347426	-0.558778	0.124482	0.201470	-0.652698	0.200163	-0.332358	0.480556	0.503080	-0.419868	0.582827
8317	9.190481	1.282654	2.413372	-0.543784	0.184514	0.227775	-0.647785	0.203122	-0.339646	0.487666	0.495093	-0.424132	0.580670
8318	9.550270	1.299147	2.707499	-0.541830	0.205051	0.250735	-0.642730	0.205657	-0.345819	0.492693	0.487123	-0.429276	0.579385
8319	9.791018	1.353862	2.810469	-0.563659	0.219823	0.225670	-0.637680	0.209743	-0.354497	0.500213	0.478366	-0.433274	0.577258
8320	10.357278	0.938441	3.036650	-0.544369	0.119086	0.201796	-0.633047	0.211992	-0.358710	0.504962	0.471658	-0.438723	0.574521
8321	9.963455	0.546151	2.903823	-0.540598	0.131737	0.189253	-0.629682	0.215091	-0.364864	0.511786	0.464297	-0.442868	0.571290
8322	9.173467	0.506676	2.366478	-0.573223	0.115472	0.202985	-0.626467	0.219864	-0.367640	0.516640	0.457205	-0.448590	0.568167
8323	8.967566	0.630269	2.213145	-0.535770	0.021945	0.163285	-0.623671	0.223507	-0.367903	0.522593	0.451226	-0.453502	0.563585
8324	9.079221	0.471487	2.055289	-0.541732	-0.049773	0.128280	-0.623667	0.223238	-0.371406	0.526402	0.446892	-0.459806	0.558360
8325	9.426773	0.282625	1.962694	-0.549241	-0.083761	0.108990	-0.622965	0.223235	-0.370852	0.531981	0.442315	-0.465447	0.552008
8326	9.713814	0.177185	1.622783	-0.545492	-0.089384	0.135669	-0.621982	0.222945	-0.368762	0.535265	0.438200	-0.472178	0.546370
8327	9.631701	0.187444	1.634860	-0.547461	-0.121032	0.148210	-0.622131	0.224907	-0.367901	0.539883	0.433548	-0.478517	0.539985
8328	9.528660	0.119627	1.507689	-0.558473	-0.125164	0.111812	-0.623268	0.227288	-0.365767	0.543076	0.429799	-0.485462	0.533543
8329	9.490984	-0.014695	1.632472	-0.540317	-0.141717	0.137750	-0.623131	0.227701	-0.363243	0.547375	0.425409	-0.491814	0.526809
8330	9.337889	-0.223299	1.357126	-0.565887	-0.175817	0.134077	-0.623009	0.231339	-0.360126	0.549767	0.421780	-0.499469	0.519989
8331	9.907358	-0.603021	1.498332	-0.554076	-0.203274	0.180446	-0.624853	0.234560	-0.356717	0.552916	0.417326	-0.506941	0.512966
8332	10.325602	-0.565510	1.734155	-0.572799	-0.150225	0.206519	-0.623762	0.241136	-0.351617	0.554738	0.412511	-0.514865	0.506967
8333	9.864717	-0.305716	1.847857	-0.548928	-0.066916	0.142527	-0.624762	0.244215	-0.348357	0.559420	0.406987	-0.520370	0.500626
8334	9.418394	-0.443626	1.760588	-0.552554	-0.064074	0.122900	-0.623106	0.250511	-0.343823	0.562679	0.402279	-0.526328	0.494513
8335	9.330260	-0.444008	1.610898	-0.554608	-0.092660	0.096501	-0.623126	0.254429	-0.340142	0.567403	0.397311	-0.531714	0.487317
8336	9.402228	-0.710759	1.538872	-0.558393	-0.110404	0.068242	-0.624273	0.258910	-0.336446	0.570626	0.393466	-0.537699	0.480053
8337	9.714855	-0.837881	1.622027	-0.542273	-0.138238	0.052721	-0.623450	0.262540	-0.331374	0.574973	0.389436	-0.543036	0.472078
8338	9.918793	-0.966673	1.715012	-0.560155	-0.092202	0.054019	-0.624308	0.265053	-0.326860	0.578410	0.385449	-0.548592	0.464670
8339	9.704422	-0.834763	1.723493	-0.552522	-0.029173	0.051925	-0.624464	0.267845	-0.322349	0.583816	0.380185	-0.552645	0.457387
8340	9.582176	-0.832722	1.926606	-0.536116	0.008971	0.007616	-0.624333	0.270091	-0.322607	0.588475	0.375959	-0.556333	0.450384
8341	9.432290	-0.819452	1.965320	-0.569135	-0.004679	-0.061719	-0.623913	0.270368	-0.321627	0.595094	0.371427	-0.559257	0.441742
8342	9.348885	-0.737365	1.867862	-0.531080	-0.004590	-0.091354	-0.624613	0.268954	-0.317856	0.600308	0.368387	-0.562195	0.433425
8343	9.510345	-0.820609	1.858909	-0.554856	-0.009497	-0.132272	-0.626008	0.266147	-0.316755	0.607153	0.364747	-0.564385	0.424022
8344	9.674002	-0.734007	1.959210	-0.546508	0.037544	-0.155424	-0.627403	0.263053	-0.313696	0.613345	0.361779	-0.566335	0.414957
8345	9.601505	-0.738323	1.969021	-0.561744	0.088353	-0.187777	-0.626840	0.262767	-0.312583	0.621557	0.357743	-0.566820	0.405466
8346	9.496249	-0.512974	1.956981	-0.552431	0.144393	-0.212775	-0.628518	0.260238	-0.310636	0.629284	0.354355	-0.566923	0.396273
8347	9.985746	-0.430873	2.052064	-0.574474	0.117606	-0.221608	-0.629072	0.258271	-0.309392	0.637913	0.350169	-0.566725	0.386357
8348	11.182883	-0.043841	2.539076	-0.549622	0.047235	-0.208229	-0.628780	0.255602	-0.308722	0.644277	0.347398	-0.567900	0.376446
8349	10.147018	-0.198835	2.218402	-0.545479	0.146804	-0.274472	-0.629464	0.251253	-0.308762	0.653168	0.343840	-0.566543	0.366299
8350	9.359865	-0.216850	1.637319	-0.532502	0.113333	-0.175171	-0.630717	0.248307	-0.308223	0.659723	0.340291	-0.566795	0.357367
8351	8.915562	-0.369000	1.593701	-0.541594	0.096989	-0.162900	-0.632113	0.245496	-0.305722	0.666919	0.335787	-0.566677	0.348343
8352	9.009847	0.008908	1.444378	-0.528430	0.015659	-0.139171	-0.633805	0.246190	-0.302341	0.671905	0.332467	-0.568299	0.339184
8353	9.724506	0.059924	1.433187	-0.556789	-0.011149	-0.139185	-0.633387	0.245890	-0.296607	0.677549	0.328165	-0.569769	0.329543
8354	9.806294	0.146891	1.509430	-0.536853	0.001637	-0.167314	-0.636196	0.244336	-0.291561	0.682436	0.325053	-0.571311	0.319728
8355	9.546705	0.307662	1.449991	-0.564214	-0.013539	-0.171110	-0.636893	0.242077	-0.287098	0.688043	0.320950	-0.572528	0.309515
8356	9.425760	0.612133	1.321105	-0.548260	-0.051985	-0.211360	-0.638994	0.239259	-0.282071	0.692463	0.318420	-0.574441	0.298532
8357	9.357814	0.959981	1.225494	-0.572366	-0.096428	-0.264412	-0.642078	0.236157	-0.275359	0.697459	0.315685	-0.576124	0.286315
8358	9.912086	0.753520	1.231889	-0.555215	-0.113540	-0.267558	-0.644739	0.232636	-0.269774	0.701308	0.313949	-0.578391	0.273984
8359	10.180802	0.627054	1.375504	-0.565720	-0.048629	-0.264509	-0.646680	0.225467	-0.264513	0.706497	0.310957	-0.579203	0.262090
8360	9.942636	0.486867	1.519951	-0.549436	0.025925	-0.153386	-0.648909	0.220842	-0.264824	0.711091	0.307122	-0.580007	0.252224
8361	9.481802	0.690866	1.600447	-0.550165	0.053714	-0.143021	-0.649726	0.214667	-0.264183	0.716464	0.302342	-0.579901	0.242865
8362	9.277570	0.870803	1.569716	-0.540331	0.010065	-0.105501	-0.650547	0.209904	-0.266186	0.720394	0.298066	-0.581037	0.233633
8363	9.435772	1.217800	1.565632	-0.547903	-0.028593	-0.107044	-0.651370	0.204994	-0.266231	0.724393	0.293229	-0.582205	0.224298
8364	9.522941	1.153994	1.498570	-0.568036	-0.050014	-0.117751	-0.652478	0.201492	-0.267099	0.727656	0.288890	-0.584121	0.214155
8365	9.694636	1.213237	1.483181	-0.535210	-0.049616	-0.076632	-0.653302	0.196861	-0.266581	0.730972	0.283922	-0.585604	0.205272
8366	9.745399	1.106192	1.421483	-0.558556	-0.030017	-0.039871	-0.653289	0.193488	-0.265216	0.733905	0.278650	-0.587494	0.196441
8367	9.809590	1.191413	1.587174	-0.552998	-0.012131	-0.027515	-0.653272	0.189842	-0.266094	0.737339	0.272657	-0.588673	0.188291
8368	9.597202	1.166093	1.575659	-0.552622	0.023496	0.014687	-0.652424	0.188860	-0.266811	0.740490	0.266558	-0.589924	0.180587
8369	9.520550	1.090965	1.465448	-0.561404	0.053030	0.040037	-0.651439	0.189289	-0.269895	0.744272	0.259370	-0.590435	0.173705
8370	9.582655	1.030491	1.519199	-0.543016	0.060579	0.092402	-0.650445	0.187614	-0.273280	0.747375	0.252303	-0.591389	0.167431
8371	9.581714	0.917324	1.585705	-0.560698	0.110654	0.142294	-0.649884	0.189034	-0.278730	0.751270	0.243701	-0.591460	0.162415
8372	9.657949	0.917645	1.713665	-0.570560	0.115782	0.178427	-0.647634	0.189890	-0.284480	0.754712	0.234961	-0.591984	0.157349
8373	9.844550	0.992941	1.961458	-0.548703	0.130029	0.187477	-0.642856	0.190872	-0.288007	0.758419	0.225916	-0.591835	0.153276
8374	9.694289	0.991971	2.041409	-0.556780	0.162740	0.158839	-0.640042	0.191734	-0.295860	0.762237	0.217416	-0.591392	0.148259
8375	9.460118	0.906237	2.008850	-0.558726	0.122842	0.184658	-0.636951	0.193574	-0.302866	0.765706	0.208238	-0.591262	0.144012
8376	9.470053	0.920493	1.979682	-0.560952	0.058024	0.180613	-0.634692	0.192327	-0.309337	0.768065	0.199672	-0.592402	0.138805
8377	9.450890	0.859896	1.932057	-0.549326	0.029198	0.173839	-0.633015	0.195136	-0.311141	0.770214	0.191016	-0.593543	0.134129
8378	9.558998	0.828100	1.980594	-0.543386	-0.016418	0.135280	-0.629783	0.195838	-0.313539	0.771580	0.183418	-0.595489	0.128118
8379	9.792006	0.723757	1.761559	-0.530960	-0.047595	0.093199	-0.631192	0.196686	-0.314359	0.772762	0.176208	-0.597384	0.122154
8380	9.758335	0.641456	1.706947	-0.554456	-0.023933	0.078610	-0.630643	0.199628	-0.313493	0.774064	0.169098	-0.599155	0.115082
8381	9.502486	0.458861	1.622339	-0.543317	-0.011704	0.111325	-0.627991	0.203974	-0.313748	0.775476	0.161410	-0.600507	0.109428
8382	9.476827	0.237237	1.711835	-0.563494	-0.034848	0.089078	-0.627589	0.208176	-0.311747	0.776485	0.154022	-0.602388	0.102355
8383	9.562513	0.317656	1.904130	-0.582121	-0.105079	0.094618	-0.628028	0.211964	-0.311144	0.776723	0.146136	-0.605126	0.095746
8384	9.642094	0.371012	1.627965	-0.544109	-0.121264	0.073967	-0.628185	0.214754	-0.306073	0.776484	0.139374	-0.608141	0.088390
8385	9.690825	0.157013	1.465977	-0.542227	-0.105712	0.047344	-0.628337	0.216994	-0.304089	0.776471	0.132714	-0.610592	0.081596
8386	9.239293	-0.518701	1.169663	-0.554439	-0.043409	0.030730	-0.628203	0.218394	-0.303235	0.777114	0.126159	-0.612173	0.073635
8387	9.322451	-1.492645	0.871129	-0.564321	-0.103585	0.112277	-0.627365	0.219795	-0.303227	0.776861	0.118409	-0.614710	0.067810
8388	10.143422	-1.559232	1.097909	-0.542016	-0.201606	0.189368	-0.628786	0.222735	-0.300105	0.775131	0.110298	-0.618993	0.062069
8389	10.666251	-0.797755	1.267521	-0.552213	-0.070118	0.209869	-0.628813	0.228056	-0.296409	0.774904	0.101571	-0.621145	0.058192
8390	9.959430	-0.638407	1.302934	-0.541847	0.062474	0.079893	-0.626861	0.231983	-0.297223	0.776405	0.094486	-0.620996	0.051304
8391	9.158419	-0.938987	1.126135	-0.552398	0.064258	-0.122133	-0.625469	0.234779	-0.294964	0.778005	0.089759	-0.620346	0.042686
8392	9.090710	-1.386906	0.928251	-0.549063	0.021362	-0.164355	-0.625609	0.234211	-0.292729	0.779070	0.085606	-0.620249	0.031831
8393	10.420647	-1.030328	1.702970	-0.532695	-0.100467	-0.134826	-0.628425	0.234201	-0.287526	0.778399	0.081489	-0.622027	0.023157
8394	10.237971	-0.025732	1.778992	-0.555381	-0.066965	-0.139633	-0.630113	0.233200	-0.280803	0.778165	0.076977	-0.623201	0.012446
8395	9.440787	0.458403	1.487112	-0.553705	-0.011683	-0.282467	-0.631232	0.230941	-0.275778	0.778469	0.074358	-0.623261	0.001383
8396	9.268961	0.651848	1.330537	-0.550143	-0.020668	-0.287680	-0.637400	0.225886	-0.270462	0.778601	0.071736	-0.623300	-0.011497
8397	9.520529	0.800093	1.328547	-0.545173	-0.081731	-0.308408	-0.641303	0.217601	-0.266318	0.777772	0.069583	-0.624262	-0.022942
8398	9.971442	1.256197	1.289025	-0.568693	-0.067387	-0.280310	-0.643948	0.211286	-0.264403	0.777093	0.066554	-0.624821	-0.036000
8399	10.005670	1.277444	1.242831	-0.561543	0.047688	-0.256152	-0.645050	0.205527	-0.261934	0.777685	0.063619	-0.623685	-0.046645
8400	9.656806	1.123152	1.339257	-0.534321	0.122114	-0.137845	-0.646434	0.200907	-0.264212	0.779223	0.059479	-0.621328	-0.056800
8401	9.477057	0.999166	1.427869	-0.559418	0.135977	-0.067509	-0.645431	0.197125	-0.267059	0.780910	0.054326	-0.618943	-0.064330
8402	9.374882	1.082883	1.572052	-0.557227	0.175146	-0.018201	-0.645983	0.195597	-0.271551	0.783090	0.048394	-0.615731	-0.072830
8403	9.229738	1.103463	1.625176	-0.547895	0.183546	0.041982	-0.641197	0.195328	-0.278592	0.785329	0.042132	-0.612643	-0.078425
8404	9.578122	1.294506	1.608080	-0.574961	0.192269	0.093017	-0.638106	0.196886	-0.284901	0.787722	0.034565	-0.609108	-0.085366
8405	10.072364	1.216176	1.946580	-0.533916	0.240946	0.073811	-0.637671	0.195510	-0.293599	0.790520	0.028235	-0.605096	-0.090217
8406	10.568547	0.757156	2.472967	-0.547908	0.181487	0.082877	-0.635553	0.194686	-0.300625	0.792572	0.021179	-0.601647	-0.096967
8407	9.318395	0.340827	2.271481	-0.550504	0.288852	0.149120	-0.630211	0.196386	-0.309330	0.795927	0.013745	-0.596791	-0.100761
8408	8.735893	0.374766	2.088240	-0.545829	0.142614	0.171198	-0.627563	0.202711	-0.314325	0.797512	0.005562	-0.593882	-0.106058
8409	8.927900	0.330782	2.204458	-0.556116	0.003008	0.074653	-0.626033	0.206358	-0.314719	0.797132	-0.001688	-0.593491	-0.111111
8410	9.738564	0.493129	2.315130	-0.563996	-0.054022	0.020245	-0.625479	0.208463	-0.315121	0.795890	-0.008790	-0.593561	-0.119025
8411	10.093156	0.207423	2.201859	-0.556599	-0.034088	0.007866	-0.626477	0.211123	-0.312425	0.794756	-0.015315	-0.593703	-0.125078
8412	9.546649	0.083736	1.969586	-0.546925	0.026703	0.048182	-0.625780	0.212240	-0.311439	0.794380	-0.022272	-0.592410	-0.132345
8413	9.301240	0.254357	1.953512	-0.548882	0.003217	0.053584	-0.625648	0.214346	-0.311838	0.793652	-0.029107	-0.591914	-0.137503
8414	9.523557	0.395748	1.985466	-0.545515	-0.012633	0.014859	-0.625927	0.214070	-0.312819	0.792560	-0.035745	-0.591166	-0.145238
8415	9.725829	0.305148	2.000704	-0.545569	-0.014286	0.000743	-0.625504	0.213786	-0.312265	0.791325	-0.041920	-0.590942	-0.151113
8416	9.673110	0.285784	1.942999	-0.534489	0.012686	0.000696	-0.625793	0.215754	-0.313082	0.790340	-0.048128	-0.589732	-0.158938
8417	9.451545	0.291652	1.885238	-0.542501	0.032458	0.007517	-0.625942	0.218004	-0.314458	0.789533	-0.054160	-0.588727	-0.164636
8418	9.493958	0.248581	1.996813	-0.560039	-0.004287	-0.004850	-0.625238	0.217009	-0.310973	0.788144	-0.060752	-0.587604	-0.172801
8419	9.614555	0.213942	1.989789	-0.543696	-0.012574	0.007798	-0.626083	0.217433	-0.311382	0.786657	-0.066932	-0.587254	-0.178392
8420	9.701296	0.230478	2.016068	-0.538111	0.003499	0.021937	-0.626365	0.217290	-0.310121	0.785322	-0.073448	-0.585946	-0.185857
8421	9.517531	0.200402	2.045646	-0.549660	0.037655	0.033934	-0.624966	0.219259	-0.312492	0.784363	-0.079823	-0.584702	-0.191119
8422	9.497833	0.147512	2.070426	-0.552601	0.016281	0.007480	-0.625248	0.219540	-0.312487	0.782943	-0.086335	-0.583061	-0.198964
8423	9.613935	0.228990	2.076610	-0.553612	0.005539	0.002260	-0.624826	0.219541	-0.313050	0.781330	-0.092509	-0.582304	-0.204665
8424	9.652062	0.224295	2.137020	-0.552674	0.014587	-0.002203	-0.623424	0.220379	-0.312912	0.779688	-0.098893	-0.580601	-0.212624
8425	9.627951	0.156554	2.101563	-0.552657	0.009088	0.007550	-0.624549	0.220666	-0.314021	0.777990	-0.105080	-0.579726	-0.218192
8426	9.536704	0.253719	2.088519	-0.569076	0.011155	-0.013892	-0.624272	0.221505	-0.313174	0.776057	-0.111573	-0.577923	-0.226476
8427	9.551021	0.171343	2.070089	-0.553584	0.012818	-0.006650	-0.625111	0.220241	-0.312341	0.774184	-0.117570	-0.576958	-0.232242
8428	9.589673	0.171069	2.065207	-0.547216	0.014594	-0.006579	-0.624688	0.220101	-0.312905	0.772210	-0.123764	-0.575078	-0.240124
8429	9.623347	0.190341	2.089111	-0.541784	0.009102	0.000604	-0.623994	0.222062	-0.312050	0.770209	-0.129658	-0.574153	-0.245592
8430	9.623400	0.253324	2.112571	-0.556298	0.023741	-0.016457	-0.624969	0.220103	-0.313183	0.768109	-0.135804	-0.572011	-0.253711
8431	9.546517	0.255953	2.069150	-0.546321	0.018256	-0.013666	-0.624263	0.219828	-0.315432	0.765982	-0.141534	-0.570903	-0.259440
8432	9.519775	0.215069	2.074475	-0.541849	0.001948	-0.006447	-0.624263	0.219542	-0.313755	0.763567	-0.147652	-0.569038	-0.267134
8433	9.575995	0.233533	1.992038	-0.554641	-0.008745	-0.011821	-0.624546	0.220248	-0.315005	0.760968	-0.153642	-0.568238	-0.272815
8434	9.644073	0.295725	1.957425	-0.547326	-0.000675	-0.009993	-0.624962	0.218701	-0.313618	0.758330	-0.159780	-0.566292	-0.280569
8435	9.562262	0.300892	1.928480	-0.545452	0.005583	-0.006485	-0.624680	0.218706	-0.315300	0.755801	-0.165574	-0.565257	-0.286068
8436	9.525400	0.354986	2.039078	-0.546438	-0.003437	-0.005563	-0.625379	0.217866	-0.315304	0.753006	-0.171726	-0.563241	-0.293685
8437	9.576328	0.310833	1.986343	-0.569165	-0.008728	-0.005789	-0.624954	0.217305	-0.315873	0.750086	-0.177930	-0.562222	-0.299365
8438	9.672711	0.368527	2.033897	-0.542059	-0.017671	-0.025739	-0.624256	0.218284	-0.315308	0.746867	-0.183833	-0.560416	-0.307130
8439	9.574063	0.349513	1.985914	-0.527346	0.003784	-0.015988	-0.625088	0.215762	-0.315888	0.744028	-0.189175	-0.559437	-0.312515
8440	9.537581	0.325728	2.010392	-0.554580	0.003868	-0.011895	-0.625658	0.217304	-0.315027	0.740938	-0.195243	-0.557080	-0.320238
8441	9.624538	0.344513	2.010066	-0.554659	-0.005083	-0.017129	-0.625940	0.217442	-0.314184	0.737739	-0.200996	-0.556002	-0.325889
8442	9.653405	0.358952	2.029197	-0.549071	0.014651	-0.010101	-0.624810	0.216320	-0.315184	0.734648	-0.206884	-0.553411	-0.333508
8443	9.619528	0.286516	2.005887	-0.554527	0.012902	-0.013707	-0.625523	0.218423	-0.313896	0.731520	-0.212518	-0.551986	-0.339156
8444	9.585701	0.311001	2.022573	-0.557176	0.023682	-0.009386	-0.624264	0.219682	-0.313613	0.728345	-0.218421	-0.549102	-0.346832
8445	9.576030	0.281987	2.010828	-0.546335	0.018311	-0.018962	-0.623560	0.219400	-0.313621	0.725124	-0.223806	-0.547605	-0.352468
8446	9.580315	0.258156	2.069081	-0.556298	0.020094	-0.012018	-0.625529	0.219825	-0.313602	0.721744	-0.229639	-0.544688	-0.360092
8447	9.570547	0.268006	2.088315	-0.534511	0.012684	-0.001103	-0.624407	0.220528	-0.314723	0.718496	-0.235057	-0.543200	-0.365302
8448	9.614109	0.299147	2.087909	-0.530869	0.016293	-0.002839	-0.624829	0.220670	-0.314999	0.715115	-0.240599	-0.540384	-0.372435
8449	9.572886	0.268051	2.097976	-0.538121	0.023626	-0.013598	-0.623844	0.220670	-0.315706	0.711734	-0.245818	-0.538698	-0.377906
8450	9.541420	0.224690	2.088837	-0.536283	0.023580	-0.010049	-0.624269	0.221230	-0.315137	0.708212	-0.251252	-0.535678	-0.385172
8451	9.551037	0.214963	2.088933	-0.552807	-0.008841	-0.002965	-0.622586	0.221785	-0.314164	0.704345	-0.257010	-0.534204	-0.390474
8452	9.604544	0.233686	2.045158	-0.570937	-0.005174	0.000354	-0.624975	0.221932	-0.314564	0.700270	-0.263206	-0.531170	-0.397747
8453	9.589745	0.229188	2.083889	-0.556394	0.000207	-0.004822	-0.623292	0.222344	-0.312893	0.696308	-0.268882	-0.529464	-0.403143
8454	9.595259	0.192239	1.977975	-0.574508	0.002051	0.000264	-0.624703	0.223895	-0.314126	0.692135	-0.275003	-0.526196	-0.410415
8455	9.580073	0.205022	2.074507	-0.560035	-0.008900	0.007572	-0.624706	0.224027	-0.311744	0.688000	-0.280894	-0.524429	-0.415606
8456	9.609241	0.190127	2.040805	-0.552766	0.002075	-0.013636	-0.624423	0.223891	-0.313148	0.683680	-0.286501	-0.521317	-0.422761
8457	9.613918	0.190219	2.060128	-0.538180	0.009181	-0.009971	-0.625272	0.225296	-0.313127	0.679561	-0.291714	-0.519492	-0.428051
8458	9.580057	0.166251	2.058025	-0.554451	0.017298	-0.003144	-0.623019	0.224450	-0.313573	0.675337	-0.297256	-0.516000	-0.435090
8459	9.570419	0.214780	2.079243	-0.563552	0.020109	-0.010341	-0.624419	0.223192	-0.314135	0.671026	-0.302671	-0.513714	-0.440695
8460	9.585227	0.241088	2.049934	-0.569019	0.016519	-0.008606	-0.623859	0.223468	-0.313017	0.666512	-0.308289	-0.510036	-0.447866
8461	9.570474	0.248673	2.088530	-0.545298	0.032589	-0.004893	-0.623293	0.223196	-0.316104	0.662335	-0.313351	-0.507612	-0.453269
8462	9.541075	0.203154	2.122906	-0.578114	0.013826	-0.006059	-0.622166	0.222773	-0.316397	0.657613	-0.319066	-0.503768	-0.460390
8463	9.598857	0.185934	2.132687	-0.547174	0.023603	-0.006633	-0.623013	0.223477	-0.316243	0.653166	-0.324167	-0.501354	-0.465762
8464	9.550605	0.234707	2.153954	-0.567177	0.020058	-0.003311	-0.621325	0.223760	-0.318214	0.648458	-0.329631	-0.497409	-0.472683
8465	9.546019	0.283023	2.146172	-0.572643	0.014615	0.003741	-0.621463	0.223202	-0.319059	0.643699	-0.335192	-0.494696	-0.478094
8466	9.541434	0.297400	2.121854	-0.530899	0.005367	0.008711	-0.621880	0.221795	-0.317670	0.639062	-0.340371	-0.491112	-0.484311
8467	9.582052	0.268387	2.160785	-0.549149	0.002013	-0.009172	-0.623290	0.222922	-0.318067	0.634065	-0.345561	-0.488767	-0.489547
8468	9.502581	0.225116	2.117880	-0.561935	-0.010526	-0.011918	-0.622308	0.223341	-0.318211	0.628725	-0.351010	-0.485131	-0.496129
8469	9.522020	0.210343	2.093856	-0.558266	-0.012455	0.000525	-0.623154	0.224190	-0.319595	0.623469	-0.356486	-0.482699	-0.501204
8470	9.569895	0.195813	2.137448	-0.535588	-0.011579	-0.008056	-0.623153	0.223621	-0.317501	0.618209	-0.361572	-0.479220	-0.507377
8471	9.580033	0.243840	2.098237	-0.563872	-0.024841	-0.020680	-0.625124	0.224183	-0.316220	0.612431	-0.366970	-0.476920	-0.512648
8472	9.560742	0.287582	2.117105	-0.553048	-0.033872	-0.024036	-0.623152	0.223052	-0.315127	0.606534	-0.372261	-0.473560	-0.518922
8473	9.584994	0.195219	2.057695	-0.563999	-0.037278	-0.040070	-0.625122	0.223049	-0.312871	0.600282	-0.377525	-0.471433	-0.524297
8474	9.600164	0.272138	2.006073	-0.545719	-0.026691	-0.023983	-0.625682	0.222632	-0.313571	0.594373	-0.382560	-0.467965	-0.530450
8475	9.562272	0.274219	1.914280	-0.547514	-0.024865	-0.025787	-0.627088	0.222206	-0.311185	0.588366	-0.387553	-0.465640	-0.535544
8476	9.643850	0.266817	1.972245	-0.560219	-0.023027	-0.022396	-0.626246	0.222343	-0.310630	0.582266	-0.392644	-0.461867	-0.541734
8477	9.634103	0.271803	1.986701	-0.551018	-0.008745	-0.012647	-0.627087	0.222066	-0.311046	0.576378	-0.397548	-0.459096	-0.546786
8478	9.561640	0.345031	2.029475	-0.545440	0.006401	0.002357	-0.626245	0.222203	-0.310631	0.570810	-0.402282	-0.454855	-0.552677
8479	9.582868	0.270148	2.056862	-0.569141	0.000351	-0.013813	-0.627089	0.222202	-0.309924	0.564708	-0.407204	-0.451668	-0.557930
8480	9.570808	0.296882	2.068661	-0.523738	0.001983	-0.018600	-0.626951	0.222761	-0.309360	0.558922	-0.411461	-0.447801	-0.563720
8481	9.592669	0.267629	2.035146	-0.574566	0.004016	-0.015675	-0.627078	0.221701	-0.308851	0.552651	-0.416299	-0.444397	-0.569020
8482	9.570852	0.292084	2.059066	-0.541944	-0.012441	-0.006348	-0.627777	0.220578	-0.308437	0.546607	-0.420941	-0.440296	-0.574604
8483	9.590423	0.291749	2.025215	-0.561903	-0.007813	-0.009258	-0.627910	0.219037	-0.309292	0.540271	-0.425743	-0.436985	-0.579564
8484	9.590673	0.327906	2.010313	-0.541904	-0.005211	-0.008150	-0.628480	0.221005	-0.309687	0.534154	-0.430189	-0.432735	-0.585113
8485	9.600205	0.315824	2.020101	-0.563688	0.000347	-0.013747	-0.628759	0.219875	-0.307456	0.527689	-0.434786	-0.429230	-0.590142
8486	9.576270	0.289150	1.981769	-0.547317	0.005737	-0.020672	-0.628481	0.220718	-0.307870	0.521356	-0.438955	-0.424822	-0.595846
8487	9.612030	0.301401	2.044409	-0.545423	0.012810	-0.006534	-0.628340	0.220718	-0.308011	0.515115	-0.443184	-0.421213	-0.600686
8488	9.658430	0.276428	1.962470	-0.549047	0.013768	-0.010110	-0.629051	0.222402	-0.307288	0.508850	-0.447266	-0.416524	-0.606245
8489	9.580621	0.253145	2.025659	-0.581706	0.014708	0.000980	-0.627781	0.221702	-0.308705	0.502264	-0.451817	-0.412261	-0.611255
8490	9.585542	0.248190	2.011209	-0.556257	0.016381	0.002153	-0.628203	0.221559	-0.307583	0.495991	-0.455938	-0.407263	-0.616645
8491	9.624023	0.281992	2.044610	-0.542624	0.023593	-0.004798	-0.628066	0.222401	-0.307856	0.489637	-0.459850	-0.403316	-0.621393
8492	9.536785	0.248891	2.074092	-0.545316	0.025347	0.000444	-0.629608	0.221282	-0.307855	0.483411	-0.463635	-0.398299	-0.626669
8493	9.558617	0.282601	2.076103	-0.559908	0.023731	-0.012093	-0.628908	0.221842	-0.307715	0.476691	-0.467565	-0.394076	-0.631548
8494	9.589993	0.258161	2.064252	-0.552662	0.012775	0.000448	-0.628631	0.222823	-0.307567	0.470194	-0.471473	-0.389005	-0.636637
8495	9.589927	0.270335	2.078614	-0.536303	0.016325	-0.002035	-0.628068	0.222823	-0.308131	0.463648	-0.475259	-0.384936	-0.641080
8496	9.560996	0.234132	2.057310	-0.558143	0.003739	0.005739	-0.628061	0.221280	-0.308147	0.456997	-0.479267	-0.379749	-0.645947
8497	9.630900	0.226487	2.064551	-0.556242	0.019987	0.002135	-0.628484	0.221420	-0.308003	0.450230	-0.483129	-0.375229	-0.650449
8498	9.611487	0.267904	2.097943	-0.570752	0.023627	0.005482	-0.627649	0.223241	-0.307290	0.443502	-0.486879	-0.369620	-0.655466
8499	9.553794	0.219602	2.045400	-0.554399	0.025416	-0.002315	-0.626938	0.221983	-0.309549	0.436623	-0.490521	-0.364996	-0.659945
