# Supplementary material for: Identification of Haptic Based Guiding Using Hard Reins
Source: PLoS One. 2015 Jul 22;10(7):e0132020. doi: 10.1371/journal.pone.0132020 (PMC4511788; doi:10.1371/journal.pone.0132020)
Supplement: S9 File — (ZIP) [file pone.0132020.s009.zip › Exp2_MotionData2/Subject10/path1/T2/fh2.txt]

// Start Time: 0
// Sample rate: 25.0Hz
// Scenario: 4.9
// Firmware Version: 2.6.1
Counter	Acc_X	Acc_Y	Acc_Z	Gyr_X	Gyr_Y	Gyr_Z	Mag_X	Mag_Y	Mag_Z	Quat_w	Quat_x	Quat_y	Quat_z
7879	0.892117	-9.472444	-2.772706	-0.070140	0.015971	-0.005477	0.153799	0.636938	0.042320	-0.572029	0.753757	0.282954	-0.156748
7880	0.968755	-9.227340	-2.650384	-0.054926	0.020302	-0.007089	0.154443	0.638035	0.044404	-0.571307	0.754398	0.283056	-0.156113
7881	0.902927	-9.313590	-2.708487	-0.028983	0.013341	-0.006921	0.152986	0.638455	0.046514	-0.571029	0.754652	0.283146	-0.155737
7882	0.801546	-9.308023	-2.719565	0.010348	0.015113	0.002215	0.153528	0.636524	0.045185	-0.571233	0.754583	0.282964	-0.155656
7883	0.887692	-9.416985	-2.738384	0.053300	0.026475	0.004284	0.152863	0.637630	0.045466	-0.572241	0.753997	0.282477	-0.155681
7884	0.961398	-9.574241	-2.851380	-0.012967	0.029051	0.019620	0.154314	0.637760	0.044143	-0.572117	0.754335	0.281946	-0.155458
7885	0.979839	-9.362429	-2.752972	-0.005723	0.044809	0.003904	0.155089	0.638443	0.047264	-0.572342	0.754476	0.281439	-0.154865
7886	0.979967	-9.343298	-2.788802	0.013985	0.050953	0.001431	0.153788	0.637625	0.044410	-0.572804	0.754470	0.280848	-0.154256
7887	0.883336	-9.347522	-2.843293	0.035432	0.041363	0.005988	0.152468	0.638045	0.044695	-0.573623	0.754139	0.280222	-0.153967
7888	0.861688	-9.333156	-2.919847	0.026478	0.058862	0.014809	0.154188	0.636659	0.044395	-0.574277	0.754089	0.279297	-0.153460
7889	0.796632	-9.313405	-2.919059	0.062242	0.043138	0.015917	0.154196	0.636246	0.042828	-0.575470	0.753514	0.278417	-0.153410
7890	0.849375	-9.364533	-2.987394	0.042584	0.047514	0.013121	0.153670	0.637214	0.041022	-0.576304	0.753230	0.277602	-0.153149
7891	0.830001	-9.371664	-3.008939	0.031879	0.023928	-0.000255	0.155513	0.636653	0.041770	-0.576969	0.752863	0.277282	-0.153032
7892	0.811046	-9.323197	-2.938522	0.012187	0.020415	-0.001278	0.153676	0.636664	0.040235	-0.577239	0.752767	0.277085	-0.152841
7893	0.854702	-9.297037	-2.924178	-0.008422	0.013384	0.002944	0.153676	0.636664	0.040105	-0.577218	0.752858	0.276962	-0.152697
7894	0.912357	-9.340599	-2.865094	-0.007471	0.023007	-0.008497	0.154200	0.637764	0.039066	-0.577228	0.752956	0.276907	-0.152277
7895	0.883462	-9.330612	-2.819067	-0.003911	0.018627	-0.006715	0.154067	0.637764	0.039459	-0.577327	0.752961	0.276857	-0.151966
7896	0.948157	-9.400871	-2.820433	-0.007518	0.004605	-0.005063	0.153942	0.636387	0.039968	-0.577225	0.753024	0.276957	-0.151858
7897	0.907391	-9.361979	-2.790794	-0.016553	0.001067	0.012501	0.155388	0.636793	0.039690	-0.576977	0.753229	0.276859	-0.151961
7898	0.861558	-9.356693	-2.751885	-0.026384	0.012444	0.012485	0.154333	0.635695	0.042039	-0.576581	0.753631	0.276662	-0.151833
7899	0.887973	-9.376245	-2.785984	-0.004899	0.018574	0.012652	0.155372	0.637617	0.043084	-0.576604	0.753756	0.276324	-0.151741
7900	0.851655	-9.390333	-2.766607	-0.004861	0.013356	0.002067	0.155514	0.635964	0.042675	-0.576569	0.753854	0.276208	-0.151598
7901	0.931833	-9.323437	-2.708850	-0.018266	0.016823	-0.001554	0.155388	0.634725	0.043055	-0.576426	0.754048	0.276144	-0.151295
7902	0.948558	-9.347679	-2.728499	0.013956	0.013340	-0.004866	0.155911	0.634721	0.044219	-0.576696	0.753891	0.276073	-0.151175
7903	0.929027	-9.376485	-2.759905	-0.002127	0.015107	-0.008501	0.154725	0.635830	0.042816	-0.576809	0.753854	0.276085	-0.150905
7904	0.951311	-9.299669	-2.752004	0.004985	0.022070	0.003921	0.156832	0.635268	0.043299	-0.576964	0.753874	0.275813	-0.150708
7905	0.996806	-9.352985	-2.767429	0.035402	0.001081	-0.001245	0.154857	0.636105	0.042296	-0.577546	0.753401	0.275765	-0.150936
7906	0.926843	-9.342919	-2.800356	-0.002166	-0.000647	-0.003263	0.155638	0.636927	0.043334	-0.577489	0.753395	0.275885	-0.150960
7907	0.966177	-9.246870	-2.751525	-0.012956	-0.002448	0.007232	0.155381	0.636378	0.042551	-0.577295	0.753518	0.275897	-0.151068
7908	0.955595	-9.376605	-2.731296	0.035418	0.005469	-0.004746	0.156299	0.637200	0.042024	-0.577844	0.753088	0.275856	-0.151190
7909	0.989075	-9.420330	-2.787363	0.012103	-0.002433	0.005611	0.155393	0.635828	0.039941	-0.578033	0.752912	0.275818	-0.151415
7910	0.994733	-9.304893	-2.776472	0.013924	0.008069	0.002160	0.155389	0.636104	0.040464	-0.578250	0.752775	0.275710	-0.151461
7911	0.887910	-9.385784	-2.759657	0.049748	0.002007	-0.008160	0.155122	0.637759	0.038922	-0.579071	0.752101	0.275714	-0.151664
7912	0.994702	-9.309659	-2.762107	0.035432	0.002845	-0.007397	0.155382	0.638722	0.038146	-0.579612	0.751647	0.275743	-0.151795
7913	0.922534	-9.270684	-2.785069	0.035469	-0.005857	-0.017091	0.154870	0.636935	0.037095	-0.580197	0.751067	0.276018	-0.151930
7914	0.989075	-9.420330	-2.787363	0.035479	-0.007615	-0.020672	0.153431	0.636393	0.035288	-0.580721	0.750506	0.276369	-0.152065
7915	1.032234	-9.463889	-2.764204	-0.011081	-0.025147	-0.019335	0.152765	0.637636	0.035571	-0.580505	0.750397	0.277045	-0.152200
7916	0.974561	-9.424939	-2.758451	-0.033453	-0.016397	-0.015917	0.153167	0.636808	0.035036	-0.579930	0.750635	0.277635	-0.152141
7917	0.988910	-9.444293	-2.758798	-0.058551	-0.014682	-0.005527	0.153165	0.636669	0.035816	-0.579015	0.751185	0.278128	-0.152012
7918	0.994051	-9.401024	-2.753538	-0.059405	-0.014665	-0.014338	0.152890	0.637083	0.038428	-0.578054	0.751738	0.278750	-0.151799
7919	0.892898	-9.361940	-2.814702	-0.070217	-0.012046	0.005018	0.152490	0.636808	0.040385	-0.576942	0.752488	0.279088	-0.151687
7920	0.917553	-9.290064	-2.842928	-0.057661	-0.023399	-0.003735	0.152489	0.636394	0.041423	-0.575924	0.753050	0.279647	-0.151738
7921	0.887744	-9.400979	-3.009774	-0.113023	-0.014576	-0.021740	0.152997	0.638181	0.043777	-0.574224	0.754138	0.280546	-0.151117
7922	0.903021	-9.290494	-3.020652	-0.125555	-0.022458	-0.021842	0.151669	0.639013	0.045889	-0.572237	0.755375	0.281573	-0.150566
7923	0.898118	-9.300128	-3.037544	-0.152401	-0.051317	-0.029192	0.151801	0.636945	0.048991	-0.569742	0.756756	0.283121	-0.150191
7924	0.976143	-9.197100	-2.967336	-0.155084	-0.070591	-0.036334	0.150465	0.638189	0.052931	-0.567070	0.758090	0.284995	-0.150030
7925	1.084378	-9.581586	-3.366832	-0.177372	-0.058274	-0.041841	0.149268	0.639159	0.054781	-0.564175	0.759647	0.286885	-0.149463
7926	0.999206	-9.350981	-2.892399	-0.169470	-0.065397	-0.022362	0.148471	0.636542	0.061279	-0.561257	0.761220	0.288523	-0.149295
7927	0.951048	-9.333606	-2.838911	-0.143478	-0.044377	-0.027366	0.148723	0.635850	0.065696	-0.558914	0.762492	0.289925	-0.148878
7928	0.898879	-9.198650	-2.884975	-0.086296	-0.047883	-0.008413	0.148572	0.638053	0.067673	-0.557314	0.763253	0.290898	-0.149077
7929	1.008407	-9.411522	-3.003726	-0.029044	-0.028645	0.001693	0.149887	0.637908	0.068173	-0.556731	0.763446	0.291334	-0.149416
7930	0.942222	-9.213627	-2.952814	-0.037964	-0.019009	-0.001803	0.148829	0.637223	0.070786	-0.556015	0.763791	0.291739	-0.149528
7931	0.893891	-9.215919	-3.038942	-0.009289	0.006405	-0.001486	0.148310	0.635849	0.070780	-0.555958	0.763842	0.291770	-0.149419
7932	0.869099	-9.302636	-3.145471	-0.043215	0.004711	-0.015846	0.147912	0.636402	0.070792	-0.555341	0.764232	0.292147	-0.148985
7933	0.873533	-9.357985	-3.143742	-0.037827	0.015216	-0.017544	0.148692	0.636947	0.072869	-0.554952	0.764527	0.292406	-0.148406
7934	0.970712	-9.272443	-3.237326	-0.050448	0.016895	0.007033	0.146979	0.636129	0.074710	-0.554227	0.765167	0.292316	-0.147996
7935	1.047422	-9.015490	-3.172548	0.035549	0.025675	-0.013428	0.147113	0.636129	0.073927	-0.555012	0.764702	0.292179	-0.147730
7936	1.054272	-9.066450	-3.302971	0.091064	0.034474	-0.016526	0.146326	0.635996	0.073416	-0.556623	0.763685	0.291833	-0.147615
7937	1.004558	-9.263417	-3.345663	0.076764	0.018766	-0.024642	0.146586	0.637786	0.071347	-0.558025	0.762674	0.291823	-0.147566
7938	1.072224	-9.254465	-3.391806	0.012269	0.008205	-0.010188	0.146593	0.637374	0.070170	-0.558258	0.762491	0.291907	-0.147465
7939	1.023831	-9.268489	-3.381937	-0.023573	0.016925	0.003693	0.146332	0.636686	0.070688	-0.558027	0.762765	0.291783	-0.147169
7940	1.103699	-9.244884	-3.324675	-0.059406	0.006368	0.008660	0.145798	0.637101	0.072003	-0.557100	0.763485	0.291812	-0.146888
7941	1.055850	-9.169673	-3.270482	-0.086263	0.004697	0.005888	0.146850	0.638872	0.074523	-0.555830	0.764435	0.291977	-0.146431
7942	0.969365	-9.108747	-3.230582	0.009468	0.002115	0.005733	0.146469	0.637084	0.073339	-0.555939	0.764358	0.291894	-0.146584
7943	0.937387	-9.185922	-3.380198	0.017601	0.002192	-0.008309	0.146734	0.635703	0.075275	-0.556280	0.764064	0.291998	-0.146617
7944	0.966457	-9.171821	-3.413933	-0.041424	-0.000437	-0.014041	0.146465	0.636118	0.076065	-0.555654	0.764432	0.292391	-0.146288
7945	0.946586	-9.253061	-3.289724	-0.066540	-0.002235	-0.004551	0.146719	0.637218	0.077114	-0.554667	0.765084	0.292733	-0.145941
7946	1.063236	-9.152630	-3.183830	-0.045060	-0.000530	-0.007930	0.146464	0.635842	0.076844	-0.553965	0.765524	0.293049	-0.145664
7947	0.990720	-9.161801	-3.221763	0.035452	0.008255	-0.001123	0.145932	0.636533	0.077379	-0.554594	0.765092	0.292923	-0.145793
7948	0.959006	-9.219583	-3.284683	0.078403	-0.002293	0.000869	0.146182	0.636546	0.076028	-0.555746	0.764210	0.292760	-0.146361
7949	0.965557	-9.315903	-3.305073	0.028225	0.013398	0.021687	0.147112	0.636129	0.074317	-0.556227	0.764005	0.292248	-0.146628
7950	0.939973	-9.180854	-3.252831	0.006783	0.015153	0.014522	0.147506	0.636264	0.074443	-0.556345	0.764048	0.291893	-0.146663
7951	0.949633	-9.178708	-3.312972	0.033660	0.030924	0.013011	0.148316	0.633920	0.072324	-0.557034	0.763784	0.291301	-0.146600
7952	0.922688	-9.229287	-3.404646	0.002348	0.018698	0.010976	0.147249	0.635853	0.073141	-0.557115	0.763865	0.290975	-0.146517
7953	0.950039	-9.123273	-3.273885	-0.016415	0.018677	0.002038	0.148822	0.635844	0.075200	-0.556993	0.764062	0.290834	-0.146230
7954	1.005518	-9.114223	-3.355929	0.001457	0.015258	0.003950	0.148576	0.635831	0.075248	-0.557062	0.764104	0.290652	-0.146111
7955	0.946376	-9.277582	-3.443816	-0.016403	-0.000433	-0.006824	0.148304	0.637486	0.075008	-0.556847	0.764199	0.290860	-0.146017
7956	1.038605	-9.215437	-3.335748	-0.016482	-0.002267	0.007250	0.147524	0.635837	0.074743	-0.556529	0.764407	0.290881	-0.146103
7957	1.068096	-9.143517	-3.337579	-0.028976	0.008228	0.003678	0.148311	0.637073	0.073702	-0.556139	0.764730	0.290871	-0.145914
7958	1.032619	-9.041984	-3.259200	0.003232	0.006483	0.002174	0.148441	0.636245	0.075515	-0.556189	0.764716	0.290810	-0.145922
7959	1.028779	-9.239353	-3.316712	0.012207	0.019630	0.000486	0.148442	0.636935	0.074219	-0.556504	0.764596	0.290602	-0.145760
7960	1.058394	-9.167313	-3.241680	-0.014623	0.006402	-0.003322	0.147503	0.635575	0.076259	-0.556296	0.764748	0.290679	-0.145605
7961	1.043983	-9.157475	-3.207796	0.012138	0.002869	0.012727	0.148421	0.636396	0.075993	-0.556480	0.764649	0.290472	-0.145833
7962	1.016559	-9.277568	-3.223360	0.048887	0.011670	0.000674	0.148160	0.636398	0.075476	-0.557263	0.764133	0.290243	-0.146010
7963	1.009487	-9.253460	-3.223022	0.060455	0.011642	0.014864	0.149085	0.636256	0.074549	-0.558232	0.763531	0.289763	-0.146408
7964	1.011752	-9.272866	-3.271331	0.035476	0.008182	-0.001195	0.149616	0.636805	0.072203	-0.558793	0.763141	0.289641	-0.146540
7965	0.986139	-9.142562	-3.197513	0.019315	0.018635	0.012856	0.149620	0.636116	0.072196	-0.559180	0.763006	0.289234	-0.146572
7966	0.985753	-9.195562	-3.226958	0.031815	0.002891	0.014643	0.148317	0.634471	0.071157	-0.559608	0.762733	0.288941	-0.146941
7967	0.936926	-9.253008	-3.296850	0.010350	0.001258	0.009242	0.148587	0.636936	0.070179	-0.559764	0.762628	0.288810	-0.147146
7968	0.947113	-9.180790	-3.250445	-0.004015	-0.009276	0.016160	0.149380	0.635278	0.071975	-0.559571	0.762729	0.288732	-0.147508
7969	0.999123	-9.335243	-3.288719	-0.002189	-0.012759	0.007302	0.150700	0.635823	0.070267	-0.559457	0.762714	0.288825	-0.147833
7970	0.961359	-9.214575	-3.250956	0.001419	-0.007495	0.002096	0.150696	0.635822	0.071309	-0.559398	0.762678	0.288927	-0.148043
7971	0.952007	-9.171251	-3.264797	0.003301	-0.005695	-0.017258	0.149118	0.635693	0.070941	-0.559479	0.762483	0.289300	-0.148017
7972	0.934340	-9.277040	-3.297104	0.006798	-0.002225	0.002150	0.148325	0.636111	0.071087	-0.559532	0.762401	0.289329	-0.148180
7973	0.973485	-9.207439	-3.246172	0.001426	0.001248	0.003006	0.148587	0.636385	0.071086	-0.559560	0.762368	0.289320	-0.148265
7974	0.927975	-9.156500	-3.221161	0.017528	-0.002239	0.002253	0.148854	0.636384	0.070040	-0.559776	0.762167	0.289314	-0.148490
7975	0.927310	-9.248027	-3.265467	0.017554	0.003030	-0.001269	0.149116	0.636106	0.070815	-0.560070	0.761935	0.289303	-0.148594
7976	1.014245	-9.248589	-3.227770	0.015774	0.001255	-0.004841	0.148862	0.635006	0.069896	-0.560302	0.761724	0.289368	-0.148675
7977	0.922638	-9.228513	-3.188296	-0.000282	-0.000452	-0.017269	0.148867	0.634180	0.070018	-0.560351	0.761589	0.289693	-0.148550
7978	0.865359	-9.136459	-3.119451	0.014065	-0.002177	-0.025948	0.148602	0.635973	0.067434	-0.560598	0.761263	0.290128	-0.148439
7979	0.917627	-9.254843	-3.159716	0.033557	-0.033755	0.007525	0.148601	0.636249	0.067437	-0.560894	0.760793	0.290345	-0.149302
7980	0.956135	-9.272040	-3.179472	0.035306	-0.023290	0.019897	0.147815	0.636254	0.066147	-0.561206	0.760432	0.290254	-0.150149
7981	1.005024	-9.190496	-3.130891	0.053188	-0.014572	0.024466	0.147548	0.637082	0.065898	-0.561861	0.759895	0.289940	-0.151022
7982	1.033918	-9.200491	-3.179321	0.064005	-0.009283	0.009574	0.149401	0.636522	0.063781	-0.562720	0.759192	0.289758	-0.151704
7983	0.927410	-9.238024	-3.140381	0.066705	-0.023237	0.000755	0.148873	0.637628	0.062628	-0.563598	0.758338	0.289860	-0.152518
7984	0.907418	-9.329532	-3.227779	0.030108	0.004799	-0.008232	0.148356	0.636667	0.061323	-0.564077	0.757954	0.289895	-0.152590
7985	0.878905	-9.266596	-3.169130	0.006773	0.009126	0.007494	0.148220	0.637081	0.061981	-0.564207	0.757916	0.289713	-0.152643
7986	0.882015	-9.170329	-3.141614	0.047942	0.018753	0.007847	0.148217	0.638321	0.060821	-0.564987	0.757467	0.289290	-0.152788
7987	0.966514	-9.171130	-3.188015	0.046159	0.025733	0.009597	0.148626	0.636805	0.059106	-0.565797	0.757051	0.288770	-0.152840
7988	0.930016	-9.209373	-3.202560	0.041672	0.020492	0.011312	0.149029	0.636115	0.057791	-0.566481	0.756696	0.288293	-0.152960
7989	0.999141	-9.335016	-3.214214	-0.009325	0.016968	0.009119	0.149154	0.637078	0.058320	-0.566394	0.756883	0.288051	-0.152814
7990	1.081888	-9.248693	-3.088963	-0.041547	0.011662	0.007092	0.150857	0.637481	0.060121	-0.565781	0.757422	0.287987	-0.152537
7991	1.043822	-9.171235	-3.025258	-0.002041	0.018738	-0.022528	0.148762	0.635564	0.059873	-0.565912	0.757349	0.288184	-0.152039
7992	1.028755	-9.252822	-3.002033	0.021098	0.001196	-0.001288	0.147704	0.636948	0.059122	-0.566211	0.757095	0.288185	-0.152193
7993	0.941152	-9.348215	-2.959115	0.035439	-0.009257	-0.011789	0.148229	0.637220	0.059116	-0.566719	0.756571	0.288422	-0.152456
7994	0.888410	-9.294887	-2.958046	0.030122	-0.002224	-0.020587	0.148226	0.637771	0.059122	-0.567196	0.756096	0.288714	-0.152487
7995	0.912785	-9.265935	-2.866598	0.060446	-0.005784	-0.002759	0.147973	0.637223	0.057036	-0.568078	0.755346	0.288696	-0.152951
7996	0.969998	-9.367579	-2.925940	0.042549	0.006446	0.002405	0.148247	0.637223	0.053906	-0.568719	0.754884	0.288515	-0.153192
7997	1.028625	-9.271968	-2.971009	0.026526	0.025707	-0.008213	0.148118	0.637500	0.052608	-0.569290	0.754582	0.288324	-0.152920
7998	1.057078	-9.344414	-2.993717	0.031884	0.029198	-0.004660	0.147191	0.637504	0.054055	-0.569924	0.754271	0.288017	-0.152671
7999	1.052131	-9.361183	-2.984254	0.021188	0.043207	-0.009976	0.147710	0.639982	0.052248	-0.570520	0.754072	0.287671	-0.152079
8000	1.081764	-9.267778	-3.038712	0.028323	0.043193	-0.002863	0.146398	0.638887	0.052909	-0.571173	0.753852	0.287192	-0.151621
8001	1.067373	-9.253316	-3.064858	0.027494	0.041486	-0.016966	0.146808	0.636405	0.052487	-0.571871	0.753538	0.286954	-0.151002
8002	1.081959	-9.239057	-3.084046	-0.007520	0.027423	0.005637	0.146934	0.637231	0.052884	-0.571868	0.753730	0.286630	-0.150670
8003	1.091720	-9.224702	-3.083966	-0.008371	0.011703	-0.008525	0.148791	0.636258	0.050502	-0.571821	0.753790	0.286717	-0.150382
8004	1.061046	-9.460331	-3.136879	-0.014674	-0.001411	-0.003369	0.146018	0.636409	0.052629	-0.571571	0.753923	0.286885	-0.150344
8005	1.080168	-9.489189	-3.086907	-0.073771	-0.012829	0.001433	0.146799	0.637921	0.052632	-0.570362	0.754716	0.287301	-0.150161
8006	1.052809	-9.267295	-2.954341	-0.063029	-0.021586	-0.004638	0.148114	0.637362	0.053910	-0.569270	0.755333	0.287861	-0.150134
8007	1.019380	-9.214162	-2.967862	-0.026359	-0.033814	-0.004394	0.144953	0.636827	0.055255	-0.568673	0.755486	0.288461	-0.150472
8008	1.023669	-9.288847	-2.997597	-0.040594	-0.032022	-0.021249	0.145737	0.637511	0.055901	-0.567907	0.755718	0.289324	-0.150543
8009	1.019255	-9.233256	-2.920014	-0.037978	-0.028571	-0.007108	0.146790	0.636954	0.056921	-0.567175	0.756000	0.289939	-0.150705
8010	0.956161	-9.276115	-2.939189	-0.009266	-0.016258	-0.020942	0.145729	0.638061	0.057209	-0.566973	0.755925	0.290520	-0.150720
8011	1.042604	-9.344139	-2.940717	-0.003876	0.001219	-0.020879	0.145073	0.637238	0.057992	-0.566975	0.755826	0.290900	-0.150476
8012	1.028519	-9.286427	-2.980788	0.012164	0.004696	-0.003991	0.145597	0.637924	0.057730	-0.567168	0.755670	0.290922	-0.150491
8013	0.956651	-9.208670	-2.904771	0.056883	0.001209	-0.002761	0.144687	0.636828	0.056040	-0.568037	0.754983	0.290844	-0.150810
8014	1.061492	-9.400004	-3.071301	0.021179	0.004741	-0.017174	0.144688	0.637655	0.054485	-0.568405	0.754646	0.291042	-0.150731
8015	0.975827	-9.225906	-2.986847	-0.000283	-0.000498	-0.022577	0.143367	0.637248	0.056455	-0.568460	0.754488	0.291454	-0.150520
8016	1.033723	-9.233604	-2.997049	0.042608	-0.012772	-0.013515	0.142978	0.637114	0.054766	-0.569038	0.753876	0.291727	-0.150868
8017	1.240138	-9.404014	-3.140180	0.021185	-0.009288	-0.020802	0.141258	0.638914	0.054289	-0.569358	0.753459	0.292149	-0.150928
8018	1.148859	-9.336025	-3.162644	-0.054073	-0.005835	0.003377	0.141913	0.638496	0.055968	-0.568468	0.754066	0.292383	-0.150800
8019	1.125763	-9.191324	-3.093489	-0.029002	-0.005827	-0.001693	0.141377	0.640014	0.056252	-0.567989	0.754346	0.292632	-0.150725
8020	0.994249	-9.344525	-3.190248	0.010478	-0.004826	-0.024301	0.141903	0.639460	0.057281	-0.568162	0.754061	0.293073	-0.150642
8021	0.958901	-9.223868	-3.150103	-0.084411	-0.005750	-0.014388	0.140331	0.638229	0.057032	-0.566877	0.754900	0.293679	-0.150099
8022	1.092544	-9.111485	-3.024992	-0.036152	-0.004079	-0.004357	0.140052	0.639469	0.059523	-0.566288	0.755260	0.293957	-0.149964
8023	1.067096	-9.291812	-3.070105	0.024700	0.001209	-0.004804	0.139658	0.638919	0.060175	-0.566662	0.754939	0.294011	-0.150064
8024	1.086391	-9.292220	-3.154392	-0.007471	0.025710	-0.004073	0.139531	0.639334	0.058357	-0.566681	0.755066	0.293860	-0.149650
8025	1.081924	-9.243867	-3.084101	0.013962	0.034428	0.005818	0.141239	0.639187	0.059372	-0.567054	0.755029	0.293410	-0.149304
8026	1.105192	-9.364518	-3.152982	-0.014666	0.037927	0.007354	0.140192	0.638918	0.058083	-0.567002	0.755341	0.292967	-0.148791
8027	1.130149	-9.253836	-3.075019	-0.046929	0.036120	0.016819	0.140973	0.639188	0.060157	-0.566431	0.756064	0.292514	-0.148186
8028	1.091564	-9.246363	-3.089020	-0.052292	0.032637	0.015018	0.139784	0.638918	0.061996	-0.565755	0.756831	0.292125	-0.147618
8029	1.048008	-9.258136	-3.117619	-0.070154	0.002937	-0.000188	0.140306	0.639052	0.062901	-0.564686	0.757617	0.292372	-0.147187
8030	1.017874	-9.082332	-3.120145	-0.073776	-0.009323	0.006835	0.141361	0.637392	0.065214	-0.563463	0.758454	0.292641	-0.147033
8031	1.056553	-9.075492	-3.144433	-0.030794	-0.002307	0.001877	0.140956	0.637806	0.067438	-0.562950	0.758792	0.292800	-0.146936
8032	0.955530	-9.354049	-3.257316	-0.030795	-0.014494	0.000047	0.141877	0.637801	0.067554	-0.562368	0.759088	0.293101	-0.147034
8033	1.014072	-9.272655	-3.232852	-0.123864	-0.004933	0.006451	0.140937	0.639320	0.070449	-0.560408	0.760491	0.293491	-0.146488
8034	1.033995	-9.190767	-3.145564	-0.082642	-0.009282	-0.010879	0.142118	0.638209	0.073416	-0.559098	0.761318	0.294051	-0.146080
8035	1.043113	-9.265490	-3.175341	-0.050368	-0.003990	-0.022978	0.141464	0.637110	0.074066	-0.558348	0.761719	0.294659	-0.145625
8036	1.054339	-9.046685	-3.168116	-0.036013	0.017009	-0.024519	0.139612	0.637671	0.075793	-0.557940	0.762017	0.295000	-0.144942
8037	1.043530	-9.207723	-3.160260	0.062396	0.002172	-0.027410	0.138039	0.637680	0.073603	-0.558961	0.761147	0.295278	-0.145011
8038	1.100855	-9.292620	-3.248250	-0.016371	0.018747	-0.013858	0.138301	0.637541	0.074379	-0.558832	0.761293	0.295379	-0.144536
8039	1.154917	-9.163027	-3.203967	-0.014546	0.020488	-0.021760	0.137522	0.635616	0.074241	-0.558776	0.761367	0.295588	-0.143934
8040	1.183277	-9.247580	-3.253250	0.003291	0.019590	-0.008440	0.137247	0.636857	0.075691	-0.558936	0.761329	0.295537	-0.143620
8041	1.217686	-9.161451	-3.315043	-0.001176	0.029207	-0.004904	0.138292	0.638642	0.075171	-0.559087	0.761378	0.295355	-0.143148
8042	1.165267	-9.062462	-3.325469	0.020295	0.015235	-0.007406	0.136720	0.636997	0.075700	-0.559476	0.761142	0.295290	-0.143014
8043	1.135145	-9.221113	-3.372696	0.028316	0.005624	-0.002999	0.136059	0.637001	0.076231	-0.559927	0.760807	0.295260	-0.143092
8044	1.126211	-9.120008	-3.366650	-0.002107	-0.016247	-0.008563	0.135930	0.637278	0.075194	-0.559793	0.760725	0.295630	-0.143292
8045	1.145397	-9.139304	-3.335794	0.005924	-0.011019	-0.003209	0.135927	0.638104	0.074681	-0.559800	0.760595	0.295855	-0.143487
8046	1.144847	-9.216261	-3.334271	-0.011992	-0.019776	-0.001625	0.135147	0.637007	0.073640	-0.559473	0.760652	0.296193	-0.143764
8047	1.208117	-9.149305	-3.300401	0.006815	-0.016290	-0.005006	0.135945	0.636177	0.072577	-0.559466	0.760488	0.296503	-0.144021
8048	1.152091	-9.216317	-3.334334	0.040785	-0.016273	0.002295	0.136598	0.637000	0.072706	-0.559953	0.759991	0.296578	-0.144593
8049	1.154616	-9.201818	-3.305350	0.026523	-0.009259	-0.008356	0.135153	0.637146	0.071687	-0.560294	0.759608	0.296804	-0.144820
8050	1.174134	-9.173166	-3.324415	0.016668	0.002094	-0.001337	0.134756	0.638527	0.070014	-0.560531	0.759407	0.296814	-0.144940
8051	1.183772	-9.177890	-3.271680	0.024725	0.004711	-0.003036	0.135691	0.635490	0.071142	-0.560910	0.759118	0.296809	-0.145000
8052	1.258451	-9.202541	-3.277414	0.003293	-0.000539	-0.013813	0.134630	0.637012	0.070782	-0.560967	0.758990	0.297061	-0.144929
8053	1.121033	-9.170323	-3.316714	-0.018199	0.004736	-0.006852	0.136734	0.637551	0.070495	-0.560703	0.759161	0.297240	-0.144686
8054	1.106700	-9.150756	-3.246670	0.003263	0.009102	-0.004911	0.135549	0.636730	0.071938	-0.560791	0.759115	0.297249	-0.144569
8055	1.121340	-9.129252	-3.256162	0.015744	-0.014530	-0.001381	0.135149	0.637835	0.071694	-0.560911	0.758883	0.297463	-0.144884
8056	1.197743	-9.250157	-3.272631	0.028264	-0.014546	-0.000455	0.135151	0.638111	0.070525	-0.561223	0.758512	0.297604	-0.145329
8057	1.246244	-9.221644	-3.263108	0.019299	-0.025067	0.000313	0.136207	0.638382	0.069339	-0.561329	0.758219	0.297901	-0.145839
8058	1.222179	-9.209488	-3.281987	0.005008	-0.014556	-0.001505	0.135286	0.638249	0.069482	-0.561291	0.758102	0.298125	-0.146134
8059	1.164112	-9.225826	-3.267255	-0.002123	-0.002288	-0.004142	0.135423	0.637697	0.068693	-0.561220	0.758090	0.298297	-0.146117
8060	1.152696	-9.134308	-3.256491	-0.026381	-0.009342	0.015944	0.136082	0.636315	0.070753	-0.560687	0.758447	0.298285	-0.146338
8061	1.179049	-9.163384	-3.259456	-0.000436	-0.016337	0.014332	0.136079	0.637693	0.069464	-0.560501	0.758486	0.298331	-0.146749
8062	1.217345	-9.209509	-3.301172	-0.011104	-0.022429	-0.001649	0.137269	0.636171	0.070473	-0.560173	0.758526	0.298691	-0.147065
8063	1.246237	-9.221725	-3.289546	-0.000372	-0.030308	-0.003373	0.135552	0.637558	0.069732	-0.559956	0.758419	0.299163	-0.147483
8064	1.142786	-9.172421	-3.160711	0.064098	-0.028506	-0.016957	0.136081	0.637832	0.068684	-0.560776	0.757504	0.299604	-0.148172
8065	1.092121	-9.171525	-2.996839	0.171556	-0.021446	-0.039047	0.136092	0.637971	0.065169	-0.563326	0.755271	0.300005	-0.149088
8066	1.125181	-9.277452	-2.945469	0.207398	0.005683	-0.044889	0.133742	0.637988	0.059343	-0.566590	0.752666	0.300049	-0.149800
8067	1.152695	-9.156274	-2.574204	0.364938	0.041544	-0.058582	0.131916	0.639517	0.052092	-0.572476	0.748263	0.299434	-0.150706
8068	1.189807	-9.372699	-2.466460	0.527844	0.072204	-0.067916	0.131162	0.640079	0.040647	-0.580950	0.741981	0.298061	-0.152054
8069	1.187590	-9.352705	-2.225880	0.620845	0.100147	-0.054801	0.128709	0.641755	0.024029	-0.590886	0.734649	0.295870	-0.153639
8070	1.356225	-9.411420	-2.119862	0.749735	0.139491	-0.057309	0.127724	0.640669	0.005928	-0.602802	0.725783	0.292783	-0.155391
8071	1.430035	-9.226227	-1.933315	0.742540	0.167395	-0.044912	0.124367	0.642491	-0.016146	-0.614650	0.716954	0.289149	-0.156763
8072	1.469365	-9.141204	-1.557760	1.147145	0.151792	-0.100180	0.122366	0.640038	-0.042711	-0.632090	0.702547	0.285110	-0.160008
8073	1.603149	-9.352914	-1.234499	1.465608	0.116790	-0.106888	0.120916	0.636482	-0.074375	-0.653439	0.683423	0.280404	-0.165301
8074	1.716710	-9.680902	-1.234443	1.345741	0.141232	-0.107774	0.117396	0.630186	-0.112026	-0.672705	0.665441	0.275545	-0.169502
8075	1.564455	-10.053285	-0.699070	1.341874	0.083350	-0.078095	0.115719	0.622226	-0.147117	-0.691053	0.646952	0.270914	-0.174656
8076	1.412250	-10.407506	-0.516774	0.863891	0.069158	-0.046413	0.112478	0.611518	-0.181951	-0.702628	0.634886	0.267589	-0.177847
8077	1.640174	-9.625296	0.237681	0.740244	0.046099	-0.031462	0.111264	0.605475	-0.201660	-0.712302	0.624377	0.264788	-0.180737
8078	1.435128	-9.942753	0.509777	0.828042	0.060202	-0.061621	0.113339	0.598586	-0.219474	-0.723056	0.612374	0.261742	-0.183517
8079	1.641946	-9.410517	1.263944	0.971072	0.061735	-0.050851	0.112685	0.588960	-0.242874	-0.735311	0.598147	0.257974	-0.187048
8080	1.692031	-9.506303	1.529177	1.042723	0.084475	-0.067910	0.111516	0.577408	-0.266546	-0.748283	0.582636	0.253664	-0.190428
8081	1.738934	-9.380002	2.051743	1.298498	0.084388	-0.055472	0.108041	0.560363	-0.299485	-0.763792	0.563012	0.248140	-0.195104
8082	1.790146	-9.328143	2.623884	1.366356	0.080735	-0.040909	0.107470	0.541374	-0.331446	-0.779417	0.542030	0.242032	-0.200334
8083	1.804528	-9.023481	3.187233	1.665064	0.082398	-0.024582	0.111654	0.520293	-0.364541	-0.797530	0.515941	0.234343	-0.206963
8084	1.764137	-8.599334	3.358286	1.740174	0.047392	-0.026710	0.110647	0.489324	-0.403126	-0.815301	0.487943	0.226605	-0.214118
8085	1.790411	-9.016674	4.590965	1.890143	0.074183	0.021062	0.112822	0.454619	-0.441796	-0.833410	0.457138	0.217083	-0.222099
8086	1.709561	-8.180176	5.007438	1.738034	0.066207	0.013061	0.112128	0.414418	-0.479435	-0.848990	0.428238	0.208107	-0.229172
8087	1.562958	-7.772396	5.847339	1.924178	0.063561	-0.017205	0.112621	0.372280	-0.514246	-0.865196	0.395397	0.198352	-0.236125
8088	1.361650	-7.572304	6.271955	1.816777	0.078369	-0.016080	0.117165	0.333011	-0.545442	-0.879345	0.364004	0.188511	-0.242315
8089	1.444490	-6.815659	6.948059	1.763080	0.079949	-0.026925	0.119488	0.288655	-0.572878	-0.892084	0.332957	0.178776	-0.247719
8090	1.411473	-6.715793	7.273938	1.501888	0.074627	-0.052616	0.120463	0.247059	-0.595708	-0.902182	0.306181	0.170373	-0.251583
8091	1.577641	-6.447110	7.470262	1.271030	0.066601	-0.055208	0.116281	0.204660	-0.610913	-0.910196	0.283184	0.163192	-0.254396
8092	1.564324	-6.285647	7.539525	1.186825	0.058646	-0.036429	0.117834	0.171044	-0.623773	-0.917013	0.261661	0.156347	-0.257249
8093	1.883939	-5.507126	8.108092	1.195733	0.049683	-0.041633	0.121867	0.141411	-0.637152	-0.923390	0.239680	0.149606	-0.259849
8094	1.717924	-4.426766	8.614623	1.202965	0.054910	-0.064213	0.123151	0.106556	-0.646244	-0.929367	0.217472	0.142702	-0.261952
8095	1.573474	-3.685398	8.434531	1.149684	0.084878	-0.134787	0.123103	0.073635	-0.654123	-0.935089	0.195953	0.135792	-0.262243
8096	1.687309	-3.983702	8.704097	1.199013	0.083140	-0.170663	0.122293	0.035622	-0.661781	-0.940615	0.173429	0.128676	-0.261934
8097	1.964299	-4.088649	8.911991	1.180171	0.074256	-0.168298	0.124488	-0.000206	-0.666337	-0.945531	0.150981	0.121807	-0.261417
8098	1.961071	-3.530333	9.007360	1.017216	0.079369	-0.141157	0.127830	-0.029013	-0.671623	-0.949319	0.131766	0.115484	-0.260950
8099	1.934107	-3.264125	9.474492	0.731769	0.090576	-0.143144	0.129425	-0.052991	-0.674229	-0.952112	0.117849	0.110500	-0.259585
8100	1.837478	-3.283679	9.912503	0.492687	0.117484	-0.106002	0.132940	-0.068990	-0.674701	-0.954019	0.108816	0.106044	-0.258382
8101	1.516734	-2.880271	9.665157	0.471195	0.132451	-0.088297	0.134084	-0.085943	-0.672802	-0.955746	0.100184	0.101469	-0.257326
8102	1.136492	-2.710422	9.968401	0.349268	0.146344	-0.037885	0.136783	-0.097391	-0.672956	-0.956898	0.094161	0.097043	-0.257027
8103	0.933804	-2.313275	8.761045	0.343987	0.114260	-0.030822	0.143419	-0.107209	-0.672242	-0.957908	0.087990	0.093322	-0.256828
8104	1.318561	-2.207292	9.006485	0.356381	0.047591	-0.027548	0.144921	-0.116585	-0.672488	-0.958730	0.081334	0.090721	-0.256887
8105	1.319078	-2.137323	9.079384	0.288303	-0.001446	-0.026447	0.145244	-0.127057	-0.672466	-0.959321	0.075653	0.089493	-0.256847
8106	1.585213	-2.067079	9.133172	0.050274	-0.047081	-0.034581	0.144491	-0.133390	-0.672647	-0.959477	0.074363	0.090286	-0.256364
8107	1.765653	-1.827487	9.290585	0.091392	-0.062913	-0.033467	0.143176	-0.133106	-0.673406	-0.959672	0.072137	0.091282	-0.255917
8108	1.767606	-1.898991	9.508447	0.213084	-0.055912	-0.039624	0.142546	-0.137924	-0.673835	-0.960061	0.067668	0.091415	-0.255632
8109	1.869641	-1.478576	9.608532	0.311564	-0.019188	-0.042245	0.140617	-0.145904	-0.673885	-0.960648	0.061410	0.090476	-0.255339
8110	1.519777	-1.103054	9.606255	0.476349	0.009007	-0.065433	0.142134	-0.158311	-0.673249	-0.961529	0.052164	0.088041	-0.254929
8111	1.704041	-1.348648	9.988773	0.374354	-0.003362	-0.082196	0.141300	-0.173323	-0.673646	-0.962309	0.044683	0.086511	-0.253929
8112	1.761437	-1.076147	9.582850	0.502337	-0.046993	-0.090185	0.140064	-0.188609	-0.671694	-0.963074	0.034599	0.085035	-0.253102
8113	1.868857	-1.263304	10.002752	0.459161	-0.038466	-0.050015	0.140130	-0.200595	-0.670902	-0.963541	0.025353	0.083730	-0.252856
8114	1.147356	-1.192762	9.995369	0.248850	0.001883	-0.026498	0.140443	-0.209689	-0.670476	-0.963783	0.020502	0.082542	-0.252763
8115	0.832925	-0.589091	9.971375	0.161270	0.040462	-0.033827	0.141264	-0.216308	-0.668470	-0.964082	0.017434	0.081167	-0.252297
8116	1.796364	-0.931010	9.942309	0.583575	-0.015655	-0.049816	0.141082	-0.230358	-0.668606	-0.964436	0.006002	0.078631	-0.252278
8117	1.443506	-0.293791	9.779641	0.986079	-0.066219	-0.028321	0.138844	-0.256248	-0.664140	-0.964402	-0.013503	0.075133	-0.253181
8118	1.315351	0.037410	9.219778	0.881462	-0.077469	-0.029006	0.138973	-0.281324	-0.659961	-0.964036	-0.030955	0.072238	-0.253887
8119	1.540840	0.165558	9.228919	0.588906	-0.078483	-0.033827	0.137239	-0.302670	-0.656239	-0.963656	-0.042862	0.070941	-0.253962
8120	1.795274	0.284330	9.391514	0.211182	-0.061275	-0.000445	0.135974	-0.313824	-0.652683	-0.963372	-0.047263	0.071141	-0.254205
8121	2.341778	0.401862	9.106963	-0.236233	-0.010828	0.033352	0.134947	-0.318503	-0.652453	-0.963394	-0.042822	0.072822	-0.254431
8122	1.895609	0.125518	9.624347	-0.053622	-0.050893	-0.012979	0.134136	-0.313538	-0.654476	-0.963422	-0.042087	0.074157	-0.254062
8123	2.226135	0.106443	8.948350	0.212259	-0.073476	-0.033241	0.133999	-0.312848	-0.654207	-0.963286	-0.046687	0.074740	-0.253601
8124	1.755088	0.081310	8.966544	0.320481	-0.103062	-0.033304	0.132195	-0.319451	-0.654505	-0.962974	-0.053452	0.075160	-0.253329
8125	1.604853	-0.003016	9.322560	0.244373	-0.111861	-0.033871	0.130125	-0.328121	-0.650652	-0.962693	-0.058829	0.076321	-0.252855
8126	1.438728	-0.310696	10.531724	0.033791	-0.068484	0.014057	0.126486	-0.336643	-0.650160	-0.962467	-0.059824	0.077578	-0.253100
8127	1.770552	0.189680	9.837654	-0.120077	-0.018682	0.044856	0.125967	-0.337052	-0.651720	-0.962344	-0.057532	0.078870	-0.253702
8128	1.916755	0.395736	9.165836	-0.154164	-0.044043	0.076251	0.125796	-0.329612	-0.652555	-0.962050	-0.054687	0.080680	-0.254872
8129	2.083262	0.377846	9.245906	-0.089797	-0.075592	0.076550	0.123427	-0.328771	-0.654204	-0.961623	-0.053204	0.082962	-0.256063
8130	2.050873	0.231996	9.446386	-0.139111	-0.079172	0.092015	0.121308	-0.324901	-0.656999	-0.961153	-0.050801	0.085387	-0.257514
8131	2.041512	0.251052	10.148452	-0.098961	-0.079320	0.097585	0.117883	-0.324331	-0.657202	-0.960599	-0.049105	0.087813	-0.259088
8132	2.245364	0.393699	10.124300	-0.102496	-0.026896	0.104767	0.117880	-0.322539	-0.659399	-0.960096	-0.047112	0.089056	-0.260892
8133	2.276485	0.700637	9.901649	0.003284	-0.019754	0.070375	0.118006	-0.320886	-0.660426	-0.959678	-0.047129	0.089784	-0.262177
8134	2.316192	0.517131	9.769419	-0.092113	0.008389	0.006291	0.118530	-0.319786	-0.661466	-0.959736	-0.045326	0.090204	-0.262136
8135	2.029270	0.577109	9.774987	-0.058901	-0.001959	-0.019841	0.119051	-0.318135	-0.662629	-0.959876	-0.044234	0.090832	-0.261593
8136	1.888292	0.457075	9.488830	-0.039060	0.005210	-0.045200	0.121140	-0.315943	-0.661206	-0.960147	-0.043559	0.090990	-0.260655
8137	2.003727	0.393429	9.419809	-0.096256	0.003459	-0.058887	0.122190	-0.314432	-0.663031	-0.960528	-0.041799	0.091664	-0.259299
8138	1.994785	0.494432	9.392208	-0.171400	0.001700	-0.061180	0.122705	-0.311541	-0.664182	-0.960976	-0.038630	0.092561	-0.257808
8139	2.015894	0.398872	9.657695	-0.219652	-0.003569	-0.084492	0.123199	-0.305758	-0.664393	-0.961550	-0.034596	0.093979	-0.255719
8140	1.949775	0.260774	9.947477	-0.210706	-0.004461	-0.093257	0.125270	-0.298053	-0.666823	-0.962145	-0.030761	0.095170	-0.253522
8141	2.036350	0.203134	10.196012	-0.063208	-0.003675	-0.071074	0.126190	-0.296403	-0.669295	-0.962521	-0.029718	0.095786	-0.251982
8142	1.770959	0.251729	9.679746	-0.176760	0.003483	-0.071775	0.126573	-0.293649	-0.670316	-0.962977	-0.026455	0.096659	-0.250264
8143	1.783628	0.342324	9.449961	-0.194679	-0.014869	-0.064903	0.127200	-0.286625	-0.672991	-0.963355	-0.022938	0.098129	-0.248581
8144	1.816415	-0.134467	9.348063	0.041526	-0.043643	-0.072202	0.126666	-0.284831	-0.673747	-0.963597	-0.024117	0.098823	-0.247250
8145	1.565226	-0.142160	9.338126	0.212156	-0.064643	-0.019853	0.125629	-0.287994	-0.673241	-0.963442	-0.028585	0.099232	-0.247216
8146	1.633274	-0.084635	9.446349	0.144682	-0.070135	0.057167	0.124338	-0.293223	-0.671971	-0.962921	-0.031626	0.099993	-0.248564
8147	1.623731	-0.069982	9.494666	-0.054121	-0.061539	0.096288	0.122231	-0.293350	-0.671419	-0.962337	-0.030701	0.101702	-0.250242
8148	1.751167	0.193393	9.429302	-0.127576	-0.052896	0.121355	0.120392	-0.293201	-0.672823	-0.961681	-0.028284	0.103525	-0.252294
8149	2.047215	0.402181	9.246497	-0.200979	-0.039010	0.139333	0.118133	-0.289331	-0.673271	-0.960987	-0.024347	0.105542	-0.254504
8150	2.217546	0.577078	9.458529	0.212331	-0.103718	0.127992	0.116036	-0.290284	-0.674291	-0.959988	-0.028706	0.106608	-0.257360
8151	2.183203	0.500526	9.506011	0.432450	-0.129877	0.115396	0.111873	-0.299078	-0.674315	-0.958814	-0.037491	0.107105	-0.260380
8152	2.261983	0.718141	9.296343	0.451426	-0.108789	0.087439	0.106411	-0.313378	-0.669946	-0.957733	-0.046547	0.106993	-0.262933
8153	2.063218	0.587368	10.070419	-0.005612	-0.047670	0.045574	0.107117	-0.322751	-0.668225	-0.957384	-0.046679	0.108127	-0.263716
8154	2.088265	0.694753	10.643425	-0.159246	0.022278	-0.006399	0.106309	-0.319302	-0.668830	-0.957594	-0.043549	0.108626	-0.263283
8155	2.243066	0.745105	10.200459	-0.212570	0.074931	-0.057731	0.107720	-0.311869	-0.670471	-0.958226	-0.039316	0.108376	-0.261747
8156	2.276008	0.659695	9.096075	0.066837	0.026327	-0.097289	0.111394	-0.308030	-0.673094	-0.958726	-0.040691	0.107538	-0.260047
8157	2.315754	-0.192524	8.939333	0.027399	-0.001662	-0.090811	0.111804	-0.310236	-0.673904	-0.959160	-0.041529	0.107481	-0.258330
8158	2.107381	-0.646224	9.481465	-0.067723	-0.022823	-0.052851	0.112452	-0.309414	-0.672212	-0.959425	-0.040484	0.108317	-0.257162
8159	2.068133	-0.732440	9.502442	-0.055413	-0.022921	-0.006066	0.112453	-0.309138	-0.673121	-0.959440	-0.039588	0.109170	-0.256885
8160	2.145866	-0.320315	9.189273	-0.101971	-0.024687	0.011279	0.111514	-0.305689	-0.673594	-0.959391	-0.037756	0.110268	-0.256874
8161	2.288982	-0.234419	9.328418	-0.046573	-0.051008	0.016846	0.109923	-0.302786	-0.675104	-0.959214	-0.037092	0.111640	-0.257038
8162	2.293951	-0.223970	9.612085	-0.046588	-0.059803	0.009759	0.108606	-0.302779	-0.675084	-0.959048	-0.036507	0.113126	-0.257092
8163	2.253709	-0.115036	9.738657	-0.066250	-0.045817	0.006174	0.107038	-0.303044	-0.678189	-0.958948	-0.035440	0.114489	-0.257013
8164	2.313962	-0.136626	9.910927	-0.105578	-0.005628	0.004244	0.106488	-0.299736	-0.676845	-0.958968	-0.033458	0.115235	-0.256871
8165	2.525395	0.053979	9.858421	-0.112671	0.004837	-0.004605	0.107789	-0.296160	-0.678132	-0.959063	-0.031260	0.115856	-0.256514
8166	2.360743	0.001352	9.532387	-0.044489	0.005047	-0.035784	0.107781	-0.293955	-0.679673	-0.959268	-0.030486	0.116058	-0.255745
8167	2.540406	-0.193121	9.317110	0.005634	0.003306	-0.035514	0.108823	-0.292170	-0.679280	-0.959440	-0.030635	0.116091	-0.255067
8168	2.429174	-0.216171	9.361064	-0.048178	-0.017733	-0.014806	0.108827	-0.292859	-0.679287	-0.959487	-0.029858	0.116761	-0.254678
8169	2.255955	-0.128079	9.411637	-0.055416	-0.038721	-0.004292	0.108554	-0.290929	-0.679524	-0.959436	-0.028967	0.117933	-0.254432
8170	2.060577	-0.106515	9.673128	-0.041090	-0.012462	-0.005797	0.108549	-0.289550	-0.680553	-0.959442	-0.028279	0.118471	-0.254237
8171	2.077665	-0.086819	9.865472	0.019681	0.010217	0.011464	0.107366	-0.289268	-0.681574	-0.959384	-0.028536	0.118304	-0.254502
8172	1.971069	-0.125432	9.551115	-0.025076	0.046997	0.035094	0.109339	-0.288727	-0.681859	-0.959310	-0.027757	0.117642	-0.255174
8173	2.156105	-0.247458	9.444773	0.053566	0.045186	0.057612	0.110385	-0.288183	-0.680827	-0.959081	-0.028365	0.116638	-0.256427
8174	1.993507	-0.354981	9.262288	0.071337	0.036461	0.086819	0.111189	-0.290943	-0.680085	-0.958656	-0.029369	0.115713	-0.258316
8175	1.842581	-0.520174	9.127106	0.029960	-0.001192	0.126930	0.110153	-0.293692	-0.680618	-0.957968	-0.029570	0.115743	-0.260820
8176	2.227277	-0.762703	9.450252	0.026027	-0.046122	0.181198	0.109641	-0.296720	-0.679859	-0.956868	-0.029917	0.116689	-0.264371
8177	1.914572	-0.596442	9.538977	-0.121830	-0.033964	0.233161	0.106623	-0.298357	-0.680090	-0.955606	-0.027089	0.118201	-0.268535
8178	1.924673	-0.525259	9.246505	-0.371435	-0.040976	0.233978	0.104216	-0.290628	-0.681931	-0.954389	-0.019685	0.121193	-0.272150
8179	2.912240	-0.546154	9.651113	-0.062049	-0.064073	0.257868	0.100905	-0.285511	-0.684826	-0.952828	-0.018079	0.122943	-0.276906
8180	2.905781	-0.781120	9.876781	-0.011939	-0.002874	0.267216	0.098409	-0.286738	-0.684279	-0.951313	-0.017235	0.123251	-0.281984
8181	2.896226	-0.084249	9.646948	0.033020	0.028746	0.237848	0.095233	-0.283552	-0.684720	-0.950005	-0.016982	0.122718	-0.286605
8182	2.834412	-0.290243	9.767682	0.174384	0.056769	0.242479	0.096710	-0.288244	-0.685310	-0.948662	-0.019400	0.120812	-0.291666
8183	2.713622	-0.292232	9.595663	0.178819	0.065554	0.258443	0.097664	-0.295276	-0.683180	-0.947207	-0.021675	0.118762	-0.297025
8184	2.506754	-0.175639	9.442574	0.197604	0.063888	0.263951	0.096912	-0.302987	-0.681422	-0.945666	-0.024438	0.116582	-0.302536
8185	2.651651	0.166870	9.344322	0.290568	0.053337	0.284886	0.098270	-0.310986	-0.680219	-0.943877	-0.028868	0.114100	-0.308615
8186	2.628274	0.268633	9.528345	0.383655	0.009637	0.259876	0.097295	-0.325860	-0.678007	-0.942017	-0.035484	0.111786	-0.314403
8187	2.025045	0.313571	10.101247	0.254993	0.008037	0.204478	0.095510	-0.338941	-0.673160	-0.940536	-0.039735	0.110310	-0.318819
8188	2.109478	0.281228	10.751443	0.067204	0.035901	0.171441	0.096331	-0.344731	-0.672839	-0.939437	-0.040423	0.109431	-0.322255
8189	2.125042	0.456692	9.967444	0.060290	0.055367	0.145956	0.095562	-0.348309	-0.672862	-0.938556	-0.040853	0.108222	-0.325165
8190	2.347052	0.453353	9.441569	-0.134594	0.088640	0.133145	0.096086	-0.348037	-0.672477	-0.937956	-0.037494	0.107631	-0.327487
8191	1.271512	-0.015141	9.226762	-0.576535	0.088911	0.123990	0.098660	-0.334823	-0.677204	-0.937696	-0.025808	0.109896	-0.328608
8192	2.004837	-0.117353	9.132741	-0.956767	0.056687	0.306789	0.099200	-0.309748	-0.684519	-0.936072	-0.006852	0.115347	-0.332290
8193	1.605629	-1.939674	9.949182	-0.788136	0.070992	0.185317	0.099877	-0.287846	-0.688089	-0.934979	0.008870	0.119326	-0.333911
8194	2.012365	-1.106753	9.652431	0.231631	-0.070601	0.207271	0.098921	-0.280676	-0.690088	-0.933436	0.004533	0.119152	-0.338349
8195	2.146349	-1.272123	9.399430	1.110073	-0.163141	0.227368	0.093398	-0.306961	-0.686357	-0.931356	-0.016663	0.114698	-0.345170
8196	2.439270	-0.814238	8.868633	0.429124	-0.117908	0.270169	0.087705	-0.329114	-0.678675	-0.928999	-0.024883	0.114105	-0.351173
8197	2.527891	-1.935060	9.090507	-0.556214	-0.092963	0.316569	0.082551	-0.324401	-0.680635	-0.926747	-0.014340	0.119997	-0.355718
8198	2.338190	-2.125827	9.145226	-0.397332	-0.111425	0.392577	0.076874	-0.318581	-0.685701	-0.923719	-0.006859	0.125085	-0.362007
8199	2.339405	-1.633731	9.619518	-0.108731	-0.086281	0.477691	0.071313	-0.312075	-0.686985	-0.919989	-0.004066	0.127664	-0.370549
8200	2.521309	-0.837536	9.324286	-0.121310	-0.048748	0.513096	0.065911	-0.309564	-0.690005	-0.916008	-0.000916	0.129585	-0.379654
8201	2.803147	-0.581355	8.872978	0.013040	-0.083638	0.485729	0.061512	-0.298518	-0.692434	-0.912030	-0.000356	0.131176	-0.388580
8202	2.371718	-0.832784	9.710160	0.047815	-0.107288	0.480670	0.055196	-0.299311	-0.691956	-0.907959	-0.000833	0.132848	-0.397444
8203	2.208899	-0.652316	10.107782	0.047885	-0.068796	0.466788	0.051045	-0.312516	-0.688116	-0.904000	-0.000862	0.133846	-0.406041
8204	2.589036	-0.167435	9.975492	-0.087850	-0.045195	0.421813	0.046044	-0.311799	-0.689596	-0.900400	0.001451	0.135468	-0.413431
8205	2.460994	0.160740	9.999597	-0.082137	-0.048489	0.346168	0.043138	-0.309992	-0.689795	-0.897366	0.003524	0.137100	-0.419436
8206	2.542588	0.092519	9.921202	0.022044	-0.027283	0.267662	0.039695	-0.303771	-0.694110	-0.895016	0.003596	0.137473	-0.424305
8207	2.429875	-0.128602	9.684108	-0.018827	-0.020077	0.211870	0.038519	-0.305280	-0.694367	-0.893148	0.004311	0.138036	-0.428036
8208	2.114411	-0.342828	9.612267	0.061070	-0.016311	0.155243	0.035770	-0.309537	-0.691893	-0.891724	0.003460	0.137879	-0.431052
8209	1.871362	-0.557891	9.450871	-0.021174	-0.009200	0.145009	0.034993	-0.311186	-0.692679	-0.890446	0.004085	0.138229	-0.433568
8210	2.033590	-0.826798	9.232485	0.033683	-0.009048	0.088034	0.034465	-0.310770	-0.692928	-0.889580	0.003591	0.138179	-0.435363
8211	2.080842	-0.978155	9.408182	0.043484	-0.026589	0.086231	0.032610	-0.309245	-0.691973	-0.888764	0.002741	0.138257	-0.437008
8212	2.215245	-1.103295	9.727627	-0.045172	-0.017992	0.096117	0.032348	-0.309105	-0.692619	-0.887771	0.003587	0.139055	-0.438763
8213	2.437332	-1.101310	9.370044	-0.059516	-0.025018	0.110027	0.030773	-0.309647	-0.693121	-0.886737	0.004642	0.139999	-0.440541
8214	2.561272	-1.321790	9.159756	0.071888	-0.026792	0.140861	0.028679	-0.312392	-0.692335	-0.885302	0.003453	0.139916	-0.443454
8215	2.578299	-1.639622	9.088662	-0.021489	-0.033965	0.210579	0.027364	-0.312936	-0.691669	-0.883334	0.004041	0.140706	-0.447110
8216	2.793608	-1.918205	8.987470	0.070312	-0.039410	0.288652	0.023949	-0.312778	-0.694351	-0.880561	0.003202	0.140835	-0.452512
8217	2.642509	-2.120647	9.255616	0.103727	-0.009963	0.417651	0.020026	-0.317855	-0.693430	-0.876722	0.002417	0.140103	-0.460135
8218	2.075084	-2.140313	10.029344	0.079808	0.038710	0.555265	0.016881	-0.321558	-0.691726	-0.871623	0.002879	0.138742	-0.470123
8219	1.957034	-1.445015	10.581503	0.049870	0.085637	0.648786	0.016097	-0.322656	-0.691465	-0.865684	0.004615	0.136768	-0.481523
8220	2.295915	-0.960140	9.555538	0.081106	0.095260	0.700176	0.012947	-0.324844	-0.690657	-0.859102	0.005998	0.134346	-0.493822
8221	1.949412	-1.106178	8.893537	0.238219	0.014002	0.773371	0.008639	-0.331157	-0.690655	-0.851416	0.004096	0.131667	-0.507678
8222	1.701371	-1.347352	8.832821	0.211075	-0.077008	0.813404	0.000517	-0.339104	-0.689047	-0.842837	0.001816	0.130834	-0.522020
8223	1.780787	-1.067104	9.443395	0.253597	-0.145539	0.871643	-0.008400	-0.346910	-0.686255	-0.833225	-0.001720	0.130587	-0.537289
8224	1.906079	-0.428492	9.382363	0.171196	-0.157894	0.892240	-0.021537	-0.351936	-0.686106	-0.823073	-0.003986	0.131470	-0.552494
8225	2.184304	-0.030118	9.802718	0.300070	-0.164993	0.873756	-0.032704	-0.357663	-0.683128	-0.812830	-0.008544	0.130873	-0.567544
8226	3.103403	-0.144375	9.389719	0.448788	-0.124837	0.853547	-0.046873	-0.369023	-0.678597	-0.802580	-0.015069	0.128011	-0.582452
8227	3.132018	-1.203279	9.257133	0.527654	-0.077488	0.836448	-0.057602	-0.382881	-0.674665	-0.792336	-0.022475	0.123339	-0.597065
8228	3.552987	-3.807361	9.778726	0.350911	-0.034185	0.925407	-0.066372	-0.394546	-0.669959	-0.780892	-0.026207	0.120162	-0.612440
8229	3.668044	-1.933908	10.801452	0.053297	0.050891	1.056928	-0.078217	-0.395584	-0.669269	-0.767859	-0.024010	0.119391	-0.628938
8230	2.546516	-0.041441	10.169572	0.018008	0.065493	0.979919	-0.084296	-0.392246	-0.668102	-0.755536	-0.021173	0.118684	-0.643918
8231	2.258416	-0.127540	9.594275	0.051540	0.076386	0.904504	-0.093251	-0.391094	-0.668997	-0.743926	-0.019027	0.117346	-0.657603
8232	1.779469	-0.226460	9.058928	-0.002040	0.025934	0.881156	-0.101425	-0.389673	-0.667817	-0.732286	-0.016643	0.117379	-0.670599
8233	1.133005	-0.455917	8.667726	-0.195672	-0.012528	0.960829	-0.110283	-0.381771	-0.669949	-0.719308	-0.011914	0.120547	-0.684049
8234	0.981549	-0.724174	9.435006	-0.201422	-0.096728	0.997465	-0.121793	-0.370411	-0.672268	-0.705344	-0.007992	0.124979	-0.697715
8235	1.547446	-0.608059	9.522784	0.415594	-0.214091	1.038397	-0.135896	-0.368131	-0.671250	-0.690093	-0.014475	0.122332	-0.713160
8236	2.527499	0.032618	9.170812	1.122563	-0.235072	1.016883	-0.154372	-0.389527	-0.660762	-0.674386	-0.030880	0.109879	-0.729504
8237	2.966466	-0.729392	9.643732	0.630399	-0.196938	1.023710	-0.170891	-0.407766	-0.650403	-0.658455	-0.040319	0.103950	-0.744316
8238	2.593528	-0.884677	9.823009	0.301255	-0.070968	1.028893	-0.184823	-0.414857	-0.645313	-0.642609	-0.043260	0.101274	-0.758238
8239	2.556247	-0.705441	10.137821	0.779366	0.011478	0.974560	-0.196910	-0.423199	-0.638440	-0.627002	-0.051468	0.090165	-0.772069
8240	2.265666	-0.818672	10.122203	0.828272	0.076591	0.863308	-0.207243	-0.441058	-0.628301	-0.612789	-0.059168	0.077346	-0.784223
8241	1.685704	-1.546030	9.890531	0.556618	0.125887	0.804262	-0.213276	-0.448192	-0.623070	-0.599602	-0.063083	0.068093	-0.794897
8242	1.088573	-0.625462	9.740438	0.156041	0.108596	0.750543	-0.221836	-0.449663	-0.619829	-0.587565	-0.062270	0.065311	-0.804129
8243	0.609365	-0.791244	10.148825	-0.105099	0.112171	0.712626	-0.227123	-0.446328	-0.619195	-0.576330	-0.058533	0.066622	-0.812391
8244	0.805152	-0.409567	9.617990	0.345981	0.091386	0.693839	-0.234784	-0.442568	-0.618000	-0.564728	-0.060177	0.060813	-0.820831
8245	1.440354	-0.027428	8.785358	0.342720	0.094972	0.649676	-0.240829	-0.446670	-0.614302	-0.553715	-0.061900	0.054921	-0.828584
8246	1.310524	0.050644	8.816216	0.303546	0.084600	0.603586	-0.246098	-0.446090	-0.614347	-0.543414	-0.063265	0.049756	-0.835598
8247	1.055299	-0.528725	9.042475	0.189082	0.028700	0.563732	-0.253478	-0.446327	-0.611763	-0.533755	-0.064459	0.047019	-0.841867
8248	1.590216	-0.691481	9.093668	-0.056083	0.009235	0.557273	-0.259822	-0.444780	-0.607223	-0.524469	-0.063252	0.048638	-0.847683
8249	2.100037	-0.319368	9.381944	-0.240530	-0.013820	0.573386	-0.268313	-0.432059	-0.609183	-0.515006	-0.060590	0.053649	-0.853358
8250	2.177593	0.046675	9.729156	-0.136560	-0.033020	0.520366	-0.274945	-0.421551	-0.612105	-0.506257	-0.059262	0.057002	-0.858454
8251	2.299613	0.558517	9.890203	0.118081	-0.003021	0.409605	-0.283177	-0.409107	-0.612638	-0.499072	-0.060283	0.055546	-0.862675
8252	2.045749	0.849340	9.963029	0.188516	0.028864	0.276431	-0.286335	-0.410331	-0.611040	-0.494106	-0.061438	0.052390	-0.865644
8253	1.543624	0.865574	10.058874	0.103999	0.044087	0.172044	-0.288948	-0.416519	-0.606503	-0.491060	-0.061799	0.050356	-0.867470
8254	0.852034	0.709280	10.668677	0.001432	0.059209	0.086921	-0.289226	-0.413762	-0.606862	-0.489624	-0.060778	0.049909	-0.868380
8255	0.992521	0.779427	10.370261	-0.176204	0.092604	0.013471	-0.287665	-0.409223	-0.608794	-0.489722	-0.057679	0.051978	-0.868415
8256	1.311752	0.879689	9.364078	-0.201651	0.058807	-0.078532	-0.285332	-0.400554	-0.612651	-0.491383	-0.054844	0.054864	-0.867482
8257	1.192969	0.476653	9.398922	-0.130623	0.035437	-0.164501	-0.282973	-0.397259	-0.614999	-0.494452	-0.053380	0.056437	-0.865727
8258	1.014115	-0.250353	10.305364	-0.088594	0.058111	-0.181851	-0.279826	-0.394934	-0.615284	-0.497762	-0.051782	0.057253	-0.863871
8259	1.364439	-0.556612	10.149815	0.054619	0.079968	-0.185298	-0.275600	-0.396886	-0.615888	-0.501030	-0.051380	0.055149	-0.862142
8260	1.483801	-0.723499	9.363388	0.031470	0.079233	-0.189928	-0.272957	-0.398001	-0.616721	-0.504362	-0.050618	0.053669	-0.860335
8261	0.691535	-1.097036	9.462061	-0.074267	0.048748	-0.168620	-0.267152	-0.399410	-0.618125	-0.507417	-0.049394	0.054144	-0.858579
8262	0.245896	-1.607914	9.537005	-0.330742	0.073960	-0.042556	-0.264614	-0.393725	-0.620558	-0.508559	-0.044892	0.059082	-0.857824
8263	1.255487	-1.577124	9.595942	-0.268599	0.043691	0.054418	-0.263871	-0.383668	-0.623596	-0.507931	-0.041458	0.063206	-0.858075
8264	1.518701	-1.565722	9.276565	-0.098848	-0.019377	0.099415	-0.265220	-0.377874	-0.623648	-0.506300	-0.040739	0.065235	-0.858921
8265	1.757621	-1.577888	9.053259	-0.048160	-0.063279	0.161238	-0.268406	-0.373723	-0.623168	-0.503494	-0.041237	0.066826	-0.860423
8266	2.031355	-1.472640	9.561609	0.207553	-0.084447	0.181457	-0.271712	-0.370949	-0.623742	-0.500116	-0.044614	0.064307	-0.862414
8267	1.278171	-1.092776	9.163912	0.231669	-0.103432	0.198619	-0.278030	-0.374224	-0.618989	-0.496345	-0.048572	0.061569	-0.864576
8268	1.512947	-0.671949	8.950426	0.305015	-0.098227	0.213292	-0.281441	-0.379307	-0.614167	-0.492281	-0.053110	0.057531	-0.866908
8269	1.300931	-0.611895	9.171647	0.315671	-0.120972	0.218645	-0.288269	-0.385335	-0.609694	-0.488003	-0.058173	0.053538	-0.869254
8270	1.267829	-0.178469	9.249015	0.346146	-0.122700	0.206621	-0.294055	-0.390544	-0.603144	-0.483904	-0.063539	0.049010	-0.871434
8271	1.327761	-0.254473	9.716269	0.236883	-0.171833	0.202079	-0.301140	-0.397673	-0.598678	-0.479905	-0.068727	0.046846	-0.873369
8272	1.395513	-0.257639	10.427030	-0.146203	-0.110927	0.231193	-0.307500	-0.392404	-0.595924	-0.476030	-0.069120	0.050836	-0.875234
8273	1.454946	-0.051222	10.438503	-0.240999	-0.068984	0.234203	-0.311884	-0.386180	-0.595015	-0.472189	-0.067873	0.056061	-0.877091
8274	1.804648	0.251446	9.631453	-0.076157	-0.047838	0.217832	-0.315084	-0.378997	-0.595546	-0.468515	-0.067823	0.058201	-0.878923
8275	1.827849	0.125588	9.432734	-0.025941	-0.058234	0.195221	-0.320375	-0.374421	-0.596203	-0.465057	-0.068477	0.059467	-0.880623
8276	2.131831	-0.606196	10.008106	0.075915	-0.040944	0.211634	-0.324104	-0.366822	-0.596592	-0.461201	-0.069732	0.058850	-0.882591
8277	2.301233	-1.241349	10.379066	0.081087	0.009586	0.255724	-0.327543	-0.365565	-0.593922	-0.456583	-0.070121	0.057736	-0.885032
8278	2.583559	-0.563389	9.427906	-0.144365	0.037553	0.289503	-0.329800	-0.361831	-0.594763	-0.451769	-0.067880	0.060406	-0.887496
8279	2.200083	-0.491312	9.210938	-0.285574	0.023748	0.256837	-0.330517	-0.350528	-0.596464	-0.447614	-0.064717	0.065694	-0.889459
8280	1.942122	-0.766325	9.070610	-0.299824	0.013390	0.241740	-0.332550	-0.338389	-0.599961	-0.443745	-0.061555	0.071268	-0.891192
8281	1.537709	-1.298705	10.125436	-0.125557	-0.012921	0.247310	-0.335007	-0.323495	-0.599255	-0.439462	-0.060460	0.074034	-0.893161
8282	1.206098	-1.070207	10.068438	-0.196304	0.036090	0.278842	-0.337433	-0.312871	-0.600937	-0.434774	-0.057758	0.077606	-0.895328
8283	1.316143	-0.528538	9.727639	-0.203332	0.043152	0.264803	-0.339829	-0.308310	-0.600986	-0.430323	-0.054917	0.081261	-0.897331
8284	1.369469	-0.495722	9.583358	-0.111987	0.005626	0.239772	-0.340148	-0.298250	-0.601403	-0.426228	-0.053538	0.083534	-0.899158
8285	1.398903	-0.420101	9.218670	-0.052816	-0.038848	0.210979	-0.342029	-0.292177	-0.600532	-0.422424	-0.053541	0.085081	-0.900806
8286	1.643108	-0.732814	9.828216	-0.085013	-0.056489	0.184094	-0.344682	-0.287752	-0.602272	-0.419191	-0.053602	0.087336	-0.902097
8287	1.227485	-0.781685	10.090797	-0.068773	-0.115788	0.129475	-0.347106	-0.280162	-0.599294	-0.416730	-0.054985	0.089692	-0.902922
8288	1.252938	-0.577148	9.400775	-0.211605	-0.099832	0.082720	-0.350444	-0.273670	-0.596574	-0.415341	-0.054953	0.094482	-0.903075
8289	1.383408	-0.572770	9.591965	-0.285763	-0.106859	0.052152	-0.352863	-0.264976	-0.596712	-0.414516	-0.054494	0.100542	-0.902828
8290	1.613803	-0.776130	9.746258	-0.046733	-0.094567	0.020340	-0.356324	-0.259584	-0.594782	-0.414028	-0.055856	0.102236	-0.902779
8291	1.988803	-0.660285	9.258885	-0.053640	-0.097978	-0.022097	-0.358705	-0.258056	-0.594210	-0.414303	-0.057322	0.103911	-0.902369
8292	1.953276	-1.272483	10.321627	-0.155601	-0.056143	-0.051024	-0.360314	-0.253500	-0.593489	-0.415298	-0.057235	0.107170	-0.901535
8293	1.828145	-1.570156	10.975389	-0.015867	0.054096	-0.072555	-0.357556	-0.252827	-0.592482	-0.416759	-0.056369	0.106834	-0.900956
8294	2.284406	-0.877161	9.878702	-0.052982	0.124283	-0.120126	-0.356232	-0.253109	-0.593938	-0.419252	-0.054028	0.106661	-0.899962
8295	2.176521	-1.080754	9.093813	-0.141998	0.131644	-0.198282	-0.349902	-0.252866	-0.597288	-0.423271	-0.051006	0.107801	-0.898120
8296	1.858269	-1.680211	8.882982	-0.068497	0.128377	-0.225978	-0.344897	-0.252065	-0.599050	-0.427682	-0.048690	0.107758	-0.896162
8297	1.744178	-2.109110	9.124173	-0.038254	0.098576	-0.204776	-0.339101	-0.251545	-0.600435	-0.431612	-0.047148	0.107347	-0.894408
8298	1.715291	-2.101227	9.268712	-0.093902	0.093211	-0.171710	-0.336076	-0.251424	-0.599698	-0.434982	-0.045120	0.108105	-0.892787
8299	1.648680	-1.961201	9.270896	-0.172671	0.082696	-0.166986	-0.332652	-0.249787	-0.602600	-0.438300	-0.042601	0.110307	-0.891017
8300	1.571720	-1.934915	9.805398	-0.229970	0.086102	-0.172662	-0.329247	-0.245671	-0.603913	-0.441786	-0.039510	0.113548	-0.889028
8301	1.272083	-1.983649	10.408251	-0.127073	0.121106	-0.179649	-0.325829	-0.244311	-0.604733	-0.445354	-0.036712	0.114590	-0.887232
8302	1.607738	-1.640366	10.262699	0.062644	0.170053	-0.166661	-0.320293	-0.243513	-0.607675	-0.448652	-0.034716	0.111887	-0.885995
8303	1.817717	-1.301925	9.786520	0.317737	0.177163	-0.170047	-0.315131	-0.247950	-0.608058	-0.451832	-0.034885	0.104528	-0.885271
8304	1.486113	-1.055772	9.210609	0.334856	0.147675	-0.187490	-0.309008	-0.259834	-0.607486	-0.455223	-0.035768	0.097178	-0.884336
8305	1.012544	-1.082179	8.805828	0.078090	0.114590	-0.191097	-0.304226	-0.267577	-0.606593	-0.458774	-0.034896	0.094579	-0.882816
8306	1.011421	-1.245155	8.991423	0.060025	0.076002	-0.171139	-0.300000	-0.269804	-0.606679	-0.461929	-0.034507	0.092751	-0.881379
8307	1.290419	-1.427536	9.837691	0.286995	0.024998	-0.146018	-0.297586	-0.277258	-0.607050	-0.464351	-0.037043	0.087319	-0.880558
8308	1.325918	-1.196394	10.008274	0.181542	0.014499	-0.180276	-0.295193	-0.283336	-0.603499	-0.467436	-0.038868	0.083902	-0.879178
8309	1.411297	-1.417891	10.153996	-0.031434	0.014387	-0.179259	-0.294398	-0.284442	-0.603131	-0.470643	-0.038667	0.084148	-0.877451
8310	1.521043	-1.597363	9.946705	-0.008228	0.024860	-0.158850	-0.293082	-0.285001	-0.602114	-0.473481	-0.038502	0.083985	-0.875945
8311	1.635181	-1.484928	9.252456	0.010591	0.040685	-0.141028	-0.290684	-0.289010	-0.603493	-0.476014	-0.038172	0.083312	-0.874650
8312	1.705707	-1.404700	8.925919	-0.099552	0.009156	-0.120795	-0.288842	-0.288330	-0.604035	-0.478313	-0.037337	0.084927	-0.873275
8313	1.414160	-1.657031	9.038488	-0.080076	-0.010981	-0.085445	-0.287415	-0.285169	-0.603244	-0.479845	-0.036957	0.086417	-0.872305
8314	1.379284	-1.812527	9.224461	-0.030330	-0.019035	-0.014644	-0.287699	-0.281309	-0.603722	-0.480377	-0.037075	0.087180	-0.871931
8315	1.526553	-1.483725	9.368765	-0.028779	-0.043714	0.028475	-0.287702	-0.281586	-0.602162	-0.479819	-0.037553	0.088209	-0.872114
8316	1.462250	-1.353808	9.217002	-0.073595	-0.076957	0.041295	-0.290370	-0.277439	-0.599214	-0.479302	-0.038167	0.090324	-0.872155
8317	1.338502	-1.434839	9.145039	-0.036136	-0.108437	0.059981	-0.294333	-0.275765	-0.598356	-0.478077	-0.039640	0.092139	-0.872572
8318	1.298830	-1.587701	9.393568	-0.016696	-0.112076	0.105024	-0.297112	-0.273821	-0.597383	-0.476120	-0.041316	0.093638	-0.873404
8319	1.179905	-1.336447	9.455162	-0.009679	-0.092892	0.141358	-0.301623	-0.269527	-0.594797	-0.473472	-0.042596	0.094908	-0.874644
8320	1.181345	-1.493236	10.097434	0.068851	-0.047600	0.181701	-0.304013	-0.267310	-0.592524	-0.470148	-0.043816	0.094358	-0.876435
8321	1.320667	-1.954115	10.751844	0.269140	-0.011013	0.200766	-0.307421	-0.271979	-0.589261	-0.466350	-0.046139	0.090017	-0.878798
8322	1.586612	-1.203818	9.818481	0.195994	0.013601	0.188960	-0.309521	-0.274724	-0.586782	-0.462887	-0.047466	0.086669	-0.880892
8323	1.832335	-0.941706	9.641529	-0.057953	-0.037153	0.145495	-0.310718	-0.272789	-0.586484	-0.460302	-0.047321	0.088268	-0.882095
8324	1.749184	-1.413647	9.257098	-0.249348	-0.071170	0.126290	-0.313256	-0.266023	-0.587160	-0.458225	-0.046135	0.093490	-0.882701
8325	1.545354	-1.556015	9.372579	-0.131297	-0.052757	0.139583	-0.314889	-0.257886	-0.585491	-0.455766	-0.045592	0.096538	-0.883674
8326	1.636140	-1.695878	9.485546	-0.013346	-0.056341	0.168569	-0.318596	-0.254559	-0.585142	-0.452692	-0.046222	0.097489	-0.885116
8327	1.846477	-1.331116	9.752290	-0.033236	-0.009348	0.222351	-0.319939	-0.250832	-0.583651	-0.448748	-0.045646	0.098497	-0.887040
8328	1.888601	-1.182216	9.787284	-0.047588	0.008094	0.235544	-0.321154	-0.246141	-0.582675	-0.444645	-0.044691	0.099531	-0.889037
8329	1.740671	-1.272290	9.842801	0.068900	0.003881	0.194106	-0.321172	-0.243523	-0.581737	-0.441122	-0.044855	0.098566	-0.890890
8330	1.558434	-1.075330	9.291472	0.079762	-0.030024	0.173022	-0.324341	-0.242404	-0.581026	-0.437924	-0.045833	0.097611	-0.892521
8331	1.541154	-1.130296	9.363090	-0.081094	-0.047458	0.122433	-0.326332	-0.240879	-0.579157	-0.435706	-0.045742	0.099690	-0.893381
8332	1.209399	-1.601286	9.442249	-0.254811	-0.043104	0.149382	-0.328219	-0.233566	-0.578535	-0.433210	-0.044073	0.104801	-0.894094
8333	1.635399	-1.810281	9.825507	-0.185285	-0.060884	0.190179	-0.331044	-0.224044	-0.576965	-0.429823	-0.043151	0.108915	-0.895281
8334	1.906703	-1.353043	9.814004	-0.120951	-0.044390	0.217155	-0.333191	-0.218108	-0.575050	-0.425944	-0.042516	0.111694	-0.896822
8335	1.727840	-1.028058	9.451576	-0.204101	0.001183	0.229179	-0.335597	-0.211067	-0.576377	-0.421989	-0.040257	0.115620	-0.898296
8336	1.832909	-1.192474	9.436764	-0.097584	0.008205	0.221104	-0.334084	-0.198812	-0.577190	-0.418119	-0.038857	0.117526	-0.899919
8337	1.296202	-1.621016	9.503759	0.025949	0.025918	0.208923	-0.336226	-0.194530	-0.574249	-0.414387	-0.038134	0.117060	-0.901735
8338	1.457261	-1.725438	9.587688	0.133379	0.052154	0.200036	-0.336747	-0.195354	-0.574510	-0.410793	-0.037914	0.114417	-0.903726
8339	1.279237	-1.639214	9.801707	0.160290	0.044345	0.177360	-0.335027	-0.197844	-0.572737	-0.407556	-0.038031	0.111328	-0.905571
8340	1.320320	-1.291346	9.617894	0.173112	0.002535	0.106871	-0.335690	-0.197980	-0.571165	-0.405521	-0.039239	0.108297	-0.906799
8341	1.366916	-1.534113	9.787740	-0.010938	-0.007027	0.039341	-0.336591	-0.201695	-0.570927	-0.404797	-0.039194	0.108596	-0.907089
8342	1.339396	-1.320770	9.482806	-0.204912	0.012298	0.014264	-0.335558	-0.197842	-0.571426	-0.404776	-0.037358	0.112270	-0.906729
8343	1.676097	-1.506616	9.343179	0.010759	-0.010429	0.001519	-0.335321	-0.194124	-0.569960	-0.404715	-0.037639	0.112160	-0.906758
8344	1.790723	-1.692086	9.546742	0.076814	-0.012298	0.028351	-0.335313	-0.196743	-0.567901	-0.404126	-0.038504	0.110931	-0.907135
8345	2.059605	-1.237117	9.573687	0.134124	0.012128	0.027107	-0.337015	-0.198525	-0.567893	-0.403557	-0.039345	0.108421	-0.907655
8346	1.955080	-1.000216	9.697477	0.313313	0.019301	-0.026117	-0.337525	-0.202520	-0.566101	-0.403773	-0.041669	0.102596	-0.908133
8347	1.810354	-0.977510	9.674953	0.084456	0.019385	-0.068269	-0.335659	-0.206802	-0.565390	-0.404988	-0.042207	0.100824	-0.907765
8348	1.418321	-1.132134	10.808518	0.079107	0.071808	-0.089205	-0.334579	-0.213010	-0.562862	-0.406732	-0.041804	0.098776	-0.907229
8349	1.330724	-0.895049	11.035508	0.430818	0.176856	-0.080905	-0.331640	-0.219915	-0.563757	-0.408183	-0.042315	0.089373	-0.907529
8350	2.495325	-0.076307	9.607306	0.534249	0.180503	-0.154308	-0.326552	-0.234824	-0.563460	-0.410825	-0.043758	0.078110	-0.907307
8351	1.844299	-0.934339	8.934937	0.035473	0.103989	-0.270093	-0.321088	-0.245463	-0.564690	-0.415868	-0.042700	0.076295	-0.905213
8352	0.893289	-1.543658	8.604480	-0.632206	0.028851	-0.240697	-0.317703	-0.237074	-0.567525	-0.420811	-0.037364	0.087333	-0.902161
8353	0.892544	-2.340494	9.152894	-0.258828	-0.004651	-0.133412	-0.317215	-0.230187	-0.567594	-0.423405	-0.035576	0.091914	-0.900563
8354	1.344632	-2.638873	10.260699	0.050258	-0.043581	-0.068959	-0.317602	-0.232115	-0.566826	-0.424531	-0.036997	0.091373	-0.900031
8355	1.194907	-2.633567	10.040948	-0.109952	-0.029585	-0.047115	-0.318536	-0.230457	-0.566014	-0.425402	-0.036720	0.093618	-0.899400
8356	0.939630	-1.840039	9.331280	-0.259359	-0.066187	-0.036626	-0.321746	-0.221896	-0.565880	-0.426100	-0.035858	0.098862	-0.898543
8357	1.101216	-1.537579	9.549661	-0.289817	-0.047067	-0.027078	-0.322588	-0.213349	-0.564871	-0.426687	-0.034296	0.104504	-0.897686
8358	1.224386	-1.208023	9.879237	-0.025008	-0.027871	-0.021531	-0.322188	-0.214868	-0.563850	-0.427041	-0.034711	0.105222	-0.897418
8359	1.718059	-1.064606	10.059278	0.190837	0.032455	-0.055109	-0.322823	-0.219274	-0.563363	-0.427960	-0.035892	0.101501	-0.897363
8360	1.545433	-0.885869	9.865751	0.012888	0.078876	-0.057907	-0.322153	-0.221620	-0.562875	-0.429144	-0.034788	0.100598	-0.896942
8361	0.921440	-1.003293	9.201664	-0.099851	0.080002	-0.039161	-0.318745	-0.217917	-0.564453	-0.430079	-0.032592	0.101655	-0.896458
8362	0.673393	-1.242334	9.052051	0.124448	0.021437	0.008111	-0.319270	-0.218190	-0.564448	-0.429888	-0.033346	0.099289	-0.896787
8363	0.828468	-1.179864	9.426348	0.033890	0.012468	0.037336	-0.317803	-0.222195	-0.563077	-0.429226	-0.033328	0.098545	-0.897187
8364	0.558563	-1.123007	10.027755	-0.027005	-0.021688	0.022750	-0.317943	-0.220954	-0.562802	-0.428805	-0.033523	0.099276	-0.897300
8365	1.132472	-1.233409	9.995097	0.123450	-0.040097	-0.013424	-0.318858	-0.223155	-0.561246	-0.428891	-0.035290	0.097301	-0.897407
8366	1.661605	-1.517529	9.670029	0.050294	-0.015622	-0.045800	-0.321206	-0.227138	-0.560859	-0.429647	-0.036175	0.096545	-0.897092
8367	1.924626	-1.876006	9.519440	-0.121472	0.008782	-0.041826	-0.320562	-0.224661	-0.560975	-0.430506	-0.035037	0.098563	-0.896505
8368	1.797706	-2.056260	9.239677	0.123580	0.008878	-0.011835	-0.319247	-0.225083	-0.559566	-0.430648	-0.036049	0.096308	-0.896642
8369	1.485319	-1.840027	9.153533	-0.068146	0.012291	0.048602	-0.319237	-0.227426	-0.558808	-0.429849	-0.035139	0.097457	-0.896938
8370	1.292706	-1.765892	9.309859	0.090246	-0.019101	0.030327	-0.319374	-0.226185	-0.559054	-0.429214	-0.036281	0.096070	-0.897346
8371	1.370332	-1.722617	9.501952	0.003425	-0.052420	0.022505	-0.322145	-0.226446	-0.557060	-0.428704	-0.037191	0.096496	-0.897507
8372	0.996698	-1.304990	9.836827	-0.053819	-0.057624	0.009923	-0.322279	-0.226584	-0.556148	-0.428462	-0.037828	0.098009	-0.897432
8373	1.162013	-1.147698	9.784337	0.319626	-0.059142	-0.063158	-0.322539	-0.228789	-0.553560	-0.429228	-0.041718	0.092723	-0.897455
8374	0.714821	-1.552865	9.858039	0.452356	-0.055317	-0.134382	-0.324300	-0.245178	-0.550308	-0.431142	-0.046924	0.085008	-0.897044
8375	1.221974	-1.542570	9.798506	-0.278587	-0.018901	-0.134439	-0.326132	-0.246408	-0.551596	-0.433775	-0.045018	0.090037	-0.895380
8376	1.744995	-2.004750	9.432990	-0.134791	-0.017331	-0.070185	-0.324178	-0.243250	-0.550552	-0.435125	-0.044368	0.092584	-0.894498
8377	1.993224	-1.741540	9.621332	-0.143459	-0.040493	0.054769	-0.325121	-0.239386	-0.550890	-0.434188	-0.043684	0.095605	-0.894669
8378	1.831639	-1.385777	9.929634	0.119260	-0.045849	0.120223	-0.326317	-0.237864	-0.550075	-0.431844	-0.045393	0.094019	-0.895885
8379	1.247524	-1.350026	9.906245	0.205218	-0.047369	0.106928	-0.327350	-0.242958	-0.547765	-0.429642	-0.047754	0.090899	-0.897143
8380	1.221155	-0.984346	9.869821	-0.037950	-0.033340	0.070044	-0.329331	-0.241570	-0.548242	-0.428367	-0.047982	0.091979	-0.897630
8381	1.023555	-0.920887	9.667974	-0.132584	-0.026178	0.032448	-0.330921	-0.241011	-0.546259	-0.427858	-0.047179	0.094629	-0.897640
8382	1.394930	-0.982240	9.428539	-0.141571	-0.017528	0.049918	-0.330681	-0.237154	-0.545833	-0.427065	-0.046271	0.097412	-0.897767
8383	1.534923	-0.992765	9.489697	0.093792	-0.029731	0.033920	-0.330410	-0.237154	-0.548313	-0.426309	-0.047468	0.096005	-0.898215
8384	1.753932	-1.445418	9.891166	0.031913	-0.019437	0.054487	-0.331726	-0.238664	-0.545963	-0.425267	-0.048068	0.095694	-0.898710
8385	1.791422	-0.917789	9.493152	0.141156	0.020889	0.061703	-0.331465	-0.238666	-0.545185	-0.424060	-0.048721	0.093029	-0.899525
8386	1.982980	-0.480472	9.842604	-0.044781	0.038292	0.022545	-0.332242	-0.240591	-0.545713	-0.423773	-0.047694	0.093577	-0.899658
8387	1.690409	-0.170469	9.009936	-0.091665	0.019519	-0.076386	-0.330014	-0.238260	-0.546506	-0.425277	-0.046695	0.094933	-0.898858
8388	1.626475	-1.009118	9.094576	-0.072692	-0.010078	-0.132904	-0.329363	-0.237161	-0.546244	-0.427715	-0.046593	0.096245	-0.897567
8389	1.622195	-1.964467	9.708490	-0.148109	-0.013789	-0.099309	-0.330416	-0.237983	-0.545194	-0.429611	-0.045753	0.098896	-0.896416
8390	1.818308	-1.565655	10.062266	-0.090972	0.002652	-0.074145	-0.329507	-0.236059	-0.544537	-0.431029	-0.045153	0.100481	-0.895588
8391	1.427490	-1.168899	9.820255	-0.102481	0.036951	-0.081832	-0.329498	-0.236333	-0.546755	-0.432664	-0.043761	0.101889	-0.894710
8392	1.220023	-1.134249	9.610952	-0.094333	0.028349	-0.099353	-0.328863	-0.231927	-0.547242	-0.434577	-0.042723	0.103290	-0.893672
8393	1.057266	-1.604656	9.525236	-0.046015	0.026689	-0.100814	-0.327264	-0.235519	-0.546650	-0.436476	-0.042019	0.103743	-0.892726
8394	1.240915	-1.608773	10.220564	-0.103468	0.043907	-0.073045	-0.325825	-0.233321	-0.547693	-0.437959	-0.040566	0.105191	-0.891898
8395	1.445464	-1.024254	9.975575	-0.120223	0.061475	-0.111811	-0.324904	-0.233051	-0.547965	-0.440183	-0.038605	0.106631	-0.890718
8396	1.587822	-1.035400	9.839633	-0.208577	0.089526	-0.149405	-0.323065	-0.230855	-0.550316	-0.443188	-0.035574	0.109488	-0.889006
8397	1.327787	-1.596931	9.595090	-0.113868	0.100105	-0.113461	-0.320453	-0.226183	-0.551872	-0.445508	-0.032989	0.110454	-0.887826
8398	1.063879	-2.032609	9.597164	0.088212	0.100183	-0.087325	-0.317408	-0.227990	-0.553500	-0.447215	-0.032272	0.107983	-0.887298
8399	1.040573	-2.251408	9.561204	-0.065847	0.051110	-0.065752	-0.314764	-0.228554	-0.555630	-0.448534	-0.030839	0.108585	-0.886609
8400	1.530289	-2.302395	9.080537	-0.114250	0.017754	-0.043462	-0.314392	-0.224284	-0.556114	-0.449412	-0.029676	0.110472	-0.885971
8401	2.142926	-2.396565	8.949196	0.087696	0.015767	0.016840	-0.315303	-0.226484	-0.555601	-0.449089	-0.030084	0.108793	-0.886329
8402	2.337016	-2.270487	8.987424	0.092915	0.027867	0.053017	-0.313703	-0.229386	-0.556566	-0.448154	-0.030391	0.106974	-0.887012
8403	2.072120	-2.167555	8.938020	-0.002010	0.022633	0.071794	-0.313311	-0.228837	-0.556566	-0.446918	-0.029795	0.106936	-0.887661
8404	1.739678	-2.063345	9.134352	-0.062938	0.017391	0.084665	-0.313582	-0.227320	-0.556808	-0.445491	-0.028825	0.107995	-0.888281
8405	1.398170	-1.881582	9.499885	-0.045161	-0.007107	0.094530	-0.313872	-0.223461	-0.555462	-0.443806	-0.028327	0.109030	-0.889014
8406	1.084085	-1.934117	10.396022	-0.152638	0.012005	0.099167	-0.314142	-0.221943	-0.556095	-0.442155	-0.026625	0.111739	-0.889553
8407	0.785858	-1.083521	10.148816	-0.195508	0.047980	0.104541	-0.312855	-0.215335	-0.558263	-0.440489	-0.023766	0.114915	-0.890056
8408	1.225230	-0.385848	8.965811	-0.017936	0.010669	0.038768	-0.313277	-0.210510	-0.558470	-0.439828	-0.023412	0.115205	-0.890354
8409	1.234249	-1.157308	9.185179	-0.030345	-0.032130	-0.010107	-0.313934	-0.209954	-0.560018	-0.439943	-0.023719	0.116026	-0.890183
8410	1.392551	-2.005333	9.916686	0.055406	-0.031435	-0.003548	-0.313547	-0.210234	-0.557160	-0.439906	-0.024856	0.115361	-0.890257
8411	1.483855	-2.073012	10.040092	0.087580	-0.008754	0.007298	-0.314587	-0.212157	-0.557685	-0.439705	-0.025743	0.113894	-0.890519
8412	1.863815	-1.940252	9.591325	-0.060912	0.022652	0.022114	-0.315642	-0.212013	-0.557667	-0.439392	-0.024836	0.114837	-0.890578
8413	1.678177	-1.889215	9.290696	0.050131	0.014085	0.007104	-0.314325	-0.210641	-0.560019	-0.439266	-0.025011	0.113862	-0.890761
8414	1.455289	-1.993156	9.339490	0.048273	-0.000754	0.015893	-0.313660	-0.212023	-0.559651	-0.438959	-0.025494	0.113063	-0.891001
8415	1.369073	-1.900413	9.560001	-0.048401	0.001811	0.020524	-0.315103	-0.212290	-0.560544	-0.438613	-0.024992	0.113971	-0.891069
8416	1.322005	-1.731448	9.636853	-0.006377	0.008799	0.027952	-0.313797	-0.211471	-0.558993	-0.438140	-0.024798	0.114068	-0.891295
8417	1.350861	-1.746297	9.573947	0.003519	0.001836	0.015653	-0.314061	-0.211470	-0.558728	-0.437855	-0.024761	0.114041	-0.891439
8418	1.365312	-1.746851	9.429617	-0.012510	0.003637	0.003205	-0.313935	-0.210782	-0.558202	-0.437812	-0.024662	0.114280	-0.891433
8419	1.413418	-1.775840	9.510582	0.012494	0.000097	0.010401	-0.314863	-0.210226	-0.557401	-0.437613	-0.024751	0.114105	-0.891550
8420	1.408349	-1.809460	9.515045	-0.026891	-0.006916	0.011846	-0.315118	-0.211051	-0.558447	-0.437400	-0.024694	0.114697	-0.891581
8421	1.427626	-1.814487	9.493192	-0.051943	0.000070	0.014326	-0.314865	-0.208848	-0.558950	-0.437162	-0.024214	0.115675	-0.891584
8422	1.418196	-1.780894	9.443190	-0.007197	-0.012145	0.010212	-0.315665	-0.206362	-0.560216	-0.436952	-0.024427	0.115961	-0.891644
8423	1.390944	-1.881312	9.569646	-0.004602	-0.023565	0.022511	-0.315923	-0.208015	-0.559056	-0.436491	-0.024766	0.116307	-0.891816
8424	1.543137	-1.872823	9.587657	0.014166	-0.031488	0.024337	-0.317117	-0.207320	-0.557729	-0.435977	-0.025477	0.116387	-0.892036
8425	1.635582	-1.777314	9.595167	0.039194	-0.026278	0.031579	-0.318031	-0.208142	-0.558374	-0.435325	-0.026238	0.115985	-0.892385
8426	1.577780	-1.757495	9.636750	0.015923	-0.017535	0.034987	-0.316302	-0.211320	-0.558302	-0.434665	-0.026689	0.115918	-0.892702
8427	1.549559	-1.647095	9.486855	0.024993	-0.000829	0.017524	-0.316307	-0.210632	-0.558034	-0.434330	-0.026916	0.115537	-0.892908
8428	1.511005	-1.637033	9.532966	-0.016060	0.008836	-0.003875	-0.317500	-0.208558	-0.559038	-0.434424	-0.026711	0.115790	-0.892835
8429	1.389418	-1.756308	9.544660	0.017980	0.019396	-0.010627	-0.316975	-0.209112	-0.557749	-0.434644	-0.026585	0.115337	-0.892791
8430	1.465836	-1.877022	9.590679	-0.053596	0.014107	-0.014741	-0.317492	-0.209936	-0.559052	-0.434971	-0.025983	0.116209	-0.892536
8431	1.451189	-1.896414	9.504063	0.007241	0.015887	-0.010764	-0.317115	-0.208148	-0.556955	-0.435191	-0.025829	0.115984	-0.892463
8432	1.397966	-1.910414	9.509168	0.029519	0.003620	0.005228	-0.318153	-0.209932	-0.558260	-0.435088	-0.026092	0.115474	-0.892571
8433	1.485326	-1.848722	9.456250	0.016058	-0.003419	0.013904	-0.315794	-0.209120	-0.556333	-0.434817	-0.026302	0.115278	-0.892722
8434	1.432084	-1.867342	9.523788	0.033876	-0.005196	0.028137	-0.318810	-0.211584	-0.556052	-0.434287	-0.026706	0.114779	-0.893032
8435	1.504811	-1.829265	9.576471	0.055393	-0.010444	0.015923	-0.318686	-0.210758	-0.555264	-0.433943	-0.027381	0.113946	-0.893286
8436	1.490634	-1.785845	9.581900	0.076892	-0.008674	0.010812	-0.318284	-0.210483	-0.557742	-0.433688	-0.028261	0.112699	-0.893541
8437	1.462029	-1.732808	9.549110	0.017750	-0.003479	0.033330	-0.319206	-0.210754	-0.557080	-0.433068	-0.028449	0.112489	-0.893862
8438	1.452190	-1.761286	9.649807	0.105443	-0.012206	0.026002	-0.319592	-0.212819	-0.556182	-0.432517	-0.029604	0.110769	-0.894306
8439	1.389728	-1.713015	9.545155	0.051820	-0.005161	0.017737	-0.319592	-0.213509	-0.555277	-0.432152	-0.030151	0.109954	-0.894565
8440	1.278518	-1.731402	9.541096	0.053498	-0.022672	0.037102	-0.319316	-0.215577	-0.555432	-0.431415	-0.031019	0.109261	-0.894975
8441	1.390092	-1.660279	9.488078	0.146372	-0.059490	0.067587	-0.321141	-0.219426	-0.554400	-0.429976	-0.033237	0.107249	-0.895831
8442	1.506592	-1.581435	9.612952	0.183975	-0.029794	0.067947	-0.322446	-0.222451	-0.552847	-0.428577	-0.035289	0.104299	-0.896771
8443	1.459050	-1.477519	9.653009	0.069392	-0.031598	0.079476	-0.323499	-0.223549	-0.551018	-0.427032	-0.036326	0.103430	-0.897567
8444	1.404203	-1.380880	9.654594	0.173176	-0.040303	0.078475	-0.325864	-0.225466	-0.549438	-0.425414	-0.038449	0.100766	-0.898549
8445	1.320639	-1.241345	9.452638	0.259081	-0.021863	0.088038	-0.326098	-0.230839	-0.548967	-0.423580	-0.040906	0.096394	-0.899786
8446	1.528784	-1.179930	9.617376	0.196497	-0.015822	0.075213	-0.327131	-0.234830	-0.548209	-0.422045	-0.042792	0.093098	-0.900766
8447	1.519289	-1.155906	9.584088	0.295051	-0.006976	0.049537	-0.329738	-0.240052	-0.547440	-0.420881	-0.045359	0.087904	-0.901707
8448	1.614974	-1.281772	9.567396	0.273533	-0.003528	0.059913	-0.328269	-0.245022	-0.545036	-0.419548	-0.047702	0.083098	-0.902662
8449	1.601442	-1.151459	9.674756	0.255722	-0.008752	0.037763	-0.329953	-0.249973	-0.544799	-0.418603	-0.049992	0.078622	-0.903378
8450	1.732233	-1.092689	9.563751	0.154775	0.012264	0.012406	-0.329669	-0.254661	-0.543025	-0.418253	-0.051129	0.075779	-0.903719
8451	1.621037	-1.108700	9.550107	-0.050006	0.015799	-0.011072	-0.328732	-0.256870	-0.543843	-0.418529	-0.050499	0.076587	-0.903558
8452	1.582801	-1.055265	9.623150	-0.050038	0.028023	-0.002196	-0.328873	-0.255216	-0.543955	-0.418680	-0.049659	0.077300	-0.903474
8453	1.558848	-1.030775	9.705351	0.021688	0.024615	-0.037803	-0.328998	-0.256869	-0.543188	-0.419379	-0.049515	0.076719	-0.903208
8454	1.647032	-0.853652	9.648947	-0.125061	0.017550	-0.034481	-0.328355	-0.253289	-0.544465	-0.420158	-0.048284	0.078841	-0.902729
8455	1.747372	-1.005829	9.691995	0.003761	0.019293	-0.031836	-0.327037	-0.252469	-0.546301	-0.420759	-0.048091	0.078639	-0.902477
8456	1.742498	-1.012926	9.718391	-0.001598	0.022792	-0.033625	-0.327812	-0.255910	-0.544890	-0.421421	-0.047801	0.078489	-0.902197
8457	1.650782	-1.002954	9.599133	-0.089232	0.022838	-0.041281	-0.326499	-0.254676	-0.545940	-0.422285	-0.046787	0.079933	-0.901719
8458	1.576293	-0.954031	9.677243	-0.052576	0.008852	-0.041034	-0.326380	-0.252059	-0.546697	-0.423098	-0.046332	0.080813	-0.901283
8459	1.616628	-1.050858	9.577246	-0.031982	0.030730	-0.035547	-0.325729	-0.250822	-0.546434	-0.423817	-0.045657	0.081163	-0.900948
8460	1.457211	-1.059048	9.638610	-0.139538	0.031517	0.004251	-0.324681	-0.249174	-0.547737	-0.423939	-0.043981	0.083460	-0.900764
8461	1.541709	-1.064255	9.724340	-0.034105	0.022689	0.031394	-0.324963	-0.245038	-0.548994	-0.423441	-0.043324	0.083974	-0.900982
8462	1.380062	-1.039453	9.557789	-0.024243	0.028019	0.033304	-0.324440	-0.244765	-0.548478	-0.422914	-0.042641	0.084247	-0.901237
8463	1.282792	-1.139257	9.706486	-0.023345	0.015789	0.024461	-0.323781	-0.243941	-0.550174	-0.422519	-0.042204	0.084612	-0.901408
8464	1.398821	-1.121040	9.667241	0.041035	-0.005228	0.028348	-0.323383	-0.244632	-0.549666	-0.421994	-0.042678	0.083986	-0.901691
8465	1.692933	-1.186128	9.582243	-0.025061	0.015727	0.011100	-0.324049	-0.243665	-0.549125	-0.421841	-0.042256	0.084375	-0.901746
8466	1.664043	-1.171691	9.510558	-0.084982	0.029733	0.011609	-0.324839	-0.242557	-0.550926	-0.421763	-0.041065	0.085711	-0.901711
8467	1.301233	-1.255456	9.507919	-0.112588	0.038646	-0.014903	-0.323665	-0.240358	-0.551443	-0.422189	-0.039538	0.087469	-0.901411
8468	1.199192	-1.345749	9.608701	-0.110797	0.029921	-0.021080	-0.321306	-0.238028	-0.552107	-0.422738	-0.038180	0.089242	-0.901038
8469	1.185059	-1.293017	9.513296	-0.084105	0.028119	0.014372	-0.321584	-0.235547	-0.552078	-0.422592	-0.037014	0.090594	-0.901021
8470	1.414472	-1.298872	9.756388	0.125207	-0.006931	0.009527	-0.318944	-0.236387	-0.552387	-0.422335	-0.038261	0.088448	-0.901303
8471	1.665791	-1.272035	9.735301	0.116322	-0.001727	-0.002044	-0.321280	-0.242438	-0.552411	-0.422277	-0.039364	0.086430	-0.901478
8472	1.567734	-1.136852	9.646376	-0.020582	0.012259	0.007642	-0.321531	-0.244089	-0.553206	-0.422220	-0.039035	0.086750	-0.901488
8473	1.480973	-1.112224	9.613761	0.005472	0.008853	-0.015940	-0.321163	-0.239958	-0.552258	-0.422518	-0.039043	0.086627	-0.901360
8474	1.514146	-1.199212	9.566812	-0.008788	0.029863	-0.021282	-0.320494	-0.241339	-0.552934	-0.422964	-0.038550	0.086561	-0.901178
8475	1.450378	-1.338093	9.606622	-0.033822	0.019390	-0.030324	-0.319047	-0.241071	-0.552953	-0.423569	-0.038064	0.087054	-0.900867
8476	1.406894	-1.338017	9.520478	-0.069719	0.019350	-0.004136	-0.318135	-0.238871	-0.553726	-0.423768	-0.037211	0.088189	-0.900699
8477	1.450236	-1.363977	9.793783	-0.008980	0.017512	0.010375	-0.318007	-0.237631	-0.554758	-0.423617	-0.036897	0.088287	-0.900773
8478	1.252923	-1.264082	9.710114	0.017850	-0.006902	0.008801	-0.318534	-0.238594	-0.553197	-0.423457	-0.037238	0.088076	-0.900855
8479	1.384067	-1.154907	9.566040	-0.025125	-0.001702	0.020829	-0.318798	-0.238041	-0.553708	-0.423096	-0.037111	0.088628	-0.900976
8480	1.373591	-1.270175	9.598452	0.012430	-0.001702	0.024606	-0.319729	-0.236796	-0.553161	-0.422656	-0.037285	0.088482	-0.901190
8481	1.513752	-1.252308	9.506122	-0.032195	0.012305	0.006672	-0.318416	-0.235287	-0.554729	-0.422580	-0.036874	0.089035	-0.901188
8482	1.397202	-1.347136	9.659849	-0.025033	0.001831	-0.002113	-0.318021	-0.234737	-0.555511	-0.422687	-0.036712	0.089515	-0.901096
8483	1.460422	-1.285168	9.635983	-0.005370	-0.005186	0.001524	-0.319469	-0.234729	-0.555750	-0.422653	-0.036852	0.089731	-0.901085
8484	1.484386	-1.313925	9.731578	-0.067984	0.003529	-0.002441	-0.318685	-0.233631	-0.555620	-0.422787	-0.036299	0.090970	-0.900921
8485	1.518235	-1.304862	9.635258	-0.008854	0.000092	-0.017890	-0.319215	-0.233353	-0.555349	-0.423114	-0.036355	0.091193	-0.900743
8486	1.474914	-1.283030	9.585413	-0.046516	0.015797	0.006584	-0.320019	-0.231144	-0.554794	-0.423052	-0.035749	0.091946	-0.900719
8487	1.445935	-1.285055	9.636109	-0.066190	0.003556	-0.000646	-0.319234	-0.229218	-0.556611	-0.423116	-0.035230	0.093183	-0.900583
8488	1.223126	-1.377058	9.656200	-0.058979	0.014143	-0.010200	-0.318320	-0.228397	-0.555574	-0.423422	-0.034573	0.094165	-0.900362
8489	1.464507	-1.390870	9.687605	-0.001764	-0.005177	-0.006405	-0.317529	-0.228953	-0.555201	-0.423527	-0.034762	0.094308	-0.900290
8490	1.483840	-1.388638	9.680254	0.050162	-0.007774	-0.013971	-0.319635	-0.229217	-0.554781	-0.423745	-0.035435	0.093506	-0.900245
8491	1.442626	-1.410087	9.639507	-0.003553	0.003581	-0.002857	-0.318301	-0.231704	-0.555868	-0.423804	-0.035447	0.093611	-0.900206
8492	1.551632	-1.360577	9.591069	0.094968	-0.012106	-0.027772	-0.318282	-0.234459	-0.556677	-0.424331	-0.036593	0.092034	-0.900074
8493	1.508373	-1.329220	9.510091	-0.033867	0.012369	-0.019789	-0.317900	-0.233085	-0.555106	-0.424733	-0.036227	0.092602	-0.899841
8494	1.508047	-1.379302	9.648910	0.034130	0.014116	-0.022825	-0.317897	-0.232808	-0.556536	-0.425159	-0.036387	0.091897	-0.899706
8495	1.397645	-1.280263	9.506802	0.005441	0.008882	-0.007136	-0.318436	-0.231152	-0.555600	-0.425298	-0.036396	0.091797	-0.899650
8496	1.475035	-1.270586	9.722544	0.019726	-0.012170	-0.012421	-0.318832	-0.231150	-0.555463	-0.425473	-0.036890	0.091581	-0.899569
8497	1.474852	-1.294770	9.679008	0.041205	-0.017400	-0.014049	-0.318428	-0.232530	-0.555613	-0.425663	-0.037692	0.091053	-0.899500
8498	1.595065	-1.367868	9.677130	-0.025066	-0.012236	0.000415	-0.319604	-0.234315	-0.555483	-0.425769	-0.037769	0.091658	-0.899385
8499	1.416069	-1.409843	9.651755	-0.064338	-0.029627	-0.025442	-0.319605	-0.233902	-0.555740	-0.426219	-0.037913	0.093131	-0.899014
