# Supplementary material for: Identification of Haptic Based Guiding Using Hard Reins
Source: PLoS One. 2015 Jul 22;10(7):e0132020. doi: 10.1371/journal.pone.0132020 (PMC4511788; doi:10.1371/journal.pone.0132020)
Supplement: S9 File — (ZIP) [file pone.0132020.s009.zip › Exp2_MotionData2/Subject10/path1/T2/gc2.txt]

// Start Time: 0
// Sample rate: 25.0Hz
// Scenario: 4.9
// Firmware Version: 2.6.1
Counter	Acc_X	Acc_Y	Acc_Z	Gyr_X	Gyr_Y	Gyr_Z	Mag_X	Mag_Y	Mag_Z	Quat_w	Quat_x	Quat_y	Quat_z
7879	9.471237	1.577034	-0.984872	0.000816	-0.026866	0.004885	-0.694181	0.142367	0.295273	0.204903	-0.663480	-0.339194	-0.634631
7880	9.706790	1.737343	-1.127889	-0.020630	-0.031623	0.025112	-0.694212	0.144919	0.295432	0.204781	-0.664188	-0.338707	-0.634189
7881	9.547424	1.651260	-1.134567	0.000341	-0.044496	0.023288	-0.694737	0.143145	0.297008	0.204712	-0.664974	-0.338554	-0.633470
7882	9.591069	1.562675	-1.061904	0.014746	-0.006949	0.010407	-0.693637	0.144688	0.297093	0.205007	-0.665142	-0.338575	-0.633186
7883	9.875660	1.677261	-1.076630	-0.047497	0.022971	0.006649	-0.692940	0.145480	0.298116	0.204549	-0.665154	-0.337759	-0.633758
7884	9.784529	1.652766	-1.010585	-0.042421	0.005336	-0.007098	-0.694625	0.146201	0.298456	0.203955	-0.665276	-0.337248	-0.634093
7885	9.534027	1.737306	-1.034480	-0.083240	-0.010017	-0.026465	-0.693743	0.143568	0.299686	0.202377	-0.665622	-0.336554	-0.634604
7886	9.572306	1.703368	-1.055455	-0.028219	-0.010443	-0.021767	-0.694842	0.141627	0.299016	0.201662	-0.665796	-0.336464	-0.634697
7887	9.735832	1.688137	-1.090652	0.004728	-0.036446	-0.018875	-0.692311	0.140853	0.299504	0.201171	-0.666169	-0.336893	-0.634233
7888	9.677233	1.643557	-1.170870	0.053646	-0.028489	0.030734	-0.691742	0.142106	0.302798	0.202079	-0.666601	-0.337203	-0.633326
7889	9.581406	1.655464	-1.104412	0.059747	-0.020458	0.018787	-0.691912	0.144390	0.302661	0.202904	-0.666802	-0.337763	-0.632551
7890	9.609982	1.680239	-1.158455	0.060494	-0.020068	0.012374	-0.691764	0.144341	0.303637	0.203736	-0.666969	-0.338379	-0.631779
7891	9.614531	1.622145	-1.168665	0.089596	-0.034556	0.006939	-0.690387	0.146284	0.304164	0.204712	-0.667143	-0.339532	-0.630659
7892	9.628393	1.647472	-1.255967	0.063871	-0.039775	0.003231	-0.689965	0.146791	0.305312	0.205337	-0.667481	-0.340389	-0.629636
7893	9.604432	1.618142	-1.226279	0.076707	-0.029693	0.003231	-0.689003	0.147796	0.304805	0.206123	-0.667619	-0.341410	-0.628679
7894	9.599369	1.623480	-1.259869	0.082102	-0.029489	-0.000430	-0.688154	0.147857	0.306202	0.207010	-0.667726	-0.342497	-0.627682
7895	9.570575	1.662497	-1.260953	0.088530	0.000977	-0.002301	-0.687629	0.150684	0.306372	0.208090	-0.667390	-0.343615	-0.627071
7896	9.579559	1.585529	-1.312511	0.068846	-0.018233	-0.018838	-0.688366	0.152620	0.304818	0.208659	-0.667273	-0.344749	-0.626384
7897	9.574287	1.561966	-1.360773	0.070076	0.007000	-0.009707	-0.687410	0.154583	0.305070	0.209439	-0.666887	-0.345709	-0.626005
7898	9.598755	1.585533	-1.322890	0.079646	0.015483	-0.028960	-0.686976	0.154360	0.306593	0.210239	-0.666240	-0.346951	-0.625739
7899	9.588649	1.596176	-1.387654	0.079615	0.011859	-0.029875	-0.688380	0.154152	0.305473	0.210924	-0.665614	-0.348280	-0.625436
7900	9.603858	1.592319	-1.289223	0.070537	0.022818	-0.028069	-0.690345	0.153959	0.304219	0.211672	-0.664911	-0.349373	-0.625321
7901	9.632771	1.594554	-1.290290	0.062750	0.026469	-0.011567	-0.687852	0.155906	0.304316	0.212463	-0.664299	-0.350183	-0.625250
7902	9.608864	1.570008	-1.255742	0.058088	0.010933	-0.013395	-0.688429	0.155754	0.301791	0.213146	-0.663898	-0.350975	-0.625000
7903	9.613358	1.619319	-1.318385	0.063912	0.010160	-0.000529	-0.689267	0.156286	0.302812	0.213975	-0.663562	-0.351722	-0.624653
7904	9.613343	1.575446	-1.301764	0.016122	-0.000312	-0.007953	-0.688999	0.157794	0.303884	0.214083	-0.663521	-0.351958	-0.624527
7905	9.632454	1.578038	-1.324199	0.017615	0.000452	-0.020793	-0.689543	0.156006	0.302798	0.213977	-0.663363	-0.352437	-0.624461
7906	9.579916	1.580027	-1.264255	0.010192	0.009016	-0.025418	-0.690942	0.156027	0.302812	0.213858	-0.663105	-0.352795	-0.624573
7907	9.613441	1.565518	-1.284926	0.006925	0.018344	-0.011672	-0.690099	0.156257	0.303659	0.213852	-0.662834	-0.352940	-0.624781
7908	9.608966	1.589340	-1.250789	-0.017184	0.008938	-0.022711	-0.688001	0.155302	0.302179	0.213401	-0.662715	-0.352918	-0.625075
7909	9.623616	1.586462	-1.224788	0.019852	0.010610	-0.006121	-0.688969	0.155120	0.303297	0.213583	-0.662524	-0.353182	-0.625066
7910	9.604097	1.579706	-1.253085	-0.002016	0.006773	-0.002494	-0.688278	0.155292	0.302461	0.213569	-0.662509	-0.353091	-0.625137
7911	9.599760	1.588653	-1.194899	0.008106	0.002891	0.000287	-0.689944	0.153799	0.301544	0.213624	-0.662510	-0.353153	-0.625083
7912	9.633414	1.612940	-1.215321	0.015732	0.009588	0.011313	-0.689095	0.153198	0.301919	0.214035	-0.662484	-0.353084	-0.625008
7913	9.614161	1.578892	-1.197916	0.001964	0.000471	0.010374	-0.690110	0.155927	0.301677	0.214119	-0.662611	-0.352944	-0.624924
7914	9.621420	1.588543	-1.198125	-0.002887	0.006665	-0.000653	-0.689975	0.156081	0.301405	0.214125	-0.662610	-0.352826	-0.624990
7915	9.633326	1.586268	-1.215491	0.030955	0.002886	-0.000579	-0.690259	0.156112	0.300850	0.214476	-0.662504	-0.353181	-0.624781
7916	9.628528	1.603338	-1.220031	0.016383	0.010185	0.001218	-0.688849	0.154971	0.300486	0.214775	-0.662396	-0.353253	-0.624753
7917	9.628225	1.574600	-1.246775	0.023684	0.000959	0.001241	-0.688576	0.156060	0.301391	0.215041	-0.662357	-0.353499	-0.624563
7918	9.609248	1.583969	-1.212191	0.030079	-0.000908	0.001255	-0.689130	0.155508	0.301222	0.215444	-0.662328	-0.353790	-0.624290
7919	9.623485	1.569620	-1.234554	0.022706	0.014067	-0.002454	-0.688872	0.157212	0.301185	0.215745	-0.662103	-0.354014	-0.624298
7920	9.628114	1.574796	-1.261261	0.008559	0.018776	-0.019004	-0.689440	0.157531	0.300650	0.215755	-0.661774	-0.354226	-0.624523
7921	9.609339	1.588688	-1.202502	0.015876	0.020586	-0.018993	-0.691408	0.158411	0.300723	0.215806	-0.661379	-0.354554	-0.624737
7922	9.629086	1.602359	-1.147601	0.020838	0.006929	-0.037305	-0.690986	0.157339	0.299252	0.215666	-0.661015	-0.355213	-0.624797
7923	9.623899	1.598161	-1.193324	0.003163	0.011147	-0.014410	-0.691535	0.156496	0.299205	0.215542	-0.660824	-0.355360	-0.624959
7924	9.601712	1.643090	-1.276735	0.026605	0.019264	-0.028141	-0.691527	0.155659	0.298873	0.215673	-0.660349	-0.355909	-0.625103
7925	9.589886	1.545235	-1.206889	-0.015604	-0.013655	-0.030022	-0.690677	0.155848	0.300557	0.214931	-0.660437	-0.356133	-0.625137
7926	9.618533	1.613785	-1.270310	-0.017256	0.019287	-0.026392	-0.691888	0.151506	0.299599	0.214502	-0.660165	-0.356107	-0.625587
7927	9.599298	1.635799	-1.274277	-0.014744	0.021433	-0.000699	-0.692043	0.151995	0.298371	0.214387	-0.660021	-0.355804	-0.625950
7928	9.604386	1.615783	-1.231124	0.006749	0.029821	-0.019023	-0.692624	0.153576	0.298194	0.214454	-0.659559	-0.355948	-0.626332
7929	9.609054	1.637965	-1.260137	-0.000175	0.014135	-0.002491	-0.691510	0.153587	0.297624	0.214458	-0.659433	-0.355881	-0.626502
7930	9.628302	1.608612	-1.251387	-0.000707	0.013496	-0.022678	-0.692637	0.152862	0.295348	0.214264	-0.659181	-0.356050	-0.626737
7931	9.613840	1.606282	-1.250861	0.018868	0.012618	-0.008879	-0.692913	0.153635	0.297080	0.214430	-0.658948	-0.356311	-0.626777
7932	9.595076	1.656739	-1.206356	0.006781	-0.001757	-0.014379	-0.691230	0.153184	0.297036	0.214321	-0.658920	-0.356520	-0.626725
7933	9.609422	1.647076	-1.216616	0.034562	0.004822	-0.002406	-0.691915	0.152061	0.296973	0.214720	-0.658764	-0.356926	-0.626522
7934	9.621336	1.608202	-1.217315	-0.006193	0.006088	-0.021760	-0.693601	0.152525	0.296737	0.214408	-0.658637	-0.357041	-0.626696
7935	9.583169	1.641944	-1.181855	-0.020530	0.003571	-0.009857	-0.692747	0.151634	0.297234	0.213981	-0.658680	-0.356858	-0.626901
7936	9.629046	1.663401	-1.178600	-0.000454	0.003629	-0.011640	-0.692744	0.151749	0.297802	0.213851	-0.658634	-0.356919	-0.626959
7937	9.604988	1.661069	-1.172885	-0.005480	-0.004816	0.006710	-0.692728	0.149818	0.296561	0.213771	-0.658835	-0.356740	-0.626877
7938	9.571248	1.656440	-1.171653	0.012977	0.009580	0.011303	-0.692170	0.151261	0.298887	0.214145	-0.658822	-0.356638	-0.626821
7939	9.602514	1.641687	-1.172919	0.012955	0.009641	0.010390	-0.691898	0.151567	0.298343	0.214459	-0.658789	-0.356579	-0.626782
7940	9.590359	1.641962	-1.186954	0.003977	0.000024	0.017725	-0.692184	0.152132	0.298520	0.214732	-0.658977	-0.356326	-0.626635
7941	9.609626	1.629647	-1.182924	0.002055	-0.008089	0.014984	-0.692064	0.152907	0.297167	0.214835	-0.659245	-0.356144	-0.626421
7942	9.611986	1.615083	-1.183107	0.001417	-0.002013	-0.009804	-0.692772	0.154415	0.298527	0.214720	-0.659270	-0.356237	-0.626381
7943	9.619001	1.608087	-1.207568	-0.007193	-0.001341	0.010365	-0.690664	0.153533	0.298453	0.214693	-0.659460	-0.355969	-0.626342
7944	9.576982	1.659003	-1.365071	0.023799	0.009950	0.004896	-0.690958	0.154672	0.298526	0.215135	-0.659349	-0.356089	-0.626240
7945	9.621442	1.583629	-1.193327	-0.016957	-0.033257	-0.009793	-0.690389	0.154609	0.299637	0.214499	-0.659839	-0.356103	-0.625934
7946	9.609212	1.618176	-1.231289	0.003143	-0.005478	-0.013467	-0.690381	0.154035	0.299742	0.214332	-0.659877	-0.356275	-0.625853
7947	9.599552	1.667059	-1.254761	0.004704	-0.013223	-0.022622	-0.690085	0.153146	0.300384	0.213963	-0.659933	-0.356644	-0.625710
7948	9.589995	1.623086	-1.225707	0.006478	-0.017727	-0.024455	-0.689799	0.153371	0.301516	0.213613	-0.660032	-0.357054	-0.625492
7949	9.613943	1.642685	-1.253043	0.001290	-0.013755	-0.013453	-0.690490	0.153071	0.302064	0.213311	-0.660175	-0.357260	-0.625327
7950	9.608714	1.609293	-1.291709	0.023213	-0.010947	-0.015257	-0.691178	0.152622	0.302743	0.213346	-0.660183	-0.357728	-0.625038
7951	9.589789	1.662469	-1.268918	0.028717	-0.001762	-0.015256	-0.689215	0.152430	0.303133	0.213470	-0.660047	-0.358249	-0.624841
7952	9.589890	1.647660	-1.249696	0.035964	-0.010883	-0.017064	-0.690588	0.150723	0.303601	0.213645	-0.659989	-0.358895	-0.624472
7953	9.604018	1.662766	-1.298431	0.050923	-0.019047	-0.004172	-0.689772	0.152688	0.303855	0.214076	-0.660053	-0.359619	-0.623839
7954	9.589566	1.697002	-1.312159	0.036343	-0.032112	-0.000507	-0.688648	0.152773	0.304690	0.214317	-0.660373	-0.360149	-0.623112
7955	9.589250	1.624391	-1.322281	0.044530	-0.017188	-0.004198	-0.690061	0.153273	0.303614	0.214677	-0.660441	-0.360785	-0.622547
7956	9.599040	1.648445	-1.312829	0.043534	-0.009601	-0.007876	-0.689229	0.154091	0.304077	0.215087	-0.660393	-0.361408	-0.622095
7957	9.589522	1.655619	-1.300351	0.043551	-0.002239	-0.007888	-0.688943	0.153655	0.304187	0.215496	-0.660252	-0.362016	-0.621750
7958	9.592061	1.638304	-1.276406	0.027046	0.001600	-0.009763	-0.689234	0.154644	0.304391	0.215740	-0.660124	-0.362405	-0.621574
7959	9.592348	1.696334	-1.263962	0.023536	-0.002455	-0.003330	-0.688937	0.154275	0.306046	0.215942	-0.660103	-0.362703	-0.621353
7960	9.609032	1.642879	-1.264934	0.045584	-0.008259	0.000387	-0.688409	0.155766	0.304453	0.216486	-0.660091	-0.363232	-0.620868
7961	9.609301	1.700942	-1.254905	0.038501	0.002319	0.008625	-0.689520	0.154818	0.303844	0.217069	-0.660030	-0.363535	-0.620552
7962	9.604621	1.686099	-1.230674	0.034934	-0.018255	0.014153	-0.690089	0.155407	0.303606	0.217570	-0.660287	-0.363792	-0.619952
7963	9.590075	1.703428	-1.249339	0.020397	-0.035111	0.019656	-0.687719	0.156600	0.304638	0.217779	-0.660845	-0.363886	-0.619228
7964	9.520199	1.627640	-1.527390	0.019366	-0.016247	0.012247	-0.688697	0.156871	0.305224	0.218063	-0.661131	-0.363965	-0.618776
7965	9.588648	1.579105	-1.380520	-0.018404	-0.037567	-0.029990	-0.687159	0.157644	0.306378	0.217125	-0.661529	-0.364247	-0.618514
7966	9.574509	1.695716	-1.388892	-0.022496	-0.013679	-0.013503	-0.688810	0.154874	0.305382	0.216561	-0.661775	-0.364142	-0.618511
7967	9.589364	1.692479	-1.336333	-0.018038	-0.001399	-0.019015	-0.687709	0.156673	0.306043	0.216026	-0.661803	-0.364127	-0.618677
7968	9.609476	1.686002	-1.226026	-0.000251	-0.011646	-0.002441	-0.687835	0.155804	0.306411	0.215905	-0.662009	-0.364139	-0.618492
7969	9.622931	1.668141	-1.347408	-0.020608	-0.048070	-0.007932	-0.686981	0.154786	0.306620	0.215135	-0.662702	-0.364145	-0.618015
7970	9.627952	1.672633	-1.323414	0.001540	-0.048573	-0.000545	-0.686403	0.154668	0.308848	0.214790	-0.663371	-0.364311	-0.617319
7971	9.529881	1.534818	-1.482467	-0.009447	-0.063276	-0.000592	-0.686277	0.156853	0.310663	0.214149	-0.664255	-0.364419	-0.616525
7972	9.578597	1.645745	-1.461828	0.001572	-0.059726	0.001289	-0.683594	0.156003	0.312686	0.213748	-0.665072	-0.364610	-0.615671
7973	9.602215	1.617143	-1.511203	0.001870	-0.060372	0.012300	-0.684285	0.155702	0.313234	0.213437	-0.665966	-0.364672	-0.614775
7974	9.618282	1.684950	-1.332633	0.007501	-0.053363	0.017826	-0.682877	0.156943	0.316520	0.213362	-0.666798	-0.364685	-0.613890
7975	9.530925	1.645180	-1.394837	-0.024383	-0.153582	0.032577	-0.681462	0.157090	0.318897	0.212271	-0.669087	-0.364547	-0.611858
7976	9.503020	1.692395	-1.284800	-0.055639	-0.183548	-0.004134	-0.678767	0.156697	0.323189	0.210138	-0.671608	-0.364636	-0.609775
7977	9.399490	1.716698	-1.594753	0.065671	-0.241581	0.021859	-0.675801	0.157671	0.328544	0.209477	-0.674488	-0.366095	-0.605938
7978	9.684507	1.448718	-2.012920	0.210273	-0.162652	0.082580	-0.672705	0.159351	0.333942	0.212104	-0.676256	-0.368125	-0.601809
7979	9.429423	1.547511	-2.012399	-0.040322	-0.117889	-0.195128	-0.673213	0.156827	0.336312	0.208292	-0.676470	-0.370718	-0.601309
7980	9.522447	1.734536	-1.903556	0.014622	-0.088179	-0.263831	-0.672826	0.150535	0.339840	0.204660	-0.675576	-0.374763	-0.601052
7981	9.393620	1.781302	-2.067502	0.007479	-0.068185	-0.259315	-0.672198	0.146185	0.341386	0.201076	-0.674482	-0.378578	-0.601101
7982	9.420597	1.790044	-2.010488	0.072794	-0.006439	-0.217069	-0.672556	0.142146	0.342680	0.199394	-0.672692	-0.382337	-0.601287
7983	9.396708	1.984961	-2.066290	0.056423	-0.034444	-0.209690	-0.673855	0.135799	0.344961	0.197309	-0.671345	-0.385919	-0.601192
7984	9.444570	2.092507	-2.154327	0.082372	-0.080360	-0.088420	-0.672279	0.132664	0.344612	0.196719	-0.671382	-0.388338	-0.599785
7985	9.459853	2.071448	-2.039104	0.050681	-0.070339	-0.007748	-0.671021	0.134224	0.347218	0.196697	-0.672040	-0.389279	-0.598443
7986	9.449539	1.975143	-2.085236	-0.028278	-0.050411	0.048019	-0.670314	0.134301	0.348336	0.196490	-0.673207	-0.388422	-0.597755
7987	9.429902	1.927135	-2.111382	0.007718	-0.035179	0.161831	-0.668672	0.137780	0.349377	0.198194	-0.674928	-0.386424	-0.596547
7988	9.420357	1.785586	-2.039491	-0.010499	-0.038061	0.164529	-0.667153	0.140895	0.352076	0.199704	-0.676775	-0.384148	-0.595420
7989	9.506805	1.726955	-2.052767	-0.000392	-0.047617	0.201276	-0.666087	0.145921	0.353638	0.201674	-0.678962	-0.381552	-0.593933
7990	9.376620	1.796287	-2.090921	-0.049409	-0.075745	0.149823	-0.662915	0.150079	0.354846	0.202198	-0.681276	-0.379167	-0.592631
7991	9.329585	1.798806	-2.253383	-0.089750	-0.056879	0.144193	-0.661557	0.154507	0.356929	0.202195	-0.683481	-0.376315	-0.591910
7992	9.352468	1.850213	-2.121065	-0.180071	-0.062569	0.120187	-0.660152	0.154972	0.358625	0.200681	-0.685921	-0.372727	-0.591873
7993	9.302773	1.777582	-2.283917	-0.186495	-0.062665	0.153179	-0.657455	0.154700	0.363345	0.199402	-0.688623	-0.368619	-0.591740
7994	9.398518	1.634121	-2.305339	-0.148445	-0.047967	0.136710	-0.656348	0.156729	0.365141	0.198607	-0.690865	-0.365091	-0.591582
7995	9.432496	1.755396	-2.325141	-0.142942	0.025541	0.061389	-0.655502	0.157202	0.366843	0.197473	-0.691656	-0.362408	-0.592686
7996	9.385139	1.607946	-2.155264	-0.153168	0.049797	0.086993	-0.654837	0.159231	0.365842	0.196737	-0.692372	-0.359120	-0.594094
7997	9.472267	1.606659	-2.105395	-0.117262	0.103112	0.055801	-0.655528	0.159065	0.366539	0.196445	-0.692084	-0.356506	-0.596097
7998	9.512372	1.535382	-1.875495	-0.072945	0.110380	0.070561	-0.656953	0.158710	0.362608	0.197050	-0.691634	-0.354148	-0.597823
7999	9.560814	1.507775	-1.831596	-0.025937	0.097636	0.050494	-0.657403	0.159682	0.360291	0.197922	-0.690998	-0.352707	-0.599121
8000	9.570338	1.468884	-1.829791	0.012528	0.104431	0.120290	-0.658858	0.162668	0.357829	0.200262	-0.690620	-0.350705	-0.599954
8001	9.565890	1.456074	-1.776573	0.063339	0.092257	0.105726	-0.659463	0.164258	0.354571	0.202994	-0.690065	-0.349583	-0.600329
8002	9.654806	1.280258	-1.732739	0.029447	0.089025	0.068953	-0.660094	0.168366	0.352170	0.204842	-0.689434	-0.348550	-0.601027
8003	9.584736	1.227438	-1.735293	0.016569	0.059588	0.068951	-0.661402	0.170910	0.349959	0.206268	-0.689194	-0.347494	-0.601426
8004	9.584525	1.164396	-1.735696	-0.019480	0.029275	0.023040	-0.659190	0.172734	0.349771	0.206476	-0.689157	-0.346754	-0.601824
8005	9.554483	1.273883	-1.927079	-0.022660	0.046730	0.039527	-0.660601	0.173484	0.349410	0.206923	-0.689026	-0.345678	-0.602439
8006	9.602719	1.100304	-1.847896	-0.069730	-0.003804	-0.006378	-0.662010	0.173566	0.348168	0.205862	-0.689387	-0.344880	-0.602846
8007	9.634933	1.183886	-1.768852	-0.034603	0.029502	0.004672	-0.661427	0.171843	0.348336	0.205613	-0.689271	-0.344205	-0.603450
8008	9.522050	1.266970	-1.756844	-0.035062	0.008257	-0.009987	-0.661551	0.171621	0.350004	0.205055	-0.689326	-0.343809	-0.603803
8009	9.575138	1.227436	-1.730104	-0.029560	-0.007512	-0.008110	-0.659882	0.172177	0.349743	0.204472	-0.689546	-0.343518	-0.603915
8010	9.652246	1.212252	-1.723425	-0.035086	-0.003689	-0.009948	-0.659289	0.169866	0.350294	0.203838	-0.689741	-0.343178	-0.604100
8011	9.550783	1.293909	-1.791556	-0.020784	-0.017821	-0.020919	-0.662078	0.169860	0.351301	0.203155	-0.689959	-0.343208	-0.604063
8012	9.524043	1.414691	-1.562735	0.041847	-0.011648	-0.004269	-0.660950	0.169789	0.352406	0.203597	-0.689976	-0.343750	-0.603587
8013	9.570655	1.192739	-1.672196	0.096858	-0.019375	-0.000509	-0.660550	0.170823	0.351486	0.204777	-0.689868	-0.344919	-0.602644
8014	9.599675	1.544222	-1.497092	0.103786	-0.070524	-0.007684	-0.659305	0.172593	0.352705	0.205627	-0.690312	-0.346498	-0.600938
8015	9.600458	1.517785	-1.695344	0.125820	-0.178127	0.005367	-0.658062	0.175429	0.355390	0.206173	-0.692013	-0.348581	-0.597580
8016	9.593304	1.312164	-1.908960	0.121665	-0.149175	-0.156224	-0.655501	0.174607	0.359797	0.204944	-0.692271	-0.352743	-0.595257
8017	9.402353	1.328512	-2.302644	0.107014	-0.181463	-0.154417	-0.655148	0.171023	0.363214	0.203281	-0.692946	-0.356813	-0.592610
8018	9.483596	1.299857	-2.378327	0.078805	-0.018267	-0.234552	-0.653703	0.169151	0.366166	0.201451	-0.691237	-0.360996	-0.592697
8019	9.416364	1.409672	-2.394419	0.059243	-0.034138	-0.245572	-0.655328	0.164652	0.365622	0.199083	-0.689684	-0.365149	-0.592763
8020	9.333606	1.321474	-2.464357	0.022711	-0.047610	-0.311723	-0.655502	0.157856	0.368005	0.195350	-0.687939	-0.369841	-0.593124
8021	9.399023	1.611287	-2.230634	-0.056739	-0.050406	-0.338413	-0.657032	0.146626	0.368444	0.190151	-0.686311	-0.373934	-0.594132
8022	9.350419	1.702590	-2.322416	-0.009977	0.004346	-0.270507	-0.658751	0.139233	0.368983	0.186827	-0.684337	-0.377443	-0.595244
8023	9.336015	1.717233	-2.321782	-0.091449	-0.046961	-0.301782	-0.658370	0.132064	0.370076	0.181601	-0.683024	-0.380574	-0.596375
8024	9.440315	1.910399	-2.314762	-0.142024	-0.007590	-0.279867	-0.661579	0.121513	0.371694	0.176273	-0.681551	-0.382675	-0.598311
8025	9.305104	2.161282	-2.146249	-0.324916	-0.033534	-0.237957	-0.661986	0.110637	0.373266	0.168711	-0.681334	-0.382055	-0.601127
8026	9.343073	2.259583	-2.262960	-0.244493	0.003972	-0.175443	-0.661585	0.101504	0.373817	0.163307	-0.680824	-0.381433	-0.603588
8027	9.218976	2.377877	-2.158523	-0.192978	-0.024187	-0.091803	-0.660636	0.094010	0.375585	0.159360	-0.681121	-0.380349	-0.604990
8028	9.306599	2.162865	-2.264642	-0.204753	0.018507	-0.127699	-0.661271	0.089699	0.376725	0.155168	-0.680640	-0.379486	-0.607160
8029	9.321133	2.582791	-2.122363	-0.137890	-0.021139	-0.083384	-0.660370	0.084326	0.375823	0.152094	-0.680771	-0.378929	-0.608138
8030	9.319570	2.356273	-2.227637	-0.079447	-0.001017	-0.021866	-0.660602	0.081817	0.377771	0.150741	-0.680928	-0.378200	-0.608752
8031	9.232452	2.548451	-2.046813	-0.093771	0.033377	-0.011837	-0.662548	0.080065	0.376421	0.149552	-0.680797	-0.377036	-0.609913
8032	9.306982	2.611624	-2.095078	-0.082561	0.049499	-0.004475	-0.662397	0.079212	0.376366	0.148761	-0.680467	-0.375891	-0.611179
8033	9.345634	2.538010	-2.051113	-0.040241	0.024787	0.006656	-0.662512	0.076831	0.375660	0.148459	-0.680417	-0.375153	-0.611762
8034	9.269271	2.517747	-1.946949	-0.078477	0.005917	0.015770	-0.662230	0.076813	0.375936	0.147632	-0.680764	-0.373897	-0.612344
8035	9.350630	2.444991	-1.989110	-0.056532	0.014266	0.013969	-0.662628	0.076171	0.377581	0.147123	-0.680942	-0.372887	-0.612885
8036	9.303158	2.526997	-1.931249	-0.049819	0.008866	0.026842	-0.662925	0.076270	0.375629	0.146854	-0.681242	-0.371833	-0.613256
8037	9.300552	2.473701	-1.933915	-0.037637	-0.014028	0.039739	-0.662110	0.077190	0.373997	0.146709	-0.681899	-0.370783	-0.613196
8038	9.316522	2.431252	-2.031399	-0.046920	-0.030113	0.001202	-0.662095	0.077101	0.375813	0.145891	-0.682468	-0.370245	-0.613084
8039	9.309294	2.509346	-2.064433	-0.027639	-0.019229	0.003068	-0.660418	0.077873	0.376965	0.145395	-0.682888	-0.369832	-0.612984
8040	9.307301	2.386691	-1.958887	-0.038780	-0.048450	-0.000595	-0.660950	0.076935	0.378873	0.144518	-0.683650	-0.369458	-0.612567
8041	9.239241	2.495517	-2.081225	-0.014829	-0.037801	0.004939	-0.659928	0.074300	0.380101	0.144085	-0.684273	-0.369227	-0.612113
8042	9.321138	2.404744	-2.046236	0.009207	-0.040246	0.014170	-0.660635	0.075148	0.380440	0.144102	-0.684905	-0.369210	-0.611411
8043	9.264411	2.527608	-1.956364	0.015178	-0.029175	-0.002342	-0.658391	0.075337	0.381691	0.144057	-0.685280	-0.369418	-0.610875
8044	9.277366	2.505746	-2.140551	-0.060647	-0.011548	-0.000690	-0.659641	0.075045	0.382245	0.143155	-0.685647	-0.368678	-0.611123
8045	9.359417	2.426901	-2.090997	-0.009943	0.002281	0.012240	-0.659918	0.074765	0.382231	0.143178	-0.685819	-0.368288	-0.611160
8046	9.225955	2.508202	-1.935731	-0.010988	-0.019743	0.010427	-0.658091	0.073901	0.381880	0.143024	-0.686230	-0.368016	-0.610898
8047	9.297354	2.450710	-2.025725	-0.010896	-0.008782	0.012248	-0.658249	0.075321	0.381969	0.142954	-0.686536	-0.367644	-0.610795
8048	9.331553	2.559405	-2.011803	-0.035635	-0.019980	0.047112	-0.657954	0.074702	0.382909	0.142916	-0.687285	-0.366576	-0.610603
8049	9.307022	2.421322	-2.009371	-0.010508	0.001964	0.094811	-0.656875	0.078074	0.383387	0.143938	-0.688060	-0.365041	-0.610410
8050	9.355757	2.459051	-1.955397	-0.015520	-0.035229	0.116902	-0.656330	0.080125	0.384910	0.144906	-0.689449	-0.363289	-0.609658
8051	9.243917	2.295747	-2.015075	0.002947	-0.070601	0.091248	-0.655250	0.083099	0.384804	0.145545	-0.691035	-0.362170	-0.608375
8052	9.262033	2.292761	-2.163103	-0.016026	-0.044901	0.062724	-0.653997	0.084956	0.387148	0.145796	-0.692131	-0.361210	-0.607639
8053	9.338403	2.264236	-2.245848	-0.009408	-0.038661	0.035209	-0.652725	0.084856	0.388811	0.145813	-0.692957	-0.360621	-0.607044
8054	9.307281	2.232398	-2.206248	0.007312	-0.041852	0.010461	-0.653432	0.085967	0.389587	0.145768	-0.693572	-0.360651	-0.606333
8055	9.326691	2.251539	-2.197188	-0.013183	-0.032631	-0.004267	-0.653570	0.086482	0.390740	0.145299	-0.694051	-0.360544	-0.605961
8056	9.300939	2.272360	-2.109140	0.007362	-0.017926	0.010432	-0.649760	0.085438	0.393441	0.145387	-0.694399	-0.360460	-0.605591
8057	9.326368	2.244787	-2.235864	0.041616	0.001481	0.023311	-0.650639	0.087659	0.391906	0.146261	-0.694504	-0.360533	-0.605217
8058	9.264910	2.098871	-2.350340	0.040334	-0.001437	0.010457	-0.650962	0.089190	0.393234	0.146998	-0.694512	-0.360883	-0.604821
8059	9.336762	2.008879	-2.368105	0.050217	0.032117	0.034280	-0.650966	0.089474	0.393252	0.148352	-0.694306	-0.360813	-0.604769
8060	9.288537	2.106836	-2.413968	0.014257	0.038168	0.058061	-0.650167	0.092068	0.392284	0.149555	-0.694274	-0.360030	-0.604976
8061	9.218710	2.298153	-2.178245	-0.025025	0.093367	0.090953	-0.652738	0.094127	0.388793	0.150988	-0.693958	-0.358079	-0.606139
8062	9.339541	2.335702	-2.148705	-0.003460	0.075675	0.078211	-0.652475	0.094616	0.387420	0.152489	-0.693645	-0.356722	-0.606921
8063	9.315953	2.305719	-2.070730	0.031615	0.067660	0.056263	-0.652358	0.096194	0.387096	0.154095	-0.693211	-0.356019	-0.607423
8064	9.292561	2.255882	-1.959078	-0.043706	0.036423	0.151584	-0.654519	0.099482	0.384518	0.155650	-0.694014	-0.353274	-0.607712
8065	9.321337	2.329086	-2.007982	0.020970	0.108455	0.237864	-0.653770	0.105656	0.383072	0.159592	-0.694380	-0.349789	-0.608287
8066	9.412699	2.006859	-1.897567	0.019703	0.072521	0.192010	-0.653177	0.111927	0.379672	0.162739	-0.694825	-0.347096	-0.608488
8067	9.340331	2.100189	-1.947388	0.019573	0.104479	0.149749	-0.655050	0.115952	0.379379	0.165551	-0.694600	-0.344817	-0.609283
8068	9.404688	1.861946	-1.936856	0.024815	0.092358	0.105709	-0.654307	0.121371	0.375925	0.167853	-0.694171	-0.343313	-0.609990
8069	9.376513	2.002312	-1.901074	0.053043	0.109394	0.065382	-0.654646	0.124091	0.372734	0.170127	-0.693177	-0.342593	-0.610895
8070	9.475342	1.977156	-1.885612	0.090404	0.137640	0.022302	-0.657634	0.126398	0.370103	0.172610	-0.691400	-0.342868	-0.612057
8071	9.453615	1.906655	-1.861106	0.042042	0.130313	-0.007159	-0.661146	0.126276	0.367887	0.173980	-0.689679	-0.342944	-0.613566
8072	9.442051	1.915650	-1.802649	0.005899	0.153880	-0.061403	-0.662866	0.126674	0.363165	0.174384	-0.687406	-0.343282	-0.615809
8073	9.490520	1.924576	-1.770590	-0.030848	0.143220	-0.066033	-0.664697	0.126378	0.361062	0.174107	-0.685363	-0.343227	-0.618191
8074	9.461823	1.953666	-1.754835	-0.065264	0.139736	-0.052332	-0.667188	0.121785	0.356878	0.173528	-0.683570	-0.342585	-0.620689
8075	9.404181	1.858634	-1.690503	-0.085074	0.183531	-0.045126	-0.668320	0.120823	0.353607	0.173036	-0.681343	-0.341428	-0.623905
8076	9.436161	1.832876	-1.595256	-0.087377	0.201767	0.004395	-0.672779	0.117637	0.350370	0.173266	-0.679231	-0.339495	-0.627190
8077	9.463910	1.825634	-1.432103	-0.099400	0.208335	0.033734	-0.676309	0.116827	0.344749	0.173730	-0.677254	-0.336985	-0.630544
8078	9.540865	1.708286	-1.401932	-0.108438	0.188713	0.039251	-0.676922	0.117540	0.339054	0.174055	-0.675569	-0.334386	-0.633639
8079	9.589920	1.701554	-1.287878	-0.153483	0.148783	0.000702	-0.679169	0.116312	0.335777	0.172971	-0.674288	-0.331825	-0.636639
8080	9.609859	1.744159	-1.220719	-0.158760	0.122365	0.011759	-0.680566	0.115003	0.333888	0.171820	-0.673411	-0.329177	-0.639248
8081	9.643249	1.739643	-1.263056	-0.162188	0.107056	0.021875	-0.683092	0.113246	0.329880	0.170613	-0.672812	-0.326348	-0.641649
8082	9.624497	1.743738	-1.197116	-0.186979	0.099689	0.053952	-0.684464	0.110741	0.329178	0.169464	-0.672579	-0.322831	-0.643972
8083	9.596212	1.659921	-1.080673	-0.183354	0.066409	0.055831	-0.685170	0.110657	0.328198	0.168146	-0.672774	-0.319394	-0.645824
8084	9.620233	1.701342	-1.107869	-0.209428	0.060109	0.039285	-0.684729	0.108949	0.328088	0.166263	-0.673000	-0.315926	-0.647779
8085	9.651525	1.696976	-0.799914	-0.164468	0.046857	0.011883	-0.686820	0.106834	0.325455	0.164507	-0.673083	-0.313374	-0.649379
8086	9.566259	1.804075	-0.965096	-0.162433	0.031347	0.055949	-0.684288	0.106189	0.326232	0.163290	-0.673610	-0.310378	-0.650577
8087	9.621114	1.690044	-0.989628	-0.181907	0.060256	-0.026725	-0.686794	0.104579	0.325035	0.160877	-0.673322	-0.308066	-0.652573
8088	9.598218	1.856397	-0.905568	-0.174850	0.045930	-0.034003	-0.686605	0.100997	0.325512	0.158419	-0.673119	-0.306074	-0.654318
8089	9.675375	1.855761	-0.898797	-0.148224	0.041736	0.004611	-0.685180	0.098323	0.324492	0.156751	-0.673139	-0.303833	-0.655743
8090	9.673174	1.850536	-0.869765	-0.130575	0.063515	-0.022000	-0.687947	0.096082	0.324660	0.155109	-0.672645	-0.302157	-0.657412
8091	9.598996	1.976980	-0.856506	-0.134752	0.012773	-0.035686	-0.688202	0.093311	0.323230	0.152913	-0.672747	-0.300722	-0.658479
8092	9.648103	1.803636	-0.975405	-0.116403	0.053236	-0.004539	-0.688454	0.091309	0.323528	0.151642	-0.672432	-0.299042	-0.659859
8093	9.521422	1.807626	-0.845048	-0.105516	0.044298	-0.041229	-0.689138	0.090307	0.323893	0.149953	-0.671993	-0.297965	-0.661178
8094	9.460155	1.797659	-0.973246	-0.114143	0.085344	0.043086	-0.690534	0.088735	0.321567	0.149550	-0.671512	-0.295592	-0.662821
8095	9.496848	1.515971	-0.783234	-0.113032	0.165303	0.075960	-0.690567	0.089452	0.318530	0.150031	-0.670181	-0.292468	-0.665440
8096	9.561494	1.580319	-0.553367	-0.141156	0.150685	0.121840	-0.694517	0.089971	0.314957	0.150677	-0.669364	-0.288456	-0.667864
8097	9.896210	1.331988	-0.475723	-0.137378	0.139007	0.195307	-0.696834	0.093356	0.310425	0.152282	-0.669116	-0.283458	-0.669885
8098	10.020774	1.496464	-0.329562	-0.150367	0.081977	0.195432	-0.695343	0.096507	0.309485	0.153378	-0.669638	-0.278519	-0.671183
8099	9.904667	1.441976	-0.364220	-0.167154	0.036868	0.118360	-0.695520	0.098833	0.308510	0.152982	-0.670384	-0.274436	-0.672211
8100	9.735095	1.544747	-0.523862	-0.148911	0.018384	0.118399	-0.694835	0.099957	0.308573	0.152707	-0.671301	-0.270734	-0.672859
8101	9.626307	1.287623	-0.461088	-0.087450	0.078358	0.221127	-0.695465	0.104983	0.307769	0.154986	-0.671778	-0.266203	-0.673669
8102	9.672294	1.111341	-0.360101	-0.068756	0.061207	0.167955	-0.696524	0.110199	0.306141	0.156674	-0.672121	-0.262768	-0.674284
8103	9.842011	1.254641	-0.285810	0.008612	0.067401	0.153479	-0.695319	0.113260	0.304218	0.159280	-0.672062	-0.260456	-0.674630
8104	9.793615	1.099254	-0.246369	0.083223	0.092421	0.100330	-0.696094	0.117789	0.301984	0.162237	-0.671143	-0.259854	-0.675072
8105	9.636556	1.096935	0.008261	0.143629	0.053194	0.105989	-0.697023	0.122929	0.298948	0.165949	-0.670573	-0.260033	-0.674667
8106	9.732603	0.999283	0.006448	0.169047	0.045287	0.098716	-0.697663	0.127355	0.295866	0.169795	-0.669980	-0.260766	-0.674016
8107	9.803068	0.788016	0.171503	0.239987	0.018789	0.153937	-0.696909	0.133893	0.295703	0.175277	-0.669761	-0.261689	-0.672471
8108	9.826241	0.853546	0.335302	0.284522	-0.008307	0.111879	-0.695764	0.140852	0.292621	0.180548	-0.669523	-0.263960	-0.670422
8109	9.555950	1.007409	0.215988	0.296446	-0.005501	0.078828	-0.696112	0.147311	0.294426	0.185652	-0.668969	-0.266699	-0.668495
8110	9.708505	0.614118	0.169076	0.344018	0.000595	0.144943	-0.694278	0.155900	0.292698	0.192188	-0.668516	-0.269266	-0.666067
8111	9.821299	0.779953	0.040345	0.353027	0.008296	0.139491	-0.693018	0.165503	0.290760	0.198932	-0.667807	-0.271854	-0.663743
8112	9.886768	0.636639	-0.156258	0.296914	-0.001215	0.023767	-0.694378	0.172033	0.288515	0.203205	-0.666837	-0.275400	-0.661961
8113	9.748541	0.697690	-0.295607	0.249092	0.034660	0.010745	-0.693013	0.174713	0.288528	0.206991	-0.665441	-0.278194	-0.661023
8114	9.592543	0.475096	-0.431309	0.209034	0.156724	0.142527	-0.694655	0.180073	0.284112	0.212518	-0.663366	-0.278321	-0.661301
8115	9.531459	0.792294	-0.364160	0.199002	0.170438	0.144362	-0.695764	0.187424	0.279534	0.218147	-0.661087	-0.278091	-0.661846
8116	9.849242	1.107574	-0.533396	0.235350	0.190056	0.030740	-0.696318	0.193740	0.272645	0.222719	-0.657783	-0.279888	-0.662858
8117	9.546018	1.245642	-0.542894	0.211953	0.230729	-0.096041	-0.699888	0.194876	0.265043	0.225624	-0.653266	-0.282740	-0.665128
8118	9.776236	1.202703	-0.356147	0.124742	0.214295	-0.140179	-0.701495	0.195955	0.257980	0.226603	-0.649128	-0.285188	-0.667797
8119	10.304629	1.278214	-0.298125	0.197428	0.166720	-0.084775	-0.704042	0.194847	0.252332	0.229057	-0.645558	-0.288004	-0.669210
8120	10.136187	1.432664	-0.334294	0.385059	0.144178	-0.009144	-0.708050	0.198332	0.246281	0.234727	-0.641872	-0.292527	-0.668828
8121	9.658137	1.003607	-0.275740	0.460246	0.110045	0.033090	-0.710090	0.200943	0.240017	0.241761	-0.638459	-0.297594	-0.667353
8122	9.647377	1.174600	-0.182443	0.331294	0.024835	0.078883	-0.709622	0.205940	0.236539	0.247182	-0.637066	-0.300801	-0.665258
8123	9.966022	1.104793	-0.388035	0.321818	-0.068285	0.005659	-0.708894	0.213290	0.234326	0.250968	-0.636469	-0.305231	-0.662386
8124	9.831912	1.104307	-0.281582	0.153641	-0.108529	-0.053356	-0.706519	0.213666	0.234607	0.251590	-0.636871	-0.308450	-0.660270
8125	9.643122	1.048586	-0.366665	0.237460	-0.154293	-0.062349	-0.707219	0.215654	0.237819	0.252843	-0.637395	-0.313060	-0.657108
8126	9.616971	1.368325	-0.146230	0.217454	-0.167637	-0.054054	-0.706047	0.214271	0.242485	0.253851	-0.638233	-0.317377	-0.653827
8127	9.735560	1.139081	-0.292244	0.190961	-0.163671	-0.227550	-0.705999	0.214255	0.248649	0.252256	-0.638022	-0.323529	-0.651632
8128	9.727707	1.448201	-0.193325	0.145863	-0.138264	-0.203769	-0.705792	0.209917	0.250059	0.250598	-0.637825	-0.328686	-0.649882
8129	9.756116	1.270845	-0.183467	0.116555	-0.119947	-0.138731	-0.706579	0.208044	0.253734	0.249465	-0.637953	-0.332506	-0.648246
8130	9.617146	1.702141	-0.264823	0.068664	-0.103577	-0.288377	-0.706490	0.203052	0.256926	0.245926	-0.637097	-0.337533	-0.647842
8131	9.312584	1.823718	-0.129463	0.057148	-0.117369	-0.444408	-0.709374	0.189604	0.259483	0.240046	-0.635370	-0.344455	-0.648100
8132	9.830186	1.918387	-0.227905	-0.092773	-0.090225	-0.442782	-0.712259	0.177735	0.264659	0.232496	-0.633990	-0.349227	-0.649647
8133	10.025365	1.501706	-0.361098	-0.037652	-0.049364	-0.233562	-0.713251	0.169775	0.267818	0.228586	-0.633222	-0.351881	-0.650353
8134	9.447502	1.709923	-0.393683	0.079077	0.006510	-0.251870	-0.715420	0.165459	0.269533	0.226348	-0.631080	-0.355988	-0.650982
8135	8.984191	1.602203	-0.435026	0.142829	0.046231	-0.336347	-0.718112	0.156722	0.268737	0.224045	-0.627473	-0.361827	-0.652045
8136	9.884414	1.670635	-0.586591	0.092666	0.122978	-0.165693	-0.720283	0.150314	0.266680	0.223916	-0.624342	-0.364472	-0.653619
8137	9.980059	1.485889	-0.603448	0.217893	0.127442	0.001533	-0.722559	0.150963	0.262818	0.227548	-0.621767	-0.366668	-0.653591
8138	9.681316	1.439158	-0.578090	0.282383	0.137715	-0.051650	-0.724582	0.154262	0.259960	0.231374	-0.618384	-0.370283	-0.653420
8139	9.753960	1.462409	-0.542011	0.336673	0.107004	-0.001925	-0.726610	0.157069	0.255529	0.236282	-0.615475	-0.374131	-0.652218
8140	10.147937	1.342182	-0.644477	0.429216	0.083708	0.108466	-0.726732	0.164357	0.251919	0.243578	-0.613237	-0.377897	-0.649464
8141	10.036497	1.400113	-0.746203	0.498907	0.050206	0.048995	-0.729260	0.173558	0.247749	0.250700	-0.610591	-0.383429	-0.645996
8142	9.675408	1.236232	-0.632328	0.422706	-0.000248	-0.060368	-0.728388	0.179562	0.243910	0.255135	-0.608036	-0.389609	-0.642964
8143	9.733487	1.445128	-0.688689	0.475109	-0.026234	-0.012464	-0.729380	0.180043	0.243108	0.260550	-0.605937	-0.395893	-0.638923
8144	9.746937	0.959015	-0.612657	0.523222	0.024697	0.104005	-0.729526	0.187474	0.236565	0.268385	-0.603780	-0.401089	-0.634466
8145	9.775949	0.934253	-0.589751	0.564875	0.010316	0.158249	-0.729382	0.196156	0.233458	0.277321	-0.601973	-0.406144	-0.629101
8146	9.592937	0.947544	-0.580405	0.632519	0.012259	0.121637	-0.726472	0.205641	0.227574	0.286529	-0.599344	-0.412463	-0.623348
8147	9.621746	0.901187	-0.574539	0.621046	0.046344	0.168355	-0.725511	0.215101	0.222827	0.296498	-0.596685	-0.417747	-0.617692
8148	9.674621	0.583997	-0.457821	0.739101	0.051342	0.202491	-0.725339	0.229172	0.214169	0.308200	-0.593384	-0.424039	-0.610818
8149	9.954221	0.781838	-0.529784	0.776345	0.065530	0.226490	-0.724871	0.241564	0.204845	0.320793	-0.589785	-0.430208	-0.603462
8150	10.059032	0.822223	-0.702508	0.911091	0.022291	0.344297	-0.720582	0.260112	0.193484	0.335812	-0.586617	-0.436855	-0.593523
8151	9.771779	0.766627	-0.745264	0.903627	0.063139	0.368917	-0.716695	0.276721	0.181166	0.351386	-0.583058	-0.442568	-0.583699
8152	9.548040	0.987103	-0.793427	0.844681	0.098489	0.178793	-0.714472	0.291431	0.167485	0.364128	-0.577563	-0.449526	-0.575985
8153	9.341462	1.465466	-0.913007	0.728557	0.176936	0.072032	-0.714122	0.299485	0.153830	0.375011	-0.570947	-0.455591	-0.570809
8154	9.428794	1.446749	-0.829446	0.849005	0.211638	0.195186	-0.712123	0.307953	0.136963	0.388784	-0.563950	-0.461337	-0.563893
8155	9.909647	1.452496	-0.968152	0.807486	0.255079	0.211655	-0.712094	0.317046	0.119592	0.402628	-0.556804	-0.465877	-0.557512
8156	9.742154	1.239454	-0.726582	0.734729	0.186608	0.095943	-0.710356	0.324613	0.103792	0.413558	-0.549733	-0.471395	-0.551861
8157	9.873277	1.619671	-0.757990	0.560635	0.029633	-0.104086	-0.711859	0.324977	0.090939	0.418848	-0.543885	-0.478359	-0.547656
8158	9.811638	1.588405	-0.924957	0.442797	0.028394	-0.201602	-0.713324	0.324860	0.082119	0.421744	-0.537966	-0.485143	-0.545308
8159	9.769399	1.190956	-0.921138	0.478045	0.023615	-0.185084	-0.714719	0.321567	0.077165	0.425064	-0.531986	-0.492067	-0.542386
8160	9.652151	1.280596	-0.853373	0.382011	0.001327	-0.146707	-0.715711	0.318633	0.070548	0.427567	-0.527319	-0.497744	-0.539788
8161	9.650059	1.262986	-0.805104	0.323173	0.035053	-0.091823	-0.721394	0.311832	0.065977	0.430288	-0.523386	-0.501857	-0.537642
8162	9.564839	1.285322	-0.618212	0.268474	0.032216	0.020010	-0.720312	0.312559	0.062369	0.433712	-0.520932	-0.504300	-0.534982
8163	9.704717	1.249971	-0.587444	0.226210	0.014050	0.049345	-0.719285	0.316630	0.057288	0.436685	-0.519440	-0.506058	-0.532347
8164	9.806590	1.443186	-0.582748	0.207451	-0.021936	0.036575	-0.719481	0.320118	0.055825	0.439272	-0.518055	-0.508309	-0.529415
8165	9.656595	1.474567	-0.673545	0.132120	-0.047544	-0.180110	-0.720311	0.319023	0.055204	0.438178	-0.515679	-0.511984	-0.529101
8166	9.643301	1.540922	-0.551853	0.069219	-0.069085	-0.341680	-0.724540	0.311618	0.056747	0.434584	-0.512351	-0.516832	-0.530582
8167	10.258361	1.486014	-0.758770	-0.027158	0.000436	-0.327178	-0.728314	0.301897	0.058983	0.430747	-0.509297	-0.519892	-0.533654
8168	9.691417	1.081528	-0.677410	0.056156	-0.084370	-0.145390	-0.733290	0.296888	0.058299	0.428892	-0.508279	-0.522673	-0.533401
8169	9.461134	1.031904	-0.833359	0.096651	0.014560	-0.077632	-0.732714	0.296521	0.059812	0.429116	-0.506595	-0.524377	-0.533151
8170	9.478607	0.889268	-0.694858	0.041431	0.024103	0.012151	-0.732729	0.297136	0.058870	0.429898	-0.506214	-0.524443	-0.532817
8171	9.665468	0.936849	-0.544543	0.045587	0.034072	0.030549	-0.732346	0.298656	0.056719	0.430971	-0.505899	-0.524328	-0.532363
8172	9.795754	1.016109	-0.556144	0.052876	-0.008261	-0.000525	-0.734735	0.299286	0.056220	0.431449	-0.505576	-0.524974	-0.531646
8173	9.904588	0.935912	-0.780525	0.119693	-0.010486	0.034481	-0.734214	0.301737	0.055386	0.432850	-0.505141	-0.525982	-0.529921
8174	9.747551	0.859707	-0.801718	0.082262	-0.040192	0.039912	-0.734231	0.302628	0.054601	0.433729	-0.505310	-0.526819	-0.528207
8175	9.853480	0.863992	-0.815312	0.076198	-0.022393	0.050907	-0.733977	0.304880	0.055018	0.434741	-0.505558	-0.527294	-0.526662
8176	9.705184	0.603936	-0.874258	0.015620	-0.056897	0.045260	-0.731471	0.306489	0.056215	0.434801	-0.506557	-0.527495	-0.525450
8177	10.040736	0.673633	-0.823555	-0.283819	-0.087047	0.072338	-0.732027	0.308320	0.059696	0.431709	-0.510844	-0.524510	-0.526835
8178	9.821061	0.285682	-0.711598	-0.522886	-0.163862	0.136115	-0.729510	0.312628	0.066804	0.426131	-0.518489	-0.519040	-0.529319
8179	9.576902	1.414470	-0.670957	0.210946	-0.063190	0.172390	-0.727419	0.315270	0.070311	0.429438	-0.519294	-0.519990	-0.524907
8180	9.613605	0.804602	-0.961306	0.516960	-0.053206	0.253616	-0.725300	0.322774	0.067393	0.436843	-0.518143	-0.523136	-0.516745
8181	9.667337	0.778572	-0.857213	0.498896	-0.012169	-0.018077	-0.722904	0.329498	0.062883	0.441635	-0.513851	-0.528533	-0.511438
8182	9.639011	0.601471	-1.016716	0.483351	0.039017	-0.197157	-0.723197	0.327215	0.057280	0.444951	-0.507177	-0.535084	-0.508404
8183	9.705748	0.559052	-0.782792	0.618002	0.136590	-0.234656	-0.726735	0.323031	0.045006	0.450221	-0.497896	-0.542452	-0.505120
8184	9.996431	0.673813	-0.633507	0.656161	0.111641	-0.172058	-0.727334	0.318533	0.032403	0.456186	-0.489027	-0.549719	-0.500555
8185	9.768174	0.974958	-0.366991	0.834854	0.080893	-0.051450	-0.729883	0.314537	0.021812	0.464644	-0.480125	-0.557718	-0.492481
8186	9.629317	1.001209	-0.262602	1.072833	0.131306	0.017730	-0.733056	0.312907	0.006610	0.476446	-0.469063	-0.566720	-0.481464
8187	9.973383	1.085678	-0.052713	1.428988	0.136206	0.167161	-0.729614	0.315961	-0.013409	0.492803	-0.455975	-0.577311	-0.464698
8188	9.802534	0.563896	-0.112523	1.523988	0.189476	0.257058	-0.725824	0.322979	-0.036127	0.510995	-0.442070	-0.586936	-0.446054
8189	9.678144	0.083823	-0.412908	1.278383	0.100519	0.107956	-0.721825	0.325255	-0.057881	0.524293	-0.429366	-0.596081	-0.430638
8190	9.441471	0.037661	-0.462325	1.196280	0.147858	0.042510	-0.720251	0.322549	-0.075856	0.536516	-0.416038	-0.604272	-0.417036
8191	10.010702	0.574044	-0.615369	1.167064	0.194739	-0.061097	-0.719527	0.317548	-0.099010	0.547952	-0.401172	-0.612168	-0.405044
8192	9.817642	0.954632	-0.504228	1.160641	0.128857	-0.052722	-0.719998	0.310485	-0.117377	0.558242	-0.386755	-0.620400	-0.392289
8193	9.409228	0.481603	-0.458225	1.026568	0.140196	-0.006373	-0.718501	0.304127	-0.133337	0.567784	-0.374154	-0.626723	-0.380590
8194	9.595932	0.592190	-0.664953	1.283201	0.200987	0.074831	-0.715349	0.298406	-0.151234	0.580246	-0.358985	-0.633416	-0.365004
8195	9.719378	0.582345	-0.899083	1.310877	0.238366	-0.059123	-0.711905	0.289455	-0.172977	0.592058	-0.341280	-0.640351	-0.350638
8196	9.786304	0.448675	-0.912118	1.168312	0.246755	-0.193389	-0.711059	0.275715	-0.194852	0.601633	-0.323248	-0.646748	-0.339507
8197	9.798571	0.922026	-0.774236	1.159428	0.251131	-0.111663	-0.711272	0.259147	-0.213810	0.611450	-0.306177	-0.652092	-0.327353
8198	10.020948	0.802164	-0.633587	1.052195	0.207275	-0.080571	-0.707883	0.246934	-0.229870	0.619910	-0.290912	-0.656800	-0.315744
8199	10.312163	1.039701	-0.778183	0.918189	0.095698	-0.085143	-0.706991	0.235297	-0.242368	0.625850	-0.277868	-0.661772	-0.305219
8200	9.854530	0.805382	-0.965479	0.763224	0.072679	-0.063533	-0.706790	0.225337	-0.251113	0.630598	-0.267020	-0.665833	-0.296163
8201	9.675894	0.443834	-0.854885	0.715679	0.085769	-0.065578	-0.703214	0.214820	-0.258243	0.635070	-0.256705	-0.669275	-0.287855
8202	9.680056	0.496846	-0.651813	0.629543	0.060336	-0.067525	-0.704265	0.204839	-0.266137	0.638875	-0.246975	-0.672641	-0.279994
8203	9.747941	0.751715	-0.705826	0.545012	0.058149	-0.010741	-0.702675	0.197274	-0.271945	0.642199	-0.239651	-0.674983	-0.273032
8204	9.799850	0.934421	-0.614796	0.472555	0.004277	-0.045619	-0.701929	0.190945	-0.276547	0.644366	-0.232646	-0.677840	-0.266837
8205	9.901217	0.801714	-0.537333	0.408926	-0.011234	-0.029199	-0.701299	0.184731	-0.277638	0.645874	-0.227152	-0.680314	-0.261574
8206	9.694122	0.771258	-0.508050	0.410094	-0.010214	0.014795	-0.699413	0.178262	-0.279738	0.647667	-0.222085	-0.682552	-0.255596
8207	9.736799	0.799671	-0.299333	0.306583	-0.081261	-0.086206	-0.701183	0.173792	-0.280839	0.647395	-0.217462	-0.685579	-0.252132
8208	9.763199	1.028921	-0.409928	0.233390	-0.075100	-0.155137	-0.700278	0.167607	-0.282632	0.646580	-0.212721	-0.688426	-0.250505
8209	9.672457	1.323237	-0.428768	0.041807	-0.111634	-0.337104	-0.703234	0.160628	-0.278553	0.643440	-0.208188	-0.691541	-0.253798
8210	9.539351	1.308800	-0.187190	-0.017935	-0.114416	-0.381284	-0.705702	0.147458	-0.275983	0.639802	-0.203804	-0.694507	-0.258413
8211	9.976570	1.361650	-0.379509	-0.087708	-0.121787	-0.251931	-0.707225	0.138418	-0.270924	0.636367	-0.202131	-0.696667	-0.262364
8212	10.068141	1.512198	-0.442333	-0.050707	-0.117906	-0.132536	-0.709767	0.131595	-0.267259	0.633801	-0.201615	-0.698456	-0.264210
8213	9.492431	0.927537	-0.482582	-0.058410	-0.100913	-0.048388	-0.707892	0.130580	-0.261596	0.631828	-0.202286	-0.699656	-0.265246
8214	9.386312	1.130886	-0.581144	-0.112108	-0.042976	-0.215577	-0.709512	0.126843	-0.260271	0.629592	-0.201013	-0.700480	-0.269324
8215	9.749385	1.462016	-0.510444	-0.108459	-0.028189	-0.215455	-0.708574	0.120731	-0.257716	0.627524	-0.199580	-0.701143	-0.273459
8216	9.770074	1.493551	-0.341944	-0.118822	-0.084232	-0.186008	-0.708222	0.117146	-0.254299	0.624817	-0.199017	-0.702298	-0.277079
8217	9.685740	1.371528	-0.600434	-0.134094	-0.098414	-0.209920	-0.706446	0.112608	-0.249273	0.621666	-0.198354	-0.703637	-0.281213
8218	9.382860	1.352225	-0.809022	-0.233477	-0.072752	-0.235006	-0.707735	0.105935	-0.246171	0.618357	-0.198443	-0.704160	-0.287078
8219	9.629607	0.982271	-0.837568	-0.389038	-0.023881	-0.243654	-0.708375	0.102703	-0.243843	0.614990	-0.200035	-0.703186	-0.295471
8220	10.001307	1.241935	-0.866681	-0.461781	-0.026520	-0.225316	-0.706773	0.099680	-0.240683	0.611394	-0.202758	-0.701668	-0.304547
8221	10.208733	1.410828	-0.911981	-0.494039	-0.076104	-0.194029	-0.704907	0.099111	-0.235412	0.607046	-0.206632	-0.700363	-0.313513
8222	9.979138	1.536275	-0.743170	-0.619417	-0.112608	-0.225438	-0.705400	0.098468	-0.227882	0.601428	-0.211758	-0.698731	-0.324374
8223	9.637547	1.698679	-0.738999	-0.510725	-0.176689	-0.051750	-0.706198	0.098769	-0.222111	0.596369	-0.218428	-0.697744	-0.331340
8224	9.708851	1.534044	-0.795874	-0.588449	-0.147046	-0.019847	-0.707869	0.103484	-0.213257	0.591595	-0.226132	-0.695671	-0.339002
8225	9.501299	1.484875	-0.817417	-0.354330	-0.159522	0.116376	-0.708166	0.109381	-0.205743	0.588491	-0.233153	-0.694627	-0.341777
8226	9.580232	1.307973	-0.507538	-0.397650	-0.119991	0.134578	-0.708187	0.115030	-0.199089	0.585888	-0.240525	-0.692702	-0.345032
8227	9.753980	1.164833	-0.413528	-0.356205	-0.117181	0.178715	-0.708812	0.123843	-0.192933	0.583731	-0.248130	-0.690737	-0.347235
8228	9.525196	1.308373	-0.148019	-0.285147	-0.158045	0.242214	-0.706908	0.132421	-0.185694	0.581785	-0.255970	-0.689388	-0.347491
8229	9.548998	1.064831	-0.082870	-0.442698	-0.078865	0.156412	-0.707099	0.140612	-0.178600	0.579487	-0.263977	-0.686373	-0.351287
8230	9.652007	1.295079	0.052449	-0.360479	-0.034472	0.149226	-0.705587	0.145483	-0.173969	0.578115	-0.270543	-0.683429	-0.354279
8231	9.690606	1.070350	0.153397	-0.403387	-0.037563	0.048188	-0.707044	0.152688	-0.169586	0.575771	-0.276288	-0.680664	-0.358956
8232	9.609319	1.186882	0.186179	-0.315377	-0.034594	0.055699	-0.706487	0.155851	-0.164632	0.573913	-0.281038	-0.678468	-0.362384
8233	9.902045	0.728457	0.220550	-0.357821	-0.068640	0.042813	-0.706925	0.160569	-0.159152	0.571334	-0.286387	-0.676309	-0.366288
8234	9.805740	1.041181	0.098181	-0.264899	-0.068963	0.167813	-0.704712	0.165025	-0.154974	0.570071	-0.292298	-0.674173	-0.367523
8235	9.621691	0.731921	0.110293	-0.250340	-0.050252	0.161296	-0.704480	0.171482	-0.150373	0.569208	-0.297868	-0.671822	-0.368690
8236	9.494631	0.721262	-0.112059	-0.314200	-0.048378	0.132687	-0.703385	0.176609	-0.145022	0.567619	-0.303694	-0.669239	-0.371077
8237	10.032125	1.145724	-0.581045	-0.265854	0.060965	0.152051	-0.702610	0.183153	-0.142382	0.568058	-0.308475	-0.665492	-0.373194
8238	10.212815	1.886579	-0.587803	-0.254029	0.016858	0.088995	-0.701248	0.187163	-0.140465	0.567339	-0.312532	-0.662834	-0.375635
8239	9.771408	2.265417	-1.117091	-0.294867	-0.057386	-0.132154	-0.701478	0.185828	-0.136343	0.563831	-0.314717	-0.661951	-0.380615
8240	9.654990	2.438286	-1.287924	-0.244733	-0.023105	-0.107338	-0.702098	0.181691	-0.132950	0.561129	-0.316342	-0.661003	-0.384885
8241	10.010444	2.228044	-1.348477	-0.074584	0.078618	0.157135	-0.698903	0.182562	-0.134328	0.562966	-0.318799	-0.658449	-0.384553
8242	9.466909	2.205047	-1.516691	0.184169	0.207857	0.276589	-0.697881	0.187058	-0.139383	0.568960	-0.318871	-0.655730	-0.380294
8243	9.457622	2.614911	-1.334943	0.192958	0.184941	0.026217	-0.695703	0.189350	-0.143325	0.572825	-0.315737	-0.654859	-0.378604
8244	9.608325	2.840809	-1.261818	0.209615	0.206054	-0.174660	-0.696653	0.183667	-0.148992	0.575473	-0.309611	-0.655155	-0.379135
8245	9.579742	2.477042	-1.065069	0.326604	0.233387	-0.113976	-0.695519	0.177508	-0.157230	0.579645	-0.302676	-0.655610	-0.377590
8246	9.464341	2.206701	-0.917601	0.418154	0.140818	-0.172441	-0.693251	0.168746	-0.167882	0.582719	-0.294512	-0.658183	-0.374829
8247	9.431208	2.496114	-0.962780	0.431615	0.130167	-0.179698	-0.694012	0.159880	-0.172487	0.585543	-0.286205	-0.660941	-0.371998
8248	9.523124	2.385097	-0.870331	0.393953	0.104726	-0.183397	-0.694532	0.153738	-0.177626	0.587766	-0.278493	-0.663662	-0.369493
8249	9.334204	2.144250	-0.893819	0.360576	0.077578	-0.267918	-0.694850	0.143812	-0.181040	0.588716	-0.270179	-0.666918	-0.368290
8250	9.095506	2.361508	-0.695087	0.294674	0.065631	-0.266203	-0.694891	0.134422	-0.183863	0.589176	-0.262781	-0.669728	-0.367807
8251	9.453898	2.160756	-0.381322	0.227557	0.036375	-0.172639	-0.696071	0.126871	-0.186141	0.589482	-0.257567	-0.671920	-0.367006
8252	9.577569	2.507270	-0.427162	0.215949	0.042465	-0.056973	-0.697718	0.123290	-0.188028	0.590715	-0.254053	-0.673288	-0.364960
8253	9.314268	2.232938	-0.085799	0.221345	0.069959	0.005296	-0.694047	0.119489	-0.189980	0.592713	-0.251030	-0.674095	-0.362313
8254	9.351212	2.194699	0.033333	0.185312	0.118795	0.021669	-0.692660	0.118220	-0.193574	0.595370	-0.248376	-0.673912	-0.360121
8255	9.123558	2.213640	0.186885	0.191745	0.157722	-0.015126	-0.692127	0.117970	-0.197377	0.598241	-0.244766	-0.673522	-0.358560
8256	9.094731	2.194859	0.516316	0.136241	0.198499	-0.110726	-0.692442	0.116734	-0.204036	0.600749	-0.240338	-0.672653	-0.358993
8257	9.492520	2.587440	0.687560	0.053090	0.209758	-0.140110	-0.689650	0.112778	-0.211313	0.602741	-0.236291	-0.671196	-0.361062
8258	10.184700	2.678292	0.420742	0.068418	0.199089	-0.113294	-0.686140	0.108177	-0.217235	0.604886	-0.232620	-0.669817	-0.362418
8259	10.128222	2.623765	-0.002587	0.245818	0.160902	-0.113839	-0.685004	0.103583	-0.222574	0.607279	-0.226916	-0.670181	-0.361357
8260	10.735188	1.076096	-0.639075	0.102709	0.075078	0.147416	-0.683824	0.104340	-0.226204	0.609786	-0.227215	-0.669337	-0.358500
8261	9.107382	1.415057	-0.646037	0.192644	0.149721	0.291228	-0.680569	0.110154	-0.229798	0.614662	-0.227698	-0.667579	-0.353105
8262	9.485573	1.535186	-0.400963	-0.159677	0.079075	0.087980	-0.677436	0.115079	-0.232606	0.615580	-0.230390	-0.665074	-0.354483
8263	10.320842	1.838712	-0.328778	-0.236860	-0.089630	-0.009844	-0.677753	0.118588	-0.231545	0.613136	-0.233841	-0.664576	-0.357381
8264	9.968880	1.831744	-0.347060	-0.158244	-0.138370	0.061879	-0.677902	0.121804	-0.227420	0.610968	-0.237703	-0.664846	-0.358043
8265	9.739429	1.158073	-0.441897	-0.121280	-0.141822	0.210438	-0.679343	0.126808	-0.224574	0.609914	-0.243054	-0.664750	-0.356423
8266	9.471424	1.412805	-0.309452	-0.036611	-0.154490	0.232633	-0.679811	0.133675	-0.219380	0.609306	-0.247800	-0.665232	-0.353281
8267	9.532825	1.392595	-0.461626	-0.013074	-0.119249	0.150046	-0.681345	0.136304	-0.214438	0.608616	-0.250874	-0.665901	-0.351034
8268	9.797196	1.301666	-0.510749	0.058672	-0.140526	0.304414	-0.679166	0.143462	-0.210231	0.609135	-0.255306	-0.666480	-0.345801
8269	9.758910	1.018564	-0.356586	0.091248	-0.147598	0.359493	-0.678127	0.151806	-0.206641	0.610004	-0.260098	-0.667111	-0.339421
8270	9.758696	0.853096	-0.314182	0.059652	-0.188530	0.275053	-0.678204	0.160153	-0.202760	0.609625	-0.264420	-0.668371	-0.334244
8271	9.646460	0.919737	-0.522094	0.057786	-0.197274	0.205308	-0.676962	0.164975	-0.197008	0.608561	-0.267891	-0.670123	-0.329885
8272	9.624332	0.515812	-0.407967	0.095220	-0.193623	0.234669	-0.679186	0.167026	-0.191674	0.607988	-0.271246	-0.671841	-0.324663
8273	9.616532	0.433941	-0.446853	0.093235	-0.165451	0.225427	-0.677126	0.172748	-0.187135	0.607638	-0.274349	-0.673271	-0.319711
8274	9.727832	0.339672	-0.347773	0.113685	-0.188009	0.170461	-0.676028	0.177066	-0.182674	0.606783	-0.276560	-0.675341	-0.315029
8275	9.842919	0.330096	-0.417351	0.105615	-0.171428	0.140160	-0.676430	0.178685	-0.177806	0.605857	-0.278402	-0.677335	-0.310880
8276	9.718180	0.244650	-0.309387	0.077520	-0.151388	0.113425	-0.676830	0.178967	-0.174701	0.604940	-0.279971	-0.679046	-0.307508
8277	9.624697	0.107883	-0.188435	0.054235	-0.124254	0.060077	-0.675979	0.180466	-0.170693	0.603877	-0.281058	-0.680552	-0.305268
8278	9.577060	0.065116	-0.409137	0.002356	-0.100359	0.032386	-0.676922	0.180141	-0.166640	0.602706	-0.282149	-0.681612	-0.304209
8279	9.742908	0.082405	-0.159208	-0.012676	-0.033628	0.149747	-0.674382	0.180237	-0.163575	0.603064	-0.284721	-0.681075	-0.302298
8280	10.045184	0.367924	-0.451236	-0.080361	-0.023729	0.080886	-0.673015	0.184092	-0.161387	0.602745	-0.287023	-0.680421	-0.302229
8281	9.765648	0.926015	-0.690748	0.035495	0.046159	0.029640	-0.673793	0.180848	-0.158778	0.603746	-0.286886	-0.679882	-0.301574
8282	9.379866	1.075526	-0.786449	0.113402	0.071135	-0.070327	-0.672081	0.177473	-0.160125	0.604912	-0.284219	-0.680116	-0.301237
8283	9.334932	1.415808	-0.821195	0.255077	0.154454	-0.116016	-0.670940	0.173250	-0.164321	0.607735	-0.278761	-0.680410	-0.299990
8284	9.566938	1.100108	-0.909217	0.322932	0.201312	-0.116881	-0.668370	0.165407	-0.170577	0.611543	-0.272086	-0.680552	-0.298049
8285	10.709302	1.554978	-1.072148	0.379071	0.170202	-0.133832	-0.667219	0.158888	-0.177298	0.615070	-0.264726	-0.681427	-0.295407
8286	10.833318	1.873382	-1.371788	0.416990	0.109688	-0.076700	-0.665480	0.150354	-0.183729	0.618347	-0.257804	-0.682999	-0.291025
8287	9.730136	1.489626	-1.468291	0.620992	0.246230	0.183760	-0.663678	0.149113	-0.188027	0.625857	-0.251280	-0.682584	-0.281495
8288	9.099730	0.951108	-1.124582	0.534906	0.182228	0.115576	-0.661676	0.148459	-0.201539	0.631617	-0.245207	-0.682702	-0.273590
8289	9.653175	1.202812	-1.018044	0.361692	0.130576	-0.027654	-0.659699	0.143582	-0.207185	0.634915	-0.239636	-0.683200	-0.269620
8290	9.958462	1.236057	-1.125854	0.309569	0.066149	-0.055111	-0.658147	0.140588	-0.210468	0.636960	-0.234693	-0.684289	-0.266363
8291	9.599147	1.129364	-1.117943	0.202090	0.027798	-0.103070	-0.656115	0.136715	-0.207505	0.637620	-0.230646	-0.685566	-0.265032
8292	9.475283	1.008243	-0.882236	0.109495	0.025469	-0.075760	-0.655932	0.132248	-0.209325	0.638035	-0.228187	-0.686176	-0.264583
8293	9.582248	1.047299	-0.777294	-0.012612	-0.019309	-0.121772	-0.656832	0.128377	-0.205492	0.636939	-0.226860	-0.687001	-0.266220
8294	9.685536	1.316082	-0.622412	-0.080396	-0.007487	-0.193422	-0.656780	0.124392	-0.205459	0.635400	-0.225377	-0.687547	-0.269723
8295	9.739902	1.310895	-0.445749	-0.120534	-0.070632	-0.182372	-0.657979	0.120898	-0.203422	0.632764	-0.224843	-0.688703	-0.273393
8296	9.714886	1.415110	-0.608373	-0.267379	-0.116377	-0.195425	-0.660562	0.115763	-0.202314	0.628841	-0.226274	-0.689583	-0.278986
8297	9.595932	1.569384	-0.477325	-0.278509	-0.102645	-0.132152	-0.661086	0.115297	-0.198414	0.625281	-0.228566	-0.689996	-0.284054
8298	9.601319	1.751271	-0.481171	-0.238924	-0.060562	-0.160555	-0.661558	0.111771	-0.193023	0.622395	-0.229792	-0.690123	-0.289050
8299	9.501240	1.769537	-0.344470	-0.236415	-0.102276	-0.233905	-0.663013	0.108144	-0.188189	0.618398	-0.230109	-0.691174	-0.294810
8300	9.423931	1.831411	-0.396727	-0.215164	-0.063437	-0.160528	-0.663936	0.105462	-0.185404	0.615540	-0.231037	-0.691422	-0.299447
8301	9.502728	1.793762	-0.163223	-0.282780	-0.064383	-0.156969	-0.666144	0.103206	-0.185102	0.612266	-0.232720	-0.691304	-0.305074
8302	9.813169	2.312399	-0.123146	-0.332970	0.017071	-0.191909	-0.665549	0.101286	-0.183825	0.609731	-0.234147	-0.689939	-0.312070
8303	10.426869	1.906235	-0.356455	-0.172201	0.000819	-0.202519	-0.666751	0.098993	-0.180172	0.607550	-0.233408	-0.689851	-0.317032
8304	9.635568	1.487814	-0.923747	0.059284	-0.004578	-0.031652	-0.667549	0.096924	-0.178331	0.607529	-0.232398	-0.690430	-0.316553
8305	9.056458	1.305556	-0.951585	-0.081984	0.122568	-0.059818	-0.667849	0.096254	-0.182013	0.608338	-0.231771	-0.688763	-0.319080
8306	9.919419	1.223233	-0.873290	-0.229399	0.100829	0.006174	-0.667036	0.096662	-0.184798	0.608664	-0.234115	-0.686037	-0.322601
8307	9.967283	1.140543	-0.880449	-0.195144	0.095725	0.090663	-0.666260	0.100703	-0.186237	0.609521	-0.237121	-0.683252	-0.324691
8308	9.930964	1.334456	-0.674945	-0.229269	0.078227	0.014496	-0.666143	0.102808	-0.185687	0.609558	-0.239719	-0.680733	-0.327988
8309	9.739267	1.570525	-0.637254	-0.248719	0.017995	-0.056101	-0.666179	0.105915	-0.185214	0.608113	-0.241884	-0.679216	-0.332199
8310	9.753639	1.399852	-0.576107	-0.169931	-0.023186	-0.048564	-0.666570	0.104434	-0.183901	0.606618	-0.243559	-0.678599	-0.334957
8311	9.816375	1.409009	-0.568733	-0.095047	-0.062411	0.019561	-0.667560	0.106090	-0.182528	0.605317	-0.245427	-0.678697	-0.335750
8312	9.767599	1.415252	-0.646572	-0.016592	-0.079009	0.047256	-0.669253	0.108566	-0.180256	0.604448	-0.246915	-0.679308	-0.334988
8313	9.613099	1.343685	-0.653337	-0.018439	-0.110674	0.083960	-0.670073	0.109651	-0.175977	0.603291	-0.249065	-0.680181	-0.333707
8314	9.741403	1.263690	-0.542724	-0.021971	-0.107643	0.157372	-0.671476	0.112588	-0.171578	0.602731	-0.252302	-0.680543	-0.331541
8315	9.909934	0.925492	-0.727545	-0.021881	-0.150674	0.231740	-0.671256	0.119513	-0.167788	0.601979	-0.256782	-0.681108	-0.328293
8316	9.860504	0.825569	-0.844696	-0.060166	-0.214221	0.311565	-0.671168	0.127053	-0.161996	0.600748	-0.263263	-0.681671	-0.324222
8317	9.653431	0.863363	-0.841537	0.007454	-0.205037	0.307972	-0.670799	0.134846	-0.155631	0.599854	-0.268785	-0.682615	-0.319322
8318	9.339581	0.873964	-0.923927	0.091418	-0.174821	0.228189	-0.670729	0.143542	-0.150188	0.599370	-0.272031	-0.684053	-0.314365
8319	9.532245	0.809364	-0.909815	0.070691	-0.157258	-0.003994	-0.673082	0.144352	-0.145631	0.597456	-0.272219	-0.686473	-0.312568
8320	9.794681	0.896338	-0.663044	0.082412	-0.160849	0.025477	-0.675134	0.144111	-0.140022	0.595816	-0.272703	-0.688764	-0.310227
8321	9.785037	0.691551	-0.577068	0.105533	-0.170909	0.069548	-0.674146	0.144967	-0.137455	0.594360	-0.273567	-0.691126	-0.306989
8322	10.169626	0.285608	-0.526469	-0.082085	-0.245082	-0.066482	-0.675933	0.146653	-0.130608	0.590071	-0.275237	-0.693888	-0.307539
8323	9.497659	1.241691	-0.582058	-0.085767	-0.275316	-0.024223	-0.676813	0.144246	-0.121780	0.585539	-0.277705	-0.696765	-0.307478
8324	9.868561	1.184342	-1.200117	-0.121492	-0.192722	-0.139986	-0.679814	0.143316	-0.113401	0.581272	-0.278474	-0.699038	-0.309710
8325	9.439229	1.232039	-1.275532	-0.061533	-0.252735	-0.218774	-0.682356	0.138462	-0.106390	0.575947	-0.277787	-0.702829	-0.311690
8326	9.010699	0.292352	-1.140039	-0.145113	-0.117701	0.268750	-0.683016	0.138768	-0.100760	0.575118	-0.284067	-0.701772	-0.309939
8327	9.784231	0.721950	-1.934219	-0.140984	-0.112244	0.769964	-0.680401	0.156907	-0.094336	0.577363	-0.297276	-0.697755	-0.302351
8328	10.459293	0.850624	-1.939301	-0.217948	-0.028033	0.411995	-0.676947	0.172137	-0.092724	0.578105	-0.305809	-0.694277	-0.300426
8329	9.873288	1.051412	-1.775994	-0.191008	-0.215935	-0.070389	-0.678075	0.175624	-0.088013	0.573414	-0.308451	-0.696081	-0.302532
8330	9.437978	0.456632	-2.038933	-0.259691	-0.102732	-0.192027	-0.681601	0.170556	-0.082128	0.569168	-0.309483	-0.696851	-0.307681
8331	9.287382	0.137188	-2.368690	-0.196078	-0.026133	0.127194	-0.678006	0.175357	-0.079622	0.568258	-0.313791	-0.695198	-0.308736
8332	9.770374	0.372244	-1.708945	-0.241573	0.020035	0.065721	-0.677752	0.177737	-0.078916	0.567382	-0.317433	-0.693051	-0.311441
8333	9.719902	-0.023395	-1.835231	-0.278292	-0.012498	-0.283977	-0.678920	0.171832	-0.077029	0.563552	-0.316887	-0.693288	-0.318345
8334	9.140637	1.091009	-1.811135	-0.331191	0.045688	-0.519014	-0.681557	0.160930	-0.074316	0.558700	-0.313225	-0.693892	-0.329027
8335	9.525127	1.746144	-2.222176	-0.047809	0.018779	-0.418221	-0.684769	0.149733	-0.074139	0.555767	-0.307975	-0.696029	-0.334392
8336	8.754794	2.043012	-2.254231	0.282520	0.197426	-0.189507	-0.685511	0.140621	-0.076658	0.558935	-0.300983	-0.696860	-0.333747
8337	9.706468	2.206074	-1.716338	0.294501	0.299355	-0.539906	-0.685728	0.129464	-0.087017	0.561077	-0.288273	-0.698754	-0.337394
8338	9.984537	2.290210	-1.627162	0.236178	0.271879	-0.631655	-0.688100	0.113254	-0.095145	0.561881	-0.275050	-0.700857	-0.342691
8339	9.585910	2.539434	-1.557495	0.297301	0.275972	-0.394852	-0.688660	0.097576	-0.103118	0.564486	-0.264372	-0.702021	-0.344426
8340	9.455821	2.345201	-1.471778	0.325338	0.301926	-0.306810	-0.689293	0.086405	-0.113053	0.568267	-0.254412	-0.702431	-0.344875
8341	9.235687	2.373336	-1.284633	0.183108	0.302350	-0.184171	-0.689808	0.076677	-0.123461	0.571993	-0.247743	-0.701282	-0.345905
8342	9.319398	2.420846	-1.074910	0.020925	0.245506	-0.118298	-0.688694	0.073272	-0.129848	0.574682	-0.244257	-0.699191	-0.348152
8343	9.392831	2.781719	-1.080134	-0.127272	0.127705	-0.173378	-0.688280	0.070532	-0.135067	0.574463	-0.242474	-0.697790	-0.352545
8344	9.291784	2.869966	-1.097518	-0.294774	0.117935	-0.140664	-0.689645	0.066934	-0.136678	0.573643	-0.243177	-0.695018	-0.358815
8345	9.269288	3.038059	-0.962741	-0.362679	0.046773	-0.070920	-0.690898	0.066129	-0.137277	0.571824	-0.246052	-0.692324	-0.364915
8346	9.162743	3.155035	-0.769604	-0.407175	0.022177	-0.089317	-0.692713	0.065602	-0.137572	0.569426	-0.249418	-0.689509	-0.371647
8347	8.682391	3.196507	-0.896287	-0.391990	-0.008826	-0.065484	-0.695661	0.066497	-0.137489	0.566653	-0.253042	-0.687123	-0.377803
8348	8.279490	2.922895	-0.535206	-0.519761	-0.129206	-0.111544	-0.695467	0.065520	-0.132086	0.561341	-0.258478	-0.685177	-0.385510
8349	9.690610	3.257215	-0.170370	-0.844181	-0.183287	0.013079	-0.698953	0.068137	-0.126285	0.554299	-0.269475	-0.680662	-0.396025
8350	13.178362	0.279607	-0.938512	-0.660086	0.030439	0.014265	-0.700715	0.076408	-0.123234	0.551192	-0.276839	-0.674950	-0.404958
8351	8.602286	3.296336	-0.704250	0.195849	0.145238	0.008828	-0.703466	0.072094	-0.124316	0.554139	-0.273626	-0.674971	-0.403079
8352	8.857882	1.322244	-0.465828	0.038502	-0.031484	0.015879	-0.704021	0.070894	-0.125786	0.554026	-0.273784	-0.675533	-0.402186
8353	10.211832	1.698363	-0.654092	-0.113737	-0.107755	0.010554	-0.704580	0.071685	-0.124331	0.551888	-0.276092	-0.675831	-0.403046
8354	9.812128	1.754361	-0.641196	0.069661	-0.080365	0.128240	-0.706811	0.073257	-0.120849	0.552189	-0.277819	-0.676556	-0.400218
8355	9.647869	1.375778	-0.533665	0.194473	0.013829	0.131907	-0.706014	0.076122	-0.121520	0.554386	-0.277413	-0.677286	-0.396209
8356	9.394506	1.212361	-0.510764	0.244084	-0.004178	0.106258	-0.707167	0.078969	-0.121192	0.556489	-0.276292	-0.678657	-0.391672
8357	9.657680	1.102255	-0.395730	0.096747	-0.064913	0.144649	-0.708706	0.080835	-0.118119	0.557179	-0.277790	-0.679379	-0.388365
8358	10.066657	1.280956	-0.554774	0.126891	-0.088608	0.249465	-0.709436	0.083655	-0.117377	0.558582	-0.280561	-0.679946	-0.383334
8359	10.086267	1.245412	-0.806927	0.153870	-0.090332	0.231159	-0.709810	0.091575	-0.116322	0.559908	-0.282808	-0.680857	-0.378096
8360	9.364220	0.892355	-0.861931	0.189438	-0.085880	0.120892	-0.711397	0.095300	-0.116357	0.560690	-0.283091	-0.682552	-0.373643
8361	9.398465	0.964386	-0.826513	0.067688	-0.192169	0.025417	-0.709565	0.098093	-0.110035	0.558579	-0.284279	-0.685083	-0.371262
8362	9.480697	1.265687	-0.914573	-0.021013	-0.195551	-0.005883	-0.712725	0.096748	-0.104763	0.555703	-0.285995	-0.687132	-0.370473
8363	10.175879	2.053680	-1.090010	-0.163615	-0.240905	-0.131517	-0.712248	0.095881	-0.098796	0.550421	-0.287956	-0.689350	-0.372712
8364	10.004672	2.312960	-1.526326	-0.194551	-0.230599	-0.194915	-0.714093	0.091828	-0.090901	0.544625	-0.289233	-0.691535	-0.376175
8365	9.052705	2.164641	-1.177710	-0.225540	-0.217138	-0.191551	-0.715351	0.085233	-0.083591	0.538802	-0.290828	-0.693313	-0.380037
8366	9.162806	2.526100	-1.425827	-0.293895	-0.200169	-0.147591	-0.718338	0.082642	-0.076156	0.533151	-0.293573	-0.694065	-0.384499
8367	9.153457	2.623216	-1.429675	-0.198423	-0.153989	-0.139207	-0.718668	0.078708	-0.071211	0.528697	-0.295080	-0.695014	-0.387766
8368	9.229504	2.531845	-1.527310	-0.132197	-0.166026	-0.125296	-0.719572	0.075519	-0.066776	0.524602	-0.296131	-0.696465	-0.389917
8369	9.282117	2.400465	-1.522888	-0.105054	-0.165793	-0.068364	-0.719231	0.073709	-0.061846	0.521054	-0.297708	-0.697815	-0.391058
8370	9.228356	2.294843	-1.574702	-0.132562	-0.143525	-0.039122	-0.721692	0.071834	-0.057595	0.517923	-0.299775	-0.698490	-0.392432
8371	9.488840	2.594976	-1.669436	-0.230075	-0.152441	-0.022677	-0.719661	0.070721	-0.049976	0.514143	-0.303166	-0.698422	-0.394910
8372	9.623649	2.725939	-1.741251	-0.185342	-0.075701	0.001194	-0.719803	0.072579	-0.047197	0.511936	-0.305800	-0.697708	-0.397003
8373	9.499652	2.626998	-1.531961	-0.169769	-0.064515	-0.033698	-0.720747	0.071465	-0.044454	0.509638	-0.307701	-0.697256	-0.399278
8374	9.184523	2.534968	-1.735736	-0.011138	0.004386	0.006783	-0.721300	0.072229	-0.042440	0.509654	-0.307990	-0.697064	-0.399370
8375	9.255155	2.418525	-1.589389	0.016664	-0.020560	0.022477	-0.721879	0.073136	-0.043359	0.509558	-0.308418	-0.697304	-0.398743
8376	9.391433	2.470632	-1.748723	-0.001714	-0.044345	0.021595	-0.722428	0.072820	-0.042532	0.509072	-0.309202	-0.697595	-0.398248
8377	9.463553	2.202135	-1.656559	0.012948	-0.029546	0.019739	-0.722714	0.073911	-0.041481	0.508806	-0.309704	-0.697912	-0.397641
8378	9.367444	2.348674	-1.683409	-0.051724	0.016455	-0.007985	-0.722715	0.074579	-0.040599	0.508621	-0.310103	-0.697366	-0.398524
8379	9.420798	2.298918	-1.618101	-0.059826	0.012702	-0.037352	-0.722691	0.073518	-0.039263	0.508040	-0.310213	-0.697025	-0.399775
8380	9.338964	2.448113	-1.669619	0.017356	0.035747	-0.026222	-0.723548	0.072971	-0.042372	0.508407	-0.309498	-0.696948	-0.399997
8381	9.421917	2.370126	-1.504161	0.027978	0.029113	-0.039026	-0.723276	0.072880	-0.043502	0.508587	-0.308559	-0.697148	-0.400144
8382	9.474666	2.487274	-1.587489	0.082005	0.048998	-0.004056	-0.723828	0.071923	-0.044116	0.509713	-0.307390	-0.697314	-0.399321
8383	9.429083	2.306775	-1.485520	0.070197	0.002774	-0.031570	-0.722988	0.072437	-0.043251	0.509850	-0.306332	-0.698067	-0.398643
8384	9.402801	2.472416	-1.526932	0.109009	0.020255	-0.017738	-0.722985	0.071626	-0.044142	0.510627	-0.304926	-0.698821	-0.397403
8385	9.450536	2.385072	-1.548609	0.140517	0.010040	-0.002066	-0.723542	0.070568	-0.045604	0.511529	-0.303501	-0.699869	-0.395486
8386	9.408357	2.356466	-1.382980	0.134605	-0.027925	-0.013954	-0.725358	0.070183	-0.045891	0.511815	-0.302258	-0.701288	-0.393549
8387	9.488773	2.248775	-1.531605	0.110420	-0.013900	-0.031462	-0.724619	0.067444	-0.045367	0.511970	-0.300914	-0.702504	-0.392206
8388	9.378256	2.380697	-1.545934	0.081805	-0.013519	-0.005830	-0.723787	0.068923	-0.043882	0.512195	-0.300215	-0.703304	-0.391013
8389	9.397118	2.230075	-1.535545	0.044050	-0.038520	-0.048093	-0.724626	0.069456	-0.042860	0.511480	-0.299507	-0.704341	-0.390625
8390	9.363277	2.313422	-1.584457	0.026761	-0.029656	-0.010515	-0.723757	0.067693	-0.041997	0.511111	-0.299429	-0.704903	-0.390154
8391	9.464793	2.219477	-1.504331	-0.010002	-0.051359	-0.015131	-0.725142	0.067106	-0.041179	0.510156	-0.299839	-0.705443	-0.390113
8392	9.362558	2.373214	-1.702388	-0.049866	-0.055850	0.000394	-0.725681	0.066992	-0.038659	0.509042	-0.300898	-0.705608	-0.390452
8393	9.418617	2.327802	-1.600924	-0.057015	-0.074731	0.008677	-0.724270	0.067166	-0.036839	0.507663	-0.302305	-0.705869	-0.390691
8394	9.352205	2.557446	-1.872284	-0.052265	-0.097599	0.052781	-0.725388	0.068492	-0.034504	0.506353	-0.304449	-0.706119	-0.390274
8395	9.496170	2.252627	-1.821688	0.007522	-0.100021	0.029027	-0.727201	0.069802	-0.031603	0.505162	-0.305684	-0.707011	-0.389235
8396	9.273007	2.476974	-1.797389	0.049699	-0.087519	0.032749	-0.725654	0.070521	-0.029331	0.504453	-0.306434	-0.708068	-0.387640
8397	9.385514	2.399424	-1.860068	-0.018371	-0.086418	0.017943	-0.725079	0.071214	-0.026211	0.503205	-0.307661	-0.708684	-0.387164
8398	9.345031	2.584231	-1.876671	0.069098	-0.090059	0.075031	-0.725344	0.071791	-0.023370	0.502903	-0.308834	-0.709649	-0.384849
8399	9.385524	2.233565	-1.788692	0.081624	-0.104176	0.064020	-0.725630	0.073672	-0.021009	0.502371	-0.309836	-0.710921	-0.382382
8400	9.303082	2.127741	-1.810451	0.021463	-0.081324	0.069335	-0.724246	0.076109	-0.018909	0.501848	-0.311334	-0.711459	-0.380849
8401	9.374190	2.129290	-1.962846	-0.025128	-0.112558	0.039943	-0.724812	0.078919	-0.015086	0.500350	-0.313127	-0.712136	-0.380083
8402	9.325010	2.087462	-2.072382	-0.042581	-0.085251	-0.000530	-0.725357	0.078974	-0.013115	0.498835	-0.314301	-0.712655	-0.380134
8403	9.300204	1.996199	-2.125185	-0.100199	-0.081170	-0.035539	-0.726332	0.079886	-0.011088	0.496737	-0.315532	-0.712912	-0.381378
8404	9.367651	1.995757	-2.127710	-0.107341	-0.047981	-0.066789	-0.726029	0.080272	-0.007423	0.494829	-0.316126	-0.712972	-0.383248
8405	9.353735	2.224166	-2.154684	-0.130400	-0.042007	-0.073232	-0.726255	0.076804	-0.006234	0.492807	-0.316821	-0.712834	-0.385532
8406	9.378368	2.325487	-2.128377	-0.104727	-0.051504	-0.069473	-0.726043	0.072167	-0.004562	0.490850	-0.317351	-0.712964	-0.387346
8407	9.325416	2.428194	-2.164371	-0.059523	-0.039342	-0.090505	-0.726724	0.071542	-0.003193	0.489173	-0.317075	-0.713447	-0.388801
8408	9.326131	2.524497	-2.113050	-0.010673	-0.046115	-0.040831	-0.725837	0.069543	-0.000382	0.488098	-0.317065	-0.714059	-0.389037
8409	9.297107	2.427339	-2.086030	0.059081	-0.039401	-0.033387	-0.726232	0.068744	0.001534	0.487616	-0.316441	-0.715097	-0.388242
8410	9.248755	2.515760	-2.144027	0.099190	-0.016991	-0.040683	-0.726926	0.068201	0.001227	0.487655	-0.315129	-0.716276	-0.387086
8411	9.258047	2.457765	-2.164075	0.139942	0.002165	-0.024126	-0.727460	0.065953	0.000812	0.488345	-0.313520	-0.717470	-0.385306
8412	9.277070	2.394662	-2.170028	0.128744	0.022881	-0.000330	-0.728485	0.068603	-0.000696	0.489450	-0.312183	-0.718227	-0.383577
8413	9.276743	2.341579	-2.189684	0.107207	0.015750	-0.018722	-0.726652	0.067569	-0.000497	0.490169	-0.310864	-0.718992	-0.382295
8414	9.141161	2.450978	-2.319155	0.052884	0.070154	-0.002415	-0.727635	0.067341	-0.001342	0.491456	-0.309884	-0.718708	-0.381971
8415	9.327710	2.433256	-2.181331	0.005155	0.030840	-0.004237	-0.728066	0.067544	-0.002447	0.491865	-0.309656	-0.718454	-0.382107
8416	9.315063	2.297812	-2.201063	0.004256	0.029000	-0.004262	-0.726935	0.066406	-0.002808	0.492249	-0.309433	-0.718217	-0.382239
8417	9.277191	2.413962	-2.162661	-0.020994	0.009671	0.012248	-0.727924	0.066347	-0.004204	0.492319	-0.309863	-0.717867	-0.382457
8418	9.291049	2.263698	-2.176235	-0.027674	0.006664	0.001206	-0.727379	0.068007	-0.003406	0.492225	-0.310204	-0.717572	-0.382856
8419	9.339564	2.365220	-2.177387	-0.021419	-0.007856	-0.002401	-0.728077	0.068003	-0.003119	0.491931	-0.310563	-0.717481	-0.383112
8420	9.242389	2.299004	-2.251474	-0.003418	0.040932	-0.018995	-0.729053	0.066681	-0.004873	0.492330	-0.310103	-0.717163	-0.383568
8421	9.296271	2.384902	-2.175640	0.003548	0.058130	0.001206	-0.728500	0.066187	-0.006591	0.493165	-0.309765	-0.716592	-0.383837
8422	9.396500	2.357299	-1.979101	0.034917	0.031497	0.014180	-0.728248	0.068054	-0.007038	0.493914	-0.309484	-0.716450	-0.383363
8423	9.327206	2.351896	-1.901672	0.037837	0.023438	0.056393	-0.727008	0.068543	-0.008701	0.494895	-0.309861	-0.716133	-0.382385
8424	9.380225	2.449059	-1.941665	0.037735	0.006990	0.054611	-0.726921	0.072141	-0.009600	0.495629	-0.310300	-0.716011	-0.381306
8425	9.326106	2.297727	-2.020332	0.052555	0.010298	0.060100	-0.728164	0.071937	-0.007919	0.496543	-0.310681	-0.715905	-0.380003
8426	9.354603	2.203136	-2.034091	0.042704	0.005469	0.033469	-0.726663	0.073711	-0.009785	0.497125	-0.310776	-0.715966	-0.379049
8427	9.374173	2.236630	-2.010451	0.031751	0.008211	0.034372	-0.726669	0.074798	-0.008737	0.497688	-0.311010	-0.715876	-0.378286
8428	9.354134	2.208834	-2.096833	0.038804	0.014371	0.023353	-0.726144	0.075784	-0.011624	0.498304	-0.310914	-0.715888	-0.377532
8429	9.373489	2.189049	-2.078363	0.045108	0.021992	0.018767	-0.725857	0.076393	-0.009627	0.499032	-0.310689	-0.715855	-0.376816
8430	9.296455	2.204103	-2.075385	0.036587	-0.003286	0.010518	-0.727538	0.076169	-0.010326	0.499273	-0.310584	-0.716096	-0.376126
8431	9.356318	2.209210	-2.125895	0.014281	-0.026486	-0.000487	-0.727568	0.078189	-0.010901	0.498971	-0.310756	-0.716433	-0.375742
8432	9.340775	2.182626	-1.944342	0.063709	0.004758	-0.002278	-0.727832	0.077045	-0.010689	0.499417	-0.310101	-0.716891	-0.374815
8433	9.344273	2.231242	-2.134962	-0.018753	-0.044694	-0.002357	-0.726000	0.077469	-0.008298	0.498638	-0.310711	-0.717171	-0.374813
8434	9.315351	2.170488	-2.110124	-0.014909	0.004892	-0.000609	-0.726977	0.077470	-0.008008	0.498597	-0.310890	-0.717016	-0.375016
8435	9.339295	2.160827	-2.125574	-0.027546	0.023076	0.003928	-0.725454	0.078069	-0.009107	0.498784	-0.311170	-0.716512	-0.375497
8436	9.342131	2.164942	-2.072517	-0.010293	0.039973	-0.002485	-0.727392	0.076396	-0.009192	0.499290	-0.310955	-0.716078	-0.375830
8437	9.334594	2.004567	-2.044298	-0.031169	0.039703	0.002952	-0.726578	0.077060	-0.011401	0.499690	-0.311135	-0.715383	-0.376473
8438	9.458746	2.450234	-2.070188	0.019543	0.043898	0.054530	-0.727143	0.077359	-0.011517	0.500884	-0.311373	-0.714793	-0.375809
8439	9.290264	2.626702	-2.120703	0.144256	0.058613	0.203388	-0.725961	0.082002	-0.013763	0.504139	-0.312506	-0.713972	-0.372060
8440	9.305600	2.068321	-2.081442	0.107761	0.016498	0.139065	-0.724938	0.087552	-0.017072	0.506102	-0.313284	-0.713767	-0.369120
8441	9.441033	1.959183	-1.971285	0.021324	-0.037359	0.058251	-0.723557	0.089739	-0.015688	0.506131	-0.314291	-0.713893	-0.367980
8442	9.352638	1.850500	-2.137757	-0.069422	-0.023888	0.083701	-0.724408	0.092189	-0.013146	0.505956	-0.316435	-0.713100	-0.367921
8443	9.372593	1.897954	-2.070566	-0.199050	-0.108947	0.034050	-0.724862	0.095161	-0.012678	0.503388	-0.319853	-0.712469	-0.369705
8444	9.429903	1.949668	-2.159322	-0.242507	-0.113113	-0.017394	-0.722433	0.094697	-0.006844	0.500129	-0.322849	-0.711965	-0.372485
8445	9.374014	1.860644	-2.181965	-0.303849	-0.132966	-0.052378	-0.725186	0.093684	-0.002676	0.495875	-0.326249	-0.711307	-0.376446
8446	9.353268	2.005485	-2.122278	-0.343145	-0.121691	-0.085484	-0.725267	0.092947	0.003725	0.491260	-0.329367	-0.710493	-0.381287
8447	9.371775	1.967673	-2.205336	-0.328511	-0.130526	-0.154265	-0.724501	0.090051	0.007462	0.486057	-0.331515	-0.710216	-0.386575
8448	9.240252	2.279035	-2.208049	-0.293567	-0.090417	-0.149650	-0.725098	0.085121	0.012487	0.481703	-0.332903	-0.709850	-0.391472
8449	9.313466	2.324996	-2.418200	-0.193406	-0.034023	-0.173384	-0.724482	0.081627	0.013947	0.478571	-0.332694	-0.709761	-0.395631
8450	9.253555	2.476738	-2.129969	-0.136514	-0.045821	-0.164057	-0.725220	0.075519	0.016938	0.475731	-0.332047	-0.710231	-0.398744
8451	9.094059	2.537213	-2.215391	-0.038531	-0.030820	-0.127215	-0.725299	0.070030	0.015758	0.474022	-0.330974	-0.711012	-0.400277
8452	9.373431	2.598880	-2.259249	-0.105505	-0.027365	-0.134621	-0.725933	0.065710	0.017038	0.471976	-0.330116	-0.711421	-0.402668
8453	9.170964	2.298010	-2.140122	-0.106238	-0.004390	-0.165948	-0.725619	0.063665	0.018030	0.469876	-0.328916	-0.711648	-0.405695
8454	9.241502	2.496345	-2.139052	-0.171698	-0.000330	-0.184385	-0.726255	0.059751	0.019755	0.467188	-0.328052	-0.711425	-0.409867
8455	9.263862	2.587689	-2.090987	-0.224801	-0.027901	-0.182588	-0.726317	0.054166	0.020531	0.463823	-0.327906	-0.710974	-0.414562
8456	9.165194	2.807670	-2.167983	-0.229521	-0.038956	-0.151369	-0.727346	0.048130	0.022128	0.460588	-0.328113	-0.710486	-0.418819
8457	9.187019	2.997503	-2.230358	-0.171818	-0.026563	-0.114539	-0.728263	0.043835	0.022992	0.458129	-0.328414	-0.709983	-0.422121
8458	9.221185	2.859932	-2.116600	-0.136113	-0.043583	-0.077751	-0.725985	0.042382	0.025823	0.455966	-0.328973	-0.709748	-0.424417
8459	9.253086	2.990400	-2.097620	-0.051115	-0.016112	-0.048237	-0.728212	0.041166	0.025208	0.455004	-0.329017	-0.709720	-0.425461
8460	9.187999	2.829947	-2.033435	0.036167	-0.052584	0.003337	-0.726906	0.039822	0.029037	0.454526	-0.329242	-0.710486	-0.424517
8461	9.227867	2.831571	-2.175001	0.052288	-0.059212	-0.009463	-0.724798	0.039736	0.030132	0.453968	-0.329263	-0.711468	-0.423453
8462	9.129662	2.931532	-2.160906	0.193243	-0.034437	0.062371	-0.726693	0.041508	0.029732	0.455290	-0.328721	-0.713014	-0.419839
8463	9.200864	2.747564	-2.222735	0.170816	-0.022106	0.042104	-0.725724	0.043661	0.031958	0.456472	-0.328080	-0.714304	-0.416853
8464	9.133501	2.930773	-2.286649	0.238171	0.024931	-0.009210	-0.727014	0.045174	0.030522	0.458282	-0.325669	-0.716096	-0.413671
8465	9.094287	2.622467	-2.241302	0.195967	0.003393	-0.047855	-0.725872	0.043711	0.030982	0.459233	-0.323290	-0.717928	-0.411302
8466	9.069772	3.006274	-2.457673	0.295971	0.037785	-0.073355	-0.725598	0.042424	0.028096	0.461067	-0.319277	-0.720473	-0.407920
8467	9.074685	2.854867	-2.381555	0.319956	0.051190	-0.067846	-0.725331	0.042758	0.026993	0.463304	-0.315055	-0.722969	-0.404235
8468	8.953765	3.139403	-2.558739	0.372694	0.112598	-0.050392	-0.725037	0.040438	0.024884	0.466825	-0.310071	-0.725213	-0.399995
8469	9.071813	3.134402	-2.249201	0.365368	0.126477	-0.051311	-0.726164	0.038787	0.021148	0.470510	-0.305016	-0.727199	-0.395938
8470	9.109536	2.945349	-2.275997	0.392572	0.093469	-0.023702	-0.725482	0.038353	0.018171	0.474046	-0.300312	-0.729544	-0.390972
8471	9.077076	2.815860	-2.367407	0.407869	0.056806	0.003882	-0.727192	0.038818	0.014992	0.477347	-0.296165	-0.732095	-0.385309
8472	9.150928	2.670475	-2.414591	0.304890	0.074087	-0.018378	-0.728057	0.039507	0.012801	0.480072	-0.292488	-0.733830	-0.381411
8473	9.154157	2.634881	-2.294181	0.293294	0.055626	0.029342	-0.726808	0.039151	0.010945	0.482830	-0.289794	-0.735297	-0.377138
8474	9.098541	2.650250	-2.325814	0.277048	0.029235	0.040352	-0.727280	0.041699	0.008444	0.485152	-0.287557	-0.736861	-0.372792
8475	9.232841	2.606503	-2.389088	0.269765	0.066277	0.037547	-0.726861	0.041173	0.007426	0.487965	-0.285114	-0.737949	-0.368824
8476	9.252420	2.732658	-2.403490	0.306895	0.079531	0.091760	-0.725508	0.043922	0.006042	0.491526	-0.282985	-0.738888	-0.363821
8477	9.179369	2.575982	-2.435593	0.381627	0.114979	0.111075	-0.726135	0.047222	0.002748	0.496188	-0.280145	-0.739829	-0.357727
8478	9.353370	2.451913	-2.317315	0.363758	0.097447	0.128524	-0.726049	0.049768	0.000102	0.500544	-0.277831	-0.740716	-0.351577
8479	9.284662	2.383833	-2.448029	0.406326	0.108308	0.145075	-0.726143	0.054797	-0.003791	0.505420	-0.275255	-0.741601	-0.344694
8480	9.231347	2.023790	-2.334865	0.385308	0.081538	0.146844	-0.726088	0.060025	-0.005990	0.509709	-0.273081	-0.742589	-0.337914
8481	9.351729	2.101145	-2.379922	0.353439	0.074318	0.084436	-0.726563	0.062329	-0.009347	0.513318	-0.270340	-0.743684	-0.332197
8482	9.351118	1.985151	-2.409638	0.254566	0.041469	0.084275	-0.726475	0.064869	-0.011853	0.515834	-0.268797	-0.744482	-0.327735
8483	9.311893	2.010988	-2.507029	0.185117	0.038004	0.052940	-0.725799	0.065784	-0.013345	0.517757	-0.267545	-0.744960	-0.324626
8484	9.341886	2.145473	-2.425155	0.110337	0.005931	0.100591	-0.725831	0.068210	-0.013475	0.519055	-0.267960	-0.745072	-0.321942
8485	9.325316	1.651743	-2.488136	0.086872	0.013277	0.039885	-0.726302	0.071149	-0.015250	0.519994	-0.267689	-0.745226	-0.320292
8486	9.274370	1.813672	-2.601108	0.021703	0.034499	-0.004307	-0.725600	0.070463	-0.016000	0.520564	-0.267280	-0.745027	-0.320172
8487	9.322268	1.701656	-2.591553	-0.051046	0.054562	-0.059544	-0.724453	0.068183	-0.016293	0.520738	-0.266704	-0.744401	-0.321821
8488	9.283711	2.126977	-2.461744	-0.098435	0.022621	-0.046673	-0.726263	0.067893	-0.015593	0.520210	-0.267002	-0.743772	-0.323874
8489	9.275318	2.285831	-2.368615	-0.072165	0.005249	-0.019039	-0.725151	0.067262	-0.017605	0.519790	-0.267558	-0.743304	-0.325161
8490	9.482312	2.167695	-2.348142	-0.007123	0.074186	0.011285	-0.726562	0.068404	-0.017240	0.520894	-0.267424	-0.742421	-0.325523
8491	9.293516	2.177833	-2.461779	-0.026918	0.060512	0.024988	-0.727989	0.068717	-0.020291	0.521818	-0.267799	-0.741436	-0.325978
8492	9.283152	2.071861	-2.510388	-0.034719	0.107756	0.035887	-0.725363	0.070448	-0.021610	0.523429	-0.268096	-0.739887	-0.326670
8493	9.448838	2.152846	-2.308343	-0.050376	0.039471	0.039692	-0.725375	0.069861	-0.024169	0.524005	-0.269067	-0.738889	-0.327207
8494	9.695165	2.091605	-2.211681	0.134717	0.051078	0.084126	-0.725144	0.072904	-0.025385	0.526003	-0.268659	-0.738778	-0.324576
8495	9.241181	1.796564	-2.213535	0.219175	0.045247	-0.009442	-0.726555	0.073122	-0.026479	0.527790	-0.266031	-0.739724	-0.321673
8496	9.183328	1.677513	-2.166258	0.270431	0.098345	0.054772	-0.726145	0.071860	-0.029925	0.530995	-0.263451	-0.740121	-0.317583
8497	9.360142	1.683738	-2.361220	0.369368	0.123775	0.056794	-0.724067	0.071425	-0.033336	0.535127	-0.259694	-0.740787	-0.312144
8498	9.052394	1.826198	-2.334291	0.403901	0.128993	0.152237	-0.725287	0.076240	-0.038352	0.540031	-0.256914	-0.741106	-0.305162
8499	9.261691	2.016206	-2.147658	0.476856	0.186874	0.104657	-0.722994	0.079072	-0.044646	0.545861	-0.252273	-0.741382	-0.297904
