# Supplementary material for: Identification of Haptic Based Guiding Using Hard Reins
Source: PLoS One. 2015 Jul 22;10(7):e0132020. doi: 10.1371/journal.pone.0132020 (PMC4511788; doi:10.1371/journal.pone.0132020)
Supplement: S9 File — (ZIP) [file pone.0132020.s009.zip › Exp2_MotionData2/Subject10/path1/T2/gh2.txt]

// Start Time: 0
// Sample rate: 25.0Hz
// Scenario: 4.9
// Firmware Version: 2.6.1
Counter	Acc_X	Acc_Y	Acc_Z	Gyr_X	Gyr_Y	Gyr_Z	Mag_X	Mag_Y	Mag_Z	Quat_w	Quat_x	Quat_y	Quat_z
7879	1.230723	-9.138422	-3.337852	-0.070027	0.015574	0.002019	0.086838	0.929385	0.053246	-0.561142	0.791548	0.227544	-0.082435
7880	1.278566	-9.056273	-3.264238	-0.050742	0.004624	-0.000638	0.086304	0.929137	0.055069	-0.560386	0.792058	0.227696	-0.082255
7881	1.201650	-9.104500	-3.251229	-0.024355	0.021058	-0.013451	0.086560	0.928610	0.056886	-0.560222	0.792201	0.227758	-0.081825
7882	1.119118	-8.989487	-3.341606	-0.014020	0.011945	-0.006009	0.086299	0.928339	0.056628	-0.560090	0.792289	0.227845	-0.081630
7883	1.177523	-9.104894	-3.352282	0.047310	0.018417	-0.005700	0.086567	0.927788	0.056106	-0.561040	0.791657	0.227696	-0.081661
7884	1.289212	-9.278464	-3.516909	-0.018450	0.017499	0.010595	0.086963	0.928184	0.055453	-0.560836	0.791880	0.227464	-0.081544
7885	1.308512	-9.283401	-3.564809	-0.010581	0.028476	0.008773	0.087618	0.927910	0.055968	-0.560889	0.791980	0.227067	-0.081308
7886	1.288504	-9.126702	-3.461976	0.010543	0.059511	-0.012404	0.087351	0.928594	0.056230	-0.561373	0.791841	0.226681	-0.080399
7887	1.181524	-8.936912	-3.481917	0.038230	0.050445	0.008964	0.087360	0.927769	0.055190	-0.562294	0.791431	0.225956	-0.080035
7888	1.162585	-9.009009	-3.447097	0.025916	0.052281	0.019976	0.088024	0.927209	0.054145	-0.562935	0.791252	0.225114	-0.079675
7889	1.095170	-9.028443	-3.462402	0.046893	0.044993	0.023783	0.087758	0.928835	0.053628	-0.563938	0.790803	0.224202	-0.079609
7890	1.173139	-9.201467	-3.447298	0.061152	0.039497	0.010032	0.088949	0.929075	0.051800	-0.565092	0.790160	0.223602	-0.079496
7891	1.136994	-9.206442	-3.474110	0.027824	0.033076	0.016332	0.089355	0.928238	0.049977	-0.565747	0.789874	0.222972	-0.079454
7892	1.114974	-9.139198	-3.497378	0.003313	0.025728	0.012524	0.088828	0.927168	0.051020	-0.565921	0.789872	0.222581	-0.079329
7893	1.172864	-9.143762	-3.458493	-0.017534	0.018366	-0.000488	0.088428	0.928801	0.051024	-0.565812	0.790005	0.222456	-0.079130
7894	1.220680	-9.059502	-3.471268	-0.012183	0.017430	-0.015228	0.088049	0.926890	0.049467	-0.565748	0.790040	0.222627	-0.078758
7895	1.201288	-9.032696	-3.360650	-0.014100	0.024776	0.003205	0.088565	0.927711	0.050763	-0.565712	0.790164	0.222366	-0.078512
7896	1.254866	-9.148211	-3.400178	-0.006960	0.017462	-0.004122	0.089479	0.928252	0.051535	-0.565713	0.790191	0.222348	-0.078284
7897	1.223138	-9.066468	-3.399328	-0.035016	0.015600	-0.004267	0.089217	0.928252	0.051277	-0.565315	0.790505	0.222343	-0.078003
7898	1.177637	-9.128938	-3.347817	-0.021130	0.019302	0.012411	0.090133	0.927845	0.052309	-0.565074	0.790767	0.222069	-0.077873
7899	1.221409	-9.210854	-3.406170	-0.007062	0.006527	0.010662	0.088682	0.927738	0.053490	-0.565054	0.790817	0.221886	-0.078031
7900	1.163058	-9.107543	-3.414867	-0.014020	0.032066	-0.004186	0.089602	0.927457	0.053613	-0.565008	0.790946	0.221717	-0.077540
7901	1.240478	-9.162513	-3.352502	-0.017473	0.022936	-0.001416	0.089346	0.925158	0.054134	-0.564914	0.791085	0.221556	-0.077257
7902	1.269592	-9.200918	-3.343167	-0.008570	0.019262	-0.013360	0.090136	0.925820	0.053348	-0.564912	0.791092	0.221668	-0.076890
7903	1.230665	-9.123805	-3.284836	-0.001754	0.017475	0.003284	0.089870	0.927310	0.052831	-0.565039	0.791063	0.221470	-0.076816
7904	1.254572	-9.080374	-3.262399	0.000042	0.013810	-0.002240	0.090393	0.926232	0.054126	-0.565132	0.791014	0.221451	-0.076696
7905	1.302789	-9.080276	-3.261948	0.028067	-0.000773	-0.001151	0.090124	0.928401	0.053609	-0.565662	0.790597	0.221484	-0.076989
7906	1.249768	-9.085285	-3.288919	0.003523	-0.004454	0.001497	0.089082	0.927184	0.052837	-0.565723	0.790497	0.221608	-0.077217
7907	1.268927	-9.061465	-3.370024	-0.021032	-0.014521	0.003235	0.089611	0.928383	0.051274	-0.565409	0.790634	0.221803	-0.077557
7908	1.254783	-9.128815	-3.356697	0.028117	-0.015408	-0.005741	0.090264	0.928115	0.052308	-0.565821	0.790206	0.222125	-0.077984
7909	1.293439	-9.148149	-3.404618	0.015733	-0.000762	0.005251	0.090009	0.927562	0.051011	-0.566145	0.789957	0.222076	-0.078288
7910	1.288682	-9.162662	-3.424070	0.015911	-0.011771	-0.011342	0.089745	0.929455	0.049974	-0.566389	0.789647	0.222469	-0.078543
7911	1.196977	-9.138391	-3.309361	0.040316	0.012021	-0.002032	0.089484	0.928646	0.050236	-0.567168	0.789108	0.222351	-0.078670
7912	1.288632	-9.147881	-3.323041	0.033327	0.010199	-0.002061	0.089232	0.929166	0.047639	-0.567770	0.788676	0.222318	-0.078758
7913	1.230460	-9.080496	-3.284231	0.056180	-0.009918	-0.012072	0.089759	0.928887	0.047505	-0.568716	0.787876	0.222583	-0.079185
7914	1.293719	-9.203135	-3.302164	0.035308	-0.011777	-0.018626	0.088711	0.929972	0.046215	-0.569277	0.787312	0.223053	-0.079438
7915	1.327696	-9.251246	-3.319325	-0.018137	-0.022774	-0.009647	0.087670	0.927942	0.045702	-0.568991	0.787348	0.223544	-0.079757
7916	1.293540	-9.167201	-3.347272	-0.034843	-0.011827	-0.009754	0.088709	0.929436	0.046994	-0.568431	0.787620	0.223992	-0.079803
7917	1.293721	-9.205714	-3.352611	-0.066456	-0.015484	0.003014	0.087133	0.928105	0.047786	-0.567393	0.788274	0.224278	-0.079930
7918	1.293227	-9.104972	-3.442423	-0.069820	-0.008230	-0.021013	0.087251	0.928803	0.049864	-0.566315	0.788894	0.224924	-0.079639
7919	1.211372	-9.129198	-3.443527	-0.071778	-0.013671	0.001133	0.087241	0.929093	0.051683	-0.565197	0.789604	0.225228	-0.079689
7920	1.230905	-9.176935	-3.343192	-0.059431	-0.013670	-0.001571	0.087504	0.928012	0.052460	-0.564225	0.790183	0.225614	-0.079752
7921	1.177782	-9.162902	-3.429910	-0.116128	-0.033896	-0.023978	0.087497	0.927487	0.054279	-0.562351	0.791243	0.226612	-0.079641
7922	1.216285	-9.148420	-3.438949	-0.140566	-0.044900	-0.030545	0.086693	0.926989	0.057794	-0.559995	0.792546	0.227937	-0.079504
7923	1.211760	-9.210988	-3.439869	-0.162300	-0.063228	-0.039852	0.086673	0.927701	0.061173	-0.557275	0.793989	0.229586	-0.079473
7924	1.287946	-9.014061	-3.590030	-0.164928	-0.070554	-0.054625	0.084808	0.927503	0.066385	-0.554440	0.795395	0.231613	-0.079360
7925	1.360834	-9.139572	-3.749544	-0.202625	-0.072382	-0.046497	0.084396	0.927273	0.070027	-0.551028	0.797220	0.233527	-0.079203
7926	1.277921	-8.937415	-3.685069	-0.167815	-0.069590	-0.036187	0.081628	0.925301	0.073297	-0.548105	0.798718	0.235257	-0.079270
7927	1.254392	-9.060189	-3.691812	-0.174788	-0.057717	-0.034389	0.083173	0.926423	0.078612	-0.545171	0.800292	0.236767	-0.079140
7928	1.190798	-8.870467	-3.756959	-0.075412	-0.058453	-0.006209	0.081718	0.926189	0.080703	-0.543721	0.800927	0.237735	-0.079785
7929	1.321547	-8.990622	-3.791031	-0.045632	-0.026410	-0.005174	0.081314	0.925405	0.083304	-0.542954	0.801271	0.238230	-0.080084
7930	1.258777	-8.971435	-3.772144	-0.050866	-0.013643	-0.009838	0.081308	0.926225	0.083825	-0.542114	0.801691	0.238726	-0.080086
7931	1.196386	-9.034217	-3.802413	-0.028093	0.008301	-0.012524	0.081565	0.926502	0.084732	-0.541808	0.801861	0.238933	-0.079838
7932	1.181996	-9.048552	-3.764340	-0.049045	0.002783	-0.015391	0.081689	0.926246	0.086420	-0.541086	0.802261	0.239331	-0.079521
7933	1.171886	-8.952542	-3.825501	-0.033420	0.015609	-0.011644	0.080895	0.926805	0.087077	-0.540732	0.802500	0.239453	-0.079150
7934	1.277849	-8.933522	-3.953874	-0.053667	0.013803	-0.004356	0.081019	0.926010	0.089154	-0.539969	0.803020	0.239561	-0.078753
7935	1.325863	-8.890083	-3.943214	0.026826	0.035830	-0.004906	0.080493	0.926287	0.089159	-0.540667	0.802673	0.239262	-0.078415
7936	1.359287	-8.817587	-3.869870	0.090731	0.028587	-0.005497	0.080247	0.926526	0.085652	-0.542294	0.801648	0.239000	-0.078459
7937	1.311499	-8.909163	-3.886003	0.069845	0.021227	-0.012972	0.079985	0.928144	0.084226	-0.543622	0.800772	0.238920	-0.078469
7938	1.374230	-8.918595	-3.866346	-0.000254	0.011132	-0.002234	0.079986	0.928275	0.083836	-0.543701	0.800720	0.238938	-0.078394
7939	1.345296	-8.918736	-3.890623	-0.023027	0.013846	-0.002354	0.079992	0.926514	0.084095	-0.543487	0.800893	0.238913	-0.078186
7940	1.396044	-8.945199	-3.919327	-0.070309	-0.008117	0.002981	0.080514	0.925033	0.085910	-0.542343	0.801596	0.239171	-0.078144
7941	1.350010	-8.899790	-3.981534	-0.087898	0.001006	0.004721	0.079185	0.925077	0.088779	-0.541012	0.802487	0.239273	-0.077900
7942	1.253578	-8.897332	-3.910383	0.006657	0.021188	0.001472	0.079978	0.925060	0.087993	-0.541243	0.802392	0.239122	-0.077743
7943	1.239289	-8.933338	-3.877414	0.001489	0.008373	-0.002225	0.081164	0.925309	0.087074	-0.541392	0.802293	0.239117	-0.077739
7944	1.277874	-8.938302	-3.944339	-0.033468	0.008326	-0.009783	0.079712	0.924665	0.088904	-0.540935	0.802559	0.239346	-0.077472
7945	1.258589	-8.938292	-3.930115	-0.061500	-0.014543	-0.004353	0.080226	0.925220	0.090720	-0.539965	0.803096	0.239720	-0.077514
7946	1.357139	-8.875518	-3.923514	-0.044071	0.001038	-0.000596	0.080234	0.924800	0.089420	-0.539288	0.803506	0.239903	-0.077416
7947	1.291979	-8.861197	-3.919120	0.034729	0.013896	-0.005758	0.081014	0.925886	0.090324	-0.540002	0.803042	0.239844	-0.077445
7948	1.267600	-8.803451	-3.904135	0.066131	0.019429	0.001772	0.081014	0.926289	0.089934	-0.541180	0.802304	0.239606	-0.077598
7949	1.268421	-8.976645	-3.894554	0.008308	0.012093	0.018111	0.081552	0.925046	0.088370	-0.541423	0.802236	0.239223	-0.077790
7950	1.239385	-8.957751	-3.980978	0.010092	0.021213	0.008876	0.080633	0.925056	0.088377	-0.541698	0.802138	0.238947	-0.077728
7951	1.253946	-8.976864	-3.949904	0.038142	0.022152	0.007172	0.081168	0.925031	0.086424	-0.542481	0.801711	0.238585	-0.077787
7952	1.239556	-8.991199	-3.911831	-0.007424	0.021202	0.014325	0.081037	0.925032	0.086425	-0.542466	0.801829	0.238249	-0.077701
7953	1.253228	-8.822687	-3.892536	-0.004772	0.019352	0.003259	0.081430	0.925703	0.086032	-0.542552	0.801845	0.238047	-0.077561
7954	1.318662	-8.897366	-3.957787	0.003137	0.028509	0.001446	0.082740	0.925292	0.087191	-0.542762	0.801799	0.237818	-0.077266
7955	1.248827	-8.914349	-3.958677	-0.023095	0.008363	0.001342	0.081425	0.925174	0.087462	-0.542500	0.801991	0.237795	-0.077193
7956	1.337980	-8.904593	-3.972111	-0.007335	0.004739	0.001431	0.081293	0.924233	0.088242	-0.542428	0.802020	0.237847	-0.077234
7957	1.359793	-8.928595	-3.967443	-0.033557	0.003794	-0.000544	0.081683	0.925450	0.088239	-0.541975	0.802312	0.237920	-0.077157
7958	1.315814	-8.803403	-3.918087	-0.000417	0.004753	0.006074	0.080760	0.924660	0.089546	-0.542007	0.802287	0.237890	-0.077284
7959	1.349981	-8.889853	-3.890175	0.008486	0.013877	-0.004042	0.081546	0.923980	0.090319	-0.542281	0.802123	0.237845	-0.077203
7960	1.340307	-8.879970	-3.808508	-0.014284	-0.000764	0.001401	0.082074	0.925318	0.089016	-0.542071	0.802217	0.237973	-0.077302
7961	1.335588	-8.904254	-3.871307	0.011949	0.012064	0.001516	0.082344	0.924762	0.087974	-0.542386	0.802038	0.237853	-0.077323
7962	1.321477	-8.990825	-3.853354	0.053789	0.017562	0.005455	0.081825	0.923878	0.087242	-0.543349	0.801442	0.237608	-0.077495
7963	1.299627	-8.957060	-3.817076	0.062505	0.012092	0.009196	0.082879	0.925075	0.085934	-0.544464	0.800747	0.237286	-0.077840
7964	1.309663	-9.041360	-3.849372	0.022263	-0.004391	0.012714	0.083402	0.925073	0.086320	-0.544805	0.800494	0.237208	-0.078289
7965	1.270199	-8.851194	-3.799063	0.018726	0.008375	0.005282	0.083934	0.924516	0.085536	-0.545208	0.800250	0.237056	-0.078443
7966	1.299185	-8.860555	-3.738910	0.046744	-0.009861	0.010067	0.081581	0.925057	0.082696	-0.545918	0.799705	0.237050	-0.079074
7967	1.248906	-8.937955	-3.829285	0.010033	-0.011743	0.005273	0.082358	0.926688	0.083730	-0.546085	0.799523	0.237132	-0.079509
7968	1.268516	-9.005187	-3.801238	-0.016158	-0.011777	0.003298	0.082764	0.926256	0.081777	-0.545790	0.799631	0.237353	-0.079797
7969	1.293092	-9.099659	-3.999271	0.009521	-0.014471	-0.009521	0.081704	0.925544	0.084081	-0.545958	0.799381	0.237701	-0.080111
7970	1.256706	-9.048909	-3.912480	0.011971	0.002925	0.006149	0.083552	0.923889	0.083546	-0.546178	0.799221	0.237663	-0.080323
7971	1.239502	-8.981738	-3.959709	-0.008863	-0.007205	-0.016094	0.083294	0.923613	0.082768	-0.546091	0.799156	0.238067	-0.080362
7972	1.239021	-8.875510	-3.852601	-0.001063	0.010171	-0.012396	0.083293	0.925771	0.081470	-0.546166	0.799056	0.238284	-0.080205
7973	1.272733	-8.865703	-3.818541	0.013711	-0.004398	0.001545	0.083024	0.925516	0.082771	-0.546421	0.798835	0.238339	-0.080499
7974	1.210055	-8.868367	-3.857572	0.010074	0.001104	0.012591	0.081444	0.925002	0.083823	-0.546592	0.798720	0.238230	-0.080808
7975	1.230433	-9.111321	-3.858294	0.008417	0.004684	-0.002136	0.082500	0.926261	0.081909	-0.546808	0.798556	0.238254	-0.080895
7976	1.316685	-8.995515	-3.815056	0.013783	-0.000820	-0.016869	0.082248	0.925166	0.080741	-0.547075	0.798254	0.238639	-0.080936
7977	1.220622	-9.072573	-3.778625	-0.003642	-0.000867	-0.020649	0.082769	0.925977	0.080997	-0.547104	0.798123	0.239038	-0.080853
7978	1.180714	-8.783331	-3.602103	0.013752	-0.006341	-0.018725	0.082373	0.926659	0.080870	-0.547347	0.797806	0.239505	-0.080956
7979	1.216868	-8.783422	-3.649777	0.034692	-0.020913	-0.011211	0.082896	0.927196	0.080866	-0.547879	0.797265	0.239911	-0.081486
7980	1.267445	-8.779042	-3.805278	0.034385	-0.020829	0.014632	0.081597	0.926103	0.078667	-0.548326	0.796857	0.239972	-0.082285
7981	1.297250	-8.966911	-3.882051	0.044065	-0.013495	0.016526	0.081731	0.926097	0.078276	-0.548991	0.796361	0.239838	-0.083041
7982	1.316826	-9.024305	-3.791453	0.067798	-0.009827	0.012952	0.081342	0.926629	0.076720	-0.550024	0.795593	0.239751	-0.083808
7983	1.240347	-9.163865	-3.750915	0.054091	-0.008087	-0.009266	0.081355	0.926201	0.074640	-0.550915	0.794870	0.239951	-0.084242
7984	1.229956	-9.015497	-3.979382	0.017034	0.006541	0.001593	0.081493	0.925646	0.073599	-0.551237	0.794631	0.239954	-0.084384
7985	1.171542	-8.895016	-3.891818	0.006513	0.015646	-0.002175	0.082021	0.925906	0.073075	-0.551461	0.794514	0.239860	-0.084289
7986	1.171287	-8.842164	-3.915085	0.034425	0.019349	0.003496	0.081765	0.925896	0.071777	-0.552116	0.794110	0.239673	-0.084340
7987	1.270586	-8.935620	-3.862657	0.044977	0.025774	0.006316	0.082027	0.927645	0.070476	-0.552973	0.793634	0.239269	-0.084360
7988	1.239283	-8.937572	-3.711743	0.024092	0.021150	-0.000246	0.081763	0.927652	0.070868	-0.553477	0.793326	0.239145	-0.084296
7989	1.300004	-9.033799	-3.743733	-0.031968	0.013812	0.009641	0.082947	0.927636	0.070599	-0.553046	0.793699	0.238951	-0.084171
7990	1.385117	-9.184916	-3.658639	-0.045795	0.022924	0.003106	0.082943	0.926429	0.072158	-0.552443	0.794180	0.238883	-0.083790
7991	1.338412	-8.994921	-3.654010	-0.022061	0.013755	-0.017074	0.082422	0.926292	0.071382	-0.552216	0.794313	0.239096	-0.083411
7992	1.321682	-9.021035	-3.541707	0.013874	0.011044	-0.015966	0.081896	0.925760	0.071906	-0.552536	0.794023	0.239362	-0.083293
7993	1.244877	-9.090737	-3.476187	0.027218	-0.000877	-0.030647	0.082818	0.926285	0.071119	-0.553053	0.793516	0.239869	-0.083235
7994	1.191218	-8.963635	-3.566125	0.006801	0.000973	-0.013225	0.082035	0.927090	0.069306	-0.553208	0.793302	0.240206	-0.083267
7995	1.205595	-8.941689	-3.488866	0.050596	-0.008121	-0.012991	0.081509	0.926288	0.069960	-0.554036	0.792604	0.240474	-0.083640
7996	1.254191	-9.031404	-3.720122	0.038211	0.013841	-0.005695	0.081522	0.927072	0.066971	-0.554739	0.792103	0.240485	-0.083696
7997	1.329072	-9.062606	-3.741465	0.019035	0.022039	-0.013184	0.080484	0.926518	0.064640	-0.555206	0.791806	0.240474	-0.083435
7998	1.365358	-9.086405	-3.686248	0.034706	0.025743	-0.001110	0.082184	0.927998	0.065276	-0.555902	0.791383	0.240293	-0.083341
7999	1.374925	-9.072113	-3.733969	0.013736	0.041241	-0.009546	0.081269	0.927324	0.064764	-0.556368	0.791197	0.240019	-0.082785
8000	1.408466	-9.023611	-3.641756	0.015431	0.051309	-0.004018	0.080621	0.926776	0.063469	-0.556884	0.791011	0.239646	-0.082171
8001	1.384007	-8.946404	-3.564084	0.027637	0.033050	0.001604	0.080221	0.928408	0.063343	-0.557511	0.790710	0.239264	-0.081927
8002	1.383960	-8.936811	-3.573552	-0.016131	0.028433	0.001389	0.079694	0.927473	0.064257	-0.557409	0.790862	0.239115	-0.081588
8003	1.394261	-9.076377	-3.585016	-0.018616	0.019277	-0.004140	0.081140	0.926647	0.064764	-0.557248	0.791027	0.239054	-0.081270
8004	1.356376	-9.220720	-3.558587	-0.019381	0.013778	-0.005976	0.080349	0.926392	0.065550	-0.557036	0.791156	0.239191	-0.081066
8005	1.375566	-9.201531	-3.586945	-0.085894	-0.008224	-0.006278	0.079554	0.928031	0.065558	-0.555684	0.792012	0.239578	-0.080839
8006	1.346169	-9.100338	-3.528188	-0.063160	-0.019174	-0.006153	0.080604	0.926538	0.066848	-0.554620	0.792568	0.240166	-0.080952
8007	1.326650	-9.052338	-3.551702	-0.018517	-0.022790	-0.009616	0.079935	0.925357	0.070102	-0.554275	0.792630	0.240657	-0.081245
8008	1.321455	-8.975510	-3.596283	-0.049128	-0.018274	-0.019010	0.080057	0.927800	0.070232	-0.553458	0.792975	0.241396	-0.081253
8009	1.307081	-8.994795	-3.599088	-0.033304	-0.022842	-0.024460	0.078219	0.927009	0.070507	-0.552904	0.793127	0.242147	-0.081314
8010	1.270887	-8.990220	-3.647372	-0.015844	-0.013683	-0.023464	0.078607	0.928093	0.070764	-0.552644	0.793087	0.242855	-0.081363
8011	1.328944	-9.033561	-3.690648	-0.015936	-0.008163	-0.013316	0.077956	0.926472	0.070768	-0.552417	0.793124	0.243238	-0.081402
8012	1.325936	-8.908548	-3.717729	-0.004692	0.000090	-0.008663	0.077424	0.926760	0.071813	-0.552377	0.793055	0.243536	-0.081447
8013	1.278574	-9.081209	-3.523749	0.055812	0.006542	-0.003748	0.077692	0.927556	0.070251	-0.553345	0.792368	0.243487	-0.081713
8014	1.366279	-9.273453	-3.506423	0.021196	-0.008176	-0.029729	0.077161	0.928246	0.070776	-0.553711	0.791901	0.244152	-0.081771
8015	1.277563	-8.869664	-3.576004	-0.007169	-0.019148	-0.018803	0.076116	0.928111	0.069744	-0.553586	0.791790	0.244728	-0.081976
8016	1.325941	-8.905847	-3.631272	0.027829	-0.004476	-0.018644	0.075859	0.928910	0.067927	-0.554055	0.791307	0.245174	-0.082137
8017	1.558096	-9.062274	-3.777731	0.016441	-0.006255	-0.011298	0.075871	0.927001	0.067016	-0.554352	0.790994	0.245449	-0.082328
8018	1.436818	-8.908661	-3.815117	-0.084451	-0.011829	0.001109	0.076128	0.926739	0.068314	-0.552974	0.791835	0.245859	-0.082280
8019	1.409456	-9.240798	-3.832034	-0.046589	-0.008154	-0.004227	0.075856	0.926625	0.070136	-0.552245	0.792256	0.246148	-0.082265
8020	1.302841	-9.120117	-3.658498	0.010586	0.000942	-0.035342	0.074544	0.928117	0.068587	-0.552494	0.791885	0.246841	-0.082082
8021	1.257917	-8.803098	-3.798503	-0.101875	-0.006433	-0.015612	0.074018	0.927586	0.069111	-0.550911	0.792864	0.247382	-0.081646
8022	1.397964	-8.845878	-3.725780	-0.028338	-0.006324	-0.009696	0.074530	0.926799	0.072486	-0.550465	0.793036	0.247814	-0.081670
8023	1.384264	-9.009684	-3.776216	0.034707	0.002893	-0.005692	0.073342	0.928036	0.072626	-0.551075	0.792574	0.247871	-0.081870
8024	1.364128	-8.839664	-3.999669	-0.009270	0.021142	-0.005026	0.074396	0.927883	0.072097	-0.551058	0.792602	0.247903	-0.081610
8025	1.384027	-8.961742	-3.828357	-0.007508	0.032128	0.006045	0.073605	0.928166	0.072364	-0.551114	0.792718	0.247523	-0.081262
8026	1.423187	-9.081639	-3.733652	-0.031922	0.048546	0.004980	0.073345	0.927356	0.072495	-0.550855	0.793084	0.247150	-0.080580
8027	1.427492	-8.968200	-3.631199	-0.056418	0.033887	0.003026	0.073078	0.927232	0.073407	-0.550151	0.793723	0.246877	-0.079928
8028	1.384111	-8.970644	-3.617235	-0.063425	0.017428	0.005783	0.074250	0.928183	0.074828	-0.549237	0.794388	0.246883	-0.079591
8029	1.350354	-8.965572	-3.521457	-0.077397	0.021054	0.004781	0.073455	0.927127	0.076913	-0.548140	0.795238	0.246755	-0.079065
8030	1.310684	-8.739973	-3.662695	-0.079395	0.000977	0.014020	0.075021	0.926861	0.079240	-0.546877	0.796094	0.246820	-0.078990
8031	1.355298	-8.999937	-3.723538	-0.035446	-0.008119	0.009657	0.073702	0.927156	0.080031	-0.546297	0.796458	0.246866	-0.079193
8032	1.268469	-8.995596	-3.810706	-0.021294	-0.009987	-0.009652	0.075272	0.927151	0.081318	-0.545943	0.796546	0.247324	-0.079312
8033	1.307376	-9.067847	-3.854566	-0.131661	-0.010072	0.000870	0.074739	0.926498	0.083271	-0.543833	0.797910	0.247683	-0.078983
8034	1.336608	-9.130232	-3.821561	-0.078955	-0.004567	-0.013634	0.074993	0.925704	0.085608	-0.542590	0.798613	0.248237	-0.078687
8035	1.355225	-8.990830	-3.874644	-0.054447	-0.008211	-0.022739	0.073670	0.926006	0.087179	-0.541760	0.799015	0.248829	-0.078460
8036	1.357201	-8.899452	-3.890148	-0.042240	-0.000888	-0.024538	0.072866	0.926989	0.089525	-0.541140	0.799273	0.249444	-0.078159
8037	1.321186	-8.928177	-3.826072	0.061200	0.018371	-0.038811	0.072344	0.927931	0.088100	-0.542317	0.798380	0.249823	-0.077915
8038	1.402910	-8.877590	-3.855807	-0.010720	0.017423	-0.027175	0.072349	0.926978	0.087839	-0.542297	0.798315	0.250221	-0.077442
8039	1.436214	-8.783768	-3.878186	-0.024910	0.011967	-0.013398	0.071041	0.925632	0.087589	-0.542027	0.798472	0.250397	-0.077144
8040	1.499393	-8.889582	-3.900685	-0.003902	0.028459	-0.009618	0.071296	0.926992	0.088108	-0.542143	0.798434	0.250393	-0.076725
8041	1.518890	-8.932761	-3.874702	-0.007482	0.019349	0.003301	0.071815	0.927673	0.088884	-0.542165	0.798496	0.250195	-0.076572
8042	1.436258	-8.790805	-3.825472	0.006534	0.018416	-0.004943	0.070512	0.926722	0.087334	-0.542390	0.798353	0.250212	-0.076418
8043	1.432008	-8.913689	-3.875246	0.033887	0.006526	-0.020469	0.071822	0.927121	0.087974	-0.543046	0.797826	0.250469	-0.076418
8044	1.431711	-8.851147	-3.879173	-0.015201	-0.008135	-0.015161	0.071032	0.927132	0.088240	-0.542808	0.797831	0.250958	-0.076460
8045	1.421934	-8.822245	-3.864455	-0.001193	-0.006299	-0.016940	0.069592	0.926867	0.087212	-0.542834	0.797682	0.251351	-0.076528
8046	1.451240	-8.904206	-3.927745	-0.015266	-0.017245	-0.005914	0.069996	0.924822	0.086818	-0.542533	0.797716	0.251803	-0.076822
8047	1.492137	-8.890048	-4.032788	0.005678	-0.000758	-0.005831	0.070523	0.925488	0.086164	-0.542676	0.797560	0.251949	-0.076954
8048	1.441648	-8.916354	-3.956811	0.032812	-0.000732	-0.002004	0.069727	0.926724	0.086691	-0.543220	0.797117	0.252083	-0.077269
8049	1.436409	-8.829877	-3.994056	0.020477	0.013881	-0.002093	0.069863	0.928062	0.084871	-0.543662	0.796845	0.251988	-0.077281
8050	1.470309	-8.861104	-3.998978	0.009127	0.006562	-0.002136	0.070257	0.928326	0.084608	-0.543863	0.796666	0.252093	-0.077367
8051	1.485354	-8.981173	-3.940509	0.018963	0.013847	-0.015013	0.070006	0.927228	0.083050	-0.544298	0.796346	0.252207	-0.077229
8052	1.557484	-8.937529	-3.884011	-0.002059	0.008355	-0.012342	0.068689	0.928462	0.082801	-0.544345	0.796238	0.252479	-0.077123
8053	1.405274	-8.870613	-3.927703	-0.009095	0.013801	-0.017009	0.069740	0.927507	0.083572	-0.544333	0.796215	0.252668	-0.076820
8054	1.395570	-8.850809	-3.759479	-0.002141	0.006512	-0.005891	0.069612	0.926290	0.083832	-0.544361	0.796142	0.252844	-0.076805
8055	1.402436	-8.773850	-3.772738	0.009967	-0.000755	0.005253	0.068823	0.926434	0.083839	-0.544548	0.795999	0.252807	-0.077078
8056	1.485337	-8.970998	-3.779531	0.022438	-0.022685	-0.002020	0.068571	0.926146	0.081891	-0.544813	0.795630	0.253209	-0.077698
8057	1.528510	-8.927930	-3.874545	0.004863	-0.010809	-0.002127	0.068312	0.925871	0.081243	-0.544881	0.795488	0.253406	-0.078023
8058	1.504312	-8.913953	-3.994601	-0.000411	-0.008077	-0.005850	0.069881	0.927488	0.081751	-0.544862	0.795372	0.253742	-0.078252
8059	1.460755	-8.875157	-3.881639	-0.007407	-0.015406	-0.004033	0.069097	0.928026	0.080458	-0.544711	0.795350	0.254040	-0.078564
8060	1.445581	-8.726068	-3.896493	-0.014656	-0.006236	0.010675	0.069619	0.926410	0.082273	-0.544448	0.795472	0.254124	-0.078877
8061	1.470936	-8.985546	-3.803874	-0.000436	-0.004409	0.007065	0.070140	0.927221	0.082529	-0.544445	0.795448	0.254114	-0.079169
8062	1.499792	-8.971166	-3.837011	-0.028394	-0.022723	0.002338	0.071980	0.927200	0.082514	-0.543893	0.795652	0.254530	-0.079583
8063	1.548439	-9.062549	-3.852242	0.010313	-0.028192	-0.011295	0.071201	0.926112	0.081480	-0.543973	0.795377	0.255053	-0.080105
8064	1.464255	-9.106193	-3.901650	0.050570	-0.026330	-0.011094	0.070932	0.927745	0.081483	-0.544679	0.794648	0.255589	-0.080827
8065	1.398907	-9.050853	-3.863075	0.171536	0.001149	-0.034525	0.069899	0.928260	0.077592	-0.547507	0.792538	0.255899	-0.081458
8066	1.413361	-9.048418	-3.862906	0.206634	0.019440	-0.045450	0.069275	0.928202	0.071099	-0.550971	0.789994	0.256202	-0.081862
8067	1.428746	-9.240693	-3.812648	0.394233	0.057973	-0.065776	0.066536	0.930348	0.065403	-0.557627	0.785320	0.256001	-0.082392
8068	1.493171	-9.090679	-3.603497	0.542147	0.116607	-0.071586	0.065156	0.931043	0.051898	-0.566846	0.778990	0.255006	-0.082655
8069	1.466341	-9.007489	-3.182488	0.654835	0.135056	-0.039675	0.064959	0.932802	0.037604	-0.577793	0.771452	0.253040	-0.083590
8070	1.640130	-9.045167	-3.044565	0.742521	0.169868	-0.050353	0.064261	0.933710	0.019025	-0.590150	0.762758	0.250653	-0.084239
8071	1.717695	-9.120987	-2.747238	0.749569	0.175376	-0.039247	0.060164	0.934352	-0.002776	-0.602502	0.753851	0.247943	-0.084993
8072	1.737416	-9.191389	-2.239130	1.130855	0.192126	-0.070568	0.060032	0.934097	-0.028379	-0.620487	0.739954	0.244761	-0.086919
8073	1.853113	-9.165402	-1.743177	1.453264	0.170504	-0.078134	0.059287	0.931605	-0.061126	-0.642743	0.721442	0.241223	-0.090634
8074	1.993014	-9.169012	-1.473062	1.312458	0.172177	-0.078847	0.056074	0.927063	-0.098013	-0.662452	0.704216	0.237697	-0.093472
8075	1.855377	-9.610163	-0.940415	1.356564	0.125587	-0.063775	0.055748	0.919668	-0.131935	-0.682074	0.685831	0.234364	-0.097383
8076	1.726028	-9.783325	-0.845629	0.866183	0.089475	-0.027439	0.054639	0.912135	-0.166890	-0.694346	0.673901	0.231862	-0.099906
8077	1.910394	-10.002540	-0.328469	0.750161	0.072873	-0.031681	0.053180	0.907879	-0.186896	-0.704817	0.663328	0.229813	-0.102058
8078	1.720897	-9.689589	-0.167413	0.845571	0.076562	-0.045994	0.056185	0.900479	-0.203949	-0.716406	0.651214	0.227608	-0.104292
8079	1.893780	-9.518957	0.379113	0.975239	0.093138	-0.047217	0.055290	0.891290	-0.227860	-0.729518	0.637026	0.224875	-0.106924
8080	1.936713	-9.401802	0.842058	1.027044	0.109601	-0.054373	0.055062	0.879916	-0.252297	-0.743085	0.621858	0.221731	-0.109327
8081	1.994121	-9.281800	1.425205	1.313311	0.109912	-0.041859	0.053840	0.864131	-0.284526	-0.759764	0.602107	0.217738	-0.113212
8082	2.032210	-9.154594	2.015474	1.362247	0.108163	-0.017625	0.053558	0.846947	-0.319883	-0.776423	0.581319	0.213143	-0.117501
8083	2.034640	-9.120165	2.935382	1.688887	0.095708	0.002494	0.056692	0.826494	-0.352539	-0.796049	0.554905	0.207607	-0.123633
8084	1.910262	-8.801352	3.365986	1.773817	0.092087	-0.002633	0.057262	0.799338	-0.393106	-0.815650	0.526516	0.201638	-0.129766
8085	1.978755	-8.484718	3.750350	1.790024	0.126912	0.033371	0.061275	0.765222	-0.433443	-0.834439	0.497327	0.194512	-0.136172
8086	1.855999	-8.483857	4.776643	1.754495	0.082928	0.039702	0.059790	0.724388	-0.473090	-0.851603	0.468078	0.187885	-0.142740
8087	1.758448	-8.232565	5.146537	1.935248	0.106725	-0.009276	0.060921	0.682877	-0.509639	-0.869550	0.434901	0.180554	-0.148809
8088	1.538912	-7.665418	5.783782	1.823146	0.102867	-0.013573	0.066346	0.645576	-0.541152	-0.885254	0.403121	0.173388	-0.154127
8089	1.610016	-7.376454	6.518259	1.755988	0.108205	-0.026862	0.068225	0.603058	-0.568999	-0.899367	0.371857	0.166218	-0.158847
8090	1.555447	-7.038529	6.868165	1.485661	0.104173	-0.048551	0.072314	0.559212	-0.591277	-0.910528	0.345077	0.159985	-0.162069
8091	1.722784	-6.719093	7.311103	1.273735	0.105793	-0.038566	0.070072	0.518854	-0.611422	-0.919530	0.321800	0.154180	-0.164737
8092	1.706386	-6.310058	7.326289	1.209577	0.092945	-0.033354	0.071048	0.486135	-0.624181	-0.927447	0.299591	0.148738	-0.167223
8093	1.999150	-6.004903	7.741391	1.213077	0.065562	-0.027765	0.076094	0.455267	-0.637363	-0.934768	0.276950	0.143631	-0.169936
8094	1.784164	-5.398306	7.951937	1.226981	0.091074	-0.049924	0.077325	0.423101	-0.648825	-0.941721	0.254022	0.138071	-0.171962
8095	1.624642	-4.796573	8.114922	1.156389	0.116396	-0.114961	0.079737	0.390116	-0.659386	-0.948089	0.232057	0.132491	-0.172404
8096	1.760449	-4.444065	8.397194	1.191766	0.125462	-0.160956	0.079783	0.351769	-0.665903	-0.954234	0.209322	0.126798	-0.171882
8097	2.029753	-4.283988	8.615600	1.172558	0.119979	-0.162890	0.082577	0.317457	-0.673089	-0.959765	0.186680	0.121180	-0.171225
8098	2.027196	-3.732063	8.896976	1.027736	0.130821	-0.145213	0.086658	0.286822	-0.677555	-0.964210	0.166929	0.115753	-0.170399
8099	1.983126	-3.574533	9.256454	0.722289	0.110358	-0.143050	0.089392	0.263543	-0.681096	-0.967281	0.152813	0.111705	-0.168929
8100	1.892305	-3.225267	9.426141	0.495035	0.148567	-0.107367	0.091551	0.248451	-0.680991	-0.969438	0.143406	0.107569	-0.167492
8101	1.532310	-3.054579	9.595613	0.486787	0.139436	-0.076040	0.093327	0.229974	-0.680494	-0.971360	0.134045	0.103527	-0.166655
8102	1.179259	-2.829055	9.614684	0.335730	0.155756	-0.043631	0.097978	0.218234	-0.681836	-0.972702	0.127864	0.099587	-0.166082
8103	0.970512	-2.541666	9.347907	0.302123	0.120097	-0.032690	0.103133	0.211111	-0.682401	-0.973822	0.122094	0.096376	-0.165759
8104	1.347177	-2.655913	9.491451	0.361830	0.057159	-0.026735	0.105923	0.201049	-0.680868	-0.974881	0.115098	0.094216	-0.165780
8105	1.366532	-2.670310	9.491430	0.302346	0.022371	-0.025135	0.105961	0.191810	-0.681652	-0.975700	0.109014	0.092877	-0.165829
8106	1.640483	-2.489924	9.314077	0.062753	-0.048282	-0.054845	0.105340	0.185280	-0.683730	-0.975928	0.107442	0.093822	-0.164978
8107	1.817644	-2.222080	9.439513	0.092251	-0.056404	-0.035310	0.103763	0.185836	-0.684237	-0.976150	0.105179	0.094760	-0.164589
8108	1.822657	-2.281359	8.987430	0.216539	-0.045305	-0.049455	0.102852	0.182998	-0.683971	-0.976675	0.100624	0.095125	-0.164107
8109	1.868978	-1.876747	9.079955	0.326490	-0.012248	-0.037894	0.102635	0.172133	-0.684754	-0.977427	0.093919	0.094461	-0.163993
8110	1.506310	-1.645511	9.367877	0.470109	0.022521	-0.055707	0.103595	0.160994	-0.684377	-0.978492	0.084610	0.092670	-0.163729
8111	1.719107	-1.745668	10.208644	0.333310	0.005835	-0.077597	0.101682	0.145675	-0.684498	-0.979311	0.077730	0.091687	-0.162794
8112	1.784585	-1.330350	9.903010	0.512516	-0.029590	-0.083109	0.100673	0.133071	-0.683586	-0.980269	0.067354	0.090815	-0.162137
8113	1.899689	-1.208097	9.704155	0.483258	-0.028611	-0.058340	0.103099	0.118104	-0.684262	-0.981022	0.057424	0.089990	-0.161867
8114	1.147571	-1.237151	9.384660	0.278734	0.015032	-0.025320	0.101687	0.107006	-0.682566	-0.981433	0.051872	0.088913	-0.161845
8115	0.824648	-1.782155	9.205965	0.158244	0.049549	-0.040734	0.103804	0.104528	-0.683624	-0.981818	0.048622	0.087544	-0.161263
8116	1.782545	-1.864949	11.172575	0.617951	-0.017603	-0.046590	0.101617	0.089907	-0.682054	-0.982461	0.036262	0.086028	-0.161416
8117	1.438956	-0.622575	10.226582	0.956480	-0.051910	-0.040271	0.101699	0.063740	-0.678687	-0.983014	0.017004	0.084043	-0.162269
8118	1.278598	-0.402582	9.219948	0.908786	-0.054672	-0.048819	0.102964	0.038368	-0.675980	-0.983221	-0.001207	0.082265	-0.162811
8119	1.531976	0.060129	9.296017	0.602063	-0.063148	-0.031915	0.101712	0.016566	-0.672081	-0.983128	-0.013536	0.081599	-0.163148
8120	1.788542	0.346200	9.076774	0.211217	-0.054317	-0.008991	0.098849	0.006166	-0.669983	-0.982994	-0.017966	0.082068	-0.163293
8121	2.331895	0.154827	9.083962	-0.242437	-0.018084	0.027447	0.099662	0.001528	-0.671291	-0.982944	-0.013456	0.083321	-0.163392
8122	1.887334	-0.611962	10.254920	-0.038088	-0.062913	-0.013896	0.098330	0.005890	-0.671019	-0.982887	-0.013022	0.084771	-0.163027
8123	2.222263	-0.115024	9.035945	0.191636	-0.058001	-0.034886	0.097279	0.006979	-0.671919	-0.982837	-0.017253	0.085407	-0.162604
8124	1.717891	-0.499375	9.505953	0.339099	-0.096348	-0.037778	0.095594	-0.000323	-0.670999	-0.982648	-0.024380	0.086277	-0.162370
8125	1.585791	-0.105947	9.246180	0.252196	-0.103767	-0.045611	0.094568	-0.009121	-0.669566	-0.982469	-0.029935	0.087607	-0.161814
8126	1.433524	0.001831	9.894413	0.048669	-0.071007	0.012354	0.090793	-0.016830	-0.670968	-0.982265	-0.031185	0.088945	-0.162087
8127	1.748768	0.117352	9.721336	-0.147892	-0.023549	0.046364	0.090131	-0.014657	-0.671612	-0.982150	-0.028435	0.090034	-0.162689
8128	1.897611	0.252542	9.767831	-0.162127	-0.044509	0.068472	0.089586	-0.007471	-0.673034	-0.981927	-0.025356	0.091568	-0.163683
8129	2.061874	0.169901	9.427330	-0.095663	-0.089157	0.074430	0.088009	-0.005837	-0.674320	-0.981554	-0.023791	0.093797	-0.164890
8130	2.047834	0.083532	9.507606	-0.142961	-0.089190	0.085268	0.084198	-0.003099	-0.676368	-0.981160	-0.021203	0.096152	-0.166226
8131	2.051014	-0.069679	9.731135	-0.099117	-0.076346	0.092858	0.083142	0.000155	-0.677917	-0.980731	-0.019482	0.098157	-0.167789
8132	2.213177	-0.198869	9.850863	-0.120001	-0.037980	0.089012	0.080776	0.001801	-0.678937	-0.980394	-0.017165	0.099432	-0.169254
8133	2.247169	-0.251932	9.792824	-0.023445	-0.016007	0.059939	0.080892	0.005063	-0.678417	-0.980155	-0.016772	0.100001	-0.170338
8134	2.301805	-0.081104	9.762122	-0.079076	-0.001563	0.007947	0.081429	0.003956	-0.679851	-0.980145	-0.015296	0.100396	-0.170301
8135	1.991082	-0.136776	9.844861	-0.077977	-0.001666	-0.012361	0.081164	0.007198	-0.681797	-0.980195	-0.013923	0.100852	-0.169862
8136	1.875211	-0.121498	9.455108	-0.045543	0.014771	-0.036218	0.082863	0.008142	-0.680511	-0.980355	-0.013137	0.100800	-0.169027
8137	1.985545	0.001731	9.544285	-0.090854	-0.007253	-0.056720	0.083521	0.011366	-0.683114	-0.980543	-0.011619	0.101390	-0.167693
8138	1.966770	-0.103970	9.602640	-0.176568	-0.011007	-0.055298	0.085355	0.014456	-0.684297	-0.980736	-0.008389	0.102277	-0.166212
8139	1.981486	-0.156866	9.604437	-0.216557	-0.001976	-0.081353	0.086122	0.021225	-0.685210	-0.981017	-0.004439	0.103172	-0.164138
8140	1.941784	0.099561	10.034957	-0.200791	-0.001078	-0.081293	0.086363	0.028677	-0.686378	-0.981287	-0.000753	0.103938	-0.162087
8141	2.044252	-0.149923	10.190848	-0.062358	-0.001821	-0.073194	0.086883	0.031243	-0.687161	-0.981510	0.000173	0.104310	-0.160493
8142	1.758935	0.004073	9.657429	-0.167783	0.020009	-0.069159	0.088971	0.037986	-0.689254	-0.981763	0.003304	0.104549	-0.158748
8143	1.774313	-0.188333	9.669276	-0.202536	-0.001996	-0.081289	0.089093	0.042448	-0.690813	-0.981986	0.006950	0.105348	-0.156707
8144	1.744031	-0.412136	9.673057	0.046161	-0.023656	-0.076295	0.089880	0.045273	-0.692507	-0.982176	0.005726	0.105772	-0.155276
8145	1.593378	0.350593	9.771168	0.187106	-0.056293	-0.025738	0.089364	0.040273	-0.690816	-0.982144	0.001644	0.106378	-0.155160
8146	1.644696	0.193373	9.498181	0.123248	-0.072569	0.060728	0.087288	0.035124	-0.692231	-0.981793	-0.000956	0.107513	-0.156596
8147	1.644209	-0.208009	9.619776	-0.036141	-0.085458	0.097798	0.085181	0.035156	-0.691434	-0.981295	-0.000497	0.109353	-0.158434
8148	1.739082	0.108686	9.303432	-0.120670	-0.063525	0.116708	0.083739	0.036244	-0.692852	-0.980774	0.001841	0.111076	-0.160443
8149	1.966888	-0.127956	9.623910	-0.226500	-0.050794	0.134627	0.081755	0.039793	-0.693094	-0.980204	0.006209	0.112821	-0.162581
8150	2.154285	0.022651	9.935039	0.222721	-0.106061	0.129601	0.079404	0.036828	-0.693596	-0.979548	0.001706	0.114251	-0.165618
8151	2.185284	0.084401	9.681738	0.466187	-0.125023	0.106869	0.074971	0.027646	-0.693695	-0.978873	-0.007838	0.115169	-0.168769
8152	2.235740	0.081268	8.736357	0.547481	-0.095682	0.079562	0.072528	0.010051	-0.691214	-0.978227	-0.018780	0.115292	-0.171545
8153	2.015452	-0.210421	9.402358	0.016705	-0.037916	0.054633	0.069923	0.002219	-0.690027	-0.977938	-0.019349	0.116021	-0.172630
8154	2.059601	-0.353350	9.794453	-0.172465	0.022012	-0.009171	0.071361	0.004508	-0.690297	-0.978071	-0.016008	0.116274	-0.172052
8155	2.216406	0.151088	10.167871	-0.223833	0.093119	-0.059400	0.073709	0.012331	-0.692652	-0.978547	-0.011673	0.115212	-0.170396
8156	2.270128	-0.006251	9.858898	0.058400	0.027570	-0.091080	0.077105	0.017185	-0.692157	-0.978897	-0.013016	0.114544	-0.168731
8157	2.295230	-0.244296	9.183645	0.013698	0.000147	-0.093089	0.078162	0.014197	-0.691127	-0.979202	-0.013718	0.114487	-0.166936
8158	2.117543	-0.377901	9.617009	-0.071269	-0.009070	-0.063978	0.077901	0.015544	-0.692424	-0.979403	-0.012584	0.114977	-0.165504
8159	2.098783	-0.499048	9.379884	-0.057834	-0.019864	-0.006666	0.078427	0.016078	-0.692818	-0.979389	-0.011722	0.115572	-0.165237
8160	2.142499	-0.563662	9.456203	-0.110412	-0.030852	0.007855	0.078952	0.017689	-0.693991	-0.979306	-0.009728	0.116636	-0.165111
8161	2.291613	-0.483664	9.545135	-0.046559	-0.049025	0.015590	0.076703	0.023672	-0.695530	-0.979143	-0.009101	0.117774	-0.165303
8162	2.320514	-0.478900	9.514265	-0.049169	-0.049028	0.012810	0.074742	0.024078	-0.697854	-0.978986	-0.008353	0.118992	-0.165402
8163	2.238861	-0.546493	9.495751	-0.077158	-0.040848	0.011733	0.075662	0.023261	-0.697082	-0.978855	-0.007083	0.120077	-0.165449
8164	2.322560	-0.401926	9.508162	-0.112223	-0.001590	0.005030	0.074594	0.027212	-0.696811	-0.978840	-0.004964	0.120573	-0.165255
8165	2.527477	-0.391132	9.731074	-0.117272	0.010269	-0.007006	0.074325	0.031538	-0.698887	-0.978891	-0.002774	0.120797	-0.164843
8166	2.354690	-0.570426	9.465289	-0.060924	0.007491	-0.041782	0.074849	0.033827	-0.700190	-0.979042	-0.001741	0.120941	-0.163848
8167	2.565600	-0.305207	9.506986	-0.008524	0.014892	-0.041533	0.077210	0.035157	-0.700338	-0.979207	-0.001741	0.120729	-0.163019
8168	2.411366	-0.314848	9.591830	-0.057744	-0.023506	-0.014042	0.075633	0.035443	-0.700585	-0.979190	-0.000804	0.121470	-0.162575
8169	2.252711	-0.421792	9.368001	-0.061244	-0.029011	-0.017741	0.077343	0.036500	-0.701638	-0.979170	0.000145	0.122292	-0.162082
8170	2.063557	-0.180990	9.537649	-0.049163	-0.023532	-0.010327	0.077865	0.037580	-0.701642	-0.979138	0.000923	0.123005	-0.161731
8171	2.080571	-0.209796	9.547007	0.003099	0.009490	0.013884	0.077727	0.038941	-0.701380	-0.979112	0.000803	0.122844	-0.162016
8172	1.971919	-0.181652	9.397554	-0.016483	0.015008	0.037768	0.077735	0.038926	-0.702940	-0.979018	0.001184	0.122696	-0.162688
8173	2.164855	-0.190476	9.519258	0.074375	0.037118	0.060350	0.079963	0.039046	-0.701918	-0.978910	-0.000140	0.121741	-0.164059
8174	2.001441	-0.301470	9.520977	0.061864	0.017056	0.093541	0.082075	0.035636	-0.701157	-0.978634	-0.001150	0.121296	-0.166014
8175	1.848204	-0.533413	9.326652	0.018799	0.000607	0.117351	0.081560	0.033196	-0.701414	-0.978242	-0.001358	0.121217	-0.168368
8176	2.260380	0.025822	10.096909	0.043626	-0.055847	0.183992	0.080516	0.030228	-0.700757	-0.977469	-0.002039	0.122259	-0.172054
8177	1.884211	-1.498879	9.812757	-0.146836	-0.052370	0.218155	0.079214	0.030490	-0.703215	-0.976582	0.001089	0.123770	-0.175974
8178	1.944593	-0.507868	9.704793	-0.343594	-0.096381	0.233794	0.076167	0.037847	-0.703967	-0.975469	0.007954	0.126943	-0.179671
8179	2.924178	-0.695616	9.111170	-0.090049	-0.081225	0.262795	0.074188	0.042197	-0.705639	-0.974287	0.009994	0.128794	-0.184598
8180	2.891539	-0.936767	8.968252	0.036075	-0.028095	0.255981	0.070911	0.041409	-0.706653	-0.973258	0.009762	0.129246	-0.189653
8181	2.841883	-0.620701	9.255485	0.039587	0.017544	0.241141	0.069079	0.039258	-0.706639	-0.972380	0.009592	0.128737	-0.194455
8182	2.821428	-0.362354	9.532577	0.154954	0.046921	0.250892	0.069352	0.035732	-0.705993	-0.971532	0.007321	0.127261	-0.199692
8183	2.681358	-0.309523	9.584823	0.163468	0.050616	0.272148	0.071737	0.028794	-0.704716	-0.970571	0.004920	0.125635	-0.205387
8184	2.459880	-0.382547	9.466506	0.217611	0.061639	0.280707	0.073862	0.020506	-0.703047	-0.969563	0.001567	0.123602	-0.211348
8185	2.629926	-0.151810	9.298491	0.377597	0.050898	0.285223	0.072700	0.012933	-0.701481	-0.968443	-0.004980	0.121070	-0.217797
8186	2.626062	-0.837824	9.912971	0.563250	-0.016655	0.258607	0.073406	-0.000645	-0.700973	-0.967144	-0.015421	0.119043	-0.224107
8187	1.961317	-1.507362	9.398067	0.068356	0.024650	0.208059	0.074492	-0.014064	-0.697739	-0.966228	-0.016217	0.118398	-0.228302
8188	2.243725	-0.009359	10.372321	-0.159387	0.051731	0.175412	0.074907	-0.020983	-0.696836	-0.965573	-0.012581	0.118267	-0.231350
8189	2.105289	0.186084	9.912868	0.194277	0.018244	0.146790	0.075706	-0.025054	-0.695804	-0.964869	-0.016004	0.117100	-0.234647
8190	2.355652	0.253073	9.656888	-0.114870	0.077363	0.144219	0.076493	-0.024520	-0.695810	-0.964397	-0.013177	0.116277	-0.237158
8191	1.308315	0.456969	9.383513	-0.514974	0.078558	0.117226	0.077510	-0.012876	-0.697763	-0.964103	-0.002741	0.117237	-0.238228
8192	1.944175	-0.452849	8.908585	-1.269210	0.078333	0.306366	0.080083	0.011996	-0.705440	-0.962559	0.022722	0.121834	-0.241082
8193	1.649998	-2.929061	10.349836	-0.630475	0.034632	0.173172	0.080668	0.034903	-0.708164	-0.961437	0.035382	0.124115	-0.242862
8194	2.015712	-1.225772	10.799631	0.194917	-0.064876	0.205119	0.079347	0.040455	-0.711010	-0.960407	0.031741	0.124351	-0.247282
8195	2.137208	-1.469618	9.779521	1.106721	-0.146006	0.222811	0.076279	0.012698	-0.707359	-0.959394	0.010253	0.121488	-0.254359
8196	2.378829	-0.616964	8.507051	0.371873	-0.102705	0.257767	0.070566	-0.012705	-0.701996	-0.957858	0.003126	0.121593	-0.260218
8197	2.530484	-1.044621	9.299444	-0.541924	-0.118229	0.310400	0.065316	-0.007404	-0.707280	-0.955840	0.013586	0.126660	-0.264845
8198	2.343799	-1.346908	8.957388	-0.518201	-0.110692	0.391735	0.059911	-0.001248	-0.708663	-0.953245	0.023798	0.131486	-0.271053
8199	2.304528	-1.202902	8.877423	-0.116430	-0.090868	0.467563	0.055316	0.001356	-0.711354	-0.950362	0.026709	0.133649	-0.279708
8200	2.423993	-0.955663	9.342907	-0.127384	-0.067923	0.515449	0.051899	0.000450	-0.710807	-0.947169	0.030031	0.135451	-0.289175
8201	2.685445	-1.181134	9.392596	0.007824	-0.098868	0.495899	0.046495	0.011457	-0.715698	-0.943982	0.030584	0.137014	-0.298647
8202	2.276308	-1.333701	9.341028	0.048343	-0.115389	0.473972	0.041384	0.008790	-0.716698	-0.940831	0.030191	0.138684	-0.307719
8203	2.135821	-1.176045	9.793227	0.043330	-0.082601	0.451728	0.037354	-0.005130	-0.714982	-0.937803	0.030040	0.139717	-0.316390
8204	2.507023	-1.160875	9.792104	-0.089373	-0.068153	0.417823	0.033428	-0.007273	-0.716511	-0.934860	0.032347	0.141383	-0.324039
8205	2.383840	-1.107795	9.906923	-0.107822	-0.050136	0.332787	0.031977	-0.005494	-0.716758	-0.932467	0.034869	0.142812	-0.329991
8206	2.520686	-0.997775	9.636084	-0.004095	-0.042824	0.272393	0.028160	-0.001263	-0.718805	-0.930527	0.035342	0.143521	-0.335071
8207	2.400655	-1.108911	9.570991	-0.024326	-0.022956	0.192893	0.026463	-0.002613	-0.719962	-0.929147	0.036043	0.143977	-0.338610
8208	2.125713	-1.090481	9.491866	0.061743	-0.022990	0.156402	0.025304	-0.008846	-0.720085	-0.928051	0.035088	0.143948	-0.341714
8209	1.889929	-1.199831	9.312894	-0.023735	-0.001266	0.119018	0.024925	-0.011026	-0.721383	-0.927225	0.035690	0.144020	-0.343859
8210	2.035605	-1.413456	9.376072	0.020334	-0.001242	0.104490	0.024536	-0.012111	-0.721640	-0.926506	0.035504	0.143902	-0.345858
8211	2.092697	-1.247009	9.470159	0.027510	-0.021388	0.084247	0.025061	-0.013733	-0.720346	-0.925894	0.034908	0.143995	-0.347516
8212	2.232536	-1.243926	9.586733	-0.050428	-0.017782	0.093080	0.022703	-0.014259	-0.721367	-0.925150	0.035884	0.144683	-0.349109
8213	2.458334	-1.072900	9.514421	-0.070839	-0.015889	0.111433	0.022182	-0.016014	-0.720973	-0.924290	0.037195	0.145329	-0.350976
8214	2.594065	-1.239812	9.172473	0.079432	-0.037541	0.141777	0.019819	-0.016533	-0.721214	-0.923231	0.035772	0.145432	-0.353858
8215	2.606683	-0.852702	9.091600	-0.012426	-0.041131	0.201288	0.018517	-0.020854	-0.720426	-0.921691	0.036040	0.146085	-0.357556
8216	2.824650	-1.072070	8.840903	0.063689	-0.042578	0.300448	0.015113	-0.021515	-0.722479	-0.919436	0.035335	0.146268	-0.363310
8217	2.601363	-0.757266	8.860038	0.102647	-0.022176	0.411336	0.010929	-0.027977	-0.721798	-0.916446	0.034177	0.145608	-0.371157
8218	2.028914	-1.016309	9.427189	0.094564	-0.000033	0.547833	0.007543	-0.035005	-0.722554	-0.912376	0.033932	0.144594	-0.381461
8219	1.796867	-0.873579	9.789505	0.066476	0.060432	0.639867	0.003213	-0.041977	-0.718753	-0.907671	0.034683	0.142468	-0.393234
8220	2.104625	-0.681595	10.169553	0.059767	0.075232	0.704410	-0.001368	-0.046275	-0.719238	-0.902284	0.036086	0.140199	-0.406111
8221	1.726505	-0.772075	9.963110	0.186949	-0.004930	0.770696	-0.008704	-0.054862	-0.717493	-0.896078	0.034429	0.138077	-0.420468
8222	1.436799	-1.201288	9.853564	0.223689	-0.092590	0.801484	-0.019843	-0.066387	-0.715070	-0.889100	0.031741	0.137350	-0.435465
8223	1.481872	-0.537183	9.844094	0.264650	-0.165440	0.881143	-0.032967	-0.075976	-0.711459	-0.881041	0.027580	0.137225	-0.451858
8224	1.517461	-0.927012	9.805352	0.208819	-0.192903	0.886461	-0.048604	-0.079846	-0.708866	-0.872453	0.024474	0.138285	-0.468086
8225	1.828685	-0.480181	9.425638	0.315446	-0.174484	0.864818	-0.064628	-0.085611	-0.706140	-0.863942	0.019252	0.137709	-0.484014
8226	2.776842	-0.638184	9.105800	0.420705	-0.130391	0.845027	-0.083549	-0.096455	-0.698715	-0.855397	0.012932	0.135597	-0.499743
8227	2.831375	-1.468568	8.979437	0.503425	-0.090102	0.838044	-0.099042	-0.108974	-0.692098	-0.846802	0.005165	0.131703	-0.515320
8228	3.333877	-1.681103	9.153984	0.415253	-0.062504	0.924335	-0.111652	-0.119893	-0.685113	-0.836967	-0.000193	0.128413	-0.531973
8229	3.273841	-2.202647	10.053509	0.150074	0.016072	1.061317	-0.125587	-0.122288	-0.682403	-0.825569	-0.000334	0.126478	-0.549944
8230	2.121926	-1.275388	10.300616	0.015548	0.046601	0.971898	-0.136383	-0.119703	-0.680495	-0.814829	0.002262	0.125569	-0.565934
8231	1.888768	-0.930844	9.875978	-0.026180	0.051867	0.903364	-0.150602	-0.116529	-0.677780	-0.804649	0.005019	0.124907	-0.580442
8232	1.427862	-0.345955	9.510199	-0.062357	0.002402	0.886603	-0.161144	-0.109617	-0.677172	-0.794218	0.008144	0.125528	-0.594470
8233	0.701548	-0.741323	8.998565	-0.317601	-0.047165	0.940757	-0.172097	-0.097816	-0.676949	-0.782771	0.014461	0.129755	-0.608461
8234	0.521826	0.099968	10.276166	-0.240998	-0.140272	0.994754	-0.185566	-0.080158	-0.677482	-0.770056	0.018983	0.134606	-0.623326
8235	1.033772	-1.620467	9.930343	0.434622	-0.258197	1.026153	-0.201115	-0.073701	-0.673845	-0.756612	0.011305	0.132525	-0.640194
8236	2.053140	-0.974741	11.014748	1.160537	-0.286591	1.019717	-0.221887	-0.087197	-0.662247	-0.742678	-0.007342	0.121745	-0.658448
8237	2.514617	-0.764471	8.914339	0.623251	-0.208413	0.995681	-0.235302	-0.100500	-0.650188	-0.728831	-0.017496	0.116541	-0.674476
8238	2.122696	-1.507208	8.645809	0.241600	-0.093689	1.008360	-0.249664	-0.099458	-0.643704	-0.714758	-0.020052	0.115004	-0.689560
8239	2.156943	-1.592149	9.115440	0.850471	-0.001770	0.967003	-0.260198	-0.103475	-0.636472	-0.700899	-0.030566	0.103514	-0.705047
8240	1.984322	-2.273198	9.872447	0.857284	0.083788	0.861713	-0.267298	-0.117941	-0.624985	-0.688180	-0.039732	0.090774	-0.718742
8241	1.420849	-1.890538	10.232635	0.589827	0.123454	0.801187	-0.271785	-0.118798	-0.620790	-0.676314	-0.045091	0.081144	-0.730741
8242	0.877092	-2.119944	10.303559	0.168469	0.088070	0.758490	-0.278762	-0.118831	-0.618395	-0.665125	-0.044973	0.078183	-0.741264
8243	0.374995	-0.992208	9.697754	-0.126090	0.095841	0.709851	-0.281689	-0.112394	-0.616029	-0.654820	-0.041111	0.079334	-0.750485
8244	0.599158	-0.976908	9.820087	0.339854	0.082614	0.691011	-0.286179	-0.106642	-0.615990	-0.644208	-0.043347	0.073725	-0.760054
8245	1.221667	-0.613176	8.880389	0.295933	0.086302	0.657577	-0.290136	-0.107513	-0.612579	-0.634036	-0.045168	0.068588	-0.768931
8246	1.136985	-1.040054	9.334514	0.269714	0.062333	0.607657	-0.292923	-0.100959	-0.611904	-0.624461	-0.046919	0.064204	-0.776997
8247	0.929312	-0.949921	9.780337	0.201205	0.014545	0.557530	-0.297802	-0.100469	-0.609135	-0.615598	-0.048722	0.061339	-0.784158
8248	1.469125	-0.929360	9.147123	-0.072167	-0.007532	0.569127	-0.301896	-0.099574	-0.605723	-0.606676	-0.047378	0.063121	-0.791022
8249	1.964732	-0.698795	9.443046	-0.226221	-0.031390	0.575772	-0.309421	-0.089182	-0.606697	-0.597705	-0.044629	0.067590	-0.797614
8250	2.034839	-1.244457	9.546472	-0.139426	-0.042436	0.509808	-0.314199	-0.076101	-0.607173	-0.589586	-0.043076	0.070777	-0.803445
8251	2.203567	-1.239468	9.500106	0.110187	-0.013165	0.402132	-0.318973	-0.063567	-0.608038	-0.582991	-0.044253	0.069545	-0.808286
8252	1.986567	-0.709270	9.884800	0.207465	0.015822	0.278874	-0.322790	-0.065399	-0.605539	-0.578285	-0.046156	0.066254	-0.811829
8253	1.510890	-0.551183	9.954594	0.082320	0.042758	0.171116	-0.322269	-0.067147	-0.603335	-0.575482	-0.046429	0.064632	-0.813934
8254	0.825388	-0.363613	10.325309	0.006017	0.062450	0.089444	-0.321091	-0.066074	-0.603214	-0.574081	-0.045494	0.063899	-0.815033
8255	0.990016	-0.507514	10.363235	-0.201504	0.093127	0.014527	-0.320715	-0.060382	-0.603734	-0.574143	-0.041843	0.066137	-0.815006
8256	1.279412	-0.547102	9.875673	-0.216440	0.061880	-0.077771	-0.317309	-0.053932	-0.606488	-0.575646	-0.038580	0.068889	-0.813878
8257	1.167831	-0.423902	9.381851	-0.126526	0.038013	-0.165881	-0.313765	-0.049920	-0.608594	-0.578494	-0.036922	0.070377	-0.811806
8258	1.009400	-0.547565	9.897152	-0.105080	0.067159	-0.189819	-0.311532	-0.049809	-0.608482	-0.581722	-0.035011	0.071167	-0.809512
8259	1.362931	-0.874111	9.886270	0.035207	0.093850	-0.194657	-0.308505	-0.049851	-0.609286	-0.584979	-0.034351	0.069351	-0.807347
8260	1.502927	-0.912621	9.800617	0.019450	0.085638	-0.192870	-0.303507	-0.050994	-0.609327	-0.588173	-0.033592	0.067905	-0.805179
8261	0.696030	-0.573639	9.490573	-0.089764	0.063574	-0.162055	-0.299296	-0.052399	-0.609361	-0.590927	-0.031887	0.068470	-0.803181
8262	0.315845	-0.220860	9.448763	-0.308222	0.069061	-0.048762	-0.295756	-0.047033	-0.611727	-0.591969	-0.027330	0.072576	-0.802221
8263	1.323274	-1.142671	10.174997	-0.270675	0.023758	0.058629	-0.294333	-0.038919	-0.613294	-0.591206	-0.023786	0.076619	-0.802521
8264	1.552453	-1.191841	9.734750	-0.138079	-0.021625	0.099994	-0.295931	-0.031315	-0.614837	-0.589604	-0.022476	0.079142	-0.803492
8265	1.779913	-1.379959	9.470176	-0.060661	-0.070693	0.159549	-0.297518	-0.027235	-0.615863	-0.586950	-0.022785	0.081014	-0.805237
8266	2.050983	-1.592765	9.700172	0.212479	-0.094079	0.183136	-0.301353	-0.023912	-0.613751	-0.583713	-0.026626	0.078781	-0.807691
8267	1.301702	-1.213715	9.112766	0.210899	-0.088611	0.201536	-0.305174	-0.027623	-0.609043	-0.580188	-0.030350	0.076551	-0.810309
8268	1.524054	-0.823759	9.038692	0.297280	-0.103076	0.209370	-0.309246	-0.032970	-0.605373	-0.576410	-0.035279	0.073056	-0.813124
8269	1.290677	-0.901743	9.587543	0.301072	-0.130574	0.205728	-0.311610	-0.040089	-0.600419	-0.572636	-0.040721	0.069850	-0.815813
8270	1.289216	-0.633143	8.631084	0.303971	-0.110372	0.213093	-0.316869	-0.043124	-0.597649	-0.568709	-0.045833	0.066325	-0.818578
8271	1.287393	-0.185318	10.130477	0.258994	-0.165402	0.196299	-0.323046	-0.050464	-0.592014	-0.565018	-0.051372	0.064168	-0.820974
8272	1.359613	-0.187168	9.547796	-0.128481	-0.129129	0.229360	-0.326880	-0.047007	-0.590032	-0.561177	-0.051874	0.067969	-0.823267
8273	1.423937	-0.517739	9.935047	-0.268310	-0.079940	0.234127	-0.332171	-0.038526	-0.589595	-0.557473	-0.049998	0.073529	-0.825419
8274	1.772879	-0.392673	9.719209	-0.068636	-0.050472	0.209262	-0.334436	-0.030626	-0.589444	-0.553971	-0.049888	0.075430	-0.827610
8275	1.788045	-0.051620	9.527412	-0.033820	-0.066957	0.186418	-0.337437	-0.026783	-0.588743	-0.550813	-0.050501	0.076903	-0.829543
8276	2.141857	-0.435782	9.554133	0.056290	-0.042979	0.215479	-0.341410	-0.019135	-0.588708	-0.547075	-0.051632	0.076655	-0.831966
8277	2.307218	-0.728350	9.738814	0.074305	0.001060	0.272740	-0.342737	-0.018287	-0.586877	-0.542451	-0.052205	0.075693	-0.835040
8278	2.583608	-1.062797	9.573467	-0.135846	0.024693	0.292895	-0.342494	-0.015418	-0.584927	-0.537702	-0.050004	0.077994	-0.838029
8279	2.187775	-0.977766	9.340514	-0.294170	0.007960	0.265338	-0.344756	-0.005636	-0.586855	-0.533539	-0.046520	0.083159	-0.840391
8280	1.894645	-1.179747	9.546193	-0.301676	0.000526	0.244081	-0.346513	0.006473	-0.586315	-0.529676	-0.043014	0.088443	-0.842479
8281	1.535797	-1.234889	9.820410	-0.108736	-0.023081	0.237657	-0.347377	0.018812	-0.588017	-0.525707	-0.042049	0.090795	-0.844760
8282	1.234056	-1.164137	9.578533	-0.188162	0.009823	0.282413	-0.348600	0.027797	-0.586834	-0.521070	-0.039521	0.094099	-0.847390
8283	1.313476	-1.119402	9.949583	-0.208846	0.022524	0.260136	-0.348630	0.034863	-0.586180	-0.516849	-0.036663	0.097657	-0.849698
8284	1.353863	-0.989080	10.043008	-0.121053	0.002445	0.232919	-0.349706	0.042469	-0.586948	-0.512945	-0.035045	0.099851	-0.851874
8285	1.392461	-1.009499	9.678201	-0.051756	-0.045025	0.212123	-0.351964	0.047931	-0.586278	-0.509267	-0.035037	0.101358	-0.853900
8286	1.660227	-1.526537	10.297586	-0.100749	-0.085383	0.181510	-0.355027	0.056668	-0.584819	-0.506023	-0.035231	0.104065	-0.855494
8287	1.221548	-1.546558	10.326818	-0.081028	-0.103829	0.133632	-0.357683	0.061468	-0.582976	-0.503568	-0.036066	0.106599	-0.856595
8288	1.249451	-1.366694	9.436605	-0.207885	-0.124122	0.085956	-0.361252	0.064515	-0.580997	-0.501937	-0.036047	0.111461	-0.856934
8289	1.390710	-1.154311	9.546525	-0.302109	-0.107860	0.045763	-0.363661	0.073789	-0.579413	-0.501116	-0.034899	0.117728	-0.856624
8290	1.616675	-1.529574	9.435348	-0.059039	-0.096703	0.002706	-0.366177	0.078165	-0.579001	-0.500837	-0.036090	0.119699	-0.856465
8291	1.987428	-1.428524	9.219377	-0.067532	-0.089423	-0.034252	-0.368559	0.079842	-0.576902	-0.501254	-0.037173	0.121698	-0.855892
8292	1.991767	-1.827195	9.427472	-0.168437	-0.049441	-0.073569	-0.369764	0.083941	-0.575591	-0.502472	-0.036641	0.125011	-0.854723
8293	1.878738	-1.879783	9.593717	-0.009182	0.049409	-0.072919	-0.368715	0.084743	-0.575729	-0.503842	-0.036034	0.124603	-0.854002
8294	2.289406	-2.066749	9.551840	-0.070093	0.127833	-0.124965	-0.366180	0.083921	-0.575982	-0.506299	-0.033588	0.124411	-0.852675
8295	2.173326	-2.008227	9.143487	-0.157100	0.131220	-0.199245	-0.363162	0.086189	-0.576655	-0.510111	-0.030419	0.125649	-0.850337
8296	1.879028	-1.978019	9.001933	-0.090451	0.120237	-0.221051	-0.359475	0.087482	-0.578894	-0.514181	-0.028138	0.125816	-0.847937
8297	1.797056	-1.967755	9.236564	-0.059036	0.109323	-0.202424	-0.356309	0.086884	-0.580870	-0.517904	-0.026352	0.125620	-0.845754
8298	1.749949	-2.203746	9.204008	-0.103157	0.109388	-0.154647	-0.353550	0.085643	-0.579592	-0.520805	-0.023954	0.126142	-0.843965
8299	1.668767	-2.364642	9.340225	-0.172798	0.096431	-0.178972	-0.350926	0.087915	-0.580262	-0.524128	-0.021133	0.128037	-0.841695
8300	1.617774	-2.269429	9.773180	-0.230479	0.092679	-0.177424	-0.349882	0.089940	-0.580270	-0.527397	-0.017743	0.130861	-0.839293
8301	1.305655	-2.039568	9.629459	-0.124943	0.115645	-0.164026	-0.346990	0.091523	-0.581592	-0.530473	-0.015050	0.131745	-0.837267
8302	1.608659	-1.869905	9.817107	0.049077	0.180782	-0.154015	-0.342393	0.091748	-0.581109	-0.533459	-0.013082	0.128952	-0.835836
8303	1.825410	-1.826568	9.699711	0.291543	0.190212	-0.159254	-0.339340	0.085727	-0.582307	-0.536505	-0.013570	0.122059	-0.834913
8304	1.481826	-1.557156	9.882724	0.325815	0.164542	-0.182142	-0.334568	0.074677	-0.582090	-0.539796	-0.014895	0.114795	-0.833799
8305	1.012258	-1.194859	9.158462	0.082124	0.120367	-0.194410	-0.331649	0.067315	-0.581857	-0.543275	-0.014362	0.112087	-0.831915
8306	1.031289	-1.131515	9.377975	0.060925	0.067403	-0.163062	-0.328467	0.060755	-0.582536	-0.546077	-0.014400	0.110289	-0.830319
8307	1.314252	-1.794581	10.204302	0.271690	0.042027	-0.157307	-0.326602	0.053678	-0.582034	-0.548687	-0.017146	0.105265	-0.829197
8308	1.354386	-1.624480	9.969410	0.203341	0.027334	-0.165941	-0.325409	0.048120	-0.579836	-0.551372	-0.019406	0.101531	-0.827831
8309	1.452988	-1.565968	10.136787	-0.029593	0.028946	-0.152357	-0.325138	0.045135	-0.579320	-0.553957	-0.019034	0.101635	-0.826099
8310	1.540228	-1.680488	9.665491	-0.029614	0.023489	-0.159718	-0.323692	0.044041	-0.578422	-0.556607	-0.018775	0.101800	-0.824301
8311	1.660369	-1.611831	9.269087	-0.014261	0.049195	-0.139370	-0.321965	0.038865	-0.578178	-0.559001	-0.018220	0.101451	-0.822736
8312	1.748078	-1.299108	9.202275	-0.114415	0.021746	-0.117696	-0.320907	0.039110	-0.579616	-0.560979	-0.016954	0.103045	-0.821217
8313	1.455803	-1.184478	9.121937	-0.090294	-0.001950	-0.088021	-0.320924	0.040895	-0.577665	-0.562443	-0.016304	0.104540	-0.820039
8314	1.451846	-1.354259	9.429188	-0.034809	-0.016340	-0.010190	-0.320924	0.041704	-0.578185	-0.562544	-0.016334	0.105291	-0.819873
8315	1.563811	-1.572429	9.590409	-0.036705	-0.048230	0.028624	-0.321728	0.043361	-0.576358	-0.561977	-0.016807	0.106467	-0.820100
8316	1.515262	-1.500163	9.643782	-0.094683	-0.089370	0.052383	-0.322515	0.042017	-0.575832	-0.560917	-0.017228	0.109041	-0.820478
8317	1.362594	-1.347533	9.337229	-0.046703	-0.103947	0.048948	-0.326999	0.043175	-0.573716	-0.559896	-0.018459	0.111005	-0.820886
8318	1.349787	-1.194021	9.207233	-0.004338	-0.118407	0.090708	-0.328467	0.045257	-0.570843	-0.558097	-0.020286	0.112434	-0.821873
8319	1.195455	-1.195031	9.001733	-0.016223	-0.100049	0.130301	-0.331641	0.046813	-0.568217	-0.555730	-0.021608	0.113857	-0.823246
8320	1.220154	-1.299157	9.495013	0.089412	-0.040446	0.175965	-0.334665	0.046714	-0.567933	-0.552646	-0.023000	0.112908	-0.825412
8321	1.372860	-1.950719	10.243468	0.256907	-0.004584	0.207242	-0.338355	0.042461	-0.562965	-0.549082	-0.025577	0.108780	-0.828264
8322	1.615915	-1.864208	10.071712	0.193797	0.013670	0.205056	-0.336774	0.038662	-0.560899	-0.545547	-0.027167	0.105520	-0.830967
8323	1.872901	-1.651476	10.216324	-0.060263	-0.040660	0.141095	-0.337692	0.038265	-0.560892	-0.543142	-0.027017	0.107026	-0.832354
8324	1.795623	-1.669813	9.120703	-0.266963	-0.063731	0.115176	-0.339836	0.046050	-0.558792	-0.541169	-0.025064	0.112218	-0.833016
8325	1.576336	-1.684069	9.300897	-0.128903	-0.059896	0.144469	-0.341423	0.050400	-0.560077	-0.538680	-0.024476	0.115089	-0.834254
8326	1.671240	-1.366799	9.152597	-0.033032	-0.059712	0.164325	-0.343278	0.053685	-0.559540	-0.535756	-0.024872	0.116358	-0.835947
8327	1.865695	-1.188026	9.252941	-0.035458	-0.022067	0.224240	-0.344342	0.054530	-0.557711	-0.531962	-0.024490	0.117294	-0.838248
8328	1.897484	-1.768265	9.821228	-0.050677	-0.006597	0.222316	-0.343570	0.057787	-0.556936	-0.528188	-0.023673	0.118315	-0.840511
8329	1.758041	-1.850363	9.816375	0.033822	-0.013950	0.178455	-0.345948	0.060264	-0.556396	-0.525129	-0.024000	0.117984	-0.842463
8330	1.544975	-1.660934	9.752229	0.061886	-0.035924	0.160157	-0.347393	0.058527	-0.555215	-0.522257	-0.025011	0.117388	-0.844300
8331	1.564311	-1.688791	9.334326	-0.084904	-0.048946	0.120679	-0.348326	0.061527	-0.554946	-0.520138	-0.024820	0.119392	-0.845332
8332	1.254190	-1.361877	9.427237	-0.267402	-0.049127	0.145567	-0.350198	0.066058	-0.552069	-0.517629	-0.022655	0.124487	-0.846198
8333	1.665513	-1.652913	9.916702	-0.192220	-0.079963	0.199548	-0.350483	0.072708	-0.552714	-0.514128	-0.021668	0.128630	-0.847737
8334	1.905168	-1.375408	9.313095	-0.114012	-0.050501	0.218359	-0.351299	0.077084	-0.550495	-0.510288	-0.020923	0.131167	-0.849685
8335	1.716862	-1.328258	9.139161	-0.214016	-0.023188	0.225186	-0.353948	0.083354	-0.551121	-0.506482	-0.018710	0.135085	-0.851398
8336	1.838839	-1.631179	9.136051	-0.128015	0.002491	0.218218	-0.353850	0.092042	-0.551118	-0.502764	-0.016915	0.137310	-0.853281
8337	1.307454	-1.935782	9.021196	0.022666	0.035456	0.207851	-0.354513	0.093139	-0.550852	-0.499305	-0.016138	0.136577	-0.855442
8338	1.475183	-2.208178	9.475042	0.135049	0.052010	0.205640	-0.353736	0.093289	-0.548518	-0.495825	-0.016169	0.133802	-0.857900
8339	1.297877	-2.418465	9.998556	0.156649	0.048234	0.175297	-0.352542	0.089884	-0.548270	-0.492892	-0.016578	0.130630	-0.860069
8340	1.365939	-2.536226	9.997540	0.160108	0.013331	0.102469	-0.351751	0.086096	-0.545938	-0.491049	-0.017794	0.127766	-0.861528
8341	1.396209	-2.317868	9.808842	-0.013644	-0.011667	0.041632	-0.353980	0.082607	-0.544361	-0.490305	-0.017886	0.128079	-0.861903
8342	1.386445	-1.796948	9.470380	-0.223858	0.001767	0.010992	-0.353193	0.085567	-0.546186	-0.490133	-0.015768	0.131912	-0.861464
8343	1.719540	-1.880521	9.462714	0.000555	-0.014450	-0.011824	-0.351099	0.087717	-0.546072	-0.490299	-0.016190	0.131981	-0.861351
8344	1.843341	-1.558577	9.257138	0.091107	-0.012423	0.012618	-0.353194	0.083682	-0.544627	-0.489958	-0.017399	0.130525	-0.861743
8345	2.105592	-1.949813	9.378926	0.140330	0.013258	0.018393	-0.351862	0.079050	-0.544640	-0.489626	-0.018665	0.127931	-0.862294
8346	1.980043	-1.903743	9.556040	0.305444	0.027889	-0.037099	-0.349747	0.073208	-0.542580	-0.490165	-0.021403	0.122362	-0.862733
8347	1.814449	-1.552673	9.593026	0.072776	0.034827	-0.076151	-0.348143	0.066399	-0.542856	-0.491535	-0.021892	0.120685	-0.862177
8348	1.447534	-1.457352	9.538126	0.106040	0.069503	-0.092667	-0.347095	0.063429	-0.539876	-0.493209	-0.022091	0.118120	-0.861571
8349	1.349570	-1.119498	9.892428	0.403292	0.188638	-0.078449	-0.343500	0.054404	-0.542249	-0.494816	-0.023192	0.109188	-0.861799
8350	2.465401	-2.029653	10.447001	0.504633	0.195982	-0.151698	-0.338188	0.038065	-0.540739	-0.497555	-0.025269	0.098462	-0.861455
8351	1.820212	-1.728857	10.133129	0.033711	0.118337	-0.268438	-0.333028	0.028238	-0.540005	-0.502392	-0.024310	0.096528	-0.858891
8352	0.904726	-0.876568	9.425981	-0.672106	0.033533	-0.223959	-0.329882	0.035228	-0.543537	-0.506556	-0.017541	0.107607	-0.855286
8353	0.970375	-1.509731	9.273681	-0.236824	-0.012335	-0.121976	-0.329244	0.039976	-0.543280	-0.508699	-0.015811	0.111669	-0.853525
8354	1.448803	-2.720983	10.096544	0.043811	-0.036576	-0.066922	-0.325427	0.038305	-0.543052	-0.509712	-0.017161	0.111263	-0.852947
8355	1.260280	-2.625515	9.980898	-0.103583	-0.014770	-0.047409	-0.325424	0.037761	-0.543182	-0.510521	-0.016630	0.113141	-0.852227
8356	0.980738	-2.155660	9.641603	-0.262481	-0.060622	-0.037098	-0.326888	0.044954	-0.545117	-0.511051	-0.015200	0.118212	-0.851247
8357	1.163935	-1.661416	9.129328	-0.298807	-0.064245	-0.037287	-0.325854	0.050773	-0.545902	-0.511613	-0.013470	0.123914	-0.850127
8358	1.255515	-1.651369	9.199939	-0.038899	-0.025557	-0.032337	-0.325844	0.048328	-0.546034	-0.512061	-0.013720	0.124820	-0.849721
8359	1.737212	-1.549274	9.225071	0.199445	0.029527	-0.064425	-0.323847	0.042729	-0.546962	-0.513169	-0.015574	0.121071	-0.849563
8360	1.556564	-1.057342	9.655179	-0.004766	0.090500	-0.060053	-0.319879	0.037784	-0.548166	-0.514367	-0.014264	0.120196	-0.848985
8361	0.928457	-0.789294	9.605065	-0.101524	0.082147	-0.035648	-0.318043	0.039794	-0.548830	-0.515205	-0.012069	0.120965	-0.848402
8362	0.687032	-1.227699	9.594263	0.145129	0.027661	0.012765	-0.315669	0.038539	-0.549370	-0.514977	-0.013196	0.118212	-0.848911
8363	0.854692	-1.506639	9.541504	0.040169	0.005663	0.023363	-0.315658	0.034070	-0.548202	-0.514597	-0.013588	0.117326	-0.849259
8364	0.580589	-1.632236	10.262146	-0.032157	-0.023752	0.024875	-0.314870	0.033254	-0.547429	-0.514090	-0.013734	0.118116	-0.849454
8365	1.171261	-2.161910	9.813730	0.128501	-0.038156	-0.001000	-0.314611	0.031642	-0.545482	-0.513994	-0.015801	0.116151	-0.849747
8366	1.705110	-1.890371	9.404828	0.028891	-0.014506	-0.046750	-0.318276	0.027609	-0.545584	-0.514699	-0.016586	0.115786	-0.849355
8367	1.970829	-2.010960	9.165564	-0.139364	0.007345	-0.029159	-0.315655	0.029751	-0.545604	-0.515266	-0.015212	0.117936	-0.848741
8368	1.843625	-1.616125	9.313946	0.138632	0.025030	-0.013038	-0.315776	0.026363	-0.545085	-0.515458	-0.016379	0.115312	-0.848963
8369	1.512095	-1.856830	9.475513	-0.068245	0.018463	0.033912	-0.314462	0.025137	-0.544056	-0.514955	-0.015418	0.116177	-0.849168
8370	1.367398	-2.347127	9.712141	0.108123	-0.023440	0.031194	-0.314441	0.023746	-0.547306	-0.514292	-0.016990	0.114583	-0.849757
8371	1.411510	-1.998993	9.472581	0.003677	-0.045450	0.034378	-0.315492	0.021332	-0.545479	-0.513606	-0.017844	0.114910	-0.850110
8372	1.056132	-2.300357	9.498645	-0.153392	-0.048512	-0.001482	-0.317083	0.022185	-0.543516	-0.513512	-0.017231	0.118007	-0.849755
8373	1.192660	-2.617341	9.596296	0.292246	-0.063744	-0.074859	-0.318122	0.019341	-0.543899	-0.514521	-0.021581	0.113603	-0.849645
8374	0.763847	-1.670552	9.504750	0.442754	-0.041840	-0.135104	-0.317032	0.003890	-0.539885	-0.516418	-0.027291	0.106437	-0.849258
8375	1.290379	-1.866196	9.679759	-0.267917	-0.022416	-0.123939	-0.317022	0.003736	-0.541705	-0.518611	-0.025226	0.111077	-0.847389
8376	1.800369	-1.145391	9.094495	-0.134245	-0.005549	-0.067923	-0.315179	0.005192	-0.543409	-0.519725	-0.024217	0.113366	-0.846432
8377	2.054290	-0.766784	9.903953	-0.156177	-0.038209	0.042746	-0.315304	0.007742	-0.546527	-0.518990	-0.023241	0.116341	-0.846507
8378	1.896801	-1.623918	9.818445	0.123659	-0.054200	0.116210	-0.315321	0.009258	-0.544316	-0.516769	-0.025307	0.114855	-0.848008
8379	1.262890	-1.653908	9.860119	0.202562	-0.052426	0.099048	-0.317655	0.002751	-0.545860	-0.514863	-0.028161	0.111921	-0.849468
8380	1.228667	-2.078632	9.508166	-0.024523	-0.038144	0.056370	-0.318713	0.003720	-0.545201	-0.513761	-0.028566	0.112753	-0.850012
8381	1.037141	-1.337450	9.660806	-0.126214	-0.027377	0.031797	-0.318705	0.003300	-0.546502	-0.513231	-0.027733	0.115097	-0.850045
8382	1.330512	-1.185979	9.459222	-0.154488	-0.016348	0.044564	-0.319505	0.006565	-0.546754	-0.512450	-0.026458	0.117906	-0.850172
8383	1.548458	-1.379545	9.717799	0.089160	-0.028884	0.038449	-0.319371	0.007771	-0.548184	-0.511686	-0.027844	0.116580	-0.850771
8384	1.764770	-1.255379	9.315869	0.039822	-0.012397	0.049256	-0.321072	0.005888	-0.548301	-0.510731	-0.028483	0.116046	-0.851396
8385	1.795253	-1.577200	9.467675	0.146610	0.017006	0.070070	-0.321465	0.004677	-0.547649	-0.509498	-0.029618	0.113291	-0.852467
8386	1.993229	-1.634316	9.535936	-0.048837	0.034948	0.011842	-0.321325	0.004524	-0.549210	-0.509339	-0.028632	0.113764	-0.852532
8387	1.674321	-1.490439	9.580588	-0.111118	0.041923	-0.075256	-0.320532	0.005855	-0.551035	-0.510785	-0.027061	0.115076	-0.851542
8388	1.621407	-1.527500	9.327518	-0.075598	-0.007516	-0.128525	-0.319486	0.007068	-0.550783	-0.512937	-0.026847	0.116361	-0.850080
8389	1.685259	-1.759522	9.687341	-0.147363	-0.015771	-0.101179	-0.318171	0.007050	-0.551054	-0.514701	-0.025947	0.118869	-0.848693
8390	1.868962	-1.865454	9.560341	-0.069618	-0.001897	-0.083258	-0.317387	0.009746	-0.552099	-0.516088	-0.025595	0.120018	-0.847699
8391	1.447816	-1.514917	9.590134	-0.088318	0.043727	-0.080688	-0.318432	0.008668	-0.552481	-0.517608	-0.024247	0.120921	-0.846683
8392	1.258681	-1.789117	9.723754	-0.091424	0.030836	-0.100983	-0.316599	0.012166	-0.553664	-0.519373	-0.023157	0.122092	-0.845464
8393	1.074666	-1.636665	9.383299	-0.047787	0.019893	-0.109985	-0.314878	0.010369	-0.554849	-0.521307	-0.022680	0.122522	-0.844223
8394	1.280760	-1.857880	10.006258	-0.091565	0.042768	-0.073315	-0.313434	0.010358	-0.554340	-0.522635	-0.021316	0.123581	-0.843283
8395	1.459205	-1.885563	9.546633	-0.107030	0.065542	-0.119559	-0.313434	0.013322	-0.556679	-0.524861	-0.019459	0.124523	-0.841806
8396	1.591515	-1.312449	9.613519	-0.219203	0.094641	-0.138654	-0.311196	0.015717	-0.559036	-0.527451	-0.016044	0.127157	-0.839863
8397	1.372803	-1.462627	9.446135	-0.139040	0.107591	-0.103197	-0.309363	0.018674	-0.559959	-0.529506	-0.013111	0.128172	-0.838465
8398	1.107652	-1.967227	9.791862	0.069400	0.082233	-0.072560	-0.306471	0.019047	-0.560112	-0.530865	-0.012786	0.126112	-0.837923
8399	1.114491	-2.385184	9.987709	-0.058370	0.049256	-0.039913	-0.304371	0.020376	-0.560649	-0.531678	-0.011491	0.126399	-0.837383
8400	1.586518	-2.320292	8.989601	-0.114791	0.047523	-0.034632	-0.304907	0.023098	-0.560643	-0.532350	-0.009696	0.127802	-0.836765
8401	2.217076	-2.087934	9.027552	0.094950	0.025080	-0.001221	-0.304254	0.022560	-0.559349	-0.532417	-0.010365	0.125836	-0.837013
8402	2.396489	-2.314877	8.694770	0.086532	0.042623	0.054105	-0.303319	0.019826	-0.560137	-0.531524	-0.010573	0.123938	-0.837860
8403	2.113644	-2.130878	9.194021	-0.000127	0.035158	0.060112	-0.303454	0.020238	-0.559876	-0.530600	-0.009952	0.123536	-0.838513
8404	1.769339	-2.222726	9.271138	-0.068678	0.000390	0.096724	-0.303450	0.020499	-0.560916	-0.528891	-0.009118	0.124696	-0.839429
8405	1.451068	-2.203118	9.561308	-0.065020	-0.019799	0.089374	-0.302657	0.021560	-0.562482	-0.527346	-0.008662	0.125995	-0.840212
8406	1.141778	-2.043972	9.843916	-0.161463	-0.008968	0.101767	-0.303848	0.023071	-0.562082	-0.525529	-0.006996	0.128813	-0.840938
8407	0.793134	-1.726670	9.962738	-0.203716	0.042111	0.101443	-0.303996	0.029440	-0.563507	-0.523951	-0.003982	0.131754	-0.841487
8408	1.220906	-1.463172	9.375093	-0.035344	0.016661	0.041435	-0.301507	0.031586	-0.563396	-0.523212	-0.003361	0.132172	-0.841884
8409	1.255933	-1.722097	9.623845	-0.045978	-0.038317	-0.002822	-0.303876	0.035122	-0.565456	-0.523161	-0.003633	0.133256	-0.841744
8410	1.433650	-2.092818	9.461869	0.040707	-0.030845	0.010553	-0.303878	0.034318	-0.564416	-0.522823	-0.004688	0.132888	-0.842007
8411	1.543429	-2.351305	9.795343	0.084733	-0.001568	0.008898	-0.304399	0.031348	-0.563243	-0.522660	-0.005680	0.131394	-0.842336
8412	1.923398	-2.169201	9.354944	-0.071364	0.014816	0.013630	-0.304666	0.033246	-0.563890	-0.522400	-0.004786	0.132437	-0.842340
8413	1.721422	-2.280060	9.418719	0.052925	0.022242	0.019783	-0.304139	0.032699	-0.563635	-0.522118	-0.005037	0.131260	-0.842697
8414	1.520761	-2.165219	9.346441	0.051045	0.005776	0.023478	-0.305577	0.031622	-0.564404	-0.521645	-0.005550	0.130334	-0.843130
8415	1.424622	-2.220129	9.527215	-0.048709	0.007481	0.028504	-0.305323	0.032715	-0.563365	-0.521186	-0.004967	0.131036	-0.843309
8416	1.354343	-2.145896	9.465186	-0.013583	0.002898	0.010225	-0.303214	0.033083	-0.564942	-0.520940	-0.004889	0.131229	-0.843432
8417	1.378376	-2.126303	9.552104	-0.001222	0.001974	0.001982	-0.303348	0.033226	-0.564421	-0.520908	-0.004960	0.131183	-0.843458
8418	1.392118	-1.980046	9.395848	-0.008312	-0.001685	-0.002667	-0.303612	0.033366	-0.564289	-0.520858	-0.005049	0.131334	-0.843465
8419	1.450789	-2.145471	9.533307	-0.004844	0.000189	0.015814	-0.303875	0.033233	-0.564287	-0.520589	-0.005078	0.131369	-0.843626
8420	1.460096	-2.078427	9.433512	-0.024045	0.005626	0.001863	-0.304139	0.033643	-0.564284	-0.520482	-0.004868	0.131709	-0.843639
8421	1.479443	-2.087733	9.515180	-0.069622	-0.009020	0.013653	-0.304936	0.035823	-0.564407	-0.520231	-0.004387	0.132934	-0.843605
8422	1.459558	-1.962771	9.483139	-0.006704	-0.008031	0.015810	-0.304936	0.036094	-0.564537	-0.519855	-0.004551	0.133125	-0.843806
8423	1.426822	-2.169071	9.681585	0.005751	-0.034539	0.017766	-0.305199	0.035423	-0.564015	-0.519460	-0.005276	0.133339	-0.844011
8424	1.590074	-2.034920	9.416131	0.015971	-0.018003	0.028870	-0.307046	0.036804	-0.563739	-0.518836	-0.005809	0.133252	-0.844405
8425	1.682076	-2.113873	9.492700	0.052873	-0.027107	0.024463	-0.306785	0.037344	-0.563741	-0.518342	-0.006893	0.132601	-0.844803
8426	1.629474	-2.207948	9.452480	0.012612	-0.011618	0.025161	-0.308618	0.035060	-0.563468	-0.517801	-0.007292	0.132504	-0.845146
8427	1.590182	-2.059079	9.386987	0.023952	0.002081	0.015960	-0.308613	0.034107	-0.563728	-0.517530	-0.007613	0.132046	-0.845380
8428	1.556705	-2.116860	9.395466	-0.006550	-0.007122	0.006592	-0.308361	0.035473	-0.562559	-0.517317	-0.007787	0.132224	-0.845482
8429	1.422072	-2.193930	9.450741	-0.001020	0.011072	-0.019251	-0.309147	0.034803	-0.562553	-0.517669	-0.007791	0.132096	-0.845287
8430	1.498304	-2.001371	9.430148	-0.043283	0.009251	-0.004702	-0.307566	0.035587	-0.563866	-0.517694	-0.007337	0.132723	-0.845176
8431	1.494216	-2.155271	9.456758	-0.002920	0.020253	-0.006353	-0.307306	0.035320	-0.563088	-0.517853	-0.007133	0.132534	-0.845111
8432	1.436421	-2.164642	9.564111	0.038942	0.013023	0.014170	-0.307835	0.035600	-0.562824	-0.517547	-0.007419	0.131735	-0.845420
8433	1.527888	-2.135757	9.514958	0.007518	-0.008950	0.005742	-0.307302	0.034503	-0.563348	-0.517422	-0.007784	0.131676	-0.845503
8434	1.488783	-2.025303	9.472933	0.042299	-0.012528	0.021606	-0.308486	0.034383	-0.563079	-0.516927	-0.008516	0.131086	-0.845890
8435	1.533248	-2.248767	9.532628	0.068712	-0.028947	0.023623	-0.308487	0.033307	-0.562039	-0.516435	-0.009805	0.130205	-0.846313
8436	1.532493	-2.092651	9.453192	0.070395	-0.010677	0.016214	-0.308089	0.032352	-0.562043	-0.516025	-0.010811	0.129119	-0.846717
8437	1.497725	-1.876025	9.499116	0.005529	0.000207	0.013087	-0.308343	0.030316	-0.562302	-0.515799	-0.010984	0.129003	-0.846870
8438	1.493569	-2.015489	9.525928	0.088660	0.000322	0.024589	-0.309143	0.030751	-0.560475	-0.515267	-0.011970	0.127495	-0.847409
8439	1.445571	-2.058616	9.606492	0.047599	0.005737	0.020680	-0.308342	0.026271	-0.559444	-0.514915	-0.012460	0.126610	-0.847748
8440	1.352475	-1.735600	9.840605	0.059544	-0.025286	0.045685	-0.309926	0.026437	-0.558261	-0.513974	-0.013525	0.125864	-0.848414
8441	1.453592	-1.722289	9.452849	0.152197	-0.047984	0.048043	-0.311755	0.022527	-0.557598	-0.512992	-0.015932	0.123744	-0.849278
8442	1.541093	-1.871208	9.475582	0.159042	-0.043332	0.073922	-0.313591	0.019709	-0.556285	-0.511490	-0.018254	0.121501	-0.850460
8443	1.516170	-1.692682	9.631488	0.060826	-0.034280	0.086319	-0.313600	0.019052	-0.554075	-0.509914	-0.019400	0.120801	-0.851480
8444	1.434471	-1.755898	9.485806	0.181787	-0.034201	0.066630	-0.315177	0.017856	-0.553283	-0.508539	-0.021813	0.118069	-0.852627
8445	1.355538	-1.386135	9.310216	0.272428	-0.026757	0.077210	-0.317801	0.013833	-0.551184	-0.507032	-0.025004	0.113666	-0.854034
8446	1.557415	-1.750599	9.556643	0.190453	-0.014047	0.076798	-0.317794	0.008564	-0.548586	-0.505506	-0.027138	0.110582	-0.855277
8447	1.537127	-1.549374	9.312022	0.293742	-0.001179	0.054221	-0.319763	0.004805	-0.546492	-0.504406	-0.030154	0.105541	-0.856461
8448	1.641057	-1.591373	9.634074	0.251998	0.007873	0.041078	-0.320279	-0.000867	-0.544021	-0.503464	-0.032611	0.101155	-0.857454
8449	1.634552	-1.745401	9.624652	0.261808	-0.000368	0.031918	-0.320791	-0.006415	-0.542719	-0.502735	-0.035334	0.096652	-0.858293
8450	1.766874	-1.692659	9.492196	0.157745	0.016865	0.012911	-0.322364	-0.010987	-0.540109	-0.502317	-0.036744	0.093769	-0.858799
8451	1.659569	-1.432986	9.504439	-0.048823	0.023895	-0.004775	-0.321456	-0.009088	-0.539205	-0.502474	-0.036000	0.094355	-0.858674
8452	1.625702	-1.409018	9.497257	-0.039152	0.031194	-0.012123	-0.320531	-0.009376	-0.539863	-0.502637	-0.035235	0.094690	-0.858573
8453	1.596680	-1.379349	9.747058	0.003986	0.021124	-0.028506	-0.321055	-0.009644	-0.540119	-0.503157	-0.035114	0.094392	-0.858306
8454	1.668083	-1.192203	9.553506	-0.132726	0.020088	-0.029201	-0.319614	-0.007898	-0.540389	-0.503649	-0.033631	0.096432	-0.857850
8455	1.768151	-1.449354	9.579639	0.014487	0.020258	-0.028440	-0.319613	-0.006553	-0.541689	-0.504159	-0.033642	0.095975	-0.857602
8456	1.765163	-1.321344	9.725439	0.004025	0.031186	-0.035901	-0.318944	-0.009279	-0.541955	-0.504696	-0.033358	0.095553	-0.857344
8457	1.697239	-1.237679	9.605951	-0.094130	0.034739	-0.034563	-0.316967	-0.008098	-0.543791	-0.505409	-0.032046	0.096815	-0.856832
8458	1.606138	-1.346138	9.603580	-0.060813	0.029277	-0.034384	-0.315397	-0.006079	-0.543802	-0.505978	-0.031136	0.097526	-0.856449
8459	1.633769	-1.084934	9.281029	-0.028646	0.038469	-0.039781	-0.314341	-0.006370	-0.544591	-0.506744	-0.030442	0.097625	-0.856010
8460	1.507676	-0.912854	9.721563	-0.141972	0.034763	0.007623	-0.315006	-0.004190	-0.544585	-0.506658	-0.028532	0.099696	-0.855888
8461	1.567556	-1.341141	9.680107	-0.029840	0.027617	0.022992	-0.315006	-0.001765	-0.546404	-0.506331	-0.027893	0.099949	-0.856073
8462	1.415186	-1.245780	9.511986	-0.024787	0.022149	0.030401	-0.313690	-0.001784	-0.546804	-0.505772	-0.027340	0.100154	-0.856397
8463	1.327330	-1.514093	9.901090	-0.031521	0.005655	0.034089	-0.312248	-0.001387	-0.546296	-0.505212	-0.027031	0.100656	-0.856679
8464	1.460119	-1.562620	9.704804	0.028005	-0.008874	0.032577	-0.313045	-0.001092	-0.544859	-0.504520	-0.027538	0.100271	-0.857116
8465	1.747465	-1.668794	9.446740	-0.020747	0.009335	0.002788	-0.313051	0.000267	-0.544728	-0.504495	-0.027340	0.100552	-0.857103
8466	1.674404	-1.520322	9.284904	-0.096260	0.034860	0.007896	-0.315149	0.000146	-0.545622	-0.504364	-0.025896	0.101842	-0.857073
8467	1.335851	-1.809508	9.344904	-0.106386	0.049347	-0.018019	-0.312522	0.002411	-0.546942	-0.504819	-0.024187	0.103194	-0.856693
8468	1.255141	-1.553590	9.650207	-0.113445	0.049314	-0.016228	-0.311216	0.006186	-0.548120	-0.505118	-0.022373	0.104619	-0.856394
8469	1.205373	-1.226528	9.635125	-0.092785	0.027449	0.002351	-0.312393	0.005649	-0.548891	-0.505169	-0.021124	0.105949	-0.856232
8470	1.442113	-1.821545	9.984268	0.119471	0.013077	0.010865	-0.311087	0.005921	-0.547342	-0.504809	-0.022228	0.103762	-0.856684
8471	1.717630	-1.468401	9.667721	0.110425	0.000349	0.013605	-0.311347	0.004300	-0.546820	-0.504518	-0.023477	0.101897	-0.857046
8472	1.607083	-1.551080	9.475887	-0.052309	0.007447	0.000774	-0.311471	0.002940	-0.547210	-0.504419	-0.022962	0.102707	-0.857022
8473	1.515770	-1.613741	9.498161	0.017010	0.012953	-0.013650	-0.311079	0.003209	-0.546953	-0.504663	-0.023113	0.102315	-0.856921
8474	1.549381	-1.587518	9.407622	-0.013558	0.038484	-0.028610	-0.310277	0.002096	-0.548780	-0.505110	-0.022517	0.102133	-0.856694
8475	1.476736	-1.504577	9.782591	-0.044906	0.020120	-0.034289	-0.309752	0.002361	-0.548784	-0.505750	-0.021965	0.102726	-0.856260
8476	1.456703	-1.353592	9.621285	-0.085601	0.016506	-0.004963	-0.307646	0.002601	-0.549581	-0.505797	-0.020966	0.104011	-0.856102
8477	1.487182	-1.670256	9.873985	-0.011041	0.006549	0.008364	-0.307657	0.004241	-0.548540	-0.505664	-0.020904	0.104178	-0.856162
8478	1.297232	-1.276722	9.678488	0.013127	-0.001648	0.012167	-0.309096	0.003569	-0.549439	-0.505328	-0.021180	0.103963	-0.856380
8479	1.431209	-1.572779	9.565162	-0.020944	-0.000729	0.019397	-0.308443	0.004648	-0.549443	-0.504996	-0.021118	0.104367	-0.856528
8480	1.390561	-1.645142	9.534961	0.031787	-0.007121	0.001218	-0.309496	0.005336	-0.549695	-0.504827	-0.021699	0.103883	-0.856672
8481	1.554111	-1.570896	9.340685	-0.048826	0.007446	-0.001976	-0.309235	0.006686	-0.550216	-0.504889	-0.021261	0.104681	-0.856549
8482	1.438765	-1.629557	9.842897	-0.045153	-0.001732	0.002663	-0.309505	0.007781	-0.549693	-0.504741	-0.020970	0.105461	-0.856548
8483	1.508204	-1.549301	9.350162	-0.027975	0.012980	0.011961	-0.309105	0.008169	-0.551126	-0.504566	-0.020620	0.105854	-0.856611
8484	1.526347	-1.797922	9.807746	-0.083494	0.005526	-0.006759	-0.308724	0.009404	-0.549439	-0.504616	-0.019837	0.107214	-0.856431
8485	1.554400	-1.625718	9.491153	0.000454	0.003788	-0.019255	-0.309507	0.009941	-0.550862	-0.504944	-0.020000	0.107209	-0.856234
8486	1.514831	-1.411319	9.592212	-0.049663	0.012895	-0.006616	-0.309249	0.010487	-0.550344	-0.504995	-0.019432	0.107916	-0.856129
8487	1.482290	-1.671588	9.487435	-0.083783	0.016533	0.001524	-0.309118	0.013720	-0.552684	-0.505028	-0.018487	0.109231	-0.855963
8488	1.274631	-1.596893	9.640179	-0.073180	0.016476	-0.009510	-0.309391	0.014148	-0.550991	-0.505144	-0.017627	0.110302	-0.855776
8489	1.506903	-1.764226	9.822441	-0.022250	0.000111	-0.004597	-0.307545	0.014385	-0.552306	-0.505222	-0.017593	0.110722	-0.855676
8490	1.525648	-1.664348	9.468738	0.042317	0.002045	-0.002427	-0.308318	0.012478	-0.553861	-0.505159	-0.018129	0.109966	-0.855800
8491	1.487459	-1.735787	9.707433	-0.004686	-0.008117	-0.015571	-0.309115	0.012502	-0.552294	-0.505400	-0.018441	0.110168	-0.855625
8492	1.593825	-1.806137	9.476987	0.088167	-0.005270	-0.026170	-0.309639	0.012234	-0.552550	-0.505699	-0.019619	0.108691	-0.855611
8493	1.530384	-1.644991	9.497860	-0.023902	0.005547	-0.034148	-0.308065	0.011549	-0.551393	-0.506295	-0.019547	0.109085	-0.855210
8494	1.544722	-1.610669	9.676114	0.027680	0.005622	-0.022815	-0.307271	0.012070	-0.552699	-0.506600	-0.019919	0.108535	-0.855090
8495	1.447269	-1.404681	9.462046	0.007179	0.006560	-0.006320	-0.307793	0.010047	-0.551916	-0.506711	-0.020088	0.108392	-0.855039
8496	1.499056	-1.629074	9.949091	-0.010051	-0.008099	-0.000840	-0.307784	0.010434	-0.553996	-0.506628	-0.020263	0.108635	-0.855053
8497	1.534335	-1.462219	9.471653	0.034343	-0.016236	-0.001526	-0.307518	0.009075	-0.553739	-0.506597	-0.021090	0.108254	-0.855100
8498	1.627627	-1.805132	9.750978	-0.020420	-0.010846	-0.010101	-0.308050	0.009498	-0.552824	-0.506677	-0.021227	0.108698	-0.854992
8499	1.456435	-1.798014	9.821496	-0.062255	-0.036549	-0.025047	-0.308713	0.010191	-0.552169	-0.507043	-0.021471	0.110174	-0.854581
