# Supplementary material for: Identification of Haptic Based Guiding Using Hard Reins
Source: PLoS One. 2015 Jul 22;10(7):e0132020. doi: 10.1371/journal.pone.0132020 (PMC4511788; doi:10.1371/journal.pone.0132020)
Supplement: S9 File — (ZIP) [file pone.0132020.s009.zip › Exp2_MotionData2/Subject10/path1/T2/sync2.txt]

// Start Time: 0
// Sample rate: 25.0Hz
// Scenario: 4.9
// Firmware Version: 2.6.1
Counter	Acc_X	Acc_Y	Acc_Z	Gyr_X	Gyr_Y	Gyr_Z	Mag_X	Mag_Y	Mag_Z	Quat_w	Quat_x	Quat_y	Quat_z
7879	1.159992	-3.641762	8.674933	-0.028293	0.091373	0.031747	-0.342907	0.356722	-1.239573	-0.516395	0.055966	0.200001	-0.830785
7880	1.049888	-3.857314	9.282184	-0.010824	0.087416	-0.017714	-0.339981	0.360332	-1.240437	-0.516761	0.057404	0.199327	-0.830621
7881	0.807266	-3.910312	8.858706	0.105865	0.065032	-0.008585	-0.338372	0.358395	-1.243493	-0.517176	0.057339	0.196909	-0.830944
7882	1.265775	-3.615578	8.572068	-0.063098	0.039175	0.045427	-0.336767	0.357243	-1.243954	-0.516249	0.058770	0.197528	-0.831274
7883	1.569972	-4.418340	9.273490	-0.159274	0.049869	-0.059178	-0.336514	0.361709	-1.242597	-0.517136	0.060977	0.199762	-0.830028
7884	1.191619	-4.388783	9.365163	0.095056	0.050608	-0.146704	-0.334509	0.360976	-1.243320	-0.519521	0.060169	0.197874	-0.829050
7885	0.515971	-3.415544	8.761785	0.125188	0.016838	-0.067136	-0.333026	0.356024	-1.243631	-0.520744	0.058861	0.195727	-0.828886
7886	0.668375	-3.505011	8.877864	-0.065633	-0.005808	0.064700	-0.332498	0.357987	-1.243845	-0.519252	0.059634	0.196831	-0.829505
7887	1.042974	-3.886577	9.209978	-0.010425	-0.007619	0.086005	-0.334376	0.361116	-1.243452	-0.517675	0.059942	0.196989	-0.830431
7888	1.255174	-3.989560	8.990997	0.058964	0.000957	0.050877	-0.333297	0.357458	-1.244529	-0.516496	0.059459	0.195977	-0.831438
7889	0.985250	-3.829393	8.942992	0.045783	0.030282	0.010410	-0.332487	0.354640	-1.245169	-0.516389	0.059514	0.194909	-0.831752
7890	0.785509	-3.760181	9.056697	0.057892	0.017534	0.026318	-0.332622	0.354899	-1.244078	-0.515602	0.059205	0.193777	-0.832526
7891	0.850159	-3.729884	9.000681	0.068238	-0.011072	0.072125	-0.331411	0.351607	-1.242845	-0.514329	0.058588	0.192677	-0.833612
7892	0.979930	-3.800356	8.976309	0.029762	0.005635	0.066782	-0.331141	0.350458	-1.242074	-0.512823	0.058537	0.192086	-0.834679
7893	0.960937	-3.815263	9.007132	0.046148	-0.004677	0.057931	-0.331004	0.349146	-1.240225	-0.511782	0.058201	0.191308	-0.835520
7894	0.902477	-3.801759	8.998014	0.051715	0.000830	0.052692	-0.331140	0.349987	-1.239926	-0.510374	0.057759	0.190424	-0.836613
7895	0.901425	-3.748373	9.002394	0.050040	0.007185	0.082784	-0.331668	0.347743	-1.239721	-0.508963	0.057681	0.189430	-0.837703
7896	0.867843	-3.763546	9.015921	0.040905	-0.001039	0.052651	-0.333270	0.348413	-1.242791	-0.507435	0.057298	0.188751	-0.838808
7897	0.862116	-3.724814	8.981752	0.037021	-0.011959	0.061410	-0.333525	0.344210	-1.243329	-0.506290	0.056954	0.188195	-0.839648
7898	0.856527	-3.681216	9.022173	0.013428	-0.022955	0.066569	-0.333789	0.342524	-1.237025	-0.504493	0.056553	0.188176	-0.840761
7899	0.812628	-3.662589	9.051978	-0.003357	-0.032490	0.086797	-0.334195	0.344364	-1.237096	-0.502793	0.056373	0.188473	-0.841724
7900	0.882797	-3.661319	9.025236	-0.006641	-0.030451	0.075292	-0.335528	0.343835	-1.237233	-0.500827	0.056087	0.188853	-0.842829
7901	0.934304	-3.684654	9.072728	-0.015178	-0.031859	0.057563	-0.336597	0.344631	-1.240170	-0.499606	0.055925	0.189374	-0.843448
7902	0.893655	-3.709665	9.088520	0.021254	-0.018761	0.043626	-0.338737	0.345779	-1.239026	-0.498169	0.055421	0.189206	-0.844368
7903	0.899114	-3.631895	9.006258	0.018619	-0.020496	0.040952	-0.337931	0.344211	-1.238951	-0.497307	0.055050	0.189059	-0.844933
7904	0.940336	-3.742804	9.080574	0.017877	-0.011499	0.036580	-0.338999	0.344251	-1.239613	-0.496069	0.054689	0.188879	-0.845724
7905	0.906749	-3.646319	9.030672	0.026931	-0.020228	0.033021	-0.338735	0.345532	-1.240522	-0.495349	0.054210	0.188598	-0.846239
7906	0.914504	-3.685028	8.939732	-0.013250	-0.014971	0.022322	-0.340601	0.344260	-1.238377	-0.494273	0.054037	0.188996	-0.846790
7907	0.939505	-3.708839	9.032149	-0.009475	-0.027994	0.046998	-0.340334	0.344095	-1.237574	-0.493247	0.053840	0.189396	-0.847312
7908	1.061213	-3.738190	9.016849	-0.004959	-0.012937	0.015256	-0.341674	0.346134	-1.239251	-0.492299	0.053591	0.189641	-0.847824
7909	1.003131	-3.741671	9.019907	0.005222	-0.002858	0.006525	-0.342207	0.345865	-1.239254	-0.492070	0.053517	0.189596	-0.847972
7910	0.998158	-3.736907	9.010090	-0.009008	-0.017872	-0.002455	-0.341938	0.345302	-1.239545	-0.491342	0.053143	0.189980	-0.848332
7911	0.990851	-3.737041	8.997830	-0.004610	-0.019702	0.001085	-0.342735	0.343902	-1.239040	-0.491130	0.052857	0.190279	-0.848405
7912	0.988193	-3.717664	9.045746	-0.013401	-0.014265	-0.005982	-0.342469	0.344183	-1.239305	-0.490462	0.052572	0.190706	-0.848713
7913	0.959372	-3.732753	9.032939	0.001325	-0.004992	-0.016478	-0.342340	0.344910	-1.234280	-0.490611	0.052409	0.190781	-0.848620
7914	0.971168	-3.720404	9.009137	0.000876	-0.000099	0.001231	-0.343545	0.346505	-1.235161	-0.489647	0.052197	0.190834	-0.849179
7915	0.969318	-3.742281	9.052573	0.008618	0.000470	-0.019075	-0.343540	0.344684	-1.235490	-0.489868	0.052045	0.190736	-0.849082
7916	0.962331	-3.761831	9.018806	0.017314	0.010881	-0.005717	-0.343545	0.346726	-1.238670	-0.489110	0.051839	0.190407	-0.849605
7917	0.958715	-3.703638	9.008628	0.006892	0.021768	-0.018058	-0.342205	0.345302	-1.239272	-0.489393	0.052071	0.190132	-0.849490
7918	0.958599	-3.708502	8.941262	0.005286	0.011303	-0.026969	-0.341269	0.344743	-1.240382	-0.489150	0.051947	0.190016	-0.849664
7919	0.922516	-3.709148	9.022002	-0.061708	0.017460	-0.011220	-0.342071	0.345239	-1.242791	-0.489228	0.052804	0.190944	-0.849357
7920	0.966994	-3.868553	9.053454	0.010086	0.014332	-0.003946	-0.340742	0.347140	-1.241123	-0.488562	0.052760	0.190695	-0.849799
7921	0.919965	-3.704341	9.012259	-0.004708	0.000565	0.008301	-0.340204	0.345685	-1.239553	-0.488303	0.052848	0.190803	-0.849918
7922	0.896826	-3.750877	9.064857	0.035105	0.007296	0.001402	-0.339937	0.345379	-1.238755	-0.487541	0.052461	0.190193	-0.850516
7923	0.993542	-3.751558	8.990802	0.016793	-0.010851	0.010050	-0.340335	0.345050	-1.242412	-0.487232	0.052152	0.190048	-0.850745
7924	1.002952	-3.731963	9.024642	0.017327	0.014440	-0.005704	-0.341263	0.343130	-1.243680	-0.486661	0.052048	0.189673	-0.851162
7925	0.983822	-3.739589	9.057813	0.046123	0.014681	-0.005608	-0.339128	0.343051	-1.242355	-0.486745	0.051827	0.188800	-0.851321
7926	0.890815	-3.583498	8.986382	0.037407	0.014864	-0.016228	-0.340729	0.342463	-1.239651	-0.486260	0.051470	0.188097	-0.851776
7927	0.908774	-3.631721	8.996924	-0.037064	0.010073	0.008260	-0.338328	0.343099	-1.239117	-0.486004	0.052033	0.188668	-0.851761
7928	0.861169	-3.656847	9.111196	-0.007745	0.001953	-0.012909	-0.339927	0.342326	-1.240611	-0.485610	0.051962	0.188842	-0.851952
7929	0.871076	-3.666376	9.118793	0.038832	0.016305	-0.002064	-0.339394	0.342429	-1.239532	-0.485631	0.051858	0.188065	-0.852118
7930	0.815376	-3.560586	9.032036	0.019756	-0.002615	0.001301	-0.339390	0.341176	-1.240113	-0.484871	0.051466	0.187807	-0.852631
7931	0.873767	-3.680893	9.111764	0.006403	0.008922	-0.002213	-0.338324	0.341989	-1.239829	-0.484833	0.051554	0.187650	-0.852682
7932	0.891727	-3.622316	9.030030	0.048395	0.003677	0.008490	-0.338856	0.341139	-1.239039	-0.483993	0.051017	0.186835	-0.853370
7933	0.901162	-3.597862	9.102349	-0.001132	0.008555	0.010129	-0.338722	0.341330	-1.241333	-0.483734	0.051218	0.186795	-0.853514
7934	0.929345	-3.672602	9.113406	0.058250	-0.005126	0.008456	-0.338186	0.340468	-1.241096	-0.482887	0.050441	0.185895	-0.854236
7935	0.926866	-3.568278	8.987372	0.049236	0.011599	0.012070	-0.338045	0.337928	-1.240909	-0.482657	0.050213	0.184964	-0.854581
7936	0.908497	-3.602585	9.092981	0.031874	0.007622	-0.012761	-0.338711	0.337362	-1.240108	-0.482169	0.049827	0.184413	-0.854999
7937	0.908466	-3.602587	9.083352	0.024360	0.010809	-0.000387	-0.338705	0.335375	-1.239361	-0.482123	0.049779	0.183928	-0.855131
7938	0.910438	-3.587991	9.032753	0.006538	0.017902	-0.005702	-0.336166	0.333828	-1.235789	-0.481647	0.049866	0.183697	-0.855444
7939	0.864535	-3.588820	9.072271	-0.004358	0.007097	-0.004028	-0.337769	0.334601	-1.237233	-0.481621	0.050018	0.183744	-0.855440
7940	0.897748	-3.556663	9.048977	-0.000854	0.007041	-0.000489	-0.337239	0.335726	-1.237744	-0.481003	0.050009	0.183740	-0.855789
7941	0.923687	-3.641154	9.055224	-0.029238	0.014266	-0.014679	-0.337504	0.335510	-1.240317	-0.481161	0.050484	0.184158	-0.855582
7942	0.869778	-3.603286	9.106241	-0.028236	0.011715	-0.019104	-0.335100	0.335189	-1.241031	-0.481030	0.050787	0.184585	-0.855546
7943	0.859781	-3.588903	9.101012	-0.011402	0.010725	-0.009331	-0.336975	0.336829	-1.237036	-0.481101	0.051050	0.184725	-0.855460
7944	0.884678	-3.627295	9.068366	-0.020255	0.021407	-0.012829	-0.335378	0.338202	-1.237145	-0.480741	0.051429	0.184927	-0.855596
7945	0.822628	-3.667255	9.119720	0.031498	0.007263	0.001402	-0.336044	0.337808	-1.237691	-0.480660	0.051262	0.184356	-0.855775
7946	0.786859	-3.473718	8.991992	-0.040552	-0.005789	0.001095	-0.335106	0.337139	-1.240157	-0.480096	0.051456	0.185143	-0.855910
7947	0.837515	-3.686406	9.108286	-0.035522	-0.014940	0.013424	-0.335375	0.337708	-1.240136	-0.479657	0.051600	0.185917	-0.855980
7948	0.849825	-3.584235	9.047714	-0.019182	-0.004047	0.010004	-0.335377	0.338282	-1.240658	-0.479003	0.051659	0.186310	-0.856257
7949	0.899942	-3.663430	9.069107	-0.020712	0.003274	0.001197	-0.333514	0.340349	-1.240614	-0.478856	0.051926	0.186668	-0.856245
7950	0.841374	-3.642645	9.071967	-0.042523	-0.002421	0.008176	-0.335118	0.341235	-1.240837	-0.478206	0.052226	0.187448	-0.856420
7951	0.881132	-3.685615	9.112025	0.002480	-0.000263	0.008323	-0.334582	0.340355	-1.239790	-0.477947	0.052238	0.187435	-0.856566
7952	0.860828	-3.652006	9.034121	0.015327	-0.003474	-0.001377	-0.335386	0.341179	-1.238131	-0.477473	0.051922	0.187246	-0.856891
7953	0.832483	-3.676788	9.110466	-0.006716	-0.002296	0.015364	-0.334584	0.340574	-1.237078	-0.477076	0.052015	0.187402	-0.857073
7954	0.870736	-3.661536	9.041718	0.016504	-0.000498	0.022514	-0.334852	0.340849	-1.236525	-0.476236	0.051835	0.187138	-0.857608
7955	0.860268	-3.627744	9.009850	-0.012498	-0.004473	0.029472	-0.335651	0.340323	-1.237344	-0.475582	0.051997	0.187398	-0.857904
7956	0.896205	-3.714473	9.098263	0.001945	-0.014929	0.025908	-0.337516	0.339297	-1.239790	-0.474642	0.051727	0.187516	-0.858415
7957	0.870540	-3.656688	9.010383	-0.005472	-0.022281	0.032915	-0.336713	0.338741	-1.240899	-0.473870	0.051529	0.187824	-0.858787
7958	0.912946	-3.709318	9.060224	-0.014007	-0.013065	0.017026	-0.336055	0.342097	-1.240663	-0.473123	0.051420	0.188203	-0.859122
7959	0.932707	-3.733238	9.027310	0.002330	0.006673	0.015433	-0.336853	0.341012	-1.241635	-0.472767	0.051577	0.188126	-0.859325
7960	0.866413	-3.685888	9.053804	-0.012633	0.003317	0.002115	-0.337657	0.342161	-1.241859	-0.472295	0.051671	0.188345	-0.859531
7961	0.867250	-3.724711	9.073380	0.014879	0.006731	0.017253	-0.336455	0.341797	-1.239451	-0.471921	0.051718	0.188051	-0.859798
7962	0.945402	-3.762137	9.027918	0.008085	0.001738	0.001272	-0.336187	0.341345	-1.238387	-0.471508	0.051592	0.187928	-0.860059
7963	0.852862	-3.734683	9.058571	0.012402	0.003372	0.008387	-0.337789	0.341060	-1.236620	-0.471271	0.051571	0.187722	-0.860235
7964	0.903395	-3.731349	8.966219	0.042429	0.012777	-0.002076	-0.336049	0.339630	-1.237362	-0.471009	0.051302	0.186907	-0.860572
7965	0.802146	-3.623940	9.046551	0.002744	0.015909	0.001371	-0.336310	0.337695	-1.238638	-0.470929	0.051562	0.186758	-0.860632
7966	0.831869	-3.652528	9.069343	-0.008140	-0.002848	0.001211	-0.337116	0.339394	-1.238304	-0.470527	0.051519	0.186955	-0.860813
7967	0.895714	-3.697494	9.049977	0.001039	-0.005260	-0.005860	-0.336585	0.340672	-1.239351	-0.470491	0.051403	0.187044	-0.860820
7968	0.801203	-3.565690	9.115890	-0.004803	0.003140	0.011871	-0.336853	0.340635	-1.237456	-0.469935	0.051473	0.187116	-0.861103
7969	0.887045	-3.738912	9.112609	0.025123	0.022137	-0.026825	-0.335784	0.340198	-1.237888	-0.470388	0.051523	0.186552	-0.860976
7970	0.757121	-3.547073	9.087917	0.038704	0.014410	0.002364	-0.334980	0.339037	-1.237123	-0.470060	0.051338	0.185779	-0.861333
7971	0.860496	-3.627732	9.082069	0.044178	0.025151	0.001547	-0.335775	0.337374	-1.237438	-0.470054	0.051368	0.184824	-0.861540
7972	0.781382	-3.549060	9.083863	0.063058	0.021749	0.001598	-0.335771	0.336002	-1.238969	-0.469732	0.051065	0.183567	-0.862002
7973	0.746079	-3.472015	9.135155	0.023960	0.028140	0.017433	-0.334435	0.335871	-1.240747	-0.469440	0.051396	0.182907	-0.862281
7974	0.879530	-3.603107	9.125796	0.016022	0.021144	0.010268	-0.334431	0.334428	-1.239171	-0.468915	0.051557	0.182457	-0.862653
7975	0.759341	-3.624689	9.300399	0.086501	0.028252	0.034427	-0.333895	0.333756	-1.241091	-0.468394	0.051365	0.180698	-0.863317
7976	0.704084	-3.552884	9.139291	0.178374	0.029080	0.032081	-0.332283	0.330124	-1.237711	-0.467534	0.050192	0.177355	-0.864545
7977	0.500935	-3.435184	9.247711	0.175365	0.013771	0.074447	-0.331999	0.324188	-1.236823	-0.466349	0.049068	0.174143	-0.865901
7978	0.272532	-3.526719	9.246207	0.237260	0.006270	0.182505	-0.330919	0.319734	-1.233869	-0.462933	0.047500	0.169830	-0.868674
7979	0.175060	-3.276041	9.125783	0.198333	-0.060403	0.348177	-0.333167	0.312596	-1.233261	-0.456728	0.045837	0.166611	-0.872662
7980	0.539736	-2.864042	9.027951	0.089843	-0.114841	0.356234	-0.337830	0.309725	-1.232217	-0.449886	0.044137	0.165786	-0.876453
7981	0.757569	-3.299441	9.259377	-0.016970	-0.063285	0.320831	-0.343042	0.311837	-1.233171	-0.443904	0.044280	0.166360	-0.879382
7982	0.570900	-3.162025	9.339268	0.124570	-0.055724	0.278921	-0.346511	0.311366	-1.233687	-0.438566	0.043054	0.164440	-0.882477
7983	0.646480	-3.087845	9.184565	0.073928	-0.049297	0.289396	-0.348240	0.309137	-1.232927	-0.433227	0.042522	0.163300	-0.885347
7984	0.730212	-3.134862	9.310252	0.064447	-0.026895	0.243518	-0.350106	0.308486	-1.233332	-0.428541	0.042217	0.162208	-0.887839
7985	0.891026	-3.195071	9.204913	0.045285	-0.021261	0.153288	-0.351568	0.306254	-1.232710	-0.425664	0.041970	0.161446	-0.889373
7986	1.055799	-3.187221	9.248425	0.047645	0.002207	0.068536	-0.351967	0.305657	-1.230832	-0.424034	0.041738	0.160553	-0.890324
7987	1.138873	-3.224556	9.227184	0.033563	0.065912	-0.067265	-0.350895	0.304224	-1.230755	-0.425352	0.042402	0.159466	-0.889858
7988	0.901620	-3.238572	9.215195	0.034630	0.094222	-0.169581	-0.348354	0.302145	-1.228553	-0.427786	0.043076	0.158244	-0.888877
7989	0.889638	-3.355302	9.287922	-0.014823	0.127328	-0.266767	-0.344086	0.303448	-1.228290	-0.432796	0.044597	0.157681	-0.886473
7990	0.759934	-3.396484	9.394980	0.087659	0.148336	-0.326401	-0.339679	0.302822	-1.229984	-0.438008	0.045237	0.155196	-0.884317
7991	0.520086	-3.298895	9.266527	0.109396	0.140651	-0.332519	-0.331778	0.294501	-1.230884	-0.444298	0.045708	0.152377	-0.881641
7992	0.520850	-3.099830	9.231350	0.098416	0.150085	-0.358139	-0.326699	0.292157	-1.231965	-0.450455	0.046263	0.149677	-0.878947
7993	0.338729	-3.088574	9.187162	0.070014	0.120147	-0.344234	-0.321619	0.289661	-1.232509	-0.456804	0.046694	0.147732	-0.875971
7994	0.260462	-3.177387	9.166173	0.028319	0.082380	-0.305685	-0.319205	0.285926	-1.231576	-0.461944	0.046887	0.146801	-0.873418
7995	0.317038	-3.069531	9.345223	0.030083	0.056770	-0.275806	-0.316003	0.286134	-1.231606	-0.466833	0.046789	0.146062	-0.870944
7996	0.237296	-2.745713	9.162206	-0.031755	-0.004440	-0.195048	-0.313325	0.283555	-1.232261	-0.469878	0.046379	0.146865	-0.869192
7997	0.448828	-3.120548	9.315952	-0.094147	-0.030846	-0.154779	-0.314400	0.285816	-1.231635	-0.472270	0.046283	0.148981	-0.867539
7998	0.559232	-3.065138	9.326143	-0.067556	-0.048585	-0.075269	-0.313743	0.289126	-1.229373	-0.473101	0.045801	0.150706	-0.866813
7999	0.702824	-2.970285	9.351499	-0.064572	-0.036715	-0.050466	-0.316154	0.291859	-1.229527	-0.473688	0.045632	0.152269	-0.866228
8000	0.733434	-3.047410	9.348206	-0.035691	-0.018692	-0.050263	-0.315086	0.291871	-1.231162	-0.474186	0.045438	0.153136	-0.865813
8001	0.703973	-3.028525	9.347158	-0.014748	-0.016522	-0.059019	-0.317223	0.292348	-1.231392	-0.475026	0.045114	0.153652	-0.865278
8002	0.734086	-3.071667	9.401365	0.013125	-0.000371	-0.055298	-0.316152	0.291633	-1.231969	-0.475667	0.044750	0.153507	-0.864970
8003	0.727282	-2.984408	9.333098	0.037891	0.008288	-0.037484	-0.314548	0.290781	-1.233232	-0.476259	0.044417	0.152857	-0.864777
8004	0.743350	-2.950139	9.265933	0.017922	0.011501	-0.030456	-0.315480	0.290243	-1.233373	-0.476469	0.044282	0.152495	-0.864732
8005	0.747119	-3.008324	9.324259	0.036597	0.015827	-0.055124	-0.313875	0.289075	-1.233159	-0.477387	0.044031	0.151811	-0.864359
8006	0.800496	-3.007353	9.349961	0.036327	0.019123	-0.044507	-0.313338	0.287589	-1.230238	-0.477853	0.043805	0.151071	-0.864243
8007	0.734353	-2.858054	9.301069	0.045261	0.026218	-0.040888	-0.312528	0.284462	-1.229672	-0.478564	0.043688	0.150125	-0.864020
8008	0.681257	-2.871156	9.287503	0.008200	0.031893	-0.067478	-0.311731	0.286371	-1.233947	-0.479390	0.043875	0.149771	-0.863614
8009	0.717124	-2.962746	9.322995	0.035911	0.031122	-0.026733	-0.310655	0.283837	-1.234987	-0.479864	0.043970	0.148925	-0.863492
8010	0.798317	-2.900584	9.334646	0.018704	0.040574	-0.055038	-0.308517	0.282914	-1.233690	-0.480499	0.044243	0.148296	-0.863233
8011	0.619528	-2.918387	9.394286	0.040496	0.052434	-0.060160	-0.308784	0.282614	-1.232614	-0.481616	0.044559	0.147194	-0.862783
8012	0.594125	-2.870305	9.328152	0.049921	0.040559	-0.044287	-0.307444	0.280909	-1.233226	-0.481973	0.044544	0.146022	-0.862783
8013	0.441737	-2.749259	9.416440	0.052855	0.009040	0.008591	-0.305971	0.279503	-1.234775	-0.481785	0.044198	0.145051	-0.863070
8014	0.343403	-2.925825	9.393090	0.092496	-0.008988	0.139473	-0.306502	0.278653	-1.233985	-0.478844	0.043451	0.143458	-0.865009
8015	0.315770	-2.987006	9.464918	0.051909	-0.021645	0.241825	-0.307566	0.277265	-1.233747	-0.474522	0.043273	0.142583	-0.867540
8016	0.222285	-3.134335	9.626845	0.195479	-0.064883	0.385242	-0.312627	0.273395	-1.231649	-0.467294	0.041298	0.139504	-0.872049
8017	0.194373	-2.654243	9.193898	0.293648	-0.049786	0.419239	-0.315272	0.264685	-1.229600	-0.459942	0.038875	0.134509	-0.876841
8018	0.154005	-2.222890	9.112377	0.045833	-0.060955	0.462587	-0.319402	0.261777	-1.227482	-0.451303	0.038559	0.133929	-0.881420
8019	0.323077	-2.860639	9.507517	-0.063449	-0.086953	0.506262	-0.324215	0.264546	-1.226796	-0.441951	0.038986	0.135431	-0.885899
8020	0.638267	-2.869486	9.497999	0.079927	-0.080308	0.395291	-0.330359	0.265813	-1.226819	-0.434439	0.037864	0.134437	-0.889807
8021	0.655305	-2.548774	9.245761	0.018685	-0.057956	0.333346	-0.331958	0.264887	-1.227777	-0.428234	0.037587	0.134358	-0.892833
8022	0.771348	-2.755418	9.385680	-0.036491	-0.032321	0.213082	-0.335699	0.265950	-1.227429	-0.423965	0.037830	0.135150	-0.894738
8023	0.650876	-2.781873	9.439954	0.017140	-0.015555	0.128512	-0.337307	0.267890	-1.224508	-0.421515	0.037760	0.134898	-0.895936
8024	0.785087	-2.711471	9.409842	0.022069	-0.001878	0.080843	-0.337703	0.266194	-1.223747	-0.419624	0.037678	0.134487	-0.896889
8025	0.700412	-2.713004	9.445768	-0.000147	-0.000975	0.036593	-0.337975	0.267887	-1.223689	-0.418847	0.037748	0.134503	-0.897246
8026	0.648289	-2.650835	9.448514	0.014280	0.007917	-0.030487	-0.337709	0.267838	-1.221801	-0.418860	0.037591	0.134237	-0.897287
8027	0.411579	-2.257056	9.115725	-0.412626	-0.055986	0.105726	-0.337324	0.272865	-1.220562	-0.416370	0.040303	0.142051	-0.897125
8028	0.609862	-3.539928	10.079896	-0.082156	-0.002812	-0.060886	-0.335344	0.279546	-1.213203	-0.417016	0.040694	0.143624	-0.896557
8029	0.667240	-2.684513	9.097909	0.204904	0.049630	-0.285999	-0.333193	0.274061	-1.209348	-0.422327	0.039025	0.139808	-0.894746
8030	0.455504	-2.265965	9.155654	-0.338374	0.032390	-0.098592	-0.330265	0.276632	-1.207812	-0.423377	0.042089	0.145697	-0.893170
8031	0.895041	-3.806676	9.681447	-0.082058	0.047445	-0.223277	-0.328823	0.285821	-1.211184	-0.427316	0.042945	0.147008	-0.891036
8032	0.257694	-3.191941	9.731873	0.130119	-0.089280	0.199217	-0.330560	0.286105	-1.209532	-0.423041	0.040725	0.145314	-0.893455
8033	0.605757	-2.942902	9.483112	0.208770	-0.021413	-0.072480	-0.331475	0.279977	-1.211341	-0.424324	0.038336	0.141882	-0.893504
8034	0.254129	-2.594887	9.306012	0.140488	-0.018366	-0.076143	-0.332532	0.276021	-1.209563	-0.425142	0.036495	0.139620	-0.893548
8035	0.619887	-2.704768	9.322879	0.036113	0.036629	-0.033759	-0.331994	0.274584	-1.208804	-0.425758	0.036721	0.138737	-0.893383
8036	0.295592	-2.836875	9.395766	0.002529	0.058858	-0.153882	-0.330115	0.271105	-1.206234	-0.428102	0.037225	0.138337	-0.892304
8037	0.449269	-2.746684	9.515344	0.070530	0.024727	-0.044302	-0.329042	0.269106	-1.206040	-0.428896	0.036920	0.136944	-0.892150
8038	0.152218	-2.582167	9.346117	0.032235	0.026569	-0.024898	-0.330941	0.279122	-1.205290	-0.428717	0.036929	0.136200	-0.892350
8039	0.532310	-2.915112	9.422878	0.072026	0.055591	0.074358	-0.329201	0.277668	-1.204951	-0.427475	0.037497	0.134422	-0.893191
8040	0.345621	-2.520372	9.587484	0.116691	0.032558	0.014254	-0.327327	0.275617	-1.203281	-0.426808	0.037020	0.132083	-0.893878
8041	0.103149	-2.578220	9.180897	-0.016876	0.055409	0.337620	-0.328661	0.275210	-1.202603	-0.420777	0.039047	0.131683	-0.896706
8042	0.380679	-2.621721	9.305284	-0.091366	0.091357	0.369381	-0.329870	0.277887	-1.201556	-0.413764	0.042333	0.132295	-0.899725
8043	0.380658	-2.840584	9.446718	-0.118239	0.045876	0.188740	-0.328762	0.280954	-1.198991	-0.410265	0.044637	0.133911	-0.900976
8044	0.304799	-2.676887	9.481669	-0.066436	0.035276	0.167626	-0.328100	0.282743	-1.197860	-0.406826	0.046187	0.134698	-0.902339
8045	0.194924	-2.970160	9.670673	0.015178	0.050528	0.046008	-0.328235	0.283302	-1.197569	-0.406025	0.047101	0.133999	-0.902757
8046	0.209935	-2.562105	9.328650	0.048543	0.020039	0.139618	-0.328239	0.284714	-1.197795	-0.403079	0.047353	0.132862	-0.904231
8047	0.285117	-2.667538	9.447295	0.001177	-0.003164	0.055319	-0.328908	0.285011	-1.197777	-0.401951	0.047430	0.132834	-0.904733
8048	0.231291	-2.753066	9.515924	0.026510	-0.015269	0.047297	-0.327884	0.282972	-1.198306	-0.400583	0.046980	0.132465	-0.905417
8049	0.157992	-2.817493	9.687474	0.079138	-0.072073	-0.046600	-0.330546	0.280524	-1.199300	-0.401189	0.044914	0.131673	-0.905369
8050	0.018161	-2.521470	9.485973	0.098997	-0.113366	0.011571	-0.332674	0.277764	-1.199499	-0.400290	0.042015	0.130809	-0.906031
8051	0.086757	-2.690157	9.421951	0.049534	-0.133076	0.108532	-0.336945	0.277230	-1.196492	-0.397893	0.039496	0.130892	-0.907187
8052	0.224366	-2.673101	9.363460	0.026251	-0.095196	0.043250	-0.341747	0.276524	-1.197676	-0.396445	0.037597	0.131166	-0.907862
8053	0.378221	-2.730996	9.371025	0.030737	-0.011218	-0.042870	-0.342274	0.273831	-1.196269	-0.397095	0.037045	0.130742	-0.907662
8054	0.356233	-2.578447	9.511220	0.052426	-0.005726	-0.113498	-0.342810	0.274680	-1.195965	-0.398726	0.036149	0.129947	-0.907097
8055	0.399991	-2.587365	9.498187	0.089783	-0.004049	-0.096582	-0.342265	0.271019	-1.196359	-0.400410	0.035113	0.128432	-0.906611
8056	0.531923	-2.604366	9.728634	0.134681	-0.064143	-0.239196	-0.341686	0.255481	-1.194296	-0.404306	0.032191	0.126692	-0.905235
8057	-0.061023	-2.124831	9.172439	0.196027	-0.109599	-0.251548	-0.344605	0.249790	-1.194716	-0.408579	0.027993	0.124185	-0.903802
8058	1.106319	-2.356126	9.010214	0.154578	0.022978	-0.159128	-0.344983	0.242188	-1.194144	-0.411054	0.026662	0.121319	-0.903109
8059	1.038314	-2.716549	9.754648	0.105586	0.168349	-0.660497	-0.339363	0.237748	-1.196380	-0.423292	0.027205	0.118400	-0.897811
8060	-0.251451	-1.171913	8.610581	-0.306679	0.115635	-0.327698	-0.332415	0.236307	-1.201916	-0.428828	0.031024	0.123129	-0.894418
8061	0.484098	-3.163586	9.469008	-0.803686	0.063057	-0.023801	-0.330210	0.258728	-1.212445	-0.428737	0.038977	0.136973	-0.892134
8062	0.496349	-3.624484	10.435712	-0.158688	0.029019	-0.223573	-0.327442	0.271525	-1.221125	-0.432420	0.040192	0.139750	-0.889869
8063	0.439803	-2.669198	9.309863	0.171903	-0.012129	-0.173292	-0.325168	0.270117	-1.223360	-0.435485	0.038009	0.136959	-0.888904
8064	0.633941	-2.505505	8.893338	-0.181286	-0.000488	-0.189393	-0.324097	0.269436	-1.225423	-0.438380	0.038998	0.140353	-0.886907
8065	0.501904	-3.071009	9.553105	-0.250778	0.017301	-0.213331	-0.322649	0.276491	-1.227782	-0.441888	0.040905	0.144847	-0.884353
8066	0.407799	-3.208654	9.580142	-0.023575	0.006300	-0.230345	-0.322377	0.274801	-1.227975	-0.445691	0.040505	0.145418	-0.882367
8067	0.215576	-2.867479	9.188936	-0.035201	-0.013186	-0.202178	-0.319974	0.274762	-1.228680	-0.449068	0.040016	0.146353	-0.880521
8068	0.290658	-2.972917	9.276285	-0.150290	-0.024565	-0.140740	-0.318790	0.280827	-1.230527	-0.451145	0.040479	0.149353	-0.878933
8069	0.315640	-3.230167	9.418777	-0.106049	-0.019537	-0.110428	-0.318347	0.284553	-1.231456	-0.452817	0.040803	0.151514	-0.877688
8070	0.268418	-3.056248	9.377501	-0.046201	-0.055690	-0.066264	-0.319418	0.285574	-1.231952	-0.453591	0.040005	0.152903	-0.877084
8071	0.431708	-3.135843	9.166471	-0.100268	-0.065904	-0.031163	-0.319951	0.285152	-1.231418	-0.453729	0.039722	0.155312	-0.876602
8072	0.539564	-3.298943	9.291368	-0.135873	-0.068430	-0.012745	-0.322898	0.288444	-1.230873	-0.453477	0.039683	0.158343	-0.876192
8073	0.670506	-3.301421	9.300219	-0.107223	-0.105497	-0.013805	-0.325050	0.293914	-1.234053	-0.453170	0.038830	0.161227	-0.875862
8074	0.909079	-3.374785	9.178107	-0.101083	-0.098612	-0.073906	-0.328792	0.295421	-1.234637	-0.453920	0.037750	0.163966	-0.875012
8075	0.862297	-3.225135	9.122586	-0.113638	-0.097845	-0.109298	-0.330674	0.299680	-1.234344	-0.455296	0.036773	0.166978	-0.873769
8076	0.962876	-3.179625	9.029044	-0.179016	-0.090182	-0.153680	-0.333087	0.302807	-1.233268	-0.457408	0.036285	0.171057	-0.871895
8077	1.071749	-3.284454	9.076504	-0.230501	-0.068702	-0.176710	-0.334438	0.308065	-1.234166	-0.459952	0.036642	0.175893	-0.869576
8078	0.933250	-3.364632	9.222101	-0.204025	-0.055793	-0.222487	-0.335114	0.311221	-1.236085	-0.463349	0.036742	0.180132	-0.866897
8079	0.935118	-3.345184	9.169055	-0.178313	-0.025892	-0.236360	-0.336067	0.317601	-1.237221	-0.467088	0.037145	0.183692	-0.864122
8080	0.998303	-3.232372	9.170142	-0.160008	0.002001	-0.243215	-0.334072	0.320243	-1.237836	-0.471045	0.037756	0.186634	-0.861312
8081	1.186755	-3.437711	9.225617	-0.145310	0.021001	-0.251039	-0.334086	0.324768	-1.238772	-0.475205	0.038593	0.189173	-0.858431
8082	1.021109	-3.401882	9.181749	-0.092587	0.037848	-0.267527	-0.331689	0.327288	-1.240613	-0.479726	0.039085	0.190626	-0.855569
8083	0.933737	-3.403473	9.130938	-0.077922	0.032061	-0.244512	-0.329957	0.328386	-1.241138	-0.483840	0.039495	0.191870	-0.852951
8084	1.085794	-3.507533	9.044918	-0.117659	0.039619	-0.203947	-0.328628	0.330474	-1.241492	-0.487238	0.040502	0.193672	-0.850559
8085	1.096179	-3.541329	9.050306	-0.075684	0.036130	-0.192346	-0.325966	0.333382	-1.242106	-0.490460	0.041155	0.194785	-0.848418
8086	1.139752	-3.535681	9.070857	-0.092011	0.033279	-0.154410	-0.324629	0.332502	-1.241879	-0.493000	0.041997	0.196165	-0.846585
8087	1.047726	-3.784958	9.050657	-0.039365	0.035881	-0.170111	-0.324634	0.334508	-1.243438	-0.495861	0.042375	0.196638	-0.844784
8088	1.179816	-3.617501	8.961976	-0.043960	0.025198	-0.134864	-0.321838	0.336795	-1.241639	-0.498056	0.042680	0.197265	-0.843330
8089	1.243918	-3.655166	9.070141	-0.073629	0.044412	-0.166676	-0.320770	0.336746	-1.240570	-0.500853	0.043550	0.198223	-0.841402
8090	1.190166	-3.862470	9.156713	-0.029593	0.061537	-0.161106	-0.318904	0.337850	-1.241503	-0.503638	0.044218	0.198264	-0.839694
8091	1.027888	-3.639667	9.058580	0.025060	0.039628	-0.155741	-0.317834	0.337450	-1.243557	-0.506307	0.044065	0.197593	-0.838254
8092	1.103949	-3.580037	8.964180	-0.020441	0.010453	-0.141942	-0.315961	0.336445	-1.244558	-0.508575	0.043863	0.197974	-0.836799
8093	1.254783	-3.621003	8.889682	-0.048997	-0.007158	-0.086477	-0.316229	0.336579	-1.244010	-0.509828	0.043948	0.198951	-0.835801
8094	1.542094	-3.586673	8.765847	-0.092112	-0.014563	-0.124737	-0.316776	0.340648	-1.242926	-0.511638	0.044125	0.200768	-0.834249
8095	1.607508	-3.731153	8.614888	-0.172177	0.010342	-0.188487	-0.315448	0.343311	-1.243802	-0.514546	0.045330	0.203726	-0.831675
8096	1.811069	-3.703165	8.789423	-0.216594	0.029912	-0.275191	-0.313322	0.346984	-1.246549	-0.518948	0.046923	0.207284	-0.827964
8097	1.696831	-3.746464	9.176199	-0.162319	0.099594	-0.341747	-0.310268	0.352699	-1.247213	-0.524737	0.048838	0.209292	-0.823689
8098	1.487496	-3.937176	9.214542	-0.113315	0.136598	-0.383740	-0.305342	0.357062	-1.246047	-0.531377	0.050650	0.210113	-0.819100
8099	1.290461	-3.756246	9.356374	-0.053799	0.145235	-0.353407	-0.300271	0.358109	-1.247696	-0.537594	0.052110	0.209829	-0.815015
8100	1.391817	-3.548107	9.001657	0.024161	0.107661	-0.245567	-0.294924	0.356024	-1.248095	-0.541944	0.052555	0.208551	-0.812429
8101	1.557167	-3.603385	8.829021	-0.050162	0.061342	-0.267345	-0.292255	0.356270	-1.249200	-0.546374	0.052959	0.208993	-0.809316
8102	1.111277	-3.604194	8.829787	-0.092417	0.045159	-0.203829	-0.291464	0.359933	-1.250174	-0.549651	0.053833	0.210229	-0.806715
8103	1.678556	-3.822062	9.051038	-0.147462	0.022645	-0.101713	-0.290802	0.361933	-1.252146	-0.551118	0.055367	0.212472	-0.805021
8104	1.535120	-3.926623	9.013725	-0.057594	0.016070	-0.165091	-0.290139	0.363477	-1.252645	-0.553722	0.055559	0.213420	-0.802968
8105	1.453068	-3.748509	8.713786	-0.010472	0.008101	-0.042973	-0.290012	0.365883	-1.253381	-0.554329	0.055591	0.213548	-0.802512
8106	1.817449	-3.805021	8.631516	-0.084138	0.013875	-0.013184	-0.289480	0.366268	-1.252292	-0.554313	0.056653	0.214785	-0.802119
8107	2.119990	-3.974275	8.974261	-0.094351	0.022401	-0.000852	-0.289754	0.368830	-1.253289	-0.554215	0.057993	0.216074	-0.801745
8108	1.830532	-4.149443	9.062985	0.067521	0.037786	0.006895	-0.289086	0.368341	-1.251013	-0.553892	0.057774	0.214608	-0.802377
8109	1.681766	-3.826917	8.502347	0.127002	0.036760	0.139720	-0.287871	0.364100	-1.251434	-0.551852	0.057476	0.212038	-0.804485
8110	1.984355	-3.675768	8.582705	0.021035	0.037894	0.130479	-0.286266	0.363067	-1.250945	-0.549654	0.058347	0.211162	-0.806156
8111	1.797008	-4.188904	8.941897	-0.075698	0.007395	0.107933	-0.287335	0.363238	-1.251197	-0.547760	0.059647	0.212236	-0.807067
8112	1.434518	-4.207597	9.147557	0.100752	-0.045864	0.163918	-0.288133	0.362125	-1.250953	-0.544852	0.058464	0.210939	-0.809459
8113	1.890127	-3.798844	8.662585	0.095846	-0.075422	0.207812	-0.290932	0.360770	-1.250424	-0.541181	0.056953	0.210038	-0.812258
8114	1.952613	-3.788011	8.565728	0.014341	-0.060857	0.094475	-0.293990	0.356334	-1.250260	-0.539261	0.056181	0.210377	-0.813500
8115	0.916318	-3.838375	8.541530	-0.029431	-0.090182	0.112062	-0.296928	0.356682	-1.250215	-0.536929	0.055378	0.211780	-0.814733
8116	0.678982	-4.277167	8.888998	-0.184664	-0.226259	0.239843	-0.304679	0.359102	-1.249777	-0.531746	0.054676	0.216965	-0.816813
8117	0.665223	-4.559007	8.890702	-0.062822	-0.310645	0.313962	-0.312967	0.362381	-1.249440	-0.525075	0.051564	0.221006	-0.820240
8118	0.961482	-3.866652	8.851242	-0.054681	-0.337757	0.407434	-0.323521	0.364681	-1.247079	-0.516777	0.048402	0.225032	-0.824596
8119	0.770410	-4.173505	9.333935	-0.054229	-0.307226	0.395296	-0.333137	0.365444	-1.246132	-0.508687	0.045643	0.228729	-0.828757
8120	0.827864	-4.444386	8.933343	0.112029	-0.181942	0.562835	-0.341948	0.365048	-1.244554	-0.498334	0.044006	0.228219	-0.835250
8121	1.247289	-3.883330	8.696453	-0.020500	-0.096680	0.450577	-0.349690	0.364696	-1.245964	-0.490211	0.044648	0.229116	-0.839765
8122	0.994148	-4.023832	8.993044	0.020467	-0.052793	0.271572	-0.352364	0.366163	-1.245885	-0.485096	0.044734	0.229073	-0.842738
8123	0.425809	-4.189495	9.082767	0.105025	-0.045193	0.207478	-0.353028	0.365087	-1.247400	-0.481358	0.043941	0.227506	-0.845343
8124	0.744910	-4.057495	8.898993	0.099572	-0.076926	0.338914	-0.355157	0.362760	-1.248126	-0.475193	0.043195	0.226279	-0.849190
8125	0.994575	-4.069963	8.836942	0.121105	-0.045133	0.211825	-0.356621	0.361094	-1.247622	-0.471363	0.042297	0.224390	-0.851866
8126	0.555079	-4.192060	8.561998	0.095990	-0.068250	0.273592	-0.359148	0.357693	-1.244050	-0.466317	0.041432	0.223182	-0.854998
8127	0.989777	-4.572553	8.746708	0.032012	-0.097991	0.304944	-0.362883	0.356515	-1.244180	-0.460548	0.040913	0.223213	-0.858136
8128	1.304001	-4.547442	8.645432	0.068000	-0.076538	0.241472	-0.365950	0.355295	-1.243102	-0.455976	0.040030	0.222568	-0.860783
8129	1.178492	-4.578854	8.608118	0.016109	-0.071502	0.163573	-0.367153	0.355622	-1.243889	-0.452714	0.039483	0.222763	-0.862478
8130	0.911302	-4.773035	8.721741	0.033429	-0.077321	0.188408	-0.371023	0.355135	-1.243318	-0.449014	0.038666	0.222752	-0.864450
8131	0.953262	-4.714030	8.568526	0.103285	-0.130279	0.124627	-0.373814	0.350686	-1.242888	-0.446210	0.036173	0.222017	-0.866196
8132	1.704329	-4.559590	8.715580	0.065674	-0.144497	0.113634	-0.377146	0.348806	-1.243451	-0.443526	0.033571	0.222102	-0.867657
8133	1.580883	-4.328794	8.685979	0.049979	-0.062717	0.108822	-0.379810	0.346554	-1.240787	-0.441248	0.032637	0.221732	-0.868948
8134	0.986985	-3.980316	8.535141	0.012784	-0.061366	0.255590	-0.381948	0.347019	-1.240477	-0.436408	0.032571	0.221898	-0.871349
8135	1.692745	-3.938415	8.205040	-0.094438	-0.159518	0.378249	-0.385422	0.348407	-1.242285	-0.428888	0.032399	0.224703	-0.874365
8136	2.405846	-3.898725	8.650278	-0.133891	-0.131598	0.173028	-0.391037	0.350950	-1.243220	-0.425072	0.032010	0.228074	-0.875369
8137	1.694267	-3.938253	9.454388	-0.139203	-0.103223	0.173332	-0.393719	0.355114	-1.244138	-0.421338	0.032231	0.231299	-0.876320
8138	1.436011	-3.811898	9.050739	0.075019	-0.142947	0.233928	-0.398128	0.356070	-1.244597	-0.416504	0.030160	0.231050	-0.878767
8139	1.731454	-3.345332	8.861308	-0.011612	-0.150938	0.240598	-0.402393	0.353608	-1.243409	-0.411437	0.028741	0.232350	-0.880856
8140	1.469792	-3.379148	9.436060	-0.028533	-0.092511	0.209137	-0.406804	0.355380	-1.242625	-0.407194	0.028304	0.233507	-0.882534
8141	1.305464	-3.967129	9.705051	0.023875	-0.113042	0.265805	-0.412017	0.357496	-1.243713	-0.401859	0.027366	0.233782	-0.884933
8142	1.295218	-3.518271	9.296953	0.270382	-0.161466	0.294552	-0.415209	0.353028	-1.242062	-0.395874	0.023688	0.230140	-0.888683
8143	1.357051	-3.070554	8.684061	0.176833	-0.207223	0.386777	-0.421876	0.350168	-1.239506	-0.387997	0.020375	0.228316	-0.892701
8144	1.926240	-3.385489	8.896474	0.039752	-0.189007	0.467682	-0.429621	0.350316	-1.238194	-0.378647	0.018806	0.228887	-0.896595
8145	1.879374	-3.672760	9.123473	0.147413	-0.138942	0.421500	-0.434704	0.353476	-1.235870	-0.370386	0.017073	0.226981	-0.900557
8146	1.446148	-3.399073	8.730195	0.189823	-0.142808	0.518951	-0.443227	0.345690	-1.231423	-0.360281	0.015424	0.224443	-0.905309
8147	1.891698	-3.386137	8.698034	0.100869	-0.166244	0.610368	-0.446169	0.347120	-1.229449	-0.348386	0.014336	0.223443	-0.910217
8148	1.926476	-3.633085	8.941677	0.088061	-0.167525	0.550199	-0.454464	0.352774	-1.228360	-0.337485	0.013108	0.222848	-0.914478
8149	2.074990	-3.499273	9.236488	0.143161	-0.147297	0.578747	-0.459810	0.354234	-1.225275	-0.326165	0.011883	0.220884	-0.919068
8150	1.786389	-3.698688	9.443371	0.188438	-0.168809	0.564673	-0.466494	0.356843	-1.221868	-0.314918	0.010021	0.218384	-0.923599
8151	1.665126	-3.870851	9.094322	0.322706	-0.212563	0.653264	-0.475041	0.356730	-1.214469	-0.301865	0.006736	0.213434	-0.929127
8152	0.866964	-4.521398	8.549982	0.155694	-0.300853	0.424298	-0.484654	0.356144	-1.209913	-0.292557	0.001992	0.212300	-0.932382
8153	0.463806	-4.018956	8.379765	0.165716	-0.350040	0.546089	-0.493462	0.354555	-1.205398	-0.280772	-0.003330	0.211081	-0.936269
8154	0.520292	-3.949971	8.284692	0.059990	-0.336950	0.699659	-0.508032	0.359690	-1.199925	-0.266081	-0.007044	0.211884	-0.940349
8155	0.706460	-4.694206	8.815960	-0.183387	-0.256222	0.660490	-0.516879	0.371180	-1.194990	-0.252466	-0.008189	0.216666	-0.943000
8156	0.168298	-4.626251	9.193703	0.123046	-0.198461	0.585896	-0.523840	0.376880	-1.191074	-0.240382	-0.010037	0.215438	-0.946415
8157	-0.417636	-4.204813	8.955901	0.116813	-0.241932	0.542395	-0.532396	0.380076	-1.186814	-0.228909	-0.012858	0.214385	-0.949460
8158	0.204271	-4.261486	9.076512	0.043933	-0.264439	0.638250	-0.538158	0.386708	-1.181800	-0.215486	-0.015366	0.214915	-0.952440
8159	0.859073	-4.293304	9.027039	0.175928	-0.250434	0.550204	-0.546188	0.392410	-1.176926	-0.203727	-0.018508	0.212705	-0.955463
8160	0.851118	-4.176955	8.777983	0.128028	-0.209699	0.396488	-0.551932	0.393320	-1.173989	-0.195050	-0.021376	0.211261	-0.957532
8161	1.199128	-4.160953	8.574306	0.059621	-0.170539	0.336334	-0.556875	0.394285	-1.174307	-0.187722	-0.023424	0.210858	-0.959036
8162	1.300657	-4.241626	8.751344	-0.008286	-0.116954	0.124262	-0.561688	0.396617	-1.172959	-0.184714	-0.025137	0.211524	-0.959430
8163	0.910713	-4.243841	8.809201	0.045572	-0.049591	0.006479	-0.564622	0.395069	-1.169999	-0.184219	-0.026193	0.210803	-0.959656
8164	0.472488	-4.373159	8.890608	0.087203	-0.021568	0.036948	-0.566086	0.393387	-1.168819	-0.183217	-0.026801	0.209238	-0.960173
8165	0.359064	-4.506294	8.967566	0.086607	-0.063583	0.153404	-0.567823	0.393989	-1.168779	-0.179809	-0.027611	0.207883	-0.961088
8166	0.720951	-4.174437	9.014682	0.124735	-0.147781	0.192674	-0.571555	0.391814	-1.168400	-0.175277	-0.030125	0.206131	-0.962227
8167	1.510710	-4.155248	9.048401	0.134574	-0.127479	0.096295	-0.576080	0.386665	-1.166349	-0.172665	-0.032558	0.204059	-0.963061
8168	1.462096	-3.923102	8.934429	0.069105	-0.037414	0.170932	-0.578617	0.386542	-1.164565	-0.169031	-0.032847	0.202977	-0.963924
8169	1.830016	-3.239198	8.512091	0.078554	-0.036158	0.052404	-0.580613	0.384306	-1.163262	-0.167676	-0.033531	0.201636	-0.964419
8170	1.585968	-3.629593	8.574946	-0.070207	-0.010412	-0.033585	-0.582620	0.385740	-1.162381	-0.168181	-0.033660	0.203012	-0.964037
8171	1.374609	-3.638224	9.122167	-0.039112	0.039916	-0.044625	-0.582356	0.386927	-1.165321	-0.169087	-0.032890	0.203619	-0.963777
8172	1.223213	-3.325387	9.201818	0.093162	0.027903	0.054749	-0.582081	0.384573	-1.167293	-0.167934	-0.032473	0.201775	-0.964381
8173	1.468661	-3.500582	9.078279	0.072138	0.058357	0.038920	-0.582481	0.384644	-1.169991	-0.167232	-0.031392	0.200204	-0.964866
8174	1.437109	-3.353061	9.227847	0.085027	0.058753	0.027468	-0.581140	0.382788	-1.170202	-0.166716	-0.030464	0.198393	-0.965359
8175	1.411547	-3.438508	9.035136	0.034441	0.023549	-0.004729	-0.581397	0.379460	-1.172064	-0.166744	-0.030119	0.197619	-0.965524
8176	1.662941	-3.531049	9.014664	0.021007	0.032364	-0.005650	-0.580594	0.378505	-1.168047	-0.166811	-0.029617	0.197111	-0.965631
8177	1.862576	-3.333225	9.019297	-0.033013	0.037124	-0.072147	-0.580856	0.376842	-1.168909	-0.168241	-0.029087	0.197551	-0.965310
8178	1.889118	-3.653148	9.263238	-0.104955	0.078025	-0.168474	-0.579527	0.379255	-1.171146	-0.171705	-0.027923	0.199224	-0.964390
8179	1.705231	-3.175835	9.302137	0.037009	0.143169	-0.453150	-0.577650	0.376693	-1.171791	-0.180866	-0.027143	0.197711	-0.963048
8180	0.389273	-3.020057	9.506107	0.174816	0.140078	-0.356095	-0.572416	0.367718	-1.172275	-0.187970	-0.026525	0.193646	-0.962530
8181	-0.395802	-3.095037	9.068556	0.217345	-0.002970	0.118944	-0.570662	0.361328	-1.171554	-0.185420	-0.026917	0.189429	-0.963852
8182	0.348393	-2.549946	8.740653	0.041550	-0.211795	0.666775	-0.574942	0.363779	-1.169803	-0.171591	-0.028652	0.189765	-0.966294
8183	1.548417	-3.120441	9.109151	-0.231589	-0.308968	0.766717	-0.581655	0.375838	-1.167309	-0.155580	-0.030893	0.195567	-0.967778
8184	1.463117	-3.607424	9.716805	-0.019870	-0.330807	0.787600	-0.589442	0.389995	-1.163111	-0.138923	-0.034169	0.197449	-0.969818
8185	0.982829	-2.970501	8.994379	0.197745	-0.316497	1.000649	-0.599481	0.397990	-1.158004	-0.117974	-0.036889	0.194961	-0.972991
8186	1.265789	-3.368375	8.599257	-0.043938	-0.380779	1.144433	-0.609425	0.419064	-1.152613	-0.094100	-0.039745	0.197509	-0.974964
8187	2.212369	-4.290559	9.369437	-0.116692	-0.470519	1.155819	-0.619900	0.438725	-1.146449	-0.069653	-0.044158	0.201379	-0.976035
8188	2.397698	-4.804234	9.557127	0.362028	-0.405941	0.865964	-0.626735	0.446588	-1.138814	-0.050664	-0.049111	0.195609	-0.978140
8189	0.899377	-3.545002	8.100698	0.482649	-0.298028	0.853199	-0.634740	0.444128	-1.133931	-0.032209	-0.052155	0.187166	-0.980414
8190	0.985352	-2.980251	8.197769	-0.000163	-0.339194	1.130746	-0.639050	0.456052	-1.127952	-0.008663	-0.054580	0.188522	-0.980513
8191	1.703226	-4.506124	9.470982	-0.247347	-0.407668	0.869489	-0.647672	0.480987	-1.120424	0.009767	-0.059335	0.194276	-0.979102
8192	1.434153	-4.865421	9.479878	0.202961	-0.412690	0.722417	-0.655451	0.492284	-1.114290	0.025856	-0.064580	0.191056	-0.979111
8193	1.317966	-3.323741	8.521087	0.372896	-0.360899	0.771006	-0.660400	0.494979	-1.110224	0.042920	-0.068605	0.184485	-0.979498
8194	0.544510	-3.155695	8.693470	0.128448	-0.375747	0.890538	-0.665370	0.504268	-1.105269	0.062012	-0.072576	0.182840	-0.978497
8195	-0.170084	-4.052293	8.500177	-0.006863	-0.492081	1.087602	-0.670086	0.517846	-1.097339	0.085185	-0.078263	0.183867	-0.976121
8196	0.227497	-4.047498	8.574927	-0.082686	-0.638744	1.204803	-0.677355	0.536476	-1.086241	0.110856	-0.086408	0.186226	-0.972401
8197	1.296003	-3.989237	8.872061	-0.289793	-0.560897	1.153131	-0.684381	0.563110	-1.074619	0.134953	-0.093652	0.192555	-0.967440
8198	0.990251	-4.485079	9.448945	-0.122759	-0.430896	0.986585	-0.685393	0.587432	-1.060301	0.155374	-0.098485	0.195591	-0.963278
8199	0.455179	-4.638015	9.409608	0.096447	-0.348129	0.949028	-0.685567	0.600422	-1.055824	0.175312	-0.101139	0.194523	-0.959790
8200	0.950299	-4.002773	9.054125	0.178821	-0.296645	0.838095	-0.684538	0.612680	-1.051384	0.192845	-0.102920	0.191733	-0.956795
8201	0.843991	-3.686722	8.851093	0.086067	-0.272186	0.608115	-0.684303	0.623472	-1.049688	0.205826	-0.105413	0.190301	-0.954101
8202	0.923935	-3.945025	8.744767	0.036052	-0.252902	0.530278	-0.683792	0.630699	-1.046215	0.216973	-0.108065	0.189691	-0.951452
8203	0.728459	-3.810167	9.089192	0.003331	-0.251894	0.406440	-0.684615	0.637181	-1.039641	0.225806	-0.111231	0.189430	-0.949081
8204	0.517446	-4.197563	8.888255	0.068584	-0.265043	0.456136	-0.685441	0.644976	-1.035052	0.235649	-0.114225	0.187946	-0.946625
8205	1.201046	-4.233727	8.721749	0.048907	-0.206624	0.461608	-0.686261	0.651108	-1.031600	0.245415	-0.116081	0.187135	-0.944075
8206	1.135130	-4.171782	8.959972	0.078554	-0.134961	0.306568	-0.684940	0.655247	-1.029318	0.251921	-0.117100	0.185707	-0.942516
8207	0.422967	-4.099765	8.749819	0.110976	-0.178070	0.333074	-0.686019	0.658897	-1.027836	0.259269	-0.118548	0.183550	-0.940763
8208	0.642068	-4.428381	8.523123	0.031824	-0.229125	0.357225	-0.686700	0.663091	-1.025935	0.266951	-0.121389	0.182612	-0.938432
8209	1.112989	-4.664983	8.808957	-0.018171	-0.209643	0.344715	-0.685927	0.671980	-1.021601	0.274293	-0.124038	0.182767	-0.935935
8210	1.480515	-4.626759	8.786246	0.118993	-0.225926	0.260087	-0.687808	0.675586	-1.017405	0.280343	-0.126674	0.179948	-0.934334
8211	1.923601	-4.744960	8.680378	0.178315	-0.121331	0.078732	-0.689138	0.673286	-1.013947	0.282851	-0.127581	0.176266	-0.934157
8212	1.480550	-4.403440	8.673835	0.104235	-0.003713	0.042205	-0.688330	0.671006	-1.013489	0.283989	-0.126927	0.174411	-0.934249
8213	1.317573	-4.035008	8.507184	0.106288	0.053188	0.042600	-0.684994	0.672022	-1.018229	0.285017	-0.125122	0.172986	-0.934444
8214	1.070405	-3.944841	8.315977	0.038630	0.014316	0.008599	-0.682990	0.671536	-1.017456	0.285299	-0.124621	0.172373	-0.934538
8215	1.286197	-4.154519	8.560080	-0.137325	0.027434	-0.006059	-0.680994	0.673860	-1.016458	0.284896	-0.124859	0.175251	-0.934094
8216	1.366194	-4.169987	9.236648	-0.129484	0.074304	0.043741	-0.677540	0.678901	-1.012684	0.285185	-0.124068	0.178209	-0.933551
8217	1.343010	-4.002926	9.090248	0.129707	0.067626	0.042745	-0.674065	0.677887	-1.014921	0.286208	-0.121865	0.176441	-0.933864
8218	1.525844	-3.824918	8.254427	0.035738	0.027382	-0.016184	-0.670728	0.678037	-1.012521	0.285979	-0.121224	0.175895	-0.934121
8219	1.453793	-3.282405	8.818613	-0.158535	0.025831	-0.091086	-0.668063	0.679464	-1.009936	0.283940	-0.121941	0.178915	-0.934076
8220	1.644751	-3.764371	9.453963	-0.212978	-0.003427	-0.148062	-0.667265	0.680050	-1.005598	0.280707	-0.123753	0.182520	-0.934117
8221	2.003736	-4.185043	9.966429	-0.126516	0.006055	-0.284837	-0.666994	0.678806	-1.006859	0.275179	-0.125388	0.184298	-0.935194
8222	1.452110	-3.695035	9.514929	0.177165	0.016826	-0.330560	-0.668306	0.671102	-1.007091	0.269474	-0.125334	0.180246	-0.937649
8223	1.496625	-3.000037	8.817798	0.171372	0.018271	-0.247487	-0.668689	0.665688	-1.009966	0.265323	-0.124955	0.176536	-0.939587
8224	1.478496	-3.082915	8.692696	-0.011750	0.033083	-0.262102	-0.668130	0.657281	-1.012136	0.260338	-0.125339	0.176280	-0.940978
8225	1.883970	-3.459085	8.859625	-0.075020	0.043058	-0.182746	-0.666386	0.654410	-1.011437	0.256683	-0.125574	0.177440	-0.941732
8226	2.127121	-3.517800	8.744765	0.037266	0.099428	-0.266069	-0.666228	0.646550	-1.012503	0.251467	-0.124466	0.176587	-0.943446
8227	2.251270	-3.695201	8.566972	-0.061269	0.169832	-0.270364	-0.664875	0.640675	-1.015413	0.245722	-0.122585	0.177874	-0.944963
8228	2.575014	-3.856803	8.765882	-0.124141	0.222467	-0.333947	-0.662729	0.637857	-1.017421	0.238364	-0.120188	0.180498	-0.946656
8229	2.273609	-4.083194	8.585027	0.048760	0.246769	-0.467550	-0.659771	0.631261	-1.021184	0.228825	-0.117098	0.179560	-0.949571
8230	2.166706	-3.847253	8.454796	-0.039252	0.232965	-0.443143	-0.657070	0.621127	-1.023841	0.219589	-0.114464	0.180327	-0.951925
8231	2.248634	-4.018086	8.761897	-0.105293	0.198583	-0.369326	-0.652775	0.614216	-1.027494	0.211680	-0.112663	0.182290	-0.953556
8232	2.032383	-3.995311	8.726204	0.086200	0.165515	-0.333526	-0.650616	0.606917	-1.030459	0.205019	-0.110378	0.180593	-0.955599
8233	2.487986	-3.423888	8.499975	0.029437	0.162536	-0.231288	-0.648333	0.602377	-1.031172	0.200149	-0.108231	0.180105	-0.956969
8234	2.431496	-3.716190	8.717089	-0.084528	0.203435	-0.270264	-0.642705	0.595983	-1.034148	0.194170	-0.105671	0.181950	-0.958137
8235	2.451736	-3.968260	8.929031	-0.011221	0.170796	-0.291460	-0.641088	0.591074	-1.036488	0.187996	-0.103814	0.182115	-0.959539
8236	2.723826	-3.807996	8.618430	0.154966	0.127758	-0.219663	-0.637322	0.582497	-1.040595	0.183759	-0.101604	0.179164	-0.961150
8237	2.057922	-3.878286	9.111246	-0.044349	0.089005	-0.447607	-0.636763	0.574383	-1.043296	0.174786	-0.102033	0.179321	-0.962748
8238	0.676280	-4.466452	9.906154	0.095521	0.078989	-0.429242	-0.636209	0.567446	-1.042038	0.166558	-0.101741	0.176876	-0.964688
8239	-0.117190	-4.102194	9.585386	0.338268	0.026266	-0.158123	-0.635649	0.559039	-1.044208	0.164170	-0.100945	0.170045	-0.966407
8240	0.241082	-3.100493	8.883534	0.326523	-0.062889	0.063954	-0.636423	0.550045	-1.043948	0.166416	-0.100899	0.163654	-0.967131
8241	0.812868	-3.187199	9.058198	-0.052315	0.007562	0.107295	-0.636415	0.547716	-1.046727	0.168447	-0.100785	0.164837	-0.966590
8242	-0.153189	-3.680493	9.292245	-0.006330	0.084901	0.085175	-0.633221	0.551159	-1.046654	0.169899	-0.098908	0.165421	-0.966430
8243	-1.112144	-3.610514	9.194891	-0.071228	-0.083818	0.195496	-0.629631	0.555858	-1.046545	0.173931	-0.100184	0.166872	-0.965332
8244	-0.503407	-4.021870	9.043360	-0.222573	-0.180614	0.319828	-0.629525	0.564622	-1.042207	0.180261	-0.103381	0.171190	-0.963074
8245	-0.266899	-3.701985	9.216703	-0.088823	-0.138708	0.541466	-0.628885	0.573246	-1.038420	0.191115	-0.104453	0.173530	-0.960443
8246	-0.282320	-3.420678	9.180408	-0.091546	-0.122699	0.612279	-0.626517	0.584808	-1.035642	0.203075	-0.105027	0.176102	-0.957454
8247	0.157087	-3.694290	9.229656	-0.076277	-0.153397	0.709293	-0.624416	0.596407	-1.034211	0.217181	-0.105610	0.178435	-0.953855
8248	0.056181	-3.987425	9.190257	0.013491	-0.179761	0.511407	-0.621770	0.604126	-1.029801	0.227645	-0.107161	0.178475	-0.951231
8249	0.302969	-3.754783	8.998690	-0.010377	-0.205166	0.524372	-0.621531	0.613040	-1.026001	0.238497	-0.109014	0.178890	-0.948279
8250	0.803215	-3.714168	8.811535	0.044115	-0.254789	0.429522	-0.621817	0.618863	-1.021888	0.247723	-0.112112	0.177769	-0.945760
8251	0.789620	-4.017862	8.726752	0.036373	-0.291060	0.275453	-0.624763	0.621437	-1.020689	0.254225	-0.116221	0.176299	-0.943812
8252	0.980755	-4.383385	8.619833	-0.085988	-0.278847	0.243296	-0.628509	0.623658	-1.015570	0.259681	-0.121080	0.177069	-0.941569
8253	1.486849	-4.488297	8.597640	-0.036231	-0.275337	0.335313	-0.631204	0.631342	-1.010423	0.267054	-0.125049	0.177216	-0.938956
8254	1.315986	-4.586095	8.359643	0.033085	-0.259997	0.169469	-0.635485	0.633565	-1.004892	0.271329	-0.129172	0.175630	-0.937470
8255	1.326685	-4.857849	7.728946	-0.176826	-0.305365	0.205675	-0.638695	0.634909	-0.998860	0.275972	-0.134950	0.177974	-0.934855
8256	1.722814	-5.078794	8.219380	-0.262879	-0.275604	0.196666	-0.643002	0.645172	-0.987931	0.279988	-0.140866	0.181899	-0.932028
8257	1.601552	-4.881891	8.666715	-0.148717	-0.303992	0.161487	-0.647296	0.651602	-0.981724	0.283856	-0.146631	0.183637	-0.929625
8258	1.224042	-4.801278	9.347776	0.016459	-0.260353	0.250755	-0.649714	0.655540	-0.973048	0.289607	-0.150472	0.182590	-0.927441
8259	1.961815	-4.423803	8.996870	-0.010447	-0.243351	0.418585	-0.651872	0.662234	-0.968210	0.298395	-0.153366	0.182848	-0.924125
8260	3.485172	-3.483392	9.257977	0.005699	0.013983	0.090141	-0.650951	0.666357	-0.964842	0.300104	-0.152759	0.183112	-0.923619
8261	1.452808	-3.139219	8.644189	-0.081515	0.004875	-0.080371	-0.650679	0.665288	-0.967584	0.298515	-0.153348	0.184525	-0.923755
8262	1.142423	-4.166790	8.998672	-0.175957	-0.067173	-0.363932	-0.653751	0.665168	-0.965388	0.291577	-0.156994	0.186261	-0.925009
8263	1.665316	-3.895050	9.768507	-0.116273	-0.029815	-0.269938	-0.657223	0.665151	-0.961156	0.286495	-0.159089	0.187483	-0.925992
8264	2.194159	-3.817495	9.661386	0.268894	0.026566	-0.259645	-0.658938	0.658168	-0.961766	0.282551	-0.158048	0.181829	-0.928506
8265	1.867091	-3.114696	8.760223	0.391492	0.036461	-0.331627	-0.662507	0.646780	-0.964796	0.277647	-0.156216	0.173730	-0.931841
8266	0.995741	-2.953318	8.587840	0.092788	0.042902	-0.265144	-0.665409	0.635025	-0.964734	0.272961	-0.155845	0.171412	-0.933715
8267	1.589813	-3.313932	8.717112	0.116129	0.054136	0.008947	-0.664596	0.631143	-0.968114	0.273473	-0.153986	0.169549	-0.934213
8268	2.238849	-3.268154	8.866668	0.069679	0.117775	-0.061666	-0.663522	0.629802	-0.972092	0.272236	-0.151635	0.168708	-0.935111
8269	1.983448	-3.564074	9.000676	0.058164	0.169894	-0.160320	-0.661377	0.626990	-0.974372	0.269000	-0.148513	0.167999	-0.936675
8270	1.714834	-3.685455	9.123334	0.131356	0.170868	-0.103442	-0.658430	0.624179	-0.977472	0.266988	-0.144976	0.166153	-0.938132
8271	1.648176	-3.303149	8.848806	0.264060	0.177773	-0.049932	-0.655213	0.620230	-0.980341	0.266382	-0.140219	0.161922	-0.939766
8272	1.857305	-3.144027	8.545910	0.130062	0.181321	0.048642	-0.650130	0.617725	-0.986702	0.267184	-0.135985	0.160582	-0.940390
8273	1.964788	-3.394513	8.767739	0.002353	0.183882	0.045587	-0.645983	0.615327	-0.990614	0.267610	-0.132217	0.161540	-0.940643
8274	1.910042	-3.545998	8.892373	0.061273	0.180286	-0.004628	-0.641174	0.615017	-0.994196	0.267200	-0.128535	0.161343	-0.941303
8275	2.172514	-3.584931	8.881464	0.043654	0.200092	0.051969	-0.636367	0.614957	-0.996418	0.267788	-0.124258	0.161608	-0.941665
8276	2.298280	-3.805973	8.939948	0.022907	0.170503	-0.052627	-0.631703	0.618324	-1.000692	0.266405	-0.121118	0.161961	-0.942405
8277	1.946423	-3.686145	8.783819	0.148300	0.163774	-0.098173	-0.627953	0.614642	-1.003424	0.264514	-0.117509	0.159683	-0.943783
8278	2.137858	-3.136523	8.414849	0.085711	0.146980	-0.015429	-0.625133	0.610064	-1.009149	0.264053	-0.114353	0.158808	-0.944446
8279	2.315759	-3.524104	8.582103	-0.159549	0.132929	-0.033997	-0.620336	0.613067	-1.009919	0.262740	-0.112815	0.162312	-0.944402
8280	1.850565	-4.134482	9.361972	-0.196408	0.114005	-0.073024	-0.615536	0.615330	-1.009091	0.260618	-0.111948	0.166459	-0.944371
8281	1.412272	-4.263803	9.421712	0.020746	0.055109	0.008716	-0.613668	0.615391	-1.007488	0.260759	-0.110822	0.166269	-0.944499
8282	0.465035	-3.528533	8.797350	0.163032	-0.131174	0.108947	-0.611264	0.615055	-1.007526	0.263712	-0.112110	0.162747	-0.944140
8283	0.472154	-3.683793	8.536363	-0.094604	-0.317421	0.289079	-0.612874	0.617049	-1.000816	0.270105	-0.117662	0.163427	-0.941536
8284	0.945902	-4.041704	8.950777	-0.031154	-0.308282	0.374109	-0.617703	0.623914	-0.994588	0.278114	-0.122421	0.163230	-0.938628
8285	0.346542	-3.715044	10.001094	-0.088486	-0.346574	0.320733	-0.616520	0.629226	-0.988075	0.285172	-0.128322	0.163692	-0.935636
8286	0.583771	-4.788546	10.040544	0.026674	-0.255274	0.407425	-0.620681	0.635603	-0.979707	0.293751	-0.131623	0.162782	-0.932677
8287	0.561806	-3.543786	8.648786	0.282099	-0.022117	0.557346	-0.615884	0.638891	-0.980603	0.305088	-0.128454	0.158839	-0.930157
8288	0.078308	-3.142329	8.491306	-0.115709	-0.001668	0.528032	-0.611232	0.645985	-0.981647	0.314660	-0.127522	0.162336	-0.926485
8289	0.223210	-3.979541	9.180881	-0.102313	-0.080627	0.382566	-0.605383	0.654068	-0.977938	0.321906	-0.128240	0.164711	-0.923472
8290	0.362617	-3.909032	9.261654	-0.002429	-0.055978	0.319348	-0.602862	0.659051	-0.976860	0.328063	-0.128255	0.165213	-0.921211
8291	0.569312	-3.861613	9.017298	-0.046777	-0.032841	0.231791	-0.599272	0.664335	-0.977679	0.332497	-0.128180	0.166488	-0.919401
8292	0.725322	-3.703449	8.770550	0.015273	-0.045801	0.130199	-0.596871	0.664834	-0.977285	0.335180	-0.128508	0.166236	-0.918426
8293	0.566225	-3.859262	8.822207	-0.053400	-0.022078	0.009941	-0.598213	0.666715	-0.972070	0.335483	-0.128995	0.167144	-0.918082
8294	0.822667	-4.056076	8.973582	-0.082294	-0.029572	-0.055671	-0.598883	0.667240	-0.969746	0.334451	-0.130298	0.168312	-0.918061
8295	0.898058	-4.292589	9.098037	0.033720	0.019863	-0.145177	-0.599281	0.666250	-0.969097	0.331993	-0.129946	0.167523	-0.919147
8296	0.942246	-4.102459	8.943902	0.108995	0.045767	-0.196066	-0.601125	0.658050	-0.971773	0.328626	-0.129061	0.165311	-0.920880
8297	0.626917	-4.011111	8.663938	0.074086	0.010135	-0.242303	-0.601371	0.651022	-0.971861	0.324508	-0.128928	0.163491	-0.922682
8298	0.717231	-4.531386	8.651377	-0.044317	-0.027599	-0.195174	-0.605636	0.648750	-0.972831	0.320992	-0.130387	0.163625	-0.923683
8299	1.277787	-4.557620	8.721733	0.006255	-0.017167	-0.166782	-0.608967	0.646542	-0.971376	0.318174	-0.130964	0.163131	-0.924663
8300	1.426347	-4.399597	8.416986	0.064418	-0.004811	-0.286787	-0.611753	0.640405	-0.971000	0.313165	-0.131602	0.161154	-0.926627
8301	1.347052	-4.556396	8.408515	-0.012499	0.014444	-0.301026	-0.615609	0.635143	-0.970854	0.307689	-0.132176	0.160904	-0.928422
8302	0.863157	-4.538435	8.771450	-0.049351	0.007919	-0.338218	-0.617063	0.630089	-0.969917	0.301361	-0.133444	0.160971	-0.930302
8303	1.180235	-4.282571	9.496575	-0.107928	0.069028	-0.023376	-0.617852	0.626132	-0.968412	0.300609	-0.132675	0.163598	-0.930197
8304	1.680185	-3.419067	9.043233	0.120296	0.182314	0.076947	-0.615451	0.627158	-0.972600	0.301866	-0.128331	0.162661	-0.930564
8305	1.263531	-2.955785	8.189271	-0.032761	0.011420	-0.185337	-0.615164	0.620732	-0.974974	0.298480	-0.128721	0.163083	-0.931528
8306	1.732476	-3.374428	9.001173	-0.414108	0.087154	-0.284286	-0.616772	0.622725	-0.974350	0.291923	-0.130514	0.170580	-0.932014
8307	1.987937	-4.127073	9.934215	-0.206143	0.139550	-0.245331	-0.617843	0.623725	-0.973900	0.286508	-0.129787	0.174775	-0.933018
8308	1.304609	-3.697703	9.601893	0.079187	0.067240	-0.461358	-0.617291	0.617665	-0.974101	0.277975	-0.129710	0.172478	-0.936032
8309	0.815799	-3.085186	9.096032	0.020053	0.044960	-0.373184	-0.622339	0.609539	-0.976738	0.271061	-0.129851	0.171519	-0.938214
8310	0.853490	-2.999519	9.293927	-0.000336	0.016261	-0.154196	-0.622327	0.605657	-0.979298	0.268223	-0.130101	0.171215	-0.939050
8311	1.386896	-3.269012	9.206415	0.037464	0.002544	-0.088848	-0.624177	0.599693	-0.981226	0.266829	-0.129939	0.170380	-0.939622
8312	1.393087	-3.327153	9.264814	0.094774	0.002763	-0.078058	-0.624435	0.596779	-0.982804	0.265711	-0.129671	0.168413	-0.940330
8313	1.477247	-3.218847	8.972910	0.128940	0.023422	-0.038935	-0.624693	0.593838	-0.983166	0.265415	-0.128457	0.166053	-0.941000
8314	1.548664	-3.149578	9.003465	0.063128	0.052768	-0.097322	-0.625883	0.590249	-0.985026	0.263684	-0.127477	0.164897	-0.941822
8315	1.449222	-2.971712	9.333662	0.123784	0.107698	-0.068483	-0.623735	0.586597	-0.987468	0.262530	-0.124802	0.162949	-0.942842
8316	1.631232	-3.138356	9.128677	0.139012	0.160032	-0.022157	-0.619984	0.582845	-0.993312	0.262050	-0.121151	0.161113	-0.943766
8317	1.206608	-2.980985	9.189081	0.165398	0.140189	-0.002666	-0.617026	0.576539	-0.997472	0.262119	-0.117428	0.158667	-0.944632
8318	0.863054	-3.312545	8.810342	0.148458	0.056166	0.079945	-0.614354	0.576137	-1.001032	0.263913	-0.115361	0.156344	-0.944774
8319	0.983920	-3.431736	8.728293	0.093384	0.021168	0.182082	-0.612208	0.573044	-1.003320	0.267675	-0.113669	0.155066	-0.944131
8320	1.941824	-3.409461	9.075261	0.009184	0.074169	0.242055	-0.609538	0.573430	-1.004421	0.272138	-0.111492	0.155839	-0.942987
8321	1.556381	-3.770873	9.056531	0.141466	0.104161	0.080091	-0.607408	0.575344	-1.004114	0.273801	-0.108327	0.153867	-0.943198
8322	2.005659	-3.947216	9.009063	0.014525	0.134006	0.053271	-0.604595	0.572688	-1.007748	0.274532	-0.105581	0.154442	-0.943203
8323	1.390484	-3.696190	9.178454	0.260873	0.155041	-0.103067	-0.601118	0.571305	-1.012296	0.272807	-0.101414	0.150119	-0.944857
8324	0.894348	-3.287610	9.668053	0.215539	0.055385	-0.008286	-0.600560	0.563804	-1.017142	0.273037	-0.099243	0.146328	-0.945616
8325	1.526787	-4.111344	8.278280	0.138435	-0.104149	0.160123	-0.601349	0.559884	-1.017259	0.276789	-0.099889	0.143456	-0.944897
8326	2.655883	-1.852658	8.666587	0.564914	0.220087	0.214461	-0.596518	0.551949	-1.019734	0.281426	-0.092007	0.134414	-0.945657
8327	2.261986	-1.820988	8.454469	-0.137711	0.391657	-0.169361	-0.590899	0.548913	-1.028012	0.277030	-0.085822	0.138792	-0.946903
8328	-0.194073	-4.899668	10.896116	-0.462983	0.319690	-0.503531	-0.584359	0.549583	-1.026984	0.265864	-0.083745	0.148449	-0.948823
8329	-1.017439	-3.963032	10.863784	0.574092	0.028116	-0.296895	-0.585140	0.543209	-1.030561	0.261233	-0.080935	0.137180	-0.952044
8330	0.868777	-1.219968	8.496246	0.478945	-0.042578	0.051979	-0.587228	0.527263	-1.032673	0.263239	-0.079130	0.127910	-0.952934
8331	0.802167	-1.789227	8.363697	-0.184404	0.102890	-0.053451	-0.587092	0.526544	-1.032156	0.261806	-0.078177	0.131785	-0.952879
8332	0.916899	-3.219241	9.567129	-0.340502	0.063331	0.055438	-0.584043	0.533616	-1.030612	0.262250	-0.078632	0.138686	-0.951740
8333	1.235623	-4.203845	9.882822	-0.021897	0.109757	-0.273949	-0.583788	0.537198	-1.027524	0.256831	-0.077351	0.139195	-0.953247
8334	-0.670809	-1.723649	8.924600	0.288000	0.084639	-0.019952	-0.584298	0.529010	-1.025888	0.256779	-0.074343	0.134101	-0.954230
8335	-0.598391	-2.071977	8.168797	-0.219971	-0.038602	0.043105	-0.584834	0.528887	-1.019935	0.257531	-0.075933	0.138088	-0.953333
8336	-0.780744	-3.808319	10.053863	-1.581470	-0.135151	0.390149	-0.585730	0.559331	-1.008802	0.262879	-0.085555	0.168047	-0.946221
8337	-0.346265	-5.455932	10.604380	-0.190377	-0.373749	0.663472	-0.587929	0.579258	-0.997992	0.276512	-0.091156	0.170822	-0.941303
8338	0.351621	-4.152026	8.849123	0.101248	-0.294426	0.576321	-0.590626	0.587187	-0.991214	0.288635	-0.094184	0.168321	-0.937810
8339	0.305623	-3.725577	9.256114	-0.135963	-0.117290	0.523648	-0.589586	0.596379	-0.988091	0.298761	-0.095156	0.171217	-0.934009
8340	0.423268	-3.856999	8.844282	-0.125653	-0.164045	0.332410	-0.590680	0.604508	-0.985518	0.305385	-0.097851	0.173209	-0.931216
8341	0.476713	-3.324453	8.413435	-0.325821	-0.075674	0.429573	-0.590153	0.607033	-0.985713	0.313178	-0.099509	0.179693	-0.927215
8342	0.044319	-4.837257	9.273333	-0.156871	-0.044642	0.310203	-0.591254	0.617855	-0.984000	0.318865	-0.100220	0.182934	-0.924563
8343	0.295478	-4.322935	9.176060	0.020104	-0.003159	0.024508	-0.590467	0.622484	-0.984131	0.319562	-0.099799	0.182686	-0.924417
8344	0.288189	-4.318210	9.199872	0.273174	0.038250	0.126352	-0.589932	0.622527	-0.986570	0.322410	-0.096904	0.178125	-0.924626
8345	-0.045423	-4.630147	9.023489	0.368796	0.015330	-0.425070	-0.590968	0.612256	-0.991757	0.315381	-0.095479	0.170710	-0.928589
8346	-0.242136	-3.832691	8.558895	0.261152	0.004326	-0.305221	-0.594123	0.596359	-0.994936	0.310306	-0.094815	0.165293	-0.931342
8347	-0.256632	-4.056270	8.694937	0.224354	0.001612	-0.208096	-0.598240	0.589545	-1.000518	0.307042	-0.093772	0.160921	-0.933293
8348	0.010222	-3.925264	8.076283	0.314981	-0.039669	-0.305374	-0.601558	0.583532	-1.005000	0.302169	-0.093584	0.154214	-0.936031
8349	0.361516	-3.797514	8.083692	-0.017782	-0.078059	-0.591420	-0.607799	0.572976	-1.010948	0.291483	-0.096668	0.153215	-0.939265
8350	2.092501	-3.639579	10.824384	-1.041184	0.110067	-0.056357	-0.610488	0.579555	-1.012869	0.288115	-0.100845	0.173267	-0.936375
8351	1.142699	-3.739246	11.785321	-0.010632	0.167777	0.118061	-0.604261	0.596352	-1.021328	0.289914	-0.097091	0.174848	-0.935923
8352	1.159013	-2.554701	8.322651	0.819798	-0.110469	-0.285994	-0.602492	0.586416	-1.031676	0.286624	-0.095416	0.158278	-0.940048
8353	0.933743	-2.041709	8.528510	0.179215	0.116614	-0.052245	-0.601796	0.577674	-1.037781	0.285793	-0.092117	0.155568	-0.941082
8354	0.920097	-2.604994	9.856264	-0.085854	-0.000525	0.280351	-0.597009	0.584704	-1.042344	0.291019	-0.091769	0.157691	-0.939159
8355	1.906993	-3.402755	9.598896	0.170824	-0.237928	0.334272	-0.595420	0.589386	-1.045594	0.298519	-0.093982	0.153731	-0.937241
8356	1.975644	-3.238976	8.583958	0.276657	-0.127891	0.234525	-0.599267	0.581541	-1.049453	0.303930	-0.094030	0.148214	-0.936385
8357	1.901000	-2.599431	8.940319	0.270846	-0.004740	-0.000773	-0.598326	0.579922	-1.053438	0.304583	-0.092355	0.143083	-0.937137
8358	1.453103	-2.401154	9.562969	0.136166	-0.056685	0.111710	-0.597802	0.583790	-1.056971	0.307205	-0.092296	0.140387	-0.936695
8359	1.657167	-3.021311	9.638902	0.157752	-0.024552	0.186225	-0.597539	0.585237	-1.058957	0.311188	-0.091189	0.137539	-0.935911
8360	1.152450	-3.059647	9.192827	0.384737	0.009212	0.119202	-0.595931	0.583869	-1.062265	0.314200	-0.088320	0.130602	-0.936174
8361	0.625170	-2.319157	8.824433	0.445132	0.095592	0.097052	-0.595622	0.570345	-1.068113	0.316674	-0.083410	0.122935	-0.936828
8362	0.562940	-1.905205	8.617202	0.299224	0.129778	0.174614	-0.592393	0.562948	-1.074069	0.320221	-0.078681	0.118433	-0.936612
8363	0.882220	-3.035363	9.723549	-0.111304	0.222750	0.195089	-0.584801	0.569496	-1.078816	0.323300	-0.074697	0.122140	-0.935403
8364	1.320526	-4.313876	10.748011	-0.116700	0.141779	-0.090187	-0.581878	0.574395	-1.080586	0.321186	-0.073047	0.125098	-0.935871
8365	0.040806	-3.130820	8.966681	0.586152	0.195889	-0.244728	-0.582114	0.564362	-1.084692	0.317074	-0.066186	0.114970	-0.939077
8366	-0.534142	-1.813443	8.659872	0.353080	0.267371	-0.267909	-0.575656	0.548460	-1.091230	0.312004	-0.059571	0.109664	-0.941848
8367	-0.181482	-1.879788	9.407777	-0.123495	0.069606	0.017449	-0.571642	0.546028	-1.093518	0.312171	-0.058898	0.112386	-0.941515
8368	0.244883	-2.583298	9.517639	-0.016718	0.027721	0.022753	-0.570577	0.546982	-1.093230	0.312619	-0.058460	0.112892	-0.941333
8369	0.575610	-2.652557	9.441653	0.187917	0.111010	-0.110521	-0.569099	0.544051	-1.095775	0.310642	-0.055361	0.109874	-0.942531
8370	0.082043	-2.214858	9.394320	0.238459	0.095505	-0.186401	-0.567346	0.538436	-1.098140	0.307296	-0.052521	0.105754	-0.944260
8371	0.108699	-2.211945	9.411966	0.072587	0.081569	-0.110986	-0.564929	0.534358	-1.100734	0.305241	-0.050674	0.104727	-0.945142
8372	0.242925	-2.551739	9.863968	-0.143689	0.022084	-0.043997	-0.562796	0.535490	-1.103157	0.304324	-0.051258	0.107523	-0.945092
8373	0.123478	-2.735952	10.013342	0.053258	-0.013530	-0.010866	-0.561453	0.533415	-1.106079	0.304341	-0.051121	0.106407	-0.945220
8374	0.272803	-2.279351	9.535460	0.229559	-0.001513	-0.004972	-0.561171	0.528506	-1.107052	0.304596	-0.049795	0.102042	-0.945690
8375	0.179945	-1.892647	9.433408	0.205785	-0.030382	0.003617	-0.561559	0.524633	-1.109606	0.305065	-0.049015	0.097944	-0.946012
8376	0.187871	-2.161952	9.474196	0.117658	-0.029301	0.001587	-0.563032	0.525935	-1.109682	0.305385	-0.048883	0.095530	-0.946163
8377	0.339732	-2.229585	9.556396	0.085675	0.000931	-0.008961	-0.564092	0.523309	-1.110701	0.305433	-0.048271	0.093893	-0.946343
8378	0.154213	-2.164983	9.540586	0.053074	-0.003085	-0.001978	-0.561671	0.517314	-1.109434	0.305562	-0.048043	0.092857	-0.946415
8379	0.234112	-2.037301	9.556518	0.049726	-0.020464	0.052690	-0.562469	0.516513	-1.110533	0.306780	-0.047940	0.091839	-0.946125
8380	0.364973	-2.034925	9.570144	0.054617	-0.012026	0.073064	-0.561665	0.515357	-1.110038	0.308346	-0.047732	0.090791	-0.945728
8381	0.378121	-1.966718	9.560405	0.050393	-0.050702	0.089596	-0.561673	0.517882	-1.109687	0.310314	-0.048139	0.089607	-0.945176
8382	0.287083	-2.014489	9.591671	0.039168	-0.020213	0.110995	-0.560738	0.517855	-1.109428	0.312595	-0.048113	0.088838	-0.944498
8383	0.220194	-1.925874	9.690049	0.034217	-0.013580	0.128712	-0.559661	0.515557	-1.114654	0.315216	-0.047848	0.088229	-0.943698
8384	0.214631	-2.018225	9.647247	0.074594	-0.041692	0.128665	-0.560069	0.517779	-1.112954	0.317894	-0.047972	0.086671	-0.942937
8385	0.347476	-1.884736	9.582917	0.068497	-0.028210	0.156989	-0.558860	0.515196	-1.111970	0.321099	-0.047719	0.085351	-0.941984
8386	0.312002	-2.045592	9.611927	0.053947	-0.021399	0.164074	-0.560070	0.517926	-1.113220	0.324380	-0.047530	0.084343	-0.940959
8387	0.388618	-2.005366	9.570646	0.061719	-0.009291	0.144708	-0.558869	0.518009	-1.111879	0.327307	-0.046994	0.083270	-0.940068
8388	0.364531	-1.996082	9.675752	0.034647	0.007243	0.150036	-0.556868	0.518357	-1.110674	0.330250	-0.046415	0.082795	-0.939109
8389	0.467647	-2.076755	9.588053	0.070067	0.005124	0.104144	-0.556335	0.519238	-1.112816	0.332389	-0.045633	0.081630	-0.938494
8390	0.458060	-1.853609	9.497011	0.060864	0.015381	0.045827	-0.555797	0.517973	-1.113404	0.333383	-0.044900	0.080620	-0.938264
8391	0.439014	-1.849085	9.633599	0.016381	0.042052	0.030829	-0.553656	0.516393	-1.114156	0.334034	-0.043917	0.080641	-0.938078
8392	0.478330	-1.877502	9.625392	-0.000277	0.030759	-0.021463	-0.552054	0.516356	-1.114175	0.333683	-0.043411	0.080821	-0.938211
8393	0.361244	-1.826213	9.708069	0.061819	0.033883	-0.054822	-0.552850	0.514693	-1.114490	0.332777	-0.042432	0.079858	-0.938659
8394	0.351562	-1.593355	9.648244	0.051413	0.018233	-0.072642	-0.552309	0.512584	-1.115105	0.331533	-0.041899	0.078940	-0.939201
8395	0.048718	-1.695934	9.793781	0.078706	0.008197	-0.017741	-0.552302	0.510205	-1.115723	0.331376	-0.041228	0.077513	-0.939405
8396	0.196575	-1.598594	9.650749	0.081759	0.001526	0.001643	-0.551760	0.507849	-1.117833	0.331577	-0.040691	0.075976	-0.939483
8397	0.156327	-1.660022	9.563320	0.074140	0.000174	0.017537	-0.552289	0.506042	-1.118291	0.332090	-0.040144	0.074608	-0.939435
8398	0.143203	-1.597136	9.641878	0.018975	-0.005839	0.026165	-0.550284	0.505633	-1.120897	0.332709	-0.040125	0.074221	-0.939248
8399	0.179949	-1.737264	9.648877	-0.000130	-0.017650	0.065810	-0.550821	0.506489	-1.120863	0.334095	-0.040332	0.074172	-0.938750
8400	0.360172	-1.806836	9.491248	-0.016397	-0.002856	0.037531	-0.550823	0.507352	-1.121647	0.334889	-0.040475	0.074478	-0.938437
8401	0.343919	-1.933340	9.684274	-0.059142	0.009606	0.022451	-0.551631	0.509277	-1.118871	0.335370	-0.040646	0.075698	-0.938160
8402	0.325799	-1.982611	9.770918	0.051630	-0.000906	-0.015199	-0.550958	0.508827	-1.119913	0.335228	-0.040375	0.074698	-0.938303
8403	0.324640	-1.725346	9.494528	0.059998	0.032104	-0.052981	-0.551890	0.507798	-1.117095	0.334355	-0.039449	0.073782	-0.938726
8404	0.245433	-1.619958	9.635730	0.050977	0.040874	-0.051175	-0.550817	0.506089	-1.117298	0.333477	-0.038452	0.073045	-0.939137
8405	0.238067	-1.493862	9.634553	0.003331	0.041467	-0.019498	-0.550275	0.503748	-1.120085	0.333173	-0.037682	0.073275	-0.939259
8406	0.184447	-1.577354	9.777966	0.014085	0.044122	-0.051262	-0.549198	0.501382	-1.122338	0.332250	-0.036869	0.073253	-0.939619
8407	0.077088	-1.559494	9.663637	0.003826	0.050722	-0.037162	-0.548537	0.501993	-1.123469	0.331601	-0.035943	0.073519	-0.939864
8408	0.127837	-1.539144	9.746883	0.016031	0.037248	0.008748	-0.545867	0.501141	-1.113519	0.331823	-0.035160	0.073458	-0.939820
8409	0.000983	-1.728355	9.821446	0.070981	0.009520	0.069778	-0.545202	0.502010	-1.115257	0.333291	-0.034400	0.072267	-0.939421
8410	0.173415	-1.659707	9.604764	0.079948	-0.004600	0.068797	-0.545199	0.501166	-1.115284	0.334745	-0.033890	0.070768	-0.939036
8411	0.132983	-1.568190	9.658196	0.012313	0.006273	0.109326	-0.544794	0.500464	-1.121939	0.336917	-0.033531	0.070687	-0.938278
8412	0.126355	-1.709097	9.738491	0.072318	0.005566	0.086528	-0.544131	0.501709	-1.121636	0.338673	-0.032853	0.069412	-0.937765
8413	0.102566	-1.505630	9.630313	0.034487	-0.002696	0.119951	-0.543726	0.501010	-1.128425	0.341067	-0.032501	0.068865	-0.936949
8414	0.226165	-1.629619	9.615784	-0.028266	0.019083	0.080973	-0.543196	0.502405	-1.128387	0.342626	-0.032260	0.069564	-0.936337
8415	0.027547	-1.591926	9.886225	-0.023124	0.046235	0.027269	-0.545107	0.516520	-1.128317	0.343175	-0.031517	0.070375	-0.936101
8416	0.054926	-1.540475	9.672442	-0.008410	0.045751	0.015816	-0.543635	0.514822	-1.123249	0.343504	-0.030732	0.070843	-0.935971
8417	0.024856	-1.494901	9.647104	-0.033605	0.088034	0.023086	-0.543638	0.515978	-1.124564	0.343908	-0.029283	0.072134	-0.935771
8418	0.045794	-1.560457	9.720627	-0.023349	0.053918	-0.029184	-0.540563	0.516921	-1.127349	0.343360	-0.028512	0.072911	-0.935935
8419	0.066760	-1.506663	9.793078	-0.006828	0.130607	0.039424	-0.538428	0.517448	-1.127898	0.344020	-0.026059	0.073997	-0.935679
8420	-0.136004	-1.672988	9.764039	0.030416	0.037370	0.010706	-0.537897	0.518433	-1.128414	0.344270	-0.025170	0.073676	-0.935637
8421	0.015304	-1.507617	9.608563	0.019709	-0.005952	0.033345	-0.537354	0.515592	-1.127835	0.345030	-0.025100	0.073324	-0.935386
8422	0.118125	-1.544581	9.703469	-0.040023	0.009187	0.048261	-0.538694	0.517035	-1.128044	0.345981	-0.025168	0.074145	-0.934968
8423	0.069022	-1.739661	9.804534	0.004375	-0.013186	0.033244	-0.537228	0.517952	-1.126543	0.346741	-0.025352	0.074031	-0.934691
8424	0.138648	-1.728703	9.666974	0.036867	-0.003148	-0.001966	-0.537893	0.516848	-1.126842	0.346818	-0.025193	0.073304	-0.934724
8425	0.008649	-1.638808	9.741742	0.062215	-0.004566	-0.008061	-0.538292	0.516288	-1.126585	0.346820	-0.024887	0.072151	-0.934821
8426	-0.114800	-1.539103	9.650544	0.053317	-0.030234	-0.016185	-0.539886	0.513830	-1.128268	0.346678	-0.025141	0.070922	-0.934961
8427	-0.065696	-1.552765	9.765290	0.061751	-0.050094	0.034979	-0.538286	0.514647	-1.128667	0.347548	-0.025627	0.069487	-0.934733
8428	0.035996	-1.560638	9.686627	0.079349	-0.076043	0.011861	-0.541085	0.512698	-1.126803	0.348014	-0.026516	0.067466	-0.934683
8429	0.070069	-1.346414	9.551257	0.028296	-0.041769	-0.025224	-0.540376	0.498861	-1.125633	0.347728	-0.027165	0.066679	-0.934827
8430	0.022843	-1.390954	9.663280	-0.015580	0.006815	0.008554	-0.539043	0.499712	-1.127244	0.347941	-0.027170	0.067009	-0.934724
8431	0.151799	-1.529403	9.718831	0.028574	0.036406	-0.022085	-0.540110	0.499286	-1.126028	0.347609	-0.026356	0.066762	-0.934888
8432	0.046079	-1.456071	9.702997	0.030695	0.019009	-0.037198	-0.539441	0.498846	-1.125914	0.346989	-0.025872	0.066286	-0.935166
8433	0.068164	-1.467806	9.715799	0.021650	-0.001468	-0.039131	-0.538236	0.497908	-1.129205	0.346385	-0.025841	0.065896	-0.935418
8434	0.054089	-1.378249	9.661736	0.031063	0.001649	-0.054110	-0.538493	0.494829	-1.129707	0.345471	-0.025702	0.065284	-0.935803
8435	0.061697	-1.395104	9.662096	-0.027044	-0.002853	-0.035756	-0.539300	0.496682	-1.129909	0.344905	-0.026031	0.065795	-0.935967
8436	0.118228	-1.326117	9.581468	-0.106146	-0.023011	-0.110409	-0.539300	0.496535	-1.129643	0.342893	-0.027375	0.067551	-0.936543
8437	0.338800	-1.676519	9.682350	-0.258276	-0.131808	-0.364465	-0.542783	0.500400	-1.128937	0.336203	-0.032163	0.071324	-0.938534
8438	1.962640	-1.642336	8.410404	-0.430922	0.103554	-1.272662	-0.546380	0.497225	-1.128050	0.311915	-0.034959	0.079247	-0.946154
8439	-1.140772	-1.788284	10.104775	-0.465096	0.156846	-1.468047	-0.546361	0.491597	-1.134319	0.283540	-0.037280	0.087999	-0.954186
8440	-0.840693	-2.222197	10.297792	0.072615	-0.121232	0.324721	-0.544628	0.493247	-1.140509	0.290123	-0.038646	0.086154	-0.952320
8441	0.912474	-1.831226	9.258208	0.204119	-0.023201	-0.067147	-0.545681	0.489200	-1.147120	0.289154	-0.038085	0.082135	-0.952992
8442	0.046409	-1.630870	9.470834	-0.141773	0.029389	-0.012906	-0.546475	0.486889	-1.149891	0.288829	-0.038399	0.084987	-0.952828
8443	0.211295	-2.057503	9.873883	-0.016965	-0.001777	-0.075512	-0.545817	0.490240	-1.149385	0.287495	-0.038717	0.085301	-0.953190
8444	0.152325	-1.815851	9.610279	0.035602	-0.022149	-0.025075	-0.546608	0.486885	-1.149619	0.287182	-0.039012	0.084465	-0.953347
8445	0.443024	-1.820293	9.547019	-0.021924	0.005675	-0.090562	-0.545808	0.487158	-1.150025	0.285544	-0.039244	0.084901	-0.953791
8446	0.261064	-1.910971	9.676920	-0.011979	0.006623	-0.125847	-0.547938	0.484931	-1.148990	0.283214	-0.039434	0.085059	-0.954463
8447	0.286319	-1.956631	9.711739	0.020560	0.017653	-0.129215	-0.548200	0.483249	-1.149041	0.280848	-0.039262	0.084724	-0.955199
8448	0.421367	-1.937198	9.624265	0.089874	0.020966	-0.095410	-0.549128	0.481060	-1.150859	0.279167	-0.038554	0.083040	-0.955868
8449	0.049816	-1.545837	9.552140	0.010262	0.002191	-0.083336	-0.549385	0.477972	-1.150955	0.277693	-0.038653	0.082846	-0.956310
8450	0.381941	-1.899069	9.658875	-0.035922	-0.029269	0.023231	-0.549923	0.478803	-1.149840	0.278239	-0.039407	0.083379	-0.956074
8451	0.223963	-1.753857	9.664968	0.057508	-0.003960	-0.033751	-0.550990	0.478368	-1.148218	0.277762	-0.039279	0.082285	-0.956313
8452	0.244526	-1.692798	9.655509	-0.034975	-0.054838	0.050499	-0.551524	0.478243	-1.148352	0.278876	-0.040473	0.082680	-0.955905
8453	0.219642	-2.013673	9.724566	0.015922	-0.038967	0.001268	-0.553930	0.479126	-1.147619	0.279093	-0.041183	0.082218	-0.955851
8454	0.313752	-1.664856	9.498551	0.048498	-0.041123	0.027849	-0.554458	0.476857	-1.146333	0.279821	-0.041687	0.081075	-0.955714
8455	0.518727	-1.954849	9.646643	-0.048551	0.002368	-0.037635	-0.553926	0.477879	-1.148471	0.279172	-0.042037	0.082043	-0.955806
8456	0.386100	-1.865009	9.656339	0.029653	0.005537	-0.067403	-0.555264	0.478104	-1.144660	0.277995	-0.041911	0.081441	-0.956206
8457	0.470447	-1.722685	9.638596	-0.009510	0.009166	-0.083440	-0.554588	0.475575	-1.145561	0.276491	-0.041992	0.081658	-0.956620
8458	0.464233	-1.778633	9.619570	0.022994	0.011302	-0.086857	-0.553117	0.475032	-1.147895	0.274925	-0.041825	0.081198	-0.957117
8459	0.224517	-1.537799	9.670576	-0.003251	0.016309	-0.047082	-0.552715	0.474900	-1.148716	0.274111	-0.041672	0.081354	-0.957344
8460	0.641686	-1.938063	9.551597	-0.017729	0.009919	-0.044588	-0.553649	0.474353	-1.148452	0.273306	-0.041686	0.081703	-0.957544
8461	0.350280	-1.642324	9.696888	0.001655	0.029074	-0.093865	-0.554716	0.474127	-1.149800	0.271578	-0.041348	0.081791	-0.958043
8462	0.542494	-1.697108	9.592471	-0.009406	0.032284	-0.083308	-0.554310	0.472423	-1.149588	0.270001	-0.040950	0.082069	-0.958482
8463	0.179244	-1.931870	9.727524	0.020224	0.058056	-0.109486	-0.553772	0.471008	-1.149776	0.267939	-0.039982	0.081945	-0.959112
8464	0.170880	-1.771818	9.624960	0.005974	0.026310	-0.053155	-0.553364	0.468461	-1.149592	0.266962	-0.039567	0.081921	-0.959403
8465	0.078214	-1.982262	9.647775	0.053319	0.041359	-0.070563	-0.553899	0.469042	-1.149837	0.265698	-0.038666	0.081114	-0.959859
8466	0.201318	-1.611060	9.535617	0.020886	0.044726	-0.001725	-0.552557	0.467091	-1.152080	0.265702	-0.037734	0.080941	-0.959910
8467	0.312873	-1.856640	9.543300	-0.026599	0.069254	-0.038863	-0.550419	0.466480	-1.152125	0.264939	-0.036668	0.081841	-0.960086
8468	-0.139968	-1.724043	9.720974	-0.038485	0.049542	-0.001805	-0.547882	0.466388	-1.150669	0.264870	-0.035957	0.082833	-0.960047
8469	-0.007429	-1.804170	9.744904	0.017816	0.011751	0.107729	-0.547084	0.467336	-1.149836	0.267048	-0.035493	0.082686	-0.959473
8470	0.161674	-1.796260	9.624862	-0.019471	-0.014538	0.151613	-0.548696	0.470473	-1.149987	0.270035	-0.035658	0.083081	-0.958596
8471	0.286102	-1.832838	9.657842	-0.009543	0.004121	0.119910	-0.546836	0.474150	-1.152596	0.272435	-0.035466	0.083429	-0.957894
8472	0.343629	-1.928899	9.617002	-0.044804	0.008929	0.093300	-0.544973	0.476077	-1.152556	0.274249	-0.035416	0.084393	-0.957294
8473	0.204223	-1.746940	9.596910	-0.007911	0.019854	0.095278	-0.545914	0.478339	-1.152066	0.276149	-0.034958	0.084779	-0.956730
8474	0.153397	-1.893528	9.459249	-0.094062	-0.005405	0.116084	-0.545117	0.479881	-1.152567	0.278360	-0.035414	0.086622	-0.955907
8475	0.221664	-2.008791	9.628305	-0.146353	-0.014768	0.117614	-0.544598	0.484786	-1.152145	0.280643	-0.036349	0.089487	-0.954940
8476	0.271723	-1.944753	9.768972	-0.075747	-0.003151	0.103748	-0.545411	0.488736	-1.151738	0.282615	-0.036677	0.090983	-0.954204
8477	0.099880	-1.986732	9.573853	-0.065669	-0.000228	0.132133	-0.545419	0.491434	-1.152733	0.285202	-0.036853	0.092398	-0.953291
8478	-0.024874	-1.906445	9.713846	-0.038896	-0.016141	0.137440	-0.543292	0.494461	-1.151849	0.287868	-0.037157	0.093141	-0.952405
8479	0.262471	-1.988630	9.631813	-0.048798	-0.018816	0.170929	-0.542634	0.497865	-1.153641	0.291236	-0.037514	0.094152	-0.951268
8480	0.139461	-2.134082	9.665242	0.001969	-0.000358	0.160630	-0.542774	0.500088	-1.152215	0.294331	-0.037234	0.094225	-0.950318
8481	0.200889	-2.057716	9.647294	0.046646	-0.007354	0.171318	-0.541581	0.502889	-1.152815	0.297747	-0.036815	0.093489	-0.949342
8482	0.194284	-2.103967	9.565598	0.048109	0.020665	0.189189	-0.540509	0.502061	-1.154613	0.301375	-0.035810	0.092828	-0.948300
8483	0.058086	-1.943786	9.656496	0.067847	0.022445	0.123861	-0.539575	0.502561	-1.158937	0.303843	-0.034785	0.091833	-0.947648
8484	0.230219	-1.967379	9.529563	0.031839	0.007971	0.121854	-0.539044	0.503980	-1.159979	0.306205	-0.034244	0.091353	-0.946953
8485	0.073600	-1.992054	9.659743	0.004291	0.014204	0.075867	-0.537181	0.506053	-1.160205	0.307732	-0.033855	0.091478	-0.946460
8486	0.119928	-1.889262	9.631503	0.063420	0.021437	0.019504	-0.537304	0.502497	-1.158424	0.308153	-0.033052	0.090413	-0.946454
8487	-0.032663	-1.896888	9.610028	0.018286	0.033202	-0.040645	-0.537970	0.501668	-1.158443	0.307449	-0.032427	0.090308	-0.946715
8488	-0.178807	-1.739325	9.604355	0.045925	-0.003052	-0.003633	-0.536769	0.502035	-1.157227	0.307484	-0.032239	0.089406	-0.946795
8489	-0.006558	-1.872141	9.591386	-0.013757	0.015665	0.010413	-0.536502	0.502013	-1.156555	0.307758	-0.032040	0.089829	-0.946673
8490	0.022034	-2.058518	9.793462	-0.003872	0.014806	-0.023160	-0.535165	0.501460	-1.158347	0.307345	-0.031854	0.089969	-0.946800
8491	0.047775	-2.041078	9.613585	0.056420	0.022377	-0.021157	-0.533826	0.500651	-1.161229	0.307053	-0.031155	0.089093	-0.947001
8492	-0.045958	-1.615552	9.479920	0.004921	-0.020730	-0.021588	-0.533150	0.498119	-1.161995	0.306749	-0.031587	0.088848	-0.947108
8493	0.181110	-2.043514	9.612881	-0.134133	-0.011695	-0.002552	-0.533964	0.502563	-1.164683	0.306749	-0.032671	0.091379	-0.946830
8494	0.045709	-1.793495	9.756082	-0.037941	0.016319	-0.095767	-0.532901	0.504043	-1.162754	0.304939	-0.032799	0.092125	-0.947338
8495	0.100187	-2.115379	9.625382	-0.066342	0.031683	0.028018	-0.531835	0.505018	-1.163411	0.305481	-0.032588	0.093655	-0.947021
8496	0.061708	-2.113638	9.730103	0.061438	0.046702	-0.104092	-0.532099	0.503571	-1.161426	0.303518	-0.031552	0.092699	-0.947781
8497	0.146973	-1.786815	9.633967	0.097063	0.071463	-0.086170	-0.528351	0.501010	-1.163987	0.301926	-0.029810	0.091295	-0.948482
8498	-0.066840	-1.790717	9.434865	0.065722	0.058967	-0.059774	-0.528744	0.498129	-1.160693	0.300801	-0.028435	0.090358	-0.948971
8499	-0.224541	-1.868807	9.652071	-0.051672	0.020537	0.015676	-0.526205	0.497521	-1.161283	0.301146	-0.028359	0.091527	-0.948752
