# Supplementary material for: Identification of Haptic Based Guiding Using Hard Reins
Source: PLoS One. 2015 Jul 22;10(7):e0132020. doi: 10.1371/journal.pone.0132020 (PMC4511788; doi:10.1371/journal.pone.0132020)
Supplement: S9 File — (ZIP) [file pone.0132020.s009.zip › Exp2_MotionData2/Subject10/path1/T3/fc3.txt]

// Start Time: 0
// Sample rate: 25.0Hz
// Scenario: 4.9
// Firmware Version: 2.6.1
Counter	Acc_X	Acc_Y	Acc_Z	Gyr_X	Gyr_Y	Gyr_Z	Mag_X	Mag_Y	Mag_Z	Quat_w	Quat_x	Quat_y	Quat_z
16190	9.746520	0.460674	2.468236	-0.561629	0.031451	-0.010616	-0.749769	0.099241	0.045599	0.758541	-0.144897	-0.592883	-0.228278
16191	9.322414	0.550080	2.424310	-0.566893	0.063931	-0.018028	-0.749894	0.096146	0.042185	0.756795	-0.150898	-0.590269	-0.236801
16192	9.307900	0.472623	2.391363	-0.554550	-0.000102	-0.017501	-0.750035	0.095862	0.042747	0.754216	-0.157047	-0.588656	-0.244905
16193	9.424314	0.408403	2.288017	-0.550229	-0.055326	0.011217	-0.750190	0.098537	0.045172	0.751082	-0.163688	-0.587705	-0.252361
16194	9.603583	0.508550	2.250412	-0.540255	-0.053513	0.007836	-0.748770	0.096834	0.046834	0.747878	-0.170147	-0.586761	-0.259692
16195	9.627920	0.580960	2.259238	-0.545399	-0.001225	0.007468	-0.749627	0.099101	0.045174	0.745206	-0.176359	-0.584921	-0.267270
16196	9.356653	0.549501	2.366276	-0.559791	0.024067	0.003541	-0.750763	0.099949	0.045755	0.742660	-0.182616	-0.582602	-0.275104
16197	9.574174	0.465460	2.287179	-0.550095	-0.037391	0.022647	-0.751894	0.099951	0.045905	0.739468	-0.189243	-0.581097	-0.282312
16198	9.685585	0.522624	2.264644	-0.539963	-0.003025	0.004893	-0.750197	0.099661	0.047016	0.736523	-0.195326	-0.579165	-0.289740
16199	9.516608	0.426746	2.222444	-0.563287	0.038487	0.006974	-0.750199	0.100368	0.046601	0.733905	-0.201495	-0.576407	-0.297555
16200	9.434755	0.441642	2.203056	-0.534389	0.013160	0.002146	-0.749355	0.101641	0.045339	0.730998	-0.207333	-0.574157	-0.304956
16201	9.492564	0.470460	2.231654	-0.550758	0.016930	-0.006901	-0.750483	0.100796	0.045480	0.727931	-0.213248	-0.571733	-0.312670
16202	9.622650	0.464988	2.260539	-0.548996	0.013396	-0.013911	-0.751617	0.101365	0.045213	0.724711	-0.219070	-0.569334	-0.320407
16203	9.487605	0.489992	2.258024	-0.554390	0.024251	-0.017604	-0.750767	0.101509	0.043517	0.721476	-0.224826	-0.566711	-0.328275
16204	9.434994	0.533569	2.216529	-0.586222	0.020852	-0.024151	-0.751051	0.101506	0.044647	0.717941	-0.230970	-0.563876	-0.336539
16205	9.430351	0.581933	2.215995	-0.542683	0.013462	-0.026245	-0.751474	0.101228	0.043801	0.714406	-0.236483	-0.561409	-0.344269
16206	9.543345	0.574303	2.269091	-0.556323	0.008052	-0.017505	-0.751321	0.098974	0.042085	0.710745	-0.242304	-0.558795	-0.351963
16207	9.540442	0.613504	2.350817	-0.536267	0.025105	-0.020913	-0.751036	0.098550	0.041797	0.707245	-0.247651	-0.556072	-0.359524
16208	9.497178	0.591814	2.317286	-0.549029	0.018903	-0.026342	-0.751884	0.098268	0.042364	0.703523	-0.253141	-0.553275	-0.367236
16209	9.504045	0.553284	2.346704	-0.534465	0.018751	-0.017330	-0.750753	0.098693	0.041232	0.699831	-0.258496	-0.550527	-0.374616
16210	9.525443	0.478260	2.352346	-0.538029	0.024101	-0.009448	-0.751600	0.098270	0.041376	0.696197	-0.263923	-0.547534	-0.381917
16211	9.530002	0.417842	2.357847	-0.552697	-0.004752	0.000282	-0.751884	0.098410	0.042225	0.692134	-0.269856	-0.544772	-0.389039
16212	9.560851	0.427768	2.430189	-0.536196	0.020367	0.003863	-0.752176	0.100385	0.042952	0.688424	-0.275372	-0.541662	-0.396038
16213	9.500948	0.389009	2.355791	-0.541623	0.014884	0.014435	-0.751464	0.099543	0.040824	0.684598	-0.281102	-0.538527	-0.402859
16214	9.464426	0.389496	2.396914	-0.557031	0.005685	0.042611	-0.751758	0.102084	0.041417	0.680779	-0.287381	-0.535121	-0.409386
16215	9.496218	0.335628	2.317730	-0.547121	-0.003239	0.028631	-0.751052	0.102221	0.041976	0.676694	-0.293436	-0.532005	-0.415875
16216	9.554103	0.354688	2.331939	-0.530665	0.012867	0.033161	-0.750920	0.104340	0.041716	0.672885	-0.299133	-0.528664	-0.422208
16217	9.481963	0.311293	2.276941	-0.561580	0.009483	0.023956	-0.749794	0.105749	0.041863	0.668663	-0.305175	-0.525178	-0.428889
16218	9.496246	0.318635	2.305837	-0.554316	0.005773	0.032028	-0.750643	0.106039	0.040322	0.664487	-0.311173	-0.521627	-0.435355
16219	9.535022	0.330383	2.291156	-0.528020	-0.000638	0.030616	-0.749237	0.107868	0.041176	0.660277	-0.316868	-0.518425	-0.441435
16220	9.539343	0.306521	2.344578	-0.563386	0.016760	0.017706	-0.750094	0.109991	0.040360	0.655889	-0.322672	-0.514629	-0.448162
16221	9.491186	0.306734	2.330142	-0.532492	0.012923	0.026928	-0.750930	0.106886	0.040615	0.651621	-0.328209	-0.511133	-0.454326
16222	9.534471	0.284771	2.339995	-0.547176	-0.004911	0.014486	-0.750654	0.108866	0.039225	0.646947	-0.333895	-0.507679	-0.460691
16223	9.490961	0.306917	2.359137	-0.559906	0.002498	-0.001639	-0.750236	0.110277	0.039518	0.641987	-0.339524	-0.504156	-0.467336
16224	9.500615	0.306856	2.359125	-0.530864	-0.004904	0.004941	-0.748966	0.110840	0.039232	0.637198	-0.344831	-0.500809	-0.473561
16225	9.478930	0.331206	2.366132	-0.553551	-0.000285	0.003761	-0.749958	0.111265	0.039526	0.632161	-0.350386	-0.497241	-0.479951
16226	9.481567	0.335856	2.339495	-0.541844	-0.002801	-0.022623	-0.749817	0.111835	0.037840	0.626919	-0.355465	-0.493851	-0.486548
16227	9.539304	0.335644	2.363585	-0.554527	0.000822	-0.017476	-0.750380	0.111132	0.037273	0.621539	-0.360732	-0.490304	-0.493116
16228	9.558574	0.345250	2.373118	-0.561754	0.009901	-0.021150	-0.749956	0.110986	0.038396	0.616152	-0.365868	-0.486441	-0.499873
16229	9.529384	0.394102	2.425774	-0.545332	0.024235	-0.021048	-0.748535	0.109571	0.038088	0.610891	-0.370670	-0.482616	-0.506456
16230	9.500077	0.363050	2.455157	-0.567177	0.024462	-0.035470	-0.749662	0.108443	0.038367	0.605318	-0.375502	-0.478514	-0.513432
16231	9.490881	0.394254	2.411325	-0.530877	0.009729	-0.019028	-0.750511	0.108731	0.037531	0.599913	-0.380212	-0.474893	-0.519634
16232	9.500761	0.374615	2.372867	-0.538294	-0.004456	-0.040257	-0.750512	0.109012	0.037816	0.594098	-0.384865	-0.471370	-0.526059
16233	9.530092	0.471101	2.371751	-0.554586	0.000922	-0.028077	-0.750367	0.107879	0.038789	0.588201	-0.389776	-0.467577	-0.532416
16234	9.462967	0.432372	2.294947	-0.543596	0.014418	-0.032470	-0.751493	0.106898	0.037378	0.582471	-0.394279	-0.463612	-0.538827
16235	9.571572	0.460779	2.308983	-0.538184	0.014478	-0.040344	-0.750644	0.106895	0.037654	0.576563	-0.398653	-0.459837	-0.545161
16236	9.549793	0.485205	2.328071	-0.545423	0.019000	-0.038689	-0.751767	0.105064	0.036939	0.570667	-0.402981	-0.455747	-0.551580
16237	9.438668	0.498111	2.347408	-0.556310	0.013504	-0.024650	-0.751760	0.103514	0.035936	0.564646	-0.407626	-0.451562	-0.557771
16238	9.464863	0.459444	2.374385	-0.570949	0.001041	-0.033592	-0.752472	0.104501	0.036938	0.558303	-0.412395	-0.447248	-0.564089
16239	9.448149	0.418192	2.331372	-0.563794	-0.006896	-0.056467	-0.750910	0.103084	0.037193	0.551544	-0.416970	-0.443367	-0.570404
16240	9.515650	0.451767	2.357488	-0.558517	-0.033042	-0.056228	-0.751891	0.100252	0.040271	0.544611	-0.421685	-0.439650	-0.576445
16241	9.477571	0.563088	2.341798	-0.564203	-0.049811	-0.091570	-0.752300	0.096292	0.042347	0.536926	-0.426341	-0.436427	-0.582646
16242	9.464251	0.620418	2.220353	-0.553573	-0.082068	-0.116007	-0.751438	0.092608	0.045402	0.528775	-0.430939	-0.433692	-0.588727
16243	9.379617	0.652596	2.256354	-0.554065	-0.142129	-0.150159	-0.752263	0.086383	0.049429	0.519538	-0.435940	-0.431961	-0.594513
16244	9.548908	0.224109	2.316488	-0.545072	-0.160103	-0.159698	-0.752109	0.082265	0.056431	0.510120	-0.440866	-0.430404	-0.600139
16245	9.386063	0.282291	2.180735	-0.545084	-0.154532	-0.179214	-0.752647	0.074619	0.062838	0.500362	-0.445546	-0.429027	-0.605857
16246	9.536553	0.445501	2.149715	-0.555842	-0.153087	-0.131525	-0.751777	0.068383	0.068966	0.491101	-0.450604	-0.426888	-0.611181
16247	9.650349	0.362069	2.063501	-0.524733	-0.131791	-0.110044	-0.752037	0.062154	0.073976	0.482428	-0.455281	-0.424790	-0.616065
16248	9.647912	0.444527	2.106081	-0.544477	-0.117746	-0.059044	-0.751320	0.058886	0.079432	0.474334	-0.460289	-0.421676	-0.620750
16249	9.648325	0.434494	2.048197	-0.542322	-0.083838	-0.023840	-0.750470	0.058030	0.081671	0.466865	-0.465168	-0.418002	-0.625244
16250	9.796368	0.529868	1.988940	-0.542020	-0.031542	-0.025882	-0.751315	0.056324	0.085606	0.459819	-0.469251	-0.413709	-0.630250
16251	9.750510	0.559249	2.003172	-0.541610	0.016784	0.009206	-0.750457	0.054204	0.085577	0.453516	-0.473038	-0.408702	-0.635233
16252	9.552580	0.642940	2.045999	-0.539562	0.069220	-0.014125	-0.750740	0.054636	0.083329	0.447370	-0.475822	-0.403325	-0.640923
16253	9.456876	0.773776	2.001171	-0.563231	0.060286	-0.010809	-0.750885	0.055913	0.081370	0.440869	-0.478986	-0.397742	-0.646535
16254	9.775585	0.834693	2.014563	-0.541616	0.045999	-0.031627	-0.750035	0.056347	0.077845	0.434193	-0.481843	-0.392627	-0.652034
16255	9.499837	0.676925	2.016693	-0.532151	0.070621	0.025757	-0.751451	0.057063	0.075750	0.428456	-0.484783	-0.386921	-0.657042
16256	9.503400	0.483985	2.086502	-0.541891	0.086514	0.065327	-0.751745	0.060180	0.072966	0.423271	-0.487768	-0.380435	-0.661961
16257	9.492391	0.390602	2.215631	-0.559988	0.077226	0.104076	-0.752899	0.065693	0.071906	0.418271	-0.491367	-0.373449	-0.666441
16258	9.462931	0.403311	2.285605	-0.553061	0.042354	0.070747	-0.751921	0.069093	0.067988	0.412626	-0.494977	-0.367058	-0.670824
16259	9.516976	0.542809	2.230814	-0.552368	0.012680	0.065661	-0.751364	0.071212	0.067442	0.406631	-0.498989	-0.360998	-0.674790
16260	9.551215	0.556776	2.179867	-0.559610	0.012665	0.071780	-0.750523	0.073475	0.065769	0.400630	-0.502952	-0.354677	-0.678778
16261	9.628116	0.454742	2.173654	-0.549491	0.025139	0.082440	-0.752945	0.077148	0.066953	0.394897	-0.506793	-0.348308	-0.682567
16262	9.617585	0.358546	2.239985	-0.555779	0.045137	0.065418	-0.751400	0.080260	0.064156	0.388989	-0.510134	-0.341774	-0.686762
16263	9.599022	0.455031	2.190604	-0.563098	0.058127	0.028109	-0.750688	0.079274	0.063153	0.382522	-0.513155	-0.335433	-0.691255
16264	9.569380	0.538190	2.317788	-0.554166	0.043744	0.019454	-0.750975	0.080408	0.062040	0.375906	-0.516078	-0.329327	-0.695631
16265	9.482684	0.485250	2.267750	-0.556104	0.031305	0.000024	-0.751833	0.082958	0.060100	0.368859	-0.519120	-0.323501	-0.699860
16266	9.439652	0.514281	2.228820	-0.559847	0.020637	-0.014112	-0.752532	0.081554	0.058118	0.361482	-0.522073	-0.317764	-0.704128
16267	9.507290	0.465322	2.197862	-0.534520	0.017177	-0.042094	-0.750412	0.081975	0.057261	0.353896	-0.524777	-0.312715	-0.708220
16268	9.502243	0.378260	2.184341	-0.552779	-0.004428	-0.035109	-0.751967	0.081549	0.059100	0.346060	-0.527780	-0.307404	-0.712175
16269	9.559959	0.392608	2.217934	-0.541900	-0.008110	-0.031409	-0.750694	0.081259	0.060496	0.338316	-0.530855	-0.302244	-0.715810
16270	9.588875	0.380342	2.218033	-0.542726	0.002669	-0.027057	-0.750828	0.079424	0.060478	0.330667	-0.533618	-0.296878	-0.719566
16271	9.504492	0.295954	2.165925	-0.541778	0.003530	-0.024423	-0.751955	0.078723	0.059634	0.323027	-0.536461	-0.291497	-0.723113
16272	9.540560	0.349168	2.208779	-0.539920	0.004282	-0.008470	-0.753085	0.078158	0.060483	0.315614	-0.539175	-0.285899	-0.726594
16273	9.523722	0.354078	2.203914	-0.543473	0.010492	0.003832	-0.751390	0.078578	0.060474	0.308342	-0.541986	-0.280078	-0.729886
16274	9.530979	0.387957	2.218025	-0.547172	-0.006737	0.018054	-0.751395	0.079851	0.059923	0.301109	-0.544942	-0.274098	-0.732968
16275	9.571953	0.382896	2.222860	-0.556147	0.013165	0.014296	-0.752246	0.080275	0.060357	0.293802	-0.547740	-0.267901	-0.736132
16276	9.540635	0.349107	2.199114	-0.552440	0.016634	0.026693	-0.750553	0.081543	0.059935	0.286701	-0.550312	-0.261551	-0.739290
16277	9.549776	0.303403	2.243108	-0.561631	0.005976	0.014260	-0.751407	0.082675	0.059953	0.279235	-0.553138	-0.255252	-0.742235
16278	9.511112	0.320655	2.257466	-0.546991	0.023922	0.014315	-0.752258	0.083528	0.058841	0.271985	-0.555387	-0.249026	-0.745356
16279	9.523088	0.296412	2.257720	-0.541552	0.016608	0.023269	-0.751270	0.084092	0.058417	0.264875	-0.557878	-0.242805	-0.748104
16280	9.544978	0.291289	2.233584	-0.545162	0.020241	0.022325	-0.751844	0.085787	0.058721	0.257688	-0.560095	-0.236488	-0.750975
16281	9.506071	0.284496	2.267542	-0.545345	-0.008589	0.021605	-0.751565	0.086919	0.057885	0.250341	-0.562868	-0.230303	-0.753305
16282	9.588196	0.291198	2.262524	-0.528902	0.013064	0.011066	-0.751003	0.088053	0.056202	0.243078	-0.564942	-0.224352	-0.755923
16283	9.530342	0.364232	2.288368	-0.530674	0.031232	-0.004993	-0.750865	0.088756	0.056913	0.235626	-0.566812	-0.218443	-0.758608
16284	9.434177	0.369385	2.242526	-0.539853	0.016899	-0.010337	-0.751008	0.089610	0.054950	0.227884	-0.568670	-0.212504	-0.761265
16285	9.518734	0.380905	2.237452	-0.558141	0.002661	-0.019291	-0.750869	0.089603	0.056921	0.219730	-0.570925	-0.206427	-0.763643
16286	9.549920	0.400254	2.271024	-0.538963	0.026079	-0.028049	-0.751423	0.087352	0.054929	0.211713	-0.572442	-0.200622	-0.766315
16287	9.523290	0.359277	2.261852	-0.565424	0.010981	-0.038892	-0.750568	0.085939	0.054344	0.203163	-0.574397	-0.194573	-0.768723
16288	9.518514	0.451386	2.299493	-0.538170	0.006202	-0.022612	-0.750145	0.086361	0.054627	0.195113	-0.576109	-0.188760	-0.770973
16289	9.545287	0.460733	2.275189	-0.532682	0.018907	-0.035002	-0.751558	0.085653	0.056322	0.186981	-0.577706	-0.183101	-0.773155
16290	9.491966	0.432159	2.290078	-0.530888	0.010717	-0.027869	-0.752118	0.084814	0.054062	0.178911	-0.579178	-0.177405	-0.775288
16291	9.506634	0.451310	2.275346	-0.550934	0.004573	-0.035137	-0.753242	0.082693	0.055740	0.170474	-0.580943	-0.171481	-0.777199
16292	9.532959	0.422233	2.290133	-0.547295	0.008210	-0.040424	-0.752956	0.082132	0.054323	0.161969	-0.582341	-0.165650	-0.779233
16293	9.530787	0.455991	2.275261	-0.559892	0.024425	-0.033589	-0.753238	0.082278	0.053058	0.153479	-0.583704	-0.159465	-0.781220
16294	9.544892	0.465902	2.328293	-0.552636	0.024390	-0.033502	-0.754077	0.080021	0.053182	0.145036	-0.584758	-0.153383	-0.783260
16295	9.463117	0.437099	2.277979	-0.546353	0.003532	-0.022703	-0.752660	0.079451	0.053587	0.136777	-0.586314	-0.147309	-0.784747
16296	9.506575	0.504691	2.308580	-0.567168	0.017121	-0.019475	-0.753498	0.077054	0.053005	0.128326	-0.587431	-0.140827	-0.786528
16297	9.520572	0.437115	2.338313	-0.558073	0.017059	-0.017606	-0.752508	0.077482	0.051029	0.120017	-0.588693	-0.134440	-0.788012
16298	9.525844	0.523994	2.322838	-0.559959	0.013565	-0.028210	-0.752937	0.078183	0.052872	0.111474	-0.589688	-0.128154	-0.789569
16299	9.496939	0.509585	2.308538	-0.549973	0.013546	-0.031638	-0.752930	0.076346	0.053275	0.103001	-0.590820	-0.122042	-0.790840
16300	9.453420	0.534163	2.330070	-0.553606	0.006214	-0.016604	-0.752936	0.077615	0.053993	0.094672	-0.591811	-0.115708	-0.792091
16301	9.532943	0.536185	2.346857	-0.558108	0.007950	-0.006036	-0.752936	0.077900	0.053010	0.086469	-0.592981	-0.109153	-0.793084
16302	9.491640	0.563332	2.394938	-0.543627	0.002493	-0.008494	-0.752935	0.078190	0.050758	0.078357	-0.593902	-0.102865	-0.794078
16303	9.481915	0.505270	2.376267	-0.542739	-0.003837	-0.006684	-0.753356	0.077057	0.052158	0.070281	-0.595104	-0.096560	-0.794725
16304	9.518528	0.533798	2.337237	-0.574553	-0.004531	-0.012347	-0.754768	0.076493	0.052727	0.061707	-0.596042	-0.089819	-0.795524
16305	9.506234	0.543755	2.370972	-0.559900	0.017037	-0.014080	-0.753782	0.077339	0.052447	0.053329	-0.596790	-0.083286	-0.796279
16306	9.511193	0.529071	2.346965	-0.536359	0.000659	-0.008396	-0.753074	0.077052	0.053284	0.045270	-0.597474	-0.077079	-0.796891
16307	9.511091	0.512185	2.351987	-0.547141	0.018714	-0.006866	-0.753075	0.077338	0.052441	0.037146	-0.598067	-0.070649	-0.797461
16308	9.516114	0.528965	2.334877	-0.543570	0.011539	-0.012084	-0.752649	0.076912	0.052856	0.028950	-0.598451	-0.064347	-0.798046
16309	9.510932	0.509890	2.371344	-0.545312	0.025076	-0.013962	-0.753205	0.074940	0.051712	0.020733	-0.598807	-0.058016	-0.798521
16310	9.535028	0.524314	2.383233	-0.570756	0.026133	-0.017799	-0.752927	0.076213	0.050878	0.012131	-0.598830	-0.051329	-0.799137
16311	9.496451	0.500284	2.366638	-0.557089	0.027801	-0.010582	-0.753356	0.077486	0.050331	0.003824	-0.599018	-0.044759	-0.799474
16312	9.455255	0.486134	2.381350	-0.543561	0.009678	-0.006785	-0.754343	0.076784	0.050049	-0.004294	-0.599177	-0.038368	-0.799685
16313	9.512993	0.447132	2.386540	-0.556298	0.009808	-0.014005	-0.753353	0.076926	0.049057	-0.012663	-0.599520	-0.031842	-0.799626
16314	9.503727	0.548695	2.385419	-0.543486	0.024102	-0.006855	-0.752790	0.077486	0.049904	-0.020772	-0.599318	-0.025452	-0.799837
16315	9.448090	0.476421	2.366969	-0.548847	0.035832	-0.007009	-0.753914	0.075939	0.048769	-0.028924	-0.599124	-0.018966	-0.799909
16316	9.524909	0.476270	2.420030	-0.547127	0.020489	-0.004228	-0.755322	0.074674	0.048203	-0.037031	-0.598850	-0.012480	-0.799907
16317	9.476583	0.452377	2.415528	-0.559768	0.031347	-0.003571	-0.754486	0.077495	0.048367	-0.045255	-0.598593	-0.005774	-0.799753
16318	9.476302	0.457454	2.454135	-0.543529	0.011398	0.002049	-0.755050	0.077219	0.046959	-0.053211	-0.598339	0.000739	-0.799474
16319	9.481241	0.467029	2.444356	-0.561717	0.007882	0.001860	-0.753779	0.077496	0.047798	-0.061364	-0.598325	0.007564	-0.798864
16320	9.510147	0.462044	2.449206	-0.545370	0.009641	-0.001493	-0.753640	0.078060	0.047803	-0.069388	-0.597969	0.014062	-0.798386
16321	9.480981	0.433302	2.461648	-0.530833	0.009567	-0.001333	-0.754201	0.077648	0.044843	-0.077210	-0.597843	0.020352	-0.797626
16322	9.490502	0.452743	2.487999	-0.554385	0.020476	0.000097	-0.753638	0.077781	0.046954	-0.085308	-0.597172	0.026989	-0.797107
16323	9.463711	0.428865	2.507633	-0.557112	0.016832	0.005386	-0.754210	0.080052	0.043741	-0.093322	-0.596757	0.033762	-0.796261
16324	9.442306	0.472381	2.487844	-0.550841	0.006956	-0.001555	-0.753074	0.078631	0.045690	-0.101378	-0.596179	0.040338	-0.795403
16325	9.437424	0.457911	2.488012	-0.539952	0.010603	-0.012068	-0.753643	0.079196	0.045982	-0.109443	-0.595782	0.046631	-0.794287
16326	9.466461	0.438273	2.468861	-0.541754	0.002345	0.005658	-0.753359	0.079201	0.044289	-0.117251	-0.595160	0.053148	-0.793229
16327	9.466601	0.459977	2.461369	-0.557311	-0.010097	-0.005060	-0.754204	0.078640	0.043726	-0.125368	-0.594920	0.059835	-0.791690
16328	9.437330	0.453138	2.497731	-0.556332	-0.004813	0.007296	-0.752653	0.079481	0.044428	-0.133292	-0.594244	0.066602	-0.790362
16329	9.495500	0.418634	2.449710	-0.549105	-0.010198	0.002115	-0.754065	0.078631	0.046262	-0.141171	-0.593889	0.073231	-0.788672
16330	9.461934	0.457454	2.439656	-0.547282	-0.003822	-0.006751	-0.753074	0.078490	0.045689	-0.149183	-0.593111	0.079667	-0.787157
16331	9.454882	0.447650	2.410777	-0.549193	-0.017280	-0.011999	-0.754350	0.079053	0.047114	-0.157244	-0.592762	0.086132	-0.785168
16332	9.500662	0.466816	2.429833	-0.545406	0.006086	-0.006780	-0.754631	0.078488	0.047110	-0.165223	-0.591706	0.092484	-0.783602
16333	9.515216	0.490907	2.431962	-0.534557	0.002497	-0.013702	-0.752936	0.079048	0.047526	-0.173139	-0.590972	0.098615	-0.781697
16334	9.457089	0.433256	2.430266	-0.549108	-0.002857	-0.012974	-0.752651	0.078768	0.046534	-0.181207	-0.589927	0.104958	-0.779829
16335	9.461841	0.447833	2.447012	-0.534517	0.006060	-0.010202	-0.754635	0.079623	0.045713	-0.189042	-0.589009	0.111092	-0.777811
16336	9.510501	0.505392	2.424557	-0.550107	-0.008128	-0.026202	-0.753355	0.077922	0.046812	-0.197276	-0.587943	0.117289	-0.775660
16337	9.476787	0.505544	2.414934	-0.546393	0.002630	-0.022693	-0.753211	0.077358	0.046242	-0.205401	-0.586934	0.123443	-0.773357
16338	9.491248	0.529711	2.429144	-0.556442	-0.000843	-0.031630	-0.753496	0.077924	0.046250	-0.213767	-0.585611	0.129616	-0.771079
16339	9.464720	0.505620	2.414950	-0.525558	-0.000978	-0.033045	-0.753067	0.076505	0.047923	-0.221757	-0.584647	0.135308	-0.768572
16340	9.491371	0.507793	2.402808	-0.541961	-0.013574	-0.026076	-0.753770	0.075373	0.049044	-0.229789	-0.583438	0.141347	-0.766041
16341	9.491621	0.558499	2.394992	-0.552928	-0.026182	-0.020812	-0.753203	0.075092	0.048191	-0.237795	-0.582579	0.147681	-0.763050
16342	9.472914	0.558132	2.317695	-0.556472	-0.009882	-0.028031	-0.755177	0.073683	0.048896	-0.245988	-0.581122	0.153865	-0.760337
16343	9.472932	0.572663	2.322366	-0.551071	-0.026270	-0.011942	-0.754614	0.073961	0.049740	-0.253786	-0.580116	0.160238	-0.757220
16344	9.458116	0.534240	2.346979	-0.569285	-0.033379	-0.013890	-0.753767	0.074238	0.050864	-0.261784	-0.578775	0.166856	-0.754087
16345	9.559484	0.504508	2.332676	-0.545632	-0.029909	-0.010078	-0.752919	0.074234	0.051421	-0.269423	-0.577718	0.173148	-0.750781
16346	9.540545	0.606147	2.333983	-0.554573	-0.011973	0.003870	-0.754621	0.075367	0.051587	-0.277000	-0.575940	0.179593	-0.747870
16347	9.482780	0.613656	2.317062	-0.578984	0.007992	-0.000087	-0.754763	0.075367	0.051729	-0.284952	-0.573970	0.186245	-0.744764
16348	9.530463	0.548375	2.361223	-0.559855	0.020580	-0.007018	-0.754054	0.075084	0.051298	-0.292809	-0.571586	0.192418	-0.741976
16349	9.530611	0.577345	2.356066	-0.557042	0.027647	0.007130	-0.753347	0.075083	0.051292	-0.300415	-0.569290	0.198663	-0.739049
16350	9.477294	0.500284	2.347332	-0.543429	0.023985	0.005522	-0.752072	0.075086	0.049309	-0.307848	-0.566780	0.204670	-0.736274
16351	9.482287	0.543754	2.346840	-0.545200	0.023851	0.021432	-0.754335	0.075379	0.047639	-0.315033	-0.564433	0.210879	-0.733280
16352	9.530481	0.558057	2.363531	-0.542513	0.028510	0.003753	-0.754059	0.076644	0.049482	-0.322437	-0.561753	0.216779	-0.730394
16353	9.511116	0.567922	2.375529	-0.537878	0.035549	0.019684	-0.754342	0.076930	0.048501	-0.329555	-0.559171	0.222734	-0.727400
16354	9.472427	0.534285	2.368707	-0.547099	0.018581	0.007284	-0.753778	0.077355	0.047796	-0.336848	-0.556474	0.228759	-0.724251
16355	9.501240	0.524527	2.383276	-0.556109	0.036743	-0.003545	-0.753923	0.078059	0.048228	-0.344447	-0.553742	0.234657	-0.720876
16356	9.467414	0.519922	2.385789	-0.564415	0.016988	-0.007067	-0.754623	0.077083	0.044981	-0.352057	-0.550891	0.240732	-0.717372
16357	9.472035	0.505514	2.405275	-0.552573	0.016835	0.003686	-0.754064	0.078780	0.043868	-0.359346	-0.548313	0.246737	-0.713683
16358	9.496038	0.510317	2.424521	-0.542507	0.025734	0.010831	-0.755334	0.078076	0.044152	-0.366427	-0.545286	0.252576	-0.710352
16359	9.515466	0.500488	2.402874	-0.549845	0.020512	-0.003383	-0.755490	0.077546	0.043901	-0.373730	-0.542594	0.258382	-0.706510
16360	9.423398	0.472264	2.434726	-0.554452	0.015212	-0.014044	-0.754361	0.078393	0.043337	-0.381161	-0.539637	0.264138	-0.702666
16361	9.510263	0.505672	2.453569	-0.552635	0.014265	-0.008688	-0.755071	0.079103	0.042645	-0.388458	-0.536918	0.269910	-0.698547
16362	9.500496	0.510673	2.470442	-0.552562	0.029628	-0.014091	-0.755204	0.077269	0.042204	-0.395864	-0.533655	0.275465	-0.694711
16363	9.433012	0.511023	2.458446	-0.558064	0.017893	-0.009673	-0.755494	0.078965	0.041942	-0.403170	-0.530726	0.281207	-0.690440
16364	9.497849	0.539881	2.516014	-0.556200	0.027761	-0.007035	-0.755051	0.078648	0.041760	-0.410420	-0.527302	0.286836	-0.686464
16365	9.504950	0.547223	2.537671	-0.546945	0.056549	-0.007102	-0.754767	0.078655	0.039644	-0.417710	-0.523798	0.292065	-0.682534
16366	9.413072	0.480057	2.526461	-0.554362	0.033209	-0.014149	-0.755329	0.078237	0.038235	-0.424978	-0.520237	0.297485	-0.678417
16367	9.403592	0.535733	2.530685	-0.547182	0.020562	-0.013982	-0.755043	0.077531	0.037943	-0.432066	-0.517144	0.302875	-0.673905
16368	9.425369	0.550096	2.530496	-0.554357	0.033165	-0.008830	-0.755041	0.077109	0.037516	-0.439171	-0.513438	0.308279	-0.669683
16369	9.456688	0.564490	2.544792	-0.547107	0.024004	0.004589	-0.755751	0.077960	0.036967	-0.445940	-0.510070	0.313756	-0.665224
16370	9.432500	0.603559	2.568571	-0.563482	0.024153	-0.001807	-0.755772	0.079130	0.035039	-0.452893	-0.506247	0.319361	-0.660765
16371	9.405728	0.574817	2.583426	-0.572580	0.024240	-0.007232	-0.756048	0.077577	0.034884	-0.459986	-0.502604	0.324972	-0.655892
16372	9.446532	0.574741	2.612370	-0.554486	0.013346	-0.006946	-0.755489	0.079130	0.034755	-0.466743	-0.498922	0.330429	-0.651186
16373	9.407974	0.550696	2.593358	-0.538005	0.031250	-0.003335	-0.755058	0.077718	0.034314	-0.473392	-0.495369	0.335476	-0.646502
16374	9.350399	0.514414	2.531012	-0.559936	0.007022	-0.003456	-0.754348	0.077440	0.032332	-0.480013	-0.491582	0.341025	-0.641588
16375	9.432034	0.550605	2.602993	-0.534623	-0.008392	-0.004817	-0.755776	0.080262	0.034347	-0.486285	-0.488475	0.346313	-0.636385
16376	9.456414	0.526011	2.559738	-0.554572	-0.011109	0.007356	-0.756064	0.081107	0.035203	-0.492488	-0.484789	0.351994	-0.631296
16377	9.475665	0.540481	2.574050	-0.557249	-0.004827	0.011714	-0.755490	0.079699	0.033493	-0.498695	-0.481194	0.357612	-0.625995
16378	9.451486	0.499458	2.560041	-0.549069	-0.000276	0.002041	-0.756486	0.080544	0.035060	-0.504883	-0.477358	0.362985	-0.620858
16379	9.398417	0.487648	2.550578	-0.547242	0.003361	-0.003279	-0.755921	0.080824	0.035199	-0.511136	-0.473760	0.368167	-0.615422
16380	9.509663	0.506159	2.530891	-0.554539	-0.004763	0.003788	-0.754512	0.081947	0.036328	-0.517213	-0.469805	0.373588	-0.610087
16381	9.415434	0.545537	2.564390	-0.536321	0.010519	-0.004945	-0.754345	0.080225	0.034302	-0.523332	-0.466143	0.378460	-0.604650
16382	9.417552	0.477885	2.569975	-0.552625	0.009581	0.007246	-0.756755	0.081213	0.036022	-0.529347	-0.461903	0.383655	-0.599371
16383	9.402734	0.463704	2.606400	-0.554574	-0.004717	-0.005080	-0.755342	0.081920	0.034891	-0.535412	-0.458129	0.388819	-0.593525
16384	9.480434	0.472534	2.550619	-0.559956	0.004306	-0.002525	-0.754347	0.080502	0.035714	-0.541456	-0.453847	0.393977	-0.587903
16385	9.451175	0.424473	2.565694	-0.542651	0.013268	-0.006814	-0.755627	0.081914	0.036866	-0.547459	-0.449897	0.398699	-0.582169
16386	9.463223	0.438959	2.575181	-0.549039	0.004210	0.002017	-0.755345	0.082198	0.036163	-0.553234	-0.445597	0.403682	-0.576556
16387	9.446052	0.449072	2.613773	-0.545424	-0.001248	0.007388	-0.755225	0.083078	0.036627	-0.558868	-0.441569	0.408631	-0.570705
16388	9.397764	0.429997	2.606801	-0.543591	0.004208	0.000286	-0.754518	0.083360	0.036343	-0.564497	-0.437249	0.413446	-0.564994
16389	9.402513	0.493061	2.647171	-0.561801	-0.002960	0.005432	-0.755228	0.083640	0.037479	-0.570169	-0.432968	0.418484	-0.558853
16390	9.465734	0.472889	2.577234	-0.545527	-0.019279	0.009275	-0.753248	0.083918	0.037466	-0.575397	-0.428720	0.423575	-0.552902
16391	9.431590	0.444300	2.609012	-0.543776	-0.029188	0.007575	-0.753818	0.084625	0.037619	-0.580551	-0.424819	0.428631	-0.546594
16392	9.465599	0.373606	2.546928	-0.567461	-0.042570	0.005612	-0.753529	0.083067	0.038869	-0.585683	-0.420509	0.434104	-0.540094
16393	9.471087	0.467583	2.507209	-0.547340	-0.011914	-0.006711	-0.753812	0.082781	0.039996	-0.591047	-0.416407	0.438775	-0.533615
16394	9.413071	0.429235	2.500465	-0.569135	-0.014553	-0.003428	-0.753817	0.083910	0.040290	-0.596402	-0.411754	0.443758	-0.527107
16395	9.509609	0.452870	2.512154	-0.563616	-0.004705	0.001906	-0.753826	0.085885	0.041156	-0.601744	-0.407208	0.448482	-0.520529
16396	9.480561	0.479789	2.536057	-0.535472	-0.004827	0.000464	-0.754104	0.084612	0.041709	-0.606736	-0.402730	0.452927	-0.514332
16397	9.451464	0.395234	2.512875	-0.547124	0.020499	-0.005152	-0.752980	0.086448	0.041156	-0.612120	-0.398092	0.457011	-0.507910
16398	9.475596	0.433871	2.531743	-0.541679	0.020461	-0.003310	-0.752695	0.086167	0.040446	-0.617303	-0.393227	0.461084	-0.501707
16399	9.461076	0.472782	2.555493	-0.556038	0.032853	0.028294	-0.752703	0.087859	0.041450	-0.622409	-0.387956	0.465262	-0.495609
16400	9.504184	0.424296	2.575308	-0.545977	0.041785	0.031897	-0.753406	0.087302	0.039476	-0.627341	-0.382417	0.469291	-0.489863
16401	9.431396	0.403246	2.614304	-0.537793	0.049040	0.021313	-0.752141	0.089277	0.039205	-0.632401	-0.377192	0.472928	-0.483875
16402	9.441038	0.429861	2.628493	-0.556843	0.043550	0.040591	-0.753566	0.092258	0.035865	-0.637219	-0.371334	0.477003	-0.478050
16403	9.421618	0.430074	2.643015	-0.552332	0.027114	0.061971	-0.752585	0.094232	0.036019	-0.641661	-0.365663	0.481255	-0.472181
16404	9.421431	0.430226	2.667178	-0.532275	0.037797	0.065678	-0.750472	0.096634	0.034336	-0.645875	-0.359859	0.485255	-0.466770
16405	9.373743	0.405815	2.580522	-0.557780	0.018013	0.074338	-0.750902	0.098192	0.033228	-0.650027	-0.354002	0.489658	-0.460850
16406	9.412264	0.429891	2.604366	-0.534199	0.017061	0.068437	-0.751190	0.099752	0.031696	-0.653900	-0.348268	0.493866	-0.455215
16407	9.426450	0.352465	2.605211	-0.555946	0.010639	0.092101	-0.751489	0.103568	0.031175	-0.657677	-0.342251	0.498362	-0.449401
16408	9.494147	0.383456	2.604775	-0.543268	-0.001238	0.104725	-0.750803	0.108366	0.031925	-0.660972	-0.336133	0.503042	-0.443936
16409	9.417133	0.352251	2.561730	-0.528686	0.003173	0.106620	-0.749971	0.112322	0.030973	-0.664234	-0.330330	0.507386	-0.438445
16410	9.354759	0.323250	2.499309	-0.554084	0.003239	0.111617	-0.750274	0.116842	0.031305	-0.667456	-0.323891	0.512045	-0.432905
16411	9.508897	0.286178	2.523681	-0.548620	-0.000487	0.124114	-0.747467	0.122348	0.029931	-0.670533	-0.317612	0.516620	-0.427332
16412	9.433137	0.188021	2.597372	-0.554018	0.004897	0.127525	-0.746920	0.127012	0.028567	-0.673498	-0.310929	0.521251	-0.421926
16413	9.478589	0.042608	2.579602	-0.564906	-0.013337	0.156694	-0.746793	0.130690	0.026772	-0.676133	-0.304129	0.526225	-0.416457
16414	9.420854	0.033123	2.550787	-0.546712	-0.009818	0.155989	-0.745406	0.136899	0.027672	-0.678521	-0.297307	0.531059	-0.411333
16415	9.295703	-0.041522	2.469629	-0.534027	-0.017053	0.150843	-0.743584	0.140564	0.028542	-0.680846	-0.290952	0.535680	-0.406008
16416	9.512798	-0.074309	2.469704	-0.552301	-0.034977	0.152548	-0.744325	0.148480	0.027222	-0.682891	-0.284234	0.540771	-0.400547
16417	9.519012	-0.170490	2.555345	-0.548639	-0.016756	0.127694	-0.742214	0.151160	0.026951	-0.685359	-0.277867	0.545261	-0.394669
16418	9.390873	-0.198592	2.570329	-0.544882	0.001213	0.129367	-0.741952	0.156104	0.026437	-0.687802	-0.271154	0.549553	-0.389095
16419	9.419649	-0.218017	2.585006	-0.552330	-0.015659	0.106385	-0.738580	0.161464	0.026467	-0.690336	-0.264897	0.553821	-0.382818
16420	9.365921	-0.185655	2.681375	-0.536139	-0.032767	0.096053	-0.739443	0.164571	0.027071	-0.692479	-0.258878	0.558221	-0.376622
16421	9.476945	-0.225144	2.662335	-0.559971	-0.061353	0.082698	-0.737764	0.168659	0.028228	-0.694593	-0.253062	0.562923	-0.369619
16422	9.476995	-0.276094	2.631490	-0.545575	-0.073835	0.060822	-0.736926	0.170769	0.030358	-0.696444	-0.247560	0.567665	-0.362541
16423	9.294058	-0.309274	2.552362	-0.556569	-0.091799	0.058112	-0.735949	0.173444	0.032211	-0.698238	-0.242226	0.572502	-0.355008
16424	9.086812	-0.240343	2.544621	-0.550333	-0.097932	0.033420	-0.735681	0.176259	0.035058	-0.699882	-0.237088	0.577355	-0.347297
16425	9.138124	-0.678012	2.563935	-0.540545	-0.136645	0.023995	-0.735404	0.176954	0.038305	-0.701181	-0.232610	0.582397	-0.339193
16426	9.424097	-1.185960	2.789118	-0.538743	-0.178658	0.086181	-0.732871	0.179767	0.040147	-0.701321	-0.227516	0.588412	-0.331899
16427	9.949476	-1.113506	2.922928	-0.576855	-0.175005	0.107055	-0.732320	0.182579	0.043555	-0.701627	-0.221717	0.594458	-0.324315
16428	10.134233	-0.446658	3.072309	-0.542195	-0.119105	0.089540	-0.730225	0.187926	0.048106	-0.702302	-0.216094	0.599540	-0.317219
16429	9.350754	-0.153491	2.784944	-0.545766	-0.033129	-0.057989	-0.729380	0.188774	0.047544	-0.705084	-0.211734	0.602504	-0.308243
16430	8.975408	-0.418724	2.508097	-0.545752	-0.029264	-0.091726	-0.729511	0.186371	0.048084	-0.707835	-0.207615	0.605426	-0.298874
16431	9.079987	-0.704139	2.578803	-0.540261	-0.018327	-0.108556	-0.731337	0.183409	0.048067	-0.710932	-0.203777	0.607765	-0.289261
16432	9.378812	-0.734752	2.622241	-0.558350	0.009023	-0.130996	-0.731610	0.180864	0.049170	-0.714253	-0.199677	0.609903	-0.279266
16433	9.247591	-0.769091	2.410151	-0.541948	0.036400	-0.178764	-0.731452	0.177049	0.049410	-0.718250	-0.196271	0.611013	-0.268809
16434	9.578627	-0.630884	2.427498	-0.547352	0.076548	-0.226760	-0.734533	0.170000	0.047669	-0.722677	-0.193069	0.611570	-0.257768
16435	10.088118	-0.399621	2.818118	-0.561769	0.141978	-0.274985	-0.735345	0.162099	0.045619	-0.728337	-0.189908	0.610678	-0.246034
16436	10.101781	-0.062081	3.084975	-0.559986	0.163784	-0.295412	-0.737849	0.153078	0.041597	-0.733977	-0.186848	0.609562	-0.234094
16437	9.785055	0.125084	2.935907	-0.547222	0.171832	-0.298000	-0.738365	0.142072	0.038666	-0.739815	-0.183942	0.607822	-0.222240
16438	9.589040	0.178128	2.718096	-0.553739	0.127492	-0.274826	-0.740594	0.134886	0.034943	-0.744634	-0.180810	0.607068	-0.210467
16439	9.470245	0.099785	2.438821	-0.558455	0.074107	-0.248035	-0.742255	0.126702	0.033601	-0.748860	-0.177467	0.606789	-0.198799
16440	9.263745	0.240837	2.369862	-0.560375	0.014827	-0.169866	-0.742506	0.119500	0.033528	-0.751672	-0.173359	0.607926	-0.188047
16441	9.299692	0.234022	2.089581	-0.540557	-0.017657	-0.172953	-0.742762	0.112854	0.035856	-0.754201	-0.169662	0.609050	-0.177352
16442	9.170630	0.369570	1.991583	-0.549726	-0.041206	-0.155228	-0.744301	0.108330	0.038358	-0.756037	-0.165689	0.610871	-0.166709
16443	9.191374	0.523431	1.881097	-0.555295	-0.072010	-0.132074	-0.745701	0.104368	0.041287	-0.757598	-0.161400	0.612852	-0.156228
16444	9.190287	0.629035	1.761514	-0.555506	-0.111725	-0.122967	-0.743565	0.100251	0.046161	-0.758279	-0.157124	0.615701	-0.145730
16445	9.786927	0.944862	1.849016	-0.559383	-0.136854	-0.122700	-0.744256	0.095864	0.049221	-0.758808	-0.152812	0.618556	-0.135086
16446	10.125360	0.876359	2.057143	-0.553632	-0.100217	-0.089191	-0.744521	0.091051	0.052555	-0.759328	-0.148074	0.621160	-0.125121
16447	10.120723	0.870908	2.339936	-0.533160	0.003563	-0.119681	-0.742956	0.088784	0.053647	-0.761308	-0.143720	0.621671	-0.115234
16448	9.588977	0.823977	2.416081	-0.547247	0.033537	-0.047608	-0.742103	0.087937	0.053067	-0.763197	-0.138193	0.622192	-0.106348
16449	9.183619	0.855534	2.416271	-0.543905	-0.004175	-0.068648	-0.743655	0.086807	0.054054	-0.764822	-0.133007	0.622844	-0.097066
16450	9.145094	0.918734	2.434949	-0.546275	-0.088796	-0.075234	-0.742801	0.085244	0.056146	-0.765063	-0.128048	0.625012	-0.087419
16451	9.344199	0.964998	2.303678	-0.533961	-0.142676	-0.097706	-0.743074	0.082555	0.058093	-0.764808	-0.123594	0.627533	-0.077435
16452	9.398378	0.903178	2.135143	-0.543211	-0.187872	-0.075410	-0.742649	0.081122	0.064136	-0.763610	-0.118810	0.631047	-0.067555
16453	9.469552	0.901776	1.982827	-0.546649	-0.173659	-0.049861	-0.740806	0.079119	0.070302	-0.762729	-0.113565	0.634017	-0.058054
16454	9.489391	0.956980	1.941105	-0.564605	-0.155828	-0.019205	-0.739535	0.078823	0.073531	-0.761716	-0.107670	0.637034	-0.048820
16455	9.464017	1.077403	1.847969	-0.544090	-0.091427	0.022232	-0.738847	0.082481	0.077370	-0.761610	-0.101427	0.638759	-0.040624
16456	9.329044	1.160531	1.864138	-0.538222	-0.030345	0.037831	-0.739414	0.082763	0.078082	-0.761917	-0.095067	0.639817	-0.032850
16457	9.458120	1.083151	1.988068	-0.561592	-0.003453	0.065712	-0.738580	0.086152	0.077830	-0.762774	-0.087909	0.640163	-0.025261
16458	9.669005	1.126670	2.202364	-0.552275	0.035136	0.079776	-0.737317	0.088264	0.078829	-0.763760	-0.080739	0.640177	-0.018063
16459	9.527737	0.973447	2.293672	-0.522695	0.096816	0.115076	-0.737620	0.093499	0.076490	-0.765665	-0.073475	0.638918	-0.011893
16460	9.705203	0.774455	2.343985	-0.553431	0.095703	0.155425	-0.737078	0.099871	0.071196	-0.767248	-0.065278	0.637992	-0.005936
16461	10.027016	0.802804	2.563135	-0.544277	0.109092	0.167894	-0.736543	0.107793	0.067046	-0.769181	-0.056978	0.636485	-0.000330
16462	10.328039	0.512482	2.819700	-0.553642	0.058599	0.178722	-0.736285	0.114588	0.062323	-0.770127	-0.048464	0.636024	0.005310
16463	9.590282	0.533957	2.419316	-0.544403	0.076632	0.164436	-0.735610	0.122362	0.060004	-0.771494	-0.040174	0.634872	0.010986
16464	9.217478	0.746654	2.045307	-0.564826	0.002906	0.155773	-0.734080	0.128576	0.059211	-0.771575	-0.031753	0.635114	0.017158
16465	8.859035	0.660700	1.853429	-0.546993	-0.019960	0.080852	-0.732970	0.133801	0.058694	-0.771519	-0.024449	0.635275	0.024221
16466	9.225875	0.546882	1.801046	-0.542086	-0.110035	0.080641	-0.732999	0.139577	0.063265	-0.769962	-0.017273	0.637086	0.031315
16467	9.582983	0.471976	1.777240	-0.533117	-0.113384	0.052523	-0.731169	0.140974	0.066649	-0.768520	-0.010483	0.638570	0.038664
16468	9.732513	0.379000	1.746663	-0.528527	-0.113488	0.063213	-0.730190	0.142939	0.069763	-0.766743	-0.003729	0.640304	0.045844
16469	9.651019	0.335422	1.653017	-0.533000	-0.101681	0.054224	-0.729364	0.147158	0.074875	-0.765276	0.003086	0.641498	0.053135
16470	9.749211	0.214206	1.692902	-0.561849	-0.062714	0.044803	-0.729233	0.149127	0.077150	-0.763968	0.010064	0.642284	0.061013
16471	9.578081	0.152071	1.633413	-0.547121	-0.028454	0.032340	-0.726693	0.150243	0.079538	-0.763237	0.016752	0.642228	0.068790
16472	9.477949	0.214736	1.504775	-0.552780	-0.055301	0.014740	-0.726420	0.152216	0.080825	-0.761818	0.023201	0.642781	0.076992
16473	9.444572	0.047343	1.371366	-0.557738	-0.116302	-0.012389	-0.726994	0.153192	0.084928	-0.759699	0.029624	0.643948	0.085505
16474	9.680926	-0.092191	1.326694	-0.546031	-0.141650	-0.002333	-0.725865	0.153463	0.087600	-0.756969	0.035885	0.645684	0.093815
16475	10.213818	-0.131996	1.681645	-0.560436	-0.131091	0.038214	-0.724751	0.156266	0.093400	-0.754556	0.043050	0.646904	0.101526
16476	10.149929	-0.242189	1.774785	-0.541652	-0.032102	0.039563	-0.724764	0.158800	0.095964	-0.753152	0.049559	0.646822	0.109213
16477	9.787766	-0.147675	1.837043	-0.543450	-0.061530	0.101583	-0.724488	0.159920	0.098793	-0.751626	0.057175	0.646833	0.115741
16478	9.398654	-0.117643	1.610082	-0.538214	-0.068204	0.036157	-0.723940	0.163441	0.101644	-0.749586	0.063658	0.647185	0.123370
16479	9.195560	-0.220314	1.606666	-0.542119	-0.102210	0.009727	-0.723371	0.162016	0.105008	-0.747154	0.070180	0.647793	0.131148
16480	9.408056	-0.311437	1.549404	-0.556614	-0.101265	0.014893	-0.722532	0.163699	0.108120	-0.744442	0.076731	0.648479	0.139262
16481	9.779492	-0.328128	1.573258	-0.527784	-0.123660	-0.009329	-0.722252	0.162827	0.115157	-0.741529	0.082870	0.649346	0.147029
16482	9.943274	-0.338586	1.611819	-0.543946	-0.083800	-0.023002	-0.721968	0.162110	0.118389	-0.738785	0.088669	0.649725	0.155540
16483	9.823296	-0.391725	1.496582	-0.556569	-0.053689	-0.059631	-0.721680	0.159833	0.123155	-0.736405	0.094387	0.649423	0.164463
16484	9.732873	-0.309771	1.370133	-0.538252	-0.020266	-0.079086	-0.720815	0.155585	0.125923	-0.734145	0.099151	0.648839	0.173804
16485	9.358503	-0.437617	1.033757	-0.539857	0.017853	-0.113032	-0.719813	0.152611	0.127434	-0.732360	0.103703	0.647518	0.183343
16486	9.345112	-0.309928	0.955023	-0.557683	0.104939	-0.168605	-0.722745	0.144007	0.126098	-0.731176	0.107117	0.645053	0.194459
16487	9.999739	-0.186507	1.252410	-0.544824	0.140941	-0.163233	-0.724133	0.137509	0.127168	-0.730579	0.110646	0.641876	0.204956
16488	10.532060	-0.419786	1.587772	-0.537281	0.176729	-0.134993	-0.726930	0.130888	0.124020	-0.730295	0.113880	0.638197	0.215419
16489	10.579139	0.371173	2.120168	-0.528695	0.140825	-0.152279	-0.726329	0.122694	0.123929	-0.729583	0.117332	0.634910	0.225457
16490	10.033192	0.586879	1.666615	-0.559578	0.177746	-0.237855	-0.729967	0.113953	0.121610	-0.728590	0.119544	0.631182	0.237647
16491	9.548997	0.154777	1.650337	-0.543658	0.103907	-0.258600	-0.731893	0.101820	0.118819	-0.726662	0.122039	0.628447	0.249243
16492	9.273339	0.207842	1.741939	-0.534188	0.141212	-0.208348	-0.734125	0.094909	0.117214	-0.725186	0.124380	0.625110	0.260523
16493	9.205424	0.504296	1.927205	-0.541778	0.090620	-0.189533	-0.733814	0.088841	0.115456	-0.723234	0.127784	0.622242	0.270960
16494	9.343377	0.692207	1.968419	-0.564785	0.040151	-0.173519	-0.735197	0.081787	0.113983	-0.720395	0.131506	0.619946	0.281787
16495	9.409490	0.841327	1.918338	-0.535263	-0.021082	-0.190455	-0.737434	0.075289	0.115906	-0.716859	0.135404	0.618583	0.291776
16496	9.482913	0.910346	1.820811	-0.550058	-0.081652	-0.158380	-0.735723	0.072176	0.116282	-0.712439	0.139763	0.617911	0.301799
16497	9.532543	0.911360	1.646748	-0.553892	-0.116729	-0.161730	-0.736117	0.064539	0.119447	-0.707628	0.144823	0.617591	0.311240
16498	9.556336	0.821790	1.647716	-0.544611	-0.095294	-0.145836	-0.736255	0.062830	0.123941	-0.702931	0.149299	0.616947	0.320895
16499	9.675842	0.761373	1.769053	-0.560827	-0.097446	-0.098231	-0.736242	0.059001	0.128411	-0.698542	0.155102	0.615985	0.329463
16500	9.704624	0.802549	1.812051	-0.549605	-0.060861	-0.064699	-0.735382	0.055885	0.130627	-0.694597	0.160383	0.614432	0.338063
16501	9.632085	0.679479	1.770026	-0.562127	-0.053017	-0.030422	-0.735236	0.054750	0.132023	-0.691027	0.166729	0.612501	0.345726
16502	9.560167	0.698934	1.716743	-0.560184	-0.046942	-0.006561	-0.735946	0.055029	0.133442	-0.687447	0.172738	0.610356	0.353615
16503	9.589953	0.712626	1.617475	-0.556404	-0.042737	0.025317	-0.734253	0.055583	0.135689	-0.684246	0.179604	0.608023	0.360358
16504	9.701399	0.827944	1.618456	-0.560863	-0.030165	0.034072	-0.733840	0.057979	0.136839	-0.680997	0.185958	0.605374	0.367676
16505	9.461252	0.947275	1.520787	-0.558012	-0.004874	0.023305	-0.734127	0.058823	0.137978	-0.678068	0.192525	0.602421	0.374496
16506	9.255207	1.177653	1.436332	-0.554621	-0.040926	0.021788	-0.733992	0.060235	0.138274	-0.674469	0.198689	0.599882	0.381779
16507	9.564929	1.393240	1.438345	-0.545785	-0.042210	-0.034627	-0.733850	0.059662	0.140522	-0.670523	0.204634	0.597668	0.388995
16508	10.132378	1.371992	1.703633	-0.572250	-0.051021	-0.036550	-0.733708	0.058947	0.143050	-0.666126	0.210366	0.595229	0.397146
16509	10.057778	1.029992	1.821123	-0.536582	-0.018799	-0.034627	-0.733991	0.058659	0.145023	-0.662332	0.215962	0.592673	0.404248
16510	9.672969	1.045875	1.654725	-0.556301	-0.004697	0.005681	-0.732430	0.057527	0.144435	-0.658738	0.221562	0.589434	0.411755
16511	9.346087	1.294114	1.599230	-0.545568	-0.043759	0.032553	-0.734845	0.059505	0.145884	-0.655000	0.228237	0.586745	0.417866
16512	9.191730	1.391969	1.632175	-0.569214	-0.037210	0.016292	-0.733435	0.060342	0.147996	-0.650898	0.234350	0.583660	0.425150
16513	9.338880	1.381405	1.636929	-0.556835	-0.087644	0.009698	-0.731881	0.060332	0.149957	-0.646240	0.241219	0.581453	0.431393
16514	9.603500	1.509395	1.499825	-0.553378	-0.110981	0.002882	-0.733166	0.062299	0.154076	-0.641082	0.247543	0.579398	0.438218
16515	9.753250	1.508360	1.485137	-0.553135	-0.080491	0.020421	-0.731338	0.064262	0.157324	-0.636446	0.254357	0.576985	0.444216
16516	9.628232	1.251791	1.299684	-0.550843	-0.033973	0.053729	-0.732051	0.065105	0.159171	-0.632492	0.260499	0.573592	0.450652
16517	9.781144	1.159957	1.455158	-0.554034	-0.004972	0.136682	-0.730237	0.071033	0.158937	-0.629607	0.267935	0.569525	0.455464
16518	9.977476	0.992718	1.577584	-0.544334	0.073003	0.177907	-0.731115	0.077820	0.157606	-0.627894	0.274390	0.564078	0.460734
16519	10.500560	0.700981	1.831451	-0.566102	0.065690	0.205179	-0.732011	0.089413	0.154775	-0.626227	0.282074	0.558541	0.465087
16520	10.220609	0.608189	1.784532	-0.549516	0.088841	0.222856	-0.732058	0.100720	0.152498	-0.624937	0.288893	0.552484	0.469846
16521	9.447089	0.804079	1.411247	-0.540449	0.061457	0.249554	-0.730409	0.113024	0.146553	-0.623633	0.296748	0.546889	0.473218
16522	9.212880	0.692175	1.060007	-0.573155	0.025200	0.288273	-0.730746	0.125887	0.144013	-0.621974	0.305118	0.540904	0.476943
16523	9.269878	0.479231	1.076806	-0.544323	0.008375	0.240927	-0.730088	0.137900	0.141456	-0.619812	0.313388	0.535915	0.480016
16524	9.610719	0.173144	1.171591	-0.542369	0.010820	0.271038	-0.728441	0.150194	0.138330	-0.617878	0.321254	0.530391	0.483434
16525	9.811856	-0.117744	1.237396	-0.544298	-0.006184	0.260505	-0.726922	0.158811	0.137140	-0.615590	0.329839	0.525383	0.486033
16526	9.816842	-0.253659	1.151913	-0.551426	0.016470	0.249655	-0.724143	0.171104	0.133583	-0.613304	0.337466	0.519733	0.489747
16527	9.704725	-0.441158	1.202485	-0.538639	0.040086	0.219532	-0.722914	0.182129	0.130306	-0.610983	0.345069	0.514409	0.492961
16528	9.470037	-0.650119	1.176133	-0.537503	0.060624	0.235269	-0.721253	0.191177	0.126723	-0.608973	0.351870	0.508350	0.496911
16529	9.524828	-0.977632	1.421361	-0.558335	0.072485	0.227833	-0.720585	0.201650	0.119780	-0.606783	0.359447	0.502291	0.500316
16530	9.659893	-1.289189	1.593809	-0.551061	0.050486	0.265188	-0.719073	0.213111	0.112841	-0.604737	0.366739	0.495901	0.503863
16531	10.232329	-1.169993	1.905852	-0.548270	0.046430	0.320210	-0.716302	0.227814	0.106772	-0.603142	0.375335	0.489469	0.505730
16532	9.857380	-0.958455	2.116641	-0.550982	0.088360	0.263245	-0.714082	0.239558	0.098703	-0.601296	0.382148	0.482541	0.509471
16533	9.391987	-0.955854	2.064073	-0.536676	0.070613	0.220081	-0.710577	0.248765	0.088482	-0.598870	0.389315	0.476568	0.512515
16534	9.125573	-0.999007	1.852263	-0.549860	0.009777	0.176904	-0.709908	0.258955	0.081818	-0.595263	0.396010	0.471165	0.516567
16535	9.315964	-1.101803	1.838656	-0.572004	-0.025769	0.136196	-0.709086	0.266319	0.075405	-0.590643	0.403719	0.466534	0.520093
16536	9.615975	-1.196409	1.699156	-0.541156	-0.020216	0.108270	-0.706563	0.273401	0.067566	-0.585980	0.409892	0.462038	0.524535
16537	9.731279	-1.191849	1.771445	-0.553554	0.052224	0.075854	-0.705727	0.277661	0.060275	-0.581464	0.415929	0.457083	0.529129
16538	9.682242	-1.224860	1.854038	-0.540822	0.086906	0.019155	-0.706161	0.281213	0.054113	-0.576723	0.420069	0.451991	0.535385
16539	9.549367	-1.209370	1.878208	-0.542835	0.089264	-0.042834	-0.706727	0.282795	0.046100	-0.571245	0.424427	0.447613	0.541464
16540	9.676919	-1.088670	1.983014	-0.531281	0.091638	-0.109910	-0.706716	0.281976	0.037352	-0.565104	0.427152	0.443572	0.549038
16541	9.641040	-0.569443	1.880610	-0.543488	0.057816	-0.146935	-0.709523	0.278911	0.026629	-0.558070	0.430823	0.440330	0.555930
16542	9.917168	-0.164713	1.948217	-0.545551	0.056473	-0.191078	-0.711769	0.276255	0.019853	-0.550449	0.433265	0.437124	0.564101
16543	9.784982	-0.215237	1.852299	-0.567211	0.074582	-0.191472	-0.712734	0.272191	0.010655	-0.542695	0.436473	0.433723	0.571714
16544	9.839875	-0.249024	1.915431	-0.536129	0.059216	-0.102546	-0.715543	0.269260	0.002189	-0.536039	0.439432	0.429714	0.578712
16545	9.545488	0.124168	1.776339	-0.541680	0.041111	-0.091890	-0.716093	0.267168	-0.005722	-0.529211	0.443480	0.426016	0.584612
16546	9.488135	0.303461	1.788913	-0.570718	0.030100	-0.054996	-0.716074	0.264083	-0.012521	-0.522422	0.447444	0.421402	0.591008
16547	9.419425	0.205892	1.577446	-0.534508	0.013914	-0.077490	-0.716625	0.261843	-0.018178	-0.515448	0.451735	0.417887	0.596338
16548	9.636665	0.417834	1.676281	-0.552521	0.011618	-0.010388	-0.717476	0.263273	-0.022667	-0.509075	0.455990	0.413188	0.601823
16549	9.378273	0.647937	1.495241	-0.545157	0.024134	-0.005085	-0.716202	0.264138	-0.028870	-0.502813	0.460748	0.408741	0.606483
16550	9.166633	0.687455	1.417757	-0.561629	-0.000167	-0.001625	-0.716764	0.264153	-0.033235	-0.496250	0.465207	0.403887	0.611713
16551	9.307426	0.780459	1.358536	-0.547244	-0.041064	0.032454	-0.714497	0.264305	-0.038044	-0.489754	0.470957	0.399679	0.615303
16552	9.886024	1.012478	1.553321	-0.556418	-0.046453	0.043135	-0.715059	0.263891	-0.040440	-0.483300	0.476185	0.394850	0.619486
16553	10.126144	1.201045	1.802207	-0.541789	-0.012169	0.033426	-0.714919	0.265177	-0.045220	-0.476951	0.481391	0.390391	0.623198
16554	10.146753	1.136358	1.914058	-0.549345	-0.051677	0.022070	-0.713223	0.266601	-0.049729	-0.470156	0.486348	0.385821	0.627345
16555	9.789808	0.978406	1.805142	-0.572667	-0.017444	0.029461	-0.714070	0.266899	-0.053948	-0.463278	0.491724	0.381022	0.631193
16556	9.412028	1.052595	1.693663	-0.554287	-0.027255	0.103983	-0.713653	0.269454	-0.057871	-0.457549	0.496937	0.375278	0.634719
16557	9.275508	0.972133	1.830065	-0.554187	-0.016573	0.115374	-0.712674	0.272856	-0.062354	-0.451812	0.502631	0.369808	0.637550
16558	9.290289	0.966949	1.789023	-0.559756	-0.052840	0.143845	-0.710842	0.275266	-0.066289	-0.446246	0.508408	0.363753	0.640367
16559	9.678232	0.953369	1.554259	-0.534394	-0.103034	0.207348	-0.707472	0.282053	-0.070755	-0.441122	0.515555	0.358331	0.641259
16560	9.891484	1.051199	1.180748	-0.551976	-0.031116	0.238621	-0.705223	0.286874	-0.078193	-0.436894	0.521554	0.351148	0.643273
16561	10.149020	0.982269	1.239167	-0.558332	0.093761	0.283822	-0.702982	0.294252	-0.089832	-0.433754	0.526787	0.342871	0.645595
16562	9.352761	1.151978	1.293918	-0.546035	0.316973	0.292182	-0.697761	0.300506	-0.105312	-0.432573	0.528493	0.332098	0.650605
16563	10.131604	0.423794	1.967943	-0.550132	0.256856	0.271306	-0.693103	0.306631	-0.124314	-0.430340	0.531305	0.322585	0.654570
16564	8.948039	-0.405291	2.309834	-0.546388	0.222801	0.327811	-0.687732	0.312345	-0.147413	-0.428884	0.534326	0.312158	0.658112
16565	8.891521	-1.031518	1.828774	-0.536515	0.047673	0.557170	-0.680662	0.317053	-0.166589	-0.429122	0.541404	0.301434	0.657170
16566	9.742848	-1.016976	1.919298	-0.561980	-0.113660	0.588113	-0.674463	0.326705	-0.185424	-0.428703	0.550423	0.290801	0.654739
16567	10.062924	-1.003707	2.044377	-0.547857	-0.087936	0.430716	-0.667675	0.329982	-0.198833	-0.426173	0.558452	0.282349	0.653289
16568	10.306999	-0.989006	2.321779	-0.538273	-0.014370	0.462261	-0.660472	0.335664	-0.213630	-0.424789	0.565057	0.272469	0.652707
16569	9.627015	-0.737951	2.360967	-0.543914	0.020869	0.346867	-0.656223	0.337541	-0.229008	-0.421684	0.570991	0.263995	0.653038
16570	9.303431	-0.944252	2.283959	-0.551712	-0.001341	0.212359	-0.651671	0.334757	-0.244437	-0.416848	0.576062	0.256604	0.654633
16571	9.028925	-0.875154	2.235227	-0.542904	-0.011628	0.147017	-0.649229	0.329005	-0.258049	-0.410875	0.581200	0.250632	0.656179
16572	9.140681	-0.934633	2.112501	-0.528679	-0.038252	0.096943	-0.647930	0.325223	-0.268530	-0.404520	0.585859	0.245134	0.658059
16573	9.478444	-0.999689	2.098277	-0.541336	-0.004423	0.053302	-0.648048	0.320862	-0.273790	-0.397278	0.590263	0.240163	0.660364
16574	9.492712	-1.050516	2.101241	-0.557397	0.056262	0.026198	-0.644635	0.318052	-0.280612	-0.390024	0.593437	0.234316	0.663934
16575	9.547662	-0.926775	2.232692	-0.538892	0.143078	-0.018330	-0.644611	0.314123	-0.288547	-0.382475	0.595357	0.229010	0.668444
16576	9.893381	-0.835363	2.511518	-0.558998	0.148839	-0.043301	-0.643447	0.307784	-0.294684	-0.374621	0.596849	0.223195	0.673509
16577	10.012505	-0.502267	2.560803	-0.537496	0.122826	-0.064056	-0.643714	0.304831	-0.298237	-0.366294	0.598628	0.218556	0.678016
16578	9.548090	-0.114531	2.257457	-0.565073	0.119261	-0.156390	-0.641717	0.301873	-0.302230	-0.356610	0.599911	0.214180	0.683420
16579	9.401185	0.010252	1.966287	-0.547394	0.037232	-0.160988	-0.642544	0.297077	-0.303402	-0.346367	0.602299	0.211154	0.687517
16580	9.840171	-0.161992	1.919292	-0.540143	0.032755	-0.162575	-0.643671	0.295372	-0.299746	-0.336431	0.604391	0.207755	0.691638
16581	9.833758	0.104044	1.940496	-0.549074	0.021271	-0.082959	-0.645941	0.295354	-0.292681	-0.327071	0.607135	0.203846	0.694881
16582	9.611642	0.525373	1.841850	-0.558314	0.010626	-0.097143	-0.645667	0.296754	-0.289144	-0.317644	0.609772	0.199503	0.698197
16583	9.307856	0.594913	1.834231	-0.531658	-0.055693	-0.153094	-0.647087	0.296881	-0.283776	-0.307096	0.613000	0.197177	0.700746
16584	9.110559	0.430818	1.676840	-0.565666	-0.138576	-0.138882	-0.649636	0.296159	-0.277138	-0.296319	0.617428	0.194117	0.702351
16585	9.594653	0.644821	1.601310	-0.543348	-0.196294	-0.136367	-0.652183	0.294439	-0.267833	-0.285194	0.622551	0.192250	0.702947
16586	10.096627	0.903500	1.730657	-0.554940	-0.175008	-0.086079	-0.656990	0.292165	-0.260208	-0.275061	0.627440	0.188848	0.703560
16587	10.200539	0.793170	1.970978	-0.535617	-0.117220	-0.110098	-0.659237	0.287636	-0.255727	-0.264587	0.631287	0.186306	0.704812
16588	9.502175	0.893292	1.818559	-0.553454	-0.066703	-0.116047	-0.660785	0.285375	-0.254470	-0.254383	0.634354	0.182666	0.706765
16589	9.117920	1.039631	1.643455	-0.560550	-0.076275	-0.054199	-0.661621	0.282554	-0.255057	-0.244441	0.637742	0.178822	0.708207
16590	9.122375	0.986571	1.665790	-0.549895	-0.104960	-0.076021	-0.661886	0.278316	-0.254536	-0.234646	0.641315	0.174868	0.709279
16591	9.344145	1.150239	1.779656	-0.544173	-0.091194	-0.004322	-0.663856	0.275200	-0.250606	-0.225478	0.644797	0.170668	0.710119
16592	9.584099	1.237602	1.691368	-0.560346	-0.056779	-0.011735	-0.665265	0.274077	-0.251735	-0.216570	0.647802	0.165480	0.711384
16593	9.612982	1.257356	1.401134	-0.534425	-0.026044	0.064481	-0.664974	0.272240	-0.251475	-0.208645	0.650355	0.160226	0.712625
16594	9.849142	1.042828	1.345217	-0.544692	0.028271	0.142783	-0.664125	0.272815	-0.255281	-0.202371	0.652441	0.152860	0.714143
16595	9.829368	0.999692	1.384388	-0.550749	0.175231	0.232916	-0.660593	0.275372	-0.262189	-0.197195	0.652547	0.144343	0.717260
16596	10.278372	0.792196	1.893559	-0.551606	0.155696	0.303838	-0.655087	0.279911	-0.271769	-0.193486	0.653170	0.134226	0.719663
16597	10.455133	0.290749	1.889252	-0.561452	0.169292	0.300073	-0.649443	0.284438	-0.277968	-0.189066	0.653399	0.124671	0.722344
16598	9.973779	0.222397	1.682844	-0.522509	0.241263	0.384914	-0.643802	0.290389	-0.287534	-0.187080	0.652708	0.113558	0.725313
16599	9.297857	-0.243526	1.476300	-0.553690	0.257169	0.226798	-0.637585	0.294509	-0.299380	-0.181872	0.651293	0.104694	0.729232
16600	8.710699	-0.954901	1.530937	-0.546388	0.245385	0.219665	-0.630502	0.294958	-0.311835	-0.177145	0.650085	0.095348	0.732747
16601	9.219938	-1.232520	1.709755	-0.545573	0.046608	0.286419	-0.625829	0.296256	-0.323416	-0.172514	0.651661	0.086493	0.733550
16602	10.207469	-0.955920	2.101645	-0.555380	-0.045102	0.283548	-0.620889	0.299360	-0.325960	-0.168031	0.654711	0.077183	0.732913
16603	10.087143	-0.834232	2.114947	-0.555249	0.025938	0.198178	-0.619057	0.301769	-0.329614	-0.161918	0.656313	0.069361	0.733638
16604	9.502394	-0.713632	2.259371	-0.556984	0.084232	0.121610	-0.615102	0.303749	-0.333007	-0.155195	0.657087	0.061705	0.735081
16605	9.160548	-0.857633	2.077785	-0.530032	0.063075	0.052089	-0.611703	0.303757	-0.337826	-0.147313	0.657698	0.056003	0.736611
16606	9.087890	-0.854546	2.111678	-0.555893	0.016715	0.010477	-0.612261	0.302492	-0.339526	-0.138862	0.659186	0.050010	0.737353
16607	9.393497	-0.916348	2.198951	-0.549938	-0.046353	0.010984	-0.611561	0.304188	-0.340078	-0.129991	0.661243	0.044818	0.737463
16608	9.458185	-0.943038	2.247492	-0.549038	-0.040850	0.000353	-0.611836	0.302065	-0.338829	-0.121395	0.663402	0.039207	0.737309
16609	9.351778	-0.978558	2.257697	-0.543532	-0.028197	-0.008534	-0.612539	0.301079	-0.339116	-0.112336	0.664971	0.034270	0.737577
16610	9.217477	-0.842644	2.212863	-0.560144	-0.032929	-0.075055	-0.612537	0.300510	-0.337712	-0.102463	0.666830	0.029465	0.737544
16611	9.188401	-0.822975	2.236847	-0.557333	0.008025	-0.122164	-0.613945	0.298386	-0.335186	-0.091565	0.667617	0.025717	0.738405
16612	9.539650	-0.882466	2.353031	-0.565623	0.018429	-0.168267	-0.616331	0.293868	-0.334088	-0.080248	0.668494	0.021959	0.739049
16613	9.577364	-0.862584	2.478414	-0.564427	0.072532	-0.173889	-0.616039	0.291606	-0.333550	-0.068530	0.668075	0.018638	0.740697
16614	9.390364	-0.789688	2.352196	-0.556427	0.060179	-0.208243	-0.618557	0.285403	-0.335428	-0.056744	0.668105	0.015469	0.741739
16615	9.255106	-0.657845	2.428232	-0.552452	0.141582	-0.246751	-0.617407	0.281163	-0.335481	-0.044143	0.666367	0.013172	0.744199
16616	9.346812	-0.542056	2.484812	-0.551997	0.248362	-0.296910	-0.617940	0.274109	-0.337525	-0.031137	0.663340	0.011053	0.747589
16617	10.836263	-0.035824	2.999124	-0.561981	0.154239	-0.324412	-0.618899	0.267627	-0.341391	-0.017271	0.661101	0.009570	0.750037
16618	11.228252	0.231452	3.619062	-0.547474	0.200556	-0.368674	-0.618441	0.260429	-0.343585	-0.003230	0.658501	0.008500	0.752525
16619	9.498388	0.308751	2.644266	-0.548834	0.174093	-0.250283	-0.620376	0.250847	-0.348886	0.009333	0.655651	0.006196	0.754981
16620	8.854474	0.325493	1.968333	-0.542480	0.101104	-0.158740	-0.622049	0.245489	-0.350621	0.020155	0.654354	0.002419	0.755916
16621	8.454430	0.228141	1.844299	-0.541818	0.061563	-0.175386	-0.620899	0.241535	-0.351517	0.031485	0.653012	-0.000828	0.756693
16622	8.881269	0.558329	1.738552	-0.547838	-0.060604	-0.105570	-0.621737	0.238704	-0.349285	0.041562	0.653977	-0.005481	0.755352
16623	9.323122	0.957816	1.907487	-0.549883	-0.149071	0.020702	-0.622311	0.239538	-0.344620	0.050013	0.655630	-0.011585	0.753335
16624	9.916829	0.886207	1.876078	-0.573996	-0.187856	-0.053538	-0.624593	0.242199	-0.336399	0.059610	0.658327	-0.017426	0.750166
16625	10.219608	0.710819	1.962206	-0.563161	-0.213351	-0.026680	-0.627010	0.243595	-0.329599	0.068915	0.660763	-0.023200	0.747064
16626	10.111234	0.465990	2.124569	-0.537637	-0.206374	-0.017639	-0.631132	0.245685	-0.317845	0.077467	0.663589	-0.028993	0.743511
16627	9.622841	0.193407	2.104100	-0.550994	-0.177611	-0.011029	-0.633123	0.246797	-0.311052	0.086351	0.665316	-0.034773	0.740736
16628	9.000612	0.119388	2.009101	-0.550758	-0.180017	0.047243	-0.633134	0.248049	-0.305260	0.094107	0.667516	-0.041583	0.737453
16629	8.811364	0.235800	1.882399	-0.555501	-0.203249	0.026965	-0.634835	0.248039	-0.301018	0.102408	0.669411	-0.048015	0.734232
16630	9.557967	0.467996	1.888475	-0.541210	-0.265043	0.088734	-0.637807	0.247180	-0.295365	0.109320	0.672667	-0.055408	0.729725
16631	9.691127	0.704394	1.948486	-0.565878	-0.246335	0.028230	-0.637805	0.245751	-0.290447	0.117654	0.674988	-0.062103	0.725735
16632	9.804996	0.640295	1.862057	-0.550039	-0.175974	0.012079	-0.640053	0.242081	-0.289481	0.125876	0.676838	-0.068380	0.722059
16633	9.563108	0.540437	1.882827	-0.556832	-0.113082	0.031012	-0.639901	0.239536	-0.288804	0.134177	0.677058	-0.074667	0.719731
16634	9.419980	0.656346	1.722239	-0.560120	-0.106652	0.117622	-0.641020	0.236859	-0.290092	0.141075	0.677567	-0.082333	0.717093
16635	9.436084	0.810086	1.587596	-0.559708	-0.041817	0.122566	-0.640584	0.234321	-0.291673	0.148173	0.676455	-0.089703	0.715826
16636	9.480984	0.810574	1.710770	-0.551879	0.053652	0.122074	-0.637312	0.231366	-0.297368	0.155137	0.674536	-0.096833	0.715232
16637	9.501164	0.535328	1.776642	-0.558791	0.059209	0.206850	-0.634466	0.229127	-0.305871	0.161152	0.671656	-0.105022	0.715457
16638	11.585037	0.047208	2.344752	-0.545480	-0.140035	0.237759	-0.632763	0.228569	-0.309273	0.165927	0.672151	-0.114227	0.712484
16639	9.867723	-0.370980	1.380301	-0.534721	0.061160	0.279638	-0.629913	0.225195	-0.316097	0.170522	0.669009	-0.123040	0.712889
16640	9.388412	-0.436145	0.912877	-0.544235	-0.094934	0.404250	-0.625957	0.227462	-0.321038	0.172934	0.668306	-0.134299	0.710932
16641	9.237590	-0.046363	1.251866	-0.544428	-0.083734	0.359950	-0.625114	0.229449	-0.324265	0.176052	0.666852	-0.144821	0.709465
16642	9.629531	-0.330813	0.993539	-0.555566	-0.115767	0.326457	-0.622154	0.231983	-0.323980	0.179603	0.666449	-0.155242	0.706745
16643	9.961256	-0.550006	1.060785	-0.547212	-0.144901	0.160458	-0.622721	0.232271	-0.325100	0.185294	0.666315	-0.163360	0.703565
16644	9.768962	-0.505791	0.980806	-0.563907	-0.092291	0.227142	-0.621455	0.234250	-0.326499	0.190396	0.665692	-0.172452	0.700616
16645	9.576909	-0.432682	0.883589	-0.559522	-0.090953	0.174966	-0.620325	0.234669	-0.325939	0.196127	0.664579	-0.180731	0.698001
16646	9.527470	-0.639910	0.934297	-0.530621	-0.101573	0.137291	-0.619050	0.234529	-0.327360	0.201961	0.664386	-0.188166	0.694548
16647	9.825803	-0.917393	0.922496	-0.554166	-0.080464	0.109488	-0.617487	0.232828	-0.326545	0.208473	0.663260	-0.195454	0.691682
16648	9.748841	-1.052883	0.822619	-0.544600	-0.046001	0.177477	-0.617206	0.233398	-0.328092	0.214103	0.661942	-0.203352	0.688941
16649	9.525878	-1.011946	0.960199	-0.553745	-0.031217	0.138308	-0.616914	0.232280	-0.332052	0.220290	0.659903	-0.210810	0.686702
16650	9.366026	-1.359574	0.865218	-0.551800	-0.015818	0.124894	-0.613653	0.231153	-0.335191	0.226814	0.658219	-0.217944	0.683961
16651	9.900031	-1.349374	1.101202	-0.508454	-0.058502	0.146110	-0.614209	0.229180	-0.336335	0.232054	0.656598	-0.225011	0.681469
16652	10.303563	-1.124905	1.458209	-0.560937	0.001403	0.129299	-0.613077	0.229466	-0.338032	0.238669	0.654492	-0.232203	0.678792
16653	10.076258	-1.045545	1.551869	-0.568337	0.009053	0.081354	-0.611801	0.228901	-0.338894	0.245789	0.651824	-0.238901	0.676491
16654	9.613677	-1.125707	1.408396	-0.545104	-0.010064	-0.013896	-0.611647	0.226505	-0.340612	0.254023	0.650490	-0.244023	0.672895
16655	9.272816	-1.220077	1.434069	-0.541360	0.026283	-0.054852	-0.610369	0.225372	-0.340634	0.262619	0.648229	-0.248469	0.670144
16656	9.323389	-1.259094	1.429604	-0.554426	-0.011154	-0.091924	-0.611063	0.222266	-0.340661	0.271951	0.647097	-0.252666	0.665933
16657	9.392688	-1.283215	1.507107	-0.553795	-0.039744	-0.118273	-0.613742	0.219721	-0.337988	0.281115	0.645805	-0.256787	0.661793
16658	9.709096	-1.202979	1.515454	-0.540478	-0.057321	-0.169243	-0.614730	0.218584	-0.334892	0.290982	0.645598	-0.259997	0.656456
16659	9.748632	-1.228213	1.385194	-0.574717	-0.006540	-0.186753	-0.615288	0.215743	-0.329843	0.301370	0.643918	-0.263279	0.652097
16660	9.615297	-1.238537	1.146259	-0.554466	0.049548	-0.223148	-0.617123	0.214186	-0.327589	0.312592	0.642332	-0.265280	0.647551
16661	9.764609	-1.142248	1.234393	-0.541521	0.123901	-0.280031	-0.618951	0.211073	-0.324507	0.324302	0.639458	-0.266098	0.644293
16662	9.945223	-1.160512	1.587158	-0.545068	0.179401	-0.337013	-0.620073	0.208240	-0.321145	0.337454	0.636642	-0.265614	0.640516
16663	10.400389	-0.787312	2.203413	-0.560893	0.100380	-0.253445	-0.619089	0.208930	-0.317057	0.348802	0.633543	-0.267142	0.636864
16664	9.705059	0.027912	2.004346	-0.557580	0.104665	-0.334847	-0.620084	0.209203	-0.313382	0.361558	0.631368	-0.267272	0.631835
16665	9.179518	0.230483	1.403508	-0.578831	0.046411	-0.361330	-0.620924	0.206366	-0.309177	0.374093	0.629152	-0.267982	0.626425
16666	9.190529	0.442651	1.331048	-0.548493	-0.044819	-0.349767	-0.622055	0.204503	-0.300307	0.385978	0.628762	-0.268822	0.619204
16667	8.961892	0.737381	1.079170	-0.560151	-0.141627	-0.398845	-0.627997	0.202077	-0.288587	0.397579	0.628992	-0.270176	0.610987
16668	9.650315	0.958507	0.802721	-0.553748	-0.278493	-0.399516	-0.632521	0.198652	-0.274773	0.408711	0.631428	-0.272183	0.600142
16669	9.999284	0.969704	0.625728	-0.545632	-0.274622	-0.427672	-0.638177	0.194943	-0.259686	0.419538	0.633302	-0.273957	0.589800
16670	10.117805	0.849960	0.535080	-0.544441	-0.271647	-0.357777	-0.642973	0.189261	-0.246599	0.429897	0.635200	-0.276202	0.579156
16671	10.355896	0.883080	0.660048	-0.544092	-0.225037	-0.328819	-0.646083	0.186119	-0.233922	0.439581	0.635729	-0.278702	0.570037
16672	10.200211	0.761411	0.758272	-0.548895	-0.141585	-0.292285	-0.650299	0.177908	-0.225236	0.449788	0.635482	-0.280591	0.561357
16673	9.684422	0.987127	0.775775	-0.542951	-0.087188	-0.239549	-0.650850	0.173658	-0.220765	0.459020	0.633763	-0.282933	0.554611
16674	9.438258	1.075940	0.816193	-0.541062	-0.089283	-0.211247	-0.652105	0.168847	-0.217282	0.468368	0.632348	-0.285213	0.547194
16675	9.448661	1.424359	0.887201	-0.537442	-0.095852	-0.182812	-0.654339	0.161210	-0.212975	0.476699	0.630288	-0.288243	0.540750
16676	9.529387	1.529643	0.798926	-0.532094	-0.121250	-0.164867	-0.653602	0.154144	-0.212351	0.485110	0.628868	-0.291243	0.533264
16677	9.547984	1.620274	0.623905	-0.559361	-0.132933	-0.152705	-0.655697	0.147358	-0.208741	0.493022	0.626675	-0.295190	0.526375
16678	9.646956	1.734052	0.366358	-0.555620	-0.133166	-0.126074	-0.658373	0.143822	-0.205374	0.501107	0.624758	-0.298970	0.518831
16679	9.729688	1.786321	0.305253	-0.560642	-0.104987	-0.050200	-0.656953	0.142260	-0.203992	0.507957	0.621528	-0.303883	0.513165
16680	9.638731	1.689316	0.161469	-0.560016	-0.049797	0.021984	-0.657087	0.140132	-0.201194	0.514942	0.617668	-0.308644	0.507995
16681	9.550446	1.555244	0.276657	-0.566532	0.013221	0.127637	-0.658358	0.140144	-0.203721	0.520601	0.611984	-0.314576	0.505462
16682	9.741669	1.383416	0.432972	-0.546350	0.015322	0.184486	-0.658656	0.143823	-0.205654	0.526058	0.606470	-0.320471	0.502748
16683	9.925003	1.515666	0.508578	-0.552805	-0.015619	0.224460	-0.655275	0.147348	-0.206207	0.530220	0.600507	-0.327718	0.500859
16684	10.072343	1.179623	0.642619	-0.520335	-0.027898	0.170934	-0.653031	0.152152	-0.208147	0.535106	0.595681	-0.333590	0.497537
16685	9.894434	1.085644	0.508584	-0.548283	-0.030069	0.223656	-0.651910	0.154691	-0.207847	0.538960	0.589814	-0.340901	0.495407
16686	9.509007	0.886272	0.318009	-0.572106	-0.073193	0.217355	-0.649967	0.163159	-0.207210	0.543569	0.584454	-0.348265	0.491587
16687	9.574611	0.725985	-0.124918	-0.559666	-0.103362	0.161967	-0.649146	0.169079	-0.204335	0.547452	0.579539	-0.355723	0.487741
16688	9.804927	0.412920	-0.097568	-0.538046	-0.121182	0.130488	-0.647902	0.174995	-0.200195	0.552052	0.575510	-0.362193	0.482539
16689	9.909133	0.246595	0.078133	-0.549637	-0.075933	0.114143	-0.648636	0.180496	-0.197312	0.556270	0.570716	-0.368668	0.478467
16690	9.604865	0.219558	0.086092	-0.556138	-0.091996	0.096407	-0.647388	0.185565	-0.193322	0.561491	0.566342	-0.374528	0.472984
16691	9.666253	0.218323	-0.049298	-0.557351	-0.131397	0.071883	-0.648121	0.190066	-0.187207	0.565578	0.562233	-0.381184	0.467670
16692	9.885752	0.197651	-0.042112	-0.547514	-0.143841	0.050886	-0.648561	0.192879	-0.183228	0.570607	0.558673	-0.386953	0.461041
16693	10.081419	0.113853	-0.104267	-0.543814	-0.118327	0.019842	-0.649284	0.195692	-0.179246	0.574915	0.554931	-0.392709	0.455306
16694	9.954124	0.237790	-0.124811	-0.556412	-0.082903	-0.006187	-0.648170	0.198778	-0.173584	0.580910	0.551044	-0.397143	0.448522
16695	9.841664	0.247410	-0.245591	-0.549707	-0.038940	0.009529	-0.650440	0.199908	-0.172003	0.585804	0.546534	-0.401879	0.443427
16696	9.834117	0.216191	-0.221068	-0.534311	-0.026064	-0.027531	-0.648739	0.198769	-0.170478	0.592068	0.542463	-0.405144	0.437090
16697	9.925376	0.106891	-0.215137	-0.539636	-0.011681	-0.020600	-0.649034	0.201451	-0.169602	0.597149	0.538014	-0.409106	0.431957
16698	9.930614	0.293192	-0.178560	-0.544881	0.017006	-0.001353	-0.649314	0.200888	-0.170029	0.603525	0.533130	-0.412154	0.426214
16699	9.973683	0.283525	-0.135013	-0.557443	0.045941	-0.006095	-0.649029	0.200465	-0.170599	0.608959	0.527793	-0.415699	0.421661
16700	9.804564	0.199883	-0.153185	-0.560802	0.087389	-0.007318	-0.648750	0.201886	-0.173405	0.616006	0.522065	-0.417885	0.416361
16701	9.804225	0.229250	-0.095518	-0.533398	0.106950	0.007038	-0.649303	0.199353	-0.175683	0.621403	0.516334	-0.420590	0.412748
16702	9.876019	0.255957	-0.004086	-0.536978	0.123256	-0.000168	-0.648741	0.201057	-0.179053	0.628313	0.510445	-0.422132	0.408012
16703	9.687150	0.204311	0.049905	-0.544210	0.144260	-0.030507	-0.649307	0.201491	-0.181581	0.634268	0.504520	-0.424047	0.404163
16704	9.585114	-0.078141	0.000031	-0.544044	0.168678	-0.043095	-0.647598	0.199518	-0.184293	0.641845	0.498434	-0.424554	0.399190
16705	10.340418	0.139746	0.431551	-0.538897	0.114225	0.007002	-0.645904	0.200796	-0.187394	0.647013	0.492413	-0.427163	0.395520
16706	10.096607	0.296471	0.512288	-0.555117	0.190797	-0.085694	-0.648443	0.200112	-0.192456	0.655078	0.486278	-0.426967	0.390008
16707	9.607396	0.185030	0.364366	-0.545160	0.181795	-0.098015	-0.648149	0.198716	-0.197547	0.661534	0.480447	-0.427683	0.385526
16708	9.412950	-0.028398	0.437085	-0.546222	0.141961	-0.080160	-0.647013	0.198014	-0.199537	0.668893	0.474648	-0.428021	0.379591
16709	9.895784	0.077539	0.471504	-0.564402	0.114547	-0.021708	-0.647713	0.196895	-0.202362	0.674189	0.468336	-0.430472	0.375266
16710	10.073812	0.360510	0.680756	-0.537193	0.143628	-0.060430	-0.645862	0.194925	-0.205921	0.681174	0.462387	-0.430824	0.369584
16711	9.831600	0.348187	0.785125	-0.562504	0.165356	-0.062684	-0.646277	0.193526	-0.209880	0.687018	0.455988	-0.432154	0.365136
16712	9.704580	0.330818	0.971556	-0.555301	0.158082	-0.061708	-0.645418	0.192130	-0.215257	0.694142	0.449598	-0.432342	0.359317
16713	9.620197	0.399156	0.992654	-0.538997	0.148930	-0.055278	-0.644128	0.189029	-0.218260	0.699409	0.443488	-0.433759	0.354964
16714	9.860932	0.754972	0.932783	-0.562975	0.100452	-0.056932	-0.644968	0.187631	-0.221933	0.705906	0.437265	-0.434760	0.348539
16715	10.065516	0.783228	1.019186	-0.555593	0.125699	-0.060498	-0.644962	0.186505	-0.223073	0.710980	0.431072	-0.436533	0.343691
16716	10.027852	0.750705	1.191168	-0.562593	0.168904	-0.053789	-0.645083	0.182850	-0.228326	0.717881	0.424264	-0.436496	0.337815
16717	9.502333	0.981392	1.220711	-0.533185	0.211692	-0.024594	-0.644074	0.179618	-0.234147	0.723103	0.417420	-0.437152	0.334337
16718	9.396636	1.146504	1.235925	-0.546015	0.197331	-0.024657	-0.641509	0.176952	-0.241384	0.729748	0.410311	-0.436755	0.329177
16719	9.293900	1.138559	1.407719	-0.544246	0.208365	-0.052158	-0.640501	0.174149	-0.248610	0.735054	0.403507	-0.437260	0.325086
16720	9.289448	1.305556	1.439692	-0.565933	0.230065	-0.048987	-0.640899	0.169800	-0.257110	0.742130	0.396016	-0.436220	0.319572
16721	9.465212	1.292667	1.487930	-0.558732	0.228360	-0.061245	-0.638040	0.164738	-0.266066	0.747608	0.388885	-0.436399	0.315286
16722	9.784606	1.245884	1.671675	-0.546263	0.155622	0.008400	-0.636186	0.162493	-0.271883	0.753339	0.381568	-0.436697	0.310133
16723	10.270277	1.062502	1.822892	-0.568401	0.110851	-0.005670	-0.635895	0.161520	-0.276829	0.757338	0.374486	-0.439095	0.305607
16724	9.581423	0.750562	1.491408	-0.551436	0.167998	0.032936	-0.634190	0.160682	-0.281080	0.762904	0.366733	-0.439332	0.300785
16725	9.401461	0.646130	1.616053	-0.559459	0.151113	0.107200	-0.633069	0.164085	-0.285845	0.766327	0.358491	-0.441874	0.298286
16726	9.510834	0.588588	1.800200	-0.562198	0.152932	0.107163	-0.631104	0.168613	-0.289760	0.771226	0.349943	-0.442868	0.294310
16727	9.738126	0.469973	1.999369	-0.544209	0.127633	0.107550	-0.629270	0.170314	-0.292716	0.774161	0.342002	-0.445662	0.291709
16728	9.718501	0.593988	2.099502	-0.538818	0.120341	0.113858	-0.624762	0.175831	-0.298614	0.778412	0.333886	-0.446991	0.287740
16729	9.388736	0.542020	1.960369	-0.553604	0.085462	0.089062	-0.622501	0.176677	-0.299609	0.780977	0.326154	-0.450347	0.284405
16730	9.442211	0.492894	1.888352	-0.533723	0.053638	0.111614	-0.621811	0.181060	-0.301401	0.784458	0.318466	-0.452594	0.279935
16731	9.619835	0.320440	1.931118	-0.561245	0.019753	0.088512	-0.620977	0.184590	-0.301793	0.786308	0.310953	-0.456993	0.276018
16732	9.711620	0.210714	1.869392	-0.559324	0.037853	0.079584	-0.620142	0.187840	-0.302893	0.789828	0.303195	-0.459347	0.270636
16733	9.584382	0.186728	1.770756	-0.562990	0.030691	0.075138	-0.619720	0.188692	-0.304297	0.791676	0.295682	-0.463474	0.266483
16734	9.688532	0.273045	1.764820	-0.561361	0.014674	0.054057	-0.620010	0.190388	-0.304559	0.794964	0.288206	-0.465969	0.260467
16735	9.553542	0.327095	1.769230	-0.545993	0.020274	0.023219	-0.617750	0.191518	-0.306115	0.796705	0.281485	-0.469835	0.255504
16736	9.578349	0.319210	1.677476	-0.541433	0.023944	0.016171	-0.619289	0.190453	-0.307424	0.799999	0.274591	-0.471775	0.249055
16737	9.607579	0.389112	1.676657	-0.563283	0.031488	-0.008885	-0.617588	0.189744	-0.307727	0.801921	0.267838	-0.475333	0.243400
16738	9.728156	0.461158	1.724021	-0.549699	0.027818	-0.006903	-0.618157	0.190595	-0.308560	0.805244	0.260971	-0.477037	0.236457
16739	9.597396	0.457481	1.777399	-0.566963	0.036137	-0.023109	-0.617022	0.189884	-0.308012	0.807109	0.254276	-0.480414	0.230478
16740	9.572906	0.443377	1.816252	-0.536036	0.034938	-0.006825	-0.615462	0.189465	-0.310284	0.810261	0.247559	-0.481847	0.223640
16741	9.572549	0.438818	1.859800	-0.552523	0.009723	0.000211	-0.617588	0.190605	-0.311948	0.811516	0.240993	-0.485651	0.217960
16742	9.565272	0.414651	1.852830	-0.545319	0.009872	-0.020057	-0.618146	0.188915	-0.312948	0.814362	0.234336	-0.487377	0.210631
16743	9.623103	0.414362	1.864838	-0.559832	-0.000197	0.005501	-0.617302	0.190042	-0.312661	0.815357	0.227644	-0.491338	0.204835
16744	9.668680	0.380361	1.884488	-0.547151	0.003511	-0.012062	-0.615888	0.190321	-0.312669	0.817942	0.220879	-0.493120	0.197526
16745	9.649318	0.346587	1.875225	-0.548922	0.009823	-0.012129	-0.615882	0.189195	-0.313950	0.818883	0.214502	-0.496734	0.191509
16746	9.620503	0.385437	1.874830	-0.559762	0.017025	-0.006109	-0.616585	0.188067	-0.313956	0.821459	0.207393	-0.498270	0.184173
16747	9.731309	0.433311	1.927293	-0.549718	0.020424	0.010832	-0.617874	0.189145	-0.314738	0.822250	0.200741	-0.501748	0.178483
16748	9.624538	0.361723	1.966898	-0.541314	0.058241	0.007126	-0.616027	0.187590	-0.315473	0.824945	0.193633	-0.502499	0.171659
16749	9.571225	0.369506	1.998297	-0.539483	0.056342	0.015994	-0.614893	0.187597	-0.318301	0.825880	0.186971	-0.505308	0.166216
16750	9.614620	0.381392	2.010188	-0.552231	0.047318	0.024757	-0.614610	0.188169	-0.320835	0.828282	0.179521	-0.506249	0.159479
16751	9.628729	0.337967	2.037235	-0.548530	0.059945	0.021180	-0.613758	0.187894	-0.323663	0.829111	0.172651	-0.508984	0.153954
16752	9.576106	0.408219	2.009940	-0.546566	0.076007	0.037027	-0.613192	0.188180	-0.325215	0.831579	0.165062	-0.509378	0.147529
16753	9.678714	0.360120	2.136013	-0.553817	0.081487	0.035139	-0.612471	0.188242	-0.327098	0.832445	0.157901	-0.511753	0.142165
16754	9.584694	0.457595	2.168881	-0.557418	0.103345	0.010184	-0.610639	0.190506	-0.329627	0.835134	0.150312	-0.511540	0.135220
16755	9.558107	0.305067	2.100542	-0.542012	0.094302	0.005091	-0.609214	0.188816	-0.332334	0.836023	0.143627	-0.513503	0.129428
16756	9.535834	0.274137	2.156495	-0.556523	0.089716	0.020861	-0.608930	0.188821	-0.333887	0.838369	0.135966	-0.513443	0.122585
16757	9.467966	0.257829	2.185766	-0.544819	0.087189	-0.005543	-0.608652	0.190524	-0.336550	0.839064	0.129369	-0.515431	0.116479
16758	9.515882	0.223874	2.215078	-0.541289	0.063636	0.007032	-0.606812	0.190523	-0.337552	0.840965	0.122157	-0.515632	0.109450
16759	9.530007	0.204678	2.251520	-0.536028	0.034803	0.004616	-0.607385	0.192507	-0.338795	0.840922	0.115730	-0.518428	0.103389
16760	9.542287	0.265035	2.253246	-0.556070	0.031371	-0.003549	-0.606393	0.192224	-0.339511	0.842377	0.108445	-0.519077	0.095910
16761	9.588227	0.281647	2.250583	-0.553309	0.032168	0.007105	-0.605677	0.190245	-0.339537	0.842183	0.101724	-0.521870	0.089619
16762	9.610453	0.329586	2.208939	-0.554166	0.047608	-0.005372	-0.605392	0.190537	-0.342779	0.843629	0.094460	-0.522134	0.082124
16763	9.868417	0.313640	2.237769	-0.528466	0.096216	-0.010628	-0.603555	0.190956	-0.342507	0.843927	0.088260	-0.523685	0.075835
16764	9.935165	0.381766	2.377074	-0.544043	0.234246	-0.022258	-0.600869	0.192520	-0.347446	0.847157	0.081053	-0.520643	0.068462
16765	9.398754	0.283825	2.407882	-0.565636	0.270449	-0.037011	-0.599025	0.192531	-0.351972	0.849216	0.074259	-0.519161	0.061563
16766	9.281766	0.217604	2.522352	-0.554997	0.222528	-0.026014	-0.594922	0.193956	-0.358757	0.852141	0.066913	-0.516203	0.053968
16767	9.319968	0.232242	2.582549	-0.560665	0.190138	-0.027644	-0.591665	0.194104	-0.363151	0.853181	0.060210	-0.515984	0.047087
16768	9.362828	0.256684	2.669211	-0.559140	0.150570	-0.036222	-0.591094	0.193975	-0.367246	0.855182	0.052974	-0.514126	0.039154
16769	9.294912	0.267082	2.717515	-0.524651	0.141289	-0.025161	-0.587981	0.194544	-0.370507	0.855522	0.046926	-0.514607	0.032554
16770	9.309316	0.296144	2.741336	-0.541198	0.110736	-0.025161	-0.585986	0.192007	-0.373792	0.856906	0.039918	-0.513320	0.024933
16771	9.342577	0.344844	2.832573	-0.555810	0.101799	-0.025268	-0.585696	0.190599	-0.375501	0.856719	0.033390	-0.514390	0.017901
16772	9.289925	0.432090	2.817172	-0.543213	0.081882	-0.021459	-0.584552	0.188631	-0.379196	0.857627	0.026332	-0.513494	0.010280
16773	9.342779	0.417407	2.841429	-0.546931	0.064721	-0.014312	-0.583705	0.189196	-0.379620	0.856896	0.019894	-0.515093	0.003431
16774	9.299221	0.456562	2.874881	-0.548807	0.054782	-0.010740	-0.582280	0.187509	-0.383314	0.857351	0.012650	-0.514561	-0.004096
16775	9.303582	0.413274	2.914022	-0.545161	0.054730	-0.007165	-0.582277	0.186943	-0.383038	0.856364	0.006212	-0.516220	-0.010881
16776	9.312936	0.413457	2.952671	-0.545261	0.038496	-0.005297	-0.582843	0.186947	-0.383880	0.856476	-0.001014	-0.515862	-0.018296
16777	9.264668	0.384670	2.938558	-0.549024	0.024228	-0.020305	-0.581991	0.186812	-0.386144	0.855018	-0.007348	-0.517923	-0.025418
16778	9.276266	0.380126	2.996588	-0.560076	-0.008309	-0.003427	-0.580577	0.186805	-0.385168	0.854467	-0.014848	-0.518246	-0.032964
16779	9.317869	0.357583	2.912208	-0.560060	-0.000973	-0.016732	-0.581428	0.187373	-0.385437	0.852584	-0.021371	-0.520603	-0.040205
16780	9.356451	0.451912	2.961849	-0.543827	-0.015452	-0.017320	-0.580856	0.185957	-0.384893	0.851772	-0.028433	-0.520950	-0.047826
16781	9.294189	0.422819	2.884930	-0.567488	-0.015168	-0.037074	-0.582558	0.186521	-0.383322	0.849551	-0.034825	-0.523416	-0.055550
16782	9.284497	0.442305	2.899225	-0.549475	-0.040499	-0.034938	-0.583553	0.187367	-0.382037	0.848271	-0.041799	-0.524075	-0.063519
16783	9.376551	0.402663	2.836716	-0.569485	-0.043947	-0.040442	-0.583273	0.187929	-0.381469	0.845567	-0.048161	-0.526882	-0.071362
16784	9.376492	0.451196	2.867588	-0.554914	-0.038659	-0.034992	-0.584122	0.187646	-0.380620	0.844109	-0.055193	-0.527380	-0.079394
16785	9.487645	0.421297	2.836359	-0.549405	-0.025993	-0.042062	-0.584970	0.187076	-0.378645	0.841441	-0.061107	-0.529767	-0.087126
16786	9.420340	0.423926	2.802589	-0.557389	0.002854	-0.040575	-0.584405	0.187073	-0.378086	0.840224	-0.068018	-0.529444	-0.095327
16787	9.338167	0.424535	2.817191	-0.556501	-0.004433	-0.033460	-0.587381	0.187636	-0.375378	0.837628	-0.074045	-0.531295	-0.103064
16788	9.304090	0.398317	2.841694	-0.546468	-0.000931	-0.028068	-0.585401	0.188201	-0.376797	0.836229	-0.080877	-0.530918	-0.110930
16789	9.379295	0.499347	2.840466	-0.552743	0.006159	-0.010464	-0.587095	0.187359	-0.377075	0.833649	-0.087000	-0.532413	-0.118305
16790	9.364499	0.441513	2.853214	-0.560040	-0.000117	-0.010522	-0.586529	0.187359	-0.377502	0.832098	-0.094207	-0.531844	-0.126014
16791	9.342442	0.407984	2.880198	-0.550993	-0.008307	-0.006837	-0.586529	0.187071	-0.375813	0.829228	-0.100316	-0.533425	-0.133326
16792	9.314320	0.480211	2.806936	-0.560084	-0.013731	0.000174	-0.586238	0.185379	-0.377102	0.827381	-0.107633	-0.532940	-0.140821
16793	9.376789	0.494590	2.850188	-0.565558	-0.011833	-0.006966	-0.585958	0.185938	-0.375548	0.824290	-0.113924	-0.534385	-0.148321
16794	9.342798	0.412543	2.836651	-0.549214	-0.015521	-0.006769	-0.586667	0.186221	-0.375257	0.822252	-0.120950	-0.533854	-0.155797
16795	9.372092	0.509060	2.840367	-0.542872	-0.017379	-0.003127	-0.587089	0.185517	-0.375543	0.819021	-0.126859	-0.535293	-0.163012
16796	9.394094	0.513543	2.806457	-0.538261	-0.004751	-0.006682	-0.586231	0.183967	-0.377399	0.816958	-0.133628	-0.534503	-0.170380
16797	9.372545	0.460207	2.758752	-0.546364	0.004295	-0.006842	-0.586232	0.183966	-0.376976	0.813801	-0.139415	-0.535432	-0.177777
16798	9.406612	0.517949	2.750813	-0.540024	0.006130	-0.012957	-0.586800	0.184388	-0.376121	0.811664	-0.146064	-0.534360	-0.185275
16799	9.397127	0.517873	2.729078	-0.549042	0.020661	-0.021114	-0.585662	0.183258	-0.377129	0.808485	-0.151610	-0.534899	-0.193002
16800	9.246006	0.396387	2.861125	-0.563634	0.017212	-0.033701	-0.587500	0.182695	-0.376416	0.806147	-0.158329	-0.533498	-0.201094
16801	9.376993	0.528363	2.840145	-0.552905	-0.011730	-0.024507	-0.586924	0.180148	-0.375601	0.802459	-0.163958	-0.534385	-0.208829
16802	9.384495	0.557196	2.820482	-0.543734	0.000810	-0.020932	-0.586785	0.181141	-0.376861	0.799890	-0.170505	-0.533165	-0.216423
16803	9.318919	0.528850	2.859549	-0.543784	-0.004558	-0.026226	-0.587202	0.179306	-0.377159	0.796168	-0.175863	-0.533815	-0.224122
16804	9.333503	0.535948	2.849785	-0.554707	-0.013601	-0.016563	-0.584943	0.180286	-0.375897	0.793261	-0.182641	-0.532638	-0.231680
16805	9.352895	0.538182	2.840068	-0.567475	-0.021639	-0.017543	-0.585647	0.179295	-0.374633	0.789173	-0.188468	-0.533249	-0.239437
16806	9.396583	0.532861	2.806238	-0.558459	-0.033389	-0.017355	-0.586780	0.179724	-0.375607	0.785866	-0.195333	-0.532243	-0.246937
16807	9.434731	0.518453	2.859510	-0.545572	-0.010119	-0.006728	-0.588052	0.179160	-0.375039	0.781901	-0.200796	-0.532564	-0.254338
16808	9.410953	0.494072	2.801819	-0.540137	-0.010066	-0.015517	-0.587916	0.180143	-0.373197	0.778760	-0.207221	-0.531154	-0.261664
16809	9.358041	0.537892	2.798985	-0.554734	-0.022663	-0.010307	-0.589604	0.177887	-0.373348	0.774480	-0.212780	-0.531467	-0.269163
16810	9.391777	0.489238	2.782567	-0.560198	-0.024404	-0.013898	-0.589184	0.178730	-0.372215	0.770947	-0.219549	-0.530044	-0.276574
16811	9.397033	0.537344	2.750609	-0.565544	-0.011841	-0.005182	-0.589328	0.179153	-0.371927	0.766630	-0.225194	-0.529932	-0.284145
16812	9.402188	0.529774	2.704774	-0.581879	-0.013611	-0.000052	-0.590460	0.179298	-0.372199	0.763022	-0.232317	-0.528028	-0.291570
16813	9.416445	0.520168	2.729027	-0.563654	-0.004704	0.001876	-0.588617	0.178445	-0.371940	0.758694	-0.237891	-0.527611	-0.299029
16814	9.416358	0.556602	2.757618	-0.545455	0.010663	-0.013041	-0.587775	0.179853	-0.371227	0.755271	-0.244113	-0.525488	-0.306328
16815	9.402197	0.532190	2.704747	-0.567287	0.000816	-0.008816	-0.590177	0.179299	-0.372906	0.750795	-0.249518	-0.524841	-0.313990
16816	9.387789	0.571010	2.713999	-0.567245	0.009841	-0.010639	-0.590312	0.177601	-0.371936	0.747110	-0.256029	-0.522459	-0.321422
16817	9.378024	0.546919	2.716697	-0.561718	0.016940	-0.001777	-0.588608	0.176182	-0.371259	0.742750	-0.261242	-0.521395	-0.328973
16818	9.397089	0.537298	2.743360	-0.541721	0.016797	0.003767	-0.589603	0.177459	-0.372225	0.739208	-0.267410	-0.518878	-0.335900
16819	9.362886	0.537847	2.796562	-0.549154	-0.003808	-0.005934	-0.589186	0.179012	-0.372212	0.734555	-0.272457	-0.518057	-0.343239
16820	9.300043	0.523772	2.801636	-0.543883	-0.029906	-0.012804	-0.588197	0.179290	-0.371370	0.730258	-0.278733	-0.516186	-0.350120
16821	9.363832	0.568593	2.689893	-0.550308	-0.040650	-0.015443	-0.588754	0.177315	-0.371810	0.725033	-0.283876	-0.515777	-0.357372
16822	9.433908	0.560810	2.675388	-0.542168	-0.055241	0.000680	-0.590316	0.178304	-0.370800	0.720431	-0.290374	-0.514089	-0.363833
16823	9.470321	0.516776	2.627501	-0.554769	-0.046295	0.014636	-0.590742	0.178297	-0.368400	0.715217	-0.295858	-0.513389	-0.370627
16824	9.431776	0.570294	2.643871	-0.556580	-0.039001	0.005721	-0.590739	0.177591	-0.368408	0.710584	-0.302422	-0.511213	-0.377190
