# Supplementary material for: Identification of Haptic Based Guiding Using Hard Reins
Source: PLoS One. 2015 Jul 22;10(7):e0132020. doi: 10.1371/journal.pone.0132020 (PMC4511788; doi:10.1371/journal.pone.0132020)
Supplement: S9 File — (ZIP) [file pone.0132020.s009.zip › Exp2_MotionData2/Subject10/path1/T3/fh3.txt]

// Start Time: 0
// Sample rate: 25.0Hz
// Scenario: 4.9
// Firmware Version: 2.6.1
Counter	Acc_X	Acc_Y	Acc_Z	Gyr_X	Gyr_Y	Gyr_Z	Mag_X	Mag_Y	Mag_Z	Quat_w	Quat_x	Quat_y	Quat_z
16190	0.631002	-9.931488	-1.693319	0.034910	-0.048115	-0.031404	0.181563	0.621799	-0.093386	0.633599	-0.685456	-0.283612	0.219695
16191	0.713524	-9.887456	-1.241687	-0.131696	-0.057091	-0.005361	0.180358	0.623326	-0.091522	0.631487	-0.686801	-0.285012	0.219766
16192	0.661946	-9.679415	-0.984091	-0.088678	-0.036087	-0.020780	0.181151	0.622214	-0.089714	0.630130	-0.687632	-0.286193	0.219529
16193	0.638182	-9.624068	-1.036124	0.006203	-0.004551	-0.018192	0.179676	0.624987	-0.088225	0.630266	-0.687388	-0.286503	0.219496
16194	0.574173	-9.798803	-0.922218	0.062569	0.033943	-0.010612	0.180733	0.625397	-0.088760	0.631348	-0.686682	-0.285982	0.219277
16195	0.669465	-9.982178	-0.867467	0.090175	0.040848	0.017745	0.181810	0.623456	-0.091150	0.632745	-0.685774	-0.284857	0.219553
16196	0.690149	-9.792238	-0.839024	0.088374	0.049569	0.023082	0.179558	0.625406	-0.092927	0.634113	-0.684992	-0.283577	0.219706
16197	0.517583	-9.606126	-0.982003	0.016009	0.075902	0.012169	0.182609	0.624422	-0.094291	0.634715	-0.685141	-0.282409	0.219007
16198	0.420332	-9.696899	-1.025468	-0.036764	0.042708	-0.000660	0.183131	0.624418	-0.092599	0.634436	-0.685785	-0.282074	0.218228
16199	0.496662	-9.831886	-0.926736	-0.072571	0.033912	-0.002768	0.182729	0.624281	-0.090763	0.633646	-0.686791	-0.282027	0.217417
16200	0.559645	-9.803574	-0.946181	-0.113823	0.044329	0.021629	0.183781	0.624274	-0.089079	0.632214	-0.688536	-0.281714	0.216476
16201	0.536588	-9.649600	-0.992280	-0.009990	0.018157	0.006469	0.184693	0.624682	-0.086081	0.632154	-0.688731	-0.281468	0.216351
16202	0.496812	-9.803721	-1.154736	0.041988	0.021752	-0.007254	0.183633	0.625795	-0.087100	0.632866	-0.688247	-0.281149	0.216220
16203	0.542569	-9.820925	-1.157732	-0.019871	0.005921	0.015131	0.183634	0.625380	-0.086712	0.632557	-0.688570	-0.280983	0.216316
16204	0.538226	-9.753483	-1.137692	-0.036858	0.004171	0.011491	0.183368	0.624689	-0.085014	0.632000	-0.689109	-0.280978	0.216229
16205	0.556440	-9.570784	-1.123731	0.004323	0.002432	0.006530	0.183899	0.624686	-0.085807	0.632036	-0.689067	-0.280873	0.216397
16206	0.507046	-9.722131	-1.189937	0.027609	-0.001019	0.001385	0.184557	0.625513	-0.086201	0.632383	-0.688713	-0.280792	0.216614
16207	0.527604	-9.890290	-1.069475	0.027551	-0.006314	0.008372	0.183110	0.625107	-0.087491	0.632677	-0.688354	-0.280673	0.217054
16208	0.518104	-9.868516	-1.052319	0.014984	0.005903	0.020668	0.185354	0.625786	-0.087780	0.632803	-0.688296	-0.280298	0.217353
16209	0.488034	-9.683145	-1.073962	0.040035	-0.006326	0.019091	0.184170	0.624409	-0.087253	0.633219	-0.687840	-0.279977	0.217999
16210	0.493027	-9.659233	-1.107378	0.034748	-0.015027	-0.000361	0.183111	0.625245	-0.088144	0.633591	-0.687322	-0.280071	0.218431
16211	0.492496	-9.735950	-1.026540	0.020447	-0.013284	-0.005763	0.185110	0.624130	-0.091063	0.633801	-0.686948	-0.280267	0.218746
16212	0.560270	-9.714728	-0.993233	-0.013483	-0.022026	-0.024563	0.183259	0.623863	-0.090383	0.633576	-0.686873	-0.280994	0.218698
16213	0.522132	-9.646905	-0.934443	0.033874	-0.025543	-0.012752	0.184053	0.624689	-0.092087	0.633933	-0.686235	-0.281383	0.219167
16214	0.579614	-9.712358	-0.954919	0.049103	-0.023792	-0.016189	0.182463	0.625251	-0.091796	0.634522	-0.685409	-0.281735	0.219593
16215	0.584206	-9.746023	-0.940925	-0.008168	-0.008076	-0.010390	0.182732	0.625112	-0.092979	0.634391	-0.685392	-0.282057	0.219612
16216	0.578903	-9.813229	-0.908004	-0.036863	-0.013364	0.000824	0.181946	0.623456	-0.092329	0.633783	-0.685795	-0.282428	0.219633
16217	0.622687	-9.770143	-0.864626	-0.016256	-0.006369	-0.004293	0.182085	0.622211	-0.092082	0.633528	-0.685918	-0.282682	0.219658
16218	0.555060	-9.772019	-0.864064	0.018672	0.019909	-0.003923	0.182341	0.624284	-0.093242	0.633892	-0.685738	-0.282447	0.219472
16219	0.560545	-9.678445	-0.925523	0.061557	0.002405	0.006919	0.181148	0.624982	-0.093217	0.634707	-0.684974	-0.282094	0.219958
16220	0.588679	-9.794312	-0.989586	0.097368	0.004180	0.003631	0.181822	0.624289	-0.095850	0.636027	-0.683769	-0.281602	0.220521
16221	0.525951	-9.788783	-0.914477	0.032880	0.000637	0.015503	0.182896	0.622763	-0.098367	0.636398	-0.683409	-0.281281	0.220976
16222	0.530500	-9.829555	-0.864513	-0.029750	0.018101	0.018623	0.182367	0.622212	-0.097318	0.635988	-0.683962	-0.280977	0.220833
16223	0.547496	-9.819773	-0.768412	0.043650	0.028610	0.012142	0.183425	0.622898	-0.098504	0.636682	-0.683566	-0.280297	0.220923
16224	0.496706	-9.829158	-0.820956	0.025732	0.026868	0.018188	0.183686	0.623312	-0.098242	0.637084	-0.683451	-0.279635	0.220958
16225	0.468802	-9.681951	-0.732501	0.076700	0.031228	0.024780	0.185544	0.623026	-0.099843	0.638191	-0.682711	-0.278599	0.221361
16226	0.521807	-9.701358	-0.651466	0.168908	0.033875	0.012222	0.184497	0.623034	-0.102966	0.640608	-0.680762	-0.277292	0.222021
16227	0.555339	-9.740076	-0.642587	0.202904	0.048736	0.016911	0.186105	0.621921	-0.107448	0.643561	-0.678422	-0.275574	0.222783
16228	0.607075	-9.933017	-0.681303	0.163495	0.040832	0.023591	0.186000	0.619434	-0.111003	0.645876	-0.676619	-0.274039	0.223456
16229	0.611486	-9.990846	-0.703636	0.052583	0.033829	0.013933	0.187074	0.617908	-0.113388	0.646711	-0.676122	-0.273223	0.223545
16230	0.598083	-9.839205	-0.701777	-0.048549	0.032038	0.020273	0.186538	0.619018	-0.113107	0.646115	-0.676991	-0.272806	0.223146
16231	0.519562	-9.677316	-0.660784	0.013197	0.008463	0.011001	0.188931	0.617345	-0.114207	0.646289	-0.676877	-0.272538	0.223319
16232	0.758882	-9.640777	-0.686463	0.034593	0.019728	0.032282	0.188936	0.616793	-0.114735	0.646705	-0.676690	-0.271725	0.223674
16233	0.560032	-9.759340	-0.638042	0.046963	-0.010023	0.056090	0.190118	0.617892	-0.114612	0.647032	-0.676300	-0.270942	0.224852
16234	0.645768	-9.923831	-0.724792	-0.006651	-0.011758	0.041537	0.192892	0.617877	-0.113869	0.646688	-0.676568	-0.270561	0.225495
16235	0.481341	-9.953895	-0.750156	-0.074545	-0.008171	0.019951	0.191302	0.618439	-0.113840	0.645537	-0.677566	-0.270796	0.225513
16236	0.385314	-9.876070	-0.714785	-0.106648	-0.009852	-0.004918	0.192870	0.619673	-0.110581	0.644043	-0.678865	-0.271505	0.225023
16237	0.400789	-9.741220	-0.624443	-0.069140	-0.020394	0.005912	0.192598	0.620365	-0.109393	0.642957	-0.679660	-0.272061	0.225056
16238	0.355474	-9.661542	-0.639960	0.004290	-0.023827	-0.007633	0.192864	0.618703	-0.107321	0.642912	-0.679462	-0.272462	0.225300
16239	0.458799	-9.734378	-0.598428	0.061547	-0.015104	-0.005469	0.192213	0.618431	-0.109668	0.643684	-0.678535	-0.272513	0.225828
16240	0.477291	-9.847764	-0.662379	0.006060	-0.006375	0.001180	0.191819	0.618988	-0.111226	0.643707	-0.678427	-0.272593	0.225987
16241	0.488669	-9.950738	-0.485810	0.048930	-0.002932	0.013813	0.191280	0.621204	-0.111981	0.644290	-0.677818	-0.272283	0.226529
16242	0.422518	-10.089200	-0.313787	0.050568	-0.001262	0.042016	0.192357	0.618848	-0.113851	0.644760	-0.677382	-0.271540	0.227385
16243	0.437324	-10.045918	-0.279770	0.043458	0.037222	0.042108	0.194998	0.619248	-0.113495	0.645372	-0.677163	-0.270346	0.227723
16244	0.670546	-9.859244	0.008771	-0.030016	0.054519	0.063626	0.195667	0.618415	-0.114560	0.644948	-0.678131	-0.268968	0.227677
16245	0.473122	-9.780406	0.117130	-0.139132	0.149857	0.079991	0.199089	0.618394	-0.110427	0.643541	-0.680948	-0.266632	0.225993
16246	0.267136	-9.536650	-0.137856	-0.031724	0.171857	0.086258	0.200420	0.615066	-0.107341	0.643608	-0.682575	-0.263443	0.224630
16247	0.247168	-9.616869	-0.465468	0.192018	0.149270	0.075467	0.203596	0.614772	-0.107916	0.646724	-0.681067	-0.259667	0.224650
16248	0.104269	-9.669352	-0.688353	0.262802	0.145919	0.058384	0.205471	0.612690	-0.111627	0.650768	-0.678605	-0.255847	0.224808
16249	0.120040	-9.825975	-0.740761	0.186822	0.124960	0.036571	0.207076	0.612269	-0.116364	0.653814	-0.676832	-0.252922	0.224623
16250	0.192656	-9.809023	-0.517678	0.124276	0.117937	0.009632	0.207624	0.611023	-0.119785	0.656023	-0.675768	-0.250750	0.223822
16251	0.171390	-10.080710	-0.537441	0.090300	0.114460	0.002273	0.208175	0.609086	-0.123213	0.657837	-0.675030	-0.248853	0.222839
16252	0.317975	-9.839309	-0.663310	0.124274	0.109178	0.011321	0.208837	0.609221	-0.123745	0.659984	-0.673922	-0.246765	0.222168
16253	0.492996	-9.664000	-1.093012	0.144894	0.084729	0.007851	0.208970	0.609635	-0.124528	0.662324	-0.672371	-0.244952	0.221906
16254	0.405988	-9.668688	-1.274973	0.079495	0.014770	0.010675	0.209117	0.608806	-0.127415	0.663405	-0.671432	-0.244291	0.222249
16255	0.412339	-9.802568	-0.992967	-0.061100	-0.039582	0.012943	0.209386	0.607698	-0.126907	0.662302	-0.672118	-0.244992	0.222692
16256	0.401654	-9.618710	-0.673513	-0.188171	-0.048419	0.006732	0.210959	0.609349	-0.125999	0.659486	-0.674417	-0.246417	0.222527
16257	0.220547	-9.621780	-0.566237	-0.217594	-0.036095	-0.015416	0.209352	0.609908	-0.120738	0.656390	-0.677047	-0.248153	0.221766
16258	0.217515	-9.710518	-0.490322	-0.227380	-0.043072	-0.032274	0.209318	0.612117	-0.114699	0.653227	-0.679677	-0.250173	0.220789
16259	0.221767	-9.790045	-0.529728	-0.246161	-0.032572	-0.030627	0.209022	0.614052	-0.108659	0.649796	-0.682592	-0.252183	0.219629
16260	0.236219	-9.794984	-0.534716	-0.195174	-0.036067	-0.028511	0.205560	0.615451	-0.103884	0.647056	-0.684818	-0.253926	0.218779
16261	0.226383	-9.819018	-0.554134	-0.154906	-0.038670	-0.029991	0.205275	0.615726	-0.098384	0.644820	-0.686499	-0.255594	0.218169
16262	0.245746	-9.814227	-0.510985	-0.103008	-0.043038	-0.033159	0.204339	0.616560	-0.096661	0.643326	-0.687479	-0.257047	0.217786
16263	0.294483	-9.752114	-0.525112	-0.031464	-0.027312	-0.020246	0.204714	0.619600	-0.095329	0.642806	-0.687652	-0.257888	0.217783
16264	0.337073	-9.872868	-0.577339	0.018577	-0.029081	-0.005825	0.204186	0.618633	-0.094023	0.642949	-0.687285	-0.258208	0.218140
16265	0.395463	-9.810904	-0.615585	0.034674	-0.015104	0.001388	0.204725	0.618355	-0.096388	0.643314	-0.686763	-0.258304	0.218589
16266	0.288157	-9.954729	-0.729272	-0.033349	0.005903	0.015073	0.203016	0.617674	-0.097938	0.642800	-0.687286	-0.258217	0.218563
16267	0.313532	-9.781877	-0.770764	-0.010036	0.000682	0.004678	0.203676	0.617393	-0.097166	0.642619	-0.687425	-0.258259	0.218608
16268	0.216258	-9.872930	-0.905562	-0.045852	-0.001039	0.013236	0.204732	0.616834	-0.095880	0.641927	-0.688093	-0.258273	0.218525
16269	0.275356	-9.712316	-0.930662	0.013259	-0.015001	-0.002229	0.203674	0.616009	-0.094433	0.642008	-0.687835	-0.258510	0.218819
16270	0.284273	-9.811438	-1.073679	-0.061921	-0.027253	0.002446	0.203143	0.616288	-0.094161	0.640995	-0.688525	-0.259112	0.218906
16271	0.295052	-9.657353	-0.997495	-0.095009	-0.035141	-0.004846	0.204193	0.617389	-0.093904	0.639480	-0.689562	-0.260120	0.218878
16272	0.333555	-9.681215	-0.837075	-0.083398	-0.041304	-0.006566	0.202857	0.618501	-0.091519	0.638130	-0.690411	-0.261128	0.218941
16273	0.429958	-9.712739	-0.674838	-0.052950	-0.022096	-0.011601	0.203238	0.619327	-0.088508	0.637296	-0.690922	-0.261877	0.218863
16274	0.366715	-9.777159	-0.665420	-0.038639	0.004156	-0.003465	0.202582	0.618639	-0.088898	0.636802	-0.691432	-0.262017	0.218525
16275	0.366763	-9.769987	-0.679758	0.049008	0.010283	0.006890	0.202046	0.619471	-0.087966	0.637477	-0.690870	-0.261650	0.218771
16276	0.293462	-9.887495	-0.752578	0.044553	0.019945	0.006892	0.202459	0.618641	-0.091381	0.638171	-0.690444	-0.261076	0.218777
16277	0.291656	-9.801022	-0.794830	-0.001934	0.030450	0.003086	0.203250	0.619744	-0.092690	0.638269	-0.690596	-0.260724	0.218433
16278	0.258477	-9.714097	-0.769510	0.034765	0.012983	-0.005494	0.203112	0.619882	-0.091248	0.638855	-0.690211	-0.260423	0.218298
16279	0.318705	-9.731626	-0.842333	0.050889	0.005996	-0.009828	0.201268	0.619894	-0.093050	0.639613	-0.689510	-0.260329	0.218403
16280	0.323149	-9.782452	-0.934285	-0.002746	0.013015	-0.016371	0.202327	0.619196	-0.092550	0.639725	-0.689543	-0.260352	0.217943
16281	0.362112	-9.739240	-0.862022	-0.004583	0.000725	-0.011147	0.201668	0.619477	-0.093322	0.639693	-0.689525	-0.260587	0.217813
16282	0.429067	-9.831182	-0.868464	-0.016144	0.006864	-0.025346	0.201126	0.619754	-0.090172	0.639646	-0.689678	-0.260812	0.217198
16283	0.459858	-9.913365	-0.922549	-0.018917	0.002447	-0.006022	0.201398	0.619062	-0.091099	0.639403	-0.689877	-0.261021	0.217029
16284	0.393153	-9.787648	-0.882074	-0.040389	0.016441	-0.002558	0.201123	0.620308	-0.090036	0.638946	-0.690470	-0.260994	0.216521
16285	0.347864	-9.705469	-0.866318	0.013263	0.002457	0.000456	0.202579	0.619469	-0.089282	0.639120	-0.690291	-0.260974	0.216601
16286	0.342025	-9.847264	-0.843864	0.027511	0.002429	0.013750	0.201126	0.619201	-0.089262	0.639477	-0.690066	-0.260540	0.216787
16287	0.332417	-9.839980	-0.846100	0.030249	0.005958	0.003213	0.201259	0.619200	-0.089526	0.639893	-0.689698	-0.260363	0.216944
16288	0.337508	-9.801703	-0.900982	-0.019014	0.007672	0.016966	0.201653	0.620166	-0.090307	0.639600	-0.690081	-0.260088	0.216920
16289	0.294604	-9.724295	-0.866075	-0.004608	-0.006262	-0.007624	0.200848	0.621276	-0.088584	0.639516	-0.690052	-0.260368	0.216927
16290	0.344956	-9.772927	-0.910329	0.000777	-0.006259	-0.010252	0.202848	0.619330	-0.090333	0.639557	-0.689998	-0.260512	0.216804
16291	0.314075	-9.700614	-0.938072	0.009685	-0.006266	-0.000470	0.202186	0.619057	-0.089672	0.639635	-0.689825	-0.260632	0.216976
16292	0.323249	-9.768064	-0.948540	0.011498	0.002491	-0.003085	0.202580	0.619885	-0.090193	0.639837	-0.689708	-0.260523	0.216885
16293	0.337248	-9.835611	-0.978278	-0.006397	-0.014999	-0.007702	0.201922	0.619474	-0.090580	0.639675	-0.689670	-0.260925	0.217000
16294	0.361570	-9.811705	-0.963793	-0.008160	-0.000132	-0.009426	0.201392	0.619615	-0.090439	0.639602	-0.689739	-0.261078	0.216812
16295	0.366829	-9.753812	-0.895878	-0.032339	0.000712	-0.006066	0.201520	0.620582	-0.090693	0.639155	-0.690111	-0.261371	0.216594
16296	0.392870	-9.830619	-0.776816	0.013253	0.005927	0.000427	0.201791	0.619198	-0.090450	0.639369	-0.689988	-0.261206	0.216551
16297	0.439176	-9.770877	-0.786142	0.041903	0.021669	0.001573	0.202049	0.620579	-0.090701	0.640028	-0.689537	-0.260804	0.216528
16298	0.335411	-9.758304	-0.871624	0.000739	0.019949	0.004827	0.202326	0.618227	-0.090467	0.640132	-0.689668	-0.260427	0.216257
16299	0.372215	-9.676817	-0.873409	0.013319	0.016469	-0.007425	0.202579	0.619608	-0.089673	0.640407	-0.689514	-0.260339	0.216040
16300	0.347515	-9.753632	-0.886096	-0.004628	0.012952	0.002998	0.201780	0.620995	-0.090039	0.640410	-0.689673	-0.260098	0.215813
16301	0.347896	-9.700687	-0.875877	0.020446	0.005971	-0.003884	0.202863	0.616702	-0.090491	0.640711	-0.689402	-0.260066	0.215824
16302	0.354001	-9.859516	-0.887369	0.031214	-0.004497	-0.014451	0.201014	0.617128	-0.091505	0.641192	-0.688936	-0.260135	0.215800
16303	0.385700	-9.816483	-0.891954	0.002577	-0.004518	-0.012898	0.202066	0.618090	-0.091642	0.641229	-0.688804	-0.260439	0.215746
16304	0.380968	-9.802088	-0.915782	-0.034094	0.007725	-0.011354	0.201407	0.617264	-0.090725	0.640857	-0.689240	-0.260599	0.215262
16305	0.424737	-9.761393	-0.867624	-0.010001	0.005928	0.001146	0.200475	0.618098	-0.090179	0.640714	-0.689388	-0.260632	0.215177
16306	0.420204	-9.720423	-0.852693	0.011482	0.007685	-0.000444	0.200731	0.620587	-0.091989	0.640908	-0.689280	-0.260493	0.215115
16307	0.429625	-9.751927	-0.906012	0.026698	0.007698	-0.000341	0.199945	0.619762	-0.092508	0.641285	-0.688958	-0.260367	0.215174
16308	0.410434	-9.734866	-0.881616	0.025830	0.005965	-0.007395	0.200079	0.619346	-0.092384	0.641709	-0.688635	-0.260248	0.215087
16309	0.400309	-9.797561	-0.959158	-0.008135	0.000743	-0.014718	0.201931	0.619060	-0.092415	0.641629	-0.688658	-0.260562	0.214874
16310	0.381105	-9.782861	-0.920369	-0.015398	-0.015052	0.002803	0.201926	0.619336	-0.091497	0.641332	-0.688828	-0.260747	0.214990
16311	0.361796	-9.782607	-0.886552	-0.008176	0.000722	-0.007656	0.200600	0.620173	-0.091599	0.641218	-0.688890	-0.260963	0.214867
16312	0.386443	-9.713031	-0.881158	-0.001054	-0.015043	-0.004130	0.200607	0.619620	-0.092520	0.641132	-0.688820	-0.261236	0.215019
16313	0.414921	-9.782993	-0.877401	0.002546	-0.006294	-0.006739	0.200075	0.620038	-0.092508	0.641124	-0.688720	-0.261484	0.215060
16314	0.462894	-9.828981	-0.849503	0.007915	0.000685	-0.005818	0.200863	0.621279	-0.093031	0.641255	-0.688600	-0.261523	0.215006
16315	0.470474	-9.783222	-0.810588	0.020514	0.007712	-0.020674	0.201007	0.619757	-0.093963	0.641630	-0.688255	-0.261708	0.214766
16316	0.453640	-9.773477	-0.812734	0.009754	-0.013283	-0.021703	0.199556	0.619212	-0.093816	0.641781	-0.687966	-0.262141	0.214713
16317	0.453641	-9.773469	-0.810331	-0.011715	-0.004543	-0.020065	0.199561	0.618797	-0.094474	0.641647	-0.687984	-0.262614	0.214480
16318	0.449203	-9.720356	-0.756807	0.006098	-0.001091	-0.002288	0.200353	0.619347	-0.095265	0.641728	-0.687896	-0.262639	0.214489
16319	0.429181	-9.816618	-0.825036	-0.012635	-0.000174	-0.013008	0.200350	0.619623	-0.094739	0.641576	-0.687978	-0.262962	0.214282
16320	0.412415	-9.797258	-0.829476	-0.017188	-0.006331	0.002807	0.199019	0.620459	-0.093665	0.641289	-0.688196	-0.263078	0.214302
16321	0.409964	-9.802065	-0.834317	-0.036805	0.007690	-0.007859	0.199943	0.620177	-0.092635	0.640824	-0.688648	-0.263332	0.213927
16322	0.419574	-9.809326	-0.824869	-0.013571	-0.001067	-0.004202	0.198875	0.621566	-0.092082	0.640645	-0.688806	-0.263458	0.213800
16323	0.410399	-9.739692	-0.886478	-0.005507	0.012941	-0.000549	0.199138	0.621841	-0.092083	0.640608	-0.688917	-0.263408	0.213613
16324	0.381717	-9.696362	-0.948220	-0.027883	0.026937	0.007288	0.198880	0.621151	-0.092609	0.640323	-0.689429	-0.263102	0.213194
16325	0.381857	-9.677092	-0.938386	-0.031413	0.012969	-0.007765	0.199666	0.620730	-0.090010	0.639955	-0.689838	-0.263261	0.212780
16326	0.376497	-9.751585	-0.929583	-0.017112	0.019963	-0.003243	0.199412	0.619903	-0.091583	0.639833	-0.690136	-0.263118	0.212355
16327	0.429679	-9.744682	-0.896315	-0.001893	0.014705	-0.007573	0.200197	0.621005	-0.091061	0.639880	-0.690176	-0.263125	0.212077
16328	0.410084	-9.783044	-0.906201	-0.008159	0.005966	-0.009414	0.201251	0.621137	-0.090291	0.639844	-0.690279	-0.263176	0.211784
16329	0.381143	-9.778007	-0.905893	-0.016270	0.009439	0.004648	0.199528	0.620869	-0.088437	0.639612	-0.690545	-0.263141	0.211661
16330	0.451041	-9.797664	-0.863461	-0.026096	0.013791	0.001042	0.200062	0.620313	-0.089235	0.639312	-0.690950	-0.263067	0.211340
16331	0.473123	-9.749649	-0.836662	-0.022535	-0.001094	0.000135	0.199926	0.621282	-0.089485	0.638961	-0.691224	-0.263254	0.211273
16332	0.449135	-9.725585	-0.893860	-0.029673	0.023412	0.004591	0.200059	0.620035	-0.087668	0.638655	-0.691743	-0.262996	0.210820
16333	0.453348	-9.809973	-0.950145	-0.030622	0.014650	0.015109	0.200316	0.621002	-0.087401	0.638211	-0.692264	-0.262809	0.210684
16334	0.477677	-9.783778	-0.974087	-0.035115	0.021629	0.022149	0.201371	0.621134	-0.086631	0.637741	-0.692931	-0.262368	0.210465
16335	0.375979	-9.821556	-1.002485	-0.037703	0.016467	0.000106	0.201235	0.620580	-0.084803	0.637271	-0.693472	-0.262395	0.210076
16336	0.352226	-9.768276	-0.943986	-0.048427	0.003352	-0.007933	0.202422	0.620850	-0.084557	0.636650	-0.694078	-0.262645	0.209643
16337	0.381410	-9.739626	-0.939102	-0.042214	-0.004552	0.000892	0.202539	0.621955	-0.081932	0.636003	-0.694590	-0.262943	0.209536
16338	0.444481	-9.699259	-0.948795	0.000655	0.002396	0.020605	0.202681	0.621540	-0.084162	0.635937	-0.694715	-0.262608	0.209742
16339	0.376348	-9.773158	-0.905796	0.058889	0.000718	0.001642	0.202555	0.620988	-0.084950	0.636724	-0.693962	-0.262403	0.210105
16340	0.424127	-9.845663	-0.897428	0.067008	-0.025490	-0.021334	0.201628	0.621824	-0.085713	0.637626	-0.692928	-0.262665	0.210456
16341	0.462524	-9.877394	-0.950999	-0.005395	-0.014983	-0.032414	0.200576	0.621553	-0.087007	0.637583	-0.692745	-0.263401	0.210265
16342	0.516664	-9.735874	-0.940225	-0.038591	-0.025553	-0.015058	0.200048	0.620726	-0.085830	0.636977	-0.693067	-0.264079	0.210194
16343	0.541751	-9.606050	-0.895688	0.031210	-0.013305	-0.014487	0.198992	0.620732	-0.086076	0.637378	-0.692516	-0.264393	0.210399
16344	0.506927	-9.745543	-0.981110	0.075888	-0.025537	-0.003648	0.198736	0.620181	-0.087778	0.638324	-0.691457	-0.264379	0.211030
16345	0.438893	-9.802864	-1.022040	0.023073	-0.001055	0.010164	0.200057	0.620589	-0.088186	0.638571	-0.691192	-0.264232	0.211334
16346	0.405133	-9.797657	-0.978428	0.002499	0.000695	0.008268	0.197408	0.622402	-0.089697	0.638565	-0.691212	-0.264109	0.211441
16347	0.400436	-9.778452	-1.002200	-0.027928	0.016426	0.015159	0.200187	0.621003	-0.088184	0.638174	-0.691702	-0.263884	0.211300
16348	0.381952	-9.660563	-1.039140	-0.024352	0.014684	0.016971	0.199377	0.623220	-0.087103	0.637857	-0.692198	-0.263499	0.211113
16349	0.393023	-9.800210	-1.057664	-0.026104	0.019953	0.009897	0.200436	0.622660	-0.086602	0.637526	-0.692656	-0.263294	0.210866
16350	0.412821	-9.735223	-0.992197	-0.051188	0.018164	0.015000	0.199110	0.623221	-0.086314	0.636840	-0.693469	-0.263081	0.210535
16351	0.420166	-9.720878	-1.001709	-0.060110	0.024294	0.011434	0.201360	0.621686	-0.084533	0.636052	-0.694385	-0.262941	0.210069
16352	0.409638	-9.841165	-1.036648	-0.086880	0.016467	-0.006434	0.202145	0.622096	-0.082710	0.634967	-0.695553	-0.263136	0.209244
16353	0.429184	-9.809990	-1.017231	-0.090504	0.007689	0.000557	0.202274	0.620987	-0.080107	0.633712	-0.696725	-0.263483	0.208710
16354	0.420584	-9.663095	-0.981821	-0.052930	0.023428	0.006207	0.201595	0.622234	-0.076945	0.633079	-0.697553	-0.263273	0.208130
16355	0.424744	-9.754721	-1.045398	0.004361	0.026967	0.002213	0.201740	0.619604	-0.076189	0.633244	-0.697607	-0.262955	0.207849
16356	0.429143	-9.812689	-1.113397	-0.040379	0.020843	0.002734	0.201329	0.621819	-0.075637	0.632782	-0.698241	-0.262786	0.207339
16357	0.424869	-9.735626	-1.093248	-0.063694	0.005941	0.009576	0.201323	0.622649	-0.075498	0.631854	-0.699108	-0.262914	0.207087
16358	0.439061	-9.776665	-1.105859	-0.029660	-0.010647	-0.002584	0.202232	0.624026	-0.073013	0.631403	-0.699454	-0.263154	0.206989
16359	0.371528	-9.764227	-1.143587	-0.051133	0.000740	0.001730	0.203291	0.622774	-0.071473	0.630656	-0.700096	-0.263403	0.206778
16360	0.381532	-9.716177	-1.135911	-0.038568	0.003381	-0.006093	0.201965	0.623888	-0.071965	0.630158	-0.700581	-0.263584	0.206422
16361	0.366726	-9.759459	-1.169928	-0.022495	0.006877	0.002845	0.200913	0.622510	-0.071177	0.629839	-0.700893	-0.263620	0.206293
16362	0.366339	-9.812476	-1.204182	-0.045766	-0.007991	0.000849	0.201697	0.622505	-0.068574	0.629165	-0.701476	-0.263827	0.206102
16363	0.405874	-9.687635	-1.179054	-0.032313	-0.007115	-0.006086	0.201565	0.621952	-0.067923	0.628671	-0.701805	-0.264203	0.206007
16364	0.376356	-9.759888	-1.285379	-0.045680	0.006051	-0.011426	0.200629	0.623201	-0.066850	0.628111	-0.702365	-0.264443	0.205499
16365	0.400892	-9.707030	-1.241722	-0.062772	0.014727	0.010512	0.201682	0.623333	-0.065819	0.627234	-0.703255	-0.264434	0.205146
16366	0.444575	-9.678347	-1.188895	0.003476	0.010371	-0.000484	0.201418	0.622781	-0.064774	0.627353	-0.703287	-0.264226	0.204940
16367	0.444380	-9.702678	-1.280501	-0.008195	0.019980	0.013561	0.201413	0.623334	-0.064245	0.627259	-0.703528	-0.263885	0.204839
16368	0.423141	-9.635030	-1.236279	-0.001055	0.021719	0.017164	0.201411	0.623610	-0.064242	0.627300	-0.703754	-0.263312	0.204678
16369	0.439479	-9.714489	-1.222914	0.063420	0.013017	0.001719	0.201406	0.624994	-0.065013	0.628227	-0.703003	-0.262931	0.204903
16370	0.420116	-9.721488	-1.201196	0.074193	0.018287	-0.005228	0.201411	0.624995	-0.066583	0.629420	-0.702179	-0.262331	0.204835
16371	0.468058	-9.770050	-1.228606	0.102860	0.020053	-0.012086	0.202486	0.623607	-0.069229	0.630993	-0.700883	-0.261894	0.204992
16372	0.423953	-9.860946	-1.176396	0.062570	0.002549	-0.013331	0.201572	0.622784	-0.071316	0.631956	-0.700075	-0.261706	0.205028
16373	0.516542	-9.746141	-1.151841	0.013404	0.007771	-0.021606	0.200908	0.624309	-0.072729	0.632249	-0.699806	-0.261925	0.204765
16374	0.565256	-9.688706	-1.122760	0.029520	-0.006230	-0.028592	0.201182	0.623202	-0.073790	0.632755	-0.699287	-0.262229	0.204587
16375	0.497757	-9.678042	-0.953818	0.138805	0.006102	-0.057692	0.200000	0.623210	-0.075865	0.634942	-0.697226	-0.262461	0.204545
16376	0.625168	-9.760571	-0.874151	0.242777	0.041153	-0.090348	0.197232	0.624057	-0.079738	0.638947	-0.693901	-0.262033	0.203928
16377	0.495966	-9.932581	-0.822139	0.307312	0.058752	-0.112722	0.194491	0.622970	-0.087816	0.643956	-0.689576	-0.261658	0.203324
16378	0.613927	-9.655936	-0.507535	0.439738	0.077937	-0.115198	0.192668	0.622708	-0.095508	0.650888	-0.683641	-0.260358	0.202961
16379	0.652725	-9.638881	-0.337033	0.527399	0.097149	-0.109215	0.189151	0.621351	-0.108023	0.659014	-0.676515	-0.258498	0.202992
16380	0.910967	-9.331983	0.003145	0.856784	0.142634	-0.130463	0.186997	0.616949	-0.127652	0.671763	-0.665033	-0.254874	0.203727
16381	0.811564	-9.734382	0.299800	1.148368	0.143533	-0.118701	0.182229	0.611735	-0.154574	0.688091	-0.649342	-0.249847	0.206064
16382	1.157215	-9.365203	0.779337	1.358496	0.133719	-0.103146	0.180682	0.602497	-0.188647	0.706540	-0.630434	-0.243719	0.209653
16383	0.870493	-9.624134	1.108098	1.472131	0.139041	-0.112846	0.180602	0.589931	-0.221206	0.725973	-0.609310	-0.236976	0.213420
16384	0.885794	-9.528719	1.673860	1.688458	0.088192	-0.099115	0.179507	0.573362	-0.259283	0.746945	-0.584357	-0.229621	0.218802
16385	0.856876	-9.873375	2.155632	1.700806	0.075811	-0.078875	0.175804	0.552938	-0.301020	0.767108	-0.558500	-0.221916	0.224447
16386	0.779240	-9.606315	2.769833	1.578984	0.042404	-0.073652	0.172949	0.523658	-0.344297	0.784839	-0.533845	-0.214997	0.229811
16387	0.803862	-9.215610	3.177882	1.451103	0.035329	-0.099218	0.170557	0.500456	-0.378365	0.800631	-0.510497	-0.208820	0.234045
16388	0.787583	-9.144214	3.673942	1.588000	-0.004050	-0.124790	0.171321	0.478203	-0.409725	0.816977	-0.484268	-0.202703	0.238630
16389	0.755352	-8.942555	4.253352	1.471532	-0.026102	-0.112463	0.168562	0.448639	-0.441759	0.831313	-0.459369	-0.197184	0.242934
16390	1.000028	-8.518928	4.977129	1.367549	-0.033417	-0.089458	0.167236	0.420310	-0.470009	0.843830	-0.435924	-0.191953	0.247132
16391	1.039508	-8.416713	5.468255	1.084705	-0.047627	-0.082761	0.161798	0.391725	-0.493752	0.853323	-0.416895	-0.188147	0.250280
16392	1.143245	-7.767013	5.825725	1.195585	-0.049483	-0.074817	0.157922	0.366033	-0.515136	0.863190	-0.395812	-0.183701	0.253950
16393	1.214242	-7.659118	6.681959	1.364581	-0.042649	-0.071816	0.159735	0.340035	-0.537525	0.873890	-0.371547	-0.178079	0.257986
16394	1.370592	-6.714361	6.129079	1.572956	-0.049632	-0.031393	0.158171	0.303683	-0.560096	0.885108	-0.343498	-0.171067	0.263303
16395	1.644303	-6.299024	7.362029	1.844905	-0.001768	-0.038074	0.157724	0.258612	-0.585387	0.897389	-0.310373	-0.161620	0.268777
16396	1.653099	-5.763339	7.947329	2.115110	0.015685	-0.044760	0.154182	0.200974	-0.612326	0.909972	-0.272084	-0.150209	0.274514
16397	1.435003	-4.874876	8.480961	2.118615	0.035716	-0.032090	0.153802	0.142624	-0.634872	0.920989	-0.233247	-0.138064	0.279844
16398	1.299686	-4.573322	9.216226	1.821549	0.057410	-0.041140	0.159456	0.087833	-0.650151	0.929243	-0.199748	-0.127012	0.283685
16399	1.134225	-4.067526	9.021584	1.270357	0.103646	-0.011347	0.160527	0.044266	-0.658055	0.934373	-0.176441	-0.117958	0.286185
16400	1.165547	-3.401591	8.997726	1.214933	0.081770	-0.024040	0.163005	0.008297	-0.665251	0.938699	-0.154082	-0.109620	0.288246
16401	1.135453	-3.234072	9.430119	1.207808	0.072107	-0.045241	0.162839	-0.031811	-0.665386	0.942591	-0.131469	-0.101477	0.289725
16402	0.966931	-2.817352	9.200831	1.343857	0.070491	-0.047639	0.162539	-0.068734	-0.670326	0.946191	-0.106388	-0.092543	0.291274
16403	0.899986	-2.392888	9.403367	1.447723	0.063540	-0.069715	0.168298	-0.104033	-0.671811	0.949413	-0.078986	-0.083073	0.292362
16404	0.901938	-2.125412	9.569856	1.587146	0.068710	-0.036908	0.170420	-0.151898	-0.670749	0.951764	-0.049145	-0.072599	0.294041
16405	0.899843	-1.393005	9.174525	1.547750	0.049485	-0.021245	0.171991	-0.198104	-0.666262	0.953032	-0.019741	-0.062593	0.295674
16406	0.918639	-0.461555	9.425411	1.143205	0.047491	0.004176	0.170648	-0.244571	-0.659510	0.953260	0.001783	-0.055000	0.297099
16407	1.076618	-0.668517	9.791791	0.488101	0.059380	0.031070	0.171559	-0.267676	-0.655438	0.953080	0.010882	-0.051015	0.298192
16408	1.130226	-0.603743	9.873788	0.058570	0.059204	0.042033	0.175414	-0.271846	-0.654622	0.952868	0.011623	-0.049634	0.299071
16409	1.286321	-0.386182	9.841295	0.169445	0.011932	0.046192	0.175561	-0.274890	-0.653870	0.952560	0.014886	-0.048476	0.300095
16410	1.113543	-0.231198	9.743626	0.262551	0.003302	0.035470	0.175997	-0.282362	-0.652905	0.952255	0.019854	-0.046934	0.301020
16411	1.245949	0.051389	9.678437	0.348463	-0.020312	0.028100	0.174434	-0.287887	-0.650582	0.951905	0.026726	-0.045322	0.301841
16412	1.362663	0.152572	10.029489	0.210633	-0.016962	0.028848	0.172225	-0.296175	-0.647753	0.951590	0.030832	-0.044476	0.302569
16413	1.546726	0.232487	9.889422	0.123115	-0.023056	-0.005333	0.173853	-0.304068	-0.646810	0.951522	0.033458	-0.044284	0.302532
16414	1.527864	0.290862	10.053687	0.105260	-0.033553	-0.021348	0.172675	-0.307382	-0.644602	0.951543	0.035703	-0.044358	0.302199
16415	1.416456	0.252543	9.823483	-0.071784	-0.012490	-0.033986	0.172824	-0.309595	-0.645803	0.951786	0.034575	-0.045152	0.301446
16416	1.466972	0.227860	9.745854	-0.166534	-0.015968	-0.053212	0.173314	-0.300744	-0.649254	0.952197	0.031569	-0.046510	0.300268
16417	1.247489	-0.084426	10.102262	-0.229119	0.020784	-0.064115	0.173288	-0.296041	-0.649730	0.952734	0.027256	-0.047617	0.298810
16418	0.999526	0.025401	9.990302	-0.180900	0.033074	-0.035422	0.174994	-0.293422	-0.650253	0.953063	0.023665	-0.048136	0.297984
16419	1.068375	0.211221	9.580865	-0.148604	0.026166	-0.043998	0.176030	-0.289001	-0.651533	0.953415	0.020825	-0.048667	0.296982
16420	0.907102	-0.063233	9.872314	-0.180888	0.020886	-0.038979	0.176802	-0.284579	-0.652808	0.953730	0.017309	-0.049414	0.296072
16421	0.800583	-0.098685	9.805531	-0.191770	0.013855	-0.007335	0.179413	-0.278231	-0.653831	0.953846	0.013666	-0.050435	0.295716
16422	0.994305	-0.023231	9.804727	-0.218801	0.017189	0.035614	0.179375	-0.271038	-0.654805	0.953698	0.009374	-0.051498	0.296177
16423	0.618004	0.028298	9.964787	0.051379	0.012085	0.036804	0.179260	-0.273388	-0.655873	0.953481	0.010332	-0.051103	0.296909
16424	0.758451	0.097911	9.490907	-0.056732	0.005166	0.014825	0.180715	-0.273950	-0.655116	0.953402	0.009225	-0.051432	0.297144
16425	1.039302	0.210258	9.191755	-0.113902	-0.016703	-0.003349	0.181363	-0.270633	-0.656924	0.953424	0.007256	-0.052547	0.296934
16426	1.058121	0.142571	9.128326	-0.049474	-0.044656	-0.011810	0.180575	-0.271320	-0.657181	0.953445	0.006611	-0.053779	0.296658
16427	1.229310	-0.242541	9.475720	-0.188361	-0.052757	0.018732	0.178970	-0.267299	-0.658424	0.953296	0.003419	-0.056031	0.296777
16428	1.131171	-0.489039	10.418265	-0.224337	-0.021488	0.041452	0.179080	-0.262181	-0.660468	0.953023	-0.000756	-0.057863	0.297319
16429	1.333452	0.110416	10.327276	-0.211917	0.029110	0.085848	0.178789	-0.257200	-0.661198	0.952534	-0.004954	-0.058694	0.298680
16430	1.577302	0.458121	9.817247	-0.134713	0.031006	0.045893	0.179822	-0.252365	-0.662212	0.952274	-0.007739	-0.058992	0.299391
16431	1.385025	-0.080116	9.502682	0.033662	0.001527	0.006434	0.179155	-0.251255	-0.662191	0.952244	-0.006954	-0.058901	0.299522
16432	0.965690	-0.635136	9.413396	-0.012958	-0.014120	0.021913	0.178768	-0.253743	-0.660902	0.952089	-0.007122	-0.059333	0.299924
16433	0.849311	-0.701501	9.437671	-0.127578	-0.029906	0.036903	0.179417	-0.251118	-0.661801	0.951813	-0.009276	-0.060797	0.300450
16434	0.654109	-0.646976	9.466419	-0.133059	-0.056146	0.053579	0.177813	-0.247236	-0.662916	0.951388	-0.011517	-0.062744	0.301317
16435	0.550797	-0.587175	9.881381	-0.236918	-0.070233	0.053687	0.175676	-0.242937	-0.663625	0.950912	-0.015549	-0.065597	0.302030
16436	0.681381	-0.579261	10.442739	-0.252958	-0.052837	0.028910	0.173512	-0.232412	-0.666888	0.950570	-0.020057	-0.068209	0.302262
16437	0.755162	-0.381255	10.098290	-0.084685	-0.052736	0.025757	0.171650	-0.230188	-0.667361	0.950310	-0.021259	-0.069777	0.302638
16438	1.217825	-0.506222	9.739564	-0.027256	-0.038723	0.002278	0.170986	-0.229216	-0.667995	0.950223	-0.021525	-0.070766	0.302662
16439	1.537306	-0.744208	9.810980	0.012112	-0.051051	-0.004676	0.170719	-0.229769	-0.666427	0.950188	-0.020842	-0.071738	0.302591
16440	1.414376	-0.705467	9.581760	-0.014726	-0.052736	0.000460	0.168479	-0.230032	-0.668096	0.950096	-0.020782	-0.072918	0.302602
16441	1.448302	-0.686695	9.514388	-0.104273	-0.051050	0.019194	0.166770	-0.231406	-0.668476	0.949864	-0.022339	-0.074598	0.302812
16442	1.273148	-0.531222	9.570561	-0.027269	-0.045715	0.007521	0.165968	-0.229465	-0.668967	0.949730	-0.022571	-0.075717	0.302937
16443	1.213204	-0.472915	9.607800	-0.009325	-0.054419	-0.006449	0.164903	-0.226968	-0.671019	0.949687	-0.022247	-0.076890	0.302801
16444	1.255496	-0.636816	9.603148	-0.082482	-0.038597	-0.049267	0.164358	-0.224199	-0.670983	0.949881	-0.023483	-0.078233	0.301751
16445	1.007219	-0.918106	9.796730	0.030342	-0.024479	-0.071291	0.163687	-0.222259	-0.671215	0.950292	-0.022489	-0.078614	0.300433
16446	1.158987	-1.315313	10.072050	0.016002	-0.003583	-0.069691	0.162775	-0.224190	-0.671875	0.950704	-0.022033	-0.078706	0.299135
16447	0.845261	-1.293116	10.238443	0.017660	0.024396	-0.036879	0.162505	-0.223082	-0.671990	0.950974	-0.021668	-0.078201	0.298434
16448	0.971030	-1.245477	9.620234	0.001594	0.020967	-0.029092	0.164759	-0.225724	-0.669566	0.951173	-0.021696	-0.077894	0.297879
16449	1.230674	-1.397499	9.335050	-0.006439	-0.000038	-0.032854	0.164096	-0.224890	-0.670594	0.951367	-0.021692	-0.077994	0.297231
16450	0.963110	-1.665096	9.238146	-0.023477	-0.033188	-0.033071	0.163163	-0.223501	-0.670566	0.951490	-0.021868	-0.078869	0.296596
16451	1.059674	-1.674907	9.422261	-0.034392	-0.054324	-0.005064	0.162900	-0.223223	-0.671344	0.951417	-0.022183	-0.080156	0.296461
16452	1.051461	-1.472795	9.424656	-0.048928	-0.085923	0.035293	0.160796	-0.224871	-0.671851	0.951014	-0.022634	-0.082156	0.297171
16453	1.105903	-1.290284	9.469545	-0.056264	-0.111402	0.066889	0.157610	-0.222225	-0.672300	0.950401	-0.023183	-0.084620	0.298396
16454	1.490510	-1.195006	9.359170	-0.115310	-0.114137	0.068117	0.154959	-0.220689	-0.672506	0.949685	-0.024773	-0.087538	0.299702
16455	1.690989	-1.193610	9.540113	-0.109961	-0.111608	0.068102	0.151514	-0.217903	-0.674911	0.949016	-0.026355	-0.090342	0.300852
16456	1.919138	-1.031818	9.544812	0.097677	-0.100226	0.059046	0.148080	-0.217330	-0.676553	0.948445	-0.023961	-0.091719	0.302434
16457	2.074844	-0.862920	9.329105	-0.059796	-0.084549	0.070284	0.147558	-0.218849	-0.676037	0.947826	-0.024739	-0.093742	0.303688
16458	1.964526	-0.767220	9.667632	0.018138	-0.055646	0.049854	0.143861	-0.219105	-0.676638	0.947363	-0.024111	-0.094755	0.304866
16459	1.973028	-0.930680	9.720958	-0.002368	-0.017147	0.042758	0.143739	-0.219933	-0.678344	0.947061	-0.024136	-0.095184	0.305667
16460	2.104268	-0.802796	9.401645	0.090876	-0.010897	0.011731	0.142689	-0.221588	-0.677822	0.946979	-0.022341	-0.094919	0.306141
16461	2.053847	-1.111557	9.768652	0.180392	-0.020499	-0.012380	0.141002	-0.227941	-0.676420	0.947082	-0.018763	-0.094346	0.306239
16462	1.545099	-1.358490	10.308561	0.130275	0.015407	-0.015168	0.142487	-0.233482	-0.675975	0.947216	-0.016332	-0.093351	0.306270
16463	1.583765	-1.345228	10.024780	-0.147103	0.055579	0.006745	0.144454	-0.231142	-0.675458	0.947216	-0.019491	-0.093330	0.306090
16464	1.725298	-1.117481	9.353229	-0.121953	0.038199	-0.000165	0.146154	-0.227278	-0.676492	0.947200	-0.022004	-0.093443	0.305935
16465	1.762445	-1.324719	9.321685	-0.049619	0.013664	0.023131	0.147212	-0.227284	-0.676508	0.947051	-0.023106	-0.093626	0.306260
16466	1.723587	-1.357876	9.391337	-0.039899	-0.010877	0.040739	0.147320	-0.222858	-0.676989	0.946732	-0.023843	-0.094148	0.307027
16467	1.615811	-1.577684	9.598835	-0.023872	-0.033639	0.044281	0.147855	-0.223137	-0.678308	0.946371	-0.024236	-0.095070	0.307824
16468	1.727201	-1.535186	9.622396	0.060162	-0.026696	0.061636	0.146149	-0.224925	-0.678954	0.945940	-0.023022	-0.095265	0.309179
16469	1.539614	-1.427906	9.618038	0.054654	-0.040707	0.088940	0.145372	-0.227964	-0.678449	0.945320	-0.021998	-0.095822	0.310974
16470	1.704127	-1.385816	9.643539	-0.058193	-0.040848	0.112748	0.145124	-0.230452	-0.679124	0.944485	-0.023033	-0.096996	0.313065
16471	1.569485	-1.307454	9.756159	-0.002845	-0.037379	0.138772	0.144181	-0.226435	-0.680770	0.943521	-0.023232	-0.097821	0.315689
16472	1.326698	-1.147332	9.587050	-0.056506	-0.032045	0.141153	0.142214	-0.229052	-0.680897	0.942516	-0.024346	-0.098806	0.318289
16473	1.463071	-0.985057	9.515637	-0.179974	-0.028613	0.143784	0.142322	-0.224626	-0.681377	0.941430	-0.027952	-0.100563	0.320649
16474	1.214425	-0.973564	9.493881	0.068716	-0.059971	0.145560	0.140737	-0.224894	-0.681225	0.940387	-0.026539	-0.101259	0.323597
16475	1.358393	-1.108742	9.702583	-0.044000	-0.054814	0.135871	0.139973	-0.228761	-0.683214	0.939354	-0.027396	-0.102613	0.326088
16476	1.209518	-1.000824	10.005532	-0.060168	-0.033870	0.148225	0.137316	-0.226257	-0.683410	0.938232	-0.028573	-0.103652	0.328879
16477	0.835085	-0.689417	10.207018	0.111679	-0.038969	0.130245	0.135478	-0.227907	-0.684183	0.937343	-0.026586	-0.103623	0.331576
16478	1.213155	-0.480094	9.619735	0.001031	-0.038876	0.081798	0.134705	-0.232329	-0.682777	0.936649	-0.026434	-0.104394	0.333305
16479	1.255604	-0.609158	9.209309	-0.073907	-0.077203	0.032619	0.133237	-0.229001	-0.684291	0.936226	-0.027432	-0.106322	0.333804
16480	1.456560	-0.879466	9.420772	0.063912	-0.098217	0.012279	0.130088	-0.232025	-0.685843	0.935911	-0.025565	-0.107819	0.334354
16481	1.364026	-0.993609	9.612530	0.086193	-0.110495	0.022090	0.128522	-0.236166	-0.685075	0.935565	-0.023309	-0.109281	0.335012
16482	1.492830	-1.222535	9.801057	-0.097232	-0.083499	0.024286	0.125485	-0.235734	-0.686594	0.935134	-0.024587	-0.111573	0.335369
16483	1.538019	-0.984497	9.889926	0.049429	-0.073040	0.043049	0.123354	-0.233095	-0.686405	0.934706	-0.023318	-0.112544	0.336325
16484	1.746162	-0.927545	10.167579	0.069088	-0.060035	0.044944	0.122046	-0.235854	-0.685759	0.934282	-0.021696	-0.113269	0.337368
16485	2.248698	-0.862095	9.255513	-0.039876	-0.045989	0.031747	0.119668	-0.235564	-0.686635	0.933948	-0.022226	-0.114345	0.337893
16486	1.990503	-1.164036	8.963459	0.096104	-0.049332	0.041560	0.119550	-0.237222	-0.687958	0.933572	-0.020163	-0.114687	0.338945
16487	2.369665	-1.503043	9.187016	-0.025740	-0.054827	0.066899	0.116913	-0.238176	-0.688189	0.932981	-0.020453	-0.115852	0.340157
16488	2.167964	-1.373544	10.120357	0.000851	-0.025304	0.106038	0.116118	-0.238726	-0.686874	0.932158	-0.020475	-0.116364	0.342230
16489	2.251309	-1.236043	11.250813	0.011351	-0.002885	0.134371	0.116121	-0.238171	-0.688438	0.931233	-0.020583	-0.116282	0.344760
16490	1.962673	-0.725237	10.807338	0.027659	0.081299	0.129709	0.116535	-0.241493	-0.688216	0.930517	-0.020901	-0.114611	0.347225
16491	1.940539	-0.729958	9.206817	-0.141935	0.105314	0.091591	0.119284	-0.236944	-0.687951	0.930059	-0.024475	-0.113582	0.348555
16492	1.762148	-1.363466	9.234720	-0.064146	0.081766	0.091997	0.120857	-0.234602	-0.687951	0.929554	-0.026419	-0.112550	0.350092
16493	1.711829	-1.642443	9.116584	-0.070575	0.025760	0.113737	0.121122	-0.233911	-0.689387	0.928775	-0.028182	-0.112496	0.352032
16494	1.711882	-1.641797	9.328089	-0.048451	-0.014613	0.149875	0.122580	-0.234195	-0.690066	0.927636	-0.029287	-0.113112	0.354739
16495	1.714239	-1.321084	9.600936	-0.006378	-0.044371	0.130747	0.119531	-0.233349	-0.688965	0.926601	-0.029415	-0.113895	0.357175
16496	1.872432	-1.492512	9.789871	-0.077833	-0.028657	0.101999	0.116491	-0.232502	-0.690218	0.925736	-0.030854	-0.115010	0.358934
16497	1.577223	-1.242218	9.872205	-0.006175	-0.018037	0.086837	0.116236	-0.233468	-0.691270	0.925066	-0.031068	-0.115317	0.360540
16498	1.901111	-1.522702	9.428768	-0.109938	-0.031188	0.087651	0.116611	-0.230290	-0.690460	0.924275	-0.033050	-0.116719	0.361941
16499	1.825285	-1.654711	9.326962	0.017152	-0.037214	0.079741	0.115551	-0.229869	-0.690440	0.923619	-0.032689	-0.117223	0.363481
16500	1.958402	-1.614627	9.403183	-0.007036	-0.060021	0.077687	0.113844	-0.231519	-0.690953	0.922888	-0.032535	-0.118420	0.364960
16501	2.008539	-1.351035	9.208703	-0.090194	-0.058262	0.073606	0.112927	-0.231651	-0.693033	0.922148	-0.033986	-0.120113	0.366143
16502	2.270024	-1.261091	9.399753	-0.075886	-0.077606	0.064764	0.110396	-0.228595	-0.692441	0.921408	-0.034940	-0.122144	0.367243
16503	2.057112	-1.317271	9.362489	-0.099112	-0.095011	0.052248	0.107218	-0.226640	-0.694204	0.920716	-0.036209	-0.124609	0.368027
16504	2.224445	-1.558760	9.473632	-0.059821	-0.095098	0.064769	0.104282	-0.221368	-0.694892	0.919929	-0.036738	-0.126842	0.369177
16505	2.089286	-1.548177	9.443675	-0.011497	-0.072303	0.070534	0.102441	-0.221910	-0.696701	0.919211	-0.036599	-0.128241	0.370494
16506	2.050030	-1.625700	9.161926	-0.185166	-0.067095	0.099249	0.098455	-0.217600	-0.697774	0.918116	-0.039721	-0.130863	0.371967
16507	1.962648	-1.692027	9.272473	0.011503	-0.072366	0.132395	0.094877	-0.215783	-0.698094	0.916942	-0.039324	-0.132041	0.374481
16508	1.706368	-1.759874	10.028569	0.032809	-0.065486	0.150246	0.093703	-0.218542	-0.698235	0.915634	-0.038593	-0.132966	0.377418
16509	1.827755	-1.671621	10.095831	-0.020876	-0.013961	0.164120	0.092775	-0.217430	-0.699125	0.914335	-0.039321	-0.133262	0.380377
16510	1.746627	-1.848854	9.349442	0.070452	0.000227	0.173653	0.093058	-0.220751	-0.699032	0.913045	-0.038465	-0.132672	0.383754
16511	2.061114	-2.095399	8.968966	0.017528	-0.025242	0.204761	0.091087	-0.223230	-0.698372	0.911408	-0.038532	-0.132853	0.387558
16512	1.769899	-2.301884	9.132535	0.044987	-0.058538	0.250703	0.088992	-0.226261	-0.699024	0.909309	-0.037890	-0.133463	0.392313
16513	1.955635	-2.329825	9.120997	0.017872	-0.072728	0.306787	0.086617	-0.227355	-0.698476	0.906694	-0.037897	-0.134432	0.397993
16514	1.755648	-2.272541	9.253165	-0.062011	-0.084209	0.355578	0.083443	-0.226784	-0.698815	0.903551	-0.039274	-0.136265	0.404334
16515	2.104313	-2.149457	9.491911	-0.027413	-0.094112	0.412104	0.079090	-0.227313	-0.700716	0.899894	-0.040243	-0.137881	0.411776
16516	2.016642	-1.913240	9.432895	-0.015111	-0.088951	0.466040	0.073550	-0.228803	-0.701562	0.895744	-0.041033	-0.139311	0.420180
16517	2.068197	-1.786955	9.174335	0.016868	-0.111776	0.518195	0.068803	-0.230714	-0.701770	0.891028	-0.041339	-0.140759	0.429589
16518	2.178371	-1.912953	9.152709	-0.004849	-0.096194	0.576192	0.064709	-0.230829	-0.702494	0.885733	-0.042184	-0.142113	0.439889
16519	1.633044	-1.871077	9.657801	0.112829	-0.073566	0.663647	0.060764	-0.234404	-0.702469	0.879688	-0.041521	-0.141856	0.451998
16520	2.472219	-2.038426	9.771210	0.153823	-0.012689	0.713223	0.056042	-0.240740	-0.702461	0.873231	-0.040684	-0.140165	0.464937
16521	2.036915	-1.778803	9.400618	0.359656	-0.001944	0.718479	0.051607	-0.252058	-0.700936	0.866716	-0.036469	-0.136264	0.478441
16522	3.004919	-1.811629	9.000136	0.170084	-0.031889	0.695552	0.048753	-0.262278	-0.699556	0.860000	-0.035069	-0.134751	0.490931
16523	1.999762	-1.904053	9.248085	0.170170	-0.050821	0.664040	0.043371	-0.268887	-0.699409	0.853372	-0.033472	-0.133527	0.502799
16524	2.572982	-2.124011	9.569875	0.166512	-0.075554	0.663699	0.037592	-0.275910	-0.698606	0.846518	-0.031599	-0.132766	0.514569
16525	2.147804	-2.153859	9.736630	0.144865	-0.058061	0.702494	0.032996	-0.281556	-0.697808	0.839128	-0.030442	-0.131883	0.526825
16526	1.984021	-2.090457	9.601779	0.142692	-0.072184	0.787084	0.025494	-0.287185	-0.697881	0.830625	-0.029318	-0.131174	0.540367
16527	1.799233	-1.925824	9.482694	0.187041	-0.058316	0.880954	0.018661	-0.294755	-0.696937	0.820916	-0.027918	-0.129668	0.555431
16528	1.307851	-1.408003	9.242934	0.215424	-0.063519	0.943963	0.012079	-0.300668	-0.694934	0.810248	-0.026079	-0.127844	0.571380
16529	1.975406	-1.254769	9.142801	0.329880	-0.068956	0.961353	0.003405	-0.310026	-0.693849	0.799086	-0.022397	-0.124724	0.587711
16530	1.256383	-1.181059	9.390191	0.263521	-0.112598	0.975036	-0.006848	-0.320482	-0.693143	0.787323	-0.019248	-0.123040	0.603832
16531	1.653145	-1.082698	9.532102	0.206196	-0.112786	0.985089	-0.017388	-0.328033	-0.690573	0.775070	-0.017027	-0.121943	0.619763
16532	1.509037	-0.997526	10.274569	0.182939	-0.100618	0.967385	-0.027930	-0.334476	-0.689300	0.762765	-0.015254	-0.120957	0.635080
16533	1.619806	-0.350453	9.790761	0.222460	-0.109253	0.948365	-0.037307	-0.337885	-0.686052	0.750390	-0.012670	-0.119454	0.649989
16534	1.939618	-0.190525	9.419719	0.246191	-0.107300	0.856848	-0.047851	-0.343775	-0.685035	0.738949	-0.009575	-0.117700	0.663332
16535	1.624836	-0.319503	9.699744	0.259050	-0.116688	0.772378	-0.057344	-0.349533	-0.682463	0.728401	-0.005834	-0.115752	0.675278
16536	1.459166	-0.518407	9.516230	0.372287	-0.102327	0.670172	-0.068658	-0.360815	-0.679264	0.719074	-0.000525	-0.112194	0.685817
16537	1.201633	-0.750806	9.943583	0.478022	-0.082088	0.628740	-0.077202	-0.371282	-0.675577	0.710209	0.006276	-0.106679	0.695833
16538	1.297910	-0.790456	9.807707	0.415568	-0.064533	0.598354	-0.084565	-0.381064	-0.670592	0.701622	0.011857	-0.101946	0.705119
16539	1.304098	-0.602698	9.872300	0.431022	-0.055676	0.546545	-0.092590	-0.390428	-0.666116	0.693661	0.017797	-0.096617	0.713570
16540	1.292230	-0.575956	9.935198	0.399834	-0.032891	0.523498	-0.100479	-0.400622	-0.661390	0.685929	0.022859	-0.091613	0.721516
16541	1.085881	-0.730496	9.997690	0.195989	-0.011826	0.493039	-0.108909	-0.408324	-0.657153	0.678697	0.025030	-0.088986	0.728578
16542	1.005897	-1.112046	10.082918	0.305925	0.017895	0.522970	-0.114717	-0.411890	-0.653438	0.670911	0.028050	-0.084607	0.736161
16543	1.468264	-1.284536	9.913516	0.410510	0.050994	0.558048	-0.119184	-0.418645	-0.650298	0.662515	0.032042	-0.078013	0.744286
16544	1.442974	-1.445378	9.950338	0.508740	0.057924	0.600177	-0.124165	-0.429547	-0.644315	0.653273	0.037041	-0.070113	0.752958
16545	1.645076	-1.534874	9.514956	0.388760	0.071846	0.634531	-0.130868	-0.438641	-0.640118	0.643480	0.040296	-0.063671	0.761745
16546	2.025182	-1.739433	9.660738	0.399470	0.057718	0.630874	-0.136780	-0.447740	-0.635672	0.633563	0.043813	-0.057408	0.770313
16547	2.006675	-1.619639	9.460390	0.151696	0.038481	0.616697	-0.145617	-0.452534	-0.633231	0.623936	0.044567	-0.055118	0.778254
16548	2.005802	-1.066450	9.452337	0.099133	0.040317	0.570613	-0.151045	-0.451813	-0.631834	0.614990	0.044609	-0.053639	0.785442
16549	1.684487	-0.755510	9.636536	-0.041966	0.045721	0.509841	-0.157407	-0.449567	-0.630669	0.607045	0.042968	-0.054250	0.791649
16550	1.445776	-0.701210	9.480596	0.069109	0.026672	0.480708	-0.162977	-0.446494	-0.630423	0.599400	0.042926	-0.053303	0.797518
16551	1.655642	-0.727347	9.334281	-0.066898	0.031839	0.487601	-0.167487	-0.442734	-0.632017	0.591692	0.041236	-0.054502	0.803262
16552	1.400394	0.027105	9.996476	0.108362	0.038779	0.499693	-0.174640	-0.440067	-0.632143	0.583616	0.041415	-0.052771	0.809254
16553	1.021802	0.430138	10.261539	0.023484	0.058114	0.473781	-0.179534	-0.441287	-0.629073	0.575973	0.040399	-0.052159	0.814802
16554	0.610703	1.016105	10.488129	0.060382	0.061801	0.424956	-0.184051	-0.436974	-0.629485	0.569064	0.039711	-0.050863	0.819757
16555	0.700423	1.081488	10.074723	0.144850	0.062044	0.356837	-0.188010	-0.439028	-0.628137	0.563162	0.040137	-0.048009	0.823974
16556	1.090942	1.004597	9.522496	0.082563	0.058677	0.294568	-0.190931	-0.437215	-0.627290	0.558302	0.039886	-0.046279	0.827385
16557	0.832983	1.055509	9.782471	0.317051	-0.018135	0.250260	-0.194616	-0.441068	-0.625441	0.553896	0.043679	-0.041299	0.830413
16558	0.987705	1.082890	9.692525	0.393350	-0.044251	0.190763	-0.197629	-0.448523	-0.621023	0.550340	0.048682	-0.035478	0.832765
16559	0.792468	0.795793	9.695715	0.261946	-0.028419	0.166953	-0.201852	-0.452929	-0.615771	0.547301	0.052116	-0.031392	0.834722
16560	1.076135	0.606943	10.013151	0.533899	-0.028493	0.167041	-0.204461	-0.462046	-0.610591	0.543917	0.058398	-0.023019	0.836788
16561	1.231521	0.047845	10.055853	0.433614	0.002884	0.188291	-0.208371	-0.476136	-0.603347	0.540263	0.063170	-0.015753	0.838974
16562	1.621823	-0.766770	10.514184	0.364703	0.044670	0.186765	-0.209927	-0.485121	-0.597135	0.536681	0.066371	-0.009441	0.841118
16563	1.569557	-2.312588	9.840737	0.186207	0.097018	0.309613	-0.211108	-0.488297	-0.594402	0.531246	0.066828	-0.005630	0.844559
16564	1.705146	-1.910877	9.411575	0.162372	0.136075	0.461193	-0.214292	-0.486759	-0.593554	0.523252	0.066271	-0.002112	0.849595
16565	1.541589	-0.422872	7.932783	0.169407	0.095138	0.525807	-0.219312	-0.488669	-0.591142	0.514074	0.066536	0.000979	0.855161
16566	1.324988	0.362174	7.686515	-0.066763	-0.004510	0.499283	-0.224084	-0.486154	-0.591568	0.505648	0.066006	-0.000928	0.860211
16567	0.900029	0.326201	8.997211	-0.478243	-0.051855	0.427474	-0.234469	-0.471435	-0.594141	0.498891	0.062185	-0.010348	0.864369
16568	1.006628	0.312121	10.957296	-0.426360	-0.036428	0.380246	-0.241161	-0.454523	-0.598187	0.492844	0.058551	-0.018606	0.867946
16569	1.024007	1.039688	11.388508	-0.264914	0.038050	0.307808	-0.244790	-0.441500	-0.602450	0.487819	0.055284	-0.023258	0.870882
16570	0.819035	1.792876	10.192434	-0.140762	0.097230	0.213122	-0.247210	-0.433187	-0.604423	0.484326	0.052191	-0.025047	0.872970
16571	0.991117	1.561362	9.645122	-0.160867	0.084392	0.118557	-0.248189	-0.421562	-0.608085	0.482480	0.049240	-0.027121	0.874101
16572	0.725184	0.848590	9.485404	0.010166	0.059276	0.080879	-0.247811	-0.417691	-0.609230	0.481103	0.048332	-0.026500	0.874930
16573	0.987800	0.434592	9.271688	0.018348	0.020840	0.044512	-0.246887	-0.418388	-0.607812	0.480337	0.048261	-0.025939	0.875371
16574	0.917830	0.096811	9.537587	-0.074735	-0.042165	0.023285	-0.248478	-0.418104	-0.606739	0.479999	0.048343	-0.027724	0.875497
16575	0.897861	0.005594	9.546324	-0.450540	-0.037021	0.027601	-0.249449	-0.408138	-0.610025	0.479932	0.044779	-0.035908	0.875426
16576	1.270034	0.019716	10.394075	-0.211772	-0.086221	0.017581	-0.253211	-0.396499	-0.611945	0.479762	0.044317	-0.040508	0.875342
16577	0.786164	-0.110903	10.492885	-0.202835	-0.042374	0.029376	-0.255624	-0.389846	-0.613150	0.479411	0.043209	-0.044392	0.875401
16578	1.062557	0.049909	10.300077	-0.131230	0.024054	0.049478	-0.254736	-0.383212	-0.613359	0.478692	0.041561	-0.046551	0.875762
16579	1.273116	-0.199198	9.603220	0.026358	0.078416	0.057774	-0.253970	-0.378791	-0.612934	0.477752	0.040510	-0.045276	0.876392
16580	1.279616	-0.646111	9.771070	0.176451	0.071334	0.097517	-0.251849	-0.380048	-0.612456	0.475974	0.040932	-0.041629	0.877519
16581	0.784243	-1.045015	10.200964	0.121621	0.073032	0.139477	-0.251568	-0.383507	-0.611710	0.473503	0.040799	-0.038836	0.878990
16582	0.409671	-0.733112	9.777575	0.175322	0.080212	0.151536	-0.249183	-0.384627	-0.611234	0.470773	0.041006	-0.035166	0.880599
16583	0.590005	-0.483875	9.154003	-0.174486	0.066177	0.158639	-0.251319	-0.380466	-0.612207	0.468181	0.038154	-0.037674	0.882004
16584	0.874606	0.139593	9.259659	-0.127823	0.024172	0.116570	-0.251220	-0.373688	-0.613710	0.466257	0.036518	-0.039840	0.882997
16585	0.760621	0.396581	9.633718	-0.140023	-0.001925	0.028348	-0.251772	-0.369536	-0.613922	0.465875	0.035296	-0.042243	0.883136
16586	0.658824	0.318081	10.446040	-0.216831	0.059246	-0.007240	-0.250495	-0.360552	-0.615945	0.466216	0.032310	-0.045563	0.882906
16587	0.880153	0.183422	11.021800	0.133111	0.108212	-0.031935	-0.248379	-0.360425	-0.616368	0.466812	0.031739	-0.042024	0.882787
16588	0.878680	0.003006	10.224216	0.216623	0.153982	-0.063783	-0.243073	-0.364050	-0.615831	0.467936	0.031172	-0.036768	0.882447
16589	0.897181	-0.086112	9.444333	0.345569	0.134072	-0.071734	-0.238413	-0.371546	-0.613099	0.469094	0.032167	-0.029198	0.882079
16590	0.883197	-0.687599	9.351016	0.318633	0.073721	-0.069622	-0.234674	-0.379589	-0.610881	0.470166	0.033972	-0.022889	0.881627
16591	0.570959	-1.127677	9.367878	0.126981	0.040452	-0.042938	-0.229346	-0.388748	-0.607391	0.470873	0.034528	-0.020126	0.881295
16592	0.715077	-1.230299	9.211637	0.072997	0.005292	0.016400	-0.229212	-0.388472	-0.608437	0.470559	0.035191	-0.018850	0.881465
16593	0.811219	-1.293546	9.224502	0.126457	-0.024566	0.056292	-0.230411	-0.388605	-0.605543	0.469483	0.036827	-0.016864	0.882012
16594	0.864269	-1.314602	9.553066	0.108291	-0.059750	0.096538	-0.231343	-0.388601	-0.603567	0.467709	0.038940	-0.015635	0.882886
16595	1.023293	-1.361731	9.491067	0.032015	-0.059921	0.147034	-0.235713	-0.388164	-0.601926	0.465078	0.040268	-0.015814	0.884212
16596	1.056582	-1.442935	9.763833	0.064894	-0.046087	0.193112	-0.239687	-0.387451	-0.600551	0.461700	0.041699	-0.015303	0.885923
16597	0.795877	-1.466305	10.895407	0.044825	-0.018401	0.254796	-0.244077	-0.384386	-0.597707	0.457143	0.042350	-0.015056	0.888257
16598	1.012776	-0.834642	10.362438	0.016074	0.027868	0.312987	-0.245674	-0.382303	-0.598055	0.451680	0.041981	-0.014832	0.891068
16599	1.008773	-0.014810	9.448997	-0.006990	0.027200	0.298906	-0.250060	-0.377853	-0.598336	0.446364	0.041333	-0.015157	0.893768
16600	1.043449	0.125069	8.873492	-0.071162	-0.000598	0.252548	-0.253005	-0.371752	-0.597708	0.442004	0.040707	-0.016693	0.895933
16601	0.898203	0.075635	8.854950	-0.072041	-0.053006	0.233881	-0.257404	-0.366750	-0.595499	0.437853	0.040945	-0.018835	0.897916
16602	0.882111	-0.178714	9.799100	-0.160756	-0.067218	0.232234	-0.262202	-0.360362	-0.594447	0.433955	0.040729	-0.022553	0.899731
16603	0.742330	-0.176557	10.934731	-0.253855	-0.018428	0.225582	-0.266359	-0.349136	-0.595841	0.430087	0.038751	-0.027652	0.901531
16604	0.811294	0.684261	11.025748	-0.382473	0.046296	0.197716	-0.268132	-0.339306	-0.596502	0.426906	0.034591	-0.034349	0.902981
16605	0.509889	1.114248	10.076743	-0.432776	0.062596	0.077769	-0.268469	-0.324365	-0.600272	0.425834	0.029712	-0.041775	0.903348
16606	0.290114	0.794024	9.409219	-0.442272	0.048955	0.014221	-0.268806	-0.309147	-0.604562	0.425886	0.025125	-0.049400	0.903078
16607	0.481590	-0.121301	9.461935	-0.245405	0.017508	-0.007614	-0.267788	-0.300299	-0.607759	0.426167	0.022720	-0.053693	0.902764
16608	0.280224	-0.591052	9.496725	-0.131079	0.014006	0.031941	-0.267694	-0.294907	-0.605745	0.425692	0.021393	-0.056000	0.902880
16609	0.685427	-0.665677	9.723097	-0.138514	-0.009022	0.079245	-0.268923	-0.287985	-0.605658	0.424317	0.020268	-0.058604	0.903388
16610	0.653107	-0.456308	9.677715	-0.056165	-0.020340	0.071046	-0.270258	-0.285488	-0.606136	0.423056	0.020153	-0.059865	0.903899
16611	0.798669	-0.363506	9.720787	-0.002317	-0.014172	0.036188	-0.270793	-0.284517	-0.605856	0.422395	0.020333	-0.060001	0.904195
16612	0.706285	-0.453848	9.831101	-0.072105	-0.026418	0.028593	-0.272403	-0.281605	-0.603710	0.421896	0.020245	-0.061585	0.904323
16613	0.825899	-0.613322	9.897934	-0.020169	-0.042161	0.012102	-0.272153	-0.279948	-0.602521	0.421645	0.020815	-0.062246	0.904383
16614	0.951732	-0.564897	9.536897	0.046923	-0.040386	0.025795	-0.274816	-0.278552	-0.599066	0.421125	0.021987	-0.061793	0.904628
16615	1.166922	-0.516988	9.235168	0.038855	-0.038667	0.038031	-0.275609	-0.279240	-0.598014	0.420384	0.022981	-0.061359	0.904977
16616	0.980589	-0.581939	9.543662	0.044125	-0.064937	0.043297	-0.277465	-0.278815	-0.597197	0.419520	0.024552	-0.061171	0.905350
16617	0.999370	-0.672047	10.013529	-0.041904	-0.044117	0.065621	-0.279867	-0.275345	-0.596211	0.418312	0.024946	-0.062250	0.905824
16618	0.702507	-1.061932	12.326072	0.086591	0.044684	0.102085	-0.280131	-0.276451	-0.594648	0.416488	0.024812	-0.060402	0.906793
16619	0.809363	-0.274134	11.444953	0.238922	0.181319	0.121461	-0.277872	-0.278677	-0.594312	0.414393	0.023380	-0.054500	0.908164
16620	1.163114	-0.027190	8.940408	0.098147	0.173102	0.058723	-0.274144	-0.282707	-0.595324	0.413480	0.021064	-0.051353	0.908820
16621	1.107284	-0.375906	8.025995	0.039051	0.077044	0.063197	-0.269931	-0.280241	-0.594710	0.412410	0.019972	-0.049910	0.909411
16622	0.865741	-1.070532	8.356567	0.198067	-0.015681	0.077161	-0.269644	-0.284530	-0.594103	0.410927	0.021892	-0.046511	0.910218
16623	0.469451	-1.814793	9.365661	-0.011753	-0.050957	0.134487	-0.272954	-0.283960	-0.593524	0.408449	0.022636	-0.047140	0.911282
16624	0.732666	-1.497394	10.006340	-0.106866	-0.082782	0.168897	-0.276161	-0.279102	-0.591596	0.405360	0.023190	-0.049883	0.912500
16625	0.828124	-0.991978	10.352610	-0.078209	-0.046132	0.167544	-0.278307	-0.274666	-0.589950	0.402302	0.023260	-0.051737	0.913748
16626	0.720560	-0.531214	11.310577	0.201003	0.017678	0.150529	-0.283335	-0.274086	-0.589344	0.399483	0.024477	-0.048034	0.915154
16627	0.615025	-0.403175	10.438126	0.260386	0.063488	0.115958	-0.282521	-0.279901	-0.585753	0.397302	0.025307	-0.042764	0.916342
16628	0.232015	-0.222106	8.895729	0.029819	0.049037	0.095026	-0.281726	-0.281289	-0.584078	0.395608	0.024642	-0.041918	0.917132
16629	0.900804	-0.215009	8.202671	-0.028230	-0.050695	0.060573	-0.283319	-0.279898	-0.584302	0.394483	0.025323	-0.042797	0.917557
16630	-0.139043	-0.445289	8.901172	0.067506	-0.108171	0.023422	-0.284664	-0.277679	-0.581382	0.393942	0.027899	-0.042465	0.917730
16631	-0.037241	-0.432599	10.164622	0.114821	-0.113676	0.010474	-0.288351	-0.281118	-0.579791	0.393605	0.030859	-0.041155	0.917839
16632	0.341051	-0.555178	10.371448	0.071062	-0.059570	0.001396	-0.291107	-0.285945	-0.577443	0.393504	0.032590	-0.040362	0.917858
16633	0.892385	-0.776846	10.078138	0.070977	-0.035242	0.033882	-0.291381	-0.285252	-0.575862	0.392824	0.033730	-0.039261	0.918156
16634	1.148852	-1.362758	9.475552	0.067320	-0.040498	0.062731	-0.292962	-0.286766	-0.574807	0.391612	0.035033	-0.038427	0.918660
16635	1.368784	-1.663717	9.150543	0.067847	-0.056434	0.146268	-0.296938	-0.286192	-0.572648	0.388844	0.036461	-0.037722	0.919809
16636	2.613292	-1.215141	9.570363	0.149705	-0.069328	0.233762	-0.298522	-0.288121	-0.570027	0.384412	0.038803	-0.035719	0.921654
16637	2.825803	-0.534146	9.427349	0.245411	-0.014295	0.264697	-0.302227	-0.288102	-0.568925	0.379330	0.040838	-0.031608	0.923819
16638	1.068927	-0.424926	10.775241	-0.000976	0.039114	0.318248	-0.303286	-0.289481	-0.566307	0.373614	0.039981	-0.031635	0.926182
16639	-0.041924	0.236242	10.999119	0.270283	0.104242	0.301539	-0.303957	-0.287956	-0.565758	0.367876	0.039922	-0.026149	0.928650
16640	-0.068616	1.291365	9.103188	0.171744	0.075143	0.180261	-0.304867	-0.292240	-0.563171	0.364456	0.039775	-0.022590	0.930096
16641	-0.154893	0.696629	9.460007	0.190936	-0.013840	0.052206	-0.302734	-0.296125	-0.561934	0.363343	0.041408	-0.019125	0.930538
16642	0.391387	0.084960	9.825593	0.065916	-0.064657	-0.030254	-0.304568	-0.299988	-0.560375	0.363854	0.043182	-0.018383	0.930273
16643	0.279646	-0.012314	9.979256	0.072426	-0.054897	-0.086556	-0.305235	-0.300955	-0.556974	0.365402	0.044740	-0.017285	0.929613
16644	0.785933	-0.131275	10.122530	-0.066280	-0.010518	-0.073487	-0.306028	-0.301227	-0.556703	0.366843	0.044557	-0.018568	0.929030
16645	0.886844	-0.543082	10.213060	0.212881	0.015761	-0.071474	-0.304947	-0.306075	-0.555460	0.368003	0.045820	-0.014383	0.928583
16646	0.942280	-0.879348	9.720827	-0.009985	0.020974	-0.041432	-0.306522	-0.309387	-0.553115	0.368811	0.045449	-0.014416	0.928281
16647	1.053059	-0.573355	9.389318	-0.073650	-0.026324	-0.013833	-0.305469	-0.308424	-0.553383	0.369143	0.045364	-0.015978	0.928127
16648	1.005534	-0.460432	9.227596	-0.089898	-0.073585	0.008829	-0.307072	-0.306203	-0.552290	0.369067	0.046144	-0.018238	0.928077
16649	0.993528	-0.116126	9.313374	-0.231256	-0.068391	0.007889	-0.310259	-0.303558	-0.552477	0.369118	0.045675	-0.023081	0.927972
16650	1.085619	0.259156	9.569250	-0.161473	-0.108673	-0.007566	-0.311094	-0.297192	-0.550832	0.369383	0.046582	-0.026913	0.927719
16651	1.098605	0.384345	9.640276	-0.073506	-0.112019	-0.072123	-0.315605	-0.294955	-0.549695	0.370742	0.048146	-0.029050	0.927032
16652	1.027825	-0.070879	10.039422	-0.302709	-0.078956	-0.042913	-0.316956	-0.289969	-0.549494	0.371798	0.047469	-0.035246	0.926429
16653	1.194359	0.237331	10.575081	-0.063898	-0.045846	-0.027834	-0.318820	-0.287746	-0.549313	0.372356	0.047858	-0.036734	0.926127
16654	0.505493	0.489868	10.386850	0.029239	-0.008832	-0.028521	-0.319076	-0.290235	-0.547502	0.372870	0.048340	-0.036271	0.925913
16655	0.376365	0.684107	9.866259	-0.152123	0.022844	-0.063123	-0.318024	-0.289135	-0.547900	0.374221	0.046798	-0.038761	0.925346
16656	0.257502	0.280119	9.593460	0.097716	-0.001376	-0.110776	-0.317107	-0.288172	-0.546989	0.376191	0.047721	-0.036899	0.924576
16657	0.649520	-0.280867	9.622082	-0.137505	-0.027723	-0.143659	-0.316960	-0.291077	-0.546497	0.378979	0.047245	-0.039380	0.923359
16658	0.645195	-0.208820	9.574880	-0.149076	-0.027690	-0.155182	-0.316303	-0.289697	-0.547670	0.381976	0.046828	-0.042236	0.922018
16659	0.760293	-0.324927	9.654267	-0.166276	-0.057568	-0.122872	-0.317504	-0.288031	-0.547112	0.384368	0.046644	-0.045482	0.920878
16660	1.077018	-0.606555	9.605035	-0.094667	-0.071600	-0.134008	-0.318046	-0.285816	-0.546820	0.386869	0.047436	-0.047691	0.919678
16661	1.773329	-1.169363	9.813668	-0.244915	-0.071822	-0.158343	-0.320575	-0.283590	-0.545452	0.389957	0.046947	-0.052503	0.918136
16662	2.018597	-1.297947	9.290942	-0.470169	-0.073509	-0.193563	-0.321931	-0.277220	-0.546153	0.393868	0.044910	-0.061566	0.916003
16663	2.327721	-1.968988	9.299787	-0.468221	-0.057759	-0.228088	-0.321712	-0.269476	-0.546079	0.398381	0.042539	-0.070404	0.913524
16664	1.582405	-1.869843	9.932239	-0.692044	-0.029791	-0.205596	-0.322420	-0.260066	-0.548067	0.402657	0.037934	-0.083143	0.910777
16665	0.907817	-1.296354	9.338998	-0.656160	0.029993	-0.188924	-0.321172	-0.245965	-0.550039	0.406608	0.032385	-0.094752	0.908099
16666	0.316986	-0.849078	9.373272	-0.488059	-0.024076	-0.178815	-0.319902	-0.234213	-0.554388	0.410109	0.029270	-0.103733	0.905645
16667	0.049913	-1.068993	9.925828	-0.384316	-0.024068	-0.185085	-0.319687	-0.224532	-0.556387	0.413620	0.026852	-0.110751	0.903289
16668	0.282948	-0.910933	10.295756	0.145259	-0.045093	-0.176942	-0.319946	-0.226606	-0.554312	0.416637	0.029339	-0.108447	0.902104
16669	0.532736	-1.091631	10.046378	-0.087274	-0.005789	-0.181244	-0.322042	-0.231021	-0.552623	0.419945	0.028983	-0.109848	0.900411
16670	1.225750	-1.431541	9.988423	-0.160743	0.007945	-0.155571	-0.320463	-0.228539	-0.554454	0.422859	0.027910	-0.112628	0.898736
16671	2.055475	-2.245739	10.130527	-0.042985	0.038163	-0.079242	-0.320993	-0.227706	-0.555484	0.424394	0.026930	-0.112937	0.898003
16672	3.506749	-2.560112	9.345306	0.089325	0.116537	-0.012389	-0.319131	-0.230206	-0.554752	0.424834	0.025701	-0.110380	0.898149
16673	1.487228	-2.310367	8.783981	-0.091689	0.131001	0.070725	-0.317547	-0.229385	-0.555422	0.423895	0.022368	-0.110955	0.898611
16674	0.442986	-1.795857	9.197869	0.308859	0.075226	0.110861	-0.314362	-0.230646	-0.556921	0.421929	0.023466	-0.104858	0.900239
16675	0.519324	-1.593944	9.350945	0.308933	0.038489	0.080784	-0.313530	-0.238396	-0.555311	0.420401	0.025124	-0.098987	0.901573
16676	1.027333	-1.476778	9.633913	-0.071180	0.040018	0.040875	-0.312459	-0.241446	-0.554311	0.419789	0.023800	-0.099998	0.901782
16677	1.010542	-1.803301	9.784121	0.194696	0.027914	0.000408	-0.312453	-0.242275	-0.554712	0.419741	0.024836	-0.096230	0.902186
16678	1.638228	-1.809711	9.288340	0.234132	0.045337	0.004104	-0.313095	-0.247252	-0.552005	0.419638	0.026053	-0.091670	0.902675
16679	1.316256	-1.253408	9.480171	0.137471	0.069826	0.016031	-0.313071	-0.251679	-0.551396	0.419404	0.025846	-0.088610	0.903095
16680	0.952905	-1.059550	9.024084	0.075027	0.054335	-0.016043	-0.311069	-0.255009	-0.551590	0.419761	0.025600	-0.086835	0.903109
16681	0.912396	-1.327976	9.235250	0.098293	0.003618	-0.039015	-0.310258	-0.259579	-0.549163	0.420423	0.026354	-0.085000	0.902954
16682	1.557312	-1.654152	9.612881	0.105516	-0.031556	-0.076368	-0.310242	-0.261653	-0.550361	0.421701	0.028019	-0.083364	0.902460
16683	1.593259	-1.688505	9.482392	0.098303	-0.036823	-0.062356	-0.311297	-0.263585	-0.547748	0.422710	0.029566	-0.081903	0.902072
16684	0.969904	-2.086473	9.891771	0.078498	-0.064737	-0.057217	-0.311945	-0.266902	-0.545940	0.423598	0.031569	-0.081044	0.901665
16685	0.465268	-1.415205	10.245125	-0.046952	-0.031566	-0.011909	-0.311807	-0.269116	-0.544133	0.423789	0.031671	-0.082203	0.901467
16686	0.929384	-1.007834	10.144861	-0.145227	0.005073	-0.028408	-0.313910	-0.270210	-0.545682	0.424411	0.030473	-0.084804	0.900974
16687	1.640356	-1.524723	9.676141	-0.002070	-0.014248	-0.024219	-0.313918	-0.269104	-0.545147	0.424823	0.030672	-0.085001	0.900755
16688	1.487678	-1.587375	9.248934	-0.047832	-0.014218	0.016024	-0.314198	-0.266060	-0.545636	0.424547	0.030572	-0.086038	0.900790
16689	0.803015	-1.113283	9.947661	0.031764	-0.006263	0.009871	-0.316050	-0.265773	-0.545736	0.424337	0.030856	-0.085581	0.900923
16690	0.456476	-0.938225	9.678678	-0.025341	-0.001689	-0.015056	-0.314725	-0.266472	-0.545501	0.424629	0.030775	-0.086087	0.900740
16691	1.022873	-1.428328	9.735451	-0.066541	-0.014122	-0.013910	-0.316051	-0.265911	-0.545214	0.424894	0.030384	-0.087428	0.900499
16692	1.638983	-1.714895	9.621091	-0.045148	-0.037046	-0.001742	-0.317112	-0.265491	-0.544932	0.424896	0.030748	-0.088599	0.900371
16693	1.327040	-1.444846	9.828773	-0.046946	-0.010767	0.003771	-0.318186	-0.262304	-0.545407	0.424834	0.030447	-0.089596	0.900312
16694	1.165036	-1.135828	9.790462	-0.073712	-0.008943	-0.009522	-0.317131	-0.261895	-0.545419	0.425042	0.030077	-0.091037	0.900082
16695	1.308951	-1.262877	9.511370	-0.100483	0.005079	-0.014135	-0.317672	-0.258294	-0.547860	0.425362	0.029076	-0.092840	0.899779
16696	1.370696	-1.412101	9.636501	0.006765	-0.001981	0.005955	-0.315831	-0.257475	-0.546310	0.425255	0.029235	-0.092783	0.899831
16697	1.491310	-1.427667	9.572793	-0.073758	-0.007272	0.005311	-0.316091	-0.257750	-0.547225	0.425185	0.028664	-0.094228	0.899732
16698	1.292938	-1.483329	9.742102	0.009428	0.005013	0.009530	-0.317155	-0.256084	-0.548238	0.425025	0.028714	-0.094066	0.899822
16699	1.385271	-1.402373	9.708589	-0.063976	0.004950	0.018678	-0.316637	-0.253874	-0.548617	0.424732	0.027990	-0.095240	0.899861
16700	1.399059	-1.494442	9.524754	-0.028952	0.024289	0.000479	-0.316375	-0.253599	-0.548487	0.424794	0.027384	-0.095600	0.899812
16701	1.292978	-1.469661	9.492307	-0.045119	0.010298	0.010923	-0.317169	-0.252902	-0.549253	0.424638	0.026749	-0.096390	0.899820
16702	1.370163	-1.488846	9.707725	0.021990	0.005018	0.002549	-0.316382	-0.251662	-0.549514	0.424598	0.026918	-0.095998	0.899876
16703	1.249066	-1.536255	9.626510	-0.035265	0.012050	0.004829	-0.316246	-0.252215	-0.549783	0.424549	0.026354	-0.096595	0.899852
16704	1.333915	-1.480132	9.318789	-0.037908	-0.001900	0.000346	-0.315861	-0.250005	-0.550029	0.424568	0.026143	-0.097338	0.899769
16705	1.213968	-1.727378	9.961089	-0.046922	-0.005487	-0.005048	-0.315996	-0.249450	-0.550283	0.424669	0.025818	-0.098295	0.899627
16706	1.370197	-1.501618	10.250744	-0.052371	0.017109	0.012610	-0.317060	-0.248615	-0.549604	0.424510	0.025119	-0.099143	0.899628
16707	1.436698	-0.960599	9.581038	-0.086142	0.043512	-0.008583	-0.314952	-0.246690	-0.551056	0.424791	0.023605	-0.100367	0.899401
16708	1.290891	-1.084939	9.448680	-0.030550	0.033161	-0.034629	-0.313899	-0.245589	-0.551453	0.425504	0.022896	-0.100663	0.899049
16709	1.125293	-1.276371	9.349369	-0.071583	0.054269	-0.054224	-0.314431	-0.245032	-0.551440	0.426620	0.021417	-0.101488	0.898463
16710	1.146883	-1.645807	9.722267	0.026730	0.054190	-0.043024	-0.312442	-0.245319	-0.552650	0.427498	0.020836	-0.100571	0.898163
16711	1.329690	-1.750255	9.854078	0.073163	0.054085	-0.026905	-0.311243	-0.246708	-0.553205	0.428059	0.020542	-0.098813	0.898098
16712	1.349495	-1.674204	9.604830	0.017677	0.057590	-0.015826	-0.309908	-0.248375	-0.554288	0.428459	0.019768	-0.098040	0.898009
16713	1.291053	-1.743398	9.638186	0.065081	0.047115	-0.016397	-0.308716	-0.248935	-0.554050	0.428820	0.019519	-0.096507	0.898008
16714	1.223059	-1.791458	9.479596	0.040882	0.043635	-0.004235	-0.307123	-0.250050	-0.554085	0.428973	0.019172	-0.095441	0.898057
16715	1.332618	-2.012767	9.750093	0.011328	0.048794	-0.005397	-0.304740	-0.251447	-0.552828	0.429157	0.018413	-0.094892	0.898043
16716	1.657387	-1.846921	9.754004	0.080199	0.074931	0.008353	-0.305784	-0.252131	-0.555565	0.429128	0.017817	-0.092856	0.898282
16717	1.513306	-1.726291	9.506681	0.055163	0.091621	0.017116	-0.304060	-0.252831	-0.556121	0.428968	0.016650	-0.091194	0.898550
16718	1.263751	-1.498840	9.314372	0.044384	0.073328	0.027671	-0.301930	-0.255194	-0.556439	0.428604	0.015739	-0.089822	0.898879
16719	1.207983	-1.531961	9.352926	0.117719	0.066348	0.031714	-0.299284	-0.255070	-0.557393	0.428114	0.015549	-0.087268	0.899367
16720	1.027517	-1.443795	9.408372	0.155214	0.043623	0.042550	-0.298468	-0.259777	-0.556406	0.427391	0.016095	-0.084160	0.899997
16721	0.927624	-1.231257	9.440518	0.033589	0.047135	0.031175	-0.296319	-0.265044	-0.557538	0.426898	0.015533	-0.083279	0.900323
16722	0.996619	-1.384856	9.726563	0.026488	0.041859	0.008135	-0.296053	-0.265183	-0.557543	0.426838	0.015068	-0.082492	0.900432
16723	1.007077	-1.628576	10.281258	-0.086326	0.067942	0.016154	-0.294877	-0.262839	-0.557668	0.426684	0.013131	-0.083592	0.900434
16724	1.105794	-1.315764	9.788904	0.040871	0.097814	0.008423	-0.293819	-0.262152	-0.558985	0.426696	0.011782	-0.082068	0.900587
16725	0.792736	-1.173451	9.122696	0.110846	0.052647	-0.026340	-0.290632	-0.264382	-0.559318	0.427231	0.011879	-0.079730	0.900542
16726	0.844407	-1.384753	9.372176	0.103361	-0.015771	0.017352	-0.289703	-0.265771	-0.558299	0.426890	0.013095	-0.078052	0.900834
16727	1.028770	-1.277044	9.669845	0.183858	0.020859	0.026843	-0.289804	-0.271579	-0.557701	0.426390	0.014308	-0.074684	0.901338
16728	1.102723	-1.072552	9.873443	0.169532	0.052269	0.033917	-0.289653	-0.275315	-0.556956	0.425829	0.014837	-0.071236	0.901873
16729	0.930106	-0.893648	9.732785	0.054259	0.071616	0.012090	-0.289647	-0.276975	-0.555926	0.425700	0.014065	-0.069756	0.902062
16730	0.757760	-1.017509	9.689587	0.116021	0.054219	0.001931	-0.287376	-0.280029	-0.557822	0.425733	0.014148	-0.067247	0.902236
16731	0.690089	-1.024313	9.651638	0.053401	0.057731	0.001507	-0.285642	-0.282805	-0.557615	0.425773	0.013629	-0.065885	0.902325
16732	0.748186	-1.007622	9.752272	0.033781	0.078712	-0.009150	-0.283776	-0.284474	-0.559229	0.426063	0.012584	-0.064648	0.902293
16733	0.736516	-0.954319	9.849120	0.099937	0.083935	0.001937	-0.281404	-0.283796	-0.558343	0.426116	0.011988	-0.062214	0.902447
16734	0.629263	-1.090907	9.742726	0.090963	0.091839	0.012481	-0.281378	-0.287945	-0.559038	0.426002	0.011167	-0.059837	0.902672
16735	0.740806	-1.031176	9.896268	0.083674	0.103080	0.040641	-0.277406	-0.288519	-0.559889	0.425378	0.010036	-0.057543	0.903129
16736	0.678627	-0.937735	9.619085	0.115962	0.097938	0.030328	-0.276337	-0.290184	-0.560445	0.424944	0.009295	-0.054665	0.903520
16737	0.504774	-0.945136	9.901697	0.066730	0.068195	0.018451	-0.275539	-0.291018	-0.560466	0.424678	0.008673	-0.052967	0.903752
16738	0.484381	-1.092017	9.796839	0.082036	0.070023	0.000043	-0.273665	-0.295039	-0.560534	0.424765	0.008180	-0.050934	0.903833
16739	0.431514	-1.057745	9.857773	0.021048	0.071685	0.031348	-0.271018	-0.295884	-0.560321	0.424273	0.007082	-0.050040	0.904123
16740	0.542689	-1.039821	9.710413	-0.012895	0.045462	0.015118	-0.270225	-0.296165	-0.559813	0.424076	0.006212	-0.049934	0.904228
16741	0.419213	-1.086770	9.773427	-0.043411	0.031444	0.029851	-0.269966	-0.293814	-0.562017	0.423579	0.005289	-0.050558	0.904432
16742	0.468574	-0.938026	9.774712	-0.032734	0.007788	0.036908	-0.269183	-0.291328	-0.563181	0.422944	0.004910	-0.051132	0.904699
16743	0.543143	-0.972813	9.600624	-0.132896	0.010414	0.031756	-0.269588	-0.289666	-0.563551	0.422397	0.003608	-0.053556	0.904820
16744	0.616302	-0.876805	9.721266	-0.092681	0.045333	0.049794	-0.268819	-0.285244	-0.564042	0.421572	0.002028	-0.054899	0.905129
16745	0.543086	-0.984487	9.715853	0.162359	0.062936	0.045548	-0.268014	-0.286216	-0.565894	0.420813	0.002257	-0.051535	0.905679
16746	0.470808	-0.962200	9.740767	0.076305	0.083832	0.086437	-0.267589	-0.290920	-0.566209	0.419356	0.001369	-0.049495	0.906470
16747	0.534920	-0.777418	9.766372	0.056591	0.108266	0.100499	-0.265088	-0.288859	-0.566488	0.417645	-0.000164	-0.047666	0.907359
16748	0.440952	-0.750055	9.822775	0.103225	0.098734	0.072639	-0.262432	-0.291086	-0.566551	0.416449	-0.001086	-0.045011	0.908044
16749	0.414733	-0.697381	9.677000	-0.023785	0.089131	0.064651	-0.261502	-0.291921	-0.566573	0.415361	-0.002900	-0.044793	0.908548
16750	0.294120	-0.683999	9.812784	-0.002235	0.099684	0.047259	-0.260048	-0.290545	-0.568674	0.414623	-0.004695	-0.044047	0.908915
16751	0.216484	-0.731777	9.721576	0.092727	0.112050	0.026864	-0.257125	-0.292219	-0.570436	0.414248	-0.005924	-0.041511	0.909197
16752	0.293114	-0.821403	9.710271	0.031734	0.124179	0.063431	-0.255267	-0.293890	-0.569826	0.413238	-0.007895	-0.039941	0.909713
16753	0.279726	-0.676156	9.981236	0.151541	0.108387	0.071324	-0.251829	-0.293631	-0.570530	0.412056	-0.008603	-0.036357	0.910392
16754	0.183053	-0.680857	9.770518	0.201680	0.132960	0.077098	-0.250881	-0.298340	-0.569283	0.410812	-0.009340	-0.031619	0.911124
16755	0.198147	-0.605528	10.059661	0.266136	0.108464	0.054573	-0.247274	-0.303475	-0.571743	0.409939	-0.009090	-0.025945	0.911699
16756	-0.009045	-0.530142	9.800345	0.160676	0.091105	0.030915	-0.245932	-0.308048	-0.569978	0.409496	-0.009372	-0.022306	0.911991
16757	-0.120426	-0.568146	9.673490	0.081878	0.073617	0.042642	-0.243006	-0.310829	-0.570704	0.408777	-0.009996	-0.020277	0.912354
16758	-0.086824	-0.597228	9.687285	0.029069	0.080577	0.048434	-0.242339	-0.311801	-0.570724	0.407979	-0.011171	-0.019121	0.912723
16759	-0.046912	-0.426086	9.910021	0.096096	0.031540	0.046120	-0.241936	-0.312910	-0.570872	0.407181	-0.010915	-0.017177	0.913121
16760	0.156353	-0.367492	9.925765	-0.038057	0.017479	0.029181	-0.241537	-0.313465	-0.570753	0.406693	-0.011477	-0.017766	0.913320
16761	0.209504	-0.367562	10.038264	-0.014788	0.012210	0.023145	-0.240756	-0.310980	-0.571132	0.406283	-0.011747	-0.018013	0.913494
16762	-0.002045	-0.563908	9.787880	-0.052248	0.017613	0.004416	-0.242340	-0.311524	-0.570852	0.406240	-0.012417	-0.018866	0.913487
16763	0.091722	-0.626652	9.959394	-0.043428	0.017498	0.027345	-0.241025	-0.310425	-0.570861	0.405748	-0.013015	-0.019605	0.913682
16764	0.023655	-0.693160	10.060159	0.021751	0.029694	0.057829	-0.239702	-0.310432	-0.571274	0.404767	-0.013327	-0.018994	0.914126
16765	0.098028	-0.419887	9.947296	0.019086	0.040182	0.061408	-0.239170	-0.310434	-0.572197	0.403676	-0.013839	-0.018408	0.914612
16766	0.025809	-0.381513	9.727248	-0.029091	0.043791	0.038194	-0.239440	-0.308496	-0.573743	0.403033	-0.014811	-0.018618	0.914876
16767	-0.095968	-0.525012	9.683388	-0.064860	0.038592	0.032636	-0.239321	-0.305868	-0.574111	0.402443	-0.015957	-0.019588	0.915096
16768	-0.234139	-0.600725	9.741391	0.029978	0.038649	0.031589	-0.238652	-0.307393	-0.574137	0.401944	-0.016358	-0.018760	0.915326
16769	-0.245297	-0.470926	9.685299	0.069241	0.049106	0.060142	-0.236937	-0.306573	-0.574547	0.400895	-0.016637	-0.017180	0.915812
16770	-0.148013	-0.375357	9.724012	0.076327	0.033295	0.070700	-0.236134	-0.308514	-0.574055	0.399698	-0.016581	-0.015533	0.916365
16771	-0.253899	-0.326245	9.783172	0.072819	0.049090	0.058436	-0.236114	-0.311694	-0.574480	0.398678	-0.016832	-0.013879	0.916831
16772	-0.277449	-0.246347	9.894850	0.026354	0.042976	0.040472	-0.235580	-0.313219	-0.573718	0.398029	-0.017343	-0.013081	0.917116
16773	-0.185938	-0.285181	10.013783	0.033559	0.054326	0.029954	-0.233604	-0.310878	-0.575556	0.397518	-0.017995	-0.012102	0.917338
16774	-0.270156	-0.239217	9.885255	0.017521	0.049152	0.017519	-0.232124	-0.314481	-0.577053	0.397287	-0.018683	-0.011425	0.917433
16775	-0.282100	-0.219977	9.854335	-0.077273	0.028174	0.001781	-0.233460	-0.313368	-0.574798	0.397244	-0.019729	-0.012687	0.917413
16776	-0.301928	-0.287524	9.738367	-0.130875	0.028227	-0.013595	-0.231898	-0.308674	-0.575560	0.397501	-0.021206	-0.014911	0.917236
16777	-0.322453	-0.464556	9.998478	-0.098725	0.026429	-0.008997	-0.230982	-0.306189	-0.577119	0.397643	-0.022390	-0.016578	0.917117
16778	-0.200755	-0.322012	9.729887	-0.048685	0.031654	0.015177	-0.229269	-0.304815	-0.577654	0.397421	-0.023285	-0.017254	0.917179
16779	-0.256668	-0.720036	9.994973	-0.028095	0.036901	0.004702	-0.229539	-0.303707	-0.577901	0.397347	-0.024102	-0.017540	0.917184
16780	-0.144921	-0.274908	9.544886	-0.009157	0.053617	-0.008250	-0.229016	-0.302880	-0.577639	0.397564	-0.025077	-0.017327	0.917068
16781	-0.183773	-0.649196	9.750013	0.055187	0.036100	-0.004389	-0.225813	-0.307460	-0.579041	0.397697	-0.025205	-0.016097	0.917029
16782	-0.207400	-0.576807	9.765470	0.024720	0.045688	0.008662	-0.225671	-0.308982	-0.579320	0.397685	-0.025773	-0.015316	0.917032
16783	-0.342365	-0.537516	9.685370	0.049682	0.029959	0.026461	-0.224894	-0.306497	-0.578784	0.397247	-0.025840	-0.014226	0.917238
16784	-0.456984	-0.362891	9.866218	0.058609	0.019460	0.023911	-0.225147	-0.308294	-0.579059	0.396915	-0.025660	-0.013025	0.917404
16785	-0.378678	-0.214734	9.749479	0.001415	0.010726	0.010254	-0.224099	-0.307747	-0.577239	0.396743	-0.025755	-0.012967	0.917477
16786	-0.512060	-0.295361	9.785754	0.094568	0.021332	-0.010154	-0.226465	-0.309117	-0.578786	0.397049	-0.025315	-0.011109	0.917381
16787	-0.438505	-0.469855	9.542774	0.096370	0.005620	-0.012012	-0.225529	-0.311612	-0.577778	0.397331	-0.024564	-0.009354	0.917299
16788	-0.369523	-0.284611	9.731773	-0.000379	-0.017255	0.003074	-0.224068	-0.313003	-0.577553	0.397396	-0.024174	-0.009536	0.917279
16789	-0.370986	-0.493452	9.863975	-0.059455	0.004564	0.009726	-0.223539	-0.313006	-0.577561	0.397203	-0.024647	-0.010639	0.917338
16790	-0.187610	-0.516314	9.934232	0.072077	-0.017320	-0.000030	-0.225125	-0.312859	-0.577928	0.397324	-0.023679	-0.009495	0.917324
16791	-0.184528	-0.424782	9.985728	0.053315	-0.012076	-0.005418	-0.224609	-0.312033	-0.575573	0.397459	-0.022939	-0.008681	0.917292
16792	-0.312305	-0.392799	9.893466	-0.055872	0.001919	0.007983	-0.224738	-0.311478	-0.577266	0.397382	-0.023342	-0.009728	0.917305
16793	-0.437436	-0.329487	9.827979	0.015716	0.003737	0.008563	-0.224998	-0.312583	-0.576881	0.397246	-0.023196	-0.009470	0.917370
16794	-0.461032	-0.247948	9.689723	0.000549	-0.003216	0.001405	-0.225521	-0.314379	-0.575583	0.397330	-0.023056	-0.009525	0.917337
16795	-0.475542	-0.254698	9.805134	-0.023623	-0.003242	0.001229	-0.226838	-0.314371	-0.577001	0.397309	-0.023100	-0.010035	0.917339
16796	-0.436972	-0.264562	9.823915	0.101653	-0.011958	-0.004953	-0.225000	-0.312722	-0.575966	0.397517	-0.021994	-0.008308	0.917293
16797	-0.142008	-0.220566	10.018953	0.098128	0.003691	-0.017342	-0.226166	-0.317419	-0.574949	0.397891	-0.021189	-0.006532	0.917165
16798	-0.175604	-0.195794	10.168538	0.101741	0.025556	-0.022512	-0.227084	-0.319628	-0.573388	0.398431	-0.020767	-0.004513	0.916952
16799	-0.176237	-0.273759	9.840787	0.146482	0.029993	-0.013367	-0.225352	-0.322819	-0.572138	0.398751	-0.020049	-0.001642	0.916839
16800	-0.112817	-0.183044	9.778794	0.062436	0.035235	-0.022771	-0.224792	-0.327939	-0.572720	0.399326	-0.020118	-0.000266	0.916588
16801	-0.369312	-0.255698	9.748928	-0.048539	0.045764	-0.012905	-0.223341	-0.326978	-0.573518	0.399557	-0.021240	-0.000851	0.916462
16802	-0.558247	-0.333897	9.651120	-0.080701	0.031863	-0.025483	-0.222950	-0.325736	-0.573773	0.400105	-0.022391	-0.002127	0.916193
16803	-0.543330	-0.271695	9.579604	-0.113033	0.024801	0.001582	-0.221510	-0.323392	-0.573771	0.400039	-0.023660	-0.004055	0.916184
16804	-0.504250	-0.213876	9.709715	-0.084370	0.021295	-0.009680	-0.220197	-0.321463	-0.574295	0.400311	-0.024647	-0.005475	0.916031
16805	-0.508561	-0.141668	9.715389	-0.092342	0.008216	-0.030917	-0.220473	-0.318556	-0.575832	0.400845	-0.025449	-0.007161	0.915764
16806	-0.438091	-0.420899	9.822127	-0.095092	0.010777	-0.020435	-0.219943	-0.317866	-0.577272	0.401283	-0.026329	-0.008867	0.915533
16807	-0.303276	-0.479587	9.851533	-0.002104	-0.001514	-0.011043	-0.220743	-0.316479	-0.577638	0.401497	-0.026232	-0.008977	0.915441
16808	-0.338966	-0.402594	9.768607	0.047969	-0.010241	-0.003632	-0.220215	-0.316759	-0.576864	0.401683	-0.025581	-0.008223	0.915384
16809	-0.356740	-0.525046	9.793790	0.087245	-0.001529	0.017814	-0.220334	-0.318971	-0.577146	0.401414	-0.024771	-0.006691	0.915537
16810	-0.426315	-0.457542	9.667787	0.033501	-0.006783	0.033301	-0.221648	-0.321454	-0.575319	0.400951	-0.024305	-0.006155	0.915756
16811	-0.524325	-0.323953	9.843213	-0.081044	-0.022565	0.028938	-0.222702	-0.322279	-0.574789	0.400392	-0.024468	-0.007869	0.915983
16812	-0.531610	-0.330987	9.884052	-0.098946	-0.012084	0.032370	-0.224574	-0.318673	-0.574724	0.399852	-0.024967	-0.009803	0.916187
16813	-0.405632	-0.276393	9.967711	-0.088216	-0.010387	0.032426	-0.223795	-0.315080	-0.576662	0.399224	-0.025416	-0.011541	0.916429
16814	-0.340627	-0.303375	9.962034	0.017396	-0.012982	0.024349	-0.224205	-0.313142	-0.575852	0.398865	-0.024967	-0.011355	0.916599
16815	-0.335736	-0.287296	9.726645	0.053273	0.001971	0.015860	-0.223528	-0.315634	-0.576410	0.398614	-0.024505	-0.010402	0.916732
16816	-0.396868	-0.392755	9.692312	0.064868	0.000232	0.023866	-0.224866	-0.312861	-0.576231	0.398286	-0.023919	-0.009240	0.916903
16817	-0.193077	-0.249499	9.824454	0.062188	-0.010252	0.012364	-0.225316	-0.314176	-0.576727	0.398100	-0.023156	-0.008222	0.917013
16818	-0.316276	-0.262335	10.032062	0.000459	0.001983	0.008463	-0.224646	-0.316947	-0.574802	0.398091	-0.023113	-0.008234	0.917018
16819	-0.316677	-0.313321	9.875258	-0.005796	0.012503	0.013736	-0.225171	-0.316528	-0.576491	0.397851	-0.023306	-0.008279	0.917117
16820	-0.306569	-0.246448	9.746157	0.125732	0.000312	0.013783	-0.226233	-0.316800	-0.574777	0.397734	-0.022235	-0.006005	0.917212
16821	-0.418083	-0.629449	9.276457	0.203595	-0.010035	0.016922	-0.224612	-0.323173	-0.574211	0.397523	-0.020353	-0.002396	0.917363
16822	-0.175569	-0.154429	9.496131	0.242890	-0.022422	0.025994	-0.225643	-0.328978	-0.572421	0.397354	-0.017933	0.001854	0.917488
16823	-0.261484	-0.046242	10.089284	0.126510	-0.017396	0.030441	-0.225964	-0.332498	-0.570132	0.396854	-0.016518	0.003995	0.917725
16824	-0.319084	0.006803	9.984641	0.069259	0.003610	0.037180	-0.228603	-0.333867	-0.569321	0.396366	-0.015952	0.005267	0.917939
