# Supplementary material for: Identification of Haptic Based Guiding Using Hard Reins
Source: PLoS One. 2015 Jul 22;10(7):e0132020. doi: 10.1371/journal.pone.0132020 (PMC4511788; doi:10.1371/journal.pone.0132020)
Supplement: S9 File — (ZIP) [file pone.0132020.s009.zip › Exp2_MotionData2/Subject10/path1/T3/gc3.txt]

// Start Time: 0
// Sample rate: 25.0Hz
// Scenario: 4.9
// Firmware Version: 2.6.1
Counter	Acc_X	Acc_Y	Acc_Z	Gyr_X	Gyr_Y	Gyr_Z	Mag_X	Mag_Y	Mag_Z	Quat_w	Quat_x	Quat_y	Quat_z
16190	9.355498	2.190251	-2.451418	-0.008030	0.034611	-0.003418	-0.630287	0.088465	0.408456	-0.120357	0.722756	0.313633	0.603964
16191	9.282936	2.001004	-2.406461	-0.014299	0.030655	0.001118	-0.631451	0.089762	0.405728	-0.120374	0.722557	0.313243	0.604400
16192	9.355431	1.956231	-2.361156	-0.012359	0.024863	0.005729	-0.631903	0.092322	0.406174	-0.120407	0.722398	0.312859	0.604783
16193	9.326687	2.039059	-2.374033	0.013299	0.017254	0.008551	-0.630889	0.090683	0.407190	-0.120827	0.722339	0.312729	0.604837
16194	9.327475	2.140117	-2.315434	0.000178	-0.011682	0.000332	-0.632296	0.090304	0.406616	-0.120742	0.722560	0.312656	0.604628
16195	9.283525	2.087774	-2.367271	0.014788	-0.007937	-0.001500	-0.631725	0.090383	0.407743	-0.120897	0.722736	0.312755	0.604335
16196	9.316882	2.078441	-2.412056	0.046755	-0.008604	-0.038135	-0.631456	0.090454	0.406195	-0.121042	0.722565	0.313797	0.603971
16197	9.345045	1.928338	-2.445489	0.039205	0.001978	-0.014330	-0.629914	0.091524	0.407233	-0.121455	0.722481	0.314354	0.603698
16198	9.329569	1.886321	-2.558708	0.020880	0.007901	-0.051092	-0.629903	0.090933	0.407619	-0.121171	0.722091	0.315228	0.603766
16199	9.335853	2.010551	-2.422870	-0.011204	-0.002833	-0.085979	-0.630993	0.089284	0.409501	-0.119960	0.721736	0.316223	0.603912
16200	9.326130	2.108324	-2.475008	-0.031710	0.042511	-0.104431	-0.632652	0.085954	0.407899	-0.118492	0.720714	0.317149	0.604936
16201	9.253697	2.104209	-2.491650	-0.024193	0.062404	-0.098960	-0.633485	0.083651	0.405508	-0.117343	0.719514	0.318021	0.606129
16202	9.216262	2.256180	-2.411966	-0.055134	0.062045	-0.091659	-0.634265	0.078657	0.405486	-0.115814	0.718385	0.318427	0.607548
16203	9.214159	2.258099	-2.373228	-0.067754	0.039209	-0.047603	-0.634548	0.077745	0.403740	-0.114505	0.717889	0.318090	0.608558
16204	9.264708	2.370025	-2.427528	-0.074049	0.029711	-0.042066	-0.634816	0.076079	0.402793	-0.113105	0.717504	0.317630	0.609513
16205	9.298119	2.253284	-2.419877	-0.081930	0.043586	0.003763	-0.637332	0.075090	0.403319	-0.112237	0.717309	0.316380	0.610553
16206	9.284907	2.265839	-2.264714	-0.057388	0.039912	0.033184	-0.637314	0.072469	0.401323	-0.112053	0.717237	0.315014	0.611376
16207	9.241405	2.217594	-2.260987	-0.083097	0.036285	0.064319	-0.636481	0.073448	0.401517	-0.111858	0.717510	0.312896	0.612179
16208	9.371937	2.245219	-2.219795	-0.070996	0.043200	0.071707	-0.637214	0.074425	0.399329	-0.111973	0.717663	0.310805	0.613043
16209	9.391071	2.147774	-2.196992	-0.033442	0.042807	0.107555	-0.638234	0.076628	0.398490	-0.113060	0.718003	0.308657	0.613531
16210	9.377147	1.985972	-2.059848	-0.029150	0.015877	0.064455	-0.638397	0.078214	0.398308	-0.113516	0.718348	0.307242	0.613754
16211	9.405748	2.074120	-2.137636	-0.013944	-0.005825	0.088395	-0.638396	0.077942	0.398009	-0.114352	0.719113	0.305710	0.613467
16212	9.304202	2.036411	-2.165484	0.004118	-0.023872	0.081089	-0.639276	0.081338	0.399075	-0.115246	0.719968	0.304552	0.612873
16213	9.376304	2.031348	-2.187537	0.024041	-0.001220	0.071012	-0.637323	0.082870	0.399293	-0.116443	0.720478	0.303722	0.612459
16214	9.341764	1.911047	-2.240169	0.030854	-0.007464	0.051737	-0.637890	0.083958	0.400635	-0.117459	0.720889	0.303273	0.612004
16215	9.356133	1.930612	-2.259902	0.040385	0.012233	0.029708	-0.636807	0.086178	0.398789	-0.118469	0.720943	0.303204	0.611778
16216	9.374660	1.853741	-2.323897	0.028295	0.005349	0.022344	-0.636820	0.087577	0.399440	-0.119169	0.721022	0.303121	0.611591
16217	9.385321	1.890908	-2.208113	0.059146	0.024315	0.011376	-0.637693	0.088943	0.398124	-0.120301	0.720773	0.303514	0.611468
16218	9.368010	1.857659	-2.251160	0.014201	0.017530	-0.027250	-0.636859	0.091109	0.400366	-0.120265	0.720435	0.303943	0.611660
16219	9.414095	1.839732	-2.204692	0.041579	0.047241	-0.032741	-0.636869	0.090506	0.398073	-0.120747	0.719679	0.304699	0.612079
16220	9.358880	1.851958	-2.183224	0.032239	0.012490	-0.036384	-0.638841	0.090414	0.397663	-0.120828	0.719303	0.305492	0.612110
16221	9.375712	1.910435	-2.212457	0.059717	0.027145	-0.036341	-0.639425	0.091341	0.396457	-0.121407	0.718724	0.306567	0.612138
16222	9.404683	1.895500	-2.199146	0.060614	0.019782	-0.036323	-0.638580	0.090527	0.395271	-0.121940	0.718189	0.307687	0.612098
16223	9.385358	1.890842	-2.203284	0.074165	0.009018	-0.041790	-0.639821	0.088413	0.395010	-0.122551	0.717760	0.309058	0.611788
16224	9.386161	1.962607	-2.130384	0.068698	0.005236	-0.039945	-0.639556	0.089564	0.394797	-0.123064	0.717358	0.310361	0.611497
16225	9.376570	1.947959	-2.118044	0.063365	0.017865	-0.035392	-0.639565	0.089218	0.393084	-0.123656	0.716882	0.311483	0.611366
16226	9.378907	1.977334	-2.139678	0.061474	0.023561	-0.038153	-0.641530	0.088820	0.393078	-0.124201	0.716281	0.312627	0.611375
16227	9.376079	1.997597	-2.202241	0.057980	0.012093	-0.030800	-0.641239	0.088231	0.393320	-0.124735	0.715913	0.313630	0.611184
16228	9.347503	2.006963	-2.162465	0.059788	0.024156	-0.032654	-0.641422	0.090857	0.392358	-0.125329	0.715341	0.314674	0.611196
16229	9.376331	1.994715	-2.168454	0.065283	0.006544	-0.030776	-0.640592	0.091198	0.390962	-0.125932	0.715019	0.315778	0.610880
16230	9.395939	2.011073	-2.132849	0.063835	0.024199	-0.017953	-0.641133	0.089624	0.391151	-0.126760	0.714527	0.316656	0.610828
16231	9.366818	1.992125	-2.151207	0.065808	0.022021	-0.012450	-0.642430	0.092197	0.391605	-0.127692	0.714126	0.317464	0.610685
16232	9.391212	2.054849	-2.139633	0.065668	0.027876	-0.017949	-0.642590	0.093239	0.390826	-0.128574	0.713580	0.318358	0.610672
16233	9.347776	2.055264	-2.147668	0.058750	-0.004502	0.000431	-0.642173	0.093525	0.390699	-0.129391	0.713598	0.318965	0.610162
16234	9.379238	1.986511	-2.100984	0.049449	0.018112	-0.007885	-0.642194	0.094708	0.389927	-0.130101	0.713276	0.319540	0.610086
16235	9.419647	1.879878	-2.127345	-0.009301	-0.018258	-0.012539	-0.641643	0.095298	0.389394	-0.129704	0.713552	0.319533	0.609852
16236	9.395345	2.007235	-2.207730	-0.062166	0.007353	-0.007164	-0.641882	0.092936	0.390941	-0.128762	0.713656	0.318763	0.610333
16237	9.395895	2.025785	-2.144829	-0.044097	-0.003318	-0.014447	-0.640753	0.092376	0.390332	-0.127939	0.713825	0.318320	0.610540
16238	9.333420	2.011288	-2.116017	-0.027569	-0.017409	-0.010737	-0.641581	0.092028	0.391869	-0.127290	0.714117	0.318089	0.610454
16239	9.279423	1.964608	-2.222996	-0.016474	-0.014899	-0.007073	-0.640308	0.092368	0.393287	-0.126879	0.714402	0.317906	0.610301
16240	9.406505	1.933097	-2.290754	-0.030225	-0.001775	-0.009852	-0.641430	0.091699	0.392692	-0.126302	0.714515	0.317590	0.610453
16241	9.399579	1.944811	-2.256603	-0.010463	-0.004011	0.011296	-0.641142	0.090866	0.392074	-0.126272	0.714770	0.317190	0.610368
16242	9.336607	1.955574	-2.302486	-0.019604	-0.001230	0.011260	-0.640318	0.092823	0.392752	-0.126108	0.714983	0.316700	0.610407
16243	9.371032	2.007784	-2.235802	0.013204	-0.008473	0.007683	-0.639754	0.093208	0.393475	-0.126343	0.715212	0.316652	0.610115
16244	9.404521	1.920173	-2.230379	0.047851	-0.002720	0.002229	-0.638905	0.093168	0.394029	-0.127020	0.715217	0.317114	0.609729
16245	9.389911	1.862007	-2.225381	0.022156	-0.026530	0.001287	-0.639177	0.093117	0.395156	-0.127196	0.715603	0.317309	0.609138
16246	9.336880	1.913634	-2.249631	0.021324	-0.017263	-0.030849	-0.637942	0.095795	0.395593	-0.127002	0.715640	0.317961	0.608794
16247	9.370578	1.984189	-2.284247	0.034154	-0.024765	-0.028958	-0.638625	0.093965	0.395204	-0.126993	0.715782	0.318730	0.608227
16248	9.394608	1.954868	-2.280506	0.043808	0.000008	-0.012462	-0.639182	0.094339	0.396501	-0.127451	0.715670	0.319345	0.607941
16249	9.336432	1.914418	-2.307579	0.058333	-0.009032	-0.016110	-0.637512	0.094954	0.395114	-0.128046	0.715640	0.320182	0.607410
16250	9.358297	1.935903	-2.293764	0.043522	-0.008604	-0.022554	-0.637657	0.095770	0.396012	-0.128324	0.715566	0.320961	0.607027
16251	9.360672	1.965213	-2.310570	0.027160	-0.013429	-0.017985	-0.638628	0.094908	0.396390	-0.128423	0.715657	0.321456	0.606637
16252	9.329102	1.973182	-2.345568	0.014780	-0.017138	-0.001494	-0.638354	0.095482	0.396282	-0.128489	0.715896	0.321606	0.606261
16253	9.320882	2.001795	-2.485168	0.025570	0.020322	-0.012545	-0.636941	0.095297	0.396680	-0.128846	0.715619	0.321920	0.606346
16254	9.355917	1.916357	-2.281725	0.001778	-0.018506	-0.008859	-0.638078	0.095770	0.396157	-0.128628	0.715861	0.322021	0.606053
16255	9.341578	2.001613	-2.302372	-0.010844	-0.007803	-0.002468	-0.637777	0.095784	0.398692	-0.128405	0.716083	0.321821	0.605944
16256	9.331911	2.009049	-2.309208	-0.014919	-0.008707	-0.018074	-0.636960	0.097124	0.397358	-0.127901	0.716189	0.321827	0.605923
16257	9.336746	1.974842	-2.292704	-0.000350	0.000674	-0.021735	-0.637492	0.095366	0.398382	-0.127649	0.716157	0.322008	0.605918
16258	9.302635	2.039152	-2.368302	-0.024238	-0.017559	-0.023587	-0.635803	0.095076	0.397924	-0.126886	0.716358	0.322001	0.605843
16259	9.341004	2.048957	-2.396243	-0.009241	-0.010990	-0.010713	-0.636347	0.093651	0.397982	-0.126562	0.716562	0.321949	0.605698
16260	9.333961	2.019418	-2.359941	-0.001993	-0.001593	-0.014389	-0.636333	0.093038	0.398789	-0.126331	0.716573	0.322038	0.605686
16261	9.309839	2.009876	-2.359101	-0.007612	-0.014252	-0.018057	-0.636860	0.090987	0.399935	-0.125919	0.716765	0.322120	0.605501
16262	9.321950	2.063339	-2.373698	0.005612	0.001642	-0.038232	-0.636287	0.090123	0.399876	-0.125528	0.716564	0.322634	0.605546
16263	9.329272	2.058246	-2.359513	0.003205	0.000887	-0.025389	-0.636306	0.091692	0.399974	-0.125278	0.716498	0.322916	0.605526
16264	9.302395	2.034694	-2.397307	0.014156	-0.012037	-0.025358	-0.637282	0.091387	0.400669	-0.125081	0.716522	0.323387	0.605286
16265	9.321918	2.053639	-2.373760	0.009350	0.012570	-0.036409	-0.637682	0.089675	0.400707	-0.124860	0.716228	0.323873	0.605420
16266	9.329122	2.080461	-2.388347	0.006979	-0.001235	-0.020787	-0.637405	0.089698	0.400142	-0.124683	0.716170	0.324162	0.605370
16267	9.317283	2.097252	-2.368471	0.020122	0.007220	-0.008846	-0.636701	0.089158	0.399256	-0.124914	0.716093	0.324398	0.605288
16268	9.297903	2.053667	-2.363200	0.021518	0.006350	-0.025369	-0.637268	0.089452	0.399280	-0.124939	0.715877	0.324910	0.605264
16269	9.309698	2.068659	-2.402190	0.012346	-0.002823	-0.025369	-0.637832	0.089732	0.399584	-0.124793	0.715833	0.325314	0.605128
16270	9.310153	2.126397	-2.368015	0.014560	-0.000021	-0.010677	-0.636976	0.089121	0.400102	-0.124854	0.715807	0.325547	0.605021
16271	9.288285	2.092723	-2.377078	0.020263	-0.004215	-0.002412	-0.638111	0.089193	0.398990	-0.125088	0.715910	0.325723	0.604756
16272	9.303963	2.066096	-2.208759	0.047725	0.014158	-0.003301	-0.637276	0.089765	0.398735	-0.125807	0.715677	0.326216	0.604618
16273	9.282502	2.084687	-2.497685	-0.025679	-0.018417	-0.008908	-0.636426	0.089589	0.399139	-0.125212	0.716023	0.325965	0.604466
16274	9.290713	2.109746	-2.381889	-0.011910	0.022150	-0.010771	-0.636979	0.089271	0.399970	-0.125037	0.715794	0.325824	0.604849
16275	9.326596	2.034340	-2.383722	-0.018515	0.015247	-0.018119	-0.637542	0.088886	0.399247	-0.124653	0.715656	0.325707	0.605155
16276	9.257493	2.126157	-2.322570	0.001908	0.005199	-0.005215	-0.635986	0.088156	0.399046	-0.124633	0.715634	0.325696	0.605192
16277	9.327024	2.072615	-2.344842	-0.005720	0.013364	-0.018083	-0.637234	0.086741	0.399110	-0.124420	0.715486	0.325738	0.605388
16278	9.339204	2.135711	-2.354548	-0.014993	0.006248	-0.021747	-0.637522	0.087045	0.398850	-0.123965	0.715384	0.325757	0.605591
16279	9.317732	2.130612	-2.324793	-0.007251	0.010816	-0.006145	-0.637940	0.087295	0.399716	-0.123857	0.715347	0.325617	0.605732
16280	9.337042	2.164563	-2.334956	-0.017745	-0.016179	0.014991	-0.637943	0.087709	0.400023	-0.123662	0.715763	0.325132	0.605541
16281	9.264655	2.050615	-2.299176	0.007972	-0.020174	0.018684	-0.635694	0.087560	0.399429	-0.123870	0.716224	0.324898	0.605079
16282	9.347715	1.944937	-2.418911	-0.014723	0.003868	-0.012599	-0.636955	0.087280	0.399705	-0.123514	0.716211	0.324795	0.605223
16283	9.328797	2.039565	-2.412755	-0.052209	-0.018338	-0.008955	-0.636819	0.089158	0.402218	-0.122542	0.716620	0.324220	0.605244
16284	9.288054	2.068736	-2.396549	-0.033003	0.000117	-0.010785	-0.635958	0.087461	0.401540	-0.121922	0.716708	0.323879	0.605448
16285	9.300526	2.072788	-2.343850	-0.043908	0.011086	-0.008984	-0.635664	0.085929	0.400595	-0.121260	0.716739	0.323332	0.605836
16286	9.327189	2.077203	-2.325495	-0.041385	0.019912	-0.018162	-0.637042	0.084454	0.401926	-0.120556	0.716560	0.322945	0.606395
16287	9.298451	2.111242	-2.316952	-0.024049	0.004204	-0.018103	-0.637040	0.084312	0.401918	-0.120025	0.716566	0.322784	0.606579
16288	9.312710	2.091977	-2.334519	-0.040281	0.000029	-0.008953	-0.635913	0.083894	0.401317	-0.119323	0.716682	0.322328	0.606822
16289	9.317700	2.155056	-2.339125	-0.018130	0.003212	-0.001563	-0.636044	0.083570	0.402144	-0.119070	0.716792	0.322004	0.606914
16290	9.303325	2.150138	-2.326543	-0.003106	0.002292	0.013146	-0.636449	0.082950	0.403237	-0.119181	0.716936	0.321674	0.606898
16291	9.329346	2.097141	-2.366508	0.005512	0.018313	-0.008889	-0.636489	0.084372	0.400506	-0.119276	0.716758	0.321706	0.607072
16292	9.332999	2.104703	-2.209594	0.048193	0.027913	0.013208	-0.635640	0.084732	0.401648	-0.120289	0.716467	0.321939	0.607092
16293	9.308091	2.106587	-2.334142	-0.017795	-0.001345	0.013148	-0.635948	0.084736	0.402187	-0.120192	0.716725	0.321417	0.607083
16294	9.337360	2.125274	-2.296468	0.004407	0.038773	0.018644	-0.637081	0.084523	0.401056	-0.120713	0.716442	0.321013	0.607528
16295	9.365808	2.021014	-2.312704	0.015523	0.038474	0.023242	-0.636245	0.084565	0.399923	-0.121475	0.716199	0.320653	0.607852
16296	9.303922	2.076216	-2.237568	0.022679	0.027659	0.018684	-0.637678	0.086849	0.400502	-0.122186	0.716006	0.320497	0.608019
16297	9.361509	2.081111	-2.271090	0.016951	0.009713	0.011373	-0.639383	0.088023	0.400450	-0.122640	0.716031	0.320393	0.607953
16298	9.327667	2.018124	-2.258158	0.018503	0.012195	0.000344	-0.637144	0.088995	0.400349	-0.122970	0.715918	0.320488	0.607969
16299	9.341748	2.052534	-2.302047	0.003948	0.007533	0.002133	-0.637404	0.089691	0.400283	-0.123113	0.715942	0.320362	0.607978
16300	9.337166	2.066788	-2.277628	0.005569	-0.015164	-0.003331	-0.636849	0.090260	0.400172	-0.123039	0.716170	0.320420	0.607695
16301	9.327678	2.032447	-2.243681	0.020451	0.021285	0.002139	-0.637120	0.089409	0.400121	-0.123506	0.715985	0.320460	0.607796
16302	9.346363	2.047979	-2.326403	0.000202	0.010527	-0.001550	-0.636699	0.088880	0.399098	-0.123539	0.715926	0.320361	0.607911
16303	9.327224	2.008852	-2.292126	-0.018638	0.006250	-0.021776	-0.637528	0.088009	0.399615	-0.123061	0.715868	0.320306	0.608106
16304	9.322364	2.018713	-2.301542	-0.011016	0.011097	-0.010758	-0.636701	0.088493	0.398228	-0.122827	0.715770	0.320203	0.608324
16305	9.346592	2.037823	-2.292662	-0.025715	0.026093	-0.014472	-0.636832	0.088440	0.399353	-0.122464	0.715534	0.319907	0.608829
16306	9.332469	2.086120	-2.270080	-0.014784	0.011326	-0.014421	-0.638073	0.087513	0.401140	-0.122130	0.715420	0.319807	0.609083
16307	9.313188	2.105776	-2.278893	-0.001476	0.017559	0.003945	-0.636232	0.085836	0.399749	-0.122282	0.715346	0.319565	0.609266
16308	9.337412	2.095625	-2.258126	0.016624	0.016103	-0.003354	-0.636265	0.087617	0.398451	-0.122565	0.715167	0.319680	0.609360
16309	9.342524	2.104835	-2.224441	0.018547	0.006616	0.001257	-0.638083	0.087046	0.398996	-0.122898	0.715159	0.319748	0.609266
16310	9.349336	2.149413	-2.296868	0.044215	0.017542	0.002214	-0.638224	0.088107	0.400756	-0.123651	0.714930	0.320113	0.609190
16311	9.357821	2.239844	-2.173410	0.088705	0.041981	0.022469	-0.639965	0.089494	0.396347	-0.125467	0.714450	0.320648	0.609100
16312	9.261332	2.172418	-2.158164	0.117308	0.057091	0.029809	-0.639738	0.092718	0.394714	-0.127857	0.713727	0.321414	0.609048
16313	9.332505	2.142152	-2.289039	0.107556	0.059254	0.040804	-0.638931	0.095173	0.394013	-0.130268	0.713098	0.321874	0.609031
16314	9.356193	1.886607	-2.233621	0.084921	0.025521	0.051789	-0.639657	0.096637	0.393547	-0.132255	0.712978	0.322005	0.608674
16315	9.337656	1.943982	-2.162507	0.030244	0.042037	0.024137	-0.639868	0.100358	0.390680	-0.133253	0.712649	0.321800	0.608950
16316	9.356620	1.851713	-2.163818	-0.006844	0.034033	0.005714	-0.641578	0.101695	0.390215	-0.133432	0.712366	0.321455	0.609424
16317	9.390209	1.861485	-2.186749	-0.062330	0.048511	-0.018266	-0.641277	0.099192	0.388647	-0.132640	0.711930	0.320705	0.610500
16318	9.397881	1.831684	-2.136397	-0.121706	0.030064	-0.045849	-0.642832	0.097505	0.389089	-0.130524	0.711668	0.319696	0.611789
16319	9.395956	1.796708	-2.059260	-0.176260	-0.020129	-0.097264	-0.643047	0.092888	0.389931	-0.126712	0.711854	0.318846	0.612818
16320	9.382232	2.049178	-2.071593	-0.193407	-0.024185	-0.121109	-0.642396	0.087075	0.391537	-0.122304	0.711939	0.318163	0.613968
16321	9.367334	2.006149	-2.109963	-0.167832	-0.062116	-0.119175	-0.643988	0.080440	0.393112	-0.118073	0.712453	0.317817	0.614380
16322	9.347390	2.046475	-2.212817	-0.218026	-0.049061	-0.150492	-0.641946	0.075231	0.393614	-0.112791	0.712681	0.317300	0.615374
16323	9.331347	2.252465	-2.193967	-0.213315	-0.037208	-0.179833	-0.642241	0.067481	0.397082	-0.107318	0.712574	0.317186	0.616534
16324	9.312925	2.395002	-2.144040	-0.162967	-0.019180	-0.144875	-0.641700	0.059373	0.398827	-0.103069	0.712313	0.317179	0.617563
16325	9.282081	2.569989	-2.156238	-0.094591	-0.011705	-0.119039	-0.642061	0.054657	0.398819	-0.100188	0.711999	0.317603	0.618181
16326	9.267719	2.552849	-2.136490	-0.030831	0.004058	-0.062055	-0.641151	0.050559	0.400388	-0.098990	0.711695	0.317996	0.618523
16327	9.253231	2.621295	-2.169317	0.026851	0.002630	-0.025230	-0.639442	0.048563	0.399683	-0.099080	0.711552	0.318562	0.618381
16328	9.253401	2.525880	-2.107145	0.062404	0.002616	0.004188	-0.641586	0.050505	0.398696	-0.100023	0.711499	0.319172	0.617976
16329	9.296103	2.373094	-2.129061	0.032872	-0.002212	-0.005972	-0.641168	0.051185	0.399299	-0.100407	0.711525	0.319547	0.617689
16330	9.267742	2.413496	-2.055384	0.122683	-0.004604	-0.001234	-0.640865	0.052152	0.399527	-0.102091	0.711404	0.320989	0.616804
16331	9.175319	2.210772	-2.079819	0.035418	-0.110711	-0.039828	-0.640034	0.053145	0.399440	-0.101404	0.712542	0.322092	0.615027
16332	9.255017	2.184825	-2.355910	-0.061905	-0.053770	-0.094242	-0.639402	0.049954	0.403041	-0.099002	0.712795	0.322687	0.614813
16333	9.341515	2.072455	-2.340554	-0.114220	-0.071284	-0.168639	-0.635698	0.047262	0.404248	-0.094864	0.712912	0.323689	0.614803
16334	9.295031	2.445406	-2.278415	-0.152888	-0.085585	-0.174143	-0.635847	0.039348	0.408126	-0.089972	0.713195	0.324353	0.614860
16335	9.354031	2.384417	-2.102278	-0.167249	-0.071363	-0.165010	-0.634341	0.033197	0.410548	-0.085129	0.713403	0.324630	0.615162
16336	9.045776	3.008514	-2.361930	-0.064093	-0.093913	-0.131680	-0.633277	0.025675	0.412157	-0.081965	0.713886	0.325777	0.614425
16337	9.132503	3.346950	-2.507892	0.020644	-0.016284	-0.047150	-0.632111	0.024107	0.414586	-0.081583	0.713852	0.326607	0.614074
16338	9.046705	3.365416	-2.393453	0.083221	0.004029	0.103410	-0.633256	0.025951	0.415276	-0.084046	0.714418	0.326041	0.613384
16339	9.113523	2.844141	-2.256841	0.070182	0.044637	0.226207	-0.632660	0.033186	0.413465	-0.088103	0.715323	0.323482	0.613115
16340	9.188083	2.521913	-2.138544	0.004531	0.007810	0.167379	-0.632182	0.038968	0.412129	-0.090257	0.716373	0.321032	0.612864
16341	9.261992	2.415450	-2.195141	-0.003588	-0.008816	0.138024	-0.632818	0.044169	0.411331	-0.091839	0.717471	0.318907	0.612453
16342	9.222966	2.450695	-2.270745	0.022349	-0.016100	0.150927	-0.631994	0.046656	0.412889	-0.093890	0.718663	0.316946	0.611763
16343	9.270413	2.349222	-2.323905	0.036767	-0.005403	0.140837	-0.631335	0.050750	0.413843	-0.096110	0.719650	0.315259	0.611129
16344	9.260572	2.349644	-2.350104	0.019596	-0.005613	0.114191	-0.630539	0.054060	0.413195	-0.097736	0.720475	0.313767	0.610667
16345	9.241433	2.310517	-2.315827	0.024325	-0.000208	0.084820	-0.630597	0.058505	0.413050	-0.099126	0.721062	0.312719	0.610287
16346	9.255879	2.342141	-2.330654	0.021637	0.007289	0.051778	-0.632039	0.060973	0.412795	-0.100103	0.721328	0.312128	0.610115
16347	9.263080	2.266533	-2.302431	0.044612	0.027594	0.018747	-0.631333	0.061213	0.413508	-0.101153	0.721119	0.312224	0.610140
16348	9.324043	2.274597	-2.212873	0.025429	0.007411	-0.012438	-0.631353	0.062124	0.412437	-0.101398	0.720976	0.312601	0.610076
16349	9.270329	2.295713	-2.312174	0.042108	-0.006073	-0.003220	-0.631621	0.061259	0.412668	-0.101934	0.721043	0.313049	0.609677
16350	9.270978	2.338479	-2.246703	0.071652	0.001749	-0.027940	-0.633614	0.062736	0.412356	-0.102623	0.720776	0.314226	0.609272
16351	9.352715	2.260185	-2.238193	0.013914	0.004969	-0.032640	-0.630778	0.060459	0.411200	-0.102465	0.720578	0.314730	0.609273
16352	9.268085	2.300318	-2.292736	0.037340	0.016808	-0.047308	-0.633061	0.062789	0.411085	-0.102518	0.720073	0.315738	0.609339
16353	9.285347	2.358043	-2.266436	0.040550	0.015939	-0.063803	-0.632337	0.060809	0.410390	-0.102432	0.719486	0.316993	0.609395
16354	9.275386	2.300140	-2.283349	0.055492	0.017082	-0.052777	-0.632467	0.060484	0.411217	-0.102678	0.718906	0.318295	0.609360
16355	9.270635	2.353713	-2.297314	0.031563	-0.015881	-0.054599	-0.631336	0.059510	0.410300	-0.102372	0.718780	0.319371	0.608997
16356	9.279948	2.363969	-2.343489	0.016012	-0.015829	-0.054627	-0.632009	0.057624	0.411035	-0.101821	0.718667	0.320287	0.608742
16357	9.246514	2.378315	-2.310745	0.000368	-0.021153	-0.057405	-0.633254	0.056188	0.411521	-0.100998	0.718648	0.321034	0.608508
16358	9.241605	2.412652	-2.336907	0.004253	-0.007789	-0.050075	-0.632122	0.056272	0.412361	-0.100386	0.718488	0.321727	0.608432
16359	9.241295	2.398561	-2.370803	0.021182	-0.009791	-0.032608	-0.632939	0.054531	0.413107	-0.100237	0.718447	0.322348	0.608177
16360	9.236476	2.437617	-2.387276	0.004521	-0.007464	-0.039980	-0.631536	0.054938	0.413119	-0.099752	0.718346	0.322897	0.608084
16361	9.207420	2.438068	-2.405509	-0.026743	-0.040355	-0.042748	-0.632073	0.052806	0.412991	-0.098592	0.718707	0.323142	0.607717
16362	9.207528	2.481780	-2.410059	-0.026935	-0.012364	-0.018012	-0.631504	0.052899	0.413837	-0.097892	0.718868	0.323004	0.607712
16363	9.202407	2.492098	-2.453278	-0.029558	-0.003365	-0.014362	-0.632198	0.052454	0.414380	-0.097272	0.718968	0.322737	0.607836
16364	9.176726	2.534743	-2.365085	0.001560	-0.012785	-0.012446	-0.630637	0.051303	0.414012	-0.097046	0.719115	0.322864	0.607630
16365	9.188492	2.496129	-2.385100	0.029041	0.016707	-0.014279	-0.630630	0.051390	0.415145	-0.097396	0.718856	0.323270	0.607665
16366	9.186205	2.476420	-2.360989	0.050995	0.014798	-0.014237	-0.631593	0.050881	0.417097	-0.098033	0.718562	0.323966	0.607539
16367	9.207604	2.515792	-2.414671	0.044398	0.031714	0.011425	-0.631918	0.052721	0.414676	-0.099011	0.718256	0.324161	0.607639
16368	9.159948	2.459098	-2.321473	0.084277	0.017610	-0.001337	-0.632185	0.052113	0.415487	-0.100304	0.717941	0.325073	0.607311
16369	9.323083	2.459198	-2.414528	0.073143	0.047689	-0.010550	-0.631101	0.054062	0.413342	-0.101532	0.717237	0.325898	0.607497
16370	9.294455	2.351587	-2.332035	0.054686	0.048111	-0.017031	-0.633646	0.054427	0.412543	-0.102410	0.716505	0.326616	0.607828
16371	9.221373	2.433972	-2.468859	-0.013863	0.031698	-0.047426	-0.633385	0.055606	0.411768	-0.101841	0.715931	0.326942	0.608424
16372	9.267773	2.476470	-2.407516	-0.040946	0.081872	-0.038364	-0.632827	0.054566	0.409442	-0.101311	0.714841	0.326735	0.609904
16373	9.246556	2.553847	-2.379649	-0.044192	0.115176	-0.025568	-0.635904	0.051712	0.407319	-0.101116	0.713450	0.326210	0.611843
16374	9.267266	2.619493	-2.222993	-0.046107	0.090314	-0.025512	-0.637036	0.051499	0.406188	-0.100720	0.712347	0.325731	0.613447
16375	9.247886	2.541765	-2.203452	-0.036836	0.133550	-0.025579	-0.638718	0.049365	0.403533	-0.100744	0.710705	0.325257	0.615595
16376	9.248116	2.565752	-2.183981	-0.018350	0.133058	-0.018197	-0.642828	0.048262	0.398145	-0.101113	0.709058	0.324928	0.617604
16377	9.186396	2.569446	-2.065709	0.029325	0.119678	-0.012586	-0.643819	0.047116	0.395545	-0.102142	0.707527	0.325112	0.619092
16378	9.244443	2.678411	-2.084077	0.016098	0.125778	0.040628	-0.645127	0.049223	0.393856	-0.103676	0.706277	0.324381	0.620646
16379	9.173246	2.606282	-1.912805	0.038709	0.135311	0.064491	-0.646451	0.051562	0.390348	-0.105886	0.705019	0.323559	0.622130
16380	9.115730	2.589067	-1.864874	0.029609	0.154656	0.064429	-0.646808	0.054783	0.386040	-0.108098	0.703520	0.322600	0.623942
16381	9.207678	2.609703	-1.824700	-0.003355	0.176623	0.130420	-0.652481	0.055903	0.382498	-0.110797	0.702241	0.320233	0.626125
16382	9.043227	2.372885	-1.800771	0.061965	0.226364	0.172601	-0.655820	0.059979	0.376298	-0.115266	0.700441	0.317984	0.628477
16383	9.121730	2.038202	-1.479808	0.028030	0.266812	0.267870	-0.655946	0.066935	0.371656	-0.120707	0.698786	0.313848	0.631369
16384	9.835176	1.891353	-1.393921	0.074988	0.266608	0.209373	-0.660621	0.075401	0.363909	-0.126064	0.696612	0.311130	0.634065
16385	9.966388	1.903156	-1.258657	0.124401	0.146258	0.187675	-0.661757	0.083174	0.357495	-0.131100	0.695675	0.309584	0.634829
16386	9.912352	1.749230	-1.325271	0.191685	0.106309	0.174985	-0.664541	0.089543	0.353971	-0.136642	0.694971	0.309213	0.634611
16387	9.928067	1.529181	-1.380433	0.219839	0.053282	0.136551	-0.665234	0.097851	0.351111	-0.141799	0.694599	0.309798	0.633601
16388	9.717624	1.534514	-1.486053	0.274137	0.047033	0.114596	-0.664028	0.102162	0.350381	-0.147335	0.694005	0.311445	0.632180
16389	9.563574	1.442632	-1.425336	0.359861	0.069602	0.101834	-0.665295	0.111463	0.347871	-0.154106	0.692751	0.314196	0.630578
16390	9.621564	1.315119	-1.351043	0.465825	0.107234	0.160700	-0.665996	0.119691	0.343737	-0.163237	0.691022	0.317401	0.628569
16391	9.506775	1.021735	-1.114367	0.651811	0.103102	0.205046	-0.665688	0.135989	0.338123	-0.175549	0.688901	0.322199	0.625128
16392	9.530662	0.831692	-1.060945	0.655917	0.140529	0.148080	-0.666741	0.148204	0.331562	-0.187310	0.685817	0.327741	0.622218
16393	9.625478	0.883214	-0.974785	0.733251	0.213195	0.021522	-0.668487	0.158373	0.323189	-0.199132	0.680537	0.335510	0.620200
16394	9.521985	0.815445	-0.930294	0.776460	0.238723	-0.007830	-0.671793	0.167839	0.312107	-0.211158	0.674433	0.344157	0.618149
16395	9.817508	1.191133	-0.890588	0.852892	0.285675	-0.025978	-0.675672	0.177906	0.300645	-0.224414	0.667057	0.353547	0.616180
16396	9.856355	1.400099	-0.941402	0.876190	0.238510	-0.038662	-0.678729	0.188355	0.286942	-0.237256	0.659896	0.363640	0.613198
16397	9.272896	1.335829	-1.265406	0.840362	0.244263	-0.011363	-0.682466	0.196817	0.273123	-0.250079	0.652767	0.372648	0.610319
16398	9.268184	1.311286	-1.241236	0.902970	0.361295	0.061056	-0.684541	0.207537	0.259428	-0.265234	0.644272	0.380905	0.607846
16399	10.027362	1.439804	-1.278451	0.813523	0.367204	-0.000417	-0.688026	0.217226	0.243850	-0.278578	0.635424	0.388576	0.606332
16400	10.016439	1.829914	-1.608826	0.808391	0.263072	-0.044253	-0.691784	0.225813	0.227500	-0.290300	0.627394	0.397338	0.603511
16401	9.689273	1.650800	-1.462496	0.617959	0.280563	-0.052091	-0.694067	0.230286	0.212854	-0.299694	0.619996	0.403614	0.602398
16402	9.602944	1.611658	-1.391891	0.591334	0.297287	-0.022830	-0.697607	0.234451	0.199046	-0.309107	0.612733	0.409128	0.601353
16403	9.575468	1.343498	-1.093100	0.601641	0.265439	-0.045740	-0.698447	0.237766	0.187134	-0.318110	0.605452	0.415109	0.599932
16404	9.579202	1.543598	-1.007395	0.528073	0.218267	-0.054029	-0.701946	0.240638	0.176348	-0.325629	0.599089	0.420608	0.598454
16405	9.773446	1.509709	-1.113913	0.493117	0.139244	-0.053938	-0.702894	0.243103	0.167204	-0.332052	0.593791	0.426119	0.596302
16406	9.648103	1.593594	-1.154571	0.474150	0.079433	-0.038295	-0.705546	0.247136	0.158739	-0.337880	0.589439	0.431619	0.593384
16407	9.642753	1.282370	-1.091184	0.409482	0.071650	-0.028367	-0.706463	0.248493	0.151781	-0.342954	0.585636	0.436234	0.590857
16408	9.691698	1.275834	-0.991609	0.383386	0.017022	-0.006296	-0.706240	0.251609	0.149435	-0.347499	0.582833	0.440646	0.587692
16409	9.705773	1.139820	-0.983361	0.319517	0.013377	-0.034879	-0.706590	0.254131	0.144802	-0.350887	0.580228	0.444643	0.585241
16410	9.655607	1.403502	-0.728562	0.302897	0.023793	-0.039475	-0.706907	0.255136	0.141906	-0.354146	0.577553	0.448422	0.583036
16411	9.852622	1.427498	-0.813067	0.166862	-0.015989	-0.059819	-0.708029	0.254067	0.140722	-0.355180	0.576109	0.451118	0.581754
16412	9.635769	1.492422	-0.838350	0.206891	-0.011457	0.000774	-0.707481	0.254942	0.140208	-0.357462	0.574870	0.453541	0.579695
16413	9.664750	1.345765	-0.767927	0.142961	-0.015688	-0.064507	-0.706800	0.255463	0.138118	-0.358151	0.573534	0.456011	0.578654
16414	9.632167	1.631787	-0.740690	0.122932	-0.029135	-0.023193	-0.707931	0.256567	0.139326	-0.359039	0.572858	0.457873	0.577302
16415	9.584609	1.694429	-0.685364	0.107582	-0.032873	-0.083775	-0.708621	0.256230	0.140581	-0.358924	0.571779	0.460283	0.576525
16416	9.473761	1.919608	-0.781198	0.097237	-0.033921	-0.127827	-0.709017	0.254231	0.140601	-0.358252	0.570381	0.463065	0.576101
16417	9.504827	1.602776	-0.680562	0.013936	-0.001998	-0.134507	-0.710115	0.252230	0.140910	-0.356747	0.569131	0.464760	0.576906
16418	9.431140	1.635679	-0.564068	-0.015071	0.019439	-0.091479	-0.712328	0.249518	0.141467	-0.355696	0.568257	0.465437	0.577869
16419	9.803081	1.709599	-0.485710	-0.072419	0.041857	-0.186040	-0.713555	0.246655	0.141864	-0.353013	0.566613	0.466400	0.580347
16420	9.657983	1.643240	-0.524193	0.037849	0.045995	-0.168442	-0.716140	0.240348	0.142905	-0.351895	0.564345	0.468353	0.581662
16421	9.812764	1.448484	-0.369419	-0.009910	0.082017	-0.214464	-0.719070	0.237193	0.141045	-0.349965	0.561497	0.470053	0.584205
16422	10.114625	1.527448	-0.628980	0.036045	0.096832	-0.139085	-0.721844	0.231828	0.137494	-0.349641	0.558904	0.471296	0.585881
16423	9.601533	1.499095	-0.595485	0.163320	0.161423	-0.072074	-0.722840	0.230453	0.133751	-0.352061	0.555237	0.472851	0.586666
16424	9.761807	1.285372	-0.656011	0.117036	0.200867	-0.097922	-0.724415	0.229833	0.129356	-0.354083	0.551236	0.473820	0.588437
16425	9.733506	1.157677	-0.522937	0.093815	0.196673	-0.042012	-0.725853	0.229498	0.124978	-0.356421	0.547916	0.473948	0.590022
16426	9.700865	1.190148	-0.395903	0.082960	0.156554	-0.032791	-0.728034	0.230330	0.117436	-0.358417	0.545264	0.474111	0.591137
16427	9.658061	0.935806	-0.214804	0.115748	0.105674	0.000341	-0.730198	0.231065	0.111862	-0.360647	0.543256	0.474652	0.591196
16428	9.844636	1.215605	-0.200634	0.093669	0.083736	-0.000496	-0.730650	0.232568	0.110550	-0.362444	0.541687	0.475102	0.591175
16429	9.987797	1.241451	-0.394222	0.115948	-0.023981	-0.047047	-0.730403	0.234617	0.109547	-0.362896	0.540759	0.477076	0.590156
16430	9.902527	1.146121	-0.473779	0.041343	-0.039482	-0.030689	-0.730668	0.233465	0.109760	-0.362599	0.540732	0.478129	0.589511
16431	9.864563	1.106337	-0.380833	-0.077623	-0.095061	0.042562	-0.730640	0.233829	0.114013	-0.361349	0.542912	0.477348	0.588907
16432	9.879744	1.419596	-0.420420	-0.046354	-0.080796	0.049077	-0.729225	0.235885	0.118358	-0.360634	0.544776	0.476787	0.588079
16433	9.560701	1.299159	-0.493814	0.005897	-0.079558	0.086705	-0.728257	0.238356	0.120195	-0.360964	0.546593	0.476384	0.586515
16434	9.498496	1.303701	-0.438319	0.022798	-0.054261	0.031632	-0.727860	0.241542	0.122223	-0.361054	0.547471	0.476636	0.585434
16435	9.552217	1.380132	-0.379444	0.095513	-0.066607	0.050171	-0.728296	0.242948	0.122878	-0.362066	0.548138	0.477577	0.583415
16436	9.475705	1.389390	-0.306475	0.175629	0.024544	0.061180	-0.727353	0.245299	0.121324	-0.364920	0.547268	0.478711	0.581521
16437	9.611014	1.241451	-0.196560	0.254454	0.055519	0.063128	-0.727301	0.250049	0.117812	-0.368993	0.545458	0.480448	0.579215
16438	9.803818	1.357100	-0.241663	0.336100	0.086067	0.103673	-0.726680	0.254492	0.114558	-0.374655	0.543076	0.482496	0.576108
16439	9.987164	1.396892	-0.231352	0.372411	0.108853	0.090909	-0.725984	0.261172	0.106508	-0.380823	0.539980	0.484839	0.572997
16440	9.836646	1.324302	-0.344552	0.353801	0.125874	0.145851	-0.726670	0.266663	0.099806	-0.387505	0.537351	0.486283	0.569757
16441	9.601499	1.162580	-0.457583	0.319234	0.134820	0.151192	-0.724315	0.275078	0.090861	-0.393999	0.534885	0.487106	0.566913
16442	9.719301	1.254894	-0.531434	0.268943	0.176303	0.044628	-0.724300	0.281237	0.084899	-0.399072	0.531302	0.488219	0.565775
16443	9.667679	1.422886	-0.733718	0.215123	0.157281	-0.050865	-0.726049	0.280813	0.076570	-0.402340	0.527398	0.489814	0.565735
16444	9.423784	1.347476	-0.768567	0.207533	0.195647	-0.030822	-0.724159	0.282711	0.069338	-0.406073	0.523314	0.490849	0.565963
16445	9.939752	1.650599	-0.858348	0.265361	0.175139	-0.089239	-0.725332	0.280486	0.059622	-0.409556	0.518398	0.493262	0.565880
16446	10.162801	1.807616	-0.749726	0.313961	0.094863	-0.041223	-0.727654	0.280132	0.050033	-0.413270	0.514433	0.496413	0.564039
16447	9.794989	1.549509	-0.839101	0.366585	0.079051	-0.057739	-0.727682	0.280026	0.046361	-0.417142	0.510044	0.500412	0.561637
16448	9.640052	1.298211	-0.825284	0.330822	0.040282	-0.023872	-0.728161	0.280499	0.039767	-0.420635	0.506685	0.503978	0.558876
16449	9.702340	1.239866	-0.847317	0.306810	0.014970	-0.030298	-0.729061	0.282418	0.035947	-0.423511	0.503764	0.507536	0.556119
16450	9.597614	1.462729	-0.774316	0.311575	-0.011731	0.015649	-0.729384	0.283457	0.032349	-0.426706	0.501492	0.510905	0.552633
16451	9.506103	1.336456	-0.713747	0.172972	-0.058228	-0.032301	-0.728806	0.281778	0.031393	-0.427433	0.500480	0.513609	0.550478
16452	9.553935	1.356256	-0.768546	0.147912	-0.031609	-0.014028	-0.729394	0.283255	0.030645	-0.428455	0.499492	0.515632	0.548687
16453	9.723916	1.508869	-0.665214	0.127584	-0.060767	-0.017625	-0.729256	0.282472	0.029043	-0.428842	0.499045	0.517715	0.546828
16454	9.678831	1.483584	-0.564661	0.121416	-0.096286	-0.039614	-0.728410	0.283247	0.030494	-0.428653	0.498708	0.520257	0.544866
16455	9.609270	1.595713	-0.570990	0.086807	-0.076214	-0.035122	-0.728678	0.282910	0.031603	-0.428266	0.498591	0.522201	0.543416
16456	9.612422	1.526106	-0.445960	0.114569	-0.077016	-0.023145	-0.731604	0.281581	0.033381	-0.428368	0.498280	0.524318	0.541579
16457	9.604453	1.556719	-0.554156	0.118158	-0.067593	-0.026824	-0.728930	0.282477	0.034681	-0.428465	0.497876	0.526441	0.539812
16458	9.572154	1.686150	-0.424087	0.112066	-0.101488	-0.045114	-0.730628	0.283209	0.034884	-0.428066	0.497585	0.528975	0.537916
16459	9.660268	1.741000	-0.581612	0.125165	-0.081556	-0.070789	-0.731427	0.280313	0.035839	-0.427599	0.496788	0.531724	0.536311
16460	9.685337	1.582356	-0.699523	0.115695	-0.127229	-0.045067	-0.731271	0.280221	0.037665	-0.426950	0.496733	0.534504	0.534111
16461	9.747595	1.694791	-0.797735	0.101338	-0.146339	-0.032189	-0.731814	0.279848	0.039621	-0.425953	0.497230	0.537161	0.531775
16462	9.570840	1.604846	-0.869005	0.123605	-0.145246	-0.021193	-0.731356	0.279635	0.043833	-0.425409	0.497566	0.539904	0.529111
16463	9.400539	1.668099	-0.794592	0.163870	-0.138269	0.013718	-0.731100	0.283216	0.046592	-0.425589	0.497921	0.542685	0.525776
16464	9.732985	1.726865	-0.830795	0.153055	-0.111975	-0.086279	-0.733471	0.281934	0.047240	-0.425003	0.496929	0.546089	0.523661
16465	9.857220	1.586384	-0.908820	0.180317	-0.115675	-0.024741	-0.732067	0.283393	0.049151	-0.425168	0.496471	0.549213	0.520687
16466	9.551234	1.712871	-0.956938	0.193404	-0.047913	-0.020284	-0.734863	0.282524	0.050251	-0.426338	0.495197	0.551796	0.518206
16467	9.605672	1.653226	-1.058394	0.208984	0.024481	-0.061661	-0.735195	0.284406	0.046988	-0.427929	0.492609	0.554374	0.516607
16468	9.539385	1.585784	-0.877614	0.181418	0.035906	-0.067259	-0.736053	0.283707	0.043991	-0.429415	0.490026	0.556572	0.515466
16469	9.607049	1.492285	-0.813123	0.219389	0.053516	-0.086480	-0.738201	0.283416	0.038917	-0.431165	0.486750	0.559225	0.514235
16470	9.619534	1.644411	-1.131433	0.131212	0.097195	-0.104138	-0.739316	0.280059	0.034770	-0.432460	0.483534	0.560726	0.514548
16471	9.594743	1.097031	-0.989149	0.095726	0.091655	-0.133653	-0.741899	0.281174	0.030352	-0.432941	0.480395	0.562214	0.515458
16472	9.935311	1.502953	-1.057209	0.151217	0.095446	-0.074685	-0.743298	0.277705	0.025637	-0.434705	0.477336	0.563646	0.515253
16473	9.941593	1.455780	-1.159199	0.216376	0.092987	-0.067223	-0.746266	0.275830	0.021036	-0.437032	0.473876	0.565708	0.514217
16474	9.773225	1.319857	-1.062003	0.235580	0.067000	-0.065366	-0.746579	0.275884	0.017094	-0.439338	0.470479	0.568127	0.512702
16475	9.740405	1.298983	-0.935310	0.217400	0.055432	-0.025016	-0.747755	0.276320	0.011492	-0.441672	0.467867	0.570100	0.510894
16476	9.795904	1.122171	-1.160756	0.218983	0.087174	0.029966	-0.749196	0.275475	0.005813	-0.445019	0.465464	0.571260	0.508884
16477	9.711265	1.262996	-0.948947	0.394016	0.094716	0.111054	-0.747468	0.278959	-0.001601	-0.450813	0.462416	0.573368	0.504170
16478	9.780459	1.119801	-0.976623	0.311978	0.111229	0.085166	-0.747565	0.283095	-0.007123	-0.455807	0.459553	0.574675	0.500798
16479	9.599628	0.926154	-0.908322	0.334637	0.098894	0.042951	-0.747770	0.283734	-0.014273	-0.460380	0.456180	0.576703	0.497356
16480	9.654390	1.156857	-0.780849	0.413458	0.113065	0.048643	-0.746287	0.284891	-0.020842	-0.465904	0.451904	0.579273	0.493112
16481	9.644582	0.908449	-0.697562	0.522479	0.152782	0.118487	-0.744325	0.289305	-0.032712	-0.473491	0.447068	0.581871	0.487199
16482	9.574249	0.915293	-0.448515	0.599666	0.159119	0.131467	-0.743324	0.291737	-0.044697	-0.481930	0.441441	0.584953	0.480315
16483	9.675508	0.838873	-0.409322	0.638837	0.174239	0.123272	-0.741326	0.293826	-0.055866	-0.490726	0.435210	0.588226	0.473043
16484	9.585215	0.976317	-0.303602	0.701608	0.191645	0.074741	-0.739451	0.294090	-0.067713	-0.499714	0.427465	0.592233	0.465639
16485	9.610315	0.745127	-0.076583	0.793697	0.197870	0.027172	-0.737019	0.292398	-0.083634	-0.509029	0.418150	0.597273	0.457500
16486	9.568106	0.882418	0.015261	0.867763	0.196022	-0.007532	-0.735985	0.289614	-0.100175	-0.518454	0.407482	0.603157	0.448738
16487	9.593261	1.004782	0.099657	1.020152	0.242921	-0.060501	-0.734336	0.283469	-0.115520	-0.529062	0.394090	0.610070	0.438863
16488	9.977323	1.397314	-0.257551	0.912801	0.286800	-0.110190	-0.732238	0.274119	-0.132762	-0.538658	0.380625	0.615773	0.431041
16489	9.985810	1.474867	-0.438519	0.902281	0.332120	-0.097428	-0.730581	0.264492	-0.152978	-0.548697	0.366943	0.620521	0.423365
16490	9.215475	1.100978	-0.182684	0.826237	0.313743	-0.066574	-0.727800	0.256315	-0.171000	-0.557980	0.354453	0.624446	0.416038
16491	9.612204	1.395463	-0.108645	0.802690	0.372937	-0.130806	-0.726417	0.244526	-0.193745	-0.567173	0.340866	0.627713	0.410000
16492	10.474286	1.926919	-0.407946	0.757685	0.233019	-0.156093	-0.721905	0.233299	-0.211409	-0.573898	0.328457	0.632260	0.403738
16493	10.010262	1.825284	-0.541012	0.630717	0.100982	-0.067248	-0.720296	0.224453	-0.218321	-0.578732	0.319676	0.636528	0.397125
16494	9.726351	1.421006	-0.624816	0.624896	0.086806	-0.046266	-0.719405	0.215965	-0.226473	-0.583402	0.311243	0.640727	0.390177
16495	9.551117	1.567419	-0.600400	0.585716	0.042733	-0.000406	-0.717247	0.208388	-0.233171	-0.587539	0.304202	0.644723	0.382873
16496	9.502573	1.441547	-0.592159	0.480286	0.029889	-0.042832	-0.716905	0.201808	-0.236263	-0.590487	0.297843	0.648289	0.377274
16497	9.821359	1.462437	-0.509743	0.503841	0.035943	-0.051895	-0.716557	0.194005	-0.240701	-0.593505	0.291088	0.651924	0.371503
16498	9.769023	1.778694	-0.556448	0.440254	0.012778	-0.030838	-0.714699	0.188789	-0.245839	-0.595999	0.285395	0.655224	0.366082
16499	9.817495	1.675427	-0.476810	0.417501	0.042024	0.004853	-0.714091	0.183890	-0.248265	-0.598904	0.280312	0.657728	0.360740
16500	9.812470	1.495338	-0.427072	0.462538	0.054217	0.045265	-0.711834	0.179328	-0.255198	-0.602543	0.274970	0.660175	0.354262
16501	9.552922	1.478896	-0.330518	0.426670	0.056311	0.072662	-0.709562	0.176401	-0.257518	-0.606075	0.270523	0.662102	0.348011
16502	9.600885	1.554564	-0.392204	0.405179	0.057600	0.021255	-0.707692	0.170715	-0.261838	-0.609201	0.265462	0.664140	0.342523
16503	9.592507	1.425601	-0.175344	0.342895	0.046821	0.019299	-0.706443	0.169347	-0.266448	-0.611707	0.261353	0.665812	0.337942
16504	9.578302	1.505747	-0.176706	0.344710	0.045893	0.019314	-0.705585	0.165817	-0.270624	-0.614350	0.256906	0.667573	0.333045
16505	9.583850	1.628825	-0.135049	0.248606	0.003837	-0.011981	-0.704695	0.161837	-0.271445	-0.615534	0.253790	0.669249	0.329869
16506	9.858684	1.602254	-0.106853	0.250178	0.033186	-0.024814	-0.702973	0.157383	-0.274559	-0.617326	0.249702	0.670823	0.326427
16507	9.857536	1.438412	-0.185172	0.175908	0.011414	0.004408	-0.700961	0.153412	-0.275954	-0.618325	0.247632	0.671818	0.324056
16508	9.683053	1.104797	-0.171160	0.279182	0.061210	0.028294	-0.698713	0.152476	-0.278008	-0.620839	0.243930	0.672847	0.319897
16509	9.591881	1.338896	-0.219363	0.235573	0.029503	-0.024943	-0.697693	0.148820	-0.279655	-0.622164	0.240597	0.674115	0.317166
16510	9.808945	1.371160	-0.207947	0.216018	-0.004608	-0.068917	-0.697192	0.141741	-0.281371	-0.622926	0.236570	0.676065	0.314539
16511	10.008307	1.331835	-0.273629	0.156495	-0.024816	-0.035015	-0.695140	0.136470	-0.279604	-0.623052	0.234420	0.677534	0.312731
16512	9.609512	1.061157	-0.313619	0.157750	-0.033199	0.011663	-0.692604	0.136554	-0.279200	-0.623506	0.232663	0.678974	0.310003
16513	9.477283	1.005473	-0.251067	0.118786	-0.017078	-0.010497	-0.692711	0.133845	-0.279368	-0.623709	0.231271	0.679982	0.308424
16514	9.668074	1.149712	-0.257262	0.061529	-0.047191	-0.027011	-0.692123	0.133427	-0.276861	-0.623467	0.229850	0.681313	0.307035
16515	9.920648	1.163320	-0.319758	0.005575	0.003169	-0.003288	-0.691102	0.132676	-0.273533	-0.623467	0.229848	0.681332	0.306994
16516	9.849432	0.824698	-0.348287	-0.094239	-0.045518	0.030472	-0.689830	0.131835	-0.274303	-0.622751	0.231430	0.681321	0.307283
16517	9.686371	0.846421	-0.255092	-0.183645	-0.046815	0.040364	-0.688690	0.134125	-0.268813	-0.621466	0.234699	0.680586	0.309029
16518	9.816787	0.901077	-0.240290	-0.251613	-0.090454	0.034834	-0.687298	0.138035	-0.264352	-0.619272	0.238877	0.680020	0.311469
16519	10.005872	1.109954	-0.183199	-0.316790	-0.119013	-0.038576	-0.687417	0.140689	-0.257135	-0.615854	0.243164	0.679682	0.315638
16520	9.846447	1.070297	-0.216142	-0.293787	-0.195539	0.008345	-0.687826	0.143789	-0.250170	-0.611795	0.248193	0.680198	0.318491
16521	9.631596	1.204209	-0.323174	-0.374063	-0.211925	-0.084489	-0.688895	0.145593	-0.239894	-0.606469	0.253114	0.680787	0.323508
16522	9.618167	1.104274	-0.458587	-0.221471	-0.167642	-0.062264	-0.691086	0.145927	-0.231392	-0.602630	0.256132	0.681699	0.326374
16523	9.609260	1.210375	-0.409253	-0.267943	-0.160352	-0.089877	-0.692135	0.145231	-0.222683	-0.598452	0.259333	0.682308	0.330239
16524	9.699934	1.040561	-0.452398	-0.156503	-0.154646	-0.097936	-0.691950	0.144838	-0.217633	-0.594855	0.260987	0.683631	0.332690
16525	9.801040	1.137575	-0.506270	-0.220140	-0.104855	-0.018274	-0.694147	0.145213	-0.209974	-0.592134	0.264213	0.683470	0.335317
16526	9.878573	0.950925	-0.372708	-0.095348	-0.082860	-0.007064	-0.694130	0.147492	-0.203910	-0.590412	0.265926	0.683842	0.336239
16527	9.831091	1.215870	-0.393359	-0.124584	-0.164449	0.004053	-0.695490	0.147237	-0.198273	-0.587529	0.268724	0.684873	0.336966
16528	9.537235	1.081160	-0.320447	-0.098340	-0.126666	-0.045590	-0.694895	0.148896	-0.191406	-0.584921	0.270231	0.685934	0.338138
16529	9.601882	1.030204	-0.352182	-0.203174	-0.188073	-0.060373	-0.696806	0.149239	-0.183188	-0.580849	0.273218	0.687013	0.340558
16530	9.412048	0.947704	-0.249004	-0.204495	-0.111895	0.020197	-0.697623	0.151469	-0.175850	-0.578288	0.276759	0.686793	0.342495
16531	9.727714	0.965656	0.053312	-0.197707	-0.121840	0.001957	-0.700970	0.152392	-0.170261	-0.575582	0.280078	0.686738	0.344459
16532	9.682570	1.117834	-0.238688	-0.104446	-0.102026	0.067261	-0.699548	0.154807	-0.164484	-0.574019	0.283035	0.686802	0.344524
16533	9.908302	0.983442	-0.281822	-0.095785	-0.028615	0.040577	-0.697729	0.157889	-0.160784	-0.573443	0.285063	0.686123	0.345163
16534	10.124184	1.256796	-0.524824	-0.100841	0.014896	0.053430	-0.698585	0.161140	-0.156766	-0.573400	0.286982	0.684937	0.345998
16535	9.967835	1.510391	-0.906206	-0.146671	-0.059461	-0.149330	-0.700247	0.159948	-0.155273	-0.570793	0.287199	0.685332	0.349332
16536	9.682199	1.800036	-1.195562	-0.173618	0.024180	-0.068793	-0.699069	0.156981	-0.153495	-0.569605	0.288196	0.684221	0.352611
16537	9.648092	2.057015	-1.352029	-0.096811	0.009179	-0.067671	-0.701292	0.155519	-0.152155	-0.568762	0.288469	0.683715	0.354724
16538	9.967703	2.261142	-1.551053	0.021825	0.079512	-0.016070	-0.702005	0.155584	-0.153272	-0.569823	0.287566	0.683045	0.355045
16539	9.924081	2.059450	-1.497598	0.090531	0.088620	-0.049024	-0.700014	0.153055	-0.154859	-0.571243	0.285385	0.682875	0.354849
16540	9.223085	2.232338	-1.542718	0.159483	0.083959	-0.069197	-0.700560	0.150849	-0.156402	-0.572768	0.282150	0.683426	0.353916
16541	9.374454	2.003447	-1.192389	0.029183	0.030103	-0.148270	-0.700428	0.148513	-0.161343	-0.572304	0.279713	0.684064	0.355367
16542	9.506302	2.711680	-1.269996	0.056234	0.006153	-0.226028	-0.700358	0.143076	-0.161400	-0.571059	0.276050	0.685643	0.357186
16543	9.671333	2.038829	-1.454464	-0.071984	-0.089459	-0.329893	-0.701907	0.134075	-0.158281	-0.567049	0.273103	0.687921	0.361434
16544	9.401339	2.318984	-1.587466	0.060619	-0.081434	-0.192946	-0.704335	0.127540	-0.155563	-0.564834	0.270459	0.690326	0.362305
16545	9.391444	1.982923	-1.478177	0.031805	-0.097130	-0.175598	-0.704794	0.120588	-0.153736	-0.562349	0.268499	0.692586	0.363314
16546	9.344582	2.366292	-1.469095	0.028045	-0.119679	-0.105779	-0.706372	0.115200	-0.148416	-0.560072	0.267645	0.694716	0.363393
16547	9.300799	2.094151	-1.406431	-0.064254	-0.152489	-0.169273	-0.708001	0.112492	-0.145185	-0.556316	0.267238	0.696859	0.365355
16548	9.360150	2.610580	-1.429438	-0.055688	-0.161246	-0.083809	-0.709623	0.110400	-0.139942	-0.553187	0.267868	0.698726	0.366079
16549	9.278279	2.474480	-1.364462	-0.118502	-0.211550	-0.102242	-0.710124	0.108590	-0.134974	-0.548767	0.269404	0.700750	0.367730
16550	9.253730	2.426664	-1.402503	-0.116709	-0.176475	-0.072946	-0.709470	0.105804	-0.127962	-0.545160	0.270948	0.702256	0.369086
16551	9.290594	2.355099	-0.969573	-0.032296	-0.172009	-0.028735	-0.710551	0.105030	-0.123488	-0.542280	0.272265	0.704055	0.368931
16552	9.397107	2.724214	-1.062936	-0.027502	-0.147454	-0.193847	-0.711854	0.099937	-0.118435	-0.538618	0.270979	0.706512	0.370543
16553	9.146187	2.619231	-1.059067	0.059731	-0.122529	-0.184613	-0.712355	0.096539	-0.116104	-0.535765	0.268715	0.709271	0.371056
16554	8.892174	2.401509	-0.785292	-0.022448	-0.005807	-0.225417	-0.713519	0.090664	-0.112652	-0.533851	0.265923	0.710359	0.373735
16555	9.162264	2.835802	-0.942317	-0.012772	0.122580	-0.216301	-0.712207	0.085225	-0.115964	-0.533843	0.262133	0.710084	0.376933
16556	9.529844	2.833345	-0.772507	-0.016218	0.250371	-0.289831	-0.710716	0.074526	-0.122991	-0.535087	0.256411	0.708779	0.381533
16557	10.085689	3.115451	-1.303523	0.072591	0.318441	-0.259334	-0.707873	0.066912	-0.132094	-0.537926	0.249572	0.707208	0.384975
16558	10.378490	2.367743	-1.758954	0.223202	0.263789	0.004318	-0.706770	0.063327	-0.141071	-0.542768	0.245310	0.706043	0.383052
16559	9.795706	2.602966	-1.812919	0.345723	0.378013	0.026305	-0.704466	0.063680	-0.151928	-0.549919	0.239098	0.704415	0.379764
16560	9.595020	2.686747	-1.626127	0.187246	0.270607	-0.142691	-0.701383	0.058822	-0.161849	-0.553505	0.233083	0.703520	0.379953
16561	9.436772	2.145045	-1.295244	0.003977	0.118146	-0.141085	-0.700798	0.052594	-0.169293	-0.554047	0.230251	0.702902	0.382027
16562	9.180951	2.167065	-1.355581	0.009285	0.068136	0.064487	-0.700530	0.052143	-0.171862	-0.555551	0.230586	0.701936	0.381416
16563	9.440852	1.890214	-1.282565	-0.046010	0.085082	0.046014	-0.698430	0.052445	-0.172851	-0.556821	0.231220	0.700441	0.381928
16564	9.273691	2.610692	-1.392388	0.008517	0.014696	0.112379	-0.696504	0.054659	-0.174846	-0.557951	0.232611	0.699847	0.380523
16565	9.263513	2.099524	-1.245584	-0.115719	-0.031534	0.121303	-0.695827	0.057590	-0.173542	-0.557820	0.235983	0.698777	0.380604
16566	9.384761	2.260739	-1.215251	-0.082735	0.017810	0.188326	-0.695746	0.061639	-0.174418	-0.559127	0.239437	0.697076	0.379647
16567	9.488286	2.255964	-0.914812	-0.058113	-0.024097	0.086622	-0.694384	0.065857	-0.173322	-0.559099	0.241635	0.696517	0.379320
16568	9.738993	2.414978	-0.969044	-0.093009	-0.086651	0.088569	-0.693677	0.066620	-0.171589	-0.558113	0.244636	0.696360	0.379139
16569	9.386288	2.043441	-0.926875	0.072396	-0.074359	0.182326	-0.693804	0.068664	-0.166525	-0.558743	0.247097	0.696868	0.375666
16570	9.470081	1.887700	-0.931024	0.048580	-0.020440	0.174846	-0.691332	0.072955	-0.167268	-0.559996	0.249236	0.696595	0.372883
16571	9.469365	1.821343	-0.685058	0.057504	-0.029261	0.167533	-0.690466	0.072819	-0.164747	-0.561067	0.251326	0.696530	0.369981
16572	9.224950	1.806056	-0.502107	0.150831	0.066231	0.228072	-0.691396	0.078093	-0.166947	-0.564411	0.252413	0.695747	0.365602
16573	9.533119	1.516536	-0.414072	0.173161	0.088114	0.169378	-0.688337	0.080785	-0.167373	-0.567712	0.252359	0.695151	0.361641
16574	9.293680	1.964345	-0.407029	0.364406	0.137563	0.272463	-0.684719	0.082037	-0.170713	-0.573385	0.251113	0.694816	0.354122
16575	10.216884	1.722443	-0.575979	0.308115	0.224770	0.174192	-0.681843	0.084980	-0.176198	-0.579256	0.248591	0.693502	0.348884
16576	9.759385	2.464108	-0.846300	0.340635	0.207952	0.129335	-0.679215	0.084285	-0.183317	-0.584691	0.245090	0.692802	0.343647
16577	9.039889	2.044867	-0.851111	0.251450	0.210828	0.144526	-0.674464	0.083891	-0.188463	-0.589801	0.242873	0.691325	0.339436
16578	9.290798	2.596199	-1.045302	0.231049	0.227096	-0.003129	-0.672097	0.081760	-0.195387	-0.594018	0.238640	0.690227	0.337313
16579	9.786261	2.518690	-1.131968	0.324708	0.243300	-0.061603	-0.667577	0.076844	-0.201659	-0.598445	0.232437	0.689806	0.334670
16580	10.465749	2.813921	-1.261732	0.393311	0.182734	-0.158440	-0.665280	0.069537	-0.208058	-0.601722	0.224341	0.690989	0.331868
16581	9.475707	2.427704	-1.055731	0.495990	0.122531	-0.145574	-0.663104	0.061850	-0.212507	-0.604567	0.215672	0.693455	0.327268
16582	9.332748	1.993520	-0.973507	0.449738	0.142000	-0.099918	-0.662045	0.053730	-0.216548	-0.607793	0.207970	0.695101	0.322756
16583	9.507377	2.539072	-1.058605	0.374841	0.055204	-0.153018	-0.660279	0.046381	-0.218997	-0.609019	0.201054	0.697517	0.319598
16584	9.696620	2.534802	-1.200973	0.265732	-0.034820	-0.119100	-0.659468	0.039390	-0.216762	-0.608810	0.196476	0.700117	0.317151
16585	9.615666	2.289103	-1.281672	0.241358	-0.074008	-0.000779	-0.658295	0.035398	-0.217445	-0.608591	0.194118	0.702622	0.313461
16586	9.346614	2.070062	-1.082220	0.161162	-0.096240	0.081592	-0.659921	0.033198	-0.212913	-0.608346	0.194013	0.704489	0.309789
16587	9.298202	2.300728	-0.897750	0.130292	-0.121103	0.129319	-0.659936	0.035140	-0.211664	-0.607809	0.195121	0.706351	0.305884
16588	9.434711	2.184155	-0.956754	-0.002119	-0.181453	0.005293	-0.659633	0.036336	-0.206939	-0.605235	0.196447	0.708524	0.305110
16589	9.475071	2.321502	-1.092631	-0.062735	-0.205036	0.033685	-0.660281	0.035886	-0.200474	-0.602141	0.199045	0.710580	0.304768
16590	9.520459	2.116997	-1.057015	-0.104371	-0.192892	0.048242	-0.662512	0.038179	-0.193965	-0.599239	0.202284	0.712071	0.304875
16591	9.313450	2.120519	-1.029927	-0.152706	-0.138012	0.117752	-0.663653	0.041591	-0.190216	-0.597219	0.206735	0.712406	0.305070
16592	9.317772	2.300079	-0.859839	-0.187764	-0.067894	0.101091	-0.662441	0.047054	-0.188195	-0.596052	0.210953	0.711649	0.306230
16593	9.047272	2.206197	-0.589470	-0.198500	-0.111397	0.011150	-0.663273	0.048444	-0.184152	-0.593548	0.214243	0.711793	0.308466
16594	9.331649	2.287037	-0.618901	-0.284967	-0.055691	-0.115658	-0.663396	0.048478	-0.181893	-0.590774	0.216443	0.711179	0.313628
16595	9.425907	2.584110	-0.398271	-0.225904	-0.005291	-0.099029	-0.663530	0.049369	-0.179580	-0.588963	0.217790	0.710312	0.318036
16596	9.661571	2.333826	-0.664750	-0.151734	0.018835	-0.135624	-0.661802	0.046340	-0.179644	-0.587667	0.217655	0.709710	0.321847
16597	9.821682	2.158734	-1.072839	-0.096445	0.078087	-0.266831	-0.660902	0.040709	-0.181837	-0.586505	0.214542	0.709380	0.326748
16598	9.957058	1.814882	-1.181590	-0.122466	-0.035003	-0.065782	-0.662016	0.039462	-0.182327	-0.585018	0.215396	0.709269	0.329082
16599	9.730423	2.094753	-1.316215	-0.039742	0.063944	0.216827	-0.661909	0.041513	-0.183328	-0.587051	0.218576	0.707381	0.327426
16600	10.075078	1.671998	-1.438139	-0.085248	0.002167	0.159949	-0.659488	0.050207	-0.183373	-0.587720	0.221948	0.706093	0.326739
16601	9.574471	2.045224	-1.518432	0.005346	-0.114487	-0.067298	-0.659762	0.050428	-0.181947	-0.585550	0.221761	0.707845	0.326968
16602	9.720348	1.767406	-1.854195	-0.170927	-0.195790	-0.223525	-0.660799	0.047016	-0.176227	-0.580511	0.222000	0.709993	0.331108
16603	9.518159	1.895280	-1.879616	-0.116914	-0.240270	-0.113263	-0.661964	0.043530	-0.168960	-0.575665	0.223437	0.712596	0.333005
16604	9.628978	1.445091	-2.002635	-0.146714	-0.268642	-0.098649	-0.663880	0.043236	-0.162333	-0.570477	0.225632	0.715135	0.335005
16605	9.304996	1.684103	-1.933406	-0.164783	-0.229163	0.011332	-0.667067	0.043782	-0.154936	-0.566354	0.229338	0.716696	0.336147
16606	9.129095	1.959187	-1.739048	-0.138354	-0.169130	0.176464	-0.666192	0.045708	-0.147774	-0.564437	0.234696	0.716855	0.335332
16607	9.448579	1.675744	-1.748013	-0.156890	-0.138736	0.162639	-0.666786	0.050660	-0.143511	-0.562618	0.239874	0.716714	0.335025
16608	9.360345	1.821098	-1.690626	-0.126871	-0.098197	0.222282	-0.667828	0.056565	-0.141018	-0.562046	0.245269	0.715886	0.333848
16609	9.432844	1.620224	-1.578707	-0.129071	-0.066026	0.238729	-0.666489	0.063433	-0.138487	-0.561877	0.250736	0.714701	0.332606
16610	9.496820	1.651607	-1.421477	-0.096388	0.004367	0.291924	-0.666319	0.072412	-0.137788	-0.563350	0.256086	0.712526	0.330701
16611	9.704967	1.629022	-1.294145	-0.082259	-0.053347	0.209508	-0.665147	0.080758	-0.136151	-0.563383	0.260514	0.711609	0.329156
16612	9.563346	1.340594	-1.411500	-0.085928	-0.069468	0.139708	-0.664742	0.083767	-0.133429	-0.562824	0.264053	0.711086	0.328421
16613	9.573579	1.395584	-1.358385	-0.135325	0.002866	0.133086	-0.663401	0.089161	-0.132965	-0.562867	0.267622	0.709553	0.328775
16614	9.538011	1.216787	-1.208465	-0.130777	0.036474	0.093552	-0.661732	0.091907	-0.131117	-0.563258	0.270308	0.707770	0.329751
16615	9.670469	1.352555	-1.275334	-0.158493	0.050132	0.082515	-0.661223	0.094727	-0.133343	-0.563515	0.273108	0.705790	0.331245
16616	9.491193	1.197649	-1.023268	-0.014342	0.113099	0.130352	-0.659710	0.096635	-0.134790	-0.565856	0.274482	0.703697	0.330570
16617	9.556337	1.048265	-0.949384	-0.096032	0.035195	-0.010998	-0.659609	0.098184	-0.137233	-0.565638	0.275364	0.702784	0.332149
16618	9.541856	1.141090	-0.991715	-0.088766	0.068820	-0.050482	-0.655819	0.098990	-0.137360	-0.565743	0.275324	0.701685	0.334321
16619	9.739385	1.105651	-0.984841	-0.012427	0.103137	-0.073289	-0.655087	0.096567	-0.137800	-0.566540	0.273935	0.700878	0.335799
16620	9.983469	1.644812	-0.811713	0.117373	0.143166	-0.008720	-0.654249	0.094077	-0.142757	-0.569095	0.271637	0.700083	0.335006
16621	9.948608	1.754335	-1.002928	0.190473	0.097280	-0.076400	-0.652250	0.089518	-0.146727	-0.570900	0.267923	0.700687	0.333658
16622	9.691299	1.549696	-1.158888	0.194999	0.154625	-0.050887	-0.649120	0.085179	-0.149706	-0.573736	0.264059	0.700485	0.332296
16623	9.452212	1.437686	-1.179662	0.216534	0.201168	0.031591	-0.646214	0.085695	-0.155342	-0.577829	0.260854	0.699462	0.329881
16624	9.294199	1.565609	-1.412045	0.170951	0.261828	0.066252	-0.644706	0.084318	-0.162775	-0.582779	0.258186	0.697203	0.328050
16625	9.830538	2.125210	-1.469517	0.102329	0.289994	0.031415	-0.639707	0.084649	-0.171121	-0.587463	0.255697	0.694359	0.327677
16626	10.203772	2.269359	-1.564659	0.065946	0.251213	-0.025380	-0.636493	0.081826	-0.178801	-0.591084	0.253035	0.691960	0.328306
16627	9.907135	1.967027	-1.468581	0.115407	0.160404	-0.050026	-0.634670	0.079987	-0.182741	-0.593448	0.250086	0.691132	0.328046
16628	9.367514	1.834026	-1.393714	0.149180	0.143499	-0.017040	-0.632556	0.077959	-0.185848	-0.596026	0.247261	0.690484	0.326874
16629	9.332946	1.935720	-1.543929	0.052145	0.120261	-0.086006	-0.632255	0.073738	-0.190345	-0.597247	0.244824	0.689902	0.327707
16630	9.165077	1.955017	-1.448155	-0.036640	0.152459	-0.159667	-0.628576	0.071197	-0.192230	-0.598084	0.242183	0.688613	0.330839
16631	9.276821	2.206306	-1.438619	-0.054607	0.181341	-0.148671	-0.627988	0.066544	-0.196756	-0.599167	0.239738	0.686912	0.334181
16632	9.280886	2.139982	-1.197662	-0.021017	0.161630	-0.190785	-0.627700	0.062792	-0.202069	-0.599970	0.236414	0.685738	0.337503
16633	9.252621	2.351916	-0.893296	0.006932	0.178783	-0.171450	-0.625281	0.058111	-0.206614	-0.601112	0.232907	0.684578	0.340253
16634	9.508363	2.283695	-0.823596	0.013645	0.129261	-0.189662	-0.623580	0.055105	-0.210061	-0.601615	0.229394	0.683990	0.342923
16635	9.322617	2.512868	-0.636415	-0.000792	0.157180	-0.148441	-0.623273	0.050985	-0.213705	-0.602550	0.226413	0.682913	0.345399
16636	9.430326	2.340880	-0.346883	-0.064278	0.196658	-0.097239	-0.623848	0.050003	-0.216863	-0.604234	0.224630	0.680529	0.348314
16637	9.489488	2.255219	-0.139513	-0.061015	0.169325	-0.040294	-0.622458	0.047703	-0.222942	-0.605797	0.223744	0.678374	0.350366
16638	9.388395	2.305197	0.164105	-0.127895	0.169409	-0.008314	-0.619277	0.049709	-0.226937	-0.607429	0.224121	0.675454	0.352934
16639	9.330109	2.272938	0.429355	-0.177543	0.077858	-0.077093	-0.619595	0.050979	-0.229392	-0.606971	0.224771	0.673715	0.356614
16640	9.754878	2.566309	0.391228	-0.224360	0.077149	-0.185315	-0.617348	0.050451	-0.230998	-0.605638	0.224574	0.671995	0.362204
16641	10.534913	2.683932	0.251715	-0.178642	0.069412	-0.116208	-0.619894	0.049234	-0.234575	-0.604770	0.224734	0.670478	0.366343
16642	9.781596	2.213861	0.257499	0.053008	0.068075	-0.076542	-0.619600	0.048102	-0.234930	-0.605329	0.222698	0.670381	0.366840
16643	8.897985	2.276709	0.015595	0.071644	0.010104	-0.127073	-0.620841	0.045716	-0.235490	-0.604705	0.220111	0.671442	0.367490
16644	9.596486	2.550317	-0.139175	-0.074976	0.013252	-0.170295	-0.620131	0.044347	-0.236992	-0.603268	0.218763	0.671471	0.370589
16645	9.845793	2.233743	-0.172301	-0.061451	-0.008398	-0.177573	-0.620175	0.038225	-0.234694	-0.601421	0.217242	0.671986	0.373542
16646	9.556272	1.987657	-0.114770	-0.063672	0.013868	-0.057514	-0.623572	0.038250	-0.237058	-0.600872	0.217262	0.671588	0.375127
16647	9.647933	1.928307	-0.077523	-0.056442	0.017358	0.007654	-0.623006	0.037827	-0.237371	-0.600780	0.217995	0.671015	0.375873
16648	9.759871	2.018286	0.025156	-0.074229	-0.018749	-0.003291	-0.623037	0.040124	-0.237510	-0.600152	0.219114	0.670691	0.376803
16649	9.826850	2.101593	-0.073422	-0.108994	-0.085519	0.038065	-0.625002	0.040914	-0.235468	-0.598683	0.221676	0.670814	0.377421
16650	9.632942	1.958609	-0.158889	-0.116183	-0.091325	0.042578	-0.625743	0.045109	-0.233225	-0.597233	0.224457	0.670833	0.378040
16651	9.651947	2.080897	-0.245757	-0.085868	-0.089141	0.082112	-0.624873	0.045745	-0.228963	-0.596144	0.227376	0.670964	0.377782
16652	9.502247	2.067850	-0.278890	-0.042249	-0.100665	0.072086	-0.626581	0.048528	-0.226799	-0.595116	0.229736	0.671509	0.377007
16653	9.482564	2.180888	-0.378865	0.012217	-0.036909	0.050080	-0.628286	0.051155	-0.224363	-0.594925	0.230671	0.671901	0.376037
16654	9.512127	1.842975	-0.152709	-0.022962	-0.059888	0.035324	-0.628989	0.052618	-0.221868	-0.594250	0.232000	0.672271	0.375626
16655	9.608285	1.754887	-0.144802	-0.031532	-0.057416	0.056414	-0.629560	0.053862	-0.220798	-0.593635	0.233712	0.672538	0.375058
16656	9.682776	2.047397	-0.295437	-0.045841	-0.089854	0.107883	-0.629301	0.057960	-0.216879	-0.592990	0.236510	0.672747	0.373948
16657	9.528309	1.833620	-0.547088	0.032428	-0.072606	0.123529	-0.629882	0.060855	-0.214437	-0.592967	0.238491	0.673351	0.371632
16658	9.662990	1.564832	-0.466922	0.043960	-0.097867	0.145601	-0.630750	0.063517	-0.212993	-0.592907	0.240785	0.674133	0.368820
16659	9.528519	1.603991	-0.422991	0.110990	-0.040542	0.184157	-0.629104	0.067846	-0.211329	-0.594131	0.242432	0.674625	0.364851
16660	9.810012	1.730259	-0.222554	0.002588	-0.017517	0.096828	-0.629686	0.070083	-0.210056	-0.594581	0.243965	0.674375	0.363556
16661	9.720140	1.898670	-0.075585	0.017875	-0.024697	0.123492	-0.628876	0.072653	-0.210186	-0.595124	0.245783	0.674269	0.361634
16662	9.790994	1.598239	-0.133333	-0.007893	-0.017957	0.011451	-0.628616	0.073967	-0.210811	-0.594895	0.246289	0.674364	0.361490
16663	9.375788	1.890280	-0.352612	-0.009262	-0.008227	0.063684	-0.627479	0.074682	-0.208239	-0.595098	0.247505	0.674149	0.360725
16664	9.477967	1.707375	-0.149900	0.035467	0.053230	0.018711	-0.627250	0.077364	-0.210471	-0.596094	0.247080	0.673672	0.360263
16665	9.642836	1.872731	-0.089771	-0.022940	0.032169	-0.041864	-0.625549	0.075688	-0.211861	-0.596022	0.246742	0.673387	0.361144
16666	9.492050	1.888412	-0.274848	-0.052250	0.072158	-0.047527	-0.625522	0.073412	-0.212144	-0.596362	0.246330	0.672378	0.362743
16667	9.819467	1.793926	-0.273216	-0.071675	0.048724	-0.053894	-0.622456	0.074603	-0.214074	-0.596185	0.246291	0.671596	0.364504
16668	9.534863	2.342731	-0.539183	-0.026251	0.050775	-0.029014	-0.621872	0.073154	-0.213887	-0.596496	0.245971	0.670935	0.365427
16669	9.737202	2.068260	-0.432599	0.003616	0.046182	-0.076660	-0.621324	0.072706	-0.216600	-0.596476	0.244738	0.670851	0.366441
16670	9.615003	2.209378	-0.402955	0.055294	-0.016175	-0.052605	-0.621421	0.069806	-0.215793	-0.596114	0.243619	0.671700	0.366221
16671	9.624723	2.068385	-0.022602	0.102239	-0.031613	-0.074520	-0.620405	0.067494	-0.215664	-0.595544	0.241798	0.673249	0.365510
16672	9.604589	2.226114	-0.199562	0.071449	-0.110961	-0.054250	-0.620079	0.065510	-0.213253	-0.593967	0.241154	0.675347	0.364630
16673	9.621620	2.049424	-0.413907	0.067157	-0.071436	-0.083716	-0.619623	0.063322	-0.212548	-0.592617	0.239909	0.677148	0.364307
16674	9.622386	1.935892	-0.267336	0.029812	-0.116360	-0.038771	-0.619299	0.061481	-0.210128	-0.590870	0.240004	0.678923	0.363777
16675	9.796331	2.201480	-0.632006	-0.030457	-0.064959	0.029919	-0.621525	0.060569	-0.208330	-0.589961	0.241406	0.679386	0.363459
16676	9.481720	2.377482	-0.570785	0.060550	-0.037854	0.079564	-0.619571	0.062489	-0.207242	-0.590286	0.242175	0.679882	0.361489
16677	9.512158	2.378811	-0.685439	0.076441	-0.053949	0.024570	-0.620147	0.064427	-0.205706	-0.589991	0.242149	0.681020	0.359841
16678	9.785689	2.349642	-0.823875	0.050710	-0.088911	0.057660	-0.619858	0.065304	-0.203256	-0.589407	0.243105	0.682147	0.358015
16679	9.462847	2.087756	-1.016404	0.028604	-0.145863	0.055751	-0.621243	0.065988	-0.199252	-0.587829	0.244723	0.683879	0.356198
16680	9.281853	1.996831	-1.012644	-0.094835	-0.148231	0.023344	-0.623640	0.068163	-0.196133	-0.585467	0.247341	0.684821	0.356470
16681	9.501850	2.079381	-0.955117	-0.129597	-0.132385	0.022397	-0.622477	0.067403	-0.192666	-0.583031	0.250260	0.685425	0.357262
16682	9.354609	2.162030	-0.712361	-0.198924	-0.073071	-0.043910	-0.624852	0.068917	-0.187755	-0.580681	0.252628	0.685062	0.360110
16683	9.399088	2.345149	-0.647614	-0.132572	0.101321	-0.007313	-0.623593	0.068946	-0.188752	-0.581205	0.253475	0.683056	0.362472
16684	9.603496	2.067056	-0.273020	-0.043655	0.095788	-0.104383	-0.623746	0.068488	-0.191035	-0.581499	0.251991	0.682144	0.364744
16685	9.506696	2.244068	-0.401094	-0.001968	0.077780	-0.082247	-0.623439	0.065956	-0.192042	-0.581822	0.250452	0.681719	0.366083
16686	9.477160	2.218531	-0.470203	0.002003	0.070099	-0.139130	-0.624284	0.063851	-0.195549	-0.581734	0.248147	0.681603	0.368002
16687	9.779905	2.315458	-0.623403	-0.034851	0.007897	-0.142695	-0.624246	0.060718	-0.195886	-0.580490	0.246669	0.682039	0.370147
16688	9.732201	2.033786	-0.751472	0.019895	-0.005633	-0.010497	-0.624093	0.059717	-0.195950	-0.580402	0.246466	0.682296	0.369947
16689	9.342969	2.024819	-0.601711	0.036995	0.018696	0.011437	-0.624079	0.059635	-0.194263	-0.580798	0.246183	0.682376	0.369366
16690	9.601354	2.268360	-0.633940	-0.002475	0.030418	-0.028018	-0.623532	0.059723	-0.196237	-0.580962	0.245734	0.682134	0.369853
16691	9.688316	2.323463	-0.629587	0.034452	0.011041	-0.013205	-0.626647	0.060667	-0.196994	-0.581057	0.245198	0.682406	0.369557
16692	9.654283	2.197399	-0.614643	0.060199	-0.007609	-0.041598	-0.626063	0.059475	-0.196228	-0.580908	0.244117	0.683135	0.369160
16693	9.547906	2.110965	-0.623306	0.058640	-0.060282	0.007994	-0.627306	0.058298	-0.195162	-0.580303	0.244118	0.684309	0.367935
16694	9.658795	2.100343	-0.613030	0.091443	-0.056348	0.002569	-0.627571	0.058205	-0.193191	-0.579964	0.243636	0.685614	0.366356
16695	9.504623	2.179404	-0.640564	0.047151	-0.085051	-0.008504	-0.629254	0.057925	-0.192769	-0.578839	0.243726	0.687065	0.365356
16696	9.653693	2.110629	-0.653834	0.065770	-0.078365	0.002554	-0.628088	0.057680	-0.188142	-0.578068	0.243702	0.688431	0.364019
16697	9.642975	2.039416	-0.762591	0.076853	-0.063769	0.004370	-0.630016	0.056002	-0.185408	-0.577474	0.243473	0.689781	0.362557
16698	9.387291	1.939249	-0.753682	0.077752	-0.058419	0.037323	-0.631003	0.057219	-0.183631	-0.577283	0.243643	0.690828	0.360748
16699	9.544153	2.079187	-0.782790	0.057743	-0.006770	0.037258	-0.630451	0.057408	-0.184753	-0.577620	0.243680	0.691214	0.359441
16700	9.561179	2.049522	-0.749804	0.055712	0.008511	0.028054	-0.631048	0.059727	-0.185166	-0.578177	0.243493	0.691372	0.358367
16701	9.527645	2.151846	-0.767207	0.030081	0.027105	0.026148	-0.631051	0.059483	-0.186028	-0.578769	0.243453	0.691218	0.357736
16702	9.634722	2.071208	-0.597827	0.042092	-0.015363	-0.034305	-0.630481	0.058904	-0.186069	-0.578483	0.242730	0.691857	0.357455
16703	9.554360	2.126902	-0.729722	0.025234	-0.028537	-0.013225	-0.631167	0.058411	-0.184542	-0.578005	0.242598	0.692496	0.357078
16704	9.496149	2.103588	-0.768759	-0.022617	-0.015727	-0.025286	-0.631441	0.059168	-0.182377	-0.577463	0.242752	0.692632	0.357587
16705	9.633910	2.053114	-0.694531	-0.023018	-0.028182	0.029812	-0.630872	0.058331	-0.182999	-0.577068	0.243772	0.692708	0.357384
16706	9.542913	2.328370	-0.737642	0.005409	-0.028724	0.068431	-0.632860	0.060045	-0.182309	-0.577152	0.244990	0.692737	0.356357
16707	9.631340	2.004634	-0.694751	-0.003334	-0.036696	0.048207	-0.632860	0.060574	-0.181430	-0.576868	0.246093	0.692956	0.355632
16708	9.574896	1.811699	-0.744622	0.023021	-0.041869	0.040880	-0.631469	0.062903	-0.179747	-0.576658	0.246820	0.693394	0.354614
16709	9.603868	1.960173	-0.800292	0.006195	-0.060487	0.029895	-0.631909	0.063936	-0.180242	-0.575965	0.247732	0.694037	0.353846
16710	9.478209	2.134852	-0.920055	-0.051269	-0.039252	0.000384	-0.634161	0.065029	-0.178461	-0.575134	0.248733	0.694117	0.354336
16711	9.626887	1.808231	-0.874606	-0.100712	-0.044444	-0.002477	-0.633299	0.064383	-0.177240	-0.573903	0.250313	0.693973	0.355501
16712	9.478060	2.096088	-0.922718	-0.100224	-0.055848	0.018660	-0.633578	0.065698	-0.174758	-0.572723	0.252246	0.693799	0.356375
16713	9.470344	2.033580	-0.959068	-0.097106	-0.044421	-0.003387	-0.633025	0.067604	-0.172953	-0.571496	0.253767	0.693679	0.357498
16714	9.569449	2.078677	-0.938326	-0.091309	-0.054390	0.009516	-0.634851	0.067604	-0.172371	-0.570311	0.255458	0.693590	0.358357
16715	9.482945	2.183741	-0.951314	-0.090118	-0.057132	0.055400	-0.633999	0.068208	-0.170368	-0.569357	0.257799	0.693357	0.358648
16716	9.526092	1.944814	-0.879607	-0.069530	-0.072555	0.004053	-0.636006	0.072551	-0.167822	-0.567985	0.259295	0.693653	0.359171
16717	9.751822	1.978712	-0.994106	-0.095117	-0.063218	0.004040	-0.634852	0.071582	-0.165919	-0.566549	0.261022	0.693708	0.360081
16718	9.405063	2.029548	-0.985638	-0.112403	-0.043319	0.040609	-0.635282	0.072953	-0.164560	-0.565619	0.263296	0.693167	0.360930
16719	9.558618	1.956446	-1.040165	-0.085982	-0.107687	0.007751	-0.636964	0.075055	-0.160183	-0.563634	0.265289	0.693762	0.361432
16720	9.607438	1.690920	-1.157247	-0.070949	-0.101802	-0.014288	-0.636399	0.076092	-0.158150	-0.561705	0.266753	0.694460	0.362015
16721	9.593474	1.357780	-1.262759	-0.120259	-0.040905	-0.122818	-0.638306	0.073102	-0.154934	-0.559514	0.266848	0.694741	0.364790
16722	9.758755	1.573632	-1.170916	-0.223948	-0.002070	-0.275324	-0.636572	0.069115	-0.155904	-0.556233	0.265664	0.694572	0.370941
16723	9.378778	3.051950	-1.079437	-0.048231	0.081242	-0.168510	-0.636949	0.065812	-0.155542	-0.555760	0.263403	0.694242	0.373868
16724	9.480374	3.783595	-0.718570	0.195257	0.169189	0.075138	-0.637259	0.065981	-0.158913	-0.559658	0.261137	0.693404	0.371188
16725	9.283590	2.604209	-0.735807	0.253807	0.139095	0.175076	-0.635625	0.067604	-0.163339	-0.564103	0.259793	0.692841	0.366423
16726	9.727414	1.492314	-0.518112	0.074427	0.067868	0.035287	-0.636651	0.067853	-0.168108	-0.565656	0.259070	0.692428	0.365322
16727	9.790931	1.743329	-0.823193	-0.012719	-0.046671	-0.030719	-0.635101	0.068352	-0.167105	-0.564642	0.259252	0.693047	0.365588
16728	9.516196	2.125814	-0.989166	-0.022378	-0.003250	-0.017963	-0.637349	0.068358	-0.166519	-0.564316	0.259407	0.693003	0.366062
16729	9.612839	2.019806	-0.911348	-0.021257	0.018755	-0.047353	-0.636790	0.068506	-0.166797	-0.564044	0.258977	0.692905	0.366971
16730	9.574375	1.919924	-0.857421	-0.004725	-0.016618	-0.041782	-0.635913	0.066583	-0.165797	-0.563450	0.258700	0.693265	0.367399
16731	9.544988	2.023391	-0.961926	-0.049009	-0.043448	-0.052829	-0.636892	0.066693	-0.164794	-0.562135	0.258969	0.693687	0.368426
16732	9.633229	2.220155	-0.852834	-0.112636	-0.057230	-0.034524	-0.637858	0.066461	-0.162684	-0.560469	0.260303	0.693668	0.370057
16733	9.531260	2.207575	-0.945719	-0.082319	-0.070776	0.005903	-0.637984	0.066645	-0.160556	-0.559034	0.261959	0.693835	0.370745
16734	9.530541	2.082007	-0.985158	-0.095812	-0.043212	-0.023552	-0.639835	0.068114	-0.160729	-0.557725	0.263147	0.693720	0.372087
16735	9.472516	2.131535	-1.030973	-0.083125	-0.031882	-0.029057	-0.639246	0.067424	-0.158522	-0.556562	0.264039	0.693623	0.373374
16736	9.513329	2.168096	-1.066077	-0.041417	-0.026518	-0.043652	-0.638943	0.066766	-0.156874	-0.555617	0.264218	0.693829	0.374272
16737	9.482152	2.187569	-1.055122	-0.038650	-0.016406	-0.043666	-0.642285	0.065015	-0.155118	-0.554793	0.264297	0.693967	0.375183
16738	9.554742	2.193847	-1.019149	-0.010463	-0.007757	-0.050947	-0.640455	0.065252	-0.154697	-0.554215	0.263890	0.694233	0.375830
16739	9.463689	2.339936	-1.014792	-0.002721	-0.022696	-0.032552	-0.640158	0.064894	-0.153312	-0.553576	0.263771	0.694649	0.376087
16740	9.569655	2.314894	-1.011672	0.020948	-0.017124	-0.003133	-0.641542	0.063718	-0.152244	-0.553394	0.263750	0.695002	0.375718
16741	9.506712	2.232927	-1.014683	0.041929	-0.026296	-0.004940	-0.641243	0.062287	-0.152337	-0.553149	0.263546	0.695646	0.375029
16742	9.544503	2.170576	-1.086550	0.027808	-0.019965	0.013369	-0.641104	0.062428	-0.152329	-0.553088	0.263697	0.695995	0.374365
16743	9.559400	2.196534	-1.041045	0.044907	-0.017751	0.037265	-0.640558	0.063975	-0.151956	-0.553295	0.263986	0.696340	0.373210
16744	9.513230	2.195095	-1.090051	0.063855	-0.048906	0.064867	-0.641573	0.067339	-0.150185	-0.553402	0.264673	0.697004	0.371322
16745	9.485153	2.076084	-1.241948	0.059097	-0.002318	0.086775	-0.641863	0.067921	-0.150287	-0.554265	0.265384	0.697019	0.369496
16746	9.510698	2.107524	-1.068789	0.033022	-0.060520	0.075822	-0.641021	0.069252	-0.148520	-0.554124	0.266645	0.697520	0.367849
16747	9.534264	2.147305	-1.153950	0.026182	-0.022462	0.055571	-0.642164	0.070689	-0.148279	-0.554299	0.267433	0.697675	0.366719
16748	9.534144	2.088979	-1.144664	0.030756	-0.044681	0.057441	-0.642318	0.073014	-0.146017	-0.554227	0.268346	0.698077	0.365391
16749	9.538309	2.016922	-1.198429	0.052949	-0.034130	0.064795	-0.641627	0.073873	-0.146252	-0.554449	0.269053	0.698502	0.363719
16750	9.451700	2.073391	-1.204484	0.047241	-0.040137	0.057443	-0.641369	0.076125	-0.145550	-0.554527	0.269746	0.698972	0.362181
16751	9.547064	1.898892	-1.262327	0.017559	-0.039967	0.040858	-0.643045	0.076339	-0.143547	-0.554299	0.270554	0.699330	0.361233
16752	9.552173	2.132489	-1.323796	0.022993	-0.021398	0.038125	-0.642071	0.078111	-0.142036	-0.554366	0.271112	0.699517	0.360350
16753	9.557125	1.959057	-1.233326	0.029753	-0.047902	0.018886	-0.640784	0.077445	-0.140538	-0.553932	0.271533	0.700169	0.359433
16754	9.459763	1.866329	-1.319660	0.029780	-0.025709	0.016976	-0.643339	0.079725	-0.139526	-0.553822	0.271750	0.700566	0.358665
16755	9.547013	2.052633	-1.333785	0.000542	-0.020188	0.018795	-0.642485	0.078598	-0.140168	-0.553615	0.272294	0.700702	0.358306
16756	9.561533	1.959743	-1.286625	-0.011795	-0.045060	0.004119	-0.642766	0.079390	-0.138706	-0.552916	0.272927	0.701085	0.358154
16757	9.484363	1.906740	-1.272008	-0.008991	-0.043353	0.005931	-0.641623	0.079412	-0.136600	-0.552241	0.273563	0.701477	0.357944
16758	9.560594	1.936996	-1.397848	-0.043408	-0.042146	0.018726	-0.642328	0.080352	-0.135125	-0.551512	0.274730	0.701519	0.358092
16759	9.479821	2.096526	-1.316494	-0.010098	-0.017252	0.031609	-0.643735	0.080896	-0.134091	-0.551379	0.275550	0.701472	0.357758
16760	9.498391	1.936656	-1.339969	0.020758	-0.011160	0.020625	-0.643190	0.082586	-0.133708	-0.551450	0.275813	0.701620	0.357155
16761	9.541811	1.892367	-1.315312	-0.015710	-0.039102	0.027942	-0.644326	0.083453	-0.133503	-0.550954	0.276799	0.701792	0.356819
16762	9.522864	1.877292	-1.266393	-0.022278	-0.029678	0.055436	-0.643765	0.083987	-0.132911	-0.550776	0.278154	0.701644	0.356330
16763	9.561571	1.993821	-1.296066	-0.046618	-0.012636	0.033367	-0.643366	0.086630	-0.131481	-0.550520	0.279364	0.701269	0.356518
16764	9.560870	1.795053	-1.302167	-0.069276	-0.016689	0.040636	-0.643217	0.087109	-0.129619	-0.550153	0.280938	0.700721	0.356925
16765	9.537292	1.818708	-1.245576	-0.068787	-0.009275	0.024109	-0.643099	0.089091	-0.129215	-0.549756	0.282238	0.700194	0.357544
16766	9.638309	1.923192	-1.313889	-0.136357	0.016566	0.026727	-0.641975	0.089088	-0.129507	-0.549375	0.284110	0.698875	0.359224
16767	9.604692	1.842742	-1.264848	-0.117578	0.002466	0.046036	-0.642984	0.090300	-0.130550	-0.549022	0.286164	0.697734	0.360349
16768	9.597779	1.920285	-1.256838	-0.108398	0.000487	0.047903	-0.641879	0.092789	-0.129137	-0.548721	0.288136	0.696663	0.361309
16769	9.571252	1.793684	-1.205947	-0.040803	-0.008712	0.044354	-0.642620	0.094867	-0.130410	-0.548640	0.289398	0.696198	0.361319
16770	9.596927	1.912022	-1.363138	-0.039323	-0.009774	0.031533	-0.643050	0.097039	-0.127873	-0.548472	0.290458	0.695828	0.361436
16771	9.582748	1.831442	-1.312298	0.016070	0.011061	0.049977	-0.642956	0.097943	-0.128243	-0.549036	0.291030	0.695522	0.360709
16772	9.607739	1.798000	-1.183018	0.023272	0.004805	0.046335	-0.642421	0.099817	-0.128695	-0.549541	0.291500	0.695359	0.359873
16773	9.594520	1.726966	-1.303758	0.029500	-0.014211	0.040853	-0.641864	0.100638	-0.128085	-0.549769	0.291977	0.695474	0.358914
16774	9.642797	1.789891	-1.319645	0.063632	-0.005694	0.051020	-0.642736	0.102663	-0.128233	-0.550395	0.292143	0.695687	0.357403
16775	9.584094	1.647925	-1.371515	0.048105	-0.029527	0.018874	-0.643293	0.102372	-0.127963	-0.550361	0.292218	0.696230	0.356336
16776	9.535636	1.631658	-1.398794	0.054747	-0.039130	-0.005886	-0.643567	0.102728	-0.126387	-0.550062	0.291927	0.697077	0.355378
16777	9.515531	1.618317	-1.480364	0.046979	-0.002987	0.005928	-0.643661	0.102224	-0.125429	-0.550296	0.291649	0.697396	0.354618
16778	9.584902	1.550421	-1.517217	0.031183	0.010619	-0.005132	-0.642801	0.100133	-0.126837	-0.550561	0.291270	0.697524	0.354267
16779	9.568836	1.541821	-1.410394	0.021787	0.011179	-0.014329	-0.642109	0.101780	-0.125613	-0.550702	0.290892	0.697626	0.354157
16780	9.566163	1.530105	-1.439355	-0.014819	0.024287	-0.016260	-0.644071	0.100967	-0.125927	-0.550807	0.290774	0.697339	0.354655
16781	9.568856	1.593003	-1.429384	-0.043622	0.023282	0.002048	-0.642382	0.099883	-0.127703	-0.550853	0.291265	0.696748	0.355341
16782	9.545636	1.606274	-1.322151	-0.058096	0.015509	0.009374	-0.644238	0.102309	-0.126970	-0.550767	0.292037	0.696103	0.356104
16783	9.538084	1.699864	-1.422595	-0.072915	0.023255	0.003869	-0.643576	0.103177	-0.126782	-0.550654	0.292875	0.695291	0.357176
16784	9.567403	1.586762	-1.322981	-0.076593	0.030735	0.002006	-0.644424	0.103475	-0.126755	-0.550616	0.293640	0.694385	0.358366
16785	9.585174	1.724082	-1.264780	-0.060130	0.019529	0.003920	-0.642478	0.104385	-0.128410	-0.550527	0.294364	0.693699	0.359237
16786	9.565186	1.723024	-1.355826	-0.146919	0.049370	-0.029338	-0.643042	0.104665	-0.128105	-0.550105	0.295329	0.692263	0.361852
16787	9.574578	1.650217	-1.356652	-0.114220	0.066500	-0.040322	-0.642336	0.102658	-0.131198	-0.550022	0.295694	0.690925	0.364231
16788	9.560953	1.763494	-1.297433	-0.128429	0.071078	-0.023823	-0.642499	0.105039	-0.130061	-0.550040	0.296371	0.689338	0.366653
16789	9.549334	1.733562	-1.229562	-0.117205	0.072332	-0.014633	-0.642229	0.105103	-0.131470	-0.550197	0.297075	0.687751	0.368820
16790	9.626491	1.793905	-1.248962	-0.107025	0.082229	-0.010932	-0.641965	0.105467	-0.133142	-0.550583	0.297605	0.686112	0.370863
16791	9.634454	1.812081	-1.162186	-0.099644	0.087386	0.025785	-0.641257	0.104635	-0.133906	-0.551343	0.298554	0.684239	0.372429
16792	9.606615	1.800646	-1.018710	-0.066430	0.085694	0.036860	-0.641733	0.107341	-0.136413	-0.552366	0.299261	0.682571	0.373405
16793	9.628630	1.765773	-0.961791	-0.065446	0.074425	0.040551	-0.639781	0.107422	-0.138683	-0.553260	0.300125	0.680996	0.374263
16794	9.605783	1.585034	-1.034577	-0.049504	0.062459	0.055245	-0.638561	0.110327	-0.139924	-0.554203	0.301061	0.679597	0.374657
16795	9.576684	1.651411	-1.086195	-0.075050	0.054951	0.058880	-0.637752	0.112639	-0.140634	-0.554907	0.302429	0.678049	0.375318
16796	9.637447	1.576902	-0.987506	-0.095945	0.056758	0.029478	-0.640182	0.113419	-0.144088	-0.555297	0.303565	0.676517	0.376587
16797	9.664068	1.591146	-0.978747	-0.094180	0.069865	0.025799	-0.638085	0.115065	-0.143300	-0.555834	0.304584	0.674851	0.377959
16798	9.679560	1.603871	-0.851226	-0.103810	0.066316	0.008362	-0.638531	0.115338	-0.145817	-0.556137	0.305453	0.673272	0.379626
16799	9.627118	1.630075	-0.788708	-0.083729	0.080213	0.005621	-0.636172	0.117627	-0.146543	-0.556723	0.306000	0.671681	0.381141
16800	9.641494	1.617922	-0.794156	-0.066008	0.081472	-0.016368	-0.636860	0.115953	-0.147205	-0.557266	0.305997	0.670364	0.382664
16801	9.668606	1.621553	-0.717853	-0.073786	0.056587	-0.031015	-0.636331	0.117468	-0.149090	-0.557315	0.306120	0.669327	0.384307
16802	9.666277	1.758011	-0.765184	-0.073040	0.069685	-0.003487	-0.636055	0.116969	-0.150676	-0.557760	0.306443	0.668009	0.385695
16803	9.653292	1.838460	-0.609587	0.007562	0.076578	0.000345	-0.636213	0.117332	-0.152203	-0.558813	0.305916	0.667177	0.386028
16804	9.612336	1.736300	-0.565244	-0.082847	0.026692	-0.023633	-0.634530	0.117348	-0.153064	-0.558471	0.306404	0.666387	0.387499
16805	9.656881	1.650338	-0.688242	-0.051256	0.073729	-0.010809	-0.635547	0.118473	-0.155241	-0.559041	0.306402	0.665194	0.388727
16806	9.601564	1.587134	-0.647938	-0.066085	-0.001734	-0.010739	-0.634547	0.117846	-0.154443	-0.558526	0.307086	0.664773	0.389646
16807	9.619104	1.610228	-0.571150	-0.092015	0.011990	-0.023647	-0.635363	0.115968	-0.153847	-0.557925	0.307848	0.664025	0.391178
16808	9.662250	1.590516	-0.573005	-0.080844	0.000536	-0.017210	-0.634242	0.118250	-0.154696	-0.557308	0.308574	0.663508	0.392361
16809	9.650299	1.663600	-0.591405	-0.088279	0.006354	-0.021813	-0.634199	0.116013	-0.152861	-0.556671	0.309361	0.662832	0.393786
16810	9.681950	1.775001	-0.596693	-0.044501	-0.002756	-0.025357	-0.634643	0.117867	-0.152601	-0.556167	0.309600	0.662685	0.394556
16811	9.662015	1.722630	-0.659090	-0.029359	-0.018728	-0.005131	-0.635780	0.118211	-0.153414	-0.555693	0.310148	0.662646	0.394860
16812	9.685822	1.727844	-0.698593	-0.029646	0.000457	-0.018003	-0.635787	0.118646	-0.153528	-0.555398	0.310267	0.662546	0.395349
16813	9.656907	1.781705	-0.721315	-0.030281	-0.016650	-0.039997	-0.634208	0.118186	-0.150470	-0.554667	0.310347	0.662694	0.396063
16814	9.621097	1.845082	-0.724280	0.011842	-0.016998	-0.036210	-0.634381	0.117963	-0.151053	-0.554235	0.309931	0.663215	0.396121
16815	9.589924	1.820647	-0.694289	0.039931	0.005539	-0.014179	-0.638444	0.116842	-0.150238	-0.554436	0.309396	0.663515	0.395757
16816	9.632906	1.757612	-0.718046	0.050690	-0.008776	-0.021477	-0.634923	0.117318	-0.149395	-0.554468	0.308682	0.664158	0.395189
16817	9.652340	1.766956	-0.701804	0.039453	-0.013720	-0.030661	-0.636592	0.115101	-0.150364	-0.554278	0.308086	0.664769	0.394894
16818	9.618583	1.813575	-0.724392	0.043175	-0.025001	-0.026966	-0.635610	0.115508	-0.150207	-0.554024	0.307475	0.665582	0.394357
16819	9.613514	1.738438	-0.724692	0.036067	-0.013394	-0.020589	-0.636710	0.114042	-0.149159	-0.553895	0.307048	0.666099	0.393997
16820	9.627744	1.738734	-0.754207	0.012886	-0.014682	0.002310	-0.635020	0.113222	-0.150496	-0.553828	0.307072	0.666382	0.393595
16821	9.596976	1.732423	-0.989809	0.016482	0.029030	-0.005109	-0.636979	0.112918	-0.149509	-0.554262	0.306739	0.666184	0.393578
16822	9.613627	1.772385	-0.724475	-0.068144	-0.006805	-0.018044	-0.636409	0.113133	-0.148232	-0.553611	0.307379	0.665842	0.394573
16823	9.651814	1.755681	-0.764659	-0.038246	0.043584	0.000290	-0.635866	0.114702	-0.148280	-0.553945	0.307609	0.665018	0.395313
16824	9.647475	1.786582	-0.715987	-0.058303	0.017533	0.005803	-0.636010	0.114188	-0.149439	-0.553876	0.308249	0.664343	0.396046
