# Supplementary material for: Identification of Haptic Based Guiding Using Hard Reins
Source: PLoS One. 2015 Jul 22;10(7):e0132020. doi: 10.1371/journal.pone.0132020 (PMC4511788; doi:10.1371/journal.pone.0132020)
Supplement: S9 File — (ZIP) [file pone.0132020.s009.zip › Exp2_MotionData2/Subject10/path1/T3/gh3.txt]

// Start Time: 0
// Sample rate: 25.0Hz
// Scenario: 4.9
// Firmware Version: 2.6.1
Counter	Acc_X	Acc_Y	Acc_Z	Gyr_X	Gyr_Y	Gyr_Z	Mag_X	Mag_Y	Mag_Z	Quat_w	Quat_x	Quat_y	Quat_z
16190	0.932464	-9.475603	-1.915087	0.024670	-0.041969	-0.043686	0.109772	0.912684	-0.079989	0.618169	-0.714282	-0.275814	0.177749
16191	0.996184	-9.697065	-1.982415	-0.130333	-0.054872	-0.024133	0.109093	0.915165	-0.078025	0.616204	-0.715419	-0.277299	0.177688
16192	0.942873	-9.644607	-2.090205	-0.088500	-0.014598	-0.018450	0.109082	0.914916	-0.075675	0.614938	-0.716286	-0.278120	0.177297
16193	0.922792	-9.470901	-1.941518	0.011223	-0.001705	-0.017976	0.109606	0.916136	-0.075810	0.615253	-0.715913	-0.278367	0.177323
16194	0.864992	-9.480322	-1.848566	0.049626	0.032163	-0.007685	0.108940	0.917643	-0.075804	0.616187	-0.715306	-0.277966	0.177161
16195	0.957377	-9.633368	-1.626592	0.086341	0.038652	0.014649	0.107904	0.915993	-0.078406	0.617680	-0.714332	-0.276986	0.177424
16196	0.981602	-9.657348	-1.617100	0.091431	0.060635	0.030332	0.109503	0.915133	-0.080769	0.619230	-0.713516	-0.275541	0.177556
16197	0.779287	-9.701068	-1.619601	0.006622	0.071450	0.018805	0.110824	0.914979	-0.081041	0.619747	-0.713664	-0.274377	0.176959
16198	0.701696	-9.599466	-1.414847	-0.032585	0.057634	0.002929	0.111740	0.916608	-0.080656	0.619604	-0.714219	-0.273799	0.176112
16199	0.774444	-9.691010	-1.489872	-0.081554	0.038404	0.003641	0.112391	0.916483	-0.078834	0.618737	-0.715254	-0.273566	0.175324
16200	0.822735	-9.705267	-1.465615	-0.115749	0.031084	0.012711	0.112765	0.917333	-0.075182	0.617222	-0.716795	-0.273468	0.174520
16201	0.818070	-9.744251	-1.605441	-0.009702	0.027511	-0.003355	0.112495	0.916537	-0.073353	0.617350	-0.716859	-0.273216	0.174197
16202	0.779094	-9.662783	-1.681482	0.035817	0.020232	-0.010501	0.112241	0.916791	-0.075439	0.618029	-0.716363	-0.273052	0.174089
16203	0.821990	-9.556824	-1.679596	-0.025629	0.016550	0.002110	0.112245	0.915159	-0.075048	0.617846	-0.716619	-0.272912	0.173904
16204	0.827247	-9.653439	-1.791330	-0.058989	0.005586	0.014885	0.112890	0.916399	-0.073095	0.616997	-0.717381	-0.272896	0.173803
16205	0.826979	-9.595608	-1.766516	-0.002896	0.000140	0.005945	0.111839	0.916130	-0.073870	0.617031	-0.717324	-0.272826	0.174023
16206	0.809925	-9.562284	-1.862232	0.018193	0.005614	-0.008724	0.113815	0.916657	-0.073494	0.617372	-0.717005	-0.272879	0.174050
16207	0.812548	-9.600220	-1.699497	0.019979	0.012925	-0.005034	0.112368	0.916664	-0.074396	0.617835	-0.716656	-0.272731	0.174075
16208	0.798653	-9.720516	-1.689311	-0.002922	0.009296	0.017010	0.113293	0.916110	-0.074273	0.617802	-0.716749	-0.272445	0.174253
16209	0.774465	-9.701094	-1.624448	0.021750	0.002880	0.002376	0.113030	0.917057	-0.075184	0.618210	-0.716384	-0.272307	0.174526
16210	0.771902	-9.669885	-1.643239	0.035880	-0.001711	-0.012313	0.114096	0.916349	-0.076629	0.618776	-0.715800	-0.272439	0.174709
16211	0.769458	-9.662654	-1.638359	0.016617	-0.012695	-0.010548	0.113055	0.915250	-0.078709	0.619068	-0.715374	-0.272695	0.175020
16212	0.827377	-9.671965	-1.580334	-0.005996	-0.014572	-0.021733	0.112256	0.915272	-0.077398	0.618997	-0.715212	-0.273268	0.175042
16213	0.807167	-9.479733	-1.642643	0.042863	-0.009025	-0.019658	0.111594	0.916907	-0.078175	0.619715	-0.714423	-0.273517	0.175331
16214	0.861113	-9.669589	-1.608793	0.056101	-0.010831	-0.017731	0.111206	0.916085	-0.079085	0.620538	-0.713526	-0.273766	0.175687
16215	0.865531	-9.585479	-1.641181	0.014076	-0.005403	-0.023493	0.111479	0.915523	-0.080393	0.620875	-0.713087	-0.274127	0.175716
16216	0.851203	-9.611729	-1.569664	-0.043032	-0.005408	0.002059	0.108572	0.916376	-0.080239	0.620241	-0.713545	-0.274379	0.175700
16217	0.899568	-9.642953	-1.581654	-0.020204	0.011056	-0.005231	0.109623	0.915560	-0.078812	0.620116	-0.713688	-0.274396	0.175532
16218	0.826963	-9.585425	-1.603131	0.006836	0.018399	-0.001419	0.109489	0.917189	-0.079593	0.620337	-0.713594	-0.274224	0.175404
16219	0.836543	-9.570887	-1.578831	0.056709	0.020286	0.000676	0.110297	0.915254	-0.081428	0.621338	-0.712848	-0.273772	0.175599
16220	0.865707	-9.618844	-1.548023	0.100570	0.005703	-0.002768	0.110296	0.916745	-0.082210	0.622830	-0.711536	-0.273445	0.176146
16221	0.807734	-9.600081	-1.656329	0.025174	0.012945	0.002374	0.110311	0.916173	-0.084821	0.623329	-0.711168	-0.273170	0.176293
16222	0.793884	-9.724771	-1.523772	-0.030878	0.017477	0.016854	0.110441	0.915095	-0.083517	0.622943	-0.711638	-0.272884	0.176202
16223	0.817857	-9.695848	-1.523143	0.042661	0.023950	0.013524	0.111506	0.915470	-0.085614	0.623711	-0.711152	-0.272250	0.176430
16224	0.788899	-9.691177	-1.547354	0.030382	0.045864	0.011581	0.111763	0.915074	-0.084050	0.624370	-0.710931	-0.271465	0.176200
16225	0.759659	-9.621046	-1.426612	0.081020	0.049596	0.024746	0.112045	0.914088	-0.086924	0.625780	-0.710114	-0.270214	0.176414
16226	0.793570	-9.652078	-1.373917	0.163390	0.051501	0.019625	0.112459	0.914589	-0.090843	0.628324	-0.708286	-0.268771	0.176924
16227	0.832096	-9.639821	-1.330175	0.203713	0.044227	0.016150	0.113540	0.913174	-0.094767	0.631464	-0.705848	-0.267269	0.177764
16228	0.890887	-9.829248	-1.173842	0.149681	0.049627	0.008494	0.114226	0.912033	-0.099080	0.633828	-0.704110	-0.266045	0.178080
16229	0.895993	-9.892021	-1.239491	0.041041	0.040406	0.020883	0.114770	0.911185	-0.101434	0.634629	-0.703724	-0.265098	0.178162
16230	0.881015	-9.786385	-1.298165	-0.059702	0.034817	0.021299	0.115816	0.910785	-0.099355	0.633915	-0.704651	-0.264629	0.177738
16231	0.812582	-9.583860	-1.137522	-0.003759	0.024814	0.024352	0.117406	0.910620	-0.100412	0.633990	-0.704795	-0.263993	0.177843
16232	1.023723	-9.366828	-1.118104	0.046068	-0.008909	0.026500	0.116363	0.910066	-0.102492	0.634516	-0.704251	-0.263630	0.178661
16233	0.850912	-9.530748	-1.107612	0.030078	-0.007048	0.057796	0.118201	0.910333	-0.100941	0.634784	-0.704024	-0.262810	0.179809
16234	0.925908	-10.104042	-1.340611	-0.023735	-0.010797	0.036336	0.119794	0.909757	-0.102259	0.634281	-0.704409	-0.262580	0.180410
16235	0.759457	-10.085211	-1.365907	-0.072549	-0.009109	0.011161	0.119526	0.909768	-0.101474	0.633254	-0.705234	-0.262816	0.180450
16236	0.678883	-9.868604	-1.301205	-0.107604	-0.001868	0.003574	0.120964	0.910320	-0.099136	0.631731	-0.706538	-0.263239	0.180070
16237	0.673264	-9.700181	-1.298895	-0.046429	-0.014589	0.005741	0.120557	0.910346	-0.097044	0.631059	-0.706984	-0.263523	0.180261
16238	0.644032	-9.637770	-1.324699	-0.011400	-0.009087	-0.001477	0.121201	0.912129	-0.095221	0.630874	-0.707020	-0.263758	0.180422
16239	0.750285	-9.671021	-1.259357	0.070198	-0.005369	-0.015831	0.120420	0.912252	-0.097434	0.631975	-0.705913	-0.263809	0.180826
16240	0.788817	-9.666508	-1.369363	0.004393	-0.010878	-0.003232	0.119896	0.911572	-0.097821	0.632010	-0.705734	-0.264036	0.181075
16241	0.769727	-9.704766	-1.288456	0.039231	0.007481	0.017220	0.119381	0.910337	-0.099253	0.632619	-0.705240	-0.263571	0.181548
16242	0.712221	-9.776772	-1.203581	0.055704	0.011195	0.039447	0.119921	0.908006	-0.100042	0.633338	-0.704715	-0.262731	0.182296
16243	0.736422	-9.795957	-1.198822	0.023179	0.047748	0.050302	0.121634	0.910156	-0.101099	0.633811	-0.704742	-0.261346	0.182537
16244	0.938142	-9.621942	-1.088872	-0.043675	0.069703	0.077615	0.123618	0.908908	-0.100985	0.633293	-0.705885	-0.259590	0.182424
16245	0.735245	-9.540360	-1.036808	-0.147150	0.122584	0.084379	0.125839	0.908926	-0.096696	0.631626	-0.708506	-0.257399	0.181146
16246	0.508415	-9.497425	-1.014316	-0.056337	0.161067	0.097689	0.128732	0.908644	-0.094370	0.631318	-0.710230	-0.254244	0.179922
16247	0.473196	-9.699814	-1.075099	0.183719	0.164945	0.084142	0.131507	0.908605	-0.095176	0.634550	-0.708792	-0.250312	0.179735
16248	0.374953	-9.830111	-1.125855	0.259237	0.149432	0.066094	0.133522	0.904996	-0.099370	0.638745	-0.706291	-0.246595	0.179855
16249	0.404723	-10.008174	-1.147280	0.175536	0.130097	0.044483	0.135390	0.904123	-0.102779	0.641793	-0.704599	-0.243674	0.179623
16250	0.464818	-9.969488	-1.126971	0.123306	0.119007	0.015626	0.136723	0.904351	-0.105661	0.644073	-0.703449	-0.241538	0.178854
16251	0.442913	-9.926262	-1.138573	0.084742	0.120796	0.017271	0.137821	0.901009	-0.111414	0.645870	-0.702746	-0.239436	0.177962
16252	0.608517	-9.767127	-1.137196	0.114434	0.106237	0.019288	0.139146	0.899901	-0.111686	0.647937	-0.701668	-0.237443	0.177373
16253	0.769322	-9.612806	-1.133530	0.137224	0.071544	0.013919	0.138616	0.900724	-0.111812	0.650227	-0.700090	-0.235843	0.177363
16254	0.711456	-9.612981	-1.150877	0.086522	0.010248	0.013755	0.140212	0.901087	-0.114566	0.651459	-0.698998	-0.235267	0.177912
16255	0.711761	-9.680608	-1.226242	-0.062226	-0.029208	0.013990	0.139692	0.900537	-0.115606	0.650464	-0.699667	-0.235695	0.178355
16256	0.668996	-9.815539	-1.257342	-0.193273	-0.056815	-0.002315	0.139818	0.901222	-0.115084	0.647513	-0.701890	-0.237227	0.178328
16257	0.514269	-9.724301	-1.223897	-0.215775	-0.053290	-0.034747	0.138848	0.905113	-0.108810	0.644396	-0.704235	-0.239202	0.177737
16258	0.490090	-9.709947	-1.233524	-0.229804	-0.038688	-0.035765	0.137765	0.903691	-0.102407	0.641114	-0.706809	-0.241087	0.176837
16259	0.485282	-9.709693	-1.156745	-0.243713	-0.035072	-0.043225	0.136938	0.905935	-0.097048	0.637684	-0.709512	-0.243036	0.175740
16260	0.528356	-9.642315	-1.179405	-0.203617	-0.034986	-0.030103	0.136640	0.906951	-0.091172	0.634744	-0.711762	-0.244694	0.174982
16261	0.509530	-9.738469	-1.142519	-0.149331	-0.040403	-0.024279	0.134903	0.907012	-0.087112	0.632546	-0.713312	-0.246100	0.174662
16262	0.528616	-9.700310	-1.252234	-0.098662	-0.038499	-0.020333	0.133689	0.909107	-0.083447	0.631038	-0.714254	-0.247288	0.174586
16263	0.576555	-9.642588	-1.286987	-0.041781	-0.031124	-0.023749	0.133946	0.908982	-0.082013	0.630415	-0.714470	-0.248190	0.174672
16264	0.600908	-9.695614	-1.328314	0.029046	-0.018227	-0.016023	0.132497	0.910346	-0.083567	0.630816	-0.713892	-0.248612	0.174991
16265	0.668236	-9.662136	-1.428042	0.014105	-0.021876	-0.014245	0.132369	0.910340	-0.084349	0.631004	-0.713481	-0.249067	0.175339
16266	0.589188	-9.773177	-1.487952	-0.039464	-0.001791	0.003914	0.132242	0.909251	-0.084349	0.630437	-0.713923	-0.249239	0.175336
16267	0.596453	-9.777811	-1.439937	-0.027056	0.007322	-0.010804	0.132633	0.908038	-0.082525	0.630168	-0.714154	-0.249421	0.175105
16268	0.504506	-9.710837	-1.502272	-0.037621	-0.000009	-0.010852	0.133551	0.909527	-0.082532	0.629688	-0.714505	-0.249773	0.174897
16269	0.557738	-9.749064	-1.454299	0.004357	-0.014556	-0.000462	0.134610	0.908967	-0.082802	0.629717	-0.714319	-0.249972	0.175269
16270	0.560115	-9.744469	-1.519029	-0.058504	-0.025632	-0.018298	0.132883	0.910496	-0.081743	0.628836	-0.714804	-0.250828	0.175231
16271	0.581369	-9.653213	-1.582367	-0.112857	-0.029333	-0.016724	0.132226	0.908740	-0.080955	0.627163	-0.715963	-0.251856	0.175021
16272	0.605079	-9.566344	-1.523313	-0.081411	-0.025633	-0.012883	0.131151	0.909873	-0.077944	0.625930	-0.716757	-0.252718	0.174939
16273	0.706180	-9.532454	-1.521894	-0.053330	-0.009162	-0.022916	0.130483	0.910707	-0.077025	0.625229	-0.717206	-0.253375	0.174658
16274	0.667725	-9.556462	-1.484179	-0.044674	-0.007303	-0.010878	0.131523	0.912621	-0.075336	0.624607	-0.717614	-0.253847	0.174522
16275	0.644120	-9.662316	-1.466679	0.042802	0.012917	-0.001233	0.131271	0.910706	-0.076248	0.625323	-0.717045	-0.253582	0.174681
16276	0.572295	-9.768285	-1.454432	0.028784	0.023869	0.004218	0.130882	0.909885	-0.077029	0.625861	-0.716720	-0.253190	0.174658
16277	0.565070	-9.768151	-1.411287	-0.009686	0.016507	0.002188	0.132873	0.909841	-0.079133	0.625834	-0.716834	-0.253011	0.174547
16278	0.548136	-9.756163	-1.413677	0.035791	0.010167	0.006119	0.131280	0.911095	-0.078206	0.626396	-0.716383	-0.252738	0.174779
16279	0.596086	-9.700863	-1.453265	0.044752	0.014691	-0.019684	0.132344	0.910119	-0.079259	0.627218	-0.715695	-0.252701	0.174700
16280	0.598330	-9.667303	-1.491183	-0.020136	0.009163	-0.010777	0.131289	0.909318	-0.078729	0.627033	-0.715857	-0.252875	0.174450
16281	0.653982	-9.710592	-1.517678	-0.002573	0.009183	-0.014375	0.131283	0.912306	-0.079771	0.627129	-0.715771	-0.252998	0.174277
16282	0.716591	-9.696169	-1.557701	-0.033982	0.016439	-0.027463	0.129311	0.910421	-0.079756	0.626840	-0.716045	-0.253374	0.173647
16283	0.750299	-9.686476	-1.557251	-0.021974	0.010125	-0.001551	0.130622	0.911775	-0.079114	0.626616	-0.716273	-0.253372	0.173516
16284	0.675126	-9.595209	-1.561474	-0.032499	0.007353	-0.005299	0.130879	0.910703	-0.077028	0.626225	-0.716610	-0.253534	0.173298
16285	0.639087	-9.619130	-1.499729	-0.002865	0.003762	0.011468	0.130349	0.911255	-0.076893	0.626196	-0.716644	-0.253360	0.173517
16286	0.634861	-9.744195	-1.482318	0.032297	0.001951	0.004271	0.129562	0.910443	-0.077279	0.626673	-0.716198	-0.253232	0.173828
16287	0.625206	-9.744411	-1.540026	-0.004416	0.009203	-0.004231	0.130087	0.911255	-0.077282	0.626703	-0.716190	-0.253220	0.173765
16288	0.634930	-9.758615	-1.477718	-0.032565	0.009214	0.013161	0.131411	0.911367	-0.078207	0.626256	-0.716627	-0.253099	0.173755
16289	0.581770	-9.734759	-1.506687	0.000851	0.005542	-0.005125	0.130355	0.910025	-0.077285	0.626347	-0.716536	-0.253126	0.173763
16290	0.629616	-9.657828	-1.553174	-0.003555	0.014679	-0.008854	0.131412	0.910688	-0.077946	0.626420	-0.716517	-0.253149	0.173544
16291	0.598499	-9.706064	-1.568545	-0.007912	0.012842	-0.008872	0.131010	0.911515	-0.077420	0.626432	-0.716545	-0.253168	0.173356
16292	0.605658	-9.691711	-1.597084	0.009681	0.001874	-0.017995	0.131534	0.912463	-0.077424	0.626662	-0.716270	-0.253436	0.173272
16293	0.615234	-9.677247	-1.594391	0.000813	0.016512	-0.008834	0.131401	0.911385	-0.076379	0.626813	-0.716205	-0.253379	0.173077
16294	0.629672	-9.672496	-1.620597	-0.023678	0.009173	-0.010792	0.130613	0.911522	-0.077156	0.626576	-0.716408	-0.253571	0.172813
16295	0.643917	-9.624211	-1.581377	-0.028081	0.007345	-0.008967	0.131663	0.912332	-0.076773	0.626262	-0.716677	-0.253731	0.172600
16296	0.702243	-9.720194	-1.538967	0.011208	0.016574	0.007836	0.129029	0.911271	-0.076882	0.626497	-0.716562	-0.253446	0.172642
16297	0.716453	-9.667327	-1.566901	0.032208	0.034867	0.002375	0.129556	0.910455	-0.076104	0.627147	-0.716228	-0.252893	0.172479
16298	0.624834	-9.662331	-1.459658	-0.000129	0.017445	0.002233	0.130614	0.910302	-0.076504	0.627245	-0.716232	-0.252710	0.172376
16299	0.653764	-9.662296	-1.466589	0.000791	0.011044	-0.001443	0.130617	0.910973	-0.077548	0.627339	-0.716189	-0.252617	0.172349
16300	0.644258	-9.691166	-1.459881	-0.009681	0.014681	-0.003346	0.130882	0.910561	-0.077550	0.627303	-0.716273	-0.252587	0.172172
16301	0.636953	-9.676817	-1.481353	0.000923	0.007354	-0.014357	0.131017	0.910285	-0.077812	0.627426	-0.716149	-0.252725	0.172038
16302	0.634837	-9.739399	-1.487052	0.025376	0.005576	-0.004998	0.130358	0.910289	-0.078068	0.627853	-0.715755	-0.252708	0.172145
16303	0.673252	-9.705643	-1.488621	0.001834	0.000047	-0.015261	0.129967	0.910826	-0.079370	0.627955	-0.715590	-0.252947	0.172110
16304	0.675491	-9.672190	-1.557749	-0.035729	-0.000019	-0.027449	0.129169	0.910306	-0.077798	0.627556	-0.715828	-0.253534	0.171708
16305	0.740336	-9.619139	-1.561201	-0.016776	-0.007224	0.002190	0.129564	0.910574	-0.077801	0.627292	-0.715963	-0.253681	0.171897
16306	0.716319	-9.638404	-1.552093	0.016533	0.020207	-0.005067	0.128912	0.911378	-0.079883	0.627665	-0.715726	-0.253519	0.171756
16307	0.684906	-9.621460	-1.504136	0.018253	0.005592	0.000499	0.131559	0.910116	-0.080427	0.627972	-0.715458	-0.253410	0.171916
16308	0.696969	-9.623891	-1.518461	0.013024	0.000101	-0.001364	0.129695	0.911927	-0.078584	0.628182	-0.715218	-0.253451	0.172084
16309	0.692602	-9.720163	-1.524653	-0.000034	-0.001748	-0.003268	0.129962	0.911648	-0.078978	0.628201	-0.715136	-0.253552	0.172208
16310	0.658948	-9.739317	-1.477224	-0.013123	-0.014566	-0.003316	0.129441	0.910017	-0.079105	0.627968	-0.715161	-0.253902	0.172434
16311	0.634700	-9.710525	-1.486648	-0.006033	-0.001798	-0.016222	0.129566	0.912194	-0.079366	0.627946	-0.715088	-0.254208	0.172368
16312	0.668072	-9.633796	-1.583686	-0.009577	-0.012761	-0.018070	0.129563	0.911928	-0.078714	0.627824	-0.715002	-0.254732	0.172398
16313	0.701857	-9.640987	-1.595475	0.000019	-0.012735	-0.014328	0.129565	0.911789	-0.078975	0.627822	-0.714828	-0.255128	0.172541
16314	0.743377	-9.748772	-1.476568	-0.004281	-0.001772	-0.012516	0.129043	0.912324	-0.080536	0.627811	-0.714739	-0.255422	0.172516
16315	0.750614	-9.748674	-1.452493	0.023725	-0.005393	-0.010523	0.128781	0.911512	-0.080274	0.628174	-0.714310	-0.255591	0.172721
16316	0.730721	-9.618616	-1.402842	0.009646	-0.005408	-0.008756	0.128525	0.910959	-0.081316	0.628331	-0.714054	-0.255824	0.172862
16317	0.745109	-9.604314	-1.450520	0.000876	-0.010896	-0.008791	0.128398	0.910680	-0.082098	0.628336	-0.713900	-0.256117	0.173048
16318	0.730887	-9.654791	-1.427354	0.004400	-0.001757	-0.008786	0.128258	0.910831	-0.080792	0.628437	-0.713722	-0.256322	0.173111
16319	0.721491	-9.707795	-1.442589	-0.007894	-0.009065	-0.001451	0.128511	0.913421	-0.080532	0.628302	-0.713720	-0.256518	0.173317
16320	0.704381	-9.662440	-1.538137	-0.023757	-0.001756	0.002147	0.128779	0.912327	-0.080534	0.627963	-0.713950	-0.256668	0.173376
16321	0.692298	-9.657751	-1.566992	-0.039428	0.005511	-0.009019	0.129308	0.911507	-0.080147	0.627475	-0.714359	-0.256898	0.173117
16322	0.682946	-9.715174	-1.467058	-0.014042	0.000064	-0.001497	0.127982	0.910724	-0.078179	0.627296	-0.714456	-0.257043	0.173152
16323	0.687064	-9.576427	-1.705136	-0.002849	0.016547	-0.001470	0.127847	0.912490	-0.078961	0.627357	-0.714486	-0.256901	0.173018
16324	0.667751	-9.566464	-1.594748	-0.037916	0.029312	0.005713	0.128109	0.912356	-0.078441	0.626960	-0.715017	-0.256667	0.172610
16325	0.672787	-9.609585	-1.542492	-0.035232	0.017430	0.005747	0.127579	0.912094	-0.077914	0.626534	-0.715496	-0.256522	0.172388
16326	0.646429	-9.643259	-1.524006	-0.020329	0.017441	0.005823	0.127310	0.913191	-0.077651	0.626326	-0.715765	-0.256376	0.172243
16327	0.711798	-9.700875	-1.524204	0.000819	0.009224	-0.003281	0.128235	0.912230	-0.077267	0.626405	-0.715717	-0.256339	0.172212
16328	0.682897	-9.705615	-1.486130	-0.014941	0.009204	-0.001516	0.129021	0.912369	-0.076099	0.626260	-0.715856	-0.256370	0.172110
16329	0.672997	-9.652805	-1.516690	-0.025448	0.007357	-0.005261	0.126644	0.912397	-0.075949	0.625961	-0.716120	-0.256473	0.171949
16330	0.735993	-9.720191	-1.557857	-0.025413	0.002798	-0.005247	0.129545	0.912370	-0.075450	0.625645	-0.716347	-0.256681	0.171843
16331	0.749898	-9.599689	-1.508025	-0.020139	0.005527	-0.012614	0.128754	0.912782	-0.075966	0.625439	-0.716498	-0.256895	0.171641
16332	0.735221	-9.556531	-1.543566	-0.025670	0.023857	0.009477	0.127697	0.912391	-0.075435	0.625175	-0.716873	-0.256636	0.171424
16333	0.735333	-9.580633	-1.555906	-0.039698	0.020196	0.013104	0.128748	0.912524	-0.074530	0.624676	-0.717451	-0.256366	0.171231
16334	0.755723	-9.816628	-1.626243	-0.037828	0.011063	0.013141	0.129656	0.914710	-0.072970	0.624160	-0.717954	-0.256252	0.171175
16335	0.649672	-9.821516	-1.586491	-0.037762	0.020165	0.005740	0.129655	0.914307	-0.072449	0.623713	-0.718469	-0.256080	0.170901
16336	0.644516	-9.743961	-1.419808	-0.055921	0.001808	-0.012788	0.128988	0.912569	-0.069834	0.622978	-0.719033	-0.256513	0.170561
16337	0.686444	-9.441354	-1.607223	-0.035251	-0.001772	-0.001613	0.130571	0.912011	-0.069325	0.622483	-0.719400	-0.256710	0.170526
16338	0.740347	-9.624165	-1.623687	0.005786	0.001987	0.018903	0.129375	0.913393	-0.068792	0.622528	-0.719358	-0.256474	0.170894
16339	0.664894	-9.980186	-1.557366	0.049084	0.005617	-0.001173	0.130439	0.912688	-0.069845	0.623285	-0.718699	-0.256283	0.171193
16340	0.703489	-9.979731	-1.446571	0.067786	0.001909	-0.028759	0.129397	0.912673	-0.072578	0.624384	-0.717641	-0.256514	0.171280
16341	0.769668	-9.700627	-1.485250	-0.004199	-0.001795	-0.023591	0.129273	0.912795	-0.074143	0.624422	-0.717499	-0.256918	0.171132
16342	0.797678	-9.508272	-1.539906	-0.034944	-0.012785	-0.023738	0.129397	0.913215	-0.072839	0.623952	-0.717697	-0.257614	0.170967
16343	0.821323	-9.412158	-1.591151	0.025207	-0.018147	-0.004970	0.128079	0.913090	-0.073219	0.624264	-0.717227	-0.257858	0.171432
16344	0.817121	-9.547241	-1.689109	0.070713	-0.008944	-0.001055	0.128355	0.912523	-0.075049	0.625251	-0.716235	-0.257819	0.172041
16345	0.735560	-9.633996	-1.681485	0.002427	-0.009018	0.004138	0.128354	0.913066	-0.075310	0.625247	-0.716132	-0.257901	0.172364
16346	0.706609	-9.634433	-1.792190	-0.006420	0.001952	0.007768	0.127568	0.912522	-0.076087	0.625151	-0.716181	-0.257876	0.172540
16347	0.711625	-9.672700	-1.727863	-0.034461	0.020209	0.013136	0.129679	0.913042	-0.076234	0.624728	-0.716694	-0.257594	0.172364
16348	0.662970	-9.581420	-1.743841	-0.031113	0.027541	0.021442	0.129147	0.913056	-0.075447	0.624362	-0.717209	-0.257143	0.172221
16349	0.678244	-9.749609	-1.683641	-0.023725	0.022907	-0.005269	0.127956	0.913074	-0.074915	0.624163	-0.717508	-0.257055	0.171831
16350	0.711493	-9.641115	-1.638598	-0.050117	0.011028	0.005686	0.128599	0.913371	-0.071788	0.623495	-0.718123	-0.257096	0.171625
16351	0.692347	-9.669938	-1.612774	-0.071089	0.016479	0.003726	0.128062	0.912313	-0.069174	0.622550	-0.719036	-0.257121	0.171196
16352	0.711776	-9.701286	-1.644241	-0.092152	0.023786	0.009148	0.128060	0.912858	-0.069173	0.621325	-0.720228	-0.257112	0.170647
16353	0.726115	-9.677442	-1.715791	-0.100967	0.014654	0.012809	0.129226	0.913970	-0.065789	0.619905	-0.721549	-0.257130	0.170202
16354	0.701741	-9.619578	-1.667194	-0.041431	0.009223	0.010346	0.128952	0.914264	-0.063959	0.619332	-0.722069	-0.257101	0.170127
16355	0.711587	-9.662919	-1.682114	0.004113	0.009272	0.009656	0.129083	0.915075	-0.064482	0.619413	-0.722049	-0.256873	0.170261
16356	0.716639	-9.708380	-1.610686	-0.044756	0.020152	-0.001681	0.130140	0.913031	-0.063187	0.618889	-0.722585	-0.256892	0.169862
16357	0.711675	-9.682234	-1.701589	-0.076344	0.007341	0.002793	0.129340	0.914545	-0.062657	0.617825	-0.723515	-0.257059	0.169525
16358	0.687537	-9.677586	-1.735358	-0.037811	0.012854	-0.001636	0.130124	0.913876	-0.060576	0.617361	-0.723938	-0.257149	0.169271
16359	0.658420	-9.639211	-1.754297	-0.062420	0.010101	0.005624	0.129853	0.913892	-0.059268	0.616502	-0.724717	-0.257192	0.169002
16360	0.668028	-9.634609	-1.821360	-0.060665	0.000052	0.003804	0.130367	0.914725	-0.057184	0.615623	-0.725406	-0.257437	0.168882
16361	0.639115	-9.639562	-1.845705	-0.025620	0.009213	-0.001571	0.130762	0.913911	-0.056404	0.615315	-0.725691	-0.257470	0.168728
16362	0.658586	-9.677997	-1.838861	-0.046605	-0.001771	0.000188	0.129836	0.914736	-0.056658	0.614640	-0.726180	-0.257745	0.168664
16363	0.701724	-9.625154	-1.890531	-0.037889	0.007384	-0.001628	0.128509	0.914902	-0.055211	0.614144	-0.726610	-0.257843	0.168472
16364	0.648406	-9.567571	-1.907025	-0.053700	0.001882	0.000141	0.129028	0.914913	-0.053519	0.613385	-0.727198	-0.258093	0.168314
16365	0.682132	-9.562789	-1.935451	-0.052027	0.012873	0.005672	0.130464	0.916957	-0.051963	0.612683	-0.727858	-0.258065	0.168059
16366	0.725421	-9.538525	-1.901098	0.000522	0.020237	0.002235	0.128619	0.915621	-0.051427	0.612800	-0.727853	-0.257880	0.167942
16367	0.720775	-9.577148	-1.935292	-0.015179	0.012900	-0.001523	0.129807	0.913982	-0.050393	0.612657	-0.728025	-0.257834	0.167784
16368	0.720567	-9.533903	-1.953892	0.003989	0.014765	0.004107	0.130340	0.913832	-0.051180	0.612791	-0.727969	-0.257675	0.167786
16369	0.725538	-9.562537	-1.887030	0.061874	0.027595	-0.004848	0.130868	0.913691	-0.051054	0.613856	-0.727229	-0.257241	0.167767
16370	0.711605	-9.673069	-1.835896	0.075901	0.014827	0.002630	0.130224	0.913801	-0.054312	0.615039	-0.726281	-0.256861	0.168120
16371	0.746032	-9.817552	-1.890415	0.086601	0.024861	-0.012088	0.130097	0.914335	-0.055616	0.616472	-0.725187	-0.256481	0.168177
16372	0.726628	-9.783092	-1.652451	0.060458	0.014750	-0.015902	0.129582	0.915397	-0.059004	0.617490	-0.724330	-0.256423	0.168224
16373	0.812992	-9.696680	-1.763262	0.009706	-0.001753	-0.023516	0.129722	0.913621	-0.059267	0.617715	-0.724029	-0.256796	0.168129
16374	0.827821	-9.773664	-1.769005	0.032530	0.007403	-0.027102	0.128269	0.913369	-0.058864	0.618328	-0.723436	-0.257077	0.167995
16375	0.782339	-9.851469	-1.979375	0.141290	0.027562	-0.056110	0.126961	0.914443	-0.061986	0.620711	-0.721436	-0.257118	0.167742
16376	0.906137	-10.026698	-1.930264	0.260636	0.053241	-0.076759	0.126197	0.914669	-0.067461	0.625012	-0.717905	-0.256754	0.167480
16377	0.799771	-9.961519	-1.805510	0.318587	0.086124	-0.099598	0.124658	0.913514	-0.075541	0.630353	-0.713634	-0.256085	0.166738
16378	0.878014	-9.666492	-1.416543	0.451732	0.111810	-0.113746	0.122323	0.914951	-0.084396	0.637747	-0.707636	-0.254826	0.166114
16379	0.913114	-9.437512	-1.319379	0.537301	0.122901	-0.102266	0.120278	0.912948	-0.096127	0.646282	-0.700577	-0.252959	0.165901
16380	1.163355	-9.320598	-1.048935	0.876899	0.170822	-0.098773	0.118006	0.910876	-0.114904	0.659689	-0.689153	-0.249183	0.166691
16381	1.081566	-9.330413	-0.353655	1.159826	0.178391	-0.093671	0.115005	0.904361	-0.142682	0.676704	-0.673731	-0.244247	0.168821
16382	1.404316	-9.251875	-0.090274	1.369024	0.191464	-0.085243	0.113355	0.896144	-0.175432	0.696177	-0.655182	-0.237960	0.171609
16383	1.106042	-9.360141	0.788853	1.478830	0.171364	-0.086519	0.114619	0.885710	-0.208598	0.716379	-0.634404	-0.231599	0.175197
16384	1.131088	-9.531142	1.427655	1.686513	0.125890	-0.069706	0.113558	0.869250	-0.247098	0.738280	-0.610036	-0.224435	0.180078
16385	1.092931	-9.607191	1.726310	1.683244	0.124009	-0.078027	0.112522	0.850306	-0.288733	0.759263	-0.584840	-0.217438	0.184940
16386	1.006763	-9.713492	2.352978	1.581823	0.085509	-0.056337	0.109532	0.826192	-0.331529	0.778010	-0.560577	-0.210791	0.189794
16387	1.033363	-9.711944	2.790161	1.435223	0.074282	-0.084753	0.109922	0.803222	-0.365215	0.794443	-0.537838	-0.205119	0.193692
16388	1.000473	-9.355951	3.481425	1.586018	0.052421	-0.100594	0.111494	0.781604	-0.398649	0.811761	-0.512139	-0.199065	0.197815
16389	0.954825	-8.858595	4.006509	1.484380	0.008423	-0.093690	0.109652	0.753766	-0.431015	0.827037	-0.487370	-0.193988	0.202112
16390	1.199594	-8.601943	4.334077	1.368739	0.008340	-0.083207	0.107269	0.726503	-0.461027	0.840476	-0.464215	-0.189052	0.205823
16391	1.247618	-8.532141	5.017281	1.092265	0.002539	-0.073533	0.102474	0.698932	-0.483710	0.850755	-0.445363	-0.185213	0.208721
16392	1.283917	-8.035119	5.396688	1.218081	-0.008277	-0.061832	0.101628	0.674719	-0.506815	0.861612	-0.424185	-0.180787	0.212150
16393	1.378752	-7.682507	5.729002	1.364364	-0.000856	-0.079578	0.103547	0.647915	-0.526942	0.873225	-0.400102	-0.175685	0.215709
16394	1.493826	-7.516346	6.406982	1.437634	-0.007091	-0.034910	0.102488	0.613323	-0.552400	0.884533	-0.374627	-0.169830	0.220031
16395	1.847558	-6.850537	6.707697	1.854921	0.029042	-0.036566	0.103052	0.568893	-0.578267	0.898105	-0.341423	-0.161394	0.225364
16396	1.742170	-5.953660	7.300243	2.144337	0.067691	-0.038907	0.100130	0.510011	-0.608550	0.912329	-0.302732	-0.150688	0.230873
16397	1.503606	-5.446970	7.852465	2.134504	0.088652	-0.031646	0.100080	0.452241	-0.633374	0.924858	-0.263654	-0.139364	0.236012
16398	1.384930	-4.803099	8.345314	1.831432	0.098334	-0.031392	0.105376	0.399272	-0.649233	0.934323	-0.229912	-0.129049	0.239849
16399	1.223315	-4.263371	8.663456	1.303990	0.145306	-0.008331	0.108361	0.356472	-0.659457	0.940446	-0.205910	-0.120152	0.242335
16400	1.236579	-3.984621	9.255642	1.211493	0.130493	-0.029100	0.112754	0.320373	-0.665904	0.945613	-0.183538	-0.111993	0.244106
16401	1.225731	-3.734785	9.146215	1.195673	0.110356	-0.038389	0.111865	0.281362	-0.669700	0.950193	-0.161069	-0.104248	0.245606
16402	1.035577	-3.289909	9.184289	1.345211	0.115948	-0.050591	0.114936	0.242847	-0.673919	0.954669	-0.135824	-0.095649	0.247002
16403	0.951620	-2.866245	9.290274	1.440474	0.109627	-0.055661	0.118520	0.206654	-0.677097	0.958686	-0.108444	-0.086612	0.248315
16404	0.938421	-2.118242	9.214219	1.610533	0.119925	-0.038239	0.121721	0.161513	-0.675969	0.962075	-0.077956	-0.076443	0.249983
16405	0.916610	-1.568328	9.615431	1.591866	0.105295	-0.023577	0.124398	0.113798	-0.673793	0.964351	-0.047517	-0.066506	0.251685
16406	0.915613	-0.846351	9.661557	1.157156	0.075636	-0.003619	0.125322	0.068883	-0.666252	0.965304	-0.025469	-0.059299	0.253029
16407	1.086341	-0.744412	9.820621	0.538845	0.073242	0.032014	0.126184	0.045600	-0.662745	0.965446	-0.015193	-0.055183	0.254241
16408	1.134567	-0.738943	9.984389	0.118654	0.049051	0.044690	0.129765	0.038220	-0.660690	0.965299	-0.013101	-0.053708	0.255227
16409	1.292212	-0.930693	10.108004	0.194232	0.016220	0.035908	0.130570	0.034397	-0.660437	0.965175	-0.009214	-0.052461	0.256125
16410	1.100338	-0.643143	9.874986	0.321838	0.001714	0.030098	0.129540	0.025698	-0.659127	0.965059	-0.002942	-0.050862	0.257034
16411	1.248484	-0.363972	9.808265	0.402300	-0.010982	0.022212	0.129036	0.018352	-0.658343	0.964920	0.005104	-0.049089	0.257862
16412	1.358954	-0.267090	9.930686	0.225595	-0.018503	0.012098	0.127478	0.009255	-0.656508	0.964803	0.009640	-0.048373	0.258306
16413	1.539966	-0.299812	10.107162	0.131270	-0.027756	0.002412	0.128686	0.000679	-0.654042	0.964728	0.012551	-0.048352	0.258464
16414	1.517997	-0.247314	9.992463	0.120903	-0.022334	-0.019800	0.128574	-0.003553	-0.654826	0.964771	0.015118	-0.048242	0.258189
16415	1.426651	-0.321023	9.599276	-0.091736	-0.001585	-0.041208	0.128960	-0.003404	-0.653132	0.965001	0.013615	-0.048893	0.257289
16416	1.450072	-0.166224	9.822522	-0.174730	-0.013605	-0.056385	0.128156	0.004207	-0.656255	0.965316	0.010467	-0.050128	0.256015
16417	1.267201	-0.248897	9.675618	-0.213371	0.021078	-0.051099	0.128532	0.009923	-0.656647	0.965627	0.006498	-0.050986	0.254798
16418	0.991873	-0.132708	10.039573	-0.176745	0.030235	-0.034336	0.130243	0.014242	-0.659008	0.965847	0.003064	-0.051387	0.253947
16419	1.059405	-0.153053	9.679825	-0.173331	0.022959	-0.036145	0.131017	0.019139	-0.659142	0.966054	-0.000158	-0.052001	0.253054
16420	0.900697	-0.229419	9.955745	-0.160846	0.011937	-0.045300	0.131938	0.023193	-0.661628	0.966287	-0.003181	-0.052673	0.252001
16421	0.822749	-0.071639	9.702764	-0.194760	0.019338	0.000654	0.132841	0.030800	-0.663198	0.966280	-0.006835	-0.053444	0.251793
16422	1.008438	-0.070409	9.954179	-0.210620	0.006596	0.024593	0.133881	0.035689	-0.663726	0.966124	-0.010866	-0.054463	0.252030
16423	0.604854	-0.379233	9.941279	0.036350	0.006799	0.023997	0.134806	0.036489	-0.664516	0.966015	-0.010010	-0.054286	0.252524
16424	0.749478	-0.392672	9.445512	-0.071395	0.004891	0.016083	0.134275	0.035148	-0.662946	0.965921	-0.011333	-0.054638	0.252750
16425	1.040625	-0.264071	9.591670	-0.108873	-0.007944	0.002996	0.134008	0.038943	-0.665291	0.965867	-0.013182	-0.055474	0.252684
16426	1.074382	-0.269177	9.486286	-0.068430	-0.046314	-0.013349	0.133478	0.041120	-0.666330	0.965862	-0.014157	-0.056807	0.252355
16427	1.238031	-0.211516	9.366190	-0.184061	-0.053707	-0.009304	0.132150	0.044262	-0.667101	0.965787	-0.017198	-0.058915	0.251971
16428	1.146212	-0.147392	9.877565	-0.214197	-0.037210	0.041265	0.133052	0.050247	-0.667367	0.965449	-0.021098	-0.060787	0.252523
16429	1.324853	-0.189849	10.022675	-0.215437	0.014086	0.081794	0.132383	0.054737	-0.668926	0.964953	-0.025167	-0.061707	0.253822
16430	1.576912	-0.468458	10.021119	-0.144038	0.028734	0.048009	0.132898	0.058681	-0.669189	0.964664	-0.028053	-0.061948	0.254558
16431	1.394353	-0.621246	9.774810	0.022700	0.001378	0.005523	0.133562	0.060964	-0.671804	0.964651	-0.027349	-0.061962	0.254677
16432	0.984327	-0.601593	9.427969	-0.024775	-0.024285	0.010847	0.133295	0.062191	-0.672062	0.964549	-0.027618	-0.062640	0.254869
16433	0.874621	-0.841317	9.750068	-0.128084	-0.029855	0.038023	0.133423	0.062604	-0.671541	0.964246	-0.029707	-0.063996	0.255446
16434	0.648212	-0.884790	9.833767	-0.133286	-0.060969	0.039882	0.132358	0.066962	-0.673096	0.963876	-0.031918	-0.065917	0.256083
16435	0.585705	-0.920878	9.871088	-0.262820	-0.075738	0.042940	0.130503	0.069976	-0.673732	0.963377	-0.036389	-0.068808	0.256605
16436	0.697452	-1.085579	10.191504	-0.246824	-0.061116	0.039315	0.127841	0.079385	-0.676317	0.962895	-0.040786	-0.071311	0.257069
16437	0.752590	-1.028491	9.967161	-0.110188	-0.046374	0.017837	0.127029	0.084167	-0.676047	0.962648	-0.042441	-0.072836	0.257297
16438	1.251563	-1.018761	9.707886	-0.036383	-0.044458	-0.014995	0.126112	0.085383	-0.678127	0.962626	-0.042793	-0.073980	0.256996
16439	1.588757	-0.945853	9.724059	0.014425	-0.044362	-0.018420	0.125318	0.085936	-0.678251	0.962671	-0.041996	-0.074870	0.256703
16440	1.443382	-0.799804	9.597517	-0.017420	-0.051666	0.001723	0.125592	0.084021	-0.678646	0.962565	-0.041970	-0.076040	0.256759
16441	1.473201	-0.990063	9.527910	-0.111961	-0.049913	0.010482	0.122154	0.085426	-0.678356	0.962343	-0.043606	-0.077674	0.256830
16442	1.299060	-0.875033	9.494289	-0.031463	-0.046208	0.003488	0.120838	0.086786	-0.680172	0.962220	-0.043881	-0.078809	0.256896
16443	1.232968	-1.173468	9.508692	-0.027674	-0.044425	-0.009404	0.119781	0.089100	-0.681598	0.962178	-0.043887	-0.079919	0.256709
16444	1.276956	-1.301137	9.440094	-0.083328	-0.035421	-0.042915	0.119509	0.091553	-0.681987	0.962263	-0.045142	-0.081154	0.255786
16445	1.045570	-1.303001	9.733185	0.011675	-0.028164	-0.083065	0.119892	0.093739	-0.681075	0.962655	-0.044370	-0.081808	0.254233
16446	1.207491	-1.384476	9.735954	0.023794	-0.012545	-0.064560	0.119510	0.090875	-0.681595	0.962978	-0.043644	-0.082073	0.253046
16447	0.877508	-1.447310	9.847223	0.018237	0.028594	-0.035130	0.120036	0.089927	-0.680425	0.963221	-0.043135	-0.081539	0.252382
16448	1.017846	-1.558105	9.731749	-0.013281	0.034079	-0.031594	0.120828	0.091812	-0.681867	0.963420	-0.043413	-0.081065	0.251726
16449	1.279339	-1.796085	9.644429	-0.018373	0.004871	-0.030629	0.121876	0.092627	-0.680961	0.963566	-0.043538	-0.081165	0.251113
16450	1.013529	-1.674383	9.504419	-0.010498	-0.033558	-0.040696	0.120429	0.093174	-0.682385	0.963703	-0.043408	-0.081988	0.250340
16451	1.119629	-1.673823	9.606243	-0.011626	-0.066363	-0.005578	0.120426	0.094128	-0.682384	0.963608	-0.043127	-0.083397	0.250288
16452	1.082076	-1.375105	9.734915	-0.041804	-0.090085	0.027512	0.118855	0.093174	-0.684199	0.963280	-0.043431	-0.085407	0.250822
16453	1.147329	-1.413932	9.600545	-0.059598	-0.107375	0.056987	0.116336	0.096201	-0.684178	0.962752	-0.043993	-0.087777	0.251931
16454	1.513785	-1.423834	9.306149	-0.115589	-0.126571	0.050291	0.112125	0.096766	-0.687015	0.962166	-0.045572	-0.090839	0.252801
16455	1.744833	-1.331374	9.472844	-0.108677	-0.111889	0.061381	0.109203	0.102112	-0.687250	0.961543	-0.047071	-0.093555	0.253905
16456	1.947248	-1.317217	9.273280	0.090766	-0.095163	0.066989	0.106572	0.101179	-0.688142	0.961105	-0.044871	-0.094948	0.255437
16457	2.125594	-1.307593	9.169452	-0.042313	-0.086136	0.066309	0.103684	0.098880	-0.689556	0.960555	-0.045226	-0.096868	0.256719
16458	1.985005	-1.143879	9.280865	0.015574	-0.074269	0.046265	0.102498	0.098891	-0.689807	0.960184	-0.044538	-0.098260	0.257699
16459	1.990773	-1.340937	9.347773	-0.021843	-0.027744	0.031247	0.100918	0.098225	-0.690056	0.959940	-0.044721	-0.099012	0.258287
16460	2.123202	-1.301997	9.399968	0.090359	-0.012113	0.014258	0.099870	0.096462	-0.690309	0.959918	-0.042855	-0.098852	0.258744
16461	2.085965	-1.575606	9.621442	0.163491	-0.018519	-0.010270	0.100678	0.093174	-0.691100	0.960059	-0.039447	-0.098536	0.258886
16462	1.547734	-1.451523	9.632562	0.135241	0.027083	-0.004974	0.101486	0.087723	-0.690065	0.960239	-0.036884	-0.097406	0.259024
16463	1.593477	-1.436944	9.647597	-0.148433	0.056034	-0.001840	0.103068	0.087436	-0.689687	0.960231	-0.039888	-0.097260	0.258662
16464	1.745117	-1.378446	9.779467	-0.143303	0.043303	0.015742	0.104631	0.093820	-0.690218	0.960114	-0.042798	-0.097244	0.258638
16465	1.782985	-1.237069	9.587353	-0.055879	-0.002271	0.018098	0.105684	0.094353	-0.690227	0.959955	-0.043762	-0.097727	0.258883
16466	1.785008	-1.660177	9.691866	-0.052259	-0.015031	0.035691	0.105671	0.097626	-0.690094	0.959695	-0.044662	-0.098341	0.259461
16467	1.659286	-1.588459	9.629282	-0.026250	-0.029589	0.055218	0.106208	0.098685	-0.692578	0.959312	-0.045008	-0.099168	0.260501
16468	1.775405	-1.672531	9.602779	0.057627	-0.041304	0.077819	0.104895	0.096522	-0.692307	0.958876	-0.043746	-0.099675	0.262124
16469	1.562454	-1.499124	9.776069	0.052265	-0.042251	0.083312	0.104781	0.092565	-0.692830	0.958382	-0.042592	-0.100311	0.263870
16470	1.760764	-1.631327	9.699245	-0.101935	-0.042332	0.104696	0.104912	0.093512	-0.693353	0.957654	-0.044437	-0.101656	0.265687
16471	1.575753	-1.259004	9.625921	0.021932	-0.038513	0.121905	0.103595	0.092710	-0.693343	0.956928	-0.043970	-0.102336	0.268109
16472	1.351333	-1.218725	9.573978	-0.039501	-0.034930	0.130807	0.102683	0.091344	-0.694641	0.956119	-0.044711	-0.103185	0.270538
16473	1.484342	-1.307756	9.494751	-0.172568	-0.046001	0.137544	0.101082	0.095860	-0.694626	0.955101	-0.047953	-0.105017	0.272863
16474	1.219182	-1.307438	9.741945	0.061245	-0.056777	0.135040	0.100031	0.096404	-0.695923	0.954306	-0.046663	-0.105720	0.275582
16475	1.392998	-1.365706	9.488284	-0.042937	-0.056853	0.132679	0.098990	0.093139	-0.696438	0.953398	-0.047356	-0.107025	0.278093
16476	1.233780	-1.331125	9.842575	-0.032536	-0.031258	0.149293	0.097664	0.095873	-0.697209	0.952471	-0.048028	-0.107743	0.280861
16477	0.838021	-1.249671	9.969658	0.104123	-0.027560	0.133346	0.097937	0.093823	-0.697473	0.951749	-0.046083	-0.107603	0.283677
16478	1.243955	-1.449517	9.692171	0.001370	-0.031375	0.084870	0.097292	0.089472	-0.697078	0.951204	-0.045966	-0.108196	0.285292
16479	1.282850	-1.508920	9.888552	-0.067949	-0.071814	0.029210	0.095315	0.091248	-0.698889	0.950811	-0.046828	-0.109936	0.285798
16480	1.508021	-1.216224	9.510659	0.087808	-0.111837	0.011602	0.093996	0.091396	-0.699270	0.950583	-0.044450	-0.111632	0.286276
16481	1.374182	-1.461679	9.577986	0.096783	-0.099998	0.002406	0.090325	0.087468	-0.700938	0.950424	-0.041957	-0.112965	0.286660
16482	1.507027	-1.004350	9.552032	-0.094338	-0.097424	0.006954	0.088355	0.086389	-0.701967	0.950079	-0.043109	-0.115434	0.286646
16483	1.603969	-1.109960	9.570660	0.098070	-0.056028	0.026331	0.086240	0.088177	-0.702732	0.949879	-0.040879	-0.115877	0.287456
16484	1.752837	-1.011096	8.843647	-0.077592	-0.007645	0.049372	0.083601	0.087125	-0.701928	0.949511	-0.042326	-0.116511	0.288207
16485	2.261508	-1.468542	9.869445	0.030998	-0.049621	0.031559	0.083869	0.086571	-0.702453	0.949237	-0.041404	-0.117222	0.288952
16486	2.026114	-1.172933	9.204021	0.036605	-0.056884	0.040811	0.081764	0.085095	-0.702567	0.948896	-0.040378	-0.118139	0.289844
16487	2.351837	-1.225309	9.177519	-0.107181	-0.066053	0.071491	0.080721	0.084405	-0.704517	0.948233	-0.042058	-0.119952	0.291027
16488	2.237420	-0.979009	9.501589	0.088451	-0.012780	0.106527	0.079796	0.082389	-0.702813	0.947649	-0.040463	-0.119673	0.293261
16489	2.350983	-1.016030	9.867024	0.064665	0.034776	0.133098	0.079143	0.081570	-0.703592	0.946999	-0.039579	-0.118536	0.295930
16490	1.945677	-0.977324	9.460480	-0.013522	0.122386	0.127940	0.080862	0.080327	-0.703345	0.946510	-0.040763	-0.116279	0.298221
16491	1.938380	-1.470344	9.530316	-0.165299	0.109357	0.105987	0.083624	0.082615	-0.703105	0.945989	-0.044598	-0.115117	0.299772
16492	1.881390	-1.640075	9.885097	-0.007393	0.074741	0.097614	0.086647	0.086122	-0.703389	0.945564	-0.045311	-0.113741	0.301528
16493	1.785163	-1.701812	9.477628	-0.109305	0.016236	0.130416	0.087577	0.085694	-0.704180	0.944710	-0.047595	-0.113987	0.303752
16494	1.751565	-1.738269	9.390381	-0.056972	-0.022034	0.152891	0.087565	0.087610	-0.703396	0.943668	-0.048786	-0.114684	0.306526
16495	1.767104	-1.951247	9.721225	-0.005731	-0.040336	0.131960	0.085995	0.086385	-0.705080	0.942756	-0.048797	-0.115367	0.309066
16496	1.926882	-2.095813	9.569449	-0.066689	-0.023995	0.102108	0.085478	0.085692	-0.706773	0.941999	-0.050041	-0.116212	0.310852
16497	1.718495	-1.869600	9.702711	0.033137	-0.016650	0.086892	0.084158	0.085302	-0.706371	0.941446	-0.049390	-0.116254	0.312609
16498	1.949508	-1.788284	9.425135	-0.126144	-0.029598	0.073194	0.084945	0.086521	-0.706246	0.940793	-0.051651	-0.117607	0.313704
16499	1.884456	-1.795453	9.477242	0.013975	-0.031299	0.068366	0.083763	0.087334	-0.708064	0.940297	-0.051237	-0.118070	0.315081
16500	2.007098	-1.730402	9.431286	-0.012526	-0.042217	0.090400	0.082453	0.085978	-0.708837	0.939616	-0.051322	-0.118929	0.316771
16501	2.021825	-1.783112	9.488298	-0.082367	-0.058775	0.079000	0.079533	0.088748	-0.707768	0.938880	-0.052571	-0.120521	0.318144
16502	2.301309	-1.738882	9.594754	-0.083859	-0.082552	0.060578	0.078480	0.089567	-0.708803	0.938208	-0.053668	-0.122618	0.319139
16503	2.102947	-1.610269	9.325837	-0.118911	-0.089947	0.045635	0.077428	0.092141	-0.711534	0.937555	-0.055311	-0.125083	0.319820
16504	2.276772	-1.657885	9.372403	-0.059338	-0.095339	0.047799	0.074640	0.095722	-0.710988	0.936949	-0.055837	-0.127274	0.320641
16505	2.106304	-1.315541	8.967508	0.036465	-0.044944	0.053726	0.072948	0.092584	-0.713195	0.936521	-0.054849	-0.127903	0.321809
16506	2.095480	-1.562300	9.285629	-0.178992	-0.080740	0.096997	0.068581	0.096581	-0.713810	0.935483	-0.057830	-0.130538	0.323245
16507	2.011668	-1.687969	9.172656	0.009945	-0.080501	0.112724	0.068581	0.099016	-0.715636	0.934545	-0.057251	-0.131931	0.325489
16508	1.736955	-1.699077	9.602049	0.030831	-0.065866	0.136787	0.067399	0.096447	-0.714845	0.933513	-0.056509	-0.132881	0.328180
16509	1.877833	-1.922863	9.513803	-0.039383	-0.015592	0.160366	0.066880	0.095084	-0.715494	0.932364	-0.057405	-0.133309	0.331105
16510	1.800390	-1.860393	9.533160	0.058541	-0.001773	0.166372	0.067418	0.092351	-0.715499	0.931317	-0.056644	-0.132840	0.334355
16511	2.132421	-1.725797	9.298085	0.005422	-0.023567	0.217827	0.066263	0.086347	-0.717450	0.929791	-0.056798	-0.133047	0.338470
16512	1.805652	-1.956926	9.445434	0.077163	-0.069186	0.242253	0.064555	0.083917	-0.717046	0.928037	-0.055436	-0.133610	0.343253
16513	1.979847	-2.102374	9.027311	-0.006633	-0.067244	0.301833	0.062451	0.082438	-0.717421	0.925754	-0.055753	-0.134615	0.348927
16514	1.764229	-1.865656	9.422320	-0.053495	-0.096469	0.352375	0.059161	0.080698	-0.717918	0.922947	-0.056915	-0.136453	0.355401
16515	2.104019	-1.833804	9.392330	-0.036495	-0.095350	0.405077	0.055085	0.079091	-0.719713	0.919729	-0.057862	-0.138044	0.362897
16516	1.991724	-1.537905	9.443444	-0.002286	-0.094247	0.470754	0.051149	0.075031	-0.721249	0.916000	-0.058412	-0.139317	0.371650
16517	2.010741	-1.487937	9.269077	0.009400	-0.123330	0.523464	0.046150	0.070726	-0.721211	0.911723	-0.058591	-0.140909	0.381410
16518	2.091441	-1.231321	8.978153	-0.001777	-0.117712	0.566769	0.041676	0.068858	-0.722219	0.906994	-0.059211	-0.142467	0.391865
16519	1.509149	-1.467516	9.199865	0.083436	-0.099266	0.637298	0.036281	0.062934	-0.721004	0.901746	-0.058503	-0.142841	0.403768
16520	2.327810	-1.757545	9.047398	0.149341	-0.024852	0.711396	0.030235	0.056732	-0.721088	0.895996	-0.057524	-0.141306	0.417032
16521	1.860536	-2.336138	9.690291	0.344121	-0.022011	0.716072	0.026329	0.041519	-0.720281	0.890249	-0.052955	-0.137989	0.430826
16522	2.833611	-2.152878	9.241025	0.113122	-0.040419	0.693738	0.020039	0.028786	-0.719453	0.884174	-0.052388	-0.137052	0.443519
16523	1.851850	-2.538243	9.696979	0.169621	-0.086276	0.678381	0.015180	0.022706	-0.719547	0.878011	-0.050246	-0.136383	0.456040
16524	2.438422	-2.186477	9.496132	0.161723	-0.086226	0.659891	0.008475	0.012313	-0.716887	0.871821	-0.048300	-0.135810	0.468136
16525	1.991884	-1.561096	9.697587	0.154670	-0.084321	0.720713	0.001765	0.004233	-0.714748	0.864898	-0.046512	-0.135168	0.481162
16526	1.767643	-1.561977	9.570649	0.159365	-0.087869	0.770572	-0.007708	-0.001265	-0.716371	0.857267	-0.044869	-0.134481	0.494969
16527	1.502563	-1.086711	9.392393	0.182387	-0.085743	0.885092	-0.017440	-0.012044	-0.714862	0.848305	-0.042977	-0.133343	0.510638
16528	0.944317	-1.318801	9.393531	0.204671	-0.103937	0.942443	-0.026658	-0.020096	-0.712703	0.838400	-0.040829	-0.132237	0.527192
16529	1.610247	-1.423179	9.441493	0.347468	-0.094544	0.945027	-0.038373	-0.031388	-0.710264	0.828310	-0.036192	-0.129327	0.543936
16530	0.857363	-1.269572	9.767906	0.246585	-0.131287	0.966682	-0.051674	-0.041168	-0.708334	0.817445	-0.033050	-0.128145	0.560598
16531	1.253827	-1.500224	9.633937	0.208156	-0.140391	0.972067	-0.067773	-0.048025	-0.703508	0.806176	-0.030250	-0.127348	0.577017
16532	1.089065	-1.301065	10.273758	0.195979	-0.145946	0.975682	-0.082152	-0.052744	-0.701045	0.794478	-0.027760	-0.126870	0.593244
16533	1.210782	-1.567052	9.817446	0.201552	-0.133187	0.940644	-0.095751	-0.055826	-0.697543	0.782961	-0.025048	-0.125910	0.608680
16534	1.615537	-1.513947	9.632319	0.256615	-0.129618	0.854180	-0.108421	-0.058926	-0.694832	0.772216	-0.021473	-0.124409	0.622691
16535	1.355755	-1.639429	9.676147	0.248768	-0.129890	0.767384	-0.121106	-0.060918	-0.690293	0.762358	-0.017603	-0.122821	0.635150
16536	1.259610	-1.712713	9.410153	0.379193	-0.108975	0.668343	-0.134175	-0.066173	-0.685491	0.753619	-0.011949	-0.119453	0.646256
16537	1.042082	-1.584491	9.741207	0.488133	-0.093476	0.628245	-0.144861	-0.074448	-0.680058	0.745310	-0.004590	-0.114218	0.656846
16538	1.181138	-1.418068	9.778448	0.409608	-0.084487	0.594606	-0.153305	-0.081798	-0.674903	0.737241	0.001396	-0.110064	0.666603
16539	1.181024	-1.394006	9.778785	0.423938	-0.066286	0.557733	-0.160435	-0.088474	-0.669106	0.729587	0.007573	-0.105206	0.675705
16540	1.199967	-1.316609	9.885674	0.375327	-0.044522	0.513150	-0.167565	-0.095557	-0.663178	0.722419	0.012701	-0.100883	0.683939
16541	1.001017	-1.062809	9.637712	0.207221	-0.008222	0.486385	-0.175223	-0.099386	-0.659464	0.715667	0.015068	-0.098076	0.691357
16542	0.932977	-0.952451	9.583411	0.313667	0.017537	0.509026	-0.181835	-0.100638	-0.655887	0.708492	0.018446	-0.093662	0.699232
16543	1.392174	-1.176809	9.846218	0.406325	0.047023	0.546391	-0.185408	-0.103554	-0.651683	0.700733	0.022740	-0.087286	0.707699
16544	1.349744	-1.378818	9.900603	0.514511	0.052734	0.594928	-0.190543	-0.112179	-0.647730	0.692059	0.028294	-0.079550	0.716886
16545	1.514529	-1.561815	9.765140	0.389992	0.060015	0.623836	-0.194770	-0.117805	-0.642608	0.682918	0.032022	-0.073290	0.726104
16546	1.892596	-1.969643	9.897384	0.404266	0.043638	0.631349	-0.200322	-0.124760	-0.635649	0.673451	0.036113	-0.067241	0.735281
16547	1.886532	-2.225418	9.687286	0.164609	0.028738	0.620945	-0.205865	-0.127808	-0.633257	0.664176	0.037213	-0.064803	0.743832
16548	1.874113	-2.153684	9.563344	0.102093	0.018475	0.561576	-0.211834	-0.124028	-0.630074	0.655688	0.037698	-0.063470	0.751415
16549	1.591182	-1.466201	9.536736	-0.032684	0.039197	0.512827	-0.217398	-0.119730	-0.629114	0.648005	0.036135	-0.063847	0.758095
16550	1.392656	-1.288281	9.614199	0.074459	0.025461	0.469075	-0.222163	-0.116401	-0.628813	0.640784	0.036250	-0.062738	0.764294
16551	1.571815	-0.442197	9.260443	-0.073380	0.019023	0.490455	-0.227471	-0.109790	-0.627984	0.633314	0.034505	-0.064012	0.770471
16552	1.292955	-0.582122	10.016875	0.152823	0.006369	0.487916	-0.232510	-0.104003	-0.627418	0.625601	0.035853	-0.061920	0.776855
16553	0.919479	-0.123591	9.933398	0.028241	0.039071	0.478893	-0.236615	-0.102712	-0.625688	0.618143	0.035102	-0.061349	0.782881
16554	0.528980	-0.122984	10.337868	0.095314	0.057214	0.431194	-0.240459	-0.098306	-0.625655	0.611305	0.034991	-0.059458	0.788382
16555	0.590385	0.141304	10.190908	0.131737	0.058916	0.356613	-0.244303	-0.096742	-0.623535	0.605631	0.035323	-0.056851	0.792926
16556	1.008234	-0.032321	9.834681	0.082386	0.056983	0.302867	-0.245109	-0.094675	-0.622222	0.600765	0.035208	-0.055074	0.796749
16557	0.806886	0.266272	10.725220	0.301925	-0.011537	0.254215	-0.248012	-0.097620	-0.620112	0.596463	0.038817	-0.050472	0.800111
16558	0.975932	0.164428	9.693101	0.375808	-0.021580	0.188180	-0.250386	-0.104496	-0.615267	0.593075	0.043589	-0.044865	0.802714
16559	0.781736	0.448393	9.820104	0.272582	-0.038222	0.170126	-0.251710	-0.109343	-0.610821	0.590056	0.047366	-0.040940	0.804931
16560	1.057313	0.284492	9.575513	0.549270	-0.023260	0.163219	-0.253944	-0.117995	-0.606239	0.586815	0.054220	-0.032528	0.807248
16561	1.219496	-0.344140	9.995521	0.421850	0.011340	0.173627	-0.256180	-0.128267	-0.600091	0.583536	0.058953	-0.025626	0.809539
16562	1.627854	-0.541099	9.857334	0.319520	0.046933	0.171235	-0.256172	-0.135858	-0.595918	0.580358	0.061967	-0.020109	0.811752
16563	1.620668	-0.571679	9.362309	0.159533	0.102884	0.305088	-0.256576	-0.138003	-0.592784	0.575227	0.062105	-0.016634	0.815463
16564	1.669467	-0.707403	9.046380	0.147297	0.128920	0.474810	-0.257642	-0.136346	-0.591861	0.567255	0.061670	-0.013337	0.821121
16565	1.412649	-0.443348	9.016479	0.171270	0.088806	0.515578	-0.260295	-0.135208	-0.590142	0.558555	0.062093	-0.010163	0.827078
16566	1.181360	-0.477453	9.028245	-0.062938	-0.006601	0.488691	-0.265338	-0.129412	-0.588793	0.550424	0.061533	-0.011878	0.832530
16567	0.797241	-0.824819	8.990980	-0.434835	-0.100477	0.413124	-0.272504	-0.115996	-0.591079	0.544000	0.058362	-0.020798	0.836795
16568	0.941043	-0.583827	10.426474	-0.434039	-0.059542	0.368743	-0.277037	-0.101648	-0.592602	0.538168	0.054616	-0.029130	0.840561
16569	0.958557	-0.221492	10.129241	-0.258756	0.018200	0.304894	-0.281302	-0.088124	-0.594388	0.533298	0.051359	-0.033696	0.843694
16570	0.742905	0.509020	9.981433	-0.114854	0.089394	0.210413	-0.282120	-0.079677	-0.595683	0.529790	0.048622	-0.034886	0.846015
16571	0.917539	0.290598	10.035213	-0.189148	0.085464	0.126999	-0.283198	-0.070421	-0.598150	0.527861	0.045091	-0.037333	0.847311
16572	0.705287	0.298989	9.798090	0.021317	0.052658	0.080119	-0.283079	-0.065797	-0.599062	0.526379	0.044504	-0.036476	0.848301
16573	0.982869	-0.272655	9.929499	-0.000628	0.005040	0.044126	-0.281900	-0.066335	-0.596984	0.525618	0.044382	-0.036475	0.848779
16574	0.925145	-0.306844	9.815651	-0.079213	-0.026167	0.025319	-0.283234	-0.063992	-0.595928	0.525129	0.044114	-0.038107	0.849024
16575	0.905269	-0.176457	9.961331	-0.427629	-0.046654	0.029115	-0.284836	-0.055820	-0.598391	0.524940	0.040386	-0.045878	0.848942
16576	1.292414	-0.448182	10.486870	-0.210092	-0.103979	0.030327	-0.286451	-0.046269	-0.599287	0.524399	0.040056	-0.050552	0.849027
16577	0.803780	-0.144298	9.574335	-0.219449	-0.044593	0.026473	-0.288198	-0.040235	-0.597573	0.524057	0.038480	-0.054749	0.849050
16578	1.092812	-0.080882	9.657143	-0.163760	0.024121	0.054343	-0.287959	-0.032343	-0.598616	0.523181	0.036434	-0.057309	0.849512
16579	1.252813	-0.289396	9.098766	0.002240	0.080156	0.071732	-0.288751	-0.030575	-0.599914	0.522035	0.035027	-0.056448	0.850333
16580	1.292170	-0.421336	9.894290	0.175762	0.076679	0.089227	-0.287176	-0.031252	-0.597708	0.520348	0.035598	-0.052710	0.851582
16581	0.826636	-0.884167	9.912261	0.123819	0.094036	0.138778	-0.286115	-0.032626	-0.597587	0.517975	0.035150	-0.049685	0.853228
16582	0.423122	-1.202173	10.028868	0.173799	0.074854	0.150133	-0.286512	-0.035868	-0.595105	0.515259	0.035662	-0.046039	0.855054
16583	0.598802	-0.645257	9.548591	-0.159373	0.056309	0.160458	-0.286263	-0.032459	-0.594714	0.512659	0.032881	-0.048264	0.856604
16584	0.866480	-1.164174	9.625433	-0.118216	0.005076	0.111867	-0.286286	-0.024566	-0.596015	0.510744	0.031611	-0.050301	0.857678
16585	0.757410	-0.539343	9.469935	-0.140512	0.010310	0.021269	-0.286835	-0.020459	-0.594835	0.510458	0.029938	-0.052597	0.857770
16586	0.679121	-0.288404	9.722389	-0.197267	0.042148	-0.003081	-0.287902	-0.013119	-0.598085	0.510591	0.027342	-0.055539	0.857593
16587	0.888177	-0.627804	10.262121	0.105419	0.107257	-0.040392	-0.285261	-0.013288	-0.598368	0.511326	0.026582	-0.052569	0.857366
16588	0.867768	-0.413128	9.727202	0.192707	0.173154	-0.056669	-0.281695	-0.016039	-0.596832	0.512297	0.025780	-0.047454	0.857109
16589	0.906649	-0.459695	10.159024	0.347101	0.153157	-0.068778	-0.278907	-0.023815	-0.594378	0.513414	0.026742	-0.039844	0.856798
16590	0.909095	-0.990136	9.834724	0.317733	0.082735	-0.081708	-0.274932	-0.030791	-0.592325	0.514634	0.028788	-0.033497	0.856271
16591	0.623816	-0.822098	9.887233	0.091442	0.051473	-0.042218	-0.273324	-0.039515	-0.590515	0.515325	0.028834	-0.031356	0.855935
16592	0.755183	-1.082703	9.591928	0.048195	0.017764	0.003781	-0.272408	-0.040592	-0.588174	0.515196	0.029159	-0.030342	0.856038
16593	0.861337	-1.096860	9.611925	0.123906	-0.027699	0.057767	-0.275053	-0.040823	-0.586978	0.514101	0.030823	-0.028571	0.856699
16594	0.910022	-1.192796	9.673450	0.086912	-0.051412	0.092692	-0.276372	-0.042703	-0.585663	0.512383	0.032680	-0.027659	0.857689
16595	1.049761	-1.181221	9.458860	0.033972	-0.057737	0.129357	-0.279816	-0.042910	-0.583025	0.510089	0.033891	-0.027849	0.859002
16596	1.061416	-1.086535	9.700359	0.082568	-0.060321	0.176667	-0.283524	-0.043384	-0.580124	0.506923	0.035806	-0.027157	0.860819
16597	0.827282	-1.008277	10.205803	0.059159	-0.026413	0.250309	-0.287230	-0.043997	-0.577484	0.502528	0.036659	-0.026731	0.863370
16598	1.000257	-0.888448	9.966636	0.039057	0.027698	0.315653	-0.290406	-0.041510	-0.577718	0.497023	0.036538	-0.025999	0.866578
16599	0.950866	-0.643313	9.911998	0.007638	0.020289	0.290574	-0.293066	-0.039138	-0.575346	0.491959	0.036043	-0.026054	0.869482
16600	1.018175	-0.625948	9.322316	-0.083335	-0.020029	0.267112	-0.295191	-0.034894	-0.575849	0.487328	0.035566	-0.027882	0.872049
16601	0.901573	-0.433040	9.513583	-0.089929	-0.067692	0.226529	-0.297838	-0.033495	-0.575305	0.483370	0.035683	-0.030465	0.874158
16602	0.857855	-0.365796	9.502115	-0.149469	-0.075078	0.224388	-0.302091	-0.027978	-0.573571	0.479475	0.035547	-0.033951	0.876178
16603	0.750431	-0.566022	10.115264	-0.259621	-0.024050	0.236670	-0.306608	-0.022998	-0.571444	0.475454	0.033253	-0.039088	0.878242
16604	0.767730	-0.636637	10.563352	-0.397406	0.021370	0.198985	-0.307687	-0.013741	-0.573781	0.472196	0.029076	-0.045983	0.879813
16605	0.496185	-0.335608	10.096918	-0.433422	0.044794	0.081539	-0.307458	-0.003257	-0.574691	0.471004	0.024041	-0.053394	0.880185
16606	0.263180	-0.029918	9.563691	-0.459308	0.030872	0.004812	-0.308551	0.009276	-0.576634	0.471125	0.019299	-0.061175	0.879731
16607	0.481830	-0.378094	9.642470	-0.255813	0.004575	-0.008859	-0.307513	0.018768	-0.580293	0.471348	0.016733	-0.065725	0.879336
16608	0.317352	-0.267923	9.589666	-0.134713	0.001155	0.039739	-0.307792	0.022724	-0.580289	0.470664	0.015525	-0.068082	0.879545
16609	0.715800	-0.901464	9.843767	-0.152033	0.001246	0.071073	-0.307275	0.025717	-0.580292	0.469430	0.013887	-0.070815	0.880016
16610	0.672602	-0.942358	9.871597	-0.042493	-0.020596	0.064278	-0.308877	0.028477	-0.578711	0.468250	0.013893	-0.071760	0.880568
16611	0.827140	-1.000468	9.675374	-0.022198	-0.031549	0.046874	-0.310852	0.027407	-0.578957	0.467356	0.014090	-0.072489	0.880980
16612	0.735132	-0.911066	9.839011	-0.071841	-0.020729	0.019832	-0.311652	0.028514	-0.578167	0.466965	0.013889	-0.073940	0.881070
16613	0.845722	-0.845991	9.807347	-0.019236	-0.031647	0.009042	-0.310871	0.029339	-0.576606	0.466737	0.014178	-0.074582	0.881132
16614	0.972676	-0.683099	9.522742	0.045146	-0.037875	0.031528	-0.312848	0.027599	-0.575678	0.466079	0.015354	-0.074134	0.881498
16615	1.115423	-0.786063	9.585047	0.024228	-0.046104	0.033290	-0.314687	0.025708	-0.576055	0.465391	0.016294	-0.074133	0.881845
16616	0.979962	-0.682099	9.810899	0.041726	-0.060733	0.037080	-0.317344	0.024691	-0.571727	0.464595	0.017833	-0.073960	0.882249
16617	1.023699	-0.764691	9.555683	-0.019864	-0.057051	0.064458	-0.318142	0.025252	-0.571068	0.463358	0.018528	-0.074826	0.882812
16618	0.741724	-0.747555	10.508739	0.100611	0.050941	0.114714	-0.317746	0.023895	-0.570028	0.461330	0.018524	-0.072604	0.884059
16619	0.808165	-1.023443	10.707142	0.205514	0.182705	0.135359	-0.316687	0.022119	-0.569254	0.459098	0.016958	-0.067264	0.885673
16620	1.156099	-0.721079	9.567133	0.086615	0.166089	0.066501	-0.313911	0.019643	-0.568364	0.458070	0.014857	-0.064211	0.886470
16621	1.127194	-0.741603	9.211283	-0.037663	0.087366	0.062306	-0.311656	0.017429	-0.569036	0.457071	0.012879	-0.064028	0.887029
16622	0.892132	-0.997035	9.234314	0.184865	-0.033049	0.071005	-0.311920	0.015674	-0.567729	0.455676	0.015199	-0.061052	0.887920
16623	0.532674	-1.444048	9.594385	-0.007831	-0.060633	0.121757	-0.313640	0.014484	-0.566019	0.453424	0.016049	-0.061729	0.889010
16624	0.765333	-1.688131	9.850000	-0.078102	-0.089804	0.176838	-0.316822	0.015360	-0.563774	0.450151	0.016854	-0.063972	0.890499
16625	0.867785	-1.433089	9.789717	-0.104460	-0.038660	0.164620	-0.320014	0.019504	-0.561920	0.447181	0.016379	-0.066220	0.891839
16626	0.717618	-1.255055	10.575816	0.202127	0.020057	0.152215	-0.323457	0.018754	-0.559021	0.444378	0.017761	-0.062467	0.893482
16627	0.620830	-1.201576	10.088336	0.247649	0.067578	0.122839	-0.322647	0.011946	-0.557464	0.442153	0.018578	-0.057468	0.894904
16628	0.236801	-0.563653	9.699997	0.018994	0.056258	0.088433	-0.320801	0.010168	-0.555914	0.440595	0.017771	-0.056645	0.895741
16629	0.787229	-0.732205	9.342677	-0.088279	-0.057140	0.065949	-0.321997	0.012092	-0.555773	0.439361	0.017913	-0.058715	0.896211
16630	-0.156545	-1.018503	9.195417	0.031335	-0.086527	0.011206	-0.324520	0.012152	-0.552620	0.439013	0.019860	-0.058898	0.896328
16631	-0.006764	-1.049209	9.978988	0.112139	-0.106561	0.019027	-0.325177	0.009448	-0.551180	0.438483	0.022655	-0.057767	0.896595
16632	0.355614	-0.702659	9.790380	0.062940	-0.071835	0.010418	-0.328084	0.005699	-0.547765	0.438156	0.024617	-0.057254	0.896736
16633	0.923538	-0.980063	9.957433	0.064782	-0.027863	0.024236	-0.328614	0.005169	-0.546847	0.437641	0.025573	-0.056278	0.897022
16634	1.180906	-0.870361	9.522059	0.090417	-0.029479	0.068677	-0.328879	0.003009	-0.545019	0.436299	0.026949	-0.054930	0.897719
16635	1.424866	-0.960892	9.643098	0.109900	-0.069431	0.152833	-0.332316	0.002246	-0.543425	0.433400	0.028933	-0.053602	0.899141
16636	2.639309	-0.845364	8.947869	0.167718	-0.092724	0.222429	-0.333907	-0.000697	-0.539760	0.429162	0.031948	-0.051498	0.901192
16637	2.830338	-0.439514	9.313037	0.258147	-0.015734	0.267050	-0.336812	-0.002825	-0.537779	0.424136	0.034231	-0.047181	0.903720
16638	1.064012	-0.115152	9.502753	0.026258	0.031381	0.310015	-0.339337	-0.003574	-0.533713	0.418486	0.033728	-0.046630	0.906398
16639	-0.067652	-0.882706	10.859383	0.251117	0.111754	0.301778	-0.338153	-0.003579	-0.532940	0.412920	0.033553	-0.041345	0.909209
16640	-0.108943	-0.857069	9.937518	0.141702	0.074831	0.180390	-0.338280	-0.007646	-0.530852	0.409564	0.033346	-0.038248	0.910869
16641	-0.176468	-0.841840	10.208372	0.158869	-0.009578	0.056010	-0.340655	-0.011815	-0.527964	0.408414	0.034746	-0.035451	0.911446
16642	0.383605	-0.999853	10.112957	0.062694	-0.048193	-0.027447	-0.340513	-0.015759	-0.526923	0.408808	0.036289	-0.034659	0.911240
16643	0.279464	-0.409685	9.668945	0.095148	-0.044626	-0.086381	-0.340121	-0.018597	-0.524056	0.410268	0.037874	-0.033209	0.910573
16644	0.814923	-0.461950	9.553179	-0.048488	0.006501	-0.079779	-0.341574	-0.018578	-0.523783	0.411734	0.037544	-0.033955	0.909897
16645	0.927010	-0.691009	10.050343	0.209941	0.019580	-0.069252	-0.340113	-0.024025	-0.521579	0.412832	0.038897	-0.029920	0.909484
16646	0.999177	-0.659846	9.974633	-0.020605	0.034041	-0.040907	-0.339042	-0.027585	-0.521980	0.413588	0.038265	-0.029959	0.909166
16647	1.047809	-0.743668	10.060333	-0.089072	-0.031744	-0.004232	-0.337997	-0.025411	-0.521466	0.413698	0.038048	-0.031871	0.909060
16648	1.018158	-0.615782	9.480900	-0.103375	-0.081053	0.003155	-0.339187	-0.024174	-0.521847	0.413642	0.038797	-0.034401	0.908962
16649	0.998321	-0.500374	9.467930	-0.236530	-0.064744	0.004295	-0.341172	-0.021707	-0.522744	0.413679	0.037962	-0.039291	0.908782
16650	1.055878	-0.416936	9.911351	-0.167869	-0.108614	-0.016523	-0.340002	-0.017898	-0.522099	0.413994	0.038692	-0.043206	0.908430
16651	1.084188	-0.308034	9.375403	-0.091551	-0.100372	-0.060446	-0.342644	-0.016510	-0.522599	0.415053	0.039771	-0.045702	0.907778
16652	1.036389	0.131324	9.827636	-0.293118	-0.075915	-0.047690	-0.345293	-0.014296	-0.522315	0.416048	0.038892	-0.051592	0.907045
16653	1.209169	-0.199790	9.997449	-0.083153	-0.052739	-0.011572	-0.345838	-0.011685	-0.520874	0.416247	0.039147	-0.053543	0.906829
16654	0.508329	0.155279	10.103916	0.017271	-0.000658	-0.018573	-0.344772	-0.014154	-0.521145	0.416541	0.039455	-0.053198	0.906701
16655	0.361295	-0.383347	9.583656	-0.167750	0.028265	-0.069364	-0.345042	-0.011974	-0.521533	0.417943	0.037571	-0.055900	0.905973
16656	0.243795	-0.492134	10.205196	0.092114	0.004603	-0.116008	-0.343988	-0.011982	-0.521150	0.419950	0.038520	-0.054083	0.905115
16657	0.671318	-0.673032	9.827351	-0.147441	-0.032187	-0.139284	-0.343328	-0.012801	-0.520503	0.422534	0.037935	-0.056834	0.903768
16658	0.651852	-0.644994	9.594702	-0.150908	-0.026730	-0.154076	-0.341616	-0.011325	-0.520908	0.425374	0.037451	-0.059649	0.902273
16659	0.767566	-0.624007	10.035390	-0.178023	-0.054146	-0.135715	-0.342407	-0.011995	-0.520641	0.427873	0.036981	-0.063122	0.900873
16660	1.083614	-1.197635	9.564573	-0.092752	-0.057683	-0.153690	-0.343733	-0.009667	-0.521151	0.430609	0.037553	-0.065153	0.899400
16661	1.799253	-1.593554	10.168257	-0.247083	-0.067866	-0.159953	-0.343218	-0.006942	-0.520632	0.433556	0.036772	-0.070015	0.897650
16662	2.043096	-2.212167	9.249619	-0.485660	-0.069038	-0.196179	-0.343502	0.000271	-0.522062	0.437288	0.034206	-0.079165	0.895177
16663	2.294915	-2.421916	9.683540	-0.427325	-0.072694	-0.221704	-0.342452	0.005277	-0.524548	0.441380	0.032079	-0.087376	0.892480
16664	1.607423	-1.857268	9.152105	-0.687344	-0.032744	-0.193598	-0.342478	0.015068	-0.526893	0.445148	0.027064	-0.099781	0.889469
16665	0.909913	-1.689276	9.431225	-0.640188	-0.010875	-0.192509	-0.340926	0.029182	-0.531206	0.448815	0.021897	-0.111257	0.886401
16666	0.325737	-1.010564	9.828994	-0.484680	-0.036391	-0.188973	-0.339631	0.041934	-0.535778	0.452243	0.018744	-0.120071	0.883577
16667	0.047575	-1.339107	9.605734	-0.370784	-0.025342	-0.193943	-0.338600	0.050088	-0.537088	0.455691	0.016211	-0.126786	0.880913
16668	0.270031	-1.441737	10.422582	0.151143	-0.027504	-0.177449	-0.339257	0.047655	-0.535779	0.458663	0.018655	-0.124299	0.879676
16669	0.553028	-1.165349	9.464049	-0.096126	-0.008484	-0.185182	-0.337915	0.043537	-0.537097	0.461896	0.018253	-0.125919	0.877760
16670	1.277277	-1.350123	9.890727	-0.183516	0.026263	-0.169034	-0.337399	0.047073	-0.537360	0.464962	0.016654	-0.128820	0.875750
16671	2.126624	-1.518794	9.324941	-0.079280	0.037707	-0.090030	-0.335020	0.047310	-0.538162	0.466630	0.015398	-0.129728	0.874752
16672	3.573251	-2.072103	8.509669	0.048759	0.094964	-0.014624	-0.333962	0.046210	-0.537910	0.467083	0.014363	-0.127970	0.874786
16673	1.553351	-1.651431	8.866412	-0.077748	0.127660	0.082409	-0.331717	0.046723	-0.538581	0.465958	0.011187	-0.128115	0.875411
16674	0.488386	-2.271571	9.668788	0.307746	0.076736	0.106569	-0.329996	0.045612	-0.538726	0.464173	0.012571	-0.122019	0.877209
16675	0.524939	-2.353275	9.677586	0.294150	0.052878	0.073318	-0.329315	0.037444	-0.536908	0.462904	0.014141	-0.116318	0.878630
16676	1.064604	-2.270390	9.678984	-0.087134	0.024132	0.041916	-0.330229	0.033919	-0.536119	0.462217	0.012945	-0.117623	0.878836
16677	1.057769	-2.357249	9.612885	0.193355	0.030742	0.004569	-0.328784	0.034185	-0.535086	0.462124	0.014113	-0.113891	0.879358
16678	1.703722	-1.836100	8.954049	0.213898	0.049189	0.002806	-0.328106	0.027784	-0.533790	0.462091	0.015351	-0.109659	0.879893
16679	1.326629	-1.595980	9.734099	0.133298	0.065485	0.018950	-0.326378	0.025440	-0.534588	0.461829	0.015347	-0.106676	0.880397
16680	0.946615	-1.817961	9.069669	0.091495	0.052540	-0.018154	-0.325440	0.021072	-0.534075	0.462202	0.015439	-0.104559	0.880454
16681	0.961273	-1.827417	9.813866	0.079906	-0.006097	-0.049508	-0.324903	0.018478	-0.533950	0.463007	0.016336	-0.103157	0.880180
16682	1.594474	-2.164153	9.478966	0.092492	-0.044394	-0.064107	-0.325952	0.015500	-0.533030	0.463983	0.018239	-0.101904	0.879774
16683	1.602965	-1.913309	9.653008	0.106311	-0.027912	-0.054847	-0.326486	0.014842	-0.531329	0.464820	0.019799	-0.100280	0.879485
16684	1.021057	-2.231371	9.856771	0.073270	-0.056385	-0.054980	-0.325160	0.011432	-0.530036	0.465615	0.021715	-0.099479	0.879110
16685	0.501324	-1.428541	9.925596	-0.032561	-0.038216	-0.026071	-0.326476	0.009951	-0.529765	0.465981	0.022075	-0.100397	0.878803
16686	0.976688	-1.519492	9.789521	-0.139363	-0.002605	-0.023874	-0.328715	0.010645	-0.531052	0.466427	0.021002	-0.102845	0.878310
16687	1.677470	-1.355013	9.635126	-0.031010	-0.009648	-0.010373	-0.330169	0.011476	-0.531301	0.466572	0.020856	-0.103469	0.878163
16688	1.536265	-1.597757	9.092665	-0.053182	-0.024222	0.012622	-0.329515	0.014051	-0.532088	0.466292	0.020892	-0.104620	0.878174
16689	0.838459	-1.856383	9.857925	0.039122	-0.009678	0.005661	-0.327142	0.014570	-0.531976	0.466125	0.021366	-0.104023	0.878323
16690	0.486139	-1.300609	9.351099	-0.045322	0.001155	-0.008662	-0.327936	0.014583	-0.531578	0.466270	0.021074	-0.104791	0.878161
16691	1.054462	-1.638609	10.091055	-0.060456	-0.007998	-0.017001	-0.329912	0.014058	-0.531824	0.466547	0.020616	-0.105885	0.877894
16692	1.660740	-1.899125	9.545717	-0.065882	-0.029758	0.005198	-0.329245	0.013495	-0.532873	0.466391	0.020646	-0.107307	0.877803
16693	1.327268	-1.735932	9.616913	-0.039669	-0.018832	-0.002091	-0.330315	0.016782	-0.532472	0.466372	0.020556	-0.108162	0.877710
16694	1.177165	-1.606482	9.564514	-0.092301	-0.000632	-0.004243	-0.330848	0.019505	-0.533380	0.466453	0.019848	-0.109772	0.877484
16695	1.336148	-1.582591	9.422296	-0.136043	0.015781	-0.013713	-0.331374	0.021401	-0.535202	0.466749	0.018283	-0.111983	0.877081
16696	1.408734	-1.622134	9.777710	0.023441	0.001318	-0.012882	-0.330854	0.021005	-0.533379	0.466939	0.018641	-0.111540	0.877029
16697	1.510343	-1.709701	9.441343	-0.088936	-0.009660	0.016111	-0.331114	0.021812	-0.534682	0.466637	0.017913	-0.113173	0.876996
16698	1.318084	-1.826876	9.764390	0.011091	-0.002316	0.007371	-0.330723	0.023033	-0.534815	0.466468	0.018173	-0.112988	0.877104
16699	1.404478	-1.755617	9.444512	-0.081956	0.004959	0.017967	-0.330728	0.024126	-0.534553	0.466162	0.017259	-0.114364	0.877106
16700	1.434490	-1.986772	9.376734	-0.032666	0.030557	-0.002113	-0.330732	0.025487	-0.534814	0.466249	0.016556	-0.114637	0.877038
16701	1.326620	-1.596144	9.686085	-0.048685	0.004964	0.016276	-0.330729	0.026564	-0.536118	0.465961	0.015966	-0.115429	0.877099
16702	1.400861	-2.008093	9.493752	0.024368	0.017792	-0.009189	-0.330990	0.027238	-0.537160	0.466123	0.016035	-0.114818	0.877091
16703	1.277239	-1.860990	9.662704	-0.017759	0.023220	-0.002042	-0.331126	0.026435	-0.535854	0.466187	0.015460	-0.114899	0.877057
16704	1.375889	-1.822604	9.572940	-0.037865	-0.016998	-0.003924	-0.330997	0.028197	-0.536637	0.466197	0.015547	-0.115706	0.876944
16705	1.265549	-1.937996	9.666316	-0.041316	-0.017017	-0.000250	-0.330337	0.029679	-0.537686	0.466144	0.015460	-0.116576	0.876859
16706	1.400234	-1.865291	9.740612	-0.056362	0.030534	0.010676	-0.331127	0.028736	-0.537419	0.466013	0.014507	-0.117269	0.876852
16707	1.452080	-1.620396	9.557282	-0.092228	0.035945	-0.012594	-0.329678	0.031025	-0.538604	0.466314	0.013061	-0.118529	0.876545
16708	1.298230	-1.719656	9.468032	-0.046413	0.037728	-0.042821	-0.329153	0.032785	-0.539261	0.467133	0.012202	-0.118966	0.876062
16709	1.150426	-1.579205	9.113330	-0.068309	0.041310	-0.065095	-0.329687	0.034020	-0.538995	0.468359	0.011017	-0.119728	0.875319
16710	1.209219	-1.750246	9.721237	0.044711	0.043280	-0.042373	-0.327306	0.033982	-0.540058	0.469159	0.010913	-0.118516	0.875057
16711	1.385920	-1.899155	9.696793	0.065632	0.043375	-0.023795	-0.327954	0.031125	-0.540315	0.469637	0.010857	-0.116915	0.875016
16712	1.400411	-1.914367	9.461453	0.011148	0.067124	-0.013028	-0.326233	0.029606	-0.540330	0.469985	0.009951	-0.116072	0.874953
16713	1.352804	-2.033968	9.694592	0.038371	0.056180	-0.005489	-0.324125	0.029996	-0.539824	0.470177	0.009383	-0.114841	0.875018
16714	1.280732	-2.107893	9.227162	0.053124	0.045252	-0.005391	-0.323851	0.026997	-0.539567	0.470330	0.009236	-0.113471	0.875116
16715	1.382109	-2.115966	9.621697	0.004282	0.050663	-0.007493	-0.323977	0.027257	-0.540871	0.470548	0.008455	-0.112911	0.875080
16716	1.719503	-2.102169	9.238540	0.061684	0.081933	0.014916	-0.320669	0.025985	-0.541681	0.470425	0.007701	-0.111049	0.875391
16717	1.556867	-1.861214	9.434852	0.073882	0.091042	0.011251	-0.319876	0.025296	-0.541558	0.470391	0.006855	-0.108924	0.875683
16718	1.286265	-1.741583	9.395594	0.038421	0.085574	0.046134	-0.318417	0.022153	-0.540657	0.469725	0.005751	-0.107438	0.876232
16719	1.245993	-1.890683	9.441139	0.115782	0.067312	0.024410	-0.316560	0.022115	-0.542369	0.469401	0.005697	-0.104811	0.876724
16720	1.095712	-1.720033	9.475739	0.143608	0.061861	0.033774	-0.315227	0.018285	-0.542251	0.468881	0.006024	-0.101701	0.877366
16721	0.955585	-1.655070	9.556963	0.028079	0.036119	0.033219	-0.314429	0.016505	-0.542128	0.468343	0.005678	-0.100901	0.877748
16722	1.026487	-1.856504	9.713241	0.046060	0.030576	0.003797	-0.314951	0.015418	-0.542385	0.468294	0.005699	-0.099792	0.877901
16723	1.055331	-1.839750	9.670533	-0.090699	0.074337	0.016881	-0.312308	0.016329	-0.543711	0.468131	0.003601	-0.100725	0.877892
16724	1.120993	-1.959968	9.657457	0.038895	0.111038	0.014720	-0.310460	0.016711	-0.544248	0.468054	0.002120	-0.098989	0.878136
16725	0.812731	-1.504335	10.095483	0.114266	0.056175	-0.000542	-0.309654	0.012615	-0.543995	0.468145	0.002295	-0.096487	0.878365
16726	0.872166	-1.357528	9.368308	0.089315	0.013297	0.015091	-0.309111	0.010958	-0.545567	0.467862	0.003003	-0.094780	0.878699
16727	1.079941	-1.453766	9.248866	0.185387	0.019899	0.039577	-0.309373	0.009739	-0.545043	0.467168	0.004415	-0.091359	0.879425
16728	1.143215	-1.565711	9.545564	0.162889	0.056384	0.026490	-0.308308	0.004296	-0.542966	0.466746	0.005031	-0.087955	0.879993
16729	0.978573	-1.419323	9.529276	0.040440	0.078105	0.002751	-0.307505	0.002101	-0.543495	0.466809	0.004142	-0.086541	0.880104
16730	0.790603	-1.418126	9.988458	0.089746	0.072579	-0.010847	-0.305384	0.000976	-0.544557	0.467074	0.003856	-0.084268	0.880185
16731	0.707829	-1.270909	9.464014	0.047404	0.048818	-0.003646	-0.304183	-0.003798	-0.543525	0.467197	0.003556	-0.082992	0.880242
16732	0.794142	-1.169740	9.447033	0.030532	0.083582	0.010980	-0.305101	-0.005287	-0.543518	0.467097	0.002486	-0.081660	0.880424
16733	0.763806	-1.365729	9.847306	0.098242	0.079949	0.005795	-0.300739	-0.006298	-0.544207	0.467100	0.002099	-0.079187	0.880649
16734	0.685594	-1.155276	9.518242	0.110991	0.098286	0.016896	-0.300593	-0.010114	-0.544079	0.466908	0.001512	-0.076300	0.881007
16735	0.780660	-1.366122	9.722626	0.078677	0.089144	0.031525	-0.298071	-0.011795	-0.545666	0.466468	0.000743	-0.074082	0.881430
16736	0.708111	-1.312774	9.885939	0.113629	0.096491	0.039066	-0.295949	-0.015358	-0.545163	0.465875	0.000179	-0.071164	0.881984
16737	0.544744	-1.422770	10.180549	0.057948	0.063444	0.024065	-0.294357	-0.017557	-0.545177	0.465523	-0.000325	-0.069551	0.882299
16738	0.500965	-1.367164	9.580764	0.071730	0.078106	0.018577	-0.293171	-0.018377	-0.544143	0.465261	-0.000927	-0.067543	0.882592
16739	0.476797	-1.336860	10.013076	0.031564	0.068902	0.023918	-0.292240	-0.021109	-0.543629	0.464915	-0.001782	-0.066347	0.882864
16740	0.580106	-1.256984	10.091980	0.056078	0.034220	0.027786	-0.291443	-0.020586	-0.544941	0.464431	-0.001768	-0.065023	0.883217
16741	0.433324	-1.322658	9.969658	-0.026135	0.019474	0.020008	-0.290652	-0.018700	-0.546251	0.464086	-0.002286	-0.065308	0.883377
16742	0.505292	-1.250689	9.865711	-0.043950	0.008572	0.045777	-0.290128	-0.018157	-0.545864	0.463248	-0.002771	-0.065988	0.883764
16743	0.543010	-1.096411	9.224860	-0.123036	0.001229	0.045389	-0.290394	-0.016391	-0.546775	0.462422	-0.003899	-0.068154	0.884028
16744	0.639704	-1.146434	9.316285	-0.123105	0.056090	0.052692	-0.291324	-0.012310	-0.548592	0.461514	-0.005966	-0.069792	0.884363
16745	0.577620	-1.271508	9.364365	0.124692	0.063655	0.052093	-0.290135	-0.012597	-0.548733	0.460677	-0.005913	-0.067001	0.885015
16746	0.527829	-0.934340	9.486259	0.062052	0.092900	0.083089	-0.288279	-0.015340	-0.548357	0.459294	-0.006963	-0.065022	0.885874
16747	0.548468	-1.212842	9.650589	0.055164	0.103870	0.092278	-0.288525	-0.016454	-0.550966	0.457784	-0.008308	-0.063080	0.886784
16748	0.452389	-1.274397	9.999320	0.115010	0.094714	0.075979	-0.285232	-0.017696	-0.548775	0.456527	-0.008896	-0.060144	0.887630
16749	0.446963	-1.165243	9.556685	-0.025144	0.101872	0.062337	-0.285483	-0.019615	-0.550079	0.455522	-0.010898	-0.059656	0.888156
16750	0.307085	-1.150604	9.697222	-0.003841	0.103622	0.034747	-0.283104	-0.018295	-0.551663	0.454981	-0.012680	-0.058757	0.888470
16751	0.215003	-1.059996	9.510385	0.072877	0.122026	0.050791	-0.282306	-0.020752	-0.551149	0.454224	-0.014136	-0.056340	0.888992
16752	0.324648	-0.774251	9.981136	0.023780	0.129296	0.060668	-0.279927	-0.020244	-0.552212	0.453248	-0.016153	-0.054709	0.889557
16753	0.296704	-0.991570	9.771374	0.133906	0.116686	0.083406	-0.276487	-0.022736	-0.552110	0.451919	-0.016986	-0.051231	0.890425
16754	0.195539	-1.010942	9.794165	0.204083	0.129499	0.067127	-0.276216	-0.026540	-0.550548	0.450867	-0.017382	-0.046387	0.891216
16755	0.201691	-1.268909	10.342747	0.262273	0.114883	0.061913	-0.272766	-0.031757	-0.550448	0.449941	-0.017000	-0.040651	0.891970
16756	0.007221	-0.950790	9.903679	0.171173	0.098270	0.033772	-0.274334	-0.037452	-0.549263	0.449423	-0.017106	-0.036685	0.892402
16757	-0.105974	-0.982825	9.748533	0.096682	0.085402	0.038951	-0.270901	-0.039389	-0.548248	0.448811	-0.017675	-0.034180	0.892798
16758	-0.070974	-0.729530	9.920456	0.057201	0.072569	0.042450	-0.271021	-0.041980	-0.548509	0.448077	-0.018353	-0.032475	0.893216
16759	-0.031769	-0.845990	10.317692	0.083756	0.037835	0.038949	-0.269818	-0.045001	-0.549303	0.447426	-0.018190	-0.030626	0.893611
16760	0.173009	-0.842024	9.942884	-0.063573	0.021244	0.038281	-0.270559	-0.044177	-0.549263	0.446687	-0.019028	-0.031541	0.893932
16761	0.229512	-1.063206	9.961915	-0.038674	0.021209	0.012579	-0.269634	-0.043108	-0.550314	0.446451	-0.019637	-0.032062	0.894018
16762	0.040020	-0.770970	9.690574	-0.061613	0.017499	0.002298	-0.268974	-0.042033	-0.551103	0.446352	-0.020367	-0.032990	0.894017
16763	0.131421	-0.717175	9.889032	-0.063607	0.016660	0.032744	-0.269381	-0.040246	-0.550185	0.445741	-0.021121	-0.033993	0.894267
16764	0.059059	-0.712706	9.830805	0.014884	0.030510	0.057113	-0.268841	-0.040953	-0.552017	0.444696	-0.021439	-0.033414	0.894801
16765	0.122697	-0.912144	9.871813	0.020114	0.038782	0.071904	-0.268191	-0.038776	-0.551760	0.443434	-0.021859	-0.032712	0.895443
16766	0.036193	-0.982837	9.653957	-0.035656	0.045040	0.040236	-0.267397	-0.039601	-0.551506	0.442675	-0.022874	-0.032916	0.895786
16767	-0.061223	-0.770846	9.785655	-0.065435	0.038576	0.034543	-0.267664	-0.037697	-0.552286	0.442042	-0.024021	-0.033773	0.896037
16768	-0.215457	-0.790867	9.649500	0.028864	0.034144	0.053481	-0.267004	-0.037569	-0.552422	0.441064	-0.024280	-0.032911	0.896543
16769	-0.204616	-0.530680	9.739673	0.051405	0.046986	0.062791	-0.266218	-0.037161	-0.551645	0.439984	-0.024567	-0.031571	0.897114
16770	-0.137778	-0.896049	9.804790	0.079670	0.037875	0.062045	-0.267259	-0.040155	-0.552290	0.438874	-0.024451	-0.029760	0.897723
16771	-0.211071	-0.699472	9.636419	0.072569	0.037850	0.053693	-0.266463	-0.041254	-0.552167	0.437959	-0.024385	-0.028126	0.898224
16772	-0.263849	-0.747045	9.827310	0.030680	0.046910	0.048850	-0.266849	-0.042353	-0.553470	0.437063	-0.024852	-0.027122	0.898678
16773	-0.213716	-0.651485	9.598658	0.014964	0.046873	0.031236	-0.265407	-0.043025	-0.550871	0.436526	-0.025444	-0.026451	0.898943
16774	-0.302454	-0.731964	10.038416	0.031073	0.037668	0.016561	-0.263814	-0.043468	-0.552450	0.436208	-0.025724	-0.025537	0.899115
16775	-0.273321	-0.780505	9.898770	-0.098387	0.041167	0.004830	-0.263288	-0.042657	-0.552585	0.436083	-0.027193	-0.026967	0.899091
16776	-0.288153	-0.703586	9.885307	-0.136841	0.033787	-0.005509	-0.264358	-0.038829	-0.552705	0.436066	-0.028857	-0.029118	0.898981
16777	-0.302789	-0.670142	9.823223	-0.095655	0.026503	-0.013597	-0.262636	-0.036560	-0.555590	0.436261	-0.030029	-0.030630	0.898797
16778	-0.177287	-0.698829	9.804788	-0.033626	0.037590	-0.000373	-0.262112	-0.035205	-0.555854	0.436211	-0.030864	-0.030889	0.898784
16779	-0.224791	-0.853167	9.730161	-0.016020	0.043075	-0.005823	-0.260785	-0.034962	-0.557301	0.436324	-0.031639	-0.030820	0.898705
16780	-0.109276	-0.804498	9.823145	-0.003757	0.052239	-0.005774	-0.258408	-0.035262	-0.557320	0.436397	-0.032473	-0.030417	0.898653
16781	-0.157099	-0.891481	9.744658	0.045279	0.034016	-0.003649	-0.258407	-0.035265	-0.557581	0.436505	-0.032542	-0.029331	0.898635
16782	-0.182082	-0.708825	9.698975	0.020539	0.049552	0.005422	-0.258930	-0.037568	-0.556795	0.436377	-0.033121	-0.028509	0.898702
16783	-0.326734	-0.703762	9.856137	0.033514	0.030397	0.027659	-0.258003	-0.038261	-0.556803	0.435912	-0.033240	-0.027640	0.898950
16784	-0.441779	-0.848416	9.838631	0.050146	0.034068	0.033277	-0.258006	-0.037985	-0.556542	0.435290	-0.033300	-0.026402	0.899287
16785	-0.369544	-0.829070	9.825172	-0.017827	0.020221	0.003424	-0.258007	-0.038119	-0.556281	0.435220	-0.033675	-0.026562	0.899302
16786	-0.490331	-0.781403	9.762298	0.090782	0.012070	-0.008940	-0.257475	-0.040026	-0.555502	0.435377	-0.032963	-0.024813	0.899302
16787	-0.404911	-0.490024	9.783986	0.087046	0.012104	0.000259	-0.257459	-0.044119	-0.555766	0.435428	-0.032281	-0.023148	0.899347
16788	-0.351076	-0.666265	9.577963	0.008281	-0.017194	0.005456	-0.257069	-0.043840	-0.554724	0.435255	-0.031768	-0.023128	0.899449
16789	-0.331169	-0.780351	9.977453	-0.045760	0.000988	0.001464	-0.256283	-0.042483	-0.554469	0.435192	-0.032042	-0.023950	0.899448
16790	-0.181130	-0.905769	9.801849	0.060903	0.001176	0.016784	-0.256804	-0.043303	-0.555248	0.434853	-0.031407	-0.022816	0.899664
16791	-0.184085	-0.790229	9.817845	0.071538	0.008447	-0.003483	-0.257853	-0.045200	-0.555241	0.434958	-0.030786	-0.021482	0.899668
16792	-0.293050	-0.684051	9.971958	-0.084290	0.002772	-0.002429	-0.257861	-0.044914	-0.553935	0.434874	-0.031434	-0.022959	0.899649
16793	-0.428022	-0.694022	9.948953	0.003218	0.004678	-0.001993	-0.257460	-0.044928	-0.554852	0.434908	-0.031341	-0.022885	0.899638
16794	-0.426265	-0.564831	9.732324	-0.000417	-0.009931	-0.001992	-0.258520	-0.045449	-0.553669	0.434863	-0.031031	-0.022963	0.899669
16795	-0.438460	-0.530808	9.838315	-0.024962	-0.022743	0.005283	-0.257990	-0.045189	-0.554326	0.434734	-0.030696	-0.023616	0.899725
16796	-0.413530	-0.709227	9.716014	0.097709	0.004791	-0.005202	-0.257595	-0.044921	-0.554329	0.434809	-0.029796	-0.021802	0.899765
16797	-0.134112	-0.655758	9.709769	0.083766	0.013938	-0.012662	-0.257455	-0.048997	-0.552765	0.435085	-0.029165	-0.020194	0.899690
16798	-0.163233	-0.606971	9.921437	0.101418	0.035840	-0.025533	-0.256658	-0.051315	-0.551990	0.435534	-0.028783	-0.018055	0.899531
16799	-0.175527	-0.559093	9.857177	0.141636	0.045023	-0.027191	-0.256256	-0.055122	-0.550428	0.436112	-0.028191	-0.015148	0.899323
16800	-0.106109	-0.458312	9.736806	0.050527	0.048594	-0.029505	-0.255057	-0.057052	-0.551222	0.436591	-0.028482	-0.013815	0.899103
16801	-0.346727	-0.557239	9.795589	-0.050976	0.048446	-0.028178	-0.255575	-0.058959	-0.551610	0.437076	-0.029625	-0.014348	0.898822
16802	-0.532460	-0.540959	9.738870	-0.087862	0.033783	-0.019120	-0.252673	-0.057771	-0.552286	0.437288	-0.030860	-0.015627	0.898656
16803	-0.520576	-0.502215	9.804340	-0.116010	0.031960	-0.004496	-0.252943	-0.054778	-0.553196	0.437300	-0.032291	-0.017450	0.898566
16804	-0.495746	-0.651069	9.884106	-0.091248	0.008192	-0.015401	-0.251896	-0.052609	-0.553204	0.437423	-0.033096	-0.019012	0.898445
16805	-0.491685	-0.495069	9.766300	-0.107106	0.000870	-0.017322	-0.251634	-0.049631	-0.555032	0.437656	-0.033891	-0.020949	0.898259
16806	-0.397065	-0.612108	9.962394	-0.101664	-0.002791	-0.020973	-0.251637	-0.048270	-0.555292	0.437865	-0.034587	-0.022798	0.898086
16807	-0.293143	-0.672693	9.775265	-0.003772	-0.002625	-0.008471	-0.251376	-0.045832	-0.556599	0.438006	-0.034413	-0.022902	0.898021
16808	-0.326948	-0.663252	9.741473	0.046962	-0.015360	-0.005427	-0.252299	-0.047042	-0.555939	0.438015	-0.033588	-0.022182	0.898066
16809	-0.326846	-0.684907	9.741170	0.073006	-0.007964	0.016844	-0.252687	-0.049488	-0.555545	0.437751	-0.032653	-0.020937	0.898259
16810	-0.403944	-0.694556	9.778726	0.040447	-0.006139	0.035131	-0.253619	-0.051220	-0.552667	0.437032	-0.032068	-0.020225	0.898647
16811	-0.500031	-0.764144	9.889682	-0.075834	-0.028234	0.030883	-0.254398	-0.051103	-0.555402	0.436409	-0.032083	-0.021825	0.898911
16812	-0.520076	-0.608103	9.798059	-0.096956	-0.006326	0.027043	-0.254542	-0.047289	-0.555921	0.435753	-0.032692	-0.023590	0.899163
16813	-0.404266	-0.616771	10.010274	-0.092533	-0.009047	0.032610	-0.255342	-0.045099	-0.555914	0.435094	-0.033203	-0.025311	0.899417
16814	-0.331658	-0.684736	9.793941	0.020421	0.002960	0.023943	-0.255347	-0.044278	-0.555652	0.434567	-0.032955	-0.024886	0.899692
16815	-0.327125	-0.624654	9.770821	0.030944	0.012095	0.016596	-0.255344	-0.045366	-0.555392	0.434288	-0.032761	-0.024209	0.899853
16816	-0.367683	-0.713634	9.807604	0.047665	0.001132	0.014855	-0.256130	-0.045234	-0.556691	0.433931	-0.032239	-0.023316	0.900067
16817	-0.176808	-0.799871	9.808176	0.065289	-0.007971	0.011278	-0.256139	-0.045892	-0.554341	0.433759	-0.031378	-0.022205	0.900209
16818	-0.321975	-0.689217	9.885193	-0.017776	-0.002641	-0.003929	-0.256655	-0.047262	-0.555643	0.433701	-0.031348	-0.022534	0.900229
16819	-0.284134	-0.532639	9.916550	-0.014402	-0.000790	0.001616	-0.256921	-0.047257	-0.555380	0.433656	-0.031300	-0.022799	0.900246
16820	-0.288813	-0.569267	9.762352	0.113271	0.006690	0.009638	-0.256385	-0.049036	-0.555515	0.433428	-0.030307	-0.020680	0.900441
16821	-0.399463	-0.622362	9.779779	0.163991	0.004919	0.017278	-0.255858	-0.052966	-0.552519	0.433209	-0.028821	-0.017670	0.900660
16822	-0.158756	-0.540097	9.773578	0.237408	-0.011386	0.028756	-0.257960	-0.057831	-0.550677	0.432677	-0.026434	-0.013459	0.901061
16823	-0.226746	-0.434034	9.870456	0.114026	0.001237	0.019796	-0.257423	-0.062051	-0.549377	0.432373	-0.025306	-0.011383	0.901268
16824	-0.332967	-0.400167	9.985169	0.058903	0.001151	0.018587	-0.258476	-0.063127	-0.549108	0.431931	-0.024687	-0.010286	0.901510
