# Supplementary material for: Identification of Haptic Based Guiding Using Hard Reins
Source: PLoS One. 2015 Jul 22;10(7):e0132020. doi: 10.1371/journal.pone.0132020 (PMC4511788; doi:10.1371/journal.pone.0132020)
Supplement: S9 File — (ZIP) [file pone.0132020.s009.zip › Exp2_MotionData2/Subject10/path1/T3/sync3.txt]

// Start Time: 0
// Sample rate: 25.0Hz
// Scenario: 4.9
// Firmware Version: 2.6.1
Counter	Acc_X	Acc_Y	Acc_Z	Gyr_X	Gyr_Y	Gyr_Z	Mag_X	Mag_Y	Mag_Z	Quat_w	Quat_x	Quat_y	Quat_z
16190	2.141664	3.330679	8.956570	0.015653	0.030178	0.062576	-0.693458	0.083340	-1.003445	-0.250538	0.072841	0.178627	0.948692
16191	2.370028	2.849330	9.159786	0.016542	0.048723	0.032604	-0.694535	0.085193	-1.003101	-0.251444	0.071975	0.178615	0.948521
16192	2.039764	3.090926	8.940808	0.009209	0.028088	0.000689	-0.694531	0.083628	-1.002609	-0.251734	0.071431	0.178645	0.948480
16193	2.125611	2.941990	9.091407	-0.046504	0.035732	0.032374	-0.694667	0.084189	-1.002318	-0.252497	0.071120	0.177507	0.948514
16194	2.085097	3.050510	9.226556	0.028478	0.038519	0.089209	-0.695207	0.085650	-1.003893	-0.254520	0.070595	0.177722	0.947972
16195	2.055651	3.042676	9.062020	0.050064	0.023566	0.053829	-0.694399	0.084472	-1.002583	-0.255781	0.070092	0.178449	0.947533
16196	2.076930	2.943528	9.034535	0.022520	0.021054	0.074060	-0.697221	0.087133	-1.004908	-0.257449	0.069875	0.178662	0.947057
16197	2.124254	3.009938	9.090853	-0.004477	0.019850	0.005880	-0.697761	0.088253	-1.003915	-0.257710	0.069546	0.178442	0.947052
16198	2.201593	3.025910	9.124399	-0.010660	0.016322	-0.033080	-0.696553	0.087836	-1.005436	-0.257290	0.069206	0.178200	0.947237
16199	2.124680	3.002672	9.179987	0.029306	0.031992	-0.077926	-0.695475	0.085948	-1.004288	-0.256052	0.068173	0.178675	0.947557
16200	1.988086	3.026883	9.055252	0.006264	0.020544	-0.126664	-0.692786	0.083073	-1.004819	-0.253903	0.067329	0.178859	0.948161
16201	2.018105	3.221633	9.047482	0.019006	0.042150	-0.061079	-0.690902	0.080530	-1.006688	-0.253003	0.066207	0.179074	0.948440
16202	2.063631	3.101064	8.888505	0.036216	0.030924	-0.032807	-0.689829	0.080217	-1.006439	-0.252707	0.065350	0.179646	0.948470
16203	2.024778	3.110072	8.920946	-0.035410	0.018270	-0.049019	-0.689292	0.079866	-1.004013	-0.251876	0.064997	0.178943	0.948848
16204	2.122217	3.111859	9.090021	-0.061372	0.008518	-0.022666	-0.689431	0.081929	-1.007611	-0.251560	0.065095	0.177762	0.949147
16205	2.152425	3.054144	9.081755	-0.051600	-0.029640	-0.058246	-0.688759	0.081064	-1.007511	-0.250362	0.065705	0.177011	0.949562
16206	2.195276	3.074330	8.964963	-0.016851	-0.007597	-0.074801	-0.689034	0.083479	-1.007837	-0.249079	0.065696	0.176827	0.949935
16207	2.104123	3.031410	8.991377	-0.033496	0.002466	-0.056202	-0.688228	0.082743	-1.007327	-0.248057	0.065618	0.176264	0.950312
16208	2.050135	2.974617	9.187540	-0.028043	0.006112	-0.057921	-0.687554	0.081595	-1.007236	-0.247117	0.065467	0.175776	0.950658
16209	2.086723	2.960714	9.174325	-0.015343	-0.023786	-0.066920	-0.687420	0.081604	-1.007780	-0.245822	0.065761	0.175699	0.950987
16210	2.019054	2.949775	9.165109	-0.014621	-0.023014	-0.026230	-0.686614	0.081021	-1.007808	-0.245416	0.066205	0.175568	0.951086
16211	2.003963	2.981062	9.188482	0.001540	-0.025567	-0.025310	-0.687148	0.080484	-1.008498	-0.244928	0.066594	0.175763	0.951148
16212	1.941193	2.962926	9.150584	0.035139	-0.028505	-0.003106	-0.687946	0.078351	-1.007064	-0.244995	0.066982	0.176574	0.950953
16213	1.994717	2.944471	9.099407	0.034567	-0.020186	0.019922	-0.688886	0.078461	-1.004742	-0.245429	0.067260	0.177306	0.950686
16214	1.989896	2.949243	9.137739	0.019960	-0.024039	0.026924	-0.688355	0.080142	-1.004694	-0.246065	0.067743	0.177766	0.950401
16215	2.033386	2.950028	9.100552	0.016000	-0.020864	0.041069	-0.689155	0.078712	-1.003102	-0.246873	0.068196	0.178115	0.950094
16216	2.056242	3.018414	9.095923	0.024405	-0.005402	0.065940	-0.691705	0.079407	-1.000063	-0.248291	0.068447	0.178512	0.949631
16217	2.123394	3.048760	9.064054	0.004489	0.010262	0.073036	-0.690768	0.079988	-1.001684	-0.249801	0.068479	0.178446	0.949246
16218	2.163035	3.010642	9.096851	0.025496	0.025830	0.097947	-0.692649	0.081768	-1.003505	-0.251949	0.068243	0.178664	0.948654
16219	2.164742	2.923279	9.085527	0.015428	0.040581	0.073259	-0.692113	0.081910	-1.004050	-0.253585	0.067650	0.178650	0.948263
16220	2.125285	2.954119	9.064826	0.016224	0.028926	0.041368	-0.692387	0.084021	-1.003436	-0.254656	0.067199	0.178753	0.947988
16221	2.152775	3.034729	9.069876	0.017412	0.030149	0.064357	-0.692924	0.084039	-1.003700	-0.256088	0.066764	0.178843	0.947617
16222	2.222853	2.924332	9.075266	0.035493	0.026835	0.060845	-0.693191	0.084058	-1.004240	-0.257542	0.066325	0.179294	0.947168
16223	2.173825	2.962291	9.138471	0.017946	0.023569	0.043095	-0.692527	0.086219	-1.006757	-0.258548	0.065943	0.179452	0.946890
16224	2.105420	2.975605	9.049611	0.039599	0.023787	0.041413	-0.693330	0.085830	-1.007439	-0.259647	0.065466	0.180024	0.946514
16225	2.091677	2.946232	9.116813	0.023579	0.032674	0.036117	-0.692258	0.085790	-1.006774	-0.260562	0.064859	0.180246	0.946262
16226	2.153108	3.022600	9.098864	0.034815	0.026099	0.018413	-0.691184	0.085213	-1.007348	-0.261220	0.064280	0.180744	0.946025
16227	2.039949	2.974415	9.030760	0.018296	0.036268	0.032600	-0.691989	0.085790	-1.007049	-0.262074	0.063621	0.180851	0.945813
16228	2.032475	2.993706	9.088159	-0.012496	0.035836	0.039573	-0.691856	0.085749	-1.005423	-0.263088	0.063186	0.180374	0.945652
16229	2.085974	2.989825	9.121123	0.008783	0.028645	0.050190	-0.692667	0.088020	-1.005068	-0.264235	0.062784	0.180316	0.945370
16230	2.038752	3.042371	9.080762	0.008611	0.032020	0.057293	-0.691327	0.087996	-1.005356	-0.265603	0.062372	0.180235	0.945029
16231	2.031669	3.032532	9.078212	0.001325	0.023025	0.058982	-0.690257	0.089194	-1.009403	-0.266885	0.062144	0.180055	0.944717
16232	2.090134	3.023887	9.118587	0.012461	0.035832	0.048477	-0.692133	0.089262	-1.010465	-0.268105	0.061608	0.180037	0.944410
16233	2.104422	3.028996	9.070842	0.013290	0.015356	0.013867	-0.691198	0.090182	-1.008410	-0.268521	0.061301	0.180181	0.944285
16234	2.047913	3.066812	9.066416	0.020748	0.005031	0.002342	-0.691062	0.089673	-1.011007	-0.268781	0.061134	0.180542	0.944153
16235	2.048371	3.052260	9.119498	-0.004279	0.001442	-0.004832	-0.690932	0.091057	-1.009878	-0.268772	0.061116	0.180454	0.944173
16236	2.127812	3.063401	9.020749	-0.004385	-0.002199	-0.001335	-0.691466	0.090222	-1.009899	-0.268901	0.061207	0.180383	0.944144
16237	2.124383	3.009944	9.131779	0.005224	-0.001548	-0.024287	-0.692402	0.089698	-1.010719	-0.268526	0.061129	0.180517	0.944230
16238	2.066900	2.972485	9.111040	0.020328	-0.023797	-0.054426	-0.691331	0.090445	-1.013559	-0.267635	0.061298	0.181096	0.944361
16239	2.042120	2.989021	9.042752	0.011261	-0.029254	-0.052715	-0.690788	0.087860	-1.012291	-0.266631	0.061609	0.181524	0.944543
16240	2.089816	3.028729	9.048731	-0.039911	-0.033934	-0.024627	-0.691857	0.086755	-1.012314	-0.266165	0.062403	0.180980	0.944726
16241	2.109167	3.043654	9.131058	-0.007512	-0.015945	-0.021765	-0.692130	0.088080	-1.008195	-0.265771	0.062678	0.180944	0.944826
16242	2.090989	2.975347	9.082870	-0.005720	-0.014177	-0.020856	-0.692396	0.087208	-1.006863	-0.265494	0.062930	0.180937	0.944889
16243	2.066582	2.984615	9.086866	-0.007480	-0.010616	-0.021717	-0.691862	0.087892	-1.006440	-0.265121	0.063104	0.180869	0.944995
16244	2.107058	3.029051	9.138325	0.002319	-0.006135	0.016345	-0.691331	0.089577	-1.006527	-0.265602	0.063293	0.180925	0.944836
16245	2.051387	3.013467	9.062110	0.018060	0.000643	0.035018	-0.692402	0.089479	-1.007332	-0.266373	0.063324	0.181208	0.944563
16246	2.076148	2.994501	9.108750	0.027617	-0.006671	0.046489	-0.692401	0.089093	-1.008974	-0.267439	0.063501	0.181705	0.944154
16247	2.175805	2.976887	9.090277	0.030853	-0.002600	0.027055	-0.692806	0.089936	-1.008399	-0.268065	0.063498	0.182253	0.943871
16248	2.086918	3.057811	9.082124	0.026804	0.012881	0.046607	-0.693612	0.089811	-1.002149	-0.269190	0.063312	0.182630	0.943491
16249	2.119419	3.000133	9.033005	-0.001611	0.002369	0.030534	-0.694415	0.089855	-1.003224	-0.269858	0.063402	0.182534	0.943312
16250	2.134177	3.000409	9.103265	-0.002161	-0.002616	0.016350	-0.693078	0.090972	-1.004018	-0.270336	0.063552	0.182486	0.943175
16251	2.191235	3.049992	9.066126	0.020660	0.012043	0.006777	-0.694956	0.091602	-1.004926	-0.270619	0.063255	0.182787	0.943055
16252	2.094386	3.043378	9.053576	0.003042	0.001614	-0.009237	-0.694416	0.090510	-1.007140	-0.270639	0.063203	0.182848	0.943041
16253	2.151903	3.071121	9.023837	-0.026032	-0.002423	0.000358	-0.694417	0.091134	-1.009699	-0.270690	0.063409	0.182357	0.943108
16254	2.152239	3.063851	9.084083	0.015536	0.015794	-0.002933	-0.693074	0.090234	-1.008794	-0.270899	0.063044	0.182568	0.943031
16255	2.142678	3.049107	9.033349	0.011916	-0.000196	-0.004811	-0.693479	0.091103	-1.009304	-0.270908	0.062986	0.182789	0.942990
16256	2.119309	3.009845	9.059407	0.001613	-0.005137	-0.024318	-0.693746	0.090454	-1.005385	-0.270619	0.063012	0.182878	0.943054
16257	2.074398	3.079433	9.091206	0.003644	-0.015526	-0.034981	-0.694148	0.090488	-1.006465	-0.269992	0.063177	0.183064	0.943186
16258	2.117864	3.087504	9.092479	0.021437	-0.008481	-0.026049	-0.693875	0.088932	-1.006654	-0.269696	0.063150	0.183548	0.943179
16259	2.127655	3.068251	9.001450	0.001318	-0.018693	-0.015568	-0.693074	0.089567	-1.004335	-0.269421	0.063458	0.183684	0.943210
16260	2.064528	3.088964	9.095645	0.009099	-0.013659	-0.036718	-0.693604	0.087766	-1.005337	-0.268884	0.063558	0.183977	0.943300
16261	2.045220	3.076470	9.042188	0.019848	-0.004770	-0.033085	-0.694405	0.086686	-1.006720	-0.268352	0.063434	0.184409	0.943375
16262	2.045526	3.061911	9.047122	-0.025993	-0.025412	-0.005070	-0.694805	0.085811	-1.005115	-0.268310	0.064062	0.184061	0.943413
16263	2.117955	3.087509	9.121367	0.001859	0.008436	0.002287	-0.694545	0.088446	-1.003268	-0.268471	0.063913	0.184036	0.943382
16264	2.069969	3.047786	9.023906	-0.001888	0.004710	0.007571	-0.695342	0.086240	-1.004823	-0.268805	0.063892	0.183965	0.943302
16265	2.122780	3.073020	9.022929	-0.012019	-0.004435	0.014541	-0.694536	0.085654	-1.004716	-0.269131	0.064103	0.183732	0.943240
16266	2.151993	3.078414	9.098409	-0.005022	0.004299	0.023451	-0.694274	0.087624	-1.004655	-0.269763	0.064164	0.183584	0.943084
16267	2.147134	3.063750	9.002082	0.002587	0.010043	0.009370	-0.695344	0.087115	-1.006017	-0.270064	0.064006	0.183556	0.943014
16268	2.141986	3.087938	9.059514	-0.004847	0.000918	0.016360	-0.695215	0.088659	-1.005697	-0.270549	0.064104	0.183439	0.942892
16269	2.175825	3.093408	9.065326	0.000835	0.001230	0.005763	-0.696019	0.088382	-1.005153	-0.270747	0.064110	0.183433	0.942835
16270	2.156986	3.063934	9.052934	-0.007720	-0.005518	-0.011983	-0.693872	0.087775	-1.005470	-0.270674	0.064240	0.183333	0.942867
16271	2.151170	3.112380	9.052390	0.015617	0.002591	-0.008322	-0.695483	0.088671	-1.005965	-0.270630	0.064089	0.183619	0.942834
16272	2.156356	3.088193	9.006994	0.001112	-0.001175	-0.004855	-0.695210	0.086933	-1.004395	-0.270716	0.064116	0.183653	0.942801
16273	2.108366	3.077621	9.092261	-0.009679	0.012024	-0.003027	-0.694945	0.088085	-1.005583	-0.270774	0.063943	0.183406	0.942844
16274	2.141595	3.097635	8.996841	0.013210	0.003720	-0.018928	-0.695483	0.088502	-1.004748	-0.270641	0.063758	0.183660	0.942845
16275	2.124908	3.097341	9.082992	0.017121	0.010297	0.004114	-0.695882	0.087670	-1.005042	-0.270861	0.063499	0.183922	0.942749
16276	2.127782	3.063400	9.011119	0.009905	0.015525	0.005896	-0.694409	0.088091	-1.006403	-0.271232	0.063201	0.184017	0.942643
16277	2.123455	3.048764	9.083313	0.008321	0.001552	-0.004808	-0.695210	0.086814	-1.005349	-0.271241	0.063122	0.184171	0.942616
16278	2.143114	3.034554	9.079209	0.003064	0.001640	-0.010132	-0.693337	0.088032	-1.004924	-0.271250	0.063063	0.184234	0.942605
16279	2.088637	3.086969	9.043441	0.006511	-0.001133	-0.004823	-0.695479	0.087068	-1.003844	-0.271246	0.063045	0.184366	0.942581
16280	2.105519	3.089701	9.034309	-0.000693	-0.002082	-0.004856	-0.694676	0.087467	-1.003569	-0.271327	0.063098	0.184371	0.942554
16281	2.105228	2.990171	9.080789	-0.015643	-0.020424	0.012665	-0.694143	0.088591	-1.003811	-0.271554	0.063627	0.184166	0.942493
16282	2.172525	3.020524	9.094661	-0.008479	-0.016847	0.014462	-0.695888	0.089173	-1.002821	-0.271940	0.064072	0.184079	0.942368
16283	2.173408	3.088506	9.036402	-0.019015	0.009865	0.009294	-0.696152	0.087514	-0.997984	-0.272211	0.064039	0.183649	0.942376
16284	2.211466	3.001803	9.028595	-0.021350	-0.003152	-0.040310	-0.695354	0.089457	-0.997252	-0.271588	0.064096	0.183315	0.942617
16285	2.133854	3.010109	9.062259	-0.028970	-0.011629	-0.059822	-0.694815	0.088328	-0.997838	-0.270465	0.064271	0.182901	0.943008
16286	2.089453	3.053002	9.087052	-0.017380	-0.003664	-0.054423	-0.696149	0.087105	-1.004786	-0.269605	0.064260	0.182664	0.943301
16287	2.065633	3.028291	9.062435	-0.011925	-0.003519	-0.022571	-0.694274	0.087646	-1.005605	-0.269236	0.064323	0.182478	0.943439
16288	2.097115	3.028862	9.058583	-0.024121	0.001233	-0.003136	-0.695349	0.088878	-1.008947	-0.269352	0.064442	0.182021	0.943485
16289	2.133753	3.024679	9.122327	-0.016231	0.008197	0.005765	-0.694545	0.088841	-1.008143	-0.269555	0.064410	0.181652	0.943501
16290	2.129331	3.000321	9.103117	-0.004225	0.013004	-0.004773	-0.694811	0.088301	-1.008971	-0.269686	0.064199	0.181509	0.943506
16291	2.119355	3.009847	9.073853	-0.000432	-0.007150	-0.015497	-0.693736	0.087060	-1.005223	-0.269452	0.064293	0.181546	0.943559
16292	2.156162	2.991097	9.099195	-0.011654	0.003878	0.002212	-0.694273	0.087339	-1.004529	-0.269667	0.064321	0.181302	0.943542
16293	2.105454	2.985324	9.121755	0.008227	0.001462	-0.001267	-0.695083	0.089546	-1.007571	-0.269745	0.064259	0.181436	0.943499
16294	2.119189	3.014697	9.052146	0.006450	-0.004732	-0.003082	-0.695078	0.087883	-1.008982	-0.269877	0.064327	0.181588	0.943427
16295	2.129183	3.010030	9.117482	0.003067	0.002529	-0.010123	-0.694412	0.089236	-1.007045	-0.269785	0.064240	0.181630	0.943451
16296	2.070500	3.023522	9.038548	0.014261	-0.015615	-0.027871	-0.694549	0.089748	-1.004583	-0.269418	0.064382	0.182020	0.943471
16297	2.085032	3.040790	9.144782	0.015446	-0.003767	-0.003044	-0.694809	0.087213	-1.004662	-0.269451	0.064370	0.182319	0.943405
16298	2.119191	3.019555	9.083403	0.027149	-0.014293	-0.004848	-0.694541	0.086991	-1.001414	-0.269520	0.064504	0.182914	0.943260
16299	2.114160	3.021887	9.039901	0.015729	-0.005282	-0.013665	-0.694808	0.086445	-1.001972	-0.269348	0.064480	0.183240	0.943248
16300	2.099114	3.053176	9.077719	0.022302	-0.007573	0.009328	-0.695077	0.086708	-1.000874	-0.269712	0.064564	0.183690	0.943051
16301	2.113700	3.051013	9.078182	0.023043	0.000202	-0.017145	-0.696142	0.084154	-0.999315	-0.269504	0.064382	0.184127	0.943038
16302	2.109020	3.038788	9.054059	0.004543	0.003121	0.002267	-0.696136	0.082498	-1.000997	-0.269730	0.064338	0.184192	0.942963
16303	2.132743	3.068352	9.078636	0.019245	-0.001781	-0.010102	-0.695470	0.083916	-1.001910	-0.269642	0.064239	0.184558	0.942924
16304	2.115198	3.087448	9.015366	0.024428	0.001597	-0.001219	-0.695469	0.083308	-1.000029	-0.269845	0.064099	0.185012	0.942786
16305	2.185576	3.081441	9.007942	-0.000455	0.008768	-0.011875	-0.695469	0.083332	-1.001114	-0.269737	0.063902	0.184954	0.942842
16306	2.166709	3.068970	9.094117	0.007267	0.000468	-0.033119	-0.696540	0.083040	-0.999618	-0.269305	0.063759	0.185131	0.942940
16307	2.142150	3.078230	9.049964	0.030850	-0.000940	-0.040121	-0.695195	0.081159	-0.999015	-0.268669	0.063474	0.185751	0.943019
16308	2.069546	3.072057	9.042968	-0.005744	0.001735	-0.017216	-0.694791	0.080557	-0.997817	-0.268526	0.063436	0.185655	0.943081
16309	2.083353	3.111150	9.057540	0.009939	0.003166	0.002287	-0.695594	0.080171	-0.998635	-0.268678	0.063340	0.185803	0.943015
16310	2.073990	3.096416	9.069400	0.028024	0.001626	-0.001200	-0.696129	0.079769	-0.999049	-0.268875	0.063183	0.186324	0.942867
16311	2.038170	3.071491	9.080524	0.018419	-0.002560	0.020854	-0.696130	0.080380	-1.001066	-0.269366	0.063214	0.186636	0.942663
16312	1.966913	3.126036	9.116442	0.037315	0.007388	0.056353	-0.696399	0.080478	-0.998887	-0.270674	0.063114	0.187228	0.942177
16313	1.950913	3.166993	8.913436	0.039280	0.012958	0.119171	-0.697069	0.080161	-0.996718	-0.273098	0.063097	0.187724	0.941380
16314	2.048126	3.154192	8.918922	-0.071569	0.018142	0.159503	-0.698685	0.083077	-0.999048	-0.276205	0.063783	0.186072	0.940755
16315	2.238595	3.104257	9.057541	-0.085556	-0.018750	0.137078	-0.699236	0.088190	-0.999692	-0.278685	0.065112	0.184371	0.940267
16316	2.322455	3.035382	9.084706	-0.051062	-0.018287	0.058490	-0.702192	0.090842	-1.001472	-0.279799	0.065991	0.183434	0.940058
16317	2.297932	3.051931	9.098272	-0.014485	-0.022862	-0.031597	-0.702202	0.093935	-1.000829	-0.279184	0.066388	0.183315	0.940237
16318	2.239700	3.031438	8.947392	-0.035123	-0.011545	-0.065167	-0.702334	0.093574	-1.003419	-0.278056	0.066589	0.182806	0.940655
16319	2.244519	3.060675	9.123047	-0.037784	-0.024845	-0.103282	-0.701789	0.090585	-1.002979	-0.276054	0.066893	0.182357	0.941310
16320	2.288113	3.056607	9.088307	-0.007763	-0.035856	-0.151007	-0.701518	0.089713	-1.002195	-0.273260	0.067087	0.182611	0.942063
16321	2.201217	3.035607	9.066541	0.002639	-0.030836	-0.135008	-0.700840	0.086652	-0.998772	-0.270689	0.067168	0.182999	0.942723
16322	2.183696	3.059562	9.041751	-0.014693	-0.029481	-0.159805	-0.700962	0.082881	-1.000522	-0.267740	0.067244	0.183096	0.943541
16323	2.220402	3.035949	9.004539	-0.017017	-0.026446	-0.139465	-0.699619	0.081862	-1.000570	-0.265071	0.067333	0.183095	0.944288
16324	2.221216	3.016557	9.139515	-0.025346	-0.001096	-0.160550	-0.699615	0.080450	-1.000616	-0.262213	0.066922	0.182839	0.945164
16325	2.079470	3.055240	9.009698	0.023637	-0.002069	-0.140920	-0.697467	0.078949	-0.998924	-0.259656	0.066330	0.183474	0.945789
16326	2.047521	3.076508	9.003743	-0.017047	-0.004249	-0.066792	-0.695044	0.075503	-0.998928	-0.258552	0.066279	0.183263	0.946136
16327	2.069940	3.059931	9.091216	0.001872	0.010209	0.002311	-0.695043	0.075214	-0.998666	-0.258719	0.066088	0.183231	0.946109
16328	2.045435	3.061906	9.018232	-0.012829	-0.006969	0.044598	-0.696520	0.076111	-0.999298	-0.259691	0.066480	0.182964	0.945867
16329	2.116503	3.145735	9.029409	-0.033357	0.009070	0.108271	-0.695988	0.077491	-0.998445	-0.261809	0.066878	0.182133	0.945416
16330	2.327455	3.033048	9.118579	0.021587	0.001575	0.071220	-0.698673	0.079143	-0.999990	-0.263353	0.067026	0.182436	0.944918
16331	2.186979	3.013496	9.022941	0.017989	0.000585	0.037641	-0.698948	0.081536	-0.999367	-0.264173	0.067066	0.182715	0.944632
16332	2.319085	3.159096	8.799618	-0.075010	0.023478	0.086975	-0.698952	0.082672	-0.999601	-0.265968	0.067367	0.181055	0.944427
16333	2.439866	2.996254	9.180079	-0.019702	0.053521	0.042224	-0.698552	0.083184	-0.997689	-0.267018	0.066636	0.180343	0.944319
16334	2.288412	3.022614	8.968212	-0.035472	0.066146	0.029031	-0.697351	0.085192	-1.000218	-0.267931	0.065711	0.179280	0.944327
16335	2.408312	2.966528	8.977129	-0.101210	0.036297	-0.008522	-0.698026	0.086914	-1.000697	-0.267854	0.065573	0.177194	0.944752
16336	2.447579	2.872601	9.306424	-0.036984	0.023730	-0.125112	-0.696690	0.088953	-1.004720	-0.265773	0.064895	0.176536	0.945510
16337	2.079995	2.807652	9.146386	0.059034	-0.006915	-0.220400	-0.694396	0.083831	-1.005455	-0.261744	0.063979	0.177974	0.946426
16338	1.792816	2.843693	8.992868	-0.010685	-0.031832	-0.208336	-0.692506	0.079167	-1.007257	-0.257971	0.063902	0.178211	0.947422
16339	1.681483	3.084434	9.026152	-0.096496	-0.010492	-0.058161	-0.691704	0.079848	-1.006972	-0.256795	0.064414	0.176506	0.948026
16340	1.845680	3.014601	9.161707	-0.070426	-0.009125	0.111636	-0.690904	0.081402	-1.007746	-0.258964	0.065372	0.175072	0.947636
16341	2.230016	2.822514	9.165321	-0.073323	-0.038469	0.147610	-0.695738	0.084285	-1.005425	-0.261616	0.067017	0.173679	0.947049
16342	2.345278	2.878013	9.178068	-0.022702	-0.031732	0.072637	-0.695745	0.086851	-1.006428	-0.263023	0.068020	0.173317	0.946654
16343	2.195472	2.848587	9.135178	0.024792	-0.012224	-0.017230	-0.697232	0.090659	-1.004658	-0.262776	0.068090	0.173866	0.946617
16344	1.991408	2.866728	9.095078	-0.009630	-0.009306	-0.075623	-0.696419	0.087796	-1.003810	-0.261525	0.068074	0.173838	0.946969
16345	2.004193	2.852407	9.215940	-0.018739	-0.001451	-0.036707	-0.695342	0.086043	-1.002386	-0.260886	0.068092	0.173528	0.947201
16346	1.971880	2.885803	9.171366	0.031594	-0.001040	-0.000293	-0.696146	0.086274	-1.005491	-0.261120	0.067971	0.174133	0.947034
16347	1.962282	2.871056	9.108595	0.012344	0.007372	0.048329	-0.695075	0.086363	-1.004279	-0.262163	0.067943	0.174246	0.946727
16348	2.097780	2.892943	9.177583	-0.014930	0.021073	0.060676	-0.695347	0.088094	-1.005578	-0.263538	0.067864	0.173769	0.946439
16349	2.147021	2.854996	9.181787	0.043029	0.028979	0.048522	-0.695884	0.088561	-1.006914	-0.264701	0.067264	0.174347	0.946051
16350	2.055045	2.838754	9.116499	0.034435	0.023070	0.032566	-0.695612	0.087112	-1.005606	-0.265613	0.066789	0.174831	0.945740
16351	2.086429	2.965557	9.111691	0.019796	0.012997	0.039516	-0.696419	0.087965	-1.005026	-0.266516	0.066580	0.175065	0.945457
16352	2.117865	2.859322	9.185674	0.034084	0.009476	0.043071	-0.696826	0.089367	-1.004162	-0.267584	0.066400	0.175601	0.945068
16353	2.087731	2.892748	9.064137	0.029297	0.017126	0.055490	-0.696695	0.090534	-1.005891	-0.268816	0.066118	0.175969	0.944670
16354	2.174561	2.918603	9.095492	0.003370	0.014424	0.048298	-0.696428	0.090798	-1.005342	-0.269955	0.066027	0.175891	0.944366
16355	2.175143	2.889483	9.095730	0.040656	0.016864	0.034286	-0.697768	0.090822	-1.005054	-0.270800	0.065617	0.176504	0.944038
16356	2.111809	2.905326	9.093667	0.005448	0.012921	0.037700	-0.696690	0.088815	-1.004860	-0.271724	0.065509	0.176485	0.943784
16357	2.159912	2.923192	9.090194	0.000362	0.004320	0.024357	-0.696963	0.090549	-1.006294	-0.272284	0.065520	0.176419	0.943634
16358	2.165651	2.874742	9.066664	0.002126	0.000756	0.025225	-0.696562	0.090472	-1.003315	-0.272938	0.065613	0.176421	0.943438
16359	2.196068	2.933559	9.093633	-0.034301	0.021309	0.044682	-0.697909	0.092899	-1.003085	-0.273897	0.065568	0.175582	0.943320
16360	2.116845	2.885990	9.031380	-0.056460	0.010798	0.030421	-0.696837	0.093354	-1.005527	-0.274596	0.065813	0.174417	0.943316
16361	2.224964	2.829703	9.145854	-0.089117	0.017383	0.040946	-0.698759	0.108724	-1.008538	-0.275398	0.066133	0.172569	0.943399
16362	2.131519	2.752737	8.999134	-0.100451	0.019477	0.095764	-0.701311	0.110802	-1.010342	-0.277334	0.066675	0.170440	0.943181
16363	1.948824	2.831981	9.204765	-0.148759	0.124023	0.237766	-0.702140	0.119018	-1.010474	-0.282124	0.065980	0.166608	0.942494
16364	2.381955	2.733020	9.132144	-0.123133	0.053730	0.141826	-0.701624	0.126471	-1.015671	-0.284935	0.066172	0.163791	0.942128
16365	2.251255	2.745227	9.262845	-0.038959	0.043318	0.088120	-0.701765	0.128758	-1.016681	-0.286773	0.065888	0.162683	0.941783
16366	2.208452	2.703181	9.257034	0.051374	0.008971	0.069629	-0.702294	0.126837	-1.018638	-0.288336	0.065684	0.163505	0.941177
16367	2.168305	2.758278	9.171134	0.107621	-0.016707	0.048432	-0.702967	0.127662	-1.016974	-0.289420	0.065560	0.165560	0.940493
16368	2.122827	2.837553	9.084888	0.137670	-0.024053	0.067937	-0.701597	0.117242	-1.013661	-0.290959	0.065472	0.168198	0.939556
16369	2.307027	2.561702	8.880786	0.069124	-0.078222	-0.137755	-0.704136	0.114414	-1.011007	-0.288284	0.066107	0.170134	0.939988
16370	2.054564	2.872738	9.178816	0.039253	-0.056530	-0.162428	-0.704799	0.111851	-1.009453	-0.285323	0.066409	0.171416	0.940637
16371	2.400170	2.485777	9.500465	0.107835	-0.043351	-0.167501	-0.702356	0.101582	-1.007640	-0.282254	0.066070	0.173904	0.941130
16372	2.044753	2.819113	8.803393	0.026195	-0.127359	-0.359175	-0.700455	0.092847	-1.004415	-0.275337	0.067082	0.175592	0.942792
16373	1.401897	2.970094	8.792155	-0.179007	-0.031177	0.029927	-0.700055	0.093550	-1.004668	-0.275634	0.068769	0.172339	0.943184
16374	2.396818	2.645931	9.451010	-0.190545	-0.025682	0.022633	-0.701412	0.099274	-1.006504	-0.275846	0.070417	0.168851	0.943631
16375	2.087209	2.708265	9.267718	-0.033846	-0.001397	-0.043841	-0.701137	0.097022	-1.007123	-0.275053	0.070494	0.168262	0.943962
16376	1.930765	2.734529	9.009961	-0.133807	-0.014568	0.058354	-0.701943	0.097774	-1.008311	-0.276046	0.071739	0.165729	0.944026
16377	2.182020	2.690563	9.249097	-0.111055	-0.006966	0.083169	-0.704095	0.100514	-1.008605	-0.277518	0.072761	0.163529	0.943900
16378	2.331274	2.591294	9.071477	-0.049449	0.008084	0.071057	-0.704373	0.103927	-1.009306	-0.278944	0.073152	0.162443	0.943637
16379	2.147709	2.452028	9.155962	-0.081027	0.000594	0.039128	-0.707327	0.105852	-1.010160	-0.279652	0.073727	0.160828	0.943659
16380	2.010138	2.430115	9.197642	-0.063480	-0.000572	0.056003	-0.708415	0.111090	-1.009571	-0.280745	0.074309	0.159547	0.943507
16381	2.047891	2.445341	8.970000	-0.092238	0.031077	0.060532	-0.709217	0.110237	-1.008503	-0.281935	0.074431	0.157507	0.943485
16382	1.983857	2.259688	9.007952	-0.196047	0.126343	0.055533	-0.709364	0.114841	-1.012018	-0.283169	0.073371	0.153003	0.943940
16383	2.214286	2.132783	9.035238	-0.134088	0.233818	0.045759	-0.706833	0.120533	-1.016345	-0.284636	0.069854	0.149030	0.944401
16384	2.258328	2.206474	9.633024	-0.081479	0.210801	0.024532	-0.700941	0.123088	-1.022847	-0.285708	0.066450	0.146249	0.944758
16385	2.322543	2.064439	9.884009	-0.038440	0.082778	0.075110	-0.698403	0.126236	-1.027120	-0.287410	0.065338	0.144883	0.944529
16386	2.633582	2.082179	9.491415	0.044856	-0.029385	0.037463	-0.698940	0.126838	-1.028180	-0.288230	0.065779	0.145847	0.944100
16387	2.257996	2.172447	9.313110	0.027991	-0.076220	0.054875	-0.700952	0.126815	-1.025171	-0.289178	0.067262	0.146673	0.943578
16388	2.117705	1.941727	9.476644	0.022246	-0.053369	0.207101	-0.703234	0.128297	-1.025911	-0.293078	0.068785	0.147117	0.942195
16389	2.236420	1.803069	9.356157	0.087488	-0.002630	0.334921	-0.707533	0.131451	-1.023587	-0.299598	0.069363	0.148218	0.939926
16390	2.508114	1.543391	9.332753	0.110158	0.031472	0.402351	-0.709421	0.135459	-1.023979	-0.307467	0.069348	0.149529	0.937174
16391	2.408569	1.442061	9.402679	0.097932	0.052014	0.358265	-0.713187	0.139733	-1.021760	-0.314578	0.068933	0.150397	0.934703
16392	2.186366	1.411331	9.449051	0.150956	0.092265	0.402058	-0.714814	0.146016	-1.023032	-0.322640	0.067510	0.152071	0.931783
16393	1.901979	1.563955	9.381399	0.181077	0.116843	0.424469	-0.717638	0.149352	-1.023978	-0.331254	0.065548	0.153908	0.928594
16394	2.119686	1.410078	9.047416	0.080842	0.187532	0.551881	-0.717651	0.153907	-1.025460	-0.342220	0.063272	0.153426	0.924848
16395	1.945963	1.584200	9.623319	0.069836	0.174797	0.488129	-0.718348	0.163044	-1.028958	-0.351979	0.061153	0.152638	0.921452
16396	2.099460	1.866129	9.361108	0.058333	0.105111	0.569827	-0.719448	0.172712	-1.030534	-0.362913	0.060587	0.152260	0.917300
16397	2.479692	1.928814	8.907710	-0.107078	0.070243	0.557517	-0.721889	0.182441	-1.033450	-0.373328	0.061878	0.148835	0.913589
16398	1.979301	1.803251	9.285678	-0.004522	0.171868	0.509086	-0.723399	0.194665	-1.035210	-0.383172	0.060331	0.146826	0.909935
16399	1.791558	2.513582	9.577868	-0.010409	0.192562	0.461465	-0.722080	0.202078	-1.039467	-0.392225	0.058338	0.144331	0.906601
16400	1.755004	3.391714	9.690482	-0.082255	0.109049	0.506646	-0.722920	0.214459	-1.042587	-0.401663	0.058512	0.141381	0.902914
16401	2.176564	2.408900	9.578436	0.013549	0.225604	0.716286	-0.724834	0.227755	-1.047567	-0.415313	0.056382	0.138750	0.897265
16402	1.985561	2.504963	9.562221	0.095237	0.227590	0.555691	-0.722454	0.239159	-1.054422	-0.426029	0.053094	0.137928	0.892556
16403	1.850983	2.842320	8.985035	0.114930	0.220477	0.525678	-0.720997	0.245054	-1.054249	-0.436211	0.049624	0.137379	0.887910
16404	2.214731	2.958165	9.019396	0.124712	0.229345	0.530984	-0.718880	0.254736	-1.059663	-0.446382	0.045970	0.137052	0.883089
16405	2.040041	2.620001	9.122503	0.051110	0.147222	0.374680	-0.717291	0.261265	-1.062593	-0.453521	0.043922	0.136210	0.879680
16406	1.966454	2.647785	9.018932	0.076155	0.078330	0.436220	-0.715964	0.266431	-1.067465	-0.461474	0.043092	0.136448	0.875538
16407	2.022423	2.420627	9.190869	0.029334	0.093858	0.439702	-0.715713	0.272109	-1.068914	-0.469515	0.042346	0.135679	0.871409
16408	2.021546	2.367221	9.342900	0.086329	0.100766	0.395720	-0.715601	0.279472	-1.069764	-0.476740	0.040905	0.135895	0.867513
16409	1.760546	2.411009	9.086617	0.019701	0.120441	0.367408	-0.716021	0.285736	-1.071458	-0.483517	0.039580	0.134785	0.863989
16410	1.913041	2.239032	9.475342	0.010288	0.147516	0.420561	-0.714706	0.294539	-1.074719	-0.491163	0.038119	0.133196	0.859979
16411	2.095700	2.101567	9.657711	0.052393	0.079390	0.314129	-0.712040	0.299641	-1.078115	-0.496878	0.037028	0.133096	0.856754
16412	1.687833	2.217944	9.398781	0.076992	0.061070	0.199249	-0.712052	0.303913	-1.079606	-0.500517	0.035798	0.133659	0.854598
16413	1.498083	2.124676	9.350331	0.078002	0.080736	0.266615	-0.710450	0.306173	-1.081181	-0.505403	0.034278	0.134018	0.851723
16414	1.297863	1.958396	9.362292	0.011577	0.095306	0.229419	-0.709388	0.309734	-1.083523	-0.509584	0.033203	0.133094	0.849416
16415	0.896151	2.186592	9.456568	0.021980	0.080957	0.309004	-0.707794	0.314647	-1.083790	-0.515115	0.032305	0.132443	0.846210
16416	1.497259	1.886734	9.121008	-0.003309	0.052442	0.375820	-0.709156	0.322216	-1.085974	-0.521625	0.032495	0.131602	0.842338
16417	1.512842	1.838468	9.145923	-0.088890	0.065703	0.313749	-0.710783	0.328514	-1.087924	-0.527075	0.033007	0.129215	0.839289
16418	0.987347	1.491525	9.385172	-0.183466	0.087699	0.253600	-0.709869	0.336693	-1.088213	-0.531458	0.034171	0.125043	0.837108
16419	0.728779	1.479650	10.313735	-0.202986	0.166966	0.457419	-0.707223	0.348749	-1.093014	-0.539428	0.034495	0.119493	0.832796
16420	1.287801	1.123208	10.107301	0.032571	0.175043	0.535906	-0.704578	0.361063	-1.096721	-0.548795	0.032552	0.117772	0.826979
16421	1.932313	1.280495	9.521681	-0.033746	0.177253	0.425068	-0.702860	0.369458	-1.101086	-0.556264	0.030819	0.114902	0.822447
16422	2.175120	0.923295	10.477863	-0.083478	0.217323	0.371178	-0.699402	0.378949	-1.105707	-0.562822	0.029070	0.110881	0.818591
16423	1.833841	1.290800	9.102132	0.090345	0.098990	0.180097	-0.697534	0.382112	-1.109972	-0.566108	0.026700	0.111049	0.816380
16424	2.288190	1.080542	8.905826	-0.204499	0.102255	0.235688	-0.695671	0.386624	-1.111477	-0.570087	0.027913	0.106428	0.814183
16425	2.266543	1.094813	9.814982	-0.210257	0.093779	0.110059	-0.694354	0.394881	-1.115570	-0.572031	0.028945	0.101798	0.813376
16426	2.215165	0.957909	9.564088	-0.070356	0.045667	0.053632	-0.693828	0.398072	-1.113573	-0.572965	0.029162	0.100103	0.812921
16427	2.369321	0.742211	9.435641	-0.171500	-0.003429	-0.008907	-0.695450	0.402767	-1.113402	-0.572791	0.031157	0.097296	0.813310
16428	1.835865	1.087016	9.989588	-0.011074	-0.020536	-0.089759	-0.697730	0.403268	-1.114446	-0.571280	0.031489	0.097410	0.814346
16429	2.210085	1.355954	9.702955	0.108461	-0.055014	-0.056096	-0.698523	0.399302	-1.113207	-0.570408	0.031055	0.099797	0.814685
16430	2.617570	1.183685	9.488073	0.044249	-0.060319	-0.078511	-0.702532	0.395410	-1.111928	-0.569001	0.031426	0.101256	0.815474
16431	2.395137	0.939336	9.646782	0.045654	-0.059241	-0.265869	-0.707077	0.391361	-1.109426	-0.564650	0.031414	0.102830	0.818297
16432	2.075976	1.144743	9.645067	0.117823	-0.097443	-0.279087	-0.709868	0.383012	-1.105997	-0.559882	0.031159	0.106032	0.821169
16433	1.622530	0.772364	9.516007	0.009538	-0.098697	-0.266939	-0.712402	0.379124	-1.106365	-0.555375	0.032210	0.107435	0.824001
16434	1.278993	1.207936	9.389040	0.124630	-0.033887	-0.116693	-0.714663	0.372865	-1.102196	-0.553407	0.031188	0.109940	0.825034
16435	1.725484	0.703826	9.452282	0.041268	-0.041965	0.038513	-0.716937	0.371216	-1.101951	-0.554068	0.031613	0.111009	0.824431
16436	1.888578	0.699524	9.652304	0.043347	-0.052387	-0.042039	-0.719604	0.366434	-1.100174	-0.553237	0.031959	0.112330	0.824797
16437	1.863563	0.854432	9.616667	0.133369	-0.023273	-0.038034	-0.723492	0.366953	-1.100383	-0.552738	0.030915	0.114728	0.824840
16438	1.716154	0.934280	9.488772	0.096381	-0.037126	-0.138108	-0.722942	0.362229	-1.098234	-0.550425	0.030196	0.116815	0.826121
16439	1.922879	1.180816	9.741199	0.033153	-0.044896	-0.132229	-0.727228	0.361182	-1.097539	-0.548255	0.030414	0.117833	0.827410
16440	1.992701	0.992754	9.942153	0.007698	-0.109180	-0.201690	-0.728827	0.357778	-1.095322	-0.544673	0.031709	0.119281	0.829517
16441	1.163664	1.149606	9.333152	0.057185	-0.086665	-0.160453	-0.733807	0.353103	-1.092768	-0.541942	0.032291	0.121138	0.831012
16442	0.768583	1.402193	9.379303	0.017418	0.003341	-0.003444	-0.736753	0.351733	-1.091691	-0.541923	0.032086	0.121395	0.830996
16443	1.184177	2.070035	9.365354	-0.090278	0.003108	0.186175	-0.739046	0.356380	-1.088663	-0.545063	0.033555	0.119583	0.829144
16444	1.887007	1.589994	9.404986	-0.090627	0.068436	0.278401	-0.738143	0.367958	-1.089250	-0.549777	0.034123	0.117147	0.826352
16445	1.533290	2.154114	9.936316	-0.014728	0.087112	0.268191	-0.739774	0.375965	-1.091689	-0.554491	0.033541	0.115622	0.823436
16446	1.470126	2.434982	10.131886	0.075837	0.071937	0.478706	-0.737213	0.383243	-1.094674	-0.562545	0.032673	0.115747	0.817972
16447	2.268534	2.182384	9.643147	0.217649	0.075494	0.528528	-0.738047	0.393466	-1.096100	-0.571559	0.030248	0.118016	0.811467
16448	2.384929	2.317942	8.986118	0.201688	0.071784	0.385218	-0.736047	0.397473	-1.100338	-0.578004	0.027747	0.120232	0.806651
16449	2.390139	2.305903	9.024885	0.103991	0.047272	0.264519	-0.737804	0.402641	-1.102188	-0.582514	0.026465	0.121207	0.803297
16450	2.030080	2.173163	9.284446	0.087745	0.029264	0.195473	-0.737145	0.406337	-1.103841	-0.585625	0.025519	0.122171	0.800916
16451	2.018667	2.107391	9.092014	0.150672	0.052723	0.202903	-0.737414	0.407268	-1.107202	-0.589148	0.023449	0.123900	0.798125
16452	1.745045	1.840239	9.013416	0.094277	0.040086	0.190341	-0.735815	0.410048	-1.106859	-0.592174	0.022244	0.124842	0.795770
16453	1.500518	2.032492	9.538865	0.030959	0.018103	0.230702	-0.736094	0.413885	-1.107547	-0.595970	0.022191	0.125062	0.792897
16454	1.668104	2.132634	9.519179	0.130188	0.044953	0.293914	-0.736373	0.417589	-1.108646	-0.600652	0.020734	0.126460	0.789174
16455	1.948630	1.652193	9.362907	0.083917	0.023785	0.271494	-0.734782	0.423337	-1.108343	-0.605092	0.020058	0.127439	0.785634
16456	1.755960	1.745822	9.570531	0.042168	0.005199	0.145738	-0.735596	0.426941	-1.110661	-0.607283	0.019909	0.127982	0.783857
16457	1.455582	1.856892	9.548439	0.066818	0.010968	0.099942	-0.735464	0.427816	-1.111992	-0.608972	0.019188	0.128901	0.782413
16458	1.422657	1.785881	9.417974	0.079517	0.005994	0.197212	-0.736141	0.430103	-1.112453	-0.612000	0.018702	0.129999	0.779876
16459	1.722875	1.808327	9.465534	0.068431	-0.033337	0.166799	-0.737488	0.432398	-1.112635	-0.614604	0.018810	0.131444	0.777580
16460	1.860582	1.951625	9.466271	0.089216	-0.075502	0.189544	-0.739907	0.434712	-1.112532	-0.617299	0.019452	0.133691	0.775042
16461	1.781130	2.037570	9.407819	0.090219	-0.072803	0.152449	-0.742600	0.438387	-1.109939	-0.619563	0.019858	0.135967	0.772826
16462	1.983589	1.805739	9.124507	0.066457	-0.086640	0.164635	-0.746355	0.438976	-1.107161	-0.621818	0.020888	0.138005	0.770624
16463	1.504467	1.804351	9.348129	-0.066311	-0.084834	0.081227	-0.749983	0.442318	-1.107554	-0.622871	0.023220	0.138032	0.769701
16464	1.627532	1.782358	9.807036	0.061132	-0.105069	0.224680	-0.754828	0.448589	-1.105123	-0.626005	0.024759	0.140180	0.766716
16465	1.815227	1.518754	10.019399	0.008041	-0.060393	0.198242	-0.757790	0.453155	-1.104126	-0.628941	0.026103	0.140954	0.764123
16466	1.639308	1.646606	9.608623	0.125487	0.006370	0.126586	-0.761820	0.456027	-1.102086	-0.630897	0.024849	0.142728	0.762221
16467	1.603579	1.925092	9.263600	0.036118	0.061174	0.180590	-0.764501	0.456405	-1.103536	-0.633904	0.023915	0.142385	0.759816
16468	1.824032	1.630545	9.677000	-0.048193	0.120189	0.246963	-0.764126	0.465145	-1.103122	-0.637914	0.023466	0.140013	0.756909
16469	1.963781	1.647630	9.527098	0.117248	0.094774	0.180985	-0.763609	0.472150	-1.107247	-0.641035	0.020978	0.140442	0.754261
16470	1.877184	1.794097	9.123737	0.011733	0.106094	0.225838	-0.765764	0.476408	-1.112108	-0.644692	0.019923	0.139168	0.751404
16471	2.181958	1.729247	9.294863	-0.047540	0.134186	0.292953	-0.765393	0.487287	-1.118685	-0.649502	0.019277	0.136558	0.747748
16472	2.464965	1.549911	9.523957	0.019362	0.124336	0.211704	-0.767833	0.497041	-1.122686	-0.652939	0.017809	0.135155	0.745041
16473	2.311484	1.721918	9.590166	-0.071863	0.053278	0.177394	-0.767848	0.502477	-1.125633	-0.655764	0.018404	0.133295	0.742878
16474	2.533874	1.723508	9.418844	-0.045980	0.002891	0.210703	-0.769889	0.512737	-1.127451	-0.658786	0.019594	0.132500	0.740311
16475	2.668053	1.534148	9.270329	-0.033040	0.012154	0.200176	-0.773131	0.521594	-1.128485	-0.661833	0.020392	0.131775	0.737697
16476	2.545621	1.391152	9.503558	-0.011170	0.053314	0.196998	-0.772896	0.532655	-1.130574	-0.664693	0.020355	0.130826	0.735292
16477	2.307066	1.434972	9.443118	-0.003260	0.072702	0.208773	-0.771885	0.539049	-1.134530	-0.668016	0.019919	0.129741	0.732479
16478	2.064538	1.333476	9.513473	0.000438	0.121653	0.315243	-0.768826	0.547501	-1.136465	-0.672679	0.019045	0.127995	0.728531
16479	2.015774	1.201485	9.354095	0.059708	0.154922	0.427940	-0.762421	0.557808	-1.142589	-0.679377	0.017139	0.126619	0.722579
16480	2.193717	1.158595	9.408024	0.054780	0.152838	0.510976	-0.755754	0.570365	-1.148508	-0.686823	0.015582	0.125154	0.715799
16481	2.420960	0.946666	9.423818	0.062446	0.190631	0.567782	-0.743721	0.581701	-1.155887	-0.695472	0.013515	0.123251	0.707775
16482	2.110593	0.848797	9.523357	0.136935	0.168749	0.470696	-0.732230	0.594860	-1.162114	-0.702221	0.010488	0.122714	0.701225
16483	1.790973	0.828427	9.484816	0.129537	0.188053	0.549552	-0.719251	0.602768	-1.162689	-0.710444	0.007509	0.121751	0.693101
16484	1.571878	0.688544	9.825788	0.100548	0.140823	0.615510	-0.704809	0.614994	-1.168167	-0.719044	0.005716	0.121051	0.684317
16485	1.673758	0.641812	9.559658	0.226943	0.152082	0.670777	-0.688752	0.625341	-1.173451	-0.728624	0.002143	0.121821	0.673989
16486	1.426337	0.622736	9.369260	0.187772	0.177001	0.727455	-0.667596	0.634616	-1.186435	-0.738669	-0.001137	0.121741	0.662982
16487	1.205765	0.783835	9.609220	0.168885	0.149583	0.822737	-0.645648	0.647383	-1.192253	-0.749915	-0.003459	0.121659	0.650242
16488	1.982657	0.734829	9.732127	0.086631	0.123124	0.931764	-0.623966	0.659155	-1.197558	-0.762138	-0.004034	0.120998	0.635994
16489	1.480956	1.458850	9.692011	-0.028729	0.025076	0.649719	-0.602418	0.670384	-1.197582	-0.770485	-0.002180	0.120163	0.626026
16490	1.117673	1.592992	9.082859	-0.016324	0.185475	0.889574	-0.579263	0.682311	-1.198825	-0.781912	-0.002060	0.117136	0.612282
16491	1.554381	1.508710	9.467608	0.035102	0.264832	0.863619	-0.548196	0.693542	-1.202356	-0.793056	-0.003705	0.113299	0.598508
16492	2.126170	2.592146	10.122118	-0.001688	0.074413	0.787837	-0.521407	0.700893	-1.204875	-0.802521	-0.002731	0.112160	0.585980
16493	2.315826	2.294947	9.980761	0.158758	-0.021551	0.693906	-0.502797	0.703902	-1.207211	-0.810582	-0.003386	0.114309	0.574350
16494	1.985149	1.759665	9.327109	0.154325	0.022349	0.533381	-0.487512	0.701734	-1.208138	-0.816611	-0.004861	0.115766	0.565439
16495	1.602636	2.058568	9.041100	0.139005	0.046893	0.505278	-0.473302	0.700741	-1.209964	-0.822436	-0.006440	0.116556	0.556751
16496	1.425261	1.628118	9.245925	0.129520	0.099671	0.668309	-0.459226	0.698958	-1.208014	-0.829908	-0.008053	0.116454	0.545552
16497	1.460746	1.604523	9.589017	0.108530	0.114255	0.647103	-0.442471	0.698465	-1.209583	-0.837200	-0.009575	0.115769	0.534417
16498	1.638074	1.699588	9.548176	0.111595	0.105104	0.733733	-0.423409	0.698951	-1.212869	-0.845083	-0.010803	0.115351	0.521932
16499	2.177612	1.427812	9.846021	0.100142	0.065403	0.682936	-0.405978	0.697446	-1.214072	-0.852313	-0.011591	0.115375	0.510017
16500	1.796062	1.576235	9.681538	0.152945	0.060841	0.524904	-0.392026	0.693738	-1.214354	-0.857623	-0.013540	0.116036	0.500835
16501	1.511628	1.677844	9.277257	0.163972	0.084106	0.521619	-0.378332	0.686974	-1.216633	-0.862995	-0.015996	0.116320	0.491378
16502	1.611992	1.514595	9.329713	0.081330	0.074705	0.514211	-0.363841	0.682555	-1.217216	-0.868074	-0.016875	0.116013	0.482394
16503	1.771538	1.434967	9.465200	0.038153	0.061882	0.443232	-0.352712	0.681093	-1.213998	-0.872493	-0.017127	0.115404	0.474494
16504	1.595927	1.490042	9.459395	0.073908	0.022780	0.310518	-0.341168	0.675876	-1.213758	-0.875389	-0.017858	0.115836	0.468996
16505	1.582390	1.441246	9.468977	0.042660	-0.054220	0.321425	-0.333912	0.670031	-1.212673	-0.878290	-0.017387	0.117246	0.463204
16506	1.488086	1.473550	9.740263	-0.025233	-0.060450	0.334447	-0.325861	0.666942	-1.209336	-0.881197	-0.015546	0.118211	0.457467
16507	1.914517	1.054075	10.124819	0.026764	-0.007866	0.384369	-0.318343	0.662902	-1.207109	-0.884707	-0.015073	0.118646	0.450544
16508	1.760976	1.128911	9.558660	0.094933	0.013363	0.195570	-0.307595	0.654393	-1.204250	-0.886426	-0.016356	0.119347	0.446921
16509	1.671229	1.457406	9.307890	0.063404	-0.014439	0.158174	-0.301938	0.644842	-1.200143	-0.887825	-0.017013	0.120151	0.443894
16510	1.851025	1.484979	9.626139	0.040040	0.015756	0.296162	-0.294403	0.634945	-1.195119	-0.890435	-0.017101	0.120349	0.438576
16511	2.089128	1.028099	9.997976	0.081645	-0.017422	0.214703	-0.289811	0.623163	-1.191207	-0.892285	-0.017917	0.121379	0.434482
16512	2.010232	1.249945	9.440220	0.113904	0.001938	0.089410	-0.284957	0.613044	-1.186159	-0.892990	-0.019697	0.122391	0.432668
16513	2.102522	1.421508	9.051787	0.087767	0.011351	0.059311	-0.281710	0.602563	-1.182189	-0.893538	-0.021240	0.122915	0.431312
16514	2.199176	1.236368	9.325759	0.006496	-0.025081	-0.004850	-0.279533	0.591348	-1.175923	-0.893399	-0.021099	0.123443	0.431456
16515	2.257417	1.288442	9.678608	0.024029	-0.036053	-0.057934	-0.279778	0.582741	-1.170087	-0.892844	-0.021360	0.124230	0.432366
16516	2.441247	1.364562	9.279262	-0.005128	-0.034982	-0.111097	-0.282966	0.572496	-1.163727	-0.891747	-0.021184	0.124789	0.434472
16517	2.433776	1.153242	9.415431	-0.027117	-0.055218	-0.235060	-0.286570	0.566502	-1.157496	-0.889613	-0.020776	0.125424	0.438664
16518	2.214426	1.212377	9.398624	-0.053709	-0.110076	-0.327392	-0.291650	0.561426	-1.152848	-0.886397	-0.019612	0.126799	0.444789
16519	2.157421	1.461427	9.804225	-0.058451	-0.159035	-0.362207	-0.299682	0.557403	-1.147995	-0.882813	-0.018034	0.128946	0.451319
16520	2.315436	1.257911	9.439897	-0.058543	-0.202532	-0.365155	-0.311463	0.551617	-1.142613	-0.878902	-0.016044	0.131883	0.458127
16521	2.207046	1.103006	9.440146	-0.105393	-0.235855	-0.436211	-0.324858	0.547889	-1.139047	-0.874321	-0.013111	0.134916	0.466035
16522	2.044562	1.226290	9.417379	-0.051482	-0.201851	-0.426953	-0.338258	0.545676	-1.133802	-0.869681	-0.011408	0.137871	0.473831
16523	2.287739	1.172432	9.338588	-0.042836	-0.147101	-0.336449	-0.349911	0.542560	-1.134038	-0.866125	-0.010114	0.139937	0.479731
16524	2.450648	0.816130	9.558111	-0.028255	-0.116697	-0.338003	-0.360897	0.540333	-1.130587	-0.862441	-0.009374	0.141638	0.485846
16525	2.153909	1.109335	9.537164	0.011129	-0.044973	-0.385107	-0.373222	0.537446	-1.127821	-0.858600	-0.010108	0.142430	0.492359
16526	2.172937	1.146107	9.655425	0.045417	0.052122	-0.236746	-0.383937	0.534255	-1.125762	-0.856290	-0.011996	0.141956	0.496460
16527	2.384723	0.965446	9.579034	0.074698	0.006727	-0.296215	-0.394385	0.531680	-1.126131	-0.853395	-0.014046	0.142483	0.501216
16528	2.036674	1.247988	9.359200	0.108253	-0.013043	-0.241353	-0.404161	0.528163	-1.123143	-0.850809	-0.016376	0.143746	0.505166
16529	2.290149	0.784046	9.182715	0.093319	-0.014518	-0.186629	-0.414881	0.526836	-1.122246	-0.848911	-0.018188	0.144836	0.507978
16530	2.472990	0.736389	9.222387	0.049108	0.020328	-0.244049	-0.425199	0.525710	-1.124335	-0.846408	-0.019871	0.144923	0.512051
16531	2.093289	0.748955	9.552466	0.056865	0.006742	-0.267907	-0.436717	0.522632	-1.126337	-0.843723	-0.021459	0.145234	0.516312
16532	2.203635	0.692701	9.604422	0.077651	-0.004501	-0.273241	-0.448248	0.523776	-1.127659	-0.840820	-0.023461	0.146016	0.520721
16533	1.907280	0.823251	9.445094	0.099998	-0.008913	-0.267831	-0.457366	0.524402	-1.127261	-0.838028	-0.025566	0.147005	0.524828
16534	1.902256	0.845016	9.526621	-0.038108	-0.018361	-0.220586	-0.467291	0.526477	-1.127622	-0.835673	-0.025334	0.146821	0.528633
16535	1.740597	1.667466	9.578043	-0.249902	-0.224934	-0.280921	-0.478302	0.532473	-1.125399	-0.832225	-0.019327	0.147688	0.534056
16536	1.907546	1.937538	9.662974	-0.221896	-0.140086	-0.034566	-0.491462	0.539617	-1.121756	-0.831531	-0.014193	0.147655	0.535307
16537	1.628325	2.488414	9.910231	-0.006368	-0.105029	-0.012415	-0.499257	0.546112	-1.119826	-0.831172	-0.012779	0.149206	0.535469
16538	2.123010	2.198776	9.706132	0.009419	0.054399	0.234337	-0.502083	0.550047	-1.122246	-0.833834	-0.012768	0.148481	0.531518
16539	1.900394	2.272481	10.281292	-0.004314	0.055505	0.005356	-0.503438	0.555023	-1.122205	-0.834137	-0.013099	0.147376	0.531342
16540	1.286768	2.746755	9.291180	0.070183	0.100252	0.124481	-0.506399	0.559078	-1.123534	-0.835725	-0.014916	0.146502	0.529035
16541	1.358781	2.296533	9.296786	0.199427	0.203900	0.291760	-0.499297	0.560071	-1.124671	-0.839396	-0.019474	0.145124	0.523426
16542	1.402452	2.753693	9.130986	0.184096	0.102110	0.375907	-0.493799	0.559851	-1.126779	-0.843515	-0.022489	0.145500	0.516534
16543	2.078132	2.923763	9.285242	0.125118	0.085585	0.558462	-0.494479	0.562988	-1.127349	-0.849483	-0.023861	0.145436	0.506614
16544	2.722362	2.330981	9.242082	0.234427	0.125697	0.449320	-0.486719	0.568254	-1.130664	-0.854213	-0.027750	0.145907	0.498258
16545	2.308322	2.488498	8.823773	0.189544	0.108220	0.240519	-0.483769	0.568556	-1.134491	-0.856857	-0.031383	0.145968	0.493461
16546	2.076431	2.688204	8.793486	0.120627	0.106316	0.293379	-0.479878	0.567698	-1.137959	-0.859926	-0.033580	0.145545	0.488074
16547	2.146411	2.330186	8.738154	0.120861	0.076361	0.246332	-0.476262	0.569090	-1.140672	-0.862505	-0.035737	0.145492	0.483364
16548	2.132247	2.361521	9.055237	-0.013914	-0.002444	0.223298	-0.473595	0.573353	-1.138257	-0.864614	-0.034761	0.145586	0.479624
16549	1.977245	2.370857	9.146698	0.044245	-0.006752	0.201382	-0.472263	0.576074	-1.135061	-0.866531	-0.034948	0.146197	0.475951
16550	1.904547	1.859729	8.989447	0.016439	0.050644	0.243254	-0.469048	0.577042	-1.137376	-0.868934	-0.034942	0.145672	0.471713
16551	1.299564	1.426418	9.604843	-0.080253	0.044856	0.155526	-0.465316	0.584182	-1.138276	-0.870628	-0.033592	0.144145	0.469150
16552	0.481981	2.110748	9.820128	-0.003942	-0.001445	0.254633	-0.462914	0.587830	-1.139544	-0.872992	-0.032723	0.144329	0.464740
16553	1.044580	1.077067	9.537066	0.115544	0.166239	0.598145	-0.454882	0.591270	-1.137489	-0.878935	-0.034672	0.142704	0.453770
16554	1.044348	0.827010	9.418585	0.033717	0.170635	0.428186	-0.446852	0.595649	-1.139343	-0.883249	-0.035542	0.140328	0.446000
16555	0.674818	0.713539	9.870288	-0.065227	0.222298	0.569734	-0.439366	0.602869	-1.141370	-0.888991	-0.034873	0.135961	0.435883
16556	0.633459	1.380408	10.196184	-0.160111	0.175333	0.675200	-0.426797	0.613306	-1.140908	-0.895389	-0.031674	0.131930	0.424111
16557	3.218236	1.364228	10.506721	-0.024425	0.251841	0.726817	-0.411281	0.624561	-1.142083	-0.902184	-0.031538	0.127397	0.410901
16558	4.068035	0.816461	10.611555	0.066832	0.354003	0.224549	-0.397755	0.629419	-1.145751	-0.904864	-0.035039	0.121722	0.406420
16559	2.408365	2.670018	9.417652	0.028846	0.200351	-0.266901	-0.392925	0.628410	-1.149777	-0.903193	-0.037876	0.117959	0.410966
16560	2.385561	2.582118	8.548607	-0.163800	0.128302	0.062709	-0.388908	0.630511	-1.153015	-0.904127	-0.035782	0.114369	0.410113
16561	2.922906	1.645196	9.320812	-0.268601	0.021088	0.193324	-0.382492	0.636753	-1.154382	-0.905979	-0.030690	0.111812	0.407135
16562	2.978567	1.250487	9.104033	-0.071767	-0.040656	0.024697	-0.380895	0.640221	-1.153203	-0.906115	-0.028957	0.112006	0.406905
16563	2.917884	1.640240	9.234035	-0.029529	-0.014706	-0.003301	-0.380100	0.643663	-1.156224	-0.906114	-0.028296	0.111999	0.406955
16564	2.626216	1.668924	9.147837	0.016202	-0.101478	-0.146869	-0.382505	0.641177	-1.156276	-0.904615	-0.028034	0.113916	0.409766
16565	2.669155	1.698832	9.120043	-0.068784	-0.062766	-0.159275	-0.385722	0.641247	-1.156101	-0.903238	-0.026607	0.114426	0.412747
16566	2.633554	1.125325	9.571020	-0.045551	-0.034710	-0.350847	-0.387581	0.635196	-1.155324	-0.900149	-0.026226	0.114520	0.419440
16567	1.842432	1.664458	9.573970	0.054702	-0.123041	-0.413716	-0.392666	0.632037	-1.154145	-0.896373	-0.027077	0.117023	0.426718
16568	2.396819	1.101619	9.665038	0.020325	-0.125754	-0.170820	-0.395470	0.628443	-1.154771	-0.894441	-0.026681	0.119392	0.430127
16569	2.162715	1.150762	9.517864	0.113196	-0.144638	-0.382776	-0.402289	0.622675	-1.155149	-0.890752	-0.028288	0.122812	0.436668
16570	2.035015	1.187253	9.217582	0.158968	-0.038899	-0.257267	-0.405885	0.615189	-1.157793	-0.888104	-0.031311	0.124785	0.441269
16571	2.006782	0.681820	9.362555	-0.007157	-0.069137	-0.242044	-0.409886	0.608312	-1.155796	-0.885835	-0.031049	0.125862	0.445522
16572	1.692946	0.880053	9.466975	0.077063	-0.013010	-0.218377	-0.410140	0.603850	-1.158110	-0.883674	-0.032768	0.126677	0.449443
16573	1.538576	0.602937	9.483586	0.144564	0.064764	-0.069097	-0.410261	0.599501	-1.159335	-0.883172	-0.035912	0.126818	0.450150
16574	1.355507	0.543779	9.463971	0.105856	0.018374	-0.076545	-0.407698	0.594372	-1.160073	-0.882390	-0.038080	0.127423	0.451333
16575	1.807691	1.120065	9.714222	-0.013685	0.020318	-0.050514	-0.404735	0.589830	-1.162156	-0.882057	-0.037945	0.126900	0.452141
16576	1.363318	1.616916	9.509073	-0.273602	-0.150152	-0.222081	-0.409295	0.590455	-1.160181	-0.879831	-0.032273	0.126930	0.456886
16577	0.614804	1.923747	9.257510	-0.277466	-0.021762	0.047646	-0.410383	0.595174	-1.155399	-0.880437	-0.026915	0.124757	0.456665
16578	0.731776	2.149217	9.350873	-0.060006	0.059115	0.411281	-0.407178	0.598826	-1.151517	-0.884324	-0.025321	0.123410	0.449556
16579	1.466982	2.084944	9.990169	-0.145319	0.064266	0.571775	-0.399420	0.603992	-1.150490	-0.889689	-0.021838	0.121161	0.439654
16580	1.393040	2.549806	11.000241	-0.040585	0.109841	0.563527	-0.391120	0.608060	-1.151406	-0.894848	-0.020666	0.119112	0.429688
16581	1.678541	2.156746	9.902238	0.212709	0.186094	0.801722	-0.380129	0.608934	-1.157480	-0.902011	-0.024161	0.117823	0.414620
16582	2.402730	1.745013	9.462973	0.304557	0.220127	0.536873	-0.367513	0.604381	-1.162663	-0.906719	-0.030160	0.116655	0.404157
16583	2.188149	2.879555	8.542712	0.200560	0.060748	0.257948	-0.362676	0.600594	-1.162570	-0.908842	-0.033730	0.117279	0.398890
16584	2.278363	2.808418	9.032277	0.020324	0.037190	0.430483	-0.359855	0.598703	-1.163071	-0.912264	-0.033327	0.117082	0.391096
16585	2.649979	2.261742	9.673683	0.114911	0.038749	0.257436	-0.356100	0.598053	-1.163136	-0.914305	-0.035208	0.117453	0.386020
16586	2.290046	2.211437	8.960108	0.214353	0.037805	0.040356	-0.352728	0.591565	-1.167051	-0.914470	-0.039259	0.118480	0.384923
16587	1.629545	2.039235	8.994097	0.096257	-0.012183	0.006222	-0.352178	0.587047	-1.167746	-0.914435	-0.041023	0.119481	0.384514
16588	1.429269	2.394907	9.216361	0.122327	-0.118093	0.055159	-0.354187	0.587183	-1.171657	-0.914420	-0.042162	0.122660	0.383423
16589	1.738332	1.978124	9.289170	0.070098	-0.076891	0.097642	-0.356320	0.582811	-1.169872	-0.914936	-0.042764	0.124715	0.381457
16590	1.804329	1.877396	9.597673	0.120913	-0.028403	-0.011532	-0.357127	0.583991	-1.171182	-0.914632	-0.044733	0.126181	0.381479
16591	1.570843	1.746891	9.278553	0.116360	0.043052	-0.063185	-0.357648	0.578888	-1.169983	-0.914169	-0.047504	0.126242	0.382232
16592	1.123246	1.721784	9.358889	0.043347	0.012923	-0.165179	-0.358179	0.577087	-1.170985	-0.912864	-0.048759	0.126214	0.385191
16593	0.767703	1.780859	9.191063	0.006547	0.029535	-0.131513	-0.358581	0.576736	-1.167597	-0.911937	-0.049615	0.125563	0.387483
16594	0.678821	1.655464	9.415561	-0.025223	0.024755	-0.021114	-0.359792	0.578188	-1.168079	-0.911851	-0.049354	0.124926	0.387925
16595	0.846991	1.092952	9.997885	-0.128093	0.061066	0.129946	-0.357113	0.578801	-1.166733	-0.913159	-0.047342	0.122844	0.385757
16596	1.425818	1.525888	10.306063	-0.096787	0.015843	-0.041909	-0.359669	0.582138	-1.167953	-0.912964	-0.045757	0.121798	0.386742
16597	2.019029	2.502731	9.397337	0.032395	-0.094139	-0.079488	-0.360612	0.583553	-1.167082	-0.912115	-0.045997	0.123591	0.388144
16598	3.709055	1.382736	9.491350	-0.258549	0.055537	-0.043523	-0.359409	0.584526	-1.167608	-0.912134	-0.041775	0.120558	0.389528
16599	3.392755	1.736311	9.796730	-0.006710	-0.000911	-0.623003	-0.363437	0.586871	-1.167214	-0.907242	-0.043240	0.119985	0.400805
16600	1.723961	2.264353	9.616360	-0.005324	-0.160146	-0.803136	-0.371739	0.583629	-1.165320	-0.900272	-0.043729	0.122170	0.415539
16601	1.124855	2.603018	9.296924	-0.042230	-0.283827	-0.418460	-0.384598	0.579913	-1.162846	-0.896118	-0.041777	0.126538	0.423338
16602	2.296392	2.177594	9.220538	0.002376	-0.233688	-0.091128	-0.391841	0.581155	-1.160413	-0.894725	-0.040021	0.130698	0.425187
16603	2.739535	1.976880	9.372863	0.088742	-0.146863	0.059900	-0.397060	0.578353	-1.162344	-0.894797	-0.040334	0.134151	0.423928
16604	2.944334	1.985416	9.046886	0.086528	-0.186442	-0.065937	-0.402282	0.576464	-1.160986	-0.893621	-0.040420	0.138198	0.425098
16605	2.959989	1.990515	8.664579	0.012061	-0.131171	-0.097639	-0.405504	0.577981	-1.162257	-0.892434	-0.039886	0.140652	0.426835
16606	3.049191	1.603772	9.142051	-0.023199	-0.052019	-0.145882	-0.403619	0.575365	-1.161006	-0.891001	-0.039373	0.141298	0.429653
16607	2.574734	1.619467	9.416240	-0.003191	-0.097088	-0.330783	-0.408851	0.576307	-1.159828	-0.887888	-0.039462	0.142855	0.435534
16608	2.298353	1.828053	9.167870	0.028433	-0.062162	-0.295039	-0.412739	0.576352	-1.157880	-0.885011	-0.040191	0.144007	0.440910
16609	2.531597	1.108893	9.413953	0.005388	-0.026723	-0.369175	-0.415290	0.577656	-1.156722	-0.881677	-0.041117	0.144349	0.447346
16610	1.652031	2.403803	9.208687	-0.097940	0.000254	-0.202975	-0.420113	0.576471	-1.155618	-0.879817	-0.039893	0.143337	0.451425
16611	2.044701	1.541932	9.920520	0.144753	-0.009280	-0.092717	-0.420103	0.573402	-1.157346	-0.878862	-0.042636	0.144831	0.452557
16612	1.941972	1.484162	9.258224	0.080604	-0.042210	-0.222163	-0.419823	0.569768	-1.159368	-0.876516	-0.044222	0.146152	0.456512
16613	2.218979	1.710111	9.380567	0.143290	0.002237	-0.271264	-0.423025	0.564257	-1.156114	-0.873937	-0.047533	0.147263	0.460747
16614	2.117389	1.907305	9.154496	0.090829	0.064496	-0.182603	-0.423010	0.559487	-1.157626	-0.872180	-0.050149	0.146845	0.463923
16615	2.219369	1.447940	9.382556	-0.148724	-0.005940	-0.256308	-0.423548	0.560018	-1.155566	-0.869957	-0.048204	0.145389	0.468735
16616	1.769895	1.646142	9.511701	-0.054885	0.051716	-0.255557	-0.426768	0.560634	-1.154558	-0.867565	-0.048370	0.143773	0.473624
16617	1.326503	1.757044	9.480408	0.136957	0.097077	-0.083944	-0.425816	0.556580	-1.157415	-0.866956	-0.051853	0.143342	0.474502
16618	1.766425	1.536811	9.257254	0.052122	0.073237	-0.011067	-0.424201	0.554237	-1.155473	-0.866845	-0.053386	0.142602	0.474757
16619	1.825406	1.275718	9.400652	-0.068107	0.047780	-0.029294	-0.421793	0.555410	-1.153562	-0.866827	-0.052647	0.141109	0.475318
16620	1.582973	1.329614	9.715374	-0.112592	0.058621	0.020188	-0.419649	0.556098	-1.154923	-0.867198	-0.051117	0.139083	0.475405
16621	1.597581	1.815398	9.736230	-0.121062	-0.018726	0.053238	-0.418053	0.560008	-1.154544	-0.867831	-0.048573	0.138288	0.474749
16622	1.858227	1.824952	9.450475	-0.006186	0.017672	0.274800	-0.416992	0.563586	-1.151453	-0.870399	-0.047801	0.138224	0.470122
16623	1.920441	1.830913	9.235689	-0.082570	0.049822	0.242931	-0.414451	0.565489	-1.150742	-0.872947	-0.046031	0.136782	0.465978
16624	1.892875	1.978482	9.113368	-0.144568	0.110312	0.148530	-0.411522	0.571852	-1.147720	-0.874679	-0.044059	0.133679	0.463815
16625	1.903511	2.578314	9.364335	-0.273976	0.096851	0.002131	-0.407245	0.575670	-1.146017	-0.875239	-0.040053	0.129424	0.464329
16626	1.639939	3.165950	10.194343	-0.353735	0.099292	0.020476	-0.404850	0.581558	-1.146398	-0.875864	-0.034662	0.124446	0.464945
16627	1.590870	2.737824	10.369387	-0.104080	0.117138	0.246838	-0.399779	0.589041	-1.145129	-0.878554	-0.033291	0.121576	0.460710
16628	1.954917	2.312215	9.379956	0.073618	0.118867	0.201395	-0.395096	0.592075	-1.146579	-0.880507	-0.035110	0.120334	0.457160
16629	1.809277	2.727060	8.859618	0.013054	0.114161	-0.025122	-0.391746	0.592387	-1.145115	-0.880579	-0.036471	0.118436	0.457410
16630	1.456349	2.676956	8.829908	-0.022705	0.184867	-0.021165	-0.389201	0.593392	-1.148371	-0.880725	-0.037742	0.114991	0.457904
16631	1.321986	2.412370	9.121463	-0.004448	0.233064	-0.022534	-0.380880	0.590247	-1.148977	-0.881081	-0.039941	0.110847	0.458055
16632	1.241212	2.100183	9.198370	-0.045323	0.196162	0.053162	-0.376457	0.590773	-1.151727	-0.881970	-0.040765	0.107049	0.457174
16633	1.168559	2.108582	9.268294	-0.038345	0.178365	0.091983	-0.371106	0.594651	-1.153701	-0.883247	-0.041649	0.103641	0.455411
16634	1.038028	2.106223	9.360596	-0.058486	0.153195	0.167816	-0.366283	0.595695	-1.154810	-0.885091	-0.041613	0.100572	0.452513
16635	1.132050	2.005969	9.337757	-0.087630	0.155446	0.282654	-0.361740	0.600693	-1.155517	-0.888042	-0.041060	0.097271	0.447474
16636	1.327032	1.499739	9.556989	-0.091884	0.164603	0.342789	-0.355848	0.602503	-1.154169	-0.891447	-0.040188	0.093835	0.441477
16637	1.247936	1.333227	9.551003	-0.192895	0.082657	0.134214	-0.351040	0.608170	-1.153499	-0.892961	-0.037371	0.090775	0.439300
16638	1.076051	1.662669	9.389181	-0.192440	0.044898	0.042941	-0.349315	0.613365	-1.147648	-0.893533	-0.034208	0.088342	0.438890
16639	0.829322	1.422735	9.556740	-0.108500	0.021853	-0.003739	-0.348521	0.617030	-1.148082	-0.893641	-0.032625	0.086994	0.439059
16640	0.787349	1.373444	9.767659	-0.122344	-0.085848	-0.111439	-0.350008	0.620666	-1.144960	-0.892573	-0.029839	0.087407	0.441343
16641	0.780293	1.179233	10.909932	-0.331881	0.010167	-0.001874	-0.354177	0.625659	-1.148960	-0.892786	-0.024171	0.084255	0.441870
16642	0.739272	0.785206	10.779249	-0.089061	0.009464	0.073175	-0.353387	0.630748	-1.149891	-0.893475	-0.022501	0.083359	0.440736
16643	1.280967	1.610481	8.717026	0.194939	-0.037719	-0.187144	-0.352444	0.628879	-1.149419	-0.891695	-0.026132	0.085616	0.443696
16644	1.031081	1.717679	9.310354	0.071344	0.087194	0.148370	-0.354174	0.625009	-1.151425	-0.893104	-0.027884	0.084797	0.440904
16645	1.510941	0.954475	9.860428	-0.059247	-0.010282	0.235658	-0.350561	0.627182	-1.151261	-0.895221	-0.026500	0.084549	0.436725
16646	2.153629	0.893284	9.618224	-0.018115	-0.003283	0.111928	-0.348954	0.627412	-1.150594	-0.896182	-0.025918	0.084534	0.434788
16647	1.828567	1.028184	9.604824	0.002057	-0.020708	-0.040116	-0.350025	0.627192	-1.152218	-0.895831	-0.025953	0.084906	0.435436
16648	1.878330	1.320391	9.558409	0.001434	-0.039084	-0.087998	-0.352167	0.626597	-1.154928	-0.894958	-0.025744	0.085600	0.437104
16649	1.936252	1.112686	9.703780	-0.069719	-0.084824	-0.060231	-0.355660	0.629196	-1.153853	-0.894354	-0.023937	0.086520	0.438261
16650	1.808202	0.979279	9.753816	-0.019488	-0.130712	-0.129293	-0.358337	0.627818	-1.152644	-0.892942	-0.022618	0.088652	0.440776
16651	1.617649	1.029210	9.588715	0.020263	-0.093969	-0.128005	-0.363422	0.624508	-1.151062	-0.891668	-0.022426	0.090510	0.442981
16652	1.584677	1.213100	9.518913	0.004650	-0.084651	-0.114732	-0.367712	0.624731	-1.150326	-0.890416	-0.021913	0.092037	0.445206
16653	1.493086	1.211454	9.667770	0.091172	-0.049222	-0.079738	-0.368112	0.623752	-1.150353	-0.889607	-0.023285	0.093758	0.446392
16654	1.663018	1.039728	9.440780	0.128678	-0.042005	0.000852	-0.370516	0.620667	-1.148931	-0.889380	-0.025139	0.095683	0.446336
16655	1.969118	0.870489	9.372011	0.005765	-0.055901	0.018001	-0.371045	0.618771	-1.151973	-0.889466	-0.024710	0.096822	0.445942
16656	1.925260	1.170744	9.659675	-0.060837	-0.079548	-0.054864	-0.372388	0.619329	-1.150310	-0.888735	-0.022960	0.097698	0.447302
16657	1.952202	1.511087	9.597753	0.128091	-0.052275	-0.014332	-0.375601	0.617837	-1.149777	-0.888477	-0.024783	0.099875	0.447235
16658	2.031919	0.900773	9.496478	0.072967	-0.035175	0.066066	-0.376132	0.616182	-1.151047	-0.888800	-0.025557	0.101219	0.446246
16659	1.825350	0.829067	9.630300	-0.016175	-0.009685	-0.096676	-0.375860	0.614871	-1.149598	-0.887962	-0.025319	0.101316	0.447904
16660	1.688506	1.137320	9.686362	0.034793	0.005234	-0.251118	-0.378534	0.612520	-1.149100	-0.885488	-0.026406	0.101443	0.452684
16661	1.527573	1.056711	9.633887	-0.026702	0.014156	-0.237953	-0.379598	0.609742	-1.150128	-0.883406	-0.026468	0.100938	0.456842
16662	1.078941	1.116574	9.922978	-0.014038	-0.012139	-0.177875	-0.381744	0.610014	-1.147514	-0.881508	-0.026373	0.100968	0.460493
16663	1.347013	0.868935	9.596062	0.059283	0.060822	-0.011012	-0.382142	0.608122	-1.144719	-0.881540	-0.027916	0.100517	0.460438
16664	1.308104	1.208068	9.394917	0.010531	0.033603	-0.077646	-0.380398	0.607653	-1.144483	-0.880590	-0.028463	0.100021	0.462329
16665	1.388692	1.321214	9.536156	-0.053708	0.056836	0.039858	-0.380130	0.607819	-1.145838	-0.881145	-0.027879	0.098616	0.461607
16666	1.742828	1.099473	9.765347	0.044367	0.028307	-0.066180	-0.380126	0.606382	-1.144798	-0.880260	-0.028948	0.098533	0.463245
16667	1.562061	1.387484	9.598749	0.074585	-0.018159	-0.262617	-0.382525	0.601962	-1.146814	-0.877781	-0.030512	0.099466	0.467629
16668	1.179601	1.832061	9.482555	-0.022724	-0.012017	-0.257510	-0.384805	0.601940	-1.143529	-0.875054	-0.030411	0.099350	0.472741
16669	1.176010	2.033500	9.618136	0.056961	0.014130	-0.136868	-0.387213	0.600275	-1.142469	-0.873794	-0.031760	0.099628	0.474921
16670	1.267362	1.576339	9.564209	0.039323	0.016275	-0.014023	-0.388275	0.596764	-1.142298	-0.873409	-0.032536	0.099751	0.475550
16671	1.155356	1.618014	9.661560	0.032286	0.025326	0.048803	-0.387740	0.597476	-1.143096	-0.873945	-0.033207	0.099706	0.474527
16672	1.284433	1.693173	9.568666	0.067685	0.016331	0.137235	-0.389205	0.594121	-1.143187	-0.874993	-0.034181	0.100196	0.472419
16673	1.443402	1.492136	9.522101	0.051040	-0.003593	0.218365	-0.387061	0.594326	-1.141983	-0.877047	-0.034574	0.100946	0.468404
16674	1.607068	1.548513	9.519477	-0.022981	0.032670	0.165282	-0.384119	0.596826	-1.143023	-0.878442	-0.034053	0.100314	0.465958
16675	1.657921	1.471782	9.788818	-0.086234	0.024632	0.037711	-0.384124	0.598203	-1.141485	-0.878942	-0.032654	0.099170	0.465360
16676	1.433178	1.569668	9.843771	0.003173	0.028052	-0.142295	-0.385190	0.596276	-1.142621	-0.877412	-0.033159	0.098657	0.468310
16677	1.173024	2.186385	9.638556	0.057556	-0.029568	-0.167211	-0.385859	0.595698	-1.141410	-0.875784	-0.034214	0.099669	0.471060
16678	1.341361	2.471023	9.487513	0.192613	-0.006844	0.003056	-0.386922	0.592801	-1.143392	-0.875480	-0.037437	0.101645	0.470958
16679	1.396093	2.141855	9.390573	0.185465	-0.035050	0.098338	-0.386906	0.587621	-1.145461	-0.876223	-0.040193	0.104159	0.468795
16680	1.426681	1.734516	8.828886	0.252792	0.056203	-0.045833	-0.387429	0.583560	-1.146536	-0.875566	-0.045175	0.105546	0.469258
16681	0.911207	1.885428	9.247637	0.144994	0.119009	-0.178284	-0.385394	0.575512	-1.148856	-0.874035	-0.049261	0.104734	0.471875
16682	0.672840	1.487865	9.532188	-0.036910	0.081840	-0.247988	-0.384583	0.573527	-1.149337	-0.871801	-0.049847	0.102747	0.476363
16683	0.380823	1.137901	10.012127	-0.189565	0.194395	-0.106227	-0.382449	0.577377	-1.153040	-0.871401	-0.048664	0.097455	0.478325
16684	0.619510	1.598641	10.227811	-0.170187	0.088112	-0.043269	-0.379238	0.579880	-1.154490	-0.871224	-0.046567	0.094285	0.479490
16685	0.960303	1.886340	9.451344	-0.008989	0.046532	0.183226	-0.377100	0.581789	-1.153639	-0.873110	-0.046578	0.093543	0.476192
16686	1.477627	1.934557	9.341680	-0.053032	-0.025404	0.201965	-0.375493	0.582298	-1.152827	-0.874942	-0.044976	0.093705	0.472941
16687	1.512913	1.697345	9.806739	-0.077160	-0.046609	0.224730	-0.376309	0.585913	-1.149441	-0.877078	-0.042822	0.094003	0.469110
16688	1.635791	1.342702	9.639865	-0.007005	0.005934	0.101507	-0.375639	0.586405	-1.153100	-0.877936	-0.042502	0.093957	0.467541
16689	0.989952	1.610131	9.420636	-0.069136	-0.002808	0.000607	-0.375508	0.587249	-1.153074	-0.878033	-0.041304	0.093375	0.467582
16690	1.115141	1.685253	9.630933	-0.057378	0.003630	0.032477	-0.376178	0.587252	-1.152523	-0.878288	-0.040210	0.092837	0.467306
16691	1.034290	1.392495	9.806387	-0.070418	-0.018921	0.112768	-0.380243	0.601439	-1.150931	-0.879400	-0.038631	0.092606	0.465390
16692	1.310878	1.606277	9.719380	-0.060144	-0.054702	0.125765	-0.379980	0.603115	-1.150337	-0.880391	-0.036768	0.093141	0.463556
16693	1.392325	1.369824	9.458869	0.027102	0.022141	0.176037	-0.378381	0.606169	-1.149578	-0.882078	-0.037158	0.093143	0.460306
16694	1.075364	1.475748	9.525374	-0.085095	-0.018327	0.191403	-0.377981	0.607019	-1.150099	-0.883745	-0.035069	0.092860	0.457321
16695	1.547080	1.523151	9.549122	-0.053879	0.007341	0.172110	-0.377858	0.610687	-1.149982	-0.885403	-0.033898	0.092373	0.454290
16696	1.734202	1.502274	9.579093	0.032296	-0.054976	0.169288	-0.375167	0.607532	-1.150658	-0.886692	-0.033594	0.093789	0.451500
16697	1.449231	1.230084	9.712021	0.013182	-0.051876	0.144564	-0.375973	0.607827	-1.150368	-0.887926	-0.033104	0.094956	0.448860
16698	1.645348	1.340442	9.582402	0.077622	-0.036815	0.025467	-0.375578	0.610218	-1.150295	-0.887878	-0.034031	0.096361	0.448586
16699	1.466466	1.317776	9.584306	0.110476	-0.038898	-0.059274	-0.377042	0.606863	-1.150386	-0.887232	-0.035757	0.098042	0.449365
16700	1.374605	1.554015	9.615812	0.153266	-0.065358	0.018499	-0.378238	0.603680	-1.152104	-0.886987	-0.037776	0.100633	0.449110
16701	1.295828	1.615703	9.617744	0.211497	-0.042827	0.133771	-0.375506	0.586534	-1.152690	-0.887970	-0.040878	0.103429	0.446252
16702	1.461613	1.443925	9.612091	0.135016	-0.100322	-0.011855	-0.379246	0.582390	-1.153051	-0.887389	-0.042328	0.106448	0.446562
16703	1.636302	1.757797	9.355103	-0.010406	-0.194305	-0.143801	-0.383125	0.579376	-1.153239	-0.885728	-0.040710	0.109722	0.449210
16704	2.371034	1.057537	10.430077	0.247132	-0.145437	-0.446962	-0.387939	0.575495	-1.151679	-0.880948	-0.044669	0.114195	0.457050
16705	0.958438	1.730937	9.413943	0.348619	-0.136423	-0.637241	-0.397812	0.559920	-1.152610	-0.874448	-0.050981	0.119239	0.467465
16706	0.952372	1.949251	8.872891	-0.069212	-0.056030	-0.005031	-0.399673	0.554886	-1.153022	-0.874144	-0.049166	0.119615	0.468131
16707	1.774827	1.808910	9.799492	-0.064519	-0.049410	0.019584	-0.401549	0.554345	-1.152203	-0.874315	-0.047500	0.119917	0.467907
16708	1.583908	1.739873	9.534173	0.073156	-0.022803	-0.075244	-0.401001	0.550166	-1.149221	-0.873275	-0.048648	0.120978	0.469456
16709	1.500089	1.920412	9.458022	0.024510	-0.056794	-0.011947	-0.403407	0.547649	-1.147916	-0.873045	-0.048541	0.122204	0.469577
16710	1.681869	1.913996	9.422727	0.016102	-0.050994	-0.033193	-0.406225	0.548541	-1.147040	-0.872370	-0.048322	0.123264	0.470575
16711	1.684869	1.996582	9.359608	0.011131	-0.008146	-0.041778	-0.408499	0.547053	-1.147604	-0.871990	-0.048510	0.123489	0.471200
16712	1.730563	1.914888	9.498837	-0.002542	-0.018201	-0.071070	-0.408761	0.544916	-1.146584	-0.871053	-0.048366	0.123765	0.472873
16713	1.736572	1.856735	9.499461	0.010713	-0.035192	-0.098543	-0.410368	0.544563	-1.148070	-0.870067	-0.048423	0.124404	0.474512
16714	1.940223	1.841002	9.423984	0.009217	-0.010126	-0.105502	-0.412240	0.542906	-1.147830	-0.868772	-0.048637	0.124619	0.476801
16715	1.639222	1.850095	9.328018	-0.126162	-0.110806	-0.108271	-0.414389	0.544342	-1.146673	-0.867626	-0.045603	0.125261	0.479015
16716	1.905226	1.927783	9.634090	-0.006600	-0.059353	-0.061663	-0.416677	0.547162	-1.144111	-0.866622	-0.044959	0.126224	0.480637
16717	1.865698	1.922181	9.360904	0.080013	-0.035436	-0.064760	-0.419885	0.544006	-1.144990	-0.865883	-0.046105	0.127582	0.481501
16718	1.870217	2.150434	9.164335	0.010308	-0.053277	-0.086316	-0.419746	0.541911	-1.140035	-0.864610	-0.045867	0.128580	0.483542
16719	1.867807	1.829980	9.445916	0.012084	-0.087025	-0.159014	-0.421489	0.542139	-1.142044	-0.862879	-0.045576	0.130098	0.486248
16720	1.741756	1.827690	9.422808	0.063057	-0.050560	-0.106432	-0.423225	0.539741	-1.140472	-0.861349	-0.046321	0.131542	0.488496
16721	1.437277	2.013936	9.344657	0.005087	-0.024856	-0.087822	-0.425370	0.539793	-1.140581	-0.860468	-0.046334	0.131969	0.489931
16722	1.549824	1.736819	9.465748	-0.069750	0.118743	-0.023500	-0.424031	0.540336	-1.140986	-0.860320	-0.046235	0.129274	0.490918
16723	1.741002	1.672345	9.736896	-0.095289	0.086276	-0.084836	-0.420955	0.543331	-1.145271	-0.859845	-0.045585	0.126788	0.492456
16724	1.208421	1.842293	9.464105	-0.077126	0.028974	-0.100058	-0.420687	0.543340	-1.145953	-0.858735	-0.044685	0.125490	0.494803
16725	1.180285	2.060280	9.606030	-0.065824	-0.017928	0.074719	-0.420693	0.545311	-1.145617	-0.859537	-0.043135	0.125195	0.493620
16726	1.474946	2.119039	9.657959	0.091959	-0.003745	0.167180	-0.420157	0.545261	-1.143996	-0.860869	-0.044157	0.126358	0.490905
16727	1.768369	1.930117	9.288047	0.044561	-0.018884	0.188105	-0.418816	0.545274	-1.145912	-0.862672	-0.044217	0.127267	0.487488
16728	2.166337	1.917927	9.372568	-0.017684	-0.023308	0.023354	-0.418952	0.545457	-1.141423	-0.862624	-0.043519	0.127565	0.487558
16729	1.898728	1.981051	9.448133	-0.035234	-0.015192	-0.059699	-0.420558	0.544671	-1.142516	-0.862083	-0.042857	0.127432	0.488608
16730	1.683837	2.040254	9.308695	-0.047017	-0.014565	-0.089742	-0.420827	0.544954	-1.142233	-0.860958	-0.042022	0.127195	0.490720
16731	1.740608	1.885932	9.427148	-0.060943	-0.015901	-0.040295	-0.421357	0.543023	-1.143782	-0.860622	-0.040865	0.126838	0.491500
16732	1.807243	1.821594	9.400791	-0.079881	-0.003757	-0.070347	-0.420697	0.546375	-1.142731	-0.859743	-0.039524	0.126105	0.493333
16733	1.592873	1.776449	9.534172	-0.061645	-0.002508	-0.079076	-0.421241	0.548879	-1.140472	-0.859053	-0.038582	0.125475	0.494767
16734	1.725250	1.696310	9.505138	-0.062248	0.009328	-0.054274	-0.421244	0.549582	-1.140313	-0.858343	-0.037634	0.124701	0.496266
16735	1.584269	1.730175	9.587216	-0.039864	0.027944	-0.080579	-0.420711	0.550859	-1.141093	-0.857693	-0.037367	0.123755	0.497645
16736	1.752718	1.769631	9.457283	-0.025713	0.023465	-0.038163	-0.421248	0.551474	-1.142696	-0.857147	-0.037149	0.123111	0.498760
16737	1.665749	1.758344	9.473957	-0.048954	0.017159	-0.078925	-0.419376	0.552830	-1.142131	-0.856489	-0.036612	0.122260	0.500139
16738	1.560387	1.720036	9.634705	-0.012275	0.015604	-0.003652	-0.420306	0.550341	-1.143559	-0.856262	-0.036464	0.121909	0.500623
16739	1.649532	1.714349	9.432869	0.005925	0.010620	-0.011598	-0.420579	0.551766	-1.143781	-0.856220	-0.036636	0.121762	0.500718
16740	1.597756	1.776539	9.546358	-0.027477	-0.001202	0.023591	-0.419770	0.550354	-1.144651	-0.856216	-0.035989	0.121568	0.500819
16741	1.749157	1.711309	9.496130	0.022396	0.007589	0.044992	-0.418973	0.552702	-1.143090	-0.856721	-0.036274	0.121677	0.499907
16742	1.677947	1.758569	9.500810	0.007639	0.002652	0.023710	-0.419242	0.552833	-1.142404	-0.856666	-0.036257	0.121772	0.499981
16743	1.767383	1.765043	9.467397	0.017847	-0.003116	0.044904	-0.419508	0.551977	-1.141750	-0.857146	-0.036355	0.122022	0.499089
16744	1.772881	1.733585	9.475024	0.014934	-0.007818	0.018342	-0.418839	0.552219	-1.140663	-0.856988	-0.036367	0.122366	0.499275
16745	1.767092	1.779603	9.467278	0.017560	-0.001718	-0.011670	-0.419240	0.552256	-1.141880	-0.856907	-0.036607	0.122553	0.499351
16746	1.607552	1.771862	9.549101	0.033334	-0.011724	0.002494	-0.419505	0.551456	-1.143668	-0.856546	-0.036928	0.123139	0.499801
16747	1.698044	1.841469	9.481543	0.029714	-0.016194	0.002433	-0.420305	0.549767	-1.143170	-0.856561	-0.037201	0.123704	0.499616
16748	1.646721	1.741006	9.478319	0.037398	-0.004184	-0.013364	-0.420037	0.549721	-1.141409	-0.856051	-0.037703	0.124190	0.500332
16749	1.604221	1.927159	9.475610	0.011753	-0.007460	0.002450	-0.419773	0.551142	-1.142045	-0.856100	-0.037760	0.124422	0.500185
16750	1.730447	1.681841	9.524665	0.033161	-0.009227	0.009560	-0.418697	0.549696	-1.141697	-0.855816	-0.038083	0.124969	0.500510
16751	1.653567	1.884358	9.482262	0.032160	0.002129	-0.018652	-0.420302	0.548954	-1.144690	-0.855663	-0.038636	0.125224	0.500667
16752	1.733815	1.856674	9.393458	0.029797	-0.019661	-0.001131	-0.420302	0.548794	-1.143880	-0.855233	-0.038820	0.125910	0.501215
16753	1.682038	1.906718	9.430008	-0.024834	-0.001335	-0.041845	-0.420168	0.548951	-1.144691	-0.854881	-0.038424	0.125636	0.501913
16754	1.606797	1.805832	9.524749	-0.005438	0.003764	-0.025819	-0.419898	0.548405	-1.145798	-0.854304	-0.038305	0.125548	0.502926
16755	1.693481	1.826820	9.479106	0.018481	0.004450	-0.045209	-0.420970	0.548273	-1.145111	-0.853899	-0.038717	0.125603	0.503569
16756	1.574658	1.941181	9.412009	-0.009201	0.008888	-0.018722	-0.420704	0.548766	-1.142247	-0.853404	-0.038567	0.125395	0.504471
16757	1.763168	1.745554	9.544446	0.023975	0.003758	-0.015151	-0.419098	0.549608	-1.143596	-0.853294	-0.038991	0.125540	0.504587
16758	1.649778	1.826024	9.448885	0.020363	0.000994	-0.048751	-0.419492	0.547266	-1.145840	-0.852461	-0.039344	0.125741	0.505916
16759	1.687944	1.858276	9.459441	-0.026524	-0.008329	-0.047199	-0.419493	0.547869	-1.147450	-0.852036	-0.038865	0.125554	0.506715
16760	1.586990	1.817604	9.466279	-0.006879	-0.001235	-0.039996	-0.420838	0.548998	-1.146040	-0.851312	-0.038710	0.125524	0.507950
16761	1.683456	1.838773	9.449821	-0.004703	-0.011484	-0.055990	-0.420701	0.548122	-1.144984	-0.850771	-0.038594	0.125602	0.508846
16762	1.591411	1.841962	9.485489	-0.015755	-0.004733	-0.045353	-0.420301	0.548506	-1.143618	-0.850014	-0.038273	0.125535	0.510150
16763	1.666549	1.724377	9.512753	-0.022282	-0.007705	-0.071043	-0.422047	0.549675	-1.143560	-0.849340	-0.037932	0.125352	0.511341
16764	1.632011	1.757738	9.530700	-0.043244	-0.007292	-0.094971	-0.422316	0.549653	-1.142335	-0.848105	-0.037247	0.125006	0.513522
16765	1.590373	1.669598	9.602304	-0.034711	-0.015675	-0.112668	-0.423392	0.550939	-1.141874	-0.846988	-0.036713	0.124791	0.515453
16766	1.571634	1.853736	9.436648	-0.046313	-0.015688	-0.116240	-0.426066	0.548619	-1.142732	-0.845540	-0.035952	0.124535	0.517939
16767	1.639592	1.738453	9.507006	-0.047456	-0.007896	-0.072002	-0.426472	0.550015	-1.141596	-0.844863	-0.035182	0.124081	0.519203
16768	1.534938	1.760830	9.508440	-0.050362	-0.021451	-0.100366	-0.426339	0.550091	-1.138879	-0.843586	-0.034261	0.123888	0.521383
16769	1.482375	1.738038	9.603288	-0.028608	-0.019245	-0.038388	-0.425272	0.551770	-1.139245	-0.843214	-0.033612	0.123833	0.522040
16770	1.612862	1.752540	9.573482	0.005903	-0.022197	-0.050704	-0.427821	0.552227	-1.138114	-0.842430	-0.033514	0.124271	0.523207
16771	1.602406	1.781475	9.515169	0.005291	-0.012149	-0.025885	-0.429960	0.550625	-1.140042	-0.842182	-0.033482	0.124455	0.523564
16772	1.607273	1.776706	9.491282	0.014071	-0.029987	-0.020668	-0.430631	0.550920	-1.139889	-0.841697	-0.033367	0.125129	0.524190
16773	1.616759	1.796305	9.549199	0.020704	-0.039300	-0.001261	-0.430361	0.550013	-1.137613	-0.841629	-0.033251	0.125944	0.524112
16774	1.693660	1.817113	9.474371	0.034143	-0.032159	0.002347	-0.431430	0.548924	-1.138314	-0.841380	-0.033396	0.126879	0.524276
16775	1.548786	1.911587	9.474027	0.013452	-0.019939	0.004156	-0.431830	0.548371	-1.138463	-0.841421	-0.033355	0.127293	0.524113
16776	1.655209	1.806709	9.511785	0.033188	-0.029510	0.038616	-0.431697	0.548672	-1.139406	-0.841568	-0.033420	0.128197	0.523652
16777	1.731808	1.851793	9.494537	0.066042	-0.027867	0.055509	-0.433038	0.549010	-1.140466	-0.842089	-0.034052	0.129328	0.522494
16778	1.865799	1.907611	9.300836	0.026440	-0.019405	0.023585	-0.432364	0.547580	-1.140384	-0.842102	-0.034145	0.129982	0.522305
16779	1.880968	1.900620	9.455417	0.020506	0.001259	0.013083	-0.433833	0.546067	-1.140687	-0.842284	-0.034421	0.130128	0.521957
16780	1.862478	1.839584	9.354206	-0.003302	-0.006523	-0.040077	-0.432758	0.545057	-1.140868	-0.841674	-0.034311	0.130212	0.522927
16781	1.723754	1.885630	9.460334	-0.010499	0.016437	-0.036391	-0.433832	0.545474	-1.139484	-0.841399	-0.034351	0.129748	0.523482
16782	1.801048	1.775362	9.449095	-0.005394	0.023289	-0.023966	-0.433569	0.547310	-1.139700	-0.841028	-0.034474	0.129319	0.524176
16783	1.760911	1.847464	9.473798	-0.024725	0.002315	-0.045373	-0.432226	0.546291	-1.139748	-0.840631	-0.034145	0.128938	0.524927
16784	1.747269	1.803521	9.480933	-0.028485	0.003018	-0.039187	-0.433436	0.547595	-1.139964	-0.840077	-0.033711	0.128597	0.525926
16785	1.781766	1.779874	9.511057	-0.006175	-0.000559	-0.066554	-0.434376	0.548009	-1.138581	-0.839435	-0.033714	0.128445	0.526985
16786	1.675663	1.858048	9.406107	-0.014048	-0.003971	-0.075419	-0.433834	0.546512	-1.141623	-0.838475	-0.033543	0.128347	0.528546
16787	1.728008	1.803175	9.518860	-0.031831	0.002342	-0.048924	-0.434370	0.545916	-1.139735	-0.838042	-0.033102	0.127887	0.529372
16788	1.782293	1.852696	9.370904	-0.041740	-0.000466	-0.082578	-0.434774	0.547126	-1.142815	-0.837032	-0.032524	0.127431	0.531113
16789	1.717046	1.861235	9.484385	-0.063487	0.009843	-0.075497	-0.435579	0.547123	-1.141855	-0.836352	-0.031701	0.126494	0.532457
16790	1.736502	1.851873	9.446536	-0.045170	0.006747	-0.087839	-0.436121	0.549125	-1.142327	-0.835294	-0.031154	0.125878	0.534293
16791	1.741663	1.842261	9.485283	-0.061536	0.011770	-0.080787	-0.437470	0.551305	-1.137488	-0.834553	-0.030399	0.124928	0.535714
16792	1.696189	1.817162	9.508149	-0.044012	-0.009771	-0.066714	-0.435594	0.551557	-1.138045	-0.833670	-0.029641	0.124611	0.537203
16793	1.684387	1.797525	9.483863	-0.043867	-0.009641	-0.072014	-0.436135	0.553439	-1.139472	-0.832954	-0.028933	0.124214	0.538444
16794	1.762136	1.789226	9.493533	-0.011888	0.002641	-0.054170	-0.436131	0.551990	-1.137889	-0.832208	-0.028811	0.124043	0.539642
16795	1.695156	1.734597	9.426894	-0.024034	-0.013877	-0.073745	-0.437468	0.550907	-1.138588	-0.831447	-0.028391	0.123932	0.540862
16796	1.718729	1.769012	9.434580	-0.016929	-0.023638	-0.072024	-0.438009	0.552623	-1.138933	-0.830440	-0.027945	0.124132	0.542383
16797	1.672931	1.646810	9.508720	-0.048321	0.010665	-0.103716	-0.438814	0.552591	-1.136752	-0.829423	-0.027460	0.123332	0.544144
16798	1.484633	1.628840	9.628253	-0.051916	0.012403	-0.103677	-0.439757	0.553827	-1.134257	-0.828188	-0.026907	0.122535	0.546229
16799	1.585620	1.654939	9.539680	-0.032974	0.010001	-0.071827	-0.439758	0.554113	-1.134384	-0.827502	-0.026593	0.121919	0.547420
16800	1.621979	1.655599	9.545607	-0.020030	0.003350	-0.085983	-0.439358	0.554665	-1.134235	-0.826437	-0.026431	0.121627	0.549099
16801	1.588696	1.737528	9.500637	-0.039324	0.010736	-0.103673	-0.440962	0.553259	-1.132903	-0.825402	-0.026100	0.120909	0.550829
16802	1.566850	1.625468	9.548956	-0.025363	0.017525	-0.085896	-0.440564	0.554680	-1.133677	-0.824375	-0.026007	0.120323	0.552496
16803	1.478620	1.677276	9.565116	-0.014874	0.012012	-0.075272	-0.441099	0.553965	-1.132743	-0.823637	-0.026029	0.119860	0.553695
16804	1.522213	1.668350	9.499119	-0.008560	0.023637	-0.039822	-0.440964	0.553827	-1.133021	-0.823135	-0.026173	0.119383	0.554538
16805	1.536233	1.707454	9.581100	-0.013502	0.004660	0.006890	-0.440023	0.552946	-1.132517	-0.823288	-0.025944	0.119095	0.554383
16806	1.808033	1.663817	9.421264	-0.003738	0.000144	-0.022337	-0.439892	0.554442	-1.136273	-0.822923	-0.025866	0.119067	0.554933
16807	1.716728	1.739839	9.384187	-0.056904	0.016394	-0.050672	-0.441231	0.553607	-1.135469	-0.822487	-0.025183	0.118087	0.555821
16808	1.727607	1.579830	9.515718	-0.078616	0.013402	-0.080817	-0.440700	0.555928	-1.138659	-0.821528	-0.024158	0.116978	0.557516
16809	1.631548	1.548965	9.599663	-0.047564	0.011370	-0.131989	-0.440709	0.558408	-1.135863	-0.820161	-0.023754	0.116148	0.559715
16810	1.474993	1.623809	9.613552	-0.029559	0.013289	-0.131889	-0.442042	0.556185	-1.136191	-0.818602	-0.023654	0.115562	0.562118
16811	1.450751	1.608793	9.516632	-0.013091	-0.003935	-0.077127	-0.443119	0.557308	-1.134784	-0.817790	-0.023522	0.115388	0.563340
16812	1.446194	1.608720	9.607967	-0.031601	-0.001014	-0.057717	-0.443117	0.556725	-1.133989	-0.817036	-0.023058	0.115047	0.564522
16813	1.402719	1.607936	9.649969	0.005524	-0.003095	-0.032852	-0.443254	0.557359	-1.130708	-0.816714	-0.023144	0.115081	0.564977
16814	1.453891	1.688956	9.482423	0.006062	0.008131	0.016720	-0.443520	0.556822	-1.131672	-0.816808	-0.023229	0.115050	0.564844
16815	1.562916	1.574414	9.515519	-0.008407	0.002639	0.018388	-0.445001	0.558823	-1.131183	-0.817084	-0.023037	0.114857	0.564491
16816	1.532960	1.624854	9.557549	-0.000747	0.011986	0.002561	-0.441911	0.556882	-1.135899	-0.817036	-0.023088	0.114679	0.564595
16817	1.523462	1.614972	9.557333	-0.009054	0.012608	0.010499	-0.443521	0.557459	-1.134775	-0.817247	-0.023019	0.114313	0.564368
16818	1.518780	1.605175	9.547634	-0.006767	0.009588	0.025517	-0.441778	0.557256	-1.133851	-0.817451	-0.022891	0.114117	0.564116
16819	1.601536	1.582398	9.516644	-0.001087	-0.001611	0.013070	-0.442985	0.557271	-1.133294	-0.817654	-0.022785	0.114076	0.563835
16820	1.644903	1.597752	9.532303	-0.012177	0.008604	-0.008128	-0.442986	0.557688	-1.133008	-0.817475	-0.022634	0.113820	0.564152
16821	1.612452	1.524336	9.536675	-0.000412	-0.008949	-0.013498	-0.443252	0.557001	-1.133571	-0.817361	-0.022510	0.113900	0.564306
16822	1.596936	1.567747	9.502171	-0.021000	-0.004649	-0.050664	-0.442582	0.557120	-1.133303	-0.816680	-0.022164	0.113741	0.565336
16823	1.606391	1.587345	9.550457	-0.028593	0.013521	-0.032894	-0.443656	0.557562	-1.133005	-0.816410	-0.021875	0.113132	0.565860
16824	1.537940	1.493854	9.539433	-0.038018	0.003191	-0.086015	-0.443652	0.556003	-1.132784	-0.815349	-0.021418	0.112636	0.567504
