# Supplementary material for: Identification of Haptic Based Guiding Using Hard Reins
Source: PLoS One. 2015 Jul 22;10(7):e0132020. doi: 10.1371/journal.pone.0132020 (PMC4511788; doi:10.1371/journal.pone.0132020)
Supplement: S9 File — (ZIP) [file pone.0132020.s009.zip › Exp2_MotionData2/Subject10/path1/T4/fc4.txt]

// Start Time: 0
// Sample rate: 25.0Hz
// Scenario: 4.9
// Firmware Version: 2.6.1
Counter	Acc_X	Acc_Y	Acc_Z	Gyr_X	Gyr_Y	Gyr_Z	Mag_X	Mag_Y	Mag_Z	Quat_w	Quat_x	Quat_y	Quat_z
19688	9.288429	0.542997	3.050462	-0.561598	0.035903	0.004199	-0.692317	-0.160910	-0.029849	0.593412	0.433896	-0.429028	0.524911
19689	9.273734	0.511747	3.062912	-0.536267	0.020493	0.001044	-0.693456	-0.159487	-0.031519	0.599093	0.428142	-0.433023	0.519878
19690	9.292743	0.502172	3.096825	-0.542693	0.009705	0.001921	-0.692890	-0.159492	-0.030394	0.604467	0.423398	-0.437335	0.513898
19691	9.230143	0.483050	3.068124	-0.569082	-0.001013	0.004318	-0.693170	-0.159912	-0.031526	0.610052	0.417372	-0.441888	0.508303
19692	9.273192	0.478248	3.116450	-0.547273	0.004333	0.000123	-0.692602	-0.160049	-0.033226	0.615295	0.412552	-0.446211	0.502104
19693	9.302119	0.439306	3.102347	-0.561889	-0.002675	-0.014158	-0.692605	-0.159486	-0.032373	0.620828	0.406721	-0.450485	0.496198
19694	9.283236	0.560295	3.105855	-0.539994	0.018896	-0.019331	-0.692886	-0.159764	-0.033786	0.626195	0.401931	-0.454307	0.489834
19695	9.273601	0.550644	3.098726	-0.538289	0.004542	-0.027187	-0.691617	-0.158068	-0.034061	0.631574	0.396375	-0.458079	0.483906
19696	9.249391	0.555705	3.110784	-0.529163	0.009870	-0.023579	-0.691751	-0.160051	-0.033233	0.636674	0.391762	-0.461786	0.477412
19697	9.288062	0.560265	3.105849	-0.543753	0.000934	-0.023686	-0.692031	-0.161045	-0.032112	0.641876	0.386081	-0.465609	0.471323
19698	9.307315	0.545643	3.105986	-0.550989	-0.004604	-0.005158	-0.690754	-0.161328	-0.032972	0.646693	0.381070	-0.469760	0.464650
19699	9.278577	0.574735	3.091201	-0.552825	-0.002715	-0.014038	-0.693592	-0.160616	-0.032377	0.651679	0.375161	-0.473708	0.458443
19700	9.293497	0.600953	3.047392	-0.545477	0.011695	-0.016686	-0.693586	-0.161890	-0.032108	0.656565	0.370096	-0.477414	0.451694
19701	9.286098	0.579309	3.057309	-0.540026	0.006172	-0.006863	-0.692456	-0.160756	-0.033517	0.661314	0.364152	-0.481100	0.445645
19702	9.300561	0.579233	3.059707	-0.569027	0.018958	-0.010816	-0.691034	-0.161890	-0.033964	0.666237	0.358574	-0.484866	0.438700
19703	9.266489	0.589373	3.100720	-0.547202	0.024255	-0.010601	-0.691743	-0.161891	-0.033111	0.671083	0.352362	-0.488261	0.432539
19704	9.278492	0.582077	3.105618	-0.556324	0.019827	-0.014218	-0.691319	-0.161608	-0.033535	0.675794	0.346896	-0.491778	0.425580
19705	9.259040	0.633225	3.148570	-0.557228	0.017030	-0.003595	-0.692168	-0.161889	-0.033532	0.680417	0.340494	-0.495311	0.419242
19706	9.227515	0.609301	3.156129	-0.545594	-0.008195	-0.010391	-0.692451	-0.161742	-0.034940	0.684587	0.335295	-0.499045	0.412156
19707	9.254139	0.613921	3.148792	-0.558279	-0.000890	-0.014116	-0.692020	-0.163015	-0.035239	0.688963	0.329087	-0.502659	0.405421
19708	9.259025	0.570206	3.120275	-0.556337	0.015278	-0.009773	-0.692165	-0.162308	-0.035089	0.693275	0.323467	-0.506058	0.398301
19709	9.273411	0.594435	3.144151	-0.549171	0.002672	-0.014030	-0.691595	-0.163159	-0.034820	0.697459	0.317310	-0.509451	0.391568
19710	9.223269	0.628253	3.090678	-0.550029	0.008047	-0.010538	-0.692450	-0.162171	-0.033674	0.701504	0.311773	-0.512788	0.384367
19711	9.273540	0.628269	3.143773	-0.531923	0.007184	-0.023582	-0.690882	-0.163864	-0.035963	0.705537	0.305884	-0.515826	0.377593
19712	9.256628	0.608996	3.136761	-0.552695	0.024376	-0.021283	-0.693856	-0.164427	-0.034816	0.709691	0.300227	-0.518779	0.370231
19713	9.239436	0.546313	3.144733	-0.556361	0.011678	-0.010644	-0.691306	-0.163861	-0.036807	0.713657	0.293785	-0.521911	0.363308
19714	9.268620	0.613830	3.148774	-0.552831	0.002754	-0.021149	-0.690884	-0.163442	-0.035394	0.717419	0.288216	-0.525065	0.355736
19715	9.254587	0.652345	3.109699	-0.536385	0.013408	-0.012172	-0.691732	-0.164004	-0.035958	0.721134	0.282032	-0.527911	0.348904
19716	9.234942	0.633346	3.143768	-0.540002	0.013373	-0.006914	-0.692719	-0.164991	-0.036243	0.724673	0.276361	-0.530795	0.341657
19717	9.239524	0.657758	3.186986	-0.561793	0.020749	-0.014289	-0.691452	-0.163300	-0.034964	0.728459	0.269751	-0.533588	0.334464
19718	9.225210	0.672258	3.172345	-0.545500	0.002506	0.001936	-0.691166	-0.163867	-0.034972	0.731690	0.263917	-0.536606	0.327157
19719	9.220309	0.667501	3.179654	-0.545540	0.006278	-0.016667	-0.692014	-0.164141	-0.036945	0.735082	0.257640	-0.539375	0.319924
19720	9.258586	0.691775	3.234911	-0.562871	-0.000804	-0.021241	-0.691579	-0.166694	-0.035422	0.738351	0.251762	-0.542318	0.312002
19721	9.246822	0.623725	3.163191	-0.567442	-0.007967	-0.023912	-0.691156	-0.166415	-0.034576	0.741573	0.245303	-0.545275	0.304254
19722	9.229851	0.652985	3.187052	-0.560218	-0.018904	-0.014030	-0.691440	-0.165842	-0.036544	0.744411	0.239437	-0.548383	0.296307
19723	9.273598	0.594282	3.119987	-0.560157	-0.006188	-0.024718	-0.690873	-0.165701	-0.036830	0.747443	0.233059	-0.551141	0.288540
19724	9.288601	0.661647	3.085385	-0.540061	0.004389	-0.008612	-0.690305	-0.166274	-0.035146	0.750240	0.227244	-0.553690	0.280942
19725	9.237898	0.657133	3.085503	-0.540076	0.006265	-0.017481	-0.692286	-0.166833	-0.035701	0.753105	0.220998	-0.556062	0.273475
19726	9.257234	0.673959	3.090122	-0.531029	-0.002850	-0.010236	-0.691149	-0.167685	-0.035577	0.755628	0.215327	-0.558549	0.265863
19727	9.303100	0.676086	3.090037	-0.557334	0.002671	-0.008798	-0.692282	-0.167680	-0.036275	0.758315	0.208729	-0.560985	0.258236
19728	9.297845	0.613434	3.114908	-0.549073	0.009739	0.001860	-0.691290	-0.167968	-0.035438	0.760827	0.202538	-0.563311	0.250603
19729	9.247310	0.633026	3.105091	-0.549118	0.006195	-0.005203	-0.691009	-0.167115	-0.036985	0.763329	0.195989	-0.565543	0.243060
19730	9.266489	0.589373	3.100720	-0.543571	0.015083	0.005421	-0.691586	-0.164852	-0.036250	0.765695	0.189772	-0.567655	0.235512
19731	9.242204	0.589647	3.120081	-0.549947	0.011490	0.007132	-0.691027	-0.163158	-0.035672	0.768034	0.183030	-0.569733	0.228096
19732	9.253982	0.582534	3.153975	-0.559859	0.020466	0.015808	-0.691029	-0.162588	-0.036796	0.770305	0.176379	-0.571756	0.220492
19733	9.277863	0.585012	3.187747	-0.559906	0.018747	0.006975	-0.690878	-0.164280	-0.038650	0.772591	0.169438	-0.573637	0.212917
19734	9.253672	0.590058	3.197389	-0.554431	0.024140	0.005232	-0.690599	-0.163146	-0.039346	0.774757	0.162937	-0.575418	0.205176
19735	9.206319	0.613859	3.090861	-0.556375	-0.001112	0.008901	-0.691164	-0.163282	-0.040614	0.776623	0.156101	-0.577466	0.197541
19736	9.195691	0.575923	3.197624	-0.557177	0.016889	0.010538	-0.692016	-0.162855	-0.041027	0.778518	0.149492	-0.579262	0.189781
19737	9.265614	0.478568	3.159953	-0.545582	-0.007262	-0.013944	-0.693440	-0.161152	-0.041562	0.780197	0.143100	-0.581163	0.181838
19738	9.301758	0.517175	3.186055	-0.561965	-0.011700	-0.012328	-0.691170	-0.161866	-0.041023	0.781684	0.136755	-0.583225	0.173541
19739	9.234499	0.517342	3.145063	-0.545562	-0.004577	-0.012192	-0.692873	-0.161296	-0.041145	0.783217	0.130326	-0.584954	0.165576
19740	9.243947	0.512600	3.169268	-0.560076	-0.000904	-0.012384	-0.691313	-0.161726	-0.040456	0.784645	0.123944	-0.586710	0.157291
19741	9.239279	0.514926	3.149917	-0.541834	0.007971	-0.006917	-0.692152	-0.163985	-0.041461	0.786129	0.117467	-0.588109	0.149432
19742	9.255846	0.498115	3.183913	-0.556447	-0.006407	-0.003461	-0.693994	-0.164121	-0.041589	0.787280	0.111023	-0.589833	0.141286
19743	9.267978	0.524654	3.188434	-0.554676	-0.010886	-0.006946	-0.692156	-0.162992	-0.042298	0.788401	0.104397	-0.591428	0.133183
19744	9.239251	0.502827	3.147635	-0.541992	-0.019075	-0.004985	-0.693714	-0.163273	-0.041583	0.789199	0.098209	-0.593180	0.125127
19745	9.234482	0.483416	3.130943	-0.546520	-0.022738	0.003828	-0.693014	-0.161294	-0.041567	0.789968	0.091615	-0.594825	0.117224
19746	9.278246	0.458639	3.077998	-0.552796	-0.010072	0.001916	-0.691872	-0.163568	-0.039341	0.790703	0.085131	-0.596347	0.109139
19747	9.287751	0.439306	3.087867	-0.531021	-0.019266	0.011073	-0.692436	-0.164416	-0.039204	0.791304	0.078688	-0.597781	0.101505
19748	9.278038	0.473353	3.111665	-0.552685	0.002428	0.014226	-0.693016	-0.161732	-0.037477	0.791992	0.072017	-0.598998	0.093614
19749	9.285542	0.468246	3.075465	-0.561739	0.005161	0.015875	-0.694714	-0.162007	-0.038596	0.792756	0.064987	-0.599976	0.085691
19750	9.263032	0.473872	3.179341	-0.542665	0.007766	0.016073	-0.693871	-0.160313	-0.038303	0.793317	0.058426	-0.600965	0.077938
19751	9.301949	0.473384	3.140630	-0.556334	-0.001189	0.017748	-0.695144	-0.160732	-0.038862	0.793828	0.051477	-0.601894	0.070070
19752	9.321218	0.497537	3.157251	-0.545430	0.006058	0.008106	-0.694297	-0.160026	-0.039143	0.794213	0.044959	-0.602780	0.062140
19753	9.234462	0.507675	3.145171	-0.538094	0.010414	0.019649	-0.693599	-0.157624	-0.038700	0.794683	0.038276	-0.603360	0.054503
19754	9.253754	0.463930	3.126302	-0.552652	0.007830	0.014186	-0.691331	-0.157481	-0.040693	0.794917	0.031556	-0.604105	0.046574
19755	9.244586	0.492687	3.077663	-0.574523	0.004477	-0.001968	-0.691481	-0.155929	-0.039264	0.795192	0.024577	-0.604658	0.038123
19756	9.215569	0.463823	3.070775	-0.531821	-0.004902	0.016272	-0.691200	-0.155221	-0.039541	0.795087	0.018166	-0.605457	0.030465
19757	9.299816	0.478019	3.106751	-0.545411	0.009701	0.003656	-0.691201	-0.154796	-0.039960	0.795241	0.011599	-0.605768	0.022433
19758	9.302024	0.473323	3.130965	-0.559992	0.013559	-0.016886	-0.692047	-0.155784	-0.039964	0.795213	0.005126	-0.606149	0.013908
19759	9.272799	0.473719	3.164831	-0.567165	0.026146	-0.010863	-0.691200	-0.155222	-0.039399	0.795406	-0.001594	-0.606052	0.005364
19760	9.349488	0.459128	3.227720	-0.552556	0.042333	-0.014319	-0.690915	-0.155504	-0.039969	0.795543	-0.007988	-0.605837	-0.003029
19761	9.152593	0.449855	3.092763	-0.548931	0.038741	-0.019597	-0.691904	-0.156066	-0.040391	0.795719	-0.014291	-0.605389	-0.011506
19762	9.273185	0.446739	3.102303	-0.541963	-0.008115	-0.020973	-0.691477	-0.156346	-0.041527	0.795072	-0.020446	-0.605846	-0.019859
19763	9.197393	0.504237	2.944691	-0.553042	-0.040499	-0.020905	-0.692039	-0.157622	-0.040265	0.794114	-0.026795	-0.606514	-0.028391
19764	9.273774	0.472926	3.039181	-0.560399	-0.053073	-0.020906	-0.690619	-0.158907	-0.037748	0.792733	-0.033261	-0.607538	-0.036939
19765	9.283243	0.434228	3.044433	-0.553132	-0.057678	-0.013719	-0.691759	-0.157634	-0.036879	0.791397	-0.039681	-0.608325	-0.045354
19766	9.341312	0.521018	3.067552	-0.562192	-0.047666	-0.019173	-0.691467	-0.159618	-0.036196	0.789897	-0.046186	-0.609119	-0.053890
19767	9.307805	0.511305	3.026625	-0.542058	-0.026165	-0.016421	-0.690057	-0.158497	-0.033795	0.788782	-0.052332	-0.609271	-0.062244
19768	9.269215	0.552740	3.043129	-0.540251	-0.029837	-0.010189	-0.690762	-0.159489	-0.032953	0.787355	-0.058573	-0.609663	-0.070372
19769	9.317456	0.554883	3.047874	-0.531203	-0.037115	-0.006490	-0.692176	-0.160626	-0.030412	0.785975	-0.064647	-0.609847	-0.078428
19770	9.351508	0.554457	3.014002	-0.542045	-0.024380	-0.013763	-0.690191	-0.160911	-0.031136	0.784440	-0.070852	-0.610025	-0.086625
19771	9.308009	0.554776	3.021306	-0.528307	-0.013767	0.000477	-0.690765	-0.159500	-0.029564	0.783209	-0.076890	-0.609696	-0.094567
19772	9.308234	0.549744	2.989948	-0.552798	-0.008227	-0.001612	-0.691611	-0.160345	-0.030131	0.781710	-0.083369	-0.609451	-0.102706
19773	9.296000	0.516017	2.995173	-0.549133	-0.000992	-0.006928	-0.690623	-0.159642	-0.029566	0.780430	-0.089578	-0.608750	-0.111033
19774	9.308178	0.544941	2.994834	-0.547370	-0.011858	-0.001527	-0.690913	-0.158374	-0.027574	0.778727	-0.095967	-0.608437	-0.119072
19775	9.312838	0.520805	3.004763	-0.524601	0.002529	-0.010198	-0.690629	-0.158227	-0.029551	0.777374	-0.101703	-0.607601	-0.127149
19776	9.322511	0.515880	2.999973	-0.554611	-0.008219	-0.001635	-0.690062	-0.158228	-0.029556	0.775538	-0.108178	-0.607079	-0.135255
19777	9.370612	0.530259	3.028745	-0.525441	0.016988	-0.013823	-0.691199	-0.157374	-0.030385	0.774199	-0.113800	-0.605885	-0.143418
19778	9.320288	0.476952	2.956913	-0.543705	-0.004587	-0.010379	-0.690629	-0.158372	-0.028423	0.772244	-0.119973	-0.605222	-0.151500
19779	9.300566	0.487107	3.014822	-0.545512	0.002690	-0.017528	-0.691478	-0.158795	-0.028280	0.770521	-0.125859	-0.604056	-0.159913
19780	9.322607	0.472165	2.966630	-0.553738	-0.007178	-0.017559	-0.689780	-0.158090	-0.028709	0.768321	-0.132086	-0.603283	-0.168183
19781	9.337460	0.544500	2.953720	-0.570901	0.010029	-0.017852	-0.689780	-0.158090	-0.028709	0.766457	-0.138288	-0.601769	-0.176902
19782	9.303747	0.510711	2.927561	-0.560026	0.010069	-0.028351	-0.690345	-0.158371	-0.028849	0.764233	-0.144396	-0.600598	-0.185417
19783	9.332529	0.542190	2.965835	-0.543654	0.010814	-0.019309	-0.689064	-0.159791	-0.028451	0.762287	-0.150112	-0.599020	-0.193802
19784	9.337280	0.561615	2.984943	-0.559983	0.017232	-0.023076	-0.689349	-0.159222	-0.029007	0.759997	-0.156225	-0.597585	-0.202211
19785	9.303258	0.535351	3.002198	-0.539942	0.026141	-0.022907	-0.688496	-0.160073	-0.028882	0.758077	-0.161732	-0.595651	-0.210622
19786	9.322903	0.549501	2.965766	-0.529121	0.009827	-0.017365	-0.688208	-0.160921	-0.029458	0.755658	-0.167447	-0.594304	-0.218504
19787	9.322772	0.544759	2.980318	-0.554482	0.017075	-0.008861	-0.687933	-0.159085	-0.028734	0.753491	-0.173328	-0.592255	-0.226811
19788	9.308476	0.578639	2.972710	-0.545430	0.013444	-0.010500	-0.689063	-0.159932	-0.028593	0.750930	-0.179324	-0.590628	-0.234745
19789	9.322723	0.581162	3.004077	-0.547228	0.017049	-0.009657	-0.687363	-0.159505	-0.030438	0.748631	-0.185033	-0.588469	-0.242937
19790	9.308214	0.574003	3.004176	-0.554516	0.017146	-0.016824	-0.688209	-0.160495	-0.030018	0.745888	-0.191038	-0.586634	-0.251030
19791	9.264667	0.591332	3.025789	-0.574427	0.024356	-0.007378	-0.688210	-0.160209	-0.031003	0.743427	-0.197087	-0.584070	-0.259490
19792	9.298249	0.591286	3.052326	-0.561734	0.024346	-0.012532	-0.689345	-0.159638	-0.031553	0.740591	-0.203175	-0.581937	-0.267570
19793	9.260113	0.569322	2.980128	-0.547323	0.002667	-0.014006	-0.687075	-0.160065	-0.032564	0.737794	-0.208802	-0.579713	-0.275672
19794	9.312798	0.569322	3.033220	-0.560904	0.013580	-0.017763	-0.687925	-0.160062	-0.032840	0.734641	-0.214831	-0.577631	-0.283712
19795	9.302997	0.511320	3.024214	-0.547246	0.017116	-0.017634	-0.686796	-0.159216	-0.032698	0.731840	-0.220280	-0.575064	-0.291871
19796	9.293337	0.608356	3.071474	-0.538147	0.024297	-0.019332	-0.686508	-0.159919	-0.034261	0.728741	-0.225853	-0.572830	-0.299654
19797	9.264509	0.555096	3.028610	-0.547273	0.011675	-0.014064	-0.686225	-0.159777	-0.034544	0.725752	-0.231319	-0.570184	-0.307679
19798	9.298259	0.588854	3.049937	-0.567201	0.024420	-0.017904	-0.685944	-0.159068	-0.035104	0.722368	-0.237284	-0.567635	-0.315707
19799	9.300550	0.596211	3.069184	-0.554511	0.020756	-0.017733	-0.686509	-0.159349	-0.035385	0.719274	-0.242697	-0.564685	-0.323843
19800	9.298182	0.622857	3.076139	-0.541766	0.024267	-0.014064	-0.685940	-0.159486	-0.037085	0.715875	-0.248292	-0.562149	-0.331454
19801	9.273793	0.620790	3.107609	-0.530836	0.033277	-0.020191	-0.685510	-0.160474	-0.038229	0.712877	-0.253194	-0.559049	-0.339356
19802	9.254607	0.618389	3.090746	-0.532701	0.024266	-0.019276	-0.685081	-0.161465	-0.038242	0.709341	-0.258557	-0.556476	-0.346868
19803	9.259266	0.613647	3.110125	-0.547239	0.024343	-0.020332	-0.685086	-0.160190	-0.038794	0.706018	-0.263690	-0.553258	-0.354841
19804	9.249452	0.625959	3.136582	-0.547210	0.031574	-0.023031	-0.685650	-0.160468	-0.039922	0.702306	-0.269120	-0.550372	-0.362534
19805	9.258965	0.623588	3.153511	-0.549000	0.031502	-0.014205	-0.683657	-0.162451	-0.040664	0.698952	-0.274229	-0.546869	-0.370403
19806	9.263586	0.628574	3.182447	-0.561687	0.033300	-0.007287	-0.684797	-0.160746	-0.041908	0.695141	-0.279968	-0.543639	-0.377960
19807	9.215100	0.621781	3.206752	-0.539959	0.033382	-0.028276	-0.684509	-0.161735	-0.042486	0.691607	-0.284719	-0.540120	-0.385856
19808	9.241498	0.631433	3.230774	-0.546418	0.019016	-0.030027	-0.684653	-0.161311	-0.042339	0.687400	-0.290057	-0.537202	-0.393400
19809	9.253220	0.609819	3.264831	-0.554534	0.026214	-0.024861	-0.684366	-0.161877	-0.042630	0.683589	-0.295032	-0.533512	-0.401281
19810	9.214585	0.605229	3.264933	-0.570969	0.010037	-0.021424	-0.685212	-0.162721	-0.043479	0.679056	-0.300809	-0.530342	-0.408820
19811	9.200431	0.622024	3.230934	-0.531116	-0.007240	-0.024389	-0.683790	-0.163854	-0.044067	0.674891	-0.305674	-0.527162	-0.416156
19812	9.225081	0.628726	3.167998	-0.567537	-0.014123	-0.040687	-0.682661	-0.163156	-0.042092	0.669809	-0.311334	-0.524336	-0.423674
19813	9.244723	0.696212	3.157552	-0.560150	-0.004435	-0.019416	-0.682803	-0.163156	-0.042091	0.665392	-0.316548	-0.520713	-0.431171
19814	9.254566	0.676604	3.123927	-0.553757	0.002792	-0.024692	-0.683934	-0.163721	-0.041382	0.660556	-0.321980	-0.517553	-0.438331
19815	9.215648	0.715881	3.181537	-0.556413	0.017232	-0.026587	-0.684078	-0.162865	-0.043489	0.656179	-0.326809	-0.513594	-0.445922
19816	9.224925	0.735520	3.239301	-0.545465	0.024339	-0.021193	-0.683789	-0.164570	-0.041533	0.651507	-0.331908	-0.510080	-0.452983
19817	9.217762	0.696715	3.210746	-0.570968	0.007276	-0.014315	-0.682375	-0.164012	-0.040267	0.646901	-0.337068	-0.505909	-0.460391
19818	9.230165	0.754550	3.195585	-0.538235	0.007928	-0.003309	-0.681806	-0.164434	-0.041123	0.642135	-0.342333	-0.502441	-0.466929
19819	9.220698	0.744761	3.166709	-0.538205	0.006946	0.005542	-0.682089	-0.164721	-0.039995	0.637795	-0.347200	-0.498328	-0.473644
19820	9.237481	0.730199	3.174098	-0.571808	0.013512	-0.005506	-0.683225	-0.164152	-0.039980	0.632696	-0.352749	-0.494374	-0.480476
19821	9.225563	0.744700	3.161870	-0.545455	0.006025	0.011656	-0.682374	-0.163862	-0.042807	0.628221	-0.357705	-0.490048	-0.487071
19822	9.225637	0.744639	3.152205	-0.570873	0.009775	0.008682	-0.684361	-0.163008	-0.042783	0.623091	-0.363338	-0.485936	-0.493568
19823	9.210876	0.730412	3.181381	-0.543582	0.016849	0.008952	-0.681949	-0.163866	-0.041822	0.618574	-0.368062	-0.481406	-0.500144
19824	9.191102	0.672730	3.213465	-0.527386	-0.012115	0.014614	-0.682243	-0.161602	-0.041796	0.613482	-0.373359	-0.477844	-0.505874
19825	9.196228	0.696700	3.186610	-0.530991	-0.007590	0.014550	-0.683379	-0.161034	-0.041499	0.608756	-0.378153	-0.473603	-0.511973
19826	9.256238	0.689313	3.225276	-0.545561	-0.008352	0.007316	-0.681678	-0.161323	-0.040950	0.603368	-0.383492	-0.469764	-0.517883
19827	9.234321	0.667791	3.240044	-0.554624	-0.010195	0.016060	-0.683662	-0.161462	-0.040089	0.598330	-0.388535	-0.465199	-0.524053
19828	9.215199	0.687155	3.225354	-0.535646	-0.019184	0.003951	-0.683811	-0.159763	-0.040494	0.592758	-0.393760	-0.461517	-0.529710
19829	9.224778	0.687155	3.235008	-0.560140	-0.011826	0.000083	-0.684522	-0.159198	-0.039635	0.587365	-0.398654	-0.456937	-0.535991
19830	9.195991	0.595074	3.168412	-0.550270	-0.028876	-0.012981	-0.683527	-0.160052	-0.038946	0.581285	-0.403920	-0.453243	-0.541781
19831	9.336064	0.657149	3.186864	-0.550079	-0.002866	0.001936	-0.683242	-0.160333	-0.039657	0.575944	-0.408530	-0.448552	-0.547898
19832	9.234997	0.657544	3.148331	-0.545529	0.002604	-0.008679	-0.684794	-0.162028	-0.039380	0.570111	-0.413356	-0.444409	-0.553725
19833	9.191159	0.662987	3.201492	-0.552757	0.004337	0.001831	-0.684944	-0.160333	-0.038373	0.564687	-0.417831	-0.439511	-0.559800
19834	9.268336	0.657697	3.206280	-0.552871	-0.011839	-0.001595	-0.685222	-0.161608	-0.037819	0.558624	-0.422879	-0.435289	-0.565363
19835	9.220532	0.701259	3.167194	-0.540112	-0.004687	-0.002377	-0.684660	-0.161051	-0.035417	0.553056	-0.427189	-0.430582	-0.571172
19836	9.234771	0.677122	3.186776	-0.560043	0.004426	-0.003552	-0.687207	-0.161607	-0.036674	0.546932	-0.432026	-0.426014	-0.576828
19837	9.278589	0.676543	3.138395	-0.535558	0.000777	-0.010309	-0.685227	-0.160477	-0.037525	0.541239	-0.436070	-0.421282	-0.582601
19838	9.278291	0.647695	3.162882	-0.567305	0.011803	-0.017830	-0.685789	-0.161752	-0.036687	0.534831	-0.440684	-0.416575	-0.588404
19839	9.235033	0.676909	3.152948	-0.540051	0.009819	-0.012196	-0.685225	-0.161475	-0.035276	0.529032	-0.444568	-0.411625	-0.594179
19840	9.244462	0.686728	3.186656	-0.541825	0.017019	-0.010490	-0.686641	-0.161469	-0.036112	0.522865	-0.448817	-0.407002	-0.599604
19841	9.254265	0.701092	3.174401	-0.547330	0.006204	-0.006945	-0.686639	-0.161748	-0.037245	0.516918	-0.452773	-0.401877	-0.605217
19842	9.247173	0.725259	3.166891	-0.554510	0.019737	-0.005340	-0.686637	-0.162602	-0.035559	0.510610	-0.457067	-0.396935	-0.610581
19843	9.206630	0.744516	3.113567	-0.549142	0.013539	-0.020282	-0.686069	-0.162602	-0.036129	0.504423	-0.460754	-0.391758	-0.616270
19844	9.254601	0.725061	3.142718	-0.538263	0.006211	-0.012142	-0.686072	-0.161893	-0.036404	0.497969	-0.464899	-0.387124	-0.621314
19845	9.245021	0.754153	3.147239	-0.550149	-0.002694	-0.017532	-0.686071	-0.162033	-0.037111	0.491563	-0.468723	-0.382000	-0.626691
19846	9.279056	0.729498	3.103972	-0.554629	0.013678	-0.031834	-0.687624	-0.163589	-0.036127	0.484660	-0.472686	-0.377184	-0.631984
19847	9.220681	0.710835	3.152588	-0.569208	-0.009961	-0.001798	-0.686918	-0.163027	-0.035420	0.478103	-0.476806	-0.371665	-0.637134
19848	9.254845	0.729712	3.113668	-0.569174	-0.000880	-0.008919	-0.686067	-0.163311	-0.035430	0.471133	-0.481160	-0.366500	-0.642025
19849	9.332359	0.724147	3.074963	-0.547265	0.013393	-0.003426	-0.685502	-0.162600	-0.036980	0.464820	-0.484659	-0.360987	-0.647098
19850	9.312974	0.753422	3.098827	-0.561701	0.016839	0.021153	-0.685223	-0.161899	-0.035422	0.458339	-0.488828	-0.355374	-0.651677
19851	9.303478	0.775173	3.088931	-0.566916	0.041867	0.045709	-0.685648	-0.161611	-0.036545	0.452563	-0.492388	-0.348806	-0.656563
19852	9.240003	0.802824	3.195033	-0.546971	0.045478	0.033521	-0.686219	-0.160474	-0.037799	0.446494	-0.496035	-0.342923	-0.661057
19853	9.176548	0.648639	3.211337	-0.552525	0.045844	-0.005504	-0.686645	-0.159901	-0.039484	0.440106	-0.498952	-0.336955	-0.666194
19854	9.176729	0.745461	3.234421	-0.556323	0.026107	-0.012493	-0.688201	-0.160463	-0.039761	0.433111	-0.502520	-0.331496	-0.670819
19855	9.176638	0.711596	3.229966	-0.541836	0.024347	-0.024702	-0.687209	-0.160175	-0.041742	0.426324	-0.505394	-0.325995	-0.675686
19856	9.137480	0.668643	3.278828	-0.547353	0.002565	-0.005186	-0.687354	-0.159325	-0.042014	0.419275	-0.509140	-0.320706	-0.679803
19857	9.263226	0.696746	3.261431	-0.550125	-0.000961	-0.010475	-0.687776	-0.159887	-0.043006	0.412332	-0.512411	-0.315108	-0.684196
19858	9.175988	0.748488	3.331048	-0.556389	0.017078	-0.010673	-0.687918	-0.159746	-0.042862	0.405120	-0.515889	-0.309558	-0.688412
19859	9.175909	0.668552	3.302942	-0.563670	0.009870	-0.007185	-0.686779	-0.161165	-0.042321	0.398054	-0.519025	-0.303592	-0.692819
19860	9.069357	0.674360	3.351350	-0.552951	-0.004370	-0.033534	-0.687910	-0.161154	-0.044853	0.390342	-0.522520	-0.298425	-0.696813
19861	9.185333	0.746254	3.369724	-0.554717	-0.003621	-0.014065	-0.687061	-0.160873	-0.044716	0.383098	-0.525605	-0.292705	-0.700927
19862	9.194828	0.576624	3.308776	-0.540196	-0.013637	-0.010312	-0.687491	-0.160025	-0.044139	0.375708	-0.529157	-0.287475	-0.704411
19863	9.108201	0.630295	3.301043	-0.538391	-0.015464	-0.009406	-0.688337	-0.160869	-0.044988	0.368547	-0.532197	-0.281972	-0.708118
19864	9.209428	0.479467	3.247012	-0.554756	-0.015257	-0.022864	-0.686211	-0.160873	-0.045287	0.360739	-0.535696	-0.276616	-0.711604
19865	9.207031	0.513408	3.261135	-0.554602	0.006286	-0.014145	-0.687908	-0.161722	-0.044153	0.353377	-0.538403	-0.270721	-0.715512
19866	9.199904	0.484270	3.232472	-0.556404	0.002618	-0.006186	-0.689325	-0.161574	-0.044988	0.345811	-0.541633	-0.264966	-0.718917
19867	9.255094	0.537515	3.299466	-0.565474	0.010816	-0.010750	-0.687759	-0.163132	-0.045864	0.338323	-0.544249	-0.258795	-0.722742
19868	9.189588	0.586688	3.366666	-0.538276	0.009858	-0.019283	-0.688191	-0.161575	-0.045703	0.330731	-0.547066	-0.253331	-0.726057
19869	9.160932	0.494500	3.283156	-0.532835	0.002603	-0.017419	-0.685640	-0.161867	-0.044738	0.323386	-0.549426	-0.247711	-0.729514
19870	9.161362	0.513545	3.237030	-0.534741	-0.004456	-0.032432	-0.688326	-0.163275	-0.044731	0.315505	-0.552251	-0.242479	-0.732584
19871	9.199903	0.513362	3.246646	-0.545610	-0.007240	-0.017496	-0.688888	-0.164404	-0.045445	0.307900	-0.554718	-0.236691	-0.735841
19872	9.209367	0.552244	3.289697	-0.567397	-0.000795	-0.021324	-0.688741	-0.165537	-0.045175	0.299771	-0.557626	-0.230778	-0.738872
19873	9.223642	0.547471	3.313896	-0.558313	0.002814	-0.026547	-0.688314	-0.166105	-0.044761	0.291867	-0.559854	-0.224796	-0.742188
19874	9.150492	0.451563	3.363394	-0.539385	-0.015182	-0.040399	-0.686744	-0.168369	-0.045927	0.283640	-0.562599	-0.219538	-0.744872
19875	9.204146	0.538048	3.333359	-0.552949	-0.004310	-0.038831	-0.687740	-0.167806	-0.044219	0.275516	-0.564715	-0.213770	-0.747991
19876	9.257468	0.552076	3.311383	-0.549378	0.001343	-0.067119	-0.689143	-0.171057	-0.044242	0.266790	-0.567030	-0.208517	-0.750880
19877	9.160390	0.451304	3.331969	-0.527661	-0.014078	-0.068573	-0.686873	-0.171484	-0.044829	0.258404	-0.568901	-0.203471	-0.753776
19878	9.102697	0.487844	3.319556	-0.535812	-0.011365	-0.066038	-0.687289	-0.173750	-0.044003	0.249740	-0.571213	-0.198427	-0.756289
19879	9.252160	0.450680	3.324604	-0.549509	-0.016585	-0.077641	-0.687994	-0.174882	-0.043444	0.240903	-0.573067	-0.193121	-0.759121
19880	9.194092	0.502071	3.367604	-0.543882	0.008514	-0.067121	-0.685575	-0.177154	-0.042781	0.232153	-0.574982	-0.187820	-0.761724
19881	9.108375	0.552578	3.241498	-0.547571	-0.003185	-0.067097	-0.686692	-0.180828	-0.043235	0.223497	-0.576530	-0.182313	-0.764476
19882	9.175315	0.552670	3.323568	-0.562247	-0.025667	-0.063582	-0.685839	-0.181823	-0.042546	0.214414	-0.578930	-0.176797	-0.766557
19883	9.136772	0.572248	3.323401	-0.547744	-0.042151	-0.042086	-0.684690	-0.185364	-0.041886	0.205949	-0.581028	-0.171127	-0.768574
19884	9.074549	0.533426	3.236924	-0.540581	-0.063832	-0.040113	-0.686248	-0.185933	-0.040044	0.197300	-0.583874	-0.165786	-0.769857
19885	8.931446	0.823862	3.156547	-0.556946	-0.082113	-0.003026	-0.685825	-0.185941	-0.037788	0.189146	-0.586619	-0.159649	-0.771112
19886	9.112596	1.069885	3.257468	-0.548285	-0.126952	-0.027355	-0.686389	-0.186939	-0.035253	0.180359	-0.590381	-0.154241	-0.771447
19887	9.254570	1.258423	3.402580	-0.570536	-0.177058	-0.052031	-0.686104	-0.188515	-0.029341	0.170929	-0.594331	-0.148810	-0.771628
19888	9.217082	1.534115	3.389887	-0.554575	-0.220150	-0.076321	-0.686098	-0.190794	-0.024847	0.160988	-0.599250	-0.144167	-0.770843
19889	9.607689	1.352566	3.352727	-0.551231	-0.270582	-0.075914	-0.684677	-0.193082	-0.018528	0.151074	-0.604321	-0.139620	-0.769726
19890	9.572798	0.946400	3.299310	-0.554503	-0.234722	-0.056767	-0.686363	-0.197341	-0.012911	0.141346	-0.609343	-0.134748	-0.768483
19891	9.207717	0.763027	2.982869	-0.559456	-0.215678	0.027016	-0.686077	-0.199058	-0.007425	0.133023	-0.613694	-0.128626	-0.767555
19892	9.185415	0.848963	2.788621	-0.557481	-0.203235	0.045555	-0.686085	-0.198224	-0.002898	0.124883	-0.618352	-0.122332	-0.766212
19893	9.359612	0.978433	2.796609	-0.524670	-0.174437	0.035198	-0.685948	-0.197957	0.002046	0.117181	-0.621850	-0.116519	-0.765503
19894	9.239230	1.095320	2.814797	-0.551735	-0.132727	0.018692	-0.687517	-0.196697	0.007155	0.108843	-0.625203	-0.110445	-0.764903
19895	9.127156	1.230687	2.704695	-0.533427	-0.135039	0.064921	-0.687661	-0.197135	0.011388	0.101541	-0.628038	-0.104029	-0.764484
19896	9.183418	1.215181	2.600884	-0.557016	-0.129446	0.057548	-0.687950	-0.197015	0.018028	0.093717	-0.631296	-0.097354	-0.763678
19897	9.183719	1.205239	2.557498	-0.516821	-0.108254	0.084428	-0.689528	-0.193345	0.021609	0.086937	-0.633589	-0.090896	-0.763377
19898	9.427656	1.159926	2.514180	-0.552938	-0.077483	0.090940	-0.689824	-0.191090	0.024459	0.079757	-0.635975	-0.083745	-0.762995
19899	9.747250	1.125105	2.678462	-0.539875	-0.016263	0.092539	-0.691255	-0.187976	0.025068	0.072936	-0.636784	-0.076686	-0.763744
19900	9.852224	0.982396	2.766907	-0.548469	0.052081	0.111479	-0.692394	-0.186557	0.024527	0.066323	-0.637086	-0.069123	-0.764817
19901	9.884906	0.682475	2.765378	-0.560770	0.102427	0.128687	-0.695807	-0.183430	0.022751	0.059946	-0.636019	-0.061112	-0.766910
19902	9.894221	0.534809	2.738015	-0.562740	0.069948	0.134156	-0.697240	-0.179747	0.022377	0.053520	-0.635962	-0.052995	-0.768036
19903	9.452299	0.710396	2.543329	-0.531742	0.069505	0.162771	-0.698534	-0.175645	0.023419	0.047986	-0.635266	-0.045030	-0.769485
19904	9.247021	0.777727	2.281871	-0.544778	0.044890	0.100824	-0.700248	-0.172095	0.020787	0.041249	-0.635421	-0.037621	-0.770145
19905	9.146187	0.627628	2.141109	-0.559271	0.059636	0.070453	-0.703512	-0.170093	0.016880	0.033916	-0.634702	-0.030421	-0.771413
19906	9.395737	0.506016	2.270205	-0.555851	0.041869	0.043208	-0.702100	-0.168820	0.015753	0.026148	-0.634739	-0.023561	-0.771925
19907	9.477503	0.408768	2.261515	-0.530507	0.034707	0.025860	-0.703227	-0.170087	0.014760	0.018468	-0.634239	-0.017382	-0.772721
19908	9.544171	0.239382	2.297147	-0.546953	0.020441	0.017784	-0.704933	-0.168378	0.012673	0.010412	-0.634459	-0.010982	-0.772808
19909	9.433850	0.295271	2.233843	-0.548716	0.049627	-0.021352	-0.703505	-0.170352	0.009535	0.001775	-0.633601	-0.005108	-0.773641
19910	9.321421	0.139538	2.339640	-0.561364	0.064169	-0.031369	-0.707175	-0.172878	0.005724	-0.007213	-0.632995	0.000907	-0.774122
19911	9.276587	-0.154818	2.376816	-0.554235	0.053618	-0.065770	-0.705178	-0.174988	0.000745	-0.016589	-0.631935	0.006328	-0.774818
19912	9.285808	-0.273315	2.375709	-0.535272	0.041054	-0.081408	-0.705453	-0.175962	-0.004064	-0.026013	-0.631548	0.011317	-0.774818
19913	9.569470	-0.305705	2.506181	-0.531012	-0.015042	-0.054426	-0.704592	-0.178369	-0.003955	-0.034871	-0.631419	0.016591	-0.774479
19914	9.487505	-0.310113	2.491841	-0.541854	-0.026133	-0.019116	-0.706142	-0.180633	-0.002979	-0.043386	-0.631912	0.022508	-0.773497
19915	9.459011	-0.305463	2.433832	-0.523650	-0.037291	0.009471	-0.704582	-0.180920	-0.002853	-0.051113	-0.631985	0.028526	-0.772766
19916	9.627209	-0.325313	2.520822	-0.552569	-0.052244	0.085331	-0.705998	-0.181775	-0.000027	-0.058122	-0.632683	0.035954	-0.771389
19917	9.617917	-0.121910	2.571727	-0.547354	-0.060896	0.043889	-0.707282	-0.180080	0.001696	-0.065560	-0.632958	0.042820	-0.770216
19918	9.548533	0.067130	2.584209	-0.532829	-0.033543	0.000553	-0.706433	-0.179941	0.002114	-0.073625	-0.633327	0.048841	-0.768824
19919	9.421288	0.125572	2.525732	-0.536573	-0.036882	-0.027794	-0.706007	-0.180226	0.002390	-0.082024	-0.633181	0.054604	-0.767706
19920	9.416396	-0.034345	2.457445	-0.535974	-0.065255	-0.078940	-0.707416	-0.181919	0.001960	-0.091295	-0.633980	0.059713	-0.765617
19921	9.454788	-0.048952	2.479305	-0.558712	-0.070565	-0.077399	-0.706972	-0.186166	0.002194	-0.100662	-0.634221	0.065251	-0.763788
19922	9.490864	-0.121804	2.460737	-0.520567	-0.086271	-0.053857	-0.706256	-0.188437	0.004000	-0.109300	-0.635196	0.070476	-0.761323
19923	9.536701	-0.112381	2.467820	-0.549529	-0.080013	-0.032993	-0.706102	-0.191126	0.004253	-0.117816	-0.635395	0.076465	-0.759306
19924	9.392250	-0.169942	2.393745	-0.560276	-0.054670	-0.042154	-0.705815	-0.191976	0.004242	-0.126797	-0.635640	0.082358	-0.757034
19925	9.430468	-0.097135	2.479875	-0.583702	-0.025835	-0.030207	-0.707369	-0.193391	0.005369	-0.135737	-0.634777	0.088775	-0.755482
19926	9.366841	-0.207544	2.539188	-0.545334	0.013709	-0.040647	-0.706645	-0.196497	0.003071	-0.144588	-0.633880	0.094267	-0.753926
19927	9.341474	-0.303360	2.651450	-0.526949	0.065224	-0.069079	-0.707775	-0.197055	0.001380	-0.153500	-0.631723	0.099088	-0.753356
19928	9.312404	-0.223089	2.703755	-0.552463	0.070090	-0.095945	-0.706896	-0.202847	-0.002077	-0.163343	-0.629916	0.103808	-0.752163
19929	9.345620	-0.215564	2.780955	-0.568825	0.092147	-0.135192	-0.706309	-0.206510	-0.006921	-0.173770	-0.627192	0.108344	-0.751462
19930	9.449323	-0.157973	2.818837	-0.549764	0.108545	-0.163351	-0.705713	-0.212585	-0.010096	-0.184626	-0.624796	0.112027	-0.750329
19931	9.746200	-0.067733	2.860929	-0.545909	0.146341	-0.156391	-0.705400	-0.218368	-0.015808	-0.195132	-0.621204	0.115760	-0.750086
19932	10.530620	0.031065	3.216417	-0.557991	0.123121	-0.163311	-0.705364	-0.225136	-0.022657	-0.206065	-0.618385	0.119495	-0.748905
19933	10.007705	0.288248	3.233579	-0.548663	0.173593	-0.175971	-0.702790	-0.229509	-0.028512	-0.216895	-0.614236	0.122904	-0.748709
19934	9.313801	0.250929	2.751626	-0.548607	0.162691	-0.173373	-0.702477	-0.234721	-0.035630	-0.227893	-0.610710	0.126187	-0.747780
19935	8.860778	0.156236	2.613133	-0.570593	0.115771	-0.160171	-0.703573	-0.242052	-0.042476	-0.238528	-0.607114	0.130374	-0.746672
19936	8.851678	0.134028	2.531233	-0.559973	0.065233	-0.156199	-0.700991	-0.248123	-0.048208	-0.249089	-0.604778	0.134464	-0.744391
19937	9.233289	0.252613	2.553563	-0.543871	0.020887	-0.137068	-0.700817	-0.254759	-0.052516	-0.258713	-0.602517	0.138998	-0.742105
19938	9.431660	0.372203	2.551963	-0.556730	0.008467	-0.148587	-0.699099	-0.258005	-0.056235	-0.268897	-0.600865	0.143387	-0.738983
19939	9.451052	0.384134	2.546971	-0.553303	-0.017555	-0.161651	-0.698227	-0.262815	-0.056857	-0.278794	-0.599059	0.147968	-0.735872
19940	9.340922	0.362291	2.421705	-0.549609	-0.015836	-0.155445	-0.697918	-0.268183	-0.059740	-0.288847	-0.597666	0.152268	-0.732242
19941	9.341148	0.342713	2.383259	-0.535012	-0.019718	-0.132250	-0.695905	-0.274978	-0.059827	-0.297983	-0.595780	0.156945	-0.729123
19942	9.339986	0.333961	2.528348	-0.554913	-0.016250	-0.107743	-0.693055	-0.278092	-0.061577	-0.307323	-0.594065	0.161860	-0.725562
19943	9.316298	0.372537	2.489285	-0.547555	-0.016534	-0.080229	-0.693753	-0.280924	-0.060189	-0.315756	-0.591773	0.167320	-0.722569
19944	9.317173	0.493039	2.434777	-0.549539	-0.041738	-0.080964	-0.693462	-0.282336	-0.061336	-0.324480	-0.590233	0.172603	-0.718711
19945	9.356466	0.788005	2.489428	-0.555138	-0.067102	-0.061369	-0.691886	-0.286589	-0.059840	-0.332462	-0.588445	0.178704	-0.715029
19946	9.491347	1.020106	2.636479	-0.546350	-0.084822	-0.096492	-0.692873	-0.288292	-0.057732	-0.341133	-0.587464	0.184003	-0.710392
19947	9.649438	1.049170	2.805098	-0.541098	-0.080731	-0.151275	-0.691581	-0.291971	-0.058205	-0.350097	-0.586167	0.188899	-0.705802
19948	9.739962	1.022892	2.945426	-0.546350	-0.044662	-0.151550	-0.690145	-0.296362	-0.057697	-0.359608	-0.584673	0.193227	-0.701072
19949	9.490170	0.819371	3.001194	-0.528996	-0.052282	-0.119533	-0.688286	-0.300328	-0.057895	-0.368001	-0.582798	0.198088	-0.696909
19950	9.428754	0.665475	3.065823	-0.556910	-0.025303	-0.101483	-0.688125	-0.304281	-0.060338	-0.376918	-0.580619	0.202960	-0.692548
19951	8.995099	0.803339	3.031034	-0.556878	-0.043754	-0.058976	-0.687680	-0.308811	-0.059966	-0.384732	-0.578032	0.208817	-0.688662
19952	8.932902	0.948740	3.029494	-0.513796	-0.119557	-0.067732	-0.688241	-0.310515	-0.057579	-0.392196	-0.577214	0.214166	-0.683475
19953	9.179299	1.073072	3.061608	-0.541380	-0.171706	-0.061477	-0.685825	-0.313080	-0.053812	-0.399242	-0.576375	0.220721	-0.677997
19954	9.262779	1.173220	2.927471	-0.533198	-0.177237	-0.049810	-0.687238	-0.314791	-0.049018	-0.406336	-0.575980	0.226946	-0.672036
19955	9.090728	1.231098	2.733737	-0.534101	-0.190002	-0.033838	-0.686102	-0.316508	-0.043962	-0.412750	-0.575187	0.233808	-0.666431
19956	9.197268	1.118633	2.635773	-0.550197	-0.177702	0.010142	-0.687663	-0.317378	-0.036334	-0.419133	-0.574245	0.240899	-0.660710
19957	9.059344	1.156628	2.389052	-0.553279	-0.118629	0.053964	-0.688097	-0.316550	-0.029827	-0.424841	-0.571809	0.248373	-0.656396
19958	9.263992	1.182888	2.156502	-0.552803	-0.070361	0.099730	-0.689102	-0.314581	-0.025562	-0.430496	-0.568865	0.255568	-0.652495
19959	9.811914	1.123154	2.431915	-0.549477	0.001160	0.164884	-0.691956	-0.310911	-0.020983	-0.435214	-0.564234	0.263185	-0.650355
19960	9.848310	0.935623	2.627279	-0.533183	0.110496	0.219225	-0.695673	-0.303550	-0.019464	-0.439936	-0.558373	0.269861	-0.649500
19961	10.552494	0.370765	3.048294	-0.547422	0.091496	0.341297	-0.698830	-0.296237	-0.017646	-0.442701	-0.551516	0.278599	-0.649792
19962	10.145719	0.486376	2.960555	-0.570423	0.170533	0.375864	-0.702704	-0.285477	-0.016372	-0.446025	-0.543560	0.286907	-0.650606
19963	9.631268	0.621784	2.452269	-0.521905	0.071170	0.375209	-0.707567	-0.275850	-0.014255	-0.447814	-0.536867	0.295807	-0.650949
19964	9.034130	0.617134	2.267050	-0.562138	0.072183	0.277308	-0.712711	-0.266643	-0.013271	-0.451646	-0.530714	0.303756	-0.649686
19965	9.095979	0.168983	2.168060	-0.530419	0.041310	0.286675	-0.714162	-0.259431	-0.010641	-0.454380	-0.524758	0.312028	-0.648696
19966	9.360680	-0.004174	2.186553	-0.555979	0.058334	0.213762	-0.717597	-0.251496	-0.011237	-0.458783	-0.519125	0.319291	-0.646591
19967	9.428922	-0.121504	2.045198	-0.544589	0.011902	0.162877	-0.721028	-0.244982	-0.010153	-0.462953	-0.514124	0.326683	-0.643917
19968	9.546834	-0.371663	1.970504	-0.541093	0.003236	0.124043	-0.722465	-0.241024	-0.007840	-0.467908	-0.509817	0.333270	-0.640375
19969	9.428769	-0.555322	1.856720	-0.553866	-0.001000	0.099107	-0.723900	-0.237347	-0.006095	-0.472768	-0.505252	0.340220	-0.636758
19970	9.225397	-0.740195	1.849390	-0.546768	-0.023397	0.078032	-0.725187	-0.234801	-0.005070	-0.478089	-0.501443	0.346599	-0.632341
19971	9.581322	-0.722016	2.022698	-0.552526	-0.059261	0.065867	-0.725340	-0.232827	-0.002788	-0.482812	-0.497789	0.353719	-0.627680
19972	9.801782	-0.734250	2.220692	-0.532325	-0.025230	0.080082	-0.726769	-0.230279	-0.001761	-0.487854	-0.494031	0.359881	-0.623231
19973	9.960001	-0.671351	2.388932	-0.534234	-0.022326	0.060613	-0.727490	-0.227734	-0.000599	-0.492596	-0.490055	0.366317	-0.618876
19974	9.728077	-0.344856	2.574085	-0.545281	-0.001024	0.000183	-0.728057	-0.227448	-0.001298	-0.498832	-0.486360	0.371547	-0.613656
19975	9.184266	-0.260329	2.402299	-0.559978	-0.013285	-0.037161	-0.727485	-0.228004	-0.004556	-0.504991	-0.482647	0.377180	-0.608088
19976	9.179399	-0.531784	2.277261	-0.527602	-0.049028	-0.087017	-0.728602	-0.231101	-0.008676	-0.511645	-0.480269	0.381753	-0.601520
19977	9.366498	-0.658093	2.365414	-0.528440	-0.030886	-0.098621	-0.727177	-0.232659	-0.009410	-0.517990	-0.477461	0.386509	-0.595254
19978	9.471709	-0.837358	2.405937	-0.538583	-0.061516	-0.093247	-0.725881	-0.236756	-0.012288	-0.524605	-0.475059	0.391200	-0.588278
19979	9.439815	-0.785829	2.497232	-0.560489	-0.072180	-0.098749	-0.724586	-0.240711	-0.015588	-0.530800	-0.472300	0.396682	-0.581229
19980	9.595017	-0.712250	2.438207	-0.556985	-0.078255	-0.123397	-0.725135	-0.244237	-0.018587	-0.537671	-0.470025	0.401383	-0.573479
19981	9.597692	-0.702781	2.409100	-0.535119	-0.029978	-0.192436	-0.721986	-0.250459	-0.022208	-0.544896	-0.467686	0.405143	-0.565878
19982	9.389350	-0.679020	2.520272	-0.549427	0.037204	-0.244370	-0.721530	-0.256239	-0.029334	-0.553852	-0.465028	0.407258	-0.557798
19983	9.331919	-0.618450	2.485842	-0.560404	0.048451	-0.287033	-0.717946	-0.263428	-0.040171	-0.562845	-0.462147	0.409448	-0.549525
19984	9.421222	-0.667500	2.462105	-0.550417	0.081428	-0.350799	-0.713639	-0.274020	-0.049638	-0.573153	-0.459709	0.409957	-0.540461
19985	9.619882	-0.788625	2.617846	-0.549375	0.110348	-0.359793	-0.710469	-0.283036	-0.064164	-0.583135	-0.456694	0.410520	-0.531844
19986	10.135451	-0.689311	2.785203	-0.557006	0.160079	-0.269845	-0.707013	-0.292762	-0.078134	-0.593070	-0.452507	0.410776	-0.524184
19987	9.799646	-0.160389	2.770083	-0.554125	0.190577	-0.258498	-0.703575	-0.297091	-0.098262	-0.602473	-0.447585	0.411249	-0.517270
19988	9.343897	0.383246	2.667967	-0.553243	0.096767	-0.349048	-0.698860	-0.302997	-0.112908	-0.612458	-0.444591	0.411387	-0.507932
19989	9.572694	0.491767	2.473130	-0.550991	-0.074388	-0.447865	-0.695695	-0.310880	-0.127704	-0.621363	-0.443819	0.413213	-0.496174
19990	9.491896	0.408834	2.271178	-0.558500	-0.115699	-0.459217	-0.689985	-0.317358	-0.141093	-0.630477	-0.443622	0.414848	-0.483321
19991	9.196210	0.477628	2.152399	-0.557539	-0.248918	-0.476126	-0.685115	-0.326093	-0.156194	-0.637942	-0.444513	0.418492	-0.469364
19992	8.845206	0.884065	1.860770	-0.564769	-0.269162	-0.427437	-0.680265	-0.330733	-0.168709	-0.645201	-0.445222	0.422187	-0.455249
19993	8.978063	1.317558	1.744596	-0.532371	-0.283270	-0.473769	-0.676978	-0.335669	-0.176131	-0.651759	-0.446558	0.425847	-0.440966
19994	9.518936	1.643651	1.870723	-0.554694	-0.313066	-0.546241	-0.670571	-0.339603	-0.189357	-0.659242	-0.448551	0.428712	-0.424745
19995	10.274155	1.354946	2.071087	-0.552738	-0.263965	-0.588874	-0.666138	-0.346082	-0.201747	-0.666725	-0.450216	0.430999	-0.408684
19996	10.192546	1.221284	2.258758	-0.550283	-0.197968	-0.518523	-0.659164	-0.350159	-0.214697	-0.674514	-0.450794	0.432275	-0.393642
19997	9.510641	1.268314	2.135904	-0.547701	-0.145071	-0.400403	-0.653048	-0.352390	-0.228892	-0.681096	-0.449699	0.434396	-0.381024
19998	9.140405	1.560394	2.089643	-0.545884	-0.163500	-0.359612	-0.649785	-0.350516	-0.241750	-0.687582	-0.448485	0.436406	-0.368296
19999	9.208422	1.595976	2.050491	-0.532863	-0.131413	-0.326905	-0.644958	-0.349923	-0.253363	-0.693325	-0.446681	0.438716	-0.356798
20000	9.388316	1.785316	1.975643	-0.554251	-0.101329	-0.252081	-0.642695	-0.346779	-0.264081	-0.699395	-0.443801	0.440726	-0.345902
20001	9.528973	1.842069	1.916826	-0.558434	-0.055562	-0.227602	-0.639733	-0.341084	-0.276614	-0.705095	-0.440097	0.442915	-0.336129
20002	9.553023	1.681984	1.850918	-0.538873	-0.006503	-0.183455	-0.637331	-0.337235	-0.286902	-0.711184	-0.436054	0.443964	-0.327063
20003	9.504459	1.566163	1.832944	-0.548603	0.111324	-0.058698	-0.634361	-0.333813	-0.296776	-0.716965	-0.429766	0.445104	-0.321161
20004	9.593454	1.376277	2.091092	-0.555120	0.189873	0.024765	-0.634244	-0.326138	-0.306865	-0.723414	-0.422266	0.445159	-0.316540
20005	10.675552	0.769029	2.313905	-0.555345	0.128339	0.065082	-0.631434	-0.318759	-0.315000	-0.728437	-0.414526	0.447110	-0.312476
20006	10.100919	0.588581	2.253859	-0.545516	0.195972	0.144262	-0.632886	-0.309105	-0.323361	-0.733948	-0.405976	0.447913	-0.309640
20007	9.418169	0.765262	1.991820	-0.551092	0.145092	0.186867	-0.631506	-0.298604	-0.333289	-0.738144	-0.396966	0.450559	-0.307503
20008	9.009467	0.722915	1.765689	-0.544009	0.169504	0.069949	-0.632100	-0.290649	-0.341957	-0.743700	-0.389191	0.451065	-0.303285
20009	9.095229	0.388733	1.749972	-0.544366	0.122072	0.034827	-0.629861	-0.282707	-0.348953	-0.748376	-0.381684	0.452776	-0.298739
20010	9.576917	0.139241	1.761777	-0.553761	0.081844	0.010260	-0.628469	-0.275615	-0.354821	-0.753412	-0.374753	0.454096	-0.292793
20011	9.635549	-0.189452	1.823363	-0.548502	0.089774	-0.072916	-0.625654	-0.269365	-0.363816	-0.758255	-0.368247	0.455485	-0.286317
20012	9.441741	-0.614315	1.712372	-0.550282	0.060593	-0.037461	-0.624548	-0.261704	-0.370382	-0.763180	-0.361844	0.456648	-0.279458
20013	9.799719	-0.847982	1.811160	-0.561290	0.024345	-0.005482	-0.623865	-0.254469	-0.376384	-0.766919	-0.354771	0.459589	-0.273406
20014	9.913256	-0.774105	2.143660	-0.544863	0.049515	-0.007197	-0.622909	-0.245112	-0.382366	-0.771364	-0.348170	0.461017	-0.266905
20015	9.511856	-0.703087	2.273895	-0.546943	0.036411	-0.056759	-0.621940	-0.238586	-0.388095	-0.775181	-0.341590	0.463322	-0.260276
20016	9.189135	-0.643427	2.213248	-0.541616	0.024816	-0.076143	-0.622967	-0.229795	-0.392514	-0.779566	-0.335739	0.464542	-0.252502
20017	9.449807	-0.519018	2.271924	-0.538356	-0.025558	-0.082806	-0.623979	-0.224259	-0.396967	-0.782676	-0.329730	0.467562	-0.245116
20018	9.564978	-0.461014	2.387114	-0.549534	-0.028486	-0.150126	-0.620020	-0.221426	-0.400499	-0.786790	-0.324647	0.469060	-0.235685
20019	9.540998	-0.400382	2.396135	-0.542335	-0.046686	-0.134004	-0.619461	-0.219014	-0.402879	-0.789756	-0.319040	0.472050	-0.227305
20020	9.449512	-0.276351	2.426288	-0.532256	-0.017724	-0.154415	-0.619476	-0.214754	-0.407353	-0.793672	-0.314157	0.473160	-0.217968
20021	9.324155	-0.227194	2.430740	-0.533266	-0.030290	-0.160562	-0.618081	-0.209088	-0.409847	-0.796630	-0.308762	0.475631	-0.209336
20022	9.276282	-0.285395	2.351709	-0.549746	-0.038953	-0.190793	-0.616673	-0.206539	-0.411526	-0.800392	-0.303971	0.476813	-0.199057
20023	9.459690	-0.267142	2.363343	-0.549674	-0.008016	-0.221905	-0.615967	-0.205109	-0.416460	-0.803668	-0.298706	0.478561	-0.189401
20024	9.448763	-0.309683	2.506405	-0.552859	0.073170	-0.232186	-0.612716	-0.202276	-0.419704	-0.808442	-0.293755	0.477573	-0.179036
20025	9.418060	-0.390511	2.691001	-0.538910	0.119797	-0.216411	-0.608751	-0.200426	-0.425506	-0.812608	-0.288014	0.477191	-0.170306
20026	9.426585	-0.321775	2.869043	-0.541573	0.141511	-0.225420	-0.606058	-0.198707	-0.433700	-0.817700	-0.282867	0.474968	-0.160494
20027	9.391725	-0.296449	3.018630	-0.559567	0.174024	-0.225841	-0.602660	-0.197000	-0.438793	-0.822289	-0.276563	0.473648	-0.151696
20028	9.611571	-0.142857	3.064951	-0.557983	0.145255	-0.230007	-0.596001	-0.195013	-0.445180	-0.827263	-0.271100	0.471259	-0.141616
20029	9.958346	0.076188	3.269861	-0.554896	0.065930	-0.222317	-0.592309	-0.195570	-0.450582	-0.830537	-0.265026	0.471663	-0.132301
20030	9.895550	0.154675	3.003255	-0.542009	0.070082	-0.189450	-0.589319	-0.198261	-0.452187	-0.834358	-0.259595	0.470564	-0.122583
20031	9.782301	0.441779	2.806883	-0.544086	0.018563	-0.169673	-0.589452	-0.200095	-0.453759	-0.836741	-0.253234	0.471961	-0.113976
20032	9.272726	0.431184	2.532203	-0.558233	0.058932	-0.148948	-0.587752	-0.199385	-0.455742	-0.840214	-0.247132	0.471178	-0.104677
20033	8.979153	0.199599	2.308031	-0.549001	0.048604	-0.111701	-0.586194	-0.198385	-0.459698	-0.842532	-0.240009	0.472337	-0.097123
20034	9.108538	-0.004093	2.331879	-0.552289	0.067901	-0.051703	-0.584789	-0.194983	-0.462357	-0.845653	-0.233027	0.471758	-0.089519
20035	9.122272	-0.066609	2.397804	-0.546729	0.084057	-0.048207	-0.583665	-0.191857	-0.466852	-0.847944	-0.225202	0.472602	-0.083203
20036	9.550418	-0.087523	2.576284	-0.556510	0.125593	-0.048500	-0.580274	-0.188595	-0.471646	-0.851422	-0.217980	0.470972	-0.075840
20037	9.516641	0.024196	2.628246	-0.544404	0.169538	-0.032700	-0.576876	-0.186748	-0.476173	-0.854259	-0.209831	0.470413	-0.070165
20038	9.399673	0.334195	2.610444	-0.550113	0.152751	-0.066263	-0.575458	-0.186461	-0.478441	-0.857782	-0.202802	0.468143	-0.062643
20039	9.278296	0.704491	2.567810	-0.556115	0.091867	-0.104859	-0.570923	-0.185323	-0.483266	-0.859797	-0.195189	0.468610	-0.055268
20040	9.097609	0.741731	2.543471	-0.553168	0.013109	-0.166297	-0.570916	-0.186734	-0.484693	-0.861917	-0.189173	0.468241	-0.045414
20041	9.188728	0.902115	2.386904	-0.548442	-0.083861	-0.202754	-0.569214	-0.187020	-0.484992	-0.862082	-0.182784	0.471306	-0.035722
20042	9.666534	1.008252	2.447909	-0.561272	-0.122034	-0.153021	-0.570049	-0.190700	-0.484177	-0.862702	-0.176587	0.473193	-0.025490
20043	10.136988	0.837682	2.700498	-0.553900	-0.099505	-0.153011	-0.570480	-0.189717	-0.481621	-0.862399	-0.169655	0.476667	-0.016530
20044	9.802542	0.690599	2.806496	-0.556808	0.003882	-0.132541	-0.571322	-0.191982	-0.480650	-0.863946	-0.163270	0.476330	-0.007105
20045	9.084257	0.888306	2.778669	-0.560261	-0.002162	-0.068971	-0.570173	-0.195381	-0.480553	-0.864313	-0.155383	0.478351	0.000160
20046	8.824481	0.835897	2.639446	-0.542459	-0.059794	-0.084385	-0.571862	-0.198639	-0.478315	-0.864978	-0.148768	0.479170	0.008832
20047	8.969714	0.994642	2.661644	-0.557006	-0.076250	-0.048135	-0.572561	-0.201335	-0.475795	-0.864383	-0.140740	0.482471	0.015965
20048	9.216864	1.098970	2.587655	-0.555409	-0.101313	-0.062934	-0.572119	-0.205875	-0.472598	-0.864469	-0.133671	0.483967	0.024523
20049	9.520412	1.291445	2.751838	-0.550041	-0.103103	-0.062781	-0.573523	-0.209849	-0.468110	-0.863329	-0.125920	0.487633	0.031944
20050	9.472069	1.248171	2.740304	-0.564268	-0.076366	-0.024203	-0.576902	-0.215800	-0.463344	-0.863482	-0.118326	0.488681	0.039866
20051	9.347066	1.360072	2.729556	-0.553202	-0.065005	0.007693	-0.576029	-0.222331	-0.457488	-0.862521	-0.109889	0.491795	0.046037
20052	9.289173	1.457382	2.772044	-0.544022	-0.049801	0.014783	-0.579404	-0.229127	-0.454143	-0.862715	-0.102279	0.492391	0.053036
20053	9.097637	1.374440	2.843305	-0.545613	-0.033008	0.048224	-0.580688	-0.227719	-0.450870	-0.861870	-0.093644	0.494975	0.058404
20054	9.003649	1.406436	2.840657	-0.541807	-0.039922	0.111990	-0.580959	-0.231554	-0.446389	-0.862079	-0.085117	0.495498	0.063692
20055	9.143291	1.464013	2.912322	-0.538127	-0.032796	0.120868	-0.582375	-0.232696	-0.442435	-0.861098	-0.075930	0.498147	0.067779
20056	9.153408	1.575092	2.906236	-0.539664	-0.004280	0.156962	-0.587758	-0.234111	-0.438877	-0.861537	-0.067038	0.498039	0.072224
20057	9.357538	1.523718	3.012862	-0.548599	0.022810	0.156721	-0.588888	-0.235246	-0.437044	-0.860969	-0.057438	0.499693	0.075769
20058	9.446367	1.419295	3.023574	-0.534704	0.058686	0.168168	-0.588334	-0.232851	-0.434340	-0.861870	-0.048611	0.498430	0.079902
20059	10.240858	1.129813	3.139316	-0.552085	0.030771	0.184179	-0.591174	-0.231427	-0.434868	-0.861221	-0.038718	0.499902	0.083044
20060	10.310149	0.940849	3.138916	-0.546372	0.045675	0.226607	-0.592327	-0.227468	-0.433122	-0.861918	-0.029087	0.498801	0.086310
20061	9.419158	0.942897	2.569794	-0.537030	0.058016	0.242409	-0.594611	-0.223497	-0.434192	-0.861414	-0.018937	0.499806	0.088327
20062	8.832854	0.818439	2.175663	-0.559020	0.027733	0.208605	-0.596060	-0.216419	-0.433824	-0.861714	-0.009237	0.498890	0.092042
20063	8.670144	0.459538	1.822245	-0.560962	0.002751	0.180365	-0.598493	-0.211181	-0.432761	-0.860329	0.000772	0.500725	0.095431
20064	9.325169	0.301427	1.934292	-0.545084	-0.041825	0.127854	-0.599358	-0.207782	-0.432860	-0.859591	0.009545	0.500930	0.100406
20065	9.975687	0.113996	1.991092	-0.539314	-0.005118	0.157880	-0.603916	-0.202966	-0.431220	-0.857858	0.018949	0.502894	0.104008
20066	9.806497	0.115259	2.022719	-0.553842	-0.005995	0.160334	-0.605355	-0.198156	-0.429745	-0.857359	0.028111	0.502363	0.108523
20067	9.637752	-0.116568	1.885375	-0.550379	-0.038367	0.149015	-0.607072	-0.194471	-0.430117	-0.855038	0.037671	0.504831	0.112409
20068	9.363111	-0.347970	1.709505	-0.543298	-0.070695	0.129757	-0.609499	-0.191078	-0.427379	-0.853639	0.046467	0.505353	0.117301
20069	9.545943	-0.435916	1.744073	-0.552274	-0.087416	0.191704	-0.612496	-0.186550	-0.425330	-0.850681	0.056599	0.508549	0.120480
20070	9.805094	-0.281180	2.012646	-0.559388	-0.049513	0.191448	-0.615067	-0.182733	-0.422163	-0.849430	0.066216	0.508509	0.124509
20071	9.782506	-0.379734	2.076605	-0.566490	-0.002282	0.152130	-0.617079	-0.176648	-0.420953	-0.846981	0.075959	0.510196	0.128659
20072	9.693490	-0.394426	2.342702	-0.537453	0.004862	0.141778	-0.619090	-0.169984	-0.423409	-0.846004	0.084534	0.509254	0.133381
20073	9.338413	-0.590744	2.284956	-0.537653	-0.001814	0.078027	-0.619691	-0.162055	-0.424310	-0.843205	0.093003	0.511039	0.138544
20074	9.261196	-0.689664	2.235417	-0.568782	-0.037571	0.061933	-0.620851	-0.155679	-0.425928	-0.841343	0.101374	0.510767	0.144854
20075	9.299301	-0.764644	2.265200	-0.538100	-0.049978	0.023441	-0.622017	-0.148319	-0.425559	-0.837687	0.109395	0.513365	0.150896
20076	9.492306	-0.731860	2.291157	-0.531164	-0.083027	-0.008964	-0.623604	-0.141660	-0.426606	-0.835039	0.116499	0.514008	0.157904
20077	9.554652	-0.700410	2.358385	-0.565935	-0.099612	-0.049064	-0.625469	-0.136706	-0.425833	-0.830361	0.124338	0.517390	0.165370
20078	9.627922	-0.558538	2.315623	-0.545999	-0.088622	-0.077171	-0.625766	-0.133734	-0.425517	-0.827193	0.130949	0.518126	0.173634
20079	9.632584	-0.616616	2.309016	-0.571272	-0.050436	-0.102478	-0.627199	-0.130482	-0.423777	-0.822588	0.138069	0.520665	0.182194
20080	9.545341	-0.615778	2.355036	-0.544002	-0.023162	-0.144809	-0.626359	-0.127790	-0.425450	-0.819644	0.143651	0.520384	0.191699
20081	9.386106	-0.653610	2.329090	-0.545858	-0.015691	-0.174990	-0.626652	-0.125094	-0.427255	-0.814966	0.149382	0.522490	0.201296
20082	9.434813	-0.741542	2.230930	-0.547597	0.008924	-0.205236	-0.626660	-0.122964	-0.429634	-0.811880	0.154193	0.521711	0.211882
20083	9.555977	-0.733002	2.172677	-0.545716	0.033500	-0.231875	-0.626656	-0.123524	-0.431476	-0.807234	0.159041	0.523020	0.222550
20084	9.468671	-0.625446	2.277919	-0.545295	0.092713	-0.205704	-0.623255	-0.122815	-0.434178	-0.804792	0.163363	0.520747	0.233335
20085	9.307764	-0.608585	2.493014	-0.537773	0.148665	-0.222809	-0.619569	-0.122104	-0.437872	-0.801179	0.167564	0.520031	0.244135
20086	9.501163	-0.265815	2.617004	-0.556705	0.192140	-0.234720	-0.616443	-0.122223	-0.446936	-0.799350	0.171210	0.516049	0.255774
20087	10.166217	-0.094591	2.838937	-0.549000	0.152906	-0.274935	-0.611902	-0.122499	-0.452342	-0.795243	0.174915	0.515200	0.267511
20088	10.151623	0.235292	3.011678	-0.551211	0.128128	-0.322548	-0.606799	-0.121358	-0.458443	-0.792037	0.177806	0.512401	0.280193
20089	9.492170	-0.023865	2.648147	-0.547379	0.107690	-0.265027	-0.604804	-0.122473	-0.464967	-0.787276	0.181685	0.512039	0.291553
20090	9.021289	0.093719	2.425148	-0.560294	0.069875	-0.265901	-0.602526	-0.124167	-0.467968	-0.783488	0.185538	0.509736	0.303134
20091	9.123067	0.141232	2.395483	-0.553211	0.026367	-0.238984	-0.598973	-0.126008	-0.469993	-0.777782	0.190136	0.510327	0.313799
20092	9.412986	0.216742	2.394253	-0.528147	-0.022241	-0.252477	-0.599116	-0.125579	-0.471258	-0.773005	0.194102	0.509457	0.324410
20093	9.533934	0.390308	2.442900	-0.553373	0.002870	-0.224573	-0.598539	-0.127413	-0.473401	-0.766907	0.198873	0.510167	0.334713
20094	9.416018	0.545924	2.472735	-0.562733	-0.029385	-0.240414	-0.596550	-0.128121	-0.474554	-0.761755	0.203455	0.508977	0.345367
20095	9.446142	0.564192	2.332335	-0.537404	-0.045651	-0.247079	-0.596262	-0.129254	-0.474709	-0.754826	0.207953	0.510438	0.355592
20096	9.311354	0.671411	2.336152	-0.566638	-0.068917	-0.250831	-0.597237	-0.133214	-0.474602	-0.748931	0.212664	0.509695	0.366180
20097	9.425271	0.772124	2.322793	-0.563114	-0.077829	-0.261314	-0.595377	-0.137181	-0.474517	-0.741202	0.217498	0.511311	0.376663
20098	9.312761	0.980573	2.303702	-0.555524	-0.040349	-0.226065	-0.595934	-0.139875	-0.472423	-0.735580	0.221974	0.509949	0.386784
20099	8.762526	1.234181	2.108289	-0.535470	-0.038819	-0.211757	-0.596761	-0.144963	-0.473882	-0.728513	0.226459	0.510787	0.396336
20100	9.093312	1.632469	1.972910	-0.574314	-0.144924	-0.207896	-0.596745	-0.149217	-0.471385	-0.721648	0.232121	0.510559	0.405799
20101	9.962129	1.888854	2.104210	-0.559852	-0.157789	-0.175596	-0.598435	-0.152626	-0.466182	-0.713300	0.238105	0.512587	0.414445
20102	10.154341	1.995011	2.267089	-0.555779	-0.077598	-0.175996	-0.599279	-0.154756	-0.463514	-0.707237	0.243163	0.511240	0.423464
20103	9.883310	1.720931	2.227014	-0.544362	-0.039546	-0.110721	-0.599415	-0.155884	-0.464655	-0.700511	0.248444	0.511226	0.431518
20104	9.440081	1.356491	2.251006	-0.552932	-0.024288	-0.008436	-0.600701	-0.153763	-0.463069	-0.696260	0.254632	0.508194	0.438319
20105	8.974364	1.369049	2.244240	-0.559953	-0.034090	0.076374	-0.602839	-0.150784	-0.463868	-0.690992	0.261884	0.506861	0.443891
20106	8.979524	1.456022	2.243262	-0.552892	-0.086732	0.115716	-0.603988	-0.147530	-0.462695	-0.687046	0.269812	0.503943	0.448566
20107	9.343958	1.584640	2.306585	-0.542267	-0.131916	0.130360	-0.606543	-0.147537	-0.459003	-0.681225	0.278128	0.503668	0.452654
20108	9.454540	1.839324	2.175520	-0.560269	-0.119493	0.163751	-0.610662	-0.146557	-0.452887	-0.677181	0.286856	0.500753	0.456492
20109	9.480431	1.825624	1.943655	-0.554606	-0.112655	0.202714	-0.612939	-0.145433	-0.448762	-0.671989	0.295772	0.499545	0.459788
20110	9.424001	1.764168	1.722100	-0.539950	-0.092775	0.188600	-0.618473	-0.144868	-0.444476	-0.668400	0.304153	0.496199	0.463162
20111	9.544198	1.623189	1.716263	-0.537749	-0.060799	0.238861	-0.620030	-0.146297	-0.439253	-0.664008	0.312621	0.494096	0.466080
20112	9.671394	1.314608	1.970851	-0.553232	0.045008	0.301698	-0.624296	-0.143461	-0.437918	-0.662603	0.320937	0.487984	0.468858
20113	9.789329	1.044558	2.193608	-0.551302	0.053851	0.318454	-0.625861	-0.142619	-0.434649	-0.659873	0.329207	0.483579	0.471531
20114	9.831131	0.728040	2.252663	-0.533243	0.024842	0.327654	-0.627423	-0.142627	-0.431247	-0.658497	0.337620	0.477640	0.473554
20115	9.600026	0.353257	1.996174	-0.553249	-0.033354	0.393158	-0.630264	-0.141780	-0.428674	-0.655490	0.347382	0.473693	0.474629
20116	9.390763	0.019453	1.744031	-0.565869	-0.044296	0.410697	-0.635822	-0.135553	-0.424892	-0.653846	0.357577	0.467663	0.475305
20117	9.089480	-0.206856	1.582639	-0.540896	-0.088796	0.333331	-0.639519	-0.133863	-0.419761	-0.649669	0.367095	0.464794	0.476589
20118	9.540112	-0.356537	1.291311	-0.544959	-0.158852	0.317877	-0.644076	-0.129906	-0.414882	-0.646053	0.377140	0.460996	0.477351
20119	9.884781	-0.741368	1.167070	-0.545273	-0.155941	0.199341	-0.648476	-0.129778	-0.407643	-0.639753	0.386092	0.459779	0.479847
20120	10.159398	-1.186795	1.331162	-0.541157	-0.102213	0.234436	-0.652593	-0.129795	-0.399702	-0.635733	0.394673	0.455799	0.482000
20121	9.948947	-1.532234	1.535867	-0.555062	-0.006719	0.237129	-0.656708	-0.129513	-0.396277	-0.630933	0.402640	0.452093	0.485198
20122	9.721879	-1.700342	1.480051	-0.540364	0.033161	0.199835	-0.656852	-0.128947	-0.396270	-0.627678	0.409495	0.446582	0.488773
20123	9.519568	-1.587893	1.479067	-0.551194	0.056796	0.180075	-0.657140	-0.128102	-0.394847	-0.622811	0.416248	0.442381	0.493096
20124	9.371565	-1.006456	1.547688	-0.535372	0.008424	0.141674	-0.657020	-0.123147	-0.395643	-0.618682	0.422675	0.437615	0.497062
20125	9.578334	-0.890754	1.705608	-0.542109	0.016700	0.030129	-0.657868	-0.123567	-0.396206	-0.611947	0.428298	0.435105	0.502758
20126	9.716026	-0.879599	1.695634	-0.557314	0.058268	0.026188	-0.658013	-0.122861	-0.395632	-0.606787	0.433378	0.430393	0.508680
20127	9.847998	-0.984051	1.744952	-0.530106	0.083923	-0.033796	-0.656737	-0.122431	-0.398462	-0.599986	0.437509	0.427581	0.515536
20128	9.607134	-0.529590	1.899691	-0.537132	0.132506	-0.024444	-0.653903	-0.121720	-0.401443	-0.594991	0.441033	0.422524	0.522446
20129	9.863840	-0.214334	1.939327	-0.564178	0.079452	-0.116346	-0.652201	-0.121865	-0.401599	-0.586892	0.444761	0.419991	0.530427
20130	9.720115	-0.185212	1.813536	-0.555893	0.102981	-0.133221	-0.650054	-0.126248	-0.404345	-0.580190	0.447761	0.415947	0.538402
20131	9.497518	-0.348213	1.805987	-0.522663	0.145410	-0.064157	-0.647336	-0.130765	-0.409499	-0.573460	0.450559	0.412473	0.545898
20132	9.477114	-0.221139	2.007582	-0.527407	0.151332	-0.119094	-0.643925	-0.132320	-0.412508	-0.567421	0.452702	0.407953	0.553777
20133	9.418348	-0.273424	2.090405	-0.548393	0.133352	-0.113944	-0.642208	-0.135569	-0.415380	-0.559726	0.455341	0.404632	0.561822
20134	9.649778	-0.177696	2.171187	-0.559455	0.097128	-0.084602	-0.639361	-0.138263	-0.415713	-0.553200	0.458595	0.399948	0.568947
20135	9.731244	0.030755	2.347572	-0.563189	0.119240	-0.135171	-0.636513	-0.140378	-0.420277	-0.544913	0.461199	0.396666	0.577080
20136	9.479787	0.042401	2.410608	-0.539388	0.127742	-0.095189	-0.634656	-0.142914	-0.424979	-0.538559	0.463657	0.391867	0.584309
20137	9.286814	0.101712	2.424703	-0.532399	0.100955	-0.127707	-0.632514	-0.145737	-0.428557	-0.530414	0.466010	0.388922	0.591807
20138	9.471062	0.196860	2.365399	-0.559859	0.063176	-0.117128	-0.629952	-0.148002	-0.430013	-0.522978	0.469138	0.384673	0.598690
20139	9.598699	0.162341	2.384945	-0.547007	0.077407	-0.102005	-0.627103	-0.150690	-0.432464	-0.514734	0.471940	0.381422	0.605673
20140	9.542732	0.087909	2.407599	-0.557836	0.082782	-0.094225	-0.625675	-0.152808	-0.434758	-0.507612	0.474849	0.376678	0.612341
20141	9.491942	0.144073	2.448121	-0.545173	0.077326	-0.095818	-0.623687	-0.153373	-0.436474	-0.499384	0.477510	0.373245	0.619103
20142	9.445965	0.280219	2.528823	-0.563226	0.093499	-0.081970	-0.622252	-0.157049	-0.438501	-0.492317	0.480295	0.368114	0.625645
20143	9.377993	0.266419	2.572565	-0.548682	0.089718	-0.071179	-0.619415	-0.156906	-0.441064	-0.484389	0.482846	0.364137	0.632164
20144	9.425687	0.184158	2.607250	-0.570625	0.049923	-0.042885	-0.617148	-0.156482	-0.442349	-0.477308	0.486404	0.358865	0.637812
20145	9.423100	0.261891	2.666799	-0.528880	0.044270	-0.037048	-0.617425	-0.157893	-0.443491	-0.469619	0.489428	0.355113	0.643283
20146	9.517754	0.246324	2.591934	-0.542532	0.028879	-0.020284	-0.617142	-0.157608	-0.444338	-0.462848	0.493026	0.350094	0.648175
20147	9.372910	0.298172	2.620548	-0.552614	0.009901	-0.010578	-0.616563	-0.160011	-0.445356	-0.454976	0.496755	0.345966	0.653099
20148	9.433728	0.285281	2.552948	-0.554572	-0.013482	-0.013098	-0.616713	-0.158601	-0.443787	-0.447784	0.500945	0.341028	0.657453
20149	9.484525	0.275172	2.533661	-0.549054	-0.007268	-0.005099	-0.615717	-0.159452	-0.443803	-0.439845	0.504758	0.336920	0.661997
20150	9.456211	0.257858	2.442065	-0.545441	-0.013593	-0.005022	-0.615852	-0.160868	-0.443535	-0.432754	0.508802	0.331942	0.666077
20151	9.437209	0.318338	2.431750	-0.525469	-0.019174	0.004097	-0.616700	-0.161429	-0.444523	-0.425046	0.512497	0.328037	0.670130
20152	9.514386	0.303350	2.431814	-0.554624	-0.018785	-0.022772	-0.618400	-0.162286	-0.440988	-0.417496	0.516452	0.323088	0.674232
20153	9.500205	0.312895	2.397896	-0.557275	-0.015297	-0.008670	-0.617691	-0.162001	-0.441979	-0.409262	0.520142	0.318734	0.678503
20154	9.454459	0.332488	2.392905	-0.552836	-0.026038	-0.019175	-0.617124	-0.162718	-0.439449	-0.401640	0.524077	0.313754	0.682339
20155	9.531711	0.336835	2.392753	-0.538315	-0.018745	-0.034957	-0.618251	-0.164272	-0.439597	-0.393170	0.527355	0.309845	0.686520
20156	9.495433	0.337124	2.402465	-0.525615	-0.021514	-0.034799	-0.618526	-0.165967	-0.440319	-0.385564	0.530790	0.305292	0.690217
20157	9.519942	0.356062	2.363557	-0.569249	-0.025781	-0.037928	-0.618666	-0.166248	-0.440745	-0.376632	0.534246	0.300928	0.694386
20158	9.541705	0.292860	2.327986	-0.536493	-0.017803	-0.040250	-0.618532	-0.164981	-0.438896	-0.368774	0.537554	0.296184	0.698080
20159	9.500954	0.341378	2.315416	-0.552741	-0.004277	-0.033447	-0.618812	-0.165545	-0.439324	-0.360160	0.540472	0.291725	0.702190
20160	9.520279	0.365485	2.324787	-0.538262	-0.009709	-0.037661	-0.618247	-0.165552	-0.437492	-0.352288	0.543569	0.286800	0.705812
20161	9.573416	0.340876	2.308075	-0.545444	0.002937	-0.036929	-0.618674	-0.164694	-0.439881	-0.343702	0.546177	0.282323	0.709826
20162	9.553885	0.307239	2.320559	-0.543487	0.017211	-0.022849	-0.618248	-0.164693	-0.440590	-0.336062	0.548885	0.276908	0.713519
20163	9.510102	0.317485	2.368833	-0.538022	0.025360	-0.030807	-0.618673	-0.164547	-0.441715	-0.327735	0.551026	0.272213	0.717538
20164	9.483534	0.332214	2.378371	-0.552646	0.011011	-0.030894	-0.616415	-0.162144	-0.442414	-0.319776	0.553710	0.266730	0.721113
20165	9.510029	0.288453	2.364324	-0.550897	0.002968	-0.038785	-0.617970	-0.163131	-0.442553	-0.311040	0.556079	0.261980	0.724843
20166	9.522206	0.336773	2.373435	-0.538898	0.015190	-0.001557	-0.618109	-0.163555	-0.442557	-0.303611	0.558637	0.256282	0.728055
20167	9.493600	0.341515	2.329923	-0.545343	0.013642	-0.026396	-0.618260	-0.161430	-0.442957	-0.295143	0.560755	0.251312	0.731633
20168	9.522103	0.334433	2.385544	-0.528915	0.016992	-0.006760	-0.616556	-0.162141	-0.443401	-0.287700	0.563074	0.245750	0.734700
20169	9.515174	0.312408	2.335052	-0.539812	0.024397	-0.022858	-0.617261	-0.162988	-0.443405	-0.279374	0.564895	0.240666	0.738189
20170	9.481009	0.312926	2.383422	-0.561711	0.007344	-0.019480	-0.615565	-0.161574	-0.444251	-0.271270	0.567351	0.234760	0.741224
20171	9.505332	0.312621	2.359228	-0.523529	0.007085	-0.010179	-0.616978	-0.162561	-0.444250	-0.263212	0.569275	0.229781	0.744208
20172	9.505275	0.332062	2.375926	-0.541597	0.024291	-0.010495	-0.615847	-0.161854	-0.444816	-0.255492	0.571283	0.223929	0.747139
20173	9.531564	0.283620	2.386098	-0.559758	0.026212	-0.014259	-0.615987	-0.162422	-0.444256	-0.247031	0.572967	0.218270	0.750362
20174	9.510005	0.385444	2.413988	-0.559790	0.024411	-0.014241	-0.614431	-0.161287	-0.446234	-0.238993	0.574915	0.212134	0.753229
20175	9.461605	0.351914	2.414427	-0.554284	0.035238	-0.019565	-0.614007	-0.160717	-0.447785	-0.230532	0.576281	0.206492	0.756384
20176	9.466302	0.332595	2.421886	-0.545283	0.024431	-0.024703	-0.612298	-0.162706	-0.446548	-0.222455	0.577983	0.200643	0.759073
20177	9.471063	0.335042	2.431518	-0.553421	0.028943	-0.021287	-0.613433	-0.162130	-0.448793	-0.213936	0.579302	0.194984	0.761985
20178	9.475665	0.325497	2.455784	-0.557138	0.011776	-0.014149	-0.612727	-0.161280	-0.449637	-0.205787	0.581155	0.188839	0.764363
20179	9.499680	0.313322	2.465553	-0.548877	0.031657	-0.024787	-0.612017	-0.161421	-0.450350	-0.197264	0.582271	0.183205	0.767126
20180	9.444439	0.344968	2.445942	-0.541703	0.013550	-0.019291	-0.612011	-0.162692	-0.450928	-0.189182	0.583883	0.177301	0.769321
20181	9.451294	0.352508	2.499012	-0.563467	0.017193	-0.012491	-0.611730	-0.161984	-0.451488	-0.180615	0.585191	0.171286	0.771745
20182	9.482559	0.313612	2.494571	-0.548957	0.013538	-0.014066	-0.611865	-0.163968	-0.450378	-0.172490	0.586716	0.165167	0.773777
20183	9.494998	0.390811	2.484027	-0.559809	0.014351	0.001738	-0.612288	-0.164391	-0.450661	-0.164167	0.587972	0.158983	0.775927
20184	9.437421	0.383621	2.435854	-0.570705	0.017165	-0.005494	-0.612576	-0.163544	-0.449803	-0.155895	0.589406	0.152375	0.777868
20185	9.480146	0.313627	2.494574	-0.539837	0.017058	-0.009558	-0.611148	-0.165523	-0.451247	-0.147635	0.590395	0.146562	0.779845
20186	9.489762	0.313597	2.499394	-0.557924	0.029751	-0.008961	-0.611718	-0.164668	-0.452929	-0.139464	0.591446	0.140120	0.781734
20187	9.436475	0.362571	2.547249	-0.559831	0.017140	-0.008913	-0.612286	-0.164383	-0.452921	-0.130977	0.592367	0.133926	0.783588
20188	9.424127	0.338632	2.571697	-0.525310	0.018790	-0.010296	-0.610015	-0.165241	-0.451818	-0.123113	0.593367	0.128009	0.785094
20189	9.438440	0.314434	2.581614	-0.520736	0.015020	0.005704	-0.611435	-0.164382	-0.453775	-0.115318	0.594139	0.122205	0.786617
20190	9.488750	0.314420	2.629877	-0.549786	0.024253	-0.003531	-0.609738	-0.163250	-0.455048	-0.107260	0.595005	0.115783	0.788073
20191	9.438178	0.314648	2.615443	-0.545352	0.011709	-0.014027	-0.610869	-0.164101	-0.453777	-0.098860	0.595718	0.109782	0.789490
20192	9.450337	0.348437	2.619883	-0.539897	0.010736	-0.008643	-0.609734	-0.164386	-0.453789	-0.090788	0.596633	0.103579	0.790606
20193	9.436119	0.338617	2.581348	-0.542599	0.011626	-0.006029	-0.610584	-0.164241	-0.454204	-0.082552	0.597237	0.097480	0.791827
20194	9.407140	0.314571	2.571989	-0.549917	0.008149	-0.016717	-0.610305	-0.163393	-0.454197	-0.074211	0.598064	0.091194	0.792777
20195	9.440761	0.304798	2.588968	-0.545346	0.009876	-0.010477	-0.609877	-0.163818	-0.454346	-0.065878	0.598569	0.085064	0.793813
20196	9.431128	0.275751	2.572390	-0.564484	-0.002664	-0.008859	-0.610438	-0.165376	-0.453511	-0.057454	0.599466	0.078445	0.794472
20197	9.440685	0.314556	2.603359	-0.538083	0.015335	-0.020156	-0.608881	-0.164812	-0.453941	-0.049073	0.599738	0.072501	0.795393
20198	9.404800	0.333921	2.571776	-0.556367	-0.004402	-0.020252	-0.608602	-0.163966	-0.453369	-0.040555	0.600499	0.066127	0.795854
20199	9.436008	0.319314	2.586396	-0.545443	-0.002689	-0.015708	-0.609736	-0.163965	-0.452795	-0.032142	0.600948	0.059993	0.796385
20200	9.455484	0.333601	2.571712	-0.538186	-0.008191	-0.008505	-0.609168	-0.164250	-0.452520	-0.024019	0.601638	0.053753	0.796596
20201	9.398084	0.352934	2.513577	-0.545421	0.000021	-0.016609	-0.609027	-0.163966	-0.453084	-0.015608	0.601924	0.047599	0.796981
20202	9.397821	0.353148	2.547406	-0.534545	-0.004561	-0.013801	-0.609165	-0.164814	-0.453091	-0.007446	0.602420	0.041465	0.797067
20203	9.474761	0.384414	2.600117	-0.539970	-0.000062	-0.009452	-0.609304	-0.165523	-0.452815	0.000771	0.602593	0.035285	0.797268
20204	9.469793	0.396681	2.624151	-0.556321	0.004584	-0.016749	-0.610448	-0.163112	-0.453487	0.009234	0.602812	0.028829	0.797309
