# Supplementary material for: Identification of Haptic Based Guiding Using Hard Reins
Source: PLoS One. 2015 Jul 22;10(7):e0132020. doi: 10.1371/journal.pone.0132020 (PMC4511788; doi:10.1371/journal.pone.0132020)
Supplement: S9 File — (ZIP) [file pone.0132020.s009.zip › Exp2_MotionData2/Subject10/path1/T4/fh4.txt]

// Start Time: 0
// Sample rate: 25.0Hz
// Scenario: 4.9
// Firmware Version: 2.6.1
Counter	Acc_X	Acc_Y	Acc_Z	Gyr_X	Gyr_Y	Gyr_Z	Mag_X	Mag_Y	Mag_Z	Quat_w	Quat_x	Quat_y	Quat_z
19688	0.967030	-9.464047	-2.286703	0.081427	-0.004050	-0.015740	0.120079	0.531030	0.304880	0.564969	-0.745988	0.242490	-0.255950
19689	1.030158	-9.416405	-2.277087	0.085078	0.008208	-0.028014	0.119160	0.531452	0.302150	0.566136	-0.745091	0.241650	-0.256776
19690	1.077963	-9.484202	-2.302313	0.074295	-0.000571	-0.020222	0.119027	0.532838	0.300202	0.567152	-0.744379	0.240906	-0.257299
19691	1.043989	-9.507946	-2.287872	0.076064	0.006422	-0.014010	0.117810	0.536166	0.302086	0.568256	-0.743527	0.240302	-0.257891
19692	1.043930	-9.517449	-2.249527	0.034973	-0.000555	-0.031961	0.116619	0.537281	0.300545	0.568620	-0.743313	0.239593	-0.258363
19693	1.078799	-9.373027	-2.125593	0.043877	-0.005854	-0.026612	0.117289	0.537971	0.296876	0.569233	-0.742953	0.238829	-0.258757
19694	1.092703	-9.454895	-2.119444	0.090367	0.000258	-0.017461	0.117035	0.538252	0.293348	0.570495	-0.742037	0.238043	-0.259329
19695	1.213358	-9.469962	-2.019715	0.113573	0.003683	-0.006747	0.116766	0.540192	0.291277	0.572194	-0.740735	0.237319	-0.259971
19696	1.217239	-9.600117	-2.098154	0.050754	0.006207	0.036837	0.116393	0.538951	0.286558	0.573118	-0.739977	0.237614	-0.259825
19697	1.270331	-9.605298	-2.084251	0.022217	0.030713	0.022602	0.117052	0.539502	0.286292	0.573479	-0.739443	0.238106	-0.260101
19698	1.241393	-9.600217	-2.069523	0.001572	0.035926	0.038341	0.117966	0.539356	0.290073	0.573537	-0.739082	0.239029	-0.260150
19699	1.212352	-9.609560	-2.052556	-0.008222	0.042949	0.029489	0.119031	0.538936	0.289005	0.573417	-0.738803	0.239918	-0.260387
19700	1.147907	-9.503302	-2.077215	0.000680	0.041199	0.040164	0.118502	0.539077	0.288622	0.573449	-0.738419	0.240922	-0.260481
19701	1.121461	-9.488516	-2.028749	0.002511	0.021984	0.024256	0.118920	0.535337	0.288709	0.573556	-0.738154	0.241437	-0.260521
19702	1.058027	-9.579408	-2.024440	0.027564	0.013268	0.020883	0.118523	0.535894	0.287674	0.574015	-0.737696	0.241703	-0.260558
19703	0.973510	-9.578791	-2.038124	-0.051152	0.016782	0.017704	0.118906	0.537136	0.289644	0.573319	-0.738107	0.242343	-0.260332
19704	1.051512	-9.478258	-1.999187	-0.049315	0.015027	0.006252	0.118383	0.535478	0.290682	0.572559	-0.738592	0.242815	-0.260191
19705	1.051444	-9.487864	-1.994490	-0.032346	0.016764	0.013430	0.118373	0.536723	0.291480	0.572117	-0.738807	0.243293	-0.260104
19706	1.125245	-9.633013	-2.078511	-0.054671	-0.004210	-0.000958	0.118631	0.537413	0.292269	0.571334	-0.739489	0.243460	-0.259731
19707	1.139974	-9.599453	-2.078253	-0.086832	0.001048	-0.009982	0.117838	0.536032	0.294361	0.570037	-0.740524	0.243693	-0.259416
19708	0.957630	-9.436663	-2.007512	-0.011552	0.020405	-0.032187	0.117308	0.535203	0.296063	0.569606	-0.740733	0.243463	-0.259980
19709	0.946846	-9.593014	-2.038058	0.074391	0.029210	-0.040369	0.116650	0.535900	0.293724	0.570404	-0.739926	0.242732	-0.261208
19710	1.194951	-9.676971	-2.118073	0.017166	0.044895	-0.042581	0.115581	0.538121	0.293238	0.570228	-0.739733	0.242466	-0.262383
19711	1.319433	-9.492632	-2.083380	-0.038338	0.050063	-0.034156	0.112935	0.538413	0.292889	0.569281	-0.740073	0.242650	-0.263309
19712	1.247315	-9.446424	-2.101453	-0.031180	0.042218	-0.035863	0.112408	0.537723	0.293283	0.568436	-0.740410	0.242708	-0.264133
19713	1.129489	-9.378028	-2.058792	0.020558	0.023815	-0.007307	0.111478	0.537451	0.294734	0.568625	-0.740089	0.242679	-0.264652
19714	1.242865	-9.393472	-2.100806	0.013323	0.016752	0.008440	0.111221	0.537176	0.293033	0.568794	-0.739836	0.242875	-0.264817
19715	1.160457	-9.433916	-2.165452	-0.013679	0.004456	0.041701	0.112012	0.537310	0.293808	0.568823	-0.739774	0.243531	-0.264326
19716	1.121400	-9.493649	-2.134558	-0.016285	-0.002491	0.021388	0.111470	0.538419	0.295660	0.568713	-0.739895	0.243861	-0.263919
19717	1.067664	-9.579747	-2.111050	0.008875	-0.004162	-0.003990	0.113060	0.537857	0.295892	0.568875	-0.739845	0.243626	-0.263926
19718	1.111384	-9.546231	-2.050956	-0.011709	-0.003319	-0.004145	0.112933	0.537858	0.294323	0.568708	-0.740047	0.243531	-0.263808
19719	1.145432	-9.512800	-2.043656	0.024156	-0.014649	-0.024195	0.111340	0.538143	0.295397	0.569041	-0.739977	0.242797	-0.263964
19720	1.078034	-9.483335	-2.018701	0.045615	-0.014636	-0.021369	0.111463	0.540358	0.294370	0.569680	-0.739665	0.242028	-0.264163
19721	1.159444	-9.580186	-2.020517	0.050967	-0.006794	-0.016059	0.111490	0.537868	0.290680	0.570416	-0.739206	0.241362	-0.264471
19722	1.270520	-9.581034	-2.014275	0.041962	-0.007734	-0.003825	0.111081	0.539808	0.290967	0.571062	-0.738816	0.240943	-0.264548
19723	1.217389	-9.580721	-2.047461	0.018670	0.002758	0.006634	0.110289	0.539813	0.290325	0.571392	-0.738565	0.240890	-0.264586
19724	1.261207	-9.532846	-2.011237	0.000824	-0.000739	-0.005849	0.110029	0.539538	0.289541	0.571385	-0.738616	0.240739	-0.264593
19725	1.215581	-9.498668	-1.962383	0.015112	-0.011237	-0.004001	0.110950	0.540641	0.289276	0.571671	-0.738532	0.240386	-0.264533
19726	1.213357	-9.472169	-1.954849	0.020443	-0.014753	0.003080	0.111354	0.539808	0.288476	0.572070	-0.738392	0.240099	-0.264323
19727	1.174350	-9.522516	-2.000756	0.034726	-0.018244	0.010223	0.111350	0.540085	0.289264	0.572753	-0.738051	0.239770	-0.264092
19728	1.135546	-9.546236	-1.991080	0.047297	-0.006840	0.003313	0.111221	0.540502	0.287569	0.573509	-0.737557	0.239443	-0.264130
19729	1.096712	-9.574708	-1.962231	0.027634	-0.009450	-0.003002	0.112808	0.541601	0.285985	0.573975	-0.737314	0.239058	-0.264144
19730	1.082632	-9.516929	-1.980673	-0.008143	-0.004202	-0.003228	0.111478	0.542716	0.286278	0.573868	-0.737476	0.238949	-0.264024
19731	1.082743	-9.502409	-1.951666	0.016886	-0.021700	-0.003987	0.110276	0.542305	0.290219	0.574229	-0.737426	0.238469	-0.263812
19732	1.077955	-9.497466	-1.920323	0.016952	0.001065	-0.012714	0.110281	0.541613	0.289688	0.574410	-0.737310	0.238167	-0.264013
19733	1.116135	-9.560399	-1.952621	0.016024	-0.007700	-0.007490	0.111885	0.540914	0.286123	0.574675	-0.737212	0.237802	-0.264041
19734	1.154258	-9.632799	-1.934555	0.030366	-0.005946	-0.013574	0.111626	0.540085	0.285857	0.575090	-0.736991	0.237314	-0.264195
19735	1.124944	-9.680595	-1.908414	0.029463	-0.005945	-0.012700	0.111351	0.542302	0.285228	0.575518	-0.736752	0.236822	-0.264371
19736	1.128220	-9.560347	-1.904656	0.006161	0.004516	-0.000473	0.110303	0.541755	0.283275	0.575594	-0.736689	0.236779	-0.264417
19737	1.184176	-9.502982	-1.880445	0.041044	0.003624	0.001535	0.108719	0.542734	0.280691	0.576223	-0.736198	0.236546	-0.264624
19738	1.159234	-9.613484	-1.898324	0.020488	0.006267	-0.003026	0.109906	0.542173	0.282631	0.576486	-0.735971	0.236415	-0.264797
19739	1.176416	-9.575082	-1.881207	-0.004589	0.002741	0.001187	0.110568	0.541892	0.283011	0.576445	-0.736012	0.236408	-0.264780
19740	1.189423	-9.445251	-1.865406	0.016911	0.016741	-0.000346	0.110036	0.541756	0.283803	0.576620	-0.735758	0.236458	-0.265059
19741	1.169468	-9.531900	-1.935929	0.041961	-0.011215	-0.006443	0.109899	0.544388	0.280951	0.577288	-0.735373	0.235930	-0.265144
19742	1.212278	-9.623638	-1.937353	-0.009962	-0.011254	-0.000685	0.111103	0.542999	0.279218	0.577203	-0.735585	0.235779	-0.264878
19743	1.164715	-9.522146	-1.904532	-0.022462	-0.026977	-0.011372	0.109237	0.545085	0.280052	0.576968	-0.736052	0.235339	-0.264483
19744	1.174834	-9.459533	-1.853428	0.004363	-0.017372	-0.005846	0.110559	0.544246	0.281594	0.577089	-0.736148	0.234983	-0.264267
19745	1.139854	-9.622873	-1.871828	0.034784	-0.020843	-0.007422	0.109638	0.543975	0.280559	0.577689	-0.735903	0.234369	-0.264185
19746	1.159257	-9.613198	-1.804589	0.002564	-0.010380	-0.004100	0.109242	0.544254	0.279782	0.577761	-0.735976	0.234124	-0.264040
19747	1.178493	-9.627516	-1.718396	-0.040409	0.004441	0.003561	0.109108	0.544255	0.280308	0.577199	-0.736409	0.234361	-0.263852
19748	1.154695	-9.579171	-1.700811	-0.038570	0.027204	-0.000733	0.110821	0.544521	0.281855	0.576509	-0.736745	0.234811	-0.264024
19749	1.174452	-9.516883	-1.731510	0.013289	0.034192	0.010252	0.110557	0.543830	0.282899	0.576640	-0.736363	0.235203	-0.264452
19750	1.193375	-9.570140	-1.794774	0.034789	0.031593	0.005097	0.108969	0.544531	0.281883	0.577038	-0.735799	0.235408	-0.264971
19751	1.193376	-9.567933	-1.859641	0.034754	0.035082	0.015685	0.109242	0.543977	0.280303	0.577511	-0.735137	0.235776	-0.265451
19752	1.163679	-9.666495	-1.918200	0.018680	0.024622	0.006709	0.108715	0.543426	0.280567	0.577714	-0.734789	0.236007	-0.265770
19753	1.144648	-9.627736	-1.876732	0.000786	0.006253	0.000356	0.108981	0.543702	0.279780	0.577740	-0.734745	0.235998	-0.265840
19754	1.179160	-9.529372	-1.871092	-0.004588	0.013231	0.003877	0.109390	0.542593	0.278192	0.577641	-0.734741	0.236174	-0.265910
19755	1.140717	-9.502584	-1.860839	0.011532	0.009754	-0.000407	0.110060	0.541206	0.277776	0.577803	-0.734560	0.236138	-0.266090
19756	1.135374	-9.574673	-1.852008	0.004348	-0.007747	-0.000536	0.109002	0.541489	0.277271	0.577910	-0.734583	0.235964	-0.265949
19757	1.140596	-9.519435	-1.865838	-0.035026	0.002731	0.004512	0.108728	0.542043	0.278982	0.577446	-0.734955	0.236169	-0.265746
19758	1.118058	-9.632265	-1.852520	-0.008173	-0.009489	-0.002403	0.109788	0.541899	0.278965	0.577367	-0.735142	0.236013	-0.265542
19759	1.130069	-9.641908	-1.828701	-0.015273	0.006271	-0.011215	0.110051	0.541343	0.280264	0.577095	-0.735339	0.235924	-0.265664
19760	1.174052	-9.570062	-1.818641	-0.018964	0.000075	0.011647	0.109782	0.542036	0.280275	0.576886	-0.735533	0.236143	-0.265387
19761	1.135422	-9.569694	-1.796672	0.023173	0.000138	-0.007420	0.109534	0.539685	0.279470	0.577232	-0.735299	0.235835	-0.265556
19762	1.139860	-9.622800	-1.847793	0.004311	0.014093	0.013630	0.110723	0.539955	0.279455	0.577310	-0.735141	0.236121	-0.265572
19763	1.134862	-9.646770	-1.833605	-0.008201	0.020218	0.011795	0.110199	0.539405	0.278934	0.577203	-0.735071	0.236495	-0.265665
19764	1.140305	-9.560302	-1.859095	0.008888	0.029012	-0.003893	0.110852	0.540093	0.280371	0.577185	-0.734863	0.236671	-0.266124
19765	1.118896	-9.512284	-1.942478	0.045573	0.009803	-0.007202	0.109663	0.540099	0.279734	0.577814	-0.734319	0.236361	-0.266534
19766	1.096525	-9.598937	-2.020190	0.015182	0.016826	-0.010051	0.111500	0.540087	0.284157	0.577909	-0.734129	0.236281	-0.266921
19767	1.101316	-9.606029	-1.967438	-0.011714	0.008038	-0.002352	0.110711	0.539538	0.283640	0.577725	-0.734239	0.236332	-0.266971
19768	1.149947	-9.560575	-1.924074	-0.027011	-0.006023	0.011578	0.109792	0.540375	0.280390	0.577429	-0.734560	0.236518	-0.266563
19769	1.159552	-9.567896	-1.933854	-0.029600	0.004517	-0.006030	0.110579	0.540370	0.282210	0.576975	-0.734916	0.236571	-0.266517
19770	1.135430	-9.565213	-1.904774	-0.009947	0.008006	0.001182	0.110318	0.539541	0.282599	0.576805	-0.735012	0.236684	-0.266522
19771	1.120413	-9.637403	-1.953543	-0.015296	0.013275	-0.000610	0.109801	0.539130	0.279853	0.576547	-0.735133	0.236844	-0.266606
19772	1.115625	-9.632467	-1.924604	-0.031463	0.007989	0.010711	0.109671	0.538715	0.279851	0.576115	-0.735434	0.237201	-0.266392
19773	1.137841	-9.567461	-1.847139	-0.056460	0.016735	-0.000890	0.110054	0.539542	0.282341	0.575233	-0.736011	0.237618	-0.266331
19774	1.101534	-9.579219	-1.851768	-0.011747	0.023742	0.006519	0.109260	0.538022	0.285087	0.574987	-0.736015	0.238006	-0.266504
19775	1.120381	-9.644384	-1.876714	-0.006321	0.017652	-0.007581	0.110584	0.538292	0.284153	0.574807	-0.736039	0.238069	-0.266770
19776	1.096502	-9.605800	-1.904905	-0.015231	0.018554	-0.014676	0.109276	0.536501	0.282846	0.574427	-0.736217	0.238088	-0.267081
19777	1.082270	-9.569645	-1.916384	-0.013502	0.013281	-0.002334	0.109007	0.537194	0.282988	0.574192	-0.736321	0.238218	-0.267184
19778	1.144909	-9.589429	-1.933975	-0.011717	-0.003349	-0.005929	0.108733	0.537471	0.285351	0.574011	-0.736530	0.238107	-0.267096
19779	1.137899	-9.555788	-1.962369	-0.038559	-0.007723	-0.006130	0.110590	0.537185	0.284273	0.573486	-0.737052	0.238075	-0.266812
19780	1.149953	-9.556117	-2.039386	-0.076130	0.008018	-0.001062	0.108988	0.538577	0.286144	0.572330	-0.737918	0.238499	-0.266521
19781	1.197985	-9.592603	-2.049834	-0.074394	-0.020001	0.002352	0.108081	0.535537	0.285865	0.571374	-0.738877	0.238644	-0.265785
19782	1.193446	-9.551705	-2.058938	-0.088767	-0.023530	0.014581	0.108605	0.534702	0.288729	0.570259	-0.739974	0.239013	-0.264795
19783	1.179719	-9.445719	-2.043180	-0.054668	-0.002486	-0.000930	0.109011	0.531930	0.290528	0.569489	-0.740629	0.239203	-0.264448
19784	1.183871	-9.537434	-2.135600	-0.060133	-0.010392	0.020131	0.109018	0.530268	0.291296	0.568761	-0.741300	0.239654	-0.263727
19785	1.140934	-9.464820	-2.095940	-0.081639	-0.014782	0.025273	0.109531	0.532203	0.292748	0.567784	-0.742201	0.240234	-0.262769
19786	1.140916	-9.465034	-2.165641	-0.102226	-0.021776	0.026861	0.110989	0.530255	0.295193	0.566520	-0.743375	0.240869	-0.261594
19787	1.141037	-9.450389	-2.095775	-0.055624	-0.011243	0.011379	0.110593	0.529011	0.297020	0.565836	-0.744025	0.241145	-0.260970
19788	1.127545	-9.645411	-2.194037	-0.036879	-0.019980	0.020262	0.111654	0.528728	0.296739	0.565497	-0.744477	0.241363	-0.260213
19789	1.082160	-9.575366	-2.214471	-0.084311	-0.014738	0.025251	0.112048	0.527617	0.299340	0.564474	-0.745401	0.241955	-0.259240
19790	1.107247	-9.445549	-2.172337	-0.031492	0.004510	0.023961	0.112839	0.527058	0.301155	0.564112	-0.745643	0.242483	-0.258836
19791	1.068139	-9.510290	-2.206392	0.007879	-0.000706	0.022466	0.111774	0.526231	0.304305	0.564382	-0.745463	0.242713	-0.258549
19792	1.063113	-9.536798	-2.235494	-0.011724	0.003709	0.006475	0.113097	0.526778	0.303504	0.564228	-0.745570	0.242871	-0.258428
19793	1.083026	-9.455047	-2.193868	0.018694	0.016817	0.010279	0.113774	0.525530	0.301125	0.564512	-0.745236	0.243062	-0.258592
19794	1.058595	-9.493451	-2.230150	0.031243	0.031711	0.010424	0.112714	0.525952	0.300884	0.564887	-0.744697	0.243362	-0.259045
19795	1.116542	-9.493963	-2.249883	0.029370	0.015040	0.024432	0.112585	0.525814	0.300230	0.565410	-0.744183	0.243688	-0.259074
19796	1.089716	-9.529907	-2.274099	0.011478	0.027290	0.027872	0.112732	0.524985	0.297209	0.565602	-0.743806	0.244297	-0.259165
19797	1.058601	-9.491179	-2.273385	0.018689	0.030825	0.017381	0.114194	0.524424	0.296134	0.565849	-0.743367	0.244752	-0.259456
19798	1.073246	-9.469616	-2.263650	0.016888	0.034309	0.020905	0.113389	0.525535	0.297466	0.566048	-0.742923	0.245315	-0.259761
19799	1.063347	-9.503213	-2.263951	0.009724	0.021193	0.018157	0.114313	0.526222	0.297066	0.566209	-0.742634	0.245720	-0.259855
19800	1.004851	-9.579638	-2.235484	-0.002860	0.008059	0.025950	0.113653	0.525810	0.297203	0.566269	-0.742524	0.246164	-0.259616
19801	1.024759	-9.497953	-2.215489	-0.008145	0.020331	0.010986	0.113385	0.527612	0.295262	0.566130	-0.742478	0.246546	-0.259688
19802	1.107002	-9.479266	-2.187143	-0.011762	0.002794	0.013518	0.113664	0.525812	0.294061	0.566024	-0.742562	0.246779	-0.259457
19803	1.048330	-9.579795	-2.175776	0.009732	-0.002418	0.006604	0.113665	0.525673	0.294191	0.566240	-0.742454	0.246744	-0.259331
19804	1.082371	-9.548644	-2.127643	-0.009966	0.002798	0.009999	0.113654	0.527473	0.294340	0.566138	-0.742531	0.246927	-0.259159
19805	1.029429	-9.521882	-2.162930	-0.006350	0.015080	0.006567	0.114850	0.526359	0.294703	0.566030	-0.742511	0.247172	-0.259217
19806	1.000628	-9.497574	-2.152788	-0.002868	0.002795	0.024185	0.113657	0.526919	0.294334	0.566107	-0.742438	0.247529	-0.258919
19807	1.024671	-9.512194	-2.153163	-0.001050	0.018543	0.022483	0.114974	0.527742	0.294584	0.566145	-0.742260	0.248021	-0.258874
19808	0.985927	-9.526396	-2.177027	0.006141	0.017703	0.015492	0.114708	0.527328	0.295762	0.566236	-0.742049	0.248372	-0.258941
19809	0.985682	-9.560113	-2.191833	0.008833	0.016836	0.013739	0.114321	0.526500	0.294189	0.566384	-0.741811	0.248665	-0.259019
19810	1.000167	-9.560270	-2.206380	-0.004550	0.013353	0.004814	0.114850	0.525943	0.295223	0.566284	-0.741798	0.248861	-0.259087
19811	1.032179	-9.473907	-2.198453	-0.015317	0.025562	0.015361	0.112992	0.526645	0.295651	0.566038	-0.741780	0.249401	-0.259156
19812	0.996021	-9.464083	-2.224465	0.018732	0.006374	-0.000308	0.114463	0.525115	0.293911	0.566292	-0.741566	0.249320	-0.259293
19813	1.096925	-9.536974	-2.206947	0.011548	0.014199	0.006672	0.114710	0.528437	0.293417	0.566454	-0.741348	0.249462	-0.259428
19814	1.080017	-9.536916	-2.230834	-0.011740	0.010691	0.011782	0.113400	0.526229	0.293415	0.566296	-0.741394	0.249770	-0.259343
19815	1.034607	-9.471572	-2.215271	-0.029632	0.018566	0.013469	0.114185	0.527055	0.294458	0.565856	-0.741588	0.250275	-0.259262
19816	1.061325	-9.450103	-2.205641	-0.022447	0.002833	0.002887	0.114187	0.527055	0.293935	0.565535	-0.741843	0.250410	-0.259102
19817	1.060851	-9.517361	-2.177569	-0.009879	0.015097	-0.004041	0.113923	0.527472	0.292896	0.565314	-0.741919	0.250511	-0.259270
19818	1.053501	-9.531757	-2.184881	-0.011678	0.009849	-0.003192	0.113932	0.526088	0.292751	0.565086	-0.742046	0.250579	-0.259337
19819	1.029708	-9.483355	-2.148069	-0.013519	0.013320	0.008278	0.113666	0.525951	0.293277	0.564884	-0.742109	0.250859	-0.259325
19820	1.034609	-9.473742	-2.138387	-0.009937	0.003700	0.004745	0.114457	0.526777	0.292750	0.564754	-0.742209	0.250967	-0.259219
19821	1.000393	-9.531173	-2.129138	0.013310	0.006332	0.008447	0.114856	0.526360	0.292871	0.564990	-0.742001	0.251030	-0.259239
19822	1.014920	-9.526417	-2.109982	0.002579	0.000204	0.004818	0.114728	0.525530	0.292864	0.565061	-0.741975	0.251041	-0.259148
19823	1.000265	-9.548098	-2.158173	0.004354	0.015074	0.013698	0.115123	0.525112	0.294294	0.565151	-0.741794	0.251325	-0.259196
19824	1.005065	-9.550688	-2.206312	-0.009012	0.009858	0.001244	0.115118	0.525665	0.294692	0.564983	-0.741866	0.251453	-0.259231
19825	1.006140	-9.401476	-2.175765	-0.018906	0.006322	0.011763	0.115645	0.525385	0.295729	0.564761	-0.742002	0.251730	-0.259054
19826	1.015219	-9.481056	-2.220019	0.024084	0.013357	0.005034	0.115130	0.525113	0.292199	0.565090	-0.741667	0.251773	-0.259258
19827	1.062803	-9.580091	-2.235989	0.019587	-0.010273	0.003119	0.116711	0.525934	0.292838	0.565476	-0.741499	0.251532	-0.259129
19828	1.096263	-9.626283	-2.311314	-0.049258	-0.005017	-0.004431	0.115905	0.527461	0.293782	0.564758	-0.742133	0.251611	-0.258801
19829	1.058747	-9.471834	-2.239516	-0.036739	-0.005896	-0.004301	0.117101	0.525515	0.295446	0.564244	-0.742619	0.251601	-0.258540
19830	1.010362	-9.483556	-2.263268	-0.004529	-0.013739	-0.005845	0.116037	0.527183	0.294301	0.564226	-0.742800	0.251329	-0.258324
19831	0.981377	-9.483432	-2.296664	-0.044822	-0.010254	0.002696	0.116707	0.524964	0.295577	0.563647	-0.743365	0.251415	-0.257878
19832	1.005385	-9.502877	-2.301901	-0.058229	-0.024247	-0.004513	0.117611	0.526618	0.299114	0.562887	-0.744196	0.251327	-0.257225
19833	1.034426	-9.493534	-2.318868	-0.074316	-0.025122	-0.008165	0.118281	0.524399	0.300391	0.561884	-0.745224	0.251235	-0.256531
19834	1.020094	-9.469560	-2.380958	-0.111917	-0.021634	-0.000485	0.118014	0.523430	0.302480	0.560330	-0.746622	0.251508	-0.255598
19835	0.986923	-9.382539	-2.324393	-0.047547	-0.021644	0.009703	0.118283	0.521351	0.304812	0.559795	-0.747239	0.251583	-0.254889
19836	1.044353	-9.455208	-2.344951	0.006116	-0.009410	0.018038	0.119609	0.521206	0.304266	0.560034	-0.747155	0.251670	-0.254526
19837	0.985481	-9.580133	-2.446822	-0.022454	-0.004104	0.008150	0.119867	0.522173	0.304534	0.559777	-0.747410	0.251790	-0.254224
19838	1.003161	-9.474187	-2.364041	-0.017127	0.003725	0.017925	0.121449	0.522579	0.305430	0.559605	-0.747523	0.252131	-0.253935
19839	0.956958	-9.519497	-2.354549	-0.022386	0.006416	-0.005891	0.119592	0.522727	0.306507	0.559225	-0.747793	0.252157	-0.253948
19840	0.952382	-9.483447	-2.375726	-0.047535	-0.003255	0.013286	0.121969	0.522713	0.307780	0.558608	-0.748302	0.252511	-0.253457
19841	1.005867	-9.435532	-2.301131	-0.023272	0.001150	-0.010321	0.120378	0.522860	0.308591	0.558222	-0.748628	0.252415	-0.253438
19842	0.957051	-9.507383	-2.325570	0.016950	-0.005836	-0.003003	0.121038	0.523965	0.307021	0.558500	-0.748513	0.252166	-0.253413
19843	0.966682	-9.509996	-2.368945	-0.015274	0.006394	0.004734	0.120383	0.521752	0.308972	0.558288	-0.748644	0.252313	-0.253345
19844	0.962324	-9.444944	-2.344125	0.006252	0.008171	-0.006544	0.120388	0.522030	0.307142	0.558317	-0.748594	0.252225	-0.253519
19845	0.913606	-9.502423	-2.387627	0.045644	0.002970	-0.012440	0.121972	0.522575	0.307124	0.558950	-0.748147	0.251769	-0.253898
19846	0.947436	-9.497995	-2.426322	0.018797	0.001207	-0.010888	0.121311	0.522579	0.306872	0.559180	-0.748014	0.251472	-0.254077
19847	0.967373	-9.411559	-2.425501	0.040252	0.009938	-0.003639	0.121045	0.523134	0.306489	0.559740	-0.747548	0.251253	-0.254432
19848	0.982279	-9.353889	-2.405739	0.099384	0.002991	-0.023493	0.120378	0.525077	0.304817	0.561099	-0.746564	0.250380	-0.255186
19849	1.015120	-9.488852	-2.409977	0.101054	-0.009316	-0.001534	0.121703	0.525624	0.303231	0.562669	-0.745503	0.249666	-0.255532
19850	1.078105	-9.464902	-2.282865	0.075950	-0.007639	0.007084	0.121962	0.527562	0.301676	0.563885	-0.744680	0.249245	-0.255662
19851	1.046607	-9.483531	-2.162637	0.190566	-0.021559	-0.020325	0.120116	0.528958	0.297660	0.566746	-0.742754	0.247649	-0.256486
19852	1.069934	-9.603480	-2.000786	0.292552	-0.018068	-0.021367	0.120392	0.530344	0.292041	0.571069	-0.739650	0.245577	-0.257856
19853	1.023503	-9.684495	-1.869129	0.305069	-0.034686	-0.028391	0.121304	0.536987	0.285286	0.575628	-0.736479	0.243104	-0.259136
19854	1.039317	-9.508183	-1.590846	0.368555	-0.019002	-0.021678	0.121566	0.541281	0.278780	0.581031	-0.732450	0.240594	-0.260835
19855	1.029888	-9.481166	-1.431830	0.535892	-0.023339	-0.031924	0.121582	0.545302	0.267562	0.588842	-0.726450	0.236960	-0.263411
19856	1.104152	-9.567986	-1.318105	0.606662	0.022156	-0.040979	0.119999	0.553209	0.253004	0.597301	-0.719361	0.233355	-0.267016
19857	1.215179	-9.250189	-0.935671	0.793761	0.057135	-0.061495	0.119218	0.561113	0.236339	0.608106	-0.709753	0.228787	-0.272241
19858	1.030270	-9.786980	-0.757588	1.065819	0.062529	-0.080699	0.117925	0.568884	0.214968	0.622376	-0.696690	0.222491	-0.278871
19859	1.356072	-9.153211	-0.325306	1.157117	0.090374	-0.088722	0.116629	0.579980	0.188656	0.637493	-0.681964	0.215757	-0.286316
19860	1.103259	-10.069353	-0.098124	1.577567	0.076527	-0.087587	0.113792	0.588876	0.152659	0.657857	-0.661493	0.206340	-0.295086
19861	1.507342	-9.633331	0.364857	1.337693	0.090209	-0.075230	0.111093	0.600819	0.110276	0.674551	-0.643410	0.198445	-0.302695
19862	1.342002	-10.471077	0.496050	1.086083	0.065615	-0.049079	0.109042	0.606661	0.081436	0.687817	-0.628444	0.192005	-0.308382
19863	1.491759	-9.804646	0.935033	0.718232	0.053086	-0.035863	0.108984	0.606536	0.060361	0.696376	-0.618307	0.187715	-0.312281
19864	1.308493	-9.782623	1.376691	0.455058	0.049441	-0.021883	0.108497	0.607654	0.046242	0.701662	-0.611756	0.185208	-0.314838
19865	1.383322	-9.125278	1.799393	0.625119	0.058159	-0.040777	0.107999	0.609602	0.033964	0.708802	-0.602726	0.181451	-0.318427
19866	1.311587	-9.376088	2.186480	1.127884	0.033745	-0.043407	0.103582	0.609085	0.011511	0.721817	-0.586564	0.174119	-0.323426
19867	1.510926	-9.209871	2.777909	1.364072	0.058129	-0.046924	0.103965	0.609380	-0.023050	0.737062	-0.566445	0.165385	-0.329436
19868	1.445511	-9.592744	3.254753	1.254704	0.075439	-0.010718	0.104365	0.606076	-0.056600	0.750726	-0.547353	0.157985	-0.334448
19869	1.584117	-8.468402	3.963472	1.204582	0.106714	-0.010798	0.104881	0.603461	-0.086741	0.763309	-0.528413	0.151208	-0.339522
19870	1.359214	-8.191066	4.415635	1.770212	0.108689	-0.055899	0.104645	0.597393	-0.122926	0.780820	-0.500543	0.140098	-0.346626
19871	1.282244	-8.173651	5.195204	2.573684	0.114059	-0.075569	0.102164	0.580276	-0.180524	0.804715	-0.459103	0.122934	-0.355733
19872	1.235070	-8.045469	6.091152	2.861557	0.110398	-0.049672	0.100060	0.551399	-0.250812	0.829009	-0.411750	0.103651	-0.363955
19873	1.390294	-7.301052	6.877076	2.838179	0.131132	-0.035580	0.104684	0.520681	-0.312581	0.850517	-0.363136	0.084535	-0.370955
19874	1.455992	-6.912541	7.457793	2.653756	0.141403	-0.022742	0.106858	0.477655	-0.372340	0.868159	-0.316578	0.066913	-0.376299
19875	1.065994	-6.092006	8.148354	2.243745	0.102691	0.000835	0.108858	0.435455	-0.421355	0.881369	-0.276476	0.051559	-0.379594
19876	1.266998	-4.999169	8.151974	1.587007	0.118158	0.012129	0.108055	0.391741	-0.461048	0.889666	-0.247508	0.041558	-0.381453
19877	1.255140	-4.642078	8.485448	1.408037	0.081317	-0.000695	0.110441	0.360460	-0.486790	0.896219	-0.221663	0.032037	-0.382924
19878	1.224584	-4.189487	8.538983	1.252261	0.082963	0.021186	0.115662	0.339404	-0.507761	0.901594	-0.198548	0.023940	-0.383581
19879	1.360838	-3.372619	8.585654	1.106446	0.090734	0.021158	0.117993	0.312687	-0.525603	0.905885	-0.177775	0.016948	-0.384032
19880	1.173351	-3.272895	9.256566	1.076857	0.074034	0.012132	0.120565	0.288874	-0.541064	0.909567	-0.157697	0.009979	-0.384343
19881	1.284668	-2.562078	9.167642	1.270161	0.088056	0.013705	0.119743	0.256358	-0.555512	0.913360	-0.133799	0.001630	-0.384537
19882	1.194352	-2.376949	9.699299	1.554590	0.056548	0.012193	0.121595	0.221615	-0.574212	0.917164	-0.104956	-0.009335	-0.384328
19883	1.141592	-1.315595	9.772042	1.565378	0.088026	0.014379	0.126358	0.185887	-0.591526	0.920111	-0.075452	-0.019956	-0.383802
19884	1.039406	-0.744987	9.695365	1.114598	0.108999	-0.010711	0.127920	0.152250	-0.604713	0.921518	-0.054128	-0.026595	-0.383623
19885	0.954055	-0.527500	9.809158	0.674421	0.089662	-0.025376	0.131909	0.129946	-0.611802	0.921998	-0.040900	-0.030392	-0.383826
19886	0.881942	-0.146627	9.900682	0.122352	0.091248	-0.021366	0.131738	0.115553	-0.614823	0.921980	-0.037971	-0.029745	-0.384221
19887	0.777439	-0.587422	10.213766	-0.223922	0.102513	-0.026557	0.134741	0.122319	-0.614539	0.921640	-0.041201	-0.026396	-0.384950
19888	0.724841	-0.514747	10.248703	-0.366959	0.077188	-0.061146	0.139562	0.133781	-0.612273	0.920874	-0.047379	-0.022276	-0.386329
19889	0.705561	-0.850948	10.374788	-0.207596	0.054546	-0.095379	0.141357	0.142906	-0.611032	0.919942	-0.050648	-0.019984	-0.388256
19890	0.833762	-0.805306	9.895928	-0.153717	0.051196	-0.125858	0.142764	0.149818	-0.608497	0.918815	-0.053070	-0.018054	-0.390689
19891	0.745824	-1.263508	9.278550	-0.039108	0.021671	-0.138401	0.140478	0.155089	-0.606577	0.917683	-0.053503	-0.017712	-0.393296
19892	0.790924	-1.361170	8.918931	-0.060577	-0.037747	-0.147610	0.139135	0.157864	-0.605482	0.916432	-0.054901	-0.018164	-0.395991
19893	0.946232	-1.597601	9.080708	-0.076786	-0.085084	-0.144473	0.137403	0.160504	-0.606084	0.915151	-0.056916	-0.019473	-0.398599
19894	0.899129	-1.781210	9.482776	-0.166414	-0.099218	-0.126705	0.134864	0.164116	-0.604962	0.913898	-0.060745	-0.020185	-0.400866
19895	1.287467	-1.498703	9.256752	-0.053663	-0.090524	-0.119738	0.130056	0.171755	-0.604290	0.912812	-0.062448	-0.021744	-0.402991
19896	1.524871	-1.398992	9.433702	0.091216	-0.117725	-0.117073	0.125025	0.173029	-0.605510	0.911916	-0.061722	-0.024853	-0.404946
19897	1.486796	-1.330404	9.742455	0.171753	-0.085382	-0.118113	0.119486	0.171122	-0.607277	0.911095	-0.059310	-0.028155	-0.406935
19898	1.440968	-0.979453	9.554614	0.062654	-0.050376	-0.113404	0.117392	0.168505	-0.609365	0.910208	-0.058557	-0.029796	-0.408908
19899	1.372478	-1.108189	9.755610	-0.080406	-0.010148	-0.129291	0.115257	0.172116	-0.610213	0.909017	-0.060138	-0.029695	-0.411327
19900	0.999189	-0.974732	9.971866	0.005439	0.005661	-0.118781	0.114029	0.177105	-0.607789	0.908039	-0.059965	-0.029858	-0.413495
19901	1.139173	-0.639829	9.729361	0.048416	0.030155	-0.109536	0.112699	0.179050	-0.608927	0.907178	-0.058878	-0.030059	-0.415520
19902	1.320490	-0.616636	9.910722	0.086065	0.028373	-0.130470	0.112957	0.180710	-0.609569	0.906200	-0.057045	-0.030491	-0.417873
19903	1.274698	-0.615234	10.252418	0.103857	0.050147	-0.110869	0.113364	0.179740	-0.611025	0.905389	-0.054776	-0.030807	-0.419906
19904	1.340301	-0.212502	9.977686	0.082555	0.058108	-0.136481	0.113505	0.178355	-0.611303	0.904356	-0.052752	-0.030675	-0.422393
19905	1.146653	-0.273864	9.868094	0.113045	0.035493	-0.155678	0.113907	0.178077	-0.612359	0.903147	-0.050387	-0.031402	-0.425207
19906	0.530460	-0.668462	9.825613	0.123769	0.032190	-0.154625	0.112863	0.176699	-0.614189	0.901961	-0.047824	-0.032106	-0.427958
19907	0.891429	-0.835570	9.585044	0.127140	0.066994	-0.092930	0.112870	0.176423	-0.615763	0.901300	-0.044972	-0.032296	-0.429643
19908	1.221436	-0.962098	9.950866	0.225226	0.047465	-0.036024	0.115400	0.174057	-0.616610	0.901205	-0.040525	-0.033485	-0.430193
19909	1.069763	-0.898328	9.967328	0.244810	0.032594	-0.018254	0.114906	0.169355	-0.618875	0.901232	-0.035926	-0.035231	-0.430405
19910	0.892616	-0.676209	9.788752	0.004200	0.000286	-0.037645	0.116249	0.167688	-0.621792	0.900904	-0.035866	-0.035366	-0.431087
19911	0.747396	-0.716544	9.599671	-0.030591	-0.020583	-0.061726	0.116908	0.168515	-0.622579	0.900310	-0.036674	-0.035708	-0.432229
19912	0.505398	-0.780411	9.334248	-0.167550	-0.027537	-0.042417	0.114626	0.173787	-0.621706	0.899788	-0.039944	-0.034863	-0.433094
19913	0.595151	-0.723414	9.324514	-0.152619	-0.065302	0.008648	0.113530	0.179745	-0.620714	0.899669	-0.043394	-0.034862	-0.433010
19914	0.613135	-0.583046	9.652837	-0.097356	-0.055836	0.049635	0.111388	0.184463	-0.621158	0.899965	-0.045709	-0.035057	-0.432140
19915	0.749943	-0.362780	9.668609	-0.061692	-0.052442	0.078989	0.111896	0.187228	-0.619699	0.900533	-0.047446	-0.035526	-0.430729
19916	0.818867	-0.178255	9.622067	-0.145849	-0.050762	0.093380	0.111594	0.191657	-0.616377	0.901151	-0.050621	-0.035172	-0.429101
19917	1.062638	-0.210050	10.071440	-0.049210	-0.050869	0.079014	0.112369	0.194282	-0.615316	0.901723	-0.052087	-0.035719	-0.427675
19918	0.880243	-0.063244	10.420792	0.033173	-0.049066	0.055907	0.112910	0.193173	-0.616644	0.902194	-0.051993	-0.036906	-0.426591
19919	1.103434	0.088217	10.180266	-0.057898	-0.028040	0.027091	0.111308	0.195396	-0.616336	0.902328	-0.053337	-0.037028	-0.426133
19920	1.264136	-0.057935	9.989734	-0.025594	-0.026249	0.011398	0.111565	0.196917	-0.616587	0.902370	-0.054075	-0.037349	-0.425922
19921	1.440682	-0.355438	9.898268	0.097925	-0.040211	-0.001963	0.110917	0.196230	-0.619463	0.902410	-0.052668	-0.039071	-0.425860
19922	1.298678	-0.605076	9.661156	0.033472	-0.052311	0.001971	0.109747	0.194748	-0.620090	0.902412	-0.052555	-0.040375	-0.425747
19923	1.460339	-0.618794	9.520205	-0.048962	-0.057667	0.030381	0.107887	0.196004	-0.620180	0.902552	-0.053985	-0.041138	-0.425198
19924	1.522284	-0.745837	9.821040	0.069266	-0.066374	-0.008493	0.106032	0.196429	-0.620017	0.902489	-0.053336	-0.043011	-0.425228
19925	1.341287	-0.723404	9.616166	-0.031680	-0.065362	-0.037359	0.107367	0.194900	-0.620969	0.902059	-0.054479	-0.044138	-0.425880
19926	1.457298	-0.705451	9.490395	-0.105769	-0.053942	-0.068727	0.105628	0.198509	-0.621430	0.901300	-0.056829	-0.044362	-0.427154
19927	1.229009	-0.886494	9.483072	-0.086093	-0.068732	-0.072130	0.102560	0.202541	-0.621212	0.900500	-0.058968	-0.045121	-0.428471
19928	1.118200	-0.857440	9.304040	-0.075278	-0.048610	-0.073742	0.100545	0.206254	-0.620515	0.899723	-0.060718	-0.045516	-0.429814
19929	1.115145	-0.944258	9.221353	-0.266801	-0.012823	-0.050350	0.099183	0.213044	-0.620558	0.898920	-0.065656	-0.043668	-0.430958
19930	1.270068	-0.901263	9.518533	-0.245483	0.000128	-0.020233	0.099129	0.221487	-0.619033	0.898404	-0.070095	-0.041653	-0.431534
19931	1.248952	-0.827732	9.913719	0.019311	-0.017367	-0.025403	0.098583	0.222873	-0.616524	0.898178	-0.069949	-0.042312	-0.431965
19932	1.355511	-0.802778	10.480290	-0.025419	-0.008747	-0.039836	0.097517	0.224678	-0.617144	0.897781	-0.070492	-0.042383	-0.432693
19933	1.312923	-0.697368	11.020233	-0.075300	0.045496	-0.087564	0.099351	0.227021	-0.615839	0.896935	-0.071427	-0.041176	-0.434407
19934	1.361788	-0.246389	9.962690	-0.167991	0.057153	-0.132155	0.098803	0.229792	-0.615018	0.895578	-0.073880	-0.038957	-0.436994
19935	1.678433	-0.515858	9.170946	-0.051362	0.042514	-0.185242	0.096913	0.235615	-0.613884	0.893891	-0.074308	-0.038181	-0.440430
19936	1.712347	-0.831840	8.965135	0.054297	0.011137	-0.208447	0.097051	0.236169	-0.616237	0.892127	-0.073125	-0.038846	-0.444132
19937	1.763578	-1.112175	9.449361	0.001460	0.012769	-0.212434	0.093476	0.237020	-0.616960	0.890222	-0.072866	-0.039126	-0.447957
19938	1.593576	-1.263243	9.953807	-0.055770	0.032861	-0.228631	0.090818	0.239388	-0.617419	0.888098	-0.073431	-0.038450	-0.452119
19939	1.487933	-1.180429	10.022965	0.004439	0.074126	-0.275579	0.089868	0.242991	-0.616453	0.885632	-0.072537	-0.037760	-0.457130
19940	1.371107	-1.300532	9.777445	-0.072137	0.086612	-0.347450	0.087611	0.244249	-0.616013	0.882384	-0.072805	-0.036145	-0.463457
19941	1.456532	-1.503947	9.546045	-0.012097	0.064833	-0.369183	0.084818	0.247726	-0.617507	0.878942	-0.072249	-0.035597	-0.470078
19942	1.407316	-1.628971	9.436879	0.017262	0.042929	-0.336453	0.081506	0.248575	-0.617710	0.875805	-0.071349	-0.035565	-0.476036
19943	1.360568	-1.412176	9.422952	0.099408	0.011395	-0.306831	0.079644	0.250523	-0.618055	0.872991	-0.069422	-0.036906	-0.481358
19944	1.410502	-1.192776	9.720662	0.032851	-0.016847	-0.245714	0.074099	0.249308	-0.619292	0.870638	-0.068878	-0.037931	-0.485599
19945	1.364184	-0.922442	9.911636	0.097116	-0.023928	-0.217009	0.070938	0.248219	-0.621480	0.868611	-0.067407	-0.039741	-0.489276
19946	1.043973	-1.133321	10.137895	-0.081995	-0.023995	-0.188306	0.068024	0.249066	-0.621820	0.866623	-0.068966	-0.039684	-0.492578
19947	0.900722	-0.901581	10.045658	0.001055	0.000476	-0.141699	0.064035	0.252825	-0.622245	0.865205	-0.068975	-0.039998	-0.495039
19948	1.022949	-0.691117	9.965308	0.175460	0.010950	-0.120115	0.062593	0.251311	-0.623678	0.864246	-0.065784	-0.041785	-0.496996
19949	1.136284	-0.374645	9.919901	0.213035	0.031907	-0.110041	0.061976	0.245364	-0.626739	0.863432	-0.061806	-0.043599	-0.498764
19950	1.111588	-0.433841	9.376263	0.028654	0.017922	-0.084993	0.060546	0.241912	-0.628191	0.862626	-0.061108	-0.043754	-0.500228
19951	1.388303	-0.231788	9.299290	0.253949	-0.031149	-0.057134	0.058719	0.238047	-0.629118	0.862308	-0.057082	-0.047008	-0.500956
19952	1.476211	-0.091001	9.155945	0.358565	-0.066140	-0.047681	0.056935	0.230309	-0.635975	0.862144	-0.051565	-0.051868	-0.501357
19953	1.595667	0.053664	9.574771	0.230520	-0.094307	-0.045207	0.053277	0.223409	-0.637690	0.861800	-0.048565	-0.055981	-0.501804
19954	1.536627	0.228369	9.923379	0.312806	-0.115324	-0.053449	0.050940	0.217749	-0.641245	0.861408	-0.044320	-0.061231	-0.502257
19955	1.638771	0.341835	9.534451	0.372033	-0.111697	-0.079439	0.046793	0.205455	-0.645624	0.860754	-0.038986	-0.067109	-0.503069
19956	1.787679	0.238691	9.219537	0.262052	-0.118679	-0.089136	0.042907	0.194683	-0.651824	0.859877	-0.035598	-0.071930	-0.504153
19957	1.688970	-0.054254	9.130498	0.196697	-0.128284	-0.082626	0.037123	0.190287	-0.655053	0.858964	-0.033450	-0.076339	-0.505207
19958	1.653487	-0.282998	8.959935	0.309481	-0.125563	-0.088876	0.033719	0.185046	-0.656886	0.858047	-0.029316	-0.081754	-0.506174
19959	1.479291	-0.336289	9.179536	0.146609	-0.143090	-0.093614	0.028347	0.177880	-0.660017	0.856920	-0.028190	-0.085890	-0.507461
19960	1.570890	-0.376258	9.714246	0.252135	-0.141445	-0.096412	0.022954	0.173619	-0.661810	0.855811	-0.025188	-0.090998	-0.508598
19961	1.568381	-0.405935	10.228255	0.363339	-0.160592	-0.173230	0.016424	0.161476	-0.666151	0.853890	-0.020418	-0.097628	-0.510807
19962	1.697295	-0.276960	10.259871	0.016504	-0.103732	-0.227554	0.011424	0.157767	-0.667945	0.851349	-0.020801	-0.099732	-0.514612
19963	1.751416	-0.133481	10.124059	-0.258540	-0.093912	-0.337890	0.005969	0.163195	-0.667939	0.847532	-0.025664	-0.098868	-0.520823
19964	1.841721	-0.327527	9.823027	-0.121816	-0.105719	-0.493845	-0.001209	0.167940	-0.665950	0.842058	-0.027903	-0.099710	-0.529356
19965	1.775248	-0.155071	9.417004	-0.507839	-0.085379	-0.586400	-0.010002	0.177122	-0.663238	0.835284	-0.036394	-0.096121	-0.540126
19966	1.917693	-0.504204	9.659311	-0.384346	-0.103764	-0.605071	-0.020714	0.194062	-0.654398	0.828160	-0.042822	-0.094203	-0.550856
19967	1.800776	-0.640783	9.531369	-0.425430	-0.082694	-0.612334	-0.030839	0.203805	-0.650220	0.820794	-0.049872	-0.091404	-0.561653
19968	1.952420	-0.372498	9.557179	-0.711774	-0.072351	-0.602038	-0.040072	0.218386	-0.644044	0.813030	-0.061313	-0.085251	-0.572674
19969	2.172169	-0.380625	9.819565	-0.756402	-0.050550	-0.627031	-0.049866	0.236844	-0.635333	0.804667	-0.073379	-0.078162	-0.583966
19970	2.334679	-0.584678	8.789561	-0.640449	-0.010786	-0.705415	-0.059660	0.254332	-0.624800	0.795307	-0.082752	-0.071944	-0.596207
19971	1.793113	-0.361718	9.529837	-0.693002	0.017344	-0.768067	-0.069863	0.274730	-0.615541	0.784843	-0.092717	-0.064670	-0.609297
19972	1.652354	-0.474647	9.996014	-0.527751	0.068399	-0.903250	-0.082010	0.288357	-0.607105	0.772753	-0.099037	-0.058892	-0.624161
19973	1.600196	-0.680731	10.114264	-0.596068	0.107155	-1.023476	-0.093464	0.297274	-0.599511	0.758694	-0.105907	-0.051797	-0.640690
19974	1.849190	-1.330873	10.513221	-0.666265	0.131759	-1.138666	-0.104814	0.309234	-0.589271	0.742548	-0.113171	-0.043720	-0.658713
19975	2.051916	-1.329354	9.953898	-0.628173	0.153042	-1.230002	-0.121841	0.320673	-0.581176	0.724764	-0.119587	-0.035913	-0.677589
19976	2.224283	-1.520098	9.368594	-0.543499	0.149903	-1.341382	-0.141485	0.327142	-0.573351	0.705065	-0.124483	-0.029628	-0.697502
19977	2.400645	-1.835201	9.026973	-0.521847	0.099296	-1.388220	-0.161112	0.330290	-0.564644	0.684141	-0.129834	-0.024373	-0.717287
19978	2.994401	-1.878039	9.117494	-0.327626	0.092201	-1.407286	-0.179921	0.330527	-0.558465	0.662846	-0.132322	-0.022112	-0.736639
19979	3.219976	-2.076939	9.146908	-0.357868	0.048502	-1.461525	-0.202399	0.325110	-0.552941	0.640072	-0.135975	-0.020075	-0.755921
19980	2.846215	-2.334321	8.974128	-0.646969	0.104474	-1.419307	-0.224648	0.324673	-0.545407	0.616573	-0.142110	-0.012861	-0.774259
19981	2.109571	-2.350411	8.913004	-0.658428	0.127057	-1.251667	-0.244270	0.326713	-0.536580	0.595083	-0.148252	-0.004657	-0.789858
19982	1.851654	-2.292394	9.137010	-0.369197	0.126833	-1.111133	-0.261224	0.325416	-0.528612	0.576266	-0.150571	-0.000657	-0.803271
19983	2.320253	-2.281003	9.337387	-0.015498	0.121198	-0.982711	-0.274310	0.322164	-0.526220	0.560301	-0.149127	-0.001938	-0.814751
19984	1.938841	-1.926773	9.366381	-0.003560	0.077275	-0.864520	-0.286932	0.309222	-0.527466	0.546105	-0.147928	-0.003637	-0.824544
19985	2.422344	-1.870902	9.992544	-0.160693	0.012007	-0.778813	-0.296809	0.300001	-0.525182	0.532703	-0.149756	-0.003109	-0.832941
19986	2.045258	-1.562361	9.249482	-0.056148	0.001680	-0.728551	-0.308243	0.287606	-0.526572	0.520322	-0.150342	-0.004379	-0.840621
19987	2.196989	-1.981977	10.062911	0.186769	-0.021372	-0.660925	-0.318088	0.274233	-0.526555	0.509712	-0.149001	-0.009651	-0.847289
19988	2.150237	-1.774009	10.308449	0.053363	0.074698	-0.618321	-0.326773	0.265975	-0.526112	0.499347	-0.147139	-0.011675	-0.853737
19989	2.557678	-1.525004	10.187626	0.396198	0.130721	-0.630669	-0.332740	0.248570	-0.531693	0.489718	-0.141073	-0.018887	-0.860185
19990	2.109395	-1.062428	10.081449	-0.027941	0.207666	-0.594478	-0.335560	0.235299	-0.535709	0.479428	-0.137619	-0.018086	-0.866535
19991	1.946058	-0.929914	9.738291	0.158434	0.260412	-0.628092	-0.339031	0.221480	-0.542077	0.469030	-0.131589	-0.019946	-0.873097
19992	1.899248	-1.055067	9.593052	-0.174561	0.263779	-0.589981	-0.337773	0.212201	-0.546115	0.458307	-0.128454	-0.016010	-0.879317
19993	1.552624	-0.881022	8.992385	-0.244408	0.255172	-0.562171	-0.339759	0.211935	-0.545171	0.447839	-0.126221	-0.010677	-0.885096
19994	1.605959	-0.865684	9.424714	-0.059975	0.225473	-0.608540	-0.340516	0.206680	-0.546914	0.436902	-0.122708	-0.009165	-0.891053
19995	1.190501	-0.903613	10.120044	-0.223111	0.186825	-0.574520	-0.343132	0.201434	-0.546926	0.426123	-0.121364	-0.004803	-0.896475
19996	1.523173	-0.633212	9.726124	-0.002847	0.209653	-0.590492	-0.343358	0.195900	-0.548941	0.415488	-0.117645	-0.004429	-0.901947
19997	1.787421	-0.473186	9.245002	0.184959	0.183416	-0.564581	-0.344597	0.183728	-0.552971	0.405731	-0.112860	-0.007419	-0.906968
19998	2.329729	-0.266876	8.877378	0.227765	0.148269	-0.532787	-0.347949	0.171014	-0.557104	0.396537	-0.108318	-0.011578	-0.911533
19999	2.954585	-0.011812	8.932600	0.445809	0.099898	-0.487452	-0.350487	0.154974	-0.561938	0.388602	-0.102993	-0.019887	-0.915416
20000	2.338543	0.273424	9.397842	0.613839	0.036123	-0.477413	-0.352444	0.131180	-0.568428	0.381049	-0.097444	-0.031850	-0.918854
20001	2.074737	0.543402	8.917734	0.377735	0.029259	-0.487825	-0.354944	0.109049	-0.573846	0.372800	-0.093867	-0.039498	-0.922307
20002	2.607179	0.698974	9.236985	0.320208	-0.023563	-0.453324	-0.359869	0.092467	-0.576031	0.364931	-0.091636	-0.046452	-0.925349
20003	2.331201	0.613483	8.892293	0.109052	-0.016491	-0.442428	-0.363118	0.082242	-0.575952	0.356895	-0.090910	-0.049441	-0.928395
20004	2.160230	0.338632	9.030005	-0.028953	-0.043707	-0.408294	-0.365983	0.074506	-0.576247	0.349156	-0.091607	-0.049979	-0.931236
20005	2.171593	-0.118893	9.673568	-0.107938	-0.030825	-0.370162	-0.368875	0.070091	-0.574153	0.342006	-0.092750	-0.048898	-0.933830
20006	1.550721	-0.516016	10.366540	0.047631	0.049692	-0.342212	-0.372023	0.066233	-0.575714	0.335696	-0.091245	-0.050103	-0.936201
20007	2.137962	-0.094547	9.683751	-0.231659	0.063454	-0.287878	-0.370957	0.063735	-0.573661	0.329925	-0.091499	-0.045849	-0.938443
20008	2.116915	0.010571	9.396732	-0.294524	0.043251	-0.233742	-0.370583	0.066500	-0.571675	0.324980	-0.092499	-0.040483	-0.940315
20009	2.756311	-0.066269	9.496082	-0.062884	-0.006775	-0.230683	-0.371373	0.065812	-0.571670	0.320505	-0.093053	-0.039758	-0.941826
20010	2.641990	-0.535271	9.998796	0.067539	-0.031356	-0.208746	-0.372940	0.061806	-0.570901	0.316638	-0.093129	-0.041641	-0.943045
20011	2.614606	-0.309271	9.898284	-0.108807	0.001796	-0.176370	-0.372406	0.060418	-0.570007	0.313100	-0.093877	-0.039870	-0.944228
20012	2.453666	-0.179181	9.555078	-0.194748	-0.027887	-0.164685	-0.374271	0.061396	-0.567743	0.309567	-0.095576	-0.036696	-0.945350
20013	2.025830	-0.238299	9.582123	-0.098315	-0.041830	-0.126027	-0.374790	0.059738	-0.568014	0.306957	-0.097135	-0.035288	-0.946096
20014	1.711885	-0.245097	9.704924	-0.241706	0.010547	-0.062466	-0.374412	0.061673	-0.565906	0.305279	-0.098460	-0.030791	-0.946659
20015	1.892991	0.083783	9.957097	-0.302788	0.056648	-0.001056	-0.372858	0.067478	-0.565871	0.304685	-0.099465	-0.024654	-0.946925
20016	1.644371	0.443389	9.723036	-0.139131	0.061994	0.026745	-0.369856	0.072997	-0.563244	0.304915	-0.099237	-0.021608	-0.946949
20017	1.750246	0.398530	9.481266	-0.073676	0.068210	0.004298	-0.366945	0.074505	-0.565630	0.304868	-0.098598	-0.019766	-0.947071
20018	1.836058	0.230572	9.834298	-0.049669	0.040087	0.018402	-0.364839	0.075877	-0.564863	0.305101	-0.098234	-0.018564	-0.947058
20019	1.787869	0.238812	10.046309	-0.073757	0.045345	-0.001128	-0.361670	0.077106	-0.565291	0.304937	-0.098004	-0.016900	-0.947166
20020	1.884630	0.273106	9.709392	-0.179164	0.040179	-0.031009	-0.360099	0.079034	-0.563725	0.303972	-0.098410	-0.013341	-0.947491
20021	1.878657	0.116504	9.609102	-0.263203	0.024473	-0.048448	-0.359601	0.084291	-0.563288	0.302519	-0.099699	-0.008342	-0.947878
20022	1.786389	0.047331	9.563438	-0.103879	0.017589	-0.063158	-0.358035	0.087743	-0.563015	0.301081	-0.100069	-0.006411	-0.948312
20023	1.993391	-0.041351	9.406815	-0.103810	0.026334	-0.072015	-0.357774	0.088711	-0.563402	0.299488	-0.100344	-0.004501	-0.948798
20024	1.958901	-0.141643	9.557374	-0.153865	0.049071	-0.081122	-0.356460	0.089811	-0.562757	0.297602	-0.100412	-0.001469	-0.949394
20025	1.930932	-0.334226	9.432827	-0.148486	0.061352	-0.077542	-0.356072	0.090638	-0.561577	0.295807	-0.100284	0.001467	-0.949968
20026	2.087025	-0.451316	9.295544	-0.213078	0.052480	-0.039341	-0.353438	0.092562	-0.561205	0.294586	-0.100633	0.005729	-0.950294
20027	2.308285	-0.584635	9.522829	-0.154182	0.026090	-0.019721	-0.352392	0.094771	-0.561330	0.293872	-0.101221	0.008664	-0.950431
20028	1.820408	-0.601981	9.685464	-0.063045	0.020922	0.002212	-0.351616	0.096980	-0.560010	0.293749	-0.101279	0.009972	-0.950450
20029	1.932495	-0.467571	9.878315	-0.116736	0.048819	0.007198	-0.349120	0.099735	-0.559236	0.293613	-0.101202	0.012371	-0.950472
20030	1.889790	-0.370163	10.161002	-0.066690	0.084620	0.023580	-0.346741	0.100276	-0.559528	0.293872	-0.100065	0.014165	-0.950487
20031	2.085401	-0.352464	10.113920	-0.054048	0.117075	0.004395	-0.347073	0.098355	-0.562516	0.293785	-0.098317	0.015735	-0.950672
20032	2.294955	-0.417539	9.818148	-0.009101	0.117179	-0.034118	-0.343364	0.098889	-0.564400	0.293051	-0.096239	0.016511	-0.951098
20033	2.102128	-0.345950	9.140470	0.089534	0.073752	-0.074884	-0.340823	0.095277	-0.566176	0.291742	-0.094518	0.014901	-0.951699
20034	1.737340	-0.695180	8.843982	-0.015854	0.046003	-0.118885	-0.340407	0.092367	-0.566997	0.289408	-0.093856	0.015227	-0.952472
20035	1.153916	-0.904177	9.014852	-0.128595	0.047871	-0.123096	-0.340927	0.091125	-0.567656	0.286775	-0.093895	0.017544	-0.953224
20036	1.373920	-0.878469	9.330500	-0.103623	0.046850	-0.114174	-0.340262	0.090844	-0.568062	0.284355	-0.093722	0.019555	-0.953927
20037	1.239869	-0.750381	10.015630	0.055656	0.061609	-0.127052	-0.341604	0.085995	-0.567733	0.281983	-0.092424	0.018441	-0.954779
20038	1.367829	-0.751588	9.947217	-0.058837	0.089548	-0.124297	-0.339222	0.086813	-0.569070	0.279434	-0.091177	0.019822	-0.955620
20039	1.618531	-1.148202	9.882812	-0.123268	0.154178	-0.103540	-0.336833	0.085970	-0.569900	0.277141	-0.089091	0.022703	-0.956421
20040	1.643526	-1.023893	9.696560	0.041261	0.169925	-0.070540	-0.334965	0.084439	-0.572169	0.275751	-0.085729	0.022713	-0.957129
20041	1.716908	-0.887833	9.543673	0.016241	0.164685	-0.074257	-0.332008	0.079027	-0.576588	0.274256	-0.082660	0.023042	-0.957820
20042	1.536621	-1.129901	10.152910	0.118190	0.161160	-0.082347	-0.329069	0.076106	-0.579803	0.272762	-0.079048	0.021509	-0.958587
20043	1.421025	-1.092314	10.351419	0.087781	0.187392	-0.082435	-0.324555	0.073590	-0.580290	0.271216	-0.075149	0.020600	-0.959359
20044	1.388193	-0.948456	10.117823	0.084291	0.196221	-0.092077	-0.321732	0.068871	-0.585485	0.269458	-0.071051	0.019891	-0.960181
20045	1.383670	-0.883217	9.416817	0.027093	0.198091	-0.086289	-0.318007	0.066638	-0.587920	0.267738	-0.067278	0.020211	-0.960927
20046	1.431583	-0.927741	9.137096	0.079911	0.134318	-0.103776	-0.312666	0.059412	-0.590167	0.265759	-0.064397	0.019239	-0.961694
20047	1.309921	-1.061062	9.276011	-0.012314	0.108921	-0.101009	-0.313438	0.057203	-0.592665	0.263738	-0.062568	0.019840	-0.962358
20048	1.310196	-1.031362	9.550339	-0.082208	0.080826	-0.093689	-0.311316	0.056499	-0.592966	0.261761	-0.061569	0.021716	-0.962922
20049	1.455243	-1.021685	9.938550	-0.110975	0.059664	-0.080808	-0.308934	0.056902	-0.593914	0.260023	-0.061218	0.024001	-0.963361
20050	1.161883	-0.850722	10.039184	-0.003622	0.057127	-0.079914	-0.307474	0.056479	-0.594595	0.258420	-0.060261	0.024254	-0.963846
20051	0.961289	-0.864481	9.747540	-0.063628	0.044067	-0.062712	-0.307853	0.053575	-0.594880	0.257095	-0.059950	0.025576	-0.964186
20052	0.581390	-0.959045	9.317118	-0.085966	0.039008	-0.059264	-0.308380	0.053578	-0.595658	0.255789	-0.059756	0.027348	-0.964496
20053	0.542312	-1.012443	9.059676	-0.032394	0.023277	-0.032489	-0.305987	0.052320	-0.596885	0.255095	-0.059645	0.028025	-0.964667
20054	0.648779	-0.979829	8.984627	0.053406	0.000496	-0.016108	-0.306773	0.051771	-0.598187	0.254806	-0.059459	0.026964	-0.964786
20055	0.750222	-0.986884	9.296113	0.129240	-0.063501	0.004441	-0.308073	0.047349	-0.597426	0.255065	-0.060162	0.024146	-0.964748
20056	1.035683	-0.923364	9.558755	0.097788	-0.104800	0.015438	-0.309119	0.044031	-0.595610	0.255481	-0.061764	0.021729	-0.964594
20057	1.096571	-0.856021	9.712822	0.076300	-0.132836	0.006361	-0.313737	0.041010	-0.593999	0.255741	-0.064076	0.019591	-0.964420
20058	1.027444	-0.728158	9.662014	0.151497	-0.138892	-0.001877	-0.316224	0.035625	-0.592706	0.255899	-0.066066	0.015942	-0.964312
20059	1.244183	-0.815976	9.812952	0.065646	-0.097880	-0.004203	-0.319387	0.033427	-0.592549	0.255922	-0.067759	0.014182	-0.964215
20060	1.229222	-1.248448	10.716598	-0.104486	-0.042150	0.014041	-0.320177	0.031908	-0.591243	0.256004	-0.069189	0.015986	-0.964064
20061	1.205200	-0.879197	10.276420	-0.124116	-0.001845	0.028235	-0.322959	0.032338	-0.590804	0.256365	-0.069987	0.018451	-0.963866
20062	1.204079	-0.665816	9.262241	-0.183096	-0.012173	0.038408	-0.323129	0.038152	-0.589565	0.256793	-0.071232	0.021958	-0.963588
20063	1.305801	-0.946992	8.813500	0.078174	-0.055772	0.034789	-0.322603	0.037733	-0.588007	0.257588	-0.072032	0.020260	-0.963353
20064	1.285797	-1.051810	9.093666	0.179923	-0.087384	0.072404	-0.324830	0.033315	-0.586969	0.259229	-0.072845	0.016433	-0.962925
20065	1.377592	-1.074032	9.926601	0.116961	-0.071982	0.126583	-0.325202	0.028610	-0.586356	0.261849	-0.073732	0.014059	-0.962185
20066	1.515381	-0.738629	10.628660	0.080993	-0.039012	0.158174	-0.326117	0.026678	-0.586361	0.264969	-0.074100	0.012515	-0.961324
20067	1.272347	-0.268846	10.256420	0.040060	-0.010815	0.129957	-0.326376	0.025294	-0.585586	0.267518	-0.074205	0.011930	-0.960617
20068	1.398591	-0.156141	9.679809	0.008037	-0.029919	0.099693	-0.325458	0.026119	-0.584806	0.269398	-0.074799	0.011749	-0.960048
20069	1.233043	-0.335982	9.438828	0.119082	-0.038492	0.081104	-0.325448	0.024043	-0.584303	0.271129	-0.075010	0.009396	-0.959570
20070	1.118407	-0.500554	9.601357	0.074270	-0.054268	0.087766	-0.326890	0.021143	-0.583263	0.272873	-0.075719	0.007794	-0.959034
20071	1.231836	-0.182936	9.930894	0.053653	-0.028153	0.096546	-0.327550	0.020870	-0.583256	0.274796	-0.076066	0.006763	-0.958465
20072	1.120321	0.079110	10.391517	-0.015237	0.012009	0.096266	-0.327679	0.020040	-0.582739	0.276539	-0.075992	0.007254	-0.957966
20073	0.801937	0.142979	10.015259	-0.009679	0.027993	0.070047	-0.327028	0.021281	-0.581951	0.277847	-0.075571	0.007667	-0.957618
20074	1.000941	-0.044863	9.660485	-0.004203	0.007065	0.048772	-0.326499	0.022110	-0.583259	0.278682	-0.075537	0.007848	-0.957376
20075	0.917831	-0.522876	9.655706	0.090620	-0.026105	0.040459	-0.326621	0.020450	-0.583274	0.279582	-0.075567	0.005986	-0.957125
20076	0.835845	-0.507685	9.695043	-0.052585	-0.038392	0.046447	-0.329920	0.019361	-0.584020	0.280255	-0.076676	0.006840	-0.956834
20077	1.208324	-0.437175	10.106026	-0.011495	-0.050829	0.046595	-0.331394	0.021859	-0.582664	0.281121	-0.077722	0.006809	-0.956496
20078	1.449311	-0.501981	9.978224	0.019009	-0.052576	0.030867	-0.332717	0.021312	-0.581733	0.281626	-0.078703	0.006188	-0.956271
20079	1.293805	-0.631109	9.829070	0.067494	-0.022675	0.005798	-0.333233	0.019378	-0.582268	0.281831	-0.078769	0.004744	-0.956214
20080	1.481283	-0.748518	9.667478	-0.093535	-0.006996	0.009011	-0.334560	0.019939	-0.582242	0.281716	-0.079514	0.006499	-0.956176
20081	1.481229	-0.753563	9.590511	-0.005876	-0.024460	0.011349	-0.334833	0.020493	-0.580531	0.281913	-0.080036	0.006473	-0.956074
20082	1.673813	-0.832511	9.434124	-0.113161	-0.001744	0.003530	-0.335376	0.022710	-0.580370	0.281645	-0.080792	0.008625	-0.956072
20083	1.664068	-0.851053	9.638285	-0.041752	-0.017577	0.030423	-0.335794	0.025480	-0.578896	0.282149	-0.081402	0.009368	-0.955865
20084	1.627681	-0.865965	9.388473	-0.073994	-0.017554	0.044300	-0.337782	0.026322	-0.579119	0.282710	-0.082232	0.010750	-0.955614
20085	1.645530	-0.736017	9.454704	-0.072333	-0.026383	0.068972	-0.337133	0.028533	-0.579107	0.283902	-0.083192	0.012099	-0.955161
20086	1.554825	-0.592944	9.603740	-0.035618	-0.017613	0.061394	-0.338483	0.032138	-0.577480	0.284867	-0.083800	0.012774	-0.954812
20087	1.531777	-0.454241	10.069391	-0.004347	-0.000206	0.064354	-0.338623	0.033800	-0.577854	0.286076	-0.083874	0.012950	-0.954441
20088	1.605066	-0.361030	10.848535	-0.007968	0.069581	0.073372	-0.337431	0.033378	-0.577483	0.287317	-0.082657	0.013613	-0.954165
20089	1.515759	0.003253	10.190153	0.008472	0.115339	0.033239	-0.335704	0.033231	-0.579344	0.287918	-0.080447	0.014111	-0.954166
20090	1.329711	-0.320371	9.284356	0.089343	0.105244	-0.022593	-0.335018	0.030599	-0.581998	0.287510	-0.078016	0.012962	-0.954507
20091	1.148382	-0.673919	8.830015	-0.009016	0.058164	-0.039349	-0.332883	0.028651	-0.584145	0.286713	-0.077010	0.013342	-0.954823
20092	1.058057	-0.827899	9.372194	0.021114	0.057099	0.008433	-0.332874	0.027821	-0.585462	0.286760	-0.075881	0.013269	-0.954900
20093	1.179880	-0.360202	10.035054	0.110441	0.056025	0.024986	-0.331150	0.026427	-0.584324	0.287374	-0.074199	0.011456	-0.954872
20094	1.408687	-0.111381	10.184952	0.115069	0.085738	-0.003091	-0.329805	0.023791	-0.586203	0.287367	-0.071986	0.009733	-0.955062
20095	1.750256	-0.273561	9.891799	0.005209	0.098962	-0.039176	-0.327494	0.022531	-0.588183	0.286588	-0.070112	0.010046	-0.955432
20096	1.633942	-0.319367	9.560605	0.166434	0.107049	-0.066136	-0.327339	0.020317	-0.591088	0.285465	-0.067211	0.007371	-0.956001
20097	1.570068	-0.477091	9.732388	0.141425	0.103565	-0.082209	-0.325311	0.013938	-0.593015	0.284046	-0.064497	0.005033	-0.956626
20098	0.872199	-0.795630	9.184365	0.003625	0.064470	-0.077911	-0.324235	0.012688	-0.595924	0.282476	-0.063337	0.005214	-0.957167
20099	0.405588	-0.556661	9.844867	0.004378	0.084539	-0.057391	-0.323319	0.014760	-0.596310	0.281356	-0.061733	0.005456	-0.957600
20100	0.666177	-0.583033	9.750986	0.146526	0.007511	-0.052310	-0.324342	0.009367	-0.597789	0.280431	-0.060856	0.002614	-0.957940
20101	1.191612	-1.084170	10.069890	-0.161358	-0.005138	-0.042575	-0.324499	0.005359	-0.597987	0.279402	-0.061889	0.005585	-0.958161
20102	1.101093	-1.262466	10.525269	0.031713	0.028007	-0.004058	-0.324774	0.006606	-0.597185	0.279207	-0.061262	0.005119	-0.958261
20103	1.732298	-1.110578	9.891876	-0.005916	0.083835	0.041546	-0.324515	0.008959	-0.599390	0.279974	-0.059742	0.005762	-0.958129
20104	1.068871	-1.018971	9.840972	0.197113	0.084924	0.060872	-0.321322	0.006450	-0.600511	0.281258	-0.057090	0.002520	-0.957929
20105	0.552082	-0.993593	8.956462	-0.006068	0.028275	0.085801	-0.322360	0.004242	-0.602612	0.282883	-0.056633	0.002954	-0.957476
20106	0.293964	-0.955589	8.927881	0.027731	-0.062676	0.104309	-0.320122	0.005752	-0.601976	0.284733	-0.057756	0.002178	-0.956863
20107	0.216829	-0.609955	9.281015	-0.107607	-0.122331	0.130509	-0.322668	0.008671	-0.597589	0.287102	-0.060717	0.003798	-0.955966
20108	0.840701	-0.179383	10.095338	-0.074506	-0.127886	0.109464	-0.325063	0.010205	-0.595966	0.288937	-0.063667	0.004613	-0.955218
20109	1.122620	0.068912	10.208720	-0.133404	-0.091205	0.084459	-0.327084	0.014367	-0.592491	0.290380	-0.066168	0.006817	-0.954597
20110	1.654894	-0.114380	9.831896	0.183490	-0.080640	0.061944	-0.330389	0.013000	-0.590883	0.291626	-0.066718	0.002920	-0.954198
20111	1.503005	-0.407614	9.512585	0.240860	-0.035001	0.058996	-0.330884	0.007743	-0.591975	0.293061	-0.065999	-0.001758	-0.953811
20112	1.528859	-0.856425	9.896554	0.125295	-0.010674	0.084569	-0.332711	0.003324	-0.591730	0.294589	-0.065558	-0.004103	-0.953364
20113	1.532444	-1.018728	9.529339	0.203109	0.005130	0.104553	-0.332030	-0.000141	-0.591905	0.296837	-0.064327	-0.007729	-0.952728
20114	0.987661	-0.893346	9.814276	0.083086	0.013888	0.128566	-0.330954	-0.003469	-0.591431	0.299247	-0.063676	-0.009076	-0.952006
20115	0.742015	-0.804464	9.937588	-0.006388	0.045392	0.135166	-0.330292	-0.003750	-0.590920	0.301813	-0.062914	-0.008381	-0.951252
20116	1.544267	-0.720190	9.652840	-0.049519	0.010115	0.173278	-0.328853	-0.000989	-0.591046	0.304955	-0.063136	-0.007175	-0.950245
20117	1.517848	-0.359491	9.556272	-0.110302	-0.023961	0.155172	-0.328070	-0.000302	-0.589087	0.307753	-0.064355	-0.004894	-0.949275
20118	1.061050	-0.081399	9.664353	-0.268777	-0.049307	0.169978	-0.327842	0.005094	-0.587335	0.310525	-0.067047	0.000109	-0.948198
20119	0.971442	0.208958	10.000134	-0.196375	-0.054603	0.176734	-0.329489	0.013268	-0.583826	0.313602	-0.069347	0.003832	-0.947011
20120	1.017561	0.570281	10.292300	-0.020884	-0.017836	0.154408	-0.330307	0.015623	-0.580648	0.316374	-0.069889	0.004316	-0.946047
20121	1.183602	0.851927	9.962502	-0.002679	-0.008845	0.094713	-0.331723	0.017843	-0.582011	0.318151	-0.070073	0.004451	-0.945436
20122	1.154810	0.885143	9.739615	-0.052480	-0.026149	0.029101	-0.332520	0.018263	-0.581864	0.318480	-0.070984	0.005306	-0.945253
20123	1.198957	0.298547	9.946394	0.015745	0.008062	-0.019761	-0.331726	0.017565	-0.580574	0.318112	-0.070715	0.004958	-0.945399
20124	1.245684	-0.264097	10.126988	0.055097	0.012413	-0.023116	-0.330398	0.017005	-0.580992	0.317667	-0.070217	0.003945	-0.945591
20125	1.361462	-0.607731	9.739896	0.043415	0.029031	0.001435	-0.330647	0.014653	-0.581798	0.317736	-0.069377	0.003232	-0.945632
20126	1.511213	-0.595213	9.496003	0.003070	0.029843	0.026661	-0.329596	0.015477	-0.581020	0.318148	-0.068877	0.003385	-0.945530
20127	1.186044	-0.479602	9.504945	-0.050638	0.000178	0.023640	-0.331451	0.016734	-0.582157	0.318509	-0.069193	0.004302	-0.945381
20128	1.047845	-0.566622	9.798353	-0.092699	-0.008582	0.014507	-0.329877	0.017555	-0.579555	0.318545	-0.070030	0.006005	-0.945298
20129	1.043375	-0.527073	10.135324	-0.016693	0.014099	0.022195	-0.329622	0.019492	-0.580063	0.318925	-0.069854	0.006376	-0.945181
20130	1.030470	-0.305694	10.133174	-0.039878	0.031618	0.011564	-0.329363	0.020875	-0.580839	0.319005	-0.069594	0.007331	-0.945166
20131	1.188521	-0.135466	9.571369	-0.066530	0.033489	-0.013296	-0.328581	0.022255	-0.579528	0.318640	-0.069361	0.008699	-0.945294
20132	1.324750	-0.329327	9.447794	-0.014639	0.012501	-0.016597	-0.330171	0.023095	-0.580412	0.318231	-0.069306	0.009015	-0.945433
20133	1.367285	-0.463933	9.585278	0.008635	0.024725	-0.019951	-0.328447	0.023086	-0.581354	0.317845	-0.068773	0.008883	-0.945604
20134	1.521116	-0.574754	9.919153	-0.005753	0.033337	-0.011289	-0.327250	0.022249	-0.581774	0.317545	-0.068267	0.009170	-0.945738
20135	1.472022	-0.689518	10.019201	-0.012964	0.028939	-0.004319	-0.327382	0.023081	-0.583335	0.317423	-0.067811	0.009494	-0.945809
20136	1.188063	-0.543725	9.778179	0.058679	0.047467	-0.005372	-0.326174	0.020444	-0.583903	0.317317	-0.066626	0.008660	-0.945937
20137	1.314034	-0.478257	9.484629	0.026563	0.052758	-0.016179	-0.325244	0.020024	-0.584183	0.317019	-0.065478	0.008369	-0.946119
20138	1.279956	-0.520831	9.633445	0.117841	0.033544	-0.029683	-0.324439	0.018774	-0.585386	0.316532	-0.064186	0.006295	-0.946387
20139	1.337283	-0.612330	9.747262	-0.012685	0.052768	-0.050870	-0.324154	0.016005	-0.586727	0.315528	-0.063304	0.006704	-0.946779
20140	1.194703	-0.630178	9.839617	-0.000187	0.040544	-0.050786	-0.322970	0.017799	-0.587644	0.314476	-0.062630	0.006881	-0.947172
20141	1.289516	-0.535279	9.652424	0.041056	0.047592	-0.061920	-0.322035	0.017518	-0.589625	0.313330	-0.061520	0.006232	-0.947629
20142	1.071897	-0.576740	9.697086	0.011567	0.037168	-0.074454	-0.322683	0.015445	-0.590159	0.311835	-0.060838	0.006137	-0.948167
20143	1.301068	-0.605389	9.564995	-0.059040	0.033645	-0.089151	-0.321219	0.014052	-0.590196	0.310050	-0.060632	0.007274	-0.948757
20144	1.150174	-0.433333	9.599520	0.060945	0.032009	-0.109351	-0.321484	0.013500	-0.589411	0.307938	-0.059748	0.006168	-0.949508
20145	1.097081	-0.432558	9.717753	0.041209	0.033724	-0.100664	-0.320931	0.009759	-0.589981	0.306053	-0.058923	0.005388	-0.950174
20146	1.151848	-0.216749	9.681241	0.057361	0.034519	-0.104084	-0.321626	0.006584	-0.589379	0.304023	-0.058012	0.004371	-0.950887
20147	1.101909	-0.110384	9.728559	0.187251	0.040758	-0.136564	-0.321461	0.001600	-0.590478	0.301618	-0.056167	0.000796	-0.951773
20148	0.876815	-0.180952	9.674412	0.014604	0.042555	-0.143048	-0.320246	-0.001450	-0.592490	0.298817	-0.055357	0.000598	-0.952703
20149	0.820182	-0.332178	9.629900	-0.182263	0.056507	-0.132990	-0.317214	-0.000083	-0.591737	0.296059	-0.055416	0.004161	-0.953552
20150	0.877867	-0.373211	9.729874	0.069960	0.039884	-0.120666	-0.318407	0.000754	-0.592234	0.293743	-0.054336	0.002913	-0.954334
20151	0.937365	-0.498432	9.833671	0.041131	-0.001350	-0.092873	-0.318511	-0.003674	-0.593062	0.291997	-0.054167	0.001931	-0.954882
20152	0.970688	-0.566042	9.832606	-0.087767	-0.006668	-0.082401	-0.319053	-0.001734	-0.592511	0.290219	-0.054895	0.003465	-0.955378
20153	0.917424	-0.570346	9.821066	0.098293	-0.015277	-0.079253	-0.318199	-0.003961	-0.591992	0.288796	-0.054664	0.001344	-0.955828
20154	0.840993	-0.445354	9.599646	0.033799	-0.004788	-0.053197	-0.320018	-0.008658	-0.593844	0.287686	-0.054648	0.000599	-0.956164
20155	1.042025	-0.364792	9.714201	-0.057586	0.028272	-0.019424	-0.320163	-0.006996	-0.592778	0.287235	-0.054480	0.001785	-0.956308
20156	1.059929	-0.229784	9.862206	0.225056	0.014279	-0.005941	-0.320934	-0.010037	-0.594368	0.287241	-0.053000	-0.002457	-0.956388
20157	1.152871	-0.062380	9.784018	0.014742	0.014175	0.008395	-0.319319	-0.014753	-0.594570	0.287400	-0.052691	-0.002716	-0.956356
20158	1.326075	-0.155109	9.791070	-0.062957	0.038661	-0.016826	-0.319599	-0.012398	-0.593888	0.286884	-0.052399	-0.001321	-0.956530
20159	1.272984	-0.152112	9.849245	0.082019	0.021235	-0.029916	-0.318389	-0.015173	-0.594981	0.286380	-0.051588	-0.002880	-0.956722
20160	1.190056	-0.264764	9.766949	-0.161294	0.026483	-0.038716	-0.319060	-0.013924	-0.594173	0.285349	-0.052089	0.000305	-0.957007
20161	1.119326	-0.365007	9.840913	-0.034363	0.007231	-0.020238	-0.317225	-0.009918	-0.595732	0.284908	-0.052227	0.000905	-0.957131
20162	1.001525	-0.291918	9.845173	0.119428	0.010749	0.003856	-0.319338	-0.011569	-0.594145	0.285003	-0.051427	-0.001331	-0.957145
20163	1.014245	-0.198503	9.750000	0.004966	0.015130	-0.005757	-0.318397	-0.013234	-0.595878	0.284880	-0.051191	-0.001424	-0.957194
20164	1.031766	-0.109877	9.673959	0.106953	0.002039	-0.004165	-0.318656	-0.013648	-0.596795	0.284801	-0.050629	-0.003478	-0.957242
20165	0.947268	-0.109025	9.737186	0.115096	0.024837	-0.018979	-0.316776	-0.018504	-0.596479	0.284537	-0.049578	-0.005645	-0.957366
20166	0.925062	-0.176105	9.767851	-0.080916	0.014262	-0.008998	-0.319147	-0.019736	-0.597764	0.284159	-0.049851	-0.004036	-0.957472
20167	0.992581	-0.190926	9.812763	0.031865	0.007294	-0.022325	-0.317570	-0.017945	-0.597509	0.283745	-0.049609	-0.004709	-0.957604
20168	1.127663	-0.211240	9.806558	-0.018370	-0.005066	0.002774	-0.318500	-0.017663	-0.596968	0.283678	-0.049897	-0.004398	-0.957610
20169	1.011491	-0.244330	9.701429	-0.052263	0.017765	-0.011459	-0.317187	-0.015871	-0.596839	0.283389	-0.049942	-0.003386	-0.957698
20170	0.968089	-0.234457	9.673076	0.025503	0.019512	0.006753	-0.317052	-0.016425	-0.596847	0.283431	-0.049511	-0.003770	-0.957706
20171	0.871556	-0.228656	9.750885	0.081834	0.045756	0.020505	-0.318106	-0.016696	-0.597488	0.283889	-0.048260	-0.005131	-0.957628
20172	0.968848	-0.132997	9.818440	0.089005	0.038728	0.014352	-0.316240	-0.018367	-0.598711	0.284134	-0.047101	-0.006615	-0.957604
20173	0.940467	-0.053075	9.925355	0.193695	0.000277	-0.000862	-0.315949	-0.022937	-0.598761	0.284279	-0.046082	-0.010399	-0.957577
20174	1.013182	-0.012967	9.855490	0.065711	-0.013779	0.005191	-0.316720	-0.026810	-0.599050	0.284316	-0.046061	-0.011745	-0.957551
20175	0.984149	-0.017822	9.766758	-0.011147	-0.004988	-0.009426	-0.317245	-0.027637	-0.598788	0.284105	-0.046309	-0.011644	-0.957603
20176	0.974087	-0.075354	9.804638	0.098001	-0.004964	-0.008640	-0.317763	-0.028741	-0.600363	0.283916	-0.045933	-0.013571	-0.957652
20177	0.974114	-0.066247	9.636503	0.081990	0.007346	-0.021043	-0.318023	-0.030956	-0.598024	0.283571	-0.045416	-0.015189	-0.957755
20178	0.926060	-0.036610	9.767043	0.101667	0.014336	-0.020857	-0.317611	-0.032065	-0.600529	0.283148	-0.044646	-0.017088	-0.957884
20179	0.834356	-0.026462	9.705462	0.048006	0.017866	-0.022966	-0.317587	-0.036080	-0.600831	0.282738	-0.044116	-0.017987	-0.958013
20180	0.708301	-0.092943	9.667331	-0.087983	0.035367	-0.019463	-0.317063	-0.035252	-0.600569	0.282127	-0.044018	-0.016130	-0.958231
20181	0.756746	-0.073918	9.720007	-0.000348	0.026600	-0.012700	-0.314943	-0.035956	-0.600085	0.281875	-0.043588	-0.016024	-0.958327
20182	0.592709	-0.048721	9.676047	0.019341	0.029284	-0.011610	-0.314932	-0.036786	-0.601926	0.281473	-0.043003	-0.016250	-0.958467
20183	0.907081	0.011572	9.743727	-0.016411	0.040557	-0.018082	-0.314676	-0.035819	-0.601135	0.281108	-0.042385	-0.015752	-0.958610
20184	1.003988	0.052050	9.856317	-0.037993	0.040449	0.002885	-0.313482	-0.036379	-0.601158	0.280906	-0.041914	-0.014803	-0.958705
20185	0.907977	0.122083	9.744923	-0.019951	0.036984	-0.022549	-0.311814	-0.036096	-0.601341	0.280451	-0.041389	-0.014264	-0.958870
20186	0.917612	0.117329	9.788046	-0.010915	0.057134	-0.037395	-0.311935	-0.037756	-0.602010	0.279508	-0.040433	-0.013775	-0.959193
20187	0.859631	0.113039	9.810127	0.058841	0.047531	-0.033380	-0.310335	-0.038872	-0.603485	0.278911	-0.039264	-0.014704	-0.959401
20188	0.917969	0.165588	9.839069	0.024756	0.047455	-0.015132	-0.308488	-0.038328	-0.603115	0.278473	-0.038299	-0.014937	-0.959564
20189	0.864945	0.175984	9.957414	0.091028	0.007281	-0.043857	-0.309262	-0.041369	-0.603657	0.277685	-0.037723	-0.016724	-0.959786
20190	0.691066	0.183649	9.660979	-0.037676	0.019653	-0.062314	-0.309259	-0.041784	-0.603792	0.276286	-0.037623	-0.015951	-0.960206
20191	0.873544	0.050231	9.715619	-0.145083	0.035376	-0.056029	-0.307758	-0.040839	-0.603516	0.275092	-0.037811	-0.013057	-0.960585
20192	0.950281	-0.031504	9.925518	0.012289	0.038813	-0.039053	-0.306838	-0.039737	-0.603650	0.274179	-0.037076	-0.013121	-0.960874
20193	0.956012	0.098002	9.816401	0.064184	0.036215	-0.036013	-0.306560	-0.041537	-0.604326	0.273526	-0.036113	-0.014230	-0.961081
20194	0.763161	0.147353	9.732109	-0.030690	0.045858	-0.023382	-0.304439	-0.041964	-0.604756	0.272891	-0.035482	-0.013418	-0.961297
20195	0.772880	0.156796	9.698486	-0.032442	0.052874	-0.028657	-0.304575	-0.040994	-0.605399	0.272313	-0.034729	-0.012578	-0.961499
20196	0.763528	0.195737	9.823992	0.065008	0.038854	-0.019178	-0.302429	-0.045713	-0.606002	0.271823	-0.033712	-0.013642	-0.961660
20197	0.811888	0.204950	9.814067	-0.005609	0.051098	-0.030235	-0.302159	-0.045436	-0.607836	0.271234	-0.032848	-0.013339	-0.961860
20198	0.801795	0.144851	9.799043	-0.047584	0.047636	-0.048185	-0.301512	-0.043363	-0.607171	0.270148	-0.032265	-0.012210	-0.962201
20199	0.806177	0.084478	9.731015	-0.041431	0.031853	-0.027062	-0.299533	-0.042959	-0.606150	0.269590	-0.031973	-0.011325	-0.962378
20200	0.706285	-0.044159	9.884216	-0.009237	0.024868	-0.030377	-0.298742	-0.041855	-0.607198	0.268870	-0.031625	-0.011046	-0.962594
20201	0.733106	-0.003882	9.752260	-0.023584	0.030105	-0.018123	-0.299540	-0.040604	-0.608090	0.268495	-0.031277	-0.010501	-0.962716
20202	0.718562	-0.013236	9.802750	-0.016516	0.021313	-0.002241	-0.299534	-0.041158	-0.608881	0.268291	-0.031042	-0.010083	-0.962785
20203	0.694549	0.003951	9.856030	-0.002265	0.014288	0.008421	-0.298613	-0.040748	-0.607844	0.268438	-0.030893	-0.010013	-0.962750
20204	0.641754	0.047881	9.929092	0.065670	-0.003212	0.015926	-0.297542	-0.042969	-0.608013	0.268638	-0.030693	-0.011298	-0.962686
