# Supplementary material for: Identification of Haptic Based Guiding Using Hard Reins
Source: PLoS One. 2015 Jul 22;10(7):e0132020. doi: 10.1371/journal.pone.0132020 (PMC4511788; doi:10.1371/journal.pone.0132020)
Supplement: S9 File — (ZIP) [file pone.0132020.s009.zip › Exp2_MotionData2/Subject10/path1/T4/gc4.txt]

// Start Time: 0
// Sample rate: 25.0Hz
// Scenario: 4.9
// Firmware Version: 2.6.1
Counter	Acc_X	Acc_Y	Acc_Z	Gyr_X	Gyr_Y	Gyr_Z	Mag_X	Mag_Y	Mag_Z	Quat_w	Quat_x	Quat_y	Quat_z
19688	9.293728	1.258155	-2.698384	0.177433	0.249079	-0.027208	-0.569489	-0.263474	0.416634	0.217375	0.767481	-0.190821	0.572108
19689	9.323834	1.319281	-2.571092	0.179444	0.437531	-0.038496	-0.574229	-0.260772	0.409788	0.216752	0.763376	-0.186367	0.579260
19690	9.212930	1.247002	-2.548093	0.155036	0.544144	-0.003882	-0.582069	-0.260416	0.399155	0.216451	0.757714	-0.182290	0.588038
19691	9.115341	1.231635	-2.075946	0.218287	0.712795	0.019820	-0.595488	-0.256062	0.384730	0.215515	0.750138	-0.177015	0.599593
19692	9.343714	1.056040	-1.761962	0.164677	0.779966	-0.007888	-0.604676	-0.253769	0.367171	0.215873	0.741436	-0.171681	0.611717
19693	9.316205	1.035629	-0.951891	0.236981	0.789459	0.028957	-0.615713	-0.249367	0.351032	0.214717	0.732612	-0.165875	0.624229
19694	9.423069	0.896827	-0.785296	0.110322	0.710635	-0.048235	-0.626160	-0.247906	0.333292	0.216031	0.724311	-0.160860	0.634688
19695	9.782792	1.032788	-0.445207	0.073105	0.673207	-0.066486	-0.635735	-0.248335	0.315849	0.217992	0.716225	-0.156138	0.644300
19696	10.015530	1.036001	-0.265485	0.072706	0.561136	-0.069921	-0.643050	-0.248819	0.298805	0.219594	0.709494	-0.151895	0.652169
19697	10.027061	1.266762	-0.119485	0.072921	0.427191	-0.046721	-0.647928	-0.249582	0.286661	0.220494	0.704340	-0.148485	0.658209
19698	10.133321	1.143651	-0.037305	0.046355	0.290548	-0.069489	-0.651081	-0.249897	0.279471	0.221613	0.700927	-0.145760	0.662075
19699	10.114143	1.160686	-0.031646	0.079408	0.150340	-0.050850	-0.651392	-0.250386	0.274926	0.221645	0.699407	-0.143414	0.664181
19700	10.055642	1.101293	-0.092647	0.064464	0.027933	-0.050708	-0.651672	-0.251455	0.273450	0.221506	0.699477	-0.141884	0.664481
19701	10.080146	1.202847	-0.083240	0.043213	-0.068084	-0.013870	-0.651817	-0.250366	0.274648	0.220924	0.700585	-0.141507	0.663588
19702	10.125575	1.100705	-0.085605	0.075996	-0.114096	-0.015575	-0.651629	-0.252234	0.277636	0.219755	0.702487	-0.140947	0.662083
19703	9.913033	0.921905	-0.383168	0.026141	-0.229528	-0.022915	-0.648627	-0.252650	0.282241	0.219062	0.705673	-0.141388	0.658823
19704	9.780503	0.712409	-0.604214	-0.017863	-0.256457	-0.094600	-0.644904	-0.252378	0.290129	0.219823	0.709246	-0.141549	0.654685
19705	10.097281	0.507552	-0.685029	-0.100404	-0.268140	-0.171785	-0.640142	-0.257990	0.294957	0.222717	0.712769	-0.141738	0.649822
19706	9.769007	1.536583	-0.571841	-0.159764	-0.372571	-0.116577	-0.634775	-0.263588	0.305146	0.225487	0.717207	-0.144001	0.643454
19707	9.647589	2.975906	-0.060335	-0.031158	-0.368198	0.050895	-0.630463	-0.265196	0.313193	0.224248	0.721613	-0.146880	0.638290
19708	9.548461	2.337495	-0.142915	0.126146	-0.415060	0.119046	-0.626514	-0.260492	0.321214	0.219693	0.727106	-0.149006	0.633127
19709	9.546418	1.237294	-0.560637	0.170971	-0.499282	0.016303	-0.619243	-0.258692	0.334811	0.215571	0.734049	-0.149330	0.626420
19710	9.345533	1.437134	-1.068727	-0.016860	-0.623804	-0.016925	-0.612773	-0.258589	0.351134	0.214146	0.741796	-0.152110	0.617044
19711	9.293713	1.526747	-1.573449	-0.009179	-0.539361	-0.012469	-0.604783	-0.256882	0.366413	0.212865	0.748370	-0.154401	0.608926
19712	9.283068	1.266927	-1.903246	0.010004	-0.409116	-0.098031	-0.596627	-0.258898	0.378634	0.212625	0.753684	-0.154675	0.602350
19713	9.450578	0.569546	-2.068645	-0.013096	-0.330014	-0.188209	-0.589880	-0.263277	0.386909	0.214119	0.758139	-0.153479	0.596508
19714	9.581236	1.373227	-2.029645	0.011468	-0.259426	-0.230318	-0.581580	-0.268624	0.393978	0.215891	0.761982	-0.151097	0.591561
19715	9.512800	1.912647	-2.071878	0.198464	-0.199990	-0.046459	-0.577285	-0.269870	0.400496	0.212873	0.765311	-0.148982	0.588887
19716	9.255555	1.761549	-2.241986	0.252619	-0.150008	0.023215	-0.575764	-0.264420	0.405763	0.208292	0.768079	-0.147151	0.587381
19717	9.390180	1.678220	-2.247564	0.197632	-0.101630	0.048738	-0.572234	-0.260526	0.412891	0.204457	0.769930	-0.146072	0.586574
19718	9.405794	1.438836	-2.307679	0.189271	-0.128079	0.045055	-0.571263	-0.256740	0.417212	0.200640	0.772077	-0.145208	0.585283
19719	9.407245	1.545371	-2.476120	0.226057	-0.090642	0.048750	-0.570158	-0.252250	0.421718	0.196387	0.773886	-0.143749	0.584696
19720	9.450737	1.359495	-2.382340	0.242454	0.007255	0.104580	-0.570493	-0.246240	0.424920	0.191434	0.774453	-0.142644	0.585857
19721	9.362531	1.162665	-2.486605	0.237689	0.039041	0.127404	-0.573100	-0.240500	0.425585	0.186435	0.774529	-0.141758	0.587582
19722	9.484277	1.135212	-2.312593	0.180601	0.043946	0.078681	-0.576283	-0.233351	0.426909	0.182837	0.774469	-0.140828	0.589012
19723	9.531828	1.160384	-2.405995	0.132724	0.063106	0.099673	-0.577474	-0.227402	0.428704	0.179845	0.773926	-0.140657	0.590686
19724	9.453319	1.017720	-2.215584	0.175242	0.059204	0.116243	-0.579650	-0.222111	0.429620	0.175922	0.773537	-0.140304	0.592458
19725	9.485197	0.938485	-2.111013	0.062806	-0.015465	0.092283	-0.579964	-0.219399	0.429933	0.173869	0.773677	-0.141127	0.592686
19726	9.513243	0.927607	-2.218412	0.069627	0.013457	0.070229	-0.579475	-0.214997	0.427662	0.172001	0.773573	-0.141483	0.593281
19727	9.542051	0.920274	-2.229199	0.048691	-0.017983	0.042716	-0.580198	-0.213027	0.428639	0.170741	0.773828	-0.141716	0.593258
19728	9.484151	0.906169	-2.231957	0.066220	-0.018373	0.048241	-0.580373	-0.209250	0.430571	0.169089	0.774150	-0.141871	0.593274
19729	9.483381	0.844103	-2.304796	0.033866	-0.021191	0.035324	-0.580793	-0.209258	0.430857	0.168132	0.774409	-0.142180	0.593134
19730	9.550359	0.820098	-2.358182	0.036906	-0.019765	0.011479	-0.580243	-0.207593	0.431802	0.167374	0.774748	-0.142130	0.592917
19731	9.531395	0.856270	-2.333082	0.029734	-0.016394	0.016968	-0.579390	-0.207647	0.432638	0.166707	0.774988	-0.142191	0.592777
19732	9.490732	0.892617	-2.309586	0.027860	-0.011687	0.015120	-0.580242	-0.205480	0.435464	0.166061	0.775192	-0.142268	0.592673
19733	9.502576	0.922158	-2.348483	0.035765	-0.019510	0.038093	-0.580118	-0.204590	0.434812	0.165041	0.775427	-0.142595	0.592572
19734	9.526099	0.898600	-2.412318	-0.006606	-0.011301	0.026068	-0.578703	-0.205040	0.434771	0.164815	0.775477	-0.143266	0.592408
19735	9.467955	0.923946	-2.463118	-0.010899	-0.011720	0.002193	-0.578997	-0.203240	0.436157	0.164966	0.775570	-0.143563	0.592172
19736	9.507182	0.915178	-2.372855	0.003850	-0.004617	0.005891	-0.578708	-0.204346	0.435238	0.164825	0.775635	-0.143762	0.592077
19737	9.516349	0.830573	-2.397904	0.000272	0.021175	0.005830	-0.579575	-0.202354	0.435794	0.164854	0.775365	-0.143875	0.592395
19738	9.488481	0.894797	-2.290164	-0.001845	0.010663	-0.003325	-0.579996	-0.203156	0.434760	0.164953	0.775257	-0.143945	0.592492
19739	9.531418	0.902570	-2.349689	-0.003358	0.019234	0.007678	-0.579703	-0.203889	0.434993	0.165013	0.774992	-0.144134	0.592777
19740	9.518252	0.861387	-2.165892	0.007856	0.000114	0.018737	-0.579697	-0.203923	0.435697	0.164674	0.774976	-0.144473	0.592809
19741	9.487608	0.869494	-2.391745	-0.058367	-0.037742	0.008563	-0.581401	-0.203958	0.434017	0.165413	0.775199	-0.145515	0.592057
19742	9.478605	0.980642	-2.356867	-0.016491	0.010711	-0.003344	-0.581368	-0.206007	0.434877	0.165746	0.775040	-0.145768	0.592109
19743	9.517096	0.863411	-2.315593	-0.011151	0.003660	-0.008837	-0.580261	-0.204044	0.435413	0.166083	0.774978	-0.145841	0.592078
19744	9.459695	0.931358	-2.288849	0.014342	-0.001734	-0.012450	-0.579128	-0.204755	0.434934	0.166000	0.775097	-0.145616	0.592000
19745	9.516979	0.873371	-2.334847	0.013401	0.002075	-0.014291	-0.580535	-0.204618	0.435521	0.166019	0.775150	-0.145318	0.592000
19746	9.516900	0.883266	-2.349272	0.017994	-0.009094	-0.012428	-0.580835	-0.203980	0.434293	0.165861	0.775368	-0.145079	0.591817
19747	9.531406	0.887956	-2.344953	0.029141	-0.000245	-0.006911	-0.579130	-0.204612	0.434943	0.165542	0.775478	-0.144716	0.591851
19748	9.512310	0.873142	-2.315351	0.030103	0.002628	-0.039952	-0.578404	-0.205807	0.435708	0.165560	0.775675	-0.143872	0.591793
19749	9.483262	0.932114	-2.357358	0.019174	-0.013210	-0.036276	-0.580110	-0.204108	0.436678	0.165707	0.775989	-0.143214	0.591500
19750	9.526532	0.927111	-2.368670	0.004591	0.007097	-0.036328	-0.579540	-0.204416	0.436936	0.166080	0.776040	-0.142699	0.591452
19751	9.509519	0.893339	-2.373085	0.004572	-0.002113	-0.036323	-0.578386	-0.206305	0.437089	0.166486	0.776174	-0.142176	0.591289
19752	9.483072	0.864154	-2.352963	0.011638	-0.007120	-0.045487	-0.578367	-0.207475	0.437581	0.166827	0.776440	-0.141496	0.591007
19753	9.507220	0.932185	-2.375161	0.002447	-0.001453	-0.047333	-0.576711	-0.205968	0.435541	0.167396	0.776588	-0.140826	0.590811
19754	9.506844	0.903576	-2.411566	-0.004807	0.002145	-0.045524	-0.575871	-0.206742	0.433508	0.168013	0.776690	-0.140301	0.590627
19755	9.478660	0.929329	-2.328218	-0.024934	-0.012648	-0.043704	-0.575269	-0.208432	0.435656	0.168930	0.776867	-0.140051	0.590192
19756	9.507255	0.993099	-2.396504	-0.026440	-0.017076	-0.030839	-0.574017	-0.207954	0.434262	0.169654	0.777081	-0.140072	0.589698
19757	9.468689	0.947052	-2.378454	-0.026474	-0.013294	-0.032696	-0.572450	-0.208604	0.435336	0.170461	0.777228	-0.140014	0.589285
19758	9.488770	1.077213	-2.330048	-0.022701	-0.017314	-0.027149	-0.572151	-0.210295	0.434663	0.171086	0.777445	-0.140054	0.588807
19759	9.482734	0.981818	-2.446385	-0.049537	-0.011860	-0.040077	-0.572264	-0.211254	0.436722	0.172343	0.777515	-0.140147	0.588326
19760	9.502230	1.015443	-2.432403	-0.033808	-0.016942	-0.032687	-0.571392	-0.213274	0.436728	0.173203	0.777704	-0.140227	0.587804
19761	9.444883	1.105247	-2.407933	0.003037	-0.026924	-0.021585	-0.570252	-0.214291	0.436654	0.173383	0.778080	-0.140041	0.587298
19762	9.483426	1.048897	-2.385588	0.000895	-0.009524	-0.035381	-0.571239	-0.214806	0.435784	0.173760	0.778308	-0.139652	0.586977
19763	9.492685	1.093395	-2.453276	-0.002751	-0.013242	-0.034457	-0.569397	-0.215018	0.436600	0.174219	0.778538	-0.139287	0.586622
19764	9.502501	1.068626	-2.419989	0.004501	-0.001999	-0.038132	-0.569966	-0.214581	0.436633	0.174586	0.778699	-0.138776	0.586421
19765	9.449065	1.128279	-2.499727	-0.000746	-0.000690	-0.028973	-0.569945	-0.216690	0.435795	0.174983	0.778773	-0.138430	0.586285
19766	9.430056	1.162092	-2.479472	-0.010017	-0.007815	-0.032648	-0.568386	-0.216761	0.436764	0.175502	0.778934	-0.138203	0.585970
19767	9.410211	1.080297	-2.517910	0.003148	0.011746	-0.021662	-0.567661	-0.218086	0.437239	0.175785	0.778859	-0.137882	0.586061
19768	9.418750	1.111420	-2.672615	0.001494	0.020647	-0.016172	-0.567386	-0.217518	0.437272	0.176007	0.778682	-0.137673	0.586279
19769	9.432058	1.118886	-2.513645	0.006258	0.079432	-0.014412	-0.568790	-0.218327	0.436670	0.176339	0.777807	-0.137193	0.587451
19770	9.473342	1.015600	-2.428906	-0.001379	0.080908	0.007587	-0.570210	-0.219038	0.434098	0.176497	0.776844	-0.137181	0.588680
19771	9.493643	1.042940	-2.308714	-0.029272	0.060451	0.027765	-0.572520	-0.216566	0.431168	0.176826	0.775948	-0.137846	0.589607
19772	9.518115	1.095769	-2.282715	-0.029720	0.056604	0.046136	-0.572539	-0.216327	0.429207	0.176896	0.775062	-0.138844	0.590516
19773	9.484919	1.046286	-2.192425	-0.029408	0.045698	0.058988	-0.573959	-0.215849	0.428686	0.176816	0.774246	-0.140046	0.591326
19774	9.513000	1.057297	-2.304514	-0.049142	0.035640	0.074569	-0.575397	-0.214201	0.427673	0.176792	0.773455	-0.141788	0.591953
19775	9.493188	1.002273	-2.350025	-0.049720	0.024006	0.053467	-0.574293	-0.213420	0.426017	0.177027	0.772835	-0.143224	0.592346
19776	9.454902	1.028905	-2.326681	-0.001805	0.017514	0.067331	-0.578240	-0.213891	0.425178	0.176312	0.772440	-0.144367	0.592797
19777	9.546390	1.057664	-2.349238	-0.064974	0.060626	0.026790	-0.578244	-0.213999	0.424465	0.177203	0.771408	-0.145442	0.593612
19778	9.556548	1.017661	-2.265338	-0.037706	0.029455	0.023221	-0.577975	-0.213398	0.423794	0.177589	0.770872	-0.146273	0.593989
19779	9.443733	1.066476	-2.229400	0.000413	0.018869	0.013203	-0.579671	-0.213616	0.422949	0.177512	0.770605	-0.146508	0.594300
19780	9.530197	1.022456	-2.247413	0.005631	0.004686	0.004071	-0.579399	-0.212763	0.423000	0.177389	0.770572	-0.146623	0.594352
19781	9.491135	1.018740	-2.311194	0.018338	0.001183	0.000420	-0.577968	-0.214900	0.422288	0.177136	0.770617	-0.146510	0.594396
19782	9.537313	1.056748	-2.276441	0.019658	0.022692	-0.020698	-0.579412	-0.212952	0.421012	0.177148	0.770491	-0.146017	0.594678
19783	9.453016	0.988981	-2.242330	0.008749	-0.018186	-0.014260	-0.577985	-0.213471	0.422378	0.177161	0.770777	-0.145860	0.594342
19784	9.430563	1.044134	-2.364318	0.028557	0.008413	-0.028945	-0.579113	-0.214249	0.421069	0.177093	0.770875	-0.145185	0.594400
19785	9.531750	1.058085	-2.372842	0.017612	0.021355	-0.028962	-0.579957	-0.213985	0.421800	0.177259	0.770769	-0.144556	0.594641
19786	9.493868	1.003523	-2.263086	0.013890	0.015933	-0.030810	-0.578004	-0.212301	0.421886	0.177447	0.770734	-0.143982	0.594769
19787	9.494090	1.042157	-2.250766	0.013912	0.026980	-0.030821	-0.579129	-0.212834	0.421440	0.177708	0.770553	-0.143349	0.595079
19788	9.527927	1.041740	-2.237541	-0.000509	0.017276	-0.021650	-0.578127	-0.214393	0.420768	0.178026	0.770421	-0.143100	0.595214
19789	9.484550	1.037175	-2.235949	0.033928	0.003089	-0.032581	-0.579264	-0.214192	0.419945	0.177930	0.770601	-0.142286	0.595205
19790	9.484568	1.076167	-2.250188	0.036424	0.018239	-0.008737	-0.578563	-0.212986	0.421425	0.177520	0.770554	-0.141783	0.595509
19791	9.511203	1.026975	-2.212857	0.044086	0.017455	0.004124	-0.579980	-0.212522	0.421185	0.176871	0.770494	-0.141363	0.595880
19792	9.493772	0.991497	-2.270407	0.025730	0.010255	0.002253	-0.579970	-0.213379	0.421132	0.176481	0.770469	-0.141198	0.596066
19793	9.483778	1.053159	-2.342095	0.055006	0.030537	0.000448	-0.579983	-0.211978	0.421784	0.175741	0.770305	-0.140547	0.596651
19794	9.508458	1.027578	-2.256229	-0.013482	-0.010089	-0.025309	-0.580133	-0.211792	0.420950	0.176218	0.770464	-0.140484	0.596319
19795	9.528316	1.045937	-2.189219	0.032456	0.048585	-0.023468	-0.578463	-0.210762	0.419869	0.176161	0.770072	-0.139670	0.597034
19796	9.499320	1.075551	-2.212096	0.036412	0.033077	-0.010592	-0.580300	-0.211237	0.418445	0.175820	0.769849	-0.139093	0.597556
19797	9.511715	1.028519	-2.147649	0.039536	0.047031	0.002235	-0.580159	-0.212299	0.416683	0.175341	0.769426	-0.138596	0.598356
19798	9.590926	1.016298	-2.182092	0.029381	0.028776	0.000423	-0.580757	-0.209841	0.416418	0.174964	0.769199	-0.138287	0.598830
19799	9.538108	0.996822	-2.148843	0.049388	0.019715	-0.003207	-0.581449	-0.209376	0.418854	0.174322	0.769151	-0.137685	0.599217
19800	9.538838	1.007739	-2.059427	0.049244	0.023717	-0.008715	-0.582592	-0.209269	0.417036	0.173735	0.769077	-0.137016	0.599636
19801	9.512423	1.010207	-2.048762	0.050008	0.022194	-0.014221	-0.582034	-0.208183	0.418087	0.173222	0.769028	-0.136228	0.600027
19802	9.552561	0.923559	-2.118460	0.044507	-0.011257	0.022517	-0.582900	-0.207258	0.417024	0.172237	0.769271	-0.136216	0.600002
19803	9.522553	0.998843	-2.290760	0.032524	-0.008231	0.018819	-0.581785	-0.205214	0.418835	0.171508	0.769436	-0.136254	0.599990
19804	9.537704	0.982894	-2.194812	-0.003307	0.009797	0.011383	-0.581505	-0.205606	0.417961	0.171447	0.769293	-0.136569	0.600120
19805	9.567162	1.001254	-2.132993	0.028202	0.018039	0.026124	-0.582511	-0.204420	0.417480	0.170767	0.769108	-0.136682	0.600525
19806	9.574624	0.903235	-2.061447	0.044293	0.018857	0.011461	-0.582914	-0.205319	0.418416	0.170006	0.769015	-0.136406	0.600922
19807	9.538395	0.908517	-2.074551	0.025822	-0.010337	0.007793	-0.583791	-0.203673	0.417256	0.169503	0.769210	-0.136364	0.600824
19808	9.569616	0.947501	-2.104449	0.042199	-0.015737	0.005094	-0.583238	-0.202158	0.418334	0.168747	0.769545	-0.136121	0.600664
19809	9.552687	1.006264	-2.137249	0.045577	-0.037351	-0.003118	-0.581669	-0.202550	0.419988	0.167998	0.770158	-0.135764	0.600167
19810	9.552109	0.951178	-2.188311	0.043938	-0.024780	0.002353	-0.581976	-0.201341	0.418796	0.167232	0.770611	-0.135500	0.599859
19811	9.546979	0.998097	-2.248200	0.057158	-0.005377	0.016116	-0.582421	-0.198824	0.420228	0.166161	0.770827	-0.135193	0.599949
19812	9.532638	0.885802	-2.185594	0.021869	-0.033708	-0.001361	-0.580984	-0.199270	0.423010	0.165745	0.771325	-0.135152	0.599433
19813	9.536921	0.894024	-2.258164	0.049459	0.001094	0.000472	-0.581281	-0.197585	0.423824	0.164994	0.771480	-0.134677	0.599548
19814	9.501102	0.932731	-2.232418	0.041813	-0.009287	-0.010538	-0.581421	-0.197719	0.423676	0.164451	0.771773	-0.134180	0.599431
19815	9.532359	0.847266	-2.205158	0.047502	-0.011578	-0.003189	-0.581023	-0.195460	0.424237	0.163738	0.772083	-0.133715	0.599332
19816	9.537099	0.891273	-2.234034	0.017413	-0.008020	0.000424	-0.580056	-0.194835	0.422855	0.163440	0.772252	-0.133672	0.599205
19817	9.512635	0.857940	-2.267153	0.016672	-0.000061	0.005904	-0.581305	-0.195456	0.424240	0.163122	0.772298	-0.133682	0.599230
19818	9.547146	0.924635	-2.195545	-0.009271	0.010906	-0.006989	-0.580884	-0.194660	0.425415	0.163374	0.772173	-0.133779	0.599300
19819	9.539856	0.939427	-2.209669	0.003739	0.014114	0.000372	-0.580766	-0.193464	0.424359	0.163361	0.772021	-0.133811	0.599492
19820	9.527632	0.852016	-2.195289	0.033137	0.019329	0.004074	-0.580320	-0.195464	0.424089	0.162861	0.771901	-0.133560	0.599839
19821	9.556340	0.803396	-2.201510	-0.022452	0.000715	-0.020781	-0.578915	-0.194663	0.424831	0.163466	0.771880	-0.133627	0.599686
19822	9.484433	0.900797	-2.193355	-0.051709	-0.014106	-0.018061	-0.580580	-0.196644	0.424865	0.164439	0.771945	-0.134144	0.599221
19823	9.541829	0.898711	-2.248655	-0.075366	0.015332	-0.016308	-0.579867	-0.197763	0.424082	0.165845	0.771562	-0.134866	0.599165
19824	9.546953	0.900582	-2.210187	-0.104143	0.021690	0.001979	-0.580690	-0.199737	0.423684	0.167485	0.770966	-0.136206	0.599173
19825	9.528310	0.875220	-2.117868	-0.117476	0.017337	-0.017314	-0.580129	-0.200656	0.421786	0.169555	0.770413	-0.137411	0.599027
19826	9.537824	0.894882	-2.142251	-0.133555	0.008177	-0.001728	-0.580370	-0.204604	0.420554	0.171658	0.769879	-0.139096	0.598726
19827	9.552224	0.963172	-2.178576	-0.133618	-0.003730	-0.002613	-0.580648	-0.206476	0.417898	0.173738	0.769471	-0.140792	0.598254
19828	9.511664	1.035924	-2.157261	-0.111997	-0.025300	-0.012626	-0.580319	-0.209536	0.418834	0.175545	0.769432	-0.142167	0.597451
19829	9.552680	1.094079	-2.175324	-0.078043	-0.001562	-0.010744	-0.580313	-0.210365	0.418217	0.176877	0.769206	-0.143059	0.597135
19830	9.518353	0.958772	-2.194246	-0.044205	-0.014557	-0.010688	-0.578889	-0.211401	0.418421	0.177640	0.769269	-0.143608	0.596696
19831	9.513200	0.993534	-2.251797	-0.022356	-0.018081	-0.014307	-0.579427	-0.212998	0.419032	0.178108	0.769448	-0.143841	0.596270
19832	9.514270	1.089221	-2.154595	-0.040805	0.006337	-0.021703	-0.579135	-0.214254	0.418245	0.179018	0.769302	-0.144114	0.596120
19833	9.532730	0.924664	-2.190175	-0.002971	-0.007191	-0.043654	-0.579672	-0.215329	0.419878	0.179568	0.769503	-0.143626	0.595812
19834	9.453479	1.088171	-2.224792	0.008235	0.005163	-0.035385	-0.577805	-0.217942	0.419979	0.179885	0.769585	-0.143110	0.595735
19835	9.537846	1.036305	-2.199300	0.021548	0.000311	-0.016072	-0.579621	-0.218011	0.421969	0.179751	0.769706	-0.142727	0.595711
19836	9.518280	1.027189	-2.232444	0.012412	0.004020	-0.016102	-0.580886	-0.218808	0.421084	0.179768	0.769761	-0.142459	0.595698
19837	9.523408	1.041249	-2.198728	0.003197	-0.001370	-0.017942	-0.579763	-0.217737	0.422270	0.179933	0.769842	-0.142272	0.595588
19838	9.508694	1.058873	-2.239125	-0.044350	-0.009623	-0.016188	-0.577938	-0.218382	0.420235	0.180777	0.769858	-0.142718	0.595206
19839	9.518394	1.061136	-2.232227	0.007227	0.010747	-0.005107	-0.578495	-0.218286	0.421376	0.180761	0.769774	-0.142638	0.595339
19840	9.535604	1.075052	-2.194133	-0.014589	-0.008038	0.002229	-0.579901	-0.219081	0.420493	0.180940	0.769823	-0.143017	0.595130
19841	9.541949	1.047278	-2.296000	-0.036694	-0.013159	-0.003318	-0.579068	-0.217692	0.421136	0.181509	0.769860	-0.143575	0.594774
19842	9.520823	1.056206	-2.227519	-0.037912	0.000257	0.018679	-0.580179	-0.219892	0.419598	0.181875	0.769678	-0.144455	0.594685
19843	9.528282	1.114289	-2.222589	-0.044345	0.011434	0.016825	-0.579313	-0.220023	0.421981	0.182394	0.769336	-0.145323	0.594757
19844	9.523632	1.114027	-2.200677	-0.043571	0.013597	0.011317	-0.579027	-0.221380	0.420341	0.182970	0.768995	-0.146104	0.594830
19845	9.533120	1.075199	-2.203701	-0.026100	-0.010716	0.016891	-0.580167	-0.219961	0.421005	0.183143	0.768981	-0.146837	0.594614
19846	9.489511	1.012503	-2.207309	-0.010806	-0.004821	0.040748	-0.579593	-0.221622	0.419625	0.182820	0.768890	-0.147759	0.594603
19847	9.489410	1.027313	-2.226533	0.008559	0.007740	0.045356	-0.579620	-0.219343	0.419909	0.182174	0.768699	-0.148450	0.594876
19848	9.513587	0.929444	-2.174935	0.030291	0.000800	0.037142	-0.581459	-0.218221	0.420985	0.181266	0.768703	-0.148791	0.595063
19849	9.499352	1.051107	-2.197764	0.054512	0.009184	0.018840	-0.580926	-0.216058	0.420550	0.180232	0.768739	-0.148523	0.595398
19850	9.551146	0.904085	-2.292447	0.017212	0.025785	-0.010637	-0.582627	-0.215448	0.420322	0.180168	0.768539	-0.148195	0.595756
19851	9.561331	0.866475	-2.206117	-0.016305	0.023274	0.002146	-0.583306	-0.216520	0.421956	0.180457	0.768202	-0.148468	0.596036
19852	9.456430	1.138423	-2.176266	-0.030349	-0.011484	0.029724	-0.583720	-0.217622	0.421185	0.180546	0.768151	-0.149480	0.595822
19853	9.546823	1.086174	-2.305590	-0.045961	0.074174	-0.016315	-0.583997	-0.218441	0.420431	0.181669	0.767155	-0.149633	0.596724
19854	9.598146	0.845534	-2.111012	0.013674	0.073661	-0.010714	-0.584858	-0.218875	0.417870	0.181811	0.766369	-0.149179	0.597803
19855	9.483076	0.884339	-2.050900	-0.024060	0.066815	-0.018135	-0.584296	-0.219400	0.416703	0.182591	0.765541	-0.149074	0.598652
19856	9.572234	0.976387	-2.089866	-0.029684	0.074545	-0.023630	-0.586861	-0.218938	0.413932	0.183545	0.764624	-0.148926	0.599569
19857	9.562248	0.950234	-2.123480	-0.022436	0.045064	-0.023576	-0.588554	-0.218905	0.413809	0.184298	0.764075	-0.148799	0.600069
19858	9.558322	1.048704	-2.050227	-0.010608	0.043061	0.009501	-0.589108	-0.220012	0.413181	0.184473	0.763504	-0.149050	0.600679
19859	9.528617	0.967364	-2.117279	-0.044068	0.040676	-0.010770	-0.590673	-0.219777	0.411798	0.185389	0.762890	-0.149395	0.601092
19860	9.509900	1.088470	-2.096466	-0.046236	0.030284	-0.021752	-0.591774	-0.221108	0.412997	0.186434	0.762434	-0.149630	0.601288
19861	9.553320	1.044180	-2.071809	-0.048613	0.020218	-0.007056	-0.591204	-0.223801	0.409293	0.187315	0.762038	-0.150160	0.601385
19862	9.541410	1.146460	-2.097266	-0.070865	0.020710	0.016770	-0.590493	-0.224111	0.409549	0.188270	0.761481	-0.151348	0.601494
19863	9.544065	1.102112	-2.046931	-0.018162	0.030628	0.002171	-0.590093	-0.223586	0.407461	0.188611	0.761046	-0.151609	0.601872
19864	9.530034	1.077078	-1.981352	-0.033197	0.027852	-0.012540	-0.592050	-0.224713	0.407691	0.189351	0.760636	-0.151852	0.602097
19865	9.540094	1.103100	-1.938080	-0.042067	0.025381	-0.001535	-0.591203	-0.225527	0.406503	0.190088	0.760183	-0.152362	0.602308
19866	9.537249	1.028273	-1.962616	-0.015062	0.018918	-0.018002	-0.592165	-0.226718	0.407708	0.190592	0.759964	-0.152337	0.602430
19867	9.549410	1.091402	-1.974737	-0.001080	0.012932	-0.041809	-0.592003	-0.228700	0.407160	0.191154	0.759939	-0.151788	0.602423
19868	9.534411	1.046111	-2.025196	-0.008215	0.023676	-0.036347	-0.591988	-0.230244	0.406498	0.191802	0.759742	-0.151399	0.602564
19869	9.573558	1.013095	-1.935088	-0.038897	0.022093	-0.054750	-0.592005	-0.230677	0.403648	0.193119	0.759499	-0.151075	0.602530
19870	9.597733	1.027421	-1.931068	-0.045633	0.007120	-0.065743	-0.590848	-0.232321	0.404664	0.194617	0.759449	-0.150727	0.602198
19871	9.570951	1.136085	-1.702306	-0.047599	0.004555	-0.069393	-0.591076	-0.237004	0.403809	0.196190	0.759421	-0.150352	0.601816
19872	9.511628	1.190322	-1.917124	-0.117415	-0.032540	-0.076822	-0.590218	-0.239206	0.401686	0.198812	0.759589	-0.150882	0.600611
19873	9.526024	1.285448	-1.965351	-0.057113	0.052643	-0.087834	-0.589603	-0.242821	0.402161	0.200899	0.758996	-0.150145	0.600851
19874	9.554952	1.190103	-1.923576	-0.040334	0.055623	-0.076803	-0.589298	-0.245879	0.400131	0.202604	0.758405	-0.149385	0.601214
19875	9.514862	1.235203	-1.829996	-0.021228	0.076131	-0.082302	-0.590148	-0.246634	0.398257	0.204147	0.757650	-0.148206	0.601935
19876	9.662085	1.311801	-1.832587	-0.024407	0.108616	-0.101584	-0.591255	-0.249520	0.396111	0.206053	0.756554	-0.146646	0.603045
19877	9.537943	1.339925	-1.694911	0.024483	0.113261	-0.120784	-0.590373	-0.254382	0.392693	0.207477	0.755638	-0.144177	0.604299
19878	9.498690	1.307275	-1.770951	0.022618	0.161521	-0.127304	-0.590505	-0.256025	0.391179	0.209143	0.754152	-0.141455	0.606222
19879	9.565433	1.406309	-1.596473	0.015523	0.170026	-0.084168	-0.593613	-0.258587	0.385966	0.210415	0.752386	-0.139407	0.608447
19880	9.498816	1.454072	-1.506714	0.043130	0.215617	-0.047488	-0.593923	-0.258818	0.382001	0.210949	0.750080	-0.137407	0.611556
19881	9.487488	1.438264	-1.407360	0.042643	0.179653	-0.062115	-0.598022	-0.260951	0.377107	0.211569	0.748221	-0.135314	0.614080
19882	9.605285	1.433032	-1.440785	0.055978	0.193280	-0.043735	-0.599270	-0.264365	0.374082	0.211811	0.746204	-0.133320	0.616880
19883	9.540702	1.559484	-1.432715	0.076125	0.208859	-0.043714	-0.602438	-0.261675	0.369903	0.211779	0.744052	-0.130962	0.619988
19884	9.458549	1.575093	-1.468188	0.072426	0.231171	-0.047443	-0.606006	-0.261237	0.365023	0.211880	0.741624	-0.128504	0.623367
19885	9.468798	1.725172	-1.453100	0.052973	0.243972	-0.091518	-0.608148	-0.262372	0.359608	0.212873	0.739031	-0.125565	0.626699
19886	9.639813	1.788176	-1.178893	0.016772	0.206521	-0.141021	-0.609996	-0.264639	0.353836	0.214905	0.736875	-0.122528	0.629141
19887	9.834046	1.825719	-1.007169	-0.039428	0.170308	-0.117161	-0.612394	-0.267512	0.348879	0.217401	0.734840	-0.120669	0.631020
19888	9.584014	1.858199	-0.946882	-0.132330	0.054734	-0.089678	-0.610813	-0.271153	0.346660	0.220602	0.733802	-0.120918	0.631069
19889	9.814694	1.745500	-0.982814	-0.257570	0.006613	-0.047606	-0.611920	-0.274176	0.344364	0.225027	0.732681	-0.123538	0.630301
19890	9.779943	1.932879	-1.192852	-0.332818	-0.094529	-0.045740	-0.608343	-0.279834	0.341718	0.230232	0.732485	-0.127619	0.627831
19891	9.706797	2.232445	-1.429708	-0.403323	-0.146313	-0.007230	-0.607153	-0.284981	0.341103	0.235890	0.732458	-0.133337	0.624566
19892	9.616747	2.381654	-1.297349	-0.399705	-0.131514	-0.009073	-0.605823	-0.290660	0.339606	0.241490	0.732226	-0.138947	0.621467
19893	9.461400	2.182287	-1.358056	-0.436267	-0.096459	0.021928	-0.605177	-0.297377	0.339039	0.247387	0.731235	-0.145225	0.618874
19894	9.342136	2.256614	-1.232339	-0.392536	-0.087210	0.049516	-0.603637	-0.299057	0.334825	0.252242	0.730215	-0.151367	0.616642
19895	9.312863	2.565434	-1.098797	-0.357638	-0.089606	0.056978	-0.604030	-0.303199	0.331747	0.256570	0.729330	-0.157108	0.614464
19896	9.377543	2.653443	-1.185183	-0.286402	-0.113393	0.020478	-0.602138	-0.307812	0.331723	0.260127	0.729184	-0.161642	0.611961
19897	9.401369	2.861059	-1.307908	-0.304361	-0.158374	0.004034	-0.600705	-0.310092	0.331002	0.264126	0.729518	-0.166261	0.608603
19898	9.264345	2.868777	-1.268917	-0.286464	-0.198312	-0.006906	-0.599123	-0.312286	0.331415	0.267711	0.730431	-0.170823	0.604666
19899	9.180929	2.958004	-1.187921	-0.309556	-0.222106	0.022449	-0.596255	-0.315126	0.332904	0.271373	0.731370	-0.176053	0.600383
19900	9.322473	2.701321	-1.470249	-0.412395	-0.201326	0.003843	-0.593645	-0.320622	0.333101	0.276627	0.731510	-0.182278	0.595941
19901	9.029814	2.627926	-1.268963	-0.399830	-0.214585	-0.038390	-0.589493	-0.325691	0.332886	0.282351	0.731972	-0.187610	0.591014
19902	9.410253	2.708657	-1.340634	-0.514579	-0.129945	-0.061594	-0.587874	-0.333400	0.328860	0.290096	0.730794	-0.193646	0.586758
19903	9.987180	2.311881	-1.352720	-0.449255	-0.076781	-0.089935	-0.584563	-0.340075	0.326576	0.297637	0.729403	-0.197975	0.583258
19904	9.769308	2.027370	-1.360919	-0.320839	-0.038974	-0.082500	-0.582517	-0.347022	0.324428	0.303106	0.728258	-0.200873	0.580876
19905	9.334785	1.592800	-1.277454	-0.217142	0.055912	-0.012879	-0.581246	-0.350501	0.318975	0.306848	0.726328	-0.202819	0.580652
19906	8.915041	1.323414	-1.222451	-0.217283	0.080076	0.012638	-0.584915	-0.353605	0.313310	0.310168	0.724003	-0.205166	0.580966
19907	9.721292	1.300586	-1.030530	-0.416680	0.041810	0.017996	-0.586481	-0.355877	0.307535	0.316320	0.720815	-0.209987	0.579890
19908	11.228521	1.511541	-1.278757	-0.594429	-0.035952	-0.053437	-0.584201	-0.362016	0.300494	0.325320	0.717642	-0.216453	0.576459
19909	10.257053	1.742783	-1.733670	-0.468659	-0.072881	0.001731	-0.585868	-0.367966	0.293785	0.331814	0.715374	-0.222369	0.573317
19910	9.204248	1.054074	-1.722943	-0.531924	-0.037846	0.092962	-0.585439	-0.371982	0.287883	0.338157	0.711816	-0.230170	0.570955
19911	9.643126	0.860170	-1.600524	-0.551175	-0.009999	0.122311	-0.585706	-0.378422	0.279012	0.344582	0.707586	-0.238342	0.569015
19912	9.818960	1.271915	-1.473981	-0.439342	-0.068364	0.139251	-0.588580	-0.378591	0.271687	0.348864	0.704631	-0.245913	0.566847
19913	9.448515	1.375175	-1.744477	-0.291845	-0.024644	0.108198	-0.590979	-0.379602	0.269670	0.351610	0.702333	-0.251040	0.565754
19914	9.419105	1.440339	-1.525562	-0.234464	-0.054665	0.067996	-0.592703	-0.378465	0.267499	0.353832	0.700945	-0.255153	0.564248
19915	9.458952	1.662190	-1.453142	-0.094077	-0.038282	0.049023	-0.591597	-0.378487	0.264663	0.354356	0.700475	-0.257325	0.563516
19916	9.547174	1.355883	-1.443946	-0.040119	-0.038493	0.081212	-0.591292	-0.379418	0.266014	0.353811	0.700183	-0.259349	0.563293
19917	9.438896	1.112480	-1.320711	-0.010751	0.055269	0.143454	-0.593870	-0.376630	0.265507	0.352545	0.698758	-0.261273	0.564966
19918	9.540974	1.427304	-1.341800	-0.034823	0.043369	0.066424	-0.597033	-0.372378	0.264532	0.352418	0.697697	-0.262331	0.565866
19919	9.565771	1.464931	-1.267603	-0.056949	-0.011348	-0.003253	-0.596734	-0.374341	0.263559	0.353081	0.697464	-0.263215	0.565328
19920	9.692410	1.471460	-1.098384	-0.065969	0.042084	-0.003322	-0.597582	-0.375109	0.261966	0.354284	0.696508	-0.263800	0.565480
19921	9.851931	1.454856	-1.029579	-0.018024	0.035572	0.011498	-0.596777	-0.373555	0.259232	0.354470	0.695935	-0.264130	0.565915
19922	9.573627	1.425437	-0.859944	-0.000254	0.017667	0.062885	-0.600753	-0.372269	0.257656	0.353863	0.695377	-0.265047	0.566552
19923	9.703715	1.414819	-0.860047	-0.084273	-0.019430	0.071983	-0.598636	-0.371921	0.258645	0.353985	0.694623	-0.267367	0.566311
19924	9.665770	1.431100	-0.788474	-0.068254	-0.058316	0.059227	-0.599486	-0.371752	0.258382	0.353936	0.694469	-0.269512	0.565514
19925	9.673739	1.611997	-1.079862	0.008212	-0.038426	0.077718	-0.600372	-0.368983	0.257716	0.352602	0.694538	-0.271001	0.565551
19926	10.004708	1.778229	-1.352023	0.047967	-0.030634	0.023739	-0.602042	-0.368422	0.261438	0.351484	0.695081	-0.271137	0.565514
19927	9.290979	1.881660	-1.455092	0.169071	0.022707	0.032004	-0.604611	-0.365024	0.263086	0.348756	0.695841	-0.269739	0.566934
19928	8.668829	1.725894	-1.447333	0.177251	0.161407	0.049987	-0.605043	-0.363902	0.263725	0.346573	0.694958	-0.267429	0.570441
19929	9.572991	1.965565	-1.170407	-0.001345	0.255251	0.000188	-0.608467	-0.363086	0.259856	0.347820	0.692043	-0.265900	0.573930
19930	9.957812	2.538619	-0.886377	-0.042517	0.056241	-0.148950	-0.608471	-0.364520	0.256942	0.350369	0.691892	-0.264033	0.573423
19931	10.147859	2.176178	-1.084252	-0.154874	-0.003586	-0.173873	-0.608129	-0.370306	0.255025	0.354382	0.691776	-0.263626	0.571280
19932	9.780210	2.159236	-1.254188	-0.144890	-0.090653	0.004206	-0.606403	-0.373712	0.253807	0.355865	0.691736	-0.266143	0.569236
19933	9.520317	2.231197	-1.239168	-0.173942	-0.092085	0.013282	-0.605665	-0.376037	0.254220	0.357534	0.691497	-0.269152	0.567062
19934	9.328506	2.289416	-1.139828	-0.338948	-0.164103	0.008458	-0.603801	-0.379295	0.252869	0.361222	0.690853	-0.274420	0.562970
19935	9.367555	2.429738	-1.135543	-0.439218	-0.136887	0.020179	-0.603214	-0.383281	0.249226	0.366225	0.689113	-0.280791	0.558712
19936	9.282292	2.676528	-1.048620	-0.562389	-0.217258	0.076982	-0.603188	-0.387144	0.246161	0.371855	0.686919	-0.289846	0.553041
19937	9.169196	2.838027	-1.096478	-0.565042	-0.214031	0.115510	-0.602631	-0.388171	0.243550	0.377040	0.684397	-0.299385	0.547550
19938	9.137360	3.019627	-1.239030	-0.602813	-0.211296	0.071407	-0.601591	-0.394457	0.239901	0.383190	0.681664	-0.308660	0.541506
19939	9.114647	3.173472	-1.126067	-0.549087	-0.181125	0.025609	-0.601729	-0.397520	0.235193	0.389273	0.679253	-0.316411	0.535692
19940	8.932263	3.124676	-1.008454	-0.555379	-0.189538	-0.003797	-0.600576	-0.402323	0.230505	0.395612	0.676915	-0.323894	0.529500
19941	9.211433	3.123988	-0.743538	-0.595083	-0.193232	-0.016645	-0.599427	-0.407500	0.224664	0.402639	0.674339	-0.331510	0.522733
19942	9.545502	2.957296	-0.786103	-0.645248	-0.103037	-0.090248	-0.596862	-0.413793	0.217752	0.411545	0.670736	-0.337969	0.516257
19943	9.884063	2.151448	-0.910298	-0.668209	-0.069563	-0.171156	-0.592729	-0.422992	0.208243	0.421875	0.667057	-0.343123	0.509238
19944	10.195201	1.913916	-1.082902	-0.664873	0.007074	-0.158402	-0.590139	-0.433140	0.198125	0.432345	0.662372	-0.347819	0.503351
19945	10.952134	1.253028	-1.386048	-0.762455	0.133068	-0.164252	-0.588168	-0.442697	0.181979	0.445049	0.655492	-0.352161	0.498242
19946	9.222667	1.561668	-1.428053	-0.715398	0.167744	-0.012230	-0.587073	-0.450471	0.164823	0.455662	0.647436	-0.357728	0.495206
19947	8.932676	1.000685	-0.676908	-0.849935	0.138547	-0.012580	-0.590126	-0.454658	0.145954	0.467755	0.638293	-0.364736	0.490668
19948	10.444446	1.392578	-1.037651	-0.793878	0.027847	-0.129355	-0.588604	-0.462860	0.128625	0.479281	0.631416	-0.370701	0.483926
19949	9.923763	1.908793	-1.280513	-0.396185	-0.044869	-0.025731	-0.587517	-0.466352	0.117667	0.484182	0.628201	-0.374736	0.480109
19950	9.185986	1.529396	-1.173270	-0.316508	-0.087247	0.014643	-0.587237	-0.467933	0.114742	0.487346	0.625799	-0.378945	0.476727
19951	9.495337	1.340248	-0.975928	-0.318380	-0.166703	0.020314	-0.586690	-0.470366	0.108654	0.489816	0.624092	-0.383996	0.472374
19952	10.037105	1.346194	-1.341559	-0.268071	-0.216414	-0.010596	-0.586110	-0.472720	0.106808	0.491653	0.623464	-0.388752	0.467378
19953	9.521276	1.884266	-1.589290	-0.365130	-0.264750	0.062665	-0.586673	-0.471788	0.108424	0.493446	0.621823	-0.395720	0.461794
19954	9.225827	1.374295	-1.562243	-0.429043	-0.217450	0.198117	-0.586996	-0.469421	0.107022	0.495167	0.617965	-0.404380	0.457609
19955	9.585603	1.424800	-1.179235	-0.476502	-0.162037	0.198036	-0.592299	-0.465529	0.102374	0.497767	0.613080	-0.412991	0.453652
19956	9.774387	2.082979	-1.351085	-0.444194	-0.215983	0.113914	-0.593032	-0.466541	0.096953	0.500354	0.609592	-0.420684	0.448406
19957	9.213470	2.186700	-1.015424	-0.349762	-0.199232	-0.051188	-0.591331	-0.468083	0.095711	0.503239	0.608282	-0.425402	0.442467
19958	9.117046	1.819161	-0.864456	-0.265784	-0.183325	-0.199775	-0.589626	-0.470305	0.093720	0.506646	0.608860	-0.427289	0.435918
19959	9.252670	1.843840	-0.787242	-0.210779	-0.187019	-0.263855	-0.583322	-0.478142	0.093735	0.509756	0.610568	-0.428022	0.429131
19960	9.981046	2.997128	-1.811789	-0.144033	-0.083997	-0.168141	-0.578871	-0.484379	0.093868	0.512212	0.611202	-0.428186	0.425121
19961	8.942036	3.205941	-1.645968	-0.107080	0.012479	-0.093171	-0.576125	-0.490243	0.092770	0.514272	0.610800	-0.428049	0.423347
19962	9.153612	3.001753	-1.000625	-0.376553	0.093146	0.018151	-0.575325	-0.491046	0.085512	0.519474	0.605918	-0.430609	0.421410
19963	10.321854	3.165658	-0.818609	-0.480897	0.095159	0.086136	-0.577667	-0.490644	0.075111	0.525247	0.599349	-0.434896	0.419239
19964	9.757868	3.393578	-1.240474	-0.289643	-0.035464	0.136168	-0.579704	-0.490513	0.067232	0.527241	0.595348	-0.439455	0.417680
19965	9.128725	3.252081	-1.208206	-0.323631	-0.101543	0.240649	-0.584862	-0.486242	0.063595	0.528062	0.590667	-0.446264	0.416067
19966	9.044041	3.287430	-1.267610	-0.324816	-0.120394	0.232404	-0.588944	-0.479564	0.057273	0.528855	0.586082	-0.453103	0.414148
19967	9.035192	2.983683	-1.037377	-0.474277	-0.176568	0.223898	-0.593692	-0.474700	0.053104	0.530830	0.580499	-0.461660	0.410013
19968	8.817226	3.246348	-0.979204	-0.550172	-0.184202	0.262298	-0.597764	-0.468744	0.046879	0.533298	0.573642	-0.471259	0.405515
19969	8.605886	3.295387	-0.908179	-0.683937	-0.233461	0.260244	-0.603787	-0.464615	0.040559	0.536704	0.565772	-0.482356	0.398978
19970	8.717345	3.634983	-0.972935	-0.745085	-0.293162	0.308013	-0.606770	-0.456728	0.032608	0.539743	0.556998	-0.494984	0.391690
19971	8.409114	3.378278	-0.837478	-0.790994	-0.238250	0.329751	-0.613445	-0.448633	0.021599	0.543502	0.547046	-0.507432	0.384525
19972	8.401329	3.753143	-0.757449	-0.858531	-0.251317	0.304929	-0.620676	-0.441109	0.010702	0.547874	0.536389	-0.520131	0.376277
19973	8.996795	4.473495	-0.717051	-0.835185	-0.269947	0.294246	-0.626512	-0.430336	0.003241	0.551756	0.526217	-0.532461	0.367623
19974	9.195484	4.762852	-0.698440	-0.792069	-0.364637	0.275305	-0.628343	-0.423134	-0.002786	0.554060	0.517071	-0.545231	0.358300
19975	9.347495	5.276727	-0.580003	-0.668049	-0.432149	0.166587	-0.634407	-0.414265	-0.006411	0.555117	0.511020	-0.556392	0.348040
19976	9.594620	4.985923	-0.905149	-0.679316	-0.407523	-0.091318	-0.633321	-0.412184	-0.008268	0.558057	0.507194	-0.564754	0.335230
19977	9.371740	3.144351	-0.899158	-0.904814	-0.330387	-0.264742	-0.628800	-0.414693	-0.011150	0.565357	0.502352	-0.571581	0.318290
19978	11.144383	1.544174	-0.956559	-1.445003	-0.097762	-0.383494	-0.624762	-0.418303	-0.023556	0.580906	0.490725	-0.577883	0.296292
19979	11.341997	0.444920	-1.729566	-1.601172	0.076640	-0.226419	-0.619748	-0.420251	-0.052670	0.598718	0.474104	-0.583832	0.275504
19980	11.030259	-0.606314	-2.019446	-1.416503	-0.135085	0.197947	-0.620178	-0.413398	-0.078358	0.609198	0.455304	-0.594992	0.259922
19981	10.772745	-0.070912	-2.204392	-1.197696	0.077097	0.427456	-0.625922	-0.398872	-0.103940	0.618714	0.435064	-0.603929	0.251359
19982	10.080586	0.905325	-1.761516	-1.120624	0.018422	0.137770	-0.630490	-0.384383	-0.123323	0.627802	0.419244	-0.610483	0.239603
19983	9.408943	1.816924	-1.752194	-1.110092	-0.072599	-0.037318	-0.631138	-0.376838	-0.139648	0.636316	0.405967	-0.616239	0.224814
19984	10.291281	1.927044	-1.748242	-0.890813	0.031291	-0.057946	-0.632599	-0.370399	-0.153633	0.644060	0.395046	-0.619379	0.213296
19985	9.260082	2.151181	-1.824158	-0.456104	-0.013762	0.196032	-0.635611	-0.361286	-0.163201	0.646655	0.386744	-0.623044	0.209958
19986	8.849367	1.109638	-1.520904	-0.602588	-0.096191	0.333260	-0.639177	-0.351689	-0.170757	0.648621	0.375067	-0.629436	0.205975
19987	9.129108	1.536531	-1.673509	-0.456376	-0.117502	0.469509	-0.648715	-0.335611	-0.174180	0.648561	0.363639	-0.636369	0.205350
19988	9.168198	1.525568	-1.600164	-0.363932	-0.197146	0.721241	-0.658567	-0.315503	-0.174949	0.645612	0.350397	-0.645676	0.208588
19989	8.907483	1.177023	-1.512976	-0.161401	-0.153246	0.901299	-0.671458	-0.287731	-0.173233	0.640844	0.337205	-0.654627	0.216968
19990	9.361913	0.542086	-1.063098	-0.132868	0.038728	0.644135	-0.680909	-0.266838	-0.175509	0.639364	0.326750	-0.659100	0.223685
19991	9.472003	0.841533	-0.666714	0.000977	0.133271	0.440630	-0.685807	-0.249571	-0.178338	0.639057	0.320275	-0.660348	0.230155
19992	8.924984	0.621745	-0.266049	0.170164	0.180128	0.260896	-0.689352	-0.239169	-0.181891	0.639108	0.318007	-0.659041	0.236807
19993	8.598453	0.802482	-0.189858	0.209526	0.233787	-0.087832	-0.687583	-0.236968	-0.186429	0.641213	0.320645	-0.654583	0.239905
19994	9.088231	1.462420	-1.010631	0.218101	0.440373	-0.370566	-0.686269	-0.244011	-0.192247	0.647285	0.326011	-0.645584	0.240749
19995	9.574717	2.257663	-1.071949	0.335247	0.310843	-0.766286	-0.675099	-0.262147	-0.199980	0.652643	0.338652	-0.634950	0.237086
19996	10.861182	2.697153	-1.607530	0.134854	0.298968	-0.938821	-0.661258	-0.290780	-0.207830	0.659816	0.350733	-0.624037	0.228488
19997	11.882237	2.677083	-1.372900	0.198136	0.383248	-0.699115	-0.649454	-0.313179	-0.213577	0.666229	0.360284	-0.613212	0.224290
19998	10.576437	2.739579	-1.367137	0.388622	0.115388	-0.387535	-0.641399	-0.327347	-0.216515	0.666507	0.369575	-0.607204	0.224692
19999	9.080646	1.821624	-1.208488	0.436796	0.352040	0.021859	-0.637663	-0.332716	-0.216321	0.667290	0.373564	-0.600831	0.232757
20000	9.659980	1.786483	-1.063717	0.496999	0.328874	0.224925	-0.637986	-0.331417	-0.219343	0.666394	0.375838	-0.595863	0.244154
20001	9.575620	1.797554	-0.760974	0.234415	0.049707	0.287246	-0.641716	-0.326211	-0.219124	0.663648	0.375330	-0.596393	0.251028
20002	9.253745	2.149269	-0.778045	0.174501	-0.047665	0.316634	-0.648842	-0.318500	-0.216315	0.660127	0.374003	-0.598615	0.256930
20003	9.407407	1.978423	-0.777659	-0.153293	-0.228933	0.253894	-0.653286	-0.311380	-0.213993	0.657032	0.370169	-0.604520	0.256593
20004	9.345607	2.010164	-1.301708	-0.174349	-0.236776	0.356609	-0.660204	-0.298338	-0.211842	0.653565	0.364671	-0.611243	0.257390
20005	9.127362	2.354775	-1.023073	-0.237155	-0.294008	0.206145	-0.668119	-0.285626	-0.206614	0.650413	0.360648	-0.618015	0.254860
20006	9.229673	2.486269	-0.936670	-0.539455	-0.384609	-0.144767	-0.671377	-0.280852	-0.200636	0.650189	0.357254	-0.624767	0.243495
20007	8.599648	2.217728	-0.653991	-0.668083	-0.287241	-0.106811	-0.675476	-0.278479	-0.198048	0.651622	0.351391	-0.631138	0.231470
20008	10.536976	1.040684	-0.164069	-0.878348	0.014193	-0.206554	-0.674467	-0.273957	-0.205825	0.658783	0.342334	-0.633562	0.217740
20009	10.798656	0.953401	0.057459	-0.604750	0.116384	-0.110704	-0.672452	-0.272348	-0.215912	0.664647	0.335321	-0.634055	0.209234
20010	10.513594	0.600588	0.114129	-0.787959	0.106587	-0.155210	-0.671628	-0.265849	-0.225964	0.671806	0.326226	-0.634908	0.197852
20011	10.310897	0.014726	0.325618	-0.621341	0.215155	0.146688	-0.672157	-0.256984	-0.242917	0.677783	0.315147	-0.635574	0.193228
20012	9.708274	0.363252	0.152360	-0.388660	0.019531	0.110672	-0.674611	-0.246517	-0.250995	0.679995	0.308277	-0.637586	0.189885
20013	9.139662	0.533011	0.090191	-0.452150	-0.003494	0.065524	-0.675162	-0.239273	-0.255339	0.682298	0.301252	-0.639932	0.184941
20014	9.163854	0.366823	0.172743	-0.328589	0.006035	0.100598	-0.676428	-0.231297	-0.259772	0.683931	0.295339	-0.641752	0.182120
20015	9.776498	0.639501	0.132286	-0.223361	0.036515	0.065149	-0.679326	-0.226292	-0.261550	0.685314	0.291224	-0.642652	0.180364
20016	9.650290	0.588314	0.037639	-0.088341	-0.059320	0.060021	-0.682221	-0.220512	-0.261585	0.684812	0.289339	-0.644229	0.179681
20017	9.895155	0.529649	-0.056442	0.002392	-0.057788	0.030874	-0.683629	-0.219444	-0.259528	0.683779	0.289055	-0.645407	0.179845
20018	9.703290	0.544059	0.054692	0.089942	-0.057495	0.020915	-0.685784	-0.216132	-0.259159	0.682404	0.290104	-0.646086	0.180934
20019	9.796110	0.775360	0.117946	0.077077	-0.114392	-0.043189	-0.687008	-0.217566	-0.255848	0.680471	0.291966	-0.647335	0.180755
20020	9.720440	0.997775	0.209182	0.127972	-0.154636	-0.050342	-0.688615	-0.220288	-0.249506	0.677861	0.294803	-0.648772	0.180802
20021	9.738027	0.976207	0.000655	0.215213	-0.125726	-0.075917	-0.690797	-0.224665	-0.247217	0.675075	0.298972	-0.649456	0.181924
20022	9.891886	0.948914	-0.034263	0.244058	-0.114098	-0.024466	-0.690708	-0.226639	-0.239150	0.672177	0.302884	-0.650048	0.184058
20023	9.579408	1.054648	0.021591	0.380362	-0.044849	0.072903	-0.692077	-0.227390	-0.235088	0.668860	0.306996	-0.649880	0.189830
20024	9.466032	1.074203	-0.292995	0.435438	-0.012433	0.004994	-0.693239	-0.229031	-0.229649	0.665944	0.312681	-0.648496	0.195451
20025	9.087601	1.004594	0.032296	0.571503	0.080904	0.021542	-0.692019	-0.232760	-0.224104	0.663161	0.319451	-0.645478	0.203783
20026	10.170740	1.155121	-0.188388	0.460270	0.081974	-0.033474	-0.693919	-0.237271	-0.222109	0.661349	0.325533	-0.642370	0.209776
20027	10.047133	1.515769	-0.432620	0.537470	0.050736	-0.084632	-0.691840	-0.243610	-0.219136	0.658694	0.333265	-0.639053	0.216027
20028	9.326267	1.775187	-0.589960	0.499075	0.082484	-0.154615	-0.689883	-0.251254	-0.215820	0.657017	0.341336	-0.634845	0.220885
20029	9.439759	1.319640	-0.676884	0.357552	0.203059	-0.193676	-0.686410	-0.258449	-0.216302	0.657859	0.347362	-0.629451	0.224395
20030	10.294505	1.857203	-0.702817	0.225614	0.172322	-0.193575	-0.682576	-0.265844	-0.219645	0.659279	0.351884	-0.624914	0.225859
20031	10.218821	1.979645	-0.571169	0.281905	0.020453	-0.228082	-0.679355	-0.274399	-0.218657	0.658436	0.358144	-0.621957	0.226639
20032	9.990047	1.731560	-0.757467	0.126936	-0.009195	-0.171545	-0.677263	-0.280816	-0.214135	0.658149	0.361889	-0.620370	0.225872
20033	9.703974	1.458560	-0.864490	0.218411	-0.062093	-0.030088	-0.678042	-0.285439	-0.213145	0.655784	0.365214	-0.620199	0.227859
20034	9.609052	1.358443	-0.943718	0.152893	-0.089019	0.054204	-0.679433	-0.284862	-0.209848	0.653277	0.366851	-0.621164	0.229795
20035	9.553651	1.607575	-1.046302	0.034350	-0.144756	0.006374	-0.680253	-0.284736	-0.206301	0.651030	0.367690	-0.623182	0.229366
20036	9.652208	1.973819	-0.921997	-0.034262	-0.172261	-0.022992	-0.681882	-0.285872	-0.200143	0.649201	0.368221	-0.625510	0.227353
20037	9.425806	1.936213	-0.892036	-0.022643	-0.141373	-0.001969	-0.682705	-0.285468	-0.196438	0.647431	0.368416	-0.627676	0.226110
20038	9.536851	1.786299	-0.802963	-0.040866	-0.128473	-0.001106	-0.683525	-0.284941	-0.192302	0.646086	0.368383	-0.629614	0.224616
20039	9.600232	1.908967	-0.761056	-0.072641	-0.135239	-0.024978	-0.686055	-0.284156	-0.189969	0.644852	0.368195	-0.631744	0.222482
20040	9.458173	1.941487	-0.760362	-0.120013	-0.170361	-0.082848	-0.685734	-0.285184	-0.186647	0.643909	0.368350	-0.633959	0.218620
20041	9.606597	2.203785	-0.686908	-0.142746	-0.163058	-0.111270	-0.688515	-0.286294	-0.183583	0.643203	0.368472	-0.636090	0.214263
20042	9.485672	2.190776	-0.738026	-0.169841	-0.160077	-0.098512	-0.688186	-0.288294	-0.180887	0.642797	0.368122	-0.638242	0.209631
20043	9.587367	2.306276	-0.724168	-0.148140	-0.155665	-0.142478	-0.688453	-0.288380	-0.179054	0.642330	0.368535	-0.640028	0.204835
20044	9.308104	2.517557	-0.779979	-0.164752	-0.155620	-0.112259	-0.689236	-0.290854	-0.175105	0.641970	0.368387	-0.641967	0.200112
20045	9.336874	2.307854	-0.709959	-0.271885	-0.104818	-0.156619	-0.688659	-0.291863	-0.175174	0.643095	0.367181	-0.643438	0.193893
20046	9.317418	2.342450	-0.747653	-0.273679	-0.086804	-0.087833	-0.689212	-0.293643	-0.176692	0.644283	0.365017	-0.645059	0.188577
20047	9.327064	2.460119	-0.486378	-0.333594	-0.052591	-0.072376	-0.688967	-0.292373	-0.179298	0.646170	0.361707	-0.646638	0.183004
20048	9.773353	2.692665	-0.520876	-0.313800	-0.012043	-0.087864	-0.689294	-0.289985	-0.181123	0.648560	0.358716	-0.647393	0.177692
20049	9.661322	2.361387	-0.533338	-0.219511	-0.024193	-0.120774	-0.691281	-0.290675	-0.183972	0.650138	0.357377	-0.647780	0.173156
20050	9.591726	2.180219	-0.729984	-0.186450	0.008856	-0.120814	-0.689342	-0.290103	-0.187485	0.651967	0.356368	-0.647543	0.169199
20051	9.224641	2.467163	-0.955930	-0.110725	0.005572	-0.023438	-0.689081	-0.290649	-0.191052	0.652807	0.355070	-0.647840	0.167547
20052	9.200235	2.282512	-0.917574	-0.158466	0.050084	-0.104384	-0.690787	-0.290275	-0.192283	0.654895	0.354069	-0.647071	0.164456
20053	9.729811	2.149375	-0.312645	-0.123872	-0.041220	0.037250	-0.690787	-0.291866	-0.194925	0.655026	0.351949	-0.648436	0.163106
20054	10.327519	2.452257	-0.427226	0.099336	-0.067114	0.248031	-0.696355	-0.285550	-0.193347	0.652607	0.350132	-0.650827	0.167139
20055	10.091845	1.827367	-0.722002	0.140264	-0.173888	0.245363	-0.700675	-0.276485	-0.189774	0.648452	0.349172	-0.654477	0.171023
20056	9.681573	1.898301	-1.452571	0.101068	-0.200115	-0.024541	-0.706464	-0.272374	-0.184096	0.645174	0.351364	-0.656653	0.170592
20057	9.658174	1.769066	-1.928383	-0.019315	-0.272270	-0.074252	-0.706532	-0.274391	-0.178008	0.641875	0.352846	-0.659867	0.167546
20058	9.174941	1.755242	-2.089145	-0.049498	-0.262367	-0.179044	-0.710809	-0.276197	-0.169041	0.639316	0.355334	-0.662221	0.162712
20059	9.463263	1.618078	-2.139469	-0.162171	-0.256243	-0.151707	-0.711038	-0.277829	-0.164904	0.637418	0.355933	-0.665129	0.156887
20060	9.570874	1.843815	-2.030911	-0.167858	-0.223791	0.046491	-0.712665	-0.279108	-0.158755	0.635446	0.353764	-0.668923	0.153628
20061	9.073614	1.687880	-2.076133	-0.249541	-0.128769	0.060724	-0.714661	-0.276432	-0.157157	0.635130	0.350005	-0.671962	0.150243
20062	9.129867	1.808663	-1.710300	-0.298659	-0.037204	0.133014	-0.718403	-0.271564	-0.158794	0.636273	0.344422	-0.674341	0.147633
20063	9.451610	2.021261	-1.638821	-0.333819	-0.017704	0.117424	-0.721199	-0.264477	-0.162138	0.637800	0.338464	-0.676568	0.144601
20064	9.623582	2.138010	-1.574443	-0.346267	0.041195	0.056805	-0.721563	-0.261216	-0.167156	0.640486	0.333043	-0.677502	0.140894
20065	9.571243	2.346957	-1.575955	-0.282942	0.001799	0.034993	-0.720960	-0.255990	-0.171637	0.642114	0.328766	-0.678723	0.137616
20066	9.339147	2.018241	-1.535601	-0.220508	0.039549	-0.031116	-0.721437	-0.255006	-0.176937	0.644145	0.326135	-0.678700	0.134460
20067	9.464309	1.924917	-1.514321	-0.234112	0.077129	0.003679	-0.720782	-0.253666	-0.181096	0.646525	0.322686	-0.678581	0.131935
20068	9.257950	1.854128	-1.371799	-0.163080	0.162875	0.121077	-0.721288	-0.250661	-0.186694	0.649425	0.318392	-0.677765	0.132318
20069	9.463706	1.917573	-0.968454	-0.153616	0.172672	0.064259	-0.721680	-0.244977	-0.191419	0.652396	0.314880	-0.676558	0.132283
20070	9.425874	2.097067	-0.951376	-0.108480	0.155317	0.044210	-0.720219	-0.242225	-0.198322	0.655024	0.312344	-0.675180	0.132351
20071	9.476569	1.994110	-0.895972	-0.071617	0.172731	0.121327	-0.718479	-0.240381	-0.207262	0.657317	0.309115	-0.674078	0.134170
20072	9.599630	1.846607	-0.812164	-0.034854	0.137108	0.130636	-0.719451	-0.233144	-0.211320	0.658989	0.306416	-0.673260	0.136247
20073	9.521986	1.696871	-0.817483	-0.027540	0.129934	0.095752	-0.719517	-0.230507	-0.215391	0.660492	0.304200	-0.672421	0.138066
20074	9.503795	1.773156	-0.710026	0.026274	0.142629	0.158244	-0.719597	-0.227121	-0.220122	0.661771	0.301914	-0.671509	0.141360
20075	9.742172	1.899285	-0.476573	0.016634	0.208544	0.134344	-0.717151	-0.223181	-0.225265	0.663945	0.299517	-0.669710	0.144759
20076	9.819814	1.851468	-0.388001	0.051616	0.197775	0.143617	-0.716421	-0.218540	-0.232467	0.665824	0.297594	-0.667875	0.148524
20077	9.723330	1.898661	-0.420317	-0.025268	0.186939	0.143470	-0.718100	-0.212468	-0.238851	0.667914	0.294556	-0.666499	0.151351
20078	9.585397	1.945234	-0.204710	-0.019076	0.186160	0.170995	-0.715927	-0.209632	-0.244767	0.669944	0.291346	-0.665158	0.154461
20079	9.823615	1.945897	-0.559025	-0.010588	0.136545	0.046342	-0.714603	-0.206505	-0.250516	0.671562	0.289942	-0.663809	0.155870
20080	9.539825	1.856704	-0.449960	0.039791	0.102860	0.051925	-0.713798	-0.205086	-0.253400	0.672495	0.289357	-0.662692	0.157677
20081	9.755483	1.764608	-0.567320	-0.073652	-0.011108	-0.006811	-0.713826	-0.203731	-0.254728	0.672683	0.288275	-0.663211	0.156671
20082	9.798211	1.928842	-0.720021	-0.008393	-0.017334	-0.028663	-0.714688	-0.202697	-0.255078	0.672553	0.288488	-0.663395	0.156059
20083	9.716761	1.750540	-0.582872	-0.019112	-0.110486	-0.010227	-0.714255	-0.202228	-0.253076	0.671111	0.288506	-0.665059	0.155147
20084	9.682102	1.606055	-0.640489	-0.021294	-0.087406	-0.026818	-0.715491	-0.203864	-0.251472	0.670115	0.288739	-0.666232	0.153984
20085	9.650692	1.589352	-0.644254	-0.039352	-0.126788	-0.013954	-0.716883	-0.203546	-0.248756	0.668575	0.288582	-0.668149	0.152657
20086	9.662471	1.655591	-0.707064	-0.026409	-0.110464	-0.010273	-0.716420	-0.204317	-0.244854	0.667243	0.288595	-0.669734	0.151514
20087	9.599834	1.553572	-0.661909	-0.028232	-0.130839	-0.008438	-0.720203	-0.204398	-0.241998	0.665557	0.288522	-0.671695	0.150385
20088	9.633498	1.636383	-0.706106	0.004322	-0.124528	-0.023046	-0.718316	-0.206334	-0.238183	0.663888	0.289154	-0.673292	0.149402
20089	9.580156	1.656847	-0.757118	0.024449	-0.106071	-0.024882	-0.720261	-0.207001	-0.235664	0.662273	0.289926	-0.674659	0.148904
20090	9.584167	1.650911	-0.858755	-0.009222	-0.093170	-0.054334	-0.720787	-0.208410	-0.233064	0.661191	0.290705	-0.675692	0.147504
20091	9.562760	1.789595	-0.881205	0.009137	-0.061924	-0.054330	-0.720212	-0.208215	-0.231363	0.660342	0.291542	-0.676344	0.146662
20092	9.564844	1.770637	-0.915223	-0.009206	-0.062678	-0.056204	-0.721178	-0.210045	-0.231750	0.659674	0.292254	-0.676959	0.145412
20093	9.581755	1.785076	-0.915761	0.025574	-0.037811	-0.058004	-0.720158	-0.211313	-0.229580	0.659063	0.293290	-0.677219	0.144882
20094	9.624206	1.742482	-1.016660	0.038748	-0.014549	-0.047006	-0.719262	-0.214002	-0.227638	0.658737	0.294371	-0.677110	0.144685
20095	9.571147	1.791718	-1.043340	0.037439	0.000929	-0.028686	-0.718678	-0.214659	-0.226131	0.658492	0.295057	-0.676998	0.144926
20096	9.636422	1.788442	-1.014402	-0.004641	-0.015617	-0.026892	-0.719781	-0.217703	-0.228005	0.658348	0.295296	-0.677146	0.144401
20097	9.574059	1.903016	-1.025815	0.021813	-0.004669	0.004345	-0.720031	-0.218680	-0.225522	0.658023	0.295350	-0.677347	0.144828
20098	9.598342	1.814716	-0.964498	0.055929	0.078206	-0.028761	-0.717659	-0.218435	-0.228354	0.658796	0.296140	-0.676073	0.145652
20099	9.625014	1.765458	-0.922338	-0.056687	0.062077	-0.030791	-0.716814	-0.218176	-0.228063	0.659941	0.295440	-0.675413	0.144947
20100	9.478670	2.014145	-0.944229	-0.014870	0.119651	-0.010606	-0.717115	-0.220182	-0.233834	0.661636	0.294931	-0.673901	0.145297
20101	9.642517	1.861785	-0.881302	-0.009742	0.122374	-0.025269	-0.714339	-0.218643	-0.236871	0.663296	0.294606	-0.672334	0.145645
20102	9.692163	1.873538	-0.699508	-0.003358	0.191602	0.002179	-0.714632	-0.220432	-0.241217	0.665844	0.293863	-0.669898	0.146742
20103	9.768504	2.127988	-0.906017	0.080006	0.332567	0.027861	-0.712564	-0.220452	-0.247311	0.669616	0.293398	-0.665557	0.150220
20104	9.472234	1.859832	-0.466735	0.139160	0.430956	0.040569	-0.707732	-0.219130	-0.258289	0.674349	0.293306	-0.659668	0.155124
20105	9.559527	2.091325	0.125711	0.100209	0.369083	0.029658	-0.702565	-0.221303	-0.268219	0.678419	0.292938	-0.654695	0.159087
20106	10.036563	1.995401	0.155555	0.096690	0.291545	-0.027025	-0.700945	-0.221838	-0.278294	0.681707	0.293562	-0.650352	0.161677
20107	9.857161	2.115637	-0.035019	0.113422	0.209374	-0.008535	-0.697301	-0.223754	-0.284239	0.683699	0.294367	-0.647222	0.164340
20108	9.683815	2.042754	-0.294712	-0.024968	0.071688	-0.039841	-0.695752	-0.225354	-0.287178	0.684867	0.294197	-0.646180	0.163880
20109	9.560638	2.014854	-0.319272	-0.083852	0.048099	0.018774	-0.696643	-0.223889	-0.290467	0.685829	0.292490	-0.646056	0.163399
20110	9.613316	2.019943	-0.364687	-0.041159	0.019764	0.044605	-0.695579	-0.220351	-0.292798	0.686142	0.291174	-0.646273	0.163579
20111	9.442974	1.902781	-0.218985	-0.039314	0.038923	0.077559	-0.698265	-0.218679	-0.290974	0.686523	0.289359	-0.646472	0.164413
20112	9.263601	2.101691	-0.128854	0.035473	0.119453	0.096841	-0.697607	-0.216163	-0.292800	0.687503	0.288092	-0.645364	0.166879
20113	9.337677	1.990740	0.147845	0.014353	0.118457	-0.009631	-0.696689	-0.213255	-0.296864	0.688887	0.287886	-0.643778	0.167650
20114	9.185200	1.993663	0.370957	0.061423	0.087374	-0.093932	-0.695560	-0.215135	-0.299816	0.689934	0.289536	-0.641919	0.167631
20115	9.823223	1.953496	0.317849	-0.124217	0.086276	-0.126275	-0.694163	-0.216405	-0.303581	0.692100	0.289024	-0.640544	0.164822
20116	9.787995	1.949709	0.437499	-0.058717	0.114665	-0.142714	-0.693588	-0.219392	-0.307162	0.694338	0.289547	-0.638415	0.162740
20117	9.777466	1.451346	0.533677	-0.001821	0.074921	-0.065545	-0.690785	-0.220928	-0.311804	0.695452	0.289972	-0.637124	0.162282
20118	9.671734	1.524753	0.540525	0.030071	0.083190	-0.036145	-0.689247	-0.221140	-0.313809	0.696419	0.290467	-0.635753	0.162628
20119	9.927913	1.924055	0.468331	-0.037573	0.068392	-0.030627	-0.689820	-0.220812	-0.314489	0.697551	0.289952	-0.634861	0.162176
20120	9.868543	1.683257	0.372363	0.011745	-0.017595	-0.026779	-0.690101	-0.222670	-0.317427	0.697311	0.290401	-0.635008	0.161833
20121	9.654784	1.760917	0.119994	-0.002008	-0.070495	0.011775	-0.691217	-0.221662	-0.314246	0.696335	0.290285	-0.636184	0.161625
20122	9.674230	1.694635	0.169560	0.016964	-0.019274	0.031911	-0.691655	-0.220376	-0.314020	0.695852	0.290066	-0.636676	0.162158
20123	9.714555	1.478394	0.178719	0.055560	-0.003029	0.035604	-0.692764	-0.219939	-0.310876	0.695319	0.290219	-0.636866	0.163418
20124	9.635373	1.595437	0.172782	-0.003634	-0.040566	0.050232	-0.693626	-0.219171	-0.311667	0.694623	0.289551	-0.637826	0.163821
20125	9.657370	1.633766	0.196363	-0.008611	-0.077412	0.004414	-0.695884	-0.217403	-0.308993	0.693613	0.289443	-0.639079	0.163407
20126	9.697214	1.650070	0.045221	-0.054995	-0.096374	0.016289	-0.695847	-0.218148	-0.305509	0.692608	0.288677	-0.640781	0.162359
20127	9.626075	1.702225	0.171410	-0.022209	-0.100827	0.011769	-0.698414	-0.216088	-0.305780	0.691346	0.288356	-0.642442	0.161743
20128	9.649580	1.825038	0.043313	-0.011451	-0.069806	0.000751	-0.698114	-0.215537	-0.302500	0.690475	0.288303	-0.643540	0.161188
20129	9.621063	1.863568	0.078447	0.041833	-0.056599	0.008176	-0.699795	-0.214778	-0.299895	0.689420	0.288771	-0.644358	0.161597
20130	9.693558	1.784651	0.138023	0.122133	-0.047077	-0.000853	-0.701448	-0.215776	-0.296552	0.688072	0.290507	-0.644697	0.162872
20131	9.644942	1.800365	0.077142	0.153466	-0.034720	0.006519	-0.700869	-0.216799	-0.296339	0.686654	0.292460	-0.644831	0.164823
20132	9.630626	1.897779	0.054158	0.182087	-0.038911	-0.017264	-0.702205	-0.220388	-0.292878	0.685103	0.295199	-0.644752	0.166690
20133	9.615410	1.747991	0.019934	0.165243	-0.062036	-0.030135	-0.702019	-0.221978	-0.289731	0.683374	0.297871	-0.644986	0.168123
20134	9.703047	1.771971	-0.186085	0.124479	-0.038476	-0.052257	-0.702805	-0.224833	-0.286795	0.682273	0.300265	-0.644874	0.168768
20135	9.549313	1.881969	-0.169957	0.010234	-0.095674	-0.076261	-0.703871	-0.227697	-0.283575	0.681181	0.301530	-0.645804	0.167363
20136	9.696176	1.822614	-0.161344	-0.017029	-0.035262	-0.006652	-0.703978	-0.228555	-0.280662	0.680813	0.301393	-0.646394	0.166825
20137	9.655647	2.266716	0.016980	0.021144	-0.083160	-0.008265	-0.704105	-0.229295	-0.280142	0.679589	0.301891	-0.647518	0.166555
20138	9.509401	2.036513	-0.099824	0.050203	-0.023418	-0.023977	-0.704366	-0.229150	-0.277165	0.679026	0.302850	-0.647618	0.166719
20139	9.634664	1.967404	-0.075974	0.038115	-0.070842	-0.061529	-0.703923	-0.230334	-0.276537	0.678039	0.304231	-0.648187	0.166012
20140	9.548258	2.152782	-0.110181	-0.003529	-0.103057	-0.075312	-0.704021	-0.231906	-0.273668	0.676937	0.305388	-0.649231	0.164297
20141	9.552505	2.065946	-0.147138	-0.062478	-0.118405	-0.124048	-0.706072	-0.234899	-0.270446	0.676147	0.306377	-0.650379	0.161138
20142	9.463154	2.354716	-0.294087	-0.076821	-0.122809	-0.111200	-0.707729	-0.236936	-0.269287	0.675340	0.307063	-0.651697	0.157859
20143	9.513247	2.602264	-0.154251	-0.010485	-0.094526	-0.094542	-0.707401	-0.238528	-0.266141	0.674438	0.308308	-0.652515	0.155899
20144	9.540570	2.419485	-0.282068	-0.045228	-0.081410	-0.096495	-0.707339	-0.241145	-0.262492	0.673919	0.309092	-0.653253	0.153479
20145	9.440476	2.224896	-0.366549	-0.057718	-0.102403	-0.083697	-0.709583	-0.241710	-0.261941	0.673165	0.309586	-0.654376	0.150987
20146	9.439767	2.201070	-0.757981	-0.115549	-0.079675	-0.060005	-0.707582	-0.242694	-0.260045	0.672983	0.308933	-0.655521	0.148143
20147	9.262814	1.726109	-0.691658	-0.134616	0.042177	-0.034661	-0.708570	-0.243467	-0.261496	0.674431	0.307315	-0.655230	0.146196
20148	8.982512	1.519701	-0.704261	-0.169562	0.083442	-0.046821	-0.708466	-0.241400	-0.262780	0.676665	0.305278	-0.654403	0.143830
20149	10.287293	1.431082	-0.210157	-0.297699	0.163573	-0.022135	-0.707990	-0.237185	-0.267040	0.680632	0.300899	-0.652999	0.140684
20150	10.206611	2.564288	-0.219076	-0.145405	0.008690	-0.087485	-0.708033	-0.235876	-0.270347	0.681830	0.299918	-0.652853	0.137622
20151	9.876527	3.032401	-0.411408	-0.076525	-0.131407	-0.026568	-0.708005	-0.238421	-0.271071	0.680605	0.299440	-0.654790	0.135505
20152	9.768764	2.738638	-0.510742	0.140400	-0.121700	0.078368	-0.709977	-0.236815	-0.268128	0.677920	0.300530	-0.656626	0.137654
20153	9.244743	2.518160	-0.251037	0.310544	-0.065275	0.140861	-0.712607	-0.236398	-0.261157	0.674756	0.302938	-0.657578	0.143260
20154	9.426661	2.033636	-0.203029	0.393250	-0.041871	0.115254	-0.715129	-0.234595	-0.256219	0.671438	0.306715	-0.657790	0.149698
20155	9.546170	1.932048	-0.285455	0.502017	-0.031190	0.178769	-0.718472	-0.235581	-0.252577	0.667347	0.311047	-0.657851	0.158524
20156	9.709527	1.184077	-0.653927	0.461278	-0.037011	0.155659	-0.723337	-0.236445	-0.245099	0.663432	0.315139	-0.657917	0.166405
20157	9.772064	0.986276	-0.585092	0.341951	-0.004726	0.067270	-0.722880	-0.236652	-0.241021	0.660944	0.318633	-0.657346	0.171822
20158	9.714896	0.978206	-0.496051	0.222859	-0.019369	-0.006356	-0.724392	-0.237516	-0.237530	0.659249	0.321613	-0.656886	0.174519
20159	9.538908	1.570510	-0.446960	0.222717	-0.019295	-0.008130	-0.724064	-0.239645	-0.235124	0.657559	0.324529	-0.656401	0.177298
20160	9.544964	1.682944	-0.335343	0.322376	-0.021788	0.059992	-0.724852	-0.241827	-0.231299	0.654918	0.327941	-0.656016	0.182152
20161	9.668273	1.671590	-0.277227	0.323550	0.022091	0.065457	-0.725514	-0.243656	-0.228865	0.652823	0.331029	-0.655049	0.187492
20162	9.562194	1.601704	-0.254391	0.241724	-0.023069	0.054324	-0.725635	-0.244036	-0.226910	0.650673	0.333447	-0.654893	0.191190
20163	9.709082	1.825228	-0.362292	0.241673	0.043923	0.012075	-0.723337	-0.245638	-0.224208	0.649588	0.336049	-0.653543	0.194907
20164	9.789665	1.808167	-0.218074	0.200190	0.041247	-0.033861	-0.722587	-0.248032	-0.222387	0.648872	0.338822	-0.652091	0.197338
20165	9.799885	1.733235	-0.421843	0.173501	0.011413	-0.072420	-0.721852	-0.250207	-0.222106	0.648148	0.341751	-0.650823	0.198845
20166	9.591897	1.657978	-0.487019	0.123051	0.027385	-0.045078	-0.720497	-0.255760	-0.220348	0.647805	0.343717	-0.649766	0.200027
20167	9.083538	1.816856	-0.853444	0.132478	0.111425	0.026280	-0.718957	-0.255320	-0.221041	0.648256	0.344427	-0.648029	0.202959
20168	8.881724	1.787976	-0.763960	0.128677	0.208006	0.011390	-0.717538	-0.257646	-0.223742	0.649976	0.344996	-0.644979	0.206183
20169	9.466665	2.017272	-0.629751	0.184927	0.288993	-0.082050	-0.714600	-0.259014	-0.228939	0.652771	0.347055	-0.639937	0.209580
20170	9.839087	2.346452	-0.598054	0.092204	0.177196	-0.115865	-0.710092	-0.262106	-0.234542	0.654844	0.348887	-0.636528	0.210450
20171	10.142883	2.324476	-0.566081	0.042148	0.151606	-0.069061	-0.707431	-0.264959	-0.241524	0.656788	0.349497	-0.633936	0.211205
20172	10.440696	2.177745	-0.631315	0.077213	0.130663	0.081563	-0.705206	-0.264283	-0.244328	0.657523	0.348814	-0.632563	0.214141
20173	9.815891	1.915107	-0.609661	0.100019	0.044636	0.224706	-0.706089	-0.262329	-0.245892	0.656431	0.346922	-0.633168	0.218726
20174	9.638185	1.675605	-0.739842	0.143539	-0.045074	0.182642	-0.708673	-0.256992	-0.242851	0.654024	0.346579	-0.634495	0.222601
20175	9.767294	1.793526	-0.920230	0.075880	-0.114887	0.122104	-0.711775	-0.254688	-0.239147	0.651486	0.346378	-0.636577	0.224407
20176	9.838290	1.822107	-1.099026	0.022064	-0.146314	0.096372	-0.716074	-0.247597	-0.236262	0.649001	0.345980	-0.639154	0.224896
20177	9.568412	1.699623	-1.046254	0.042921	-0.171711	0.056919	-0.716875	-0.247187	-0.229733	0.646220	0.346450	-0.641670	0.225016
20178	9.427329	1.827994	-0.960431	0.060674	-0.118772	0.032088	-0.720210	-0.248215	-0.225246	0.644094	0.347245	-0.643256	0.225356
20179	9.390997	1.757846	-0.954699	0.086776	-0.060241	-0.024864	-0.721609	-0.246537	-0.221032	0.642787	0.348845	-0.643565	0.225736
20180	9.445724	1.837397	-0.767821	0.099150	-0.099680	-0.105493	-0.720415	-0.249850	-0.218144	0.641254	0.351806	-0.643768	0.224919
20181	9.437360	2.123034	-0.724584	0.087303	-0.192247	-0.127343	-0.721455	-0.253532	-0.212856	0.638691	0.355336	-0.645031	0.223036
20182	9.870366	2.096856	-0.808580	0.032352	-0.220532	-0.127316	-0.725011	-0.257825	-0.206029	0.636149	0.358240	-0.646906	0.220206
20183	10.083411	1.789822	-1.171206	-0.052247	-0.220846	-0.008211	-0.726056	-0.260018	-0.198954	0.633656	0.358570	-0.649974	0.217810
20184	9.045218	1.266590	-1.210670	0.144279	-0.222579	0.224922	-0.730016	-0.254588	-0.191516	0.628704	0.358311	-0.653875	0.220890
20185	8.965518	1.018014	-1.438778	0.165008	-0.176146	0.310156	-0.735129	-0.247935	-0.185262	0.623773	0.357011	-0.657671	0.225655
20186	9.544862	1.067543	-1.638865	0.138348	-0.193497	0.202906	-0.740665	-0.240875	-0.178413	0.619281	0.356811	-0.661007	0.228575
20187	10.327092	1.576455	-1.662385	0.157426	-0.087449	0.155317	-0.741922	-0.237085	-0.170538	0.616213	0.357022	-0.662591	0.231927
20188	9.826336	1.762813	-1.371912	0.148498	-0.040806	-0.011845	-0.745326	-0.234137	-0.168204	0.614632	0.359075	-0.662428	0.233411
20189	9.112739	1.309925	-1.222574	0.316240	-0.004612	-0.074199	-0.744957	-0.238622	-0.164533	0.612565	0.363887	-0.660579	0.236613
20190	9.425694	0.861221	-1.382131	0.183345	-0.005911	0.017291	-0.746890	-0.240160	-0.161786	0.611035	0.365811	-0.660016	0.239158
20191	9.891658	0.784945	-1.544981	0.100108	-0.054108	0.090696	-0.747451	-0.239370	-0.160178	0.609076	0.366008	-0.660985	0.241171
20192	9.774442	1.206225	-1.612730	0.147603	-0.080149	0.092708	-0.749164	-0.235516	-0.156390	0.606452	0.366848	-0.662032	0.243621
20193	9.491886	1.200238	-1.379980	0.245614	-0.021137	0.023013	-0.750417	-0.233867	-0.151615	0.604173	0.369535	-0.661380	0.246973
20194	9.531427	0.959219	-1.151147	0.215351	0.018039	0.015527	-0.750262	-0.233680	-0.149628	0.602705	0.371725	-0.660317	0.250098
20195	9.612172	0.892419	-1.275375	0.147891	-0.030599	0.063189	-0.751226	-0.233933	-0.147093	0.600812	0.372725	-0.660534	0.252578
20196	9.675780	1.043956	-1.216379	0.162052	-0.054619	0.048615	-0.753474	-0.233023	-0.144472	0.598600	0.374191	-0.660840	0.254853
20197	9.771244	1.152203	-1.381079	0.151463	-0.055941	-0.005506	-0.754309	-0.231747	-0.140995	0.596691	0.376256	-0.660808	0.256367
20198	9.662125	1.005391	-1.406941	0.180669	-0.044727	-0.010104	-0.755693	-0.231878	-0.137883	0.594756	0.378657	-0.660447	0.258251
20199	9.654665	0.913165	-1.397601	0.173020	-0.027265	-0.024845	-0.755899	-0.235497	-0.134153	0.593155	0.381072	-0.659797	0.260038
20200	9.651830	0.909049	-1.450662	0.138892	-0.054517	0.001739	-0.755881	-0.235601	-0.132042	0.591332	0.382868	-0.659841	0.261434
20201	9.649217	0.943567	-1.491402	0.105918	-0.040443	-0.001097	-0.754729	-0.236551	-0.130559	0.589940	0.384229	-0.659865	0.262520
20202	9.683186	0.920967	-1.451757	0.106429	-0.049926	0.019111	-0.756107	-0.236982	-0.127183	0.588328	0.385385	-0.660150	0.263725
20203	9.670794	0.963117	-1.513821	0.058409	-0.052483	0.002507	-0.756822	-0.234924	-0.125071	0.587125	0.386193	-0.660583	0.264139
20204	9.681624	0.995108	-1.373921	0.087926	-0.047602	0.011745	-0.756641	-0.235162	-0.120286	0.585720	0.387213	-0.660877	0.265030
