# Supplementary material for: Identification of Haptic Based Guiding Using Hard Reins
Source: PLoS One. 2015 Jul 22;10(7):e0132020. doi: 10.1371/journal.pone.0132020 (PMC4511788; doi:10.1371/journal.pone.0132020)
Supplement: S9 File — (ZIP) [file pone.0132020.s009.zip › Exp2_MotionData2/Subject10/path1/T4/gh4.txt]

// Start Time: 0
// Sample rate: 25.0Hz
// Scenario: 4.9
// Firmware Version: 2.6.1
Counter	Acc_X	Acc_Y	Acc_Z	Gyr_X	Gyr_Y	Gyr_Z	Mag_X	Mag_Y	Mag_Z	Quat_w	Quat_x	Quat_y	Quat_z
19688	1.230150	-9.295309	-2.850439	0.074939	0.007454	-0.026721	0.077370	0.812948	0.370670	0.521175	-0.740045	0.297593	-0.303559
19689	1.292770	-9.275448	-2.707938	0.089859	0.000163	-0.024789	0.077372	0.814161	0.369234	0.522501	-0.739205	0.296604	-0.304292
19690	1.336511	-9.347505	-2.696537	0.076749	0.009297	-0.023018	0.077247	0.815639	0.366753	0.523551	-0.738495	0.295768	-0.305026
19691	1.307990	-9.431541	-2.628363	0.071616	0.012922	-0.028585	0.075796	0.818090	0.364676	0.524503	-0.737788	0.294968	-0.305873
19692	1.326838	-9.337596	-2.607664	0.041687	0.005616	-0.014886	0.074746	0.818087	0.363248	0.525103	-0.737414	0.294432	-0.306262
19693	1.329086	-9.298731	-2.501470	0.029603	-0.007235	-0.028774	0.075277	0.818483	0.362460	0.525550	-0.737272	0.293676	-0.306564
19694	1.345134	-9.125615	-2.546905	0.071381	0.005643	-0.017515	0.073965	0.819292	0.360120	0.526572	-0.736601	0.292915	-0.307151
19695	1.465440	-9.072288	-2.501823	0.113227	0.010316	-0.000696	0.075023	0.820903	0.358675	0.528311	-0.735307	0.292242	-0.307905
19696	1.504761	-9.236381	-2.664600	0.050028	0.022194	0.019280	0.073980	0.821430	0.355679	0.529146	-0.734540	0.292327	-0.308221
19697	1.524792	-9.390050	-2.582546	-0.000845	0.027673	0.041171	0.075565	0.821953	0.355144	0.529348	-0.734107	0.293154	-0.308122
19698	1.520571	-9.515001	-2.531524	-0.016526	0.023998	0.042948	0.075561	0.822367	0.355667	0.529344	-0.733898	0.294005	-0.307816
19699	1.481929	-9.500608	-2.522080	0.002796	0.036785	0.033795	0.075429	0.821827	0.356059	0.529492	-0.733416	0.294794	-0.307954
19700	1.408923	-9.356285	-2.491930	-0.014661	0.036722	0.020776	0.074631	0.822117	0.356850	0.529298	-0.733234	0.295454	-0.308088
19701	1.387993	-9.509553	-2.268614	0.008124	0.031279	0.035670	0.075696	0.819922	0.356840	0.529569	-0.732716	0.296178	-0.308160
19702	1.327683	-9.505109	-2.341134	0.027600	0.014786	0.011797	0.076751	0.821539	0.356048	0.530073	-0.732278	0.296203	-0.308310
19703	1.260050	-9.481414	-2.408651	-0.067031	0.014691	0.016853	0.075434	0.819921	0.356450	0.529230	-0.732767	0.296940	-0.307889
19704	1.308086	-9.442850	-2.417264	-0.058134	0.000049	0.002154	0.076085	0.819390	0.358665	0.528503	-0.733381	0.297202	-0.307421
19705	1.308177	-9.459472	-2.352679	-0.035432	0.012882	0.009632	0.076345	0.819531	0.359447	0.528091	-0.733586	0.297618	-0.307238
19706	1.400355	-9.582372	-2.461571	-0.066751	-0.007272	-0.003405	0.076342	0.818590	0.360753	0.527247	-0.734369	0.297770	-0.306667
19707	1.405226	-9.597160	-2.567362	-0.077250	0.007334	-0.009016	0.075018	0.816173	0.363114	0.526138	-0.735159	0.298108	-0.306352
19708	1.212561	-9.645953	-2.651466	-0.021048	0.013714	-0.030895	0.076470	0.817242	0.362580	0.525672	-0.735496	0.297794	-0.306649
19709	1.206910	-9.472898	-2.701906	0.085658	0.042150	-0.037789	0.075147	0.817667	0.362591	0.526572	-0.734530	0.297081	-0.308108
19710	1.462315	-9.433422	-2.564532	0.024597	0.051208	-0.054718	0.071970	0.819477	0.362618	0.526397	-0.734286	0.296554	-0.309493
19711	1.572472	-9.269085	-2.417161	-0.040453	0.038419	-0.027347	0.071712	0.819603	0.361314	0.525523	-0.734609	0.296728	-0.310045
19712	1.509206	-9.149124	-2.480886	-0.031878	0.043929	-0.019936	0.069066	0.819507	0.362380	0.524785	-0.734805	0.296961	-0.310605
19713	1.402744	-9.062149	-2.315016	0.003062	0.029341	-0.010518	0.069589	0.819375	0.363421	0.524706	-0.734627	0.297015	-0.311110
19714	1.510311	-8.869722	-2.395335	-0.000834	0.014814	0.019013	0.070127	0.818809	0.361979	0.524841	-0.734448	0.297317	-0.311015
19715	1.427702	-9.247902	-2.471029	-0.016642	0.007533	0.042956	0.071709	0.817444	0.363664	0.524930	-0.734296	0.298047	-0.310525
19716	1.371835	-9.674243	-2.573556	-0.014443	0.005635	0.017149	0.071185	0.817712	0.362623	0.524904	-0.734325	0.298318	-0.310239
19717	1.330862	-9.674079	-2.501917	0.003229	0.005606	0.002469	0.071183	0.817173	0.363276	0.525049	-0.734216	0.298312	-0.310260
19718	1.371448	-9.587193	-2.447505	-0.005329	-0.009075	-0.017858	0.070655	0.816502	0.363803	0.525024	-0.734445	0.297867	-0.310187
19719	1.404628	-9.466914	-2.474316	0.019259	-0.001770	-0.034361	0.070389	0.819081	0.362238	0.525223	-0.734429	0.297143	-0.310581
19720	1.355516	-9.279411	-2.496151	0.036574	-0.001735	-0.026901	0.070130	0.818127	0.361979	0.525717	-0.734231	0.296371	-0.310952
19721	1.404201	-9.375363	-2.439427	0.050554	0.010187	-0.017614	0.069737	0.819207	0.360415	0.526408	-0.733711	0.295825	-0.311529
19722	1.509984	-9.312671	-2.461567	0.050475	-0.001660	-0.011135	0.069339	0.820027	0.360157	0.527199	-0.733267	0.295206	-0.311823
19723	1.491089	-9.394405	-2.429281	0.019757	0.000163	0.002553	0.068152	0.821934	0.358470	0.527619	-0.733015	0.295040	-0.311862
19724	1.505814	-9.447147	-2.381870	-0.003786	0.010174	-0.003116	0.070538	0.821754	0.356883	0.527605	-0.733031	0.294978	-0.311907
19725	1.490627	-9.293050	-2.341440	0.009342	0.003772	-0.009509	0.069605	0.821917	0.358458	0.527775	-0.732937	0.294735	-0.312070
19726	1.476030	-9.269329	-2.432468	0.022247	-0.007127	0.009954	0.070000	0.821779	0.358716	0.528315	-0.732699	0.294546	-0.311895
19727	1.445334	-9.403975	-2.386630	0.038082	-0.007117	0.010962	0.070541	0.821072	0.356882	0.529095	-0.732250	0.294308	-0.311852
19728	1.385352	-9.466731	-2.409676	0.041631	-0.001647	0.007280	0.071585	0.823928	0.357136	0.529877	-0.731794	0.293997	-0.311886
19729	1.356422	-9.466748	-2.397943	0.013734	0.003770	-0.004868	0.071461	0.823643	0.355831	0.530139	-0.731627	0.293796	-0.312023
19730	1.336881	-9.413918	-2.416590	-0.023119	-0.012703	0.002351	0.072125	0.823357	0.355303	0.530012	-0.731960	0.293688	-0.311558
19731	1.351355	-9.413732	-2.370840	-0.003803	-0.001730	-0.003106	0.070795	0.824745	0.356098	0.530062	-0.732002	0.293567	-0.311488
19732	1.334519	-9.423481	-2.397541	0.020726	-0.009020	-0.004816	0.071065	0.825407	0.354398	0.530507	-0.731886	0.293129	-0.311417
19733	1.370729	-9.433033	-2.397337	0.011964	-0.009020	-0.003013	0.072127	0.824842	0.353736	0.530832	-0.731806	0.292835	-0.311327
19734	1.404888	-9.519670	-2.422240	0.031417	-0.001724	-0.019532	0.071867	0.824297	0.353477	0.531300	-0.731618	0.292189	-0.311579
19735	1.399830	-9.466464	-2.339919	0.020786	0.013824	-0.008538	0.071073	0.824849	0.353222	0.531586	-0.731334	0.292003	-0.311932
19736	1.384748	-9.336592	-2.347840	-0.009034	0.000082	-0.008675	0.071345	0.824290	0.352175	0.531521	-0.731503	0.291780	-0.311854
19737	1.442973	-9.413514	-2.360379	0.022488	-0.001693	-0.004815	0.071871	0.824966	0.352171	0.531945	-0.731277	0.291473	-0.311949
19738	1.426198	-9.432609	-2.305589	0.002310	0.000124	0.002463	0.071213	0.825780	0.351001	0.532117	-0.731261	0.291340	-0.311817
19739	1.438273	-9.437446	-2.319948	-0.003832	0.011088	0.002416	0.070948	0.824837	0.351917	0.532126	-0.731193	0.291438	-0.311870
19740	1.452703	-9.427603	-2.264460	0.019006	0.003785	-0.002995	0.071595	0.827023	0.352958	0.532484	-0.731005	0.291168	-0.311952
19741	1.447897	-9.432549	-2.300584	0.052367	-0.012650	-0.012029	0.070946	0.827955	0.349959	0.533364	-0.730568	0.290450	-0.312140
19742	1.476902	-9.446828	-2.271706	-0.003613	-0.010887	-0.014160	0.071348	0.827397	0.349171	0.533414	-0.730785	0.289984	-0.311982
19743	1.442877	-9.389115	-2.261611	-0.024765	-0.021849	-0.001334	0.071606	0.827271	0.350476	0.533286	-0.731165	0.289804	-0.311476
19744	1.433034	-9.350972	-2.359595	0.012055	-0.014524	-0.014080	0.071876	0.826715	0.349820	0.533584	-0.731234	0.289207	-0.311358
19745	1.419074	-9.459387	-2.392454	0.040003	-0.007157	-0.003793	0.071483	0.827797	0.348387	0.534299	-0.730849	0.288746	-0.311466
19746	1.433396	-9.428003	-2.370274	-0.003673	-0.019106	-0.012303	0.070034	0.827669	0.347615	0.534405	-0.731104	0.288222	-0.311170
19747	1.455066	-9.418015	-2.276307	-0.040587	0.011047	0.002229	0.071080	0.827680	0.349827	0.533871	-0.731432	0.288545	-0.311014
19748	1.423746	-9.422890	-2.276668	-0.045906	0.020190	0.007724	0.072134	0.827944	0.350210	0.533272	-0.731792	0.288961	-0.310809
19749	1.433305	-9.403506	-2.242697	0.019658	0.031247	0.015421	0.071334	0.827425	0.351915	0.533588	-0.731274	0.289318	-0.311157
19750	1.452728	-9.432374	-2.252524	0.044219	0.029440	0.011859	0.071467	0.829317	0.350347	0.534261	-0.730573	0.289374	-0.311595
19751	1.448157	-9.485304	-2.248507	0.032905	0.016626	0.009978	0.071606	0.828489	0.349562	0.534821	-0.730033	0.289411	-0.311864
19752	1.438818	-9.547720	-2.201457	0.001609	0.023852	-0.007724	0.071741	0.828212	0.349299	0.534787	-0.729940	0.289375	-0.312173
19753	1.433656	-9.478130	-2.253343	-0.002084	0.007442	0.007968	0.071225	0.828193	0.346821	0.534880	-0.729841	0.289501	-0.312129
19754	1.443299	-9.480756	-2.322909	-0.018720	0.007425	0.006040	0.069781	0.826839	0.346179	0.534731	-0.729989	0.289615	-0.311932
19755	1.404533	-9.437251	-2.243439	0.008444	0.012918	0.002473	0.070966	0.827374	0.346431	0.534911	-0.729776	0.289655	-0.312087
19756	1.389862	-9.393969	-2.242969	0.001353	0.005616	0.009829	0.070058	0.825456	0.344609	0.535090	-0.729699	0.289677	-0.311937
19757	1.387653	-9.437351	-2.262803	-0.022141	-0.005404	-0.001346	0.071514	0.824080	0.345119	0.534907	-0.729949	0.289656	-0.311686
19758	1.395126	-9.490470	-2.321094	-0.003678	-0.005398	-0.008632	0.071236	0.823838	0.347864	0.534957	-0.730098	0.289333	-0.311551
19759	1.404706	-9.475914	-2.291993	-0.017738	-0.001744	-0.003172	0.071896	0.824509	0.347467	0.534805	-0.730289	0.289298	-0.311397
19760	1.433335	-9.410807	-2.266806	-0.026506	0.005556	-0.005076	0.069918	0.824931	0.346569	0.534490	-0.730603	0.289261	-0.311234
19761	1.409056	-9.374746	-2.261725	0.017218	0.006519	-0.003013	0.071494	0.825879	0.347602	0.534802	-0.730368	0.289099	-0.311402
19762	1.404401	-9.413534	-2.343935	-0.012563	0.001926	-0.001308	0.071230	0.825610	0.347735	0.534734	-0.730533	0.288995	-0.311229
19763	1.414264	-9.459183	-2.330079	-0.010847	0.011081	0.004226	0.071244	0.824230	0.346166	0.534652	-0.730529	0.289164	-0.311221
19764	1.398026	-9.596551	-2.384972	0.010203	0.020243	0.004325	0.071635	0.823830	0.347469	0.534846	-0.730304	0.289196	-0.311387
19765	1.390388	-9.509860	-2.359821	0.051440	0.025733	-0.010245	0.070182	0.825470	0.346175	0.535496	-0.729628	0.288925	-0.312104
19766	1.356278	-9.432783	-2.315846	0.024245	0.027531	-0.007623	0.070185	0.823975	0.346697	0.535771	-0.729268	0.288790	-0.312598
19767	1.365747	-9.394116	-2.272004	-0.032706	-0.009064	0.002295	0.070973	0.825194	0.346691	0.535472	-0.729639	0.288856	-0.312183
19768	1.428539	-9.418183	-2.310166	-0.040600	0.009217	0.002231	0.071237	0.824785	0.347081	0.534990	-0.730051	0.289024	-0.311892
19769	1.423499	-9.375144	-2.386430	-0.028228	0.002797	-0.014310	0.070049	0.824797	0.346960	0.534579	-0.730399	0.288947	-0.311852
19770	1.394749	-9.413702	-2.387239	-0.014387	0.003768	0.004217	0.070710	0.823977	0.347477	0.534521	-0.730551	0.288926	-0.311615
19771	1.404641	-9.466660	-2.399893	-0.010822	0.016555	-0.001319	0.070712	0.823159	0.347607	0.534362	-0.730556	0.289080	-0.311734
19772	1.390217	-9.476387	-2.421769	-0.040731	0.016558	0.013296	0.070181	0.823576	0.347742	0.533907	-0.730861	0.289480	-0.311426
19773	1.404618	-9.459235	-2.339772	-0.042396	0.023846	0.005892	0.071105	0.821808	0.349301	0.533287	-0.731118	0.290016	-0.311388
19774	1.366137	-9.478498	-2.321197	-0.005612	0.016567	0.006089	0.071109	0.820580	0.349301	0.533296	-0.731087	0.290100	-0.311367
19775	1.371381	-9.567500	-2.317595	-0.012359	0.027470	-0.016107	0.070446	0.821947	0.348784	0.532960	-0.731126	0.290167	-0.311789
19776	1.356527	-9.485735	-2.321388	-0.019401	0.020150	-0.016136	0.068996	0.820334	0.349579	0.532599	-0.731340	0.290072	-0.311993
19777	1.332083	-9.413466	-2.282192	-0.012547	0.014702	-0.003177	0.069251	0.820078	0.351536	0.532419	-0.731383	0.290194	-0.312085
19778	1.407008	-9.451765	-2.267626	-0.036048	0.010092	-0.012513	0.069379	0.821303	0.351405	0.531895	-0.731815	0.290149	-0.312007
19779	1.409358	-9.442431	-2.353896	-0.052818	0.005539	-0.001516	0.069909	0.820211	0.351923	0.531191	-0.732332	0.290449	-0.311713
19780	1.409012	-9.370328	-2.376895	-0.073821	-0.007286	-0.005297	0.068584	0.818879	0.353631	0.530254	-0.733227	0.290570	-0.311091
19781	1.471680	-9.370514	-2.467537	-0.079181	0.000054	0.002051	0.068842	0.818347	0.355327	0.529213	-0.734038	0.291028	-0.310525
19782	1.442461	-9.313103	-2.548626	-0.110804	-0.005447	0.007434	0.068315	0.816454	0.356376	0.527810	-0.735246	0.291554	-0.309558
19783	1.428044	-9.322691	-2.529690	-0.057383	-0.011792	0.006791	0.068583	0.814007	0.357548	0.527179	-0.735873	0.291820	-0.308892
19784	1.437513	-9.286661	-2.553103	-0.056573	-0.010864	0.010484	0.068835	0.814298	0.359636	0.526620	-0.736519	0.292002	-0.308132
19785	1.408174	-9.197428	-2.475305	-0.092565	-0.011805	0.018603	0.069890	0.812395	0.361456	0.525538	-0.737448	0.292658	-0.307135
19786	1.403898	-9.318191	-2.606673	-0.109235	-0.009061	0.024059	0.070681	0.809951	0.363538	0.524290	-0.738571	0.293337	-0.305919
19787	1.397024	-9.395302	-2.636626	-0.061857	-0.001721	0.015062	0.071865	0.809405	0.364835	0.523575	-0.739133	0.293858	-0.305285
19788	1.375729	-9.482067	-2.666850	-0.056559	-0.010856	0.015107	0.072790	0.807769	0.366002	0.523057	-0.739764	0.294063	-0.304446
19789	1.346283	-9.376524	-2.744865	-0.088181	-0.009056	0.016784	0.073053	0.807499	0.366522	0.522002	-0.740636	0.294692	-0.303526
19790	1.365755	-9.414943	-2.733219	-0.039015	0.009241	0.002241	0.074627	0.806825	0.369122	0.521544	-0.741034	0.294815	-0.303225
19791	1.336709	-9.390947	-2.735555	0.009898	0.005659	0.011721	0.074633	0.805864	0.368599	0.521822	-0.740822	0.294929	-0.303152
19792	1.331570	-9.323560	-2.727455	0.002822	0.007488	0.015371	0.074895	0.806950	0.368336	0.522057	-0.740701	0.295012	-0.302962
19793	1.357906	-9.285040	-2.736272	-0.006042	0.027606	0.021754	0.074889	0.806419	0.369773	0.522028	-0.740466	0.295601	-0.303013
19794	1.326696	-9.314059	-2.760977	0.016834	0.029425	0.009870	0.073314	0.806147	0.368087	0.522299	-0.740089	0.295769	-0.303304
19795	1.386982	-9.313707	-2.693191	0.029009	0.024904	0.021938	0.074640	0.806121	0.367031	0.522802	-0.739505	0.296121	-0.303518
19796	1.351066	-9.366766	-2.708674	0.006247	0.022139	0.024597	0.074906	0.806116	0.366768	0.523060	-0.739207	0.296465	-0.303463
19797	1.326725	-9.318757	-2.727433	0.021950	0.027641	0.025588	0.074782	0.805558	0.365462	0.523461	-0.738660	0.296943	-0.303637
19798	1.358148	-9.332892	-2.657720	0.027301	0.035852	0.018220	0.075174	0.806782	0.365460	0.523905	-0.738090	0.297221	-0.303984
19799	1.336910	-9.429086	-2.630459	0.002982	0.027563	0.006116	0.074908	0.806517	0.365984	0.523907	-0.737857	0.297525	-0.304248
19800	1.278899	-9.400534	-2.690616	0.002797	0.023941	0.020884	0.074639	0.807748	0.365987	0.524070	-0.737596	0.297878	-0.304255
19801	1.288534	-9.395455	-2.618436	-0.025156	0.027553	0.017044	0.075172	0.806922	0.365852	0.523724	-0.737593	0.298516	-0.304234
19802	1.358456	-9.395231	-2.593774	-0.017996	0.016569	0.004179	0.075175	0.805832	0.365982	0.523528	-0.737698	0.298660	-0.304174
19803	1.308180	-9.472521	-2.650542	0.002994	0.000151	0.009851	0.076233	0.805547	0.365973	0.523718	-0.737608	0.298733	-0.303994
19804	1.346201	-9.351863	-2.569273	-0.003966	-0.001702	0.002430	0.075706	0.805144	0.365977	0.523821	-0.737683	0.298589	-0.303777
19805	1.292852	-9.287003	-2.568862	-0.012913	0.003803	0.017137	0.075443	0.805957	0.365196	0.523800	-0.737692	0.298903	-0.303482
19806	1.259039	-9.280329	-2.708321	-0.011224	0.005638	0.017143	0.075447	0.804596	0.365457	0.523843	-0.737710	0.299095	-0.303174
19807	1.300796	-9.443933	-2.729431	-0.004217	0.013895	0.024559	0.075980	0.803632	0.365191	0.523932	-0.737525	0.299572	-0.302999
19808	1.230820	-9.429440	-2.672265	0.019512	0.027588	0.013579	0.075307	0.806779	0.365328	0.524269	-0.737105	0.299768	-0.303245
19809	1.235622	-9.424560	-2.655348	0.006396	0.020261	0.013523	0.075843	0.805133	0.365062	0.524411	-0.736836	0.300086	-0.303340
19810	1.284064	-9.470073	-2.624326	0.006479	0.031219	0.007973	0.075577	0.804732	0.365586	0.524493	-0.736556	0.300333	-0.303632
19811	1.281016	-9.337934	-2.680116	-0.017979	0.017456	-0.005056	0.075173	0.805972	0.366374	0.524178	-0.736671	0.300497	-0.303734
19812	1.252007	-9.318498	-2.608095	0.003010	0.012909	-0.001254	0.074783	0.804745	0.365985	0.524265	-0.736597	0.300433	-0.303829
19813	1.365392	-9.332681	-2.600034	0.001350	0.010165	-0.007713	0.073858	0.804891	0.365862	0.524262	-0.736569	0.300361	-0.303970
19814	1.358108	-9.325797	-2.693630	-0.011162	0.018436	0.013438	0.074382	0.805164	0.366511	0.524199	-0.736524	0.300650	-0.303902
19815	1.307611	-9.352203	-2.646459	-0.011160	0.009295	0.017142	0.074913	0.805424	0.365853	0.524164	-0.736486	0.301012	-0.303696
19816	1.312321	-9.328098	-2.636474	-0.019821	0.007432	0.006948	0.075180	0.805145	0.365459	0.524011	-0.736648	0.301118	-0.303465
19817	1.317341	-9.371531	-2.675447	-0.019795	0.016568	0.004168	0.076101	0.805005	0.366235	0.523723	-0.736735	0.301416	-0.303452
19818	1.298036	-9.364040	-2.584298	-0.024987	0.005581	0.002311	0.075432	0.805707	0.367417	0.523473	-0.736987	0.301474	-0.303217
19819	1.290747	-9.352007	-2.579396	-0.019680	0.000088	-0.003192	0.075042	0.804074	0.367419	0.523244	-0.737215	0.301488	-0.303042
19820	1.307486	-9.325735	-2.646089	-0.014602	0.022063	0.007875	0.075444	0.804331	0.366240	0.523090	-0.737234	0.301715	-0.303038
19821	1.288473	-9.383490	-2.637474	0.010062	0.018400	-0.003990	0.074652	0.802172	0.367683	0.523184	-0.737044	0.301727	-0.303322
19822	1.261926	-9.376177	-2.594408	-0.000503	0.016572	0.003340	0.074913	0.803257	0.367420	0.523232	-0.736964	0.301773	-0.303390
19823	1.271691	-9.400088	-2.556242	-0.004983	0.013859	0.017166	0.075971	0.803243	0.367150	0.523264	-0.736829	0.302141	-0.303297
19824	1.259851	-9.451102	-2.691504	-0.007479	0.007429	0.002401	0.075445	0.801621	0.368068	0.523261	-0.736886	0.302112	-0.303192
19825	1.273611	-9.299270	-2.626829	-0.010987	0.009238	-0.003165	0.076100	0.802706	0.368194	0.523110	-0.736964	0.302168	-0.303207
19826	1.287985	-9.280007	-2.631226	0.038043	0.003807	-0.004754	0.075969	0.803518	0.367411	0.523766	-0.736619	0.301696	-0.303383
19827	1.332099	-9.431509	-2.632939	0.034566	-0.001658	0.002629	0.075967	0.803657	0.367673	0.524385	-0.736251	0.301446	-0.303454
19828	1.385487	-9.506109	-2.667096	-0.049504	0.001933	0.009587	0.076491	0.803932	0.368452	0.523847	-0.736745	0.301705	-0.302928
19829	1.312484	-9.364340	-2.680193	-0.053023	0.000075	0.002179	0.075438	0.802581	0.368591	0.523159	-0.737289	0.301995	-0.302505
19830	1.261984	-9.390811	-2.652228	-0.003865	-0.010876	-0.008630	0.077289	0.802286	0.368445	0.523271	-0.737502	0.301548	-0.302238
19831	1.254123	-9.261154	-2.727303	-0.049513	-0.014566	-0.005170	0.077025	0.801477	0.369100	0.522676	-0.738142	0.301556	-0.301695
19832	1.254378	-9.311373	-2.636781	-0.052967	-0.031018	-0.001469	0.076743	0.802328	0.371977	0.522215	-0.738935	0.301329	-0.300780
19833	1.288033	-9.300070	-2.869170	-0.075782	-0.027375	-0.005278	0.078323	0.801507	0.373531	0.521303	-0.739927	0.301358	-0.299889
19834	1.280779	-9.295231	-2.857167	-0.130095	-0.020116	-0.001874	0.077261	0.799769	0.375890	0.519639	-0.741466	0.301675	-0.298656
19835	1.268128	-9.170216	-2.879538	-0.054958	-0.016362	0.004032	0.078836	0.799499	0.377967	0.519015	-0.742121	0.301832	-0.297954
19836	1.288126	-9.319279	-2.857436	0.001152	-0.014473	0.004321	0.079366	0.798407	0.378485	0.519288	-0.742212	0.301539	-0.297548
19837	1.239825	-9.307813	-2.994562	-0.007834	0.005664	0.019010	0.080156	0.799082	0.378610	0.519314	-0.742160	0.301868	-0.297300
19838	1.269154	-9.384120	-2.810509	-0.022432	0.001940	0.002332	0.079630	0.798676	0.378353	0.519121	-0.742405	0.301869	-0.297025
19839	1.230839	-9.439573	-2.821247	-0.016253	-0.007203	0.000533	0.080285	0.798949	0.379131	0.518991	-0.742626	0.301839	-0.296728
19840	1.220784	-9.352986	-2.824928	-0.054783	-0.005427	-0.003361	0.079895	0.797723	0.378872	0.518327	-0.743284	0.301871	-0.296207
19841	1.273898	-9.367234	-2.800626	-0.028502	0.009226	-0.005094	0.080805	0.797878	0.381739	0.517885	-0.743568	0.302000	-0.296139
19842	1.230343	-9.333603	-2.790958	0.010066	-0.007203	-0.010414	0.080413	0.797061	0.381481	0.518147	-0.743600	0.301540	-0.296068
19843	1.249514	-9.309551	-2.804845	-0.009305	-0.000799	-0.001293	0.080541	0.797473	0.381872	0.518076	-0.743718	0.301508	-0.295928
19844	1.239976	-9.333788	-2.850887	0.008172	0.011105	-0.000299	0.080541	0.797608	0.381741	0.518264	-0.743605	0.301388	-0.296005
19845	1.191966	-9.377107	-2.825535	0.036296	0.006536	-0.008455	0.080008	0.799384	0.381354	0.518787	-0.743249	0.301055	-0.296322
19846	1.218418	-9.367872	-2.954793	0.018787	0.012913	-0.014089	0.080285	0.798137	0.379784	0.519037	-0.743094	0.300694	-0.296638
19847	1.230048	-9.278885	-2.972642	0.048456	0.012960	-0.010251	0.079761	0.798947	0.378352	0.519686	-0.742588	0.300331	-0.297137
19848	1.210423	-9.204036	-2.885352	0.097582	0.016629	-0.022934	0.079625	0.800310	0.378092	0.521017	-0.741630	0.299441	-0.298095
19849	1.268219	-9.184226	-2.754900	0.099291	0.012997	-0.013691	0.079892	0.802469	0.376001	0.522394	-0.740613	0.298724	-0.298932
19850	1.341091	-9.294403	-2.650137	0.067745	-0.001617	0.002791	0.079628	0.803826	0.374959	0.523545	-0.739919	0.298194	-0.299166
19851	1.332654	-9.546843	-2.586539	0.188034	-0.010685	-0.016878	0.079383	0.805822	0.369736	0.526354	-0.738121	0.296645	-0.300217
19852	1.332925	-9.596765	-2.409589	0.283613	-0.001478	-0.025637	0.078064	0.811926	0.364786	0.530502	-0.735298	0.294411	-0.302038
19853	1.284332	-9.514805	-2.336873	0.311682	-0.010616	-0.032871	0.078729	0.816377	0.360472	0.535018	-0.732236	0.291862	-0.303979
19854	1.288673	-9.408562	-2.229714	0.381595	0.004097	-0.025162	0.078494	0.820521	0.351723	0.540520	-0.728260	0.289092	-0.306432
19855	1.279237	-9.446588	-2.086297	0.539372	0.013355	-0.040990	0.077718	0.829568	0.341675	0.548102	-0.722537	0.285249	-0.310092
19856	1.368848	-9.538351	-2.235588	0.593569	0.031729	-0.035197	0.076704	0.838840	0.326534	0.556334	-0.715979	0.281296	-0.314227
19857	1.467619	-9.508193	-1.917358	0.796933	0.072097	-0.058226	0.074891	0.849892	0.311140	0.566976	-0.706898	0.276149	-0.320274
19858	1.299100	-9.540528	-1.424852	1.067546	0.097923	-0.056906	0.073249	0.860189	0.288689	0.581059	-0.694264	0.269590	-0.328160
19859	1.573202	-9.365397	-1.030933	1.138583	0.123582	-0.065818	0.069633	0.874150	0.262076	0.595685	-0.680398	0.262493	-0.336622
19860	1.362285	-9.609614	-0.556199	1.590667	0.122144	-0.078294	0.067624	0.889674	0.229964	0.615749	-0.660558	0.252301	-0.347650
19861	1.733377	-9.549686	-0.134183	1.319283	0.131061	-0.059372	0.063557	0.907009	0.185722	0.631945	-0.643477	0.243785	-0.356584
19862	1.605165	-9.942429	0.483279	1.069238	0.101517	-0.042128	0.059981	0.914393	0.156231	0.644735	-0.629222	0.236930	-0.363675
19863	1.739485	-9.784891	0.738810	0.703365	0.077370	-0.038412	0.061787	0.919749	0.134796	0.652927	-0.619723	0.232210	-0.368387
19864	1.546252	-9.700259	0.973456	0.463421	0.066133	-0.024858	0.061714	0.923697	0.120298	0.658217	-0.613257	0.229260	-0.371626
19865	1.590829	-9.429844	1.220130	0.631519	0.076336	-0.035111	0.060190	0.924542	0.107640	0.665339	-0.604512	0.225026	-0.375837
19866	1.551541	-9.259904	1.685471	1.151557	0.072291	-0.036178	0.055807	0.929389	0.082858	0.678364	-0.588532	0.217033	-0.382557
19867	1.722094	-9.108888	2.123697	1.389630	0.068921	-0.023898	0.055571	0.933410	0.048375	0.694009	-0.569055	0.206865	-0.389530
19868	1.657569	-9.203081	2.760345	1.298581	0.105386	0.001420	0.056930	0.936311	0.012834	0.707865	-0.549844	0.198508	-0.396476
19869	1.769740	-8.938771	3.293240	1.205910	0.125353	-0.006478	0.057620	0.935443	-0.018393	0.720405	-0.531662	0.190466	-0.402586
19870	1.551558	-8.660346	3.924077	1.771730	0.151398	-0.040598	0.056239	0.935057	-0.058224	0.736920	-0.504303	0.178968	-0.413034
19871	1.462275	-8.115129	4.396616	2.590962	0.159543	-0.047572	0.054765	0.922421	-0.122488	0.761112	-0.464334	0.159077	-0.424026
19872	1.405417	-7.769604	5.558041	2.846676	0.176208	-0.038029	0.053889	0.903550	-0.195643	0.784186	-0.418543	0.138126	-0.436802
19873	1.535158	-7.126185	6.475719	2.820273	0.194450	-0.026231	0.058041	0.877426	-0.265445	0.805793	-0.372043	0.115964	-0.445907
19874	1.594249	-6.846978	7.173972	2.692390	0.195237	-0.006596	0.059837	0.840726	-0.331314	0.823795	-0.326365	0.095049	-0.453667
19875	1.153425	-5.872762	8.059756	2.255089	0.195625	0.017878	0.062915	0.801649	-0.388051	0.837494	-0.287038	0.077665	-0.458456
19876	1.343885	-5.349244	8.356954	1.574785	0.151049	0.024632	0.061714	0.761099	-0.433258	0.846055	-0.259084	0.065782	-0.461236
19877	1.341722	-4.876358	8.735665	1.415596	0.120642	0.003542	0.065936	0.732785	-0.463089	0.852958	-0.233841	0.054569	-0.463470
19878	1.296038	-4.395406	8.684369	1.290790	0.110517	0.026896	0.070896	0.710256	-0.486522	0.858810	-0.210679	0.044495	-0.464845
19879	1.418747	-3.826824	8.830326	1.117264	0.086580	0.026030	0.071895	0.683434	-0.507182	0.863492	-0.190540	0.035493	-0.465636
19880	1.216350	-3.346188	8.777563	1.078603	0.093787	0.008257	0.075251	0.660962	-0.526814	0.867384	-0.170978	0.026979	-0.466566
19881	1.337571	-2.969884	8.985626	1.281389	0.115987	0.023077	0.075470	0.629385	-0.546425	0.871647	-0.147536	0.016894	-0.467097
19882	1.277019	-2.391703	9.230834	1.563153	0.105275	0.009721	0.077438	0.594477	-0.569709	0.875852	-0.119227	0.004033	-0.467603
19883	1.138960	-1.736532	9.519609	1.559381	0.123511	0.006864	0.082043	0.558059	-0.590925	0.879200	-0.090634	-0.008597	-0.467673
19884	1.049652	-1.189188	9.910556	1.125199	0.124794	-0.009215	0.085824	0.523473	-0.607301	0.880932	-0.069649	-0.017069	-0.467779
19885	0.963112	-0.724193	10.141931	0.654146	0.109626	-0.013451	0.087152	0.500708	-0.617642	0.881677	-0.056996	-0.021511	-0.467904
19886	0.869295	-0.772819	10.049149	0.125475	0.076141	-0.014231	0.088814	0.486456	-0.622103	0.881707	-0.054051	-0.021491	-0.468198
19887	0.782950	-0.869340	10.018181	-0.194884	0.088577	-0.014025	0.091708	0.489426	-0.621995	0.881396	-0.056562	-0.018346	-0.468621
19888	0.746884	-1.382962	10.413948	-0.356848	0.091904	-0.057285	0.094023	0.500490	-0.617959	0.880447	-0.061955	-0.013577	-0.469884
19889	0.718087	-1.414539	10.343617	-0.220084	0.067327	-0.076857	0.095025	0.508845	-0.613521	0.879464	-0.065112	-0.010619	-0.471371
19890	0.825613	-1.730447	10.073719	-0.184540	0.059973	-0.120942	0.096315	0.514578	-0.611831	0.878063	-0.067754	-0.008111	-0.473654
19891	0.759903	-1.611099	9.832315	-0.037276	0.018933	-0.153362	0.092587	0.518605	-0.608925	0.876562	-0.068176	-0.007815	-0.476371
19892	0.830004	-1.665167	9.460112	-0.061809	-0.039549	-0.153386	0.090454	0.523000	-0.608383	0.874968	-0.069600	-0.008256	-0.479080
19893	0.966213	-1.920172	9.392989	-0.086165	-0.083414	-0.149731	0.088475	0.523154	-0.608890	0.873394	-0.071902	-0.009266	-0.481588
19894	0.917007	-1.713493	9.349816	-0.184433	-0.105424	-0.137286	0.084223	0.528397	-0.607808	0.871749	-0.076102	-0.009657	-0.483910
19895	1.312931	-1.825957	9.301520	-0.068944	-0.094238	-0.123777	0.080232	0.534456	-0.606728	0.870419	-0.078257	-0.010985	-0.485928
19896	1.544391	-1.825366	9.339699	0.086997	-0.099542	-0.132199	0.073908	0.532871	-0.608637	0.869208	-0.077671	-0.013898	-0.488111
19897	1.484234	-1.344574	9.249855	0.158296	-0.075661	-0.118056	0.070764	0.529606	-0.611356	0.868261	-0.075733	-0.017127	-0.489994
19898	1.446002	-1.414185	9.320541	0.045414	-0.044726	-0.119597	0.067481	0.527031	-0.613290	0.867122	-0.075332	-0.018660	-0.492013
19899	1.407533	-1.438457	9.281431	-0.086744	-0.015643	-0.125849	0.064827	0.528982	-0.612223	0.865727	-0.077083	-0.018465	-0.494201
19900	1.032320	-1.100818	9.729184	0.014501	0.017335	-0.106966	0.065079	0.531170	-0.611440	0.864683	-0.076612	-0.018604	-0.496093
19901	1.135849	-1.077105	9.567240	0.041636	0.039303	-0.116086	0.062185	0.530502	-0.613246	0.863592	-0.075590	-0.018713	-0.498142
19902	1.347520	-0.960194	9.858932	0.076765	0.042995	-0.121452	0.059811	0.530251	-0.613749	0.862492	-0.073783	-0.019049	-0.500301
19903	1.308673	-0.897251	9.993888	0.111696	0.057660	-0.113921	0.059829	0.527777	-0.615580	0.861518	-0.071360	-0.019555	-0.502307
19904	1.328264	-0.954402	10.156513	0.081420	0.063030	-0.141768	0.061548	0.525995	-0.614549	0.860219	-0.069260	-0.019621	-0.504818
19905	1.139642	-0.842266	9.988280	0.107785	0.048362	-0.165618	0.060242	0.524897	-0.616629	0.858692	-0.066969	-0.020332	-0.507690
19906	0.535290	-0.517417	9.643905	0.114198	0.042883	-0.143463	0.058811	0.521621	-0.618448	0.857386	-0.064507	-0.021078	-0.510181
19907	0.925040	-0.351381	9.421809	0.127589	0.068681	-0.097280	0.058431	0.519697	-0.620275	0.856570	-0.061653	-0.021548	-0.511881
19908	1.260075	-0.810142	10.165102	0.225672	0.050639	-0.041356	0.058318	0.515463	-0.620929	0.856415	-0.057245	-0.023173	-0.512581
19909	1.107666	-1.204568	10.304586	0.267877	0.028735	-0.031867	0.061002	0.510069	-0.625133	0.856384	-0.052436	-0.025682	-0.513028
19910	0.905463	-1.282829	10.051935	-0.000014	-0.002640	-0.031331	0.059695	0.507755	-0.626169	0.856047	-0.052442	-0.025893	-0.513579
19911	0.779365	-1.144805	9.678194	-0.050746	-0.011890	-0.057422	0.058383	0.505992	-0.626551	0.855386	-0.053516	-0.025827	-0.514571
19912	0.545669	-0.673890	9.615399	-0.165029	-0.039399	-0.035840	0.057707	0.508467	-0.625369	0.854803	-0.056721	-0.024973	-0.515238
19913	0.600240	-0.491204	9.532048	-0.148919	-0.071240	0.008584	0.056097	0.514086	-0.624700	0.854676	-0.060092	-0.024815	-0.515074
19914	0.641710	-0.597322	9.434921	-0.100294	-0.061016	0.050353	0.053703	0.516719	-0.623242	0.855014	-0.062455	-0.024895	-0.514228
19915	0.751404	-0.331645	9.665332	-0.054218	-0.059066	0.077336	0.053300	0.518226	-0.623108	0.855708	-0.064081	-0.025408	-0.512847
19916	0.809957	-0.475768	9.702267	-0.162626	-0.066498	0.074961	0.052875	0.521537	-0.619968	0.856193	-0.067579	-0.024910	-0.511612
19917	1.037624	-0.686397	9.893489	-0.053966	-0.051721	0.082889	0.052069	0.524009	-0.619176	0.856941	-0.069100	-0.025285	-0.510136
19918	0.892900	-0.659121	10.214207	0.023349	-0.040769	0.061103	0.051681	0.523456	-0.620349	0.857529	-0.069143	-0.026265	-0.509091
19919	1.099313	-0.478520	10.127565	-0.069474	-0.024487	0.032961	0.050489	0.523986	-0.621497	0.857758	-0.070597	-0.026085	-0.508515
19920	1.255883	-0.449476	10.086222	-0.070954	-0.048290	0.007155	0.049022	0.525656	-0.619917	0.857666	-0.072304	-0.026309	-0.508419
19921	1.443910	-0.959789	9.912774	0.072958	-0.044476	-0.005008	0.047582	0.524833	-0.621996	0.857698	-0.071489	-0.027990	-0.508390
19922	1.316834	-0.604312	9.803743	0.023799	-0.053701	-0.015416	0.048115	0.523735	-0.622001	0.857517	-0.071613	-0.029304	-0.508603
19923	1.482269	-0.927100	9.599106	-0.046283	-0.073796	0.005511	0.045211	0.523762	-0.622630	0.857463	-0.073147	-0.030273	-0.508420
19924	1.554969	-1.508732	9.745268	0.090809	-0.057251	-0.012249	0.044689	0.524705	-0.624455	0.857406	-0.072160	-0.032326	-0.508530
19925	1.348931	-1.269040	9.604947	-0.040166	-0.057465	-0.048040	0.041271	0.523389	-0.625229	0.856819	-0.073425	-0.033150	-0.509285
19926	1.457471	-1.288924	9.356014	-0.122372	-0.053903	-0.063220	0.040467	0.526130	-0.624829	0.855935	-0.076023	-0.033050	-0.510395
19927	1.254808	-1.250062	9.580328	-0.083661	-0.052120	-0.079651	0.037021	0.527817	-0.623755	0.854955	-0.077980	-0.033380	-0.511720
19928	1.135292	-0.977524	9.136516	-0.080507	-0.053007	-0.077800	0.035285	0.532071	-0.623217	0.853968	-0.079843	-0.033712	-0.513057
19929	1.144019	-0.795620	8.851071	-0.256913	-0.013821	-0.056610	0.032879	0.538382	-0.622411	0.852954	-0.084370	-0.031565	-0.514154
19930	1.294738	-1.028791	9.530990	-0.245647	-0.010052	-0.004868	0.031649	0.544706	-0.619002	0.852437	-0.088656	-0.029345	-0.514423
19931	1.271982	-1.302094	9.834227	0.024404	-0.009837	-0.023795	0.031098	0.548548	-0.617428	0.852230	-0.088358	-0.029961	-0.514781
19932	1.393505	-1.493129	10.187977	-0.017141	-0.009950	-0.046145	0.029904	0.549654	-0.617287	0.851676	-0.088722	-0.030160	-0.515623
19933	1.340886	-1.569150	10.503304	-0.093794	0.030076	-0.074284	0.030299	0.549787	-0.617159	0.850761	-0.090004	-0.028952	-0.516978
19934	1.358433	-1.224534	9.948952	-0.189875	0.073719	-0.141296	0.030532	0.554586	-0.614547	0.848972	-0.092385	-0.026117	-0.519644
19935	1.686589	-1.302751	9.401170	-0.065229	0.055547	-0.186758	0.027071	0.560636	-0.613732	0.846934	-0.092861	-0.024987	-0.522929
19936	1.726629	-1.110846	9.207383	0.053896	0.022743	-0.208259	0.026283	0.559282	-0.613596	0.844835	-0.091602	-0.025680	-0.526501
19937	1.779094	-1.495471	9.279299	-0.001844	0.011706	-0.210350	0.023121	0.559571	-0.615529	0.842612	-0.091467	-0.026016	-0.530058
19938	1.607392	-1.899410	9.454601	-0.085706	0.048059	-0.223701	0.022166	0.562451	-0.614195	0.840086	-0.092282	-0.024837	-0.533969
19939	1.469303	-2.262486	9.606663	0.002550	0.093675	-0.278687	0.020051	0.563695	-0.614961	0.837142	-0.091215	-0.023958	-0.538795
19940	1.343232	-2.110821	9.703639	-0.066954	0.104388	-0.339980	0.017922	0.565781	-0.613506	0.833378	-0.091045	-0.022240	-0.544699
19941	1.457170	-1.730228	9.762855	0.006650	0.087975	-0.363592	0.015135	0.568546	-0.613090	0.829440	-0.089961	-0.021647	-0.550879
19942	1.393303	-1.480077	9.775370	0.019397	0.070686	-0.336752	0.011317	0.568022	-0.615150	0.825774	-0.088712	-0.021425	-0.556569
19943	1.348858	-1.261432	9.710803	0.113392	0.011505	-0.289128	0.007747	0.567255	-0.614076	0.822741	-0.086739	-0.023149	-0.561283
19944	1.415071	-0.973825	10.046744	0.043899	-0.009513	-0.254393	0.005389	0.565345	-0.616671	0.819945	-0.086006	-0.024372	-0.565420
19945	1.350505	-1.094989	9.833185	0.089143	-0.010307	-0.228316	0.001958	0.563752	-0.616121	0.817497	-0.084689	-0.026085	-0.569074
19946	1.058017	-0.921215	10.159381	-0.065215	-0.019600	-0.197728	-0.003576	0.563107	-0.618690	0.815115	-0.085878	-0.026131	-0.572302
19947	0.926751	-0.718956	9.575234	-0.003061	-0.006579	-0.145760	-0.005302	0.564905	-0.618283	0.813435	-0.086027	-0.026582	-0.574644
19948	1.049345	-0.628627	9.884929	0.178832	0.016523	-0.122728	-0.006472	0.562442	-0.620235	0.812324	-0.082866	-0.028711	-0.576575
19949	1.153627	-0.758442	9.857674	0.196389	0.034836	-0.122657	-0.007099	0.556967	-0.622584	0.811251	-0.079264	-0.030735	-0.578485
19950	1.124573	-0.217716	9.694419	0.031393	0.011933	-0.093990	-0.008509	0.554104	-0.625073	0.810207	-0.078565	-0.031185	-0.580017
19951	1.406702	-0.229407	9.629670	0.241150	-0.027906	-0.054092	-0.010064	0.548510	-0.626892	0.809936	-0.074965	-0.034656	-0.580675
19952	1.479993	-0.431266	9.661132	0.360352	-0.051531	-0.053440	-0.011591	0.539884	-0.631717	0.809775	-0.069694	-0.039885	-0.581220
19953	1.603965	-0.127159	9.863407	0.237740	-0.086378	-0.050328	-0.014065	0.534019	-0.634443	0.809444	-0.066807	-0.044274	-0.581702
19954	1.537075	-0.254569	9.935415	0.321887	-0.102756	-0.050796	-0.017319	0.525836	-0.637817	0.809150	-0.062752	-0.049880	-0.582108
19955	1.635853	-0.268823	9.227948	0.379783	-0.100894	-0.088332	-0.021214	0.515187	-0.643016	0.808470	-0.057686	-0.056212	-0.582999
19956	1.779282	-0.012770	9.429852	0.271918	-0.097392	-0.092544	-0.023808	0.504359	-0.648866	0.807563	-0.054327	-0.061196	-0.584077
19957	1.683972	-0.259005	9.247861	0.183487	-0.101126	-0.083747	-0.027740	0.499872	-0.651711	0.806647	-0.052445	-0.065244	-0.585076
19958	1.645004	-0.692769	9.075769	0.304695	-0.108365	-0.107095	-0.030476	0.492784	-0.654044	0.805527	-0.048665	-0.070801	-0.586297
19959	1.480032	-0.468709	9.257421	0.125116	-0.126851	-0.098767	-0.034934	0.487486	-0.656754	0.804301	-0.048028	-0.074569	-0.587566
19960	1.579489	-1.085147	9.763441	0.256163	-0.137725	-0.105442	-0.039398	0.482064	-0.658158	0.803059	-0.045378	-0.080026	-0.588755
19961	1.558044	-1.642973	9.889853	0.378949	-0.156082	-0.180444	-0.045538	0.470484	-0.663209	0.800999	-0.040936	-0.087258	-0.590856
19962	1.676343	-1.166237	9.916849	0.017563	-0.105384	-0.224825	-0.051192	0.465214	-0.664473	0.798151	-0.041516	-0.089471	-0.594329
19963	1.713718	-1.931306	9.916070	-0.290789	-0.080426	-0.338979	-0.055435	0.468678	-0.664045	0.793715	-0.046686	-0.087612	-0.600134
19964	1.739825	-2.344366	10.131380	-0.133109	-0.087986	-0.496888	-0.061818	0.476146	-0.661377	0.787428	-0.048991	-0.088004	-0.608122
19965	1.635246	-0.658239	9.328230	-0.496081	-0.084828	-0.565256	-0.071910	0.484215	-0.657371	0.779848	-0.057087	-0.083827	-0.617698
19966	1.748266	-1.084642	9.813037	-0.393678	-0.088509	-0.609011	-0.079269	0.500461	-0.651294	0.771644	-0.063304	-0.081164	-0.627670
19967	1.647868	-0.768079	9.566873	-0.418371	-0.077589	-0.620244	-0.086726	0.509057	-0.646134	0.763141	-0.070002	-0.077827	-0.637698
19968	1.791475	-0.546515	9.542512	-0.698714	-0.072354	-0.608757	-0.095919	0.522586	-0.640958	0.754160	-0.080642	-0.070993	-0.647842
19969	2.005613	-1.449969	9.788587	-0.783662	-0.050493	-0.614749	-0.105661	0.542213	-0.628343	0.744736	-0.092530	-0.062501	-0.657952
19970	2.093022	-1.603313	9.223101	-0.648179	-0.026746	-0.698988	-0.115668	0.558773	-0.620808	0.734179	-0.101662	-0.055786	-0.668980
19971	1.548258	-1.625840	9.284918	-0.707120	0.035987	-0.769544	-0.126089	0.576049	-0.610397	0.722353	-0.111012	-0.047243	-0.680919
19972	1.298826	-2.400109	9.574211	-0.530483	0.076948	-0.883128	-0.138205	0.588289	-0.600626	0.709081	-0.116791	-0.040991	-0.694179
19973	1.126709	-2.197990	9.676267	-0.613477	0.127698	-1.005466	-0.147914	0.596384	-0.593490	0.693635	-0.123190	-0.032817	-0.708956
19974	1.286229	-3.257682	10.695169	-0.675386	0.165675	-1.112848	-0.160951	0.606867	-0.583191	0.676083	-0.129463	-0.023807	-0.724972
19975	1.383880	-2.538174	9.952493	-0.653268	0.187390	-1.226268	-0.176935	0.616273	-0.575061	0.656490	-0.135282	-0.014701	-0.741959
19976	1.410660	-3.093184	10.170619	-0.559047	0.189028	-1.332824	-0.196427	0.622321	-0.565493	0.635004	-0.139401	-0.007656	-0.759789
19977	1.532475	-2.360635	9.716305	-0.527540	0.141472	-1.383375	-0.214567	0.624501	-0.559204	0.612319	-0.144022	-0.001377	-0.777381
19978	2.108511	-2.836444	9.556565	-0.301976	0.116139	-1.413525	-0.233484	0.621784	-0.552258	0.589249	-0.145855	0.000542	-0.794677
19979	2.260843	-2.422522	9.489372	-0.362054	0.092208	-1.467333	-0.255790	0.614409	-0.550905	0.564672	-0.148990	0.003431	-0.811749
19980	1.970316	-1.168764	9.007312	-0.652423	0.117642	-1.409844	-0.274575	0.611148	-0.543568	0.539592	-0.154519	0.011021	-0.827553
19981	1.476196	-0.688618	8.980626	-0.649036	0.139906	-1.256703	-0.296545	0.609306	-0.534507	0.516602	-0.159772	0.019658	-0.840957
19982	1.361323	-0.845722	9.543903	-0.238791	0.122393	-1.106939	-0.311089	0.605431	-0.529164	0.497070	-0.160629	0.021275	-0.852448
19983	1.910111	-0.662677	9.277919	-0.029948	0.155899	-0.998862	-0.323612	0.596714	-0.528152	0.479836	-0.158949	0.020342	-0.862600
19984	1.670477	-0.939572	10.064013	0.002435	0.106837	-0.860193	-0.333467	0.583041	-0.528471	0.464918	-0.157469	0.018469	-0.871042
19985	2.217427	-1.371191	10.178295	-0.168648	0.041127	-0.776011	-0.343461	0.571549	-0.529179	0.450853	-0.158821	0.019530	-0.878138
19986	1.844557	-1.068893	9.437255	-0.102051	0.032149	-0.742456	-0.354759	0.558008	-0.531577	0.437455	-0.159513	0.019135	-0.884773
19987	2.063787	-1.531988	9.684874	0.126972	0.032584	-0.672052	-0.363423	0.544184	-0.532036	0.425974	-0.158259	0.015198	-0.890657
19988	2.020408	-1.578886	8.661135	0.036741	0.107623	-0.621853	-0.372110	0.536227	-0.532492	0.414976	-0.156273	0.013375	-0.896211
19989	2.410377	-1.400892	9.824384	0.390687	0.160990	-0.621996	-0.376635	0.518477	-0.538735	0.405019	-0.150468	0.005932	-0.901823
19990	1.950099	-0.960934	9.283711	-0.026910	0.222756	-0.585478	-0.380387	0.503465	-0.543154	0.394348	-0.146796	0.006346	-0.907138
19991	1.748631	-1.187838	9.187425	0.178293	0.285914	-0.625139	-0.380299	0.488801	-0.549433	0.383513	-0.140406	0.003698	-0.912793
19992	1.722883	-0.820404	9.701275	-0.209089	0.290147	-0.578219	-0.380247	0.479894	-0.553096	0.372344	-0.136816	0.008004	-0.917920
19993	1.405848	-1.096938	9.231112	-0.277690	0.275507	-0.549005	-0.379314	0.476888	-0.552452	0.361486	-0.133996	0.013825	-0.922595
19994	1.430651	-1.204379	10.163689	-0.029894	0.244506	-0.600312	-0.379137	0.470027	-0.556115	0.350267	-0.129932	0.014423	-0.927482
19995	1.043901	-0.998522	10.076543	-0.255364	0.216887	-0.564519	-0.382413	0.462969	-0.556091	0.339100	-0.127886	0.019404	-0.931815
19996	1.359580	-0.995618	9.335329	0.008052	0.222709	-0.583477	-0.382099	0.453928	-0.559234	0.328169	-0.123977	0.019161	-0.936252
19997	1.637736	-0.157085	9.527334	0.196416	0.202943	-0.545609	-0.381758	0.440501	-0.564208	0.318392	-0.119093	0.015624	-0.940319
19998	2.183036	-0.260764	9.146866	0.227783	0.193979	-0.531562	-0.382492	0.429289	-0.567343	0.308898	-0.114233	0.011200	-0.944144
19999	2.826994	0.228786	9.800715	0.500555	0.132301	-0.484870	-0.382653	0.409450	-0.572839	0.300864	-0.108771	0.001529	-0.947442
20000	2.210612	0.046573	9.645967	0.609113	0.064717	-0.480537	-0.384777	0.385939	-0.579365	0.293095	-0.103964	-0.010776	-0.950353
20001	1.946280	0.352556	9.215675	0.383063	0.057122	-0.494611	-0.386647	0.362176	-0.583542	0.284506	-0.100555	-0.018740	-0.953202
20002	2.516967	1.033848	9.693882	0.279389	0.000488	-0.461841	-0.390258	0.343082	-0.586657	0.276293	-0.098861	-0.025098	-0.955646
20003	2.247169	0.443656	8.943687	0.104181	-0.008791	-0.444229	-0.392059	0.332309	-0.588085	0.268007	-0.098284	-0.028085	-0.957979
20004	2.096311	0.747594	9.256226	-0.022120	-0.031762	-0.422708	-0.394673	0.323615	-0.587153	0.259914	-0.098856	-0.028769	-0.960127
20005	2.128475	0.061674	9.184488	-0.137742	-0.025380	-0.378969	-0.396765	0.319262	-0.588184	0.252352	-0.099906	-0.027107	-0.962082
20006	1.508561	-0.371400	9.551930	0.038880	0.062526	-0.339456	-0.397287	0.314920	-0.586352	0.246013	-0.098407	-0.028326	-0.963842
20007	2.136626	0.418788	10.178640	-0.236666	0.069738	-0.283665	-0.397528	0.310003	-0.587137	0.240124	-0.098121	-0.024072	-0.965471
20008	2.123511	0.119257	9.843027	-0.334249	0.037793	-0.232409	-0.396092	0.311916	-0.585187	0.235063	-0.098971	-0.017997	-0.966761
20009	2.752048	-0.232989	9.901568	-0.077435	-0.010281	-0.230994	-0.396094	0.311920	-0.584795	0.230449	-0.099532	-0.017109	-0.967829
20010	2.649156	-0.394085	9.994374	0.085437	-0.032042	-0.222749	-0.398055	0.304317	-0.583215	0.226367	-0.099771	-0.019458	-0.968724
20011	2.631256	-0.188024	9.752232	-0.116475	0.002573	-0.188763	-0.398844	0.303234	-0.583209	0.222488	-0.100292	-0.017668	-0.969602
20012	2.474232	-0.110324	10.049536	-0.178013	-0.019383	-0.153984	-0.399358	0.300233	-0.583729	0.219184	-0.101496	-0.014713	-0.970279
20013	2.037172	0.007132	9.470949	-0.122557	-0.035727	-0.127853	-0.399362	0.298751	-0.581900	0.216454	-0.102818	-0.012863	-0.970778
20014	1.726735	0.378170	9.093953	-0.237322	0.004488	-0.073148	-0.400686	0.299448	-0.581889	0.214593	-0.103830	-0.008487	-0.971132
20015	1.905686	0.281249	9.495173	-0.290422	0.041179	0.004056	-0.400715	0.303975	-0.579535	0.214080	-0.104393	-0.002811	-0.971218
20016	1.633598	0.213957	9.676538	-0.141701	0.074218	0.015823	-0.398093	0.309133	-0.579293	0.214163	-0.103651	0.000190	-0.971283
20017	1.739692	0.214369	9.735150	-0.064528	0.063321	0.006083	-0.396766	0.309377	-0.580610	0.214152	-0.102791	0.001540	-0.971376
20018	1.849290	-0.000466	10.172479	-0.048543	0.035927	0.016367	-0.396234	0.308822	-0.581007	0.214441	-0.102393	0.002568	-0.971352
20019	1.782809	-0.227606	9.928607	-0.095529	0.037643	-0.009703	-0.396625	0.308275	-0.581526	0.214058	-0.102151	0.004360	-0.971455
20020	1.883750	-0.157417	9.990550	-0.200384	0.034750	-0.028688	-0.394261	0.310442	-0.580499	0.213158	-0.102428	0.008240	-0.971599
20021	1.870426	-0.411098	9.693989	-0.278081	0.026413	-0.045665	-0.395061	0.313175	-0.581014	0.211696	-0.103178	0.013444	-0.971781
20022	1.779177	-0.498695	9.461447	-0.103627	0.017388	-0.076142	-0.394557	0.316331	-0.578665	0.210079	-0.103392	0.015271	-0.972082
20023	1.999825	-0.258079	9.334845	-0.100199	0.023811	-0.085366	-0.394687	0.316599	-0.579317	0.208207	-0.103446	0.016907	-0.972452
20024	1.981022	-0.359055	9.369263	-0.168490	0.033801	-0.078340	-0.396141	0.318242	-0.580350	0.206400	-0.103610	0.020060	-0.972760
20025	1.947113	-0.325354	9.393426	-0.145850	0.044810	-0.069017	-0.395879	0.318244	-0.579829	0.204737	-0.103442	0.022679	-0.973072
20026	2.101150	-0.264526	9.501345	-0.209132	0.048485	-0.040731	-0.394174	0.320958	-0.579450	0.203554	-0.103466	0.026762	-0.973213
20027	2.351031	-0.583358	9.700860	-0.153011	0.039473	-0.021030	-0.393786	0.323950	-0.579974	0.202805	-0.103422	0.029564	-0.973293
20028	1.832615	-0.574978	9.638523	-0.060484	0.026756	-0.002103	-0.393936	0.327236	-0.579057	0.202688	-0.103242	0.030744	-0.973300
20029	1.953807	-0.719845	9.421564	-0.116620	0.045032	0.008673	-0.394066	0.327505	-0.579578	0.202586	-0.102923	0.032906	-0.973285
20030	1.897466	-0.516572	9.793589	-0.062439	0.070668	0.016275	-0.393295	0.331060	-0.578015	0.202783	-0.101884	0.034342	-0.973303
20031	2.099629	-0.949225	9.806212	-0.081291	0.107179	-0.002307	-0.393546	0.332120	-0.581410	0.202495	-0.100223	0.036028	-0.973475
20032	2.312476	-1.087953	9.923884	-0.010824	0.129127	-0.035194	-0.392620	0.332920	-0.582201	0.201745	-0.097872	0.036592	-0.973849
20033	2.128655	-0.978837	9.573205	0.059386	0.099865	-0.071717	-0.390364	0.331926	-0.583526	0.200388	-0.095859	0.035371	-0.974374
20034	1.753620	-1.226606	9.105305	-0.038283	0.057592	-0.111828	-0.390746	0.329737	-0.584569	0.198145	-0.095063	0.036034	-0.974886
20035	1.184095	-1.117285	9.039106	-0.132854	0.046418	-0.122468	-0.391012	0.330826	-0.585089	0.195470	-0.094883	0.038276	-0.975358
20036	1.398831	-1.142671	9.230405	-0.108298	0.052874	-0.116809	-0.391147	0.329749	-0.583782	0.192999	-0.094459	0.040275	-0.975811
20037	1.289484	-0.941459	9.733942	0.059753	0.063076	-0.110456	-0.390337	0.328353	-0.586010	0.190908	-0.093177	0.038857	-0.976403
20038	1.395874	-1.016691	9.484213	-0.080330	0.104068	-0.116756	-0.390994	0.327811	-0.586397	0.188461	-0.091638	0.040506	-0.976957
20039	1.655587	-0.882075	9.296473	-0.122807	0.150760	-0.087505	-0.388223	0.328328	-0.586158	0.186407	-0.089310	0.043030	-0.977458
20040	1.666583	-1.155343	9.590423	0.036493	0.160116	-0.060861	-0.386505	0.329934	-0.587347	0.185211	-0.086193	0.042705	-0.977979
20041	1.749452	-1.345332	9.569326	0.006931	0.174689	-0.072096	-0.382782	0.327271	-0.590122	0.183668	-0.082909	0.042824	-0.978549
20042	1.566226	-1.324580	10.115255	0.113861	0.180228	-0.069731	-0.381293	0.322986	-0.593925	0.182396	-0.079119	0.041044	-0.979177
20043	1.445914	-1.378023	10.036562	0.070117	0.181986	-0.073648	-0.376930	0.322659	-0.594353	0.180921	-0.075460	0.039974	-0.979783
20044	1.411354	-1.207219	10.048238	0.066630	0.195655	-0.086617	-0.373988	0.319035	-0.598559	0.179238	-0.071551	0.039148	-0.980419
20045	1.399402	-1.244601	9.677902	0.006978	0.192877	-0.085064	-0.370133	0.317049	-0.601727	0.177436	-0.067917	0.039357	-0.980997
20046	1.450461	-1.330776	9.777997	0.073866	0.147197	-0.106799	-0.367606	0.313331	-0.602272	0.175391	-0.064949	0.038188	-0.981612
20047	1.334150	-1.221459	9.447155	-0.028689	0.114189	-0.108196	-0.365728	0.308649	-0.604380	0.173151	-0.063015	0.038814	-0.982111
20048	1.353165	-1.147953	9.822865	-0.089128	0.092209	-0.090940	-0.364813	0.310553	-0.603995	0.171241	-0.061681	0.040673	-0.982455
20049	1.502363	-1.079587	10.026871	-0.124208	0.075766	-0.076326	-0.363886	0.311893	-0.605439	0.169536	-0.060825	0.043091	-0.982701
20050	1.198761	-1.113494	10.138793	-0.017392	0.056642	-0.073921	-0.363358	0.311889	-0.605182	0.168072	-0.059933	0.043439	-0.982992
20051	1.012396	-0.975427	9.812502	-0.075451	0.041064	-0.064972	-0.364019	0.312980	-0.605960	0.166679	-0.059583	0.044798	-0.983189
20052	0.609994	-1.040034	9.447742	-0.084437	0.052007	-0.057660	-0.363627	0.313526	-0.605571	0.165457	-0.058992	0.046468	-0.983354
20053	0.590088	-0.920691	9.177958	-0.049934	0.021088	-0.018679	-0.363887	0.313656	-0.606483	0.165023	-0.058882	0.047320	-0.983393
20054	0.684806	-1.059494	9.342539	0.068274	-0.009819	-0.003258	-0.363615	0.312148	-0.606878	0.165124	-0.058952	0.045845	-0.983441
20055	0.807838	-1.052642	9.867125	0.135026	-0.071899	0.002712	-0.363610	0.309564	-0.605965	0.165414	-0.060023	0.042784	-0.983466
20056	1.064015	-1.176837	9.987806	0.107981	-0.099296	0.011861	-0.366764	0.305233	-0.606072	0.165943	-0.061708	0.040248	-0.983379
20057	1.102867	-1.234442	10.006566	0.069637	-0.126776	0.002484	-0.370200	0.303107	-0.604216	0.166192	-0.064076	0.038308	-0.983263
20058	1.063110	-1.010440	9.394772	0.128994	-0.136769	-0.015663	-0.372842	0.300563	-0.602366	0.166243	-0.066448	0.035198	-0.983214
20059	1.273319	-1.106281	9.390588	0.069463	-0.110286	-0.010455	-0.376268	0.297469	-0.601817	0.166220	-0.068505	0.033314	-0.983142
20060	1.290403	-1.128551	9.904173	-0.091590	-0.050147	0.001552	-0.377205	0.298724	-0.600241	0.166244	-0.069894	0.034852	-0.982987
20061	1.255595	-0.902141	9.993447	-0.099094	0.012069	0.034629	-0.378934	0.299171	-0.598398	0.166792	-0.070076	0.036762	-0.982812
20062	1.226363	-0.855456	9.590521	-0.202506	-0.020923	0.033235	-0.379482	0.303686	-0.597869	0.167252	-0.071237	0.040622	-0.982498
20063	1.376338	-0.969009	9.367067	0.060943	-0.060793	0.041105	-0.379494	0.306147	-0.597345	0.168210	-0.072312	0.039149	-0.982315
20064	1.350976	-0.712244	9.180780	0.189842	-0.086108	0.088853	-0.380668	0.302067	-0.597337	0.170397	-0.073395	0.035159	-0.982009
20065	1.409382	-0.806732	9.660131	0.134571	-0.076966	0.124553	-0.382519	0.298840	-0.594711	0.173106	-0.074485	0.032292	-0.981552
20066	1.540647	-1.011635	10.174621	0.078559	-0.044077	0.151914	-0.384504	0.298327	-0.593650	0.176305	-0.075077	0.030726	-0.980987
20067	1.291045	-0.747825	10.067962	0.038172	-0.016761	0.138726	-0.383714	0.299407	-0.593917	0.179106	-0.075311	0.029983	-0.980485
20068	1.397299	-0.786307	10.010798	-0.014043	-0.016875	0.108936	-0.382390	0.297898	-0.593275	0.181299	-0.075724	0.030264	-0.980041
20069	1.252095	-0.686813	9.638739	0.096369	-0.053378	0.080013	-0.384501	0.296833	-0.592997	0.183057	-0.076491	0.028153	-0.979718
20070	1.143099	-0.591663	9.382186	0.076891	-0.047898	0.085437	-0.383975	0.295342	-0.591434	0.184954	-0.077197	0.026502	-0.979352
20071	1.248268	-0.388548	9.614079	0.059127	-0.027753	0.107457	-0.383583	0.294938	-0.590392	0.187175	-0.077569	0.025240	-0.978934
20072	1.142432	-0.420798	10.095168	-0.024677	-0.002325	0.099602	-0.382921	0.296148	-0.591442	0.189166	-0.077753	0.025769	-0.978523
20073	0.810033	-0.494149	9.946998	-0.026352	0.024096	0.082933	-0.383328	0.296444	-0.589609	0.190746	-0.077406	0.026323	-0.978229
20074	1.002981	-0.505528	10.025460	-0.013726	0.004865	0.053501	-0.382149	0.299025	-0.589487	0.191855	-0.077431	0.026592	-0.978003
20075	0.941690	-0.801723	9.989525	0.074112	-0.024328	0.041083	-0.380961	0.298065	-0.588583	0.192797	-0.077636	0.024930	-0.977845
20076	0.863831	-0.652752	9.974083	-0.053794	-0.040918	0.044142	-0.381740	0.296149	-0.590014	0.193677	-0.078718	0.025792	-0.977562
20077	1.246203	-0.955081	9.997418	-0.022045	-0.053629	0.044352	-0.383755	0.301792	-0.587513	0.194549	-0.079840	0.025913	-0.977295
20078	1.458401	-0.969762	9.802340	0.023546	-0.044427	0.031659	-0.384543	0.300165	-0.587377	0.195332	-0.080696	0.025228	-0.977086
20079	1.311817	-1.084087	9.525695	0.072756	-0.013377	0.002331	-0.385198	0.299078	-0.587633	0.195516	-0.080686	0.023608	-0.977091
20080	1.511163	-0.917261	9.645126	-0.093624	-0.002561	0.005161	-0.385724	0.299080	-0.588021	0.195571	-0.081196	0.025333	-0.976994
20081	1.502215	-1.066653	9.587732	-0.006082	-0.007933	0.011158	-0.385865	0.300453	-0.587366	0.195798	-0.081392	0.025308	-0.976933
20082	1.723051	-0.864422	9.494204	-0.120004	-0.011667	0.012433	-0.386007	0.300744	-0.585666	0.195972	-0.082181	0.027523	-0.976772
20083	1.704324	-0.977051	9.638888	-0.036018	-0.017031	0.029481	-0.386018	0.303069	-0.585142	0.196514	-0.082684	0.028083	-0.976605
20084	1.660527	-0.903425	9.382643	-0.081801	-0.017036	0.042168	-0.385760	0.303890	-0.584621	0.197344	-0.083413	0.029578	-0.976331
20085	1.679577	-0.850228	9.448384	-0.080177	-0.019744	0.055098	-0.384976	0.306608	-0.584888	0.198313	-0.084146	0.031031	-0.976027
20086	1.580466	-0.792441	9.517888	-0.029567	-0.024239	0.070120	-0.385381	0.308796	-0.584883	0.199788	-0.084791	0.031524	-0.975654
20087	1.544289	-0.787505	9.575235	-0.001483	-0.000479	0.060994	-0.385908	0.308936	-0.585140	0.200990	-0.084837	0.031518	-0.975404
20088	1.617061	-0.862878	10.006974	0.019744	0.048856	0.053644	-0.385789	0.308824	-0.582528	0.202152	-0.083868	0.031316	-0.975254
20089	1.519974	-0.728540	9.945536	-0.004589	0.123665	0.014634	-0.382872	0.309990	-0.585426	0.202366	-0.081535	0.031782	-0.975392
20090	1.337706	-0.946552	9.623891	0.058730	0.109028	-0.015471	-0.379422	0.307754	-0.586761	0.202203	-0.079277	0.030948	-0.975639
20091	1.192049	-0.750769	9.265181	-0.018308	0.065033	-0.035185	-0.377962	0.306370	-0.587035	0.201462	-0.078166	0.031366	-0.975869
20092	1.104445	-0.577501	9.324409	0.040571	0.046955	0.024194	-0.377029	0.305530	-0.588088	0.202088	-0.077168	0.030696	-0.975840
20093	1.191408	-0.595129	9.747487	0.121190	0.056183	0.031970	-0.376357	0.304688	-0.589662	0.202877	-0.075608	0.028443	-0.975866
20094	1.429036	-0.878394	9.800946	0.112967	0.085353	-0.005010	-0.374493	0.300846	-0.589679	0.203023	-0.073583	0.026473	-0.976046
20095	1.781391	-0.944423	9.988159	0.008387	0.114431	-0.040640	-0.372628	0.298087	-0.590610	0.202194	-0.071404	0.026554	-0.976378
20096	1.668865	-1.128936	9.571609	0.132893	0.121816	-0.069544	-0.370498	0.295863	-0.592196	0.201070	-0.068621	0.024249	-0.976870
20097	1.581666	-0.534859	9.555121	0.080148	0.085179	-0.077169	-0.369140	0.289546	-0.594692	0.199641	-0.066770	0.022763	-0.977326
20098	0.790678	-0.495453	9.577099	0.032737	0.086848	-0.073753	-0.367801	0.286922	-0.596272	0.198289	-0.065071	0.022270	-0.977728
20099	0.576738	-1.114578	10.183385	0.017361	0.081307	-0.056273	-0.365827	0.288811	-0.596157	0.197188	-0.063501	0.022043	-0.978059
20100	0.826706	-0.960921	9.940607	0.101381	0.008330	-0.060344	-0.365543	0.283895	-0.596292	0.196287	-0.063061	0.019911	-0.978314
20101	1.244169	-1.031837	10.068342	-0.201496	-0.021147	-0.041511	-0.366072	0.282817	-0.595504	0.195242	-0.064342	0.023612	-0.978357
20102	1.130166	-0.898256	9.795478	0.091961	0.050561	-0.003227	-0.365811	0.284039	-0.595767	0.195412	-0.063092	0.021902	-0.978445
20103	1.752844	-1.031581	9.847433	-0.037971	0.089020	0.047767	-0.364884	0.283890	-0.596036	0.196274	-0.061564	0.022964	-0.978345
20104	1.204842	-1.378017	10.178350	0.218654	0.085560	0.058293	-0.360777	0.280841	-0.596071	0.197765	-0.059101	0.018991	-0.978282
20105	0.653358	-1.027472	9.577958	-0.033273	0.043286	0.086584	-0.359837	0.278634	-0.597386	0.199420	-0.058434	0.019872	-0.977968
20106	0.330250	-1.000005	10.057858	0.033326	-0.060863	0.105520	-0.361016	0.278086	-0.598944	0.201647	-0.059546	0.018999	-0.977462
20107	0.246864	-0.712323	9.799444	-0.121932	-0.130442	0.120517	-0.362755	0.279773	-0.595924	0.203925	-0.062569	0.020984	-0.976760
20108	0.854797	-0.788028	9.823261	-0.096356	-0.128518	0.113287	-0.365030	0.282699	-0.592508	0.206190	-0.065521	0.022380	-0.976059
20109	1.128226	-0.489302	9.772388	-0.136602	-0.099323	0.091808	-0.368351	0.287107	-0.592087	0.207867	-0.068000	0.024737	-0.975477
20110	1.639012	-0.437033	9.280954	0.169783	-0.058722	0.069325	-0.369414	0.284964	-0.589335	0.209644	-0.068501	0.021167	-0.975146
20111	1.519562	-0.662924	9.432714	0.236578	-0.027645	0.054853	-0.370711	0.278702	-0.589328	0.211065	-0.068074	0.016468	-0.974960
20112	1.553536	-0.705872	9.518851	0.113875	-0.002143	0.073576	-0.371360	0.275164	-0.589063	0.212821	-0.067706	0.014231	-0.974639
20113	1.588637	-0.992272	9.476751	0.229213	0.009042	0.108305	-0.370681	0.270787	-0.589332	0.215255	-0.066605	0.009916	-0.974233
20114	1.015151	-1.058038	9.576105	0.076739	0.014310	0.125040	-0.368026	0.266534	-0.588702	0.217947	-0.066065	0.008541	-0.973685
20115	0.777636	-0.783125	9.894629	-0.023377	0.034316	0.149394	-0.366055	0.268021	-0.587802	0.220838	-0.065537	0.009350	-0.973061
20116	1.568556	-0.805457	9.940108	-0.040855	0.008852	0.162296	-0.366712	0.267345	-0.587928	0.224038	-0.065607	0.010292	-0.972315
20117	1.504996	-0.617671	10.009367	-0.121492	-0.014996	0.167450	-0.364230	0.271300	-0.585333	0.227155	-0.066498	0.012819	-0.971501
20118	1.055631	-0.431568	9.810930	-0.267010	-0.051752	0.170437	-0.364913	0.274466	-0.583366	0.230186	-0.068764	0.017895	-0.970549
20119	0.962010	-0.003040	9.936099	-0.190217	-0.057158	0.174500	-0.365084	0.280098	-0.579834	0.233348	-0.070751	0.021543	-0.969577
20120	1.015807	-0.169518	9.771023	-0.041286	-0.016802	0.160438	-0.366020	0.281891	-0.579042	0.236504	-0.071293	0.022387	-0.968753
20121	1.189695	-0.223836	9.968737	-0.012429	-0.016948	0.086760	-0.364708	0.282708	-0.577746	0.238193	-0.071686	0.022605	-0.968305
20122	1.126350	-0.089635	9.847595	-0.067986	-0.024468	0.027417	-0.364977	0.284751	-0.578396	0.238760	-0.072564	0.023737	-0.968073
20123	1.213880	-0.253812	9.632451	0.028715	-0.009821	-0.014555	-0.365240	0.282449	-0.576958	0.238540	-0.072654	0.023000	-0.968138
20124	1.267244	-0.310517	9.905828	0.055144	0.008459	-0.019985	-0.365758	0.280267	-0.577346	0.238322	-0.072328	0.021838	-0.968243
20125	1.408276	-0.575975	9.593738	0.030426	0.026811	0.003879	-0.365219	0.278615	-0.578266	0.238444	-0.071694	0.021244	-0.968273
20126	1.529657	-0.748748	9.659665	-0.013225	0.015815	0.007378	-0.366025	0.278787	-0.575646	0.238648	-0.071540	0.021481	-0.968229
20127	1.221350	-0.806652	9.792812	-0.048381	0.008461	0.027505	-0.366021	0.278642	-0.576430	0.239122	-0.071639	0.022362	-0.968085
20128	1.077141	-0.903307	9.756502	-0.088508	-0.009905	0.018100	-0.365104	0.281085	-0.576698	0.239441	-0.072338	0.023949	-0.967916
20129	1.081416	-0.782560	9.883069	-0.016772	0.004790	0.018434	-0.366167	0.283275	-0.577211	0.239787	-0.072349	0.024198	-0.967823
20130	1.038100	-0.796839	9.954484	-0.039531	0.028515	0.018280	-0.364852	0.284087	-0.576437	0.240166	-0.072070	0.025020	-0.967730
20131	1.211085	-0.679471	9.698475	-0.074309	0.019290	-0.018794	-0.363401	0.285157	-0.576971	0.239701	-0.072087	0.026397	-0.967807
20132	1.360084	-0.586034	9.494720	-0.025321	0.012052	-0.025914	-0.364980	0.285705	-0.578526	0.239245	-0.072081	0.026802	-0.967909
20133	1.384720	-0.696629	9.505403	0.019349	0.028557	-0.023861	-0.363657	0.284738	-0.578145	0.238810	-0.071483	0.026386	-0.968072
20134	1.549114	-0.774347	9.901954	-0.019966	0.021234	-0.009277	-0.362600	0.284997	-0.578415	0.238686	-0.071265	0.026755	-0.968109
20135	1.491091	-0.743397	9.839429	-0.019111	0.028534	-0.012979	-0.361809	0.285940	-0.578682	0.238406	-0.070867	0.027090	-0.968198
20136	1.221751	-0.898678	9.618679	0.053303	0.043260	0.006746	-0.363123	0.285262	-0.579717	0.238672	-0.069863	0.026169	-0.968230
20137	1.356540	-0.855488	9.505312	0.006306	0.055945	-0.027654	-0.361535	0.284969	-0.579992	0.238130	-0.068830	0.026126	-0.968439
20138	1.321255	-1.032913	9.708949	0.102792	0.043228	-0.028987	-0.360066	0.283024	-0.581703	0.237792	-0.067610	0.024195	-0.968658
20139	1.369333	-1.004040	9.680995	-0.010863	0.050382	-0.046185	-0.358739	0.280831	-0.581192	0.236872	-0.066791	0.024451	-0.968934
20140	1.212375	-0.948686	9.776333	0.003166	0.048531	-0.049813	-0.358474	0.280828	-0.581194	0.235983	-0.065952	0.024448	-0.969208
20141	1.311535	-1.013404	9.790754	0.050696	0.039405	-0.069855	-0.357927	0.277534	-0.582507	0.234690	-0.065078	0.023442	-0.969606
20142	1.091834	-0.951401	9.755964	0.015669	0.050286	-0.077443	-0.356328	0.275052	-0.583305	0.233278	-0.064158	0.023169	-0.970015
20143	1.330521	-0.958778	9.570838	-0.054200	0.028281	-0.094363	-0.355932	0.274912	-0.583177	0.231378	-0.064011	0.024131	-0.970456
20144	1.137463	-0.923239	9.521522	0.052500	0.041172	-0.092929	-0.356052	0.272588	-0.583700	0.229739	-0.063106	0.023077	-0.970930
20145	1.080881	-0.679965	9.630034	0.043697	0.050273	-0.099463	-0.356172	0.267825	-0.582656	0.227853	-0.062083	0.022239	-0.971460
20146	1.142711	-0.499406	9.623541	0.041873	0.046623	-0.101318	-0.354569	0.264792	-0.583846	0.226024	-0.061124	0.021407	-0.971966
20147	1.085798	-0.691263	9.841179	0.175304	0.041207	-0.120933	-0.354286	0.259472	-0.583459	0.223881	-0.059690	0.017935	-0.972622
20148	0.881963	-0.422902	9.631783	0.005404	0.045537	-0.138431	-0.353474	0.254549	-0.583598	0.221292	-0.058923	0.017764	-0.973264
20149	0.828957	-0.432814	9.578335	-0.183740	0.049909	-0.133859	-0.352554	0.255630	-0.583605	0.218463	-0.058903	0.021292	-0.973833
20150	0.892288	-0.551568	9.994973	0.057926	0.033743	-0.115995	-0.353485	0.255924	-0.582552	0.216424	-0.058137	0.020067	-0.974360
20151	0.974397	-0.575037	10.120244	0.034323	0.008149	-0.108689	-0.351995	0.249877	-0.585181	0.214355	-0.057955	0.019191	-0.974846
20152	1.009051	-0.775521	9.872890	-0.091916	-0.002876	-0.085302	-0.352272	0.248550	-0.581782	0.212664	-0.058531	0.020771	-0.975150
20153	0.931133	-0.614552	9.848013	0.103121	-0.009966	-0.078777	-0.351072	0.247159	-0.582968	0.211265	-0.058397	0.018517	-0.975507
20154	0.874479	-0.380467	9.380240	0.014978	0.001008	-0.049715	-0.352257	0.244457	-0.581653	0.210439	-0.058427	0.018066	-0.975692
20155	1.078990	-0.283189	9.563562	-0.039516	0.030271	-0.026963	-0.352908	0.244446	-0.583477	0.209868	-0.058085	0.018808	-0.975822
20156	1.086951	-0.421436	9.941000	0.238822	0.013247	-0.000607	-0.352374	0.240908	-0.581915	0.210257	-0.056918	0.014097	-0.975886
20157	1.170989	-0.359657	9.664176	-0.004653	0.019413	-0.000923	-0.352752	0.238438	-0.583742	0.210239	-0.056637	0.014130	-0.975906
20158	1.321905	-0.652024	9.920753	-0.074279	0.030267	-0.015119	-0.350909	0.239242	-0.583104	0.209935	-0.056457	0.015589	-0.975959
20159	1.278133	-0.570071	9.988712	0.078171	0.006625	-0.029083	-0.350106	0.237589	-0.583764	0.209465	-0.056107	0.013923	-0.976106
20160	1.210309	-0.518519	9.623904	-0.159017	0.015469	-0.050602	-0.351171	0.238159	-0.582579	0.208372	-0.056579	0.016934	-0.976265
20161	1.127756	-0.382854	9.941922	-0.034133	0.021137	-0.018613	-0.350128	0.241966	-0.582717	0.207973	-0.056422	0.017527	-0.976349
20162	1.009855	-0.441531	9.738344	0.125062	0.019495	-0.012267	-0.350912	0.239519	-0.582711	0.207970	-0.055620	0.015050	-0.976437
20163	1.045586	-0.350031	9.737560	0.002416	0.008418	-0.005491	-0.350239	0.236915	-0.583110	0.207873	-0.055554	0.014881	-0.976464
20164	1.055821	-0.480398	9.603791	0.096953	0.015845	-0.004092	-0.350628	0.235009	-0.583108	0.207966	-0.054937	0.012949	-0.976506
20165	0.969004	-0.470497	9.735156	0.121587	0.021308	-0.014133	-0.350219	0.232270	-0.583635	0.207828	-0.054125	0.010499	-0.976610
20166	0.932767	-0.448347	9.900773	-0.072627	0.019235	-0.020655	-0.351014	0.232418	-0.583367	0.207416	-0.054150	0.011874	-0.976681
20167	1.041288	-0.450247	9.985782	0.048288	0.013875	-0.027414	-0.349948	0.230763	-0.583899	0.206940	-0.053790	0.010814	-0.976814
20168	1.146829	-0.344924	9.764984	-0.034302	-0.011716	-0.005642	-0.348895	0.231708	-0.583777	0.206876	-0.054256	0.011329	-0.976796
20169	1.019130	-0.372455	9.528143	-0.078157	0.019298	-0.009605	-0.350887	0.234053	-0.583498	0.206609	-0.054315	0.012776	-0.976831
20170	0.978196	-0.379412	9.628490	0.028457	0.012147	0.013093	-0.349690	0.233076	-0.584292	0.206970	-0.054051	0.012183	-0.976777
20171	0.881715	-0.372536	9.584475	0.084360	0.021356	0.020742	-0.351531	0.231184	-0.584540	0.207471	-0.053385	0.010495	-0.976727
20172	0.979004	-0.537153	9.938370	0.112680	0.032316	0.011647	-0.349399	0.228145	-0.585865	0.207890	-0.052378	0.008339	-0.976713
20173	0.958639	-0.295430	10.275260	0.203740	-0.000509	0.012143	-0.348605	0.226778	-0.585219	0.208348	-0.051640	0.004223	-0.976681
20174	0.988332	-0.474950	9.828899	0.063731	-0.007964	0.002231	-0.348594	0.223100	-0.584567	0.208538	-0.051623	0.002846	-0.976647
20175	0.992337	-0.301645	9.845771	-0.020178	-0.015417	-0.018494	-0.349379	0.222688	-0.585737	0.208166	-0.052113	0.003020	-0.976699
20176	0.982799	-0.331114	9.677223	0.076002	-0.000668	-0.014335	-0.350157	0.220230	-0.586777	0.208034	-0.051904	0.001418	-0.976743
20177	0.977839	-0.312761	9.418164	0.084648	0.013978	-0.016158	-0.350672	0.217094	-0.587166	0.207815	-0.051384	-0.000323	-0.976818
20178	0.958878	-0.364307	9.834977	0.100538	0.021282	-0.012401	-0.349344	0.214627	-0.586655	0.207761	-0.050643	-0.002313	-0.976865
20179	0.852615	-0.336452	9.599113	0.044610	0.030306	-0.034850	-0.352504	0.211391	-0.586370	0.207137	-0.049966	-0.003207	-0.977030
20180	0.726789	-0.240458	9.599285	-0.095636	0.033823	-0.022655	-0.349590	0.211073	-0.587570	0.206675	-0.049793	-0.001321	-0.977141
20181	0.775328	-0.302494	9.723701	-0.001905	0.028444	-0.020322	-0.348282	0.212439	-0.586012	0.206288	-0.049332	-0.001286	-0.977246
20182	0.592029	-0.296221	9.554033	0.022499	0.033943	-0.019290	-0.347220	0.211062	-0.586021	0.206110	-0.048669	-0.001710	-0.977316
20183	0.933625	-0.129075	9.684400	-0.008291	0.045868	-0.005617	-0.347749	0.211069	-0.585886	0.206004	-0.047883	-0.001457	-0.977378
20184	1.016245	-0.252980	9.990716	-0.043105	0.033939	-0.004847	-0.345642	0.211872	-0.585119	0.206043	-0.047491	-0.000584	-0.977390
20185	0.891310	-0.365577	9.503039	-0.029932	0.037578	-0.023237	-0.344851	0.213626	-0.586170	0.205572	-0.046961	0.000051	-0.977515
20186	0.905210	-0.239933	9.648971	-0.023700	0.064956	-0.038944	-0.343119	0.209109	-0.585663	0.204966	-0.045883	0.000640	-0.977693
20187	0.850980	0.020593	9.875379	0.070734	0.059565	-0.034784	-0.341130	0.207719	-0.585941	0.204360	-0.044509	-0.000621	-0.977883
20188	0.923727	-0.055249	10.170273	0.014725	0.050395	-0.018438	-0.340217	0.208001	-0.583988	0.204218	-0.043557	-0.000825	-0.977956
20189	0.857761	-0.382759	10.126654	0.086914	0.019333	-0.040160	-0.339144	0.205520	-0.585305	0.203519	-0.042907	-0.002568	-0.978127
20190	0.683309	-0.226388	9.517454	-0.060274	0.022796	-0.061221	-0.339403	0.203074	-0.584520	0.202388	-0.042797	-0.001450	-0.978369
20191	0.880024	-0.019162	9.490989	-0.155858	0.046499	-0.057130	-0.338877	0.203887	-0.584524	0.201148	-0.042598	0.001652	-0.978633
20192	0.967168	-0.075314	9.906326	-0.000928	0.033910	-0.035098	-0.336776	0.206597	-0.584017	0.200669	-0.042034	0.001672	-0.978756
20193	0.981657	-0.085337	9.781487	0.051582	0.037625	-0.038527	-0.335706	0.203851	-0.584549	0.199967	-0.041184	0.000681	-0.978936
20194	0.759954	-0.112598	9.678208	-0.028977	0.052125	-0.042655	-0.335584	0.204139	-0.582852	0.199260	-0.040375	0.001319	-0.979114
20195	0.774252	-0.071171	9.822962	-0.020277	0.048494	-0.033379	-0.333335	0.203838	-0.583131	0.198599	-0.039598	0.001777	-0.979279
20196	0.754764	-0.027816	9.847394	0.075182	0.050404	-0.040285	-0.332134	0.200279	-0.582881	0.198009	-0.038408	0.000371	-0.979447
20197	0.832214	-0.090172	9.861647	0.002528	0.035730	-0.033241	-0.330679	0.199176	-0.582371	0.197370	-0.037792	0.000322	-0.979600
20198	0.803230	-0.075481	9.952806	-0.082352	0.034712	-0.033673	-0.330030	0.202713	-0.582767	0.196795	-0.037532	0.001946	-0.979724
20199	0.827697	-0.157810	9.786236	-0.050044	0.043001	-0.027978	-0.328315	0.203782	-0.583041	0.196217	-0.036987	0.002955	-0.979858
20200	0.712044	-0.167135	9.941068	-0.032475	0.032025	-0.027877	-0.328057	0.203113	-0.581476	0.195756	-0.036583	0.003597	-0.979963
20201	0.735855	-0.107194	9.865310	-0.032753	0.033919	-0.005733	-0.328698	0.200916	-0.583562	0.195627	-0.036147	0.004243	-0.980003
20202	0.741231	-0.225154	9.844501	-0.030047	0.017471	-0.005688	-0.327399	0.204466	-0.581872	0.195596	-0.036017	0.004797	-0.980011
20203	0.714038	-0.080647	9.901488	-0.022366	0.008372	0.009122	-0.326736	0.204183	-0.582139	0.195767	-0.036042	0.005146	-0.979974
20204	0.649332	-0.157275	10.046248	0.072214	-0.002498	0.015155	-0.326472	0.204180	-0.582141	0.196212	-0.035901	0.003632	-0.979897
