# Supplementary material for: Identification of Haptic Based Guiding Using Hard Reins
Source: PLoS One. 2015 Jul 22;10(7):e0132020. doi: 10.1371/journal.pone.0132020 (PMC4511788; doi:10.1371/journal.pone.0132020)
Supplement: S9 File — (ZIP) [file pone.0132020.s009.zip › Exp2_MotionData2/Subject10/path1/T4/sync4.txt]

// Start Time: 0
// Sample rate: 25.0Hz
// Scenario: 4.9
// Firmware Version: 2.6.1
Counter	Acc_X	Acc_Y	Acc_Z	Gyr_X	Gyr_Y	Gyr_Z	Mag_X	Mag_Y	Mag_Z	Quat_w	Quat_x	Quat_y	Quat_z
19688	0.708695	2.574472	9.318751	-0.050649	0.113196	0.072481	-0.281758	-0.118472	-1.051299	0.490549	0.123357	0.103391	0.856420
19689	0.655446	2.546785	9.165669	-0.139687	0.202053	0.187717	-0.283100	-0.118087	-1.054397	0.487186	0.118865	0.102422	0.859087
19690	0.643530	2.393616	9.029246	-0.287673	0.296918	0.219699	-0.279898	-0.111233	-1.060465	0.483318	0.111422	0.099822	0.862568
19691	0.505666	2.260025	9.040467	-0.469954	0.371934	0.251470	-0.278047	-0.100827	-1.072110	0.479181	0.100883	0.094648	0.866747
19692	0.653368	2.418092	9.229165	-0.581958	0.457412	0.280797	-0.272186	-0.085406	-1.084456	0.474435	0.087917	0.088339	0.871423
19693	0.591947	2.111111	9.328293	-0.630888	0.500943	0.301280	-0.267657	-0.073599	-1.092010	0.469274	0.073641	0.081466	0.876197
19694	0.590363	1.868351	9.594872	-0.636655	0.454424	0.239082	-0.260190	-0.056765	-1.105959	0.465098	0.060105	0.074187	0.880095
19695	0.695886	1.831444	9.776525	-0.640090	0.380987	0.151936	-0.254331	-0.040489	-1.118549	0.462505	0.047597	0.066174	0.882862
19696	0.553031	1.736626	9.987102	-0.538528	0.305425	0.042175	-0.247138	-0.021312	-1.135682	0.461702	0.037295	0.059422	0.884256
19697	0.427397	1.734358	10.096404	-0.396247	0.223484	0.024441	-0.241260	-0.012241	-1.142524	0.461207	0.029669	0.054363	0.885128
19698	0.368499	1.534230	10.134623	-0.228373	0.151069	0.061656	-0.236852	-0.004492	-1.151839	0.459925	0.024972	0.051654	0.886102
19699	0.354740	1.480563	10.043130	-0.091572	0.079620	0.049258	-0.234979	-0.002500	-1.154243	0.458938	0.022755	0.050651	0.886731
19700	0.278055	1.430616	10.002637	-0.015517	0.012556	0.054391	-0.234448	-0.000522	-1.154729	0.457747	0.022459	0.050446	0.887366
19701	0.299940	1.523244	9.843732	-0.013648	-0.016533	0.080729	-0.234454	0.001099	-1.151414	0.456258	0.022723	0.049940	0.888154
19702	0.350834	1.444086	10.110687	0.108362	-0.038856	0.090679	-0.237402	-0.000247	-1.151424	0.454286	0.024499	0.051452	0.889031
19703	0.351841	1.363973	9.923558	0.223021	-0.079238	0.036859	-0.240073	-0.004440	-1.150848	0.453517	0.028014	0.054605	0.889132
19704	0.382212	1.512588	9.735603	0.217627	-0.084596	0.035915	-0.243683	-0.008967	-1.147147	0.452419	0.031532	0.057676	0.889380
19705	0.551589	1.552093	9.899382	0.224180	-0.062089	0.063444	-0.246485	-0.014674	-1.142134	0.451132	0.034810	0.060987	0.889690
19706	0.662365	1.573514	9.811144	0.269486	-0.090741	-0.020608	-0.248208	-0.022575	-1.135030	0.451130	0.038838	0.064961	0.889243
19707	0.141423	1.447537	9.820181	0.371158	-0.145114	-0.197334	-0.249262	-0.029585	-1.130488	0.454436	0.044600	0.070323	0.886878
19708	-0.600428	1.475355	9.917567	0.426871	-0.325696	-0.428016	-0.249103	-0.038364	-1.123978	0.461787	0.053657	0.075296	0.882159
19709	-0.944995	1.588035	9.728007	0.410071	-0.480366	-0.364445	-0.251487	-0.049519	-1.116156	0.468372	0.065392	0.078429	0.877611
19710	-0.188537	1.849317	9.176326	0.311326	-0.407808	-0.023199	-0.259513	-0.058542	-1.109286	0.468631	0.075424	0.080095	0.876516
19711	0.483394	1.958626	9.292411	0.277412	-0.334841	0.180345	-0.268608	-0.068724	-1.100132	0.465491	0.084188	0.081507	0.877261
19712	0.762053	1.847163	9.340319	0.233864	-0.234586	0.210851	-0.279057	-0.074837	-1.094363	0.461232	0.090804	0.083087	0.878701
19713	0.827422	2.003737	9.540945	0.232786	-0.140160	0.131859	-0.286830	-0.078009	-1.090026	0.458641	0.095639	0.085588	0.879304
19714	1.057755	2.262829	9.673643	0.281288	-0.047830	0.083028	-0.290166	-0.084564	-1.084490	0.456109	0.099171	0.089965	0.879793
19715	0.881997	2.179512	9.514814	0.396019	0.005681	0.043109	-0.291216	-0.093175	-1.077961	0.454464	0.102767	0.096827	0.879503
19716	0.598862	2.329691	9.062059	0.206166	0.003230	0.076160	-0.293878	-0.101227	-1.069492	0.452248	0.104715	0.100338	0.880022
19717	0.581967	2.591580	9.204000	0.031425	-0.015842	0.212511	-0.297630	-0.102847	-1.069093	0.448397	0.105696	0.100241	0.881885
19718	0.801803	2.547046	9.466249	0.001899	-0.002450	0.308816	-0.302195	-0.101797	-1.067103	0.442649	0.106375	0.099593	0.884775
19719	1.021876	2.444222	9.435264	0.014810	0.013892	0.300077	-0.307298	-0.100270	-1.066858	0.437199	0.106843	0.099271	0.887461
19720	1.098241	2.494153	9.374641	0.011280	0.031531	0.232972	-0.311587	-0.101905	-1.065230	0.432710	0.106849	0.099239	0.889661
19721	1.061042	2.542034	9.409247	0.010975	0.034683	0.177299	-0.317091	-0.100633	-1.065804	0.429386	0.106668	0.099281	0.891287
19722	1.030007	2.623998	9.308980	-0.022178	0.040676	0.139224	-0.317229	-0.099170	-1.067794	0.426617	0.106036	0.098927	0.892731
19723	1.178414	2.612137	9.414728	-0.031169	0.076042	0.144692	-0.318975	-0.099061	-1.064644	0.423871	0.104694	0.098637	0.894228
19724	1.123441	2.470351	9.529658	0.011315	0.056153	0.100509	-0.318977	-0.098201	-1.065160	0.421690	0.103992	0.099094	0.895290
19725	0.978598	2.424014	9.417237	0.004749	0.038014	0.040292	-0.319513	-0.098490	-1.064348	0.420807	0.103427	0.099331	0.895744
19726	0.967188	2.520918	9.485966	-0.023100	0.019245	0.034777	-0.319781	-0.098126	-1.067595	0.419971	0.102968	0.098993	0.896227
19727	0.997575	2.453495	9.472963	0.007497	0.018614	0.034865	-0.319517	-0.096688	-1.068910	0.419217	0.102760	0.099124	0.896589
19728	1.020606	2.502457	9.401083	-0.006491	0.004710	0.017045	-0.321663	-0.097605	-1.063750	0.418704	0.102668	0.098997	0.896853
19729	1.045747	2.464077	9.445475	0.000536	-0.012206	0.020490	-0.320861	-0.096484	-1.064131	0.418283	0.102927	0.098768	0.897045
19730	1.023654	2.487958	9.507205	-0.021498	-0.001387	-0.029016	-0.319786	-0.096763	-1.065376	0.418657	0.102730	0.098414	0.896932
19731	1.044181	2.541731	9.440026	0.025094	0.006728	-0.053577	-0.320994	-0.096434	-1.066167	0.419476	0.102711	0.098933	0.896495
19732	1.025779	2.483129	9.382130	0.011854	-0.000236	-0.064264	-0.319784	-0.097444	-1.066485	0.420402	0.102701	0.099260	0.896026
19733	0.965539	2.591280	9.408353	-0.004681	0.009941	-0.050098	-0.318039	-0.097933	-1.065434	0.421212	0.102382	0.099266	0.895681
19734	0.898134	2.568208	9.406458	0.000216	0.002428	-0.032433	-0.318443	-0.097233	-1.064727	0.421590	0.102290	0.099340	0.895506
19735	0.970528	2.579229	9.377302	-0.020162	-0.000930	-0.011316	-0.317507	-0.096102	-1.065653	0.421759	0.102111	0.098902	0.895495
19736	0.976265	2.545354	9.445137	0.010010	0.005963	-0.027976	-0.317499	-0.098922	-1.066016	0.422032	0.102047	0.099172	0.895344
19737	0.951531	2.559069	9.369820	-0.005013	0.003473	-0.037677	-0.316513	-0.096401	-1.066960	0.422633	0.101865	0.099097	0.895089
19738	0.898732	2.548411	9.466977	-0.026589	0.009514	-0.037696	-0.315976	-0.096900	-1.064264	0.423143	0.101408	0.098762	0.894937
19739	0.990496	2.564641	9.464856	0.032765	0.011752	-0.035748	-0.316246	-0.096184	-1.064373	0.423617	0.101401	0.099432	0.894640
19740	0.899542	2.499868	9.416817	0.021848	0.009764	-0.031351	-0.315705	-0.097622	-1.063882	0.423909	0.101361	0.099953	0.894448
19741	0.799608	2.532043	9.439986	0.009128	-0.011706	-0.030624	-0.313551	-0.099594	-1.066418	0.424386	0.101577	0.099992	0.894192
19742	0.883685	2.567554	9.427855	-0.000403	-0.014039	-0.011239	-0.314358	-0.099324	-1.065041	0.424428	0.101817	0.099871	0.894159
19743	0.856329	2.489380	9.480565	0.013865	0.008974	-0.002198	-0.314760	-0.099243	-1.068160	0.424346	0.101755	0.100114	0.894177
19744	0.854329	2.567012	9.337891	0.008431	0.000036	-0.002272	-0.313685	-0.099698	-1.067915	0.424182	0.101836	0.100252	0.894231
19745	0.816606	2.532353	9.452542	-0.017663	0.000764	0.031253	-0.312881	-0.099151	-1.067907	0.423584	0.101714	0.099797	0.894579
19746	0.901790	2.519337	9.484141	0.002062	0.011494	0.035785	-0.315837	-0.098301	-1.064990	0.422733	0.101613	0.099841	0.894988
19747	0.894119	2.531330	9.433264	-0.004417	0.008560	0.008342	-0.316108	-0.097456	-1.064552	0.422503	0.101415	0.099736	0.895131
19748	0.886833	2.533627	9.442652	-0.008420	0.013467	0.024276	-0.315296	-0.099567	-1.065853	0.421885	0.101168	0.099630	0.895462
19749	0.913367	2.543821	9.467462	0.019798	0.001610	0.010136	-0.315834	-0.099275	-1.065701	0.421588	0.101300	0.099897	0.895557
19750	0.896367	2.531365	9.377965	-0.005693	-0.002426	0.020646	-0.315831	-0.100421	-1.065059	0.421062	0.101353	0.099713	0.895819
19751	0.934331	2.580612	9.431718	-0.025933	-0.003931	0.002879	-0.315030	-0.098719	-1.066101	0.420999	0.101185	0.099132	0.895932
19752	0.971560	2.540020	9.452425	0.012543	-0.000269	0.011857	-0.315834	-0.099266	-1.066109	0.420588	0.101335	0.099311	0.896088
19753	1.020030	2.531183	9.396205	-0.005682	0.001971	-0.012949	-0.317319	-0.096791	-1.061526	0.420755	0.101203	0.099171	0.896040
19754	0.990625	2.552502	9.428843	-0.034529	0.001684	-0.011268	-0.316385	-0.094814	-1.062289	0.420844	0.100876	0.098571	0.896102
19755	1.015575	2.521399	9.458731	-0.000212	-0.007652	-0.017414	-0.316526	-0.092870	-1.060593	0.421098	0.100957	0.098456	0.895986
19756	0.994923	2.571995	9.378276	0.001785	-0.011886	-0.025387	-0.315981	-0.095060	-1.064340	0.421396	0.101151	0.098420	0.895828
19757	0.990025	2.584051	9.438216	0.013954	0.003760	-0.006684	-0.316520	-0.094331	-1.064718	0.421406	0.101173	0.098635	0.895797
19758	0.938341	2.500968	9.434679	0.018120	-0.008131	-0.030683	-0.315630	-0.096198	-1.063368	0.421754	0.101427	0.098935	0.895572
19759	0.902392	2.602275	9.435219	0.021306	-0.004943	-0.014735	-0.315092	-0.096530	-1.061754	0.421910	0.101649	0.099228	0.895440
19760	0.917996	2.549151	9.436098	0.015484	0.010551	0.003910	-0.315223	-0.097966	-1.060711	0.421607	0.101614	0.099567	0.895549
19761	0.883678	2.563090	9.401238	0.034022	0.020052	-0.014529	-0.314282	-0.098254	-1.061411	0.421685	0.101494	0.100301	0.895444
19762	0.876561	2.562966	9.449166	0.023210	-0.003064	-0.018247	-0.314283	-0.097971	-1.061402	0.421787	0.101723	0.100710	0.895325
19763	0.893185	2.577832	9.435121	0.030306	-0.004869	-0.014704	-0.314146	-0.098989	-1.060349	0.421925	0.102014	0.101169	0.895174
19764	0.874047	2.562917	9.420202	0.035638	0.011045	-0.009275	-0.313880	-0.098436	-1.060063	0.421816	0.102114	0.101901	0.895131
19765	0.843997	2.615782	9.447768	0.037299	-0.008543	-0.007624	-0.314009	-0.100160	-1.058758	0.421822	0.102540	0.102443	0.895018
19766	0.892845	2.582673	9.358042	0.017121	-0.005528	0.007355	-0.312798	-0.101321	-1.058674	0.421497	0.102815	0.102668	0.895114
19767	0.955793	2.598389	9.436887	-0.004705	0.002945	0.017049	-0.314413	-0.099880	-1.058200	0.421124	0.102731	0.102503	0.895318
19768	0.940166	2.636541	9.330371	-0.020642	0.012828	0.010075	-0.315028	-0.100797	-1.055701	0.420785	0.102365	0.102202	0.895554
19769	0.968822	2.656481	9.321471	-0.055452	0.007546	0.032027	-0.315300	-0.099016	-1.059039	0.420237	0.101805	0.101139	0.895995
19770	1.072238	2.590395	9.419025	-0.061862	0.001155	0.001001	-0.315306	-0.097176	-1.059115	0.420166	0.101282	0.100019	0.896213
19771	1.101469	2.581214	9.407956	-0.044021	-0.001550	-0.027257	-0.316654	-0.094993	-1.060388	0.420673	0.100872	0.099201	0.896113
19772	1.070353	2.566087	9.436002	-0.034663	-0.025096	-0.078648	-0.314906	-0.095850	-1.061795	0.422019	0.100889	0.098509	0.895554
19773	0.975676	2.578938	9.466702	-0.011929	-0.035317	-0.089232	-0.312759	-0.095560	-1.064258	0.423636	0.101236	0.098105	0.894796
19774	0.970126	2.607964	9.427795	0.017912	-0.024312	-0.092603	-0.313029	-0.095008	-1.063421	0.425113	0.101656	0.098389	0.894016
19775	0.873528	2.581929	9.372068	-0.001847	-0.027999	-0.094433	-0.310079	-0.094503	-1.063711	0.426785	0.101946	0.098243	0.893202
19776	0.878184	2.601441	9.434652	-0.003677	-0.038658	-0.095394	-0.310611	-0.096240	-1.061450	0.428385	0.102432	0.098024	0.892404
19777	0.819713	2.614945	9.423127	0.026321	-0.009752	-0.067696	-0.310072	-0.097104	-1.061349	0.429485	0.102685	0.098490	0.891795
19778	0.817326	2.610044	9.403833	-0.000133	0.004745	-0.051772	-0.309004	-0.094968	-1.063059	0.430199	0.102511	0.098618	0.891457
19779	0.734995	2.739649	9.477361	0.018132	0.002549	-0.028732	-0.308059	-0.096670	-1.063805	0.430598	0.102543	0.098977	0.891220
19780	0.815106	2.605152	9.437504	0.024386	0.005263	0.007541	-0.309399	-0.097487	-1.063816	0.430204	0.102687	0.099425	0.891344
19781	0.815665	2.576030	9.430518	-0.004600	-0.000467	0.013604	-0.309270	-0.096142	-1.060919	0.429902	0.102655	0.099271	0.891511
19782	0.875648	2.606250	9.429724	0.003972	0.009840	0.031364	-0.308597	-0.096704	-1.061761	0.429125	0.102590	0.099345	0.891884
19783	0.893284	2.582301	9.490627	0.002467	0.003024	0.018934	-0.309942	-0.095728	-1.059810	0.428707	0.102564	0.099338	0.892089
19784	0.892577	2.597234	9.365146	0.029294	-0.000507	0.024222	-0.309723	-0.097994	-1.058874	0.428026	0.102887	0.099789	0.892329
19785	0.940594	2.617525	9.349615	-0.009711	0.014821	0.038332	-0.310261	-0.097410	-1.059120	0.427263	0.102586	0.099629	0.892747
19786	0.916429	2.626805	9.430650	-0.008737	0.021985	0.036615	-0.309859	-0.097111	-1.060203	0.426390	0.102205	0.099569	0.893214
19787	0.931781	2.580956	9.397765	0.008563	0.018771	0.028692	-0.311738	-0.096773	-1.060713	0.425753	0.101971	0.099790	0.893520
19788	0.902913	2.573151	9.416196	-0.001013	0.022529	0.017199	-0.311335	-0.096946	-1.059772	0.425204	0.101607	0.099912	0.893809
19789	0.911737	2.616613	9.411495	0.007817	0.022495	0.024376	-0.311685	-0.096109	-1.059938	0.424638	0.101291	0.100162	0.894086
19790	0.920634	2.645899	9.344145	-0.001700	0.016621	0.042873	-0.312895	-0.095500	-1.060584	0.423638	0.101078	0.100170	0.894584
19791	0.950479	2.612457	9.374200	-0.039474	0.026953	0.043699	-0.313027	-0.096063	-1.060601	0.422811	0.100323	0.099575	0.895126
19792	0.931898	2.582996	9.443662	-0.013257	0.022859	0.038454	-0.313029	-0.095460	-1.062213	0.421902	0.099892	0.099437	0.895619
19793	0.905588	2.563097	9.428561	-0.005476	0.015490	0.015452	-0.312362	-0.093748	-1.063524	0.421535	0.099574	0.099411	0.895830
19794	0.878786	2.567463	9.410855	-0.011655	0.031481	0.013773	-0.312231	-0.092909	-1.063227	0.421039	0.098952	0.099424	0.896130
19795	0.874456	2.543110	9.420535	-0.020999	0.043476	0.028851	-0.312764	-0.094012	-1.063936	0.420406	0.098028	0.099329	0.896539
19796	0.822937	2.459641	9.462914	-0.011446	0.040522	0.007658	-0.311701	-0.090653	-1.063432	0.420003	0.097233	0.099434	0.896803
19797	0.821245	2.527572	9.356431	-0.022944	0.025609	0.031397	-0.313043	-0.090469	-1.063954	0.419364	0.096616	0.099148	0.897201
19798	0.841702	2.493970	9.482489	-0.045667	0.019025	0.038350	-0.311434	-0.090072	-1.064368	0.418533	0.095982	0.098397	0.897739
19799	0.867924	2.511436	9.454275	-0.034530	0.030108	0.061436	-0.312242	-0.088892	-1.065680	0.417366	0.095246	0.097882	0.898417
19800	0.883459	2.461133	9.454960	-0.026945	0.026055	0.045439	-0.312166	-0.087727	-1.066260	0.416350	0.094655	0.097512	0.898991
19801	0.880914	2.461083	9.416367	-0.030018	0.016774	0.024153	-0.314442	-0.089069	-1.067093	0.415869	0.094125	0.097034	0.899321
19802	0.915124	2.461713	9.508887	-0.031644	0.015163	0.017055	-0.312978	-0.085152	-1.066711	0.415390	0.093636	0.096542	0.899646
19803	0.867638	2.397724	9.416437	-0.056911	0.007789	0.018712	-0.313380	-0.085266	-1.067526	0.415072	0.093037	0.095513	0.899965
19804	0.824189	2.387224	9.405554	-0.094840	0.009114	0.023917	-0.313121	-0.082150	-1.067972	0.414607	0.092146	0.093819	0.900449
19805	0.955882	2.389248	9.674548	0.001232	0.024793	0.001378	-0.312938	-0.079859	-1.070274	0.414460	0.091692	0.094005	0.900543
19806	0.811332	2.313775	9.470881	0.023821	0.009927	-0.037507	-0.312931	-0.082108	-1.070890	0.414867	0.091654	0.094569	0.900301
19807	0.751832	2.380669	9.470957	-0.019488	0.021853	-0.031367	-0.310250	-0.081007	-1.072245	0.415354	0.091016	0.094416	0.900157
19808	0.715519	2.380011	9.479476	0.008309	0.024699	0.006761	-0.310789	-0.080609	-1.070595	0.414976	0.090668	0.094741	0.900332
19809	0.772802	2.419889	9.452046	-0.023243	0.032410	0.043830	-0.310921	-0.081306	-1.070888	0.414095	0.089948	0.094476	0.900838
19810	0.801570	2.328171	9.540282	-0.014452	0.018132	0.049066	-0.310795	-0.078479	-1.070934	0.413010	0.089609	0.094259	0.901392
19811	0.830020	2.355388	9.512063	0.002023	0.022068	0.039411	-0.312803	-0.079793	-1.073264	0.412182	0.089277	0.094367	0.901793
19812	0.802380	2.405867	9.520463	0.011036	0.025698	0.039466	-0.312534	-0.080248	-1.072194	0.411207	0.088993	0.094690	0.902232
19813	0.839853	2.338567	9.449903	0.016174	0.013099	0.047355	-0.312535	-0.079642	-1.073942	0.410226	0.088956	0.094964	0.902653
19814	0.792433	2.289156	9.470486	-0.006410	0.015428	0.017252	-0.312668	-0.080214	-1.073551	0.409703	0.088673	0.094927	0.902923
19815	0.786595	2.337602	9.462719	-0.026096	0.019795	0.013681	-0.312806	-0.078785	-1.074047	0.409392	0.088104	0.094548	0.903159
19816	0.833476	2.304472	9.517367	-0.004348	0.001532	0.004782	-0.312272	-0.078288	-1.071590	0.409120	0.088065	0.094456	0.903296
19817	0.791608	2.337698	9.515832	0.010697	0.009336	-0.018099	-0.312542	-0.077717	-1.071568	0.409337	0.087928	0.094709	0.903184
19818	0.801372	2.328161	9.477688	0.013455	0.005868	-0.020766	-0.313341	-0.079539	-1.071482	0.409485	0.087908	0.095018	0.903087
19819	0.771992	2.354339	9.548806	0.023498	0.002550	-0.026941	-0.309858	-0.077659	-1.070646	0.409852	0.087982	0.095460	0.902866
19820	0.727507	2.380619	9.445968	0.030502	0.014764	-0.018069	-0.310179	-0.078751	-1.071158	0.409908	0.087947	0.096146	0.902772
19821	0.790650	2.372053	9.433526	-0.016673	0.014023	-0.004090	-0.311109	-0.081688	-1.071650	0.409910	0.087528	0.095917	0.902836
19822	0.845203	2.319642	9.493370	-0.034178	0.009028	-0.023638	-0.310309	-0.080017	-1.071333	0.410194	0.087055	0.095396	0.902808
19823	0.864621	2.310279	9.443484	-0.043034	-0.011332	-0.066234	-0.308296	-0.080173	-1.072721	0.411412	0.086766	0.094584	0.902367
19824	0.879194	2.325120	9.547331	-0.050006	-0.011167	-0.075102	-0.307893	-0.080010	-1.074079	0.412692	0.086430	0.093701	0.901906
19825	0.821640	2.290086	9.519349	-0.017123	-0.013163	-0.127158	-0.306954	-0.079730	-1.074897	0.414963	0.086277	0.093440	0.900905
19826	0.762860	2.317754	9.495842	-0.001669	-0.019100	-0.166838	-0.303817	-0.078108	-1.075625	0.417816	0.086310	0.093521	0.899575
19827	0.651483	2.315735	9.516512	-0.014882	-0.019786	-0.143874	-0.301801	-0.079150	-1.075410	0.420390	0.086260	0.093273	0.898405
19828	0.641420	2.339832	9.552131	-0.003003	-0.011496	-0.115492	-0.298719	-0.077660	-1.075670	0.422311	0.086242	0.093302	0.897502
19829	0.621571	2.354032	9.496047	0.004706	-0.016171	-0.067753	-0.299120	-0.078231	-1.075004	0.423475	0.086427	0.093310	0.896935
19830	0.632333	2.310537	9.559294	0.023375	-0.015285	-0.025255	-0.297640	-0.079362	-1.076553	0.423739	0.086869	0.093624	0.896735
19831	0.608093	2.300380	9.493631	0.019419	-0.001492	-0.009258	-0.298850	-0.078492	-1.076239	0.423802	0.087017	0.093920	0.896660
19832	0.655770	2.344945	9.523645	0.010329	0.010752	-0.003917	-0.297096	-0.081940	-1.075691	0.423664	0.086922	0.094183	0.896707
19833	0.704984	2.316713	9.580735	0.035658	0.008491	0.024428	-0.297364	-0.082254	-1.074067	0.423076	0.087089	0.094797	0.896904
19834	0.703743	2.350657	9.402305	0.011806	0.021082	0.010291	-0.297095	-0.082094	-1.075153	0.422658	0.086847	0.095149	0.897086
19835	0.703690	2.370089	9.508075	-0.001520	0.007915	0.034916	-0.297631	-0.082527	-1.074209	0.421947	0.086731	0.095074	0.897440
19836	0.743334	2.322253	9.480765	-0.037718	0.025131	0.045516	-0.297498	-0.081899	-1.077045	0.420980	0.086065	0.094510	0.898018
19837	0.733886	2.322090	9.557508	-0.012038	0.008092	0.024269	-0.298167	-0.082431	-1.077870	0.420477	0.085837	0.094263	0.898302
19838	0.807315	2.274863	9.487901	-0.000475	0.019516	-0.002156	-0.296963	-0.081017	-1.079061	0.420310	0.085495	0.094402	0.898397
19839	0.665939	2.313565	9.476048	-0.035981	0.017890	-0.020814	-0.296157	-0.080985	-1.081245	0.420639	0.084806	0.093881	0.898363
19840	0.646242	2.327773	9.468116	-0.052928	0.023306	0.041941	-0.298040	-0.079541	-1.080632	0.419764	0.084038	0.093035	0.898933
19841	0.632085	2.087198	9.604302	-0.080000	0.059250	0.017342	-0.300087	-0.068162	-1.081328	0.419403	0.082302	0.092000	0.899368
19842	0.579514	2.285302	9.557863	-0.065175	0.040296	-0.002178	-0.298084	-0.064791	-1.082330	0.419302	0.081044	0.091149	0.899616
19843	0.811861	2.296798	9.531205	-0.069378	0.055550	-0.044580	-0.297159	-0.059840	-1.083269	0.420041	0.079353	0.090375	0.899500
19844	0.516173	2.293858	9.507710	-0.060734	0.053495	-0.031240	-0.294745	-0.059603	-1.083697	0.420436	0.077841	0.089761	0.899509
19845	0.695194	2.297097	9.426518	-0.095386	0.028111	0.048903	-0.294484	-0.056566	-1.086864	0.419580	0.076594	0.088150	0.900175
19846	0.667999	2.223791	9.561043	-0.122563	-0.031591	0.044905	-0.292199	-0.057379	-1.090724	0.418857	0.076232	0.085588	0.900790
19847	0.697631	2.229206	9.768935	-0.000793	-0.060337	0.062773	-0.296635	-0.055048	-1.089237	0.417755	0.077399	0.084919	0.901265
19848	0.491393	2.334687	9.593303	0.110510	-0.086151	0.137265	-0.298619	-0.064789	-1.088033	0.415083	0.080125	0.085959	0.902163
19849	0.762819	1.914744	9.238898	0.090062	-0.133099	0.087358	-0.304516	-0.067685	-1.085339	0.413514	0.083401	0.086289	0.902554
19850	1.068917	1.832956	9.720730	0.035588	-0.141331	-0.100366	-0.308669	-0.070005	-1.084822	0.415339	0.086090	0.085909	0.901500
19851	0.511343	2.116601	9.927761	0.301438	0.000161	-0.123275	-0.303131	-0.082547	-1.080126	0.416960	0.088349	0.091488	0.899983
19852	0.616229	2.285898	8.909029	0.057968	-0.011152	-0.037477	-0.302434	-0.091530	-1.077706	0.417410	0.088985	0.092482	0.899610
19853	0.827920	2.231552	9.599593	-0.108798	-0.011788	0.004371	-0.303519	-0.088046	-1.074318	0.417472	0.088267	0.090353	0.899868
19854	0.778388	2.284060	9.595270	0.012778	0.009616	-0.028697	-0.303511	-0.090738	-1.074134	0.417799	0.088168	0.090692	0.899692
19855	0.684495	2.326020	9.291166	-0.055381	0.013709	-0.002336	-0.306191	-0.092147	-1.071701	0.417841	0.087422	0.089753	0.899839
19856	0.848665	2.173673	9.663256	-0.048961	0.007770	0.025014	-0.308740	-0.091674	-1.077365	0.417310	0.086936	0.088872	0.900220
19857	0.756644	2.276380	9.568181	0.007203	-0.003877	-0.024375	-0.310218	-0.091364	-1.077066	0.417670	0.086991	0.088947	0.900040
19858	0.804213	2.308793	9.487550	-0.014775	-0.010611	-0.011235	-0.308339	-0.091570	-1.076143	0.417767	0.087058	0.088590	0.900024
19859	0.744971	2.249461	9.539139	-0.025093	-0.019109	-0.030757	-0.309953	-0.090415	-1.075543	0.418325	0.087106	0.087970	0.899821
19860	0.728730	2.326844	9.489912	0.016470	-0.013297	-0.035893	-0.307534	-0.091319	-1.075601	0.418816	0.087439	0.088196	0.899538
19861	0.822495	2.246009	9.507843	-0.014246	-0.018970	-0.032507	-0.311021	-0.092062	-1.076671	0.419386	0.087572	0.087780	0.899300
19862	0.751232	2.298125	9.526928	0.010857	0.002397	-0.025206	-0.309808	-0.093472	-1.078090	0.419662	0.087595	0.088018	0.899146
19863	0.705250	2.285146	9.465433	-0.012410	-0.001228	-0.030594	-0.310079	-0.092272	-1.080767	0.420164	0.087425	0.087788	0.898951
19864	0.686485	2.262964	9.522799	-0.021562	-0.013838	-0.027164	-0.309545	-0.091590	-1.080208	0.420562	0.087464	0.087309	0.898807
19865	0.728450	2.224884	9.524374	-0.010959	-0.005075	-0.018241	-0.308874	-0.091282	-1.081973	0.420847	0.087393	0.087054	0.898706
19866	0.706445	2.239053	9.552479	-0.000556	-0.008894	-0.004084	-0.310618	-0.092052	-1.077491	0.420788	0.087560	0.086955	0.898727
19867	0.783759	2.245307	9.516288	-0.012989	-0.014153	-0.011246	-0.310081	-0.092033	-1.078856	0.420966	0.087646	0.086577	0.898671
19868	0.813855	2.192445	9.503167	-0.034529	-0.001887	-0.011239	-0.309817	-0.090450	-1.080304	0.421085	0.087389	0.085938	0.898702
19869	0.798660	2.221298	9.478411	-0.026722	-0.003032	-0.034205	-0.309816	-0.090438	-1.080847	0.421681	0.087120	0.085447	0.898496
19870	0.750889	2.198591	9.556555	-0.041494	0.008895	-0.018252	-0.308480	-0.088465	-1.081886	0.421919	0.086599	0.084786	0.898497
19871	0.853996	2.130059	9.540978	-0.035643	0.004053	-0.035966	-0.308610	-0.089881	-1.081659	0.422548	0.086125	0.084195	0.898302
19872	0.757270	2.128310	9.598205	-0.024271	-0.014802	-0.060785	-0.307938	-0.090161	-1.082491	0.423565	0.086103	0.083715	0.897870
19873	0.760583	2.070099	9.512084	-0.040568	-0.028320	-0.059151	-0.307678	-0.087641	-1.081597	0.424672	0.086127	0.082798	0.897430
19874	0.667078	2.029567	9.576923	-0.062090	-0.000991	-0.057255	-0.306604	-0.087506	-1.082421	0.425671	0.085543	0.081750	0.897109
19875	0.629190	1.980325	9.547245	-0.083018	0.008404	-0.013045	-0.305802	-0.086362	-1.083753	0.425962	0.084611	0.080301	0.897189
19876	0.630889	1.805590	9.748418	-0.092224	0.016112	-0.004182	-0.305006	-0.082765	-1.087180	0.426039	0.083550	0.078767	0.897389
19877	0.610221	1.844039	9.586207	-0.086653	0.010106	-0.011269	-0.303534	-0.081028	-1.090404	0.426300	0.082545	0.077253	0.897489
19878	0.676472	1.796685	9.545267	-0.111669	0.036728	0.054234	-0.304211	-0.079514	-1.087900	0.425334	0.081038	0.075446	0.898238
19879	0.808948	1.711692	9.516273	-0.143415	0.054774	0.033007	-0.303956	-0.074627	-1.091551	0.424819	0.078811	0.073206	0.898865
19880	0.672362	1.752909	9.502141	-0.163360	0.073936	0.041936	-0.303564	-0.070899	-1.094154	0.424093	0.076176	0.070805	0.899627
19881	0.649460	1.703953	9.614948	-0.165363	0.071968	0.048994	-0.303577	-0.065673	-1.099966	0.423288	0.073469	0.068284	0.900426
19882	0.564104	1.619873	9.682774	-0.135609	0.080176	0.014682	-0.302109	-0.062509	-1.103688	0.422997	0.070918	0.066474	0.900903
19883	0.435680	1.714630	9.521646	-0.147803	0.099904	0.003305	-0.300912	-0.058464	-1.108600	0.422941	0.067782	0.064574	0.901308
19884	0.217505	1.710666	9.478872	-0.210879	0.184265	0.021377	-0.296764	-0.053936	-1.112853	0.422485	0.062725	0.062276	0.902050
19885	0.153874	1.758075	9.582480	-0.241768	0.204991	0.035568	-0.291275	-0.049140	-1.117791	0.421815	0.056918	0.059550	0.902932
19886	0.369005	1.951361	9.857236	-0.199707	0.232678	0.081787	-0.288609	-0.042941	-1.119389	0.420166	0.051149	0.057788	0.904160
19887	0.674372	1.952047	9.861788	-0.111380	0.183002	0.000344	-0.285934	-0.039812	-1.122854	0.419988	0.046812	0.057289	0.904509
19888	0.935618	1.990784	9.948952	-0.045114	0.081266	-0.140729	-0.279905	-0.036237	-1.124440	0.422353	0.044821	0.057264	0.903510
19889	0.851494	1.829032	9.916296	0.072634	-0.002374	-0.385759	-0.274805	-0.036489	-1.124779	0.429174	0.044992	0.058889	0.900176
19890	0.327423	2.042822	9.547142	0.101674	-0.035722	-0.467101	-0.268352	-0.040946	-1.122008	0.437366	0.045974	0.060809	0.896047
19891	0.049366	2.120307	9.475436	0.040861	-0.078398	-0.488723	-0.262980	-0.041873	-1.124004	0.446086	0.047108	0.061336	0.891642
19892	0.087160	1.849131	9.753069	-0.002262	-0.036964	-0.416987	-0.256264	-0.044300	-1.123617	0.453408	0.047252	0.061334	0.887934
19893	-0.027199	1.749952	9.750307	0.043413	-0.028888	-0.440633	-0.251571	-0.043339	-1.120922	0.461137	0.047577	0.062316	0.883858
19894	-0.148041	1.810847	9.474120	0.104828	-0.036171	-0.449297	-0.244859	-0.043895	-1.121970	0.468859	0.048639	0.064238	0.879591
19895	-0.554428	1.886005	9.424973	0.019816	-0.059384	-0.403653	-0.238950	-0.045472	-1.120866	0.475932	0.049283	0.064519	0.875726
19896	-0.639942	2.161199	9.410645	-0.017301	-0.139459	-0.342388	-0.234118	-0.045994	-1.121483	0.482005	0.051138	0.063200	0.872389
19897	-0.527136	2.245804	9.596418	-0.008154	-0.162957	-0.251482	-0.233989	-0.044153	-1.121697	0.486535	0.053484	0.061910	0.869822
19898	-0.431652	2.155259	9.330420	-0.000068	-0.217812	-0.259775	-0.235332	-0.043824	-1.122350	0.491215	0.056970	0.060041	0.867097
19899	-0.344692	2.389871	9.186884	-0.020606	-0.250529	-0.237973	-0.237742	-0.045305	-1.123186	0.495596	0.060705	0.057725	0.864504
19900	-0.384185	2.134306	9.647385	-0.067448	-0.178346	-0.224388	-0.240441	-0.040579	-1.123002	0.499665	0.062880	0.055036	0.862179
19901	-0.490202	1.969725	9.570747	-0.024999	-0.217874	-0.337638	-0.240037	-0.040846	-1.124102	0.505691	0.065853	0.053139	0.858555
19902	-0.633752	1.928314	9.898855	-0.105289	-0.060193	-0.269666	-0.238163	-0.038872	-1.125692	0.510431	0.065554	0.051048	0.855896
19903	-0.226307	1.581382	10.867247	-0.037271	0.074909	-0.098943	-0.235753	-0.036914	-1.127152	0.512050	0.063575	0.051628	0.855043
19904	0.620015	0.931565	10.758501	0.211173	0.190390	-0.079900	-0.230519	-0.037336	-1.126411	0.512854	0.062417	0.057262	0.854287
19905	0.780221	1.016912	9.843204	0.304930	0.226353	-0.280079	-0.222177	-0.045302	-1.120513	0.516929	0.061143	0.065395	0.851334
19906	0.914585	1.380934	8.645771	0.386943	0.153434	-0.396118	-0.213028	-0.054481	-1.111944	0.522876	0.062029	0.074022	0.846920
19907	1.101455	1.554301	9.054615	0.103013	0.094771	-0.492923	-0.203351	-0.059865	-1.108968	0.530877	0.060606	0.077558	0.841713
19908	1.265057	1.598693	10.489207	-0.183643	-0.152471	-0.658146	-0.194634	-0.057957	-1.108465	0.542279	0.060217	0.073610	0.834799
19909	0.987563	1.433365	9.829575	-0.109114	-0.289155	-0.572064	-0.189822	-0.051481	-1.111982	0.552283	0.062899	0.069442	0.828375
19910	1.482319	1.233446	8.678750	-0.256173	-0.245603	-0.513970	-0.187964	-0.043945	-1.115566	0.561338	0.063440	0.063098	0.822735
19911	1.152457	1.310124	9.847600	-0.422691	-0.215903	-0.477129	-0.186927	-0.030201	-1.129951	0.569882	0.061578	0.054343	0.817612
19912	1.076729	1.381606	10.109534	-0.203055	-0.157015	-0.266530	-0.186148	-0.021058	-1.134695	0.574558	0.061558	0.049532	0.814641
19913	1.160895	1.101484	9.666483	-0.198656	-0.177537	-0.298470	-0.185618	-0.018331	-1.136924	0.579754	0.061844	0.044588	0.811217
19914	0.546562	1.503014	9.529053	-0.096068	-0.114542	-0.151751	-0.183081	-0.013631	-1.140880	0.582343	0.062469	0.041861	0.809458
19915	0.699444	1.389275	9.640521	-0.044015	-0.058907	0.133410	-0.185772	-0.011283	-1.141860	0.580215	0.063007	0.040259	0.811024
19916	1.597087	0.861785	9.672048	-0.071621	-0.067725	0.087119	-0.191144	-0.009870	-1.142567	0.578826	0.063359	0.038176	0.812089
19917	1.112178	0.993787	9.675429	-0.023224	0.003851	-0.095174	-0.190072	-0.009323	-1.142834	0.580323	0.062976	0.037866	0.811064
19918	0.257104	1.662828	9.437118	-0.006658	0.025625	-0.037352	-0.189537	-0.008252	-1.146884	0.580794	0.062469	0.038077	0.810757
19919	1.022187	1.132956	9.686061	-0.042922	0.078463	0.116550	-0.190078	-0.006518	-1.147909	0.578820	0.060815	0.038054	0.812294
19920	1.337033	0.830398	10.008540	-0.043125	0.041750	-0.051725	-0.186858	-0.006290	-1.148755	0.579549	0.059613	0.037874	0.811871
19921	0.869643	1.161771	9.912258	0.011110	-0.008119	-0.103059	-0.185380	-0.007254	-1.145269	0.581136	0.059847	0.037949	0.810715
19922	1.079376	1.061166	9.690764	0.078463	0.018917	-0.058508	-0.184439	-0.007859	-1.144484	0.581851	0.060422	0.039485	0.810086
19923	1.063961	0.861823	9.689388	0.026211	-0.004710	-0.127769	-0.182555	-0.009388	-1.147546	0.583811	0.060775	0.039835	0.808631
19924	0.565251	1.107692	9.879252	0.071611	-0.036723	-0.148955	-0.182153	-0.009438	-1.145785	0.586051	0.062101	0.040718	0.806865
19925	0.290378	1.032300	9.849721	0.156562	-0.000088	-0.020198	-0.180933	-0.013442	-1.145113	0.586100	0.063976	0.043091	0.806558
19926	0.152737	1.136622	9.900077	0.033733	-0.058288	-0.081933	-0.181197	-0.015527	-1.140283	0.587327	0.065256	0.043029	0.805566
19927	-0.083547	1.214803	9.247093	-0.095184	0.022836	0.043786	-0.181739	-0.013794	-1.141308	0.586650	0.063825	0.041549	0.806252
19928	-0.032291	1.009342	8.831355	-0.113093	0.180302	0.069498	-0.179193	-0.012580	-1.141299	0.585414	0.059663	0.041724	0.807459
19929	-0.429403	1.781437	9.215354	-0.299860	0.162192	-0.053160	-0.174642	-0.008381	-1.143935	0.586411	0.053467	0.038734	0.807319
19930	0.173906	2.574193	10.337629	-0.390704	0.034735	0.254975	-0.174401	0.001399	-1.151234	0.582556	0.048535	0.032532	0.810687
19931	1.545242	1.521320	11.235007	-0.088168	-0.009522	0.138663	-0.178170	0.006186	-1.158784	0.580322	0.047781	0.030774	0.812402
19932	0.739659	1.613380	9.977079	0.275651	-0.054926	-0.312932	-0.174671	0.002987	-1.158520	0.585009	0.051692	0.034889	0.808626
19933	0.332509	2.183654	8.978126	0.180757	-0.052592	-0.261848	-0.173451	-0.001481	-1.156096	0.589005	0.054535	0.037425	0.805418
19934	0.604514	1.984720	9.435721	0.073806	-0.092363	-0.342952	-0.170361	-0.003034	-1.153192	0.594247	0.056642	0.037883	0.801391
19935	0.448782	1.777979	9.466204	0.201624	-0.113687	-0.515925	-0.165525	-0.004844	-1.153171	0.602258	0.060552	0.040335	0.794979
19936	-0.035448	1.970665	9.300641	0.141404	-0.186037	-0.632289	-0.157593	-0.009931	-1.149078	0.612128	0.064712	0.041078	0.787035
19937	-0.481354	1.950423	9.181190	0.058311	-0.215390	-0.625563	-0.153838	-0.009464	-1.148563	0.621949	0.068355	0.040224	0.779031
19938	-0.812815	2.073091	9.367488	-0.058988	-0.184685	-0.541683	-0.151428	-0.007044	-1.151639	0.630511	0.070074	0.037714	0.772090
19939	-0.654311	2.039563	9.464081	-0.005098	-0.173474	-0.400910	-0.148488	-0.002831	-1.153305	0.636753	0.072382	0.036162	0.766811
19940	-0.444499	1.803007	9.176212	-0.087670	-0.207732	-0.481869	-0.147157	0.000845	-1.154561	0.644318	0.074114	0.032836	0.760450
19941	-0.893756	1.836199	9.867499	-0.131131	-0.105620	-0.455632	-0.143411	0.005056	-1.156915	0.651427	0.073660	0.030387	0.754516
19942	-0.715483	1.742395	10.470675	-0.073889	-0.011349	-0.292229	-0.138601	0.012223	-1.159730	0.655873	0.072704	0.029522	0.750782
19943	-0.416521	1.170104	10.965617	0.025931	0.113345	-0.301781	-0.133372	0.013451	-1.156897	0.660240	0.071015	0.032122	0.747000
19944	0.800050	1.531958	10.167313	0.158201	0.194006	-0.387753	-0.124247	0.013180	-1.154294	0.665584	0.069967	0.037565	0.742086
19945	2.268624	-0.533906	10.897181	-0.149834	0.247491	-0.638826	-0.110163	0.014968	-1.153992	0.674972	0.063686	0.039695	0.734018
19946	1.280294	1.428781	8.102965	-0.172572	-0.077396	-1.391356	-0.091680	0.027912	-1.163441	0.695347	0.061378	0.037842	0.715048
19947	0.412422	1.238273	8.357011	-0.580459	0.170573	-0.630548	-0.077907	0.044695	-1.169041	0.704785	0.050289	0.032813	0.706875
19948	0.868482	-0.000910	11.406267	-0.459340	0.033816	-0.376550	-0.069777	0.064226	-1.177748	0.710438	0.043099	0.027142	0.701914
19949	1.500639	0.913494	10.154962	0.031608	-0.183054	-0.498548	-0.067121	0.073858	-1.181003	0.717411	0.045779	0.025453	0.694679
19950	1.795951	1.163868	8.554093	0.033100	-0.076210	-0.397112	-0.065509	0.073551	-1.181575	0.722864	0.047121	0.025151	0.688923
19951	1.471608	1.306177	9.582998	-0.202419	-0.078642	-0.343012	-0.064188	0.080970	-1.185701	0.727733	0.045131	0.021516	0.684035
19952	1.516921	1.239121	10.461133	0.069067	-0.071458	-0.467682	-0.060715	0.086299	-1.187200	0.734031	0.046922	0.021810	0.677142
19953	1.767051	1.304246	9.498196	0.219795	-0.129327	-0.593154	-0.056286	0.086072	-1.187939	0.741785	0.051750	0.023349	0.668230
19954	1.733800	1.206495	9.095902	0.118305	0.081706	-0.461257	-0.050649	0.085918	-1.186922	0.747732	0.052207	0.026584	0.661412
19955	1.355751	1.100197	9.966156	0.097547	0.034226	-0.705565	-0.042072	0.089049	-1.184067	0.756797	0.053015	0.028964	0.650852
19956	0.008985	0.813573	9.919767	0.018702	-0.035306	-0.728935	-0.036575	0.090729	-1.182717	0.766180	0.053341	0.029409	0.639733
19957	-0.905799	1.428116	9.615040	0.063781	-0.028247	-0.426210	-0.030013	0.095111	-1.183060	0.771487	0.054562	0.030138	0.633184
19958	0.266589	0.759972	9.805307	0.161425	0.029479	-0.027933	-0.027594	0.093932	-1.183398	0.771622	0.056673	0.032632	0.632711
19959	0.652833	0.368867	9.921216	0.219820	-0.036925	-0.305847	-0.025713	0.092627	-1.177753	0.775181	0.060442	0.035051	0.627864
19960	-0.473898	0.921305	9.644154	0.109359	-0.060020	-0.419272	-0.022222	0.091655	-1.175922	0.780302	0.062606	0.035963	0.621222
19961	-0.291546	1.691619	8.558269	-0.145110	-0.009391	-0.181091	-0.018198	0.092486	-1.179204	0.782671	0.060403	0.034141	0.618556
19962	0.482621	1.933897	8.888326	-0.406657	0.072995	-0.147977	-0.017150	0.101466	-1.183277	0.784872	0.053041	0.030397	0.616635
19963	0.402366	1.801664	11.799632	-0.540709	0.071332	-0.123700	-0.010353	0.118183	-1.191244	0.786818	0.043706	0.024887	0.615133
19964	0.888418	1.640488	11.206730	0.293802	-0.071430	-0.392611	-0.008347	0.120445	-1.193233	0.791372	0.049020	0.027685	0.608738
19965	-0.050606	2.118388	8.504669	0.248532	-0.053212	-0.574506	-0.006331	0.119190	-1.189899	0.798025	0.053438	0.030353	0.599482
19966	-0.974565	2.334716	8.917617	-0.157253	-0.127387	-0.591982	-0.001524	0.127306	-1.190916	0.805310	0.052103	0.027028	0.589941
19967	-0.296956	2.031514	9.759163	-0.088707	-0.045619	-0.349163	-0.000482	0.138102	-1.193978	0.809464	0.051184	0.025615	0.584373
19968	0.031424	1.882129	9.962947	0.230807	-0.086619	-0.594268	0.003273	0.138729	-1.194273	0.816140	0.055633	0.027481	0.574513
19969	-0.417712	2.082614	8.681438	0.294396	-0.135580	-0.824121	0.008099	0.140086	-1.190480	0.825165	0.061710	0.029615	0.560730
19970	-0.818214	2.468612	8.622906	0.134778	-0.194942	-0.923945	0.009696	0.144622	-1.192527	0.835306	0.065569	0.029008	0.545090
19971	-1.327731	2.328326	9.089778	0.100256	-0.129093	-0.866944	0.014773	0.152361	-1.195870	0.844510	0.068297	0.029231	0.530361
19972	-1.049407	2.243567	9.200063	0.287639	-0.161996	-0.981558	0.017034	0.159235	-1.195675	0.854412	0.074291	0.030844	0.513333
19973	-1.474197	2.641268	9.198470	0.340026	-0.292523	-1.079401	0.022261	0.161713	-1.197966	0.864879	0.082541	0.031189	0.494164
19974	-2.766551	2.792603	9.196185	0.178124	-0.455965	-1.144330	0.022242	0.168284	-1.200745	0.875877	0.089393	0.026906	0.473419
19975	-4.113358	3.117818	9.932350	0.091435	-0.478754	-0.902245	0.015774	0.177577	-1.204719	0.884297	0.095022	0.021475	0.456650
19976	-4.564946	3.371866	10.513573	0.266044	-0.341402	-0.069709	0.005572	0.178966	-1.205642	0.884503	0.102814	0.017962	0.454709
19977	-0.992337	1.475154	10.136809	0.107724	-0.189805	0.225349	-0.004470	0.171265	-1.205094	0.882275	0.106406	0.015772	0.458278
19978	0.791668	1.546591	12.208292	-0.118027	-0.326952	-0.554671	-0.009187	0.178321	-1.205763	0.887600	0.107138	0.010062	0.447870
19979	4.607922	0.770894	10.882092	-0.294842	-0.525408	-0.707563	-0.019826	0.191447	-1.212283	0.894515	0.106327	0.000098	0.434209
19980	6.123447	-0.410747	9.045418	-0.353103	-0.385634	-1.631838	-0.027135	0.213627	-1.222221	0.908873	0.103295	-0.006432	0.404028
19981	1.875488	1.230970	9.605588	-0.709442	-0.101273	-2.259749	-0.022683	0.251375	-1.232064	0.927530	0.091307	-0.009070	0.362309
19982	0.455354	1.860752	10.534599	-0.385302	-0.148582	-1.532942	-0.019437	0.288186	-1.236894	0.938821	0.085467	-0.011851	0.333423
19983	2.029389	1.228865	9.210724	-0.410847	-0.178707	-1.184292	-0.019228	0.308712	-1.243981	0.947062	0.079100	-0.015701	0.310758
19984	2.901880	1.371029	10.112664	-0.340519	0.013609	-1.023926	-0.019836	0.332835	-1.246729	0.953729	0.072864	-0.015973	0.291267
19985	2.597056	1.649405	8.974618	-0.029639	-0.212871	-1.109189	-0.023098	0.347143	-1.250579	0.959902	0.073847	-0.018492	0.269802
19986	2.729184	1.984241	7.652159	-0.316888	-0.220679	-1.000525	-0.029574	0.358636	-1.251763	0.965461	0.069300	-0.022995	0.250108
19987	2.835517	1.199828	9.505293	-0.387293	-0.202844	-1.060784	-0.037151	0.379809	-1.254525	0.970931	0.063369	-0.027391	0.229189
19988	1.791852	0.841059	9.820209	-0.046202	-0.270152	-1.173071	-0.045655	0.396750	-1.256869	0.975968	0.064318	-0.031403	0.205825
19989	0.831228	1.284812	9.269823	0.158259	-0.201936	-1.132004	-0.053191	0.403842	-1.256280	0.980011	0.068997	-0.033271	0.183605
19990	-0.025279	0.958529	9.195448	0.050665	-0.069355	-0.851920	-0.060178	0.406533	-1.255568	0.982905	0.070783	-0.033315	0.166667
19991	-0.425572	0.388155	10.066113	-0.044139	-0.026887	-0.732505	-0.064618	0.410975	-1.259723	0.985272	0.070484	-0.032936	0.152269
19992	-0.372018	0.452214	9.778403	0.032671	-0.033052	-0.744688	-0.067316	0.415842	-1.259534	0.987363	0.071697	-0.032475	0.137545
19993	-1.172902	0.427916	9.272559	0.068659	0.142354	-0.745032	-0.064645	0.420065	-1.261332	0.989291	0.073045	-0.028311	0.123152
19994	-1.937864	0.761108	8.586985	0.002237	0.365928	-0.642854	-0.059555	0.423328	-1.260742	0.990964	0.072532	-0.020159	0.111012
19995	-2.700007	2.424768	8.758068	-0.439170	0.227948	-0.248959	-0.052617	0.436308	-1.260132	0.992186	0.063324	-0.016013	0.106303
19996	-0.271498	2.995770	10.099313	-0.956335	0.189937	0.974805	-0.047572	0.454234	-1.257437	0.990999	0.043603	-0.015538	0.125615
19997	1.910358	1.416506	13.375010	-0.644840	0.214413	1.034680	-0.039577	0.472661	-1.254896	0.988715	0.029959	-0.013587	0.146150
19998	2.295585	2.603122	11.627810	-0.043591	-0.119122	0.705462	-0.034885	0.474438	-1.256932	0.986533	0.029241	-0.016521	0.160078
19999	3.442034	1.133127	9.283684	0.151855	0.169800	0.522132	-0.032184	0.468399	-1.255391	0.984746	0.031670	-0.012911	0.170604
20000	1.640578	2.872504	8.521991	0.219899	-0.004553	-0.102589	-0.030020	0.462966	-1.255048	0.984934	0.036033	-0.012216	0.168695
20001	1.289084	2.574856	8.917868	-0.071493	-0.054320	0.083684	-0.032414	0.455665	-1.254984	0.984661	0.035118	-0.013566	0.170370
20002	0.515687	2.155530	10.014261	0.183634	-0.221116	-0.132138	-0.040472	0.458205	-1.258887	0.984890	0.039513	-0.017233	0.167728
20003	0.938451	2.393692	8.788112	0.468679	-0.307482	-0.101811	-0.045825	0.453845	-1.260732	0.984657	0.050251	-0.021622	0.165707
20004	0.462628	1.948089	8.786501	0.040605	-0.338735	-0.387904	-0.057886	0.448831	-1.264288	0.985690	0.052328	-0.027800	0.157809
20005	-2.215419	3.069780	10.491663	0.115642	-0.116638	-0.467082	-0.064885	0.455800	-1.265068	0.986895	0.055746	-0.029131	0.148603
20006	-1.224408	2.781682	8.603264	0.493203	0.128466	0.069494	-0.069669	0.440419	-1.267956	0.986148	0.065044	-0.025238	0.150478
20007	-0.399072	1.029293	7.929266	-0.001840	0.173723	0.084052	-0.067232	0.433259	-1.266585	0.985937	0.064982	-0.021737	0.152423
20008	0.146803	0.034588	11.800306	-0.993079	0.460238	0.172781	-0.060314	0.452659	-1.262233	0.986645	0.043900	-0.015943	0.156044
20009	2.025217	-0.295437	12.069871	0.043069	0.135835	-0.335680	-0.056616	0.472035	-1.259747	0.987644	0.044846	-0.012679	0.149627
20010	3.150134	0.047434	8.223727	-0.147208	0.127954	-0.550444	-0.059566	0.471242	-1.259194	0.989377	0.041683	-0.010129	0.138901
20011	2.035831	-0.819766	10.584065	-0.810600	0.020474	-0.602496	-0.060197	0.502317	-1.256688	0.991509	0.026036	-0.011450	0.126892
20012	1.114002	-0.088821	10.319166	-0.093727	-0.166299	-0.788689	-0.067498	0.520629	-1.258322	0.993382	0.024766	-0.014603	0.111203
20013	0.922466	0.237664	8.522240	-0.105667	-0.082826	-0.287732	-0.074620	0.524077	-1.259623	0.994014	0.023227	-0.016355	0.105498
20014	1.292480	-0.362461	9.084567	-0.332486	-0.060648	-0.182282	-0.078409	0.534622	-1.259238	0.994496	0.016792	-0.018206	0.101807
20015	1.144640	-0.175664	10.262988	-0.167399	-0.045454	-0.163989	-0.083000	0.544034	-1.257928	0.994845	0.013850	-0.019459	0.098555
20016	1.204751	0.204126	10.209007	0.079422	-0.053552	-0.039523	-0.088234	0.544197	-1.259765	0.994871	0.015539	-0.020385	0.097849
20017	1.567541	-0.075798	9.740803	0.126222	-0.019545	-0.032143	-0.088223	0.540836	-1.261233	0.994868	0.018317	-0.020636	0.097342
20018	0.863338	0.212430	9.591841	0.113868	-0.017817	-0.108055	-0.090639	0.541516	-1.263766	0.995019	0.020649	-0.020758	0.095291
20019	0.562325	0.279825	9.861336	0.131154	0.001361	0.056617	-0.090226	0.537986	-1.264429	0.994837	0.023431	-0.020636	0.096560
20020	0.808214	0.121650	9.980808	0.220001	0.018881	0.170120	-0.091014	0.532356	-1.264873	0.994392	0.027689	-0.019944	0.100101
20021	0.888967	0.426552	9.850995	0.355174	0.041443	0.167124	-0.091249	0.521146	-1.263058	0.993828	0.034776	-0.018655	0.103677
20022	1.196475	0.048552	9.675518	0.275953	0.081465	0.175925	-0.089068	0.509999	-1.266434	0.993273	0.040013	-0.016617	0.107387
20023	0.717746	0.005888	9.764661	0.238485	0.031631	0.019996	-0.087441	0.504578	-1.266084	0.993020	0.044793	-0.015679	0.107981
20024	-0.114516	0.413184	9.724011	0.245894	0.076205	0.087661	-0.085004	0.497456	-1.266343	0.992615	0.049472	-0.013746	0.109908
20025	-0.150760	0.436739	9.140167	0.323272	0.210105	0.451254	-0.082021	0.487249	-1.268338	0.991274	0.055369	-0.009463	0.119249
20026	0.565498	-0.021071	10.499217	0.165765	0.215074	0.415258	-0.072055	0.475246	-1.266939	0.990089	0.058051	-0.005299	0.127775
20027	-0.129249	0.917864	9.782340	0.171459	0.061071	0.242910	-0.070424	0.468264	-1.266368	0.989243	0.061273	-0.004082	0.132767
20028	-0.615749	1.336187	8.789319	-0.047322	0.114138	0.392970	-0.065584	0.464790	-1.261643	0.988232	0.059990	-0.002468	0.140689
20029	0.062053	1.193161	9.169878	-0.203514	0.261604	0.706236	-0.061290	0.464654	-1.260067	0.986366	0.055206	0.001168	0.155025
20030	0.669073	1.369411	10.641155	-0.314929	0.154589	0.540587	-0.052713	0.468240	-1.258555	0.984946	0.048515	0.002610	0.165897
20031	0.521782	1.963938	10.733254	-0.151440	-0.017801	0.520553	-0.055941	0.470896	-1.260063	0.983289	0.045679	0.001116	0.176224
20032	1.230596	1.845668	10.346665	0.071679	0.005382	0.595522	-0.053780	0.466348	-1.261323	0.981044	0.047072	0.000897	0.187979
20033	1.830432	1.749632	9.359568	0.239749	-0.035544	0.295096	-0.053224	0.459837	-1.261676	0.979654	0.052063	0.000609	0.193822
20034	0.952491	1.986146	9.123818	0.068537	-0.067796	0.028433	-0.055092	0.456666	-1.263388	0.979458	0.053662	-0.000516	0.194375
20035	0.084635	1.819931	9.536559	0.051974	-0.048844	0.045488	-0.057775	0.456316	-1.263911	0.979192	0.055087	-0.001539	0.195310
20036	0.294496	1.517870	9.617496	0.104561	-0.008869	0.173180	-0.058962	0.449233	-1.262223	0.978378	0.057156	-0.001528	0.198766
20037	0.501889	1.436660	9.545033	0.081391	-0.062069	0.087855	-0.061502	0.446238	-1.264737	0.977895	0.059231	-0.002738	0.200513
20038	0.280753	1.488497	9.684698	0.059734	-0.065955	0.021499	-0.063652	0.447116	-1.263868	0.977718	0.060655	-0.003848	0.200931
20039	0.120466	1.507438	9.698895	0.107108	-0.068578	-0.000437	-0.064712	0.442925	-1.265079	0.977545	0.063275	-0.004958	0.200942
20040	-0.146327	1.490440	9.527143	0.085591	-0.075806	-0.004023	-0.068735	0.442015	-1.264517	0.977428	0.065246	-0.006125	0.200848
20041	-0.047373	1.414569	9.684815	0.001648	-0.054429	0.109874	-0.074096	0.440087	-1.267508	0.976938	0.065730	-0.007487	0.203017
20042	0.135905	1.238267	9.816947	0.031319	-0.021485	0.082735	-0.075974	0.440001	-1.268032	0.976541	0.066408	-0.007923	0.204682
20043	-0.117763	1.403571	9.581634	-0.011119	-0.042526	-0.016495	-0.077183	0.440283	-1.266786	0.976580	0.066599	-0.008905	0.204392
20044	-0.113716	1.316247	9.543900	-0.010407	-0.034682	0.025997	-0.082693	0.443113	-1.267446	0.976467	0.066525	-0.009694	0.204922
20045	0.262681	1.167717	9.609531	-0.068432	-0.043609	-0.027365	-0.085649	0.444327	-1.268052	0.976626	0.065585	-0.010888	0.204404
20046	-0.012517	0.856837	9.523993	-0.058433	-0.034791	-0.129755	-0.090491	0.448131	-1.268688	0.977208	0.064606	-0.011671	0.201879
20047	-0.240537	1.119742	9.584822	-0.184763	0.027579	-0.106728	-0.093997	0.453927	-1.271178	0.977845	0.061083	-0.011796	0.199870
20048	-0.056188	0.812481	10.762720	-0.147952	-0.030353	-0.015095	-0.097374	0.461188	-1.269817	0.978062	0.058306	-0.012997	0.199567
20049	0.215227	0.977574	10.264281	0.069886	-0.021409	-0.014409	-0.102748	0.463625	-1.271986	0.978005	0.059897	-0.013148	0.199364
20050	0.172808	0.816514	9.628681	0.075534	0.023839	-0.081261	-0.107851	0.464913	-1.273652	0.978231	0.061291	-0.012318	0.197878
20051	-0.202597	1.125260	9.354849	-0.022660	0.075167	-0.034308	-0.110954	0.470654	-1.274110	0.978388	0.060669	-0.010891	0.197378
20052	0.378120	1.164925	9.309782	0.028117	0.095683	0.089626	-0.113651	0.475276	-1.275561	0.978006	0.060813	-0.009052	0.199308
20053	1.621087	1.090397	9.507366	-0.096954	0.113315	0.056361	-0.115805	0.477756	-1.276679	0.977890	0.058572	-0.007328	0.200617
20054	2.005157	0.980971	10.713974	0.000294	0.050155	-0.230289	-0.117169	0.485340	-1.279137	0.978799	0.058401	-0.006111	0.196224
20055	0.826139	1.085843	11.004387	0.284672	-0.137409	-0.532705	-0.124422	0.487843	-1.282234	0.980440	0.064688	-0.007169	0.185748
20056	0.061449	1.678731	9.743936	0.348031	-0.284427	-0.501446	-0.134612	0.485688	-1.288981	0.981716	0.072626	-0.010841	0.175619
20057	0.067630	2.115741	9.090872	0.193707	-0.303384	-0.183787	-0.146142	0.482998	-1.295730	0.981953	0.077684	-0.015923	0.171695
20058	1.025596	1.766590	9.397329	0.099391	-0.263601	0.119208	-0.155803	0.483350	-1.301316	0.981278	0.080492	-0.020980	0.173707
20059	1.978823	1.859150	9.459585	0.136096	-0.197971	0.069136	-0.163042	0.481518	-1.306592	0.980689	0.084005	-0.024634	0.174890
20060	2.396639	1.696805	9.507334	0.152040	-0.183365	-0.155363	-0.169489	0.484193	-1.311868	0.980860	0.087693	-0.027475	0.171665
20061	1.898829	1.692590	9.169518	0.046291	-0.200278	-0.443895	-0.174586	0.483474	-1.312375	0.982104	0.089737	-0.030684	0.162718
20062	1.126246	1.668862	9.186911	-0.066449	-0.110496	-0.519535	-0.179439	0.490966	-1.313436	0.983780	0.089094	-0.032174	0.152327
20063	0.899728	1.339521	9.817958	-0.134793	-0.052574	-0.512258	-0.184019	0.497035	-1.314410	0.985453	0.087121	-0.032922	0.142155
20064	0.287278	2.076056	9.324193	-0.164692	-0.059210	-0.471610	-0.189145	0.505589	-1.312171	0.986984	0.084337	-0.033771	0.132703
20065	0.527754	1.485687	9.603231	-0.109484	0.020822	-0.165069	-0.191313	0.512410	-1.311381	0.987578	0.082428	-0.033542	0.129497
20066	1.057105	1.473471	9.848256	-0.017218	0.035540	-0.079935	-0.192408	0.519518	-1.311819	0.987828	0.082036	-0.032790	0.128024
20067	1.308698	1.269191	9.181082	-0.125106	0.047020	-0.113826	-0.189740	0.524837	-1.312086	0.988317	0.079699	-0.032182	0.125863
20068	0.958490	1.102707	10.045422	-0.213030	0.095263	-0.117266	-0.187208	0.530878	-1.312872	0.988992	0.075310	-0.030685	0.123619
20069	0.836460	1.236418	9.852902	-0.071744	0.094599	-0.150397	-0.182123	0.535555	-1.312236	0.989495	0.073896	-0.028952	0.120837
20070	1.016441	1.268776	9.492280	-0.066697	0.088209	-0.070003	-0.179183	0.539408	-1.310515	0.989803	0.072391	-0.027300	0.119599
20071	1.034795	0.987529	9.689952	-0.048438	0.088605	-0.079665	-0.174102	0.545024	-1.307674	0.990083	0.071390	-0.025751	0.118220
20072	0.717767	1.209972	9.705025	-0.048112	0.110144	-0.088307	-0.168071	0.547541	-1.306304	0.990407	0.070209	-0.023593	0.116657
20073	0.728381	1.137319	9.537392	-0.078325	0.075754	-0.074472	-0.163917	0.549443	-1.307106	0.990699	0.068625	-0.022373	0.115348
20074	0.680457	0.786903	9.798547	-0.063549	0.137362	-0.043954	-0.157749	0.550637	-1.303741	0.990938	0.067056	-0.019774	0.114689
20075	0.531245	0.861882	9.836733	-0.001222	0.161005	-0.116073	-0.148088	0.550941	-1.302077	0.991243	0.066776	-0.016630	0.112701
20076	0.484726	0.992118	9.742847	-0.157879	0.053231	-0.233945	-0.144886	0.556723	-1.298393	0.991978	0.063591	-0.015654	0.108123
20077	0.150901	0.995795	9.963672	-0.107713	0.046347	-0.226691	-0.141679	0.560840	-1.296122	0.992591	0.061468	-0.014862	0.103747
20078	0.043479	1.241436	9.732241	-0.033149	0.080423	-0.249206	-0.138198	0.562407	-1.287820	0.993156	0.060705	-0.013063	0.098922
20079	-0.070677	1.618070	9.730710	-0.074384	0.002441	-0.202085	-0.133108	0.565362	-1.286153	0.993623	0.059334	-0.013059	0.094985
20080	0.257525	1.585197	9.846949	-0.028133	0.006116	-0.046392	-0.130695	0.566469	-1.287505	0.993743	0.058763	-0.012971	0.094096
20081	0.177763	1.554605	9.721962	-0.020609	-0.039576	-0.066089	-0.129755	0.566491	-1.289418	0.993864	0.058534	-0.013842	0.092825
20082	0.363588	1.718200	9.738466	-0.014266	-0.061427	0.029224	-0.129221	0.567481	-1.289936	0.993805	0.058344	-0.015159	0.093368
20083	0.511785	1.368910	9.947859	0.112573	-0.050662	0.033204	-0.128675	0.564547	-1.292076	0.993575	0.060782	-0.016113	0.094096
20084	0.528886	1.434732	9.639759	0.100685	-0.086371	0.034707	-0.128666	0.561714	-1.291896	0.993352	0.062921	-0.017717	0.094754
20085	0.618088	1.339248	9.655253	0.050238	-0.114282	0.031702	-0.130940	0.559222	-1.291950	0.993166	0.064251	-0.020055	0.095350
20086	0.644665	1.237782	9.755531	0.091639	-0.094555	-0.032584	-0.132943	0.555882	-1.292306	0.993064	0.066252	-0.021753	0.094660
20087	0.498599	1.254542	9.654633	0.067965	-0.099510	-0.056526	-0.134005	0.551930	-1.291606	0.993015	0.067935	-0.023647	0.093528
20088	0.439107	1.321435	9.657117	0.079916	-0.069078	-0.060704	-0.135345	0.551195	-1.289032	0.992980	0.069666	-0.024824	0.092305
20089	0.561220	1.396479	9.660297	0.089410	-0.043631	-0.007496	-0.134797	0.547366	-1.289162	0.992826	0.071643	-0.025625	0.092232
20090	0.563854	1.372242	9.573900	0.046000	-0.040660	0.001230	-0.135596	0.545399	-1.288944	0.992733	0.072617	-0.026386	0.092259
20091	0.539823	1.371812	9.635755	0.016915	-0.030542	0.013584	-0.134786	0.543838	-1.289548	0.992648	0.073113	-0.027081	0.092585
20092	0.491474	1.502036	9.729579	0.072992	-0.006783	0.006842	-0.134780	0.542038	-1.291237	0.992520	0.074557	-0.027128	0.092785
20093	0.669084	1.446982	9.600638	0.067049	0.001518	0.028945	-0.133299	0.540641	-1.293474	0.992347	0.075980	-0.027107	0.093488
20094	0.673536	1.471342	9.629478	0.013081	0.002867	0.027898	-0.131816	0.538044	-1.292760	0.992273	0.076205	-0.027106	0.094087
20095	0.692252	1.641624	9.725058	0.030881	-0.005167	-0.000402	-0.131280	0.538597	-1.292748	0.992204	0.076942	-0.027237	0.094178
20096	0.569867	1.678229	9.574183	0.011956	0.017645	0.005018	-0.128862	0.537349	-1.290098	0.992182	0.077129	-0.026911	0.094345
20097	0.642025	1.601867	9.685301	-0.024274	0.040155	0.017411	-0.127525	0.538719	-1.289526	0.992188	0.076684	-0.026266	0.094830
20098	0.705727	1.331136	9.727814	-0.023887	0.029886	0.001429	-0.126052	0.539110	-1.283413	0.992234	0.076139	-0.025758	0.094926
20099	0.667129	1.323153	9.733912	-0.049562	-0.000148	-0.087243	-0.125513	0.538564	-1.284796	0.992455	0.075306	-0.025802	0.093259
20100	0.550282	1.580779	9.663386	-0.067590	0.016440	-0.117236	-0.124716	0.541533	-1.285525	0.992777	0.073980	-0.025464	0.090951
20101	0.396038	1.310955	9.766607	-0.060961	0.031989	-0.025128	-0.123651	0.544231	-1.287082	0.992911	0.072824	-0.024966	0.090558
20102	0.249614	0.866468	9.707693	-0.164606	0.138000	-0.033564	-0.120168	0.546397	-1.286373	0.993269	0.069308	-0.022513	0.090034
20103	-0.024447	0.817841	10.104068	-0.268072	0.253086	-0.049013	-0.113616	0.553858	-1.285257	0.993804	0.063597	-0.017928	0.089377
20104	-0.178205	0.965543	9.929728	-0.251673	0.377434	0.033201	-0.103975	0.560347	-1.281897	0.994158	0.057893	-0.010955	0.090433
20105	0.081543	1.523731	9.755351	-0.262044	0.316026	0.140558	-0.091383	0.567525	-1.280725	0.994228	0.052128	-0.005302	0.093620
20106	0.136731	1.461636	9.954907	-0.278967	0.249830	0.223170	-0.080413	0.578377	-1.277783	0.994089	0.046077	-0.001124	0.098300
20107	0.371885	1.589718	10.018931	-0.087545	0.136032	0.145185	-0.074653	0.581575	-1.275028	0.993865	0.044158	0.001275	0.101399
20108	0.322201	1.343585	9.614846	0.101818	0.087396	0.090685	-0.068072	0.579735	-1.275437	0.993581	0.045997	0.003105	0.103298
20109	-0.028503	1.405178	9.461592	0.121879	0.061932	-0.024267	-0.069543	0.578393	-1.277094	0.993496	0.048418	0.004605	0.102956
20110	-0.119797	1.490918	9.489437	0.134550	0.048773	-0.063195	-0.067383	0.573974	-1.277806	0.993484	0.050976	0.005878	0.101763
20111	-0.348696	0.916263	9.351942	0.022083	0.095589	-0.054330	-0.066973	0.571587	-1.278975	0.993542	0.051353	0.007892	0.100869
20112	-0.566658	0.943891	9.576141	-0.120798	0.123750	-0.091688	-0.064436	0.575885	-1.277778	0.993822	0.048680	0.010167	0.099225
20113	-0.776277	1.012921	9.634183	-0.054309	0.095038	-0.058910	-0.062036	0.580950	-1.279002	0.993953	0.047526	0.012063	0.098246
20114	-0.816305	0.803401	9.449177	0.034875	0.096881	0.040420	-0.059623	0.582054	-1.280218	0.993813	0.048030	0.013985	0.099159
20115	-0.814042	0.716066	9.613599	0.008469	0.087533	0.050001	-0.056135	0.582382	-1.279568	0.993664	0.048139	0.015796	0.100321
20116	-0.487187	0.925965	10.069794	-0.185642	0.183891	0.223197	-0.052933	0.588377	-1.279004	0.993312	0.044144	0.018829	0.105016
20117	0.366609	0.480266	10.547106	-0.151867	0.111603	0.427767	-0.045967	0.591959	-1.275707	0.992447	0.041127	0.020425	0.113753
20118	0.450712	0.486544	9.591554	-0.056331	-0.037691	0.061106	-0.042758	0.596060	-1.278875	0.992368	0.040114	0.019465	0.114968
20119	0.041921	0.882156	10.038217	-0.036936	-0.016944	-0.124294	-0.044776	0.597623	-1.277170	0.992673	0.039436	0.019171	0.112592
20120	-0.042310	0.968017	10.001283	0.010791	-0.042141	-0.095999	-0.047332	0.599820	-1.277884	0.992896	0.039702	0.018400	0.110647
20121	-0.154956	0.958644	9.574221	0.091110	-0.054430	-0.003846	-0.048399	0.597891	-1.279022	0.992836	0.041705	0.017537	0.110584
20122	-0.044179	0.778603	9.747485	0.022057	-0.054665	0.054264	-0.049740	0.597344	-1.278480	0.992717	0.042276	0.016420	0.111607
20123	0.064573	0.683480	9.816536	0.010710	-0.049111	0.041865	-0.050408	0.596687	-1.279989	0.992617	0.042674	0.015423	0.112484
20124	0.018578	0.794309	9.766144	-0.003761	-0.015767	-0.017194	-0.051216	0.597726	-1.281305	0.992665	0.042623	0.015081	0.112122
20125	-0.326048	0.817186	9.757803	-0.045535	-0.008475	0.032305	-0.054871	0.608576	-1.281999	0.992621	0.041801	0.014767	0.112861
20126	-0.053963	0.525945	9.657616	-0.044849	-0.011379	0.006605	-0.055278	0.610018	-1.282764	0.992650	0.040932	0.014399	0.112971
20127	-0.203048	0.824257	9.612274	-0.130240	0.031486	0.077360	-0.053814	0.613775	-1.281572	0.992557	0.038336	0.014644	0.114660
20128	-0.114102	0.651107	9.823334	-0.183275	0.078868	0.049189	-0.051674	0.616085	-1.279619	0.992556	0.034525	0.015717	0.115734
20129	0.122599	0.718538	9.993781	-0.041384	0.020401	-0.017989	-0.050881	0.619994	-1.278143	0.992608	0.033684	0.015999	0.115496
20130	-0.288733	0.813038	10.035812	0.101402	-0.017502	0.088391	-0.050335	0.616884	-1.278793	0.992342	0.035759	0.015791	0.117173
20131	-0.248389	0.840463	9.938147	0.237991	-0.087157	0.219209	-0.049517	0.612791	-1.280023	0.991651	0.040794	0.014426	0.121475
20132	-0.181503	1.086834	9.651877	0.294309	-0.079020	0.268929	-0.050828	0.602664	-1.281150	0.990753	0.046893	0.013317	0.126616
20133	-0.500615	1.564157	9.850322	0.225041	-0.072686	0.132649	-0.049828	0.582251	-1.280190	0.990196	0.051639	0.012302	0.129206
20134	-0.149749	1.082560	9.703437	0.138466	-0.177436	-0.046930	-0.055580	0.576483	-1.281940	0.990209	0.054821	0.009157	0.128049
20135	0.585983	0.736604	9.495121	0.136408	-0.089777	-0.426672	-0.062811	0.571617	-1.284460	0.991113	0.057728	0.008151	0.119562
20136	-0.985017	1.140217	9.571450	-0.207477	-0.053278	-0.010789	-0.063076	0.570690	-1.286934	0.991381	0.053733	0.006573	0.119300
20137	-0.084011	0.811936	10.391154	0.005520	-0.029437	0.035800	-0.063080	0.572257	-1.287427	0.991281	0.053953	0.005960	0.120066
20138	-0.177346	0.989798	9.587742	0.116360	-0.023344	-0.101698	-0.064286	0.571713	-1.287159	0.991404	0.056296	0.005846	0.117957
20139	-0.578478	1.179158	9.622149	-0.008359	-0.023854	0.019106	-0.065621	0.569212	-1.287768	0.991359	0.056219	0.005356	0.118397
20140	-0.234425	1.102891	9.878821	0.020227	-0.034384	0.024354	-0.068305	0.569255	-1.286919	0.991288	0.056696	0.004655	0.118793
20141	-0.392938	1.238364	9.656282	0.066736	-0.032516	0.036040	-0.068950	0.560780	-1.286778	0.991116	0.058129	0.004177	0.119550
20142	-0.186893	1.115868	9.663529	-0.013072	-0.039052	0.057809	-0.070959	0.559588	-1.288288	0.991001	0.057960	0.003264	0.120613
20143	-0.238708	1.158623	9.642359	-0.016769	-0.092295	0.052163	-0.073120	0.563994	-1.287033	0.990886	0.057879	0.001400	0.121625
20144	-0.153402	1.165046	9.835101	0.011523	-0.073129	0.006378	-0.076608	0.563995	-1.289711	0.990865	0.058276	-0.000069	0.121614
20145	-0.267154	1.235781	9.563871	0.000636	-0.036044	0.084409	-0.077688	0.566143	-1.289765	0.990646	0.058403	-0.000793	0.123327
20146	0.000255	1.201797	9.608443	0.030379	-0.053540	0.011837	-0.078217	0.563956	-1.292548	0.990585	0.059127	-0.001833	0.123456
20147	0.502993	0.997271	9.420798	-0.163436	0.109208	0.052841	-0.078369	0.569917	-1.293305	0.990632	0.055641	-0.000062	0.124709
20148	0.762288	0.934042	9.780690	-0.108624	0.075523	-0.254925	-0.078785	0.574607	-1.293829	0.991379	0.053292	0.001407	0.119689
20149	1.075722	0.619347	10.346351	-0.079425	0.131035	-0.295215	-0.077330	0.581326	-1.292269	0.992134	0.051399	0.004133	0.114063
20150	0.524357	1.259920	10.170533	-0.047908	-0.049626	-0.530455	-0.080162	0.585936	-1.293039	0.993353	0.050506	0.003542	0.103378
20151	-0.396997	1.228600	9.843997	0.026750	-0.161313	-0.377778	-0.085809	0.589398	-1.290278	0.994075	0.051364	0.000776	0.095793
20152	-0.750721	0.945411	9.625848	0.051583	-0.127233	0.048739	-0.090637	0.588861	-1.292822	0.993936	0.052623	-0.001746	0.096534
20153	-0.276215	0.507358	9.766483	0.063594	-0.097229	0.278740	-0.093719	0.587041	-1.290534	0.993301	0.054057	-0.003803	0.102058
20154	0.181625	0.646762	9.813184	0.063461	-0.107603	0.483672	-0.094116	0.585263	-1.292762	0.992201	0.055486	-0.006377	0.111435
20155	0.566641	0.823707	10.059574	0.161664	-0.042038	0.456011	-0.091412	0.578872	-1.294359	0.990945	0.058695	-0.007330	0.120538
20156	0.644208	0.757097	9.643596	0.231979	-0.011274	0.458192	-0.090036	0.568082	-1.300161	0.989536	0.063237	-0.007580	0.129466
20157	0.656743	0.951514	9.469192	0.082924	0.010693	0.381828	-0.087058	0.559691	-1.301147	0.988405	0.064742	-0.007644	0.137131
20158	0.565116	0.852778	9.760809	0.029595	0.090446	0.302621	-0.082085	0.556496	-1.296414	0.987562	0.065020	-0.006220	0.143022
20159	0.763407	0.856364	9.644097	0.061909	0.104704	0.240887	-0.078715	0.551648	-1.298106	0.986782	0.065840	-0.004328	0.148011
20160	0.941012	0.476039	9.760743	-0.027704	0.086389	0.088401	-0.074551	0.550077	-1.295486	0.986609	0.065020	-0.002881	0.149554
20161	0.315441	0.547264	10.116540	0.032538	0.061826	-0.049358	-0.070796	0.550870	-1.296864	0.986711	0.065356	-0.001576	0.148753
20162	-0.260079	0.682447	9.842690	0.100295	0.039656	0.005653	-0.068634	0.545676	-1.294610	0.986645	0.067208	-0.000580	0.148370
20163	-0.202279	0.683484	9.733723	0.011688	-0.003028	0.047528	-0.068619	0.540908	-1.296395	0.986486	0.067277	-0.000715	0.149392
20164	0.030644	0.949916	9.965141	0.032699	-0.021874	0.098682	-0.067667	0.536784	-1.296404	0.986244	0.067976	-0.001266	0.150665
20165	0.250518	0.885949	10.116807	0.065106	-0.048122	0.093262	-0.068192	0.532648	-1.294356	0.985870	0.069208	-0.002190	0.152528
20166	0.337455	0.809782	9.537495	0.044721	-0.056288	-0.087208	-0.068445	0.527214	-1.291538	0.986161	0.070254	-0.003125	0.150139
20167	-0.332472	1.054917	9.226217	-0.010744	0.065541	-0.144808	-0.068706	0.524638	-1.289987	0.986612	0.069638	-0.001691	0.147460
20168	-0.619579	0.850632	9.113029	-0.096800	0.192777	0.000800	-0.066696	0.525462	-1.290936	0.986810	0.067151	0.001755	0.147285
20169	-0.411479	1.194329	9.646417	-0.170036	0.212352	0.048363	-0.059320	0.526644	-1.288265	0.986876	0.062938	0.005402	0.148609
20170	-0.091526	1.991581	10.093154	-0.150782	0.075902	0.109322	-0.055970	0.528214	-1.286078	0.986777	0.059742	0.006256	0.150540
20171	0.491971	1.905070	10.130971	-0.078037	0.073927	0.215502	-0.053551	0.526356	-1.281545	0.986197	0.057842	0.007241	0.154972
20172	1.068154	1.400923	10.585761	0.020069	0.022433	0.103969	-0.050330	0.525975	-1.280507	0.985932	0.058180	0.007556	0.156515
20173	0.444725	1.792508	9.807799	0.105918	-0.029121	-0.085145	-0.050724	0.523123	-1.279099	0.986069	0.060233	0.007378	0.154872
20174	-0.208963	1.955402	9.514491	0.106335	-0.026152	-0.099126	-0.052865	0.521218	-1.280223	0.986343	0.062393	0.007234	0.152259
20175	-0.311076	1.948678	9.369380	0.139251	-0.011927	0.019561	-0.052310	0.515451	-1.282183	0.986097	0.065128	0.007395	0.152695
20176	-0.146595	1.776913	9.717553	-0.020337	0.017533	0.068720	-0.051766	0.513054	-1.283083	0.985973	0.064679	0.007524	0.153679
20177	-0.378918	1.568814	10.044194	0.080021	0.122433	0.103353	-0.051491	0.511088	-1.283965	0.985515	0.065873	0.010075	0.155947
20178	-0.353436	1.569236	9.674256	0.177401	0.135889	0.167401	-0.047448	0.505022	-1.282577	0.984764	0.068975	0.013026	0.159102
20179	-0.606685	1.486943	9.541928	0.115215	0.083952	0.196111	-0.043809	0.500023	-1.284140	0.983934	0.071016	0.014835	0.163129
20180	-0.467648	1.834204	9.716897	0.310444	0.021898	0.220147	-0.040834	0.492495	-1.285777	0.982778	0.077115	0.015907	0.167173
20181	-0.362766	1.874917	9.418902	0.293116	-0.057106	0.316818	-0.040263	0.481172	-1.286014	0.981232	0.083182	0.015361	0.173290
20182	0.334886	2.329368	9.116719	0.241856	-0.213250	0.287203	-0.044526	0.471134	-1.288056	0.979891	0.088748	0.011479	0.178340
20183	1.025193	1.458385	10.391429	-0.080702	-0.179510	0.540876	-0.048674	0.467469	-1.290573	0.978062	0.087964	0.006743	0.188709
20184	1.458243	1.551163	9.968307	0.341204	-0.264455	0.094223	-0.056039	0.462596	-1.292683	0.977144	0.095639	0.002628	0.189829
20185	0.709830	2.421011	7.938353	0.368366	-0.241368	0.029211	-0.064319	0.449876	-1.297076	0.976279	0.103827	-0.000781	0.189999
20186	0.558143	1.794468	8.898917	-0.035616	-0.103820	0.081905	-0.068332	0.445570	-1.296488	0.976067	0.103516	-0.003177	0.191224
20187	-0.417977	1.218613	10.811142	-0.270441	-0.054756	-0.185317	-0.071839	0.451448	-1.296393	0.977292	0.098480	-0.004911	0.187556
20188	-1.382474	1.732777	11.013576	-0.029758	-0.076554	0.200943	-0.073467	0.457447	-1.297268	0.976626	0.098155	-0.006983	0.191096
20189	0.823972	2.032312	8.626040	0.188498	-0.086267	0.455740	-0.076121	0.447934	-1.299176	0.974437	0.102108	-0.008800	0.199923
20190	2.254100	2.058289	8.864718	-0.078332	-0.109395	0.297068	-0.079598	0.444094	-1.300890	0.973411	0.100953	-0.011918	0.205276
20191	1.221396	1.770211	10.026789	0.021109	0.006673	0.130358	-0.080151	0.449169	-1.299632	0.972809	0.101336	-0.012014	0.207919
20192	-0.084911	1.637256	9.949188	0.165453	0.056770	0.127890	-0.080137	0.444649	-1.299914	0.972009	0.104275	-0.010557	0.210269
20193	0.589381	1.557207	9.616619	-0.032490	-0.024395	0.179657	-0.078915	0.439803	-1.299542	0.971291	0.103704	-0.011568	0.213787
20194	1.119522	1.722202	9.696639	0.061536	-0.064078	0.020439	-0.080259	0.440368	-1.298148	0.971139	0.105154	-0.012677	0.213706
20195	0.779082	1.749991	9.510253	0.067046	0.003306	0.028922	-0.080655	0.438430	-1.299566	0.970856	0.106420	-0.012437	0.214378
20196	0.390306	1.713829	9.729691	0.087977	0.018783	0.056575	-0.080784	0.436972	-1.303689	0.970533	0.108019	-0.011914	0.215072
20197	0.398129	1.815935	9.782120	0.094805	-0.011485	0.132426	-0.081845	0.433199	-1.304614	0.969735	0.109837	-0.012047	0.217725
20198	0.679700	1.651098	9.647570	0.048337	0.006138	0.123501	-0.081033	0.430633	-1.304571	0.969214	0.110702	-0.012098	0.219598
20199	0.616253	1.912125	9.624395	0.072120	0.010242	0.109460	-0.080225	0.430071	-1.305550	0.968559	0.111968	-0.011857	0.221845
20200	0.794491	1.827954	9.510138	0.059840	0.024705	0.167830	-0.080215	0.426685	-1.305931	0.967829	0.112961	-0.011611	0.224526
20201	0.908901	1.815473	9.590775	0.042503	0.027791	0.109420	-0.079667	0.422979	-1.305242	0.967233	0.113560	-0.011176	0.226804
20202	0.737383	1.914323	9.623281	0.055373	0.021893	0.064367	-0.078587	0.420674	-1.304513	0.966981	0.114501	-0.010777	0.227423
20203	0.766314	1.914844	9.578427	0.021515	-0.013490	0.045464	-0.078179	0.418676	-1.304175	0.966710	0.114883	-0.011097	0.228364
20204	0.852619	1.967393	9.611974	0.041258	-0.012529	0.013683	-0.078981	0.417847	-1.304192	0.966726	0.115718	-0.011319	0.227865
