# Supplementary material for: Identification of Haptic Based Guiding Using Hard Reins
Source: PLoS One. 2015 Jul 22;10(7):e0132020. doi: 10.1371/journal.pone.0132020 (PMC4511788; doi:10.1371/journal.pone.0132020)
Supplement: S9 File — (ZIP) [file pone.0132020.s009.zip › Exp2_MotionData2/Subject10/path1/T5/fc5.txt]

// Start Time: 0
// Sample rate: 25.0Hz
// Scenario: 4.9
// Firmware Version: 2.6.1
Counter	Acc_X	Acc_Y	Acc_Z	Gyr_X	Gyr_Y	Gyr_Z	Mag_X	Mag_Y	Mag_Z	Quat_w	Quat_x	Quat_y	Quat_z
25536	9.388052	0.710360	2.719980	-0.548911	0.028041	-0.008903	-0.757828	0.063327	0.017488	-0.280055	0.568450	0.228119	0.739186
25537	9.397552	0.625574	2.699165	-0.553443	0.017088	0.008796	-0.759540	0.065316	0.017381	-0.272428	0.570462	0.222102	0.742311
25538	9.441076	0.685842	2.717766	-0.554378	0.018049	0.003487	-0.758537	0.063188	0.017209	-0.264732	0.572809	0.215956	0.745097
25539	9.354369	0.645030	2.674840	-0.545222	0.024253	0.008843	-0.757411	0.065597	0.016660	-0.257174	0.574548	0.209973	0.748109
25540	9.356762	0.674123	2.691428	-0.534413	0.013439	0.003731	-0.756983	0.064883	0.017780	-0.249640	0.576739	0.204096	0.750598
25541	9.387935	0.635302	2.699069	-0.539829	0.024375	-0.007014	-0.757405	0.064324	0.015797	-0.241854	0.578264	0.198333	0.753513
25542	9.378411	0.630408	2.679804	-0.557094	0.010749	0.014097	-0.756841	0.065171	0.016368	-0.234157	0.580523	0.191959	0.755854
25543	9.397400	0.645092	2.727945	-0.565330	0.002680	0.014054	-0.757265	0.064889	0.016226	-0.226257	0.582456	0.185625	0.758351
25544	9.392584	0.628144	2.718475	-0.562564	0.013559	0.005171	-0.757275	0.067157	0.016250	-0.218322	0.584533	0.179215	0.760617
25545	9.377765	0.618812	2.757263	-0.569020	-0.002648	0.006958	-0.755004	0.067150	0.016798	-0.210205	0.586405	0.172885	0.762925
25546	9.385090	0.625971	2.749924	-0.550797	0.002608	0.014219	-0.758697	0.067443	0.016548	-0.202462	0.588497	0.166553	0.764814
25547	9.368271	0.611470	2.733192	-0.556340	-0.013586	0.014249	-0.757849	0.068579	0.015421	-0.194525	0.590379	0.160335	0.766750
25548	9.395034	0.647493	2.723089	-0.554463	-0.002778	0.014215	-0.755581	0.069567	0.014989	-0.186679	0.592438	0.153931	0.768422
25549	9.373396	0.645137	2.711061	-0.530970	-0.009875	-0.010241	-0.758702	0.068863	0.015855	-0.178637	0.593966	0.148343	0.770251
25550	9.397477	0.615938	2.704105	-0.541796	-0.004512	0.000217	-0.756720	0.069700	0.018395	-0.170685	0.595834	0.142270	0.771757
25551	9.387841	0.620832	2.704063	-0.561802	-0.008021	0.000003	-0.756149	0.069423	0.016124	-0.162402	0.597345	0.136046	0.773496
25552	9.378602	0.586616	2.634379	-0.556436	-0.018762	-0.010487	-0.756717	0.069138	0.016974	-0.154037	0.599320	0.129886	0.774737
25553	9.392342	0.594400	2.733351	-0.545509	-0.014359	-0.005079	-0.756860	0.069133	0.018532	-0.145818	0.600733	0.123964	0.776203
25554	9.440971	0.559864	2.670841	-0.536344	-0.008170	0.003845	-0.755722	0.068708	0.017811	-0.137914	0.602388	0.117881	0.777311
25555	9.446327	0.649103	2.645673	-0.528203	-0.009974	0.000426	-0.757715	0.069697	0.019959	-0.129969	0.603576	0.112121	0.778610
25556	9.426891	0.595994	2.636626	-0.546259	0.006327	0.000105	-0.756864	0.069983	0.018824	-0.121896	0.604896	0.105864	0.779766
25557	9.402737	0.601010	2.641435	-0.554376	0.008036	0.014149	-0.757143	0.069136	0.017968	-0.113862	0.605774	0.099460	0.781141
25558	9.412991	0.615008	2.571186	-0.537945	0.017841	0.017827	-0.756440	0.070407	0.018683	-0.106166	0.606803	0.093066	0.782213
25559	9.388481	0.591221	2.607732	-0.549829	0.013516	0.003550	-0.757578	0.071408	0.017005	-0.098008	0.607441	0.086827	0.783499
25560	9.392839	0.586723	2.665773	-0.561554	0.018815	0.021071	-0.756732	0.072537	0.017718	-0.090060	0.608374	0.080000	0.784455
25561	9.426374	0.598838	2.704257	-0.559782	0.017072	0.014032	-0.756454	0.073957	0.017023	-0.081930	0.608862	0.073452	0.785608
25562	9.375570	0.567739	2.704673	-0.543423	0.018813	0.011544	-0.755599	0.073390	0.016162	-0.074037	0.609616	0.067005	0.786382
25563	9.387340	0.543663	2.731507	-0.554332	0.011560	0.022075	-0.756313	0.074815	0.014626	-0.066076	0.610060	0.060436	0.787279
25564	9.392056	0.519479	2.734187	-0.548849	0.024276	0.007904	-0.755184	0.076373	0.014068	-0.058054	0.610601	0.053924	0.787964
25565	9.367769	0.529451	2.758274	-0.535229	0.016879	0.021374	-0.756039	0.077370	0.013236	-0.050310	0.610806	0.047643	0.788743
25566	9.387188	0.558331	2.757926	-0.545337	0.002579	0.014274	-0.756890	0.077376	0.012111	-0.042401	0.611564	0.041118	0.788987
25567	9.392063	0.550989	2.748335	-0.570819	-0.000822	0.005151	-0.758024	0.076809	0.012963	-0.033939	0.611934	0.034481	0.789428
25568	9.397065	0.601727	2.750178	-0.547181	0.009976	-0.005247	-0.756739	0.075104	0.013076	-0.025699	0.612427	0.028148	0.789608
25569	9.397592	0.581904	2.673070	-0.541827	-0.004399	-0.012172	-0.758587	0.075389	0.013942	-0.017306	0.612690	0.022177	0.789822
25570	9.378104	0.589444	2.699594	-0.538295	-0.013317	-0.024465	-0.757313	0.076523	0.013096	-0.008859	0.613405	0.016222	0.789552
25571	9.450614	0.586479	2.685031	-0.527370	-0.009764	-0.023459	-0.756886	0.075520	0.016053	-0.000455	0.613616	0.010616	0.789533
25572	9.426701	0.644635	2.684414	-0.552754	0.001193	-0.026475	-0.757167	0.074954	0.015907	0.008197	0.613967	0.004450	0.789276
25573	9.393211	0.634906	2.641070	-0.543656	0.004799	-0.031705	-0.757730	0.073966	0.015053	0.016934	0.613816	-0.001310	0.789267
25574	9.414465	0.635150	2.701452	-0.536353	0.017459	-0.040542	-0.756730	0.072833	0.014184	0.025601	0.613777	-0.007045	0.789033
25575	9.397635	0.657023	2.703646	-0.547111	0.031772	-0.023948	-0.757720	0.072274	0.012488	0.034261	0.613060	-0.012939	0.789187
25576	9.416730	0.601315	2.704243	-0.558131	0.014770	-0.031053	-0.758002	0.071705	0.013050	0.043033	0.612912	-0.019140	0.788746
25577	9.393132	0.712548	2.688534	-0.568982	0.017399	-0.017032	-0.756584	0.071697	0.014595	0.051844	0.612261	-0.025469	0.788543
25578	9.417360	0.726867	2.683508	-0.545416	0.011924	-0.021139	-0.756292	0.070141	0.013303	0.060288	0.612027	-0.031593	0.787903
25579	9.378518	0.736991	2.717279	-0.534456	0.024512	-0.024635	-0.757711	0.070149	0.011900	0.068797	0.611170	-0.037264	0.787623
25580	9.393129	0.761037	2.712158	-0.540024	0.014776	-0.040557	-0.758272	0.068733	0.011889	0.077465	0.610777	-0.043061	0.786827
25581	9.368844	0.756462	2.729157	-0.536313	0.024617	-0.035273	-0.755996	0.067882	0.010447	0.086158	0.609792	-0.048615	0.786363
25582	9.354475	0.761311	2.717040	-0.525431	0.015457	-0.024475	-0.756842	0.066751	0.010159	0.094375	0.609265	-0.054373	0.785451
25583	9.383493	0.765931	2.712116	-0.554375	0.029919	-0.014280	-0.757834	0.066617	0.008609	0.102952	0.608010	-0.060441	0.784902
25584	9.383174	0.771039	2.755557	-0.543507	0.029930	-0.021232	-0.757126	0.067039	0.008891	0.111329	0.607086	-0.066487	0.783984
25585	9.364071	0.785540	2.736089	-0.550755	0.031750	-0.019559	-0.755426	0.067743	0.009168	0.119931	0.605680	-0.072411	0.783278
25586	9.349363	0.805209	2.774553	-0.554523	0.008291	-0.014154	-0.757975	0.066765	0.006631	0.128271	0.604924	-0.078756	0.781928
25587	9.327306	0.781377	2.806263	-0.548965	0.017125	0.001771	-0.758261	0.067049	0.006919	0.136477	0.603583	-0.084923	0.780929
25588	9.397095	0.727766	2.806768	-0.545409	0.002682	0.003678	-0.757836	0.067474	0.006638	0.144386	0.602775	-0.091343	0.779404
25589	9.353893	0.766632	2.794310	-0.567923	0.027902	0.015642	-0.756987	0.068037	0.007203	0.152600	0.601053	-0.097917	0.778371
25590	9.373259	0.742221	2.775224	-0.556200	0.013440	0.014985	-0.757277	0.069744	0.005525	0.160444	0.599891	-0.104597	0.776820
25591	9.387645	0.776147	2.803824	-0.545249	0.026044	0.010618	-0.757839	0.068618	0.003679	0.168432	0.598146	-0.110735	0.775622
25592	9.353909	0.819954	2.817880	-0.546970	0.031262	0.031795	-0.757550	0.067771	0.002394	0.175905	0.596568	-0.117395	0.774198
25593	9.324706	0.747602	2.813893	-0.545197	0.028657	0.019432	-0.758132	0.070457	0.004974	0.183733	0.594638	-0.123600	0.772898
25594	9.319748	0.742891	2.828452	-0.565233	0.016982	0.025460	-0.757425	0.071596	0.002999	0.191443	0.593098	-0.130496	0.771074
25595	9.375240	0.747405	2.833160	-0.561574	0.024219	0.021046	-0.757003	0.072732	0.002018	0.199395	0.591041	-0.136956	0.769516
25596	9.358106	0.694372	2.838608	-0.556076	0.029579	0.022836	-0.756305	0.075282	0.001898	0.207025	0.589215	-0.143604	0.767688
25597	9.353538	0.742678	2.828409	-0.543399	0.025031	0.021249	-0.757723	0.075004	0.001340	0.214723	0.587090	-0.149750	0.766025
25598	9.353408	0.728238	2.838236	-0.557002	0.024122	0.029055	-0.756594	0.076991	-0.000346	0.222204	0.585195	-0.156479	0.763994
25599	9.339243	0.762012	2.813713	-0.553283	0.034860	0.035228	-0.756032	0.078262	0.000654	0.229795	0.582709	-0.162858	0.762313
25600	9.372511	0.704040	2.852980	-0.557848	0.038615	0.020994	-0.756884	0.078553	-0.000893	0.237402	0.580486	-0.169410	0.760248
25601	9.338718	0.752741	2.876647	-0.526985	0.031160	0.032015	-0.756894	0.080966	-0.001716	0.244682	0.578067	-0.175327	0.758439
25602	9.309982	0.723648	2.833513	-0.556107	0.013164	0.044162	-0.756191	0.082813	-0.003683	0.251775	0.576032	-0.182212	0.756039
25603	9.328936	0.709269	2.872312	-0.548836	0.018599	0.037137	-0.756051	0.083379	-0.003395	0.259143	0.573561	-0.188536	0.753875
25604	9.333663	0.648712	2.856066	-0.545253	0.006844	0.039899	-0.757477	0.084800	-0.003369	0.266094	0.571567	-0.195205	0.751266
25605	9.374729	0.677516	2.865355	-0.535169	0.027597	0.031940	-0.755639	0.086498	-0.003790	0.273371	0.568937	-0.201171	0.749073
25606	9.329004	0.658303	2.839049	-0.559704	0.016768	0.045863	-0.756357	0.088773	-0.005458	0.280376	0.566567	-0.208034	0.746400
25607	9.333356	0.607749	2.875855	-0.561474	0.023982	0.045790	-0.757353	0.089345	-0.006293	0.287678	0.563671	-0.214521	0.743974
25608	9.374259	0.539713	2.859644	-0.537935	0.013124	0.039056	-0.755803	0.092178	-0.006841	0.294458	0.561385	-0.220963	0.741159
25609	9.352292	0.554595	2.898172	-0.554202	0.020278	0.052971	-0.755811	0.094021	-0.006963	0.301499	0.558434	-0.227394	0.738609
25610	9.356694	0.443392	2.899407	-0.554184	0.020274	0.052958	-0.754684	0.096289	-0.007797	0.308221	0.555764	-0.234147	0.735732
25611	9.351943	0.433664	2.885023	-0.552531	-0.001262	0.042493	-0.754408	0.098131	-0.007497	0.315231	0.553071	-0.240520	0.732729
25612	9.370971	0.419224	2.914157	-0.546959	0.016692	0.046871	-0.755260	0.098134	-0.008056	0.321880	0.550407	-0.247073	0.729657
25613	9.375854	0.419148	2.906902	-0.542355	0.032076	0.037101	-0.754981	0.099409	-0.007903	0.328953	0.547203	-0.252974	0.726886
25614	9.342176	0.424118	2.894809	-0.556024	0.031350	0.024555	-0.755982	0.101117	-0.009292	0.336027	0.544259	-0.259269	0.723635
25615	9.346946	0.443529	2.911501	-0.552484	0.027906	0.005158	-0.753428	0.101969	-0.011567	0.343584	0.541095	-0.264940	0.720398
25616	9.332632	0.462878	2.899222	-0.559748	0.035261	-0.007357	-0.754278	0.101691	-0.012553	0.351103	0.538112	-0.270860	0.716796
25617	9.317927	0.443757	2.918787	-0.559768	0.027986	-0.000242	-0.753995	0.102116	-0.012693	0.358742	0.534803	-0.276515	0.713323
25618	9.332480	0.501791	2.937452	-0.552455	0.040616	-0.005532	-0.753854	0.102544	-0.013679	0.366103	0.531663	-0.282254	0.709673
25619	9.322752	0.477669	2.935318	-0.527993	0.033354	-0.012283	-0.753425	0.101980	-0.014962	0.373530	0.528458	-0.287226	0.706193
25620	9.288979	0.526355	2.956568	-0.553607	0.004625	-0.010639	-0.753850	0.101839	-0.014819	0.380688	0.525727	-0.293136	0.701968
25621	9.332553	0.535672	2.944324	-0.546350	0.011949	-0.026512	-0.754703	0.102126	-0.015375	0.388311	0.522658	-0.298309	0.697893
25622	9.342355	0.588826	2.950967	-0.549931	0.017295	-0.017732	-0.755266	0.101136	-0.015522	0.395518	0.519697	-0.303932	0.693618
25623	9.323254	0.569385	2.914962	-0.552652	0.017322	-0.019538	-0.754126	0.100431	-0.017378	0.403061	0.516348	-0.309153	0.689457
25624	9.313354	0.579342	2.951112	-0.529148	0.001006	-0.020934	-0.754269	0.100425	-0.015679	0.409907	0.513682	-0.314524	0.684969
25625	9.332571	0.545354	2.946632	-0.542585	0.029887	-0.019500	-0.755267	0.101566	-0.016933	0.417344	0.510132	-0.319430	0.680848
25626	9.303320	0.519105	2.971129	-0.536259	0.024446	-0.019403	-0.755257	0.099587	-0.018510	0.424299	0.506964	-0.324659	0.676428
25627	9.303307	0.574874	2.999505	-0.545403	0.009962	-0.007030	-0.755397	0.099308	-0.019927	0.431382	0.503468	-0.329825	0.672045
25628	9.317704	0.562729	3.004455	-0.557259	0.013817	-0.028423	-0.754828	0.098587	-0.016543	0.438505	0.500211	-0.335268	0.667156
25629	9.298274	0.570223	3.023729	-0.536320	0.019072	-0.022906	-0.753406	0.098305	-0.017972	0.445681	0.496666	-0.339997	0.662641
25630	9.298180	0.579997	3.040536	-0.576324	0.015691	-0.026891	-0.754820	0.097178	-0.019246	0.452882	0.493084	-0.345618	0.657506
25631	9.278684	0.575422	3.062362	-0.540038	0.010140	-0.029977	-0.755387	0.096895	-0.018820	0.460031	0.489560	-0.350326	0.652666
25632	9.298142	0.565481	3.038281	-0.527336	0.013799	-0.042232	-0.753683	0.096603	-0.017705	0.466834	0.486443	-0.355096	0.647569
25633	9.283484	0.558444	3.057712	-0.534601	0.006494	-0.028123	-0.754958	0.096186	-0.019256	0.473786	0.482895	-0.359708	0.642612
25634	9.336536	0.526630	3.048330	-0.534618	0.000144	-0.022769	-0.754525	0.094768	-0.019274	0.480210	0.479639	-0.364817	0.637380
25635	9.240444	0.536570	2.995184	-0.563652	0.006629	-0.028472	-0.756795	0.094204	-0.018696	0.487343	0.475708	-0.369716	0.632068
25636	9.283306	0.551315	3.077124	-0.552708	0.013739	-0.023073	-0.755236	0.094766	-0.018137	0.493933	0.471996	-0.374842	0.626693
25637	9.298249	0.514484	3.000186	-0.550061	-0.010742	-0.006966	-0.755222	0.091651	-0.019301	0.500426	0.468144	-0.379861	0.621387
25638	9.288656	0.589649	3.028358	-0.552759	-0.002603	-0.008811	-0.754233	0.092782	-0.019156	0.506603	0.464421	-0.385202	0.615862
25639	9.264597	0.570345	3.009274	-0.554691	-0.018750	-0.015818	-0.754237	0.093344	-0.017594	0.513074	0.460584	-0.390193	0.610218
25640	9.293588	0.562866	3.002069	-0.536470	-0.011650	-0.012989	-0.754516	0.092067	-0.016897	0.518970	0.457066	-0.395305	0.604562
25641	9.318069	0.589100	2.970328	-0.549111	-0.004465	-0.003440	-0.754798	0.091788	-0.018030	0.525239	0.452915	-0.400109	0.599086
25642	9.283978	0.599255	3.013758	-0.552823	-0.015249	-0.005194	-0.755081	0.091071	-0.015489	0.531045	0.449104	-0.405444	0.593222
25643	9.300855	0.594315	3.013791	-0.525541	-0.009971	-0.004905	-0.754375	0.092060	-0.015059	0.536965	0.445186	-0.409926	0.587741
25644	9.313092	0.579555	2.984941	-0.542870	-0.021583	-0.006803	-0.754381	0.093334	-0.014480	0.542532	0.441467	-0.415113	0.581762
25645	9.298461	0.574919	3.001928	-0.543727	-0.020809	0.007332	-0.755799	0.092769	-0.013909	0.548270	0.437286	-0.419946	0.576043
25646	9.323064	0.603479	2.955662	-0.553713	-0.020764	0.008110	-0.753810	0.092627	-0.015341	0.553646	0.433216	-0.425294	0.570021
25647	9.347182	0.579098	2.946236	-0.545430	-0.010094	0.019644	-0.754388	0.094604	-0.012769	0.559231	0.428700	-0.430046	0.564391
25648	9.342785	0.612720	2.907202	-0.561889	-0.026199	0.016017	-0.753822	0.095175	-0.014182	0.564416	0.424432	-0.435526	0.558220
25649	9.318668	0.598310	2.897729	-0.557248	-0.013658	0.021296	-0.754678	0.096025	-0.013459	0.569930	0.419722	-0.440370	0.552346
25650	9.342656	0.569187	2.902855	-0.558153	-0.015487	0.024836	-0.753116	0.096021	-0.013471	0.574950	0.415201	-0.445667	0.546279
25651	9.347634	0.549639	2.874068	-0.552750	-0.026356	0.028504	-0.752128	0.097151	-0.012901	0.580109	0.410532	-0.450573	0.540298
25652	9.332935	0.571726	2.912506	-0.538199	-0.019171	0.023321	-0.753547	0.096867	-0.011761	0.584822	0.406203	-0.455589	0.534248
25653	9.339965	0.506396	2.908392	-0.549028	-0.008293	0.021351	-0.753564	0.100264	-0.010169	0.590068	0.401364	-0.460089	0.528247
25654	9.402660	0.501197	2.913200	-0.563668	-0.024418	0.019522	-0.751715	0.099119	-0.008215	0.594850	0.396733	-0.465311	0.521767
25655	9.337757	0.511092	2.884178	-0.549003	-0.002854	0.017781	-0.753422	0.099972	-0.007909	0.600057	0.391789	-0.469617	0.515648
25656	9.332765	0.448225	2.875220	-0.559998	-0.015338	0.008874	-0.753139	0.100114	-0.008193	0.604869	0.387113	-0.474509	0.509036
25657	9.381334	0.471921	2.848309	-0.541894	-0.022577	0.003836	-0.753567	0.100828	-0.009455	0.609846	0.382508	-0.478771	0.502548
25658	9.332830	0.455445	2.870306	-0.549063	-0.015486	0.019619	-0.752291	0.100816	-0.006778	0.614332	0.377774	-0.483533	0.496064
25659	9.366332	0.399707	2.880550	-0.525561	-0.022596	-0.003063	-0.751866	0.100670	-0.005651	0.619123	0.373359	-0.487484	0.489541
25660	9.347155	0.404571	2.866022	-0.558219	-0.018886	0.001837	-0.750873	0.100662	-0.003961	0.623688	0.368631	-0.492139	0.482621
25661	9.385829	0.389735	2.851637	-0.550048	-0.015236	-0.006929	-0.752723	0.101805	-0.005349	0.628636	0.363799	-0.496106	0.475758
25662	9.361524	0.394873	2.875777	-0.527276	-0.008205	0.000365	-0.752305	0.103501	-0.004202	0.632960	0.359287	-0.500215	0.469105
25663	9.364088	0.394736	2.856443	-0.563554	-0.004507	0.008766	-0.751027	0.103212	-0.003367	0.637827	0.353947	-0.504179	0.462279
25664	9.371329	0.384993	2.851709	-0.552654	-0.000890	0.001795	-0.751602	0.104915	-0.003627	0.642253	0.348949	-0.508338	0.455345
25665	9.371461	0.375188	2.830070	-0.552625	-0.000954	0.008872	-0.750461	0.103778	-0.003648	0.646935	0.343636	-0.512044	0.448554
25666	9.381133	0.384810	2.832366	-0.545423	-0.008147	0.003696	-0.750458	0.103069	-0.003373	0.651077	0.338697	-0.516136	0.441572
25667	9.395482	0.399372	2.856349	-0.547256	0.002885	-0.019390	-0.751034	0.104771	-0.003350	0.655873	0.333637	-0.519440	0.434395
25668	9.356540	0.363516	2.880967	-0.545433	0.002861	-0.018498	-0.750468	0.105337	-0.003490	0.660181	0.328752	-0.523128	0.427107
25669	9.342365	0.404571	2.861195	-0.553615	-0.002586	-0.009710	-0.750466	0.104769	-0.003213	0.664734	0.323477	-0.526506	0.419859
25670	9.352292	0.387318	2.817877	-0.556413	-0.009674	-0.021198	-0.752597	0.104769	-0.001640	0.668855	0.318504	-0.530322	0.412247
25671	9.400551	0.433085	2.841467	-0.546291	0.013711	-0.021208	-0.751599	0.103630	-0.000953	0.673481	0.313243	-0.533228	0.404932
25672	9.337839	0.394659	2.817815	-0.534548	0.002867	-0.024560	-0.751026	0.102783	-0.002381	0.677475	0.308419	-0.536562	0.397501
25673	9.361972	0.433298	2.836683	-0.541844	-0.008036	-0.010415	-0.751307	0.102073	-0.001679	0.681610	0.303207	-0.539677	0.390156
25674	9.361747	0.438330	2.868042	-0.548200	0.001132	-0.024701	-0.750033	0.102921	-0.001821	0.685521	0.298144	-0.543028	0.382482
25675	9.352254	0.406744	2.832160	-0.545479	-0.004336	-0.019332	-0.750745	0.103347	-0.001528	0.689639	0.292881	-0.545947	0.374914
25676	9.359332	0.452891	2.875132	-0.523710	-0.009893	-0.013730	-0.750734	0.100794	-0.000989	0.693054	0.288051	-0.549215	0.367515
25677	9.342681	0.462497	2.848466	-0.567242	0.000217	-0.013417	-0.750735	0.101222	-0.001834	0.697155	0.282323	-0.552142	0.359732
25678	9.376265	0.447906	2.867916	-0.567297	-0.007881	-0.014249	-0.750166	0.100937	-0.001983	0.700687	0.276807	-0.555577	0.351781
25679	9.371419	0.443102	2.867976	-0.561875	-0.007827	-0.023034	-0.751593	0.102498	-0.001389	0.704575	0.271250	-0.558393	0.343794
25680	9.332952	0.462619	2.858144	-0.541929	-0.018818	-0.013891	-0.751873	0.101361	-0.000267	0.707683	0.266094	-0.561681	0.335996
25681	9.371661	0.471997	2.850738	-0.541926	-0.016995	-0.015662	-0.753577	0.101364	0.000029	0.711156	0.260737	-0.564404	0.328210
25682	9.371812	0.471875	2.831406	-0.556404	-0.013401	-0.007006	-0.751157	0.099941	-0.000005	0.714199	0.255198	-0.567625	0.320306
25683	9.364795	0.491133	2.811869	-0.549295	-0.031326	-0.020965	-0.750163	0.099508	0.001539	0.717423	0.249828	-0.570448	0.312215
25684	9.381466	0.471814	2.831394	-0.552728	-0.004376	-0.010555	-0.751025	0.101920	0.001571	0.720415	0.244265	-0.573369	0.304278
25685	9.348359	0.502988	2.758595	-0.538285	-0.024331	-0.003186	-0.751302	0.099787	0.003815	0.723397	0.238748	-0.575988	0.296538
25686	9.362568	0.515240	2.799520	-0.565580	-0.022269	-0.017670	-0.751020	0.100212	0.003534	0.726124	0.233131	-0.579082	0.288199
25687	9.396117	0.457039	2.802541	-0.543709	-0.018881	-0.005051	-0.751865	0.098654	0.003949	0.729049	0.227469	-0.581515	0.280331
25688	9.432526	0.471190	2.783002	-0.540015	-0.011733	0.000267	-0.751729	0.099785	0.004667	0.731516	0.221901	-0.584266	0.272538
25689	9.348519	0.495585	2.734512	-0.560002	-0.011612	-0.003518	-0.751732	0.100779	0.004112	0.734431	0.215890	-0.586562	0.264475
25690	9.372732	0.456582	2.705917	-0.557301	-0.015195	-0.007002	-0.750882	0.101060	0.004391	0.736809	0.210117	-0.589298	0.256302
25691	9.450096	0.465686	2.693629	-0.523752	-0.022521	-0.010085	-0.752301	0.100345	0.007224	0.739314	0.204724	-0.591412	0.248466
25692	9.454829	0.465731	2.705705	-0.558093	0.004641	-0.007115	-0.753865	0.100340	0.009641	0.741768	0.198793	-0.593727	0.240312
25693	9.405852	0.350243	2.740891	-0.556146	0.026292	-0.012559	-0.754149	0.100773	0.007526	0.744831	0.192661	-0.595139	0.232202
25694	9.395693	0.336169	2.799058	-0.532554	0.024390	-0.014048	-0.753017	0.101619	0.008092	0.747289	0.187047	-0.596885	0.224279
25695	9.371342	0.329223	2.823333	-0.552536	0.018979	-0.003639	-0.754014	0.102044	0.009095	0.750048	0.180843	-0.598289	0.216274
25696	9.371716	0.348314	2.784455	-0.554334	0.015281	0.007867	-0.751596	0.101767	0.005394	0.752218	0.174637	-0.600220	0.208342
25697	9.390772	0.321729	2.804059	-0.556208	0.006288	0.007015	-0.752733	0.101766	0.006535	0.754624	0.168254	-0.601736	0.200369
25698	9.395711	0.336154	2.796641	-0.550779	0.004486	0.004439	-0.753442	0.101625	0.006539	0.756499	0.162144	-0.603673	0.192349
25699	9.391388	0.374563	2.750304	-0.543612	-0.008095	-0.002471	-0.751602	0.102465	0.008656	0.758560	0.156077	-0.605195	0.184300
25700	9.396255	0.335712	2.726566	-0.560008	-0.007864	-0.019475	-0.751599	0.102044	0.007236	0.760236	0.150124	-0.607144	0.175728
25701	9.393842	0.335727	2.726569	-0.567183	0.001083	-0.008999	-0.753301	0.101623	0.007245	0.762330	0.143702	-0.608455	0.167287
25702	9.391324	0.347948	2.745769	-0.543573	0.002804	-0.012271	-0.753302	0.101905	0.007531	0.763888	0.137836	-0.610072	0.159022
25703	9.410095	0.399174	2.839416	-0.557174	0.014647	-0.019574	-0.752173	0.103461	0.007680	0.765980	0.131612	-0.610974	0.150547
25704	9.400912	0.360063	2.760120	-0.554418	0.015519	-0.017781	-0.752168	0.102328	0.007527	0.767568	0.125571	-0.612281	0.142068
25705	9.313610	0.380341	2.822840	-0.540024	-0.008027	-0.013063	-0.751317	0.102466	0.008088	0.769147	0.119558	-0.613361	0.133818
25706	9.429798	0.389034	2.783923	-0.550031	-0.004256	-0.024677	-0.753019	0.101758	0.008942	0.770328	0.113693	-0.614809	0.125211
25707	9.391367	0.413369	2.771620	-0.539929	0.011879	-0.021124	-0.753862	0.100350	0.006670	0.772004	0.107697	-0.615430	0.116859
25708	9.362397	0.386891	2.759872	-0.553582	0.013871	-0.035459	-0.752872	0.101344	0.005541	0.773268	0.101834	-0.616449	0.108059
25709	9.391051	0.355442	2.784350	-0.538164	0.012028	-0.038805	-0.752442	0.100349	0.006093	0.774810	0.096051	-0.616892	0.099437
25710	9.300026	0.437887	2.735221	-0.558067	0.013727	-0.017823	-0.753995	0.098368	0.006085	0.775870	0.089874	-0.617816	0.090835
25711	9.454494	0.417518	2.725575	-0.542650	0.013735	-0.024690	-0.752999	0.097655	0.006635	0.777236	0.083816	-0.618138	0.082362
25712	9.439508	0.384079	2.774299	-0.547138	0.020928	-0.021258	-0.753284	0.098226	0.005795	0.778199	0.077814	-0.618788	0.073838
25713	9.403191	0.423189	2.807743	-0.532689	0.015561	-0.033445	-0.752288	0.097512	0.006628	0.779412	0.071990	-0.618922	0.065343
25714	9.386296	0.413598	2.803039	-0.536250	0.031875	-0.042437	-0.752002	0.096657	0.007749	0.780354	0.066384	-0.619220	0.056628
25715	9.342750	0.406682	2.812841	-0.541652	0.033600	-0.031906	-0.752568	0.096662	0.006621	0.781630	0.060354	-0.618952	0.048064
25716	9.429254	0.384627	2.851635	-0.570780	0.033900	-0.049043	-0.753267	0.094977	0.002223	0.782466	0.054268	-0.619109	0.038812
25717	9.337277	0.375721	2.880856	-0.542508	0.042602	-0.031095	-0.753689	0.094129	0.001793	0.783674	0.048183	-0.618561	0.030256
25718	9.380878	0.416533	2.880342	-0.547084	0.042703	-0.039097	-0.754254	0.093423	0.001507	0.784404	0.042320	-0.618432	0.021458
25719	9.342737	0.452754	2.836492	-0.552589	0.039220	-0.049756	-0.755661	0.090736	0.000499	0.785407	0.036290	-0.617789	0.012482
25720	9.344712	0.416731	2.875556	-0.552601	0.046578	-0.066616	-0.753660	0.088042	-0.000818	0.786015	0.030666	-0.617439	0.003186
25721	9.351908	0.394904	2.870956	-0.534437	0.055671	-0.085038	-0.753371	0.087054	-0.002245	0.787025	0.025334	-0.616370	-0.006106
25722	9.273812	0.376696	2.972758	-0.543569	0.048476	-0.083354	-0.753643	0.084506	-0.003119	0.787466	0.020045	-0.615836	-0.015548
25723	9.263985	0.292048	2.954384	-0.556303	0.046796	-0.090582	-0.753773	0.081957	-0.003711	0.788184	0.014412	-0.614755	-0.025188
25724	9.254165	0.396488	3.025727	-0.549070	0.046778	-0.092258	-0.754039	0.077991	-0.004458	0.788410	0.009135	-0.614096	-0.034831
25725	9.215222	0.350934	3.045620	-0.559909	0.055832	-0.092456	-0.753751	0.077430	-0.006305	0.789039	0.003454	-0.612717	-0.044526
25726	9.248029	0.320004	3.157081	-0.556259	0.064888	-0.099548	-0.755011	0.073468	-0.007611	0.789283	-0.001841	-0.611616	-0.054357
25727	9.220964	0.303620	3.215297	-0.552658	0.050279	-0.080849	-0.754002	0.070064	-0.007655	0.789660	-0.007581	-0.610176	-0.063753
25728	9.194127	0.277355	3.239791	-0.520009	0.024609	-0.049357	-0.754133	0.067944	-0.009657	0.789289	-0.012969	-0.609609	-0.072327
25729	9.160858	0.345025	3.205249	-0.560132	-0.004096	-0.042570	-0.755414	0.068510	-0.008226	0.788871	-0.019389	-0.608867	-0.081168
25730	9.159321	0.446149	3.141293	-0.552916	-0.024155	-0.019346	-0.756402	0.067096	-0.008799	0.787765	-0.025738	-0.608876	-0.089633
25731	9.312309	0.492916	3.043905	-0.560341	-0.051142	-0.017456	-0.756962	0.065110	-0.007967	0.786625	-0.032556	-0.608729	-0.098028
25732	9.246808	0.454811	3.068583	-0.556838	-0.072785	-0.018186	-0.756109	0.064534	-0.005716	0.784743	-0.039071	-0.609358	-0.106469
25733	9.230973	0.614060	3.008831	-0.544336	-0.110769	-0.008055	-0.753415	0.064515	-0.001917	0.782720	-0.045875	-0.610038	-0.114445
25734	9.405009	0.651542	2.993680	-0.548065	-0.119658	-0.016850	-0.753693	0.062666	0.000188	0.780090	-0.052364	-0.611281	-0.122689
25735	9.216856	0.807800	3.055018	-0.555300	-0.104228	-0.027666	-0.753985	0.063932	0.003316	0.777902	-0.059070	-0.611715	-0.131088
25736	9.318542	0.998423	3.105918	-0.560701	-0.101691	-0.004702	-0.754268	0.062781	0.008682	0.775322	-0.065852	-0.612486	-0.139282
25737	9.579044	1.018728	3.136758	-0.555382	-0.084889	-0.068382	-0.753411	0.061357	0.009934	0.773063	-0.071977	-0.612530	-0.148321
25738	9.722439	0.897753	3.261158	-0.555082	-0.036253	-0.066015	-0.753688	0.059224	0.012319	0.770931	-0.077719	-0.612237	-0.157450
25739	9.523615	0.793074	3.327839	-0.563856	-0.002236	-0.040730	-0.753407	0.059934	0.011758	0.769573	-0.084039	-0.610780	-0.166263
25740	9.196661	0.881370	3.204048	-0.549308	-0.020645	-0.008649	-0.754541	0.059223	0.013174	0.767646	-0.090335	-0.610031	-0.174418
25741	8.951846	0.939996	3.056314	-0.547480	-0.033466	0.010877	-0.753831	0.059507	0.012606	0.765936	-0.097110	-0.608875	-0.182160
25742	8.794039	1.010096	2.898669	-0.533232	-0.074846	-0.004641	-0.753123	0.059788	0.012886	0.763224	-0.103389	-0.608880	-0.189911
25743	8.955233	1.082701	2.689822	-0.550822	-0.139741	0.010643	-0.753271	0.060340	0.017279	0.760038	-0.110570	-0.609202	-0.197458
25744	9.388181	1.341052	2.696025	-0.577097	-0.127076	0.025418	-0.751011	0.062021	0.021806	0.756531	-0.118059	-0.609628	-0.205128
25745	9.549628	1.291757	2.706026	-0.565769	-0.051333	0.014496	-0.752154	0.063149	0.024374	0.754208	-0.125099	-0.608409	-0.212977
25746	9.496273	1.205027	2.697399	-0.556163	0.016854	0.039822	-0.750035	0.065552	0.024948	0.752390	-0.131823	-0.606568	-0.220472
25747	9.694135	0.973032	2.902711	-0.547783	0.043730	0.053026	-0.750187	0.067967	0.023560	0.751261	-0.138606	-0.603766	-0.227731
25748	9.705142	0.823511	2.967194	-0.546606	0.052181	0.113123	-0.749633	0.071512	0.022744	0.750070	-0.145890	-0.601108	-0.234052
25749	9.680920	0.707368	2.922609	-0.560836	0.080802	0.142841	-0.748239	0.078041	0.019124	0.749600	-0.153743	-0.597307	-0.240182
25750	9.420239	0.767294	2.951306	-0.542286	0.123627	0.178123	-0.747286	0.084031	0.018077	0.749428	-0.161374	-0.593278	-0.245637
25751	9.085030	0.757066	2.910788	-0.522209	0.141617	0.166679	-0.748160	0.090290	0.012490	0.749756	-0.168590	-0.588552	-0.251099
25752	9.014897	0.721256	2.911281	-0.552385	0.131334	0.123023	-0.747897	0.095399	0.010844	0.749209	-0.175655	-0.584417	-0.257466
25753	9.200335	0.608896	2.909870	-0.555620	0.068667	0.082701	-0.746205	0.099241	0.005211	0.747976	-0.182709	-0.580781	-0.264279
25754	9.313251	0.526177	2.937224	-0.544769	0.066934	0.070465	-0.745082	0.102361	0.004103	0.746272	-0.189345	-0.577714	-0.271058
25755	9.241863	0.438531	2.764308	-0.559570	0.027548	0.049284	-0.745095	0.105770	0.002441	0.744200	-0.196248	-0.574679	-0.278203
25756	9.142264	0.386736	2.513683	-0.532623	-0.019277	0.030420	-0.743241	0.107141	0.003263	0.741176	-0.202680	-0.572999	-0.285045
25757	9.007203	-0.000379	2.315196	-0.545237	-0.021992	0.035529	-0.743809	0.107140	0.003692	0.738342	-0.209457	-0.570736	-0.291957
25758	9.380307	-0.569693	2.480541	-0.546990	-0.028420	0.051467	-0.743267	0.112516	0.006574	0.735123	-0.216357	-0.568903	-0.298551
25759	10.221364	-0.593844	2.943657	-0.566832	-0.058234	0.178953	-0.741574	0.114922	0.006586	0.732473	-0.225296	-0.566316	-0.303334
25760	10.210482	0.030260	3.400679	-0.560895	0.070016	0.142020	-0.741466	0.122862	0.005820	0.730683	-0.232787	-0.562451	-0.309131
25761	9.294648	0.265369	3.341303	-0.554119	0.062124	0.006634	-0.740642	0.126455	0.003756	0.728235	-0.238807	-0.558839	-0.316772
25762	8.614895	0.033798	3.117644	-0.541636	-0.012220	0.042464	-0.739792	0.127024	0.002623	0.724848	-0.245367	-0.556631	-0.323345
25763	8.609299	-0.295253	3.058494	-0.541871	-0.029736	-0.014088	-0.738800	0.127157	0.004456	0.721144	-0.251512	-0.554410	-0.330640
25764	8.917941	-0.427875	3.032979	-0.554664	-0.040391	-0.021202	-0.739227	0.126579	0.008133	0.716808	-0.257686	-0.552717	-0.338066
25765	9.251654	-0.522622	2.905514	-0.552813	-0.040391	-0.017580	-0.739795	0.126291	0.009833	0.712748	-0.263982	-0.550464	-0.345387
25766	9.410694	-0.549609	2.615619	-0.552799	-0.007299	-0.086742	-0.739512	0.125710	0.013786	0.708166	-0.269124	-0.548531	-0.353818
25767	9.497878	-0.269263	2.713850	-0.567148	0.074527	-0.160778	-0.740190	0.121410	0.015415	0.704103	-0.273201	-0.545183	-0.363834
25768	9.413374	-0.069913	2.813232	-0.539243	0.210801	-0.201094	-0.739596	0.116179	0.010828	0.700961	-0.275261	-0.540739	-0.374815
25769	10.166533	-0.002996	3.449439	-0.555645	0.228099	-0.204798	-0.741269	0.109671	0.008368	0.698088	-0.277497	-0.535382	-0.386050
25770	9.988694	0.099330	3.400204	-0.544538	0.249445	-0.181820	-0.740811	0.103451	0.002922	0.695254	-0.279461	-0.530081	-0.396910
25771	9.439691	0.252062	3.307407	-0.544694	0.216874	-0.172863	-0.740347	0.096104	-0.004799	0.692345	-0.281893	-0.524613	-0.407401
25772	8.925447	0.510462	3.140888	-0.551956	0.205876	-0.153483	-0.741463	0.093011	-0.011614	0.689025	-0.284527	-0.519537	-0.417577
25773	8.699879	0.646592	3.038177	-0.556777	0.135201	-0.108897	-0.740887	0.091745	-0.015027	0.685512	-0.288383	-0.514591	-0.426737
25774	8.581029	0.834964	2.893659	-0.571795	0.046813	-0.090830	-0.743426	0.088210	-0.015893	0.680771	-0.293210	-0.511034	-0.435227
25775	9.059196	1.108090	2.989048	-0.560661	-0.037662	-0.113054	-0.743696	0.085093	-0.016066	0.675225	-0.298476	-0.508335	-0.443371
25776	9.624157	1.361349	3.086960	-0.559006	-0.039205	-0.134113	-0.743106	0.079414	-0.013725	0.669121	-0.303364	-0.506183	-0.451693
25777	9.940877	1.225098	3.262046	-0.543653	-0.042729	-0.148027	-0.743671	0.078271	-0.010620	0.663112	-0.307990	-0.503813	-0.459996
25778	9.736070	0.990476	3.414763	-0.547872	-0.003264	-0.130705	-0.743087	0.074153	-0.008829	0.657293	-0.312356	-0.501129	-0.468261
25779	9.187057	0.893035	3.513246	-0.556245	0.069942	-0.060611	-0.743364	0.072736	-0.008983	0.652978	-0.316880	-0.496491	-0.476134
25780	8.679542	1.066954	3.371826	-0.541861	0.039127	-0.053251	-0.742936	0.072457	-0.010546	0.648194	-0.321480	-0.492701	-0.483468
25781	8.655332	1.224746	3.457092	-0.553128	-0.020381	-0.042391	-0.743925	0.071181	-0.009703	0.643024	-0.326907	-0.489036	-0.490404
25782	8.854488	1.411581	3.387078	-0.537268	-0.099776	-0.034572	-0.745624	0.069330	-0.006172	0.636941	-0.332916	-0.486851	-0.496437
25783	8.952339	1.482638	3.253245	-0.539157	-0.122434	-0.016727	-0.744212	0.070449	-0.002634	0.630961	-0.339305	-0.484367	-0.502145
25784	8.939390	1.425725	3.029161	-0.568103	-0.116080	-0.006488	-0.744927	0.070862	0.001762	0.624641	-0.346063	-0.481778	-0.507892
25785	9.296882	1.183235	2.876731	-0.555208	-0.115540	0.030863	-0.744794	0.072269	0.004747	0.618935	-0.352946	-0.478632	-0.513089
25786	9.629101	0.968487	2.883517	-0.568152	-0.046714	0.101100	-0.743392	0.075369	0.009437	0.614232	-0.359945	-0.474314	-0.517865
25787	10.262182	0.725367	3.293775	-0.562868	0.033580	0.190981	-0.742286	0.082313	0.008936	0.611395	-0.366827	-0.468022	-0.522101
25788	9.654213	0.404147	3.107268	-0.538537	0.132497	0.190501	-0.742875	0.087565	0.007298	0.609388	-0.372370	-0.461070	-0.526689
25789	8.921562	0.432149	2.982277	-0.548459	0.101250	0.254131	-0.744326	0.095377	0.003430	0.607821	-0.378875	-0.453537	-0.530388
25790	8.835995	0.310409	2.754180	-0.546224	-0.007193	0.288417	-0.742665	0.105298	0.002956	0.605387	-0.386807	-0.447369	-0.532680
25791	9.208374	0.336594	2.678478	-0.544530	-0.026991	0.290411	-0.740442	0.116637	0.001644	0.602925	-0.394872	-0.441085	-0.534791
25792	9.207239	0.177512	2.747917	-0.528297	-0.043207	0.280945	-0.740342	0.126561	0.001040	0.600100	-0.402821	-0.435504	-0.536612
25793	9.306505	0.030699	2.947577	-0.552000	-0.042894	0.258542	-0.736407	0.134902	0.004776	0.596952	-0.410780	-0.429513	-0.538913
25794	9.262571	-0.087419	2.953788	-0.559525	-0.066842	0.219653	-0.737293	0.142411	0.006560	0.592878	-0.418739	-0.424281	-0.541422
25795	9.436090	-0.037396	3.010993	-0.556170	-0.092709	0.191582	-0.734779	0.151180	0.010594	0.588408	-0.426615	-0.419312	-0.544016
25796	9.496182	-0.151519	2.988021	-0.571043	-0.120051	0.134958	-0.735367	0.154852	0.015165	0.582732	-0.434479	-0.415204	-0.547043
25797	9.570879	-0.273104	2.945781	-0.535087	-0.162179	0.093176	-0.734390	0.158243	0.017881	0.576655	-0.441941	-0.412043	-0.549888
25798	9.480275	-0.346158	2.767895	-0.554173	-0.167436	0.085889	-0.735263	0.161912	0.023444	0.570061	-0.449618	-0.409003	-0.552803
25799	9.341816	-0.458034	2.518011	-0.569533	-0.165588	0.087436	-0.733577	0.164867	0.028838	0.563444	-0.457362	-0.405471	-0.555828
25800	9.256591	-0.772050	2.463633	-0.534871	-0.153176	0.089479	-0.731463	0.167681	0.033662	0.557048	-0.464587	-0.402354	-0.558541
25801	9.203809	-1.005183	2.620962	-0.556490	-0.157213	0.145820	-0.731058	0.171638	0.036813	0.551142	-0.472461	-0.398234	-0.560744
25802	9.358509	-1.142108	2.525622	-0.547373	-0.179234	0.186774	-0.728685	0.180268	0.040422	0.545385	-0.480789	-0.394262	-0.562099
25803	9.695104	-1.169847	2.680139	-0.543572	-0.185269	0.257684	-0.728007	0.186914	0.044590	0.540514	-0.489610	-0.389420	-0.562564
25804	9.912198	-0.957777	2.798308	-0.552431	-0.136511	0.253809	-0.723785	0.195121	0.046199	0.535662	-0.497922	-0.384190	-0.563505
25805	9.474173	-0.512368	2.851920	-0.552541	-0.092446	0.159730	-0.723121	0.205753	0.045316	0.530200	-0.504901	-0.379127	-0.565885
25806	9.132330	-0.571447	2.708063	-0.538053	-0.070284	0.090681	-0.722016	0.209913	0.048217	0.524042	-0.510957	-0.374903	-0.568991
25807	8.994207	-0.773774	2.681508	-0.543464	-0.044619	0.042637	-0.721463	0.213313	0.048532	0.517605	-0.516277	-0.370544	-0.572923
25808	9.252597	-0.916125	2.595756	-0.565453	-0.056722	0.000915	-0.720745	0.211180	0.050202	0.510131	-0.521687	-0.366703	-0.577181
25809	9.411815	-0.902522	2.612306	-0.530874	-0.013097	-0.056417	-0.720748	0.210883	0.054161	0.502816	-0.525651	-0.363109	-0.582253
25810	9.290712	-1.012934	2.613701	-0.543630	0.009099	-0.115127	-0.721022	0.208324	0.056400	0.494588	-0.529112	-0.359980	-0.588080
25811	9.050321	-1.128562	2.434073	-0.547866	0.083538	-0.177614	-0.723978	0.202668	0.053816	0.486265	-0.531094	-0.356398	-0.595371
25812	9.129640	-1.218579	2.434954	-0.549488	0.156306	-0.254145	-0.725065	0.193820	0.054543	0.477245	-0.531727	-0.353126	-0.603992
25813	9.352726	-1.303728	2.570931	-0.551743	0.248446	-0.277709	-0.727302	0.186176	0.053065	0.468714	-0.530879	-0.348827	-0.613836
25814	10.550057	-1.002095	3.310251	-0.530580	0.190984	-0.296322	-0.729244	0.176553	0.049442	0.459460	-0.530445	-0.345766	-0.622874
25815	10.164847	-0.374969	3.487424	-0.530777	0.189349	-0.317553	-0.732324	0.166928	0.047667	0.450098	-0.529629	-0.342542	-0.632115
25816	9.242458	-0.278163	2.965609	-0.547494	0.157663	-0.400861	-0.736229	0.151643	0.043009	0.438945	-0.528853	-0.340540	-0.641618
25817	8.861475	-0.023444	2.731290	-0.555087	0.092640	-0.382892	-0.739588	0.140881	0.042073	0.427664	-0.528809	-0.338403	-0.650345
25818	8.920601	0.072272	2.621417	-0.568221	0.031595	-0.396805	-0.740262	0.129158	0.043263	0.415299	-0.529647	-0.337034	-0.658338
25819	9.052094	0.419607	2.639114	-0.568867	-0.073050	-0.378406	-0.741769	0.115824	0.046530	0.402630	-0.531691	-0.335918	-0.665096
25820	9.313391	0.771875	2.417346	-0.541883	-0.105465	-0.388398	-0.744559	0.103338	0.051232	0.389556	-0.533960	-0.335792	-0.671101
25821	9.129443	1.348969	2.140500	-0.547494	-0.115177	-0.406047	-0.745073	0.089706	0.058026	0.376267	-0.535978	-0.335481	-0.677203
25822	9.853153	1.320449	2.173681	-0.571489	-0.154334	-0.437792	-0.746147	0.074234	0.064239	0.361706	-0.538564	-0.335697	-0.682953
25823	10.095756	1.091497	2.523891	-0.543947	-0.093963	-0.451991	-0.747519	0.062744	0.067100	0.347780	-0.539707	-0.335650	-0.689278
25824	9.654522	0.894648	2.681337	-0.524793	-0.004229	-0.330361	-0.747614	0.051106	0.070799	0.336053	-0.540382	-0.334131	-0.695279
25825	9.020420	1.130846	2.708548	-0.555578	-0.027365	-0.254601	-0.747580	0.043162	0.072130	0.325054	-0.541794	-0.331182	-0.700798
25826	8.812849	1.501132	2.576617	-0.561064	-0.056642	-0.203165	-0.750100	0.034802	0.072344	0.314254	-0.544116	-0.328015	-0.705399
25827	9.176412	1.805493	2.526820	-0.561288	-0.114755	-0.146963	-0.748380	0.030967	0.073281	0.304026	-0.547324	-0.324284	-0.709116
25828	9.478965	1.865924	2.445995	-0.558359	-0.111646	-0.089373	-0.749086	0.029109	0.078078	0.294417	-0.550995	-0.320165	-0.712192
25829	9.637529	2.159242	2.372413	-0.546435	-0.108469	-0.046707	-0.749921	0.028083	0.081851	0.285722	-0.554518	-0.315446	-0.715099
25830	9.522452	2.096313	2.242777	-0.546000	-0.061936	-0.013397	-0.747514	0.029204	0.084108	0.277580	-0.557757	-0.310299	-0.718032
25831	9.239059	2.001940	2.326371	-0.561986	-0.026214	0.025047	-0.748375	0.030614	0.086959	0.270174	-0.560501	-0.304049	-0.721387
25832	9.037599	1.873215	2.410239	-0.553492	-0.007880	0.081589	-0.748245	0.033161	0.088117	0.263590	-0.563468	-0.297364	-0.724292
25833	9.070436	1.801047	2.497995	-0.566827	-0.009540	0.171669	-0.748132	0.039824	0.087903	0.258287	-0.566737	-0.289253	-0.726931
25834	9.205342	1.773732	2.517452	-0.559206	-0.009626	0.277939	-0.748170	0.048759	0.086583	0.254429	-0.570785	-0.280213	-0.728664
25835	9.482166	1.860420	2.342142	-0.555381	-0.014668	0.341775	-0.746968	0.062676	0.087048	0.251634	-0.574897	-0.270316	-0.730139
25836	9.405600	2.015521	2.330847	-0.545834	0.022434	0.417742	-0.746756	0.079412	0.085242	0.250088	-0.579033	-0.259642	-0.731275
25837	9.578122	1.775437	2.376793	-0.531271	-0.005123	0.469393	-0.744842	0.096998	0.082299	0.249409	-0.583396	-0.248545	-0.731895
25838	9.832771	1.112475	2.521593	-0.551199	-0.048953	0.543699	-0.744072	0.116142	0.080372	0.249219	-0.589066	-0.236615	-0.731372
25839	9.716054	0.536925	2.356599	-0.565352	-0.070684	0.658580	-0.740774	0.141947	0.077789	0.250508	-0.595255	-0.223048	-0.730183
25840	9.367189	0.506722	2.200329	-0.554460	-0.115517	0.724378	-0.736329	0.165483	0.074323	0.252525	-0.602487	-0.209175	-0.727658
25841	9.237057	-0.006570	1.928331	-0.538691	-0.197947	0.663065	-0.729358	0.195387	0.073027	0.253546	-0.610147	-0.196501	-0.724446
25842	9.232942	-0.479858	1.609804	-0.545162	-0.210088	0.613478	-0.722642	0.218774	0.069967	0.253571	-0.617970	-0.184503	-0.720953
25843	9.414539	-1.388640	1.409465	-0.549025	-0.230961	0.532104	-0.718752	0.239190	0.067463	0.252366	-0.625427	-0.173362	-0.717704
25844	9.726211	-1.854865	1.764647	-0.545571	-0.190813	0.673427	-0.712034	0.262727	0.062281	0.253196	-0.632907	-0.160422	-0.713852
25845	9.967512	-1.856822	2.080911	-0.556108	-0.118617	0.667587	-0.703885	0.284428	0.053672	0.254154	-0.638988	-0.146805	-0.711019
25846	10.268605	-1.962959	2.417589	-0.554565	-0.087763	0.545367	-0.696597	0.308695	0.041843	0.253266	-0.644389	-0.134785	-0.708838
25847	9.888637	-1.995610	2.225140	-0.547318	-0.053744	0.462014	-0.688431	0.327289	0.029664	0.251551	-0.648670	-0.123521	-0.707596
25848	9.275687	-1.858004	1.968273	-0.556669	-0.036413	0.337854	-0.683083	0.341220	0.014627	0.247757	-0.652632	-0.113856	-0.706912
25849	8.990446	-1.882038	1.703106	-0.551559	-0.051860	0.247727	-0.678847	0.350055	-0.001728	0.242927	-0.656226	-0.105266	-0.706593
25850	9.134190	-1.777359	1.580919	-0.559210	-0.051669	0.134451	-0.675873	0.354918	-0.016700	0.236134	-0.659826	-0.098275	-0.706550
25851	9.474206	-1.876238	1.571901	-0.531930	0.015040	0.021184	-0.674019	0.355811	-0.030715	0.228456	-0.661785	-0.092601	-0.708007
25852	10.066341	-1.825349	1.802527	-0.544673	0.083752	-0.090735	-0.674855	0.354434	-0.042468	0.218876	-0.662831	-0.088136	-0.710620
25853	10.132714	-1.078108	2.316068	-0.552483	0.085642	-0.193371	-0.675547	0.351911	-0.050555	0.207959	-0.663321	-0.084677	-0.713854
25854	9.514829	-0.258676	2.090263	-0.549273	0.086559	-0.299506	-0.678908	0.343020	-0.060528	0.195288	-0.663797	-0.082873	-0.717194
25855	9.202717	-0.859265	1.589913	-0.545619	0.057652	-0.297634	-0.682557	0.335122	-0.070489	0.182833	-0.664254	-0.081006	-0.720261
25856	9.661416	-1.075597	1.470887	-0.570933	-0.002866	-0.163021	-0.687053	0.325948	-0.080031	0.171630	-0.666099	-0.077375	-0.721712
25857	9.148032	-0.134242	1.521482	-0.548840	0.028796	-0.092173	-0.689866	0.321588	-0.088687	0.161976	-0.667125	-0.072839	-0.723465
25858	9.403630	0.626526	1.297579	-0.541742	-0.000290	-0.059904	-0.688427	0.318345	-0.095101	0.152619	-0.668829	-0.068220	-0.724377
25859	9.608367	0.664359	1.369378	-0.563540	-0.009398	-0.035290	-0.689834	0.316669	-0.101617	0.143435	-0.670379	-0.062883	-0.725302
25860	10.006219	0.492459	1.336933	-0.539670	0.028355	-0.033413	-0.689948	0.311876	-0.109874	0.134498	-0.671549	-0.057845	-0.726351
25861	10.589851	0.741266	1.514615	-0.574113	0.009816	0.049597	-0.687803	0.310054	-0.117835	0.126338	-0.672792	-0.051204	-0.727164
25862	10.133759	0.411478	1.656647	-0.559296	0.083233	-0.014517	-0.685802	0.308800	-0.125788	0.117443	-0.673098	-0.045481	-0.728750
25863	9.641152	0.715394	1.832738	-0.537031	0.128366	0.057937	-0.685510	0.309120	-0.137108	0.109945	-0.672359	-0.039017	-0.730974
25864	9.267765	0.607601	1.998764	-0.522777	0.104286	0.017460	-0.682943	0.308294	-0.146194	0.102004	-0.672170	-0.033328	-0.732579
25865	9.236721	0.704502	2.002558	-0.570380	0.053269	0.004837	-0.683774	0.305204	-0.154427	0.093160	-0.672389	-0.027287	-0.733805
25866	9.262849	0.534975	1.975416	-0.546728	0.023822	0.060127	-0.683197	0.304084	-0.159255	0.085446	-0.673307	-0.020814	-0.734114
25867	9.758510	0.387625	2.102057	-0.560490	-0.041692	0.143601	-0.681484	0.303251	-0.165787	0.078674	-0.674794	-0.013250	-0.733681
25868	9.751897	0.332870	2.614980	-0.539350	-0.013385	0.187874	-0.679783	0.305397	-0.172853	0.072896	-0.676155	-0.005218	-0.733126
25869	9.366504	0.352123	2.214138	-0.559743	-0.132909	0.260852	-0.675671	0.308535	-0.181201	0.067805	-0.678812	0.003755	-0.731165
25870	9.184981	0.276066	0.692818	-0.543553	-0.260035	0.365351	-0.673972	0.310674	-0.186286	0.064548	-0.683622	0.013916	-0.726843
25871	10.214803	0.134906	0.415115	-0.561655	-0.259927	0.376844	-0.669157	0.314507	-0.191095	0.061072	-0.687952	0.024284	-0.722774
25872	9.907845	-0.190566	0.624563	-0.525865	-0.127972	0.504611	-0.666040	0.318362	-0.201409	0.059992	-0.690548	0.036265	-0.719882
25873	10.193100	-0.045806	1.255695	-0.563723	-0.048335	0.486917	-0.660659	0.323628	-0.211443	0.057904	-0.691561	0.048389	-0.718366
25874	10.155986	0.660157	2.021154	-0.552533	0.057346	0.451060	-0.652425	0.327634	-0.228164	0.055511	-0.691355	0.060223	-0.717858
25875	9.775331	0.645034	1.925171	-0.556929	0.080573	0.173014	-0.649275	0.324990	-0.245197	0.048786	-0.690651	0.067966	-0.718333
25876	9.556335	0.597892	1.510348	-0.560471	-0.045209	0.134790	-0.646128	0.322764	-0.260246	0.041877	-0.692148	0.075435	-0.716580
25877	9.645830	0.500200	1.438823	-0.562918	-0.020233	0.164695	-0.646116	0.320937	-0.265359	0.034989	-0.692735	0.082974	-0.715548
25878	8.961078	0.479714	1.338474	-0.559092	0.014086	0.144929	-0.643980	0.320666	-0.270473	0.028145	-0.693217	0.090597	-0.714458
25879	7.981423	0.541929	1.024943	-0.540421	0.043886	0.215558	-0.640007	0.322663	-0.277134	0.022105	-0.692616	0.098495	-0.714209
25880	7.786287	0.732442	0.759676	-0.546174	-0.023000	0.241553	-0.636603	0.324659	-0.282659	0.016898	-0.693292	0.107245	-0.712432
25881	10.352973	0.636373	1.508853	-0.563250	-0.360724	0.166942	-0.635058	0.328914	-0.284324	0.010606	-0.698395	0.114573	-0.706403
25882	10.423519	-1.032406	2.187093	-0.563408	-0.372769	0.095126	-0.638880	0.325653	-0.281499	0.003832	-0.704168	0.121389	-0.699569
25883	10.945566	-3.363100	2.217238	-0.557441	-0.287822	0.258139	-0.639732	0.324937	-0.278952	-0.001249	-0.707730	0.129928	-0.694431
25884	10.087177	-2.300886	2.308027	-0.546077	-0.162023	0.480384	-0.633247	0.335839	-0.278888	-0.002941	-0.709368	0.141915	-0.690397
25885	9.556112	-1.603162	2.032717	-0.549758	-0.187025	0.256675	-0.632400	0.338125	-0.284673	-0.008129	-0.711312	0.150290	-0.686573
25886	9.751719	-1.536603	2.051044	-0.557354	-0.149476	0.097169	-0.632107	0.336428	-0.286249	-0.015295	-0.713701	0.156953	-0.682468
25887	9.444842	-1.429657	1.837607	-0.558084	-0.116007	0.080108	-0.632093	0.334031	-0.290379	-0.023236	-0.714976	0.162878	-0.679515
25888	9.181046	-1.745476	2.087970	-0.545437	-0.058159	-0.052017	-0.632210	0.328795	-0.293122	-0.032545	-0.716443	0.167182	-0.676536
25889	9.224624	-1.956774	1.969444	-0.541467	0.003340	-0.079785	-0.632195	0.325681	-0.294853	-0.042779	-0.716395	0.170507	-0.675186
25890	9.266410	-2.212198	1.749918	-0.557864	0.001925	-0.113598	-0.633601	0.322566	-0.295158	-0.053287	-0.717069	0.174029	-0.672820
25891	9.657887	-2.166091	1.400900	-0.538552	0.019657	-0.085070	-0.636416	0.316616	-0.294349	-0.063543	-0.716587	0.177219	-0.671609
25892	10.925467	-1.738562	1.858405	-0.530896	0.005997	-0.155375	-0.637116	0.314059	-0.292531	-0.074220	-0.717207	0.179747	-0.669176
25893	10.463217	-1.318639	1.291287	-0.543532	0.007770	-0.147586	-0.637807	0.309089	-0.289606	-0.085320	-0.716855	0.182098	-0.667592
25894	10.551373	-0.979859	0.671174	-0.561899	-0.020742	-0.167881	-0.642042	0.303429	-0.289916	-0.096487	-0.717633	0.184873	-0.664467
25895	9.989052	-0.512822	0.579720	-0.546921	0.095082	-0.235701	-0.643009	0.297192	-0.289691	-0.109125	-0.716207	0.185803	-0.663789
25896	8.773724	0.454934	0.280563	-0.552436	0.157328	-0.351261	-0.643966	0.288402	-0.289069	-0.123214	-0.715073	0.185419	-0.662653
25897	8.687130	0.996342	0.192475	-0.533065	0.085443	-0.380615	-0.647479	0.279615	-0.287719	-0.137582	-0.714053	0.184074	-0.661299
25898	9.431773	0.815594	0.253909	-0.551459	0.023907	-0.332555	-0.649158	0.273658	-0.285787	-0.150867	-0.714323	0.184233	-0.658058
25899	10.216813	0.896928	0.522601	-0.547678	0.034320	-0.281108	-0.652834	0.269549	-0.283821	-0.163965	-0.713277	0.184591	-0.655955
25900	10.285743	0.676261	0.863285	-0.574988	0.056528	-0.332903	-0.654517	0.264298	-0.281316	-0.177650	-0.712777	0.184901	-0.652841
25901	10.190330	0.513046	0.949813	-0.543784	0.041781	-0.215720	-0.656768	0.258621	-0.277962	-0.189849	-0.711109	0.186083	-0.650887
25902	10.003938	0.577695	1.050835	-0.554424	0.032799	-0.116744	-0.657894	0.256067	-0.276282	-0.200275	-0.709958	0.189247	-0.648101
25903	9.611789	0.865220	1.026402	-0.523680	0.020101	-0.126965	-0.658307	0.252659	-0.274616	-0.210926	-0.708093	0.191495	-0.646099
25904	9.445457	0.924289	1.028382	-0.538958	-0.000453	-0.040349	-0.659155	0.252098	-0.275748	-0.219967	-0.706962	0.195646	-0.643073
25905	9.226290	0.964083	0.987150	-0.552672	-0.018463	-0.036898	-0.661426	0.251530	-0.274038	-0.229689	-0.704924	0.199691	-0.640663
25906	9.281253	1.051454	1.099679	-0.556409	-0.029243	-0.037743	-0.660431	0.250813	-0.272072	-0.238772	-0.703907	0.204200	-0.637028
25907	9.632845	1.006233	1.179458	-0.545716	-0.057148	-0.041808	-0.662562	0.250380	-0.268381	-0.248268	-0.702210	0.208251	-0.633952
25908	9.647829	0.964042	1.404646	-0.547210	-0.013226	-0.017338	-0.661150	0.251930	-0.266536	-0.256970	-0.700784	0.212812	-0.630539
25909	9.655384	0.878890	1.323424	-0.532385	0.006132	0.026058	-0.660867	0.251926	-0.265406	-0.265643	-0.697865	0.217312	-0.628645
25910	9.725467	0.793526	1.271119	-0.557266	0.063431	0.079384	-0.661164	0.255194	-0.267350	-0.273535	-0.694849	0.222915	-0.626636
25911	9.824230	0.545779	1.177091	-0.560021	0.158297	0.151302	-0.657332	0.256618	-0.272035	-0.281610	-0.689126	0.228666	-0.627306
25912	9.987270	0.749264	1.413838	-0.544381	0.293327	0.256861	-0.654362	0.261466	-0.282337	-0.288062	-0.682325	0.235238	-0.629377
25913	11.323219	0.420809	2.027096	-0.544818	0.265053	0.209461	-0.647114	0.262193	-0.293000	-0.295578	-0.674848	0.240964	-0.631783
25914	10.057773	0.051199	1.943503	-0.558872	0.321706	0.210415	-0.641720	0.265056	-0.304899	-0.302858	-0.667629	0.246856	-0.633727
25915	9.228827	0.130997	1.501498	-0.551665	0.263382	0.270875	-0.636043	0.267627	-0.314822	-0.309527	-0.659594	0.253462	-0.636306
25916	8.337789	-0.401228	1.300809	-0.552167	0.202769	0.186075	-0.629519	0.271471	-0.324172	-0.316337	-0.653872	0.259625	-0.636378
25917	8.521629	-1.113518	1.216684	-0.565114	0.127755	0.218182	-0.624839	0.274464	-0.332102	-0.322956	-0.647563	0.266540	-0.636646
25918	9.722265	-1.573853	1.476366	-0.530262	0.045856	0.203343	-0.621723	0.277022	-0.336203	-0.328352	-0.643741	0.273605	-0.634762
25919	10.188262	-1.579840	1.760960	-0.550887	0.040513	0.311142	-0.617622	0.281273	-0.338313	-0.332908	-0.637969	0.282103	-0.634496
25920	10.230619	-1.293163	2.038020	-0.571039	0.039907	0.289711	-0.615368	0.286384	-0.342239	-0.337606	-0.633337	0.290783	-0.632734
25921	9.199009	-0.982317	2.006934	-0.536963	0.060986	0.121729	-0.611108	0.286953	-0.345805	-0.344323	-0.628329	0.296544	-0.631432
25922	9.397202	-0.978944	1.972800	-0.541420	-0.002682	-0.005277	-0.610241	0.284557	-0.350648	-0.352035	-0.626026	0.301372	-0.627166
25923	9.550048	-1.177394	2.085970	-0.554188	-0.017112	0.003509	-0.609800	0.281586	-0.352806	-0.359846	-0.622429	0.306395	-0.623871
25924	9.631831	-1.240718	2.091400	-0.559611	-0.010724	-0.001893	-0.609354	0.277337	-0.354552	-0.367607	-0.619940	0.311497	-0.619281
25925	9.443742	-1.057844	2.157274	-0.556266	-0.032960	-0.037121	-0.610477	0.274507	-0.355422	-0.375691	-0.616615	0.316149	-0.615380
25926	9.390536	-0.987117	2.204886	-0.563791	-0.046011	-0.084904	-0.611876	0.269691	-0.355604	-0.384209	-0.614904	0.320481	-0.609565
25927	9.434447	-0.963528	2.156234	-0.529456	-0.057574	-0.118033	-0.613562	0.265440	-0.355211	-0.392651	-0.612429	0.323979	-0.604808
25928	9.506762	-0.988153	2.156412	-0.550175	-0.030454	-0.116661	-0.614258	0.261604	-0.352415	-0.401387	-0.610685	0.327567	-0.598876
25929	9.356546	-1.098260	2.177174	-0.570939	0.013305	-0.164989	-0.615096	0.258199	-0.351030	-0.411202	-0.607157	0.330409	-0.594225
25930	9.472377	-1.084429	2.186530	-0.547254	0.040477	-0.191393	-0.616358	0.254370	-0.349928	-0.421143	-0.604915	0.332409	-0.588406
25931	9.434433	-1.036246	2.123214	-0.539643	0.107300	-0.212060	-0.619597	0.248141	-0.350251	-0.431582	-0.600652	0.333503	-0.584576
25932	9.873055	-0.931823	2.256787	-0.542503	0.120404	-0.258963	-0.619717	0.243034	-0.349455	-0.442657	-0.597778	0.333881	-0.578999
25933	10.862402	-0.254238	2.610380	-0.541950	0.091620	-0.249661	-0.618848	0.238774	-0.348092	-0.453289	-0.593708	0.334662	-0.574492
25934	10.018300	0.236384	2.142061	-0.563452	0.161471	-0.298199	-0.621391	0.235659	-0.347397	-0.465186	-0.590240	0.334351	-0.568708
25935	9.668043	0.222337	1.862370	-0.574614	0.090009	-0.264335	-0.621650	0.229988	-0.347455	-0.476181	-0.585769	0.335320	-0.563637
25936	9.276649	0.002091	1.807355	-0.553861	0.059255	-0.267547	-0.625160	0.220349	-0.345407	-0.486765	-0.583141	0.336129	-0.556797
25937	9.317073	0.204020	1.672138	-0.546236	-0.036399	-0.252676	-0.627842	0.216091	-0.342176	-0.496240	-0.580103	0.338110	-0.550371
25938	9.208690	0.614707	1.529958	-0.560926	-0.074475	-0.218076	-0.630107	0.213384	-0.336526	-0.505298	-0.578372	0.340796	-0.542235
25939	9.011251	0.982118	1.335217	-0.541030	-0.089044	-0.211545	-0.631371	0.209260	-0.331890	-0.513705	-0.575557	0.343691	-0.535461
25940	9.532660	1.024827	1.346125	-0.554195	-0.144571	-0.234247	-0.635621	0.205851	-0.327081	-0.522212	-0.574581	0.346749	-0.526228
25941	9.852882	1.197986	1.529836	-0.561311	-0.110294	-0.230923	-0.639736	0.203277	-0.317453	-0.530706	-0.571794	0.349807	-0.518688
25942	10.108700	1.206086	1.536653	-0.541118	-0.079822	-0.220205	-0.641281	0.198587	-0.312962	-0.539193	-0.570006	0.352120	-0.510271
25943	9.975677	1.024847	1.795005	-0.533627	-0.051211	-0.203548	-0.643394	0.194046	-0.310305	-0.547305	-0.566581	0.354534	-0.503736
25944	9.805707	0.857041	1.845436	-0.549536	-0.022983	-0.132311	-0.643955	0.191768	-0.306929	-0.555244	-0.563346	0.357232	-0.496720
25945	9.463369	0.812826	1.773892	-0.556754	-0.032191	-0.111179	-0.646213	0.188224	-0.305533	-0.562637	-0.558693	0.360689	-0.491127
25946	9.358377	0.931309	1.676049	-0.556636	-0.031601	-0.077567	-0.648053	0.186378	-0.303274	-0.569905	-0.554935	0.364095	-0.484449
25947	9.553149	1.095996	1.538625	-0.557004	-0.097466	-0.062945	-0.650028	0.182971	-0.300747	-0.576160	-0.550463	0.368807	-0.478552
25948	9.566335	1.221076	1.455050	-0.545948	-0.064977	-0.073608	-0.649868	0.178570	-0.298955	-0.582881	-0.546999	0.372459	-0.471504
25949	9.241142	1.242007	1.382756	-0.565912	-0.072237	-0.061473	-0.651556	0.175032	-0.299828	-0.589207	-0.542087	0.376946	-0.465713
25950	9.357196	1.294446	1.382015	-0.548757	-0.083050	-0.068252	-0.653666	0.170070	-0.298449	-0.595622	-0.538595	0.380824	-0.458392
25951	9.679828	1.382743	1.525589	-0.545739	-0.047326	-0.031211	-0.652939	0.166097	-0.297931	-0.601449	-0.533385	0.385114	-0.453262
25952	9.867246	1.447694	1.664772	-0.545292	0.011820	0.005626	-0.654061	0.162981	-0.297955	-0.607737	-0.528391	0.388545	-0.447762
25953	9.774270	1.522026	1.862222	-0.546872	0.045865	0.025726	-0.651924	0.161562	-0.299119	-0.613616	-0.521805	0.392290	-0.444189
25954	9.759377	1.335780	1.825656	-0.563949	0.060202	0.042221	-0.651348	0.160440	-0.303380	-0.620011	-0.515757	0.395614	-0.439399
25955	9.491748	1.291184	1.768515	-0.542671	0.101225	0.074007	-0.651050	0.157897	-0.306240	-0.625685	-0.508270	0.399103	-0.436917
25956	9.356549	1.340556	1.797144	-0.565869	0.155124	0.101690	-0.648489	0.158198	-0.313332	-0.632187	-0.500784	0.401798	-0.433720
25957	9.190468	1.440633	1.786583	-0.538182	0.216052	0.122851	-0.644217	0.157080	-0.321302	-0.638135	-0.491880	0.404253	-0.432916
25958	9.481244	1.551337	2.002446	-0.559970	0.232469	0.115481	-0.642067	0.153982	-0.329135	-0.644922	-0.483570	0.405979	-0.430600
25959	9.898364	1.585413	2.074003	-0.532748	0.221374	0.138070	-0.636092	0.153001	-0.336834	-0.650547	-0.474480	0.408414	-0.429949
25960	10.392939	1.414703	2.328981	-0.541714	0.224709	0.176936	-0.632389	0.152457	-0.346491	-0.656408	-0.465860	0.410590	-0.428392
25961	10.053521	1.107758	2.376359	-0.545100	0.246134	0.194347	-0.628111	0.150355	-0.356736	-0.661673	-0.455845	0.413287	-0.428471
25962	9.055849	1.127355	2.186570	-0.557661	0.242183	0.226763	-0.621313	0.156035	-0.364229	-0.667227	-0.446340	0.415743	-0.427488
25963	8.821850	1.080251	2.148744	-0.539797	0.195322	0.215707	-0.617219	0.162564	-0.369428	-0.671636	-0.436575	0.419206	-0.427286
25964	9.020555	0.847570	2.245319	-0.560094	0.156018	0.190063	-0.614122	0.169660	-0.373623	-0.676637	-0.427976	0.422427	-0.424917
25965	9.601718	0.361397	2.387709	-0.533063	0.121808	0.178254	-0.609605	0.176176	-0.375146	-0.680489	-0.419182	0.426452	-0.423508
25966	9.732574	0.250576	2.577260	-0.540270	0.116134	0.211825	-0.608216	0.183840	-0.378614	-0.684646	-0.410918	0.430148	-0.421164
25967	9.421411	0.162691	2.510994	-0.554817	0.097985	0.229387	-0.603148	0.194326	-0.380241	-0.687843	-0.401527	0.435066	-0.419959
25968	8.924527	-0.137463	2.326520	-0.553352	0.066170	0.153389	-0.598922	0.202255	-0.380191	-0.692007	-0.393929	0.439011	-0.416192
25969	8.782421	-0.597899	2.377763	-0.570454	-0.032301	0.088240	-0.595544	0.209052	-0.380004	-0.695160	-0.386582	0.444693	-0.411770
25970	9.354498	-0.923991	2.213896	-0.578514	-0.185613	0.115710	-0.598119	0.212446	-0.375703	-0.697439	-0.380966	0.451951	-0.405197
25971	10.335039	-1.079051	2.368972	-0.547133	-0.232286	0.091767	-0.599132	0.215834	-0.370423	-0.698339	-0.375499	0.460210	-0.399412
25972	10.383261	-0.875673	2.472965	-0.529275	-0.113220	0.068275	-0.599425	0.217242	-0.367293	-0.701117	-0.370351	0.465596	-0.393061
25973	9.820884	-0.427986	2.379310	-0.563619	-0.069692	0.049860	-0.601428	0.220216	-0.364981	-0.703754	-0.363703	0.471345	-0.387665
25974	9.203465	-0.262027	2.400033	-0.536489	-0.091561	0.055514	-0.600995	0.218224	-0.362883	-0.706727	-0.358333	0.476303	-0.381143
25975	8.890640	-0.398996	2.213491	-0.547971	-0.131910	-0.062987	-0.604842	0.220200	-0.357738	-0.709329	-0.353422	0.481933	-0.373746
25976	9.334575	-0.561670	2.156716	-0.543301	-0.137685	-0.019477	-0.604287	0.222457	-0.354605	-0.712315	-0.348947	0.486953	-0.365678
25977	9.532192	-0.679046	2.138429	-0.564390	-0.168134	-0.026588	-0.607429	0.224990	-0.346629	-0.714191	-0.343677	0.493402	-0.358289
25978	9.730456	-0.627247	2.118253	-0.548114	-0.169851	-0.041377	-0.608294	0.226670	-0.339671	-0.716866	-0.339512	0.498653	-0.349543
25979	9.697597	-0.802339	1.914847	-0.555035	-0.111964	-0.063065	-0.610446	0.230484	-0.333670	-0.719272	-0.334303	0.503902	-0.342012
25980	9.477249	-0.828987	1.683452	-0.549144	-0.021468	-0.112244	-0.612585	0.231607	-0.328830	-0.723744	-0.329744	0.506438	-0.333143
25981	9.684044	-0.967855	1.716140	-0.542455	0.056422	-0.158623	-0.612453	0.233154	-0.325277	-0.728197	-0.324499	0.508475	-0.325396
25982	10.076860	-0.900028	2.135333	-0.549622	0.120082	-0.216530	-0.614007	0.231026	-0.323731	-0.734597	-0.319984	0.508156	-0.315840
25983	10.124303	-0.516618	2.425807	-0.537791	0.137992	-0.209379	-0.612858	0.227758	-0.322501	-0.739971	-0.314720	0.508560	-0.307832
25984	9.993295	0.205728	2.239098	-0.532771	0.096799	-0.237301	-0.614122	0.224931	-0.324219	-0.745937	-0.310724	0.508220	-0.297895
25985	9.543557	0.340613	2.098036	-0.534586	0.142620	-0.326136	-0.613246	0.219543	-0.324565	-0.751816	-0.306636	0.507695	-0.288085
25986	9.255031	0.028332	2.116406	-0.549240	0.110158	-0.320900	-0.616052	0.211609	-0.324344	-0.758262	-0.303064	0.506577	-0.276714
25987	9.322286	0.120293	2.202285	-0.571352	0.032255	-0.262272	-0.615753	0.208493	-0.325511	-0.762633	-0.298331	0.508189	-0.266709
25988	9.484802	0.399836	2.232779	-0.557417	-0.056080	-0.261499	-0.617310	0.206067	-0.319723	-0.766852	-0.294851	0.509849	-0.255057
25989	9.353171	0.436132	2.106891	-0.563158	-0.102850	-0.268373	-0.621280	0.203504	-0.313492	-0.769571	-0.290978	0.513316	-0.244131
25990	9.325744	0.335671	1.861563	-0.541677	-0.160551	-0.274851	-0.624259	0.201505	-0.306980	-0.772428	-0.288317	0.516262	-0.231735
25991	8.988285	0.660356	1.650570	-0.565322	-0.189707	-0.228964	-0.626800	0.196091	-0.297395	-0.773796	-0.284397	0.521159	-0.220796
25992	9.173232	1.126335	1.369638	-0.554727	-0.209127	-0.272842	-0.630343	0.192952	-0.288910	-0.775925	-0.281660	0.524759	-0.207931
25993	9.777128	1.413034	1.442959	-0.563952	-0.210676	-0.286938	-0.634587	0.187691	-0.281290	-0.777001	-0.278473	0.529480	-0.195891
25994	10.224719	1.357949	1.587966	-0.561765	-0.175099	-0.232206	-0.637137	0.184406	-0.272248	-0.779077	-0.274981	0.532617	-0.183694
25995	10.236686	1.054439	1.765327	-0.521022	-0.085774	-0.170398	-0.639678	0.180431	-0.268733	-0.780525	-0.270748	0.535736	-0.174535
25996	9.893018	0.839180	1.782689	-0.554893	-0.039662	-0.077405	-0.639960	0.178998	-0.264076	-0.783237	-0.265162	0.537434	-0.165509
25997	9.330015	1.078886	1.669607	-0.558319	-0.054919	0.011034	-0.640244	0.178856	-0.263792	-0.784403	-0.258267	0.541076	-0.158891
25998	9.206247	1.218875	1.513553	-0.554573	-0.050644	0.034052	-0.640525	0.178145	-0.263090	-0.786447	-0.251478	0.543420	-0.151509
25999	9.502732	1.443252	1.360827	-0.569272	-0.069373	0.026130	-0.640519	0.176729	-0.263529	-0.787266	-0.244298	0.547307	-0.144864
26000	9.467929	1.563558	1.238705	-0.545531	-0.062490	0.050265	-0.640230	0.175307	-0.262414	-0.788912	-0.237470	0.549778	-0.137732
26001	9.982937	1.511081	1.096026	-0.569167	-0.058564	0.034146	-0.641647	0.174745	-0.262975	-0.789616	-0.230204	0.553444	-0.131198
26002	10.062243	1.154006	1.278728	-0.541192	0.054800	0.035508	-0.641355	0.173333	-0.264974	-0.792407	-0.223262	0.553872	-0.124382
26003	9.744275	0.849570	1.362297	-0.531246	0.134922	0.130565	-0.639087	0.174895	-0.267381	-0.794660	-0.215021	0.554736	-0.120620
26004	9.700991	0.723171	1.590919	-0.554775	0.175046	0.087545	-0.636389	0.175901	-0.273193	-0.798543	-0.206954	0.553427	-0.114967
26005	9.461585	0.533057	1.868845	-0.557962	0.199430	0.176620	-0.633277	0.180458	-0.281518	-0.801353	-0.197578	0.553429	-0.111858
26006	9.619744	0.382668	1.942807	-0.550980	0.125083	0.225823	-0.629882	0.184726	-0.288434	-0.804172	-0.188110	0.553363	-0.108223
26007	9.529684	0.638878	1.853073	-0.538734	0.080443	0.174950	-0.627188	0.186290	-0.291694	-0.805415	-0.179277	0.555148	-0.104769
26008	9.666903	0.684837	1.610724	-0.559107	0.035904	0.132568	-0.626628	0.188710	-0.294786	-0.807301	-0.170871	0.556086	-0.099177
26009	9.613255	0.472281	1.579337	-0.555685	0.038399	0.052938	-0.626631	0.189852	-0.297321	-0.808204	-0.163202	0.558083	-0.093359
26010	9.741931	0.225525	1.673746	-0.556764	0.091405	0.169363	-0.622951	0.192965	-0.298166	-0.810468	-0.154294	0.558118	-0.088537
26011	9.788024	0.108200	1.897314	-0.554919	0.127903	0.116950	-0.620414	0.198076	-0.301811	-0.812063	-0.145729	0.558803	-0.083993
26012	9.625902	0.276832	2.030975	-0.563034	0.144134	0.117622	-0.619002	0.200638	-0.306040	-0.814850	-0.137180	0.557724	-0.078388
26013	9.531471	0.316461	2.088655	-0.545934	0.140775	0.080671	-0.616878	0.202771	-0.309431	-0.816450	-0.129123	0.557996	-0.073329
26014	9.466020	0.241951	2.089575	-0.560746	0.097667	0.071893	-0.613182	0.202777	-0.313705	-0.818604	-0.121171	0.557436	-0.066853
26015	9.574189	0.224653	2.137953	-0.553530	0.095921	0.063160	-0.612344	0.206760	-0.318198	-0.819578	-0.113238	0.558316	-0.061250
26016	9.600704	0.171179	2.116766	-0.557157	0.107863	0.040043	-0.611774	0.206622	-0.319902	-0.821700	-0.105673	0.557400	-0.054287
26017	9.621675	0.171652	2.213394	-0.542668	0.103287	0.040240	-0.610070	0.207338	-0.323163	-0.822591	-0.098159	0.558003	-0.048394
26018	9.550614	0.148718	2.339404	-0.558941	0.126005	0.025733	-0.607947	0.209180	-0.324292	-0.824753	-0.090697	0.556651	-0.041186
26019	9.437085	0.120417	2.337455	-0.530000	0.110647	0.013754	-0.607101	0.211175	-0.328098	-0.825563	-0.083672	0.556975	-0.034962
26020	9.412911	0.139995	2.351768	-0.537633	0.053041	0.011361	-0.605685	0.212307	-0.328239	-0.826714	-0.076768	0.556677	-0.027609
26021	9.538323	0.124733	2.356604	-0.552226	0.040455	0.017484	-0.606818	0.212033	-0.330497	-0.826612	-0.069385	0.558082	-0.021036
26022	9.552596	0.149054	2.394978	-0.555820	0.062322	-0.007458	-0.605968	0.212889	-0.332759	-0.827723	-0.062386	0.557503	-0.013162
26023	9.455829	0.154694	2.426459	-0.559591	0.048041	-0.021589	-0.604261	0.212464	-0.334050	-0.827554	-0.055321	0.558624	-0.005827
26024	9.397511	0.145682	2.472552	-0.539521	0.056849	-0.010808	-0.604263	0.213322	-0.336164	-0.828404	-0.048634	0.558013	0.001944
26025	9.446061	0.169393	2.448057	-0.554223	0.033565	-0.017900	-0.603408	0.212468	-0.335614	-0.827892	-0.041628	0.559265	0.009215
26026	9.503781	0.144951	2.462752	-0.550575	0.031679	-0.009876	-0.603693	0.213327	-0.338008	-0.828292	-0.034751	0.558956	0.017129
26027	9.484342	0.150029	2.482053	-0.554181	0.035273	-0.007291	-0.601984	0.212333	-0.338739	-0.827626	-0.027643	0.560073	0.024263
26028	9.498396	0.077555	2.502175	-0.568688	0.035292	-0.002160	-0.601278	0.213327	-0.339867	-0.827895	-0.020389	0.559584	0.032258
26029	9.459619	0.085202	2.526307	-0.559602	0.033393	0.003258	-0.601699	0.212194	-0.339875	-0.827038	-0.013086	0.560616	0.039317
26030	9.469263	0.102119	2.535772	-0.553283	0.016970	0.022898	-0.600565	0.213049	-0.341856	-0.826930	-0.005802	0.560330	0.046735
26031	9.473996	0.097316	2.545485	-0.550484	0.027744	0.025518	-0.599426	0.212479	-0.341871	-0.825854	0.001584	0.561351	0.053365
26032	9.488468	0.104506	2.550218	-0.559618	0.024258	0.017475	-0.600277	0.212196	-0.341301	-0.825642	0.008893	0.560823	0.060945
26033	9.418314	0.131745	2.583840	-0.541488	0.024243	0.008828	-0.598152	0.213472	-0.342861	-0.824341	0.015923	0.561795	0.067784
26034	9.454857	0.102150	2.526124	-0.547044	0.011774	-0.003539	-0.598861	0.213477	-0.343988	-0.823786	0.022789	0.561380	0.075564
26035	9.411466	0.155715	2.544917	-0.556171	0.008242	-0.007165	-0.599715	0.214047	-0.344117	-0.822108	0.029873	0.562478	0.082856
26036	9.472274	0.150105	2.482068	-0.549080	-0.015096	-0.019309	-0.599421	0.212068	-0.346121	-0.821042	0.036619	0.562393	0.090898
26037	9.489309	0.152308	2.465105	-0.556295	-0.007867	-0.017664	-0.598000	0.211779	-0.345569	-0.818987	0.043575	0.563634	0.098381
26038	9.460732	0.149754	2.414425	-0.549122	-0.014950	-0.035233	-0.598709	0.211065	-0.343590	-0.817706	0.050119	0.563441	0.106674
26039	9.477333	0.191099	2.471938	-0.564453	-0.007893	-0.010680	-0.599554	0.209796	-0.345153	-0.815479	0.057244	0.564522	0.114157
26040	9.472795	0.236957	2.456933	-0.538152	-0.007920	-0.020982	-0.599830	0.207954	-0.345171	-0.814136	0.063728	0.564106	0.122088
26041	9.523163	0.183559	2.471961	-0.564642	-0.023863	-0.037115	-0.600396	0.207674	-0.345735	-0.811487	0.070548	0.565342	0.130001
26042	9.446245	0.237124	2.456967	-0.541784	-0.009740	-0.017480	-0.600105	0.205969	-0.345048	-0.809948	0.077103	0.564821	0.137899
26043	9.446693	0.275549	2.417873	-0.570859	-0.009574	-0.020468	-0.599107	0.204975	-0.345066	-0.807315	0.084122	0.565644	0.145647
26044	9.504862	0.279835	2.388749	-0.556345	-0.016907	-0.013163	-0.601373	0.203850	-0.346334	-0.805501	0.090950	0.565068	0.153607
26045	9.534000	0.325571	2.388200	-0.545351	-0.000745	-0.012237	-0.600517	0.202995	-0.345784	-0.802860	0.097565	0.565674	0.160962
26046	9.500538	0.332791	2.349499	-0.557260	-0.017801	-0.013160	-0.600228	0.201863	-0.346647	-0.800854	0.104378	0.564985	0.168906
26047	9.519791	0.332715	2.356724	-0.558175	-0.015035	-0.019377	-0.600228	0.201862	-0.346364	-0.797831	0.111103	0.565658	0.176500
26048	9.462577	0.347047	2.272062	-0.563611	-0.015012	-0.019446	-0.601647	0.201295	-0.345227	-0.795637	0.117898	0.564789	0.184594
26049	9.515411	0.376019	2.319999	-0.523576	-0.004434	-0.013723	-0.601925	0.200163	-0.345802	-0.792667	0.124034	0.565271	0.191736
26050	9.572648	0.274392	2.359721	-0.547208	-0.003339	-0.022856	-0.601923	0.199883	-0.346937	-0.790457	0.130445	0.564165	0.199697
26051	9.553469	0.318046	2.364092	-0.539814	0.013664	-0.014026	-0.601923	0.199451	-0.344678	-0.787496	0.136705	0.564165	0.207075
26052	9.500728	0.303545	2.311161	-0.548856	0.017290	-0.012395	-0.601922	0.199598	-0.346516	-0.785386	0.143134	0.562579	0.214910
26053	9.519623	0.303759	2.364297	-0.568830	0.014587	-0.001995	-0.601925	0.200307	-0.346508	-0.782245	0.149921	0.562267	0.222424
26054	9.519530	0.289288	2.369292	-0.563356	0.017247	-0.000180	-0.600502	0.199593	-0.345961	-0.779968	0.156669	0.560460	0.230194
26055	9.500173	0.335512	2.397800	-0.552493	0.020926	-0.014229	-0.599930	0.198745	-0.346965	-0.776730	0.162968	0.560016	0.237726
26056	9.514757	0.332913	2.383310	-0.559777	0.011856	-0.003639	-0.600499	0.199174	-0.347664	-0.774215	0.169598	0.558194	0.245451
26057	9.519474	0.294183	2.378903	-0.530705	0.013551	-0.006852	-0.601911	0.197479	-0.348661	-0.770850	0.175611	0.557808	0.252590
26058	9.490172	0.304338	2.427160	-0.532508	0.017158	-0.006902	-0.600207	0.197617	-0.348814	-0.768310	0.181707	0.555934	0.260038
26059	9.494983	0.280078	2.417758	-0.563339	0.026340	-0.009975	-0.600783	0.199606	-0.349496	-0.764808	0.188056	0.555052	0.267620
26060	9.504627	0.287298	2.422497	-0.542558	0.010048	-0.012283	-0.600066	0.197759	-0.348814	-0.761961	0.194234	0.553137	0.275187
26061	9.509866	0.306328	2.378781	-0.554305	0.014532	-0.003596	-0.597948	0.200736	-0.350214	-0.758246	0.200507	0.552313	0.282507
26062	9.514290	0.299352	2.427183	-0.552479	0.024553	-0.016908	-0.598654	0.199599	-0.349089	-0.755327	0.206649	0.550023	0.290262
26063	9.461061	0.294945	2.441803	-0.546985	0.026233	-0.007135	-0.598794	0.199463	-0.350504	-0.751605	0.212633	0.548930	0.297578
26064	9.518949	0.289761	2.444200	-0.537965	0.017203	-0.008733	-0.598087	0.200168	-0.349936	-0.748553	0.218633	0.546685	0.304965
26065	9.489970	0.231773	2.418304	-0.546910	0.031560	0.001678	-0.598092	0.201590	-0.351336	-0.744803	0.224610	0.545330	0.312144
26066	9.504375	0.280231	2.451575	-0.544975	0.047683	0.011340	-0.599933	0.200464	-0.352466	-0.742020	0.230687	0.542384	0.319388
26067	9.509444	0.294549	2.427243	-0.534890	0.060211	0.015809	-0.598653	0.200179	-0.352762	-0.738591	0.236388	0.540476	0.326327
26068	9.514157	0.314005	2.451185	-0.541260	0.063918	0.007752	-0.596811	0.201455	-0.354319	-0.735826	0.242209	0.537219	0.333601
26069	9.460571	0.314736	2.514078	-0.559302	0.085620	0.007394	-0.595250	0.201880	-0.355176	-0.732366	0.247933	0.534675	0.341015
26070	9.442838	0.233099	2.582676	-0.555741	0.074807	0.004830	-0.595110	0.203025	-0.358562	-0.729470	0.253800	0.531059	0.348475
26071	9.387089	0.270006	2.630669	-0.544800	0.074603	0.020874	-0.593405	0.202739	-0.359144	-0.725927	0.259452	0.528560	0.355443
26072	9.451908	0.267452	2.674108	-0.548415	0.079131	0.020815	-0.593264	0.203312	-0.360837	-0.723071	0.265285	0.524738	0.362548
26073	9.429906	0.243574	2.698569	-0.559430	0.060258	0.020793	-0.592132	0.204304	-0.361402	-0.719173	0.271171	0.522196	0.369552
26074	9.415385	0.272789	2.717595	-0.539464	0.069348	0.001509	-0.588297	0.204585	-0.363551	-0.715968	0.276676	0.518576	0.376722
26075	9.400548	0.273170	2.763525	-0.563114	0.064036	0.003029	-0.589287	0.204027	-0.365672	-0.711828	0.282313	0.515899	0.383990
26076	9.366869	0.302384	2.763243	-0.557708	0.053123	0.011118	-0.588999	0.203466	-0.367520	-0.708273	0.288231	0.512205	0.391047
26077	9.428933	0.205576	2.805322	-0.556853	0.049621	-0.000353	-0.588148	0.204034	-0.368370	-0.703863	0.293764	0.509652	0.398163
26078	9.404896	0.123222	2.753109	-0.555835	0.053039	0.019087	-0.588012	0.205452	-0.368497	-0.700230	0.299663	0.505814	0.405010
26079	9.317685	0.187063	2.825009	-0.548648	0.042166	0.020994	-0.586027	0.206300	-0.369353	-0.695839	0.305273	0.503158	0.411640
26080	9.380496	0.152680	2.801144	-0.539733	0.026122	-0.001794	-0.585459	0.206012	-0.368229	-0.691714	0.310884	0.499846	0.418374
26081	9.421263	0.172030	2.844371	-0.548687	0.040440	0.013946	-0.587167	0.207443	-0.371030	-0.687129	0.316348	0.497114	0.425036
26082	9.389794	0.138362	2.839956	-0.552443	0.042641	-0.028585	-0.587451	0.207731	-0.372157	-0.682713	0.321654	0.493530	0.432284
26083	9.350929	0.221234	2.911578	-0.556097	0.035318	-0.014429	-0.585890	0.208011	-0.372166	-0.677669	0.326885	0.490833	0.439310
26084	9.317045	0.226373	2.926066	-0.556071	0.038901	-0.012689	-0.583897	0.206874	-0.372760	-0.673180	0.332347	0.487055	0.446264
26085	9.302097	0.183205	2.965232	-0.556256	0.021086	-0.035592	-0.585032	0.207023	-0.374165	-0.667687	0.337398	0.484539	0.453409
26086	9.350519	0.173081	2.941115	-0.552610	0.026545	-0.042651	-0.584748	0.206879	-0.373602	-0.662681	0.342546	0.481046	0.460554
26087	9.324184	0.357322	3.001924	-0.572634	0.010159	-0.013576	-0.584192	0.209717	-0.374709	-0.657052	0.348016	0.478219	0.467412
26088	9.312405	0.245646	2.911358	-0.554479	-0.004466	-0.000016	-0.584478	0.209709	-0.372301	-0.651982	0.353801	0.474714	0.473699
26089	9.273448	0.275257	2.969076	-0.554336	0.004264	0.030002	-0.583488	0.210842	-0.372580	-0.646718	0.359394	0.471684	0.479694
26090	9.323738	0.137073	2.953635	-0.545323	-0.012012	0.031970	-0.584916	0.212257	-0.370573	-0.641810	0.365353	0.468033	0.485327
26091	9.384311	0.134078	2.922173	-0.524311	-0.014260	0.071168	-0.583794	0.215373	-0.370548	-0.636887	0.371032	0.465094	0.490304
26092	9.258242	0.164419	3.008998	-0.539602	0.001837	0.090326	-0.584375	0.217919	-0.368253	-0.632592	0.377248	0.460800	0.495151
26093	9.330773	0.117800	2.970757	-0.559698	-0.027036	0.106202	-0.582685	0.221321	-0.369362	-0.627540	0.383732	0.457278	0.499841
26094	9.325101	-0.029366	3.008654	-0.535233	-0.039775	0.106545	-0.584122	0.224716	-0.366060	-0.622933	0.390375	0.453335	0.504034
26095	9.412576	-0.127363	2.886388	-0.542540	-0.048690	0.101218	-0.581584	0.228679	-0.365614	-0.617668	0.396725	0.450158	0.508383
26096	9.384417	-0.064801	2.813232	-0.561527	-0.039668	0.109792	-0.582732	0.231229	-0.364305	-0.612762	0.403635	0.445827	0.512679
26097	9.355202	-0.243812	2.759689	-0.548858	-0.044081	0.092248	-0.582461	0.234061	-0.363286	-0.607295	0.409848	0.442469	0.517144
26098	9.446877	-0.220116	2.776217	-0.553296	-0.026954	0.094766	-0.580911	0.236607	-0.362564	-0.602288	0.416300	0.438092	0.521554
26099	9.475843	-0.268787	2.752556	-0.545177	-0.015817	0.054985	-0.580775	0.237880	-0.361986	-0.596614	0.421756	0.434612	0.526580
26100	9.388731	-0.277754	2.776938	-0.575908	0.004060	0.063329	-0.580223	0.241422	-0.361386	-0.591233	0.427782	0.429790	0.531720
26101	9.374100	-0.287238	2.791563	-0.539737	-0.003002	0.028406	-0.580504	0.240857	-0.361956	-0.585340	0.432711	0.426310	0.537026
26102	9.350552	-0.222107	2.747370	-0.536103	0.004303	0.016024	-0.579653	0.241429	-0.363938	-0.579677	0.437763	0.422223	0.542278
26103	9.456310	-0.278180	2.776852	-0.559715	0.009911	0.006880	-0.580216	0.240440	-0.364652	-0.573395	0.442497	0.418437	0.548019
26104	9.381711	-0.200309	2.785749	-0.545168	0.018926	-0.001857	-0.577517	0.239860	-0.362698	-0.567460	0.447246	0.414148	0.553572
26105	9.312295	-0.127608	2.746367	-0.553589	-0.002356	-0.035444	-0.578505	0.238878	-0.365248	-0.560567	0.451579	0.410817	0.559527
26106	9.353252	-0.166597	2.737081	-0.538122	0.000269	-0.034391	-0.579783	0.239026	-0.366085	-0.554059	0.456082	0.407016	0.565106
26107	9.451873	-0.048157	2.837121	-0.542695	0.017688	-0.063714	-0.580628	0.237180	-0.364541	-0.547014	0.459716	0.403716	0.571359
26108	9.388631	-0.166154	2.843356	-0.549145	0.012517	-0.087671	-0.579909	0.235194	-0.364709	-0.539778	0.463662	0.400044	0.577601
26109	9.420009	-0.205143	2.824416	-0.541891	0.003379	-0.076912	-0.581324	0.234063	-0.364852	-0.532381	0.467219	0.396894	0.583740
26110	9.413348	-0.181325	2.761330	-0.540001	0.006856	-0.063637	-0.581320	0.233213	-0.365002	-0.525342	0.471211	0.393070	0.589468
26111	9.413665	-0.137945	2.741513	-0.559906	0.015891	-0.055957	-0.582732	0.231519	-0.366141	-0.518027	0.474857	0.389249	0.595520
26112	9.351099	-0.123155	2.724516	-0.538022	0.010061	-0.021175	-0.584008	0.231242	-0.367266	-0.511423	0.479013	0.384919	0.600691
