# Supplementary material for: Identification of Haptic Based Guiding Using Hard Reins
Source: PLoS One. 2015 Jul 22;10(7):e0132020. doi: 10.1371/journal.pone.0132020 (PMC4511788; doi:10.1371/journal.pone.0132020)
Supplement: S9 File — (ZIP) [file pone.0132020.s009.zip › Exp2_MotionData2/Subject10/path1/T5/fh5.txt]

// Start Time: 0
// Sample rate: 25.0Hz
// Scenario: 4.9
// Firmware Version: 2.6.1
Counter	Acc_X	Acc_Y	Acc_Z	Gyr_X	Gyr_Y	Gyr_Z	Mag_X	Mag_Y	Mag_Z	Quat_w	Quat_x	Quat_y	Quat_z
25536	1.424878	-9.516883	-2.098715	0.012372	0.024213	-0.005451	0.121902	0.651436	-0.018175	0.601733	-0.705794	-0.326059	0.182917
25537	1.444446	-9.481050	-2.129717	-0.004584	0.034721	-0.010821	0.122165	0.650879	-0.016481	0.601919	-0.705875	-0.325896	0.182282
25538	1.372022	-9.480286	-2.064190	0.004360	0.032985	-0.012504	0.123231	0.650180	-0.017159	0.602214	-0.705854	-0.325705	0.181726
25539	1.400740	-9.518790	-1.997585	0.032950	0.015467	-0.010615	0.122437	0.650601	-0.018060	0.602804	-0.705413	-0.325635	0.181608
25540	1.395870	-9.523637	-2.021633	-0.001078	0.003207	-0.007381	0.122447	0.649770	-0.019642	0.602807	-0.705378	-0.325761	0.181507
25541	1.319123	-9.450794	-1.993695	0.006095	-0.002014	-0.012598	0.122714	0.648937	-0.018868	0.602912	-0.705184	-0.326026	0.181438
25542	1.318505	-9.537361	-1.987475	0.013219	-0.007274	-0.007296	0.120195	0.649644	-0.019346	0.603049	-0.704940	-0.326223	0.181576
25543	1.342888	-9.503935	-2.006528	-0.008207	0.025966	-0.007331	0.121779	0.650189	-0.018710	0.603116	-0.705054	-0.326126	0.181086
25544	1.309407	-9.460200	-1.948054	0.015035	0.020715	-0.005401	0.120982	0.650748	-0.018954	0.603455	-0.704904	-0.325947	0.180861
25545	1.321022	-9.522963	-1.992138	0.025749	0.018962	-0.000058	0.121252	0.650192	-0.019488	0.603929	-0.704629	-0.325706	0.180783
25546	1.381789	-9.465871	-2.044881	-0.005547	0.018078	-0.002938	0.121253	0.650193	-0.019750	0.603951	-0.704733	-0.325601	0.180493
25547	1.410655	-9.482802	-2.002063	0.023987	0.013704	-0.007157	0.119399	0.649093	-0.018160	0.604391	-0.704415	-0.325531	0.180391
25548	1.376198	-9.571708	-2.060471	0.006085	0.004098	-0.007329	0.120063	0.649645	-0.019475	0.604502	-0.704300	-0.325613	0.180319
25549	1.408279	-9.475729	-2.054837	-0.005564	-0.007294	-0.006564	0.120716	0.651027	-0.019210	0.604384	-0.704269	-0.325896	0.180327
25550	1.391272	-9.490044	-2.059662	-0.013685	-0.002079	0.010140	0.119934	0.649923	-0.021044	0.604112	-0.704482	-0.325883	0.180429
25551	1.486037	-9.408914	-2.030705	-0.009217	0.006629	0.013716	0.120724	0.650196	-0.020004	0.603957	-0.704679	-0.325727	0.180459
25552	1.411316	-9.389131	-2.044254	0.047107	-0.002974	0.021168	0.119405	0.649094	-0.019995	0.604498	-0.704229	-0.325343	0.181096
25553	1.361790	-9.559642	-2.084242	0.041761	0.001434	0.017601	0.120729	0.649919	-0.020925	0.605010	-0.703818	-0.325012	0.181577
25554	1.371626	-9.535606	-2.064823	-0.028057	0.004017	0.024153	0.122056	0.650190	-0.022253	0.604526	-0.704320	-0.324776	0.181665
25555	1.291761	-9.561337	-2.030782	-0.010220	0.015378	0.039322	0.123376	0.649904	-0.020441	0.604314	-0.704732	-0.324158	0.181876
25556	1.342796	-9.518234	-1.963430	0.009485	0.022363	0.035077	0.124718	0.647958	-0.022054	0.604439	-0.704920	-0.323404	0.182077
25557	1.323796	-9.474693	-1.931521	0.027385	0.017124	0.031677	0.122866	0.647413	-0.022031	0.604797	-0.704831	-0.322734	0.182416
25558	1.376740	-9.499242	-1.958698	0.039967	0.032884	0.024757	0.124052	0.648654	-0.022299	0.605455	-0.704619	-0.321892	0.182544
25559	1.473476	-9.480624	-1.916057	0.018395	0.034541	0.045727	0.126440	0.648087	-0.022472	0.605750	-0.704789	-0.320848	0.182745
25560	1.396075	-9.499187	-1.891568	0.020141	0.034539	0.054570	0.126577	0.647532	-0.022741	0.606028	-0.705013	-0.319637	0.183083
25561	1.379587	-9.441300	-1.881146	0.045123	0.036259	0.070636	0.129102	0.647242	-0.024618	0.606622	-0.705019	-0.318124	0.183728
25562	1.371364	-9.576128	-1.945115	0.030720	0.020487	0.086312	0.132293	0.645840	-0.025860	0.606840	-0.705260	-0.316597	0.184717
25563	1.105529	-9.603074	-1.996007	0.018258	0.034593	0.077536	0.133876	0.646523	-0.024960	0.607011	-0.705628	-0.315103	0.185299
25564	1.023517	-9.592590	-1.923075	0.032685	0.034667	0.051231	0.135878	0.645683	-0.027882	0.607474	-0.705672	-0.313891	0.185674
25565	0.945929	-9.635375	-1.954143	0.020290	0.028640	0.021175	0.136803	0.646510	-0.028674	0.607839	-0.705642	-0.313249	0.185679
25566	0.893450	-9.548078	-1.856549	0.019400	0.027766	0.017672	0.136809	0.645678	-0.028945	0.608195	-0.705612	-0.312638	0.185656
25567	1.042544	-9.633601	-1.914097	-0.018996	0.033009	0.003251	0.137076	0.644706	-0.027910	0.608095	-0.705966	-0.312335	0.185147
25568	1.139784	-9.545172	-1.851430	-0.008242	0.020740	-0.005539	0.138001	0.644839	-0.027399	0.608107	-0.706106	-0.312227	0.184757
25569	1.243448	-9.569978	-1.833383	0.018567	0.028567	0.003460	0.137735	0.645395	-0.028175	0.608511	-0.705985	-0.311836	0.184548
25570	1.313509	-9.565701	-1.829131	0.052542	0.029416	0.008977	0.138268	0.645115	-0.028449	0.609378	-0.705505	-0.311200	0.184597
25571	1.236442	-9.536278	-1.842548	0.063267	0.027688	0.011722	0.137747	0.644842	-0.030672	0.610379	-0.704884	-0.310540	0.184775
25572	1.337301	-9.614127	-1.873155	0.081077	0.008390	0.024954	0.138293	0.643178	-0.032663	0.611455	-0.704070	-0.309836	0.185499
25573	1.204563	-9.603452	-1.867080	0.044341	0.022381	0.040640	0.140413	0.643166	-0.032695	0.612045	-0.703839	-0.308906	0.185981
25574	1.526571	-9.485777	-1.892540	0.045192	0.021390	0.051144	0.139886	0.642614	-0.032561	0.612598	-0.703675	-0.307800	0.186613
25575	1.086534	-9.559467	-1.942466	0.018348	-0.002088	0.045695	0.141476	0.643300	-0.034020	0.612647	-0.703703	-0.307202	0.187331
25576	1.173312	-9.588334	-1.722431	-0.013868	0.008336	0.043699	0.144128	0.643147	-0.034325	0.612314	-0.704165	-0.306584	0.187695
25577	1.357622	-9.479100	-1.713151	0.008452	0.001264	0.052614	0.146777	0.643410	-0.034755	0.612221	-0.704365	-0.305888	0.188382
25578	1.256593	-9.425282	-1.675609	0.113137	0.006561	0.053437	0.145996	0.641474	-0.035549	0.613627	-0.703322	-0.304675	0.189667
25579	1.200457	-9.513371	-1.522318	0.225774	0.017029	0.073677	0.148402	0.641187	-0.041356	0.616607	-0.701026	-0.302666	0.191708
25580	1.001172	-9.692096	-1.484198	0.240061	0.032815	0.082672	0.150287	0.639240	-0.046909	0.619821	-0.698673	-0.300230	0.193753
25581	1.008724	-9.644488	-1.627922	0.089617	0.041469	0.117746	0.153221	0.639227	-0.052459	0.620851	-0.698395	-0.297816	0.195177
25582	1.069558	-9.569015	-1.961657	-0.030429	0.002915	0.149339	0.157465	0.638650	-0.053054	0.619829	-0.699656	-0.295875	0.196852
25583	0.926848	-9.614785	-1.561982	-0.051895	-0.007595	0.133308	0.160507	0.638216	-0.051138	0.618507	-0.701034	-0.294407	0.198304
25584	0.834106	-9.748995	-1.639634	0.014494	-0.021433	0.091448	0.163831	0.636951	-0.052381	0.618197	-0.701297	-0.293383	0.199854
25585	0.849360	-9.643183	-1.607305	-0.044472	-0.028411	0.069861	0.165957	0.635693	-0.052426	0.617099	-0.702124	-0.293032	0.200856
25586	0.698748	-9.762765	-1.768410	-0.161588	-0.021327	0.054959	0.167529	0.635681	-0.047207	0.614457	-0.704342	-0.293219	0.200917
25587	0.622653	-9.602945	-1.612096	-0.153467	-0.024794	0.035672	0.167246	0.636512	-0.043524	0.611970	-0.706321	-0.293732	0.200811
25588	0.807378	-9.440355	-1.458001	0.002365	-0.023882	-0.000224	0.168436	0.636505	-0.042625	0.611841	-0.706188	-0.294062	0.201188
25589	0.872787	-9.744355	-1.596653	0.056012	-0.000268	0.016916	0.170559	0.636494	-0.043706	0.612537	-0.705581	-0.293696	0.201735
25590	0.864079	-9.614140	-1.510960	0.044224	0.001383	0.050348	0.169767	0.636499	-0.044480	0.612942	-0.705330	-0.292839	0.202625
25591	0.879192	-9.527598	-1.488465	0.073694	0.017090	0.067375	0.170179	0.635112	-0.046598	0.613790	-0.704863	-0.291478	0.203644
25592	0.827751	-9.628339	-1.527634	0.094998	0.020530	0.106309	0.171913	0.634133	-0.048207	0.614788	-0.704385	-0.289395	0.205252
25593	0.700582	-9.514292	-1.525226	0.082364	0.021378	0.130955	0.177355	0.633689	-0.050784	0.615518	-0.704185	-0.287047	0.207039
25594	0.579404	-9.573640	-1.577738	0.091033	0.013413	0.190934	0.181604	0.632280	-0.051387	0.616058	-0.704200	-0.283862	0.209753
25595	0.410826	-9.509751	-1.565935	0.076582	0.001143	0.217283	0.188117	0.630029	-0.054130	0.616208	-0.704463	-0.280560	0.212853
25596	0.521128	-9.618849	-1.565738	0.100675	-0.009406	0.227939	0.195433	0.627219	-0.058202	0.616573	-0.704441	-0.277084	0.216391
25597	0.381008	-9.629566	-1.494953	0.119366	-0.046144	0.236792	0.201024	0.624419	-0.061461	0.616945	-0.704050	-0.273894	0.220624
25598	0.413329	-9.841117	-1.375089	0.158976	-0.046029	0.178868	0.205680	0.623426	-0.065605	0.618113	-0.702845	-0.271290	0.224381
25599	-0.074513	-9.851400	-1.262843	0.215572	-0.049267	0.124779	0.209955	0.620634	-0.071203	0.620290	-0.700603	-0.269268	0.227795
25600	-0.007877	-9.991155	-1.173694	0.198814	-0.030813	0.073565	0.211838	0.619796	-0.078055	0.622549	-0.698375	-0.267761	0.230239
25601	0.062544	-9.938581	-1.106401	0.186567	0.010391	0.022505	0.212392	0.618687	-0.083318	0.625086	-0.696189	-0.266544	0.231392
25602	0.162143	-9.853040	-1.195204	0.120508	0.027920	-0.002596	0.213465	0.618267	-0.086484	0.626904	-0.694784	-0.265722	0.231643
25603	0.216536	-9.684303	-0.936566	0.089970	0.008556	0.011222	0.213087	0.616608	-0.089116	0.628131	-0.693728	-0.265132	0.232159
25604	0.254328	-9.800262	-1.005522	0.118688	0.027847	-0.000868	0.215079	0.617430	-0.092022	0.629909	-0.692347	-0.264292	0.232421
25605	0.528267	-9.985537	-1.115767	0.095432	0.026038	-0.001162	0.215494	0.615489	-0.093883	0.631359	-0.691231	-0.263637	0.232554
25606	0.263395	-9.869020	-1.443815	-0.030694	0.022645	0.000661	0.212979	0.615780	-0.094890	0.631028	-0.691710	-0.263547	0.232128
25607	0.331384	-9.818834	-1.376529	-0.208883	0.001510	0.023065	0.213237	0.614668	-0.090973	0.628002	-0.694458	-0.264290	0.231284
25608	0.346348	-9.751682	-1.402324	-0.355730	-0.052801	0.032382	0.215056	0.617010	-0.084817	0.622593	-0.698818	-0.266204	0.230579
25609	0.158391	-9.694983	-1.431295	-0.309132	-0.098162	0.004429	0.215811	0.618248	-0.075248	0.617673	-0.702223	-0.268904	0.230333
25610	0.178491	-9.588996	-1.329305	-0.255431	-0.082424	0.003128	0.214995	0.618526	-0.069596	0.613598	-0.704992	-0.271104	0.230188
25611	0.029035	-9.553982	-1.272334	-0.090797	-0.084093	0.000848	0.214434	0.619911	-0.063020	0.611813	-0.705720	-0.272658	0.230872
25612	-0.007040	-9.866787	-1.403001	-0.054909	-0.063007	-0.012963	0.215102	0.619909	-0.064604	0.610733	-0.706016	-0.273915	0.231336
25613	0.005707	-9.779633	-1.185800	-0.060353	-0.047348	0.002925	0.215890	0.620597	-0.063822	0.609571	-0.706542	-0.274840	0.231701
25614	-0.054905	-9.817276	-1.065539	-0.029953	-0.010625	0.014742	0.215226	0.620600	-0.063157	0.608998	-0.706924	-0.274954	0.231904
25615	-0.001506	-9.779208	-1.065562	-0.013813	0.024356	0.017622	0.216151	0.621150	-0.063690	0.608836	-0.707279	-0.274569	0.231705
25616	0.037434	-9.736276	-1.084631	0.082915	0.036663	0.000745	0.215347	0.621152	-0.060794	0.610186	-0.706431	-0.273774	0.231681
25617	0.007885	-9.808881	-1.306327	0.063297	0.048977	-0.004641	0.216426	0.620040	-0.064491	0.611362	-0.705825	-0.273037	0.231295
25618	0.044540	-9.746790	-1.358805	0.027455	0.059428	0.011880	0.215362	0.620461	-0.064209	0.611996	-0.705813	-0.272073	0.230791
25619	0.032796	-9.698768	-1.415834	0.040005	0.055956	0.007568	0.215897	0.619766	-0.064355	0.612823	-0.705588	-0.271183	0.230332
25620	0.100930	-9.627066	-1.391563	0.063239	0.035811	0.007658	0.216558	0.620594	-0.065405	0.613853	-0.705007	-0.270394	0.230297
25621	0.076482	-9.665669	-1.492740	0.120583	0.022776	-0.011355	0.216581	0.618101	-0.068052	0.615717	-0.703537	-0.269806	0.230507
25622	0.113789	-9.849011	-1.574483	0.032758	0.003450	0.015204	0.215513	0.620325	-0.069062	0.616105	-0.703217	-0.269452	0.230859
25623	0.192178	-9.695468	-1.503695	-0.011960	0.005158	0.010485	0.216986	0.618377	-0.070546	0.615897	-0.703422	-0.269389	0.230865
25624	0.102813	-9.699426	-1.452497	-0.008415	-0.012327	0.011353	0.215396	0.618664	-0.071043	0.615637	-0.703514	-0.269478	0.231173
25625	0.163665	-9.634706	-1.370561	0.057761	-0.021103	0.014441	0.217240	0.620871	-0.071573	0.616246	-0.702762	-0.269363	0.231969
25626	0.094714	-9.819557	-1.429774	0.025644	-0.014034	-0.003407	0.216071	0.617413	-0.072376	0.616527	-0.702350	-0.269514	0.232294
25627	0.083033	-9.766378	-1.373783	-0.029887	-0.012336	0.008544	0.216729	0.617548	-0.071599	0.615975	-0.702691	-0.269781	0.232420
25628	0.134320	-9.689477	-1.265187	-0.031624	-0.000102	-0.002000	0.215926	0.618799	-0.071312	0.615517	-0.703055	-0.270012	0.232263
25629	0.163062	-9.723296	-1.239386	0.045261	-0.005370	0.009099	0.216987	0.618655	-0.071198	0.616060	-0.702501	-0.269837	0.232702
25630	0.133812	-9.761524	-1.229959	0.052301	-0.001923	0.035598	0.217527	0.617821	-0.072788	0.616598	-0.702026	-0.269168	0.233483
25631	0.136645	-9.703758	-1.210092	0.063082	0.013835	0.030457	0.216995	0.618934	-0.074079	0.617398	-0.701452	-0.268373	0.234010
25632	-0.035460	-9.793919	-1.243292	0.058539	0.008610	0.044538	0.216872	0.617549	-0.074615	0.618035	-0.700992	-0.267424	0.234792
25633	-0.035996	-9.866318	-1.323433	-0.006747	0.011245	0.040534	0.218602	0.616708	-0.075437	0.617790	-0.701323	-0.266843	0.235109
25634	-0.125984	-9.620090	-1.262143	-0.026342	0.018291	0.022870	0.220327	0.615867	-0.074947	0.617390	-0.701842	-0.266473	0.235029
25635	-0.155502	-9.692329	-1.363663	0.013116	0.015750	0.004640	0.221252	0.616278	-0.074957	0.617611	-0.701762	-0.266241	0.234953
25636	-0.099811	-9.673338	-1.303839	-0.011838	0.019266	-0.017573	0.220719	0.616696	-0.074814	0.617611	-0.701893	-0.266354	0.234434
25637	0.023580	-9.640614	-1.299721	-0.011797	0.014004	-0.028196	0.219534	0.616149	-0.075981	0.617622	-0.701939	-0.266721	0.233846
25638	0.090056	-9.799873	-1.297319	-0.049390	0.005227	-0.028554	0.218195	0.616986	-0.073199	0.617070	-0.702408	-0.267339	0.233190
25639	0.206741	-9.694671	-1.205786	-0.017234	0.001659	-0.019537	0.217394	0.616851	-0.070960	0.616901	-0.702507	-0.267765	0.232848
25640	0.225918	-9.714093	-1.215788	-0.001150	0.006896	-0.013242	0.217131	0.617130	-0.072002	0.616964	-0.702469	-0.267922	0.232615
25641	0.177627	-9.713686	-1.205753	0.029185	0.004249	0.004607	0.217698	0.610058	-0.071033	0.617355	-0.702132	-0.267765	0.232778
25642	0.172483	-9.757001	-1.225434	0.041684	0.015611	0.014426	0.217969	0.610058	-0.072872	0.617936	-0.701754	-0.267226	0.232993
25643	0.119489	-9.737447	-1.258400	0.023833	0.020895	0.007286	0.217557	0.613110	-0.073622	0.618331	-0.701572	-0.266852	0.232923
25644	-0.030085	-9.717055	-1.264085	0.018458	0.020934	0.009058	0.218087	0.612829	-0.073370	0.618638	-0.701475	-0.266435	0.232877
25645	0.027924	-9.710227	-1.242876	0.025686	0.021826	-0.006763	0.217685	0.614218	-0.074137	0.619127	-0.701200	-0.266236	0.232633
25646	0.003449	-9.755752	-1.247996	0.013146	0.011333	-0.006894	0.218068	0.617265	-0.075161	0.619382	-0.701039	-0.266187	0.232497
25647	0.042224	-9.736783	-1.238498	-0.022639	0.013935	-0.007154	0.218061	0.618097	-0.074366	0.619152	-0.701324	-0.266315	0.232104
25648	0.042411	-9.712555	-1.180539	0.029313	0.003477	-0.024433	0.217021	0.615609	-0.075948	0.619674	-0.700833	-0.266533	0.231945
25649	0.022619	-9.779662	-1.152298	0.056118	-0.005276	-0.019872	0.217023	0.615193	-0.075821	0.620506	-0.699982	-0.266708	0.232087
25650	0.070855	-9.785130	-1.244108	0.026627	0.003478	-0.022712	0.216492	0.615889	-0.076854	0.620983	-0.699535	-0.266908	0.231930
25651	0.064006	-9.731959	-1.178545	0.023018	0.006950	-0.016546	0.216225	0.617000	-0.078150	0.621399	-0.699170	-0.267037	0.231767
25652	0.070599	-9.823378	-1.167636	0.034638	-0.001797	-0.017395	0.215306	0.616729	-0.079974	0.621933	-0.698623	-0.267199	0.231799
25653	0.150580	-9.780869	-1.220713	0.009592	-0.000069	-0.016704	0.215049	0.615067	-0.079593	0.622124	-0.698391	-0.267480	0.231659
25654	0.109292	-9.814192	-1.211126	0.008704	-0.002677	-0.019358	0.214514	0.615624	-0.079055	0.622302	-0.698155	-0.267792	0.231533
25655	0.100251	-9.729749	-1.149991	0.050758	0.003447	-0.019011	0.214786	0.615208	-0.080374	0.623096	-0.697415	-0.267870	0.231537
25656	0.124339	-9.737234	-1.176723	0.074061	0.013963	-0.024098	0.212154	0.613560	-0.082448	0.624293	-0.696412	-0.267745	0.231475
25657	0.090215	-9.780367	-1.210572	0.066849	0.006955	-0.013600	0.211895	0.613424	-0.084018	0.625300	-0.695517	-0.267628	0.231584
25658	0.133171	-9.852761	-1.178127	0.040046	0.003455	-0.024411	0.211889	0.615781	-0.086092	0.625967	-0.694888	-0.267793	0.231480
25659	0.155706	-9.742159	-1.133788	-0.001189	0.006885	-0.007060	0.212291	0.614115	-0.084804	0.625994	-0.694880	-0.267902	0.231306
25660	0.150851	-9.746828	-1.100152	0.032838	0.006904	-0.013862	0.212165	0.613562	-0.085594	0.626532	-0.694415	-0.267904	0.231241
25661	0.167585	-9.770968	-1.086153	0.039996	0.015644	-0.012026	0.211085	0.617865	-0.086845	0.627199	-0.693906	-0.267781	0.231104
25662	0.196559	-9.771225	-1.096020	0.004148	-0.009760	-0.006220	0.211091	0.617311	-0.087637	0.627212	-0.693761	-0.268027	0.231221
25663	0.148169	-9.785191	-1.066922	-0.013740	-0.005379	-0.007204	0.211234	0.615786	-0.088179	0.626997	-0.693855	-0.268350	0.231148
25664	0.158371	-9.708402	-1.099775	-0.038786	0.006859	-0.003805	0.209900	0.616347	-0.086580	0.626492	-0.694338	-0.268551	0.230832
25665	0.109976	-9.722425	-1.089905	-0.008395	-0.014121	-0.003648	0.211498	0.614952	-0.086618	0.626285	-0.694345	-0.268907	0.230955
25666	0.143563	-9.751699	-1.138600	-0.026172	0.004296	-0.023111	0.210701	0.614956	-0.086082	0.626032	-0.694557	-0.269344	0.230495
25667	0.160295	-9.775869	-1.134215	-0.022643	0.003391	-0.012525	0.209630	0.617457	-0.086827	0.625760	-0.694778	-0.269669	0.230188
25668	0.177618	-9.718188	-1.104860	-0.033445	-0.014144	-0.003849	0.208967	0.617183	-0.086295	0.625214	-0.695095	-0.270112	0.230194
25669	0.211813	-9.665405	-1.061287	0.039919	-0.012395	-0.003309	0.208963	0.617876	-0.086157	0.625684	-0.694509	-0.270218	0.230560
25670	0.206200	-9.771521	-1.168209	0.016601	-0.026400	0.007027	0.208311	0.616494	-0.086816	0.625720	-0.694206	-0.270424	0.231135
25671	0.205870	-9.819449	-1.111075	0.005886	-0.024649	0.000776	0.207771	0.617605	-0.085880	0.625631	-0.694012	-0.270784	0.231537
25672	0.153243	-9.751511	-1.052158	-0.003927	-0.014140	-0.003635	0.210291	0.617037	-0.085924	0.625499	-0.693967	-0.271073	0.231691
25673	0.158339	-9.713182	-1.090216	-0.005711	-0.014134	-0.003641	0.209765	0.616763	-0.086443	0.625326	-0.693942	-0.271415	0.231832
25674	0.160498	-9.747050	-1.148306	-0.013776	-0.016757	-0.000191	0.208968	0.616767	-0.085906	0.625024	-0.694022	-0.271743	0.232020
25675	0.158279	-9.722686	-1.051870	0.005914	-0.008894	-0.001777	0.209505	0.615656	-0.086188	0.625032	-0.693887	-0.271938	0.232176
25676	0.129561	-9.684188	-1.120879	0.022030	-0.001872	0.000146	0.209508	0.615656	-0.086974	0.625308	-0.693593	-0.271904	0.232352
25677	0.114235	-9.799665	-1.167740	0.018468	-0.000100	-0.002535	0.208184	0.616218	-0.087997	0.625538	-0.693339	-0.271940	0.232447
25678	0.158276	-9.720531	-1.133562	-0.008314	-0.001845	-0.016833	0.208975	0.616768	-0.087741	0.625471	-0.693332	-0.272284	0.232246
25679	0.160575	-9.737327	-1.114547	0.005950	-0.005368	-0.007054	0.207648	0.616220	-0.086285	0.625518	-0.693188	-0.272505	0.232291
25680	0.131175	-9.797157	-1.090947	0.032789	-0.003607	-0.006856	0.209102	0.617599	-0.087735	0.625968	-0.692715	-0.272534	0.232456
25681	0.191827	-9.756829	-1.119848	-0.011960	0.000732	-0.001888	0.209504	0.617736	-0.089181	0.625774	-0.692852	-0.272689	0.232385
25682	0.208352	-9.809862	-1.115793	-0.010161	-0.008885	-0.007213	0.208583	0.616494	-0.088918	0.625598	-0.692887	-0.272999	0.232393
25683	0.225571	-9.766626	-1.091410	-0.033482	-0.003685	0.006738	0.208973	0.617045	-0.087607	0.625042	-0.693320	-0.273191	0.232373
25684	0.272416	-9.634462	-1.013385	-0.013720	0.003326	-0.009824	0.206978	0.617887	-0.086782	0.624896	-0.693442	-0.273397	0.232158
25685	0.186706	-9.799865	-1.048195	0.047104	-0.008872	-0.009432	0.206590	0.617475	-0.088878	0.625507	-0.692752	-0.273503	0.232447
25686	0.234678	-9.843684	-1.097182	-0.017347	-0.003664	-0.000212	0.208072	0.613725	-0.089724	0.625228	-0.692940	-0.273680	0.232429
25687	0.206446	-9.742173	-1.009248	-0.031743	-0.009838	0.013786	0.206866	0.615394	-0.088640	0.624635	-0.693356	-0.273842	0.232592
25688	0.225837	-9.732645	-0.990078	0.008645	0.005093	-0.009661	0.208178	0.617605	-0.088638	0.624810	-0.693208	-0.273918	0.232474
25689	0.221103	-9.718278	-1.023520	0.041702	-0.000163	0.000259	0.205671	0.616649	-0.089920	0.625355	-0.692673	-0.273804	0.232737
25690	0.158001	-9.759007	-1.131598	0.029210	0.003384	-0.003331	0.206468	0.616229	-0.089675	0.625775	-0.692294	-0.273720	0.232836
25691	0.181875	-9.795450	-1.189906	0.005933	-0.006245	-0.001787	0.206990	0.617612	-0.089931	0.625796	-0.692170	-0.273877	0.232962
25692	0.128410	-9.843118	-1.182782	-0.028041	0.001644	-0.005524	0.208041	0.619824	-0.090973	0.625424	-0.692488	-0.274110	0.232744
25693	0.129147	-9.741921	-1.123942	-0.004823	-0.009751	-0.000090	0.208847	0.617325	-0.090093	0.625265	-0.692495	-0.274335	0.232884
25694	0.187368	-9.703979	-1.152850	-0.011985	-0.010644	0.001608	0.209105	0.618987	-0.090736	0.625017	-0.692596	-0.274540	0.233006
25695	0.274459	-9.682924	-1.124518	-0.058456	-0.003663	-0.009302	0.209108	0.617877	-0.089829	0.624189	-0.693253	-0.275069	0.232649
25696	0.288702	-9.718946	-1.069776	-0.023550	0.017326	-0.007222	0.206973	0.619135	-0.087425	0.623973	-0.693578	-0.275107	0.232216
25697	0.283364	-9.790971	-1.039313	-0.012880	0.013796	0.005165	0.206716	0.617750	-0.087435	0.623810	-0.693821	-0.275005	0.232046
25698	0.321731	-9.829668	-1.011248	0.016661	0.017295	0.001849	0.207238	0.618995	-0.087299	0.624109	-0.693694	-0.274732	0.231947
25699	0.302619	-9.800670	-1.015557	0.030011	0.029509	0.021388	0.208294	0.619821	-0.087569	0.624559	-0.693558	-0.274011	0.231996
25700	0.259472	-9.756947	-0.985841	0.084621	0.032170	0.014767	0.207787	0.617330	-0.089946	0.625820	-0.692718	-0.273061	0.232228
25701	0.187298	-9.722399	-0.883876	0.170471	0.024305	0.019797	0.208596	0.616219	-0.092329	0.628196	-0.690779	-0.271771	0.233097
25702	0.182757	-9.688114	-0.695975	0.320916	0.031381	-0.011680	0.209414	0.616218	-0.099026	0.632828	-0.686810	-0.270070	0.234271
25703	0.148932	-9.701261	-0.361757	0.532154	0.060295	-0.030303	0.207732	0.614708	-0.108059	0.640564	-0.680116	-0.267289	0.235958
25704	0.205562	-9.889065	-0.280285	0.703130	0.076974	-0.046677	0.206747	0.611674	-0.124327	0.650681	-0.671148	-0.263631	0.238063
25705	0.323247	-9.655328	0.158812	0.874957	0.098793	-0.059442	0.207107	0.606971	-0.144040	0.663141	-0.659757	-0.259006	0.240582
25706	0.481277	-9.181501	0.557059	1.122873	0.120639	-0.077782	0.203540	0.600079	-0.173677	0.678762	-0.644861	-0.253028	0.243748
25707	0.322433	-9.792583	0.892692	1.532629	0.101512	-0.089049	0.200946	0.587917	-0.207575	0.699182	-0.623720	-0.245277	0.248911
25708	0.783734	-8.784601	1.337726	1.627553	0.097851	-0.114748	0.199686	0.575749	-0.244115	0.720134	-0.600549	-0.237175	0.253962
25709	0.479623	-8.782723	1.962860	2.404282	0.045646	-0.169118	0.198143	0.551671	-0.294139	0.749269	-0.564581	-0.226149	0.262109
25710	0.222043	-10.384848	2.811899	2.983573	-0.047138	-0.119680	0.194365	0.510984	-0.359499	0.781963	-0.518143	-0.212258	0.273877
25711	0.672929	-9.839174	3.854969	2.591315	-0.068720	-0.071556	0.186965	0.456181	-0.426517	0.807870	-0.476183	-0.199690	0.284112
25712	0.530149	-9.907749	4.662966	1.797389	-0.090148	-0.035112	0.183121	0.413541	-0.469613	0.824259	-0.446168	-0.191253	0.291470
25713	0.472996	-8.792735	4.964691	1.196054	-0.059808	-0.011830	0.186038	0.382634	-0.495655	0.834552	-0.425848	-0.185408	0.296312
25714	0.436008	-8.242353	5.516918	0.902656	-0.050318	-0.037614	0.183969	0.361450	-0.513136	0.842117	-0.410251	-0.181281	0.299451
25715	0.511347	-7.851943	5.955778	0.882226	-0.004003	-0.066626	0.182029	0.339850	-0.529312	0.849622	-0.394985	-0.176669	0.301527
25716	0.652007	-7.440756	6.276545	1.132772	-0.011021	-0.079771	0.178748	0.319086	-0.541790	0.858774	-0.375268	-0.170699	0.304209
25717	0.885374	-7.241378	6.786352	1.522827	-0.006719	-0.080478	0.176090	0.286127	-0.560952	0.870285	-0.348538	-0.162166	0.307941
25718	0.937396	-6.735277	7.243567	1.733977	-0.015508	-0.091230	0.179074	0.243300	-0.586590	0.882337	-0.317751	-0.152388	0.311920
25719	0.816696	-6.410286	7.813152	1.937747	0.002732	-0.049055	0.177311	0.195370	-0.609979	0.894316	-0.283093	-0.140550	0.316706
25720	1.244779	-6.007013	8.638474	2.019882	-0.007216	-0.032696	0.177168	0.139945	-0.629665	0.905186	-0.246602	-0.128055	0.321601
25721	1.226984	-5.125892	8.850646	2.100427	0.024239	-0.028289	0.172298	0.075259	-0.645964	0.915006	-0.208331	-0.114258	0.326049
25722	1.116791	-3.648487	8.753219	2.104143	0.054041	-0.038391	0.172695	0.014145	-0.659162	0.923315	-0.169914	-0.099710	0.329661
25723	1.271778	-3.604727	9.300367	1.959456	0.110843	-0.093922	0.179397	-0.041464	-0.666109	0.930119	-0.133990	-0.085129	0.331179
25724	0.828548	-2.793837	9.844673	1.660710	0.132695	-0.118644	0.182627	-0.094284	-0.669568	0.935053	-0.103693	-0.072026	0.331265
25725	0.982776	-1.812571	9.422007	1.380066	0.145004	-0.164539	0.186186	-0.138238	-0.667963	0.938865	-0.078372	-0.060621	0.329720
25726	0.730358	-0.973992	9.282410	1.210291	0.129404	-0.209641	0.187737	-0.181491	-0.661602	0.942009	-0.056206	-0.050610	0.326954
25727	0.676671	-1.059489	9.503006	0.843523	0.113589	-0.237050	0.190940	-0.210754	-0.658272	0.944489	-0.040579	-0.043339	0.323135
25728	0.337945	-0.472628	9.416538	0.432037	0.104875	-0.253956	0.196298	-0.221594	-0.657544	0.946520	-0.032853	-0.038856	0.318606
25729	0.375106	-1.020901	9.554120	0.108986	0.075018	-0.258307	0.201359	-0.226611	-0.657147	0.948293	-0.030838	-0.037017	0.313719
25730	-0.047727	-1.053740	9.535760	-0.120303	0.052227	-0.212356	0.202927	-0.223294	-0.656351	0.949577	-0.033270	-0.036998	0.309562
25731	0.400857	-1.129785	9.408440	-0.074921	0.005659	-0.168283	0.203285	-0.217199	-0.654985	0.950577	-0.034409	-0.037559	0.306280
25732	0.271130	-1.054787	10.006474	0.367715	-0.026759	-0.136936	0.203439	-0.221774	-0.653722	0.951620	-0.027132	-0.035995	0.303953
25733	0.237997	-0.951920	9.738757	0.617216	-0.058190	-0.109641	0.203385	-0.236049	-0.652684	0.952511	-0.014783	-0.033487	0.302296
25734	0.659925	-0.698685	9.464037	0.463198	-0.056638	-0.072937	0.201352	-0.252116	-0.650978	0.953007	-0.005549	-0.031872	0.301217
25735	0.774934	-0.831255	9.665812	0.175074	-0.044544	-0.071534	0.200852	-0.258906	-0.648417	0.953426	-0.001758	-0.031774	0.299943
25736	0.761428	-0.702820	9.943800	-0.077353	-0.048209	-0.054858	0.197707	-0.265126	-0.647907	0.953714	-0.002890	-0.033245	0.298857
25737	0.825576	-0.519808	10.176081	-0.042517	-0.076268	-0.055574	0.196363	-0.260821	-0.649416	0.953995	-0.003093	-0.035075	0.297747
25738	0.666957	-0.417211	10.286783	0.055092	-0.069177	-0.074157	0.196754	-0.258466	-0.651365	0.954389	-0.001560	-0.036157	0.296366
25739	0.856007	-0.313501	10.074842	0.008727	-0.042902	-0.095578	0.195427	-0.258320	-0.651081	0.954926	-0.000964	-0.037051	0.294522
25740	1.039165	-0.352220	9.678654	-0.009050	-0.030599	-0.107173	0.194898	-0.258733	-0.650553	0.955528	-0.000859	-0.037776	0.292468
25741	1.048364	-0.404002	9.286220	0.041051	-0.044521	-0.099813	0.194647	-0.261782	-0.649531	0.956079	0.000360	-0.038537	0.290564
25742	1.188057	-0.451180	9.159493	-0.146815	-0.035834	-0.100319	0.193707	-0.259004	-0.650537	0.956625	-0.002144	-0.040160	0.288532
25743	1.211927	-0.496458	9.358252	-0.120055	-0.028909	-0.086021	0.194074	-0.252075	-0.653226	0.957090	-0.004116	-0.041592	0.286760
25744	1.226343	-0.519412	9.754430	-0.037809	-0.020241	-0.079239	0.195112	-0.248477	-0.652813	0.957522	-0.004640	-0.042288	0.285204
25745	0.895857	-0.482122	10.094191	0.107082	0.029654	-0.061161	0.196195	-0.252641	-0.652740	0.957904	-0.002627	-0.041314	0.284089
25746	1.024364	-0.402029	9.870483	0.090044	0.056729	-0.038294	0.196870	-0.255001	-0.652512	0.958168	-0.001175	-0.039804	0.283424
25747	0.960046	-0.613455	9.784488	0.060523	0.074250	-0.033181	0.201117	-0.256826	-0.651808	0.958415	-0.000344	-0.038252	0.282803
25748	0.872094	-0.761370	9.956593	0.045985	0.075884	0.010770	0.203779	-0.259475	-0.651089	0.958409	0.000117	-0.036623	0.283039
25749	0.934077	-0.859408	9.517506	-0.219040	0.060029	0.058097	0.206016	-0.257270	-0.650314	0.958114	-0.004435	-0.036944	0.283959
25750	1.033900	-0.753574	9.772625	-0.174494	0.035389	0.086516	0.207052	-0.252840	-0.651072	0.957624	-0.008026	-0.037335	0.285478
25751	1.078913	-0.537450	9.772319	-0.192544	0.028290	0.119874	0.207832	-0.250350	-0.650797	0.956919	-0.011950	-0.038129	0.287591
25752	1.107181	-0.306102	9.988640	-0.042253	-0.006705	0.110303	0.207953	-0.246745	-0.653516	0.956266	-0.012787	-0.038560	0.289662
25753	0.788683	-0.274349	10.121538	0.066990	-0.036287	0.079369	0.209146	-0.247307	-0.652622	0.955793	-0.011325	-0.039108	0.291208
25754	0.531422	-0.446308	9.864614	-0.074102	-0.006336	0.033557	0.207563	-0.247991	-0.653653	0.955574	-0.012713	-0.039740	0.291785
25755	0.680545	-0.529280	9.855163	-0.028512	-0.036114	0.033720	0.207826	-0.247576	-0.653784	0.955340	-0.013047	-0.040837	0.292384
25756	0.316162	-0.492842	9.829885	0.154785	-0.058753	0.055358	0.206546	-0.254221	-0.655535	0.955001	-0.009773	-0.041126	0.293576
25757	0.555743	-0.404856	9.324108	0.045678	-0.090231	0.049119	0.203910	-0.256146	-0.656169	0.954643	-0.008389	-0.042797	0.294540
25758	0.391511	-0.408367	9.330292	0.094052	-0.123368	0.026490	0.203392	-0.259055	-0.654880	0.954391	-0.005871	-0.044680	0.295140
25759	0.421006	-0.677616	9.451920	-0.129726	-0.134862	0.038850	0.199164	-0.259307	-0.657439	0.954017	-0.007583	-0.048215	0.295754
25760	0.437206	-0.804870	10.354008	-0.248107	-0.108065	0.082092	0.197288	-0.253751	-0.660501	0.953369	-0.011738	-0.051817	0.297095
25761	0.577402	-0.115222	10.492916	-0.232073	-0.076702	0.107091	0.193823	-0.249852	-0.660803	0.952582	-0.015820	-0.054798	0.298887
25762	0.875989	0.464660	9.749539	-0.086780	-0.092218	0.049981	0.191683	-0.244988	-0.663081	0.952146	-0.016957	-0.057143	0.299774
25763	1.032503	0.086140	9.070875	-0.091764	-0.100699	-0.020689	0.189013	-0.240537	-0.664438	0.952120	-0.018018	-0.059764	0.299284
25764	1.066341	-0.582949	9.019629	-0.005793	-0.123352	-0.046725	0.187958	-0.241224	-0.664691	0.952242	-0.017315	-0.062250	0.298431
25765	0.921891	-0.860679	9.070558	-0.013033	-0.118107	-0.030031	0.183719	-0.239953	-0.666710	0.952265	-0.016768	-0.064734	0.297858
25766	1.055368	-0.783311	9.541368	-0.059655	-0.099918	-0.016241	0.181208	-0.239799	-0.668506	0.952202	-0.017268	-0.067084	0.297510
25767	1.154332	-0.474090	10.233855	-0.118852	-0.069546	0.007247	0.179202	-0.236462	-0.668704	0.952020	-0.019071	-0.069252	0.297488
25768	1.178593	-0.118513	10.163228	-0.077457	-0.041439	-0.032816	0.178262	-0.234240	-0.668668	0.952119	-0.020234	-0.070601	0.296775
25769	1.058618	-0.361702	10.560437	-0.034361	-0.006392	-0.067644	0.178521	-0.232577	-0.669573	0.952498	-0.020664	-0.071069	0.295416
25770	0.757561	-0.590070	10.622898	0.049945	0.030544	-0.103863	0.180108	-0.232586	-0.668941	0.953166	-0.019726	-0.070321	0.293497
25771	1.214831	-0.442218	9.798678	0.025136	0.067371	-0.123385	0.181173	-0.233424	-0.669228	0.953993	-0.019366	-0.069026	0.291130
25772	1.355624	-0.665701	9.439186	0.094928	0.028937	-0.126620	0.183303	-0.235376	-0.669018	0.954795	-0.017529	-0.068057	0.288837
25773	1.411439	-0.960048	9.286307	0.042913	0.012263	-0.102460	0.183695	-0.235379	-0.667451	0.955418	-0.016545	-0.067717	0.286910
25774	1.584516	-1.071903	9.331596	0.033787	-0.025484	-0.076304	0.185822	-0.236083	-0.668277	0.955825	-0.015631	-0.068122	0.285507
25775	1.415104	-1.125753	9.380507	-0.003951	-0.044769	-0.048413	0.185558	-0.235942	-0.668927	0.956037	-0.015316	-0.069153	0.284565
25776	1.211685	-1.227911	10.063663	-0.061421	-0.015200	-0.013453	0.183442	-0.235930	-0.669812	0.956064	-0.016366	-0.069884	0.284235
25777	1.145116	-1.100517	10.652141	-0.013335	0.019598	0.031996	0.183962	-0.234547	-0.669282	0.955902	-0.016742	-0.069709	0.284800
25778	1.324854	-0.948598	10.450448	-0.045709	0.049206	0.082957	0.184883	-0.233028	-0.670067	0.955475	-0.017993	-0.069087	0.286307
25779	1.296563	-0.832439	9.822328	0.033097	0.056355	0.088009	0.186480	-0.234422	-0.669843	0.955055	-0.017781	-0.067928	0.287992
25780	1.295426	-0.969232	9.133383	0.097554	0.011030	0.084777	0.187831	-0.238587	-0.670430	0.954607	-0.016077	-0.067211	0.289742
25781	1.008542	-1.236683	9.036646	-0.004571	-0.023931	0.103326	0.187834	-0.240806	-0.667830	0.953968	-0.016170	-0.067809	0.291695
25782	0.665953	-1.204050	9.395685	-0.044146	-0.027500	0.138373	0.186769	-0.239275	-0.668716	0.953096	-0.017020	-0.068633	0.294292
25783	1.121521	-0.990411	9.629747	-0.055091	-0.052267	0.171590	0.184921	-0.239819	-0.669873	0.951983	-0.018037	-0.070029	0.297486
25784	1.086371	-0.840974	9.641382	0.060209	-0.045299	0.200694	0.182555	-0.242300	-0.670779	0.950728	-0.016881	-0.070547	0.301421
25785	1.146132	-0.905907	9.010421	0.018189	-0.044342	0.210947	0.180975	-0.244509	-0.669991	0.949385	-0.016614	-0.071340	0.305454
25786	0.711938	-2.213532	9.753811	-0.196927	-0.059403	0.262042	0.179113	-0.241310	-0.673076	0.947602	-0.020342	-0.073669	0.310176
25787	0.965526	-1.191359	9.590328	0.225340	-0.029666	0.291799	0.176225	-0.247255	-0.670995	0.945806	-0.016436	-0.072832	0.316032
25788	1.262901	-0.826042	10.255310	0.094667	0.003307	0.294461	0.175601	-0.253349	-0.671701	0.943952	-0.015072	-0.072159	0.321745
25789	1.529889	-0.609395	9.419103	0.098580	0.003519	0.245127	0.175094	-0.258337	-0.670039	0.942390	-0.013693	-0.071507	0.326498
25790	1.530224	-0.550424	9.040035	0.059477	-0.026903	0.188358	0.172214	-0.263309	-0.671749	0.941117	-0.012642	-0.071660	0.330156
25791	1.476549	-0.637974	9.375972	-0.044217	-0.066260	0.146035	0.170907	-0.266351	-0.671890	0.940034	-0.013331	-0.073303	0.332843
25792	1.417158	-0.520229	9.973890	0.003293	-0.061030	0.112064	0.168791	-0.266339	-0.672907	0.939186	-0.013003	-0.074483	0.334983
25793	1.285208	-0.398972	9.962002	0.081262	-0.045168	0.089844	0.165880	-0.267849	-0.671173	0.938528	-0.011366	-0.074898	0.336787
25794	1.486601	-0.270114	10.139600	0.025775	-0.024294	0.094764	0.165628	-0.268955	-0.673015	0.937847	-0.010836	-0.075244	0.338622
25795	0.787659	-0.414160	10.018995	0.164580	0.007511	0.080213	0.165916	-0.272837	-0.673321	0.937341	-0.007953	-0.074079	0.340355
25796	0.932948	-0.694438	9.976065	0.095786	0.046863	0.069180	0.166484	-0.281990	-0.669226	0.936929	-0.006552	-0.072623	0.341830
25797	0.926147	-0.627504	9.823073	0.038437	0.073932	0.100601	0.167038	-0.284486	-0.671881	0.936349	-0.006526	-0.071042	0.343747
25798	1.056448	-0.647208	10.004383	0.086490	0.075494	0.153780	0.169416	-0.283945	-0.671125	0.935386	-0.005618	-0.069098	0.346767
25799	0.759139	-0.342511	9.779722	0.175894	0.070347	0.175717	0.170634	-0.290328	-0.668062	0.934272	-0.003100	-0.066597	0.350272
25800	1.096138	-0.480966	9.409901	0.070375	0.031836	0.160589	0.170925	-0.294488	-0.668632	0.933153	-0.002192	-0.065583	0.353439
25801	1.115030	-0.538997	9.358599	0.104402	-0.017102	0.141257	0.168437	-0.299602	-0.668383	0.932132	-0.000349	-0.065211	0.356197
25802	1.134228	-0.553778	9.293370	-0.128152	-0.073081	0.109393	0.167776	-0.299460	-0.668896	0.931198	-0.002326	-0.067570	0.358189
25803	1.186339	-0.700442	9.445054	-0.224696	-0.101075	0.076817	0.165245	-0.296396	-0.669875	0.930488	-0.005938	-0.071115	0.359304
25804	1.288737	-0.922900	10.109767	-0.171241	-0.127531	0.099930	0.161775	-0.290277	-0.672645	0.929519	-0.008318	-0.074792	0.361015
25805	1.340719	-0.749708	10.245902	-0.284139	-0.097957	0.141527	0.157637	-0.284156	-0.673570	0.928281	-0.013161	-0.078700	0.363218
25806	1.426062	-0.287103	9.935635	-0.201765	-0.080410	0.144911	0.154960	-0.277071	-0.677521	0.927003	-0.016518	-0.081705	0.365674
25807	1.492629	-0.423295	9.616241	-0.126543	-0.078576	0.139256	0.150700	-0.272751	-0.678593	0.925806	-0.018530	-0.084096	0.368060
25808	1.360100	-0.720545	9.606757	0.056809	-0.073267	0.154690	0.148306	-0.271352	-0.678019	0.924527	-0.017167	-0.085063	0.371107
25809	1.238815	-0.796568	9.606930	0.220482	-0.085459	0.164671	0.145166	-0.278403	-0.677517	0.923220	-0.012737	-0.084996	0.374537
25810	1.225485	-0.639630	9.767475	0.107637	-0.061087	0.192167	0.142555	-0.285042	-0.677543	0.921621	-0.010576	-0.085353	0.378441
25811	1.308539	-0.496913	9.455954	0.081687	-0.071570	0.199000	0.139928	-0.289046	-0.677543	0.920003	-0.008855	-0.086042	0.382247
25812	1.260101	-0.513665	9.360042	0.032517	-0.057544	0.196944	0.136640	-0.292076	-0.679358	0.918290	-0.008105	-0.086902	0.386169
25813	1.231151	-0.513116	9.466048	0.070114	-0.083763	0.182149	0.133072	-0.294691	-0.677495	0.916745	-0.006459	-0.087882	0.389632
25814	1.278826	-0.615435	9.949954	0.041509	-0.068101	0.166972	0.130040	-0.296892	-0.677864	0.915213	-0.005409	-0.088870	0.393012
25815	1.100713	-0.578516	11.343504	0.002090	-0.006211	0.158127	0.128456	-0.297715	-0.678110	0.913963	-0.005572	-0.088926	0.395896
25816	1.969644	0.073001	10.310020	-0.043954	0.083965	0.110430	0.128055	-0.297158	-0.677967	0.913201	-0.007203	-0.087810	0.397872
25817	2.097901	-0.197733	9.411724	0.126493	0.068606	0.030475	0.130578	-0.298142	-0.678278	0.913102	-0.005393	-0.085539	0.398621
25818	2.373210	-1.531312	8.983028	0.189974	0.021408	0.030421	0.130739	-0.303965	-0.676896	0.912894	-0.002115	-0.083713	0.399515
25819	2.170727	-2.177119	9.650312	0.078464	0.007078	0.128161	0.131034	-0.309788	-0.675910	0.911882	-0.000909	-0.083033	0.401965
25820	2.725701	-2.239072	9.683267	-0.176160	0.017068	0.244238	0.128643	-0.307834	-0.677165	0.909908	-0.004632	-0.084215	0.406145
25821	2.321613	-1.341070	9.711498	-0.293895	0.010731	0.362619	0.127704	-0.305333	-0.677912	0.906906	-0.010673	-0.086545	0.412210
25822	1.378136	-0.909755	9.916872	-0.707690	-0.021722	0.444446	0.125122	-0.290903	-0.683103	0.902919	-0.024065	-0.092749	0.418994
25823	0.971372	-0.395627	10.255564	-0.391296	0.060432	0.538029	0.123330	-0.275922	-0.687514	0.898249	-0.032608	-0.094806	0.427898
25824	-0.494785	-0.087904	9.613211	-0.158973	0.104568	0.639091	0.121451	-0.271477	-0.687835	0.892795	-0.037537	-0.093946	0.438955
25825	0.237939	-0.263644	9.071306	-0.206720	0.069283	0.714151	0.121180	-0.270366	-0.688082	0.886408	-0.043119	-0.093986	0.451207
25826	-0.232034	-0.465165	8.830297	0.090799	0.006367	0.795502	0.117739	-0.270347	-0.688815	0.879220	-0.043026	-0.092437	0.465378
25827	0.362192	-1.118867	8.947440	0.233734	-0.037599	0.824267	0.112764	-0.281269	-0.687800	0.871563	-0.040022	-0.090126	0.480264
25828	1.039759	-1.619757	9.695320	0.158008	-0.062689	0.918468	0.105661	-0.291072	-0.685823	0.862607	-0.038279	-0.089031	0.496506
25829	1.939265	-2.140339	10.075736	0.288057	-0.096483	1.022887	0.095388	-0.302520	-0.683946	0.852314	-0.034103	-0.086996	0.514616
25830	2.272136	-2.182399	9.755128	0.276885	-0.068780	1.135594	0.086718	-0.315778	-0.682897	0.840491	-0.030608	-0.084598	0.534305
25831	1.888746	-2.437119	9.642546	0.291056	-0.098443	1.160328	0.072750	-0.329562	-0.681249	0.827869	-0.026564	-0.082468	0.554190
25832	1.925121	-2.061385	9.115393	0.049643	-0.085252	1.144595	0.062460	-0.337129	-0.680906	0.814874	-0.026638	-0.082775	0.573079
25833	0.752330	-1.312448	10.350260	0.166086	-0.155842	1.066361	0.050560	-0.341777	-0.679460	0.802295	-0.023854	-0.082912	0.590660
25834	0.863123	-1.334314	9.774632	0.293426	-0.201073	1.005419	0.035913	-0.352092	-0.678816	0.790081	-0.018392	-0.082248	0.607181
25835	1.278703	-0.625717	9.733528	0.743045	-0.202599	0.908257	0.022356	-0.371286	-0.671985	0.778776	-0.005610	-0.076144	0.622638
25836	1.378892	-0.797355	9.706656	0.486181	-0.192235	0.927506	0.004566	-0.390179	-0.667315	0.766833	0.002990	-0.073036	0.637671
25837	1.374122	-0.783415	9.533811	0.544241	-0.148524	0.966867	-0.010202	-0.405208	-0.661997	0.754070	0.011912	-0.068498	0.653104
25838	1.415697	-0.376866	9.658298	0.536837	-0.118967	1.028670	-0.024039	-0.421213	-0.656178	0.740173	0.020196	-0.063579	0.669099
25839	1.355219	-0.065079	9.996481	0.540387	-0.096289	1.034140	-0.036827	-0.435283	-0.650488	0.725802	0.028289	-0.058251	0.684848
25840	1.519275	-0.076888	9.699307	0.517220	-0.052531	1.034084	-0.051736	-0.448925	-0.644891	0.711132	0.035354	-0.052570	0.700199
25841	1.226511	0.182601	9.647135	0.338292	-0.052484	1.032922	-0.066534	-0.459381	-0.638479	0.696217	0.039957	-0.049369	0.715016
25842	0.987815	0.571733	9.653668	0.347430	-0.029592	0.999738	-0.081344	-0.467065	-0.633218	0.681497	0.044276	-0.045668	0.729052
25843	0.900653	0.541027	9.615612	0.328045	-0.006678	0.941544	-0.093120	-0.471992	-0.629156	0.667351	0.048139	-0.041826	0.742008
25844	1.271166	0.350451	9.590997	0.337382	-0.031055	0.847970	-0.105551	-0.478025	-0.624832	0.654350	0.052443	-0.038109	0.753408
25845	1.076635	0.159794	9.672200	0.514780	-0.044822	0.787549	-0.117984	-0.485029	-0.618683	0.641809	0.059411	-0.031775	0.763900
25846	0.923898	0.406909	9.863827	0.332462	-0.044755	0.737848	-0.130807	-0.493139	-0.612802	0.630072	0.063945	-0.028206	0.773385
25847	0.931226	0.746876	10.151278	0.383873	-0.011358	0.651169	-0.142057	-0.497515	-0.608349	0.619448	0.068732	-0.023225	0.781678
25848	1.282528	0.923097	9.681603	0.391449	-0.014676	0.571848	-0.150518	-0.505235	-0.600433	0.609946	0.073601	-0.018133	0.788809
25849	1.719709	0.938743	9.620329	0.482343	-0.007504	0.459620	-0.158433	-0.514342	-0.594767	0.601945	0.079602	-0.011265	0.794480
25850	1.561623	0.448866	9.479064	0.351873	0.010113	0.430486	-0.165572	-0.521515	-0.586734	0.594548	0.083639	-0.006297	0.799673
25851	1.657841	0.058502	9.492973	0.251682	0.031063	0.429722	-0.170995	-0.524813	-0.583670	0.587242	0.086240	-0.002645	0.804800
25852	1.341818	0.106353	9.390499	0.174553	0.087015	0.489389	-0.177744	-0.527827	-0.580713	0.579086	0.086924	0.000283	0.810619
25853	0.824447	0.318782	10.680840	-0.015367	0.118273	0.516486	-0.182656	-0.526415	-0.579707	0.570720	0.084936	0.000453	0.816740
25854	0.315262	1.074847	9.646029	-0.469747	0.109759	0.515237	-0.188918	-0.517785	-0.583720	0.563123	0.077844	-0.006902	0.822669
25855	0.561968	1.174505	8.255861	-0.462355	0.041811	0.482418	-0.196145	-0.500001	-0.591821	0.555882	0.071948	-0.014783	0.828010
25856	1.060333	1.283053	8.841650	-0.272753	-0.055472	0.455991	-0.200987	-0.484450	-0.596574	0.548746	0.069762	-0.020629	0.832818
25857	1.339163	0.409509	9.413236	0.013443	-0.037233	0.466680	-0.210971	-0.475247	-0.597641	0.540936	0.070417	-0.021435	0.837837
25858	1.461328	0.630180	8.736950	-0.129384	-0.049284	0.410105	-0.217611	-0.472717	-0.596990	0.534258	0.069732	-0.024769	0.842076
25859	2.200337	0.617040	9.470680	-0.112326	-0.040830	0.379178	-0.224289	-0.461869	-0.599140	0.528012	0.069153	-0.027606	0.845967
25860	2.975903	1.587380	12.565961	0.352339	0.077652	0.268338	-0.228525	-0.463510	-0.597256	0.523038	0.071479	-0.021248	0.849041
25861	2.735521	2.491287	10.223063	0.949391	0.160991	0.107640	-0.227388	-0.483341	-0.586461	0.519841	0.078858	-0.003535	0.850608
25862	1.687983	1.201453	10.500876	0.286098	0.250613	-0.013139	-0.224015	-0.496806	-0.581928	0.519642	0.077638	0.003907	0.850840
25863	1.275983	1.343115	10.155158	0.356081	0.254397	-0.044177	-0.216307	-0.501977	-0.580655	0.519817	0.077253	0.012754	0.850682
25864	1.103281	1.184213	9.664521	0.649817	0.211020	-0.102082	-0.209625	-0.516570	-0.573300	0.520472	0.080454	0.026108	0.849679
25865	0.327272	0.133827	7.135534	0.113120	0.117149	-0.097448	-0.205869	-0.527264	-0.569269	0.521897	0.079804	0.029469	0.848756
25866	-0.950622	-1.678380	9.046068	-0.812115	-0.004121	0.018706	-0.202353	-0.511479	-0.578079	0.522857	0.071468	0.015555	0.849277
25867	0.435018	-0.460887	11.143905	0.166800	-0.127444	0.111534	-0.205704	-0.502727	-0.581086	0.520778	0.075476	0.016880	0.850181
25868	1.194531	0.407085	10.611365	0.225905	-0.104837	0.126106	-0.210992	-0.507829	-0.575683	0.518406	0.079724	0.019382	0.851189
25869	1.709882	1.553288	10.773917	0.368344	0.031485	0.129476	-0.214301	-0.510863	-0.571337	0.515606	0.083127	0.025730	0.852396
25870	0.935871	1.424795	9.255341	0.571419	0.072200	0.189500	-0.215836	-0.525550	-0.562940	0.511428	0.087952	0.035842	0.854061
25871	0.870966	1.157920	8.339528	0.188306	0.075670	0.251031	-0.218591	-0.532883	-0.558515	0.506766	0.088830	0.039357	0.856591
25872	0.723872	1.159326	9.210856	0.459744	0.033398	0.338355	-0.222697	-0.536607	-0.552460	0.500245	0.093254	0.046904	0.859569
25873	1.024501	1.664389	9.175614	0.318390	0.003540	0.330181	-0.227185	-0.542545	-0.547077	0.493975	0.096737	0.051762	0.862526
25874	0.785603	2.015947	9.479743	-0.014291	0.005296	0.289128	-0.232368	-0.540300	-0.545927	0.489178	0.096882	0.050943	0.865288
25875	0.670821	2.146888	10.318634	0.128184	0.010596	0.221498	-0.235824	-0.538341	-0.545593	0.485108	0.098209	0.052835	0.867314
25876	0.413342	2.615132	10.191647	-0.112058	0.063301	0.146095	-0.239395	-0.540817	-0.543073	0.482879	0.096256	0.051156	0.868876
25877	0.630339	2.587528	9.583792	-0.170648	0.058305	0.059238	-0.239157	-0.534719	-0.545506	0.482151	0.093667	0.048712	0.869703
25878	0.550036	2.160383	9.704553	-0.016849	0.033833	0.067254	-0.237869	-0.527657	-0.546635	0.481045	0.093055	0.048568	0.870389
25879	0.884897	1.732412	9.040605	0.011777	0.018113	0.079568	-0.238803	-0.526821	-0.546088	0.479659	0.092928	0.048899	0.871149
25880	0.936852	1.258026	8.207921	-0.150575	-0.041476	0.171479	-0.240548	-0.521543	-0.548368	0.477060	0.092447	0.045506	0.872810
25881	1.350633	0.662027	9.430460	0.039329	-0.117252	0.260433	-0.244537	-0.518472	-0.549063	0.472576	0.095101	0.044645	0.875005
25882	1.536327	0.250629	10.659492	-0.091722	-0.053023	0.335324	-0.253168	-0.515099	-0.548636	0.467041	0.095535	0.041842	0.878063
25883	2.267734	0.915572	9.733102	-0.045152	-0.016361	0.365692	-0.257175	-0.508285	-0.550211	0.460733	0.095716	0.040151	0.881448
25884	2.153918	0.897126	8.916704	-0.121837	-0.023962	0.328145	-0.263706	-0.502291	-0.548741	0.455413	0.095358	0.037087	0.884381
25885	1.542330	1.131715	9.347683	-0.219508	-0.033573	0.347006	-0.269312	-0.493250	-0.551450	0.449722	0.094248	0.032138	0.887600
25886	1.574589	1.579845	9.674617	-0.129853	-0.010793	0.307283	-0.273847	-0.486849	-0.552890	0.444678	0.093545	0.029097	0.890317
25887	1.646353	1.472233	10.062117	0.039478	0.027767	0.257497	-0.278387	-0.481004	-0.552238	0.440014	0.093608	0.029471	0.892612
25888	1.624220	1.767009	9.654710	-0.013871	0.041973	0.200841	-0.281199	-0.475999	-0.551883	0.436589	0.092933	0.029159	0.894373
25889	1.203516	1.704320	9.318735	-0.088747	0.029157	0.143975	-0.283601	-0.471272	-0.554421	0.434178	0.091790	0.027494	0.895717
25890	1.237092	1.677113	9.159506	0.018789	-0.055527	0.086283	-0.285747	-0.466826	-0.554082	0.432820	0.093074	0.027129	0.896252
25891	0.975820	1.281537	8.916868	-0.262068	-0.082538	0.062993	-0.286294	-0.464329	-0.553524	0.432238	0.092382	0.021563	0.896756
25892	1.496330	1.432266	9.981235	-0.265559	-0.111662	0.006318	-0.291906	-0.455150	-0.554658	0.432812	0.092167	0.015767	0.896622
25893	1.118469	1.232138	11.217559	-0.159831	-0.044295	-0.041967	-0.291277	-0.449055	-0.555131	0.433894	0.091613	0.012578	0.896206
25894	1.613713	1.609644	10.866725	-0.329378	0.030111	-0.108204	-0.290502	-0.443652	-0.558366	0.436770	0.088263	0.007058	0.895205
25895	1.919369	1.141781	10.454932	-0.328166	0.058240	-0.161142	-0.287889	-0.434517	-0.563165	0.440237	0.084391	0.001973	0.893905
25896	1.786277	0.776207	10.125010	-0.228702	0.076805	-0.181525	-0.284452	-0.430375	-0.567894	0.443944	0.081070	-0.001183	0.892379
25897	1.597220	0.711928	9.073198	-0.334164	0.097160	-0.172461	-0.278127	-0.421814	-0.572362	0.447573	0.076449	-0.006018	0.890953
25898	1.568548	0.072986	9.282409	-0.128504	0.063920	-0.163278	-0.274697	-0.417673	-0.575125	0.450831	0.074252	-0.007541	0.889484
25899	1.025600	-0.220105	9.586555	0.008218	0.050001	-0.139325	-0.271511	-0.417967	-0.576618	0.453320	0.073521	-0.006790	0.888285
25900	1.289270	-0.509342	10.061642	-0.171867	0.081165	-0.091328	-0.268343	-0.415073	-0.578211	0.455424	0.070604	-0.009034	0.887425
25901	1.077225	-0.445158	10.059402	-0.186269	0.098665	-0.066620	-0.264668	-0.408578	-0.579251	0.456895	0.067201	-0.011455	0.886904
25902	0.856355	-0.252177	9.678978	-0.171077	0.099649	-0.050531	-0.261510	-0.403605	-0.581346	0.458109	0.063954	-0.013560	0.886489
25903	1.029982	-0.287078	9.720341	-0.189134	0.089886	-0.019036	-0.259408	-0.398625	-0.584605	0.458720	0.060637	-0.016196	0.886362
25904	1.234504	-0.046339	9.524261	-0.070205	0.086346	0.002077	-0.256116	-0.394207	-0.586184	0.458846	0.058535	-0.016699	0.886428
25905	1.425135	0.272039	9.511857	0.112267	0.051329	0.005932	-0.255714	-0.394764	-0.586720	0.458635	0.058668	-0.014387	0.886569
25906	1.258386	0.256315	9.450625	0.144483	0.039157	0.002646	-0.255189	-0.394490	-0.585677	0.458471	0.059371	-0.011517	0.886649
25907	0.794244	0.181114	9.631619	0.212292	0.035691	0.038495	-0.255450	-0.396430	-0.583726	0.457552	0.060686	-0.007609	0.887077
25908	0.726134	0.446509	9.724186	0.190651	0.072320	0.085244	-0.254641	-0.400455	-0.581157	0.455865	0.061208	-0.003716	0.887934
25909	0.753175	0.841638	10.009697	0.255020	0.072249	0.091066	-0.253297	-0.405315	-0.578605	0.453950	0.062236	0.001255	0.888850
25910	0.629216	1.081718	9.547261	0.237254	0.033060	0.065337	-0.253940	-0.410163	-0.576284	0.452555	0.063877	0.005643	0.889428
25911	0.489407	0.779707	9.535381	0.246124	-0.044745	0.058052	-0.254330	-0.413489	-0.572903	0.451229	0.066883	0.009481	0.889848
25912	0.964325	0.667749	9.529997	0.088464	-0.109722	0.079412	-0.257227	-0.417910	-0.570544	0.449795	0.069723	0.009909	0.890351
25913	1.153731	0.454358	10.234921	-0.031652	-0.118766	0.104823	-0.259501	-0.415404	-0.568387	0.448015	0.071546	0.008060	0.891122
25914	1.089194	-0.149240	10.899096	-0.013911	-0.029714	0.143047	-0.262694	-0.413031	-0.568315	0.445538	0.072047	0.007294	0.892329
25915	1.392285	0.393711	9.888475	-0.033554	0.042919	0.186386	-0.264706	-0.408446	-0.568501	0.442270	0.070971	0.006698	0.894045
25916	1.360207	1.006517	8.843094	-0.038478	0.044166	0.121306	-0.267512	-0.403995	-0.569069	0.440182	0.069931	0.006183	0.895160
25917	1.138494	0.747039	8.373354	-0.138551	-0.002865	0.088708	-0.268057	-0.401498	-0.568643	0.438803	0.068757	0.003453	0.895942
25918	1.134469	0.175468	8.652825	-0.226449	-0.044992	0.112466	-0.269559	-0.393867	-0.568544	0.437147	0.067657	-0.001200	0.896841
25919	1.070431	-0.364969	9.522015	-0.204412	-0.062737	0.152986	-0.273585	-0.384420	-0.569175	0.434686	0.066966	-0.005761	0.898071
25920	1.215622	-0.340376	10.069027	-0.218190	-0.070044	0.214490	-0.276532	-0.378306	-0.569593	0.431142	0.066375	-0.010620	0.899777
25921	1.222771	0.310076	10.422539	-0.447284	-0.026483	0.230725	-0.281908	-0.363446	-0.572116	0.427566	0.062908	-0.019361	0.901585
25922	0.936919	0.860545	10.368844	-0.433600	-0.024520	0.178161	-0.285030	-0.348320	-0.575457	0.424896	0.059646	-0.027656	0.902852
25923	1.004690	0.883914	10.318056	-0.303556	-0.020842	0.113020	-0.285482	-0.337645	-0.577178	0.423209	0.057340	-0.033534	0.903594
25924	1.118713	0.627370	10.090604	-0.145989	-0.013748	0.099132	-0.288833	-0.330280	-0.578103	0.421602	0.056361	-0.036446	0.904294
25925	1.211951	0.503276	9.862450	0.161788	-0.010163	0.108389	-0.290832	-0.329439	-0.575967	0.419465	0.057800	-0.033758	0.905300
25926	1.277920	0.619755	9.579615	0.111743	0.005613	0.108092	-0.291223	-0.331378	-0.574669	0.417422	0.058638	-0.031856	0.906259
25927	1.346187	0.706255	9.724226	0.008171	0.003904	0.056217	-0.291492	-0.331239	-0.573615	0.416417	0.058590	-0.031723	0.906729
25928	1.276467	0.754438	9.571562	-0.061167	0.007657	-0.037644	-0.291770	-0.329991	-0.572026	0.417230	0.058040	-0.032769	0.906354
25929	1.238482	0.509284	9.535422	-0.182600	-0.009710	-0.098550	-0.290480	-0.324732	-0.570813	0.419243	0.056763	-0.035982	0.905383
25930	1.222950	0.358368	9.697255	-0.008749	-0.011286	-0.164287	-0.288623	-0.323909	-0.572931	0.422258	0.057087	-0.036093	0.903956
25931	0.974613	0.082959	9.455888	-0.024686	-0.019830	-0.198776	-0.288890	-0.323076	-0.573705	0.425889	0.057385	-0.036390	0.902220
25932	1.020640	-0.237036	9.543142	-0.212530	-0.035610	-0.218788	-0.287847	-0.320865	-0.572519	0.430074	0.056450	-0.040321	0.900124
25933	0.865081	-0.745325	10.466366	-0.227055	0.018415	-0.185291	-0.285745	-0.317272	-0.573302	0.433699	0.054291	-0.043961	0.898346
25934	0.779855	-0.863119	11.056992	-0.137711	0.077771	-0.156239	-0.282846	-0.314516	-0.573711	0.436743	0.051911	-0.045635	0.896927
25935	1.187209	-0.263027	10.120634	-0.089250	0.088352	-0.155827	-0.282844	-0.314100	-0.574887	0.439732	0.049639	-0.046227	0.895564
25936	1.091012	-0.519676	9.322976	-0.121238	0.076371	-0.187831	-0.277046	-0.307339	-0.577267	0.443297	0.047453	-0.047584	0.893852
25937	1.252124	-0.949357	9.230123	-0.044404	0.022101	-0.178790	-0.274930	-0.306519	-0.577553	0.446574	0.046782	-0.047966	0.892235
25938	1.336207	-1.349159	9.272869	-0.053602	0.007961	-0.131433	-0.274126	-0.308741	-0.576670	0.448998	0.046361	-0.048773	0.890995
25939	1.381649	-1.068527	9.131497	-0.099434	0.005221	-0.082385	-0.274002	-0.306801	-0.577439	0.450576	0.045404	-0.050439	0.890155
25940	1.432503	-0.719368	9.389837	-0.103921	0.000777	-0.085908	-0.273092	-0.304034	-0.577032	0.452220	0.044614	-0.052250	0.889256
25941	1.187280	-0.590187	10.107258	-0.148735	0.012928	-0.084344	-0.274164	-0.301395	-0.577907	0.453876	0.043082	-0.054736	0.888338
25942	1.447821	-0.302310	10.524114	-0.125312	0.053092	-0.117541	-0.272849	-0.298768	-0.579474	0.456143	0.041204	-0.056424	0.887159
25943	1.030853	-0.188651	10.447302	-0.030223	0.088350	-0.158866	-0.270473	-0.297395	-0.579365	0.459098	0.039503	-0.056030	0.885737
25944	1.234263	-0.099779	10.138928	0.061110	0.106757	-0.159933	-0.267151	-0.299353	-0.579173	0.462012	0.038426	-0.053887	0.884401
25945	1.233127	-0.245342	9.728682	0.184775	0.076351	-0.200577	-0.264218	-0.303528	-0.577687	0.465509	0.038978	-0.049742	0.882784
25946	1.150062	-0.375022	9.583701	0.184759	0.067648	-0.196201	-0.261536	-0.309641	-0.576740	0.468904	0.039772	-0.045744	0.881167
25947	1.095589	-0.549135	9.139937	0.055996	0.037138	-0.211358	-0.258063	-0.315205	-0.576062	0.472630	0.039821	-0.044232	0.879249
25948	1.029656	-0.999784	9.476612	-0.015835	0.018610	-0.173257	-0.258061	-0.316037	-0.575153	0.475722	0.039571	-0.044244	0.877590
25949	0.966514	-1.060772	9.822551	-0.037597	-0.021797	-0.131267	-0.255548	-0.316467	-0.573360	0.478049	0.039682	-0.045039	0.876280
25950	0.972841	-0.840571	9.483740	-0.098394	-0.049729	-0.138810	-0.257418	-0.313824	-0.573305	0.480528	0.039810	-0.047177	0.874804
25951	0.906712	-1.311182	9.584651	0.041123	-0.043584	-0.129037	-0.257679	-0.315764	-0.571223	0.482721	0.041041	-0.046841	0.873557
25952	0.867472	-1.410460	10.054921	-0.030826	-0.025487	-0.055497	-0.260191	-0.317414	-0.569891	0.483705	0.041313	-0.047629	0.872957
25953	1.140192	-1.110424	10.546318	0.196235	-0.009952	-0.018571	-0.258598	-0.318393	-0.569138	0.483863	0.043328	-0.044391	0.872943
25954	1.403126	-0.798671	10.124629	0.323208	-0.001240	0.014984	-0.259361	-0.325875	-0.566056	0.483325	0.046536	-0.038821	0.873341
25955	1.419762	-0.482814	9.630607	0.276670	0.029403	0.042142	-0.261441	-0.333903	-0.564138	0.482356	0.048601	-0.033879	0.873970
25956	1.410795	-0.368926	9.096027	0.240680	0.018001	0.098271	-0.260367	-0.337514	-0.562224	0.480428	0.050614	-0.029642	0.875071
25957	1.222166	-0.403839	8.996309	0.240468	-0.006520	0.140529	-0.262861	-0.343600	-0.558839	0.477722	0.052905	-0.025799	0.876537
25958	0.995721	-0.323087	8.869407	0.203646	-0.022258	0.170250	-0.264830	-0.348581	-0.555713	0.474525	0.055225	-0.022669	0.878216
25959	1.023504	-0.170105	9.414102	0.099703	-0.050439	0.181738	-0.268528	-0.351888	-0.553199	0.471205	0.056918	-0.021768	0.879916
25960	1.149759	-0.094601	10.043580	0.075509	-0.044475	0.174498	-0.271445	-0.352844	-0.550805	0.468046	0.058409	-0.021104	0.881519
25961	1.017402	-0.048564	10.602848	-0.125874	0.012225	0.190895	-0.274781	-0.349639	-0.549149	0.464837	0.056867	-0.023602	0.883253
25962	1.334237	0.371045	10.193952	-0.157935	0.032359	0.177517	-0.277313	-0.345604	-0.551430	0.461909	0.054816	-0.026339	0.884840
25963	1.214675	0.557519	9.516955	0.006914	0.021278	0.146164	-0.277870	-0.341583	-0.550464	0.459335	0.054378	-0.026322	0.886207
25964	0.830059	0.131984	9.388000	0.064194	-0.017026	0.132375	-0.277597	-0.343525	-0.549439	0.456929	0.055273	-0.025531	0.887417
25965	0.831460	-0.357700	9.716434	0.082772	-0.026782	0.164090	-0.281310	-0.344477	-0.546639	0.453920	0.056355	-0.024619	0.888918
25966	0.819790	-0.645592	9.929534	0.143333	-0.052287	0.211081	-0.283691	-0.345157	-0.546479	0.449994	0.058554	-0.022829	0.890818
25967	0.797781	-0.333942	9.534337	0.091341	-0.052296	0.245146	-0.288462	-0.346380	-0.543797	0.445501	0.060099	-0.022104	0.892988
25968	0.992903	-0.057049	9.338756	-0.055316	-0.080312	0.226355	-0.290597	-0.345122	-0.541392	0.441505	0.061014	-0.024125	0.894857
25969	1.253383	-0.097940	9.215866	-0.025844	-0.101374	0.235221	-0.295922	-0.341213	-0.540224	0.437283	0.062388	-0.025916	0.896783
25970	1.253174	-0.131217	9.345271	-0.003430	-0.101362	0.221276	-0.299652	-0.338699	-0.538307	0.433280	0.064135	-0.027184	0.898563
25971	1.322818	-0.202291	9.877415	-0.144989	-0.094600	0.250182	-0.305513	-0.333817	-0.537121	0.428920	0.064345	-0.031084	0.900512
25972	1.485384	-0.110601	10.386595	-0.153940	-0.051011	0.250233	-0.310583	-0.326998	-0.538024	0.424590	0.063862	-0.034659	0.902466
25973	1.614251	0.350206	10.385974	-0.148353	-0.000234	0.219672	-0.312195	-0.322970	-0.538090	0.420816	0.062369	-0.037755	0.904211
25974	1.597933	0.779895	10.064188	-0.199892	0.010466	0.155991	-0.313011	-0.318529	-0.539476	0.418268	0.060455	-0.041519	0.905358
25975	1.452979	0.782333	9.704952	-0.167330	0.010752	0.088431	-0.313706	-0.311595	-0.541493	0.416888	0.058734	-0.044636	0.905960
25976	1.150791	0.404076	9.515742	-0.104514	0.010992	0.051017	-0.313995	-0.307574	-0.541186	0.416112	0.057693	-0.046540	0.906287
25977	1.041404	-0.041732	9.751904	-0.126085	-0.008289	0.057776	-0.314926	-0.306321	-0.542208	0.415216	0.056686	-0.048985	0.906633
25978	0.886396	-0.103308	9.670816	-0.042058	-0.002127	0.078713	-0.315617	-0.302576	-0.540194	0.413853	0.056374	-0.049897	0.907225
25979	1.008126	0.033022	9.729016	-0.061646	0.000492	0.057422	-0.315754	-0.301189	-0.541096	0.412899	0.055730	-0.051058	0.907635
25980	0.979477	0.081147	9.662520	-0.134811	0.005840	0.016394	-0.316297	-0.299246	-0.540413	0.412775	0.054570	-0.053517	0.907620
25981	1.514787	-0.039758	10.031447	-0.075748	-0.025823	-0.006394	-0.317506	-0.295636	-0.541669	0.412966	0.054359	-0.055043	0.907455
25982	1.617641	-0.175425	9.976125	-0.048781	0.000462	-0.025545	-0.317918	-0.293694	-0.540595	0.413498	0.054052	-0.055939	0.907176
25983	1.449451	-0.408490	10.414724	-0.081011	0.024918	-0.027461	-0.317916	-0.293693	-0.541382	0.414132	0.052914	-0.057107	0.906881
25984	1.392122	-0.325796	10.567586	-0.052358	0.079140	-0.019976	-0.316602	-0.290928	-0.542685	0.414656	0.051144	-0.057422	0.906723
25985	1.487130	-0.193411	10.053953	0.033680	0.102015	-0.029830	-0.315268	-0.291766	-0.544024	0.415301	0.049571	-0.055850	0.906614
25986	1.756116	-0.714757	9.363064	0.125021	0.102119	-0.031098	-0.311816	-0.294003	-0.542788	0.415869	0.048869	-0.052746	0.906577
25987	1.699058	-1.256268	9.112180	0.123060	0.074121	0.002182	-0.309940	-0.298171	-0.542072	0.415805	0.048536	-0.049869	0.906788
25988	1.449813	-1.676656	9.438767	0.104762	0.049463	0.072435	-0.308740	-0.299841	-0.541452	0.414459	0.048513	-0.047671	0.907523
25989	1.181114	-1.433722	9.540016	0.009738	0.040655	0.108848	-0.307688	-0.298461	-0.541454	0.412525	0.047730	-0.047311	0.908464
25990	0.867744	-0.672056	9.263064	-0.059964	0.021554	0.096190	-0.308489	-0.297070	-0.542083	0.410875	0.046829	-0.048356	0.909203
25991	0.671920	-0.380491	9.722356	-0.113533	-0.011647	0.049967	-0.310087	-0.294844	-0.543216	0.410073	0.046015	-0.050599	0.909485
25992	0.851987	-0.185042	9.598071	-0.195446	-0.027241	-0.038814	-0.310900	-0.290819	-0.544737	0.410946	0.045023	-0.054383	0.908922
25993	0.870292	-0.333642	9.817320	-0.300896	-0.035980	-0.076664	-0.310413	-0.283754	-0.544018	0.412577	0.043232	-0.060081	0.907911
25994	0.962501	-0.626157	10.356338	-0.204277	0.007661	-0.077664	-0.310571	-0.279318	-0.543972	0.414183	0.041576	-0.063701	0.907009
25995	1.190430	-0.825842	10.135766	-0.025374	0.040886	-0.053434	-0.308848	-0.278495	-0.545563	0.415238	0.040630	-0.063770	0.906565
25996	1.005393	-1.018573	9.563129	0.047987	0.068152	-0.028980	-0.308580	-0.279328	-0.545313	0.415825	0.039906	-0.062352	0.906426
25997	0.840821	-1.061361	9.309293	0.053261	0.055076	-0.005151	-0.306971	-0.281553	-0.547063	0.415957	0.039280	-0.060927	0.906491
25998	1.232958	-0.925403	9.148847	0.117616	0.028733	0.006591	-0.305775	-0.283501	-0.545004	0.415795	0.039806	-0.058603	0.906695
25999	1.321014	-0.780623	9.524687	0.090689	-0.012500	0.003597	-0.306429	-0.285716	-0.543705	0.415654	0.040718	-0.057084	0.906816
26000	1.187092	-0.607846	9.837872	-0.039961	-0.009934	0.000960	-0.304705	-0.286280	-0.543344	0.415676	0.040641	-0.057935	0.906755
26001	1.424189	-0.553621	10.084003	0.058597	0.004046	-0.031821	-0.307745	-0.286540	-0.544873	0.416223	0.041041	-0.056828	0.906557
26002	1.450731	-0.904042	10.396998	0.076553	0.039015	-0.045748	-0.306004	-0.290569	-0.543498	0.417048	0.041099	-0.055120	0.906280
26003	1.457979	-1.223298	9.840476	-0.020049	0.078441	-0.026979	-0.303742	-0.291412	-0.544983	0.417650	0.039502	-0.054857	0.906090
26004	1.319600	-0.973483	9.378276	0.205270	0.054915	0.014333	-0.303472	-0.292523	-0.544867	0.417300	0.040281	-0.050732	0.906457
26005	1.121921	-0.919679	9.164290	0.222199	0.053222	0.035674	-0.302129	-0.296134	-0.544006	0.416534	0.041102	-0.046367	0.907006
26006	0.934731	-0.763624	9.379202	0.094121	0.025157	0.051464	-0.300250	-0.301828	-0.541601	0.415567	0.041458	-0.044535	0.907525
26007	0.820724	-0.515650	9.950248	0.190697	-0.001135	0.041571	-0.300238	-0.304739	-0.540319	0.414661	0.042982	-0.041197	0.908026
26008	0.900431	-0.174800	9.924638	0.040469	-0.016899	0.020199	-0.301284	-0.307367	-0.539936	0.414265	0.043684	-0.040662	0.908198
26009	1.017146	-0.064846	9.996998	-0.097080	-0.006368	-0.031007	-0.301693	-0.305979	-0.538867	0.414920	0.042977	-0.042505	0.907848
26010	1.088297	-0.243591	9.931839	0.053430	0.020873	-0.065114	-0.301032	-0.305983	-0.538615	0.416090	0.043173	-0.041349	0.907356
26011	1.076149	-0.589994	9.887103	0.005106	0.042736	-0.057523	-0.299952	-0.308067	-0.540750	0.417177	0.042446	-0.040904	0.906911
26012	1.167136	-0.692312	9.695271	0.012285	0.067236	-0.050377	-0.298622	-0.309599	-0.539999	0.418154	0.041446	-0.040120	0.906543
26013	1.085397	-0.634590	9.485137	0.068625	0.053300	-0.042045	-0.296091	-0.311969	-0.539930	0.418913	0.041051	-0.038471	0.906282
26014	1.008635	-0.564131	9.520258	-0.084475	0.060217	-0.018426	-0.294492	-0.312808	-0.541404	0.419383	0.039341	-0.039525	0.906095
26015	0.989889	-0.488962	9.670297	-0.102459	0.077635	0.002672	-0.293193	-0.308103	-0.541902	0.419486	0.037036	-0.040818	0.906087
26016	0.840147	-0.496956	9.820509	0.015539	0.086377	0.024751	-0.291722	-0.308941	-0.544292	0.419113	0.035657	-0.039873	0.906357
26017	0.589505	-0.423216	9.698542	0.040509	0.114410	0.055088	-0.288935	-0.310204	-0.543822	0.418187	0.033830	-0.038294	0.906922
26018	0.758326	-0.455601	9.764009	0.003792	0.131813	0.065398	-0.288261	-0.310067	-0.547501	0.417117	0.031497	-0.037209	0.907544
26019	0.661937	-0.430477	9.868477	0.126355	0.138845	0.068111	-0.284552	-0.310920	-0.545993	0.415914	0.029926	-0.033869	0.908280
26020	0.691162	-0.394736	9.832583	0.151340	0.102089	0.073446	-0.282148	-0.313704	-0.547106	0.414575	0.029356	-0.030357	0.909035
26021	0.762775	-0.501985	9.551934	-0.005097	0.089902	0.045790	-0.280549	-0.314266	-0.548709	0.413813	0.027598	-0.029804	0.909455
26022	0.598601	-0.513582	10.060342	0.086978	0.060129	0.041102	-0.278959	-0.314275	-0.548996	0.413072	0.027275	-0.027790	0.909866
26023	0.720445	-0.351712	9.818405	0.070864	0.039130	0.044435	-0.278415	-0.316772	-0.548898	0.412260	0.027069	-0.026279	0.910285
26024	0.668229	-0.226078	9.868369	-0.056160	0.035617	0.036487	-0.277355	-0.315807	-0.550477	0.411665	0.026014	-0.027070	0.910562
26025	0.720947	-0.284116	9.900895	-0.100776	0.039146	0.009711	-0.276300	-0.314565	-0.551267	0.411575	0.024417	-0.028663	0.910598
26026	0.609711	-0.302768	9.810309	-0.047115	0.033074	0.015399	-0.276044	-0.311793	-0.553341	0.411355	0.023494	-0.029299	0.910701
26027	0.585798	-0.268994	9.782063	0.000329	0.039230	0.013138	-0.274984	-0.311799	-0.553357	0.411153	0.022729	-0.029045	0.910820
26028	0.726609	-0.159846	9.652318	-0.034508	0.046220	0.006724	-0.274198	-0.310002	-0.553744	0.411092	0.021676	-0.029340	0.910864
26029	0.712157	-0.157092	9.729383	0.051369	0.026990	0.002878	-0.274198	-0.310556	-0.552963	0.411047	0.021574	-0.028242	0.910921
26030	0.683556	-0.106194	9.783092	0.038878	0.042743	-0.001544	-0.273395	-0.311947	-0.552989	0.411102	0.021192	-0.027224	0.910936
26031	0.678800	-0.098676	9.869742	0.012029	0.032227	-0.005301	-0.272580	-0.314722	-0.554078	0.411226	0.020690	-0.026785	0.910905
26032	0.668903	-0.130045	9.811785	-0.002174	0.042787	-0.025636	-0.271791	-0.314173	-0.553298	0.411738	0.019982	-0.026504	0.910697
26033	0.653899	-0.206473	9.950435	-0.003030	0.035798	-0.040661	-0.269668	-0.314322	-0.554118	0.412514	0.019322	-0.026288	0.910367
26034	0.605467	-0.220952	9.811287	0.007734	0.046343	-0.039649	-0.269672	-0.313213	-0.554894	0.413277	0.018639	-0.025793	0.910049
26035	0.556342	-0.336084	9.791160	-0.034284	0.050742	-0.046116	-0.266893	-0.313090	-0.554410	0.414170	0.017458	-0.026019	0.909660
26036	0.410984	-0.402238	9.810881	0.010406	0.049897	-0.036951	-0.266087	-0.314064	-0.555874	0.414887	0.016731	-0.025447	0.909363
26037	0.365065	-0.406756	9.789594	-0.046928	0.053359	-0.019720	-0.265032	-0.312267	-0.557576	0.415303	0.015377	-0.025892	0.909185
26038	0.462366	-0.306610	9.751451	-0.007651	0.058543	0.003487	-0.263439	-0.312830	-0.557606	0.415293	0.014323	-0.025589	0.909215
26039	0.324468	-0.346032	9.879569	0.113968	0.055067	0.013203	-0.263152	-0.316712	-0.557518	0.415063	0.014257	-0.023100	0.909388
26040	0.394839	-0.296276	9.812239	0.173090	0.047238	-0.002265	-0.262214	-0.318796	-0.557291	0.415095	0.014911	-0.019602	0.909445
26041	0.280699	-0.386728	9.831410	0.087262	0.032418	-0.022314	-0.260747	-0.321161	-0.556026	0.415503	0.015046	-0.017779	0.909294
26042	0.474114	-0.356773	9.894979	0.008392	0.007778	-0.001883	-0.261007	-0.322962	-0.554467	0.415560	0.015051	-0.017604	0.909271
26043	0.571431	-0.249844	9.715111	0.010299	-0.000910	-0.024815	-0.260470	-0.323242	-0.556051	0.416024	0.015162	-0.017468	0.909059
26044	0.599894	-0.324384	9.795725	-0.006693	0.007816	-0.026695	-0.260597	-0.323934	-0.556580	0.416537	0.015049	-0.017560	0.908825
26045	0.509809	-0.424925	9.723244	-0.036264	0.028810	-0.009203	-0.260999	-0.323655	-0.555785	0.416740	0.014235	-0.018045	0.908735
26046	0.455018	-0.325383	9.885891	-0.021272	0.025192	0.034104	-0.260609	-0.322132	-0.556038	0.416157	0.013663	-0.018275	0.909006
26047	0.511271	-0.224894	9.855316	0.029663	0.018163	0.047671	-0.260471	-0.322687	-0.556832	0.415304	0.013578	-0.017673	0.909410
26048	0.509501	-0.137978	9.957275	0.099397	0.004146	0.053432	-0.259537	-0.324217	-0.556337	0.414330	0.014385	-0.015888	0.909874
26049	0.451647	-0.118767	9.799368	0.090542	0.016472	0.041100	-0.260589	-0.326152	-0.555292	0.413577	0.014848	-0.014189	0.910238
26050	0.367026	-0.132582	9.785519	-0.007877	0.007730	0.038612	-0.260856	-0.326151	-0.554763	0.412902	0.014706	-0.014323	0.910544
26051	0.248612	-0.145977	9.822438	0.068217	0.008676	0.028628	-0.261377	-0.328089	-0.553988	0.412379	0.015127	-0.013086	0.910793
26052	0.239195	-0.107836	9.685963	0.047650	0.034055	0.037395	-0.261107	-0.328367	-0.555044	0.411716	0.014965	-0.011991	0.911111
26053	0.322084	-0.002252	9.816246	0.072702	0.020025	0.030472	-0.260176	-0.330452	-0.552457	0.411160	0.015213	-0.010572	0.911375
26054	0.408774	-0.038776	9.891989	0.099555	0.013007	0.023557	-0.259895	-0.333780	-0.551839	0.410730	0.015865	-0.008700	0.911578
26055	0.384845	-0.011784	10.005466	0.054789	0.014718	0.027653	-0.261212	-0.334327	-0.552873	0.410227	0.016069	-0.007649	0.911810
26056	0.370384	-0.002556	9.839861	0.019128	0.007808	0.001824	-0.260409	-0.335440	-0.553421	0.410215	0.016159	-0.007279	0.911817
26057	0.355197	-0.098770	9.800430	-0.032691	0.000851	-0.016216	-0.260414	-0.334886	-0.552891	0.410538	0.015907	-0.007926	0.911670
26058	0.330978	-0.108246	9.786110	0.007593	0.004380	-0.019429	-0.260285	-0.334193	-0.553017	0.410915	0.015968	-0.007788	0.911501
26059	0.302541	-0.031199	9.739172	0.044211	0.004369	-0.003276	-0.259360	-0.334199	-0.552376	0.410978	0.016280	-0.007010	0.911473
26060	0.375293	0.009359	9.815921	0.062073	0.016564	0.005695	-0.257767	-0.335317	-0.551625	0.410883	0.016563	-0.005786	0.911519
26061	0.361227	0.069500	9.783086	0.153405	0.042863	-0.000576	-0.259992	-0.339184	-0.552940	0.410863	0.017075	-0.002700	0.911533
26062	0.465511	0.131290	9.804527	0.112379	0.048130	-0.028191	-0.258124	-0.342244	-0.551951	0.411364	0.017198	-0.000289	0.911309
26063	0.467652	0.092809	9.811276	0.083830	0.072648	-0.039775	-0.256513	-0.346134	-0.551490	0.412078	0.016607	0.001783	0.910996
26064	0.166292	0.162429	9.785836	0.029177	0.053448	-0.027801	-0.255973	-0.347522	-0.552036	0.412600	0.015948	0.002721	0.910769
26065	0.145328	0.268562	9.830499	0.094407	0.046422	-0.011463	-0.253583	-0.349199	-0.551041	0.412794	0.015920	0.004768	0.910673
26066	0.174463	0.290026	9.844915	0.088998	0.041143	-0.004477	-0.252781	-0.350451	-0.551065	0.412870	0.015980	0.006688	0.910625
26067	0.290730	0.339644	9.849289	0.087140	0.013091	0.002433	-0.252503	-0.353363	-0.550050	0.412815	0.016503	0.008329	0.910627
26068	0.300056	0.291596	9.891918	0.083573	0.014837	-0.001125	-0.252109	-0.353782	-0.548356	0.412833	0.016998	0.009931	0.910594
26069	0.290151	0.260139	9.805119	0.008433	0.030581	0.001907	-0.253010	-0.357519	-0.549690	0.412809	0.016558	0.010281	0.910609
26070	0.253727	0.231589	9.814718	-0.012986	0.018372	-0.014149	-0.251822	-0.356416	-0.550222	0.413098	0.016189	0.010158	0.910486
26071	0.188339	0.205612	9.805369	0.022782	0.002653	-0.013931	-0.250232	-0.357257	-0.549075	0.413363	0.016373	0.010536	0.910358
26072	0.222303	0.229238	9.752473	0.003928	0.002612	0.001789	-0.250621	-0.358363	-0.549473	0.413361	0.016434	0.010586	0.910357
26073	0.212954	0.270408	9.820323	0.011091	0.006106	0.000101	-0.250227	-0.357534	-0.550126	0.413374	0.016462	0.010771	0.910349
26074	0.283175	0.296392	9.844050	0.033380	0.002548	0.016095	-0.250495	-0.357671	-0.548813	0.413098	0.016771	0.011352	0.910461
26075	0.290718	0.339497	9.801219	0.024507	0.011331	0.003733	-0.251014	-0.359193	-0.549475	0.413038	0.016821	0.011821	0.910482
26076	0.266418	0.315861	9.875663	0.004883	0.015726	-0.010492	-0.251532	-0.360436	-0.550922	0.413255	0.016648	0.012000	0.910384
26077	0.237444	0.318317	9.818259	-0.016564	0.011378	-0.015940	-0.250876	-0.360164	-0.549356	0.413567	0.016357	0.011726	0.910251
26078	0.215683	0.315935	9.770350	-0.030895	0.013129	-0.010744	-0.250354	-0.358087	-0.550785	0.413800	0.015935	0.011233	0.910159
26079	0.186802	0.328298	9.806793	-0.013956	0.013105	0.001726	-0.250488	-0.357809	-0.550780	0.413788	0.015639	0.011015	0.910172
26080	0.179491	0.316563	9.883632	-0.002301	0.002619	-0.008803	-0.249831	-0.357259	-0.549998	0.413980	0.015646	0.010954	0.910085
26081	0.208516	0.321323	9.941118	-0.053330	0.008693	-0.002113	-0.249960	-0.356980	-0.551566	0.414052	0.015104	0.009985	0.910073
26082	0.242136	0.296845	9.887671	-0.013010	0.006109	-0.014178	-0.249032	-0.356985	-0.551712	0.414347	0.014958	0.009760	0.909944
26083	0.261333	0.282049	9.817636	-0.005866	0.004360	-0.009734	-0.249703	-0.356150	-0.550514	0.414543	0.014891	0.009620	0.909857
26084	0.265801	0.231502	9.817017	-0.027342	0.006103	-0.009015	-0.249443	-0.354488	-0.551943	0.414742	0.014627	0.009133	0.909775
26085	0.260828	0.210032	9.862477	-0.010382	0.005208	-0.001849	-0.249436	-0.355180	-0.552736	0.414796	0.014512	0.008909	0.909755
26086	0.227013	0.210179	9.824316	-0.045305	0.015692	0.008520	-0.248903	-0.355599	-0.553142	0.414688	0.013928	0.008169	0.909820
26087	0.241851	0.258236	9.846372	-0.005897	0.023583	0.001791	-0.250108	-0.353930	-0.552058	0.414671	0.013520	0.008176	0.909834
26088	0.212909	0.269865	9.642463	-0.013897	0.000912	-0.010670	-0.249181	-0.353657	-0.552594	0.414899	0.013462	0.007891	0.909734
26089	0.203068	0.243571	9.671087	-0.002239	0.006175	-0.015856	-0.249720	-0.353101	-0.550876	0.415205	0.013400	0.007826	0.909596
26090	0.207950	0.248564	9.743205	0.004830	-0.005248	-0.001750	-0.249719	-0.352268	-0.552572	0.415267	0.013611	0.007828	0.909564
26091	0.256806	0.329685	9.652386	-0.021079	-0.014857	-0.009900	-0.248918	-0.353659	-0.551942	0.415472	0.013781	0.007247	0.909473
26092	0.252039	0.334864	9.760641	-0.000516	-0.034111	-0.015107	-0.250901	-0.353647	-0.553223	0.415791	0.014470	0.006915	0.909319
26093	0.329294	0.334090	9.704686	-0.002209	-0.027081	-0.032739	-0.250635	-0.355036	-0.551013	0.416408	0.015025	0.006586	0.909030
26094	0.401214	0.256923	9.823351	-0.025415	-0.028842	-0.049697	-0.251034	-0.354202	-0.552047	0.417364	0.015406	0.005856	0.908590
26095	0.414862	0.136798	9.903568	-0.014800	-0.026291	-0.024968	-0.252230	-0.353919	-0.551239	0.417841	0.015852	0.005294	0.908366
26096	0.390576	0.117730	9.898752	0.019215	-0.007904	-0.022887	-0.251825	-0.354474	-0.552562	0.418291	0.016229	0.005541	0.908151
26097	0.458549	0.169911	9.831470	0.029904	-0.002691	-0.008700	-0.251955	-0.355306	-0.551913	0.418456	0.016630	0.005973	0.908065
26098	0.419505	0.112532	9.845567	0.012014	-0.009678	-0.012381	-0.252215	-0.356829	-0.551006	0.418723	0.016981	0.006071	0.907935
26099	0.318031	0.099452	10.028953	-0.005910	0.021783	-0.001800	-0.251823	-0.356000	-0.550742	0.418771	0.016641	0.006044	0.907919
26100	0.273022	0.224582	9.932240	-0.004128	0.007813	-0.000915	-0.252212	-0.356829	-0.551793	0.418828	0.016540	0.005991	0.907895
26101	0.193181	0.205736	9.858205	-0.032745	0.007848	-0.001983	-0.253017	-0.355994	-0.550199	0.418890	0.016225	0.005362	0.907876
26102	0.115314	0.124416	9.809874	-0.017564	0.004372	0.004291	-0.253018	-0.355162	-0.551240	0.418853	0.016074	0.005035	0.907898
26103	0.207040	0.118917	9.818632	0.004669	-0.002715	0.031715	-0.252759	-0.354748	-0.550322	0.418292	0.016259	0.004985	0.908153
26104	0.323342	0.171145	9.890332	0.000216	-0.005375	0.024598	-0.252231	-0.353780	-0.551369	0.417887	0.016436	0.004893	0.908337
26105	0.420121	0.199076	9.832136	-0.031120	0.014696	0.036756	-0.252499	-0.353640	-0.550577	0.417244	0.016012	0.004333	0.908643
26106	0.357070	0.161157	9.856278	-0.039982	0.015628	0.017320	-0.253022	-0.353914	-0.552145	0.416983	0.015471	0.003688	0.908775
26107	0.270092	0.154651	9.866568	-0.011453	0.018230	0.040472	-0.252896	-0.352944	-0.551875	0.416266	0.015148	0.003512	0.909110
26108	0.265531	0.190885	9.905478	-0.021368	0.026054	0.058060	-0.253017	-0.354052	-0.553457	0.415260	0.014576	0.003279	0.909580
26109	0.241475	0.205358	9.857784	-0.004293	0.006000	0.036975	-0.252362	-0.353224	-0.552672	0.414604	0.014534	0.003137	0.909880
26110	0.205345	0.222111	9.738116	0.026114	0.012150	0.045166	-0.253561	-0.352109	-0.552643	0.413813	0.014608	0.003657	0.910238
26111	0.207556	0.193258	9.747379	-0.000695	0.004289	0.035243	-0.253812	-0.354047	-0.553314	0.413187	0.014624	0.003573	0.910522
26112	0.301832	0.209153	9.679453	-0.005980	0.006061	0.019326	-0.255411	-0.351820	-0.554316	0.412878	0.014542	0.003465	0.910664
