# Supplementary material for: Identification of Haptic Based Guiding Using Hard Reins
Source: PLoS One. 2015 Jul 22;10(7):e0132020. doi: 10.1371/journal.pone.0132020 (PMC4511788; doi:10.1371/journal.pone.0132020)
Supplement: S9 File — (ZIP) [file pone.0132020.s009.zip › Exp2_MotionData2/Subject10/path1/T5/gc5.txt]

// Start Time: 0
// Sample rate: 25.0Hz
// Scenario: 4.9
// Firmware Version: 2.6.1
Counter	Acc_X	Acc_Y	Acc_Z	Gyr_X	Gyr_Y	Gyr_Z	Mag_X	Mag_Y	Mag_Z	Quat_w	Quat_x	Quat_y	Quat_z
25536	9.508368	1.578054	-2.053583	-0.132754	0.107509	0.108622	-0.667866	0.154691	0.360884	-0.178912	0.691872	0.350103	0.605584
25537	9.514207	1.625018	-1.942382	-0.118382	0.095058	0.100424	-0.668751	0.156117	0.358435	-0.179150	0.691927	0.346817	0.607339
25538	9.534958	1.719862	-1.792780	-0.126096	0.064424	0.089472	-0.668629	0.157022	0.357501	-0.178945	0.692287	0.343748	0.608732
25539	9.549083	1.671564	-1.815362	-0.064392	0.043186	0.072187	-0.668379	0.158798	0.356336	-0.179227	0.692567	0.341686	0.609491
25540	9.573097	1.598367	-1.794998	-0.053495	0.026693	0.070393	-0.668419	0.161689	0.355951	-0.179535	0.692987	0.339897	0.609923
25541	9.558071	1.404343	-1.786039	-0.059712	-0.005140	0.079573	-0.668147	0.162673	0.356293	-0.179648	0.693884	0.337955	0.609950
25542	9.571775	1.371120	-1.849681	-0.044024	-0.012762	0.083249	-0.666841	0.163161	0.356774	-0.179963	0.694839	0.336228	0.609724
25543	9.571563	1.386126	-1.883392	-0.064088	-0.007285	0.085038	-0.665301	0.164943	0.358002	-0.180074	0.695810	0.334154	0.609723
25544	9.508262	1.326732	-1.941799	-0.038474	-0.012891	0.085071	-0.666440	0.166342	0.359091	-0.180485	0.696754	0.332467	0.609446
25545	9.488685	1.285930	-1.963073	-0.045955	-0.003229	0.077689	-0.665485	0.168911	0.359101	-0.180790	0.697560	0.330696	0.609397
25546	9.546965	1.323760	-1.921527	-0.079077	0.002836	0.070294	-0.664799	0.171005	0.360074	-0.180564	0.698352	0.328667	0.609655
25547	9.532779	1.347777	-1.896685	-0.042242	0.022541	0.077677	-0.663977	0.171805	0.358136	-0.181093	0.698827	0.326843	0.609934
25548	9.514609	1.341096	-1.751119	-0.029824	0.006678	0.064880	-0.664246	0.172529	0.361013	-0.181503	0.699360	0.325462	0.609940
25549	9.533614	1.317047	-1.776142	-0.023245	-0.009248	0.038308	-0.661868	0.173156	0.359190	-0.181612	0.699892	0.324532	0.609793
25550	9.532626	1.335849	-1.911250	0.049712	0.001276	0.028339	-0.662151	0.174487	0.361398	-0.182655	0.699961	0.324653	0.609338
25551	9.556972	1.401096	-1.906904	-0.008168	-0.066338	-0.008353	-0.661605	0.175651	0.360900	-0.182033	0.700832	0.324769	0.608460
25552	9.571629	1.366499	-1.866614	0.070866	-0.043290	0.002774	-0.662724	0.175606	0.362180	-0.182780	0.701195	0.325676	0.607332
25553	9.518082	1.404394	-1.951322	0.053700	-0.068523	-0.021084	-0.661187	0.177007	0.362395	-0.182852	0.701780	0.326733	0.606066
25554	9.450293	1.354208	-1.970854	0.086187	-0.075936	-0.037549	-0.660319	0.176338	0.364042	-0.183109	0.702216	0.328506	0.604523
25555	9.527103	1.383454	-2.021845	0.049786	-0.076244	-0.030259	-0.658606	0.176474	0.366580	-0.182959	0.702844	0.329674	0.603201
25556	9.497644	1.369975	-2.086050	0.062113	-0.095554	-0.046731	-0.657463	0.176646	0.368560	-0.182635	0.703538	0.331352	0.601569
25557	9.497557	1.394518	-2.107626	0.055988	-0.058915	-0.074326	-0.656585	0.175391	0.370453	-0.182153	0.703638	0.333151	0.600603
25558	9.495404	1.403841	-2.078499	0.091049	-0.074514	-0.061384	-0.655873	0.176142	0.372473	-0.182197	0.703869	0.335303	0.599120
25559	9.473042	1.424688	-2.174146	0.111470	-0.075224	-0.050337	-0.655866	0.176101	0.373319	-0.182670	0.704115	0.337487	0.597458
25560	9.477766	1.463845	-2.203053	0.096925	-0.093916	-0.044823	-0.653299	0.175651	0.375812	-0.182859	0.704657	0.339540	0.595595
25561	9.453739	1.449258	-2.187757	0.107750	-0.097310	-0.050309	-0.653436	0.176429	0.377559	-0.183125	0.705169	0.341758	0.593635
25562	9.404789	1.353364	-2.244523	0.083439	-0.062684	-0.074298	-0.652695	0.174883	0.379577	-0.182987	0.705176	0.343950	0.592403
25563	9.486224	1.397551	-2.326992	0.055490	-0.050331	-0.094536	-0.652417	0.174777	0.378719	-0.182312	0.705011	0.345994	0.591617
25564	9.389509	1.364659	-2.354990	0.016627	-0.071456	-0.109287	-0.651241	0.173163	0.382001	-0.180762	0.705111	0.347925	0.590840
25565	9.408910	1.515526	-2.403042	-0.014976	-0.049901	-0.129542	-0.649190	0.168456	0.383667	-0.178680	0.704947	0.349625	0.590665
25566	9.403467	1.497138	-2.475423	-0.003164	-0.012897	-0.102057	-0.652555	0.166503	0.383577	-0.177339	0.704471	0.351002	0.590820
25567	9.378127	1.641917	-2.405789	-0.003138	-0.011284	-0.098337	-0.651680	0.162723	0.385139	-0.176060	0.704024	0.352262	0.590986
25568	9.399482	1.622833	-2.440529	0.003482	0.010243	-0.057984	-0.652083	0.161277	0.385477	-0.175486	0.703562	0.353003	0.591264
25569	9.385461	1.651439	-2.396339	0.042526	0.045748	-0.037775	-0.652639	0.160706	0.385588	-0.175965	0.702707	0.353751	0.591693
25570	9.415187	1.581526	-2.262639	-0.015603	-0.034679	-0.013904	-0.652065	0.160111	0.385828	-0.175332	0.703151	0.353809	0.591318
25571	9.371611	1.674868	-2.328035	-0.011785	0.029753	-0.013996	-0.651767	0.158158	0.384571	-0.175217	0.702842	0.353634	0.591823
25572	9.409833	1.645909	-2.358639	-0.022887	0.017125	-0.017665	-0.651477	0.158113	0.385414	-0.174801	0.702674	0.353474	0.592242
25573	9.381287	1.630832	-2.304529	0.032844	0.022462	0.013626	-0.652356	0.159633	0.383962	-0.175590	0.702490	0.353464	0.592232
25574	9.424634	1.659841	-2.320454	0.014776	0.018299	0.022787	-0.653210	0.159688	0.383125	-0.176198	0.702457	0.353186	0.592257
25575	9.419621	1.601676	-2.320646	0.000431	0.015844	0.033763	-0.652657	0.160279	0.382590	-0.176724	0.702607	0.352532	0.592312
25576	9.438750	1.626190	-2.350187	0.013644	0.022306	0.048467	-0.652399	0.161612	0.381681	-0.177643	0.702714	0.351858	0.592311
25577	9.425176	1.619869	-2.233777	-0.007758	0.014603	0.070459	-0.650168	0.164134	0.382242	-0.178480	0.703164	0.350594	0.592275
25578	9.482864	1.592882	-2.240941	0.016230	-0.003493	0.079719	-0.651472	0.167131	0.383008	-0.179623	0.703784	0.349601	0.591780
25579	9.424854	1.517992	-2.232013	0.029267	0.006147	0.087044	-0.651213	0.168593	0.382389	-0.181118	0.704311	0.348569	0.591305
25580	9.491677	1.543039	-2.326138	0.012154	-0.019171	0.065045	-0.650253	0.171931	0.384286	-0.181917	0.705027	0.347786	0.590668
25581	9.400268	1.543411	-2.305809	0.042311	-0.006457	0.097180	-0.650008	0.173340	0.381826	-0.183625	0.705721	0.346809	0.589885
25582	9.409639	1.475517	-2.311433	0.075402	0.002381	0.101809	-0.650342	0.178156	0.383262	-0.185901	0.706198	0.346176	0.588972
25583	9.445123	1.381298	-2.356853	0.078200	0.019184	0.066910	-0.649817	0.180105	0.381398	-0.187934	0.706240	0.345952	0.588407
25584	9.418455	1.218355	-2.308608	0.069547	0.018338	0.050347	-0.648154	0.182922	0.381983	-0.189624	0.706192	0.345908	0.587948
25585	9.587224	1.231634	-2.302756	0.046405	0.007936	0.041182	-0.648190	0.184988	0.380839	-0.190832	0.706305	0.345709	0.587538
25586	9.423391	1.242506	-2.303804	0.032808	0.002094	0.046636	-0.647797	0.187286	0.380697	-0.191852	0.706557	0.345352	0.587114
25587	9.447663	1.285930	-2.299598	0.019219	-0.000030	0.052131	-0.649106	0.189652	0.379725	-0.192750	0.706941	0.344707	0.586736
25588	9.485601	1.194055	-2.340264	0.025963	0.012196	0.063127	-0.646711	0.189915	0.379436	-0.193931	0.707214	0.343991	0.586438
25589	9.496261	1.197080	-2.210206	0.004733	0.018208	0.055742	-0.646167	0.191489	0.379388	-0.194795	0.707462	0.343051	0.586403
25590	9.447015	1.130968	-2.317492	-0.005900	-0.023249	0.072279	-0.644780	0.194275	0.380680	-0.195388	0.708335	0.341968	0.585785
25591	9.500139	1.208155	-2.316669	-0.069479	-0.003211	0.017061	-0.646606	0.195718	0.380114	-0.194600	0.708856	0.340788	0.586103
25592	9.442729	1.183437	-2.251881	-0.017847	-0.026512	0.034618	-0.645994	0.193043	0.381780	-0.194560	0.709554	0.340109	0.585666
25593	9.447306	1.291143	-2.328645	-0.015181	-0.002993	-0.004853	-0.644014	0.193659	0.383214	-0.194284	0.709710	0.339877	0.585704
25594	9.461574	1.179179	-2.305754	0.049076	-0.019379	0.004459	-0.646027	0.196157	0.382682	-0.194894	0.709856	0.340388	0.585027
25595	9.492448	1.169992	-2.360109	0.015897	-0.002965	-0.006639	-0.645153	0.194923	0.384152	-0.195037	0.709878	0.340546	0.584861
25596	9.426979	1.166287	-2.410826	0.074594	0.014128	-0.002898	-0.641807	0.197115	0.382277	-0.196144	0.709485	0.341319	0.584517
25597	9.514421	1.179092	-2.327055	0.094053	0.021129	-0.028539	-0.643498	0.197386	0.383159	-0.197303	0.708768	0.342607	0.584243
25598	9.450781	1.147411	-2.460040	0.134470	0.022416	-0.021114	-0.644848	0.199714	0.381021	-0.199103	0.707910	0.344307	0.583673
25599	9.511510	1.107109	-2.380447	0.151468	0.029512	-0.001813	-0.643875	0.200055	0.379619	-0.201442	0.707045	0.345850	0.583007
25600	9.475854	1.138216	-2.330601	0.127308	0.029468	-0.015625	-0.644765	0.201911	0.377197	-0.203248	0.706162	0.347351	0.582557
25601	9.501886	1.082761	-2.368169	0.121811	0.031388	-0.016561	-0.645806	0.205015	0.375703	-0.205006	0.705282	0.348745	0.582174
25602	9.533541	1.003916	-2.292571	0.108816	0.022600	-0.022999	-0.646381	0.205481	0.375172	-0.206417	0.704495	0.350162	0.581778
25603	9.533895	1.149635	-2.308542	0.100861	0.025655	-0.011985	-0.647548	0.206775	0.372576	-0.207893	0.703792	0.351265	0.581438
25604	9.432687	1.140599	-2.304816	0.101699	-0.003828	-0.011960	-0.647279	0.207643	0.372345	-0.209146	0.703412	0.352551	0.580670
25605	9.472957	1.126891	-2.388538	0.061636	0.010709	-0.006552	-0.646323	0.209947	0.371914	-0.210025	0.703081	0.353183	0.580369
25606	9.436932	1.058645	-2.344157	0.123326	0.009643	0.008233	-0.647189	0.210329	0.370249	-0.211909	0.702592	0.354377	0.579548
25607	9.492193	1.048778	-2.360781	0.059623	0.011151	-0.013905	-0.647630	0.211896	0.370634	-0.212677	0.702210	0.355086	0.579296
25608	9.480398	1.033786	-2.321790	0.067973	-0.018776	-0.006504	-0.646214	0.211725	0.370751	-0.213406	0.702178	0.355960	0.578529
25609	9.475351	1.043974	-2.355352	0.041437	0.007246	-0.009351	-0.647090	0.213497	0.370022	-0.213945	0.701951	0.356409	0.578330
25610	9.475635	0.982504	-2.292960	0.014126	-0.007791	-0.002966	-0.646530	0.213782	0.369893	-0.214042	0.702042	0.356570	0.578083
25611	9.465572	0.995507	-2.352886	0.007500	-0.013030	0.023638	-0.645668	0.212358	0.369371	-0.214345	0.702429	0.356248	0.577700
25612	9.479751	1.098333	-2.432458	-0.047984	0.015314	-0.001273	-0.645669	0.213291	0.370844	-0.213748	0.702535	0.355561	0.578215
25613	9.518640	1.077964	-2.380904	-0.018604	0.017774	0.002458	-0.645954	0.213309	0.370565	-0.213655	0.702527	0.355105	0.578539
25614	9.432168	1.097605	-2.353387	-0.033671	0.023383	-0.014112	-0.645389	0.212906	0.369827	-0.213172	0.702384	0.354734	0.579118
25615	9.482667	1.126698	-2.379241	-0.009923	0.028038	-0.015893	-0.647060	0.211594	0.370751	-0.213058	0.702090	0.354595	0.579602
25616	9.480367	1.170426	-2.383701	0.002889	0.031683	-0.015867	-0.647067	0.211500	0.369755	-0.213123	0.701684	0.354632	0.580047
25617	9.475923	1.130779	-2.318575	0.031411	0.018266	-0.008455	-0.649066	0.212322	0.368270	-0.213601	0.701379	0.354913	0.580068
25618	9.473046	1.097467	-2.364579	0.004753	0.003836	-0.012162	-0.647088	0.211890	0.367658	-0.213545	0.701310	0.355047	0.580090
25619	9.452538	1.212631	-2.261610	0.026608	-0.007180	-0.013919	-0.647377	0.212596	0.367988	-0.213707	0.701281	0.355460	0.579813
25620	9.480876	1.120754	-2.297086	0.042996	-0.016263	-0.016635	-0.647091	0.212306	0.367967	-0.213991	0.701250	0.356184	0.579300
25621	9.490107	1.111644	-2.345800	-0.011920	-0.017881	-0.017658	-0.647514	0.212441	0.368262	-0.213492	0.701482	0.356250	0.579163
25622	9.415236	1.121935	-2.352704	0.033676	-0.017595	-0.024957	-0.648303	0.211063	0.369210	-0.213539	0.701447	0.356989	0.578733
25623	9.475309	1.070586	-2.352870	0.027904	-0.027094	-0.035042	-0.647171	0.211563	0.370362	-0.213330	0.701492	0.357800	0.578255
25624	9.460896	1.099877	-2.359386	-0.015756	-0.030328	-0.025027	-0.645892	0.210440	0.369431	-0.212595	0.701811	0.358026	0.577999
25625	9.451259	1.121894	-2.368545	0.010280	-0.017468	-0.010315	-0.646163	0.210906	0.371725	-0.212493	0.701995	0.358245	0.577676
25626	9.489482	1.110007	-2.406284	-0.000841	-0.018018	-0.015836	-0.646134	0.207554	0.369818	-0.212156	0.702177	0.358456	0.577448
25627	9.485191	1.116432	-2.340863	-0.002483	-0.018456	-0.008495	-0.646423	0.209451	0.372203	-0.211889	0.702440	0.358506	0.577195
25628	9.451480	1.165700	-2.377820	0.002876	-0.038673	-0.009339	-0.646304	0.208903	0.372698	-0.211536	0.702888	0.358761	0.576621
25629	9.465303	1.122807	-2.441420	0.014010	-0.048286	-0.002885	-0.644449	0.207839	0.373321	-0.211349	0.703465	0.359049	0.575806
25630	9.441457	1.139613	-2.416263	0.059571	-0.042467	-0.010147	-0.644045	0.209938	0.374297	-0.211756	0.703709	0.359983	0.574774
25631	9.421202	1.148776	-2.545883	0.002020	-0.027439	-0.043323	-0.645147	0.208597	0.375638	-0.211082	0.703805	0.360616	0.574508
25632	9.445467	1.133677	-2.517903	0.057173	-0.002257	-0.035912	-0.645015	0.208249	0.373918	-0.211451	0.703410	0.361717	0.574164
25633	9.395540	1.208461	-2.462407	0.045095	0.007406	-0.043288	-0.645146	0.208325	0.375338	-0.211632	0.702921	0.362698	0.574076
25634	9.470090	1.147220	-2.455933	0.025588	0.021129	-0.056188	-0.645432	0.207553	0.373595	-0.211491	0.702243	0.363620	0.574375
25635	9.491771	1.147077	-2.456744	0.016773	0.009294	-0.042418	-0.645990	0.207520	0.374447	-0.211299	0.701858	0.364254	0.574515
25636	9.479959	1.166262	-2.434438	0.009614	0.007088	-0.036004	-0.645699	0.205609	0.372344	-0.211064	0.701554	0.364768	0.574646
25637	9.456472	1.206826	-2.372908	0.013282	0.014432	-0.036005	-0.646513	0.203304	0.372774	-0.210934	0.701168	0.365249	0.574859
25638	9.422406	1.217399	-2.419875	0.018715	-0.007681	-0.035966	-0.645664	0.202882	0.372315	-0.210714	0.700999	0.365923	0.574718
25639	9.455512	1.171922	-2.481797	0.028638	0.005398	-0.008443	-0.646238	0.203606	0.372366	-0.211051	0.700853	0.366232	0.574575
25640	9.404945	1.240508	-2.506029	-0.017264	-0.014510	-0.012171	-0.645107	0.203188	0.371763	-0.210557	0.701083	0.366195	0.574499
25641	9.417038	1.237907	-2.499252	-0.019321	-0.008434	-0.021358	-0.644364	0.201104	0.373040	-0.209969	0.701205	0.366194	0.574566
25642	9.424419	1.244905	-2.482574	0.013581	0.013553	0.009872	-0.644377	0.202909	0.374285	-0.210357	0.701149	0.366074	0.574568
25643	9.451017	1.195778	-2.450072	-0.003345	0.003538	-0.006663	-0.644113	0.203145	0.372317	-0.210251	0.701174	0.366001	0.574624
25644	9.451221	1.234445	-2.440165	-0.018779	0.014413	-0.003033	-0.646056	0.201381	0.373781	-0.210049	0.701146	0.365693	0.574928
25645	9.436831	1.219795	-2.425230	-0.022290	-0.003509	0.004324	-0.646906	0.201142	0.373067	-0.209751	0.701411	0.365277	0.574979
25646	9.436886	1.258723	-2.434640	-0.023973	0.017454	0.007964	-0.646201	0.201138	0.372918	-0.209628	0.701448	0.364747	0.575315
25647	9.472731	1.205335	-2.450821	-0.024043	0.014864	0.005213	-0.646928	0.202063	0.371851	-0.209450	0.701513	0.364220	0.575633
25648	9.432275	1.219369	-2.391245	-0.036604	0.009685	0.015286	-0.645925	0.201965	0.373533	-0.209175	0.701747	0.363471	0.575922
25649	9.436473	1.191153	-2.459220	-0.018221	0.002055	0.018998	-0.645201	0.201054	0.374318	-0.209145	0.702035	0.362871	0.575960
25650	9.424417	1.266860	-2.492092	0.005305	0.035892	0.006153	-0.645493	0.201645	0.374075	-0.209536	0.701728	0.362616	0.576352
25651	9.437316	1.218946	-2.362450	-0.044214	-0.026684	0.007990	-0.646068	0.202512	0.374135	-0.208804	0.702375	0.361992	0.576222
25652	9.437421	1.233397	-2.355114	-0.012987	0.021096	0.007978	-0.645677	0.203489	0.371646	-0.208873	0.702315	0.361587	0.576524
25653	9.451365	1.209805	-2.411345	-0.007509	0.004462	0.008930	-0.644509	0.202059	0.374091	-0.208893	0.702455	0.361242	0.576563
25654	9.456734	1.206369	-2.339104	0.011142	0.001742	0.022737	-0.644812	0.203509	0.373902	-0.209308	0.702637	0.360962	0.576365
25655	9.475468	1.146209	-2.383675	0.016153	0.000063	0.004391	-0.644960	0.203553	0.373057	-0.209579	0.702693	0.360971	0.576193
25656	9.472985	1.180499	-2.407514	0.005207	-0.004615	0.006217	-0.643959	0.203196	0.374157	-0.209678	0.702853	0.360885	0.576016
25657	9.451230	1.180772	-2.416361	0.008611	-0.009607	-0.002950	-0.643967	0.203510	0.373611	-0.209689	0.702998	0.360950	0.575794
25658	9.451140	1.210196	-2.440320	0.012128	-0.007447	-0.008448	-0.644547	0.204534	0.373398	-0.209706	0.703049	0.361175	0.575585
25659	9.436746	1.205311	-2.430152	0.038222	-0.001198	0.009024	-0.643144	0.205099	0.373137	-0.210329	0.703059	0.361378	0.575218
25660	9.470416	1.166162	-2.422004	0.032236	0.001810	-0.010261	-0.643710	0.205380	0.373443	-0.210667	0.702910	0.361810	0.575004
25661	9.453148	1.157225	-2.469727	0.028422	-0.003374	-0.015772	-0.643989	0.205629	0.374310	-0.210852	0.702807	0.362258	0.574781
25662	9.407609	1.215657	-2.462812	0.019447	-0.007475	-0.008443	-0.644845	0.205691	0.373332	-0.210968	0.702829	0.362563	0.574520
25663	9.450627	1.157437	-2.484124	0.026603	0.000315	-0.015783	-0.642864	0.206171	0.374616	-0.211152	0.702690	0.362976	0.574360
25664	9.424363	1.171834	-2.458893	0.017701	-0.015050	-0.004767	-0.644274	0.206049	0.374622	-0.211226	0.702836	0.363235	0.573991
25665	9.441054	1.142755	-2.469369	-0.002305	-0.007840	-0.001149	-0.643417	0.205579	0.375150	-0.211113	0.703019	0.363144	0.573865
25666	9.433798	1.201391	-2.497701	0.008242	-0.003206	-0.017645	-0.642854	0.205585	0.374862	-0.210994	0.702974	0.363428	0.573785
25667	9.443541	1.210896	-2.488341	-0.007895	0.012760	-0.006687	-0.643253	0.204649	0.376505	-0.210886	0.702905	0.363266	0.574012
25668	9.450510	1.167397	-2.503379	-0.007726	0.000358	0.000668	-0.643268	0.205004	0.375113	-0.210780	0.703019	0.363094	0.574020
25669	9.445942	1.208456	-2.488447	-0.007667	-0.011830	0.004364	-0.641857	0.205256	0.375398	-0.210621	0.703312	0.362884	0.573852
25670	9.419465	1.237858	-2.496927	0.003404	-0.012085	0.008055	-0.642402	0.204350	0.376478	-0.210663	0.703576	0.362786	0.573575
25671	9.445404	1.148422	-2.532297	-0.002070	-0.012061	0.008034	-0.642980	0.205633	0.376847	-0.210622	0.703875	0.362591	0.573346
25672	9.420468	1.198839	-2.661473	0.018561	0.012683	0.024550	-0.641598	0.208045	0.376984	-0.211257	0.703905	0.362342	0.573233
25673	9.431344	1.142949	-2.478666	-0.005553	-0.018019	0.015375	-0.641435	0.206985	0.378048	-0.211205	0.704342	0.362032	0.572912
25674	9.416759	1.216442	-2.525952	0.031250	0.027689	0.019052	-0.641584	0.207696	0.378236	-0.212050	0.704114	0.361926	0.572946
25675	9.450341	1.206717	-2.541764	0.044172	0.032965	0.022744	-0.642469	0.208857	0.375346	-0.213148	0.703810	0.361868	0.572950
25676	9.431636	1.118048	-2.430530	0.049759	0.030874	0.026413	-0.641928	0.210580	0.375166	-0.214374	0.703510	0.361873	0.572858
25677	9.450236	1.119096	-2.518176	0.039945	0.025021	0.001630	-0.640824	0.211777	0.373815	-0.215112	0.703160	0.362097	0.572869
25678	9.464845	1.108976	-2.494634	0.045376	0.030693	-0.001118	-0.640699	0.212798	0.373453	-0.215957	0.702681	0.362436	0.572924
25679	9.445526	1.089671	-2.491621	0.058472	0.028155	0.009915	-0.642410	0.214241	0.373843	-0.217072	0.702275	0.362742	0.572807
25680	9.431746	1.083708	-2.401772	0.049009	0.021460	-0.001105	-0.642414	0.213738	0.372397	-0.217896	0.701888	0.363156	0.572706
25681	9.433724	1.089326	-2.459781	0.045734	0.018763	0.013573	-0.641882	0.215115	0.370497	-0.218805	0.701669	0.363306	0.572533
25682	9.484221	1.084275	-2.471364	0.019719	0.014198	-0.001141	-0.644154	0.215219	0.369111	-0.219181	0.701481	0.363436	0.572537
25683	9.450319	1.065293	-2.484713	0.004852	0.018464	-0.010364	-0.642603	0.216407	0.370727	-0.219239	0.701271	0.363455	0.572760
25684	9.436143	1.069780	-2.450337	0.003019	0.018464	-0.010369	-0.642592	0.215017	0.369791	-0.219289	0.701052	0.363483	0.572991
25685	9.462600	1.079437	-2.460925	0.007012	-0.002668	0.004361	-0.643738	0.216718	0.370615	-0.219391	0.701181	0.363415	0.572837
25686	9.445926	1.074338	-2.433764	0.003515	0.013636	0.008912	-0.644165	0.215948	0.368874	-0.219649	0.701145	0.363219	0.572906
25687	9.460396	1.079093	-2.434275	-0.011041	0.017201	0.011635	-0.644596	0.216527	0.368914	-0.219725	0.701180	0.362754	0.573130
25688	9.441154	1.093801	-2.435875	-0.007312	0.007762	0.015326	-0.644034	0.217200	0.369658	-0.219856	0.701309	0.362362	0.573169
25689	9.462813	1.098574	-2.441484	-0.014365	0.016449	0.024479	-0.643184	0.216642	0.369049	-0.220025	0.701459	0.361684	0.573349
25690	9.443913	1.102930	-2.394855	0.002492	0.002751	0.006181	-0.643336	0.217503	0.369105	-0.220156	0.701533	0.361559	0.573286
25691	9.451002	1.078732	-2.402524	0.014800	0.020312	0.019937	-0.644333	0.218894	0.370333	-0.220707	0.701477	0.361263	0.573330
25692	9.470195	1.088501	-2.417671	-0.000043	0.006933	0.013512	-0.646323	0.219524	0.369826	-0.220923	0.701564	0.360995	0.573309
25693	9.413180	1.126503	-2.328334	0.049287	0.020795	0.009913	-0.644348	0.219910	0.370114	-0.221843	0.701274	0.361235	0.573157
25694	9.473394	1.089539	-2.316334	-0.039424	-0.012119	-0.020480	-0.644790	0.220552	0.368885	-0.220989	0.701503	0.361089	0.573300
25695	9.494641	1.082841	-2.370313	0.026451	0.034000	-0.025012	-0.644482	0.219203	0.369929	-0.221283	0.700908	0.361499	0.573655
25696	9.451189	1.078406	-2.378378	0.018091	0.019276	0.006183	-0.645484	0.219029	0.367948	-0.221750	0.700725	0.361478	0.573712
25697	9.401048	1.077954	-2.318534	0.020944	0.019208	-0.024101	-0.644777	0.219018	0.367940	-0.221869	0.700329	0.361878	0.573897
25698	9.494480	1.068487	-2.384893	0.021035	0.023672	-0.021338	-0.645076	0.220046	0.367583	-0.222109	0.699874	0.362275	0.574109
25699	9.470470	1.058750	-2.369566	0.045033	0.011082	-0.012102	-0.646493	0.220095	0.367034	-0.222642	0.699550	0.362820	0.573953
25700	9.460363	0.996224	-2.403412	0.033573	0.008524	-0.030485	-0.645516	0.220149	0.365613	-0.222851	0.699140	0.363565	0.573899
25701	9.508623	1.020157	-2.405061	0.013540	-0.010147	-0.024975	-0.644376	0.219804	0.366429	-0.222642	0.699108	0.364023	0.573730
25702	9.472189	0.986772	-2.428071	-0.002980	-0.004416	-0.027783	-0.646196	0.219340	0.367691	-0.222263	0.699037	0.364352	0.573754
25703	9.499020	1.029919	-2.404638	-0.052733	-0.014605	-0.039779	-0.645367	0.219833	0.366158	-0.220927	0.699243	0.364274	0.574069
25704	9.456674	1.233304	-2.358250	-0.078944	-0.024388	-0.059975	-0.647134	0.216007	0.368623	-0.218994	0.699485	0.364298	0.574499
25705	9.480441	1.170295	-2.374042	-0.053158	-0.000740	-0.056298	-0.647954	0.214533	0.369670	-0.217559	0.699407	0.364387	0.575082
25706	9.518993	1.116369	-2.351681	-0.064535	-0.007195	-0.070991	-0.646766	0.210193	0.369953	-0.215802	0.699319	0.364625	0.575701
25707	9.463379	1.178072	-2.402339	-0.081074	-0.001235	-0.108657	-0.647265	0.206103	0.371542	-0.213369	0.698979	0.365124	0.576704
25708	9.393631	1.195406	-2.392372	-0.060022	0.013473	-0.109569	-0.647094	0.204069	0.371978	-0.211385	0.698340	0.365867	0.577736
25709	9.485950	1.186128	-2.292018	-0.054465	0.031823	-0.108648	-0.649042	0.201802	0.371997	-0.209566	0.697495	0.366525	0.579001
25710	9.436878	1.053861	-2.349017	-0.069295	0.014751	-0.115107	-0.648858	0.197833	0.370898	-0.207405	0.696825	0.367240	0.580132
25711	9.399475	1.452115	-2.369177	-0.094832	0.039518	-0.112386	-0.650462	0.190960	0.371049	-0.205037	0.696022	0.367443	0.581807
25712	9.509570	1.247766	-2.379458	-0.063665	0.050495	-0.112353	-0.651137	0.188135	0.370313	-0.203222	0.694939	0.368002	0.583382
25713	9.437882	1.388686	-2.361365	-0.102161	0.041442	-0.113323	-0.653499	0.184886	0.369991	-0.200757	0.694126	0.368115	0.585131
25714	9.425631	1.604439	-2.168676	-0.065115	0.064269	-0.096732	-0.656119	0.180045	0.369996	-0.199209	0.692988	0.368388	0.586834
25715	9.454160	1.726862	-2.270396	-0.147468	0.034904	-0.094069	-0.657056	0.176038	0.370038	-0.196285	0.692557	0.367722	0.588742
25716	9.373401	1.857101	-2.174737	-0.127610	0.063149	-0.105997	-0.659848	0.171510	0.366669	-0.193781	0.691578	0.367426	0.590903
25717	9.484152	1.793067	-2.159973	-0.097338	0.049744	-0.067364	-0.658108	0.168436	0.367309	-0.191965	0.690955	0.366920	0.592537
25718	9.498727	1.700077	-2.105568	-0.056074	0.060329	-0.030608	-0.659946	0.167409	0.365423	-0.191289	0.690295	0.366401	0.593845
25719	9.536897	1.554138	-2.093454	-0.051834	0.070171	-0.010444	-0.661604	0.164701	0.365553	-0.190931	0.689664	0.365562	0.595208
25720	9.623127	1.495895	-2.135706	-0.000395	0.069603	-0.002994	-0.661319	0.164015	0.364800	-0.191387	0.688900	0.365250	0.596138
25721	9.488609	1.583911	-2.118024	0.006546	0.061112	-0.015828	-0.662756	0.163781	0.361262	-0.191711	0.688114	0.365208	0.596967
25722	9.576625	1.459130	-1.902319	0.046940	0.056979	-0.010231	-0.665037	0.165662	0.361685	-0.192661	0.687250	0.365633	0.597396
25723	9.590178	1.470366	-2.023528	0.042064	0.050296	-0.021240	-0.664469	0.164312	0.359756	-0.193343	0.686414	0.366118	0.597839
25724	9.479796	1.504486	-1.978114	0.112292	0.063497	-0.030317	-0.665349	0.165445	0.357430	-0.194979	0.685079	0.367553	0.597959
25725	9.571349	1.479474	-1.969623	0.115966	0.048664	-0.028435	-0.667925	0.166603	0.355122	-0.196585	0.683918	0.369015	0.597862
25726	9.408055	1.640621	-1.964881	0.188805	0.088757	-0.010014	-0.667143	0.170423	0.353090	-0.199695	0.682117	0.370982	0.597671
25727	9.389194	1.510762	-1.856325	0.197052	0.145203	-0.015616	-0.666653	0.173112	0.347878	-0.203276	0.679554	0.372839	0.598228
25728	9.331733	1.639789	-1.862997	0.189141	0.130764	-0.035787	-0.670798	0.174119	0.343313	-0.206383	0.677031	0.374975	0.598689
25729	9.440522	1.614013	-1.806846	0.212969	0.183404	-0.039473	-0.671961	0.174330	0.339376	-0.210172	0.673731	0.377169	0.599714
25730	9.430729	1.555815	-1.802029	0.194946	0.192116	-0.030358	-0.675759	0.179627	0.332105	-0.213873	0.670455	0.379026	0.600906
25731	9.342139	1.645694	-1.766728	0.217291	0.217045	-0.017512	-0.680634	0.180123	0.323553	-0.218225	0.666854	0.380810	0.602219
25732	9.530144	1.675985	-1.773562	0.179105	0.253695	-0.012093	-0.681842	0.182055	0.316754	-0.222385	0.663001	0.381933	0.604236
25733	9.710924	1.757539	-1.801530	0.230106	0.251311	-0.020195	-0.685465	0.184766	0.309460	-0.227109	0.658856	0.383734	0.605870
25734	9.594991	1.979017	-1.619419	0.270234	0.230034	-0.020983	-0.687565	0.189357	0.301421	-0.232173	0.654750	0.386158	0.606861
25735	9.586705	1.888914	-1.407134	0.302705	0.219848	-0.037430	-0.690222	0.192982	0.292761	-0.237364	0.650449	0.389180	0.607547
25736	9.903753	1.764075	-1.487438	0.261671	0.183469	0.004803	-0.693835	0.193248	0.282627	-0.242254	0.647085	0.391354	0.607812
25737	9.575396	1.760877	-1.257785	0.321288	0.133530	0.050812	-0.695515	0.199848	0.277397	-0.248055	0.644366	0.393840	0.606755
25738	9.460574	1.608322	-1.394584	0.210018	0.142400	0.061537	-0.695021	0.202638	0.273040	-0.252616	0.642165	0.394805	0.606578
25739	9.731401	1.648666	-1.290921	0.256979	0.115884	0.041554	-0.696530	0.207469	0.268689	-0.257314	0.639858	0.396696	0.605809
25740	9.647783	1.784586	-1.255506	0.294391	0.062423	0.009602	-0.696360	0.212637	0.262786	-0.261691	0.637737	0.399749	0.604161
25741	9.596933	1.639035	-1.225568	0.329494	0.044917	0.023428	-0.695338	0.219085	0.259784	-0.266504	0.635718	0.403094	0.601958
25742	9.750822	1.575109	-1.241402	0.371369	0.015691	0.018074	-0.698818	0.223912	0.256158	-0.271560	0.633768	0.407173	0.599002
25743	9.505864	1.590029	-1.140355	0.432859	-0.001893	0.062217	-0.697891	0.227307	0.253957	-0.277736	0.631994	0.411475	0.595092
25744	9.650575	1.505853	-1.088343	0.430279	0.023005	0.030994	-0.696037	0.234371	0.249854	-0.283706	0.629662	0.415982	0.591604
25745	9.635915	1.545333	-1.131017	0.435179	-0.015505	0.012716	-0.696413	0.238633	0.245032	-0.289165	0.627524	0.420955	0.587703
25746	9.569639	1.470550	-0.945448	0.445565	0.006561	-0.080913	-0.697785	0.245083	0.242760	-0.293837	0.624260	0.427082	0.584432
25747	9.622719	1.528594	-0.961548	0.359478	-0.037014	-0.148891	-0.698524	0.245812	0.239842	-0.296230	0.621342	0.433256	0.581783
25748	9.369846	1.539887	-0.947186	0.360780	-0.032188	-0.169137	-0.699381	0.245349	0.237841	-0.298439	0.618195	0.439658	0.579197
25749	9.338920	1.488192	-0.873902	0.299926	0.040856	-0.125342	-0.700527	0.245592	0.236170	-0.301023	0.614854	0.444333	0.577848
25750	9.893878	1.573233	-0.816806	0.202842	0.040544	-0.129062	-0.701555	0.246633	0.232850	-0.302360	0.612116	0.447937	0.577274
25751	9.835582	1.676892	-0.920232	0.253267	0.026029	-0.088566	-0.702383	0.244942	0.232469	-0.304651	0.609502	0.451675	0.575921
25752	9.769828	1.585204	-1.280694	0.209274	0.080579	-0.167692	-0.705666	0.245185	0.228554	-0.305968	0.605883	0.455552	0.575988
25753	8.964338	1.553021	-1.349816	0.199822	0.188558	-0.190090	-0.708525	0.245027	0.223904	-0.307891	0.600763	0.458890	0.577675
25754	9.860294	1.782282	-1.195835	0.132183	0.268771	-0.263516	-0.713464	0.240295	0.216582	-0.308866	0.594516	0.461834	0.581258
25755	10.455941	2.010738	-1.545129	0.232321	0.295255	-0.215490	-0.720573	0.238283	0.207187	-0.311813	0.587656	0.465158	0.584005
25756	9.853882	1.774668	-1.707730	0.262485	0.298275	-0.114680	-0.724292	0.235423	0.196434	-0.316299	0.581559	0.467618	0.585728
25757	9.183192	1.502757	-1.694082	0.264828	0.294053	-0.061642	-0.728375	0.238622	0.185215	-0.321360	0.575886	0.469480	0.587088
25758	9.556759	1.307998	-1.293857	-0.039583	0.168008	-0.109686	-0.730265	0.239356	0.179620	-0.321175	0.573240	0.469125	0.590055
25759	9.908809	1.497776	-1.344434	0.139509	0.179206	0.020132	-0.732850	0.240441	0.175893	-0.324659	0.570474	0.469301	0.590689
25760	9.896507	1.488548	-1.373020	0.157326	0.108515	0.078081	-0.734341	0.242908	0.169979	-0.328373	0.569009	0.469487	0.589900
25761	9.522906	1.393807	-1.345173	0.184765	0.102833	0.078047	-0.734448	0.249775	0.167580	-0.332327	0.567394	0.470021	0.588815
25762	9.318853	1.337811	-1.221963	0.225551	0.015755	0.037841	-0.736208	0.252033	0.163070	-0.335466	0.566163	0.472074	0.586573
25763	9.551352	1.302422	-1.056973	0.205145	0.019032	0.061704	-0.735991	0.256795	0.162517	-0.338662	0.565243	0.473573	0.584412
25764	9.568599	1.316273	-1.014049	0.294900	0.029939	0.168308	-0.733010	0.264386	0.159002	-0.344227	0.564581	0.474840	0.580760
25765	9.673530	1.041831	-1.039086	0.327337	0.020478	0.217912	-0.734295	0.273270	0.153912	-0.350619	0.564259	0.475943	0.576330
25766	9.716050	1.138139	-1.189809	0.366212	0.014231	0.166635	-0.733157	0.281461	0.150452	-0.356803	0.563184	0.478125	0.571762
25767	9.841707	1.175658	-1.160447	0.374736	0.034569	0.072143	-0.731590	0.288284	0.145488	-0.362151	0.560920	0.481256	0.567986
25768	9.645117	1.077741	-0.989480	0.417974	0.039191	0.115292	-0.729478	0.295482	0.138562	-0.368524	0.558620	0.484374	0.563485
25769	9.602422	1.086615	-0.905698	0.440053	0.057762	0.049235	-0.730979	0.299475	0.133734	-0.374529	0.555318	0.488253	0.559427
25770	9.614310	1.165537	-0.649586	0.463680	0.094583	0.109806	-0.728705	0.303891	0.124934	-0.381806	0.551933	0.491440	0.555050
25771	9.584629	0.962203	-0.661879	0.478907	0.097823	-0.007660	-0.730672	0.308930	0.116498	-0.387950	0.547223	0.495977	0.551407
25772	9.565514	0.744984	-0.549052	0.434718	0.076386	-0.016925	-0.731470	0.311333	0.108734	-0.393260	0.542915	0.500301	0.547986
25773	9.646179	0.597836	-0.649648	0.414979	0.046028	-0.000408	-0.731577	0.314347	0.100011	-0.398229	0.539259	0.504363	0.544271
25774	9.767501	0.971126	-0.700061	0.483373	0.070110	0.025466	-0.730134	0.318550	0.092904	-0.404397	0.534981	0.508720	0.539873
25775	9.704543	0.986738	-0.745915	0.562471	0.087867	-0.029475	-0.730664	0.321168	0.083595	-0.410992	0.529283	0.514249	0.535251
25776	9.707741	0.919489	-0.616036	0.484999	0.097323	-0.123241	-0.730996	0.318939	0.073556	-0.415769	0.523070	0.519868	0.532232
25777	9.987768	1.138579	-0.644404	0.533863	0.124324	-0.145113	-0.734175	0.317809	0.062481	-0.421110	0.515896	0.525880	0.529120
25778	10.005081	1.205972	-0.615627	0.498740	0.047422	-0.150548	-0.736192	0.315549	0.053589	-0.425122	0.509693	0.532234	0.525558
25779	9.487653	1.041964	-0.771260	0.456105	0.139306	-0.147254	-0.738498	0.313594	0.044435	-0.429724	0.502887	0.537196	0.523319
25780	9.482750	1.320190	-0.899700	0.515583	0.186777	-0.081107	-0.739129	0.310403	0.030661	-0.436022	0.495712	0.541722	0.520280
25781	9.644857	1.258681	-1.099403	0.464601	0.205413	-0.143612	-0.740590	0.306454	0.017979	-0.441362	0.488075	0.546049	0.518472
25782	9.241797	1.451136	-0.952638	0.333605	0.136034	-0.210793	-0.742012	0.301092	0.007755	-0.443893	0.481506	0.550309	0.517949
25783	9.937478	1.948138	-0.946429	0.338480	0.089670	-0.295807	-0.745111	0.294453	-0.002250	-0.445066	0.474431	0.555754	0.517658
25784	10.004808	1.855225	-0.925398	0.300963	-0.001842	-0.287476	-0.745195	0.286689	-0.007828	-0.444918	0.468646	0.561575	0.516771
25785	9.718055	1.890723	-1.250196	0.238059	-0.014827	-0.174784	-0.747818	0.280269	-0.010751	-0.445157	0.464849	0.565726	0.515465
25786	9.621299	1.609127	-1.178364	0.294514	-0.068899	-0.042522	-0.749499	0.277291	-0.013892	-0.446696	0.462512	0.569758	0.511781
25787	9.480165	1.714954	-1.399452	0.176711	-0.124901	-0.132606	-0.751948	0.271472	-0.011544	-0.445515	0.460848	0.573852	0.509734
25788	9.422358	1.920196	-1.482910	0.183558	-0.097483	-0.083068	-0.752388	0.272637	-0.011750	-0.445319	0.459248	0.577402	0.507335
25789	9.486132	2.059251	-1.397431	0.199700	-0.044989	-0.099597	-0.754332	0.270349	-0.011309	-0.445565	0.456932	0.580711	0.505430
25790	9.506756	2.093343	-1.238557	0.241132	0.024628	-0.095942	-0.754039	0.266831	-0.015776	-0.447214	0.453350	0.583896	0.503526
25791	9.420881	2.168038	-1.157563	0.202804	0.056368	-0.163972	-0.755954	0.260659	-0.018124	-0.447983	0.449206	0.586902	0.503062
25792	9.477400	2.141338	-1.005259	0.139508	0.068035	-0.171442	-0.758193	0.256321	-0.022618	-0.448387	0.445251	0.589280	0.503438
25793	9.621194	2.239932	-0.838494	0.159611	0.067988	-0.171349	-0.758900	0.253949	-0.026720	-0.448803	0.441260	0.591790	0.503636
25794	9.761105	2.211853	-0.807677	0.083133	0.041480	-0.154912	-0.762114	0.248882	-0.030684	-0.448528	0.438278	0.593652	0.504294
25795	8.964546	1.749136	-0.785735	0.192631	0.064996	-0.032033	-0.762812	0.246455	-0.033659	-0.450589	0.435658	0.595278	0.502808
25796	9.309930	1.486087	-0.882493	0.133022	0.012765	0.138632	-0.763674	0.247613	-0.033578	-0.453389	0.435955	0.595352	0.499938
25797	10.092194	1.614475	-0.741827	0.207780	0.236411	0.107422	-0.764761	0.250593	-0.041303	-0.459022	0.433133	0.594316	0.498481
25798	10.293723	1.546297	-0.827104	0.373533	0.113121	0.021721	-0.762082	0.257374	-0.048685	-0.463896	0.428805	0.596853	0.494665
25799	10.307137	1.684604	-1.019943	0.497742	0.052123	0.020246	-0.760710	0.255464	-0.057023	-0.468916	0.424061	0.601065	0.488888
25800	9.334126	1.236963	-0.764247	0.412437	-0.065162	-0.081866	-0.760992	0.254400	-0.058643	-0.470843	0.419886	0.606389	0.484041
25801	9.215014	1.525657	-0.709601	0.445314	-0.000863	-0.019486	-0.761262	0.249821	-0.064727	-0.474329	0.415626	0.610813	0.478722
25802	9.555550	1.256053	-0.497038	0.578424	0.018629	-0.074275	-0.762421	0.248678	-0.070304	-0.478653	0.409073	0.616763	0.472391
25803	9.754863	1.397308	-0.646085	0.689634	0.014912	0.015016	-0.760443	0.244666	-0.076940	-0.484564	0.402660	0.622901	0.463743
25804	9.668772	1.152191	-0.767653	0.674030	0.050142	0.042393	-0.758503	0.243523	-0.083537	-0.490953	0.396258	0.628246	0.455248
25805	9.695423	1.366383	-0.839718	0.731687	0.014903	0.013239	-0.755893	0.244444	-0.091427	-0.497012	0.389255	0.634524	0.445914
25806	9.618094	1.108778	-0.758795	0.911299	-0.014034	0.026424	-0.754365	0.240857	-0.100719	-0.504060	0.380706	0.642455	0.433864
25807	9.737027	0.861861	-0.854226	0.869043	0.055349	-0.023336	-0.752098	0.234940	-0.109599	-0.511138	0.371312	0.649435	0.423201
25808	9.887255	1.459352	-1.000878	0.833881	0.059718	-0.001262	-0.751106	0.230126	-0.117124	-0.517992	0.362341	0.655774	0.412738
25809	9.517836	1.082087	-1.245565	0.879932	0.201177	0.062680	-0.746758	0.225992	-0.127893	-0.527476	0.352538	0.660306	0.401848
25810	9.262501	1.347146	-1.345400	0.942454	0.309023	0.134186	-0.741038	0.222339	-0.143030	-0.539138	0.341946	0.663518	0.390061
25811	9.557170	1.453619	-1.302585	0.808878	0.344560	-0.007354	-0.737143	0.216520	-0.160265	-0.549130	0.330598	0.665984	0.381610
25812	9.809208	1.993240	-1.347141	0.735198	0.265634	-0.084304	-0.734891	0.208169	-0.175097	-0.556786	0.319458	0.669138	0.374420
25813	9.751902	2.314678	-1.415367	0.661985	0.168064	-0.142978	-0.734431	0.199724	-0.184542	-0.562145	0.309076	0.673019	0.368116
25814	9.596396	1.815583	-1.369326	0.533885	0.116739	-0.141427	-0.730584	0.192304	-0.192540	-0.565912	0.300410	0.676460	0.363180
25815	9.398707	1.826904	-1.386014	0.396618	0.054634	-0.205868	-0.731881	0.181033	-0.196486	-0.567501	0.292912	0.679901	0.360389
25816	9.721401	1.815218	-1.407820	0.306381	0.072033	-0.229860	-0.730902	0.168576	-0.200387	-0.568590	0.285867	0.682624	0.359179
25817	9.374606	1.812448	-1.380376	0.227801	0.013192	-0.151084	-0.731397	0.161538	-0.203086	-0.568946	0.281298	0.684952	0.357789
25818	9.550395	2.041354	-1.182556	0.253748	0.095205	-0.075840	-0.729531	0.157354	-0.206195	-0.571124	0.276753	0.686116	0.355627
25819	9.762908	2.017096	-1.113366	0.269407	0.066964	-0.034428	-0.727951	0.153461	-0.209283	-0.573236	0.272896	0.687445	0.352630
25820	9.523571	2.013510	-0.901537	0.298043	0.082610	0.009599	-0.726537	0.151044	-0.213125	-0.576076	0.269045	0.688567	0.348749
25821	9.359629	1.648964	-0.757684	0.182525	0.082119	-0.070547	-0.724786	0.145117	-0.215776	-0.577647	0.265561	0.689266	0.347438
25822	9.260671	1.943305	-0.592642	0.062594	0.056782	-0.103741	-0.724743	0.141947	-0.215551	-0.578110	0.262935	0.689665	0.347875
25823	9.051548	1.519492	-0.346034	-0.231088	0.004195	-0.135537	-0.722592	0.137609	-0.218530	-0.575967	0.263860	0.688699	0.352611
25824	10.270732	1.565402	-0.072485	-0.633362	0.159327	-0.244558	-0.720988	0.134639	-0.217034	-0.573100	0.266589	0.683682	0.364781
25825	10.499854	1.923723	-0.508676	-0.615580	0.208425	-0.233495	-0.719559	0.131471	-0.220216	-0.570898	0.269060	0.677948	0.376920
25826	9.430808	1.315172	-0.139325	-0.774734	-0.014999	-0.281489	-0.720313	0.127090	-0.215532	-0.564329	0.274239	0.673713	0.390430
25827	9.296586	1.519744	-0.132971	-0.692557	-0.117900	-0.103149	-0.718016	0.127902	-0.209420	-0.558093	0.281726	0.670077	0.400200
25828	10.492057	1.651600	-0.466680	-0.934489	-0.221316	-0.143554	-0.716555	0.130251	-0.199243	-0.548595	0.292053	0.665746	0.412952
25829	10.247356	2.089779	-0.821827	-0.561678	-0.244567	-0.017991	-0.717500	0.133461	-0.188282	-0.541888	0.300159	0.663783	0.419112
25830	9.417539	1.424030	-0.652619	-0.481011	-0.337358	-0.074864	-0.719834	0.136294	-0.175068	-0.533832	0.307309	0.663793	0.424222
25831	9.399023	1.735026	-0.686131	-0.614428	-0.282694	0.065224	-0.719866	0.137653	-0.158856	-0.526835	0.317308	0.661066	0.429828
25832	10.038241	1.061079	-0.318290	-0.637286	-0.361814	0.035984	-0.719968	0.144192	-0.142885	-0.518230	0.327706	0.659076	0.435507
25833	9.987829	1.800121	-0.606277	-0.592545	-0.323671	0.136129	-0.720040	0.146447	-0.130294	-0.511270	0.338653	0.656223	0.439647
25834	9.548169	0.749056	-0.301996	-0.529815	-0.438340	0.093046	-0.719718	0.152449	-0.115210	-0.502668	0.349242	0.655325	0.442611
25835	9.250488	1.880909	-0.636147	-0.500812	-0.327961	0.077440	-0.719645	0.156409	-0.099402	-0.495600	0.358407	0.653485	0.445963
25836	9.355883	1.115418	-0.393867	-0.396672	-0.201762	0.055323	-0.719579	0.160269	-0.084449	-0.490558	0.364982	0.651489	0.449114
25837	9.514331	0.861668	-0.362800	-0.278462	-0.161686	0.057319	-0.720384	0.162428	-0.075535	-0.487043	0.370160	0.649991	0.450868
25838	9.279417	0.992886	-0.258954	-0.167078	-0.130343	0.081316	-0.719349	0.162673	-0.069164	-0.484805	0.374150	0.649110	0.451256
25839	9.630058	0.816839	-0.336018	-0.061039	-0.065483	0.070454	-0.718166	0.162609	-0.062389	-0.484298	0.376516	0.648476	0.450744
25840	9.566265	1.341226	-0.704615	0.059657	-0.043554	0.067964	-0.715915	0.165286	-0.059131	-0.484759	0.377346	0.648885	0.448962
25841	10.015596	0.885941	-0.987677	0.087706	0.000198	0.013826	-0.714509	0.165565	-0.059410	-0.485739	0.376958	0.649355	0.447547
25842	9.987271	2.572905	-1.625387	0.302724	0.049760	-0.085594	-0.713349	0.161126	-0.062952	-0.487857	0.372586	0.652178	0.444791
25843	9.356280	3.406029	-1.932111	0.185133	0.045312	-0.099591	-0.715270	0.157508	-0.061746	-0.489089	0.369338	0.653942	0.443555
25844	10.051955	3.353586	-2.004364	0.081112	0.036937	0.049010	-0.712992	0.155913	-0.062150	-0.490569	0.368992	0.653902	0.442266
25845	10.020145	3.352216	-2.065987	0.247812	0.136957	0.046414	-0.712293	0.154882	-0.064768	-0.494693	0.366190	0.654260	0.439463
25846	9.242904	3.197288	-1.859183	0.364896	0.176298	0.041800	-0.711348	0.152864	-0.073674	-0.499988	0.361699	0.655363	0.435529
25847	8.865375	3.222973	-1.767601	0.473337	0.256258	0.052819	-0.709858	0.152283	-0.082778	-0.507253	0.355617	0.656406	0.430536
25848	9.588132	2.991286	-1.689859	0.431680	0.178908	-0.097498	-0.707898	0.150362	-0.088151	-0.511774	0.348537	0.658942	0.427089
25849	9.217239	2.874053	-1.613950	0.460940	0.132491	-0.093795	-0.708162	0.145347	-0.094121	-0.515920	0.341626	0.662082	0.422806
25850	9.004387	2.537933	-1.574364	0.514599	0.136381	-0.038744	-0.706455	0.140079	-0.101398	-0.520854	0.334761	0.665228	0.417274
25851	9.127588	2.595062	-1.559275	0.413492	0.108114	-0.053540	-0.705740	0.136432	-0.106302	-0.524578	0.329007	0.667851	0.412975
25852	9.254986	2.128860	-1.402825	0.412883	-0.012182	-0.135976	-0.706133	0.132011	-0.109687	-0.525960	0.323074	0.672237	0.408762
25853	9.202381	2.809003	-1.637973	0.379594	-0.006118	-0.112099	-0.707308	0.124565	-0.109717	-0.527357	0.317786	0.676094	0.404727
25854	9.349590	2.630213	-1.224348	0.379673	0.027242	-0.147004	-0.705026	0.120689	-0.113376	-0.528905	0.311682	0.679776	0.401270
25855	9.347305	2.282993	-1.371456	0.281261	0.024940	-0.134410	-0.705538	0.115872	-0.114521	-0.529856	0.306835	0.682591	0.398967
25856	9.219152	2.187785	-1.077425	0.349934	0.059089	-0.031597	-0.706607	0.109429	-0.117460	-0.532526	0.302323	0.684925	0.394835
25857	9.485665	1.856549	-0.751382	0.163215	-0.034115	-0.096029	-0.706425	0.106005	-0.117959	-0.532241	0.299697	0.687141	0.393369
25858	9.146064	2.610560	-0.738597	0.282659	0.050680	-0.011463	-0.703480	0.105820	-0.120970	-0.534513	0.296234	0.688874	0.389863
25859	9.106330	2.301382	-0.449267	0.222793	0.083898	-0.134639	-0.705419	0.102170	-0.122028	-0.535899	0.291479	0.690477	0.388708
25860	9.248689	2.371458	-0.144951	0.217452	0.120978	-0.200722	-0.702262	0.094670	-0.128186	-0.537242	0.285544	0.692018	0.388518
25861	9.491788	2.538515	-0.251989	0.184415	0.152818	-0.207182	-0.702338	0.087524	-0.131744	-0.538783	0.279620	0.692927	0.389073
25862	9.273745	2.625026	-0.438925	0.186588	0.111473	-0.224585	-0.700449	0.081480	-0.134970	-0.539583	0.273754	0.694406	0.389500
25863	9.879217	2.129783	-1.078333	0.013044	0.215949	-0.298466	-0.699550	0.073599	-0.141413	-0.540317	0.267893	0.693731	0.393735
25864	10.161028	1.909572	-1.621717	-0.028168	0.224216	-0.061816	-0.697258	0.067142	-0.148063	-0.542760	0.265692	0.691400	0.395961
25865	9.966284	2.390668	-1.768305	0.208768	0.331815	0.067885	-0.693809	0.067697	-0.157539	-0.548972	0.261870	0.689025	0.394079
25866	9.791041	2.830451	-1.558398	0.062135	0.144943	-0.127505	-0.691974	0.063428	-0.164756	-0.550268	0.258399	0.688579	0.395341
25867	10.108140	2.625037	-1.598166	0.008594	0.046739	-0.206330	-0.689388	0.058627	-0.167203	-0.549291	0.255241	0.689174	0.397706
25868	9.625378	2.590868	-1.689032	0.172852	0.069929	-0.017141	-0.689352	0.054566	-0.169296	-0.550983	0.252656	0.689859	0.395825
25869	9.032952	2.238344	-1.492843	0.148083	0.047649	0.015696	-0.688792	0.054190	-0.170598	-0.552462	0.251029	0.690430	0.393799
25870	8.942914	2.233876	-1.293850	0.133899	0.044032	-0.000857	-0.687376	0.053086	-0.171954	-0.553716	0.249302	0.690994	0.392141
25871	9.315580	2.050448	-1.014293	0.091524	0.030359	0.092736	-0.687915	0.050818	-0.172374	-0.555264	0.249515	0.690926	0.389931
25872	9.507499	1.933509	-1.075373	0.142797	-0.025773	0.168188	-0.687392	0.054504	-0.171582	-0.556906	0.250569	0.691473	0.385923
25873	9.504963	1.963015	-1.104072	0.162309	-0.018887	0.144361	-0.684611	0.056577	-0.173743	-0.558516	0.251106	0.692223	0.381881
25874	9.509895	1.893812	-1.370412	0.082375	-0.051344	0.168095	-0.685883	0.058992	-0.169901	-0.559471	0.253028	0.692568	0.378574
25875	9.567142	1.543210	-1.297543	0.087863	-0.014206	0.162498	-0.685077	0.062673	-0.169113	-0.560892	0.254632	0.692590	0.375344
25876	9.444180	1.761952	-1.088617	0.077128	0.020103	0.204646	-0.682597	0.067509	-0.168976	-0.563062	0.256581	0.691883	0.372056
25877	9.328864	1.452404	-0.912407	0.068553	0.032464	0.120121	-0.680399	0.072615	-0.168394	-0.564706	0.257477	0.691430	0.369780
25878	9.575754	1.521906	-0.800412	0.085759	0.029324	0.079856	-0.679281	0.072401	-0.170258	-0.566109	0.257530	0.691308	0.367821
25879	9.720011	1.560474	-0.858697	0.251165	0.047599	0.105878	-0.677585	0.072505	-0.169984	-0.568796	0.256059	0.692073	0.363236
25880	10.053744	1.575539	-0.711657	0.227347	0.088098	0.170079	-0.674221	0.073138	-0.172240	-0.572371	0.255317	0.691828	0.358579
25881	9.802276	1.881257	-0.951470	0.220872	0.042301	0.104061	-0.675046	0.070364	-0.173962	-0.574796	0.254191	0.692393	0.354385
25882	9.188344	1.699300	-0.804091	0.103029	0.169081	0.235598	-0.674256	0.072944	-0.177062	-0.579286	0.255200	0.689959	0.351080
25883	9.668734	1.781523	-1.038915	0.034051	0.122303	0.191607	-0.670385	0.078020	-0.179328	-0.582457	0.256858	0.687801	0.348852
25884	9.762813	2.022141	-1.127823	0.131704	0.137547	0.147788	-0.668186	0.080463	-0.183016	-0.586014	0.256529	0.686342	0.345999
25885	9.369761	2.188813	-1.232811	0.123034	0.112721	0.100034	-0.664554	0.081175	-0.186967	-0.588830	0.255937	0.685375	0.343564
25886	9.493343	2.208689	-1.152761	0.027285	0.151829	0.004390	-0.660044	0.080100	-0.189907	-0.591043	0.254765	0.683742	0.343889
25887	9.759761	2.343470	-1.036240	0.144453	0.110581	0.012110	-0.659495	0.080189	-0.191887	-0.593299	0.252701	0.683403	0.342198
25888	9.508843	2.370178	-1.087070	0.268711	0.147998	-0.066671	-0.658636	0.077057	-0.195627	-0.596177	0.247718	0.683803	0.340034
25889	9.740890	2.030703	-0.851581	0.244913	0.098615	-0.132702	-0.655752	0.070296	-0.199190	-0.597737	0.242532	0.684995	0.338630
25890	9.452817	2.389378	-0.862624	0.259940	0.045654	-0.110570	-0.656269	0.065248	-0.201481	-0.598832	0.237727	0.686732	0.336579
25891	9.632969	2.220814	-0.865629	0.175472	-0.005182	-0.117983	-0.654213	0.057858	-0.203661	-0.598690	0.234243	0.688601	0.335453
25892	9.702029	2.363216	-1.031537	0.128635	-0.073370	-0.083064	-0.654557	0.052886	-0.201705	-0.597692	0.232175	0.690727	0.334299
25893	9.556699	2.272868	-1.089494	0.060955	-0.080613	-0.082316	-0.655485	0.050294	-0.198322	-0.596184	0.231039	0.692565	0.333975
25894	9.306202	2.167132	-1.030090	0.002233	-0.071256	-0.021039	-0.653898	0.048483	-0.197036	-0.595033	0.231326	0.693524	0.333838
25895	9.325620	2.016211	-0.638074	-0.055850	-0.075892	-0.002802	-0.653737	0.048098	-0.195081	-0.593570	0.232639	0.694158	0.334213
25896	9.323014	2.285541	-0.467136	-0.124954	-0.078634	0.015469	-0.656154	0.051675	-0.191156	-0.591964	0.234992	0.694178	0.335371
25897	9.640020	2.380965	-0.335855	-0.154156	-0.117600	0.022905	-0.655863	0.052419	-0.188849	-0.589628	0.238079	0.694505	0.336631
25898	9.553434	2.315443	-0.287150	-0.162935	-0.163797	0.041284	-0.654993	0.052941	-0.185146	-0.586822	0.241789	0.695136	0.337585
25899	9.543064	2.421667	-0.426168	-0.204120	-0.133293	0.072364	-0.656974	0.055912	-0.180698	-0.584343	0.246218	0.695030	0.338900
25900	9.507257	2.401820	-0.374233	-0.153159	-0.125437	0.061430	-0.656705	0.059436	-0.176519	-0.582232	0.249821	0.695151	0.339648
25901	9.090443	2.436370	-0.380159	-0.125642	-0.106837	-0.006533	-0.656970	0.060534	-0.172487	-0.579959	0.252019	0.695622	0.340946
25902	9.168555	2.619435	-0.328746	-0.155735	-0.073474	-0.039628	-0.657260	0.062173	-0.170684	-0.577860	0.253870	0.695614	0.343146
25903	9.343659	2.710517	-0.160785	-0.094798	-0.062979	-0.156917	-0.655959	0.061184	-0.168495	-0.575318	0.253276	0.696518	0.346011
25904	9.832765	2.704722	-0.167037	-0.088928	-0.022358	-0.250456	-0.657313	0.055692	-0.170240	-0.572797	0.251059	0.697424	0.349962
25905	9.710613	2.434644	-0.577279	0.005926	0.066372	-0.307387	-0.656527	0.050301	-0.168887	-0.571500	0.246271	0.698251	0.353813
25906	9.730031	1.832908	-0.924929	0.020027	0.109077	-0.267161	-0.654754	0.041860	-0.172968	-0.571199	0.241648	0.698450	0.357080
25907	9.569870	1.796292	-1.363629	0.024477	0.175894	-0.245293	-0.652023	0.034905	-0.178381	-0.571923	0.236737	0.697808	0.360450
25908	9.698339	1.662359	-1.209884	-0.119356	0.130286	-0.214293	-0.652000	0.030920	-0.182025	-0.571619	0.234248	0.696472	0.365112
25909	9.934135	1.722281	-1.281115	-0.108490	0.127648	-0.045373	-0.648763	0.030280	-0.184643	-0.572468	0.234011	0.694454	0.367768
25910	10.282916	1.659924	-1.335628	-0.177154	0.037320	-0.038875	-0.649762	0.030085	-0.186202	-0.571880	0.235275	0.692920	0.370756
25911	9.649003	2.035430	-1.514790	-0.096758	-0.002201	0.031915	-0.650035	0.029237	-0.186393	-0.571537	0.236961	0.692117	0.371711
25912	9.352310	1.877760	-1.176215	-0.198764	-0.028968	0.051864	-0.650898	0.031199	-0.185131	-0.570567	0.240256	0.690725	0.373672
25913	9.456537	1.934494	-1.121771	-0.162131	-0.047692	0.055670	-0.650396	0.036602	-0.184232	-0.569444	0.243374	0.689835	0.375008
25914	9.329632	2.199835	-1.129788	-0.081426	-0.050338	0.065024	-0.649541	0.037610	-0.181631	-0.568817	0.245691	0.689475	0.375109
25915	9.416180	1.809333	-0.990641	0.068503	-0.024915	0.125795	-0.649024	0.041065	-0.181985	-0.569650	0.246992	0.689707	0.372555
25916	9.416076	1.811953	-1.005113	0.009382	-0.038271	0.105514	-0.649069	0.044514	-0.182052	-0.569929	0.248745	0.689686	0.370999
25917	9.785296	1.779132	-0.922515	0.023632	-0.046121	0.160687	-0.648814	0.048121	-0.179565	-0.570501	0.251211	0.689640	0.368536
25918	9.614271	1.794869	-0.920848	0.025862	-0.058189	0.177192	-0.647584	0.052061	-0.178341	-0.571102	0.253912	0.689592	0.365832
25919	9.566537	1.726114	-0.832553	0.017217	-0.071349	0.197364	-0.646064	0.055683	-0.176572	-0.571551	0.257148	0.689578	0.362888
25920	9.383284	1.698347	-0.835543	0.163385	0.044925	0.246967	-0.645286	0.060586	-0.177263	-0.574763	0.258481	0.688960	0.358006
25921	9.350769	1.403768	-0.553634	0.137295	0.068947	0.122040	-0.644095	0.065818	-0.178928	-0.577209	0.258290	0.688558	0.354970
25922	9.216783	1.364028	-0.413615	0.181435	0.083071	0.129413	-0.643991	0.067889	-0.180214	-0.580170	0.257515	0.688203	0.351377
25923	9.797397	1.687633	-0.256888	0.194225	0.139049	0.056129	-0.639896	0.065445	-0.184367	-0.583409	0.255256	0.687681	0.348673
25924	9.826137	2.019442	-0.420053	0.248182	0.111305	0.025138	-0.637648	0.065215	-0.186242	-0.586344	0.252050	0.687971	0.345497
25925	9.654259	2.319593	-0.648387	0.319926	0.124250	0.005075	-0.636516	0.063060	-0.189500	-0.589628	0.247687	0.688702	0.341584
25926	9.433342	1.963035	-0.707668	0.304204	0.184741	0.025025	-0.633713	0.060760	-0.196178	-0.593809	0.243292	0.688461	0.337966
25927	9.471844	1.804318	-0.647340	0.314956	0.232997	0.080007	-0.630908	0.058446	-0.202574	-0.599011	0.239248	0.687433	0.333739
25928	9.684748	2.003766	-0.622600	0.330619	0.168067	0.057283	-0.626132	0.056933	-0.208373	-0.603246	0.235055	0.687338	0.329257
25929	10.077246	2.332501	-1.108573	0.312872	0.196617	0.075681	-0.624751	0.057092	-0.212054	-0.607825	0.231184	0.686687	0.324906
25930	9.841422	1.977509	-0.916075	0.307738	0.123610	0.094951	-0.622523	0.057511	-0.215445	-0.611519	0.228058	0.686731	0.320052
25931	9.604368	1.456377	-0.811571	0.227703	0.074714	0.114924	-0.619318	0.056657	-0.222460	-0.614223	0.226536	0.686791	0.315800
25932	9.584636	1.667063	-0.959221	0.150834	0.078865	0.079925	-0.618763	0.056969	-0.223154	-0.616464	0.225394	0.686414	0.313057
25933	9.812367	1.568202	-0.760649	0.044126	0.071480	0.023797	-0.617936	0.057211	-0.225410	-0.617691	0.224896	0.685764	0.312421
25934	9.689144	1.667210	-0.844769	-0.000468	-0.008384	0.006390	-0.616244	0.057471	-0.225410	-0.617583	0.225164	0.685840	0.312275
25935	9.509610	1.700548	-0.704985	-0.002247	-0.019693	0.010045	-0.616805	0.057983	-0.223958	-0.617252	0.225616	0.686099	0.312035
25936	9.669897	1.682606	-0.537181	-0.026987	-0.047104	-0.022955	-0.615820	0.058785	-0.223068	-0.616307	0.226054	0.686618	0.312444
25937	9.742105	1.838334	-0.613746	-0.048632	-0.060724	-0.009172	-0.616798	0.058472	-0.222230	-0.615076	0.227061	0.687181	0.312902
25938	9.635512	1.796853	-0.358819	-0.067662	-0.066498	-0.035832	-0.616649	0.059089	-0.220212	-0.613597	0.227940	0.687739	0.313936
25939	9.488538	1.963718	-0.427115	-0.104943	-0.069542	-0.060681	-0.617778	0.059501	-0.219468	-0.611660	0.228966	0.688282	0.315776
25940	9.378099	1.851597	-0.327096	-0.117885	-0.059027	-0.067186	-0.617774	0.059875	-0.218313	-0.609850	0.229978	0.688567	0.317914
25941	9.470410	2.059403	-0.319531	-0.186511	-0.085493	-0.098420	-0.620827	0.058540	-0.213557	-0.607067	0.231555	0.688936	0.321277
25942	9.409544	2.251843	-0.171071	-0.216022	-0.085915	-0.105795	-0.620360	0.056160	-0.212013	-0.604166	0.233388	0.689075	0.325099
25943	9.425450	2.327255	-0.016582	-0.226495	-0.107457	-0.083738	-0.621358	0.057953	-0.210194	-0.600967	0.235751	0.689334	0.328753
25944	9.741578	2.106467	-0.174774	-0.251500	-0.080375	-0.134268	-0.621623	0.059051	-0.206162	-0.597750	0.237569	0.689268	0.333416
25945	9.606392	2.134677	-0.217844	-0.196470	-0.110510	-0.125881	-0.623304	0.058864	-0.204743	-0.594349	0.238981	0.689903	0.337151
25946	9.691837	1.914394	-0.292525	-0.144837	-0.074414	-0.115765	-0.624822	0.058679	-0.200496	-0.591816	0.239726	0.690359	0.340132
25947	9.767569	1.996747	-0.504969	-0.069720	-0.047956	-0.114719	-0.625495	0.056637	-0.199627	-0.589951	0.239352	0.691023	0.342280
25948	9.852332	1.926436	-0.730823	-0.040791	-0.061051	-0.127488	-0.627275	0.054215	-0.196508	-0.588010	0.238606	0.692072	0.344018
25949	9.565547	1.960230	-0.748863	0.068609	-0.025812	-0.076005	-0.629526	0.054064	-0.195647	-0.587370	0.236987	0.693232	0.343895
25950	9.657849	1.623474	-0.822144	-0.072038	-0.102659	-0.061513	-0.629625	0.051693	-0.194097	-0.585155	0.237799	0.694233	0.345089
25951	9.781982	1.800244	-1.047860	-0.064373	-0.059909	-0.052341	-0.629759	0.052321	-0.192217	-0.583568	0.238318	0.694762	0.346349
25952	9.909771	1.833355	-1.052423	-0.049322	-0.105317	-0.032019	-0.632013	0.052449	-0.191197	-0.581622	0.239290	0.695802	0.346866
25953	9.705428	1.935723	-1.343635	-0.045066	-0.119646	-0.008168	-0.633275	0.054006	-0.187410	-0.579589	0.240623	0.696953	0.347036
25954	9.618013	1.683846	-1.322684	-0.124560	-0.116088	0.028313	-0.634807	0.055102	-0.182941	-0.577536	0.243388	0.697291	0.347852
25955	9.319158	1.564106	-1.278471	-0.133280	-0.086219	0.144696	-0.635704	0.060444	-0.180335	-0.576585	0.247657	0.696692	0.347614
25956	9.451366	1.500321	-1.293493	-0.072682	-0.038890	0.182378	-0.636884	0.065531	-0.178308	-0.576916	0.251427	0.695723	0.346297
25957	9.619249	1.422469	-1.363082	-0.025456	-0.058537	0.170595	-0.638060	0.070332	-0.176299	-0.577046	0.254636	0.695411	0.344357
25958	9.608418	1.446575	-1.526773	-0.012162	-0.067763	0.155033	-0.638395	0.075284	-0.174713	-0.577074	0.257523	0.695311	0.342360
25959	9.720276	1.396999	-1.685871	-0.025738	-0.068476	0.090789	-0.638565	0.079170	-0.171922	-0.576490	0.259713	0.695522	0.341259
25960	9.386641	1.436100	-1.533040	0.065412	-0.037975	0.144993	-0.639872	0.083114	-0.169965	-0.577252	0.261365	0.695642	0.338454
25961	9.405438	1.305097	-1.539428	0.105026	0.028725	0.182566	-0.638504	0.086542	-0.170046	-0.579301	0.262676	0.695139	0.334953
25962	9.623616	1.523226	-1.464039	0.164502	0.079211	0.213886	-0.636892	0.091243	-0.172739	-0.582653	0.263340	0.694182	0.330574
25963	9.649116	1.259628	-1.172021	0.132303	0.056363	0.243193	-0.636834	0.097302	-0.173350	-0.585596	0.264988	0.693192	0.326105
25964	9.801213	1.189758	-1.105700	0.106952	0.062361	0.252334	-0.633387	0.103051	-0.174580	-0.588625	0.266955	0.691804	0.321968
25965	9.784069	1.009875	-1.065168	0.085437	0.054990	0.268788	-0.633203	0.109994	-0.175704	-0.591431	0.269509	0.690340	0.317812
25966	9.693453	0.933249	-0.910102	0.067182	0.071583	0.268697	-0.632481	0.117081	-0.179935	-0.594441	0.272096	0.688455	0.314060
25967	9.731996	0.730559	-0.825908	0.027372	0.034132	0.219108	-0.632286	0.123030	-0.181263	-0.596308	0.274775	0.687093	0.311157
25968	9.688388	0.628836	-0.812862	0.041303	0.074599	0.187847	-0.629497	0.125986	-0.180963	-0.598684	0.276529	0.685417	0.308729
25969	9.833315	0.502818	-0.715238	-0.022480	0.025598	0.132760	-0.627463	0.130695	-0.183942	-0.599619	0.278671	0.684293	0.307477
25970	9.828981	0.670295	-0.723646	-0.041934	0.056921	0.086820	-0.625678	0.133620	-0.185615	-0.600657	0.280140	0.682863	0.307297
25971	9.809510	0.621989	-0.728064	-0.054036	0.052094	0.044583	-0.625562	0.134826	-0.186814	-0.601240	0.281291	0.681702	0.307681
25972	9.848857	0.839842	-0.718453	-0.013464	0.027752	-0.043341	-0.625561	0.134819	-0.186673	-0.601236	0.280821	0.681525	0.308511
25973	9.756970	0.860560	-0.768022	0.004485	0.027757	-0.091038	-0.624424	0.134100	-0.187012	-0.600985	0.279560	0.681771	0.309599
25974	9.668207	0.758060	-0.673582	0.021928	-0.004642	-0.120349	-0.624654	0.130082	-0.186978	-0.600258	0.277812	0.682629	0.310689
25975	9.719103	0.703533	-0.613038	-0.014199	0.005535	-0.103915	-0.624058	0.126973	-0.188168	-0.599528	0.276733	0.683083	0.312063
25976	9.751944	0.831689	-0.782515	-0.057827	-0.012567	-0.091102	-0.625424	0.123667	-0.187655	-0.598429	0.276384	0.683373	0.313841
25977	9.705528	1.045989	-0.644115	-0.100008	-0.033638	-0.091121	-0.626521	0.121897	-0.186340	-0.596768	0.276744	0.683675	0.316020
25978	9.685582	1.035100	-0.725567	-0.058491	-0.049130	-0.111211	-0.624930	0.120467	-0.184040	-0.595030	0.276358	0.684501	0.317843
25979	9.559936	1.124391	-0.807243	-0.047329	-0.049615	-0.103863	-0.625310	0.117827	-0.182787	-0.593358	0.276004	0.685384	0.319369
25980	9.743186	1.083871	-0.775713	-0.030759	-0.031327	-0.101990	-0.625387	0.114269	-0.180462	-0.592070	0.275295	0.686117	0.320794
25981	9.892796	1.355617	-0.864078	-0.004740	-0.054146	-0.152294	-0.625218	0.112514	-0.179866	-0.590255	0.273790	0.687581	0.322289
25982	9.829748	1.181145	-0.841119	-0.022212	-0.066607	-0.189971	-0.625585	0.108736	-0.178826	-0.587953	0.271990	0.689255	0.324436
25983	9.636579	1.339296	-0.958469	-0.000770	-0.058590	-0.140413	-0.626934	0.105470	-0.176188	-0.586165	0.270621	0.690715	0.325711
25984	9.806087	1.292748	-0.832260	0.007215	-0.057819	-0.184408	-0.626171	0.101940	-0.174718	-0.584165	0.268488	0.692429	0.327426
25985	9.685308	1.391674	-0.911640	0.012631	-0.063265	-0.186237	-0.626531	0.098127	-0.172973	-0.582076	0.266347	0.694255	0.329024
25986	9.621934	1.439723	-1.024900	0.065805	-0.082621	-0.110870	-0.628545	0.090646	-0.172007	-0.580517	0.264699	0.696237	0.328920
25987	9.831902	1.327237	-1.246050	0.036187	-0.028334	-0.061445	-0.629058	0.088225	-0.169324	-0.579853	0.263786	0.697139	0.328916
25988	9.595377	1.583221	-1.402204	0.059429	0.022813	0.052283	-0.627807	0.089522	-0.169821	-0.580793	0.263799	0.696984	0.327570
25989	9.655200	1.740304	-1.212593	0.033664	0.016657	0.048618	-0.627114	0.089983	-0.170648	-0.581455	0.264149	0.696772	0.326564
25990	9.943875	1.719597	-1.267003	-0.075823	-0.006333	-0.007472	-0.626682	0.089533	-0.170397	-0.580884	0.265088	0.696387	0.327640
25991	9.681773	1.602737	-1.456034	-0.037083	-0.023299	0.074211	-0.624584	0.091879	-0.169139	-0.580772	0.266873	0.696046	0.327112
25992	9.622499	1.503230	-1.599395	-0.089668	-0.035280	0.092445	-0.621785	0.094644	-0.167861	-0.580369	0.269557	0.695369	0.327067
25993	9.438888	1.446822	-1.636375	-0.083890	-0.055197	0.070415	-0.623629	0.095911	-0.166774	-0.579513	0.272044	0.695122	0.327051
25994	9.511750	1.781891	-1.704549	-0.112780	-0.085981	-0.013939	-0.623613	0.096345	-0.163917	-0.577574	0.273845	0.695448	0.328283
25995	9.462042	1.663611	-1.539208	-0.067601	-0.081151	-0.035906	-0.624724	0.096653	-0.161058	-0.575723	0.274826	0.696195	0.329130
25996	9.327315	1.640478	-1.191320	-0.056559	-0.079162	-0.101976	-0.625838	0.097104	-0.158190	-0.573597	0.274710	0.697283	0.330631
25997	9.419977	1.762305	-1.102202	-0.019635	-0.087039	-0.156902	-0.626623	0.093570	-0.156140	-0.571119	0.273474	0.699067	0.332176
25998	9.727125	1.681895	-1.234988	-0.060456	-0.046829	-0.148738	-0.626407	0.089550	-0.153281	-0.569104	0.272525	0.700002	0.334437
25999	9.567014	1.594654	-1.335851	-0.025972	-0.080755	-0.122060	-0.627493	0.085859	-0.153785	-0.566898	0.271800	0.701465	0.335706
26000	9.422845	1.492518	-1.239336	-0.093856	-0.116280	-0.125852	-0.628825	0.081957	-0.149914	-0.563872	0.272003	0.702825	0.337787
26001	9.701546	1.606612	-1.393945	-0.185838	-0.074929	-0.010407	-0.629627	0.080910	-0.145869	-0.561622	0.274607	0.702516	0.340063
26002	9.469935	1.672153	-1.457321	-0.177812	-0.098831	0.018967	-0.631314	0.081683	-0.143541	-0.559345	0.277668	0.702298	0.341777
26003	9.537825	1.617287	-1.380506	-0.190836	-0.092947	0.044633	-0.631199	0.085816	-0.140030	-0.557169	0.281212	0.701828	0.343395
26004	9.576704	1.689617	-1.369411	-0.195656	-0.089619	0.035463	-0.632048	0.087565	-0.137366	-0.555011	0.284632	0.701266	0.345214
26005	9.620117	1.659973	-1.351904	-0.155081	-0.080259	0.046544	-0.633196	0.090076	-0.135501	-0.553215	0.287706	0.700859	0.346374
26006	9.620189	1.703751	-1.361283	-0.128110	-0.073724	0.028241	-0.633202	0.092500	-0.132237	-0.551600	0.290156	0.700611	0.347406
26007	9.653349	1.714274	-1.439750	-0.086702	-0.074148	0.002637	-0.632207	0.093777	-0.129337	-0.549973	0.291807	0.700846	0.348127
26008	9.581081	1.675722	-1.420391	-0.037363	-0.063044	-0.000976	-0.632758	0.094370	-0.126607	-0.548827	0.292772	0.701272	0.348269
26009	9.521776	1.673829	-1.609009	-0.038037	-0.046671	-0.028550	-0.634173	0.094534	-0.126583	-0.547650	0.293255	0.701721	0.348810
26010	9.589557	1.648420	-1.558569	-0.012859	-0.038337	-0.045936	-0.634421	0.093275	-0.124254	-0.546679	0.293145	0.702309	0.349243
26011	9.518058	1.710961	-1.483022	0.005568	-0.010956	-0.043194	-0.635535	0.092140	-0.124173	-0.546159	0.292694	0.702752	0.349543
26012	9.561749	1.685711	-1.431680	0.041444	-0.026105	-0.068785	-0.635790	0.090658	-0.123132	-0.545517	0.291582	0.703717	0.349533
26013	9.529717	1.809116	-1.574607	-0.006028	-0.033190	-0.133088	-0.636892	0.088520	-0.123114	-0.543990	0.290142	0.704838	0.350850
26014	9.467200	1.765423	-1.538737	-0.034992	-0.017149	-0.123097	-0.636293	0.085921	-0.122999	-0.542644	0.289032	0.705480	0.352555
26015	9.575926	1.827562	-1.527905	-0.029144	0.002401	-0.111153	-0.638655	0.083339	-0.122289	-0.541636	0.287897	0.705913	0.354165
26016	9.482340	1.847055	-1.485630	-0.021079	-0.006754	-0.081776	-0.636735	0.077516	-0.121257	-0.540806	0.287140	0.706297	0.355281
26017	9.454754	1.712547	-1.567602	-0.032996	-0.003617	-0.118539	-0.638723	0.077343	-0.122946	-0.539638	0.285984	0.706799	0.356985
26018	9.537214	2.013474	-1.626696	-0.079783	-0.000475	-0.122239	-0.637826	0.074118	-0.121883	-0.538267	0.285242	0.706920	0.359401
26019	9.518529	2.088184	-1.582031	-0.096213	-0.008595	-0.015809	-0.637681	0.074361	-0.121021	-0.537400	0.286249	0.706428	0.360864
26020	9.646173	1.982523	-1.546430	-0.053486	-0.019378	0.009078	-0.638246	0.074900	-0.120133	-0.536852	0.287214	0.706187	0.361384
26021	9.687734	1.849485	-1.413584	-0.024227	-0.045760	0.079821	-0.640239	0.076879	-0.118858	-0.536568	0.289066	0.706053	0.360589
26022	9.526134	1.875282	-1.443605	0.015354	-0.085564	0.127644	-0.639131	0.079383	-0.117581	-0.536337	0.291436	0.706332	0.358473
26023	9.596223	2.011007	-1.474327	0.017316	-0.102560	0.135053	-0.640557	0.082401	-0.114266	-0.535887	0.294023	0.706767	0.356169
26024	9.391376	1.748407	-1.676111	0.073554	-0.177478	0.122341	-0.639728	0.085814	-0.110948	-0.534646	0.296340	0.708458	0.352737
26025	9.440350	1.963772	-1.666876	0.074396	-0.190130	0.087542	-0.641143	0.089035	-0.105924	-0.532938	0.298252	0.710491	0.349608
26026	9.563285	1.725567	-1.871098	0.094178	-0.211480	0.074749	-0.641416	0.091904	-0.099941	-0.530977	0.299904	0.712939	0.346178
26027	9.515100	1.499066	-1.774152	0.145674	-0.226578	0.016104	-0.642777	0.090565	-0.095627	-0.528661	0.300283	0.716243	0.342554
26028	9.435008	1.599950	-2.200457	0.026001	-0.254134	-0.009792	-0.644428	0.091396	-0.088627	-0.525071	0.301715	0.719151	0.340720
26029	9.434578	1.639727	-2.272647	-0.008027	-0.203832	0.013004	-0.644121	0.093370	-0.082141	-0.522108	0.303510	0.721152	0.339448
26030	9.433166	1.520246	-2.403810	0.011839	-0.190054	-0.033800	-0.646881	0.091574	-0.076851	-0.519169	0.304305	0.723406	0.338445
26031	9.193494	1.753829	-2.335352	0.024299	-0.123916	-0.017376	-0.645726	0.091942	-0.073020	-0.517334	0.304780	0.724963	0.337496
26032	9.356861	1.631577	-2.347089	0.040853	-0.099075	-0.017368	-0.645711	0.091988	-0.071036	-0.515991	0.304891	0.726358	0.336451
26033	9.375734	1.646783	-2.405668	0.075793	-0.069927	-0.013672	-0.646667	0.091414	-0.067810	-0.515273	0.304523	0.727673	0.335038
26034	9.505782	1.550871	-2.374924	0.138105	-0.046207	-0.012657	-0.645965	0.091962	-0.067499	-0.515317	0.303343	0.729138	0.332850
26035	9.424599	1.581854	-2.291975	0.122650	-0.054051	0.026771	-0.645950	0.091607	-0.066107	-0.515385	0.302974	0.730343	0.330429
26036	9.303638	1.417689	-2.283690	0.166083	-0.041959	0.006596	-0.647214	0.091584	-0.065247	-0.515783	0.301746	0.731821	0.327649
26037	9.336958	1.554761	-2.395156	0.172408	-0.061755	-0.063069	-0.646906	0.090236	-0.064203	-0.515446	0.299596	0.733955	0.325372
26038	9.464125	1.637739	-2.500821	0.114719	-0.042919	-0.066843	-0.648145	0.088877	-0.062437	-0.515030	0.297824	0.735534	0.324090
26039	9.369061	1.613477	-2.630276	0.119140	-0.037436	-0.004477	-0.646877	0.088871	-0.062732	-0.515102	0.296922	0.736709	0.322130
26040	9.364042	1.604103	-2.651889	0.120594	0.000247	0.011978	-0.647440	0.089669	-0.061263	-0.515860	0.295969	0.737402	0.320203
26041	9.396018	1.497867	-2.523341	0.108299	0.008393	0.030286	-0.648266	0.087168	-0.062684	-0.516763	0.295396	0.737819	0.318309
26042	9.366983	1.527546	-2.551048	0.065242	-0.000406	-0.005572	-0.647985	0.087701	-0.061946	-0.517072	0.294747	0.738267	0.317368
26043	9.432502	1.579944	-2.514508	0.068858	0.014487	-0.008317	-0.647586	0.089168	-0.062707	-0.517588	0.293973	0.738591	0.316489
26044	9.335620	1.547346	-2.564239	0.058277	0.024734	0.005382	-0.647297	0.088197	-0.063478	-0.518294	0.293401	0.738667	0.315687
26045	9.398186	1.459249	-2.538167	0.020398	0.018307	-0.008446	-0.646471	0.089105	-0.064702	-0.518584	0.293104	0.738642	0.315546
26046	9.378438	1.496793	-2.614479	-0.029360	0.009785	0.013492	-0.648176	0.089717	-0.064931	-0.518606	0.293652	0.738272	0.315864
26047	9.366764	1.371834	-2.513407	0.005107	0.040003	-0.001190	-0.648461	0.090266	-0.064328	-0.519175	0.293487	0.737881	0.315997
26048	9.335985	1.488171	-2.492173	-0.102741	-0.004422	0.007859	-0.647065	0.090213	-0.066608	-0.518521	0.294801	0.737227	0.317370
26049	9.374418	1.668597	-2.584223	-0.109612	0.053829	0.019717	-0.646637	0.090580	-0.065457	-0.518749	0.296043	0.735838	0.319061
26050	9.384403	1.604509	-2.512549	-0.084358	0.052725	0.005998	-0.646961	0.092815	-0.067012	-0.519027	0.296780	0.734710	0.320521
26051	9.360702	1.574720	-2.449054	-0.072626	0.043571	0.035390	-0.646958	0.091998	-0.067912	-0.519421	0.297930	0.733562	0.321443
26052	9.423582	1.490950	-2.384318	-0.047209	0.038413	0.028109	-0.645696	0.092565	-0.068171	-0.519852	0.298685	0.732690	0.322033
26053	9.326138	1.537384	-2.539794	-0.031673	0.049520	0.026268	-0.645298	0.094434	-0.068341	-0.520518	0.299237	0.731794	0.322483
26054	9.396292	1.546168	-2.508543	-0.020302	0.073821	0.004247	-0.646574	0.094086	-0.069624	-0.521470	0.299141	0.730864	0.323144
26055	9.384894	1.554869	-2.428349	0.005340	0.048660	0.008009	-0.646729	0.094164	-0.071174	-0.522225	0.299046	0.730323	0.323235
26056	9.363384	1.623005	-2.434347	0.017633	0.056956	0.022708	-0.644779	0.095622	-0.072233	-0.523275	0.298930	0.729702	0.323045
26057	9.409235	1.500614	-2.374057	0.003519	0.078289	0.005204	-0.644233	0.095459	-0.074936	-0.524432	0.298620	0.728855	0.323370
26058	9.406807	1.539688	-2.393035	-0.040646	0.067863	-0.003119	-0.645384	0.095866	-0.077021	-0.525128	0.298660	0.727897	0.324359
26059	9.424035	1.553572	-2.352525	-0.046337	0.047953	-0.008596	-0.644567	0.097490	-0.078201	-0.525452	0.298867	0.727125	0.325373
26060	9.419515	1.536010	-2.306577	-0.044180	0.071278	0.001462	-0.643727	0.097921	-0.078465	-0.526199	0.298998	0.726073	0.326393
26061	9.434183	1.572124	-2.294812	-0.057680	0.059902	-0.023311	-0.646258	0.095235	-0.081438	-0.526531	0.299031	0.725186	0.327797
26062	9.459048	1.641341	-2.225242	-0.062829	0.090390	0.021610	-0.645451	0.097051	-0.083596	-0.527580	0.299505	0.723693	0.328974
26063	9.531227	1.580050	-2.213848	-0.068413	0.131188	0.048150	-0.644771	0.098786	-0.084059	-0.529345	0.300212	0.721547	0.330207
26064	9.456727	1.487547	-2.148862	-0.004718	0.082272	0.108883	-0.642849	0.100941	-0.087621	-0.531191	0.301390	0.719987	0.329574
26065	9.538685	1.418624	-2.116144	-0.005633	0.072334	0.074954	-0.643444	0.101919	-0.089818	-0.532655	0.302207	0.718706	0.329258
26066	9.538473	1.441626	-1.843035	0.059872	0.080297	0.061318	-0.644489	0.105848	-0.090552	-0.534543	0.302024	0.717870	0.328188
26067	9.446497	1.435669	-1.892775	0.044634	0.053908	0.041121	-0.644392	0.108226	-0.092243	-0.535828	0.301934	0.717308	0.327403
26068	9.515443	1.363641	-1.982781	0.064805	0.119562	0.035550	-0.642985	0.107967	-0.093263	-0.538137	0.301064	0.716234	0.326769
26069	9.561477	1.284831	-1.917382	0.054122	0.099500	0.048407	-0.642472	0.109060	-0.098151	-0.540180	0.300676	0.715191	0.326040
26070	9.547304	1.245411	-1.863968	0.023071	0.082794	0.052035	-0.642797	0.110907	-0.100579	-0.541822	0.300709	0.714141	0.325585
26071	9.571472	1.201214	-1.836174	-0.010124	0.055710	0.044672	-0.641418	0.112939	-0.101455	-0.542830	0.301248	0.713165	0.325547
26072	9.619345	1.198995	-1.876627	-0.028384	0.031623	0.048354	-0.640584	0.113268	-0.102574	-0.543401	0.302127	0.712350	0.325563
26073	9.552187	1.264778	-1.864025	-0.043009	0.022337	0.050172	-0.641165	0.114565	-0.102488	-0.543773	0.303319	0.711483	0.325730
26074	9.541771	1.222303	-1.946039	-0.051199	0.000282	0.018981	-0.640067	0.116593	-0.103220	-0.543565	0.304234	0.711035	0.326201
26075	9.542345	1.248128	-1.883089	-0.026403	0.021269	0.020838	-0.640926	0.117737	-0.102857	-0.543830	0.304836	0.710464	0.326443
26076	9.556864	1.284504	-1.890641	-0.053501	0.001322	0.001557	-0.641325	0.116005	-0.102537	-0.543509	0.305519	0.710096	0.327139
26077	9.523458	1.279288	-1.845947	-0.045084	-0.008181	-0.025028	-0.640900	0.115461	-0.103283	-0.542941	0.305862	0.710001	0.327966
26078	9.514204	1.298195	-1.804415	-0.034657	0.005979	-0.047050	-0.641620	0.117672	-0.101299	-0.542476	0.305630	0.709997	0.328960
26079	9.591318	1.317154	-1.812006	-0.041924	0.007749	-0.045212	-0.641018	0.114929	-0.101193	-0.542023	0.305546	0.709869	0.330060
26080	9.581754	1.304897	-1.797235	-0.009022	-0.005241	-0.045130	-0.641159	0.113999	-0.102664	-0.541580	0.305109	0.710153	0.330579
26081	9.555200	1.322240	-1.810622	0.013653	-0.008787	-0.017557	-0.641866	0.114942	-0.101184	-0.541416	0.304923	0.710399	0.330492
26082	9.571934	1.283332	-1.811501	0.026250	-0.017592	-0.024861	-0.643244	0.112904	-0.100167	-0.541138	0.304492	0.710918	0.330229
26083	9.571636	1.317998	-1.864405	0.013947	-0.009434	-0.006543	-0.642102	0.112818	-0.098768	-0.541042	0.304463	0.711103	0.330014
26084	9.533345	1.371467	-1.852962	0.053538	0.006523	0.001768	-0.643681	0.113783	-0.100390	-0.541449	0.303953	0.711379	0.329218
26085	9.514189	1.327489	-1.818716	0.004253	-0.048948	-0.023025	-0.641829	0.112869	-0.099899	-0.540625	0.304053	0.712026	0.329082
26086	9.575980	1.333429	-1.932101	0.031158	-0.001676	-0.013861	-0.641940	0.110839	-0.099459	-0.540682	0.303606	0.712343	0.328715
26087	9.518400	1.348031	-1.905697	0.034688	-0.012530	-0.017516	-0.643626	0.110680	-0.098605	-0.540597	0.303214	0.712763	0.328307
26088	9.533058	1.330506	-1.872543	0.031866	-0.014200	-0.020271	-0.642792	0.111805	-0.098401	-0.540429	0.302766	0.713251	0.327936
26089	9.571333	1.328285	-1.907806	0.024763	-0.035021	-0.010151	-0.643920	0.111808	-0.098107	-0.540013	0.302734	0.713801	0.327454
26090	9.556464	1.355934	-1.972288	0.019478	-0.068799	0.000903	-0.643053	0.111154	-0.096741	-0.539134	0.303067	0.714674	0.326690
26091	9.517760	1.324762	-1.978290	0.015364	-0.058498	-0.017487	-0.644446	0.111064	-0.094470	-0.538276	0.303184	0.715459	0.326278
26092	9.517284	1.306081	-2.031535	-0.002671	-0.090504	-0.004630	-0.644712	0.110971	-0.092493	-0.536909	0.303825	0.716447	0.325764
26093	9.497598	1.372788	-2.112490	-0.013533	-0.062958	-0.002856	-0.644576	0.112195	-0.091145	-0.535903	0.304491	0.717002	0.325578
26094	9.521670	1.350708	-2.106288	0.009148	-0.062585	-0.010151	-0.645398	0.111790	-0.088474	-0.534968	0.304748	0.717795	0.325126
26095	9.499495	1.298059	-2.146865	-0.028168	-0.066594	-0.002892	-0.645362	0.110785	-0.085567	-0.533817	0.305594	0.718293	0.325126
26096	9.446727	1.322394	-2.125409	-0.021116	-0.017882	-0.017644	-0.646801	0.112817	-0.085567	-0.533289	0.305777	0.718455	0.325462
26097	9.501930	1.317507	-2.151661	-0.013736	-0.032839	-0.013925	-0.645798	0.112188	-0.084767	-0.532638	0.306091	0.718753	0.325576
26098	9.485023	1.332330	-2.163009	0.002938	-0.027802	-0.006561	-0.646187	0.110666	-0.082878	-0.532187	0.306239	0.719110	0.325385
26099	9.482287	1.352430	-2.213501	-0.000770	-0.009156	-0.010267	-0.645929	0.112135	-0.083638	-0.531977	0.306314	0.719219	0.325416
26100	9.478141	1.351287	-2.126396	0.030762	0.007362	0.004451	-0.647902	0.112137	-0.083053	-0.532272	0.306101	0.719313	0.324927
26101	9.513949	1.332108	-2.161677	0.014665	0.016784	0.017254	-0.647622	0.112146	-0.083338	-0.532710	0.306239	0.719077	0.324602
26102	9.498340	1.269052	-1.973096	0.043838	0.031505	0.046642	-0.648200	0.112497	-0.084442	-0.533706	0.306331	0.718741	0.323620
26103	9.443994	1.191272	-2.111669	-0.007377	-0.012576	0.016303	-0.647639	0.113442	-0.083398	-0.533585	0.306882	0.718677	0.323441
26104	9.511906	1.272948	-2.089521	-0.004966	0.003897	0.002547	-0.645975	0.115720	-0.083555	-0.533593	0.307056	0.718583	0.323473
26105	9.521248	1.263642	-2.123749	0.046854	0.007273	-0.010204	-0.646400	0.115598	-0.083841	-0.533920	0.306519	0.718818	0.322918
26106	9.483181	1.316720	-2.083331	0.061474	0.001466	0.024703	-0.647114	0.114329	-0.087026	-0.534450	0.306299	0.719051	0.321730
26107	9.513870	1.229807	-2.128524	0.084430	0.008664	0.026563	-0.646538	0.114524	-0.085322	-0.535265	0.305879	0.719284	0.320250
26108	9.539930	1.176744	-2.163661	0.072654	-0.006350	0.032065	-0.646276	0.115965	-0.085517	-0.535787	0.305714	0.719615	0.318788
26109	9.515707	1.164941	-2.174910	0.061624	-0.008053	0.030203	-0.646876	0.118435	-0.085922	-0.536243	0.305699	0.719855	0.317490
26110	9.516829	1.192244	-2.041922	0.062263	-0.015808	0.021050	-0.645876	0.117956	-0.085255	-0.536493	0.305545	0.720286	0.316235
26111	9.513675	1.193565	-2.138415	0.065111	-0.031557	-0.008285	-0.647428	0.117169	-0.086279	-0.536390	0.305085	0.721031	0.315156
26112	9.503573	1.211516	-2.205554	0.079446	-0.017943	-0.021126	-0.647412	0.116813	-0.084887	-0.536447	0.304148	0.721849	0.314091
