# Supplementary material for: Identification of Haptic Based Guiding Using Hard Reins
Source: PLoS One. 2015 Jul 22;10(7):e0132020. doi: 10.1371/journal.pone.0132020 (PMC4511788; doi:10.1371/journal.pone.0132020)
Supplement: S9 File — (ZIP) [file pone.0132020.s009.zip › Exp2_MotionData2/Subject10/path1/T5/gh5.txt]

// Start Time: 0
// Sample rate: 25.0Hz
// Scenario: 4.9
// Firmware Version: 2.6.1
Counter	Acc_X	Acc_Y	Acc_Z	Gyr_X	Gyr_Y	Gyr_Z	Mag_X	Mag_Y	Mag_Z	Quat_w	Quat_x	Quat_y	Quat_z
25536	1.616077	-9.380108	-2.557063	0.016258	0.029223	-0.010223	0.059795	0.940335	-0.012942	0.599793	-0.754143	-0.250511	0.093598
25537	1.634987	-9.303332	-2.632631	-0.006632	0.036533	-0.004815	0.059793	0.940610	-0.012811	0.599923	-0.754208	-0.250202	0.093074
25538	1.553067	-9.307728	-2.463010	0.010941	0.027389	-0.004717	0.060716	0.940604	-0.012295	0.600254	-0.754029	-0.250040	0.092819
25539	1.596882	-9.394124	-2.423002	0.021540	0.020086	-0.006492	0.060457	0.939512	-0.012555	0.600734	-0.753712	-0.249900	0.092665
25540	1.582326	-9.374887	-2.418066	0.005730	-0.001849	0.000843	0.060197	0.939507	-0.013338	0.600831	-0.753569	-0.250014	0.092891
25541	1.524309	-9.343814	-2.444579	0.007523	0.001782	-0.007463	0.059672	0.940319	-0.014641	0.601015	-0.753378	-0.250132	0.092933
25542	1.510156	-9.413943	-2.539321	-0.002034	-0.001897	-0.013962	0.060061	0.940601	-0.013336	0.601022	-0.753256	-0.250479	0.092939
25543	1.548306	-9.327554	-2.628979	-0.008300	0.018225	-0.010335	0.059531	0.940472	-0.013201	0.601054	-0.753273	-0.250471	0.092623
25544	1.502725	-9.370522	-2.502771	0.015400	0.016407	-0.010213	0.059528	0.940614	-0.012678	0.601408	-0.752994	-0.250509	0.092485
25545	1.519017	-9.247862	-2.527306	0.009050	0.032890	0.002645	0.060333	0.940040	-0.014516	0.601750	-0.752894	-0.250095	0.092194
25546	1.563090	-9.389659	-2.504877	-0.009993	0.016395	-0.007570	0.058216	0.939117	-0.013583	0.601716	-0.752932	-0.250147	0.091967
25547	1.601746	-9.403796	-2.439897	0.021746	0.014553	-0.026786	0.059540	0.939642	-0.014248	0.602214	-0.752496	-0.250372	0.091663
25548	1.567448	-9.293565	-2.551502	0.000493	0.010003	-0.012125	0.058614	0.940467	-0.014763	0.602315	-0.752375	-0.250544	0.091525
25549	1.601284	-9.305068	-2.416910	-0.011726	-0.005541	-0.007548	0.058351	0.939924	-0.014761	0.602173	-0.752401	-0.250783	0.091587
25550	1.605749	-9.235787	-2.564738	-0.018873	-0.014659	-0.001112	0.058349	0.940470	-0.014761	0.601838	-0.752521	-0.251127	0.091860
25551	1.668249	-9.197227	-2.582819	-0.016334	0.001817	0.003491	0.058618	0.939646	-0.014894	0.601640	-0.752674	-0.251123	0.091917
25552	1.595759	-9.163702	-2.587827	0.049180	0.005561	0.013964	0.059677	0.939767	-0.015295	0.602402	-0.752086	-0.250874	0.092410
25553	1.557997	-9.337127	-2.619420	0.028194	0.009202	0.019397	0.059414	0.940580	-0.016208	0.602876	-0.751800	-0.250461	0.092770
25554	1.558160	-9.370748	-2.600684	-0.012168	0.007361	0.032118	0.059554	0.939207	-0.016733	0.602688	-0.752039	-0.250049	0.093162
25555	1.471094	-9.313108	-2.581483	-0.020968	0.016477	0.032052	0.060606	0.940563	-0.016479	0.602430	-0.752425	-0.249449	0.093321
25556	1.541308	-9.372925	-2.524051	-0.002520	0.027465	0.030288	0.059958	0.938105	-0.017260	0.602490	-0.752574	-0.248811	0.093443
25557	1.500440	-9.399591	-2.558416	0.047406	0.027506	0.026849	0.062463	0.938362	-0.015972	0.603324	-0.752131	-0.248027	0.093716
25558	1.586493	-9.240458	-2.512169	0.036809	0.038478	0.028620	0.063130	0.938072	-0.016893	0.604034	-0.751823	-0.247187	0.093831
25559	1.685309	-9.227817	-2.391036	0.020921	0.039428	0.046997	0.064195	0.937096	-0.017687	0.604489	-0.751819	-0.246009	0.094029
25560	1.580366	-8.961067	-2.426684	0.025859	0.034892	0.061779	0.066312	0.938291	-0.018750	0.604949	-0.751788	-0.244762	0.094568
25561	1.566747	-9.148442	-2.333316	0.032582	0.033086	0.085859	0.066845	0.938477	-0.020303	0.605472	-0.751817	-0.243057	0.095380
25562	1.558296	-9.403759	-2.406595	0.013378	0.038562	0.091303	0.071345	0.938690	-0.021255	0.605700	-0.752081	-0.241357	0.096171
25563	1.289784	-9.729465	-2.507296	0.008386	0.036655	0.076521	0.073071	0.936488	-0.020877	0.605891	-0.752360	-0.239791	0.096703
25564	1.203387	-9.813842	-2.504484	0.032392	0.021962	0.044365	0.076112	0.937134	-0.021163	0.606415	-0.752140	-0.238935	0.097245
25565	1.135547	-9.741628	-2.456091	0.022104	0.034665	0.017523	0.075455	0.936997	-0.021943	0.606914	-0.751965	-0.238244	0.097176
25566	1.110534	-9.543791	-2.285503	0.014265	0.021830	0.010107	0.076257	0.936565	-0.023257	0.607232	-0.751803	-0.237932	0.097211
25567	1.243429	-9.596831	-2.390733	-0.013408	0.021823	-0.004831	0.076130	0.935268	-0.023015	0.607181	-0.751927	-0.237793	0.096910
25568	1.338895	-9.389603	-2.358127	-0.016998	0.032797	-0.006718	0.076256	0.935958	-0.022231	0.607116	-0.752089	-0.237648	0.096416
25569	1.432805	-9.365449	-2.385720	0.019759	0.027370	-0.006521	0.075329	0.936512	-0.022485	0.607593	-0.751812	-0.237404	0.096167
25570	1.490247	-9.273699	-2.326281	0.052835	0.027454	0.010256	0.076796	0.935387	-0.024067	0.608519	-0.751196	-0.236934	0.096292
25571	1.461318	-9.273692	-2.307346	0.058004	0.023822	0.019515	0.076404	0.936195	-0.025633	0.609504	-0.750568	-0.236271	0.096587
25572	1.538600	-9.302542	-2.345440	0.088536	0.007453	0.033543	0.077465	0.936448	-0.026426	0.610823	-0.749584	-0.235627	0.097466
25573	1.387587	-9.490682	-2.392700	0.050884	0.023857	0.039791	0.079861	0.936120	-0.029192	0.611656	-0.749137	-0.234676	0.097968
25574	1.707977	-9.432268	-2.384089	0.057943	0.000145	0.038027	0.079868	0.935020	-0.029846	0.612468	-0.748524	-0.234130	0.098881
25575	1.259538	-9.433059	-2.354676	0.001772	0.001872	0.048797	0.081186	0.935557	-0.029333	0.612439	-0.748679	-0.233415	0.099583
25576	1.375610	-9.504963	-2.340197	0.000118	0.007357	0.044174	0.082252	0.934985	-0.030650	0.612402	-0.748809	-0.232823	0.100210
25577	1.548666	-9.391528	-2.339392	-0.010589	-0.000809	0.061668	0.084900	0.933593	-0.030280	0.612145	-0.749170	-0.231978	0.101041
25578	1.481103	-9.384840	-2.455161	0.115471	0.013014	0.053055	0.085182	0.933013	-0.033290	0.613839	-0.747932	-0.230969	0.102242
25579	1.384075	-9.249358	-2.182891	0.236275	0.027733	0.051785	0.087982	0.932259	-0.037236	0.617413	-0.745266	-0.229422	0.103655
25580	1.212635	-9.191709	-2.111662	0.211324	0.042402	0.092232	0.088553	0.931356	-0.044826	0.620571	-0.743063	-0.227269	0.105347
25581	1.200521	-9.169256	-1.871394	0.085087	0.013078	0.123013	0.092811	0.930714	-0.049569	0.621659	-0.742537	-0.225153	0.107167
25582	1.211168	-9.383578	-1.929516	-0.055150	-0.001616	0.153715	0.095732	0.928761	-0.050378	0.620499	-0.743788	-0.223269	0.109134
25583	1.136567	-9.930561	-2.117934	-0.061665	-0.021797	0.129744	0.100881	0.927768	-0.048197	0.619227	-0.745028	-0.221798	0.110894
25584	1.021885	-10.154803	-2.189368	-0.013801	-0.012756	0.076452	0.101939	0.927893	-0.048206	0.618799	-0.745401	-0.221072	0.112218
25585	1.010215	-9.731764	-2.310779	0.029929	-0.036512	0.054541	0.104312	0.928286	-0.047179	0.618983	-0.745139	-0.220695	0.113675
25586	0.870719	-9.798985	-2.185788	-0.129264	-0.034902	0.049114	0.105894	0.926109	-0.044577	0.616795	-0.746770	-0.220897	0.114467
25587	0.822283	-9.755977	-2.245654	-0.181632	-0.029532	0.027611	0.106653	0.927795	-0.039090	0.613902	-0.749014	-0.221310	0.114560
25588	1.009264	-9.524312	-2.156636	0.002466	-0.014781	-0.010246	0.107848	0.926550	-0.039231	0.613905	-0.748804	-0.221838	0.114894
25589	1.056980	-9.418390	-2.169109	0.063507	-0.007350	0.006660	0.107321	0.927909	-0.040534	0.614826	-0.747990	-0.221731	0.115479
25590	1.058561	-9.240096	-2.099375	0.022976	0.002703	0.024888	0.107464	0.927072	-0.042104	0.615127	-0.747713	-0.221505	0.116101
25591	1.083894	-8.995126	-2.246945	0.060926	0.012910	0.061971	0.110519	0.926470	-0.044222	0.615963	-0.747224	-0.220332	0.117041
25592	1.016521	-9.013682	-2.005366	0.087729	0.018503	0.104547	0.111860	0.925062	-0.046849	0.617090	-0.746496	-0.218698	0.118802
25593	0.900739	-8.999216	-1.929423	0.070854	0.016700	0.130299	0.114519	0.923784	-0.048702	0.617924	-0.746184	-0.216435	0.120565
25594	0.765241	-8.898510	-1.953282	0.096521	0.005881	0.183963	0.119164	0.922342	-0.051094	0.618925	-0.745655	-0.213718	0.123510
25595	0.583132	-9.134468	-1.893473	0.068325	0.000416	0.217057	0.125262	0.921566	-0.053498	0.619417	-0.745687	-0.210359	0.126582
25596	0.700875	-9.557506	-1.833489	0.098375	-0.021477	0.218190	0.132299	0.918042	-0.056433	0.620234	-0.745213	-0.207354	0.130275
25597	0.537807	-9.740430	-1.755954	0.105515	-0.041608	0.218259	0.136952	0.914686	-0.058957	0.621081	-0.744640	-0.204389	0.134144
25598	0.579656	-10.441299	-1.981454	0.171027	-0.044376	0.175258	0.141866	0.914318	-0.062790	0.622969	-0.742997	-0.202090	0.137927
25599	0.123016	-10.229734	-1.766689	0.227520	-0.034490	0.116433	0.147731	0.909957	-0.068855	0.625908	-0.740472	-0.200201	0.140926
25600	0.175175	-10.559858	-1.938879	0.197413	-0.023649	0.073831	0.148953	0.910153	-0.075142	0.628530	-0.738127	-0.199024	0.143203
25601	0.260502	-10.246678	-1.876074	0.175850	0.012766	0.021970	0.148857	0.907913	-0.080635	0.631132	-0.735983	-0.198070	0.144117
25602	0.337807	-9.754451	-1.517951	0.102353	0.029082	0.003090	0.148481	0.908419	-0.085078	0.632751	-0.734690	-0.197539	0.144345
25603	0.426582	-9.662818	-1.511036	0.086508	0.012647	0.010417	0.150478	0.908098	-0.087579	0.634066	-0.733616	-0.197012	0.144758
25604	0.450944	-9.720912	-1.626855	0.133811	0.034625	0.003245	0.149172	0.906998	-0.089792	0.636165	-0.731938	-0.196295	0.145013
25605	0.733393	-9.786879	-1.380276	0.082346	0.021796	0.003015	0.149977	0.906693	-0.092022	0.637473	-0.730907	-0.195780	0.145167
25606	0.416711	-9.614697	-1.505652	-0.034310	0.014341	0.009800	0.149848	0.908045	-0.093590	0.636997	-0.731316	-0.195775	0.145199
25607	0.518191	-9.657557	-1.433285	-0.218011	-0.009619	0.007066	0.150490	0.906719	-0.088887	0.633770	-0.734030	-0.196476	0.144678
25608	0.537782	-9.719948	-1.395567	-0.355417	-0.066407	0.017536	0.151644	0.907455	-0.082358	0.628206	-0.738262	-0.198394	0.144798
25609	0.363995	-9.697773	-1.845803	-0.323058	-0.088335	0.002965	0.151326	0.910274	-0.073984	0.623089	-0.742005	-0.200444	0.144952
25610	0.362829	-9.457669	-1.993688	-0.263761	-0.082765	0.006015	0.150765	0.909803	-0.067179	0.618789	-0.744919	-0.202505	0.145556
25611	0.204910	-9.707809	-1.873836	-0.081337	-0.089047	-0.012427	0.151264	0.911210	-0.062475	0.617272	-0.745563	-0.204080	0.146500
25612	0.182495	-9.566725	-2.116934	-0.064031	-0.066163	-0.012380	0.151002	0.909582	-0.061689	0.616068	-0.745982	-0.205553	0.147371
25613	0.210142	-9.797044	-1.937456	-0.064004	-0.046032	0.002366	0.150069	0.912453	-0.062465	0.614933	-0.746597	-0.206320	0.147931
25614	0.137053	-9.641139	-2.039180	-0.033545	-0.012183	0.002458	0.150337	0.910682	-0.061683	0.614356	-0.746852	-0.206836	0.148320
25615	0.190073	-9.630972	-1.911307	-0.008208	0.019845	0.008074	0.150733	0.910815	-0.061686	0.614306	-0.746997	-0.206537	0.148206
25616	0.219756	-9.787104	-1.850803	0.061945	0.049151	0.002855	0.151123	0.910280	-0.060120	0.615428	-0.746290	-0.205908	0.147993
25617	0.202239	-9.655059	-1.925936	0.054802	0.063776	0.004636	0.151789	0.910535	-0.061172	0.616513	-0.745771	-0.204928	0.147448
25618	0.229240	-9.750777	-1.787787	0.021658	0.056420	0.004483	0.152591	0.911051	-0.063270	0.617057	-0.745587	-0.204299	0.146978
25619	0.231222	-9.659279	-1.769681	0.028630	0.052770	0.003597	0.151934	0.910508	-0.063658	0.617715	-0.745347	-0.203542	0.146485
25620	0.286293	-9.579885	-1.804063	0.051469	0.041809	-0.008269	0.152604	0.909806	-0.064840	0.618685	-0.744705	-0.203167	0.146173
25621	0.276544	-9.558290	-1.815855	0.114448	0.032748	-0.004246	0.151820	0.909526	-0.066403	0.620562	-0.743307	-0.202521	0.146231
25622	0.330122	-9.673869	-1.872191	0.039176	0.012588	0.002795	0.152355	0.910727	-0.068500	0.621197	-0.742775	-0.202374	0.146439
25623	0.416590	-9.603865	-1.855998	-0.025618	-0.002089	0.004335	0.153021	0.908541	-0.067852	0.620823	-0.743047	-0.202444	0.146549
25624	0.291080	-9.575293	-1.871173	-0.009913	-0.019444	0.008127	0.151960	0.909101	-0.067713	0.620578	-0.743047	-0.202782	0.147119
25625	0.358995	-9.659193	-1.818901	0.047965	-0.018471	0.004733	0.151309	0.908139	-0.069015	0.621228	-0.742358	-0.202835	0.147774
25626	0.291525	-9.674342	-1.987790	0.019973	-0.009383	-0.004651	0.151447	0.908127	-0.070063	0.621505	-0.741963	-0.203152	0.148160
25627	0.291317	-9.625856	-1.881482	-0.039693	-0.013069	0.011661	0.151316	0.907448	-0.069801	0.620849	-0.742412	-0.203296	0.148463
25628	0.334878	-9.659373	-1.857539	-0.041316	-0.016746	0.002432	0.152760	0.909756	-0.069550	0.620159	-0.742778	-0.203806	0.148817
25629	0.343775	-9.497858	-1.773568	0.039974	-0.002027	0.006504	0.152103	0.908806	-0.069675	0.620748	-0.742249	-0.203653	0.149214
25630	0.338870	-9.481073	-1.787783	0.044217	0.005318	0.017588	0.152244	0.908245	-0.070985	0.621371	-0.741679	-0.203410	0.149778
25631	0.329484	-9.533890	-1.747800	0.044077	0.020892	0.034177	0.153178	0.907948	-0.072300	0.622031	-0.741278	-0.202551	0.150192
25632	0.161235	-9.644982	-1.770134	0.059714	0.012701	0.050881	0.153985	0.906828	-0.074138	0.622807	-0.740665	-0.201700	0.151144
25633	0.152362	-9.808682	-1.789317	-0.022320	0.014394	0.033858	0.155575	0.906939	-0.074935	0.622455	-0.741068	-0.201122	0.151388
25634	0.065582	-9.813786	-1.823808	-0.036324	0.012536	0.031942	0.156889	0.907076	-0.073377	0.621869	-0.741580	-0.200815	0.151695
25635	0.022248	-9.828409	-1.853225	-0.022059	0.028923	0.002455	0.156359	0.907083	-0.073242	0.621670	-0.741900	-0.200515	0.151345
25636	0.094451	-9.799191	-1.794526	-0.009620	0.008799	-0.012216	0.156886	0.907081	-0.072854	0.621607	-0.741902	-0.200787	0.151230
25637	0.202171	-9.632746	-1.733570	-0.020163	0.008797	-0.014120	0.155298	0.906832	-0.072318	0.621406	-0.742069	-0.200975	0.150985
25638	0.286738	-9.673695	-1.795772	-0.046249	0.008742	-0.030858	0.154896	0.906710	-0.071268	0.620856	-0.742452	-0.201631	0.150489
25639	0.384851	-9.514438	-1.720603	-0.018430	0.019784	-0.017819	0.154498	0.906447	-0.070742	0.620739	-0.742614	-0.201736	0.150035
25640	0.430910	-9.567282	-1.720914	0.009506	0.005231	-0.004730	0.153836	0.906456	-0.070606	0.620921	-0.742394	-0.201896	0.150154
25641	0.362885	-9.461857	-1.811296	0.023401	0.012556	-0.004677	0.152767	0.908116	-0.069681	0.621358	-0.742066	-0.201775	0.150130
25642	0.368582	-9.644539	-1.760990	0.030522	0.014386	-0.004636	0.152779	0.907008	-0.071251	0.621882	-0.741605	-0.201785	0.150223
25643	0.310881	-9.678269	-1.740396	0.023460	0.019870	0.002702	0.153842	0.906714	-0.072044	0.622330	-0.741326	-0.201465	0.150178
25644	0.166321	-9.702887	-1.818912	0.012119	0.021651	-0.004744	0.154633	0.906981	-0.071789	0.622612	-0.741117	-0.201433	0.150081
25645	0.221801	-9.702257	-1.667143	0.023498	0.013454	0.002709	0.154107	0.906439	-0.071916	0.623035	-0.740817	-0.201190	0.150136
25646	0.202826	-9.769785	-1.701876	0.002637	0.016138	-0.010318	0.152657	0.906447	-0.072820	0.623171	-0.740687	-0.201336	0.150012
25647	0.238531	-9.673562	-1.729002	-0.021788	0.003292	-0.023345	0.153318	0.907253	-0.073348	0.622962	-0.740814	-0.201740	0.149714
25648	0.250769	-9.721332	-1.635833	0.021802	0.009708	-0.018478	0.153200	0.907051	-0.072946	0.623386	-0.740400	-0.202003	0.149639
25649	0.214675	-9.741041	-1.749277	0.051621	-0.000330	-0.026617	0.152423	0.906214	-0.075556	0.624261	-0.739585	-0.202277	0.149654
25650	0.286283	-9.586765	-1.708035	0.007740	0.013350	-0.023174	0.152154	0.905954	-0.074507	0.624508	-0.739341	-0.202595	0.149399
25651	0.262681	-9.692556	-1.671328	0.014857	0.006943	-0.026816	0.152950	0.906755	-0.075429	0.624869	-0.739004	-0.202891	0.149156
25652	0.267496	-9.692686	-1.712096	0.034060	-0.005813	-0.021161	0.150847	0.905126	-0.076852	0.625420	-0.738380	-0.203341	0.149319
25653	0.334680	-9.625266	-1.736931	0.016555	0.006047	-0.026805	0.150974	0.907438	-0.077637	0.625802	-0.738019	-0.203643	0.149096
25654	0.310837	-9.677939	-1.646667	0.014757	-0.002161	-0.014803	0.149646	0.908008	-0.076841	0.626064	-0.737675	-0.204007	0.149203
25655	0.306021	-9.683074	-1.738009	0.034003	0.002429	-0.017481	0.149389	0.907723	-0.078278	0.626659	-0.737122	-0.204163	0.149221
25656	0.325220	-9.663752	-1.727956	0.072587	0.014331	-0.026533	0.149670	0.905927	-0.079981	0.627876	-0.736054	-0.204314	0.149168
25657	0.318128	-9.692559	-1.704420	0.072511	0.007045	-0.015446	0.148877	0.906070	-0.080236	0.629047	-0.735041	-0.204268	0.149300
25658	0.337650	-9.740530	-1.671301	0.030561	0.017956	-0.019365	0.148491	0.907272	-0.083372	0.629635	-0.734536	-0.204401	0.149120
25659	0.354049	-9.639434	-1.669730	-0.008103	0.008806	-0.008476	0.147439	0.905646	-0.083233	0.629603	-0.734572	-0.204470	0.148983
25660	0.354133	-9.653576	-1.583503	0.028783	-0.000318	-0.015658	0.149030	0.905892	-0.084162	0.630080	-0.734051	-0.204782	0.149109
25661	0.363698	-9.624741	-1.597513	0.033276	0.008874	-0.011999	0.148749	0.907732	-0.085211	0.630666	-0.733551	-0.204779	0.149096
25662	0.414546	-9.667720	-1.530422	0.009661	0.009773	-0.008426	0.146638	0.907068	-0.085717	0.630877	-0.733325	-0.204932	0.149102
25663	0.349737	-9.730561	-1.575120	-0.016644	-0.002125	-0.001156	0.148228	0.906366	-0.085861	0.630654	-0.733465	-0.205058	0.149182
25664	0.346963	-9.653551	-1.569265	-0.039380	0.005143	-0.008670	0.147032	0.906662	-0.084936	0.630129	-0.733843	-0.205416	0.149049
25665	0.325537	-9.711344	-1.570275	-0.007776	-0.002152	-0.014034	0.147164	0.906391	-0.084545	0.630074	-0.733819	-0.205704	0.149005
25666	0.325530	-9.711483	-1.611089	-0.025383	-0.005801	-0.004888	0.147163	0.907342	-0.085068	0.629699	-0.734005	-0.206097	0.149133
25667	0.373711	-9.716206	-1.615408	-0.027266	0.001467	-0.010404	0.146113	0.907431	-0.083876	0.629361	-0.734252	-0.206343	0.149002
25668	0.371025	-9.658494	-1.624226	-0.026422	-0.002187	-0.010396	0.146242	0.907434	-0.083354	0.629003	-0.734440	-0.206770	0.148999
25669	0.402167	-9.615045	-1.601720	0.032219	-0.009430	-0.010089	0.146105	0.908124	-0.082829	0.629492	-0.733907	-0.206972	0.149277
25670	0.383016	-9.643958	-1.602304	0.016424	-0.009437	-0.004631	0.145581	0.907442	-0.083348	0.629717	-0.733560	-0.207268	0.149623
25671	0.383457	-9.735230	-1.555567	-0.006259	-0.014950	-0.004734	0.145062	0.906208	-0.084391	0.629603	-0.733516	-0.207576	0.149890
25672	0.347071	-9.692287	-1.641728	-0.009793	-0.007650	-0.008457	0.145854	0.906879	-0.084659	0.629459	-0.733484	-0.207999	0.150065
25673	0.358961	-9.644123	-1.633839	-0.002719	-0.007582	0.000765	0.144776	0.906433	-0.083087	0.629409	-0.733442	-0.208122	0.150309
25674	0.354321	-9.682632	-1.634422	-0.028910	-0.016761	-0.003043	0.145840	0.906951	-0.084665	0.628930	-0.733646	-0.208635	0.150604
25675	0.335012	-9.683058	-1.747440	-0.016754	-0.002110	0.000688	0.145175	0.907100	-0.084136	0.628693	-0.733800	-0.208733	0.150709
25676	0.320552	-9.677749	-1.593857	0.023613	-0.000265	-0.004650	0.145182	0.906410	-0.084921	0.629060	-0.733389	-0.208897	0.150955
25677	0.315804	-9.697320	-1.685402	0.021830	0.007051	-0.004669	0.144924	0.906129	-0.085966	0.629441	-0.733064	-0.208840	0.151022
25678	0.359162	-9.687501	-1.653651	-0.014841	-0.005797	-0.011294	0.145177	0.906961	-0.084398	0.629243	-0.733095	-0.209274	0.151093
25679	0.359121	-9.677786	-1.627107	0.004453	0.003350	-0.015826	0.145973	0.907490	-0.085189	0.629386	-0.732932	-0.209479	0.151002
25680	0.317986	-9.658552	-1.610318	0.037552	0.006991	-0.019318	0.145847	0.908655	-0.084658	0.630036	-0.732311	-0.209702	0.150996
25681	0.402436	-9.672876	-1.626535	-0.001012	-0.000331	-0.012114	0.144938	0.906194	-0.085960	0.630071	-0.732223	-0.209915	0.150983
25682	0.416971	-9.687267	-1.621800	-0.013304	0.009719	-0.008499	0.143611	0.906759	-0.085556	0.629950	-0.732290	-0.210119	0.150878
25683	0.433727	-9.658063	-1.534810	-0.032583	-0.001258	-0.003045	0.143613	0.907703	-0.086733	0.629492	-0.732634	-0.210307	0.150859
25684	0.474443	-9.600199	-1.524016	-0.015062	-0.016774	-0.004779	0.144392	0.907181	-0.083470	0.629225	-0.732661	-0.210785	0.151173
25685	0.392891	-9.691998	-1.583681	0.050665	-0.007591	-0.011841	0.144406	0.907155	-0.086086	0.629988	-0.731899	-0.210931	0.151485
25686	0.441208	-9.711026	-1.547486	-0.013229	-0.000341	-0.010328	0.143080	0.906633	-0.085160	0.629831	-0.731926	-0.211288	0.151504
25687	0.402442	-9.672761	-1.592924	-0.032676	-0.012203	0.006201	0.143866	0.907724	-0.084381	0.629300	-0.732275	-0.211481	0.151758
25688	0.421829	-9.691824	-1.549798	-0.018547	-0.002163	-0.004816	0.142810	0.908410	-0.085287	0.629039	-0.732383	-0.211808	0.151861
25689	0.441024	-9.672568	-1.558952	0.034076	0.005178	-0.017482	0.143208	0.907048	-0.084506	0.629633	-0.731842	-0.211926	0.151844
25690	0.354308	-9.692206	-1.622454	0.021618	0.005202	0.000911	0.143868	0.908127	-0.085035	0.629980	-0.731501	-0.211923	0.152054
25691	0.376124	-9.716160	-1.603381	0.009550	-0.002161	-0.014826	0.143871	0.909341	-0.086604	0.630174	-0.731258	-0.212168	0.152076
25692	0.316043	-9.759790	-1.662170	-0.034388	-0.011307	0.003424	0.144670	0.908644	-0.087134	0.629620	-0.731576	-0.212527	0.152339
25693	0.306188	-9.716629	-1.700067	-0.023781	-0.009503	-0.011293	0.145326	0.909324	-0.086615	0.629279	-0.731750	-0.212912	0.152375
25694	0.382937	-9.629718	-1.659721	-0.025568	-0.000356	-0.011318	0.143739	0.908935	-0.086341	0.628948	-0.731932	-0.213307	0.152317
25695	0.465058	-9.663469	-1.726647	-0.053546	-0.000377	-0.014223	0.143731	0.908544	-0.084510	0.628215	-0.732498	-0.213712	0.152053
25696	0.469611	-9.605628	-1.701787	-0.029961	-0.002172	-0.011335	0.145175	0.909363	-0.082952	0.627813	-0.732731	-0.214135	0.151994
25697	0.464666	-9.576517	-1.629404	-0.022069	0.016103	-0.014095	0.143847	0.909389	-0.081894	0.627609	-0.732953	-0.214238	0.151621
25698	0.518000	-9.639037	-1.648989	-0.001191	0.016176	0.002629	0.144119	0.910184	-0.083989	0.627659	-0.732930	-0.214171	0.151620
25699	0.489173	-9.658083	-1.572703	0.019710	0.027189	0.015637	0.142798	0.909518	-0.083848	0.628026	-0.732787	-0.213574	0.151633
25700	0.460672	-9.744370	-1.458947	0.099413	0.027272	0.019734	0.145183	0.908669	-0.083999	0.629550	-0.731615	-0.212781	0.152087
25701	0.388686	-9.821885	-1.568737	0.159772	0.036479	0.021873	0.144812	0.908894	-0.089228	0.631989	-0.729753	-0.211547	0.152640
25702	0.374264	-9.823705	-1.388847	0.329904	0.060337	-0.006837	0.144985	0.907999	-0.096554	0.637079	-0.725637	-0.210000	0.153238
25703	0.348787	-10.034709	-1.159179	0.554464	0.076931	-0.037098	0.145438	0.905578	-0.105846	0.645546	-0.718548	-0.207873	0.154106
25704	0.393738	-9.843761	-0.932818	0.705108	0.089852	-0.049285	0.145130	0.904051	-0.122064	0.656170	-0.709385	-0.205262	0.155181
25705	0.476371	-9.963357	-0.770579	0.924340	0.105635	-0.059307	0.143927	0.897910	-0.143764	0.669816	-0.697149	-0.201839	0.156811
25706	0.647746	-9.462299	0.003861	1.126791	0.145061	-0.086980	0.141186	0.891647	-0.171992	0.686244	-0.681925	-0.197542	0.158195
25707	0.510858	-9.559876	0.397325	1.562008	0.141831	-0.085698	0.139425	0.880115	-0.207031	0.708077	-0.660179	-0.191750	0.161312
25708	0.944117	-9.378639	1.076097	1.602568	0.138213	-0.094716	0.141376	0.865677	-0.241709	0.729751	-0.637201	-0.185713	0.164162
25709	0.634122	-9.048996	1.961273	2.406884	0.093131	-0.155214	0.138259	0.844478	-0.288904	0.760463	-0.600972	-0.178247	0.169576
25710	0.425891	-9.340399	2.709052	3.002251	0.017015	-0.117014	0.135841	0.804637	-0.355598	0.795637	-0.553918	-0.168831	0.177858
25711	0.852865	-9.855883	3.699683	2.598246	-0.027217	-0.080200	0.129775	0.752804	-0.423968	0.823570	-0.511356	-0.160712	0.185523
25712	0.710379	-9.266634	4.412414	1.803854	-0.051799	-0.038083	0.128177	0.709231	-0.467132	0.841471	-0.480941	-0.155209	0.191137
25713	0.637167	-9.078980	4.447972	1.195329	-0.018648	-0.035691	0.130140	0.681347	-0.494362	0.852854	-0.460363	-0.151278	0.194476
25714	0.576758	-8.532156	4.668737	0.872958	0.007485	-0.037396	0.125814	0.660325	-0.511860	0.860952	-0.445243	-0.148129	0.196411
25715	0.657706	-8.286637	5.352325	0.897739	0.005613	-0.052051	0.127570	0.639233	-0.529408	0.869062	-0.429458	-0.144973	0.198193
25716	0.810096	-7.853281	6.041615	1.167581	0.003090	-0.072853	0.123469	0.617606	-0.538931	0.879182	-0.408781	-0.140911	0.200204
25717	1.006496	-7.580152	6.285060	1.524653	0.020775	-0.091344	0.121074	0.584489	-0.561390	0.891688	-0.381484	-0.135155	0.202720
25718	1.066545	-7.003353	6.757041	1.718828	0.028281	-0.091326	0.123603	0.545404	-0.587458	0.904744	-0.350415	-0.128345	0.205368
25719	0.940268	-6.282516	7.241306	1.937024	0.057816	-0.054320	0.122316	0.498732	-0.611537	0.918033	-0.315068	-0.119671	0.208870
25720	1.390776	-6.172864	8.084883	2.033561	0.039668	-0.046417	0.123427	0.442781	-0.632108	0.930388	-0.277472	-0.110709	0.212441
25721	1.328715	-5.271930	8.425832	2.087237	0.076307	-0.029640	0.121768	0.379525	-0.648605	0.941473	-0.238500	-0.100562	0.215949
25722	1.194625	-4.457191	8.229550	2.130656	0.078138	-0.049770	0.124058	0.317616	-0.662518	0.951154	-0.198346	-0.090121	0.218732
25723	1.308970	-4.134482	8.950544	1.985729	0.149141	-0.087549	0.128807	0.263108	-0.671345	0.958939	-0.160746	-0.078975	0.219908
25724	0.846444	-3.191685	9.101090	1.694738	0.181614	-0.106673	0.133116	0.211670	-0.674151	0.964590	-0.128705	-0.068423	0.219818
25725	1.002434	-2.516661	9.392893	1.421859	0.188516	-0.156087	0.137643	0.168592	-0.673945	0.968801	-0.101646	-0.059016	0.218194
25726	0.734305	-1.896064	9.495121	1.213767	0.162522	-0.211593	0.139639	0.125173	-0.669796	0.972083	-0.078467	-0.051073	0.215149
25727	0.693248	-1.376825	9.377186	0.891701	0.127363	-0.247342	0.144222	0.097158	-0.665922	0.974513	-0.061201	-0.045243	0.211026
25728	0.353639	-0.923808	9.769279	0.438261	0.134074	-0.261686	0.150619	0.083433	-0.665195	0.976222	-0.052890	-0.041188	0.206148
25729	0.373285	-0.995643	9.859680	0.160029	0.091727	-0.261181	0.156455	0.077098	-0.663675	0.977529	-0.049702	-0.039094	0.201093
25730	-0.022972	-0.808100	10.050666	-0.080377	0.062287	-0.207929	0.157895	0.079280	-0.662378	0.978325	-0.051266	-0.038496	0.196901
25731	0.426525	-1.033740	9.946067	-0.066489	0.014930	-0.175454	0.158658	0.085432	-0.661073	0.978959	-0.052262	-0.038698	0.193419
25732	0.282138	-1.091790	9.941504	0.384986	-0.013783	-0.150054	0.157206	0.083409	-0.660147	0.979902	-0.044459	-0.037725	0.190768
25733	0.270699	-0.722040	9.716119	0.596168	-0.031713	-0.111134	0.159116	0.068223	-0.660300	0.980762	-0.032338	-0.036201	0.189075
25734	0.696052	-0.943121	9.551342	0.466403	-0.039007	-0.076680	0.157974	0.053635	-0.658859	0.981281	-0.022892	-0.035343	0.187922
25735	0.787609	-0.923111	9.720524	0.170540	-0.050274	-0.068932	0.158265	0.045580	-0.658080	0.981575	-0.019098	-0.035772	0.186726
25736	0.797143	-0.883245	10.114882	-0.081498	-0.059694	-0.060971	0.154836	0.042074	-0.657400	0.981723	-0.020337	-0.037365	0.185499
25737	0.836418	-1.027228	10.204455	-0.041078	-0.061490	-0.064448	0.154839	0.043154	-0.658707	0.981896	-0.020686	-0.038824	0.184241
25738	0.691192	-0.909772	10.159135	0.050070	-0.061462	-0.086146	0.153505	0.047801	-0.659872	0.982187	-0.019317	-0.039975	0.182588
25739	0.870930	-0.696658	9.753286	-0.006156	-0.035893	-0.093852	0.152586	0.046577	-0.660388	0.982494	-0.019070	-0.040823	0.180765
25740	1.061347	-0.691994	9.599085	-0.012959	-0.030441	-0.118804	0.153639	0.048068	-0.660396	0.982891	-0.019025	-0.041607	0.178414
25741	1.075615	-0.653769	9.510929	0.032407	-0.039494	-0.107486	0.152858	0.045068	-0.660783	0.983248	-0.018006	-0.042421	0.176351
25742	1.210282	-0.597176	9.095263	-0.149886	-0.039627	-0.101942	0.152715	0.048887	-0.661435	0.983514	-0.020635	-0.043859	0.174214
25743	1.224459	-0.526595	9.322049	-0.125477	-0.039576	-0.087057	0.150977	0.055723	-0.662856	0.983722	-0.022740	-0.045259	0.172409
25744	1.249348	-0.695310	9.223887	-0.034511	-0.026644	-0.075532	0.152423	0.057757	-0.662736	0.983948	-0.023169	-0.046030	0.170855
25745	0.905921	-0.456636	9.560124	0.103551	0.033784	-0.063880	0.153621	0.056238	-0.663008	0.984237	-0.021039	-0.045208	0.169677
25746	1.063377	-0.610071	9.631462	0.075418	0.063070	-0.041906	0.154691	0.054032	-0.663803	0.984470	-0.019640	-0.043822	0.168855
25747	0.997776	-0.493915	9.862944	0.071803	0.063075	-0.029014	0.158125	0.052105	-0.661346	0.984645	-0.018266	-0.042530	0.168319
25748	0.949103	-0.402954	9.753334	0.057149	0.085131	0.024400	0.159454	0.050180	-0.661096	0.984658	-0.017357	-0.040747	0.168782
25749	0.974048	-0.581114	9.707856	-0.226678	0.050188	0.059943	0.161555	0.053711	-0.660850	0.984402	-0.021892	-0.040695	0.169754
25750	1.042197	-0.705164	9.980429	-0.163761	0.030218	0.091676	0.162466	0.058339	-0.661378	0.984041	-0.025202	-0.040710	0.171381
25751	1.099081	-0.498145	9.974260	-0.221912	0.030237	0.119061	0.163382	0.062416	-0.662430	0.983530	-0.029621	-0.041027	0.173519
25752	1.120186	-0.867449	10.324577	-0.041213	-0.009806	0.120052	0.161787	0.065432	-0.663201	0.983081	-0.030405	-0.041385	0.175824
25753	0.807761	-1.090243	10.088072	0.043208	-0.034515	0.083604	0.163783	0.063622	-0.664264	0.982779	-0.029369	-0.042087	0.177517
25754	0.561250	-0.981294	9.724797	-0.070293	-0.010112	0.027607	0.161149	0.062547	-0.665551	0.982632	-0.030646	-0.042613	0.177988
25755	0.690006	-0.647622	10.133869	-0.043970	-0.030127	0.040636	0.163244	0.063594	-0.665707	0.982429	-0.031310	-0.043550	0.178763
25756	0.333729	-0.766404	10.083265	0.153970	-0.051918	0.032435	0.160617	0.059522	-0.666210	0.982363	-0.028035	-0.044092	0.179538
25757	0.586767	-0.757598	9.696842	0.029581	-0.082144	0.033712	0.158513	0.055457	-0.665411	0.982179	-0.027067	-0.045767	0.180272
25758	0.406007	-0.769847	9.738195	0.099716	-0.112275	0.026724	0.157066	0.055457	-0.666968	0.982033	-0.024637	-0.047692	0.180916
25759	0.486955	-0.568873	9.357663	-0.114238	-0.138013	0.043213	0.153903	0.054388	-0.668251	0.981676	-0.026306	-0.050952	0.181727
25760	0.457847	-0.509359	9.891174	-0.221253	-0.108836	0.078608	0.151509	0.060135	-0.669798	0.981152	-0.030242	-0.053943	0.183074
25761	0.588238	-0.546136	10.309714	-0.237261	-0.075943	0.100668	0.147556	0.065082	-0.673289	0.980540	-0.034602	-0.056361	0.184847
25762	0.863871	-0.730080	9.834374	-0.098462	-0.090477	0.047891	0.144506	0.068656	-0.674439	0.980191	-0.036161	-0.058558	0.185712
25763	1.051989	-0.762624	9.355539	-0.111724	-0.099794	-0.040745	0.144637	0.071234	-0.676009	0.980136	-0.037799	-0.061075	0.184865
25764	1.080901	-0.776058	8.928301	-0.016303	-0.119796	-0.054068	0.141057	0.074003	-0.676371	0.980178	-0.037519	-0.063616	0.183836
25765	0.946394	-0.882049	8.971171	-0.018999	-0.110653	-0.042099	0.140141	0.073723	-0.678064	0.980170	-0.037296	-0.066004	0.183081
25766	1.104646	-0.680672	9.366783	-0.057701	-0.105154	-0.018316	0.137515	0.072901	-0.681314	0.980055	-0.037927	-0.068382	0.182696
25767	1.201832	-0.821048	9.773835	-0.094462	-0.059468	-0.000109	0.134860	0.075121	-0.680899	0.979895	-0.039414	-0.070006	0.182621
25768	1.183032	-0.919331	9.892315	-0.068592	-0.039454	-0.042460	0.133387	0.080324	-0.681277	0.979944	-0.040466	-0.071155	0.181684
25769	1.082144	-0.993726	10.007963	-0.047973	-0.003018	-0.089481	0.132456	0.082514	-0.681922	0.980220	-0.041118	-0.071564	0.179878
25770	0.806640	-0.865027	9.807940	0.028981	0.048178	-0.106720	0.134970	0.082754	-0.682335	0.980697	-0.040481	-0.070694	0.177755
25771	1.212113	-0.947917	9.959404	0.009956	0.055492	-0.116039	0.138666	0.083541	-0.681449	0.981190	-0.040165	-0.069748	0.175464
25772	1.385400	-0.890425	9.784179	0.127296	0.041009	-0.126491	0.139463	0.082170	-0.681063	0.981790	-0.037544	-0.068690	0.173090
25773	1.443285	-0.893663	9.515676	0.061537	0.031917	-0.104695	0.141302	0.081040	-0.680299	0.982236	-0.036143	-0.068028	0.171108
25774	1.635811	-0.821300	9.456071	0.023716	0.002710	-0.086379	0.140376	0.081457	-0.680683	0.982553	-0.035479	-0.068049	0.169412
25775	1.468159	-1.046939	9.710613	-0.032422	-0.044824	-0.047826	0.140648	0.080626	-0.681471	0.982625	-0.035741	-0.069200	0.168469
25776	1.294427	-1.023720	9.565277	-0.074909	-0.011895	-0.013029	0.141698	0.082257	-0.681086	0.982599	-0.037066	-0.069789	0.168093
25777	1.192311	-0.819897	10.124138	0.015702	0.019346	0.034429	0.141427	0.083085	-0.680560	0.982517	-0.036712	-0.069455	0.168787
25778	1.385303	-0.838346	10.245713	-0.042525	0.063294	0.082986	0.143024	0.083047	-0.682535	0.982292	-0.037787	-0.068388	0.170287
25779	1.323403	-1.012345	10.060245	0.001252	0.056037	0.085073	0.145133	0.082767	-0.680852	0.982073	-0.037909	-0.067347	0.171927
25780	1.319229	-1.182469	9.558602	0.080547	0.019598	0.098506	0.144893	0.080602	-0.681370	0.981820	-0.036437	-0.066704	0.173931
25781	1.048941	-1.132797	9.465551	0.004452	-0.018929	0.088017	0.145699	0.077993	-0.681901	0.981485	-0.036259	-0.067129	0.175690
25782	0.701026	-0.982170	9.387595	-0.066226	-0.044501	0.142129	0.144654	0.076216	-0.683201	0.980872	-0.037503	-0.068225	0.178405
25783	1.146443	-0.846158	9.499290	-0.022747	-0.040661	0.172808	0.144120	0.077860	-0.683327	0.980172	-0.037901	-0.069089	0.181807
25784	1.125043	-0.903459	9.642326	0.036565	-0.033226	0.201707	0.142147	0.074606	-0.683051	0.979415	-0.037252	-0.069546	0.185801
25785	1.192839	-0.971288	9.469159	0.010235	-0.055147	0.209922	0.140572	0.072973	-0.684216	0.978551	-0.037001	-0.070543	0.189980
25786	0.743034	-1.172506	9.992687	-0.056418	-0.088118	0.252997	0.137277	0.072717	-0.686282	0.977412	-0.038035	-0.072385	0.194884
25787	0.975444	-1.392549	9.540444	0.256411	-0.043725	0.300683	0.136221	0.069198	-0.684182	0.976334	-0.033176	-0.072096	0.201178
25788	1.262383	-1.383534	9.898548	0.057002	0.001754	0.294071	0.135849	0.062240	-0.683790	0.975182	-0.032403	-0.071726	0.206946
25789	1.513299	-1.426956	9.720231	0.058411	-0.015696	0.240592	0.134545	0.056795	-0.683390	0.974180	-0.031464	-0.071736	0.211747
25790	1.541857	-1.355335	9.539051	0.058865	-0.026785	0.185237	0.133241	0.053384	-0.684427	0.973392	-0.030377	-0.071980	0.215416
25791	1.493368	-1.297593	9.565815	-0.051859	-0.066322	0.142280	0.132468	0.049962	-0.685992	0.972635	-0.031253	-0.073537	0.218167
25792	1.448610	-1.003588	9.725565	0.014762	-0.059921	0.120440	0.130884	0.049432	-0.686241	0.972034	-0.030789	-0.074650	0.220522
25793	1.317029	-0.710267	9.735653	0.074375	-0.057199	0.093031	0.128910	0.048351	-0.687272	0.971568	-0.029168	-0.075509	0.222492
25794	1.499685	-0.584552	9.803939	0.006046	-0.017042	0.090777	0.129572	0.046985	-0.686493	0.971151	-0.029021	-0.075847	0.224213
25795	0.811314	-0.846836	9.496152	0.158405	0.012251	0.076727	0.129591	0.042204	-0.686496	0.970900	-0.026043	-0.074970	0.225952
25796	0.965684	-0.853135	9.675155	0.086709	0.048729	0.072620	0.130272	0.036328	-0.685981	0.970693	-0.024595	-0.073681	0.227422
25797	0.981475	-0.619360	9.777008	-0.013515	0.067895	0.105295	0.131474	0.033715	-0.686384	0.970295	-0.025247	-0.072461	0.229431
25798	1.054865	-0.324952	9.985880	0.087480	0.074521	0.151927	0.133187	0.033573	-0.684959	0.969753	-0.024019	-0.070623	0.232411
25799	0.752270	-0.575665	10.022751	0.167914	0.069131	0.174492	0.136109	0.027550	-0.682893	0.969101	-0.021233	-0.068471	0.236016
25800	1.121388	-1.133069	10.047186	0.066932	0.034296	0.159310	0.136395	0.022352	-0.683290	0.968423	-0.020220	-0.067510	0.239147
25801	1.117177	-1.263080	10.026118	0.095305	-0.037014	0.138343	0.135875	0.018002	-0.681849	0.967736	-0.018323	-0.067769	0.241990
25802	1.155067	-1.134414	9.634566	-0.146057	-0.070245	0.097488	0.134027	0.016930	-0.681834	0.967109	-0.020845	-0.069886	0.243682
25803	1.211882	-0.902478	9.878417	-0.235089	-0.105139	0.073084	0.131513	0.020757	-0.684428	0.966485	-0.024942	-0.073092	0.244829
25804	1.312139	-0.682733	10.050482	-0.174030	-0.132433	0.093730	0.129385	0.026092	-0.686109	0.965740	-0.027699	-0.076543	0.246415
25805	1.355817	-0.748130	9.898729	-0.279528	-0.106835	0.135616	0.125670	0.031987	-0.688169	0.964723	-0.032723	-0.079964	0.248684
25806	1.422756	-0.627675	9.903444	-0.199068	-0.099423	0.136009	0.122223	0.039907	-0.692323	0.963749	-0.036191	-0.082867	0.251022
25807	1.524056	-0.658201	9.361410	-0.153626	-0.084727	0.124230	0.120229	0.044016	-0.693483	0.962857	-0.038843	-0.085238	0.253243
25808	1.399547	-0.836120	9.472984	0.089616	-0.078951	0.146682	0.118382	0.043350	-0.693860	0.962049	-0.036872	-0.086274	0.256241
25809	1.274612	-0.917249	9.744357	0.212184	-0.097102	0.160247	0.113378	0.036178	-0.692777	0.961194	-0.032459	-0.086983	0.259780
25810	1.280966	-0.737236	9.610103	0.143449	-0.078810	0.189397	0.111688	0.028952	-0.693289	0.960153	-0.029523	-0.087714	0.263706
25811	1.322443	-0.851091	9.361624	0.055953	-0.066108	0.181561	0.109990	0.023778	-0.693540	0.959099	-0.028296	-0.088613	0.267349
25812	1.254762	-0.807325	9.534454	0.059418	-0.069763	0.188960	0.106822	0.022446	-0.693776	0.957990	-0.027020	-0.089610	0.271099
25813	1.224005	-0.932626	9.498800	0.064897	-0.078942	0.172396	0.104595	0.017141	-0.694022	0.956937	-0.025534	-0.090691	0.274581
25814	1.308776	-1.009028	9.623355	0.054672	-0.078084	0.153890	0.101964	0.014161	-0.694526	0.955970	-0.024238	-0.091889	0.277651
25815	1.134756	-0.891670	10.269158	-0.013533	-0.011513	0.153422	0.100392	0.010895	-0.695038	0.955083	-0.024597	-0.092098	0.280588
25816	1.969284	-0.978243	9.797999	-0.053632	0.078997	0.121742	0.100128	0.008185	-0.693205	0.954507	-0.026187	-0.090912	0.282783
25817	2.119792	-1.182481	9.801218	0.099799	0.072613	0.040367	0.101459	0.005969	-0.694004	0.954454	-0.024644	-0.088966	0.283718
25818	2.418961	-1.235652	9.558396	0.193484	0.023427	0.041858	0.103839	0.002147	-0.691148	0.954350	-0.021060	-0.087481	0.284816
25819	2.303537	-1.295688	9.659706	0.141018	0.019918	0.132038	0.103335	-0.004403	-0.691147	0.953673	-0.018598	-0.086337	0.287589
25820	2.784336	-1.006600	9.483397	-0.172698	0.005320	0.241226	0.102270	-0.002479	-0.691137	0.952211	-0.022238	-0.087220	0.291878
25821	2.314336	-0.510403	9.913288	-0.311488	0.007212	0.362295	0.102811	-0.002781	-0.693365	0.949913	-0.028695	-0.088901	0.298227
25822	1.326817	-0.203760	10.095624	-0.613402	-0.066208	0.430964	0.100010	0.007600	-0.696345	0.946754	-0.040611	-0.093641	0.305349
25823	0.872796	0.428712	9.548226	-0.502501	0.052949	0.540241	0.098132	0.021111	-0.700508	0.943042	-0.051224	-0.095362	0.314571
25824	-0.626971	0.454778	9.599411	-0.226168	0.077034	0.636601	0.098268	0.020967	-0.701033	0.938857	-0.057078	-0.094750	0.326055
25825	0.013058	0.730391	9.611651	-0.218144	0.051728	0.706832	0.095627	0.021531	-0.702319	0.934015	-0.062502	-0.094319	0.338841
25826	-0.516669	-0.440426	9.499061	0.073123	-0.017280	0.794281	0.089418	0.020230	-0.702793	0.928564	-0.062402	-0.093218	0.353815
25827	0.096310	-0.569674	9.342124	0.241872	-0.047989	0.826593	0.080469	0.006145	-0.700895	0.922820	-0.058716	-0.091168	0.369653
25828	0.747727	-0.628086	10.175616	0.174894	-0.086175	0.920467	0.071514	-0.006033	-0.699521	0.915890	-0.056409	-0.090442	0.387020
25829	1.508560	-0.910001	10.320403	0.265238	-0.093033	1.022494	0.058592	-0.018979	-0.697460	0.907936	-0.052212	-0.088720	0.406271
25830	1.749756	-1.465043	9.702698	0.297543	-0.087168	1.130671	0.044086	-0.034491	-0.694341	0.898644	-0.047980	-0.086749	0.427331
25831	1.321353	-2.634489	9.931967	0.313698	-0.097224	1.161262	0.025346	-0.048595	-0.691710	0.888617	-0.043079	-0.084539	0.448729
25832	1.388435	-2.553264	9.722473	0.086231	-0.116692	1.139837	0.011084	-0.056612	-0.690029	0.878016	-0.042298	-0.084898	0.469139
25833	0.256261	-2.730723	10.554454	0.145162	-0.160940	1.055253	-0.003189	-0.063117	-0.687431	0.867777	-0.039678	-0.085343	0.487960
25834	0.427045	-2.191018	9.262453	0.321988	-0.215637	0.984243	-0.020362	-0.071233	-0.685334	0.857849	-0.033538	-0.085201	0.505679
25835	0.906303	-1.506446	10.750541	0.750128	-0.224531	0.908870	-0.035153	-0.086973	-0.678027	0.848541	-0.019642	-0.080720	0.522568
25836	1.017647	-0.634883	9.438633	0.479550	-0.200940	0.907440	-0.055214	-0.104997	-0.672772	0.838716	-0.010743	-0.078797	0.538732
25837	0.968740	-0.495929	9.291284	0.571653	-0.160493	0.957673	-0.071590	-0.119231	-0.666890	0.828062	-0.000611	-0.074977	0.555600
25838	0.948453	-0.257973	9.933011	0.551847	-0.138465	1.021199	-0.085869	-0.131689	-0.658670	0.816269	0.008657	-0.071154	0.573208
25839	0.856864	-0.273319	9.720682	0.537598	-0.116509	1.034936	-0.103049	-0.142911	-0.653043	0.803928	0.017629	-0.066900	0.590689
25840	1.035645	-0.342048	9.923043	0.537739	-0.065338	1.027482	-0.117865	-0.151957	-0.645602	0.791275	0.025791	-0.061986	0.607763
25841	0.764854	-0.186551	9.817067	0.309978	-0.050992	1.027212	-0.133755	-0.156079	-0.638804	0.778388	0.030362	-0.059371	0.624231
25842	0.525722	-0.103654	9.571129	0.355672	-0.058356	0.993298	-0.147260	-0.159966	-0.633072	0.765507	0.035569	-0.056467	0.639958
25843	0.488394	-0.365878	9.605514	0.340626	-0.025638	0.932271	-0.161021	-0.163866	-0.629038	0.753157	0.040337	-0.052952	0.654464
25844	0.922015	-0.787581	9.872521	0.315637	-0.024030	0.841732	-0.171092	-0.165340	-0.623987	0.741714	0.044637	-0.049885	0.667368
25845	0.791102	-0.633665	9.926273	0.512105	-0.034924	0.794741	-0.183536	-0.170329	-0.618002	0.730483	0.052120	-0.044086	0.679510
25846	0.690312	-0.729815	10.012809	0.334179	-0.048078	0.738486	-0.193608	-0.174108	-0.611251	0.719932	0.057128	-0.041039	0.690471
25847	0.739393	-0.402491	10.010655	0.378702	-0.029986	0.640843	-0.204199	-0.178442	-0.605935	0.710547	0.062609	-0.036795	0.699893
25848	1.117826	-0.387782	9.870354	0.412733	-0.008160	0.557937	-0.210958	-0.182950	-0.599996	0.702113	0.068303	-0.031852	0.708066
25849	1.594103	-0.166463	9.580220	0.458924	-0.008235	0.471430	-0.218108	-0.187869	-0.594708	0.694743	0.074670	-0.025979	0.714900
25850	1.484518	0.053885	9.347022	0.357738	-0.001180	0.411829	-0.224732	-0.194552	-0.587594	0.688238	0.079571	-0.021513	0.720787
25851	1.571818	0.445310	9.070047	0.271444	0.046326	0.426072	-0.228436	-0.197221	-0.585473	0.681645	0.082558	-0.017547	0.726799
25852	1.245063	0.206694	9.140472	0.211349	0.081101	0.492161	-0.232951	-0.197676	-0.581512	0.674082	0.084215	-0.014197	0.733702
25853	0.776739	0.383317	10.401332	0.058999	0.095488	0.526395	-0.238655	-0.196494	-0.579111	0.666245	0.083513	-0.012848	0.740931
25854	0.209349	1.052756	10.184564	-0.342350	0.094976	0.518774	-0.241578	-0.188299	-0.582485	0.659050	0.077538	-0.017534	0.747886
25855	0.480770	0.754504	10.058079	-0.411862	0.018106	0.491803	-0.246381	-0.169454	-0.588454	0.652289	0.071664	-0.024075	0.754191
25856	0.954841	0.924646	9.579954	-0.255780	-0.065798	0.453055	-0.254613	-0.156147	-0.592044	0.645708	0.069232	-0.029451	0.759869
25857	1.252029	-0.219369	9.787544	0.089802	-0.054436	0.456698	-0.260725	-0.147752	-0.592775	0.638585	0.070938	-0.029276	0.765715
25858	1.386507	-0.119169	9.458912	-0.121632	-0.058420	0.400264	-0.265250	-0.142631	-0.591167	0.632521	0.070177	-0.032461	0.770674
25859	2.100983	-0.306693	9.088446	-0.131825	-0.049233	0.372553	-0.271626	-0.133150	-0.592811	0.626908	0.069021	-0.035549	0.775215
25860	2.811740	0.311029	9.187767	0.299416	0.058942	0.276739	-0.274279	-0.131341	-0.592527	0.622138	0.071797	-0.030552	0.779010
25861	2.681135	0.407845	9.430374	0.978466	0.188986	0.104614	-0.272152	-0.149553	-0.581042	0.619082	0.081032	-0.013085	0.781025
25862	1.634413	0.483025	9.508082	0.248352	0.270021	-0.000772	-0.266971	-0.160911	-0.577165	0.618647	0.080021	-0.005861	0.781561
25863	1.226107	0.696856	10.357109	0.363615	0.269913	-0.046369	-0.260479	-0.165887	-0.575650	0.618786	0.080383	0.003237	0.781429
25864	1.084475	0.561442	10.243457	0.660121	0.235340	-0.105723	-0.255035	-0.179413	-0.569814	0.619202	0.084990	0.016635	0.780442
25865	0.354610	0.904512	9.670096	0.146805	0.161602	-0.108246	-0.248940	-0.188587	-0.565159	0.620577	0.084287	0.021110	0.779317
25866	-0.902708	0.176378	10.670835	-0.744662	-0.045854	0.021354	-0.247499	-0.174476	-0.573012	0.621387	0.075893	0.008894	0.779768
25867	0.484033	0.116265	11.283103	0.224690	-0.117491	0.127019	-0.250968	-0.164885	-0.574026	0.619079	0.080453	0.010749	0.781123
25868	1.189009	0.867912	9.739788	0.197633	-0.102703	0.113948	-0.255861	-0.171068	-0.569542	0.616942	0.084660	0.012377	0.782344
25869	1.661750	1.850729	9.791595	0.363175	0.040161	0.125610	-0.256670	-0.172115	-0.565874	0.614336	0.088492	0.018342	0.783852
25870	0.893684	2.111679	9.149508	0.577366	0.088014	0.187497	-0.256658	-0.184612	-0.558947	0.610239	0.094400	0.028138	0.786070
25871	0.817661	1.849762	8.592970	0.151240	0.084089	0.253655	-0.260094	-0.191628	-0.554213	0.605914	0.095040	0.031109	0.789220
25872	0.671876	1.627354	9.779223	0.480326	0.020533	0.321859	-0.262481	-0.196468	-0.549226	0.599802	0.100861	0.038326	0.792840
25873	0.921845	1.276071	9.637390	0.310611	0.013100	0.330269	-0.265141	-0.199122	-0.544496	0.593916	0.104585	0.042790	0.796552
25874	0.719353	1.265774	9.558535	-0.044434	0.005281	0.291561	-0.270452	-0.196038	-0.542621	0.589287	0.104351	0.041536	0.800079
25875	0.623257	1.214400	10.070661	0.103519	0.005210	0.221240	-0.272576	-0.195186	-0.541818	0.585536	0.105585	0.042830	0.802599
25876	0.358636	1.590989	9.881419	-0.113215	0.055948	0.147129	-0.276552	-0.195532	-0.539955	0.583313	0.103618	0.041359	0.804549
25877	0.546486	2.147408	9.948592	-0.114436	0.030191	0.069619	-0.276562	-0.189953	-0.542045	0.582424	0.101735	0.039798	0.805511
25878	0.501927	2.387515	9.826710	-0.027058	0.046730	0.064487	-0.276578	-0.183279	-0.544004	0.581365	0.100850	0.039776	0.806388
25879	0.878781	2.218730	9.503769	-0.009699	0.021287	0.084944	-0.274474	-0.181787	-0.542712	0.580021	0.100346	0.039816	0.807416
25880	0.912052	2.304043	9.101963	-0.176932	-0.040798	0.167256	-0.276589	-0.177563	-0.546094	0.577670	0.099217	0.036150	0.809411
25881	1.340803	1.400097	9.777477	0.040156	-0.131719	0.260838	-0.282423	-0.173942	-0.545784	0.573476	0.101904	0.034885	0.812111
25882	1.530512	1.051575	9.774360	-0.098688	-0.058561	0.328340	-0.287739	-0.169494	-0.544169	0.568333	0.102082	0.031942	0.815817
25883	2.200031	0.696574	9.708411	-0.056797	-0.005330	0.359892	-0.291859	-0.162493	-0.545440	0.562577	0.101678	0.030267	0.819910
25884	2.086587	0.693963	9.011121	-0.146107	-0.022815	0.337321	-0.296912	-0.156282	-0.544743	0.557291	0.100742	0.026933	0.823743
25885	1.477781	0.978714	9.607200	-0.233635	-0.045883	0.338715	-0.300904	-0.146291	-0.547322	0.552189	0.099021	0.021877	0.827529
25886	1.497070	0.955183	9.047693	-0.140551	-0.022111	0.285630	-0.304112	-0.136970	-0.547684	0.547680	0.098090	0.018748	0.830707
25887	1.588490	1.022406	9.654458	0.041996	0.007221	0.253278	-0.309292	-0.131717	-0.547378	0.543377	0.098483	0.018989	0.833476
25888	1.573670	1.091698	9.520854	-0.036432	0.046316	0.202982	-0.311158	-0.128142	-0.547100	0.539975	0.097524	0.018495	0.835808
25889	1.176540	0.964908	9.966696	-0.093399	0.019507	0.143655	-0.313158	-0.123208	-0.547735	0.537740	0.096198	0.016814	0.837436
25890	1.198239	0.957084	9.777136	-0.014070	-0.052726	0.090644	-0.314366	-0.119363	-0.547069	0.536210	0.097093	0.015846	0.838332
25891	0.956920	0.991779	9.508895	-0.278190	-0.083275	0.056122	-0.317293	-0.116043	-0.546259	0.535822	0.095460	0.010132	0.838856
25892	1.470106	0.565030	9.661343	-0.237055	-0.134470	0.010304	-0.322350	-0.106163	-0.547522	0.536071	0.095310	0.004703	0.838762
25893	1.093370	0.720322	10.260172	-0.147187	-0.056024	-0.050303	-0.323292	-0.101918	-0.547512	0.537190	0.094586	0.001667	0.838139
25894	1.609703	0.644645	10.345553	-0.347896	0.012222	-0.108622	-0.324756	-0.095781	-0.550114	0.539613	0.090771	-0.003821	0.836997
25895	1.884662	0.615734	10.174866	-0.344013	0.056030	-0.154800	-0.321863	-0.089138	-0.551835	0.542804	0.086059	-0.008781	0.835393
25896	1.787943	0.657455	9.766434	-0.256534	0.091739	-0.172871	-0.317368	-0.084712	-0.554878	0.546102	0.081903	-0.011768	0.833622
25897	1.590192	0.640400	9.116167	-0.363570	0.102602	-0.175275	-0.314729	-0.077813	-0.558689	0.549607	0.076214	-0.016521	0.831775
25898	1.566011	0.165541	9.584615	-0.154898	0.068090	-0.161228	-0.313412	-0.072667	-0.561575	0.552500	0.073565	-0.018098	0.830063
25899	1.033486	0.096860	9.511462	-0.016945	0.055453	-0.129148	-0.310508	-0.073772	-0.559506	0.554668	0.072452	-0.017690	0.828723
25900	1.314348	-0.147549	9.645093	-0.179975	0.077343	-0.087533	-0.308659	-0.071618	-0.560567	0.556366	0.069338	-0.019684	0.827805
25901	1.112432	-0.262290	9.982494	-0.166079	0.107523	-0.063520	-0.307080	-0.066469	-0.562932	0.557664	0.065665	-0.021286	0.827191
25902	0.875610	-0.152476	9.866592	-0.187351	0.084669	-0.046994	-0.303908	-0.063245	-0.564787	0.558687	0.062328	-0.023377	0.826703
25903	1.058501	-0.085208	9.730003	-0.194603	0.086574	-0.028570	-0.302206	-0.057944	-0.565452	0.559416	0.058647	-0.025731	0.826410
25904	1.240979	0.073842	9.695527	-0.072531	0.079531	0.012666	-0.301680	-0.055367	-0.566633	0.559300	0.056648	-0.026052	0.826617
25905	1.448674	0.002205	9.734871	0.118531	0.059624	-0.001091	-0.301675	-0.057953	-0.565718	0.559190	0.056914	-0.023572	0.826747
25906	1.247081	0.309370	9.612463	0.139347	0.035864	-0.002816	-0.300485	-0.060270	-0.563898	0.559062	0.058015	-0.020860	0.826831
25907	0.799801	0.562789	9.395782	0.196428	0.034161	0.039902	-0.300615	-0.065425	-0.560498	0.558165	0.059564	-0.017400	0.827406
25908	0.743278	0.788861	9.398425	0.199432	0.065318	0.073080	-0.300740	-0.069235	-0.559191	0.556703	0.060817	-0.013454	0.828373
25909	0.760882	0.668938	10.203533	0.262705	0.056223	0.086332	-0.302055	-0.074659	-0.556697	0.554948	0.062716	-0.008660	0.829472
25910	0.596918	0.665691	10.053116	0.231391	0.043314	0.060348	-0.300466	-0.079968	-0.553050	0.553626	0.064688	-0.004413	0.830237
25911	0.491200	0.619948	10.810101	0.234422	-0.044491	0.060489	-0.303370	-0.085505	-0.550021	0.552304	0.067921	-0.001133	0.830871
25912	0.983901	0.916640	10.036241	0.071853	-0.092895	0.091132	-0.306013	-0.089681	-0.547254	0.550659	0.070389	-0.001084	0.831756
25913	1.137810	0.483204	9.849147	-0.053954	-0.099411	0.086843	-0.308813	-0.086759	-0.545137	0.549282	0.071356	-0.003235	0.832579
25914	1.099531	0.415349	9.730206	-0.028379	-0.011498	0.144059	-0.310934	-0.086454	-0.544335	0.546892	0.071359	-0.004035	0.834146
25915	1.373019	0.186627	9.530294	-0.044426	0.058069	0.173427	-0.312404	-0.084238	-0.543014	0.544056	0.069803	-0.004444	0.836128
25916	1.350484	0.346420	9.129012	-0.051154	0.030548	0.124518	-0.313726	-0.082056	-0.544834	0.542017	0.068858	-0.005136	0.837526
25917	1.142802	0.415666	9.094436	-0.141814	-0.000758	0.082566	-0.315463	-0.078747	-0.543772	0.540817	0.067251	-0.007703	0.838412
25918	1.147449	0.451687	9.070977	-0.250494	-0.052007	0.100552	-0.318528	-0.073380	-0.543221	0.539422	0.065531	-0.012595	0.839387
25919	1.081308	0.183795	9.575545	-0.182324	-0.082935	0.148940	-0.319870	-0.067903	-0.543470	0.537120	0.064848	-0.016820	0.840841
25920	1.202833	-0.007251	9.926899	-0.231696	-0.068224	0.208665	-0.324116	-0.061999	-0.545264	0.533848	0.063569	-0.021713	0.842908
25921	1.232281	-0.112771	10.012117	-0.433020	-0.039187	0.214066	-0.328664	-0.050323	-0.543913	0.530730	0.059435	-0.029790	0.844929
25922	0.929827	0.130971	10.399221	-0.430931	-0.043003	0.177138	-0.331075	-0.037492	-0.547551	0.528170	0.055614	-0.037730	0.846475
25923	0.979615	0.293398	10.022658	-0.308049	-0.032014	0.118677	-0.332690	-0.029690	-0.547796	0.526449	0.052727	-0.043466	0.847456
25924	1.123452	0.464253	9.944775	-0.143385	-0.017241	0.095491	-0.333641	-0.023530	-0.547523	0.524932	0.051560	-0.046170	0.848325
25925	1.243807	0.494890	9.687055	0.175166	-0.007729	0.091558	-0.336025	-0.025123	-0.545674	0.523172	0.053378	-0.043375	0.849447
25926	1.266167	0.347531	9.502746	0.105038	0.015994	0.100406	-0.334966	-0.025409	-0.545682	0.521332	0.054252	-0.041522	0.850615
25927	1.324693	-0.286318	9.868906	0.007958	0.012086	0.053804	-0.337091	-0.025095	-0.544095	0.520404	0.054030	-0.041307	0.851207
25928	1.267148	-0.364288	9.617605	-0.056037	0.011809	-0.031421	-0.336695	-0.027674	-0.542007	0.520976	0.053405	-0.042095	0.850859
25929	1.228071	-0.253253	9.743633	-0.200747	0.002342	-0.093059	-0.335905	-0.024964	-0.543320	0.522756	0.051300	-0.045383	0.849726
25930	1.215007	-0.546578	9.816218	-0.031798	-0.010457	-0.162310	-0.336972	-0.025207	-0.541480	0.525502	0.051426	-0.045857	0.847998
25931	0.976852	-0.157872	9.636996	-0.026432	-0.017886	-0.204751	-0.336173	-0.027667	-0.540703	0.528966	0.051580	-0.046276	0.845809
25932	1.026018	-0.360094	9.577003	-0.222328	-0.025421	-0.212179	-0.334991	-0.027121	-0.539404	0.532720	0.049987	-0.050078	0.843328
25933	0.862806	-0.509036	9.741438	-0.220664	0.005661	-0.194685	-0.332622	-0.025769	-0.538115	0.536206	0.047660	-0.053532	0.841038
25934	0.839246	-0.593064	10.513056	-0.119317	0.069799	-0.149978	-0.332627	-0.021962	-0.539944	0.538882	0.045500	-0.054641	0.839375
25935	1.183189	-0.939968	10.189711	-0.112129	0.084475	-0.159159	-0.328781	-0.023383	-0.541022	0.541728	0.042951	-0.055456	0.837622
25936	1.081032	-0.773594	9.648539	-0.143577	0.066100	-0.194365	-0.326804	-0.019324	-0.542606	0.545146	0.040637	-0.056973	0.835415
25937	1.283449	-0.754231	9.564275	-0.066733	0.031545	-0.172688	-0.324151	-0.020725	-0.543152	0.548100	0.039482	-0.057607	0.833492
25938	1.356030	-0.822724	9.194288	-0.050604	0.020742	-0.129203	-0.323617	-0.023045	-0.542372	0.550288	0.038864	-0.058117	0.832043
25939	1.433651	-0.915934	9.332945	-0.106011	0.017124	-0.090711	-0.320984	-0.021696	-0.541085	0.551877	0.037435	-0.059657	0.830946
25940	1.455345	-0.908129	9.491701	-0.090200	-0.010276	-0.086898	-0.320981	-0.021295	-0.541869	0.553347	0.036848	-0.061200	0.829882
25941	1.221260	-0.855057	9.667911	-0.148129	0.007930	-0.072467	-0.321373	-0.021708	-0.542651	0.554642	0.035092	-0.063573	0.828915
25942	1.453301	-0.964109	10.009441	-0.126526	0.042581	-0.115777	-0.320851	-0.019801	-0.542655	0.556673	0.033263	-0.065114	0.827508
25943	1.017071	-0.483249	10.156155	-0.049514	0.079078	-0.145941	-0.316747	-0.020127	-0.543211	0.559197	0.031526	-0.065008	0.825881
25944	1.241712	-0.574512	10.075349	0.048706	0.104769	-0.163004	-0.313565	-0.023025	-0.542584	0.561963	0.030685	-0.062926	0.824194
25945	1.219687	-0.515189	9.845510	0.185441	0.095717	-0.192755	-0.309842	-0.027579	-0.543009	0.565117	0.031380	-0.058717	0.822320
25946	1.171683	-0.561004	9.844420	0.157433	0.081065	-0.189182	-0.306916	-0.035236	-0.540420	0.568190	0.032181	-0.055091	0.820421
25947	1.114183	-0.648600	9.592985	0.050729	0.048031	-0.198895	-0.303725	-0.040729	-0.539664	0.571449	0.032143	-0.053630	0.818252
25948	1.056856	-0.756536	9.725373	-0.007118	0.033377	-0.178860	-0.301867	-0.043067	-0.539156	0.574386	0.031841	-0.053250	0.816230
25949	1.004584	-0.920332	9.703383	-0.037098	-0.017751	-0.142011	-0.300005	-0.046092	-0.539042	0.576687	0.031807	-0.054028	0.814556
25950	0.981008	-1.038729	9.571866	-0.115926	-0.050707	-0.131278	-0.298693	-0.045273	-0.537614	0.578816	0.031571	-0.056418	0.812891
25951	0.932281	-0.927845	9.659390	0.032710	-0.034990	-0.119483	-0.299756	-0.045522	-0.536428	0.580674	0.032592	-0.056289	0.811534
25952	0.922607	-0.920564	9.683409	0.000550	-0.033946	-0.053200	-0.299214	-0.048129	-0.536957	0.581474	0.033343	-0.056641	0.810906
25953	1.173633	-0.954047	10.299854	0.177225	0.004718	-0.015446	-0.298688	-0.051655	-0.533823	0.581585	0.035274	-0.053785	0.810939
25954	1.427093	-0.524115	9.928945	0.314888	0.030596	0.011046	-0.298533	-0.059835	-0.532128	0.581180	0.038561	-0.048330	0.811423
25955	1.442208	-0.172034	9.446687	0.252899	0.046192	0.043921	-0.297071	-0.064068	-0.530310	0.580288	0.040664	-0.043813	0.812214
25956	1.428725	0.120744	9.229806	0.196097	0.028929	0.100867	-0.298508	-0.071001	-0.528601	0.578485	0.042515	-0.040375	0.813583
25957	1.237319	-0.192544	9.197218	0.236219	0.008002	0.132490	-0.298636	-0.075347	-0.526248	0.576107	0.044992	-0.036642	0.815312
25958	1.005561	-0.130582	9.157513	0.209631	-0.027623	0.162854	-0.300090	-0.080484	-0.522576	0.573209	0.047872	-0.033688	0.817316
25959	1.035165	-0.246276	9.785143	0.096068	-0.060662	0.174327	-0.302472	-0.082083	-0.521249	0.570203	0.049827	-0.033068	0.819324
25960	1.156070	-0.325816	9.674725	0.089074	-0.053334	0.174290	-0.305515	-0.083401	-0.519917	0.567193	0.051735	-0.032390	0.821320
25961	1.034572	-0.108070	10.094361	-0.119364	0.012209	0.178650	-0.305928	-0.081468	-0.518343	0.564366	0.050039	-0.034487	0.823285
25962	1.342248	0.089905	10.112014	-0.182423	0.031365	0.172766	-0.306071	-0.076021	-0.520171	0.561693	0.047477	-0.037307	0.825139
25963	1.198462	-0.098336	10.031210	0.008790	0.004973	0.142401	-0.307271	-0.073548	-0.520160	0.559317	0.047372	-0.037326	0.826757
25964	0.823489	0.154794	9.687964	0.059367	-0.005992	0.131577	-0.308200	-0.073396	-0.519629	0.557052	0.048171	-0.036533	0.828274
25965	0.822282	-0.092444	9.862135	0.059340	-0.038840	0.159324	-0.310052	-0.074593	-0.518568	0.554307	0.049332	-0.036191	0.830060
25966	0.832577	-0.224290	9.999620	0.139538	-0.051436	0.207746	-0.312963	-0.076593	-0.516976	0.550651	0.051716	-0.034646	0.832411
25967	0.799368	-0.350369	9.738270	0.090232	-0.060547	0.235205	-0.315222	-0.077224	-0.514342	0.546578	0.053505	-0.034097	0.835001
25968	0.981878	-0.198571	9.694089	-0.067372	-0.089931	0.235375	-0.319071	-0.074715	-0.513656	0.542626	0.054243	-0.036453	0.837428
25969	1.233511	-0.398832	9.386343	-0.053358	-0.111782	0.240117	-0.322790	-0.070573	-0.513493	0.538556	0.055306	-0.038867	0.839873
25970	1.232333	-0.151106	9.356196	-0.002447	-0.114537	0.210835	-0.325713	-0.068752	-0.512291	0.534897	0.057173	-0.040369	0.842013
25971	1.309517	-0.147723	9.597032	-0.142729	-0.102734	0.242408	-0.332608	-0.063080	-0.513018	0.530868	0.057130	-0.044195	0.844371
25972	1.469014	-0.219029	9.760766	-0.151452	-0.067992	0.246932	-0.334615	-0.058133	-0.512345	0.526774	0.056584	-0.047749	0.846775
25973	1.590059	-0.314279	9.981421	-0.140654	-0.012287	0.224758	-0.337011	-0.053059	-0.513108	0.523087	0.055056	-0.050564	0.848995
25974	1.541076	-0.155796	9.915969	-0.204920	0.009408	0.157942	-0.339538	-0.047580	-0.514393	0.520606	0.052725	-0.054110	0.850448
25975	1.419866	-0.026958	9.666974	-0.190581	0.012034	0.105397	-0.338753	-0.042419	-0.516490	0.519001	0.050398	-0.057372	0.851356
25976	1.154419	0.025690	9.737255	-0.108648	0.008280	0.048585	-0.337708	-0.038338	-0.517020	0.518263	0.049206	-0.059176	0.851751
25977	1.052999	0.051346	9.559019	-0.163060	0.006405	0.053846	-0.339041	-0.034236	-0.518054	0.517493	0.047319	-0.061931	0.852130
25978	0.904826	-0.220432	9.678659	-0.037796	-0.008089	0.064661	-0.339837	-0.032731	-0.518700	0.516386	0.047118	-0.062711	0.852756
25979	1.002492	-0.474935	9.781631	-0.076984	-0.008132	0.063555	-0.339844	-0.031633	-0.518177	0.515349	0.046343	-0.064124	0.853321
25980	0.977702	-0.330561	9.797829	-0.130111	0.013646	0.025405	-0.340911	-0.029162	-0.518167	0.515022	0.044870	-0.066218	0.853437
25981	1.523329	-0.477972	9.997708	-0.089350	-0.019209	0.001693	-0.340649	-0.026991	-0.519345	0.515034	0.044238	-0.067878	0.853332
25982	1.624534	-0.478835	9.686554	-0.045529	-0.002720	-0.016561	-0.340660	-0.025342	-0.518429	0.515322	0.043971	-0.068659	0.853109
25983	1.475100	-0.478234	9.949242	-0.082022	0.011768	-0.038003	-0.340134	-0.025749	-0.517518	0.516044	0.042958	-0.069835	0.852629
25984	1.410197	-0.521891	9.885606	-0.068171	0.077597	-0.031574	-0.339072	-0.024006	-0.519618	0.516717	0.041109	-0.070161	0.852286
25985	1.508825	-0.473468	9.916014	0.019375	0.117900	-0.038575	-0.338279	-0.024692	-0.518971	0.517510	0.039348	-0.068502	0.852023
25986	1.750529	-0.608362	9.731525	0.078908	0.107055	-0.034547	-0.334962	-0.026647	-0.519522	0.518148	0.038522	-0.066013	0.851869
25987	1.737029	-0.831283	9.284148	0.111690	0.079822	0.013667	-0.332182	-0.029666	-0.517715	0.517919	0.038328	-0.063241	0.852228
25988	1.511648	-1.083310	9.595399	0.102755	0.076205	0.056080	-0.331124	-0.030357	-0.517331	0.516945	0.038156	-0.060734	0.853009
25989	1.204155	-1.317140	9.646865	0.007797	0.052434	0.113777	-0.330989	-0.031042	-0.517332	0.515043	0.037230	-0.060130	0.854242
25990	0.886044	-1.346575	9.667490	-0.051487	0.033983	0.090422	-0.332857	-0.028141	-0.516270	0.513543	0.036143	-0.060717	0.855150
25991	0.678402	-1.268714	10.041149	-0.105177	0.004500	0.042189	-0.333132	-0.025406	-0.516266	0.512883	0.034927	-0.062500	0.855468
25992	0.846725	-1.182439	9.842274	-0.190341	-0.032284	-0.026475	-0.332339	-0.023516	-0.517580	0.513396	0.033693	-0.066059	0.854942
25993	0.873470	-0.730898	9.589584	-0.312626	-0.047162	-0.086154	-0.332629	-0.016684	-0.517705	0.514986	0.031376	-0.071824	0.853608
25994	0.983947	-0.633941	9.733615	-0.205964	0.002333	-0.078310	-0.331704	-0.013981	-0.519543	0.516422	0.029460	-0.075257	0.852512
25995	1.230282	-0.725233	9.631405	-0.034549	0.048293	-0.064577	-0.330922	-0.011255	-0.519286	0.517595	0.028354	-0.075286	0.851835
25996	1.052409	-0.841199	9.596909	0.052770	0.066699	-0.042015	-0.330124	-0.012357	-0.519293	0.518350	0.027961	-0.073664	0.851531
25997	0.874319	-0.914075	9.498198	0.034861	0.057623	-0.001486	-0.328130	-0.014298	-0.519833	0.518422	0.027315	-0.072435	0.851614
25998	1.271148	-1.211392	9.572152	0.089379	0.021183	0.002567	-0.326273	-0.016092	-0.519587	0.518330	0.028010	-0.070686	0.851794
25999	1.347398	-1.008095	9.873399	0.063129	-0.008090	0.006160	-0.326399	-0.018678	-0.518803	0.518159	0.028776	-0.069679	0.851956
26000	1.202269	-0.920261	9.609202	-0.040118	-0.010084	-0.014670	-0.327862	-0.018782	-0.517221	0.518388	0.028686	-0.070450	0.851756
26001	1.434200	-1.007805	9.907823	0.054731	0.008270	-0.029897	-0.328909	-0.019876	-0.518521	0.518857	0.029150	-0.069407	0.851540
26002	1.492199	-1.036596	9.898357	0.047025	0.030158	-0.048424	-0.327584	-0.022608	-0.516964	0.519665	0.029325	-0.068256	0.851134
26003	1.510959	-0.941671	9.501352	-0.038469	0.075880	-0.014780	-0.325205	-0.021953	-0.517114	0.520021	0.027670	-0.068130	0.850982
26004	1.337366	-0.942047	9.492525	0.209819	0.076199	0.014157	-0.323469	-0.024176	-0.518829	0.519731	0.028669	-0.063765	0.851464
26005	1.134197	-0.807847	9.451699	0.227029	0.048832	0.036422	-0.323457	-0.030978	-0.516085	0.519017	0.030177	-0.059436	0.852161
26006	0.965417	-0.797907	9.642317	0.081643	0.039532	0.050457	-0.322919	-0.031814	-0.517137	0.518123	0.030425	-0.057656	0.852818
26007	0.835659	-0.873805	10.038553	0.202705	0.004872	0.045580	-0.323194	-0.033960	-0.513473	0.517204	0.032405	-0.054197	0.853530
26008	0.910076	-0.806379	10.011385	0.041821	-0.002654	0.024473	-0.323309	-0.038331	-0.513605	0.516727	0.032990	-0.053518	0.853839
26009	1.001283	-0.727462	9.816488	-0.104834	0.002566	-0.027957	-0.321463	-0.035901	-0.514403	0.517255	0.031901	-0.055286	0.853447
26010	1.087879	-0.691735	9.659353	0.023230	0.020916	-0.064250	-0.321992	-0.036980	-0.513615	0.518331	0.031989	-0.054623	0.852834
26011	1.104188	-0.571374	9.665995	-0.002247	0.059272	-0.066289	-0.320657	-0.040002	-0.513758	0.519508	0.031042	-0.054030	0.852191
26012	1.182328	-0.783228	9.586931	0.007296	0.061172	-0.047771	-0.319323	-0.040581	-0.515469	0.520354	0.030260	-0.053232	0.851752
26013	1.099708	-0.648801	9.542433	0.073696	0.063070	-0.045602	-0.318391	-0.041825	-0.515870	0.521133	0.030023	-0.051330	0.851401
26014	1.028706	-0.423013	9.470516	-0.091372	0.062979	-0.010457	-0.314680	-0.042017	-0.517208	0.521401	0.028143	-0.052214	0.851248
26015	1.016765	-0.447083	9.474869	-0.110738	0.067555	0.001436	-0.313359	-0.039995	-0.518395	0.521489	0.025868	-0.053427	0.851191
26016	0.852286	-0.326397	9.681484	0.031744	0.074117	0.019667	-0.314933	-0.040002	-0.520867	0.521185	0.025050	-0.052115	0.851483
26017	0.606712	-0.414684	9.337058	0.031348	0.108897	0.044529	-0.312808	-0.041400	-0.521670	0.520506	0.023506	-0.050475	0.852041
26018	0.760966	-0.394334	9.569247	0.002355	0.125368	0.062816	-0.310415	-0.042399	-0.523260	0.519529	0.021464	-0.049150	0.852768
26019	0.675013	-0.554223	10.005526	0.116240	0.130965	0.077227	-0.307903	-0.043512	-0.522365	0.518272	0.020389	-0.045830	0.853744
26020	0.714798	-0.806527	10.081581	0.125269	0.114500	0.069005	-0.305898	-0.046966	-0.523952	0.517115	0.019803	-0.042523	0.854630
26021	0.805572	-0.638810	9.820706	-0.016481	0.092393	0.048016	-0.305109	-0.047101	-0.522912	0.516364	0.018039	-0.041866	0.855155
26022	0.637940	-0.858815	10.315395	0.097656	0.057720	0.046801	-0.304309	-0.048478	-0.523181	0.515546	0.018155	-0.039607	0.855754
26023	0.742215	-0.499581	9.762051	0.084957	0.063263	0.051335	-0.302583	-0.048510	-0.524372	0.514671	0.017933	-0.037524	0.856379
26024	0.708813	-0.563763	10.010509	-0.040764	0.042950	0.033194	-0.302054	-0.048109	-0.524638	0.514121	0.016886	-0.037782	0.856719
26025	0.749345	-0.470059	9.947383	-0.104663	0.031910	0.027348	-0.302053	-0.046349	-0.526207	0.513696	0.015274	-0.039265	0.856937
26026	0.626339	-0.471146	9.701351	-0.031976	0.033781	0.012945	-0.301253	-0.046642	-0.527260	0.513482	0.014490	-0.039461	0.857070
26027	0.592434	-0.437379	9.744720	-0.016309	0.041120	0.020393	-0.300981	-0.046252	-0.528962	0.513155	0.013637	-0.039327	0.857286
26028	0.760701	-0.331205	9.735777	-0.028545	0.035636	0.014803	-0.301513	-0.044750	-0.529611	0.512907	0.012855	-0.039445	0.857441
26029	0.727060	-0.350104	9.857633	0.046861	0.044821	0.005940	-0.298606	-0.045049	-0.528850	0.512814	0.012614	-0.038181	0.857558
26030	0.683617	-0.345790	9.737254	0.048571	0.028377	0.006897	-0.298593	-0.046565	-0.530159	0.512674	0.012754	-0.037049	0.857689
26031	0.703361	-0.436744	9.865799	0.005003	0.031037	-0.003476	-0.298579	-0.049034	-0.531207	0.512742	0.012339	-0.036641	0.857672
26032	0.698698	-0.475697	9.735573	0.000795	0.048349	-0.025671	-0.297129	-0.047957	-0.531087	0.513185	0.011670	-0.036115	0.857438
26033	0.636099	-0.484676	9.960526	-0.012208	0.040988	-0.029421	-0.296601	-0.048501	-0.530307	0.513709	0.010935	-0.035897	0.857144
26034	0.626324	-0.466194	9.742232	0.001889	0.051934	-0.049669	-0.295928	-0.049888	-0.531621	0.514563	0.010234	-0.035310	0.856664
26035	0.563442	-0.422844	9.790267	-0.043675	0.037263	-0.044345	-0.294207	-0.049912	-0.532027	0.515344	0.009257	-0.035666	0.856191
26036	0.424086	-0.529354	9.684243	0.007049	0.051934	-0.041341	-0.293413	-0.049378	-0.532426	0.516053	0.008604	-0.034993	0.855798
26037	0.388981	-0.235157	9.894500	-0.062456	0.055566	-0.014953	-0.291685	-0.049958	-0.533748	0.516345	0.007097	-0.035475	0.855616
26038	0.500692	-0.411071	9.751435	-0.010939	0.057521	0.003777	-0.291428	-0.047369	-0.534142	0.516287	0.006131	-0.035059	0.855676
26039	0.346700	-0.471021	9.900399	0.096781	0.052126	0.006172	-0.291019	-0.051058	-0.533754	0.516193	0.006315	-0.032848	0.855819
26040	0.420136	-0.706865	9.844962	0.153976	0.052153	-0.011981	-0.289164	-0.053798	-0.532462	0.516375	0.007153	-0.029663	0.855819
26041	0.318107	-0.532836	10.134532	0.077062	0.033734	-0.021587	-0.288359	-0.057897	-0.531686	0.516741	0.007461	-0.027980	0.855652
26042	0.481877	-0.499163	10.035705	0.014085	0.013576	-0.027406	-0.288615	-0.059538	-0.532077	0.517182	0.007523	-0.027586	0.855398
26043	0.592498	-0.454510	9.660458	-0.001960	0.009070	-0.012707	-0.288743	-0.061443	-0.531554	0.517393	0.007439	-0.027523	0.855273
26044	0.597279	-0.447405	9.624592	-0.026314	0.017225	-0.031301	-0.287818	-0.061181	-0.531561	0.517907	0.007023	-0.027781	0.854957
26045	0.528826	-0.247842	9.621950	-0.016968	0.030975	-0.016521	-0.285705	-0.060385	-0.531578	0.518197	0.006424	-0.027754	0.854787
26046	0.508952	-0.109543	9.969401	-0.000654	0.033803	0.020461	-0.288350	-0.058186	-0.533256	0.517824	0.005962	-0.027408	0.855027
26047	0.538151	-0.167357	9.932853	0.032308	0.030274	0.053862	-0.288348	-0.058324	-0.533387	0.516904	0.005861	-0.026544	0.855612
26048	0.519720	-0.345169	10.014211	0.105989	0.021199	0.052411	-0.287423	-0.060503	-0.531695	0.515962	0.006700	-0.024508	0.856235
26049	0.452633	-0.447451	9.695261	0.064097	0.013807	0.033758	-0.289266	-0.062804	-0.531681	0.515370	0.007228	-0.023276	0.856621
26050	0.391803	-0.326982	9.778006	0.016823	0.021041	0.028884	-0.288075	-0.062955	-0.531691	0.514837	0.007162	-0.022765	0.856956
26051	0.264204	-0.365707	9.785874	0.058777	0.019259	0.036479	-0.289003	-0.064838	-0.529853	0.514201	0.007538	-0.021567	0.857366
26052	0.248958	-0.207468	9.629507	0.060488	0.026553	0.024473	-0.288199	-0.066224	-0.530906	0.513738	0.007828	-0.020251	0.857672
26053	0.321770	-0.297838	9.897795	0.064115	0.016505	0.029125	-0.288728	-0.067166	-0.530118	0.513224	0.008308	-0.018984	0.858005
26054	0.422843	-0.259249	9.865670	0.086987	0.015599	0.015401	-0.288198	-0.067445	-0.530122	0.512903	0.009061	-0.017324	0.858224
26055	0.418328	-0.316384	10.047277	0.060002	0.019196	0.009722	-0.287669	-0.069077	-0.528819	0.512720	0.009464	-0.016105	0.858352
26056	0.384839	-0.379597	9.875630	0.025964	0.015477	-0.003361	-0.288188	-0.072074	-0.528555	0.512733	0.009600	-0.015490	0.858354
26057	0.384463	-0.302803	9.816688	-0.029815	0.004379	-0.033162	-0.287662	-0.072075	-0.528036	0.513298	0.009350	-0.015968	0.858011
26058	0.321335	-0.211674	9.764562	0.003121	0.013611	-0.009021	-0.287265	-0.071266	-0.528693	0.513412	0.009285	-0.015763	0.857947
26059	0.325817	-0.144701	9.645509	0.035377	0.010015	-0.003316	-0.286997	-0.072766	-0.528172	0.513454	0.009599	-0.015069	0.857931
26060	0.393347	-0.149394	9.641273	0.060773	0.021016	-0.005047	-0.287128	-0.073989	-0.527648	0.513487	0.009998	-0.013800	0.857928
26061	0.361928	-0.135151	9.602768	0.153638	0.048497	-0.019387	-0.286453	-0.076871	-0.528178	0.513788	0.010876	-0.010681	0.857782
26062	0.475434	-0.168067	9.761810	0.105515	0.048467	-0.012244	-0.285917	-0.080008	-0.527138	0.513933	0.011265	-0.008360	0.857716
26063	0.465757	-0.163455	9.708969	0.096161	0.056605	-0.043682	-0.282738	-0.082223	-0.526511	0.514657	0.011425	-0.006152	0.857298
26064	0.155452	0.207531	10.018562	0.022443	0.064701	-0.038564	-0.282467	-0.084136	-0.526252	0.515269	0.010685	-0.005083	0.856947
26065	0.155529	0.185398	9.879014	0.074752	0.055676	-0.019825	-0.282199	-0.085095	-0.526255	0.515588	0.010636	-0.003240	0.856765
26066	0.171877	0.303871	10.036872	0.094797	0.033785	-0.008622	-0.279685	-0.085669	-0.526144	0.515661	0.011169	-0.001256	0.856719
26067	0.300823	0.058728	10.044240	0.085349	0.020992	-0.009556	-0.279278	-0.088812	-0.525757	0.515796	0.011827	0.000414	0.856630
26068	0.291309	0.024471	9.882826	0.077513	0.019144	-0.017896	-0.279406	-0.091395	-0.524710	0.516028	0.012432	0.001954	0.856480
26069	0.304744	0.240928	9.847576	-0.007524	0.020886	-0.018338	-0.279404	-0.092753	-0.523926	0.516333	0.012139	0.002030	0.856299
26070	0.247700	0.070200	9.911868	-0.014362	0.008059	-0.022040	-0.278337	-0.093869	-0.524982	0.516658	0.011985	0.001882	0.856106
26071	0.194253	0.154179	9.874136	0.029234	0.002647	-0.010741	-0.277674	-0.094693	-0.524726	0.516825	0.012385	0.002394	0.855998
26072	0.237885	0.098414	9.724919	-0.007679	0.006312	0.001993	-0.280051	-0.093860	-0.526014	0.516730	0.012331	0.002337	0.856057
26073	0.208447	0.211982	9.882281	0.014985	0.002690	0.011334	-0.279131	-0.093858	-0.524845	0.516522	0.012586	0.002599	0.856178
26074	0.293228	0.125274	9.807436	0.021225	0.001779	0.003069	-0.278615	-0.093838	-0.522233	0.516403	0.012908	0.002990	0.856243
26075	0.305439	0.088926	9.725417	0.029121	0.015492	-0.001524	-0.278337	-0.093867	-0.524851	0.516411	0.013093	0.003622	0.856233
26076	0.281452	0.067615	9.840127	-0.003986	0.013589	-0.011841	-0.278602	-0.095356	-0.523803	0.516549	0.012951	0.003708	0.856151
26077	0.266982	0.067504	9.815983	-0.012745	0.017233	-0.012815	-0.278332	-0.094692	-0.525375	0.516760	0.012675	0.003634	0.856028
26078	0.215786	0.185175	9.778745	-0.034706	0.011722	-0.012925	-0.278339	-0.094135	-0.524328	0.516924	0.012248	0.003174	0.855938
26079	0.194045	0.194822	9.797883	-0.007718	0.011785	0.001977	-0.277414	-0.092924	-0.525120	0.516881	0.012119	0.003128	0.855966
26080	0.194322	0.139766	9.881137	-0.012720	0.006242	-0.016496	-0.277806	-0.092793	-0.526032	0.517098	0.012012	0.002989	0.855837
26081	0.225493	0.178518	9.937186	-0.065282	0.015334	-0.013086	-0.277279	-0.092524	-0.525905	0.517326	0.011227	0.001998	0.855713
26082	0.242926	0.057987	9.861238	-0.016170	0.000762	-0.016499	-0.277807	-0.092250	-0.526424	0.517544	0.011179	0.001743	0.855582
26083	0.266801	0.106020	9.821323	0.000372	0.004455	-0.011807	-0.276351	-0.091998	-0.526828	0.517735	0.011262	0.001757	0.855465
26084	0.261871	0.130187	9.855226	-0.027662	0.015391	-0.011045	-0.277543	-0.091845	-0.526557	0.517859	0.010845	0.001455	0.855396
26085	0.264299	0.125265	9.821569	-0.010111	0.015399	-0.016493	-0.277278	-0.092391	-0.526298	0.518132	0.010635	0.001402	0.855233
26086	0.237654	0.149093	9.768841	-0.040948	0.017235	-0.000041	-0.277277	-0.090902	-0.527605	0.518066	0.010050	0.000890	0.855281
26087	0.262382	0.024511	9.911365	-0.007588	0.009961	0.003836	-0.277279	-0.089677	-0.527997	0.517991	0.009963	0.000816	0.855328
26088	0.216477	0.038330	9.757486	-0.014643	0.009953	0.001954	-0.277411	-0.089134	-0.528519	0.517883	0.009774	0.000678	0.855395
26089	0.204054	0.115239	9.739244	-0.005789	0.004443	-0.012763	-0.276622	-0.089134	-0.527610	0.518092	0.009801	0.000580	0.855269
26090	0.228337	0.081847	9.811023	-0.000491	-0.001035	-0.011803	-0.276619	-0.089139	-0.528133	0.518216	0.009947	0.000572	0.855191
26091	0.262261	0.045822	9.810834	-0.023202	-0.012025	-0.012821	-0.277403	-0.091048	-0.528651	0.518429	0.010077	0.000002	0.855061
26092	0.243147	0.009739	9.824553	-0.012587	-0.024832	-0.020130	-0.277016	-0.089135	-0.528130	0.518697	0.010504	-0.000457	0.854893
26093	0.324837	0.067457	9.768509	-0.019311	-0.035869	-0.051524	-0.278074	-0.089801	-0.527729	0.519570	0.011086	-0.001206	0.854355
26094	0.418645	0.115886	9.803674	-0.035098	-0.027644	-0.049770	-0.278068	-0.090356	-0.528514	0.520345	0.011328	-0.002072	0.853878
26095	0.416208	0.120644	9.789313	-0.009050	-0.024821	-0.029339	-0.278739	-0.089786	-0.526939	0.520835	0.011839	-0.002540	0.853572
26096	0.387161	0.144632	9.784577	0.029424	-0.008332	-0.029172	-0.279527	-0.090874	-0.527325	0.521230	0.012423	-0.002108	0.853323
26097	0.474300	0.072637	9.789183	0.035446	0.000863	-0.014383	-0.279393	-0.091150	-0.527457	0.521454	0.012968	-0.001557	0.853179
26098	0.447915	0.043709	9.788530	0.013506	0.013643	-0.008976	-0.277409	-0.091985	-0.526820	0.521511	0.013010	-0.001172	0.853145
26099	0.349231	0.012581	9.890402	-0.012730	0.001721	-0.005402	-0.278463	-0.091981	-0.527596	0.521593	0.013042	-0.001445	0.853093
26100	0.301252	-0.038006	9.901247	0.002959	0.017285	0.002037	-0.278992	-0.093060	-0.526807	0.521463	0.012911	-0.001205	0.853175
26101	0.223647	0.058120	9.911474	-0.042707	0.019075	0.011024	-0.277937	-0.092794	-0.526293	0.521273	0.012331	-0.001815	0.853299
26102	0.131833	0.101411	9.959238	-0.027718	0.011734	-0.000893	-0.277671	-0.092529	-0.526818	0.521210	0.011975	-0.002156	0.853342
26103	0.199497	0.062572	9.820086	0.013300	-0.002794	0.011341	-0.278864	-0.091969	-0.526808	0.521000	0.012344	-0.002031	0.853465
26104	0.332350	0.009854	9.806182	-0.011313	-0.002764	0.025991	-0.279397	-0.091955	-0.526019	0.520467	0.012406	-0.002250	0.853789
26105	0.440802	0.019747	9.821737	-0.037584	0.002710	0.027698	-0.279920	-0.091146	-0.527715	0.519990	0.012156	-0.002948	0.854080
26106	0.377957	0.053307	9.821621	-0.031363	-0.006459	0.016665	-0.280723	-0.090170	-0.526661	0.519622	0.012073	-0.003545	0.854303
26107	0.290770	0.134861	9.797945	0.000817	0.019185	0.027856	-0.279664	-0.088151	-0.528369	0.519134	0.011943	-0.003415	0.854603
26108	0.281385	0.082069	9.845130	-0.023735	0.019175	0.036963	-0.280590	-0.088411	-0.528100	0.518414	0.011500	-0.003620	0.855045
26109	0.238248	0.029242	9.901603	-0.016733	0.026493	0.040678	-0.279262	-0.087352	-0.529942	0.517711	0.011060	-0.003714	0.855476
26110	0.219287	-0.043247	9.823587	0.011310	0.021037	0.038987	-0.279002	-0.088295	-0.528375	0.516954	0.010948	-0.003301	0.855937
26111	0.233701	-0.033724	9.785445	0.006157	0.008216	0.028829	-0.281111	-0.089234	-0.529012	0.516447	0.011053	-0.003191	0.856242
26112	0.293759	0.009480	9.719393	-0.025343	0.002700	0.024065	-0.282962	-0.089350	-0.529128	0.515942	0.010877	-0.003592	0.856547
