# Supplementary material for: Identification of Haptic Based Guiding Using Hard Reins
Source: PLoS One. 2015 Jul 22;10(7):e0132020. doi: 10.1371/journal.pone.0132020 (PMC4511788; doi:10.1371/journal.pone.0132020)
Supplement: S9 File — (ZIP) [file pone.0132020.s009.zip › Exp2_MotionData2/Subject10/path1/T5/sync5.txt]

// Start Time: 0
// Sample rate: 25.0Hz
// Scenario: 4.9
// Firmware Version: 2.6.1
Counter	Acc_X	Acc_Y	Acc_Z	Gyr_X	Gyr_Y	Gyr_Z	Mag_X	Mag_Y	Mag_Z	Quat_w	Quat_x	Quat_y	Quat_z
25536	1.019080	1.762087	9.588191	-0.139255	-0.003167	-0.196858	-0.632371	0.188602	-1.103492	-0.219818	0.033231	0.092628	0.970565
25537	0.996073	1.591745	9.668210	-0.136842	0.004604	-0.150818	-0.630627	0.189420	-1.103895	-0.216892	0.033538	0.090006	0.971459
25538	0.953094	1.556976	9.652710	-0.168573	-0.017963	-0.112151	-0.628079	0.190626	-1.103477	-0.214731	0.034444	0.086875	0.972192
25539	1.060183	1.563795	9.838898	-0.054794	-0.018288	-0.059664	-0.629158	0.192342	-1.103137	-0.213586	0.035001	0.085885	0.972512
25540	1.180746	1.570822	9.688478	0.023423	-0.011457	-0.021383	-0.627809	0.190349	-1.104034	-0.213356	0.035112	0.086397	0.972513
25541	1.171144	1.546358	9.563190	0.029041	-0.028043	-0.032074	-0.626736	0.191032	-1.104024	-0.212789	0.035556	0.087069	0.972561
25542	1.262746	1.572297	9.570621	0.013654	-0.040690	-0.064936	-0.626997	0.188651	-1.104914	-0.211683	0.036199	0.087548	0.972736
25543	1.258164	1.567364	9.623477	0.037190	-0.045673	-0.071083	-0.628871	0.185755	-1.100223	-0.210332	0.036895	0.088490	0.972918
25544	1.245539	1.479747	9.676710	0.050539	-0.041327	-0.098414	-0.628593	0.182623	-1.099784	-0.208586	0.037336	0.089713	0.973165
25545	1.235304	1.489259	9.565590	0.046314	-0.049141	-0.143561	-0.629125	0.180601	-1.097530	-0.205825	0.037940	0.090900	0.973619
25546	1.176117	1.541594	9.573008	0.007624	-0.020299	-0.172662	-0.630452	0.175271	-1.098367	-0.202629	0.038014	0.091255	0.974253
25547	1.107675	1.571912	9.580308	-0.008528	-0.015083	-0.173550	-0.628834	0.172939	-1.097100	-0.199299	0.038126	0.091255	0.974935
25548	0.986020	1.601267	9.614870	-0.007589	-0.017647	-0.141711	-0.628293	0.172093	-1.097814	-0.196709	0.038265	0.091278	0.975454
25549	0.962219	1.586274	9.657583	-0.026653	0.002456	-0.098318	-0.626273	0.170371	-1.098846	-0.194861	0.038231	0.090796	0.975871
25550	0.995764	1.608733	9.677701	-0.002642	-0.014369	-0.056807	-0.626541	0.170383	-1.099115	-0.193934	0.038442	0.090836	0.976043
25551	0.950078	1.702575	9.617817	0.017626	0.004043	-0.003574	-0.625337	0.171714	-1.096636	-0.193970	0.038366	0.091143	0.976011
25552	0.930276	1.721636	9.607436	0.023800	-0.003937	0.033530	-0.626537	0.168629	-1.096722	-0.194855	0.038434	0.091590	0.975790
25553	1.036914	1.718714	9.589066	0.050640	0.003231	0.040710	-0.627074	0.168638	-1.096580	-0.195778	0.038316	0.092518	0.975522
25554	1.016760	1.752331	9.559306	0.084500	0.012053	0.055021	-0.626807	0.169229	-1.097924	-0.197237	0.037865	0.094073	0.975097
25555	1.050451	1.767511	9.579484	0.063945	0.012073	0.083239	-0.628418	0.168669	-1.096563	-0.199014	0.037595	0.095202	0.974637
25556	1.026357	1.762219	9.590820	0.050995	0.007212	0.095550	-0.629217	0.166414	-1.096218	-0.201201	0.037450	0.096091	0.974106
25557	1.115929	1.763842	9.569485	0.058289	0.007366	0.092018	-0.630027	0.167555	-1.095764	-0.203133	0.037306	0.097126	0.973608
25558	1.115603	1.775972	9.542903	0.036153	-0.006650	0.075946	-0.629896	0.168850	-1.096812	-0.205005	0.037442	0.097799	0.973143
25559	1.130836	1.861214	9.533098	0.011063	0.007409	0.074182	-0.631103	0.167992	-1.095193	-0.206552	0.037454	0.097935	0.972801
25560	1.069485	1.787278	9.591955	0.000793	-0.001876	0.086483	-0.630705	0.169724	-1.097046	-0.208598	0.037663	0.097893	0.972361
25561	1.147725	1.757142	9.618656	0.022697	-0.001403	0.075045	-0.632055	0.171827	-1.094785	-0.210153	0.037797	0.098293	0.971980
25562	1.142684	1.754614	9.541488	0.028424	-0.018765	0.059925	-0.633125	0.169984	-1.093608	-0.211710	0.038163	0.098881	0.971568
25563	1.152009	1.788781	9.640214	0.030413	-0.011480	0.053784	-0.632324	0.171491	-1.092207	-0.212836	0.038417	0.099492	0.971250
25564	1.123048	1.768825	9.552814	0.043635	-0.000181	0.032689	-0.634742	0.171553	-1.092449	-0.214040	0.038289	0.100321	0.970905
25565	1.195397	1.779844	9.509213	0.034369	-0.002273	0.042356	-0.634739	0.170383	-1.090854	-0.214965	0.038325	0.100980	0.970631
25566	1.232312	1.761099	9.568262	0.013786	0.025059	0.008863	-0.635817	0.171873	-1.092971	-0.215684	0.037791	0.101138	0.970476
25567	1.224239	1.797364	9.543668	0.017906	0.025574	-0.010570	-0.635276	0.170741	-1.093558	-0.215625	0.037254	0.101399	0.970483
25568	1.204338	1.823707	9.547673	0.001359	0.032196	0.003569	-0.633260	0.170585	-1.094947	-0.216221	0.036627	0.101287	0.970386
25569	1.223660	1.824056	9.529005	-0.013374	0.020254	0.014051	-0.631919	0.171268	-1.095213	-0.216605	0.036382	0.100949	0.970344
25570	1.215733	1.746236	9.596752	-0.022387	0.017512	0.014009	-0.632996	0.172006	-1.095449	-0.217294	0.036171	0.100429	0.970252
25571	1.161465	1.788945	9.565878	-0.020570	0.010455	0.012212	-0.630849	0.172947	-1.095443	-0.217618	0.036148	0.099996	0.970225
25572	1.152437	1.754794	9.561044	0.001196	0.016102	0.007016	-0.631121	0.174098	-1.095947	-0.218203	0.035846	0.099946	0.970110
25573	1.151959	1.779061	9.563253	-0.020365	0.003563	0.003331	-0.630585	0.174510	-1.095940	-0.218342	0.035939	0.099554	0.970116
25574	1.171457	1.779419	9.599958	-0.015457	-0.000387	0.020997	-0.631125	0.175221	-1.095503	-0.219106	0.036062	0.099240	0.969971
25575	1.186939	1.726288	9.562318	-0.040452	0.011980	0.015693	-0.631130	0.177091	-1.096803	-0.219487	0.036108	0.098413	0.969967
25576	1.167560	1.735654	9.624242	-0.029074	0.010845	-0.006378	-0.629788	0.177642	-1.097481	-0.219721	0.036021	0.097805	0.969979
25577	1.142851	1.754623	9.594453	-0.003796	0.002274	-0.010769	-0.630592	0.177085	-1.097082	-0.219595	0.036043	0.097752	0.970012
25578	1.128529	1.739795	9.570052	-0.005468	-0.001167	-0.016096	-0.630191	0.177959	-1.098555	-0.219647	0.036065	0.097662	0.970009
25579	1.066669	1.690126	9.621489	-0.011395	-0.003479	0.003335	-0.630461	0.178088	-1.097731	-0.219778	0.036257	0.097476	0.969991
25580	1.060905	1.733717	9.606540	0.002699	-0.008069	0.013958	-0.630865	0.178522	-1.097713	-0.220417	0.036434	0.097553	0.969831
25581	1.056953	1.685090	9.582712	-0.007017	-0.000851	0.042268	-0.630463	0.178780	-1.097028	-0.221311	0.036626	0.097410	0.969635
25582	1.057044	1.685095	9.611602	0.020238	-0.005693	0.031713	-0.631673	0.179088	-1.096868	-0.222333	0.036712	0.097805	0.969358
25583	1.050967	1.735957	9.543629	0.011574	-0.006292	0.052901	-0.631676	0.179569	-1.093179	-0.223435	0.036942	0.098037	0.969072
25584	1.078739	1.690343	9.607414	0.000820	-0.007167	0.084682	-0.632753	0.180474	-1.094497	-0.225474	0.037246	0.098024	0.968590
25585	1.173090	1.696909	9.595816	-0.014049	0.015246	0.072381	-0.633833	0.182165	-1.093069	-0.226975	0.037210	0.097644	0.968278
25586	1.261725	1.625688	9.584630	-0.023241	0.004317	0.043976	-0.633837	0.183797	-1.096282	-0.228208	0.037323	0.097143	0.968035
25587	1.254174	1.644975	9.617954	-0.010939	0.004042	-0.012568	-0.634911	0.183677	-1.096138	-0.228046	0.037332	0.096935	0.968094
25588	1.220824	1.731761	9.582575	-0.010948	0.002262	-0.012575	-0.633436	0.184165	-1.094234	-0.228165	0.037321	0.096722	0.968087
25589	1.234063	1.668878	9.540124	-0.014620	0.005699	-0.009028	-0.634517	0.186312	-1.094152	-0.228072	0.037327	0.096435	0.968137
25590	1.111464	1.630247	9.613686	-0.024963	0.002487	-0.026736	-0.633707	0.185187	-1.095286	-0.227882	0.037351	0.095959	0.968229
25591	1.182527	1.706789	9.576773	-0.004038	0.000277	-0.001948	-0.634375	0.183941	-1.095863	-0.227923	0.037426	0.095896	0.968222
25592	1.115195	1.686150	9.613379	-0.008150	0.012159	0.019348	-0.633435	0.184197	-1.095594	-0.228627	0.037278	0.095666	0.968085
25593	1.111712	1.613255	9.584934	0.004336	-0.003784	0.021058	-0.633978	0.186027	-1.094576	-0.229112	0.037434	0.095765	0.967954
25594	1.100978	1.671327	9.622684	0.014893	-0.003913	0.029930	-0.632769	0.185678	-1.092968	-0.230064	0.037506	0.096049	0.967698
25595	1.080269	1.617545	9.632083	0.019577	-0.006310	0.056458	-0.635050	0.184907	-1.094055	-0.231240	0.037703	0.096424	0.967372
25596	1.082721	1.612732	9.610529	0.007311	-0.006107	0.044044	-0.635595	0.187497	-1.095326	-0.232478	0.037877	0.096561	0.967055
25597	1.076504	1.685450	9.636270	0.026269	0.008277	0.044193	-0.634918	0.185778	-1.095117	-0.233449	0.037731	0.097003	0.966783
25598	1.115370	1.666725	9.546127	0.029884	0.009254	0.077800	-0.635730	0.187774	-1.094907	-0.235415	0.037565	0.097481	0.966264
25599	1.164035	1.672474	9.643868	0.015391	0.021453	0.083124	-0.636401	0.187654	-1.095175	-0.237155	0.037288	0.097620	0.965835
25600	1.154901	1.638317	9.605330	0.008246	0.001076	0.077671	-0.635740	0.191022	-1.094530	-0.239106	0.037379	0.097719	0.965340
25601	1.216912	1.687995	9.602043	0.023410	0.004575	0.049435	-0.636006	0.190031	-1.094286	-0.240167	0.037325	0.098115	0.965039
25602	1.231153	1.707677	9.631219	0.038303	0.015785	0.032751	-0.636272	0.189016	-1.092955	-0.241249	0.036905	0.098755	0.964720
25603	1.216418	1.707403	9.568179	0.036311	0.008500	0.038892	-0.636269	0.188855	-1.098268	-0.242124	0.036696	0.099391	0.964443
25604	1.243386	1.698186	9.607593	0.053373	0.002365	0.005305	-0.637345	0.189150	-1.097701	-0.242745	0.036397	0.100409	0.964193
25605	1.173794	1.774600	9.542292	0.064159	-0.001106	0.005330	-0.635998	0.187695	-1.097356	-0.242973	0.036172	0.101655	0.964014
25606	1.123168	1.763973	9.560077	0.033941	-0.001843	0.024691	-0.638143	0.185927	-1.092217	-0.243858	0.036097	0.102301	0.963724
25607	1.171593	1.767280	9.566352	0.027419	0.001443	0.033522	-0.638414	0.186512	-1.092739	-0.244608	0.036056	0.102804	0.963482
25608	1.183598	1.769923	9.547442	0.007163	-0.016856	0.047484	-0.639361	0.188961	-1.093601	-0.245956	0.036439	0.102995	0.963104
25609	1.268001	1.800593	9.607575	0.027696	-0.003596	0.021974	-0.638550	0.187405	-1.094478	-0.246473	0.036472	0.103537	0.962913
25610	1.259107	1.749444	9.537878	0.004116	-0.003972	0.028976	-0.639091	0.188216	-1.092268	-0.247401	0.036593	0.103615	0.962662
25611	1.307251	1.772170	9.577700	0.003525	-0.011703	-0.017944	-0.639893	0.187300	-1.094738	-0.247115	0.036824	0.103761	0.962711
25612	1.269451	1.839454	9.544738	0.032938	-0.000266	-0.038990	-0.638815	0.185977	-1.093704	-0.246753	0.036591	0.104426	0.962741
25613	1.248878	1.785679	9.597472	0.018350	-0.000564	-0.031960	-0.639350	0.185090	-1.091550	-0.246231	0.036508	0.104814	0.962835
25614	1.180048	1.823264	9.527673	0.016987	-0.009034	-0.049685	-0.638270	0.183364	-1.091482	-0.245615	0.036502	0.105222	0.962948
25615	1.165938	1.808447	9.570683	-0.004999	-0.000722	-0.033784	-0.638671	0.182512	-1.090960	-0.245040	0.036529	0.105162	0.963100
25616	1.179588	1.852392	9.565955	0.003612	-0.002776	-0.019630	-0.638269	0.182795	-1.091364	-0.245025	0.036529	0.105260	0.963093
25617	1.133628	1.851560	9.588624	-0.004117	-0.005103	-0.000210	-0.638534	0.181644	-1.090310	-0.245087	0.036703	0.105215	0.963076
25618	1.179604	1.845105	9.525087	0.013965	0.002206	-0.001883	-0.638130	0.181513	-1.091135	-0.245443	0.036592	0.105475	0.962961
25619	1.130971	1.856362	9.545176	0.010452	0.011107	-0.003595	-0.637458	0.181198	-1.090473	-0.245485	0.036370	0.105635	0.962941
25620	1.121274	1.861045	9.573730	0.012337	0.008602	0.026455	-0.638398	0.181236	-1.091141	-0.246439	0.036199	0.105813	0.962684
25621	1.145978	1.832358	9.541002	0.002158	0.008254	0.037026	-0.640009	0.180716	-1.091547	-0.247251	0.036153	0.105797	0.962480
25622	1.189764	1.828300	9.566449	0.014360	0.015078	0.053011	-0.639209	0.182961	-1.091484	-0.248750	0.035901	0.105964	0.962084
25623	1.182313	1.828159	9.508447	0.002065	0.008168	0.040554	-0.638409	0.184566	-1.088175	-0.249628	0.035864	0.105943	0.961860
25624	1.243702	1.795291	9.553910	-0.021171	0.002819	0.033361	-0.639484	0.184616	-1.089250	-0.250645	0.035990	0.105499	0.961640
25625	1.258073	1.807692	9.578330	-0.013525	0.008612	0.017505	-0.637875	0.185871	-1.090045	-0.251070	0.035977	0.105191	0.961564
25626	1.238532	1.812191	9.558438	-0.004193	0.003683	0.004246	-0.639753	0.184970	-1.092093	-0.251538	0.035940	0.105090	0.961454
25627	1.219082	1.816694	9.567436	-0.021844	0.012708	-0.007241	-0.637339	0.186651	-1.093700	-0.251489	0.035840	0.104620	0.961521
25628	1.219012	1.823978	9.591453	0.006939	-0.000341	-0.009003	-0.638007	0.185349	-1.091829	-0.251722	0.035794	0.104763	0.961446
25629	1.146667	1.803243	9.574944	0.003150	0.009182	-0.000096	-0.638413	0.186201	-1.091524	-0.251822	0.035649	0.104786	0.961423
25630	1.142201	1.783741	9.572548	0.005866	0.002136	-0.001899	-0.637472	0.185859	-1.089914	-0.252225	0.035573	0.104892	0.961309
25631	1.116240	1.865806	9.544652	0.007698	0.008430	0.031745	-0.636800	0.186032	-1.091957	-0.252938	0.035481	0.104983	0.961115
25632	1.161495	1.788946	9.575508	-0.009131	0.014792	0.056480	-0.636942	0.188299	-1.091882	-0.254512	0.035357	0.104697	0.960735
25633	1.185863	1.774818	9.528216	-0.001690	0.025697	0.049496	-0.637612	0.187937	-1.093927	-0.255595	0.035017	0.104504	0.960481
25634	1.203220	1.881951	9.561643	-0.015924	0.022200	0.042348	-0.637345	0.188958	-1.095530	-0.256812	0.034766	0.104055	0.960214
25635	1.230159	1.751352	9.592342	0.002394	0.029729	0.031843	-0.637353	0.191185	-1.093825	-0.257566	0.034292	0.103934	0.960042
25636	1.249075	1.773543	9.583126	0.008884	0.021056	-0.010633	-0.637080	0.189742	-1.092922	-0.257796	0.033823	0.104004	0.959990
25637	1.211898	1.809279	9.548014	0.003963	0.011714	-0.030150	-0.635066	0.190287	-1.094017	-0.257324	0.033563	0.104049	0.960121
25638	1.170787	1.806106	9.556405	0.025207	0.016873	-0.015896	-0.634793	0.188696	-1.092847	-0.257486	0.033076	0.104458	0.960050
25639	1.174571	1.862012	9.572950	0.001591	0.000544	-0.010774	-0.634257	0.189139	-1.094200	-0.257360	0.033083	0.104504	0.960078
25640	1.161404	1.788942	9.546618	0.010485	-0.003028	-0.007226	-0.634261	0.190407	-1.093886	-0.257656	0.033070	0.104728	0.959975
25641	1.190316	1.799178	9.557056	0.003576	0.009581	-0.016015	-0.635602	0.189582	-1.093625	-0.257451	0.032883	0.104768	0.960032
25642	1.190249	1.804033	9.566648	0.000158	0.018574	-0.021273	-0.634529	0.190413	-1.093883	-0.257439	0.032487	0.104689	0.960057
25643	1.136901	1.807922	9.581832	-0.008243	-0.001254	-0.013458	-0.635334	0.189856	-1.093483	-0.257253	0.032575	0.104555	0.960119
25644	1.170769	1.808535	9.566015	-0.010627	0.000790	-0.024953	-0.633724	0.190665	-1.093340	-0.257135	0.032568	0.104363	0.960171
25645	1.210545	1.765564	9.610891	-0.015168	-0.008134	-0.025032	-0.634528	0.190127	-1.093756	-0.256708	0.032803	0.104138	0.960302
25646	1.144793	1.769218	9.534221	0.000343	-0.004280	-0.032015	-0.635064	0.189560	-1.093224	-0.256413	0.032826	0.104186	0.960375
25647	1.166851	1.769627	9.614334	-0.002806	-0.007421	-0.049733	-0.633853	0.188995	-1.094481	-0.255521	0.032933	0.104208	0.960607
25648	1.166138	1.793882	9.541911	-0.010140	-0.006726	-0.044447	-0.633717	0.188294	-1.094914	-0.255018	0.033027	0.104077	0.960751
25649	1.108504	1.773419	9.581221	-0.022767	-0.002434	-0.042678	-0.632107	0.188785	-1.093284	-0.254258	0.033153	0.103683	0.960991
25650	1.123956	1.727575	9.579634	-0.025132	0.002333	-0.020554	-0.633716	0.187964	-1.092883	-0.254180	0.033203	0.103200	0.961062
25651	1.147952	1.745007	9.613940	-0.011613	0.002471	-0.021402	-0.632374	0.188515	-1.093561	-0.253846	0.033222	0.102977	0.961173
25652	1.122892	1.778534	9.564773	-0.011089	0.002123	-0.007252	-0.633179	0.188275	-1.094648	-0.254072	0.033229	0.102758	0.961137
25653	1.094914	1.724620	9.573950	-0.001621	0.000028	0.008686	-0.632911	0.188916	-1.098169	-0.254319	0.033303	0.102717	0.961073
25654	1.132996	1.764156	9.603707	-0.005991	0.008973	0.005182	-0.632648	0.190448	-1.097306	-0.254845	0.033173	0.102554	0.960956
25655	1.114260	1.737116	9.639445	0.013237	-0.001184	-0.008963	-0.633451	0.189627	-1.097731	-0.254760	0.033157	0.102814	0.960951
25656	1.128610	1.734941	9.565277	0.008309	-0.008710	0.006001	-0.633450	0.188989	-1.094622	-0.255244	0.033299	0.103014	0.960796
25657	1.138521	1.730270	9.604133	-0.005027	-0.003355	0.000686	-0.634794	0.189020	-1.094605	-0.255328	0.033438	0.102924	0.960779
25658	1.123213	1.763975	9.574521	0.022721	-0.010345	0.005152	-0.633587	0.189662	-1.092966	-0.255856	0.033530	0.103413	0.960583
25659	1.171496	1.772133	9.566313	0.017078	0.008862	0.017623	-0.634396	0.190510	-1.092112	-0.256306	0.033355	0.103673	0.960441
25660	1.162383	1.745266	9.580679	0.006566	-0.000699	0.005155	-0.633860	0.190885	-1.090474	-0.256820	0.033346	0.103801	0.960290
25661	1.161914	1.769534	9.585296	0.002677	-0.001883	0.015743	-0.635468	0.189730	-1.094030	-0.257201	0.033449	0.103839	0.960180
25662	1.192963	1.789516	9.566840	0.015646	-0.008512	0.000705	-0.635198	0.189441	-1.094043	-0.257585	0.033538	0.104183	0.960037
25663	1.184985	1.823357	9.556711	0.016261	-0.003458	0.012232	-0.635870	0.189095	-1.090644	-0.257904	0.033595	0.104494	0.959915
25664	1.208990	1.833502	9.547742	0.012528	0.008783	0.019366	-0.635877	0.191525	-1.091654	-0.258694	0.033405	0.104677	0.959690
25665	1.229807	1.765909	9.572964	0.010065	-0.001642	0.008680	-0.635607	0.191397	-1.092478	-0.258945	0.033456	0.104864	0.959600
25666	1.195411	1.787132	9.559711	0.009647	0.000568	-0.008981	-0.637218	0.191169	-1.093283	-0.259119	0.033384	0.105052	0.959535
25667	1.221201	1.828869	9.548152	0.009629	-0.002986	-0.009011	-0.636941	0.188006	-1.091483	-0.259028	0.033428	0.105250	0.959536
25668	1.199492	1.823619	9.547524	0.009152	-0.003487	-0.024924	-0.635869	0.189013	-1.093232	-0.258869	0.033406	0.105459	0.959557
25669	1.181006	1.784446	9.585770	0.006172	0.002426	-0.013398	-0.636409	0.190176	-1.094005	-0.258703	0.033355	0.105566	0.959592
25670	1.175765	1.803772	9.583055	0.023696	-0.002346	-0.030171	-0.635871	0.189554	-1.092126	-0.258483	0.033221	0.106053	0.959602
25671	1.160980	1.813212	9.565680	0.010814	-0.002718	-0.019601	-0.636812	0.189821	-1.090474	-0.258190	0.033231	0.106278	0.959655
25672	1.166050	1.803595	9.575537	0.016098	-0.007205	-0.016078	-0.636939	0.187314	-1.092186	-0.258187	0.033264	0.106633	0.959616
25673	1.160898	1.818066	9.570456	0.010561	0.004130	-0.008950	-0.636939	0.187418	-1.090550	-0.258113	0.033166	0.106810	0.959619
25674	1.199321	1.833328	9.554668	-0.004145	0.009037	0.003404	-0.636404	0.188098	-1.089854	-0.258514	0.033032	0.106680	0.959531
25675	1.128029	1.764062	9.565040	0.024767	0.002293	-0.001835	-0.636269	0.187991	-1.091492	-0.258582	0.032911	0.107130	0.959466
25676	1.163186	1.822962	9.558452	0.005801	-0.012087	-0.001996	-0.635732	0.187957	-1.090546	-0.258861	0.033116	0.107304	0.959364
25677	1.165320	1.842425	9.589665	0.018516	-0.007389	0.028130	-0.637472	0.185733	-1.090598	-0.259479	0.033277	0.107664	0.959152
25678	1.183739	1.886453	9.561011	0.034612	-0.009118	0.031701	-0.636129	0.186139	-1.091145	-0.260398	0.033352	0.108352	0.958822
25679	1.194137	1.842939	9.508698	0.016587	-0.011071	0.032517	-0.638014	0.187597	-1.091076	-0.261090	0.033602	0.108692	0.958587
25680	1.228373	1.833854	9.548334	0.012528	0.008784	0.019362	-0.638952	0.186631	-1.091232	-0.261769	0.033425	0.108870	0.958388
25681	1.218510	1.843386	9.555182	0.016473	0.002055	0.005188	-0.637735	0.183868	-1.089295	-0.261966	0.033367	0.109156	0.958303
25682	1.198231	1.886715	9.547010	0.022251	0.001621	0.024655	-0.639487	0.185769	-1.090165	-0.262730	0.033289	0.109555	0.958052
25683	1.237880	1.836450	9.505275	-0.014491	0.002393	0.052830	-0.638949	0.185465	-1.089773	-0.263820	0.033493	0.109213	0.957784
25684	1.262085	1.844176	9.544477	0.017074	0.008869	0.017601	-0.639220	0.186320	-1.089742	-0.264423	0.033291	0.109477	0.957594
25685	1.242357	1.858382	9.526913	0.002991	0.005499	0.005162	-0.638147	0.186861	-1.089737	-0.264619	0.033243	0.109486	0.957541
25686	1.252608	1.829436	9.520224	-0.012267	0.003637	0.003333	-0.639494	0.188184	-1.090495	-0.264922	0.033264	0.109225	0.957486
25687	1.208984	1.838361	9.576592	-0.027593	0.008798	0.005094	-0.638691	0.189169	-1.091017	-0.265104	0.033317	0.108628	0.957502
25688	1.237274	1.872857	9.543498	-0.015175	0.005194	0.011292	-0.639360	0.188360	-1.092124	-0.265523	0.033346	0.108297	0.957422
25689	1.117753	1.788148	9.533248	-0.027286	0.001986	-0.007302	-0.638556	0.188892	-1.091436	-0.265452	0.033499	0.107749	0.957498
25690	1.132875	1.776296	9.642129	-0.010764	0.002435	-0.019630	-0.638289	0.189615	-1.092368	-0.265308	0.033487	0.107539	0.957562
25691	1.167571	1.725937	9.566541	-0.010961	0.009326	-0.010750	-0.641680	0.200431	-1.091298	-0.265198	0.033403	0.107258	0.957627
25692	1.083119	1.831222	9.582413	-0.028101	0.031330	0.028251	-0.640875	0.201009	-1.092650	-0.266082	0.033026	0.106532	0.957476
25693	1.151796	1.788770	9.572804	0.000152	0.038042	-0.017603	-0.640752	0.204660	-1.091444	-0.265908	0.032314	0.106313	0.957573
25694	1.063455	1.830855	9.492743	0.050889	0.058351	0.041055	-0.638737	0.204624	-1.091877	-0.267130	0.031028	0.106948	0.957205
25695	1.111236	1.870568	9.525204	0.044727	0.057604	0.069308	-0.637530	0.205325	-1.092821	-0.268690	0.029883	0.107424	0.956751
25696	1.237675	1.848585	9.517214	0.034190	0.024021	-0.014070	-0.635362	0.199572	-1.097251	-0.268713	0.029231	0.107953	0.956705
25697	1.096008	1.894561	9.459559	-0.012224	-0.020187	0.031505	-0.634959	0.199707	-1.097388	-0.269347	0.029802	0.107784	0.956528
25698	1.029153	1.869088	9.616580	-0.030938	-0.012039	0.126991	-0.638063	0.204306	-1.097203	-0.271947	0.030495	0.107176	0.955839
25699	1.141237	1.846851	9.665926	-0.018772	-0.044194	0.137407	-0.638304	0.195404	-1.097760	-0.274548	0.031783	0.106947	0.955079
25700	1.330759	1.583254	9.688174	-0.028271	-0.038696	0.056046	-0.641269	0.198245	-1.095184	-0.275611	0.032833	0.106575	0.954779
25701	1.216524	1.707409	9.601884	0.025582	-0.046515	-0.041062	-0.644493	0.197282	-1.087013	-0.274827	0.033548	0.107309	0.954898
25702	1.274130	1.650216	9.830367	0.097166	-0.003991	-0.153743	-0.645554	0.192791	-1.087690	-0.272159	0.032782	0.109284	0.955464
25703	1.237734	1.843730	9.505216	0.216101	0.013158	-0.087831	-0.644457	0.185572	-1.088889	-0.270732	0.031222	0.113353	0.955448
25704	1.026367	1.929675	9.117732	-0.025870	-0.002928	-0.060350	-0.644704	0.178346	-1.088439	-0.269722	0.031309	0.112906	0.955783
25705	1.209455	1.838385	9.725858	-0.089527	-0.004891	-0.037627	-0.645238	0.177079	-1.088202	-0.269019	0.031857	0.111197	0.956164
25706	1.131690	1.827249	9.588748	-0.006264	0.003303	-0.053206	-0.647916	0.173933	-1.084190	-0.268113	0.031743	0.111085	0.956435
25707	1.093463	1.787705	9.513247	-0.068444	0.001858	-0.016267	-0.648989	0.173118	-1.084612	-0.267846	0.032091	0.109721	0.956655
25708	1.240450	1.719979	9.583265	-0.061298	-0.008739	-0.016344	-0.650746	0.176347	-1.081629	-0.267599	0.032583	0.108598	0.956836
25709	1.166856	1.764768	9.585484	-0.054208	0.008921	-0.009122	-0.653433	0.176575	-1.082679	-0.267493	0.032739	0.107456	0.956989
25710	1.206519	1.721792	9.594247	-0.048878	0.024839	-0.003706	-0.653032	0.177418	-1.082793	-0.267553	0.032550	0.106382	0.957099
25711	1.293309	1.737928	9.551050	-0.015114	0.034410	-0.019471	-0.653302	0.178062	-1.085899	-0.267329	0.031993	0.105855	0.957239
25712	1.167524	1.740510	9.643462	-0.053168	0.041766	-0.042504	-0.653971	0.177530	-1.086724	-0.266681	0.031421	0.104633	0.957573
25713	1.114462	1.727409	9.641932	-0.046408	0.048493	-0.024746	-0.653442	0.180404	-1.089087	-0.266365	0.030749	0.103432	0.957813
25714	1.048095	1.762612	9.569819	-0.018979	0.059734	-0.038718	-0.651425	0.179842	-1.091306	-0.265859	0.029658	0.102766	0.958060
25715	1.030256	1.791409	9.475171	-0.049879	0.043252	-0.030075	-0.650084	0.180654	-1.091023	-0.265427	0.029088	0.101531	0.958329
25716	1.103157	1.792740	9.544802	-0.077382	0.026633	-0.014372	-0.648605	0.180344	-1.091323	-0.265265	0.028993	0.099906	0.958547
25717	1.038244	1.679915	9.765130	-0.026900	0.016519	-0.019569	-0.648477	0.182630	-1.092339	-0.264992	0.028834	0.099249	0.958696
25718	1.127141	1.567409	9.576125	-0.098517	-0.019160	-0.039482	-0.648883	0.183155	-1.090140	-0.264254	0.029678	0.097476	0.959055
25719	1.012575	1.606604	9.615644	-0.061094	-0.028049	-0.027022	-0.648617	0.184161	-1.091063	-0.263730	0.030542	0.096399	0.959281
25720	1.238082	1.523332	9.892807	-0.045981	-0.016598	-0.052592	-0.649295	0.186271	-1.089762	-0.262784	0.031033	0.095628	0.959602
25721	1.117466	1.572093	9.611901	0.064749	0.002975	-0.015841	-0.650225	0.183254	-1.093115	-0.262612	0.030668	0.096791	0.959545
25722	1.153964	1.463526	9.739019	0.018527	0.013857	0.031817	-0.650630	0.183823	-1.092820	-0.263371	0.030400	0.097046	0.959319
25723	1.285665	1.436794	9.832332	0.100245	-0.000705	0.001892	-0.650224	0.183012	-1.094892	-0.263555	0.029964	0.098886	0.959095
25724	1.137719	1.511758	9.504651	0.081756	-0.010205	0.019492	-0.651291	0.180150	-1.092522	-0.264068	0.029800	0.100488	0.958792
25725	1.136174	1.375804	9.690989	0.023248	0.007947	0.056557	-0.651022	0.180150	-1.092798	-0.265272	0.029721	0.100757	0.958434
25726	0.995226	1.373231	9.554283	0.066049	0.022078	0.074498	-0.651159	0.180811	-1.090597	-0.266879	0.029132	0.101853	0.957890
25727	0.877178	1.434190	9.396135	-0.000462	0.025225	0.139758	-0.650619	0.180122	-1.091987	-0.269696	0.029012	0.101505	0.957141
25728	1.096045	1.389604	9.350228	-0.029725	0.015709	0.155474	-0.651974	0.183807	-1.090763	-0.272765	0.029224	0.100752	0.956344
25729	0.973470	1.450492	9.293047	-0.098514	0.015641	0.170313	-0.653865	0.187564	-1.092116	-0.276085	0.029882	0.098545	0.955601
25730	0.938184	1.309073	9.504871	-0.163444	0.044194	0.180026	-0.654961	0.194396	-1.092563	-0.279583	0.030331	0.095059	0.954923
25731	0.893775	1.332532	9.404634	-0.150339	0.070487	0.199696	-0.655520	0.202464	-1.098011	-0.283526	0.030273	0.091516	0.954107
25732	0.469367	1.489924	9.542080	-0.251812	0.149607	0.272462	-0.654601	0.209866	-1.100640	-0.288901	0.029381	0.085686	0.953064
25733	0.617970	1.412565	10.062381	-0.206310	0.161348	0.389336	-0.651681	0.221583	-1.102064	-0.296552	0.028192	0.080424	0.951207
25734	0.833431	1.508699	9.827540	-0.105162	0.176691	0.379097	-0.651436	0.230167	-1.106144	-0.304032	0.026100	0.077150	0.949174
25735	1.051743	1.495665	9.805450	-0.092607	0.146673	0.375361	-0.648777	0.239828	-1.110217	-0.311410	0.024476	0.074159	0.947061
25736	1.125977	1.341674	10.083320	-0.107737	0.091891	0.392628	-0.649076	0.250603	-1.116669	-0.318973	0.024024	0.071343	0.944769
25737	1.380031	1.304975	9.718266	0.030262	0.047019	0.205303	-0.650442	0.258152	-1.117226	-0.323016	0.023275	0.071396	0.943410
25738	0.768952	1.381239	9.325810	0.027063	0.064982	0.194940	-0.649230	0.257344	-1.120260	-0.326857	0.022188	0.071388	0.942112
25739	0.386654	1.405898	9.679797	0.007723	0.051293	0.309796	-0.649781	0.262224	-1.122545	-0.332847	0.021626	0.070957	0.940059
25740	0.547407	1.127214	9.706092	0.036643	0.030614	0.437038	-0.650333	0.267349	-1.123189	-0.341154	0.021463	0.071242	0.937058
25741	0.500293	1.189484	9.761950	0.011613	0.014736	0.495213	-0.652639	0.274419	-1.120484	-0.350524	0.021802	0.071037	0.933601
25742	0.647504	1.099906	9.764736	0.075259	0.031921	0.541466	-0.655753	0.282445	-1.121549	-0.360729	0.021484	0.071971	0.929642
25743	0.681979	1.030101	9.496707	0.047196	0.041298	0.583876	-0.656045	0.290551	-1.122780	-0.371718	0.021190	0.072183	0.925292
25744	0.573833	0.923793	9.881761	-0.011338	0.016836	0.546423	-0.658495	0.301078	-1.122411	-0.381872	0.021788	0.071605	0.921180
25745	0.513243	0.791594	9.813495	0.057105	0.014778	0.544877	-0.660667	0.308793	-1.123225	-0.392012	0.021816	0.072166	0.916866
25746	0.454287	0.936170	9.709490	0.009705	-0.004774	0.564063	-0.662706	0.316961	-1.125387	-0.402376	0.022678	0.072124	0.912347
25747	0.557745	0.639471	9.897856	0.052521	-0.055326	0.501973	-0.665821	0.325047	-1.122911	-0.411537	0.023924	0.073130	0.908139
25748	0.503662	0.723404	9.418922	0.039223	-0.042956	0.464015	-0.670276	0.331865	-1.119373	-0.419958	0.025096	0.073966	0.904176
25749	0.962797	0.413709	9.339058	-0.067964	0.022416	0.445445	-0.672443	0.337876	-1.119970	-0.428076	0.025855	0.072123	0.900489
25750	1.035938	0.432140	10.359440	-0.090513	-0.050576	0.262746	-0.674892	0.347818	-1.118803	-0.432739	0.027956	0.070784	0.898301
25751	0.156888	0.756051	10.327613	0.060698	0.019596	0.207268	-0.678391	0.349885	-1.118968	-0.436603	0.027288	0.071347	0.896405
25752	-0.069571	0.431487	10.241264	0.113420	0.147284	0.346232	-0.678130	0.353051	-1.121454	-0.443131	0.024187	0.071899	0.893242
25753	-0.057508	0.591788	8.935683	0.099031	0.203720	0.358947	-0.678268	0.354356	-1.122635	-0.449948	0.020045	0.071387	0.889971
25754	0.929379	0.850141	9.955816	-0.289637	0.282522	0.566624	-0.675614	0.365604	-1.128017	-0.460334	0.018466	0.063452	0.885283
25755	2.260858	0.629242	11.158649	0.017133	0.218442	0.319321	-0.671482	0.377121	-1.134225	-0.466338	0.014758	0.061343	0.882354
25756	1.758765	1.192841	9.217985	0.049235	0.086585	-0.093269	-0.673220	0.374997	-1.138628	-0.464873	0.012691	0.061430	0.883152
25757	1.176498	1.842513	8.525992	-0.291278	0.023144	-0.091089	-0.675916	0.378061	-1.139858	-0.463289	0.014826	0.055898	0.884318
25758	1.653361	0.972499	9.750827	-0.418070	0.065089	0.112906	-0.680506	0.385979	-1.140909	-0.465266	0.017709	0.047863	0.883698
25759	1.780845	0.770970	10.473627	-0.111949	0.003900	-0.039508	-0.681602	0.392808	-1.141220	-0.464610	0.018654	0.045721	0.884137
25760	1.633414	0.758507	9.756644	-0.010438	-0.066426	-0.110316	-0.687239	0.391249	-1.141613	-0.462646	0.019859	0.046192	0.885116
25761	0.920350	0.954293	9.290346	-0.144515	-0.086949	-0.011692	-0.692356	0.395278	-1.139245	-0.462377	0.022763	0.044346	0.885281
25762	0.945691	0.940215	9.551215	-0.148724	-0.109335	0.209161	-0.697884	0.401715	-1.136523	-0.465945	0.026294	0.042624	0.883395
25763	1.817364	0.630741	9.640482	0.001979	-0.057109	0.236309	-0.702585	0.401395	-1.136343	-0.470145	0.027552	0.043014	0.881110
25764	1.837281	0.262120	9.781089	0.025452	-0.042067	0.067627	-0.706630	0.406132	-1.135054	-0.471338	0.028148	0.043816	0.880414
25765	1.033682	0.570408	9.751695	0.133585	-0.043900	-0.038855	-0.709577	0.403046	-1.133350	-0.470767	0.027731	0.046571	0.880591
25766	0.768772	0.602011	9.716847	0.105037	-0.010080	0.093058	-0.713069	0.402827	-1.132636	-0.472481	0.027042	0.048459	0.879592
25767	0.669803	0.367182	9.893720	0.105021	0.029896	0.202082	-0.713871	0.401424	-1.132400	-0.476195	0.025808	0.049870	0.877545
25768	0.896540	0.516937	9.731039	0.141710	0.064711	0.317299	-0.714554	0.405131	-1.132816	-0.481907	0.023676	0.051571	0.874383
25769	1.467384	0.206848	9.719602	0.076776	0.077188	0.223350	-0.713886	0.406857	-1.134673	-0.486002	0.021929	0.052014	0.872133
25770	1.113399	0.321796	9.633246	0.100805	0.062943	0.231366	-0.714030	0.410184	-1.137558	-0.490165	0.020128	0.053055	0.869780
25771	0.886109	0.322546	9.804403	0.137466	0.075423	0.242216	-0.713777	0.416067	-1.141181	-0.494586	0.017855	0.054543	0.867232
25772	1.009657	0.317499	9.755273	0.114502	0.039394	0.253380	-0.715266	0.419666	-1.142272	-0.499090	0.016351	0.056046	0.864581
25773	1.095471	0.501122	9.693933	0.160514	0.016775	0.177324	-0.715940	0.420509	-1.141284	-0.502303	0.014807	0.058519	0.862582
25774	1.000362	0.208110	9.958024	0.202968	0.064142	0.145960	-0.714330	0.421377	-1.143724	-0.504993	0.011868	0.061331	0.860860
25775	0.347842	0.550667	9.636913	0.203045	0.016235	0.067992	-0.716345	0.421442	-1.144515	-0.506310	0.009771	0.064536	0.859878
25776	0.276500	0.680433	9.354501	0.050984	0.044654	0.376257	-0.717025	0.424498	-1.147402	-0.512877	0.009009	0.064885	0.855959
25777	0.903813	0.444273	10.039942	-0.001750	0.033304	0.459863	-0.718276	0.438861	-1.148828	-0.520853	0.009195	0.064287	0.851172
25778	0.923819	0.432511	10.161008	-0.019246	-0.060311	0.356649	-0.718844	0.448973	-1.150807	-0.526876	0.010917	0.064520	0.847420
25779	0.923066	0.830542	9.368396	0.071231	-0.020098	0.414658	-0.720754	0.458924	-1.150599	-0.533958	0.011192	0.065694	0.842881
25780	0.920126	0.735812	9.373835	-0.036476	0.046539	0.415635	-0.721330	0.471709	-1.151812	-0.541043	0.011380	0.064487	0.838441
25781	0.340167	1.186570	9.689654	-0.036539	0.071274	0.421198	-0.718702	0.491359	-1.153113	-0.548251	0.011249	0.062852	0.833873
25782	0.382732	1.439786	9.419436	-0.055968	0.137170	0.554158	-0.714182	0.507615	-1.156450	-0.557657	0.010308	0.060286	0.827815
25783	0.505134	1.328040	10.634893	-0.103866	0.107646	0.654552	-0.709394	0.523682	-1.158027	-0.568627	0.010547	0.057090	0.820544
25784	1.463661	1.537151	10.039248	0.127139	-0.064415	0.466546	-0.706754	0.539710	-1.161894	-0.576240	0.010727	0.059809	0.815018
25785	1.699983	1.502534	9.444942	0.066101	-0.007274	0.471988	-0.705839	0.548367	-1.163666	-0.583986	0.010739	0.060813	0.809411
25786	1.183747	1.677701	9.779241	0.101311	-0.011678	0.229931	-0.703321	0.559971	-1.165906	-0.587719	0.010063	0.062541	0.806581
25787	0.878176	1.400232	9.497528	0.210677	0.013457	0.184548	-0.701713	0.561694	-1.168591	-0.590816	0.007672	0.065741	0.804087
25788	0.631032	1.361737	9.273580	0.141708	0.037090	0.211067	-0.701047	0.563672	-1.169079	-0.594260	0.005721	0.067550	0.801411
25789	0.351663	1.094528	9.678665	-0.018688	0.094086	0.295863	-0.698649	0.570490	-1.172424	-0.599183	0.004872	0.066094	0.797864
25790	0.351072	1.169804	9.966952	0.001050	0.115580	0.368547	-0.695723	0.580824	-1.175254	-0.605168	0.003545	0.064690	0.793457
25791	0.556465	1.161367	9.720555	0.100141	0.140399	0.369861	-0.691451	0.590218	-1.181668	-0.611272	0.000590	0.064540	0.788785
25792	0.497193	1.063165	9.517266	0.033908	0.168477	0.361899	-0.687580	0.599502	-1.189034	-0.617146	-0.001972	0.063013	0.784319
25793	0.652409	0.886386	9.968709	-0.072652	0.070793	0.357366	-0.684251	0.609700	-1.192553	-0.622892	-0.001738	0.060992	0.779925
25794	0.586550	0.593911	10.289062	-0.003845	0.079778	0.377107	-0.682946	0.622467	-1.194877	-0.628828	-0.002433	0.059954	0.775226
25795	1.085026	1.127163	8.807826	0.205532	0.012807	0.244627	-0.682561	0.629425	-1.202277	-0.632678	-0.004914	0.062976	0.771835
25796	1.638478	0.573982	8.660475	-0.167026	0.090260	0.258005	-0.682588	0.638654	-1.203339	-0.636745	-0.003827	0.059285	0.768782
25797	1.355513	0.161242	10.843117	-0.207744	0.030183	0.014398	-0.680348	0.653034	-1.202900	-0.637080	-0.001546	0.055705	0.768781
25798	0.925955	0.503072	11.282331	0.161836	-0.068828	-0.026559	-0.680217	0.654195	-1.204225	-0.636582	-0.002540	0.059074	0.768939
25799	0.298248	1.331458	9.610243	0.238169	-0.139941	0.139576	-0.683971	0.652048	-1.205611	-0.638607	-0.003182	0.064514	0.766817
25800	0.647019	0.774523	9.090733	0.123894	-0.015525	0.534272	-0.680226	0.657678	-1.207922	-0.646709	-0.003794	0.066648	0.759810
25801	0.944469	0.129353	9.412859	0.077064	-0.005201	0.604872	-0.671250	0.666166	-1.210474	-0.655907	-0.003810	0.067893	0.751772
25802	1.075675	0.326006	9.993148	0.079116	-0.054342	0.652253	-0.662559	0.679742	-1.212314	-0.665572	-0.003103	0.069845	0.743052
25803	1.617357	0.580993	9.690087	0.244931	-0.033231	0.647481	-0.651711	0.691158	-1.214793	-0.675138	-0.004821	0.073924	0.733962
25804	1.502253	0.518212	9.682214	0.232369	-0.003323	0.584008	-0.637089	0.698080	-1.216509	-0.683641	-0.007005	0.077438	0.725665
25805	0.970285	0.483903	9.846865	0.249098	0.049656	0.642059	-0.619911	0.700623	-1.221077	-0.693008	-0.009953	0.080405	0.716363
25806	0.847203	0.675863	9.689981	0.307801	0.045174	0.735066	-0.600308	0.705640	-1.224955	-0.703483	-0.013642	0.084333	0.705559
25807	1.098940	0.291987	9.467096	0.254222	0.106332	0.832504	-0.573711	0.708515	-1.228984	-0.715306	-0.017104	0.086553	0.693220
25808	1.441910	0.400204	9.777715	0.183328	0.013814	0.739658	-0.552621	0.710356	-1.231757	-0.725471	-0.018596	0.089150	0.682201
25809	2.070995	0.236767	9.181990	0.077310	-0.010153	0.594950	-0.529381	0.711774	-1.230621	-0.733569	-0.018229	0.090480	0.673318
25810	0.463295	1.154383	9.332755	-0.206718	-0.018124	0.241572	-0.512855	0.711242	-1.224162	-0.736893	-0.014477	0.088059	0.670093
25811	-0.307881	1.888167	9.979999	-0.036024	0.171390	0.689020	-0.490829	0.713679	-1.216855	-0.746440	-0.014815	0.085105	0.659822
25812	0.404396	1.910809	10.042610	-0.043996	0.163490	0.648118	-0.465434	0.713340	-1.215393	-0.755252	-0.015174	0.082279	0.650073
25813	0.869123	2.069760	10.089375	-0.001295	0.142198	0.662151	-0.442470	0.717468	-1.214847	-0.764093	-0.015769	0.080177	0.639910
25814	0.751816	2.145251	9.490607	0.121979	0.110345	0.625239	-0.423247	0.714166	-1.213817	-0.772198	-0.018003	0.080254	0.630036
25815	0.791866	1.806484	9.292010	-0.084976	0.043153	0.679786	-0.405811	0.712878	-1.212608	-0.780851	-0.016056	0.078646	0.619539
25816	1.233526	2.071862	9.614100	-0.082529	-0.023637	0.506856	-0.390642	0.716329	-1.211721	-0.787103	-0.013639	0.078164	0.611697
25817	1.341229	1.491159	9.352172	-0.040630	0.067426	0.505808	-0.378558	0.718272	-1.209894	-0.793422	-0.012970	0.076675	0.603684
25818	0.992634	1.052762	9.778090	-0.046569	0.098517	0.396447	-0.366736	0.717464	-1.205160	-0.798357	-0.012773	0.074663	0.597402
25819	0.463322	1.363616	9.899124	-0.073852	0.029736	0.327064	-0.357065	0.717466	-1.202687	-0.802364	-0.011422	0.073313	0.592205
25820	0.450476	1.055088	10.021421	-0.029711	0.118826	0.442715	-0.344706	0.717168	-1.202160	-0.807770	-0.011665	0.071165	0.585070
25821	0.332673	0.569804	9.559271	0.055604	0.160635	0.290362	-0.331929	0.712222	-1.203150	-0.811419	-0.014014	0.069174	0.580188
25822	0.213175	1.155080	9.185283	-0.051144	0.115784	0.269417	-0.318888	0.708644	-1.202329	-0.814730	-0.014119	0.066790	0.575808
25823	0.536298	0.503054	9.151972	-0.111743	0.127269	0.216213	-0.305184	0.707501	-1.197219	-0.817462	-0.013479	0.063352	0.572329
25824	0.157114	0.061787	10.616916	-0.418215	0.236432	0.048041	-0.292293	0.708606	-1.190530	-0.818418	-0.009252	0.054723	0.571936
25825	0.610900	-0.187208	11.528226	-0.176762	0.103367	0.012473	-0.283164	0.709639	-1.183119	-0.818756	-0.007503	0.050821	0.571839
25826	1.878313	0.835672	8.747708	-0.158202	0.001670	-0.326092	-0.278850	0.703740	-1.177236	-0.815067	-0.005231	0.048947	0.577271
25827	1.722510	1.262552	8.922659	-0.182361	-0.010876	-0.402267	-0.280714	0.697432	-1.171975	-0.810454	-0.002467	0.046875	0.583918
25828	0.829090	0.273046	10.621500	-0.287237	-0.120080	-0.337676	-0.285014	0.697063	-1.163908	-0.806414	0.003307	0.045460	0.589592
25829	1.167043	0.352015	10.693865	0.021039	-0.122092	-0.221871	-0.291717	0.692041	-1.160455	-0.803734	0.004287	0.047601	0.593067
25830	1.970059	0.546061	9.108985	0.218644	-0.094509	-0.334384	-0.300552	0.681242	-1.156074	-0.799698	0.001608	0.051752	0.598165
25831	1.825116	0.023512	9.021987	-0.066381	-0.071156	-0.439313	-0.311621	0.672547	-1.154810	-0.794391	0.003216	0.052085	0.605162
25832	2.083547	-0.333375	10.320504	-0.095540	-0.136609	-0.676830	-0.325859	0.670534	-1.151442	-0.786007	0.005715	0.053148	0.615903
25833	1.607239	-0.298341	10.134706	0.101176	-0.133802	-0.796322	-0.340343	0.661840	-1.152915	-0.776024	0.005162	0.056590	0.628139
25834	0.795730	-0.262132	9.719550	0.096089	-0.137205	-0.806782	-0.359923	0.649523	-1.151860	-0.765680	0.004515	0.060012	0.640400
25835	0.769386	-0.456859	9.356712	0.151003	-0.070009	-0.557731	-0.377630	0.639717	-1.151018	-0.758480	0.002696	0.063038	0.648634
25836	0.992624	-0.952496	9.383983	0.104969	-0.033340	-0.512663	-0.394302	0.630541	-1.147365	-0.751794	0.000924	0.064939	0.656192
25837	1.079203	-0.766404	9.580225	0.091437	0.034880	-0.399138	-0.408238	0.618953	-1.146625	-0.746651	-0.001093	0.065550	0.661978
25838	1.307524	-1.063305	9.399297	0.165076	-0.006163	-0.332013	-0.416272	0.610205	-1.145997	-0.742270	-0.003877	0.067828	0.666648
25839	0.943619	-0.681490	9.392470	0.137998	-0.013450	-0.263122	-0.427257	0.600118	-1.145787	-0.738801	-0.005696	0.069736	0.670281
25840	1.169600	-0.400595	9.818559	0.105813	-0.076867	-0.081580	-0.436373	0.593796	-1.144932	-0.737635	-0.006308	0.072290	0.671289
25841	0.975421	-0.472468	10.034783	0.061142	-0.089395	-0.163014	-0.447208	0.586770	-1.143343	-0.735392	-0.005789	0.074261	0.673536
25842	0.344665	0.569702	10.281994	-0.065086	-0.322905	-0.399980	-0.461437	0.581907	-1.139251	-0.729545	-0.001040	0.078092	0.679459
25843	0.070068	3.239853	9.271253	-0.124710	-0.285964	-0.117051	-0.474067	0.580386	-1.128127	-0.727578	0.004836	0.080412	0.681279
25844	0.350912	1.705939	10.230282	-0.125790	-0.001818	0.581397	-0.476232	0.585027	-1.124549	-0.735482	0.007662	0.078670	0.672918
25845	0.819706	1.743721	11.565979	-0.189611	-0.011128	0.471375	-0.471695	0.595040	-1.121148	-0.741818	0.011605	0.076033	0.666176
25846	0.682049	1.833698	9.991359	0.225763	0.053439	0.298911	-0.473736	0.597521	-1.127638	-0.745958	0.008034	0.078184	0.661339
25847	-0.415056	2.075916	9.464780	0.107590	0.155687	0.363092	-0.468496	0.597746	-1.130413	-0.751068	0.005077	0.077032	0.655696
25848	-0.129490	2.396728	9.824992	0.105091	0.148229	0.521202	-0.461245	0.599080	-1.134129	-0.758137	0.002394	0.076134	0.647631
25849	1.039750	1.791575	9.412871	0.051136	0.144514	0.655167	-0.453465	0.603209	-1.136808	-0.766841	0.000783	0.074385	0.637512
25850	1.111009	1.414183	9.639375	0.150098	0.157288	0.388561	-0.444878	0.606870	-1.138423	-0.772036	-0.002910	0.073887	0.631262
25851	0.073342	2.084745	9.152312	0.202132	0.187683	0.468698	-0.436808	0.604079	-1.142145	-0.778232	-0.007736	0.073392	0.623625
25852	-0.001499	1.709140	9.169869	0.076817	0.143331	0.639645	-0.427251	0.607867	-1.144799	-0.786372	-0.009743	0.072223	0.613440
25853	0.704401	1.331114	9.285861	0.057145	0.169998	0.706802	-0.417981	0.608900	-1.149774	-0.795247	-0.011794	0.070203	0.602092
25854	0.429577	1.522780	9.425233	-0.062051	0.130506	0.680586	-0.409275	0.618072	-1.150940	-0.803591	-0.011386	0.067547	0.591226
25855	0.798731	1.014833	9.529463	-0.096956	0.089785	0.734083	-0.398945	0.623490	-1.150613	-0.812375	-0.010015	0.064946	0.579421
25856	0.865528	0.710169	9.569921	-0.062903	0.103774	0.539778	-0.389033	0.633384	-1.147414	-0.818757	-0.009459	0.062649	0.570634
25857	0.061328	0.773632	9.342381	-0.021791	0.124861	0.487096	-0.382232	0.637362	-1.148238	-0.824484	-0.010047	0.060260	0.562578
25858	0.156249	0.224338	9.835707	-0.084009	0.219238	0.676688	-0.371367	0.642600	-1.146835	-0.832324	-0.010278	0.055843	0.551373
25859	0.120883	-0.128267	10.222445	-0.021207	0.141481	0.534948	-0.361440	0.647195	-1.147346	-0.838383	-0.011010	0.053133	0.542373
25860	0.164679	-0.059529	9.944027	0.080152	0.080653	0.368664	-0.352448	0.649952	-1.146954	-0.842459	-0.012804	0.052744	0.536019
25861	-0.443725	-0.065721	9.877257	0.045852	0.076563	0.305012	-0.347480	0.650542	-1.146857	-0.845831	-0.014194	0.051740	0.530746
25862	-0.205163	0.312424	9.530264	-0.113815	-0.039368	0.264810	-0.343057	0.653805	-1.145442	-0.848656	-0.011544	0.051287	0.526327
25863	1.307544	1.048841	10.471450	-0.254046	0.018618	0.465926	-0.339983	0.658810	-1.144500	-0.853640	-0.007068	0.048125	0.518588
25864	2.481557	-0.473750	11.144856	0.058455	0.268033	0.197763	-0.329249	0.663098	-1.144759	-0.855955	-0.010624	0.044197	0.515048
25865	1.171642	1.386217	10.243265	0.191751	0.181445	-0.428953	-0.325208	0.659955	-1.147629	-0.851661	-0.016201	0.042767	0.522094
25866	0.786822	2.685122	8.642485	-0.031487	0.047053	-0.178482	-0.326143	0.657961	-1.146186	-0.849875	-0.016278	0.041594	0.525088
25867	1.410908	0.880407	10.668648	-0.370431	-0.038924	0.095708	-0.326390	0.667364	-1.142419	-0.850989	-0.009566	0.038257	0.523701
25868	1.304188	0.786154	10.047413	0.138986	-0.100508	-0.116994	-0.327457	0.665341	-1.145739	-0.849683	-0.010938	0.041415	0.525551
25869	1.065799	1.114276	8.773801	-0.044796	-0.086095	0.098307	-0.330544	0.663972	-1.144658	-0.850696	-0.009248	0.042342	0.523868
25870	1.081720	0.874279	9.228668	-0.161825	-0.134780	0.157741	-0.330824	0.667633	-1.143448	-0.852278	-0.004917	0.042983	0.521298
25871	2.027132	0.692418	9.682734	-0.038648	-0.024795	0.213433	-0.327612	0.671453	-1.140367	-0.854521	-0.003838	0.043000	0.517620
25872	1.828626	0.727690	9.977286	0.123214	-0.058548	-0.092131	-0.327333	0.668241	-1.142652	-0.853514	-0.005383	0.045284	0.519071
25873	1.181279	0.827590	9.761677	0.189073	-0.078331	-0.134344	-0.329737	0.663491	-1.143050	-0.852061	-0.007913	0.048598	0.521122
25874	1.328117	0.820505	9.400331	0.195652	-0.044291	-0.070475	-0.332271	0.657360	-1.144852	-0.851240	-0.010818	0.051396	0.522142
25875	1.452763	0.305699	9.547662	0.077119	-0.020371	-0.143198	-0.332792	0.652167	-1.146375	-0.849745	-0.012020	0.052582	0.524427
25876	1.173734	0.443866	9.552500	0.037431	-0.027993	-0.208738	-0.337082	0.649029	-1.147243	-0.847495	-0.012545	0.053416	0.527959
25877	1.041975	0.499746	9.625068	0.052886	-0.016052	-0.111339	-0.336540	0.647576	-1.146208	-0.846331	-0.013314	0.054297	0.529716
25878	0.949255	0.177624	9.694464	0.061345	-0.044831	-0.095551	-0.337074	0.646349	-1.147738	-0.845239	-0.013944	0.055696	0.531295
25879	0.965909	0.211926	9.812673	0.104273	-0.041057	-0.017601	-0.337328	0.641556	-1.148435	-0.845021	-0.015175	0.057566	0.531408
25880	0.869953	-0.071414	9.869640	0.139874	-0.021670	0.001231	-0.338385	0.635784	-1.148881	-0.844964	-0.017270	0.059435	0.531230
25881	0.786157	0.631012	9.262358	-0.089590	-0.180450	-0.128692	-0.340526	0.632886	-1.150039	-0.843451	-0.013847	0.061549	0.533489
25882	0.675958	0.842665	9.471626	-0.298504	-0.084705	0.026874	-0.343898	0.636703	-1.146337	-0.843713	-0.007839	0.059814	0.533394
25883	0.540248	0.723761	10.257946	-0.082686	0.014493	0.116609	-0.341227	0.642124	-1.144560	-0.845031	-0.006333	0.058746	0.531443
25884	0.625462	1.167120	10.112780	-0.078135	-0.020086	0.006743	-0.340021	0.642939	-1.144275	-0.845095	-0.004755	0.058270	0.531410
25885	0.483695	1.504356	9.561840	-0.055862	0.009009	-0.012420	-0.339620	0.643741	-1.142621	-0.845023	-0.003852	0.057553	0.531609
25886	-0.093264	1.542459	9.755687	-0.145152	0.118036	0.149020	-0.335056	0.644681	-1.138832	-0.846745	-0.002446	0.054039	0.529242
25887	-0.023997	1.104396	10.502560	0.001364	0.165507	0.365484	-0.327810	0.647930	-1.139629	-0.850809	-0.003844	0.051254	0.522956
25888	0.463615	1.161770	10.247476	0.095619	0.126103	0.266407	-0.321762	0.647521	-1.140257	-0.853699	-0.006481	0.050143	0.518307
25889	0.422698	1.445014	9.825216	0.184746	0.163098	0.238640	-0.315300	0.643445	-1.141962	-0.856333	-0.011158	0.049285	0.513946
25890	0.562265	1.641691	9.216567	0.177358	0.095441	0.167433	-0.310453	0.640252	-1.143483	-0.858095	-0.014976	0.049526	0.510877
25891	0.549825	1.791987	9.296899	0.030030	0.049367	0.182585	-0.304531	0.637390	-1.148136	-0.860032	-0.015943	0.049040	0.507628
25892	0.790792	1.485698	9.990272	0.027814	0.010805	0.088562	-0.303194	0.639611	-1.147535	-0.860934	-0.016410	0.049182	0.506068
25893	0.555253	1.573636	9.635732	0.131738	-0.011097	0.002164	-0.302376	0.635743	-1.146445	-0.860934	-0.018727	0.050723	0.505836
25894	0.397629	1.143465	9.191200	0.023126	0.005875	-0.003309	-0.301561	0.632928	-1.148043	-0.860905	-0.019153	0.050871	0.505853
25895	0.020126	1.146347	9.391435	-0.057643	0.040803	-0.005913	-0.301702	0.634727	-1.146077	-0.860942	-0.018773	0.049583	0.505932
25896	0.110929	0.749881	9.546463	-0.043348	0.031972	-0.003280	-0.299958	0.635999	-1.147690	-0.860972	-0.018320	0.048609	0.505993
25897	-0.084206	0.867759	9.895863	-0.061844	-0.030589	0.003364	-0.299965	0.638245	-1.146801	-0.861033	-0.017154	0.048478	0.505942
25898	0.047799	0.797316	9.808969	0.006512	-0.019431	0.007162	-0.302255	0.639643	-1.143734	-0.861105	-0.017030	0.048897	0.505784
25899	0.179303	0.561822	10.055509	0.039627	0.012463	-0.048252	-0.301440	0.636788	-1.143564	-0.860651	-0.018104	0.049003	0.506509
25900	-0.293122	0.538673	9.964153	0.085709	-0.013803	-0.194042	-0.302512	0.635674	-1.143315	-0.858658	-0.019598	0.050054	0.509722
25901	-0.665496	0.633805	9.302043	0.067887	-0.006796	-0.197495	-0.307478	0.634146	-1.145756	-0.856640	-0.021137	0.050657	0.512986
25902	-0.808968	0.665193	9.347956	-0.037443	-0.008446	-0.095254	-0.309220	0.632463	-1.144702	-0.855699	-0.020474	0.050394	0.514607
25903	-1.010069	0.185818	10.173505	-0.048358	-0.019131	-0.026354	-0.309358	0.633592	-1.144391	-0.855466	-0.019756	0.049996	0.515061
25904	-1.346529	0.432202	10.327423	-0.047139	-0.033610	0.127447	-0.309906	0.637444	-1.145077	-0.856796	-0.018444	0.050152	0.512880
25905	-0.405763	0.279333	10.261155	-0.052171	0.020299	0.392801	-0.306417	0.638631	-1.144807	-0.860877	-0.017676	0.049113	0.506128
25906	0.653216	0.376213	10.066638	-0.064686	0.085757	0.332831	-0.303207	0.642968	-1.139532	-0.864367	-0.017072	0.047114	0.500358
25907	1.230415	0.998389	9.516355	-0.004535	0.123080	0.175753	-0.297563	0.642882	-1.141506	-0.866274	-0.018337	0.044737	0.497223
25908	2.419911	0.884016	9.409284	-0.169280	0.096894	0.138568	-0.294349	0.646111	-1.137356	-0.867824	-0.016213	0.041441	0.494874
25909	2.715153	0.542306	10.181622	-0.220205	0.006890	-0.264493	-0.292764	0.654466	-1.132749	-0.865304	-0.012844	0.038920	0.499569
25910	1.628586	0.889203	10.583785	-0.002662	-0.053836	-0.469091	-0.296934	0.656278	-1.133458	-0.860568	-0.012595	0.039718	0.507629
25911	1.133070	0.972315	9.224690	0.047863	-0.093970	-0.341744	-0.303251	0.657730	-1.140960	-0.857031	-0.012868	0.041656	0.513417
25912	1.513791	0.617522	9.354600	-0.266804	-0.057450	-0.415064	-0.309712	0.661366	-1.138589	-0.852774	-0.008019	0.039807	0.520700
25913	0.592955	1.171354	9.822877	-0.096085	-0.053969	-0.067779	-0.314692	0.663949	-1.135044	-0.852080	-0.005989	0.039675	0.521872
25914	1.608766	0.296815	9.778629	0.015612	-0.020193	-0.065711	-0.316767	0.665514	-1.133123	-0.851394	-0.006064	0.040189	0.522950
25915	1.177250	0.522020	9.628881	0.133231	-0.032264	-0.293423	-0.318906	0.662346	-1.134834	-0.848307	-0.008296	0.042099	0.527763
25916	0.690154	0.857885	9.462148	0.202330	0.016839	-0.243286	-0.323997	0.657822	-1.136145	-0.845715	-0.012079	0.043923	0.531688
25917	1.035825	0.563149	9.617008	-0.002619	-0.042742	-0.060489	-0.324526	0.654982	-1.135278	-0.845076	-0.011685	0.044626	0.532653
25918	1.371698	0.331393	10.136999	0.115787	-0.063502	-0.185867	-0.327474	0.652522	-1.136140	-0.843009	-0.013098	0.046904	0.535691
25919	0.742174	0.426307	9.390138	0.011244	-0.043345	-0.173455	-0.331308	0.649096	-1.137509	-0.841144	-0.012996	0.047750	0.538542
25920	0.451741	0.459915	9.727619	0.009207	0.013085	-0.155365	-0.333727	0.649428	-1.137197	-0.839475	-0.013405	0.047604	0.541142
25921	0.592545	-0.246374	9.944295	0.191701	0.127016	-0.025879	-0.330623	0.644457	-1.133583	-0.839301	-0.018005	0.047557	0.541283
25922	0.232083	0.011646	9.478718	0.096246	0.102975	-0.094327	-0.328330	0.641933	-1.136958	-0.838338	-0.020790	0.046852	0.542735
25923	0.132214	0.109416	9.937113	0.036718	0.099845	-0.023800	-0.326170	0.639185	-1.142789	-0.838204	-0.022471	0.045547	0.542987
25924	-0.257944	0.340237	9.872846	0.050888	0.070723	0.114936	-0.322138	0.638668	-1.142853	-0.839502	-0.023954	0.044982	0.540961
25925	0.034531	0.719382	9.720080	-0.004927	-0.021690	0.166254	-0.319180	0.637867	-1.141824	-0.841327	-0.023460	0.045312	0.538113
25926	0.339258	0.744328	9.673876	-0.033659	0.054396	0.244383	-0.314354	0.641053	-1.137422	-0.844029	-0.023225	0.044165	0.533971
25927	-0.031659	0.854111	9.565374	-0.033925	0.093276	0.396772	-0.309255	0.643201	-1.137412	-0.848382	-0.023285	0.042335	0.527174
25928	0.300296	1.248573	9.731465	-0.182919	0.060698	0.441976	-0.303485	0.645569	-1.135362	-0.853157	-0.020414	0.039597	0.519748
25929	0.579026	1.683369	10.182085	-0.185787	0.034779	0.340042	-0.297588	0.650170	-1.132015	-0.856813	-0.017362	0.037151	0.513994
25930	0.654906	1.512376	10.106264	-0.116747	0.027196	0.382638	-0.293838	0.654154	-1.130433	-0.860794	-0.015324	0.035632	0.507473
25931	0.825072	1.180409	9.707160	-0.026420	0.005981	0.300552	-0.289556	0.660361	-1.133685	-0.863883	-0.014766	0.035329	0.502236
25932	0.685988	1.187568	9.454888	-0.005782	0.032249	0.071844	-0.286603	0.660791	-1.130711	-0.864637	-0.014908	0.034751	0.500972
25933	0.369210	1.431891	9.688867	-0.098927	0.046941	0.056671	-0.284856	0.660889	-1.130592	-0.865304	-0.013711	0.032962	0.499974
25934	0.408196	1.187414	9.744867	-0.033376	0.053655	0.131182	-0.283523	0.664403	-1.130766	-0.866667	-0.013552	0.031752	0.497691
25935	0.518181	0.781572	9.775377	0.075669	0.054644	0.092623	-0.281232	0.662246	-1.131679	-0.867639	-0.015449	0.031594	0.495949
25936	0.183267	1.030384	9.666931	0.011302	0.019012	0.036562	-0.280558	0.661363	-1.130899	-0.868021	-0.015780	0.031404	0.495281
25937	0.156660	0.935243	9.849786	-0.029905	0.015309	0.028457	-0.280828	0.661787	-1.130610	-0.868360	-0.015522	0.030859	0.494730
25938	0.116112	0.798572	9.960307	0.028685	0.027341	-0.006633	-0.279084	0.662603	-1.130876	-0.868317	-0.016264	0.030682	0.494792
25939	0.036964	0.850525	9.784163	0.071040	0.017106	-0.010083	-0.278004	0.661163	-1.130935	-0.868242	-0.017821	0.031082	0.494846
25940	-0.086567	0.683176	9.516833	0.058414	0.005368	-0.043752	-0.279074	0.659826	-1.133280	-0.867809	-0.018885	0.031568	0.495535
25941	-0.091273	0.692812	9.622537	0.027974	-0.018741	-0.121802	-0.280683	0.658431	-1.132626	-0.866614	-0.019424	0.032099	0.497567
25942	-0.171297	0.684070	9.552743	0.034312	-0.052359	-0.162646	-0.283908	0.658653	-1.132853	-0.864966	-0.019572	0.033301	0.500342
25943	-0.414018	0.599566	9.671110	-0.008129	-0.053750	-0.157429	-0.286589	0.656441	-1.132485	-0.863391	-0.019181	0.034027	0.503021
25944	-0.507696	0.481371	9.958000	-0.057863	-0.051719	-0.148713	-0.291160	0.657395	-1.132401	-0.861905	-0.017732	0.034297	0.505599
25945	-0.477966	0.695544	9.981370	-0.073046	-0.034848	-0.116842	-0.293989	0.659705	-1.131476	-0.860760	-0.016409	0.034007	0.507608
25946	-0.085201	0.323962	9.981783	-0.033253	0.042133	0.092348	-0.294394	0.660280	-1.131453	-0.861765	-0.016171	0.032990	0.505976
25947	0.216648	0.380421	9.990620	-0.064800	-0.015849	-0.017817	-0.294265	0.662271	-1.131935	-0.861634	-0.015102	0.032473	0.506265
25948	0.367214	0.628357	10.118548	-0.097887	0.008950	0.011366	-0.295075	0.663588	-1.132971	-0.861813	-0.013469	0.031346	0.506078
25949	0.825073	0.704601	9.770932	0.100437	0.004740	-0.001396	-0.296156	0.665447	-1.132626	-0.861813	-0.015429	0.032173	0.505970
25950	0.939412	0.539553	9.635893	0.059174	-0.016786	-0.010599	-0.297955	0.663961	-1.133802	-0.861702	-0.016256	0.033074	0.506074
25951	1.004903	0.569895	9.844700	-0.030322	-0.068502	-0.106712	-0.300771	0.662224	-1.135458	-0.860624	-0.015250	0.033844	0.507886
25952	0.990120	0.863395	10.087573	0.038442	-0.125088	-0.131627	-0.305201	0.661335	-1.135435	-0.859210	-0.014700	0.036363	0.510117
25953	1.070819	1.017764	9.756681	0.086515	-0.202203	-0.124914	-0.309898	0.659939	-1.137738	-0.857792	-0.014334	0.040659	0.512185
25954	1.241025	0.722239	9.600440	0.065212	-0.164838	-0.061109	-0.315397	0.657112	-1.138582	-0.857029	-0.013783	0.044152	0.513187
25955	1.308120	0.497674	9.474200	0.030894	-0.121931	-0.082162	-0.320096	0.656362	-1.138143	-0.856106	-0.013209	0.046555	0.514530
25956	1.129163	0.753807	9.676380	-0.027811	-0.124429	-0.142375	-0.325548	0.654870	-1.135756	-0.854540	-0.011552	0.048377	0.516998
25957	1.142028	0.957960	9.668013	-0.077124	-0.111221	-0.046092	-0.329855	0.657390	-1.136304	-0.854010	-0.009185	0.049518	0.517813
25958	1.364223	0.894031	9.786048	-0.041330	-0.098583	0.030967	-0.330928	0.656170	-1.131431	-0.854247	-0.007393	0.050794	0.517327
25959	1.398851	0.634916	9.904615	-0.033537	-0.124529	0.004304	-0.333621	0.657747	-1.129580	-0.854206	-0.005557	0.052660	0.517231
25960	1.382993	0.671022	9.716088	0.083759	-0.100263	-0.002240	-0.336576	0.657513	-1.128736	-0.854061	-0.005917	0.055254	0.517196
25961	1.423355	0.797966	9.485271	0.122057	-0.064078	-0.014274	-0.338443	0.653140	-1.133755	-0.853863	-0.007359	0.057726	0.517235
25962	1.105923	0.695116	9.620742	0.052313	-0.069579	-0.032138	-0.340855	0.650881	-1.131623	-0.853427	-0.007532	0.059465	0.517753
25963	0.953259	0.828301	9.701715	0.085804	-0.015063	0.003705	-0.340584	0.650359	-1.133820	-0.853471	-0.008835	0.060732	0.517514
25964	1.063726	0.869141	9.637392	0.057205	-0.025629	0.061872	-0.340847	0.648538	-1.134421	-0.854052	-0.009432	0.061788	0.516419
25965	1.182552	0.735344	9.581866	-0.042318	-0.062367	0.075451	-0.340310	0.648513	-1.133883	-0.854797	-0.007962	0.062559	0.515117
25966	1.047755	0.708635	9.705517	-0.073711	-0.058162	0.038276	-0.341927	0.649902	-1.131097	-0.855110	-0.006016	0.062815	0.514592
25967	0.953620	0.818603	9.754759	-0.071601	-0.001303	-0.031181	-0.342474	0.652881	-1.130722	-0.854832	-0.004806	0.062221	0.515139
25968	1.033465	0.698667	9.722005	0.009004	0.020309	0.021359	-0.342608	0.652560	-1.128962	-0.855053	-0.005103	0.061983	0.514797
25969	1.074476	0.354696	9.790854	-0.027931	0.073850	-0.034992	-0.340727	0.652668	-1.129389	-0.854824	-0.005405	0.060548	0.515345
25970	0.904385	0.623506	9.814901	-0.036970	0.048847	-0.105881	-0.339925	0.654052	-1.128809	-0.853762	-0.005365	0.059335	0.517244
25971	0.762668	0.572390	9.895193	0.055561	0.085814	-0.059351	-0.339378	0.650932	-1.129188	-0.853281	-0.007248	0.058542	0.518105
25972	0.634321	0.550629	9.790313	0.051007	0.072371	-0.093014	-0.338838	0.650083	-1.129766	-0.852355	-0.008937	0.057837	0.519678
25973	0.553805	0.704540	9.825197	0.038369	0.052864	-0.027746	-0.336818	0.648653	-1.131197	-0.852161	-0.010157	0.057410	0.520022
25974	0.738915	0.756435	9.676420	0.077381	0.045679	0.060699	-0.335872	0.646952	-1.132080	-0.852796	-0.011842	0.057465	0.518938
25975	0.897151	0.594225	9.641577	0.021775	0.064866	0.057084	-0.334123	0.646531	-1.134020	-0.853497	-0.012801	0.056672	0.517849
25976	0.874407	0.666658	9.804027	-0.006332	0.045705	-0.040378	-0.333052	0.647583	-1.131548	-0.853094	-0.013172	0.055833	0.518593
25977	0.716110	0.828866	9.819611	0.055108	0.051648	-0.116150	-0.331971	0.645743	-1.132709	-0.851971	-0.014757	0.055562	0.520424
25978	0.598602	0.870419	9.709771	0.089110	0.069440	-0.105294	-0.331290	0.642595	-1.132002	-0.850888	-0.017075	0.055292	0.522150
25979	0.562634	0.714388	9.613553	0.063020	0.055981	-0.073618	-0.332359	0.640648	-1.132461	-0.850199	-0.018799	0.055028	0.523240
25980	0.488797	0.790745	9.738297	0.062181	0.060520	-0.041755	-0.331550	0.639950	-1.133718	-0.849771	-0.020496	0.054652	0.523911
25981	0.511330	0.907702	9.937910	0.025617	0.027847	-0.027064	-0.331674	0.636440	-1.134919	-0.849549	-0.021245	0.054477	0.524259
25982	0.598900	0.894727	9.957546	0.123913	0.026265	-0.001147	-0.331533	0.634154	-1.134178	-0.849482	-0.023589	0.055348	0.524176
25983	0.547758	0.743258	9.689912	0.183154	0.017727	0.004313	-0.330313	0.630726	-1.134167	-0.849497	-0.026871	0.056998	0.523816
25984	0.433019	0.920830	9.781343	0.125862	-0.016989	-0.013755	-0.331903	0.623460	-1.136834	-0.849237	-0.028808	0.058618	0.523957
25985	0.525569	1.131278	9.720005	0.115147	-0.030159	0.047985	-0.333244	0.622610	-1.135484	-0.849678	-0.030387	0.060382	0.522952
25986	0.968213	0.823728	9.803313	0.027495	-0.008073	0.132637	-0.332428	0.619541	-1.138315	-0.851006	-0.030569	0.060907	0.520715
25987	0.851612	1.071652	9.749719	0.033559	0.016441	0.078016	-0.332423	0.617830	-1.137826	-0.851860	-0.031191	0.061050	0.519263
25988	0.801428	1.141131	9.646549	-0.056033	0.074374	0.005622	-0.331754	0.618654	-1.137399	-0.852003	-0.030960	0.059226	0.519255
25989	0.951944	1.646403	9.849567	-0.076305	0.077158	-0.112949	-0.330284	0.621291	-1.136514	-0.851007	-0.030575	0.057091	0.521146
25990	0.996759	1.620535	10.062979	-0.030768	-0.010360	-0.081553	-0.330417	0.620866	-1.136390	-0.850123	-0.029996	0.056917	0.522639
25991	1.178485	1.694200	9.747831	0.055139	-0.056241	-0.138194	-0.332022	0.618312	-1.134549	-0.848618	-0.030492	0.058444	0.524882
25992	0.745882	1.703309	9.423948	0.095899	-0.003545	-0.171222	-0.336045	0.615558	-1.133910	-0.846716	-0.032242	0.059427	0.527732
25993	0.406963	1.682592	9.413704	0.116289	0.023593	-0.255780	-0.337648	0.612993	-1.137786	-0.843995	-0.034788	0.060174	0.531828
25994	0.134142	1.748039	9.390394	0.037687	0.057206	-0.204477	-0.339253	0.610483	-1.137848	-0.841841	-0.036240	0.059486	0.535213
25995	0.025769	1.520337	9.704140	0.020766	0.092080	-0.002711	-0.337910	0.610581	-1.137316	-0.841942	-0.037651	0.058217	0.535095
25996	0.207091	1.305145	9.737807	0.046425	0.075181	0.078565	-0.333467	0.607815	-1.138546	-0.842831	-0.039109	0.057527	0.533664
25997	0.357662	1.276309	9.653577	0.031322	-0.019433	0.088491	-0.333600	0.607246	-1.138291	-0.843764	-0.039411	0.058303	0.532081
25998	0.460976	1.239369	9.902568	-0.012845	0.009430	0.129178	-0.331995	0.609458	-1.137558	-0.845156	-0.039107	0.058129	0.529908
25999	0.768275	1.361455	9.749790	0.078073	-0.034967	0.086674	-0.331986	0.606621	-1.137377	-0.846008	-0.040031	0.059664	0.528308
26000	0.755769	1.426722	9.272272	0.065251	-0.070734	0.089953	-0.334001	0.606692	-1.138440	-0.846816	-0.040244	0.061642	0.526766
26001	0.770041	1.257088	9.649526	-0.025609	-0.019154	0.130660	-0.332925	0.606598	-1.141586	-0.848224	-0.039512	0.061862	0.524527
26002	0.798539	1.029399	9.560641	-0.148351	-0.045527	0.004573	-0.336469	0.623055	-1.139243	-0.848320	-0.036474	0.061102	0.524681
26003	0.794059	1.427484	9.889705	0.009059	-0.061099	-0.030420	-0.337943	0.621454	-1.135875	-0.847956	-0.036075	0.062279	0.525158
26004	0.730558	1.137395	9.437377	-0.096631	-0.013782	-0.039252	-0.337415	0.624564	-1.136189	-0.847588	-0.034302	0.061489	0.525963
26005	0.558878	0.971695	10.049622	-0.080496	-0.010132	-0.037380	-0.337687	0.625703	-1.136149	-0.847275	-0.032915	0.060848	0.526630
26006	0.637857	1.116340	9.880037	0.003539	-0.017134	-0.084921	-0.341724	0.627776	-1.136035	-0.846341	-0.032860	0.061139	0.528099
26007	0.598010	1.161736	9.827919	0.064262	-0.004780	-0.132384	-0.341451	0.626078	-1.136365	-0.844931	-0.034093	0.061864	0.530191
26008	0.584853	1.219764	9.865594	0.122208	-0.021563	-0.081034	-0.340906	0.623663	-1.136586	-0.843945	-0.035991	0.063489	0.531443
26009	0.638151	1.308103	9.649908	0.163117	-0.037617	-0.065105	-0.343311	0.619529	-1.139141	-0.843121	-0.038463	0.065858	0.532287
26010	0.758339	1.368554	9.718137	0.147286	-0.037389	-0.079329	-0.343568	0.615880	-1.140345	-0.842094	-0.040613	0.068016	0.533481
26011	0.538569	1.330580	9.723715	0.187618	-0.013269	-0.034794	-0.345972	0.611130	-1.140743	-0.841585	-0.043712	0.070256	0.533748
26012	0.373377	1.453807	9.611795	0.157262	-0.013317	-0.043697	-0.342699	0.594922	-1.141306	-0.840948	-0.046238	0.072142	0.534289
26013	0.754000	1.281039	9.326278	-0.094260	-0.052292	-0.134980	-0.345515	0.592967	-1.139703	-0.839552	-0.044320	0.071923	0.536671
26014	0.629619	1.239968	9.587571	-0.286483	-0.041268	-0.215057	-0.348485	0.597225	-1.137080	-0.837407	-0.039335	0.069369	0.540731
26015	0.691780	1.343097	9.969050	-0.150294	-0.030012	-0.191599	-0.351724	0.601629	-1.134450	-0.835443	-0.036781	0.068119	0.544097
26016	0.802808	1.320805	9.683752	-0.057662	-0.058471	-0.159680	-0.353604	0.601569	-1.136063	-0.833648	-0.035359	0.068371	0.546906
26017	0.917124	0.852028	10.687410	0.172354	-0.069202	-0.149333	-0.358164	0.598836	-1.135826	-0.831833	-0.037679	0.071325	0.549133
26018	0.742719	1.339082	9.190685	0.340228	0.015745	-0.149093	-0.358538	0.589410	-1.138168	-0.829905	-0.043680	0.074707	0.551152
26019	0.657049	1.711359	8.973408	-0.180365	-0.004744	-0.002322	-0.358793	0.584708	-1.136684	-0.830067	-0.040643	0.072821	0.551392
26020	1.074229	1.396182	10.153710	-0.135849	-0.020622	0.009986	-0.359874	0.586375	-1.134168	-0.830228	-0.038103	0.071694	0.551479
26021	0.950227	1.469141	9.720860	0.084272	0.001927	-0.072248	-0.364427	0.581403	-1.135092	-0.829412	-0.039618	0.072574	0.552485
26022	0.790673	1.432248	9.615135	0.006686	-0.066155	-0.042830	-0.366303	0.579735	-1.134580	-0.828795	-0.039015	0.073733	0.553299
26023	0.907346	1.453812	9.859281	0.062280	-0.075526	-0.003848	-0.368463	0.582518	-1.130245	-0.828635	-0.039203	0.075713	0.553258
26024	0.819786	1.452212	9.750686	0.120081	-0.094346	-0.014374	-0.372079	0.578965	-1.132223	-0.828188	-0.040124	0.078616	0.553457
26025	0.885926	1.516515	9.612608	0.105097	-0.141936	-0.000594	-0.374762	0.577310	-1.131429	-0.827913	-0.040277	0.082171	0.553341
26026	0.855691	1.583947	9.673761	0.124679	-0.146391	0.006514	-0.378108	0.573166	-1.132612	-0.827594	-0.040663	0.086002	0.553207
26027	0.797487	1.602323	9.777757	0.178053	-0.135890	0.031512	-0.381584	0.567597	-1.133296	-0.827599	-0.042039	0.090281	0.552414
26028	0.965026	1.656308	9.450286	0.133611	-0.121597	0.013751	-0.383594	0.565995	-1.135503	-0.827371	-0.042832	0.093804	0.552108
26029	1.076764	1.757863	9.404803	0.054561	-0.108056	-0.057164	-0.386268	0.561550	-1.136568	-0.826530	-0.042637	0.096180	0.552973
26030	1.265241	1.460284	9.648746	-0.111730	-0.078102	0.041488	-0.389770	0.564136	-1.134674	-0.826885	-0.039795	0.096294	0.552634
26031	1.304557	1.446441	9.731904	0.094036	-0.037038	-0.074312	-0.389499	0.563240	-1.132937	-0.825960	-0.041048	0.097923	0.553639
26032	0.910030	1.715984	9.296490	0.053223	-0.052675	0.003344	-0.391096	0.558518	-1.135385	-0.825790	-0.041284	0.099409	0.553610
26033	1.263320	1.567072	9.715285	0.002570	-0.019634	0.017461	-0.392181	0.561591	-1.132414	-0.825988	-0.041036	0.099807	0.553262
26034	1.093915	1.561575	9.758273	0.090585	0.009256	0.029451	-0.390562	0.559302	-1.133052	-0.826183	-0.042519	0.100706	0.552695
26035	0.984454	1.663950	9.511006	0.098930	-0.000052	0.120504	-0.390556	0.557327	-1.133388	-0.827473	-0.043871	0.101921	0.550432
26036	1.085928	1.685216	9.545255	0.027680	-0.019317	0.156380	-0.390962	0.558500	-1.134706	-0.829050	-0.043739	0.102708	0.547917
26037	1.439788	1.725652	9.806166	0.134846	-0.021833	0.152194	-0.389748	0.556771	-1.134640	-0.830595	-0.045374	0.104699	0.545061
26038	1.276181	1.970260	9.428579	0.206604	-0.011908	0.062341	-0.389467	0.553317	-1.138702	-0.830966	-0.048484	0.107233	0.543733
26039	1.359009	1.806671	9.297547	0.082857	-0.002758	0.081453	-0.389055	0.550512	-1.140295	-0.831809	-0.049603	0.108285	0.542132
26040	1.229157	1.925729	9.605611	0.053440	0.009568	0.004541	-0.388918	0.549678	-1.141140	-0.831732	-0.050522	0.108739	0.542075
26041	1.090533	1.923195	9.437680	0.056338	0.023080	0.033846	-0.388100	0.545641	-1.138830	-0.832137	-0.051586	0.109021	0.541296
26042	1.164718	1.861431	9.515049	-0.042026	0.014100	0.075900	-0.387832	0.545801	-1.139917	-0.832942	-0.050810	0.108439	0.540247
26043	1.261332	1.906902	9.698216	0.017792	-0.002685	0.056503	-0.387163	0.546729	-1.137853	-0.833575	-0.050900	0.108750	0.539199
26044	1.327926	1.922643	9.396824	0.024062	-0.017784	0.021939	-0.386757	0.545890	-1.138702	-0.833652	-0.050998	0.109359	0.538947
26045	1.424554	1.963256	9.553549	-0.026003	-0.019642	0.008482	-0.386630	0.548170	-1.139446	-0.833774	-0.050272	0.109438	0.538811
26046	1.425269	1.924425	9.534606	0.002922	-0.026475	-0.064847	-0.387835	0.546770	-1.138933	-0.832904	-0.050110	0.109877	0.540081
26047	1.200063	2.029577	9.490792	0.004756	-0.014051	-0.063832	-0.390247	0.544853	-1.139375	-0.832225	-0.050114	0.110124	0.541076
26048	1.284778	1.914588	9.496667	-0.011845	-0.010135	-0.047959	-0.389984	0.546718	-1.140679	-0.831581	-0.049844	0.110148	0.542085
26049	1.209522	2.046745	9.524654	-0.024763	-0.027355	-0.039259	-0.389715	0.546684	-1.139458	-0.831166	-0.049161	0.110320	0.542748
26050	1.275256	1.911992	9.534910	-0.034159	-0.011867	-0.021517	-0.390258	0.548404	-1.139805	-0.830829	-0.048444	0.110156	0.543361
26051	1.263013	2.038005	9.523954	-0.002763	-0.016171	-0.052391	-0.390799	0.549196	-1.136778	-0.830274	-0.048279	0.110367	0.544182
26052	1.229791	1.891752	9.591442	-0.011758	-0.010937	-0.051490	-0.392407	0.547856	-1.138436	-0.829587	-0.048010	0.110401	0.545246
26053	1.178711	1.890818	9.527293	-0.015178	-0.003728	-0.056746	-0.393352	0.549598	-1.139322	-0.829021	-0.047784	0.110259	0.546154
26054	1.137265	2.021156	9.505779	-0.018063	-0.002982	-0.016078	-0.393887	0.548742	-1.138526	-0.828747	-0.047421	0.110126	0.546628
26055	1.246516	1.892048	9.517328	-0.020158	0.003812	-0.003683	-0.392542	0.548157	-1.139106	-0.828781	-0.047084	0.109850	0.546660
26056	1.209031	1.949631	9.522965	-0.013442	0.012276	0.015847	-0.394160	0.549849	-1.137126	-0.828887	-0.046894	0.109545	0.546578
26057	1.283693	1.970405	9.505841	-0.024243	0.001566	0.013960	-0.393892	0.550274	-1.137388	-0.829112	-0.046430	0.109277	0.546329
26058	1.239671	1.993885	9.528386	-0.035043	0.012097	0.015770	-0.392821	0.551387	-1.137637	-0.829241	-0.045881	0.108737	0.546288
26059	1.346006	1.889000	9.537255	-0.005096	-0.000696	0.004269	-0.392952	0.550218	-1.135904	-0.829337	-0.045732	0.108708	0.546160
26060	1.260194	1.931135	9.490973	-0.021541	0.002417	-0.019614	-0.393085	0.549809	-1.136460	-0.829042	-0.045378	0.108444	0.546689
26061	1.267099	1.955541	9.529517	-0.029057	-0.014753	-0.010910	-0.393626	0.551271	-1.137903	-0.828964	-0.044714	0.108373	0.546878
26062	1.400106	1.967663	9.514249	-0.018089	0.002326	-0.014332	-0.392421	0.552501	-1.137197	-0.828721	-0.044405	0.108153	0.547313
26063	1.333487	2.010140	9.408371	-0.017072	0.017426	-0.049580	-0.392958	0.552341	-1.135835	-0.828277	-0.044378	0.107653	0.548087
26064	1.160473	1.822507	9.459845	-0.044974	0.028728	-0.013304	-0.391888	0.553577	-1.135263	-0.828124	-0.043910	0.106701	0.548542
26065	0.998252	1.843859	9.644880	-0.058294	0.022642	0.012284	-0.392296	0.555282	-1.135067	-0.828403	-0.043132	0.105706	0.548374
26066	1.130812	1.652064	9.734650	-0.016298	0.044025	0.061154	-0.389741	0.555012	-1.138236	-0.829080	-0.043152	0.104878	0.547508
26067	1.178761	1.660205	9.620511	-0.007672	0.022499	0.071644	-0.389208	0.556399	-1.137517	-0.829964	-0.043082	0.104481	0.546248
26068	1.307031	1.776621	9.532092	-0.011311	-0.001460	0.068796	-0.388673	0.557045	-1.135324	-0.830617	-0.042670	0.104469	0.545290
26069	1.472397	1.755351	9.575844	0.020157	0.004937	0.037072	-0.386662	0.558719	-1.136246	-0.831061	-0.042932	0.104644	0.544559
26070	1.237128	1.872453	9.490707	0.001222	-0.003297	0.003414	-0.386929	0.557866	-1.135863	-0.830975	-0.042843	0.104744	0.544677
26071	1.319086	1.674891	9.636743	0.015516	-0.005036	0.006971	-0.387468	0.558778	-1.138005	-0.831074	-0.042979	0.105010	0.544464
26072	1.277796	1.795519	9.603271	-0.002985	-0.009302	-0.042618	-0.389885	0.558286	-1.138809	-0.830465	-0.042848	0.105126	0.545381
26073	1.224773	1.775133	9.568095	0.024535	0.001140	-0.060133	-0.388541	0.558123	-1.139238	-0.829837	-0.043341	0.105329	0.546258
26074	1.175925	1.788808	9.535199	-0.010028	-0.028709	-0.051581	-0.388535	0.556264	-1.138482	-0.829097	-0.042901	0.105681	0.547348
26075	1.189898	1.823053	9.571478	-0.009954	-0.021550	-0.053308	-0.389080	0.558535	-1.138130	-0.828523	-0.042562	0.105886	0.548202
26076	1.180594	1.803463	9.571341	-0.006272	-0.003741	-0.053180	-0.389880	0.556412	-1.137372	-0.827795	-0.042458	0.105865	0.549314
26077	1.087782	1.823616	9.472049	-0.012286	0.004477	-0.028370	-0.392569	0.557193	-1.137860	-0.827550	-0.042320	0.105627	0.549738
26078	1.147464	1.764020	9.575436	-0.041917	0.008782	0.003378	-0.390426	0.559415	-1.138085	-0.827495	-0.041643	0.105054	0.549983
26079	1.186516	1.755021	9.605590	-0.022184	0.015975	0.007014	-0.390288	0.558273	-1.137852	-0.827672	-0.041394	0.104541	0.549834
26080	1.233460	1.707319	9.588132	-0.012449	-0.000031	0.010470	-0.389752	0.558670	-1.137165	-0.827644	-0.041092	0.104445	0.549916
26081	1.220943	1.726512	9.582788	-0.011651	0.008734	0.015835	-0.388680	0.559664	-1.138370	-0.827894	-0.040917	0.104172	0.549605
26082	1.230224	1.746101	9.575704	-0.011274	0.003776	0.000773	-0.389622	0.559944	-1.137261	-0.827751	-0.040694	0.104018	0.549865
26083	1.259658	1.732072	9.598378	-0.004343	0.012442	0.012337	-0.389088	0.560903	-1.136420	-0.827965	-0.040687	0.103762	0.549593
26084	1.194005	1.735731	9.553005	-0.013016	0.000268	-0.001898	-0.387748	0.562140	-1.136123	-0.827780	-0.040401	0.103645	0.549914
26085	1.163097	1.706038	9.554688	-0.010320	0.008303	0.033533	-0.387611	0.561590	-1.136959	-0.828223	-0.040206	0.103405	0.549307
26086	1.162493	1.747304	9.624169	-0.016090	0.000839	0.045841	-0.387746	0.561596	-1.137094	-0.828567	-0.039777	0.103283	0.548842
26087	1.303507	1.713441	9.551719	0.015694	-0.003106	0.000799	-0.387206	0.560750	-1.137808	-0.828605	-0.039955	0.103490	0.548732
26088	1.145258	1.861076	9.490381	-0.029487	0.002531	0.008680	-0.387881	0.561561	-1.135460	-0.828550	-0.039398	0.103164	0.548917
26089	1.270384	1.693433	9.680846	-0.004392	-0.007959	0.010435	-0.386410	0.563918	-1.134720	-0.828700	-0.039174	0.103238	0.548693
26090	1.172244	1.735337	9.566784	0.007078	-0.007260	-0.014256	-0.387345	0.562112	-1.135312	-0.828344	-0.039163	0.103457	0.549190
26091	1.235227	1.729192	9.518210	-0.012794	-0.019002	-0.013522	-0.388283	0.561624	-1.137767	-0.828214	-0.038729	0.103601	0.549390
26092	1.254940	1.727132	9.607900	-0.023151	-0.029294	-0.032192	-0.388957	0.562136	-1.134748	-0.827638	-0.038013	0.103839	0.550262
26093	1.226616	1.682916	9.568848	-0.018298	-0.014770	-0.042684	-0.389493	0.561925	-1.137335	-0.827199	-0.037595	0.103829	0.550952
26094	1.226602	1.687774	9.595291	-0.017724	-0.023917	-0.032133	-0.390303	0.563057	-1.136472	-0.826626	-0.037026	0.104036	0.551811
26095	1.195235	1.672634	9.543890	-0.021420	-0.004569	-0.024939	-0.391245	0.563365	-1.136587	-0.826405	-0.036633	0.103833	0.552206
26096	1.207097	1.687416	9.556178	-0.019953	-0.004862	-0.012563	-0.391914	0.562682	-1.137010	-0.826092	-0.036198	0.103714	0.552725
26097	1.286215	1.616028	9.600069	-0.012919	0.016298	-0.002696	-0.391922	0.565242	-1.137471	-0.826154	-0.036129	0.103274	0.552719
26098	1.222668	1.636719	9.561853	-0.022066	0.008995	0.001663	-0.390847	0.564998	-1.134089	-0.826026	-0.035782	0.102913	0.553000
26099	1.248423	1.561931	9.570430	-0.043187	0.008425	0.017504	-0.390311	0.565422	-1.134626	-0.826317	-0.035082	0.102280	0.552728
26100	1.204651	1.580565	9.641165	-0.034946	0.020138	0.014075	-0.390717	0.566432	-1.134997	-0.826365	-0.034622	0.101600	0.552811
26101	1.362903	1.651400	9.549195	-0.009323	0.020756	-0.001789	-0.391255	0.566737	-1.135389	-0.826443	-0.034654	0.101126	0.552779
26102	1.222715	1.629434	9.530615	-0.051379	0.040139	0.026526	-0.389245	0.568395	-1.135631	-0.826667	-0.034118	0.099942	0.552693
26103	1.220974	1.498327	9.685616	-0.040695	0.031276	0.029157	-0.388038	0.569195	-1.134667	-0.827129	-0.033683	0.098966	0.552204
26104	1.224238	1.576069	9.675501	-0.004734	0.008530	0.026468	-0.388171	0.568619	-1.134139	-0.827262	-0.033571	0.098819	0.552037
26105	1.369798	1.564142	9.646357	0.020738	-0.003387	0.014064	-0.388176	0.570327	-1.134492	-0.827446	-0.033796	0.099088	0.551700
26106	1.260649	1.659245	9.452114	0.005980	0.009361	-0.003558	-0.387639	0.570644	-1.136530	-0.827220	-0.033925	0.099027	0.552042
26107	1.310602	1.611617	9.620109	0.004634	-0.014063	0.008652	-0.388574	0.568974	-1.136845	-0.827334	-0.033775	0.099296	0.551832
26108	1.214843	1.556474	9.646473	0.028762	0.000969	-0.015908	-0.388036	0.568657	-1.135909	-0.826928	-0.034211	0.099618	0.552355
26109	1.146185	1.589210	9.600788	0.025023	0.000801	-0.010601	-0.388707	0.568380	-1.135502	-0.826844	-0.034602	0.099850	0.552414
26110	1.169884	1.613915	9.586885	0.008441	-0.000575	0.003478	-0.388030	0.566540	-1.136250	-0.826680	-0.034649	0.099986	0.552632
26111	1.144917	1.652305	9.597866	0.026892	0.005364	0.021259	-0.389375	0.566785	-1.133232	-0.826956	-0.035062	0.100182	0.552157
26112	1.166067	1.686677	9.605477	0.048764	-0.007422	0.042457	-0.389372	0.565813	-1.134080	-0.827184	-0.035622	0.100903	0.551649
