# Supplementary material for: Identification of Haptic Based Guiding Using Hard Reins
Source: PLoS One. 2015 Jul 22;10(7):e0132020. doi: 10.1371/journal.pone.0132020 (PMC4511788; doi:10.1371/journal.pone.0132020)
Supplement: S9 File — (ZIP) [file pone.0132020.s009.zip › Exp2_MotionData2/Subject10/path1/T6/fc6.txt]

// Start Time: 0
// Sample rate: 25.0Hz
// Scenario: 4.9
// Firmware Version: 2.6.1
Counter	Acc_X	Acc_Y	Acc_Z	Gyr_X	Gyr_Y	Gyr_Z	Mag_X	Mag_Y	Mag_Z	Quat_w	Quat_x	Quat_y	Quat_z
27485	9.355946	0.293865	2.920446	-0.541821	0.010299	-0.042417	-0.673023	-0.219510	-0.088157	0.762929	0.221195	-0.554239	0.248660
27486	9.346160	0.289184	2.935010	-0.556368	0.012233	-0.049679	-0.672731	-0.220922	-0.090155	0.765856	0.215382	-0.556208	0.240224
27487	9.369732	0.308884	3.016921	-0.520961	0.012064	-0.049261	-0.671021	-0.221914	-0.091736	0.768272	0.209571	-0.558309	0.232659
27488	9.413325	0.308488	2.997535	-0.543698	0.014093	-0.061914	-0.671873	-0.222199	-0.090600	0.771048	0.204036	-0.560018	0.224129
27489	9.282769	0.290098	3.017247	-0.532832	0.015963	-0.076867	-0.670725	-0.224750	-0.092052	0.773517	0.198307	-0.561881	0.215952
27490	9.311699	0.222062	2.988969	-0.550979	0.010541	-0.065547	-0.670006	-0.226736	-0.092361	0.776121	0.192672	-0.563538	0.207218
27491	9.283407	0.299277	2.939815	-0.554659	0.001518	-0.061990	-0.669573	-0.228153	-0.092946	0.778272	0.186470	-0.565650	0.198902
27492	9.288457	0.337855	2.929711	-0.563792	-0.016633	-0.042517	-0.670704	-0.229428	-0.092384	0.780336	0.180445	-0.567739	0.190229
27493	9.336672	0.342445	2.939261	-0.543787	-0.009466	-0.047625	-0.669280	-0.230427	-0.091698	0.782085	0.174272	-0.569906	0.182153
27494	9.360945	0.397940	2.948276	-0.554589	0.003116	-0.038086	-0.669989	-0.230565	-0.092260	0.784141	0.168230	-0.571540	0.173677
27495	9.341817	0.356702	2.905264	-0.547332	-0.002352	-0.035321	-0.667852	-0.231844	-0.092857	0.785762	0.161816	-0.573525	0.165719
27496	9.315434	0.390674	2.900087	-0.535574	-0.011443	-0.032474	-0.668984	-0.232976	-0.092860	0.787391	0.156024	-0.575220	0.157461
27497	9.351525	0.380839	2.909815	-0.545582	-0.018681	-0.023695	-0.668992	-0.231277	-0.091993	0.788610	0.149542	-0.577366	0.149599
27498	9.332125	0.356793	2.910109	-0.560014	-0.000555	-0.028405	-0.670265	-0.232551	-0.091854	0.790247	0.143256	-0.578855	0.141119
27499	9.336951	0.371309	2.917190	-0.547278	-0.000679	-0.021176	-0.667563	-0.232836	-0.093436	0.791496	0.136650	-0.580600	0.133280
27500	9.371022	0.380565	2.885626	-0.564534	0.000326	-0.023143	-0.667704	-0.233262	-0.093156	0.792957	0.130201	-0.581973	0.124799
27501	9.337071	0.407576	2.919202	-0.548997	0.017367	-0.023071	-0.668408	-0.234825	-0.091752	0.794249	0.123533	-0.583302	0.116909
27502	9.344150	0.388354	2.929091	-0.552607	0.017353	-0.017817	-0.668976	-0.234282	-0.093576	0.795681	0.117143	-0.584261	0.108665
27503	9.317609	0.400636	2.933823	-0.561618	0.024521	-0.009124	-0.667127	-0.234565	-0.095009	0.796880	0.110087	-0.585405	0.100822
27504	9.305412	0.366876	2.934216	-0.549071	-0.007125	-0.003482	-0.668402	-0.235557	-0.094302	0.797806	0.103612	-0.586655	0.092769
27505	9.355780	0.342572	2.963418	-0.549116	-0.018915	0.005442	-0.668407	-0.234423	-0.094148	0.798267	0.096662	-0.588364	0.085171
27506	9.350970	0.352285	2.965733	-0.554580	-0.017023	-0.001710	-0.669829	-0.234136	-0.094276	0.798906	0.090078	-0.589662	0.077039
27507	9.361039	0.378468	2.926744	-0.556179	0.011683	0.011381	-0.669685	-0.234671	-0.094429	0.799559	0.082894	-0.590769	0.069473
27508	9.322510	0.337428	2.895839	-0.561694	0.002759	0.004283	-0.668691	-0.234530	-0.094719	0.800251	0.076078	-0.591645	0.061371
27509	9.375436	0.380870	2.938781	-0.545198	0.027890	0.006990	-0.669972	-0.234247	-0.093715	0.800912	0.069102	-0.592338	0.053854
27510	9.336949	0.395553	2.929002	-0.565251	0.015352	0.008596	-0.668837	-0.233823	-0.094002	0.801572	0.062148	-0.592895	0.045785
27511	9.312426	0.303898	2.934891	-0.545343	0.004503	0.001801	-0.668269	-0.233393	-0.095842	0.801789	0.055258	-0.593824	0.038124
27512	9.346326	0.337535	2.936887	-0.548874	0.024379	-0.001890	-0.668556	-0.232825	-0.095975	0.802367	0.048675	-0.594082	0.030077
27513	9.351151	0.361749	2.948693	-0.559799	0.028149	-0.014422	-0.668978	-0.233532	-0.096404	0.802718	0.041736	-0.594490	0.021984
27514	9.331675	0.357159	2.968102	-0.552506	0.031699	-0.012595	-0.669404	-0.233386	-0.097249	0.803212	0.035211	-0.594494	0.013721
27515	9.331676	0.337764	2.958652	-0.552462	0.035254	-0.007310	-0.668691	-0.233662	-0.099946	0.803464	0.028312	-0.594651	0.005812
27516	9.305016	0.318627	2.963735	-0.542545	0.025340	-0.012449	-0.667840	-0.233381	-0.099809	0.803697	0.021941	-0.594630	-0.002338
27517	9.340918	0.338038	3.011801	-0.559807	0.033647	-0.025080	-0.667553	-0.233660	-0.101512	0.803760	0.015148	-0.594666	-0.010639
27518	9.311802	0.377134	3.050068	-0.568812	0.046268	-0.021727	-0.668262	-0.233797	-0.102357	0.804066	0.008467	-0.594169	-0.019244
27519	9.292066	0.324269	3.079683	-0.545346	0.028251	-0.034623	-0.668683	-0.234930	-0.102508	0.803880	0.002032	-0.594151	-0.027541
27520	9.284580	0.329361	3.113467	-0.570808	0.019273	-0.025137	-0.668259	-0.234075	-0.104059	0.803675	-0.004651	-0.593947	-0.036224
27521	9.297043	0.314418	3.055621	-0.563520	0.024711	-0.032159	-0.668389	-0.236624	-0.105075	0.803267	-0.011392	-0.593830	-0.044708
27522	9.340569	0.369838	3.071860	-0.556275	0.013710	-0.014299	-0.667819	-0.236618	-0.107203	0.802819	-0.017972	-0.593588	-0.053035
27523	9.272981	0.343603	3.060160	-0.542645	0.024642	-0.035455	-0.666969	-0.236339	-0.106499	0.802234	-0.024315	-0.593353	-0.061331
27524	9.277829	0.396976	3.081325	-0.549881	0.030085	-0.033806	-0.666536	-0.237363	-0.107219	0.801781	-0.030535	-0.592731	-0.069891
27525	9.195751	0.378113	3.074396	-0.554577	0.008554	-0.042594	-0.666674	-0.237779	-0.109912	0.800815	-0.036982	-0.592601	-0.078435
27526	9.257870	0.300654	3.118675	-0.561960	-0.016733	-0.031909	-0.665670	-0.239763	-0.111073	0.799616	-0.043477	-0.592574	-0.087060
27527	9.301796	0.396961	3.103042	-0.547379	-0.011467	-0.022902	-0.667942	-0.240043	-0.110775	0.798275	-0.050046	-0.592615	-0.095187
27528	9.297026	0.392096	3.093437	-0.538287	-0.011527	-0.021027	-0.665527	-0.240050	-0.110369	0.796998	-0.056271	-0.592408	-0.103343
27529	9.263527	0.379951	3.050120	-0.557414	-0.016764	-0.030072	-0.664960	-0.240056	-0.108958	0.795398	-0.062895	-0.592378	-0.111691
27530	9.292799	0.391639	3.016119	-0.552820	-0.009589	-0.028284	-0.667232	-0.240191	-0.109367	0.793932	-0.069245	-0.591987	-0.120115
27531	9.312087	0.415777	3.030323	-0.549158	-0.009700	-0.017618	-0.667791	-0.242315	-0.110092	0.792281	-0.075834	-0.591703	-0.128166
27532	9.307428	0.420519	3.010944	-0.541812	-0.004449	-0.004294	-0.666371	-0.242610	-0.107558	0.790776	-0.082262	-0.591095	-0.136061
27533	9.316734	0.437711	3.063903	-0.545422	0.002800	-0.007033	-0.666230	-0.242614	-0.106427	0.789141	-0.088846	-0.590469	-0.143909
27534	9.331668	0.408161	2.991717	-0.561838	-0.010634	-0.007140	-0.666656	-0.242612	-0.106848	0.787346	-0.095555	-0.589778	-0.152044
27535	9.292702	0.454750	3.058912	-0.563689	-0.011499	-0.010700	-0.667362	-0.243748	-0.106005	0.785326	-0.102383	-0.589187	-0.160122
27536	9.341141	0.468855	3.044190	-0.543691	-0.009802	-0.008695	-0.666939	-0.242753	-0.106848	0.783394	-0.108762	-0.588412	-0.168036
27537	9.379218	0.553901	3.154351	-0.545320	0.025333	-0.007147	-0.666367	-0.244181	-0.104177	0.781694	-0.115169	-0.587152	-0.175906
27538	9.254604	0.541846	3.033826	-0.559833	0.035488	-0.027747	-0.666510	-0.243463	-0.106859	0.780017	-0.121397	-0.585528	-0.184370
27539	9.254402	0.478979	3.029694	-0.541843	0.002931	-0.023806	-0.664234	-0.244466	-0.105471	0.777841	-0.127586	-0.584528	-0.192384
27540	9.300261	0.444748	3.013099	-0.545426	0.002832	-0.010572	-0.665938	-0.244458	-0.106590	0.775710	-0.133881	-0.583295	-0.200292
27541	9.283072	0.352970	3.006897	-0.549852	0.004409	0.015890	-0.665649	-0.245164	-0.107733	0.773528	-0.140605	-0.581997	-0.207760
27542	9.307392	0.401154	3.006327	-0.552663	-0.007270	0.014171	-0.666793	-0.243602	-0.107424	0.771190	-0.147313	-0.580700	-0.215296
27543	9.302433	0.406140	3.025610	-0.530734	0.011497	0.019619	-0.666935	-0.243889	-0.106435	0.769007	-0.153703	-0.579230	-0.222477
27544	9.302246	0.396595	3.045049	-0.556186	0.011666	0.014010	-0.665948	-0.241902	-0.107413	0.766713	-0.160348	-0.577502	-0.230067
27545	9.307149	0.386806	3.030653	-0.541654	0.010696	0.014187	-0.667234	-0.240198	-0.107102	0.764312	-0.166794	-0.575879	-0.237423
27546	9.277784	0.370345	3.074373	-0.543615	-0.004489	0.000092	-0.666939	-0.242176	-0.109815	0.761643	-0.173127	-0.574381	-0.244978
27547	9.292202	0.338789	3.067456	-0.541769	0.002767	-0.006124	-0.666229	-0.242180	-0.109112	0.758902	-0.179321	-0.572811	-0.252584
27548	9.277981	0.377458	3.052545	-0.552697	-0.000776	-0.007112	-0.666516	-0.241613	-0.108821	0.756044	-0.185654	-0.571111	-0.260312
27549	9.283022	0.399072	3.035381	-0.568138	0.002960	-0.013503	-0.665093	-0.242470	-0.107992	0.753013	-0.192099	-0.569288	-0.268292
27550	9.294923	0.370040	3.042939	-0.547345	-0.015183	-0.010496	-0.666515	-0.242183	-0.107978	0.749824	-0.198347	-0.567719	-0.275895
27551	9.331265	0.391517	3.035401	-0.529170	-0.011637	-0.012949	-0.667369	-0.241899	-0.107402	0.746627	-0.204227	-0.566188	-0.283322
27552	9.331452	0.401063	3.015962	-0.539980	0.004666	-0.016712	-0.666372	-0.242471	-0.106849	0.743498	-0.210139	-0.564266	-0.290957
27553	9.319078	0.350477	3.031042	-0.553552	0.013761	-0.019590	-0.664811	-0.242193	-0.106009	0.740301	-0.216098	-0.562108	-0.298816
27554	9.307093	0.382002	3.035539	-0.563553	0.008322	-0.010826	-0.666221	-0.244742	-0.106308	0.736984	-0.222357	-0.559841	-0.306578
27555	9.285032	0.401809	3.088511	-0.545403	0.008248	-0.012387	-0.667359	-0.244027	-0.107283	0.733650	-0.228241	-0.557643	-0.314162
27556	9.272984	0.397021	3.083748	-0.567219	0.008399	-0.017954	-0.666508	-0.243889	-0.106863	0.730106	-0.234422	-0.555255	-0.322000
27557	9.297230	0.435568	3.088118	-0.527271	0.004576	-0.013915	-0.667782	-0.245023	-0.106016	0.726661	-0.239975	-0.553096	-0.329334
27558	9.273197	0.428363	3.071315	-0.545386	0.013694	-0.016841	-0.664803	-0.243748	-0.107583	0.723126	-0.245762	-0.550645	-0.336868
27559	9.285320	0.447637	3.073500	-0.543633	0.008354	-0.024745	-0.663945	-0.245168	-0.107746	0.719430	-0.251336	-0.548242	-0.344501
27560	9.287800	0.449993	3.066221	-0.536307	0.008159	-0.006964	-0.665648	-0.245734	-0.106889	0.715794	-0.257085	-0.545763	-0.351694
27561	9.283066	0.464494	3.061233	-0.554546	0.002945	-0.018645	-0.665362	-0.246016	-0.107602	0.711881	-0.262844	-0.543198	-0.359269
27562	9.311990	0.469190	3.068391	-0.547306	-0.004351	-0.012317	-0.665363	-0.245878	-0.106610	0.707861	-0.268725	-0.540727	-0.366515
27563	9.302562	0.459371	3.034682	-0.568155	-0.003431	-0.003721	-0.665791	-0.245306	-0.107592	0.703767	-0.274804	-0.537936	-0.373924
27564	9.312028	0.469160	3.063558	-0.516369	0.002686	-0.009344	-0.664648	-0.246872	-0.106768	0.699862	-0.280172	-0.535466	-0.380753
27565	9.261364	0.435522	3.044669	-0.540014	-0.009926	0.001944	-0.665510	-0.244742	-0.106738	0.695762	-0.285888	-0.532813	-0.387676
27566	9.333772	0.415670	3.035128	-0.560022	-0.017079	0.007074	-0.666073	-0.245729	-0.108160	0.691380	-0.292133	-0.530078	-0.394550
27567	9.346262	0.407978	2.977200	-0.561715	0.008273	-0.005482	-0.666084	-0.243175	-0.108416	0.687146	-0.297850	-0.526918	-0.401837
27568	9.263659	0.370147	3.028480	-0.536237	0.015346	-0.005252	-0.664799	-0.244453	-0.108864	0.683000	-0.303316	-0.523878	-0.408732
27569	9.301966	0.382277	3.074208	-0.563495	0.009977	0.005085	-0.665791	-0.245308	-0.107167	0.678722	-0.309073	-0.520482	-0.415823
27570	9.311487	0.406567	3.102922	-0.567167	0.010993	-0.005576	-0.667074	-0.244168	-0.107711	0.674187	-0.314927	-0.517133	-0.422926
27571	9.258410	0.372944	3.084036	-0.542670	0.002728	-0.001714	-0.665938	-0.243881	-0.109416	0.669771	-0.320308	-0.513918	-0.429764
27572	9.292536	0.401550	3.054673	-0.549038	-0.004540	0.008884	-0.666222	-0.243882	-0.109130	0.665168	-0.326130	-0.510724	-0.436293
27573	9.306998	0.396625	3.054708	-0.552585	0.014480	-0.000119	-0.666077	-0.244592	-0.108856	0.660690	-0.331473	-0.507133	-0.443204
27574	9.275547	0.392035	3.062051	-0.556228	0.013609	-0.001933	-0.666930	-0.244591	-0.108708	0.655987	-0.337051	-0.503591	-0.449971
27575	9.304529	0.382140	3.054873	-0.559920	0.002801	-0.000135	-0.665794	-0.244596	-0.108009	0.651209	-0.342509	-0.499961	-0.456786
27576	9.273265	0.406490	3.052227	-0.538124	0.004529	-0.003433	-0.666084	-0.242745	-0.109827	0.646381	-0.347845	-0.496601	-0.463230
27577	9.277943	0.382337	3.059740	-0.556355	-0.002529	-0.010682	-0.667077	-0.243458	-0.107845	0.641347	-0.353112	-0.493022	-0.470016
27578	9.287286	0.409197	3.112591	-0.564444	0.011894	-0.007324	-0.664801	-0.244315	-0.107730	0.636231	-0.358602	-0.489237	-0.476720
27579	9.275659	0.416188	3.059365	-0.545528	-0.010640	-0.015809	-0.666361	-0.245024	-0.106876	0.631017	-0.363668	-0.485776	-0.483307
27580	9.258371	0.397219	3.100681	-0.550119	-0.011411	-0.028251	-0.665795	-0.244458	-0.106875	0.625434	-0.368916	-0.482463	-0.489860
27581	9.316242	0.358109	3.088957	-0.541930	-0.017880	-0.013954	-0.664936	-0.246164	-0.106050	0.620072	-0.373934	-0.478992	-0.496238
27582	9.307127	0.440158	3.059056	-0.550058	-0.008828	-0.014095	-0.664935	-0.246162	-0.106899	0.614517	-0.379210	-0.475435	-0.502523
27583	9.282920	0.387034	3.042765	-0.534566	-0.002599	-0.013963	-0.665502	-0.246876	-0.105062	0.609235	-0.383895	-0.471735	-0.508845
27584	9.307148	0.406201	3.040102	-0.557377	-0.018704	-0.014123	-0.664366	-0.246879	-0.104788	0.603400	-0.389280	-0.468115	-0.515013
27585	9.340770	0.391579	3.054719	-0.534597	-0.011683	-0.005049	-0.664931	-0.247588	-0.104366	0.598005	-0.394052	-0.464345	-0.521053
27586	9.273342	0.367638	3.023662	-0.552769	-0.009721	-0.014136	-0.665500	-0.247157	-0.105631	0.592159	-0.399204	-0.460560	-0.527133
27587	9.321817	0.396259	3.011195	-0.561857	-0.009671	-0.014228	-0.665789	-0.246452	-0.104206	0.586351	-0.404101	-0.456440	-0.533440
27588	9.295344	0.386668	2.996838	-0.536419	-0.011629	-0.010386	-0.665498	-0.248158	-0.103377	0.580530	-0.409030	-0.452716	-0.539191
27589	9.317056	0.398661	3.003925	-0.535497	-0.009845	-0.008611	-0.664649	-0.247164	-0.104222	0.574878	-0.413579	-0.448727	-0.545079
27590	9.307487	0.381682	2.984795	-0.547253	-0.008084	0.001853	-0.664362	-0.247874	-0.104232	0.569014	-0.418620	-0.444645	-0.550700
27591	9.331428	0.350173	2.994781	-0.550788	0.002665	0.010592	-0.666639	-0.247307	-0.102368	0.563445	-0.423286	-0.440081	-0.556495
27592	9.324306	0.386486	2.996802	-0.547246	-0.004446	-0.001704	-0.664793	-0.247458	-0.101110	0.557453	-0.428170	-0.435889	-0.562065
27593	9.317082	0.420458	3.010931	-0.545482	-0.009829	-0.005187	-0.665931	-0.246883	-0.102510	0.551532	-0.432681	-0.431556	-0.567767
27594	9.317250	0.444565	3.000996	-0.534470	0.011792	-0.010495	-0.665643	-0.247737	-0.101672	0.545575	-0.437073	-0.427310	-0.573342
27595	9.363371	0.434365	2.962384	-0.565373	0.004690	-0.005495	-0.664516	-0.245900	-0.100529	0.539491	-0.441535	-0.422491	-0.579221
27596	9.336804	0.415152	2.955384	-0.545340	0.009965	-0.001762	-0.665357	-0.248305	-0.101681	0.533408	-0.446048	-0.417969	-0.584653
27597	9.382661	0.439107	2.967138	-0.538931	0.026271	-0.014161	-0.665354	-0.248873	-0.101687	0.527527	-0.449804	-0.413207	-0.590467
27598	9.361180	0.472988	2.952289	-0.539753	0.040690	-0.014258	-0.663931	-0.249442	-0.102270	0.521492	-0.453699	-0.408445	-0.596134
27599	9.278653	0.420549	2.986816	-0.552416	0.040609	-0.000277	-0.663933	-0.248440	-0.104808	0.515666	-0.457441	-0.403153	-0.601917
27600	9.321871	0.449551	3.029932	-0.559619	0.053262	-0.000428	-0.664216	-0.248437	-0.105655	0.509606	-0.461407	-0.397806	-0.607582
27601	9.278256	0.469358	3.061185	-0.541555	0.042438	-0.009005	-0.663925	-0.249854	-0.106238	0.503682	-0.464844	-0.392615	-0.613252
27602	9.273067	0.418772	3.083505	-0.545194	0.040650	-0.009045	-0.662784	-0.250704	-0.107389	0.497443	-0.468649	-0.387560	-0.618640
27603	9.272983	0.416417	3.093198	-0.541548	0.049755	-0.021444	-0.663071	-0.250135	-0.107522	0.491321	-0.471796	-0.382324	-0.624372
27604	9.291879	0.402084	3.139246	-0.548785	0.047859	-0.007363	-0.662641	-0.250267	-0.110783	0.485022	-0.475459	-0.377050	-0.629703
27605	9.267846	0.404576	3.127168	-0.543445	0.028902	-0.006303	-0.661504	-0.250413	-0.110511	0.478815	-0.478898	-0.371762	-0.634969
27606	9.243394	0.371046	3.151740	-0.539752	0.038798	-0.007216	-0.662355	-0.250692	-0.111356	0.472434	-0.482490	-0.366605	-0.640008
27607	9.272580	0.390076	3.132157	-0.547102	0.024406	-0.005435	-0.663775	-0.250398	-0.113324	0.466076	-0.485925	-0.361220	-0.645113
27608	9.263030	0.387628	3.117697	-0.543518	0.009876	0.005310	-0.662076	-0.248840	-0.114029	0.459513	-0.489913	-0.356084	-0.649644
27609	9.282187	0.407024	3.146454	-0.525384	0.009855	-0.001550	-0.664062	-0.249686	-0.113881	0.453220	-0.493263	-0.351002	-0.654279
27610	9.248447	0.351437	3.113288	-0.539941	0.004530	-0.003469	-0.662931	-0.248413	-0.113876	0.446447	-0.497126	-0.345970	-0.658677
27611	9.233673	0.392980	3.170841	-0.564483	0.011065	-0.016181	-0.662351	-0.250823	-0.114472	0.439491	-0.500604	-0.340432	-0.663588
27612	9.291863	0.353610	3.118039	-0.550891	0.006550	-0.021293	-0.662926	-0.249403	-0.114453	0.432294	-0.504309	-0.335336	-0.668090
27613	9.311205	0.421342	3.146255	-0.547251	0.006472	-0.014162	-0.661500	-0.250827	-0.113771	0.425412	-0.507599	-0.329970	-0.672672
27614	9.202502	0.402708	3.149025	-0.548982	0.017247	-0.010734	-0.662353	-0.250108	-0.116305	0.418355	-0.511105	-0.324624	-0.677030
27615	9.257798	0.409806	3.180287	-0.554523	0.002847	-0.008931	-0.661069	-0.251675	-0.115199	0.411359	-0.514427	-0.319063	-0.681430
27616	9.267613	0.373249	3.142017	-0.538123	0.009994	-0.010553	-0.661503	-0.249974	-0.114612	0.404279	-0.517835	-0.313851	-0.685494
27617	9.219062	0.368934	3.175962	-0.558119	0.006446	-0.007239	-0.661921	-0.251672	-0.115476	0.397207	-0.521034	-0.308121	-0.689791
27618	9.238367	0.417301	3.199562	-0.552657	0.002690	0.007012	-0.661498	-0.250964	-0.115471	0.390089	-0.524657	-0.302515	-0.693578
27619	9.241043	0.417072	3.165729	-0.552700	0.006489	-0.014241	-0.663204	-0.250678	-0.114747	0.382891	-0.527655	-0.296867	-0.697743
27620	9.204653	0.417453	3.189939	-0.543659	0.002885	-0.019430	-0.661925	-0.250967	-0.114052	0.375420	-0.530934	-0.291593	-0.701529
27621	9.180742	0.407724	3.156248	-0.530961	-0.004434	-0.013933	-0.662341	-0.253235	-0.114215	0.368313	-0.533806	-0.286266	-0.705300
27622	9.257863	0.421875	3.177736	-0.543647	-0.000809	-0.008779	-0.662064	-0.251534	-0.114199	0.360895	-0.537087	-0.280841	-0.708817
27623	9.320901	0.506098	3.181544	-0.557319	-0.011641	0.001766	-0.662203	-0.252817	-0.112229	0.353610	-0.540226	-0.274968	-0.712397
27624	9.219663	0.516328	3.169483	-0.545410	0.010011	-0.008862	-0.661491	-0.253102	-0.112238	0.346154	-0.543251	-0.269380	-0.715884
27625	9.185847	0.470500	3.150707	-0.554613	-0.013408	-0.005299	-0.662631	-0.252824	-0.109678	0.338713	-0.546237	-0.263576	-0.719324
27626	9.262623	0.448567	3.199180	-0.558238	-0.007013	-0.012447	-0.660352	-0.254106	-0.109709	0.330901	-0.549456	-0.257900	-0.722558
27627	9.296491	0.399804	3.165848	-0.546427	-0.014371	-0.001646	-0.660923	-0.253824	-0.108852	0.323526	-0.552296	-0.252123	-0.725764
27628	9.277391	0.504001	3.188876	-0.563672	-0.009798	-0.000098	-0.661782	-0.252261	-0.109112	0.315748	-0.555533	-0.246190	-0.728750
27629	9.258254	0.470044	3.150616	-0.543586	0.000851	0.007142	-0.661210	-0.252972	-0.108983	0.308538	-0.558055	-0.240212	-0.731900
27630	9.272677	0.494242	3.169658	-0.552683	-0.000004	0.007046	-0.662633	-0.252830	-0.107837	0.300969	-0.560994	-0.234241	-0.734734
27631	9.301791	0.474542	3.140841	-0.556366	-0.004407	-0.001811	-0.660795	-0.250853	-0.106698	0.293393	-0.563505	-0.228162	-0.737784
27632	9.243717	0.455634	3.150796	-0.549088	-0.000806	-0.006186	-0.662636	-0.251978	-0.108111	0.285604	-0.566252	-0.222344	-0.740508
27633	9.263120	0.460285	3.141052	-0.550917	-0.000762	-0.009742	-0.661646	-0.251131	-0.107686	0.277924	-0.568515	-0.216369	-0.743461
27634	9.268060	0.445616	3.119460	-0.560028	0.003039	-0.026679	-0.661922	-0.252686	-0.109116	0.269664	-0.571053	-0.210547	-0.746224
27635	9.296782	0.397143	3.127212	-0.547171	0.017266	-0.012463	-0.662779	-0.250973	-0.111639	0.262001	-0.572885	-0.204517	-0.749220
27636	9.267988	0.382642	3.098414	-0.556358	0.004789	-0.023116	-0.663064	-0.250974	-0.111354	0.253788	-0.575267	-0.198647	-0.751797
27637	9.294436	0.370437	3.105765	-0.535269	0.024304	0.000015	-0.663056	-0.252531	-0.112220	0.246422	-0.576856	-0.192576	-0.754604
27638	9.287165	0.397174	3.122392	-0.542642	0.015449	-0.013285	-0.662346	-0.252246	-0.113213	0.238507	-0.578927	-0.186698	-0.757035
27639	9.291691	0.416783	3.170497	-0.550852	0.017387	-0.024008	-0.661634	-0.252529	-0.113788	0.230518	-0.580480	-0.180666	-0.759779
27640	9.204849	0.424566	3.168110	-0.565400	0.008332	-0.012638	-0.661500	-0.250540	-0.115042	0.222275	-0.582639	-0.174422	-0.762038
27641	9.209594	0.383389	3.158897	-0.545377	0.018227	-0.021315	-0.659773	-0.255649	-0.115393	0.214343	-0.584033	-0.168403	-0.764593
27642	9.226603	0.358946	3.132565	-0.557357	-0.004126	-0.033701	-0.661483	-0.254226	-0.115364	0.205785	-0.586144	-0.162536	-0.766596
27643	9.318958	0.486337	3.111688	-0.556482	-0.011410	-0.023879	-0.660492	-0.253520	-0.115082	0.197536	-0.587897	-0.156468	-0.768683
27644	9.282607	0.447896	3.112166	-0.531028	-0.007910	-0.026269	-0.661337	-0.254932	-0.116506	0.189347	-0.589857	-0.150895	-0.770355
27645	9.234496	0.431100	3.083419	-0.540056	-0.004332	-0.019330	-0.660766	-0.255785	-0.116236	0.181340	-0.591321	-0.144969	-0.772295
27646	9.287481	0.435706	3.100213	-0.536384	0.002864	-0.019321	-0.661628	-0.253516	-0.115639	0.173191	-0.593033	-0.139156	-0.773920
27647	9.296818	0.411660	3.129467	-0.549093	-0.004429	-0.003504	-0.660777	-0.253376	-0.115644	0.165284	-0.594448	-0.132874	-0.775666
27648	9.277546	0.426297	3.131746	-0.532767	-0.009947	0.000257	-0.661338	-0.255078	-0.115233	0.157414	-0.596278	-0.126896	-0.776898
27649	9.263122	0.416645	3.119790	-0.560900	-0.002542	-0.007198	-0.661340	-0.254510	-0.115510	0.149277	-0.597561	-0.120444	-0.778544
27650	9.272514	0.397402	3.144158	-0.549896	0.013607	-0.005401	-0.660772	-0.254512	-0.115231	0.141143	-0.598936	-0.114165	-0.779949
27651	9.272682	0.416661	3.131860	-0.563616	-0.000726	-0.007240	-0.661053	-0.255222	-0.114954	0.132947	-0.600061	-0.107640	-0.781451
27652	9.281963	0.387811	3.166001	-0.536241	0.011619	0.008040	-0.662053	-0.254085	-0.114934	0.125154	-0.601331	-0.101391	-0.782596
27653	9.253260	0.445967	3.160557	-0.539990	-0.003641	0.003669	-0.662342	-0.253237	-0.113648	0.117380	-0.602333	-0.095091	-0.783821
27654	9.265457	0.474877	3.157802	-0.545496	-0.008052	-0.003439	-0.660634	-0.253808	-0.113809	0.109235	-0.603786	-0.088860	-0.784610
27655	9.273056	0.435751	3.092982	-0.543634	-0.004471	-0.001671	-0.661203	-0.253375	-0.115782	0.101304	-0.604670	-0.082556	-0.785682
27656	9.286866	0.363476	3.144517	-0.548128	0.000921	0.001773	-0.662761	-0.254364	-0.115781	0.093205	-0.605868	-0.076179	-0.786405
27657	9.272515	0.382856	3.137070	-0.541806	-0.000848	-0.005219	-0.662342	-0.252662	-0.115907	0.085226	-0.606556	-0.069924	-0.787361
27658	9.304135	0.387309	3.107980	-0.554486	0.002790	-0.001843	-0.661205	-0.253237	-0.114365	0.076981	-0.607599	-0.063468	-0.787952
27659	9.272506	0.380439	3.137097	-0.549064	0.007408	-0.017740	-0.661492	-0.252384	-0.114920	0.068708	-0.608020	-0.057226	-0.788870
27660	9.282130	0.416767	3.158428	-0.534533	0.011902	-0.023784	-0.663202	-0.250957	-0.116166	0.060359	-0.608734	-0.051320	-0.789409
27661	9.272765	0.448110	3.136342	-0.541653	0.024358	-0.002710	-0.663200	-0.251383	-0.116170	0.052414	-0.608759	-0.044985	-0.790343
27662	9.224073	0.417239	3.175416	-0.552615	0.011748	0.001647	-0.664337	-0.250951	-0.117289	0.044239	-0.609392	-0.038467	-0.790699
27663	9.204692	0.388329	3.170932	-0.539881	0.013486	0.001778	-0.662778	-0.250390	-0.116446	0.036364	-0.609458	-0.032112	-0.791332
27664	9.358880	0.343944	3.185720	-0.535352	0.011678	0.001867	-0.662351	-0.250390	-0.116733	0.028399	-0.609952	-0.025852	-0.791508
27665	9.291392	0.378236	3.190260	-0.556065	0.040586	0.003207	-0.662782	-0.248964	-0.118696	0.020355	-0.609467	-0.019206	-0.792317
27666	9.206824	0.383694	3.204812	-0.552458	0.033302	0.008584	-0.662772	-0.251234	-0.118720	0.012298	-0.609500	-0.012570	-0.792591
27667	9.199304	0.359724	3.229255	-0.559858	0.015379	0.001525	-0.662209	-0.249814	-0.119559	0.004169	-0.609277	-0.005892	-0.792925
27668	9.271822	0.364024	3.217027	-0.557979	0.017037	0.017476	-0.662354	-0.249247	-0.119411	-0.003817	-0.609435	0.000942	-0.792826
27669	9.209221	0.349752	3.190688	-0.546157	0.018791	0.015821	-0.662068	-0.249529	-0.119841	-0.011555	-0.609024	0.007572	-0.793031
27670	9.233056	0.349843	3.229320	-0.534320	0.016805	0.030129	-0.662639	-0.248962	-0.119547	-0.019045	-0.609060	0.014189	-0.792768
27671	9.218801	0.320659	3.186167	-0.545242	0.016953	0.019380	-0.662654	-0.245555	-0.120219	-0.026715	-0.608550	0.020841	-0.792792
27672	9.174722	0.292358	3.254205	-0.545313	0.006132	0.019430	-0.664646	-0.244844	-0.119488	-0.034496	-0.608629	0.027509	-0.792227
27673	9.241782	0.185684	3.269805	-0.564478	-0.004489	0.008654	-0.663081	-0.245271	-0.120212	-0.042553	-0.608316	0.034340	-0.791809
27674	9.193325	0.152198	3.277493	-0.545236	0.020624	0.010480	-0.664507	-0.244133	-0.120189	-0.050474	-0.608041	0.040881	-0.791244
27675	9.226977	0.096338	3.268405	-0.557054	0.015236	0.014798	-0.665926	-0.244701	-0.119051	-0.058343	-0.607277	0.047646	-0.790911
27676	9.270148	0.118105	3.314018	-0.565167	0.027902	0.013750	-0.664786	-0.245557	-0.118361	-0.066445	-0.606731	0.054529	-0.790246
27677	9.255796	0.152031	3.313659	-0.545056	0.049429	0.013855	-0.664219	-0.245273	-0.118788	-0.074204	-0.605304	0.061038	-0.790174
27678	9.173266	0.152930	3.374173	-0.545239	0.033409	-0.009069	-0.663224	-0.245562	-0.117666	-0.082409	-0.604595	0.067317	-0.789394
27679	9.192142	0.162857	3.434450	-0.557941	0.040726	-0.014568	-0.662086	-0.245849	-0.117678	-0.090748	-0.603179	0.073679	-0.788994
27680	9.105086	0.148995	3.449221	-0.567211	0.017462	-0.028708	-0.661655	-0.246984	-0.117976	-0.099480	-0.602575	0.080087	-0.787777
27681	9.114264	0.122654	3.497833	-0.547381	-0.008796	-0.024780	-0.663786	-0.246980	-0.117677	-0.107756	-0.601827	0.086233	-0.786611
27682	9.153264	0.153616	3.463604	-0.552921	-0.021344	-0.028293	-0.663776	-0.249391	-0.117702	-0.116218	-0.601725	0.092487	-0.784771
27683	9.136312	0.168315	3.477962	-0.558336	-0.021425	-0.016858	-0.663207	-0.249678	-0.117143	-0.124458	-0.600990	0.098902	-0.783288
27684	9.082222	0.230541	3.325098	-0.545627	-0.033325	-0.002478	-0.665191	-0.251099	-0.114736	-0.132372	-0.600910	0.105366	-0.781206
27685	8.939536	0.418822	3.141948	-0.544185	-0.090926	-0.010065	-0.663773	-0.251399	-0.110786	-0.140173	-0.601147	0.111789	-0.778766
27686	9.181538	0.605872	3.149202	-0.535424	-0.124978	-0.030912	-0.663904	-0.254241	-0.109116	-0.148175	-0.602455	0.117982	-0.775353
27687	9.246030	0.576917	3.221935	-0.550017	-0.115605	-0.062981	-0.663477	-0.255537	-0.103612	-0.156805	-0.603040	0.123876	-0.772276
27688	9.074770	0.752465	3.292701	-0.532658	-0.121568	-0.012333	-0.665467	-0.255970	-0.100062	-0.164456	-0.604114	0.130219	-0.768794
27689	9.221084	1.075190	3.255072	-0.560847	-0.106801	-0.033027	-0.664612	-0.257261	-0.096118	-0.172778	-0.604304	0.136541	-0.765716
27690	9.571404	0.992215	3.480267	-0.555280	-0.052255	-0.086325	-0.664038	-0.259113	-0.094160	-0.181979	-0.604295	0.142075	-0.762578
27691	9.694302	0.658987	3.655395	-0.531066	0.017500	-0.042264	-0.664176	-0.260252	-0.092755	-0.190426	-0.602548	0.147320	-0.760901
27692	9.154018	0.720292	3.638519	-0.547138	0.035118	0.003339	-0.664028	-0.261671	-0.092772	-0.198367	-0.600840	0.153465	-0.759006
27693	8.923622	0.866152	3.540538	-0.559949	0.010690	0.019239	-0.663740	-0.262522	-0.093066	-0.206193	-0.598742	0.159851	-0.757258
27694	8.682778	0.770284	3.428353	-0.551168	-0.049812	0.026734	-0.665726	-0.263662	-0.089948	-0.213510	-0.598101	0.166657	-0.754264
27695	8.969478	1.009377	3.299641	-0.545932	-0.104251	0.071457	-0.667298	-0.262252	-0.086240	-0.219993	-0.597476	0.173865	-0.751263
27696	8.994978	1.085693	3.161013	-0.524822	-0.083843	0.096370	-0.669293	-0.261838	-0.081548	-0.225785	-0.597102	0.181219	-0.748098
27697	8.933522	1.060793	2.982550	-0.541812	-0.063329	0.127885	-0.672579	-0.258583	-0.076816	-0.231512	-0.595551	0.188778	-0.745711
27698	9.283935	1.101860	2.945374	-0.541719	-0.067243	0.166913	-0.672739	-0.255480	-0.071685	-0.236459	-0.594468	0.197120	-0.742858
27699	9.936077	1.075062	3.181621	-0.547169	-0.051745	0.157142	-0.675884	-0.251800	-0.067091	-0.241851	-0.592485	0.204968	-0.740579
27700	9.783748	0.664111	3.019670	-0.544681	0.026353	0.184039	-0.677613	-0.246697	-0.064759	-0.246906	-0.589807	0.213069	-0.738760
27701	9.612457	0.393610	2.880343	-0.559014	0.002230	0.265343	-0.680628	-0.239313	-0.065223	-0.251017	-0.586381	0.222045	-0.737458
27702	9.299381	0.210783	2.703979	-0.546383	-0.017594	0.254918	-0.683498	-0.233069	-0.064002	-0.254793	-0.583914	0.231183	-0.735309
27703	9.116173	0.269943	2.703564	-0.517494	-0.034677	0.234100	-0.685233	-0.226406	-0.061795	-0.258661	-0.581263	0.239306	-0.733458
27704	9.295506	-0.012997	2.474494	-0.548913	-0.112534	0.194413	-0.688094	-0.222437	-0.059040	-0.262842	-0.580339	0.248221	-0.729731
27705	9.479652	-0.082617	2.349365	-0.548943	-0.132517	0.214917	-0.691675	-0.216482	-0.055835	-0.266827	-0.578935	0.257037	-0.726340
27706	9.369564	-0.034190	2.252311	-0.568999	-0.130361	0.185464	-0.694691	-0.209678	-0.052341	-0.271213	-0.578080	0.266181	-0.722090
27707	9.601082	0.054198	2.318677	-0.551086	-0.163715	0.181511	-0.695572	-0.204164	-0.046613	-0.275485	-0.577168	0.274746	-0.717983
27708	9.461805	-0.044893	2.179811	-0.538460	-0.149681	0.116074	-0.698573	-0.200765	-0.042873	-0.280345	-0.577005	0.282694	-0.713131
27709	9.476570	-0.236735	2.051439	-0.539393	-0.149468	0.093046	-0.699443	-0.197223	-0.040988	-0.285772	-0.576328	0.289931	-0.708604
27710	9.423892	-0.205226	2.012493	-0.533080	-0.131048	0.045232	-0.699172	-0.194390	-0.039970	-0.291619	-0.576211	0.296824	-0.703445
27711	9.414336	-0.287672	1.960262	-0.549262	-0.113049	0.055537	-0.700604	-0.191981	-0.038517	-0.297847	-0.575062	0.303498	-0.698913
27712	9.800867	-0.496946	2.123988	-0.549027	-0.075209	0.058891	-0.700611	-0.190710	-0.036805	-0.303953	-0.573860	0.310383	-0.694233
27713	9.667015	-0.504907	2.261999	-0.534668	0.034414	0.081351	-0.701189	-0.188582	-0.036495	-0.310501	-0.570464	0.316199	-0.691505
27714	9.690791	-0.446583	2.336229	-0.559203	0.018010	0.114790	-0.703482	-0.183892	-0.037560	-0.316456	-0.567430	0.323240	-0.688037
27715	9.589313	-0.499190	2.324869	-0.553610	0.063422	0.070317	-0.704058	-0.181758	-0.039232	-0.323495	-0.563465	0.328940	-0.685315
27716	9.460798	-0.575478	2.364557	-0.544514	0.061525	0.073936	-0.703773	-0.181181	-0.042342	-0.330056	-0.560069	0.334978	-0.682038
27717	9.289590	-0.647252	2.310007	-0.540885	0.052412	0.081070	-0.704933	-0.175499	-0.043972	-0.336660	-0.556135	0.340629	-0.679224
27718	9.427913	-0.753453	2.472914	-0.537355	0.037985	0.081207	-0.706360	-0.173933	-0.044652	-0.342810	-0.552943	0.346746	-0.675650
27719	9.466125	-0.879431	2.464603	-0.544527	0.026821	0.123646	-0.707790	-0.171803	-0.044477	-0.348626	-0.548907	0.353025	-0.672707
27720	9.552482	-1.107433	2.423534	-0.539146	0.005110	0.130910	-0.708521	-0.167410	-0.042726	-0.353819	-0.545689	0.359880	-0.668971
27721	9.882569	-1.002386	2.547580	-0.557172	0.004712	0.188278	-0.708394	-0.164582	-0.040149	-0.358663	-0.541269	0.367123	-0.666040
27722	9.658433	-0.768500	2.617766	-0.539090	0.034040	0.121942	-0.710974	-0.159472	-0.039508	-0.364106	-0.537628	0.373609	-0.662419
27723	9.338904	-0.756031	2.743714	-0.530009	0.068748	0.060726	-0.710562	-0.156354	-0.038912	-0.370757	-0.533368	0.378564	-0.659353
27724	9.083576	-0.788771	2.662259	-0.553870	0.047596	0.018061	-0.713257	-0.156910	-0.040596	-0.377750	-0.530105	0.383967	-0.654876
27725	9.097467	-0.962934	2.654518	-0.546659	0.031298	0.022650	-0.711845	-0.154784	-0.041151	-0.384718	-0.526365	0.388931	-0.650896
27726	9.299594	-1.075233	2.679666	-0.556125	-0.024372	0.008753	-0.711407	-0.157047	-0.043443	-0.391210	-0.523976	0.394741	-0.645433
27727	9.405242	-1.170005	2.704748	-0.559926	-0.029366	-0.033715	-0.711977	-0.157194	-0.041317	-0.398480	-0.521220	0.399671	-0.640161
27728	9.471993	-1.288550	2.754312	-0.547272	-0.042055	-0.031724	-0.711689	-0.158478	-0.039209	-0.405166	-0.519325	0.405002	-0.634125
27729	9.270640	-1.072633	2.679676	-0.545539	-0.047385	-0.042297	-0.714096	-0.160461	-0.038361	-0.412152	-0.516834	0.409719	-0.628604
27730	9.262128	-0.862585	2.633845	-0.542850	-0.021711	-0.091935	-0.711671	-0.163314	-0.035296	-0.419620	-0.515090	0.414119	-0.622179
27731	9.257055	-0.847809	2.672352	-0.523813	0.008509	-0.155593	-0.712083	-0.166576	-0.035044	-0.428166	-0.512865	0.416838	-0.616352
27732	9.246160	-0.946136	2.784624	-0.550080	0.038647	-0.187953	-0.711631	-0.172389	-0.036100	-0.437288	-0.510969	0.419731	-0.609521
27733	9.315413	-0.962946	2.871714	-0.543807	0.040649	-0.212654	-0.709612	-0.178911	-0.038167	-0.446892	-0.508470	0.421729	-0.603233
27734	9.289404	-0.900186	2.832384	-0.549067	0.087784	-0.241309	-0.708152	-0.187420	-0.039684	-0.456932	-0.506281	0.423516	-0.596261
27735	9.418920	-0.735491	3.016446	-0.532626	0.116617	-0.248332	-0.705979	-0.196057	-0.045738	-0.467359	-0.503070	0.424216	-0.590370
27736	9.712038	-0.687777	3.211260	-0.559833	0.145834	-0.273542	-0.704224	-0.206688	-0.049262	-0.478229	-0.500191	0.425143	-0.583403
27737	10.410504	-0.346747	3.564167	-0.558459	0.089935	-0.260628	-0.702337	-0.215045	-0.054037	-0.488693	-0.496922	0.426145	-0.576757
27738	9.795610	-0.224054	3.239805	-0.547351	0.118731	-0.268732	-0.699894	-0.220711	-0.058080	-0.498985	-0.494267	0.427100	-0.569473
27739	8.968800	-0.221624	2.796242	-0.548963	0.113807	-0.230828	-0.698710	-0.230628	-0.062441	-0.509064	-0.490354	0.427931	-0.563277
27740	8.699044	-0.225226	2.721731	-0.530761	0.098084	-0.198724	-0.696541	-0.238850	-0.065376	-0.518064	-0.487343	0.429482	-0.556464
27741	9.013103	-0.164413	2.713382	-0.569312	0.034305	-0.195172	-0.696229	-0.244510	-0.069403	-0.527097	-0.483625	0.431614	-0.549532
27742	9.380596	0.087313	2.753579	-0.543821	0.011919	-0.118552	-0.695351	-0.250182	-0.070602	-0.534451	-0.480603	0.434878	-0.542461
27743	9.507967	0.407439	2.667673	-0.545714	0.007471	-0.120245	-0.694193	-0.255008	-0.070520	-0.542054	-0.476643	0.437676	-0.536125
27744	9.412772	0.474834	2.526890	-0.560287	0.001278	-0.125690	-0.693463	-0.258973	-0.072975	-0.549408	-0.473493	0.441067	-0.528597
27745	9.260720	0.437002	2.508183	-0.544330	-0.066408	-0.123353	-0.693019	-0.263520	-0.070761	-0.556229	-0.470237	0.444553	-0.521400
27746	8.937797	0.460937	2.145868	-0.532955	-0.152146	-0.115662	-0.691574	-0.269776	-0.067299	-0.561714	-0.468784	0.449347	-0.512647
27747	9.323455	0.641219	1.988682	-0.550666	-0.226850	-0.108224	-0.690992	-0.273760	-0.063807	-0.566834	-0.466876	0.454759	-0.503905
27748	9.973266	0.932433	2.057058	-0.554171	-0.165037	-0.157132	-0.690696	-0.277179	-0.059598	-0.572657	-0.465568	0.459404	-0.494225
27749	10.158769	0.870452	2.381317	-0.555389	-0.037629	-0.196839	-0.689825	-0.281724	-0.058237	-0.580263	-0.462414	0.461781	-0.486032
27750	9.812530	0.662130	2.732086	-0.546484	0.060098	-0.155871	-0.686669	-0.288822	-0.058620	-0.587912	-0.458833	0.463648	-0.478395
27751	9.170132	0.622858	2.762383	-0.561820	0.070872	-0.152716	-0.686362	-0.293641	-0.060089	-0.595990	-0.453994	0.465128	-0.471530
27752	8.862198	0.837333	2.736236	-0.567738	0.006146	-0.168345	-0.684635	-0.298463	-0.061428	-0.603280	-0.450653	0.467614	-0.462928
27753	9.114230	0.985226	2.676251	-0.539262	-0.109666	-0.124765	-0.682485	-0.303295	-0.059938	-0.609051	-0.447370	0.471199	-0.454850
27754	9.433273	0.934363	2.594230	-0.541185	-0.144114	-0.096205	-0.681057	-0.306012	-0.054457	-0.613864	-0.444935	0.475791	-0.445899
27755	9.550284	0.971478	2.463166	-0.559157	-0.133517	-0.061060	-0.681181	-0.310846	-0.050968	-0.618851	-0.440909	0.480319	-0.438082
27756	9.386671	0.938159	2.381595	-0.547012	-0.090473	-0.047062	-0.680183	-0.312567	-0.045756	-0.623633	-0.437349	0.484630	-0.430048
27757	9.314467	1.001483	2.385818	-0.542017	-0.053288	0.021763	-0.680467	-0.313429	-0.042223	-0.628368	-0.431937	0.488653	-0.424030
27758	9.264953	1.090073	2.587884	-0.547870	0.009349	0.070841	-0.682174	-0.313145	-0.041074	-0.632979	-0.426271	0.492651	-0.418240
27759	9.118566	1.063174	2.776870	-0.557653	0.030729	0.099746	-0.683611	-0.309744	-0.039328	-0.637877	-0.419092	0.496327	-0.413684
27760	9.137593	1.201466	2.879212	-0.557635	0.025078	0.127222	-0.684477	-0.307198	-0.036463	-0.642115	-0.412521	0.500589	-0.408565
27761	9.469929	1.110264	2.930532	-0.563653	0.038849	0.204969	-0.689174	-0.305348	-0.035132	-0.646141	-0.404050	0.504975	-0.405272
27762	9.377466	1.053266	2.998955	-0.533909	0.119291	0.258756	-0.692902	-0.297538	-0.035162	-0.649918	-0.395608	0.508804	-0.402766
27763	9.535419	0.907893	3.101861	-0.543533	0.147655	0.315980	-0.694777	-0.290721	-0.036491	-0.653831	-0.385292	0.512385	-0.401893
27764	11.427050	0.599724	3.653738	-0.559025	-0.020173	0.372883	-0.699942	-0.279366	-0.035056	-0.655284	-0.376381	0.519014	-0.399455
27765	9.837254	0.321139	3.112838	-0.550862	0.094961	0.369282	-0.704957	-0.269711	-0.034632	-0.658113	-0.365738	0.523612	-0.398689
27766	8.690646	0.227640	2.467785	-0.537333	-0.048591	0.283411	-0.709256	-0.260613	-0.037617	-0.659634	-0.358179	0.529668	-0.395022
27767	8.508192	0.007869	1.926762	-0.539155	-0.183147	0.218714	-0.713553	-0.252953	-0.034954	-0.660448	-0.351418	0.536647	-0.390286
27768	9.170712	-0.256683	1.646093	-0.559836	-0.110086	0.129674	-0.715706	-0.248560	-0.032059	-0.662532	-0.345614	0.542484	-0.383814
27769	9.806442	-0.492257	1.720367	-0.574403	-0.135511	0.166026	-0.717287	-0.245168	-0.027339	-0.664301	-0.338523	0.548662	-0.378255
27770	10.179164	-0.701508	1.487800	-0.544930	-0.092593	0.191823	-0.719305	-0.238929	-0.025417	-0.665842	-0.332031	0.554461	-0.372805
27771	9.615333	-0.747198	1.344073	-0.524918	-0.059704	0.124508	-0.721029	-0.234962	-0.022813	-0.668207	-0.325447	0.558928	-0.367672
27772	9.409800	-0.963783	1.288768	-0.554177	-0.091903	0.110142	-0.721903	-0.230425	-0.021626	-0.670274	-0.319662	0.564139	-0.360966
27773	9.713976	-0.968659	1.588066	-0.561265	-0.057686	0.118743	-0.722770	-0.227596	-0.018757	-0.672742	-0.312594	0.568744	-0.355294
27774	9.915565	-0.891425	1.773007	-0.524897	-0.010441	0.058765	-0.725050	-0.225886	-0.019429	-0.675764	-0.307139	0.572221	-0.348671
27775	9.856744	-0.643052	2.007134	-0.534036	0.028018	-0.005264	-0.725050	-0.225600	-0.020276	-0.679739	-0.301194	0.574632	-0.342103
27776	9.417821	-0.422373	2.068089	-0.554373	0.036291	-0.117081	-0.724047	-0.227008	-0.023838	-0.684536	-0.296966	0.576501	-0.332969
27777	9.340829	-0.397840	2.048585	-0.567597	0.013008	-0.225915	-0.721314	-0.233951	-0.027897	-0.689840	-0.293132	0.577911	-0.322822
27778	9.379427	-0.383521	2.058040	-0.533417	-0.005484	-0.289971	-0.720147	-0.239608	-0.033770	-0.694958	-0.291372	0.579037	-0.311212
27779	9.508805	-0.441752	2.152762	-0.555543	-0.025577	-0.346709	-0.717543	-0.249382	-0.039557	-0.700269	-0.289245	0.580036	-0.299197
27780	9.546916	-0.451282	2.213230	-0.524868	-0.037089	-0.384315	-0.712802	-0.259863	-0.047349	-0.705287	-0.288784	0.580805	-0.286075
27781	9.599523	-0.388185	2.306700	-0.536954	-0.049166	-0.436561	-0.708059	-0.270480	-0.057126	-0.710458	-0.287968	0.581309	-0.272771
27782	9.555532	-0.338980	2.400455	-0.557754	-0.023733	-0.449353	-0.703166	-0.282507	-0.069466	-0.715877	-0.287598	0.581454	-0.258301
27783	9.500303	-0.367952	2.350105	-0.534079	-0.000152	-0.479311	-0.699283	-0.291274	-0.080207	-0.721498	-0.286903	0.580773	-0.244600
27784	9.362790	-0.415619	2.319406	-0.555648	0.043327	-0.495787	-0.691543	-0.303433	-0.097527	-0.727568	-0.286623	0.579402	-0.229751
27785	9.410439	-0.386327	2.413260	-0.553530	0.093736	-0.491639	-0.686663	-0.311759	-0.113650	-0.734092	-0.285162	0.577142	-0.216098
27786	9.539753	-0.609358	2.437325	-0.549599	0.130543	-0.478553	-0.678925	-0.322912	-0.134923	-0.740686	-0.284231	0.574292	-0.201953
27787	9.661520	-0.572693	2.625242	-0.568038	0.201160	-0.406642	-0.672909	-0.329660	-0.157410	-0.747819	-0.280930	0.570758	-0.189949
27788	9.915541	-0.487979	2.899442	-0.532026	0.263341	-0.325166	-0.665215	-0.330885	-0.178295	-0.754895	-0.277853	0.566490	-0.178942
27789	9.523416	0.008018	2.971761	-0.546752	0.216064	-0.273759	-0.660938	-0.329827	-0.200968	-0.761290	-0.273105	0.563216	-0.169229
27790	9.377486	0.398685	2.682445	-0.538319	0.111516	-0.272984	-0.656373	-0.330342	-0.220122	-0.766227	-0.269762	0.561382	-0.158036
27791	9.858024	0.883226	2.574900	-0.541166	0.000609	-0.351788	-0.651808	-0.331432	-0.236592	-0.770142	-0.266560	0.560819	-0.145977
27792	9.375313	0.895968	2.580237	-0.537510	0.017011	-0.380252	-0.646962	-0.332246	-0.251362	-0.774059	-0.264637	0.559663	-0.132579
27793	8.504395	0.981636	2.261464	-0.541889	-0.109068	-0.393835	-0.641414	-0.331078	-0.265409	-0.776554	-0.262072	0.560415	-0.119238
27794	8.903673	1.587260	2.109179	-0.542881	-0.264087	-0.378573	-0.638862	-0.327640	-0.277284	-0.777015	-0.260640	0.563419	-0.104273
27795	9.772198	1.552978	2.139814	-0.563595	-0.302293	-0.514643	-0.635166	-0.325766	-0.289044	-0.777301	-0.259449	0.566382	-0.087754
27796	10.406532	1.114896	2.296096	-0.561264	-0.208332	-0.539012	-0.631465	-0.325026	-0.300816	-0.778364	-0.259310	0.567416	-0.070326
27797	9.917094	0.877082	2.425064	-0.573883	-0.101060	-0.447953	-0.626068	-0.322158	-0.313994	-0.780440	-0.256716	0.567362	-0.055779
27798	9.228472	1.146765	2.340814	-0.557964	-0.075033	-0.353373	-0.622377	-0.319292	-0.325602	-0.782374	-0.254218	0.567014	-0.041938
27799	8.920926	1.443350	2.304085	-0.550987	-0.100029	-0.385008	-0.619542	-0.315860	-0.335781	-0.783928	-0.251131	0.567071	-0.028646
27800	8.966683	1.554661	2.370444	-0.558297	-0.127434	-0.338904	-0.615283	-0.313429	-0.344849	-0.784944	-0.248400	0.567400	-0.014748
27801	9.090971	1.630491	2.253438	-0.550820	-0.120690	-0.289277	-0.612039	-0.306314	-0.354143	-0.785908	-0.244133	0.568102	-0.002873
27802	9.271109	1.695998	2.088141	-0.550680	-0.126517	-0.239647	-0.611339	-0.302464	-0.360762	-0.786591	-0.240308	0.568717	0.009379
27803	9.557102	1.799902	1.985105	-0.546611	-0.069088	-0.211567	-0.610073	-0.298333	-0.366958	-0.787846	-0.235144	0.568874	0.019702
27804	9.684332	1.707531	2.029463	-0.547878	0.004552	-0.183714	-0.607538	-0.291787	-0.375120	-0.789781	-0.230699	0.567537	0.030416
27805	10.058187	1.214705	2.445273	-0.531514	0.113714	-0.108120	-0.604430	-0.286093	-0.383578	-0.792871	-0.224585	0.565218	0.038031
27806	10.216109	0.389592	2.845748	-0.568203	0.136337	-0.004393	-0.600760	-0.278836	-0.393157	-0.796311	-0.217812	0.562470	0.045529
27807	9.509770	0.582470	2.830042	-0.558892	0.124601	0.084132	-0.601655	-0.267607	-0.399827	-0.799616	-0.208941	0.560741	0.050272
27808	9.110117	0.974979	2.579710	-0.552984	0.057973	0.073975	-0.600972	-0.259779	-0.408386	-0.801994	-0.201401	0.559491	0.056678
27809	8.932221	0.590065	2.303926	-0.559717	0.026339	-0.013561	-0.599565	-0.255797	-0.412602	-0.803890	-0.193394	0.558879	0.063349
27810	9.079987	0.518393	2.200617	-0.563590	-0.000388	-0.042609	-0.597600	-0.249982	-0.413688	-0.805330	-0.186875	0.557981	0.071967
27811	9.313379	0.471921	1.961587	-0.542158	-0.046986	-0.077404	-0.599893	-0.245294	-0.414187	-0.806032	-0.179659	0.558290	0.079670
27812	9.575299	0.369381	2.061458	-0.549475	-0.050484	-0.082741	-0.600188	-0.242739	-0.414724	-0.806599	-0.173703	0.557954	0.088950
27813	9.227893	0.143569	1.933950	-0.538699	-0.075696	-0.094939	-0.599485	-0.240893	-0.415843	-0.806710	-0.166583	0.558640	0.096903
27814	9.514748	-0.430567	2.014886	-0.549549	-0.119560	-0.020505	-0.601488	-0.237768	-0.415652	-0.806423	-0.159766	0.559507	0.105395
27815	10.278030	-0.468335	2.541091	-0.532994	-0.131428	0.094891	-0.602638	-0.235078	-0.413350	-0.806060	-0.150363	0.561690	0.110282
27816	9.992363	-0.073096	2.841545	-0.561870	-0.075320	0.079147	-0.607226	-0.225279	-0.413777	-0.806318	-0.142303	0.562029	0.117153
27817	9.319096	0.169118	2.631921	-0.542032	-0.075019	0.028856	-0.607676	-0.220176	-0.412587	-0.806254	-0.133503	0.563041	0.122952
27818	9.049284	0.017679	2.493814	-0.554932	-0.087153	-0.020828	-0.609259	-0.215206	-0.413230	-0.805922	-0.126625	0.563204	0.131368
27819	9.168865	-0.161590	2.548818	-0.554972	-0.064092	-0.079357	-0.608997	-0.210097	-0.414310	-0.805519	-0.118761	0.563672	0.138955
27820	9.164379	-0.535181	2.325839	-0.546525	-0.016982	-0.113202	-0.609590	-0.203702	-0.417636	-0.805500	-0.113228	0.562385	0.148566
27821	9.336786	-0.645726	1.829036	-0.545393	0.029408	-0.158546	-0.605354	-0.196744	-0.422975	-0.805667	-0.106558	0.561156	0.157004
27822	9.726651	-0.555148	2.018410	-0.552205	0.174649	-0.270015	-0.603384	-0.191198	-0.428595	-0.807091	-0.103264	0.556293	0.168757
27823	9.305283	-0.670147	2.143500	-0.547146	0.381410	-0.228870	-0.597282	-0.187197	-0.441909	-0.810697	-0.098363	0.549167	0.177513
27824	11.158112	-0.920695	3.366582	-0.554456	0.342608	-0.101040	-0.589635	-0.178800	-0.455896	-0.814293	-0.093688	0.541750	0.186162
27825	9.587321	0.501245	3.060415	-0.535771	0.457922	-0.122886	-0.580558	-0.173111	-0.466949	-0.818783	-0.087911	0.533540	0.192874
27826	10.384459	0.675082	3.059825	-0.557564	0.217399	-0.202865	-0.574588	-0.171381	-0.479436	-0.820381	-0.083734	0.527824	0.203386
27827	9.179772	0.855543	2.875767	-0.544752	0.235407	-0.222502	-0.568616	-0.171805	-0.484301	-0.821824	-0.077916	0.522989	0.212173
27828	8.346510	0.895688	2.658946	-0.535039	0.177575	-0.218650	-0.563636	-0.172076	-0.491563	-0.822637	-0.074079	0.517857	0.222720
27829	8.222358	1.329332	2.692937	-0.553455	-0.013573	-0.192893	-0.561083	-0.170801	-0.492986	-0.821354	-0.066686	0.517071	0.231447
27830	9.312764	1.412576	2.801709	-0.538052	-0.113739	-0.267948	-0.561518	-0.168525	-0.494516	-0.818664	-0.061983	0.516531	0.243192
27831	10.194519	1.330255	3.279922	-0.554254	-0.128003	-0.167938	-0.561659	-0.169244	-0.491549	-0.816026	-0.053771	0.517605	0.251585
27832	9.700741	1.230741	3.102870	-0.517487	-0.080690	-0.144904	-0.562795	-0.169382	-0.491966	-0.814006	-0.048298	0.516661	0.261004
27833	8.902082	1.334989	3.122107	-0.540872	-0.075770	-0.089626	-0.564077	-0.169103	-0.489405	-0.812029	-0.039745	0.516992	0.267860
27834	8.470805	1.208616	2.964604	-0.543037	-0.162627	-0.053829	-0.567348	-0.168677	-0.487393	-0.809449	-0.032478	0.517226	0.276070
27835	8.884618	1.403918	2.918373	-0.534049	-0.204605	0.006801	-0.571896	-0.169252	-0.481700	-0.806389	-0.022347	0.519704	0.281329
27836	9.275686	1.559452	2.674460	-0.557469	-0.199476	0.056147	-0.577293	-0.170531	-0.477424	-0.803819	-0.013512	0.520406	0.287871
27837	9.221280	1.692719	2.286400	-0.564194	-0.149489	0.112402	-0.578868	-0.168701	-0.472013	-0.801646	-0.002138	0.521824	0.291650
27838	9.741658	1.573837	2.352277	-0.547276	-0.088810	0.174240	-0.584139	-0.166581	-0.466003	-0.800696	0.007114	0.520722	0.296114
27839	9.258879	1.460569	2.305856	-0.551364	0.103594	0.213593	-0.584865	-0.163180	-0.464404	-0.801473	0.017839	0.518126	0.298109
27840	9.886470	1.062863	2.727515	-0.543841	0.113810	0.280023	-0.583327	-0.157222	-0.465910	-0.803067	0.026932	0.513673	0.300829
27841	10.033151	0.661888	2.915450	-0.558066	0.171737	0.257355	-0.583636	-0.151257	-0.467969	-0.804530	0.037863	0.509878	0.302196
27842	9.545012	0.345441	2.839890	-0.528556	0.240166	0.239450	-0.581240	-0.146145	-0.471331	-0.806975	0.045530	0.503407	0.305450
27843	9.441001	-0.245252	2.585635	-0.551885	0.148896	0.179497	-0.580980	-0.140327	-0.472404	-0.807478	0.055795	0.500033	0.307949
27844	9.432549	-0.695144	2.525421	-0.541974	0.118133	0.186823	-0.580286	-0.136208	-0.474632	-0.808167	0.063885	0.495403	0.312027
27845	9.065798	-0.964444	2.381509	-0.538828	0.042675	0.155374	-0.579594	-0.131808	-0.476006	-0.807225	0.074452	0.493825	0.314614
27846	9.143515	-1.207755	2.202880	-0.543230	-0.107090	0.181005	-0.582582	-0.131243	-0.473287	-0.805460	0.083898	0.492742	0.318435
27847	9.408204	-1.281506	2.271012	-0.552405	-0.128781	0.196111	-0.585426	-0.131533	-0.469162	-0.802775	0.096246	0.493741	0.320169
27848	9.701817	-1.020853	2.504530	-0.517018	-0.114409	0.186788	-0.589402	-0.133105	-0.462777	-0.800818	0.105345	0.492843	0.323571
27849	9.589504	-0.796069	2.777657	-0.561394	-0.074471	0.175401	-0.592524	-0.135103	-0.457110	-0.798222	0.117313	0.492895	0.325782
27850	9.474171	-0.659997	2.776293	-0.542475	-0.065946	0.118947	-0.595354	-0.138227	-0.454006	-0.796049	0.125804	0.491125	0.330568
27851	9.281003	-0.513253	2.857076	-0.559882	-0.059141	0.070907	-0.598471	-0.141216	-0.448634	-0.792643	0.136598	0.491131	0.334438
27852	9.150402	-0.567972	2.865111	-0.563555	-0.044340	0.028276	-0.600442	-0.145325	-0.448379	-0.789824	0.144347	0.489028	0.340870
27853	9.129797	-0.685588	2.975195	-0.548900	-0.020931	0.021202	-0.601013	-0.145333	-0.445543	-0.786226	0.154173	0.488572	0.345509
27854	9.110117	-0.762743	2.985748	-0.532443	0.004374	0.003532	-0.601860	-0.146898	-0.443571	-0.783614	0.160809	0.485908	0.352114
27855	8.888794	-0.626169	2.957939	-0.552495	0.015608	-0.034837	-0.602145	-0.146468	-0.444838	-0.779725	0.169831	0.484959	0.357772
27856	8.985144	-0.539346	3.024504	-0.538949	0.046841	-0.106499	-0.600146	-0.148453	-0.446574	-0.776527	0.175146	0.481871	0.366237
27857	8.971262	-0.534894	2.949560	-0.552633	0.078249	-0.184699	-0.599002	-0.149581	-0.449143	-0.771909	0.182174	0.480390	0.374426
27858	9.294761	-0.653367	2.882786	-0.552626	0.103964	-0.234342	-0.597010	-0.150004	-0.451286	-0.768037	0.185977	0.476670	0.385120
27859	9.505278	-0.653181	3.124156	-0.533735	0.230029	-0.234864	-0.591469	-0.148865	-0.456698	-0.764285	0.190972	0.473108	0.394421
27860	11.128031	-0.248068	3.832757	-0.556456	0.105740	-0.207477	-0.586213	-0.147434	-0.464086	-0.760385	0.195018	0.469102	0.404630
27861	10.138985	0.109759	3.627098	-0.537815	0.179422	-0.206089	-0.585199	-0.150823	-0.469368	-0.756094	0.200610	0.466111	0.413302
27862	9.664529	0.144405	2.892720	-0.548992	0.087128	-0.159709	-0.582208	-0.151667	-0.473789	-0.752217	0.205075	0.462145	0.422536
27863	9.158712	0.013426	2.696703	-0.554387	0.076155	-0.145662	-0.580088	-0.148396	-0.477876	-0.747141	0.212207	0.460284	0.429986
27864	8.632657	0.349272	2.534168	-0.547295	0.041728	-0.133039	-0.578968	-0.143700	-0.483215	-0.742867	0.217206	0.456808	0.438517
27865	8.566185	0.773532	2.285453	-0.532028	-0.122164	-0.147725	-0.580274	-0.137169	-0.484269	-0.735798	0.225551	0.458052	0.444878
27866	9.367261	1.030966	2.129266	-0.544143	-0.279124	-0.206853	-0.580158	-0.131501	-0.482511	-0.727712	0.232568	0.459568	0.452929
27867	10.051126	0.819919	1.922884	-0.540621	-0.267654	-0.272223	-0.584146	-0.129802	-0.478922	-0.717809	0.240975	0.463390	0.460382
27868	10.625972	0.575471	2.062585	-0.563569	-0.213455	-0.171012	-0.589701	-0.127103	-0.476160	-0.710285	0.247878	0.463452	0.468256
27869	10.064332	0.524619	2.254810	-0.562599	-0.029304	-0.219148	-0.588559	-0.128529	-0.474769	-0.702638	0.254682	0.463354	0.476173
27870	8.917428	0.636472	2.366258	-0.514719	0.030884	-0.140450	-0.588976	-0.130513	-0.475069	-0.697700	0.258779	0.460148	0.484264
27871	8.483273	0.900805	2.455717	-0.553168	-0.003078	-0.155789	-0.588400	-0.132068	-0.476789	-0.690727	0.265590	0.459356	0.491274
27872	8.763789	1.061027	2.463220	-0.531748	-0.077328	-0.121389	-0.589232	-0.137037	-0.474853	-0.684707	0.271068	0.457292	0.498580
27873	9.401265	1.262835	2.522944	-0.565613	-0.089394	-0.155174	-0.589787	-0.140588	-0.472904	-0.676651	0.278685	0.457481	0.505164
27874	9.836516	1.492170	2.529468	-0.555749	-0.133160	-0.096285	-0.589489	-0.144574	-0.468843	-0.670045	0.285179	0.455687	0.511920
27875	9.749622	1.609090	2.586277	-0.550242	-0.109599	-0.114949	-0.592316	-0.148264	-0.466312	-0.662061	0.292924	0.456002	0.517623
27876	9.261984	1.398906	2.497447	-0.540872	-0.090149	-0.085888	-0.596436	-0.149118	-0.462324	-0.655851	0.298769	0.453624	0.524235
27877	8.866153	1.212312	2.408231	-0.547709	-0.071021	-0.011876	-0.598004	-0.147984	-0.461167	-0.649113	0.306796	0.452741	0.528729
27878	8.935176	1.115686	2.486546	-0.540059	-0.046455	0.057062	-0.597162	-0.145861	-0.460160	-0.644645	0.313377	0.448849	0.533631
27879	9.099515	1.250236	2.523489	-0.535858	0.006868	0.138219	-0.599442	-0.144441	-0.459278	-0.640114	0.321591	0.446048	0.536539
27880	9.231226	1.293877	2.677483	-0.536710	0.115905	0.236644	-0.600730	-0.142456	-0.458114	-0.638895	0.327919	0.438889	0.540055
27881	9.716663	1.134930	2.871930	-0.535875	0.210695	0.319297	-0.601169	-0.139042	-0.460765	-0.637968	0.335379	0.432192	0.541966
27882	11.226108	1.001979	3.615686	-0.541388	0.184947	0.395726	-0.601169	-0.138755	-0.461753	-0.638880	0.342326	0.422948	0.543839
27883	10.350596	0.092562	3.409519	-0.536665	0.323483	0.401722	-0.598198	-0.135490	-0.464715	-0.639611	0.349141	0.414087	0.545463
27884	9.094309	0.244006	2.399399	-0.537052	0.183886	0.483772	-0.598225	-0.128382	-0.469453	-0.641323	0.356676	0.404172	0.546015
27885	9.160741	-0.017313	2.421559	-0.554467	0.056892	0.388787	-0.599408	-0.117022	-0.472438	-0.639384	0.366416	0.398480	0.546023
27886	8.969160	0.249356	2.356009	-0.540628	0.071473	0.164159	-0.599572	-0.111625	-0.474362	-0.636487	0.372571	0.392189	0.549784
27887	9.199527	-0.456974	2.498910	-0.543092	-0.015388	0.106227	-0.601143	-0.109635	-0.474753	-0.630810	0.380579	0.389506	0.552742
27888	9.459641	-0.690905	2.457675	-0.555555	-0.035143	0.207077	-0.604546	-0.111621	-0.472058	-0.627298	0.388334	0.383997	0.555194
27889	9.136630	-0.606290	2.135764	-0.570534	-0.098776	0.175406	-0.606837	-0.107933	-0.470585	-0.621353	0.398026	0.381410	0.556797
27890	9.290631	-0.808103	2.099145	-0.563659	-0.148023	0.139526	-0.610538	-0.106800	-0.467429	-0.615998	0.406516	0.377667	0.559159
27891	9.796191	-0.950864	2.196723	-0.563627	-0.135270	0.129797	-0.613819	-0.104827	-0.461437	-0.609122	0.416039	0.375837	0.560917
27892	9.882370	-1.013867	2.257724	-0.543231	-0.058632	0.113648	-0.616833	-0.098303	-0.459079	-0.604158	0.422971	0.371364	0.564072
27893	9.718884	-0.964862	2.199399	-0.546953	-0.036378	0.044442	-0.618706	-0.092055	-0.459989	-0.597037	0.430397	0.369110	0.567506
27894	9.357862	-0.934310	2.083548	-0.561713	-0.043891	-0.017674	-0.619313	-0.083261	-0.459325	-0.590395	0.436302	0.365295	0.572393
27895	9.231772	-1.204567	2.028736	-0.549327	-0.070393	-0.084656	-0.620489	-0.074036	-0.460351	-0.581379	0.443026	0.364405	0.577006
27896	9.217261	-1.330515	1.972164	-0.563404	-0.151461	-0.079916	-0.623652	-0.065374	-0.461084	-0.573064	0.449598	0.362285	0.581557
27897	9.618216	-1.410867	1.895195	-0.535446	-0.164716	-0.117472	-0.626821	-0.056017	-0.457280	-0.562932	0.456829	0.362785	0.585493
27898	9.556078	-1.338242	1.850971	-0.557649	-0.108284	-0.070309	-0.629125	-0.049210	-0.455349	-0.554926	0.462746	0.360064	0.590150
27899	9.715801	-1.276561	1.825903	-0.542147	-0.055402	-0.144720	-0.630003	-0.044257	-0.451468	-0.545040	0.468386	0.359363	0.595319
27900	9.671932	-1.387461	1.827199	-0.549010	-0.001464	-0.129232	-0.628871	-0.042693	-0.453442	-0.537035	0.472369	0.356028	0.601419
27901	9.675570	-1.265309	2.038486	-0.556108	0.043762	-0.145510	-0.627733	-0.042689	-0.455291	-0.527584	0.476772	0.353937	0.607513
27902	10.183988	-0.972069	2.288269	-0.556219	0.033753	-0.127627	-0.626027	-0.042544	-0.457427	-0.519636	0.480273	0.350037	0.613832
27903	9.892556	-0.805869	2.289221	-0.549333	0.124734	-0.132567	-0.624021	-0.046089	-0.459321	-0.510863	0.483482	0.346923	0.620410
27904	9.511535	-0.503110	2.392679	-0.556974	0.214745	-0.123522	-0.619886	-0.049210	-0.462076	-0.504077	0.484632	0.341027	0.628283
27905	9.216548	-0.374756	2.522135	-0.552677	0.192374	-0.146385	-0.616579	-0.056855	-0.468695	-0.495475	0.486700	0.337179	0.635561
27906	9.236037	-0.258658	2.554644	-0.527911	0.185118	-0.054031	-0.611844	-0.066779	-0.473367	-0.489518	0.488248	0.331193	0.642104
27907	9.448312	-0.162928	2.616122	-0.553701	0.142181	-0.071709	-0.608830	-0.073016	-0.476713	-0.481445	0.491244	0.326976	0.648056
27908	9.429442	0.030782	2.652650	-0.541907	0.143899	-0.068024	-0.606246	-0.078973	-0.478637	-0.474779	0.493230	0.321282	0.654283
27909	9.433817	0.069908	2.729536	-0.549283	0.120362	-0.052040	-0.603941	-0.085634	-0.481840	-0.466794	0.496373	0.317028	0.659705
27910	9.302787	0.144027	2.854544	-0.535591	0.142008	-0.063536	-0.599511	-0.091457	-0.482785	-0.460120	0.498219	0.311330	0.665689
27911	9.307268	0.284888	2.966543	-0.553745	0.116298	-0.000768	-0.598347	-0.096978	-0.486817	-0.452692	0.501551	0.306435	0.670533
27912	9.293433	0.454156	2.964673	-0.552322	0.093481	-0.067825	-0.595207	-0.099959	-0.488289	-0.445378	0.504049	0.300940	0.676024
27913	9.362757	0.352437	3.001963	-0.560601	0.079172	-0.074911	-0.591787	-0.101803	-0.490742	-0.436597	0.507259	0.296934	0.681103
27914	9.393648	0.304147	3.041125	-0.546960	0.082727	-0.076544	-0.590071	-0.104068	-0.493044	-0.429045	0.509663	0.291632	0.686378
27915	9.217629	0.271179	3.003064	-0.554290	0.068309	-0.074811	-0.588362	-0.104778	-0.494198	-0.420207	0.512743	0.287699	0.691195
27916	9.282877	0.321612	3.016913	-0.570672	0.058373	-0.062537	-0.588073	-0.105192	-0.497885	-0.412358	0.515623	0.282069	0.696082
27917	9.313955	0.273170	3.031912	-0.542567	0.053815	-0.071028	-0.586649	-0.105760	-0.498469	-0.403552	0.518613	0.278279	0.700533
27918	9.204963	0.242650	3.066230	-0.563518	0.041246	-0.066800	-0.584372	-0.106184	-0.500615	-0.395522	0.521506	0.272866	0.705080
27919	9.282310	0.242071	3.051633	-0.534546	0.019389	-0.054810	-0.584511	-0.107035	-0.500481	-0.386791	0.524800	0.269190	0.708883
27920	9.267643	0.193826	3.052191	-0.547112	0.031882	-0.035581	-0.582827	-0.102360	-0.500162	-0.379229	0.527729	0.263698	0.712848
27921	9.291348	0.169781	3.095926	-0.534472	0.021026	-0.037136	-0.583673	-0.103630	-0.501443	-0.370720	0.530903	0.259718	0.716418
27922	9.277518	0.261467	3.056256	-0.541795	0.015699	-0.041601	-0.582534	-0.103914	-0.502021	-0.362959	0.533861	0.254432	0.720082
27923	9.247893	0.206429	3.114907	-0.534596	0.003018	-0.038801	-0.580120	-0.103491	-0.503168	-0.354297	0.537098	0.250499	0.723360
27924	9.255591	0.247225	3.075777	-0.558313	-0.009414	-0.046071	-0.582389	-0.104336	-0.503159	-0.346084	0.540380	0.245148	0.726717
27925	9.349899	0.224667	3.042071	-0.540112	-0.011404	-0.033443	-0.582960	-0.104055	-0.502019	-0.337333	0.543703	0.241078	0.729709
27926	9.320685	0.183840	3.054648	-0.552630	0.021102	-0.035570	-0.580963	-0.106050	-0.500640	-0.329401	0.546415	0.235436	0.733141
27927	9.335467	0.178656	3.013605	-0.560042	-0.009590	-0.024848	-0.580388	-0.107754	-0.500379	-0.320537	0.549702	0.230862	0.736061
27928	9.263265	0.222584	3.008379	-0.563705	-0.016835	-0.019548	-0.582092	-0.107891	-0.500934	-0.312465	0.552980	0.225076	0.738864
27929	9.345437	0.231673	2.998501	-0.560136	-0.024002	-0.024751	-0.582514	-0.109028	-0.499810	-0.303501	0.556295	0.220493	0.741489
27930	9.322031	0.279719	2.927917	-0.524568	-0.004396	-0.019143	-0.581374	-0.109737	-0.500676	-0.295852	0.559014	0.215158	0.744098
27931	9.336459	0.221487	2.906798	-0.545492	-0.010587	-0.021122	-0.583791	-0.109310	-0.499520	-0.287135	0.561885	0.210579	0.746656
27932	9.360390	0.206956	2.926261	-0.549050	-0.004366	-0.009700	-0.583658	-0.107611	-0.498653	-0.279290	0.564656	0.204728	0.749164
27933	9.379136	0.183048	2.986916	-0.556352	-0.013414	-0.001770	-0.584230	-0.106762	-0.497649	-0.270705	0.567540	0.199694	0.751492
27934	9.330776	0.105846	2.961260	-0.548984	-0.000859	-0.000010	-0.583660	-0.107188	-0.497941	-0.262958	0.570163	0.193671	0.753829
27935	9.326020	0.159153	2.977587	-0.543465	0.004393	0.014181	-0.582531	-0.105344	-0.498638	-0.254814	0.572604	0.188465	0.756092
27936	9.330624	0.135061	2.994766	-0.548879	0.006155	0.021181	-0.583668	-0.105630	-0.497075	-0.247360	0.575071	0.182124	0.758246
27937	9.301474	0.135397	3.018967	-0.567927	0.006161	0.029798	-0.582818	-0.104776	-0.498488	-0.239166	0.577498	0.176277	0.760409
27938	9.301661	0.144942	2.999527	-0.547036	0.002402	0.036260	-0.584238	-0.105061	-0.497348	-0.231896	0.579936	0.169768	0.762284
27939	9.321026	0.144774	2.992254	-0.543466	-0.006598	0.033707	-0.583251	-0.103359	-0.497762	-0.223989	0.582294	0.164231	0.764062
27940	9.323494	0.164109	2.994451	-0.563442	-0.002865	0.029915	-0.583818	-0.103356	-0.498324	-0.216366	0.584733	0.157533	0.765804
27941	9.335377	0.125394	2.999701	-0.535160	0.013161	0.036337	-0.584383	-0.104205	-0.498753	-0.208651	0.586601	0.151937	0.767645
27942	9.316294	0.125333	2.970728	-0.557889	0.013341	0.028106	-0.583817	-0.103929	-0.496631	-0.201071	0.588630	0.145241	0.769409
27943	9.306516	0.147313	2.997078	-0.548856	0.004254	0.031805	-0.583676	-0.103787	-0.496914	-0.193093	0.590521	0.139458	0.771071
27944	9.354200	0.077180	3.038878	-0.541628	-0.004829	0.036368	-0.584671	-0.103501	-0.496903	-0.185739	0.592658	0.132954	0.772386
27945	9.325452	0.094159	3.019395	-0.559798	0.002600	0.021068	-0.584104	-0.103507	-0.495492	-0.177456	0.594428	0.127074	0.773962
27946	9.296666	0.130563	3.014194	-0.556104	0.017061	0.013944	-0.582966	-0.103792	-0.495929	-0.169603	0.596086	0.120503	0.775497
27947	9.272476	0.087121	3.000212	-0.552539	0.008094	0.006954	-0.583250	-0.103791	-0.496068	-0.161199	0.597548	0.114825	0.777024
27948	9.310645	0.048453	3.039257	-0.550764	0.004532	0.001690	-0.583816	-0.104499	-0.495788	-0.153155	0.599217	0.108498	0.778274
27949	9.315508	0.077485	3.048593	-0.520766	0.009804	0.001128	-0.583535	-0.103935	-0.495218	-0.145046	0.600384	0.103324	0.779631
27950	9.341929	0.014389	3.034762	-0.561587	0.017216	-0.000282	-0.585232	-0.105921	-0.493951	-0.136838	0.601748	0.096788	0.780902
27951	9.322748	0.082288	3.050946	-0.548909	0.020888	-0.014306	-0.583388	-0.104926	-0.495796	-0.128176	0.602636	0.091277	0.782348
27952	9.305759	0.097017	3.070136	-0.548852	0.028045	-0.009044	-0.584089	-0.106622	-0.497224	-0.119978	0.603639	0.084993	0.783583
27953	9.271782	0.097383	3.094343	-0.552454	0.031629	-0.005578	-0.582667	-0.107051	-0.496956	-0.111435	0.604222	0.079249	0.784995
27954	9.334535	0.092138	3.091901	-0.542591	0.019112	-0.020412	-0.581104	-0.107198	-0.496687	-0.103098	0.605196	0.073199	0.785971
27955	9.305433	0.060918	3.094705	-0.534493	0.011965	-0.031784	-0.581663	-0.109323	-0.497130	-0.094338	0.605853	0.068051	0.787027
27956	9.271876	0.082760	3.075174	-0.559911	0.008384	-0.021447	-0.584221	-0.108746	-0.497953	-0.085740	0.606887	0.061743	0.787734
27957	9.283832	0.087624	3.092019	-0.540005	-0.000672	-0.026464	-0.582806	-0.107615	-0.497952	-0.076992	0.607605	0.056425	0.788482
27958	9.310193	0.087609	3.116150	-0.556298	0.006568	-0.021387	-0.581099	-0.107900	-0.498677	-0.068420	0.608519	0.050160	0.788992
27959	9.322683	0.070219	3.053497	-0.559986	-0.000555	-0.028460	-0.581666	-0.108039	-0.499240	-0.059412	0.609104	0.044509	0.789608
27960	9.310214	0.039106	3.090109	-0.547295	-0.013379	-0.012317	-0.580817	-0.107475	-0.498674	-0.051062	0.610187	0.038286	0.789683
27961	9.296144	0.077652	3.055866	-0.558211	-0.016946	-0.010650	-0.583090	-0.107472	-0.498090	-0.042360	0.610885	0.032427	0.789920
27962	9.330120	0.091833	3.038747	-0.547095	0.013560	-0.001852	-0.581808	-0.108181	-0.498957	-0.034187	0.611411	0.026045	0.790145
27963	9.303481	0.029042	3.020151	-0.545310	0.011841	-0.012449	-0.580958	-0.107762	-0.497827	-0.025653	0.611494	0.020353	0.790571
27964	9.293609	0.070493	3.068032	-0.545314	-0.001015	0.014171	-0.582807	-0.107476	-0.497243	-0.017745	0.612120	0.013802	0.790446
27965	9.300932	0.101897	3.072505	-0.547123	0.009952	-0.001836	-0.582090	-0.108894	-0.497830	-0.009376	0.612092	0.007925	0.790692
27966	9.281700	0.072864	3.048689	-0.548924	0.009942	-0.000094	-0.582374	-0.108603	-0.499665	-0.001202	0.612406	0.001481	0.790541
27967	9.291410	0.072758	3.041428	-0.558034	0.004565	0.001604	-0.580945	-0.110884	-0.497294	0.007222	0.612316	-0.004637	0.790567
27968	9.301063	0.106639	3.057953	-0.552615	0.002771	-0.001855	-0.581666	-0.108613	-0.497264	0.015465	0.612606	-0.011122	0.790159
27969	9.320317	0.072621	3.048640	-0.553480	0.011835	-0.007229	-0.581657	-0.110597	-0.497710	0.023949	0.612254	-0.017078	0.790114
27970	9.300850	0.060750	3.063298	-0.556227	0.010075	-0.010795	-0.581091	-0.110032	-0.497425	0.032372	0.612291	-0.023510	0.789620
27971	9.315470	0.087213	3.058150	-0.539894	0.010032	-0.014135	-0.580953	-0.109183	-0.496851	0.040770	0.611831	-0.029187	0.789398
27972	9.330015	0.113737	3.062668	-0.545414	0.010238	-0.033657	-0.580237	-0.110604	-0.496730	0.049409	0.611748	-0.035168	0.788724
27973	9.310866	0.125851	3.048059	-0.563591	0.010355	-0.037410	-0.581083	-0.111588	-0.498716	0.058435	0.611126	-0.040948	0.788311
27974	9.310922	0.140352	3.047897	-0.547283	0.006722	-0.042503	-0.581082	-0.112017	-0.497729	0.067219	0.610964	-0.046851	0.787407
27975	9.320378	0.147725	3.076801	-0.541727	0.028376	-0.048762	-0.578525	-0.112021	-0.498174	0.076142	0.609943	-0.052135	0.787054
27976	9.311069	0.188719	3.052190	-0.540069	-0.000518	-0.042368	-0.580080	-0.113576	-0.498744	0.084807	0.609765	-0.057935	0.785899
27977	9.291572	0.203540	3.083466	-0.532765	0.006652	-0.042331	-0.580215	-0.115134	-0.499468	0.093466	0.608951	-0.063196	0.785142
27978	9.296418	0.193796	3.076319	-0.545581	-0.004002	-0.053031	-0.579215	-0.116559	-0.497933	0.102337	0.608694	-0.068952	0.783750
27979	9.306331	0.261406	3.075551	-0.541842	0.012154	-0.047768	-0.579499	-0.116557	-0.498497	0.111165	0.607639	-0.074281	0.782879
27980	9.277389	0.237329	3.061359	-0.512804	0.006613	-0.048287	-0.577934	-0.116840	-0.499645	0.119551	0.607146	-0.079551	0.781506
27981	9.272643	0.288204	3.075297	-0.561743	0.021176	-0.039213	-0.578771	-0.120527	-0.499394	0.128465	0.605744	-0.085274	0.780576
27982	9.313476	0.305076	3.108885	-0.545311	0.026347	-0.021351	-0.577067	-0.120248	-0.499122	0.136826	0.604687	-0.091318	0.779290
27983	9.272384	0.235080	3.083139	-0.532692	0.019265	-0.042407	-0.577346	-0.121093	-0.500969	0.145391	0.603256	-0.096554	0.778217
27984	9.291772	0.310047	3.108859	-0.549030	0.019266	-0.033740	-0.576780	-0.120814	-0.499838	0.153943	0.602184	-0.102511	0.776638
27985	9.296449	0.319836	3.132909	-0.541786	0.019280	-0.038962	-0.576490	-0.122232	-0.499997	0.162521	0.600581	-0.107926	0.775398
27986	9.262564	0.329823	3.149758	-0.556197	0.029996	-0.021510	-0.575342	-0.124643	-0.501022	0.170954	0.599156	-0.114088	0.773803
27987	9.274762	0.349036	3.142278	-0.548990	0.024622	-0.028464	-0.573924	-0.123791	-0.502440	0.179419	0.597283	-0.119715	0.772483
27988	9.262768	0.378144	3.146802	-0.545338	0.024540	-0.021343	-0.573920	-0.124644	-0.501741	0.187664	0.595843	-0.125709	0.770682
27989	9.257883	0.392767	3.161145	-0.528976	0.026247	-0.019392	-0.573913	-0.126347	-0.501476	0.195709	0.593862	-0.131118	0.769308
27990	9.219154	0.383404	3.170967	-0.556256	0.018215	-0.014364	-0.574189	-0.128044	-0.502908	0.203915	0.592328	-0.137366	0.767266
27991	9.199677	0.398210	3.199826	-0.552733	0.004737	-0.020436	-0.573338	-0.127764	-0.502203	0.212150	0.590450	-0.143197	0.765412
27992	9.238179	0.417453	3.223725	-0.561882	-0.004217	-0.021363	-0.572628	-0.127622	-0.502915	0.220416	0.589120	-0.149516	0.762889
27993	9.278798	0.398134	3.267384	-0.539293	-0.015006	-0.035183	-0.572774	-0.126915	-0.502199	0.228608	0.587507	-0.155033	0.760617
