# Supplementary material for: Identification of Haptic Based Guiding Using Hard Reins
Source: PLoS One. 2015 Jul 22;10(7):e0132020. doi: 10.1371/journal.pone.0132020 (PMC4511788; doi:10.1371/journal.pone.0132020)
Supplement: S9 File — (ZIP) [file pone.0132020.s009.zip › Exp2_MotionData2/Subject10/path1/T6/fh6.txt]

// Start Time: 0
// Sample rate: 25.0Hz
// Scenario: 4.9
// Firmware Version: 2.6.1
Counter	Acc_X	Acc_Y	Acc_Z	Gyr_X	Gyr_Y	Gyr_Z	Mag_X	Mag_Y	Mag_Z	Quat_w	Quat_x	Quat_y	Quat_z
27485	1.757924	-9.570820	-0.833148	0.039780	-0.014613	0.015662	0.093714	0.571475	0.184688	0.618621	-0.714760	0.185053	-0.268668
27486	1.380404	-9.683353	-0.840798	0.077385	-0.010978	0.010753	0.096117	0.570632	0.180710	0.619841	-0.713860	0.184561	-0.268586
27487	1.462002	-9.751577	-0.919197	0.054137	0.006502	0.014135	0.096247	0.572019	0.179280	0.620681	-0.713126	0.184501	-0.268637
27488	1.659065	-9.887541	-0.831130	-0.001296	0.022180	0.006649	0.095852	0.571466	0.179412	0.620626	-0.713034	0.184801	-0.268802
27489	1.430340	-9.794156	-0.765593	-0.029873	0.043240	-0.000446	0.094253	0.572445	0.180363	0.620055	-0.713196	0.185439	-0.269250
27490	1.420489	-9.481565	-0.822000	-0.004686	0.043318	-0.026629	0.095585	0.570912	0.180983	0.619695	-0.713156	0.185541	-0.270114
27491	1.495198	-9.501502	-0.858926	0.023856	0.027524	-0.010643	0.095052	0.571470	0.180866	0.619893	-0.712774	0.185549	-0.270662
27492	1.564833	-9.555112	-0.908211	0.027372	0.006496	-0.001912	0.092672	0.571345	0.179852	0.620253	-0.712439	0.185391	-0.270828
27493	1.675091	-9.671329	-0.876851	0.013046	-0.011033	-0.006544	0.094254	0.573416	0.178538	0.620456	-0.712388	0.185034	-0.270739
27494	1.703285	-9.782080	-0.839912	0.002356	-0.004028	-0.016321	0.093596	0.572449	0.178931	0.620432	-0.712481	0.184645	-0.270815
27495	1.616668	-9.740275	-0.761774	0.011324	-0.005751	-0.023278	0.093317	0.574669	0.179220	0.620499	-0.712485	0.184120	-0.271008
27496	1.597948	-9.656000	-0.779872	-0.049518	0.001233	-0.020148	0.092418	0.570793	0.177491	0.619701	-0.713210	0.184009	-0.271003
27497	1.468265	-9.556321	-0.763186	-0.042343	-0.000472	-0.024449	0.092418	0.569960	0.178925	0.618978	-0.713853	0.183822	-0.271089
27498	1.526170	-9.563931	-0.744546	-0.017310	-0.003993	-0.021655	0.091608	0.571766	0.180135	0.618638	-0.714204	0.183480	-0.271172
27499	1.602818	-9.651154	-0.755823	-0.015533	-0.000519	-0.018146	0.090540	0.572742	0.180947	0.618336	-0.714488	0.183235	-0.271280
27500	1.583471	-9.655754	-0.736482	-0.008407	-0.007526	-0.013709	0.090016	0.571775	0.180815	0.618179	-0.714719	0.182913	-0.271245
27501	1.645920	-9.702019	-0.761587	-0.010174	0.004713	-0.014586	0.090274	0.572604	0.181474	0.617958	-0.714890	0.182752	-0.271407
27502	1.622229	-9.636991	-0.794283	0.009494	-0.011018	-0.014479	0.090282	0.571218	0.181460	0.618075	-0.714928	0.182253	-0.271375
27503	1.593523	-9.598347	-0.815222	0.016691	0.003878	-0.017880	0.089622	0.571361	0.180554	0.618225	-0.714782	0.181887	-0.271666
27504	1.665989	-9.594213	-0.851851	0.007688	-0.014530	-0.010102	0.089496	0.569698	0.181457	0.618342	-0.714837	0.181446	-0.271548
27505	1.578728	-9.641491	-0.803573	0.018410	-0.011018	-0.007352	0.090156	0.570526	0.180538	0.618627	-0.714712	0.181036	-0.271503
27506	1.607908	-9.612884	-0.813110	0.025621	-0.002253	-0.016082	0.089349	0.573165	0.179659	0.618959	-0.714525	0.180467	-0.271617
27507	1.655827	-9.666133	-0.799715	0.021996	0.013447	-0.001979	0.087497	0.572759	0.179683	0.619237	-0.714201	0.180416	-0.271869
27508	1.694738	-9.627936	-0.794805	0.025559	0.007306	-0.000217	0.088568	0.571368	0.178866	0.619586	-0.713883	0.180281	-0.271998
27509	1.684764	-9.671228	-0.819251	0.013032	0.004687	-0.000323	0.088818	0.573445	0.179670	0.619775	-0.713712	0.180191	-0.272076
27510	1.597101	-9.771708	-0.865315	-0.008474	0.013443	0.010133	0.089224	0.572335	0.178866	0.619716	-0.713773	0.180351	-0.271943
27511	1.656480	-9.574749	-0.803477	-0.003138	0.006401	0.014573	0.090150	0.572329	0.179376	0.619748	-0.713741	0.180583	-0.271801
27512	1.585935	-9.644195	-0.882980	-0.022826	0.017795	0.020648	0.089078	0.573720	0.180717	0.619475	-0.713886	0.181156	-0.271663
27513	1.617499	-9.622565	-0.808497	0.016581	-0.005804	0.003220	0.089883	0.571359	0.181730	0.619769	-0.713718	0.180969	-0.271558
27514	1.670065	-9.702229	-0.769008	0.040757	-0.004058	-0.001918	0.090013	0.572745	0.179907	0.620391	-0.713295	0.180522	-0.271546
27515	1.602180	-9.737963	-0.828919	0.004077	0.004708	0.001386	0.090548	0.573298	0.177806	0.620458	-0.713231	0.180506	-0.271570
27516	1.583598	-9.636637	-0.777122	-0.001306	-0.003176	0.001343	0.090411	0.573576	0.178598	0.620590	-0.713376	0.180096	-0.271160
27517	1.583043	-9.713656	-0.794826	0.008469	0.000295	0.017273	0.089757	0.572193	0.178332	0.620823	-0.713224	0.180229	-0.270938
27518	1.612046	-9.709167	-0.826270	-0.022804	0.004676	0.010004	0.090400	0.574823	0.179659	0.620565	-0.713495	0.180422	-0.270688
27519	1.569600	-9.566890	-0.814654	-0.022817	0.008173	0.014464	0.090540	0.573575	0.179382	0.620306	-0.713700	0.180783	-0.270499
27520	1.569935	-9.521094	-0.782886	0.041634	0.013446	0.008794	0.090796	0.575375	0.179134	0.620964	-0.713151	0.180627	-0.270542
27521	1.622020	-9.665883	-0.804227	0.041650	0.020442	0.007012	0.090803	0.574405	0.178600	0.621540	-0.712516	0.180684	-0.270854
27522	1.621415	-9.750095	-0.814804	-0.003115	0.016922	0.011943	0.090272	0.575518	0.177046	0.621605	-0.712519	0.180753	-0.270652
27523	1.641482	-9.646704	-0.775333	-0.017440	0.032638	0.018078	0.090272	0.574963	0.177958	0.621353	-0.712513	0.181438	-0.270788
27524	1.621890	-9.685037	-0.775605	-0.004855	0.038799	0.006735	0.090273	0.574269	0.179000	0.621174	-0.712365	0.182002	-0.271208
27525	1.612708	-9.617673	-0.793979	-0.001267	0.048426	0.008575	0.090267	0.575240	0.179010	0.621042	-0.712106	0.182658	-0.271748
27526	1.610952	-9.526196	-0.773684	-0.010181	0.043189	-0.000302	0.090269	0.574963	0.179007	0.620927	-0.712155	0.182700	-0.271856
27527	1.525255	-9.691445	-0.758021	-0.006598	0.027482	-0.007390	0.090670	0.573990	0.179516	0.620709	-0.712134	0.182897	-0.272276
27528	1.568806	-9.679752	-0.755859	0.011303	0.020481	-0.010820	0.090671	0.574406	0.178602	0.620958	-0.712100	0.182305	-0.272195
27529	1.571949	-9.578677	-0.730689	0.030949	0.022207	-0.001840	0.090138	0.574964	0.178616	0.621326	-0.711619	0.182312	-0.272608
27530	1.554603	-9.641037	-0.716836	0.029187	0.015231	-0.010698	0.089345	0.574968	0.177841	0.621648	-0.711256	0.182083	-0.272974
27531	1.597857	-9.670284	-0.731966	0.023864	0.018741	-0.019554	0.089618	0.574136	0.177042	0.621832	-0.710944	0.181834	-0.273532
27532	1.632355	-9.574295	-0.716740	0.013079	0.023944	-0.007269	0.089618	0.574829	0.176000	0.622047	-0.710810	0.181501	-0.273615
27533	1.658116	-9.685246	-0.751886	0.019369	0.030956	-0.010752	0.090139	0.575796	0.176920	0.622169	-0.710455	0.181552	-0.274222
27534	1.650700	-9.709243	-0.752098	0.002346	0.037938	-0.003804	0.088815	0.575665	0.176808	0.622078	-0.710284	0.181816	-0.274696
27535	1.660630	-9.670878	-0.766163	0.009406	0.022148	0.013819	0.088291	0.574836	0.176414	0.622223	-0.710014	0.182160	-0.274837
27536	1.636209	-9.709159	-0.761585	0.005832	0.015162	0.010242	0.089352	0.574831	0.176267	0.622475	-0.709962	0.181976	-0.274523
27537	1.638699	-9.699483	-0.737461	0.034421	0.009897	0.017482	0.088828	0.574141	0.175612	0.623039	-0.709436	0.182082	-0.274535
27538	1.597311	-9.747193	-0.713618	0.063076	0.013425	0.012418	0.089223	0.575526	0.174047	0.624098	-0.708657	0.181651	-0.274427
27539	1.571440	-9.650746	-0.702672	0.034485	0.006446	0.001638	0.089495	0.575248	0.172467	0.624587	-0.708206	0.181490	-0.274585
27540	1.627593	-9.564651	-0.721394	0.018367	-0.007572	0.001471	0.090021	0.575522	0.172986	0.625149	-0.708217	0.180577	-0.273878
27541	1.630212	-9.535830	-0.728296	-0.008434	-0.002312	-0.005749	0.089356	0.576080	0.173001	0.625016	-0.708381	0.180436	-0.273850
27542	1.598389	-9.597937	-0.668650	-0.015571	-0.004049	-0.012862	0.089486	0.576634	0.172743	0.624859	-0.708752	0.179929	-0.273584
27543	1.636298	-9.701488	-0.612485	-0.013812	0.004663	-0.005802	0.088287	0.577194	0.173684	0.624626	-0.708943	0.179903	-0.273636
27544	1.706103	-9.733274	-0.603839	-0.040647	0.016880	-0.004218	0.089881	0.576076	0.174436	0.624034	-0.709449	0.180045	-0.273582
27545	1.648170	-9.728193	-0.663366	-0.056794	0.027372	0.009820	0.089607	0.576354	0.176540	0.623196	-0.709994	0.180756	-0.273610
27546	1.610147	-9.641398	-0.693285	-0.031713	0.020411	0.002959	0.088148	0.576362	0.176825	0.622689	-0.710297	0.181170	-0.273703
27547	1.627090	-9.636646	-0.669342	-0.010251	0.017779	0.003982	0.089074	0.576356	0.177335	0.622515	-0.710334	0.181424	-0.273837
27548	1.607399	-9.687153	-0.717822	0.004063	0.003807	0.001389	0.090000	0.575935	0.178365	0.622599	-0.710309	0.181332	-0.273773
27549	1.568991	-9.655545	-0.705110	-0.012088	-0.000585	0.010085	0.089482	0.574274	0.177832	0.622499	-0.710446	0.181455	-0.273561
27550	1.612802	-9.607744	-0.692921	-0.004914	-0.018078	0.001258	0.088277	0.575944	0.178523	0.622495	-0.710627	0.181238	-0.273243
27551	1.573438	-9.708535	-0.717775	-0.015621	-0.011052	-0.003208	0.090663	0.575931	0.178224	0.622311	-0.710913	0.181062	-0.273036
27552	1.598015	-9.650793	-0.650027	0.020182	-0.004060	-0.005563	0.088938	0.575663	0.179428	0.622591	-0.710739	0.180747	-0.273058
27553	1.590806	-9.643726	-0.717179	-0.010217	-0.012789	-0.011098	0.088937	0.576634	0.178257	0.622449	-0.710993	0.180407	-0.272944
27554	1.588382	-9.646009	-0.683537	0.014775	-0.005822	0.003208	0.089734	0.575242	0.179936	0.622711	-0.710868	0.180212	-0.272802
27555	1.617313	-9.651186	-0.729511	0.014806	0.013429	0.003269	0.089474	0.575106	0.178758	0.622910	-0.710615	0.180266	-0.272972
27556	1.542549	-9.636309	-0.774360	0.012995	0.022189	0.012126	0.089736	0.576353	0.177587	0.623128	-0.710349	0.180468	-0.273032
27557	1.549936	-9.617064	-0.754975	0.008509	0.020427	0.013850	0.089741	0.575243	0.177969	0.623268	-0.710100	0.180797	-0.273142
27558	1.578394	-9.689463	-0.760860	0.008525	0.027425	0.012090	0.090278	0.573854	0.178078	0.623359	-0.709832	0.181205	-0.273364
27559	1.559171	-9.674998	-0.798983	-0.012024	0.015204	0.003094	0.091070	0.575376	0.176377	0.623165	-0.709908	0.181432	-0.273456
27560	1.545163	-9.609753	-0.735622	0.002266	0.013439	0.006733	0.091076	0.573434	0.178062	0.623253	-0.709857	0.181455	-0.273375
27561	1.573894	-9.645896	-0.683410	-0.004961	0.015135	0.020768	0.089733	0.573993	0.182283	0.623256	-0.709781	0.181894	-0.273270
27562	1.597830	-9.675007	-0.703179	0.000492	0.020424	0.004072	0.089997	0.574408	0.182021	0.623095	-0.709601	0.182453	-0.273735
27563	1.588279	-9.660440	-0.683702	-0.004886	0.008175	0.002231	0.089615	0.573996	0.178090	0.623024	-0.709629	0.182541	-0.273763
27564	1.641516	-9.646300	-0.643140	0.011222	0.020400	0.004141	0.089344	0.574413	0.179016	0.623197	-0.709436	0.182571	-0.273851
27565	1.675403	-9.634590	-0.660122	0.013034	0.014284	-0.002044	0.089219	0.574415	0.176920	0.623335	-0.709222	0.182573	-0.274089
27566	1.646207	-9.665587	-0.645806	-0.009360	0.020392	0.004867	0.089083	0.575248	0.176668	0.623198	-0.709267	0.182782	-0.274142
27567	1.665499	-9.670431	-0.607573	0.030964	0.016926	-0.010720	0.089355	0.574137	0.176391	0.623536	-0.708844	0.182592	-0.274596
27568	1.701526	-9.695031	-0.694690	0.025598	0.029171	-0.005442	0.089877	0.575243	0.176918	0.623771	-0.708420	0.182662	-0.275108
27569	1.646061	-9.684932	-0.679675	0.020195	0.028291	0.001583	0.089868	0.576352	0.177585	0.623980	-0.708024	0.182844	-0.275533
27570	1.609998	-9.662965	-0.667094	0.034500	0.006438	-0.002783	0.090143	0.575797	0.175609	0.624444	-0.707608	0.182605	-0.275710
27571	1.621953	-9.679873	-0.660181	-0.003127	0.002901	0.006616	0.088164	0.574977	0.174582	0.624442	-0.707625	0.182669	-0.275628
27572	1.622142	-9.653417	-0.659879	-0.012905	0.008176	-0.005767	0.088827	0.574418	0.175353	0.624205	-0.707797	0.182690	-0.275710
27573	1.590777	-9.650662	-0.625928	0.045247	0.002947	-0.007115	0.088950	0.575803	0.175758	0.624812	-0.707259	0.182294	-0.275977
27574	1.607242	-9.711014	-0.655605	0.034459	0.004668	0.005132	0.088020	0.576363	0.175516	0.625308	-0.706811	0.182191	-0.276071
27575	1.583333	-9.674996	-0.736702	-0.012910	0.003826	-0.004012	0.088947	0.576635	0.175373	0.625103	-0.706986	0.182173	-0.276096
27576	1.564588	-9.597613	-0.649127	0.011189	-0.003203	0.004970	0.089089	0.575804	0.174052	0.625325	-0.706892	0.182026	-0.275933
27577	1.600154	-9.689295	-0.650488	0.046977	0.004668	0.006992	0.088423	0.576639	0.173546	0.626024	-0.706274	0.181845	-0.276049
27578	1.602527	-9.694213	-0.679406	0.008600	0.013455	-0.010880	0.088820	0.575943	0.174975	0.626030	-0.706157	0.181776	-0.276379
27579	1.597836	-9.674933	-0.679144	-0.012050	0.001172	0.001266	0.088560	0.574697	0.175491	0.625874	-0.706321	0.181797	-0.276301
27580	1.545273	-9.597432	-0.639344	0.013035	0.022187	-0.000206	0.089211	0.576634	0.175500	0.625987	-0.706073	0.181920	-0.276599
27581	1.525645	-9.640583	-0.642074	0.020193	0.014328	-0.002829	0.087915	0.573038	0.173386	0.626215	-0.705776	0.181873	-0.276871
27582	1.529683	-9.751254	-0.640978	0.011209	0.022178	0.006803	0.087778	0.574148	0.172744	0.626352	-0.705532	0.182077	-0.277050
27583	1.598196	-9.626637	-0.616102	-0.015616	0.022152	0.003087	0.088824	0.575528	0.174315	0.626078	-0.705619	0.182412	-0.277225
27584	1.569101	-9.643218	-0.606428	-0.008409	0.023935	-0.007423	0.087762	0.575949	0.174335	0.625843	-0.705656	0.182571	-0.277557
27585	1.607380	-9.693972	-0.588114	-0.004828	0.031795	-0.006509	0.088291	0.575808	0.174850	0.625634	-0.705589	0.182832	-0.278027
27586	1.680130	-9.651244	-0.588251	-0.012007	0.023890	-0.003960	0.088293	0.575392	0.174846	0.625381	-0.705668	0.183023	-0.278269
27587	1.685091	-9.632121	-0.614512	-0.006679	0.020375	0.004881	0.088157	0.575669	0.175638	0.625249	-0.705646	0.183309	-0.278432
27588	1.694653	-9.646547	-0.588322	-0.001247	0.020403	-0.010066	0.088289	0.575252	0.176418	0.625103	-0.705616	0.183372	-0.278795
27589	1.670254	-9.680163	-0.631760	-0.032599	0.009898	-0.004163	0.088553	0.574973	0.177198	0.624592	-0.706010	0.183541	-0.278831
27590	1.684783	-9.675393	-0.607796	-0.038906	0.002870	0.002811	0.088154	0.574420	0.178378	0.624054	-0.706504	0.183765	-0.278637
27591	1.641626	-9.631788	-0.616536	-0.024600	0.006379	0.006475	0.088411	0.574972	0.179822	0.623728	-0.706778	0.183994	-0.278522
27592	1.617274	-9.660439	-0.609445	-0.001311	-0.014579	-0.005766	0.088415	0.575250	0.178252	0.623746	-0.706937	0.183647	-0.278307
27593	1.667738	-9.694547	-0.622290	0.000470	-0.009348	-0.002231	0.088680	0.574416	0.179550	0.623785	-0.707016	0.183416	-0.278172
27594	1.607646	-9.655605	-0.626131	0.011170	-0.017217	0.004012	0.089202	0.574690	0.181512	0.624017	-0.706980	0.183172	-0.277902
27595	1.602962	-9.636223	-0.592219	0.048739	-0.005850	0.008738	0.089477	0.573580	0.180447	0.624788	-0.706396	0.182871	-0.277855
27596	1.655444	-9.723492	-0.680199	0.043335	-0.021608	0.013897	0.090278	0.574825	0.176515	0.625578	-0.705967	0.182449	-0.277444
27597	1.578239	-9.713310	-0.693837	-0.026489	-0.020746	0.022228	0.091871	0.573291	0.178179	0.625412	-0.706359	0.182572	-0.276740
27598	1.573769	-9.664984	-0.633156	0.001231	-0.021631	0.024199	0.092660	0.573702	0.179351	0.625639	-0.706402	0.182592	-0.276102
27599	1.549643	-9.660153	-0.688172	-0.008550	-0.023335	0.011795	0.093849	0.574527	0.178817	0.625676	-0.706622	0.182437	-0.275555
27600	1.530329	-9.659958	-0.673582	0.030854	-0.024177	0.003273	0.093847	0.574527	0.179604	0.626222	-0.706389	0.181949	-0.275235
27601	1.548893	-9.765896	-0.660540	-0.013909	-0.026830	0.007315	0.092523	0.574534	0.179231	0.626171	-0.706713	0.181720	-0.274672
27602	1.542454	-9.655036	-0.606334	-0.008527	-0.007595	0.009210	0.092256	0.574813	0.179238	0.626127	-0.706856	0.181753	-0.274380
27603	1.520761	-9.649990	-0.584458	-0.001374	0.000277	0.011941	0.093842	0.574665	0.180654	0.626182	-0.706855	0.181861	-0.274186
27604	1.528285	-9.611511	-0.567256	0.003977	0.006384	0.017294	0.094771	0.574938	0.179725	0.626326	-0.706747	0.182071	-0.273997
27605	1.453345	-9.620737	-0.629205	0.027269	0.016929	0.015762	0.094502	0.575355	0.180126	0.626748	-0.706280	0.182288	-0.274092
27606	1.501326	-9.664454	-0.644543	0.034381	0.017771	0.026368	0.095590	0.571052	0.179280	0.627302	-0.705677	0.182672	-0.274124
27607	1.465177	-9.654512	-0.632099	0.013033	0.016965	-0.001975	0.096910	0.572293	0.178748	0.627425	-0.705453	0.182720	-0.274386
27608	1.510687	-9.705477	-0.664322	-0.001286	0.023947	0.001447	0.095055	0.573413	0.176952	0.627376	-0.705394	0.182871	-0.274548
27609	1.486503	-9.712327	-0.606510	0.013017	0.020446	0.001543	0.095974	0.574100	0.178256	0.627506	-0.705139	0.183015	-0.274812
27610	1.506404	-9.632915	-0.543279	0.020122	0.015156	0.010396	0.096113	0.573129	0.177720	0.627790	-0.704794	0.183192	-0.274930
27611	1.578136	-9.732125	-0.554653	0.041626	0.018659	0.004356	0.096780	0.572987	0.176922	0.628346	-0.704176	0.183195	-0.275239
27612	1.496162	-9.712403	-0.606594	0.023738	0.020437	0.005143	0.096116	0.573407	0.176412	0.628642	-0.703782	0.183320	-0.275489
27613	1.534557	-9.746364	-0.602509	0.023745	0.015184	0.001581	0.097432	0.575341	0.175886	0.628942	-0.703419	0.183341	-0.275716
27614	1.597729	-9.691601	-0.624055	0.002274	0.013414	0.001411	0.096375	0.575070	0.175638	0.628958	-0.703358	0.183400	-0.275797
27615	1.559149	-9.684046	-0.611619	-0.027189	0.022192	-0.010215	0.096905	0.574234	0.176801	0.628447	-0.703644	0.183624	-0.276084
27616	1.552293	-9.630957	-0.572494	0.021968	0.009931	-0.002840	0.096629	0.576593	0.176173	0.628733	-0.703372	0.183461	-0.276233
27617	1.588002	-9.701138	-0.621678	-0.001290	0.006428	-0.003927	0.096638	0.575068	0.176158	0.628677	-0.703398	0.183431	-0.276314
27618	1.612134	-9.703704	-0.612302	-0.037113	-0.000602	0.001066	0.096379	0.573960	0.176151	0.628193	-0.703914	0.183513	-0.276046
27619	1.583387	-9.674335	-0.520385	-0.022850	0.001117	0.010881	0.096634	0.573957	0.179031	0.627934	-0.704186	0.183742	-0.275790
27620	1.583663	-9.635844	-0.517542	0.005786	0.008121	0.012004	0.098233	0.573118	0.177950	0.628059	-0.704058	0.183912	-0.275719
27621	1.506379	-9.635416	-0.574553	0.005832	0.013422	0.004999	0.095312	0.573688	0.178524	0.628127	-0.703923	0.184053	-0.275816
27622	1.501816	-9.597012	-0.612527	0.000477	0.006438	0.001420	0.096644	0.573265	0.177189	0.628119	-0.703907	0.184095	-0.275846
27623	1.549247	-9.717673	-0.621533	0.034529	0.006465	-0.010707	0.097692	0.574784	0.178237	0.628528	-0.703508	0.183771	-0.276146
27624	1.558664	-9.751422	-0.622003	0.002285	0.004689	-0.003909	0.097170	0.573678	0.177709	0.628517	-0.703494	0.183721	-0.276239
27625	1.530794	-9.597217	-0.605569	0.011197	0.003799	0.004123	0.096103	0.575348	0.176956	0.628687	-0.703352	0.183702	-0.276229
27626	1.554917	-9.602083	-0.562571	0.048811	0.020428	0.000043	0.096638	0.574791	0.176417	0.629305	-0.702658	0.183621	-0.276639
27627	1.603062	-9.624035	-0.539204	0.066732	0.025676	-0.005114	0.096107	0.575071	0.176428	0.630123	-0.701729	0.183437	-0.277258
27628	1.500946	-9.721768	-0.510606	0.016594	0.024799	0.000695	0.095713	0.575767	0.174081	0.630309	-0.701436	0.183514	-0.277527
27629	1.578472	-9.688523	-0.453210	-0.004894	0.027377	0.003174	0.095318	0.574937	0.174866	0.630162	-0.701367	0.183866	-0.277802
27630	1.544514	-9.707677	-0.510820	-0.031727	0.016901	-0.000577	0.095579	0.574797	0.176171	0.629612	-0.701680	0.184291	-0.277976
27631	1.520506	-9.688231	-0.505582	0.014757	0.009902	0.006797	0.096506	0.576040	0.174334	0.629826	-0.701447	0.184365	-0.278031
27632	1.500633	-9.765106	-0.525522	0.014804	0.002943	-0.005573	0.095174	0.577434	0.174106	0.630079	-0.701352	0.183969	-0.277959
27633	1.503769	-9.664120	-0.529195	-0.004960	-0.014595	0.007456	0.095181	0.575770	0.174876	0.630110	-0.701501	0.183856	-0.277587
27634	1.554028	-9.727082	-0.539966	0.002222	-0.017215	0.001303	0.096903	0.575483	0.175372	0.630198	-0.701585	0.183626	-0.277327
27635	1.549198	-9.727044	-0.539924	-0.022849	-0.019853	0.004637	0.095974	0.575210	0.176170	0.629980	-0.702000	0.183506	-0.276850
27636	1.593079	-9.669615	-0.525222	0.000445	-0.007606	0.001325	0.095314	0.574937	0.175915	0.629962	-0.702022	0.183525	-0.276823
27637	1.597802	-9.684128	-0.539850	-0.012077	-0.018099	-0.002333	0.095971	0.575487	0.176697	0.629849	-0.702318	0.183267	-0.276501
27638	1.573492	-9.705689	-0.573536	-0.004910	0.007278	0.003983	0.096903	0.574789	0.176413	0.629812	-0.702380	0.183297	-0.276410
27639	1.544604	-9.693407	-0.563532	-0.004977	-0.009363	0.013626	0.096643	0.573959	0.176540	0.629852	-0.702481	0.183334	-0.276035
27640	1.506055	-9.681078	-0.563058	-0.013885	0.008153	0.010114	0.095573	0.574657	0.178137	0.629606	-0.702552	0.183800	-0.276107
27641	1.511073	-9.654674	-0.567604	-0.008539	-0.021588	0.006524	0.096644	0.573404	0.177190	0.629601	-0.702792	0.183605	-0.275635
27642	1.481811	-9.693048	-0.606248	0.025505	-0.026787	-0.003819	0.096106	0.574932	0.176951	0.630057	-0.702676	0.182969	-0.275313
27643	1.486157	-9.760447	-0.611867	-0.033566	-0.023313	0.001036	0.096496	0.575622	0.177870	0.629675	-0.703263	0.182816	-0.274790
27644	1.530801	-9.597128	-0.576726	-0.055035	-0.041702	-0.005337	0.098361	0.574226	0.177303	0.629097	-0.704282	0.182276	-0.273859
27645	1.467523	-9.668544	-0.495285	-0.051460	-0.038196	-0.006176	0.096497	0.574790	0.178911	0.628478	-0.705199	0.181932	-0.273151
27646	1.494265	-9.644597	-0.461592	-0.029990	-0.032086	-0.004239	0.095442	0.573409	0.179962	0.628010	-0.705704	0.181936	-0.272919
27647	1.525440	-9.673822	-0.500652	0.023762	-0.009304	-0.011710	0.096375	0.573127	0.178634	0.628321	-0.705531	0.181466	-0.272963
27648	1.522793	-9.707375	-0.467367	0.005861	-0.007567	-0.010960	0.095974	0.573684	0.178776	0.628403	-0.705589	0.181049	-0.272900
27649	1.573987	-9.635982	-0.587160	-0.002199	-0.014568	-0.007517	0.095844	0.573269	0.178774	0.628393	-0.705753	0.180712	-0.272725
27650	1.636779	-9.636355	-0.549251	0.018375	-0.007593	-0.005600	0.096768	0.573818	0.178766	0.628658	-0.705619	0.180361	-0.272692
27651	1.590342	-9.713052	-0.578573	0.012115	-0.000578	-0.003859	0.095982	0.573130	0.177460	0.628819	-0.705512	0.180169	-0.272724
27652	1.573717	-9.674406	-0.568372	0.029118	-0.004067	-0.005497	0.095708	0.574795	0.177218	0.629218	-0.705219	0.179820	-0.272792
27653	1.569031	-9.652854	-0.611345	0.034529	-0.000539	-0.012487	0.096378	0.573405	0.177325	0.629647	-0.704861	0.179384	-0.273014
27654	1.549452	-9.688825	-0.626010	0.025517	-0.007561	-0.000243	0.096908	0.573819	0.176666	0.630033	-0.704612	0.179090	-0.272958
27655	1.486455	-9.719499	-0.592171	0.025539	-0.005787	-0.005512	0.095846	0.574657	0.175773	0.630391	-0.704372	0.178738	-0.272983
27656	1.503340	-9.722044	-0.594750	-0.005855	-0.017207	0.008311	0.095315	0.575769	0.174219	0.630441	-0.704556	0.178552	-0.272515
27657	1.629428	-9.650774	-0.563774	-0.001296	-0.017205	-0.011065	0.094799	0.573832	0.173421	0.630429	-0.704737	0.178124	-0.272353
27658	1.561094	-9.751265	-0.564339	0.020172	0.004680	-0.003780	0.095178	0.576463	0.174490	0.630667	-0.704495	0.177989	-0.272517
27659	1.660562	-9.684884	-0.626924	-0.010276	-0.011102	-0.000550	0.095184	0.575632	0.174219	0.630563	-0.704720	0.177834	-0.272278
27660	1.660485	-9.694608	-0.660683	-0.060401	-0.000629	0.007934	0.095975	0.576737	0.173432	0.629820	-0.705528	0.178048	-0.271764
27661	1.656068	-9.636844	-0.659981	-0.084567	0.009853	0.013096	0.096230	0.576456	0.176834	0.628660	-0.706530	0.178750	-0.271385
27662	1.675252	-9.656193	-0.645948	-0.051452	-0.004130	0.006227	0.094771	0.575492	0.178944	0.627942	-0.707181	0.179114	-0.271114
27663	1.703879	-9.704583	-0.665979	-0.054978	-0.013726	-0.007950	0.095162	0.575489	0.180773	0.627165	-0.708014	0.179056	-0.270776
27664	1.626729	-9.684958	-0.737191	-0.097919	-0.011079	-0.006463	0.095958	0.574514	0.182062	0.625795	-0.709362	0.179268	-0.270277
27665	1.635853	-9.761794	-0.670857	-0.026370	-0.005839	-0.000655	0.097545	0.574505	0.182956	0.625431	-0.709767	0.179255	-0.270064
27666	1.640941	-9.723555	-0.737757	-0.069320	0.008146	0.006140	0.094630	0.573688	0.184434	0.624450	-0.710596	0.179768	-0.269814
27667	1.591450	-9.550252	-0.824265	-0.081784	0.001201	-0.006260	0.094356	0.573410	0.187320	0.623238	-0.711676	0.180061	-0.269571
27668	1.728082	-9.690913	-0.853499	-0.113103	0.003783	-0.004786	0.095148	0.572712	0.189398	0.621592	-0.713114	0.180584	-0.269223
27669	1.808603	-9.908380	-0.972059	-0.180098	0.023933	-0.021129	0.094081	0.571468	0.193597	0.618802	-0.715344	0.181469	-0.269137
27670	1.703773	-9.710260	-0.949649	-0.203313	0.027470	-0.030025	0.092350	0.569672	0.198850	0.615629	-0.717846	0.182415	-0.269114
27671	1.675551	-9.604247	-0.962607	-0.194359	0.023986	-0.031704	0.092343	0.567173	0.204987	0.612556	-0.720271	0.183218	-0.269103
27672	1.584637	-9.487858	-0.888382	-0.104983	0.020474	-0.012512	0.090878	0.567041	0.207499	0.610902	-0.721521	0.183798	-0.269120
27673	1.666972	-9.452701	-0.980018	-0.040615	0.023950	0.002934	0.089544	0.566353	0.211314	0.610228	-0.721923	0.184268	-0.269248
27674	1.719510	-9.532695	-1.048688	-0.056842	0.020382	0.030089	0.090475	0.564961	0.212597	0.609491	-0.722423	0.185213	-0.268927
27675	1.801265	-9.579243	-1.117225	-0.084643	0.008088	0.042145	0.090065	0.565100	0.216013	0.608447	-0.723300	0.186285	-0.268191
27676	1.872877	-9.695290	-1.128790	-0.112384	0.020304	0.046348	0.091900	0.564115	0.223317	0.606990	-0.724410	0.187764	-0.267466
27677	1.771264	-9.721035	-1.154648	-0.080108	0.032622	0.036080	0.092691	0.563555	0.225397	0.605880	-0.725118	0.189013	-0.267184
27678	1.727703	-9.735052	-1.130399	-0.058551	0.037927	0.018643	0.091099	0.562731	0.227249	0.604989	-0.725584	0.190000	-0.267239
27679	1.742615	-9.672916	-1.223547	-0.049654	0.032664	0.031035	0.092157	0.562447	0.228279	0.604293	-0.725936	0.191007	-0.267140
27680	1.687510	-9.610122	-1.280032	-0.060290	0.041480	0.013397	0.093076	0.561886	0.231799	0.603333	-0.726422	0.191966	-0.267299
27681	1.681092	-9.494614	-1.278648	-0.022699	0.043243	0.011940	0.092399	0.563275	0.233658	0.602881	-0.726465	0.192676	-0.267692
27682	1.618154	-9.515792	-1.285559	-0.022624	0.069533	0.003239	0.091869	0.561890	0.235881	0.602304	-0.726382	0.193627	-0.268528
27683	1.604022	-9.469619	-1.167138	-0.002984	0.083491	0.014018	0.091198	0.561615	0.238642	0.601993	-0.725960	0.194743	-0.269558
27684	1.721093	-9.315812	-0.911615	0.195721	0.105366	-0.002088	0.090669	0.561895	0.238128	0.604409	-0.723065	0.194873	-0.271828
27685	1.776609	-9.006051	-0.153853	0.798933	0.153565	-0.042427	0.089613	0.566897	0.228493	0.615057	-0.712665	0.191618	-0.277661
27686	1.625220	-9.262457	0.560730	1.624050	0.228146	-0.079344	0.084890	0.578309	0.196165	0.636548	-0.691382	0.184124	-0.287916
27687	1.545450	-9.958435	0.865863	1.980253	0.318355	-0.087120	0.080992	0.592774	0.150221	0.661777	-0.664091	0.175277	-0.300520
27688	1.666810	-9.557873	1.595259	2.141209	0.395138	-0.060967	0.080819	0.604585	0.104194	0.687815	-0.633025	0.166605	-0.313739
27689	1.866760	-9.298599	1.942610	2.148525	0.428330	-0.094293	0.077517	0.611981	0.050829	0.712384	-0.600449	0.157495	-0.327361
27690	1.809653	-9.200042	2.564323	2.077046	0.437903	-0.130002	0.076228	0.613682	-0.000657	0.734436	-0.567923	0.148369	-0.340665
27691	1.698047	-9.297842	3.333262	2.325814	0.440532	-0.158143	0.070895	0.611808	-0.064309	0.757683	-0.530548	0.136854	-0.354551
27692	1.186107	-8.664471	4.642817	2.735637	0.409994	-0.207001	0.067867	0.600772	-0.127695	0.782918	-0.486046	0.121213	-0.368925
27693	1.326470	-7.953035	4.827641	3.070458	0.356755	-0.265455	0.069116	0.584030	-0.192775	0.808451	-0.435030	0.101186	-0.383298
27694	1.258545	-8.033179	5.976149	3.481734	0.276121	-0.254841	0.066815	0.549019	-0.273323	0.834187	-0.376254	0.076480	-0.395874
27695	1.213012	-6.989636	6.531717	3.127143	0.202333	-0.224874	0.064429	0.502915	-0.349391	0.853983	-0.322086	0.053147	-0.405154
27696	1.462573	-5.878617	7.095128	2.692997	0.114485	-0.215880	0.058488	0.449620	-0.419970	0.868190	-0.275035	0.031763	-0.411817
27697	1.401956	-5.277833	8.337926	2.360780	0.019638	-0.215006	0.054952	0.401842	-0.467064	0.878422	-0.233673	0.011336	-0.416704
27698	1.434103	-4.505240	8.582068	2.135171	-0.026030	-0.200812	0.055988	0.358469	-0.502909	0.885914	-0.196288	-0.007927	-0.420196
27699	2.041622	-3.330621	9.619003	1.805643	-0.056352	-0.173329	0.050782	0.314711	-0.533813	0.890953	-0.164560	-0.024886	-0.422497
27700	2.353386	-2.984189	10.437466	1.837775	0.001103	-0.159710	0.048995	0.272595	-0.559901	0.895035	-0.131679	-0.040972	-0.424139
27701	2.763901	-1.622385	10.045803	1.913044	0.039549	-0.154453	0.041303	0.219975	-0.585086	0.898121	-0.096832	-0.057017	-0.425149
27702	2.413310	-0.645574	9.238083	1.587640	0.074772	-0.177522	0.042026	0.175624	-0.605597	0.899301	-0.067485	-0.069560	-0.426457
27703	2.810472	-1.163328	9.262351	1.225986	0.091964	-0.136263	0.043466	0.141108	-0.619598	0.899619	-0.044405	-0.078729	-0.427217
27704	2.641815	-0.759207	8.843044	0.486882	0.112820	-0.104422	0.043756	0.117683	-0.626391	0.899279	-0.034559	-0.081025	-0.428413
27705	2.377146	-0.307804	9.482622	0.087577	0.126541	-0.059542	0.046957	0.114894	-0.627778	0.898999	-0.031815	-0.079773	-0.429447
27706	2.222533	0.011752	9.761622	0.153486	0.137764	0.004529	0.047501	0.112118	-0.627290	0.899334	-0.027924	-0.078687	-0.429217
27707	2.212325	-0.069510	9.904983	0.210606	0.136815	0.031360	0.050043	0.109056	-0.629194	0.899893	-0.023049	-0.078267	-0.428410
27708	1.876679	0.269869	9.911780	0.181778	0.163024	0.084285	0.053918	0.105571	-0.632828	0.900928	-0.018556	-0.076927	-0.426692
27709	1.885511	0.497736	9.726856	0.095993	0.185809	0.073217	0.058418	0.106656	-0.633410	0.901835	-0.015395	-0.074633	-0.425307
27710	1.306098	0.182179	9.670545	0.133509	0.193843	0.089491	0.063731	0.104687	-0.633772	0.902902	-0.011516	-0.072321	-0.423563
27711	1.121772	0.409565	9.621874	0.042179	0.164984	0.098517	0.067058	0.101757	-0.633328	0.903951	-0.009542	-0.069916	-0.421774
27712	0.736149	0.185625	9.343827	0.027853	0.131909	0.097488	0.070902	0.102153	-0.634431	0.904945	-0.008106	-0.067824	-0.420010
27713	0.723876	0.143769	9.783281	0.058073	0.107270	0.122277	0.076062	0.104066	-0.635540	0.906100	-0.006364	-0.066543	-0.417750
27714	0.889244	0.312617	9.574697	0.172587	0.060056	0.117643	0.078854	0.103219	-0.636902	0.907163	-0.002934	-0.066958	-0.415407
27715	0.821027	0.224527	9.696848	0.294211	0.025088	0.116640	0.080614	0.097388	-0.638035	0.908145	0.002409	-0.069098	-0.412906
27716	0.966136	0.248129	9.919387	0.190255	0.007410	0.142210	0.081046	0.092397	-0.639665	0.909299	0.005686	-0.070618	-0.410069
27717	0.983543	0.674370	9.342505	0.047177	0.022343	0.147484	0.082793	0.089339	-0.641820	0.910512	0.006468	-0.070752	-0.407333
27718	1.107062	0.713043	9.719224	0.032828	0.010863	0.141132	0.084912	0.089743	-0.642110	0.911659	0.006912	-0.070917	-0.404724
27719	0.960361	0.791700	9.896845	-0.036826	0.030164	0.112553	0.085708	0.090849	-0.644340	0.912598	0.006283	-0.070209	-0.402736
27720	1.323237	0.893668	9.558405	0.014303	0.007452	0.087209	0.086877	0.093336	-0.641711	0.913295	0.006439	-0.070276	-0.401137
27721	1.134741	0.866969	9.785647	0.081371	-0.006517	0.085050	0.087939	0.092221	-0.640558	0.913938	0.007724	-0.071188	-0.399487
27722	1.060909	1.002968	10.023385	0.151198	0.031976	0.082218	0.089285	0.090274	-0.643351	0.914599	0.010584	-0.071902	-0.397776
27723	1.438086	1.399822	10.192934	0.188838	0.063348	0.075521	0.091829	0.087212	-0.645911	0.915224	0.014430	-0.072399	-0.396125
27724	1.484168	1.773877	9.927652	0.112193	0.070493	0.020424	0.094506	0.082762	-0.646390	0.915440	0.016971	-0.072081	-0.395582
27725	1.197236	1.505853	9.643441	-0.064725	0.074200	-0.024873	0.096615	0.084414	-0.646012	0.915348	0.016447	-0.070367	-0.396126
27726	0.871291	1.176447	9.637659	-0.020039	0.060302	-0.019280	0.100054	0.085504	-0.646054	0.915274	0.016543	-0.069176	-0.396503
27727	0.642765	0.966195	9.517041	0.005078	0.035951	-0.038542	0.101368	0.087715	-0.646576	0.914994	0.017033	-0.068691	-0.397211
27728	0.555120	0.865929	9.540679	-0.080903	0.039406	-0.019765	0.103735	0.090891	-0.646712	0.914905	0.015851	-0.067397	-0.397687
27729	0.897927	0.849123	9.638473	-0.195510	0.014736	-0.011987	0.104231	0.096987	-0.646921	0.914865	0.012472	-0.065690	-0.398185
27730	1.226318	0.835497	9.952736	-0.147163	-0.002864	-0.032954	0.104997	0.101280	-0.645841	0.914620	0.009758	-0.064639	-0.398996
27731	1.288629	0.769991	9.927411	-0.018063	-0.028940	-0.097346	0.104299	0.107105	-0.645116	0.913787	0.009383	-0.065135	-0.400827
27732	1.272087	0.488207	9.765687	-0.075217	-0.042852	-0.122535	0.103365	0.108497	-0.645482	0.912747	0.007782	-0.065369	-0.403187
27733	1.111177	0.284069	9.457088	-0.210323	-0.048036	-0.116475	0.101342	0.113358	-0.643436	0.911748	0.003745	-0.064656	-0.405612
27734	1.103216	0.187578	9.345490	-0.200570	-0.060299	-0.097959	0.100907	0.119321	-0.642452	0.910869	-0.000318	-0.064198	-0.407672
27735	1.304414	0.287705	9.566021	-0.161372	-0.044732	-0.061534	0.099144	0.125845	-0.641574	0.910286	-0.003531	-0.063818	-0.409017
27736	1.382086	0.338110	9.729364	-0.154165	-0.023768	-0.070234	0.095787	0.133072	-0.640795	0.909651	-0.006486	-0.063071	-0.410506
27737	1.609450	0.360758	10.636163	-0.181102	0.019694	-0.061545	0.096808	0.139165	-0.639439	0.909123	-0.009545	-0.061365	-0.411872
27738	1.406504	0.675830	10.898704	-0.162944	0.117776	-0.096184	0.099162	0.144419	-0.639291	0.908423	-0.011463	-0.057976	-0.413853
27739	1.522790	1.108590	9.559155	-0.101526	0.153215	-0.173068	0.102837	0.149250	-0.637333	0.907115	-0.011816	-0.054550	-0.417165
27740	1.230147	0.735460	8.711379	0.047346	0.128300	-0.235487	0.104416	0.151182	-0.637469	0.905276	-0.009673	-0.052749	-0.421425
27741	1.287753	0.336893	9.090850	0.034767	0.088861	-0.248165	0.106128	0.153668	-0.638519	0.903253	-0.008004	-0.051661	-0.425912
27742	1.120167	0.181435	9.739436	-0.148003	0.088644	-0.213366	0.107299	0.156989	-0.637717	0.901478	-0.009746	-0.048909	-0.429942
27743	1.256934	0.368253	10.615255	0.047042	0.067533	-0.241122	0.107421	0.158513	-0.637441	0.899450	-0.008062	-0.048327	-0.434269
27744	1.156587	0.531376	10.216623	-0.051114	0.018761	-0.301861	0.104902	0.159775	-0.638963	0.896809	-0.008572	-0.047670	-0.439759
27745	0.914649	0.474857	9.994541	-0.111681	-0.024727	-0.369362	0.102483	0.165471	-0.638477	0.893472	-0.010411	-0.047381	-0.446492
27746	0.545590	0.211522	9.461134	-0.194011	-0.020191	-0.351373	0.098987	0.173807	-0.637554	0.890233	-0.013771	-0.046157	-0.452951
27747	0.648829	0.128844	9.430451	0.054614	-0.005339	-0.322238	0.094597	0.176881	-0.637456	0.887287	-0.012516	-0.046997	-0.458646
27748	0.443656	-0.223003	10.259767	0.068626	-0.004670	-0.279866	0.093021	0.175504	-0.639412	0.884705	-0.011126	-0.047854	-0.463554
27749	0.608389	-0.160694	10.605156	-0.001248	0.022273	-0.262699	0.089572	0.176910	-0.640395	0.882263	-0.010671	-0.047622	-0.468221
27750	0.292077	-0.140512	10.105799	-0.096149	0.024131	-0.235076	0.087958	0.181216	-0.640589	0.880040	-0.011966	-0.046420	-0.472475
27751	0.432158	-0.119296	9.535219	0.109546	0.011939	-0.201924	0.085187	0.178874	-0.640046	0.878146	-0.009725	-0.047362	-0.475943
27752	0.479066	-0.299013	9.090516	0.182538	-0.037143	-0.122306	0.082180	0.174457	-0.644240	0.876960	-0.006806	-0.049849	-0.477922
27753	0.694862	-0.516906	9.177480	0.155326	-0.051401	-0.048649	0.079811	0.172530	-0.645534	0.876449	-0.004548	-0.052273	-0.478628
27754	0.616957	-0.611850	9.393370	0.020687	-0.069152	0.034016	0.078761	0.171428	-0.646578	0.876691	-0.004932	-0.053754	-0.478016
27755	0.831047	-0.396461	9.583870	-0.043141	-0.058930	0.099651	0.077693	0.172542	-0.646288	0.877564	-0.006431	-0.054361	-0.476324
27756	0.946589	-0.108889	9.530901	-0.019000	-0.069460	0.103339	0.077966	0.171987	-0.647609	0.878484	-0.007584	-0.055460	-0.474481
27757	1.004755	0.256419	9.582667	0.083054	-0.106164	0.081095	0.076390	0.170194	-0.648651	0.879136	-0.007310	-0.058091	-0.472961
27758	1.062840	0.281733	9.356534	-0.011682	-0.128853	0.057405	0.072947	0.169659	-0.648342	0.879555	-0.008844	-0.060312	-0.471877
27759	1.404034	0.710308	9.582038	0.142355	-0.113145	0.026843	0.070564	0.169672	-0.648699	0.879681	-0.007526	-0.063648	-0.471225
27760	1.560087	0.920738	9.575900	0.269714	-0.142733	-0.048121	0.066114	0.161935	-0.651855	0.879060	-0.004112	-0.068781	-0.471706
27761	1.998408	1.427585	9.688504	0.141302	-0.146203	-0.144266	0.060596	0.156284	-0.655760	0.877484	-0.002874	-0.072760	-0.474045
27762	2.890445	1.227947	9.604006	0.125657	-0.107739	-0.233546	0.056381	0.152842	-0.657303	0.875094	-0.001398	-0.075929	-0.477957
27763	3.134775	0.291319	9.122458	0.156126	-0.100682	-0.234434	0.051349	0.152454	-0.657493	0.872669	0.000605	-0.079362	-0.481820
27764	2.320120	0.115380	10.862746	0.281241	-0.111231	-0.253656	0.047690	0.145406	-0.660523	0.870002	0.004795	-0.084081	-0.485803
27765	0.985400	-0.142189	11.325551	0.346191	-0.026670	-0.359160	0.042305	0.138922	-0.663389	0.866376	0.010983	-0.088017	-0.491452
27766	1.050389	-0.112283	9.472283	0.114301	-0.034840	-0.473642	0.034542	0.131481	-0.666623	0.861575	0.013405	-0.089708	-0.499461
27767	0.938828	0.523360	8.612913	-0.357300	-0.099110	-0.645432	0.027758	0.135954	-0.666213	0.854939	0.007206	-0.087770	-0.511198
27768	0.881369	-0.099875	9.166245	-0.378117	-0.133797	-0.819422	0.018531	0.148339	-0.662278	0.846224	0.000760	-0.086131	-0.525819
27769	1.446962	-0.740403	10.372543	-0.342059	-0.111238	-0.909284	0.004820	0.157839	-0.659484	0.836308	-0.004906	-0.084440	-0.541696
27770	1.246483	-1.089548	10.524078	-0.463429	-0.025373	-0.959218	-0.006790	0.170515	-0.656296	0.825620	-0.011364	-0.079989	-0.558413
27771	1.444552	-0.718366	9.707065	-0.436344	-0.021691	-0.987170	-0.018832	0.186934	-0.649657	0.814267	-0.017586	-0.075683	-0.575267
27772	1.318414	-0.457834	9.634238	-0.237751	-0.096814	-0.997357	-0.031606	0.194488	-0.646503	0.802372	-0.021114	-0.074927	-0.591726
27773	1.311629	-0.056091	9.636513	-0.014127	-0.135268	-0.993139	-0.044589	0.193449	-0.645004	0.790249	-0.021838	-0.077319	-0.607496
27774	0.871353	0.157995	10.092216	0.146964	-0.159632	-1.020085	-0.060184	0.186742	-0.645358	0.777484	-0.019932	-0.082120	-0.623200
27775	0.600185	0.387119	10.390409	-0.096448	-0.187673	-1.025363	-0.076325	0.182394	-0.644631	0.764191	-0.022441	-0.084165	-0.639081
27776	0.856941	0.504629	10.144394	-0.501720	-0.154576	-1.017671	-0.094389	0.186786	-0.639068	0.750479	-0.030426	-0.080613	-0.655253
27777	1.346995	0.481683	10.183164	-0.497440	-0.136461	-0.971025	-0.110627	0.196437	-0.633743	0.737052	-0.038440	-0.076631	-0.670377
27778	1.310949	0.512633	9.986749	-0.439419	-0.146096	-0.938012	-0.121949	0.203426	-0.627995	0.723733	-0.045494	-0.073659	-0.684627
27779	1.309566	0.331116	9.616948	-0.465523	-0.084917	-0.876327	-0.135653	0.209875	-0.622216	0.711040	-0.052402	-0.069211	-0.697772
27780	1.365180	-0.000797	9.764069	-0.622334	-0.014282	-0.810334	-0.146196	0.218661	-0.614626	0.698891	-0.060384	-0.061623	-0.710005
27781	1.072925	-0.351644	9.911570	-0.378288	0.042581	-0.751941	-0.157260	0.226897	-0.609131	0.687706	-0.064422	-0.056444	-0.720919
27782	1.089790	-0.350047	9.690326	-0.371405	0.073947	-0.675997	-0.163661	0.231365	-0.604401	0.677461	-0.067762	-0.050993	-0.730654
27783	0.951811	-0.397045	9.700590	-0.460920	0.096675	-0.660674	-0.169138	0.236938	-0.600722	0.667187	-0.072171	-0.043692	-0.740097
27784	0.709045	-0.582206	9.883217	-0.330378	0.065237	-0.656281	-0.175273	0.240711	-0.595478	0.656961	-0.075103	-0.038928	-0.749164
27785	0.603322	-0.493762	9.433300	-0.260490	0.042667	-0.671655	-0.182849	0.242275	-0.591152	0.646470	-0.077568	-0.035280	-0.758166
27786	0.495492	-0.712020	9.362020	-0.324761	0.042776	-0.703855	-0.190684	0.243702	-0.588265	0.635227	-0.080684	-0.030943	-0.767476
27787	0.890695	-0.843496	9.849804	-0.343459	-0.002833	-0.751896	-0.199995	0.247493	-0.584153	0.623046	-0.084788	-0.026681	-0.777118
27788	1.167113	-0.673633	9.469629	-0.474806	-0.018545	-0.784673	-0.209042	0.249895	-0.577305	0.609913	-0.090633	-0.020910	-0.786991
27789	0.864336	-0.486442	10.132936	-0.338790	0.007716	-0.797570	-0.219147	0.253552	-0.573182	0.596663	-0.094435	-0.016681	-0.796742
27790	1.451558	-0.091628	10.170863	-0.320689	0.063599	-0.825530	-0.230293	0.254165	-0.569204	0.582812	-0.097033	-0.012418	-0.806697
27791	1.387634	0.428050	10.052411	-0.034041	0.132070	-0.872411	-0.239028	0.249774	-0.564657	0.568616	-0.095158	-0.011830	-0.816995
27792	1.928999	0.473524	10.572212	0.317139	0.153143	-0.978324	-0.248181	0.231945	-0.570202	0.553128	-0.088876	-0.017174	-0.828164
27793	2.220453	0.742163	9.496046	-0.052926	0.230236	-1.002780	-0.255926	0.220761	-0.572293	0.536382	-0.085362	-0.015445	-0.839505
27794	2.340498	0.638411	9.695706	0.227188	0.148092	-1.046918	-0.265107	0.206396	-0.575442	0.519084	-0.080175	-0.019495	-0.850731
27795	2.194885	0.181844	10.254118	0.186640	0.065716	-1.026426	-0.273600	0.188424	-0.580212	0.501819	-0.076794	-0.023635	-0.861233
27796	1.069979	-0.111314	10.625775	0.188032	0.083282	-0.945014	-0.282616	0.169069	-0.584463	0.485742	-0.073093	-0.027522	-0.870606
27797	1.274709	-0.171924	10.205114	0.262795	0.077856	-0.848506	-0.290190	0.152201	-0.588186	0.471304	-0.068769	-0.032571	-0.878682
27798	0.875102	-0.292998	8.921330	0.303545	0.013262	-0.742579	-0.297377	0.135745	-0.589814	0.458587	-0.065264	-0.038832	-0.885399
27799	1.269101	-0.562082	8.453378	0.158044	-0.051805	-0.628605	-0.305502	0.121512	-0.591930	0.447568	-0.064299	-0.042879	-0.890904
27800	1.772781	-1.059788	9.012924	-0.037727	-0.102283	-0.503592	-0.311811	0.111426	-0.589836	0.438391	-0.066106	-0.043800	-0.895279
27801	2.080494	-0.922081	9.208934	-0.209028	-0.072059	-0.409633	-0.316956	0.107712	-0.590057	0.430687	-0.068986	-0.041133	-0.898920
27802	2.445911	-0.818590	9.375212	-0.000605	-0.066917	-0.401139	-0.322372	0.103304	-0.587659	0.423373	-0.069945	-0.042282	-0.902261
27803	2.398793	-0.654597	9.396731	0.035309	-0.009129	-0.411195	-0.326727	0.100278	-0.587623	0.415971	-0.069650	-0.043459	-0.905665
27804	2.257550	-0.826091	9.588253	-0.119229	0.041692	-0.457954	-0.328954	0.095577	-0.587111	0.407501	-0.069568	-0.041620	-0.909599
27805	2.105015	-0.536995	9.350146	-0.209361	0.075087	-0.491865	-0.329733	0.093225	-0.587647	0.398293	-0.069735	-0.037746	-0.913824
27806	2.316914	-0.629315	9.590004	-0.344579	0.059158	-0.478897	-0.331440	0.089490	-0.585954	0.389052	-0.071116	-0.031672	-0.917921
27807	1.985654	-0.711229	10.274496	-0.184766	0.062520	-0.421257	-0.333703	0.090333	-0.584207	0.381070	-0.071419	-0.028238	-0.921351
27808	1.758920	0.015468	9.794506	-0.265541	0.030132	-0.358292	-0.333854	0.092135	-0.582089	0.374068	-0.072767	-0.023654	-0.924240
27809	1.725146	0.366093	9.529644	-0.372983	0.011740	-0.337906	-0.334675	0.095049	-0.579163	0.367253	-0.075462	-0.017046	-0.926898
27810	1.506429	0.175162	9.459637	-0.344516	0.015241	-0.299767	-0.335779	0.100459	-0.575684	0.361144	-0.077690	-0.011026	-0.929203
27811	1.795937	0.130269	9.675335	-0.155144	0.044745	-0.228769	-0.335230	0.097962	-0.577028	0.356640	-0.078208	-0.008103	-0.930927
27812	1.873788	-0.138588	10.048912	-0.169724	0.084757	-0.170660	-0.334984	0.100455	-0.575434	0.353184	-0.077897	-0.004631	-0.932294
27813	1.340356	-0.096685	9.806442	0.055570	0.105901	-0.117659	-0.332068	0.101133	-0.576914	0.351066	-0.075791	-0.005061	-0.933264
27814	1.293286	0.094246	9.198570	0.039356	0.095445	-0.078977	-0.329392	0.096960	-0.577520	0.349639	-0.073811	-0.005271	-0.933958
27815	1.031451	-0.065794	9.682080	0.032058	0.062155	-0.072066	-0.327113	0.093760	-0.579947	0.348327	-0.072664	-0.005526	-0.934536
27816	1.165045	-0.323804	10.598478	-0.071857	0.098619	-0.060468	-0.322718	0.090965	-0.581877	0.347078	-0.071399	-0.003609	-0.935107
27817	1.057271	0.143211	10.450957	-0.060976	0.109228	-0.082249	-0.319283	0.092749	-0.582174	0.345440	-0.069986	-0.001827	-0.935826
27818	1.181082	0.262285	9.590827	0.009121	0.069271	-0.137390	-0.317424	0.091906	-0.581948	0.342859	-0.068707	-0.001736	-0.936869
27819	1.029497	-0.326712	9.301758	0.055612	-0.002328	-0.146191	-0.318051	0.086227	-0.582520	0.340175	-0.068556	-0.003018	-0.937855
27820	0.954692	-0.649145	9.070369	-0.131564	-0.032133	-0.111573	-0.317509	0.083867	-0.582289	0.337870	-0.070132	-0.000945	-0.938576
27821	0.948291	-0.874634	9.252896	-0.283106	-0.044604	-0.048445	-0.317799	0.087750	-0.581460	0.336538	-0.073058	0.004010	-0.938823
27822	1.026635	-1.080404	9.807452	-0.374694	-0.064132	0.000965	-0.317595	0.095647	-0.576927	0.335978	-0.076867	0.010592	-0.938668
27823	1.298937	-0.818392	9.661506	-0.279056	-0.055479	0.030747	-0.318056	0.104797	-0.573682	0.336116	-0.079943	0.015542	-0.938293
27824	1.331291	-0.675168	9.386477	-0.190383	-0.089481	0.008385	-0.321261	0.108140	-0.572027	0.335969	-0.082984	0.018503	-0.938028
27825	0.811815	-1.104015	10.977105	-0.187018	-0.050313	0.020922	-0.319441	0.112287	-0.568867	0.336052	-0.085317	0.021754	-0.937719
27826	1.073126	-0.342614	10.505321	-0.195788	0.024943	0.021218	-0.320011	0.117695	-0.566444	0.336077	-0.086241	0.025606	-0.937528
27827	1.484776	-0.864874	10.666409	0.070989	0.070430	-0.005105	-0.317097	0.118373	-0.567268	0.336052	-0.084561	0.024757	-0.937713
27828	2.080586	-0.570986	9.184129	0.069461	0.098580	-0.012150	-0.314556	0.115727	-0.569562	0.335867	-0.082337	0.024073	-0.937995
27829	1.867820	-0.594610	8.781916	0.126855	0.070806	-0.038199	-0.312140	0.110585	-0.570175	0.335305	-0.080324	0.022073	-0.938420
27830	1.210212	-0.722328	9.386980	0.053285	0.054175	-0.015727	-0.309984	0.106000	-0.572875	0.335041	-0.079043	0.021388	-0.938638
27831	1.199509	-0.897449	10.298366	0.029965	0.088114	-0.019351	-0.307830	0.102386	-0.576877	0.334668	-0.077333	0.021350	-0.938915
27832	1.326025	-0.772661	10.527036	0.117531	0.122977	0.011355	-0.304633	0.099597	-0.577216	0.334979	-0.074317	0.019961	-0.939078
27833	1.688772	-0.667873	9.537297	0.106928	0.074115	-0.004826	-0.303013	0.096124	-0.579897	0.334997	-0.072354	0.018387	-0.939257
27834	1.733946	-1.079491	8.763075	-0.030696	0.039302	-0.032471	-0.301407	0.093481	-0.580341	0.334299	-0.071919	0.019157	-0.939524
27835	1.082440	-1.348518	8.794444	-0.016569	0.022789	0.002078	-0.301264	0.092095	-0.580881	0.334286	-0.071767	0.019594	-0.939531
27836	0.987075	-1.520385	8.980760	0.010053	0.020065	0.043667	-0.298591	0.089031	-0.582526	0.335085	-0.071391	0.019579	-0.939275
27837	1.012856	-1.303074	9.319517	0.086783	-0.005447	0.075885	-0.298045	0.086534	-0.583084	0.336619	-0.071046	0.018039	-0.938784
27838	1.226001	-1.222136	9.587793	0.090235	-0.029224	0.089869	-0.296986	0.085973	-0.581925	0.338418	-0.071040	0.016252	-0.938170
27839	1.223541	-1.235844	9.818387	0.066040	-0.024037	0.093229	-0.295775	0.083471	-0.583017	0.340253	-0.071181	0.015030	-0.937516
27840	1.306928	-1.049554	9.598693	0.050688	-0.043348	0.125669	-0.295634	0.081807	-0.582774	0.342668	-0.071697	0.013940	-0.936613
27841	1.021489	-1.486902	10.579134	0.082774	-0.011974	0.133040	-0.295343	0.077370	-0.582823	0.345267	-0.071481	0.012579	-0.935694
27842	1.121416	-1.007867	10.172791	0.068420	0.005506	0.160392	-0.293737	0.074588	-0.582875	0.348337	-0.070951	0.011542	-0.934609
27843	1.418386	-0.660653	9.635851	0.055989	0.010780	0.157670	-0.290681	0.073880	-0.584371	0.351346	-0.070486	0.010877	-0.933525
27844	1.194724	-0.538105	9.812237	0.104307	0.012579	0.153712	-0.288016	0.071370	-0.584567	0.354334	-0.069569	0.009210	-0.932482
27845	1.155677	-0.256518	9.767743	0.085675	0.043268	0.130847	-0.286400	0.067341	-0.585419	0.356869	-0.068284	0.008160	-0.931620
27846	1.198390	-0.019220	9.606668	0.113518	0.061696	0.118819	-0.282925	0.062748	-0.586304	0.359199	-0.066389	0.006623	-0.930873
27847	1.075493	0.019948	9.516849	0.144129	0.046111	0.074974	-0.280783	0.060243	-0.588721	0.360761	-0.064624	0.004385	-0.930406
27848	1.071510	0.129088	9.801744	0.069068	0.026860	0.040890	-0.280626	0.056084	-0.588765	0.361578	-0.063707	0.003321	-0.930157
27849	0.952243	0.316962	10.369740	-0.031106	0.002315	0.011055	-0.279557	0.054414	-0.588798	0.361725	-0.064002	0.003896	-0.930077
27850	0.757646	0.466706	10.075115	-0.071862	0.011350	-0.065776	-0.279273	0.051641	-0.589617	0.360365	-0.064401	0.005206	-0.930571
27851	0.855107	0.253955	9.968480	-0.005394	0.020239	-0.118200	-0.283243	0.050831	-0.589564	0.358136	-0.064150	0.005215	-0.931449
27852	0.790038	-0.054437	9.633821	0.083300	0.011657	-0.138769	-0.284533	0.045848	-0.591430	0.355593	-0.063436	0.003546	-0.932479
27853	1.024302	-0.375029	9.219530	-0.055346	-0.002349	-0.141719	-0.286110	0.043084	-0.590647	0.352859	-0.063942	0.004286	-0.933479
27854	1.118096	-0.769891	9.329546	-0.028699	-0.037449	-0.114447	-0.287964	0.041846	-0.588795	0.350611	-0.064938	0.004390	-0.934257
27855	0.971785	-0.966207	9.256448	-0.145204	-0.056755	-0.077470	-0.291158	0.043942	-0.588070	0.348959	-0.067085	0.006541	-0.934711
27856	1.257833	-0.814340	9.308601	-0.188380	-0.092830	-0.038319	-0.292615	0.043534	-0.587659	0.347920	-0.070225	0.009343	-0.934844
27857	1.155701	-0.923247	9.615870	-0.174139	-0.090254	-0.030273	-0.296221	0.047850	-0.586512	0.347106	-0.073198	0.011885	-0.934889
27858	1.121615	-0.957140	9.457149	-0.218952	-0.085025	-0.007664	-0.299570	0.051886	-0.582488	0.346593	-0.076394	0.015356	-0.934774
27859	1.235951	-1.174754	9.376750	-0.174185	-0.076268	-0.010908	-0.302519	0.056475	-0.580300	0.346128	-0.079102	0.018049	-0.934673
27860	1.138384	-1.335233	10.135233	-0.186008	-0.062459	0.013709	-0.304668	0.060229	-0.578263	0.346055	-0.081636	0.021094	-0.934418
27861	0.955379	-0.968814	11.508581	-0.204075	0.032594	0.043981	-0.306811	0.063567	-0.577017	0.346514	-0.082467	0.025212	-0.934072
27862	1.388682	-0.112034	10.416322	-0.195634	0.073901	0.005489	-0.304981	0.067854	-0.576871	0.346197	-0.082523	0.029366	-0.934064
27863	1.563896	-0.575088	9.671631	0.008555	0.046147	-0.026739	-0.303797	0.069234	-0.576744	0.345669	-0.081660	0.029430	-0.934333
27864	1.627827	-0.731523	9.017949	-0.027113	0.020926	-0.043869	-0.304048	0.066740	-0.576634	0.344730	-0.081567	0.029989	-0.934670
27865	1.200889	-0.665467	9.080074	-0.249059	0.020078	-0.033894	-0.304737	0.070624	-0.575536	0.343658	-0.082979	0.034647	-0.934780
27866	1.086783	-0.781873	10.050710	-0.147138	0.026954	-0.041949	-0.304638	0.076446	-0.575480	0.342531	-0.083599	0.037495	-0.935028
27867	1.021042	-0.875810	10.627022	0.018377	0.042669	-0.051272	-0.307016	0.076182	-0.576888	0.341556	-0.082739	0.037257	-0.935471
27868	0.784795	-0.834064	11.091001	0.069344	0.074143	-0.047192	-0.305025	0.076727	-0.578880	0.340687	-0.080998	0.036366	-0.935975
27869	0.754830	-0.951257	10.445790	0.065886	0.085679	-0.053345	-0.305535	0.073403	-0.579298	0.339719	-0.078965	0.035521	-0.936533
27870	0.802153	-1.044690	9.115207	0.003357	0.076282	-0.042383	-0.305526	0.072850	-0.580877	0.338838	-0.077628	0.035887	-0.936950
27871	0.944490	-1.377596	8.372295	-0.030699	0.023859	-0.027055	-0.304841	0.070768	-0.583793	0.338254	-0.077384	0.036495	-0.937157
27872	0.873491	-1.861838	8.723049	0.085297	-0.033125	0.014033	-0.306552	0.069670	-0.585351	0.338611	-0.077502	0.034674	-0.937088
27873	0.930712	-1.980982	9.235521	0.111900	-0.044697	0.048498	-0.308151	0.069538	-0.582706	0.339714	-0.077529	0.032330	-0.936770
27874	1.160976	-1.879979	9.816328	0.056201	-0.027497	0.087745	-0.309075	0.069266	-0.583088	0.341398	-0.077690	0.031206	-0.936183
27875	1.381746	-1.759336	10.503193	0.099015	0.002005	0.107493	-0.309857	0.067608	-0.584141	0.343553	-0.076905	0.029560	-0.935512
27876	1.513386	-1.573908	10.124446	0.083102	0.023097	0.082787	-0.310091	0.063451	-0.586145	0.345164	-0.075937	0.028270	-0.935038
27877	1.488550	-1.634809	9.023186	0.047506	0.011118	0.066643	-0.308767	0.063444	-0.585772	0.346467	-0.075393	0.027613	-0.934620
27878	1.172499	-1.917507	8.585237	0.065273	-0.042989	0.089534	-0.309688	0.062340	-0.585900	0.348221	-0.075780	0.026207	-0.933977
27879	1.010773	-2.243563	8.520393	-0.040621	-0.075466	0.149428	-0.310478	0.061651	-0.586157	0.350982	-0.077447	0.026799	-0.932789
27880	0.887385	-1.937248	8.481718	0.001879	-0.128990	0.235118	-0.312753	0.064158	-0.583738	0.355406	-0.079798	0.026198	-0.930931
27881	1.257526	-1.518036	8.865491	0.003443	-0.174752	0.263127	-0.314358	0.064303	-0.579779	0.360391	-0.082952	0.025492	-0.928756
27882	1.833903	0.023023	10.096780	0.008765	-0.185664	0.244737	-0.318087	0.065707	-0.576562	0.365012	-0.086297	0.024371	-0.926674
27883	1.422829	-0.810314	12.619162	0.093000	-0.038905	0.184979	-0.317967	0.066537	-0.574196	0.368610	-0.086298	0.022791	-0.925289
27884	1.909183	-0.254316	10.049680	0.210972	0.105138	0.133514	-0.316748	0.062372	-0.575042	0.371357	-0.082820	0.019866	-0.924576
27885	1.903961	-0.265636	8.694056	0.088651	0.047731	0.097197	-0.315533	0.059733	-0.577185	0.373268	-0.081313	0.018774	-0.923962
27886	0.867614	-0.366170	10.143904	-0.076167	0.019702	0.089985	-0.315396	0.058762	-0.576934	0.374744	-0.081568	0.020451	-0.923307
27887	0.547616	-0.204691	10.220625	-0.050956	0.056591	0.064876	-0.315136	0.059453	-0.576669	0.375824	-0.080895	0.021923	-0.922893
27888	0.587038	-0.759234	9.887041	-0.081334	0.070650	0.065469	-0.313436	0.063048	-0.576004	0.376815	-0.080257	0.024037	-0.922492
27889	0.619200	-0.972732	9.369973	-0.072550	0.032169	0.103242	-0.312654	0.065261	-0.575994	0.378578	-0.080135	0.025797	-0.921733
27890	0.668907	-0.789026	9.792258	0.052535	0.004049	0.123451	-0.311865	0.066644	-0.576647	0.380892	-0.079683	0.025031	-0.920839
27891	1.137266	-0.811353	9.977832	0.029174	-0.010162	0.135416	-0.312406	0.067477	-0.574795	0.383428	-0.079530	0.024635	-0.919810
27892	1.643042	-0.993720	9.836779	-0.017358	0.010686	0.145540	-0.312147	0.069279	-0.576092	0.386029	-0.079479	0.025242	-0.918710
27893	1.159091	-0.460413	9.957644	-0.266053	0.015994	0.137831	-0.311123	0.073707	-0.573049	0.388114	-0.081126	0.030444	-0.917529
27894	1.100521	-0.550918	10.101315	-0.485878	0.040560	0.079038	-0.309607	0.085342	-0.570989	0.388689	-0.084185	0.039776	-0.916652
27895	1.158279	-1.247110	9.900537	-0.655724	0.056366	0.051267	-0.309042	0.100308	-0.567571	0.388441	-0.088148	0.052265	-0.915758
27896	1.282289	-2.127246	9.495184	-0.747170	0.033564	0.090843	-0.309176	0.120267	-0.562126	0.388670	-0.093315	0.066336	-0.914236
27897	1.309222	-2.076827	9.533987	-0.895827	0.005461	0.110808	-0.307455	0.140632	-0.557230	0.388953	-0.099986	0.082920	-0.912054
27898	1.213335	-2.323109	9.767519	-1.261085	-0.041960	0.134382	-0.306190	0.167373	-0.546232	0.388787	-0.110384	0.105806	-0.908551
27899	1.378972	-2.785081	9.352194	-1.610185	-0.070087	0.168611	-0.306868	0.205626	-0.528667	0.388248	-0.123741	0.134787	-0.903207
27900	1.337906	-3.465163	9.448077	-1.313240	-0.157480	0.159755	-0.307267	0.241244	-0.511001	0.388143	-0.136385	0.157600	-0.897723
27901	1.131274	-3.970901	8.715803	-1.324762	-0.179977	0.146347	-0.307800	0.275474	-0.490331	0.387599	-0.149381	0.180294	-0.891598
27902	1.330295	-4.847543	8.857827	-1.694458	-0.206448	0.167107	-0.309145	0.310261	-0.465710	0.386011	-0.165578	0.209259	-0.883057
27903	1.322948	-5.207498	9.113323	-1.578134	-0.202065	0.157319	-0.312073	0.343116	-0.440036	0.384237	-0.180584	0.235954	-0.874115
27904	1.110017	-5.237525	8.189491	-1.627917	-0.143129	0.129051	-0.312504	0.376092	-0.408761	0.381071	-0.194962	0.263612	-0.864455
27905	1.276289	-5.614917	7.904919	-1.488947	-0.142939	0.071786	-0.314365	0.405611	-0.379596	0.377128	-0.208305	0.288384	-0.855113
27906	1.060115	-6.797175	7.727354	-1.564647	-0.107676	0.002458	-0.315996	0.439009	-0.346725	0.371090	-0.221904	0.314158	-0.845196
27907	1.082913	-6.287273	6.992761	-1.218914	-0.040855	-0.035200	-0.316233	0.461448	-0.315559	0.365287	-0.231771	0.334173	-0.837363
27908	0.931676	-6.495710	6.876304	-0.388150	0.047108	-0.106365	-0.319236	0.468110	-0.301288	0.361385	-0.234601	0.340485	-0.835723
27909	1.090594	-6.885365	6.495517	-0.150038	0.118951	-0.101845	-0.320051	0.469360	-0.297461	0.358234	-0.234339	0.343327	-0.835990
27910	1.233908	-6.764180	6.375502	-0.065950	0.194133	-0.071897	-0.317953	0.471981	-0.295631	0.355390	-0.232135	0.345454	-0.836942
27911	1.197417	-7.147908	6.647800	0.256227	0.215226	-0.091576	-0.319494	0.468668	-0.304031	0.353624	-0.227279	0.342208	-0.840350
27912	1.109489	-6.949943	6.662852	0.719682	0.225852	-0.083687	-0.316504	0.462420	-0.315414	0.353906	-0.219020	0.331264	-0.846785
27913	1.210372	-6.699471	7.025377	1.288721	0.224160	-0.090107	-0.316351	0.448847	-0.336921	0.356486	-0.206554	0.310455	-0.856662
27914	0.937944	-6.311363	7.397512	2.110069	0.231381	-0.091873	-0.314877	0.421135	-0.372223	0.361870	-0.188028	0.275298	-0.870578
27915	1.100604	-5.877332	8.165393	2.821381	0.212162	-0.115814	-0.311373	0.372351	-0.422974	0.368758	-0.164192	0.226821	-0.886347
27916	1.250559	-5.171179	8.220286	2.410887	0.215572	-0.153942	-0.309913	0.312213	-0.476954	0.372518	-0.143201	0.184924	-0.898068
27917	1.408661	-4.678904	8.359175	1.544851	0.215291	-0.169898	-0.309289	0.268423	-0.507684	0.372938	-0.128315	0.158143	-0.905231
27918	1.203716	-4.299480	8.422988	0.583793	0.180036	-0.154862	-0.307653	0.245827	-0.521699	0.371009	-0.121263	0.148482	-0.908626
27919	1.133043	-4.062216	8.748386	0.778640	0.085515	-0.144910	-0.305547	0.230295	-0.530276	0.369979	-0.114300	0.134571	-0.912108
27920	1.055102	-4.162000	8.954607	1.001929	0.022411	-0.082712	-0.306693	0.206604	-0.542556	0.370605	-0.106762	0.116221	-0.915285
27921	1.155092	-3.019570	9.183189	0.946094	0.016865	-0.004517	-0.307608	0.183877	-0.546702	0.372444	-0.099407	0.099011	-0.917388
27922	1.213535	-2.963557	9.558265	0.720397	0.027107	0.037919	-0.307457	0.162533	-0.554914	0.374448	-0.093542	0.086036	-0.918497
27923	1.180801	-2.140502	9.620886	0.369570	0.030438	0.061986	-0.305085	0.147555	-0.564408	0.376216	-0.090096	0.079603	-0.918699
27924	1.082279	-1.739984	9.775354	0.283788	0.035712	0.036816	-0.303176	0.140061	-0.567658	0.377307	-0.087328	0.074696	-0.918931
27925	0.848050	-1.401399	9.781268	0.511094	0.001753	0.019103	-0.302303	0.128691	-0.571193	0.378526	-0.083384	0.065325	-0.919510
27926	0.908657	-1.363821	9.639375	0.777753	0.014957	0.021087	-0.302755	0.116635	-0.573928	0.380119	-0.077268	0.051137	-0.920285
27927	0.986693	-0.921689	9.694257	0.604308	0.035919	-0.001184	-0.303024	0.098342	-0.580399	0.380959	-0.071977	0.040227	-0.920908
27928	1.179330	-0.995608	9.610028	0.175644	0.026099	0.016734	-0.301466	0.083365	-0.584767	0.381459	-0.070228	0.037189	-0.920964
27929	1.223592	-0.889633	9.769491	0.122050	0.012101	-0.011019	-0.300919	0.081145	-0.585978	0.381406	-0.069063	0.034936	-0.921162
27930	1.151248	-0.874715	9.743850	0.326917	-0.002697	-0.008673	-0.300489	0.076153	-0.586952	0.381661	-0.066708	0.028853	-0.921440
27931	1.015477	-0.954987	9.890708	0.547002	-0.012246	-0.011488	-0.301629	0.067287	-0.587547	0.382149	-0.062749	0.018569	-0.921781
27932	1.111110	-0.740340	9.536641	0.470149	0.016654	-0.012802	-0.301532	0.052456	-0.590843	0.382446	-0.058936	0.009985	-0.922042
27933	1.264478	-0.577093	9.825607	0.396733	0.027010	-0.006269	-0.301304	0.038873	-0.595963	0.382762	-0.055406	0.002768	-0.922180
27934	1.066441	-0.580339	9.832086	0.253485	0.046218	0.019250	-0.299662	0.030409	-0.596728	0.383349	-0.052696	-0.001559	-0.922098
27935	0.841412	-0.304498	9.793937	0.309021	0.025343	0.002081	-0.298028	0.023331	-0.597872	0.383687	-0.049865	-0.007156	-0.922088
27936	0.741000	-0.159736	9.683506	0.448650	-0.009527	-0.015470	-0.297967	0.013628	-0.599412	0.383796	-0.046679	-0.015544	-0.922106
27937	0.882880	0.091975	9.769297	0.419898	-0.004413	0.011662	-0.297902	0.003093	-0.600567	0.384366	-0.043538	-0.023405	-0.921857
27938	1.016099	0.485443	9.782285	0.405618	-0.005326	0.005426	-0.298618	-0.009517	-0.602517	0.384765	-0.040604	-0.030946	-0.921602
27939	1.083302	0.429447	9.732992	0.339476	0.023536	-0.000269	-0.298418	-0.020191	-0.604200	0.385015	-0.037558	-0.037135	-0.921398
27940	1.156615	0.549274	9.776999	0.454101	0.027084	-0.021448	-0.298623	-0.030309	-0.604822	0.384926	-0.033630	-0.045336	-0.921220
27941	1.013641	0.812960	9.906243	0.418411	0.060366	-0.035593	-0.296425	-0.042380	-0.607335	0.384564	-0.029273	-0.052729	-0.921126
27942	1.076717	0.853373	9.910971	0.475650	0.061223	-0.029896	-0.295032	-0.053754	-0.607994	0.384300	-0.024538	-0.061062	-0.920860
27943	0.922250	0.868639	9.789904	0.582920	0.050772	-0.007952	-0.293741	-0.069285	-0.610660	0.384445	-0.019129	-0.071533	-0.920173
27944	0.852152	1.200724	9.662138	0.359246	0.063861	-0.000631	-0.292345	-0.080659	-0.612367	0.384611	-0.015275	-0.077678	-0.919678
27945	0.860823	1.061285	9.706125	0.028157	0.070742	0.007523	-0.290457	-0.085659	-0.613495	0.384836	-0.013789	-0.077763	-0.919600
27946	0.722998	1.038111	9.642155	-0.190227	0.043592	0.016445	-0.289418	-0.082615	-0.612694	0.385104	-0.014562	-0.073951	-0.919790
27947	0.745021	1.081000	9.565548	-0.250224	0.026941	0.024763	-0.286935	-0.076807	-0.612411	0.385492	-0.016052	-0.069226	-0.919971
27948	0.836052	0.974826	9.686117	-0.247511	0.019920	0.012369	-0.287374	-0.068902	-0.613506	0.385618	-0.017695	-0.064540	-0.920228
27949	0.763538	0.961322	9.804356	-0.252914	0.011162	0.014077	-0.287683	-0.061138	-0.613686	0.385769	-0.019485	-0.059876	-0.920444
27950	0.718541	0.754180	9.595667	-0.317239	0.005998	-0.004058	-0.287210	-0.052824	-0.610988	0.385524	-0.021902	-0.054017	-0.920855
27951	0.660570	0.745629	9.797957	-0.435456	0.004147	0.014471	-0.286989	-0.044785	-0.611698	0.385564	-0.025223	-0.046024	-0.921187
27952	0.765074	0.499625	9.847103	-0.399632	0.004144	0.004075	-0.287340	-0.031477	-0.608938	0.385381	-0.028316	-0.038653	-0.921513
27953	0.701500	0.389476	9.846385	-0.252870	0.011214	-0.000120	-0.286994	-0.023162	-0.607943	0.385217	-0.030084	-0.033959	-0.921710
27954	0.771933	0.446580	9.822399	-0.095428	0.018217	0.009855	-0.287542	-0.019832	-0.608164	0.385308	-0.030575	-0.032081	-0.921723
27955	0.879966	0.359038	9.786813	0.029881	0.042733	0.007283	-0.286882	-0.019281	-0.608430	0.385465	-0.029592	-0.032353	-0.921680
27956	0.884945	0.380589	9.767790	0.081772	0.056736	0.013002	-0.285278	-0.021369	-0.609000	0.385743	-0.028009	-0.033442	-0.921574
27957	0.899847	0.440401	9.701053	0.071034	0.060234	0.016470	-0.283948	-0.021792	-0.609811	0.386104	-0.026402	-0.034339	-0.921438
27958	0.803601	0.484833	9.827374	0.015517	0.061079	0.023153	-0.281427	-0.022776	-0.609204	0.386532	-0.025257	-0.034168	-0.921297
27959	0.825463	0.503809	9.796158	-0.095422	0.049684	0.018777	-0.280896	-0.022224	-0.610517	0.386840	-0.025138	-0.032083	-0.921246
27960	0.832614	0.493845	9.702248	-0.120399	0.061095	0.008060	-0.278514	-0.021405	-0.610808	0.386912	-0.025034	-0.029415	-0.921307
27961	0.964765	0.405762	9.551082	-0.118546	0.072482	0.001011	-0.277482	-0.016697	-0.610776	0.386891	-0.024677	-0.026748	-0.921407
27962	0.686923	0.375334	9.904031	0.044277	0.071671	-0.004785	-0.274829	-0.017405	-0.610300	0.386809	-0.023096	-0.027038	-0.921474
27963	0.672442	0.382119	9.726379	0.106918	0.039372	-0.011485	-0.274143	-0.020735	-0.611654	0.386646	-0.021599	-0.028792	-0.921526
27964	0.624176	0.380636	9.904634	0.067559	0.032359	-0.020599	-0.274133	-0.021427	-0.613366	0.386259	-0.020554	-0.029822	-0.921679
27965	0.566364	0.402560	9.847702	0.062177	0.021882	-0.018891	-0.272532	-0.023516	-0.613017	0.385927	-0.019721	-0.030887	-0.921801
27966	0.605506	0.476497	9.742462	0.076503	0.018396	-0.018793	-0.272378	-0.026288	-0.614621	0.385567	-0.018865	-0.032190	-0.921925
27967	0.610405	0.486095	9.747337	0.069395	0.020166	-0.029412	-0.271166	-0.030315	-0.613630	0.385042	-0.018003	-0.033407	-0.922118
27968	0.610285	0.467066	9.816819	0.022827	0.018373	-0.022714	-0.271040	-0.029207	-0.613752	0.384588	-0.017558	-0.033722	-0.922305
27969	0.622690	0.514922	9.766790	0.024676	0.021904	-0.033255	-0.270899	-0.030455	-0.614029	0.383976	-0.017008	-0.034102	-0.922556
27970	0.584117	0.520372	9.877744	0.029957	0.002619	-0.022702	-0.269966	-0.031708	-0.613663	0.383513	-0.016800	-0.034669	-0.922732
27971	0.591285	0.510607	9.848729	-0.023781	0.018318	-0.005417	-0.272349	-0.031556	-0.614280	0.383396	-0.016708	-0.034171	-0.922800
27972	0.668530	0.505309	9.886456	-0.006793	0.013042	-0.005337	-0.271171	-0.029761	-0.613231	0.383247	-0.016601	-0.033974	-0.922871
27973	0.745532	0.468508	9.846914	0.074581	0.013024	0.005800	-0.272223	-0.030586	-0.614010	0.383366	-0.015872	-0.035331	-0.922784
27974	0.668062	0.442516	9.801619	0.011987	0.006062	-0.003474	-0.269824	-0.033095	-0.613941	0.383250	-0.015751	-0.035533	-0.922826
27975	0.677343	0.389547	9.808140	-0.059533	0.020061	-0.012770	-0.270352	-0.032814	-0.614979	0.382989	-0.015916	-0.034360	-0.922977
27976	0.622177	0.440609	9.847657	-0.039909	0.007803	-0.003834	-0.270637	-0.029347	-0.614940	0.382845	-0.016160	-0.033591	-0.923060
27977	0.557082	0.457721	9.771505	-0.047027	0.006102	-0.010916	-0.271432	-0.029620	-0.614668	0.382612	-0.016492	-0.032751	-0.923181
27978	0.567029	0.496291	9.824739	-0.038098	0.006083	-0.008204	-0.269992	-0.026301	-0.615181	0.382386	-0.016752	-0.032030	-0.923295
27979	0.571841	0.493848	9.824670	0.003022	0.011320	0.001806	-0.269990	-0.026855	-0.614794	0.382407	-0.016613	-0.032070	-0.923288
27980	0.610539	0.505292	9.733136	-0.000509	0.014843	-0.005264	-0.269991	-0.026300	-0.615444	0.382251	-0.016425	-0.031975	-0.923359
27981	0.610114	0.443021	9.818948	0.010195	0.011321	-0.001689	-0.269176	-0.028799	-0.616923	0.382210	-0.016232	-0.032150	-0.923373
27982	0.614875	0.433377	9.823603	0.013857	0.008740	-0.021060	-0.269178	-0.028245	-0.617180	0.381761	-0.016037	-0.032372	-0.923555
27983	0.578616	0.428791	9.804636	0.024612	0.002645	-0.026281	-0.269316	-0.027828	-0.616387	0.381265	-0.015883	-0.032885	-0.923744
27984	0.576266	0.438387	9.790345	0.008460	0.007865	-0.014040	-0.269969	-0.029488	-0.616393	0.380938	-0.015750	-0.033012	-0.923877
27985	0.576332	0.460353	9.853154	0.019166	-0.006057	-0.017489	-0.269909	-0.030335	-0.614935	0.380597	-0.015806	-0.033484	-0.923999
27986	0.576952	0.549142	9.786873	0.054907	0.007925	-0.000417	-0.269897	-0.031443	-0.616520	0.380538	-0.015327	-0.034465	-0.923996
27987	0.581645	0.529877	9.791418	0.029015	0.016689	-0.010272	-0.270687	-0.032271	-0.616647	0.380348	-0.014894	-0.034946	-0.924063
27988	0.494707	0.528254	9.825798	0.021009	0.018479	-0.020873	-0.269883	-0.033245	-0.617587	0.379905	-0.014464	-0.035226	-0.924241
27989	0.596434	0.572955	9.758138	0.026346	0.018444	-0.012042	-0.269617	-0.033663	-0.617070	0.379683	-0.014017	-0.035645	-0.924323
27990	0.514159	0.549501	9.744157	0.044259	0.025480	-0.013628	-0.268549	-0.034500	-0.618013	0.379387	-0.013286	-0.036299	-0.924430
27991	0.523758	0.525332	9.772571	0.024595	0.014895	-0.017388	-0.268205	-0.035874	-0.617795	0.379062	-0.012913	-0.036711	-0.924552
27992	0.490025	0.535262	9.787396	0.079142	0.014901	-0.010810	-0.267671	-0.036709	-0.617549	0.378815	-0.012116	-0.038090	-0.924609
27993	0.436849	0.526247	9.850241	0.049618	0.025393	-0.010094	-0.267402	-0.037542	-0.617431	0.378639	-0.011362	-0.038876	-0.924658
