# Supplementary material for: Identification of Haptic Based Guiding Using Hard Reins
Source: PLoS One. 2015 Jul 22;10(7):e0132020. doi: 10.1371/journal.pone.0132020 (PMC4511788; doi:10.1371/journal.pone.0132020)
Supplement: S9 File — (ZIP) [file pone.0132020.s009.zip › Exp2_MotionData2/Subject10/path1/T6/gc6.txt]

// Start Time: 0
// Sample rate: 25.0Hz
// Scenario: 4.9
// Firmware Version: 2.6.1
Counter	Acc_X	Acc_Y	Acc_Z	Gyr_X	Gyr_Y	Gyr_Z	Mag_X	Mag_Y	Mag_Z	Quat_w	Quat_x	Quat_y	Quat_z
27485	9.409030	3.308849	-1.944270	-0.080657	0.149132	0.149332	-0.582772	-0.255819	0.395617	0.236864	0.752831	-0.170649	0.589932
27486	9.546546	1.787407	-1.589760	0.052508	0.029920	0.103692	-0.586792	-0.252600	0.392744	0.234944	0.752378	-0.171587	0.591005
27487	9.451406	1.194989	-1.488614	-0.053057	-0.005864	0.090580	-0.586819	-0.249390	0.394643	0.234684	0.751918	-0.173704	0.591075
27488	9.501266	1.364224	-1.656044	-0.216276	-0.037381	0.149071	-0.587563	-0.247298	0.393224	0.236023	0.750826	-0.178800	0.590410
27489	9.590619	1.118671	-1.837319	-0.234326	-0.029908	0.086602	-0.588689	-0.248371	0.392036	0.238434	0.749779	-0.183113	0.589449
27490	9.751321	1.090247	-1.611626	-0.240347	-0.068601	-0.067463	-0.588359	-0.253167	0.390176	0.242563	0.749686	-0.185387	0.587167
27491	9.497046	1.324185	-1.561943	-0.200786	-0.129767	-0.016837	-0.585586	-0.259829	0.390441	0.245307	0.750302	-0.188233	0.584328
27492	9.478290	1.703894	-1.655386	-0.124378	-0.109154	0.035637	-0.584027	-0.259349	0.391871	0.246332	0.750835	-0.190886	0.582349
27493	9.515130	1.755401	-1.897978	-0.080058	-0.106443	0.050410	-0.582602	-0.259174	0.393707	0.246575	0.751491	-0.193200	0.580634
27494	9.490157	1.659544	-1.970134	-0.026407	-0.130112	0.074385	-0.581460	-0.259261	0.395106	0.245593	0.752585	-0.195397	0.578895
27495	9.532224	1.620061	-2.121726	0.048880	-0.090130	0.079972	-0.580600	-0.257620	0.399445	0.243621	0.753561	-0.196572	0.578061
27496	9.536606	1.432989	-2.098954	0.104243	-0.069073	0.094698	-0.580347	-0.253202	0.402974	0.240666	0.754497	-0.197255	0.577844
27497	9.522148	1.201385	-2.000888	0.114625	-0.075121	0.071750	-0.580649	-0.250827	0.404398	0.237851	0.755635	-0.197471	0.577449
27498	9.531857	1.296316	-2.032034	0.128305	-0.077863	0.070880	-0.579835	-0.246533	0.407348	0.234772	0.756866	-0.197560	0.577066
27499	9.492176	1.113193	-2.099378	0.123243	-0.072049	0.050633	-0.579563	-0.243819	0.410486	0.232075	0.758075	-0.197342	0.576645
27500	9.474584	1.119459	-2.195299	0.093939	-0.066324	0.048726	-0.579023	-0.240761	0.412370	0.229812	0.759088	-0.197431	0.576189
27501	9.442007	1.214550	-2.396363	0.124712	-0.028824	0.067080	-0.575372	-0.237498	0.414945	0.227064	0.759729	-0.197247	0.576495
27502	9.404183	1.081838	-2.246052	0.099711	-0.072528	0.059734	-0.576683	-0.232865	0.417511	0.224554	0.760788	-0.197455	0.576011
27503	9.538341	1.043232	-2.331033	0.108665	-0.022043	0.046846	-0.576983	-0.230768	0.418777	0.222302	0.761348	-0.197122	0.576259
27504	9.553409	1.007917	-2.237622	0.081406	-0.014985	0.053205	-0.577570	-0.227980	0.420655	0.220374	0.761679	-0.197184	0.576540
27505	9.451361	0.961323	-2.325898	0.088848	-0.018973	0.057780	-0.577597	-0.224899	0.422263	0.218302	0.762063	-0.197235	0.576804
27506	9.475759	1.053310	-2.326211	0.047556	-0.001719	0.017319	-0.580456	-0.222007	0.422754	0.217347	0.762232	-0.197072	0.576996
27507	9.547786	1.014234	-2.343652	0.040477	-0.005910	0.026497	-0.580475	-0.220834	0.422262	0.216424	0.762375	-0.197147	0.577129
27508	9.508982	1.014944	-2.376014	0.027373	-0.007983	0.015454	-0.577663	-0.219070	0.423477	0.215776	0.762534	-0.197219	0.577137
27509	9.483298	1.023446	-2.273547	0.028946	-0.028742	0.008149	-0.578641	-0.219125	0.424898	0.215149	0.762961	-0.197245	0.576798
27510	9.495430	1.128093	-2.307135	0.040017	0.002479	0.009057	-0.579789	-0.218336	0.423827	0.214429	0.763077	-0.197036	0.576984
27511	9.509531	1.033494	-2.313110	0.043389	-0.010738	-0.001021	-0.579508	-0.218334	0.423683	0.213764	0.763391	-0.196675	0.576939
27512	9.524272	1.018263	-2.270282	0.043126	-0.018480	-0.010183	-0.580350	-0.216892	0.426752	0.213128	0.763839	-0.196216	0.576737
27513	9.529381	1.032356	-2.238980	0.053137	-0.018402	-0.011994	-0.577666	-0.216401	0.427606	0.212413	0.764321	-0.195604	0.576569
27514	9.514270	1.043357	-2.327716	0.059594	-0.018525	-0.010151	-0.577243	-0.215870	0.428343	0.211527	0.764837	-0.194960	0.576429
27515	9.504368	1.053642	-2.365927	0.079312	-0.045438	-0.022917	-0.576958	-0.214826	0.430386	0.210436	0.765780	-0.193991	0.575904
27516	9.453374	1.044927	-2.412386	0.058527	-0.056855	-0.046810	-0.576102	-0.214492	0.432097	0.209836	0.766873	-0.192954	0.575016
27517	9.474752	1.089216	-2.470869	0.051365	-0.051626	-0.041317	-0.573535	-0.214935	0.434450	0.209361	0.767837	-0.192048	0.574205
27518	9.417116	1.177085	-2.482634	0.048123	-0.054448	-0.024801	-0.574386	-0.213574	0.436241	0.208676	0.768770	-0.191456	0.573404
27519	9.415506	1.155513	-2.680785	0.058644	-0.012645	-0.046879	-0.572399	-0.214190	0.436467	0.208306	0.769339	-0.190214	0.573189
27520	9.435926	1.094840	-2.508029	0.027207	-0.035903	-0.056997	-0.571286	-0.212775	0.436545	0.208385	0.770090	-0.189292	0.572455
27521	9.411913	1.129012	-2.511739	0.037119	-0.011738	-0.030406	-0.571393	-0.215364	0.436667	0.208163	0.770495	-0.188544	0.572238
27522	9.423717	1.124475	-2.541196	0.013354	-0.004298	-0.030464	-0.570821	-0.214883	0.438389	0.208276	0.770724	-0.188064	0.572047
27523	9.406927	1.056167	-2.502365	0.019425	0.011050	-0.010303	-0.570688	-0.213509	0.439606	0.208183	0.770718	-0.187733	0.572198
27524	9.450234	1.051098	-2.508849	0.002925	-0.001781	-0.010307	-0.569257	-0.215493	0.438619	0.208234	0.770799	-0.187670	0.572091
27525	9.462131	1.051280	-2.528617	0.008981	0.009896	0.009875	-0.569842	-0.214039	0.438433	0.208064	0.770687	-0.187775	0.572269
27526	9.452794	1.084965	-2.503893	0.003480	0.017327	0.008939	-0.571538	-0.214014	0.438450	0.207955	0.770480	-0.187919	0.572540
27527	9.435856	1.051063	-2.498649	0.014207	0.003052	0.000716	-0.570682	-0.213809	0.439870	0.207784	0.770501	-0.187852	0.572595
27528	9.423724	1.092756	-2.526910	0.039109	0.007146	0.008102	-0.571973	-0.212215	0.439982	0.207095	0.770563	-0.187615	0.572839
27529	9.450095	1.031830	-2.518631	0.032905	0.005812	0.015428	-0.570992	-0.211916	0.439425	0.206477	0.770575	-0.187549	0.573068
27530	9.442591	1.027485	-2.552196	0.028954	0.004638	0.004408	-0.570991	-0.211126	0.440890	0.205980	0.770635	-0.187386	0.573219
27531	9.430742	1.007708	-2.518065	0.033842	0.013170	0.015410	-0.570445	-0.210493	0.439509	0.205373	0.770567	-0.187281	0.573563
27532	9.459764	1.002440	-2.502276	0.033072	0.031372	0.019056	-0.570741	-0.209350	0.439725	0.204746	0.770281	-0.187187	0.574201
27533	9.454901	0.983040	-2.499805	0.004030	0.027229	0.028177	-0.571464	-0.208446	0.439081	0.204503	0.769880	-0.187564	0.574703
27534	9.455137	0.975309	-2.466047	-0.001653	0.018417	0.021757	-0.573311	-0.208492	0.437681	0.204332	0.769590	-0.187965	0.575021
27535	9.481647	0.933652	-2.447986	-0.015945	0.012350	0.000634	-0.573048	-0.207452	0.436895	0.204654	0.769379	-0.188210	0.575108
27536	9.498750	0.977025	-2.436266	-0.014741	0.014458	0.011655	-0.573612	-0.207716	0.436600	0.204780	0.769121	-0.188614	0.575276
27537	9.462554	0.987125	-2.446924	-0.007469	0.033982	0.007961	-0.573324	-0.207482	0.437603	0.204969	0.768667	-0.188786	0.575760
27538	9.450300	0.958301	-2.461146	0.032723	0.035866	0.005276	-0.574888	-0.206872	0.437373	0.204516	0.768381	-0.188454	0.576411
27539	9.460654	0.903614	-2.365161	-0.016939	-0.007967	0.001607	-0.572093	-0.206069	0.436951	0.204763	0.768393	-0.188811	0.576190
27540	9.489802	0.963980	-2.361027	-0.000481	0.029034	-0.002074	-0.574935	-0.205541	0.435879	0.204878	0.768078	-0.188774	0.576581
27541	9.508805	0.922860	-2.378914	0.021433	0.018902	-0.002935	-0.577492	-0.204759	0.435386	0.204689	0.767952	-0.188509	0.576903
27542	9.456088	0.922718	-2.340711	0.039474	0.033298	-0.013945	-0.576369	-0.204203	0.435410	0.204342	0.767795	-0.187811	0.577462
27543	9.489562	0.903424	-2.366243	0.021269	0.010938	-0.008436	-0.575932	-0.205478	0.434901	0.204187	0.767778	-0.187497	0.577641
27544	9.528347	0.941773	-2.352951	0.013982	0.007175	-0.006593	-0.577182	-0.205849	0.437013	0.204053	0.767790	-0.187318	0.577731
27545	9.484693	0.966670	-2.380251	-0.002488	0.007326	-0.008499	-0.575058	-0.204709	0.437227	0.204249	0.767716	-0.187293	0.577768
27546	9.494442	0.944457	-2.356606	-0.002601	-0.018343	-0.010294	-0.575928	-0.204040	0.435579	0.204307	0.767972	-0.187340	0.577392
27547	9.482207	0.932672	-2.375549	0.004817	-0.018584	-0.006614	-0.575045	-0.206113	0.436573	0.204272	0.768218	-0.187366	0.577069
27548	9.482089	0.964587	-2.404322	0.012341	-0.013515	0.000737	-0.574631	-0.205001	0.437204	0.203997	0.768435	-0.187399	0.576866
27549	9.479127	0.933863	-2.462384	-0.012748	-0.016247	-0.013996	-0.575908	-0.204682	0.436954	0.204324	0.768609	-0.187507	0.576483
27550	9.469523	0.943626	-2.461961	-0.013242	-0.003309	0.000663	-0.574310	-0.206821	0.439068	0.204478	0.768606	-0.187787	0.576342
27551	9.479472	0.969844	-2.433176	0.008581	0.003397	-0.004803	-0.574055	-0.205338	0.438027	0.204443	0.768606	-0.187711	0.576378
27552	9.469801	0.948018	-2.428126	-0.000232	0.000816	0.008024	-0.574898	-0.205884	0.437718	0.204328	0.768581	-0.187938	0.576379
27553	9.465002	0.948017	-2.425531	0.008260	-0.008841	-0.015802	-0.573337	-0.206078	0.438257	0.204378	0.768762	-0.187747	0.576183
27554	9.489062	0.967421	-2.438381	0.013245	-0.015125	-0.034125	-0.573629	-0.205624	0.437863	0.204476	0.769134	-0.187230	0.575818
27555	9.455178	0.987433	-2.465970	0.009975	0.004372	-0.021322	-0.573045	-0.206138	0.439382	0.204612	0.769191	-0.186881	0.575809
27556	9.457608	0.982502	-2.461262	0.039039	-0.002643	-0.028595	-0.574443	-0.206336	0.440939	0.204294	0.769505	-0.186095	0.575756
27557	9.455043	1.014498	-2.494774	0.031810	-0.004678	-0.024931	-0.573047	-0.205729	0.439832	0.204100	0.769768	-0.185476	0.575673
27558	9.421135	0.954355	-2.510698	0.041021	-0.003087	-0.021232	-0.573771	-0.205487	0.440258	0.203671	0.770065	-0.184791	0.575648
27559	9.489023	1.011685	-2.481462	0.045639	0.007904	-0.020297	-0.572780	-0.205775	0.439948	0.203256	0.770222	-0.184035	0.575826
27560	9.450415	0.992538	-2.480143	0.007907	0.005736	-0.028637	-0.572675	-0.202913	0.440126	0.203439	0.770315	-0.183560	0.575790
27561	9.450637	1.014101	-2.460686	0.035775	0.020431	-0.013921	-0.572764	-0.206403	0.441040	0.203147	0.770264	-0.182964	0.576150
27562	9.407475	1.079889	-2.461059	0.037349	0.000600	-0.021225	-0.573484	-0.205778	0.440237	0.202803	0.770497	-0.182326	0.576162
27563	9.469977	1.006537	-2.449381	0.046595	0.015205	-0.019394	-0.573889	-0.206414	0.441616	0.202389	0.770570	-0.181542	0.576458
27564	9.488775	0.982558	-2.481751	0.030206	0.005944	-0.017608	-0.573485	-0.204578	0.439908	0.202115	0.770704	-0.180996	0.576546
27565	9.479376	1.013916	-2.464287	0.006365	0.024642	-0.021351	-0.573595	-0.206485	0.440781	0.202376	0.770511	-0.180608	0.576834
27566	9.479535	1.011197	-2.442571	0.011906	0.007834	-0.017643	-0.572915	-0.204614	0.440467	0.202385	0.770552	-0.180257	0.576886
27567	9.458124	1.013307	-2.407939	-0.008007	0.016655	-0.010359	-0.572928	-0.204538	0.438915	0.202711	0.770352	-0.180238	0.577044
27568	9.479563	1.030661	-2.447276	-0.008593	0.012220	0.002500	-0.574184	-0.205276	0.439730	0.202827	0.770184	-0.180425	0.577170
27569	9.475093	1.078864	-2.422640	-0.016396	0.013101	0.019007	-0.573179	-0.206178	0.440230	0.202931	0.769885	-0.180969	0.577362
27570	9.455774	1.025415	-2.405357	-0.031874	0.001875	0.022653	-0.573757	-0.206229	0.438534	0.203142	0.769666	-0.181787	0.577323
27571	9.463031	1.039949	-2.407949	-0.010661	0.031057	0.026322	-0.575869	-0.207172	0.437930	0.203139	0.769154	-0.182303	0.577843
27572	9.494268	1.010613	-2.406893	-0.007166	0.040695	0.018974	-0.574476	-0.206278	0.436840	0.203151	0.768600	-0.182619	0.578476
27573	9.475025	0.974105	-2.387087	-0.018126	0.027723	0.020799	-0.575615	-0.206213	0.435865	0.203313	0.768115	-0.183150	0.578894
27574	9.496872	0.995624	-2.375687	-0.023435	0.023624	0.028145	-0.576901	-0.204646	0.436541	0.203393	0.767662	-0.183846	0.579247
27575	9.494510	0.976045	-2.361233	0.011168	0.016481	0.022715	-0.578335	-0.202777	0.436955	0.203042	0.767418	-0.184113	0.579609
27576	9.492116	0.946767	-2.346841	0.012721	0.020811	0.011695	-0.577210	-0.203427	0.435205	0.202757	0.767201	-0.184163	0.579980
27577	9.508963	0.941806	-2.347504	-0.009153	0.015137	0.015335	-0.578760	-0.203561	0.435495	0.202797	0.766915	-0.184559	0.580217
27578	9.475436	0.990459	-2.341102	0.016412	0.017005	0.013547	-0.577354	-0.203275	0.435075	0.202420	0.766750	-0.184610	0.580551
27579	9.494291	0.966672	-2.385441	0.027477	0.010318	0.017249	-0.577796	-0.201306	0.436051	0.201859	0.766662	-0.184629	0.580857
27580	9.511078	0.932548	-2.381460	0.054684	0.028386	0.006260	-0.577819	-0.199444	0.436168	0.201007	0.766549	-0.184058	0.581481
27581	9.482547	0.888177	-2.313049	0.105433	0.025402	0.022869	-0.580941	-0.198654	0.435681	0.199239	0.766576	-0.183196	0.582327
27582	9.498778	0.867511	-2.405470	0.046762	0.035241	-0.015770	-0.581657	-0.199528	0.435470	0.198818	0.766421	-0.182391	0.582927
27583	9.537989	0.819750	-2.300966	0.063230	0.035190	-0.015734	-0.579565	-0.197670	0.435000	0.198177	0.766303	-0.181392	0.583612
27584	9.473098	0.871131	-2.300620	0.041444	0.029282	-0.008432	-0.580122	-0.197976	0.435552	0.197708	0.766175	-0.180755	0.584137
27585	9.502086	0.878118	-2.294412	0.062960	0.028363	-0.024898	-0.579423	-0.197414	0.435581	0.197152	0.766166	-0.179646	0.584678
27586	9.528350	0.863721	-2.319643	0.061410	0.012936	-0.012945	-0.579577	-0.196538	0.435354	0.196373	0.766321	-0.178775	0.585004
27587	9.499472	0.878493	-2.320882	0.038584	0.003629	-0.010226	-0.578442	-0.197114	0.435024	0.195927	0.766451	-0.178274	0.585136
27588	9.476049	0.882069	-2.216225	0.024747	0.000298	-0.015786	-0.579724	-0.194370	0.435796	0.195688	0.766622	-0.177824	0.585129
27589	9.504904	0.877095	-2.222168	0.020901	-0.015929	-0.021268	-0.577988	-0.196362	0.437777	0.195573	0.766948	-0.177437	0.584857
27590	9.521103	0.863512	-2.302574	0.030091	-0.003056	-0.021272	-0.577708	-0.196481	0.437201	0.195323	0.767193	-0.176879	0.584789
27591	9.489248	0.876853	-2.376176	-0.002856	-0.017743	-0.020402	-0.579108	-0.197067	0.437885	0.195553	0.767444	-0.176792	0.584408
27592	9.465621	0.903032	-2.326812	-0.015937	-0.017114	-0.030521	-0.577257	-0.197975	0.438235	0.196056	0.767709	-0.176670	0.583929
27593	9.499278	0.927320	-2.347236	-0.022599	-0.006534	-0.006683	-0.576822	-0.198309	0.439059	0.196468	0.767703	-0.176982	0.583704
27594	9.509137	0.893011	-2.323564	-0.031804	-0.011109	-0.006665	-0.576978	-0.198361	0.439461	0.196947	0.767753	-0.177374	0.583357
27595	9.475284	0.888578	-2.336820	-0.026309	-0.018551	-0.005733	-0.576407	-0.199466	0.438396	0.197360	0.767869	-0.177793	0.582937
27596	9.456329	0.961320	-2.325975	-0.018724	-0.014573	0.004377	-0.576809	-0.200382	0.439616	0.197515	0.767966	-0.178239	0.582621
27597	9.489701	0.922693	-2.356461	-0.018989	-0.007465	-0.006646	-0.575685	-0.200098	0.439340	0.197865	0.767984	-0.178514	0.582394
27598	9.513643	0.883770	-2.360026	-0.026202	-0.025258	-0.001128	-0.575965	-0.199706	0.440216	0.198140	0.768201	-0.178979	0.581871
27599	9.484882	0.888581	-2.342010	-0.028486	-0.039984	-0.016712	-0.575376	-0.201181	0.440826	0.198635	0.768595	-0.179340	0.581071
27600	9.513284	0.928009	-2.405727	-0.037225	-0.040764	-0.002985	-0.573811	-0.200735	0.440718	0.199055	0.768950	-0.179978	0.580259
27601	9.451481	1.019650	-2.335185	0.021172	-0.018423	-0.010244	-0.572528	-0.202015	0.440060	0.198788	0.769267	-0.179775	0.579994
27602	9.465323	0.937698	-2.379715	-0.029458	-0.066396	-0.052487	-0.572334	-0.204454	0.442876	0.199587	0.770122	-0.179683	0.578612
27603	9.450303	0.970491	-2.465898	-0.027807	-0.026383	-0.028691	-0.571621	-0.204636	0.443424	0.200258	0.770401	-0.179796	0.577973
27604	9.454827	1.017315	-2.523734	-0.003239	-0.002077	-0.036015	-0.571022	-0.206963	0.443839	0.200682	0.770559	-0.179382	0.577744
27605	9.424103	1.026240	-2.450062	0.026057	-0.001310	-0.035045	-0.569879	-0.207853	0.444055	0.200687	0.770787	-0.178674	0.577657
27606	9.459662	0.966035	-2.500094	0.013100	-0.016639	-0.039637	-0.569879	-0.207853	0.444055	0.200848	0.771191	-0.178073	0.577247
27607	9.474286	1.016862	-2.500309	0.018258	-0.028886	-0.050607	-0.567609	-0.208474	0.444278	0.201052	0.771763	-0.177327	0.576641
27608	9.449935	1.073575	-2.557001	0.024310	-0.016292	-0.030426	-0.568022	-0.208530	0.445552	0.200929	0.772176	-0.176729	0.576315
27609	9.415968	1.052266	-2.577609	0.020676	-0.008000	-0.030458	-0.568007	-0.209410	0.445921	0.200937	0.772447	-0.176183	0.576116
27610	9.435863	1.109585	-2.522423	0.018950	-0.000849	-0.026787	-0.566444	-0.209754	0.446592	0.200912	0.772646	-0.175646	0.576022
27611	9.449979	1.041790	-2.537886	0.037790	-0.002099	-0.006570	-0.567022	-0.208873	0.446370	0.200401	0.772835	-0.175247	0.576068
27612	9.430566	1.044603	-2.556466	0.032359	0.010749	-0.005688	-0.566869	-0.209210	0.447337	0.199965	0.772879	-0.174833	0.576285
27613	9.445375	1.061249	-2.537478	0.026707	0.014723	-0.010255	-0.565635	-0.208206	0.446237	0.199725	0.772844	-0.174439	0.576535
27614	9.460089	1.082652	-2.513734	0.009680	0.022297	0.002553	-0.567039	-0.208369	0.447089	0.199578	0.772638	-0.174359	0.576887
27615	9.460342	1.079770	-2.479945	0.010547	0.004799	0.002584	-0.565897	-0.208987	0.447606	0.199406	0.772608	-0.174388	0.576977
27616	9.441221	1.057681	-2.450388	0.003084	0.005141	-0.002944	-0.567037	-0.208649	0.446930	0.199375	0.772590	-0.174380	0.577015
27617	9.446051	1.089336	-2.462440	-0.005953	0.012317	0.000703	-0.566752	-0.209464	0.445886	0.199507	0.772413	-0.174540	0.577158
27618	9.450642	1.060434	-2.479708	0.016124	-0.000041	0.006267	-0.568162	-0.208394	0.447948	0.199144	0.772476	-0.174536	0.577200
27619	9.455254	1.021446	-2.470582	-0.007530	0.011887	0.008000	-0.569004	-0.208822	0.445967	0.199214	0.772273	-0.174828	0.577359
27620	9.474601	1.021189	-2.461645	0.001778	-0.001462	0.015385	-0.566760	-0.207431	0.446174	0.198968	0.772261	-0.175144	0.577363
27621	9.453171	1.040404	-2.436563	0.022180	0.012657	0.024577	-0.568182	-0.206292	0.446825	0.198391	0.772108	-0.175346	0.577705
27622	9.450660	1.021086	-2.441427	0.022222	0.008865	0.026414	-0.568478	-0.206477	0.444835	0.197750	0.772016	-0.175572	0.577980
27623	9.469740	1.013979	-2.463926	0.017443	0.003797	0.019075	-0.569880	-0.206116	0.446711	0.197279	0.771965	-0.175778	0.578147
27624	9.464225	1.046937	-2.567371	0.012913	0.038913	0.017176	-0.568655	-0.203475	0.445166	0.196968	0.771528	-0.175815	0.578824
27625	9.450524	0.924055	-2.437114	-0.002285	-0.011742	0.002558	-0.568940	-0.204385	0.445517	0.196936	0.771638	-0.176057	0.578615
27626	9.479486	0.962794	-2.447607	-0.009613	0.004967	0.000695	-0.570360	-0.203790	0.445568	0.197057	0.771559	-0.176252	0.578620
27627	9.445768	1.021538	-2.470118	-0.016751	0.002707	0.008027	-0.570337	-0.204719	0.446925	0.197237	0.771425	-0.176688	0.578604
27628	9.470012	0.938184	-2.416011	0.016531	0.020367	0.019067	-0.571345	-0.204464	0.444969	0.196806	0.771203	-0.176817	0.579007
27629	9.489090	0.953031	-2.448030	0.007257	0.009571	0.015402	-0.571219	-0.202782	0.445781	0.196553	0.771057	-0.177062	0.579212
27630	9.484066	0.936350	-2.467274	0.002737	0.004127	-0.016718	-0.569224	-0.203972	0.445970	0.196676	0.771100	-0.176842	0.579181
27631	9.464706	0.943947	-2.480994	0.002842	0.007589	-0.013056	-0.569519	-0.203898	0.444563	0.196812	0.771061	-0.176708	0.579227
27632	9.452865	0.948549	-2.456366	0.012006	-0.013781	-0.010253	-0.569200	-0.206235	0.445262	0.196679	0.771317	-0.176584	0.578969
27633	9.460108	0.953351	-2.456606	0.011370	0.003399	-0.035971	-0.569497	-0.204820	0.445778	0.196933	0.771441	-0.176016	0.578891
27634	9.479157	0.987760	-2.500573	-0.003216	-0.013339	-0.032294	-0.567230	-0.204494	0.447192	0.197245	0.771724	-0.175663	0.578515
27635	9.460078	1.011939	-2.485209	-0.008817	0.001729	-0.037834	-0.568896	-0.207032	0.446766	0.197825	0.771795	-0.175306	0.578330
27636	9.455327	0.953318	-2.451596	-0.009154	0.000647	-0.050689	-0.568034	-0.208722	0.445803	0.198537	0.771941	-0.174744	0.578061
27637	9.464889	0.953385	-2.461615	-0.012988	-0.013971	-0.021309	-0.567450	-0.210033	0.445999	0.198932	0.772119	-0.174755	0.577685
27638	9.445442	1.002596	-2.504046	-0.028835	-0.013270	-0.032349	-0.566461	-0.209782	0.446429	0.199660	0.772291	-0.174723	0.577213
27639	9.450179	1.034414	-2.528171	-0.015441	-0.010931	-0.010299	-0.566301	-0.211087	0.446629	0.199975	0.772386	-0.174921	0.576917
27640	9.433705	1.094819	-2.503006	-0.029655	0.006647	0.004333	-0.567128	-0.212786	0.446389	0.200383	0.772189	-0.175414	0.576888
27641	9.445694	1.021668	-2.479776	-0.016029	0.003142	0.000686	-0.565151	-0.212679	0.446519	0.200630	0.772081	-0.175733	0.576851
27642	9.474565	1.021544	-2.485688	-0.016813	-0.002700	0.006206	-0.564721	-0.212986	0.446778	0.200766	0.772043	-0.176118	0.576737
27643	9.452308	1.017816	-2.557345	-0.015089	-0.008009	0.002539	-0.564999	-0.213139	0.447055	0.200935	0.772061	-0.176501	0.576537
27644	9.410982	1.018737	-2.604103	-0.012183	0.034219	0.004302	-0.565005	-0.214167	0.444584	0.201169	0.771617	-0.176678	0.576995
27645	9.455105	0.987853	-2.494842	0.001582	0.013705	0.008040	-0.564876	-0.212771	0.445378	0.201090	0.771434	-0.176868	0.577208
27646	9.435719	1.066227	-2.541916	-0.029335	0.033724	0.013461	-0.567544	-0.213890	0.445617	0.201451	0.770903	-0.177346	0.577645
27647	9.446157	1.025735	-2.421795	0.003685	0.048239	0.015337	-0.569280	-0.212566	0.442603	0.201378	0.770305	-0.177484	0.578426
27648	9.433514	0.958571	-2.470070	-0.003596	0.020425	0.019022	-0.569544	-0.213865	0.442807	0.201256	0.770002	-0.177840	0.578762
27649	9.455646	1.060076	-2.455743	-0.033178	0.058213	0.004245	-0.570826	-0.213790	0.441692	0.201914	0.769178	-0.178195	0.579519
27650	9.479947	1.010769	-2.408663	0.003619	0.040988	0.013518	-0.569003	-0.212672	0.441744	0.201781	0.768697	-0.178249	0.580187
27651	9.451023	1.006109	-2.407612	-0.018260	0.033464	0.017151	-0.571266	-0.213687	0.439721	0.201971	0.768173	-0.178729	0.580667
27652	9.528419	1.019695	-2.376601	-0.032742	0.038716	0.022640	-0.571566	-0.213054	0.438631	0.202313	0.767527	-0.179397	0.581195
27653	9.518870	0.995216	-2.354664	-0.047981	0.012336	0.002460	-0.572840	-0.213552	0.437480	0.203055	0.767179	-0.180082	0.581184
27654	9.484909	0.964143	-2.370505	-0.033809	0.042773	0.016190	-0.573416	-0.212684	0.437540	0.203479	0.766511	-0.180612	0.581752
27655	9.474478	0.997984	-2.176653	-0.010931	0.024109	0.019026	-0.573701	-0.213197	0.436378	0.203502	0.766113	-0.181072	0.582126
27656	9.502497	1.023740	-2.303140	-0.007672	0.036145	0.002504	-0.573841	-0.214530	0.434315	0.203706	0.765663	-0.181175	0.582614
27657	9.512122	0.970036	-2.282110	0.032862	0.028927	0.013599	-0.577390	-0.213583	0.433701	0.203141	0.765405	-0.181020	0.583198
27658	9.519422	0.974740	-2.275106	0.007319	0.039021	0.015371	-0.576437	-0.211666	0.432396	0.202946	0.764944	-0.181097	0.583847
27659	9.510279	1.032478	-2.235739	0.030717	0.043501	0.000737	-0.577295	-0.210529	0.432900	0.202620	0.764551	-0.180708	0.584595
27660	9.524384	1.057382	-2.291661	0.047050	0.047471	-0.004738	-0.578011	-0.209802	0.432952	0.202078	0.764225	-0.179974	0.585435
27661	9.521838	0.886908	-2.237121	0.028359	0.055865	-0.021331	-0.580158	-0.208814	0.431054	0.202091	0.763754	-0.179224	0.586274
27662	9.524326	0.876997	-2.222786	-0.003437	0.051959	-0.047080	-0.579441	-0.210344	0.429819	0.202845	0.763317	-0.178432	0.586824
27663	9.548363	1.018394	-2.290397	-0.045847	0.079150	-0.130679	-0.580978	-0.212815	0.427980	0.205354	0.762659	-0.176789	0.587305
27664	9.520381	1.104769	-2.206660	-0.006609	0.094024	-0.135203	-0.580651	-0.215998	0.428344	0.207315	0.762026	-0.174485	0.588126
27665	9.501507	1.313955	-2.243238	0.018463	0.172690	-0.127909	-0.580368	-0.219189	0.423047	0.209140	0.760506	-0.171732	0.590254
27666	9.477006	1.168491	-2.233608	0.015232	0.214160	-0.082132	-0.582212	-0.222307	0.416926	0.210598	0.758327	-0.169533	0.593167
27667	9.368092	0.990288	-1.909435	0.009134	0.228255	-0.072117	-0.588042	-0.222808	0.411431	0.212084	0.755891	-0.167501	0.596316
27668	9.449796	0.890103	-1.896235	-0.082768	0.240623	-0.089749	-0.590744	-0.224658	0.406104	0.215134	0.752988	-0.166161	0.599263
27669	9.496760	1.244487	-1.584081	-0.019597	0.264017	-0.052880	-0.593863	-0.227743	0.399714	0.216930	0.749897	-0.164598	0.602912
27670	9.528652	1.214009	-1.498514	-0.027230	0.236963	-0.062023	-0.596995	-0.229150	0.394278	0.218826	0.747136	-0.163066	0.606063
27671	9.464365	1.322868	-1.444675	-0.028475	0.242490	-0.108825	-0.600959	-0.233830	0.385532	0.221355	0.744403	-0.160855	0.609091
27672	9.460851	1.398668	-1.308781	-0.056408	0.240833	-0.126295	-0.602973	-0.234654	0.379555	0.224469	0.741632	-0.158697	0.611891
27673	9.389155	1.424966	-1.243125	-0.098340	0.247054	-0.120890	-0.604933	-0.239379	0.374042	0.228193	0.738519	-0.157122	0.614679
27674	9.540222	1.599043	-1.102709	-0.083501	0.225199	-0.109749	-0.606928	-0.243502	0.365029	0.231457	0.735719	-0.155619	0.617194
27675	9.674912	1.686334	-1.172396	-0.119518	0.225873	-0.087756	-0.608344	-0.247314	0.358294	0.235018	0.732615	-0.154871	0.619723
27676	9.926191	1.756556	-1.116117	-0.121435	0.227525	-0.021628	-0.612275	-0.252188	0.353497	0.237746	0.729295	-0.155113	0.622531
27677	9.912330	1.765371	-1.043076	-0.063666	0.202743	0.020734	-0.615990	-0.252427	0.347857	0.239072	0.726370	-0.155350	0.625378
27678	9.876521	1.921813	-0.755687	-0.059295	0.088439	-0.008410	-0.617439	-0.252463	0.343198	0.240290	0.725019	-0.155671	0.626398
27679	10.005986	1.892776	-0.828353	-0.056888	-0.023516	-0.044908	-0.617717	-0.253147	0.342592	0.241653	0.725146	-0.155935	0.625661
27680	9.647637	1.866593	-1.037348	-0.062203	-0.073919	-0.033918	-0.617673	-0.254861	0.345315	0.242724	0.725888	-0.156702	0.624192
27681	9.652136	1.742731	-1.026246	-0.095974	-0.137143	0.009224	-0.615403	-0.256013	0.344655	0.243629	0.727071	-0.158780	0.621933
27682	9.526564	1.905061	-1.129189	-0.170810	-0.105906	0.013612	-0.612536	-0.257354	0.347657	0.245586	0.727519	-0.161746	0.619872
27683	9.584637	1.948134	-1.116587	-0.223671	-0.128434	0.023659	-0.612203	-0.261239	0.347694	0.248201	0.727899	-0.165561	0.617373
27684	9.564685	2.003108	-1.226596	-0.242698	-0.125299	0.064909	-0.611619	-0.261624	0.349504	0.250495	0.728025	-0.170251	0.615017
27685	9.487563	2.071967	-1.257080	-0.260476	-0.158439	0.019042	-0.609038	-0.264534	0.349439	0.253599	0.728568	-0.174575	0.611883
27686	9.333062	2.019892	-1.270965	-0.286151	-0.164728	0.017123	-0.607293	-0.268031	0.349911	0.256962	0.729064	-0.179291	0.608515
27687	9.314277	2.053314	-1.221735	-0.304518	-0.132133	0.011533	-0.605545	-0.271284	0.351247	0.260893	0.729028	-0.183876	0.605510
27688	9.388591	2.283406	-1.058760	-0.364667	-0.100168	0.018765	-0.604500	-0.275207	0.351841	0.265587	0.728256	-0.189211	0.602749
27689	9.599676	2.190916	-1.144553	-0.410735	-0.121425	0.007726	-0.602504	-0.278399	0.348933	0.271148	0.727453	-0.194924	0.599413
27690	10.118968	2.155187	-1.284982	-0.402873	-0.070649	0.022446	-0.603024	-0.283299	0.346509	0.276439	0.726007	-0.200589	0.596875
27691	9.635954	1.916580	-1.321615	-0.264761	-0.130059	-0.008534	-0.600690	-0.289204	0.346117	0.280012	0.726085	-0.204342	0.593834
27692	9.175156	1.725674	-1.310457	-0.200082	-0.073895	-0.060016	-0.598097	-0.292851	0.346430	0.283311	0.726082	-0.206393	0.591559
27693	9.524185	1.597030	-1.305025	-0.250800	-0.015520	-0.047306	-0.598662	-0.294170	0.344230	0.287593	0.724996	-0.208763	0.589990
27694	9.480619	1.614745	-1.337097	-0.132133	0.034307	0.006976	-0.598193	-0.299221	0.341645	0.289553	0.723800	-0.210360	0.589933
27695	9.600429	1.422391	-1.342832	-0.136009	0.023784	-0.001279	-0.596936	-0.299416	0.339356	0.291769	0.722700	-0.211826	0.589665
27696	9.660592	1.182400	-1.561627	-0.157630	0.058427	0.005930	-0.599890	-0.302641	0.335786	0.294207	0.721062	-0.213562	0.589833
27697	9.501626	1.095593	-1.515184	-0.020112	0.140275	0.077591	-0.603195	-0.300148	0.332860	0.294271	0.718928	-0.214142	0.592191
27698	9.632792	0.946507	-1.318159	0.016682	0.119373	0.086882	-0.604237	-0.297832	0.329902	0.293492	0.717238	-0.214620	0.594450
27699	9.757649	0.980547	-1.390241	0.078055	0.058146	0.061439	-0.607982	-0.293778	0.327502	0.291941	0.716717	-0.214316	0.595949
27700	9.850290	1.017048	-1.267861	0.150023	0.000555	0.159882	-0.608873	-0.288598	0.330524	0.287862	0.716897	-0.214941	0.597490
27701	9.749030	1.217855	-1.359385	0.193658	-0.087911	0.159199	-0.610340	-0.282156	0.334338	0.282822	0.718351	-0.215522	0.597941
27702	9.635675	1.223708	-1.374432	0.111255	-0.105643	0.089307	-0.610554	-0.274961	0.337054	0.279668	0.719860	-0.216188	0.597370
27703	9.606352	1.346576	-1.478816	0.051223	-0.109557	0.034152	-0.610527	-0.274454	0.341332	0.278056	0.721296	-0.216799	0.596168
27704	9.702977	1.335723	-1.443853	-0.002950	-0.088353	-0.010011	-0.608835	-0.272068	0.344861	0.277794	0.722385	-0.217286	0.594792
27705	9.921652	1.262062	-1.491159	-0.102630	-0.109868	-0.076202	-0.606097	-0.275601	0.345746	0.279703	0.723442	-0.218142	0.592294
27706	9.791281	1.221953	-1.505869	-0.195277	-0.118738	-0.015845	-0.604647	-0.278228	0.346134	0.282164	0.723823	-0.221004	0.589593
27707	9.607591	1.209584	-1.571545	-0.250181	-0.105608	-0.017853	-0.603022	-0.282911	0.347382	0.285509	0.723721	-0.224428	0.586809
27708	9.553851	1.111230	-1.623317	-0.366645	-0.062224	0.001090	-0.601715	-0.286189	0.346457	0.290460	0.722347	-0.229180	0.584230
27709	9.506905	1.143536	-1.476421	-0.390324	-0.043007	0.003765	-0.601118	-0.291431	0.341877	0.295814	0.720539	-0.234193	0.581783
27710	9.528241	1.085459	-1.496921	-0.486479	0.014216	-0.040563	-0.601621	-0.298689	0.337748	0.303285	0.717667	-0.239248	0.579424
27711	9.521759	1.106155	-1.409586	-0.484567	0.067707	-0.042475	-0.600730	-0.306123	0.330906	0.310987	0.714106	-0.244003	0.577756
27712	9.615478	1.240769	-1.189987	-0.468862	0.042948	0.001689	-0.602706	-0.312086	0.321353	0.317809	0.710662	-0.249259	0.576044
27713	9.755761	1.526671	-1.244095	-0.435591	0.023949	-0.051359	-0.600832	-0.318172	0.316001	0.324639	0.707833	-0.253562	0.573837
27714	9.793518	1.386331	-1.287485	-0.307018	-0.036528	-0.062038	-0.600245	-0.322555	0.311475	0.329452	0.706567	-0.256529	0.571330
27715	9.711819	1.532849	-1.319707	-0.274075	-0.057284	-0.024315	-0.600034	-0.327740	0.311715	0.333236	0.705514	-0.259873	0.568920
27716	9.578900	1.434462	-1.327455	-0.219730	-0.045519	0.022523	-0.600149	-0.332011	0.308052	0.335804	0.704441	-0.263105	0.567251
27717	9.679176	1.492151	-1.161744	-0.218541	-0.029720	0.066581	-0.600873	-0.333360	0.303587	0.337893	0.702933	-0.266909	0.566103
27718	9.492071	1.450529	-1.034243	-0.135681	-0.001992	0.152906	-0.601008	-0.332862	0.305176	0.338019	0.701214	-0.270718	0.566351
27719	9.631916	1.368907	-0.989279	-0.109345	0.046360	0.174921	-0.603339	-0.328965	0.302612	0.337745	0.698965	-0.274284	0.567578
27720	9.880243	1.371803	-0.974392	-0.079811	0.020237	0.118186	-0.606486	-0.328431	0.298571	0.337603	0.697536	-0.276832	0.568183
27721	9.373181	1.446153	-0.826922	0.007544	0.048226	0.167766	-0.609083	-0.323306	0.300332	0.335788	0.696061	-0.278945	0.570031
27722	9.527361	1.435377	-0.827928	-0.000531	0.098572	0.064934	-0.611117	-0.320559	0.297693	0.335567	0.694566	-0.279306	0.571805
27723	9.622113	1.506528	-0.758542	-0.010685	0.087676	0.063131	-0.612719	-0.318270	0.295446	0.335429	0.693080	-0.279889	0.573401
27724	9.609893	1.521547	-0.786973	0.021743	0.197785	0.067605	-0.617403	-0.318340	0.292514	0.335427	0.690566	-0.279372	0.576679
27725	9.734904	1.601660	-0.858761	0.005617	0.200496	-0.023232	-0.619008	-0.316561	0.288961	0.336698	0.688351	-0.277798	0.579341
27726	9.473509	1.725023	-1.058329	0.051898	0.195105	-0.105758	-0.620546	-0.320754	0.284185	0.338259	0.687014	-0.274548	0.581564
27727	9.184242	1.715056	-1.066900	0.131741	0.275949	-0.138830	-0.621713	-0.321053	0.278941	0.339546	0.685388	-0.269383	0.585137
27728	9.659865	1.863075	-1.322858	0.173819	0.331738	-0.179089	-0.623423	-0.323069	0.273736	0.340994	0.683626	-0.262746	0.589358
27729	9.893237	2.167622	-1.189501	0.140200	0.185344	-0.222858	-0.622693	-0.326406	0.271256	0.342652	0.683524	-0.256917	0.591082
27730	10.386558	1.909874	-0.856967	0.076964	0.190812	-0.124733	-0.622110	-0.330502	0.266748	0.344013	0.682427	-0.253108	0.593198
27731	10.008936	2.069184	-1.143744	0.252219	0.008779	0.017141	-0.624682	-0.327771	0.267510	0.340389	0.683948	-0.250424	0.594675
27732	9.914744	1.837837	-1.383280	0.150606	-0.064962	0.054614	-0.624966	-0.325771	0.270751	0.337321	0.685464	-0.249946	0.594878
27733	9.628920	1.867510	-1.275777	-0.001722	-0.091784	0.109359	-0.625547	-0.322349	0.274368	0.335553	0.686007	-0.252229	0.594288
27734	9.389355	1.934372	-1.433052	-0.146867	-0.138628	0.160488	-0.626277	-0.319414	0.276257	0.334893	0.685861	-0.257190	0.592701
27735	9.282856	2.000042	-1.211245	-0.313656	-0.112094	0.217005	-0.627016	-0.317357	0.275543	0.336007	0.683987	-0.264768	0.590896
27736	9.341122	2.123265	-1.207790	-0.465479	-0.161785	0.224162	-0.627891	-0.315856	0.274513	0.338796	0.681549	-0.274505	0.587670
27737	9.488201	2.285485	-1.265374	-0.559590	-0.235656	0.202132	-0.629463	-0.315599	0.272705	0.342717	0.679416	-0.285528	0.582591
27738	9.295628	2.515762	-1.336382	-0.602085	-0.284501	0.158077	-0.628160	-0.318721	0.271506	0.347370	0.677628	-0.296740	0.576281
27739	9.148739	2.697111	-1.399756	-0.535100	-0.239423	0.092983	-0.628128	-0.320896	0.271936	0.352136	0.676146	-0.305888	0.570315
27740	9.249835	2.809462	-1.151592	-0.497811	-0.274591	-0.014195	-0.624656	-0.327263	0.271787	0.357300	0.675800	-0.313418	0.563382
27741	9.053041	2.763119	-1.028590	-0.533360	-0.231609	-0.117149	-0.618777	-0.335416	0.269239	0.364442	0.675368	-0.319503	0.555858
27742	10.064067	1.848031	-0.777675	-0.674359	-0.037440	-0.214919	-0.617118	-0.345870	0.265173	0.375637	0.672157	-0.324468	0.549384
27743	10.254416	1.148474	-0.794186	-0.577420	-0.015565	-0.153362	-0.612251	-0.355736	0.256867	0.385056	0.668994	-0.328861	0.544086
27744	11.004210	0.478417	-0.773454	-0.736571	0.147764	-0.103412	-0.614195	-0.365332	0.245246	0.396937	0.662296	-0.334447	0.540324
27745	9.815283	0.418433	-0.557881	-0.759251	-0.000571	-0.011728	-0.613336	-0.373511	0.233121	0.407134	0.656296	-0.342512	0.534980
27746	9.385363	0.596380	-0.760453	-0.782734	0.070227	-0.041321	-0.613334	-0.383352	0.217079	0.418255	0.649347	-0.349862	0.530102
27747	9.723614	0.285111	-0.514258	-0.861972	-0.075908	-0.118288	-0.612017	-0.393993	0.205220	0.430135	0.643659	-0.358130	0.521949
27748	10.193524	0.370635	-1.168968	-0.613852	-0.180752	-0.067072	-0.608306	-0.401033	0.198234	0.437375	0.640665	-0.365324	0.514577
27749	10.101167	0.686617	-1.714189	-0.510550	-0.241483	0.005730	-0.606880	-0.405380	0.192711	0.442029	0.638588	-0.372883	0.507715
27750	9.338786	0.854587	-1.901977	-0.390833	-0.196769	0.066306	-0.606857	-0.407507	0.192154	0.444824	0.636587	-0.379539	0.502831
27751	9.502637	0.663199	-1.822394	-0.343007	-0.258521	0.081186	-0.603701	-0.411679	0.191296	0.446295	0.635498	-0.386501	0.497573
27752	9.370819	0.369526	-1.916000	-0.189087	-0.198690	0.151046	-0.604096	-0.411840	0.194687	0.445615	0.634579	-0.392187	0.494900
27753	9.406941	0.199258	-1.536811	-0.094288	-0.152337	0.202533	-0.607842	-0.405790	0.195525	0.443442	0.633653	-0.397292	0.493967
27754	9.451932	1.069291	-1.697075	0.058489	-0.188062	0.037874	-0.608130	-0.403626	0.198353	0.440803	0.635686	-0.398989	0.492345
27755	9.237642	1.398013	-1.503340	0.168764	-0.289154	-0.172778	-0.604512	-0.404575	0.207741	0.437855	0.641392	-0.397932	0.488416
27756	9.751646	1.389968	-1.715856	0.068505	-0.243021	-0.198634	-0.598892	-0.407020	0.217724	0.436943	0.645901	-0.396957	0.484064
27757	9.393052	1.911231	-1.877794	-0.024650	-0.032238	0.099980	-0.597717	-0.408090	0.221608	0.435846	0.645220	-0.399035	0.484252
27758	9.390741	3.080722	-1.739645	-0.232689	-0.013706	-0.047069	-0.595874	-0.408820	0.221262	0.439157	0.643664	-0.400913	0.481775
27759	10.079263	2.684300	-1.656866	-0.553260	-0.102422	-0.054805	-0.595449	-0.413349	0.213898	0.445804	0.640226	-0.406643	0.475407
27760	10.000553	2.502279	-1.785547	-0.242888	-0.149795	0.061439	-0.594863	-0.416662	0.210996	0.447079	0.638934	-0.411197	0.472018
27761	9.175256	2.237012	-1.824045	-0.348336	-0.084562	0.251757	-0.597491	-0.413209	0.205860	0.448301	0.634570	-0.418658	0.470183
27762	9.045321	2.271748	-1.814129	-0.475825	-0.043181	0.304639	-0.601001	-0.407424	0.200311	0.451055	0.628081	-0.427482	0.468320
27763	9.110366	2.515898	-1.609651	-0.695698	-0.202248	0.172394	-0.604407	-0.409013	0.195716	0.456282	0.622217	-0.438131	0.461188
27764	8.929034	2.557940	-1.394862	-0.855553	-0.231364	0.219816	-0.605462	-0.408752	0.187817	0.462763	0.614475	-0.450914	0.452711
27765	9.063521	2.640708	-1.488726	-0.980937	-0.281582	0.188495	-0.605222	-0.411292	0.178032	0.470394	0.606182	-0.464770	0.441884
27766	8.938785	3.160112	-1.635267	-1.075940	-0.311422	0.199422	-0.610683	-0.411214	0.166484	0.478628	0.596753	-0.479626	0.429837
27767	8.863346	3.677243	-1.638736	-1.019483	-0.296782	0.260139	-0.612862	-0.412959	0.155923	0.485577	0.587000	-0.494314	0.418689
27768	8.765139	3.960514	-1.372342	-0.850997	-0.179262	0.256643	-0.613658	-0.411897	0.146232	0.491535	0.577548	-0.506233	0.410560
27769	9.066968	4.318954	-1.134912	-0.645511	-0.209088	0.145282	-0.615460	-0.408202	0.138838	0.495702	0.571507	-0.515235	0.402732
27770	8.945198	4.333170	-0.685812	-0.421485	-0.288632	0.046738	-0.616352	-0.407136	0.134950	0.497113	0.569080	-0.522121	0.395496
27771	9.027146	4.082420	-1.197767	-0.467815	-0.330045	-0.043249	-0.614216	-0.409648	0.132791	0.499465	0.567581	-0.528510	0.386088
27772	9.394351	2.925626	-1.209380	-0.629961	-0.233951	-0.102556	-0.613789	-0.411800	0.129680	0.504858	0.564062	-0.534619	0.375679
27773	10.854309	2.871259	-1.539703	-0.975206	0.003691	-0.175795	-0.607717	-0.417441	0.119787	0.517337	0.556064	-0.539706	0.363142
27774	11.929915	0.863599	-2.129260	-1.106127	0.088255	-0.132257	-0.606100	-0.424710	0.097663	0.531389	0.545202	-0.545338	0.350694
27775	11.255971	-0.364951	-2.749758	-0.987695	0.123570	0.009769	-0.606218	-0.428803	0.075755	0.543497	0.533671	-0.550879	0.341085
27776	10.591624	-0.449321	-2.619181	-0.999726	0.200064	0.238860	-0.609569	-0.426550	0.048472	0.554590	0.518620	-0.558069	0.334697
27777	10.185927	0.458857	-2.494220	-1.067580	0.263453	0.335955	-0.615226	-0.419089	0.024085	0.566298	0.501136	-0.565621	0.329002
27778	9.397203	0.697059	-1.760259	-0.875955	0.254445	0.149046	-0.622284	-0.410082	0.003771	0.576844	0.487695	-0.570014	0.323248
27779	8.851784	0.819438	-1.917810	-0.737956	0.175240	0.048404	-0.623882	-0.407125	-0.014993	0.585707	0.477426	-0.573198	0.316949
27780	8.640434	0.972284	-1.271216	-0.693011	0.131773	0.094439	-0.626321	-0.403264	-0.031428	0.593143	0.467261	-0.577005	0.311311
27781	8.887148	0.748057	-1.678048	-0.672595	0.049801	0.111130	-0.627923	-0.398025	-0.046936	0.599268	0.457614	-0.581645	0.305214
27782	9.352357	0.886664	-1.409513	-0.724446	0.039882	0.297448	-0.631506	-0.391020	-0.059767	0.604438	0.445089	-0.588351	0.300655
27783	9.580698	1.021964	-1.851961	-0.804315	-0.067912	0.366341	-0.635845	-0.379197	-0.071015	0.608472	0.431353	-0.597271	0.294897
27784	9.258768	1.242745	-1.509973	-0.834376	-0.119202	0.516823	-0.645424	-0.364039	-0.078325	0.611038	0.415567	-0.608086	0.290118
27785	9.739162	1.271983	-1.411804	-0.953199	-0.124159	0.452483	-0.651939	-0.346941	-0.088090	0.614630	0.399004	-0.618870	0.282889
27786	9.602426	1.509141	-1.122530	-0.803370	-0.143252	0.517972	-0.661604	-0.326639	-0.097766	0.616184	0.383359	-0.629301	0.278089
27787	9.344146	1.846564	-1.011635	-0.709951	-0.080983	0.518058	-0.669809	-0.309019	-0.105925	0.617572	0.368455	-0.638231	0.274787
27788	8.938129	1.708964	-0.485261	-0.571174	-0.036058	0.434662	-0.675007	-0.293001	-0.111666	0.618825	0.355918	-0.645054	0.272549
27789	9.215864	1.340746	0.059933	-0.447648	0.031105	0.289836	-0.679589	-0.280743	-0.117082	0.620768	0.346424	-0.649217	0.270472
27790	8.827081	1.577997	0.474578	-0.400676	0.006971	0.133945	-0.681579	-0.272921	-0.123650	0.622844	0.339563	-0.652304	0.266950
27791	8.808773	1.579277	-0.331508	-0.220192	-0.007270	-0.098774	-0.683219	-0.268148	-0.126732	0.624773	0.338126	-0.652935	0.262688
27792	9.425172	1.998783	-1.192421	-0.111311	0.162417	-0.322542	-0.680933	-0.272312	-0.130411	0.629280	0.339986	-0.649392	0.258274
27793	12.167027	1.401706	-2.233655	-0.233736	0.009019	-0.791861	-0.674879	-0.283454	-0.133572	0.634975	0.347255	-0.645074	0.245155
27794	12.302155	1.008825	-2.663983	0.195743	-0.061398	-0.322995	-0.666349	-0.298243	-0.133447	0.634348	0.354100	-0.642733	0.243125
27795	10.945285	1.484653	-2.890335	0.273964	-0.010494	-0.273603	-0.665779	-0.306540	-0.128453	0.633498	0.361176	-0.639700	0.242933
27796	10.289092	1.115688	-2.520367	0.361760	0.074551	-0.007665	-0.661593	-0.312557	-0.127171	0.631819	0.365390	-0.637026	0.247979
27797	9.300188	0.872010	-1.914913	0.400006	0.125129	0.188450	-0.664439	-0.309611	-0.124836	0.629388	0.367460	-0.634985	0.256198
27798	8.954848	0.513034	-1.549259	0.137408	-0.071621	0.101875	-0.667315	-0.304101	-0.122058	0.626903	0.368165	-0.636029	0.258678
27799	8.849443	0.673671	-1.537023	-0.186849	-0.043349	0.292056	-0.672736	-0.299206	-0.120568	0.626029	0.362365	-0.639879	0.259488
27800	9.503155	1.609989	-1.536043	-0.355985	-0.144496	0.207771	-0.676543	-0.289343	-0.121329	0.625615	0.355891	-0.645117	0.256459
27801	9.023277	1.564535	-1.871056	-0.587346	-0.256607	0.152320	-0.679217	-0.280049	-0.122562	0.625458	0.347933	-0.652583	0.248757
27802	8.899719	1.852609	-1.767937	-0.562287	-0.174292	0.159602	-0.684286	-0.272354	-0.125570	0.626212	0.339559	-0.658722	0.242164
27803	9.192282	2.392712	-1.869562	-0.526659	-0.227014	-0.007092	-0.685765	-0.265440	-0.122576	0.626589	0.334249	-0.664239	0.233344
27804	9.008791	2.346528	-1.585217	-0.571010	-0.258062	-0.227386	-0.687767	-0.263943	-0.123171	0.627940	0.331189	-0.668655	0.221144
27805	9.305553	2.035787	-1.716701	-0.776845	-0.269473	-0.504868	-0.685144	-0.269888	-0.122860	0.631395	0.329468	-0.672206	0.202311
27806	10.652670	1.157112	-1.644788	-0.797031	0.078931	-0.305279	-0.683442	-0.275662	-0.131588	0.638808	0.323038	-0.672418	0.188215
27807	10.641134	0.344789	-0.925002	-0.428089	0.102867	-0.231306	-0.680692	-0.276724	-0.143002	0.643600	0.320390	-0.671384	0.179926
27808	10.099999	0.534601	-0.869709	-0.525001	0.121118	-0.194908	-0.679038	-0.278632	-0.151488	0.649209	0.315687	-0.670514	0.171115
27809	9.143849	0.323429	-0.714552	-0.532085	0.127406	-0.118097	-0.677711	-0.277349	-0.160478	0.654454	0.309966	-0.670089	0.163073
27810	9.465569	0.248953	-0.214983	-0.501870	0.007060	-0.138875	-0.677256	-0.274860	-0.170374	0.658038	0.305108	-0.670828	0.154548
27811	10.183246	0.747029	-0.480126	-0.459088	0.022095	-0.111973	-0.679030	-0.273048	-0.177462	0.661285	0.300482	-0.671431	0.146944
27812	9.690894	0.654302	-0.539613	-0.101878	-0.047048	-0.020451	-0.679324	-0.272981	-0.178729	0.661287	0.299434	-0.672319	0.145006
27813	9.465440	1.205273	-0.636287	-0.001900	-0.036806	-0.043173	-0.678945	-0.270204	-0.179832	0.660770	0.300047	-0.672740	0.144138
27814	9.600292	0.872092	-0.817419	0.102563	-0.050060	-0.072342	-0.681593	-0.271972	-0.178078	0.659650	0.302402	-0.672763	0.144239
27815	9.919645	0.788884	-0.928941	0.114582	-0.144920	-0.024399	-0.681970	-0.273565	-0.174777	0.656913	0.304565	-0.674390	0.144579
27816	9.716651	0.952308	-1.072460	0.216411	-0.118977	0.122548	-0.685316	-0.272184	-0.166733	0.653589	0.305982	-0.676155	0.148363
27817	9.868261	0.888168	-1.071302	0.189532	-0.138644	0.145489	-0.688568	-0.268805	-0.161396	0.649948	0.306769	-0.678493	0.152016
27818	9.721330	0.747642	-1.003920	0.179712	-0.100486	0.184811	-0.692666	-0.265958	-0.156650	0.646872	0.306784	-0.680468	0.156218
27819	9.582359	0.849684	-0.944916	0.163085	-0.032265	0.276415	-0.694993	-0.259031	-0.153646	0.644392	0.305059	-0.682268	0.161891
27820	9.745401	0.884780	-0.755129	0.086154	-0.053891	0.241480	-0.697603	-0.251699	-0.150049	0.642301	0.302933	-0.684239	0.165827
27821	9.531147	0.968859	-0.763477	0.084846	-0.084346	0.195613	-0.701907	-0.244886	-0.147034	0.639826	0.301427	-0.686419	0.169095
27822	9.424544	0.770619	-0.753536	0.085167	-0.108263	0.070806	-0.704318	-0.241879	-0.143143	0.637544	0.301795	-0.688033	0.170493
27823	9.709908	0.981456	-0.712108	0.099583	-0.017278	0.089139	-0.704462	-0.240263	-0.140918	0.636266	0.301675	-0.688636	0.173027
27824	9.548123	0.946599	-0.740102	0.227309	0.033349	0.036046	-0.706760	-0.237623	-0.141297	0.635182	0.303839	-0.687728	0.176791
27825	9.890434	1.518870	-1.275753	0.360463	0.119543	-0.055435	-0.706731	-0.239125	-0.139976	0.634695	0.308522	-0.684754	0.181903
27826	9.401994	1.525260	-1.494164	0.440671	0.177978	-0.176606	-0.703246	-0.246357	-0.140037	0.634984	0.315759	-0.679862	0.186762
27827	9.298083	1.338703	-1.452846	0.472478	0.320079	-0.199763	-0.698641	-0.254082	-0.142121	0.636932	0.323041	-0.672902	0.192782
27828	9.645651	1.437685	-1.421720	0.448797	0.356065	-0.198855	-0.696306	-0.262249	-0.146193	0.639505	0.329931	-0.665398	0.198554
27829	9.904452	1.624415	-1.377040	0.417446	0.290949	-0.200557	-0.692286	-0.270379	-0.151552	0.641258	0.336558	-0.658845	0.203568
27830	10.122706	1.820461	-1.282473	0.388384	0.258314	-0.222500	-0.687423	-0.276635	-0.154396	0.642882	0.343293	-0.652519	0.207537
27831	10.609558	1.933923	-1.319265	0.362200	0.102538	-0.262550	-0.684735	-0.287871	-0.154559	0.642670	0.350747	-0.648062	0.209685
27832	10.039269	2.013922	-1.558290	0.404775	0.024848	-0.167035	-0.681239	-0.294771	-0.152618	0.640792	0.357891	-0.644950	0.212929
27833	9.603023	1.323812	-1.587538	0.377575	-0.030131	-0.156202	-0.681399	-0.300794	-0.146908	0.638199	0.364686	-0.642802	0.215667
27834	9.394782	1.456987	-1.462937	0.237623	-0.055532	-0.048180	-0.680881	-0.304400	-0.140911	0.635915	0.368472	-0.642227	0.217679
27835	9.514945	1.625669	-1.265845	0.180571	-0.112110	-0.053646	-0.679961	-0.308418	-0.138341	0.633212	0.371772	-0.642690	0.218579
27836	9.396727	1.831632	-1.371194	0.025491	-0.147498	-0.101601	-0.680158	-0.311039	-0.131710	0.631531	0.373942	-0.643788	0.216501
27837	9.424029	2.083709	-1.375403	0.034034	-0.148507	-0.053821	-0.682366	-0.312638	-0.127685	0.629427	0.375551	-0.645338	0.215224
27838	9.405062	2.073548	-1.331280	0.046449	-0.136981	-0.000600	-0.681332	-0.313183	-0.122775	0.627274	0.376630	-0.646956	0.214764
27839	9.539302	2.054309	-1.413722	-0.010625	-0.095639	0.050630	-0.684150	-0.312521	-0.120725	0.625730	0.376109	-0.648806	0.214602
27840	9.478012	2.198710	-1.299376	-0.006339	-0.086042	0.074494	-0.684869	-0.309254	-0.116834	0.624304	0.375331	-0.650570	0.214781
27841	9.526258	2.139740	-1.267747	-0.022529	-0.075485	0.083624	-0.687311	-0.306728	-0.117785	0.622967	0.374154	-0.652450	0.215009
27842	9.155213	2.010578	-1.206403	-0.046124	-0.024048	0.085229	-0.689322	-0.302526	-0.114956	0.622595	0.372467	-0.653686	0.215265
27843	9.454197	2.134973	-1.236097	-0.115169	-0.013366	0.033779	-0.690057	-0.301552	-0.117011	0.622977	0.370528	-0.654802	0.214108
27844	9.440381	2.348586	-1.243850	-0.128952	-0.061417	0.037531	-0.692781	-0.298361	-0.116785	0.622929	0.368587	-0.656496	0.212406
27845	9.221795	1.997023	-1.315263	-0.282593	-0.034657	-0.034492	-0.694393	-0.295614	-0.119569	0.624547	0.365556	-0.658057	0.208016
27846	9.255402	2.222078	-1.116982	-0.302910	-0.011848	-0.076725	-0.694421	-0.296244	-0.124279	0.626877	0.362717	-0.658993	0.202953
27847	9.613569	2.101559	-1.179472	-0.381428	0.045997	-0.146650	-0.694731	-0.297674	-0.130168	0.630692	0.359574	-0.659058	0.196410
27848	9.892673	1.807634	-1.109699	-0.281985	-0.018140	-0.186711	-0.694472	-0.298343	-0.134175	0.633165	0.358430	-0.659138	0.190175
27849	9.403696	1.788133	-1.386231	-0.274188	-0.027319	-0.064764	-0.693486	-0.299399	-0.136373	0.634878	0.355808	-0.660230	0.185544
27850	9.469542	1.756354	-1.582141	-0.341436	0.096233	-0.095370	-0.694540	-0.299009	-0.143981	0.638880	0.352256	-0.659678	0.180480
27851	9.990787	1.709891	-1.466670	-0.282280	0.232435	0.121188	-0.693247	-0.295939	-0.154274	0.643342	0.346094	-0.658748	0.179947
27852	9.773234	1.415056	-1.429054	-0.189053	0.077248	0.062797	-0.697620	-0.290316	-0.162089	0.645401	0.342442	-0.658962	0.178773
27853	9.817490	1.361990	-1.293372	-0.253259	0.070395	0.057182	-0.698413	-0.286482	-0.166795	0.647701	0.338039	-0.659542	0.176686
27854	9.635141	1.313127	-1.170926	-0.228647	0.040411	0.126051	-0.701058	-0.281339	-0.171260	0.649289	0.333158	-0.660765	0.175553
27855	9.735907	1.352207	-1.244490	-0.278548	-0.008083	0.077426	-0.702822	-0.277594	-0.173839	0.650597	0.328400	-0.662565	0.172873
27856	9.830288	1.419128	-1.221012	-0.242608	-0.121973	0.133684	-0.706301	-0.272119	-0.176010	0.650063	0.323778	-0.665951	0.170574
27857	9.557893	1.411475	-1.230199	-0.123878	-0.171927	0.131181	-0.708048	-0.266749	-0.173676	0.647951	0.320851	-0.669669	0.169580
27858	9.432209	1.388636	-1.269127	-0.140156	-0.187638	0.070581	-0.711497	-0.261318	-0.172030	0.646052	0.318612	-0.673115	0.167391
27859	9.577088	1.377336	-1.226309	-0.070065	-0.212024	0.059777	-0.714007	-0.260943	-0.167170	0.643262	0.317447	-0.676686	0.165943
27860	9.672651	1.329316	-1.312323	-0.020635	-0.192009	0.092885	-0.716563	-0.257117	-0.162378	0.640441	0.316450	-0.679900	0.165619
27861	9.671463	1.209444	-1.414511	0.012653	-0.187284	0.104848	-0.717940	-0.255581	-0.155192	0.637281	0.315631	-0.683141	0.166037
27862	9.647265	1.165889	-1.409059	0.029744	-0.127612	0.122207	-0.720790	-0.251545	-0.151657	0.634900	0.314653	-0.685527	0.167176
27863	9.564685	1.065170	-1.450107	0.007141	-0.083466	0.092694	-0.721240	-0.247668	-0.148580	0.633216	0.313563	-0.687373	0.168031
27864	9.537263	1.038370	-1.246353	0.019271	-0.041275	0.063283	-0.722391	-0.246341	-0.148910	0.632274	0.312966	-0.688318	0.168819
27865	9.635286	1.356774	-1.170647	-0.074044	-0.051793	-0.002870	-0.722792	-0.246466	-0.146225	0.631860	0.312041	-0.689425	0.167560
27866	9.747167	1.456619	-1.079976	-0.002158	-0.041684	-0.052251	-0.723224	-0.244954	-0.144711	0.631433	0.312765	-0.689723	0.166589
27867	9.963369	1.729424	-1.281939	-0.041519	-0.056115	-0.085251	-0.720639	-0.248818	-0.145827	0.631044	0.313398	-0.690243	0.164711
27868	9.224966	1.660850	-1.385208	-0.103623	0.032184	-0.021461	-0.720876	-0.252530	-0.146198	0.632167	0.312172	-0.690132	0.163192
27869	9.190988	1.405417	-1.308306	-0.076619	0.104966	0.022472	-0.719208	-0.251463	-0.147987	0.633869	0.310344	-0.689395	0.163192
27870	9.338299	1.716010	-1.398749	-0.030720	0.141478	0.026255	-0.717869	-0.249725	-0.154543	0.635882	0.309021	-0.687952	0.163959
27871	9.832746	2.023903	-1.470790	-0.001363	0.145365	-0.038684	-0.716336	-0.251483	-0.160187	0.637868	0.308865	-0.686063	0.164450
27872	9.537939	2.095717	-1.606642	0.011415	0.039268	-0.098189	-0.714759	-0.254294	-0.161935	0.638618	0.310119	-0.685008	0.163576
27873	9.346891	2.195820	-1.736528	-0.017158	0.088656	-0.076332	-0.713457	-0.258342	-0.164748	0.640035	0.310492	-0.683656	0.162987
27874	9.860497	2.155005	-1.676291	0.002775	0.103967	-0.085384	-0.710228	-0.258797	-0.168204	0.641676	0.311246	-0.681875	0.162558
27875	9.658001	2.215116	-1.711805	0.069768	0.021965	-0.103510	-0.710881	-0.263348	-0.168908	0.641715	0.313344	-0.680923	0.162361
27876	9.546488	1.960972	-1.689967	0.093295	0.020682	-0.114539	-0.709695	-0.266878	-0.167583	0.641742	0.315923	-0.679726	0.162272
27877	9.593583	1.894261	-1.803277	0.063344	-0.034056	0.002935	-0.708229	-0.270392	-0.166685	0.640695	0.316687	-0.680188	0.162983
27878	9.458508	1.866178	-1.808070	0.038667	-0.065758	0.041441	-0.710340	-0.269612	-0.164351	0.639381	0.316724	-0.681257	0.163605
27879	9.415207	1.895626	-1.811090	-0.041071	-0.072624	0.036704	-0.710491	-0.266899	-0.161067	0.638341	0.315832	-0.682774	0.163066
27880	9.352572	1.861893	-1.794474	-0.097431	-0.049417	0.082417	-0.711064	-0.266052	-0.160583	0.637971	0.313515	-0.684332	0.162457
27881	9.448665	1.871483	-1.836653	-0.069673	-0.033504	0.092560	-0.713112	-0.260832	-0.160945	0.637444	0.311378	-0.685794	0.162469
27882	9.367607	2.002244	-1.779628	-0.022889	-0.029157	0.063288	-0.714824	-0.258857	-0.159673	0.636940	0.310203	-0.686724	0.162761
27883	9.286103	1.909397	-1.685396	-0.029736	-0.067759	0.015592	-0.715982	-0.256419	-0.159226	0.635932	0.309760	-0.688013	0.162104
27884	9.656841	2.195873	-1.542801	-0.049714	-0.023208	-0.050450	-0.714252	-0.258239	-0.157800	0.636043	0.309788	-0.688246	0.160616
27885	9.908494	1.796473	-1.549986	-0.043407	-0.019404	-0.160564	-0.715674	-0.257631	-0.158031	0.636349	0.311448	-0.687862	0.157816
27886	9.022786	1.613093	-1.334479	0.114660	-0.083710	-0.127339	-0.717834	-0.263765	-0.155281	0.634842	0.314811	-0.687858	0.157230
27887	9.365009	1.610588	-1.327970	0.065070	-0.054358	-0.137501	-0.715200	-0.268846	-0.152086	0.633913	0.317633	-0.687696	0.156004
27888	9.807070	1.807326	-1.582355	0.086842	-0.083035	-0.072142	-0.712898	-0.270975	-0.150401	0.632404	0.319875	-0.688107	0.155736
27889	9.534561	1.589435	-1.827212	0.130521	-0.084842	-0.013433	-0.715661	-0.273562	-0.146574	0.630238	0.321904	-0.688908	0.156791
27890	9.732023	1.402904	-1.765763	0.050716	-0.032605	0.041397	-0.716507	-0.272630	-0.144809	0.629293	0.321966	-0.689517	0.157782
27891	9.641841	1.591370	-1.666957	0.004683	-0.033562	-0.002721	-0.717086	-0.270679	-0.143408	0.628605	0.322086	-0.690133	0.157583
27892	9.406040	1.777795	-1.700402	0.010593	-0.060140	-0.052238	-0.716768	-0.272751	-0.142267	0.627832	0.323020	-0.690609	0.156664
27893	9.382521	1.757445	-1.617528	0.026643	-0.088898	-0.065013	-0.716475	-0.272552	-0.140559	0.626435	0.324447	-0.691443	0.155629
27894	9.593026	1.631822	-1.763903	-0.002022	-0.090066	-0.043024	-0.717557	-0.274277	-0.137260	0.625297	0.325187	-0.692388	0.154456
27895	9.422040	1.901147	-1.864450	-0.066360	-0.019352	0.009043	-0.718256	-0.274710	-0.136997	0.625232	0.324206	-0.693115	0.153514
27896	9.488334	1.747311	-1.640875	-0.049983	0.051616	-0.070871	-0.718096	-0.275613	-0.136206	0.626450	0.324296	-0.692252	0.152248
27897	9.430429	1.923455	-1.724519	-0.038282	0.075832	-0.045181	-0.715570	-0.276214	-0.139381	0.627692	0.324122	-0.691342	0.151637
27898	9.446165	1.857703	-1.532296	-0.033164	0.102559	-0.061732	-0.716005	-0.277208	-0.142411	0.629472	0.324138	-0.689844	0.151046
27899	9.475026	1.764912	-1.500163	-0.137903	0.064503	-0.144465	-0.714018	-0.278880	-0.144092	0.631504	0.324103	-0.688718	0.147742
27900	9.437909	2.113887	-1.462683	-0.179109	0.106035	-0.113363	-0.712310	-0.282693	-0.148876	0.634416	0.322976	-0.687255	0.144509
27901	9.678519	1.868908	-1.405645	-0.217584	0.069766	-0.182185	-0.710613	-0.285647	-0.153605	0.637125	0.322413	-0.686015	0.139660
27902	9.617053	2.325811	-1.446262	-0.138155	0.028157	-0.043348	-0.708255	-0.284629	-0.157527	0.638484	0.321056	-0.685850	0.137372
27903	9.425201	2.198731	-1.273245	-0.129633	0.044104	-0.034239	-0.707419	-0.285370	-0.160270	0.639853	0.319649	-0.685616	0.135442
27904	9.724558	1.763262	-1.328344	-0.128976	-0.008167	-0.145189	-0.707652	-0.289504	-0.160810	0.640917	0.319898	-0.685226	0.131743
27905	9.550092	2.388810	-1.407114	-0.159334	-0.062695	0.030159	-0.707107	-0.289000	-0.162482	0.640841	0.317499	-0.686828	0.129555
27906	9.506969	2.100873	-1.252786	-0.153355	-0.054513	0.046621	-0.708274	-0.287174	-0.164196	0.640905	0.314920	-0.688305	0.127680
27907	9.564426	2.330389	-1.398369	-0.172080	-0.057645	0.100773	-0.710845	-0.284320	-0.163002	0.640789	0.311360	-0.690294	0.126251
27908	9.554306	2.219104	-1.413209	-0.103717	-0.046550	0.158675	-0.710200	-0.279993	-0.163587	0.640349	0.307843	-0.692223	0.126543
27909	9.480958	2.031223	-1.469663	-0.092496	-0.073717	0.134834	-0.712794	-0.275141	-0.162126	0.639412	0.304862	-0.694404	0.126549
27910	9.460523	1.974850	-1.594872	-0.085805	-0.078757	0.110980	-0.713703	-0.269067	-0.159756	0.638520	0.302308	-0.696389	0.126276
27911	9.417529	1.984246	-1.549724	-0.095235	-0.126059	0.070658	-0.716554	-0.266618	-0.159010	0.637017	0.300308	-0.698838	0.125103
27912	9.484177	2.024233	-1.672731	-0.134485	-0.142359	0.006394	-0.719106	-0.264141	-0.156000	0.635776	0.298745	-0.701108	0.122429
27913	9.388394	2.175076	-1.658504	-0.136262	-0.112912	0.006348	-0.719095	-0.264074	-0.154439	0.634846	0.297086	-0.703084	0.119931
27914	9.522749	2.077588	-1.693150	-0.162193	-0.128724	-0.004676	-0.720793	-0.261910	-0.151173	0.633967	0.295285	-0.705159	0.116806
27915	9.367065	2.188557	-1.928155	-0.117306	-0.108839	0.030225	-0.720790	-0.261134	-0.149427	0.632908	0.293519	-0.707160	0.114891
27916	9.298813	2.142300	-1.698846	-0.073422	-0.079326	0.026577	-0.722767	-0.260845	-0.148824	0.632115	0.292280	-0.708572	0.113703
27917	9.440094	2.235535	-1.853284	-0.065975	-0.029590	0.026554	-0.722918	-0.259194	-0.147304	0.631879	0.291039	-0.709418	0.112921
27918	9.328578	2.115541	-1.888543	0.012322	-0.015971	0.010123	-0.723773	-0.258077	-0.146376	0.631519	0.290972	-0.709736	0.113111
27919	9.517214	1.986193	-1.746680	0.042075	-0.002058	-0.008168	-0.724057	-0.257800	-0.146073	0.631123	0.291527	-0.709786	0.113581
27920	9.516927	2.091572	-1.828110	-0.011519	0.018521	0.004556	-0.723355	-0.258049	-0.147086	0.631404	0.291160	-0.709689	0.113562
27921	9.401454	2.094494	-1.804448	-0.024731	0.007901	0.059577	-0.724078	-0.257144	-0.147730	0.631385	0.289890	-0.710157	0.113993
27922	9.368502	2.112874	-1.711306	0.040367	0.010129	0.065205	-0.724099	-0.255957	-0.148505	0.631107	0.289335	-0.710398	0.115428
27923	9.295855	1.994497	-1.706946	0.138501	0.040798	0.070817	-0.725689	-0.252279	-0.146844	0.630584	0.289889	-0.710130	0.118505
27924	9.429472	1.900740	-1.838160	0.108859	0.021433	0.057954	-0.725691	-0.251203	-0.145362	0.630079	0.290273	-0.710021	0.120885
27925	9.487622	1.826604	-1.765938	0.132006	0.030950	0.067162	-0.726971	-0.250339	-0.145012	0.629453	0.290812	-0.709858	0.123767
27926	9.468308	1.836560	-1.774813	0.159804	0.001574	0.048909	-0.727709	-0.247491	-0.144261	0.628382	0.292009	-0.709809	0.126639
27927	9.487673	1.763101	-1.732537	0.198161	0.025494	0.078302	-0.728539	-0.247848	-0.142577	0.627252	0.293224	-0.709596	0.130568
27928	9.632356	1.698486	-1.692474	0.168397	0.024163	0.025049	-0.727567	-0.245900	-0.141615	0.626499	0.294802	-0.709082	0.133392
27929	9.564034	1.634600	-1.774878	0.184639	-0.005487	-0.050142	-0.728526	-0.247257	-0.139993	0.625336	0.297736	-0.708513	0.135340
27930	9.461926	1.541771	-1.851377	0.157606	-0.005889	-0.104371	-0.728605	-0.250674	-0.137658	0.624553	0.301086	-0.707621	0.136210
27931	9.420118	1.103833	-2.084557	0.067696	0.019136	-0.257912	-0.725951	-0.258127	-0.135886	0.624980	0.305410	-0.705798	0.134069
27932	9.696096	1.333806	-2.018498	-0.112709	0.012338	-0.366426	-0.720745	-0.266995	-0.135358	0.626768	0.309019	-0.703775	0.127948
27933	9.379213	3.154826	-2.014098	0.014487	0.118597	-0.054138	-0.717888	-0.271203	-0.138338	0.628352	0.309557	-0.702077	0.128199
27934	9.353885	3.412168	-1.661225	0.201846	0.218252	0.242495	-0.720771	-0.268702	-0.141550	0.629489	0.308009	-0.700385	0.135408
27935	9.469239	2.187507	-1.183176	0.311740	0.183722	0.244436	-0.721167	-0.261929	-0.144803	0.629342	0.307922	-0.698852	0.143940
27936	9.538651	1.387157	-1.215145	0.184266	0.041748	0.207592	-0.722390	-0.254867	-0.144915	0.628144	0.307100	-0.699154	0.149360
27937	9.512486	1.439728	-1.503685	0.097916	-0.007661	0.129502	-0.725253	-0.251558	-0.144114	0.626942	0.306442	-0.699889	0.152292
27938	9.627971	1.468493	-1.539217	0.028107	-0.014712	0.050495	-0.726839	-0.248160	-0.142613	0.626370	0.306019	-0.700387	0.153205
27939	9.606475	1.619531	-1.578492	0.041011	-0.001620	-0.015547	-0.727392	-0.248623	-0.141787	0.626045	0.306649	-0.700322	0.153567
27940	9.526756	1.598490	-1.594972	0.070807	-0.026967	0.006551	-0.726852	-0.246892	-0.142109	0.625173	0.307413	-0.700572	0.154451
27941	9.554985	1.597050	-1.682996	0.086286	0.019699	-0.035698	-0.726803	-0.249431	-0.140145	0.624933	0.308821	-0.699972	0.155329
27942	9.631272	1.536967	-1.763536	0.059229	-0.010466	-0.053132	-0.726803	-0.249962	-0.141028	0.624546	0.310225	-0.699680	0.155406
27943	9.555159	1.750403	-1.725481	0.124973	0.019165	-0.059455	-0.725762	-0.252407	-0.138360	0.624127	0.312448	-0.698815	0.156525
27944	9.544463	1.579150	-1.789001	0.056846	0.009073	-0.041253	-0.726000	-0.254519	-0.136226	0.623987	0.313595	-0.698355	0.156839
27945	9.538859	1.512265	-1.861693	0.028090	-0.005154	0.013754	-0.725586	-0.254205	-0.136918	0.623598	0.313658	-0.698555	0.157369
27946	9.467431	1.618584	-1.795525	-0.062728	-0.019428	0.041130	-0.725740	-0.253595	-0.137586	0.623550	0.312250	-0.699342	0.156860
27947	9.418580	1.563977	-1.856857	-0.044054	0.005408	0.086984	-0.726902	-0.251804	-0.138595	0.623526	0.310355	-0.700095	0.157359
27948	9.460507	1.664443	-1.775643	-0.009087	0.034439	0.092540	-0.727941	-0.247384	-0.137600	0.623732	0.308726	-0.700357	0.158577
27949	9.621161	2.073366	-1.431152	0.112145	0.052789	0.180949	-0.730112	-0.243601	-0.137909	0.623105	0.307316	-0.700586	0.162716
27950	9.658571	1.879974	-1.496616	0.288385	0.052466	0.271190	-0.731749	-0.237248	-0.138062	0.621125	0.306817	-0.700729	0.170430
27951	9.608257	1.420612	-1.575025	0.342688	0.046809	0.177623	-0.735753	-0.232934	-0.136904	0.618967	0.308316	-0.700174	0.177703
27952	9.584076	1.269711	-1.521963	0.409494	0.037972	0.074970	-0.734359	-0.230052	-0.134615	0.616645	0.312076	-0.698779	0.184567
27953	9.653563	1.067467	-1.487233	0.548616	0.056441	0.005459	-0.735726	-0.231493	-0.131154	0.613873	0.318431	-0.696171	0.192632
27954	9.680425	1.142268	-1.473256	0.604959	0.014932	-0.073258	-0.733948	-0.234919	-0.126290	0.610425	0.326685	-0.693235	0.200209
27955	9.583121	1.039676	-1.547583	0.652147	-0.078340	-0.148299	-0.733529	-0.241034	-0.118893	0.605547	0.336872	-0.690666	0.206908
27956	9.556223	0.861821	-1.832766	0.588489	-0.103974	-0.271382	-0.730497	-0.251437	-0.109808	0.601177	0.348039	-0.687701	0.211003
27957	9.613700	1.052277	-1.959280	0.475259	-0.144886	-0.258651	-0.729873	-0.261239	-0.100520	0.596858	0.357780	-0.685717	0.213415
27958	9.571616	1.087992	-2.428496	0.320240	-0.095897	-0.176468	-0.729694	-0.269451	-0.091271	0.593948	0.364319	-0.684310	0.214981
27959	9.509743	1.096830	-2.331920	0.181750	-0.065755	-0.088709	-0.727911	-0.273171	-0.086284	0.592012	0.367855	-0.683795	0.215939
27960	9.366450	1.212669	-2.214693	-0.028692	-0.106356	-0.015657	-0.726301	-0.275114	-0.082317	0.590795	0.368086	-0.685159	0.214550
27961	9.338526	1.406260	-2.168907	-0.077467	-0.048444	0.003452	-0.726694	-0.276882	-0.081291	0.590591	0.367218	-0.686229	0.213174
27962	9.465117	1.442147	-2.018815	-0.073045	-0.020566	0.030064	-0.726988	-0.276277	-0.081817	0.590677	0.365926	-0.687101	0.212346
27963	9.392902	1.369353	-1.977941	-0.007650	-0.019688	0.011812	-0.726996	-0.275037	-0.080749	0.590323	0.365645	-0.687588	0.212237
27964	9.482854	1.342266	-2.174722	-0.019213	-0.008995	-0.012075	-0.726730	-0.273881	-0.080962	0.590352	0.365517	-0.687786	0.211734
27965	9.515436	1.603259	-2.123513	-0.041040	-0.002117	0.028297	-0.728974	-0.274476	-0.079845	0.590414	0.364544	-0.688327	0.211482
27966	9.600328	1.601695	-2.051818	0.007082	0.020368	0.081595	-0.727881	-0.272017	-0.080551	0.590258	0.363314	-0.688748	0.212662
27967	9.667656	1.238056	-1.916607	0.001141	0.015949	0.063198	-0.727616	-0.271256	-0.081497	0.590119	0.362280	-0.689142	0.213533
27968	9.499547	1.484594	-1.947361	-0.044861	-0.013077	0.057652	-0.727945	-0.267665	-0.081410	0.589977	0.360906	-0.690003	0.213470
27969	9.558966	1.197805	-1.932129	-0.066177	-0.013218	0.045647	-0.729080	-0.267620	-0.081963	0.590003	0.359440	-0.690892	0.212994
27970	9.481815	1.359396	-2.005486	-0.054726	-0.035458	0.031949	-0.729389	-0.265072	-0.081093	0.589730	0.358398	-0.691871	0.212329
27971	9.492905	1.241478	-2.079135	-0.032210	-0.034873	0.052159	-0.730817	-0.263238	-0.079974	0.589186	0.357333	-0.692911	0.212242
27972	9.444845	1.390363	-2.124677	-0.040008	-0.006036	0.031924	-0.729407	-0.263375	-0.080562	0.589213	0.356339	-0.693478	0.211990
27973	9.618463	1.271853	-2.059478	-0.060105	0.008835	0.030964	-0.731277	-0.261028	-0.080963	0.589564	0.355055	-0.693964	0.211574
27974	9.575509	1.203132	-1.976192	-0.083207	-0.018581	0.059390	-0.732434	-0.258468	-0.080084	0.589605	0.353220	-0.695054	0.210955
27975	9.531721	1.143187	-2.003931	-0.128033	-0.036748	0.026278	-0.732746	-0.255900	-0.079637	0.589823	0.351386	-0.696322	0.209220
27976	9.502723	1.267925	-2.067252	-0.148619	-0.039387	0.009738	-0.734479	-0.254862	-0.082669	0.590236	0.349550	-0.697572	0.206953
27977	9.467841	1.231143	-2.199040	-0.150188	-0.019559	0.017026	-0.733071	-0.254590	-0.082807	0.590878	0.347507	-0.698650	0.204913
27978	9.487805	1.281025	-2.131827	-0.190862	-0.039107	0.038097	-0.734227	-0.252166	-0.082079	0.591457	0.344769	-0.700250	0.202392
27979	9.391510	1.323010	-2.137614	-0.146481	0.024710	0.015127	-0.733983	-0.250218	-0.083799	0.592689	0.342615	-0.700760	0.200676
27980	9.565276	1.277409	-2.084023	-0.117410	0.034175	0.040894	-0.734291	-0.249932	-0.086609	0.593766	0.340402	-0.701200	0.199717
27981	9.540990	1.094985	-2.031163	-0.090874	0.008198	0.042788	-0.735741	-0.248238	-0.088470	0.594270	0.338578	-0.701861	0.198996
27982	9.536574	1.221142	-2.032591	-0.109362	0.016975	0.035417	-0.736767	-0.245747	-0.089153	0.595066	0.336600	-0.702429	0.197964
27983	9.526878	1.248140	-2.051376	-0.056270	0.010264	0.037369	-0.736784	-0.245650	-0.091129	0.595386	0.335253	-0.702883	0.197677
27984	9.512208	1.160809	-2.041735	-0.039984	0.029169	0.028177	-0.736807	-0.244190	-0.091603	0.595913	0.334153	-0.702978	0.197614
27985	9.484503	1.251577	-1.924163	-0.012033	0.007509	0.050301	-0.735995	-0.242401	-0.093197	0.595849	0.333160	-0.703371	0.198085
27986	9.604398	1.129805	-1.948764	-0.017829	0.011997	0.037442	-0.736851	-0.242074	-0.093735	0.595948	0.332260	-0.703645	0.198327
27987	9.599698	1.154020	-1.943600	0.006069	0.009811	0.042083	-0.738014	-0.240139	-0.094735	0.595833	0.331585	-0.703877	0.198973
27988	9.628710	1.168282	-1.937345	0.020920	-0.010160	0.052246	-0.738581	-0.239988	-0.094720	0.595304	0.331024	-0.704359	0.199789
27989	9.565960	1.178653	-1.954255	0.078493	-0.031287	0.017512	-0.739873	-0.237331	-0.092843	0.594233	0.331720	-0.704622	0.200890
27990	9.611329	1.142469	-1.992420	0.090473	-0.057414	0.023085	-0.739150	-0.236907	-0.089993	0.592690	0.332582	-0.705192	0.202021
27991	9.511671	1.078821	-2.076066	0.105823	-0.084764	0.017618	-0.740249	-0.237071	-0.086313	0.590680	0.333813	-0.705971	0.203151
27992	9.433764	1.136861	-2.203211	0.094510	-0.082129	0.004734	-0.740226	-0.236277	-0.082018	0.588829	0.335079	-0.706685	0.203956
27993	9.551801	1.158041	-2.217150	0.101476	-0.068365	-0.009926	-0.740332	-0.237273	-0.079248	0.587184	0.336582	-0.707096	0.204801
