# Supplementary material for: Identification of Haptic Based Guiding Using Hard Reins
Source: PLoS One. 2015 Jul 22;10(7):e0132020. doi: 10.1371/journal.pone.0132020 (PMC4511788; doi:10.1371/journal.pone.0132020)
Supplement: S9 File — (ZIP) [file pone.0132020.s009.zip › Exp2_MotionData2/Subject10/path1/T6/gh6.txt]

// Start Time: 0
// Sample rate: 25.0Hz
// Scenario: 4.9
// Firmware Version: 2.6.1
Counter	Acc_X	Acc_Y	Acc_Z	Gyr_X	Gyr_Y	Gyr_Z	Mag_X	Mag_Y	Mag_Z	Quat_w	Quat_x	Quat_y	Quat_z
27485	1.981978	-9.231780	-1.615209	0.035684	-0.020151	-0.008167	0.045343	0.858232	0.287880	0.565576	-0.716759	0.250752	-0.321720
27486	1.592912	-9.549944	-1.551282	0.077543	-0.010955	0.022486	0.046142	0.859975	0.285519	0.566992	-0.715843	0.250330	-0.321595
27487	1.699808	-9.728349	-1.716033	0.033966	0.016396	0.004703	0.044428	0.859441	0.284748	0.567526	-0.715310	0.250302	-0.321861
27488	1.883875	-9.901012	-1.654319	-0.021917	0.020010	0.004429	0.046407	0.860377	0.284994	0.567247	-0.715412	0.250611	-0.321886
27489	1.657133	-9.872070	-1.502386	-0.046304	0.049147	-0.010518	0.046007	0.859845	0.286044	0.566367	-0.715657	0.251254	-0.322389
27490	1.659424	-9.327466	-1.264262	-0.016709	0.052813	-0.015940	0.044422	0.859047	0.286318	0.565863	-0.715589	0.251614	-0.323144
27491	1.714532	-9.255234	-1.281940	0.012044	0.039174	-0.004700	0.043898	0.859855	0.284622	0.565911	-0.715201	0.251848	-0.323736
27492	1.780471	-9.433179	-1.288621	0.014704	0.009053	0.006446	0.043626	0.860687	0.285540	0.566224	-0.714948	0.251825	-0.323766
27493	1.890289	-9.717255	-1.397210	0.020205	0.001739	-0.004570	0.042441	0.860148	0.284895	0.566580	-0.714705	0.251579	-0.323869
27494	1.945854	-9.743874	-1.473886	-0.011118	-0.009296	-0.023165	0.044302	0.859023	0.283833	0.566430	-0.715017	0.251080	-0.323832
27495	1.834658	-9.678802	-1.377985	0.008215	0.005297	-0.034173	0.044031	0.860395	0.284098	0.566404	-0.715035	0.250522	-0.324268
27496	1.809732	-9.505537	-1.356582	-0.051433	0.005239	-0.030793	0.042707	0.860412	0.284370	0.565554	-0.715748	0.250339	-0.324321
27497	1.683994	-9.428823	-1.366282	-0.039276	-0.002064	-0.026114	0.041258	0.857434	0.285427	0.564941	-0.716307	0.250120	-0.324324
27498	1.756321	-9.428727	-1.380010	-0.023626	0.005302	-0.015892	0.041513	0.859484	0.285818	0.564583	-0.716628	0.249973	-0.324351
27499	1.824461	-9.563454	-1.414873	-0.018333	-0.000156	-0.012155	0.041236	0.860054	0.287783	0.564353	-0.716866	0.249838	-0.324330
27500	1.824334	-9.534390	-1.359251	-0.018318	0.005319	-0.014011	0.040840	0.859109	0.288440	0.564079	-0.717114	0.249692	-0.324370
27501	1.858094	-9.534199	-1.322923	-0.021802	0.005318	-0.014028	0.039918	0.858839	0.287793	0.563764	-0.717360	0.249611	-0.324436
27502	1.833815	-9.500757	-1.380297	0.004378	0.005357	-0.010206	0.040715	0.859096	0.287002	0.563848	-0.717339	0.249356	-0.324534
27503	1.819029	-9.433429	-1.384292	0.005168	-0.001940	-0.004657	0.040842	0.859103	0.287916	0.564020	-0.717278	0.249150	-0.324528
27504	1.898976	-9.515129	-1.399096	0.007843	-0.001926	-0.004636	0.039794	0.857877	0.287009	0.564217	-0.717230	0.248889	-0.324491
27505	1.819987	-9.638139	-1.439969	0.013223	-0.011089	-0.011975	0.041109	0.860453	0.286607	0.564503	-0.717172	0.248420	-0.324480
27506	1.823897	-9.448284	-1.509290	0.009606	0.005357	-0.015718	0.039392	0.859112	0.287143	0.564621	-0.717114	0.248066	-0.324677
27507	1.867669	-9.522378	-1.389887	0.021887	0.012693	-0.010126	0.039519	0.860477	0.287143	0.564923	-0.716795	0.247834	-0.325031
27508	1.906380	-9.553836	-1.464388	0.035796	-0.001876	0.001046	0.040321	0.860043	0.285697	0.565564	-0.716406	0.247461	-0.325058
27509	1.896412	-9.486571	-1.489944	0.008639	0.007226	-0.002801	0.038462	0.861977	0.285713	0.565747	-0.716239	0.247356	-0.325188
27510	1.814538	-9.505822	-1.442965	-0.006302	0.012696	0.004495	0.038729	0.861427	0.285711	0.565731	-0.716213	0.247477	-0.325181
27511	1.879621	-9.500714	-1.394273	-0.020361	0.016361	0.011803	0.040182	0.862228	0.285438	0.565548	-0.716242	0.247873	-0.325134
27512	1.814587	-9.515390	-1.426294	-0.025502	0.005353	0.000718	0.038994	0.860610	0.286232	0.565275	-0.716504	0.247968	-0.324959
27513	1.829111	-9.524748	-1.356670	0.007763	-0.000088	0.004587	0.039522	0.861420	0.285835	0.565531	-0.716356	0.247891	-0.324898
27514	1.887600	-9.659609	-1.425235	0.023537	-0.012840	0.010233	0.039796	0.860584	0.284525	0.566110	-0.716132	0.247604	-0.324603
27515	1.834440	-9.635736	-1.449403	0.007847	-0.001010	-0.000942	0.039130	0.861413	0.284792	0.566335	-0.716017	0.247436	-0.324593
27516	1.810144	-9.592112	-1.343388	-0.011479	-0.001021	0.007262	0.040322	0.861669	0.284390	0.566333	-0.716126	0.247470	-0.324329
27517	1.805238	-9.577979	-1.429660	0.002523	-0.009232	0.004577	0.040062	0.860307	0.284522	0.566561	-0.716095	0.247322	-0.324112
27518	1.833993	-9.544562	-1.524950	-0.040454	0.005360	0.006183	0.039662	0.861402	0.284265	0.566103	-0.716495	0.247604	-0.323811
27519	1.795300	-9.515405	-1.419272	-0.015109	0.007217	0.011842	0.040708	0.861684	0.286349	0.566041	-0.716524	0.247862	-0.323660
27520	1.792688	-9.474635	-1.457136	0.035618	0.023722	0.010226	0.040581	0.861541	0.285565	0.566606	-0.715921	0.247924	-0.323959
27521	1.848465	-9.544418	-1.491203	0.032358	0.030983	-0.011946	0.040322	0.861668	0.284259	0.566948	-0.715377	0.247802	-0.324652
27522	1.848605	-9.573236	-1.474802	-0.004537	0.024585	0.004491	0.039794	0.861265	0.284394	0.566901	-0.715255	0.248042	-0.324820
27523	1.862935	-9.541703	-1.409407	-0.034238	0.041896	-0.003071	0.039522	0.862640	0.284920	0.566291	-0.715354	0.248602	-0.325239
27524	1.838765	-9.529770	-1.423870	-0.016044	0.034649	0.015489	0.039520	0.862101	0.285705	0.566104	-0.715244	0.249179	-0.325363
27525	1.836454	-9.548861	-1.376145	-0.009040	0.034660	0.018293	0.039265	0.861542	0.284137	0.566029	-0.714997	0.249798	-0.325563
27526	1.814520	-9.495672	-1.289180	-0.009907	0.034648	0.017361	0.039258	0.862369	0.284922	0.565940	-0.714807	0.250365	-0.325699
27527	1.757294	-9.630537	-1.291606	-0.001141	0.034661	0.022947	0.038726	0.861840	0.285973	0.566013	-0.714441	0.250997	-0.325888
27528	1.805449	-9.621177	-1.396654	0.002567	0.027308	-0.001015	0.038730	0.861019	0.285842	0.566010	-0.714242	0.251159	-0.326206
27529	1.793351	-9.608907	-1.319774	0.020197	0.030948	-0.012008	0.038606	0.861682	0.283750	0.566180	-0.713832	0.251110	-0.326845
27530	1.761731	-9.551303	-1.343268	0.034171	0.019994	-0.011924	0.038863	0.862100	0.284795	0.566596	-0.713379	0.250820	-0.327335
27531	1.829088	-9.519935	-1.356603	0.027117	0.034625	-0.010136	0.037286	0.861826	0.282976	0.566860	-0.712855	0.250793	-0.328040
27532	1.867422	-9.466756	-1.307486	0.021877	0.019999	-0.010141	0.035693	0.862669	0.283512	0.567105	-0.712527	0.250623	-0.328460
27533	1.872477	-9.520012	-1.404213	0.021871	0.034624	-0.012006	0.036618	0.863611	0.283113	0.567279	-0.712071	0.250602	-0.329162
27534	1.896751	-9.550956	-1.320397	0.011337	0.034631	-0.003751	0.036359	0.863330	0.282068	0.567352	-0.711742	0.250736	-0.329646
27535	1.872542	-9.529284	-1.301113	0.004273	0.027323	0.002682	0.035307	0.862246	0.281815	0.567407	-0.711460	0.250955	-0.329993
27536	1.853301	-9.538906	-1.289424	-0.006196	0.019992	0.000794	0.035577	0.861418	0.281289	0.567328	-0.711399	0.251115	-0.330139
27537	1.858467	-9.611033	-1.275984	0.027058	0.005423	0.008372	0.036767	0.861678	0.281280	0.567856	-0.710973	0.251014	-0.330225
27538	1.795921	-9.639986	-1.262570	0.053285	0.012762	0.012184	0.036103	0.862369	0.281285	0.568728	-0.710221	0.250875	-0.330448
27539	1.800359	-9.558099	-1.242174	0.040240	0.001753	0.001056	0.036112	0.862622	0.279323	0.569414	-0.709704	0.250542	-0.330631
27540	1.838848	-9.541325	-1.284792	0.009555	0.010872	0.002733	0.036903	0.863430	0.279056	0.569618	-0.709513	0.250522	-0.330704
27541	1.834009	-9.539019	-1.311212	-0.000915	0.003541	-0.001000	0.036507	0.863840	0.278667	0.569695	-0.709464	0.250452	-0.330729
27542	1.802529	-9.510232	-1.318304	-0.013085	-0.001985	-0.011207	0.036376	0.863433	0.278798	0.569549	-0.709686	0.250239	-0.330666
27543	1.867647	-9.514946	-1.327365	-0.029756	-0.000154	-0.006677	0.036105	0.863584	0.279847	0.569194	-0.710022	0.250237	-0.330558
27544	1.954814	-9.591639	-1.289217	-0.053488	0.016317	0.007950	0.037164	0.863298	0.279838	0.568515	-0.710491	0.250758	-0.330323
27545	1.882228	-9.538946	-1.317963	-0.055319	0.027279	0.009765	0.036892	0.863317	0.281410	0.567764	-0.710855	0.251468	-0.330293
27546	1.860717	-9.574763	-1.225040	-0.043875	0.017228	0.009838	0.036363	0.861968	0.282460	0.567222	-0.711193	0.251976	-0.330109
27547	1.834388	-9.615746	-1.233063	-0.020209	0.018159	0.008112	0.035431	0.862531	0.283122	0.567007	-0.711223	0.252325	-0.330147
27548	1.829520	-9.606148	-1.237775	0.000785	0.008134	0.010079	0.037679	0.862101	0.283627	0.567147	-0.711112	0.252440	-0.330057
27549	1.795820	-9.615669	-1.187809	0.004314	0.001731	0.010105	0.036620	0.862928	0.283113	0.567383	-0.710957	0.252467	-0.329964
27550	1.839266	-9.625165	-1.175533	-0.011154	-0.012969	-0.015790	0.037943	0.860743	0.284671	0.567284	-0.711248	0.252065	-0.329816
27551	1.814645	-9.524776	-1.356806	-0.020105	-0.012949	-0.008456	0.036083	0.863221	0.284556	0.567126	-0.711559	0.251822	-0.329603
27552	1.805177	-9.558163	-1.263736	0.013221	-0.001961	-0.011072	0.036356	0.861846	0.283899	0.567349	-0.711477	0.251450	-0.329679
27553	1.831700	-9.563308	-1.376392	-0.013139	-0.014752	-0.002877	0.037145	0.861709	0.284808	0.567336	-0.711692	0.251220	-0.329412
27554	1.814673	-9.532110	-1.390518	0.006027	-0.005578	0.002741	0.037938	0.862515	0.284279	0.567569	-0.711648	0.251046	-0.329241
27555	1.800073	-9.505827	-1.435898	0.008583	0.016363	0.003641	0.036889	0.861696	0.283241	0.567747	-0.711383	0.251121	-0.329449
27556	1.771127	-9.500917	-1.390487	-0.008896	0.010850	0.002637	0.038209	0.861415	0.283884	0.567684	-0.711400	0.251230	-0.329437
27557	1.770945	-9.462418	-1.389948	0.005992	0.016341	-0.000990	0.038868	0.861818	0.284010	0.567792	-0.711191	0.251258	-0.329680
27558	1.802810	-9.573065	-1.398405	0.000726	0.012705	0.007302	0.037546	0.862511	0.283497	0.567888	-0.711064	0.251390	-0.329689
27559	1.785980	-9.582700	-1.391495	-0.019402	0.007198	0.008131	0.037539	0.863473	0.284021	0.567738	-0.711160	0.251614	-0.329568
27560	1.773628	-9.514939	-1.270627	0.002458	0.014529	0.010071	0.038597	0.863325	0.284143	0.567870	-0.710989	0.251789	-0.329576
27561	1.790599	-9.534097	-1.253932	-0.013267	0.005373	0.010007	0.037286	0.861826	0.282976	0.567832	-0.711016	0.251979	-0.329439
27562	1.800639	-9.620956	-1.329478	-0.005295	0.005369	0.002670	0.037145	0.862252	0.284416	0.567845	-0.711026	0.252008	-0.329372
27563	1.810113	-9.582224	-1.266428	0.002531	0.020007	0.006376	0.038070	0.862243	0.284539	0.567935	-0.710795	0.252208	-0.329563
27564	1.841268	-9.543759	-1.294406	0.002700	0.007172	-0.012062	0.036751	0.861573	0.284419	0.567957	-0.710778	0.251993	-0.329727
27565	1.901758	-9.589389	-1.304084	-0.004412	0.016346	0.000813	0.037542	0.862925	0.283890	0.567929	-0.710677	0.252115	-0.329898
27566	1.867817	-9.548420	-1.265416	-0.007921	0.027297	-0.001071	0.035963	0.861572	0.283379	0.567772	-0.710594	0.252352	-0.330167
27567	1.877673	-9.591580	-1.227518	0.036010	0.012692	-0.011899	0.036494	0.860883	0.283374	0.568254	-0.710120	0.251982	-0.330638
27568	1.916310	-9.606071	-1.265772	0.005291	0.019997	-0.004680	0.035165	0.863487	0.282732	0.568295	-0.709951	0.252004	-0.330915
27569	1.860658	-9.562773	-1.236876	0.004296	0.027321	0.004528	0.035440	0.861566	0.282206	0.568361	-0.709657	0.252241	-0.331251
27570	1.829239	-9.543307	-1.155273	0.032521	0.012672	-0.013767	0.036490	0.864551	0.281414	0.568767	-0.709274	0.251865	-0.331661
27571	1.853430	-9.562689	-1.208134	-0.016617	0.003519	-0.001079	0.037414	0.864546	0.281930	0.568622	-0.709401	0.251889	-0.331620
27572	1.834287	-9.596694	-1.290412	-0.018302	-0.001983	-0.008460	0.037548	0.863998	0.281928	0.568415	-0.709664	0.251761	-0.331508
27573	1.819766	-9.582024	-1.213521	0.036806	0.012703	-0.004514	0.037812	0.863317	0.282449	0.568960	-0.709140	0.251486	-0.331904
27574	1.802911	-9.586886	-1.218548	0.030646	-0.005571	0.001020	0.037155	0.863317	0.281670	0.569522	-0.708818	0.251139	-0.331890
27575	1.814785	-9.553586	-1.338003	-0.011411	-0.005611	-0.001039	0.035173	0.864148	0.280640	0.569497	-0.708947	0.251026	-0.331742
27576	1.790781	-9.572597	-1.254470	0.007986	-0.000144	-0.012025	0.036627	0.864134	0.280889	0.569628	-0.708916	0.250698	-0.331832
27577	1.805135	-9.563106	-1.304518	0.033907	0.003544	0.001062	0.035828	0.864597	0.279675	0.570213	-0.708458	0.250421	-0.332015
27578	1.833991	-9.548758	-1.347260	0.009477	0.010808	-0.010146	0.036490	0.864451	0.279539	0.570322	-0.708327	0.250235	-0.332247
27579	1.809891	-9.548609	-1.289866	-0.008970	0.019938	-0.002872	0.037539	0.866628	0.279793	0.570186	-0.708272	0.250376	-0.332490
27580	1.775923	-9.500306	-1.217485	0.007730	0.005310	-0.008307	0.036212	0.865025	0.281897	0.570309	-0.708187	0.250168	-0.332617
27581	1.732596	-9.520005	-1.323796	0.014599	0.019963	0.000012	0.036218	0.865147	0.280457	0.570526	-0.707851	0.250197	-0.332940
27582	1.745127	-9.621092	-1.339501	0.007621	0.019963	0.002751	0.037015	0.864997	0.280058	0.570653	-0.707619	0.250301	-0.333137
27583	1.800632	-9.615848	-1.242982	-0.006042	0.027263	-0.010290	0.037022	0.863999	0.281409	0.570471	-0.707522	0.250408	-0.333572
27584	1.771432	-9.558059	-1.213636	-0.026917	0.024453	-0.026085	0.036494	0.863732	0.281414	0.569894	-0.707797	0.250388	-0.333991
27585	1.814650	-9.519439	-1.203088	-0.016579	0.030906	-0.011276	0.035829	0.864288	0.281681	0.569539	-0.707801	0.250594	-0.334434
27586	1.896556	-9.504835	-1.202119	-0.020060	0.038218	-0.014072	0.035561	0.864568	0.282075	0.569071	-0.707846	0.250852	-0.334942
27587	1.918539	-9.562327	-1.140302	-0.014800	0.027271	-0.007565	0.035565	0.863477	0.282206	0.568784	-0.707833	0.251055	-0.335303
27588	1.921036	-9.579060	-1.109305	-0.014851	0.019979	0.000753	0.035292	0.863766	0.283516	0.568577	-0.707864	0.251288	-0.335416
27589	1.887251	-9.571835	-1.087913	-0.035981	0.016326	0.013570	0.035956	0.863753	0.282988	0.568191	-0.708054	0.251805	-0.335280
27590	1.896974	-9.591295	-1.155314	-0.035796	0.003490	-0.004865	0.035030	0.862952	0.283780	0.567733	-0.708462	0.251910	-0.335117
27591	1.867971	-9.576965	-1.169788	-0.039389	0.005330	0.002496	0.033973	0.860522	0.285357	0.567283	-0.708817	0.252166	-0.334935
27592	1.831604	-9.533677	-1.155116	-0.006078	-0.009276	-0.002854	0.036082	0.860240	0.286909	0.567319	-0.708959	0.251964	-0.334725
27593	1.899149	-9.543330	-1.202634	-0.004306	-0.014749	-0.004679	0.035820	0.860374	0.286388	0.567422	-0.709083	0.251655	-0.334519
27594	1.833775	-9.485786	-1.224043	0.005977	-0.007391	0.011969	0.036609	0.862678	0.285467	0.567721	-0.709004	0.251598	-0.334223
27595	1.862961	-9.538590	-1.202906	0.049787	-0.010997	0.012200	0.037674	0.861705	0.284935	0.568686	-0.708402	0.251209	-0.334150
27596	1.858314	-9.577240	-1.244303	0.021786	-0.012854	0.012063	0.037942	0.863186	0.283102	0.569235	-0.708176	0.250990	-0.333859
27597	1.805345	-9.591694	-1.218592	-0.027330	-0.025680	0.024753	0.039007	0.862075	0.282570	0.569264	-0.708487	0.251127	-0.333046
27598	1.795958	-9.649758	-1.305918	0.002594	-0.020204	0.007364	0.040060	0.862209	0.283477	0.569547	-0.708552	0.250885	-0.332607
27599	1.783845	-9.637785	-1.315466	-0.008907	-0.011052	0.017443	0.041368	0.863442	0.285298	0.569713	-0.708594	0.250965	-0.332172
27600	1.742785	-9.620884	-1.274801	0.012223	-0.022033	0.006489	0.041782	0.861507	0.283463	0.570135	-0.708565	0.250626	-0.331765
27601	1.762041	-9.616205	-1.324970	-0.001002	-0.025676	0.014735	0.041120	0.861244	0.283729	0.570468	-0.708628	0.250452	-0.331188
27602	1.757022	-9.572763	-1.283596	-0.015878	-0.014735	0.011871	0.041386	0.860695	0.283858	0.570488	-0.708843	0.250462	-0.330686
27603	1.722904	-9.495825	-1.280434	-0.009786	-0.009253	0.010043	0.042973	0.861220	0.283453	0.570582	-0.708923	0.250470	-0.330347
27604	1.751866	-9.500447	-1.241818	-0.006346	-0.001918	0.017433	0.043229	0.862048	0.284628	0.570714	-0.708918	0.250635	-0.330005
27605	1.674998	-9.563395	-1.310637	0.018142	0.014552	0.017532	0.042966	0.861505	0.284630	0.571134	-0.708485	0.250839	-0.330054
27606	1.733066	-9.606598	-1.313102	0.018221	0.018202	0.011994	0.041387	0.861778	0.282812	0.571473	-0.708091	0.251002	-0.330188
27607	1.670256	-9.577620	-1.246063	0.012984	0.021834	0.010112	0.043753	0.863272	0.284625	0.571734	-0.707706	0.251222	-0.330394
27608	1.738051	-9.640202	-1.291921	-0.014956	0.016322	0.006293	0.043629	0.862308	0.283710	0.571579	-0.707736	0.251492	-0.330391
27609	1.718687	-9.620711	-1.210205	0.004322	0.027298	0.004526	0.042437	0.863409	0.283197	0.571653	-0.707443	0.251754	-0.330692
27610	1.713446	-9.531650	-1.197002	0.034082	0.020009	0.000991	0.042841	0.862984	0.282147	0.572137	-0.706912	0.251671	-0.331053
27611	1.790977	-9.610842	-1.180584	0.032424	0.021835	-0.002705	0.042047	0.862859	0.282415	0.572589	-0.706368	0.251582	-0.331501
27612	1.713817	-9.608525	-1.162066	0.016611	0.014510	0.003683	0.043242	0.863377	0.280966	0.572870	-0.706060	0.251590	-0.331664
27613	1.757353	-9.639899	-1.214915	0.016495	0.016378	0.015681	0.042850	0.862424	0.280838	0.573247	-0.705641	0.251805	-0.331742
27614	1.815327	-9.673312	-1.171530	-0.004463	0.014447	-0.003759	0.042441	0.863981	0.280276	0.573181	-0.705612	0.251849	-0.331886
27615	1.791051	-9.639805	-1.209698	-0.028123	0.014419	-0.004804	0.042045	0.862222	0.281455	0.572800	-0.705821	0.252047	-0.331947
27616	1.761678	-9.543335	-1.126996	0.019105	0.008983	-0.002717	0.042044	0.863174	0.281063	0.573100	-0.705552	0.251888	-0.332122
27617	1.795370	-9.531343	-1.157722	0.004280	-0.002007	-0.008312	0.042707	0.863434	0.280535	0.573236	-0.705517	0.251632	-0.332156
27618	1.834221	-9.591585	-1.206218	-0.039510	-0.002036	-0.003914	0.043101	0.863165	0.281317	0.572760	-0.706001	0.251711	-0.331888
27619	1.800378	-9.572371	-1.196662	-0.008882	0.001646	-0.004690	0.043095	0.864125	0.281709	0.572714	-0.706076	0.251634	-0.331868
27620	1.800133	-9.519326	-1.164711	-0.001110	0.014467	0.002710	0.041511	0.862916	0.281983	0.572736	-0.705974	0.251751	-0.331957
27621	1.723151	-9.543588	-1.175473	0.002501	0.016342	0.010067	0.042055	0.862299	0.281106	0.572874	-0.705746	0.251975	-0.332033
27622	1.706452	-9.582203	-1.200177	0.002584	0.009013	0.003620	0.043237	0.862438	0.282666	0.572984	-0.705636	0.252012	-0.332049
27623	1.771884	-9.654373	-1.234188	0.050019	0.010869	-0.009980	0.042579	0.863253	0.281495	0.573686	-0.705002	0.251576	-0.332515
27624	1.772022	-9.683231	-1.229790	-0.004327	0.007178	-0.000096	0.042181	0.863938	0.281237	0.573683	-0.705001	0.251587	-0.332515
27625	1.752069	-9.543800	-1.254428	-0.006074	0.012635	-0.010273	0.041781	0.863948	0.281763	0.573578	-0.705003	0.251543	-0.332724
27626	1.790172	-9.445182	-1.286298	0.041937	0.023679	-0.004512	0.041530	0.863112	0.279803	0.574116	-0.704384	0.251369	-0.333236
27627	1.810084	-9.569667	-1.112610	0.060479	0.031903	-0.008118	0.040863	0.864487	0.279940	0.574863	-0.703485	0.251132	-0.334027
27628	1.732877	-9.557742	-1.098759	0.011378	0.005361	0.002746	0.041133	0.865421	0.278107	0.575110	-0.703303	0.251054	-0.334044
27629	1.795640	-9.571905	-1.055160	-0.000824	0.017225	-0.001024	0.041654	0.866245	0.279149	0.575116	-0.703169	0.251156	-0.334239
27630	1.771844	-9.639410	-1.080335	-0.030586	0.010802	0.002530	0.040206	0.865434	0.278376	0.574744	-0.703434	0.251418	-0.334125
27631	1.738102	-9.639248	-1.013429	0.011609	0.012624	-0.013873	0.040467	0.865167	0.279289	0.574865	-0.703249	0.251205	-0.334465
27632	1.728456	-9.639309	-1.025523	-0.011272	0.005320	-0.001058	0.040203	0.865169	0.279160	0.574768	-0.703345	0.251227	-0.334414
27633	1.735493	-9.598430	-1.036888	-0.000796	-0.007457	0.000859	0.040999	0.864884	0.278892	0.574919	-0.703360	0.251073	-0.334239
27634	1.776753	-9.658716	-1.099766	0.000989	-0.008364	-0.000971	0.041789	0.863662	0.280455	0.575062	-0.703405	0.250859	-0.334058
27635	1.752433	-9.615560	-1.130596	-0.016441	-0.012981	-0.012129	0.039545	0.863272	0.279950	0.574933	-0.703702	0.250564	-0.333875
27636	1.805172	-9.553014	-1.165237	-0.007819	-0.006542	-0.003790	0.041927	0.862972	0.279930	0.574926	-0.703852	0.250386	-0.333704
27637	1.819768	-9.581990	-1.203918	-0.015751	-0.011099	0.002639	0.040213	0.862167	0.279421	0.574892	-0.704058	0.250316	-0.333381
27638	1.802848	-9.572351	-1.189536	-0.012998	0.001658	-0.012134	0.041925	0.863111	0.280192	0.574716	-0.704255	0.250147	-0.333395
27639	1.776275	-9.572279	-1.156074	-0.025597	0.007128	0.004445	0.041913	0.863849	0.280149	0.574461	-0.704446	0.250378	-0.333258
27640	1.725766	-9.596296	-1.113670	0.002474	-0.009307	0.002765	0.041906	0.863864	0.281588	0.574655	-0.704463	0.250194	-0.333026
27641	1.718948	-9.682837	-1.086139	-0.011575	-0.014782	0.013781	0.042709	0.863836	0.279750	0.574773	-0.704589	0.250213	-0.332541
27642	1.697139	-9.663992	-1.191708	0.028863	-0.029410	-0.007219	0.042181	0.862484	0.280539	0.575372	-0.704485	0.249483	-0.332274
27643	1.704362	-9.658918	-1.119549	-0.034114	-0.036797	-0.008450	0.043232	0.864114	0.280793	0.575135	-0.705127	0.249088	-0.331618
27644	1.733017	-9.601176	-1.137678	-0.050790	-0.029497	-0.008547	0.043367	0.862074	0.281837	0.574606	-0.705948	0.248859	-0.330960
27645	1.696616	-9.550669	-1.122905	-0.039422	-0.027667	-0.010342	0.043489	0.863042	0.283145	0.574237	-0.706598	0.248578	-0.330425
27646	1.713472	-9.548409	-1.175531	-0.025486	-0.031287	-0.004728	0.043349	0.863464	0.284193	0.574095	-0.707117	0.248220	-0.329828
27647	1.737863	-9.608582	-1.195352	0.021856	-0.011144	-0.011898	0.043758	0.861537	0.283273	0.574500	-0.706961	0.247704	-0.329846
27648	1.754658	-9.591754	-1.209364	0.007827	-0.002016	-0.011983	0.043885	0.862361	0.283796	0.574636	-0.706940	0.247360	-0.329912
27649	1.783328	-9.533732	-1.145865	0.006075	-0.005673	-0.011989	0.043488	0.863179	0.283145	0.574789	-0.706930	0.247009	-0.329931
27650	1.853195	-9.524097	-1.183488	-0.009691	-0.005677	-0.012066	0.043225	0.862637	0.283278	0.574696	-0.707135	0.246736	-0.329858
27651	1.805124	-9.558080	-1.242030	0.000770	-0.007488	-0.008318	0.043493	0.863440	0.281968	0.574803	-0.707182	0.246449	-0.329784
27652	1.798294	-9.627588	-1.156744	0.009657	0.001716	0.002749	0.042712	0.863249	0.281232	0.575046	-0.707044	0.246340	-0.329738
27653	1.776345	-9.577298	-1.213860	0.030742	-0.001033	-0.010063	0.043512	0.862550	0.280571	0.575533	-0.706713	0.245906	-0.329923
27654	1.784226	-9.714455	-1.220511	0.027315	-0.000124	-0.010075	0.043113	0.863237	0.280444	0.575948	-0.706446	0.245481	-0.330088
27655	1.713695	-9.581991	-1.142490	0.027210	-0.001951	-0.004545	0.043242	0.865682	0.279267	0.576425	-0.706134	0.245139	-0.330176
27656	1.716018	-9.562688	-1.127794	-0.012977	-0.009326	-0.012121	0.042328	0.863500	0.278619	0.576303	-0.706402	0.244843	-0.330035
27657	1.853747	-9.630095	-1.218679	-0.019889	-0.007499	-0.019533	0.041930	0.863236	0.279015	0.576042	-0.706744	0.244537	-0.329984
27658	1.790777	-9.570051	-1.213623	0.007888	-0.011995	0.000913	0.042055	0.864876	0.279276	0.576314	-0.706725	0.244256	-0.329757
27659	1.869939	-9.485722	-1.226106	-0.015784	-0.000131	-0.001072	0.042193	0.864185	0.278621	0.576192	-0.706885	0.244269	-0.329619
27660	1.896495	-9.495490	-1.283611	-0.055249	0.007159	0.004257	0.041663	0.863516	0.279410	0.575503	-0.707454	0.244664	-0.329309
27661	1.863112	-9.572442	-1.251392	-0.083322	-0.001987	0.017051	0.042315	0.864340	0.280582	0.574545	-0.708320	0.245354	-0.328606
27662	1.882712	-9.639893	-1.285765	-0.046517	-0.000119	0.015393	0.043632	0.862167	0.283317	0.574090	-0.708781	0.245760	-0.328103
27663	1.906731	-9.620594	-1.285270	-0.042867	-0.009288	0.000660	0.042569	0.863001	0.283588	0.573627	-0.709313	0.245865	-0.327686
27664	1.858221	-9.558022	-1.253637	-0.084973	-0.009326	0.006902	0.043886	0.861371	0.285931	0.572616	-0.710317	0.246292	-0.326956
27665	1.868125	-9.616007	-1.328778	-0.039362	-0.001984	-0.003027	0.043213	0.861672	0.287898	0.572138	-0.710780	0.246404	-0.326704
27666	1.860799	-9.602044	-1.463088	-0.078832	0.001642	-0.001386	0.042555	0.860996	0.287903	0.571104	-0.711681	0.246795	-0.326253
27667	1.824270	-9.522499	-1.399896	-0.111206	0.001588	-0.005247	0.042809	0.860065	0.290648	0.569563	-0.712955	0.247384	-0.325721
27668	1.947652	-9.616520	-1.524898	-0.120779	0.002508	-0.008978	0.042534	0.859139	0.293397	0.567883	-0.714369	0.247927	-0.325143
27669	2.038529	-9.972723	-1.605868	-0.186108	0.021600	-0.025928	0.042257	0.858896	0.296015	0.565019	-0.716464	0.248928	-0.324760
27670	1.945895	-9.756201	-1.560483	-0.214122	0.027009	-0.038091	0.043036	0.854306	0.302285	0.561687	-0.718909	0.249915	-0.324376
27671	1.886059	-9.352112	-1.569679	-0.207593	0.019684	-0.031568	0.040631	0.851568	0.307236	0.558465	-0.721265	0.250942	-0.323915
27672	1.808046	-9.169312	-1.543836	-0.117662	0.016149	-0.018199	0.039294	0.849984	0.311302	0.556679	-0.722574	0.251488	-0.323650
27673	1.899312	-9.091907	-1.477081	-0.047977	0.019976	0.015371	0.039293	0.848901	0.312218	0.556058	-0.722899	0.252156	-0.323472
27674	1.933709	-9.231720	-1.572347	-0.061140	0.012683	0.024554	0.040611	0.847946	0.313907	0.555390	-0.723389	0.252893	-0.322947
27675	2.011288	-9.328346	-1.729022	-0.097965	0.009027	0.031766	0.041133	0.847412	0.315734	0.554201	-0.724256	0.253992	-0.322184
27676	2.080117	-9.609927	-1.787545	-0.122443	-0.001924	0.044597	0.041655	0.846199	0.317954	0.552847	-0.725416	0.255244	-0.320907
27677	1.979119	-9.656040	-1.842048	-0.081968	0.014581	0.039197	0.042721	0.844103	0.319680	0.551899	-0.726029	0.256402	-0.320229
27678	1.945291	-9.639167	-1.813319	-0.055638	0.027374	0.030080	0.044161	0.843440	0.323200	0.551256	-0.726323	0.257365	-0.319899
27679	1.945035	-9.588956	-1.906243	-0.062619	0.032834	0.020805	0.044148	0.843193	0.325816	0.550372	-0.726698	0.258329	-0.319792
27680	1.906319	-9.565465	-2.050315	-0.066138	0.047440	0.013381	0.044947	0.841275	0.326201	0.549365	-0.727064	0.259333	-0.319880
27681	1.905669	-9.430955	-2.118054	-0.036442	0.062088	0.007966	0.045205	0.842642	0.326592	0.548615	-0.727036	0.260263	-0.320473
27682	1.847627	-9.387259	-1.971542	-0.029501	0.071235	0.015364	0.044408	0.842116	0.327644	0.548030	-0.726836	0.261315	-0.321071
27683	1.789598	-9.353779	-1.998021	0.022237	0.082216	0.000839	0.044007	0.840908	0.329348	0.547975	-0.726074	0.261985	-0.322339
27684	1.924466	-9.319622	-1.938667	0.201631	0.115335	0.003545	0.044002	0.843900	0.328041	0.550417	-0.723096	0.261893	-0.324939
27685	1.964011	-9.521420	-1.869109	0.838271	0.174463	-0.017307	0.041393	0.850638	0.316031	0.561473	-0.712739	0.257972	-0.331966
27686	1.794539	-9.346295	-1.220052	1.641421	0.277502	-0.066027	0.035936	0.868674	0.283252	0.582687	-0.692356	0.249183	-0.345002
27687	1.707121	-9.195708	-0.757827	1.989788	0.372878	-0.069041	0.031060	0.891212	0.237127	0.607454	-0.666406	0.238533	-0.360562
27688	1.788996	-9.134507	0.204064	2.161280	0.457166	-0.038781	0.028457	0.911236	0.187975	0.633128	-0.636325	0.227899	-0.377228
27689	1.944745	-9.399411	1.450257	2.128767	0.473389	-0.072150	0.024448	0.925121	0.131299	0.656952	-0.605547	0.216573	-0.393476
27690	1.896804	-8.933870	1.816441	2.086828	0.482399	-0.094555	0.020715	0.935958	0.077169	0.678750	-0.574158	0.205188	-0.409316
27691	1.762404	-9.534906	2.743021	2.325882	0.486139	-0.125638	0.014161	0.939868	0.010499	0.701701	-0.538497	0.190941	-0.425649
27692	1.390661	-8.382269	3.691982	2.767194	0.499180	-0.176110	0.009889	0.938671	-0.058809	0.726893	-0.495244	0.172246	-0.443499
27693	1.345990	-8.068274	4.771472	3.091903	0.457266	-0.233496	0.008039	0.926651	-0.128273	0.752468	-0.446118	0.148715	-0.461145
27694	1.337378	-7.219838	5.911610	3.494693	0.351603	-0.238731	0.006206	0.901457	-0.216975	0.778433	-0.389993	0.119313	-0.477192
27695	1.267104	-6.601204	6.731060	3.230081	0.300146	-0.210501	0.003344	0.862387	-0.300965	0.799289	-0.336536	0.091174	-0.489457
27696	1.529387	-5.922029	8.173838	2.720900	0.188055	-0.203717	-0.002280	0.814092	-0.381535	0.814051	-0.291122	0.065973	-0.498213
27697	1.476577	-5.446923	8.525706	2.406063	0.079769	-0.232860	-0.006447	0.768209	-0.438043	0.824732	-0.251040	0.041747	-0.505027
27698	1.498325	-4.415156	9.080533	2.200591	0.021124	-0.196950	-0.006608	0.728703	-0.480842	0.832965	-0.214475	0.018743	-0.509723
27699	2.105334	-3.785989	9.068615	1.843167	-0.019363	-0.191321	-0.008897	0.685719	-0.518785	0.838396	-0.183779	-0.001338	-0.513143
27700	2.392272	-2.764536	9.268072	1.879063	0.042951	-0.158053	-0.012273	0.642667	-0.551094	0.843079	-0.151712	-0.020594	-0.515535
27701	2.779864	-2.128257	9.352634	1.920725	0.086931	-0.156081	-0.017995	0.588453	-0.581949	0.846719	-0.118161	-0.039571	-0.517241
27702	2.417430	-0.941055	9.154522	1.596409	0.130409	-0.177281	-0.017943	0.544357	-0.606849	0.848312	-0.089587	-0.054398	-0.519020
27703	2.831608	-0.834589	9.087861	1.224047	0.139288	-0.146868	-0.015065	0.509160	-0.626248	0.848864	-0.067098	-0.065235	-0.520262
27704	2.635749	-0.204500	9.109274	0.495881	0.136752	-0.106291	-0.011625	0.487302	-0.636096	0.848552	-0.057109	-0.068345	-0.521563
27705	2.370556	-0.196857	9.387785	0.092734	0.138228	-0.049284	-0.008950	0.483146	-0.638866	0.848310	-0.053959	-0.067317	-0.522424
27706	2.233256	0.307544	9.912123	0.190223	0.129263	-0.002668	-0.008413	0.477431	-0.636126	0.848644	-0.049373	-0.067247	-0.522345
27707	2.210384	0.026838	9.459047	0.280048	0.149569	0.027307	-0.004021	0.472716	-0.638126	0.849368	-0.043031	-0.067934	-0.521639
27708	1.899402	0.547551	9.929178	0.219920	0.166908	0.071231	0.000395	0.466194	-0.643266	0.850505	-0.037646	-0.067465	-0.520262
27709	1.868044	0.021317	9.450973	0.098378	0.185980	0.066925	0.006364	0.463110	-0.644363	0.851495	-0.034067	-0.065620	-0.519124
27710	1.273598	0.325060	9.963428	0.133233	0.185013	0.078134	0.012472	0.458926	-0.645984	0.852623	-0.029974	-0.063933	-0.517734
27711	1.091812	0.011339	9.798887	0.037869	0.152924	0.086939	0.016450	0.454523	-0.644710	0.853716	-0.027787	-0.061989	-0.516288
27712	0.734692	0.070617	9.750772	0.030811	0.123623	0.086933	0.020830	0.453222	-0.646839	0.854772	-0.026087	-0.060282	-0.514830
27713	0.724708	0.155924	10.075967	0.061266	0.094462	0.116656	0.024396	0.453327	-0.645952	0.856102	-0.024123	-0.059517	-0.512802
27714	0.881909	0.040757	10.071140	0.173203	0.063507	0.121015	0.028377	0.449811	-0.648198	0.857482	-0.020644	-0.060281	-0.510553
27715	0.802238	0.064774	10.104343	0.283424	0.021602	0.132708	0.030258	0.444037	-0.649655	0.858953	-0.015635	-0.062992	-0.507925
27716	0.970713	0.111958	9.732072	0.193998	0.016075	0.133195	0.032151	0.436341	-0.651898	0.860362	-0.012301	-0.064779	-0.505400
27717	0.967119	0.356977	9.615441	0.034291	0.028760	0.153582	0.033239	0.431931	-0.654525	0.861947	-0.011536	-0.064812	-0.502707
27718	1.095541	0.232999	9.874174	0.038162	0.021404	0.135163	0.035501	0.429033	-0.654807	0.863323	-0.010832	-0.064930	-0.500340
27719	0.977190	0.270701	9.710352	-0.037050	0.010312	0.120029	0.037350	0.429424	-0.654560	0.864520	-0.011449	-0.064555	-0.498304
27720	1.311852	0.372629	9.770121	0.003469	0.019474	0.093463	0.039728	0.429810	-0.654317	0.865458	-0.011308	-0.064366	-0.496701
27721	1.118012	0.571685	9.691881	0.084067	-0.000617	0.072660	0.038275	0.429280	-0.654306	0.866188	-0.009880	-0.065394	-0.495322
27722	1.054496	0.741973	9.568842	0.181833	0.036068	0.080472	0.039358	0.425016	-0.655886	0.867040	-0.006470	-0.066688	-0.493713
27723	1.406084	0.844879	9.904860	0.241532	0.065380	0.069659	0.041645	0.419355	-0.659178	0.867825	-0.001643	-0.068134	-0.492173
27724	1.466084	0.910561	10.079190	0.121141	0.077941	0.030265	0.043796	0.410584	-0.659461	0.868214	0.001194	-0.068108	-0.491492
27725	1.176528	0.944862	9.724069	-0.062400	0.075779	-0.016814	0.046176	0.411781	-0.660003	0.868141	0.000971	-0.066394	-0.491855
27726	0.860910	0.901265	9.823741	-0.011444	0.059292	-0.031308	0.046178	0.412184	-0.660657	0.867896	0.001406	-0.065386	-0.492421
27727	0.654685	0.654655	9.597495	-0.020054	0.055582	-0.042414	0.048548	0.413534	-0.659629	0.867543	0.001769	-0.064418	-0.493170
27728	0.549892	0.895421	9.703123	-0.065799	0.030876	-0.026935	0.049199	0.415582	-0.658980	0.867304	0.000975	-0.063367	-0.493729
27729	0.876447	0.680365	9.950424	-0.198662	0.020724	-0.019266	0.049829	0.421061	-0.656889	0.867131	-0.002116	-0.061220	-0.494299
27730	1.231042	0.148061	10.287164	-0.160364	-0.006675	-0.035606	0.049144	0.426132	-0.656096	0.866744	-0.004911	-0.059887	-0.495120
27731	1.280450	-0.107263	10.178414	-0.032696	-0.028618	-0.097667	0.048473	0.428193	-0.655697	0.865734	-0.005560	-0.060234	-0.496835
27732	1.264809	0.132648	9.982377	-0.095581	-0.049773	-0.130264	0.046620	0.428486	-0.655813	0.864349	-0.007544	-0.060295	-0.499208
27733	1.109569	0.313871	9.592159	-0.236001	-0.056286	-0.118978	0.044074	0.434816	-0.654219	0.863042	-0.011981	-0.059091	-0.501520
27734	1.100268	0.231218	9.350845	-0.194212	-0.056178	-0.100302	0.041265	0.441554	-0.653147	0.861895	-0.015771	-0.058270	-0.503481
27735	1.317252	0.231542	9.319265	-0.162787	-0.049689	-0.090915	0.040174	0.447190	-0.650911	0.860862	-0.018924	-0.057681	-0.505204
27736	1.389615	0.232296	9.497602	-0.164812	-0.017626	-0.059596	0.036978	0.451744	-0.650098	0.860150	-0.021864	-0.056475	-0.506433
27737	1.612993	-0.088934	9.716043	-0.173289	0.033542	-0.065234	0.036154	0.457778	-0.648780	0.859443	-0.024409	-0.054350	-0.507748
27738	1.367301	-0.127011	9.982092	-0.173003	0.128453	-0.097691	0.037982	0.461873	-0.647092	0.858473	-0.025966	-0.050566	-0.509699
27739	1.463961	-0.190807	9.564382	-0.121728	0.163111	-0.164845	0.040207	0.466235	-0.645538	0.856881	-0.026229	-0.046795	-0.512715
27740	1.172912	0.153412	9.071954	0.033574	0.144805	-0.241575	0.040192	0.468705	-0.644490	0.854519	-0.023937	-0.044917	-0.516920
27741	1.264003	0.279937	9.429878	0.041704	0.110039	-0.255330	0.040723	0.468154	-0.644364	0.851982	-0.021861	-0.043791	-0.521278
27742	1.118763	0.420717	9.872222	-0.140667	0.087958	-0.214707	0.041500	0.470890	-0.643192	0.849733	-0.023147	-0.041053	-0.525102
27743	1.230160	-0.655636	10.976881	0.053136	0.066107	-0.233029	0.041098	0.471853	-0.642926	0.847352	-0.021379	-0.040799	-0.529029
27744	1.103354	-0.355325	10.917492	-0.065360	0.025573	-0.304648	0.038720	0.472552	-0.644084	0.844091	-0.021963	-0.039938	-0.534260
27745	0.856761	-0.247912	10.105268	-0.110524	-0.002052	-0.376825	0.035245	0.479170	-0.642091	0.839987	-0.023591	-0.039147	-0.540678
27746	0.448051	0.499942	9.506971	-0.213786	-0.013090	-0.358918	0.031783	0.483999	-0.641275	0.835953	-0.027040	-0.037358	-0.546859
27747	0.574369	0.292636	9.322792	0.066860	-0.008999	-0.318725	0.026474	0.487483	-0.640446	0.832480	-0.025785	-0.038592	-0.552108
27748	0.435607	0.097728	10.103785	0.072169	0.003801	-0.287344	0.022390	0.484920	-0.641853	0.829313	-0.024319	-0.039607	-0.556848
27749	0.605830	-0.199522	10.329268	-0.000480	0.016586	-0.261872	0.020543	0.485745	-0.643408	0.826401	-0.023923	-0.039605	-0.561178
27750	0.283972	0.039409	10.024729	-0.140200	0.025616	-0.236774	0.017874	0.489346	-0.641553	0.823669	-0.025766	-0.037855	-0.565219
27751	0.425042	0.279531	9.798949	0.093773	0.016883	-0.193125	0.015243	0.488399	-0.643625	0.821545	-0.023842	-0.038859	-0.568319
27752	0.522885	0.480876	9.517006	0.161124	-0.017537	-0.115211	0.013138	0.485280	-0.643610	0.820273	-0.021307	-0.041168	-0.570090
27753	0.717321	0.148927	9.432542	0.155383	-0.048405	-0.043182	0.011709	0.481447	-0.645955	0.819807	-0.019212	-0.043868	-0.570633
27754	0.659199	0.201600	9.389525	0.000545	-0.053871	0.031716	0.010141	0.478986	-0.647906	0.820103	-0.019849	-0.044880	-0.570108
27755	0.843087	-0.429558	9.766498	-0.037941	-0.070243	0.083261	0.009339	0.480367	-0.647375	0.820977	-0.021296	-0.045666	-0.568733
27756	0.943188	-0.191794	9.578712	-0.015443	-0.079305	0.091690	0.009217	0.478178	-0.647768	0.821913	-0.022538	-0.046888	-0.567233
27757	1.017190	-0.527041	10.006824	0.074390	-0.093902	0.073724	0.006721	0.475189	-0.648926	0.822698	-0.022428	-0.049327	-0.565891
27758	1.052452	0.149638	9.445282	-0.023919	-0.126922	0.046488	0.004202	0.476042	-0.648513	0.823046	-0.024308	-0.051257	-0.565135
27759	1.391510	-0.161783	9.650537	0.144670	-0.119461	0.021515	0.001566	0.475374	-0.649931	0.823237	-0.023295	-0.054939	-0.564553
27760	1.517752	-0.339081	9.798071	0.240137	-0.132341	-0.054570	-0.001827	0.467728	-0.653309	0.822526	-0.020781	-0.059988	-0.565174
27761	1.963789	0.151036	9.324171	0.116390	-0.125305	-0.152112	-0.006428	0.463655	-0.655890	0.820698	-0.020144	-0.063544	-0.567460
27762	2.853995	0.542237	9.217933	0.124892	-0.096116	-0.235158	-0.012360	0.459884	-0.657152	0.817901	-0.018892	-0.066767	-0.571159
27763	3.090752	0.441669	9.223534	0.157410	-0.089665	-0.240527	-0.016577	0.456101	-0.657643	0.815074	-0.017140	-0.070343	-0.574815
27764	2.286780	-0.797929	10.274023	0.283090	-0.105294	-0.260193	-0.022076	0.451113	-0.660488	0.811984	-0.013375	-0.075535	-0.578617
27765	0.931105	-1.661069	10.551748	0.319323	-0.014330	-0.353376	-0.024662	0.441129	-0.664658	0.807925	-0.008039	-0.079729	-0.583812
27766	0.947664	-2.124776	10.036457	0.045688	0.001553	-0.472888	-0.028458	0.432552	-0.666070	0.802370	-0.006534	-0.080445	-0.591344
27767	0.725990	-1.664884	9.555902	-0.387061	-0.070656	-0.654957	-0.036821	0.438671	-0.664691	0.794381	-0.012849	-0.077147	-0.602363
27768	0.568837	-1.589582	9.152179	-0.392664	-0.113099	-0.813663	-0.046269	0.448382	-0.660555	0.784174	-0.019199	-0.074545	-0.615748
27769	1.081967	-1.975465	9.996593	-0.345641	-0.082215	-0.911271	-0.055047	0.456304	-0.656949	0.772571	-0.024679	-0.071894	-0.630362
27770	0.853019	-1.499464	10.001254	-0.456126	-0.023084	-0.947906	-0.066520	0.467923	-0.652654	0.760198	-0.030660	-0.067088	-0.645491
27771	1.014570	-1.488412	10.324608	-0.432911	-0.014920	-0.981946	-0.080628	0.483439	-0.647299	0.747090	-0.036577	-0.062223	-0.660793
27772	0.857556	-0.408521	10.280673	-0.228487	-0.076887	-0.997485	-0.092314	0.488404	-0.642362	0.733495	-0.039774	-0.061203	-0.675764
27773	0.843169	-0.438509	9.963228	-0.004448	-0.115010	-0.998133	-0.103556	0.486763	-0.641617	0.719746	-0.040622	-0.063490	-0.690134
27774	0.362585	-0.257879	10.292570	0.155255	-0.144275	-1.037918	-0.117010	0.478700	-0.643344	0.705212	-0.039074	-0.068671	-0.704581
27775	0.107023	0.257084	10.455852	-0.060354	-0.155509	-1.034415	-0.133260	0.473419	-0.643476	0.690261	-0.041083	-0.070627	-0.718932
27776	0.357690	0.766286	10.047616	-0.503929	-0.148542	-1.009918	-0.152085	0.476422	-0.637827	0.674947	-0.048765	-0.066377	-0.733254
27777	0.914180	0.879462	10.452909	-0.439480	-0.144640	-0.961596	-0.166156	0.482642	-0.633000	0.660111	-0.055853	-0.062620	-0.746467
27778	0.909666	0.790906	9.889867	-0.466127	-0.107112	-0.943320	-0.178782	0.490223	-0.627138	0.645240	-0.062444	-0.058247	-0.759192
27779	0.966510	0.976211	9.163191	-0.460128	-0.074899	-0.882427	-0.191926	0.494803	-0.621273	0.631089	-0.068739	-0.053153	-0.770829
27780	1.088493	0.678494	9.280188	-0.633262	-0.009064	-0.797559	-0.202309	0.502912	-0.614643	0.617799	-0.076046	-0.044722	-0.781371
27781	0.830292	0.226501	9.535512	-0.370029	0.049775	-0.748317	-0.213212	0.510194	-0.609318	0.605536	-0.079365	-0.039302	-0.790875
27782	0.894208	-0.033245	9.532466	-0.379320	0.101113	-0.684749	-0.217740	0.513424	-0.605748	0.594127	-0.081853	-0.033289	-0.799503
27783	0.776311	-0.570520	10.097591	-0.447458	0.099237	-0.648160	-0.224138	0.518473	-0.600068	0.583058	-0.085298	-0.025836	-0.807527
27784	0.529511	-0.890680	10.198828	-0.331676	0.090164	-0.652170	-0.229717	0.520208	-0.596882	0.571966	-0.087409	-0.020666	-0.815345
27785	0.392444	-0.981138	9.860185	-0.270190	0.070056	-0.680434	-0.236621	0.521827	-0.593162	0.560408	-0.089168	-0.016410	-0.823239
27786	0.287375	-1.198077	9.808148	-0.328444	0.046145	-0.708372	-0.246681	0.519648	-0.590203	0.548129	-0.091895	-0.011872	-0.831245
27787	0.641301	-1.575282	10.468748	-0.340614	0.009464	-0.750805	-0.254128	0.522520	-0.584777	0.535001	-0.095341	-0.007175	-0.839424
27788	0.923522	-1.130172	9.594175	-0.498354	-0.003479	-0.785732	-0.264337	0.523629	-0.581161	0.520794	-0.100654	-0.000468	-0.847728
27789	0.585995	-1.116035	9.711135	-0.330013	0.021324	-0.798816	-0.272759	0.525299	-0.575756	0.506568	-0.103739	0.004081	-0.855927
27790	1.152313	-0.557348	9.517799	-0.319705	0.082623	-0.819165	-0.281615	0.520780	-0.573332	0.491825	-0.105670	0.008567	-0.864215
27791	1.022795	-0.712595	9.226332	-0.011262	0.155954	-0.865701	-0.289680	0.515984	-0.570391	0.476795	-0.103227	0.008784	-0.872888
27792	1.489066	-0.377562	9.828349	0.331250	0.192631	-0.976622	-0.296451	0.495515	-0.575970	0.460324	-0.096917	0.002701	-0.882441
27793	1.747419	0.043239	9.598996	-0.036335	0.234231	-1.017317	-0.301414	0.483652	-0.579467	0.442238	-0.093164	0.003778	-0.892038
27794	1.823295	0.344313	10.348136	0.240706	0.174111	-1.041682	-0.308613	0.466909	-0.581771	0.424024	-0.088053	-0.001037	-0.901360
27795	1.687934	0.437127	10.830709	0.172536	0.095413	-1.030847	-0.314068	0.446573	-0.586184	0.405694	-0.084842	-0.004994	-0.910049
27796	0.662354	1.114222	10.304886	0.177929	0.119310	-0.940479	-0.322428	0.424634	-0.590312	0.388853	-0.081188	-0.008975	-0.917672
27797	0.967753	0.786203	10.600820	0.275431	0.097731	-0.849484	-0.327897	0.407715	-0.594592	0.373696	-0.077045	-0.014564	-0.924231
27798	0.668194	0.876599	9.768659	0.300269	0.037743	-0.736679	-0.332985	0.391501	-0.596259	0.360548	-0.073953	-0.021079	-0.929565
27799	1.139777	0.540374	8.976123	0.173131	-0.022304	-0.622747	-0.337938	0.376500	-0.599365	0.349210	-0.072779	-0.025341	-0.933870
27800	1.686841	0.602613	9.267781	-0.016857	-0.082477	-0.507317	-0.341873	0.365633	-0.597768	0.339692	-0.074253	-0.026452	-0.937228
27801	2.029527	-0.489531	9.138029	-0.204463	-0.062309	-0.419632	-0.344769	0.362115	-0.597747	0.331496	-0.076548	-0.023652	-0.940049
27802	2.416369	-0.729336	9.140798	-0.010416	-0.054701	-0.392753	-0.350148	0.358448	-0.596373	0.324110	-0.077536	-0.024531	-0.942517
27803	2.337482	-1.399877	8.708138	0.044149	-0.013543	-0.407272	-0.353575	0.353038	-0.594778	0.316508	-0.077338	-0.026031	-0.945073
27804	2.196991	-1.249980	8.999411	-0.121738	0.061960	-0.459927	-0.354997	0.345124	-0.595424	0.307686	-0.076775	-0.024158	-0.948078
27805	2.017734	-1.053958	9.432609	-0.224655	0.073582	-0.496481	-0.354722	0.342930	-0.595820	0.297972	-0.076606	-0.020102	-0.951284
27806	2.259914	-0.253904	9.647747	-0.352987	0.061649	-0.474995	-0.355773	0.338859	-0.594243	0.288433	-0.077423	-0.013853	-0.954264
27807	1.948283	-0.095713	10.352857	-0.197601	0.061868	-0.417940	-0.355778	0.338056	-0.592674	0.280182	-0.077386	-0.010288	-0.956767
27808	1.699878	0.430950	10.415542	-0.296468	0.027147	-0.359358	-0.356045	0.336844	-0.591233	0.272880	-0.078536	-0.005126	-0.958823
27809	1.669170	0.264651	9.649507	-0.401936	0.022574	-0.334951	-0.356729	0.339743	-0.589002	0.265836	-0.080384	0.002204	-0.960658
27810	1.495427	0.789954	9.271145	-0.360863	0.029151	-0.285868	-0.357941	0.343731	-0.587813	0.259802	-0.081839	0.008726	-0.962148
27811	1.787991	0.617542	9.343477	-0.182696	0.035006	-0.229582	-0.355807	0.340420	-0.588617	0.255093	-0.082280	0.011973	-0.963335
27812	1.886063	0.276357	9.428432	-0.172619	0.084527	-0.168677	-0.356605	0.339351	-0.587041	0.251599	-0.081660	0.015346	-0.964258
27813	1.340898	0.348633	9.772456	0.061474	0.114048	-0.119575	-0.354479	0.337816	-0.587844	0.249373	-0.079314	0.014389	-0.965047
27814	1.286118	0.198711	9.587391	0.041967	0.104961	-0.091966	-0.352205	0.333402	-0.589434	0.247748	-0.077194	0.013847	-0.965645
27815	1.058915	-0.186337	9.699903	0.019181	0.079374	-0.062501	-0.350855	0.328994	-0.591540	0.246563	-0.075690	0.013583	-0.966071
27816	1.176006	-0.459181	10.057271	-0.080366	0.113985	-0.061199	-0.348589	0.325410	-0.592084	0.245334	-0.073990	0.015497	-0.966487
27817	1.055894	-0.524548	10.713018	-0.072864	0.128484	-0.087034	-0.347919	0.324843	-0.593398	0.243518	-0.071976	0.017216	-0.967069
27818	1.166760	-0.532947	10.303420	-0.014634	0.080931	-0.141106	-0.344735	0.322756	-0.593555	0.240864	-0.070621	0.017581	-0.967827
27819	1.035244	-0.272468	9.856919	0.034325	0.018806	-0.160156	-0.345901	0.317838	-0.594726	0.237820	-0.070219	0.016579	-0.968626
27820	0.981942	-0.235537	9.429619	-0.151766	-0.023312	-0.120424	-0.348810	0.317325	-0.594702	0.235389	-0.071523	0.019131	-0.969077
27821	0.986569	-0.186779	9.612798	-0.288886	-0.065342	-0.052764	-0.350275	0.319531	-0.594428	0.233989	-0.074222	0.024124	-0.969102
27822	1.066638	-0.799931	9.686567	-0.362591	-0.074418	0.005051	-0.353218	0.326002	-0.592831	0.233691	-0.077449	0.030702	-0.968735
27823	1.333115	-1.063817	9.762176	-0.259243	-0.068756	0.019431	-0.354860	0.335213	-0.589019	0.233723	-0.080028	0.035225	-0.968364
27824	1.361603	-0.969916	9.763759	-0.197780	-0.101636	-0.000514	-0.356866	0.338669	-0.587301	0.233640	-0.083016	0.038465	-0.968009
27825	0.831348	-1.004560	9.791933	-0.145702	-0.052218	0.034724	-0.357690	0.343349	-0.584806	0.234130	-0.084713	0.040896	-0.967644
27826	1.110333	-0.854529	9.878264	-0.208696	0.019001	0.020454	-0.359413	0.345273	-0.585576	0.234286	-0.085399	0.044949	-0.967366
27827	1.539889	-0.935277	9.938757	0.071551	0.068693	0.011665	-0.358220	0.344984	-0.585847	0.234593	-0.083748	0.043686	-0.967494
27828	2.094447	-0.975580	9.088727	0.048714	0.108971	-0.008783	-0.357023	0.344008	-0.586381	0.234581	-0.081514	0.043127	-0.967713
27829	1.888600	-0.778289	9.204805	0.127717	0.079704	-0.036967	-0.355812	0.340970	-0.588224	0.234022	-0.079467	0.040718	-0.968122
27830	1.235203	-0.769393	9.371680	0.022588	0.059401	-0.027343	-0.355789	0.336450	-0.589273	0.233662	-0.078329	0.040402	-0.968315
27831	1.221041	-0.821357	9.663702	0.050603	0.090504	-0.018022	-0.353522	0.334219	-0.591255	0.233336	-0.076412	0.039552	-0.968582
27832	1.370128	-0.697467	10.624701	0.113572	0.114374	0.015472	-0.353108	0.332418	-0.593221	0.233868	-0.073748	0.037799	-0.968730
27833	1.733939	-1.174934	10.105254	0.049122	0.081443	-0.001372	-0.351240	0.329518	-0.594154	0.233869	-0.072009	0.036948	-0.968894
27834	1.767405	-1.154073	9.150390	-0.050733	0.053010	-0.027663	-0.352285	0.328826	-0.596239	0.233325	-0.071332	0.038033	-0.969033
27835	1.134983	-1.012028	8.839192	-0.040767	0.022874	0.003785	-0.351225	0.328945	-0.596771	0.233339	-0.071166	0.038668	-0.969016
27836	1.030030	-1.242517	9.046240	0.020365	0.012943	0.039184	-0.350951	0.328925	-0.598474	0.234303	-0.070886	0.038276	-0.968820
27837	1.072981	-1.125057	9.595642	0.090997	-0.006091	0.083860	-0.353329	0.326505	-0.597278	0.236079	-0.070600	0.036359	-0.968484
27838	1.257188	-1.326547	9.671357	0.077971	-0.017036	0.091210	-0.353719	0.325545	-0.598060	0.238186	-0.070591	0.034782	-0.968026
27839	1.275903	-1.195783	9.903831	0.074456	-0.037144	0.096752	-0.353454	0.325677	-0.598193	0.240206	-0.070981	0.033080	-0.967558
27840	1.347774	-1.109949	9.632029	0.037418	-0.029809	0.109476	-0.356096	0.324614	-0.598172	0.242653	-0.071402	0.032249	-0.966944
27841	1.073607	-1.244301	9.906064	0.080980	-0.013288	0.142888	-0.356882	0.321896	-0.597644	0.245556	-0.071269	0.030624	-0.966274
27842	1.135357	-1.036434	10.144822	0.044042	0.009547	0.155575	-0.355566	0.321759	-0.596216	0.248841	-0.070867	0.029925	-0.965485
27843	1.439345	-1.100156	9.628220	0.047356	0.005081	0.163003	-0.356364	0.322998	-0.596209	0.252069	-0.070535	0.029081	-0.964697
27844	1.210909	-0.720496	9.612206	0.103300	0.014209	0.144787	-0.356349	0.320528	-0.597256	0.255209	-0.069748	0.027248	-0.963982
27845	1.161940	-0.564370	9.561125	0.068122	0.043419	0.146401	-0.354350	0.319391	-0.599366	0.258119	-0.068580	0.026161	-0.963321
27846	1.210894	-0.718172	9.588232	0.082560	0.059797	0.110465	-0.353955	0.319118	-0.598846	0.260555	-0.067036	0.024913	-0.962807
27847	1.079516	-0.465552	9.657768	0.145802	0.046051	0.076641	-0.352874	0.315264	-0.600427	0.262219	-0.065445	0.022237	-0.962530
27848	1.069963	-0.466482	10.094589	0.081470	0.019380	0.051433	-0.352071	0.313338	-0.600827	0.263491	-0.064712	0.020723	-0.962266
27849	0.944894	-0.516067	10.443226	-0.033402	0.011764	-0.001749	-0.353260	0.312401	-0.600294	0.263425	-0.064741	0.021203	-0.962271
27850	0.765818	-0.392618	10.059177	-0.092701	0.018894	-0.049136	-0.353926	0.314992	-0.601465	0.262473	-0.064975	0.022913	-0.962476
27851	0.848439	-0.534880	9.923515	-0.029032	0.016085	-0.110631	-0.354190	0.314994	-0.601594	0.260315	-0.064922	0.023182	-0.963060
27852	0.799457	-0.384231	9.677901	0.074357	0.033497	-0.141519	-0.357345	0.312007	-0.603271	0.257782	-0.064044	0.021630	-0.963835
27853	1.036033	-0.451522	9.563933	-0.067452	0.004156	-0.134795	-0.356817	0.311055	-0.602229	0.255111	-0.064410	0.022536	-0.964501
27854	1.137735	-0.537375	9.729324	-0.042939	-0.032331	-0.117996	-0.358527	0.308886	-0.602477	0.252889	-0.065395	0.022940	-0.965010
27855	0.998252	-0.620061	9.554014	-0.132585	-0.070725	-0.079629	-0.360266	0.312198	-0.601154	0.251226	-0.067503	0.024790	-0.965253
27856	1.310408	-0.860087	9.543959	-0.194104	-0.085260	-0.035595	-0.363332	0.314719	-0.598511	0.250417	-0.070231	0.027952	-0.965183
27857	1.192688	-0.952009	9.469550	-0.181926	-0.088892	-0.026298	-0.366133	0.318322	-0.596655	0.249719	-0.072918	0.030747	-0.965079
27858	1.147519	-1.092041	9.356733	-0.217000	-0.087080	-0.017243	-0.367623	0.323967	-0.594024	0.249248	-0.075784	0.034365	-0.964858
27859	1.285135	-1.130147	9.391093	-0.175044	-0.086989	-0.005949	-0.370566	0.330302	-0.592427	0.248945	-0.078388	0.037084	-0.964628
27860	1.178863	-1.084101	9.549191	-0.155060	-0.068677	0.008882	-0.371916	0.333083	-0.589144	0.249087	-0.080572	0.039634	-0.964310
27861	0.992981	-1.007658	10.199112	-0.203508	0.026339	0.045387	-0.371932	0.336097	-0.588357	0.249632	-0.081074	0.043553	-0.963958
27862	1.390831	-1.000982	10.512607	-0.202998	0.077447	0.002868	-0.370118	0.343745	-0.586537	0.249402	-0.080683	0.047748	-0.963851
27863	1.590587	-0.949653	9.927025	-0.027807	0.041075	-0.027554	-0.369458	0.345233	-0.587326	0.248808	-0.080093	0.048211	-0.964031
27864	1.648378	-0.966626	9.151908	-0.020833	0.020985	-0.049625	-0.368525	0.344259	-0.587989	0.247892	-0.079931	0.048529	-0.964264
27865	1.229889	-0.673844	9.171313	-0.262781	0.006085	-0.032400	-0.369080	0.348114	-0.585758	0.246858	-0.081195	0.053312	-0.964171
27866	1.140461	-1.120224	9.562731	-0.145093	0.022607	-0.035508	-0.368573	0.352219	-0.584583	0.245992	-0.081603	0.056057	-0.964203
27867	1.053316	-1.016906	10.273967	0.059955	0.051996	-0.041915	-0.368311	0.353307	-0.584715	0.245244	-0.080382	0.054809	-0.964567
27868	0.831736	-1.044414	10.802062	0.070588	0.088496	-0.041008	-0.366985	0.353014	-0.585249	0.244541	-0.078464	0.053710	-0.964965
27869	0.789066	-1.214227	10.422376	0.046092	0.095781	-0.048515	-0.365640	0.349430	-0.586832	0.243597	-0.076432	0.052925	-0.965411
27870	0.848598	-1.091832	9.591614	-0.015514	0.062885	-0.047847	-0.362189	0.348418	-0.588430	0.242631	-0.075433	0.053354	-0.965709
27871	0.991755	-1.310297	8.948905	-0.033200	0.026406	-0.034936	-0.362305	0.347303	-0.590785	0.241902	-0.075100	0.053789	-0.965893
27872	0.915382	-1.471358	9.037159	0.082051	-0.013583	0.011858	-0.361918	0.348403	-0.589610	0.242326	-0.075042	0.052052	-0.965887
27873	0.978962	-1.650943	9.256096	0.111580	-0.046342	0.059134	-0.361649	0.348256	-0.590397	0.243707	-0.075310	0.049513	-0.965652
27874	1.220952	-1.827621	9.517550	0.074740	-0.037155	0.088481	-0.364567	0.348305	-0.588804	0.245632	-0.075666	0.047916	-0.965217
27875	1.431360	-1.940749	10.086887	0.091589	-0.009719	0.093145	-0.364553	0.345971	-0.589852	0.247601	-0.075309	0.046042	-0.964833
27876	1.549935	-2.034501	10.043468	0.075141	0.028620	0.074554	-0.363215	0.343079	-0.590649	0.249194	-0.074406	0.044740	-0.964554
27877	1.544000	-1.827485	9.369325	0.027630	0.012143	0.064185	-0.361352	0.341952	-0.591973	0.250485	-0.074008	0.044213	-0.964275
27878	1.219786	-1.598011	9.115045	0.046483	-0.038988	0.085565	-0.361361	0.341697	-0.590141	0.252368	-0.074543	0.043137	-0.963791
27879	1.060196	-1.510108	8.879522	-0.042552	-0.077340	0.138694	-0.364012	0.342552	-0.589596	0.255066	-0.076171	0.043658	-0.962929
27880	0.919804	-1.381924	9.153687	0.010067	-0.141070	0.227642	-0.362709	0.345696	-0.588035	0.259823	-0.078733	0.042970	-0.961482
27881	1.260069	-1.440850	9.314481	0.001042	-0.192101	0.275680	-0.365235	0.345070	-0.585136	0.265309	-0.082223	0.042290	-0.959720
27882	1.768071	-1.277800	9.556776	0.032995	-0.181143	0.235226	-0.368568	0.347328	-0.581838	0.270278	-0.085420	0.040958	-0.958110
27883	1.447435	-1.262204	10.082150	0.117530	-0.036875	0.180038	-0.369111	0.348175	-0.579739	0.273980	-0.085400	0.038713	-0.957154
27884	1.899457	-1.007000	9.864285	0.185874	0.100268	0.137727	-0.365920	0.345258	-0.580813	0.277248	-0.082453	0.035803	-0.956584
27885	1.900613	-0.752839	9.603786	0.084630	0.041571	0.091151	-0.364053	0.341412	-0.580830	0.279122	-0.081210	0.034429	-0.956196
27886	0.887767	-0.690977	9.988912	-0.104432	0.017430	0.092030	-0.362323	0.339203	-0.581107	0.280800	-0.081484	0.036562	-0.955602
27887	0.579049	-0.677935	9.760550	-0.048201	0.048439	0.053495	-0.361417	0.341401	-0.578889	0.281730	-0.080827	0.037690	-0.955340
27888	0.602796	-0.595631	9.891562	-0.094835	0.059411	0.077233	-0.358785	0.344788	-0.578778	0.283116	-0.080255	0.039850	-0.954891
27889	0.652522	-0.913090	9.906779	-0.080015	0.026602	0.106908	-0.358274	0.346989	-0.576688	0.285031	-0.080099	0.041534	-0.954262
27890	0.700224	-0.802199	9.939988	0.040556	0.008514	0.127847	-0.356818	0.348192	-0.577746	0.287589	-0.079685	0.040905	-0.953556
27891	1.144287	-0.892632	9.974073	0.009080	-0.006057	0.137883	-0.355763	0.349135	-0.577885	0.290261	-0.079591	0.040733	-0.952762
27892	1.649025	-1.074996	9.827385	-0.013531	-0.002356	0.133178	-0.355637	0.350367	-0.577493	0.292826	-0.079691	0.041081	-0.951953
27893	1.174125	-1.093013	9.760282	-0.244778	0.004660	0.141208	-0.354604	0.354201	-0.575537	0.295139	-0.080887	0.045797	-0.950922
27894	1.098735	-1.468803	9.677485	-0.496141	0.026157	0.080853	-0.355188	0.365706	-0.573302	0.295872	-0.083323	0.055408	-0.949972
27895	1.194555	-1.320432	10.088576	-0.671814	0.026817	0.061496	-0.353153	0.381304	-0.568863	0.295893	-0.086678	0.068235	-0.948830
27896	1.308561	-1.990338	9.729746	-0.746099	0.022236	0.075935	-0.352729	0.401846	-0.563624	0.296032	-0.090642	0.082538	-0.947279
27897	1.351151	-1.803689	10.107266	-0.898597	-0.025397	0.105680	-0.351522	0.423214	-0.556821	0.296433	-0.096227	0.099391	-0.944981
27898	1.257457	-2.388958	9.992554	-1.297784	-0.060483	0.141577	-0.350890	0.450376	-0.545300	0.296669	-0.104829	0.123684	-0.941117
27899	1.395046	-2.953450	9.486579	-1.623495	-0.109152	0.171420	-0.351380	0.489065	-0.529971	0.296649	-0.116012	0.153673	-0.935374
27900	1.384486	-3.749948	10.176307	-1.386209	-0.177545	0.155223	-0.353205	0.523996	-0.509399	0.296814	-0.127112	0.178736	-0.929407
27901	1.177752	-3.943244	8.654438	-1.358423	-0.201257	0.132347	-0.354764	0.560550	-0.490268	0.296485	-0.138374	0.202857	-0.922929
27902	1.397234	-4.440967	9.331298	-1.715220	-0.254605	0.161103	-0.358471	0.597866	-0.465624	0.295618	-0.152578	0.233208	-0.913753
27903	1.399739	-5.527650	8.182961	-1.648518	-0.217919	0.156836	-0.360188	0.630131	-0.438382	0.294376	-0.165471	0.262195	-0.904000
27904	1.177236	-5.914980	7.625696	-1.662161	-0.174176	0.112417	-0.361795	0.664338	-0.408130	0.291706	-0.177790	0.291331	-0.893546
27905	1.378277	-6.624787	7.509586	-1.516806	-0.170479	0.055972	-0.363647	0.694171	-0.378402	0.288256	-0.189260	0.317352	-0.883389
27906	1.199782	-6.650253	6.499279	-1.575226	-0.134108	-0.010823	-0.366597	0.724906	-0.341731	0.282880	-0.200754	0.344098	-0.872510
27907	1.187825	-7.218851	5.583736	-1.209240	-0.056940	-0.033046	-0.366449	0.748175	-0.310190	0.277856	-0.208748	0.364557	-0.863898
27908	1.067271	-7.227036	5.371236	-0.387807	0.035194	-0.091787	-0.370383	0.755734	-0.296679	0.274493	-0.211045	0.370952	-0.861689
27909	1.195708	-6.856296	5.353628	-0.148194	0.121369	-0.099948	-0.370662	0.756580	-0.294452	0.271347	-0.210496	0.373708	-0.861629
27910	1.345835	-6.985355	5.521267	-0.067848	0.183678	-0.073787	-0.371459	0.756052	-0.293530	0.268527	-0.208338	0.375455	-0.862277
27911	1.327342	-7.132913	6.006362	0.270463	0.220505	-0.096125	-0.369819	0.752946	-0.301526	0.266439	-0.203788	0.371533	-0.865704
27912	1.241515	-7.334964	6.074748	0.735132	0.252120	-0.073511	-0.367342	0.744730	-0.314110	0.266441	-0.196147	0.359684	-0.872447
27913	1.316234	-6.793621	6.724019	1.312029	0.261828	-0.085402	-0.367185	0.731402	-0.334920	0.268220	-0.185112	0.337691	-0.883038
27914	1.044552	-6.447867	6.668716	2.153905	0.262700	-0.090395	-0.365821	0.702038	-0.373017	0.272814	-0.169504	0.300310	-0.898140
27915	1.191026	-5.770446	7.666263	2.831563	0.283459	-0.107338	-0.362728	0.652577	-0.423828	0.278419	-0.149326	0.250168	-0.915205
27916	1.348972	-5.504101	8.062783	2.465141	0.282975	-0.140583	-0.361429	0.591089	-0.477116	0.281570	-0.131054	0.205836	-0.927995
27917	1.460340	-4.558705	8.638841	1.553973	0.250818	-0.172883	-0.358320	0.545111	-0.507778	0.281323	-0.118281	0.177810	-0.935548
27918	1.290229	-4.254120	9.150469	0.620790	0.189468	-0.157238	-0.355518	0.522803	-0.521941	0.279209	-0.111876	0.166768	-0.938996
27919	1.216104	-3.868778	9.299222	0.769384	0.126585	-0.144414	-0.354879	0.506037	-0.530850	0.277814	-0.105664	0.152635	-0.942527
27920	1.160505	-3.330022	9.267849	1.004950	0.056612	-0.088690	-0.354724	0.480914	-0.542638	0.278167	-0.099358	0.133678	-0.945982
27921	1.232023	-2.656818	9.076302	0.940764	0.045802	-0.013348	-0.354620	0.462402	-0.549189	0.279655	-0.093278	0.116018	-0.948489
27922	1.295570	-2.308514	9.571518	0.750205	0.032940	0.050289	-0.354752	0.440445	-0.558880	0.282001	-0.088420	0.101943	-0.949876
27923	1.218679	-2.366633	9.507568	0.404293	0.039906	0.065139	-0.351480	0.423675	-0.565325	0.283898	-0.085259	0.094507	-0.950369
27924	1.121299	-2.153930	9.845737	0.306413	0.043376	0.048008	-0.349180	0.415276	-0.569142	0.285307	-0.082688	0.088902	-0.950715
27925	0.893049	-1.812688	9.853194	0.504215	0.014277	0.032417	-0.350189	0.406241	-0.572016	0.286750	-0.079483	0.079334	-0.951400
27926	0.935590	-1.650538	9.399737	0.817424	0.029253	0.021058	-0.349462	0.391458	-0.573860	0.288476	-0.074284	0.063861	-0.952463
27927	1.003137	-1.134282	9.753305	0.617808	0.050928	0.007067	-0.348299	0.372254	-0.580159	0.289469	-0.069734	0.052255	-0.953213
27928	1.223135	-1.256235	9.847275	0.183907	0.031258	-0.004316	-0.346632	0.359196	-0.586066	0.289638	-0.068161	0.048818	-0.953457
27929	1.261357	-1.178969	9.903932	0.105286	0.022907	-0.021316	-0.345563	0.356587	-0.586075	0.289375	-0.067151	0.046761	-0.953712
27930	1.212911	-1.130909	9.913755	0.285643	0.006633	-0.025919	-0.346593	0.350711	-0.587378	0.289329	-0.065480	0.041206	-0.954098
27931	1.041207	-1.033668	9.601429	0.541086	-0.002235	-0.028311	-0.346291	0.341007	-0.587385	0.289503	-0.062438	0.030666	-0.954646
27932	1.143548	-0.765029	9.294065	0.461824	0.039807	-0.010325	-0.346222	0.326767	-0.590401	0.289919	-0.059092	0.021956	-0.954973
27933	1.309237	-0.604370	9.739589	0.379630	0.034232	-0.008894	-0.344701	0.315230	-0.594606	0.290191	-0.056285	0.014717	-0.955199
27934	1.089928	-0.621411	9.809323	0.259493	0.059704	0.010754	-0.343603	0.306596	-0.596058	0.290721	-0.053718	0.010010	-0.955246
27935	0.853734	-0.628171	10.080701	0.299128	0.039549	-0.003793	-0.342639	0.299731	-0.598293	0.290971	-0.051271	0.004353	-0.955347
27936	0.745362	-0.152585	9.901507	0.442361	0.002245	-0.001189	-0.342872	0.291262	-0.598295	0.291465	-0.048736	-0.004196	-0.955330
27937	0.889063	0.041897	9.696717	0.434934	0.005997	0.024607	-0.342298	0.280320	-0.598828	0.292360	-0.046123	-0.012625	-0.955112
27938	0.999767	0.082879	9.655113	0.396532	0.019644	0.008705	-0.342100	0.267848	-0.602499	0.292932	-0.043513	-0.020184	-0.954929
27939	1.081197	0.193337	9.542191	0.325863	0.028640	-0.025815	-0.342328	0.258557	-0.602763	0.292737	-0.041092	-0.026446	-0.954943
27940	1.150631	0.302259	9.690807	0.438641	0.050728	-0.014207	-0.340427	0.247592	-0.604091	0.292893	-0.037629	-0.034645	-0.954776
27941	1.006951	0.607850	9.777777	0.400091	0.057942	-0.027356	-0.339981	0.236912	-0.605932	0.292710	-0.034217	-0.042157	-0.954659
27942	1.049374	0.812310	9.735427	0.438517	0.070777	-0.032726	-0.339279	0.226790	-0.606204	0.292480	-0.030352	-0.050243	-0.954468
27943	0.923295	0.963855	9.796392	0.580917	0.068223	-0.011710	-0.336964	0.211175	-0.607538	0.292663	-0.025701	-0.061142	-0.953913
27944	0.840938	1.042946	9.753521	0.348711	0.085367	0.003693	-0.337316	0.200241	-0.608325	0.293035	-0.022118	-0.067399	-0.953467
27945	0.840958	1.043324	9.863957	0.019512	0.059449	0.018676	-0.334255	0.197731	-0.609921	0.293482	-0.020962	-0.067612	-0.953340
27946	0.711377	0.915728	9.918575	-0.186223	0.051920	0.030567	-0.332670	0.199074	-0.610457	0.294084	-0.021189	-0.063851	-0.953409
27947	0.750114	0.876913	9.803160	-0.271031	0.020748	0.022807	-0.331106	0.206153	-0.611251	0.294430	-0.022484	-0.058725	-0.953602
27948	0.817896	0.816680	9.740530	-0.256062	0.015278	0.016438	-0.331136	0.212857	-0.610332	0.294695	-0.023802	-0.053852	-0.953776
27949	0.753295	0.723691	10.026704	-0.249662	-0.003052	0.006345	-0.330772	0.219697	-0.609023	0.294696	-0.025411	-0.049264	-0.953982
27950	0.702734	0.693466	9.660905	-0.330325	0.006018	0.005927	-0.331591	0.226537	-0.609144	0.294694	-0.027330	-0.043030	-0.954231
27951	0.646173	0.424394	9.815048	-0.409826	-0.012353	0.012945	-0.330712	0.236384	-0.607184	0.294704	-0.030062	-0.035418	-0.954459
27952	0.762315	0.338069	9.834126	-0.433286	-0.008737	0.001754	-0.331555	0.248151	-0.606387	0.294534	-0.032865	-0.027305	-0.954685
27953	0.714421	0.260250	9.621328	-0.254749	-0.008538	0.000816	-0.332524	0.257741	-0.604936	0.294383	-0.034599	-0.022624	-0.954793
27954	0.774428	0.315600	9.589055	-0.104270	0.019057	0.001536	-0.331222	0.261428	-0.603636	0.294451	-0.034932	-0.020630	-0.954805
27955	0.844910	0.192695	9.491962	0.025218	0.037512	0.009556	-0.332009	0.261423	-0.605069	0.294677	-0.034145	-0.021021	-0.954755
27956	0.897395	0.313343	9.561363	0.084589	0.070502	0.017184	-0.329494	0.261663	-0.605482	0.295192	-0.032390	-0.022319	-0.954628
27957	0.892794	0.280813	9.901760	0.062897	0.075922	0.011526	-0.327764	0.258640	-0.605236	0.295497	-0.030657	-0.023210	-0.954570
27958	0.801061	0.309897	10.016544	0.007756	0.057571	0.014960	-0.325781	0.258892	-0.605121	0.295895	-0.029601	-0.023118	-0.954482
27959	0.820498	0.270812	9.833726	-0.095565	0.051989	0.014451	-0.325644	0.258067	-0.605515	0.296149	-0.029271	-0.021125	-0.954460
27960	0.844784	0.227006	9.674894	-0.169019	0.057378	0.003001	-0.324472	0.262701	-0.605260	0.296197	-0.029260	-0.017666	-0.954515
27961	0.945978	0.244268	9.738498	-0.081394	0.059294	-0.003939	-0.322096	0.264718	-0.605802	0.296106	-0.028714	-0.015919	-0.954591
27962	0.698104	0.160715	10.075909	0.043121	0.066657	-0.012559	-0.321574	0.267032	-0.606067	0.296025	-0.027264	-0.016464	-0.954649
27963	0.661763	0.194000	9.980009	0.106179	0.048431	-0.019596	-0.319845	0.265231	-0.606605	0.295736	-0.025810	-0.018372	-0.954744
27964	0.642459	0.198905	10.018309	0.065873	0.046567	-0.014262	-0.319831	0.262764	-0.607391	0.295601	-0.024609	-0.019471	-0.954796
27965	0.581834	0.270814	9.973139	0.069424	0.028265	-0.023450	-0.318239	0.260701	-0.606882	0.295210	-0.023755	-0.020797	-0.954911
27966	0.598566	0.294319	9.800776	0.070118	0.026481	-0.012367	-0.318620	0.257555	-0.607665	0.295091	-0.022913	-0.022094	-0.954939
27967	0.603709	0.224376	9.749429	0.064147	0.033752	-0.027171	-0.318203	0.254800	-0.609501	0.294628	-0.021985	-0.023286	-0.955075
27968	0.617419	0.390993	9.915139	0.011695	0.015389	-0.034800	-0.316354	0.254242	-0.608470	0.294059	-0.021689	-0.023543	-0.955251
27969	0.631842	0.395457	9.804906	0.013355	0.011760	-0.029247	-0.316220	0.253153	-0.607948	0.293522	-0.021482	-0.023900	-0.955412
27970	0.597790	0.463141	9.915968	0.004558	0.017231	-0.025615	-0.317145	0.253839	-0.608725	0.293119	-0.021196	-0.024006	-0.955539
27971	0.602585	0.462658	9.771966	-0.041059	0.006241	-0.019367	-0.317805	0.252081	-0.607674	0.292746	-0.021419	-0.023360	-0.955665
27972	0.651262	0.371762	9.900782	-0.016689	0.004500	0.005682	-0.316483	0.253424	-0.608469	0.292913	-0.021516	-0.023120	-0.955617
27973	0.733694	0.270505	9.794501	0.073597	0.008245	-0.004932	-0.315822	0.252739	-0.607952	0.292866	-0.021044	-0.024649	-0.955604
27974	0.656595	0.260855	9.832057	0.008037	0.019103	-0.014512	-0.317009	0.252474	-0.608465	0.292674	-0.020708	-0.024805	-0.955666
27975	0.688073	0.232011	9.822344	-0.053272	0.019054	-0.009283	-0.315946	0.252452	-0.609390	0.292496	-0.020779	-0.023840	-0.955744
27976	0.613195	0.265966	9.944555	-0.044446	0.004412	-0.012913	-0.315159	0.253271	-0.608611	0.292306	-0.021032	-0.023079	-0.955815
27977	0.554991	0.330218	9.769664	-0.055033	0.013536	-0.016675	-0.317016	0.254115	-0.608334	0.291982	-0.021218	-0.022112	-0.955933
27978	0.569461	0.332933	9.851460	-0.049836	0.009905	-0.007415	-0.315955	0.255184	-0.609519	0.291894	-0.021399	-0.021213	-0.955976
27979	0.569380	0.347140	9.784439	-0.009576	0.015429	-0.010911	-0.315301	0.255733	-0.608478	0.291699	-0.021285	-0.021104	-0.956040
27980	0.612897	0.318024	9.688410	0.000870	0.006328	-0.005303	-0.314901	0.254095	-0.607958	0.291671	-0.021240	-0.021195	-0.956048
27981	0.603736	0.222265	9.835824	-0.002507	0.020924	-0.009031	-0.315032	0.256536	-0.609919	0.291519	-0.020985	-0.021187	-0.956100
27982	0.627981	0.193423	9.830844	0.004600	0.009036	-0.016358	-0.315163	0.255585	-0.609526	0.291295	-0.020861	-0.021338	-0.956168
27983	0.579478	0.256117	9.898490	0.025640	0.013603	-0.021801	-0.316087	0.255591	-0.609911	0.290907	-0.020580	-0.021912	-0.956279
27984	0.579035	0.347356	9.842149	0.008054	0.006283	-0.020037	-0.315553	0.253406	-0.609262	0.290600	-0.020488	-0.022146	-0.956369
27985	0.588478	0.390770	9.866853	0.028914	-0.002796	-0.005153	-0.315554	0.253679	-0.609262	0.290524	-0.020510	-0.022876	-0.956374
27986	0.595885	0.346881	9.693458	0.049163	0.002681	-0.021667	-0.316601	0.251498	-0.609908	0.290202	-0.020246	-0.023918	-0.956452
27987	0.573955	0.394913	9.679523	0.013229	0.011779	-0.021866	-0.315539	0.250530	-0.609918	0.289807	-0.020074	-0.024273	-0.956567
27988	0.511176	0.419226	9.789709	0.002705	0.015416	-0.018238	-0.316062	0.250253	-0.610829	0.289538	-0.019837	-0.024350	-0.956651
27989	0.593186	0.409586	9.737524	0.021857	0.022787	-0.008919	-0.315799	0.249710	-0.610177	0.289400	-0.019409	-0.024805	-0.956690
27990	0.523410	0.380702	9.774879	0.030849	0.022728	-0.031025	-0.314728	0.248047	-0.611364	0.288901	-0.018863	-0.025383	-0.956836
27991	0.520905	0.405137	9.885629	0.026330	0.028240	-0.014447	-0.314455	0.246399	-0.611891	0.288661	-0.018300	-0.025894	-0.956906
27992	0.496881	0.385748	9.858726	0.064062	0.016378	-0.022543	-0.315239	0.244761	-0.612539	0.288325	-0.017688	-0.027141	-0.956984
27993	0.419700	0.390273	9.819657	0.039425	0.019110	-0.012523	-0.314450	0.245576	-0.612153	0.288121	-0.017220	-0.027949	-0.957031
