# Supplementary material for: Identification of Haptic Based Guiding Using Hard Reins
Source: PLoS One. 2015 Jul 22;10(7):e0132020. doi: 10.1371/journal.pone.0132020 (PMC4511788; doi:10.1371/journal.pone.0132020)
Supplement: S9 File — (ZIP) [file pone.0132020.s009.zip › Exp2_MotionData2/Subject10/path1/T6/sync6.txt]

// Start Time: 0
// Sample rate: 25.0Hz
// Scenario: 4.9
// Firmware Version: 2.6.1
Counter	Acc_X	Acc_Y	Acc_Z	Gyr_X	Gyr_Y	Gyr_Z	Mag_X	Mag_Y	Mag_Z	Quat_w	Quat_x	Quat_y	Quat_z
27485	0.989739	1.714679	9.965934	0.078458	-0.008475	-0.261470	-0.296684	-0.036226	-1.099038	0.474597	0.082755	0.055868	0.874521
27486	0.175495	1.661028	9.652476	0.116842	-0.083956	-0.362429	-0.290629	-0.038988	-1.095931	0.480738	0.084943	0.057684	0.870832
27487	0.159788	1.913183	9.341960	-0.114483	-0.123750	-0.198970	-0.286865	-0.039338	-1.096803	0.484466	0.085825	0.054909	0.868856
27488	0.748313	1.834055	9.480982	-0.220583	-0.106469	0.002249	-0.288483	-0.037395	-1.099580	0.484839	0.085557	0.050009	0.868971
27489	1.163895	1.671674	9.586437	-0.207055	-0.099156	0.035846	-0.291321	-0.031562	-1.103987	0.484597	0.085365	0.045457	0.869375
27490	1.491127	1.502874	10.069580	-0.106521	-0.039387	-0.080232	-0.293215	-0.027086	-1.105726	0.486125	0.084961	0.043330	0.868670
27491	1.357593	1.379060	9.979754	0.261311	0.018844	-0.296152	-0.293613	-0.029109	-1.103608	0.490724	0.086986	0.048593	0.865599
27492	0.902422	1.623208	9.366938	0.206746	0.010590	-0.342244	-0.287818	-0.035020	-1.098830	0.496174	0.088513	0.052840	0.862082
27493	0.723311	1.755921	9.512098	0.068816	-0.023379	-0.238542	-0.282558	-0.041975	-1.091221	0.500115	0.089405	0.054259	0.859621
27494	0.666188	1.835003	9.574746	0.069066	-0.023759	-0.079402	-0.280673	-0.043150	-1.091281	0.501299	0.090434	0.055320	0.858756
27495	0.754539	1.785630	9.611531	0.047280	-0.038058	0.060105	-0.280668	-0.045157	-1.090257	0.500156	0.091671	0.055693	0.859267
27496	0.838573	1.699757	9.585871	0.025032	-0.048530	0.116535	-0.284026	-0.045307	-1.092673	0.498074	0.092902	0.055393	0.860362
27497	0.880026	1.817041	9.639218	-0.010335	-0.021670	0.097131	-0.286849	-0.044947	-1.093173	0.496379	0.093311	0.054868	0.861330
27498	0.909505	1.810302	9.722021	0.013017	-0.019736	0.098976	-0.287796	-0.043255	-1.091882	0.494582	0.093905	0.054682	0.862311
27499	1.027950	1.683773	9.591803	0.044267	-0.024193	0.074274	-0.290209	-0.045169	-1.092460	0.493179	0.094866	0.055109	0.862982
27500	1.025676	1.780826	9.485081	0.019863	-0.007625	0.114970	-0.291018	-0.044656	-1.089303	0.491073	0.095337	0.055129	0.864129
27501	1.092767	1.825745	9.525317	-0.001583	-0.016398	0.174947	-0.294250	-0.042276	-1.090958	0.488002	0.095821	0.054644	0.865844
27502	1.177384	1.710751	9.499894	-0.017695	0.001251	0.174996	-0.297339	-0.042772	-1.090938	0.484908	0.095834	0.053985	0.867621
27503	1.249809	1.741208	9.602993	-0.039621	0.005987	0.120125	-0.300563	-0.043450	-1.089016	0.482825	0.095504	0.053148	0.868870
27504	1.265377	1.692940	9.623093	-0.012464	0.001830	0.045919	-0.301646	-0.041009	-1.089333	0.481952	0.095417	0.052832	0.869383
27505	1.162102	1.773610	9.662646	0.024092	0.024678	-0.038674	-0.302046	-0.042013	-1.088408	0.482484	0.095210	0.053574	0.869065
27506	1.058571	1.839690	9.528977	0.036025	0.032944	-0.045633	-0.300570	-0.040836	-1.091790	0.483073	0.094952	0.054576	0.868704
27507	1.024598	1.843931	9.542346	-0.024935	0.010570	-0.024742	-0.298956	-0.041439	-1.091829	0.483471	0.094529	0.054305	0.868545
27508	0.985441	1.877216	9.632370	-0.010342	0.018847	-0.030827	-0.295995	-0.042818	-1.090274	0.483911	0.094084	0.054337	0.868346
27509	0.947747	1.818266	9.602771	0.003850	0.018765	-0.022815	-0.295597	-0.041424	-1.089689	0.484213	0.093792	0.054647	0.868190
27510	1.023973	1.877908	9.558922	-0.014592	0.014665	-0.007004	-0.295329	-0.040855	-1.090082	0.484247	0.093404	0.054520	0.868221
27511	1.006149	1.812047	9.638311	0.005102	0.012965	-0.003412	-0.295866	-0.041119	-1.090357	0.484217	0.093242	0.054760	0.868240
27512	0.981407	1.833444	9.613318	0.020236	0.013768	-0.030760	-0.295597	-0.041088	-1.091993	0.484598	0.093182	0.055273	0.868002
27513	0.927444	1.868881	9.633060	0.023888	0.004993	-0.034332	-0.293984	-0.041147	-1.091060	0.485078	0.093300	0.055824	0.867685
27514	0.912574	1.885605	9.634885	0.048533	0.002918	-0.013931	-0.292907	-0.041898	-1.090280	0.485128	0.093721	0.056692	0.867556
27515	0.829397	1.915649	9.579145	0.052454	0.004175	0.008210	-0.292904	-0.043043	-1.089773	0.484818	0.094169	0.057659	0.867617
27516	0.892335	1.914360	9.547385	0.022157	-0.009024	0.028351	-0.293841	-0.044296	-1.089803	0.484197	0.094590	0.057874	0.867904
27517	0.947097	1.973624	9.611208	0.042003	0.003594	0.028478	-0.293166	-0.045481	-1.088215	0.483556	0.094964	0.058622	0.868170
27518	0.944220	1.978414	9.497941	0.052645	0.019463	0.037457	-0.294908	-0.046976	-1.089196	0.482684	0.095196	0.059624	0.868561
27519	0.958630	1.983530	9.488715	0.019093	-0.016464	0.040655	-0.295045	-0.046136	-1.088623	0.481899	0.095709	0.059764	0.868931
27520	1.027290	1.955653	9.565659	0.033891	-0.000857	0.062003	-0.295985	-0.046715	-1.087133	0.480660	0.096141	0.060196	0.869540
27521	1.061135	1.956265	9.542620	0.033544	-0.004720	0.074348	-0.297594	-0.047827	-1.086469	0.479245	0.096631	0.060634	0.870236
27522	1.093072	1.932566	9.529335	0.038281	-0.003629	0.031928	-0.299340	-0.048353	-1.086466	0.478521	0.097116	0.061175	0.870542
27523	1.095649	1.918043	9.486193	0.004671	0.000169	0.010630	-0.299477	-0.047661	-1.085625	0.478264	0.097169	0.061274	0.870671
27524	1.056987	1.931920	9.610080	-0.004057	-0.000530	-0.000006	-0.299343	-0.047356	-1.086706	0.478174	0.097156	0.061169	0.870729
27525	1.046500	1.960854	9.542136	0.000899	-0.004498	-0.017695	-0.299885	-0.045959	-1.085293	0.478423	0.097218	0.061210	0.870582
27526	1.054233	1.941576	9.566591	-0.007761	-0.003316	0.003502	-0.298533	-0.048359	-1.087020	0.478283	0.097222	0.061008	0.870673
27527	1.032311	1.948462	9.575496	0.016024	-0.000990	-0.010549	-0.298264	-0.048528	-1.086076	0.478373	0.097375	0.061329	0.870583
27528	1.009571	1.979598	9.478272	-0.004369	-0.008802	0.010561	-0.299877	-0.048812	-1.084433	0.478108	0.097516	0.061120	0.870728
27529	1.022362	1.960419	9.570286	-0.021251	-0.002484	0.037066	-0.300956	-0.047686	-1.083022	0.477444	0.097395	0.060686	0.871136
27530	1.105411	1.923081	9.539414	-0.015928	0.001033	0.040626	-0.300687	-0.047366	-1.084921	0.476665	0.097290	0.060310	0.871600
27531	1.120449	1.899078	9.544871	-0.018897	-0.005490	0.015818	-0.301904	-0.044759	-1.086184	0.476370	0.097220	0.059923	0.871797
27532	1.096320	1.903502	9.606688	-0.022563	0.001503	0.019391	-0.302577	-0.044133	-1.088062	0.475969	0.097018	0.059478	0.872069
27533	1.128297	1.872518	9.559756	-0.001269	-0.003083	-0.003562	-0.303251	-0.043536	-1.088715	0.475973	0.097051	0.059454	0.872064
27534	1.132549	1.899297	9.540426	-0.032427	0.009364	-0.014190	-0.303117	-0.043259	-1.088571	0.476166	0.096579	0.058977	0.872044
27535	1.030454	1.800344	9.586185	-0.035771	0.002480	-0.024828	-0.301907	-0.043551	-1.089412	0.476601	0.096160	0.058438	0.871889
27536	1.005943	1.819324	9.618993	-0.019212	0.004724	-0.038020	-0.302044	-0.042698	-1.089383	0.477188	0.095866	0.058193	0.871616
27537	0.995887	1.831275	9.580077	-0.022051	-0.001576	-0.000051	-0.301239	-0.042170	-1.088558	0.477169	0.095671	0.057805	0.871674
27538	1.017620	1.829238	9.542243	-0.033446	0.011940	0.024750	-0.301376	-0.041283	-1.090025	0.476678	0.095188	0.057261	0.872032
27539	1.031849	1.732397	9.598778	-0.023452	0.001489	0.019410	-0.300837	-0.041559	-1.090858	0.476318	0.094945	0.056836	0.872282
27540	1.069575	1.784061	9.592323	-0.036780	0.008623	0.014099	-0.300976	-0.039829	-1.092025	0.476018	0.094476	0.056222	0.872537
27541	1.036630	1.742199	9.639774	-0.013272	0.012462	0.010669	-0.300976	-0.040137	-1.090946	0.475779	0.094126	0.056090	0.872713
27542	1.078327	1.820627	9.524913	-0.004475	0.008806	0.017736	-0.302451	-0.041224	-1.091508	0.475349	0.093964	0.056035	0.872969
27543	1.065472	1.747573	9.597288	-0.026308	-0.001331	0.024680	-0.302189	-0.038669	-1.091973	0.474904	0.093747	0.055513	0.873267
27544	1.084650	1.767348	9.655501	-0.014902	0.009072	0.003557	-0.302192	-0.037845	-1.090858	0.474736	0.093466	0.055306	0.873402
27545	1.076938	1.781769	9.607011	0.024457	0.002980	0.011601	-0.301516	-0.039115	-1.091723	0.474420	0.093640	0.055732	0.873528
27546	1.037907	1.785910	9.552821	0.009680	-0.003699	0.024783	-0.304610	-0.038054	-1.091653	0.473842	0.093839	0.055794	0.873816
27547	1.104016	1.762841	9.620021	0.003303	-0.008293	-0.007109	-0.304338	-0.039189	-1.091829	0.473905	0.093989	0.055775	0.873767
27548	1.069381	1.793768	9.592244	0.014118	-0.009130	-0.041552	-0.303664	-0.039708	-1.094576	0.474485	0.094250	0.055988	0.873411
27549	1.047650	1.781230	9.538713	-0.003915	-0.013693	-0.007152	-0.303395	-0.039708	-1.094852	0.474568	0.094425	0.055788	0.873360
27550	1.064002	1.820375	9.591879	-0.004955	-0.012052	-0.001847	-0.304199	-0.040237	-1.095676	0.474491	0.094601	0.055566	0.873397
27551	1.064747	1.781545	9.582565	0.003356	-0.007363	-0.008862	-0.302858	-0.039796	-1.091594	0.474582	0.094731	0.055555	0.873333
27552	1.044588	1.820021	9.581656	-0.007203	0.004279	-0.015890	-0.300973	-0.040981	-1.091246	0.474739	0.094585	0.055475	0.873269
27553	1.030854	1.783360	9.605584	0.014143	0.000683	-0.007002	-0.301916	-0.040610	-1.087955	0.474769	0.094676	0.055726	0.873227
27554	1.010585	1.824260	9.585396	0.008211	-0.007828	0.011494	-0.302585	-0.041381	-1.090695	0.474422	0.094918	0.055748	0.873388
27555	1.049664	1.805546	9.562663	0.002680	0.009710	0.019538	-0.302991	-0.040245	-1.090381	0.474001	0.094769	0.055835	0.873627
27556	1.030617	1.790636	9.576635	-0.001093	0.002434	0.024789	-0.304335	-0.039859	-1.093484	0.473425	0.094758	0.055768	0.873945
27557	1.082988	1.835281	9.558647	-0.010343	0.010099	0.035405	-0.303521	-0.042429	-1.093441	0.472750	0.094496	0.055601	0.874349
27558	1.117543	1.801920	9.545515	-0.005628	0.004193	0.060130	-0.303931	-0.040627	-1.091336	0.471567	0.094450	0.055404	0.875005
27559	1.113252	1.782427	9.598491	-0.008614	0.015362	0.038975	-0.305010	-0.039177	-1.091685	0.470819	0.094119	0.055305	0.875450
27560	1.064242	1.810670	9.606403	-0.001117	0.008616	0.026588	-0.303663	-0.040368	-1.090514	0.470203	0.094000	0.055293	0.875795
27561	1.064344	1.800958	9.577592	0.009710	0.024664	0.028494	-0.305549	-0.038731	-1.092072	0.469593	0.093666	0.055623	0.876137
27562	1.015494	1.809775	9.513437	0.009241	0.013594	0.044347	-0.306077	-0.041826	-1.092439	0.468634	0.093577	0.055806	0.876648
27563	1.049651	1.810403	9.589107	-0.005376	0.018591	0.053164	-0.306753	-0.040179	-1.095645	0.467626	0.093233	0.055770	0.877225
27564	1.075143	1.752606	9.621619	-0.008164	0.010467	0.021273	-0.307288	-0.040880	-1.095389	0.467107	0.093010	0.055661	0.877532
27565	1.064308	1.805815	9.596812	-0.006610	0.008483	0.030106	-0.306758	-0.038458	-1.096542	0.466516	0.092807	0.055550	0.877874
27566	1.044797	1.810315	9.586551	0.010087	0.009080	0.011601	-0.306756	-0.039697	-1.091953	0.466134	0.092768	0.055767	0.878068
27567	1.065432	1.742712	9.553992	0.003057	-0.001450	0.003554	-0.307295	-0.039103	-1.092608	0.466002	0.092799	0.055780	0.878134
27568	1.064772	1.786405	9.621046	0.007347	-0.014047	-0.024807	-0.307291	-0.040417	-1.090881	0.466288	0.093100	0.055802	0.877949
27569	1.044522	1.824876	9.591247	0.001711	-0.014314	-0.015982	-0.306755	-0.040184	-1.089246	0.466517	0.093322	0.055708	0.877810
27570	1.098496	1.787010	9.559487	-0.007379	-0.003851	-0.010648	-0.308364	-0.041248	-1.090623	0.466569	0.093322	0.055539	0.877793
27571	1.093971	1.772363	9.569088	0.007509	-0.010358	-0.030092	-0.308233	-0.039959	-1.091400	0.467029	0.093515	0.055608	0.877523
27572	1.034942	1.819848	9.595805	0.003972	-0.027150	-0.035504	-0.306752	-0.040990	-1.091178	0.467523	0.094002	0.055468	0.877217
27573	1.025235	1.819671	9.590694	-0.010583	-0.015023	-0.027513	-0.307827	-0.040975	-1.090757	0.467978	0.094108	0.055174	0.876981
27574	1.084610	1.762488	9.612206	-0.004520	-0.009875	-0.017748	-0.306885	-0.041556	-1.091059	0.468157	0.094233	0.055012	0.876883
27575	1.021083	1.785609	9.595638	0.016092	-0.018641	-0.015958	-0.307559	-0.040537	-1.091563	0.468362	0.094663	0.055129	0.876719
27576	0.996839	1.785169	9.590083	0.003613	-0.018638	-0.020412	-0.308359	-0.042765	-1.092442	0.468582	0.095014	0.055034	0.876570
27577	1.016311	1.780667	9.588307	-0.000484	-0.019130	-0.001866	-0.307283	-0.043239	-1.091381	0.468572	0.095308	0.054831	0.876556
27578	1.049904	1.795841	9.577188	0.017365	-0.010264	0.005311	-0.308098	-0.040578	-1.089243	0.468308	0.095670	0.055006	0.876646
27579	1.010471	1.824254	9.549283	0.008891	0.009729	0.056698	-0.307417	-0.043381	-1.091248	0.467223	0.095605	0.055129	0.877225
27580	1.065069	1.766986	9.592315	-0.014958	0.003806	0.072488	-0.310782	-0.041618	-1.090607	0.465829	0.095492	0.054740	0.878003
27581	1.124413	1.709801	9.604196	-0.007452	-0.011779	0.058255	-0.311580	-0.044452	-1.089736	0.464769	0.095652	0.054369	0.878570
27582	1.122061	1.821425	9.564765	0.012077	0.002302	0.070781	-0.312121	-0.043119	-1.091729	0.463354	0.095815	0.054443	0.879294
27583	1.162270	1.754184	9.592986	-0.009418	0.003990	0.067181	-0.312392	-0.042248	-1.092378	0.462122	0.095691	0.054165	0.879973
27584	1.172266	1.734942	9.566958	0.013043	0.017368	0.037277	-0.314271	-0.043359	-1.091439	0.461266	0.095560	0.054461	0.880418
27585	1.132326	1.787621	9.531633	0.013146	0.008607	0.031925	-0.314400	-0.044929	-1.090808	0.460605	0.095527	0.054687	0.880754
27586	1.112889	1.806701	9.636813	0.019864	0.008228	0.049626	-0.316957	-0.044197	-1.089257	0.459524	0.095632	0.054996	0.881288
27587	1.161851	1.773597	9.583199	0.030423	0.001009	0.057561	-0.316151	-0.044234	-1.088451	0.458385	0.095921	0.055406	0.881823
27588	1.190237	1.798381	9.518886	-0.001349	0.008402	0.035401	-0.316420	-0.044093	-1.088171	0.457595	0.095812	0.055369	0.882248
27589	1.142203	1.785378	9.575284	-0.011930	-0.000338	0.025597	-0.318027	-0.045884	-1.088754	0.457101	0.095704	0.055080	0.882534
27590	1.209751	1.803598	9.591663	0.017362	0.010996	0.008948	-0.317094	-0.043518	-1.087872	0.456730	0.095691	0.055448	0.882704
27591	1.142099	1.782943	9.527154	-0.000868	-0.010630	0.014074	-0.318031	-0.044654	-1.086809	0.456430	0.095856	0.055280	0.882852
27592	1.221752	1.803812	9.555921	-0.018870	0.010474	0.017670	-0.319104	-0.045472	-1.087095	0.455973	0.095531	0.054987	0.883142
27593	1.209951	1.789033	9.562892	-0.012718	-0.010913	-0.014271	-0.317631	-0.043653	-1.087598	0.456194	0.095566	0.054657	0.883044
27594	1.175792	1.802981	9.578589	-0.010473	0.004567	-0.028304	-0.317493	-0.044754	-1.089133	0.456534	0.095372	0.054548	0.882896
27595	1.142063	1.787799	9.546374	-0.017087	-0.012659	-0.053180	-0.317091	-0.044505	-1.088040	0.457453	0.095357	0.054199	0.882443
27596	1.193101	1.779014	9.535971	-0.011670	0.006881	-0.050397	-0.315614	-0.043951	-1.088992	0.458178	0.095086	0.054132	0.882100
27597	1.113834	1.753306	9.598728	-0.016882	0.001697	-0.058386	-0.314008	-0.041415	-1.090018	0.459172	0.094816	0.053926	0.881625
27598	1.104321	1.743422	9.593697	-0.016494	0.014451	-0.070678	-0.312927	-0.043566	-1.089964	0.460254	0.094345	0.053882	0.881114
27599	1.064576	1.791253	9.589708	-0.000131	-0.002028	-0.045971	-0.311445	-0.044437	-1.090554	0.461000	0.094305	0.053915	0.880726
27600	1.093404	1.801485	9.573666	-0.010952	0.002342	-0.010620	-0.310776	-0.043603	-1.090535	0.461032	0.094164	0.053743	0.880735
27601	1.103969	1.757980	9.574318	-0.019642	-0.002759	-0.023057	-0.311181	-0.042886	-1.090507	0.461412	0.093981	0.053384	0.880578
27602	1.050538	1.774011	9.639961	-0.006716	-0.002346	-0.035382	-0.311717	-0.043273	-1.091603	0.461874	0.093935	0.053290	0.880346
27603	1.103604	1.777395	9.581382	-0.018056	0.002370	-0.014180	-0.310510	-0.043105	-1.087799	0.462089	0.093684	0.052992	0.880278
27604	1.118470	1.763100	9.593983	0.003314	0.014734	-0.003428	-0.309971	-0.043237	-1.088763	0.461957	0.093464	0.053172	0.880359
27605	1.107387	1.821154	9.520986	-0.004045	0.010094	0.001826	-0.308896	-0.043567	-1.087833	0.461856	0.093225	0.053164	0.880438
27606	1.064540	1.796110	9.608930	-0.000690	0.009014	0.010679	-0.308629	-0.042381	-1.090385	0.461490	0.093084	0.053194	0.880643
27607	1.093362	1.811200	9.621737	0.006444	0.005476	0.012439	-0.308631	-0.041956	-1.090371	0.461188	0.093034	0.053313	0.880800
27608	1.165383	1.836777	9.565979	0.036775	0.019652	0.024987	-0.309973	-0.042643	-1.089969	0.460481	0.093066	0.054075	0.881119
27609	1.107163	1.830860	9.511276	0.008054	0.019471	0.022258	-0.309972	-0.042945	-1.089162	0.459987	0.092800	0.054336	0.881390
27610	1.127938	1.772982	9.584569	0.002790	0.023984	0.017846	-0.309697	-0.045065	-1.089642	0.459470	0.092435	0.054552	0.881684
27611	1.137139	1.802283	9.613518	0.024609	0.016408	0.008137	-0.309298	-0.043533	-1.088917	0.459197	0.092363	0.055101	0.881800
27612	1.095451	1.811227	9.515880	0.024742	0.018291	0.003740	-0.309432	-0.043973	-1.088112	0.458881	0.092283	0.055679	0.881937
27613	1.099220	1.753038	9.574209	0.001358	0.005716	0.000934	-0.309027	-0.044517	-1.089496	0.458789	0.092180	0.055732	0.881992
27614	1.051204	1.737606	9.620997	-0.003720	0.009512	-0.010540	-0.307413	-0.044532	-1.090468	0.458795	0.091979	0.055753	0.882009
27615	1.006561	1.785346	9.600009	-0.011630	0.009617	-0.017629	-0.306875	-0.044828	-1.090484	0.459050	0.091664	0.055647	0.881915
27616	1.031013	1.771222	9.579201	0.001839	0.002619	-0.017636	-0.307683	-0.044252	-1.090048	0.459175	0.091627	0.055716	0.881849
27617	1.050465	1.771577	9.601460	-0.007222	-0.000165	-0.015919	-0.307816	-0.044800	-1.090745	0.459403	0.091526	0.055595	0.881749
27618	1.067020	1.786440	9.565747	-0.018527	0.012550	0.005342	-0.307012	-0.043972	-1.090591	0.459153	0.091153	0.055353	0.881933
27619	1.046746	1.718104	9.621008	-0.018871	-0.001051	0.015869	-0.306481	-0.042028	-1.089445	0.458842	0.090996	0.054959	0.882135
27620	1.066084	1.718454	9.607155	-0.010981	0.000539	-0.009739	-0.308091	-0.042834	-1.089725	0.458851	0.090887	0.054768	0.882154
27621	1.060670	1.742629	9.580327	-0.013151	-0.003363	0.003492	-0.307550	-0.043645	-1.091936	0.458751	0.090810	0.054474	0.882232
27622	1.036081	1.756746	9.557800	-0.034740	-0.001768	0.003439	-0.308222	-0.043642	-1.091383	0.458579	0.090538	0.053818	0.882390
27623	1.085192	1.733367	9.612444	-0.022335	-0.012459	0.008703	-0.308095	-0.041251	-1.090763	0.458413	0.090543	0.053269	0.882509
27624	1.095905	1.680152	9.598730	-0.019900	-0.008314	-0.014249	-0.307696	-0.039829	-1.091402	0.458525	0.090504	0.052847	0.882480
27625	1.060647	1.742628	9.573104	-0.005517	-0.001128	-0.012383	-0.307831	-0.039546	-1.091255	0.458687	0.090442	0.052736	0.882409
27626	1.065801	1.733014	9.609444	-0.047318	0.003463	0.003427	-0.307965	-0.039499	-1.093158	0.458526	0.089962	0.051907	0.882591
27627	1.086996	1.641148	9.601158	-0.001464	0.003804	0.005340	-0.307967	-0.038779	-1.093679	0.458363	0.089869	0.051878	0.882686
27628	1.110330	1.685268	9.594319	-0.008169	0.004209	-0.013251	-0.307161	-0.038634	-1.094637	0.458417	0.089718	0.051777	0.882680
27629	1.042413	1.696180	9.645113	-0.014654	-0.010182	-0.008930	-0.306355	-0.038369	-1.094638	0.458545	0.089736	0.051413	0.882633
27630	1.076561	1.684661	9.641434	-0.005442	-0.009906	-0.016863	-0.306489	-0.038816	-1.093562	0.458676	0.089855	0.051236	0.882563
27631	1.023023	1.688540	9.596431	0.016888	-0.001031	-0.008766	-0.306894	-0.038071	-1.094758	0.458734	0.090001	0.051513	0.882502
27632	1.032220	1.708124	9.562863	0.001117	-0.006912	0.007942	-0.306893	-0.038549	-1.092459	0.458411	0.090153	0.051436	0.882659
27633	1.057117	1.684306	9.621581	-0.006606	0.003169	0.029194	-0.306356	-0.038209	-1.095449	0.457837	0.090046	0.051269	0.882977
27634	1.101163	1.665686	9.637517	0.017218	0.009078	0.014268	-0.308100	-0.039339	-1.093832	0.457356	0.090070	0.051612	0.883204
27635	1.066759	1.674762	9.544916	0.004586	0.005389	0.015098	-0.308099	-0.039644	-1.092889	0.457008	0.090012	0.051687	0.883386
27636	1.129923	1.675914	9.599806	-0.009195	0.001483	0.024740	-0.308102	-0.038785	-1.093269	0.456395	0.089939	0.051475	0.883722
27637	1.137431	1.666341	9.614552	0.029423	0.005276	0.028420	-0.309175	-0.039635	-1.092195	0.455767	0.090127	0.051960	0.883999
27638	1.127660	1.656444	9.527665	-0.018346	0.009172	-0.001759	-0.308371	-0.038641	-1.093125	0.455617	0.089807	0.051705	0.884123
27639	1.183136	1.676877	9.572544	-0.021495	-0.009904	-0.022239	-0.308642	-0.037896	-1.094460	0.455991	0.089752	0.051239	0.883964
27640	1.144116	1.690736	9.583279	-0.050497	0.012680	-0.010684	-0.307837	-0.037335	-1.094995	0.456045	0.089067	0.050464	0.884050
27641	1.139607	1.676089	9.597694	-0.033382	0.004924	0.021148	-0.308910	-0.037893	-1.094320	0.455656	0.088689	0.049843	0.884323
27642	1.111752	1.627040	9.676650	-0.008085	-0.008935	0.014956	-0.308913	-0.037040	-1.094429	0.455186	0.088798	0.049577	0.884569
27643	1.092260	1.621824	9.611094	0.006421	-0.012263	0.010566	-0.310659	-0.037767	-1.091845	0.454930	0.089077	0.049521	0.884676
27644	1.147310	1.649522	9.566837	-0.001393	-0.001439	0.001758	-0.311737	-0.036777	-1.090711	0.454653	0.089100	0.049467	0.884819
27645	1.145218	1.639778	9.610177	0.003571	0.018511	-0.012245	-0.309856	-0.036678	-1.090730	0.454775	0.088790	0.049679	0.884776
27646	1.150212	1.630157	9.595960	0.013009	0.021651	-0.028109	-0.309848	-0.039016	-1.093801	0.454971	0.088505	0.050143	0.884677
27647	1.097114	1.621912	9.613650	0.002869	0.009831	-0.021132	-0.309037	-0.040595	-1.093725	0.455260	0.088336	0.050276	0.884538
27648	1.077588	1.626412	9.598574	-0.010258	0.013603	-0.034406	-0.308239	-0.038106	-1.091884	0.455600	0.087974	0.050269	0.884400
27649	1.053093	1.638104	9.590512	-0.022730	0.003929	-0.007095	-0.308771	-0.039745	-1.093973	0.455691	0.087689	0.049870	0.884403
27650	1.057237	1.679453	9.628843	-0.007412	0.009393	-0.007016	-0.307438	-0.036114	-1.093055	0.455545	0.087455	0.049826	0.884504
27651	1.156370	1.562293	9.582217	-0.000119	-0.002856	-0.012391	-0.309088	-0.023730	-1.093996	0.455697	0.087494	0.049773	0.884425
27652	0.828287	1.485939	9.582354	-0.051744	0.064700	0.113493	-0.309633	-0.020824	-1.096618	0.453385	0.085994	0.049242	0.885789
27653	1.219590	1.446926	9.686133	-0.050300	0.043072	0.054924	-0.308832	-0.019135	-1.096982	0.452384	0.084825	0.048593	0.886449
27654	1.314159	1.557880	9.635238	-0.066640	0.058537	-0.072360	-0.305348	-0.015355	-1.098534	0.453394	0.083118	0.048057	0.886124
27655	0.928630	1.810640	9.640759	-0.009690	0.031840	-0.052829	-0.303737	-0.014640	-1.100435	0.454244	0.082419	0.048211	0.885746
27656	0.980428	1.636786	9.595513	-0.024527	0.013702	0.028341	-0.302921	-0.017776	-1.100410	0.453444	0.081986	0.047847	0.886215
27657	1.064818	1.558220	9.728689	-0.011644	0.005235	0.015932	-0.304000	-0.016594	-1.101448	0.453104	0.081809	0.047613	0.886418
27658	0.993161	1.508369	9.746125	0.094521	-0.031976	0.010739	-0.306697	-0.013443	-1.100226	0.452361	0.083241	0.048984	0.886590
27659	0.748738	1.593744	9.632059	0.121748	-0.005783	0.074699	-0.307325	-0.028687	-1.095811	0.450767	0.084516	0.050922	0.887172
27660	0.721904	1.687910	9.404241	0.045170	-0.035009	-0.028274	-0.308391	-0.031988	-1.092910	0.450984	0.085524	0.051441	0.886934
27661	0.925486	1.613952	9.704735	0.028646	-0.077227	-0.159489	-0.309320	-0.035923	-1.093299	0.453772	0.086976	0.051491	0.885367
27662	0.641761	1.822406	9.434468	-0.034750	-0.111595	-0.014858	-0.311461	-0.039007	-1.092557	0.454021	0.088633	0.049870	0.885168
27663	1.140302	1.105740	10.817698	0.294932	0.050825	-0.067711	-0.309173	-0.040192	-1.092622	0.454570	0.090311	0.055629	0.884373
27664	0.759793	1.659416	8.943420	0.230923	0.002929	-0.168898	-0.308320	-0.056543	-1.084720	0.456927	0.092179	0.060027	0.882676
27665	0.961478	1.672814	9.195051	-0.239078	-0.002637	0.039953	-0.309388	-0.058770	-1.085324	0.456594	0.090050	0.055669	0.883354
27666	1.203007	1.449067	9.820415	-0.179113	0.051469	-0.040907	-0.314223	-0.059424	-1.088965	0.457418	0.087473	0.053025	0.883349
27667	0.886854	1.671476	9.346837	-0.143072	0.080966	-0.036113	-0.315303	-0.057648	-1.091209	0.458151	0.084655	0.051252	0.883348
27668	0.932819	1.560643	9.387601	-0.272248	0.126463	0.057479	-0.313574	-0.051217	-1.095378	0.457291	0.079997	0.047480	0.884438
27669	1.048241	1.295735	9.727754	-0.227930	0.152738	0.053343	-0.314935	-0.044811	-1.101553	0.456492	0.075221	0.044701	0.885415
27670	0.872865	1.321672	9.613849	-0.182922	0.145027	-0.015483	-0.312259	-0.040267	-1.104704	0.456730	0.070981	0.042787	0.885736
27671	0.573989	1.325936	9.395210	-0.235890	0.125232	0.010817	-0.306772	-0.032570	-1.106153	0.456691	0.066570	0.039682	0.886243
27672	0.698922	1.141278	9.417289	-0.282929	0.121128	0.053059	-0.304101	-0.026092	-1.113326	0.455883	0.061894	0.035678	0.887168
27673	0.683154	0.963777	9.442217	-0.341423	0.121408	-0.014303	-0.304931	-0.017587	-1.118895	0.456392	0.056564	0.030685	0.887449
27674	0.557644	1.097473	9.682899	-0.320894	0.100142	-0.046185	-0.299443	-0.009661	-1.124148	0.457374	0.051843	0.025930	0.887383
27675	0.729795	0.872414	9.819874	-0.274259	0.109145	-0.106130	-0.295301	-0.000983	-1.129906	0.459406	0.047290	0.022116	0.886691
27676	0.641863	0.846584	10.207350	-0.279318	0.153709	-0.112038	-0.292905	0.007341	-1.137016	0.461438	0.041962	0.018656	0.885983
27677	0.230449	0.972661	10.424872	-0.102148	0.159450	-0.140541	-0.286734	0.011380	-1.140225	0.463879	0.038083	0.018398	0.884888
27678	0.124013	1.167342	10.184223	-0.022019	0.136391	-0.044051	-0.281628	0.012373	-1.145426	0.464479	0.035463	0.019283	0.884664
27679	0.214852	1.183524	9.888386	0.029591	0.037218	0.028841	-0.280016	0.012613	-1.145165	0.463864	0.035028	0.020139	0.884984
27680	0.582823	0.971722	9.954237	0.010187	0.003591	-0.127107	-0.278404	0.013016	-1.145851	0.465964	0.035022	0.020417	0.883874
27681	0.404685	1.109262	9.670895	0.131553	0.004459	-0.121376	-0.277324	0.010727	-1.139812	0.467944	0.036073	0.022894	0.882725
27682	0.269825	1.033964	9.467520	0.010309	-0.030004	-0.136084	-0.276777	0.007292	-1.138840	0.470214	0.036651	0.022869	0.881495
27683	0.373903	0.967912	9.774529	0.050615	-0.053872	-0.235155	-0.274757	0.005768	-1.136190	0.474274	0.037926	0.023470	0.879247
27684	-0.128112	1.075307	9.580174	0.001561	-0.079657	-0.289292	-0.273149	0.006813	-1.133997	0.479270	0.039219	0.022935	0.876491
27685	-0.161774	1.086851	9.737935	-0.031924	-0.054265	-0.176953	-0.272339	0.005971	-1.135123	0.482353	0.039714	0.022078	0.874798
27686	0.150345	0.997842	9.777072	0.020760	-0.048920	-0.194501	-0.270993	0.005732	-1.138414	0.485656	0.040699	0.022097	0.872922
27687	0.253517	0.888016	9.521080	0.057325	-0.091649	-0.323748	-0.268697	0.001697	-1.137754	0.491227	0.042634	0.022571	0.869695
27688	0.066883	1.251200	9.507798	-0.033875	-0.134407	-0.387935	-0.266955	0.002847	-1.134061	0.497957	0.044477	0.020964	0.865806
27689	0.144251	0.873961	10.134098	0.017430	-0.085183	-0.346808	-0.264001	0.003961	-1.136238	0.503909	0.045885	0.020851	0.862285
27690	-0.291759	0.931642	10.572851	0.059659	0.000934	-0.363723	-0.260502	0.002447	-1.135511	0.510026	0.046331	0.022195	0.858624
27691	-0.431377	1.079589	10.273762	0.158835	0.065856	-0.223280	-0.255249	-0.001328	-1.136784	0.513620	0.046576	0.025968	0.856359
27692	0.284758	0.944365	9.025714	0.239962	0.063268	-0.090552	-0.252011	-0.006042	-1.132209	0.514822	0.047924	0.030784	0.855403
27693	0.966726	0.325581	9.251115	-0.142624	0.027086	-0.194666	-0.249324	-0.005981	-1.131422	0.518209	0.045737	0.028942	0.853539
27694	0.444751	0.857553	10.023079	-0.085280	0.002392	-0.327182	-0.246917	-0.001453	-1.133618	0.523776	0.044636	0.027782	0.850232
27695	0.664604	0.725565	9.737133	0.056433	0.013959	-0.171102	-0.242077	-0.002268	-1.133837	0.526566	0.044768	0.029149	0.848454
27696	1.060847	0.310354	9.795757	-0.059517	0.030892	-0.139602	-0.241005	-0.000981	-1.135442	0.528881	0.043549	0.028562	0.847096
27697	0.802878	0.582406	9.641351	-0.016134	0.042809	-0.211835	-0.237241	-0.001043	-1.136577	0.532393	0.042428	0.028975	0.844936
27698	0.967464	0.857301	9.774321	-0.012580	0.055448	-0.073877	-0.235229	0.000038	-1.136293	0.533526	0.041328	0.029388	0.844262
27699	1.532168	0.792331	10.133975	0.062543	-0.017864	-0.137894	-0.232808	-0.000446	-1.136201	0.535746	0.042167	0.030365	0.842779
27700	1.229537	0.988311	9.937849	0.206320	-0.063915	-0.204865	-0.231993	-0.003959	-1.132104	0.538937	0.045342	0.033304	0.840465
27701	0.552103	1.252740	9.676744	0.181762	-0.093697	-0.233279	-0.231303	-0.010247	-1.130409	0.542679	0.048707	0.035538	0.837774
27702	0.248371	1.417165	9.699883	0.192050	-0.085032	-0.077534	-0.231157	-0.014307	-1.126458	0.543720	0.052173	0.037883	0.836786
27703	0.431021	1.240827	9.632194	0.208294	-0.068814	-0.008452	-0.233290	-0.020018	-1.128524	0.543626	0.055571	0.040621	0.836500
27704	0.532840	1.228101	9.560788	0.137653	-0.075128	0.007179	-0.235424	-0.025753	-1.123375	0.543279	0.058342	0.042074	0.836465
27705	0.750872	1.486967	9.632931	0.030492	-0.158433	-0.039722	-0.238106	-0.028133	-1.121923	0.543972	0.061292	0.040897	0.835862
27706	1.057166	1.213358	9.731056	-0.056354	-0.173830	-0.093196	-0.241605	-0.026712	-1.118569	0.545604	0.063520	0.038153	0.834761
27707	0.837059	1.277314	9.507164	-0.080605	-0.206055	-0.201285	-0.243759	-0.025506	-1.119594	0.549146	0.065947	0.034780	0.832394
27708	1.024431	1.122921	9.538152	-0.179798	-0.178733	-0.189080	-0.245786	-0.021414	-1.122977	0.552503	0.066827	0.030048	0.830284
27709	1.120088	0.979023	9.756421	-0.163125	-0.152568	-0.270216	-0.245800	-0.016539	-1.125542	0.557216	0.067429	0.025953	0.827218
27710	1.069044	1.036311	9.304260	-0.227627	-0.098932	-0.304534	-0.244465	-0.013103	-1.128442	0.562425	0.066380	0.021472	0.823900
27711	1.169562	0.671602	9.666374	-0.322381	-0.064642	-0.356788	-0.244761	-0.003289	-1.136017	0.568662	0.063708	0.015818	0.819948
27712	0.935057	0.810608	9.961447	-0.224138	-0.034503	-0.391612	-0.239678	0.005354	-1.141242	0.575145	0.061608	0.012229	0.815637
27713	1.028412	0.970084	9.833116	-0.116058	-0.036945	-0.327659	-0.235117	0.008100	-1.142023	0.580556	0.060844	0.010222	0.811879
27714	1.025954	1.101137	9.882604	-0.072712	-0.033723	-0.299218	-0.230419	0.010335	-1.145409	0.585242	0.060494	0.008997	0.808549
27715	1.269261	0.760795	9.567656	-0.005591	-0.020202	-0.247676	-0.228270	0.011012	-1.146230	0.589179	0.060777	0.008871	0.805665
27716	1.211123	0.774316	9.662061	-0.083513	-0.020506	-0.262058	-0.224512	0.012612	-1.145677	0.593060	0.060083	0.007599	0.802878
27717	1.149342	0.501322	9.862028	0.017682	-0.024601	-0.277660	-0.222367	0.014385	-1.144828	0.597419	0.060722	0.007804	0.799589
27718	1.005479	0.408879	9.769241	0.068293	0.009635	-0.279013	-0.218738	0.013993	-1.143794	0.601498	0.061347	0.009336	0.796461
27719	0.550582	0.861877	9.795196	0.134484	0.039020	-0.259087	-0.212816	0.010700	-1.142064	0.605371	0.062356	0.012143	0.793405
27720	0.810675	0.466042	9.839866	0.098911	0.079168	-0.132560	-0.210657	0.007801	-1.141366	0.607100	0.062273	0.014818	0.792043
27721	0.455358	0.284797	9.762925	0.113737	0.052034	-0.253718	-0.206075	0.003720	-1.141007	0.610882	0.062785	0.017430	0.789036
27722	0.231342	0.542891	9.527819	0.100043	0.057963	-0.211243	-0.201630	0.000171	-1.138996	0.613942	0.063028	0.019955	0.786577
27723	0.572226	0.257786	9.761900	-0.015958	0.027842	-0.254304	-0.197197	0.000604	-1.137672	0.617877	0.062284	0.020221	0.783543
27724	0.167090	0.386373	9.681093	-0.075354	0.036993	-0.286173	-0.192628	0.000795	-1.138264	0.622345	0.060666	0.019824	0.780137
27725	-0.508067	0.956762	9.771621	-0.146876	0.042338	-0.168658	-0.188610	0.005585	-1.141151	0.625069	0.058041	0.018151	0.778197
27726	-0.510638	0.794031	9.464637	-0.192539	0.080786	0.201888	-0.188351	0.009193	-1.144304	0.622031	0.054459	0.015900	0.780935
27727	0.130085	0.473050	9.255622	-0.311572	0.132912	0.355556	-0.189844	0.014571	-1.148741	0.616684	0.048495	0.012223	0.785620
27728	-0.040429	1.455634	9.818317	-0.386542	0.095564	0.187090	-0.190270	0.022956	-1.155681	0.613992	0.042280	0.007117	0.788147
27729	0.785124	2.009565	9.967058	-0.371416	0.091704	0.494565	-0.194057	0.031649	-1.160256	0.606387	0.036245	0.001960	0.794340
27730	1.709486	0.866096	11.491754	-0.216303	0.199800	0.566277	-0.195552	0.037775	-1.166439	0.597385	0.030477	0.000509	0.801375
27731	0.969394	1.376938	10.598565	0.262792	0.045889	0.192108	-0.199978	0.034222	-1.161465	0.594067	0.032856	0.005136	0.803728
27732	1.078505	2.000238	9.181728	0.127687	-0.056463	0.113214	-0.201305	0.028081	-1.157972	0.592003	0.035301	0.006419	0.805137
27733	1.210044	1.825477	9.822607	0.052739	-0.028210	0.024715	-0.204121	0.025633	-1.153390	0.591504	0.036442	0.006938	0.805448
27734	1.251424	1.648980	9.531520	0.224714	-0.056415	-0.286117	-0.203570	0.021059	-1.152183	0.595777	0.039978	0.010075	0.802091
27735	0.929583	1.667363	9.037641	0.152153	-0.091581	-0.472144	-0.200061	0.015836	-1.150351	0.603149	0.043286	0.011846	0.796365
27736	0.352685	1.710328	9.282006	0.051434	-0.216534	-0.632275	-0.196302	0.017194	-1.151576	0.613097	0.047212	0.010570	0.788525
27737	-0.311163	1.756584	9.641636	-0.024664	-0.231825	-0.616563	-0.192809	0.017699	-1.152418	0.622776	0.050545	0.008042	0.780724
27738	-0.542186	1.917470	9.642962	0.016402	-0.190135	-0.563078	-0.189987	0.018115	-1.154888	0.631475	0.053633	0.006468	0.773512
27739	-0.877842	2.081301	9.530318	0.021381	-0.089431	-0.427969	-0.185158	0.021131	-1.155391	0.638007	0.055292	0.006377	0.768017
27740	-0.884158	2.008341	9.371795	0.005955	-0.059545	-0.383614	-0.182204	0.022183	-1.154847	0.643817	0.056241	0.006102	0.763086
27741	-0.778279	1.107206	9.576833	-0.031471	0.032740	-0.245215	-0.178716	0.024054	-1.153466	0.647536	0.055296	0.006673	0.759996
27742	0.021806	0.757683	10.533234	-0.210908	0.193325	-0.038060	-0.173354	0.028794	-1.155553	0.648246	0.049629	0.005982	0.759788
27743	0.549703	-0.116261	11.776520	0.119263	0.298371	-0.287540	-0.163286	0.032847	-1.157173	0.652389	0.046547	0.012284	0.756354
27744	1.962153	-0.396719	9.848009	0.218314	0.300687	-0.453674	-0.149558	0.025308	-1.151179	0.658863	0.044741	0.019901	0.750668
27745	2.058852	-0.579431	10.150858	-0.289983	0.065582	-1.042938	-0.132916	0.033530	-1.155872	0.674540	0.039495	0.017515	0.736973
27746	1.201199	0.560351	8.238258	0.029742	-0.012042	-0.926431	-0.117893	0.043440	-1.158450	0.688004	0.039751	0.018489	0.724382
27747	1.449460	0.026091	9.800199	-0.500093	-0.146574	-0.591305	-0.111476	0.055346	-1.165219	0.696879	0.034792	0.009784	0.716278
27748	1.988502	0.370989	10.762608	0.134307	-0.196761	-0.499616	-0.107334	0.063511	-1.167181	0.703892	0.039390	0.009282	0.709153
27749	2.065603	0.122158	9.048051	0.068410	-0.279274	-0.602869	-0.107997	0.060387	-1.166186	0.712316	0.044295	0.006771	0.700427
27750	1.641657	1.398646	8.729315	-0.237479	-0.353240	-0.485787	-0.109896	0.066772	-1.170858	0.719289	0.045796	-0.001190	0.693199
27751	2.130591	0.655087	9.970422	-0.192338	-0.268706	-0.039635	-0.117173	0.074173	-1.177340	0.719928	0.046935	-0.007770	0.692416
27752	2.112931	0.212944	10.026175	0.152746	-0.084862	-0.021442	-0.121479	0.075989	-1.178048	0.720009	0.050317	-0.006888	0.692104
27753	1.520967	0.289545	9.550048	0.241258	0.052308	-0.074962	-0.119715	0.069900	-1.173773	0.720732	0.053292	-0.002873	0.691156
27754	0.569995	1.078271	9.635278	0.227513	0.002415	-0.041555	-0.118222	0.064528	-1.169608	0.720998	0.056545	0.000320	0.690626
27755	0.804414	1.012138	9.772964	0.262738	-0.055304	0.111964	-0.120088	0.058975	-1.166499	0.719072	0.061309	0.002892	0.692220
27756	2.211554	0.406457	9.478882	0.338135	-0.099272	-0.022738	-0.123947	0.045626	-1.161168	0.718902	0.067548	0.006141	0.691794
27757	0.853477	0.063696	8.573169	-0.148588	-0.027544	-0.721010	-0.118979	0.047217	-1.161446	0.728930	0.065918	0.004470	0.681393
27758	-1.599461	3.733548	9.418675	-0.386158	-0.216691	-0.491854	-0.116329	0.060660	-1.169619	0.736053	0.063197	-0.003337	0.673960
27759	1.146711	1.404464	10.897488	-0.379894	0.055016	0.466820	-0.117695	0.068724	-1.173971	0.730126	0.057037	-0.008301	0.680877
27760	2.581349	0.653719	11.486409	0.126046	-0.019626	-0.364288	-0.117703	0.071602	-1.175920	0.734861	0.059208	-0.006487	0.675597
27761	0.912221	1.616102	9.355255	0.383832	0.038639	-0.768521	-0.107763	0.072699	-1.172052	0.744617	0.064676	0.000088	0.664351
27762	-0.001293	2.121402	8.767327	0.130987	0.042592	-0.801806	-0.097544	0.070729	-1.170602	0.754956	0.066055	0.003465	0.652431
27763	0.119452	2.206175	9.165187	-0.033568	-0.047971	-0.790564	-0.090156	0.071429	-1.165356	0.765159	0.066370	0.003349	0.640403
27764	0.251261	1.470595	9.417917	0.022712	-0.006338	-0.800734	-0.083719	0.076109	-1.165961	0.775240	0.066741	0.004572	0.628114
27765	-0.263625	2.284238	9.610226	0.149343	-0.079240	-0.974008	-0.072982	0.080843	-1.167022	0.787071	0.070188	0.006596	0.612821
27766	-0.524567	1.893437	8.931128	0.177019	-0.089221	-1.065840	-0.062390	0.089628	-1.171626	0.799669	0.073913	0.008821	0.595809
27767	-1.191997	2.056111	8.892567	-0.043614	-0.083346	-1.092876	-0.051662	0.097629	-1.173127	0.812526	0.074176	0.008774	0.578120
27768	-1.691132	1.682990	9.643173	-0.058272	-0.056048	-0.944115	-0.044563	0.105035	-1.169703	0.823350	0.073700	0.008553	0.562663
27769	-2.383958	2.204531	9.969440	0.127548	-0.198284	-0.918681	-0.039481	0.113770	-1.172747	0.833351	0.077911	0.008433	0.547161
27770	-2.745662	2.401837	9.494654	0.249448	-0.277756	-0.541223	-0.039215	0.114613	-1.172722	0.838819	0.085010	0.007341	0.537682
27771	-2.197687	1.984490	9.237781	0.175236	-0.320939	-0.329650	-0.042719	0.118449	-1.175825	0.842062	0.091273	0.004937	0.531580
27772	-2.077678	1.423532	9.926957	-0.114407	-0.134475	-0.202077	-0.047301	0.122524	-1.175912	0.844379	0.090755	0.001788	0.528001
27773	-0.525492	1.340173	11.279967	-0.245899	-0.104161	-0.029386	-0.049997	0.125633	-1.179047	0.845132	0.087500	-0.001886	0.527345
27774	3.009527	0.486889	13.248495	-0.447925	-0.182164	-0.169223	-0.052987	0.137456	-1.185028	0.847607	0.081851	-0.009428	0.524189
27775	5.855546	0.159544	10.646961	0.027324	-0.117475	-0.999787	-0.054906	0.150355	-1.189625	0.857836	0.083601	-0.009116	0.506997
27776	3.885098	0.162382	8.340476	-0.191807	-0.046976	-1.739510	-0.043270	0.169094	-1.190789	0.875215	0.081052	-0.008989	0.476810
27777	0.301934	1.466566	8.555288	-0.901139	-0.013611	-1.254549	-0.033288	0.202355	-1.199631	0.888194	0.065515	-0.015505	0.454509
27778	1.190431	0.650168	9.999382	-1.037141	-0.024974	-0.479022	-0.030419	0.232486	-1.206858	0.893633	0.047450	-0.024776	0.445595
27779	2.467978	0.656372	10.139647	-0.380626	0.002116	-0.627368	-0.028210	0.258178	-1.211362	0.899465	0.040874	-0.027327	0.434219
27780	2.861153	0.978924	8.517140	0.050693	0.064187	-0.689333	-0.025407	0.264515	-1.212551	0.905327	0.041595	-0.025198	0.421921
27781	2.680846	0.980476	8.222722	-0.438812	-0.085303	-0.852680	-0.023596	0.289064	-1.222397	0.912645	0.034851	-0.029644	0.406184
27782	3.222402	0.560778	9.754281	-0.427273	-0.038641	-1.078808	-0.023667	0.313204	-1.224882	0.921413	0.027990	-0.033091	0.386159
27783	2.498781	0.855943	9.643186	0.039123	-0.068749	-1.429252	-0.019126	0.322131	-1.223421	0.931970	0.030333	-0.033261	0.359730
27784	1.682629	0.841061	8.970693	-0.098329	-0.060239	-1.535523	-0.019567	0.335223	-1.225579	0.942578	0.029931	-0.034175	0.330882
27785	1.614950	0.470918	9.758590	-0.049344	-0.022029	-1.409574	-0.019754	0.352528	-1.226378	0.951512	0.030299	-0.034109	0.304211
27786	0.984312	-0.433865	10.020493	0.019956	-0.107669	-1.591855	-0.021429	0.373591	-1.228945	0.960617	0.032390	-0.035086	0.273742
27787	0.228496	-0.034931	9.580236	0.082997	-0.131244	-1.697738	-0.027788	0.387960	-1.231400	0.969178	0.036012	-0.036064	0.241030
27788	-1.057377	0.016980	9.472980	0.036970	-0.041360	-1.540542	-0.028884	0.395076	-1.231702	0.976079	0.038006	-0.035593	0.211087
27789	-1.858191	0.179740	10.174175	0.152373	-0.085588	-1.152200	-0.033078	0.404410	-1.232985	0.980488	0.042187	-0.035642	0.188660
27790	-1.364840	-0.260506	9.359717	0.132349	-0.174445	-1.089248	-0.040347	0.408552	-1.233310	0.984109	0.046191	-0.037666	0.167261
27791	-2.289166	0.691299	8.936598	0.149409	-0.146692	-0.913795	-0.047215	0.412912	-1.231183	0.986745	0.050242	-0.038981	0.149298
27792	-2.538314	0.745011	8.661338	0.256811	0.093495	-0.308037	-0.048422	0.412116	-1.232284	0.987436	0.055254	-0.036090	0.143580
27793	1.319111	3.262254	10.460266	-0.912782	-0.165063	0.699686	-0.049242	0.417035	-1.235927	0.986051	0.037194	-0.042442	0.156583
27794	4.191898	0.663905	15.026318	-0.935532	-0.338637	0.567028	-0.054162	0.444394	-1.237979	0.984411	0.019303	-0.052487	0.166754
27795	2.889744	1.897529	12.627542	0.725825	-0.144169	0.133502	-0.060606	0.442619	-1.240548	0.983417	0.034029	-0.052779	0.170138
27796	1.690808	2.700665	7.962706	0.648755	0.089431	0.073212	-0.063224	0.419270	-1.238958	0.982723	0.046387	-0.048888	0.172377
27797	1.384453	2.165981	8.876921	-0.221083	0.106810	0.295219	-0.062147	0.418547	-1.239403	0.981971	0.041633	-0.047686	0.178116
27798	2.702681	2.231209	9.225015	0.138460	0.087906	0.036005	-0.062001	0.414886	-1.240476	0.981792	0.043989	-0.045526	0.179101
27799	2.743264	1.539993	8.499660	0.341379	0.154454	-0.572910	-0.059700	0.409448	-1.240407	0.983565	0.051022	-0.040714	0.168340
27800	0.573156	2.025029	8.944564	0.161396	-0.124018	-1.027459	-0.059835	0.409586	-1.240128	0.986532	0.055424	-0.041584	0.148170
27801	0.012634	2.364397	8.573339	-0.176524	-0.233751	-0.590600	-0.067673	0.424593	-1.244180	0.988171	0.053559	-0.045964	0.136149
27802	-0.124421	1.701676	9.334834	-0.196346	-0.099358	-0.566776	-0.075769	0.435279	-1.244829	0.989750	0.050450	-0.047883	0.124725
27803	-1.256094	2.518737	9.936686	0.065223	0.034512	-0.499477	-0.080474	0.435647	-1.243809	0.990892	0.052612	-0.046330	0.114972
27804	-2.172093	2.664704	9.361020	0.143379	0.169175	-0.096790	-0.078460	0.436290	-1.242995	0.991100	0.055137	-0.042576	0.113441
27805	-0.797429	1.650530	8.481647	-0.013710	0.276017	0.348738	-0.075900	0.433788	-1.241472	0.990498	0.054469	-0.037196	0.120679
27806	1.415706	0.142172	11.355799	-1.011653	0.490895	0.746095	-0.066015	0.453488	-1.239588	0.989793	0.032660	-0.030745	0.135272
27807	3.259327	-1.649790	12.848599	-0.016365	0.359588	-0.357090	-0.058547	0.472518	-1.236882	0.990924	0.031975	-0.023210	0.128483
27808	2.406608	0.227843	8.720699	0.224341	0.257698	-0.618466	-0.054238	0.469073	-1.233096	0.992382	0.036028	-0.017158	0.116560
27809	1.153005	0.287571	8.137732	-0.355255	0.081006	-0.578691	-0.054545	0.482008	-1.234716	0.993906	0.029347	-0.015810	0.105070
27810	1.245119	-0.579777	8.801883	-0.455081	-0.001392	-0.156942	-0.058081	0.495948	-1.233679	0.994448	0.020338	-0.016729	0.101878
27811	1.371078	-0.684050	11.189746	-0.526531	-0.015210	-0.051245	-0.062838	0.513791	-1.234816	0.994697	0.010181	-0.017991	0.100746
27812	1.194956	-0.619366	10.317231	0.300892	0.061143	0.019085	-0.062709	0.515641	-1.235302	0.994593	0.016022	-0.016199	0.101319
27813	1.080279	0.116366	8.584546	0.108534	-0.038492	0.097448	-0.064188	0.515999	-1.237043	0.994332	0.018451	-0.016734	0.103357
27814	1.484114	0.206346	9.633800	-0.175960	-0.145093	0.214222	-0.067422	0.518787	-1.238004	0.993878	0.015165	-0.020089	0.107576
27815	1.783941	-0.132861	10.338857	0.085831	-0.070317	0.229598	-0.069574	0.519384	-1.237143	0.993304	0.017134	-0.021405	0.112228
27816	1.762127	-0.089612	9.844368	0.362098	-0.013279	0.174263	-0.069933	0.505196	-1.241954	0.992743	0.024266	-0.020943	0.115906
27817	1.712755	0.137648	9.460788	0.174228	-0.113991	0.047501	-0.071386	0.497045	-1.243290	0.992474	0.028150	-0.022935	0.116944
27818	1.510764	0.095166	9.695638	0.120168	-0.090812	-0.081555	-0.076366	0.499785	-1.246546	0.992543	0.030770	-0.024439	0.115391
27819	1.060373	0.111293	9.922423	0.192821	0.007663	-0.156635	-0.076484	0.494409	-1.246719	0.992759	0.034802	-0.023897	0.112461
27820	0.632418	0.152060	9.735658	0.293774	0.080366	-0.115089	-0.076596	0.487069	-1.247772	0.992824	0.040493	-0.021590	0.110427
27821	0.611784	0.180794	9.522967	0.200579	0.022442	-0.106018	-0.075765	0.478781	-1.245463	0.992879	0.044570	-0.020771	0.108509
27822	0.539956	0.121217	9.424921	0.111835	0.019294	-0.153153	-0.076023	0.475116	-1.245987	0.993107	0.046797	-0.020040	0.105582
27823	0.639229	-0.168249	9.868277	0.164777	0.098470	-0.100340	-0.074806	0.472704	-1.247032	0.993181	0.049928	-0.017803	0.103833
27824	0.274395	-0.369096	9.723788	0.128105	0.035299	-0.220118	-0.072508	0.468370	-1.245702	0.993508	0.052461	-0.016649	0.099565
27825	-1.248536	0.404385	9.714548	0.033787	-0.012179	-0.133775	-0.074117	0.467023	-1.247088	0.993724	0.053143	-0.016789	0.096991
27826	-0.459167	0.600726	9.193245	-0.137513	0.064886	0.431823	-0.073306	0.465564	-1.246056	0.993008	0.050122	-0.016257	0.105631
27827	0.284914	0.776918	9.551769	-0.334489	0.110314	0.399490	-0.070895	0.467717	-1.243564	0.992472	0.043033	-0.015245	0.113645
27828	-0.042177	1.324527	9.970911	-0.221047	0.150520	0.538058	-0.066483	0.475392	-1.242959	0.991407	0.038122	-0.013252	0.124433
27829	0.923619	1.176997	10.189431	-0.234320	0.130513	0.626085	-0.062319	0.475819	-1.241087	0.989959	0.032943	-0.011794	0.136955
27830	0.888579	1.458037	10.845831	-0.111913	0.106841	0.619226	-0.057619	0.476765	-1.237708	0.988273	0.030272	-0.010422	0.149302
27831	0.855210	1.743858	10.527296	0.094138	0.008325	0.502546	-0.055996	0.473353	-1.238791	0.986650	0.032046	-0.010377	0.159334
27832	0.510847	2.123522	9.789272	0.073767	0.006716	0.559130	-0.055167	0.466121	-1.239307	0.984749	0.033349	-0.010397	0.170436
27833	1.193026	1.448876	9.728634	0.089922	0.032551	0.599894	-0.053942	0.460670	-1.237591	0.982557	0.035022	-0.009972	0.182360
27834	1.170496	1.297909	9.315029	0.138882	0.034380	0.182794	-0.053524	0.456011	-1.238700	0.981777	0.037577	-0.008948	0.186068
27835	0.118331	1.545848	9.242353	0.111806	0.032332	0.253645	-0.053911	0.450651	-1.239277	0.980715	0.039804	-0.008223	0.191171
27836	0.569736	1.078257	9.553422	0.079795	0.002468	0.301007	-0.053630	0.446719	-1.241041	0.979468	0.041298	-0.008140	0.197157
27837	0.592414	1.195221	9.798779	0.071933	-0.070205	0.109540	-0.055643	0.445639	-1.241325	0.978933	0.043186	-0.009469	0.199336
27838	0.454620	1.253381	9.510052	0.102146	-0.055293	0.127447	-0.058858	0.442689	-1.245331	0.978306	0.045371	-0.010285	0.201872
27839	0.404709	0.881076	9.771316	0.037628	-0.034440	0.053136	-0.061136	0.440778	-1.246183	0.978020	0.046464	-0.011000	0.202968
27840	0.124146	1.106617	9.842852	0.046985	-0.057053	0.035389	-0.063824	0.440711	-1.246698	0.977805	0.047595	-0.011990	0.203688
27841	-0.061272	1.178516	9.908837	0.072934	-0.006465	0.083571	-0.067856	0.440646	-1.245973	0.977362	0.049256	-0.012011	0.205411
27842	0.274028	0.834982	9.541368	0.096157	0.032387	0.030797	-0.067582	0.439221	-1.245886	0.977131	0.050984	-0.011044	0.206138
27843	0.153886	1.274634	9.577696	0.078258	-0.061703	-0.125452	-0.069064	0.440227	-1.245019	0.977521	0.053019	-0.011893	0.203717
27844	-0.305557	1.426494	9.331351	-0.013171	-0.101139	-0.145340	-0.075390	0.443382	-1.246477	0.978083	0.053196	-0.013801	0.200833
27845	-0.206457	0.996203	9.597626	-0.076047	-0.014684	-0.067196	-0.078355	0.446775	-1.249327	0.978400	0.052005	-0.014362	0.199556
27846	-0.552988	0.994771	9.601445	-0.059533	-0.008973	-0.077640	-0.084022	0.454475	-1.252007	0.978753	0.050886	-0.014726	0.198081
27847	-0.322601	0.921305	9.950904	-0.258601	0.032883	0.104068	-0.086742	0.465506	-1.254613	0.978575	0.045853	-0.015189	0.200145
27848	0.716188	0.624660	10.851643	-0.146740	0.034335	0.159003	-0.088797	0.478459	-1.255259	0.978060	0.042783	-0.015281	0.203312
27849	1.031653	0.775911	9.632468	0.173142	0.078442	-0.149186	-0.089626	0.486187	-1.257859	0.978507	0.046074	-0.012919	0.200586
27850	2.206893	-0.591477	8.605202	-0.133205	0.086754	-0.265200	-0.092884	0.497353	-1.259637	0.979685	0.043175	-0.011542	0.195502
27851	-0.181348	2.365895	10.086370	-0.491171	0.110719	-0.209222	-0.098334	0.522126	-1.259589	0.980872	0.033352	-0.011157	0.191451
27852	1.128724	0.170854	10.453673	-0.140836	-0.020065	0.132089	-0.096893	0.534568	-1.260020	0.980435	0.030625	-0.012208	0.194062
27853	2.265195	-0.036785	9.849779	0.078326	-0.028292	-0.392646	-0.098516	0.538185	-1.261654	0.981850	0.032525	-0.012358	0.186440
27854	0.607755	1.030336	9.010904	-0.249985	-0.170094	-0.456128	-0.104858	0.546927	-1.265790	0.983601	0.028349	-0.016362	0.177363
27855	1.435461	0.793012	10.212850	-0.209084	-0.148578	-0.302234	-0.109739	0.561369	-1.266763	0.984690	0.025053	-0.020027	0.171339
27856	1.224890	0.626519	10.017468	-0.017633	-0.093076	-0.180985	-0.112166	0.564306	-1.268818	0.985262	0.025084	-0.021858	0.167785
27857	1.135886	0.467105	9.989460	0.144906	-0.137367	-0.276213	-0.114857	0.565531	-1.270108	0.986009	0.028720	-0.024148	0.162412
27858	0.938507	0.808194	9.504188	0.184218	-0.121408	-0.261801	-0.118891	0.566501	-1.271255	0.986662	0.032859	-0.025823	0.157328
27859	0.981454	0.857536	9.601424	0.141789	-0.110201	-0.154019	-0.120231	0.565314	-1.273728	0.986958	0.036303	-0.027673	0.154368
27860	1.289310	0.542712	9.933415	0.228920	-0.096250	-0.112167	-0.120479	0.558711	-1.275845	0.987060	0.041166	-0.028814	0.152274
27861	1.032262	0.508887	9.673018	0.210467	-0.071254	-0.123494	-0.121256	0.549154	-1.278323	0.987180	0.045811	-0.029728	0.149979
27862	1.093444	0.604678	9.698245	0.223997	-0.039334	-0.186919	-0.120697	0.542365	-1.279366	0.987485	0.050447	-0.029692	0.146448
27863	0.769047	0.557502	9.515322	0.197009	0.004664	-0.178688	-0.119074	0.538940	-1.279904	0.987769	0.054605	-0.029100	0.143124
27864	0.711645	0.527334	9.566748	0.127348	0.086017	-0.184562	-0.115838	0.535167	-1.279247	0.988188	0.056966	-0.026866	0.139706
27865	0.585749	0.559063	9.808188	0.045016	0.055669	-0.207980	-0.111526	0.531366	-1.278468	0.988712	0.057941	-0.025650	0.135770
27866	0.588969	0.661095	9.937510	0.077774	0.032499	-0.158525	-0.106806	0.525845	-1.277204	0.989055	0.059457	-0.024644	0.132771
27867	0.733892	0.712296	10.105267	0.042002	-0.049892	-0.182188	-0.103979	0.524343	-1.276332	0.989433	0.060600	-0.025543	0.129217
27868	0.761617	0.698177	9.586251	0.120274	-0.011183	-0.139252	-0.101693	0.523325	-1.271355	0.989628	0.063064	-0.025318	0.126560
27869	0.200440	0.836045	9.269486	0.061552	0.053236	-0.321019	-0.098190	0.520263	-1.271087	0.990349	0.064367	-0.023925	0.120392
27870	-0.357904	1.583315	9.095056	-0.128644	0.112366	-0.333519	-0.094698	0.520680	-1.268119	0.991338	0.061691	-0.021612	0.113916
27871	-0.145855	1.531415	9.913208	-0.276735	0.110241	-0.081214	-0.086919	0.526098	-1.271302	0.991876	0.056066	-0.020105	0.112405
27872	0.249117	1.441496	10.089703	-0.221035	0.080672	-0.015894	-0.081431	0.533276	-1.268683	0.992175	0.051490	-0.019016	0.112142
27873	0.272769	1.631225	9.569024	-0.014921	0.102806	0.022025	-0.077279	0.538198	-1.271295	0.992161	0.051068	-0.017153	0.112762
27874	0.132443	1.686988	9.997608	-0.116127	0.119419	0.106704	-0.069344	0.536296	-1.270497	0.992066	0.048443	-0.015186	0.115016
27875	0.341956	1.651961	10.119852	-0.175675	0.043664	0.166102	-0.064652	0.540001	-1.270023	0.991837	0.044965	-0.014981	0.118380
27876	0.698594	1.706952	9.817434	-0.008423	0.022814	0.168188	-0.063034	0.537737	-1.265623	0.991440	0.044679	-0.014730	0.121795
27877	0.772465	1.841779	9.503330	0.073533	0.022712	0.200257	-0.061145	0.535143	-1.265593	0.990861	0.046249	-0.014391	0.125887
27878	0.844209	1.648871	9.514209	0.049026	-0.014041	0.168110	-0.058719	0.533190	-1.269360	0.990374	0.047193	-0.014732	0.129283
27879	0.760929	1.448293	9.503537	0.022627	-0.026335	0.008841	-0.058853	0.533181	-1.268814	0.990297	0.047980	-0.015337	0.129520
27880	0.521551	1.305579	9.545414	0.062815	-0.014961	-0.078427	-0.058180	0.532552	-1.266800	0.990424	0.049272	-0.015427	0.128038
27881	0.108019	1.278666	9.660512	-0.024035	-0.005622	-0.127174	-0.061402	0.531157	-1.264493	0.990743	0.049137	-0.015590	0.125585
27882	-0.092394	1.503240	9.780253	-0.024221	-0.016198	0.012474	-0.059928	0.532869	-1.266497	0.990721	0.048680	-0.016015	0.125876
27883	0.044562	1.141542	9.421279	0.014591	-0.023618	0.109790	-0.062518	0.544954	-1.265804	0.990395	0.049292	-0.016629	0.128109
27884	-0.028836	1.441251	9.561202	-0.053834	-0.061163	0.238412	-0.064671	0.545852	-1.265749	0.989795	0.048288	-0.018244	0.132819
27885	-0.109161	0.672789	10.734474	-0.325875	0.019801	0.395464	-0.062674	0.552013	-1.264620	0.988991	0.041923	-0.019133	0.140614
27886	0.622257	0.656819	9.707465	0.135282	-0.041624	0.305321	-0.063627	0.556347	-1.267328	0.987971	0.044584	-0.019862	0.146734
27887	1.024612	1.280669	9.057918	0.157047	-0.034085	0.368109	-0.062259	0.548414	-1.268690	0.986679	0.047928	-0.020463	0.154109
27888	0.901100	0.826996	10.056573	-0.046888	-0.066241	0.448621	-0.062255	0.546612	-1.264256	0.985261	0.047008	-0.022375	0.162940
27889	1.275524	0.751240	9.955492	0.088948	-0.057645	0.148438	-0.063328	0.545928	-1.264265	0.984633	0.049154	-0.023463	0.165925
27890	1.042315	0.980032	9.693845	0.193117	0.020682	0.036152	-0.063574	0.538803	-1.268305	0.984314	0.052857	-0.022482	0.166812
27891	0.613375	0.627534	9.779632	0.077764	-0.014445	-0.165898	-0.064372	0.536317	-1.270282	0.984743	0.054761	-0.022447	0.163642
27892	0.463065	1.343375	9.682957	0.065719	-0.052965	-0.194467	-0.065456	0.539500	-1.272072	0.985265	0.056302	-0.023094	0.159845
27893	0.636512	1.613544	9.522546	0.120634	-0.033507	0.044486	-0.066927	0.536816	-1.270916	0.984937	0.059039	-0.023520	0.160814
27894	0.749510	0.824198	9.618630	0.054344	-0.008809	0.173517	-0.066919	0.534268	-1.270999	0.984293	0.060042	-0.023756	0.164311
27895	0.825823	0.672662	9.802662	-0.048307	-0.006380	0.040584	-0.067192	0.535727	-1.272582	0.984184	0.059327	-0.024202	0.165156
27896	0.542612	0.781624	9.834072	-0.034416	0.031991	-0.068696	-0.068269	0.536331	-1.273095	0.984455	0.058563	-0.023637	0.163888
27897	0.528276	0.980407	9.620292	-0.061155	0.046162	-0.075762	-0.066658	0.537130	-1.272543	0.984768	0.057449	-0.022941	0.162499
27898	0.438133	1.143862	9.736656	-0.098756	0.038179	-0.017571	-0.064383	0.540365	-1.273826	0.984943	0.055374	-0.022522	0.162213
27899	0.495129	1.208019	9.771624	-0.052600	0.031896	0.072693	-0.065199	0.543643	-1.273847	0.984753	0.054404	-0.022229	0.163733
27900	0.693037	1.007690	9.779208	-0.065506	0.033387	0.152194	-0.060732	0.533072	-1.274513	0.984324	0.052923	-0.021984	0.166801
27901	0.852801	0.566357	9.999282	-0.123306	-0.039252	-0.021753	-0.061417	0.536960	-1.270432	0.984482	0.050814	-0.023241	0.166354
27902	0.771144	0.975117	9.748149	-0.141062	-0.031268	-0.063303	-0.064116	0.540731	-1.271503	0.984806	0.048156	-0.024293	0.165070
27903	0.867835	1.001157	9.832767	-0.111951	-0.043111	-0.077457	-0.064933	0.544640	-1.274362	0.985120	0.046310	-0.025543	0.163526
27904	0.567348	1.233606	9.778461	-0.078916	-0.136101	-0.117674	-0.068570	0.547586	-1.275586	0.985491	0.045246	-0.028405	0.161100
27905	1.387225	0.568815	10.405643	0.625545	0.059789	-0.245223	-0.067460	0.536271	-1.277462	0.985633	0.057694	-0.025107	0.156741
27906	0.512189	1.154805	8.698900	0.366060	-0.012859	-0.276351	-0.068873	0.514542	-1.279783	0.986021	0.065072	-0.023926	0.151512
27907	0.737940	1.256088	9.451322	-0.198259	-0.098567	-0.022358	-0.073294	0.510104	-1.279466	0.986263	0.061651	-0.026556	0.150925
27908	1.336614	0.905328	10.319704	0.036861	-0.099187	-0.202115	-0.076918	0.508099	-1.274860	0.986756	0.062770	-0.028185	0.146895
27909	0.584559	1.297006	9.489637	0.168368	-0.082268	-0.268615	-0.081471	0.502535	-1.274714	0.987240	0.066653	-0.029103	0.141662
27910	0.491658	1.353594	9.592280	0.004701	-0.111640	-0.143762	-0.087519	0.502667	-1.274367	0.987561	0.067131	-0.031135	0.138734
27911	0.769812	1.300406	9.846760	0.079588	-0.100997	-0.116117	-0.093848	0.507097	-1.275784	0.987682	0.069221	-0.032863	0.136432
27912	0.626563	1.404602	9.656218	0.130445	-0.100169	-0.132718	-0.100013	0.501601	-1.276978	0.987781	0.072142	-0.034335	0.133811
27913	0.844923	1.376994	9.557206	0.076644	-0.090640	-0.104580	-0.101210	0.497570	-1.279137	0.987857	0.074134	-0.035866	0.131742
27914	0.898418	1.390118	9.695964	0.028461	-0.089811	-0.154250	-0.104699	0.495939	-1.278605	0.988143	0.075027	-0.037371	0.128637
27915	0.849926	1.379520	9.622337	0.019739	-0.061311	-0.159386	-0.107930	0.497756	-1.280414	0.988447	0.075850	-0.038382	0.125485
27916	0.751768	1.435999	9.594826	0.021840	-0.057482	-0.169944	-0.111161	0.499497	-1.278958	0.988783	0.076539	-0.039240	0.122107
27917	0.673642	1.446707	9.481612	-0.058389	-0.101621	-0.138632	-0.114122	0.500974	-1.278604	0.989101	0.075892	-0.041248	0.119238
27918	0.936570	1.220905	9.963212	-0.042813	-0.057641	-0.041113	-0.115196	0.500259	-1.277253	0.989209	0.075199	-0.042463	0.118355
27919	0.791646	1.504698	9.609975	0.053562	0.004352	0.001166	-0.118421	0.500025	-1.276134	0.989107	0.076385	-0.042308	0.118505
27920	0.999178	1.430781	9.626531	-0.023101	0.012474	0.042486	-0.116269	0.499696	-1.276306	0.989045	0.075846	-0.042215	0.119396
27921	1.159937	1.375425	9.530776	-0.061917	-0.003947	0.010402	-0.115205	0.503392	-1.277968	0.989088	0.074755	-0.042519	0.119619
27922	1.212083	1.240458	9.841527	-0.055224	0.004413	-0.037277	-0.116553	0.504851	-1.278450	0.989256	0.073666	-0.042542	0.118891
27923	0.848488	1.437748	9.535192	0.063963	-0.020830	-0.055551	-0.116552	0.504606	-1.280092	0.989254	0.075153	-0.042782	0.117891
27924	0.813669	1.514822	9.740568	0.023944	0.028148	0.035696	-0.116682	0.503498	-1.281079	0.989151	0.075512	-0.042257	0.118709
27925	0.823897	1.454294	9.527090	0.064252	0.062973	0.150981	-0.115195	0.500618	-1.280509	0.988722	0.076631	-0.041133	0.121919
27926	1.045902	1.276261	9.631537	0.019576	0.071767	0.140244	-0.111837	0.500752	-1.277412	0.988398	0.076710	-0.039915	0.124867
27927	0.782583	1.354022	9.625278	0.053760	0.084416	0.143140	-0.110891	0.499041	-1.277887	0.987999	0.077559	-0.038375	0.127943
27928	0.561222	1.286896	9.710467	-0.053291	0.054380	0.170068	-0.108333	0.497246	-1.276342	0.987675	0.076219	-0.037735	0.131395
27929	0.517875	1.305552	9.916023	-0.039213	0.036618	0.246033	-0.105646	0.497461	-1.276094	0.987086	0.075253	-0.037503	0.136353
27930	0.929864	1.371253	9.557448	-0.019526	0.039396	0.284927	-0.103090	0.496705	-1.276556	0.986345	0.074529	-0.037242	0.142066
27931	1.180063	1.351523	9.613421	-0.035290	0.081248	0.241770	-0.099461	0.496785	-1.277549	0.985739	0.073510	-0.036125	0.147003
27932	1.426652	1.385131	9.630364	-0.098715	0.090755	0.123993	-0.097312	0.496981	-1.275934	0.985571	0.071191	-0.034843	0.149556
27933	1.425471	0.938412	9.503705	-0.125429	0.140117	-0.011901	-0.092484	0.500067	-1.273304	0.985856	0.068389	-0.032507	0.149511
27934	0.585671	1.243620	9.504518	-0.231117	0.074910	-0.109727	-0.091160	0.506526	-1.272158	0.986528	0.063663	-0.031605	0.147343
27935	0.099714	1.142606	10.007933	-0.170719	0.013805	0.044001	-0.088226	0.514112	-1.272355	0.986602	0.060297	-0.031921	0.148197
27936	0.344972	0.986826	9.942009	-0.022499	-0.028414	0.148471	-0.088366	0.515788	-1.271210	0.986160	0.059826	-0.032761	0.151116
27937	0.775963	0.984921	9.801184	0.050864	-0.042232	0.229856	-0.090781	0.514434	-1.271498	0.985350	0.060861	-0.033727	0.155707
27938	1.176871	1.031021	9.647037	-0.000434	-0.029520	0.130674	-0.090774	0.512138	-1.270211	0.984913	0.060841	-0.034503	0.158283
27939	0.927749	1.133321	9.686765	-0.020046	-0.029524	0.123589	-0.089694	0.510421	-1.270551	0.984506	0.060509	-0.035327	0.160744
27940	0.976439	1.017690	9.792645	-0.029158	0.000295	0.065394	-0.089835	0.512714	-1.271565	0.984324	0.059872	-0.035529	0.162047
27941	0.866340	1.069099	9.788878	0.029714	0.001963	0.017871	-0.090506	0.512484	-1.273198	0.984215	0.060489	-0.035447	0.162499
27942	0.917321	1.050593	9.699105	0.013192	0.012143	0.032021	-0.089158	0.511013	-1.272172	0.984097	0.060671	-0.035239	0.163186
27943	1.061130	1.024081	9.790380	-0.017602	0.014273	-0.028212	-0.088895	0.512664	-1.270352	0.984203	0.060345	-0.035022	0.162714
27944	1.058017	1.142954	9.555882	0.006426	0.005303	-0.052947	-0.088624	0.512413	-1.271997	0.984366	0.060475	-0.034867	0.161713
27945	1.183221	1.201073	9.662799	-0.045628	-0.023306	-0.063934	-0.090775	0.512431	-1.270610	0.984592	0.059754	-0.035455	0.160473
27946	1.271624	1.139556	9.639496	-0.002217	-0.027221	-0.106276	-0.091323	0.515884	-1.272398	0.984908	0.059857	-0.035906	0.158378
27947	1.127439	0.860207	9.798467	-0.017258	-0.000672	-0.178608	-0.091863	0.516913	-1.273447	0.985469	0.059701	-0.035842	0.154926
27948	0.810441	0.951556	9.763977	0.032920	-0.017353	-0.206781	-0.093346	0.518296	-1.270526	0.986045	0.060535	-0.035869	0.150879
27949	0.706837	0.920544	9.761031	0.027848	-0.030330	-0.187406	-0.095090	0.517210	-1.270813	0.986531	0.061349	-0.036227	0.147246
27950	0.228791	0.960428	9.823093	0.066687	-0.007615	-0.087136	-0.096569	0.517231	-1.270251	0.986694	0.062733	-0.036109	0.145585
27951	-0.147647	0.992435	9.777597	0.113153	0.029986	0.168831	-0.096828	0.514315	-1.272520	0.986061	0.064772	-0.035406	0.149112
27952	0.092483	0.957933	9.621531	0.036647	0.027109	0.439054	-0.094658	0.507927	-1.274114	0.984682	0.065084	-0.035365	0.157844
27953	0.433855	0.898612	9.902071	0.049346	0.039967	0.571709	-0.090218	0.505756	-1.270424	0.982765	0.065512	-0.035127	0.169254
27954	0.619735	1.050066	9.858487	0.135212	0.038557	0.658563	-0.085359	0.498844	-1.270432	0.980295	0.067553	-0.034808	0.182339
27955	0.763250	1.135203	9.794845	0.184957	0.010054	0.677952	-0.081027	0.488883	-1.272847	0.977471	0.070648	-0.034800	0.195828
27956	1.048086	1.184063	9.740628	0.245785	0.013789	0.692249	-0.079654	0.479226	-1.273175	0.974315	0.074893	-0.034581	0.209537
27957	1.439204	1.470316	9.538630	0.236880	-0.013716	0.615921	-0.077465	0.466107	-1.271583	0.971269	0.079131	-0.034753	0.221737
27958	1.831918	1.450728	9.444909	0.164823	0.002255	0.485755	-0.076628	0.456921	-1.279514	0.968801	0.081966	-0.034784	0.231293
27959	1.784613	1.614935	9.317039	0.095481	-0.017339	0.247601	-0.075941	0.451815	-1.279960	0.967451	0.083750	-0.035124	0.236202
27960	1.649988	1.590664	9.510489	0.021690	-0.000457	0.114892	-0.076337	0.449431	-1.280577	0.966864	0.084076	-0.035262	0.238458
27961	1.479941	1.386098	9.627178	0.034399	-0.014642	-0.026569	-0.075930	0.448072	-1.277358	0.966896	0.084870	-0.035414	0.238022
27962	1.156353	1.336535	9.685025	0.038104	-0.021729	-0.099025	-0.076193	0.446090	-1.277147	0.967281	0.085766	-0.035524	0.236113
27963	0.819846	1.437243	9.671532	0.052723	-0.015231	-0.105940	-0.078479	0.446460	-1.278606	0.967653	0.086963	-0.035458	0.234153
27964	0.911192	1.468027	9.628365	0.073308	-0.009792	-0.066962	-0.077942	0.446725	-1.278331	0.967829	0.088460	-0.035228	0.232898
27965	1.072323	1.393256	9.527952	0.052398	0.015457	-0.088114	-0.079283	0.445780	-1.279027	0.968132	0.089485	-0.034593	0.231335
27966	0.848159	1.471740	9.645660	-0.012405	0.014902	-0.088277	-0.079150	0.446340	-1.278874	0.968570	0.089222	-0.034245	0.229647
27967	0.722467	1.459752	9.675595	-0.024457	0.018946	-0.040521	-0.078476	0.445759	-1.278901	0.968792	0.088698	-0.033961	0.228957
27968	0.761131	1.470168	9.705590	-0.026727	0.012408	0.043407	-0.077676	0.447534	-1.276811	0.968649	0.088078	-0.033961	0.229799
27969	0.960527	1.434942	9.692718	0.016362	0.015340	0.047940	-0.077946	0.447993	-1.278018	0.968391	0.088290	-0.033703	0.230843
27970	1.091779	1.529569	9.643071	0.033685	0.013935	0.039113	-0.077943	0.446964	-1.276417	0.968162	0.088836	-0.033389	0.231637
27971	1.081231	1.451694	9.648149	0.029261	0.011201	-0.031640	-0.078208	0.445882	-1.278355	0.968244	0.089367	-0.033015	0.231141
27972	0.936212	1.429640	9.634236	0.010536	0.007594	-0.072356	-0.077402	0.445876	-1.278910	0.968569	0.089568	-0.032733	0.229741
27973	0.933814	1.541261	9.580360	-0.035482	-0.008006	-0.104430	-0.077671	0.446042	-1.279718	0.969086	0.088974	-0.032892	0.227757
27974	0.954741	1.471244	9.624862	-0.064398	-0.003044	-0.099187	-0.078755	0.449178	-1.279468	0.969654	0.087789	-0.033112	0.225761
27975	0.907709	1.414566	9.722545	-0.030070	-0.009716	-0.105300	-0.079298	0.450870	-1.278590	0.970157	0.087298	-0.033275	0.223759
27976	0.930927	1.453821	9.648335	-0.037638	-0.013663	-0.092093	-0.080387	0.455277	-1.278162	0.970632	0.086673	-0.033592	0.221883
27977	0.985089	1.411107	9.645505	-0.035218	-0.012182	-0.115072	-0.080656	0.455437	-1.278698	0.971177	0.086093	-0.033806	0.219681
27978	0.985487	1.396552	9.679329	-0.033099	0.006724	-0.123785	-0.080261	0.458624	-1.282139	0.971791	0.085487	-0.033653	0.217214
27979	0.935581	1.449041	9.557037	-0.050823	0.003275	-0.134460	-0.082683	0.459525	-1.281946	0.972445	0.084542	-0.033600	0.214650
27980	0.923618	1.342023	9.697100	-0.065707	0.000937	-0.116837	-0.081753	0.463178	-1.281566	0.973067	0.083321	-0.033712	0.212276
27981	0.859412	1.399119	9.680255	-0.044345	0.011517	-0.106081	-0.081895	0.465365	-1.277954	0.973583	0.082439	-0.033512	0.210279
27982	0.875965	1.302317	9.705566	-0.035721	0.011240	-0.091911	-0.081902	0.467645	-1.278561	0.974050	0.081740	-0.033339	0.208409
27983	0.815661	1.291515	9.727870	-0.045162	0.001895	-0.076957	-0.080572	0.471635	-1.274772	0.974432	0.080851	-0.033371	0.206961
27984	0.836974	1.311319	9.694673	-0.030880	0.012531	-0.070661	-0.082857	0.471662	-1.273655	0.974801	0.080226	-0.033188	0.205491
27985	0.808480	1.281670	9.694022	-0.009823	0.017514	-0.049337	-0.082596	0.474207	-1.273712	0.975019	0.079933	-0.032807	0.204629
27986	0.865997	1.316703	9.709967	-0.017769	-0.000940	-0.024741	-0.081516	0.473138	-1.277571	0.975172	0.079587	-0.032908	0.204018
27987	0.893287	1.292927	9.759129	-0.007516	0.014582	-0.001629	-0.081247	0.473151	-1.278391	0.975189	0.079314	-0.032648	0.204083
27988	0.826776	1.340268	9.718214	0.016523	0.009225	0.007266	-0.080174	0.473837	-1.278517	0.975167	0.079574	-0.032463	0.204117
27989	0.834913	1.408383	9.655360	0.018853	-0.005263	0.018671	-0.080167	0.471408	-1.277643	0.975047	0.079883	-0.032510	0.204563
27990	0.873079	1.447923	9.711601	0.031350	-0.005241	0.022235	-0.080701	0.470433	-1.277804	0.974930	0.080482	-0.032570	0.204874
27991	0.762225	1.419210	9.730082	0.079601	-0.014019	0.033848	-0.080965	0.468722	-1.277040	0.974642	0.082004	-0.032555	0.205640
27992	0.724009	1.377237	9.642563	0.078616	-0.025575	0.069147	-0.082028	0.464808	-1.278243	0.974241	0.083576	-0.032897	0.206850
27993	0.883069	1.433539	9.714423	0.069976	-0.027062	0.054926	-0.081356	0.465116	-1.280011	0.973868	0.084946	-0.033201	0.207997
