# Supplementary material for: Identification of Haptic Based Guiding Using Hard Reins
Source: PLoS One. 2015 Jul 22;10(7):e0132020. doi: 10.1371/journal.pone.0132020 (PMC4511788; doi:10.1371/journal.pone.0132020)
Supplement: S9 File — (ZIP) [file pone.0132020.s009.zip › Exp2_MotionData2/Subject10/path1/T7/fc7.txt]

// Start Time: 0
// Sample rate: 25.0Hz
// Scenario: 4.9
// Firmware Version: 2.6.1
Counter	Acc_X	Acc_Y	Acc_Z	Gyr_X	Gyr_Y	Gyr_Z	Mag_X	Mag_Y	Mag_Z	Quat_w	Quat_x	Quat_y	Quat_z
31884	9.436315	0.334811	2.530890	-0.545348	-0.004343	-0.005212	-0.672328	-0.280217	-0.092319	0.184896	-0.591755	-0.161515	-0.767823
31885	9.482020	0.358888	2.561975	-0.532696	-0.002419	-0.024527	-0.671327	-0.281782	-0.091919	0.176667	-0.593326	-0.155985	-0.769689
31886	9.432073	0.424065	2.498485	-0.561677	0.010316	-0.023174	-0.669339	-0.281074	-0.092777	0.168131	-0.594921	-0.149810	-0.771594
31887	9.470645	0.392342	2.489121	-0.545475	-0.003997	-0.042354	-0.670190	-0.281929	-0.091221	0.159437	-0.596380	-0.144260	-0.773369
31888	9.470504	0.404579	2.513150	-0.530810	0.010212	-0.027231	-0.668906	-0.282780	-0.092090	0.151166	-0.597728	-0.138576	-0.775027
31889	9.477620	0.431301	2.541841	-0.538063	0.020263	-0.038874	-0.669193	-0.281926	-0.092645	0.142653	-0.598670	-0.132987	-0.776891
31890	9.439057	0.465441	2.551178	-0.532565	0.017338	-0.017565	-0.670606	-0.283911	-0.092230	0.134499	-0.599810	-0.127105	-0.778449
31891	9.427065	0.460607	2.539165	-0.545344	0.006585	-0.017650	-0.670888	-0.284479	-0.092092	0.126166	-0.600913	-0.121153	-0.779940
31892	9.412545	0.475276	2.551104	-0.547138	0.007437	-0.011486	-0.668041	-0.285478	-0.092408	0.117876	-0.602131	-0.114967	-0.781234
31893	9.436753	0.528400	2.567394	-0.556316	-0.000535	-0.021264	-0.668333	-0.284065	-0.090266	0.109314	-0.603231	-0.108875	-0.782502
31894	9.439185	0.533219	2.567337	-0.561692	0.002950	-0.005424	-0.670886	-0.285480	-0.089694	0.100907	-0.604427	-0.102370	-0.783586
31895	9.454227	0.566612	2.511364	-0.547122	0.008292	-0.005276	-0.668188	-0.285209	-0.087730	0.092701	-0.605271	-0.096186	-0.784731
31896	9.454190	0.556945	2.511472	-0.567199	-0.004178	-0.010744	-0.669744	-0.286620	-0.089149	0.084107	-0.606439	-0.089645	-0.785571
31897	9.480216	0.528111	2.564923	-0.541691	0.002811	0.000127	-0.670601	-0.286342	-0.086873	0.076021	-0.607237	-0.083471	-0.786458
31898	9.446987	0.556960	2.506648	-0.549031	-0.004266	-0.010532	-0.671030	-0.285197	-0.089407	0.067636	-0.608242	-0.077192	-0.787088
31899	9.466036	0.513412	2.519191	-0.556351	-0.014150	-0.009674	-0.668327	-0.286064	-0.086746	0.059175	-0.609180	-0.070911	-0.787635
31900	9.528713	0.517926	2.531140	-0.523605	-0.011693	0.001322	-0.668464	-0.287484	-0.086476	0.051256	-0.610157	-0.064875	-0.787955
31901	9.461508	0.537443	2.492347	-0.556191	0.011980	-0.009830	-0.670028	-0.287193	-0.087453	0.042817	-0.610552	-0.058555	-0.788647
31902	9.461481	0.510797	2.482978	-0.536171	0.015463	-0.006966	-0.669601	-0.287192	-0.088023	0.034642	-0.610973	-0.052383	-0.789156
31903	9.466447	0.542170	2.480205	-0.541662	0.017422	-0.021191	-0.669603	-0.286912	-0.086886	0.026200	-0.611129	-0.046413	-0.789735
31904	9.490561	0.590522	2.506215	-0.547178	0.002940	-0.010541	-0.671164	-0.287764	-0.085466	0.017816	-0.611617	-0.040103	-0.789936
31905	9.463965	0.578605	2.506384	-0.554356	0.024723	-0.024920	-0.669747	-0.286629	-0.086316	0.009157	-0.611529	-0.033969	-0.790439
31906	9.452020	0.571309	2.487149	-0.538023	0.013711	-0.011394	-0.669176	-0.287199	-0.086043	0.000882	-0.611708	-0.027801	-0.790594
31907	9.422787	0.549892	2.511592	-0.550719	0.015545	-0.008910	-0.669742	-0.287764	-0.086611	-0.007488	-0.611642	-0.021522	-0.790806
31908	9.471049	0.537474	2.506833	-0.542559	0.010057	-0.003465	-0.669887	-0.286767	-0.087591	-0.015692	-0.611750	-0.015178	-0.790750
31909	9.483050	0.549573	2.521181	-0.565303	0.006587	-0.006360	-0.669318	-0.286767	-0.088020	-0.024201	-0.611690	-0.008629	-0.790680
31910	9.485623	0.551853	2.501820	-0.537961	0.024534	-0.012341	-0.669314	-0.287617	-0.088313	-0.032484	-0.611436	-0.002468	-0.790623
31911	9.432526	0.547339	2.499525	-0.549776	0.020948	-0.008930	-0.670453	-0.287330	-0.088584	-0.040834	-0.611023	0.003800	-0.790550
31912	9.470756	0.578925	2.564368	-0.535254	0.020866	-0.006982	-0.670024	-0.288042	-0.088028	-0.048988	-0.610698	0.009987	-0.790283
31913	9.451300	0.540378	2.564824	-0.545281	0.024691	-0.026593	-0.668599	-0.288757	-0.087622	-0.057554	-0.610103	0.015964	-0.790068
31914	9.424536	0.523750	2.584378	-0.536218	0.010042	-0.006059	-0.669598	-0.287904	-0.087180	-0.065687	-0.609815	0.022187	-0.789505
31915	9.456175	0.523338	2.550509	-0.563522	0.003009	-0.010751	-0.668602	-0.287903	-0.088321	-0.074202	-0.609401	0.028670	-0.788862
31916	9.432055	0.571964	2.571747	-0.548855	0.024530	-0.007172	-0.668603	-0.287615	-0.089452	-0.082500	-0.608734	0.035053	-0.788295
31917	9.405565	0.513899	2.536183	-0.565308	0.006608	-0.009920	-0.668177	-0.287474	-0.089454	-0.091004	-0.608122	0.041567	-0.787514
31918	9.446276	0.533295	2.586659	-0.559913	0.001204	-0.012469	-0.667606	-0.288046	-0.088614	-0.099481	-0.607668	0.048090	-0.786467
31919	9.451083	0.552676	2.598519	-0.554357	0.017364	-0.008962	-0.667890	-0.288043	-0.089462	-0.107826	-0.606769	0.054413	-0.785649
31920	9.398023	0.538433	2.586666	-0.560780	0.002924	-0.003653	-0.669027	-0.288471	-0.087757	-0.116149	-0.606138	0.061045	-0.784461
31921	9.407723	0.550456	2.586519	-0.542650	0.001102	-0.010503	-0.667886	-0.289183	-0.087916	-0.124333	-0.605391	0.067189	-0.783281
31922	9.465817	0.559652	2.569423	-0.556231	0.006548	-0.007143	-0.669016	-0.290884	-0.087783	-0.132634	-0.604580	0.073686	-0.781960
31923	9.451299	0.550076	2.569549	-0.539866	0.010096	-0.009631	-0.667322	-0.288336	-0.086919	-0.140756	-0.603571	0.079762	-0.780723
31924	9.456004	0.547720	2.584069	-0.539921	0.001078	-0.008692	-0.667456	-0.289892	-0.088351	-0.148837	-0.602760	0.085980	-0.779189
31925	9.403327	0.569532	2.540398	-0.559887	0.002972	-0.008943	-0.667881	-0.290463	-0.087221	-0.157148	-0.601674	0.092379	-0.777663
31926	9.482909	0.552112	2.540486	-0.545332	0.006515	-0.008780	-0.667317	-0.289614	-0.086933	-0.165268	-0.600631	0.098643	-0.776015
31927	9.357628	0.576965	2.523460	-0.548939	0.010123	-0.008866	-0.667885	-0.289612	-0.086928	-0.173424	-0.599339	0.104829	-0.774421
31928	9.437077	0.617838	2.568812	-0.552711	-0.009671	-0.008770	-0.667315	-0.289753	-0.087784	-0.181558	-0.598388	0.111243	-0.772395
31929	9.512970	0.601470	2.733218	-0.550840	0.004754	-0.010600	-0.667461	-0.288901	-0.087774	-0.189718	-0.597045	0.117428	-0.770555
31930	9.436041	0.524131	2.656855	-0.545295	0.013696	-0.007074	-0.666892	-0.289188	-0.087215	-0.197745	-0.595625	0.123633	-0.768663
31931	9.412687	0.610923	2.597920	-0.549120	-0.013249	-0.014021	-0.666888	-0.289463	-0.089768	-0.205850	-0.594443	0.129798	-0.766431
31932	9.394048	0.569288	2.492082	-0.554559	-0.009522	-0.024727	-0.666325	-0.288041	-0.091032	-0.214154	-0.593254	0.135999	-0.763997
31933	9.499750	0.518109	2.531176	-0.536391	-0.011442	-0.020066	-0.665472	-0.288332	-0.089626	-0.222157	-0.591987	0.141864	-0.761625
31934	9.501731	0.537840	2.596200	-0.535263	0.028219	-0.022951	-0.667169	-0.290313	-0.090200	-0.230262	-0.590173	0.147593	-0.759533
31935	9.421375	0.456490	2.647963	-0.563344	0.033648	-0.012726	-0.667457	-0.289173	-0.091319	-0.238549	-0.587946	0.153725	-0.757484
31936	9.400032	0.550868	2.644522	-0.547114	0.017370	-0.014198	-0.666596	-0.290731	-0.092900	-0.246573	-0.586086	0.159757	-0.755104
31937	9.395447	0.589491	2.632014	-0.543484	0.017354	-0.014151	-0.666597	-0.290734	-0.092050	-0.254545	-0.584075	0.165615	-0.752751
31938	9.446050	0.548025	2.622743	-0.559935	-0.002425	-0.009793	-0.665455	-0.291729	-0.092353	-0.262527	-0.582305	0.171955	-0.749955
31939	9.431382	0.528873	2.637476	-0.532594	0.014601	-0.014007	-0.666025	-0.291156	-0.093476	-0.270305	-0.580269	0.177629	-0.747443
31940	9.431344	0.533752	2.644671	-0.552628	0.006588	-0.014192	-0.666023	-0.291439	-0.093762	-0.278235	-0.578287	0.183721	-0.744591
31941	9.378357	0.558240	2.642052	-0.558123	-0.002434	-0.010670	-0.665454	-0.291725	-0.093486	-0.286137	-0.576227	0.189871	-0.741645
31942	9.400375	0.616046	2.631711	-0.563616	-0.003223	-0.019563	-0.665737	-0.292009	-0.093204	-0.294167	-0.574218	0.196075	-0.738440
31943	9.417092	0.618509	2.655827	-0.554517	0.003090	-0.024801	-0.665304	-0.293429	-0.093364	-0.302195	-0.572022	0.201932	-0.735318
31944	9.422379	0.625378	2.600163	-0.574632	-0.013833	-0.035543	-0.665593	-0.292292	-0.093633	-0.310468	-0.570031	0.208131	-0.731680
31945	9.425009	0.617914	2.568827	-0.556382	-0.009551	-0.020316	-0.663883	-0.293720	-0.092103	-0.318330	-0.567860	0.214094	-0.728261
31946	9.475182	0.552554	2.603321	-0.578147	-0.009533	-0.010839	-0.665012	-0.295708	-0.091124	-0.326223	-0.565541	0.220548	-0.724638
31947	9.432146	0.620377	2.583290	-0.545352	0.008353	-0.013219	-0.663734	-0.295138	-0.092828	-0.333860	-0.563027	0.226269	-0.721346
31948	9.369578	0.654562	2.575742	-0.559891	-0.002565	0.005248	-0.662741	-0.294859	-0.091983	-0.341265	-0.560523	0.232542	-0.717828
31949	9.432425	0.663788	2.568305	-0.543539	-0.000817	0.003673	-0.663881	-0.294148	-0.091541	-0.348525	-0.557960	0.238438	-0.714394
31950	9.422564	0.668866	2.597260	-0.563526	-0.002557	0.006986	-0.664169	-0.294016	-0.088421	-0.355859	-0.555299	0.244724	-0.710717
31951	9.461153	0.656523	2.594930	-0.545314	0.002734	0.010711	-0.666157	-0.294002	-0.091238	-0.362983	-0.552522	0.250644	-0.707206
31952	9.398120	0.637752	2.621806	-0.549781	0.009873	0.019445	-0.664022	-0.294862	-0.090131	-0.369975	-0.549598	0.256734	-0.703667
31953	9.364360	0.616122	2.607593	-0.532545	0.009867	0.010791	-0.664028	-0.293298	-0.090964	-0.376918	-0.546702	0.262370	-0.700151
31954	9.494488	0.576677	2.615109	-0.541660	-0.000984	0.021388	-0.665735	-0.293012	-0.090381	-0.383653	-0.543867	0.268389	-0.696410
31955	9.480004	0.625257	2.638752	-0.560522	0.028726	0.033372	-0.664317	-0.292163	-0.090667	-0.390610	-0.540264	0.274460	-0.692972
31956	9.398038	0.606302	2.617324	-0.526938	0.024067	0.032006	-0.664890	-0.291313	-0.089803	-0.397086	-0.537027	0.280141	-0.689526
31957	9.414712	0.528797	2.608500	-0.546936	0.020574	0.030018	-0.664040	-0.290459	-0.091076	-0.403817	-0.533552	0.285993	-0.685902
31958	9.440679	0.553346	2.695187	-0.559634	0.031527	0.020961	-0.665608	-0.289316	-0.092326	-0.410754	-0.529902	0.291887	-0.682119
31959	9.411662	0.509935	2.681211	-0.547024	0.013459	0.019439	-0.665612	-0.288323	-0.092174	-0.417503	-0.526471	0.297624	-0.678188
31960	9.386995	0.445061	2.718216	-0.496095	0.016716	0.030615	-0.665186	-0.287603	-0.095428	-0.423469	-0.523386	0.302820	-0.674568
31961	9.399111	0.432825	2.706254	-0.557112	-0.002701	0.017637	-0.665905	-0.285615	-0.095260	-0.430164	-0.519991	0.308751	-0.670255
31962	9.461974	0.461431	2.705851	-0.537969	0.000676	0.033780	-0.665908	-0.285336	-0.093840	-0.436336	-0.516646	0.314613	-0.666113
31963	9.397100	0.434937	2.655486	-0.525287	0.000745	0.018875	-0.666624	-0.283767	-0.095801	-0.442615	-0.513370	0.320040	-0.661905
31964	9.416203	0.425285	2.677317	-0.554267	0.006138	0.035313	-0.666634	-0.281495	-0.095919	-0.448882	-0.509690	0.326021	-0.657595
31965	9.426016	0.442066	2.665034	-0.537953	0.002490	0.031992	-0.666634	-0.281209	-0.096766	-0.455037	-0.506093	0.331670	-0.653304
31966	9.396627	0.335923	2.668674	-0.552344	0.024199	0.029017	-0.667772	-0.280918	-0.098029	-0.461391	-0.502128	0.337328	-0.648996
31967	9.440049	0.398700	2.701747	-0.552426	0.017054	0.022883	-0.668770	-0.280350	-0.097307	-0.467809	-0.498163	0.342873	-0.644536
31968	9.439995	0.374502	2.697184	-0.552339	0.031485	0.021023	-0.669198	-0.279781	-0.097581	-0.474210	-0.494055	0.348304	-0.640093
31969	9.372162	0.367860	2.726347	-0.541518	0.018810	0.021211	-0.668926	-0.277228	-0.097273	-0.480453	-0.490076	0.353604	-0.635574
31970	9.367063	0.365687	2.760210	-0.561533	0.013482	0.022776	-0.669639	-0.276371	-0.098250	-0.486692	-0.485991	0.359265	-0.630771
31971	9.384072	0.341245	2.733878	-0.550675	0.011734	0.011415	-0.669918	-0.277217	-0.099815	-0.492997	-0.481979	0.364576	-0.625887
31972	9.393838	0.345941	2.721730	-0.542575	0.002744	0.005376	-0.668360	-0.275943	-0.099813	-0.499089	-0.478234	0.369860	-0.620811
31973	9.448879	0.375066	2.796244	-0.561598	0.017304	-0.000232	-0.670362	-0.273818	-0.097367	-0.505580	-0.474025	0.375056	-0.615648
31974	9.437096	0.326424	2.736389	-0.549807	0.018260	-0.012491	-0.668219	-0.276093	-0.097691	-0.511959	-0.470049	0.380019	-0.610359
31975	9.352452	0.336792	2.762969	-0.541729	0.002894	-0.012319	-0.668930	-0.275659	-0.099664	-0.518192	-0.466204	0.384919	-0.604953
31976	9.391184	0.302515	2.731884	-0.525388	0.002868	-0.017431	-0.670646	-0.273527	-0.099203	-0.524178	-0.462604	0.389619	-0.599526
31977	9.381826	0.350821	2.716859	-0.534527	-0.000610	-0.026358	-0.669783	-0.275513	-0.100223	-0.530378	-0.458887	0.394258	-0.593871
31978	9.386841	0.360335	2.697413	-0.561810	-0.002216	-0.033741	-0.669212	-0.276083	-0.099950	-0.536740	-0.454991	0.399211	-0.587812
31979	9.415728	0.374760	2.714129	-0.545464	-0.007793	-0.022893	-0.668078	-0.275375	-0.100093	-0.542826	-0.451116	0.403999	-0.581910
31980	9.384427	0.355502	2.695054	-0.532713	-0.002436	-0.024554	-0.668365	-0.275095	-0.098954	-0.548693	-0.447365	0.408607	-0.576056
31981	9.396328	0.336167	2.707336	-0.549091	-0.004111	-0.030044	-0.667790	-0.276517	-0.098407	-0.554806	-0.443366	0.413245	-0.569952
31982	9.403792	0.355334	2.687780	-0.541864	-0.007699	-0.035240	-0.667644	-0.277221	-0.100116	-0.560715	-0.439565	0.417834	-0.563734
31983	9.382463	0.379395	2.648875	-0.541839	-0.004095	-0.035261	-0.668066	-0.278505	-0.098001	-0.566700	-0.435594	0.422251	-0.557506
31984	9.416402	0.398456	2.638951	-0.547302	-0.007700	-0.031755	-0.665927	-0.280070	-0.098318	-0.572490	-0.431607	0.426837	-0.551164
31985	9.401724	0.386585	2.658436	-0.552695	0.003159	-0.034544	-0.666635	-0.280780	-0.097753	-0.578496	-0.427332	0.431203	-0.544788
31986	9.406616	0.403473	2.658241	-0.556394	-0.007642	-0.033633	-0.666203	-0.281912	-0.098902	-0.584254	-0.423156	0.435777	-0.538224
31987	9.392133	0.422959	2.667709	-0.538260	-0.013152	-0.031619	-0.666915	-0.281630	-0.098043	-0.589834	-0.419107	0.440104	-0.531746
31988	9.401993	0.446975	2.652928	-0.549027	0.004858	-0.024772	-0.664778	-0.282771	-0.097930	-0.595414	-0.414713	0.444427	-0.525338
31989	9.423806	0.475855	2.654993	-0.569083	-0.004021	-0.028483	-0.664207	-0.283339	-0.098083	-0.601165	-0.410080	0.448899	-0.518580
31990	9.426373	0.432078	2.614397	-0.530987	-0.013181	-0.031523	-0.664773	-0.284195	-0.096387	-0.606370	-0.406060	0.453095	-0.511991
31991	9.469794	0.494855	2.647470	-0.560092	-0.018473	-0.028277	-0.664775	-0.283913	-0.095676	-0.611779	-0.401591	0.457546	-0.505078
31992	9.462687	0.470550	2.618752	-0.550815	0.019452	-0.042559	-0.664766	-0.285898	-0.096547	-0.617418	-0.397013	0.461356	-0.498323
31993	9.399635	0.451794	2.648045	-0.543591	0.010366	-0.038896	-0.665196	-0.285046	-0.096110	-0.622927	-0.392461	0.465099	-0.491548
31994	9.412082	0.550807	2.646923	-0.558138	0.004939	-0.028402	-0.663344	-0.286190	-0.095003	-0.628209	-0.387714	0.469168	-0.484679
31995	9.460139	0.504614	2.652207	-0.534435	0.018344	-0.028204	-0.665751	-0.288167	-0.096138	-0.633480	-0.383018	0.472701	-0.478074
31996	9.435965	0.543587	2.675970	-0.561640	0.024739	-0.024139	-0.662908	-0.287885	-0.097574	-0.638794	-0.377906	0.476481	-0.471270
31997	9.411830	0.524344	2.666551	-0.552685	0.004903	-0.027458	-0.663331	-0.288447	-0.099277	-0.643928	-0.373014	0.480260	-0.464292
31998	9.421261	0.495373	2.681361	-0.563570	0.010417	-0.033814	-0.662478	-0.288737	-0.097870	-0.649062	-0.368020	0.484057	-0.457131
31999	9.445509	0.495129	2.666832	-0.549960	0.007652	-0.033632	-0.662477	-0.289022	-0.097590	-0.654112	-0.363112	0.487620	-0.450015
32000	9.431065	0.504888	2.666742	-0.524430	0.026498	-0.038759	-0.661901	-0.290293	-0.099733	-0.659017	-0.358449	0.490709	-0.443187
32001	9.421541	0.509691	2.652202	-0.554473	0.012177	-0.033715	-0.663886	-0.291424	-0.099729	-0.664000	-0.353360	0.494145	-0.435961
32002	9.411810	0.538906	2.676055	-0.545437	0.004909	-0.031795	-0.661471	-0.290859	-0.100734	-0.668637	-0.348464	0.497648	-0.428770
32003	9.402212	0.543770	2.671180	-0.540017	0.000385	-0.032590	-0.661889	-0.293134	-0.099196	-0.673244	-0.343581	0.501013	-0.421522
32004	9.411451	0.573138	2.738503	-0.549949	0.010303	-0.028341	-0.661184	-0.291713	-0.100178	-0.677789	-0.338469	0.504394	-0.414279
32005	9.406983	0.538936	2.676061	-0.541812	0.004915	-0.034408	-0.660606	-0.293700	-0.100629	-0.682320	-0.333467	0.507591	-0.406927
32006	9.436168	0.596758	2.675376	-0.556184	0.024675	-0.019645	-0.660317	-0.294691	-0.101491	-0.686832	-0.327989	0.510772	-0.399746
32007	9.385531	0.560672	2.651681	-0.548856	0.039154	-0.031162	-0.661171	-0.294550	-0.100633	-0.691578	-0.322511	0.513468	-0.392501
32008	9.426104	0.548665	2.704925	-0.547045	0.031811	-0.016937	-0.661308	-0.295542	-0.100926	-0.695929	-0.317001	0.516380	-0.385415
32009	9.392441	0.611807	2.718765	-0.548871	0.035478	-0.023173	-0.660313	-0.295400	-0.101782	-0.700421	-0.311400	0.519066	-0.378168
32010	9.348680	0.568700	2.738637	-0.545302	0.026483	-0.027515	-0.658747	-0.295972	-0.101517	-0.704634	-0.305993	0.521861	-0.370836
32011	9.353580	0.626795	2.757314	-0.541786	0.015761	-0.038901	-0.659306	-0.298099	-0.101819	-0.708841	-0.300736	0.524558	-0.363237
32012	9.358387	0.631629	2.762087	-0.558086	0.019363	-0.030266	-0.659303	-0.298809	-0.101543	-0.712922	-0.295162	0.527412	-0.355610
32013	9.334316	0.648699	2.761929	-0.539171	0.003214	-0.047641	-0.656881	-0.300523	-0.100022	-0.716884	-0.290059	0.530101	-0.347757
32014	9.387264	0.648486	2.781193	-0.561919	-0.013067	-0.028335	-0.656020	-0.302371	-0.099765	-0.720471	-0.284568	0.533333	-0.339851
32015	9.392455	0.694223	2.756510	-0.567426	-0.011059	-0.047866	-0.656303	-0.302656	-0.099340	-0.724278	-0.279099	0.536298	-0.331527
32016	9.392622	0.728028	2.751299	-0.552808	0.000538	-0.042453	-0.657140	-0.306920	-0.096687	-0.727884	-0.273734	0.539066	-0.323516
32017	9.378258	0.812875	2.776953	-0.558247	0.003235	-0.038988	-0.655853	-0.308914	-0.095585	-0.731566	-0.268147	0.541683	-0.315417
32018	9.373984	0.805183	2.702132	-0.548354	-0.011162	-0.045860	-0.654005	-0.308919	-0.095458	-0.734878	-0.262893	0.544454	-0.307266
32019	9.327636	0.864055	2.793366	-0.552883	-0.009409	-0.038852	-0.653720	-0.309062	-0.095179	-0.738228	-0.257408	0.547093	-0.299081
32020	9.431551	0.848747	2.769232	-0.543723	0.008677	-0.049452	-0.654275	-0.312471	-0.093935	-0.741586	-0.252084	0.549403	-0.290964
32021	9.381622	0.899363	2.696238	-0.559944	0.024907	-0.042664	-0.652563	-0.314038	-0.093399	-0.745204	-0.246282	0.551427	-0.282744
32022	9.354879	0.848777	2.696838	-0.567176	0.026698	-0.038349	-0.652699	-0.315169	-0.094826	-0.748641	-0.240323	0.553533	-0.274559
32023	9.311397	0.868477	2.711176	-0.534582	0.010327	-0.038758	-0.650139	-0.315604	-0.093859	-0.751781	-0.234889	0.555527	-0.266537
32024	9.328253	0.892645	2.727799	-0.563616	0.014024	-0.033807	-0.651407	-0.318153	-0.094726	-0.754865	-0.228947	0.557695	-0.258338
32025	9.354783	0.902191	2.734907	-0.541881	0.003095	-0.031710	-0.650274	-0.317307	-0.093876	-0.757754	-0.223318	0.559747	-0.250244
32026	9.355241	0.933335	2.691061	-0.549097	0.000253	-0.012309	-0.649976	-0.320287	-0.094193	-0.760342	-0.217373	0.562018	-0.242414
32027	9.326099	0.936087	2.715235	-0.554652	-0.009523	-0.024706	-0.650262	-0.319859	-0.094612	-0.762940	-0.211495	0.564233	-0.234164
32028	9.376650	0.979514	2.753347	-0.545513	0.004904	-0.029981	-0.649975	-0.320428	-0.094478	-0.765484	-0.205733	0.566216	-0.226071
32029	9.412667	0.960043	2.768015	-0.565455	0.003055	-0.014275	-0.651116	-0.319859	-0.093897	-0.768050	-0.199474	0.568200	-0.217851
32030	9.374106	0.955392	2.758453	-0.559986	0.008479	-0.019560	-0.649401	-0.321562	-0.095061	-0.770472	-0.193310	0.570107	-0.209719
32031	9.340092	0.955788	2.787492	-0.532653	0.011770	0.000193	-0.649979	-0.319863	-0.093622	-0.772778	-0.187318	0.571743	-0.202076
32032	9.368906	0.926634	2.792612	-0.548938	0.017176	0.008817	-0.650823	-0.321270	-0.096747	-0.774975	-0.180923	0.573456	-0.194496
32033	9.311338	0.907314	2.737324	-0.556251	0.010045	0.003456	-0.650396	-0.321271	-0.096609	-0.777171	-0.174502	0.575102	-0.186580
32034	9.267612	0.917514	2.778350	-0.545415	-0.010012	0.023159	-0.651394	-0.320414	-0.097583	-0.778824	-0.168059	0.577150	-0.179128
32035	9.390574	0.882902	2.778572	-0.534586	-0.015352	0.011838	-0.650971	-0.319849	-0.097014	-0.780457	-0.161945	0.579019	-0.171458
32036	9.354660	0.919261	2.758882	-0.523546	0.006193	0.014487	-0.650828	-0.319560	-0.098712	-0.782102	-0.155852	0.580590	-0.164141
32037	9.445469	0.858811	2.846431	-0.561632	0.017176	0.015750	-0.651685	-0.318705	-0.099263	-0.784023	-0.149134	0.581930	-0.156282
32038	9.431248	0.897480	2.831519	-0.548792	0.038755	0.014002	-0.650982	-0.316862	-0.098966	-0.785963	-0.142516	0.582951	-0.148729
32039	9.334277	0.835404	2.856507	-0.554243	0.038799	0.010370	-0.651413	-0.315723	-0.099800	-0.787961	-0.135884	0.583782	-0.140898
32040	9.276578	0.811342	2.815771	-0.556139	0.017065	0.022853	-0.651412	-0.315722	-0.100225	-0.789474	-0.129075	0.585063	-0.133310
32041	9.298525	0.820720	2.791472	-0.538075	0.006275	0.011637	-0.650266	-0.317421	-0.102094	-0.790876	-0.122752	0.586242	-0.125567
32042	9.349117	0.791383	2.789315	-0.543568	-0.002728	0.014289	-0.652681	-0.317985	-0.101514	-0.791984	-0.116268	0.587655	-0.117917
32043	9.359221	0.810352	2.740759	-0.545458	-0.015329	0.014351	-0.651406	-0.316851	-0.101937	-0.792977	-0.109831	0.589079	-0.110049
32044	9.344797	0.786153	2.721716	-0.554485	-0.004428	0.008866	-0.653248	-0.317979	-0.103068	-0.793934	-0.103216	0.590406	-0.102154
32045	9.354282	0.800776	2.750539	-0.546403	-0.011561	-0.003379	-0.651975	-0.316563	-0.102780	-0.794839	-0.096950	0.591609	-0.093974
32046	9.334807	0.747697	2.746324	-0.547298	-0.011569	-0.002515	-0.652120	-0.315852	-0.103338	-0.795550	-0.090573	0.592883	-0.085947
32047	9.399710	0.776593	2.794245	-0.543523	0.008145	0.008039	-0.652685	-0.316847	-0.102211	-0.796492	-0.084170	0.593661	-0.077995
32048	9.411948	0.742437	2.755946	-0.538145	0.002852	-0.006905	-0.653825	-0.316133	-0.102761	-0.797196	-0.077948	0.594558	-0.070018
32049	9.358382	0.723758	2.806973	-0.559832	0.006293	0.021113	-0.653259	-0.315278	-0.104173	-0.797956	-0.071121	0.595279	-0.062058
32050	9.425906	0.703982	2.804687	-0.538986	0.006330	0.007214	-0.652122	-0.315282	-0.103898	-0.798515	-0.064695	0.596021	-0.054289
32051	9.339487	0.708997	2.746750	-0.532568	0.018985	-0.001650	-0.653404	-0.314280	-0.105578	-0.799247	-0.058553	0.596349	-0.046290
32052	9.334531	0.675192	2.747133	-0.541634	0.018995	0.001777	-0.653544	-0.314992	-0.104734	-0.799804	-0.052122	0.596760	-0.038409
32053	9.363585	0.723422	2.758639	-0.550787	0.004547	0.010617	-0.653551	-0.313287	-0.105424	-0.800205	-0.045547	0.597223	-0.030363
32054	9.358382	0.723758	2.806973	-0.558062	0.006413	0.006979	-0.654257	-0.314133	-0.106419	-0.800452	-0.038789	0.597722	-0.022349
32055	9.329776	0.723651	2.761098	-0.549005	0.004631	0.000015	-0.653118	-0.314706	-0.105584	-0.800685	-0.032369	0.598044	-0.014143
32056	9.353781	0.709059	2.770895	-0.558076	0.004644	0.003450	-0.655401	-0.312712	-0.106112	-0.800738	-0.025643	0.598435	-0.006067
32057	9.384923	0.701778	2.797517	-0.556305	0.002916	-0.005361	-0.654265	-0.312431	-0.106260	-0.800777	-0.019172	0.598651	0.002319
32058	9.382387	0.704317	2.814408	-0.552654	0.010170	-0.012441	-0.654690	-0.312426	-0.107390	-0.800719	-0.012717	0.598811	0.010583
32059	9.338869	0.694954	2.819403	-0.549809	0.024487	-0.003660	-0.652556	-0.313002	-0.106279	-0.800840	-0.006338	0.598547	0.018862
32060	9.314620	0.704895	2.838657	-0.535366	0.013659	-0.009621	-0.655540	-0.312990	-0.107956	-0.800650	-0.000121	0.598529	0.026868
32061	9.345922	0.704758	2.848283	-0.530853	0.011879	-0.013975	-0.655251	-0.314125	-0.108253	-0.800448	0.005829	0.598345	0.035086
32062	9.324499	0.714349	2.814373	-0.538069	0.014535	-0.005231	-0.653547	-0.313558	-0.109111	-0.800109	0.012142	0.598185	0.043048
32063	9.314544	0.724352	2.857773	-0.538109	0.006375	0.000124	-0.654401	-0.313129	-0.109383	-0.799687	0.018370	0.597955	0.051124
32064	9.314656	0.724260	2.843274	-0.558179	-0.004276	-0.007122	-0.654263	-0.311992	-0.110222	-0.798944	0.025000	0.597948	0.059343
32065	9.353010	0.733928	2.881780	-0.549084	-0.000712	-0.007030	-0.654398	-0.313696	-0.109672	-0.798254	0.031310	0.597690	0.067656
32066	9.314589	0.755831	2.867087	-0.556258	0.011893	-0.002773	-0.655255	-0.312844	-0.109373	-0.797536	0.037936	0.597289	0.075777
32067	9.324028	0.738975	2.886595	-0.538118	0.010044	-0.006973	-0.656245	-0.314262	-0.108813	-0.796813	0.044039	0.596742	0.083957
32068	9.314298	0.768190	2.910448	-0.545313	0.017189	0.003515	-0.655114	-0.312848	-0.108241	-0.796009	0.050550	0.596137	0.091837
32069	9.321342	0.746484	2.925180	-0.554530	-0.000723	-0.003562	-0.655400	-0.312277	-0.108799	-0.794980	0.056953	0.595597	0.100135
32070	9.323767	0.729491	2.915700	-0.530923	-0.003547	-0.002385	-0.655827	-0.312278	-0.108371	-0.793768	0.063196	0.595229	0.107897
32071	9.306892	0.685942	2.892043	-0.532718	-0.013645	0.018879	-0.655690	-0.310856	-0.109348	-0.792497	0.069525	0.594780	0.115547
32072	9.346233	0.816024	2.861540	-0.539945	-0.010092	0.029415	-0.657109	-0.311564	-0.108778	-0.791107	0.076291	0.594331	0.122882
32073	9.429889	0.709486	2.915781	-0.545395	-0.004552	0.017817	-0.657262	-0.309149	-0.109318	-0.789763	0.082758	0.593586	0.130697
32074	9.270428	0.666988	2.916469	-0.549094	-0.011666	0.007164	-0.657551	-0.308157	-0.108739	-0.788119	0.089398	0.593047	0.138465
32075	9.297089	0.676427	2.906662	-0.553797	-0.038686	0.009051	-0.657838	-0.307590	-0.108164	-0.786168	0.095958	0.592695	0.146435
32076	9.376514	0.617921	2.907208	-0.545746	-0.057598	0.004847	-0.659264	-0.306594	-0.108000	-0.783810	0.102630	0.592762	0.154084
32077	9.393820	0.656270	2.872926	-0.560117	-0.032321	0.007188	-0.658553	-0.306595	-0.108289	-0.781748	0.109214	0.592157	0.162147
32078	9.309649	0.588674	2.801296	-0.533028	-0.051188	-0.013633	-0.658558	-0.305315	-0.108842	-0.779265	0.115432	0.592074	0.169911
32079	9.265701	0.555418	2.850057	-0.560261	-0.051115	-0.008660	-0.658558	-0.305461	-0.107711	-0.776760	0.121861	0.591655	0.178149
32080	9.386588	0.510849	2.802062	-0.542051	-0.046699	-0.006683	-0.658838	-0.306308	-0.108851	-0.774165	0.128263	0.591324	0.185883
32081	9.372483	0.491240	2.744303	-0.554751	-0.040235	-0.017490	-0.659129	-0.304603	-0.109255	-0.771601	0.134434	0.590639	0.194180
32082	9.445265	0.500176	2.700608	-0.547481	-0.047587	-0.004072	-0.659127	-0.305314	-0.108838	-0.768824	0.140930	0.590159	0.201895
32083	9.459420	0.463985	2.725158	-0.549060	0.000325	-0.021196	-0.658844	-0.304887	-0.109402	-0.766568	0.146775	0.588748	0.210250
32084	9.425031	0.445291	2.793076	-0.559954	-0.002413	-0.012473	-0.659272	-0.304459	-0.109819	-0.764087	0.153153	0.587410	0.218324
32085	9.376584	0.399675	2.793650	-0.549075	0.001276	-0.028307	-0.658700	-0.304593	-0.112659	-0.761646	0.158881	0.585868	0.226740
32086	9.400684	0.360762	2.779552	-0.552612	0.021205	-0.038202	-0.657270	-0.306295	-0.113963	-0.759180	0.164703	0.584146	0.235142
32087	9.364965	0.418781	2.745121	-0.558035	0.028479	-0.042731	-0.656552	-0.307711	-0.115542	-0.756795	0.170244	0.582053	0.243912
32088	9.357670	0.384930	2.735843	-0.548996	0.017581	-0.038141	-0.656130	-0.306574	-0.116241	-0.754128	0.175997	0.580265	0.252206
32089	9.390954	0.370582	2.793955	-0.552586	0.028452	-0.042670	-0.655547	-0.309551	-0.117552	-0.751593	0.181423	0.578059	0.260849
32090	9.396247	0.433206	2.764251	-0.552602	0.024820	-0.039099	-0.655265	-0.308840	-0.118397	-0.748824	0.187145	0.576012	0.269164
32091	9.381317	0.394872	2.803363	-0.554244	0.046335	-0.026875	-0.656965	-0.309681	-0.120376	-0.746406	0.192646	0.573332	0.277591
32092	9.337444	0.356706	2.840096	-0.537905	0.046281	-0.030238	-0.655829	-0.309111	-0.121795	-0.743823	0.198096	0.570881	0.285624
32093	9.361057	0.303643	2.881738	-0.563360	0.039137	-0.024303	-0.655256	-0.310391	-0.121247	-0.741140	0.203770	0.568105	0.294016
32094	9.288601	0.350202	2.910314	-0.541607	0.020804	-0.001831	-0.655527	-0.312938	-0.123538	-0.738258	0.209705	0.565770	0.301502
32095	9.267023	0.289613	2.862688	-0.563547	-0.007974	0.003387	-0.655250	-0.311236	-0.123239	-0.735046	0.215942	0.563438	0.309215
32096	9.202360	0.352648	2.828239	-0.561613	0.002680	0.019265	-0.656669	-0.312087	-0.122387	-0.731841	0.222475	0.561031	0.316476
32097	9.111256	0.493341	2.817125	-0.547227	-0.025437	0.031990	-0.656384	-0.312662	-0.120412	-0.728528	0.228864	0.558802	0.323433
32098	9.269113	0.816419	2.847140	-0.549448	-0.071187	0.014625	-0.657809	-0.312240	-0.118271	-0.724362	0.235595	0.557449	0.330220
32099	9.676171	1.217441	2.837286	-0.531922	-0.139296	-0.027079	-0.655394	-0.312542	-0.114610	-0.719303	0.241774	0.557130	0.337276
32100	9.899260	1.112895	2.963815	-0.551708	-0.090289	-0.054125	-0.657803	-0.315103	-0.110935	-0.714288	0.247838	0.556236	0.344921
32101	9.546083	0.931515	2.978395	-0.542210	-0.053845	-0.010102	-0.658083	-0.316243	-0.109528	-0.710091	0.253691	0.554402	0.352208
32102	9.328028	0.611127	2.931515	-0.547606	-0.091376	0.053676	-0.656666	-0.315398	-0.108539	-0.705681	0.260851	0.552879	0.358183
32103	9.040204	0.730280	2.756579	-0.561929	-0.065281	0.062159	-0.657957	-0.313273	-0.106381	-0.701620	0.267796	0.550569	0.364538
32104	9.191740	0.775805	2.845280	-0.558305	-0.068082	0.072867	-0.660383	-0.311573	-0.103653	-0.697397	0.275100	0.548414	0.370405
32105	9.279829	0.659860	2.945534	-0.530954	-0.044672	0.060657	-0.659540	-0.310170	-0.099536	-0.693582	0.281369	0.545925	0.376485
32106	9.270206	0.756868	2.987962	-0.543765	-0.070063	0.085441	-0.662388	-0.309894	-0.094978	-0.689372	0.288570	0.543713	0.381929
32107	9.430271	0.907971	2.961897	-0.558355	-0.082710	0.099556	-0.665392	-0.306784	-0.089254	-0.685152	0.295845	0.541195	0.387492
32108	9.297735	0.855302	2.909498	-0.559946	-0.055792	0.110841	-0.665120	-0.304955	-0.084421	-0.681050	0.303374	0.538396	0.392766
32109	9.194475	0.884623	2.856145	-0.548967	-0.063375	0.145502	-0.667694	-0.302124	-0.080404	-0.677323	0.310776	0.535283	0.397648
32110	9.262243	0.884044	2.831895	-0.556079	-0.028942	0.128414	-0.671116	-0.300712	-0.075829	-0.673527	0.318164	0.531929	0.402722
32111	9.387225	0.835191	2.875771	-0.548511	0.023332	0.123776	-0.671853	-0.295327	-0.072933	-0.670428	0.324537	0.527666	0.408376
32112	9.517250	0.812801	2.904845	-0.541076	0.063139	0.103294	-0.672854	-0.293903	-0.073477	-0.667366	0.330650	0.523246	0.414134
32113	9.753172	0.760892	2.958273	-0.542061	0.061518	0.086523	-0.674568	-0.292201	-0.072028	-0.664284	0.336139	0.518655	0.420399
32114	9.881345	0.480603	3.101389	-0.559139	0.081308	0.098570	-0.675434	-0.289363	-0.071142	-0.661119	0.342223	0.513762	0.426444
32115	9.608242	0.514618	2.854887	-0.551693	0.068057	0.162393	-0.677445	-0.285110	-0.068248	-0.658563	0.348479	0.508366	0.431766
32116	9.316155	0.752134	2.664137	-0.546467	0.038410	0.148462	-0.680023	-0.280848	-0.067616	-0.655338	0.355209	0.503697	0.436632
32117	9.090636	0.665187	2.447920	-0.556602	0.036240	0.092577	-0.682027	-0.277722	-0.067425	-0.651680	0.361012	0.499078	0.442611
32118	9.217780	0.570940	2.192648	-0.545302	-0.041046	0.067556	-0.683744	-0.275454	-0.065404	-0.646831	0.367545	0.495926	0.447858
32119	9.653577	0.489521	1.980317	-0.536206	-0.040068	0.060668	-0.686308	-0.274889	-0.062687	-0.642128	0.373375	0.492640	0.453397
32120	9.686533	0.305736	1.999240	-0.530459	0.000381	0.067546	-0.687170	-0.273191	-0.060537	-0.637672	0.379270	0.488986	0.458717
32121	9.351305	-0.354677	1.958728	-0.546441	0.023554	0.096258	-0.687474	-0.269223	-0.058509	-0.633703	0.384957	0.484446	0.464264
32122	9.315726	-0.719084	2.013590	-0.551599	0.002746	0.205080	-0.689766	-0.265534	-0.056469	-0.630260	0.392363	0.479408	0.467967
32123	9.628785	-0.708369	2.109713	-0.542215	0.010990	0.288356	-0.692642	-0.258296	-0.054387	-0.627858	0.399930	0.473480	0.470816
32124	9.916975	-0.505383	2.392215	-0.533011	0.039713	0.298974	-0.695379	-0.250490	-0.052441	-0.625660	0.407569	0.467307	0.473350
32125	9.582220	-0.283726	2.714006	-0.545763	0.103750	0.193989	-0.697975	-0.242112	-0.052049	-0.623078	0.413345	0.460856	0.478050
32126	9.180861	-0.358202	2.768538	-0.542347	0.096087	0.137365	-0.700839	-0.236848	-0.053671	-0.619670	0.418981	0.455113	0.483049
32127	9.040954	-0.444661	2.716526	-0.553671	0.035981	0.112795	-0.700851	-0.233863	-0.055056	-0.615511	0.424671	0.449995	0.488165
32128	9.176079	-0.493971	2.697563	-0.537850	-0.010257	0.038976	-0.701711	-0.232446	-0.053759	-0.610100	0.430311	0.446350	0.493338
32129	9.257244	-0.571339	2.775648	-0.534331	-0.019127	0.022267	-0.701999	-0.231882	-0.052476	-0.604613	0.435401	0.442768	0.498824
32130	9.256929	-0.653511	2.776565	-0.531001	-0.043015	-0.027982	-0.702284	-0.231739	-0.052472	-0.598184	0.440602	0.440075	0.504361
32131	9.302077	-0.701710	2.844706	-0.545726	-0.060755	-0.051047	-0.703411	-0.234152	-0.051780	-0.591383	0.445504	0.437406	0.510360
32132	9.377718	-0.605875	2.785538	-0.549443	-0.048607	-0.095366	-0.702403	-0.237423	-0.050548	-0.583922	0.450291	0.435088	0.516693
32133	9.349666	-0.465821	2.735682	-0.553288	-0.044377	-0.161770	-0.701532	-0.241538	-0.051165	-0.575925	0.454036	0.433015	0.524080
32134	9.468205	-0.360120	2.751259	-0.546066	-0.016858	-0.217550	-0.699090	-0.246932	-0.052658	-0.567343	0.457271	0.431347	0.531945
32135	9.487041	-0.291976	2.844719	-0.564979	0.026691	-0.241031	-0.696919	-0.255158	-0.056162	-0.558861	0.459569	0.428910	0.540840
32136	9.549451	-0.204818	2.930658	-0.547378	0.091551	-0.248281	-0.696029	-0.263098	-0.059086	-0.550695	0.461251	0.426151	0.549888
32137	9.671881	-0.103233	3.064687	-0.568862	0.163973	-0.273715	-0.693288	-0.270311	-0.068817	-0.542824	0.461650	0.422277	0.560271
32138	10.623908	-0.098945	3.549090	-0.543781	0.144431	-0.306746	-0.689842	-0.276391	-0.078116	-0.534305	0.462064	0.419363	0.570219
32139	10.339831	0.195606	3.596931	-0.572257	0.110482	-0.326355	-0.687383	-0.284025	-0.088983	-0.525182	0.462469	0.416313	0.580509
32140	9.216085	0.115586	2.811534	-0.531359	0.062990	-0.288633	-0.682786	-0.293233	-0.097333	-0.516119	0.463679	0.414081	0.589202
32141	8.457214	0.015474	2.272361	-0.549564	0.012178	-0.247983	-0.678753	-0.303716	-0.105975	-0.507131	0.465503	0.411429	0.597370
32142	8.322905	-0.071640	2.121271	-0.535413	-0.067352	-0.229667	-0.677450	-0.308101	-0.111415	-0.497495	0.468653	0.409800	0.604092
32143	9.126514	0.146417	2.241006	-0.579045	-0.103841	-0.146611	-0.677289	-0.312358	-0.111744	-0.488346	0.472885	0.406876	0.610205
32144	9.742186	0.355705	2.315175	-0.540814	-0.089706	-0.126639	-0.674987	-0.318608	-0.111970	-0.479584	0.477076	0.404319	0.615568
32145	10.057579	0.553621	2.201383	-0.546186	-0.070678	-0.130262	-0.674691	-0.321595	-0.110162	-0.471074	0.480618	0.401219	0.621385
32146	9.707033	0.617384	1.995735	-0.549583	-0.046502	-0.115466	-0.675098	-0.326136	-0.110207	-0.462593	0.484329	0.397925	0.626968
32147	9.225078	0.665875	1.920926	-0.553161	-0.042957	-0.112964	-0.673953	-0.328130	-0.108821	-0.454318	0.487639	0.394224	0.632764
32148	9.026189	0.796884	1.798903	-0.549777	-0.078931	-0.123337	-0.672940	-0.332106	-0.108871	-0.445364	0.491580	0.391193	0.637941
32149	9.016555	1.087848	1.935828	-0.553583	-0.113435	-0.091294	-0.671645	-0.335222	-0.111747	-0.436672	0.495855	0.387827	0.642678
32150	9.805877	1.204017	1.981806	-0.546746	-0.170987	-0.095994	-0.671358	-0.336076	-0.111192	-0.427268	0.501037	0.385271	0.646506
32151	10.231066	1.275688	2.275255	-0.535691	-0.089184	-0.175903	-0.669354	-0.339204	-0.110957	-0.417709	0.504069	0.382704	0.651897
32152	10.085735	1.026838	2.531964	-0.531533	0.004608	-0.192427	-0.667480	-0.344591	-0.114004	-0.408442	0.505966	0.379721	0.658017
32153	9.514604	0.891062	2.662321	-0.558423	0.049548	-0.175466	-0.665328	-0.348419	-0.116894	-0.399612	0.507234	0.375582	0.664803
32154	9.019433	0.831466	2.682981	-0.547448	0.029146	-0.124013	-0.663888	-0.352103	-0.119636	-0.391169	0.509322	0.371384	0.670560
32155	8.671158	1.098974	2.593466	-0.546048	-0.054070	-0.091671	-0.661602	-0.354803	-0.120249	-0.382720	0.512370	0.367258	0.675369
32156	9.159046	1.064100	2.532789	-0.535653	-0.169952	-0.028815	-0.662164	-0.356942	-0.116868	-0.374119	0.517628	0.363690	0.678104
32157	9.440072	1.204516	2.465599	-0.546643	-0.194410	-0.003945	-0.663868	-0.358518	-0.111346	-0.365733	0.523096	0.359629	0.680645
32158	9.595212	1.251482	2.402037	-0.546421	-0.170271	0.018951	-0.664164	-0.357120	-0.104529	-0.357575	0.528659	0.355330	0.682935
32159	9.373585	1.116778	2.283010	-0.560448	-0.120177	0.062654	-0.665305	-0.356845	-0.101117	-0.350398	0.533567	0.349756	0.685710
32160	9.446294	1.086984	2.230081	-0.538332	-0.106452	0.128305	-0.666457	-0.354302	-0.096973	-0.344199	0.538853	0.343869	0.687691
32161	9.196684	1.203796	2.105867	-0.566900	-0.045373	0.161182	-0.671885	-0.348760	-0.095030	-0.338745	0.543350	0.336561	0.690471
32162	9.358922	1.010346	2.255219	-0.545054	-0.041932	0.168495	-0.674182	-0.343937	-0.092695	-0.333402	0.547958	0.329629	0.692770
32163	9.593484	0.809234	2.411808	-0.542651	0.027914	0.215879	-0.674771	-0.339541	-0.090943	-0.329392	0.551524	0.321491	0.695676
32164	9.986177	0.608063	2.718012	-0.538422	0.101320	0.268596	-0.679069	-0.332296	-0.089983	-0.326378	0.554639	0.312531	0.698697
32165	10.567595	0.296232	2.911621	-0.552725	0.115452	0.312644	-0.683368	-0.324482	-0.089442	-0.324122	0.557538	0.302512	0.701842
32166	10.533366	0.107704	2.877522	-0.559896	0.133641	0.296495	-0.687384	-0.315665	-0.091867	-0.321385	0.560387	0.292659	0.705003
32167	9.554993	0.309485	2.465767	-0.534458	0.115294	0.309135	-0.690547	-0.307422	-0.092888	-0.319233	0.563017	0.282844	0.707885
32168	8.971400	0.393251	2.132131	-0.553128	0.052759	0.254361	-0.694564	-0.298752	-0.093757	-0.315442	0.566601	0.274011	0.710195
32169	9.049224	0.256523	1.990976	-0.528437	0.014485	0.092117	-0.697714	-0.293639	-0.092828	-0.309647	0.569320	0.267326	0.713113
32170	9.301823	-0.064416	1.943472	-0.544745	0.005443	0.106148	-0.699430	-0.291940	-0.090247	-0.303528	0.572597	0.260529	0.715631
32171	9.511662	-0.230480	1.882215	-0.574180	-0.059268	0.106226	-0.699020	-0.288251	-0.090211	-0.296969	0.576640	0.253419	0.717687
32172	9.397686	-0.211878	1.650171	-0.552422	-0.092133	0.142058	-0.701454	-0.284851	-0.086472	-0.290713	0.581423	0.246629	0.718754
32173	9.215747	-0.362242	1.386273	-0.548998	-0.100550	0.073104	-0.703031	-0.282301	-0.084166	-0.283696	0.585667	0.240457	0.720203
32174	9.629583	-0.812307	1.337578	-0.561677	-0.123287	0.106741	-0.704471	-0.279196	-0.077889	-0.276612	0.590645	0.234063	0.720998
32175	10.230333	-1.063672	1.557068	-0.546965	-0.119266	0.158278	-0.707621	-0.275232	-0.072439	-0.270715	0.595471	0.226949	0.721542
32176	10.396680	-0.815340	2.010801	-0.537101	0.005568	0.198364	-0.708785	-0.269849	-0.068690	-0.265772	0.598752	0.219074	0.723096
32177	9.845088	-0.418073	2.367171	-0.556895	0.106496	0.100123	-0.710222	-0.265719	-0.071893	-0.259884	0.600010	0.211239	0.726517
32178	9.096098	-0.618785	2.370413	-0.535517	0.067313	0.027895	-0.711374	-0.261877	-0.074110	-0.252716	0.601536	0.205054	0.729549
32179	9.127431	-0.674707	2.349247	-0.530554	0.021018	-0.035457	-0.709379	-0.262151	-0.078379	-0.244782	0.603216	0.199602	0.732374
32180	9.332630	-0.826347	2.270918	-0.541857	-0.014368	-0.099039	-0.709370	-0.263272	-0.082641	-0.235299	0.605326	0.195216	0.734918
32181	9.283743	-0.883726	2.322371	-0.544049	-0.037150	-0.169716	-0.708637	-0.267229	-0.088355	-0.224971	0.607262	0.191393	0.737556
32182	9.550294	-0.702011	2.274072	-0.542948	-0.106701	-0.245274	-0.706480	-0.271758	-0.093803	-0.212906	0.610011	0.189131	0.739451
32183	9.499036	-0.574683	2.098729	-0.537755	-0.115152	-0.308841	-0.703752	-0.277143	-0.098131	-0.200255	0.612365	0.187358	0.741488
32184	9.630763	-0.530576	1.940985	-0.556026	-0.085405	-0.397662	-0.699446	-0.285073	-0.106607	-0.185779	0.614054	0.186611	0.744043
32185	9.771615	-0.566102	1.813116	-0.568711	-0.035882	-0.484778	-0.696414	-0.293558	-0.118054	-0.170370	0.614457	0.186124	0.747513
32186	9.770050	-0.749079	1.926321	-0.560847	0.057741	-0.481752	-0.687829	-0.303177	-0.133806	-0.155030	0.613419	0.185742	0.751786
32187	9.643200	-0.691435	2.126421	-0.576632	0.138596	-0.450614	-0.682527	-0.309230	-0.152611	-0.140645	0.611076	0.183998	0.756934
32188	10.051463	-0.578420	2.443597	-0.545329	0.201228	-0.414280	-0.676952	-0.312155	-0.173227	-0.126971	0.607793	0.182506	0.762337
32189	9.743210	-0.063069	2.602583	-0.548971	0.208311	-0.401101	-0.668393	-0.314077	-0.198673	-0.113907	0.604234	0.180239	0.767750
32190	9.649078	0.415598	2.522455	-0.561021	0.066616	-0.465789	-0.662254	-0.315146	-0.223240	-0.098709	0.602597	0.179346	0.771342
32191	9.237451	0.635981	2.177397	-0.545466	-0.041139	-0.516294	-0.657409	-0.313090	-0.247481	-0.082981	0.602190	0.178946	0.773601
32192	9.075556	0.712784	1.927852	-0.562479	-0.147254	-0.530006	-0.650853	-0.313905	-0.263124	-0.065962	0.603312	0.179096	0.774331
32193	9.092548	0.916720	1.703231	-0.550530	-0.264278	-0.545031	-0.646722	-0.313015	-0.277456	-0.048902	0.605969	0.179177	0.773502
32194	9.392629	1.059644	1.669819	-0.561066	-0.345227	-0.549884	-0.643867	-0.313407	-0.289665	-0.030849	0.609708	0.179711	0.771368
32195	9.394262	1.358933	1.603647	-0.560499	-0.410344	-0.521127	-0.639606	-0.310976	-0.298173	-0.013512	0.614362	0.179336	0.768255
32196	9.629930	1.615599	1.527971	-0.556315	-0.342314	-0.470102	-0.638771	-0.305274	-0.306336	0.003257	0.617946	0.178870	0.765596
32197	9.794837	1.710421	1.782845	-0.557981	-0.275087	-0.528887	-0.634942	-0.300701	-0.318501	0.020171	0.620158	0.178499	0.763633
32198	10.018685	1.498110	2.070068	-0.563941	-0.223067	-0.499193	-0.631112	-0.296844	-0.328690	0.037046	0.621448	0.178194	0.762022
32199	10.105229	1.485241	2.418078	-0.533290	-0.164764	-0.387729	-0.627140	-0.292413	-0.340858	0.051041	0.622190	0.176366	0.761032
32200	9.394876	1.536878	2.229962	-0.555579	-0.143751	-0.317478	-0.626014	-0.288129	-0.349604	0.064744	0.622644	0.173915	0.760182
32201	9.201286	1.623835	2.026261	-0.544158	-0.132345	-0.191814	-0.624055	-0.279592	-0.357463	0.075711	0.623362	0.169407	0.759598
32202	9.213826	1.570040	1.939849	-0.532147	-0.112739	-0.174102	-0.624357	-0.274608	-0.362224	0.086815	0.623689	0.165517	0.758999
32203	9.214370	1.584145	1.876860	-0.527989	-0.068365	-0.101780	-0.624389	-0.266074	-0.367517	0.095927	0.623622	0.160143	0.759110
32204	9.403170	1.626155	1.827808	-0.536281	0.024793	-0.035171	-0.622561	-0.260816	-0.371018	0.104508	0.622164	0.154673	0.760306
32205	9.406606	1.785315	1.772863	-0.537344	0.110644	0.036853	-0.620873	-0.255548	-0.377067	0.110997	0.619695	0.147701	0.762785
32206	10.116288	1.809377	2.083379	-0.551792	0.130480	0.050850	-0.620597	-0.252695	-0.381572	0.118118	0.616737	0.141114	0.765356
32207	10.528796	1.187787	2.432913	-0.542351	0.138699	0.134054	-0.620466	-0.249419	-0.385222	0.123014	0.614005	0.132816	0.768261
32208	9.891201	1.158678	2.161022	-0.547253	0.190497	0.179559	-0.618492	-0.244579	-0.390994	0.127923	0.610366	0.124827	0.771691
32209	9.173765	0.931435	1.818952	-0.528941	0.131635	0.293209	-0.618254	-0.233499	-0.394137	0.130123	0.608086	0.114656	0.774695
32210	9.564110	0.851921	1.865232	-0.551385	0.069388	0.219086	-0.619431	-0.223546	-0.398556	0.134740	0.606294	0.105774	0.776573
32211	9.458364	0.832829	1.797923	-0.546020	0.055893	0.213019	-0.622017	-0.216721	-0.400589	0.138471	0.604877	0.096015	0.778287
32212	9.565425	0.511447	1.533130	-0.559224	0.027319	0.093607	-0.619477	-0.212467	-0.401272	0.145193	0.603354	0.088389	0.779147
32213	9.241913	0.198400	1.394480	-0.537015	0.073923	0.104096	-0.621205	-0.207786	-0.399226	0.150379	0.601417	0.080044	0.780562
32214	9.168582	-0.200407	1.321700	-0.524599	0.016250	0.096571	-0.622638	-0.204651	-0.401873	0.156623	0.600068	0.072866	0.781075
32215	9.589927	-0.532421	1.605160	-0.557402	-0.019953	0.134480	-0.621809	-0.198976	-0.401961	0.161595	0.599532	0.063432	0.781297
32216	9.811298	-0.829039	1.550177	-0.533904	-0.045245	0.131381	-0.624680	-0.192871	-0.400458	0.167462	0.599059	0.055482	0.781029
32217	10.244417	-0.842826	1.714077	-0.552355	-0.103082	0.165216	-0.626121	-0.189336	-0.395592	0.171835	0.599823	0.045348	0.780146
32218	9.983753	-0.368439	1.941120	-0.537633	-0.023354	0.106509	-0.627425	-0.184086	-0.394252	0.178092	0.598869	0.037711	0.779883
32219	9.428535	-0.430315	1.923221	-0.545029	-0.022936	0.056760	-0.628857	-0.181814	-0.393508	0.183875	0.598256	0.029171	0.779377
32220	9.251460	-0.552126	1.977981	-0.541400	-0.010094	0.026591	-0.631285	-0.179256	-0.392753	0.191381	0.596920	0.022475	0.778817
32221	9.204461	-0.613943	2.094728	-0.535004	-0.012091	0.043463	-0.630166	-0.175287	-0.392154	0.197132	0.596103	0.014201	0.778202
32222	9.223402	-0.739830	2.081609	-0.531420	-0.002755	0.005397	-0.630610	-0.170880	-0.394087	0.204811	0.594584	0.007941	0.777470
32223	9.497194	-0.839862	2.208019	-0.552412	0.004931	-0.033783	-0.631482	-0.165899	-0.397427	0.211849	0.593353	0.000292	0.776564
32224	9.422286	-0.783560	2.246155	-0.568780	0.041660	-0.102327	-0.630502	-0.161629	-0.401640	0.221601	0.590865	-0.005080	0.775722
32225	9.426667	-0.741536	2.013692	-0.534450	0.064088	-0.207318	-0.627525	-0.159360	-0.403339	0.231000	0.588735	-0.010226	0.774549
32226	9.812080	-0.631836	2.164194	-0.541837	0.088157	-0.269391	-0.624681	-0.158784	-0.407889	0.242972	0.585524	-0.012992	0.773277
32227	10.128113	-0.362666	2.622328	-0.550961	0.110885	-0.283714	-0.622113	-0.159911	-0.412171	0.253626	0.582514	-0.017350	0.772043
32228	10.134889	-0.282331	2.720500	-0.569114	0.076959	-0.209402	-0.618406	-0.161610	-0.416043	0.264913	0.579153	-0.021290	0.770681
32229	10.262252	-0.175059	2.223741	-0.560237	0.033707	-0.208969	-0.616703	-0.160326	-0.419301	0.274358	0.577177	-0.027132	0.768673
32230	10.006210	0.212666	2.125511	-0.554402	0.098476	-0.202219	-0.614713	-0.160040	-0.421297	0.285307	0.573417	-0.030789	0.767362
32231	8.995795	-0.188950	1.819611	-0.560939	0.170101	-0.163170	-0.612431	-0.160305	-0.428684	0.294019	0.569251	-0.036454	0.766928
32232	9.538575	-0.461732	2.034585	-0.542850	0.108856	-0.070514	-0.610457	-0.155465	-0.434315	0.302748	0.565176	-0.041379	0.766295
32233	9.363940	-0.222355	2.259303	-0.553377	0.198376	-0.103050	-0.605933	-0.148500	-0.440652	0.310367	0.560529	-0.047508	0.766305
32234	9.737963	0.287363	2.204783	-0.553855	0.148206	-0.126488	-0.602536	-0.143655	-0.448844	0.320039	0.555713	-0.051730	0.765560
32235	9.418728	0.673417	2.162237	-0.551031	0.051330	-0.177183	-0.600835	-0.141516	-0.453085	0.328525	0.553365	-0.057956	0.763217
32236	8.729771	0.955971	1.816856	-0.534970	0.026442	-0.229124	-0.599134	-0.139659	-0.457895	0.339347	0.550523	-0.061513	0.760253
32237	8.968347	1.095853	1.621652	-0.548314	-0.120147	-0.147802	-0.598427	-0.138380	-0.458879	0.347049	0.550722	-0.069145	0.755964
32238	9.891449	1.205017	1.841521	-0.555872	-0.134116	-0.181228	-0.600564	-0.137958	-0.456308	0.357076	0.549993	-0.074608	0.751292
32239	10.163747	0.989832	2.104544	-0.555093	-0.105403	-0.266305	-0.601684	-0.142507	-0.453514	0.366519	0.550058	-0.080897	0.746026
32240	9.986457	1.037899	2.268570	-0.540759	-0.038806	-0.169274	-0.601107	-0.144499	-0.452406	0.376252	0.547844	-0.085532	0.742285
32241	8.996369	1.054263	2.342209	-0.538374	0.029202	-0.132713	-0.602245	-0.144499	-0.451547	0.383637	0.545755	-0.092006	0.739262
32242	8.759123	0.966637	2.391835	-0.529315	-0.047717	-0.004809	-0.601394	-0.144362	-0.450702	0.390705	0.543353	-0.098317	0.736513
32243	9.058887	1.071029	2.380603	-0.558197	-0.143657	-0.036330	-0.603668	-0.144358	-0.450259	0.396471	0.543431	-0.107436	0.732087
32244	9.460879	1.232267	2.286437	-0.544652	-0.172834	0.001270	-0.604665	-0.144937	-0.446008	0.403279	0.542626	-0.114984	0.727806
32245	9.633166	1.157707	2.132380	-0.546546	-0.177090	-0.022578	-0.609921	-0.146646	-0.440601	0.408536	0.543203	-0.124294	0.722897
32246	9.400920	1.264334	1.943010	-0.528086	-0.155948	0.019061	-0.613900	-0.148505	-0.433506	0.414857	0.542133	-0.131614	0.718793
32247	9.249399	1.238670	1.552019	-0.569179	-0.091479	0.083632	-0.615316	-0.150647	-0.428701	0.418953	0.540970	-0.141635	0.715381
32248	9.292317	1.243672	1.621985	-0.537676	-0.016409	0.134855	-0.618016	-0.151502	-0.425572	0.424018	0.537407	-0.149146	0.713553
32249	9.450592	1.384108	1.820780	-0.536857	0.103035	0.178403	-0.619157	-0.150937	-0.424141	0.426915	0.533421	-0.158039	0.712902
32250	9.688580	1.230166	2.179828	-0.558818	0.213667	0.211095	-0.617175	-0.148807	-0.425834	0.431752	0.526066	-0.164679	0.713950
32251	11.842074	0.525685	3.008849	-0.532918	0.132198	0.261749	-0.618888	-0.146956	-0.426367	0.433442	0.521359	-0.174152	0.714132
32252	10.601686	0.290926	2.870553	-0.542317	0.331664	0.309676	-0.615198	-0.144679	-0.430906	0.437037	0.512013	-0.180526	0.717113
32253	9.270905	0.492527	2.461688	-0.544658	0.171984	0.418329	-0.613377	-0.137714	-0.435380	0.436661	0.505963	-0.191439	0.718804
32254	8.537667	0.472993	2.078657	-0.543705	0.117733	0.232765	-0.613409	-0.129467	-0.439826	0.440502	0.499863	-0.198896	0.718704
32255	8.783795	0.136929	1.925003	-0.548402	-0.001880	0.114918	-0.614286	-0.124219	-0.438347	0.443790	0.497379	-0.208291	0.715736
32256	9.348706	-0.288577	1.704257	-0.537985	-0.073614	0.078397	-0.615439	-0.120670	-0.437733	0.448938	0.494612	-0.215767	0.712221
32257	9.471119	-0.426509	1.415647	-0.562094	-0.133332	0.021886	-0.619136	-0.120954	-0.434874	0.453028	0.494248	-0.225574	0.706825
32258	9.499874	-0.407129	1.451640	-0.557710	-0.177837	0.059372	-0.621988	-0.119973	-0.429316	0.458090	0.492763	-0.234015	0.701837
32259	9.412280	-0.536921	1.479788	-0.548266	-0.242304	0.008534	-0.625694	-0.118848	-0.423325	0.461589	0.494076	-0.244423	0.695041
32260	10.071123	-0.912428	1.618423	-0.557372	-0.304404	0.111507	-0.629833	-0.116592	-0.415902	0.465204	0.493981	-0.254453	0.689074
32261	10.431583	-0.932826	1.811492	-0.531328	-0.220169	0.152049	-0.635966	-0.113625	-0.407748	0.466514	0.494350	-0.265768	0.683630
32262	9.906066	-0.319097	2.022835	-0.564600	-0.137920	0.135192	-0.641396	-0.107806	-0.403677	0.470626	0.491672	-0.274496	0.679281
32263	9.311026	-0.359877	1.859762	-0.545978	-0.159579	0.023075	-0.642542	-0.106539	-0.399971	0.474070	0.491683	-0.284067	0.672913
32264	9.253078	-0.640717	1.727647	-0.551449	-0.161151	-0.000906	-0.646099	-0.106685	-0.395978	0.479664	0.490098	-0.291411	0.666938
32265	9.323813	-0.811464	1.550634	-0.555103	-0.166418	-0.013300	-0.649380	-0.104992	-0.390835	0.483548	0.490224	-0.300694	0.659882
32266	9.690639	-0.847689	1.538464	-0.539435	-0.117620	-0.032808	-0.650960	-0.101875	-0.387956	0.489598	0.488271	-0.307053	0.653914
32267	9.617373	-0.890171	1.628449	-0.531050	-0.052303	-0.087983	-0.652246	-0.100457	-0.386798	0.494827	0.487498	-0.314063	0.647191
32268	9.617499	-0.822394	1.644608	-0.565388	-0.016016	-0.097446	-0.652819	-0.099461	-0.387066	0.502495	0.484270	-0.319036	0.641247
32269	9.646874	-0.813214	1.596135	-0.547445	-0.002646	-0.189311	-0.652103	-0.100741	-0.386802	0.509406	0.483245	-0.324655	0.633702
32270	9.731298	-0.743400	1.636324	-0.576184	0.080829	-0.237907	-0.650531	-0.102300	-0.388389	0.519462	0.479467	-0.327304	0.627011
32271	9.767487	-0.649067	1.683554	-0.548914	0.131885	-0.317501	-0.649084	-0.106823	-0.395248	0.528755	0.477455	-0.330171	0.619227
32272	9.953981	-0.648821	1.910457	-0.548041	0.277792	-0.311283	-0.643092	-0.110361	-0.402557	0.540579	0.471861	-0.329550	0.613610
32273	10.942471	0.019774	2.370482	-0.556171	0.187181	-0.335325	-0.639088	-0.114610	-0.407875	0.550377	0.469054	-0.331588	0.605907
32274	10.073673	0.767506	2.406798	-0.534735	0.168510	-0.381929	-0.635090	-0.117004	-0.416432	0.562011	0.465260	-0.331175	0.598331
32275	9.814741	0.603365	1.795174	-0.549710	0.063882	-0.362929	-0.631655	-0.121537	-0.421465	0.571110	0.464055	-0.334023	0.588995
32276	9.265155	0.397769	1.604880	-0.547903	0.042087	-0.352288	-0.629650	-0.123794	-0.427030	0.581461	0.461275	-0.335313	0.580253
32277	8.757139	0.264205	1.379896	-0.547417	-0.072030	-0.293306	-0.627943	-0.123217	-0.431004	0.588640	0.461086	-0.340146	0.570266
32278	9.180750	0.437512	1.304898	-0.555323	-0.189368	-0.258949	-0.627675	-0.119961	-0.428846	0.596214	0.460114	-0.344942	0.560213
32279	9.529883	0.848597	1.299843	-0.532887	-0.223704	-0.253043	-0.630814	-0.117978	-0.425401	0.601570	0.461428	-0.351570	0.549177
32280	9.764937	0.994242	1.249572	-0.555145	-0.255354	-0.323811	-0.632799	-0.119685	-0.422712	0.609172	0.461495	-0.356390	0.537511
32281	9.465359	1.210189	1.080822	-0.557179	-0.266668	-0.368908	-0.636069	-0.120548	-0.417170	0.615462	0.463659	-0.362480	0.524248
32282	9.140265	1.544255	0.835874	-0.541133	-0.310821	-0.378192	-0.637906	-0.124109	-0.411810	0.622828	0.464683	-0.367129	0.511245
32283	9.451241	1.795205	0.694914	-0.559729	-0.384707	-0.361930	-0.640741	-0.127389	-0.405306	0.627902	0.467809	-0.374461	0.496662
32284	10.004090	1.917669	0.736305	-0.560308	-0.381354	-0.524604	-0.645122	-0.134929	-0.396710	0.636024	0.470176	-0.378565	0.480725
32285	10.029862	1.881768	0.818834	-0.548785	-0.300691	-0.484274	-0.646801	-0.141895	-0.391953	0.642460	0.473306	-0.383213	0.465160
32286	9.820634	1.763211	0.975096	-0.541688	-0.209332	-0.432624	-0.646062	-0.149724	-0.385525	0.650472	0.473336	-0.385545	0.451879
32287	9.252098	1.838667	0.873520	-0.561989	-0.177856	-0.323462	-0.648870	-0.158530	-0.381630	0.656214	0.473704	-0.389942	0.439241
32288	8.989831	2.191672	0.628277	-0.556762	-0.195620	-0.355135	-0.647695	-0.168202	-0.376358	0.663485	0.472634	-0.392767	0.426776
32289	9.303737	2.434913	0.417319	-0.569636	-0.235429	-0.323973	-0.648508	-0.178437	-0.370935	0.668602	0.473226	-0.397708	0.413347
32290	9.419764	2.747257	0.234854	-0.549594	-0.227479	-0.313100	-0.650741	-0.189816	-0.361829	0.674919	0.472017	-0.401094	0.401008
32291	9.672956	2.976637	0.065213	-0.556516	-0.213741	-0.230020	-0.648989	-0.201766	-0.354603	0.679072	0.471707	-0.406263	0.388978
32292	9.676644	2.990131	-0.092017	-0.536325	-0.204257	-0.192677	-0.650097	-0.210022	-0.346465	0.684257	0.469375	-0.410196	0.378443
32293	9.494951	2.824543	-0.085093	-0.553832	-0.139957	-0.124334	-0.651494	-0.216708	-0.340858	0.687978	0.467560	-0.415125	0.368436
32294	9.417108	2.832798	-0.002919	-0.536886	-0.073005	-0.066180	-0.651477	-0.221549	-0.336376	0.693128	0.463087	-0.418312	0.360749
32295	9.509038	2.996899	0.048291	-0.536556	-0.040105	-0.016801	-0.651181	-0.225257	-0.331176	0.696601	0.459789	-0.422589	0.353214
32296	9.618357	3.082915	-0.001146	-0.536141	0.021043	-0.002097	-0.650299	-0.232363	-0.328849	0.701939	0.454037	-0.424949	0.347202
32297	9.470667	2.963002	0.000390	-0.551809	0.105412	0.038734	-0.650427	-0.236347	-0.325632	0.706290	0.448960	-0.427683	0.341578
32298	9.624781	2.938074	0.034293	-0.547913	0.119327	0.093568	-0.649845	-0.239906	-0.322983	0.711783	0.441469	-0.429509	0.337627
32299	9.614615	3.011280	0.134985	-0.536563	0.174763	0.134056	-0.651267	-0.239614	-0.324244	0.715844	0.435245	-0.431908	0.334042
32300	9.403133	3.133094	0.075911	-0.561649	0.214219	0.165343	-0.650116	-0.242453	-0.324991	0.721656	0.426221	-0.433002	0.331749
32301	9.376121	3.041514	0.091469	-0.546856	0.229040	0.211408	-0.649546	-0.242734	-0.326132	0.725648	0.418749	-0.435264	0.329590
32302	9.373487	3.107164	0.151153	-0.547362	0.289265	0.226961	-0.649264	-0.241736	-0.327965	0.731427	0.408813	-0.435593	0.328855
32303	9.290433	3.098792	0.274602	-0.543845	0.386879	0.288303	-0.648419	-0.239025	-0.332618	0.736124	0.399599	-0.436068	0.329068
32304	9.428269	2.978440	0.493249	-0.541732	0.412567	0.335943	-0.646150	-0.236885	-0.337571	0.742012	0.387873	-0.435307	0.330878
32305	9.787083	2.714523	0.780867	-0.543414	0.397521	0.408582	-0.644607	-0.230911	-0.342762	0.745817	0.377433	-0.436464	0.332867
32306	9.681286	2.069040	1.039533	-0.543411	0.348176	0.479539	-0.646340	-0.222928	-0.352014	0.749960	0.364728	-0.437625	0.336180
32307	9.963158	1.458693	1.123296	-0.547243	0.264665	0.550754	-0.648796	-0.213261	-0.355009	0.751468	0.353707	-0.441759	0.339172
32308	9.421147	0.866832	1.014633	-0.571160	0.274398	0.672313	-0.648700	-0.201893	-0.359281	0.753576	0.339240	-0.445424	0.344439
32309	9.156870	0.782668	0.817769	-0.525020	0.216180	0.706771	-0.653608	-0.183840	-0.364435	0.753153	0.327286	-0.451114	0.349486
32310	9.276505	0.804573	0.962357	-0.549674	0.129280	0.567264	-0.656801	-0.167923	-0.368350	0.754227	0.314948	-0.455953	0.352215
32311	9.746958	0.454605	1.129958	-0.537588	0.101696	0.427845	-0.658864	-0.150593	-0.371409	0.754579	0.305971	-0.461572	0.352057
32312	10.033947	0.139846	1.316760	-0.537738	0.069196	0.438658	-0.660764	-0.137820	-0.373298	0.755732	0.295320	-0.466292	0.352459
32313	9.695461	-0.099980	1.276392	-0.557382	0.165584	0.345736	-0.661370	-0.128436	-0.377445	0.757211	0.286227	-0.470534	0.351145
32314	9.434010	-0.126790	1.364037	-0.561500	0.093609	0.332800	-0.662696	-0.116777	-0.382129	0.759296	0.275963	-0.474313	0.349774
32315	9.495600	-0.288671	1.435841	-0.558161	0.057784	0.307393	-0.662742	-0.105981	-0.383998	0.759882	0.267860	-0.479900	0.347170
32316	9.661386	-0.461239	1.449627	-0.552193	0.024077	0.247525	-0.664784	-0.093761	-0.386120	0.761686	0.258981	-0.484097	0.344113
32317	9.764881	-0.675001	1.384211	-0.556994	0.010269	0.183857	-0.665955	-0.085804	-0.387727	0.762518	0.252312	-0.489671	0.339304
32318	9.678530	-0.655579	1.326097	-0.557040	0.023212	0.144850	-0.664990	-0.079279	-0.387040	0.764897	0.244320	-0.493279	0.334538
32319	9.577588	-0.587406	1.303723	-0.534512	0.008922	0.118651	-0.666437	-0.073023	-0.389371	0.765905	0.238559	-0.498317	0.328876
32320	9.697502	-0.674821	1.360118	-0.552083	-0.017614	0.074388	-0.667166	-0.068764	-0.389179	0.768179	0.231576	-0.502069	0.322800
32321	9.735523	-0.752159	1.399595	-0.570217	0.002552	0.045739	-0.667747	-0.066067	-0.388862	0.769623	0.225965	-0.506996	0.315556
32322	9.667683	-0.785462	1.416973	-0.537728	-0.015344	0.014363	-0.668744	-0.065494	-0.389557	0.772086	0.219756	-0.510232	0.308633
32323	9.657590	-0.891632	1.420604	-0.559599	-0.018638	-0.007129	-0.668609	-0.063934	-0.388184	0.773441	0.214902	-0.515067	0.300518
32324	9.498741	-1.138272	1.244745	-0.532342	-0.025934	-0.013899	-0.667460	-0.066637	-0.387371	0.775792	0.209100	-0.518192	0.293090
32325	9.727843	-1.483822	1.103301	-0.539491	-0.027844	0.003732	-0.670296	-0.068764	-0.385954	0.776742	0.204406	-0.522992	0.285255
32326	10.019827	-1.451675	1.126717	-0.549906	0.029486	0.049322	-0.668872	-0.069624	-0.384558	0.779228	0.197328	-0.525498	0.278777
32327	10.197598	-1.010896	1.445378	-0.560382	0.128818	0.032743	-0.669590	-0.067341	-0.387645	0.781583	0.191042	-0.528002	0.271745
32328	9.864655	-0.645251	1.603651	-0.558622	0.180956	-0.057818	-0.665465	-0.066914	-0.390932	0.786120	0.184093	-0.527655	0.264018
32329	9.715628	-0.349122	1.668193	-0.555210	0.233582	-0.202284	-0.662750	-0.069314	-0.397719	0.790641	0.179763	-0.527462	0.253684
32330	9.522807	-0.367514	1.625159	-0.546185	0.215400	-0.191490	-0.658745	-0.073703	-0.403747	0.795980	0.174206	-0.525848	0.244034
32331	9.513132	-0.343193	1.639400	-0.544364	0.213533	-0.185265	-0.656299	-0.079077	-0.411190	0.799952	0.169933	-0.525800	0.233952
32332	9.570762	-0.248769	1.722848	-0.533547	0.195308	-0.167314	-0.650741	-0.081344	-0.416357	0.804698	0.164390	-0.524363	0.224677
32333	9.556370	-0.018439	1.821791	-0.551890	0.166422	-0.151405	-0.647871	-0.086445	-0.420825	0.807846	0.159826	-0.525052	0.214849
32334	9.561734	0.102310	1.810770	-0.546575	0.150233	-0.156534	-0.644159	-0.089564	-0.424571	0.811901	0.154137	-0.524281	0.205396
32335	9.581117	0.106976	1.803443	-0.550296	0.132169	-0.149385	-0.641291	-0.094382	-0.428752	0.814481	0.149703	-0.525364	0.195454
32336	9.582277	0.049796	1.936989	-0.544796	0.122804	-0.113891	-0.639003	-0.096788	-0.432337	0.817870	0.143686	-0.525009	0.186569
32337	9.532261	0.156242	1.902037	-0.544931	0.082839	-0.078257	-0.638146	-0.097207	-0.435182	0.819464	0.138756	-0.526939	0.177651
32338	9.623705	0.148612	1.933414	-0.561345	0.061093	-0.055298	-0.637008	-0.097062	-0.436748	0.821851	0.132063	-0.527684	0.169322
32339	9.536670	0.263223	2.007165	-0.532135	0.076053	-0.032054	-0.635858	-0.099471	-0.438765	0.823017	0.126862	-0.529675	0.161226
32340	9.555424	0.224848	2.058332	-0.559490	0.064583	-0.042933	-0.633716	-0.099760	-0.439705	0.825216	0.120043	-0.530259	0.153081
32341	9.535575	0.147830	2.090633	-0.541342	0.057234	-0.037383	-0.634282	-0.099894	-0.441686	0.826067	0.114786	-0.532445	0.144706
32342	9.496512	0.070857	2.110877	-0.563165	0.039101	-0.014545	-0.633144	-0.099751	-0.442827	0.827744	0.107668	-0.533395	0.136886
32343	9.583175	0.085038	2.146851	-0.559715	0.004751	-0.002776	-0.631718	-0.100893	-0.442000	0.827818	0.101857	-0.536444	0.128725
32344	9.675013	0.081937	2.129847	-0.552420	0.013810	-0.010689	-0.632856	-0.100603	-0.443122	0.829016	0.094938	-0.537663	0.120985
32345	9.598577	0.074502	2.023704	-0.541603	0.010374	-0.035322	-0.632847	-0.102734	-0.442578	0.829032	0.089738	-0.540378	0.112447
32346	9.531582	0.159304	1.989016	-0.541565	0.012084	-0.025603	-0.631997	-0.102024	-0.443144	0.830058	0.083160	-0.541444	0.104535
32347	9.541341	0.137339	1.965082	-0.552440	0.004760	-0.007107	-0.632276	-0.103160	-0.443012	0.829808	0.077469	-0.544191	0.096297
32348	9.646948	0.129876	2.037521	-0.552317	0.026377	-0.005452	-0.632138	-0.101876	-0.445125	0.830794	0.070465	-0.544947	0.088589
32349	9.617526	0.108612	2.086128	-0.526900	0.028116	-0.012254	-0.631859	-0.100741	-0.444831	0.830615	0.065192	-0.547122	0.080543
32350	9.535464	0.118828	2.090957	-0.554293	-0.007095	0.008858	-0.630434	-0.101312	-0.445132	0.831048	0.058053	-0.548328	0.072976
32351	9.516145	0.053416	2.062698	-0.554289	-0.002514	-0.001787	-0.630867	-0.101731	-0.445487	0.830393	0.052244	-0.550934	0.064730
32352	9.598541	0.081718	2.033273	-0.557955	-0.017062	0.015974	-0.631148	-0.102440	-0.445634	0.830539	0.044979	-0.552186	0.057202
32353	9.584145	0.084165	2.023599	-0.552522	-0.015207	0.007178	-0.631999	-0.103007	-0.445066	0.829567	0.039104	-0.554871	0.049076
32354	9.550346	0.062566	2.014219	-0.534349	-0.015298	0.007382	-0.631715	-0.103296	-0.443797	0.829553	0.032328	-0.555934	0.041643
32355	9.627195	0.069665	2.067201	-0.559738	-0.009828	0.014142	-0.631011	-0.101594	-0.444067	0.828480	0.026238	-0.558398	0.033526
32356	9.612844	0.103591	2.066841	-0.537962	-0.008050	0.005541	-0.632709	-0.103580	-0.443225	0.828385	0.019425	-0.559219	0.026005
32357	9.579080	0.079625	2.050255	-0.561612	-0.009629	-0.005361	-0.633125	-0.104152	-0.443016	0.827165	0.013514	-0.561523	0.017517
32358	9.627069	0.089247	2.091165	-0.557900	0.002940	-0.001847	-0.632273	-0.103870	-0.442878	0.827031	0.006461	-0.562036	0.009636
32359	9.627125	0.094051	2.086278	-0.548807	0.007450	-0.007075	-0.633263	-0.105289	-0.442318	0.825840	0.000772	-0.563902	0.001245
32360	9.628175	0.102895	1.955684	-0.561590	0.003172	-0.024883	-0.632546	-0.106711	-0.442197	0.825534	-0.006070	-0.564275	-0.007073
32361	9.552603	0.133070	2.066610	-0.539809	0.001222	-0.021095	-0.631697	-0.105575	-0.442900	0.824113	-0.011451	-0.566094	-0.015611
32362	9.613318	0.112989	2.008756	-0.554259	0.024919	-0.042628	-0.631975	-0.106994	-0.442913	0.823872	-0.017948	-0.565977	-0.024153
32363	9.620530	0.175913	2.044275	-0.534178	0.036392	-0.028292	-0.631988	-0.105851	-0.443538	0.822693	-0.023137	-0.567069	-0.032766
32364	9.569676	0.176370	2.066087	-0.552450	0.032176	-0.051492	-0.629849	-0.107560	-0.443290	0.822352	-0.029481	-0.566701	-0.041441
32365	9.557250	0.220376	2.133276	-0.548714	0.053812	-0.055120	-0.630122	-0.110113	-0.443598	0.821187	-0.034580	-0.567351	-0.050675
32366	9.552029	0.225575	2.186389	-0.534149	0.053628	-0.042566	-0.628410	-0.110962	-0.445604	0.820935	-0.040685	-0.566505	-0.059008
32367	9.549168	0.177468	2.220761	-0.552390	0.041097	-0.042711	-0.628830	-0.112091	-0.447312	0.819481	-0.045989	-0.567189	-0.068068
32368	9.523045	0.259715	2.205379	-0.530689	0.026578	-0.042362	-0.626975	-0.113654	-0.448052	0.818756	-0.052050	-0.566660	-0.076331
32369	9.539997	0.235319	2.186296	-0.557894	0.028440	-0.034729	-0.626689	-0.114371	-0.446078	0.817008	-0.057540	-0.567371	-0.085307
32370	9.549594	0.259548	2.205345	-0.556149	0.019447	-0.037303	-0.624415	-0.114230	-0.447228	0.816007	-0.064061	-0.566778	-0.093760
32371	9.542232	0.247570	2.215155	-0.538026	0.010316	-0.033500	-0.626398	-0.115355	-0.448924	0.813924	-0.069262	-0.567656	-0.102460
32372	9.511143	0.303294	2.204908	-0.567057	0.010342	-0.021453	-0.624971	-0.116781	-0.447959	0.812660	-0.076129	-0.567028	-0.110757
32373	9.569181	0.302837	2.190336	-0.552432	0.017358	-0.007158	-0.624833	-0.115931	-0.447668	0.810536	-0.081833	-0.567563	-0.119191
32374	9.513487	0.308270	2.214533	-0.537911	0.021000	-0.017648	-0.625669	-0.117496	-0.448033	0.809275	-0.088216	-0.566691	-0.127098
32375	9.541803	0.296491	2.291956	-0.543388	0.014654	-0.010596	-0.625097	-0.117919	-0.449459	0.806982	-0.093728	-0.567137	-0.135465
32376	9.520804	0.288768	2.195409	-0.552520	0.007555	-0.017737	-0.622248	-0.119205	-0.448928	0.805374	-0.100349	-0.566314	-0.143496
32377	9.496105	0.294226	2.270294	-0.528156	-0.018728	-0.013760	-0.623382	-0.120199	-0.448079	0.802577	-0.105662	-0.567191	-0.151657
32378	9.549708	0.332271	2.223883	-0.547186	-0.015088	-0.006909	-0.623239	-0.120484	-0.447942	0.800591	-0.112350	-0.566592	-0.159389
32379	9.574050	0.336800	2.199634	-0.539848	0.003014	-0.019313	-0.623526	-0.120059	-0.447368	0.797850	-0.117703	-0.566944	-0.167797
32380	9.511133	0.259750	2.183662	-0.539848	0.003052	-0.024643	-0.624379	-0.120056	-0.447503	0.795864	-0.123978	-0.565988	-0.175745
32381	9.491917	0.288889	2.185780	-0.536296	-0.009580	-0.024524	-0.624085	-0.122041	-0.448518	0.792826	-0.129247	-0.566407	-0.184135
32382	9.593648	0.363111	2.175149	-0.534424	-0.007933	-0.006789	-0.624089	-0.121334	-0.447661	0.790633	-0.135637	-0.565472	-0.191684
32383	9.557589	0.302613	2.127541	-0.557976	-0.004285	-0.000022	-0.623516	-0.122333	-0.446684	0.787540	-0.141490	-0.565505	-0.199914
32384	9.523368	0.288630	2.176074	-0.558002	-0.009730	0.003538	-0.624511	-0.122616	-0.446254	0.785138	-0.148336	-0.564346	-0.207528
32385	9.535364	0.286102	2.185735	-0.541585	-0.000863	0.008995	-0.623387	-0.121613	-0.447172	0.782020	-0.154001	-0.564207	-0.215405
32386	9.557225	0.322218	2.185303	-0.561636	-0.009757	0.007055	-0.624239	-0.122040	-0.446320	0.779456	-0.160901	-0.562890	-0.222968
32387	9.571812	0.285676	2.154276	-0.547092	-0.010742	0.009000	-0.624380	-0.122322	-0.446747	0.776063	-0.166676	-0.562725	-0.230836
32388	9.524112	0.292789	2.084181	-0.543535	-0.024261	0.007350	-0.625371	-0.123605	-0.444344	0.773234	-0.173319	-0.561583	-0.238104
32389	9.531287	0.285523	2.089086	-0.554400	-0.022471	0.014289	-0.626652	-0.123319	-0.444190	0.769563	-0.179301	-0.561394	-0.245889
32390	9.608268	0.287666	2.122790	-0.561706	-0.021430	0.003596	-0.626936	-0.123030	-0.445459	0.766519	-0.186120	-0.560003	-0.253386
32391	9.569714	0.292794	2.115552	-0.552598	-0.022426	0.010769	-0.627071	-0.123048	-0.442413	0.762689	-0.192011	-0.559674	-0.261156
32392	9.588799	0.258913	2.127987	-0.556258	-0.022328	0.001878	-0.628775	-0.123900	-0.441133	0.759481	-0.198679	-0.558200	-0.268568
32393	9.555142	0.215379	2.089854	-0.547162	-0.016873	-0.008675	-0.627926	-0.123341	-0.439008	0.755483	-0.204216	-0.557733	-0.276540
32394	9.610970	0.287503	2.084141	-0.568929	-0.015054	0.001696	-0.629056	-0.125040	-0.439726	0.752141	-0.210980	-0.555943	-0.284074
32395	9.594412	0.282486	2.038304	-0.561565	-0.000673	0.001692	-0.628207	-0.123906	-0.439721	0.748171	-0.216728	-0.554951	-0.292059
32396	9.570219	0.302080	2.055034	-0.558031	-0.015093	0.000049	-0.629056	-0.125329	-0.438170	0.744701	-0.223254	-0.553097	-0.299438
32397	9.574879	0.277942	2.064963	-0.545290	-0.011550	0.000174	-0.631483	-0.122763	-0.439541	0.740526	-0.228773	-0.552214	-0.307155
32398	9.608727	0.258288	2.048222	-0.556226	-0.013216	-0.008785	-0.629913	-0.124333	-0.438153	0.736871	-0.235103	-0.550252	-0.314595
32399	9.570255	0.331143	2.064376	-0.548999	-0.018675	-0.006897	-0.629632	-0.123338	-0.438853	0.732414	-0.240610	-0.549329	-0.322358
32400	9.613935	0.313707	2.025847	-0.532667	-0.015014	-0.020874	-0.631489	-0.122065	-0.436133	0.728619	-0.246410	-0.547475	-0.329647
32401	9.594525	0.267848	2.016719	-0.561786	-0.021122	-0.028264	-0.630768	-0.124049	-0.437577	0.723788	-0.251849	-0.546451	-0.337778
32402	9.594321	0.238923	2.029124	-0.538014	-0.000586	-0.020154	-0.632333	-0.124049	-0.436431	0.719976	-0.257574	-0.544224	-0.345124
32403	9.604107	0.238755	2.012197	-0.532497	0.008375	-0.017488	-0.631050	-0.124762	-0.436590	0.715550	-0.262471	-0.542765	-0.352850
32404	9.594675	0.272575	1.999750	-0.537979	0.006648	-0.022847	-0.629918	-0.123341	-0.437717	0.711651	-0.268052	-0.540326	-0.360205
32405	9.659410	0.282213	2.059969	-0.552504	0.011245	-0.024802	-0.631343	-0.122774	-0.436567	0.706962	-0.273097	-0.538573	-0.368187
