# Supplementary material for: Identification of Haptic Based Guiding Using Hard Reins
Source: PLoS One. 2015 Jul 22;10(7):e0132020. doi: 10.1371/journal.pone.0132020 (PMC4511788; doi:10.1371/journal.pone.0132020)
Supplement: S9 File — (ZIP) [file pone.0132020.s009.zip › Exp2_MotionData2/Subject10/path1/T7/fh7.txt]

// Start Time: 0
// Sample rate: 25.0Hz
// Scenario: 4.9
// Firmware Version: 2.6.1
Counter	Acc_X	Acc_Y	Acc_Z	Gyr_X	Gyr_Y	Gyr_Z	Mag_X	Mag_Y	Mag_Z	Quat_w	Quat_x	Quat_y	Quat_z
31884	0.016505	-9.580193	-0.582549	-0.098487	-0.029891	0.096317	0.136756	0.565154	0.251606	0.604959	-0.674863	0.288973	-0.308350
31885	0.631979	-9.619081	-0.718093	-0.111199	-0.049385	0.134735	0.139158	0.561395	0.253368	0.604584	-0.675767	0.290823	-0.305351
31886	0.838461	-9.784394	-0.765037	-0.164341	-0.107339	0.195725	0.144568	0.560389	0.262328	0.604138	-0.677253	0.293213	-0.300618
31887	0.949989	-9.722668	-0.746062	-0.149201	-0.105661	0.211681	0.150808	0.556747	0.265738	0.604010	-0.678479	0.295627	-0.295709
31888	0.690384	-9.895936	-0.649676	-0.002299	-0.066996	0.182972	0.158113	0.555876	0.263388	0.605514	-0.677902	0.297138	-0.292424
31889	0.542646	-9.955061	-0.697150	0.051537	-0.038870	0.158827	0.162238	0.554467	0.261475	0.607386	-0.676589	0.298435	-0.290252
31890	0.089099	-9.893746	-0.680515	0.112593	-0.014133	0.118976	0.165561	0.554173	0.259584	0.609700	-0.674631	0.299145	-0.289226
31891	-0.026145	-9.796960	-0.786563	0.105681	0.021014	0.078576	0.167967	0.553330	0.255079	0.611484	-0.672769	0.299774	-0.289147
31892	-0.100660	-9.748314	-0.799781	0.064747	0.042126	0.036091	0.170349	0.554427	0.254529	0.612500	-0.671734	0.299931	-0.289240
31893	0.080946	-9.677734	-0.853413	0.100559	0.035105	0.031001	0.170483	0.555537	0.252439	0.613853	-0.670129	0.300129	-0.289888
31894	0.195319	-9.890510	-0.924143	0.102451	0.007162	0.000877	0.170481	0.556648	0.251138	0.615187	-0.668845	0.299603	-0.290568
31895	0.494261	-9.955785	-1.057259	0.004086	0.000104	-0.010540	0.170221	0.557344	0.248657	0.615200	-0.668888	0.299371	-0.290680
31896	0.424481	-9.921505	-1.037035	-0.083658	-0.034910	-0.007754	0.170492	0.556233	0.248641	0.614296	-0.670243	0.299171	-0.289675
31897	0.302395	-9.780252	-0.777188	-0.133900	-0.021012	0.020188	0.170229	0.554569	0.250859	0.612751	-0.671927	0.299887	-0.288303
31898	0.471865	-9.712520	-1.006200	-0.169698	-0.008802	0.032275	0.171142	0.554145	0.255826	0.610716	-0.673893	0.301134	-0.286727
31899	0.337265	-9.631427	-0.787795	-0.094594	-0.010554	0.038156	0.172069	0.551918	0.259856	0.609724	-0.674924	0.301984	-0.285517
31900	0.224939	-9.806053	-0.759992	-0.027426	0.008767	0.028139	0.172598	0.552331	0.259590	0.609473	-0.675072	0.302571	-0.285082
31901	0.035324	-9.980309	-0.808429	-0.015771	0.007102	0.022953	0.174855	0.551625	0.259811	0.609358	-0.675124	0.302979	-0.284772
31902	0.003557	-9.696137	-0.776046	-0.044390	-0.001648	0.018374	0.174585	0.551904	0.260605	0.608905	-0.675617	0.303356	-0.284169
31903	0.022577	-9.735037	-0.863182	-0.010300	-0.003332	0.000100	0.174853	0.550931	0.261641	0.608805	-0.675793	0.303301	-0.284024
31904	0.099981	-9.716458	-0.882864	0.025459	-0.009479	0.005606	0.174322	0.550656	0.262171	0.609223	-0.675507	0.303124	-0.283995
31905	0.161800	-9.851628	-0.880144	0.048756	-0.019962	-0.005764	0.174860	0.550238	0.260584	0.609991	-0.675090	0.302452	-0.284055
31906	0.186444	-9.779895	-0.956443	0.043344	-0.022607	0.005652	0.174071	0.550660	0.257977	0.610777	-0.674710	0.301902	-0.283855
31907	0.176526	-9.813713	-1.028849	0.016597	0.003681	-0.005906	0.175404	0.549959	0.257293	0.610962	-0.674555	0.301699	-0.284041
31908	0.205806	-9.770726	-1.055046	0.009455	0.000183	-0.009495	0.175779	0.553147	0.258500	0.611068	-0.674552	0.301411	-0.284125
31909	0.178477	-9.876459	-1.092077	-0.069275	-0.001567	-0.010968	0.175776	0.553146	0.259419	0.610089	-0.675513	0.301565	-0.283782
31910	0.206661	-9.654915	-0.935952	-0.054982	0.004508	-0.007284	0.174717	0.552319	0.260082	0.609298	-0.676246	0.301752	-0.283534
31911	0.132858	-9.846591	-0.879837	0.002276	0.022902	-0.003294	0.173794	0.551492	0.260088	0.609182	-0.676148	0.301901	-0.283861
31912	0.166672	-9.846753	-0.846482	0.011230	0.031637	-0.003208	0.173131	0.551357	0.260491	0.609133	-0.675881	0.302129	-0.284357
31913	0.205702	-9.789550	-0.918265	-0.004887	0.038619	0.003751	0.174189	0.551489	0.261000	0.608867	-0.675735	0.302604	-0.284768
31914	0.098974	-9.856065	-0.918108	-0.040701	0.026389	0.005226	0.173397	0.550661	0.261135	0.608216	-0.676100	0.303131	-0.284734
31915	0.158243	-9.673617	-0.882874	-0.008529	0.028098	0.014297	0.174189	0.550379	0.262695	0.608027	-0.675991	0.303641	-0.284852
31916	0.099094	-9.837036	-0.987591	-0.004857	0.019441	-0.006869	0.173662	0.549133	0.263740	0.607813	-0.676012	0.303763	-0.285131
31917	0.051388	-9.754843	-0.974217	-0.026413	0.028146	0.014185	0.173662	0.549549	0.263219	0.607382	-0.676119	0.304378	-0.285137
31918	0.143376	-9.722034	-1.022702	-0.053271	0.010622	0.013906	0.172997	0.548997	0.264798	0.606695	-0.676662	0.304926	-0.284728
31919	0.036937	-9.747690	-1.031693	-0.058592	0.003683	0.001532	0.173922	0.548158	0.266875	0.605905	-0.677376	0.305259	-0.284357
31920	0.148017	-9.750715	-0.950969	-0.058621	-0.010366	0.001446	0.174046	0.548434	0.268975	0.605196	-0.678172	0.305424	-0.283791
31921	0.147984	-9.748912	-1.148031	-0.085388	-0.003310	-0.007531	0.174590	0.545379	0.269985	0.604030	-0.679304	0.305701	-0.283269
31922	0.157870	-9.722075	-0.998793	-0.042582	-0.023509	0.013855	0.174321	0.545241	0.271431	0.603689	-0.679904	0.305781	-0.282469
31923	0.171705	-9.813573	-0.995158	-0.055105	-0.006899	0.017326	0.174717	0.544266	0.273383	0.603099	-0.680533	0.306177	-0.281784
31924	0.220213	-9.780607	-1.103353	-0.071264	0.014055	0.038426	0.174722	0.543712	0.272984	0.602280	-0.681121	0.307191	-0.281009
31925	0.089696	-9.794261	-1.181697	-0.088137	0.042147	0.020820	0.176575	0.542313	0.276221	0.600955	-0.681849	0.308409	-0.280747
31926	0.047176	-9.661662	-1.189420	-0.065764	0.024677	0.015673	0.176967	0.541477	0.279093	0.600014	-0.682446	0.309213	-0.280426
31927	0.044795	-9.654648	-1.261422	0.025558	0.028241	0.005781	0.176575	0.540646	0.279091	0.600239	-0.681977	0.309423	-0.280852
31928	0.085592	-9.688789	-1.310236	0.014871	0.031757	-0.003114	0.177100	0.541892	0.278308	0.600260	-0.681695	0.309573	-0.281325
31929	0.113095	-9.895779	-1.284011	0.010382	0.014255	-0.006786	0.176175	0.542315	0.276752	0.600289	-0.681569	0.309531	-0.281614
31930	0.186267	-9.795222	-1.249838	-0.051430	0.005426	0.006828	0.175773	0.542594	0.277548	0.599616	-0.682158	0.309897	-0.281219
31931	0.228058	-9.694303	-1.176935	-0.072868	0.018528	0.001439	0.176306	0.540509	0.280274	0.598526	-0.682957	0.310484	-0.280956
31932	0.220858	-9.689319	-1.138360	-0.026437	0.008870	0.018487	0.175247	0.540376	0.280158	0.598224	-0.683140	0.310939	-0.280650
31933	0.232176	-9.795215	-1.130062	-0.009436	0.003627	0.015923	0.175510	0.539819	0.281460	0.598175	-0.683170	0.311183	-0.280410
31934	0.186351	-9.785411	-1.187237	0.009427	0.017682	0.005554	0.176311	0.539399	0.280657	0.598247	-0.682968	0.311338	-0.280577
31935	0.186721	-9.732605	-1.222684	0.027294	0.014179	0.011851	0.176972	0.539672	0.280649	0.598612	-0.682524	0.311444	-0.280762
31936	0.196306	-9.742368	-1.244510	0.002305	0.014205	-0.001553	0.176966	0.541476	0.279618	0.598576	-0.682479	0.311481	-0.280906
31937	0.167225	-9.756587	-1.249230	-0.044256	0.008064	0.004260	0.175365	0.542733	0.280442	0.597957	-0.682975	0.311810	-0.280656
31938	0.094835	-9.751004	-1.181244	0.002275	0.007216	0.001093	0.176302	0.540508	0.281455	0.597959	-0.682931	0.311849	-0.280716
31939	0.158091	-9.684252	-1.214671	0.002263	-0.003299	0.001931	0.176565	0.540645	0.281715	0.598035	-0.682947	0.311747	-0.280629
31940	0.216282	-9.651061	-1.224405	0.034506	0.001956	-0.003112	0.175503	0.541206	0.281212	0.598485	-0.682571	0.311487	-0.280870
31941	0.162714	-9.713152	-1.215043	0.057717	0.001952	0.007634	0.176831	0.542032	0.279363	0.599315	-0.681859	0.311211	-0.281136
31942	0.117955	-9.893243	-1.228745	0.059630	0.024771	-0.013440	0.176585	0.540371	0.276464	0.599936	-0.681149	0.310873	-0.281907
31943	0.089379	-9.837644	-1.211035	0.032802	0.002041	-0.023392	0.176837	0.542449	0.277006	0.600250	-0.680927	0.310315	-0.282389
31944	0.116374	-9.775492	-1.268236	-0.024458	0.005523	-0.021147	0.174983	0.542044	0.276899	0.599777	-0.681355	0.310172	-0.282517
31945	0.172665	-9.670139	-1.281931	-0.010192	-0.005009	-0.012264	0.174853	0.541628	0.276897	0.599607	-0.681624	0.309926	-0.282501
31946	0.186687	-9.737409	-1.220336	-0.028091	-0.001530	-0.012402	0.174175	0.540796	0.282540	0.599157	-0.682060	0.309885	-0.282447
31947	0.225163	-9.761609	-1.170474	-0.004855	-0.016420	-0.012304	0.174177	0.540797	0.282015	0.599129	-0.682329	0.309470	-0.282311
31948	0.237729	-9.692032	-1.196220	-0.042485	-0.017333	-0.000234	0.174852	0.540240	0.279507	0.598686	-0.682992	0.309397	-0.281728
31949	0.215919	-9.703786	-1.162519	-0.017403	-0.009440	-0.005306	0.175911	0.539956	0.280537	0.598483	-0.683329	0.309228	-0.281529
31950	0.159970	-9.761047	-1.153080	0.002249	-0.012932	0.000116	0.174853	0.539268	0.280678	0.598606	-0.683407	0.309007	-0.281320
31951	0.177036	-9.737245	-1.191409	0.008518	-0.009429	0.001056	0.174323	0.542048	0.276253	0.598794	-0.683392	0.308779	-0.281206
31952	0.105146	-9.659702	-1.187494	0.045193	-0.013778	0.002226	0.174188	0.542187	0.276650	0.599533	-0.682959	0.308308	-0.281201
31953	0.215955	-9.696761	-1.224928	0.030890	0.001938	0.004783	0.175117	0.542321	0.276112	0.599977	-0.682589	0.308141	-0.281335
31954	0.205958	-9.742517	-1.268630	-0.017372	0.014205	-0.002579	0.175516	0.542319	0.275844	0.599664	-0.682781	0.308286	-0.281378
31955	0.133020	-9.813872	-1.191911	-0.008432	0.014215	-0.003390	0.174186	0.542325	0.276914	0.599448	-0.682865	0.308377	-0.281535
31956	0.225450	-9.722985	-1.124366	0.005881	0.011555	-0.005068	0.174189	0.541770	0.276908	0.599440	-0.682792	0.308359	-0.281747
31957	0.191942	-9.679573	-1.171647	0.013060	0.028196	-0.003173	0.173940	0.539553	0.276103	0.599434	-0.682537	0.308497	-0.282227
31958	0.188803	-9.780590	-1.177588	0.013080	0.014221	-0.012055	0.173523	0.541773	0.277968	0.599469	-0.682408	0.308372	-0.282599
31959	0.167223	-9.761002	-1.119494	0.009427	0.005435	0.000232	0.174587	0.541768	0.276902	0.599575	-0.682302	0.308303	-0.282706
31960	0.181686	-9.765808	-1.081219	0.029137	0.017686	-0.003111	0.173794	0.542051	0.275868	0.599869	-0.681916	0.308227	-0.283096
31961	0.159984	-9.760886	-1.100203	0.034528	0.014210	-0.008363	0.172603	0.542335	0.274577	0.600219	-0.681508	0.308003	-0.283581
31962	0.157240	-9.806596	-1.110318	0.029976	0.000182	0.004762	0.173933	0.542051	0.273898	0.600673	-0.681160	0.307825	-0.283649
31963	0.098587	-9.904684	-1.086906	0.032689	0.005461	-0.001370	0.174184	0.544269	0.274178	0.601095	-0.680776	0.307603	-0.283917
31964	0.206018	-9.741797	-1.033084	0.057806	0.014200	-0.013492	0.171276	0.543037	0.273686	0.601722	-0.680109	0.307223	-0.284599
31965	0.157763	-9.736550	-1.013380	0.081082	0.014224	-0.016832	0.173127	0.544969	0.272102	0.602663	-0.679183	0.306618	-0.285470
31966	0.236361	-9.884335	-1.159964	0.027375	0.021197	-0.006674	0.172348	0.543727	0.269478	0.602894	-0.678822	0.306534	-0.285929
31967	0.369412	-9.849485	-1.223201	-0.026306	0.039515	0.000019	0.172342	0.544976	0.268966	0.602309	-0.678948	0.307075	-0.286284
31968	0.307046	-9.791239	-1.212379	-0.058488	0.011555	-0.014385	0.171415	0.543315	0.271456	0.601378	-0.679713	0.307286	-0.286200
31969	0.293054	-9.723602	-1.153798	-0.028114	-0.006829	-0.010689	0.170879	0.543317	0.273039	0.600984	-0.680196	0.307132	-0.286045
31970	0.312267	-9.738200	-1.158939	-0.053101	0.008932	-0.020516	0.170612	0.543456	0.273569	0.600105	-0.680946	0.307199	-0.286034
31971	0.307835	-9.685026	-1.086186	-0.045946	0.015917	-0.019547	0.168757	0.542634	0.274376	0.599275	-0.681568	0.307296	-0.286188
31972	0.181209	-9.833096	-1.062761	0.009487	-0.002413	-0.017439	0.169012	0.543603	0.275694	0.599332	-0.681609	0.306918	-0.286376
31973	0.205034	-9.876726	-1.111537	-0.001277	0.000195	-0.009593	0.167952	0.544719	0.273753	0.599269	-0.681720	0.306708	-0.286470
31974	0.253249	-9.884650	-1.220200	-0.087174	-0.013817	-0.010283	0.167693	0.543194	0.274529	0.598123	-0.682947	0.306830	-0.285811
31975	0.211642	-9.626765	-1.156789	-0.056746	-0.040042	-0.019786	0.167957	0.543609	0.274267	0.597490	-0.684013	0.306317	-0.285134
31976	0.095633	-9.640289	-1.155944	-0.001234	-0.027732	-0.024591	0.168750	0.542216	0.277127	0.597517	-0.684374	0.305593	-0.284989
31977	0.172350	-9.717892	-1.167112	0.034603	-0.020721	-0.033155	0.167679	0.544719	0.276119	0.597943	-0.684315	0.304611	-0.285289
31978	0.322116	-9.711803	-1.153913	0.034613	-0.012018	-0.033168	0.166628	0.543338	0.275465	0.598313	-0.684206	0.303757	-0.285683
31979	0.254268	-9.742704	-1.206559	0.054212	-0.013777	-0.013630	0.167162	0.543753	0.273755	0.599074	-0.683753	0.303012	-0.285963
31980	0.326944	-9.709671	-1.230841	0.021958	-0.013827	-0.003306	0.166764	0.543755	0.273762	0.599455	-0.683627	0.302611	-0.285894
31981	0.344024	-9.685692	-1.211485	-0.023672	-0.006852	-0.001852	0.165435	0.544872	0.273006	0.599171	-0.683999	0.302555	-0.285656
31982	0.346652	-9.656759	-1.182334	0.012963	0.001871	0.010788	0.166776	0.543062	0.271655	0.599418	-0.683809	0.302577	-0.285569
31983	0.302696	-9.723884	-1.221181	0.030769	0.005348	0.032079	0.167032	0.543198	0.273883	0.599996	-0.683257	0.302821	-0.285420
31984	0.365898	-9.666561	-1.192226	0.034428	0.031597	0.021618	0.168623	0.544162	0.272294	0.600413	-0.682569	0.303235	-0.285749
31985	0.258671	-9.800630	-1.260139	-0.017483	0.043861	0.030102	0.169551	0.544712	0.271498	0.600082	-0.682390	0.304189	-0.285856
31986	0.225313	-9.737821	-1.256726	-0.081896	0.047353	0.029668	0.167417	0.543055	0.277811	0.598852	-0.682949	0.305586	-0.285612
31987	0.176811	-9.766328	-1.263845	-0.087272	0.047363	0.031401	0.168212	0.541246	0.280930	0.597548	-0.683578	0.307001	-0.285321
31988	0.100153	-9.679223	-1.291024	-0.114097	0.049137	0.029491	0.167959	0.539583	0.280392	0.595873	-0.684521	0.308565	-0.284875
31989	0.273541	-9.747783	-1.245239	-0.089037	0.036851	0.022512	0.168622	0.538330	0.282337	0.594553	-0.685280	0.309743	-0.284529
31990	0.480579	-9.836070	-1.272075	-0.088998	0.029823	0.011833	0.168089	0.537222	0.284827	0.593231	-0.686131	0.310703	-0.284192
31991	0.330863	-9.839356	-1.155455	-0.046071	0.014112	0.008606	0.167565	0.536948	0.283520	0.592560	-0.686590	0.311167	-0.283975
31992	0.080685	-9.707259	-1.070061	0.027339	-0.001529	-0.006676	0.167845	0.534866	0.282708	0.592926	-0.686357	0.310830	-0.284143
31993	0.179475	-9.736970	-1.095289	0.041646	0.015059	0.000503	0.168091	0.537500	0.283780	0.593421	-0.685810	0.310695	-0.284580
31994	0.297008	-9.844079	-1.212900	0.029179	0.029063	-0.005760	0.168354	0.537498	0.284432	0.593621	-0.685369	0.310736	-0.285179
31995	0.350646	-9.770167	-1.289424	-0.008377	0.015942	-0.012249	0.168088	0.538332	0.283264	0.593352	-0.685488	0.310717	-0.285473
31996	0.293090	-9.714378	-1.283479	0.023767	0.001940	-0.001463	0.166767	0.536674	0.284842	0.593670	-0.685237	0.310529	-0.285618
31997	0.263758	-9.762403	-1.331847	0.026375	-0.013820	0.011717	0.167557	0.537780	0.284578	0.594197	-0.684966	0.310287	-0.285436
31998	0.256636	-9.747687	-1.257109	0.000370	-0.048841	0.012285	0.167828	0.537224	0.283650	0.594590	-0.685200	0.309810	-0.284571
31999	0.225059	-9.776048	-1.173042	0.008429	-0.034848	0.012396	0.169288	0.537077	0.283364	0.595008	-0.685255	0.309428	-0.283982
32000	0.167070	-9.780427	-1.179803	-0.012949	-0.024294	-0.005328	0.168498	0.536944	0.282063	0.594967	-0.685618	0.309074	-0.283578
32001	0.167626	-9.703401	-1.159694	0.008553	-0.026028	-0.012212	0.169823	0.539019	0.278915	0.595197	-0.685767	0.308460	-0.283401
32002	0.247342	-9.699250	-1.172351	0.029076	-0.020826	0.002032	0.169297	0.537912	0.279437	0.595754	-0.685566	0.308006	-0.283213
32003	0.248990	-9.805218	-1.212039	0.061391	-0.020755	-0.020664	0.169167	0.537219	0.279957	0.596630	-0.685104	0.307037	-0.283536
32004	0.189007	-9.749557	-1.254144	0.023761	-0.005030	-0.003227	0.168762	0.538886	0.279324	0.596981	-0.684903	0.306742	-0.283605
32005	0.196891	-9.660589	-1.243575	0.009489	-0.003270	-0.012121	0.168761	0.538330	0.280499	0.597086	-0.684908	0.306395	-0.283744
32006	0.253847	-9.800526	-1.238465	0.054243	-0.010257	-0.018915	0.167174	0.539728	0.276995	0.597798	-0.684470	0.305644	-0.284111
32007	0.272975	-9.824942	-1.308611	-0.009279	-0.002397	-0.015834	0.167443	0.539450	0.276463	0.597617	-0.684720	0.305365	-0.284191
32008	0.264125	-9.714020	-1.239963	-0.047806	-0.003320	-0.005521	0.168748	0.542771	0.277001	0.596971	-0.685386	0.305446	-0.283857
32009	0.186415	-9.775848	-1.206355	0.000539	-0.012016	-0.015764	0.168090	0.541248	0.278046	0.596983	-0.685572	0.304998	-0.283862
32010	0.128839	-9.722508	-1.214859	-0.047812	-0.020775	-0.009951	0.168869	0.542630	0.280409	0.596410	-0.686355	0.304828	-0.283358
32011	0.191488	-9.742190	-1.198801	-0.058563	-0.017307	-0.006516	0.168498	0.538749	0.279195	0.595699	-0.687217	0.304782	-0.282814
32012	0.186956	-9.703397	-1.109388	-0.008522	-0.020838	0.004418	0.169157	0.538467	0.280625	0.595749	-0.687447	0.304578	-0.282369
32013	0.192187	-9.645856	-1.156841	0.030942	-0.010281	-0.011987	0.170092	0.538046	0.279557	0.596201	-0.687228	0.304035	-0.282531
32014	0.186792	-9.722955	-1.212960	0.034518	0.001972	-0.006643	0.169293	0.538050	0.280357	0.596639	-0.686881	0.303713	-0.282798
32015	0.205219	-9.845928	-1.265006	0.022880	0.000223	-0.005001	0.169566	0.537494	0.279035	0.596958	-0.686655	0.303439	-0.282968
32016	0.326454	-9.774920	-1.332532	-0.012030	0.009795	0.003570	0.170069	0.539709	0.283247	0.596765	-0.686755	0.303617	-0.282941
32017	0.312203	-9.738978	-1.413713	-0.029909	0.015934	0.004357	0.171658	0.539005	0.285053	0.596308	-0.687020	0.303959	-0.282895
32018	0.322050	-9.712611	-1.418302	-0.032580	0.024681	0.004371	0.170607	0.538596	0.282966	0.595754	-0.687284	0.304424	-0.282922
32019	0.273873	-9.695440	-1.432109	-0.076462	0.015920	0.011088	0.171400	0.537897	0.284915	0.594685	-0.688069	0.305122	-0.282509
32020	0.273914	-9.692741	-1.335940	-0.077351	0.008039	0.004883	0.170073	0.537071	0.286501	0.593612	-0.688948	0.305662	-0.282039
32021	0.249193	-9.776399	-1.226130	0.009323	0.014118	0.028435	0.172745	0.534561	0.284861	0.593834	-0.688615	0.306093	-0.281920
32022	0.239519	-9.776499	-1.283731	0.007571	0.024641	0.024940	0.171944	0.535397	0.284881	0.593947	-0.688275	0.306612	-0.281947
32023	0.163439	-9.607718	-1.343624	-0.023716	0.024673	0.021246	0.172601	0.535115	0.287099	0.593610	-0.688317	0.307257	-0.281853
32024	0.163400	-9.614772	-1.290828	-0.001348	0.021174	0.018750	0.172335	0.534561	0.288278	0.593577	-0.688130	0.307722	-0.281870
32025	0.176564	-9.800075	-1.288266	-0.005755	0.026454	0.004596	0.172472	0.533728	0.288530	0.593385	-0.688048	0.308059	-0.282106
32026	0.210955	-9.718561	-1.287625	-0.038849	0.017695	-0.000076	0.171684	0.533178	0.287093	0.592760	-0.688451	0.308413	-0.282049
32027	0.230521	-9.684951	-1.258566	0.020131	0.021160	0.016228	0.171268	0.535121	0.289349	0.593025	-0.688018	0.308701	-0.282234
32028	0.230140	-9.735696	-1.336057	0.026399	0.015056	0.015362	0.172599	0.533865	0.289841	0.593392	-0.687556	0.308892	-0.282381
32029	0.225458	-9.714099	-1.364609	0.002271	0.007201	0.007233	0.172600	0.534143	0.288926	0.593445	-0.687470	0.308992	-0.282370
32030	0.254303	-9.733494	-1.341047	0.020158	0.004568	0.007341	0.172863	0.534974	0.288405	0.593753	-0.687199	0.308964	-0.282412
32031	0.167565	-9.708527	-1.263101	0.029066	-0.003307	0.011813	0.173017	0.532478	0.286148	0.594266	-0.686825	0.308850	-0.282368
32032	0.244857	-9.704482	-1.316597	0.012994	-0.013801	0.002825	0.172474	0.534978	0.285656	0.594562	-0.686769	0.308585	-0.282170
32033	0.256422	-9.776631	-1.283878	-0.013932	-0.019104	0.018451	0.172604	0.535116	0.286180	0.594618	-0.686955	0.308615	-0.281566
32034	0.230662	-9.665672	-1.246328	-0.027236	-0.005059	-0.003594	0.173672	0.533584	0.286674	0.594271	-0.687367	0.308594	-0.281317
32035	0.187448	-9.631541	-1.207108	0.032720	0.000214	-0.004882	0.172873	0.533587	0.287735	0.594720	-0.687030	0.308270	-0.281545
32036	0.219624	-9.858038	-1.255655	0.075622	0.008951	0.007744	0.174739	0.533857	0.284561	0.595764	-0.686071	0.307988	-0.281985
32037	0.215030	-9.824393	-1.276860	0.011232	0.003706	0.000215	0.174204	0.534414	0.284837	0.595926	-0.685937	0.307896	-0.282069
32038	0.191416	-9.747449	-1.345472	0.032615	0.003680	0.022424	0.173803	0.535665	0.283806	0.596490	-0.685423	0.308006	-0.282006
32039	0.167178	-9.761545	-1.297355	0.065789	0.015967	0.009497	0.175132	0.535520	0.282997	0.597373	-0.684514	0.307880	-0.282481
32040	0.157715	-9.732738	-1.340205	0.022799	-0.010291	0.012623	0.175267	0.535936	0.281556	0.597839	-0.684262	0.307731	-0.282270
32041	0.092772	-9.698408	-1.291181	-0.037058	0.000243	-0.005373	0.174335	0.535246	0.284056	0.597324	-0.684764	0.307799	-0.282070
32042	0.130911	-9.770618	-1.210623	-0.019165	0.014216	-0.003458	0.174584	0.537325	0.285254	0.596964	-0.684965	0.307978	-0.282146
32043	0.205415	-9.819389	-1.238264	-0.008361	0.008991	-0.019291	0.175258	0.535240	0.285485	0.596711	-0.685159	0.307798	-0.282407
32044	0.244461	-9.762003	-1.249959	-0.037047	0.007195	-0.007170	0.173934	0.534692	0.285893	0.596134	-0.685641	0.307932	-0.282311
32045	0.216072	-9.679968	-1.239156	-0.027251	-0.003314	-0.000062	0.173132	0.534835	0.287350	0.595805	-0.686011	0.307974	-0.282059
32046	0.153225	-9.689054	-1.224298	-0.016494	-0.010279	-0.007042	0.173137	0.534419	0.286559	0.595616	-0.686344	0.307789	-0.281852
32047	0.205966	-9.742429	-1.239787	-0.035354	-0.010332	0.008655	0.172857	0.535945	0.288415	0.595270	-0.686794	0.307913	-0.281349
32048	0.195808	-9.812105	-1.240501	-0.016508	0.003697	0.000020	0.173525	0.533999	0.290222	0.595030	-0.687000	0.308001	-0.281257
32049	0.169559	-9.766367	-1.295028	-0.073795	-0.006809	0.003989	0.175255	0.532602	0.290706	0.594110	-0.687914	0.308318	-0.280621
32050	0.191699	-9.711077	-1.248918	-0.040673	-0.005058	-0.000165	0.174190	0.532051	0.292816	0.593594	-0.688462	0.308423	-0.280252
32051	0.206132	-9.718450	-1.263548	0.014748	-0.005071	0.011688	0.173001	0.531503	0.292435	0.593927	-0.688263	0.308369	-0.280095
32052	0.235124	-9.714087	-1.335851	0.020176	-0.005911	0.000263	0.174191	0.532746	0.291249	0.594257	-0.688090	0.308128	-0.280084
32053	0.206387	-9.680216	-1.344828	0.000517	-0.001523	-0.003373	0.173127	0.532335	0.293097	0.594286	-0.688134	0.307988	-0.280068
32054	0.152480	-9.790339	-1.311980	-0.015616	-0.005025	0.000014	0.174188	0.532606	0.292559	0.594114	-0.688381	0.307961	-0.279857
32055	0.194443	-9.665366	-1.238802	0.012975	-0.006814	0.007277	0.174442	0.533714	0.293878	0.594410	-0.688239	0.307834	-0.279718
32056	0.167314	-9.742332	-1.306749	0.063131	0.003738	0.000625	0.173393	0.533722	0.290484	0.595271	-0.687497	0.307478	-0.280104
32057	0.186524	-9.756959	-1.321504	0.005868	0.007217	0.001974	0.172851	0.534972	0.291816	0.595353	-0.687393	0.307486	-0.280177
32058	0.230117	-9.742559	-1.220770	0.041643	0.018559	0.005789	0.174576	0.535380	0.290613	0.595858	-0.686793	0.307490	-0.280567
32059	0.237517	-9.723153	-1.148507	0.100730	0.004589	-0.007930	0.172984	0.535527	0.290770	0.597205	-0.685630	0.306795	-0.281309
32060	0.179713	-9.703326	-1.104518	0.186687	0.009026	-0.021366	0.172980	0.538859	0.286343	0.599595	-0.683506	0.305507	-0.282791
32061	0.225304	-9.746715	-1.018886	0.235109	0.021311	-0.043903	0.171928	0.539838	0.282171	0.602466	-0.680837	0.303751	-0.285010
32062	0.205929	-9.760437	-0.836214	0.331818	0.015236	-0.067894	0.170461	0.544565	0.276993	0.606501	-0.677181	0.301060	-0.288003
32063	0.269361	-9.673972	-0.715595	0.389063	0.024821	-0.063922	0.168875	0.549851	0.266706	0.611285	-0.672684	0.298163	-0.291421
32064	0.410408	-9.544398	-0.458153	0.534904	0.031772	-0.068142	0.169155	0.554433	0.254941	0.617876	-0.666367	0.294430	-0.295798
32065	0.462363	-9.712733	-0.313926	0.736283	0.059808	-0.078963	0.165847	0.562367	0.239984	0.626858	-0.657300	0.289635	-0.301858
32066	0.525483	-9.673985	-0.066470	0.847321	0.063327	-0.104592	0.161743	0.573498	0.219692	0.636916	-0.646842	0.283837	-0.308821
32067	0.471352	-9.824166	0.237509	1.019172	0.067753	-0.126255	0.158067	0.582132	0.195171	0.648858	-0.634011	0.276609	-0.317018
32068	0.518835	-9.946389	0.504880	1.029013	0.058087	-0.136838	0.154792	0.589377	0.171811	0.660587	-0.620951	0.268980	-0.325108
32069	0.554477	-9.695950	0.690115	0.888360	0.040423	-0.106168	0.152579	0.596060	0.148823	0.670654	-0.609418	0.262269	-0.331735
32070	0.596863	-9.521918	1.076302	0.900906	0.064845	-0.113023	0.150501	0.601910	0.126873	0.680445	-0.597440	0.255670	-0.338663
32071	0.626874	-9.732181	1.611999	1.151314	0.018428	-0.116717	0.145799	0.607780	0.096568	0.693175	-0.582084	0.246550	-0.346265
32072	0.698885	-9.801661	1.884572	1.160113	0.015672	-0.092914	0.141372	0.611983	0.066505	0.705778	-0.566238	0.237520	-0.353322
32073	0.769254	-9.428290	2.243968	0.975697	0.043465	-0.070318	0.141840	0.614908	0.041470	0.716018	-0.552394	0.230283	-0.359373
32074	0.726503	-9.346814	2.822102	1.070554	0.043423	-0.088996	0.140863	0.615900	0.015651	0.726849	-0.537082	0.222100	-0.365929
32075	0.853650	-9.146281	3.438594	1.462399	0.032003	-0.097648	0.138326	0.615933	-0.017369	0.741412	-0.515804	0.210599	-0.374034
32076	1.057634	-9.006528	4.039304	1.887411	0.006615	-0.123767	0.129900	0.611291	-0.064907	0.759388	-0.487982	0.195096	-0.383589
32077	0.818048	-8.770928	4.962198	2.455577	-0.040516	-0.163755	0.124845	0.603724	-0.123677	0.781341	-0.451079	0.173689	-0.394800
32078	0.750526	-8.432500	5.341610	2.731035	-0.077275	-0.156513	0.124228	0.587397	-0.186275	0.803811	-0.408989	0.149210	-0.405404
32079	0.678844	-7.691997	6.624572	2.728939	-0.081122	-0.121151	0.119195	0.559030	-0.255092	0.824190	-0.365565	0.124460	-0.414226
32080	1.016979	-6.681080	6.926498	2.363686	-0.051771	-0.070738	0.115472	0.527459	-0.314252	0.840080	-0.326890	0.103313	-0.420399
32081	0.938545	-6.194486	7.749943	2.008988	-0.039937	-0.002682	0.110325	0.488682	-0.371364	0.852605	-0.293207	0.085516	-0.424007
32082	1.398013	-5.441570	8.153608	2.050020	-0.019222	0.024134	0.107761	0.453768	-0.414965	0.864142	-0.258203	0.067808	-0.426606
32083	1.196072	-4.663281	8.875721	2.162652	-0.024564	0.030427	0.111007	0.418401	-0.451312	0.874794	-0.220743	0.048872	-0.428508
32084	1.278516	-3.944394	8.989027	2.117810	-0.005457	0.060249	0.111803	0.373339	-0.491392	0.883871	-0.183561	0.030786	-0.429104
32085	1.402153	-2.869707	9.146927	1.801095	0.015361	0.063482	0.112705	0.328273	-0.523602	0.890440	-0.151397	0.015625	-0.428895
32086	1.095735	-1.836306	9.651756	1.827990	0.004886	0.041022	0.109636	0.280314	-0.553157	0.895723	-0.118755	0.000078	-0.428459
32087	1.208015	-1.336402	9.807953	1.989277	-0.002016	-0.014158	0.108944	0.232063	-0.579340	0.899607	-0.082970	-0.017249	-0.428399
32088	1.283609	-0.557767	9.777798	1.672797	0.032964	-0.054972	0.111647	0.188921	-0.598964	0.901411	-0.052588	-0.031139	-0.428629
32089	1.219915	-0.022113	10.164251	1.100399	0.081840	-0.099380	0.113359	0.153411	-0.613250	0.901527	-0.031849	-0.039440	-0.429743
32090	1.213096	0.390197	9.688360	0.232851	0.116818	-0.149538	0.114783	0.139258	-0.618136	0.900457	-0.026574	-0.039506	-0.432330
32091	0.887041	0.041893	9.795324	-0.108730	0.106430	-0.203148	0.113742	0.136490	-0.619197	0.898696	-0.027309	-0.037011	-0.436154
32092	0.933612	-0.190248	9.511049	-0.357353	0.081974	-0.228895	0.116211	0.143965	-0.617061	0.896522	-0.032892	-0.032620	-0.440571
32093	0.787032	-0.757374	9.308710	-0.438786	0.047061	-0.234088	0.116224	0.161578	-0.611900	0.894140	-0.040072	-0.028300	-0.445092
32094	0.858363	-1.244393	9.115026	-0.330710	0.020785	-0.198266	0.115342	0.175314	-0.609651	0.892084	-0.045735	-0.025218	-0.448841
32095	1.008118	-1.245036	9.286776	-0.196804	-0.020501	-0.148143	0.114490	0.183223	-0.606542	0.890537	-0.049294	-0.024168	-0.451586
32096	1.041261	-1.345586	9.525679	-0.112997	-0.050403	-0.098331	0.110328	0.190596	-0.603650	0.889498	-0.051762	-0.024218	-0.453351
32097	1.153859	-1.134705	9.555973	0.108610	-0.075892	-0.042167	0.106493	0.190202	-0.605826	0.889170	-0.050484	-0.026804	-0.453993
32098	1.026706	-1.363848	9.809201	0.289974	-0.075974	0.008486	0.106523	0.186319	-0.608095	0.889473	-0.046069	-0.030854	-0.453612
32099	1.149932	-1.027074	10.134072	0.193904	-0.030799	0.088160	0.106706	0.179246	-0.610792	0.890404	-0.042982	-0.033272	-0.451913
32100	1.493319	-0.970973	10.477852	0.125787	0.022307	0.120360	0.107129	0.176054	-0.612929	0.891601	-0.040668	-0.033983	-0.449710
32101	1.298620	-0.505417	10.417588	0.014825	0.063416	0.140122	0.107432	0.170783	-0.615086	0.892891	-0.039987	-0.033072	-0.447273
32102	1.262189	-0.170877	9.604575	0.032994	0.067181	0.105119	0.110341	0.172015	-0.614855	0.893890	-0.038913	-0.032159	-0.445435
32103	1.245371	-0.488961	9.370332	-0.009807	0.030570	0.066729	0.110593	0.173539	-0.613532	0.894473	-0.038926	-0.031691	-0.444295
32104	1.075865	-0.552735	9.320588	-0.111760	0.011389	0.051857	0.114426	0.175598	-0.613439	0.894842	-0.040904	-0.030529	-0.443454
32105	1.288849	-0.491325	9.494909	-0.099254	0.005171	0.050108	0.113200	0.181292	-0.613494	0.895183	-0.042748	-0.029741	-0.442645
32106	1.395406	-0.457645	9.768370	-0.068754	-0.005345	0.022064	0.112648	0.184763	-0.613058	0.895305	-0.044086	-0.029285	-0.442299
32107	1.278626	-0.577162	9.715128	-0.124072	0.011380	-0.006464	0.113016	0.188921	-0.611448	0.895117	-0.046300	-0.028234	-0.442521
32108	1.667896	-0.849405	9.775935	-0.141926	0.028769	-0.013755	0.114305	0.195017	-0.610882	0.894866	-0.048625	-0.026551	-0.442883
32109	1.366818	-1.075803	9.696616	-0.045257	0.007936	-0.027179	0.114418	0.198345	-0.610850	0.894557	-0.049487	-0.026297	-0.443427
32110	1.197128	-1.154992	9.324635	-0.095395	0.032495	-0.002739	0.115332	0.200837	-0.610971	0.894443	-0.050951	-0.024948	-0.443568
32111	1.398694	-1.343285	9.616356	-0.057865	0.015771	-0.006157	0.114906	0.204444	-0.608698	0.894307	-0.052027	-0.024422	-0.443748
32112	0.867405	-1.352980	9.810700	-0.071347	0.000124	-0.002633	0.113559	0.208058	-0.608641	0.894197	-0.053348	-0.023865	-0.443842
32113	0.993297	-1.306056	9.745261	0.049321	0.000940	0.026420	0.114198	0.212077	-0.608218	0.894454	-0.052686	-0.024500	-0.443369
32114	0.985964	-1.329045	10.074332	0.131339	-0.002735	0.081627	0.116874	0.209428	-0.610908	0.895300	-0.050448	-0.025703	-0.441850
32115	0.699655	-1.173610	9.833438	0.218922	-0.006147	0.110573	0.116105	0.206105	-0.613029	0.896456	-0.046878	-0.027851	-0.439766
32116	0.604516	-0.962001	9.572312	0.190189	-0.021886	0.136819	0.116134	0.202361	-0.615166	0.897804	-0.043783	-0.029863	-0.437194
32117	0.684198	-0.630240	9.719646	0.193662	-0.034236	0.154464	0.115919	0.195706	-0.618640	0.899267	-0.040934	-0.032223	-0.434286
32118	0.817199	-0.265780	9.684234	0.086298	-0.041303	0.154572	0.116732	0.193067	-0.619334	0.900638	-0.039886	-0.033664	-0.431425
32119	0.865903	-0.221645	10.083294	0.066654	-0.037865	0.135923	0.118604	0.190976	-0.620433	0.901810	-0.039317	-0.034993	-0.428916
32120	0.643842	-0.214405	10.311217	0.079202	-0.036070	0.125510	0.117425	0.189458	-0.622004	0.902909	-0.038331	-0.036300	-0.426577
32121	0.707472	-0.072829	9.576840	0.032819	-0.042918	0.112837	0.117826	0.190151	-0.624103	0.903841	-0.038366	-0.037432	-0.424497
32122	0.862100	-0.042238	8.962977	0.077766	-0.077728	0.073359	0.118361	0.189732	-0.624771	0.904452	-0.037720	-0.039517	-0.423063
32123	0.888995	-0.335677	9.033879	0.147645	-0.119643	0.037519	0.116407	0.185583	-0.627800	0.904758	-0.036254	-0.043061	-0.422189
32124	0.719025	-0.486330	9.675335	-0.063551	-0.138996	0.021817	0.112688	0.186713	-0.627863	0.904763	-0.038642	-0.045100	-0.421755
32125	1.036953	-0.621674	10.274302	-0.310538	-0.104286	0.023531	0.110541	0.191025	-0.627394	0.904586	-0.045325	-0.044484	-0.421533
32126	1.141781	-0.139615	10.081857	-0.393616	-0.076277	0.010762	0.107291	0.200889	-0.624229	0.904214	-0.053142	-0.042611	-0.421613
32127	1.291516	-0.129517	9.833125	-0.332622	-0.083185	-0.017935	0.104819	0.213384	-0.620393	0.903595	-0.059976	-0.041471	-0.422137
32128	1.070267	-0.676227	9.823942	-0.184998	-0.077819	-0.017766	0.103705	0.220323	-0.616503	0.903139	-0.064007	-0.041413	-0.422526
32129	0.979954	-0.801505	9.527657	-0.179878	-0.091862	0.040386	0.101941	0.226713	-0.615494	0.903145	-0.068187	-0.041627	-0.421837
32130	1.310269	-0.871631	9.461510	-0.017148	-0.098956	0.064345	0.099924	0.231439	-0.614891	0.903568	-0.069430	-0.043258	-0.420564
32131	1.461275	-0.698956	9.680906	0.133205	-0.121711	0.044195	0.097049	0.224798	-0.616094	0.903992	-0.068200	-0.046647	-0.419490
32132	1.380947	-0.793977	9.865573	0.067208	-0.105881	-0.003811	0.095487	0.221757	-0.619380	0.903941	-0.067914	-0.049208	-0.419352
32133	1.432142	-0.722591	9.743376	-0.032757	-0.086544	-0.048526	0.093354	0.223433	-0.618806	0.903382	-0.069292	-0.050691	-0.420155
32134	1.672775	-0.840057	9.699090	-0.028916	-0.071603	-0.101410	0.090165	0.224837	-0.618875	0.902403	-0.070357	-0.051960	-0.421923
32135	1.700841	-0.969932	9.774265	-0.052003	-0.053172	-0.137676	0.088028	0.227345	-0.618555	0.901086	-0.071717	-0.052809	-0.424397
32136	1.927942	-0.948287	9.565858	-0.117194	-0.056659	-0.160252	0.084028	0.231251	-0.618455	0.899478	-0.074186	-0.053141	-0.427331
32137	2.014621	-0.987143	9.665608	-0.042671	-0.065287	-0.223220	0.078431	0.235720	-0.617801	0.897401	-0.075408	-0.054436	-0.431302
32138	1.933111	-1.259043	10.211172	-0.104305	-0.044314	-0.256240	0.075371	0.237679	-0.617866	0.894958	-0.077428	-0.054794	-0.435949
32139	1.621693	-1.284216	11.410488	-0.173217	0.051755	-0.257213	0.073740	0.243512	-0.616077	0.892460	-0.079941	-0.052898	-0.440824
32140	1.665771	-0.489282	10.337695	0.163607	0.103764	-0.296694	0.071084	0.244081	-0.615637	0.890179	-0.075837	-0.053037	-0.446113
32141	2.024971	-0.182220	8.626869	0.231139	0.061296	-0.354520	0.068608	0.239659	-0.620629	0.887373	-0.070913	-0.054713	-0.452268
32142	2.045874	-0.621515	8.179402	0.190888	-0.043561	-0.378190	0.061889	0.233872	-0.623339	0.884130	-0.067551	-0.057822	-0.458702
32143	1.682104	-0.861703	8.936867	0.262239	-0.089125	-0.363692	0.055826	0.229468	-0.626308	0.880979	-0.063446	-0.062481	-0.464701
32144	1.456040	-0.760933	9.850884	0.215499	-0.056094	-0.331242	0.050304	0.223813	-0.630216	0.878061	-0.059802	-0.065965	-0.470192
32145	1.358219	-0.272840	10.328417	0.105354	-0.053605	-0.320462	0.045957	0.219954	-0.631893	0.875056	-0.058153	-0.068441	-0.475616
32146	1.114246	0.056010	10.271812	0.188734	-0.074411	-0.360321	0.037096	0.217507	-0.634013	0.871701	-0.055112	-0.072029	-0.481573
32147	1.563453	0.092918	9.328611	-0.050973	-0.035079	-0.340884	0.030622	0.215186	-0.636561	0.868266	-0.055923	-0.072667	-0.487552
32148	1.833129	-0.023959	9.550865	0.043543	-0.056315	-0.282225	0.025948	0.220621	-0.635780	0.865449	-0.055355	-0.074457	-0.492331
32149	1.605263	-0.144932	9.525002	0.244718	-0.091234	-0.261455	0.020152	0.216494	-0.639931	0.862962	-0.051691	-0.078873	-0.496391
32150	1.657650	0.083684	9.695421	-0.019544	-0.058289	-0.185692	0.015925	0.213881	-0.639892	0.860983	-0.052364	-0.079949	-0.499573
32151	1.472283	0.140324	10.440338	0.255924	-0.023354	-0.171171	0.010648	0.210166	-0.641423	0.859465	-0.047952	-0.083207	-0.502093
32152	1.508380	0.462164	10.378834	0.213165	0.027434	-0.194152	0.009646	0.202684	-0.645943	0.857733	-0.043740	-0.085133	-0.505107
32153	1.570895	0.438667	9.933386	0.163314	0.055580	-0.229674	0.008898	0.196170	-0.648620	0.855615	-0.039980	-0.086132	-0.508828
32154	1.688870	0.072584	9.291245	0.349585	0.023436	-0.260251	0.003902	0.190929	-0.652007	0.853235	-0.033362	-0.089564	-0.512694
32155	1.685252	-0.419380	8.862612	0.254501	-0.036093	-0.215429	0.001860	0.180540	-0.657589	0.851092	-0.029024	-0.093017	-0.515896
32156	1.771304	-0.549297	9.071879	0.245239	-0.091396	-0.169052	-0.001816	0.175012	-0.658900	0.849289	-0.025529	-0.097271	-0.518261
32157	1.699463	-0.466775	9.131130	0.296986	-0.110685	-0.143154	-0.007845	0.165338	-0.663103	0.847704	-0.021432	-0.102356	-0.520059
32158	2.026236	-0.367505	9.391429	-0.003713	-0.103943	-0.133068	-0.012593	0.160926	-0.662943	0.846086	-0.022355	-0.104206	-0.522283
32159	2.233068	-0.150035	9.457038	0.051750	-0.093518	-0.128239	-0.017089	0.159841	-0.664460	0.844556	-0.022332	-0.106430	-0.524308
32160	2.413485	0.095778	9.285258	0.033931	-0.072533	-0.132699	-0.019727	0.158192	-0.665486	0.843004	-0.022289	-0.108140	-0.526454
32161	2.313401	0.284064	9.249832	-0.042947	-0.077736	-0.147308	-0.022645	0.157652	-0.664266	0.841247	-0.023700	-0.109118	-0.528995
32162	2.288699	0.202842	9.369284	0.001934	-0.075909	-0.182233	-0.026633	0.158505	-0.662491	0.839128	-0.024125	-0.110571	-0.532030
32163	2.155470	0.480679	9.431311	-0.026618	-0.124820	-0.214244	-0.032453	0.156457	-0.663079	0.836536	-0.025638	-0.112542	-0.535617
32164	1.842769	0.642763	9.724286	0.116720	-0.147378	-0.267793	-0.038286	0.156350	-0.662991	0.833357	-0.024714	-0.116462	-0.539761
32165	1.598850	0.961298	10.227568	0.365636	-0.145482	-0.318715	-0.046710	0.147798	-0.666359	0.829705	-0.019630	-0.123013	-0.544125
32166	1.745274	1.163373	10.610776	-0.227200	-0.075605	-0.389763	-0.054914	0.145069	-0.666523	0.825131	-0.023317	-0.122012	-0.551116
32167	3.085559	0.165989	10.361820	-0.159167	-0.052698	-0.587167	-0.060529	0.151895	-0.664271	0.818385	-0.025289	-0.121410	-0.561129
32168	3.720419	-0.165093	9.112355	-0.182698	-0.071608	-0.698665	-0.067297	0.152209	-0.662984	0.810170	-0.027439	-0.120940	-0.572926
32169	3.254488	-0.142601	8.986848	-0.360450	-0.064352	-0.758825	-0.078475	0.158372	-0.661178	0.800996	-0.032491	-0.118324	-0.585961
32170	2.571995	-0.023524	9.217627	-0.297482	-0.043015	-0.832083	-0.086887	0.165628	-0.655992	0.790801	-0.035843	-0.116116	-0.599889
32171	1.133574	0.086726	9.353881	-0.656831	-0.051286	-0.910942	-0.099158	0.175818	-0.651768	0.779073	-0.045048	-0.109709	-0.615613
32172	1.546404	-0.269683	9.480814	-0.946493	-0.021644	-0.958966	-0.110848	0.195710	-0.639847	0.766062	-0.057998	-0.099284	-0.632398
32173	1.558456	-0.613439	9.577703	-0.660756	-0.024908	-1.034514	-0.121441	0.211160	-0.631005	0.751925	-0.066695	-0.092459	-0.649316
32174	1.783136	-0.587464	9.205932	-0.777546	-0.017739	-1.114699	-0.134928	0.223435	-0.623330	0.736083	-0.076592	-0.084146	-0.667259
32175	1.931996	-1.049977	9.357957	-0.888254	-0.028190	-1.177367	-0.149250	0.240152	-0.612057	0.718639	-0.088380	-0.074422	-0.685718
32176	1.918918	-1.552624	10.131009	-0.528432	-0.061342	-1.241950	-0.170038	0.251772	-0.600605	0.700300	-0.094999	-0.070284	-0.704000
32177	1.878787	-1.094523	10.386581	-0.728690	-0.036870	-1.274943	-0.187604	0.258660	-0.593184	0.680610	-0.104252	-0.062828	-0.722464
32178	1.724187	-0.759428	10.240351	-0.721047	-0.034812	-1.375215	-0.204769	0.263464	-0.583167	0.658850	-0.112857	-0.055778	-0.741666
32179	1.285560	-0.952934	9.554523	-0.802306	-0.065993	-1.402248	-0.225267	0.270782	-0.571762	0.635828	-0.123102	-0.047739	-0.760454
32180	1.439157	-1.079804	9.359463	-0.896680	-0.074995	-1.306107	-0.247618	0.275890	-0.557858	0.613349	-0.134403	-0.038302	-0.777349
32181	2.108640	-1.339741	9.439626	-0.628733	-0.105095	-1.214640	-0.266785	0.281813	-0.545832	0.592470	-0.143062	-0.032892	-0.792105
32182	2.268601	-1.267920	9.737100	-0.407376	-0.098410	-1.102015	-0.286960	0.280670	-0.537402	0.573596	-0.148757	-0.030796	-0.804929
32183	2.525073	-1.202179	9.865429	-0.338017	-0.072478	-1.002792	-0.302721	0.274095	-0.530930	0.556278	-0.153425	-0.028984	-0.816196
32184	2.666722	-0.964277	9.367023	-0.252299	-0.000822	-0.927872	-0.316745	0.266401	-0.526727	0.540230	-0.155756	-0.027760	-0.826511
32185	3.120230	-1.043622	9.746751	-0.066583	0.006710	-0.850872	-0.327974	0.258139	-0.524408	0.525883	-0.156139	-0.029085	-0.835597
32186	1.958214	-0.761485	9.377872	-0.049770	0.063838	-0.780515	-0.336510	0.244315	-0.524940	0.512630	-0.155200	-0.030056	-0.843931
32187	2.842487	-0.696500	9.286869	0.099598	0.088087	-0.759322	-0.345186	0.232712	-0.527285	0.500115	-0.152450	-0.033051	-0.851793
32188	1.898139	-0.376720	9.197748	0.223073	0.083154	-0.756327	-0.352120	0.217493	-0.528512	0.487874	-0.148363	-0.038358	-0.859358
32189	2.206448	-0.861484	10.345574	0.196888	0.160600	-0.715920	-0.357980	0.200882	-0.531737	0.476226	-0.143286	-0.042144	-0.866546
32190	2.586077	-0.123001	10.545469	0.018684	0.239879	-0.660505	-0.361465	0.187588	-0.536801	0.464950	-0.138461	-0.042106	-0.873429
32191	2.242918	-0.154374	10.423090	-0.212138	0.309896	-0.640686	-0.361128	0.177046	-0.540191	0.453383	-0.134587	-0.037148	-0.880313
32192	1.920460	0.037346	9.370558	-0.224708	0.342465	-0.591155	-0.360031	0.172881	-0.543529	0.442535	-0.130224	-0.031706	-0.886679
32193	2.017479	0.098921	9.303132	0.036517	0.301401	-0.592940	-0.359738	0.168441	-0.544365	0.432265	-0.124247	-0.031109	-0.892604
32194	2.064793	-0.042926	9.445300	0.148992	0.273285	-0.548210	-0.358324	0.156369	-0.549754	0.422934	-0.117813	-0.032795	-0.897870
32195	3.095576	0.218579	10.280622	0.272397	0.232630	-0.567118	-0.356096	0.141241	-0.555318	0.413498	-0.111027	-0.036979	-0.902954
32196	3.314396	0.104705	9.782312	-0.058657	0.208070	-0.560886	-0.357726	0.128908	-0.561844	0.403306	-0.107416	-0.035468	-0.908046
32197	2.816421	0.372855	9.679133	0.005760	0.173262	-0.565623	-0.355957	0.122103	-0.563644	0.393124	-0.103930	-0.035379	-0.912908
32198	2.268898	0.126847	9.637768	0.098577	0.131369	-0.526212	-0.359090	0.114631	-0.565508	0.383749	-0.100462	-0.037264	-0.917200
32199	2.041612	0.094171	9.384587	0.257581	0.091162	-0.474023	-0.360587	0.100076	-0.568254	0.375596	-0.096569	-0.042249	-0.920770
32200	2.422994	0.085098	8.962992	0.285790	0.047184	-0.382443	-0.362873	0.084555	-0.571522	0.369073	-0.093311	-0.047918	-0.923462
32201	2.542900	-0.013761	8.403219	0.120888	-0.001041	-0.322181	-0.362534	0.072903	-0.573480	0.363316	-0.092277	-0.050785	-0.925693
32202	3.030279	-0.072817	8.424773	-0.110241	-0.058231	-0.276648	-0.367944	0.067661	-0.572138	0.357870	-0.093959	-0.049700	-0.927702
32203	2.464640	-0.161342	8.709840	-0.239265	-0.061731	-0.245734	-0.369551	0.069750	-0.571043	0.352768	-0.096775	-0.046197	-0.929545
32204	2.658722	-0.050816	9.166092	-0.180366	-0.065419	-0.225097	-0.373802	0.068661	-0.566791	0.348127	-0.099139	-0.043763	-0.931163
32205	2.324921	-0.121057	8.942240	-0.309183	-0.060937	-0.223285	-0.374360	0.072130	-0.564518	0.343269	-0.102459	-0.038907	-0.932821
32206	2.222404	-0.278569	9.085521	-0.375323	-0.044291	-0.238691	-0.376520	0.077690	-0.562724	0.337964	-0.105757	-0.032719	-0.934626
32207	2.158301	-0.839555	10.314998	-0.213736	-0.000860	-0.183727	-0.380529	0.081594	-0.559869	0.334051	-0.107327	-0.029118	-0.935971
32208	2.425445	-0.277637	9.908163	0.026868	0.053340	-0.135913	-0.378654	0.078116	-0.559670	0.331560	-0.106155	-0.029578	-0.936976
32209	3.045986	0.075838	9.096910	-0.150111	0.067302	-0.146942	-0.378129	0.077973	-0.557974	0.328501	-0.106059	-0.026655	-0.938151
32210	2.771872	-0.108549	9.452866	-0.162661	0.058576	-0.154958	-0.376818	0.080740	-0.558360	0.325245	-0.106030	-0.023568	-0.939371
32211	2.178361	-0.390669	10.070026	-0.194957	0.081348	-0.147955	-0.374691	0.079619	-0.558141	0.322062	-0.105967	-0.019722	-0.940563
32212	2.184992	-0.127246	9.707673	-0.069746	0.081398	-0.124953	-0.373105	0.080303	-0.557896	0.319563	-0.104920	-0.018172	-0.941563
32213	2.301027	-0.104615	9.538691	0.051963	0.053454	-0.133887	-0.371366	0.078214	-0.558731	0.317143	-0.103799	-0.019140	-0.942486
32214	2.071752	-0.416197	9.315969	0.053731	0.046558	-0.126839	-0.370009	0.073769	-0.560370	0.314852	-0.102617	-0.020142	-0.943362
32215	1.746176	-0.697190	9.411686	-0.062886	-0.000756	-0.078477	-0.368934	0.071266	-0.560411	0.313218	-0.103253	-0.019148	-0.943858
32216	1.775463	-0.662892	9.690627	-0.097173	0.006031	-0.020553	-0.367340	0.070286	-0.559658	0.312599	-0.103825	-0.017338	-0.944035
32217	1.724889	-0.647681	9.816218	-0.118835	0.007672	0.018082	-0.367083	0.071949	-0.560170	0.312675	-0.104665	-0.015001	-0.943957
32218	1.785708	-0.596557	10.171992	-0.161845	0.016300	0.024834	-0.362878	0.077335	-0.558082	0.312778	-0.105462	-0.011812	-0.943879
32219	1.842077	-0.131500	9.801914	-0.052671	0.023357	0.036315	-0.362229	0.079134	-0.557155	0.313339	-0.105570	-0.010582	-0.943696
32220	1.886201	-0.024999	9.346103	0.032495	-0.002714	0.005138	-0.360222	0.076766	-0.558521	0.313471	-0.105505	-0.011221	-0.943652
32221	1.846745	-0.135691	9.229805	0.065534	-0.042929	0.010512	-0.359953	0.075376	-0.557227	0.313776	-0.106102	-0.012716	-0.943464
32222	1.965443	-0.081516	9.157300	-0.049075	-0.050024	0.029014	-0.359953	0.075237	-0.556966	0.314172	-0.107447	-0.012062	-0.943189
32223	2.074560	-0.030711	9.531880	-0.117061	-0.051872	0.015263	-0.358899	0.075786	-0.556059	0.314170	-0.109352	-0.010185	-0.942993
32224	2.037382	0.162981	9.851684	-0.099249	-0.036214	0.030473	-0.359978	0.077455	-0.553664	0.314483	-0.110751	-0.008493	-0.942742
32225	2.231139	0.243204	9.836514	0.019039	-0.036144	-0.009240	-0.359450	0.077174	-0.552363	0.314316	-0.111484	-0.009187	-0.942705
32226	2.221614	0.262470	9.819993	0.103258	-0.016821	-0.027934	-0.358888	0.072733	-0.554253	0.313980	-0.111232	-0.011322	-0.942823
32227	2.159663	0.032883	10.094285	-0.002324	0.014611	-0.026862	-0.358344	0.070789	-0.554805	0.313439	-0.111124	-0.011375	-0.943015
32228	2.172907	0.205129	9.822158	-0.059481	0.046159	-0.032414	-0.357271	0.068564	-0.554844	0.312667	-0.110705	-0.010055	-0.943336
32229	2.185903	-0.001982	9.771595	0.090920	0.071611	-0.043607	-0.355396	0.066613	-0.556991	0.312024	-0.108924	-0.011585	-0.943739
32230	2.406761	-0.195127	10.099146	0.087220	0.081058	-0.024328	-0.353240	0.061608	-0.558648	0.311739	-0.106930	-0.012799	-0.944045
32231	2.532838	-0.106429	9.536670	0.078284	0.092472	-0.007616	-0.350849	0.060763	-0.558693	0.311747	-0.104855	-0.013905	-0.944259
32232	2.087725	-0.196232	8.924194	-0.034451	0.058565	-0.001383	-0.348968	0.057702	-0.560851	0.311633	-0.104049	-0.012912	-0.944400
32233	1.825177	-0.457153	9.452219	0.017340	0.057658	0.005174	-0.349488	0.056457	-0.561774	0.311744	-0.103011	-0.013053	-0.944475
32234	1.720538	-0.234759	9.547010	-0.110685	0.060216	0.021948	-0.347491	0.055476	-0.562338	0.311910	-0.102655	-0.010561	-0.944491
32235	2.133761	0.128948	9.980247	-0.174192	0.077500	0.012677	-0.344594	0.058650	-0.562089	0.311769	-0.102424	-0.006960	-0.944596
32236	2.309494	0.387538	10.041791	-0.024650	0.061796	-0.018895	-0.344326	0.059482	-0.564183	0.311339	-0.101493	-0.006167	-0.944843
32237	2.135550	0.401031	9.291166	0.008868	0.034199	-0.097103	-0.344978	0.057405	-0.563932	0.309483	-0.100925	-0.006580	-0.945511
32238	1.747735	-0.148187	9.610260	-0.046556	0.008062	-0.127564	-0.345087	0.053800	-0.564884	0.306947	-0.101129	-0.005927	-0.946320
32239	1.466459	-0.672716	10.409410	-0.096702	0.049978	-0.131343	-0.346409	0.054224	-0.566565	0.304230	-0.100878	-0.004299	-0.947233
32240	1.344795	-0.788472	10.000542	-0.145185	0.078832	-0.075175	-0.346160	0.056303	-0.565368	0.302487	-0.100346	-0.001240	-0.947856
32241	1.590641	-0.822259	9.017424	0.061474	0.064085	-0.047346	-0.345876	0.053944	-0.566707	0.301678	-0.098852	-0.002313	-0.948269
32242	1.723812	-1.103001	8.791929	0.124841	0.001943	-0.026054	-0.347974	0.050210	-0.567237	0.301395	-0.098147	-0.004739	-0.948423
32243	1.828600	-1.312604	8.947243	0.050359	-0.044580	0.003117	-0.349286	0.048137	-0.567763	0.301518	-0.098796	-0.006097	-0.948309
32244	2.071628	-1.445700	9.304133	-0.097505	-0.060598	0.038883	-0.349812	0.047308	-0.567632	0.302013	-0.100624	-0.004554	-0.947967
32245	2.181706	-1.258037	9.600965	-0.026040	-0.044981	0.061488	-0.350357	0.048836	-0.566165	0.303096	-0.101773	-0.004287	-0.947500
32246	2.478496	-0.952558	9.573076	0.047308	-0.027576	0.073514	-0.351935	0.046903	-0.566685	0.304541	-0.102101	-0.005220	-0.946997
32247	2.730866	-0.768141	9.171642	0.042132	-0.020503	0.045276	-0.351537	0.046067	-0.565126	0.305456	-0.102416	-0.006121	-0.946663
32248	2.545659	-1.000263	9.088854	-0.059764	-0.044887	0.016257	-0.351397	0.044957	-0.565664	0.305600	-0.103719	-0.005249	-0.946480
32249	2.365518	-1.203187	9.128934	-0.077815	-0.034426	0.051422	-0.351010	0.045786	-0.563825	0.306383	-0.105071	-0.003921	-0.946084
32250	2.013590	-1.120460	9.327601	-0.117242	-0.044889	0.056502	-0.352080	0.046901	-0.563010	0.307168	-0.106729	-0.001878	-0.945650
32251	1.815133	-1.207850	10.133465	-0.214889	-0.009186	0.070924	-0.353033	0.050235	-0.561388	0.308026	-0.108439	0.002285	-0.945175
32252	1.891130	-1.419370	11.161458	-0.035369	0.052609	0.130524	-0.351979	0.051061	-0.560871	0.310377	-0.107742	0.003542	-0.944482
32253	2.225616	-0.524445	9.705159	0.090090	0.070322	0.137785	-0.348263	0.050486	-0.560933	0.313148	-0.106050	0.002595	-0.943761
32254	2.117895	-0.032623	9.017146	-0.009961	0.004916	0.105245	-0.346131	0.048810	-0.561245	0.315078	-0.106100	0.003017	-0.943112
32255	1.782711	-0.312916	9.317247	-0.183413	-0.027355	0.058081	-0.346674	0.050199	-0.560042	0.315761	-0.107966	0.006408	-0.942654
32256	1.826935	-0.561783	9.849974	-0.097533	-0.044036	0.040066	-0.346144	0.049641	-0.559006	0.316273	-0.109493	0.008036	-0.942294
32257	1.979213	-0.543555	9.906552	0.016988	-0.030945	0.043548	-0.347995	0.048541	-0.558596	0.317113	-0.110144	0.007580	-0.941940
32258	1.945210	-0.563253	9.671081	-0.024092	-0.037866	0.030898	-0.349475	0.051183	-0.556710	0.317611	-0.111091	0.007842	-0.941658
32259	2.004240	-0.746884	9.550692	-0.086659	-0.034346	0.019829	-0.350275	0.050632	-0.554604	0.317772	-0.112458	0.009253	-0.941429
32260	1.724511	-1.030810	9.590699	0.081419	-0.051772	0.041282	-0.350792	0.048138	-0.554097	0.318702	-0.112993	0.007465	-0.941066
32261	1.753928	-0.979572	9.903483	0.118875	-0.039640	0.063623	-0.353413	0.043020	-0.554632	0.320152	-0.113122	0.005093	-0.940574
32262	1.691448	-0.940274	10.010225	-0.021520	-0.013405	0.051264	-0.354458	0.041223	-0.555946	0.321021	-0.113593	0.005509	-0.940219
32263	1.807990	-0.508790	9.826712	0.068927	-0.037843	0.034269	-0.354580	0.038171	-0.554138	0.321805	-0.113980	0.004025	-0.939912
32264	1.521820	-0.325315	9.316952	-0.002400	-0.058564	-0.012012	-0.358416	0.035417	-0.552008	0.321524	-0.115183	0.003648	-0.939863
32265	1.558921	-0.541906	9.374228	-0.097162	-0.084793	-0.040171	-0.359617	0.036533	-0.551454	0.320530	-0.117489	0.004805	-0.939911
32266	1.542727	-0.786518	9.571042	-0.084753	-0.107601	-0.027876	-0.363197	0.034609	-0.548401	0.319750	-0.120143	0.005627	-0.939837
32267	1.821069	-0.697321	9.560052	-0.115251	-0.126967	-0.015897	-0.366398	0.035733	-0.544537	0.319168	-0.123321	0.006918	-0.939615
32268	2.196579	-0.527152	9.532331	-0.195623	-0.114779	-0.044713	-0.370001	0.038526	-0.542355	0.317784	-0.126816	0.009737	-0.939593
32269	1.951972	-0.298243	9.827890	-0.068429	-0.107655	-0.080656	-0.372676	0.040897	-0.539667	0.316094	-0.129322	0.010077	-0.939819
32270	2.223855	-0.098421	9.794193	-0.010947	-0.086622	-0.120735	-0.376379	0.037726	-0.537019	0.313751	-0.131129	0.009407	-0.940360
32271	2.404248	0.136108	9.865034	0.254239	-0.037478	-0.182957	-0.380851	0.032064	-0.538056	0.310949	-0.130282	0.003785	-0.941447
32272	2.374647	0.067262	9.299686	0.097140	0.016979	-0.234125	-0.383182	0.023338	-0.539420	0.306741	-0.129460	0.001434	-0.942946
32273	2.410541	-0.344070	10.169504	-0.234054	0.051664	-0.218903	-0.383982	0.024036	-0.539270	0.301966	-0.129924	0.005429	-0.944408
32274	2.225610	-0.570636	11.117858	-0.146694	0.169483	-0.140309	-0.381470	0.026382	-0.541121	0.298874	-0.127708	0.008840	-0.945668
32275	2.148271	0.135684	9.860027	0.048413	0.228334	-0.096182	-0.380270	0.026654	-0.543498	0.297100	-0.123080	0.008840	-0.946840
32276	1.835805	0.027505	9.082762	0.169932	0.204008	-0.045951	-0.375207	0.024964	-0.547921	0.296577	-0.118300	0.006702	-0.947630
32277	1.671261	-0.356128	9.060542	0.266367	0.135795	-0.024375	-0.373578	0.021352	-0.552836	0.296685	-0.114086	0.002170	-0.948134
32278	1.407531	-0.767569	9.130191	0.286661	0.062285	0.012509	-0.372201	0.014411	-0.556206	0.297538	-0.111288	-0.002886	-0.948197
32279	1.679630	-1.229959	9.636866	0.290928	-0.019278	0.017345	-0.372823	0.008312	-0.557831	0.298474	-0.109841	-0.008660	-0.948036
32280	2.668651	-1.390452	10.015846	0.131599	-0.058168	0.008655	-0.374132	0.005962	-0.558753	0.298880	-0.110245	-0.011502	-0.947831
32281	3.303868	-1.697440	9.567004	-0.116908	-0.045111	-0.027718	-0.375992	0.006666	-0.558849	0.298056	-0.111788	-0.009732	-0.947930
32282	2.859406	-2.048060	9.400970	-0.046191	-0.006437	-0.020829	-0.378131	0.009173	-0.558004	0.297506	-0.112268	-0.008958	-0.948054
32283	2.139509	-1.744630	9.256848	-0.054427	0.040905	0.039484	-0.379078	0.012508	-0.557956	0.298120	-0.111871	-0.007612	-0.947920
32284	2.286546	-0.786822	9.795352	-0.070598	0.077438	0.055499	-0.377214	0.011943	-0.559302	0.298949	-0.110918	-0.005701	-0.947784
32285	1.615592	-0.077568	10.342861	-0.074080	0.103812	0.031231	-0.375098	0.013597	-0.560630	0.299369	-0.109427	-0.003627	-0.947835
32286	1.398820	0.692277	9.839245	-0.250078	0.104015	-0.008589	-0.374865	0.019422	-0.560838	0.298601	-0.109036	0.001702	-0.948127
32287	1.949066	0.990330	9.602386	-0.056540	0.034999	-0.081546	-0.373814	0.021636	-0.561881	0.296903	-0.108698	0.002689	-0.948697
32288	1.933920	0.916567	9.039261	0.166694	0.008273	-0.172537	-0.374186	0.018171	-0.563616	0.293953	-0.107645	-0.000818	-0.949739
32289	1.989970	0.310229	9.115927	0.145461	0.011880	-0.230097	-0.376012	0.012216	-0.562204	0.289856	-0.106532	-0.004209	-0.951114
32290	2.142884	-0.264964	9.398811	0.127555	0.023168	-0.235643	-0.377569	0.008065	-0.565108	0.285609	-0.105416	-0.007020	-0.952505
32291	2.105737	-0.396720	9.479335	0.388769	0.032834	-0.224910	-0.379872	-0.005515	-0.566782	0.282100	-0.102517	-0.014918	-0.953775
32292	2.331861	-0.514315	9.355859	0.170464	0.086948	-0.208771	-0.380068	-0.016332	-0.568724	0.278449	-0.099920	-0.018124	-0.955067
32293	1.857937	-0.619461	9.945181	0.268725	0.116676	-0.181405	-0.378719	-0.019251	-0.570479	0.275521	-0.096124	-0.023142	-0.956197
32294	1.572951	-1.295865	9.836514	0.356112	0.132405	-0.112030	-0.377319	-0.029382	-0.575062	0.274077	-0.091662	-0.029454	-0.956876
32295	1.457644	-1.541054	9.591942	0.473759	0.097303	-0.016143	-0.375529	-0.040766	-0.575465	0.274654	-0.087186	-0.038064	-0.956825
32296	1.412442	-1.440233	9.410829	0.110035	0.058530	0.079795	-0.374023	-0.047153	-0.578700	0.276332	-0.085610	-0.039721	-0.956417
32297	2.048275	-0.995835	9.268648	0.102536	-0.010028	0.141076	-0.374016	-0.047429	-0.580015	0.279179	-0.085367	-0.041435	-0.955539
32298	1.905386	-0.717944	9.323549	-0.098039	-0.017132	0.173172	-0.374423	-0.045762	-0.580123	0.282076	-0.086479	-0.039360	-0.954675
32299	2.211676	-0.440816	9.487527	-0.081903	-0.013737	0.164451	-0.374448	-0.042712	-0.578124	0.285049	-0.087387	-0.037476	-0.953785
32300	2.058526	-0.247026	9.543953	-0.077546	-0.003273	0.192803	-0.374484	-0.037719	-0.576106	0.288326	-0.088130	-0.035675	-0.952800
32301	2.118914	0.093956	9.511300	-0.121331	0.004591	0.185515	-0.373330	-0.031346	-0.575273	0.291637	-0.088950	-0.032891	-0.951816
32302	1.516608	0.286583	9.614850	-0.103446	0.012615	0.188536	-0.372953	-0.027047	-0.576285	0.294795	-0.089529	-0.030510	-0.950868
32303	1.531494	0.335228	9.829188	0.032503	-0.003151	0.189470	-0.371779	-0.024835	-0.574445	0.298440	-0.089563	-0.030706	-0.949721
32304	1.193093	0.298566	9.562500	0.009298	0.000510	0.185009	-0.373111	-0.023996	-0.574285	0.301602	-0.089707	-0.030535	-0.948713
32305	1.157478	0.041866	9.689642	-0.039125	-0.034534	0.193296	-0.372861	-0.021778	-0.573479	0.305163	-0.090721	-0.029552	-0.947508
32306	1.155872	-0.190664	9.941748	0.044795	-0.062617	0.217545	-0.372877	-0.019559	-0.572408	0.309113	-0.091854	-0.030390	-0.946091
32307	1.753705	-0.330617	9.747512	0.046619	-0.048750	0.218286	-0.372621	-0.018313	-0.571874	0.313286	-0.092602	-0.031047	-0.944623
32308	2.091773	-0.319962	9.374586	-0.069759	-0.064597	0.237556	-0.373838	-0.014839	-0.570772	0.317426	-0.094496	-0.029699	-0.943096
32309	2.116440	-0.230382	8.841837	-0.144944	-0.106533	0.246571	-0.374807	-0.009703	-0.567557	0.321725	-0.097581	-0.027048	-0.941403
32310	2.217037	-0.359729	9.274507	-0.001812	-0.124084	0.234267	-0.376431	-0.005535	-0.564867	0.325881	-0.100144	-0.027360	-0.939694
32311	2.194182	-0.194507	9.759697	-0.082316	-0.111923	0.220537	-0.380857	0.000312	-0.560019	0.329788	-0.102933	-0.025979	-0.938067
32312	2.201051	0.080593	10.070442	-0.250407	-0.056003	0.203701	-0.382103	0.007530	-0.556779	0.332820	-0.105829	-0.021229	-0.936793
32313	2.227983	0.467811	10.127538	-0.150883	-0.052400	0.159569	-0.380808	0.011683	-0.554790	0.335454	-0.107906	-0.018340	-0.935677
32314	2.156911	0.662894	10.029449	-0.033488	-0.052243	0.122599	-0.382693	0.015576	-0.552755	0.337370	-0.109243	-0.017791	-0.934843
32315	1.828894	0.390380	9.745539	0.041875	-0.050222	0.084433	-0.382964	0.015854	-0.551567	0.339004	-0.109926	-0.018723	-0.934153
32316	1.920964	0.091775	9.866290	0.099154	-0.022253	0.083979	-0.382969	0.016825	-0.551820	0.340649	-0.109788	-0.020552	-0.933532
32317	2.069915	-0.015250	9.856565	0.059898	0.005735	0.066986	-0.384287	0.015862	-0.552334	0.342012	-0.109279	-0.021505	-0.933072
32318	2.189611	-0.156191	9.692880	0.054596	0.024998	0.061668	-0.383347	0.013776	-0.552500	0.343183	-0.108552	-0.022231	-0.932710
32319	2.232646	-0.214463	9.624542	0.067226	0.007567	0.035239	-0.384140	0.013920	-0.553405	0.343967	-0.107949	-0.023391	-0.932463
32320	2.118440	-0.314492	9.658026	0.054788	0.015510	0.016686	-0.383469	0.012251	-0.552907	0.344306	-0.107378	-0.024285	-0.932381
32321	2.177846	-0.449629	9.665573	0.010026	0.032084	0.026067	-0.383601	0.011419	-0.551864	0.344808	-0.106714	-0.024222	-0.932273
32322	2.187409	-0.464048	9.694166	0.185254	0.018062	0.051959	-0.382121	0.008915	-0.553748	0.346074	-0.105211	-0.027455	-0.931885
32323	2.111027	-0.327475	9.326264	0.117288	0.053109	0.065748	-0.382228	0.004755	-0.554313	0.347552	-0.103447	-0.029153	-0.931481
32324	2.250221	-0.450989	9.405360	0.072560	0.044309	0.058273	-0.380902	0.005581	-0.555636	0.348676	-0.102240	-0.030088	-0.931164
32325	2.121178	-0.249096	9.026647	0.133422	0.012071	0.056044	-0.380878	0.001836	-0.556461	0.349978	-0.101140	-0.032385	-0.930719
32326	2.386659	-0.279178	9.305214	-0.057205	0.000510	0.055402	-0.380094	0.002802	-0.554758	0.350673	-0.101658	-0.031207	-0.930441
32327	2.290291	-0.266965	9.907048	-0.067111	0.014403	0.057161	-0.378516	0.005012	-0.554760	0.351588	-0.101942	-0.029749	-0.930112
32328	2.114199	0.082214	10.378852	-0.088578	0.080824	0.064408	-0.378403	0.007924	-0.553946	0.352456	-0.101189	-0.027408	-0.929938
32329	2.127697	0.620693	10.312823	-0.077667	0.127249	0.044496	-0.377352	0.010416	-0.555117	0.353171	-0.099424	-0.025022	-0.929924
32330	1.920887	0.757875	9.811460	-0.004076	0.135383	0.012560	-0.373239	0.010949	-0.557011	0.353379	-0.097027	-0.023983	-0.930126
32331	2.043656	0.378145	9.438307	0.055164	0.135527	-0.020598	-0.370169	0.010658	-0.562571	0.353138	-0.094123	-0.024194	-0.930510
32332	1.901212	0.051517	9.236294	0.108857	0.137376	-0.018458	-0.367761	0.008427	-0.564991	0.352999	-0.090873	-0.025305	-0.930856
32333	1.962060	-0.225019	9.415252	0.141049	0.158325	-0.014701	-0.363759	0.005216	-0.566921	0.353030	-0.086949	-0.026949	-0.931173
32334	1.879123	-0.346552	9.575602	0.158912	0.170559	-0.009243	-0.360950	0.002428	-0.569353	0.353150	-0.082731	-0.028740	-0.931458
32335	1.830221	-0.419456	9.207457	-0.006582	0.181094	-0.003354	-0.356159	0.000739	-0.571804	0.353151	-0.079448	-0.027431	-0.931783
32336	1.810996	-0.418173	9.577769	0.082830	0.168796	-0.003630	-0.351092	-0.001644	-0.576103	0.353203	-0.075802	-0.027806	-0.932056
32337	1.482689	-0.396920	9.398184	0.022993	0.188195	-0.017106	-0.346031	-0.004028	-0.578828	0.352997	-0.072183	-0.026990	-0.932445
32338	1.485342	-0.367694	9.523477	-0.035244	0.204732	0.001917	-0.342060	-0.001691	-0.580964	0.352930	-0.068702	-0.024899	-0.932792
32339	1.492801	-0.338785	9.557393	-0.002193	0.221317	0.018082	-0.336876	-0.001717	-0.584847	0.353349	-0.064670	-0.023305	-0.932963
32340	1.498273	-0.251955	9.649675	-0.118473	0.240523	0.013794	-0.331451	0.000473	-0.585302	0.353293	-0.061115	-0.019384	-0.933313
32341	1.300885	-0.168245	9.777320	-0.116698	0.245798	0.015662	-0.325107	0.005572	-0.588234	0.353512	-0.057440	-0.015475	-0.933537
32342	1.054604	-0.159513	9.644952	-0.102353	0.237164	0.010527	-0.319149	0.008315	-0.590396	0.353355	-0.053827	-0.011882	-0.933864
32343	0.871553	-0.097520	9.786644	-0.059421	0.209219	0.001991	-0.313582	0.010506	-0.593739	0.353355	-0.050413	-0.009312	-0.934084
32344	0.880637	-0.177043	9.761618	-0.317152	0.204756	0.011533	-0.309107	0.016585	-0.594140	0.352911	-0.048916	-0.001934	-0.934375
32345	0.760148	-0.144565	9.849554	-0.171270	0.207461	0.001192	-0.302911	0.023210	-0.595087	0.352750	-0.046311	0.002709	-0.934567
32346	0.955216	-0.213927	9.688446	-0.154260	0.231922	0.010147	-0.298812	0.026518	-0.597477	0.352491	-0.043147	0.007227	-0.934792
32347	0.866393	-0.145411	9.843822	0.008603	0.235476	0.002572	-0.293382	0.027598	-0.597681	0.352490	-0.038752	0.008686	-0.934973
32348	0.745769	-0.129947	9.873881	0.132104	0.243423	-0.001747	-0.287530	0.027013	-0.601974	0.352335	-0.033353	0.007912	-0.935246
32349	0.509252	-0.113421	9.955425	0.168029	0.242685	-0.034018	-0.280600	0.022955	-0.605662	0.351747	-0.027699	0.006395	-0.935663
32350	0.446359	-0.123073	9.785213	0.076847	0.237500	-0.048780	-0.274346	0.020426	-0.608144	0.350708	-0.022805	0.006580	-0.936184
32351	0.446099	-0.165750	9.986614	0.151929	0.180618	-0.054620	-0.271507	0.012922	-0.611410	0.349708	-0.018429	0.004906	-0.936665
32352	0.214003	-0.198153	9.810389	0.018631	0.137841	-0.066253	-0.267249	0.011513	-0.613588	0.348321	-0.015808	0.005475	-0.937226
32353	0.275972	-0.313935	9.861399	0.021216	0.102793	-0.056712	-0.264327	0.010803	-0.613771	0.347234	-0.013803	0.005712	-0.937659
32354	0.111993	-0.279226	9.781495	0.139275	0.078378	-0.051476	-0.263242	0.007608	-0.615656	0.346161	-0.011457	0.003609	-0.938098
32355	0.092717	-0.274177	9.810561	0.087456	0.081901	-0.067696	-0.262156	0.003858	-0.616759	0.344885	-0.009381	0.002469	-0.938595
32356	0.140387	-0.365594	9.926867	-0.020887	0.080054	-0.054429	-0.259494	0.001901	-0.616557	0.343673	-0.008110	0.003382	-0.939048
32357	0.155151	-0.325016	9.862313	0.042566	0.043313	-0.047045	-0.259483	0.001070	-0.618140	0.342774	-0.007074	0.002840	-0.939387
32358	0.218196	-0.289378	9.879004	-0.004049	0.036238	-0.029799	-0.257758	0.000922	-0.618561	0.341992	-0.006508	0.003140	-0.939675
32359	0.162968	-0.245641	9.882386	-0.059533	0.020493	-0.031997	-0.257225	0.001475	-0.620138	0.341362	-0.006609	0.004372	-0.939898
32360	0.228622	-0.183497	9.920990	0.071018	0.008219	-0.018761	-0.257488	0.000782	-0.619485	0.340765	-0.006056	0.003070	-0.940124
32361	0.214279	-0.159662	9.813232	-0.034486	0.015243	-0.030067	-0.256690	0.000084	-0.619241	0.340175	-0.006094	0.003797	-0.940335
32362	0.361625	-0.158020	9.939363	-0.038146	0.025631	-0.012480	-0.257230	0.001613	-0.618824	0.339672	-0.005957	0.004667	-0.940513
32363	0.345135	-0.097962	9.872899	-0.004178	0.025637	-0.003402	-0.254581	0.002570	-0.619642	0.339587	-0.005609	0.004890	-0.940545
32364	0.327917	-0.141198	9.848516	-0.109795	0.034342	0.008193	-0.255123	0.004098	-0.619094	0.339515	-0.005792	0.007169	-0.940556
32365	0.224250	-0.116421	9.820853	-0.046264	0.043139	0.010487	-0.254602	0.006037	-0.619345	0.339682	-0.005411	0.008297	-0.940488
32366	0.154731	-0.048218	9.923182	0.125471	0.032668	0.017021	-0.252605	0.005334	-0.620694	0.339853	-0.004026	0.006139	-0.940450
32367	0.065391	-0.043075	9.803840	0.160439	0.029261	0.003195	-0.251655	0.001861	-0.621268	0.339903	-0.002504	0.003274	-0.940452
32368	0.103415	-0.125479	9.696813	0.029002	0.039772	-0.010968	-0.251105	-0.001332	-0.621702	0.339525	-0.001644	0.002977	-0.940591
32369	0.036027	-0.095882	9.765031	-0.002312	0.048516	-0.010259	-0.251908	-0.000496	-0.620763	0.339311	-0.000869	0.003306	-0.940668
32370	0.007623	-0.018423	9.852691	-0.013984	0.018757	-0.012192	-0.249524	-0.000093	-0.620927	0.338916	-0.000697	0.003674	-0.940809
32371	0.045835	-0.076568	9.813237	0.032517	0.013506	-0.007488	-0.249640	-0.002727	-0.621213	0.338757	-0.000344	0.003109	-0.940869
32372	0.157200	-0.038792	9.865586	0.024396	0.004683	0.003849	-0.250832	-0.003276	-0.620676	0.338657	-0.000176	0.002660	-0.940906
32373	-0.108636	-0.065731	9.817099	0.053033	-0.009210	-0.000323	-0.248978	-0.002731	-0.620961	0.338634	-0.000112	0.001554	-0.940917
32374	-0.113807	-0.109377	9.689258	0.013614	-0.014471	0.012583	-0.249240	-0.003285	-0.620963	0.338712	-0.000377	0.001178	-0.940889
32375	-0.099440	-0.124142	9.616860	0.001170	0.013555	0.004658	-0.250426	-0.003555	-0.622522	0.338781	-0.000229	0.001214	-0.940864
32376	0.074789	-0.077074	9.721650	0.031619	0.041490	0.004055	-0.248958	-0.005643	-0.622040	0.338612	0.000680	0.000878	-0.940925
32377	0.277694	-0.064619	9.592660	-0.073885	0.067690	-0.001081	-0.247883	-0.006758	-0.624167	0.338573	0.001327	0.002692	-0.940935
32378	0.369138	-0.126250	10.122325	-0.056115	0.034301	0.001520	-0.246453	-0.003299	-0.621924	0.338411	0.001508	0.003958	-0.940989
32379	-0.069782	-0.041415	10.002109	0.076253	-0.009265	0.004241	-0.246860	-0.001632	-0.622032	0.338471	0.001711	0.002422	-0.940972
32380	-0.064676	0.010221	9.596475	0.106888	0.004900	-0.027189	-0.246171	-0.006075	-0.621956	0.337800	0.002440	0.000422	-0.941215
32381	0.127447	-0.140232	9.653173	-0.035281	0.032831	-0.042312	-0.247366	-0.005097	-0.623240	0.336987	0.002677	0.001274	-0.941505
32382	0.209430	-0.168650	10.007850	-0.054209	0.033552	-0.021338	-0.246442	-0.004686	-0.622725	0.336423	0.002858	0.002500	-0.941703
32383	0.099028	-0.071748	9.952234	0.033402	0.016089	-0.008372	-0.245776	-0.004689	-0.623522	0.336245	0.003229	0.001946	-0.941767
32384	-0.078966	0.032511	9.769903	0.081767	0.004836	-0.016793	-0.246162	-0.006629	-0.623667	0.335792	0.003784	0.000418	-0.941928
32385	-0.006604	0.024398	9.661030	0.017288	0.016151	0.002143	-0.247623	-0.006343	-0.623510	0.335813	0.004051	0.000164	-0.941920
32386	0.070499	-0.006785	9.885930	0.014596	0.025709	0.000361	-0.244699	-0.007469	-0.623566	0.335689	0.004547	0.000040	-0.941962
32387	0.075445	0.009955	9.866853	-0.031094	0.020421	0.012347	-0.246422	-0.008293	-0.622499	0.335906	0.004563	0.000724	-0.941884
32388	0.090139	0.043097	9.730110	-0.066839	0.018701	0.005918	-0.244963	-0.007467	-0.624087	0.335898	0.004381	0.002086	-0.941886
32389	-0.118144	-0.044059	9.800605	-0.043512	0.027537	-0.007936	-0.242724	-0.005261	-0.623312	0.335734	0.004445	0.003053	-0.941941
32390	-0.067488	-0.051679	9.797677	-0.027541	0.019588	0.019452	-0.244183	-0.005530	-0.622899	0.335985	0.004545	0.003679	-0.941849
32391	-0.098816	-0.046278	9.910972	0.004678	0.016096	0.013514	-0.244730	-0.002198	-0.623513	0.336220	0.004720	0.003661	-0.941764
32392	-0.146245	0.074406	9.927189	0.061885	-0.016262	0.016495	-0.245395	-0.001917	-0.623238	0.336424	0.004746	0.002362	-0.941696
32393	-0.049283	0.130907	9.773181	0.022697	-0.005694	-0.015488	-0.245507	-0.005106	-0.623924	0.336113	0.004637	0.001852	-0.941809
32394	-0.098493	0.001563	9.824995	-0.052423	-0.007433	-0.026629	-0.245379	-0.004830	-0.623005	0.335496	0.004058	0.002770	-0.942029
32395	-0.154546	-0.070146	9.829461	-0.004185	-0.009191	-0.010420	-0.244848	-0.004833	-0.623275	0.335283	0.003707	0.002746	-0.942106
32396	-0.108987	-0.113917	9.790110	-0.011336	-0.012693	-0.012269	-0.244980	-0.005110	-0.623014	0.334934	0.003306	0.002854	-0.942232
32397	-0.046383	-0.138534	9.765251	-0.043583	-0.000493	-0.000147	-0.246969	-0.004821	-0.623505	0.334916	0.002857	0.003638	-0.942237
32398	-0.089978	-0.161739	9.931199	-0.023969	-0.012776	0.007005	-0.245264	-0.002196	-0.622324	0.334929	0.002370	0.003982	-0.942232
32399	0.011561	-0.143489	9.865640	-0.004277	-0.012787	0.007124	-0.247644	-0.003154	-0.622560	0.335046	0.001952	0.003949	-0.942191
32400	0.006308	-0.201302	9.824162	-0.034737	-0.016304	0.015691	-0.248187	-0.001209	-0.622139	0.335216	0.001328	0.004473	-0.942130
32401	-0.007911	-0.162786	9.798289	-0.054476	-0.012833	0.029671	-0.247147	0.001837	-0.621468	0.335760	0.000572	0.005392	-0.941932
32402	0.132657	-0.091724	9.797894	-0.083050	0.016875	0.026018	-0.246762	0.003776	-0.620930	0.336139	0.000250	0.007048	-0.941786
32403	0.116172	-0.033814	9.815525	-0.032963	0.019502	0.030815	-0.246629	0.003914	-0.621193	0.336699	0.000241	0.007771	-0.941580
32404	0.166484	-0.093924	9.951397	-0.020399	0.029110	0.021218	-0.245841	0.005575	-0.621713	0.336995	0.000570	0.008330	-0.941469
32405	0.094041	-0.091187	9.875143	0.015417	0.030915	0.017985	-0.244920	0.005152	-0.619108	0.337311	0.001093	0.008209	-0.941357
