# Supplementary material for: Identification of Haptic Based Guiding Using Hard Reins
Source: PLoS One. 2015 Jul 22;10(7):e0132020. doi: 10.1371/journal.pone.0132020 (PMC4511788; doi:10.1371/journal.pone.0132020)
Supplement: S9 File — (ZIP) [file pone.0132020.s009.zip › Exp2_MotionData2/Subject10/path1/T7/gc7.txt]

// Start Time: 0
// Sample rate: 25.0Hz
// Scenario: 4.9
// Firmware Version: 2.6.1
Counter	Acc_X	Acc_Y	Acc_Z	Gyr_X	Gyr_Y	Gyr_Z	Mag_X	Mag_Y	Mag_Z	Quat_w	Quat_x	Quat_y	Quat_z
31884	9.381835	1.093389	-2.722977	0.039918	0.026437	0.009102	-0.564159	-0.178484	0.473375	0.160184	0.787555	-0.123446	0.582116
31885	9.372374	1.044367	-2.679464	0.045894	0.034584	0.026526	-0.564910	-0.176090	0.471691	0.159233	0.787267	-0.123354	0.582786
31886	9.386910	0.990469	-2.646541	0.061328	0.014447	0.023831	-0.565636	-0.174776	0.471497	0.158007	0.787256	-0.123079	0.583192
31887	9.424775	1.006038	-2.742061	0.065897	0.038550	0.021057	-0.566074	-0.173623	0.471574	0.156810	0.786997	-0.122658	0.583954
31888	9.387644	0.906550	-2.535893	0.094757	0.046675	0.006432	-0.565558	-0.170670	0.472165	0.155332	0.786755	-0.121606	0.584894
31889	9.410115	0.899467	-2.742100	0.014023	0.010439	0.000824	-0.566978	-0.170348	0.471915	0.155112	0.786709	-0.121564	0.585023
31890	9.416349	1.048178	-2.623003	-0.000530	0.054664	0.000755	-0.567973	-0.171369	0.469594	0.155234	0.786086	-0.121533	0.585833
31891	9.488764	0.945011	-2.563580	0.019366	0.026454	-0.005583	-0.570683	-0.170399	0.468265	0.155046	0.785882	-0.121278	0.586209
31892	9.412404	1.090584	-2.528373	0.025789	0.030738	0.030217	-0.569574	-0.167762	0.469836	0.154323	0.785555	-0.121439	0.586805
31893	9.431598	1.005229	-2.503077	0.050379	0.036287	0.059609	-0.571021	-0.165822	0.468838	0.152911	0.785169	-0.121810	0.587614
31894	9.435616	0.872449	-2.549988	0.051604	0.019183	0.037594	-0.570909	-0.163523	0.468839	0.151681	0.785033	-0.121836	0.588109
31895	9.469455	0.945203	-2.567687	0.059127	0.007577	0.046822	-0.570353	-0.162413	0.469470	0.150210	0.785037	-0.121992	0.588449
31896	9.410810	0.854351	-2.633721	0.026571	-0.020933	0.063290	-0.573209	-0.160084	0.469785	0.148976	0.785231	-0.122843	0.588326
31897	9.440168	0.882639	-2.588740	0.014347	0.003914	0.048558	-0.573107	-0.157867	0.468506	0.148178	0.785138	-0.123565	0.588501
31898	9.471166	0.741530	-2.571495	0.027921	0.013519	0.041213	-0.571993	-0.156587	0.468434	0.147261	0.784984	-0.123942	0.588858
31899	9.468066	0.686655	-2.636956	-0.046101	-0.012133	0.011735	-0.572826	-0.156528	0.470429	0.147798	0.784991	-0.124850	0.588522
31900	9.453823	0.839750	-2.654858	-0.037385	-0.001863	-0.006626	-0.571547	-0.156461	0.469160	0.148418	0.784946	-0.125273	0.588336
31901	9.471369	0.853079	-2.573299	-0.044523	0.032920	-0.003017	-0.573529	-0.157085	0.467866	0.149218	0.784463	-0.125797	0.588666
31902	9.430539	0.867766	-2.562014	-0.037290	0.020109	-0.004824	-0.573510	-0.158654	0.467626	0.149886	0.784150	-0.126204	0.588825
31903	9.454650	0.862693	-2.558118	-0.030008	0.014623	-0.005714	-0.573228	-0.158127	0.468506	0.150446	0.783930	-0.126567	0.588897
31904	9.455001	0.905982	-2.531278	-0.004685	0.007780	-0.015738	-0.574091	-0.158289	0.466238	0.150687	0.783891	-0.126437	0.588916
31905	9.454823	0.852635	-2.531619	-0.001245	0.004577	-0.023994	-0.573794	-0.158909	0.467046	0.150987	0.783921	-0.126203	0.588850
31906	9.445326	0.911282	-2.557344	0.011793	0.011306	-0.013847	-0.572833	-0.158081	0.466932	0.150953	0.783885	-0.125893	0.588972
31907	9.461636	0.863359	-2.608993	0.013981	0.032749	-0.002872	-0.573669	-0.158411	0.468053	0.150838	0.783576	-0.125725	0.589449
31908	9.435682	0.852822	-2.533209	0.021335	0.010402	0.000843	-0.573684	-0.157523	0.467542	0.150485	0.783542	-0.125543	0.589624
31909	9.435381	0.841154	-2.567091	0.026843	0.006652	0.001775	-0.574806	-0.158229	0.467650	0.150048	0.783566	-0.125375	0.589738
31910	9.477924	0.781325	-2.648785	0.033701	0.019760	-0.017505	-0.573826	-0.157787	0.467102	0.149754	0.783501	-0.124750	0.590031
31911	9.434917	0.780990	-2.601284	0.021524	0.011867	0.007250	-0.573692	-0.156684	0.468019	0.149343	0.783436	-0.124719	0.590228
31912	9.430194	0.888172	-2.634226	-0.015643	0.049356	-0.017641	-0.573970	-0.157770	0.466821	0.149889	0.782876	-0.124574	0.590864
31913	9.488486	0.794277	-2.535566	0.021185	0.042259	-0.008382	-0.574240	-0.157972	0.468086	0.149743	0.782491	-0.124210	0.591487
31914	9.373033	0.848383	-2.530895	0.015174	0.013774	-0.024881	-0.576094	-0.158256	0.465678	0.149811	0.782459	-0.123705	0.591618
31915	9.445093	0.819006	-2.548275	0.030084	0.040929	-0.017544	-0.574984	-0.156022	0.466657	0.149630	0.782139	-0.123098	0.592214
31916	9.473894	0.809248	-2.559078	0.024670	0.031528	-0.013865	-0.576249	-0.157639	0.464868	0.149457	0.781898	-0.122593	0.592680
31917	9.430396	0.746355	-2.548199	0.035635	0.004678	-0.011985	-0.576380	-0.157434	0.466582	0.149028	0.782011	-0.122118	0.592736
31918	9.420253	0.718038	-2.601146	-0.001780	-0.005380	-0.042331	-0.575699	-0.156494	0.464793	0.149512	0.782199	-0.121586	0.592476
31919	9.430170	0.678459	-2.548633	-0.055473	-0.014910	-0.065363	-0.574237	-0.159451	0.466010	0.151083	0.782403	-0.121422	0.591842
31920	9.449033	0.786365	-2.647672	-0.098406	-0.020282	-0.096616	-0.573925	-0.161620	0.466154	0.153685	0.782602	-0.121230	0.590946
31921	9.396282	0.888720	-2.657109	-0.098583	-0.026408	-0.102107	-0.573026	-0.165782	0.465743	0.156329	0.782895	-0.121039	0.589903
31922	9.353045	0.881469	-2.636215	-0.102951	-0.018327	-0.129666	-0.571824	-0.171655	0.464939	0.159414	0.783120	-0.120400	0.588909
31923	9.372719	1.063566	-2.662334	-0.108605	-0.025395	-0.134220	-0.569926	-0.175881	0.465506	0.162589	0.783435	-0.119821	0.587740
31924	9.369451	1.241374	-2.537861	-0.055262	-0.006829	-0.124019	-0.569308	-0.180448	0.464648	0.164880	0.783651	-0.118663	0.587048
31925	9.389698	1.432224	-2.493895	0.030790	0.037680	-0.055984	-0.567882	-0.180805	0.465603	0.165113	0.783484	-0.117454	0.587448
31926	9.452154	1.249198	-2.441867	0.078846	0.027248	-0.037537	-0.568431	-0.182754	0.464495	0.164374	0.783531	-0.115974	0.587886
31927	9.466578	1.234521	-2.440086	0.079617	0.005142	-0.006302	-0.568136	-0.184423	0.463254	0.163188	0.783785	-0.115072	0.588056
31928	9.434980	1.162046	-2.444208	0.072120	-0.001826	-0.012747	-0.569014	-0.180781	0.465474	0.162188	0.784092	-0.114146	0.588103
31929	9.427029	1.158484	-2.535724	0.073455	-0.017359	-0.030159	-0.568301	-0.180431	0.466905	0.161326	0.784640	-0.113015	0.587828
31930	9.426108	1.062533	-2.613612	0.091424	-0.001804	-0.044849	-0.567756	-0.178188	0.467891	0.160392	0.785079	-0.111346	0.587815
31931	9.392621	1.033069	-2.569072	0.025608	-0.046193	-0.038494	-0.566196	-0.178239	0.468439	0.160307	0.785829	-0.110744	0.586950
31932	9.397085	1.106827	-2.646055	0.014821	0.001558	-0.035828	-0.566051	-0.179060	0.467536	0.160486	0.785959	-0.110120	0.586845
31933	9.440716	1.164609	-2.637648	-0.004046	0.028816	-0.059746	-0.566326	-0.178968	0.468678	0.161279	0.785780	-0.109294	0.587022
31934	9.422653	1.223595	-2.506149	0.005833	0.036343	-0.032201	-0.565177	-0.180950	0.467693	0.161628	0.785465	-0.108714	0.587455
31935	9.418310	1.298406	-2.476513	0.008529	0.019532	0.002711	-0.566866	-0.181900	0.467083	0.161473	0.785295	-0.108749	0.587717
31936	9.480420	1.264765	-2.532197	-0.001443	0.013837	0.006377	-0.569143	-0.180985	0.466737	0.161438	0.785136	-0.108938	0.587904
31937	9.412797	1.236240	-2.539516	0.005576	0.005942	0.030241	-0.567190	-0.179662	0.465526	0.160979	0.785056	-0.109482	0.588036
31938	9.384176	1.221292	-2.495063	0.005404	-0.031650	0.027540	-0.566616	-0.179719	0.466509	0.160489	0.785407	-0.110071	0.587592
31939	9.402845	1.344172	-2.625399	0.032682	-0.018389	0.020252	-0.566364	-0.177287	0.466659	0.159673	0.785721	-0.110214	0.587367
31940	9.482327	1.170506	-2.557038	0.075232	0.030500	0.032177	-0.569185	-0.177817	0.466653	0.158172	0.785552	-0.109862	0.588065
31941	9.392808	1.179083	-2.606776	0.051381	0.011970	0.066090	-0.566948	-0.175443	0.467346	0.156589	0.785466	-0.110407	0.588501
31942	9.384088	1.284861	-2.533294	0.049854	0.030472	0.111037	-0.568404	-0.171723	0.468160	0.154549	0.785038	-0.111581	0.589389
31943	9.481807	0.924783	-2.500757	0.009340	0.041603	0.096189	-0.570998	-0.168093	0.465878	0.153338	0.784397	-0.113001	0.590287
31944	9.469983	0.856182	-2.442789	-0.058866	0.031838	0.077708	-0.570753	-0.165619	0.465180	0.153389	0.783689	-0.114917	0.590845
31945	9.474813	0.831739	-2.431051	-0.065371	0.013782	0.041018	-0.570037	-0.166878	0.464245	0.153928	0.783264	-0.116446	0.590969
31946	9.494720	0.903673	-2.380601	-0.060014	0.005698	0.037389	-0.573596	-0.165752	0.462934	0.154422	0.782947	-0.117835	0.590985
31947	9.474632	0.895471	-2.481355	-0.045998	-0.012364	0.015415	-0.572177	-0.166864	0.461717	0.154895	0.782945	-0.118818	0.590667
31948	9.436101	0.944482	-2.498919	-0.049512	-0.006933	-0.013964	-0.571728	-0.167684	0.463644	0.155800	0.782929	-0.119316	0.590350
31949	9.440992	1.022662	-2.541963	-0.060163	-0.024219	-0.032264	-0.570701	-0.171092	0.464822	0.157029	0.783134	-0.119756	0.589663
31950	9.441255	1.056349	-2.522429	-0.032352	-0.030698	-0.017512	-0.570975	-0.171538	0.465222	0.157654	0.783458	-0.120076	0.589000
31951	9.451223	1.099607	-2.498364	0.025864	-0.007903	-0.032106	-0.571271	-0.170394	0.465438	0.157576	0.783739	-0.119448	0.588775
31952	9.455055	0.984226	-2.576556	0.003992	-0.002416	-0.030343	-0.570415	-0.171512	0.464510	0.157846	0.783875	-0.119043	0.588603
31953	9.479540	0.978500	-2.524368	0.020351	0.012593	-0.035834	-0.570107	-0.172991	0.465264	0.157944	0.783905	-0.118360	0.588674
31954	9.412388	1.085734	-2.528404	0.036570	-0.001761	-0.043117	-0.570415	-0.171382	0.464801	0.157854	0.784166	-0.117366	0.588549
31955	9.424458	1.036832	-2.505019	0.045554	0.003942	-0.015586	-0.570552	-0.171667	0.464785	0.157299	0.784329	-0.116729	0.588608
31956	9.440939	1.017877	-2.546823	0.020737	0.013556	-0.021156	-0.568405	-0.172915	0.466102	0.157244	0.784305	-0.116232	0.588753
31957	9.435977	1.025477	-2.568327	0.017218	0.011400	-0.015655	-0.568831	-0.173297	0.465233	0.157150	0.784291	-0.115906	0.588861
31958	9.404972	1.090991	-2.554663	0.021381	0.003737	0.004557	-0.569550	-0.172283	0.465303	0.156755	0.784326	-0.115829	0.588935
31959	9.431180	1.003522	-2.556214	0.042506	0.021117	0.005479	-0.568695	-0.171806	0.467024	0.156038	0.784227	-0.115506	0.589320
31960	9.421355	1.025866	-2.589518	0.052665	0.020871	0.009170	-0.569716	-0.170547	0.465130	0.155138	0.784146	-0.115081	0.589749
31961	9.445643	0.983897	-2.547220	0.058452	0.031302	0.019258	-0.570858	-0.170202	0.464313	0.154029	0.783945	-0.114756	0.590370
31962	9.411786	1.023373	-2.579514	0.032607	0.019843	0.011883	-0.571149	-0.169085	0.465094	0.153412	0.783805	-0.114617	0.590743
31963	9.464914	1.095968	-2.595521	0.049981	0.053857	0.043083	-0.570748	-0.167760	0.464323	0.152208	0.783255	-0.114695	0.591767
31964	9.591425	1.180777	-2.476507	0.080361	0.130886	0.077933	-0.573339	-0.164799	0.463400	0.150314	0.781790	-0.114685	0.594186
31965	9.567977	0.794444	-2.229350	0.126214	0.026845	0.090973	-0.576096	-0.160103	0.462304	0.147288	0.781667	-0.114682	0.595107
31966	9.426834	0.695409	-2.364818	0.092138	-0.046383	0.054269	-0.576132	-0.156705	0.463367	0.145081	0.782386	-0.114687	0.594701
31967	9.513676	0.831220	-2.410660	0.042736	-0.036779	0.019330	-0.576306	-0.154388	0.463089	0.144060	0.782930	-0.114748	0.594223
31968	9.489125	0.783403	-2.448702	0.047346	-0.045189	0.021172	-0.575314	-0.153347	0.464986	0.142947	0.783577	-0.114761	0.593635
31969	9.468912	0.782736	-2.568726	0.016359	-0.018272	-0.011972	-0.574171	-0.152902	0.467269	0.142750	0.783895	-0.114594	0.593295
31970	9.512161	0.821674	-2.601492	-0.055468	0.015199	0.001613	-0.574160	-0.153633	0.467507	0.143616	0.783577	-0.115343	0.593361
31971	9.507313	0.919321	-2.646569	-0.024246	0.054644	0.002542	-0.575604	-0.153301	0.464142	0.144051	0.782882	-0.115676	0.594108
31972	9.408203	0.977342	-2.400931	0.047927	0.059901	0.033868	-0.577567	-0.155365	0.462898	0.143038	0.782249	-0.115601	0.595200
31973	9.501084	0.915181	-2.515924	-0.028892	0.064760	0.033717	-0.578055	-0.151133	0.461751	0.143205	0.781346	-0.116443	0.596181
31974	9.375062	1.276540	-2.450883	0.045242	0.129638	0.099858	-0.579200	-0.151571	0.459327	0.141592	0.779716	-0.117207	0.598545
31975	9.457262	1.043780	-2.317790	0.115203	0.094971	0.153253	-0.582960	-0.144922	0.459779	0.138171	0.778568	-0.118087	0.600663
31976	9.382692	0.506815	-2.383721	0.075657	0.070938	0.109980	-0.586440	-0.140117	0.456714	0.135811	0.777688	-0.118795	0.602200
31977	9.530245	0.416989	-2.273880	0.002004	0.067605	0.092428	-0.586783	-0.136044	0.455839	0.134802	0.776686	-0.120174	0.603445
31978	9.533958	0.333523	-2.380846	-0.005966	0.015440	0.072293	-0.588237	-0.134464	0.453403	0.134036	0.776335	-0.121433	0.603815
31979	9.517426	0.398909	-2.365308	-0.028803	0.026726	0.038288	-0.588090	-0.134228	0.454407	0.134046	0.775871	-0.122463	0.604201
31980	9.468527	0.273654	-2.402944	-0.043029	-0.031114	-0.010312	-0.587534	-0.133384	0.454597	0.134738	0.776182	-0.123013	0.603535
31981	9.498508	0.527684	-2.373423	-0.071399	-0.016066	-0.045210	-0.588058	-0.136542	0.454687	0.136303	0.776326	-0.123384	0.602923
31982	9.527580	0.441841	-2.317097	-0.057723	-0.072255	-0.076297	-0.586886	-0.139720	0.454619	0.137932	0.777248	-0.123217	0.601397
31983	9.507281	0.482789	-2.465834	-0.113777	-0.127791	-0.114858	-0.583443	-0.142448	0.456398	0.140707	0.778781	-0.123326	0.598743
31984	9.462090	0.645490	-2.458252	-0.155508	-0.091275	-0.138838	-0.580082	-0.148971	0.459357	0.144548	0.779794	-0.123395	0.596490
31985	9.549837	0.510745	-2.583188	-0.181533	-0.051076	-0.194014	-0.577459	-0.154512	0.460118	0.149500	0.780382	-0.122860	0.594609
31986	9.411397	0.760639	-2.518409	-0.177015	-0.034211	-0.230722	-0.573388	-0.163717	0.458935	0.154906	0.780835	-0.121582	0.592890
31987	9.425558	0.639105	-2.505238	-0.205333	-0.021009	-0.265683	-0.571294	-0.172388	0.459222	0.161133	0.781114	-0.120117	0.591159
31988	9.416425	0.733412	-2.480126	-0.262831	-0.067071	-0.324432	-0.568315	-0.183803	0.459470	0.168894	0.781832	-0.118486	0.588365
31989	9.398367	1.299707	-2.562717	-0.257427	-0.035787	-0.293186	-0.564479	-0.196744	0.458340	0.176200	0.782094	-0.117239	0.586121
31990	9.392727	2.204974	-2.430997	-0.156445	-0.059844	-0.202874	-0.561383	-0.206291	0.458562	0.180881	0.782727	-0.116243	0.584045
31991	9.422799	2.739332	-2.508350	0.086949	0.050486	0.067285	-0.561520	-0.207911	0.456479	0.178837	0.782329	-0.116240	0.585207
31992	9.425021	1.517014	-2.325576	0.117817	0.102719	0.115696	-0.564401	-0.203575	0.456920	0.175883	0.781289	-0.116447	0.587446
31993	9.496505	1.134987	-2.267936	0.038989	0.059388	0.043077	-0.567151	-0.199186	0.456229	0.174892	0.780658	-0.116595	0.588551
31994	9.458353	1.263823	-2.270501	-0.051736	0.030527	0.006256	-0.567738	-0.199052	0.453694	0.175671	0.780125	-0.117298	0.588885
31995	9.602746	1.275326	-2.299981	0.057515	0.048115	-0.015548	-0.568581	-0.199872	0.453084	0.175055	0.779821	-0.116353	0.589658
31996	9.428871	1.311358	-2.363294	0.058222	0.040927	0.011958	-0.571151	-0.198358	0.452353	0.174092	0.779533	-0.115834	0.590425
31997	9.436193	1.233095	-2.318183	0.030354	0.043828	-0.004628	-0.569463	-0.197804	0.452230	0.173758	0.779156	-0.115397	0.591107
31998	9.437877	1.341666	-2.457639	-0.039414	0.011232	-0.010203	-0.570028	-0.198061	0.451795	0.174500	0.778931	-0.115776	0.591111
31999	9.467006	1.272797	-2.401204	-0.033879	0.025946	-0.010219	-0.569902	-0.197175	0.451282	0.175190	0.778556	-0.116073	0.591343
32000	9.482290	1.251737	-2.285968	-0.011560	0.017635	0.004522	-0.572315	-0.197356	0.449878	0.175337	0.778318	-0.116328	0.591562
32001	9.535472	1.329115	-2.297114	-0.015403	0.025459	-0.002814	-0.572995	-0.199761	0.449309	0.175651	0.777992	-0.116525	0.591859
32002	9.568593	1.271415	-2.351871	0.033293	0.041342	0.037625	-0.571603	-0.198458	0.448669	0.174778	0.777550	-0.116700	0.592663
32003	9.490956	1.253371	-2.411889	0.022808	0.042115	0.055933	-0.573457	-0.197413	0.448469	0.173836	0.777024	-0.117302	0.593511
32004	9.414596	1.179433	-2.283908	0.035879	0.030348	0.066963	-0.575341	-0.194728	0.447097	0.172542	0.776650	-0.117933	0.594252
32005	9.376162	1.111202	-2.239436	-0.030796	-0.019498	0.041202	-0.574638	-0.194316	0.447257	0.172457	0.776701	-0.119160	0.593965
32006	9.414438	1.160197	-2.296105	-0.065781	-0.037413	0.034754	-0.575201	-0.194192	0.447837	0.172961	0.776855	-0.120727	0.593300
32007	9.346424	1.166501	-2.368401	-0.090738	-0.036975	0.059463	-0.575199	-0.193402	0.449303	0.173545	0.776858	-0.123011	0.592656
32008	9.374381	1.111878	-2.468840	-0.101034	-0.042138	0.085137	-0.575512	-0.191765	0.448276	0.173978	0.776817	-0.125784	0.592002
32009	9.379203	1.085009	-2.457118	-0.113625	-0.012739	0.055700	-0.573227	-0.192456	0.449910	0.175013	0.776457	-0.128199	0.591650
32010	9.413862	1.156327	-2.368574	-0.105553	-0.003176	0.049300	-0.573231	-0.193362	0.447870	0.176046	0.776016	-0.130343	0.591454
32011	9.474230	1.204462	-2.372934	-0.073420	-0.019982	0.020966	-0.574475	-0.195507	0.448031	0.176849	0.775965	-0.131766	0.590965
32012	9.598318	1.167358	-2.203898	-0.024051	0.005876	0.017377	-0.576062	-0.193973	0.446584	0.177018	0.775784	-0.132420	0.591007
32013	9.573071	1.096369	-2.321778	0.028332	0.060802	0.020123	-0.573485	-0.195651	0.447729	0.176467	0.775135	-0.132340	0.592040
32014	9.433734	1.038077	-2.242065	0.084426	0.030323	0.034007	-0.575662	-0.192641	0.445672	0.174827	0.775000	-0.131888	0.592804
32015	9.405071	1.089058	-2.230999	0.034068	0.021488	-0.000943	-0.576777	-0.193382	0.446487	0.174331	0.774887	-0.131553	0.593171
32016	9.549253	1.110685	-2.291807	0.031087	0.007465	-0.043101	-0.575676	-0.190833	0.446919	0.174357	0.775042	-0.130599	0.593173
32017	9.567924	1.082341	-2.357910	0.038480	-0.004733	-0.039399	-0.575358	-0.193431	0.447037	0.174179	0.775355	-0.129707	0.593011
32018	9.466784	1.082939	-2.349292	0.086257	-0.009988	-0.031062	-0.575354	-0.193057	0.448193	0.173180	0.775871	-0.128370	0.592920
32019	9.404626	1.102031	-2.293701	0.085491	-0.011997	-0.059513	-0.573793	-0.192045	0.450508	0.172491	0.776481	-0.126634	0.592695
32020	9.399752	1.214357	-2.348344	0.087009	-0.005764	-0.071433	-0.571927	-0.194094	0.450645	0.171962	0.777048	-0.124638	0.592530
32021	9.495648	1.170632	-2.393279	0.105481	-0.008019	-0.064958	-0.572052	-0.194189	0.452623	0.171039	0.777687	-0.122564	0.592391
32022	9.437396	1.186409	-2.453802	0.085539	-0.012084	-0.057662	-0.571340	-0.194227	0.453181	0.170352	0.778282	-0.120819	0.592165
32023	9.418377	1.166582	-2.412156	0.074840	-0.016396	-0.046671	-0.569800	-0.192961	0.453245	0.169666	0.778868	-0.119419	0.591876
32024	9.409135	1.234248	-2.389629	0.091163	0.007004	-0.054007	-0.569486	-0.194209	0.455147	0.168892	0.779241	-0.117600	0.591970
32025	9.442488	1.234679	-2.439184	0.076008	-0.025102	-0.070496	-0.568218	-0.193008	0.456627	0.168452	0.779986	-0.115842	0.591462
32026	9.423383	1.273538	-2.433385	0.076501	-0.001231	-0.054014	-0.568474	-0.195951	0.455170	0.167893	0.780400	-0.114233	0.591386
32027	9.447362	1.234550	-2.432121	0.069077	-0.006511	-0.057692	-0.567773	-0.194864	0.456223	0.167454	0.780867	-0.112692	0.591190
32028	9.447252	1.229863	-2.444225	0.060567	-0.004219	-0.033856	-0.566486	-0.194299	0.458937	0.166880	0.781218	-0.111574	0.591101
32029	9.446905	1.215836	-2.482952	0.028086	-0.008837	-0.016482	-0.566772	-0.194805	0.457633	0.166586	0.781482	-0.111169	0.590912
32030	9.411888	1.301244	-2.683990	0.040903	0.041125	-0.021125	-0.567203	-0.193435	0.459140	0.166277	0.781199	-0.110340	0.591527
32031	9.413467	1.274091	-2.469244	-0.010463	-0.005696	-0.021148	-0.565358	-0.193763	0.459385	0.166647	0.781312	-0.110307	0.591280
32032	9.423392	1.254009	-2.423851	-0.003543	0.027593	-0.039538	-0.567067	-0.193668	0.457991	0.167218	0.781083	-0.109758	0.591524
32033	9.416239	1.292952	-2.430576	-0.029102	0.014561	-0.035893	-0.567907	-0.195033	0.456780	0.168099	0.780925	-0.109648	0.591503
32034	9.423735	1.277801	-2.389891	-0.008468	0.022614	-0.017513	-0.565188	-0.197653	0.456590	0.168487	0.780687	-0.109533	0.591728
32035	9.433400	1.292319	-2.392574	-0.031127	0.015003	-0.043233	-0.564904	-0.197399	0.457170	0.169488	0.780532	-0.109330	0.591684
32036	9.464752	1.296931	-2.391300	-0.032962	0.013173	-0.043226	-0.566022	-0.199721	0.455052	0.170531	0.780380	-0.109122	0.591624
32037	9.436095	1.372291	-2.389737	-0.042264	-0.004079	-0.046880	-0.565693	-0.203050	0.455407	0.171708	0.780419	-0.109058	0.591244
32038	9.464871	1.355258	-2.400587	-0.034534	0.021840	-0.034058	-0.565694	-0.203574	0.454383	0.172690	0.780136	-0.108987	0.591344
32039	9.415081	1.527364	-2.368616	-0.016025	0.001787	-0.022960	-0.565391	-0.205155	0.454281	0.173192	0.780141	-0.108962	0.591195
32040	9.478399	1.518438	-2.279253	0.016455	0.008771	0.028492	-0.565539	-0.204321	0.454901	0.172611	0.780052	-0.109309	0.591418
32041	9.506607	1.319475	-2.286436	0.037067	-0.021944	0.048741	-0.565551	-0.203454	0.454814	0.171389	0.780361	-0.109853	0.591265
32042	9.443675	1.208211	-2.275146	-0.004012	-0.045872	0.019304	-0.565816	-0.203820	0.456493	0.171121	0.780866	-0.110492	0.590557
32043	9.471670	1.226693	-2.401679	-0.051927	-0.048632	0.006374	-0.565957	-0.202755	0.458261	0.171724	0.781274	-0.111523	0.589647
32044	9.432894	1.337109	-2.476806	-0.029895	-0.043336	0.009169	-0.564522	-0.204489	0.457997	0.171977	0.781682	-0.112291	0.588887
32045	9.423552	1.363487	-2.449714	-0.022399	-0.019699	0.013737	-0.563373	-0.204079	0.460986	0.172098	0.781833	-0.112987	0.588518
32046	9.444822	1.234794	-2.448933	-0.024098	-0.014385	0.017379	-0.564238	-0.203703	0.459460	0.172224	0.781901	-0.113711	0.588252
32047	9.433202	1.317057	-2.428638	-0.009986	-0.015127	-0.001850	-0.563496	-0.206839	0.458690	0.172342	0.782075	-0.114004	0.587929
32048	9.442739	1.326922	-2.445839	-0.031026	-0.014141	-0.001889	-0.562651	-0.205638	0.460315	0.172813	0.782157	-0.114517	0.587581
32049	9.413571	1.288542	-2.461907	-0.038505	-0.031343	-0.006477	-0.562361	-0.206747	0.459393	0.173394	0.782433	-0.115129	0.586924
32050	9.418540	1.378492	-2.480830	-0.022974	-0.016546	-0.008290	-0.561495	-0.207389	0.460477	0.173806	0.782585	-0.115454	0.586534
32051	9.452577	1.370409	-2.438677	-0.008250	-0.039009	-0.002713	-0.562348	-0.206688	0.461096	0.173855	0.783045	-0.115794	0.585839
32052	9.393613	1.319138	-2.562413	-0.004718	-0.028511	-0.009171	-0.562045	-0.207076	0.463052	0.173958	0.783404	-0.115924	0.585303
32053	9.397930	1.315105	-2.625404	0.002062	0.029906	-0.000995	-0.560897	-0.208117	0.463401	0.173982	0.783090	-0.115931	0.585713
32054	9.365484	1.327721	-2.464684	-0.015557	-0.018639	-0.004622	-0.560039	-0.208717	0.463638	0.174232	0.783284	-0.116235	0.585320
32055	9.408411	1.264782	-2.495686	0.000709	0.011438	-0.015651	-0.560619	-0.208625	0.461950	0.174405	0.783215	-0.116094	0.585388
32056	9.404396	1.353653	-2.429737	0.000646	0.012461	-0.017472	-0.560322	-0.209245	0.462758	0.174622	0.783131	-0.115895	0.585475
32057	9.399076	1.332611	-2.485233	-0.004419	0.005055	-0.000960	-0.560304	-0.210678	0.462668	0.174690	0.783084	-0.116066	0.585484
32058	9.486022	1.336533	-2.461888	-0.012777	-0.001824	-0.039483	-0.560456	-0.209952	0.462573	0.175339	0.783172	-0.115726	0.585240
32059	9.434834	1.342792	-2.539645	-0.011422	0.001101	-0.057849	-0.558459	-0.211674	0.461880	0.176173	0.783277	-0.115101	0.584972
32060	9.354886	1.275808	-2.566078	-0.011199	-0.004524	-0.118430	-0.559277	-0.212905	0.463794	0.177709	0.783581	-0.113509	0.584410
32061	9.423573	1.375644	-2.452051	-0.037548	-0.010169	-0.006492	-0.559124	-0.214831	0.461972	0.178322	0.783606	-0.114037	0.584087
32062	9.380929	1.579552	-2.444296	-0.085233	-0.003374	-0.010242	-0.558965	-0.216798	0.460997	0.179770	0.783381	-0.115019	0.583753
32063	9.472075	1.438179	-2.438964	-0.015753	0.005862	-0.013794	-0.558093	-0.218940	0.460430	0.180169	0.783310	-0.115116	0.583705
32064	9.404251	1.327077	-2.437152	-0.012189	0.000531	-0.017483	-0.557557	-0.216382	0.460868	0.180552	0.783320	-0.115100	0.583577
32065	9.369710	1.245799	-2.506440	-0.087950	-0.029022	-0.043299	-0.559505	-0.218932	0.460727	0.182338	0.783461	-0.115709	0.582711
32066	9.369967	1.418519	-2.546388	-0.092411	0.007942	-0.076372	-0.557210	-0.223141	0.457892	0.184693	0.783223	-0.115693	0.582293
32067	9.365682	1.600547	-2.554703	-0.097299	0.043584	-0.056223	-0.557722	-0.227030	0.458220	0.186943	0.782507	-0.115940	0.582488
32068	9.320462	1.597443	-2.480566	-0.090492	0.035432	-0.074556	-0.557132	-0.230238	0.456030	0.189303	0.781944	-0.115822	0.582505
32069	9.376198	1.701382	-2.484388	-0.082739	0.039964	-0.058002	-0.557968	-0.232162	0.454501	0.191342	0.781321	-0.115878	0.582664
32070	9.359891	1.671252	-2.399431	-0.079184	0.034407	-0.026795	-0.557945	-0.234421	0.453651	0.192960	0.780697	-0.116371	0.582870
32071	9.397846	1.618370	-2.454337	-0.063503	0.041520	-0.023107	-0.558209	-0.237451	0.451056	0.194297	0.780043	-0.116740	0.583227
32072	9.420129	1.663517	-2.396904	-0.023414	0.038045	-0.028515	-0.558631	-0.237057	0.451935	0.195074	0.779592	-0.116544	0.583609
32073	9.401262	1.728788	-2.371617	-0.019254	0.029464	-0.008299	-0.559053	-0.238530	0.449863	0.195523	0.779214	-0.116670	0.583939
32074	9.396202	1.690218	-2.386173	-0.001824	0.029532	-0.041305	-0.558633	-0.239571	0.447528	0.196104	0.778973	-0.116072	0.584184
32075	9.363823	1.756377	-2.239599	0.023606	0.018488	-0.011867	-0.559325	-0.240046	0.448638	0.195907	0.778897	-0.115681	0.584429
32076	9.233038	1.738941	-2.316949	0.078157	-0.003133	-0.022771	-0.560590	-0.240873	0.448315	0.194951	0.779307	-0.114565	0.584422
32077	9.492540	1.548160	-2.332729	0.074598	0.022706	-0.022795	-0.560605	-0.239454	0.448687	0.194095	0.779403	-0.113392	0.584808
32078	9.395856	1.563994	-2.377321	0.029259	-0.004734	-0.039376	-0.558638	-0.238344	0.448879	0.194073	0.779680	-0.112570	0.584605
32079	9.400556	1.651976	-2.430064	-0.024991	0.043257	-0.054226	-0.559738	-0.241173	0.448288	0.195179	0.779219	-0.111994	0.584962
32080	9.396099	1.636740	-2.376855	0.007262	0.021327	-0.043118	-0.559587	-0.241762	0.448533	0.195612	0.779111	-0.111283	0.585097
32081	9.358172	1.743230	-2.340925	0.014598	0.035105	-0.043116	-0.558732	-0.242607	0.447905	0.195952	0.778873	-0.110449	0.585457
32082	9.447562	1.639757	-2.267646	0.053348	0.062075	-0.033902	-0.560451	-0.242054	0.445973	0.195649	0.778447	-0.109182	0.586363
32083	9.418561	1.584011	-2.254847	0.042425	0.061991	-0.032104	-0.560737	-0.242165	0.445402	0.195480	0.777973	-0.108092	0.587249
32084	9.358185	1.645648	-2.298083	0.020321	0.064217	-0.037660	-0.561321	-0.241521	0.444173	0.195733	0.777398	-0.107138	0.588100
32085	9.421805	1.682534	-2.189107	-0.023484	0.054816	-0.032202	-0.562322	-0.241709	0.442472	0.196572	0.776747	-0.106851	0.588732
32086	9.412137	1.728996	-2.212598	-0.030712	0.073141	-0.030405	-0.564416	-0.244495	0.441326	0.197557	0.775847	-0.106582	0.589638
32087	9.410315	1.803595	-2.168564	-0.045019	0.075179	-0.017577	-0.565576	-0.243248	0.439715	0.198602	0.774835	-0.106694	0.590597
32088	9.480148	1.783673	-2.166474	-0.034083	0.094711	-0.021245	-0.565678	-0.247728	0.437311	0.199579	0.773642	-0.106524	0.591861
32089	9.424681	1.793899	-2.176411	-0.038894	0.122814	0.001629	-0.567549	-0.247246	0.433959	0.200402	0.772042	-0.106670	0.593642
32090	9.413207	1.622246	-2.029754	-0.012964	0.131731	-0.057086	-0.569997	-0.246421	0.429643	0.201540	0.770566	-0.105526	0.595378
32091	9.582410	1.703064	-1.996907	-0.021331	0.153571	-0.098376	-0.573960	-0.248739	0.425428	0.203336	0.768867	-0.103801	0.597264
32092	9.457267	1.752448	-1.996735	-0.029284	0.168447	-0.054391	-0.573681	-0.250849	0.421469	0.204777	0.766862	-0.102758	0.599525
32093	9.516304	1.769444	-1.849070	-0.005268	0.177090	-0.046079	-0.577065	-0.253648	0.418068	0.205742	0.764819	-0.101548	0.602005
32094	9.521970	1.787441	-1.747712	-0.014058	0.122566	-0.026733	-0.579054	-0.254762	0.415043	0.206525	0.763355	-0.100940	0.603695
32095	9.463553	1.832773	-1.841853	0.011728	0.144540	-0.057006	-0.581880	-0.256328	0.412706	0.207292	0.761781	-0.099493	0.605658
32096	9.327642	1.947617	-2.014771	0.015296	0.192655	-0.030482	-0.584293	-0.258240	0.408502	0.207807	0.759584	-0.098181	0.608449
32097	9.069159	2.095151	-1.849548	0.011862	0.240375	-0.059955	-0.587601	-0.257870	0.402041	0.208797	0.756836	-0.096283	0.611828
32098	9.154566	2.412879	-1.536652	-0.020932	0.286504	-0.091209	-0.590026	-0.259304	0.396875	0.210751	0.753427	-0.094069	0.615697
32099	9.408345	2.590924	-1.204393	-0.068903	0.207817	-0.096586	-0.593584	-0.261783	0.389955	0.213373	0.750764	-0.092714	0.618247
32100	9.972612	2.615510	-1.164948	-0.153068	0.115564	-0.087297	-0.593564	-0.266420	0.384848	0.216941	0.748859	-0.092917	0.619284
32101	9.651511	2.574942	-1.225669	-0.241713	0.011207	0.030067	-0.596528	-0.270396	0.378961	0.220242	0.747611	-0.096416	0.619093
32102	9.328159	2.270022	-1.464363	-0.239349	0.016854	0.151053	-0.596281	-0.268992	0.376639	0.221963	0.746064	-0.101686	0.619500
32103	9.327892	2.319270	-1.519590	-0.407154	-0.091062	0.147234	-0.597252	-0.270684	0.376259	0.226063	0.745064	-0.109424	0.617900
32104	9.542164	2.709011	-1.399455	-0.488068	-0.128912	0.138077	-0.596372	-0.275001	0.373147	0.231303	0.744129	-0.118195	0.615469
32105	9.309764	2.600322	-1.490508	-0.505110	-0.170159	0.119685	-0.596487	-0.277946	0.371689	0.237004	0.743568	-0.127042	0.612206
32106	9.084195	2.639300	-1.385197	-0.557749	-0.169197	0.136057	-0.595868	-0.282649	0.370680	0.243157	0.742614	-0.136799	0.608839
32107	9.368767	2.832012	-1.438063	-0.705259	-0.240280	0.101108	-0.595974	-0.288165	0.365945	0.251826	0.741755	-0.148076	0.603703
32108	9.160973	2.697872	-1.452906	-0.741357	-0.311250	0.057039	-0.591201	-0.296828	0.365215	0.261163	0.741524	-0.159547	0.597060
32109	8.945109	2.746421	-1.343064	-0.943956	-0.297064	0.074936	-0.587576	-0.305370	0.362379	0.273416	0.739753	-0.173452	0.589850
32110	9.100150	2.656091	-1.199689	-1.093261	-0.290418	0.032449	-0.584045	-0.319906	0.355769	0.288110	0.736905	-0.188497	0.581750
32111	9.927711	2.491659	-1.309008	-1.156927	-0.240376	-0.029081	-0.579918	-0.338612	0.346059	0.304685	0.732914	-0.202841	0.573463
32112	9.480630	2.431887	-1.138083	-1.024341	-0.227133	-0.136303	-0.576124	-0.352638	0.337779	0.320256	0.729665	-0.214061	0.564981
32113	9.868343	2.094751	-1.338361	-1.011315	-0.169999	-0.136345	-0.572053	-0.367964	0.326581	0.335935	0.725486	-0.224525	0.557142
32114	9.887066	2.222415	-1.463837	-0.753608	-0.040895	-0.090148	-0.568835	-0.382315	0.316303	0.347637	0.721192	-0.231998	0.552456
32115	9.779553	2.201375	-1.645948	-0.645263	-0.021270	-0.146891	-0.566535	-0.391336	0.306084	0.358592	0.717501	-0.237141	0.548058
32116	9.253168	2.124038	-1.749958	-0.656493	-0.029071	-0.156209	-0.562637	-0.403820	0.295633	0.369539	0.713776	-0.242417	0.543321
32117	9.344851	1.474408	-1.460513	-0.591454	-0.036409	-0.051545	-0.561986	-0.415751	0.286664	0.378445	0.709946	-0.248405	0.539492
32118	9.912806	1.430208	-1.537599	-0.451219	0.020962	0.124927	-0.563002	-0.418909	0.278118	0.383580	0.705637	-0.255017	0.538433
32119	9.965457	1.691442	-1.694874	-0.305706	-0.040518	0.099668	-0.564894	-0.417771	0.273109	0.386643	0.703155	-0.260123	0.537043
32120	9.397015	1.870642	-1.737666	-0.244400	-0.118684	0.108991	-0.567445	-0.418768	0.270804	0.388261	0.701949	-0.265319	0.534908
32121	9.363147	1.839406	-1.741434	-0.248582	-0.134160	0.090643	-0.566885	-0.419539	0.268768	0.390049	0.700928	-0.270430	0.532381
32122	9.392087	1.792817	-1.718665	-0.123953	-0.129208	0.063351	-0.567446	-0.419027	0.270221	0.390373	0.700982	-0.273751	0.530371
32123	9.403264	1.804692	-1.525763	-0.021580	-0.103422	0.058014	-0.567848	-0.419016	0.273059	0.389437	0.701568	-0.275775	0.529234
32124	9.325844	2.020414	-1.656731	0.137983	-0.037695	-0.002324	-0.566728	-0.417907	0.273543	0.387304	0.703032	-0.274715	0.529409
32125	9.251658	1.820041	-1.505500	0.142906	-0.078596	-0.089464	-0.565017	-0.415883	0.278611	0.385724	0.705441	-0.272749	0.528373
32126	9.410085	2.045059	-1.369858	0.172077	0.005252	-0.169294	-0.562998	-0.416804	0.282075	0.385077	0.707620	-0.268611	0.528051
32127	9.717215	2.576880	-1.764361	0.229804	0.042130	-0.202128	-0.561105	-0.419142	0.285168	0.384085	0.710004	-0.263201	0.528297
32128	9.401051	3.214803	-1.787026	0.147110	0.033428	-0.176548	-0.557677	-0.420321	0.287611	0.384011	0.711691	-0.259005	0.528155
32129	9.249328	2.899328	-1.331705	-0.063106	0.023644	-0.065070	-0.555654	-0.423791	0.287374	0.385642	0.711285	-0.258755	0.527635
32130	10.339985	3.082809	-1.842326	-0.079387	-0.047004	-0.017020	-0.554786	-0.426042	0.286092	0.386692	0.711240	-0.259846	0.526390
32131	9.243384	3.364063	-1.983060	0.063996	-0.132784	0.052933	-0.555372	-0.423523	0.287672	0.384460	0.712863	-0.261135	0.525191
32132	8.650677	2.684513	-1.994311	-0.098667	-0.081620	0.189008	-0.556384	-0.420459	0.289998	0.383434	0.711952	-0.265622	0.524927
32133	8.653914	2.732507	-1.597973	-0.215052	-0.081161	0.217246	-0.558275	-0.416533	0.289695	0.383703	0.710008	-0.271770	0.524216
32134	9.088559	3.020550	-1.605103	-0.423307	-0.136437	0.167523	-0.561255	-0.417496	0.286831	0.387169	0.707237	-0.279737	0.521214
32135	8.982389	3.328867	-1.753716	-0.550961	-0.172302	0.188458	-0.563110	-0.419497	0.281341	0.391956	0.703688	-0.289614	0.517027
32136	8.852962	3.465154	-1.721416	-0.574936	-0.170036	0.181980	-0.565263	-0.419816	0.276809	0.397124	0.699814	-0.299551	0.512661
32137	8.908359	3.596517	-1.780604	-0.608263	-0.183887	0.169123	-0.566989	-0.422547	0.268580	0.402757	0.695834	-0.309706	0.507626
32138	8.933231	3.853525	-1.789521	-0.649846	-0.163672	0.187409	-0.566595	-0.424240	0.261955	0.408827	0.691009	-0.320332	0.502747
32139	8.608478	3.757293	-1.676551	-0.551917	-0.110192	0.148892	-0.568866	-0.427742	0.254958	0.414263	0.686656	-0.328886	0.498722
32140	8.834039	3.650715	-1.444129	-0.609803	-0.110147	0.104775	-0.569721	-0.431149	0.248520	0.420816	0.681931	-0.337427	0.493991
32141	9.020826	3.657667	-0.977626	-0.629701	-0.115816	0.046078	-0.570316	-0.435887	0.236897	0.428231	0.677453	-0.345239	0.488350
32142	9.743728	3.110426	-1.058956	-0.612356	-0.083297	-0.065819	-0.569187	-0.440941	0.228213	0.436544	0.673392	-0.351149	0.482355
32143	10.068325	2.567229	-1.231646	-0.667210	-0.049589	-0.071509	-0.565195	-0.448494	0.219769	0.445953	0.668506	-0.357023	0.476194
32144	10.970601	2.143705	-1.229503	-0.707957	-0.015314	0.007397	-0.564336	-0.457341	0.206459	0.455174	0.662183	-0.364097	0.470918
32145	10.421782	1.729882	-1.907347	-0.584813	0.073377	0.119228	-0.567259	-0.458609	0.192243	0.462383	0.655253	-0.370520	0.468573
32146	8.764743	0.988931	-1.483047	-0.539987	0.108990	0.285781	-0.572163	-0.459043	0.179231	0.467534	0.647030	-0.378422	0.468572
32147	10.004240	0.812721	-1.293830	-0.830764	-0.017150	0.164546	-0.577932	-0.458576	0.165718	0.476571	0.638067	-0.388526	0.463463
32148	10.028062	1.047178	-1.428461	-0.685352	-0.053111	0.236498	-0.581590	-0.457411	0.151944	0.482637	0.630082	-0.398490	0.459634
32149	9.070395	1.071038	-1.257221	-0.640378	-0.061249	0.243737	-0.586193	-0.457293	0.142222	0.487908	0.622428	-0.408132	0.456024
32150	8.926784	1.282557	-1.221485	-0.607609	-0.024463	0.304307	-0.591720	-0.452471	0.130679	0.492420	0.614142	-0.417783	0.453663
32151	9.490705	1.141893	-1.156533	-0.620485	-0.016281	0.230966	-0.596090	-0.449543	0.119289	0.497706	0.606150	-0.426535	0.450487
32152	9.920192	1.198854	-1.109420	-0.604188	-0.014026	0.224677	-0.601864	-0.446649	0.109044	0.502806	0.598260	-0.434917	0.447346
32153	9.931931	1.682916	-1.043899	-0.465478	0.013542	0.280961	-0.606384	-0.441013	0.101083	0.505866	0.590922	-0.442464	0.446247
32154	9.853050	1.496993	-0.882737	-0.475176	-0.029214	0.194715	-0.610600	-0.437093	0.092870	0.509423	0.584578	-0.449397	0.443621
32155	9.650562	1.503431	-0.894446	-0.451513	-0.025771	0.258942	-0.615098	-0.432379	0.086126	0.512049	0.577780	-0.456860	0.441876
32156	9.422599	1.513130	-0.774743	-0.398251	-0.019055	0.266331	-0.619447	-0.427975	0.079786	0.514064	0.571363	-0.463751	0.440701
32157	9.530825	1.303655	-0.403334	-0.401841	-0.013645	0.268151	-0.625519	-0.421538	0.073590	0.516047	0.564754	-0.470667	0.439569
32158	9.298468	1.322400	-0.232682	-0.338291	0.040461	0.314025	-0.629744	-0.416105	0.066747	0.517429	0.557877	-0.476870	0.440040
32159	9.638569	1.309657	-0.185096	-0.236132	0.085796	0.228892	-0.634438	-0.407621	0.059391	0.518776	0.552374	-0.480781	0.441140
32160	9.850452	1.502218	-0.909176	-0.060276	0.137698	0.092489	-0.639439	-0.406449	0.054696	0.519913	0.549586	-0.481028	0.443010
32161	9.947145	1.505881	-0.871705	0.057515	0.109725	-0.154958	-0.637633	-0.404960	0.053072	0.521621	0.550599	-0.477852	0.443182
32162	10.318709	1.756091	-0.917787	-0.092373	0.067244	-0.144050	-0.634905	-0.409490	0.050779	0.524515	0.550363	-0.476498	0.441513
32163	9.971966	2.455664	-1.180459	-0.044010	0.050263	-0.109029	-0.634608	-0.412099	0.048205	0.526354	0.550423	-0.475337	0.440500
32164	9.412068	2.324516	-1.232840	-0.048635	-0.102268	-0.130963	-0.630326	-0.415583	0.047521	0.527039	0.551995	-0.475527	0.437499
32165	8.909801	2.283557	-1.349593	-0.159466	-0.108833	-0.032192	-0.630284	-0.418750	0.047606	0.527951	0.551539	-0.477888	0.434392
32166	9.068585	1.930981	-1.543825	-0.353218	-0.091055	0.143546	-0.630852	-0.418993	0.046888	0.529671	0.547166	-0.483600	0.431497
32167	9.822333	2.227858	-1.113544	-0.670418	-0.114818	0.157876	-0.634662	-0.413115	0.039643	0.534380	0.539477	-0.492461	0.425305
32168	9.639280	2.721688	-1.311214	-0.739443	-0.263651	0.124981	-0.633765	-0.410066	0.032885	0.538595	0.532460	-0.502975	0.416434
32169	8.812388	2.670316	-1.024578	-0.834737	-0.348476	0.128419	-0.637912	-0.409208	0.028446	0.542730	0.525031	-0.515120	0.405511
32170	8.696649	2.885899	-1.125128	-0.903695	-0.379270	0.154033	-0.641301	-0.402648	0.021807	0.546920	0.516544	-0.528201	0.393783
32171	8.772567	2.984999	-1.320563	-1.029016	-0.356890	0.186812	-0.641438	-0.398263	0.011601	0.552110	0.506082	-0.542129	0.380987
32172	8.680500	3.563488	-1.008992	-1.064821	-0.329220	0.217982	-0.645105	-0.392660	0.004055	0.557477	0.494272	-0.556060	0.368392
32173	8.408500	3.868015	-0.789099	-1.054085	-0.354426	0.144634	-0.646643	-0.387404	-0.002967	0.562741	0.483527	-0.569124	0.354431
32174	8.779778	4.481061	-0.405256	-0.954295	-0.387790	0.051486	-0.649453	-0.381863	-0.009534	0.567033	0.474773	-0.580743	0.340297
32175	9.898833	4.631777	-0.658691	-0.991076	-0.391489	-0.128160	-0.647972	-0.379724	-0.015505	0.572720	0.467749	-0.590543	0.323206
32176	10.738900	4.226755	-0.917393	-0.886229	-0.335184	-0.427065	-0.644868	-0.383314	-0.022417	0.579650	0.464627	-0.596100	0.304618
32177	10.628450	2.946758	-1.254950	-1.056624	-0.173562	-0.598574	-0.636041	-0.393355	-0.031488	0.590999	0.460609	-0.598716	0.283015
32178	11.446107	0.754393	-2.401303	-1.026314	-0.156408	-0.404237	-0.628653	-0.402698	-0.042625	0.600686	0.454006	-0.602610	0.264416
32179	10.744428	-0.499065	-2.238302	-0.947773	-0.089423	0.026712	-0.627224	-0.400785	-0.055692	0.608037	0.442794	-0.608793	0.252181
32180	11.147207	0.385945	-2.257257	-0.745461	0.132707	0.463754	-0.632715	-0.390166	-0.071123	0.613785	0.427255	-0.615055	0.249856
32181	9.912986	1.148046	-2.015304	-0.696915	0.070781	0.166515	-0.632855	-0.379360	-0.089142	0.619742	0.416315	-0.619042	0.243697
32182	9.088664	0.271306	-1.668926	-0.695217	0.068015	0.054260	-0.636694	-0.374379	-0.101541	0.626012	0.406561	-0.622083	0.236283
32183	8.594140	1.095929	-1.775494	-0.595137	0.031232	0.249066	-0.639265	-0.366062	-0.109070	0.629998	0.395859	-0.626532	0.232068
32184	9.565377	0.876640	-1.668315	-0.514571	0.025653	0.388885	-0.646591	-0.351982	-0.118316	0.632499	0.384256	-0.631726	0.230684
32185	9.111791	1.106981	-2.147448	-0.263658	0.047336	0.569108	-0.655606	-0.335137	-0.121849	0.632390	0.373496	-0.636765	0.234762
32186	8.921099	1.071231	-1.553577	-0.323898	-0.045167	0.515890	-0.661336	-0.320253	-0.124545	0.631725	0.362919	-0.642763	0.236788
32187	9.007136	1.457906	-1.498716	-0.235277	0.058231	0.538004	-0.668496	-0.304718	-0.128319	0.631506	0.352746	-0.647124	0.240833
32188	8.989523	0.942936	-1.066620	-0.063793	0.141933	0.716139	-0.679243	-0.284457	-0.130630	0.630234	0.341855	-0.650719	0.250010
32189	9.401336	1.415661	-0.368775	0.133370	0.226399	0.695477	-0.684245	-0.262504	-0.136998	0.628643	0.333328	-0.652003	0.261903
32190	9.143600	0.683158	-0.045062	0.140084	0.152174	0.331162	-0.690413	-0.247530	-0.141384	0.627896	0.329863	-0.651645	0.268877
32191	8.872568	0.481791	0.823688	0.039382	0.233318	0.114221	-0.693529	-0.239992	-0.147539	0.630012	0.327595	-0.649338	0.272260
32192	8.990747	1.026437	0.296235	-0.110766	0.155831	-0.122582	-0.692311	-0.238362	-0.151840	0.633378	0.326841	-0.647270	0.270275
32193	9.110823	0.992156	0.257703	-0.056050	0.068700	-0.362722	-0.688625	-0.241124	-0.155306	0.636566	0.330427	-0.644373	0.265301
32194	11.613248	1.851290	-1.823092	-0.102928	-0.161623	-1.213325	-0.680977	-0.263412	-0.154650	0.641367	0.345404	-0.638871	0.247361
32195	12.172138	1.727826	-3.033237	-0.048393	-0.104786	-0.959993	-0.668148	-0.292010	-0.153023	0.644922	0.357532	-0.633810	0.233518
32196	11.141384	0.991255	-3.262783	0.504630	0.125480	-0.278798	-0.661550	-0.309015	-0.151319	0.644123	0.366868	-0.627899	0.237184
32197	11.006652	0.929784	-2.589044	0.748380	0.359066	-0.008947	-0.659895	-0.315198	-0.148889	0.642937	0.374909	-0.619765	0.248931
32198	10.390579	0.704819	-1.767932	0.710927	0.402588	0.093531	-0.660884	-0.316383	-0.150795	0.642006	0.380742	-0.611772	0.261913
32199	10.036983	0.653242	-1.354066	0.564509	0.279699	-0.033257	-0.659590	-0.318122	-0.150916	0.641049	0.386927	-0.605169	0.270396
32200	9.556327	1.054407	-1.357630	0.295241	0.186040	0.036063	-0.658465	-0.319160	-0.153542	0.640768	0.389168	-0.601559	0.275847
32201	9.401047	0.790418	-0.761740	0.138284	0.196186	0.119180	-0.661072	-0.316109	-0.156300	0.641154	0.388435	-0.599479	0.280472
32202	9.525893	0.995210	-0.907590	-0.008323	0.001233	0.061455	-0.661393	-0.314424	-0.158316	0.640850	0.387494	-0.600094	0.281153
32203	9.394241	1.273333	-0.601328	-0.167165	-0.114319	0.122834	-0.663694	-0.311509	-0.158395	0.639829	0.384527	-0.603738	0.279748
32204	9.314693	1.458631	-0.993291	-0.357201	-0.120087	0.167434	-0.667759	-0.303927	-0.159297	0.640127	0.378502	-0.608647	0.276628
32205	9.253050	1.823164	-1.017596	-0.392167	-0.130134	0.059155	-0.669689	-0.297652	-0.160586	0.640901	0.373499	-0.613209	0.271511
32206	9.157348	1.998256	-1.003213	-0.418809	-0.173915	-0.008720	-0.673039	-0.291587	-0.163007	0.641877	0.369074	-0.617727	0.264936
32207	8.986553	2.097191	-0.696655	-0.499014	-0.160699	-0.135534	-0.675191	-0.289521	-0.163423	0.643995	0.365234	-0.621689	0.255691
32208	9.262140	1.849802	-0.479100	-0.634857	-0.143760	-0.258755	-0.673630	-0.291167	-0.165524	0.648064	0.360879	-0.624938	0.243374
32209	9.889207	1.563930	-0.289433	-0.773838	-0.071110	-0.264551	-0.671412	-0.291741	-0.172097	0.653716	0.354517	-0.627904	0.229588
32210	9.808410	1.022825	-0.224720	-0.730172	0.001057	-0.180270	-0.671644	-0.290679	-0.181944	0.659620	0.347092	-0.629994	0.218029
32211	10.286451	0.863501	-0.349920	-0.810305	0.124306	-0.110813	-0.672746	-0.288415	-0.192557	0.666968	0.337237	-0.631299	0.207089
32212	10.046701	1.006973	-0.253059	-0.730640	0.119657	-0.037270	-0.670241	-0.282614	-0.206099	0.673448	0.327329	-0.632507	0.198139
32213	9.916952	1.007238	-0.204726	-0.632373	0.085562	-0.088435	-0.670108	-0.275894	-0.214178	0.678734	0.319559	-0.633499	0.189426
32214	9.653776	1.220439	-0.050977	-0.588971	-0.037670	-0.093676	-0.669954	-0.271426	-0.223248	0.682288	0.312766	-0.635694	0.180426
32215	9.625231	1.239506	-0.011137	-0.356741	0.000215	0.001225	-0.671180	-0.266743	-0.227476	0.684277	0.307840	-0.637237	0.175864
32216	10.005085	1.277374	-0.141041	-0.224302	-0.040325	-0.002953	-0.673071	-0.264412	-0.230428	0.685109	0.304841	-0.638648	0.172704
32217	9.917661	1.484046	-0.315173	0.040100	-0.128419	0.041757	-0.675219	-0.261440	-0.228805	0.682850	0.305244	-0.640794	0.172987
32218	9.701159	1.406205	-0.544305	0.171706	-0.156458	0.073188	-0.677045	-0.259492	-0.223991	0.679497	0.307081	-0.642871	0.175219
32219	9.520411	1.036787	-0.390192	0.272685	-0.137329	0.117302	-0.681663	-0.258909	-0.216828	0.675395	0.309677	-0.644772	0.179474
32220	9.671509	0.993058	-0.463762	0.322734	-0.109233	0.138483	-0.684733	-0.257245	-0.208762	0.671433	0.312529	-0.646024	0.184814
32221	9.848143	1.112495	-0.421279	0.385482	-0.073597	0.156042	-0.689117	-0.253989	-0.203417	0.667232	0.315846	-0.646830	0.191452
32222	9.847589	0.845172	-0.379522	0.331901	-0.137018	0.141315	-0.692049	-0.252443	-0.195926	0.662762	0.318858	-0.648357	0.196747
32223	9.696630	0.951390	-0.624398	0.204103	-0.142420	0.083243	-0.697287	-0.249412	-0.191579	0.659034	0.320910	-0.650257	0.199640
32224	9.557449	0.731849	-0.456369	0.302634	-0.122142	0.139313	-0.698089	-0.249139	-0.185180	0.654890	0.323463	-0.651633	0.204609
32225	9.522180	0.561602	-0.581767	0.162249	-0.070931	0.151763	-0.702044	-0.245918	-0.179274	0.652046	0.323736	-0.653168	0.208335
32226	9.621306	0.782958	-0.323154	0.179400	-0.022633	0.174726	-0.705182	-0.241997	-0.176166	0.649811	0.323781	-0.653935	0.212793
32227	9.668687	0.869405	-0.464463	0.215537	-0.067353	0.058356	-0.707186	-0.238638	-0.173670	0.647047	0.325918	-0.654549	0.216038
32228	9.601654	0.871554	-0.408800	0.232420	-0.014449	0.034435	-0.707461	-0.237878	-0.171495	0.645146	0.328431	-0.654047	0.219413
32229	9.899384	0.917659	-0.566982	0.310175	0.050047	0.062079	-0.708017	-0.237264	-0.169185	0.643258	0.331193	-0.652711	0.224718
32230	9.958413	0.730873	-0.954476	0.146050	0.070256	0.009394	-0.708009	-0.238506	-0.170254	0.643121	0.332532	-0.651308	0.227193
32231	9.431723	1.235914	-0.723750	0.162559	0.145284	0.076265	-0.708014	-0.238212	-0.170377	0.643360	0.332760	-0.649478	0.231380
32232	9.415918	0.921298	-0.763859	0.078096	0.119373	-0.072563	-0.706489	-0.237394	-0.172890	0.644681	0.334054	-0.647193	0.232238
32233	9.388424	1.333650	-0.755311	0.062420	0.154956	-0.112961	-0.706059	-0.240754	-0.177779	0.646574	0.335398	-0.644423	0.232743
32234	9.854053	1.109194	-0.899796	0.058394	0.181939	-0.131303	-0.702641	-0.244665	-0.181173	0.649090	0.336897	-0.641010	0.233000
32235	10.619179	1.398484	-1.172908	0.013214	0.117899	-0.241189	-0.700340	-0.251301	-0.187277	0.651403	0.339416	-0.638073	0.230943
32236	10.147282	1.542581	-1.180891	0.115271	0.057752	-0.180414	-0.699135	-0.258919	-0.190598	0.652144	0.342851	-0.635657	0.230438
32237	9.805667	1.295236	-1.003056	0.045655	0.011382	-0.110851	-0.695692	-0.262179	-0.189702	0.652247	0.344627	-0.634839	0.229753
32238	9.752869	1.270846	-0.965008	0.000344	-0.027443	-0.090706	-0.694401	-0.264163	-0.190689	0.652272	0.345810	-0.634669	0.228369
32239	9.570801	1.548318	-0.944312	0.022086	-0.092908	-0.090552	-0.695348	-0.266259	-0.188686	0.651102	0.347505	-0.635463	0.226920
32240	9.642095	1.525162	-1.063075	-0.024083	-0.164704	-0.134563	-0.695428	-0.269140	-0.185608	0.649742	0.349548	-0.636876	0.223699
32241	9.420338	1.746355	-1.164453	-0.075186	-0.156397	-0.164054	-0.695058	-0.273639	-0.181927	0.648741	0.351210	-0.638409	0.219594
32242	9.488621	1.612751	-1.003622	-0.060914	-0.126808	-0.042955	-0.695134	-0.277209	-0.179459	0.647696	0.351424	-0.640117	0.217351
32243	9.647657	1.636022	-1.014249	-0.073945	-0.118827	-0.052130	-0.695818	-0.277597	-0.177210	0.646652	0.351510	-0.641928	0.214965
32244	9.508757	1.894039	-1.012203	-0.070456	-0.118994	0.012119	-0.695090	-0.277064	-0.173643	0.645526	0.350854	-0.643951	0.213364
32245	9.644165	1.650808	-0.849767	-0.069561	-0.124228	-0.023661	-0.696342	-0.278363	-0.173145	0.644248	0.350659	-0.645998	0.211353
32246	9.478351	1.936554	-0.911753	-0.060958	-0.129115	0.026839	-0.699342	-0.274423	-0.170462	0.642852	0.349971	-0.648203	0.209987
32247	9.543033	1.912369	-0.950562	-0.046135	-0.098059	0.030498	-0.702026	-0.272672	-0.167210	0.641515	0.349274	-0.650174	0.209143
32248	9.542422	1.847582	-1.001688	-0.056368	-0.052951	-0.015486	-0.702557	-0.274065	-0.165026	0.641245	0.348873	-0.651078	0.207824
32249	9.593307	1.907709	-0.991121	-0.055441	-0.041668	-0.050348	-0.701999	-0.273228	-0.164696	0.641045	0.348879	-0.651787	0.206203
32250	9.858426	1.978913	-1.015065	-0.060974	-0.037805	-0.052131	-0.701700	-0.273861	-0.163605	0.641152	0.348831	-0.652256	0.204458
32251	9.452108	1.963108	-0.888858	-0.075204	-0.044359	-0.035720	-0.701684	-0.275280	-0.163977	0.641000	0.348411	-0.653167	0.202736
32252	9.197681	1.775359	-0.680078	-0.083672	0.007793	-0.015714	-0.703371	-0.276646	-0.164897	0.641709	0.347410	-0.653393	0.201478
32253	9.483707	2.004552	-0.561258	-0.171087	0.001021	-0.067153	-0.703537	-0.275701	-0.166535	0.642955	0.345983	-0.653864	0.198409
32254	9.456427	2.323845	-0.485691	-0.174004	-0.060543	-0.100044	-0.702711	-0.275315	-0.168786	0.643721	0.345188	-0.654732	0.194408
32255	9.500675	2.487864	-0.442797	-0.201677	-0.081304	-0.105532	-0.704126	-0.274892	-0.168179	0.644258	0.344193	-0.656063	0.189852
32256	9.579815	2.243385	-0.698565	-0.153143	-0.119144	-0.136605	-0.703816	-0.277578	-0.169200	0.644222	0.344357	-0.657329	0.185241
32257	9.584414	2.087640	-0.661104	-0.143790	-0.092232	-0.063248	-0.704346	-0.279775	-0.168199	0.644057	0.343584	-0.658827	0.181900
32258	9.708503	2.093757	-0.820298	-0.100914	-0.016293	-0.041240	-0.702649	-0.279535	-0.167776	0.644646	0.342782	-0.659215	0.179909
32259	9.524249	2.126275	-0.977451	-0.096642	0.002675	-0.020198	-0.705633	-0.279140	-0.168997	0.645254	0.341701	-0.659594	0.178390
32260	9.681396	2.080360	-0.891838	-0.061532	0.000393	-0.076068	-0.705659	-0.278722	-0.171662	0.645913	0.341803	-0.659384	0.176580
32261	9.998374	2.054970	-1.333822	-0.020264	0.020400	-0.041100	-0.704823	-0.279728	-0.174849	0.646306	0.341920	-0.659114	0.175919
32262	9.609568	1.790220	-1.639856	0.080396	0.039148	0.024993	-0.707077	-0.280410	-0.174870	0.646147	0.342386	-0.658591	0.177551
32263	9.726476	1.605382	-2.022256	-0.001595	-0.009869	-0.028326	-0.707099	-0.279352	-0.175937	0.645943	0.342686	-0.658757	0.177096
32264	9.728930	1.590654	-2.010366	-0.027273	0.003313	-0.032069	-0.709193	-0.281469	-0.176050	0.646250	0.342640	-0.658687	0.176327
32265	9.450765	1.626836	-1.849964	-0.076415	-0.037991	-0.017468	-0.708371	-0.280668	-0.177990	0.646118	0.341932	-0.659580	0.174837
32266	9.612679	1.554151	-1.759872	-0.010588	-0.057496	-0.017282	-0.708222	-0.280978	-0.177586	0.645455	0.342119	-0.660337	0.174063
32267	9.635583	1.575578	-1.922430	0.028220	-0.100109	0.001217	-0.709766	-0.280492	-0.175275	0.643693	0.342729	-0.661814	0.173777
32268	9.653264	1.514821	-2.102236	0.011244	-0.154405	-0.013422	-0.710873	-0.280614	-0.172439	0.641579	0.343481	-0.663763	0.172675
32269	9.639143	1.558237	-2.077269	-0.023417	-0.223089	-0.002364	-0.713652	-0.281130	-0.166920	0.638507	0.343894	-0.666984	0.170816
32270	9.374851	1.729487	-2.049360	0.046734	-0.175237	0.086672	-0.715312	-0.280522	-0.161200	0.635510	0.343826	-0.669747	0.171321
32271	9.318030	1.420808	-1.788371	0.032692	-0.133919	0.103957	-0.716737	-0.276983	-0.156716	0.632840	0.343217	-0.672362	0.172178
32272	9.366027	1.562277	-1.873787	0.080346	-0.047632	0.168174	-0.719857	-0.273432	-0.151931	0.631026	0.342030	-0.673931	0.175040
32273	9.438978	1.428902	-1.732453	0.139391	0.006669	0.181047	-0.721610	-0.268697	-0.151192	0.629222	0.341225	-0.674912	0.179275
32274	9.397140	1.255790	-1.461478	0.126130	0.016968	0.162623	-0.724610	-0.265821	-0.150275	0.627963	0.340449	-0.675444	0.183118
32275	9.561809	1.253214	-1.356539	0.076572	0.052666	0.153333	-0.724661	-0.260874	-0.148548	0.627294	0.339027	-0.675861	0.186482
32276	9.635677	1.001161	-1.046927	0.019945	0.008190	0.160618	-0.728704	-0.255543	-0.150442	0.626627	0.336971	-0.676863	0.188801
32277	9.569640	1.447910	-1.051206	0.037104	0.019384	0.188221	-0.728486	-0.250121	-0.149680	0.625650	0.334672	-0.678047	0.191858
32278	10.410136	1.559211	-1.473230	-0.065645	0.038607	0.105599	-0.729683	-0.245871	-0.150960	0.626165	0.332166	-0.678614	0.192527
32279	9.879744	1.573170	-1.511275	-0.049175	-0.113513	-0.017197	-0.728827	-0.246587	-0.151297	0.624749	0.332079	-0.680403	0.190953
32280	9.055551	1.437669	-1.462011	-0.220949	-0.060801	0.123487	-0.729416	-0.243522	-0.149116	0.624867	0.327763	-0.682911	0.189064
32281	9.541475	1.362515	-1.538646	-0.294912	-0.018360	0.158235	-0.732067	-0.236227	-0.150475	0.625675	0.321840	-0.685566	0.186946
32282	9.561783	1.672772	-1.537383	-0.226045	-0.081563	0.072274	-0.734393	-0.232103	-0.151753	0.625692	0.318217	-0.687980	0.184204
32283	9.596871	1.889679	-1.455153	-0.186988	-0.166610	-0.032071	-0.734386	-0.232145	-0.150905	0.624446	0.316806	-0.690817	0.180205
32284	9.464733	1.730710	-1.646905	-0.120955	-0.164324	-0.027419	-0.734913	-0.231295	-0.144615	0.622993	0.316158	-0.693217	0.177129
32285	9.559346	1.516060	-1.784697	-0.096358	-0.121647	-0.002684	-0.734047	-0.231678	-0.142947	0.621672	0.315313	-0.695322	0.175013
32286	9.462138	1.352323	-1.820777	-0.088483	-0.104364	0.015605	-0.734873	-0.231130	-0.139222	0.620679	0.314255	-0.697115	0.173297
32287	9.505389	1.532719	-1.913009	-0.121202	-0.088113	0.022893	-0.736003	-0.231256	-0.139219	0.619879	0.312628	-0.699036	0.171353
32288	9.602006	1.485296	-1.863790	-0.095944	-0.041052	0.004530	-0.737012	-0.229140	-0.138085	0.619846	0.311409	-0.699990	0.169791
32289	9.462560	1.512560	-1.834242	-0.050701	-0.012747	0.052262	-0.736459	-0.227743	-0.137437	0.619557	0.309990	-0.700907	0.169659
32290	9.452675	1.342327	-1.793918	-0.051992	-0.032013	0.004547	-0.737497	-0.224792	-0.138658	0.619372	0.309284	-0.701597	0.168767
32291	9.573388	1.482539	-1.824089	-0.106375	-0.016343	0.022816	-0.737656	-0.224951	-0.141216	0.619480	0.307600	-0.702555	0.167462
32292	9.541787	1.380802	-1.816324	-0.111923	-0.006910	0.019096	-0.738227	-0.224383	-0.140892	0.619963	0.305861	-0.703220	0.166063
32293	9.540286	1.354839	-1.688414	-0.172300	-0.012322	0.019904	-0.738675	-0.222643	-0.141062	0.620538	0.303381	-0.704312	0.163817
32294	9.578228	1.365396	-1.771892	-0.202702	-0.048770	0.015323	-0.739269	-0.221275	-0.142387	0.620983	0.300699	-0.705757	0.160835
32295	9.567123	1.431443	-1.988444	-0.208503	-0.005633	0.033596	-0.739300	-0.219629	-0.143700	0.621810	0.297551	-0.706939	0.158278
32296	9.622302	1.441236	-2.024261	-0.244410	-0.058921	0.064821	-0.740186	-0.215945	-0.142328	0.622175	0.293669	-0.708909	0.155256
32297	9.532930	1.325165	-2.002351	-0.216809	-0.061191	0.070346	-0.741386	-0.211810	-0.144182	0.622120	0.290064	-0.710995	0.152696
32298	9.463897	1.348567	-1.902996	-0.251089	-0.038157	0.086750	-0.741856	-0.208213	-0.144094	0.622716	0.285709	-0.712816	0.149961
32299	9.562436	1.358075	-1.940436	-0.218783	-0.020132	0.061114	-0.742906	-0.203864	-0.144520	0.623255	0.282075	-0.714308	0.147483
32300	9.543740	1.362072	-1.867245	-0.219612	-0.037730	0.031777	-0.744920	-0.201506	-0.145061	0.623811	0.278882	-0.715683	0.144509
32301	9.548836	1.366434	-1.833590	-0.162355	-0.051869	0.019068	-0.744243	-0.199884	-0.146099	0.623686	0.276636	-0.717139	0.142127
32302	9.514795	1.362327	-1.870992	-0.127486	-0.047361	-0.012078	-0.744705	-0.198060	-0.147964	0.623700	0.275242	-0.718107	0.139866
32303	9.563123	1.473947	-1.901058	-0.061561	-0.058808	-0.008232	-0.744567	-0.196713	-0.146181	0.622991	0.274664	-0.719199	0.138546
32304	9.517567	1.381188	-1.832324	-0.009183	-0.045376	-0.035702	-0.745942	-0.198782	-0.144597	0.622443	0.275077	-0.719677	0.137701
32305	9.624803	1.480083	-2.028932	0.024126	-0.013865	-0.024642	-0.746785	-0.199069	-0.144324	0.621957	0.275679	-0.719876	0.137653
32306	9.514967	1.464465	-1.892072	0.068949	0.002419	0.008429	-0.746774	-0.199929	-0.144378	0.621545	0.276297	-0.719786	0.138745
32307	9.578927	1.246421	-1.941781	0.123583	0.001086	-0.002497	-0.747180	-0.199761	-0.141814	0.620667	0.277771	-0.719638	0.140489
32308	9.528576	1.329263	-1.944189	0.101869	0.024642	0.004767	-0.746748	-0.200614	-0.142155	0.620397	0.278787	-0.719155	0.142132
32309	9.526440	1.231240	-1.867451	0.109236	0.020820	0.006608	-0.746759	-0.200020	-0.142542	0.619856	0.279888	-0.718843	0.143895
32310	9.557363	1.236603	-1.921714	0.134740	-0.004913	0.004870	-0.746457	-0.200401	-0.140728	0.618972	0.281391	-0.718625	0.145845
32311	9.547752	1.334183	-1.959367	0.107837	0.021699	0.023139	-0.746720	-0.202369	-0.141557	0.618401	0.282228	-0.718389	0.147801
32312	9.535645	1.180712	-1.901942	0.137733	0.013049	0.012174	-0.746159	-0.201954	-0.141394	0.617729	0.283607	-0.717971	0.149984
32313	9.577096	1.245425	-1.866838	0.100228	-0.011453	-0.053905	-0.746863	-0.201031	-0.139488	0.616956	0.285546	-0.717718	0.150695
32314	9.515463	1.478231	-1.834028	0.104292	-0.009697	-0.037357	-0.745989	-0.202518	-0.138740	0.616289	0.287288	-0.717394	0.151654
32315	9.567444	1.313809	-1.897433	0.129991	-0.008025	-0.035492	-0.744513	-0.205560	-0.135828	0.615341	0.289317	-0.717099	0.153036
32316	9.477633	1.257045	-1.957248	0.137210	0.005157	-0.041036	-0.744179	-0.208787	-0.134617	0.614700	0.291468	-0.716462	0.154508
32317	9.494748	1.310151	-1.947879	0.133600	0.008744	-0.039200	-0.746415	-0.210500	-0.134137	0.613979	0.293537	-0.715914	0.155993
32318	9.536152	1.338361	-1.903349	0.161909	-0.005837	-0.073975	-0.745108	-0.212180	-0.132555	0.613128	0.296492	-0.715128	0.157346
32319	9.528117	1.461773	-2.059253	0.110181	-0.043465	-0.088683	-0.742941	-0.214602	-0.130744	0.611948	0.299142	-0.714985	0.157575
32320	9.455848	1.315906	-1.994697	0.136176	-0.035120	-0.075838	-0.745008	-0.218080	-0.129525	0.610824	0.301893	-0.714616	0.158362
32321	9.294242	1.239271	-1.981907	0.028586	-0.059295	-0.129277	-0.742544	-0.221653	-0.127790	0.610035	0.304169	-0.714662	0.156835
32322	9.413406	1.558482	-1.977036	0.072768	-0.016506	0.016716	-0.744206	-0.223295	-0.126035	0.609260	0.304761	-0.714824	0.157956
32323	9.574792	1.591600	-1.999764	0.067829	-0.019552	0.037856	-0.742361	-0.223092	-0.124907	0.608278	0.305004	-0.715266	0.159263
32324	9.488669	1.297755	-2.104742	0.076537	0.009803	0.085468	-0.742637	-0.223129	-0.124057	0.607635	0.304572	-0.715510	0.161435
32325	9.580490	1.150324	-2.010101	0.029406	0.030711	0.030287	-0.743103	-0.219424	-0.123254	0.607633	0.304286	-0.715412	0.162414
32326	9.432096	1.327666	-1.955084	0.061324	0.043919	-0.008211	-0.744684	-0.218989	-0.125761	0.607871	0.304898	-0.714716	0.163435
32327	9.543656	1.471975	-1.924498	0.106693	0.057566	-0.022776	-0.743850	-0.218386	-0.126581	0.607961	0.306221	-0.713705	0.165036
32328	9.459884	1.092852	-2.001134	0.104594	0.105031	-0.109192	-0.742396	-0.222488	-0.128410	0.609133	0.308595	-0.711498	0.165820
32329	9.486695	1.458663	-1.806509	0.067063	0.088570	-0.140364	-0.739800	-0.226539	-0.128689	0.610296	0.310999	-0.709500	0.165617
32330	9.656693	1.230093	-1.850590	0.063244	0.087212	-0.147712	-0.738096	-0.229530	-0.132717	0.611583	0.313468	-0.707392	0.165230
32331	9.419741	1.472871	-1.745940	0.026878	0.068547	-0.204651	-0.737154	-0.237399	-0.133785	0.612920	0.316342	-0.705342	0.163549
32332	9.440309	1.692429	-1.672812	0.054089	0.098122	-0.145877	-0.734553	-0.243468	-0.136882	0.614394	0.318633	-0.703125	0.163121
32333	9.486570	1.578395	-1.873359	0.081301	0.089407	-0.155001	-0.731820	-0.247631	-0.137877	0.615510	0.321398	-0.700929	0.162941
32334	9.529136	1.724086	-1.729069	0.089919	0.136597	-0.144010	-0.730807	-0.251233	-0.140945	0.617270	0.323968	-0.698113	0.163282
32335	9.324769	1.788149	-1.696853	0.183065	0.101229	-0.111690	-0.726364	-0.256295	-0.141730	0.617740	0.327336	-0.695689	0.165122
32336	9.498367	1.855038	-1.712572	0.239085	0.172627	-0.075860	-0.726053	-0.259785	-0.143934	0.618777	0.330662	-0.692349	0.168617
32337	9.527360	1.835189	-1.694461	0.209974	0.235320	-0.076014	-0.723484	-0.264208	-0.148344	0.620782	0.333399	-0.688362	0.172140
32338	9.446410	2.009663	-1.641986	0.266704	0.249863	-0.075913	-0.721631	-0.267509	-0.151968	0.622649	0.336780	-0.683910	0.176509
32339	9.524050	1.949656	-1.548660	0.330410	0.268965	-0.090491	-0.720206	-0.270653	-0.155719	0.624297	0.341065	-0.678905	0.181701
32340	9.693702	2.007735	-1.448343	0.374920	0.241555	-0.064617	-0.718619	-0.275505	-0.159863	0.625191	0.345627	-0.674154	0.187603
32341	9.544974	1.961272	-1.341631	0.395774	0.192077	-0.101238	-0.715590	-0.280151	-0.159900	0.625307	0.351107	-0.669682	0.192981
32342	9.780626	1.831205	-1.351292	0.384984	0.162149	-0.092005	-0.713817	-0.286462	-0.160737	0.625069	0.356412	-0.665595	0.198097
32343	9.621009	1.813828	-1.417902	0.326675	0.098363	-0.007640	-0.712083	-0.288162	-0.158877	0.623978	0.360101	-0.663141	0.203035
32344	9.533438	1.740270	-1.492403	0.275302	0.132192	-0.017005	-0.710363	-0.290712	-0.160186	0.623767	0.363116	-0.660338	0.207400
32345	9.582593	1.762637	-1.378150	0.163668	0.091795	-0.013469	-0.710918	-0.291563	-0.160234	0.623753	0.364857	-0.658553	0.210046
32346	9.530373	1.995772	-1.374678	0.166032	0.074249	-0.059288	-0.711183	-0.293524	-0.161204	0.623726	0.367293	-0.656592	0.212011
32347	9.515968	2.100658	-1.412103	0.203522	0.068387	-0.024325	-0.709463	-0.295944	-0.162222	0.623138	0.369775	-0.654832	0.214853
32348	9.411250	1.989362	-1.196346	0.189965	0.060813	-0.051901	-0.710833	-0.297775	-0.159632	0.622709	0.372457	-0.652969	0.217119
32349	9.571882	1.999406	-1.306156	0.206001	0.087730	-0.071148	-0.708520	-0.301952	-0.160200	0.622539	0.375491	-0.650581	0.219539
32350	9.408656	1.967750	-1.210883	0.238474	0.070106	-0.086694	-0.707355	-0.303227	-0.158024	0.621995	0.379175	-0.648103	0.222062
32351	9.392434	2.193569	-1.223298	0.220751	0.085880	-0.134434	-0.706320	-0.308025	-0.160176	0.621943	0.383211	-0.645156	0.223852
32352	9.426508	2.168348	-1.169179	0.133776	0.083714	-0.171298	-0.704111	-0.314146	-0.159164	0.622722	0.386606	-0.642299	0.224063
32353	9.482126	2.329269	-0.902087	0.175715	0.062511	-0.172970	-0.700496	-0.319845	-0.158422	0.622867	0.390673	-0.639508	0.224590
32354	9.430484	2.634563	-0.854686	0.144817	0.021264	-0.159160	-0.698737	-0.324485	-0.158163	0.622681	0.394314	-0.637448	0.224599
32355	9.664014	2.618644	-0.875601	0.163098	0.021312	-0.159994	-0.695973	-0.329755	-0.157103	0.622332	0.398237	-0.635283	0.224778
32356	9.453241	2.358688	-0.910477	0.248902	0.019265	-0.099354	-0.696327	-0.333880	-0.154950	0.620999	0.402404	-0.633230	0.226828
32357	9.472442	2.370882	-0.925609	0.305810	0.015904	-0.091891	-0.696676	-0.337502	-0.151349	0.619112	0.407237	-0.630983	0.229607
32358	9.569100	2.459970	-0.928643	0.324538	0.017650	-0.075305	-0.694067	-0.341630	-0.150075	0.616991	0.412014	-0.628756	0.232880
32359	9.207664	2.242304	-1.143604	0.357211	0.043693	-0.020351	-0.694997	-0.343026	-0.144771	0.614654	0.416417	-0.626451	0.237395
32360	9.289465	1.904684	-1.327613	0.308831	0.132456	0.006896	-0.697501	-0.345091	-0.142893	0.613663	0.419389	-0.623509	0.242419
32361	9.724179	1.474852	-1.332180	0.169067	0.165756	0.043297	-0.695825	-0.344726	-0.145011	0.614067	0.420058	-0.621102	0.246383
32362	10.079979	1.469592	-1.128124	0.215933	0.130204	0.020591	-0.696417	-0.343767	-0.146787	0.613730	0.421707	-0.618716	0.250380
32363	10.081015	1.779975	-1.126139	0.232500	0.052464	-0.035173	-0.695852	-0.344839	-0.148559	0.612560	0.424649	-0.616700	0.253228
32364	9.790286	1.692076	-1.289757	0.207722	-0.043807	0.005222	-0.696639	-0.345978	-0.142674	0.610192	0.427249	-0.616335	0.255450
32365	9.658437	1.237478	-1.319192	0.224917	-0.023783	0.131743	-0.699184	-0.344086	-0.139414	0.607259	0.428390	-0.616702	0.259609
32366	9.611000	1.297470	-1.246976	0.239659	-0.055809	0.174033	-0.703114	-0.343137	-0.134076	0.603570	0.429341	-0.617726	0.264168
32367	9.473068	1.472624	-1.395269	0.255559	-0.062034	0.153881	-0.704544	-0.338773	-0.128832	0.599741	0.430735	-0.618552	0.268648
32368	9.543202	1.374127	-1.321238	0.302708	-0.042665	0.135592	-0.706673	-0.335509	-0.124357	0.595830	0.432814	-0.618703	0.273616
32369	9.667254	1.371233	-1.171302	0.307262	-0.081324	0.104497	-0.708358	-0.332364	-0.117629	0.591535	0.435494	-0.619001	0.277973
32370	9.717093	1.325873	-1.250759	0.194261	-0.114857	0.054782	-0.709895	-0.330325	-0.111820	0.588076	0.437656	-0.619862	0.279992
32371	9.795451	1.447534	-1.141782	0.167467	-0.165881	0.016314	-0.710534	-0.330977	-0.104206	0.584420	0.440210	-0.621126	0.280840
32372	9.840555	1.714254	-1.342218	0.099541	-0.202029	-0.022251	-0.712020	-0.332420	-0.097766	0.581118	0.442688	-0.622838	0.280004
32373	9.340688	1.765979	-1.499520	0.041163	-0.267376	0.025347	-0.711392	-0.332525	-0.089988	0.577246	0.444205	-0.626037	0.278472
32374	8.741920	1.706384	-1.622447	0.003564	-0.271065	0.056330	-0.714168	-0.331064	-0.080805	0.573463	0.444951	-0.629749	0.276722
32375	9.005254	2.012421	-1.975720	-0.004497	-0.291119	-0.038065	-0.715382	-0.330725	-0.072698	0.570009	0.446863	-0.632868	0.273645
32376	9.119349	2.063130	-2.199470	-0.004247	-0.245316	-0.033524	-0.713320	-0.331759	-0.064001	0.567084	0.448482	-0.635492	0.270979
32377	10.372801	1.521167	-2.230556	0.048830	-0.107188	0.122533	-0.714590	-0.329369	-0.059589	0.564584	0.447946	-0.637645	0.272026
32378	10.384302	1.673257	-2.365264	0.137212	-0.200258	-0.019346	-0.716240	-0.328688	-0.052448	0.560866	0.450732	-0.639090	0.271724
32379	8.818905	1.726652	-2.267724	0.117715	-0.062900	-0.042877	-0.715889	-0.330417	-0.046611	0.559195	0.452838	-0.638876	0.272169
32380	8.673687	1.558055	-2.277885	-0.023290	-0.056433	-0.083597	-0.715279	-0.333075	-0.045367	0.559105	0.453859	-0.638986	0.270389
32381	9.609667	1.759419	-2.234280	-0.050363	-0.129289	-0.061270	-0.714256	-0.334478	-0.043481	0.558200	0.454680	-0.640255	0.267866
32382	9.887693	1.794211	-2.442524	0.058745	-0.111446	0.083953	-0.715793	-0.333366	-0.039289	0.555754	0.454761	-0.642056	0.268503
32383	9.535105	1.612685	-2.464339	0.173645	-0.006525	0.093076	-0.716640	-0.331636	-0.036198	0.553547	0.455435	-0.642148	0.271681
32384	9.150446	1.421167	-2.267622	0.209726	0.072241	0.065383	-0.717529	-0.328599	-0.036283	0.552170	0.456425	-0.640910	0.275715
32385	9.209369	1.516412	-2.167752	0.209981	0.053525	0.008555	-0.718387	-0.326936	-0.034754	0.550850	0.458243	-0.639341	0.278964
32386	9.497861	1.586274	-2.284369	0.196569	0.041823	0.021466	-0.718936	-0.327025	-0.032771	0.549426	0.459802	-0.638089	0.282056
32387	9.579616	1.478683	-2.261557	0.262896	0.095996	0.067388	-0.720075	-0.325501	-0.031248	0.547811	0.461191	-0.636265	0.287005
32388	9.474079	1.234672	-2.094945	0.250677	0.070640	0.091203	-0.720646	-0.324265	-0.029891	0.545833	0.462272	-0.634998	0.291803
32389	9.382900	1.293176	-2.069414	0.228171	0.097827	0.068167	-0.722972	-0.320672	-0.032051	0.544535	0.463223	-0.633322	0.296329
32390	9.512646	1.190478	-2.074936	0.210539	0.063530	0.026908	-0.722117	-0.319930	-0.029888	0.543192	0.464699	-0.631742	0.299832
32391	9.594189	1.132038	-2.100107	0.177463	0.042689	0.023214	-0.722434	-0.316534	-0.028681	0.541918	0.465972	-0.630524	0.302713
32392	9.564550	1.065212	-2.164653	0.129766	0.018136	0.020387	-0.724675	-0.317825	-0.028032	0.540780	0.466916	-0.629847	0.304696
32393	9.497261	1.114152	-2.161818	0.116757	0.009336	0.013946	-0.723254	-0.317220	-0.026167	0.539700	0.467838	-0.629261	0.306401
32394	9.477541	1.115062	-2.219047	0.102291	-0.000262	0.021268	-0.723965	-0.316786	-0.025991	0.538576	0.468583	-0.628952	0.307873
32395	9.477370	1.159264	-2.259816	0.084019	-0.016939	0.024018	-0.724245	-0.315474	-0.023356	0.537406	0.469184	-0.628940	0.309025
32396	9.357222	1.227820	-2.245214	0.075070	-0.000747	0.030383	-0.724526	-0.315211	-0.022771	0.536470	0.469520	-0.628885	0.310247
32397	9.558921	1.159347	-2.308760	0.015633	-0.011454	-0.002718	-0.724528	-0.314406	-0.021587	0.536175	0.469691	-0.628984	0.310298
32398	9.592073	1.077203	-2.349184	-0.058990	-0.032458	0.013679	-0.724931	-0.314920	-0.019774	0.536202	0.468997	-0.629943	0.309356
32399	9.563757	1.086113	-2.275601	-0.074291	-0.010995	0.055821	-0.727501	-0.313680	-0.020805	0.536391	0.467462	-0.631143	0.308907
32400	9.448305	1.157290	-2.278066	-0.084029	-0.008760	0.033763	-0.726101	-0.312554	-0.020748	0.536824	0.466095	-0.632187	0.308083
32401	9.426754	1.213302	-2.284142	-0.068069	-0.014165	0.015455	-0.726120	-0.311911	-0.022124	0.537160	0.465156	-0.633001	0.307243
32402	9.486999	1.247018	-2.298252	-0.051609	-0.006781	0.014576	-0.726974	-0.311066	-0.021496	0.537432	0.464364	-0.633644	0.306639
32403	9.525436	1.198170	-2.292762	-0.025773	-0.009182	0.022889	-0.727155	-0.308177	-0.021738	0.537394	0.463758	-0.634210	0.306455
32404	9.515960	1.234541	-2.287339	0.016440	-0.004057	0.027556	-0.728268	-0.309866	-0.022117	0.536989	0.463513	-0.634528	0.306876
32405	9.540051	1.212429	-2.278722	0.037131	-0.003527	0.048701	-0.726289	-0.309091	-0.020954	0.536282	0.463223	-0.634882	0.307814
