# Supplementary material for: Identification of Haptic Based Guiding Using Hard Reins
Source: PLoS One. 2015 Jul 22;10(7):e0132020. doi: 10.1371/journal.pone.0132020 (PMC4511788; doi:10.1371/journal.pone.0132020)
Supplement: S9 File — (ZIP) [file pone.0132020.s009.zip › Exp2_MotionData2/Subject10/path1/T7/gh7.txt]

// Start Time: 0
// Sample rate: 25.0Hz
// Scenario: 4.9
// Firmware Version: 2.6.1
Counter	Acc_X	Acc_Y	Acc_Z	Gyr_X	Gyr_Y	Gyr_Z	Mag_X	Mag_Y	Mag_Z	Quat_w	Quat_x	Quat_y	Quat_z
31884	0.305871	-8.638524	-0.959645	-0.062373	-0.024059	0.087343	0.063033	0.846962	0.326088	0.532944	-0.652438	0.378420	-0.383529
31885	0.885155	-8.769426	-0.876852	-0.106383	-0.065950	0.135203	0.067264	0.844346	0.328932	0.533224	-0.653015	0.380209	-0.380375
31886	1.094339	-9.158957	-0.921175	-0.176638	-0.118872	0.188484	0.071237	0.839819	0.331777	0.533352	-0.654366	0.382642	-0.375400
31887	1.166904	-9.748418	-1.653772	-0.165153	-0.115160	0.183962	0.077717	0.835686	0.335911	0.533572	-0.655545	0.384959	-0.370632
31888	0.977477	-9.975481	-1.802766	-0.013596	-0.087627	0.172695	0.084593	0.836027	0.336772	0.535462	-0.655023	0.386268	-0.367453
31889	0.800876	-10.355732	-1.723323	0.052343	-0.044670	0.160053	0.089505	0.833770	0.335422	0.537780	-0.653529	0.387402	-0.365530
31890	0.380702	-10.216969	-1.710895	0.119222	-0.009149	0.106786	0.092822	0.834531	0.333302	0.540314	-0.651510	0.387692	-0.365091
31891	0.240997	-10.246176	-1.727013	0.093992	0.036444	0.084434	0.096528	0.835845	0.332225	0.541989	-0.649547	0.388413	-0.365338
31892	0.172564	-10.043596	-1.551960	0.048617	0.038150	0.063883	0.097072	0.836353	0.328949	0.542938	-0.648293	0.389129	-0.365394
31893	0.347870	-9.888667	-1.380103	0.078751	0.027138	0.027135	0.097336	0.838250	0.327638	0.544072	-0.646998	0.389122	-0.366009
31894	0.466696	-10.035373	-1.429065	0.110654	0.007010	-0.002193	0.096817	0.839321	0.324763	0.545554	-0.645780	0.388233	-0.366898
31895	0.774276	-9.820914	-1.516813	0.004726	-0.013177	-0.010079	0.097882	0.839841	0.323315	0.545761	-0.645881	0.387845	-0.366824
31896	0.692868	-9.936193	-1.406358	-0.081800	-0.024265	-0.012345	0.097083	0.839044	0.324761	0.544946	-0.647093	0.387852	-0.365889
31897	0.596561	-8.958092	-1.700826	-0.117636	-0.013277	0.002175	0.098000	0.838374	0.327109	0.543641	-0.648445	0.388514	-0.364733
31898	0.743385	-9.412348	-1.638608	-0.198281	-0.009595	0.043319	0.098131	0.834848	0.329986	0.541687	-0.650467	0.390094	-0.362345
31899	0.628958	-9.681571	-1.494609	-0.112277	-0.002232	0.039135	0.099049	0.834040	0.332204	0.540612	-0.651394	0.391307	-0.360975
31900	0.494716	-9.845451	-1.493359	-0.040337	0.012419	0.028405	0.101825	0.831845	0.334536	0.540502	-0.651740	0.391643	-0.360150
31901	0.321439	-9.908003	-1.390224	-0.016553	0.005991	0.019302	0.099982	0.828590	0.335073	0.540472	-0.651720	0.391994	-0.359849
31902	0.296934	-9.821132	-1.302809	-0.036659	-0.000447	0.015512	0.101293	0.829685	0.336634	0.540274	-0.652065	0.392254	-0.359239
31903	0.301383	-9.744287	-1.349704	-0.012181	-0.009559	0.013801	0.101563	0.829130	0.336108	0.540398	-0.652140	0.392336	-0.358825
31904	0.368543	-9.672094	-1.386475	0.026451	-0.011373	-0.002613	0.101824	0.829676	0.336368	0.540968	-0.652013	0.391805	-0.358777
31905	0.436832	-9.843327	-1.541883	0.046649	-0.013164	-0.004341	0.103147	0.831291	0.335311	0.541762	-0.651616	0.391188	-0.358974
31906	0.464843	-9.653594	-1.661396	0.040435	-0.016825	-0.009911	0.102888	0.832097	0.333612	0.542511	-0.651441	0.390388	-0.359031
31907	0.470226	-9.774036	-1.703847	0.012449	0.005080	-0.010080	0.102892	0.832902	0.332172	0.542666	-0.651335	0.390141	-0.359259
31908	0.498921	-9.720794	-1.630811	-0.001509	0.005053	-0.014767	0.103021	0.833585	0.332302	0.542679	-0.651511	0.389788	-0.359303
31909	0.474662	-9.692206	-1.700257	-0.066364	-0.000488	-0.010474	0.102624	0.832097	0.333352	0.541838	-0.652310	0.390042	-0.358846
31910	0.493397	-9.576791	-1.734473	-0.043751	0.012353	-0.004847	0.102615	0.832523	0.334923	0.541320	-0.652821	0.390189	-0.358538
31911	0.421533	-9.670362	-1.614022	0.008985	0.016011	-0.018428	0.101424	0.831179	0.335848	0.541270	-0.652752	0.389979	-0.358968
31912	0.440336	-9.566780	-1.590787	-0.006987	0.028831	-0.002844	0.102487	0.830887	0.335185	0.541131	-0.652746	0.390041	-0.359120
31913	0.460279	-9.701154	-1.494058	-0.019223	0.032490	0.006323	0.100368	0.831050	0.335464	0.540761	-0.652671	0.390536	-0.359277
31914	0.368378	-9.643762	-1.544525	-0.042008	0.034275	0.002508	0.101154	0.831056	0.336897	0.540150	-0.652950	0.390999	-0.359186
31915	0.431197	-9.667353	-1.443440	-0.020978	0.047099	0.004442	0.101018	0.829980	0.338469	0.539633	-0.652799	0.391639	-0.359538
31916	0.388011	-9.715844	-1.526147	-0.016623	0.043452	0.006318	0.101144	0.831211	0.338730	0.539321	-0.652722	0.392046	-0.359706
31917	0.335034	-9.730454	-1.546052	-0.028023	0.026991	0.009976	0.101421	0.829422	0.337811	0.538914	-0.652744	0.392594	-0.359676
31918	0.414622	-9.735073	-1.535771	-0.058434	0.012296	-0.009533	0.101151	0.829163	0.338991	0.538176	-0.653454	0.392775	-0.359294
31919	0.325233	-9.696737	-1.531266	-0.059287	0.006787	-0.014149	0.100736	0.829067	0.342528	0.537351	-0.654143	0.393017	-0.359011
31920	0.445528	-9.643647	-1.555806	-0.064660	-0.002309	-0.003085	0.100739	0.828113	0.342790	0.536667	-0.654948	0.393211	-0.358355
31921	0.435520	-9.566675	-1.557221	-0.089235	-0.013294	0.000495	0.100744	0.825388	0.343705	0.535713	-0.655982	0.393641	-0.357416
31922	0.449603	-9.489991	-1.656843	-0.058628	-0.024227	-0.003026	0.100208	0.824594	0.345672	0.535280	-0.656877	0.393554	-0.356516
31923	0.469087	-9.538677	-1.832594	-0.055376	-0.012276	0.017280	0.102057	0.824309	0.346573	0.534876	-0.657410	0.393972	-0.355676
31924	0.517903	-9.663630	-1.812285	-0.068583	0.014250	0.030101	0.102978	0.823766	0.348005	0.534292	-0.657930	0.394710	-0.354773
31925	0.383079	-9.710056	-1.941431	-0.093088	0.024252	0.024422	0.102573	0.822973	0.350233	0.533146	-0.658554	0.395880	-0.354036
31926	0.325170	-9.697912	-1.874582	-0.075512	0.020588	0.018976	0.104437	0.817640	0.352048	0.532308	-0.659153	0.396643	-0.353327
31927	0.329896	-9.678760	-1.905478	0.015656	0.038009	0.000953	0.102579	0.818620	0.352325	0.532318	-0.658705	0.396885	-0.353876
31928	0.373557	-9.731379	-1.838589	0.014081	0.017878	-0.008250	0.103366	0.820660	0.352189	0.532458	-0.658552	0.396682	-0.354176
31929	0.416870	-9.711926	-1.804302	0.000132	0.021509	-0.013863	0.102574	0.819715	0.352457	0.532291	-0.658503	0.396663	-0.354541
31930	0.452466	-9.591541	-1.802282	-0.049002	0.008685	-0.006713	0.102578	0.819029	0.352195	0.531689	-0.659079	0.396821	-0.354196
31931	0.507865	-9.581968	-1.849644	-0.069959	-0.000479	-0.012341	0.103368	0.818757	0.353235	0.530778	-0.659921	0.397082	-0.353701
31932	0.478770	-9.543166	-1.743741	-0.024601	0.019703	0.002620	0.102308	0.817820	0.354029	0.530489	-0.660100	0.397282	-0.353576
31933	0.527541	-9.661105	-1.783351	-0.014072	0.008767	0.007313	0.102040	0.816746	0.355601	0.530382	-0.660126	0.397502	-0.353442
31934	0.479596	-9.721531	-1.835061	-0.012247	0.021539	-0.001002	0.102972	0.815910	0.355070	0.530227	-0.660202	0.397565	-0.353462
31935	0.459951	-9.644439	-1.795752	0.019262	0.019734	-0.003613	0.101909	0.816745	0.355341	0.530396	-0.659882	0.397520	-0.353856
31936	0.469724	-9.670815	-1.774424	0.000866	0.021551	-0.000016	0.099929	0.817298	0.353786	0.530394	-0.659782	0.397552	-0.354008
31937	0.450391	-9.663832	-1.832123	-0.040245	-0.000434	-0.002960	0.101776	0.817832	0.354557	0.529943	-0.660230	0.397721	-0.353658
31938	0.382658	-9.615794	-1.817677	-0.016635	0.008716	-0.004705	0.102440	0.815515	0.355990	0.529829	-0.660499	0.397587	-0.353478
31939	0.432759	-9.505120	-1.849267	0.012028	0.016108	0.010192	0.102046	0.815648	0.355208	0.530031	-0.660170	0.397736	-0.353621
31940	0.498271	-9.591531	-1.825861	0.038429	0.012469	0.002954	0.101780	0.817418	0.354164	0.530647	-0.659744	0.397393	-0.353879
31941	0.460483	-9.760201	-1.874192	0.056894	0.002432	0.003071	0.101249	0.818105	0.353907	0.531498	-0.659093	0.396984	-0.354275
31942	0.417572	-9.861178	-1.825595	0.061603	0.008752	-0.024599	0.100989	0.819319	0.352077	0.532234	-0.658642	0.396108	-0.354987
31943	0.383521	-9.796082	-1.767383	0.016047	-0.002264	-0.021127	0.101255	0.819450	0.351813	0.532414	-0.658647	0.395620	-0.355252
31944	0.402171	-9.663929	-1.832575	-0.027922	0.012344	-0.012148	0.100465	0.818909	0.351426	0.532027	-0.659021	0.395588	-0.355175
31945	0.459365	-9.519192	-1.757990	-0.017419	-0.009578	-0.013912	0.101658	0.817670	0.351940	0.531875	-0.659377	0.395356	-0.355000
31946	0.478770	-9.543174	-1.746142	-0.034846	-0.020575	-0.018596	0.100731	0.818632	0.351424	0.531628	-0.660128	0.394905	-0.354476
31947	0.503139	-9.601146	-1.825950	-0.020876	-0.016886	-0.014835	0.100197	0.818917	0.351952	0.531480	-0.660580	0.394605	-0.354189
31948	0.527225	-9.596301	-1.830459	-0.040171	-0.009585	-0.012174	0.100588	0.818924	0.353127	0.531125	-0.661262	0.394385	-0.353694
31949	0.491008	-9.581625	-1.739365	-0.005990	-0.013219	-0.013845	0.100589	0.819058	0.352865	0.531151	-0.661522	0.394030	-0.353564
31950	0.445166	-9.577085	-1.792544	-0.005348	-0.007686	0.006452	0.101118	0.818103	0.353646	0.531383	-0.661686	0.393810	-0.353154
31951	0.462233	-9.620660	-1.879421	0.007742	-0.024100	0.012085	0.101121	0.818098	0.353122	0.531859	-0.661672	0.393587	-0.352712
31952	0.394451	-9.563046	-1.879245	0.049007	0.001475	-0.008054	0.099538	0.817834	0.352219	0.532596	-0.661262	0.392962	-0.353065
31953	0.498510	-9.644682	-1.889022	0.034972	0.003323	0.000186	0.100718	0.820284	0.352603	0.533130	-0.660860	0.392683	-0.353324
31954	0.484286	-9.697812	-1.937914	-0.003406	-0.002233	-0.011995	0.100193	0.820283	0.351822	0.533209	-0.661103	0.392272	-0.353205
31955	0.421249	-9.620677	-1.860598	-0.007232	0.008792	0.017494	0.100458	0.820278	0.351689	0.533261	-0.660979	0.392579	-0.353017
31956	0.493747	-9.654070	-1.817178	-0.015793	0.019714	0.000826	0.100465	0.819722	0.350772	0.533084	-0.661088	0.392678	-0.352970
31957	0.479143	-9.625240	-1.821711	-0.001693	0.028835	-0.012039	0.099933	0.818377	0.352347	0.532842	-0.660996	0.392769	-0.353406
31958	0.464694	-9.624941	-1.725814	0.015754	0.016078	-0.000858	0.099007	0.819337	0.351569	0.533080	-0.660787	0.392619	-0.353605
31959	0.460019	-9.653628	-1.668643	0.010634	0.012388	-0.010107	0.099545	0.817685	0.351041	0.533147	-0.660661	0.392472	-0.353902
31960	0.460173	-9.690051	-1.765180	0.035039	0.010617	-0.000749	0.099542	0.819047	0.350518	0.533709	-0.660310	0.392083	-0.354141
31961	0.440679	-9.644175	-1.707102	0.047311	0.019754	-0.004396	0.098082	0.820429	0.350399	0.534246	-0.659694	0.391830	-0.354761
31962	0.450558	-9.692148	-1.669272	0.026355	0.012417	-0.004489	0.096632	0.821790	0.348187	0.534614	-0.659410	0.391542	-0.355052
31963	0.407051	-9.673314	-1.765442	0.029796	0.019733	-0.004484	0.097949	0.822466	0.348962	0.534922	-0.658978	0.391413	-0.355532
31964	0.479256	-9.644080	-1.701940	0.050855	0.019753	-0.008068	0.097161	0.821922	0.348313	0.535542	-0.658421	0.390958	-0.356131
31965	0.471952	-9.632326	-1.778665	0.084080	0.019795	-0.007900	0.098225	0.823526	0.345949	0.536537	-0.657432	0.390397	-0.357071
31966	0.532635	-9.721481	-1.851370	0.021138	0.030689	-0.014688	0.097434	0.823937	0.345171	0.536646	-0.657179	0.390162	-0.357633
31967	0.665696	-9.812223	-1.726565	-0.026908	0.023341	-0.012143	0.096378	0.825028	0.343740	0.536114	-0.657394	0.390374	-0.357801
31968	0.600047	-9.691723	-1.631860	-0.062916	0.015999	-0.003095	0.094921	0.822877	0.345583	0.535297	-0.658038	0.390766	-0.357414
31969	0.561285	-9.658607	-1.775799	-0.040083	0.010508	-0.017739	0.094517	0.822894	0.346895	0.534649	-0.658532	0.390858	-0.357374
31970	0.616651	-9.639187	-1.758205	-0.059423	0.006861	-0.008601	0.094644	0.822496	0.348203	0.533927	-0.659265	0.391019	-0.356925
31971	0.595175	-9.682198	-1.658180	-0.025994	0.005945	-0.019505	0.094243	0.821558	0.349646	0.533484	-0.659656	0.390936	-0.356957
31972	0.460182	-9.687250	-1.649908	0.005653	0.005008	-0.034115	0.093058	0.820475	0.349262	0.533444	-0.659898	0.390289	-0.357276
31973	0.503319	-9.631819	-1.648728	0.008993	0.012363	-0.021190	0.093450	0.823193	0.348213	0.533406	-0.659878	0.390002	-0.357683
31974	0.552043	-9.737538	-1.632951	-0.103056	-0.023366	-0.008774	0.092782	0.822265	0.350312	0.532358	-0.661310	0.390118	-0.356472
31975	0.484613	-9.754543	-1.641021	-0.067892	-0.029772	-0.023354	0.091979	0.821206	0.352805	0.531623	-0.662420	0.389900	-0.355745
31976	0.387688	-9.664270	-1.923941	-0.001428	-0.029719	-0.034097	0.093317	0.819805	0.350961	0.531768	-0.662992	0.388919	-0.355536
31977	0.459296	-9.510011	-1.887499	0.022928	-0.024178	-0.025682	0.092790	0.818720	0.351227	0.532175	-0.663114	0.388089	-0.355606
31978	0.606739	-9.583961	-1.786331	0.040537	0.005089	-0.030244	0.092790	0.821162	0.349395	0.532621	-0.662946	0.387253	-0.356162
31979	0.521877	-9.485674	-1.843361	0.040330	0.001459	-0.017327	0.092000	0.820893	0.348878	0.533116	-0.662637	0.386683	-0.356616
31980	0.606098	-9.451906	-1.868509	-0.001745	-0.007698	-0.011986	0.093329	0.821139	0.347689	0.533246	-0.662885	0.386226	-0.356458
31981	0.632791	-9.490541	-1.924018	-0.037813	0.009677	0.004420	0.090674	0.822542	0.348235	0.532787	-0.663189	0.386590	-0.356183
31982	0.639967	-9.475892	-1.866129	0.003352	0.014284	0.002774	0.091601	0.821307	0.348882	0.532891	-0.663082	0.386578	-0.356240
31983	0.584082	-9.389782	-1.983076	0.029352	0.019838	0.018582	0.091865	0.821713	0.348749	0.533336	-0.662495	0.386761	-0.356467
31984	0.662159	-9.581870	-1.910620	0.031101	0.027189	0.032434	0.094250	0.821139	0.348729	0.533925	-0.661776	0.387072	-0.356584
31985	0.536987	-9.622882	-1.869152	-0.047691	0.028918	0.035721	0.092269	0.821288	0.347698	0.533394	-0.661818	0.388129	-0.356150
31986	0.508422	-9.702502	-1.916148	-0.089649	0.032516	0.031814	0.092926	0.819798	0.349786	0.532313	-0.662327	0.389392	-0.355443
31987	0.470003	-9.736308	-1.928984	-0.098296	0.041613	0.020682	0.093590	0.819243	0.349781	0.530901	-0.662934	0.390747	-0.354937
31988	0.387152	-9.548591	-1.869508	-0.118597	0.037942	0.028878	0.094099	0.816971	0.355404	0.529369	-0.663730	0.392228	-0.354102
31989	0.571363	-9.749999	-1.769785	-0.103419	0.030633	0.016984	0.093293	0.815918	0.358551	0.527948	-0.664488	0.393451	-0.353444
31990	0.769562	-9.855564	-1.795823	-0.089378	0.030687	0.020760	0.094357	0.814132	0.358804	0.526804	-0.665090	0.394528	-0.352819
31991	0.615382	-9.874501	-1.615076	-0.036530	0.016935	-0.004799	0.094091	0.812374	0.360376	0.526229	-0.665402	0.394832	-0.352746
31992	0.363069	-9.548114	-1.716082	0.043718	-0.002180	0.001150	0.094098	0.811547	0.359721	0.526979	-0.664992	0.394356	-0.352935
31993	0.469525	-9.635255	-1.929972	0.041962	0.016117	-0.002568	0.094633	0.811801	0.358408	0.527480	-0.664458	0.394129	-0.353444
31994	0.614983	-9.798151	-1.803663	0.036830	0.028921	-0.000756	0.093700	0.812638	0.359070	0.527882	-0.663918	0.393996	-0.354005
31995	0.638137	-9.595986	-1.803012	-0.012248	0.019725	-0.004691	0.091976	0.813208	0.359346	0.527620	-0.663946	0.394158	-0.354164
31996	0.567804	-9.504321	-1.694352	0.013963	-0.000356	0.001002	0.092775	0.812917	0.358554	0.527982	-0.663864	0.393862	-0.354107
31997	0.546559	-9.600648	-1.705504	0.019267	-0.018627	0.002906	0.092787	0.813708	0.355675	0.528501	-0.663765	0.393493	-0.353929
31998	0.522953	-9.711744	-1.812912	-0.014033	-0.036919	0.011078	0.094101	0.813169	0.357889	0.528884	-0.664195	0.393080	-0.353010
31999	0.510889	-9.709313	-1.798587	0.015804	-0.031426	0.002914	0.094360	0.814262	0.358149	0.529461	-0.664219	0.392598	-0.352635
32000	0.479374	-9.673300	-1.803177	-0.015662	-0.029656	-0.004634	0.094102	0.813844	0.357104	0.529634	-0.664715	0.392100	-0.351993
32001	0.464488	-9.586902	-1.859721	0.005267	-0.024146	-0.004541	0.095159	0.815057	0.356572	0.529964	-0.664855	0.391671	-0.351710
32002	0.539551	-9.654059	-1.840757	0.017692	-0.016845	-0.017404	0.096232	0.812982	0.355385	0.530429	-0.665051	0.390828	-0.351575
32003	0.537575	-9.750700	-1.954963	0.050952	-0.006749	-0.017245	0.095835	0.814208	0.354472	0.531140	-0.664683	0.390093	-0.352014
32004	0.464611	-9.616023	-1.932149	0.012405	0.003238	-0.023003	0.095960	0.816935	0.353949	0.531303	-0.664799	0.389491	-0.352217
32005	0.483819	-9.593917	-1.811625	0.026388	-0.009529	-0.015531	0.095292	0.817225	0.354871	0.531721	-0.664697	0.388923	-0.352406
32006	0.537359	-9.702361	-1.891869	0.056203	-0.009488	-0.017218	0.095167	0.818026	0.352778	0.532579	-0.664361	0.388003	-0.352757
32007	0.541706	-9.601233	-1.873605	-0.010401	-0.012293	-0.013864	0.093046	0.818599	0.353057	0.532538	-0.664659	0.387688	-0.352605
32008	0.570743	-9.620161	-1.796778	-0.041956	-0.015048	-0.004789	0.094902	0.817487	0.353303	0.532233	-0.665322	0.387545	-0.351970
32009	0.464749	-9.639633	-1.800441	-0.015689	-0.002247	-0.007448	0.095434	0.816934	0.353299	0.532090	-0.665554	0.387460	-0.351842
32010	0.416040	-9.536246	-1.794644	-0.044666	-0.013240	-0.002970	0.095696	0.816122	0.354343	0.531753	-0.666225	0.387368	-0.351182
32011	0.469492	-9.620152	-1.735305	-0.061131	-0.020588	-0.011343	0.094637	0.816134	0.354352	0.531125	-0.667094	0.387356	-0.350495
32012	0.479298	-9.656390	-1.783735	-0.012032	-0.018723	-0.019400	0.095692	0.814774	0.356175	0.531139	-0.667572	0.386775	-0.350204
32013	0.451911	-9.478826	-1.911137	0.041985	-0.024111	-0.008052	0.096090	0.815581	0.355387	0.531940	-0.667342	0.386049	-0.350229
32014	0.452327	-9.567955	-1.941192	0.031463	-0.007662	-0.004434	0.096096	0.815569	0.354209	0.532544	-0.667153	0.385500	-0.350278
32015	0.498649	-9.678747	-1.999930	0.029683	0.008810	0.001076	0.096488	0.816117	0.354730	0.532986	-0.666754	0.385336	-0.350544
32016	0.633500	-9.644917	-2.036608	-0.019389	0.010617	0.004521	0.096229	0.816108	0.353554	0.532826	-0.666900	0.385472	-0.350361
32017	0.599644	-9.620694	-1.969365	-0.033393	0.023384	0.003504	0.096626	0.814204	0.354989	0.532322	-0.667060	0.385937	-0.350310
32018	0.584734	-9.529500	-2.030643	-0.038749	0.017908	0.007172	0.096354	0.814223	0.356562	0.531858	-0.667333	0.386334	-0.350057
32019	0.567800	-9.514883	-1.968178	-0.082510	0.017856	0.007872	0.095827	0.812868	0.357090	0.530762	-0.668026	0.387143	-0.349504
32020	0.548619	-9.536496	-1.944653	-0.086072	0.008731	0.017097	0.095687	0.811526	0.359446	0.529804	-0.668786	0.387906	-0.348657
32021	0.565860	-9.613461	-1.945572	0.001421	0.001541	0.026784	0.097133	0.812072	0.361005	0.530086	-0.668555	0.388207	-0.348337
32022	0.517828	-9.654563	-1.975405	0.008463	0.017979	0.021258	0.098988	0.810420	0.361906	0.530349	-0.668217	0.388462	-0.348300
32023	0.430693	-9.582486	-1.956002	-0.040548	0.036172	0.013591	0.099650	0.811904	0.360723	0.529708	-0.668292	0.389248	-0.348254
32024	0.445244	-9.596599	-1.869639	-0.022950	0.010593	0.011874	0.098716	0.811929	0.362171	0.529542	-0.668410	0.389521	-0.347976
32025	0.462703	-9.721869	-1.924048	-0.029832	0.020622	0.003525	0.098325	0.809752	0.362696	0.529100	-0.668554	0.389933	-0.347910
32026	0.483975	-9.630290	-1.893757	-0.036883	0.008742	0.006273	0.099118	0.810016	0.362690	0.528723	-0.668876	0.390207	-0.347558
32027	0.512709	-9.586780	-1.852067	0.010390	0.027065	0.002791	0.099389	0.808644	0.362425	0.528767	-0.668552	0.390396	-0.347901
32028	0.498262	-9.594315	-1.936332	0.012103	0.019764	0.004657	0.098330	0.809741	0.361649	0.528944	-0.668287	0.390431	-0.348101
32029	0.520206	-9.644704	-1.908025	0.001647	0.021579	0.003681	0.098595	0.808653	0.362432	0.528921	-0.668086	0.390634	-0.348294
32030	0.493511	-9.606093	-1.859719	0.019179	0.003310	0.002872	0.098585	0.810300	0.363087	0.529309	-0.667874	0.390422	-0.348348
32031	0.479140	-9.625290	-1.836116	0.022704	0.012445	0.001030	0.098337	0.808643	0.361125	0.529625	-0.667531	0.390345	-0.348613
32032	0.517483	-9.577202	-1.868693	0.026163	-0.002159	0.003838	0.098336	0.809593	0.360471	0.530162	-0.667284	0.390025	-0.348627
32033	0.546739	-9.644420	-1.840554	-0.028050	0.001436	0.002640	0.099263	0.809311	0.360725	0.529899	-0.667541	0.390204	-0.348335
32034	0.503030	-9.582225	-1.921713	-0.024532	-0.009545	-0.004713	0.100189	0.808215	0.361502	0.529780	-0.667974	0.390002	-0.347911
32035	0.449645	-9.510178	-1.930804	0.034884	-0.009472	0.001120	0.098725	0.809333	0.362300	0.530432	-0.667652	0.389607	-0.347979
32036	0.501143	-9.690280	-1.856027	0.055911	-0.005766	0.012305	0.098985	0.811782	0.361383	0.531435	-0.667028	0.389189	-0.348113
32037	0.520377	-9.683400	-1.966183	0.011206	-0.002144	0.013921	0.100182	0.810942	0.360849	0.531802	-0.666805	0.389207	-0.347960
32038	0.479324	-9.668997	-1.951960	0.029619	0.009737	0.008456	0.100177	0.812309	0.360850	0.532326	-0.666404	0.389046	-0.348106
32039	0.440621	-9.640027	-1.901500	0.059510	0.005158	-0.004310	0.101115	0.812547	0.358356	0.533152	-0.665758	0.388563	-0.348618
32040	0.414104	-9.639991	-1.875340	0.008604	0.005134	0.010198	0.100195	0.813087	0.356662	0.533443	-0.665598	0.388525	-0.348521
32041	0.373188	-9.659701	-1.986430	-0.041971	-0.002287	-0.012196	0.100189	0.812556	0.358232	0.532920	-0.666147	0.388568	-0.348224
32042	0.414568	-9.741323	-1.955979	-0.026976	0.012336	-0.019520	0.100443	0.812033	0.360848	0.532460	-0.666531	0.388485	-0.348284
32043	0.498915	-9.728768	-1.851787	-0.026041	0.019646	-0.022294	0.100975	0.811750	0.360451	0.531908	-0.666836	0.388517	-0.348510
32044	0.522359	-9.586653	-1.820766	-0.036729	-0.000431	-0.007557	0.100438	0.812313	0.361502	0.531507	-0.667327	0.388511	-0.348186
32045	0.488307	-9.518952	-1.704901	-0.035011	0.005049	-0.004794	0.098844	0.812886	0.362301	0.531075	-0.667689	0.388681	-0.347964
32046	0.433105	-9.574605	-1.763814	-0.026307	-0.011378	0.002659	0.099377	0.810974	0.363081	0.530959	-0.668055	0.388641	-0.347481
32047	0.484094	-9.654254	-1.865284	-0.040206	-0.013231	-0.006630	0.098844	0.810987	0.363740	0.530591	-0.668609	0.388627	-0.346994
32048	0.479490	-9.702569	-1.918820	-0.037606	-0.008649	-0.003852	0.100035	0.810973	0.363730	0.530271	-0.669141	0.388581	-0.346507
32049	0.459809	-9.620911	-1.951468	-0.089290	-0.016019	-0.005030	0.101218	0.810976	0.365291	0.529278	-0.670220	0.388898	-0.345582
32050	0.469205	-9.567904	-1.936232	-0.050827	0.005045	-0.004870	0.100156	0.809095	0.367393	0.528660	-0.670797	0.389087	-0.345198
32051	0.469347	-9.596681	-1.907826	0.008686	0.003289	-0.000873	0.099636	0.807997	0.366350	0.528861	-0.670670	0.388987	-0.345249
32052	0.519996	-9.601490	-1.936229	0.008713	0.008773	-0.004571	0.100556	0.809084	0.366736	0.529016	-0.670590	0.388805	-0.345373
32053	0.488500	-9.567742	-1.900040	-0.001815	0.006932	-0.002779	0.099362	0.808969	0.367531	0.529036	-0.670563	0.388788	-0.345414
32054	0.450032	-9.591982	-1.929547	-0.020179	0.005989	-0.004716	0.099748	0.810479	0.368575	0.528816	-0.670801	0.388789	-0.345287
32055	0.478984	-9.596793	-1.946149	0.015647	0.017926	0.000063	0.100823	0.807449	0.367518	0.529007	-0.670489	0.388806	-0.345581
32056	0.435768	-9.635372	-1.944693	0.047164	0.005166	0.003011	0.100038	0.808254	0.365169	0.529756	-0.669965	0.388426	-0.345877
32057	0.464539	-9.601667	-1.955955	0.004325	0.006934	-0.004592	0.099761	0.810452	0.365957	0.529850	-0.669883	0.388344	-0.345983
32058	0.512976	-9.644661	-1.891287	0.043763	0.009720	-0.004393	0.099234	0.810589	0.365438	0.530455	-0.669409	0.387957	-0.346409
32059	0.509078	-9.836914	-1.819599	0.105263	0.012495	-0.014230	0.100685	0.812753	0.364773	0.531793	-0.668288	0.387102	-0.347476
32060	0.472733	-9.798430	-1.802594	0.189389	0.012551	-0.025805	0.100561	0.815179	0.361241	0.534169	-0.666405	0.385441	-0.349289
32061	0.514438	-9.947312	-1.739474	0.236919	0.034490	-0.044048	0.097663	0.818984	0.355769	0.536878	-0.663934	0.383494	-0.351976
32062	0.491804	-9.739591	-1.494302	0.337010	0.027186	-0.076768	0.095030	0.824142	0.349248	0.540694	-0.660696	0.380295	-0.355678
32063	0.551177	-9.546822	-1.447832	0.412011	0.034635	-0.057949	0.094518	0.830491	0.341140	0.545579	-0.656374	0.376888	-0.359821
32064	0.671601	-9.514894	-1.328627	0.544187	0.061294	-0.057319	0.092167	0.839137	0.328466	0.551919	-0.650390	0.372770	-0.365268
32065	0.740295	-9.757114	-1.134526	0.743175	0.082497	-0.067407	0.089561	0.848177	0.313831	0.560547	-0.641976	0.367255	-0.372528
32066	0.779926	-9.967783	-0.844228	0.846985	0.098047	-0.099198	0.086051	0.858402	0.293707	0.569958	-0.632366	0.360657	-0.381035
32067	0.760771	-9.981028	-0.484489	1.025897	0.108209	-0.121384	0.081486	0.870802	0.271236	0.581228	-0.620550	0.352374	-0.391054
32068	0.773733	-9.637210	0.135030	1.038177	0.089915	-0.117626	0.080501	0.883557	0.247297	0.592503	-0.608454	0.343701	-0.400740
32069	0.792346	-9.497889	0.055535	0.847028	0.100740	-0.096466	0.075288	0.893632	0.223914	0.601378	-0.598145	0.336790	-0.408827
32070	0.835954	-9.520056	0.583782	0.910316	0.086144	-0.099818	0.074573	0.902847	0.201673	0.610838	-0.587046	0.329066	-0.417096
32071	0.878867	-9.897768	1.277485	1.134837	0.064420	-0.093098	0.067811	0.913404	0.170187	0.622921	-0.573063	0.319110	-0.426307
32072	0.954840	-9.657769	1.053495	1.164256	0.062691	-0.079109	0.066350	0.922260	0.138658	0.635047	-0.558333	0.308946	-0.435353
32073	1.014619	-9.525484	1.706494	0.973522	0.058815	-0.069929	0.065134	0.927354	0.113801	0.644926	-0.545751	0.300273	-0.442789
32074	0.956146	-9.374575	2.245819	1.066402	0.080801	-0.071355	0.062345	0.930944	0.087123	0.655299	-0.531532	0.291018	-0.450960
32075	1.091247	-9.367485	2.832947	1.481729	0.072958	-0.089545	0.060916	0.936073	0.052058	0.669622	-0.511713	0.277422	-0.461295
32076	1.294482	-9.505692	3.108985	1.895284	0.061487	-0.107725	0.055869	0.938087	0.002099	0.687097	-0.485916	0.259534	-0.473736
32077	1.016444	-8.774768	4.518643	2.553977	0.023605	-0.139463	0.052219	0.936143	-0.059130	0.709636	-0.450685	0.233866	-0.488473
32078	0.904925	-8.613561	5.285682	2.788756	-0.020066	-0.134536	0.049430	0.925510	-0.127176	0.732337	-0.411230	0.204806	-0.502621
32079	0.841471	-7.413902	5.731639	2.726659	-0.013680	-0.103548	0.046446	0.904704	-0.201246	0.752744	-0.371231	0.175943	-0.514401
32080	1.159707	-6.356574	6.551269	2.377696	-0.009402	-0.070301	0.044502	0.878360	-0.267474	0.768829	-0.335379	0.150567	-0.523214
32081	1.066318	-5.955090	7.209015	2.050556	-0.013299	-0.003689	0.041233	0.847422	-0.330028	0.782005	-0.303646	0.128612	-0.528892
32082	1.529169	-5.929155	7.487377	2.075692	0.023423	0.031465	0.040805	0.814690	-0.377422	0.794206	-0.270610	0.107014	-0.533437
32083	1.311874	-4.810167	8.355689	2.176946	0.028926	0.026359	0.044719	0.780875	-0.418962	0.805501	-0.235346	0.084127	-0.537311
32084	1.342675	-4.173875	8.650582	2.095778	0.043551	0.064654	0.044452	0.739539	-0.465577	0.815272	-0.200823	0.062439	-0.539540
32085	1.475608	-3.204771	9.109543	1.835372	0.057908	0.070649	0.047052	0.697986	-0.503314	0.822818	-0.169960	0.043618	-0.540539
32086	1.124385	-2.843014	9.557866	1.843507	0.050443	0.037441	0.045303	0.650884	-0.540495	0.828885	-0.138946	0.024502	-0.541334
32087	1.228793	-1.981609	9.498902	1.959015	0.059620	-0.010016	0.047106	0.601886	-0.571946	0.833575	-0.105621	0.004019	-0.542200
32088	1.315178	-1.389922	9.383172	1.685869	0.088507	-0.046538	0.049106	0.561835	-0.596981	0.836149	-0.076512	-0.013010	-0.542984
32089	1.191800	-0.767287	9.995727	1.154002	0.107854	-0.097294	0.051724	0.524578	-0.615344	0.836668	-0.055871	-0.024130	-0.544319
32090	1.162754	-0.748539	9.866081	0.243971	0.136009	-0.139786	0.053666	0.510135	-0.622173	0.835473	-0.050236	-0.024800	-0.546668
32091	0.848816	-0.632901	10.090437	-0.065248	0.098894	-0.203149	0.051325	0.503026	-0.624906	0.833232	-0.050023	-0.022880	-0.550181
32092	0.909964	-0.826009	9.874639	-0.318799	0.073905	-0.226530	0.051280	0.509898	-0.621237	0.830432	-0.054416	-0.018501	-0.554148
32093	0.792266	-0.927991	9.672853	-0.390530	0.043653	-0.230535	0.051592	0.524985	-0.615735	0.827443	-0.060226	-0.013926	-0.558138
32094	0.865206	-1.063120	9.517994	-0.291022	0.010970	-0.194899	0.049144	0.536402	-0.611391	0.824901	-0.064863	-0.010863	-0.561439
32095	1.038099	-0.908228	9.680225	-0.174107	-0.012545	-0.153666	0.046471	0.540825	-0.609535	0.822948	-0.067752	-0.009538	-0.563982
32096	1.082031	-1.018630	9.736704	-0.111537	-0.058017	-0.092361	0.043525	0.547438	-0.607675	0.821740	-0.070225	-0.009493	-0.565440
32097	1.177882	-0.898518	9.624050	0.110296	-0.075920	-0.048758	0.039556	0.546666	-0.607382	0.821334	-0.069184	-0.012288	-0.566103
32098	1.061338	-0.725420	9.649397	0.279439	-0.073777	0.009302	0.038930	0.542668	-0.611436	0.821791	-0.065431	-0.016784	-0.565770
32099	1.196684	-0.802804	9.457520	0.178821	-0.024306	0.086250	0.039630	0.534717	-0.613016	0.822992	-0.062723	-0.019334	-0.564249
32100	1.535256	-1.002866	9.861189	0.129750	0.026912	0.115473	0.040193	0.530574	-0.616557	0.824460	-0.060329	-0.020344	-0.562328
32101	1.300609	-0.824061	10.216808	0.009649	0.063317	0.129552	0.042064	0.526991	-0.617359	0.825952	-0.059464	-0.019506	-0.560256
32102	1.262629	-0.967528	9.799123	-0.006715	0.061405	0.094413	0.044718	0.525997	-0.618035	0.827021	-0.058924	-0.018437	-0.558771
32103	1.236931	-1.143393	9.750804	-0.025534	0.033879	0.061144	0.047484	0.528840	-0.617664	0.827685	-0.058975	-0.017776	-0.557803
32104	1.095956	-0.916118	9.450189	-0.118430	0.009992	0.049623	0.049318	0.530621	-0.615191	0.828097	-0.060841	-0.016364	-0.557034
32105	1.318273	-1.018867	9.530046	-0.105903	0.011816	0.033084	0.050102	0.532937	-0.615065	0.828336	-0.062483	-0.015210	-0.556529
32106	1.391104	-1.114108	9.781462	-0.083641	-0.008327	0.012929	0.049298	0.535680	-0.615058	0.828368	-0.063964	-0.014533	-0.556331
32107	1.279288	-0.937536	9.413189	-0.140613	0.000716	-0.005840	0.049673	0.538974	-0.613227	0.828115	-0.066320	-0.013239	-0.556464
32108	1.686191	-1.310644	9.834274	-0.156865	0.026312	-0.005933	0.050161	0.545155	-0.609694	0.827842	-0.068622	-0.011198	-0.556636
32109	1.368009	-1.336138	9.600481	-0.048223	0.006245	-0.024741	0.049349	0.548726	-0.608900	0.827491	-0.069425	-0.010882	-0.557064
32110	1.218527	-1.346903	9.354065	-0.098442	0.026344	-0.004725	0.050666	0.549539	-0.608125	0.827306	-0.070759	-0.009488	-0.557197
32111	1.437127	-1.667323	9.812543	-0.069936	0.015374	-0.015620	0.050524	0.551731	-0.607861	0.827022	-0.071860	-0.008769	-0.557489
32112	0.914775	-1.331125	9.922814	-0.103600	0.005258	0.005414	0.050387	0.552962	-0.607859	0.826933	-0.073515	-0.007652	-0.557421
32113	1.029992	-1.235693	9.617941	0.057040	-0.002680	0.033930	0.050381	0.554195	-0.607597	0.827382	-0.072731	-0.008564	-0.556844
32114	1.013337	-1.262992	10.087936	0.148030	-0.008953	0.058391	0.050663	0.551716	-0.609171	0.828239	-0.070390	-0.010408	-0.555839
32115	0.733064	-1.151597	9.755589	0.210420	-0.011534	0.101152	0.051755	0.546754	-0.612062	0.829638	-0.067172	-0.013062	-0.554092
32116	0.623347	-0.883936	9.988785	0.217004	-0.012380	0.136236	0.051537	0.539067	-0.615467	0.831418	-0.063743	-0.015621	-0.551757
32117	0.662229	-0.956719	9.791270	0.184586	-0.037063	0.139809	0.052377	0.532728	-0.619665	0.833169	-0.061224	-0.018338	-0.549313
32118	0.814825	-0.595504	9.788158	0.081841	-0.038936	0.154969	0.052659	0.529841	-0.620978	0.834943	-0.060343	-0.019828	-0.546659
32119	0.858764	-0.705775	9.883049	0.055842	-0.042663	0.139160	0.052679	0.527088	-0.622811	0.836506	-0.060010	-0.021214	-0.544249
32120	0.632779	-0.825025	10.323395	0.077210	-0.031784	0.121709	0.054283	0.524461	-0.624004	0.837895	-0.059114	-0.022573	-0.542151
32121	0.713629	-0.615419	9.652495	0.028031	-0.048269	0.103951	0.054019	0.524191	-0.624002	0.839029	-0.059270	-0.023771	-0.540326
32122	0.857318	-0.923474	9.548687	0.065265	-0.059251	0.072800	0.053514	0.521435	-0.626748	0.839848	-0.058847	-0.025516	-0.539019
32123	0.888451	-0.882809	9.460723	0.156691	-0.112245	0.034584	0.051683	0.516665	-0.627389	0.840340	-0.057499	-0.029241	-0.538207
32124	0.714649	-0.826823	9.750369	-0.049624	-0.139978	0.016957	0.048250	0.515874	-0.628409	0.840363	-0.059847	-0.031172	-0.537807
32125	1.038177	-0.917245	9.857751	-0.306883	-0.100010	0.015608	0.046109	0.521101	-0.627604	0.840084	-0.066143	-0.029702	-0.537588
32126	1.153119	-0.748378	9.918809	-0.399594	-0.086425	0.000346	0.041829	0.528970	-0.624686	0.839463	-0.073781	-0.026987	-0.537708
32127	1.287800	-0.686298	9.700073	-0.345230	-0.098257	-0.017813	0.038848	0.539858	-0.619159	0.838689	-0.080665	-0.025121	-0.538017
32128	1.084813	-0.580094	9.915730	-0.177171	-0.074363	-0.020706	0.037086	0.547149	-0.616524	0.838116	-0.084424	-0.024624	-0.538356
32129	0.983392	-0.564950	9.478070	-0.182157	-0.087031	0.024510	0.035078	0.551285	-0.615197	0.838029	-0.088427	-0.024247	-0.537866
32130	1.332835	-1.032758	9.681230	-0.020136	-0.097714	0.055837	0.032419	0.552968	-0.613997	0.838523	-0.089841	-0.025698	-0.536793
32131	1.475105	-1.552731	9.526423	0.143155	-0.114018	0.034572	0.030589	0.549687	-0.616078	0.839093	-0.088690	-0.029252	-0.535912
32132	1.393136	-1.544931	9.744229	0.071823	-0.095948	-0.006430	0.027434	0.546424	-0.617886	0.839071	-0.088507	-0.031771	-0.535833
32133	1.437231	-1.702062	9.504768	-0.041445	-0.088876	-0.060531	0.025577	0.546998	-0.617347	0.838295	-0.090149	-0.033078	-0.536695
32134	1.697442	-1.662970	9.526951	-0.033868	-0.072530	-0.119575	0.021343	0.547585	-0.618098	0.836880	-0.091414	-0.034275	-0.538610
32135	1.745144	-1.546847	9.682669	-0.057268	-0.058001	-0.145562	0.018824	0.548978	-0.618339	0.835164	-0.092962	-0.035047	-0.540953
32136	1.933904	-1.698356	9.595881	-0.136594	-0.056294	-0.171792	0.014170	0.552601	-0.616728	0.832991	-0.095730	-0.034959	-0.543819
32137	2.031641	-1.980364	9.395982	-0.039724	-0.052637	-0.222046	0.011242	0.555108	-0.615395	0.830451	-0.096926	-0.035987	-0.547413
32138	1.922123	-1.748254	9.787127	-0.082325	-0.021735	-0.255554	0.007531	0.556788	-0.615626	0.827465	-0.098344	-0.036073	-0.551661
32139	1.600686	-1.574766	10.045834	-0.151532	0.058530	-0.264359	0.001546	0.561663	-0.613350	0.824272	-0.100151	-0.034104	-0.556221
32140	1.648721	-1.530978	10.157328	0.153225	0.117302	-0.284135	0.001684	0.561514	-0.614398	0.821473	-0.096124	-0.034574	-0.561023
32141	1.969150	-0.998408	9.505198	0.207623	0.069793	-0.341934	-0.001446	0.553591	-0.617518	0.818053	-0.091830	-0.036573	-0.566585
32142	1.983170	-0.917676	9.182369	0.180013	-0.016237	-0.388085	-0.005649	0.549504	-0.620889	0.813949	-0.088783	-0.039723	-0.572736
32143	1.621219	-0.861150	9.035743	0.276074	-0.070967	-0.370917	-0.012892	0.544224	-0.623974	0.810094	-0.084946	-0.044874	-0.578376
32144	1.432462	-0.701708	9.331501	0.228446	-0.058182	-0.336126	-0.017474	0.536717	-0.628129	0.806515	-0.081617	-0.049162	-0.583485
32145	1.346418	-0.803027	10.712073	0.109918	-0.036488	-0.334929	-0.023150	0.533630	-0.628870	0.802729	-0.080054	-0.051736	-0.588678
32146	1.038649	-0.495147	10.156559	0.185087	-0.050189	-0.364080	-0.031445	0.527806	-0.632863	0.798655	-0.077300	-0.055434	-0.594224
32147	1.523100	0.515220	9.109347	-0.047154	-0.036506	-0.339454	-0.036856	0.525937	-0.634521	0.794491	-0.078167	-0.056128	-0.599603
32148	1.810233	-0.005889	9.944959	0.023052	-0.038167	-0.292925	-0.039253	0.528165	-0.633192	0.790960	-0.077935	-0.057601	-0.604144
32149	1.592639	0.110724	9.694892	0.261506	-0.072552	-0.254759	-0.045022	0.518898	-0.636945	0.788187	-0.074401	-0.062460	-0.607721
32150	1.631618	0.515875	9.237605	-0.025650	-0.056235	-0.202724	-0.049117	0.518929	-0.638483	0.785603	-0.075244	-0.063468	-0.610850
32151	1.439852	-0.199056	9.962799	0.282852	-0.020294	-0.180895	-0.053864	0.515422	-0.639231	0.783779	-0.070796	-0.067666	-0.613269
32152	1.502109	-0.112683	9.854160	0.214483	0.048175	-0.188730	-0.055800	0.509377	-0.644454	0.781803	-0.066598	-0.069939	-0.616001
32153	1.541122	-0.198712	10.004560	0.153637	0.055329	-0.222270	-0.055366	0.502244	-0.646424	0.779340	-0.063159	-0.071393	-0.619308
32154	1.666719	-0.257136	9.733636	0.353586	0.026237	-0.261809	-0.057703	0.494857	-0.649681	0.776548	-0.056958	-0.075824	-0.622880
32155	1.707870	0.209022	9.524496	0.237229	-0.017590	-0.206975	-0.061356	0.485840	-0.653321	0.774202	-0.053130	-0.079408	-0.625686
32156	1.779762	-0.719829	9.459325	0.246289	-0.077829	-0.179101	-0.063437	0.480365	-0.656448	0.772078	-0.050017	-0.084017	-0.627961
32157	1.702995	-0.302133	9.219597	0.295561	-0.099614	-0.146537	-0.067878	0.470532	-0.660605	0.770352	-0.046442	-0.089508	-0.629594
32158	2.030182	-0.652079	9.424201	-0.001005	-0.116319	-0.130450	-0.071824	0.466323	-0.662276	0.768487	-0.047703	-0.091541	-0.631484
32159	2.221796	-0.397762	9.098262	0.054665	-0.086937	-0.122832	-0.076051	0.464184	-0.662243	0.766831	-0.047777	-0.093768	-0.633163
32160	2.404467	-0.277031	9.116064	0.040858	-0.081505	-0.147827	-0.079218	0.462031	-0.662480	0.764827	-0.047920	-0.095809	-0.635266
32161	2.284616	-0.421320	9.208949	-0.039490	-0.050576	-0.160278	-0.083187	0.461802	-0.662579	0.762658	-0.048957	-0.096320	-0.637713
32162	2.269955	-0.356898	9.761874	-0.005727	-0.065286	-0.192396	-0.086642	0.462410	-0.660326	0.760059	-0.049521	-0.097563	-0.640577
32163	2.090665	-0.164086	9.959762	-0.042230	-0.120263	-0.217433	-0.090337	0.460397	-0.660820	0.756997	-0.051410	-0.099133	-0.643805
32164	1.780248	-0.305328	9.647595	0.156070	-0.145795	-0.269918	-0.094837	0.461670	-0.661699	0.753379	-0.050402	-0.103759	-0.647390
32165	1.543767	0.252972	9.806863	0.376885	-0.129280	-0.324237	-0.102185	0.449959	-0.665572	0.749268	-0.045846	-0.110934	-0.651298
32166	1.654026	-0.619472	10.030922	-0.240730	-0.073492	-0.399393	-0.108262	0.447021	-0.665524	0.743651	-0.049539	-0.109394	-0.657694
32167	2.816254	-1.648307	10.349031	-0.153340	-0.055423	-0.570545	-0.115442	0.452053	-0.662584	0.735846	-0.051493	-0.108726	-0.666377
32168	3.524045	-1.464831	9.412340	-0.201623	-0.051932	-0.683359	-0.122870	0.452982	-0.660167	0.726348	-0.053680	-0.107629	-0.676723
32169	3.010224	-0.921554	8.858205	-0.346051	-0.054090	-0.741346	-0.130852	0.460208	-0.657482	0.715755	-0.058164	-0.104494	-0.688035
32170	2.245967	-1.422139	9.271373	-0.293165	-0.037970	-0.835249	-0.139094	0.465528	-0.654271	0.703736	-0.061151	-0.102092	-0.700423
32171	0.719042	-0.737930	9.708445	-0.632557	-0.027784	-0.901683	-0.150282	0.476646	-0.648678	0.690142	-0.068932	-0.094602	-0.714145
32172	1.107786	-1.364972	9.763295	-0.959112	-0.006274	-0.945779	-0.162319	0.496023	-0.638362	0.675063	-0.080469	-0.082396	-0.728715
32173	1.047054	-1.773790	9.865026	-0.667312	-0.002566	-1.041194	-0.173540	0.510599	-0.628840	0.658654	-0.088120	-0.074145	-0.743581
32174	1.214772	-1.573148	9.336452	-0.792835	0.009943	-1.125830	-0.186729	0.521772	-0.620089	0.640298	-0.096744	-0.064314	-0.759291
32175	1.294870	-2.162199	10.125966	-0.901026	0.007789	-1.186340	-0.201929	0.536002	-0.608703	0.620328	-0.106945	-0.052496	-0.775242
32176	1.210999	-2.247006	10.704960	-0.496494	-0.035876	-1.257138	-0.221607	0.544271	-0.597021	0.599533	-0.112339	-0.048043	-0.790969
32177	1.135638	-2.127807	10.425048	-0.723974	-0.010604	-1.289713	-0.239393	0.547422	-0.589284	0.577312	-0.120238	-0.039183	-0.806671
32178	0.860046	-1.958784	10.758542	-0.728493	-0.006294	-1.365443	-0.257187	0.551808	-0.581022	0.553279	-0.127666	-0.030897	-0.822575
32179	0.420192	-0.728490	10.531624	-0.816390	-0.042168	-1.407437	-0.278287	0.553787	-0.571164	0.527822	-0.136722	-0.021022	-0.838015
32180	0.695832	0.102760	9.998499	-0.917657	-0.087646	-1.314690	-0.297956	0.558511	-0.558699	0.503005	-0.147303	-0.010279	-0.851576
32181	1.441228	-0.484987	10.078835	-0.578518	-0.090596	-1.218776	-0.319199	0.559969	-0.546484	0.480445	-0.154553	-0.004453	-0.863288
32182	1.754651	-0.497634	9.716680	-0.398536	-0.082729	-1.105267	-0.335888	0.553807	-0.539283	0.460021	-0.159727	-0.001902	-0.873421
32183	2.114743	-0.180364	9.407599	-0.325360	-0.054907	-1.008956	-0.351091	0.544584	-0.535761	0.441353	-0.163761	0.000467	-0.882264
32184	2.312403	-0.191265	8.919552	-0.274765	0.009399	-0.925725	-0.364044	0.536421	-0.533042	0.424068	-0.166062	0.002250	-0.890272
32185	2.820538	-0.554248	9.428148	-0.067652	0.018997	-0.846214	-0.372615	0.524517	-0.530361	0.408804	-0.166459	0.001138	-0.897312
32186	1.710504	-0.380794	8.728823	-0.054799	0.093993	-0.788166	-0.383924	0.509035	-0.533156	0.394455	-0.165286	0.000152	-0.903928
32187	2.582293	-0.645938	9.491858	0.146879	0.101636	-0.770506	-0.389950	0.495958	-0.535469	0.381047	-0.162386	-0.003958	-0.910175
32188	1.618030	-0.192685	8.908249	0.158329	0.119887	-0.750226	-0.395695	0.478640	-0.537917	0.367902	-0.158990	-0.008475	-0.916132
32189	1.999691	-0.340806	8.996159	0.214053	0.178585	-0.711252	-0.399843	0.460472	-0.541426	0.355618	-0.154072	-0.013085	-0.921752
32190	2.364365	0.084624	10.057031	0.012407	0.258882	-0.669040	-0.401617	0.445956	-0.546131	0.343387	-0.149096	-0.013643	-0.927184
32191	2.048419	0.084667	9.549938	-0.259787	0.332741	-0.616088	-0.400233	0.435513	-0.550073	0.331309	-0.144557	-0.008170	-0.932347
32192	1.681943	0.083893	9.536903	-0.228579	0.362938	-0.593842	-0.397545	0.427533	-0.552193	0.319635	-0.139270	-0.003329	-0.937244
32193	1.823869	0.167176	9.885096	0.032324	0.324858	-0.584158	-0.395524	0.422149	-0.555222	0.308828	-0.132909	-0.003325	-0.941780
32194	1.902093	-0.069301	9.642440	0.159113	0.288524	-0.560370	-0.393333	0.409904	-0.560612	0.298737	-0.126525	-0.006138	-0.945891
32195	2.920744	-0.280438	10.633268	0.246343	0.253983	-0.552454	-0.390727	0.394367	-0.566793	0.288963	-0.120154	-0.010562	-0.949711
32196	3.178159	0.327075	10.120842	-0.037633	0.226316	-0.562169	-0.389054	0.377493	-0.571002	0.278264	-0.116029	-0.009996	-0.953418
32197	2.658086	0.182076	10.238790	0.048289	0.184276	-0.564451	-0.387417	0.369375	-0.574423	0.267667	-0.112140	-0.011160	-0.956898
32198	2.134713	0.716570	9.936514	0.166554	0.153375	-0.528777	-0.388548	0.358010	-0.577691	0.258000	-0.108274	-0.014819	-0.959944
32199	1.937443	0.619503	9.810876	0.329687	0.115298	-0.468829	-0.388210	0.343751	-0.581627	0.249755	-0.104219	-0.021600	-0.962442
32200	2.359848	1.011098	9.388187	0.351495	0.066247	-0.398500	-0.388256	0.326490	-0.585561	0.242908	-0.101096	-0.028971	-0.964332
32201	2.476662	0.777582	9.285173	0.204754	-0.008636	-0.320664	-0.387785	0.310737	-0.588321	0.237139	-0.100106	-0.033721	-0.965716
32202	3.019608	0.151541	8.839734	-0.099915	-0.067260	-0.282376	-0.390936	0.304753	-0.588953	0.231520	-0.101773	-0.032782	-0.966936
32203	2.435064	0.371144	8.664509	-0.221284	-0.069206	-0.249794	-0.395707	0.304142	-0.587082	0.226199	-0.104043	-0.029468	-0.968060
32204	2.644053	0.040833	9.050738	-0.179181	-0.076403	-0.221864	-0.395310	0.303458	-0.586693	0.221595	-0.106288	-0.026915	-0.968955
32205	2.333470	-0.053754	9.012903	-0.336774	-0.071128	-0.218985	-0.399426	0.303261	-0.583780	0.216602	-0.109138	-0.021309	-0.969907
32206	2.245689	-0.359871	8.906961	-0.390881	-0.060244	-0.224801	-0.402125	0.311262	-0.579566	0.211454	-0.111990	-0.014585	-0.970841
32207	2.191242	-0.045755	9.323777	-0.240692	-0.010690	-0.196452	-0.405057	0.313777	-0.577447	0.207108	-0.113263	-0.010530	-0.971683
32208	2.464871	0.227823	9.656662	0.000183	0.062869	-0.132596	-0.402277	0.312116	-0.576423	0.204655	-0.112104	-0.010681	-0.972335
32209	3.040637	-0.208731	9.017329	-0.193951	0.064579	-0.144605	-0.402788	0.309779	-0.578252	0.201431	-0.111747	-0.007131	-0.973081
32210	2.800424	-0.360195	9.896416	-0.214332	0.042464	-0.166836	-0.401213	0.311415	-0.576955	0.197784	-0.111851	-0.003265	-0.973838
32211	2.201846	-0.242554	9.465157	-0.206112	0.058926	-0.144694	-0.400685	0.311956	-0.576959	0.194517	-0.111660	0.000491	-0.974523
32212	2.206328	-0.149365	9.975451	-0.080092	0.084652	-0.131186	-0.399615	0.309750	-0.577624	0.191855	-0.110416	0.001986	-0.975190
32213	2.322154	-0.178737	9.762460	0.050342	0.055575	-0.133241	-0.398814	0.307013	-0.576977	0.189374	-0.109296	0.000735	-0.975803
32214	2.095953	-0.275839	9.643753	0.051018	0.035497	-0.111982	-0.398907	0.300561	-0.579859	0.187378	-0.108505	-0.000472	-0.976277
32215	1.786759	-0.151199	9.683427	-0.098231	0.004317	-0.072101	-0.398236	0.298501	-0.580127	0.185765	-0.108928	0.001111	-0.976537
32216	1.826044	-0.305482	9.575999	-0.115331	0.000789	-0.018644	-0.398495	0.295236	-0.578817	0.185221	-0.109436	0.003226	-0.976579
32217	1.758652	-0.319152	9.839254	-0.130330	-0.013818	0.005293	-0.399287	0.296870	-0.580381	0.185049	-0.110308	0.005539	-0.976503
32218	1.827101	-0.513575	9.937995	-0.193502	0.011772	0.032631	-0.398785	0.300580	-0.577896	0.185357	-0.110885	0.009330	-0.976350
32219	1.851212	-0.516138	9.878167	-0.069277	0.021065	0.036939	-0.398791	0.301678	-0.577372	0.185932	-0.110824	0.010659	-0.976234
32220	1.918061	-0.386895	9.638134	0.016717	0.001908	0.002333	-0.399577	0.299908	-0.577628	0.186126	-0.110819	0.010239	-0.976202
32221	1.887616	-0.072147	9.522230	0.055040	-0.022717	0.002551	-0.398509	0.296620	-0.577115	0.186312	-0.111145	0.008881	-0.976143
32222	1.989002	-0.108940	9.258585	-0.051951	-0.041038	0.018658	-0.400348	0.294307	-0.578148	0.186679	-0.112232	0.009679	-0.975941
32223	2.114209	-0.054155	9.726255	-0.111369	-0.061203	0.026691	-0.402083	0.295849	-0.576301	0.186968	-0.113919	0.011448	-0.975671
32224	2.050059	-0.264434	9.487440	-0.119235	-0.046587	0.025716	-0.403951	0.297527	-0.574714	0.187330	-0.115363	0.013552	-0.975405
32225	2.240120	-0.164310	9.807509	0.008200	-0.031021	-0.019809	-0.404213	0.296711	-0.574582	0.186976	-0.116021	0.012969	-0.975403
32226	2.239079	0.046700	9.594398	0.076333	-0.019065	-0.026873	-0.406852	0.295369	-0.575085	0.186757	-0.116209	0.011239	-0.975444
32227	2.177032	-0.090763	9.539075	-0.000683	0.011917	-0.027306	-0.408697	0.292796	-0.574809	0.186220	-0.116061	0.010932	-0.975568
32228	2.177052	-0.093005	9.587057	-0.054834	0.048373	-0.042403	-0.407623	0.290177	-0.575735	0.185334	-0.115425	0.011981	-0.975800
32229	2.215452	-0.054312	9.621568	0.098369	0.066810	-0.047194	-0.408284	0.289504	-0.575468	0.184622	-0.113839	0.009867	-0.976144
32230	2.434656	-0.005194	9.785149	0.094711	0.079673	-0.026925	-0.407333	0.286055	-0.577572	0.184372	-0.112034	0.008149	-0.976416
32231	2.551345	-0.207010	9.805014	0.070901	0.096185	0.002476	-0.407311	0.284110	-0.580584	0.184558	-0.109979	0.006761	-0.976625
32232	2.098788	-0.383163	9.217353	-0.021820	0.055797	-0.016391	-0.404136	0.284078	-0.580217	0.184245	-0.109067	0.007258	-0.976783
32233	1.884046	-0.344710	9.328720	0.021749	0.055856	0.003199	-0.405838	0.283654	-0.583475	0.184342	-0.107979	0.006685	-0.976890
32234	1.733940	-0.204753	9.533340	-0.106169	0.046572	0.014548	-0.405190	0.284488	-0.581386	0.184446	-0.107552	0.008864	-0.976900
32235	2.158445	-0.234831	9.637710	-0.151668	0.074008	0.019829	-0.405468	0.288859	-0.582036	0.184489	-0.106737	0.011774	-0.976950
32236	2.311307	-0.412840	10.265619	-0.026507	0.063020	-0.031195	-0.406016	0.291613	-0.580591	0.183867	-0.105706	0.012359	-0.977173
32237	2.125614	-0.424532	9.769181	-0.005958	0.033656	-0.090112	-0.405479	0.292406	-0.582689	0.182081	-0.105173	0.012035	-0.977569
32238	1.749894	-0.517370	9.577118	-0.067579	0.012380	-0.147618	-0.406795	0.290644	-0.582679	0.179105	-0.105307	0.012993	-0.978091
32239	1.491484	-0.421198	9.705692	-0.109879	0.051639	-0.127605	-0.406003	0.292131	-0.583470	0.176361	-0.104779	0.014696	-0.978623
32240	1.373305	-0.406457	9.863241	-0.187297	0.075390	-0.087434	-0.405752	0.295274	-0.583209	0.174290	-0.104085	0.018346	-0.979006
32241	1.577864	-0.849929	9.527636	0.032280	0.059303	-0.056731	-0.406540	0.296357	-0.585165	0.173226	-0.102859	0.017460	-0.979341
32242	1.763658	-0.883504	9.452077	0.092550	-0.002689	-0.034171	-0.405079	0.294160	-0.584524	0.172814	-0.102698	0.015469	-0.979464
32243	1.878010	-1.115374	9.128201	0.029395	-0.050190	-0.012248	-0.406541	0.294189	-0.583334	0.172653	-0.103613	0.014393	-0.979412
32244	2.137995	-1.017629	9.415278	-0.107575	-0.050191	0.038742	-0.408925	0.294219	-0.583053	0.173270	-0.105052	0.016308	-0.979120
32245	2.235936	-1.340338	9.274828	-0.044800	-0.039039	0.076903	-0.410001	0.298606	-0.582911	0.174702	-0.105999	0.016959	-0.978752
32246	2.515033	-1.209204	9.464125	0.045423	-0.033439	0.072739	-0.410799	0.298623	-0.582119	0.176334	-0.106567	0.016004	-0.978414
32247	2.765938	-1.247624	9.341092	0.022081	-0.029839	0.043095	-0.412659	0.299200	-0.581188	0.177244	-0.107161	0.015345	-0.978195
32248	2.592362	-1.263365	9.060771	-0.083631	-0.028214	0.010253	-0.411732	0.299324	-0.581457	0.177375	-0.108102	0.016800	-0.978044
32249	2.412788	-1.007777	9.321955	-0.089973	-0.046497	0.027762	-0.413869	0.301287	-0.578952	0.177751	-0.109462	0.018275	-0.977798
32250	2.061068	-1.081678	9.024751	-0.139290	-0.046532	0.046887	-0.415472	0.303234	-0.577498	0.178471	-0.110946	0.020834	-0.977448
32251	1.867488	-0.909172	9.625536	-0.197336	-0.024640	0.082529	-0.415760	0.307758	-0.576447	0.179670	-0.112235	0.024631	-0.976993
32252	1.931248	-1.111571	10.209060	-0.043490	0.059687	0.127482	-0.415778	0.312135	-0.576183	0.182152	-0.111259	0.025876	-0.976613
32253	2.214681	-0.887380	10.166836	0.087590	0.072697	0.137355	-0.412746	0.314161	-0.575159	0.185007	-0.109578	0.024591	-0.976299
32254	2.117923	-0.838523	9.734494	-0.038113	-0.001566	0.091610	-0.413258	0.312369	-0.577250	0.186826	-0.109800	0.025425	-0.975906
32255	1.792212	-0.801469	9.501508	-0.209408	-0.030212	0.052937	-0.413025	0.318533	-0.575678	0.187429	-0.111268	0.029369	-0.975514
32256	1.862287	-0.824602	9.732304	-0.104051	-0.042950	0.033188	-0.412252	0.320464	-0.573066	0.188009	-0.112573	0.031203	-0.975196
32257	1.997262	-0.814622	9.757710	0.008014	-0.035502	0.031902	-0.414108	0.320627	-0.572527	0.188688	-0.113326	0.030829	-0.974989
32258	1.975414	-0.780781	9.815598	-0.047959	-0.042891	0.027936	-0.414386	0.322691	-0.571477	0.189286	-0.114423	0.031557	-0.974722
32259	2.036240	-0.911812	9.459025	-0.114507	-0.049334	0.025776	-0.414276	0.325040	-0.568859	0.189573	-0.115905	0.033497	-0.974426
32260	1.766921	-1.056124	9.632138	0.083437	-0.046433	0.024922	-0.413872	0.324616	-0.569779	0.190432	-0.116574	0.031642	-0.974241
32261	1.795791	-1.041529	9.661421	0.130369	-0.035328	0.058367	-0.416495	0.319172	-0.570414	0.191913	-0.116808	0.028947	-0.974006
32262	1.706838	-1.084085	9.933672	-0.013081	-0.022724	0.057616	-0.415962	0.317802	-0.570157	0.193145	-0.117363	0.029141	-0.973690
32263	1.821224	-1.304819	10.051679	0.073205	-0.024537	0.024846	-0.415972	0.317957	-0.568325	0.193835	-0.117595	0.027545	-0.973571
32264	1.539811	-0.950223	9.773145	-0.002841	-0.055812	-0.016123	-0.415698	0.314951	-0.567936	0.193733	-0.118799	0.027230	-0.973454
32265	1.578654	-1.013257	9.611777	-0.111921	-0.090725	-0.047993	-0.418620	0.316090	-0.566733	0.192604	-0.121036	0.028823	-0.973357
32266	1.577335	-0.728862	9.750193	-0.080622	-0.108028	-0.034903	-0.419956	0.315586	-0.563974	0.191964	-0.123566	0.029777	-0.973136
32267	1.828814	-0.887511	9.649486	-0.126147	-0.129026	-0.023085	-0.421685	0.315894	-0.562520	0.191304	-0.126550	0.031553	-0.972827
32268	2.205208	-0.954931	9.416785	-0.194301	-0.105308	-0.039135	-0.425551	0.319520	-0.559739	0.190254	-0.129463	0.034720	-0.972542
32269	1.965173	-1.171191	9.641978	-0.083500	-0.115379	-0.071784	-0.426492	0.319559	-0.556851	0.188748	-0.132037	0.035595	-0.972457
32270	2.225934	-0.753075	9.328584	-0.020449	-0.076046	-0.112140	-0.430060	0.316333	-0.555515	0.186691	-0.133769	0.035301	-0.972628
32271	2.369335	-0.995801	9.331320	0.248193	-0.046666	-0.180947	-0.431086	0.308682	-0.556295	0.183889	-0.133836	0.029672	-0.973341
32272	2.346408	-0.249357	8.799020	0.069415	0.004245	-0.229030	-0.432095	0.298286	-0.558255	0.179719	-0.133728	0.027617	-0.974195
32273	2.403375	-0.035536	9.373914	-0.258036	0.062377	-0.218795	-0.430903	0.296643	-0.557219	0.174744	-0.133518	0.032080	-0.974991
32274	2.248333	0.138945	9.826243	-0.163411	0.163143	-0.146506	-0.429589	0.298545	-0.556836	0.171412	-0.131096	0.035346	-0.975798
32275	2.122027	0.330780	9.707721	0.036075	0.236650	-0.074560	-0.424134	0.296936	-0.561200	0.169892	-0.126335	0.034961	-0.976706
32276	1.823406	0.255434	9.660665	0.140912	0.220327	-0.052784	-0.420143	0.295901	-0.564374	0.169112	-0.121684	0.032727	-0.977509
32277	1.656182	-0.069560	9.709761	0.268697	0.154702	-0.024340	-0.418256	0.291742	-0.568057	0.169188	-0.117652	0.027571	-0.978148
32278	1.435146	-0.722759	10.209883	0.272412	0.070653	0.018279	-0.414907	0.283756	-0.570051	0.170184	-0.115432	0.022429	-0.978371
32279	1.739805	-1.415080	10.222221	0.300922	-0.016097	0.022295	-0.415939	0.278018	-0.570961	0.171322	-0.114561	0.016206	-0.978398
32280	2.716313	-1.927619	10.348983	0.110839	-0.053712	-0.002544	-0.417638	0.275010	-0.572912	0.171582	-0.115328	0.013752	-0.978299
32281	3.358089	-2.064670	9.301550	-0.127260	-0.039244	-0.027723	-0.419103	0.275859	-0.571722	0.170767	-0.116471	0.015813	-0.978276
32282	2.922630	-1.768406	8.941537	-0.071719	-0.009946	-0.018285	-0.420042	0.277793	-0.570797	0.170299	-0.117012	0.017042	-0.978272
32283	2.202925	-1.520332	8.727038	-0.035803	0.034003	0.031627	-0.420572	0.280514	-0.572624	0.170840	-0.116443	0.017779	-0.978232
32284	2.272416	-0.897554	9.269375	-0.041463	0.076074	0.053649	-0.419122	0.279424	-0.570673	0.171847	-0.115173	0.018875	-0.978186
32285	1.610856	-0.657189	10.284463	-0.051612	0.110564	0.029500	-0.416068	0.280184	-0.573184	0.172283	-0.113148	0.020187	-0.978319
32286	1.382111	-0.217815	10.139647	-0.286083	0.097388	-0.014149	-0.414357	0.285337	-0.575290	0.171378	-0.112328	0.025989	-0.978436
32287	1.926687	-0.144001	10.299410	-0.085657	0.055449	-0.086885	-0.412906	0.288451	-0.576609	0.169475	-0.111512	0.027472	-0.978820
32288	1.902789	-0.234387	9.212809	0.130247	0.029936	-0.178025	-0.412370	0.285040	-0.575437	0.166323	-0.110677	0.024529	-0.979533
32289	1.972763	-0.254186	9.011526	0.118493	0.020668	-0.233438	-0.416044	0.278508	-0.576719	0.162013	-0.109922	0.021534	-0.980411
32290	2.144972	-0.470343	9.026907	0.101262	0.033427	-0.248294	-0.415618	0.272612	-0.578035	0.157401	-0.109140	0.019014	-0.981301
32291	2.098570	-0.345336	9.021025	0.410910	0.063032	-0.237551	-0.418065	0.258262	-0.580639	0.153614	-0.106644	0.010388	-0.982304
32292	2.332606	-0.378403	9.065958	0.184725	0.095814	-0.199975	-0.416436	0.248804	-0.581442	0.150103	-0.104331	0.006532	-0.983128
32293	1.845509	-0.349289	9.419522	0.254518	0.123277	-0.173848	-0.413621	0.241647	-0.583170	0.147202	-0.101129	0.001293	-0.983922
32294	1.595503	-0.487870	9.849770	0.341615	0.156359	-0.112555	-0.413313	0.233826	-0.585794	0.145723	-0.097144	-0.005292	-0.984530
32295	1.499865	-0.648527	10.067487	0.454579	0.118333	-0.006712	-0.411267	0.219981	-0.587387	0.146486	-0.093429	-0.014113	-0.984690
32296	1.451377	-0.588149	10.161508	0.116018	0.059656	0.070104	-0.409522	0.214756	-0.588451	0.148137	-0.092031	-0.016186	-0.984542
32297	2.059193	-0.655766	9.736509	0.108331	-0.002196	0.143101	-0.409517	0.214204	-0.588975	0.151161	-0.091748	-0.018207	-0.984074
32298	1.924508	-0.738902	9.426798	-0.095089	-0.018793	0.171632	-0.409923	0.216262	-0.588709	0.154407	-0.092564	-0.016173	-0.983529
32299	2.213103	-0.584285	9.441263	-0.065437	-0.013219	0.177314	-0.409947	0.220651	-0.587267	0.157783	-0.093066	-0.014690	-0.982969
32300	2.038144	-0.301127	9.318767	-0.071882	-0.024178	0.188354	-0.409428	0.223108	-0.587008	0.161419	-0.093919	-0.013100	-0.982319
32301	2.099752	-0.072343	9.341756	-0.114866	-0.002291	0.183479	-0.410117	0.229408	-0.586476	0.164822	-0.094391	-0.010591	-0.981739
32302	1.495937	0.158013	9.507399	-0.102857	0.003134	0.193647	-0.409738	0.233239	-0.585692	0.168515	-0.094805	-0.008295	-0.981094
32303	1.508462	0.075174	9.902468	0.009377	0.001402	0.194217	-0.409089	0.236648	-0.585827	0.172359	-0.094762	-0.008207	-0.980431
32304	1.190365	0.043414	9.947066	-0.013406	-0.009632	0.197799	-0.408830	0.235978	-0.584127	0.176265	-0.095124	-0.007700	-0.979705
32305	1.149732	-0.025989	10.080153	-0.044660	-0.038964	0.183843	-0.408061	0.240495	-0.582692	0.179791	-0.096005	-0.006718	-0.978986
32306	1.212573	-0.064888	9.926549	0.054875	-0.071668	0.211168	-0.410986	0.244082	-0.582666	0.184071	-0.097333	-0.007742	-0.978051
32307	1.745113	-0.516607	9.802749	0.018154	-0.064261	0.233164	-0.410469	0.245322	-0.581099	0.188671	-0.098468	-0.007974	-0.977059
32308	2.091533	-0.357390	9.721790	-0.092259	-0.082583	0.240023	-0.412219	0.249334	-0.578335	0.193204	-0.100561	-0.006108	-0.975973
32309	2.099354	-0.503540	9.196465	-0.155418	-0.119153	0.247157	-0.413839	0.257418	-0.578187	0.197717	-0.103450	-0.003122	-0.974780
32310	2.194420	-0.719681	9.261539	0.004285	-0.126345	0.223995	-0.415454	0.260610	-0.575293	0.202138	-0.106002	-0.003342	-0.973598
32311	2.166396	-0.396864	9.393042	-0.051751	-0.119136	0.210761	-0.417849	0.262289	-0.574094	0.206143	-0.108504	-0.002443	-0.972484
32312	2.193449	-0.496862	9.687176	-0.224793	-0.068208	0.193196	-0.417901	0.270261	-0.569771	0.209460	-0.110857	0.001966	-0.971511
32313	2.211933	-0.312799	10.026027	-0.140431	-0.055423	0.160367	-0.418854	0.275616	-0.568452	0.212288	-0.112484	0.004736	-0.970700
32314	2.113545	0.093200	9.896364	-0.051079	-0.059071	0.124810	-0.418868	0.278357	-0.567796	0.214657	-0.113927	0.005656	-0.970006
32315	1.814963	0.002859	9.685851	0.034971	-0.037166	0.088292	-0.420458	0.277835	-0.567129	0.216472	-0.114437	0.004891	-0.969546
32316	1.921764	-0.151156	9.617469	0.090325	-0.038950	0.074744	-0.421402	0.280594	-0.565680	0.218183	-0.114885	0.003040	-0.969117
32317	2.058003	-0.410888	9.576686	0.042258	0.003062	0.076300	-0.421527	0.278409	-0.565549	0.219775	-0.114576	0.002264	-0.968796
32318	2.198835	-0.617262	9.656730	0.049744	0.019443	0.041257	-0.421533	0.279235	-0.565025	0.220730	-0.114070	0.001379	-0.968640
32319	2.251563	-0.549699	9.682177	0.069097	-0.002486	0.032158	-0.420859	0.277306	-0.565817	0.221527	-0.113762	-0.000038	-0.968496
32320	2.140707	-0.569928	9.459994	0.042725	0.020333	0.031989	-0.421387	0.277308	-0.566205	0.222290	-0.113270	-0.000804	-0.968378
32321	2.188455	-0.468670	9.490668	0.004061	0.023066	0.042860	-0.419535	0.278103	-0.566613	0.223146	-0.112766	-0.000820	-0.968240
32322	2.212356	-0.420144	9.594802	0.186075	0.028761	0.049308	-0.419257	0.275767	-0.567532	0.224571	-0.111469	-0.004286	-0.968052
32323	2.135823	-0.563245	9.306398	0.112366	0.045171	0.061837	-0.418319	0.272206	-0.567149	0.226037	-0.110066	-0.006253	-0.967860
32324	2.254215	-0.600200	9.688695	0.083661	0.021373	0.064499	-0.417777	0.270818	-0.568594	0.227518	-0.109372	-0.007736	-0.967581
32325	2.116378	-0.532184	9.253838	0.133416	0.009543	0.058306	-0.417904	0.270267	-0.569247	0.228955	-0.108577	-0.010263	-0.967308
32326	2.409844	-0.381877	9.412329	-0.074847	-0.013505	0.055443	-0.416715	0.268902	-0.567687	0.229914	-0.109282	-0.008859	-0.967015
32327	2.289246	-0.375148	9.339277	-0.048691	0.017590	0.057369	-0.415667	0.271218	-0.567302	0.230936	-0.109191	-0.007827	-0.966791
32328	2.100220	-0.155263	9.719906	-0.069897	0.071469	0.070076	-0.414749	0.272715	-0.566916	0.232208	-0.108232	-0.006096	-0.966606
32329	2.116439	0.000101	10.111147	-0.083661	0.114324	0.045933	-0.412898	0.275411	-0.568500	0.232943	-0.106425	-0.003985	-0.966641
32330	1.882109	0.080027	9.697163	-0.022286	0.139885	0.009281	-0.410254	0.277557	-0.569568	0.233140	-0.103914	-0.002986	-0.966871
32331	2.019299	0.120390	9.458941	0.035619	0.143581	-0.014421	-0.406799	0.277762	-0.572475	0.232955	-0.100971	-0.003209	-0.967226
32332	1.901616	0.005579	9.024109	0.077484	0.145477	-0.010514	-0.404403	0.277167	-0.574589	0.232968	-0.097885	-0.004154	-0.967537
32333	1.961505	-0.412151	9.263679	0.137250	0.167476	-0.004688	-0.400948	0.274522	-0.575404	0.233168	-0.094015	-0.006223	-0.967861
32334	1.877584	-0.497927	9.559378	0.154921	0.167455	-0.006447	-0.398015	0.272549	-0.578046	0.233406	-0.090139	-0.008556	-0.968155
32335	1.829082	-0.456158	9.136990	-0.008173	0.178291	0.001940	-0.394292	0.271523	-0.580695	0.233469	-0.086753	-0.007729	-0.968456
32336	1.811420	-0.776719	9.691689	0.078060	0.178319	-0.004998	-0.388727	0.270768	-0.581526	0.233593	-0.083023	-0.008521	-0.968746
32337	1.479591	-0.481059	9.094967	-0.006437	0.205646	-0.004565	-0.386065	0.269489	-0.583380	0.233541	-0.079109	-0.007576	-0.969094
32338	1.489403	-0.504099	9.387620	-0.041494	0.216594	0.010928	-0.380639	0.272005	-0.585256	0.233784	-0.075195	-0.005847	-0.969359
32339	1.484827	-0.557120	9.365227	0.014548	0.228533	0.009350	-0.375868	0.271259	-0.586080	0.234027	-0.070749	-0.005154	-0.969639
32340	1.498395	-0.359114	9.562587	-0.125712	0.240292	0.025222	-0.370048	0.273372	-0.586911	0.234430	-0.066768	-0.001660	-0.969836
32341	1.277159	-0.469231	9.856663	-0.136123	0.238412	0.030703	-0.364233	0.277934	-0.588789	0.234865	-0.062844	0.002042	-0.969992
32342	1.050294	-0.421614	9.840809	-0.111497	0.212780	0.016090	-0.358689	0.283598	-0.590140	0.235131	-0.059328	0.005118	-0.970138
32343	0.874445	-0.445243	10.069302	-0.053633	0.199092	0.016396	-0.353269	0.283820	-0.589137	0.235380	-0.055764	0.007027	-0.970277
32344	0.881125	-0.342976	9.715497	-0.321594	0.190586	0.009514	-0.349583	0.289651	-0.589557	0.235247	-0.053667	0.014071	-0.970351
32345	0.770833	-0.475740	9.654989	-0.197278	0.201676	0.010129	-0.343921	0.296970	-0.589337	0.235190	-0.050717	0.018771	-0.970444
32346	0.946557	-0.423006	9.494122	-0.156978	0.232795	-0.004475	-0.339962	0.300339	-0.589630	0.234941	-0.047029	0.022804	-0.970603
32347	0.862167	-0.412796	9.714340	0.012980	0.236586	-0.012855	-0.334420	0.304650	-0.589673	0.234611	-0.042425	0.023546	-0.970878
32348	0.727499	-0.485108	9.755281	0.118083	0.256770	-0.017894	-0.329516	0.303496	-0.590105	0.234340	-0.036984	0.022338	-0.971194
32349	0.453226	-0.595233	10.077671	0.158523	0.249433	-0.019533	-0.324200	0.301493	-0.593029	0.233979	-0.031444	0.020302	-0.971521
32350	0.442616	-0.382830	10.277407	0.106137	0.223735	-0.034538	-0.318234	0.300050	-0.593863	0.233374	-0.026705	0.019162	-0.971831
32351	0.424511	-0.617415	10.643654	0.146926	0.188961	-0.056420	-0.314893	0.294250	-0.595987	0.232296	-0.022406	0.017045	-0.972238
32352	0.208773	-0.382827	10.414464	0.010342	0.129361	-0.069957	-0.311182	0.293655	-0.596541	0.230972	-0.019957	0.017312	-0.972602
32353	0.279012	-0.460523	10.169160	0.022448	0.101107	-0.055077	-0.308534	0.294572	-0.597479	0.229889	-0.017939	0.017209	-0.972899
32354	0.139386	-0.519688	9.835732	0.152000	0.095741	-0.065486	-0.306801	0.292087	-0.598017	0.228725	-0.015491	0.014565	-0.973259
32355	0.110489	-0.524329	9.902617	0.071402	0.084704	-0.054804	-0.305192	0.287957	-0.599079	0.227669	-0.013561	0.013449	-0.973551
32356	0.160818	-0.453937	10.052917	-0.026463	0.069939	-0.068200	-0.303859	0.286567	-0.599876	0.226383	-0.012429	0.014162	-0.973856
32357	0.167808	-0.398218	10.159393	0.050362	0.049972	-0.043789	-0.302275	0.286829	-0.599235	0.225542	-0.011273	0.013307	-0.974077
32358	0.249773	-0.403472	9.982434	-0.007584	0.033520	-0.029285	-0.302266	0.285047	-0.599759	0.225039	-0.010754	0.013498	-0.974197
32359	0.162695	-0.343426	10.001669	-0.075902	0.026125	-0.027780	-0.300818	0.286674	-0.599377	0.224487	-0.010634	0.015003	-0.974303
32360	0.240558	-0.500234	9.836949	0.064190	0.011679	-0.026113	-0.301743	0.286275	-0.599370	0.224074	-0.010218	0.013698	-0.974422
32361	0.239414	-0.259725	9.806703	-0.048065	0.018889	-0.020244	-0.302534	0.285192	-0.599233	0.223678	-0.010123	0.014631	-0.974501
32362	0.369839	-0.307538	9.821653	-0.042743	0.015252	-0.022050	-0.301478	0.286406	-0.599634	0.223317	-0.010115	0.015426	-0.974571
32363	0.379033	-0.211170	9.851899	0.004277	0.033630	-0.003387	-0.300158	0.286128	-0.598598	0.223254	-0.009513	0.015397	-0.974592
32364	0.330996	-0.249735	9.860513	-0.128886	0.028029	0.010714	-0.299772	0.288451	-0.598207	0.223521	-0.009631	0.017935	-0.974487
32365	0.248303	-0.103580	9.727352	-0.059137	0.033622	0.023970	-0.298320	0.290069	-0.598742	0.223978	-0.009314	0.019129	-0.974362
32366	0.182690	-0.489937	10.067019	0.133867	0.035593	0.013882	-0.298051	0.289651	-0.599267	0.224365	-0.008108	0.016581	-0.974330
32367	0.076599	-0.500762	9.777795	0.157536	0.031932	-0.000759	-0.296441	0.284707	-0.599806	0.224377	-0.006866	0.013550	-0.974384
32368	0.100296	-0.419395	9.635117	0.030611	0.033612	-0.010635	-0.297892	0.284036	-0.600188	0.224265	-0.006169	0.013001	-0.974422
32369	0.031829	-0.206969	9.875125	-0.011461	0.035374	-0.009020	-0.295381	0.284014	-0.599553	0.224091	-0.005621	0.013280	-0.974461
32370	0.020236	-0.303120	9.909678	-0.021820	0.029854	-0.016444	-0.296434	0.284014	-0.600723	0.223866	-0.005234	0.013736	-0.974509
32371	0.055736	-0.160947	9.950415	0.027181	0.008888	-0.018015	-0.295625	0.281806	-0.601909	0.223528	-0.005031	0.013138	-0.974596
32372	0.167369	-0.312135	10.002151	0.004335	0.013494	0.002177	-0.294833	0.280987	-0.600868	0.223661	-0.004840	0.013013	-0.974568
32373	-0.091037	-0.221138	10.025023	0.042718	0.001636	0.009758	-0.294569	0.280578	-0.600478	0.223868	-0.004701	0.012082	-0.974533
32374	-0.078414	-0.362400	9.519014	-0.010745	-0.013014	0.007678	-0.295365	0.280862	-0.600340	0.224118	-0.005093	0.012133	-0.974473
32375	-0.078458	-0.363238	9.274133	-0.006522	0.015347	0.010427	-0.296019	0.279769	-0.600990	0.224329	-0.004901	0.012235	-0.974424
32376	0.119305	-0.356473	9.729803	0.063738	0.040989	0.002439	-0.294962	0.281253	-0.601783	0.224504	-0.003908	0.011076	-0.974402
32377	0.316895	-0.342482	9.484572	-0.072756	0.055472	-0.013031	-0.293641	0.281378	-0.601401	0.224244	-0.003253	0.012652	-0.974445
32378	0.374201	-0.174675	10.675801	-0.007759	0.042710	0.002064	-0.292063	0.284229	-0.601544	0.224431	-0.002548	0.012894	-0.974401
32379	-0.072478	-0.566796	10.255615	0.088687	0.000708	-0.007528	-0.291808	0.285060	-0.600236	0.224301	-0.002246	0.011082	-0.974454
32380	-0.053784	-0.480979	9.306321	0.071041	0.004350	-0.034379	-0.292579	0.281767	-0.602326	0.223789	-0.001943	0.009615	-0.974588
32381	0.138013	-0.246807	9.421827	-0.028908	0.040835	-0.029410	-0.292572	0.279312	-0.601804	0.223219	-0.001396	0.010285	-0.974713
32382	0.224771	-0.205437	10.210643	-0.065477	0.037118	-0.020368	-0.291792	0.281771	-0.601023	0.222993	-0.001062	0.011626	-0.974750
32383	0.119142	-0.307124	10.088196	0.035073	0.008012	-0.005045	-0.290861	0.279581	-0.600247	0.222906	-0.000878	0.010900	-0.974779
32384	-0.081531	-0.207995	9.641186	0.077840	0.011687	-0.017762	-0.290708	0.277097	-0.602474	0.222730	-0.000400	0.009334	-0.974835
32385	-0.007037	-0.154841	9.661832	0.011174	0.015312	-0.005185	-0.290984	0.277124	-0.600116	0.222639	-0.000177	0.009105	-0.974859
32386	0.108987	-0.206706	9.907058	0.006968	0.028087	-0.010759	-0.292572	0.276462	-0.599711	0.222618	0.000307	0.008993	-0.974864
32387	0.074675	-0.086249	9.970845	-0.044763	0.004279	-0.003609	-0.292040	0.276857	-0.600631	0.222559	0.000058	0.009800	-0.974870
32388	0.120887	-0.178152	9.806741	-0.091314	0.013422	0.010916	-0.290853	0.278481	-0.600902	0.222956	-0.000177	0.011539	-0.974760
32389	-0.083718	-0.250951	9.746193	-0.038755	0.011613	0.006566	-0.290064	0.280110	-0.601169	0.223094	-0.000257	0.012260	-0.974720
32390	-0.055155	-0.163495	9.973351	-0.020471	0.011658	0.020497	-0.290867	0.281222	-0.600246	0.223694	-0.000209	0.012611	-0.974578
32391	-0.088248	-0.303101	9.978286	-0.013341	0.013472	0.014998	-0.289284	0.282164	-0.599865	0.223995	-0.000133	0.012843	-0.974506
32392	-0.150328	-0.428081	10.055177	0.042807	-0.002939	0.013465	-0.291657	0.281629	-0.601417	0.224429	-0.000088	0.011895	-0.974418
32393	-0.049870	-0.264827	9.890356	0.007894	-0.019455	-0.008838	-0.290465	0.279444	-0.599857	0.224274	-0.000561	0.011575	-0.974457
32394	-0.069305	-0.236188	9.832959	-0.062100	-0.003103	-0.018448	-0.289671	0.280250	-0.600387	0.224067	-0.000997	0.012670	-0.974491
32395	-0.136382	-0.327794	9.821445	-0.000718	-0.003064	-0.025519	-0.290602	0.281219	-0.600248	0.223583	-0.001187	0.012594	-0.974603
32396	-0.090695	-0.303787	9.778996	0.001064	-0.017684	-0.029178	-0.291260	0.280133	-0.600243	0.223186	-0.001627	0.012393	-0.974696
32397	-0.042735	-0.250950	9.722569	-0.051797	-0.010344	0.000076	-0.291257	0.280127	-0.600767	0.223201	-0.002177	0.013283	-0.974680
32398	-0.049476	-0.346524	9.922823	-0.025469	-0.008490	0.005746	-0.291797	0.282460	-0.600499	0.223491	-0.002548	0.013640	-0.974607
32399	0.046603	-0.269264	9.944009	-0.006182	-0.008469	0.000306	-0.292324	0.281104	-0.599972	0.223512	-0.002857	0.013650	-0.974601
32400	0.013078	-0.322672	9.825314	-0.044946	-0.023980	0.025977	-0.293265	0.282636	-0.598262	0.224172	-0.003611	0.014320	-0.974438
32401	0.012989	-0.308620	9.712677	-0.077356	-0.001173	0.020241	-0.293660	0.282773	-0.598652	0.224574	-0.004092	0.015752	-0.974321
32402	0.123915	-0.318522	9.567132	-0.085408	0.008017	0.033113	-0.292622	0.285785	-0.596957	0.225389	-0.004403	0.017353	-0.974104
32403	0.133655	-0.337654	9.595762	-0.052959	0.019004	0.027724	-0.292362	0.288778	-0.598136	0.225931	-0.004386	0.018398	-0.973960
32404	0.191801	-0.384651	9.890930	-0.014205	0.026317	0.016835	-0.291312	0.290954	-0.598013	0.226531	-0.004027	0.018693	-0.973816
32405	0.114260	-0.303020	9.884150	0.012849	0.029997	0.018806	-0.292368	0.289603	-0.597612	0.226900	-0.003510	0.018497	-0.973736
