# Supplementary material for: Identification of Haptic Based Guiding Using Hard Reins
Source: PLoS One. 2015 Jul 22;10(7):e0132020. doi: 10.1371/journal.pone.0132020 (PMC4511788; doi:10.1371/journal.pone.0132020)
Supplement: S9 File — (ZIP) [file pone.0132020.s009.zip › Exp2_MotionData2/Subject10/path1/T7/sync7.txt]

// Start Time: 0
// Sample rate: 25.0Hz
// Scenario: 4.9
// Firmware Version: 2.6.1
Counter	Acc_X	Acc_Y	Acc_Z	Gyr_X	Gyr_Y	Gyr_Z	Mag_X	Mag_Y	Mag_Z	Quat_w	Quat_x	Quat_y	Quat_z
31884	1.039886	2.042082	9.484057	-0.016274	0.005216	0.023223	-0.329115	-0.063326	-1.072772	0.355518	0.086813	0.081325	0.927069
31885	1.028178	2.032166	9.551177	-0.030021	0.013729	0.033845	-0.330192	-0.063006	-1.073294	0.354848	0.086378	0.080735	0.927418
31886	1.006729	2.012355	9.541039	-0.011264	0.003960	0.003788	-0.330595	-0.063129	-1.073702	0.354625	0.086245	0.080527	0.927534
31887	0.985612	2.101796	9.558975	-0.014920	0.013621	0.007375	-0.332338	-0.064656	-1.073323	0.354420	0.085878	0.080264	0.927669
31888	0.986624	2.043546	9.511299	0.000509	0.019228	0.037522	-0.330866	-0.062779	-1.070146	0.353524	0.085598	0.080325	0.928031
31889	1.011606	2.012444	9.550817	-0.032924	0.032052	0.010971	-0.328851	-0.061944	-1.071505	0.353252	0.084769	0.079853	0.928251
31890	1.044742	2.047029	9.517872	-0.015402	0.041498	0.030528	-0.330332	-0.061337	-1.071740	0.352472	0.083952	0.079788	0.928628
31891	1.022286	1.973803	9.618841	-0.011487	0.028546	0.016318	-0.330868	-0.061527	-1.075282	0.352070	0.083351	0.079678	0.928844
31892	0.983781	1.943962	9.516778	0.002281	0.029728	-0.026939	-0.328850	-0.061724	-1.074903	0.352345	0.082785	0.079955	0.928766
31893	0.891360	1.973853	9.602786	0.010279	0.002312	0.005639	-0.329388	-0.061875	-1.073948	0.352146	0.082808	0.080080	0.928829
31894	0.866968	1.975834	9.565913	0.019519	0.001775	0.030425	-0.328716	-0.061737	-1.074496	0.351376	0.082975	0.080384	0.929079
31895	0.904644	2.025067	9.528181	-0.005123	-0.001403	0.042695	-0.329660	-0.061032	-1.073373	0.350521	0.083014	0.080138	0.929420
31896	0.992830	1.973256	9.497577	-0.009206	-0.020473	0.057573	-0.332212	-0.061792	-1.074730	0.349331	0.083436	0.079707	0.929867
31897	1.034661	1.959461	9.609700	-0.021201	-0.004952	0.037289	-0.333295	-0.059482	-1.075460	0.348607	0.083423	0.079143	0.930188
31898	1.072664	1.882470	9.645149	0.053803	-0.018253	-0.010307	-0.333700	-0.059073	-1.074352	0.348562	0.084135	0.080014	0.930066
31899	0.990135	1.997490	9.564715	0.062186	-0.027719	-0.056298	-0.333423	-0.061648	-1.073621	0.349475	0.084981	0.080992	0.929562
31900	0.941535	2.120415	9.533409	0.048907	-0.010753	-0.027934	-0.334225	-0.063502	-1.072310	0.349757	0.085491	0.081854	0.929334
31901	0.969050	1.953405	9.516255	0.033846	-0.006296	-0.069503	-0.333412	-0.065714	-1.069394	0.350927	0.085716	0.082480	0.928816
31902	0.899435	2.049253	9.566356	0.017679	-0.013480	-0.072242	-0.333146	-0.064842	-1.070595	0.352093	0.085985	0.082817	0.928320
31903	0.896289	2.088040	9.582818	0.025508	-0.021576	-0.029835	-0.332069	-0.065320	-1.069397	0.352566	0.086496	0.083115	0.928066
31904	0.913335	2.073776	9.518452	0.030384	-0.023795	-0.010386	-0.332869	-0.067562	-1.069732	0.352587	0.087149	0.083508	0.927962
31905	0.895660	2.112300	9.536877	0.024975	-0.004370	-0.006740	-0.332867	-0.068128	-1.069751	0.352604	0.087371	0.083882	0.927901
31906	0.965604	2.128134	9.529275	0.033656	-0.011667	0.003833	-0.333004	-0.067609	-1.067553	0.352333	0.087846	0.084397	0.927913
31907	0.975996	2.089478	9.505813	0.029619	-0.005027	0.021545	-0.333404	-0.068739	-1.067312	0.351818	0.088159	0.084804	0.928041
31908	1.009636	2.109513	9.540396	0.031067	-0.019497	0.032057	-0.334346	-0.068604	-1.066071	0.351043	0.088808	0.085165	0.928240
31909	1.067007	2.139679	9.479339	0.032884	-0.015923	0.032073	-0.335957	-0.069719	-1.065271	0.350345	0.089367	0.085537	0.928416
31910	1.077745	2.091324	9.504107	0.026731	-0.014954	0.026754	-0.336761	-0.070560	-1.064880	0.349666	0.089892	0.085860	0.928591
31911	1.101565	2.116035	9.528724	0.003230	-0.015293	-0.003387	-0.337563	-0.072225	-1.065606	0.349677	0.090174	0.085745	0.928570
31912	1.091018	2.144966	9.441519	0.021510	-0.011346	-0.013026	-0.338107	-0.070243	-1.064990	0.349736	0.090527	0.086068	0.928484
31913	1.076627	2.149569	9.518076	-0.007482	0.004173	-0.003292	-0.336621	-0.072524	-1.065899	0.349730	0.090376	0.085889	0.928517
31914	1.038202	2.129449	9.502605	0.000936	-0.010465	0.016100	-0.337565	-0.071193	-1.067343	0.349288	0.090619	0.085783	0.928670
31915	1.047511	2.144180	9.473892	-0.011842	0.001655	0.024977	-0.337293	-0.072660	-1.065487	0.348770	0.090533	0.085454	0.928903
31916	1.129628	2.162667	9.500345	-0.029949	-0.010979	0.026588	-0.338240	-0.070784	-1.065960	0.348190	0.090588	0.084752	0.929180
31917	1.115603	2.140566	9.524155	-0.015491	-0.008148	0.024886	-0.339450	-0.070911	-1.065405	0.347696	0.090663	0.084287	0.929400
31918	1.192389	2.171086	9.473321	-0.014933	0.010967	0.007312	-0.339989	-0.070637	-1.064436	0.347400	0.090381	0.084052	0.929559
31919	1.226330	2.154697	9.373380	-0.052732	-0.001752	0.005340	-0.341606	-0.069467	-1.064379	0.347324	0.090057	0.082974	0.929716
31920	1.296008	2.095292	9.573364	-0.055430	-0.008002	-0.030090	-0.340802	-0.068280	-1.067483	0.347817	0.089784	0.081923	0.929651
31921	1.223377	2.084259	9.527887	-0.011946	0.004904	-0.105884	-0.338513	-0.069173	-1.067948	0.349722	0.089448	0.081843	0.928976
31922	1.130552	2.101983	9.409354	-0.036653	0.006903	-0.123608	-0.336360	-0.069499	-1.068256	0.351886	0.088873	0.081413	0.928251
31923	1.031902	2.080781	9.502779	-0.050976	0.013934	-0.125356	-0.333543	-0.067146	-1.068621	0.354203	0.088065	0.080708	0.927508
31924	0.976429	2.070066	9.520416	-0.042986	0.014835	-0.087297	-0.331664	-0.065767	-1.068871	0.355681	0.087356	0.080151	0.927057
31925	0.874732	2.075511	9.584659	-0.020535	0.030079	-0.049093	-0.329781	-0.065779	-1.070256	0.356503	0.086581	0.079997	0.926828
31926	0.782399	2.076255	9.514415	-0.045447	0.036478	0.042836	-0.328704	-0.066043	-1.072184	0.355549	0.085662	0.079321	0.927338
31927	0.884979	2.044135	9.561136	-0.060558	0.034872	0.102873	-0.331400	-0.063708	-1.072349	0.353614	0.084744	0.078206	0.928256
31928	0.944721	1.972394	9.606842	-0.030556	0.039004	0.125968	-0.331943	-0.061653	-1.074865	0.351079	0.084013	0.077682	0.929328
31929	1.083350	1.945777	9.592039	-0.007211	0.027651	0.125940	-0.333291	-0.060791	-1.074004	0.348632	0.083641	0.077464	0.930301
31930	1.119912	1.936731	9.600451	-0.012692	0.027427	0.061376	-0.333559	-0.060864	-1.076727	0.347283	0.083150	0.077298	0.930863
31931	1.109509	1.965669	9.558990	0.031774	0.052872	0.018360	-0.334096	-0.061157	-1.075777	0.346731	0.082420	0.078156	0.931062
31932	1.014679	1.963936	9.450171	0.002365	0.041365	0.005841	-0.333025	-0.059630	-1.075468	0.346349	0.081686	0.078460	0.931243
31933	1.002562	1.978292	9.541168	-0.035786	0.053953	-0.012764	-0.331816	-0.059267	-1.073972	0.346484	0.080422	0.078119	0.931332
31934	0.995961	1.953902	9.598926	0.003022	0.064954	-0.048818	-0.329131	-0.057771	-1.073954	0.347081	0.079168	0.078686	0.931169
31935	0.872532	1.946808	9.609634	0.022612	0.039242	-0.045358	-0.326974	-0.059488	-1.075398	0.347752	0.078532	0.079382	0.930913
31936	0.837456	1.997147	9.564847	-0.018721	0.031868	-0.049064	-0.325093	-0.058786	-1.077031	0.348443	0.077742	0.079314	0.930727
31937	0.823012	1.994459	9.578868	-0.005333	0.016881	-0.013752	-0.324020	-0.057973	-1.076473	0.348605	0.077375	0.079289	0.930699
31938	0.775268	1.954748	9.558444	-0.018602	0.013486	0.010951	-0.322536	-0.059257	-1.077622	0.348214	0.077024	0.079002	0.930899
31939	0.820576	1.885179	9.651836	0.002759	0.003716	0.018019	-0.324425	-0.057410	-1.075905	0.347793	0.077004	0.078987	0.931059
31940	0.771557	1.901275	9.580400	0.015867	-0.009878	-0.003233	-0.323080	-0.057563	-1.076743	0.347648	0.077304	0.079201	0.931070
31941	0.769937	1.978928	9.558098	-0.023390	0.000839	0.053292	-0.323075	-0.058974	-1.077061	0.346617	0.077206	0.078627	0.931512
31942	0.883018	1.874147	9.401070	-0.083813	-0.011251	0.090139	-0.325632	-0.058311	-1.078645	0.344908	0.076990	0.076828	0.932314
31943	1.005919	1.820564	9.607459	-0.156299	-0.031868	0.036706	-0.327527	-0.053833	-1.080384	0.344436	0.076562	0.073570	0.932786
31944	1.102422	1.858740	9.708831	-0.077891	-0.033795	-0.001986	-0.327938	-0.051088	-1.082198	0.344460	0.076666	0.071867	0.932901
31945	1.104517	1.751961	9.697664	-0.003568	-0.019517	-0.086529	-0.328476	-0.051051	-1.083280	0.346030	0.076892	0.071723	0.932312
31946	0.972203	1.819959	9.671426	0.048822	-0.000425	-0.157826	-0.326993	-0.052403	-1.081434	0.348695	0.077022	0.072855	0.931220
31947	0.782185	1.862631	9.631570	0.067109	-0.005335	-0.169252	-0.325513	-0.052730	-1.081053	0.351673	0.077351	0.074255	0.929962
31948	0.699567	1.856265	9.523162	0.026291	-0.006823	-0.123396	-0.321199	-0.056392	-1.080269	0.353748	0.077491	0.074868	0.929114
31949	0.742184	1.915308	9.576984	-0.002611	-0.009699	-0.052792	-0.319050	-0.055582	-1.080677	0.354673	0.077572	0.074767	0.928762
31950	0.814936	1.914201	9.584040	-0.004508	0.008900	0.021568	-0.318517	-0.053872	-1.081581	0.354079	0.077419	0.074694	0.929008
31951	0.858139	1.820311	9.624591	0.006174	0.008883	0.026015	-0.319187	-0.054732	-1.080511	0.353498	0.077332	0.074768	0.929230
31952	0.881307	1.869282	9.596045	0.024543	0.012922	0.012831	-0.319857	-0.055554	-1.081075	0.353017	0.077297	0.075276	0.929375
31953	0.888137	1.893683	9.610515	0.000504	0.017444	0.037536	-0.320127	-0.055475	-1.078072	0.352218	0.077028	0.075287	0.929699
31954	0.917688	1.865084	9.577935	0.022634	0.019889	0.018166	-0.319322	-0.054927	-1.078064	0.351628	0.076857	0.075801	0.929895
31955	0.882960	1.903295	9.566952	0.011739	0.009084	0.019837	-0.319319	-0.055928	-1.077688	0.351153	0.076798	0.075989	0.930064
31956	0.917785	1.860231	9.577974	0.002740	0.003698	0.018885	-0.320257	-0.056715	-1.079473	0.350605	0.076789	0.076017	0.930269
31957	0.931645	1.899328	9.609400	-0.008254	-0.001878	0.024998	-0.320394	-0.055875	-1.078899	0.350080	0.076805	0.075746	0.930488
31958	0.916425	1.923321	9.546162	-0.008045	0.001852	0.017953	-0.320801	-0.054902	-1.077637	0.349562	0.076753	0.075563	0.930701
31959	0.918998	1.918515	9.563128	0.003164	0.009408	0.003891	-0.319315	-0.057171	-1.079090	0.349396	0.076610	0.075618	0.930771
31960	0.911612	1.928094	9.586903	-0.011678	0.015959	0.021568	-0.319858	-0.055170	-1.079291	0.348789	0.076276	0.075461	0.931039
31961	0.878392	1.893505	9.593366	0.008612	0.020119	0.003986	-0.321204	-0.055003	-1.078998	0.348596	0.075974	0.075694	0.931117
31962	0.828400	1.960565	9.535957	0.013586	0.009139	0.018086	-0.320127	-0.055151	-1.079833	0.348014	0.075936	0.075966	0.931316
31963	0.858415	1.912556	9.527612	-0.037620	-0.004434	0.046125	-0.321743	-0.054544	-1.079930	0.347143	0.075833	0.075108	0.931719
31964	0.878949	1.878958	9.677748	-0.024640	0.009320	0.033869	-0.321073	-0.053389	-1.081535	0.346325	0.075550	0.074645	0.932083
31965	0.806739	1.858229	9.704576	0.056713	-0.004722	0.018137	-0.322143	-0.055341	-1.081859	0.345833	0.076061	0.075586	0.932149
31966	0.780691	1.923286	9.541997	0.055933	-0.012545	0.046382	-0.324296	-0.055206	-1.079377	0.344682	0.076762	0.076455	0.932447
31967	0.878584	1.878939	9.562186	0.042835	-0.018420	0.063965	-0.323223	-0.054561	-1.077734	0.343376	0.077500	0.076975	0.932824
31968	0.931964	1.887198	9.633574	0.018522	-0.008940	0.032109	-0.325502	-0.056605	-1.079000	0.342551	0.077854	0.077193	0.933080
31969	0.961347	1.865878	9.593713	0.069874	-0.027105	-0.006750	-0.325768	-0.058100	-1.075367	0.342535	0.078832	0.078264	0.932915
31970	1.023758	1.886425	9.532883	0.010462	-0.040117	-0.075991	-0.325225	-0.059651	-1.076241	0.343791	0.079543	0.078287	0.932390
31971	0.983891	1.953685	9.613000	0.024623	-0.015529	-0.130598	-0.325495	-0.059529	-1.075144	0.346135	0.079807	0.078785	0.931458
31972	0.832991	1.970357	9.516767	0.017702	0.002355	-0.137544	-0.324416	-0.060564	-1.074373	0.348442	0.079678	0.079334	0.930562
31973	0.812400	2.033104	9.532512	-0.006576	-0.014594	-0.107668	-0.321323	-0.061657	-1.066952	0.350404	0.079737	0.079226	0.929829
31974	0.827660	2.001825	9.562104	-0.010513	-0.007748	-0.026304	-0.320245	-0.062232	-1.067664	0.350723	0.079777	0.079000	0.929725
31975	0.807880	2.020886	9.558946	-0.010219	-0.018823	0.062038	-0.319437	-0.062707	-1.066327	0.349541	0.080153	0.078529	0.930177
31976	0.787962	2.022936	9.404252	-0.057288	-0.041565	0.102420	-0.321600	-0.058104	-1.073236	0.347584	0.080697	0.076991	0.930992
31977	0.939002	2.003842	9.529396	-0.090242	-0.058267	0.119856	-0.326170	-0.058522	-1.075103	0.345513	0.081337	0.074670	0.931896
31978	1.130106	1.929645	9.713961	-0.068784	-0.043190	0.093454	-0.329274	-0.054875	-1.076447	0.343735	0.081816	0.072920	0.932650
31979	1.133228	1.878710	9.613334	0.006630	-0.008370	0.005509	-0.331157	-0.054530	-1.077232	0.343558	0.082033	0.072931	0.932695
31980	1.054984	1.911276	9.601058	0.019307	-0.010076	-0.065172	-0.330892	-0.053415	-1.076654	0.344506	0.082266	0.073315	0.932294
31981	1.016516	2.002819	9.510117	0.020304	0.012095	-0.098615	-0.328466	-0.055196	-1.075650	0.346218	0.082046	0.073897	0.931633
31982	1.041663	1.966867	9.571342	0.022139	0.029908	-0.063138	-0.327117	-0.056649	-1.075440	0.347053	0.081555	0.074608	0.931309
31983	1.055759	1.993830	9.600459	0.046903	0.029666	-0.080748	-0.324692	-0.058102	-1.076333	0.348361	0.081223	0.075781	0.930755
31984	1.061122	1.955076	9.519068	0.033695	0.018360	-0.059642	-0.323346	-0.058615	-1.073913	0.349086	0.081029	0.076624	0.930431
31985	1.113885	1.990025	9.563755	0.046873	0.033180	-0.078969	-0.320920	-0.060511	-1.074003	0.350352	0.080643	0.077816	0.929890
31986	1.024561	2.090363	9.540998	0.039151	0.032629	-0.059531	-0.320109	-0.062135	-1.072022	0.350991	0.080216	0.078864	0.929597
31987	0.988160	1.965889	9.507118	0.025307	0.048947	-0.077138	-0.318760	-0.063746	-1.071136	0.352230	0.079393	0.079763	0.929122
31988	0.973462	1.972905	9.501800	-0.011070	0.049954	-0.130287	-0.316070	-0.063650	-1.071846	0.354200	0.078173	0.080114	0.928446
31989	0.876963	1.963880	9.585568	-0.017652	0.030993	-0.156932	-0.312842	-0.063715	-1.072294	0.357014	0.077255	0.080210	0.927437
31990	0.565332	1.810151	9.702345	0.014315	0.020106	-0.209874	-0.306790	-0.063860	-1.072097	0.360518	0.076646	0.080935	0.926068
31991	0.372299	2.010570	9.704538	0.134257	-0.026467	-0.227444	-0.302884	-0.066228	-1.071674	0.364490	0.077741	0.083542	0.924188
31992	0.134164	2.183398	9.065214	-0.062827	-0.056091	0.038801	-0.302608	-0.068504	-1.071615	0.363729	0.078392	0.081896	0.924580
31993	0.475617	2.172667	9.677598	-0.133973	-0.041332	0.210095	-0.304637	-0.064111	-1.075672	0.360049	0.078503	0.078779	0.926281
31994	0.824222	1.936219	9.593788	-0.045964	-0.033567	0.286386	-0.311099	-0.061703	-1.075246	0.354651	0.079254	0.077218	0.928428
31995	1.124258	1.752331	9.811411	-0.054055	-0.031095	0.184644	-0.314736	-0.059615	-1.076090	0.351283	0.079714	0.075678	0.929795
31996	1.096903	1.887769	9.679555	0.064457	-0.028916	-0.006812	-0.321064	-0.057194	-1.076346	0.351096	0.080701	0.076671	0.929699
31997	0.869039	1.990436	9.546609	0.099993	-0.005274	-0.052472	-0.320784	-0.061235	-1.073483	0.351846	0.081407	0.078553	0.929197
31998	0.913364	2.068919	9.496823	0.052702	-0.021174	-0.036821	-0.317681	-0.064920	-1.070505	0.352253	0.082122	0.079428	0.928905
31999	0.871295	1.990471	9.493717	0.019395	-0.015220	-0.001511	-0.318755	-0.065336	-1.069825	0.352203	0.082525	0.079662	0.928868
32000	0.944683	1.972392	9.594805	-0.013256	-0.028107	0.005359	-0.319298	-0.063929	-1.068820	0.351934	0.082970	0.079194	0.928971
32001	0.930643	1.962437	9.690741	-0.013136	-0.031529	0.000034	-0.321174	-0.065806	-1.071583	0.351934	0.083448	0.078702	0.928970
32002	1.056451	1.974432	9.696918	-0.004733	-0.047933	0.019377	-0.321983	-0.065227	-1.071283	0.351434	0.084345	0.078229	0.929118
32003	1.093629	2.033355	9.562806	0.003055	-0.054411	-0.003634	-0.323599	-0.064303	-1.072868	0.351510	0.085363	0.077880	0.929026
32004	1.128593	2.082529	9.433514	-0.014624	-0.089681	-0.021603	-0.326015	-0.065673	-1.072476	0.351830	0.086900	0.077001	0.928835
32005	1.244431	2.104049	9.412833	-0.005069	-0.112095	-0.046496	-0.327095	-0.064392	-1.071604	0.352801	0.088880	0.076171	0.928348
32006	1.300689	2.080796	9.429179	0.038191	-0.097505	-0.046279	-0.328978	-0.064491	-1.071586	0.353426	0.090891	0.076268	0.927907
32007	1.205055	2.008654	9.388272	0.014084	-0.066615	-0.081495	-0.329377	-0.065955	-1.069176	0.354939	0.092120	0.076178	0.927216
32008	1.179678	2.078604	9.468814	0.052509	-0.040030	-0.100654	-0.329376	-0.066392	-1.068646	0.356404	0.093079	0.077052	0.926486
32009	1.068559	2.042589	9.357347	0.041293	-0.020170	-0.081084	-0.329908	-0.068690	-1.066807	0.357786	0.093639	0.077798	0.925834
32010	0.991811	2.012071	9.420218	0.008178	-0.001637	-0.050994	-0.328564	-0.068759	-1.065190	0.358375	0.093648	0.078031	0.925585
32011	0.877352	2.051272	9.493444	-0.033688	0.009971	-0.031579	-0.326138	-0.070328	-1.067176	0.358935	0.093176	0.077517	0.925459
32012	0.831825	1.955803	9.822567	-0.091835	0.014414	0.056681	-0.327488	-0.068129	-1.068996	0.357782	0.092344	0.075802	0.926131
32013	1.096457	1.916897	9.722653	-0.022910	0.014714	0.104585	-0.328033	-0.065655	-1.071226	0.355793	0.092054	0.075264	0.926970
32014	1.220612	1.970103	9.466074	-0.000764	-0.002309	0.081536	-0.329516	-0.064488	-1.071171	0.354033	0.092221	0.075072	0.927642
32015	1.081108	2.149637	9.402663	-0.019447	0.015378	0.042716	-0.331267	-0.063315	-1.071112	0.353182	0.091854	0.074720	0.928032
32016	1.015718	1.946986	9.671803	-0.042553	0.019003	0.032074	-0.331535	-0.063881	-1.070855	0.352387	0.091256	0.073993	0.928451
32017	1.025030	1.852482	9.720947	0.028005	0.027844	-0.013619	-0.331270	-0.062823	-1.067827	0.352478	0.090897	0.074709	0.928394
32018	1.060123	1.996322	9.463358	0.020541	0.017839	0.028722	-0.330048	-0.066817	-1.067970	0.351658	0.090763	0.075149	0.928682
32019	1.110538	2.019085	9.455105	-0.042991	0.000987	0.113274	-0.331400	-0.064183	-1.070185	0.349560	0.090594	0.074129	0.929573
32020	1.177745	1.942628	9.532370	-0.031532	0.012325	0.090383	-0.332879	-0.064297	-1.069899	0.347693	0.090287	0.073451	0.930356
32021	1.133872	1.968545	9.617491	-0.028479	0.040959	0.048147	-0.333553	-0.063549	-1.070957	0.346717	0.089381	0.073095	0.930836
32022	1.084906	1.984644	9.562906	0.007250	0.043658	0.058896	-0.333015	-0.063561	-1.070963	0.345308	0.088713	0.073414	0.931398
32023	1.066624	1.921188	9.512271	-0.007946	0.032160	0.087074	-0.332619	-0.061165	-1.070754	0.343581	0.088169	0.073312	0.932096
32024	1.056052	1.964694	9.509211	-0.030288	0.035659	0.081722	-0.332614	-0.062538	-1.072706	0.341833	0.087426	0.072833	0.932846
32025	1.138114	1.990465	9.564495	-0.032008	0.022507	0.109903	-0.334505	-0.059634	-1.073816	0.339734	0.086931	0.072181	0.933710
32026	1.179832	1.957230	9.517880	-0.026250	0.017572	0.095737	-0.335581	-0.059785	-1.072310	0.337718	0.086571	0.071631	0.934516
32027	1.158904	1.920441	9.565661	-0.005932	0.023535	0.077278	-0.335587	-0.057645	-1.072921	0.336179	0.086193	0.071529	0.935114
32028	1.151251	1.930006	9.505172	-0.007113	0.018780	0.053377	-0.336395	-0.057204	-1.072761	0.334890	0.085876	0.071420	0.935614
32029	1.140054	1.893395	9.565287	-0.023188	0.025845	0.049838	-0.337474	-0.056176	-1.073260	0.333888	0.085305	0.071059	0.936052
32030	1.130541	1.883511	9.560255	-0.011694	0.017728	0.022418	-0.337744	-0.055858	-1.074473	0.333170	0.084931	0.070911	0.936353
32031	1.082357	1.868070	9.554078	-0.007974	0.017865	0.018022	-0.335860	-0.056156	-1.075731	0.332748	0.084568	0.070836	0.936541
32032	1.049536	1.811638	9.548682	-0.036642	0.014197	0.012613	-0.335592	-0.055737	-1.075720	0.332275	0.084082	0.070212	0.936800
32033	1.069605	1.785303	9.597643	-0.037220	0.023347	0.002057	-0.335732	-0.053550	-1.078236	0.332194	0.083397	0.069649	0.936932
32034	1.049124	1.838339	9.586985	-0.008961	0.020377	-0.012016	-0.337612	-0.054545	-1.076203	0.332111	0.082944	0.069627	0.937003
32035	1.054976	1.785035	9.568308	-0.018803	0.000867	-0.017475	-0.334928	-0.052882	-1.077270	0.332396	0.082775	0.069291	0.936942
32036	1.055556	1.770489	9.659913	-0.013985	0.010062	-0.028012	-0.334931	-0.051906	-1.076558	0.332647	0.082460	0.069132	0.936892
32037	1.011024	1.801231	9.566837	-0.009968	0.028176	-0.040250	-0.333045	-0.052771	-1.077834	0.333306	0.081805	0.069179	0.936712
32038	1.011372	1.789102	9.600641	-0.024890	0.016947	-0.022687	-0.333045	-0.052774	-1.077698	0.333478	0.081297	0.068852	0.936719
32039	0.948315	1.787956	9.579456	-0.017672	0.009934	-0.024463	-0.331968	-0.053375	-1.077321	0.333879	0.080951	0.068607	0.936624
32040	0.992810	1.749925	9.614811	-0.019726	0.006146	-0.015662	-0.330899	-0.050674	-1.078744	0.333934	0.080690	0.068292	0.936650
32041	0.900681	1.757968	9.655254	-0.004270	0.003814	0.011797	-0.331167	-0.050938	-1.079295	0.333643	0.080592	0.068199	0.936769
32042	0.972698	1.773828	9.536980	-0.006797	0.008429	0.040095	-0.331023	-0.054058	-1.079397	0.332660	0.080453	0.068048	0.937141
32043	1.060704	1.746300	9.602478	-0.019520	-0.002403	0.042619	-0.332241	-0.051245	-1.083379	0.331824	0.080413	0.067577	0.937475
32044	1.089069	1.775942	9.562201	-0.020877	0.001536	0.026720	-0.331563	-0.053114	-1.082902	0.331109	0.080291	0.067139	0.937770
32045	1.104548	1.732528	9.584669	-0.020192	-0.013759	-0.001669	-0.332640	-0.052516	-1.083143	0.331118	0.080405	0.066648	0.937792
32046	1.017479	1.726095	9.601304	-0.004014	-0.005788	-0.066970	-0.330760	-0.051710	-1.083139	0.332129	0.080405	0.066630	0.937436
32047	0.959001	1.744456	9.618629	0.008162	-0.010506	-0.051921	-0.331301	-0.051181	-1.080936	0.333031	0.080577	0.066773	0.937091
32048	0.949091	1.749128	9.579773	-0.028353	-0.005982	-0.031670	-0.330758	-0.052758	-1.080721	0.333435	0.080467	0.066239	0.936994
32049	1.052174	1.702458	9.694025	-0.010425	-0.009422	-0.029891	-0.331572	-0.050498	-1.079548	0.333952	0.080522	0.066005	0.936822
32050	0.866173	1.669950	9.683747	0.027697	0.012532	0.029645	-0.332949	-0.039670	-1.080544	0.333048	0.080517	0.066550	0.937106
32051	1.087320	1.605966	9.469545	-0.016275	0.021958	-0.006721	-0.334697	-0.039457	-1.081879	0.333098	0.079971	0.066372	0.937147
32052	0.960345	1.681365	9.645627	0.021856	0.042073	-0.016177	-0.332142	-0.039336	-1.083539	0.333073	0.079316	0.067074	0.937162
32053	1.065297	1.741516	9.491920	0.031357	0.031992	-0.036567	-0.327837	-0.040341	-1.081170	0.333593	0.078859	0.067901	0.936956
32054	0.870491	1.786533	9.485601	-0.037295	0.025020	0.005650	-0.327570	-0.039479	-1.081963	0.333290	0.078160	0.067344	0.937163
32055	1.082255	1.877782	9.582890	-0.046343	-0.004228	0.035441	-0.326231	-0.037511	-1.082596	0.332631	0.077963	0.066368	0.937483
32056	0.974885	1.686488	9.677329	-0.006305	-0.014015	0.085041	-0.326497	-0.038311	-1.084526	0.330839	0.078308	0.066008	0.938113
32057	0.991902	1.791175	9.587992	0.020070	-0.026765	0.106254	-0.329995	-0.037972	-1.083384	0.328776	0.079069	0.066018	0.938774
32058	0.912720	1.624655	9.555523	-0.027830	-0.109545	0.201080	-0.334001	-0.047748	-1.079567	0.324995	0.081220	0.064438	0.940016
32059	1.153379	1.752861	9.826744	-0.126366	-0.100476	-0.018487	-0.336830	-0.045952	-1.080838	0.325603	0.082248	0.061414	0.939918
32060	1.721991	1.144181	10.289322	0.305371	0.041549	-0.255037	-0.336144	-0.050525	-1.079904	0.329564	0.083147	0.067831	0.938016
32061	0.609445	1.937127	9.124989	0.343437	0.051022	-0.125542	-0.334489	-0.064837	-1.075619	0.331197	0.084267	0.074776	0.936812
32062	0.974925	1.841799	9.136924	-0.179040	-0.019103	0.015515	-0.333397	-0.070266	-1.074854	0.331048	0.083475	0.071249	0.937210
32063	1.218844	1.659391	10.012413	-0.062829	-0.011888	-0.091115	-0.332864	-0.068211	-1.078472	0.332803	0.083139	0.070093	0.936705
32064	0.841715	1.764158	9.441556	0.011974	0.018858	-0.087939	-0.332054	-0.069425	-1.075796	0.334193	0.082754	0.070573	0.936208
32065	0.873407	1.888551	9.518623	-0.092238	0.015672	0.005412	-0.332587	-0.071081	-1.077206	0.334149	0.081828	0.068898	0.936430
32066	1.096750	1.780954	9.723688	-0.000720	0.022361	-0.017294	-0.335555	-0.067567	-1.079101	0.334239	0.081392	0.069045	0.936425
32067	1.035295	1.791955	9.519506	-0.004677	0.003329	-0.040396	-0.336091	-0.068426	-1.078169	0.334926	0.081222	0.069001	0.936198
32068	1.056211	1.838461	9.529427	-0.067487	0.002981	-0.047675	-0.333811	-0.066537	-1.076363	0.335725	0.080661	0.067816	0.936047
32069	1.069712	1.785309	9.631348	-0.030674	0.007591	-0.077591	-0.333809	-0.067223	-1.077339	0.337143	0.080191	0.067375	0.935609
32070	0.919648	1.763157	9.554691	-0.033799	0.011524	-0.094338	-0.332462	-0.067653	-1.078459	0.338743	0.079632	0.066954	0.935109
32071	0.856073	1.800852	9.615046	-0.045990	0.011907	-0.042202	-0.331392	-0.065336	-1.081665	0.339517	0.079019	0.066205	0.934934
32072	0.955346	1.688557	9.643012	-0.018429	0.020684	-0.027932	-0.330316	-0.065018	-1.084256	0.339842	0.078482	0.066027	0.934874
32073	0.862792	1.708724	9.625576	-0.031706	0.006605	-0.038653	-0.330183	-0.064725	-1.084793	0.340533	0.078064	0.065504	0.934694
32074	0.853937	1.669723	9.644856	-0.014669	0.002316	-0.003261	-0.328303	-0.063613	-1.085732	0.340432	0.077930	0.065231	0.934761
32075	0.944177	1.741748	9.512274	-0.011154	-0.017208	-0.003394	-0.328839	-0.064143	-1.086833	0.340463	0.078140	0.064877	0.934757
32076	0.945781	1.671383	9.575443	-0.039637	-0.002830	0.088554	-0.330996	-0.062431	-1.085118	0.338694	0.078051	0.063958	0.935470
32077	1.073149	1.630014	9.738546	0.044820	0.004697	-0.006644	-0.330724	-0.063552	-1.085975	0.338670	0.078228	0.064801	0.935406
32078	0.896630	1.689901	9.477504	0.001770	-0.011393	0.053278	-0.331129	-0.063347	-1.082149	0.337504	0.078536	0.064654	0.935811
32079	1.115641	1.679333	9.691332	0.022346	-0.001610	0.025062	-0.333285	-0.061560	-1.083701	0.336930	0.078722	0.064984	0.935980
32080	0.978050	1.744791	9.513290	0.041447	0.009336	0.019919	-0.332204	-0.063574	-1.083506	0.336287	0.078865	0.065773	0.936144
32081	1.032030	1.595260	9.544963	-0.051558	0.001185	0.030178	-0.333004	-0.065841	-1.082753	0.335729	0.078509	0.064727	0.936447
32082	1.080214	1.528188	9.797306	-0.008299	-0.012536	0.024907	-0.333811	-0.065797	-1.083832	0.335120	0.078735	0.064428	0.936667
32083	0.990415	1.618783	9.562766	0.005607	-0.007694	-0.022737	-0.334493	-0.062533	-1.083309	0.335474	0.078861	0.064467	0.936527
32084	0.944913	1.603400	9.638519	-0.014888	0.005657	0.005584	-0.334090	-0.062241	-1.084122	0.335202	0.078676	0.064198	0.936658
32085	0.991494	1.567824	9.582442	-0.008940	0.000899	-0.015653	-0.334894	-0.063349	-1.084421	0.335435	0.078550	0.064006	0.936598
32086	0.956382	1.623020	9.556875	-0.048788	0.018036	-0.003285	-0.334089	-0.062471	-1.086445	0.335385	0.077895	0.063197	0.936726
32087	0.993350	1.490184	9.679378	-0.053899	0.009414	-0.015739	-0.335707	-0.061014	-1.086515	0.335678	0.077305	0.062213	0.936736
32088	0.954514	1.489477	9.656525	-0.043661	-0.014149	-0.066241	-0.333157	-0.059244	-1.085943	0.336846	0.077210	0.061381	0.936379
32089	0.832658	1.513963	9.597233	-0.100191	0.004160	-0.035331	-0.332755	-0.058498	-1.087967	0.337583	0.076374	0.059520	0.936302
32090	0.791418	1.435558	9.856547	-0.084137	-0.003791	-0.031790	-0.331418	-0.055771	-1.090755	0.338172	0.075855	0.057945	0.936231
32091	0.978640	1.487482	9.609135	-0.072888	-0.001460	-0.014095	-0.332102	-0.051916	-1.091303	0.338475	0.075324	0.056521	0.936251
32092	1.018687	1.415373	9.555539	-0.102378	0.042743	-0.013909	-0.330764	-0.049337	-1.093824	0.338699	0.073831	0.054891	0.936386
32093	0.873544	1.407889	9.594473	-0.122207	0.056704	-0.010315	-0.329558	-0.047436	-1.097590	0.338936	0.071879	0.052928	0.936565
32094	0.902901	1.294337	9.731039	-0.107607	0.065873	-0.016404	-0.327683	-0.044281	-1.101052	0.339195	0.069915	0.051359	0.936708
32095	0.555863	1.307454	9.667330	-0.156191	0.086689	-0.012809	-0.325540	-0.041296	-1.103569	0.339489	0.067153	0.048965	0.936931
32096	0.228299	1.201974	9.648444	-0.165775	0.169194	-0.009583	-0.321521	-0.035801	-1.106162	0.339601	0.062864	0.046995	0.937289
32097	0.012607	1.149472	9.319643	-0.229131	0.242693	0.051748	-0.317500	-0.030842	-1.110136	0.338613	0.056695	0.044226	0.938174
32098	0.183136	1.473017	9.339287	-0.324266	0.254671	0.110708	-0.313082	-0.023739	-1.115270	0.336560	0.049834	0.039715	0.939503
32099	0.634273	1.675482	9.960649	-0.274405	0.176800	0.114664	-0.308670	-0.014473	-1.121969	0.334460	0.044639	0.035623	0.940678
32100	1.379032	1.480276	10.488103	-0.091253	0.036285	0.037257	-0.307064	-0.011615	-1.124620	0.333700	0.043390	0.034092	0.941063
32101	1.259588	1.291111	9.843117	0.045461	-0.040220	-0.274835	-0.307070	-0.009273	-1.127813	0.338782	0.044208	0.034914	0.939177
32102	0.510174	1.644060	9.605613	0.032475	-0.077317	-0.434975	-0.301148	-0.011133	-1.126853	0.346813	0.045590	0.035361	0.936158
32103	0.411087	1.486878	9.468949	0.058464	-0.065882	-0.529386	-0.297644	-0.013625	-1.126838	0.356626	0.046805	0.036523	0.932359
32104	0.082334	1.752853	9.885353	0.038801	-0.090684	-0.540164	-0.292126	-0.014878	-1.127216	0.366567	0.048390	0.037080	0.928392
32105	0.377790	1.258107	9.758530	0.085648	-0.089428	-0.574529	-0.287819	-0.016135	-1.126217	0.377125	0.050188	0.038652	0.923994
32106	-0.057704	1.648298	9.393163	0.134606	-0.132377	-0.763755	-0.276776	-0.021864	-1.122445	0.391041	0.053068	0.040879	0.917932
32107	-0.437902	2.228880	9.321747	0.015301	-0.194782	-0.654842	-0.271929	-0.023996	-1.120936	0.403109	0.056125	0.040492	0.912531
32108	-0.040529	1.988470	9.306869	-0.076038	-0.178341	-0.702840	-0.266554	-0.022901	-1.118511	0.416031	0.058208	0.038425	0.906672
32109	0.444128	1.739929	9.251397	-0.014403	-0.119179	-0.843816	-0.258079	-0.023778	-1.119729	0.431323	0.059480	0.038366	0.899417
32110	-0.164227	1.194849	9.634045	-0.154049	-0.111074	-1.004957	-0.245984	-0.021210	-1.120332	0.449493	0.059381	0.035797	0.890589
32111	-0.613433	0.647939	11.283013	-0.266838	-0.004154	-0.944428	-0.233899	-0.014204	-1.128965	0.466495	0.056169	0.032341	0.882146
32112	-0.305543	1.138979	10.578605	0.307151	0.061681	-0.857406	-0.218837	-0.014285	-1.128326	0.481077	0.057397	0.039265	0.873916
32113	0.751383	0.250119	9.642791	0.046399	0.207042	-0.567489	-0.204843	-0.017501	-1.125869	0.490696	0.053536	0.042901	0.868626
32114	0.579905	-0.015090	10.458011	-0.032494	0.073380	-0.941644	-0.189924	-0.014387	-1.128395	0.506858	0.051140	0.044029	0.859384
32115	-0.135726	1.413818	9.298653	0.001820	-0.035872	-0.828947	-0.176344	-0.013562	-1.128663	0.521018	0.050775	0.044676	0.850862
32116	1.137267	1.189250	8.838696	-0.290826	-0.105791	-0.328414	-0.169769	-0.008567	-1.130622	0.526903	0.049263	0.038928	0.847603
32117	2.429981	-0.086007	9.518700	-0.436922	-0.057623	-0.309362	-0.167112	0.003162	-1.137902	0.532535	0.045211	0.031244	0.844622
32118	1.880254	0.435792	10.648582	-0.119395	-0.027940	-0.537965	-0.162302	0.014285	-1.145635	0.541638	0.044084	0.029386	0.838941
32119	1.165561	1.165609	9.973579	0.088065	-0.111611	-0.501459	-0.158002	0.015339	-1.146469	0.549948	0.046502	0.030052	0.833362
32120	0.998864	1.128507	9.140633	-0.073668	-0.151404	-0.279375	-0.156386	0.014744	-1.146915	0.554677	0.048058	0.027390	0.830225
32121	0.917252	0.937733	9.719727	-0.097049	-0.120298	-0.106842	-0.158283	0.019626	-1.147689	0.556541	0.048849	0.024484	0.829021
32122	0.969308	0.763891	9.756338	0.079513	-0.053821	0.033816	-0.159631	0.020783	-1.147363	0.555845	0.050653	0.025143	0.829360
32123	1.150881	0.764752	9.699314	0.073821	-0.024915	0.049858	-0.160701	0.018476	-1.144565	0.554887	0.051871	0.025944	0.829902
32124	0.569220	0.994525	9.617140	0.068373	-0.005573	0.055390	-0.162032	0.013514	-1.143211	0.553811	0.052762	0.026931	0.830532
32125	0.775225	0.750643	9.610858	0.073282	0.061298	0.085857	-0.162840	0.013901	-1.140737	0.552204	0.052567	0.028632	0.831557
32126	0.760584	0.184761	9.840964	0.065791	0.037828	0.025587	-0.164171	0.009110	-1.140604	0.551597	0.052690	0.030089	0.831901
32127	-0.154947	0.772637	9.904725	-0.026648	-0.063160	-0.238630	-0.162558	0.009658	-1.141423	0.555560	0.053236	0.029077	0.829261
32128	0.000418	1.993981	8.494416	-0.246782	-0.015557	0.061521	-0.162703	0.013463	-1.146474	0.554726	0.050798	0.024716	0.830113
32129	1.064499	1.901808	10.251392	-0.518351	0.131983	0.478627	-0.163408	0.025270	-1.153713	0.547116	0.043058	0.017027	0.835775
32130	1.208465	1.300140	12.128412	-0.007816	-0.031133	0.132573	-0.164366	0.031350	-1.158272	0.544822	0.043549	0.016415	0.837260
32131	1.842785	1.641524	9.473203	0.407854	0.007072	-0.120584	-0.169188	0.023910	-1.150419	0.546391	0.047884	0.023363	0.835834
32132	0.972035	1.438716	8.745080	0.168761	0.093175	-0.451211	-0.162982	0.017193	-1.148121	0.553566	0.047967	0.027609	0.830964
32133	-0.125168	1.603359	9.234957	0.022100	0.009546	-0.501492	-0.156929	0.016425	-1.145492	0.561775	0.047843	0.028543	0.825412
32134	0.054341	1.900404	9.628207	0.041160	-0.070582	-0.489629	-0.148602	0.019933	-1.146157	0.569737	0.049199	0.028869	0.819845
32135	-0.012107	1.445215	9.502015	0.139771	-0.073907	-0.609539	-0.143751	0.016687	-1.145502	0.579523	0.051708	0.030959	0.812724
32136	-0.490274	1.931753	9.279050	0.057688	-0.136827	-0.647241	-0.135157	0.020758	-1.146288	0.589945	0.054206	0.030948	0.805027
32137	-0.508761	1.892579	9.317295	0.004714	-0.181263	-0.558394	-0.129248	0.023474	-1.147086	0.598940	0.056856	0.029624	0.798224
32138	-0.734339	2.002571	9.186770	-0.175295	-0.140430	-0.617882	-0.126701	0.026632	-1.151373	0.608972	0.056638	0.025813	0.790746
32139	-0.955169	1.986488	9.762681	-0.128083	-0.031506	-0.548044	-0.120275	0.036761	-1.154526	0.617709	0.055258	0.024268	0.784088
32140	-0.838029	1.473963	9.849584	0.053141	0.019055	-0.517100	-0.112482	0.039154	-1.155493	0.625651	0.055371	0.025877	0.777705
32141	-1.256715	1.777082	9.651493	-0.032166	0.006915	-0.559797	-0.103354	0.044450	-1.154611	0.634305	0.054458	0.026422	0.770710
32142	-1.284688	1.397972	10.676597	-0.046261	0.002368	-0.236300	-0.098794	0.048472	-1.155351	0.637925	0.053718	0.025966	0.767784
32143	0.162187	0.513839	10.458052	0.121445	0.082345	-0.030432	-0.096232	0.046106	-1.153687	0.638175	0.053808	0.029279	0.767450
32144	1.989345	-0.135126	10.887337	-0.261114	0.035364	-0.341745	-0.090601	0.051954	-1.154790	0.643593	0.049740	0.026059	0.763306
32145	1.948479	-0.097070	10.466926	-0.093701	-0.056790	-0.729019	-0.084981	0.061856	-1.159575	0.654725	0.048880	0.024816	0.753877
32146	1.887986	0.809482	7.786129	-0.091335	-0.036140	-0.774811	-0.077200	0.068272	-1.162864	0.666375	0.047847	0.023691	0.743703
32147	1.370128	0.562364	9.543873	-0.716608	-0.126396	-0.430708	-0.072948	0.086216	-1.170779	0.673376	0.039901	0.011861	0.738128
32148	1.949435	-0.499953	11.293290	-0.368938	-0.183364	-0.522052	-0.069638	0.104307	-1.177996	0.681312	0.037518	0.004331	0.731018
32149	1.829889	0.221036	8.693930	0.073252	-0.102924	-0.749953	-0.066694	0.109395	-1.180318	0.692091	0.039936	0.004542	0.720690
32150	1.222695	0.739221	8.488432	-0.323670	-0.024008	-0.734662	-0.060535	0.118813	-1.183082	0.702812	0.035736	0.000100	0.710477
32151	1.017831	0.313256	9.994735	-0.242189	-0.040110	-0.522304	-0.058703	0.136380	-1.190708	0.710300	0.032921	-0.003588	0.703120
32152	1.729661	-0.290387	10.560369	-0.117329	-0.008373	-0.610263	-0.053083	0.146110	-1.194137	0.718868	0.031416	-0.004985	0.694419
32153	1.459239	0.178036	10.006893	0.098809	-0.010433	-0.885377	-0.045027	0.150149	-1.193011	0.730924	0.033127	-0.003339	0.681646
32154	0.732530	0.516852	9.962777	-0.016789	-0.009949	-0.802487	-0.036976	0.156388	-1.195083	0.741764	0.033069	-0.003213	0.669837
32155	0.776756	-0.031014	9.761240	0.062096	0.015272	-0.717188	-0.031749	0.162199	-1.194138	0.751194	0.033895	-0.001829	0.659208
32156	0.547702	-0.006064	9.527737	0.076372	-0.006010	-0.715457	-0.026517	0.166001	-1.192169	0.760471	0.035146	-0.000458	0.648420
32157	0.588687	-0.119421	9.510592	0.023623	-0.017484	-0.629060	-0.021417	0.169614	-1.194155	0.768493	0.035781	-0.000146	0.638857
32158	0.370711	-0.577322	9.733643	-0.036569	-0.037502	-0.703578	-0.015789	0.176466	-1.195770	0.777401	0.035698	-0.000716	0.627991
32159	-0.560854	-0.001852	10.013661	0.027450	-0.015519	-0.637641	-0.011775	0.183179	-1.195872	0.785272	0.036302	-0.000317	0.618086
32160	-1.857531	0.348464	9.908636	0.124255	0.121377	-0.462909	-0.006404	0.185712	-1.194354	0.790829	0.036755	0.003430	0.610923
32161	-0.841167	0.405736	9.780513	-0.263861	0.116015	-0.017038	-0.002918	0.189472	-1.194955	0.791162	0.031039	0.001998	0.610815
32162	1.110584	0.946248	11.131457	-0.358241	0.052753	-0.073035	0.000810	0.202222	-1.198400	0.792207	0.024723	-0.001528	0.609749
32163	-0.598197	2.165391	10.347631	0.128358	0.044874	-0.095970	0.004170	0.203039	-1.200320	0.793262	0.026144	0.000784	0.608318
32164	0.408341	1.850963	9.365012	0.152499	0.124070	0.162579	0.005527	0.198529	-1.196667	0.791152	0.027057	0.004494	0.611005
32165	1.322233	1.949996	8.518461	0.033186	0.049578	-0.100144	0.006615	0.194375	-1.195861	0.792299	0.027012	0.005739	0.609507
32166	1.170367	1.520041	9.130906	-0.126014	-0.010671	-0.486451	0.009560	0.199013	-1.197107	0.798245	0.025089	0.004266	0.601795
32167	0.085123	1.910738	10.230898	0.022520	-0.064827	-0.871595	0.012756	0.209591	-1.198028	0.808555	0.026277	0.003959	0.587821
32168	-0.620532	2.041156	10.164927	0.193092	-0.105238	-0.727062	0.016901	0.217085	-1.195246	0.816926	0.030577	0.004877	0.575911
32169	-0.248794	1.450580	9.030103	0.284285	-0.131024	-0.840133	0.017572	0.217661	-1.196325	0.826259	0.036790	0.006623	0.562049
32170	-0.375896	2.181386	8.702926	0.221844	-0.249767	-0.949825	0.017159	0.220787	-1.196219	0.836619	0.043129	0.005655	0.546056
32171	-0.630847	1.754374	8.924609	0.130371	-0.310570	-1.039725	0.015790	0.229735	-1.201771	0.847648	0.048737	0.002960	0.528307
32172	-1.364579	1.755647	9.128368	0.116004	-0.293268	-1.206594	0.012798	0.241222	-1.205178	0.860008	0.053712	0.000358	0.507446
32173	-2.241874	1.742147	9.058216	0.239231	-0.190358	-1.049756	0.014797	0.247326	-1.207592	0.870164	0.059826	0.000972	0.489117
32174	-3.167806	1.800637	9.390454	0.223505	-0.271334	-0.946693	0.011289	0.251410	-1.209054	0.878950	0.066335	-0.000463	0.472278
32175	-3.937749	2.160628	10.370360	-0.021347	-0.311718	-0.548869	0.006294	0.258097	-1.211231	0.884078	0.068841	-0.004839	0.462216
32176	-4.519907	1.354057	12.789951	-0.134344	-0.340803	-0.201863	-0.004892	0.266360	-1.214102	0.886029	0.069629	-0.011861	0.458218
32177	-0.735258	1.660571	12.104560	0.294919	-0.176507	0.500782	-0.015908	0.262647	-1.214093	0.880934	0.076144	-0.012224	0.466912
32178	5.480023	0.408789	9.940774	-0.000423	-0.337080	0.074977	-0.025711	0.258182	-1.213442	0.880094	0.079259	-0.018314	0.467779
32179	7.293385	-1.874406	8.723337	-0.409422	-0.045564	-1.135904	-0.033018	0.273775	-1.218437	0.891081	0.072790	-0.020787	0.447486
32180	1.481243	0.496514	10.544401	-0.911566	0.008083	-1.942281	-0.025871	0.312451	-1.224761	0.908928	0.057221	-0.025983	0.412190
32181	0.313730	1.315293	10.555355	-0.473106	-0.189764	-0.734297	-0.031070	0.342745	-1.230122	0.915267	0.050445	-0.032152	0.398382
32182	2.840596	0.195746	9.322147	-0.274455	-0.144418	-0.410290	-0.036495	0.358082	-1.232014	0.918643	0.046824	-0.036598	0.390594
32183	4.422876	0.646752	8.231058	-0.120937	0.064879	-0.764210	-0.038822	0.372267	-1.236295	0.924640	0.044629	-0.035476	0.376551
32184	3.439040	1.221308	8.836872	-0.327713	0.045832	-1.216567	-0.040888	0.388527	-1.238606	0.933812	0.039063	-0.036030	0.353796
32185	2.120409	0.347765	9.395191	-0.216244	0.080175	-1.204192	-0.042149	0.405248	-1.237096	0.942250	0.035378	-0.035067	0.331186
32186	1.175067	1.015159	8.963941	0.017088	0.028329	-1.187688	-0.042703	0.410284	-1.233657	0.949852	0.036321	-0.033602	0.308760
32187	1.487834	0.399357	8.949298	-0.050801	0.023224	-1.004088	-0.043805	0.418820	-1.233913	0.955887	0.035974	-0.032720	0.289683
32188	1.087445	-0.345858	9.455387	0.037149	0.076606	-1.120062	-0.045183	0.429915	-1.234218	0.962160	0.036949	-0.030259	0.268266
32189	0.618440	-0.567947	9.957831	0.269233	0.052619	-1.221941	-0.044790	0.433450	-1.234245	0.968225	0.042590	-0.026886	0.244955
32190	-1.113303	-0.050748	9.746718	0.333280	-0.058710	-1.448413	-0.047753	0.435123	-1.236199	0.974575	0.050073	-0.025178	0.216937
32191	-2.004142	0.068987	9.299606	0.209717	-0.003859	-1.122907	-0.052593	0.434976	-1.237237	0.978973	0.054631	-0.023091	0.195176
32192	-1.844599	-0.136884	9.402348	0.252027	0.027663	-1.016512	-0.052871	0.438117	-1.237950	0.982453	0.059900	-0.020481	0.175439
32193	-3.611997	-0.164223	8.274661	0.293725	0.189360	-0.859332	-0.055035	0.442139	-1.238067	0.985034	0.065103	-0.014412	0.158940
32194	-3.087771	4.530883	10.542259	-0.500717	-0.206033	0.769062	-0.055590	0.447818	-1.237876	0.982995	0.055647	-0.021090	0.173723
32195	3.312156	1.238740	11.743270	-0.886892	-0.395482	1.985370	-0.062079	0.459033	-1.238255	0.975963	0.038615	-0.033809	0.211806
32196	6.056459	0.463301	13.231977	-0.037145	-0.026677	0.889993	-0.064920	0.464795	-1.239397	0.972031	0.037381	-0.035197	0.229172
32197	2.571315	2.778739	9.443648	0.670159	0.227060	0.136055	-0.059622	0.447258	-1.240299	0.970948	0.049326	-0.027694	0.232506
32198	0.478162	2.381471	9.500368	-0.313872	0.241733	0.458879	-0.055190	0.448945	-1.237981	0.969170	0.041836	-0.024940	0.241530
32199	1.376464	2.043408	10.163606	-0.005494	0.267445	0.641932	-0.046860	0.451278	-1.236913	0.966091	0.040286	-0.020211	0.254239
32200	2.107931	1.896341	9.089435	0.114861	0.261568	0.382223	-0.038504	0.445106	-1.235848	0.964098	0.041007	-0.014909	0.261936
32201	1.509091	1.768936	8.985355	0.027086	0.249320	0.162757	-0.029608	0.438406	-1.236986	0.963249	0.040462	-0.010059	0.265354
32202	1.617325	1.868045	9.349024	0.066274	0.086003	-0.121991	-0.024767	0.438260	-1.235549	0.963837	0.041295	-0.007981	0.263152
32203	1.166128	1.956927	9.014337	0.152868	-0.019492	-0.214235	-0.028268	0.440242	-1.238032	0.964784	0.044768	-0.007387	0.259099
32204	0.567098	1.387712	9.127834	0.021995	-0.116117	-0.452045	-0.032712	0.442037	-1.237650	0.967031	0.045848	-0.009139	0.250332
32205	-0.443850	1.818515	9.449841	-0.039233	-0.052847	-0.372952	-0.035820	0.447418	-1.240436	0.968859	0.045840	-0.009995	0.243126
32206	-0.924161	1.571872	9.287708	0.045218	0.013167	-0.354464	-0.040667	0.449166	-1.237599	0.970502	0.046711	-0.009224	0.236344
32207	-1.237460	1.427774	8.937345	-0.050211	0.049872	-0.075076	-0.042558	0.451771	-1.238037	0.970877	0.045929	-0.008310	0.234990
32208	-0.539827	0.753435	9.166055	-0.325336	0.007228	-0.025066	-0.044595	0.458314	-1.236984	0.971256	0.039569	-0.009704	0.234526
32209	0.283966	0.319463	10.954344	-0.575409	0.117098	0.052446	-0.041686	0.474697	-1.237305	0.971394	0.028191	-0.010033	0.235580
32210	1.445976	-0.154726	10.610822	0.043989	0.166288	-0.284126	-0.042529	0.486422	-1.234736	0.972702	0.028307	-0.006462	0.230232
32211	1.808597	-0.060884	9.379076	-0.127201	0.171971	-0.644501	-0.042946	0.491106	-1.234579	0.975649	0.025446	-0.003283	0.217832
32212	0.941753	-0.091090	10.209700	-0.365562	0.081237	-0.869330	-0.044744	0.507413	-1.233077	0.979438	0.018001	-0.002875	0.200922
32213	0.596738	0.033714	9.957440	-0.178955	0.050562	-0.716802	-0.049892	0.519149	-1.226643	0.982258	0.014614	-0.002323	0.186948
32214	0.512668	-0.060100	9.604103	-0.154028	0.002155	-0.477418	-0.055300	0.528798	-1.227766	0.984026	0.011590	-0.002742	0.177624
32215	0.555602	-0.399197	9.545389	-0.118698	-0.021718	-0.219302	-0.059900	0.537981	-1.227960	0.984803	0.009580	-0.003544	0.173376
32216	0.794081	0.153857	10.275539	-0.137351	-0.100048	-0.076734	-0.064758	0.543808	-1.229894	0.985069	0.007214	-0.006002	0.171902
32217	1.123340	0.378295	10.048035	0.100077	-0.188266	0.048909	-0.072556	0.543637	-1.233077	0.984838	0.010073	-0.009426	0.172930
32218	1.192901	0.238717	9.704572	0.087343	-0.182121	0.191244	-0.077109	0.537710	-1.235804	0.984097	0.012374	-0.012775	0.176741
32219	0.629326	0.296459	9.657953	0.168169	-0.145248	0.272307	-0.083148	0.533618	-1.236684	0.983011	0.016376	-0.015198	0.182182
32220	0.754651	0.128825	9.911016	0.226994	-0.063598	0.442731	-0.084599	0.524517	-1.240094	0.981241	0.020922	-0.015792	0.190993
32221	0.973254	0.229900	9.933813	0.296706	-0.019276	0.400744	-0.087523	0.513074	-1.238796	0.979507	0.026922	-0.015328	0.199013
32222	1.310477	0.425355	9.742882	0.513200	-0.045508	0.242044	-0.085873	0.501500	-1.242596	0.978176	0.037067	-0.014334	0.203941
32223	0.686948	0.724712	9.122071	0.191425	-0.067192	0.359502	-0.087590	0.491240	-1.244679	0.976486	0.041214	-0.015294	0.211053
32224	1.345947	0.358032	9.804661	0.145855	-0.024784	0.285222	-0.090264	0.486206	-1.244947	0.975119	0.044066	-0.015426	0.216712
32225	1.237496	0.249194	9.311065	0.181160	-0.031867	0.007726	-0.091056	0.481137	-1.245646	0.974877	0.047936	-0.015481	0.216973
32226	0.778000	0.342832	9.447917	-0.055278	0.015099	0.040090	-0.092927	0.477837	-1.248183	0.974745	0.046767	-0.015494	0.217820
32227	0.537541	0.171074	10.498637	0.023870	-0.044626	-0.105882	-0.094287	0.482659	-1.246922	0.975137	0.047607	-0.016379	0.215806
32228	0.280281	0.532883	9.602127	0.231628	0.022424	-0.087057	-0.093071	0.480821	-1.248357	0.975275	0.052042	-0.014889	0.214265
32229	0.594118	0.368655	9.709289	0.110013	0.126880	0.070531	-0.091449	0.478225	-1.248052	0.974861	0.053727	-0.012226	0.215891
32230	1.627073	-0.738937	10.543753	0.283226	0.110483	-0.354474	-0.088486	0.476766	-1.249223	0.976060	0.058844	-0.008499	0.209218
32231	-0.839190	1.629211	8.928789	0.083749	0.000194	-0.248349	-0.090898	0.473834	-1.248745	0.976963	0.060575	-0.008058	0.204471
32232	-0.549348	1.231509	9.171784	-0.142372	0.023477	0.135613	-0.091180	0.478269	-1.250233	0.976566	0.057662	-0.008377	0.207180
32233	0.419603	0.782993	9.253050	-0.356143	0.012502	0.185068	-0.089584	0.484172	-1.249652	0.976158	0.050661	-0.009993	0.210829
32234	0.117352	1.258281	10.174220	-0.378530	0.004485	0.142536	-0.086935	0.497548	-1.248433	0.975897	0.043209	-0.011676	0.213591
32235	0.655593	1.146762	11.067836	-0.332902	-0.018274	0.145934	-0.087373	0.508880	-1.247652	0.975508	0.036810	-0.013739	0.216425
32236	0.722115	1.614018	10.527117	-0.059829	0.053626	0.279842	-0.084311	0.519313	-1.248304	0.974327	0.035320	-0.013187	0.221960
32237	2.145100	0.542572	10.769046	0.241142	0.052309	-0.207509	-0.082160	0.519579	-1.249682	0.975045	0.039942	-0.011161	0.218098
32238	0.194354	2.080100	9.053397	0.187687	0.089836	0.120079	-0.079592	0.515758	-1.252560	0.974366	0.043171	-0.008716	0.220614
32239	0.457039	1.400337	9.658782	0.198094	0.066688	0.197718	-0.076351	0.511183	-1.254109	0.973289	0.046872	-0.006904	0.224641
32240	0.467134	1.582566	9.402543	0.095250	0.012252	0.062664	-0.074860	0.507451	-1.253566	0.972902	0.048650	-0.006326	0.225952
32241	0.418536	1.596255	9.449095	0.049732	0.015037	0.150072	-0.075653	0.502983	-1.255745	0.972140	0.049748	-0.006140	0.228976
32242	0.451874	1.121029	9.328524	-0.024354	0.005257	0.160401	-0.073906	0.503349	-1.254936	0.971409	0.049219	-0.006338	0.232166
32243	0.313580	1.135600	10.140244	0.121969	0.019328	0.073437	-0.074719	0.505549	-1.257307	0.970914	0.051711	-0.005647	0.233711
32244	0.149801	1.445710	9.355321	0.003321	-0.003628	0.133077	-0.075256	0.505114	-1.256361	0.970268	0.051766	-0.005870	0.236360
32245	0.205328	1.247674	9.570361	-0.096528	-0.036228	0.159068	-0.075262	0.507387	-1.256560	0.969571	0.050280	-0.007351	0.239478
32246	0.294740	0.814776	9.821916	-0.094716	-0.013180	0.162750	-0.075804	0.508193	-1.254076	0.968861	0.048471	-0.008254	0.242675
32247	0.077375	0.796279	9.945378	-0.000097	-0.032800	0.053341	-0.075670	0.508800	-1.255965	0.968564	0.048828	-0.009082	0.243758
32248	-0.273989	0.889419	9.784640	0.016366	0.026077	0.121921	-0.074870	0.510353	-1.250339	0.967938	0.048984	-0.008646	0.246214
32249	0.250835	1.095602	9.972516	0.069122	0.046696	0.170714	-0.072718	0.510304	-1.250365	0.966999	0.050256	-0.007676	0.249655
32250	-0.184900	1.034262	9.747765	-0.016885	0.001898	0.081854	-0.072179	0.510228	-1.253780	0.966590	0.049896	-0.007836	0.251302
32251	0.377877	0.913399	9.910385	0.051247	0.099665	0.108208	-0.071104	0.511163	-1.258530	0.965975	0.050548	-0.005842	0.253580
32252	0.215526	0.585092	9.380682	0.099680	0.072958	-0.090666	-0.065990	0.509913	-1.258630	0.966322	0.052103	-0.003866	0.251974
32253	-0.238336	0.737079	9.368014	-0.031362	0.029337	-0.314051	-0.066937	0.511820	-1.260465	0.967893	0.051516	-0.003189	0.246007
32254	-0.812384	1.149116	9.778195	0.006949	0.025773	-0.301477	-0.066958	0.518940	-1.261868	0.969339	0.051531	-0.002377	0.240250
32255	-0.715605	0.932397	9.891129	0.028781	-0.045990	-0.052572	-0.067234	0.521521	-1.262872	0.969534	0.052428	-0.003060	0.239261
32256	-0.240338	0.659403	9.777780	-0.022598	-0.113551	0.074051	-0.070064	0.523562	-1.262500	0.969180	0.052518	-0.005478	0.240628
32257	0.073098	0.752493	9.849285	-0.079592	-0.037404	-0.003514	-0.072905	0.529328	-1.263778	0.969252	0.051234	-0.006545	0.240587
32258	-0.072790	0.701325	10.143700	-0.107107	-0.014146	0.053157	-0.071980	0.534572	-1.264709	0.969090	0.049208	-0.007420	0.241638
32259	0.088532	0.461454	9.827882	-0.091668	0.024823	-0.079175	-0.070652	0.540509	-1.265350	0.969543	0.047362	-0.007248	0.240189
32260	0.231753	1.109841	10.159593	-0.108035	0.052943	-0.070272	-0.068252	0.547231	-1.264207	0.969977	0.045011	-0.006705	0.238903
32261	0.617328	0.978463	10.167602	-0.112131	0.011134	0.109721	-0.065578	0.552300	-1.265436	0.969529	0.042818	-0.007073	0.241101
32262	0.809763	1.023206	9.990215	0.009462	-0.048055	0.028348	-0.063976	0.556563	-1.267497	0.969367	0.043217	-0.008014	0.241653
32263	1.053694	1.372319	9.624343	0.101712	-0.069975	-0.059970	-0.063836	0.555058	-1.269999	0.969531	0.045627	-0.008814	0.240522
32264	0.956930	1.355992	9.578165	0.035658	-0.054213	-0.144925	-0.064912	0.555243	-1.270798	0.970170	0.046593	-0.009592	0.237713
32265	1.345193	1.460148	9.622997	0.042733	-0.078126	-0.145147	-0.066266	0.558293	-1.272590	0.970773	0.047967	-0.010802	0.234908
32266	1.296070	1.386438	9.718337	0.077847	-0.106093	-0.116913	-0.068135	0.553825	-1.273667	0.971207	0.049989	-0.012415	0.232604
32267	1.169170	1.670595	9.702670	0.107103	-0.169160	-0.145499	-0.072973	0.553095	-1.274042	0.971692	0.053094	-0.015133	0.229710
32268	1.200068	1.797376	9.543780	0.154548	-0.144936	-0.030273	-0.075791	0.551079	-1.275982	0.971601	0.056760	-0.017238	0.229071
32269	1.339388	1.632407	9.640778	0.166172	-0.117294	0.078656	-0.077652	0.544219	-1.277817	0.970965	0.060760	-0.018958	0.230597
32270	1.330353	1.338486	9.527167	0.201381	-0.114216	0.109745	-0.080594	0.538807	-1.279865	0.970143	0.065142	-0.020412	0.232726
32271	1.414329	1.383709	9.543847	0.223805	-0.076072	0.085285	-0.083656	0.528871	-1.282330	0.969369	0.070083	-0.021115	0.234448
32272	1.022536	1.221231	9.547493	0.200701	-0.045938	0.080193	-0.084845	0.522128	-1.283761	0.968668	0.074142	-0.021209	0.236085
32273	0.931087	1.180724	9.496846	0.105467	-0.001507	0.048375	-0.084161	0.518300	-1.284438	0.968236	0.076437	-0.020982	0.237143
32274	0.729911	1.065405	9.530060	0.057966	0.047935	0.117549	-0.083479	0.514671	-1.281430	0.967590	0.077270	-0.019991	0.239580
32275	0.808989	1.008590	9.653280	-0.043766	0.051434	0.085408	-0.079706	0.512488	-1.282771	0.967226	0.076368	-0.019509	0.241374
32276	0.764916	0.796591	9.706488	-0.119982	-0.003013	0.031793	-0.078906	0.514588	-1.282440	0.967236	0.074036	-0.020228	0.241999
32277	0.882165	0.990500	9.686956	-0.154090	-0.015697	-0.041807	-0.078385	0.519893	-1.279413	0.967618	0.071330	-0.021393	0.241186
32278	0.554956	1.411866	10.039645	-0.196726	-0.018427	-0.233758	-0.078125	0.522497	-1.275790	0.968985	0.067697	-0.022398	0.236606
32279	1.074725	1.406766	10.361362	-0.114848	-0.141514	-0.188438	-0.081912	0.529477	-1.273476	0.969920	0.066407	-0.025596	0.232789
32280	1.215593	1.234426	9.367956	0.162852	-0.103385	-0.197932	-0.086068	0.525055	-1.274252	0.970544	0.070134	-0.026613	0.228948
32281	0.442769	1.555397	9.190158	0.007351	-0.019806	-0.325032	-0.089027	0.525806	-1.279234	0.971954	0.070732	-0.026666	0.222690
32282	0.050941	1.626046	9.887753	-0.133492	-0.094902	-0.356830	-0.091994	0.528389	-1.277617	0.973639	0.068734	-0.028633	0.215598
32283	0.423401	1.550270	9.931050	0.083251	-0.083073	-0.113033	-0.095360	0.530046	-1.278477	0.973925	0.070975	-0.029838	0.213405
32284	0.688847	1.326863	9.690523	0.233151	-0.097965	0.001345	-0.098300	0.523890	-1.279051	0.973506	0.075918	-0.030785	0.213483
32285	0.743579	1.347256	9.499465	0.192053	-0.102471	-0.010314	-0.099348	0.514881	-1.280693	0.973152	0.080288	-0.032031	0.213317
32286	0.880067	1.320609	9.573667	0.070832	-0.072288	-0.049431	-0.103239	0.511816	-1.279112	0.973188	0.081991	-0.033090	0.212337
32287	0.761485	1.439844	9.614866	0.055235	-0.029475	-0.132290	-0.104718	0.511863	-1.279638	0.973603	0.083451	-0.033286	0.209823
32288	0.758521	1.600023	9.688193	0.056596	-0.029853	-0.116382	-0.106055	0.509353	-1.280112	0.973963	0.084740	-0.033470	0.207595
32289	0.753161	1.483384	9.556507	0.044677	-0.020384	-0.072146	-0.106725	0.508223	-1.279596	0.974140	0.085907	-0.033614	0.206257
32290	0.856627	1.516819	9.530542	0.007520	0.005631	-0.057974	-0.105511	0.507210	-1.279915	0.974359	0.086054	-0.033408	0.205192
32291	0.854698	1.623607	9.594675	-0.048691	-0.020938	-0.081312	-0.107397	0.508084	-1.279048	0.974730	0.085402	-0.033919	0.203611
32292	0.919539	1.544680	9.674294	-0.076442	-0.030711	-0.054952	-0.108751	0.511083	-1.278662	0.975051	0.084059	-0.034770	0.202484
32293	1.093816	1.547837	9.624250	-0.070791	-0.042814	-0.066542	-0.109426	0.511952	-1.278763	0.975379	0.083050	-0.035821	0.201137
32294	1.057350	1.440364	9.676903	-0.098475	-0.052645	-0.110000	-0.110507	0.513321	-1.275572	0.975932	0.081404	-0.037095	0.198881
32295	1.156165	1.582956	9.635528	-0.104066	-0.070667	-0.173814	-0.114422	0.518217	-1.274959	0.976703	0.079932	-0.038650	0.195366
32296	1.041479	1.512910	9.714385	-0.048293	-0.064916	-0.171808	-0.116049	0.522953	-1.275877	0.977385	0.079358	-0.039866	0.191914
32297	1.172572	1.481288	9.583838	0.004890	-0.045854	-0.205138	-0.118333	0.522348	-1.278049	0.978092	0.079944	-0.040462	0.187905
32298	0.954122	1.506461	9.639534	0.001172	-0.007162	-0.261438	-0.120089	0.524730	-1.275091	0.979045	0.080187	-0.040213	0.182823
32299	0.901472	1.478806	9.676643	0.005513	-0.032895	-0.226214	-0.121170	0.526162	-1.274623	0.979800	0.080744	-0.040505	0.178415
32300	0.790171	1.474362	9.706964	0.034810	-0.028547	-0.176562	-0.123992	0.525685	-1.275696	0.980336	0.081653	-0.040689	0.174979
32301	0.863253	1.451409	9.680491	0.040615	-0.035097	-0.125323	-0.124120	0.523415	-1.275495	0.980652	0.082811	-0.041042	0.172568
32302	0.816001	1.387430	9.662673	0.020595	-0.023086	-0.114687	-0.126278	0.525589	-1.275399	0.980985	0.083371	-0.041269	0.170338
32303	0.655546	1.403934	9.609479	0.009348	-0.000488	-0.026134	-0.127217	0.524220	-1.270393	0.981036	0.083696	-0.041192	0.169901
32304	0.790404	1.457369	9.673397	-0.020757	-0.001043	0.022359	-0.126544	0.524252	-1.272443	0.980987	0.083257	-0.041356	0.170362
32305	0.938836	1.307121	9.679086	-0.017126	0.007980	0.090476	-0.127220	0.525507	-1.270896	0.980692	0.082920	-0.041385	0.172205
32306	1.067511	1.416272	9.672582	-0.042907	0.021407	0.114319	-0.126417	0.526833	-1.273859	0.980377	0.081892	-0.041338	0.174484
32307	0.970776	1.414523	9.727401	-0.008898	0.006465	0.118770	-0.125342	0.527242	-1.274267	0.979961	0.081688	-0.041413	0.176886
32308	1.193683	1.396704	9.594753	-0.003303	0.006698	0.111671	-0.123053	0.526551	-1.277313	0.979568	0.081489	-0.041511	0.179117
32309	0.993407	1.480470	9.636121	0.005931	0.017607	0.104737	-0.121977	0.526809	-1.277317	0.979176	0.081543	-0.041296	0.181272
32310	1.069232	1.324049	9.634813	-0.039455	0.002700	0.116866	-0.122515	0.526542	-1.277456	0.978810	0.080646	-0.041612	0.183566
32311	1.098091	1.353717	9.751025	-0.002813	0.007159	0.093129	-0.123363	0.539794	-1.273475	0.978458	0.080563	-0.041616	0.185469
32312	0.807138	1.348429	9.679546	0.001819	0.027702	0.126052	-0.122822	0.538919	-1.272965	0.978002	0.080373	-0.041306	0.188005
32313	0.940717	1.447954	9.629934	0.004334	0.028504	0.166700	-0.119597	0.540377	-1.277996	0.977368	0.080281	-0.040971	0.191384
32314	1.062951	1.406482	9.701403	0.021278	0.059450	0.143939	-0.117712	0.539491	-1.278319	0.976822	0.080334	-0.039995	0.194336
32315	1.105982	1.436394	9.702497	0.073518	0.043999	0.139572	-0.115555	0.537735	-1.278129	0.976172	0.081554	-0.039047	0.197262
32316	1.164574	1.398604	9.598660	0.107382	0.038549	0.083938	-0.110555	0.529368	-1.276823	0.975687	0.083415	-0.038044	0.199072
32317	0.951513	1.642365	9.672131	0.155548	0.028872	0.131802	-0.110940	0.523437	-1.277419	0.974897	0.086304	-0.037058	0.201879
32318	0.819955	1.669105	9.624560	0.152160	0.042358	0.160197	-0.106876	0.513398	-1.276430	0.974003	0.088964	-0.035931	0.205213
32319	1.129612	1.708719	9.696354	0.103750	0.004873	0.078399	-0.106858	0.507424	-1.275534	0.973476	0.090984	-0.035522	0.206892
32320	0.834202	2.125730	9.347120	0.047046	-0.042510	0.104496	-0.107923	0.503794	-1.276865	0.972919	0.091986	-0.036382	0.208911
32321	2.794364	0.025098	10.487148	0.221776	0.089675	-0.249881	-0.108170	0.496758	-1.278860	0.973575	0.096146	-0.033287	0.204448
32322	0.235301	1.986175	9.146839	0.036841	-0.035470	-0.185326	-0.112455	0.490911	-1.279136	0.974230	0.097114	-0.033511	0.200803
32323	1.193896	1.637050	9.645906	-0.105979	-0.027967	0.040390	-0.114613	0.492748	-1.276735	0.974232	0.095177	-0.034574	0.201538
32324	1.189815	1.379663	9.796976	0.041624	-0.008394	-0.125221	-0.116896	0.491359	-1.275664	0.974647	0.096091	-0.034372	0.199117
32325	0.614292	1.519707	9.556786	-0.002093	0.005797	-0.068560	-0.119040	0.488852	-1.275447	0.974910	0.096092	-0.034144	0.197866
32326	0.722486	1.468280	9.724191	-0.042541	0.014591	0.065724	-0.118635	0.488232	-1.273565	0.974741	0.095142	-0.034195	0.199143
32327	0.812900	1.547602	9.692664	0.032837	0.031799	0.043062	-0.118633	0.487656	-1.273175	0.974514	0.095622	-0.033519	0.200140
32328	0.737098	1.444255	9.594826	-0.051292	0.024526	0.092284	-0.117964	0.489152	-1.277221	0.974261	0.094445	-0.033465	0.201931
32329	0.819406	1.455463	9.635784	-0.017474	0.047435	0.076603	-0.115819	0.491362	-1.276902	0.974002	0.093835	-0.032738	0.203577
32330	0.715010	1.463279	9.627707	-0.060365	0.071304	0.103167	-0.115954	0.491347	-1.276084	0.973745	0.092284	-0.031831	0.205649
32331	0.892709	1.413087	9.556505	-0.079239	0.069457	0.135771	-0.111919	0.490940	-1.274782	0.973360	0.090325	-0.031028	0.208445
32332	0.806988	1.333846	9.540029	-0.106863	0.066756	0.091486	-0.110041	0.492263	-1.272582	0.973217	0.087891	-0.030383	0.210240
32333	0.763773	1.318499	9.572520	-0.115089	0.063966	0.129467	-0.107095	0.496253	-1.270307	0.972897	0.085241	-0.029817	0.212877
32334	0.985317	1.373489	9.468169	-0.140343	0.046010	0.128340	-0.102664	0.498238	-1.268660	0.972623	0.082219	-0.029782	0.215309
32335	0.868600	0.970853	9.872050	-0.177542	0.136872	0.324219	-0.100926	0.501572	-1.267483	0.971559	0.077900	-0.028392	0.221807
32336	0.734329	1.118915	9.732004	-0.030440	0.148049	0.209849	-0.094746	0.503747	-1.269664	0.970766	0.076514	-0.026021	0.226012
32337	0.329267	1.208638	9.430021	-0.119459	0.175802	0.314161	-0.088155	0.503319	-1.270027	0.969582	0.073139	-0.023585	0.232389
32338	0.635629	1.209376	9.747551	-0.185401	0.146802	0.350825	-0.080500	0.506361	-1.268247	0.968275	0.068678	-0.022154	0.239242
32339	0.555497	1.144837	10.058528	-0.070575	0.166814	0.300049	-0.074180	0.506276	-1.264782	0.966974	0.066279	-0.019620	0.245321
32340	0.595994	1.286365	9.962411	0.010865	0.107820	0.340582	-0.069599	0.503338	-1.264931	0.965327	0.065810	-0.017974	0.251972
32341	0.743100	1.405534	9.715668	0.015243	0.036086	0.366628	-0.065284	0.499406	-1.264700	0.963432	0.065709	-0.017630	0.259173
32342	1.020613	1.362030	9.828026	-0.018364	-0.006217	0.268941	-0.065420	0.499808	-1.263596	0.962066	0.065277	-0.018239	0.264263
32343	0.998834	1.344630	9.728789	0.089741	0.061956	0.209607	-0.061643	0.496093	-1.266076	0.960836	0.066547	-0.016817	0.268484
32344	0.561833	1.339098	9.455432	0.050769	0.049643	0.117565	-0.060019	0.492656	-1.266206	0.960171	0.067202	-0.015788	0.270752
32345	0.210107	1.386145	9.656126	-0.051877	0.057683	0.188091	-0.057057	0.491732	-1.265998	0.959214	0.065794	-0.015165	0.274497
32346	0.362168	1.325806	9.844202	0.000939	0.071227	0.234280	-0.054230	0.490364	-1.264850	0.957950	0.065336	-0.014141	0.279038
32347	0.309611	1.232565	9.496642	-0.002945	0.074430	0.246689	-0.052208	0.488905	-1.265057	0.956567	0.064760	-0.012985	0.283930
32348	0.341388	1.160355	9.892959	-0.066786	0.092518	0.212996	-0.047368	0.488841	-1.261029	0.955467	0.062889	-0.011908	0.288073
32349	0.283971	1.130186	9.939570	0.020080	0.093680	0.195607	-0.045751	0.487800	-1.260536	0.954309	0.062648	-0.010164	0.292003
32350	0.027870	1.072119	9.826228	0.025109	0.091572	0.209816	-0.042251	0.486593	-1.260889	0.953070	0.062538	-0.008570	0.296095
32351	0.217137	1.167794	9.735023	0.077319	0.095577	0.209962	-0.037933	0.481864	-1.263000	0.951717	0.063364	-0.006444	0.300297
32352	-0.099281	1.045479	9.302550	-0.027826	0.066375	0.167095	-0.034699	0.479662	-1.262972	0.950756	0.062404	-0.005597	0.303540
32353	-0.100609	1.045492	9.649160	-0.083245	0.046142	0.283482	-0.032955	0.481029	-1.262540	0.949110	0.060448	-0.005437	0.309042
32354	-0.120477	1.081554	9.725312	-0.056801	0.008677	0.297472	-0.031612	0.481552	-1.261994	0.947324	0.059273	-0.006019	0.314688
32355	0.222303	0.845050	10.098710	-0.095008	-0.019202	0.442088	-0.030803	0.480671	-1.261487	0.944595	0.057463	-0.007344	0.323085
32356	0.318764	0.613739	10.019160	-0.012239	-0.023183	0.307932	-0.031613	0.481990	-1.262524	0.942597	0.057326	-0.008250	0.328871
32357	-0.170170	1.039395	9.839656	0.066036	0.008459	0.348258	-0.031600	0.477618	-1.263484	0.940192	0.058361	-0.007876	0.335517
32358	0.350714	0.888596	9.594383	0.058238	0.000878	0.437375	-0.030912	0.472858	-1.266779	0.937148	0.059370	-0.008014	0.343751
32359	0.562168	0.737064	9.594793	-0.012415	-0.003883	0.318616	-0.030362	0.468713	-1.265830	0.934935	0.059008	-0.008382	0.349777
32360	0.466710	0.929477	8.978958	-0.054823	0.047784	0.299391	-0.030627	0.467599	-1.266407	0.932890	0.057588	-0.008260	0.355431
32361	0.949372	0.433374	9.796737	-0.331262	0.131441	0.419189	-0.028219	0.471421	-1.262498	0.930237	0.050289	-0.008505	0.363398
32362	1.325647	0.338363	10.925986	-0.118571	0.046670	0.254769	-0.026348	0.475351	-1.262665	0.928496	0.047691	-0.008789	0.368163
32363	1.185224	1.141682	9.909366	0.057725	-0.082239	0.169648	-0.025000	0.474187	-1.262718	0.927146	0.049244	-0.009975	0.371317
32364	1.661589	1.004621	9.467632	-0.044495	-0.136548	0.282054	-0.029569	0.473177	-1.263515	0.925076	0.049366	-0.013153	0.376329
32365	1.423331	0.344855	9.667511	-0.047784	-0.100247	0.142666	-0.031720	0.473082	-1.263356	0.923989	0.049131	-0.015508	0.378932
32366	1.053437	0.580934	9.914367	0.003006	-0.103773	0.194145	-0.035475	0.469667	-1.265194	0.922528	0.049901	-0.017635	0.382284
32367	0.872423	0.747558	9.671639	0.075693	-0.100675	0.236867	-0.037611	0.464655	-1.266966	0.920563	0.051920	-0.019175	0.386653
32368	1.249440	0.798095	9.653941	0.097215	-0.052726	0.247766	-0.038951	0.462411	-1.260484	0.918579	0.054008	-0.019695	0.391035
32369	1.329197	0.517986	10.115889	0.146858	-0.073600	0.102782	-0.040284	0.458507	-1.261957	0.917548	0.057186	-0.020076	0.392978
32370	1.249217	0.642774	10.136565	0.207015	-0.098222	-0.031555	-0.041604	0.450426	-1.260569	0.917601	0.061755	-0.020265	0.392152
32371	1.088778	1.132660	10.009988	0.327539	-0.136436	-0.171088	-0.046413	0.440662	-1.268730	0.918422	0.068857	-0.020077	0.389046
32372	1.041849	1.027401	9.833610	0.389045	-0.144514	-0.183305	-0.051764	0.431159	-1.269247	0.919314	0.077183	-0.019509	0.385389
32373	0.836030	1.178979	9.315803	0.295509	-0.221542	-0.265376	-0.056314	0.424439	-1.274452	0.920747	0.084379	-0.020984	0.380349
32374	-0.016569	1.479075	9.070717	0.350694	-0.143714	-0.160202	-0.062207	0.416667	-1.275724	0.921408	0.091978	-0.020764	0.376983
32375	-0.221346	2.155105	9.126737	0.391301	-0.141880	0.138771	-0.066474	0.404880	-1.276601	0.919522	0.100152	-0.020683	0.379502
32376	0.840249	1.776228	9.053845	0.240060	-0.079018	0.387794	-0.069933	0.391834	-1.272896	0.916088	0.104988	-0.021150	0.386411
32377	1.666992	1.466056	10.256318	0.105854	0.108162	0.218630	-0.067900	0.386380	-1.272007	0.914182	0.105953	-0.018822	0.390757
32378	1.651188	1.470667	10.653002	0.091391	-0.096235	-0.221233	-0.066945	0.382304	-1.274466	0.915758	0.108444	-0.019467	0.386326
32379	0.403578	1.799865	9.069154	0.048069	-0.199858	-0.364954	-0.072334	0.385729	-1.276199	0.918340	0.110946	-0.021973	0.379289
32380	0.308303	2.169543	8.863635	0.025194	-0.037598	0.184152	-0.077172	0.384732	-1.277264	0.916948	0.111597	-0.022950	0.382395
32381	1.528459	1.992700	9.624603	0.130680	0.058624	0.359867	-0.074467	0.379505	-1.274605	0.913879	0.113331	-0.021660	0.389245
32382	1.755536	1.710389	9.908134	0.103557	0.050025	0.159880	-0.073106	0.373793	-1.274124	0.912477	0.114751	-0.020366	0.392176
32383	1.075001	1.396981	9.619996	-0.009313	0.016486	0.001231	-0.073370	0.371533	-1.268064	0.912472	0.114388	-0.020146	0.392307
32384	0.777465	1.605210	9.580407	-0.065069	-0.044939	0.056417	-0.072836	0.372953	-1.268706	0.912247	0.113515	-0.021676	0.393002
32385	1.048965	1.857765	9.659052	0.087212	0.011608	0.159738	-0.073642	0.372543	-1.268573	0.910771	0.114862	-0.021129	0.396052
32386	1.315832	1.804317	9.407657	0.138130	0.070164	0.218571	-0.072017	0.369333	-1.272374	0.908828	0.116715	-0.019330	0.400045
32387	1.244925	1.730212	9.509554	-0.015940	0.050945	0.187923	-0.071195	0.364199	-1.271869	0.907352	0.115858	-0.018965	0.403645
32388	1.116960	1.630816	9.802474	0.025987	0.046485	0.166833	-0.070385	0.363312	-1.271090	0.906039	0.115878	-0.018367	0.406606
32389	1.160539	1.830642	9.515836	0.080671	0.044966	0.174940	-0.069702	0.359627	-1.271762	0.904418	0.116810	-0.017294	0.409981
32390	1.255590	1.919758	9.479564	0.068739	0.041120	0.182811	-0.067805	0.354915	-1.272209	0.902855	0.117640	-0.016485	0.413210
32391	1.288514	1.852384	9.502748	0.040889	0.041763	0.147360	-0.068343	0.354755	-1.270846	0.901528	0.117889	-0.015739	0.416055
32392	1.252729	1.842037	9.617278	0.025754	0.017839	0.102961	-0.068876	0.353335	-1.270204	0.900711	0.118160	-0.015518	0.417753
32393	1.343767	1.882523	9.537918	0.048015	-0.002605	0.074590	-0.067248	0.348686	-1.273098	0.899949	0.118928	-0.015348	0.419180
32394	1.365662	1.980012	9.412675	0.030939	0.002527	0.040968	-0.067246	0.348132	-1.273661	0.899650	0.119439	-0.015219	0.419682
32395	1.274647	1.932240	9.453574	0.005624	-0.011185	-0.024600	-0.067782	0.347250	-1.271776	0.899815	0.119554	-0.015329	0.419290
32396	1.084146	1.984604	9.322153	0.005303	-0.032758	-0.015855	-0.069129	0.347817	-1.270380	0.900045	0.119916	-0.015916	0.418672
32397	1.442024	2.059095	9.534787	-0.081307	-0.055706	0.020771	-0.070749	0.350120	-1.270287	0.900021	0.118833	-0.017665	0.418961
32398	1.630835	1.858621	9.729863	-0.018274	-0.026065	-0.077013	-0.071289	0.351026	-1.272158	0.900835	0.118736	-0.018189	0.417213
32399	1.139672	1.907951	9.536278	-0.015315	-0.009093	-0.116568	-0.071561	0.351901	-1.272944	0.901813	0.118499	-0.018227	0.415161
32400	0.958700	1.982346	9.491646	-0.033056	-0.007142	-0.058224	-0.071567	0.354038	-1.273420	0.902507	0.117969	-0.018577	0.413786
32401	1.179124	1.881968	9.585831	0.012850	-0.014640	-0.026348	-0.072913	0.354173	-1.271765	0.902666	0.118248	-0.018684	0.413356
32402	1.178200	1.918359	9.522938	-0.002730	-0.008892	-0.048461	-0.072512	0.355001	-1.271198	0.903190	0.118276	-0.018833	0.412193
32403	1.110335	1.929273	9.590585	0.006808	-0.000238	0.000261	-0.071568	0.354167	-1.272871	0.903149	0.118315	-0.018785	0.412274
32404	1.138814	1.951633	9.540736	0.024796	-0.002754	0.000295	-0.072644	0.354475	-1.272848	0.903197	0.118772	-0.018708	0.412043
32405	1.228691	1.941126	9.538759	0.034254	0.014630	0.019867	-0.072369	0.352489	-1.273052	0.902934	0.119178	-0.018207	0.412523
