# Supplementary material for: Identification of Haptic Based Guiding Using Hard Reins
Source: PLoS One. 2015 Jul 22;10(7):e0132020. doi: 10.1371/journal.pone.0132020 (PMC4511788; doi:10.1371/journal.pone.0132020)
Supplement: S9 File — (ZIP) [file pone.0132020.s009.zip › Exp2_MotionData2/Subject10/path1/T8/fc8.txt]

// Start Time: 0
// Sample rate: 25.0Hz
// Scenario: 4.9
// Firmware Version: 2.6.1
Counter	Acc_X	Acc_Y	Acc_Z	Gyr_X	Gyr_Y	Gyr_Z	Mag_X	Mag_Y	Mag_Z	Quat_w	Quat_x	Quat_y	Quat_z
36757	9.352849	0.584009	2.825510	-0.561627	0.006379	0.017503	-0.653179	-0.295789	-0.115724	-0.315812	-0.559281	0.195483	-0.741116
36758	9.401237	0.510880	2.775514	-0.549048	-0.017070	0.014259	-0.654615	-0.292947	-0.115258	-0.322923	-0.557156	0.201984	-0.737903
36759	9.391691	0.583583	2.796464	-0.567184	-0.010692	0.015783	-0.655319	-0.294651	-0.114703	-0.330154	-0.555159	0.208969	-0.734254
36760	9.362880	0.549701	2.760633	-0.545346	-0.002626	0.008903	-0.653898	-0.294517	-0.113153	-0.337293	-0.552748	0.215213	-0.731018
36761	9.362796	0.552194	2.772688	-0.541772	-0.007985	0.001901	-0.655892	-0.294378	-0.111010	-0.344390	-0.550808	0.221587	-0.727259
36762	9.377941	0.587929	2.704605	-0.561784	-0.011456	-0.001840	-0.655329	-0.293246	-0.110152	-0.351757	-0.548341	0.227959	-0.723619
36763	9.377419	0.539866	2.748640	-0.547248	-0.017031	0.008972	-0.655469	-0.293380	-0.112278	-0.358702	-0.546335	0.234482	-0.719632
36764	9.413493	0.496105	2.744247	-0.541653	0.002718	0.014226	-0.657178	-0.293096	-0.111128	-0.365609	-0.543614	0.240582	-0.716194
36765	9.415682	0.491423	2.770879	-0.539910	0.002902	-0.006988	-0.655907	-0.291401	-0.109419	-0.372724	-0.541327	0.246613	-0.712197
36766	9.415346	0.462604	2.800200	-0.563443	0.013776	-0.002027	-0.658029	-0.293374	-0.112400	-0.380079	-0.538248	0.252707	-0.708497
36767	9.396137	0.513556	2.811739	-0.547114	0.014647	-0.007147	-0.657466	-0.292242	-0.111684	-0.387256	-0.535613	0.258676	-0.704442
36768	9.364947	0.542695	2.801790	-0.570724	0.015650	-0.006547	-0.657044	-0.291250	-0.111251	-0.394677	-0.532352	0.264747	-0.700529
36769	9.372218	0.511108	2.782800	-0.546170	0.020971	-0.009833	-0.658035	-0.292099	-0.111536	-0.401837	-0.529523	0.270543	-0.696376
36770	9.381985	0.510956	2.768289	-0.552608	0.012066	-0.017812	-0.658029	-0.293520	-0.111268	-0.409116	-0.526396	0.276205	-0.692273
36771	9.410610	0.511048	2.811748	-0.539872	0.014678	-0.014137	-0.657181	-0.292241	-0.112111	-0.416154	-0.523605	0.281838	-0.687910
36772	9.386416	0.525792	2.826115	-0.545249	0.029149	-0.017831	-0.657604	-0.293091	-0.112400	-0.423365	-0.520191	0.287192	-0.683875
36773	9.379683	0.530275	2.763244	-0.545390	0.010327	-0.028331	-0.657322	-0.292380	-0.112820	-0.430545	-0.517370	0.292709	-0.679176
36774	9.314307	0.564796	2.806444	-0.541806	0.006746	-0.033586	-0.656324	-0.292663	-0.113824	-0.437715	-0.514270	0.297976	-0.674643
36775	9.372179	0.530534	2.797082	-0.550032	-0.007713	-0.023854	-0.659025	-0.292939	-0.114372	-0.444689	-0.511501	0.303672	-0.669628
36776	9.406193	0.559232	2.782217	-0.556294	0.014035	-0.033781	-0.656885	-0.294077	-0.115393	-0.451958	-0.508065	0.308993	-0.664927
36777	9.319231	0.516200	2.770731	-0.538273	-0.011283	-0.034322	-0.656175	-0.293794	-0.115538	-0.458834	-0.505389	0.314373	-0.659714
36778	9.401645	0.592976	2.762514	-0.549079	0.004976	-0.031867	-0.656314	-0.294646	-0.115404	-0.465851	-0.502014	0.319624	-0.654833
36779	9.415732	0.598054	2.815603	-0.547188	0.028554	-0.049681	-0.656879	-0.295063	-0.117672	-0.473176	-0.498710	0.324509	-0.649682
36780	9.357771	0.559658	2.801610	-0.538081	0.026636	-0.042502	-0.654739	-0.296342	-0.119120	-0.480258	-0.495111	0.329231	-0.644844
36781	9.376963	0.627513	2.849158	-0.543550	0.024831	-0.039006	-0.655439	-0.298899	-0.118291	-0.487287	-0.491700	0.334118	-0.639647
36782	9.335914	0.622938	2.849264	-0.548942	0.032028	-0.035584	-0.657425	-0.299881	-0.120554	-0.494318	-0.487772	0.338918	-0.634714
36783	9.323771	0.613377	2.854220	-0.560029	0.005113	-0.042629	-0.654446	-0.298042	-0.120416	-0.501316	-0.484352	0.344080	-0.629042
36784	9.377056	0.632285	2.839438	-0.552696	0.008561	-0.028396	-0.655152	-0.298889	-0.121553	-0.508024	-0.480524	0.349147	-0.623783
36785	9.396586	0.690168	2.838766	-0.554388	0.032024	-0.031203	-0.653003	-0.302301	-0.122173	-0.514904	-0.476627	0.353978	-0.618385
36786	9.348502	0.709715	2.824113	-0.538091	0.026592	-0.037178	-0.656119	-0.305419	-0.121898	-0.521593	-0.472679	0.358516	-0.613173
36787	9.304946	0.690685	2.829217	-0.527282	0.013968	-0.042293	-0.656118	-0.305413	-0.123599	-0.528119	-0.469253	0.363000	-0.607555
36788	9.326434	0.678616	2.853488	-0.547210	0.015738	-0.028381	-0.656956	-0.308531	-0.125043	-0.534599	-0.465175	0.367762	-0.602135
36789	9.333459	0.681170	2.882449	-0.542704	0.010302	-0.027410	-0.655388	-0.309244	-0.125063	-0.540954	-0.461412	0.372518	-0.596405
36790	9.352710	0.705339	2.901486	-0.540027	-0.000593	-0.019344	-0.655819	-0.308679	-0.123920	-0.547023	-0.457438	0.377369	-0.590854
36791	9.343190	0.661653	2.863322	-0.556297	0.002967	-0.006292	-0.656390	-0.307964	-0.125042	-0.553087	-0.453346	0.382461	-0.585061
36792	9.353123	0.705004	2.848325	-0.535403	0.006515	-0.010485	-0.657381	-0.309099	-0.124479	-0.558946	-0.449176	0.387178	-0.579580
36793	9.333908	0.705049	2.836267	-0.541788	-0.008033	0.007219	-0.658663	-0.308527	-0.125030	-0.564525	-0.445163	0.392249	-0.573832
36794	9.384049	0.695474	2.901554	-0.542668	-0.002636	0.008951	-0.658243	-0.307397	-0.123462	-0.570038	-0.440773	0.397242	-0.568309
36795	9.355947	0.753142	2.818785	-0.546275	0.003739	0.003567	-0.658100	-0.307394	-0.124455	-0.575679	-0.436503	0.402100	-0.562471
36796	9.338844	0.772812	2.854837	-0.568985	0.001077	0.010393	-0.657962	-0.306401	-0.124162	-0.581313	-0.431660	0.407270	-0.556664
36797	9.333869	0.739022	2.857637	-0.570898	-0.007797	-0.003735	-0.657677	-0.306543	-0.124450	-0.587033	-0.427191	0.412370	-0.550319
36798	9.372525	0.699957	2.833856	-0.549019	0.006567	-0.008871	-0.659387	-0.305975	-0.123154	-0.592624	-0.422582	0.416992	-0.544371
36799	9.335968	0.656834	2.858552	-0.535381	0.004636	-0.002521	-0.659534	-0.304979	-0.123426	-0.598008	-0.418283	0.421463	-0.538325
36800	9.353049	0.685669	2.848541	-0.543556	0.004671	-0.001725	-0.657966	-0.305261	-0.125143	-0.603335	-0.413609	0.426016	-0.532376
36801	9.333518	0.647182	2.858663	-0.549747	0.024406	0.010457	-0.659677	-0.304261	-0.125686	-0.608749	-0.408723	0.430409	-0.526421
36802	9.285133	0.647578	2.873223	-0.545416	-0.008025	0.007158	-0.657975	-0.303130	-0.125404	-0.613758	-0.403994	0.435118	-0.520349
36803	9.342930	0.613377	2.873527	-0.552629	-0.000793	0.008806	-0.659540	-0.303271	-0.124542	-0.618871	-0.399257	0.439729	-0.514034
36804	9.352330	0.620796	2.909680	-0.563526	0.002895	0.005118	-0.659539	-0.303268	-0.125534	-0.624007	-0.394120	0.444377	-0.507753
36805	9.362482	0.622755	2.846814	-0.538126	-0.009933	0.016115	-0.659965	-0.303551	-0.125534	-0.628722	-0.389498	0.448906	-0.501482
36806	9.285115	0.637896	2.870914	-0.542749	-0.018866	0.009024	-0.659686	-0.302418	-0.124957	-0.633328	-0.384723	0.453548	-0.495155
36807	9.352549	0.574556	2.859448	-0.525577	-0.031508	0.004001	-0.659973	-0.302140	-0.122684	-0.637748	-0.380497	0.458028	-0.488580
36808	9.391307	0.581471	2.844820	-0.549997	-0.014267	0.003619	-0.662111	-0.301140	-0.122940	-0.642374	-0.375552	0.462541	-0.482049
36809	9.324110	0.593707	2.801275	-0.540031	-0.018810	0.001984	-0.660407	-0.300580	-0.121955	-0.646910	-0.370951	0.466882	-0.475314
36810	9.382092	0.607843	2.801040	-0.560013	-0.018723	0.003532	-0.660693	-0.300582	-0.121102	-0.651432	-0.365838	0.471442	-0.468552
36811	9.377122	0.629808	2.829800	-0.524549	-0.004364	-0.008526	-0.661828	-0.301291	-0.120676	-0.655957	-0.361320	0.475265	-0.461835
36812	9.347808	0.552697	2.837949	-0.535482	-0.009693	-0.012175	-0.661830	-0.300720	-0.121378	-0.660395	-0.356511	0.479261	-0.455067
36813	9.360086	0.627604	2.846763	-0.554467	-0.004385	0.008813	-0.660412	-0.299874	-0.120530	-0.664846	-0.351352	0.483371	-0.448201
36814	9.376834	0.593677	2.849536	-0.552637	0.003828	-0.003602	-0.661551	-0.299878	-0.118537	-0.669314	-0.346036	0.487300	-0.441380
36815	9.367478	0.612890	2.820335	-0.554402	0.011947	-0.003671	-0.660135	-0.298462	-0.118249	-0.673893	-0.340770	0.490986	-0.434368
36816	9.352904	0.598510	2.825348	-0.554421	0.004672	0.003446	-0.662977	-0.298733	-0.120214	-0.678174	-0.335276	0.494858	-0.427535
36817	9.382017	0.598206	2.805980	-0.523509	0.010867	0.000238	-0.661837	-0.299305	-0.119946	-0.682361	-0.330324	0.498207	-0.420783
36818	9.374888	0.598160	2.791491	-0.548920	0.015518	-0.002743	-0.662127	-0.297882	-0.120637	-0.686623	-0.324801	0.501735	-0.413903
36819	9.367386	0.588721	2.820605	-0.547137	0.010093	-0.001808	-0.662834	-0.299450	-0.118380	-0.690836	-0.319481	0.505167	-0.406798
36820	9.336384	0.608010	2.781766	-0.556282	-0.000677	-0.001851	-0.662121	-0.299446	-0.120087	-0.694824	-0.313908	0.508871	-0.399663
36821	9.353017	0.593570	2.808487	-0.570789	0.010309	-0.013588	-0.662412	-0.298170	-0.119221	-0.699133	-0.308305	0.512294	-0.392066
36822	9.360185	0.549945	2.796882	-0.527182	0.002772	0.000234	-0.663555	-0.297033	-0.118633	-0.702809	-0.303018	0.515621	-0.385195
36823	9.403608	0.593327	2.820505	-0.541680	0.002718	0.014232	-0.663982	-0.296887	-0.119478	-0.706499	-0.297527	0.518974	-0.378157
36824	9.343262	0.562197	2.806434	-0.548974	0.006510	-0.003585	-0.663844	-0.296038	-0.118620	-0.710226	-0.291882	0.522283	-0.370950
36825	9.352869	0.554901	2.808919	-0.574462	-0.000543	-0.007377	-0.664266	-0.297031	-0.118769	-0.714085	-0.286105	0.525678	-0.363166
36826	9.399007	0.573779	2.782065	-0.530811	-0.000889	0.009072	-0.664553	-0.296318	-0.119468	-0.717384	-0.280576	0.528917	-0.356208
36827	9.381868	0.569234	2.811137	-0.530855	-0.000780	-0.003319	-0.664266	-0.296742	-0.120041	-0.720812	-0.275320	0.531905	-0.348863
36828	9.376966	0.569326	2.820809	-0.556278	-0.000691	-0.000080	-0.663560	-0.296040	-0.118338	-0.724172	-0.269461	0.535155	-0.341432
36829	9.374554	0.559643	2.816087	-0.539908	-0.000818	0.005418	-0.663702	-0.296040	-0.118054	-0.727440	-0.263921	0.538135	-0.334046
36830	9.372215	0.549900	2.801699	-0.558043	0.004690	0.003402	-0.662285	-0.294766	-0.118052	-0.730686	-0.257902	0.541217	-0.326602
36831	9.362748	0.559506	2.782273	-0.530735	0.009902	0.010767	-0.664555	-0.296037	-0.118331	-0.733839	-0.252311	0.543890	-0.319380
36832	9.357827	0.554764	2.791998	-0.542623	0.002846	0.000053	-0.663134	-0.295757	-0.118339	-0.736852	-0.246510	0.546765	-0.311977
36833	9.365144	0.554657	2.782323	-0.554442	0.002936	-0.003622	-0.664701	-0.295329	-0.117755	-0.739987	-0.240718	0.549497	-0.304185
36834	9.372366	0.549778	2.782368	-0.576263	0.001271	-0.007405	-0.663426	-0.294483	-0.116764	-0.743027	-0.234455	0.552441	-0.296227
36835	9.381700	0.579069	2.837610	-0.554373	0.017368	-0.005475	-0.664849	-0.294338	-0.116609	-0.746169	-0.228543	0.554817	-0.288408
36836	9.386773	0.530352	2.782566	-0.538930	0.011841	0.000045	-0.664703	-0.294759	-0.118174	-0.748945	-0.222637	0.557294	-0.280960
36837	9.372104	0.530595	2.806748	-0.550825	-0.000703	-0.001791	-0.665127	-0.295470	-0.117753	-0.751688	-0.216789	0.559810	-0.273093
36838	9.377101	0.515881	2.777907	-0.545405	-0.004292	-0.006128	-0.664136	-0.294480	-0.117183	-0.754188	-0.210896	0.562417	-0.265351
36839	9.372403	0.549747	2.777535	-0.528948	0.015477	-0.008708	-0.664568	-0.293343	-0.117168	-0.756901	-0.205323	0.564417	-0.257636
36840	9.333936	0.554718	2.760615	-0.534443	0.006473	-0.006954	-0.664711	-0.293201	-0.117165	-0.759324	-0.199501	0.566681	-0.249999
36841	9.387014	0.568945	2.770052	-0.550758	0.007362	0.003478	-0.664848	-0.294335	-0.117460	-0.761817	-0.193460	0.568840	-0.242134
36842	9.391432	0.520761	2.799582	-0.549883	0.008369	-0.008910	-0.666267	-0.295186	-0.116891	-0.764168	-0.187374	0.571022	-0.234248
36843	9.376729	0.453150	2.795523	-0.554385	0.013808	-0.010777	-0.666417	-0.293339	-0.117153	-0.766652	-0.181364	0.572914	-0.226098
36844	9.381752	0.479628	2.783139	-0.542631	-0.003509	0.005396	-0.666419	-0.292766	-0.118565	-0.768611	-0.175235	0.575170	-0.218423
36845	9.384079	0.511200	2.809365	-0.534366	0.009918	0.010721	-0.665131	-0.294761	-0.117462	-0.770724	-0.169267	0.576983	-0.210771
36846	9.367391	0.511139	2.782806	-0.556251	0.002943	-0.003648	-0.663716	-0.292774	-0.118019	-0.772679	-0.162965	0.579043	-0.202778
36847	9.386812	0.501228	2.763558	-0.547186	-0.000702	-0.003516	-0.666423	-0.291918	-0.117138	-0.774608	-0.156972	0.580897	-0.194680
36848	9.382060	0.510895	2.758624	-0.552669	-0.006999	-0.001772	-0.666423	-0.291917	-0.117705	-0.776260	-0.150706	0.582973	-0.186683
36849	9.355623	0.510971	2.744159	-0.541791	-0.004238	-0.014051	-0.665282	-0.292486	-0.118004	-0.778006	-0.144900	0.584700	-0.178431
36850	9.392051	0.529955	2.724566	-0.549941	-0.002431	-0.009724	-0.665999	-0.291351	-0.117136	-0.779565	-0.138718	0.586539	-0.170317
36851	9.410927	0.544731	2.787206	-0.541689	0.013772	-0.012378	-0.665143	-0.291920	-0.117715	-0.781349	-0.132803	0.587860	-0.162103
36852	9.401669	0.500831	2.715212	-0.552627	-0.004341	0.003525	-0.666989	-0.292771	-0.116576	-0.782681	-0.126395	0.589643	-0.154127
36853	9.347859	0.472652	2.792928	-0.548989	-0.002567	0.003538	-0.664858	-0.292064	-0.117294	-0.784075	-0.120204	0.591153	-0.145999
36854	9.410885	0.464762	2.754267	-0.534447	-0.004470	0.008157	-0.665426	-0.292345	-0.117576	-0.785182	-0.113998	0.592767	-0.138279
36855	9.411452	0.539455	2.717184	-0.548908	0.006384	0.011471	-0.665568	-0.292491	-0.116442	-0.786494	-0.107666	0.594026	-0.130265
36856	9.374840	0.467285	2.734954	-0.564384	0.001076	0.007766	-0.665428	-0.291778	-0.117286	-0.787566	-0.100953	0.595503	-0.122170
36857	9.411004	0.510728	2.761003	-0.561585	0.017318	0.004173	-0.666858	-0.290072	-0.116974	-0.788881	-0.094459	0.596469	-0.113884
36858	9.422904	0.491393	2.773286	-0.537909	0.024373	0.008829	-0.666292	-0.289649	-0.116407	-0.790005	-0.088072	0.597385	-0.106142
36859	9.347871	0.436278	2.774001	-0.530715	0.015398	0.000099	-0.666581	-0.288511	-0.116818	-0.791085	-0.082098	0.598176	-0.098134
36860	9.391229	0.462741	2.797814	-0.556191	0.010119	-0.000155	-0.666150	-0.289364	-0.116830	-0.791924	-0.075539	0.599210	-0.089988
36861	9.386310	0.438603	2.798090	-0.576076	0.024612	0.001288	-0.666152	-0.288793	-0.117674	-0.793013	-0.068800	0.599803	-0.081448
36862	9.374502	0.472408	2.780812	-0.545277	0.010033	0.003510	-0.667152	-0.287796	-0.117940	-0.793653	-0.062349	0.600691	-0.073475
36863	9.352837	0.472500	2.773591	-0.545294	0.004585	0.007963	-0.665868	-0.288794	-0.117535	-0.794278	-0.056037	0.601423	-0.065366
36864	9.420210	0.472241	2.800085	-0.546164	0.017298	-0.001844	-0.666445	-0.286801	-0.118643	-0.794845	-0.049614	0.602061	-0.057291
36865	9.393642	0.472424	2.802536	-0.552461	0.026319	-0.000210	-0.666155	-0.287937	-0.118941	-0.795583	-0.043251	0.602312	-0.048974
36866	9.376783	0.496744	2.809536	-0.541545	0.035372	-0.010754	-0.666011	-0.288218	-0.119796	-0.796202	-0.036977	0.602518	-0.040819
36867	9.352020	0.465889	2.875161	-0.536200	0.035614	-0.040783	-0.666437	-0.288214	-0.120643	-0.796906	-0.031347	0.602438	-0.032048
36868	9.332646	0.468489	2.884824	-0.556152	0.029206	-0.019749	-0.664580	-0.289489	-0.122939	-0.797299	-0.024943	0.602608	-0.023565
36869	9.347426	0.497247	2.860318	-0.545331	0.017462	-0.021312	-0.665146	-0.290487	-0.121528	-0.797606	-0.018938	0.602696	-0.014977
36870	9.359308	0.468230	2.870292	-0.561646	0.024780	-0.025088	-0.664008	-0.290488	-0.121820	-0.797771	-0.012507	0.602797	-0.006336
36871	9.395638	0.550327	2.893492	-0.556221	0.024776	-0.026777	-0.664716	-0.290763	-0.124086	-0.797995	-0.006392	0.602625	0.002473
36872	9.323176	0.516887	2.884296	-0.564308	0.037420	-0.026968	-0.663996	-0.292898	-0.123263	-0.798130	0.000062	0.602381	0.011173
36873	9.313240	0.531723	2.927642	-0.547117	0.026499	-0.024048	-0.663715	-0.291757	-0.124955	-0.798198	0.006064	0.602038	0.019828
36874	9.313353	0.531631	2.913144	-0.548926	0.020998	-0.012535	-0.663714	-0.292041	-0.124958	-0.797964	0.012453	0.601921	0.028106
36875	9.322960	0.538882	2.922716	-0.563542	0.015791	-0.026825	-0.662284	-0.293461	-0.125834	-0.797722	0.018682	0.601600	0.036999
36876	9.361623	0.560421	2.927257	-0.553508	0.024775	-0.028522	-0.660859	-0.294030	-0.126702	-0.797343	0.024947	0.601286	0.045581
36877	9.342315	0.550844	2.922557	-0.567063	0.034732	-0.026977	-0.662271	-0.296297	-0.127282	-0.797146	0.031205	0.600510	0.054520
36878	9.313088	0.560938	2.961148	-0.545297	0.030118	-0.026701	-0.661280	-0.294874	-0.128834	-0.796658	0.037353	0.599980	0.062963
36879	9.312976	0.556181	2.973284	-0.552576	0.028351	-0.026776	-0.659853	-0.295872	-0.128572	-0.796219	0.043378	0.599176	0.071710
36880	9.331993	0.563569	3.014258	-0.556122	0.039100	-0.018035	-0.661699	-0.296720	-0.128567	-0.795666	0.049782	0.598344	0.080136
36881	9.293478	0.580700	3.009285	-0.567023	0.040983	-0.021718	-0.660982	-0.297712	-0.129717	-0.795194	0.056063	0.597166	0.088973
36882	9.278920	0.605097	3.030781	-0.541619	0.035422	-0.017849	-0.661269	-0.297286	-0.129427	-0.794437	0.062235	0.596280	0.097198
36883	9.303240	0.667828	3.037298	-0.558034	0.020993	-0.007324	-0.660132	-0.297293	-0.128302	-0.793591	0.068561	0.595272	0.105658
36884	9.293176	0.619735	3.066847	-0.527105	0.031717	-0.014115	-0.659702	-0.297713	-0.130294	-0.792647	0.074543	0.594343	0.113624
36885	9.240340	0.619856	3.033085	-0.545321	0.013634	0.001698	-0.659418	-0.297283	-0.131709	-0.791590	0.080769	0.593327	0.121759
36886	9.305602	0.590276	3.006745	-0.539060	0.001070	-0.006103	-0.658703	-0.298426	-0.130168	-0.790118	0.087093	0.592719	0.129666
36887	9.334617	0.667630	3.037258	-0.554289	0.033496	0.003265	-0.659562	-0.296714	-0.131986	-0.789120	0.093400	0.591227	0.137897
36888	9.259706	0.595444	3.013999	-0.548869	0.029010	-0.002860	-0.659417	-0.297281	-0.132418	-0.787802	0.099829	0.590016	0.145887
36889	9.247339	0.576369	3.043227	-0.547099	0.017213	0.005189	-0.659138	-0.295858	-0.133539	-0.786467	0.106064	0.588661	0.153943
36890	9.259315	0.561822	3.048206	-0.536090	0.027861	0.017637	-0.659138	-0.295859	-0.132972	-0.785059	0.112516	0.587337	0.161425
36891	9.263600	0.518594	3.097014	-0.556142	0.020810	0.010362	-0.659141	-0.295291	-0.132966	-0.783601	0.118916	0.585752	0.169481
36892	9.258601	0.562401	3.140030	-0.549009	0.002779	0.007905	-0.660276	-0.295424	-0.134943	-0.781673	0.125518	0.584674	0.177171
36893	9.268229	0.550241	3.137736	-0.545338	0.009995	0.005250	-0.659287	-0.294150	-0.134371	-0.779936	0.131690	0.583171	0.185122
36894	9.234038	0.495019	3.162564	-0.549111	-0.007918	-0.005315	-0.658718	-0.294152	-0.134375	-0.777669	0.138155	0.582164	0.192949
36895	9.231922	0.538431	3.145166	-0.549155	-0.011471	-0.010595	-0.659003	-0.294154	-0.133522	-0.775451	0.144247	0.580885	0.201098
36896	9.273365	0.557232	3.101403	-0.549202	-0.018656	-0.012308	-0.659565	-0.295858	-0.132969	-0.772864	0.150647	0.579934	0.208959
36897	9.288182	0.576262	3.067339	-0.554700	-0.025818	-0.014091	-0.659855	-0.294433	-0.134369	-0.770284	0.156803	0.578727	0.217143
36898	9.283581	0.576110	3.038348	-0.545589	-0.024091	-0.010456	-0.658575	-0.294872	-0.131407	-0.767485	0.163160	0.577737	0.224869
36899	9.287957	0.586143	3.101061	-0.549189	-0.006795	-0.028298	-0.658429	-0.295867	-0.131277	-0.764914	0.168938	0.576171	0.233225
36900	9.322065	0.590520	3.062301	-0.531040	-0.009563	-0.029828	-0.657993	-0.298002	-0.130169	-0.762080	0.174751	0.574960	0.241075
36901	9.239796	0.625147	3.105523	-0.528446	-0.031242	-0.026141	-0.658849	-0.297432	-0.130156	-0.759153	0.180309	0.573724	0.249030
36902	9.302719	0.590672	3.067159	-0.545644	-0.025794	-0.021057	-0.657986	-0.299848	-0.130047	-0.755964	0.186487	0.572531	0.256804
36903	9.312672	0.629159	3.047383	-0.538326	-0.014982	-0.024569	-0.658277	-0.298576	-0.128188	-0.753040	0.192084	0.570863	0.264859
36904	9.269527	0.629189	3.008776	-0.540066	-0.009667	-0.014013	-0.658568	-0.297155	-0.128171	-0.749934	0.198137	0.569300	0.272467
36905	9.298507	0.662933	3.022860	-0.561869	-0.009575	-0.012490	-0.657422	-0.299148	-0.127492	-0.746886	0.204145	0.567243	0.280575
36906	9.341735	0.674957	3.056499	-0.536409	0.003034	-0.024645	-0.657137	-0.299723	-0.125516	-0.743719	0.209912	0.565428	0.288289
36907	9.298248	0.590413	3.021253	-0.560031	-0.002282	-0.023138	-0.657708	-0.299152	-0.126072	-0.740541	0.215678	0.563176	0.296504
36908	9.274353	0.653403	3.020582	-0.547225	0.008380	-0.013319	-0.657132	-0.300428	-0.127083	-0.737295	0.221657	0.561044	0.304129
36909	9.303111	0.624294	3.032951	-0.543598	0.004720	-0.008830	-0.657123	-0.302416	-0.127387	-0.734197	0.227245	0.558591	0.311914
36910	9.274261	0.634083	3.023214	-0.543567	0.010131	-0.009751	-0.655852	-0.300576	-0.126244	-0.730853	0.233154	0.556315	0.319386
36911	9.317724	0.628945	3.018380	-0.518178	0.002807	-0.009401	-0.658269	-0.300709	-0.127360	-0.727702	0.238324	0.553930	0.326823
36912	9.308200	0.653144	3.013290	-0.558156	0.003022	-0.012522	-0.657124	-0.302132	-0.127384	-0.724040	0.244412	0.551552	0.334393
36913	9.284196	0.638643	2.989318	-0.554536	-0.003353	-0.007139	-0.655842	-0.302415	-0.128531	-0.720512	0.250120	0.548881	0.342099
36914	9.298426	0.612088	3.008928	-0.547319	-0.004168	-0.020320	-0.656985	-0.301422	-0.127378	-0.716613	0.255963	0.546594	0.349549
36915	9.312972	0.619217	3.003996	-0.543633	0.003001	-0.017663	-0.655980	-0.303266	-0.128823	-0.712986	0.261296	0.543831	0.357244
36916	9.278976	0.614749	3.028257	-0.549157	-0.007774	-0.019440	-0.658117	-0.302551	-0.128515	-0.708890	0.267149	0.541454	0.364602
36917	9.305862	0.633703	2.994178	-0.545521	-0.010537	-0.014063	-0.655127	-0.303126	-0.128828	-0.704983	0.272585	0.538726	0.372116
36918	9.342237	0.594546	2.953484	-0.552823	-0.018615	-0.013209	-0.655988	-0.301418	-0.129228	-0.700644	0.278581	0.536317	0.379283
36919	9.337650	0.652565	2.950426	-0.563701	-0.007653	-0.024013	-0.656841	-0.301849	-0.127242	-0.696438	0.284082	0.533343	0.387062
36920	9.306340	0.640587	2.936103	-0.560811	0.012047	-0.012607	-0.657689	-0.302835	-0.128947	-0.692231	0.289900	0.530313	0.394389
36921	9.289295	0.640816	2.955455	-0.560011	-0.000493	-0.021372	-0.656829	-0.304110	-0.130526	-0.687987	0.295259	0.527126	0.402038
36922	9.344872	0.647686	2.950471	-0.554546	-0.002395	-0.012437	-0.655699	-0.302414	-0.128958	-0.683512	0.301042	0.524220	0.409120
36923	9.299070	0.662476	2.950367	-0.534613	-0.011521	-0.010386	-0.656407	-0.303266	-0.128536	-0.679244	0.306193	0.521206	0.416193
36924	9.318247	0.677007	2.974345	-0.547323	-0.007830	-0.013207	-0.657116	-0.303833	-0.128111	-0.674605	0.311851	0.518320	0.423086
36925	9.342533	0.667036	2.950258	-0.558040	0.010060	0.006910	-0.656549	-0.303551	-0.127971	-0.670420	0.317250	0.514595	0.430210
36926	9.322980	0.672204	2.984059	-0.535505	-0.004250	-0.016629	-0.655978	-0.303403	-0.130242	-0.665719	0.322623	0.511669	0.436952
36927	9.274653	0.648310	2.979557	-0.558159	0.000300	-0.010742	-0.656548	-0.303404	-0.129387	-0.661139	0.327852	0.508069	0.444155
36928	9.339746	0.618867	2.974965	-0.543684	-0.007839	-0.014052	-0.656835	-0.302693	-0.129661	-0.656230	0.333327	0.504988	0.450824
36929	9.308578	0.614048	2.946062	-0.549042	0.000196	-0.003554	-0.657553	-0.301271	-0.129640	-0.651632	0.338439	0.501308	0.457738
36930	9.318062	0.618973	2.970160	-0.552675	0.001115	-0.003600	-0.658547	-0.301839	-0.129071	-0.646709	0.343986	0.497844	0.464319
36931	9.293739	0.609580	2.989630	-0.556278	-0.004455	0.015847	-0.657551	-0.301843	-0.128512	-0.642057	0.349356	0.493912	0.470917
36932	9.308313	0.633657	2.989342	-0.545406	-0.004440	0.008903	-0.656980	-0.302412	-0.128522	-0.637108	0.354914	0.490392	0.477122
36933	9.318098	0.648036	2.979502	-0.559924	-0.000748	0.006945	-0.657557	-0.300709	-0.127933	-0.632247	0.360131	0.486331	0.483789
36934	9.313271	0.652915	2.981870	-0.530981	-0.017040	0.000306	-0.657843	-0.300137	-0.128775	-0.627064	0.365474	0.483063	0.489765
36935	9.303693	0.633520	2.962767	-0.549129	-0.009658	-0.009686	-0.657980	-0.301560	-0.127938	-0.621898	0.370401	0.479236	0.496366
36936	9.322800	0.555983	2.951524	-0.569117	-0.014092	-0.007244	-0.658408	-0.301131	-0.128498	-0.616256	0.376041	0.475499	0.502715
36937	9.337482	0.638155	2.965087	-0.543750	-0.024152	-0.003334	-0.659832	-0.300701	-0.128482	-0.610921	0.381030	0.471753	0.508961
36938	9.304012	0.623563	2.916963	-0.552772	-0.015086	-0.005271	-0.659412	-0.299571	-0.127056	-0.605278	0.386415	0.468068	0.515009
36939	9.277387	0.633489	2.931387	-0.543693	-0.026122	0.014360	-0.659264	-0.300563	-0.127918	-0.599978	0.391511	0.464109	0.520910
36940	9.323620	0.632895	2.883001	-0.540112	-0.025971	-0.003280	-0.658987	-0.299002	-0.127478	-0.594225	0.396795	0.460570	0.526617
36941	9.376345	0.613469	2.921812	-0.545601	-0.031346	-0.003305	-0.659838	-0.299570	-0.127052	-0.588551	0.401726	0.456697	0.532590
36942	9.299022	0.531601	2.893831	-0.558261	-0.031394	0.007138	-0.659848	-0.297585	-0.125897	-0.582588	0.407293	0.452841	0.538181
36943	9.352940	0.627573	2.834690	-0.538406	-0.054967	0.014618	-0.659849	-0.297158	-0.126460	-0.576824	0.412476	0.449081	0.543565
36944	9.473343	0.534912	2.825897	-0.554735	-0.042079	-0.005985	-0.659139	-0.297449	-0.124767	-0.570525	0.417911	0.445394	0.549068
36945	9.290434	0.574433	2.777369	-0.536491	-0.036875	0.004782	-0.661133	-0.296734	-0.124744	-0.564710	0.422706	0.441438	0.554576
36946	9.449692	0.583157	2.786725	-0.563600	-0.007822	-0.003642	-0.659853	-0.296882	-0.123905	-0.558541	0.427792	0.437144	0.560296
36947	9.396149	0.486879	2.797538	-0.552710	-0.002318	-0.021265	-0.659569	-0.296307	-0.126169	-0.552479	0.432073	0.432747	0.566402
36948	9.337875	0.485102	2.841133	-0.547188	-0.000727	-0.001763	-0.659288	-0.295599	-0.125739	-0.546415	0.436819	0.428439	0.571892
36949	9.429883	0.472165	2.797657	-0.548199	-0.009576	-0.017624	-0.658578	-0.295172	-0.126590	-0.540249	0.441078	0.424049	0.577723
36950	9.357862	0.455338	2.739944	-0.552669	-0.004220	-0.010647	-0.657020	-0.293470	-0.126868	-0.533889	0.445753	0.419696	0.583200
36951	9.396749	0.486391	2.720212	-0.547337	-0.011254	-0.031760	-0.658292	-0.295168	-0.128010	-0.527432	0.449819	0.415371	0.589021
36952	9.425115	0.433358	2.771514	-0.553616	-0.000453	-0.027480	-0.658149	-0.295166	-0.128578	-0.520782	0.454219	0.411019	0.594587
36953	9.449006	0.443102	2.807622	-0.543488	0.026587	-0.033715	-0.657441	-0.294310	-0.130276	-0.514531	0.457691	0.406271	0.600600
36954	9.501868	0.302347	2.770457	-0.550547	0.029793	0.013948	-0.657441	-0.294022	-0.131549	-0.508545	0.461937	0.401167	0.605857
36955	9.274207	0.265627	2.853334	-0.554284	-0.015737	0.065437	-0.655159	-0.295448	-0.131298	-0.502946	0.466746	0.395716	0.610411
36956	9.403223	0.443330	2.798014	-0.552724	-0.022414	0.008931	-0.657160	-0.293315	-0.130693	-0.496350	0.471516	0.391078	0.615115
36957	9.492915	0.515181	2.782593	-0.559764	0.009957	0.021064	-0.658306	-0.291467	-0.130381	-0.490250	0.475617	0.385639	0.620262
36958	9.342943	0.380629	2.760130	-0.519596	0.025768	0.042621	-0.657455	-0.290901	-0.130523	-0.484660	0.479632	0.380531	0.624703
36959	9.376563	0.414496	2.798372	-0.546851	0.020384	0.054729	-0.657743	-0.290337	-0.129098	-0.479083	0.483646	0.374753	0.629386
36960	9.409868	0.366190	2.837531	-0.565001	0.024091	0.052724	-0.658602	-0.288912	-0.129926	-0.473072	0.488101	0.368914	0.633926
36961	9.323895	0.438725	2.754674	-0.541397	0.024022	0.047688	-0.658036	-0.288200	-0.130774	-0.467386	0.491869	0.363167	0.638533
36962	9.377103	0.486787	2.763732	-0.574008	0.038570	0.050772	-0.659609	-0.285921	-0.131871	-0.461269	0.496104	0.357014	0.643159
36963	9.424557	0.351384	2.803845	-0.546660	0.047368	0.059875	-0.661458	-0.286203	-0.131151	-0.455754	0.499613	0.350796	0.647779
36964	9.325728	0.395542	2.808317	-0.548545	0.045709	0.043925	-0.661603	-0.285058	-0.133689	-0.449756	0.503370	0.344893	0.652217
36965	9.395350	0.356614	2.837657	-0.546715	0.052995	0.035063	-0.662037	-0.283495	-0.133669	-0.443860	0.506534	0.338809	0.656979
36966	9.351214	0.299265	2.898770	-0.554038	0.049512	0.024364	-0.661890	-0.283913	-0.136227	-0.437485	0.510052	0.332921	0.661526
36967	9.283723	0.386895	2.929298	-0.568747	0.031694	0.009258	-0.664032	-0.281917	-0.137039	-0.430784	0.513409	0.326928	0.666299
36968	9.336645	0.360036	2.939193	-0.530551	0.040550	0.007004	-0.662046	-0.280786	-0.136901	-0.424268	0.516620	0.321536	0.670608
36969	9.321651	0.304785	2.978495	-0.538757	0.038846	-0.000171	-0.660617	-0.282064	-0.137918	-0.417704	0.519453	0.315914	0.675196
36970	9.311670	0.273594	3.005438	-0.572394	0.026261	0.013660	-0.661759	-0.280922	-0.138748	-0.410667	0.523141	0.309935	0.679423
36971	9.330780	0.300302	3.043780	-0.539611	0.038672	0.019280	-0.662048	-0.279783	-0.139442	-0.404267	0.525995	0.304040	0.683708
36972	9.282793	0.242190	2.979245	-0.559623	0.032487	0.015532	-0.662051	-0.278928	-0.140425	-0.397341	0.529392	0.298092	0.687754
36973	9.248365	0.242922	3.061446	-0.548805	0.017047	0.022819	-0.661333	-0.280206	-0.141011	-0.390679	0.532526	0.292145	0.691692
36974	9.310933	0.203887	3.066631	-0.550655	0.018992	0.008639	-0.661194	-0.279641	-0.140014	-0.383589	0.535885	0.286433	0.695445
36975	9.267245	0.199510	3.095737	-0.555956	0.036918	0.020841	-0.663616	-0.278781	-0.140695	-0.376858	0.538668	0.280193	0.699505
36976	9.141536	0.147131	3.096490	-0.539688	0.025175	0.013994	-0.664173	-0.281911	-0.138739	-0.369917	0.541779	0.274464	0.703070
36977	9.189295	0.091484	3.135712	-0.556052	0.018884	0.020919	-0.664180	-0.280496	-0.137023	-0.363012	0.544696	0.268293	0.706787
36978	9.222649	0.006773	3.151112	-0.556107	0.019061	0.001450	-0.663758	-0.279649	-0.135883	-0.355606	0.547832	0.262454	0.710312
36979	9.193191	-0.019309	3.202190	-0.571418	0.038917	0.004676	-0.663610	-0.281358	-0.134627	-0.348338	0.550361	0.256032	0.714290
36980	9.263332	0.004372	3.194582	-0.552371	0.027903	0.018254	-0.662613	-0.281935	-0.132514	-0.341183	0.553313	0.249934	0.717615
36981	9.338214	0.098401	3.232098	-0.566594	0.067377	0.045294	-0.664740	-0.283638	-0.131523	-0.334621	0.555476	0.242879	0.721446
36982	9.233810	0.114105	3.319058	-0.541221	0.067370	0.031414	-0.664886	-0.283361	-0.129251	-0.327905	0.557738	0.236471	0.724905
36983	8.995126	0.173585	3.313881	-0.548499	0.054588	0.050828	-0.664033	-0.283078	-0.129538	-0.321500	0.559861	0.229648	0.728323
36984	8.556660	0.376922	3.307365	-0.571318	0.031099	0.064796	-0.665459	-0.282511	-0.128103	-0.314698	0.562884	0.222611	0.731143
36985	9.141849	0.731144	3.336461	-0.572416	-0.112620	0.026906	-0.666590	-0.284647	-0.125566	-0.306850	0.567357	0.216734	0.732786
36986	9.619040	1.097197	3.602391	-0.561337	-0.167751	-0.052112	-0.666027	-0.285103	-0.117069	-0.297497	0.572581	0.212350	0.733863
36987	10.012416	1.223235	3.668121	-0.561053	-0.113643	-0.052347	-0.666305	-0.287533	-0.111990	-0.288506	0.576480	0.207544	0.735772
36988	9.656210	0.964790	3.724647	-0.560615	-0.046977	-0.058168	-0.666860	-0.291665	-0.107493	-0.279504	0.579756	0.202473	0.738082
36989	8.884589	0.804217	3.553479	-0.552844	-0.022601	0.021220	-0.666584	-0.289968	-0.105776	-0.271993	0.582396	0.196387	0.740451
36990	8.366044	0.965247	3.272056	-0.527809	-0.087525	0.009455	-0.666860	-0.292101	-0.104662	-0.264159	0.586241	0.191188	0.741613
36991	8.814595	0.933628	3.305640	-0.538882	-0.127306	0.036195	-0.668860	-0.291117	-0.100100	-0.256555	0.590260	0.185682	0.742492
36992	9.065746	1.101635	3.368676	-0.542093	-0.082738	0.094340	-0.671574	-0.289711	-0.094110	-0.249775	0.594302	0.179207	0.743171
36993	8.880445	1.221636	3.046183	-0.532758	-0.059546	0.114646	-0.673149	-0.288881	-0.086292	-0.243586	0.597426	0.172523	0.744301
36994	8.979222	1.194968	2.746695	-0.545277	-0.054372	0.149000	-0.676014	-0.285631	-0.079147	-0.237634	0.601133	0.165166	0.744909
36995	9.478090	1.042112	2.769482	-0.544614	0.022648	0.205233	-0.676605	-0.281671	-0.073997	-0.232849	0.603265	0.156841	0.746494
36996	9.590420	1.061692	2.921357	-0.538079	0.166142	0.275217	-0.680040	-0.276690	-0.074626	-0.229527	0.603928	0.146999	0.748986
36997	10.721721	0.527577	3.682185	-0.530472	0.083233	0.283019	-0.683493	-0.267736	-0.074079	-0.226218	0.605185	0.137666	0.750749
36998	9.688877	0.553829	3.361873	-0.547866	0.202268	0.267738	-0.685510	-0.262055	-0.072869	-0.222705	0.605191	0.127577	0.753572
36999	9.371448	0.416707	3.146338	-0.561561	0.155962	0.310252	-0.689380	-0.254792	-0.076023	-0.219583	0.605402	0.117116	0.756013
37000	9.147808	0.456242	3.059200	-0.549203	0.154159	0.202445	-0.691404	-0.246971	-0.077767	-0.214898	0.605847	0.107981	0.758359
37001	9.036393	0.088760	2.932956	-0.540545	0.106937	0.137310	-0.693688	-0.244398	-0.081265	-0.209250	0.606171	0.100149	0.760750
37002	9.079612	-0.216797	2.815481	-0.553679	0.041449	0.112764	-0.695119	-0.242552	-0.080101	-0.202878	0.608030	0.092483	0.761962
37003	8.998839	-0.450065	2.537872	-0.544840	-0.030988	0.146895	-0.697416	-0.238585	-0.075504	-0.197019	0.610371	0.085024	0.762497
37004	9.074750	-0.470816	2.388175	-0.549820	-0.113963	0.160636	-0.698851	-0.237040	-0.069523	-0.191112	0.614543	0.077432	0.761458
37005	9.772044	-0.441089	2.432825	-0.547248	-0.164888	0.220394	-0.700874	-0.231095	-0.062073	-0.186077	0.618938	0.069549	0.759904
37006	9.997058	-0.353730	2.714286	-0.550429	-0.071004	0.203900	-0.704032	-0.226141	-0.054908	-0.180836	0.622390	0.061242	0.759064
37007	9.348341	-0.289939	2.985096	-0.563608	0.022952	0.172954	-0.705473	-0.222166	-0.053437	-0.175074	0.623795	0.053018	0.759881
37008	8.886683	-0.461045	2.987624	-0.562960	-0.003757	0.130547	-0.707339	-0.217751	-0.055644	-0.168619	0.626053	0.045174	0.759990
37009	8.964995	-0.717442	3.036295	-0.545210	-0.048428	0.079701	-0.708490	-0.214767	-0.055319	-0.161573	0.628241	0.038637	0.760075
37010	8.977732	-1.021582	3.114585	-0.557377	-0.089444	0.037307	-0.708781	-0.213778	-0.053747	-0.153669	0.631569	0.032318	0.759251
37011	9.021303	-0.958926	3.128327	-0.540560	-0.139651	0.002443	-0.709347	-0.214345	-0.053607	-0.145428	0.634916	0.027093	0.758286
37012	9.421646	-1.121208	3.090937	-0.536659	-0.216615	-0.051823	-0.710481	-0.216059	-0.049931	-0.136330	0.639907	0.022584	0.755925
37013	9.352592	-1.140924	2.960756	-0.557507	-0.196408	-0.084048	-0.709052	-0.218783	-0.043025	-0.126511	0.643937	0.018350	0.754324
37014	9.125164	-0.879162	2.846977	-0.562821	-0.160162	-0.105572	-0.709607	-0.222915	-0.038669	-0.116255	0.647944	0.013975	0.752634
37015	9.082825	-0.845845	2.721001	-0.557352	-0.120801	-0.176519	-0.709583	-0.229031	-0.035899	-0.105046	0.650605	0.010739	0.752040
37016	9.184757	-0.846942	2.648380	-0.540857	-0.067191	-0.233248	-0.706434	-0.234163	-0.032434	-0.093148	0.652940	0.008135	0.751616
37017	9.445451	-0.674055	2.728265	-0.542435	-0.000153	-0.268992	-0.703258	-0.244966	-0.031581	-0.080742	0.653517	0.006070	0.752569
37018	9.785433	-0.467438	2.870497	-0.552941	0.103105	-0.319200	-0.703079	-0.253057	-0.033086	-0.067390	0.653082	0.004103	0.754272
37019	10.819403	-0.026708	3.270176	-0.556943	0.064377	-0.304606	-0.700048	-0.262424	-0.036894	-0.054235	0.652442	0.002164	0.755893
37020	9.963160	0.209019	2.998037	-0.543766	0.132709	-0.305003	-0.697157	-0.271927	-0.042688	-0.041198	0.651312	0.000117	0.757691
37021	9.926846	0.289818	2.741029	-0.538415	0.088157	-0.262189	-0.693401	-0.283988	-0.048515	-0.028896	0.650043	-0.002131	0.759345
37022	9.446857	0.513686	2.497518	-0.545558	0.100702	-0.255331	-0.691088	-0.291360	-0.053998	-0.016578	0.649180	-0.004833	0.760439
37023	8.995706	0.655047	2.230723	-0.549606	0.030470	-0.262085	-0.688919	-0.298593	-0.058486	-0.004106	0.648577	-0.007232	0.761104
37024	8.799735	0.800176	2.050540	-0.550093	-0.085430	-0.199467	-0.687312	-0.307818	-0.061431	0.007397	0.650331	-0.010705	0.759539
37025	8.893928	1.122448	1.887325	-0.543447	-0.179088	-0.204054	-0.685013	-0.312647	-0.062918	0.018904	0.652713	-0.013756	0.757244
37026	9.272187	1.319878	1.758954	-0.549593	-0.261451	-0.252166	-0.683275	-0.319752	-0.063007	0.031149	0.656935	-0.016584	0.753121
37027	10.005622	1.322761	1.799022	-0.546291	-0.281646	-0.302279	-0.680103	-0.329412	-0.064552	0.044186	0.660666	-0.018418	0.749152
37028	10.211045	1.248040	2.038820	-0.558464	-0.186970	-0.302982	-0.676517	-0.336672	-0.061963	0.057327	0.663513	-0.020646	0.745679
37029	9.743591	1.009393	2.443257	-0.541270	-0.077701	-0.249635	-0.673357	-0.343203	-0.064751	0.069599	0.663921	-0.022897	0.744204
37030	9.111057	0.858367	2.392625	-0.557268	-0.067510	-0.181914	-0.670483	-0.349162	-0.068238	0.080948	0.664709	-0.026578	0.742228
37031	8.933886	1.061974	2.306010	-0.558676	-0.170613	-0.138840	-0.667609	-0.355699	-0.069181	0.091736	0.666197	-0.030722	0.739474
37032	9.225183	1.073337	2.097670	-0.550654	-0.208612	-0.120749	-0.668448	-0.359397	-0.066945	0.101983	0.668858	-0.035358	0.735512
37033	9.509402	1.200983	1.924289	-0.550770	-0.254066	-0.070849	-0.666596	-0.361412	-0.060035	0.111585	0.671341	-0.040464	0.731582
37034	9.497825	1.309756	1.913425	-0.535940	-0.225672	-0.030145	-0.666732	-0.363700	-0.055380	0.120261	0.674026	-0.046127	0.727392
37035	9.590017	1.345156	1.869408	-0.557450	-0.184213	-0.019125	-0.666450	-0.364577	-0.048162	0.129236	0.675243	-0.051863	0.724331
37036	9.551661	1.379128	1.852165	-0.544331	-0.143243	0.025891	-0.667302	-0.366012	-0.043067	0.137256	0.676484	-0.058195	0.721210
37037	9.479136	1.452410	1.902192	-0.540215	-0.086925	0.071586	-0.667169	-0.364605	-0.039226	0.144772	0.676075	-0.064642	0.719573
37038	9.599734	1.386257	1.881019	-0.529174	-0.077247	0.092904	-0.670308	-0.362758	-0.037055	0.151663	0.676183	-0.071475	0.717402
37039	9.560478	1.243984	1.894742	-0.556167	-0.046624	0.106528	-0.671742	-0.360776	-0.034188	0.158918	0.674949	-0.078496	0.716259
37040	9.521259	0.958644	1.835149	-0.562775	0.008549	0.183918	-0.675176	-0.356513	-0.032415	0.165049	0.673441	-0.086763	0.715338
37041	9.473436	0.982827	1.789029	-0.551081	0.079621	0.288001	-0.679053	-0.347981	-0.033144	0.169790	0.669957	-0.095747	0.716353
37042	9.579239	1.001874	1.849088	-0.543391	0.146181	0.297434	-0.683213	-0.340018	-0.033027	0.174240	0.666190	-0.104787	0.717531
37043	10.300088	0.912650	2.221269	-0.557903	0.168039	0.286633	-0.686094	-0.331486	-0.034332	0.179203	0.661246	-0.113531	0.719549
37044	10.889881	0.693922	2.624069	-0.541425	0.204150	0.275177	-0.690823	-0.322657	-0.038313	0.184021	0.656540	-0.122018	0.721251
37045	9.723931	0.769790	2.373461	-0.549981	0.281616	0.267307	-0.692981	-0.315815	-0.044177	0.189360	0.649839	-0.129953	0.724544
37046	8.462815	0.723931	1.887516	-0.552218	0.195079	0.258725	-0.697986	-0.307530	-0.055249	0.194463	0.645098	-0.138396	0.725865
37047	8.757748	0.280458	1.614167	-0.558706	0.077339	0.134655	-0.701282	-0.300395	-0.063228	0.201218	0.641535	-0.145515	0.725789
37048	9.668498	-0.143423	1.615262	-0.537811	0.103056	0.080026	-0.702717	-0.296107	-0.070259	0.208427	0.638549	-0.151778	0.725104
37049	9.837342	-0.260770	1.572847	-0.529540	0.154125	0.009944	-0.702431	-0.294659	-0.079035	0.216747	0.634246	-0.156587	0.725419
37050	9.569235	-0.790327	1.654029	-0.543763	0.219475	-0.042059	-0.701006	-0.292630	-0.092350	0.226109	0.629778	-0.160860	0.725520
37051	9.591004	-0.897652	1.906520	-0.540662	0.136557	-0.041535	-0.700283	-0.293452	-0.101862	0.235119	0.625703	-0.165314	0.725180
37052	9.828991	-0.908078	2.024729	-0.541090	0.094622	-0.083703	-0.698717	-0.292005	-0.111073	0.244585	0.623045	-0.169570	0.723352
37053	9.997739	-0.766421	2.428904	-0.533974	0.113985	-0.135014	-0.696006	-0.291833	-0.121866	0.254658	0.619500	-0.172903	0.722131
37054	9.524120	-0.520550	2.617702	-0.565013	0.149179	-0.230324	-0.693575	-0.292366	-0.134082	0.266655	0.616268	-0.175374	0.719967
37055	8.944640	-0.550657	2.630896	-0.556446	0.095587	-0.293712	-0.689557	-0.297728	-0.147637	0.279097	0.613221	-0.177188	0.717404
37056	8.868121	-0.599239	2.515546	-0.560770	0.009627	-0.350752	-0.686112	-0.302237	-0.160612	0.292181	0.612219	-0.178833	0.712627
37057	9.086320	-0.630495	2.375442	-0.557551	-0.022151	-0.421243	-0.680664	-0.309303	-0.174905	0.305869	0.611068	-0.179780	0.707615
37058	9.306977	-0.778171	2.173804	-0.539820	-0.079518	-0.459571	-0.675948	-0.311538	-0.189425	0.319790	0.611579	-0.180269	0.700862
37059	9.507061	-0.813178	2.188426	-0.548663	-0.028821	-0.479413	-0.670224	-0.316186	-0.205113	0.333934	0.610525	-0.180430	0.695120
37060	10.413084	-0.636349	2.774880	-0.552577	-0.039378	-0.495137	-0.663371	-0.319135	-0.220224	0.348490	0.610218	-0.180335	0.688235
37061	9.076161	-0.773538	2.681538	-0.553180	0.125960	-0.464599	-0.655936	-0.324348	-0.237916	0.362795	0.606652	-0.179676	0.684157
37062	9.541883	-0.058790	3.037838	-0.545065	-0.025795	-0.417401	-0.649950	-0.323881	-0.254543	0.376074	0.605629	-0.180301	0.677697
37063	8.869273	1.198687	3.230112	-0.551244	0.080323	-0.495959	-0.644232	-0.327107	-0.270783	0.390427	0.602537	-0.179515	0.672526
37064	8.833531	1.983038	2.617267	-0.558012	-0.192985	-0.649933	-0.638093	-0.329632	-0.284466	0.406189	0.604162	-0.178762	0.661848
37065	9.965117	1.767237	2.874316	-0.533939	-0.348810	-0.752890	-0.631362	-0.338570	-0.291985	0.421958	0.607466	-0.177963	0.649050
37066	10.005854	1.350230	2.712173	-0.551157	-0.285116	-0.615517	-0.626219	-0.341963	-0.300142	0.436551	0.609771	-0.178139	0.637078
37067	9.646708	1.235743	2.595520	-0.552875	-0.219972	-0.451477	-0.620800	-0.342934	-0.311110	0.448796	0.609784	-0.180100	0.627940
37068	9.291645	1.582932	2.485792	-0.556735	-0.163278	-0.345737	-0.617675	-0.339777	-0.323009	0.460236	0.609212	-0.182475	0.619472
37069	9.228580	1.467213	2.470252	-0.558435	-0.158037	-0.328123	-0.614139	-0.332931	-0.334305	0.470994	0.607716	-0.185441	0.611929
37070	9.086364	1.086860	2.573766	-0.532522	-0.130973	-0.250221	-0.615012	-0.326074	-0.345850	0.480906	0.606400	-0.188319	0.604603
37071	9.077682	1.144315	2.476475	-0.533838	-0.103915	-0.153082	-0.614331	-0.317815	-0.352855	0.489231	0.603643	-0.192608	0.599308
37072	9.200103	1.500941	2.424000	-0.538782	-0.049511	-0.086168	-0.614494	-0.311540	-0.360584	0.497418	0.600506	-0.196714	0.594366
37073	9.381706	1.603571	2.398446	-0.547327	0.039723	-0.083226	-0.612233	-0.307125	-0.365942	0.505460	0.595511	-0.200607	0.591298
37074	9.464816	1.521720	2.534575	-0.542906	0.141952	-0.032493	-0.610966	-0.302847	-0.372144	0.513703	0.589716	-0.203445	0.589029
37075	9.512287	1.572977	2.662017	-0.556946	0.212042	-0.004769	-0.608135	-0.298141	-0.380055	0.521460	0.582142	-0.206653	0.588629
37076	10.382003	1.265249	3.029187	-0.528266	0.150617	0.006680	-0.605016	-0.294433	-0.386987	0.528981	0.576105	-0.209664	0.586791
37077	10.475141	0.787388	3.237386	-0.558804	0.190223	0.024605	-0.604600	-0.291298	-0.390217	0.536135	0.568510	-0.213502	0.586321
37078	9.282408	0.970763	2.758458	-0.550992	0.236480	0.072869	-0.601911	-0.286592	-0.398127	0.543379	0.560816	-0.216583	0.585932
37079	8.569473	0.959517	2.561380	-0.555046	0.153465	0.080271	-0.598526	-0.278624	-0.405016	0.549491	0.553336	-0.221445	0.585526
37080	8.655925	0.736284	2.510591	-0.544685	0.089045	0.025932	-0.598404	-0.272926	-0.410343	0.556443	0.547527	-0.225507	0.582865
37081	9.152946	0.519950	2.430177	-0.559768	0.021129	-0.021520	-0.599144	-0.265813	-0.413522	0.563008	0.541912	-0.230809	0.579725
37082	9.524422	0.323832	2.364205	-0.543705	-0.023855	-0.032502	-0.599007	-0.264245	-0.415350	0.569990	0.537583	-0.235443	0.575050
37083	9.785515	0.227292	2.263438	-0.557144	-0.015048	0.000064	-0.598029	-0.259840	-0.416587	0.575879	0.532256	-0.241411	0.571653
37084	9.495623	0.095994	2.233876	-0.538069	-0.010495	-0.019277	-0.598040	-0.257139	-0.417409	0.582582	0.527674	-0.245931	0.567165
37085	8.989781	-0.153762	1.983602	-0.560252	-0.074163	-0.047578	-0.599337	-0.253302	-0.417216	0.588521	0.523162	-0.252172	0.562453
37086	9.104173	-0.536352	1.987719	-0.537360	-0.209554	-0.032350	-0.600909	-0.252027	-0.415347	0.594228	0.520787	-0.258832	0.555590
37087	9.618556	-0.838504	2.116063	-0.528504	-0.285863	0.037284	-0.605476	-0.249764	-0.409192	0.597536	0.518518	-0.268151	0.549713
37088	10.207943	-0.619563	2.161162	-0.568379	-0.315345	0.137994	-0.611046	-0.246083	-0.401738	0.600954	0.515917	-0.278109	0.543452
37089	9.933298	-0.230342	2.282847	-0.548107	-0.215678	0.063297	-0.613911	-0.242546	-0.395724	0.604275	0.512448	-0.287090	0.538357
37090	9.281273	-0.320490	2.284726	-0.547831	-0.133954	-0.016079	-0.617060	-0.238571	-0.392964	0.610002	0.508883	-0.292986	0.532066
37091	9.294425	-0.520721	2.359439	-0.546078	-0.139241	-0.031091	-0.620365	-0.231470	-0.390736	0.614535	0.505078	-0.300061	0.526503
37092	9.405843	-0.516892	2.310916	-0.556893	-0.108250	-0.063230	-0.621089	-0.228485	-0.390983	0.620853	0.501308	-0.305193	0.519701
37093	9.307582	-0.736970	1.806027	-0.558386	-0.068488	-0.075901	-0.622239	-0.225643	-0.390802	0.626184	0.496808	-0.311082	0.514104
37094	9.543312	-0.744606	1.595556	-0.559734	0.045772	-0.152640	-0.620684	-0.222650	-0.395035	0.634242	0.491862	-0.313359	0.507558
37095	9.858152	-0.333375	1.965112	-0.553600	0.207512	-0.203002	-0.617986	-0.220362	-0.401837	0.642315	0.485327	-0.314479	0.502983
37096	9.826873	-0.300272	2.588256	-0.551199	0.347580	-0.253406	-0.611148	-0.220627	-0.412383	0.653001	0.477930	-0.311749	0.497982
37097	10.415399	-0.238692	2.978263	-0.533191	0.276260	-0.141183	-0.606028	-0.218330	-0.423456	0.660472	0.470430	-0.312377	0.494866
37098	10.169935	0.662662	2.697878	-0.552167	0.186726	-0.191200	-0.598916	-0.216615	-0.431716	0.669335	0.464089	-0.312289	0.488967
37099	9.961801	0.742011	2.808433	-0.527268	0.136681	-0.251680	-0.594638	-0.217739	-0.438282	0.676764	0.458654	-0.313668	0.482948
37100	8.683800	0.846560	2.393329	-0.553660	0.165757	-0.081660	-0.590373	-0.216025	-0.444252	0.684267	0.451695	-0.314788	0.478183
37101	8.093010	0.990465	2.392513	-0.531744	0.010190	-0.033665	-0.589969	-0.209468	-0.451840	0.688673	0.445989	-0.319908	0.473796
37102	8.587093	1.390354	2.674959	-0.553758	-0.111518	-0.105576	-0.592125	-0.204496	-0.450637	0.694477	0.441738	-0.324560	0.466079
37103	9.790869	1.320212	2.720046	-0.556695	-0.260498	-0.152231	-0.593275	-0.201508	-0.451447	0.698271	0.438959	-0.332546	0.457325
37104	10.314231	1.028246	2.940094	-0.555287	-0.241702	-0.035498	-0.597848	-0.197534	-0.447541	0.702394	0.435324	-0.339534	0.449279
37105	9.682266	1.075553	2.911413	-0.560660	-0.090476	-0.025996	-0.599294	-0.192425	-0.445349	0.705989	0.430060	-0.346210	0.443583
37106	8.935040	0.997047	2.746547	-0.555126	-0.112614	0.018281	-0.603016	-0.187596	-0.443001	0.710328	0.424808	-0.351770	0.437298
37107	8.742802	0.929693	2.604979	-0.539988	-0.190547	0.057820	-0.607597	-0.181345	-0.440347	0.712129	0.420076	-0.360335	0.431933
37108	9.034885	0.969510	2.309324	-0.546134	-0.191886	0.114452	-0.611032	-0.176655	-0.438995	0.714823	0.414879	-0.367672	0.426287
37109	9.241904	1.064631	1.496022	-0.547632	-0.171322	0.139171	-0.614752	-0.172973	-0.433256	0.715912	0.409266	-0.376649	0.422027
37110	9.982483	1.159194	1.902374	-0.542593	0.060931	0.166256	-0.617047	-0.169001	-0.430361	0.719868	0.401523	-0.380683	0.419107
37111	9.715249	0.984828	2.351740	-0.544572	0.336592	0.164442	-0.616207	-0.165589	-0.431891	0.724383	0.391457	-0.382506	0.419190
37112	10.438208	1.021424	3.133328	-0.540677	0.346462	0.272468	-0.611660	-0.163015	-0.440547	0.729429	0.380440	-0.383160	0.419985
37113	9.552512	-0.016484	3.242759	-0.529172	0.362257	0.097912	-0.607828	-0.159735	-0.447205	0.734410	0.370771	-0.383947	0.419232
37114	9.516542	-0.100341	2.552608	-0.524913	0.247949	0.184489	-0.604005	-0.154181	-0.454406	0.739136	0.361390	-0.385147	0.418015
37115	10.155975	-0.778686	2.559323	-0.560405	0.066011	0.202043	-0.603900	-0.145083	-0.457146	0.741007	0.352855	-0.391324	0.416253
37116	9.251358	-0.874707	2.141124	-0.543565	0.171092	0.120030	-0.602783	-0.139824	-0.459367	0.745666	0.344286	-0.393284	0.413252
37117	8.571954	-1.259305	1.798342	-0.557056	0.056332	0.055827	-0.601366	-0.138115	-0.461912	0.748457	0.336960	-0.398563	0.409168
37118	8.616064	-1.410429	1.640476	-0.538715	-0.077195	0.067474	-0.601644	-0.140108	-0.460229	0.751396	0.330862	-0.403756	0.403628
37119	9.916833	-1.113524	2.113900	-0.556596	-0.141705	0.053789	-0.605332	-0.143239	-0.455697	0.752401	0.325133	-0.411973	0.398069
37120	10.169760	-0.901853	2.589678	-0.539249	-0.065392	-0.022500	-0.607038	-0.144097	-0.452574	0.755997	0.319628	-0.416318	0.391135
37121	9.753615	-0.622039	2.852933	-0.552660	-0.014855	-0.030106	-0.609584	-0.148081	-0.448627	0.758498	0.313608	-0.421994	0.385035
37122	8.951878	-0.611787	2.911889	-0.536441	-0.014611	-0.076084	-0.610441	-0.146938	-0.450026	0.762744	0.308151	-0.425126	0.377535
37123	8.826853	-0.810183	2.754778	-0.532553	-0.104297	-0.125071	-0.611150	-0.147938	-0.447763	0.764914	0.303866	-0.431339	0.369483
37124	9.183547	-0.685952	2.880991	-0.555766	-0.187196	-0.107058	-0.611714	-0.150083	-0.442961	0.767839	0.299614	-0.436951	0.360179
37125	9.324023	-0.701777	2.810900	-0.546574	-0.172838	-0.103470	-0.615690	-0.152357	-0.439552	0.769130	0.295385	-0.444336	0.351785
37126	9.241775	-0.710805	2.830443	-0.543024	-0.181795	-0.112239	-0.619238	-0.154920	-0.435015	0.771840	0.291280	-0.449620	0.342433
37127	9.031755	-0.590180	2.582889	-0.564970	-0.197710	-0.135414	-0.622660	-0.154219	-0.429877	0.773010	0.287173	-0.457200	0.333100
37128	9.203567	-0.591145	2.215353	-0.548541	-0.174007	-0.170700	-0.623650	-0.155930	-0.427052	0.775983	0.283408	-0.461930	0.322724
37129	9.668558	-0.750513	1.936189	-0.531586	-0.056448	-0.220676	-0.625920	-0.157632	-0.426202	0.778572	0.279654	-0.466496	0.313051
37130	9.695839	-0.540836	2.252798	-0.535033	0.150123	-0.246737	-0.621641	-0.159622	-0.428808	0.784735	0.274698	-0.465533	0.303335
37131	10.487260	-0.519929	2.913642	-0.556047	0.173139	-0.282377	-0.617349	-0.164013	-0.435267	0.789755	0.269651	-0.466213	0.293633
37132	9.724436	0.101730	2.608072	-0.548361	0.235974	-0.266811	-0.611644	-0.166132	-0.442564	0.796654	0.264101	-0.463715	0.283832
37133	9.824690	0.471454	2.308992	-0.545446	0.126156	-0.274867	-0.605649	-0.169820	-0.448179	0.800895	0.259390	-0.464999	0.273971
37134	10.375087	0.647302	2.381206	-0.530960	0.131611	-0.279907	-0.604643	-0.171225	-0.453447	0.806547	0.254776	-0.463849	0.263467
37135	9.401441	0.778348	2.257802	-0.530849	0.134972	-0.265064	-0.597505	-0.176051	-0.459224	0.810502	0.250175	-0.464836	0.253824
37136	8.511547	1.193576	2.053785	-0.542449	-0.013373	-0.203368	-0.596367	-0.175189	-0.463193	0.814230	0.245350	-0.466341	0.243636
37137	8.592440	1.510129	1.735992	-0.525055	-0.134076	-0.211197	-0.596091	-0.172912	-0.464731	0.815145	0.241742	-0.471800	0.233461
37138	9.345794	1.495424	1.689233	-0.547730	-0.260709	-0.233531	-0.598957	-0.168510	-0.462535	0.816464	0.238249	-0.477062	0.221440
37139	10.232498	1.311633	1.794009	-0.547529	-0.262145	-0.164365	-0.602958	-0.164673	-0.460479	0.815761	0.234477	-0.484770	0.211073
37140	10.230956	1.051057	1.867000	-0.546968	-0.179333	-0.157827	-0.604684	-0.160843	-0.457873	0.817253	0.229882	-0.488894	0.200588
37141	9.848979	0.966699	1.907117	-0.531766	-0.082284	-0.143297	-0.608983	-0.154021	-0.456349	0.817878	0.225444	-0.493556	0.191449
37142	9.065430	0.880766	2.063784	-0.558859	-0.113775	-0.046289	-0.607291	-0.150330	-0.457316	0.819415	0.219252	-0.497024	0.182907
37143	8.975106	1.127496	2.003155	-0.548373	-0.168648	-0.060853	-0.609300	-0.146637	-0.455844	0.818739	0.214059	-0.503394	0.174471
37144	9.526216	1.317312	1.990632	-0.561435	-0.227255	-0.041046	-0.614435	-0.143794	-0.453222	0.818914	0.208145	-0.508614	0.165431
37145	9.730483	1.494193	1.879640	-0.545069	-0.188917	-0.100291	-0.617848	-0.144936	-0.448954	0.817914	0.203513	-0.514981	0.156187
37146	9.615817	1.435776	1.699203	-0.546661	-0.193994	-0.037491	-0.621827	-0.146935	-0.442990	0.818137	0.197656	-0.519469	0.147432
37147	9.591545	1.356035	1.678377	-0.540875	-0.137184	-0.046633	-0.624679	-0.146091	-0.438564	0.817266	0.192419	-0.525043	0.139218
37148	9.435116	1.475450	1.677253	-0.549636	-0.108758	0.000844	-0.625823	-0.145098	-0.437127	0.818084	0.185841	-0.528160	0.131339
37149	9.360771	1.359166	1.560240	-0.532833	-0.067835	0.048535	-0.628109	-0.142970	-0.435102	0.817475	0.179573	-0.532802	0.124941
37150	10.047832	0.916200	1.762421	-0.541490	-0.032228	0.106675	-0.630960	-0.142117	-0.433086	0.818634	0.171789	-0.534920	0.119111
37151	10.181098	0.587177	1.848078	-0.544274	0.073652	0.155513	-0.631242	-0.142975	-0.431392	0.819166	0.163826	-0.537548	0.114758
37152	9.675078	0.359386	1.631390	-0.547385	0.072432	0.284519	-0.632958	-0.140983	-0.431215	0.820891	0.153767	-0.538451	0.112093
37153	9.363025	0.301790	1.383546	-0.551617	0.086405	0.332094	-0.634250	-0.138140	-0.431033	0.821018	0.143699	-0.541358	0.110510
37154	9.497123	0.333317	1.535257	-0.561834	0.068662	0.308223	-0.634973	-0.135437	-0.431850	0.822501	0.133128	-0.542311	0.108016
37155	9.573546	0.243788	1.596568	-0.545882	0.047697	0.228037	-0.637407	-0.131883	-0.431226	0.822246	0.124324	-0.545451	0.104585
37156	9.842274	-0.273007	1.553645	-0.553432	0.015760	0.178596	-0.636988	-0.130613	-0.429089	0.823234	0.115396	-0.546805	0.099868
37157	9.735035	-0.426649	1.613500	-0.565921	0.015227	0.241218	-0.638132	-0.129338	-0.427508	0.822486	0.106128	-0.550440	0.096278
37158	9.570292	-0.577844	1.620241	-0.529544	0.047970	0.185657	-0.638709	-0.127924	-0.425220	0.823590	0.097445	-0.551133	0.091963
37159	9.622816	-0.531649	1.716318	-0.547820	0.037298	0.180213	-0.639571	-0.126075	-0.425477	0.823008	0.089049	-0.554134	0.087544
37160	9.620424	-0.594685	1.683193	-0.540698	0.034037	0.138732	-0.640147	-0.124656	-0.424607	0.823905	0.080721	-0.554885	0.082266
37161	9.570672	-0.498150	1.609685	-0.549267	-0.005156	0.093761	-0.642987	-0.125497	-0.426011	0.822847	0.073298	-0.558330	0.076271
37162	9.716363	-0.407650	1.540817	-0.539392	-0.001221	0.054973	-0.643268	-0.126351	-0.425168	0.823323	0.065983	-0.559420	0.069534
37163	9.790051	-0.458113	1.662109	-0.534002	0.024530	-0.005274	-0.642140	-0.124224	-0.424870	0.822562	0.059871	-0.562100	0.062059
37164	9.637962	-0.348031	1.719081	-0.543113	0.028242	-0.014270	-0.642991	-0.124501	-0.426426	0.823301	0.053238	-0.562503	0.054148
37165	9.657138	-0.323801	1.747784	-0.535928	0.032071	-0.042512	-0.641004	-0.123081	-0.427844	0.822515	0.047512	-0.564887	0.045994
37166	9.608786	-0.236155	1.800035	-0.539587	0.044007	-0.065630	-0.640723	-0.122085	-0.428686	0.823305	0.041512	-0.564852	0.037266
37167	9.604030	-0.168301	1.823449	-0.559683	0.041626	-0.090614	-0.639005	-0.124355	-0.430425	0.822522	0.035951	-0.566904	0.028013
37168	9.685807	-0.115252	1.885578	-0.546873	0.061412	-0.092334	-0.637439	-0.124786	-0.430017	0.823344	0.030138	-0.566431	0.018753
37169	9.665970	-0.066214	1.976887	-0.546769	0.075720	-0.080923	-0.636866	-0.125060	-0.433426	0.822767	0.024691	-0.567759	0.009787
37170	9.617732	0.011643	2.009914	-0.534927	0.097508	-0.105689	-0.635143	-0.128326	-0.434892	0.823803	0.019234	-0.566549	0.000444
37171	9.610451	0.065057	2.040743	-0.535053	0.079497	-0.106461	-0.633143	-0.129597	-0.438465	0.823107	0.014297	-0.567637	-0.008841
37172	9.629774	0.123107	2.066652	-0.547760	0.077663	-0.095972	-0.630152	-0.130454	-0.439206	0.823735	0.008538	-0.566619	-0.018189
37173	9.578599	0.162614	2.148442	-0.564064	0.079391	-0.080259	-0.629137	-0.134279	-0.442657	0.822886	0.002862	-0.567538	-0.027405
37174	9.540167	0.201497	2.143226	-0.555879	0.088471	-0.092607	-0.627985	-0.137119	-0.443547	0.823440	-0.003041	-0.566201	-0.036796
37175	9.501603	0.264730	2.166738	-0.543202	0.068328	-0.064028	-0.625411	-0.139670	-0.446854	0.822317	-0.008531	-0.567141	-0.045536
37176	9.535193	0.305893	2.212148	-0.552293	0.062857	-0.051705	-0.624833	-0.141947	-0.445891	0.822426	-0.014836	-0.566089	-0.054216
37177	9.515722	0.352209	2.255155	-0.559456	0.072648	-0.035041	-0.620550	-0.144930	-0.448933	0.821223	-0.020878	-0.566769	-0.062692
37178	9.513073	0.383933	2.300719	-0.539416	0.082438	-0.032212	-0.619970	-0.147198	-0.450379	0.821400	-0.027145	-0.565276	-0.070915
37179	9.476913	0.425339	2.314805	-0.556770	0.068102	-0.032329	-0.619250	-0.149043	-0.451255	0.820002	-0.033142	-0.565865	-0.079336
37180	9.471656	0.401475	2.358577	-0.555890	0.057170	-0.019873	-0.617681	-0.149752	-0.452692	0.819725	-0.039831	-0.564626	-0.087526
37181	9.510086	0.391687	2.377967	-0.543337	0.031901	-0.021335	-0.616958	-0.152308	-0.453575	0.817799	-0.045756	-0.565659	-0.095609
37182	9.567974	0.391352	2.382726	-0.557691	0.046135	0.006730	-0.615954	-0.154298	-0.453604	0.817271	-0.052764	-0.564445	-0.103371
37183	9.461899	0.404045	2.373060	-0.548570	0.049652	0.010334	-0.614819	-0.153304	-0.454453	0.815460	-0.059063	-0.564986	-0.111030
37184	9.471431	0.411356	2.392298	-0.555847	0.049703	0.008481	-0.613689	-0.151603	-0.454302	0.814805	-0.066023	-0.563591	-0.118739
37185	9.490301	0.365528	2.426616	-0.554174	0.028102	0.005091	-0.614396	-0.152307	-0.455580	0.812590	-0.072369	-0.564313	-0.126532
37186	9.436903	0.356409	2.460621	-0.552330	0.028005	0.013946	-0.613680	-0.153013	-0.457436	0.811538	-0.079353	-0.563147	-0.134073
37187	9.509151	0.343960	2.475163	-0.559617	0.028096	0.008565	-0.613964	-0.153010	-0.457859	0.809180	-0.085790	-0.563682	-0.141879
37188	9.473024	0.310185	2.449006	-0.556951	0.019109	0.004218	-0.613258	-0.152021	-0.457003	0.807820	-0.092730	-0.562537	-0.149600
37189	9.424435	0.296201	2.483059	-0.548827	0.017365	-0.007190	-0.612549	-0.151453	-0.457287	0.805171	-0.098808	-0.563137	-0.157524
37190	9.455960	0.320126	2.475500	-0.535312	-0.004391	0.001073	-0.612690	-0.151738	-0.457005	0.803411	-0.105402	-0.562317	-0.164987
37191	9.470743	0.300395	2.427369	-0.543459	0.002931	-0.007026	-0.612699	-0.149605	-0.457975	0.800471	-0.111402	-0.563001	-0.172819
37192	9.547882	0.324229	2.451166	-0.545318	0.003037	-0.016762	-0.613694	-0.149599	-0.458959	0.798547	-0.117891	-0.561944	-0.180674
37193	9.499814	0.377704	2.450633	-0.548849	0.024739	-0.024017	-0.613124	-0.149599	-0.459247	0.795637	-0.123664	-0.562132	-0.188882
37194	9.451262	0.344294	2.470403	-0.545200	0.032010	-0.033765	-0.612550	-0.150735	-0.459831	0.793807	-0.129813	-0.560527	-0.197049
37195	9.455940	0.334688	2.485004	-0.552571	0.019504	-0.041737	-0.610844	-0.150452	-0.460692	0.790618	-0.135420	-0.560654	-0.205550
37196	9.489430	0.334719	2.523623	-0.530711	0.024711	-0.030892	-0.610839	-0.151591	-0.459995	0.788589	-0.141354	-0.559090	-0.213460
37197	9.441535	0.325021	2.470632	-0.532538	0.015617	-0.021135	-0.609415	-0.151589	-0.461565	0.785362	-0.146850	-0.559135	-0.221379
37198	9.416836	0.335328	2.547879	-0.552478	0.021049	-0.014332	-0.609272	-0.151731	-0.461710	0.783138	-0.153281	-0.557364	-0.229228
37199	9.474828	0.322787	2.533442	-0.552600	0.007654	-0.026625	-0.609701	-0.151303	-0.461702	0.779601	-0.159022	-0.557290	-0.237408
37200	9.446211	0.334810	2.494682	-0.552516	0.017515	-0.021380	-0.608842	-0.152727	-0.461157	0.777135	-0.165340	-0.555466	-0.245318
37201	9.422153	0.305808	2.470872	-0.541602	0.013783	-0.013275	-0.608843	-0.152011	-0.463134	0.773628	-0.170986	-0.555135	-0.253157
37202	9.446137	0.320324	2.497260	-0.534413	0.002947	-0.014003	-0.608558	-0.152154	-0.462854	0.770936	-0.177128	-0.553480	-0.260660
37203	9.470430	0.346711	2.489683	-0.549024	-0.002272	-0.026518	-0.608135	-0.151445	-0.462992	0.767021	-0.182779	-0.553238	-0.268696
37204	9.456174	0.356318	2.465430	-0.552681	-0.009511	-0.021209	-0.608701	-0.152013	-0.462710	0.763925	-0.189135	-0.551577	-0.276422
37205	9.472872	0.363645	2.494324	-0.538165	-0.011382	-0.021025	-0.607989	-0.152300	-0.462151	0.759841	-0.194682	-0.551345	-0.284180
37206	9.451300	0.363660	2.475020	-0.539895	0.003057	-0.022907	-0.609695	-0.152579	-0.462424	0.756761	-0.200698	-0.549446	-0.291791
37207	9.494743	0.373084	2.479690	-0.539969	-0.015070	-0.010402	-0.608831	-0.155428	-0.460477	0.752560	-0.206364	-0.549051	-0.299349
37208	9.494987	0.377734	2.450639	-0.565382	-0.016822	-0.002724	-0.608837	-0.153866	-0.460460	0.749115	-0.213044	-0.547094	-0.306802
37209	9.451804	0.397190	2.426314	-0.558157	-0.016739	-0.015915	-0.608119	-0.155573	-0.460200	0.744646	-0.218881	-0.546470	-0.314586
37210	9.495436	0.396764	2.402095	-0.554454	-0.009607	-0.008828	-0.611110	-0.154860	-0.458893	0.741123	-0.225224	-0.544369	-0.321984
37211	9.509897	0.420932	2.416306	-0.554483	-0.013209	-0.008801	-0.610677	-0.156424	-0.458771	0.736614	-0.231008	-0.543516	-0.329583
37212	9.490384	0.387280	2.426373	-0.552690	-0.014975	-0.014086	-0.610394	-0.156143	-0.457920	0.732845	-0.237239	-0.541404	-0.336953
37213	9.452591	0.415946	2.334275	-0.557260	-0.024003	-0.009661	-0.610825	-0.155145	-0.458757	0.728064	-0.243070	-0.540527	-0.344486
37214	9.461841	0.438033	2.396847	-0.563597	-0.018575	-0.008882	-0.611385	-0.157566	-0.456510	0.724076	-0.249475	-0.538241	-0.351814
37215	9.521856	0.353063	2.397714	-0.549075	-0.022245	-0.008688	-0.612251	-0.154724	-0.456331	0.719224	-0.255127	-0.537223	-0.359190
37216	9.534369	0.439902	2.382229	-0.552626	-0.007823	-0.007034	-0.613244	-0.155434	-0.455480	0.715262	-0.261247	-0.534725	-0.366360
37217	9.549076	0.429929	2.348489	-0.558010	0.004868	-0.012480	-0.612242	-0.156709	-0.457203	0.710494	-0.266729	-0.533112	-0.373959
37218	9.481143	0.377307	2.368500	-0.546176	0.006587	-0.010604	-0.613098	-0.156283	-0.456483	0.706540	-0.272544	-0.530352	-0.381114
37219	9.495510	0.406401	2.397155	-0.556206	0.003965	-0.014239	-0.611105	-0.156574	-0.455934	0.701630	-0.277926	-0.528610	-0.388642
37220	9.495545	0.445162	2.411221	-0.548845	0.024719	-0.021353	-0.611958	-0.156856	-0.455931	0.697619	-0.283452	-0.525514	-0.396002
37221	9.529096	0.382111	2.411880	-0.546133	0.021103	-0.021300	-0.612528	-0.156570	-0.456207	0.692767	-0.288421	-0.523490	-0.403541
37222	9.471148	0.426132	2.435632	-0.538914	0.015673	-0.022959	-0.612245	-0.155712	-0.458185	0.688557	-0.293792	-0.520490	-0.410689
37223	9.471018	0.411692	2.445459	-0.568887	0.013981	-0.019763	-0.610536	-0.156431	-0.456646	0.683388	-0.299079	-0.518208	-0.418322
37224	9.485330	0.426284	2.474276	-0.554334	0.017500	-0.017842	-0.611248	-0.156287	-0.456639	0.678998	-0.304623	-0.514906	-0.425486
37225	9.475742	0.404472	2.455200	-0.558009	0.006656	-0.012514	-0.610677	-0.156713	-0.457215	0.673755	-0.309827	-0.512607	-0.432775
37226	9.475844	0.421359	2.450178	-0.565294	0.004906	-0.014355	-0.611953	-0.157561	-0.457356	0.669048	-0.315584	-0.509239	-0.439838
37227	9.451709	0.421511	2.450209	-0.528084	-0.004349	-0.006791	-0.610676	-0.157000	-0.456368	0.663812	-0.320472	-0.507158	-0.446589
37228	9.495005	0.392266	2.455310	-0.557090	-0.002533	0.007018	-0.611958	-0.156569	-0.456778	0.659128	-0.326321	-0.503708	-0.453148
37229	9.489792	0.399882	2.508396	-0.543442	0.004639	0.003592	-0.610675	-0.157426	-0.456230	0.653866	-0.331371	-0.501156	-0.459886
37230	9.473170	0.382796	2.465111	-0.547064	0.002822	0.007096	-0.610252	-0.156286	-0.457639	0.649165	-0.336961	-0.497612	-0.466288
37231	9.465837	0.378069	2.474840	-0.554406	-0.009767	0.007969	-0.610249	-0.157140	-0.457081	0.643616	-0.342262	-0.494966	-0.472889
37232	9.489992	0.353657	2.460581	-0.560870	-0.016757	-0.012408	-0.610248	-0.157428	-0.456092	0.638302	-0.347937	-0.491566	-0.479450
37233	9.504856	0.394469	2.431107	-0.563506	-0.011494	0.005232	-0.612242	-0.157142	-0.455081	0.632532	-0.353267	-0.488720	-0.486065
37234	9.451487	0.363507	2.450856	-0.543545	-0.011526	-0.002512	-0.612520	-0.158420	-0.455092	0.627346	-0.358684	-0.485239	-0.492265
37235	9.466155	0.382659	2.436124	-0.559879	-0.004164	-0.010704	-0.612246	-0.156148	-0.455070	0.621404	-0.363663	-0.482299	-0.498994
37236	9.511837	0.346148	2.441303	-0.518161	-0.011503	-0.017244	-0.612812	-0.156715	-0.455072	0.616127	-0.368539	-0.479070	-0.505033
37237	9.451749	0.382689	2.426476	-0.547191	-0.007806	-0.013190	-0.613668	-0.156143	-0.455626	0.610111	-0.373295	-0.476175	-0.511540
37238	9.475688	0.365726	2.443549	-0.554469	-0.004077	-0.023027	-0.611677	-0.156151	-0.454650	0.604449	-0.378400	-0.472423	-0.517949
37239	9.490233	0.401948	2.452792	-0.538111	-0.000532	-0.024619	-0.611110	-0.156158	-0.452953	0.598347	-0.382782	-0.469475	-0.524454
37240	9.490139	0.402024	2.464874	-0.552626	0.000397	-0.020372	-0.611388	-0.157289	-0.454239	0.592639	-0.387751	-0.465559	-0.530738
37241	9.480850	0.413910	2.423672	-0.538097	0.001270	-0.024629	-0.612527	-0.157000	-0.454794	0.586451	-0.392033	-0.462451	-0.537144
37242	9.514424	0.411448	2.450237	-0.570763	0.008653	-0.026821	-0.611378	-0.159849	-0.453274	0.580479	-0.396971	-0.458184	-0.543623
37243	9.461868	0.435585	2.392041	-0.556266	-0.000462	-0.023061	-0.612238	-0.158571	-0.452545	0.574043	-0.401415	-0.454746	-0.550043
37244	9.481204	0.452412	2.396660	-0.548982	0.004945	-0.026542	-0.612799	-0.159986	-0.453547	0.568083	-0.406045	-0.450650	-0.556169
37245	9.483503	0.481582	2.425330	-0.549003	0.004977	-0.030078	-0.612797	-0.160845	-0.451572	0.561573	-0.410195	-0.447150	-0.562524
37246	9.476327	0.508243	2.429875	-0.545359	0.010414	-0.035375	-0.611090	-0.160557	-0.453850	0.555469	-0.414546	-0.443002	-0.568643
37247	9.524637	0.488513	2.415532	-0.543565	0.001321	-0.026444	-0.611227	-0.161837	-0.453438	0.548914	-0.418622	-0.439441	-0.574753
37248	9.495639	0.454783	2.403864	-0.559923	-0.000392	-0.028404	-0.610371	-0.162553	-0.452176	0.542552	-0.423219	-0.435085	-0.580711
37249	9.510341	0.527243	2.410285	-0.562635	0.006882	-0.033776	-0.611792	-0.162830	-0.453302	0.535697	-0.427283	-0.431173	-0.586982
37250	9.471921	0.520053	2.381418	-0.561741	0.003270	-0.033751	-0.611794	-0.161972	-0.454994	0.529166	-0.431706	-0.426696	-0.592912
37251	9.491052	0.522500	2.405531	-0.558082	-0.000495	-0.017758	-0.611221	-0.163257	-0.453311	0.522374	-0.435852	-0.422647	-0.598772
37252	9.510474	0.502891	2.381558	-0.539977	-0.009557	-0.021027	-0.610939	-0.162835	-0.452316	0.515958	-0.440205	-0.418355	-0.604141
37253	9.466785	0.508212	2.415389	-0.549108	-0.016727	-0.021099	-0.610084	-0.163119	-0.452893	0.508973	-0.444334	-0.414487	-0.609684
37254	9.457281	0.508151	2.396070	-0.547170	-0.004235	-0.008769	-0.610507	-0.163684	-0.453463	0.502577	-0.448696	-0.409851	-0.614907
37255	9.524776	0.534463	2.419852	-0.559962	-0.010401	-0.016827	-0.611077	-0.163398	-0.453739	0.495507	-0.452801	-0.405626	-0.620412
37256	9.491033	0.527364	2.410310	-0.539917	-0.002416	-0.013995	-0.611223	-0.162833	-0.452881	0.489019	-0.456921	-0.401017	-0.625515
37257	9.476795	0.522409	2.376552	-0.558117	-0.011380	-0.009732	-0.610226	-0.163120	-0.452608	0.481958	-0.460984	-0.396638	-0.630784
37258	9.481529	0.512757	2.383904	-0.556304	-0.007712	-0.017695	-0.611088	-0.161273	-0.452157	0.475125	-0.465195	-0.391819	-0.635869
37259	9.524917	0.517377	2.393460	-0.570776	0.005008	-0.021472	-0.611369	-0.162125	-0.452164	0.467835	-0.468978	-0.387112	-0.641353
37260	9.500800	0.507816	2.386349	-0.547143	0.003026	-0.014112	-0.610228	-0.162693	-0.452746	0.461113	-0.472884	-0.382182	-0.646291
37261	9.495956	0.473920	2.372235	-0.528947	0.006542	-0.013926	-0.610507	-0.163829	-0.452755	0.454243	-0.476224	-0.377817	-0.651251
37262	9.457656	0.517544	2.352467	-0.547118	0.012129	-0.024790	-0.610795	-0.163261	-0.452464	0.447356	-0.479823	-0.372821	-0.656237
37263	9.493372	0.508015	2.410523	-0.534465	0.001226	-0.021033	-0.610790	-0.164397	-0.452476	0.440224	-0.483139	-0.368394	-0.661109
37264	9.529559	0.473859	2.396356	-0.548929	0.006624	-0.012385	-0.610360	-0.165254	-0.451354	0.433347	-0.486809	-0.363220	-0.665807
37265	9.529723	0.551305	2.412407	-0.543518	0.006665	-0.019390	-0.611359	-0.164541	-0.451622	0.426114	-0.490051	-0.358505	-0.670634
37266	9.501033	0.548842	2.376225	-0.563329	0.035622	-0.023342	-0.608231	-0.163544	-0.454613	0.419064	-0.493263	-0.352916	-0.675668
37267	9.462031	0.537275	2.419904	-0.532554	0.017432	-0.021113	-0.608649	-0.165532	-0.454489	0.411919	-0.496162	-0.348171	-0.680384
37268	9.486186	0.532259	2.415095	-0.557934	0.033903	-0.035661	-0.609083	-0.163826	-0.454751	0.404650	-0.499149	-0.342711	-0.685316
37269	9.515090	0.585460	2.448294	-0.559774	0.024777	-0.021461	-0.606511	-0.166673	-0.454518	0.397208	-0.502066	-0.337436	-0.690139
37270	9.456810	0.542475	2.473017	-0.557959	0.026609	-0.026777	-0.604807	-0.165820	-0.455798	0.389920	-0.505096	-0.331866	-0.694770
37271	9.452244	0.571385	2.453368	-0.547151	0.017646	-0.037208	-0.607651	-0.166099	-0.455354	0.382267	-0.507803	-0.326882	-0.699397
37272	9.451869	0.571690	2.501697	-0.547028	0.029195	-0.019587	-0.607076	-0.167089	-0.457070	0.375121	-0.510640	-0.321296	-0.703775
37273	9.464141	0.605389	2.491638	-0.548953	0.008420	-0.012397	-0.606083	-0.166380	-0.457495	0.367671	-0.513550	-0.316009	-0.707970
37274	9.451896	0.598337	2.511065	-0.541690	0.013886	-0.022966	-0.605226	-0.167523	-0.456097	0.360354	-0.516428	-0.310578	-0.712031
37275	9.432745	0.610451	2.496457	-0.548965	0.010283	-0.019492	-0.604368	-0.168373	-0.457105	0.352751	-0.519163	-0.305261	-0.716137
37276	9.456957	0.595691	2.479673	-0.543559	-0.002434	-0.010500	-0.605218	-0.168938	-0.457529	0.345416	-0.522250	-0.299721	-0.719798
37277	9.471231	0.605465	2.510960	-0.563571	-0.000447	-0.020475	-0.605509	-0.167518	-0.457228	0.337515	-0.525130	-0.294196	-0.723720
37278	9.432961	0.607851	2.467487	-0.535493	-0.022329	-0.006748	-0.604792	-0.169084	-0.456542	0.330131	-0.528355	-0.288800	-0.726946
37279	9.454373	0.615239	2.510874	-0.536305	-0.007956	-0.001535	-0.605074	-0.169366	-0.457110	0.322685	-0.531167	-0.283443	-0.730340
37280	9.471384	0.556854	2.468004	-0.554516	-0.016862	-0.003464	-0.606216	-0.168511	-0.457091	0.315111	-0.534340	-0.277635	-0.733556
37281	9.510355	0.614508	2.450393	-0.549031	-0.007838	-0.006978	-0.605940	-0.166956	-0.455093	0.307391	-0.537099	-0.272073	-0.736893
37282	9.428312	0.605312	2.443356	-0.538124	-0.011568	0.000232	-0.604801	-0.167097	-0.456237	0.300011	-0.539995	-0.266371	-0.739896
37283	9.445133	0.585871	2.443550	-0.568036	0.001238	-0.005503	-0.605513	-0.167101	-0.454672	0.292099	-0.542635	-0.260385	-0.743253
