# Supplementary material for: Identification of Haptic Based Guiding Using Hard Reins
Source: PLoS One. 2015 Jul 22;10(7):e0132020. doi: 10.1371/journal.pone.0132020 (PMC4511788; doi:10.1371/journal.pone.0132020)
Supplement: S9 File — (ZIP) [file pone.0132020.s009.zip › Exp2_MotionData2/Subject10/path1/T8/fh8.txt]

// Start Time: 0
// Sample rate: 25.0Hz
// Scenario: 4.9
// Firmware Version: 2.6.1
Counter	Acc_X	Acc_Y	Acc_Z	Gyr_X	Gyr_Y	Gyr_Z	Mag_X	Mag_Y	Mag_Z	Quat_w	Quat_x	Quat_y	Quat_z
36757	0.366053	-9.588621	-2.484343	0.069708	-0.026087	0.148644	0.166039	0.493323	0.343164	0.533881	-0.707854	0.360765	-0.289418
36758	0.322109	-9.655600	-2.475120	0.033969	-0.010318	0.141391	0.171071	0.495933	0.341014	0.535349	-0.706665	0.362207	-0.287805
36759	-0.036841	-9.869584	-2.575429	0.027221	0.021496	0.062218	0.173465	0.495921	0.338878	0.535996	-0.705803	0.363084	-0.287609
36760	0.143950	-9.581904	-2.427070	0.048933	0.035531	0.011320	0.174272	0.494113	0.338585	0.536614	-0.705158	0.363036	-0.288101
36761	0.294369	-9.486630	-2.350362	0.106422	0.056591	-0.034033	0.171607	0.496764	0.338128	0.537571	-0.703936	0.362471	-0.290011
36762	0.386028	-9.503928	-2.267231	0.190432	0.049531	-0.017618	0.169869	0.500521	0.335830	0.539824	-0.701786	0.361543	-0.292187
36763	0.528529	-9.506831	-2.066603	0.231515	0.018829	-0.015715	0.170413	0.502326	0.328885	0.542906	-0.699281	0.360078	-0.294283
36764	0.361064	-9.623473	-2.095341	0.199199	0.016199	0.006977	0.170802	0.506488	0.324722	0.545654	-0.697034	0.359062	-0.295770
36765	0.534521	-9.678013	-2.183989	0.141879	0.037103	0.027722	0.170534	0.508711	0.321599	0.547591	-0.695064	0.358912	-0.297006
36766	0.515294	-9.665792	-2.169262	0.136470	0.007355	0.027583	0.171468	0.510096	0.317662	0.549627	-0.693379	0.358476	-0.297709
36767	0.302409	-9.714999	-2.285760	0.063066	0.010895	0.039453	0.171467	0.511762	0.315317	0.550711	-0.692345	0.358660	-0.297889
36768	0.226107	-9.581848	-2.199450	-0.001404	-0.010127	0.042480	0.171864	0.511065	0.316747	0.551043	-0.692164	0.359068	-0.297205
36769	0.162949	-9.634229	-2.185087	-0.042504	-0.013588	0.028078	0.173465	0.509670	0.316184	0.550767	-0.692524	0.359455	-0.296410
36770	-0.059095	-9.618000	-2.163757	-0.090717	-0.016984	0.003992	0.172923	0.509810	0.319211	0.549684	-0.693646	0.359775	-0.295406
36771	0.025808	-9.565628	-2.125432	-0.083499	-0.008240	-0.007395	0.173992	0.507166	0.321399	0.548593	-0.694674	0.359978	-0.294770
36772	0.110125	-9.595042	-2.090446	-0.081752	-0.006541	0.001404	0.172664	0.506340	0.323117	0.547539	-0.695650	0.360324	-0.294004
36773	0.188151	-9.489839	-2.097120	-0.002075	0.009217	-0.003247	0.173590	0.506612	0.323499	0.547481	-0.695649	0.360296	-0.294151
36774	0.264647	-9.596479	-2.166302	0.005002	0.007420	0.015259	0.172528	0.508007	0.321430	0.547617	-0.695494	0.360471	-0.294048
36775	0.308161	-9.587434	-2.243484	-0.045980	0.021404	0.017572	0.173317	0.507863	0.323516	0.546977	-0.695755	0.361120	-0.293825
36776	0.148795	-9.588335	-2.157999	-0.022798	0.023151	0.033654	0.173302	0.507582	0.328368	0.546713	-0.695669	0.361905	-0.293553
36777	0.231827	-9.456864	-2.214887	-0.041573	0.019636	0.031746	0.174628	0.506881	0.329522	0.546229	-0.695789	0.362705	-0.293183
36778	0.351866	-9.554108	-2.245882	0.018426	0.023149	0.021566	0.174500	0.507160	0.327690	0.546472	-0.695346	0.363068	-0.293333
36779	0.076009	-9.638080	-2.093050	0.069415	0.031962	0.022032	0.176351	0.507982	0.327932	0.547385	-0.694250	0.363212	-0.294049
36780	0.037232	-9.657063	-2.107354	0.047017	0.023211	0.026251	0.175569	0.507155	0.325574	0.548049	-0.693456	0.363476	-0.294358
36781	0.104901	-9.648111	-2.153501	0.048871	0.037221	0.017486	0.175573	0.508823	0.321654	0.548614	-0.692580	0.363736	-0.295045
36782	0.052102	-9.599833	-2.231804	-0.015545	0.033734	0.017913	0.175577	0.508129	0.321647	0.548288	-0.692473	0.364363	-0.295131
36783	0.081749	-9.508462	-2.166116	0.000618	0.004018	-0.004979	0.175443	0.507713	0.322564	0.548292	-0.692486	0.364234	-0.295249
36784	0.120194	-9.537429	-2.101887	0.015812	0.004869	-0.003122	0.174629	0.509797	0.324434	0.548480	-0.692351	0.364081	-0.295405
36785	0.167771	-9.638754	-2.079428	0.011372	-0.002124	-0.013789	0.174625	0.509935	0.325485	0.548628	-0.692346	0.363699	-0.295614
36786	0.210748	-9.706507	-2.102209	0.020344	0.004005	-0.017252	0.175149	0.510903	0.325749	0.548803	-0.692271	0.363310	-0.295943
36787	0.206776	-9.586251	-2.115213	-0.047742	-0.003054	0.000756	0.175673	0.512149	0.325491	0.548224	-0.692814	0.363465	-0.295554
36788	0.222281	-9.446639	-2.041638	-0.004789	-0.008305	-0.003333	0.177377	0.514081	0.327846	0.548224	-0.692987	0.363280	-0.295376
36789	0.187467	-9.585990	-2.078991	0.030984	-0.003038	0.002216	0.175519	0.514646	0.327355	0.548745	-0.692656	0.362987	-0.295547
36790	0.182533	-9.600398	-2.083921	0.011335	-0.001274	-0.004971	0.174318	0.515485	0.328169	0.548902	-0.692616	0.362774	-0.295610
36791	0.173744	-9.479957	-2.048813	0.023828	-0.012661	-0.001370	0.174981	0.515620	0.327898	0.549373	-0.692444	0.362366	-0.295638
36792	0.129476	-9.590390	-2.092963	0.054300	-0.011729	-0.011727	0.174457	0.515763	0.325939	0.550163	-0.692045	0.361684	-0.295938
36793	0.114563	-9.648150	-2.141567	0.043539	-0.009983	-0.004756	0.176437	0.516862	0.326707	0.550867	-0.691664	0.361143	-0.296180
36794	0.095839	-9.566117	-2.106814	0.027515	-0.001203	-0.020680	0.175648	0.516728	0.324881	0.551157	-0.691562	0.360610	-0.296528
36795	0.160832	-9.595462	-2.098098	0.059643	-0.013498	-0.006418	0.175769	0.517975	0.326204	0.552097	-0.691036	0.359912	-0.296853
36796	0.206603	-9.610311	-2.117892	0.057924	0.002267	-0.016964	0.175117	0.518536	0.322283	0.552802	-0.690548	0.359289	-0.297429
36797	0.238296	-9.569557	-2.081645	0.039976	0.000470	-0.006529	0.175119	0.520064	0.319149	0.553363	-0.690160	0.358859	-0.297807
36798	0.152880	-9.694050	-2.108777	0.002439	0.000514	-0.015613	0.175655	0.518812	0.319653	0.553324	-0.690287	0.358562	-0.297942
36799	0.199788	-9.552337	-2.054676	-0.027196	0.004796	0.008873	0.175522	0.518396	0.320438	0.553015	-0.690508	0.358793	-0.297726
36800	0.134909	-9.508430	-2.019963	0.005917	-0.001299	0.004714	0.175248	0.519507	0.320978	0.553155	-0.690460	0.358741	-0.297640
36801	0.129574	-9.580424	-1.979886	0.050686	0.002225	-0.002892	0.175786	0.518673	0.320175	0.553871	-0.689917	0.358319	-0.298075
36802	0.122325	-9.580420	-1.996648	0.031078	0.000515	-0.019780	0.175524	0.518674	0.319260	0.554201	-0.689756	0.357796	-0.298463
36803	0.206652	-9.607524	-1.992880	0.022993	0.003969	-0.011927	0.175116	0.520758	0.318894	0.554467	-0.689574	0.357434	-0.298822
36804	0.235071	-9.682592	-2.085320	-0.041361	0.009240	-0.022973	0.174048	0.520763	0.320747	0.553715	-0.690184	0.357399	-0.298850
36805	0.233604	-9.552469	-2.011708	-0.004776	0.009184	-0.002414	0.173519	0.520349	0.321013	0.553614	-0.690214	0.357392	-0.298978
36806	0.231140	-9.559644	-2.004558	0.045303	0.000440	0.000562	0.172060	0.521190	0.319863	0.554259	-0.689748	0.357068	-0.299244
36807	0.196691	-9.648455	-2.031720	0.001554	0.014484	-0.015575	0.172720	0.522019	0.319468	0.554127	-0.689771	0.356901	-0.299635
36808	0.216085	-9.638882	-1.998129	-0.029854	0.007421	0.001790	0.174180	0.521456	0.319833	0.553697	-0.690091	0.357113	-0.299442
36809	0.211352	-9.624501	-2.026764	-0.040561	0.008313	-0.003567	0.173385	0.520627	0.321149	0.553098	-0.690532	0.357296	-0.299313
36810	0.233625	-9.550020	-1.997259	-0.002957	0.005700	-0.010344	0.173380	0.521182	0.321680	0.552975	-0.690648	0.357166	-0.299427
36811	0.230628	-9.629551	-2.055830	0.029260	0.007473	-0.010117	0.173899	0.521039	0.325082	0.553305	-0.690370	0.356831	-0.299858
36812	0.232904	-9.648827	-2.060878	0.016785	0.000502	-0.023455	0.172843	0.520351	0.324829	0.553412	-0.690390	0.356348	-0.300189
36813	0.230601	-9.634274	-2.027043	0.022125	-0.003014	-0.019020	0.172447	0.521603	0.322354	0.553663	-0.690318	0.355817	-0.300522
36814	0.238183	-9.586298	-2.050591	0.009588	0.000475	-0.014685	0.172191	0.520912	0.320777	0.553726	-0.690359	0.355490	-0.300697
36815	0.269923	-9.538380	-2.031086	0.016696	-0.003060	-0.004953	0.170463	0.522031	0.320158	0.553983	-0.690250	0.355186	-0.300834
36816	0.216138	-9.629459	-2.062915	0.031044	0.002230	-0.010118	0.170599	0.523003	0.317410	0.554357	-0.690009	0.354814	-0.301137
36817	0.240182	-9.644080	-2.063290	0.005948	-0.006550	-0.003294	0.172200	0.521607	0.317109	0.554496	-0.690031	0.354562	-0.301127
36818	0.240255	-9.634407	-2.046355	-0.011914	0.007450	-0.006896	0.171788	0.523552	0.317791	0.554260	-0.690213	0.354549	-0.301161
36819	0.168148	-9.588053	-2.016359	0.000617	0.000475	-0.010324	0.171264	0.521889	0.318832	0.554232	-0.690303	0.354312	-0.301284
36820	0.197048	-9.600188	-1.978292	0.002394	-0.013534	-0.013018	0.170727	0.523696	0.317546	0.554304	-0.690494	0.353898	-0.301199
36821	0.221029	-9.624356	-1.954743	-0.004827	-0.013578	0.000134	0.171524	0.523692	0.317272	0.554365	-0.690654	0.353685	-0.300971
36822	0.226028	-9.600370	-1.964124	0.012199	-0.018807	-0.006806	0.171531	0.522443	0.317259	0.554648	-0.690725	0.353238	-0.300812
36823	0.225469	-9.677442	-1.998653	-0.020016	-0.018811	-0.005294	0.171529	0.522443	0.317784	0.554504	-0.691122	0.352984	-0.300463
36824	0.264830	-9.578879	-1.916142	0.002343	-0.025831	-0.006912	0.172981	0.523823	0.317645	0.554700	-0.691346	0.352515	-0.300137
36825	0.254740	-9.638949	-1.921553	0.034570	-0.011819	-0.006635	0.171523	0.524247	0.316752	0.555256	-0.691102	0.351992	-0.300284
36826	0.240245	-9.638917	-1.947865	0.015815	-0.010049	-0.012929	0.172177	0.523965	0.319626	0.555487	-0.691120	0.351541	-0.300344
36827	0.235313	-9.653303	-1.945585	0.018432	-0.024072	-0.002388	0.171382	0.523830	0.319900	0.555932	-0.691098	0.351038	-0.300160
36828	0.259801	-9.605432	-1.959666	0.011255	-0.016220	0.004640	0.172185	0.524382	0.316875	0.556251	-0.691082	0.350783	-0.299902
36829	0.206855	-9.580896	-1.937296	0.023783	-0.022325	0.002086	0.172054	0.524106	0.316612	0.556785	-0.690958	0.350330	-0.299728
36830	0.228452	-9.600272	-1.925688	0.004082	-0.016226	0.007241	0.172191	0.524383	0.315038	0.557020	-0.691003	0.350154	-0.299392
36831	0.259400	-9.663011	-1.912256	0.020229	-0.011837	-0.001459	0.171939	0.523832	0.312149	0.557410	-0.690880	0.349791	-0.299376
36832	0.221272	-9.590653	-1.944743	0.014864	-0.001331	0.002091	0.172607	0.523273	0.311609	0.557660	-0.690753	0.349642	-0.299376
36833	0.192354	-9.583130	-1.917969	0.034557	-0.010060	-0.003074	0.172851	0.526185	0.312946	0.558227	-0.690469	0.349192	-0.299500
36834	0.205856	-9.720402	-1.938892	0.034490	-0.011840	0.010986	0.173251	0.526044	0.312414	0.558872	-0.690122	0.348935	-0.299395
36835	0.235619	-9.610053	-1.959511	-0.010201	-0.006592	0.003644	0.174316	0.525900	0.311609	0.558835	-0.690271	0.348887	-0.299177
36836	0.211660	-9.585620	-1.896533	0.015746	0.002156	0.004756	0.174323	0.525346	0.310554	0.559090	-0.690096	0.348807	-0.299200
36837	0.215802	-9.681853	-1.892869	0.013089	0.003919	-0.001446	0.174056	0.525902	0.310170	0.559271	-0.689957	0.348667	-0.299344
36838	0.182657	-9.590116	-1.867493	0.030965	-0.003077	0.000450	0.174061	0.524237	0.311334	0.559743	-0.689669	0.348384	-0.299454
36839	0.245055	-9.643589	-1.890278	0.008538	-0.006624	0.012581	0.172724	0.526742	0.310329	0.560020	-0.689546	0.348348	-0.299263
36840	0.302975	-9.648830	-1.883627	0.001413	0.000368	0.007248	0.174319	0.525901	0.310559	0.560103	-0.689522	0.348371	-0.299135
36841	0.384564	-9.721558	-1.861133	0.034586	-0.010106	-0.011973	0.174198	0.525209	0.308455	0.560613	-0.689301	0.347798	-0.299357
36842	0.152657	-9.734087	-1.830435	0.013085	-0.025801	-0.011239	0.173528	0.526461	0.308477	0.560927	-0.689431	0.347205	-0.299158
36843	0.076806	-9.536163	-1.798663	-0.038786	-0.031038	-0.017742	0.173390	0.526878	0.309402	0.560541	-0.690192	0.346760	-0.298641
36844	0.076976	-9.512126	-1.803195	0.005896	-0.011818	0.000282	0.175113	0.526868	0.309638	0.560729	-0.690241	0.346522	-0.298452
36845	0.100321	-9.623088	-1.847934	0.045284	0.002197	0.000591	0.175502	0.529086	0.308474	0.561387	-0.689729	0.346205	-0.298764
36846	0.158228	-9.628485	-1.891758	0.027424	0.005697	-0.004831	0.174446	0.528676	0.307698	0.561720	-0.689466	0.345965	-0.299024
36847	0.206382	-9.648133	-1.902014	0.030106	0.021423	0.000514	0.173660	0.528127	0.305737	0.562034	-0.689011	0.345957	-0.299492
36848	0.336884	-9.634664	-1.883757	0.026542	0.028384	-0.001286	0.173388	0.528960	0.306405	0.562218	-0.688597	0.346025	-0.300019
36849	0.225678	-9.652934	-1.849359	0.013008	0.024852	0.021542	0.173391	0.528683	0.306140	0.562395	-0.688171	0.346446	-0.300180
36850	0.240515	-9.604898	-1.834514	-0.024607	0.021318	0.028309	0.174457	0.528123	0.305331	0.562103	-0.688171	0.347145	-0.299918
36851	0.302100	-9.771461	-1.873012	-0.040718	0.028299	0.031690	0.173408	0.525631	0.306240	0.561574	-0.688259	0.348066	-0.299640
36852	0.160175	-9.695682	-1.837268	-0.052293	0.038851	0.022009	0.174605	0.523958	0.307911	0.560738	-0.688505	0.349045	-0.299502
36853	0.103199	-9.560380	-1.784748	-0.036982	0.021424	-0.006097	0.173535	0.524935	0.308856	0.560085	-0.688851	0.349348	-0.299575
36854	0.167777	-9.647464	-1.781500	-0.001115	0.022332	-0.023493	0.174069	0.524377	0.308842	0.559797	-0.688941	0.349204	-0.300073
36855	0.249886	-9.647989	-1.743759	0.016708	-0.006585	-0.017325	0.173939	0.523822	0.309101	0.560016	-0.688928	0.348716	-0.300263
36856	0.240121	-9.662389	-1.758261	0.023843	-0.006589	-0.011986	0.171799	0.527025	0.308903	0.560339	-0.688827	0.348265	-0.300414
36857	0.225622	-9.662408	-1.801399	0.029181	0.002151	-0.001336	0.172202	0.525774	0.309409	0.560769	-0.688507	0.348019	-0.300633
36858	0.206528	-9.628797	-1.870548	0.032800	-0.004808	-0.010132	0.174056	0.526458	0.308994	0.561216	-0.688284	0.347553	-0.300845
36859	0.192197	-9.606998	-1.858156	0.047124	-0.003049	-0.011775	0.173521	0.527710	0.308228	0.561864	-0.687867	0.346998	-0.301231
36860	0.206430	-9.643162	-1.849081	0.045361	0.000457	-0.017074	0.174318	0.528539	0.306518	0.562406	-0.687520	0.346418	-0.301679
36861	0.138405	-9.700358	-1.849151	0.031084	0.009239	-0.023306	0.173529	0.527850	0.305867	0.562678	-0.687287	0.345943	-0.302247
36862	0.206482	-9.635931	-1.844191	-0.001179	0.001311	-0.013884	0.172459	0.529798	0.305378	0.562592	-0.687435	0.345699	-0.302351
36863	0.303358	-9.595857	-1.863794	0.004094	-0.001387	0.007272	0.172461	0.529104	0.305896	0.562746	-0.687362	0.345689	-0.302240
36864	0.283416	-9.682353	-1.883844	0.011340	0.023155	-0.004934	0.172992	0.528963	0.306017	0.562736	-0.687176	0.345736	-0.302628
36865	0.265996	-9.754386	-1.886925	-0.024442	0.023157	-0.006967	0.173519	0.529376	0.306276	0.562238	-0.687378	0.345980	-0.302817
36866	0.216055	-9.648033	-1.844413	-0.047767	0.031867	0.008792	0.172192	0.529105	0.306950	0.561439	-0.687710	0.346669	-0.302758
36867	0.250103	-9.614610	-1.839515	-0.022696	0.028374	0.003671	0.172455	0.528687	0.308122	0.560991	-0.687787	0.347108	-0.302908
36868	0.264459	-9.633906	-1.820634	-0.029908	0.031836	0.015959	0.172329	0.527856	0.307591	0.560482	-0.687869	0.347784	-0.302890
36869	0.168225	-9.584928	-1.780785	0.000532	0.043241	0.014498	0.172992	0.527019	0.309147	0.560317	-0.687519	0.348399	-0.303282
36870	0.206539	-9.628656	-1.824880	0.022927	0.042383	0.009351	0.171796	0.527441	0.309170	0.560418	-0.686987	0.348787	-0.303855
36871	0.172124	-9.710464	-1.921662	-0.008337	0.049424	0.002096	0.172473	0.525357	0.308482	0.560012	-0.686785	0.349358	-0.304404
36872	0.206413	-9.643367	-1.916380	0.004148	0.038900	0.008320	0.172997	0.525770	0.309660	0.559878	-0.686498	0.349793	-0.304799
36873	0.255091	-9.588564	-1.961835	-0.013712	0.031909	0.000231	0.171661	0.526886	0.310872	0.559504	-0.686479	0.350178	-0.305087
36874	0.259523	-9.629371	-1.959893	0.002451	0.039029	-0.015451	0.171686	0.526989	0.309919	0.559200	-0.686376	0.350297	-0.305737
36875	0.317174	-9.673017	-1.927244	-0.029801	0.016245	-0.014033	0.170089	0.527830	0.309952	0.558621	-0.686736	0.350410	-0.305856
36876	0.346339	-9.648999	-1.864730	-0.031577	0.023228	-0.016670	0.168758	0.527281	0.312329	0.557949	-0.687114	0.350553	-0.306072
36877	0.355897	-9.663477	-1.855365	-0.010147	0.016212	-0.009496	0.169294	0.527557	0.310224	0.557665	-0.687224	0.350605	-0.306281
36878	0.346522	-9.624815	-1.821191	-0.010265	0.001283	0.011608	0.168905	0.525338	0.311389	0.557618	-0.687306	0.350749	-0.306018
36879	0.351292	-9.634356	-1.782887	-0.003125	0.007390	0.016083	0.169156	0.527279	0.312192	0.557650	-0.687212	0.351008	-0.305874
36880	0.225820	-9.619067	-1.822487	-0.001329	0.014431	0.017926	0.169170	0.525337	0.311516	0.557670	-0.687066	0.351337	-0.305790
36881	0.274115	-9.619437	-1.820504	0.020132	0.005672	0.018036	0.169692	0.526166	0.312566	0.558047	-0.686708	0.351462	-0.305762
36882	0.221024	-9.614241	-1.829600	0.005876	0.003967	0.004726	0.169302	0.525891	0.310732	0.558158	-0.686638	0.351448	-0.305732
36883	0.225789	-9.623840	-1.810524	0.047961	0.022353	0.002452	0.170487	0.526717	0.311772	0.558708	-0.685974	0.351376	-0.306301
36884	0.230200	-9.681664	-1.830455	0.062354	0.032018	-0.011520	0.169694	0.528250	0.308650	0.559300	-0.685218	0.351100	-0.307228
36885	0.286533	-9.571426	-1.820060	0.081116	0.028490	-0.006104	0.170763	0.527551	0.307314	0.560206	-0.684203	0.350775	-0.308208
36886	0.303174	-9.607682	-1.835041	0.084661	0.014482	-0.002616	0.169166	0.530475	0.304218	0.561279	-0.683240	0.350285	-0.308950
36887	0.306791	-9.778376	-1.798579	0.023785	-0.011784	-0.004954	0.169565	0.530334	0.303948	0.561686	-0.683108	0.349876	-0.308964
36888	0.353086	-9.720979	-1.788705	-0.024534	-0.010067	-0.003540	0.169153	0.531723	0.305674	0.561428	-0.683524	0.349780	-0.308622
36889	0.298693	-9.561680	-1.747949	-0.026274	-0.008288	-0.014072	0.169283	0.531444	0.306982	0.561068	-0.683999	0.349594	-0.308437
36890	0.248102	-9.546676	-1.689656	-0.001277	-0.019671	-0.006865	0.168496	0.530895	0.305413	0.561176	-0.684237	0.349197	-0.308160
36891	0.264389	-9.633352	-1.676373	0.045249	-0.010045	-0.004751	0.170756	0.530050	0.305370	0.561867	-0.683851	0.348678	-0.308345
36892	0.230752	-9.609079	-1.690224	0.041640	-0.013548	0.001393	0.169953	0.531164	0.305394	0.562569	-0.683512	0.348198	-0.308359
36893	0.206318	-9.647514	-1.736121	0.034489	-0.009159	0.002239	0.169962	0.530610	0.303944	0.563152	-0.683190	0.347853	-0.308399
36894	0.230347	-9.662318	-1.796585	0.018399	-0.006530	0.001241	0.171033	0.528939	0.303780	0.563490	-0.683072	0.347586	-0.308343
36895	0.250099	-9.600095	-1.848916	0.018472	0.021488	-0.004817	0.171029	0.530466	0.302483	0.563592	-0.682794	0.347592	-0.308766
36896	0.278726	-9.648485	-1.868947	-0.005754	0.010950	0.007286	0.169844	0.528807	0.302484	0.563519	-0.682803	0.347746	-0.308706
36897	0.350760	-9.706705	-1.846204	-0.012968	0.007398	0.017761	0.169441	0.530059	0.301978	0.563422	-0.682815	0.348096	-0.308462
36898	0.259278	-9.667488	-1.840157	-0.015659	0.014414	0.021327	0.171021	0.531298	0.303147	0.563286	-0.682827	0.348520	-0.308204
36899	0.312478	-9.658179	-1.806860	-0.026436	0.010872	0.028270	0.170238	0.529638	0.302224	0.563040	-0.682900	0.349137	-0.307793
36900	0.256729	-9.701233	-1.833358	-0.040687	0.005586	0.017537	0.171673	0.529388	0.303286	0.562605	-0.683280	0.349553	-0.307273
36901	0.332040	-9.639194	-1.804453	-0.054880	0.038843	-0.000080	0.171003	0.529529	0.304872	0.561595	-0.683702	0.350272	-0.307365
36902	0.274263	-9.614636	-1.786848	-0.034276	0.035378	-0.006970	0.171538	0.528277	0.305770	0.560892	-0.684002	0.350636	-0.307563
36903	0.346811	-9.600736	-1.775297	-0.033452	0.019580	0.003534	0.170350	0.526479	0.307083	0.560329	-0.684276	0.351054	-0.307503
36904	0.360703	-9.684952	-1.749947	-0.010233	-0.003176	0.005361	0.169283	0.527178	0.307631	0.560281	-0.684434	0.351052	-0.307241
36905	0.370238	-9.701900	-1.762242	-0.029905	-0.013668	-0.000114	0.169816	0.526898	0.307357	0.559978	-0.684898	0.351021	-0.306797
36906	0.326783	-9.701450	-1.725810	-0.001352	-0.032930	0.010611	0.169816	0.526898	0.307357	0.560298	-0.685109	0.350688	-0.306119
36907	0.331829	-9.655735	-1.744509	0.009360	-0.034597	0.011617	0.171435	0.525604	0.308203	0.560752	-0.685176	0.350339	-0.305536
36908	0.293458	-9.617081	-1.786996	0.014782	-0.038049	0.000209	0.171965	0.525601	0.308195	0.561260	-0.685304	0.349720	-0.305028
36909	0.240560	-9.585382	-1.781368	0.015685	-0.041529	-0.002418	0.170371	0.526581	0.307179	0.561763	-0.685439	0.349061	-0.304552
36910	0.254666	-9.638454	-1.796521	0.025566	-0.032762	-0.008497	0.172096	0.526711	0.306891	0.562327	-0.685472	0.348316	-0.304289
36911	0.256867	-9.667425	-1.825714	0.029130	-0.034514	-0.004959	0.171955	0.528933	0.305603	0.562949	-0.685431	0.347618	-0.304031
36912	0.234855	-9.705783	-1.840386	0.034541	-0.026611	-0.011941	0.171168	0.527827	0.304817	0.563570	-0.685347	0.346842	-0.303955
36913	0.254649	-9.638653	-1.861416	0.013067	-0.006511	-0.004967	0.171960	0.528656	0.304682	0.563773	-0.685318	0.346559	-0.303966
36914	0.293245	-9.643832	-1.883440	0.007659	-0.008289	0.003787	0.172231	0.527544	0.304798	0.564003	-0.685326	0.346349	-0.303761
36915	0.317173	-9.675231	-1.864780	-0.018281	-0.013548	0.000040	0.172753	0.528651	0.305326	0.563850	-0.685663	0.346246	-0.303403
36916	0.259624	-9.619361	-1.832396	-0.037092	-0.001313	0.007905	0.172761	0.528097	0.304139	0.563450	-0.686114	0.346424	-0.302922
36917	0.264047	-9.677036	-1.804256	-0.037118	-0.013571	0.008728	0.171955	0.527822	0.307298	0.563089	-0.686604	0.346555	-0.302334
36918	0.230474	-9.645393	-1.767550	-0.047784	-0.011785	-0.007188	0.172750	0.528095	0.307289	0.562511	-0.687329	0.346497	-0.301826
36919	0.254611	-9.662473	-1.748773	-0.008407	-0.018865	-0.006983	0.172736	0.526049	0.308092	0.562489	-0.687634	0.346178	-0.301542
36920	0.245081	-9.643273	-1.786926	-0.010220	-0.022368	-0.001714	0.172993	0.527435	0.308102	0.562534	-0.687963	0.345847	-0.301085
36921	0.284044	-9.597860	-1.781933	-0.008414	-0.034614	-0.008797	0.172075	0.525498	0.308359	0.562610	-0.688373	0.345325	-0.300605
36922	0.303344	-9.600417	-1.782129	0.041670	-0.037240	-0.004923	0.172205	0.526052	0.308100	0.563443	-0.688217	0.344492	-0.300356
36923	0.266452	-9.693938	-1.782886	0.039889	-0.034598	-0.006697	0.173140	0.525909	0.306641	0.564197	-0.688067	0.343706	-0.300187
36924	0.404174	-9.683019	-1.793562	0.034647	-0.018835	-0.029627	0.171805	0.527860	0.305762	0.564663	-0.688055	0.342768	-0.300409
36925	0.482187	-9.586752	-1.576818	0.194830	-0.019711	-0.040808	0.170211	0.529812	0.303444	0.567236	-0.686293	0.340738	-0.301899
36926	0.417772	-9.802357	-1.492170	0.321107	-0.018636	-0.075113	0.168637	0.534645	0.296786	0.571328	-0.683306	0.337473	-0.304614
36927	0.416871	-9.925304	-1.584907	0.120596	-0.025714	-0.055474	0.167575	0.537985	0.291455	0.572819	-0.682499	0.335606	-0.305684
36928	0.399552	-9.643929	-1.644012	-0.062142	-0.041607	-0.010098	0.167180	0.537988	0.290542	0.572219	-0.683589	0.335275	-0.304734
36929	0.275295	-9.460161	-1.645634	-0.013004	-0.066083	-0.000060	0.168510	0.537009	0.291168	0.572487	-0.684187	0.334520	-0.303717
36930	0.119823	-9.586652	-1.717851	0.044272	-0.071247	-0.003164	0.168229	0.540063	0.290809	0.573576	-0.684183	0.333306	-0.303004
36931	0.134100	-9.617887	-1.670264	-0.003162	-0.059036	0.001810	0.169573	0.537003	0.290758	0.573939	-0.684612	0.332605	-0.302115
36932	0.225089	-9.743540	-1.590823	0.048930	-0.029316	-0.031287	0.169152	0.538011	0.289371	0.574652	-0.684498	0.331434	-0.302306
36933	0.326699	-9.724431	-1.375169	0.199482	0.028494	-0.072308	0.168489	0.539543	0.286772	0.576760	-0.682550	0.329496	-0.304806
36934	0.498966	-9.623532	-0.976521	0.557571	0.063554	-0.115432	0.166764	0.545246	0.277539	0.583241	-0.676502	0.325138	-0.310580
36935	0.466168	-9.829242	-0.685382	0.795643	0.095981	-0.131241	0.161206	0.554166	0.259605	0.592517	-0.667416	0.319418	-0.318515
36936	0.443176	-9.683248	-0.195603	1.004996	0.121317	-0.133123	0.154592	0.563926	0.238808	0.604199	-0.655490	0.312547	-0.328012
36937	0.642284	-9.537437	0.013456	1.032653	0.138677	-0.115269	0.151166	0.574503	0.214823	0.616028	-0.642683	0.305777	-0.337591
36938	0.712730	-9.152156	0.334534	1.219564	0.163085	-0.095264	0.150131	0.586039	0.188448	0.629892	-0.626996	0.298160	-0.348155
36939	0.966149	-8.828432	0.619727	1.706472	0.182507	-0.138319	0.145441	0.597303	0.150641	0.648907	-0.604689	0.286559	-0.362153
36940	0.825615	-9.585870	1.124168	2.213699	0.142367	-0.148990	0.141055	0.606516	0.099615	0.673132	-0.575259	0.270237	-0.378078
36941	1.251279	-8.504651	1.827527	2.753505	0.117914	-0.231421	0.132209	0.616872	0.032788	0.701389	-0.537727	0.247824	-0.396846
36942	0.648727	-10.078097	3.314394	3.340054	0.021692	-0.222381	0.125859	0.616955	-0.048486	0.733803	-0.490751	0.218670	-0.415789
36943	1.257330	-9.425609	4.292449	3.489114	0.001967	-0.172092	0.123980	0.602861	-0.133119	0.764768	-0.439213	0.187390	-0.432559
36944	1.460972	-8.704237	6.313086	3.298137	-0.042389	-0.148930	0.121254	0.574895	-0.218402	0.790899	-0.388897	0.156481	-0.445815
36945	0.851408	-7.878986	7.231472	3.150356	-0.019846	-0.124966	0.116164	0.537121	-0.297411	0.812755	-0.338944	0.126686	-0.456615
36946	0.690013	-6.486211	7.640641	2.835252	-0.007828	-0.089885	0.108766	0.485456	-0.372343	0.829848	-0.292738	0.099817	-0.464427
36947	0.676507	-5.684164	7.960025	1.900153	0.082735	-0.045104	0.106663	0.443599	-0.423115	0.839797	-0.260301	0.083063	-0.469133
36948	1.035716	-5.425302	7.791660	0.666874	0.167829	0.059836	0.112286	0.423741	-0.443869	0.843484	-0.247456	0.079846	-0.470026
36949	1.436809	-5.442928	9.343033	0.238934	0.216200	0.087575	0.117908	0.417748	-0.449000	0.845130	-0.241245	0.081526	-0.470010
36950	1.968803	-3.307186	9.072180	1.031801	0.172583	0.065281	0.122262	0.404827	-0.459430	0.850252	-0.222079	0.074967	-0.471308
36951	1.203984	-3.549778	9.554344	2.456721	0.103528	-0.084743	0.119926	0.368299	-0.486604	0.859176	-0.179187	0.052907	-0.476350
36952	0.655569	-2.595529	10.300699	2.718080	0.138644	-0.110566	0.120970	0.305319	-0.529902	0.866427	-0.131133	0.028881	-0.480910
36953	0.608036	-1.111308	9.440912	1.947135	0.170172	-0.138644	0.125771	0.253971	-0.567105	0.869436	-0.095635	0.012487	-0.484540
36954	0.836956	-0.506764	9.503571	1.802552	0.199954	-0.208267	0.129014	0.209560	-0.587152	0.870230	-0.062415	-0.001974	-0.488671
36955	0.527201	-0.289903	10.412437	1.558310	0.188482	-0.239931	0.130657	0.165433	-0.604942	0.869389	-0.033247	-0.014474	-0.492795
36956	0.338868	-0.953096	10.151670	0.753774	0.197909	-0.196488	0.134046	0.133224	-0.610827	0.867891	-0.018182	-0.018662	-0.496070
36957	0.253595	-0.708292	9.758650	0.266932	0.162822	-0.171000	0.137029	0.123913	-0.614115	0.866316	-0.011724	-0.018764	-0.499005
36958	0.001351	-1.220616	9.944742	0.100157	0.092615	-0.117034	0.140212	0.123741	-0.618521	0.865192	-0.009071	-0.018257	-0.501026
36959	-0.092103	-1.096936	9.249969	-0.006695	0.055793	-0.024473	0.141935	0.124564	-0.619458	0.864953	-0.008531	-0.017383	-0.501480
36960	0.169325	-0.998970	8.917162	-0.158234	-0.012650	0.037567	0.142324	0.125672	-0.618928	0.865287	-0.011460	-0.016079	-0.500887
36961	0.177392	-0.564373	9.474884	-0.181741	-0.056599	0.065509	0.139608	0.133175	-0.612907	0.865865	-0.015149	-0.015343	-0.499813
36962	0.455820	-0.810938	9.784499	-0.081768	-0.072553	0.103048	0.138254	0.137066	-0.611404	0.866837	-0.017374	-0.015821	-0.498037
36963	1.255312	-0.118845	10.042728	0.117763	-0.082408	0.095550	0.139608	0.134980	-0.615907	0.867785	-0.016179	-0.018523	-0.496331
36964	1.070422	0.022628	10.214192	0.187636	-0.058713	0.080364	0.136732	0.129031	-0.618022	0.868610	-0.013586	-0.021449	-0.494846
36965	1.352687	0.327780	10.042216	0.219094	-0.005360	0.071075	0.135964	0.125568	-0.620144	0.869344	-0.009876	-0.023868	-0.493531
36966	1.236842	0.333821	10.149037	0.176255	0.046290	0.059529	0.135219	0.117665	-0.621524	0.869974	-0.006434	-0.024862	-0.492428
36967	1.180409	0.545995	10.171191	0.045682	0.084764	0.058776	0.137351	0.116544	-0.622880	0.870580	-0.004856	-0.024049	-0.491415
36968	0.846957	0.523918	9.967117	-0.083000	0.090186	0.030642	0.140537	0.116111	-0.622933	0.870906	-0.005480	-0.021731	-0.490939
36969	1.077937	0.402209	10.083898	-0.106179	0.084896	0.006565	0.142364	0.120540	-0.621867	0.870973	-0.006524	-0.019458	-0.490902
36970	0.632559	0.256486	10.062031	-0.086372	0.064118	-0.026745	0.143539	0.123030	-0.620679	0.870712	-0.007439	-0.017568	-0.491422
36971	0.698541	0.036316	9.808970	-0.338584	0.092108	-0.035591	0.146276	0.131478	-0.620899	0.870304	-0.012449	-0.012900	-0.492188
36972	0.510989	-0.194937	10.005013	-0.275818	0.109715	-0.066787	0.147793	0.141456	-0.616098	0.869581	-0.016204	-0.008363	-0.493453
36973	0.505857	-0.566135	9.736410	-0.243603	0.131638	-0.055967	0.151316	0.150732	-0.614879	0.868940	-0.019185	-0.003941	-0.494529
36974	0.288009	-0.636695	9.703830	-0.218554	0.143081	-0.051285	0.153772	0.159595	-0.611285	0.868340	-0.021615	0.000616	-0.495499
36975	0.234471	-0.702803	9.972718	-0.155892	0.130850	-0.069381	0.155858	0.164855	-0.609821	0.867559	-0.023100	0.004165	-0.496781
36976	-0.018432	-0.937618	9.623700	-0.009958	0.103090	-0.089530	0.158730	0.172053	-0.608612	0.866645	-0.022308	0.005940	-0.498391
36977	-0.168415	-0.955907	9.511888	0.026669	0.048136	-0.094661	0.157951	0.173196	-0.609611	0.865690	-0.021470	0.006263	-0.500081
36978	-0.215335	-0.758754	9.365545	0.040820	0.020978	-0.061114	0.158627	0.170972	-0.609644	0.865087	-0.020613	0.006120	-0.501162
36979	-0.065942	-0.807722	9.464639	-0.039842	-0.012396	-0.044256	0.158611	0.174026	-0.610138	0.864612	-0.021535	0.006113	-0.501941
36980	-0.011373	-0.606096	9.466486	-0.034518	-0.043918	-0.042545	0.156480	0.176258	-0.611396	0.864170	-0.022630	0.005611	-0.502660
36981	0.432810	-0.628624	9.524884	-0.159848	-0.049371	-0.031281	0.155394	0.179455	-0.609510	0.863767	-0.026008	0.006181	-0.503182
36982	0.563681	-0.571139	9.779182	-0.124179	-0.052998	-0.012562	0.153508	0.184599	-0.609430	0.863575	-0.028741	0.006438	-0.503360
36983	0.584806	-0.320938	9.849174	-0.038400	-0.054808	0.011891	0.152418	0.188768	-0.608190	0.863661	-0.030079	0.005695	-0.503143
36984	0.627251	0.216964	9.667522	0.089761	-0.044172	-0.024045	0.151621	0.189189	-0.608568	0.863469	-0.029028	0.003943	-0.503550
36985	0.419576	0.214072	9.765420	0.125575	-0.076456	-0.041464	0.148717	0.188651	-0.611548	0.863109	-0.027723	0.001113	-0.504254
36986	0.212458	-0.066159	10.412919	0.135468	-0.037106	-0.060645	0.145963	0.182977	-0.611300	0.862562	-0.025812	-0.000998	-0.505292
36987	0.297922	0.054522	10.766877	0.194622	-0.012636	-0.084806	0.145582	0.181315	-0.613410	0.861781	-0.022640	-0.003451	-0.506764
36988	0.258011	-0.112203	10.416803	0.165285	0.015502	-0.109605	0.145730	0.181316	-0.617744	0.860730	-0.019678	-0.004980	-0.508657
36989	0.396826	-0.260112	9.596728	0.046244	-0.008949	-0.085943	0.145201	0.180903	-0.617477	0.859855	-0.019017	-0.005860	-0.510150
36990	0.452851	-0.510187	8.978085	0.160757	-0.057807	-0.081815	0.143095	0.179528	-0.619821	0.859060	-0.016885	-0.008596	-0.511525
36991	0.760933	-0.643341	8.695094	0.076464	-0.105188	-0.047467	0.141794	0.177317	-0.623498	0.858560	-0.016727	-0.011426	-0.512312
36992	0.594365	-0.991453	9.271762	0.070781	-0.149096	-0.008930	0.139418	0.176776	-0.625830	0.858446	-0.017089	-0.014784	-0.512406
36993	0.793565	-0.829159	9.365644	0.061785	-0.156196	-0.002001	0.133461	0.174728	-0.625891	0.858375	-0.017771	-0.018315	-0.512388
36994	0.967470	-0.825562	9.412254	-0.027758	-0.176425	0.006033	0.130814	0.175160	-0.628208	0.858347	-0.020110	-0.021127	-0.512239
36995	1.289477	-1.053512	9.627974	-0.113654	-0.166949	0.001768	0.125749	0.178656	-0.626784	0.858218	-0.023983	-0.023051	-0.512207
36996	0.874022	-1.064973	9.540095	-0.206944	-0.138982	0.064758	0.121590	0.186310	-0.625857	0.858695	-0.029040	-0.023355	-0.511130
36997	0.867028	-1.389905	10.238230	-0.185774	-0.096380	0.123144	0.120094	0.192424	-0.625248	0.859764	-0.033542	-0.023240	-0.509059
36998	0.577720	-1.329383	10.414471	-0.302398	-0.023940	0.208125	0.121503	0.199214	-0.622052	0.861635	-0.039134	-0.020503	-0.505601
36999	0.950425	-0.521085	9.829297	-0.207619	-0.051975	0.234335	0.122784	0.206561	-0.621211	0.863775	-0.043621	-0.019295	-0.501616
37000	1.014178	-0.391193	9.993676	0.071599	-0.058910	0.215200	0.124631	0.207521	-0.619917	0.865954	-0.043109	-0.020914	-0.497824
37001	0.898854	-0.317335	10.255094	0.188076	-0.049184	0.175594	0.123873	0.202531	-0.622580	0.867804	-0.040686	-0.023674	-0.494672
37002	0.731288	-0.100597	9.912933	0.102516	-0.058559	0.109832	0.124695	0.199753	-0.625507	0.868932	-0.039589	-0.025687	-0.492677
37003	0.754459	-0.241418	9.584177	0.054502	-0.063708	0.054758	0.123643	0.196257	-0.625943	0.869454	-0.039539	-0.027471	-0.491662
37004	0.762506	-0.454331	9.197106	-0.032193	-0.096848	0.033702	0.122571	0.198066	-0.625909	0.869695	-0.041120	-0.028883	-0.491025
37005	0.795801	-0.535463	9.493916	0.038610	-0.105562	-0.003737	0.120317	0.199189	-0.627701	0.869601	-0.041718	-0.031274	-0.490995
37006	0.634459	-0.498070	10.298491	0.020758	-0.070643	-0.024850	0.117665	0.199343	-0.628052	0.869318	-0.042086	-0.032799	-0.491364
37007	0.707875	-0.022613	10.226414	-0.002926	-0.024962	-0.111135	0.116060	0.201571	-0.627612	0.868181	-0.042511	-0.033451	-0.493290
37008	0.588230	0.143104	9.839992	-0.072946	0.003429	-0.237472	0.113403	0.202418	-0.627825	0.865758	-0.043635	-0.032945	-0.497467
37009	0.629490	-0.139566	9.495162	0.112662	-0.025906	-0.330528	0.109430	0.203030	-0.627604	0.862508	-0.041878	-0.034940	-0.503095
37010	0.963600	-0.354075	9.417708	0.092057	-0.067100	-0.336257	0.104672	0.201670	-0.630170	0.859124	-0.040780	-0.037376	-0.508770
37011	1.274311	-0.471465	9.577113	0.142110	-0.106572	-0.341443	0.097519	0.200877	-0.631644	0.855638	-0.039326	-0.041070	-0.514442
37012	1.227535	-0.259395	9.589569	0.292264	-0.088247	-0.299691	0.091187	0.197167	-0.635259	0.852668	-0.035037	-0.045892	-0.519252
37013	1.258033	-0.056655	9.894473	0.186490	-0.105050	-0.268775	0.085248	0.193454	-0.637699	0.849869	-0.032859	-0.049953	-0.523592
37014	1.327258	0.173236	9.737890	0.162368	-0.133896	-0.279600	0.080506	0.188902	-0.639510	0.846882	-0.031273	-0.054181	-0.528089
37015	1.268542	0.408990	9.599303	0.084496	-0.176747	-0.280254	0.071640	0.187426	-0.643064	0.843740	-0.031546	-0.058397	-0.532633
37016	1.424019	0.546529	9.351987	0.188371	-0.171442	-0.290065	0.064646	0.182192	-0.644585	0.840530	-0.029907	-0.063547	-0.537193
37017	1.566455	0.531857	9.636601	0.090831	-0.162815	-0.292559	0.056169	0.180574	-0.645259	0.837188	-0.029879	-0.067607	-0.541898
37018	1.364043	0.591295	9.679890	0.161805	-0.132866	-0.348256	0.049563	0.178114	-0.648595	0.833288	-0.028191	-0.071859	-0.547424
37019	1.271602	0.473909	10.385955	-0.038502	-0.073478	-0.375948	0.042666	0.178152	-0.648752	0.828993	-0.029192	-0.073036	-0.553700
37020	1.117908	0.573253	11.018130	-0.138361	0.012315	-0.445043	0.036812	0.182070	-0.649805	0.823950	-0.030752	-0.071624	-0.561276
37021	1.291020	0.503535	9.898226	-0.209545	0.035350	-0.494866	0.032264	0.187228	-0.647453	0.818245	-0.033160	-0.069130	-0.569734
37022	1.640162	0.031172	9.699909	-0.297337	0.044831	-0.465709	0.027167	0.195719	-0.645191	0.812737	-0.036925	-0.065380	-0.577773
37023	1.514311	-0.008662	9.724571	-0.172469	0.042071	-0.380187	0.023142	0.201984	-0.642180	0.808218	-0.038820	-0.063118	-0.584203
37024	1.433901	0.238709	9.396432	-0.069940	-0.001744	-0.301974	0.019143	0.205058	-0.641563	0.804601	-0.039646	-0.062628	-0.589171
37025	1.356545	0.220710	9.605993	0.088180	-0.043807	-0.265712	0.016485	0.205905	-0.641514	0.801448	-0.038478	-0.064717	-0.593306
37026	1.385388	0.192509	9.896239	0.081792	-0.071029	-0.254423	0.010677	0.202886	-0.644606	0.798372	-0.037737	-0.067086	-0.597224
37027	1.429867	0.320881	10.301112	0.100513	-0.072011	-0.249880	0.005101	0.204027	-0.644772	0.795330	-0.036713	-0.069749	-0.601030
37028	1.503012	0.395564	10.568055	0.019948	-0.016247	-0.227412	0.001822	0.201514	-0.647391	0.792563	-0.036332	-0.070478	-0.604612
37029	1.605352	0.537742	10.128975	0.156217	0.016312	-0.264184	-0.001879	0.198898	-0.646442	0.789466	-0.033329	-0.072423	-0.608595
37030	1.653445	0.537117	9.260905	0.227922	0.019133	-0.267171	-0.005683	0.193787	-0.649846	0.786355	-0.029169	-0.075135	-0.612494
37031	1.740398	0.206510	9.128971	0.328141	-0.022801	-0.279901	-0.007766	0.188528	-0.652491	0.783029	-0.023923	-0.079807	-0.616380
37032	1.447109	0.056949	9.026433	0.186657	-0.066512	-0.265169	-0.013660	0.178296	-0.656571	0.779708	-0.021456	-0.083338	-0.620201
37033	1.310674	0.221965	9.154488	0.241299	-0.111917	-0.294823	-0.019330	0.174027	-0.658758	0.775919	-0.018666	-0.088312	-0.624341
37034	1.158402	0.192835	9.465512	0.072421	-0.138077	-0.361322	-0.028035	0.166445	-0.659751	0.771148	-0.018687	-0.091553	-0.629761
37035	1.365679	0.148367	9.569031	-0.025735	-0.130955	-0.425485	-0.033643	0.169278	-0.659358	0.765488	-0.020044	-0.093475	-0.636309
37036	1.741549	0.025612	9.713391	0.028289	-0.134390	-0.506312	-0.043710	0.167669	-0.660533	0.758744	-0.020434	-0.096151	-0.643929
37037	1.938114	-0.169122	9.459496	-0.236215	-0.123809	-0.571739	-0.054075	0.170223	-0.659169	0.750968	-0.024654	-0.095263	-0.652966
37038	1.792223	-0.644424	9.397607	-0.476741	-0.137717	-0.611485	-0.064215	0.178185	-0.654997	0.742371	-0.032506	-0.091455	-0.662922
37039	1.760725	-0.663053	9.517838	-0.182486	-0.158688	-0.596196	-0.073168	0.186557	-0.649921	0.733982	-0.036434	-0.091778	-0.671952
37040	1.896934	-0.511585	9.056940	-0.052376	-0.167180	-0.667534	-0.086554	0.184688	-0.649736	0.724573	-0.038285	-0.094064	-0.681675
37041	1.941886	-0.315160	8.948185	-0.428870	-0.178646	-0.703819	-0.098644	0.192212	-0.645952	0.714199	-0.045865	-0.091316	-0.692443
37042	2.104363	-0.565761	9.215492	-0.428396	-0.237063	-0.834546	-0.112644	0.201025	-0.638828	0.701660	-0.053799	-0.089575	-0.704809
37043	1.948697	-0.740726	9.808477	-0.691045	-0.242209	-0.942221	-0.128106	0.210262	-0.631152	0.686993	-0.065513	-0.084178	-0.718792
37044	2.321805	-0.592358	10.511177	-0.697958	-0.198583	-1.002130	-0.145061	0.224222	-0.621438	0.671107	-0.076314	-0.078216	-0.733262
37045	2.039890	-0.193287	11.296917	-0.629604	-0.086507	-1.066284	-0.160667	0.234986	-0.613089	0.654159	-0.084655	-0.071681	-0.748178
37046	2.473340	1.056953	9.086759	-0.863346	-0.047586	-1.136404	-0.180816	0.249101	-0.600307	0.635336	-0.095065	-0.061335	-0.763903
37047	2.033249	0.304627	8.925682	-0.803987	-0.033246	-1.199381	-0.198170	0.262508	-0.589149	0.615162	-0.104567	-0.051726	-0.779721
37048	2.224364	-0.668675	9.648367	-0.558937	-0.022784	-1.203072	-0.213660	0.264994	-0.579669	0.594972	-0.110588	-0.045837	-0.794782
37049	1.961935	-0.899591	9.763342	-0.519624	0.066451	-1.168949	-0.228152	0.266456	-0.572084	0.575090	-0.114889	-0.039341	-0.809027
37050	1.877012	-1.306594	10.167983	-0.226259	0.080443	-1.154491	-0.241554	0.264584	-0.567174	0.555771	-0.115325	-0.037441	-0.822446
37051	2.184935	-1.446072	9.389809	-0.471307	0.080462	-1.158143	-0.258250	0.259538	-0.563295	0.535506	-0.118616	-0.031395	-0.835570
37052	2.061749	-1.795530	9.636813	-0.666521	0.055854	-1.138546	-0.272338	0.260305	-0.556379	0.514722	-0.124141	-0.022392	-0.848026
37053	1.886220	-2.038463	9.976826	-0.624616	0.069787	-1.112641	-0.285911	0.262733	-0.547617	0.494156	-0.129129	-0.013711	-0.859621
37054	1.641191	-1.875347	10.033624	-0.496825	0.119548	-1.059479	-0.297383	0.260803	-0.541335	0.474532	-0.131736	-0.006759	-0.870298
37055	2.040052	-1.472678	9.799273	-0.423843	0.071183	-0.979850	-0.309584	0.257536	-0.535671	0.456257	-0.134617	-0.001115	-0.879606
37056	2.262725	-1.393416	9.543497	-0.218372	-0.014644	-0.927600	-0.322568	0.251499	-0.528972	0.439244	-0.136903	0.000062	-0.887875
37057	2.122072	-1.469891	9.346748	-0.116714	-0.058440	-0.860018	-0.334712	0.241993	-0.529144	0.423582	-0.139202	-0.000554	-0.895098
37058	2.256962	-1.518922	9.388283	-0.254913	-0.063979	-0.772980	-0.344350	0.232748	-0.526203	0.408952	-0.142561	0.001285	-0.901351
37059	1.919646	-1.419420	9.603842	-0.370056	-0.067763	-0.643303	-0.354428	0.229193	-0.520311	0.396256	-0.147047	0.005768	-0.906270
37060	2.148739	-1.126248	10.057153	-0.035726	-0.039899	-0.584345	-0.362313	0.223448	-0.519546	0.385511	-0.148193	0.004352	-0.910715
37061	1.817786	-0.806103	10.078111	0.091067	0.028286	-0.505467	-0.367956	0.212932	-0.519564	0.376553	-0.147199	0.001609	-0.914624
37062	2.031582	-0.607473	9.506526	0.035645	0.096516	-0.480081	-0.372935	0.202830	-0.520377	0.367823	-0.145257	0.000245	-0.918481
37063	2.323488	-1.002594	10.037839	0.076405	0.153879	-0.392521	-0.373812	0.195204	-0.522408	0.360822	-0.142018	-0.000983	-0.921758
37064	2.539949	-0.437770	9.665123	0.226602	0.185310	-0.343670	-0.374004	0.185494	-0.527489	0.355088	-0.137038	-0.004824	-0.924722
37065	2.231830	-0.296280	9.527604	0.058298	0.215051	-0.309418	-0.372734	0.175499	-0.532727	0.349532	-0.132748	-0.005082	-0.927459
37066	2.465133	-0.108677	10.118999	0.154797	0.218345	-0.294649	-0.370689	0.167719	-0.535854	0.344449	-0.127666	-0.007231	-0.930056
37067	2.442983	0.201257	9.161369	0.160373	0.251818	-0.302327	-0.367435	0.159657	-0.543071	0.339247	-0.121954	-0.009175	-0.932714
37068	2.471769	0.181157	8.954192	0.203406	0.213424	-0.326833	-0.366824	0.148555	-0.547654	0.333625	-0.116612	-0.012338	-0.935384
37069	2.152988	0.191935	8.519637	-0.050630	0.202181	-0.333023	-0.365969	0.141060	-0.552466	0.327297	-0.113211	-0.010805	-0.938053
37070	2.728240	0.260051	8.664472	0.085271	0.155633	-0.328839	-0.363287	0.137161	-0.554383	0.321288	-0.109744	-0.012148	-0.940522
37071	2.559388	0.276702	8.959342	0.083513	0.113684	-0.356272	-0.361367	0.127994	-0.557392	0.314760	-0.107136	-0.013830	-0.943004
37072	2.424721	0.017973	8.957529	-0.041653	0.082270	-0.388151	-0.363446	0.122456	-0.560565	0.307314	-0.105820	-0.013376	-0.945611
37073	2.507321	-0.260691	9.282887	-0.025657	0.045431	-0.385614	-0.365792	0.115809	-0.561383	0.299939	-0.105190	-0.013519	-0.948045
37074	2.207789	-0.272846	9.263700	-0.127746	0.073428	-0.357090	-0.367098	0.112624	-0.561920	0.292866	-0.104549	-0.011425	-0.950352
37075	2.830199	-0.359470	9.266948	0.034944	0.043485	-0.333307	-0.367992	0.106940	-0.562488	0.286574	-0.103642	-0.012638	-0.952352
37076	2.644646	-0.663865	9.933210	0.124044	0.013553	-0.279917	-0.371645	0.097109	-0.563843	0.281459	-0.102685	-0.015520	-0.953937
37077	1.932893	-0.948476	11.008022	0.100545	0.053704	-0.247207	-0.371872	0.090866	-0.564426	0.276932	-0.101223	-0.017715	-0.955379
37078	2.458603	-0.344516	10.063468	0.148804	0.083384	-0.196535	-0.370093	0.082948	-0.567157	0.273467	-0.098819	-0.020511	-0.956572
37079	2.329882	-0.077221	9.048584	0.115020	0.029454	-0.230346	-0.370568	0.074348	-0.568942	0.269266	-0.097754	-0.023083	-0.957814
37080	1.873877	-0.353207	8.876297	-0.047956	-0.015086	-0.210462	-0.370541	0.069630	-0.568727	0.265092	-0.098289	-0.022672	-0.958932
37081	1.935305	-0.554624	9.238777	-0.083908	-0.037104	-0.192367	-0.370258	0.066992	-0.569414	0.261191	-0.099580	-0.021687	-0.959892
37082	1.540961	-0.672626	9.759970	-0.089528	-0.021455	-0.147329	-0.371853	0.066445	-0.567558	0.258135	-0.100481	-0.020388	-0.960653
37083	1.679067	-0.608731	9.769127	0.015903	0.020424	-0.102379	-0.371040	0.063804	-0.568121	0.256185	-0.100164	-0.020792	-0.961199
37084	2.018492	-0.423473	9.864467	0.101649	0.048231	-0.062948	-0.370615	0.059222	-0.568305	0.255156	-0.098775	-0.022639	-0.961575
37085	1.900731	0.000121	9.649235	0.123059	0.032519	-0.045099	-0.370182	0.053531	-0.569156	0.254524	-0.097693	-0.024916	-0.961797
37086	1.847660	0.027520	9.034721	0.005076	0.015168	-0.060085	-0.365649	0.050732	-0.571221	0.253342	-0.097431	-0.025068	-0.962131
37087	1.997101	-0.359859	9.375076	0.010277	-0.047955	-0.053358	-0.366425	0.046989	-0.570722	0.252290	-0.098466	-0.025592	-0.962288
37088	1.732819	-0.522440	9.808110	-0.011353	-0.037530	-0.028768	-0.366690	0.046574	-0.570197	0.251650	-0.099317	-0.025632	-0.962368
37089	1.873487	-0.113375	10.220188	-0.168004	-0.004498	-0.012135	-0.366702	0.047961	-0.568870	0.251061	-0.100417	-0.022396	-0.962488
37090	2.102165	0.470663	9.869218	-0.114935	0.018361	-0.053903	-0.366192	0.050177	-0.566756	0.249752	-0.100702	-0.020212	-0.962847
37091	1.955224	0.533236	9.505879	0.019429	0.015074	-0.078425	-0.366578	0.048793	-0.567814	0.248264	-0.100449	-0.020667	-0.963249
37092	1.911716	0.191849	9.449453	0.119844	0.001249	-0.128025	-0.364289	0.043785	-0.569474	0.245992	-0.099862	-0.023240	-0.963834
37093	1.887119	0.129472	9.439335	-0.019684	0.011740	-0.136058	-0.363333	0.038784	-0.568882	0.243310	-0.099827	-0.023088	-0.964521
37094	1.970131	0.249709	9.641891	-0.069668	0.016103	-0.166372	-0.363322	0.036008	-0.567598	0.239908	-0.099864	-0.022009	-0.965395
37095	1.966303	0.384897	9.792494	-0.066905	0.023989	-0.184802	-0.363562	0.032680	-0.569465	0.236189	-0.099788	-0.021011	-0.966341
37096	1.682302	0.495110	10.500424	0.062769	0.032710	-0.187258	-0.363264	0.027683	-0.570438	0.232649	-0.098866	-0.022453	-0.967262
37097	1.451938	0.384126	9.801729	-0.076551	0.060960	-0.217187	-0.364826	0.022419	-0.570335	0.228293	-0.098055	-0.021180	-0.968411
37098	2.089879	0.096224	10.095751	-0.001499	0.089560	-0.195646	-0.360963	0.020734	-0.572248	0.224474	-0.096330	-0.021135	-0.969477
37099	1.730046	-0.260240	10.594677	0.041329	0.102668	-0.181163	-0.359330	0.014620	-0.574040	0.221055	-0.094176	-0.021875	-0.970457
37100	1.660840	-0.104794	9.337648	-0.062514	0.106310	-0.132481	-0.357461	0.012806	-0.574612	0.218345	-0.092417	-0.020449	-0.971270
37101	2.295758	-0.098387	8.332404	0.094013	0.015353	-0.120382	-0.355555	0.005859	-0.577204	0.216159	-0.091774	-0.022477	-0.971775
37102	1.966767	-0.523267	8.561090	0.012247	-0.063466	-0.076317	-0.356593	0.002257	-0.577880	0.214598	-0.093007	-0.023137	-0.971989
37103	1.535188	-0.463642	9.654266	-0.125947	-0.044513	-0.011050	-0.358324	0.002126	-0.575624	0.214104	-0.094525	-0.020903	-0.972002
37104	1.667710	-0.192843	10.451782	-0.077997	0.019851	0.067955	-0.356875	0.004756	-0.577195	0.215199	-0.094589	-0.019179	-0.971789
37105	2.136683	0.230089	9.943065	0.061605	0.060047	0.091104	-0.355014	0.003913	-0.576969	0.217086	-0.093302	-0.019950	-0.971479
37106	2.327019	0.201459	8.931641	0.115407	0.058468	0.092331	-0.354473	0.002245	-0.577256	0.219045	-0.091788	-0.021774	-0.971144
37107	1.874500	0.074624	8.775458	0.151215	0.030666	0.083793	-0.353384	-0.001367	-0.579409	0.220938	-0.090698	-0.024446	-0.970754
37108	2.009716	0.073478	8.745437	0.028547	-0.006172	0.093299	-0.351623	-0.007205	-0.580150	0.222724	-0.090824	-0.024866	-0.970323
37109	1.771745	0.213696	9.157690	0.057125	-0.034168	0.086448	-0.351097	-0.006931	-0.579368	0.224463	-0.091416	-0.026002	-0.969837
37110	2.098740	0.344213	9.411137	0.002461	-0.078082	0.085813	-0.353217	-0.008169	-0.578036	0.226034	-0.093050	-0.026253	-0.969310
37111	2.179591	0.504889	9.460356	0.126077	-0.068393	0.056797	-0.353738	-0.010665	-0.576478	0.227305	-0.093988	-0.028964	-0.968844
37112	1.927748	0.403751	9.567118	0.163724	-0.079653	0.035054	-0.356904	-0.014395	-0.575417	0.228195	-0.094893	-0.032443	-0.968437
37113	1.795605	0.093638	11.646089	0.014073	0.017859	0.055395	-0.355681	-0.019119	-0.575876	0.229278	-0.094652	-0.032588	-0.968200
37114	2.093240	0.576276	9.774371	0.068050	0.088150	0.065786	-0.355414	-0.019398	-0.575883	0.230673	-0.092762	-0.033387	-0.968024
37115	2.098982	0.355935	10.098659	0.238917	0.063656	0.054552	-0.352995	-0.023990	-0.577541	0.232183	-0.090597	-0.037695	-0.967710
37116	1.926541	0.209002	10.377258	0.079461	0.106372	0.101144	-0.352672	-0.032455	-0.580123	0.234298	-0.088332	-0.038565	-0.967375
37117	2.045464	0.662009	9.371987	0.049222	0.096939	0.088632	-0.348947	-0.033584	-0.581373	0.236145	-0.086429	-0.038991	-0.967081
37118	1.835666	0.387356	8.690461	0.002829	0.034210	0.058129	-0.348413	-0.033864	-0.582040	0.237246	-0.085886	-0.038795	-0.966868
37119	1.572320	0.015727	9.195590	-0.102864	-0.006085	0.055442	-0.349470	-0.033580	-0.583596	0.238108	-0.086669	-0.036812	-0.966663
37120	1.668781	-0.056841	10.881152	-0.140667	0.038982	0.071110	-0.348432	-0.030256	-0.582397	0.239204	-0.086724	-0.033793	-0.966498
37121	1.846910	0.538317	10.891265	-0.088523	0.128240	0.045446	-0.348168	-0.029980	-0.582530	0.239987	-0.084815	-0.031449	-0.966552
37122	2.060217	0.691471	9.605334	-0.067499	0.140839	-0.012517	-0.346318	-0.028047	-0.583851	0.239660	-0.082495	-0.029500	-0.966896
37123	1.673372	-0.033436	9.107629	0.080285	0.081709	-0.053971	-0.343910	-0.030140	-0.586271	0.238769	-0.080622	-0.030821	-0.967233
37124	1.220428	-0.559343	9.018966	-0.068443	0.041505	-0.021685	-0.344160	-0.032081	-0.587468	0.238202	-0.080219	-0.029345	-0.967452
37125	1.221255	-0.448275	9.159636	-0.245824	0.036945	0.022846	-0.343109	-0.030699	-0.586683	0.238245	-0.080798	-0.024384	-0.967531
37126	1.447055	0.051088	9.427810	-0.183414	0.004375	0.057576	-0.342882	-0.023623	-0.587403	0.238983	-0.081701	-0.020730	-0.967358
37127	1.448179	0.203104	9.588176	-0.102834	-0.016590	0.036086	-0.344491	-0.020700	-0.587349	0.239482	-0.082625	-0.018772	-0.967196
37128	1.022830	0.155912	9.588901	-0.140394	-0.044444	0.023493	-0.345701	-0.019307	-0.584823	0.239596	-0.084252	-0.016238	-0.967074
37129	1.118191	-0.017868	9.636552	-0.203204	-0.058573	0.056403	-0.347336	-0.012916	-0.583160	0.240300	-0.086434	-0.012502	-0.966762
37130	1.089278	-0.016863	9.891580	-0.060151	-0.079603	0.066185	-0.349608	-0.010129	-0.582572	0.241356	-0.088365	-0.011614	-0.966335
37131	1.447873	0.153269	9.808724	-0.103136	-0.053500	0.085280	-0.351996	-0.012060	-0.579405	0.242786	-0.089942	-0.009747	-0.965852
37132	1.192764	0.244652	10.725290	-0.133573	0.000631	0.080043	-0.352952	-0.006781	-0.580126	0.243977	-0.090680	-0.007025	-0.965507
37133	1.232240	0.381938	10.099226	0.084909	0.018340	0.066749	-0.351899	-0.005955	-0.579215	0.245397	-0.089897	-0.008503	-0.965208
37134	1.399343	0.102465	10.375775	0.176252	0.025321	0.041773	-0.351089	-0.007624	-0.580425	0.246462	-0.088636	-0.011717	-0.965020
37135	1.565336	0.366739	9.911110	0.232029	0.074470	0.003600	-0.352376	-0.013583	-0.582040	0.246930	-0.086007	-0.015899	-0.965078
37136	1.674027	0.727206	9.294225	0.255494	0.047523	-0.029756	-0.351790	-0.021216	-0.585406	0.246748	-0.083904	-0.020658	-0.965220
37137	1.907995	0.357688	8.653378	0.144835	0.008241	-0.084633	-0.352467	-0.025501	-0.586652	0.245326	-0.082958	-0.023679	-0.965594
37138	1.810709	0.231380	9.575693	0.142897	-0.023418	-0.087422	-0.353504	-0.030352	-0.585241	0.243809	-0.082754	-0.026710	-0.965917
37139	1.528858	0.307599	10.184671	-0.041380	0.039498	-0.093737	-0.354036	-0.029794	-0.585752	0.241916	-0.082104	-0.026004	-0.966467
37140	1.411979	-0.185070	10.809721	0.291425	0.112974	-0.084076	-0.353585	-0.037286	-0.588720	0.240773	-0.078551	-0.031240	-0.966893
37141	1.526369	-0.021307	9.594468	0.204730	0.118386	-0.068801	-0.353143	-0.044364	-0.589847	0.239802	-0.075184	-0.034833	-0.967279
37142	1.013573	0.205598	9.337122	0.094541	0.067752	-0.044908	-0.350725	-0.047844	-0.592806	0.239066	-0.073475	-0.036416	-0.967534
37143	0.771748	0.165834	9.088792	-0.025379	-0.001260	-0.053011	-0.351515	-0.048949	-0.592673	0.237969	-0.073501	-0.036079	-0.967816
37144	1.022101	0.054825	9.566113	-0.054252	-0.054779	-0.034094	-0.352664	-0.049238	-0.592759	0.237132	-0.074881	-0.035351	-0.967942
37145	1.115262	0.238052	9.942355	-0.048919	-0.049638	-0.034035	-0.353743	-0.046735	-0.591668	0.236333	-0.075944	-0.034732	-0.968077
37146	1.691477	0.443033	10.011845	-0.070288	-0.040156	-0.055437	-0.357614	-0.043662	-0.589741	0.235076	-0.077102	-0.033656	-0.968329
37147	1.984928	0.279708	10.050697	0.140042	-0.007799	-0.062721	-0.359328	-0.045040	-0.590253	0.234039	-0.076465	-0.036549	-0.968526
37148	1.785109	0.044000	9.544985	0.214348	0.025610	-0.049700	-0.359018	-0.052118	-0.591641	0.233368	-0.075015	-0.040668	-0.968637
37149	1.581675	-0.359984	9.061403	-0.073839	0.050989	-0.012947	-0.357951	-0.052401	-0.592710	0.233018	-0.074299	-0.039027	-0.968844
37150	1.287580	-0.644507	9.656727	0.111935	0.018524	0.032365	-0.358743	-0.053229	-0.592444	0.233757	-0.073531	-0.041072	-0.968640
37151	1.133069	-0.642945	9.773444	0.068694	0.029755	0.097341	-0.356851	-0.059067	-0.592793	0.235743	-0.072646	-0.042040	-0.968184
37152	1.565555	-0.266895	9.572145	-0.074645	0.019896	0.142033	-0.355536	-0.055882	-0.595013	0.238325	-0.072819	-0.040304	-0.967613
37153	1.617287	-0.118695	9.400354	-0.051497	-0.022122	0.160572	-0.355702	-0.051581	-0.592474	0.241317	-0.073574	-0.039059	-0.966865
37154	1.631415	0.174094	9.220936	-0.226790	-0.050097	0.142511	-0.357065	-0.046579	-0.590303	0.243621	-0.075835	-0.034715	-0.966278
37155	1.779857	0.314223	9.802903	-0.262569	-0.044989	0.126379	-0.357649	-0.038806	-0.587592	0.245612	-0.078039	-0.029553	-0.965770
37156	1.531816	0.735834	10.180024	-0.113915	-0.001159	0.103100	-0.358470	-0.034361	-0.587798	0.247346	-0.078768	-0.027208	-0.965337
37157	1.705492	1.055886	9.884176	-0.113611	0.025212	0.053872	-0.357572	-0.030343	-0.585540	0.248198	-0.078832	-0.024751	-0.965179
37158	1.486762	0.864799	9.763694	-0.102797	0.021845	0.038107	-0.357989	-0.027149	-0.585370	0.248709	-0.079026	-0.022609	-0.965084
37159	1.519875	0.774864	9.541255	0.044991	0.021992	0.009202	-0.356394	-0.027157	-0.586445	0.248943	-0.078329	-0.023360	-0.965063
37160	1.451879	0.715827	9.726230	-0.017631	-0.002509	-0.005438	-0.356656	-0.028267	-0.585402	0.248747	-0.078549	-0.023052	-0.965103
37161	1.673451	0.623578	10.014076	-0.107064	0.013123	-0.018461	-0.356665	-0.026601	-0.585648	0.248200	-0.078759	-0.021001	-0.965274
37162	1.532321	0.473231	10.042406	0.004924	0.041250	-0.043967	-0.357471	-0.025071	-0.585358	0.247322	-0.078006	-0.020972	-0.965560
37163	1.422149	0.262477	10.060162	0.013933	0.069300	-0.050860	-0.353883	-0.025367	-0.586728	0.246361	-0.076506	-0.021050	-0.965924
37164	1.379178	0.000082	9.879660	-0.012850	0.089482	-0.054543	-0.355597	-0.026467	-0.588025	0.245275	-0.074904	-0.020457	-0.966339
37165	1.312148	-0.250076	9.706716	-0.012927	0.067635	-0.040551	-0.352799	-0.027591	-0.589785	0.244471	-0.073568	-0.019989	-0.966655
37166	1.396756	-0.232024	9.533144	-0.168609	0.078962	-0.032851	-0.351352	-0.025101	-0.590438	0.243566	-0.072939	-0.016403	-0.966999
37167	1.309826	-0.240142	9.802988	-0.098920	0.072794	-0.020011	-0.349256	-0.021228	-0.589382	0.243032	-0.071934	-0.014195	-0.967243
37168	1.494345	-0.097637	9.680458	-0.123945	0.085002	-0.018410	-0.348075	-0.018181	-0.590551	0.242471	-0.070973	-0.011423	-0.967492
37169	1.310524	-0.143822	9.840142	0.004915	0.106063	-0.020877	-0.345561	-0.016251	-0.592145	0.242073	-0.068827	-0.011061	-0.967751
37170	1.441101	-0.105275	9.406836	-0.172217	0.160264	0.001798	-0.342915	-0.014461	-0.593217	0.241849	-0.066644	-0.006961	-0.967997
37171	1.112244	-0.178542	9.778963	-0.021040	0.166452	0.000354	-0.338661	-0.013788	-0.596950	0.241827	-0.063463	-0.005774	-0.968225
37172	1.117519	-0.100705	9.289507	-0.227607	0.225983	0.006139	-0.334026	-0.011314	-0.599096	0.241620	-0.060273	-0.000277	-0.968497
37173	0.926188	-0.196168	9.833242	-0.050498	0.235603	0.003966	-0.328743	-0.006763	-0.600050	0.241613	-0.055889	0.001815	-0.968760
37174	0.861308	-0.141291	9.521983	-0.071889	0.272426	0.005743	-0.321039	-0.006387	-0.603970	0.241582	-0.051043	0.004518	-0.969027
37175	0.720464	-0.259614	9.798236	-0.098750	0.274162	0.002041	-0.315751	-0.002252	-0.605846	0.241471	-0.046133	0.007726	-0.969280
37176	0.626238	-0.261715	9.657221	-0.064805	0.250583	0.011046	-0.308449	-0.001457	-0.609231	0.241537	-0.041672	0.010191	-0.969443
37177	0.382136	-0.295387	9.822375	-0.012998	0.228741	0.019338	-0.302479	0.000177	-0.612324	0.241832	-0.037210	0.011531	-0.969536
37178	0.527618	-0.212373	9.810057	-0.057757	0.205066	0.018018	-0.296634	0.000008	-0.614646	0.242045	-0.033594	0.013643	-0.969587
37179	0.239790	-0.279620	9.895888	0.062229	0.195600	-0.007506	-0.291854	0.000538	-0.616945	0.241867	-0.029406	0.013339	-0.969772
37180	0.256827	-0.260554	9.881539	0.076587	0.165894	-0.025133	-0.286784	-0.002818	-0.620205	0.241339	-0.025910	0.012628	-0.970013
37181	0.275530	-0.342844	9.762663	-0.068378	0.144875	-0.024523	-0.283346	-0.000477	-0.621022	0.240771	-0.023333	0.014602	-0.970192
37182	0.173708	-0.414255	9.789091	-0.003893	0.109887	-0.045357	-0.280486	0.000348	-0.622525	0.239819	-0.021319	0.015173	-0.970465
37183	0.343399	-0.326282	9.887180	0.072964	0.106298	-0.028984	-0.275830	-0.001619	-0.623534	0.239235	-0.018815	0.014216	-0.970675
37184	0.247041	-0.289793	9.775469	0.069396	0.096727	-0.030768	-0.276483	-0.003003	-0.624063	0.238597	-0.016700	0.013308	-0.970884
37185	0.406041	-0.346037	9.879202	0.065814	0.087046	-0.036178	-0.271695	-0.004138	-0.626247	0.237873	-0.014618	0.012394	-0.971107
37186	0.333432	-0.371671	9.963655	0.047888	0.074794	-0.035457	-0.270339	-0.009001	-0.626841	0.237139	-0.013032	0.011797	-0.971317
37187	0.275409	-0.376461	9.822296	-0.125778	0.078237	-0.011137	-0.269548	-0.007756	-0.627628	0.236850	-0.012041	0.014575	-0.971362
37188	0.328003	-0.453588	9.905077	-0.056045	0.071207	-0.003638	-0.267310	-0.004855	-0.627633	0.236702	-0.011010	0.015989	-0.971388
37189	0.260781	-0.381031	9.822437	-0.059730	0.064277	0.015777	-0.264469	-0.003490	-0.628427	0.236956	-0.009988	0.017427	-0.971313
37190	0.217294	-0.385355	9.870832	-0.045456	0.088747	0.030961	-0.263685	-0.001274	-0.628548	0.237472	-0.008555	0.018724	-0.971176
37191	0.149905	-0.355772	9.934243	0.064672	0.057348	0.003477	-0.260768	-0.000596	-0.629373	0.237510	-0.007095	0.017708	-0.971198
37192	0.111443	-0.331402	9.939663	0.004742	0.047732	-0.003146	-0.259433	-0.002130	-0.629277	0.237389	-0.006232	0.017830	-0.971231
37193	-0.052774	-0.330330	9.871391	-0.057878	0.057397	-0.000873	-0.258238	-0.001997	-0.629951	0.237325	-0.005359	0.019192	-0.971226
37194	-0.018978	-0.330712	9.832640	-0.009624	0.050379	0.011780	-0.255992	0.000351	-0.631274	0.237489	-0.004508	0.019608	-0.971182
37195	-0.118173	-0.354233	9.753911	0.117418	0.032962	0.010907	-0.256113	-0.001730	-0.631293	0.237679	-0.003273	0.017449	-0.971181
37196	-0.033682	-0.359579	9.793980	0.031481	0.035509	0.019956	-0.255973	-0.002841	-0.631437	0.238011	-0.002512	0.016995	-0.971111
37197	-0.076515	-0.272496	9.845823	0.086024	0.037257	0.027438	-0.253845	-0.004241	-0.630959	0.238516	-0.001341	0.015467	-0.971014
37198	-0.100652	-0.265605	9.677869	0.043999	0.019803	0.020913	-0.253427	-0.006740	-0.632434	0.238871	-0.000826	0.014695	-0.970940
37199	0.087600	-0.287992	9.916333	-0.018689	0.013547	0.024773	-0.252368	-0.006468	-0.632447	0.239328	-0.000624	0.015086	-0.970821
37200	0.068898	-0.201296	9.903070	-0.004381	-0.000438	0.023088	-0.251849	-0.004806	-0.631913	0.239731	-0.000733	0.015157	-0.970721
37201	0.102692	-0.201707	9.854705	-0.061527	0.003101	-0.000235	-0.252513	-0.004247	-0.632423	0.239706	-0.000962	0.016321	-0.970708
37202	0.082676	-0.297884	9.815316	-0.056150	0.004871	-0.001084	-0.253310	-0.004243	-0.632279	0.239629	-0.001222	0.017422	-0.970707
37203	0.121182	-0.317325	9.848409	-0.002524	-0.000406	0.008965	-0.253323	-0.002162	-0.631733	0.239784	-0.001249	0.017420	-0.970669
37204	0.024641	-0.311605	9.899780	0.011849	0.017135	0.000350	-0.252390	-0.002722	-0.632147	0.239736	-0.000946	0.017260	-0.970684
37205	-0.066967	-0.284906	9.744653	-0.007824	0.022431	0.003787	-0.250939	-0.002175	-0.630982	0.239783	-0.000563	0.017469	-0.970669
37206	0.053931	-0.266300	9.844769	0.006441	-0.000376	0.005536	-0.253987	-0.002436	-0.631201	0.239836	-0.000623	0.017330	-0.970659
37207	-0.143992	-0.252769	9.832211	0.076245	-0.007285	0.000795	-0.253983	-0.002713	-0.631991	0.239836	-0.000419	0.015759	-0.970685
37208	-0.097945	-0.229134	9.812859	-0.000731	-0.015202	0.005484	-0.253313	-0.004660	-0.630577	0.239894	-0.000802	0.015688	-0.970672
37209	0.126334	-0.269522	9.762389	-0.056123	-0.016106	-0.011739	-0.253977	-0.003545	-0.632131	0.239652	-0.001416	0.016642	-0.970715
37210	-0.052916	-0.349624	9.854346	-0.034674	-0.015197	-0.008901	-0.254784	-0.002432	-0.630795	0.239427	-0.001966	0.017230	-0.970759
37211	-0.084655	-0.395328	9.772377	-0.063239	-0.005530	-0.018765	-0.254257	-0.001602	-0.631057	0.239043	-0.002413	0.018378	-0.970832
37212	0.052799	-0.422804	9.790103	-0.036421	0.011910	-0.008861	-0.255329	-0.000348	-0.630241	0.238807	-0.002445	0.019130	-0.970876
37213	-0.063443	-0.469899	9.824213	0.022646	-0.001151	-0.017265	-0.254540	0.000897	-0.630241	0.238454	-0.002403	0.018639	-0.970972
37214	-0.070793	-0.484311	9.812094	-0.086512	-0.005549	-0.018077	-0.254813	0.002147	-0.630093	0.238043	-0.003016	0.020280	-0.971038
37215	0.013677	-0.489900	9.772845	-0.089169	-0.018669	-0.026981	-0.255353	0.002843	-0.628371	0.237502	-0.003856	0.021886	-0.971133
37216	-0.044666	-0.546901	9.861621	-0.090164	-0.009097	-0.004920	-0.255769	0.006176	-0.628726	0.237338	-0.004549	0.023581	-0.971130
37217	-0.003361	-0.508980	9.782387	-0.109896	-0.009129	0.008150	-0.254586	0.007834	-0.628333	0.237472	-0.005290	0.025645	-0.971041
37218	0.158358	-0.522030	9.860155	-0.124354	-0.009265	0.037070	-0.255544	0.012419	-0.627617	0.238115	-0.006127	0.028008	-0.970814
37219	0.173265	-0.466543	9.951996	-0.013394	-0.016243	0.029928	-0.255959	0.015335	-0.627581	0.238686	-0.006550	0.028160	-0.970666
37220	0.081623	-0.446833	9.871296	0.000922	-0.009206	0.034497	-0.255562	0.015194	-0.627064	0.239295	-0.006790	0.028090	-0.970517
37221	0.081500	-0.461514	9.789411	-0.076009	0.003036	0.036623	-0.256108	0.017555	-0.626376	0.239976	-0.007141	0.029541	-0.970303
37222	0.081526	-0.456807	9.755816	-0.035712	0.020557	0.035219	-0.255326	0.020188	-0.626755	0.240574	-0.006978	0.030325	-0.970132
37223	0.030618	-0.485185	9.784770	-0.035757	0.019670	0.044036	-0.253466	0.020317	-0.627832	0.241394	-0.006812	0.031066	-0.969906
37224	0.008624	-0.523330	9.839801	0.013436	0.025795	0.047939	-0.252937	0.020592	-0.627837	0.242240	-0.006301	0.030924	-0.969703
37225	-0.000751	-0.484660	9.876378	0.117210	0.013570	0.046899	-0.253191	0.019206	-0.628897	0.243138	-0.005512	0.028660	-0.969553
37226	-0.089952	-0.462461	9.829334	0.026047	0.003136	0.023319	-0.253057	0.017817	-0.627076	0.243525	-0.005397	0.028161	-0.969471
37227	-0.058990	-0.522830	9.830776	0.017201	-0.012560	-0.004140	-0.251601	0.018364	-0.627093	0.243436	-0.005626	0.027702	-0.969505
37228	-0.107635	-0.566239	9.669665	-0.007798	-0.002007	-0.008681	-0.254121	0.018516	-0.627446	0.243203	-0.005793	0.027829	-0.969559
37229	-0.011497	-0.631761	9.725765	-0.027495	0.006691	-0.005312	-0.253333	0.019622	-0.626922	0.243076	-0.005866	0.028338	-0.969575
37230	0.017475	-0.634231	9.778363	0.017257	0.003197	-0.011177	-0.253332	0.019761	-0.627446	0.242793	-0.005812	0.028005	-0.969656
37231	0.051368	-0.624654	9.850285	0.063726	-0.005585	-0.002949	-0.252251	0.015730	-0.626453	0.242728	-0.005685	0.026691	-0.969710
37232	0.075712	-0.596105	9.809544	0.051209	0.003159	-0.001247	-0.252767	0.013930	-0.627644	0.242626	-0.005461	0.025701	-0.969764
37233	0.121594	-0.596427	9.821161	-0.052555	-0.000369	-0.008198	-0.251849	0.015729	-0.627771	0.242443	-0.005811	0.026672	-0.969781
37234	0.100093	-0.564901	9.850552	0.007320	0.011852	0.010799	-0.252522	0.016009	-0.625396	0.242566	-0.005624	0.026576	-0.969755
37235	0.047288	-0.518888	9.817887	0.090513	0.015382	0.016731	-0.253707	0.015461	-0.626958	0.242874	-0.004968	0.024852	-0.969727
37236	0.112616	-0.500229	9.793504	0.020682	0.003084	0.023212	-0.252634	0.014763	-0.629081	0.243237	-0.004881	0.024456	-0.969646
37237	0.086353	-0.461258	9.885509	0.040383	0.006589	0.018095	-0.253699	0.015740	-0.629580	0.243570	-0.004646	0.023660	-0.969583
37238	-0.000008	-0.379005	9.819903	0.083383	-0.009079	0.004297	-0.252628	0.013097	-0.628179	0.243579	-0.004499	0.021987	-0.969621
37239	0.033410	-0.432303	9.780547	-0.040109	0.001368	0.012226	-0.252091	0.011984	-0.628199	0.243793	-0.004762	0.022722	-0.969549
37240	0.129709	-0.478288	9.933009	-0.049087	-0.000448	0.013875	-0.253954	0.012826	-0.627899	0.243953	-0.005088	0.023661	-0.969485
37241	-0.005527	-0.477392	9.881310	0.015316	-0.023126	0.012542	-0.254230	0.014354	-0.627355	0.244190	-0.005561	0.023204	-0.969434
37242	0.023407	-0.480332	9.780082	-0.015123	-0.020515	0.020253	-0.253954	0.012826	-0.627899	0.244494	-0.006107	0.023387	-0.969349
37243	-0.049229	-0.504097	9.689103	0.001112	-0.005543	-0.001585	-0.254101	0.014492	-0.626437	0.244448	-0.006314	0.023293	-0.969362
37244	0.013476	-0.516497	9.726875	-0.029307	0.004918	-0.000029	-0.254500	0.015049	-0.626950	0.244341	-0.006446	0.023873	-0.969374
37245	0.107773	-0.504752	9.875211	0.050282	0.022356	0.010278	-0.254236	0.015047	-0.626692	0.244518	-0.005869	0.022967	-0.969355
37246	0.093321	-0.497614	9.812928	0.040501	0.046881	0.005897	-0.252360	0.012818	-0.628580	0.244505	-0.004843	0.022399	-0.969377
37247	0.153752	-0.490724	9.860555	0.008301	0.034611	-0.001449	-0.251294	0.011424	-0.627560	0.244443	-0.004248	0.022367	-0.969396
37248	0.122408	-0.485521	9.908955	0.042301	0.027627	-0.004742	-0.251290	0.011147	-0.628219	0.244221	-0.003592	0.021670	-0.969471
37249	0.129775	-0.466512	9.851426	-0.025669	0.018886	-0.012315	-0.249969	0.011694	-0.627709	0.243953	-0.003482	0.022220	-0.969526
37250	0.197394	-0.466953	9.879680	-0.009584	0.006615	-0.012264	-0.249961	0.010307	-0.627723	0.243580	-0.003490	0.022424	-0.969615
37251	0.084016	-0.451516	9.919291	0.040482	0.011881	-0.003032	-0.250766	0.012810	-0.628998	0.243499	-0.003201	0.021657	-0.969654
37252	-0.067983	-0.429009	9.812705	0.006519	0.012825	-0.007629	-0.250636	0.012392	-0.627692	0.243232	-0.003008	0.021580	-0.969723
37253	-0.051183	-0.441373	9.745121	-0.038218	0.005823	-0.007986	-0.250752	0.010173	-0.628762	0.243053	-0.003218	0.022311	-0.969751
37254	-0.044237	-0.484585	9.790230	-0.031061	0.001446	-0.010605	-0.251019	0.011285	-0.630059	0.242694	-0.003429	0.022908	-0.969826
37255	0.004306	-0.451186	9.823844	0.008297	-0.009062	-0.012127	-0.251168	0.012255	-0.626898	0.242445	-0.003703	0.022667	-0.969893
37256	0.033158	-0.470493	9.876248	0.033396	0.007566	-0.018947	-0.251957	0.011289	-0.627420	0.241942	-0.003487	0.022042	-0.970034
37257	-0.010184	-0.451102	9.814356	-0.016694	-0.012529	-0.026416	-0.252884	0.011572	-0.628191	0.241415	-0.003957	0.022270	-0.970158
37258	0.004117	-0.475444	9.756269	-0.032838	-0.010799	-0.015962	-0.253416	0.011019	-0.626876	0.240953	-0.004415	0.022842	-0.970258
37259	0.008751	-0.504213	9.799161	-0.034588	0.002330	-0.022103	-0.251834	0.012953	-0.627405	0.240501	-0.004681	0.023492	-0.970353
37260	0.006568	-0.475022	9.900461	-0.006011	-0.014319	-0.017545	-0.252764	0.013097	-0.627127	0.240025	-0.005080	0.023527	-0.970468
37261	0.105928	-0.423146	9.813675	0.024438	0.004922	-0.015508	-0.253428	0.013239	-0.627116	0.239705	-0.005012	0.023042	-0.970559
37262	0.057189	-0.485275	9.822995	-0.006846	-0.000302	-0.024565	-0.253298	0.012405	-0.625026	0.239078	-0.005145	0.023159	-0.970710
37263	0.083513	-0.519113	9.836800	-0.048033	-0.009080	-0.021388	-0.252897	0.013237	-0.627255	0.238643	-0.005702	0.024016	-0.970794
37264	0.119794	-0.509878	9.802945	-0.041747	0.004917	-0.021300	-0.254375	0.016297	-0.626940	0.238077	-0.005899	0.024836	-0.970911
37265	0.005955	-0.561538	9.923506	0.032455	0.003174	-0.011932	-0.253042	0.015735	-0.627753	0.237828	-0.005833	0.024192	-0.970988
37266	0.061638	-0.538243	9.817541	-0.002456	0.018894	-0.000684	-0.253573	0.014905	-0.626310	0.237651	-0.005561	0.024318	-0.971030
37267	0.027747	-0.547805	9.750426	-0.036444	0.011916	-0.003591	-0.253711	0.015182	-0.625124	0.237551	-0.005649	0.025059	-0.971035
37268	0.075940	-0.562586	9.759455	0.015379	0.008380	0.010855	-0.253576	0.015460	-0.626435	0.237589	-0.005491	0.024790	-0.971034
37269	0.022935	-0.549754	9.887443	0.017165	0.011873	0.009134	-0.252509	0.014761	-0.626983	0.237743	-0.005321	0.024495	-0.971005
37270	-0.005875	-0.523342	9.799067	-0.020503	0.022330	0.034467	-0.251852	0.015589	-0.626591	0.238227	-0.005051	0.024991	-0.970875
37271	0.008880	-0.485074	9.765732	0.017073	0.013594	0.033832	-0.251174	0.014477	-0.628844	0.238859	-0.004834	0.024709	-0.970728
37272	-0.007942	-0.475181	9.811656	0.025180	0.017120	0.021574	-0.251708	0.014479	-0.627917	0.239087	-0.004453	0.024293	-0.970684
37273	-0.015004	-0.448747	9.785583	-0.004347	0.006624	0.019566	-0.249718	0.014191	-0.627557	0.239444	-0.004478	0.024390	-0.970594
37274	-0.118696	-0.430863	9.863594	0.031392	-0.005616	0.025103	-0.249986	0.014747	-0.627809	0.239769	-0.004507	0.023744	-0.970529
37275	-0.057999	-0.383406	9.805933	0.085141	-0.003829	0.013157	-0.250238	0.013084	-0.628872	0.240015	-0.004301	0.022049	-0.970509
37276	-0.082568	-0.441061	9.767027	-0.007848	-0.009053	-0.001642	-0.251565	0.012536	-0.627676	0.239806	-0.004598	0.022147	-0.970557
37277	-0.022603	-0.499120	9.811507	-0.034643	-0.014305	-0.015104	-0.253679	0.011993	-0.629093	0.239496	-0.005178	0.022728	-0.970617
37278	0.071732	-0.478136	9.834970	0.061990	-0.011686	-0.015296	-0.251569	0.012952	-0.627278	0.239041	-0.005198	0.021455	-0.970758
37279	0.095591	-0.516963	9.783844	-0.014919	-0.012560	-0.022923	-0.251827	0.011704	-0.627287	0.238580	-0.005658	0.021664	-0.970865
37280	0.165201	-0.575267	9.772960	-0.048919	0.001404	-0.018747	-0.253293	0.012683	-0.626861	0.237996	-0.005954	0.022607	-0.970985
37281	0.085682	-0.555063	9.884438	0.031484	-0.003878	0.003874	-0.253564	0.013517	-0.626717	0.238057	-0.006020	0.021966	-0.970984
37282	0.081234	-0.497681	9.760156	-0.021355	0.004844	0.021160	-0.253034	0.014070	-0.627376	0.238271	-0.006101	0.022396	-0.970921
37283	0.119888	-0.495564	9.764653	-0.033840	0.011844	0.014034	-0.253299	0.013933	-0.627373	0.238514	-0.006172	0.023101	-0.970845
