# Supplementary material for: Identification of Haptic Based Guiding Using Hard Reins
Source: PLoS One. 2015 Jul 22;10(7):e0132020. doi: 10.1371/journal.pone.0132020 (PMC4511788; doi:10.1371/journal.pone.0132020)
Supplement: S9 File — (ZIP) [file pone.0132020.s009.zip › Exp2_MotionData2/Subject10/path1/T8/gc8.txt]

// Start Time: 0
// Sample rate: 25.0Hz
// Scenario: 4.9
// Firmware Version: 2.6.1
Counter	Acc_X	Acc_Y	Acc_Z	Gyr_X	Gyr_Y	Gyr_Z	Mag_X	Mag_Y	Mag_Z	Quat_w	Quat_x	Quat_y	Quat_z
36757	9.325146	2.099203	-2.457819	0.171175	0.130869	-0.143752	-0.543660	-0.289530	0.420667	0.295908	0.755289	-0.222858	0.540659
36758	9.369491	2.145980	-2.352889	0.185254	0.126501	-0.163884	-0.544350	-0.290688	0.421027	0.295373	0.755756	-0.217679	0.542406
36759	9.305442	2.208083	-2.248636	0.180146	0.133216	-0.184091	-0.544221	-0.290355	0.420054	0.295228	0.756163	-0.212283	0.544053
36760	9.343399	2.343681	-2.072837	0.168235	0.120245	-0.182222	-0.543070	-0.292072	0.419510	0.295054	0.756649	-0.206966	0.545518
36761	9.355858	2.281903	-1.993993	0.158206	0.057230	-0.174806	-0.544883	-0.294598	0.418802	0.294818	0.757667	-0.202378	0.545954
36762	9.305367	2.491819	-2.068033	0.152442	0.014994	-0.145365	-0.541463	-0.295450	0.420417	0.293975	0.759044	-0.198318	0.545986
36763	9.255868	2.411517	-2.201976	0.182203	-0.012068	-0.125106	-0.540312	-0.295442	0.422816	0.292553	0.760728	-0.194615	0.545739
36764	9.220557	2.375485	-2.389302	0.191592	-0.019995	-0.115919	-0.538335	-0.293848	0.424881	0.290550	0.762602	-0.190638	0.545597
36765	9.244977	2.423531	-2.368163	0.208671	0.012823	-0.095737	-0.537473	-0.293140	0.427752	0.288488	0.764028	-0.186939	0.545976
36766	9.177019	2.356567	-2.402291	0.154189	-0.038860	-0.075602	-0.536635	-0.290165	0.431332	0.286539	0.765709	-0.184087	0.545616
36767	9.225259	2.385415	-2.408738	0.124480	0.001103	-0.095895	-0.535759	-0.290863	0.433548	0.285712	0.766760	-0.181367	0.545485
36768	9.205368	2.245159	-2.428233	0.036466	-0.003728	-0.103428	-0.533894	-0.292100	0.434728	0.286051	0.767452	-0.179243	0.545036
36769	9.225582	2.409239	-2.377192	-0.001556	-0.006438	-0.086948	-0.533047	-0.293034	0.432961	0.287026	0.767824	-0.178080	0.544380
36770	9.230714	2.525732	-2.386287	-0.010709	-0.038848	-0.083224	-0.531589	-0.295699	0.434055	0.287772	0.768540	-0.177021	0.543320
36771	9.230497	2.511477	-2.408112	-0.069240	-0.032229	-0.083352	-0.529562	-0.299581	0.433367	0.289656	0.768786	-0.176794	0.542044
36772	9.128890	2.625088	-2.507439	-0.072429	-0.014797	-0.066876	-0.529532	-0.301753	0.433656	0.291270	0.768816	-0.176533	0.541220
36773	9.139243	2.643281	-2.423164	-0.067420	-0.016027	-0.015472	-0.527963	-0.303442	0.432401	0.292449	0.768653	-0.177232	0.540587
36774	9.158202	2.746142	-2.507746	-0.023811	0.019713	-0.030106	-0.527949	-0.304323	0.432771	0.293073	0.768450	-0.176858	0.540660
36775	9.197355	2.720433	-2.420003	0.003508	0.039863	0.032317	-0.529947	-0.303930	0.431256	0.292847	0.767930	-0.177192	0.541412
36776	9.207267	2.544277	-2.310408	-0.001320	0.043975	0.056134	-0.531078	-0.305249	0.429200	0.292337	0.767270	-0.177842	0.542409
36777	9.219615	2.533911	-2.267457	-0.010325	0.043673	0.061625	-0.532234	-0.303497	0.429037	0.292019	0.766518	-0.178753	0.543344
36778	9.275369	2.603674	-2.254594	-0.000540	0.040342	0.086448	-0.533415	-0.300269	0.428117	0.291080	0.765814	-0.179778	0.544501
36779	9.178212	2.466675	-2.295334	0.005087	0.019674	0.092870	-0.535265	-0.299122	0.428773	0.290100	0.765294	-0.181138	0.545304
36780	9.212171	2.558730	-2.305666	0.007791	0.027148	0.091050	-0.537013	-0.296015	0.427568	0.288951	0.764755	-0.182244	0.546301
36781	9.260617	2.418923	-2.214183	0.001385	0.020722	0.091039	-0.539892	-0.292761	0.426665	0.288052	0.764202	-0.183607	0.547093
36782	9.332162	2.341669	-2.277751	0.016085	0.019669	0.092905	-0.540213	-0.289745	0.426857	0.286704	0.763787	-0.184661	0.548024
36783	9.309740	2.341347	-2.061931	0.012903	0.012985	0.112180	-0.542500	-0.287983	0.426848	0.285367	0.763297	-0.186264	0.548862
36784	9.250154	2.193603	-2.224923	-0.040431	-0.000985	0.101962	-0.543394	-0.284255	0.427374	0.284653	0.762764	-0.188125	0.549339
36785	9.322040	2.252338	-2.302110	-0.077256	0.060779	0.087134	-0.545653	-0.285715	0.425603	0.285142	0.761318	-0.190063	0.550422
36786	9.399566	2.141309	-2.201865	-0.084449	0.049431	0.092645	-0.550702	-0.289496	0.425131	0.285462	0.759981	-0.192083	0.551402
36787	9.270515	2.250107	-2.109370	-0.079797	0.032485	0.098179	-0.552135	-0.287774	0.425678	0.285756	0.758776	-0.194377	0.552105
36788	9.304200	2.164591	-2.079785	-0.068187	0.012745	0.089052	-0.554995	-0.287292	0.422617	0.285633	0.757974	-0.196248	0.552609
36789	9.341884	2.153650	-2.187550	-0.057397	0.011325	0.081738	-0.555010	-0.285476	0.423723	0.285684	0.757184	-0.198163	0.552981
36790	9.365500	2.129928	-2.239314	-0.035128	0.016139	0.092784	-0.557007	-0.285226	0.422199	0.285034	0.756511	-0.199711	0.553680
36791	9.355988	2.071240	-2.198277	-0.023376	-0.018549	0.056149	-0.556778	-0.282250	0.420115	0.284730	0.756345	-0.201033	0.553585
36792	9.361121	2.109680	-2.174062	0.001441	0.006817	0.092868	-0.560067	-0.279613	0.420171	0.283501	0.755974	-0.202248	0.554280
36793	9.399526	1.999916	-2.147228	-0.028742	-0.011382	0.059796	-0.560348	-0.279622	0.420456	0.283265	0.755681	-0.203643	0.554290
36794	9.385180	1.987625	-2.127447	-0.039937	-0.020125	0.052443	-0.560934	-0.278036	0.420561	0.283006	0.755532	-0.204868	0.554173
36795	9.332334	1.982829	-2.103762	-0.043772	-0.030847	0.046936	-0.561512	-0.276758	0.421072	0.283059	0.755416	-0.206345	0.553756
36796	9.349008	1.987927	-2.130924	-0.040454	-0.041190	0.035034	-0.561795	-0.276358	0.421808	0.282894	0.755575	-0.207404	0.553227
36797	9.375186	1.959047	-2.161077	-0.033172	-0.029993	0.032278	-0.562339	-0.278336	0.421264	0.282954	0.755566	-0.208536	0.552784
36798	9.353172	1.971966	-2.208481	-0.018799	-0.020175	0.021275	-0.562057	-0.278204	0.421412	0.282773	0.755644	-0.209127	0.552547
36799	9.362500	1.991955	-2.257010	-0.014801	-0.020943	0.034134	-0.559515	-0.276217	0.424063	0.282572	0.755629	-0.210031	0.552326
36800	9.350316	1.916667	-2.242552	0.003169	-0.038759	0.023172	-0.560938	-0.276147	0.423089	0.281921	0.756043	-0.210460	0.551930
36801	9.372479	2.049827	-2.237682	0.021137	-0.008475	0.008504	-0.561929	-0.275736	0.423833	0.281514	0.756201	-0.210508	0.551902
36802	9.321363	2.077910	-2.315300	-0.028410	-0.026526	0.004757	-0.561522	-0.274308	0.423919	0.281629	0.756366	-0.210984	0.551436
36803	9.352801	1.950664	-2.247254	-0.008346	-0.000482	-0.000763	-0.561070	-0.276200	0.424221	0.281807	0.756310	-0.211170	0.551351
36804	9.321924	2.037904	-2.226207	0.002340	0.004736	-0.011753	-0.560527	-0.274747	0.423740	0.281808	0.756358	-0.210931	0.551375
36805	9.355554	2.008584	-2.227655	0.024621	-0.003451	0.001152	-0.560780	-0.275714	0.425950	0.281458	0.756512	-0.210796	0.551395
36806	9.372173	1.991826	-2.252542	0.035746	-0.004726	0.006682	-0.560518	-0.274932	0.424579	0.280739	0.756764	-0.210560	0.551506
36807	9.381915	1.911089	-2.205122	0.042697	-0.018717	-0.006138	-0.560523	-0.274502	0.424606	0.280133	0.757216	-0.210199	0.551331
36808	9.379853	1.925132	-2.166304	0.052447	-0.025461	-0.017116	-0.560359	-0.274773	0.427138	0.279338	0.757888	-0.209538	0.551062
36809	9.383956	1.901961	-2.248737	0.031130	-0.032156	-0.027246	-0.557549	-0.272965	0.427508	0.279085	0.758509	-0.209060	0.550519
36810	9.332877	1.912907	-2.314391	0.053354	-0.032824	-0.017120	-0.557829	-0.272313	0.428969	0.278238	0.759268	-0.208419	0.550143
36811	9.358786	1.938156	-2.402154	0.040376	-0.062015	-0.020762	-0.557790	-0.273204	0.432456	0.277646	0.760240	-0.208104	0.549219
36812	9.329944	1.918719	-2.384294	0.027559	-0.065667	-0.020790	-0.555809	-0.272034	0.434353	0.277093	0.761229	-0.207873	0.548214
36813	9.344657	2.013292	-2.391474	0.031954	-0.058104	0.006752	-0.553252	-0.271862	0.435899	0.276343	0.761995	-0.208046	0.547463
36814	9.334605	2.006766	-2.441867	0.059983	-0.040969	0.026962	-0.551831	-0.270589	0.438800	0.274890	0.762685	-0.208070	0.547224
36815	9.331442	1.876393	-2.483663	0.072939	-0.030175	0.030616	-0.553562	-0.267982	0.438980	0.273369	0.763270	-0.208004	0.547196
36816	9.334278	1.841483	-2.413946	0.062159	-0.028745	0.037930	-0.552705	-0.267504	0.440702	0.271822	0.763785	-0.208116	0.547204
36817	9.331259	1.832811	-2.488771	0.043665	-0.031930	0.030554	-0.553569	-0.265410	0.442259	0.270736	0.764227	-0.208380	0.547026
36818	9.338298	1.798945	-2.498917	0.047649	-0.021546	0.041552	-0.552888	-0.263140	0.442678	0.269386	0.764572	-0.208647	0.547108
36819	9.328205	1.780295	-2.549388	0.003123	-0.034834	0.019458	-0.552324	-0.262071	0.444157	0.269026	0.764872	-0.209201	0.546654
36820	9.323641	1.850615	-2.546343	-0.031885	-0.011983	0.008353	-0.552347	-0.261140	0.442798	0.269290	0.764824	-0.209772	0.546373
36821	9.337744	1.790160	-2.566589	-0.022890	0.018000	-0.000861	-0.552184	-0.261800	0.444456	0.269768	0.764492	-0.210017	0.546507
36822	9.319283	1.898622	-2.507219	0.013916	0.013656	0.008409	-0.553453	-0.262872	0.443267	0.269451	0.764405	-0.209967	0.546804
36823	9.338249	1.784396	-2.499011	0.016991	0.003680	0.021263	-0.553890	-0.260934	0.444952	0.269019	0.764352	-0.210191	0.547006
36824	9.333201	1.833611	-2.549227	0.006658	-0.004947	0.012086	-0.553049	-0.260633	0.444396	0.268684	0.764417	-0.210363	0.547012
36825	9.321274	1.823729	-2.529521	0.015947	0.002114	0.016677	-0.553076	-0.258611	0.444240	0.268311	0.764396	-0.210537	0.547159
36826	9.309056	1.794840	-2.538915	0.018752	-0.001513	-0.015434	-0.552801	-0.257905	0.444423	0.268109	0.764604	-0.210140	0.547119
36827	9.333452	1.779513	-2.494032	0.017438	0.010290	0.002900	-0.553645	-0.258322	0.444405	0.267896	0.764559	-0.210044	0.547323
36828	9.342874	1.726167	-2.499563	0.035879	-0.003032	0.009373	-0.552357	-0.258425	0.446087	0.267164	0.764767	-0.209861	0.547460
36829	9.330441	1.756194	-2.561706	0.017374	-0.008062	0.002005	-0.553506	-0.258311	0.444121	0.266882	0.764927	-0.209852	0.547378
36830	9.318588	1.780326	-2.546613	-0.002710	0.010406	0.001938	-0.553342	-0.258841	0.446070	0.266879	0.764813	-0.209906	0.547519
36831	9.328272	1.760667	-2.532610	-0.011900	0.003123	0.001013	-0.553512	-0.257607	0.444448	0.267101	0.764698	-0.210143	0.547479
36832	9.330520	1.746298	-2.547281	0.010106	0.011291	0.001959	-0.554089	-0.257270	0.443625	0.266901	0.764644	-0.210048	0.547689
36833	9.309140	1.814206	-2.536376	0.011038	0.006801	-0.031058	-0.554794	-0.257144	0.444206	0.267138	0.764748	-0.209524	0.547629
36834	9.318669	1.804574	-2.546458	-0.015449	0.010281	0.004670	-0.553091	-0.258261	0.442986	0.267299	0.764555	-0.209761	0.547729
36835	9.362220	1.799081	-2.521551	-0.000691	0.019232	0.008364	-0.555076	-0.256881	0.444792	0.267335	0.764295	-0.209902	0.548020
36836	9.323459	1.750934	-2.527662	0.008740	0.013019	0.019387	-0.555947	-0.255808	0.443734	0.266963	0.764145	-0.210065	0.548349
36837	9.303179	1.606482	-2.595480	-0.004579	0.021678	-0.001788	-0.555939	-0.257050	0.442664	0.267174	0.763881	-0.210086	0.548605
36838	9.379006	1.408181	-2.676907	-0.051452	0.090428	-0.087343	-0.555772	-0.258931	0.442828	0.269195	0.763014	-0.208835	0.549302
36839	9.332582	1.512743	-2.493323	-0.200947	0.003138	-0.160888	-0.555450	-0.263018	0.441010	0.274051	0.762553	-0.208694	0.547591
36840	9.227327	1.999948	-2.599741	-0.169278	0.058107	-0.142508	-0.554118	-0.270422	0.436139	0.278297	0.761623	-0.208010	0.547004
36841	9.257445	2.730031	-2.443928	-0.011798	0.143721	-0.072468	-0.555356	-0.274867	0.433321	0.279897	0.760280	-0.206346	0.548683
36842	9.356655	2.226171	-2.177967	0.110900	0.117816	0.001165	-0.557933	-0.274920	0.429374	0.278647	0.759608	-0.204582	0.550906
36843	9.356482	2.016717	-2.111691	0.131679	0.096888	0.026898	-0.558267	-0.270634	0.430071	0.276787	0.759152	-0.203103	0.553015
36844	9.351917	2.104110	-2.115782	0.116788	0.060433	0.021435	-0.560842	-0.269106	0.429057	0.274970	0.759056	-0.201877	0.554501
36845	9.399382	1.934314	-2.137988	0.155279	0.019495	0.027063	-0.560314	-0.265168	0.430716	0.272438	0.759569	-0.200557	0.555526
36846	9.359460	1.802830	-2.258129	0.138347	-0.020089	0.012377	-0.561757	-0.260998	0.434110	0.270059	0.760512	-0.199382	0.555821
36847	9.338552	1.830208	-2.479399	0.087085	0.020914	0.006699	-0.560940	-0.258429	0.434263	0.268786	0.760713	-0.198507	0.556476
36848	9.362681	1.808030	-2.465953	0.012893	0.064151	-0.035721	-0.561098	-0.257402	0.433904	0.269177	0.760230	-0.197532	0.557292
36849	9.400579	1.704030	-2.506697	-0.000453	0.093237	-0.059661	-0.562509	-0.259133	0.431541	0.270248	0.759420	-0.196239	0.558335
36850	9.397735	1.542071	-2.183964	-0.079333	0.077650	-0.135049	-0.564184	-0.262963	0.428057	0.273197	0.758671	-0.194707	0.558454
36851	9.449318	2.145559	-2.003208	-0.092203	0.049390	-0.061505	-0.562445	-0.267883	0.425181	0.275504	0.757845	-0.194647	0.558463
36852	9.410133	2.122542	-2.074359	-0.053750	0.013616	0.012019	-0.564423	-0.268270	0.424892	0.276184	0.757366	-0.195427	0.558505
36853	9.370867	2.041133	-2.131394	-0.054164	-0.011347	-0.001730	-0.562851	-0.269311	0.425095	0.277015	0.757188	-0.196178	0.558071
36854	9.363423	2.100095	-2.183873	-0.062864	-0.014193	0.015698	-0.561725	-0.269559	0.423935	0.277682	0.756953	-0.197269	0.557674
36855	9.381911	2.011097	-2.247949	-0.029239	-0.017650	0.041449	-0.561440	-0.269312	0.424656	0.277630	0.756813	-0.198428	0.557479
36856	9.413064	1.894106	-2.220890	0.022261	-0.005401	0.049776	-0.563140	-0.268740	0.425275	0.276665	0.756814	-0.199040	0.557738
36857	9.417770	1.838171	-2.211769	0.022350	0.016639	0.050651	-0.564287	-0.267310	0.425801	0.275859	0.756540	-0.199578	0.558317
36858	9.374483	1.838325	-2.200487	0.049549	0.015253	0.041521	-0.564453	-0.265436	0.425778	0.274646	0.756495	-0.199634	0.558955
36859	9.292914	1.945590	-2.199152	-0.015523	-0.019326	0.006581	-0.564458	-0.264876	0.426097	0.274759	0.756590	-0.200127	0.558594
36860	9.345616	1.940882	-2.237387	0.032571	0.010867	0.023153	-0.564294	-0.265672	0.427605	0.273991	0.756573	-0.200120	0.558997
36861	9.364929	1.896781	-2.214242	0.035076	0.013476	-0.020892	-0.564476	-0.262910	0.427071	0.273777	0.756691	-0.199451	0.559182
36862	9.384333	1.857400	-2.181406	0.041897	0.007181	-0.039222	-0.564212	-0.262005	0.426133	0.273541	0.757018	-0.198402	0.559228
36863	9.456171	1.806460	-2.218243	-0.017120	0.011224	-0.057689	-0.564194	-0.263303	0.426193	0.274514	0.757019	-0.197776	0.558971
36864	9.403361	1.896724	-2.230173	-0.018152	0.008675	-0.061354	-0.563174	-0.265354	0.426622	0.275439	0.757087	-0.197054	0.558679
36865	9.374693	1.974542	-2.231009	-0.028841	0.015641	-0.085236	-0.561855	-0.269361	0.425791	0.276913	0.757081	-0.196117	0.558288
36866	9.322350	2.007892	-2.158783	-0.012663	0.001391	-0.094362	-0.561817	-0.272107	0.426044	0.278106	0.757382	-0.194890	0.557716
36867	9.374774	1.981719	-2.223718	0.006150	0.009469	-0.075981	-0.560654	-0.274296	0.426321	0.278920	0.757600	-0.193737	0.557416
36868	9.360378	2.106103	-2.268264	-0.010270	0.014935	-0.074171	-0.560774	-0.276813	0.424888	0.279903	0.757680	-0.192714	0.557169
36869	9.293202	2.149965	-2.248557	0.022907	0.017960	-0.064942	-0.559635	-0.276606	0.426166	0.280373	0.757854	-0.191491	0.557117
36870	9.313044	2.185428	-2.191095	0.056172	0.035619	-0.053882	-0.559622	-0.278142	0.425219	0.280197	0.757996	-0.189913	0.557553
36871	9.334877	2.197214	-2.177341	0.056216	0.013080	-0.015300	-0.558939	-0.276547	0.424746	0.279593	0.758220	-0.189095	0.557829
36872	9.428984	2.108520	-2.123466	0.082306	0.041604	-0.000606	-0.559085	-0.275453	0.425950	0.278451	0.758235	-0.188003	0.558748
36873	9.390674	2.088851	-2.083513	0.050619	0.020561	0.014036	-0.558233	-0.275616	0.426073	0.277631	0.758230	-0.187651	0.559282
36874	9.235986	2.071246	-2.135816	0.088338	0.003078	0.058143	-0.559947	-0.273775	0.427197	0.275605	0.758480	-0.187609	0.559957
36875	9.326214	2.014407	-2.284493	0.060883	0.010665	0.056248	-0.558268	-0.271289	0.428754	0.274116	0.758483	-0.187839	0.560608
36876	9.340455	2.029319	-2.318746	0.034678	0.008374	0.034183	-0.561398	-0.270749	0.427542	0.273184	0.758467	-0.187995	0.561031
36877	9.261628	1.994521	-2.214572	0.071656	0.007367	0.048918	-0.561723	-0.267841	0.427019	0.271596	0.758594	-0.188011	0.561625
36878	9.349494	2.030300	-2.396375	0.007217	0.056664	0.028546	-0.563290	-0.266562	0.427823	0.271313	0.757910	-0.188112	0.562651
36879	9.399343	1.990477	-2.166607	0.050953	0.029121	0.025017	-0.563474	-0.263124	0.428182	0.270387	0.757771	-0.187879	0.563361
36880	9.304116	1.990888	-2.327300	0.078940	0.009315	0.047099	-0.565756	-0.261254	0.428888	0.268628	0.757936	-0.187710	0.564036
36881	9.418854	2.016764	-2.147841	0.086707	0.056408	0.059921	-0.565637	-0.261260	0.426051	0.266868	0.757548	-0.187456	0.565476
36882	9.417613	1.836007	-2.231102	0.034976	0.039244	0.041462	-0.567917	-0.258742	0.428216	0.265965	0.757152	-0.187558	0.566397
36883	9.437179	1.789025	-2.174166	-0.023630	0.017320	0.041381	-0.567807	-0.257362	0.426458	0.265932	0.756686	-0.188483	0.566728
36884	9.408386	1.671939	-2.108634	-0.087931	-0.012449	0.033939	-0.568261	-0.255593	0.425723	0.266755	0.756255	-0.190106	0.566375
36885	9.384815	1.788263	-2.090085	-0.119130	-0.040902	0.033938	-0.568247	-0.256999	0.425068	0.268022	0.755961	-0.192314	0.565422
36886	9.430148	1.769217	-2.140215	-0.129554	-0.041882	0.020161	-0.568779	-0.259586	0.425194	0.269519	0.755683	-0.194357	0.564382
36887	9.449598	1.822438	-2.140596	-0.117757	-0.029671	0.015590	-0.567621	-0.262280	0.424022	0.271009	0.755329	-0.196213	0.563500
36888	9.350917	1.871713	-2.146246	-0.120930	-0.026167	0.033916	-0.567620	-0.262682	0.423430	0.272274	0.754858	-0.198273	0.562800
36889	9.346329	1.895733	-2.126593	-0.095623	-0.012593	0.021101	-0.568178	-0.263520	0.423099	0.273434	0.754402	-0.199866	0.562286
36890	9.394642	1.834207	-2.085322	-0.084995	-0.019221	0.008288	-0.567325	-0.264754	0.421597	0.274467	0.754144	-0.201093	0.561690
36891	9.394348	1.881063	-2.142978	-0.066960	0.011875	-0.004567	-0.567590	-0.265782	0.422102	0.275582	0.753667	-0.201840	0.561517
36892	9.411221	1.861423	-2.134075	-0.002947	0.018242	-0.006286	-0.568165	-0.265990	0.420677	0.275687	0.753498	-0.201713	0.561737
36893	9.425419	1.852020	-2.163654	-0.005213	0.017393	-0.022805	-0.567577	-0.267059	0.421738	0.276096	0.753372	-0.201462	0.561796
36894	9.380843	1.884376	-2.021674	0.033971	0.019424	-0.028237	-0.567174	-0.265876	0.420958	0.275890	0.753484	-0.200574	0.562064
36895	9.361688	1.930640	-2.025487	0.005054	-0.023704	-0.044738	-0.566033	-0.266208	0.421493	0.276230	0.753961	-0.200101	0.561426
36896	9.413309	1.905871	-2.194252	0.045400	0.042707	-0.048433	-0.566443	-0.268412	0.419658	0.276192	0.753946	-0.198682	0.561968
36897	9.447954	2.152824	-2.181860	0.056472	0.027570	-0.041915	-0.567006	-0.268159	0.420530	0.275934	0.754119	-0.197387	0.562319
36898	9.347308	2.133044	-2.100927	0.125642	0.042537	0.012310	-0.567464	-0.264895	0.421589	0.273997	0.754305	-0.195977	0.563509
36899	9.457533	1.787006	-2.034839	0.178004	0.038102	0.053679	-0.567492	-0.263406	0.420549	0.270869	0.754640	-0.194692	0.565016
36900	9.475831	1.573947	-2.070730	0.066712	-0.003461	-0.000642	-0.568641	-0.261163	0.422118	0.269799	0.755061	-0.194018	0.565198
36901	9.447365	1.807512	-2.111623	-0.017030	-0.010519	-0.017279	-0.568058	-0.261269	0.424090	0.270218	0.755158	-0.194134	0.564827
36902	9.446767	1.718314	-2.150831	-0.040291	-0.035462	-0.030147	-0.568617	-0.261835	0.424060	0.270934	0.755489	-0.194345	0.563969
36903	9.427863	1.929992	-2.192223	-0.030805	0.002579	-0.020066	-0.565482	-0.263603	0.423919	0.271640	0.755375	-0.194506	0.563726
36904	9.379283	1.872470	-2.217353	-0.067105	-0.009077	-0.008211	-0.567441	-0.265035	0.424415	0.272628	0.755171	-0.195223	0.563274
36905	9.399465	1.880509	-2.104524	-0.069526	0.009832	-0.032093	-0.565170	-0.266965	0.422004	0.274080	0.754811	-0.195600	0.562922
36906	9.380032	1.922381	-2.142173	-0.077426	-0.006438	-0.052268	-0.566306	-0.266661	0.422034	0.275716	0.754694	-0.195735	0.562233
36907	9.383066	2.031028	-2.107761	-0.055335	-0.004070	-0.046703	-0.565150	-0.269743	0.419987	0.277065	0.754621	-0.195805	0.561643
36908	9.380604	2.026259	-2.112531	-0.019576	0.003772	-0.009944	-0.565280	-0.270602	0.419935	0.277422	0.754529	-0.195914	0.561552
36909	9.380189	1.980643	-2.146631	0.003884	0.005389	-0.022756	-0.563995	-0.271754	0.419567	0.277647	0.754585	-0.195625	0.561467
36910	9.380602	1.992115	-2.098260	0.002544	-0.009620	-0.002544	-0.564521	-0.273837	0.421142	0.277536	0.754736	-0.195674	0.561301
36911	9.411824	2.031099	-2.128160	0.026477	0.010355	0.001153	-0.564284	-0.271183	0.419747	0.277173	0.754767	-0.195464	0.561512
36912	9.420029	1.941537	-1.964794	0.035560	0.003057	-0.000661	-0.565395	-0.271558	0.421860	0.276579	0.754957	-0.195082	0.561683
36913	9.371218	1.881982	-2.018914	-0.021427	-0.047088	-0.006220	-0.563840	-0.271833	0.421119	0.276799	0.755391	-0.195616	0.560804
36914	9.399432	1.943981	-2.135511	-0.005002	0.011317	-0.013609	-0.565827	-0.272300	0.419550	0.277007	0.755310	-0.195465	0.560864
36915	9.413558	1.929826	-2.172365	-0.010399	0.007439	-0.009943	-0.566389	-0.272320	0.420121	0.277312	0.755208	-0.195519	0.560831
36916	9.404796	1.972264	-2.077555	-0.019696	0.011465	-0.015465	-0.564385	-0.274343	0.419692	0.277754	0.755054	-0.195489	0.560830
36917	9.471866	1.952978	-2.121253	-0.025369	-0.005666	-0.020944	-0.563517	-0.276193	0.419001	0.278357	0.755058	-0.195619	0.560481
36918	9.365424	1.949574	-2.172852	-0.042266	-0.003731	-0.037522	-0.563232	-0.276341	0.418989	0.279324	0.755035	-0.195589	0.560040
36919	9.284083	2.012537	-2.123504	-0.042072	-0.026446	-0.027398	-0.562655	-0.278144	0.417453	0.280169	0.755203	-0.195924	0.559274
36920	9.337780	2.030479	-2.043267	-0.029366	-0.016082	-0.031960	-0.562643	-0.278077	0.419016	0.280824	0.755369	-0.195894	0.558731
36921	9.443892	2.132021	-2.075560	-0.001803	0.014134	-0.030080	-0.561773	-0.280609	0.417573	0.281254	0.755316	-0.195508	0.558722
36922	9.349424	2.011589	-2.087305	0.008772	0.020589	-0.046628	-0.561212	-0.280849	0.416419	0.281665	0.755335	-0.194657	0.558787
36923	9.361341	2.006856	-2.102275	-0.003802	-0.002119	-0.035604	-0.561344	-0.281570	0.416517	0.282122	0.755472	-0.194302	0.558495
36924	9.453182	2.078904	-2.097993	0.005877	0.024858	-0.086980	-0.561184	-0.282475	0.417309	0.283016	0.755591	-0.192813	0.558397
36925	9.308795	2.108852	-2.085151	-0.038989	0.019895	-0.156822	-0.560013	-0.285647	0.417099	0.285444	0.755744	-0.190892	0.557614
36926	9.195531	2.007228	-2.042929	-0.106656	0.053778	-0.228619	-0.559233	-0.291927	0.415847	0.289708	0.755429	-0.188329	0.556712
36927	9.391103	2.088100	-2.027977	-0.159781	0.124257	-0.203086	-0.557750	-0.300058	0.411071	0.294854	0.753866	-0.186449	0.556763
36928	9.230079	2.491616	-1.833327	-0.170153	0.096773	-0.174580	-0.555582	-0.305939	0.407139	0.299629	0.752453	-0.185162	0.556554
36929	9.417376	2.489003	-1.917646	-0.157023	0.173437	-0.101232	-0.557681	-0.310963	0.401741	0.303772	0.749935	-0.184472	0.557934
36930	9.317336	2.448650	-1.749911	-0.098448	0.169033	-0.030481	-0.558532	-0.314530	0.395573	0.306144	0.747576	-0.184144	0.559908
36931	9.398374	2.176461	-1.749885	-0.114985	0.145268	-0.032338	-0.563644	-0.316483	0.390113	0.308768	0.745343	-0.184190	0.561427
36932	9.398101	2.162303	-1.778954	-0.170744	0.184440	-0.069216	-0.564333	-0.320566	0.385612	0.312648	0.742497	-0.183927	0.563134
36933	9.322330	2.377579	-1.697419	-0.273585	0.129920	-0.076649	-0.564895	-0.323640	0.381031	0.318043	0.739576	-0.185197	0.563541
36934	9.371830	2.660321	-1.649116	-0.227245	0.207985	-0.060107	-0.567419	-0.330655	0.372395	0.322697	0.736038	-0.185499	0.565424
36935	9.238725	2.716596	-1.436035	-0.190885	0.186292	-0.100388	-0.570800	-0.336811	0.364104	0.327329	0.733045	-0.185113	0.566775
36936	9.248708	2.657389	-1.366743	-0.134330	0.210372	-0.074629	-0.569952	-0.340806	0.357325	0.330816	0.730075	-0.184181	0.568883
36937	9.352082	2.808980	-1.152222	-0.106253	0.186561	-0.046954	-0.572513	-0.344149	0.350054	0.333591	0.727397	-0.183603	0.570876
36938	9.491852	2.749443	-1.126436	-0.046986	0.158889	-0.017410	-0.574364	-0.345251	0.346742	0.334963	0.725354	-0.182860	0.572909
36939	9.346731	2.756285	-1.198261	-0.060767	0.126631	-0.016501	-0.574948	-0.346468	0.342419	0.336501	0.723534	-0.182602	0.574388
36940	9.395090	2.899559	-1.237784	-0.019617	0.079299	-0.011724	-0.575535	-0.346607	0.339582	0.337123	0.722554	-0.182168	0.575394
36941	9.433906	2.823221	-1.172098	0.019071	0.074904	-0.001550	-0.578378	-0.347285	0.336732	0.337145	0.721811	-0.181552	0.576507
36942	9.381130	2.789033	-1.126868	0.026065	0.070973	-0.013475	-0.577815	-0.346748	0.337327	0.337096	0.721238	-0.180624	0.577544
36943	9.396077	2.846613	-1.088403	0.025700	0.046770	-0.024433	-0.578679	-0.346911	0.335057	0.337184	0.720948	-0.179788	0.578115
36944	9.294281	2.853236	-1.166681	0.092647	0.070279	-0.020694	-0.579518	-0.347758	0.335012	0.336275	0.720847	-0.178016	0.579317
36945	9.434268	2.807954	-1.119069	0.131635	0.045062	-0.031563	-0.580657	-0.347168	0.335060	0.334910	0.721315	-0.175860	0.580184
36946	9.404827	2.682245	-1.133281	0.119740	0.015294	0.005136	-0.580123	-0.343531	0.336984	0.333092	0.721940	-0.174491	0.580866
36947	9.386873	2.728846	-0.982542	0.063160	0.002118	0.012396	-0.580126	-0.342985	0.337585	0.332048	0.722289	-0.174053	0.581161
36948	9.314121	2.798456	-1.071158	-0.003083	-0.007976	-0.000571	-0.579586	-0.340713	0.338006	0.331983	0.722386	-0.174177	0.581040
36949	9.337271	2.814578	-1.199943	0.009819	0.006624	0.001270	-0.578854	-0.342458	0.338173	0.331854	0.722372	-0.174166	0.581135
36950	9.286666	2.810060	-1.198079	-0.007842	0.045975	0.021347	-0.579718	-0.341960	0.337078	0.331813	0.721727	-0.174330	0.581910
36951	9.189596	2.841882	-0.988921	-0.003485	0.085473	-0.024596	-0.579998	-0.342904	0.335888	0.332454	0.720799	-0.173574	0.582919
36952	9.263626	3.009060	-0.836005	0.007044	0.112311	-0.042920	-0.581683	-0.345218	0.333775	0.333181	0.719698	-0.172203	0.584270
36953	9.330070	3.001303	-0.654959	0.074188	0.141836	-0.031806	-0.581460	-0.342481	0.330684	0.332995	0.718640	-0.170043	0.586307
36954	9.288469	2.992950	-0.733171	0.049544	0.056092	-0.090455	-0.583548	-0.346108	0.329059	0.333490	0.718627	-0.167888	0.586662
36955	9.396469	2.910021	-0.754659	0.047676	0.103972	-0.028131	-0.583430	-0.344907	0.328000	0.333518	0.717813	-0.166334	0.588084
36956	9.421962	2.687216	-0.790883	0.038740	0.075612	0.015908	-0.583736	-0.345037	0.324876	0.332987	0.717136	-0.165708	0.589386
36957	9.417902	2.588359	-0.651274	0.010544	0.062355	0.023202	-0.585758	-0.343174	0.322744	0.332797	0.716386	-0.165610	0.590433
36958	9.504355	2.607777	-0.697860	0.028104	0.058436	-0.004264	-0.585331	-0.343460	0.322581	0.332588	0.715908	-0.164920	0.591323
36959	9.509544	2.685146	-0.683057	-0.017649	0.022448	-0.000611	-0.584935	-0.341574	0.322128	0.332946	0.715515	-0.165086	0.591551
36960	9.451733	2.787957	-0.723704	0.026496	0.013426	0.009586	-0.586906	-0.342269	0.322245	0.332442	0.715514	-0.164907	0.591886
36961	9.397625	2.770733	-0.857063	0.014896	0.003777	-0.013380	-0.585089	-0.341632	0.320425	0.332421	0.715602	-0.164630	0.591868
36962	9.262765	2.942273	-0.918536	0.086164	0.051856	-0.020661	-0.586365	-0.341599	0.320156	0.331558	0.715637	-0.163069	0.592740
36963	9.296488	2.912790	-0.907912	0.116527	0.103676	-0.088583	-0.585508	-0.341524	0.321286	0.331301	0.715462	-0.159844	0.593973
36964	9.194036	3.385335	-0.647368	0.182414	0.125427	-0.086589	-0.586035	-0.343873	0.322420	0.330074	0.715460	-0.155707	0.595755
36965	9.277244	3.336179	-0.462388	0.251957	0.116133	-0.119455	-0.587745	-0.343246	0.321909	0.328299	0.716092	-0.150314	0.597359
36966	9.406894	3.294626	-0.506156	0.128537	0.049467	-0.075526	-0.587706	-0.344669	0.324512	0.327480	0.716576	-0.147491	0.597931
36967	9.419872	3.133696	-0.628468	0.057558	0.028106	0.008759	-0.588874	-0.342847	0.322937	0.326698	0.716582	-0.146820	0.598517
36968	9.384120	2.920387	-0.797609	-0.030390	-0.012429	0.075586	-0.587484	-0.339797	0.324815	0.326165	0.716316	-0.148468	0.598719
36969	9.239695	3.101625	-0.853831	-0.104881	-0.054439	0.135147	-0.589348	-0.338566	0.323776	0.325949	0.715875	-0.152089	0.598455
36970	9.287509	3.160485	-0.927701	-0.216639	-0.120662	0.170838	-0.590937	-0.336759	0.322629	0.326612	0.715380	-0.158039	0.597143
36971	9.188612	3.156479	-0.938522	-0.245958	-0.146426	0.171717	-0.593101	-0.333162	0.323301	0.327682	0.714969	-0.164450	0.595316
36972	9.086900	3.392903	-0.793075	-0.342015	-0.185397	0.211986	-0.591120	-0.333724	0.322396	0.329405	0.714212	-0.172890	0.592876
36973	9.154946	3.525568	-0.775431	-0.361809	-0.211626	0.158808	-0.591673	-0.334058	0.323514	0.332049	0.713766	-0.180869	0.589549
36974	9.113338	3.475763	-0.837003	-0.416765	-0.255538	0.125719	-0.590950	-0.335618	0.322843	0.335557	0.713520	-0.189398	0.585166
36975	9.125229	3.485710	-0.861539	-0.546867	-0.247522	0.152065	-0.590627	-0.337851	0.324259	0.340757	0.712120	-0.199614	0.580451
36976	9.431111	3.097763	-1.027687	-0.556658	-0.223582	0.122643	-0.588621	-0.342282	0.320135	0.346326	0.710375	-0.209467	0.575803
36977	9.116262	2.908310	-0.840813	-0.488670	-0.148763	0.160181	-0.589184	-0.344149	0.317330	0.350936	0.707993	-0.218373	0.572628
36978	9.354767	2.843307	-0.821170	-0.557154	-0.121006	0.161881	-0.588023	-0.348322	0.314081	0.356401	0.704704	-0.228016	0.569543
36979	9.309765	2.669091	-0.646703	-0.503857	-0.104597	0.099530	-0.590860	-0.350236	0.310020	0.362039	0.701801	-0.235865	0.566366
36980	9.125154	2.538816	-0.780750	-0.392118	-0.064214	0.064749	-0.590712	-0.353601	0.305272	0.366478	0.699351	-0.241809	0.564031
36981	9.916360	2.253739	-0.556151	-0.435537	0.077835	0.033374	-0.591855	-0.357244	0.297826	0.372722	0.695067	-0.246584	0.563167
36982	10.403842	2.014887	-0.363372	-0.255897	0.054408	-0.090954	-0.593001	-0.360342	0.290981	0.377548	0.692972	-0.247929	0.561941
36983	10.005334	1.755868	-0.369482	-0.235488	0.065746	-0.082805	-0.591128	-0.365215	0.287114	0.382210	0.690805	-0.248926	0.561016
36984	9.306015	1.873887	-0.482660	-0.461451	0.012510	-0.076877	-0.591074	-0.372177	0.282425	0.389474	0.687478	-0.253069	0.558248
36985	9.183091	2.048657	-0.249862	-0.748152	-0.065646	-0.080973	-0.590487	-0.380289	0.271706	0.400419	0.682643	-0.260805	0.552851
36986	9.578012	2.168289	-0.336318	-0.658109	-0.111160	-0.061351	-0.587719	-0.391693	0.262885	0.409446	0.678844	-0.268247	0.547328
36987	9.690884	2.116262	-0.674223	-0.539813	-0.154393	-0.082149	-0.584704	-0.397840	0.258219	0.416931	0.676426	-0.274323	0.541631
36988	9.959238	2.160259	-1.200899	-0.491616	-0.176560	0.011623	-0.582963	-0.403831	0.253717	0.422442	0.674119	-0.281396	0.536583
36989	9.454705	2.253207	-1.355343	-0.464695	-0.213026	0.064852	-0.581382	-0.407185	0.251223	0.426858	0.672011	-0.289113	0.531608
36990	9.655916	1.807540	-1.322294	-0.364722	-0.182433	0.103508	-0.580953	-0.408815	0.249133	0.429564	0.670195	-0.296058	0.527886
36991	10.154236	1.552970	-1.588975	-0.289603	-0.221299	0.074414	-0.580923	-0.410319	0.250456	0.431343	0.669533	-0.302132	0.523817
36992	9.627068	1.902068	-1.663605	-0.179130	-0.238421	0.138826	-0.579618	-0.411317	0.252790	0.430802	0.669616	-0.308033	0.520710
36993	9.509026	1.399725	-1.756672	-0.216676	-0.248466	0.169854	-0.579920	-0.408944	0.254359	0.430335	0.669246	-0.314872	0.517472
36994	9.206353	1.494651	-1.983872	-0.077732	-0.187035	0.228694	-0.581930	-0.404492	0.258059	0.427731	0.669077	-0.320383	0.516465
36995	9.016038	1.449566	-1.957724	-0.010983	-0.086960	0.182736	-0.584501	-0.401389	0.260121	0.425311	0.668707	-0.323907	0.516745
36996	9.007262	1.360998	-1.499020	-0.021053	-0.110444	0.081819	-0.584828	-0.395808	0.263734	0.423891	0.669185	-0.326138	0.515890
36997	9.091557	1.889350	-0.798221	0.163869	-0.238532	-0.034019	-0.583238	-0.395228	0.268999	0.420348	0.673245	-0.326249	0.513430
36998	9.167115	3.106160	-1.512945	-0.093864	-0.096875	-0.033634	-0.580379	-0.395172	0.272802	0.421209	0.673701	-0.327582	0.511273
36999	9.464016	3.210093	-0.561986	-0.292943	-0.104431	0.087223	-0.579518	-0.397382	0.270671	0.423475	0.671718	-0.332827	0.508617
37000	10.589530	3.286506	-0.883783	-0.523420	0.016152	0.180424	-0.582383	-0.399661	0.262335	0.428463	0.666030	-0.340199	0.507039
37001	10.229251	3.088083	-1.267752	-0.156128	-0.154148	0.177618	-0.581818	-0.399533	0.262479	0.427625	0.665034	-0.345632	0.505376
37002	9.184987	2.410919	-1.399785	-0.259985	-0.109358	0.323808	-0.584119	-0.396623	0.262542	0.426970	0.661655	-0.353561	0.504880
37003	9.115321	2.430548	-1.380142	-0.471730	-0.071008	0.338921	-0.590733	-0.391405	0.257972	0.429205	0.655908	-0.363549	0.503387
37004	9.037514	2.701285	-1.274015	-0.693361	-0.106581	0.266088	-0.593922	-0.390387	0.249987	0.434728	0.649023	-0.374966	0.499180
37005	9.216733	2.952107	-1.264589	-0.779356	-0.125613	0.234834	-0.598926	-0.392011	0.240720	0.441475	0.641670	-0.386960	0.493580
37006	9.227084	2.975183	-1.182697	-0.753352	-0.175459	0.220292	-0.601401	-0.392504	0.231075	0.447517	0.634935	-0.398840	0.487353
37007	9.169362	3.121740	-1.230309	-0.706845	-0.204725	0.183737	-0.603407	-0.393924	0.225477	0.453034	0.629095	-0.409933	0.480578
37008	9.270298	3.121501	-1.265488	-0.654010	-0.219152	0.176544	-0.602577	-0.396485	0.218789	0.457693	0.623727	-0.420509	0.473977
37009	9.312826	2.927553	-1.292498	-0.664576	-0.252886	0.125169	-0.601295	-0.400010	0.214020	0.462677	0.618965	-0.430686	0.466177
37010	9.575227	2.691998	-1.226550	-0.759332	-0.221457	0.066230	-0.602156	-0.402321	0.208639	0.469463	0.613313	-0.440706	0.457417
37011	9.499733	2.313424	-1.168222	-0.679573	-0.171543	-0.003508	-0.601311	-0.406834	0.200694	0.476356	0.608511	-0.448466	0.449086
37012	9.724124	1.437481	-1.071210	-0.747115	-0.006341	-0.053546	-0.600737	-0.412872	0.191664	0.485789	0.601816	-0.454660	0.441715
37013	10.456129	1.052766	-0.980317	-0.974225	0.023301	-0.136518	-0.598210	-0.420900	0.175687	0.498915	0.593273	-0.461332	0.431606
37014	10.427809	0.812902	-0.802072	-1.083784	0.039387	-0.061557	-0.596971	-0.430025	0.156111	0.512518	0.582498	-0.469577	0.421330
37015	8.953930	1.394996	-0.933983	-1.093434	0.039209	0.061146	-0.598751	-0.436440	0.135032	0.525050	0.570210	-0.479024	0.411969
37016	9.416142	1.224221	-0.920981	-1.087658	0.143770	-0.008671	-0.599999	-0.442396	0.110291	0.538741	0.557497	-0.486383	0.402973
37017	9.959919	1.614483	-1.192405	-0.956808	0.043093	-0.099836	-0.597820	-0.448052	0.090073	0.550576	0.547651	-0.492481	0.392946
37018	9.764485	1.970636	-1.064412	-0.593002	-0.010174	0.034946	-0.598189	-0.449674	0.076368	0.556625	0.540757	-0.497723	0.387326
37019	9.346929	1.630186	-1.316725	-0.262596	0.036140	0.137211	-0.600103	-0.448416	0.068953	0.558773	0.536121	-0.500905	0.386575
37020	9.529531	1.529827	-1.343533	-0.227388	0.065175	0.081284	-0.603438	-0.446305	0.062172	0.561193	0.532196	-0.502917	0.385880
37021	9.723122	1.648991	-1.289608	-0.183516	-0.012232	0.019162	-0.603764	-0.446050	0.057088	0.562859	0.529983	-0.504776	0.384069
37022	9.691488	1.787015	-1.077373	-0.085578	-0.077766	0.063525	-0.604068	-0.445129	0.056015	0.562453	0.528917	-0.507093	0.383080
37023	9.474342	1.569513	-1.019943	-0.131210	-0.081581	0.067029	-0.605380	-0.442091	0.056076	0.562463	0.527333	-0.509845	0.381593
37024	9.804246	1.084644	-0.844615	-0.322938	-0.127809	0.049293	-0.606672	-0.442370	0.053378	0.564121	0.524125	-0.514345	0.377506
37025	9.779281	1.193651	-1.002396	-0.445247	-0.184288	0.169354	-0.609429	-0.438870	0.050364	0.565528	0.518654	-0.521679	0.372863
37026	9.637465	1.198911	-0.958409	-0.585682	-0.177750	0.220425	-0.612458	-0.435702	0.048324	0.567945	0.511056	-0.530310	0.367466
37027	9.485418	1.523028	-0.815339	-0.654115	-0.174854	0.298306	-0.617546	-0.429528	0.041389	0.570452	0.501609	-0.540250	0.362081
37028	9.126800	1.579156	-0.473048	-0.608782	-0.091329	0.344998	-0.622512	-0.423504	0.031609	0.572924	0.491565	-0.549145	0.358555
37029	9.428128	1.753113	-0.222305	-0.525971	-0.013474	0.425886	-0.629507	-0.413448	0.022385	0.574787	0.480815	-0.557346	0.357494
37030	9.587963	1.453037	0.006484	-0.523251	0.083383	0.344982	-0.634247	-0.403643	0.011705	0.578174	0.470284	-0.563486	0.356415
37031	9.513178	1.727564	0.189821	-0.401993	0.129196	0.326829	-0.640689	-0.393656	0.000771	0.581025	0.460886	-0.568008	0.356877
37032	9.777058	1.561913	0.106406	-0.370402	0.109545	0.207665	-0.645499	-0.387588	-0.007024	0.584132	0.453360	-0.571375	0.356068
37033	10.124452	1.625702	-0.490731	-0.212802	0.132239	0.006138	-0.646167	-0.384191	-0.014459	0.587518	0.449734	-0.571483	0.354922
37034	9.832640	1.944574	-0.965678	-0.203838	0.028068	-0.162538	-0.646214	-0.384717	-0.021295	0.590776	0.448918	-0.571242	0.350911
37035	9.993258	1.144204	-1.044539	-0.211620	0.184393	-0.096838	-0.644079	-0.389340	-0.027416	0.595436	0.446120	-0.569767	0.348996
37036	10.526310	1.184135	-0.687389	-0.174948	0.197886	0.078605	-0.642309	-0.389223	-0.036213	0.598641	0.441698	-0.569421	0.349702
37037	10.520492	1.412748	-0.912742	-0.100141	0.166429	0.109111	-0.642702	-0.384991	-0.043173	0.600620	0.437993	-0.569197	0.351328
37038	9.393371	1.602562	-0.910416	-0.027288	0.072198	0.107351	-0.648462	-0.380741	-0.048805	0.600881	0.435863	-0.569570	0.352925
37039	9.317035	1.488877	-1.072559	-0.151429	-0.069137	-0.111090	-0.646780	-0.380669	-0.050800	0.602141	0.435729	-0.570621	0.349224
37040	9.123089	1.546624	-0.936905	-0.253275	-0.127536	-0.115812	-0.644052	-0.383865	-0.051027	0.603630	0.434838	-0.572995	0.343837
37041	9.446403	1.533861	-0.879029	-0.377173	-0.150515	-0.093924	-0.644040	-0.385127	-0.051673	0.605745	0.432339	-0.576703	0.337001
37042	9.480908	1.761546	-0.876420	-0.468742	-0.159388	-0.094961	-0.643340	-0.386024	-0.054146	0.608494	0.428789	-0.581010	0.329092
37043	9.842944	1.728707	-0.788721	-0.710948	-0.181360	-0.084310	-0.641279	-0.385830	-0.061665	0.612900	0.422241	-0.587244	0.318134
37044	9.156528	2.353146	-0.696174	-0.684138	-0.138848	0.064277	-0.642646	-0.382874	-0.068696	0.616526	0.413880	-0.593880	0.309686
37045	9.085093	2.103377	-0.480148	-0.694568	-0.191477	0.020246	-0.643030	-0.378827	-0.074817	0.619751	0.406221	-0.600765	0.299960
37046	8.761510	2.939922	-0.300751	-0.688491	-0.172841	0.045994	-0.644267	-0.374740	-0.081494	0.622885	0.398050	-0.607454	0.290811
37047	9.044580	2.862094	-0.432622	-0.626771	-0.215816	-0.038188	-0.644916	-0.371325	-0.086376	0.625388	0.391965	-0.613509	0.280819
37048	8.412015	3.696888	-0.321394	-0.545798	-0.195745	0.051863	-0.644586	-0.367188	-0.091648	0.626890	0.385485	-0.619493	0.273199
37049	9.195344	4.096603	-0.159671	-0.433681	-0.244298	-0.094408	-0.643794	-0.364077	-0.093728	0.627706	0.382633	-0.624189	0.264509
37050	9.653907	4.506744	-0.241782	-0.310960	-0.279511	-0.187538	-0.643475	-0.366418	-0.093028	0.627523	0.382439	-0.627986	0.256104
37051	10.000483	4.363565	-0.236353	-0.307889	-0.369033	-0.167149	-0.642451	-0.367160	-0.089966	0.626136	0.382705	-0.632842	0.246983
37052	9.953250	4.527400	-0.491981	-0.460727	-0.464345	-0.228764	-0.642246	-0.368329	-0.083805	0.624816	0.381992	-0.639224	0.234690
37053	10.432501	3.244408	-0.916834	-0.351151	-0.292323	-0.400533	-0.639046	-0.372205	-0.079117	0.625702	0.384259	-0.641331	0.222568
37054	11.294108	0.987988	-1.652198	-0.713203	-0.208336	-0.553900	-0.632428	-0.382505	-0.082378	0.630831	0.383203	-0.642847	0.204831
37055	11.163984	-0.022211	-1.844745	-0.582566	-0.066817	-0.339362	-0.627598	-0.388799	-0.090472	0.635842	0.380571	-0.643364	0.192234
37056	9.712484	-0.532407	-1.735814	-0.626425	-0.033507	-0.066465	-0.625531	-0.389833	-0.099345	0.640348	0.373458	-0.645740	0.183039
37057	10.988776	0.198000	-1.537230	-0.506185	0.172478	-0.033117	-0.624388	-0.386700	-0.110782	0.646474	0.366778	-0.645101	0.177172
37058	10.788927	1.038169	-1.872116	-0.316337	0.133794	-0.041775	-0.625643	-0.383572	-0.121346	0.650619	0.362641	-0.644268	0.173510
37059	8.758657	1.250588	-1.814125	-0.184656	0.065475	0.103157	-0.628835	-0.380276	-0.125928	0.652428	0.358673	-0.644847	0.172811
37060	8.543798	0.755231	-1.654725	-0.237689	0.153690	0.231248	-0.631385	-0.373553	-0.133136	0.655263	0.351946	-0.645401	0.173846
37061	8.990956	1.042379	-1.601941	-0.117388	0.059492	0.294177	-0.635939	-0.363476	-0.137705	0.655770	0.346363	-0.647180	0.176510
37062	9.628681	0.932708	-1.355965	-0.021514	0.105417	0.386179	-0.641764	-0.353926	-0.142862	0.655863	0.340595	-0.648624	0.182005
37063	9.680364	1.027346	-1.567433	0.100669	0.040267	0.377366	-0.648851	-0.342428	-0.143349	0.654221	0.336802	-0.650413	0.188477
37064	9.430416	0.806008	-1.388025	0.107055	-0.032186	0.417781	-0.654933	-0.331561	-0.143035	0.651444	0.332769	-0.653318	0.195092
37065	9.529801	1.014718	-1.090854	0.167442	-0.029718	0.419797	-0.661961	-0.322805	-0.140434	0.648166	0.329485	-0.655978	0.202517
37066	9.101640	0.894459	-0.940355	0.160979	-0.000240	0.448989	-0.669629	-0.308153	-0.137600	0.645212	0.325569	-0.658352	0.210426
37067	9.123184	0.748892	-0.587025	0.101221	0.028974	0.331368	-0.676554	-0.296913	-0.135837	0.643407	0.322280	-0.659860	0.216213
37068	8.968514	1.174079	-0.204060	0.127545	0.118206	0.283611	-0.678081	-0.288660	-0.136439	0.642858	0.319570	-0.659692	0.222297
37069	9.717474	0.931237	0.148002	0.123705	0.115082	0.276405	-0.682151	-0.282123	-0.139392	0.642251	0.316877	-0.659558	0.228222
37070	9.016726	1.165309	0.422121	0.025215	0.124461	0.151300	-0.684819	-0.274473	-0.142005	0.643004	0.314503	-0.658910	0.231239
37071	9.537559	1.263480	0.422607	0.012779	0.061835	-0.000811	-0.686840	-0.273545	-0.145613	0.643690	0.314264	-0.658156	0.231801
37072	9.297165	1.535988	-0.238147	-0.134997	0.019777	-0.153378	-0.687708	-0.274355	-0.149341	0.645468	0.314329	-0.657665	0.228135
37073	10.289466	1.246233	-0.492130	-0.105260	0.181013	-0.292886	-0.684878	-0.277316	-0.154373	0.649792	0.315869	-0.654044	0.224105
37074	11.118507	1.561466	-0.924476	-0.341005	0.125523	-0.552710	-0.678836	-0.288615	-0.160525	0.655969	0.317964	-0.650496	0.213210
37075	11.219114	1.306782	-1.514460	-0.013534	0.094876	-0.485077	-0.672734	-0.303324	-0.164623	0.659268	0.323569	-0.646306	0.207259
37076	10.831553	0.825216	-1.568325	0.237224	0.127023	-0.280187	-0.666667	-0.315165	-0.168542	0.660476	0.329683	-0.641912	0.207436
37077	10.269549	0.855205	-1.339374	0.340965	0.064455	-0.086388	-0.665730	-0.320207	-0.165748	0.659300	0.334901	-0.639217	0.211107
37078	9.774156	0.908174	-1.231127	0.290511	0.110844	-0.060966	-0.665826	-0.322734	-0.164063	0.658976	0.338937	-0.636206	0.214743
37079	9.674768	0.832534	-0.964609	0.133286	0.047548	0.019549	-0.665814	-0.324399	-0.165302	0.658467	0.340108	-0.635324	0.217052
37080	9.493361	1.038120	-0.828460	0.014814	-0.032501	-0.022765	-0.667245	-0.323223	-0.165356	0.658013	0.340629	-0.635635	0.216701
37081	9.378772	1.334615	-0.814995	-0.073625	-0.043952	-0.043081	-0.668072	-0.323070	-0.162362	0.658001	0.340261	-0.636441	0.214940
37082	9.259635	1.430670	-0.681889	-0.058834	-0.062531	-0.103589	-0.667498	-0.324586	-0.163880	0.658010	0.340971	-0.636910	0.212385
37083	9.634005	1.765541	-0.713031	-0.095256	-0.122599	-0.158481	-0.668001	-0.328404	-0.162130	0.657618	0.342122	-0.638050	0.208287
37084	9.627133	1.928381	-0.735868	-0.110477	-0.188888	-0.173061	-0.666523	-0.331454	-0.159075	0.656636	0.343556	-0.639900	0.203289
37085	9.684541	1.962864	-0.805426	-0.143441	-0.196541	-0.104279	-0.666192	-0.333196	-0.155928	0.655371	0.343680	-0.642548	0.198759
37086	9.438370	1.975024	-0.858944	-0.130976	-0.212942	-0.046475	-0.668738	-0.331174	-0.152375	0.653674	0.343297	-0.645632	0.194981
37087	9.466725	1.944094	-0.918179	-0.203049	-0.182092	0.026740	-0.671530	-0.332820	-0.150183	0.652448	0.340889	-0.649187	0.191474
37088	9.352630	2.186067	-0.818128	-0.249815	-0.131834	0.019246	-0.671838	-0.329744	-0.148287	0.652316	0.337779	-0.652080	0.187567
37089	9.208514	2.252128	-0.785737	-0.237564	-0.113504	0.066018	-0.674443	-0.325648	-0.148855	0.652033	0.334140	-0.655088	0.184563
37090	9.321264	2.438257	-0.619652	-0.322893	-0.115342	0.023707	-0.676911	-0.322324	-0.151317	0.652539	0.329927	-0.658024	0.179845
37091	9.301857	2.375206	-0.609675	-0.335417	-0.143289	-0.032260	-0.679084	-0.318808	-0.151926	0.652830	0.326397	-0.661051	0.174041
37092	9.296869	2.526755	-0.695460	-0.339586	-0.118078	-0.053391	-0.681948	-0.316443	-0.152317	0.653617	0.322956	-0.663507	0.168054
37093	9.532186	2.453374	-0.772374	-0.304803	-0.084364	-0.125828	-0.681824	-0.315147	-0.152379	0.654751	0.320849	-0.664970	0.161776
37094	9.525400	2.234896	-0.932971	-0.299060	-0.093890	-0.151537	-0.681830	-0.316040	-0.154702	0.655860	0.319127	-0.666276	0.155182
37095	9.327461	2.127137	-0.931102	-0.177935	-0.016360	-0.145980	-0.681691	-0.316962	-0.156462	0.657105	0.318722	-0.666262	0.150745
37096	9.215010	1.578827	-1.215505	-0.160612	0.071922	-0.160894	-0.678424	-0.320804	-0.161270	0.659529	0.318419	-0.664864	0.146924
37097	10.221110	1.715871	-1.114552	-0.280836	0.210126	-0.153760	-0.678052	-0.320504	-0.167491	0.664417	0.316053	-0.662089	0.142470
37098	10.718016	1.540066	-1.286462	-0.246624	0.151794	-0.101223	-0.677957	-0.322362	-0.176538	0.668227	0.313563	-0.660217	0.138797
37099	9.401548	1.609927	-1.101501	-0.106568	0.144851	-0.026889	-0.677328	-0.320720	-0.183812	0.670737	0.311989	-0.658595	0.137941
37100	9.306952	1.402594	-0.782879	-0.230363	0.143978	-0.038186	-0.677699	-0.318072	-0.190729	0.674131	0.308883	-0.657146	0.135270
37101	9.926001	1.452305	-0.837109	-0.261944	0.046697	0.022612	-0.681605	-0.316190	-0.198511	0.676144	0.304795	-0.657560	0.132455
37102	9.948689	1.708939	-0.816960	-0.141811	-0.074982	0.081814	-0.683373	-0.311506	-0.199618	0.675765	0.301882	-0.659537	0.131221
37103	9.815225	1.681555	-1.234867	-0.044179	-0.121539	0.179295	-0.686265	-0.306184	-0.198690	0.673786	0.299093	-0.662594	0.132381
37104	9.514338	1.297068	-1.339651	0.018966	-0.103376	0.210453	-0.692266	-0.299118	-0.194221	0.671701	0.296716	-0.665280	0.134834
37105	9.456392	1.395913	-1.085623	-0.025137	-0.129070	0.241617	-0.697686	-0.292806	-0.189238	0.669283	0.293347	-0.668749	0.137052
37106	9.634038	1.211142	-0.784282	-0.007430	-0.116653	0.217793	-0.702898	-0.283407	-0.188599	0.667123	0.290537	-0.671690	0.139167
37107	9.678222	1.428933	-0.772437	-0.038502	-0.162791	0.190325	-0.706896	-0.278351	-0.184842	0.664429	0.287734	-0.675313	0.140338
37108	9.536254	1.292995	-0.688301	-0.008729	-0.160094	0.173811	-0.711226	-0.269950	-0.181722	0.661783	0.285603	-0.678547	0.141592
37109	9.718376	1.312988	-0.827837	-0.095681	-0.172219	0.103964	-0.714065	-0.266933	-0.177821	0.659502	0.283211	-0.681928	0.140797
37110	9.592287	1.242075	-0.898465	-0.039612	-0.136133	0.144347	-0.715790	-0.263031	-0.174725	0.657417	0.280989	-0.684735	0.141374
37111	9.494880	1.167170	-0.687574	-0.063243	-0.074420	0.144175	-0.718950	-0.257659	-0.171807	0.656158	0.278175	-0.686935	0.142114
37112	9.616527	1.232580	-0.566089	-0.059666	-0.034449	0.137737	-0.722991	-0.251562	-0.171669	0.655580	0.275484	-0.688407	0.142894
37113	9.621930	1.363230	-0.546115	-0.053054	-0.008843	0.109288	-0.724016	-0.249483	-0.172663	0.655271	0.273076	-0.689495	0.143688
37114	9.410412	1.405256	-0.494451	-0.065986	0.010346	0.033952	-0.723509	-0.246225	-0.174732	0.655633	0.271601	-0.689821	0.143264
37115	10.229074	1.539604	-0.635307	-0.067377	0.035890	-0.020947	-0.723687	-0.245080	-0.177493	0.656407	0.270665	-0.689632	0.142400
37116	9.796939	1.675758	-0.794592	-0.009312	-0.015143	-0.033676	-0.724532	-0.246022	-0.178536	0.656303	0.270937	-0.689762	0.141731
37117	9.456011	1.441163	-0.843760	-0.049853	0.020823	-0.049527	-0.723116	-0.246841	-0.179877	0.656863	0.270671	-0.689555	0.140646
37118	9.407376	1.530080	-0.937983	-0.082675	0.057691	-0.048732	-0.721986	-0.247779	-0.181647	0.658200	0.269982	-0.688851	0.139163
37119	9.465542	1.555918	-0.906172	-0.072640	0.107940	-0.089148	-0.719574	-0.250509	-0.185385	0.660192	0.269721	-0.687338	0.137705
37120	9.824040	1.893363	-1.120285	0.001419	0.126795	-0.160475	-0.717323	-0.251926	-0.189464	0.662323	0.271481	-0.684876	0.136273
37121	10.115439	2.033073	-1.202739	0.041178	0.102121	-0.210740	-0.714732	-0.259533	-0.196485	0.663931	0.274419	-0.682452	0.134714
37122	10.051580	2.060018	-1.369262	0.130527	0.170674	-0.160223	-0.711820	-0.266432	-0.197513	0.665927	0.277763	-0.679033	0.135288
37123	9.414011	1.642586	-1.372295	0.191841	0.203148	-0.061268	-0.709685	-0.269725	-0.201425	0.667627	0.280399	-0.675664	0.138306
37124	9.382496	1.765768	-1.138421	0.200661	0.164863	-0.068509	-0.706832	-0.273889	-0.205398	0.668870	0.283432	-0.672603	0.141012
37125	9.701119	2.055255	-1.191930	0.176141	0.073977	-0.085729	-0.705959	-0.277232	-0.207884	0.668944	0.286549	-0.670842	0.142741
37126	9.891651	1.994404	-1.455500	0.163509	-0.003617	-0.141578	-0.704498	-0.280580	-0.207541	0.668317	0.290530	-0.669697	0.143004
37127	9.702723	1.777920	-1.488494	0.136284	-0.067396	-0.059026	-0.704681	-0.286473	-0.204648	0.666605	0.293170	-0.670098	0.143725
37128	9.629992	1.510906	-1.431957	0.126058	-0.093297	0.005167	-0.704933	-0.287052	-0.201564	0.664559	0.294937	-0.671097	0.144922
37129	9.369740	1.698799	-1.201185	0.021964	-0.103096	0.049922	-0.706620	-0.286428	-0.199099	0.662699	0.294695	-0.672948	0.145349
37130	9.521955	1.714092	-1.156052	-0.054451	-0.143227	0.001243	-0.708580	-0.285589	-0.195059	0.661046	0.294260	-0.675099	0.143773
37131	9.489209	2.115038	-1.198108	-0.118381	-0.209166	0.014128	-0.709405	-0.285184	-0.191341	0.658661	0.292952	-0.678534	0.141195
37132	9.583720	1.976179	-1.381298	-0.214188	-0.242470	-0.008954	-0.712348	-0.284515	-0.186451	0.656597	0.290819	-0.682355	0.136732
37133	9.391397	2.152360	-1.397112	-0.196353	-0.232316	-0.026383	-0.712784	-0.281780	-0.183441	0.654409	0.289098	-0.686033	0.132400
37134	9.359181	2.279207	-1.254979	-0.214299	-0.179430	-0.017308	-0.715863	-0.281935	-0.179311	0.653182	0.286889	-0.688925	0.128178
37135	9.249418	2.100046	-1.039474	-0.140308	-0.177349	-0.056670	-0.715570	-0.280931	-0.176416	0.651467	0.286170	-0.691515	0.124514
37136	9.788706	2.301959	-1.188766	-0.201422	-0.086944	-0.023753	-0.718263	-0.280603	-0.176370	0.651431	0.283974	-0.693094	0.120903
37137	9.917423	2.123691	-0.984590	-0.155652	-0.007464	-0.031126	-0.718165	-0.277293	-0.176446	0.652082	0.282281	-0.693619	0.118318
37138	9.850623	1.839385	-1.087814	-0.010430	-0.001895	-0.007977	-0.717169	-0.279470	-0.179286	0.652094	0.282145	-0.693710	0.118042
37139	9.208631	1.709100	-1.161275	0.094044	0.029218	-0.074055	-0.719150	-0.279440	-0.179265	0.651950	0.284206	-0.692913	0.118576
37140	9.472943	1.524939	-1.491212	0.005793	0.036403	-0.127440	-0.718252	-0.283196	-0.179225	0.652682	0.285846	-0.691784	0.117184
37141	9.800331	1.676863	-1.599087	-0.121190	-0.015868	-0.045846	-0.717825	-0.284280	-0.180715	0.653062	0.284801	-0.692246	0.114862
37142	9.547493	1.541749	-1.518046	-0.141913	-0.077892	0.006438	-0.716553	-0.284817	-0.181894	0.652735	0.282922	-0.693708	0.112521
37143	9.605083	1.766156	-1.644345	-0.182398	-0.070295	0.066954	-0.719989	-0.281345	-0.181219	0.652428	0.279625	-0.695653	0.110522
37144	9.475066	1.703473	-1.603658	-0.097187	-0.082180	0.107474	-0.721022	-0.278161	-0.181293	0.651548	0.276927	-0.697622	0.110096
37145	9.576343	1.895321	-1.676245	-0.104451	-0.102254	0.043314	-0.722326	-0.274510	-0.179067	0.650383	0.275042	-0.699671	0.108693
37146	9.480261	1.844247	-1.615012	-0.082124	-0.110581	0.058024	-0.724054	-0.271385	-0.177721	0.649119	0.273286	-0.701688	0.107674
37147	9.521704	1.833366	-1.548998	-0.054178	-0.104387	0.076430	-0.728326	-0.267976	-0.175482	0.647561	0.271590	-0.703825	0.107392
37148	9.557910	1.747638	-1.505015	-0.059429	-0.081734	0.082802	-0.728752	-0.266367	-0.172967	0.646513	0.269714	-0.705542	0.107167
37149	9.461074	1.712517	-1.547518	-0.029383	-0.059481	0.109406	-0.730199	-0.263764	-0.172790	0.645374	0.267769	-0.707211	0.107906
37150	9.523389	1.661445	-1.569506	-0.094002	-0.005166	0.081670	-0.732810	-0.258835	-0.172740	0.645586	0.265295	-0.707999	0.107586
37151	9.597251	1.699648	-1.383607	-0.050589	0.014314	0.061566	-0.734557	-0.256001	-0.174246	0.645706	0.263586	-0.708494	0.107806
37152	9.577092	1.647667	-1.474983	-0.004771	0.000156	0.065332	-0.735996	-0.254245	-0.174406	0.645551	0.262482	-0.708929	0.108566
37153	9.597125	1.616941	-1.364817	0.013913	-0.018379	0.081917	-0.735486	-0.250469	-0.175308	0.644827	0.261380	-0.709805	0.109794
37154	9.571933	1.623907	-1.508762	-0.024962	-0.045003	0.067194	-0.736309	-0.250875	-0.172633	0.644129	0.260087	-0.710873	0.110055
37155	9.499044	1.630340	-1.588123	-0.030520	-0.044829	0.064412	-0.738613	-0.247419	-0.171969	0.643297	0.258716	-0.712090	0.110288
37156	9.576026	1.581239	-1.584075	-0.012193	-0.042854	0.030504	-0.739214	-0.243752	-0.170316	0.642641	0.258103	-0.712908	0.110268
37157	9.508137	1.636106	-1.660891	-0.010980	-0.038913	0.041502	-0.739791	-0.242351	-0.169372	0.641840	0.257295	-0.713882	0.110513
37158	9.562496	1.560205	-1.455683	0.027516	-0.013776	-0.027275	-0.740756	-0.243150	-0.167428	0.641520	0.257952	-0.713939	0.110468
37159	9.547710	1.663320	-1.541417	-0.034723	-0.067255	-0.022712	-0.740341	-0.242167	-0.167087	0.640585	0.257818	-0.714991	0.109403
37160	9.553044	1.637995	-1.464484	-0.024268	-0.025368	-0.046616	-0.739599	-0.243443	-0.164765	0.640407	0.258113	-0.715210	0.108311
37161	9.533567	1.711651	-1.521249	-0.009087	-0.037766	-0.024539	-0.740441	-0.243738	-0.164350	0.639772	0.258268	-0.715809	0.107740
37162	9.514487	1.701686	-1.491613	0.027138	-0.030563	-0.039166	-0.740694	-0.246172	-0.164500	0.639236	0.259126	-0.716020	0.107452
37163	9.538158	1.755920	-1.569442	0.062535	-0.010788	-0.017095	-0.739844	-0.245523	-0.163334	0.638606	0.260033	-0.716150	0.108138
37164	9.484743	1.659436	-1.580152	0.060686	0.004101	-0.019903	-0.740815	-0.246554	-0.162539	0.638350	0.260968	-0.715944	0.108756
37165	9.561808	1.668727	-1.590220	0.069941	0.016815	-0.017134	-0.740366	-0.247634	-0.161193	0.638081	0.261909	-0.715698	0.109692
37166	9.557940	1.706121	-1.483547	0.067415	-0.005937	-0.006083	-0.740235	-0.246776	-0.161141	0.637614	0.262753	-0.715676	0.110530
37167	9.499680	1.663375	-1.520296	0.042664	-0.009446	-0.007982	-0.740228	-0.247084	-0.160735	0.637100	0.263270	-0.715862	0.111054
37168	9.576465	1.819497	-1.628434	0.008478	-0.045425	-0.051078	-0.740038	-0.250290	-0.159945	0.636477	0.264094	-0.716235	0.110268
37169	9.556939	1.732263	-1.623441	0.008177	-0.044721	-0.063027	-0.739737	-0.250399	-0.157829	0.635764	0.265041	-0.716650	0.109407
37170	9.484426	1.828286	-1.692569	0.043269	-0.036333	-0.051045	-0.739995	-0.252136	-0.157510	0.635084	0.266286	-0.716828	0.109166
37171	9.460062	1.797214	-1.713601	0.018494	-0.035870	-0.088726	-0.739493	-0.256053	-0.154075	0.634501	0.267717	-0.716963	0.108168
37172	9.542120	1.864704	-1.725891	0.051566	-0.036277	-0.083127	-0.739896	-0.257235	-0.153295	0.633842	0.269525	-0.716948	0.107639
37173	9.385532	1.926712	-1.746202	0.077230	-0.032808	-0.081272	-0.738716	-0.259788	-0.151482	0.632969	0.271592	-0.716947	0.107586
37174	9.455021	1.870808	-1.773321	0.082995	0.000356	-0.143704	-0.738076	-0.264484	-0.149798	0.632789	0.274585	-0.716062	0.106939
37175	9.383028	1.948846	-1.767704	0.093572	-0.011990	-0.122562	-0.737744	-0.267167	-0.147985	0.632208	0.277405	-0.715524	0.106704
37176	9.420691	1.994036	-1.901673	0.090550	0.038680	-0.138236	-0.735401	-0.272980	-0.147521	0.632510	0.280329	-0.714154	0.106446
37177	9.459687	2.022261	-1.857052	0.060046	0.011471	-0.112545	-0.734795	-0.276144	-0.147725	0.632421	0.282533	-0.713433	0.105980
37178	9.411934	2.099880	-1.833020	0.135415	0.001159	-0.097697	-0.733454	-0.280679	-0.146605	0.631837	0.285520	-0.712660	0.106663
37179	9.421938	2.035758	-1.758930	0.168009	0.017580	-0.112347	-0.731994	-0.283351	-0.145369	0.631212	0.289070	-0.711614	0.107769
37180	9.402689	2.065113	-1.767681	0.186788	0.017353	-0.093958	-0.731512	-0.286883	-0.143894	0.630538	0.292610	-0.710528	0.109320
37181	9.433831	2.040823	-1.781082	0.152163	0.000913	-0.156392	-0.731563	-0.292730	-0.141992	0.629852	0.296613	-0.709442	0.109546
37182	9.394463	2.335882	-1.700389	0.182465	0.022458	-0.117786	-0.729243	-0.296010	-0.140378	0.629302	0.300415	-0.708139	0.110762
37183	9.312977	2.316171	-1.634665	0.236522	0.019525	-0.148893	-0.727334	-0.300035	-0.138097	0.628343	0.305325	-0.706635	0.112377
37184	9.461817	2.233170	-1.672175	0.260584	0.025386	-0.139662	-0.725127	-0.305342	-0.136183	0.627377	0.310396	-0.704952	0.114436
37185	9.317179	2.244046	-1.683604	0.300803	-0.012152	-0.067983	-0.724332	-0.310116	-0.132946	0.625358	0.315020	-0.704145	0.117770
37186	9.441092	2.230960	-1.857411	0.243522	-0.008793	-0.090102	-0.722284	-0.312664	-0.128590	0.623867	0.319238	-0.703192	0.119993
37187	9.633598	2.210558	-1.884068	0.230007	-0.027900	-0.046016	-0.722204	-0.316717	-0.125159	0.621992	0.322686	-0.702847	0.122500
37188	9.488968	2.353128	-1.950196	0.272307	-0.031353	-0.036762	-0.723134	-0.318121	-0.119711	0.619838	0.326549	-0.702410	0.125643
37189	9.396603	2.140535	-1.962621	0.286723	-0.072516	-0.042230	-0.722664	-0.318924	-0.115230	0.616928	0.330741	-0.702458	0.128696
37190	9.565070	2.090931	-1.969245	0.258723	-0.071550	0.005457	-0.724451	-0.319203	-0.108994	0.614152	0.333923	-0.702791	0.131898
37191	9.375283	1.988145	-2.160891	0.204677	-0.073262	0.036486	-0.724683	-0.319894	-0.103649	0.611542	0.335976	-0.703544	0.134764
37192	9.336699	2.066516	-2.197586	0.192867	-0.034335	0.001536	-0.723906	-0.322838	-0.099589	0.609717	0.338293	-0.703539	0.137241
37193	9.360809	2.027299	-2.179419	0.144347	0.004576	0.030741	-0.725478	-0.320065	-0.096990	0.608608	0.339466	-0.703449	0.139711
37194	9.410084	1.888481	-1.981677	0.179115	0.039665	0.027077	-0.727158	-0.319748	-0.094119	0.607833	0.341042	-0.702735	0.142803
37195	9.448535	1.888392	-1.995193	0.092907	-0.041088	0.027046	-0.726886	-0.317958	-0.092592	0.606443	0.341756	-0.703304	0.144203
37196	9.308290	1.890222	-2.057572	0.110062	-0.001959	0.049006	-0.730280	-0.317791	-0.091982	0.605483	0.342295	-0.703434	0.146305
37197	9.423215	1.924848	-2.167928	0.035483	0.001225	0.030531	-0.729712	-0.317008	-0.090521	0.605072	0.342135	-0.703672	0.147233
37198	9.370352	1.954229	-2.160928	0.003344	-0.004917	0.026801	-0.728576	-0.315587	-0.087608	0.604863	0.341703	-0.703996	0.147545
37199	9.394462	1.988182	-2.173686	-0.038966	-0.015398	0.019406	-0.728467	-0.314072	-0.089215	0.604762	0.340847	-0.704574	0.147178
37200	9.418147	1.939951	-2.206288	-0.068003	-0.020453	0.028529	-0.730305	-0.314317	-0.089497	0.604815	0.339572	-0.705306	0.146398
37201	9.370510	2.046635	-2.179656	-0.088284	0.002127	0.021121	-0.728914	-0.312603	-0.089686	0.605293	0.338042	-0.705823	0.145472
37202	9.370114	1.944888	-2.187551	-0.115850	-0.012304	0.017402	-0.730071	-0.311642	-0.091316	0.605812	0.336319	-0.706515	0.143937
37203	9.326309	1.806922	-2.184397	-0.194954	0.044062	0.063922	-0.731656	-0.310258	-0.092631	0.607469	0.332764	-0.707107	0.142304
37204	9.554846	1.706656	-1.881993	-0.240140	0.057339	0.152861	-0.732190	-0.305097	-0.097972	0.609394	0.327405	-0.708188	0.141119
37205	9.823874	1.847716	-2.052975	-0.328152	0.014045	0.081265	-0.734009	-0.298782	-0.102945	0.611419	0.322035	-0.709592	0.137616
37206	9.607064	2.141821	-2.168558	-0.289181	-0.066211	-0.026808	-0.734455	-0.299183	-0.106367	0.612366	0.318943	-0.711102	0.132729
37207	9.468775	2.176138	-2.303264	-0.230848	-0.095531	-0.032182	-0.734186	-0.298039	-0.106298	0.612477	0.316661	-0.712802	0.128493
37208	9.360013	2.109180	-2.316541	-0.155442	-0.118850	-0.015516	-0.733757	-0.298074	-0.105738	0.611764	0.315168	-0.714641	0.125308
37209	9.275460	2.156492	-2.363797	-0.052992	-0.076542	-0.019984	-0.732736	-0.298795	-0.103100	0.610965	0.314846	-0.715717	0.123863
37210	9.236680	1.996180	-2.324743	0.056093	0.003965	0.014016	-0.733439	-0.299610	-0.103853	0.610595	0.315207	-0.715705	0.124837
37211	9.195366	1.753178	-2.266809	0.103532	0.061597	0.002041	-0.735275	-0.298539	-0.101642	0.610727	0.316137	-0.714842	0.126771
37212	9.312305	1.728180	-2.092596	0.083611	0.077852	0.008426	-0.734713	-0.298527	-0.102072	0.611250	0.316727	-0.713818	0.128537
37213	9.395303	1.835490	-2.000794	0.066291	0.125665	0.041388	-0.734730	-0.298293	-0.103899	0.612431	0.316462	-0.712505	0.130834
37214	9.467899	1.871030	-1.976706	0.020990	0.099293	-0.008185	-0.733750	-0.299043	-0.106507	0.613694	0.316463	-0.711268	0.131637
37215	9.483089	1.945258	-1.913986	0.049876	0.048194	-0.017205	-0.733470	-0.299033	-0.106793	0.614033	0.317029	-0.710564	0.132493
37216	9.449366	2.013767	-1.941265	0.056494	0.012478	-0.005203	-0.732348	-0.298988	-0.108076	0.613827	0.317651	-0.710317	0.133286
37217	9.477823	1.946073	-1.971757	0.080493	0.030272	0.035182	-0.734049	-0.299214	-0.108783	0.613581	0.317894	-0.710076	0.135106
37218	9.655341	2.024262	-2.108326	0.124133	0.008587	0.027092	-0.731915	-0.298777	-0.106650	0.612800	0.318896	-0.709894	0.137231
37219	9.718518	2.018023	-2.038263	0.171021	0.045182	-0.002222	-0.734153	-0.299960	-0.105285	0.612287	0.320737	-0.708973	0.139968
37220	9.247065	1.907682	-1.881249	0.202454	0.027995	-0.057306	-0.732841	-0.301798	-0.103429	0.611501	0.323835	-0.707779	0.142290
37221	9.001494	1.874888	-1.838461	0.163231	0.051657	-0.020775	-0.732255	-0.302722	-0.102358	0.611172	0.325817	-0.706658	0.144726
37222	9.102156	1.753176	-1.857512	0.137283	0.078055	0.032353	-0.731131	-0.302425	-0.102917	0.611246	0.326699	-0.705604	0.147545
37223	9.356584	1.850684	-2.028233	0.090056	0.046208	0.014027	-0.730964	-0.304039	-0.102311	0.611212	0.327304	-0.704976	0.149335
37224	9.568722	1.966112	-2.066817	0.081306	0.070146	0.061750	-0.730143	-0.301491	-0.101734	0.611443	0.327107	-0.704368	0.151670
37225	9.593013	1.863162	-1.998346	0.080776	0.083192	0.074565	-0.730191	-0.299883	-0.105177	0.611805	0.326633	-0.703701	0.154305
37226	9.464192	1.866679	-1.831664	0.026687	0.123274	-0.071522	-0.730761	-0.300917	-0.107362	0.613545	0.327474	-0.701732	0.154585
37227	9.190560	2.188694	-1.828993	0.005866	0.091394	-0.092623	-0.728476	-0.304398	-0.110437	0.615027	0.328414	-0.700087	0.154158
37228	9.345083	2.128539	-1.765113	0.034150	0.056121	-0.057617	-0.725780	-0.305271	-0.111084	0.615726	0.329356	-0.699004	0.154271
37229	9.578208	2.159672	-1.858173	0.078384	0.009033	-0.040885	-0.725743	-0.308017	-0.110832	0.615420	0.330727	-0.698478	0.154938
37230	9.498665	2.123690	-1.845770	0.179113	0.005738	-0.037036	-0.725166	-0.308088	-0.109566	0.614388	0.333317	-0.697696	0.156995
37231	9.382786	1.876099	-1.768169	0.210895	-0.006961	-0.011326	-0.725131	-0.309620	-0.107678	0.612880	0.335952	-0.697131	0.159760
37232	9.381261	1.942181	-1.992327	0.201324	0.033875	-0.031593	-0.724263	-0.309744	-0.105426	0.612057	0.338637	-0.695948	0.162379
37233	9.511025	1.912621	-2.026359	0.188680	-0.018268	-0.020501	-0.723203	-0.313089	-0.102103	0.610549	0.341162	-0.695511	0.164632
37234	9.422055	1.849506	-1.975132	0.186799	0.013114	0.008779	-0.724318	-0.313435	-0.100554	0.609385	0.343165	-0.694884	0.167400
37235	9.409890	1.757114	-1.951124	0.160338	-0.001761	0.012404	-0.726818	-0.315005	-0.097085	0.608177	0.344825	-0.694546	0.169769
37236	9.453223	1.776391	-1.964697	0.137011	-0.026589	-0.002271	-0.723127	-0.315389	-0.096294	0.606830	0.346503	-0.694481	0.171433
37237	9.431155	1.823553	-2.033615	0.115889	-0.018941	-0.005993	-0.723101	-0.315542	-0.093186	0.605745	0.347932	-0.694366	0.172839
37238	9.476445	1.724094	-2.055281	0.101206	-0.052085	-0.005059	-0.723084	-0.314979	-0.090033	0.604295	0.349298	-0.694705	0.173792
37239	9.756953	1.836792	-2.287267	0.058888	-0.040235	-0.015180	-0.723044	-0.315740	-0.086254	0.603334	0.350238	-0.694979	0.174143
37240	9.874718	1.921868	-2.363583	0.050622	-0.016254	0.016001	-0.723335	-0.314896	-0.085773	0.602659	0.350574	-0.695205	0.174898
37241	9.548794	1.972263	-2.152991	0.119049	0.011396	0.041725	-0.723292	-0.316743	-0.083338	0.601789	0.351274	-0.695042	0.177124
37242	9.068262	1.939059	-1.956486	0.182620	0.060275	0.019644	-0.724148	-0.315890	-0.082851	0.601231	0.352875	-0.693898	0.180294
37243	8.823199	1.990744	-1.884180	0.178927	0.044238	-0.083150	-0.722553	-0.317998	-0.081439	0.600835	0.355916	-0.692224	0.182062
37244	9.111496	1.934121	-1.972628	0.106685	0.031518	-0.081384	-0.721377	-0.321458	-0.081667	0.600769	0.358099	-0.690972	0.182754
37245	9.184098	2.050139	-1.981834	0.104406	-0.004522	-0.094142	-0.720074	-0.323110	-0.080649	0.600262	0.360577	-0.690060	0.182993
37246	9.385530	2.126039	-2.141051	0.035585	-0.003081	-0.067616	-0.720886	-0.325577	-0.079946	0.600173	0.361837	-0.689578	0.182618
37247	9.284118	1.944184	-2.090133	-0.030343	-0.011493	-0.000800	-0.719315	-0.326080	-0.079000	0.600198	0.361443	-0.689911	0.182054
37248	9.370105	1.779050	-2.118581	-0.028998	0.096252	0.107295	-0.720641	-0.323231	-0.080935	0.601305	0.359154	-0.689731	0.183608
37249	9.693721	1.648685	-1.972108	-0.065207	0.021907	0.059684	-0.722654	-0.320893	-0.081053	0.601818	0.357378	-0.690224	0.183537
37250	9.814858	1.797911	-1.951510	-0.012802	0.057473	0.032255	-0.721293	-0.318466	-0.084032	0.602547	0.356455	-0.689909	0.184127
37251	9.559829	1.750240	-1.879479	0.034841	0.046930	0.035973	-0.723612	-0.316523	-0.087715	0.602783	0.356113	-0.689556	0.185334
37252	9.451819	1.667330	-1.789021	0.062513	0.066690	0.042383	-0.723634	-0.315061	-0.088190	0.603063	0.355918	-0.688922	0.187146
37253	9.516932	1.715564	-1.803219	-0.014717	-0.011861	0.035957	-0.723656	-0.313203	-0.087931	0.602846	0.355192	-0.689456	0.187258
37254	9.569597	1.745066	-1.860554	-0.019941	-0.075184	0.017711	-0.724780	-0.313903	-0.087965	0.601848	0.354873	-0.690663	0.186627
37255	9.592636	1.705284	-1.980036	-0.029663	-0.061064	0.028675	-0.725906	-0.312325	-0.084595	0.601087	0.354248	-0.691788	0.186095
37256	9.462245	1.609110	-1.973372	0.007176	-0.065427	0.037885	-0.726494	-0.310595	-0.084481	0.599953	0.353938	-0.692916	0.186150
37257	9.428262	1.656121	-2.024936	0.015862	-0.055158	0.019533	-0.726758	-0.310437	-0.081775	0.598985	0.353961	-0.693733	0.186181
37258	9.495192	1.656593	-2.095071	-0.009073	-0.050608	-0.024554	-0.726326	-0.309551	-0.079456	0.598401	0.354268	-0.694298	0.185368
37259	9.437133	1.640324	-2.117161	0.004284	-0.064853	-0.002500	-0.726596	-0.309889	-0.078341	0.597460	0.354493	-0.695116	0.184905
37260	9.475563	1.662222	-2.142611	0.012019	-0.032257	-0.024547	-0.727117	-0.312273	-0.076501	0.596979	0.354984	-0.695382	0.184517
37261	9.437115	1.657429	-2.126711	-0.003491	-0.052692	-0.020883	-0.726840	-0.310646	-0.074559	0.596329	0.355326	-0.695952	0.183811
37262	9.490131	1.730219	-2.157206	0.001575	-0.025826	-0.039245	-0.725711	-0.311175	-0.075879	0.596067	0.355864	-0.696078	0.183140
37263	9.422428	1.767688	-2.202740	-0.005849	-0.027436	-0.042937	-0.725533	-0.312320	-0.073117	0.595864	0.356394	-0.696197	0.182314
37264	9.455689	1.746328	-2.254850	0.000642	-0.034106	-0.039241	-0.725927	-0.314356	-0.072532	0.595491	0.356958	-0.696420	0.181577
37265	9.378759	1.766069	-2.239767	-0.024158	-0.051432	-0.041111	-0.725768	-0.315520	-0.072323	0.595074	0.357335	-0.696904	0.180342
37266	9.320774	1.805769	-2.275988	0.008833	0.005531	-0.009947	-0.724925	-0.315102	-0.072305	0.595089	0.357438	-0.696838	0.180346
37267	9.359553	1.673398	-2.191342	-0.032757	-0.030410	-0.022828	-0.724046	-0.316217	-0.070399	0.594959	0.357382	-0.697233	0.179357
37268	9.388755	1.828792	-2.220407	0.044876	0.001108	-0.030036	-0.724330	-0.316737	-0.071421	0.594726	0.358211	-0.696945	0.179593
37269	9.403246	1.884730	-2.239909	0.074428	-0.005381	0.015923	-0.723751	-0.316556	-0.069431	0.594037	0.358803	-0.696933	0.180733
37270	9.373594	1.752074	-2.278313	0.107167	0.035332	0.072782	-0.726624	-0.313344	-0.069486	0.593462	0.358809	-0.696750	0.183300
37271	9.368448	1.552678	-2.235941	0.086483	0.047393	0.118568	-0.727470	-0.312684	-0.068019	0.593040	0.357917	-0.696797	0.186206
37272	9.488399	1.435690	-2.255683	0.108727	0.090987	0.158922	-0.729791	-0.308463	-0.068299	0.592894	0.356540	-0.696542	0.190224
37273	9.579639	1.311225	-2.245414	0.072642	0.077251	0.144192	-0.731290	-0.302369	-0.068895	0.592873	0.354999	-0.696456	0.193460
37274	9.629014	1.399063	-2.130742	0.015948	0.027725	0.081794	-0.731747	-0.300974	-0.070788	0.592792	0.353822	-0.696747	0.194809
37275	9.465696	1.491956	-2.099873	-0.000223	0.080237	0.019264	-0.732638	-0.298856	-0.072631	0.593810	0.353137	-0.696014	0.195570
37276	9.422981	1.539889	-2.035158	-0.053354	0.046665	-0.048686	-0.732046	-0.301145	-0.073063	0.594989	0.352883	-0.695425	0.194542
37277	9.441812	1.564926	-2.103335	-0.074807	0.034493	-0.028516	-0.730946	-0.300443	-0.076006	0.596083	0.352156	-0.695183	0.193371
37278	9.509556	1.539582	-2.057723	-0.037564	0.058862	-0.006448	-0.731386	-0.300612	-0.078280	0.597155	0.351446	-0.694685	0.193143
37279	9.514606	1.485485	-2.005122	-0.001864	0.061285	0.028479	-0.729672	-0.302057	-0.078671	0.597888	0.350691	-0.694238	0.193855
37280	9.379298	1.511467	-2.062696	0.030740	0.040189	0.087274	-0.731421	-0.299346	-0.080610	0.597853	0.349576	-0.694349	0.195571
37281	9.449070	1.484335	-2.065483	0.024869	0.090675	0.136742	-0.735331	-0.293720	-0.082630	0.598377	0.347520	-0.694198	0.198150
37282	9.542630	1.299037	-2.041203	0.043734	0.074596	0.158817	-0.734839	-0.289968	-0.085943	0.598441	0.345414	-0.694338	0.201129
37283	9.624068	1.135902	-2.035651	0.017469	0.074143	0.167933	-0.735449	-0.285584	-0.084245	0.598643	0.342889	-0.694617	0.203864
