# Supplementary material for: Identification of Haptic Based Guiding Using Hard Reins
Source: PLoS One. 2015 Jul 22;10(7):e0132020. doi: 10.1371/journal.pone.0132020 (PMC4511788; doi:10.1371/journal.pone.0132020)
Supplement: S9 File — (ZIP) [file pone.0132020.s009.zip › Exp2_MotionData2/Subject10/path1/T8/gh8.txt]

// Start Time: 0
// Sample rate: 25.0Hz
// Scenario: 4.9
// Firmware Version: 2.6.1
Counter	Acc_X	Acc_Y	Acc_Z	Gyr_X	Gyr_Y	Gyr_Z	Mag_X	Mag_Y	Mag_Z	Quat_w	Quat_x	Quat_y	Quat_z
36757	0.584995	-9.643989	-3.146069	0.053823	-0.034567	0.160059	0.104477	0.761291	0.413134	0.511653	-0.731223	0.352579	-0.281447
36758	0.552900	-10.000657	-3.290612	0.029781	-0.020059	0.124862	0.108327	0.761497	0.410747	0.513035	-0.730142	0.353949	-0.280014
36759	0.183278	-10.362951	-3.476794	0.020022	0.005296	0.054639	0.110314	0.761336	0.410600	0.513743	-0.729471	0.354619	-0.279615
36760	0.376473	-9.906775	-3.175708	0.043170	0.030784	-0.000675	0.111908	0.761444	0.409539	0.514260	-0.728861	0.354587	-0.280297
36761	0.531072	-9.451037	-2.980619	0.113161	0.041806	-0.015122	0.109000	0.762011	0.408254	0.515678	-0.727517	0.354089	-0.281810
36762	0.598067	-9.329538	-2.671001	0.188617	0.041845	-0.027667	0.107943	0.765546	0.405122	0.518064	-0.725514	0.352983	-0.283976
36763	0.732310	-9.160401	-2.542540	0.230442	0.038291	-0.010843	0.107017	0.769762	0.401859	0.521228	-0.722920	0.351824	-0.286231
36764	0.585261	-9.170751	-2.668894	0.209115	0.038323	0.015810	0.106627	0.774366	0.397020	0.524166	-0.720391	0.351179	-0.288026
36765	0.747550	-9.329244	-2.672003	0.137405	0.021831	0.021946	0.107569	0.775139	0.393478	0.526270	-0.718612	0.350837	-0.289050
36766	0.743604	-9.509303	-2.552130	0.140109	0.016357	0.029359	0.106380	0.780034	0.389431	0.528436	-0.716825	0.350541	-0.289893
36767	0.497132	-9.396936	-2.620073	0.052463	0.016232	0.028901	0.106910	0.782332	0.387464	0.529392	-0.715918	0.350722	-0.290172
36768	0.444689	-9.527276	-2.708816	-0.002695	-0.002092	0.036038	0.107305	0.781519	0.388639	0.529676	-0.715697	0.351153	-0.289676
36769	0.368043	-9.627960	-2.554899	-0.070828	-0.002200	0.032002	0.108631	0.779871	0.389413	0.529014	-0.716179	0.351897	-0.288791
36770	0.172716	-9.629004	-2.746391	-0.100382	-0.009634	0.002326	0.109413	0.781378	0.390585	0.527762	-0.717277	0.352315	-0.287846
36771	0.251281	-9.417028	-2.723479	-0.091710	0.003174	-0.001349	0.110481	0.777413	0.391753	0.526571	-0.718178	0.352765	-0.287230
36772	0.333266	-9.416674	-2.667493	-0.084711	0.001372	0.002383	0.110205	0.776217	0.394897	0.525461	-0.719039	0.353213	-0.286555
36773	0.412856	-9.426492	-2.770118	-0.019990	0.008778	0.004550	0.109278	0.776094	0.395166	0.525293	-0.719110	0.353395	-0.286462
36774	0.487258	-9.354120	-2.758805	-0.016502	-0.002174	0.004584	0.109814	0.775124	0.394507	0.525200	-0.719257	0.353448	-0.286196
36775	0.535491	-9.359033	-2.816041	-0.066449	0.016979	0.006150	0.110066	0.776368	0.396076	0.524307	-0.719762	0.354002	-0.285879
36776	0.390660	-9.320595	-2.749634	-0.023790	0.016143	0.028508	0.109149	0.774868	0.395429	0.524117	-0.719712	0.354633	-0.285573
36777	0.463114	-9.349570	-2.821385	-0.046663	0.019817	0.039467	0.109413	0.773509	0.396604	0.523675	-0.719757	0.355582	-0.285088
36778	0.587200	-9.584969	-2.775514	0.007881	0.016204	0.028690	0.111261	0.774177	0.397113	0.523940	-0.719373	0.356035	-0.285007
36779	0.314617	-9.556669	-2.784864	0.067503	0.023500	0.012356	0.111007	0.774022	0.395020	0.524960	-0.718392	0.355978	-0.285674
36780	0.270916	-9.489086	-2.697899	0.041092	0.021669	0.026986	0.111000	0.775121	0.395545	0.525649	-0.717634	0.356283	-0.285931
36781	0.324423	-9.587660	-2.705984	0.032399	0.034457	0.025083	0.111007	0.777280	0.392665	0.526163	-0.716863	0.356725	-0.286369
36782	0.290783	-9.609171	-2.644182	-0.019934	0.027041	0.010062	0.112063	0.778088	0.392657	0.525847	-0.716843	0.357177	-0.286435
36783	0.304793	-9.512908	-2.647502	-0.005713	0.014199	-0.015691	0.111798	0.777005	0.393444	0.525732	-0.716875	0.357040	-0.286738
36784	0.352700	-9.445337	-2.617299	-0.016235	0.012366	-0.015743	0.110600	0.778931	0.393324	0.525422	-0.717080	0.356956	-0.286898
36785	0.376941	-9.474270	-2.648688	0.000408	0.008734	-0.015651	0.110861	0.778529	0.394369	0.525438	-0.717075	0.356725	-0.287168
36786	0.439802	-9.507544	-2.564543	0.001304	0.001438	-0.011017	0.110303	0.781170	0.398041	0.525482	-0.717121	0.356500	-0.287252
36787	0.444069	-9.392190	-2.608499	-0.048631	-0.005930	-0.014032	0.111883	0.781712	0.399337	0.524911	-0.717701	0.356416	-0.286951
36788	0.446296	-9.353726	-2.619942	-0.012869	0.001446	-0.004635	0.110690	0.781591	0.399609	0.524792	-0.717854	0.356357	-0.286861
36789	0.424960	-9.430786	-2.626023	0.027365	-0.002151	0.002960	0.110419	0.782964	0.399873	0.525384	-0.717491	0.356116	-0.286982
36790	0.429885	-9.449813	-2.563826	-0.012821	-0.015001	0.000008	0.112012	0.782938	0.399075	0.525409	-0.717704	0.355952	-0.286608
36791	0.390960	-9.377835	-2.601591	0.002948	-0.007695	-0.008234	0.110958	0.782668	0.398167	0.525630	-0.717706	0.355630	-0.286597
36792	0.338182	-9.435857	-2.650911	0.060655	-0.009446	-0.000555	0.111628	0.782102	0.397114	0.526664	-0.717116	0.355100	-0.286835
36793	0.336126	-9.513041	-2.704828	0.034491	0.005127	-0.009934	0.111223	0.784293	0.396987	0.527238	-0.716722	0.354708	-0.287248
36794	0.328556	-9.440771	-2.675077	0.022287	-0.001305	-0.017373	0.111215	0.787293	0.396203	0.527568	-0.716609	0.354238	-0.287505
36795	0.396030	-9.436051	-2.741600	0.052922	-0.002175	-0.019059	0.110692	0.788508	0.394113	0.528402	-0.716128	0.353534	-0.288037
36796	0.434584	-9.428534	-2.676316	0.041505	-0.009479	-0.011722	0.110704	0.787535	0.392541	0.529096	-0.715817	0.352948	-0.288253
36797	0.482891	-9.445140	-2.635287	0.046844	0.002393	-0.019095	0.110708	0.787798	0.391494	0.529806	-0.715375	0.352325	-0.288810
36798	0.391319	-9.454933	-2.631477	0.004750	0.005093	-0.011932	0.110703	0.789165	0.391495	0.529869	-0.715371	0.352101	-0.288977
36799	0.448942	-9.401715	-2.582179	-0.026823	-0.005884	-0.004693	0.110166	0.789457	0.392678	0.529664	-0.715657	0.352021	-0.288743
36800	0.386388	-9.430782	-2.602376	0.010901	-0.002219	-0.013737	0.110966	0.788079	0.392540	0.529856	-0.715641	0.351660	-0.288869
36801	0.352699	-9.445354	-2.622101	0.038880	0.005125	-0.011761	0.109649	0.788895	0.390587	0.530473	-0.715216	0.351217	-0.289328
36802	0.362482	-9.474168	-2.610410	0.029321	0.010584	-0.017354	0.108584	0.789462	0.391381	0.530815	-0.714954	0.350838	-0.289807
36803	0.434998	-9.512447	-2.588664	0.020506	0.017917	-0.008177	0.110839	0.790785	0.389531	0.531099	-0.714625	0.350689	-0.290280
36804	0.449096	-9.435501	-2.611460	-0.035456	0.005042	-0.017672	0.109249	0.790263	0.390198	0.530556	-0.715090	0.350612	-0.290222
36805	0.463327	-9.384875	-2.591411	-0.003153	0.012405	-0.011985	0.109905	0.791353	0.390586	0.530514	-0.715073	0.350487	-0.290490
36806	0.444079	-9.392017	-2.558082	0.050261	0.006975	-0.011706	0.108717	0.790817	0.390333	0.531215	-0.714571	0.350025	-0.291002
36807	0.420175	-9.435354	-2.551710	-0.002296	0.014238	-0.006445	0.108456	0.790541	0.389812	0.531204	-0.714496	0.349995	-0.291243
36808	0.430221	-9.519479	-2.531190	-0.044243	0.005051	-0.006639	0.108841	0.791239	0.391642	0.530598	-0.714975	0.350130	-0.291009
36809	0.425109	-9.459432	-2.559204	-0.043439	0.012370	-0.004804	0.108314	0.789068	0.392692	0.530022	-0.715335	0.350344	-0.290916
36810	0.458931	-9.473817	-2.563892	-0.023329	0.008751	-0.001002	0.108183	0.789882	0.391908	0.529721	-0.715530	0.350478	-0.290822
36811	0.459053	-9.502972	-2.645923	0.018770	0.016086	-0.011873	0.108715	0.790549	0.390857	0.529967	-0.715260	0.350267	-0.291293
36812	0.459392	-9.569952	-2.531626	0.018934	0.006919	-0.019239	0.108578	0.790695	0.391644	0.530177	-0.715145	0.349875	-0.291663
36813	0.480732	-9.492826	-2.506338	0.001354	0.012395	-0.015648	0.107788	0.791104	0.390603	0.530180	-0.715105	0.349672	-0.292000
36814	0.460693	-9.339276	-2.624406	0.010833	-0.002200	-0.011893	0.108049	0.791921	0.390601	0.530381	-0.715078	0.349335	-0.292104
36815	0.482558	-9.372805	-2.591063	0.020422	-0.002170	-0.004459	0.107788	0.792189	0.389818	0.530818	-0.714845	0.349027	-0.292247
36816	0.451424	-9.416099	-2.567954	0.025638	-0.007636	0.002959	0.107528	0.791096	0.389558	0.531354	-0.714586	0.348763	-0.292222
36817	0.458967	-9.483623	-2.616844	0.010744	0.005150	0.004714	0.107922	0.792456	0.389293	0.531653	-0.714351	0.348722	-0.292302
36818	0.464009	-9.529266	-2.598232	-0.014590	-0.001279	0.003675	0.108583	0.791635	0.389942	0.531575	-0.714480	0.348767	-0.292076
36819	0.396092	-9.440125	-2.525594	-0.007457	-0.006808	-0.011977	0.108050	0.793141	0.389554	0.531599	-0.714625	0.348468	-0.292033
36820	0.413044	-9.454405	-2.489626	0.002960	-0.013164	0.000084	0.108050	0.792733	0.389816	0.531833	-0.714661	0.348234	-0.291800
36821	0.458942	-9.473612	-2.503871	-0.009170	-0.024163	-0.010110	0.107787	0.793818	0.388640	0.531967	-0.714910	0.347788	-0.291476
36822	0.458892	-9.464061	-2.525344	0.006653	-0.016856	-0.019270	0.108578	0.793816	0.389289	0.532167	-0.715064	0.347214	-0.291419
36823	0.468657	-9.487972	-2.487177	-0.012662	-0.019597	-0.010133	0.108851	0.792983	0.388370	0.532219	-0.715323	0.346836	-0.291136
36824	0.507120	-9.463832	-2.486480	-0.002191	-0.015005	-0.008241	0.107792	0.793267	0.388247	0.532343	-0.715481	0.346493	-0.290930
36825	0.487850	-9.468765	-2.510736	0.017087	-0.009511	-0.011844	0.107793	0.793265	0.387985	0.532741	-0.715377	0.346024	-0.291017
36826	0.468676	-9.492867	-2.511253	0.013587	-0.009516	-0.010938	0.108452	0.793399	0.388504	0.533036	-0.715353	0.345609	-0.291027
36827	0.468521	-9.459097	-2.486773	0.006410	-0.014964	0.006567	0.109916	0.794860	0.385874	0.533427	-0.715266	0.345407	-0.290766
36828	0.516935	-9.502509	-2.544547	0.003019	-0.009501	-0.004529	0.109781	0.794051	0.386922	0.533609	-0.715312	0.345143	-0.290632
36829	0.430013	-9.473597	-2.482535	0.004797	-0.019574	-0.006356	0.109651	0.794048	0.386400	0.533933	-0.715358	0.344716	-0.290431
36830	0.458755	-9.435203	-2.529742	0.025679	-0.020433	0.002980	0.110580	0.795391	0.385084	0.534557	-0.715172	0.344312	-0.290218
36831	0.480865	-9.521758	-2.523548	0.017034	-0.013147	-0.003530	0.109790	0.794305	0.384959	0.535026	-0.715032	0.343923	-0.290163
36832	0.444501	-9.478404	-2.489669	-0.000576	-0.022286	0.006543	0.110848	0.794838	0.384819	0.535306	-0.715111	0.343706	-0.289706
36833	0.425006	-9.435172	-2.501248	0.029157	-0.011293	0.004828	0.110846	0.795928	0.384427	0.535983	-0.714772	0.343387	-0.289669
36834	0.459240	-9.536133	-2.492742	0.018688	-0.002157	0.006613	0.110590	0.796728	0.382073	0.536402	-0.714529	0.343272	-0.289631
36835	0.463854	-9.492860	-2.506496	-0.017194	-0.014994	0.004603	0.111911	0.796989	0.382324	0.536438	-0.714711	0.343180	-0.289224
36836	0.439908	-9.526514	-2.483185	0.004783	-0.013167	-0.002671	0.111379	0.797271	0.382591	0.536680	-0.714743	0.342895	-0.289033
36837	0.439901	-9.526646	-2.521598	0.013472	-0.002178	0.001048	0.112178	0.796031	0.382583	0.537044	-0.714547	0.342712	-0.289056
36838	0.415886	-9.540623	-2.373175	0.029332	0.005122	-0.004422	0.112431	0.798224	0.383368	0.537501	-0.714222	0.342458	-0.289314
36839	0.477948	-9.410748	-2.425990	0.001200	-0.007674	0.000989	0.112174	0.797396	0.382322	0.537729	-0.714189	0.342286	-0.289176
36840	0.530037	-9.718636	-2.427422	-0.010870	-0.005859	0.000019	0.111379	0.797815	0.382329	0.537711	-0.714328	0.342210	-0.288955
36841	0.633739	-9.723141	-2.397709	0.045432	-0.002197	-0.026461	0.112446	0.798194	0.380488	0.538375	-0.713974	0.341443	-0.289501
36842	0.381828	-9.473037	-2.290921	0.001536	-0.015076	-0.024841	0.112454	0.798449	0.378655	0.538455	-0.714206	0.340835	-0.289495
36843	0.313645	-9.333874	-2.366428	-0.059126	-0.022414	-0.008533	0.112580	0.798596	0.379832	0.537872	-0.714967	0.340714	-0.288841
36844	0.308882	-9.353742	-2.544402	0.001130	-0.013178	-0.000857	0.113643	0.797220	0.380085	0.538072	-0.715026	0.340475	-0.288604
36845	0.333833	-9.531788	-2.556270	0.030978	-0.005832	-0.000707	0.112055	0.797780	0.379574	0.538707	-0.714671	0.340131	-0.288707
36846	0.391668	-9.526973	-2.589272	0.015298	0.014240	-0.011890	0.112849	0.798584	0.378913	0.538857	-0.714494	0.339949	-0.289079
36847	0.439736	-9.493073	-2.554738	0.020413	0.021595	0.001045	0.111797	0.798583	0.377613	0.539159	-0.714086	0.339989	-0.289478
36848	0.554960	-9.381783	-2.444071	0.018666	0.027082	-0.000820	0.113779	0.800331	0.376943	0.539336	-0.713725	0.340078	-0.289932
36849	0.443760	-9.319395	-2.429829	0.013198	0.021623	0.017611	0.113512	0.800881	0.376945	0.539625	-0.713285	0.340396	-0.290104
36850	0.467950	-9.333578	-2.369785	-0.037661	0.027081	0.029343	0.113516	0.798838	0.377730	0.539171	-0.713323	0.341248	-0.289854
36851	0.556659	-9.742891	-2.499534	-0.056759	0.030738	0.032034	0.112592	0.797216	0.378522	0.538479	-0.713487	0.342274	-0.289526
36852	0.388110	-9.786216	-2.405687	-0.062641	0.039783	0.009836	0.113247	0.797494	0.379695	0.537468	-0.713854	0.343125	-0.289492
36853	0.310117	-9.603022	-2.264606	-0.049421	0.036085	-0.004872	0.113245	0.796683	0.380611	0.536640	-0.714152	0.343639	-0.289684
36854	0.420846	-9.564232	-2.243823	-0.002031	0.008711	-0.013816	0.113111	0.796687	0.380874	0.536570	-0.714209	0.343467	-0.289877
36855	0.468708	-9.487020	-2.208683	0.006801	0.012354	-0.024854	0.112582	0.796693	0.380879	0.536602	-0.714169	0.343112	-0.290336
36856	0.487862	-9.463296	-2.318604	0.010148	-0.005877	-0.011887	0.112572	0.796576	0.382842	0.536815	-0.714164	0.342745	-0.290387
36857	0.468855	-9.526176	-2.401286	0.032997	0.008745	-0.022866	0.110462	0.796449	0.381419	0.537260	-0.713848	0.342225	-0.290955
36858	0.435108	-9.528733	-2.425644	0.040649	-0.000330	0.000259	0.111385	0.798346	0.380758	0.537941	-0.713400	0.341913	-0.291163
36859	0.425642	-9.567318	-2.445479	0.043424	0.006032	-0.014502	0.110994	0.799560	0.378667	0.538601	-0.712928	0.341424	-0.291671
36860	0.432844	-9.560036	-2.430906	0.039087	0.005104	-0.018214	0.111919	0.800638	0.378136	0.539115	-0.712592	0.340912	-0.292141
36861	0.372229	-9.487921	-2.416056	0.010968	0.008737	-0.011908	0.110334	0.801326	0.376840	0.539308	-0.712436	0.340681	-0.292434
36862	0.444113	-9.393997	-2.433273	-0.009218	0.012384	-0.012017	0.109806	0.801329	0.376583	0.539120	-0.712534	0.340621	-0.292614
36863	0.562614	-9.473435	-2.512504	-0.012770	0.017904	-0.004651	0.109404	0.801208	0.377633	0.538947	-0.712537	0.340732	-0.292795
36864	0.522023	-9.557769	-2.523669	0.008318	0.027046	-0.010093	0.109412	0.801329	0.376062	0.538921	-0.712348	0.340752	-0.293281
36865	0.497681	-9.507147	-2.482374	-0.030487	0.030724	0.017387	0.109805	0.802010	0.376321	0.538531	-0.712320	0.341420	-0.293286
36866	0.461228	-9.444502	-2.436222	-0.054990	0.023373	0.015424	0.110994	0.799288	0.378798	0.537777	-0.712660	0.342135	-0.293011
36867	0.480573	-9.453882	-2.376156	-0.025223	0.027064	0.017415	0.109670	0.798760	0.379201	0.537485	-0.712598	0.342734	-0.292998
36868	0.488020	-9.502255	-2.453587	-0.053183	0.030681	0.011734	0.110066	0.797944	0.380114	0.536683	-0.712899	0.343465	-0.292880
36869	0.396365	-9.492635	-2.401493	-0.009475	0.034382	0.017482	0.108476	0.797421	0.380650	0.536566	-0.712623	0.344052	-0.293076
36870	0.430205	-9.511915	-2.430255	0.017761	0.028911	0.008403	0.109531	0.797961	0.381166	0.536766	-0.712194	0.344303	-0.293458
36871	0.406495	-9.598769	-2.484510	-0.011106	0.048981	0.006383	0.108862	0.798525	0.382088	0.536460	-0.711926	0.344900	-0.293966
36872	0.420797	-9.565151	-2.512713	-0.011115	0.048981	0.004537	0.110850	0.798497	0.381548	0.536091	-0.711717	0.345473	-0.294471
36873	0.469097	-9.579278	-2.450043	-0.026657	0.037956	-0.012135	0.108202	0.798121	0.381962	0.535528	-0.711809	0.345782	-0.294911
36874	0.497928	-9.560150	-2.502321	-0.009124	0.038884	-0.017584	0.107277	0.797043	0.382493	0.535123	-0.711788	0.345926	-0.295527
36875	0.555493	-9.492306	-2.397602	-0.023172	0.028833	-0.011182	0.106742	0.797330	0.383283	0.534677	-0.711890	0.346129	-0.295853
36876	0.574750	-9.482370	-2.318060	-0.019570	0.026988	-0.018545	0.104625	0.797624	0.382907	0.534200	-0.712058	0.346192	-0.296236
36877	0.586414	-9.400608	-2.338411	-0.016278	0.008764	-0.000045	0.106209	0.797615	0.383811	0.534058	-0.712125	0.346294	-0.296211
36878	0.574173	-9.356967	-2.234683	-0.011176	0.001494	0.017523	0.106342	0.796527	0.384464	0.534090	-0.712105	0.346548	-0.295904
36879	0.594105	-9.499405	-2.385338	-0.002287	-0.000340	0.006506	0.105152	0.797081	0.383819	0.534252	-0.712029	0.346558	-0.295781
36880	0.458757	-9.429914	-2.390428	0.002899	0.006959	0.006512	0.105148	0.796275	0.385259	0.534380	-0.711900	0.346635	-0.295770
36881	0.497370	-9.434402	-2.318110	0.013428	0.006973	0.007489	0.105694	0.795693	0.382374	0.534724	-0.711604	0.346644	-0.295851
36882	0.459306	-9.550620	-2.507349	0.001075	0.012470	0.015731	0.107008	0.797326	0.383150	0.534845	-0.711401	0.346916	-0.295802
36883	0.464506	-9.632586	-2.556464	0.055557	0.023449	-0.004309	0.107140	0.797597	0.383018	0.535600	-0.710641	0.346686	-0.296532
36884	0.449892	-9.598715	-2.493707	0.059996	0.032568	-0.011687	0.106357	0.798126	0.380406	0.536255	-0.709875	0.346436	-0.297473
36885	0.512118	-9.491958	-2.270765	0.085395	0.030767	-0.009715	0.106081	0.801136	0.380279	0.537350	-0.708784	0.346030	-0.298570
36886	0.526172	-9.402725	-2.218968	0.078446	0.008811	-0.015258	0.104245	0.800445	0.377544	0.538405	-0.707981	0.345366	-0.299342
36887	0.526565	-9.487034	-2.246554	0.006607	0.003277	-0.004534	0.103188	0.801675	0.376244	0.538605	-0.707862	0.345205	-0.299450
36888	0.575522	-9.640788	-2.205042	-0.028313	-0.013201	-0.000985	0.104775	0.801387	0.376624	0.538387	-0.708243	0.345140	-0.299015
36889	0.526655	-9.506316	-2.256427	-0.030073	-0.013227	-0.010231	0.104513	0.801385	0.376102	0.538150	-0.708654	0.344937	-0.298700
36890	0.473175	-9.415069	-2.279653	-0.002036	-0.022362	-0.018387	0.105167	0.802208	0.377144	0.538263	-0.708926	0.344371	-0.298504
36891	0.507202	-9.472758	-2.282545	0.022477	-0.020495	-0.015493	0.106089	0.801664	0.378446	0.538790	-0.708851	0.343702	-0.298505
36892	0.458917	-9.460981	-2.328444	0.017112	-0.011347	-0.008153	0.105440	0.801645	0.375833	0.539159	-0.708779	0.343285	-0.298488
36893	0.459087	-9.499711	-2.396205	0.018839	-0.002199	-0.007233	0.105307	0.802869	0.375049	0.539555	-0.708578	0.342955	-0.298629
36894	0.468873	-9.531088	-2.430163	0.020505	0.005139	0.001072	0.105579	0.802308	0.373999	0.539914	-0.708308	0.342826	-0.298768
36895	0.473379	-9.463637	-2.409970	0.010001	0.010602	-0.002684	0.104511	0.803153	0.375186	0.540119	-0.708098	0.342754	-0.298977
36896	0.516584	-9.422644	-2.408992	-0.016323	0.005110	0.002728	0.106229	0.803818	0.375304	0.539967	-0.708215	0.342868	-0.298845
36897	0.575079	-9.557407	-2.448747	-0.026894	-0.002166	0.017461	0.106375	0.802840	0.373338	0.539849	-0.708348	0.343166	-0.298400
36898	0.507153	-9.468447	-2.428927	-0.019934	0.019757	0.013764	0.107164	0.802298	0.374772	0.539612	-0.708342	0.343614	-0.298330
36899	0.531461	-9.511842	-2.467720	-0.046345	0.021603	0.030243	0.106111	0.801213	0.374387	0.539123	-0.708460	0.344467	-0.297948
36900	0.488802	-9.670963	-2.535169	-0.051423	0.030700	0.017290	0.105046	0.800422	0.376097	0.538382	-0.708701	0.345274	-0.297781
36901	0.551474	-9.663248	-2.426445	-0.054816	0.050781	0.008013	0.105833	0.799884	0.377923	0.537433	-0.708892	0.346177	-0.297991
36902	0.500071	-9.491826	-2.225263	-0.047612	0.026956	-0.012230	0.104367	0.800193	0.379768	0.536597	-0.709318	0.346498	-0.298111
36903	0.569687	-9.424023	-2.139638	-0.026749	0.014231	0.004506	0.105565	0.799216	0.379104	0.536284	-0.709444	0.346787	-0.298040
36904	0.570242	-9.539358	-2.093236	-0.003014	-0.002199	0.004657	0.104764	0.798152	0.381204	0.536381	-0.709446	0.346772	-0.297876
36905	0.597007	-9.594993	-2.194596	-0.035321	-0.009554	-0.002874	0.103979	0.797057	0.380163	0.536076	-0.709849	0.346746	-0.297497
36906	0.560838	-9.597752	-2.276596	-0.009066	-0.018669	-0.004573	0.105827	0.796912	0.381457	0.536148	-0.710079	0.346457	-0.297155
36907	0.555428	-9.472554	-2.250883	0.017053	-0.013138	0.002927	0.104501	0.797610	0.381337	0.536649	-0.709898	0.346159	-0.297030
36908	0.524257	-9.511314	-2.309335	0.001441	-0.029640	-0.010045	0.105688	0.798147	0.381721	0.536912	-0.710116	0.345616	-0.296666
36909	0.458921	-9.463518	-2.366890	0.022338	-0.029607	-0.004406	0.107010	0.800035	0.380663	0.537559	-0.710025	0.345005	-0.296422
36910	0.468847	-9.526324	-2.444501	0.027670	-0.029614	-0.011758	0.108207	0.799740	0.379868	0.538185	-0.709974	0.344278	-0.296255
36911	0.478556	-9.540816	-2.466220	0.025936	-0.027790	-0.013614	0.107427	0.797278	0.378826	0.538811	-0.709899	0.343536	-0.296157
36912	0.459083	-9.502397	-2.477866	0.034591	-0.014973	-0.008055	0.108229	0.797526	0.377248	0.539454	-0.709659	0.342980	-0.296207
36913	0.473325	-9.454177	-2.457851	0.008225	-0.002187	-0.000827	0.108349	0.800398	0.377511	0.539722	-0.709539	0.342804	-0.296209
36914	0.526482	-9.478115	-2.452890	0.001153	-0.001250	0.008367	0.107162	0.799860	0.376996	0.539893	-0.709465	0.342828	-0.296047
36915	0.541270	-9.545395	-2.434490	-0.016172	-0.007700	-0.004627	0.109009	0.798765	0.378945	0.539824	-0.709672	0.342683	-0.295844
36916	0.502439	-9.490014	-2.400466	-0.040773	-0.009543	0.002630	0.108612	0.799855	0.378163	0.539424	-0.710141	0.342780	-0.295336
36917	0.493220	-9.578991	-2.380193	-0.049450	-0.011390	0.000746	0.108609	0.798641	0.379733	0.538937	-0.710693	0.342869	-0.294793
36918	0.459476	-9.578854	-2.320489	-0.047642	-0.013234	-0.002935	0.109141	0.797545	0.380121	0.538431	-0.711294	0.342888	-0.294247
36919	0.459259	-9.530532	-2.262197	-0.016119	-0.013208	-0.004624	0.109134	0.798779	0.380515	0.538402	-0.711530	0.342684	-0.293964
36920	0.463902	-9.491957	-2.242407	-0.019572	-0.019623	-0.010171	0.107807	0.798664	0.381180	0.538295	-0.711914	0.342369	-0.293599
36921	0.497466	-9.453553	-2.289569	-0.002099	-0.035127	-0.008213	0.109142	0.797271	0.380121	0.538600	-0.712149	0.341794	-0.293140
36922	0.526759	-9.530560	-2.309581	0.020756	-0.038767	-0.013624	0.109399	0.798367	0.380643	0.539178	-0.712234	0.340984	-0.292814
36923	0.498254	-9.627394	-2.464850	0.018930	-0.026868	-0.008109	0.109933	0.798761	0.379592	0.539726	-0.712192	0.340375	-0.292616
36924	0.641475	-9.839430	-2.634535	0.046480	-0.013193	-0.044888	0.109272	0.798767	0.379466	0.540311	-0.712060	0.339245	-0.293166
36925	0.715739	-9.722482	-2.252892	0.199727	-0.002073	-0.044137	0.109676	0.801870	0.375799	0.543042	-0.710161	0.337322	-0.294943
36926	0.643813	-9.796244	-1.968916	0.320906	-0.000210	-0.069369	0.105856	0.806895	0.368238	0.547274	-0.707115	0.334363	-0.297793
36927	0.642118	-9.432467	-1.836593	0.112361	-0.015042	-0.061193	0.105869	0.811212	0.362480	0.548743	-0.706325	0.332556	-0.298987
36928	0.631064	-9.139335	-1.952619	-0.077209	-0.049880	-0.027042	0.105201	0.812454	0.362878	0.547919	-0.707639	0.332007	-0.298000
36929	0.516064	-9.298792	-2.075964	-0.023115	-0.060741	-0.004598	0.105999	0.811216	0.363002	0.548113	-0.708227	0.331306	-0.297024
36930	0.338056	-9.393685	-2.280614	0.034579	-0.064337	-0.000608	0.107051	0.813659	0.362471	0.549120	-0.708221	0.330310	-0.296285
36931	0.372902	-9.632492	-2.475694	-0.006413	-0.057078	-0.010041	0.107586	0.812015	0.362728	0.549486	-0.708645	0.329482	-0.295516
36932	0.447020	-10.017977	-2.665262	0.050777	-0.013180	-0.030099	0.108641	0.812825	0.362851	0.550209	-0.708351	0.328534	-0.295931
36933	0.548261	-10.012952	-2.661846	0.210449	0.038994	-0.072743	0.107329	0.815938	0.358281	0.552619	-0.706238	0.326596	-0.298622
36934	0.712365	-10.020175	-2.055441	0.573361	0.093201	-0.107905	0.105230	0.822708	0.349398	0.559517	-0.699985	0.322585	-0.304797
36935	0.658425	-9.811818	-1.606494	0.817033	0.122590	-0.140881	0.099441	0.834916	0.333347	0.569351	-0.690863	0.316866	-0.313279
36936	0.661777	-9.483097	-1.174528	1.035651	0.166706	-0.126943	0.093145	0.850072	0.310756	0.581762	-0.678658	0.310391	-0.323473
36937	0.844000	-9.250250	-0.737437	1.039083	0.177703	-0.115877	0.087922	0.864645	0.285799	0.594011	-0.665933	0.303991	-0.333578
36938	0.955142	-9.287523	-0.444038	1.245561	0.183467	-0.091765	0.084429	0.877686	0.260042	0.608756	-0.650240	0.296481	-0.344533
36939	1.167617	-9.339005	-0.142691	1.699368	0.214975	-0.118118	0.081520	0.892650	0.222367	0.628519	-0.628343	0.285563	-0.358614
36940	0.971621	-9.663655	0.727179	2.253353	0.204439	-0.146677	0.077213	0.909960	0.171613	0.654006	-0.598745	0.269794	-0.375489
36941	1.416247	-9.330322	1.547438	2.726756	0.165535	-0.197755	0.068096	0.927828	0.103092	0.683366	-0.561997	0.248593	-0.394173
36942	0.806202	-9.261888	2.915900	3.376905	0.097465	-0.214704	0.060686	0.936488	0.018057	0.717542	-0.514933	0.220327	-0.414045
36943	1.412852	-9.000325	4.466475	3.536254	0.055711	-0.162158	0.059835	0.932584	-0.071618	0.750599	-0.463181	0.189520	-0.431446
36944	1.644574	-9.007995	5.606459	3.302068	0.018875	-0.152216	0.056788	0.916250	-0.162722	0.778139	-0.413100	0.159464	-0.445442
36945	1.030806	-7.666153	6.435786	3.158532	0.052483	-0.121716	0.052428	0.887562	-0.246752	0.801468	-0.363027	0.130671	-0.456930
36946	0.831918	-6.380264	6.845679	2.825893	0.058556	-0.092106	0.045891	0.842741	-0.333127	0.819709	-0.316912	0.104841	-0.465459
36947	0.844890	-5.042125	6.931788	1.865298	0.116135	-0.047290	0.045782	0.805414	-0.387869	0.830341	-0.285013	0.088815	-0.470546
36948	1.151255	-4.557042	7.176719	0.680562	0.190096	0.059174	0.051668	0.786105	-0.411491	0.834387	-0.271776	0.085776	-0.471782
36949	1.539017	-4.940545	8.087222	0.222045	0.209795	0.101144	0.057540	0.779974	-0.416254	0.836237	-0.265778	0.087505	-0.471607
36950	2.095979	-5.927991	8.899608	0.883342	0.243312	0.058356	0.062408	0.768864	-0.427951	0.840940	-0.248551	0.083420	-0.473375
36951	1.234792	-4.805243	9.130581	2.473612	0.167832	-0.064615	0.061661	0.733249	-0.462655	0.851342	-0.205102	0.062169	-0.478837
36952	0.644742	-2.923875	8.700131	2.754630	0.226471	-0.116919	0.063471	0.673654	-0.513495	0.859936	-0.155923	0.038983	-0.484435
36953	0.578803	-1.704640	9.242369	1.983968	0.247500	-0.131998	0.067987	0.622859	-0.556366	0.863992	-0.119235	0.023314	-0.488628
36954	0.822105	-1.655719	9.334151	1.858609	0.221643	-0.195344	0.070685	0.577429	-0.584426	0.865810	-0.084971	0.008379	-0.493034
36955	0.486253	-0.450465	10.166557	1.639731	0.232185	-0.233466	0.073100	0.530953	-0.608033	0.865789	-0.054078	-0.004450	-0.497459
36956	0.347005	-0.570633	10.288408	0.772938	0.222155	-0.200925	0.073539	0.496956	-0.616693	0.864534	-0.038450	-0.008642	-0.501027
36957	0.257554	-0.507265	10.576545	0.270220	0.165019	-0.159094	0.076256	0.485253	-0.621695	0.863167	-0.031864	-0.008887	-0.503834
36958	0.024751	-0.739238	10.424677	0.078969	0.103694	-0.102744	0.078391	0.483975	-0.624070	0.862200	-0.029428	-0.008092	-0.505647
36959	-0.073455	-0.384829	9.984603	0.009676	0.059042	-0.031056	0.080259	0.484739	-0.627488	0.861915	-0.028425	-0.007420	-0.506201
36960	0.203253	-0.789655	9.650212	-0.150192	-0.003021	0.047634	0.079977	0.486404	-0.625391	0.862311	-0.031042	-0.006058	-0.505391
36961	0.188236	-0.669044	9.747791	-0.141633	-0.061450	0.071755	0.079517	0.491960	-0.617267	0.862952	-0.033901	-0.005848	-0.504114
36962	0.468131	-0.701082	10.066846	-0.055925	-0.085944	0.099922	0.077524	0.494441	-0.617512	0.863909	-0.035735	-0.006833	-0.502332
36963	1.235085	-0.762965	9.818663	0.139520	-0.090226	0.078805	0.077298	0.491111	-0.622617	0.864795	-0.034064	-0.009958	-0.500870
36964	1.082156	-0.036730	9.784209	0.171488	-0.060968	0.073343	0.076811	0.485741	-0.626936	0.865629	-0.031713	-0.012813	-0.499516
36965	1.343135	-0.179733	9.328507	0.229197	-0.002362	0.066184	0.076569	0.480271	-0.627330	0.866432	-0.027625	-0.015367	-0.498294
36966	1.244666	0.266672	9.756371	0.171170	0.048739	0.075010	0.076885	0.472432	-0.631525	0.867283	-0.024186	-0.016320	-0.496959
36967	1.174330	-0.146649	9.953977	0.056170	0.070445	0.046722	0.079272	0.471311	-0.631545	0.867798	-0.022381	-0.015942	-0.496157
36968	0.842196	0.245484	10.126825	-0.083941	0.082080	0.031194	0.081790	0.471141	-0.632089	0.868095	-0.023023	-0.013803	-0.495671
36969	1.083878	-0.389544	10.043352	-0.118407	0.071973	0.012619	0.084013	0.476054	-0.630403	0.868184	-0.024238	-0.011705	-0.495512
36970	0.643834	-0.128110	10.054915	-0.084907	0.073664	-0.031543	0.085335	0.476993	-0.630675	0.867848	-0.024964	-0.009733	-0.496107
36971	0.708299	-0.519018	9.692331	-0.370071	0.087975	-0.044058	0.087385	0.487551	-0.625319	0.867221	-0.030389	-0.004891	-0.496972
36972	0.534567	-0.485287	9.806417	-0.289436	0.104449	-0.056606	0.089584	0.496313	-0.621667	0.866480	-0.034355	-0.000370	-0.498029
36973	0.523973	-0.806344	9.508930	-0.254520	0.133781	-0.043535	0.091392	0.503709	-0.618274	0.865863	-0.037336	0.004123	-0.498869
36974	0.300495	-0.957815	9.672768	-0.221107	0.121885	-0.045197	0.094267	0.510534	-0.616069	0.865231	-0.039941	0.008273	-0.499712
36975	0.251776	-1.346447	10.041370	-0.173299	0.124587	-0.065250	0.096617	0.516000	-0.613729	0.864418	-0.041637	0.011800	-0.500907
36976	0.002968	-1.245788	10.069268	0.011662	0.106391	-0.097524	0.097386	0.519840	-0.611639	0.863427	-0.040382	0.013308	-0.502679
36977	-0.137740	-1.073741	9.801490	0.015826	0.064370	-0.091911	0.097903	0.520402	-0.609548	0.862505	-0.039429	0.013909	-0.504318
36978	-0.192086	-0.804908	9.641506	0.022452	0.034277	-0.071540	0.098315	0.518740	-0.611254	0.861795	-0.038706	0.014085	-0.505581
36979	-0.027956	-0.827374	10.012430	-0.030909	0.000447	-0.053297	0.098582	0.519817	-0.612565	0.861242	-0.039185	0.014109	-0.506486
36980	-0.003966	-0.813857	9.729562	-0.024076	-0.052496	-0.040257	0.096989	0.520251	-0.612028	0.860833	-0.040133	0.013284	-0.507128
36981	0.463658	-0.799345	9.479656	-0.165110	-0.049806	-0.034495	0.093793	0.523718	-0.610822	0.860369	-0.043432	0.013821	-0.507630
36982	0.597839	-0.610400	9.771643	-0.123172	-0.068007	-0.022264	0.092319	0.527432	-0.610154	0.860055	-0.046238	0.013749	-0.507915
36983	0.622074	-0.639456	9.704242	-0.037513	-0.049603	-0.012626	0.091381	0.529637	-0.609491	0.859914	-0.047336	0.012990	-0.508073
36984	0.649861	-0.391046	9.856828	0.085281	-0.054125	-0.045235	0.090333	0.528270	-0.610661	0.859552	-0.046422	0.011017	-0.508816
36985	0.422991	-0.346114	9.759313	0.137978	-0.072434	-0.069867	0.086908	0.525968	-0.612336	0.858989	-0.044730	0.008004	-0.509974
36986	0.219645	-0.162819	10.002456	0.139630	-0.030434	-0.069021	0.085883	0.521707	-0.615734	0.858415	-0.042644	0.005863	-0.511146
36987	0.285591	-0.835068	10.394558	0.210388	-0.008513	-0.092661	0.084052	0.518699	-0.617815	0.857648	-0.039037	0.003192	-0.512744
36988	0.237274	-0.300614	10.507234	0.145413	0.016976	-0.102287	0.082883	0.515682	-0.620033	0.856710	-0.036367	0.001779	-0.514511
36989	0.403665	-0.325900	10.052300	0.017420	0.018736	-0.096465	0.081575	0.512952	-0.621071	0.855736	-0.035769	0.001557	-0.516172
36990	0.452627	-0.508390	9.430820	0.129342	-0.050528	-0.087467	0.081067	0.511559	-0.624210	0.854928	-0.034071	-0.000839	-0.517626
36991	0.775752	-0.519933	9.385659	0.053845	-0.096178	-0.056387	0.076849	0.508857	-0.625748	0.854383	-0.034049	-0.003383	-0.518517
36992	0.623217	-0.890469	9.477468	0.078335	-0.149114	-0.024791	0.073285	0.507657	-0.626767	0.854167	-0.034248	-0.006893	-0.518824
36993	0.817108	-1.106928	9.392217	0.064300	-0.150889	-0.010074	0.068800	0.506048	-0.628695	0.854083	-0.034662	-0.010444	-0.518875
36994	0.971148	-1.043479	9.562593	-0.039033	-0.161930	0.000495	0.064579	0.505523	-0.631279	0.854025	-0.037002	-0.012938	-0.518753
36995	1.279055	-0.898859	9.457063	-0.103705	-0.163821	-0.018281	0.059262	0.508747	-0.629402	0.853707	-0.040473	-0.014984	-0.518963
36996	0.901207	-0.544333	9.213638	-0.213303	-0.144598	0.053091	0.055811	0.511382	-0.629635	0.854032	-0.045624	-0.015329	-0.517990
36997	0.892852	-0.808349	9.411515	-0.164693	-0.107857	0.112355	0.052865	0.517453	-0.627382	0.854999	-0.049610	-0.015673	-0.516013
36998	0.592951	-0.574964	10.285842	-0.284616	-0.042955	0.209441	0.054016	0.523625	-0.624116	0.856844	-0.054978	-0.013395	-0.512461
36999	0.869227	-0.893593	9.827820	-0.212188	-0.064666	0.239406	0.055300	0.529796	-0.620850	0.859026	-0.059357	-0.012363	-0.508328
37000	0.994652	-0.897594	9.992182	0.076168	-0.064423	0.209490	0.057677	0.531273	-0.620869	0.861222	-0.058746	-0.014128	-0.504624
37001	0.888184	-1.320852	10.119690	0.173243	-0.048037	0.154598	0.057042	0.526478	-0.622568	0.862960	-0.056322	-0.016812	-0.501843
37002	0.730352	-1.090605	9.994209	0.103621	-0.046451	0.093316	0.058008	0.520418	-0.625852	0.863994	-0.055022	-0.018681	-0.500138
37003	0.758509	-0.929566	9.927111	0.052443	-0.064917	0.036783	0.056037	0.518784	-0.627407	0.864391	-0.054817	-0.020557	-0.499400
37004	0.767638	-0.842290	9.409871	-0.044801	-0.099741	0.025272	0.055122	0.517414	-0.628710	0.864551	-0.056588	-0.021938	-0.498866
37005	0.783114	-1.053846	9.455062	0.041256	-0.104256	0.011882	0.051539	0.518014	-0.627502	0.864666	-0.056965	-0.024390	-0.498511
37006	0.663842	-1.307787	9.848902	0.018952	-0.061437	-0.012290	0.049565	0.517743	-0.629450	0.864531	-0.057234	-0.025787	-0.498644
37007	0.690014	-1.751095	9.665277	-0.032358	-0.014240	-0.123345	0.047980	0.517483	-0.629961	0.863251	-0.057947	-0.026060	-0.500760
37008	0.569357	-1.206488	9.974277	-0.083981	0.003659	-0.238108	0.046122	0.518327	-0.629684	0.860758	-0.059226	-0.025563	-0.504911
37009	0.585602	-1.087325	9.630400	0.109356	-0.021930	-0.332148	0.040299	0.519340	-0.630683	0.857502	-0.057469	-0.027607	-0.510516
37010	0.920508	-0.512610	10.035300	0.077779	-0.051189	-0.335051	0.035552	0.516643	-0.632348	0.854114	-0.056464	-0.029795	-0.516153
37011	1.238950	-0.571327	9.566914	0.137256	-0.083950	-0.336525	0.029464	0.515895	-0.632037	0.850722	-0.054850	-0.033198	-0.521691
37012	1.173810	-0.051615	9.600002	0.287209	-0.080054	-0.304421	0.022633	0.508812	-0.637091	0.847769	-0.050589	-0.038021	-0.526577
37013	1.231604	-0.016135	10.090780	0.225784	-0.096510	-0.269642	0.016847	0.502018	-0.639535	0.845062	-0.047609	-0.042495	-0.530846
37014	1.271400	-0.270864	10.162001	0.178776	-0.120341	-0.275367	0.011188	0.497132	-0.642372	0.842180	-0.045627	-0.046820	-0.535218
37015	1.216996	0.009984	9.997383	0.115736	-0.153346	-0.292261	0.003659	0.494334	-0.643621	0.838993	-0.045069	-0.051096	-0.539860
37016	1.390779	0.442847	9.121622	0.220211	-0.169576	-0.288020	-0.004387	0.489755	-0.645784	0.835875	-0.042908	-0.056710	-0.544294
37017	1.501506	-0.012839	9.490772	0.103345	-0.156937	-0.292301	-0.011099	0.483783	-0.649005	0.832581	-0.042568	-0.060912	-0.548896
37018	1.295445	-0.298245	9.177557	0.177416	-0.116804	-0.351043	-0.019023	0.482751	-0.651822	0.828702	-0.040467	-0.065234	-0.554401
37019	1.198678	-0.205007	9.761330	-0.040954	-0.068755	-0.389154	-0.024042	0.480207	-0.652175	0.824236	-0.041416	-0.066414	-0.560811
37020	1.015966	-0.300305	10.144799	-0.141882	0.017760	-0.445180	-0.029620	0.482340	-0.650296	0.819109	-0.042964	-0.065029	-0.568319
37021	1.173773	-0.031338	9.900373	-0.227485	0.046845	-0.489961	-0.033095	0.489636	-0.649217	0.813360	-0.045525	-0.062240	-0.576628
37022	1.563634	0.623198	9.692328	-0.299781	0.046881	-0.477421	-0.038966	0.496172	-0.644977	0.807584	-0.049267	-0.058584	-0.584764
37023	1.473192	0.893280	9.918537	-0.178340	0.054563	-0.373473	-0.041516	0.502375	-0.642728	0.803079	-0.051036	-0.056153	-0.591022
37024	1.401827	0.685959	9.845343	-0.087794	0.014600	-0.310188	-0.045500	0.504753	-0.641909	0.799321	-0.051930	-0.055329	-0.596094
37025	1.326131	0.388284	10.090133	0.085523	-0.025381	-0.279707	-0.048672	0.504642	-0.642930	0.796036	-0.050481	-0.057223	-0.600419
37026	1.351586	0.107049	10.158447	0.087279	-0.069192	-0.255621	-0.054482	0.500066	-0.642362	0.792962	-0.049637	-0.059763	-0.604298
37027	1.401819	0.180890	9.910279	0.080059	-0.076459	-0.245494	-0.057253	0.499537	-0.643649	0.789974	-0.048908	-0.062360	-0.607997
37028	1.471385	0.252989	9.844721	0.019479	-0.010695	-0.241288	-0.061740	0.497525	-0.644923	0.787036	-0.048437	-0.063134	-0.611753
37029	1.559214	0.031503	9.758410	0.144898	0.027792	-0.261001	-0.064372	0.494675	-0.645819	0.784007	-0.045393	-0.064893	-0.615680
37030	1.649425	0.319656	9.535228	0.207887	0.026016	-0.280990	-0.067787	0.490318	-0.647888	0.780748	-0.041457	-0.067431	-0.619812
37031	1.701884	-0.065125	9.563930	0.332561	-0.021395	-0.289494	-0.069975	0.480722	-0.652850	0.777375	-0.036059	-0.072302	-0.623827
37032	1.421221	0.146371	9.655503	0.187031	-0.045324	-0.275450	-0.074563	0.473086	-0.656089	0.773989	-0.033329	-0.075671	-0.627777
37033	1.249387	-0.739810	9.545442	0.240230	-0.112970	-0.291650	-0.079169	0.467656	-0.657364	0.770292	-0.030535	-0.080769	-0.631818
37034	1.094334	-0.586492	9.438114	0.076188	-0.116987	-0.358936	-0.086278	0.460604	-0.659797	0.765588	-0.030272	-0.083884	-0.637120
37035	1.274656	-0.979999	9.655142	-0.034883	-0.112704	-0.425929	-0.091842	0.460946	-0.659228	0.759927	-0.031521	-0.085493	-0.643590
37036	1.617027	-0.979200	9.689557	0.023825	-0.126526	-0.514196	-0.101900	0.458883	-0.658231	0.753061	-0.031922	-0.088174	-0.651234
37037	1.793108	-1.003597	9.489201	-0.235618	-0.110471	-0.574589	-0.110377	0.460347	-0.658161	0.745185	-0.035969	-0.087153	-0.660159
37038	1.630517	-0.772177	9.709392	-0.488252	-0.134640	-0.612767	-0.119036	0.469100	-0.654029	0.736439	-0.043965	-0.083278	-0.669918
37039	1.608192	-1.152666	9.629425	-0.192317	-0.131553	-0.602026	-0.129280	0.477187	-0.650014	0.727944	-0.047690	-0.083131	-0.678905
37040	1.691949	-1.538222	9.413538	-0.063718	-0.139784	-0.667786	-0.139742	0.475414	-0.647836	0.718529	-0.049420	-0.085063	-0.688504
37041	1.714440	-1.201792	9.274426	-0.430239	-0.162215	-0.713920	-0.151444	0.482704	-0.643024	0.707923	-0.056823	-0.082076	-0.699200
37042	1.744174	-2.353700	10.146803	-0.430512	-0.227520	-0.846670	-0.166597	0.491683	-0.637399	0.695104	-0.064722	-0.080356	-0.711466
37043	1.561435	-1.460631	9.663080	-0.680631	-0.219786	-0.942129	-0.182003	0.495754	-0.630726	0.680311	-0.076057	-0.074751	-0.725124
37044	1.851422	-1.578551	10.192286	-0.688499	-0.185227	-1.006814	-0.197588	0.507790	-0.620644	0.664202	-0.086608	-0.068928	-0.739313
37045	1.482331	-1.025824	10.206196	-0.599140	-0.078391	-1.063787	-0.214609	0.516005	-0.611600	0.647178	-0.094533	-0.062702	-0.753852
37046	1.858130	0.031162	9.485115	-0.912778	-0.024844	-1.126398	-0.231922	0.529431	-0.601241	0.628193	-0.105300	-0.051499	-0.769177
37047	1.359271	-0.517760	9.681621	-0.806706	-0.019528	-1.199695	-0.248975	0.541642	-0.589053	0.607809	-0.114725	-0.041616	-0.784649
37048	1.555517	-0.222485	9.368301	-0.576012	0.008223	-1.189344	-0.262395	0.542978	-0.580172	0.587654	-0.120607	-0.035322	-0.799293
37049	1.374998	-0.797972	9.351342	-0.527212	0.081465	-1.146736	-0.277258	0.544711	-0.574159	0.567975	-0.124884	-0.028465	-0.813018
37050	1.310430	-1.390026	10.050640	-0.204525	0.125604	-1.150689	-0.291681	0.538756	-0.570903	0.548704	-0.124522	-0.026705	-0.826259
37051	1.625546	-1.748153	9.981339	-0.503636	0.103387	-1.152139	-0.306770	0.531595	-0.565940	0.528355	-0.127894	-0.019828	-0.839101
37052	1.497566	-1.699695	10.153674	-0.652427	0.071219	-1.147315	-0.318982	0.531255	-0.559164	0.507313	-0.133145	-0.011180	-0.851340
37053	1.363034	-1.816609	9.817082	-0.598383	0.081370	-1.133209	-0.328937	0.529386	-0.552407	0.486350	-0.137718	-0.002843	-0.862838
37054	1.167389	-1.229621	9.897910	-0.496313	0.137420	-1.048833	-0.341659	0.526571	-0.547592	0.466798	-0.140135	0.004048	-0.873181
37055	1.635881	-0.840584	10.810400	-0.428573	0.111191	-0.972783	-0.350117	0.519990	-0.545432	0.448570	-0.142373	0.010184	-0.882276
37056	1.916515	-1.060482	10.373009	-0.230933	0.003714	-0.940211	-0.362037	0.513759	-0.539578	0.431276	-0.144607	0.011496	-0.890482
37057	1.827801	-0.680102	9.782145	-0.137547	-0.039819	-0.862162	-0.374178	0.501473	-0.537914	0.415544	-0.146779	0.011413	-0.897579
37058	2.011473	-0.263587	9.748889	-0.257593	-0.063466	-0.779686	-0.381951	0.490905	-0.537201	0.400787	-0.150284	0.013104	-0.903666
37059	1.744042	-0.320777	9.363881	-0.347484	-0.037647	-0.646365	-0.390559	0.486122	-0.533075	0.388102	-0.153964	0.017379	-0.908499
37060	2.013657	-0.728229	9.672772	0.005856	-0.016980	-0.580901	-0.396891	0.477466	-0.530933	0.377585	-0.154489	0.015238	-0.912869
37061	1.778073	-0.383641	9.255285	0.045928	0.058163	-0.519924	-0.403192	0.465221	-0.532197	0.368267	-0.153249	0.013425	-0.916905
37062	1.960107	-0.149110	8.777735	0.060980	0.102207	-0.482999	-0.404463	0.454547	-0.534548	0.359592	-0.151121	0.011467	-0.920720
37063	2.260976	-0.011320	9.493081	0.081090	0.171949	-0.377799	-0.407846	0.444428	-0.538584	0.352888	-0.147442	0.010185	-0.923919
37064	2.487093	-0.407634	9.566455	0.172023	0.194093	-0.342275	-0.407120	0.433711	-0.543046	0.347059	-0.142781	0.007256	-0.926882
37065	2.181568	-0.050473	9.347749	0.020813	0.208611	-0.309866	-0.404146	0.423515	-0.547526	0.341385	-0.138784	0.007486	-0.929591
37066	2.423099	-0.120531	9.829159	0.136329	0.234389	-0.285319	-0.400899	0.413842	-0.554103	0.336457	-0.133610	0.005649	-0.932155
37067	2.384619	-0.171198	9.107882	0.157108	0.265517	-0.290789	-0.397398	0.404323	-0.558587	0.331453	-0.127600	0.003716	-0.934796
37068	2.394158	-0.141712	9.281234	0.196056	0.231645	-0.325613	-0.394553	0.393579	-0.563328	0.325886	-0.122067	0.000645	-0.937495
37069	2.084689	0.024935	8.939785	-0.056182	0.208483	-0.334254	-0.393974	0.385740	-0.567264	0.319499	-0.118496	0.002171	-0.940146
37070	2.673599	-0.087963	9.356617	0.092924	0.164841	-0.329716	-0.392473	0.378579	-0.570683	0.313558	-0.114893	0.000586	-0.942593
37071	2.490661	-0.150830	9.373233	0.075702	0.113562	-0.350032	-0.391225	0.367871	-0.573710	0.307145	-0.112276	-0.001062	-0.945016
37072	2.357315	-0.507481	9.292564	-0.051593	0.084077	-0.381996	-0.391060	0.361834	-0.575678	0.299870	-0.111073	-0.000539	-0.947492
37073	2.475945	-0.097930	9.371437	-0.039396	0.069458	-0.393003	-0.391426	0.355671	-0.577118	0.292344	-0.110005	-0.000409	-0.949965
37074	2.167600	-0.161674	9.204418	-0.115082	0.051158	-0.355526	-0.394851	0.351740	-0.577615	0.285410	-0.109783	0.001183	-0.952096
37075	2.801926	-0.187551	9.711720	0.049513	0.038665	-0.328812	-0.394821	0.344355	-0.577881	0.279263	-0.108812	-0.000462	-0.954029
37076	2.659811	-0.206251	9.955002	0.124529	0.016870	-0.290567	-0.397426	0.335887	-0.579958	0.274086	-0.107874	-0.003488	-0.955630
37077	1.947654	-0.514796	10.205703	0.108480	0.062530	-0.248282	-0.397388	0.326314	-0.580225	0.269585	-0.106117	-0.005969	-0.957093
37078	2.472555	-0.359217	10.364028	0.146524	0.081042	-0.199194	-0.397484	0.319595	-0.582322	0.266175	-0.103835	-0.008868	-0.958275
37079	2.323157	-0.405099	9.699399	0.101073	0.035258	-0.224267	-0.396508	0.311343	-0.585999	0.262098	-0.102648	-0.011303	-0.959500
37080	1.878949	-0.301616	9.259778	-0.054871	0.003959	-0.234254	-0.400324	0.305236	-0.585840	0.257567	-0.102891	-0.010818	-0.960706
37081	1.960360	-0.178420	9.353493	-0.093810	-0.036173	-0.188248	-0.401503	0.300747	-0.584916	0.253755	-0.104095	-0.009805	-0.961601
37082	1.579697	-0.242080	9.253019	-0.079425	-0.010508	-0.145773	-0.402554	0.298979	-0.585171	0.250867	-0.104757	-0.008742	-0.962297
37083	1.719920	-0.321056	9.296432	0.003305	0.026273	-0.099257	-0.402821	0.298308	-0.584252	0.248979	-0.104269	-0.009088	-0.962837
37084	2.037497	-0.157585	9.772225	0.092315	0.050241	-0.061929	-0.404115	0.292702	-0.585815	0.248069	-0.102917	-0.010851	-0.963199
37085	1.907481	-0.193793	9.813716	0.111553	0.059386	-0.059081	-0.401711	0.288425	-0.586884	0.247182	-0.101253	-0.013036	-0.963576
37086	1.854764	-0.266375	9.728182	0.013588	0.000787	-0.058561	-0.401681	0.282396	-0.588197	0.246150	-0.101242	-0.013518	-0.963835
37087	2.014163	-0.323845	9.716860	-0.012566	-0.037606	-0.059548	-0.402867	0.279684	-0.587403	0.244977	-0.102058	-0.013779	-0.964044
37088	1.763751	-0.401910	9.550180	-0.000601	-0.039383	-0.034570	-0.405505	0.276167	-0.586597	0.244363	-0.102898	-0.014136	-0.964105
37089	1.895947	-0.304554	9.797651	-0.168748	-0.019429	-0.023458	-0.406838	0.277694	-0.585800	0.243568	-0.104127	-0.011203	-0.964213
37090	2.095594	-0.208114	9.738449	-0.114368	0.022651	-0.045393	-0.408165	0.278664	-0.586051	0.242528	-0.104325	-0.009087	-0.964476
37091	1.945601	-0.107953	9.563203	0.000573	0.015353	-0.086338	-0.406963	0.277003	-0.586716	0.240879	-0.104047	-0.009388	-0.964916
37092	1.902845	-0.247940	9.462413	0.103474	0.026310	-0.133818	-0.408399	0.272908	-0.587623	0.238601	-0.103102	-0.011643	-0.965559
37093	1.907187	-0.146917	9.449466	-0.023516	0.007904	-0.130746	-0.409303	0.267445	-0.588142	0.236041	-0.103065	-0.011605	-0.966192
37094	1.960906	-0.280820	9.664151	-0.071203	0.004111	-0.160508	-0.409826	0.264724	-0.587353	0.232858	-0.103372	-0.010645	-0.966943
37095	1.961300	0.142437	9.598071	-0.069537	0.036970	-0.182720	-0.409820	0.262542	-0.586830	0.229199	-0.102972	-0.009697	-0.967869
37096	1.684426	0.083757	10.190035	0.072538	0.047990	-0.189415	-0.412572	0.255733	-0.587335	0.225751	-0.101762	-0.011375	-0.968789
37097	1.440243	0.196432	9.507540	-0.081427	0.071479	-0.237306	-0.411623	0.251336	-0.588392	0.221012	-0.100692	-0.010162	-0.970006
37098	2.088910	0.202301	10.142658	0.005899	0.097338	-0.187973	-0.410677	0.248302	-0.589972	0.217449	-0.098828	-0.010326	-0.971001
37099	1.757221	-0.012182	10.237383	0.051264	0.106534	-0.161920	-0.409197	0.243626	-0.591034	0.214436	-0.096497	-0.011400	-0.971893
37100	1.662642	0.089988	9.913839	-0.085741	0.121083	-0.136800	-0.407062	0.242483	-0.593539	0.211684	-0.094570	-0.009578	-0.972705
37101	2.297338	-0.054715	9.447198	0.075208	0.033699	-0.115509	-0.407837	0.237976	-0.593928	0.209593	-0.093575	-0.011349	-0.973235
37102	1.973424	0.101825	8.973434	0.006420	-0.039422	-0.084380	-0.408874	0.234551	-0.595754	0.207999	-0.094388	-0.011897	-0.973491
37103	1.562826	0.265541	9.240776	-0.129139	-0.039460	-0.011262	-0.411655	0.232007	-0.593638	0.207533	-0.095694	-0.009819	-0.973487
37104	1.697891	0.271957	9.631039	-0.073708	0.019257	0.057222	-0.411922	0.234728	-0.595205	0.208545	-0.095728	-0.008293	-0.973281
37105	2.141767	0.225124	9.749758	0.041607	0.063383	0.087288	-0.412203	0.236798	-0.593631	0.210339	-0.094341	-0.008951	-0.973025
37106	2.311523	-0.012811	9.027798	0.079960	0.070820	0.091189	-0.411131	0.235947	-0.595473	0.212321	-0.092734	-0.010136	-0.972737
37107	1.881884	0.097879	9.279813	0.143142	0.028736	0.078629	-0.411116	0.233746	-0.596783	0.214124	-0.091611	-0.012949	-0.972415
37108	2.017520	-0.036942	9.178359	-0.002273	-0.007899	0.100112	-0.411381	0.233208	-0.596258	0.216104	-0.091891	-0.012855	-0.971952
37109	1.786085	-0.026504	9.550854	0.060954	-0.044462	0.094937	-0.411653	0.233495	-0.595208	0.218053	-0.092554	-0.014354	-0.971432
37110	2.067906	0.034534	9.645566	0.002451	-0.079237	0.088241	-0.412977	0.232698	-0.594412	0.219790	-0.094198	-0.014684	-0.970878
37111	2.154920	-0.016232	9.525632	0.124375	-0.080978	0.062105	-0.416972	0.234689	-0.591237	0.221207	-0.095298	-0.017640	-0.970399
37112	1.924881	0.189995	9.454356	0.168222	-0.079193	0.036465	-0.419076	0.230614	-0.590960	0.222255	-0.096192	-0.021287	-0.969998
37113	1.825895	0.234439	9.842968	0.016643	0.012029	0.050312	-0.419344	0.229538	-0.589518	0.223268	-0.095958	-0.021770	-0.969778
37114	2.088243	0.333880	9.921233	0.041824	0.089803	0.061398	-0.417493	0.231963	-0.590972	0.224620	-0.094146	-0.022163	-0.969634
37115	2.082681	0.490268	9.920974	0.244836	0.085451	0.059657	-0.417343	0.228128	-0.591499	0.226272	-0.091470	-0.026747	-0.969391
37116	1.943642	0.332094	10.186335	0.067834	0.121854	0.091004	-0.414276	0.224251	-0.592965	0.228255	-0.088939	-0.027444	-0.969142
37117	2.026006	0.240017	9.950544	0.031074	0.099907	0.090863	-0.413086	0.226681	-0.594676	0.230124	-0.086970	-0.027763	-0.968870
37118	1.843812	0.002472	9.546997	0.001728	0.028493	0.053918	-0.409771	0.225955	-0.595096	0.231224	-0.086529	-0.027673	-0.968650
37119	1.583634	-0.056954	9.207639	-0.119129	-0.022831	0.054305	-0.410319	0.229797	-0.594304	0.232057	-0.087613	-0.025687	-0.968408
37120	1.670828	-0.112196	9.889474	-0.122484	0.028328	0.062513	-0.410596	0.233896	-0.594954	0.233106	-0.087753	-0.023174	-0.968207
37121	1.834846	-0.118426	10.082973	-0.085551	0.125203	0.042251	-0.408749	0.234972	-0.594576	0.233834	-0.085806	-0.021143	-0.968252
37122	2.037221	-0.086785	10.070901	-0.090351	0.140644	-0.005781	-0.404509	0.237902	-0.597489	0.233665	-0.083591	-0.018847	-0.968534
37123	1.700865	-0.348146	9.828828	0.058961	0.092222	-0.049247	-0.401201	0.237595	-0.597124	0.232850	-0.081578	-0.019901	-0.968881
37124	1.237139	-0.201866	9.250385	-0.076250	0.030854	-0.035089	-0.400658	0.236478	-0.598831	0.232103	-0.081411	-0.018439	-0.969103
37125	1.246244	-0.086199	9.295305	-0.232623	0.029904	0.017643	-0.398421	0.240278	-0.599109	0.232083	-0.081967	-0.013997	-0.969135
37126	1.443347	0.060111	9.748127	-0.164568	0.002653	0.054941	-0.397787	0.245211	-0.597279	0.232922	-0.082783	-0.010806	-0.968905
37127	1.463801	-0.177321	9.963450	-0.097561	-0.024769	0.031337	-0.397275	0.248631	-0.596496	0.233371	-0.083762	-0.009208	-0.968730
37128	1.054923	0.117528	9.877344	-0.157237	-0.051401	0.025510	-0.397159	0.252055	-0.595710	0.233637	-0.085585	-0.006461	-0.968528
37129	1.129543	0.141585	9.832766	-0.211831	-0.081517	0.060352	-0.397978	0.256726	-0.594392	0.234440	-0.088158	-0.002873	-0.968121
37130	1.091612	0.001674	9.751226	-0.058773	-0.068518	0.075879	-0.399852	0.259229	-0.592281	0.235837	-0.089854	-0.002023	-0.967628
37131	1.448081	0.068957	9.517828	-0.112203	-0.061209	0.070074	-0.401455	0.260906	-0.590565	0.236997	-0.091539	-0.000267	-0.967188
37132	1.200623	-0.098479	9.952497	-0.120859	-0.010093	0.076404	-0.401744	0.266113	-0.589644	0.238286	-0.092396	0.002062	-0.966788
37133	1.188120	-0.002114	9.994544	0.070053	0.030277	0.057922	-0.399771	0.268015	-0.588611	0.239543	-0.091404	0.000697	-0.966573
37134	1.420830	-0.266324	9.995411	0.159779	0.044953	0.028843	-0.400806	0.263909	-0.590307	0.240423	-0.089857	-0.002225	-0.966498
37135	1.579417	-0.160884	9.777506	0.210537	0.070602	0.014298	-0.398665	0.258682	-0.590981	0.241087	-0.087396	-0.006193	-0.966541
37136	1.641448	-0.026336	9.683945	0.237240	0.053149	-0.039071	-0.396781	0.251816	-0.591916	0.240779	-0.085307	-0.010692	-0.966765
37137	1.907370	-0.198500	9.141456	0.125716	0.004528	-0.093063	-0.394499	0.246301	-0.593901	0.239200	-0.084525	-0.013529	-0.967190
37138	1.857895	0.084379	9.567483	0.148512	-0.001888	-0.096650	-0.395940	0.240996	-0.592844	0.237608	-0.083913	-0.016675	-0.967586
37139	1.515715	0.032137	9.265871	-0.024943	0.045408	-0.101300	-0.396599	0.239096	-0.592185	0.235625	-0.083057	-0.016419	-0.968149
37140	1.429036	0.044659	10.163096	0.286843	0.121538	-0.096162	-0.395506	0.234133	-0.595077	0.234304	-0.079408	-0.021660	-0.968673
37141	1.540239	-0.025531	9.978296	0.198935	0.122478	-0.059683	-0.392946	0.224925	-0.596935	0.233517	-0.076007	-0.025295	-0.969047
37142	1.014417	0.026928	10.144573	0.101768	0.063805	-0.054572	-0.390801	0.220098	-0.598656	0.232669	-0.074356	-0.027152	-0.969329
37143	0.782717	0.069058	9.934141	-0.016516	-0.014003	-0.045830	-0.389470	0.218034	-0.598537	0.231751	-0.074572	-0.027194	-0.969531
37144	1.034288	-0.108818	9.840367	-0.068970	-0.046903	-0.038642	-0.390804	0.220239	-0.598263	0.230898	-0.075870	-0.026231	-0.969661
37145	1.115355	0.083913	9.863033	-0.047982	-0.059675	-0.044060	-0.391873	0.219728	-0.595898	0.229944	-0.077095	-0.025840	-0.969801
37146	1.691681	0.055365	9.623141	-0.105809	-0.032215	-0.042523	-0.395063	0.223046	-0.595871	0.228963	-0.078274	-0.024101	-0.969984
37147	1.959402	0.036771	9.658989	0.129868	-0.008209	-0.061659	-0.395585	0.220595	-0.595475	0.227971	-0.077705	-0.026945	-0.970188
37148	1.815037	-0.041786	9.286833	0.181291	0.033907	-0.055924	-0.395698	0.216487	-0.596262	0.227213	-0.076280	-0.030495	-0.970374
37149	1.597634	0.039127	9.151500	-0.078333	0.048327	-0.016665	-0.395416	0.213194	-0.597051	0.226805	-0.075609	-0.028955	-0.970569
37150	1.323590	-0.108611	9.732639	0.120905	0.032170	0.047116	-0.394086	0.211539	-0.597062	0.227944	-0.074553	-0.031184	-0.970315
37151	1.171315	-0.032230	9.641063	0.069636	0.032205	0.088378	-0.394469	0.207444	-0.596799	0.229789	-0.073577	-0.032398	-0.969914
37152	1.575168	-0.270644	10.049605	-0.091619	0.017573	0.143903	-0.393024	0.210435	-0.596810	0.232476	-0.073840	-0.030427	-0.969318
37153	1.618487	-0.266812	9.737974	-0.026970	-0.017042	0.149826	-0.392239	0.212480	-0.596553	0.235340	-0.074315	-0.029862	-0.968608
37154	1.612768	-0.084547	9.565227	-0.233516	-0.052021	0.134061	-0.392138	0.218376	-0.594718	0.237581	-0.076590	-0.025485	-0.968008
37155	1.762000	-0.031316	9.564965	-0.250991	-0.057511	0.130292	-0.394028	0.224440	-0.592082	0.239699	-0.078910	-0.020785	-0.967412
37156	1.515242	0.146397	9.608367	-0.113509	-0.008105	0.106898	-0.392862	0.228546	-0.590257	0.241611	-0.079744	-0.018560	-0.966913
37157	1.680409	0.407297	9.815227	-0.128107	0.015561	0.069863	-0.393271	0.230746	-0.589467	0.242777	-0.080038	-0.016006	-0.966642
37158	1.460761	0.459873	9.837920	-0.105012	0.026417	0.029345	-0.391699	0.233745	-0.588562	0.243211	-0.080134	-0.013902	-0.966558
37159	1.533419	0.387569	9.760762	0.042379	0.015547	-0.001263	-0.391573	0.234028	-0.587515	0.243271	-0.079568	-0.014794	-0.966576
37160	1.458568	0.406323	9.659497	-0.034719	-0.000982	0.002061	-0.391965	0.233209	-0.587774	0.243282	-0.079845	-0.014226	-0.966559
37161	1.669419	0.180988	9.783141	-0.107924	0.029987	-0.014952	-0.390388	0.235113	-0.587001	0.242840	-0.079727	-0.012192	-0.966708
37162	1.544294	0.127756	9.769223	-0.028957	0.030009	-0.033012	-0.390786	0.235390	-0.587128	0.242190	-0.079367	-0.011640	-0.966907
37163	1.434375	-0.084472	9.690799	0.000925	0.064734	-0.042137	-0.389723	0.234964	-0.587530	0.241402	-0.078040	-0.011593	-0.967213
37164	1.396302	-0.185136	9.828272	-0.023321	0.095712	-0.062609	-0.386674	0.233564	-0.587293	0.240204	-0.076375	-0.010879	-0.967652
37165	1.319858	-0.331810	9.902324	-0.012890	0.089354	-0.044085	-0.386003	0.233266	-0.589001	0.239362	-0.074633	-0.010432	-0.968002
37166	1.401343	-0.238671	9.649917	-0.181238	0.070055	-0.026449	-0.384680	0.232575	-0.588226	0.238614	-0.074227	-0.006728	-0.968250
37167	1.319549	-0.272114	9.768719	-0.102505	0.074714	-0.016831	-0.384023	0.236783	-0.590455	0.238159	-0.073203	-0.004566	-0.968453
37168	1.502536	-0.229285	9.521356	-0.118487	0.079344	-0.003991	-0.380455	0.238384	-0.590353	0.237944	-0.072319	-0.002000	-0.968581
37169	1.314998	-0.345641	9.378733	-0.013449	0.118723	-0.009980	-0.378606	0.239728	-0.590629	0.237750	-0.070030	-0.001340	-0.968798
37170	1.463850	-0.218334	9.228264	-0.178246	0.159725	-0.002570	-0.376755	0.241611	-0.591559	0.237478	-0.067871	0.002769	-0.969015
37171	1.105623	-0.422704	9.481328	-0.034463	0.154309	-0.008301	-0.372258	0.244146	-0.592773	0.237277	-0.065001	0.004009	-0.969257
37172	1.096882	-0.136631	8.707435	-0.231118	0.216316	-0.002938	-0.366964	0.247482	-0.594909	0.236926	-0.061992	0.009411	-0.969502
37173	0.905501	-0.418000	9.565951	-0.041748	0.245703	0.009047	-0.363410	0.252638	-0.594805	0.237018	-0.057378	0.011242	-0.969744
37174	0.842434	-0.351918	9.225391	-0.064646	0.278577	0.001495	-0.358107	0.253376	-0.596942	0.236937	-0.052369	0.013717	-0.970016
37175	0.702803	-0.363993	9.996942	-0.106478	0.267515	0.012361	-0.350439	0.257650	-0.598311	0.237006	-0.047624	0.016906	-0.970193
37176	0.611359	-0.410694	9.762566	-0.059304	0.240166	0.018181	-0.345674	0.260040	-0.599920	0.237248	-0.043327	0.019111	-0.970294
37177	0.382882	-0.518345	10.078216	-0.001341	0.234679	0.014784	-0.340123	0.262708	-0.600225	0.237461	-0.038703	0.020108	-0.970418
37178	0.524835	-0.460751	9.950711	-0.052081	0.207222	0.009037	-0.334166	0.263183	-0.600666	0.237539	-0.035014	0.022008	-0.970497
37179	0.229373	-0.692350	9.944705	0.077693	0.197232	-0.003211	-0.330461	0.265181	-0.601743	0.237461	-0.030738	0.021286	-0.970677
37180	0.265407	-0.647568	10.353787	0.076290	0.168828	-0.021638	-0.327267	0.263618	-0.603995	0.237045	-0.027196	0.020492	-0.970902
37181	0.294645	-0.725610	10.031273	-0.067243	0.135784	-0.026920	-0.322774	0.264804	-0.603376	0.236447	-0.024806	0.022295	-0.971072
37182	0.192333	-0.504473	10.023816	0.002786	0.115713	-0.038546	-0.318665	0.266105	-0.605242	0.235678	-0.022652	0.022668	-0.971303
37183	0.344743	-0.615018	9.975675	0.058808	0.104850	-0.030851	-0.316951	0.266777	-0.604470	0.235075	-0.020272	0.021878	-0.971520
37184	0.249519	-0.373015	9.733310	0.062150	0.101187	-0.038224	-0.314692	0.266191	-0.605798	0.234343	-0.018119	0.021029	-0.971758
37185	0.409814	-0.602280	10.144509	0.065842	0.101209	-0.027118	-0.312559	0.264510	-0.607387	0.233813	-0.015788	0.020085	-0.971946
37186	0.361198	-0.518110	10.159640	0.045715	0.074671	-0.029031	-0.311232	0.262589	-0.606613	0.233261	-0.014224	0.019436	-0.972116
37187	0.307293	-0.351012	9.801376	-0.125384	0.077293	-0.011449	-0.309109	0.262555	-0.607547	0.232988	-0.013260	0.022100	-0.972138
37188	0.341807	-0.504352	9.972398	-0.074606	0.060930	0.005452	-0.307542	0.267601	-0.607033	0.233076	-0.012510	0.023734	-0.972088
37189	0.293196	-0.433199	9.699264	-0.064356	0.073774	0.014711	-0.307281	0.268420	-0.606904	0.233329	-0.011338	0.025198	-0.972005
37190	0.231570	-0.654437	9.772408	-0.048480	0.077434	0.016639	-0.304902	0.270571	-0.607839	0.233631	-0.010140	0.026404	-0.971914
37191	0.169382	-0.744768	10.130664	0.053287	0.061049	0.013486	-0.304911	0.272217	-0.607314	0.233889	-0.008683	0.025532	-0.971889
37192	0.130107	-0.606007	9.920982	-0.009665	0.051796	-0.008974	-0.302651	0.271087	-0.608381	0.233719	-0.007816	0.025859	-0.971929
37193	-0.029853	-0.433318	9.852291	-0.059783	0.062711	-0.001875	-0.301601	0.271636	-0.606949	0.233657	-0.006869	0.027189	-0.971914
37194	0.009325	-0.558192	9.901320	0.000713	0.055467	-0.001551	-0.299743	0.271878	-0.608011	0.233628	-0.005877	0.027334	-0.971924
37195	-0.092583	-0.423778	9.863843	0.116161	0.040963	-0.000031	-0.299476	0.271462	-0.608275	0.233635	-0.004531	0.025139	-0.971989
37196	-0.013195	-0.390242	9.773829	0.035496	0.029954	0.010655	-0.298808	0.270221	-0.608543	0.233863	-0.003867	0.024489	-0.971953
37197	-0.058111	-0.572683	9.924495	0.082849	0.031830	0.017358	-0.296823	0.270201	-0.608297	0.234208	-0.002850	0.022902	-0.971913
37198	-0.070971	-0.404411	9.885922	0.039118	0.018957	0.004227	-0.297336	0.267324	-0.609473	0.234315	-0.002386	0.022129	-0.971906
37199	0.091167	-0.529061	9.928901	-0.020488	0.011651	0.024252	-0.297070	0.266911	-0.609475	0.234796	-0.002252	0.022457	-0.971783
37200	0.074058	-0.475821	10.027916	-0.002841	0.011626	0.010494	-0.296285	0.268007	-0.608303	0.235026	-0.002124	0.022467	-0.971727
37201	0.129794	-0.538517	9.955536	-0.037652	-0.014030	-0.005326	-0.297347	0.269652	-0.609079	0.234944	-0.002600	0.023009	-0.971733
37202	0.092914	-0.394824	9.779556	-0.079812	0.011514	-0.009277	-0.296827	0.272651	-0.609343	0.234790	-0.002845	0.024513	-0.971733
37203	0.129918	-0.572878	9.758199	-0.020383	0.002496	0.011352	-0.296967	0.272940	-0.608033	0.235024	-0.002927	0.024797	-0.971669
37204	0.033260	-0.527371	9.753133	0.011212	0.018931	-0.003286	-0.296566	0.272112	-0.608298	0.234987	-0.002597	0.024567	-0.971685
37205	-0.049334	-0.395062	9.792629	-0.011602	0.023458	-0.005264	-0.296440	0.273210	-0.607775	0.234889	-0.002245	0.024777	-0.971704
37206	0.091070	-0.504694	10.018066	0.002430	0.000670	0.011462	-0.296962	0.271843	-0.608295	0.235147	-0.002304	0.024632	-0.971645
37207	-0.121130	-0.500450	9.975334	0.035752	-0.010312	0.002411	-0.297481	0.269658	-0.608685	0.235217	-0.002388	0.023765	-0.971649
37208	-0.070292	-0.548859	9.862297	-0.015016	-0.015837	0.002168	-0.297090	0.271158	-0.608556	0.235303	-0.002854	0.023881	-0.971624
37209	0.154283	-0.625677	9.784093	-0.063954	-0.017690	-0.001755	-0.298151	0.271716	-0.608679	0.235290	-0.003564	0.024924	-0.971599
37210	-0.029124	-0.592548	9.727630	-0.038353	-0.008620	-0.031180	-0.299084	0.272283	-0.607754	0.234723	-0.004017	0.025526	-0.971719
37211	-0.068333	-0.463034	9.628251	-0.069336	0.004201	-0.009214	-0.298700	0.275018	-0.607232	0.234552	-0.004331	0.026780	-0.971725
37212	0.085154	-0.796990	9.685017	-0.034049	0.007894	-0.014557	-0.298967	0.276246	-0.607753	0.234309	-0.004434	0.027376	-0.971767
37213	-0.043402	-0.620483	10.010386	0.030738	0.015232	-0.016103	-0.298429	0.274594	-0.608282	0.234006	-0.004077	0.026749	-0.971858
37214	-0.052671	-0.702545	9.941930	-0.097851	-0.003195	-0.020413	-0.298703	0.275974	-0.607363	0.233646	-0.004698	0.028533	-0.971892
37215	0.024224	-0.652203	9.842525	-0.083872	-0.026922	-0.020304	-0.299513	0.277778	-0.605654	0.233274	-0.005703	0.029945	-0.971933
37216	-0.031418	-0.611310	9.871387	-0.112083	-0.025088	-0.001996	-0.298728	0.280637	-0.605920	0.233286	-0.006805	0.031905	-0.971861
37217	0.019091	-0.592550	9.699271	-0.111290	-0.014100	-0.002006	-0.299393	0.281736	-0.606176	0.233257	-0.007680	0.033909	-0.971793
37218	0.197290	-0.538627	9.884144	-0.121955	-0.025004	0.021954	-0.299543	0.285028	-0.605257	0.233727	-0.008809	0.036065	-0.971593
37219	0.211974	-0.581664	9.955698	-0.009996	-0.008406	0.033572	-0.300086	0.287503	-0.604466	0.234401	-0.009088	0.036116	-0.971426
37220	0.096606	-0.664187	9.814223	-0.004872	-0.008380	0.044674	-0.300883	0.287247	-0.603674	0.235324	-0.009332	0.036079	-0.971202
37221	0.091695	-0.650153	9.699142	-0.090700	-0.010294	0.044243	-0.299823	0.288319	-0.604599	0.236191	-0.010024	0.037684	-0.970924
37222	0.087048	-0.691414	9.597690	-0.028440	0.002538	0.029775	-0.300761	0.290252	-0.603805	0.236812	-0.010177	0.038153	-0.970753
37223	0.062583	-0.616919	9.584103	-0.057501	0.016241	0.040677	-0.299317	0.292837	-0.603423	0.237595	-0.010202	0.039230	-0.970518
37224	0.034405	-0.765244	9.850636	0.014515	0.037292	0.031783	-0.298793	0.295826	-0.604604	0.238251	-0.009475	0.039030	-0.970373
37225	0.039349	-0.783909	10.018469	0.131805	0.022809	0.041628	-0.297592	0.294167	-0.605138	0.239083	-0.008472	0.036463	-0.970277
37226	-0.066133	-0.911654	10.015693	0.032157	0.004390	0.035616	-0.298242	0.290621	-0.605003	0.239825	-0.008297	0.035764	-0.970122
37227	-0.029758	-0.962654	9.856872	0.006178	-0.001184	0.005044	-0.298505	0.291979	-0.606179	0.239941	-0.008387	0.035530	-0.970101
37228	-0.095468	-0.843295	9.617863	-0.014002	-0.013103	-0.005198	-0.299028	0.290207	-0.606306	0.239902	-0.008801	0.035637	-0.970103
37229	0.005960	-0.876663	9.651952	-0.030674	-0.003037	0.002091	-0.297052	0.292783	-0.606190	0.239956	-0.009105	0.036122	-0.970069
37230	0.044123	-0.779547	9.884136	0.021972	0.009777	-0.008743	-0.297185	0.292106	-0.605666	0.239855	-0.008907	0.035639	-0.970114
37231	0.076030	-0.899911	9.849136	0.060439	-0.008421	0.004408	-0.298240	0.291297	-0.605789	0.239973	-0.008882	0.034337	-0.970131
37232	0.092278	-0.770202	9.774285	0.041268	-0.010307	-0.014149	-0.299295	0.290080	-0.605650	0.239780	-0.008983	0.033383	-0.970212
37233	0.149764	-0.688109	9.823987	-0.062195	-0.014028	0.001942	-0.297710	0.291289	-0.605924	0.239832	-0.009665	0.034434	-0.970155
37234	0.133223	-0.760429	9.794009	0.003478	0.000661	0.000410	-0.298772	0.291036	-0.605130	0.239913	-0.009725	0.034268	-0.970141
37235	0.072660	-0.703080	9.712626	0.090916	0.004416	0.002688	-0.297705	0.289922	-0.605924	0.239996	-0.009319	0.032437	-0.970187
37236	0.139795	-0.620869	9.791227	0.025056	0.015365	0.021716	-0.297431	0.288273	-0.606451	0.240491	-0.008977	0.031926	-0.970085
37237	0.096916	-0.721246	10.015084	0.042759	0.015344	0.015346	-0.297958	0.288817	-0.607363	0.240802	-0.008587	0.031083	-0.970038
37238	0.004911	-0.644859	9.890461	0.073390	-0.002923	0.008141	-0.297157	0.285810	-0.606324	0.241053	-0.008375	0.029544	-0.970026
37239	0.052885	-0.596982	9.790751	-0.031653	0.000618	0.002067	-0.297558	0.286635	-0.606320	0.241103	-0.008636	0.030070	-0.969995
37240	0.130127	-0.603009	10.093875	-0.042977	-0.001214	0.009395	-0.297705	0.289379	-0.605532	0.241363	-0.008952	0.030797	-0.969905
37241	0.007390	-0.659292	9.890282	0.018197	-0.013932	0.015262	-0.297822	0.287180	-0.606841	0.241687	-0.009248	0.030287	-0.969837
37242	0.053221	-0.671887	9.698477	-0.003753	-0.021242	0.017013	-0.299283	0.288834	-0.607090	0.242102	-0.009758	0.030158	-0.969733
37243	-0.042781	-0.776512	9.415233	-0.008104	-0.001164	0.005890	-0.299423	0.288851	-0.605649	0.242231	-0.009937	0.030227	-0.969697
37244	0.026478	-0.631577	9.540347	-0.041478	0.009789	0.013081	-0.300080	0.289121	-0.606691	0.242555	-0.010030	0.030979	-0.969591
37245	0.131059	-0.818676	9.649131	0.051502	0.026330	0.007078	-0.299017	0.288286	-0.606962	0.242702	-0.009389	0.030032	-0.969591
37246	0.111410	-0.736410	9.794143	0.052499	0.041820	-0.006791	-0.297965	0.289374	-0.606315	0.242687	-0.008419	0.029113	-0.969631
37247	0.174309	-0.774225	9.957447	0.011360	0.040881	0.002234	-0.297696	0.289362	-0.607234	0.242724	-0.007702	0.029021	-0.969631
37248	0.155087	-0.788734	9.947461	0.036097	0.026229	-0.018845	-0.297562	0.288000	-0.606581	0.242469	-0.007120	0.028343	-0.969719
37249	0.158924	-0.581903	9.916788	-0.044561	0.022493	-0.018334	-0.296765	0.288528	-0.607504	0.242109	-0.007053	0.029247	-0.969783
37250	0.217278	-0.682642	9.975937	-0.020108	0.018905	-0.003432	-0.295710	0.287847	-0.606072	0.242149	-0.006877	0.029625	-0.969762
37251	0.111126	-0.668387	9.984749	0.032461	0.000656	-0.007757	-0.296239	0.288258	-0.606592	0.242017	-0.006865	0.028930	-0.969816
37252	-0.062400	-0.688439	9.850810	-0.013153	-0.003054	-0.003372	-0.297292	0.287174	-0.606845	0.242068	-0.007081	0.029068	-0.969798
37253	-0.043135	-0.688836	9.723747	-0.041020	-0.001294	-0.022894	-0.296625	0.286477	-0.607375	0.241634	-0.007466	0.029793	-0.969881
37254	-0.024230	-0.604291	9.809134	-0.043761	0.000555	-0.012764	-0.296900	0.288129	-0.606586	0.241505	-0.007766	0.030540	-0.969888
37255	0.019405	-0.654783	9.794429	-0.006046	0.004245	-0.018111	-0.296640	0.287592	-0.605280	0.241165	-0.007869	0.030614	-0.969969
37256	0.038957	-0.707419	9.870695	0.030848	-0.009441	-0.023438	-0.295970	0.286483	-0.606071	0.240853	-0.008009	0.029864	-0.970069
37257	0.024617	-0.736528	9.810136	-0.019910	-0.008586	-0.025541	-0.297948	0.285270	-0.606579	0.240374	-0.008433	0.030149	-0.970175
37258	0.043505	-0.654915	9.741837	-0.044514	-0.001288	-0.023833	-0.297823	0.287047	-0.606448	0.240033	-0.008778	0.030900	-0.970233
37259	0.022039	-0.702985	9.769771	-0.030544	-0.003088	-0.016376	-0.297565	0.287599	-0.605665	0.239726	-0.009139	0.031421	-0.970289
37260	0.038749	-0.664172	9.852095	-0.039296	0.004211	-0.016433	-0.297837	0.288974	-0.605138	0.239547	-0.009349	0.032098	-0.970309
37261	0.111207	-0.693073	9.801951	0.015077	-0.002136	-0.025372	-0.298355	0.286107	-0.605397	0.239073	-0.009480	0.031735	-0.970436
37262	0.077568	-0.717179	9.808501	-0.014645	-0.008577	-0.027359	-0.298358	0.287064	-0.605397	0.238683	-0.009826	0.031871	-0.970525
37263	0.091570	-0.615817	9.889277	-0.039296	0.006042	-0.017360	-0.297695	0.286783	-0.605402	0.238349	-0.010054	0.032601	-0.970580
37264	0.135191	-0.669200	9.732889	-0.034110	0.004249	-0.012710	-0.298365	0.287077	-0.604087	0.238229	-0.010234	0.033178	-0.970588
37265	0.043802	-0.712221	9.870673	0.027247	0.000632	-0.014243	-0.298487	0.287059	-0.606050	0.237972	-0.010249	0.032589	-0.970671
37266	0.084648	-0.685966	9.784998	-0.018478	0.005206	0.002132	-0.297704	0.286935	-0.603831	0.238161	-0.010328	0.032870	-0.970614
37267	0.053311	-0.691170	9.688604	-0.058775	0.002422	0.001932	-0.297711	0.289257	-0.604092	0.238200	-0.010706	0.033962	-0.970563
37268	0.099027	-0.669241	9.742154	0.017287	0.011672	0.011532	-0.297837	0.287887	-0.604484	0.238581	-0.010482	0.033581	-0.970485
37269	0.053233	-0.669037	9.828155	0.026984	0.013486	0.006961	-0.297040	0.286246	-0.603706	0.238728	-0.010232	0.033057	-0.970470
37270	0.014708	-0.683881	9.731559	-0.015282	0.022634	0.027960	-0.297569	0.285707	-0.603440	0.239395	-0.009940	0.033365	-0.970298
37271	0.029206	-0.688492	9.782044	0.014504	0.013528	0.029048	-0.296502	0.287851	-0.606590	0.239967	-0.009729	0.033087	-0.970168
37272	0.009773	-0.654573	9.861562	0.013711	0.018981	0.020726	-0.296112	0.287860	-0.605284	0.240558	-0.009376	0.032813	-0.970035
37273	0.004943	-0.654730	9.818302	-0.003867	0.006188	0.028040	-0.296505	0.288671	-0.606589	0.241113	-0.009392	0.032853	-0.969895
37274	-0.095720	-0.779912	9.858819	0.012788	0.015336	0.031804	-0.294649	0.287966	-0.606605	0.241887	-0.009106	0.032582	-0.969714
37275	-0.052279	-0.784259	9.969595	0.088323	-0.008392	0.013766	-0.295179	0.286208	-0.605292	0.242190	-0.008960	0.030769	-0.969699
37276	-0.037883	-0.777684	9.772965	-0.017472	-0.015850	-0.005214	-0.296760	0.284312	-0.605280	0.242219	-0.009447	0.030927	-0.969683
37277	0.000388	-0.712613	9.781437	-0.035825	-0.003088	-0.012711	-0.296755	0.284302	-0.606327	0.241982	-0.009813	0.031551	-0.969718
37278	0.092320	-0.774653	9.879853	0.051795	-0.010298	-0.012251	-0.296491	0.284301	-0.606068	0.241918	-0.009862	0.030391	-0.969771
37279	0.125533	-0.664227	9.785685	-0.028707	-0.010404	-0.024659	-0.296758	0.284715	-0.606065	0.241455	-0.010347	0.030840	-0.969867
37280	0.178425	-0.635516	9.707358	-0.045487	-0.001243	-0.014605	-0.297028	0.285543	-0.605539	0.241320	-0.010693	0.031610	-0.969872
37281	0.115843	-0.654638	9.780927	0.028783	-0.002962	0.002384	-0.298089	0.285830	-0.605400	0.241389	-0.010744	0.030982	-0.969874
37282	0.113145	-0.597147	9.707287	-0.028228	-0.001177	0.007628	-0.297293	0.284190	-0.604490	0.241689	-0.010991	0.031422	-0.969782
37283	0.142024	-0.584992	9.726933	-0.031015	0.015311	0.022354	-0.297968	0.288158	-0.604876	0.242122	-0.010965	0.032038	-0.969655
