# Supplementary material for: Identification of Haptic Based Guiding Using Hard Reins
Source: PLoS One. 2015 Jul 22;10(7):e0132020. doi: 10.1371/journal.pone.0132020 (PMC4511788; doi:10.1371/journal.pone.0132020)
Supplement: S9 File — (ZIP) [file pone.0132020.s009.zip › Exp2_MotionData2/Subject10/path1/T8/sync8.txt]

// Start Time: 0
// Sample rate: 25.0Hz
// Scenario: 4.9
// Firmware Version: 2.6.1
Counter	Acc_X	Acc_Y	Acc_Z	Gyr_X	Gyr_Y	Gyr_Z	Mag_X	Mag_Y	Mag_Z	Quat_w	Quat_x	Quat_y	Quat_z
36757	0.547927	2.063543	9.618564	-0.035517	0.111185	0.124972	-0.270018	-0.064724	-1.073837	0.643505	0.102815	0.056987	0.756362
36758	0.461424	2.015841	9.553679	-0.030280	0.135850	0.135778	-0.270020	-0.064534	-1.069742	0.641296	0.100533	0.057964	0.758467
36759	0.547833	1.954698	9.672172	-0.054409	0.126088	0.160294	-0.269684	-0.063066	-1.071543	0.638786	0.097980	0.058441	0.760879
36760	0.595387	2.108494	9.585808	-0.019768	0.108309	0.208014	-0.269679	-0.064263	-1.074989	0.635468	0.096330	0.059082	0.763813
36761	0.674557	2.146343	9.568693	-0.024157	0.069483	0.230719	-0.270221	-0.062629	-1.077655	0.631863	0.095109	0.059163	0.766944
36762	0.770726	2.070408	9.610734	0.022218	0.039390	0.241262	-0.275341	-0.060250	-1.077246	0.628007	0.095080	0.059510	0.770082
36763	0.816944	2.059107	9.592979	0.055545	0.015743	0.202307	-0.277217	-0.062456	-1.078113	0.624722	0.095662	0.060182	0.772625
36764	0.732447	2.166424	9.604192	0.081226	0.025303	0.186630	-0.281054	-0.063561	-1.076261	0.621588	0.096520	0.061363	0.774950
36765	0.765364	2.193710	9.455743	0.102635	0.012904	0.191917	-0.284007	-0.066375	-1.074273	0.618353	0.097729	0.062748	0.777272
36766	0.701854	2.214403	9.429564	0.049494	0.023866	0.161775	-0.285346	-0.068948	-1.072023	0.615648	0.098183	0.063463	0.779301
36767	0.774705	2.220589	9.513602	0.004291	0.010917	0.166837	-0.287769	-0.068455	-1.072524	0.612980	0.098185	0.063342	0.781411
36768	0.829762	2.129335	9.487092	0.027165	0.021138	0.120994	-0.291005	-0.066771	-1.068478	0.610946	0.098351	0.063756	0.782948
36769	0.881898	2.193403	9.517097	0.026478	0.030087	0.046772	-0.291003	-0.067492	-1.067957	0.610080	0.098183	0.064444	0.783588
36770	0.790829	2.152916	9.586826	0.059605	0.015932	-0.016848	-0.292211	-0.068592	-1.068251	0.610144	0.098649	0.065573	0.783386
36771	0.737341	2.151939	9.527417	0.053508	0.018660	-0.057504	-0.288835	-0.072355	-1.068412	0.610870	0.098860	0.066745	0.782694
36772	0.681494	2.160638	9.549710	0.056401	0.000217	-0.101806	-0.287887	-0.074351	-1.068897	0.612289	0.099420	0.067799	0.781422
36773	0.573829	2.202376	9.488317	0.065595	-0.005683	-0.076153	-0.286812	-0.074266	-1.067543	0.613313	0.100133	0.068900	0.780432
36774	0.642421	2.281301	9.451308	-0.021313	-0.011252	-0.024318	-0.287083	-0.073718	-1.066432	0.613689	0.100024	0.068445	0.780190
36775	0.630186	2.179127	9.535960	-0.000376	0.009559	0.004176	-0.285735	-0.074315	-1.066467	0.613569	0.099801	0.068543	0.780304
36776	0.664024	2.179738	9.510513	-0.018768	0.005500	0.018231	-0.286278	-0.072867	-1.067232	0.613252	0.099520	0.068249	0.780615
36777	0.628133	2.048002	9.592255	-0.043327	-0.010053	-0.008457	-0.286142	-0.073116	-1.068877	0.613441	0.099056	0.067456	0.780594
36778	0.645393	2.159991	9.625642	-0.007513	-0.016161	-0.036683	-0.285607	-0.071645	-1.071698	0.613989	0.099178	0.067180	0.780172
36779	0.548261	2.158221	9.555269	0.005686	-0.011032	-0.024209	-0.284257	-0.072945	-1.072029	0.614328	0.099305	0.067172	0.779890
36780	0.586283	2.185608	9.488825	-0.006468	-0.019469	0.025200	-0.286683	-0.071620	-1.071685	0.613911	0.099574	0.066750	0.780219
36781	0.660024	2.145684	9.563608	-0.026420	-0.010915	0.032248	-0.288039	-0.068490	-1.070750	0.613433	0.099379	0.066131	0.780673
36782	0.727592	2.161477	9.570377	-0.004384	-0.017399	0.014578	-0.288302	-0.070314	-1.071351	0.613175	0.099627	0.065788	0.780873
36783	0.719630	2.073936	9.565979	-0.012905	-0.017035	-0.003122	-0.290325	-0.069149	-1.070608	0.613229	0.099649	0.065370	0.780863
36784	0.816654	2.070842	9.571387	-0.010565	-0.031611	-0.059810	-0.288984	-0.067460	-1.071387	0.614162	0.099946	0.064904	0.780130
36785	0.743468	2.084073	9.504044	-0.009398	-0.015431	-0.066759	-0.289654	-0.068295	-1.071406	0.615199	0.099906	0.064679	0.779337
36786	0.788021	2.055762	9.618769	-0.024871	-0.009565	-0.093303	-0.287351	-0.073104	-1.074315	0.616652	0.099639	0.064327	0.778251
36787	0.678424	2.073188	9.559905	-0.019587	-0.018601	-0.157858	-0.285737	-0.072666	-1.076501	0.619125	0.099405	0.064078	0.776335
36788	0.652490	2.043590	9.602665	-0.005521	-0.029414	-0.147268	-0.283040	-0.074570	-1.076594	0.621396	0.099615	0.063888	0.774508
36789	0.670456	2.111888	9.583442	-0.004868	-0.048171	-0.107609	-0.280889	-0.073744	-1.077683	0.623089	0.100081	0.063397	0.773126
36790	0.538053	2.063358	9.560487	-0.003717	-0.057630	-0.084648	-0.281157	-0.074015	-1.077961	0.624416	0.100829	0.062758	0.772010
36791	0.670657	2.102182	9.585929	0.003930	-0.032242	-0.029680	-0.282240	-0.071710	-1.078419	0.624865	0.101251	0.062447	0.771617
36792	0.632318	2.067490	9.505572	0.003656	-0.011264	-0.015389	-0.280890	-0.073457	-1.077810	0.625048	0.101461	0.062361	0.771448
36793	0.656469	2.082502	9.573606	-0.010717	-0.004269	-0.015397	-0.281302	-0.070789	-1.076219	0.625271	0.101281	0.062147	0.771308
36794	0.700516	2.063881	9.589541	0.003523	-0.007834	-0.010080	-0.280898	-0.070644	-1.076764	0.625367	0.101443	0.062091	0.771213
36795	0.748727	2.069607	9.542831	0.011074	-0.013641	-0.024249	-0.281965	-0.074015	-1.077134	0.625694	0.101668	0.062109	0.770917
36796	0.709456	2.095599	9.551060	-0.003307	-0.030567	-0.027931	-0.280895	-0.071419	-1.080061	0.626108	0.102073	0.061700	0.770560
36797	0.710681	2.037360	9.570795	-0.014175	-0.025412	-0.024394	-0.281163	-0.072018	-1.078442	0.626503	0.102161	0.061180	0.770269
36798	0.661670	2.065603	9.578707	-0.010257	-0.017118	-0.034928	-0.280489	-0.072506	-1.076421	0.627022	0.102264	0.060846	0.769859
36799	0.680320	2.095068	9.530910	-0.010315	-0.025141	-0.034100	-0.280758	-0.072326	-1.077775	0.627558	0.102380	0.060410	0.769442
36800	0.627006	2.101388	9.572558	-0.019386	-0.004037	-0.027794	-0.281298	-0.071882	-1.078027	0.627969	0.102174	0.060085	0.769159
36801	0.670768	2.092470	9.559525	-0.007473	-0.009881	-0.003049	-0.279412	-0.072480	-1.078613	0.628003	0.102123	0.059826	0.769158
36802	0.694748	2.097756	9.512074	-0.011865	0.001741	0.028834	-0.280495	-0.070188	-1.078526	0.627521	0.101992	0.059573	0.769589
36803	0.716397	1.996195	9.585725	-0.051479	-0.002145	0.028683	-0.281574	-0.069438	-1.079171	0.627147	0.101304	0.058668	0.770054
36804	0.691496	2.029730	9.587115	-0.029432	0.003766	0.012880	-0.281851	-0.066745	-1.078808	0.626942	0.100902	0.058203	0.770308
36805	0.705128	2.068816	9.546314	-0.032913	-0.001465	0.007528	-0.281579	-0.067867	-1.079665	0.626854	0.100409	0.057637	0.770486
36806	0.710993	2.030088	9.623820	-0.033169	-0.005240	0.016342	-0.282386	-0.067669	-1.081285	0.626614	0.100103	0.056995	0.770769
36807	0.704112	2.010542	9.623756	-0.009684	-0.017358	0.011036	-0.283463	-0.067644	-1.081272	0.626444	0.100148	0.056582	0.770933
36808	0.656939	2.058233	9.568988	0.009479	-0.012481	0.035891	-0.283056	-0.068343	-1.082117	0.625825	0.100509	0.056467	0.771397
36809	0.734447	2.057210	9.547301	0.010774	-0.009390	0.055348	-0.284673	-0.067736	-1.082215	0.624920	0.100736	0.056385	0.772106
36810	0.742529	2.018515	9.559878	-0.011170	-0.002812	0.069466	-0.285210	-0.068171	-1.081269	0.623811	0.100727	0.056004	0.773031
36811	0.783434	2.036253	9.577850	0.003274	0.002669	0.068652	-0.287232	-0.067158	-1.080122	0.622701	0.100688	0.055931	0.773936
36812	0.780180	2.070176	9.529348	-0.020019	0.020274	0.067808	-0.288175	-0.066679	-1.081458	0.621606	0.100211	0.055704	0.774894
36813	0.811639	2.078033	9.563957	-0.016983	0.021556	0.089036	-0.289119	-0.065738	-1.084415	0.620195	0.099653	0.055513	0.776109
36814	0.828120	1.978797	9.550768	-0.038569	0.001904	0.085307	-0.290197	-0.065172	-1.083294	0.618883	0.099249	0.054735	0.777263
36815	0.847625	1.979156	9.589881	-0.028642	-0.000691	0.049953	-0.292086	-0.063381	-1.085258	0.618122	0.098852	0.054160	0.777959
36816	0.891069	1.990051	9.605405	0.005451	-0.001480	0.019021	-0.292282	-0.062829	-1.083673	0.617755	0.098972	0.054157	0.778236
36817	0.878960	1.984973	9.576183	0.009115	-0.013788	0.014537	-0.294435	-0.062477	-1.084454	0.617483	0.099213	0.054074	0.778426
36818	0.847049	1.998956	9.536582	-0.008305	-0.011634	-0.006714	-0.292280	-0.063688	-1.083292	0.617555	0.099294	0.053781	0.778379
36819	0.833858	1.940459	9.594394	-0.017661	-0.016522	-0.027989	-0.293359	-0.062813	-1.083251	0.618001	0.099204	0.053330	0.778068
36820	0.830634	1.974383	9.555522	-0.002677	-0.012316	-0.049133	-0.294430	-0.064187	-1.084100	0.618721	0.099320	0.053201	0.777490
36821	0.775168	1.968131	9.599776	-0.028699	-0.011480	-0.017290	-0.293431	-0.063624	-1.085660	0.619016	0.099026	0.052619	0.777331
36822	0.775544	1.938999	9.535010	-0.017215	0.003406	-0.040142	-0.291815	-0.064117	-1.084331	0.619609	0.098727	0.052440	0.776909
36823	0.722207	1.952606	9.615120	-0.023226	0.009876	-0.016240	-0.292089	-0.062351	-1.086861	0.619855	0.098167	0.052209	0.776800
36824	0.756682	1.921669	9.592338	-0.014439	-0.016806	-0.012853	-0.292093	-0.060918	-1.087496	0.620038	0.098245	0.051769	0.776673
36825	0.771679	1.900094	9.600183	0.003323	-0.011563	-0.003041	-0.293168	-0.061318	-1.087496	0.620049	0.098359	0.051659	0.776657
36826	0.789913	1.953830	9.573856	-0.005582	-0.012380	0.026979	-0.293167	-0.061602	-1.087506	0.619591	0.098519	0.051334	0.777024
36827	0.820004	1.905825	9.589586	-0.019103	-0.007201	0.028733	-0.292092	-0.061207	-1.087233	0.619148	0.098320	0.050867	0.777433
36828	0.873916	1.882531	9.629933	0.004836	-0.011805	0.007549	-0.294119	-0.058484	-1.086439	0.618970	0.098580	0.050749	0.777549
36829	0.849131	1.901496	9.576069	0.005716	-0.006511	0.009359	-0.293842	-0.061063	-1.085572	0.618778	0.098660	0.050712	0.777694
36830	0.829574	1.905994	9.551361	-0.004047	0.002383	0.005854	-0.293850	-0.058506	-1.085762	0.618630	0.098588	0.050635	0.777826
36831	0.873876	1.877670	9.586637	-0.029279	-0.004937	0.005719	-0.296267	-0.060132	-1.086604	0.618561	0.098208	0.050078	0.777965
36832	0.819919	1.913108	9.608788	-0.018166	-0.002784	-0.005716	-0.296676	-0.058286	-1.086267	0.618625	0.098030	0.049739	0.777958
36833	0.801305	1.866640	9.560420	-0.019897	-0.004514	-0.008378	-0.295196	-0.057795	-1.090630	0.618756	0.097744	0.049362	0.777914
36834	0.849110	1.906354	9.600104	-0.043160	-0.015197	-0.015605	-0.294122	-0.057000	-1.089254	0.619036	0.097441	0.048501	0.777784
36835	0.850156	1.857822	9.624576	-0.006810	0.000483	-0.025998	-0.295332	-0.057366	-1.090614	0.619410	0.097223	0.048422	0.777518
36836	0.822642	1.891304	9.565703	-0.025251	0.000799	-0.009250	-0.295469	-0.056670	-1.089909	0.619539	0.096898	0.048025	0.777480
36837	0.862984	1.936131	9.580876	-0.034686	-0.001492	0.005643	-0.295128	-0.055248	-1.089799	0.619477	0.096399	0.047429	0.777628
36838	0.975458	1.875045	9.507755	-0.079488	-0.012311	-0.003428	-0.294596	-0.053502	-1.086069	0.619632	0.095612	0.046015	0.777687
36839	1.129863	1.698222	9.701597	-0.059698	0.021402	-0.065067	-0.294733	-0.052580	-1.089036	0.620692	0.094392	0.045435	0.777025
36840	0.959995	1.709705	9.705927	-0.000509	0.021480	-0.192151	-0.291911	-0.051363	-1.089302	0.623591	0.093886	0.046024	0.774727
36841	0.671611	1.816135	9.619240	0.083885	0.030722	-0.250116	-0.288133	-0.054319	-1.094075	0.627227	0.094136	0.048134	0.771627
36842	0.348253	1.853560	9.529764	0.019884	0.027603	-0.144095	-0.282148	-0.055902	-1.093584	0.629322	0.093830	0.049026	0.769900
36843	0.355206	1.882827	9.614013	-0.028806	0.001764	0.057153	-0.281074	-0.054894	-1.095336	0.628453	0.093386	0.048480	0.770698
36844	0.452737	1.855466	9.626842	-0.018071	0.004672	0.195101	-0.284038	-0.053538	-1.095802	0.625408	0.093284	0.047863	0.773222
36845	0.594709	1.785213	9.626914	-0.021502	-0.003000	0.288725	-0.288077	-0.052705	-1.097091	0.620935	0.093214	0.046949	0.776882
36846	0.841382	1.813967	9.639081	-0.033059	-0.011794	0.281504	-0.293742	-0.048808	-1.094309	0.616560	0.093258	0.045731	0.780426
36847	1.000735	1.710033	9.558093	-0.011100	-0.015756	0.233779	-0.299259	-0.048858	-1.092746	0.612898	0.093466	0.044915	0.783328
36848	1.070807	1.721016	9.560161	-0.064855	0.009537	0.127666	-0.301819	-0.047643	-1.093631	0.610943	0.092645	0.043745	0.785017
36849	1.013800	1.690868	9.736779	-0.018245	0.027258	0.002396	-0.303573	-0.046038	-1.093832	0.610872	0.091893	0.043763	0.785160
36850	1.067400	1.781653	9.631818	0.020940	0.034075	-0.115917	-0.299528	-0.048968	-1.093837	0.612557	0.091521	0.044689	0.783837
36851	0.958505	1.898635	9.656481	0.110146	0.051694	-0.150869	-0.298176	-0.050681	-1.094727	0.614625	0.091836	0.047293	0.782027
36852	0.685054	1.859673	9.542461	0.086224	-0.000375	-0.139720	-0.293589	-0.054799	-1.093005	0.616585	0.092779	0.048862	0.780274
36853	0.734774	1.797456	9.544456	0.017820	-0.026523	-0.076456	-0.292376	-0.055872	-1.090737	0.617726	0.093246	0.048928	0.779311
36854	0.754013	1.817235	9.621932	0.029500	-0.045855	-0.045608	-0.293182	-0.056439	-1.089928	0.618362	0.094290	0.048874	0.778684
36855	0.744570	1.919020	9.577542	0.024859	-0.025609	-0.003058	-0.292911	-0.056846	-1.091035	0.618344	0.094902	0.048927	0.778621
36856	0.760384	1.856189	9.583317	0.020679	-0.019100	0.019956	-0.295065	-0.056661	-1.090731	0.617948	0.095484	0.048943	0.778863
36857	0.725089	1.816715	9.669194	0.030749	0.010306	-0.015180	-0.293987	-0.057432	-1.089133	0.618073	0.095593	0.049557	0.778712
36858	0.764810	1.890265	9.665044	0.042918	0.010018	0.000758	-0.294388	-0.058138	-1.088879	0.617904	0.095977	0.050316	0.778750
36859	0.797202	1.842297	9.642326	0.102241	-0.006375	0.000834	-0.293037	-0.060178	-1.087870	0.617658	0.097244	0.051806	0.778690
36860	0.661883	1.825278	9.662375	0.080439	-0.020922	0.006007	-0.294780	-0.062475	-1.084925	0.617365	0.098579	0.052757	0.778691
36861	0.679865	1.879001	9.556601	0.043638	-0.017551	0.036853	-0.294100	-0.064931	-1.083649	0.616682	0.099325	0.053129	0.779112
36862	0.794514	1.968481	9.588331	0.022699	-0.036575	0.008345	-0.295985	-0.064746	-1.083621	0.616482	0.100193	0.052983	0.779169
36863	0.772300	1.883121	9.689401	0.010124	-0.004786	0.012935	-0.296792	-0.065546	-1.078867	0.616224	0.100298	0.053037	0.779355
36864	0.746676	1.943341	9.630384	0.038549	-0.022708	-0.043667	-0.297596	-0.066369	-1.079293	0.616788	0.101090	0.053413	0.778781
36865	0.750689	1.972537	9.550846	0.029254	-0.004527	-0.063029	-0.297053	-0.068079	-1.079491	0.617675	0.101341	0.053925	0.778010
36866	0.701034	2.025040	9.508001	0.006688	-0.011759	0.005821	-0.296919	-0.067773	-1.080573	0.617521	0.101623	0.053839	0.778101
36867	0.836872	2.027510	9.560298	-0.012232	-0.010982	0.040215	-0.300149	-0.067699	-1.080533	0.616892	0.101572	0.053420	0.778636
36868	0.862061	1.981843	9.573452	-0.027971	-0.009750	0.056967	-0.300012	-0.068742	-1.078524	0.616009	0.101449	0.052716	0.779399
36869	0.905264	2.002048	9.567404	0.003885	0.012985	0.047477	-0.298938	-0.067636	-1.078364	0.615207	0.101233	0.052827	0.780052
36870	0.926737	2.014573	9.539081	0.036324	0.016836	0.046715	-0.300012	-0.068606	-1.078247	0.614323	0.101476	0.053473	0.780673
36871	0.831290	2.071111	9.603129	0.072896	0.002731	0.090077	-0.301892	-0.069659	-1.079895	0.612723	0.102319	0.054449	0.781752
36872	0.875113	2.169003	9.517073	0.096209	-0.001524	0.126358	-0.305116	-0.071916	-1.077204	0.610484	0.103668	0.055643	0.783241
36873	1.025142	2.062484	9.536924	0.102218	0.007120	0.138780	-0.306057	-0.072017	-1.078014	0.608046	0.104861	0.057029	0.784877
36874	0.942570	2.068266	9.519902	0.101588	0.015270	0.096413	-0.306317	-0.075290	-1.077299	0.606234	0.105976	0.058575	0.786014
36875	0.842238	2.214517	9.371282	-0.014121	-0.018062	0.110002	-0.310213	-0.077515	-1.075281	0.604513	0.106123	0.057887	0.787370
36876	0.944969	2.189692	9.511838	-0.021890	-0.006239	0.133014	-0.312507	-0.075828	-1.072337	0.602404	0.106120	0.057152	0.789039
36877	0.946416	2.116888	9.510024	-0.033949	-0.012928	0.111718	-0.316279	-0.074318	-1.072517	0.600684	0.105954	0.056210	0.790439
36878	1.010125	2.069483	9.430489	-0.075892	-0.009416	0.099222	-0.317496	-0.072961	-1.068642	0.599218	0.105312	0.054654	0.791745
36879	1.040721	2.031221	9.667633	-0.069650	-0.005959	0.033831	-0.317774	-0.069956	-1.069495	0.598791	0.104525	0.053390	0.792259
36880	0.903173	2.111257	9.595403	0.002680	-0.005057	0.021715	-0.318040	-0.070621	-1.071149	0.598380	0.104671	0.053294	0.792556
36881	0.946600	2.102322	9.476438	0.015384	0.004098	0.087229	-0.319386	-0.069913	-1.075882	0.596916	0.104801	0.053390	0.793636
36882	0.977222	2.030051	9.506810	-0.058143	-0.021057	0.072688	-0.321810	-0.069133	-1.076509	0.595838	0.104528	0.052031	0.794571
36883	1.058700	2.075227	9.499341	-0.069662	-0.012958	0.100975	-0.323163	-0.066472	-1.079815	0.594346	0.103932	0.050543	0.795862
36884	1.159073	1.907115	9.522948	-0.107590	-0.021417	0.070727	-0.325187	-0.064385	-1.082178	0.593395	0.103075	0.048397	0.796816
36885	1.261933	1.870150	9.627491	-0.070191	-0.031352	-0.017651	-0.326808	-0.062055	-1.083174	0.593804	0.102659	0.046913	0.796654
36886	1.193845	1.883482	9.639745	-0.008478	-0.028696	-0.104066	-0.326547	-0.059715	-1.080375	0.595435	0.102927	0.046619	0.795418
36887	1.067974	1.866626	9.583048	0.020327	-0.005555	-0.167451	-0.323719	-0.060315	-1.081790	0.598011	0.103042	0.047184	0.793435
36888	0.958306	1.886478	9.516942	0.025094	-0.011427	-0.144463	-0.321557	-0.063523	-1.080148	0.600192	0.103396	0.047711	0.791709
36889	0.873886	1.863095	9.497677	-0.024397	-0.002055	-0.109175	-0.319137	-0.062558	-1.081371	0.601924	0.102966	0.047492	0.790462
36890	0.840044	1.872200	9.583233	-0.041871	-0.006917	-0.062400	-0.316453	-0.060393	-1.079561	0.602936	0.102521	0.046843	0.789787
36891	0.889277	1.829393	9.553772	-0.062234	-0.002298	-0.040341	-0.316716	-0.062003	-1.083290	0.603656	0.101696	0.045885	0.789400
36892	0.850483	1.838405	9.605474	-0.075929	-0.003478	-0.033312	-0.316180	-0.061291	-1.083955	0.604271	0.100813	0.044680	0.789111
36893	0.888653	1.868229	9.601605	-0.057981	0.016160	0.005760	-0.315251	-0.056922	-1.083688	0.604237	0.099782	0.043925	0.789311
36894	0.914122	1.817718	9.672581	-0.014913	0.030572	0.013055	-0.314174	-0.056912	-1.085199	0.603966	0.099140	0.044001	0.789595
36895	0.890308	1.780861	9.573428	0.001343	0.030747	0.011348	-0.315787	-0.057404	-1.086832	0.603712	0.098597	0.044350	0.789838
36896	0.913790	1.815272	9.552223	-0.044238	0.026286	0.032388	-0.316064	-0.054844	-1.086882	0.603195	0.097685	0.043873	0.790373
36897	0.967583	1.808977	9.662251	0.005818	0.026406	0.044909	-0.315394	-0.053681	-1.088761	0.602405	0.097293	0.044175	0.791006
36898	0.881091	1.770992	9.662291	0.012066	0.024630	0.046706	-0.314720	-0.053649	-1.090812	0.601552	0.097100	0.044540	0.791658
36899	0.784791	1.727967	9.594662	0.042879	0.022467	0.072452	-0.315661	-0.054384	-1.088781	0.600256	0.097234	0.045331	0.792580
36900	0.859954	1.819135	9.413325	-0.070797	0.001877	0.147094	-0.316740	-0.053660	-1.088336	0.597989	0.096497	0.043914	0.794461
36901	1.064796	1.793746	9.650905	-0.104129	-0.002769	0.180505	-0.319437	-0.051440	-1.089595	0.595274	0.095367	0.041859	0.796745
36902	1.244597	1.651351	9.662312	-0.057032	0.003117	0.102858	-0.321736	-0.047385	-1.090936	0.593670	0.094733	0.040760	0.798073
36903	1.219412	1.592640	9.758274	0.011977	-0.001257	-0.056082	-0.322545	-0.046755	-1.092815	0.594494	0.094777	0.041005	0.797441
36904	1.014217	1.647163	9.592683	0.051008	0.000073	-0.169067	-0.318908	-0.048297	-1.091135	0.597021	0.095252	0.042108	0.795437
36905	0.830486	1.740932	9.564672	0.007592	0.013659	-0.158470	-0.317153	-0.050035	-1.091349	0.599465	0.094917	0.042657	0.793607
36906	0.828611	1.721482	9.615314	-0.018776	0.005277	-0.116170	-0.313919	-0.051545	-1.090617	0.601271	0.094518	0.042611	0.792290
36907	0.870863	1.780506	9.553576	-0.033061	0.017765	-0.050724	-0.312845	-0.050861	-1.090608	0.602075	0.093718	0.042364	0.791788
36908	0.845663	1.721794	9.644723	-0.028761	0.004392	-0.011890	-0.311908	-0.048514	-1.094905	0.602245	0.093301	0.041952	0.791730
36909	0.878116	1.673830	9.641266	-0.025712	0.002138	0.008433	-0.311915	-0.046542	-1.094296	0.602110	0.092883	0.041524	0.791904
36910	0.878186	1.666546	9.617250	-0.029183	0.003996	0.004015	-0.311912	-0.047050	-1.096902	0.602029	0.092481	0.041071	0.792036
36911	0.897169	1.683882	9.598443	-0.038160	-0.011993	0.000344	-0.310835	-0.047392	-1.095426	0.602057	0.092130	0.040291	0.792096
36912	0.893454	1.640125	9.680508	-0.032967	0.005570	0.011082	-0.312452	-0.046499	-1.095651	0.601869	0.091663	0.039784	0.792319
36913	0.923566	1.587262	9.672202	0.005716	0.002339	0.011178	-0.311378	-0.045830	-1.094960	0.601632	0.091621	0.039849	0.792500
36914	0.907764	1.640377	9.608726	0.001723	-0.011396	-0.010137	-0.311112	-0.044983	-1.095072	0.601731	0.091823	0.039727	0.792408
36915	0.899297	1.581962	9.628165	-0.015870	0.003933	0.011128	-0.312456	-0.045535	-1.094393	0.601533	0.091495	0.039467	0.792609
36916	0.976545	1.607647	9.692932	-0.009660	-0.001501	-0.054329	-0.311247	-0.044681	-1.095742	0.602344	0.091369	0.039364	0.792012
36917	0.796015	1.439301	9.789769	0.061401	-0.021263	-0.022362	-0.313837	-0.033563	-1.095488	0.602555	0.092340	0.040082	0.791703
36918	0.631266	1.640208	9.542466	-0.052388	0.002179	-0.003085	-0.312490	-0.034010	-1.095927	0.602630	0.091680	0.039253	0.791764
36919	0.952748	1.815985	9.613596	-0.164391	0.050482	0.019779	-0.312102	-0.028567	-1.098618	0.602529	0.088822	0.037192	0.792267
36920	0.972999	1.549324	9.736595	-0.028076	0.023738	0.033301	-0.310359	-0.026160	-1.100196	0.601965	0.088141	0.036943	0.792783
36921	0.809393	1.488091	9.729629	0.009324	0.054651	0.053988	-0.310896	-0.026400	-1.101561	0.601004	0.087334	0.037621	0.793569
36922	0.972414	1.568728	9.673841	0.034743	0.011650	0.004246	-0.310625	-0.027275	-1.100775	0.600798	0.087578	0.038274	0.793667
36923	0.797224	1.609251	9.711491	0.077253	0.016673	0.030970	-0.309950	-0.027703	-1.101342	0.600111	0.088174	0.039613	0.794055
36924	0.447404	1.799561	9.887090	0.096137	-0.028175	0.124520	-0.308023	-0.042556	-1.098846	0.597917	0.089883	0.040551	0.795470
36925	0.767251	1.647545	9.671764	-0.012822	-0.122884	0.178326	-0.314484	-0.042169	-1.096850	0.595152	0.091725	0.038542	0.797430
36926	1.177115	0.936336	9.102324	-0.223779	-0.187240	0.048130	-0.322559	-0.041540	-1.097553	0.594862	0.092092	0.032623	0.797868
36927	0.577324	1.284859	10.169394	-0.009490	-0.026567	-0.335537	-0.319475	-0.037598	-1.099370	0.600193	0.092064	0.032740	0.793864
36928	1.034727	1.424160	9.306117	-0.129981	-0.021885	-0.134400	-0.319068	-0.038763	-1.098458	0.602512	0.090771	0.030629	0.792340
36929	1.196908	1.242636	9.630229	-0.201895	0.006729	-0.200784	-0.317987	-0.040001	-1.101237	0.605999	0.087994	0.027827	0.790094
36930	0.817798	1.301308	9.675928	-0.174899	0.044888	-0.261377	-0.314232	-0.035334	-1.104401	0.610336	0.085026	0.026035	0.787136
36931	0.784611	1.244857	9.554970	-0.214152	0.074180	-0.201183	-0.308319	-0.032399	-1.108465	0.613771	0.081014	0.023865	0.784954
36932	0.798835	1.172307	9.762982	-0.255230	0.082221	-0.144684	-0.304564	-0.027522	-1.114621	0.616342	0.076527	0.021070	0.783468
36933	0.789051	1.065320	9.826079	-0.160448	0.135566	-0.112214	-0.301887	-0.022406	-1.117758	0.618234	0.072245	0.020353	0.782402
36934	0.720518	1.068911	9.636179	-0.163677	0.141169	-0.124546	-0.297724	-0.019327	-1.120161	0.620290	0.067968	0.019686	0.781174
36935	0.558001	0.954290	9.636870	-0.246634	0.136868	-0.051414	-0.293841	-0.012197	-1.125700	0.621316	0.062609	0.017559	0.780857
36936	0.731345	1.035136	9.781204	-0.205087	0.147179	-0.022088	-0.289283	-0.005984	-1.129096	0.621794	0.057761	0.016182	0.780880
36937	0.882841	0.984484	9.851233	-0.113958	0.124222	-0.068839	-0.285794	-0.002464	-1.131477	0.622907	0.054253	0.015981	0.780249
36938	0.678191	1.034177	9.827727	-0.093560	0.095663	-0.129915	-0.282173	0.001944	-1.135602	0.624935	0.051560	0.015824	0.778811
36939	0.488930	1.040450	9.797798	-0.040113	0.056631	-0.115810	-0.278810	0.002440	-1.135898	0.626710	0.050020	0.015989	0.777481
36940	0.401353	1.038848	9.684386	-0.023926	0.049762	-0.048591	-0.277064	0.003572	-1.137517	0.627408	0.048937	0.016259	0.776981
36941	0.350664	0.921411	9.775195	-0.057157	0.073497	-0.013167	-0.274645	0.004329	-1.135885	0.627594	0.046953	0.016283	0.776953
36942	0.424098	0.903334	9.890728	-0.019144	0.048465	0.041587	-0.274103	0.003510	-1.137827	0.626884	0.045980	0.016526	0.777579
36943	0.427899	0.944666	9.820722	0.011736	0.026017	0.060989	-0.273299	0.004616	-1.137391	0.625865	0.045625	0.016963	0.778411
36944	0.469953	1.010967	9.742070	0.026334	0.016639	0.085719	-0.273566	0.003775	-1.137552	0.624434	0.045732	0.017474	0.779542
36945	0.484501	1.008802	9.730496	0.029256	0.023120	0.112289	-0.275718	0.003550	-1.137943	0.622596	0.045670	0.018109	0.780999
36946	0.562082	0.896117	9.793910	-0.013223	0.025203	0.085633	-0.275440	0.000397	-1.136821	0.621193	0.045149	0.018109	0.782146
36947	0.510871	0.909752	9.780199	0.058250	0.016355	0.036303	-0.277061	0.002400	-1.135920	0.620515	0.045535	0.019181	0.782636
36948	0.465822	0.952613	9.600352	-0.000197	0.004331	-0.001076	-0.276791	0.002120	-1.136341	0.620461	0.045471	0.019204	0.782682
36949	0.425924	0.806258	9.855407	-0.014606	0.027123	-0.064620	-0.276257	0.003534	-1.136710	0.621424	0.044750	0.019362	0.781956
36950	0.185334	0.695060	9.714053	-0.040975	0.046919	-0.083965	-0.273838	0.004587	-1.135614	0.622686	0.043482	0.019351	0.781023
36951	-0.115220	0.689601	9.671168	-0.096293	0.087589	-0.094420	-0.270613	0.006252	-1.137233	0.624158	0.040766	0.019025	0.780002
36952	-0.175686	0.819607	9.764625	-0.122642	0.114751	0.020607	-0.269006	0.009112	-1.139886	0.623822	0.037459	0.018498	0.780449
36953	0.153006	0.645941	9.910831	-0.047942	0.086253	0.048881	-0.265245	0.011621	-1.141757	0.623012	0.035404	0.018812	0.781184
36954	0.313113	0.736226	9.760996	-0.055030	-0.004882	0.028790	-0.265785	0.012235	-1.143230	0.622536	0.034813	0.017843	0.781613
36955	0.522656	0.786143	9.661128	-0.080876	-0.001311	0.019846	-0.266060	0.014245	-1.143980	0.622231	0.033719	0.016565	0.781932
36956	0.549285	0.471064	9.962829	-0.033489	0.016463	0.000658	-0.267684	0.017362	-1.142224	0.622170	0.033052	0.016217	0.782016
36957	0.305743	0.624423	9.790501	-0.006041	0.010830	-0.050517	-0.266066	0.016346	-1.142821	0.622908	0.032686	0.016293	0.781442
36958	0.177369	0.636671	9.892390	0.006671	-0.000415	-0.023117	-0.265258	0.015650	-1.138082	0.623198	0.032775	0.016379	0.781205
36959	0.275874	0.543770	9.799822	0.018034	0.011757	-0.007990	-0.266066	0.015829	-1.138885	0.623256	0.032708	0.016814	0.781153
36960	0.174723	0.524950	9.883523	0.007507	0.010149	-0.018621	-0.264316	0.015493	-1.138371	0.623471	0.032644	0.017041	0.780979
36961	-0.068554	0.564228	9.842058	-0.005125	0.017072	-0.015912	-0.262564	0.014974	-1.142225	0.623666	0.032191	0.017191	0.780839
36962	-0.589358	0.411534	9.730935	-0.083519	0.096870	0.036637	-0.262572	0.017846	-1.143767	0.623045	0.029656	0.017043	0.781438
36963	-0.872006	0.282620	9.973595	-0.138066	0.150887	0.134122	-0.260154	0.019224	-1.144433	0.620923	0.025448	0.016733	0.783280
36964	-0.711610	0.746786	9.975015	-0.099309	0.163191	0.369433	-0.260570	0.024005	-1.148362	0.615044	0.021788	0.016987	0.788009
36965	0.269131	0.871374	9.734553	0.043061	0.141712	0.426108	-0.262053	0.025053	-1.149265	0.608186	0.020050	0.019300	0.793307
36966	1.052688	0.812748	9.595345	0.017272	0.041638	0.295261	-0.265819	0.024588	-1.149918	0.603398	0.019721	0.019934	0.796947
36967	0.507681	0.846589	9.905758	-0.054358	0.000316	0.071211	-0.266623	0.023325	-1.149676	0.602230	0.018967	0.019091	0.797869
36968	0.416220	0.815798	9.912813	0.105105	-0.008147	-0.071543	-0.267971	0.024256	-1.151811	0.603263	0.020344	0.020670	0.797015
36969	0.022288	1.085376	9.667588	-0.001339	0.006569	-0.092919	-0.266626	0.024481	-1.150593	0.604688	0.020088	0.020819	0.795937
36970	-0.099479	1.156024	9.928123	0.060154	-0.012311	-0.243123	-0.265145	0.024163	-1.150621	0.608462	0.020918	0.021698	0.793011
36971	-0.229366	1.041951	9.520569	0.146028	-0.002497	-0.287836	-0.260689	0.018899	-1.148254	0.612902	0.022517	0.024187	0.789468
36972	-0.431282	1.174217	9.349677	0.045375	-0.063437	-0.303528	-0.258805	0.018516	-1.145834	0.617625	0.023935	0.024234	0.785735
36973	-0.727201	1.445611	9.454099	-0.029944	-0.146145	-0.328996	-0.257187	0.017326	-1.145074	0.622814	0.025593	0.022255	0.781634
36974	-0.423857	1.196221	9.537509	-0.026651	-0.174604	-0.254964	-0.258535	0.018066	-1.145034	0.626817	0.027884	0.019766	0.778417
36975	-0.224148	1.301829	9.745055	-0.078607	-0.192586	-0.335746	-0.258807	0.019281	-1.148263	0.632096	0.029647	0.016495	0.774147
36976	-0.052768	0.817040	10.298025	-0.023907	-0.120617	-0.350174	-0.258410	0.021385	-1.147654	0.637493	0.031103	0.014779	0.769686
36977	-0.180545	0.324271	9.700808	0.097102	-0.096722	-0.628948	-0.253156	0.019561	-1.147639	0.647044	0.033504	0.015616	0.761556
36978	-0.985628	0.792737	9.451094	-0.133591	-0.065366	-0.611626	-0.247372	0.020269	-1.147274	0.656360	0.032583	0.013115	0.753630
36979	-0.678478	0.329850	10.157318	-0.076136	-0.015728	-0.261098	-0.241731	0.024162	-1.149532	0.660297	0.031551	0.012161	0.750243
36980	-0.553437	-0.032061	9.860564	0.057547	0.045956	-0.300957	-0.239039	0.023823	-1.149847	0.664695	0.031553	0.013792	0.746321
36981	-0.641426	0.456788	10.412673	-0.026572	0.167419	-0.063525	-0.232575	0.022245	-1.149428	0.665569	0.028428	0.015909	0.745625
36982	1.154474	-0.573893	10.807772	0.016595	0.107901	0.061408	-0.230827	0.022642	-1.149981	0.664548	0.027065	0.017530	0.746549
36983	1.139430	-0.273197	10.246545	0.039221	-0.014228	-0.673084	-0.224366	0.021543	-1.145730	0.674477	0.027339	0.018425	0.737559
36984	0.261684	0.846857	8.757141	0.023896	-0.036609	-0.639498	-0.218171	0.020157	-1.147211	0.683800	0.027969	0.018603	0.728896
36985	0.403403	0.101739	9.017472	-0.319572	-0.044205	-0.449669	-0.212531	0.024380	-1.151502	0.690463	0.023870	0.013698	0.722844
36986	0.927246	0.028832	10.199237	-0.191308	-0.085865	-0.444370	-0.206370	0.034890	-1.158322	0.696915	0.022351	0.009930	0.716737
36987	1.218417	0.485651	10.122878	0.013832	-0.106433	-0.548260	-0.201533	0.037192	-1.158440	0.704698	0.023806	0.008926	0.709052
36988	1.242030	0.442331	9.652096	0.054215	-0.138168	-0.581924	-0.198035	0.037707	-1.159691	0.712846	0.026427	0.007996	0.700777
36989	1.161879	0.411718	9.404322	-0.153195	-0.188915	-0.506843	-0.194141	0.040811	-1.162908	0.719967	0.026717	0.003397	0.693486
36990	1.019218	0.360635	9.954011	-0.098569	-0.175019	-0.259021	-0.195229	0.044852	-1.164809	0.723557	0.027709	-0.000381	0.689708
36991	1.397062	0.294692	10.228500	-0.050771	-0.233625	-0.172693	-0.198458	0.044324	-1.163288	0.725903	0.030155	-0.004445	0.687122
36992	1.721368	0.470452	9.659372	0.048780	-0.189688	-0.117351	-0.201143	0.042386	-1.162638	0.727409	0.033481	-0.006487	0.685356
36993	1.729725	0.460841	9.175831	-0.097277	-0.103455	-0.023535	-0.204381	0.045380	-1.166184	0.727726	0.033518	-0.009453	0.684983
36994	1.433241	0.438507	9.547256	-0.089701	-0.026017	-0.024727	-0.205471	0.049805	-1.166300	0.728060	0.032575	-0.011073	0.684650
36995	1.318285	0.390309	9.678902	-0.035938	-0.001933	-0.045598	-0.205872	0.049275	-1.167540	0.728650	0.032165	-0.011743	0.684030
36996	1.325772	0.050598	9.903167	0.047387	0.010819	-0.029335	-0.203850	0.047752	-1.165023	0.728962	0.032715	-0.010947	0.683684
36997	0.920399	0.062650	9.779900	0.409341	-0.187978	-0.137238	-0.205718	0.042063	-1.162459	0.730439	0.041374	-0.008210	0.681674
36998	0.033874	0.269735	8.183970	0.260544	-0.293056	-0.544829	-0.207447	0.034868	-1.156265	0.737489	0.049262	-0.008518	0.673506
36999	-0.333941	1.986725	8.470272	-0.686513	-0.214844	-0.220186	-0.205861	0.044866	-1.160867	0.740956	0.042133	-0.020851	0.669906
37000	1.495428	0.185109	13.053716	-0.561626	0.049018	0.127132	-0.204840	0.064526	-1.171829	0.739643	0.033098	-0.027785	0.671610
37001	1.768997	-0.052782	12.223754	0.372281	-0.133274	-0.703055	-0.206176	0.061278	-1.171100	0.748613	0.040869	-0.024453	0.661295
37002	0.635009	0.848780	8.797471	0.433293	-0.055926	-1.011503	-0.195648	0.049834	-1.165187	0.761386	0.048578	-0.018759	0.646204
37003	-0.264039	1.385927	8.390287	-0.087855	-0.043585	-0.972205	-0.184622	0.052205	-1.162241	0.773820	0.048243	-0.019710	0.631258
37004	0.095639	1.028427	9.511386	-0.347529	-0.018444	-0.817352	-0.174825	0.061426	-1.166010	0.784321	0.043410	-0.023623	0.618384
37005	0.075058	0.957727	10.221445	0.004689	0.020244	-0.858445	-0.163007	0.069448	-1.169023	0.794780	0.043690	-0.022532	0.604903
37006	-0.197582	1.139627	9.458217	0.090043	-0.022581	-0.824786	-0.150357	0.069513	-1.172304	0.804541	0.045757	-0.021110	0.591755
37007	-0.181670	1.304990	9.402089	-0.049849	-0.125767	-0.726877	-0.142826	0.071038	-1.172207	0.813008	0.046779	-0.023011	0.579914
37008	-0.245860	1.456831	9.988766	-0.065048	-0.123140	-0.765813	-0.140290	0.078592	-1.176354	0.821769	0.047492	-0.025080	0.567285
37009	-0.514329	1.551494	9.994256	0.102432	-0.015542	-0.817590	-0.131422	0.082931	-1.176589	0.830795	0.049762	-0.023257	0.553862
37010	-0.342093	0.959860	10.143630	0.003923	0.039280	-0.623067	-0.121470	0.084674	-1.176104	0.837615	0.049673	-0.021970	0.543554
37011	0.100064	-0.238614	10.580298	0.039248	0.053126	-0.594635	-0.116637	0.088525	-1.175763	0.843976	0.049945	-0.019877	0.533680
37012	0.555645	-0.055598	10.183656	0.187574	0.113386	-0.678754	-0.106008	0.088817	-1.174515	0.850959	0.052161	-0.015313	0.522411
37013	1.643092	-0.198558	9.808864	0.031595	0.159190	-0.963848	-0.094577	0.091087	-1.173758	0.860855	0.051223	-0.011124	0.506143
37014	1.452929	-0.124311	9.922832	-0.147331	0.106225	-1.148600	-0.076849	0.102655	-1.176589	0.872394	0.047849	-0.009639	0.486361
37015	1.101101	-0.244974	8.266344	-0.317158	0.096616	-1.324120	-0.061824	0.118600	-1.181973	0.885239	0.041500	-0.009689	0.463179
37016	0.716219	0.884307	9.411152	-0.533840	0.051503	-0.939619	-0.048166	0.141329	-1.184941	0.894164	0.031739	-0.012970	0.446424
37017	1.537205	-0.358195	10.572344	-0.353814	-0.083693	-0.729666	-0.041631	0.161591	-1.190631	0.900734	0.026240	-0.017124	0.433239
37018	1.785784	0.194893	9.896937	-0.048105	-0.195022	-0.940776	-0.038301	0.173703	-1.196412	0.908658	0.027372	-0.020586	0.416135
37019	1.058946	0.312721	9.185251	-0.192193	-0.167902	-0.795009	-0.034295	0.184187	-1.199936	0.915154	0.025534	-0.024815	0.401528
37020	0.202909	0.355545	10.063807	-0.231863	-0.132350	-0.449950	-0.034863	0.194634	-1.203407	0.918752	0.022564	-0.028897	0.393129
37021	0.387167	0.594370	10.058031	0.038023	0.028073	-0.013160	-0.037565	0.197946	-1.202860	0.918827	0.022985	-0.028071	0.392990
37022	1.281827	0.370209	9.519052	0.085927	0.044724	0.050576	-0.036211	0.195065	-1.202287	0.918391	0.024173	-0.026626	0.394037
37023	1.798769	0.544648	9.312127	-0.004435	-0.044140	-0.052945	-0.035544	0.196867	-1.201146	0.918756	0.024457	-0.027487	0.393107
37024	2.099240	0.525892	9.942576	-0.088877	-0.098059	-0.272887	-0.035022	0.202433	-1.203153	0.920859	0.023734	-0.029882	0.388024
37025	1.784006	0.277397	9.855336	0.154541	-0.017303	-0.543822	-0.033545	0.203539	-1.203407	0.924905	0.027088	-0.028845	0.378134
37026	1.503897	0.607259	9.196684	0.136441	0.045027	-0.662767	-0.029366	0.201509	-1.205703	0.929774	0.029640	-0.026648	0.365967
37027	1.377342	-0.040756	9.539528	-0.054929	0.046193	-0.775591	-0.021715	0.207863	-1.205995	0.935363	0.028767	-0.025865	0.351567
37028	0.792426	-0.449482	9.765392	0.057909	0.052450	-0.955409	-0.010985	0.219912	-1.210365	0.941893	0.029958	-0.023953	0.333716
37029	0.454099	-0.392513	9.667916	0.090674	0.039642	-1.038418	0.000831	0.228734	-1.211172	0.948555	0.031913	-0.022109	0.314224
37030	0.066276	-0.618029	9.763638	-0.009945	0.051421	-0.974912	0.011286	0.242097	-1.210725	0.954519	0.031813	-0.020600	0.295730
37031	-0.353748	-0.416844	10.033293	0.015773	0.004312	-1.003346	0.018504	0.258243	-1.210831	0.960231	0.032424	-0.019883	0.276603
37032	-0.672529	-1.039307	9.529893	-0.131384	-0.026522	-0.887198	0.022234	0.270791	-1.211286	0.965047	0.030382	-0.020570	0.259495
37033	-1.517905	0.567060	9.850519	0.001710	0.001754	-0.476275	0.024084	0.282282	-1.213253	0.967460	0.030434	-0.020259	0.250367
37034	-0.577381	0.564710	9.886622	-0.029033	-0.046709	-0.142707	0.023803	0.286297	-1.214892	0.968157	0.030150	-0.021249	0.247613
37035	1.347167	0.507351	9.587427	-0.377910	0.015620	-0.009436	0.025402	0.291684	-1.216372	0.968395	0.022600	-0.022828	0.247345
37036	1.212301	0.912889	10.884992	-0.541172	0.011225	-0.101938	0.022931	0.308251	-1.218805	0.969075	0.012095	-0.025267	0.245173
37037	0.932010	0.883535	10.968090	-0.386137	0.140214	-0.088189	0.026118	0.322351	-1.218385	0.969618	0.003878	-0.024456	0.243366
37038	0.269961	1.395816	10.240973	0.061668	0.134363	-0.275873	0.031478	0.329579	-1.217396	0.970992	0.004540	-0.021554	0.238095
37039	-0.137928	1.495109	9.105898	0.175138	0.126504	-0.209149	0.035920	0.329014	-1.215831	0.971992	0.007443	-0.018251	0.234187
37040	0.666948	1.223240	8.997840	0.092864	0.105306	-0.097428	0.039157	0.326697	-1.217034	0.972467	0.008775	-0.015780	0.232342
37041	0.467716	1.044861	9.248247	-0.065999	0.087383	-0.218230	0.043867	0.326422	-1.216008	0.973491	0.007252	-0.014362	0.228158
37042	0.434155	0.884095	9.883961	-0.051579	0.037728	-0.397972	0.047348	0.332301	-1.216130	0.975304	0.006174	-0.013830	0.220345
37043	0.604151	0.887194	10.011927	0.044954	0.062476	-0.538120	0.049346	0.339185	-1.215249	0.977614	0.007081	-0.012362	0.209925
37044	-0.049720	0.846186	9.912728	0.217002	0.078780	-0.708840	0.052029	0.341951	-1.214918	0.980496	0.011152	-0.009837	0.195975
37045	-0.473243	0.872443	9.504734	0.429218	0.091625	-0.833530	0.056064	0.342092	-1.212780	0.983495	0.019561	-0.006150	0.179771
37046	-1.082280	1.067685	8.979034	0.435991	0.019489	-0.828528	0.057148	0.339793	-1.212595	0.986152	0.028149	-0.003905	0.163394
37047	-1.584373	1.488293	9.205999	0.278948	-0.025571	-0.786785	0.056063	0.342351	-1.211681	0.988409	0.034007	-0.002945	0.147928
37048	-1.843272	1.197114	9.036553	0.524803	0.070432	-0.774718	0.055537	0.338042	-1.208816	0.990173	0.044196	0.000498	0.132683
37049	-2.892330	1.794707	9.091329	0.489072	0.006588	-0.796252	0.054198	0.335317	-1.206162	0.991661	0.054068	0.002876	0.116950
37050	-2.843098	2.400193	10.087306	0.385465	-0.127664	-0.650738	0.052860	0.332796	-1.206228	0.992652	0.061952	0.001921	0.103925
37051	-2.468088	2.239524	10.400941	0.530329	-0.188796	-0.357244	0.044268	0.326344	-1.206882	0.992634	0.073108	0.000110	0.096607
37052	-2.969647	1.468114	10.172303	0.349781	-0.267075	-0.347555	0.036619	0.319292	-1.207021	0.992728	0.080547	-0.004037	0.089373
37053	-2.388337	2.454743	11.687269	-0.075004	-0.305489	-0.158376	0.030826	0.321387	-1.205931	0.993067	0.079843	-0.009444	0.085749
37054	2.052853	1.117541	11.270340	-0.087000	-0.613968	0.169348	0.016560	0.323326	-1.214153	0.992713	0.079113	-0.022086	0.088175
37055	3.686158	0.654209	9.812167	-0.187455	-0.248970	-0.384138	0.003888	0.331386	-1.218787	0.993523	0.076170	-0.026363	0.080100
37056	3.227024	-0.429604	9.531820	0.238196	-0.009554	-0.573848	-0.001244	0.338168	-1.224777	0.993994	0.081196	-0.025325	0.068863
37057	2.152157	1.274570	9.940959	-0.426686	0.006411	-1.088441	-0.000744	0.350947	-1.225869	0.995915	0.073320	-0.023751	0.047053
37058	2.093687	1.394963	10.605082	-0.436721	-0.146196	-0.673056	-0.001347	0.373039	-1.229917	0.996985	0.065051	-0.026112	0.033277
37059	2.719157	1.420738	9.290431	0.212142	-0.080456	-0.556661	-0.006207	0.378784	-1.234308	0.996963	0.069703	-0.026697	0.022237
37060	2.270664	2.276679	7.753603	0.198758	-0.037728	-0.314092	-0.010508	0.377072	-1.235677	0.996777	0.073828	-0.026953	0.016056
37061	2.096006	1.647236	8.330747	-0.146345	-0.054135	-0.200299	-0.009727	0.385857	-1.236083	0.997006	0.071176	-0.027732	0.011964
37062	2.650967	1.897731	9.130672	-0.260336	-0.046546	-0.112351	-0.013525	0.396202	-1.238021	0.997362	0.066035	-0.028595	0.009501
37063	2.236082	1.717949	10.154440	-0.195766	-0.141987	-0.257674	-0.018780	0.398757	-1.238967	0.997551	0.062475	-0.031181	0.004128
37064	1.223416	1.692203	9.353217	0.122060	-0.076764	-0.416920	-0.021890	0.403496	-1.238368	0.997346	0.065151	-0.032212	-0.004219
37065	1.109511	1.653695	9.111689	0.116823	-0.039297	-0.280516	-0.023910	0.404141	-1.239687	0.997111	0.067856	-0.032726	-0.009722
37066	1.269264	0.843350	9.298439	0.081048	-0.012532	-0.080661	-0.026613	0.408344	-1.240882	0.996975	0.069500	-0.032914	-0.011289
37067	0.630784	0.421498	9.363876	-0.062896	0.024967	-0.209792	-0.026348	0.409639	-1.241934	0.997010	0.068523	-0.032214	-0.015407
37068	0.116452	0.659764	9.168153	-0.087716	0.044216	-0.422702	-0.026222	0.412763	-1.242243	0.996992	0.067035	-0.030756	-0.023828
37069	-0.271972	0.803305	9.870122	-0.157248	0.099334	-0.338517	-0.022877	0.418923	-1.242082	0.997068	0.064235	-0.028306	-0.030470
37070	-0.515022	0.357065	9.902140	-0.184148	0.022081	-0.388533	-0.021419	0.426584	-1.243623	0.997043	0.060771	-0.027285	-0.038317
37071	-0.754665	0.685291	9.767128	0.032880	-0.011659	-0.568378	-0.021867	0.441041	-1.242741	0.996499	0.061746	-0.026837	-0.049576
37072	-0.914180	1.068338	9.258622	0.312067	0.095298	-0.556178	-0.020525	0.442497	-1.245708	0.995530	0.068330	-0.024591	-0.060392
37073	-0.881254	0.583454	9.713458	0.242053	0.199357	-0.545121	-0.015797	0.436939	-1.249351	0.994567	0.073643	-0.020074	-0.070787
37074	-0.521095	2.189882	10.350329	-0.156009	0.056599	-0.227407	-0.014199	0.442424	-1.248920	0.994485	0.070688	-0.018421	-0.075258
37075	0.764077	2.827526	11.516396	-0.360954	0.024560	0.427396	-0.012340	0.450762	-1.249489	0.995587	0.063445	-0.017895	-0.066789
37076	2.005084	2.073183	11.391659	-0.250399	0.050006	0.876779	-0.012612	0.451556	-1.246734	0.996930	0.058181	-0.017702	-0.049320
37077	2.036442	1.699717	9.753652	-0.038405	0.075291	0.428541	-0.011798	0.449244	-1.245728	0.997383	0.057428	-0.016680	-0.040631
37078	1.462085	2.296202	9.697824	-0.011579	0.113757	0.103633	-0.010457	0.450637	-1.245971	0.997515	0.057234	-0.014549	-0.038422
37079	1.170309	2.038389	9.305644	0.120581	0.210329	0.161331	-0.005740	0.448255	-1.245831	0.997537	0.059919	-0.010719	-0.034853
37080	0.878752	1.535393	8.968283	-0.004752	0.137879	-0.009176	-0.000628	0.448698	-1.245604	0.997564	0.059903	-0.007982	-0.034838
37081	0.154197	1.689779	9.209686	-0.108115	0.144908	-0.114514	0.004479	0.450849	-1.245594	0.997619	0.058060	-0.004992	-0.036890
37082	0.023031	1.731114	9.378676	0.047778	0.143914	-0.021180	0.007977	0.451052	-1.245628	0.997560	0.059102	-0.002158	-0.037097
37083	0.066875	1.489153	9.454066	-0.030695	0.046751	0.069895	0.009591	0.451270	-1.244413	0.997638	0.058745	-0.001398	-0.035572
37084	0.154954	1.743263	9.787062	-0.028158	-0.039142	0.093186	0.006082	0.454617	-1.244536	0.997737	0.058133	-0.002295	-0.033711
37085	0.137299	1.670122	9.873734	0.134028	-0.021557	0.156581	0.005826	0.450069	-1.243863	0.997664	0.061038	-0.003119	-0.030528
37086	0.463506	1.540054	9.509186	0.165743	-0.087552	0.104040	0.001535	0.445414	-1.246826	0.997513	0.064266	-0.005121	-0.028496
37087	0.301384	1.401160	9.481186	0.048136	-0.103510	-0.010435	-0.002488	0.440981	-1.247331	0.997416	0.065425	-0.007343	-0.028754
37088	0.011798	1.357075	9.597812	0.057953	-0.085197	-0.172895	-0.007475	0.443489	-1.246510	0.997223	0.066538	-0.008877	-0.032253
37089	-0.128328	1.293813	9.338813	0.162147	-0.045808	-0.292511	-0.012317	0.442941	-1.248652	0.996772	0.070041	-0.009629	-0.038041
37090	-0.617886	1.554412	9.454226	0.029233	-0.108652	-0.314454	-0.015548	0.443447	-1.248871	0.996452	0.070580	-0.011405	-0.044405
37091	-0.657019	1.611992	9.705358	0.071561	-0.105430	-0.214400	-0.021744	0.445941	-1.252398	0.996108	0.072214	-0.013331	-0.048739
37092	-0.765451	1.406066	9.371375	0.128395	-0.096965	-0.250374	-0.026309	0.442963	-1.253940	0.995639	0.074723	-0.015054	-0.053782
37093	-0.791497	1.337676	9.900701	-0.045587	0.011954	-0.255531	-0.031704	0.446944	-1.255111	0.995409	0.074141	-0.014378	-0.058800
37094	-0.660577	1.349772	9.991290	-0.073287	-0.009108	-0.132013	-0.034409	0.451838	-1.255466	0.995359	0.072688	-0.014306	-0.061415
37095	-0.063450	1.273191	9.798349	-0.055176	0.082627	0.048859	-0.037647	0.454469	-1.255616	0.995510	0.071889	-0.012619	-0.060274
37096	0.326282	1.110283	9.387852	-0.010102	0.138676	-0.044422	-0.041557	0.457129	-1.256302	0.995505	0.071846	-0.009810	-0.060917
37097	0.913780	1.817700	9.564241	-0.243767	0.207221	0.054138	-0.044935	0.461755	-1.256658	0.995932	0.067436	-0.005458	-0.059520
37098	1.162890	1.009132	11.195700	-0.619019	0.134443	0.138191	-0.040952	0.479660	-1.255988	0.996866	0.055227	-0.002256	-0.056602
37099	1.767244	0.655823	10.008442	0.049429	-0.033437	-0.250756	-0.047168	0.488350	-1.257542	0.996509	0.056331	-0.002796	-0.061559
37100	1.232786	1.510247	8.868601	0.053838	-0.043591	-0.416020	-0.057401	0.490940	-1.261155	0.995901	0.057352	-0.003289	-0.069860
37101	0.817762	1.988304	9.401125	-0.182126	-0.106458	-0.219954	-0.062688	0.504176	-1.263936	0.995772	0.053777	-0.005069	-0.074294
37102	1.235960	1.646371	9.965405	-0.168844	-0.178806	-0.056912	-0.072271	0.514103	-1.266501	0.995843	0.050134	-0.008343	-0.075587
37103	1.506292	1.359974	10.105857	0.009144	-0.218095	0.011418	-0.082094	0.514400	-1.269512	0.995798	0.050187	-0.012968	-0.075493
37104	1.251223	1.199929	9.675550	0.174594	-0.192227	-0.044406	-0.091102	0.512096	-1.271253	0.995497	0.053364	-0.017040	-0.076470
37105	0.987201	1.265507	9.370853	0.126537	-0.146144	-0.055692	-0.097966	0.512754	-1.274423	0.995208	0.055881	-0.020395	-0.077605
37106	0.746745	1.215048	9.655140	0.052978	-0.096965	-0.056444	-0.103889	0.513463	-1.274603	0.995024	0.056786	-0.022370	-0.078759
37107	0.697405	1.036949	9.789779	0.072333	-0.127315	-0.045070	-0.108731	0.513070	-1.277286	0.994797	0.058232	-0.025294	-0.079681
37108	0.758801	1.106029	9.714108	0.118192	-0.131337	-0.010487	-0.112766	0.512826	-1.281063	0.994575	0.060357	-0.028109	-0.079926
37109	0.819266	1.002745	9.788961	0.136806	-0.098735	-0.027912	-0.117334	0.510225	-1.280549	0.994290	0.063097	-0.030597	-0.080434
37110	0.899778	0.839115	9.691560	0.167155	-0.068836	-0.147869	-0.119480	0.508315	-1.281676	0.993794	0.066378	-0.032074	-0.083304
37111	0.776131	0.931529	9.494483	0.133255	-0.024712	-0.218392	-0.121092	0.507533	-1.283046	0.993212	0.069243	-0.032844	-0.087499
37112	0.603611	0.867731	9.718365	0.064299	0.005957	-0.259928	-0.120008	0.504932	-1.282052	0.992664	0.070678	-0.032505	-0.092557
37113	0.384875	0.654983	9.715665	-0.008298	-0.009511	-0.307054	-0.119878	0.506677	-1.284042	0.992076	0.070756	-0.032569	-0.098578
37114	0.115188	0.815173	9.749512	0.038740	0.024736	-0.310172	-0.118274	0.510035	-1.283679	0.991412	0.071751	-0.031742	-0.104622
37115	-0.051165	1.164184	9.929543	0.016784	0.001334	-0.234342	-0.115853	0.510386	-1.282878	0.990887	0.072262	-0.031688	-0.109166
37116	0.073471	1.222274	9.855896	-0.007687	-0.058071	-0.069504	-0.113987	0.516438	-1.282704	0.990713	0.072003	-0.032750	-0.110592
37117	0.382804	0.975378	9.549486	0.026650	-0.038194	-0.070204	-0.113452	0.517288	-1.283228	0.990495	0.072491	-0.033705	-0.111932
37118	0.108638	1.310244	9.268928	-0.088248	-0.010694	-0.143713	-0.111305	0.519513	-1.283453	0.990293	0.070791	-0.033539	-0.114819
37119	0.219887	1.346267	9.421323	-0.199543	0.029505	-0.081065	-0.109170	0.525414	-1.283151	0.990403	0.066955	-0.032588	-0.116432
37120	0.066660	1.353266	10.061728	-0.293527	0.003614	-0.072667	-0.102469	0.534460	-1.282391	0.990616	0.061172	-0.031762	-0.118025
37121	0.230521	1.904901	10.178145	-0.189426	-0.028320	0.032599	-0.101693	0.544455	-1.279895	0.990902	0.057348	-0.032089	-0.117453
37122	0.453733	1.685632	10.403308	-0.225877	0.081909	0.237367	-0.095522	0.550543	-1.279498	0.991752	0.052886	-0.030233	-0.112772
37123	0.634585	1.293156	9.935171	-0.108954	0.126932	0.182313	-0.088679	0.556471	-1.272843	0.992345	0.050937	-0.027834	-0.109007
37124	0.600353	1.916360	9.173523	-0.096902	0.112219	0.133632	-0.082762	0.557904	-1.273275	0.992793	0.049160	-0.025557	-0.106264
37125	0.360958	2.057707	9.470839	-0.150653	0.068792	0.217213	-0.077385	0.559614	-1.272873	0.993422	0.046314	-0.024264	-0.101881
37126	0.578194	2.192804	10.042204	-0.124434	0.014530	0.336231	-0.069992	0.562600	-1.274499	0.994208	0.043684	-0.024057	-0.095203
37127	1.165368	1.878127	9.797793	0.021896	0.031581	0.488751	-0.063796	0.560486	-1.275185	0.995080	0.044125	-0.024116	-0.085364
37128	1.217013	1.451781	9.643712	0.071637	0.023017	0.276683	-0.062576	0.557614	-1.274883	0.995488	0.045434	-0.024049	-0.079752
37129	0.913779	1.659878	9.334330	0.110723	0.029486	0.027602	-0.059876	0.554730	-1.275553	0.995433	0.047890	-0.023930	-0.079042
37130	0.626593	1.615836	9.443807	0.127242	0.008549	-0.055521	-0.058524	0.552728	-1.276179	0.995228	0.050441	-0.023933	-0.080026
37131	0.488182	1.523512	9.543771	0.096516	-0.083020	-0.066781	-0.058368	0.545820	-1.278177	0.994966	0.052512	-0.025944	-0.081311
37132	0.094779	1.567357	9.574698	0.099531	-0.109238	-0.049174	-0.060654	0.545331	-1.279257	0.994725	0.054319	-0.028253	-0.082299
37133	-0.054108	1.501538	9.594699	0.155243	-0.023877	-0.030736	-0.064142	0.542211	-1.281907	0.994471	0.057660	-0.029180	-0.082770
37134	0.023171	1.260167	9.517043	0.165248	0.024254	0.075688	-0.064668	0.538267	-1.282574	0.994418	0.060920	-0.029084	-0.081089
37135	0.086161	1.241875	9.393933	0.187376	0.002011	0.119809	-0.063980	0.533174	-1.283837	0.994358	0.064847	-0.029684	-0.078517
37136	-0.172484	0.885201	9.658306	-0.071759	0.082194	0.131951	-0.063160	0.528711	-1.281810	0.994706	0.063448	-0.028134	-0.075778
37137	0.056811	1.168619	10.380584	-0.197597	0.120338	0.129953	-0.058870	0.534106	-1.280186	0.995196	0.059856	-0.025745	-0.073076
37138	0.223165	0.681304	10.861198	-0.340197	0.098698	0.309692	-0.052710	0.543366	-1.275869	0.996066	0.053045	-0.023680	-0.066919
37139	1.045566	1.259285	9.394358	0.089888	-0.051117	0.187910	-0.050820	0.541345	-1.276229	0.996179	0.054875	-0.025169	-0.063111
37140	1.077392	1.721112	9.343703	-0.061328	-0.065610	0.219145	-0.052163	0.540551	-1.277330	0.996482	0.053438	-0.026665	-0.058801
37141	1.309715	1.448626	9.815093	-0.055522	-0.083781	0.165951	-0.052986	0.545993	-1.278780	0.996671	0.052365	-0.028654	-0.055535
37142	1.529630	1.103026	9.732971	0.048289	-0.071489	-0.079451	-0.055948	0.546650	-1.279678	0.996491	0.053272	-0.030076	-0.057117
37143	1.108369	1.309005	9.641456	0.089007	-0.048279	-0.285963	-0.058900	0.544550	-1.284073	0.996008	0.055378	-0.031094	-0.062732
37144	0.801960	1.599615	9.615416	0.114134	-0.062311	-0.285918	-0.061992	0.543513	-1.285161	0.995468	0.057728	-0.032187	-0.068374
37145	0.726410	1.501140	9.628284	0.100952	-0.081403	-0.165827	-0.064946	0.541319	-1.285470	0.995046	0.059969	-0.034019	-0.071623
37146	0.777513	1.254451	9.670231	0.114634	-0.074876	-0.137454	-0.067902	0.539963	-1.285207	0.994658	0.062213	-0.035535	-0.074319
37147	0.665637	1.393223	9.656121	0.142798	-0.068146	-0.112549	-0.070856	0.538072	-1.286324	0.994238	0.065261	-0.037224	-0.076459
37148	0.642088	1.344233	9.564290	0.093851	-0.067018	-0.031350	-0.073940	0.534637	-1.288035	0.994019	0.067025	-0.038686	-0.077049
37149	0.698088	1.214159	9.591063	0.025400	-0.018067	-0.020650	-0.074474	0.533591	-1.291334	0.993921	0.067729	-0.039308	-0.077383
37150	0.585830	1.139297	9.641144	-0.043655	-0.002499	-0.026929	-0.075820	0.533587	-1.289819	0.993941	0.066855	-0.039281	-0.077906
37151	0.697409	1.287002	9.836039	-0.083819	-0.003323	-0.006762	-0.075552	0.533546	-1.288324	0.994023	0.065374	-0.039444	-0.078031
37152	0.892386	1.460466	9.742014	-0.006661	-0.033807	0.030368	-0.076636	0.536270	-1.288496	0.994056	0.065141	-0.040172	-0.077428
37153	0.975164	1.549354	9.654813	0.000576	-0.056725	0.024920	-0.076774	0.536904	-1.285066	0.994032	0.065230	-0.041580	-0.076925
37154	0.961207	1.413162	9.746890	0.078814	-0.045605	-0.038410	-0.077042	0.536642	-1.285753	0.993834	0.066735	-0.042584	-0.077634
37155	0.747963	1.389857	9.610527	0.081189	-0.035402	-0.091331	-0.079996	0.534442	-1.285790	0.993534	0.068548	-0.043537	-0.079346
37156	0.557796	1.454386	9.661980	0.055106	-0.022282	-0.055928	-0.082141	0.531987	-1.287889	0.993353	0.069632	-0.044018	-0.080393
37157	0.606185	1.450403	9.610534	0.004344	-0.022940	0.025234	-0.082948	0.532173	-1.288964	0.993352	0.069830	-0.044737	-0.079840
37158	0.558929	1.396142	9.652824	-0.026474	-0.025176	0.033092	-0.085133	0.542695	-1.287916	0.993423	0.069210	-0.045269	-0.079198
37159	0.503008	1.176648	9.744242	-0.053982	0.032541	0.062569	-0.082853	0.545018	-1.286368	0.993611	0.068282	-0.044814	-0.077881
37160	0.724161	1.374864	9.653241	-0.092920	-0.007876	0.030307	-0.084877	0.546743	-1.285334	0.993780	0.066372	-0.044895	-0.077330
37161	0.667386	1.315577	9.719351	-0.102426	0.055421	0.127944	-0.082206	0.553544	-1.287735	0.994147	0.064444	-0.043981	-0.074729
37162	0.787316	1.371157	9.674465	-0.082546	0.011408	0.117088	-0.080063	0.556749	-1.287384	0.994438	0.062692	-0.043809	-0.072418
37163	0.746028	1.268456	9.765451	-0.042168	-0.005132	0.152483	-0.078710	0.554113	-1.285168	0.994692	0.061841	-0.044210	-0.069352
37164	0.874377	1.156688	9.794307	0.001502	0.007966	0.069576	-0.077369	0.555783	-1.285129	0.994795	0.061797	-0.044167	-0.067917
37165	0.822162	1.323234	9.661452	0.058263	-0.018116	0.028927	-0.078710	0.554126	-1.285712	0.994736	0.063023	-0.044809	-0.067236
37166	0.770677	1.356290	9.683696	0.065039	-0.017566	0.044875	-0.080314	0.550755	-1.285530	0.994700	0.064229	-0.045330	-0.066270
37167	0.709684	1.394037	9.794683	0.115520	-0.027681	0.039673	-0.082456	0.546983	-1.285900	0.994566	0.066570	-0.046240	-0.065336
37168	0.564193	1.364671	9.585818	0.095733	-0.040265	0.037801	-0.080397	0.534123	-1.290021	0.994451	0.068362	-0.047244	-0.064511
37169	0.483354	1.855992	9.348529	0.022278	-0.024737	-0.040126	-0.082277	0.532595	-1.289503	0.994335	0.068941	-0.047837	-0.065249
37170	0.770407	1.472800	9.567258	-0.010761	-0.030896	-0.017336	-0.083353	0.532472	-1.289222	0.994300	0.068678	-0.048442	-0.065611
37171	0.790609	1.444043	9.642721	-0.040616	-0.042014	-0.081159	-0.085768	0.529932	-1.287368	0.994197	0.068021	-0.049229	-0.067251
37172	0.674125	1.446781	9.612646	-0.067521	-0.039458	-0.050258	-0.086848	0.531109	-1.288135	0.994183	0.066650	-0.049883	-0.068334
37173	0.758399	1.377925	9.769819	-0.046051	-0.039378	-0.045789	-0.088076	0.536854	-1.289979	0.994133	0.065848	-0.050640	-0.069273
37174	0.606796	1.688342	9.772454	0.024578	-0.109096	-0.007094	-0.087257	0.533169	-1.290926	0.993980	0.066167	-0.052863	-0.069501
37175	0.628398	1.093960	9.787230	-0.009432	-0.095076	-0.010628	-0.091564	0.533545	-1.290591	0.993869	0.065975	-0.054795	-0.069781
37176	0.862977	1.270600	9.973645	0.227692	-0.019206	-0.048362	-0.095316	0.528566	-1.292344	0.993471	0.070500	-0.055460	-0.070494
37177	0.719593	1.534959	9.218576	0.063512	-0.025331	0.034226	-0.096365	0.519520	-1.292625	0.993394	0.071799	-0.056155	-0.069713
37178	0.949355	1.490611	9.553357	-0.072673	0.001686	0.082540	-0.097840	0.517371	-1.290223	0.993615	0.070239	-0.056167	-0.068123
37179	0.757480	1.409458	9.678076	-0.005524	0.047015	0.069822	-0.097697	0.514489	-1.288410	0.993764	0.070218	-0.055365	-0.066610
37180	0.650941	1.397810	9.636377	-0.027500	0.053656	0.152924	-0.098236	0.514483	-1.287586	0.994062	0.069547	-0.054506	-0.063503
37181	0.623275	1.356057	9.821206	0.014734	0.066464	0.224752	-0.096884	0.512641	-1.289025	0.994385	0.069772	-0.053529	-0.058862
37182	0.868051	1.212397	9.678141	0.039348	0.084774	0.284135	-0.094997	0.511586	-1.288263	0.994739	0.070323	-0.052315	-0.053036
37183	0.831391	1.367114	9.791400	0.063016	0.054254	0.268100	-0.094179	0.508185	-1.289201	0.994973	0.071429	-0.051685	-0.047495
37184	0.920399	1.504666	9.682357	0.111188	0.033910	0.280475	-0.093225	0.504059	-1.289618	0.995098	0.073357	-0.051547	-0.041741
37185	1.054043	1.361429	9.653836	0.126588	0.045588	0.245212	-0.091324	0.498501	-1.290366	0.995145	0.075729	-0.051117	-0.036598
37186	0.834488	1.444848	9.728318	0.168318	0.037386	0.231188	-0.088883	0.492165	-1.288691	0.995081	0.078843	-0.050878	-0.031764
37187	0.722463	1.675843	9.482406	0.085775	0.021291	0.421809	-0.088056	0.485780	-1.289453	0.995194	0.080199	-0.051174	-0.023184
37188	1.305301	1.443702	9.920917	0.187601	-0.008905	0.241454	-0.086565	0.482228	-1.290676	0.994978	0.083654	-0.051858	-0.018201
37189	1.107369	1.692535	9.445946	0.145890	-0.016674	0.252811	-0.086681	0.476127	-1.290463	0.994787	0.086345	-0.052687	-0.012980
37190	1.281529	1.598596	9.512182	0.067482	-0.037729	0.286873	-0.088278	0.470362	-1.291040	0.994687	0.087348	-0.053984	-0.007265
37191	1.484226	1.442078	9.777166	0.119509	-0.025234	0.159764	-0.087996	0.466166	-1.293906	0.994461	0.089586	-0.054834	-0.003933
37192	1.105996	1.646389	9.487177	0.137666	-0.028632	0.086503	-0.088785	0.460219	-1.293544	0.994184	0.092200	-0.055605	-0.002117
37193	1.157629	1.717719	9.403967	0.013306	-0.022641	0.161285	-0.088644	0.457911	-1.291985	0.994130	0.092312	-0.056410	0.001133
37194	1.222218	1.684935	9.695074	0.014800	-0.010592	0.106535	-0.087837	0.458201	-1.293075	0.994087	0.092460	-0.056852	0.003244
37195	1.212625	1.665330	9.603450	0.062188	-0.006118	0.085499	-0.089172	0.454392	-1.292638	0.993952	0.093614	-0.057192	0.005074
37196	1.220971	1.723739	9.545489	0.059937	-0.010202	0.034186	-0.090511	0.452606	-1.293770	0.993824	0.094741	-0.057489	0.005793
37197	1.147399	1.761243	9.509246	0.044426	-0.009704	0.008518	-0.090374	0.451758	-1.294072	0.993722	0.095622	-0.057760	0.006067
37198	1.147082	1.785519	9.562015	-0.005447	-0.013173	-0.011997	-0.089161	0.450997	-1.293020	0.993719	0.095502	-0.058037	0.005782
37199	1.142209	1.795147	9.614753	0.004155	-0.014300	-0.034960	-0.091319	0.452426	-1.291313	0.993694	0.095626	-0.058319	0.005137
37200	1.021077	1.785661	9.570183	-0.017117	-0.006225	-0.045556	-0.091049	0.452149	-1.291870	0.993724	0.095313	-0.058395	0.004179
37201	1.083576	1.796496	9.475727	-0.027934	-0.031175	-0.082893	-0.092400	0.454195	-1.293151	0.993743	0.094850	-0.058915	0.002511
37202	1.266393	1.622594	9.475427	-0.096246	-0.044999	-0.122128	-0.093216	0.457086	-1.294684	0.993874	0.093055	-0.059621	-0.000143
37203	1.587560	1.312824	9.449103	-0.133845	-0.032835	-0.194720	-0.096189	0.461419	-1.295054	0.994071	0.090592	-0.059987	-0.004159
37204	1.847847	1.468118	9.966269	-0.167067	-0.073067	-0.375510	-0.097954	0.466732	-1.296088	0.994220	0.087684	-0.060781	-0.011983
37205	0.826563	2.124474	9.978123	0.022427	-0.141988	-0.474176	-0.101871	0.471335	-1.294939	0.993845	0.088634	-0.062859	-0.021556
37206	0.492288	2.026097	9.414925	-0.043257	-0.169688	-0.241072	-0.108336	0.473001	-1.293037	0.993586	0.087972	-0.065823	-0.026746
37207	0.893184	1.878018	9.563154	-0.073235	-0.135365	-0.056259	-0.113188	0.476001	-1.295201	0.993502	0.086502	-0.068415	-0.028128
37208	1.156581	1.674019	9.563147	-0.031563	-0.063716	0.081313	-0.116826	0.477353	-1.294842	0.993511	0.085696	-0.069842	-0.026715
37209	1.231665	1.660805	9.464444	-0.030898	-0.034663	0.129228	-0.117898	0.475942	-1.294057	0.993582	0.084863	-0.070768	-0.024179
37210	1.496942	1.719022	9.414371	-0.037207	0.005189	0.170071	-0.119518	0.477343	-1.291675	0.993728	0.083853	-0.070973	-0.020893
37211	1.614649	1.424996	9.526122	-0.093165	0.022172	0.111639	-0.116564	0.479892	-1.294490	0.993958	0.081825	-0.070730	-0.018697
37212	1.815722	1.336414	9.706287	-0.040684	0.017486	0.032161	-0.115761	0.481297	-1.294726	0.994060	0.080945	-0.070458	-0.018137
37213	1.718329	1.242399	9.737711	-0.053434	-0.002461	-0.100594	-0.115760	0.480831	-1.292969	0.994104	0.079969	-0.070403	-0.020140
37214	1.116017	1.430539	9.761139	-0.008580	-0.034127	-0.100532	-0.116570	0.481562	-1.293073	0.994025	0.079894	-0.070956	-0.022264
37215	1.139559	1.673708	9.543368	0.051919	-0.046448	0.058703	-0.117919	0.482405	-1.291394	0.993903	0.080766	-0.072055	-0.021022
37216	1.512435	1.442560	9.503594	-0.006671	-0.049614	0.095559	-0.118719	0.480496	-1.293900	0.993879	0.080440	-0.073232	-0.019287
37217	1.487960	1.495553	9.762433	0.014911	-0.037914	0.097467	-0.120869	0.479405	-1.293638	0.993836	0.080514	-0.074213	-0.017313
37218	1.277706	1.588845	9.774536	0.108451	-0.048700	0.097733	-0.119916	0.475377	-1.292143	0.993617	0.082472	-0.075416	-0.015371
37219	1.247908	1.367378	9.683814	-0.016434	-0.059372	0.054856	-0.121793	0.473152	-1.292194	0.993574	0.081968	-0.076729	-0.014328
37220	0.956306	1.408213	9.698630	-0.026631	-0.062463	0.031880	-0.123415	0.475460	-1.292236	0.993528	0.081334	-0.078058	-0.013955
37221	1.489925	1.325604	9.311201	0.084707	0.032186	0.126442	-0.123671	0.471558	-1.294949	0.993477	0.082738	-0.077674	-0.011183
37222	1.454672	1.611411	9.163525	0.123007	0.094837	0.050932	-0.120692	0.465228	-1.294099	0.993425	0.085083	-0.075948	-0.009967
37223	1.233227	1.801621	9.314176	0.020476	0.102787	-0.018260	-0.118533	0.463345	-1.294594	0.993546	0.085460	-0.073899	-0.010051
37224	1.553254	1.588964	9.539852	0.037380	0.199227	-0.028265	-0.113421	0.463613	-1.292873	0.993761	0.086245	-0.069946	-0.010369
37225	0.996528	1.336113	9.700409	-0.061860	0.202331	-0.153083	-0.107230	0.463178	-1.292551	0.994114	0.085178	-0.065659	-0.013076
37226	0.377676	1.553120	10.040876	-0.174879	0.091271	-0.052360	-0.104281	0.466717	-1.289063	0.994507	0.081752	-0.063760	-0.014397
37227	1.090423	1.692228	9.450243	0.008315	0.112149	0.102030	-0.101055	0.467449	-1.287169	0.994671	0.081728	-0.061670	-0.012104
37228	1.123650	1.955007	9.352987	0.004172	0.113392	0.122343	-0.099039	0.467897	-1.284042	0.994826	0.081645	-0.059670	-0.009742
37229	1.191357	1.766911	9.650177	-0.011976	0.099268	0.184957	-0.093919	0.465796	-1.284170	0.994998	0.081139	-0.057969	-0.005847
37230	1.200096	1.466051	9.749007	-0.000172	0.049774	0.105118	-0.091224	0.464581	-1.283423	0.995065	0.080979	-0.057202	-0.003909
37231	0.952937	1.582947	9.735725	0.035831	-0.002114	0.129703	-0.090404	0.460651	-1.286014	0.995019	0.081474	-0.057430	-0.001222
37232	1.071644	1.682190	9.579738	0.068811	0.014744	0.178512	-0.089859	0.458493	-1.285272	0.994921	0.082597	-0.057484	0.002165
37233	1.116492	1.736409	9.542188	0.066102	0.007635	0.177563	-0.089045	0.456248	-1.287127	0.994812	0.083650	-0.057597	0.005854
37234	1.213378	1.607066	9.473917	-0.008528	-0.001790	0.173718	-0.089173	0.454140	-1.287875	0.994800	0.083239	-0.057980	0.009042
37235	1.248372	1.588303	9.691791	0.004875	-0.007994	0.141882	-0.088632	0.453253	-1.286819	0.994758	0.083117	-0.058358	0.011925
37236	1.228024	1.631629	9.661952	0.067790	-0.013793	0.110218	-0.087813	0.449369	-1.285319	0.994603	0.084299	-0.058856	0.013920
37237	1.223557	1.607267	9.628296	0.029830	-0.018747	0.081780	-0.087538	0.447379	-1.285387	0.994511	0.084747	-0.059350	0.015619
37238	1.107127	1.755684	9.768043	0.078520	-0.002411	0.013095	-0.087670	0.446532	-1.285413	0.994374	0.086251	-0.059454	0.015692
37239	1.135271	1.930991	9.810915	0.050461	0.039609	-0.041552	-0.088738	0.443419	-1.284683	0.994349	0.087251	-0.058565	0.015061
37240	0.837292	1.401267	10.340190	0.035805	0.139329	0.019233	-0.085774	0.442378	-1.285569	0.994445	0.087856	-0.055879	0.015423
37241	0.693675	1.607393	9.910541	0.166978	0.202157	0.039529	-0.081857	0.437573	-1.284135	0.994358	0.091008	-0.051830	0.016816
37242	0.507842	1.710769	9.278156	0.130822	0.196432	0.113693	-0.075249	0.432905	-1.285182	0.994281	0.093379	-0.048163	0.019127
37243	0.750828	1.836503	8.735798	0.077451	0.126764	0.180225	-0.069047	0.428477	-1.283898	0.994185	0.094646	-0.045883	0.023084
37244	0.973455	1.927989	9.204144	-0.026963	0.066677	0.202435	-0.066889	0.427022	-1.284516	0.994206	0.093852	-0.045025	0.026830
37245	0.911840	1.863756	9.241254	0.024242	0.005879	0.161554	-0.067023	0.426717	-1.283434	0.994077	0.094149	-0.045141	0.030137
37246	0.849112	2.081099	9.170284	-0.087739	-0.057495	0.097150	-0.066476	0.423561	-1.282452	0.994138	0.092314	-0.046583	0.031588
37247	1.342461	1.415170	9.228966	-0.196463	-0.070476	0.190356	-0.067970	0.428420	-1.282550	0.994301	0.088242	-0.048421	0.035123
37248	1.355979	1.342667	9.981009	-0.185059	-0.046064	0.034932	-0.069470	0.435198	-1.285856	0.994562	0.084522	-0.049587	0.035274
37249	0.699116	1.699743	9.914825	-0.021357	-0.032420	0.040969	-0.069739	0.435336	-1.285440	0.994539	0.084034	-0.050280	0.036078
37250	0.833268	1.544386	9.970668	-0.168393	0.000719	0.160930	-0.070558	0.438892	-1.285043	0.994711	0.080478	-0.050722	0.038743
37251	1.403922	1.154198	10.157229	-0.063309	0.003842	0.000263	-0.072188	0.443692	-1.282414	0.994820	0.079149	-0.050665	0.038758
37252	1.008936	1.642193	9.424047	0.050481	-0.035846	-0.155148	-0.071650	0.443670	-1.282012	0.994836	0.080288	-0.051167	0.035168
37253	0.808739	1.735680	9.552007	-0.054770	-0.050641	-0.024691	-0.072998	0.444416	-1.282245	0.994892	0.079210	-0.052137	0.034606
37254	1.071986	1.473453	9.903902	0.032754	-0.033613	0.036638	-0.073804	0.444170	-1.283062	0.994796	0.079797	-0.052913	0.034841
37255	1.052848	1.419670	9.643731	0.095352	-0.024739	-0.013489	-0.075140	0.441070	-1.282601	0.994629	0.081670	-0.053282	0.034700
37256	0.987938	1.505881	9.588128	0.010757	-0.057325	-0.019255	-0.077830	0.440423	-1.282591	0.994581	0.081891	-0.054461	0.033705
37257	1.099545	1.522488	9.731051	0.035564	-0.046831	-0.003225	-0.078900	0.438513	-1.284821	0.994478	0.082576	-0.055326	0.033669
37258	1.112632	1.566404	9.548166	0.067703	-0.042441	-0.026083	-0.080647	0.437826	-1.284005	0.994354	0.083922	-0.056165	0.032583
37259	1.097461	1.600117	9.561891	0.030252	-0.029100	-0.003127	-0.081448	0.435570	-1.283796	0.994277	0.084491	-0.056683	0.032572
37260	1.137524	1.547443	9.635736	0.003865	-0.049996	-0.029874	-0.082528	0.436729	-1.283746	0.994251	0.084576	-0.057708	0.031324
37261	1.116915	1.605331	9.615409	0.018058	-0.042986	-0.020942	-0.084544	0.435950	-1.284838	0.994189	0.084929	-0.058480	0.030921
37262	1.158319	1.606090	9.684078	0.021257	-0.046860	-0.006822	-0.086290	0.434831	-1.283763	0.994120	0.085327	-0.059474	0.030132
37263	1.193334	1.650407	9.540380	0.038134	-0.055784	0.000240	-0.087634	0.434270	-1.282675	0.993992	0.086063	-0.060526	0.030152
37264	1.183361	1.669651	9.573631	-0.031874	-0.067650	0.024700	-0.089115	0.434584	-1.282511	0.993967	0.085377	-0.062020	0.029886
37265	1.232069	1.653539	9.546360	-0.019612	-0.059005	0.038930	-0.092481	0.435250	-1.283405	0.993908	0.084923	-0.063238	0.030601
37266	1.285826	1.632666	9.552981	-0.016059	-0.037768	0.044370	-0.094367	0.435892	-1.284725	0.993878	0.084506	-0.064159	0.030802
37267	1.254899	1.510741	9.733500	0.031351	-0.011903	0.093316	-0.094634	0.435479	-1.285008	0.993755	0.084963	-0.064502	0.032743
37268	1.298203	1.749424	9.605441	0.068693	-0.033251	0.106541	-0.094357	0.433116	-1.287405	0.993544	0.086144	-0.065389	0.034255
37269	1.483686	1.650805	9.390405	0.067977	-0.000395	0.072239	-0.095966	0.430861	-1.286369	0.993378	0.087356	-0.065452	0.035845
37270	1.520522	1.748580	9.393205	-0.002482	0.025339	0.086315	-0.094880	0.427724	-1.286756	0.993373	0.087113	-0.065185	0.037050
37271	1.572717	1.579603	9.504411	0.022000	0.030977	0.046638	-0.094879	0.427415	-1.285675	0.993341	0.087426	-0.064632	0.038127
37272	1.371785	1.583250	9.599324	0.037475	0.071931	0.013395	-0.091380	0.427304	-1.284356	0.993378	0.088037	-0.063282	0.038015
37273	1.224078	1.578143	9.609273	0.047557	0.071234	-0.027213	-0.089765	0.426933	-1.282206	0.993405	0.088917	-0.061782	0.037728
37274	1.101448	1.430274	9.751064	-0.062120	0.017297	-0.041134	-0.087209	0.427013	-1.282097	0.993589	0.087657	-0.061501	0.036261
37275	1.051868	1.490068	9.777980	-0.016760	-0.031561	-0.063398	-0.089231	0.428168	-1.280946	0.993629	0.087361	-0.062014	0.034993
37276	1.086948	1.638767	9.546832	0.016169	-0.044755	0.049774	-0.090168	0.426869	-1.285203	0.993535	0.087580	-0.063077	0.035203
37277	1.474504	1.631221	9.428788	-0.009902	-0.024511	0.085987	-0.089091	0.426848	-1.285352	0.993463	0.087230	-0.063711	0.036924
37278	1.497689	1.704485	9.558942	-0.038999	-0.028660	0.028393	-0.092458	0.428103	-1.287181	0.993498	0.086370	-0.064452	0.036712
37279	1.498244	1.578273	9.704350	-0.007775	-0.024272	0.005535	-0.093538	0.429280	-1.287948	0.993478	0.086165	-0.064955	0.036840
37280	1.452787	1.752213	9.456097	0.052262	-0.009028	-0.015389	-0.094077	0.429277	-1.287260	0.993412	0.087159	-0.065164	0.035900
37281	1.533088	1.841054	9.351969	0.034558	0.003492	-0.024224	-0.093664	0.426096	-1.285051	0.993374	0.087830	-0.065048	0.035540
37282	1.647707	1.702343	9.467269	0.041266	0.054347	-0.064567	-0.092985	0.424106	-1.285532	0.993435	0.088634	-0.063909	0.033863
37283	1.416683	1.620466	9.470427	0.009874	0.078785	-0.165240	-0.090299	0.425701	-1.283603	0.993622	0.088946	-0.062083	0.030803
