# Supplementary material for: Identification of Haptic Based Guiding Using Hard Reins
Source: PLoS One. 2015 Jul 22;10(7):e0132020. doi: 10.1371/journal.pone.0132020 (PMC4511788; doi:10.1371/journal.pone.0132020)
Supplement: S9 File — (ZIP) [file pone.0132020.s009.zip › Exp2_MotionData2/Subject10/path1/T9/fc9.txt]

// Start Time: 0
// Sample rate: 25.0Hz
// Scenario: 4.9
// Firmware Version: 2.6.1
Counter	Acc_X	Acc_Y	Acc_Z	Gyr_X	Gyr_Y	Gyr_Z	Mag_X	Mag_Y	Mag_Z	Quat_w	Quat_x	Quat_y	Quat_z
42866	9.060509	0.366467	3.688623	-0.534597	-0.002643	-0.003485	-0.650054	-0.283534	-0.173031	-0.794637	-0.035946	0.601607	-0.073001
42867	9.080103	0.450965	3.692487	-0.560034	-0.015371	0.022849	-0.649913	-0.283393	-0.172747	-0.795220	-0.029086	0.602123	-0.065013
42868	9.036959	0.450995	3.653880	-0.547470	-0.025072	-0.007029	-0.648633	-0.283111	-0.173179	-0.795011	-0.022759	0.603499	-0.056811
42869	9.051553	0.460510	3.644088	-0.547419	-0.020629	0.000026	-0.648488	-0.284111	-0.171348	-0.795387	-0.016381	0.603929	-0.048589
42870	9.104621	0.491716	3.663001	-0.571936	-0.022388	0.008611	-0.649347	-0.283261	-0.170198	-0.795027	-0.009460	0.605158	-0.040336
42871	9.113978	0.433712	3.673302	-0.549209	-0.014284	-0.002680	-0.650768	-0.283544	-0.169481	-0.795311	-0.003083	0.605346	-0.032036
42872	9.070281	0.436617	3.707160	-0.559996	-0.007232	0.019257	-0.651194	-0.283827	-0.169481	-0.794949	0.003799	0.606186	-0.024097
42873	9.070637	0.450874	3.668335	-0.560082	-0.015226	0.006924	-0.649916	-0.283550	-0.168354	-0.795046	0.010459	0.606252	-0.015806
42874	9.123555	0.472504	3.701855	-0.535569	-0.015337	0.007223	-0.649208	-0.282844	-0.167785	-0.794423	0.016809	0.607080	-0.007975
42875	9.118852	0.445766	3.673161	-0.550900	-0.002715	0.014040	-0.651204	-0.281845	-0.167759	-0.794510	0.023400	0.606799	0.000107
42876	9.032319	0.460571	3.634447	-0.556357	0.002838	-0.000226	-0.651485	-0.282408	-0.168897	-0.793929	0.029997	0.607213	0.008309
42877	9.099918	0.440734	3.622495	-0.547339	-0.004342	-0.007142	-0.651769	-0.282693	-0.168472	-0.793831	0.036260	0.606827	0.016691
42878	9.080519	0.402141	3.615702	-0.565394	0.010117	-0.003027	-0.651059	-0.282411	-0.168475	-0.793156	0.042964	0.606985	0.025044
42879	9.056589	0.397276	3.586789	-0.558157	0.004682	-0.003798	-0.652342	-0.281841	-0.168175	-0.792989	0.049421	0.606303	0.033513
42880	9.081044	0.401714	3.548042	-0.545521	-0.011632	0.000881	-0.651205	-0.281848	-0.166767	-0.791895	0.055870	0.606677	0.041529
42881	9.099829	0.382623	3.606228	-0.564655	-0.018725	-0.001955	-0.650634	-0.282276	-0.166492	-0.791267	0.062449	0.606214	0.050022
42882	9.133883	0.343405	3.553455	-0.545579	-0.018779	-0.005265	-0.651209	-0.280996	-0.166758	-0.789908	0.068827	0.606573	0.058111
42883	9.094778	0.353743	3.621056	-0.549995	-0.008146	0.015839	-0.651919	-0.281136	-0.166753	-0.789281	0.075355	0.605789	0.066155
42884	9.114237	0.343802	3.596975	-0.559998	-0.004387	0.004203	-0.651502	-0.279295	-0.165461	-0.787915	0.082052	0.605757	0.074269
42885	9.133824	0.391940	3.584329	-0.534576	-0.000827	-0.003473	-0.652351	-0.280145	-0.165464	-0.787213	0.088066	0.604768	0.082436
42886	9.042336	0.358393	3.538911	-0.547407	-0.018740	-0.009726	-0.654912	-0.279853	-0.166149	-0.785503	0.094410	0.604871	0.090566
42887	9.100466	0.391803	3.528795	-0.556593	-0.033080	-0.012383	-0.652206	-0.281001	-0.164623	-0.784192	0.100688	0.604226	0.099072
42888	9.201664	0.444639	3.576401	-0.542030	-0.011288	-0.037091	-0.652772	-0.281853	-0.164061	-0.782358	0.106588	0.604141	0.107556
42889	9.134125	0.377150	3.538579	-0.545576	-0.004136	-0.030120	-0.652779	-0.280150	-0.163901	-0.781219	0.112387	0.602952	0.116255
42890	9.105450	0.432858	3.528330	-0.540068	-0.004340	-0.010590	-0.652494	-0.280437	-0.163056	-0.779364	0.118547	0.602571	0.124285
42891	9.124496	0.432950	3.562135	-0.550010	0.004718	-0.010760	-0.652772	-0.282143	-0.162505	-0.778205	0.124588	0.601045	0.132742
42892	9.117305	0.391742	3.536022	-0.552695	0.006483	-0.005500	-0.652770	-0.282424	-0.163358	-0.776296	0.130962	0.600315	0.140836
42893	9.095637	0.406380	3.535888	-0.545576	-0.018805	-0.002610	-0.653056	-0.282286	-0.161937	-0.774727	0.137059	0.599002	0.149031
42894	9.124525	0.411107	3.547879	-0.545572	-0.016992	-0.003500	-0.653344	-0.281431	-0.162493	-0.772395	0.143393	0.598518	0.156908
42895	9.139212	0.435093	3.533092	-0.550025	-0.008054	0.007016	-0.652772	-0.282288	-0.161372	-0.770815	0.149597	0.596854	0.165017
42896	9.129522	0.396393	3.519038	-0.563719	-0.016936	-0.000173	-0.652486	-0.282860	-0.160530	-0.768273	0.156229	0.596167	0.173015
42897	9.117208	0.420912	3.562279	-0.556452	-0.015171	-0.000101	-0.652781	-0.280590	-0.159653	-0.766404	0.162423	0.594465	0.181261
42898	9.076217	0.401744	3.548048	-0.540133	-0.024312	0.005444	-0.654631	-0.280588	-0.158788	-0.763703	0.168763	0.593821	0.188822
42899	9.115078	0.406151	3.518949	-0.534769	-0.038748	0.005605	-0.653207	-0.280874	-0.159369	-0.761495	0.174732	0.592399	0.196616
42900	9.182912	0.393397	3.480335	-0.567502	-0.043055	0.001724	-0.655203	-0.279877	-0.158776	-0.758300	0.181488	0.591815	0.204445
42901	9.192742	0.419861	3.470361	-0.567389	-0.024132	0.001615	-0.655197	-0.281731	-0.156527	-0.755975	0.187794	0.589909	0.212703
42902	9.120673	0.420043	3.426957	-0.549080	-0.004437	0.005234	-0.656051	-0.281444	-0.156659	-0.753151	0.194120	0.588666	0.220349
42903	9.144547	0.391010	3.446581	-0.547276	-0.000744	-0.005383	-0.654641	-0.278895	-0.155651	-0.750990	0.199884	0.586376	0.228525
42904	9.147112	0.390873	3.427247	-0.552635	-0.000042	0.019322	-0.654216	-0.278323	-0.156924	-0.748110	0.206377	0.584861	0.235963
42905	9.139723	0.361947	3.432413	-0.545455	-0.008075	0.007065	-0.654783	-0.278894	-0.155792	-0.745775	0.212240	0.582501	0.243857
42906	9.163781	0.400647	3.460948	-0.550019	-0.011686	0.010581	-0.656207	-0.278605	-0.156061	-0.742572	0.218612	0.581077	0.251287
42907	9.139498	0.362130	3.461410	-0.572653	-0.002604	0.013789	-0.657348	-0.278039	-0.154770	-0.740064	0.224870	0.578328	0.259375
42908	9.105659	0.369655	3.471037	-0.554612	-0.021591	0.011456	-0.656214	-0.277190	-0.154770	-0.736570	0.231335	0.576890	0.266734
42909	9.173298	0.344938	3.451890	-0.538257	-0.017084	0.003669	-0.656780	-0.277755	-0.155055	-0.733848	0.236981	0.574439	0.274458
42910	9.178155	0.313367	3.432904	-0.523627	-0.004572	0.007300	-0.654795	-0.276341	-0.154631	-0.730523	0.242811	0.572813	0.281538
42911	9.173235	0.289229	3.433180	-0.547385	-0.022384	-0.003488	-0.655929	-0.277476	-0.154350	-0.727517	0.248483	0.570288	0.289391
42912	9.178072	0.286767	3.430784	-0.552802	-0.014200	-0.008909	-0.658065	-0.276758	-0.155176	-0.723696	0.254564	0.568590	0.296927
42913	9.163944	0.335058	3.408515	-0.549164	-0.006912	-0.019522	-0.656784	-0.276905	-0.154621	-0.720616	0.259928	0.565770	0.305049
42914	9.183308	0.354286	3.410691	-0.543702	-0.002398	-0.023018	-0.655785	-0.277472	-0.155485	-0.716736	0.265601	0.563898	0.312673
42915	9.188165	0.327563	3.394067	-0.554650	-0.011355	-0.023093	-0.656779	-0.278327	-0.154069	-0.713406	0.270968	0.560984	0.320820
42916	9.200381	0.346761	3.384170	-0.560135	-0.016733	-0.023119	-0.656494	-0.278325	-0.154638	-0.709119	0.276917	0.559082	0.328474
42917	9.231907	0.360988	3.371886	-0.559961	0.013937	-0.026835	-0.657203	-0.278607	-0.154778	-0.705864	0.282085	0.555652	0.336801
42918	9.164197	0.342125	3.379437	-0.527350	0.004867	-0.037915	-0.657197	-0.280171	-0.154369	-0.701749	0.287215	0.553614	0.344335
42919	9.193291	0.346685	3.364848	-0.542762	0.012193	-0.042556	-0.656338	-0.281163	-0.155662	-0.698319	0.291912	0.550277	0.352609
42920	9.164026	0.376205	3.417722	-0.550026	0.012183	-0.038222	-0.655764	-0.282589	-0.154122	-0.694003	0.297253	0.547853	0.360357
42921	9.161679	0.364044	3.403361	-0.560104	-0.002177	-0.039138	-0.654903	-0.284006	-0.155845	-0.690188	0.302267	0.544430	0.368607
42922	9.145054	0.405145	3.388426	-0.554566	0.017700	-0.048039	-0.656607	-0.284857	-0.154990	-0.685676	0.307464	0.541825	0.376483
42923	9.149787	0.400342	3.398139	-0.549987	0.024902	-0.049799	-0.654756	-0.284999	-0.156140	-0.681986	0.311953	0.538028	0.384846
42924	9.154687	0.448740	3.412092	-0.552848	0.000526	-0.042599	-0.655320	-0.286565	-0.154735	-0.677189	0.317259	0.535503	0.392426
42925	9.178708	0.477773	3.440734	-0.548206	0.018527	-0.042648	-0.653890	-0.288128	-0.155613	-0.673347	0.321776	0.531628	0.400545
42926	9.140202	0.507018	3.440459	-0.547291	0.015744	-0.034663	-0.653315	-0.289264	-0.155913	-0.668663	0.326912	0.528762	0.407957
42927	9.154720	0.506897	3.435608	-0.549228	0.000510	-0.042550	-0.652162	-0.292673	-0.156667	-0.664478	0.331520	0.524988	0.415874
42928	9.173952	0.545627	3.464149	-0.565582	-0.002176	-0.035641	-0.652594	-0.291680	-0.155803	-0.659329	0.336972	0.522088	0.423272
42929	9.174291	0.525957	3.411204	-0.552837	-0.000450	-0.033733	-0.653583	-0.292952	-0.157226	-0.655037	0.341655	0.518107	0.431003
42930	9.154682	0.516625	3.445166	-0.545596	-0.011421	-0.020318	-0.653014	-0.293097	-0.156665	-0.649914	0.347017	0.515268	0.437824
42931	9.229653	0.520880	3.428102	-0.543875	-0.016657	-0.038826	-0.652727	-0.293523	-0.156955	-0.645330	0.351601	0.511490	0.445313
42932	9.174587	0.583900	3.400890	-0.538267	0.004857	-0.030048	-0.651728	-0.294090	-0.157819	-0.640203	0.356558	0.508454	0.452196
42933	9.087738	0.555324	3.381993	-0.547384	0.000433	-0.035456	-0.651294	-0.296085	-0.156143	-0.635660	0.360999	0.504281	0.459692
42934	9.148041	0.540427	3.379662	-0.543744	-0.000511	-0.031859	-0.649871	-0.296085	-0.157005	-0.630288	0.365988	0.501159	0.466508
42935	9.222861	0.544804	3.381930	-0.558243	-0.007866	-0.007198	-0.649872	-0.295944	-0.156720	-0.625706	0.370856	0.496667	0.473582
42936	9.174573	0.511182	3.367870	-0.564614	-0.011446	-0.007264	-0.651866	-0.295516	-0.155849	-0.620164	0.376385	0.493187	0.480101
42937	9.174861	0.566708	3.357584	-0.559980	0.004753	-0.007301	-0.652147	-0.296225	-0.156138	-0.615552	0.381078	0.488409	0.487167
42938	9.174851	0.564291	3.357611	-0.558181	-0.002536	0.000726	-0.653287	-0.295941	-0.155417	-0.610090	0.386446	0.484701	0.493472
42939	9.194159	0.583565	3.367036	-0.556334	0.004690	-0.001945	-0.653142	-0.296219	-0.157122	-0.605419	0.391071	0.479811	0.500314
42940	9.193963	0.557056	3.379415	-0.538106	0.017263	-0.007121	-0.651866	-0.295374	-0.155989	-0.600097	0.395849	0.476011	0.506558
42941	9.184188	0.549943	3.391590	-0.581688	0.015587	0.001223	-0.652009	-0.295087	-0.156835	-0.595227	0.400620	0.470599	0.513561
42942	9.183945	0.535594	3.415916	-0.556189	0.024442	0.005002	-0.652433	-0.295654	-0.156838	-0.589823	0.405579	0.466323	0.519766
42943	9.174260	0.562347	3.432547	-0.560700	0.033521	-0.000414	-0.653577	-0.294372	-0.157099	-0.585134	0.409818	0.460822	0.526603
42944	9.145122	0.521459	3.435458	-0.545387	0.006332	0.008768	-0.651866	-0.294652	-0.159667	-0.579568	0.414797	0.456731	0.532392
42945	9.154700	0.540854	3.454562	-0.541742	0.017256	-0.005407	-0.653008	-0.293940	-0.159367	-0.574702	0.418861	0.451568	0.538850
42946	9.173975	0.477727	3.428658	-0.570762	0.024636	-0.009334	-0.652715	-0.295642	-0.160238	-0.568775	0.423690	0.447037	0.545105
42947	9.186431	0.564611	3.420422	-0.538165	0.011904	-0.012399	-0.652013	-0.293369	-0.160787	-0.563686	0.427632	0.441941	0.551432
42948	9.116627	0.545505	3.386897	-0.560835	0.021095	-0.021582	-0.651015	-0.293795	-0.161791	-0.557554	0.432191	0.437555	0.557575
42949	9.140295	0.511791	3.430740	-0.545470	0.013893	-0.030206	-0.652147	-0.294781	-0.163210	-0.552093	0.435957	0.432421	0.564045
42950	9.178640	0.509344	3.464548	-0.539067	0.017390	-0.021300	-0.651007	-0.295064	-0.164356	-0.546002	0.440232	0.428215	0.569833
42951	9.120521	0.463805	3.467550	-0.532712	0.019217	-0.028332	-0.651008	-0.294634	-0.165628	-0.540595	0.443734	0.423066	0.576083
42952	9.139809	0.497641	3.486479	-0.543648	0.012016	-0.023100	-0.649586	-0.294494	-0.165921	-0.534287	0.448021	0.418782	0.581752
42953	9.144513	0.500134	3.503361	-0.545415	0.019208	-0.020511	-0.648734	-0.293927	-0.166347	-0.528735	0.451643	0.413335	0.587888
42954	9.149201	0.473549	3.508484	-0.560896	0.015734	-0.026866	-0.649866	-0.295056	-0.167484	-0.522145	0.455949	0.408744	0.593635
42955	9.130059	0.507476	3.503298	-0.501857	0.010865	-0.017298	-0.650715	-0.296046	-0.168338	-0.516841	0.459158	0.403794	0.599166
42956	9.144651	0.536386	3.502956	-0.542763	0.002890	-0.010644	-0.649298	-0.294772	-0.167911	-0.510401	0.463472	0.399311	0.604347
42957	9.125531	0.536356	3.478817	-0.560011	0.004789	-0.012629	-0.650147	-0.295907	-0.167774	-0.504452	0.467306	0.393611	0.610102
42958	9.135129	0.536341	3.486053	-0.553648	0.002910	-0.007234	-0.650713	-0.296616	-0.167635	-0.497846	0.471665	0.388870	0.615193
42959	9.135298	0.536203	3.464306	-0.546383	0.002892	-0.008917	-0.649297	-0.295345	-0.166499	-0.491934	0.475324	0.383249	0.620635
42960	9.135035	0.546115	3.502861	-0.560015	-0.000712	-0.001978	-0.647876	-0.294920	-0.167356	-0.485200	0.479736	0.378323	0.625544
42961	9.139938	0.516930	3.479014	-0.549987	0.002828	-0.000115	-0.650710	-0.297327	-0.167359	-0.479247	0.483405	0.372508	0.630777
42962	9.144934	0.531309	3.464348	-0.543568	0.013627	-0.001872	-0.649862	-0.296196	-0.166504	-0.472679	0.487383	0.367562	0.635556
42963	9.145103	0.536021	3.444962	-0.539933	0.015445	-0.005377	-0.650716	-0.296193	-0.166639	-0.466738	0.490668	0.361744	0.640736
42964	9.120798	0.521763	3.459653	-0.545410	0.011879	-0.007196	-0.649862	-0.296484	-0.165373	-0.459976	0.494551	0.356758	0.645419
42965	9.173804	0.497260	3.459856	-0.559878	0.013611	0.008555	-0.649295	-0.295773	-0.166078	-0.453893	0.498048	0.350504	0.650443
42966	9.120367	0.526963	3.517593	-0.546303	0.006314	0.010518	-0.651002	-0.295622	-0.167481	-0.447218	0.502040	0.345301	0.654766
42967	9.105720	0.478702	3.515735	-0.532607	0.009737	0.023033	-0.650288	-0.296479	-0.166361	-0.441464	0.505345	0.339238	0.659283
42968	9.110826	0.507536	3.493657	-0.552671	0.004558	0.008682	-0.650298	-0.294351	-0.165772	-0.434600	0.509308	0.333907	0.663502
42969	9.134700	0.497900	3.522732	-0.545403	0.004508	0.010539	-0.651294	-0.294352	-0.164914	-0.428413	0.512611	0.327798	0.668013
42970	9.108281	0.512507	3.512938	-0.552689	0.004597	0.004257	-0.649019	-0.294359	-0.164364	-0.421401	0.516442	0.322435	0.672119
42971	9.125344	0.517112	3.493531	-0.545500	-0.004380	-0.002676	-0.650589	-0.292934	-0.164621	-0.414876	0.519677	0.316489	0.676497
42972	9.149759	0.555523	3.476154	-0.549154	0.001186	-0.017781	-0.652435	-0.293785	-0.163764	-0.407495	0.523279	0.311356	0.680577
42973	9.144784	0.521733	3.478954	-0.552769	-0.002500	-0.007190	-0.650164	-0.293085	-0.162357	-0.400742	0.526412	0.305296	0.684902
42974	9.125504	0.529105	3.478898	-0.550123	-0.013294	-0.010634	-0.651577	-0.295067	-0.163076	-0.393274	0.530158	0.300119	0.688620
42975	9.106672	0.545809	3.425572	-0.549257	-0.022324	-0.008799	-0.650727	-0.294648	-0.161661	-0.386315	0.533417	0.294239	0.692568
42976	9.173932	0.565038	3.476015	-0.543770	-0.009657	-0.016760	-0.651574	-0.296210	-0.160962	-0.378770	0.536917	0.289118	0.696178
42977	9.173897	0.521428	3.459586	-0.540177	-0.024196	-0.005133	-0.650439	-0.295646	-0.160539	-0.371855	0.540044	0.283299	0.699870
42978	9.193259	0.574599	3.478299	-0.552791	-0.004294	-0.007163	-0.652009	-0.294510	-0.159381	-0.364298	0.543482	0.277843	0.703361
42979	9.108935	0.555614	3.449625	-0.530875	0.011794	-0.005254	-0.650875	-0.293950	-0.157825	-0.357593	0.545925	0.271856	0.707239
42980	9.086951	0.536569	3.474033	-0.547227	0.002713	0.010526	-0.651724	-0.294507	-0.160517	-0.350315	0.549212	0.266169	0.710493
42981	9.188300	0.574736	3.495220	-0.538189	0.007348	-0.007065	-0.651156	-0.294513	-0.159104	-0.343392	0.551650	0.260101	0.714221
42982	9.139956	0.541159	3.488410	-0.570931	0.003974	-0.016288	-0.652289	-0.295356	-0.161089	-0.335406	0.554826	0.254297	0.717638
42983	9.115688	0.546267	3.507718	-0.549053	0.006393	0.003410	-0.652014	-0.293516	-0.159512	-0.328422	0.557284	0.247929	0.721183
42984	9.137543	0.536325	3.486050	-0.550904	-0.000820	0.005206	-0.651302	-0.293518	-0.159376	-0.320875	0.560387	0.242144	0.724135
42985	9.149722	0.550705	3.478624	-0.567217	0.008319	-0.000344	-0.651867	-0.294656	-0.158250	-0.313558	0.562794	0.235514	0.727652
42986	9.140236	0.570024	3.466338	-0.556229	0.020848	0.003248	-0.652153	-0.294373	-0.157961	-0.305960	0.565488	0.229477	0.730720
42987	9.164118	0.567653	3.497748	-0.568033	0.024542	-0.000449	-0.651307	-0.292956	-0.157386	-0.298624	0.567534	0.222706	0.734256
42988	9.120466	0.582641	3.531471	-0.557966	0.032509	0.009343	-0.652288	-0.295932	-0.158685	-0.291086	0.569973	0.216448	0.737259
42989	9.105527	0.566135	3.582423	-0.538031	0.024284	0.011388	-0.651727	-0.294087	-0.158812	-0.284188	0.571770	0.209959	0.740428
42990	9.110072	0.566333	3.618663	-0.556207	0.024378	0.010289	-0.653572	-0.295221	-0.157959	-0.276591	0.574205	0.203711	0.743161
42991	9.069137	0.537422	3.592458	-0.538143	-0.001054	0.023031	-0.652859	-0.295506	-0.158251	-0.269693	0.576302	0.197207	0.745822
42992	9.095705	0.537240	3.590008	-0.558089	0.006269	0.020989	-0.653437	-0.293517	-0.158225	-0.262106	0.578940	0.190861	0.748132
42993	9.127157	0.527283	3.575578	-0.550797	0.017171	0.007744	-0.653293	-0.294088	-0.157240	-0.254837	0.580646	0.184230	0.750978
42994	9.110635	0.565876	3.546170	-0.549065	-0.002763	0.019390	-0.651878	-0.292674	-0.156386	-0.247248	0.583246	0.178035	0.752992
42995	9.052814	0.549186	3.524685	-0.547223	-0.000076	0.019382	-0.652730	-0.293099	-0.156100	-0.240066	0.585107	0.171397	0.755408
42996	9.120063	0.585394	3.584605	-0.552684	-0.002810	0.026427	-0.654438	-0.292956	-0.155235	-0.232494	0.587630	0.165022	0.757236
42997	9.115068	0.561317	3.594547	-0.532607	0.017912	0.015915	-0.655294	-0.292243	-0.155504	-0.225429	0.589011	0.158555	0.759677
42998	9.081151	0.488903	3.576068	-0.545351	0.009841	0.017569	-0.655440	-0.291534	-0.155212	-0.217810	0.591160	0.152294	0.761509
42999	9.076417	0.513102	3.575804	-0.545461	-0.002691	0.008800	-0.655163	-0.289977	-0.153638	-0.210365	0.592762	0.145798	0.763625
43000	9.067061	0.532314	3.546603	-0.538255	-0.009885	0.003623	-0.654878	-0.289975	-0.154491	-0.202519	0.595019	0.139858	0.765100
43001	9.072206	0.551420	3.514968	-0.560134	-0.026044	0.008779	-0.654877	-0.290258	-0.154777	-0.194777	0.596904	0.133227	0.766823
43002	9.125381	0.546175	3.502873	-0.541947	-0.017935	0.000106	-0.655453	-0.288985	-0.152775	-0.186773	0.599169	0.127272	0.768059
43003	9.111087	0.546114	3.478727	-0.534658	-0.018936	0.007273	-0.655450	-0.289841	-0.151791	-0.179278	0.600711	0.121020	0.769649
43004	9.130219	0.509771	3.483940	-0.554699	-0.024165	-0.001776	-0.656023	-0.288987	-0.152061	-0.171043	0.602990	0.114880	0.770682
43005	9.159135	0.507202	3.488763	-0.532761	-0.006327	0.007222	-0.657165	-0.288136	-0.150626	-0.163552	0.604199	0.108615	0.772267
43006	9.120631	0.492807	3.467226	-0.535588	-0.018844	-0.002474	-0.656029	-0.287568	-0.151479	-0.155520	0.606208	0.102729	0.773157
43007	9.163831	0.502429	3.503309	-0.560026	-0.000662	-0.007286	-0.657736	-0.287853	-0.149910	-0.147440	0.607251	0.096201	0.774760
43008	9.149521	0.468441	3.465043	-0.563601	0.000141	0.005047	-0.658026	-0.286719	-0.149328	-0.139196	0.608935	0.089702	0.775742
43009	9.154551	0.521581	3.464443	-0.561804	-0.000749	0.003312	-0.657172	-0.286718	-0.150186	-0.131216	0.609862	0.083019	0.777148
43010	9.139791	0.468563	3.474721	-0.559918	0.013726	-0.004727	-0.656888	-0.286720	-0.149763	-0.122863	0.611174	0.076634	0.778137
43011	9.137527	0.473305	3.457755	-0.553633	0.002908	-0.007240	-0.657744	-0.286151	-0.149325	-0.114788	0.611864	0.070198	0.779435
43012	9.137703	0.519225	3.457242	-0.552638	0.017305	-0.005542	-0.657883	-0.286859	-0.149898	-0.106494	0.612968	0.063906	0.780285
43013	9.144864	0.444089	3.431489	-0.552746	0.003902	-0.017852	-0.657314	-0.286572	-0.151317	-0.098232	0.613486	0.057614	0.781451
43014	9.173693	0.487654	3.469629	-0.549122	0.007541	-0.023131	-0.657314	-0.286717	-0.150184	-0.089677	0.614581	0.051594	0.782040
43015	9.164039	0.478017	3.464917	-0.545409	0.019219	-0.021393	-0.656458	-0.287141	-0.151613	-0.081434	0.614700	0.045439	0.783229
43016	9.173461	0.446628	3.479754	-0.539897	0.024525	-0.013402	-0.657590	-0.288272	-0.152183	-0.073148	0.615391	0.039396	0.783831
43017	9.144412	0.463851	3.498933	-0.559915	0.019204	-0.012723	-0.657169	-0.286852	-0.152455	-0.064836	0.615397	0.032914	0.784856
43018	9.139526	0.497869	3.522725	-0.535334	0.024404	-0.002734	-0.657879	-0.287422	-0.151321	-0.056764	0.615963	0.026797	0.785270
43019	9.120520	0.478352	3.474638	-0.561696	0.026451	-0.016329	-0.655889	-0.286853	-0.153032	-0.048354	0.615712	0.020335	0.786224
43020	9.115363	0.500469	3.527562	-0.535349	0.024441	-0.007163	-0.658447	-0.287274	-0.152875	-0.040207	0.616145	0.014259	0.786476
43021	9.105850	0.478595	3.498820	-0.548214	0.007527	-0.023136	-0.657021	-0.287985	-0.153461	-0.031829	0.616035	0.008122	0.787034
43022	9.144485	0.502581	3.508167	-0.556328	0.013798	-0.014413	-0.657589	-0.288555	-0.152612	-0.023304	0.616516	0.001805	0.786995
43023	9.115599	0.473609	3.484363	-0.554517	0.007414	-0.007284	-0.656889	-0.285569	-0.154145	-0.015081	0.616269	-0.004610	0.787378
43024	9.173635	0.521642	3.493416	-0.534486	0.019072	-0.010642	-0.657169	-0.286563	-0.154011	-0.006885	0.616527	-0.010638	0.787232
43025	9.101285	0.497808	3.474446	-0.525560	-0.002507	-0.021038	-0.657734	-0.287268	-0.155007	0.001210	0.616296	-0.016407	0.787343
43026	9.156675	0.490284	3.486539	-0.553531	0.020930	-0.007345	-0.657163	-0.288128	-0.153319	0.009586	0.616394	-0.022777	0.787050
43027	9.125252	0.502642	3.498526	-0.545401	0.024668	-0.026740	-0.655735	-0.289265	-0.153909	0.018036	0.615599	-0.028766	0.787328
43028	9.120173	0.461662	3.511072	-0.562754	0.008530	-0.026851	-0.655314	-0.287842	-0.155174	0.026816	0.615760	-0.035048	0.786697
43029	9.127589	0.517235	3.515275	-0.540071	0.002971	-0.021235	-0.656448	-0.288402	-0.156588	0.035109	0.615163	-0.041005	0.786550
43030	9.127739	0.521961	3.498307	-0.541826	0.014725	-0.024865	-0.654451	-0.289829	-0.156052	0.043593	0.615102	-0.046978	0.785838
43031	9.125233	0.497808	3.498580	-0.549122	0.010270	-0.026696	-0.655306	-0.289256	-0.156890	0.052093	0.614247	-0.052979	0.785608
43032	9.134830	0.512340	3.512904	-0.556352	0.017522	-0.027706	-0.657012	-0.288961	-0.159141	0.060787	0.613995	-0.059139	0.784740
43033	9.120367	0.526963	3.517593	-0.556261	0.024591	-0.012711	-0.655304	-0.289536	-0.158168	0.069172	0.612743	-0.065379	0.784529
43034	9.117766	0.507735	3.532310	-0.547339	0.004837	-0.024874	-0.654734	-0.289535	-0.158740	0.077672	0.612564	-0.071446	0.783344
43035	9.108223	0.536798	3.531999	-0.532695	0.017277	-0.013277	-0.654012	-0.291662	-0.160469	0.085767	0.611319	-0.077285	0.782918
43036	9.091478	0.527084	3.507964	-0.545442	0.013773	-0.017832	-0.654156	-0.291235	-0.160464	0.094123	0.610861	-0.083388	0.781688
43037	9.129663	0.561134	3.580030	-0.539855	0.036226	-0.012588	-0.654442	-0.290661	-0.162156	0.102323	0.609167	-0.089277	0.781329
43038	9.110375	0.517600	3.556376	-0.547143	0.029017	-0.009098	-0.653164	-0.290239	-0.161737	0.110559	0.608320	-0.095475	0.780133
43039	9.124702	0.595214	3.613488	-0.534450	0.031711	-0.014264	-0.653167	-0.289384	-0.162578	0.118705	0.606572	-0.101230	0.779572
43040	9.061875	0.566577	3.609058	-0.556175	0.042618	-0.014602	-0.651884	-0.289810	-0.163585	0.127133	0.605369	-0.107458	0.778343
43041	9.049398	0.518499	3.638610	-0.552589	0.020747	0.010335	-0.652306	-0.290656	-0.165008	0.135079	0.603551	-0.113782	0.777518
43042	9.061633	0.542530	3.628660	-0.547125	0.024344	0.008613	-0.652310	-0.289516	-0.166414	0.142961	0.602474	-0.120182	0.775979
43043	9.088051	0.547319	3.647903	-0.541654	0.031577	0.003330	-0.652599	-0.288379	-0.166258	0.150895	0.600393	-0.126177	0.775137
43044	9.109212	0.518546	3.706193	-0.556197	0.028910	0.006713	-0.651891	-0.287239	-0.167952	0.158888	0.599093	-0.132663	0.773462
43045	9.048621	0.492463	3.725898	-0.559818	0.035306	-0.002232	-0.651177	-0.288093	-0.167967	0.167116	0.596768	-0.138815	0.772445
43046	9.017086	0.480668	3.740571	-0.547169	0.029014	-0.010900	-0.651462	-0.287231	-0.170649	0.175230	0.595409	-0.144931	0.770570
43047	9.036598	0.514321	3.730503	-0.547228	0.017257	-0.005512	-0.651181	-0.286664	-0.170503	0.183284	0.593267	-0.150863	0.769209
43048	8.988132	0.473570	3.735856	-0.531827	0.006316	0.000027	-0.651605	-0.286799	-0.172486	0.190935	0.592154	-0.156932	0.766988
43049	9.009587	0.388798	3.729524	-0.558229	-0.011675	0.010439	-0.651619	-0.283674	-0.172453	0.198757	0.590222	-0.163283	0.765162
43050	9.067086	0.316049	3.749591	-0.558260	-0.022564	0.019353	-0.652749	-0.285663	-0.171473	0.206283	0.589258	-0.170073	0.762428
43051	9.079472	0.344807	3.722672	-0.509304	-0.026206	-0.001276	-0.653319	-0.285521	-0.171042	0.213625	0.587651	-0.175551	0.760402
43052	9.084237	0.427254	3.770076	-0.553835	-0.020488	-0.012438	-0.652185	-0.284529	-0.171323	0.221540	0.586656	-0.181862	0.757418
43053	9.094005	0.412555	3.748478	-0.533818	-0.018829	-0.006905	-0.650760	-0.285246	-0.170208	0.229252	0.584715	-0.187564	0.755230
43054	9.065248	0.422268	3.726659	-0.532930	-0.011442	-0.027291	-0.650336	-0.284678	-0.170489	0.237125	0.583605	-0.193314	0.752201
43055	9.041337	0.431935	3.702418	-0.561884	0.003054	-0.021528	-0.650481	-0.284113	-0.169348	0.245433	0.581114	-0.199110	0.749949
43056	9.024424	0.422359	3.700131	-0.540182	-0.011436	-0.024729	-0.650468	-0.287238	-0.169381	0.253291	0.579831	-0.204970	0.746744
43057	9.031347	0.393479	3.727026	-0.563705	-0.002419	-0.013562	-0.651325	-0.286382	-0.169932	0.261437	0.577231	-0.210854	0.744309
43058	9.050919	0.383446	3.688447	-0.554605	-0.004317	-0.007247	-0.651039	-0.286668	-0.169371	0.269164	0.575564	-0.217060	0.741054
43059	9.103868	0.383233	3.707711	-0.552835	-0.004208	-0.019602	-0.650760	-0.285533	-0.169361	0.277217	0.572928	-0.222666	0.738460
43060	9.036353	0.390879	3.702883	-0.541884	0.006593	-0.024861	-0.651329	-0.285388	-0.169922	0.285040	0.571118	-0.228384	0.735131
43061	8.992683	0.391336	3.731935	-0.547394	0.001271	-0.031980	-0.650466	-0.287519	-0.170235	0.293186	0.568342	-0.233679	0.732409
43062	9.050523	0.422558	3.758091	-0.538394	-0.010478	-0.031788	-0.650760	-0.285535	-0.168794	0.300922	0.566707	-0.239327	0.728706
43063	9.035671	0.330824	3.761551	-0.542774	-0.000785	-0.006259	-0.649894	-0.288663	-0.168267	0.308578	0.563723	-0.244798	0.725995
43064	8.997500	0.398587	3.736680	-0.540148	-0.011538	-0.014122	-0.648468	-0.289522	-0.167153	0.315997	0.561885	-0.250639	0.722226
43065	9.082666	0.450828	3.673153	-0.545545	-0.007982	-0.004449	-0.651029	-0.289372	-0.167698	0.323568	0.558842	-0.256154	0.719294
43066	9.087058	0.366300	3.688590	-0.545465	0.003735	-0.005415	-0.650171	-0.290511	-0.167433	0.330922	0.556583	-0.262028	0.715575
43067	8.997111	0.316475	3.747263	-0.552844	-0.016999	-0.001863	-0.649885	-0.290795	-0.167864	0.338424	0.553469	-0.267678	0.712383
43068	8.968241	0.350524	3.751755	-0.533032	-0.044126	-0.001467	-0.650177	-0.289091	-0.167418	0.345251	0.551834	-0.273694	0.708077
43069	9.103877	0.375952	3.702959	-0.546731	-0.045675	-0.020161	-0.651022	-0.291369	-0.165309	0.352725	0.549134	-0.279186	0.704338
43070	9.046543	0.368564	3.623372	-0.552952	-0.033156	-0.007050	-0.651881	-0.290233	-0.164582	0.359828	0.547112	-0.285295	0.699857
43071	8.950285	0.310757	3.558899	-0.556777	-0.067371	-0.008678	-0.650454	-0.291952	-0.161209	0.367050	0.544443	-0.291152	0.695763
43072	9.085269	0.278531	3.566327	-0.533954	-0.050379	-0.004954	-0.652732	-0.291665	-0.160338	0.373732	0.542666	-0.297089	0.691069
43073	8.993369	0.216226	3.559896	-0.556657	-0.069494	0.026718	-0.652440	-0.293803	-0.158094	0.380367	0.539684	-0.303286	0.687081
43074	9.017547	0.300892	3.595167	-0.569508	-0.091100	0.032023	-0.651310	-0.292682	-0.154406	0.386586	0.537857	-0.310365	0.681861
43075	8.924672	0.664118	3.608154	-0.544368	-0.119888	0.014828	-0.653872	-0.292970	-0.151553	0.392864	0.535602	-0.316578	0.677176
43076	9.207092	0.907169	3.721058	-0.535673	-0.146503	-0.030825	-0.656433	-0.293832	-0.146723	0.399127	0.535059	-0.322894	0.670931
43077	9.260822	1.170574	3.766377	-0.547485	-0.113585	-0.076239	-0.656426	-0.296118	-0.142494	0.406657	0.533143	-0.328016	0.665428
43078	9.424348	1.121538	3.819870	-0.541346	-0.118515	-0.130075	-0.654428	-0.298408	-0.138707	0.414381	0.532689	-0.333058	0.658486
43079	9.357893	0.858743	3.859140	-0.568233	-0.075319	-0.113011	-0.654988	-0.300972	-0.135894	0.422811	0.530176	-0.337636	0.652799
43080	9.048936	0.722519	3.795827	-0.544119	-0.032740	-0.056452	-0.652555	-0.304094	-0.138498	0.430063	0.527938	-0.342710	0.647207
43081	8.779139	0.762588	3.747410	-0.560315	-0.033077	-0.014224	-0.655535	-0.305504	-0.139340	0.437331	0.524111	-0.347778	0.642728
43082	8.816221	0.810133	3.657417	-0.562348	-0.065429	-0.021108	-0.654402	-0.304517	-0.137921	0.443981	0.521767	-0.353680	0.636828
43083	8.836332	0.886938	3.591286	-0.542397	-0.080094	-0.003075	-0.655264	-0.303536	-0.133509	0.450510	0.518482	-0.358959	0.631954
43084	9.001987	1.010725	3.454355	-0.554867	-0.055042	0.025874	-0.657250	-0.305533	-0.129404	0.456453	0.515616	-0.365090	0.626498
43085	8.997905	1.097426	3.400229	-0.545336	-0.003186	0.065489	-0.658108	-0.304827	-0.127547	0.462629	0.510724	-0.370327	0.622891
43086	8.954380	1.175343	3.447749	-0.548523	0.054184	0.098714	-0.658261	-0.303278	-0.123418	0.468294	0.505904	-0.376057	0.619147
43087	9.181515	1.251282	3.451431	-0.560162	0.073898	0.119744	-0.659549	-0.301572	-0.123107	0.474436	0.499401	-0.381218	0.616589
43088	9.797934	1.260690	3.643825	-0.555593	0.081038	0.132257	-0.662553	-0.297877	-0.121626	0.479850	0.493817	-0.387049	0.613255
43089	10.046413	0.764175	3.731196	-0.548951	0.100545	0.164045	-0.662852	-0.294466	-0.122438	0.485444	0.486643	-0.392157	0.611339
43090	9.309147	0.583536	3.478044	-0.543755	0.139227	0.257478	-0.667145	-0.288058	-0.124321	0.489547	0.479371	-0.398429	0.609755
43091	8.732181	0.556235	3.169802	-0.545573	0.104586	0.296486	-0.669161	-0.281938	-0.126934	0.493387	0.471035	-0.404649	0.609060
43092	8.896061	0.531153	3.189195	-0.555213	0.040196	0.250798	-0.672609	-0.274117	-0.127533	0.496757	0.464804	-0.411893	0.606246
43093	9.238557	0.468572	3.189435	-0.551862	0.017162	0.210347	-0.675623	-0.268438	-0.125040	0.500860	0.458091	-0.418158	0.603685
43094	9.344703	0.552796	3.236684	-0.537314	0.033485	0.192754	-0.676927	-0.263041	-0.124122	0.504597	0.452501	-0.424634	0.600259
43095	9.041436	0.410992	3.059847	-0.551799	0.029899	0.194304	-0.680506	-0.257923	-0.123189	0.508878	0.445703	-0.430542	0.597516
43096	8.838758	0.152815	2.927673	-0.559201	-0.009835	0.205009	-0.682527	-0.251102	-0.123101	0.512176	0.440206	-0.437748	0.593524
43097	9.185704	-0.195563	2.839267	-0.537724	-0.062005	0.187919	-0.684261	-0.245134	-0.122741	0.515470	0.434643	-0.444305	0.589889
43098	9.148538	-0.260010	2.931865	-0.555995	-0.070809	0.173585	-0.687977	-0.241439	-0.120829	0.518457	0.430083	-0.451737	0.584949
43099	9.164440	-0.608415	2.892234	-0.552422	-0.081496	0.156844	-0.689143	-0.235048	-0.120186	0.521927	0.424809	-0.458337	0.580566
43100	9.264966	-0.933230	2.844977	-0.561736	-0.119140	0.140140	-0.692011	-0.230364	-0.117278	0.524787	0.420959	-0.465961	0.574694
43101	9.702080	-1.101526	3.042011	-0.535432	-0.135679	0.166262	-0.694879	-0.225680	-0.114513	0.527355	0.416323	-0.472947	0.569993
43102	9.648944	-0.638113	3.268900	-0.565531	-0.120834	0.134894	-0.697031	-0.222138	-0.110348	0.530161	0.412410	-0.480492	0.563892
43103	9.280106	-0.422798	3.315322	-0.560242	-0.080223	0.021423	-0.697903	-0.218451	-0.108175	0.534980	0.408190	-0.485879	0.557762
43104	8.889585	-0.575879	3.179809	-0.553280	-0.101284	-0.049230	-0.698032	-0.221579	-0.107073	0.539807	0.405861	-0.491467	0.549859
43105	8.930770	-0.639296	3.129714	-0.557153	-0.121631	-0.088072	-0.696748	-0.223298	-0.103416	0.545282	0.403101	-0.496268	0.542120
43106	9.026526	-0.678055	3.212182	-0.553563	-0.114224	-0.111066	-0.696458	-0.225012	-0.100885	0.550516	0.401413	-0.501384	0.533305
43107	9.209623	-0.727427	3.231820	-0.564560	-0.111144	-0.144799	-0.695303	-0.228994	-0.099944	0.556621	0.398905	-0.505577	0.524823
43108	9.248410	-0.742354	3.202936	-0.570074	-0.098097	-0.189168	-0.694720	-0.232406	-0.099275	0.562812	0.397528	-0.509933	0.514959
43109	9.241539	-0.645635	3.201866	-0.564305	-0.023917	-0.224931	-0.694415	-0.236659	-0.101874	0.570474	0.394796	-0.512374	0.506131
43110	9.060637	-0.693074	3.163972	-0.542404	0.012382	-0.267402	-0.690968	-0.243759	-0.104387	0.578189	0.393268	-0.514434	0.496382
43111	9.308193	-0.691371	3.298949	-0.540390	0.041084	-0.251586	-0.690069	-0.253696	-0.106342	0.586427	0.390272	-0.515539	0.487863
43112	9.420921	-0.587263	3.440213	-0.539935	0.114848	-0.237850	-0.688328	-0.261074	-0.109552	0.594703	0.387331	-0.516464	0.479133
43113	9.277179	-0.478126	3.354608	-0.537684	0.194261	-0.254247	-0.684454	-0.267019	-0.118292	0.604343	0.382752	-0.515570	0.471654
43114	9.836269	-0.080943	3.656330	-0.566914	0.189966	-0.254411	-0.681577	-0.272537	-0.126737	0.613555	0.378795	-0.515571	0.462873
43115	9.897276	0.383609	3.793641	-0.541678	0.181885	-0.268155	-0.675567	-0.278909	-0.136633	0.623034	0.374268	-0.514593	0.454914
43116	9.655052	0.238428	3.524931	-0.560111	0.115098	-0.248554	-0.674949	-0.287962	-0.147791	0.631154	0.370871	-0.515342	0.445559
43117	9.199253	-0.134288	2.988392	-0.545152	0.127093	-0.193721	-0.670085	-0.292775	-0.155818	0.639218	0.365897	-0.515498	0.437929
43118	8.992530	-0.128816	2.882279	-0.545101	0.121506	-0.176029	-0.670629	-0.297011	-0.162947	0.646454	0.361763	-0.516429	0.429565
43119	8.945601	0.326173	2.928012	-0.557923	0.097831	-0.140602	-0.667332	-0.301540	-0.169825	0.653646	0.356221	-0.517354	0.422136
43120	9.086441	0.513697	2.908814	-0.533013	0.045028	-0.189472	-0.664890	-0.305786	-0.176126	0.659929	0.352928	-0.518962	0.413054
43121	9.057675	0.664028	2.955506	-0.542638	-0.030481	-0.203264	-0.662164	-0.309892	-0.181861	0.666012	0.349220	-0.520894	0.403910
43122	8.861396	0.649403	2.738442	-0.554105	-0.127702	-0.208141	-0.661001	-0.315720	-0.181082	0.670604	0.347140	-0.524698	0.393035
43123	9.013748	0.806263	2.465833	-0.569408	-0.272945	-0.175516	-0.659707	-0.319566	-0.178297	0.673888	0.344627	-0.530163	0.382144
43124	9.498001	1.126831	2.422943	-0.556118	-0.303346	-0.199802	-0.659401	-0.325695	-0.171985	0.676335	0.343684	-0.536230	0.370013
43125	10.082925	1.085622	2.606278	-0.558543	-0.223608	-0.241792	-0.658813	-0.330821	-0.168359	0.680310	0.341582	-0.540342	0.358512
43126	9.933604	0.942791	2.806230	-0.550403	-0.101487	-0.204466	-0.657371	-0.335949	-0.164880	0.684692	0.339170	-0.543420	0.347642
43127	9.415456	0.831015	2.962830	-0.561647	-0.052625	-0.130716	-0.657350	-0.341067	-0.163233	0.689542	0.334505	-0.545840	0.338669
43128	8.899979	0.906167	2.866019	-0.548053	-0.090152	-0.079108	-0.654633	-0.344340	-0.163006	0.692975	0.330579	-0.549462	0.329537
43129	8.953991	1.006912	2.797159	-0.543082	-0.160328	-0.090977	-0.655200	-0.345487	-0.159470	0.696068	0.326375	-0.553395	0.320503
43130	9.273919	1.236554	2.736171	-0.537729	-0.182138	-0.067682	-0.653767	-0.349202	-0.153708	0.698166	0.322977	-0.558170	0.310960
43131	9.367316	1.251102	2.837379	-0.554118	-0.183837	-0.069616	-0.656033	-0.352915	-0.145791	0.700747	0.318464	-0.562512	0.301851
43132	9.244477	1.091665	2.728161	-0.550151	-0.162667	-0.023739	-0.656037	-0.352929	-0.141680	0.702691	0.314193	-0.567235	0.292835
43133	9.172053	1.058195	2.714132	-0.560665	-0.130673	0.029001	-0.657310	-0.355644	-0.135745	0.705147	0.308086	-0.571367	0.285291
43134	9.277947	1.115956	2.781009	-0.557508	-0.082456	0.076538	-0.658745	-0.353379	-0.132591	0.707297	0.302030	-0.575503	0.278040
43135	9.108297	1.214564	2.917879	-0.535973	0.006266	0.115141	-0.661315	-0.351964	-0.129296	0.710532	0.294455	-0.577964	0.272760
43136	9.085436	1.128350	3.022784	-0.552850	0.049263	0.150044	-0.662466	-0.349124	-0.128123	0.713612	0.286822	-0.580535	0.267341
43137	9.241947	1.050083	3.033114	-0.546230	0.051290	0.222671	-0.666035	-0.346280	-0.126789	0.716701	0.277551	-0.582906	0.263676
43138	9.376427	0.821896	3.011315	-0.561013	0.117455	0.286669	-0.668766	-0.339884	-0.126416	0.719729	0.267787	-0.585192	0.260443
43139	9.976739	0.553917	3.279324	-0.530468	0.148710	0.406336	-0.671793	-0.330787	-0.126579	0.722727	0.256014	-0.586926	0.260079
43140	10.568784	0.094817	3.897460	-0.535968	0.115782	0.466663	-0.679661	-0.320257	-0.127398	0.724457	0.244437	-0.589902	0.259668
43141	10.133982	0.380029	3.459879	-0.546249	0.204926	0.474810	-0.687110	-0.308021	-0.128770	0.727614	0.231250	-0.591047	0.260316
43142	9.152561	0.441726	3.061772	-0.539761	0.098172	0.409904	-0.691707	-0.297496	-0.130323	0.729217	0.220307	-0.593866	0.258903
43143	8.770976	0.457405	2.479718	-0.544969	-0.074030	0.225078	-0.694157	-0.290249	-0.129661	0.730131	0.211515	-0.597792	0.254589
43144	8.863684	0.026912	2.146080	-0.532280	-0.070931	0.175648	-0.697743	-0.283713	-0.128287	0.730731	0.204292	-0.601888	0.249054
43145	9.191907	-0.547284	1.874145	-0.539667	-0.105012	0.165162	-0.701461	-0.279449	-0.126512	0.731359	0.196427	-0.605901	0.243751
43146	9.424790	-0.964746	1.832578	-0.546354	-0.055074	0.226697	-0.701781	-0.271789	-0.123735	0.731802	0.188262	-0.609914	0.238806
43147	9.319012	-1.170963	1.989680	-0.542611	0.010574	0.136049	-0.704936	-0.266104	-0.122800	0.733777	0.180113	-0.612068	0.233459
43148	9.535299	-1.673891	2.178662	-0.540909	-0.053133	0.205433	-0.706526	-0.260565	-0.121878	0.734172	0.172226	-0.615819	0.228246
43149	10.026736	-1.587016	2.650680	-0.546532	-0.062056	0.203742	-0.709971	-0.253748	-0.119511	0.734764	0.163465	-0.619203	0.223580
43150	9.789951	-1.071357	2.930395	-0.543531	-0.049692	0.029432	-0.710688	-0.252757	-0.117935	0.735836	0.157667	-0.622216	0.215718
43151	9.106012	-1.005234	2.766247	-0.554961	-0.074705	-0.095406	-0.711822	-0.253747	-0.118220	0.737441	0.152498	-0.624733	0.206480
43152	8.827670	-0.999946	2.558737	-0.553342	-0.071327	-0.173302	-0.710093	-0.259155	-0.116165	0.738944	0.149134	-0.627329	0.195393
43153	8.857845	-0.870199	2.465419	-0.553950	-0.095318	-0.307599	-0.708652	-0.263706	-0.115232	0.740910	0.146659	-0.629350	0.182925
43154	9.215682	-1.032969	2.307264	-0.550703	-0.129860	-0.370099	-0.703491	-0.272806	-0.115510	0.742154	0.145965	-0.632008	0.168723
43155	9.486957	-1.306975	2.053804	-0.541118	-0.073329	-0.346416	-0.701741	-0.282319	-0.117468	0.744208	0.144016	-0.633342	0.155861
43156	9.827008	-1.318605	2.082477	-0.545857	0.063990	-0.380865	-0.696858	-0.291393	-0.125540	0.747621	0.142849	-0.632833	0.142057
43157	9.567458	-1.272284	2.270799	-0.548366	0.225713	-0.334173	-0.692256	-0.300597	-0.137014	0.753145	0.139641	-0.629558	0.130119
43158	9.728827	-1.324416	2.599817	-0.544069	0.302524	-0.262044	-0.687956	-0.305533	-0.150284	0.758943	0.136277	-0.625568	0.118740
43159	9.790367	-0.805017	3.004752	-0.533190	0.309451	-0.235360	-0.681520	-0.310754	-0.164991	0.764935	0.131722	-0.621055	0.108691
43160	9.596042	0.085473	2.970909	-0.559195	0.221018	-0.204967	-0.678077	-0.315273	-0.175272	0.769354	0.127531	-0.618287	0.097736
43161	9.455359	0.980036	2.869284	-0.556633	0.115522	-0.293547	-0.675191	-0.322339	-0.187844	0.772845	0.123688	-0.616465	0.085926
43162	9.341274	1.236311	2.765082	-0.561653	0.002028	-0.491938	-0.669457	-0.331427	-0.192238	0.774774	0.123344	-0.616135	0.069926
43163	9.067216	1.227463	2.620554	-0.562346	-0.115094	-0.494815	-0.662300	-0.340655	-0.198204	0.775407	0.122222	-0.617138	0.054282
43164	8.852473	1.517740	2.441193	-0.570299	-0.245129	-0.458722	-0.658418	-0.349311	-0.203004	0.773857	0.121567	-0.620418	0.038052
43165	9.423316	1.804062	2.420318	-0.563501	-0.297115	-0.482939	-0.652698	-0.355131	-0.207930	0.771788	0.120437	-0.623979	0.022072
43166	9.813503	1.884684	2.563889	-0.557153	-0.255076	-0.546733	-0.647102	-0.364774	-0.216015	0.769674	0.121028	-0.626844	0.004608
43167	9.745677	1.479966	2.711074	-0.537795	-0.221041	-0.537942	-0.640812	-0.370155	-0.225194	0.768056	0.120902	-0.628757	-0.011744
43168	9.245162	1.251116	2.716714	-0.533555	-0.224468	-0.369038	-0.635958	-0.372555	-0.233196	0.765872	0.119546	-0.631243	-0.026105
43169	8.943430	1.500808	2.530673	-0.529815	-0.259603	-0.274143	-0.635663	-0.373381	-0.241145	0.763494	0.116139	-0.634125	-0.038391
43170	8.930764	1.734586	2.409670	-0.540677	-0.281677	-0.217484	-0.633241	-0.373371	-0.245700	0.760394	0.112675	-0.637605	-0.050643
43171	9.188670	1.978575	2.261608	-0.552319	-0.254618	-0.209734	-0.630963	-0.373080	-0.249401	0.757903	0.108085	-0.640336	-0.062211
43172	9.349742	2.092496	2.088546	-0.557989	-0.150165	-0.197117	-0.630541	-0.371364	-0.253355	0.756278	0.104215	-0.641637	-0.074063
43173	9.433230	2.066575	1.892982	-0.537327	-0.084225	-0.125601	-0.630824	-0.371068	-0.256752	0.755812	0.098975	-0.641820	-0.083786
43174	9.669925	2.142529	1.908734	-0.561746	0.013850	0.003610	-0.630409	-0.366352	-0.266061	0.756415	0.092704	-0.640878	-0.092298
43175	9.955277	1.790224	2.289266	-0.545877	0.187802	0.087647	-0.629304	-0.357239	-0.274054	0.759633	0.085052	-0.637219	-0.098369
43176	10.688664	0.726947	3.063783	-0.548784	0.233525	0.214697	-0.628343	-0.346974	-0.286569	0.763246	0.076665	-0.633206	-0.103092
43177	9.648049	0.559250	3.028382	-0.553116	0.331338	0.344740	-0.627552	-0.329888	-0.300287	0.768616	0.065825	-0.627584	-0.105044
43178	8.351233	0.733826	2.583523	-0.547413	0.182999	0.391497	-0.631162	-0.314635	-0.314982	0.771737	0.055089	-0.624440	-0.107064
43179	8.651374	0.508202	2.365733	-0.544866	0.052408	0.289754	-0.633368	-0.295560	-0.326954	0.773243	0.044409	-0.622906	-0.110049
43180	9.530084	0.325548	2.257850	-0.539263	-0.029703	0.212637	-0.635122	-0.283894	-0.331637	0.773123	0.035554	-0.622744	-0.114919
43181	10.030216	0.088758	2.387901	-0.566671	-0.016278	0.142413	-0.637316	-0.268670	-0.338546	0.773259	0.026160	-0.621998	-0.120437
43182	9.784309	-0.166896	2.229174	-0.559507	-0.004858	0.068042	-0.639631	-0.258849	-0.343669	0.772946	0.018841	-0.621191	-0.127752
43183	9.335776	-0.603190	1.968822	-0.537620	0.011589	0.024714	-0.639944	-0.251160	-0.349256	0.772928	0.011353	-0.619945	-0.134619
43184	8.957015	-0.773067	1.864897	-0.506902	-0.015475	0.007453	-0.639978	-0.242340	-0.353982	0.772147	0.005563	-0.619306	-0.142190
43185	9.364073	-0.915571	1.904607	-0.532672	-0.054698	-0.020853	-0.639583	-0.234376	-0.357587	0.770994	-0.001554	-0.619020	-0.149601
43186	9.926844	-0.951443	2.145910	-0.549913	-0.030940	-0.042333	-0.640184	-0.225975	-0.363730	0.769709	-0.007434	-0.618376	-0.158444
43187	10.184554	-1.115541	2.447049	-0.552518	0.027296	-0.102859	-0.638220	-0.218142	-0.371601	0.769114	-0.013684	-0.616688	-0.167248
43188	9.728211	-1.071784	2.799989	-0.537846	0.072460	-0.130493	-0.637401	-0.209325	-0.375909	0.768630	-0.017954	-0.614376	-0.177281
43189	9.004217	-1.106071	2.772342	-0.552796	0.031554	-0.191608	-0.633867	-0.202485	-0.385220	0.767577	-0.023205	-0.612529	-0.187339
43190	9.052930	-1.118856	2.709589	-0.565153	-0.025481	-0.253316	-0.632743	-0.198497	-0.389582	0.765203	-0.026744	-0.611514	-0.199500
43191	9.129117	-0.899823	2.639379	-0.557521	-0.088213	-0.291718	-0.630911	-0.193948	-0.392241	0.762045	-0.031388	-0.611390	-0.210961
43192	9.377155	-0.959120	2.683207	-0.554022	-0.102516	-0.303048	-0.632054	-0.191944	-0.396180	0.758257	-0.034449	-0.611432	-0.223629
43193	9.405861	-1.056068	2.669751	-0.554981	-0.102326	-0.323413	-0.630646	-0.188534	-0.397431	0.754511	-0.038806	-0.611396	-0.235375
43194	9.225193	-0.933993	2.683130	-0.573915	-0.093516	-0.293633	-0.627668	-0.185546	-0.401392	0.750576	-0.042226	-0.610996	-0.248065
43195	9.276235	-0.939451	2.634791	-0.535832	-0.087995	-0.325057	-0.627111	-0.182271	-0.404197	0.746730	-0.046284	-0.610687	-0.259448
43196	9.263179	-0.940519	2.451162	-0.543985	-0.080598	-0.341115	-0.625551	-0.180848	-0.406179	0.742454	-0.048590	-0.610081	-0.272400
43197	9.337106	-0.937361	2.257704	-0.559125	-0.034534	-0.344204	-0.623834	-0.182259	-0.410177	0.738857	-0.052550	-0.608723	-0.284226
43198	9.558552	-1.066762	2.273350	-0.547800	0.034833	-0.347124	-0.621558	-0.181830	-0.412742	0.735659	-0.054176	-0.606191	-0.297326
43199	9.432226	-0.994998	2.412879	-0.559629	0.167947	-0.318025	-0.617580	-0.179401	-0.419977	0.734396	-0.057373	-0.601672	-0.308807
43200	9.997386	-0.938741	2.701482	-0.539306	0.236385	-0.318099	-0.611600	-0.179106	-0.427676	0.733529	-0.057997	-0.595998	-0.321494
43201	11.143036	0.165027	3.335267	-0.541931	0.155414	-0.311979	-0.606476	-0.178093	-0.436919	0.731909	-0.061201	-0.591616	-0.332498
43202	9.882443	-0.009748	2.720266	-0.559634	0.211389	-0.330474	-0.599349	-0.179929	-0.445075	0.730346	-0.062107	-0.585996	-0.345466
43203	9.512526	0.280131	2.321211	-0.542062	0.134220	-0.375815	-0.595208	-0.182475	-0.450947	0.727748	-0.064785	-0.581876	-0.357219
43204	8.998129	0.213315	2.327478	-0.549139	0.120933	-0.305159	-0.591785	-0.183604	-0.455522	0.725037	-0.066434	-0.577416	-0.369457
43205	8.981723	0.780798	2.226921	-0.565145	0.027096	-0.279041	-0.588088	-0.182171	-0.462057	0.721578	-0.071390	-0.574455	-0.379776
43206	8.888679	1.120397	1.940519	-0.548765	-0.087839	-0.328530	-0.586803	-0.182736	-0.463774	0.716014	-0.074309	-0.572882	-0.391928
43207	9.000656	1.339537	1.923424	-0.531105	-0.172732	-0.312711	-0.586948	-0.182166	-0.464475	0.709752	-0.079908	-0.573026	-0.401881
43208	9.354659	1.348119	1.719864	-0.542178	-0.225241	-0.273511	-0.587671	-0.179757	-0.462176	0.702784	-0.084412	-0.573196	-0.412814
43209	9.981672	1.337308	1.781976	-0.544931	-0.232501	-0.258336	-0.590239	-0.178623	-0.459876	0.695942	-0.091291	-0.573916	-0.421842
43210	10.332985	1.340804	1.921627	-0.561764	-0.171357	-0.232303	-0.592228	-0.179621	-0.457319	0.689633	-0.096042	-0.572923	-0.432367
43211	9.901313	1.214269	2.124191	-0.539011	-0.042203	-0.186943	-0.592081	-0.181191	-0.454927	0.685321	-0.102022	-0.570863	-0.440502
43212	9.046036	1.055510	2.158522	-0.547423	0.018337	-0.115070	-0.590799	-0.181188	-0.456638	0.682025	-0.106231	-0.567013	-0.449503
43213	8.916195	1.303215	2.213929	-0.553334	-0.064784	-0.087203	-0.590520	-0.179909	-0.457336	0.678100	-0.113749	-0.564864	-0.456258
43214	9.239831	1.436762	2.250670	-0.571872	-0.126042	-0.073692	-0.592792	-0.181043	-0.456196	0.673299	-0.120032	-0.562548	-0.464543
43215	9.680082	1.651386	2.228354	-0.582772	-0.131560	-0.048897	-0.596493	-0.181479	-0.450784	0.668665	-0.128960	-0.560879	-0.470820
43216	9.670835	1.738392	2.217729	-0.553449	-0.097620	-0.031060	-0.597638	-0.180349	-0.447928	0.664431	-0.135170	-0.558130	-0.478279
43217	9.361612	1.498138	2.138661	-0.571419	-0.090610	-0.004865	-0.599619	-0.183192	-0.445816	0.660472	-0.144014	-0.555842	-0.483815
43218	9.381116	1.381490	2.057774	-0.549233	-0.083443	0.087346	-0.601483	-0.179779	-0.445907	0.657377	-0.151312	-0.552504	-0.489591
43219	9.515683	1.245355	2.068779	-0.557049	-0.076090	0.175683	-0.603211	-0.175093	-0.444427	0.655157	-0.161804	-0.549568	-0.492507
43220	9.652972	0.987739	1.982058	-0.555558	-0.042735	0.272805	-0.604944	-0.169992	-0.439823	0.654141	-0.170791	-0.544947	-0.495945
43221	9.421308	1.084197	1.713054	-0.531227	0.028572	0.343400	-0.610089	-0.165305	-0.436331	0.654574	-0.181740	-0.540263	-0.496609
43222	9.618191	1.040147	1.824443	-0.572592	0.082558	0.374461	-0.611810	-0.162179	-0.435433	0.655673	-0.190772	-0.533356	-0.499229
43223	9.958102	0.911784	2.125074	-0.547773	0.152999	0.346049	-0.611409	-0.156504	-0.434101	0.657147	-0.200719	-0.526767	-0.500386
43224	9.783374	0.969413	2.274491	-0.547571	0.199987	0.328035	-0.610277	-0.154509	-0.436924	0.658925	-0.207714	-0.518620	-0.503692
43225	9.435391	0.918617	2.304523	-0.529622	0.184008	0.287570	-0.608021	-0.149536	-0.439157	0.659967	-0.216473	-0.511940	-0.505470
43226	9.158619	0.318011	2.224600	-0.540240	0.099939	0.218831	-0.608473	-0.142986	-0.443904	0.659469	-0.223217	-0.505544	-0.509608
43227	9.171853	-0.323518	2.077082	-0.566095	0.027344	0.187940	-0.607772	-0.141008	-0.441337	0.657529	-0.233014	-0.500914	-0.512294
43228	9.005513	-0.902523	2.083766	-0.531666	-0.012661	0.205288	-0.609493	-0.138169	-0.439734	0.655638	-0.240609	-0.496056	-0.515920
43229	9.417253	-1.556954	2.206514	-0.553791	-0.083829	0.217845	-0.611498	-0.135762	-0.436291	0.652747	-0.251694	-0.492776	-0.517440
43230	10.639398	-1.731180	2.632136	-0.544793	-0.114915	0.276735	-0.616353	-0.132071	-0.432386	0.650349	-0.261164	-0.488670	-0.519656
43231	10.334726	-0.683437	2.896338	-0.558820	0.037120	0.209349	-0.619488	-0.131653	-0.427821	0.648296	-0.270964	-0.483704	-0.521844
43232	9.194790	-0.423050	2.803129	-0.547748	0.009698	0.035178	-0.619203	-0.132083	-0.426693	0.644416	-0.276776	-0.479149	-0.527767
43233	8.563710	-0.577682	2.564044	-0.576251	-0.011033	-0.056284	-0.618910	-0.134504	-0.424878	0.638821	-0.284653	-0.475975	-0.533224
43234	8.741642	-0.794028	2.546888	-0.558586	-0.082936	-0.083050	-0.618472	-0.137639	-0.422080	0.632575	-0.290384	-0.473063	-0.540126
43235	9.210336	-0.814325	2.478823	-0.551392	-0.104714	-0.063273	-0.621311	-0.139343	-0.419949	0.625956	-0.298774	-0.471293	-0.544790
43236	9.418930	-0.729192	2.388181	-0.540253	-0.060522	-0.070434	-0.621879	-0.139918	-0.417541	0.619990	-0.304064	-0.468139	-0.551365
43237	9.414098	-0.537157	2.170971	-0.554660	-0.010385	-0.125724	-0.622457	-0.137641	-0.418646	0.613352	-0.310770	-0.465462	-0.557285
43238	9.412284	-0.637505	2.355752	-0.556046	0.114818	-0.222072	-0.619767	-0.134663	-0.419203	0.607060	-0.312801	-0.460817	-0.566817
43239	9.451068	-0.723215	2.603145	-0.572142	0.189235	-0.274041	-0.617632	-0.133505	-0.427146	0.600292	-0.315980	-0.456327	-0.575823
43240	9.709127	-0.746984	2.926883	-0.548153	0.283228	-0.316766	-0.610659	-0.132933	-0.433290	0.594284	-0.315003	-0.450208	-0.587292
43241	11.496124	-0.599970	3.497992	-0.537818	0.222106	-0.315912	-0.603270	-0.129222	-0.444225	0.587328	-0.316891	-0.445843	-0.596532
43242	10.478414	-0.024013	3.357599	-0.555549	0.281292	-0.286533	-0.597286	-0.129201	-0.454762	0.581375	-0.316150	-0.439336	-0.607484
43243	8.902959	0.088210	2.710818	-0.563529	0.135129	-0.277160	-0.594021	-0.126487	-0.461705	0.573737	-0.319593	-0.435306	-0.615788
43244	8.490289	0.535861	1.988657	-0.540955	-0.043349	-0.279331	-0.592321	-0.124354	-0.463680	0.564910	-0.322601	-0.432560	-0.624258
43245	8.757913	1.088107	1.670400	-0.545276	-0.120298	-0.328308	-0.591484	-0.120375	-0.465062	0.554293	-0.328370	-0.431955	-0.631147
43246	9.243430	1.276733	1.401824	-0.544430	-0.267831	-0.344948	-0.593495	-0.115969	-0.464716	0.542455	-0.333528	-0.431964	-0.638677
43247	9.906057	1.239505	1.527013	-0.559838	-0.293540	-0.275844	-0.599217	-0.109438	-0.460066	0.530625	-0.341884	-0.432685	-0.643690
43248	10.272798	1.096680	1.474952	-0.558631	-0.277787	-0.221020	-0.604939	-0.102906	-0.455841	0.519953	-0.348229	-0.431638	-0.649673
43249	10.328484	0.904188	1.670350	-0.537958	-0.219329	-0.122080	-0.606402	-0.094251	-0.452336	0.510649	-0.356541	-0.430735	-0.653133
43250	9.818655	0.822528	2.012679	-0.550604	-0.090163	-0.061228	-0.607862	-0.086161	-0.449829	0.503552	-0.361606	-0.426636	-0.658527
43251	9.094564	0.827108	2.016013	-0.548462	-0.069085	-0.011940	-0.613295	-0.080190	-0.447880	0.496738	-0.368855	-0.423192	-0.661896
43252	8.910006	0.977545	1.922752	-0.546943	-0.122344	-0.002763	-0.614167	-0.076073	-0.446979	0.490033	-0.374713	-0.418956	-0.666284
43253	9.319018	1.238316	1.904795	-0.547934	-0.145111	0.031100	-0.616753	-0.070965	-0.443503	0.482988	-0.383170	-0.415874	-0.668544
43254	9.489697	1.369186	1.746030	-0.536529	-0.069570	0.044098	-0.619320	-0.069830	-0.441344	0.477293	-0.388514	-0.410841	-0.672650
43255	9.525189	1.435470	1.559168	-0.552315	-0.015091	0.106412	-0.619046	-0.067705	-0.440190	0.472140	-0.395748	-0.405814	-0.675117
43256	10.043899	1.051268	1.712588	-0.548403	0.003450	0.150626	-0.621338	-0.064730	-0.436171	0.468267	-0.401005	-0.399024	-0.678750
43257	9.289776	1.047203	1.848970	-0.527193	0.177646	0.193875	-0.622485	-0.062596	-0.436423	0.465894	-0.405975	-0.391763	-0.681651
43258	9.815792	0.650780	1.988017	-0.558312	0.112578	0.236423	-0.620216	-0.060748	-0.438548	0.463870	-0.410439	-0.383049	-0.685301
43259	9.442629	-0.092855	2.129726	-0.537440	0.185397	0.333352	-0.620233	-0.056052	-0.441616	0.463230	-0.416370	-0.374320	-0.686977
43260	8.782166	-0.923355	1.620319	-0.557292	0.160059	0.345443	-0.619681	-0.051927	-0.443845	0.462939	-0.420909	-0.364197	-0.689843
43261	8.721107	-1.870785	1.568144	-0.554685	-0.029119	0.336773	-0.617137	-0.047953	-0.444957	0.460481	-0.429913	-0.357005	-0.689695
43262	10.195351	-2.352944	1.706879	-0.529993	-0.166321	0.369100	-0.620851	-0.044974	-0.441211	0.458248	-0.438759	-0.349982	-0.689211
43263	10.694659	-1.815700	2.314020	-0.547822	-0.085216	0.382690	-0.624698	-0.044701	-0.435224	0.455901	-0.448722	-0.342798	-0.687963
43264	10.526886	-1.083439	2.513896	-0.553592	-0.027909	0.226624	-0.626963	-0.047688	-0.432261	0.452314	-0.454786	-0.335378	-0.690002
43265	9.851426	-0.970360	2.523205	-0.557095	0.033991	0.150000	-0.628927	-0.054218	-0.431606	0.447344	-0.461473	-0.328935	-0.691901
43266	9.031074	-1.113283	2.419569	-0.542572	0.037717	0.118118	-0.629175	-0.062743	-0.430418	0.442685	-0.465707	-0.322010	-0.695310
43267	8.814260	-1.044364	2.399758	-0.570406	-0.026530	0.061536	-0.630300	-0.065867	-0.429592	0.435861	-0.472628	-0.316613	-0.697427
43268	9.112176	-1.226965	2.488393	-0.553423	-0.044148	0.011452	-0.630576	-0.068432	-0.426923	0.428976	-0.477306	-0.311206	-0.700934
43269	9.191813	-1.425777	2.084524	-0.555802	-0.002666	0.010295	-0.630566	-0.070705	-0.426664	0.421611	-0.483282	-0.306174	-0.703520
43270	9.111012	-1.460223	1.906191	-0.564824	0.030292	-0.043104	-0.632274	-0.070560	-0.426223	0.414196	-0.486561	-0.300447	-0.708118
43271	9.328623	-1.083713	2.037025	-0.547290	0.015232	-0.175416	-0.632551	-0.072119	-0.426947	0.404289	-0.490935	-0.297088	-0.712231
43272	9.876285	-1.145652	2.346303	-0.531057	0.055661	-0.264733	-0.630828	-0.075528	-0.428130	0.394084	-0.492102	-0.293745	-0.718504
43273	10.354888	-0.829712	2.716702	-0.559926	0.080608	-0.212910	-0.627834	-0.076375	-0.431848	0.383797	-0.495207	-0.289947	-0.723464
43274	10.045086	-0.201103	2.818846	-0.554566	0.098844	-0.241255	-0.625280	-0.073805	-0.437653	0.373817	-0.495916	-0.285635	-0.729891
43275	9.595973	-0.226732	2.520081	-0.548989	0.105951	-0.237776	-0.623296	-0.071526	-0.441047	0.363309	-0.498196	-0.281976	-0.735049
43276	9.582563	-0.380724	2.618479	-0.564434	0.109713	-0.248622	-0.621318	-0.067251	-0.446971	0.353057	-0.498606	-0.277447	-0.741462
43277	9.440768	-0.482141	2.491724	-0.540160	0.057251	-0.240091	-0.620048	-0.063828	-0.452190	0.342228	-0.501315	-0.274197	-0.745908
43278	9.169664	-0.423561	2.310191	-0.549733	-0.053067	-0.193563	-0.618914	-0.062547	-0.453745	0.331931	-0.504181	-0.270398	-0.750006
43279	9.244874	-0.232348	2.042135	-0.548486	-0.124748	-0.234633	-0.621204	-0.059563	-0.452561	0.320002	-0.509492	-0.268119	-0.752415
43280	9.310127	-0.002039	1.831654	-0.539428	-0.150365	-0.193624	-0.624902	-0.060417	-0.449422	0.309173	-0.513578	-0.265049	-0.755247
43281	9.372467	0.126870	1.636807	-0.553976	-0.163951	-0.175979	-0.625743	-0.063837	-0.445483	0.297747	-0.519616	-0.262268	-0.756677
43282	9.463667	0.544176	1.593363	-0.543838	-0.117827	-0.197301	-0.628871	-0.065124	-0.440652	0.286883	-0.523049	-0.258920	-0.759657
43283	9.529357	0.858983	1.367438	-0.541328	-0.153914	-0.189909	-0.630288	-0.066685	-0.439807	0.275318	-0.528579	-0.256372	-0.760972
43284	9.791129	1.176453	1.378044	-0.550981	-0.194579	-0.265757	-0.632139	-0.066835	-0.436108	0.262840	-0.532685	-0.254007	-0.763310
43285	10.053305	0.918549	1.370906	-0.552174	-0.239490	-0.277859	-0.633274	-0.068553	-0.431298	0.249260	-0.538881	-0.252647	-0.763967
43286	10.202509	0.575649	1.572690	-0.539918	-0.194929	-0.231127	-0.638391	-0.069684	-0.429285	0.237322	-0.542894	-0.250017	-0.765791
43287	9.838119	0.529413	1.542279	-0.542950	-0.152554	-0.138614	-0.639528	-0.070831	-0.425035	0.226320	-0.548175	-0.246787	-0.766407
43288	9.250394	0.889018	1.251482	-0.542957	-0.170868	-0.111138	-0.641379	-0.071268	-0.420631	0.216227	-0.552258	-0.242630	-0.767716
43289	9.368039	1.160780	1.151629	-0.550436	-0.197793	-0.115420	-0.643916	-0.077669	-0.415717	0.205195	-0.558170	-0.239182	-0.767550
43290	9.399366	1.325957	0.927421	-0.555792	-0.205311	-0.076474	-0.649026	-0.081229	-0.409194	0.195253	-0.562829	-0.234535	-0.768175
43291	9.629439	1.511027	0.606062	-0.561259	-0.234472	-0.032041	-0.652134	-0.087347	-0.403564	0.185114	-0.569535	-0.230098	-0.767084
43292	9.906500	1.507737	0.359239	-0.563114	-0.225074	-0.069207	-0.655540	-0.090488	-0.396199	0.175037	-0.574384	-0.225286	-0.767262
43293	9.983191	1.187679	0.275712	-0.538755	-0.162008	0.017363	-0.658668	-0.092207	-0.389530	0.166154	-0.579931	-0.220331	-0.766503
43294	10.220631	0.791747	0.589132	-0.539563	-0.090550	0.184979	-0.661244	-0.089373	-0.385652	0.160788	-0.583611	-0.212441	-0.767082
43295	10.139702	0.455829	0.902309	-0.558941	0.015971	0.168100	-0.662821	-0.086818	-0.384337	0.154698	-0.587013	-0.204770	-0.767824
43296	9.747319	0.376991	1.041458	-0.550978	0.095521	0.227763	-0.661846	-0.081990	-0.384860	0.150586	-0.587916	-0.195579	-0.770342
43297	9.660401	0.236951	0.977890	-0.524001	0.076988	0.169774	-0.662148	-0.077725	-0.385947	0.145149	-0.590150	-0.188153	-0.771527
43298	9.693776	-0.048998	0.894040	-0.539903	0.087904	0.265036	-0.662146	-0.077861	-0.387649	0.141667	-0.591143	-0.178685	-0.773661
43299	9.675535	-0.125376	1.030244	-0.559653	0.128549	0.262766	-0.663295	-0.075013	-0.389311	0.137400	-0.592896	-0.169367	-0.775184
43300	9.924514	0.100635	1.090219	-0.538115	0.096063	0.261525	-0.661878	-0.073450	-0.390440	0.133873	-0.593612	-0.159913	-0.777258
43301	9.844432	0.254702	0.909782	-0.534973	0.082761	0.137806	-0.662436	-0.076149	-0.389897	0.127764	-0.595468	-0.152520	-0.778352
43302	9.706348	-0.000996	0.852406	-0.569358	0.101017	0.126618	-0.661015	-0.075004	-0.393440	0.121740	-0.595629	-0.144149	-0.780786
43303	9.598942	-0.293168	1.177213	-0.534325	0.157110	0.177917	-0.659748	-0.072023	-0.394127	0.116456	-0.596301	-0.136042	-0.782531
43304	9.726872	-0.282340	1.491073	-0.561733	0.182256	0.102261	-0.657191	-0.070166	-0.399089	0.110330	-0.594980	-0.127864	-0.785797
43305	9.724595	-0.144726	1.849607	-0.541997	0.147794	0.115973	-0.653912	-0.071442	-0.401964	0.103949	-0.595487	-0.120333	-0.787470
43306	9.614024	-0.202579	1.763405	-0.551325	0.139412	0.050426	-0.654624	-0.070003	-0.407188	0.096986	-0.594559	-0.113014	-0.790140
43307	9.493225	-0.385970	1.690700	-0.562619	0.082024	0.024063	-0.650915	-0.072136	-0.408941	0.088750	-0.595765	-0.106326	-0.791128
43308	9.672705	-0.285985	1.626513	-0.542918	0.033223	0.033492	-0.649493	-0.071851	-0.410367	0.081354	-0.596327	-0.099529	-0.792382
43309	9.712049	-0.189845	1.579473	-0.548457	0.042640	-0.007302	-0.650774	-0.071417	-0.411628	0.072694	-0.597910	-0.093466	-0.792770
43310	9.638913	-0.246981	1.645456	-0.551977	0.055161	0.003170	-0.649496	-0.070850	-0.412199	0.064725	-0.597943	-0.086846	-0.794187
43311	9.608958	-0.299328	1.747575	-0.544716	0.053282	0.006788	-0.648927	-0.070563	-0.413760	0.056350	-0.599215	-0.080616	-0.794523
43312	9.651849	-0.287030	1.824710	-0.552090	0.046241	-0.007403	-0.648072	-0.070272	-0.416173	0.048173	-0.599237	-0.074126	-0.795676
43313	9.641643	-0.318038	1.880651	-0.549471	0.037342	-0.021480	-0.646793	-0.069846	-0.417313	0.039270	-0.600556	-0.068135	-0.795706
43314	9.704417	-0.366938	1.854531	-0.555826	0.039229	-0.026866	-0.646364	-0.070270	-0.418171	0.030709	-0.600524	-0.061823	-0.796621
43315	9.618162	-0.289325	1.810282	-0.533980	0.049980	-0.031990	-0.644365	-0.071690	-0.419619	0.021849	-0.601452	-0.056157	-0.796634
43316	9.646955	-0.284522	1.834355	-0.534037	0.046459	-0.040810	-0.643229	-0.070978	-0.421038	0.013322	-0.601140	-0.050355	-0.797445
43317	9.622856	-0.255307	1.843728	-0.568560	0.050290	-0.048316	-0.644638	-0.073811	-0.422191	0.003801	-0.601888	-0.044302	-0.797342
43318	9.652078	-0.197516	1.838211	-0.535842	0.061057	-0.059486	-0.642640	-0.075089	-0.423638	-0.005043	-0.601189	-0.038697	-0.798154
43319	9.671459	-0.149209	1.852145	-0.557589	0.070150	-0.057133	-0.641490	-0.077645	-0.424525	-0.014540	-0.601437	-0.032898	-0.798110
43320	9.627282	-0.133794	1.953527	-0.544882	0.079220	-0.071206	-0.640060	-0.079351	-0.425121	-0.023673	-0.600298	-0.027298	-0.798960
43321	9.593808	-0.090200	1.933753	-0.528604	0.062842	-0.062069	-0.636919	-0.081338	-0.427577	-0.032880	-0.600501	-0.021995	-0.798645
43322	9.613433	-0.037243	1.918637	-0.546791	0.068469	-0.076459	-0.636049	-0.084883	-0.429889	-0.042127	-0.599388	-0.016431	-0.799181
43323	9.630099	0.011323	1.971236	-0.555773	0.079181	-0.060700	-0.633907	-0.086444	-0.431765	-0.051607	-0.599143	-0.010673	-0.798906
43324	9.593950	0.045448	1.980570	-0.553922	0.082724	-0.055395	-0.633890	-0.089847	-0.433503	-0.060596	-0.597657	-0.004766	-0.799445
43325	9.562775	0.147305	2.003641	-0.559464	0.073789	-0.060708	-0.632175	-0.091119	-0.436365	-0.070092	-0.597324	0.001069	-0.798930
43326	9.552784	0.128245	2.037699	-0.549546	0.062942	-0.062300	-0.631024	-0.094393	-0.434991	-0.079132	-0.596015	0.006837	-0.799035
43327	9.501991	0.198957	2.085309	-0.557719	0.064754	-0.059757	-0.629020	-0.096803	-0.437584	-0.088560	-0.595660	0.012674	-0.798239
43328	9.583781	0.186539	2.114336	-0.561348	0.061087	-0.050032	-0.628020	-0.097512	-0.438733	-0.097533	-0.594214	0.018766	-0.798151
43329	9.564637	0.259257	2.128050	-0.554080	0.055518	-0.035754	-0.626454	-0.097798	-0.439315	-0.106497	-0.593839	0.024851	-0.797117
43330	9.506178	0.238237	2.186360	-0.532240	0.062611	-0.035559	-0.624877	-0.100066	-0.441762	-0.114879	-0.592285	0.030630	-0.796908
43331	9.568637	0.293840	2.250903	-0.544946	0.075414	-0.049039	-0.624011	-0.102186	-0.445477	-0.123919	-0.591462	0.036369	-0.795923
43332	9.509906	0.265767	2.340707	-0.549607	0.053744	-0.042788	-0.624292	-0.102894	-0.445765	-0.132594	-0.589878	0.042343	-0.795405
43333	9.573146	0.289220	2.289613	-0.539565	0.057238	-0.034712	-0.622584	-0.103034	-0.447481	-0.141287	-0.589189	0.048209	-0.794085
43334	9.495966	0.318754	2.296637	-0.553262	0.046492	-0.035703	-0.621299	-0.103889	-0.447642	-0.149862	-0.587568	0.054324	-0.793318
43335	9.558645	0.289326	2.292048	-0.552342	0.040975	-0.023264	-0.620732	-0.103029	-0.450331	-0.158461	-0.586932	0.060572	-0.791664
43336	9.457184	0.246401	2.282997	-0.554126	0.048243	-0.030433	-0.619731	-0.103733	-0.452898	-0.166938	-0.585141	0.066732	-0.790752
43337	9.455834	0.223255	2.445166	-0.549651	0.041006	-0.030347	-0.618594	-0.103596	-0.452338	-0.175564	-0.584365	0.072853	-0.788915
43338	9.523958	0.222386	2.375005	-0.559646	0.033768	-0.020671	-0.616598	-0.104303	-0.454630	-0.183900	-0.582634	0.079238	-0.787680
43339	9.471313	0.336297	2.371387	-0.546138	0.015658	-0.017744	-0.617451	-0.104446	-0.453774	-0.192191	-0.582099	0.085536	-0.785434
43340	9.442521	0.297551	2.330777	-0.523505	0.002964	-0.020949	-0.617452	-0.104017	-0.454620	-0.200027	-0.580861	0.091437	-0.783727
43341	9.480951	0.287762	2.350167	-0.543466	-0.000670	-0.007000	-0.618309	-0.103162	-0.454888	-0.208034	-0.580428	0.097874	-0.781183
43342	9.509823	0.248865	2.343313	-0.545321	-0.006949	-0.008751	-0.617164	-0.104868	-0.455198	-0.215876	-0.579111	0.104270	-0.779202
43343	9.509980	0.275404	2.335767	-0.556131	0.010255	-0.012518	-0.616459	-0.103452	-0.454480	-0.224077	-0.578318	0.110784	-0.776572
43344	9.500086	0.222325	2.341205	-0.549868	-0.009649	-0.007024	-0.619730	-0.103442	-0.455021	-0.231896	-0.576890	0.117251	-0.774386
43345	9.490879	0.260811	2.302123	-0.545455	-0.033134	-0.002400	-0.618878	-0.103447	-0.454178	-0.239652	-0.576649	0.123903	-0.771162
43346	9.515334	0.255551	2.258651	-0.563478	-0.015096	0.005247	-0.619590	-0.103448	-0.453321	-0.247382	-0.575082	0.130709	-0.768764
43347	9.573337	0.235729	2.239462	-0.541645	-0.015274	0.014360	-0.618020	-0.104587	-0.453629	-0.254811	-0.574402	0.137397	-0.765673
43348	9.573092	0.231078	2.268513	-0.567033	-0.011623	0.022000	-0.619158	-0.104874	-0.451781	-0.262287	-0.572588	0.144393	-0.763217
43349	9.544019	0.207108	2.271236	-0.548841	-0.004442	0.015083	-0.619164	-0.103741	-0.451060	-0.269746	-0.571566	0.151127	-0.760072
43350	9.517582	0.197486	2.252047	-0.548894	-0.013446	0.014247	-0.620011	-0.105016	-0.451208	-0.277075	-0.569771	0.157726	-0.757439
43351	9.519941	0.168423	2.245118	-0.556222	-0.020555	0.007125	-0.621578	-0.104732	-0.450059	-0.284615	-0.568839	0.164549	-0.753883
43352	9.542525	0.196678	2.148110	-0.563441	-0.026113	0.028319	-0.621155	-0.104170	-0.448639	-0.291801	-0.566980	0.171555	-0.750969
43353	9.511182	0.259881	2.174029	-0.568940	-0.024158	0.014089	-0.622008	-0.104312	-0.448208	-0.299291	-0.565869	0.178641	-0.747198
43354	9.549393	0.158146	2.177530	-0.539024	-0.033262	0.009181	-0.622010	-0.104319	-0.445940	-0.306403	-0.564201	0.185060	-0.744008
43355	9.559497	0.157719	2.119524	-0.561739	-0.036770	0.010711	-0.623287	-0.105170	-0.445514	-0.313733	-0.563195	0.192045	-0.739934
43356	9.593625	0.147534	2.071260	-0.534479	-0.028658	-0.003166	-0.624567	-0.105165	-0.445929	-0.320935	-0.561415	0.198180	-0.736573
43357	9.540462	0.150347	2.080966	-0.561748	-0.023900	-0.017679	-0.625706	-0.105168	-0.444219	-0.328649	-0.560193	0.204731	-0.732297
43358	9.607676	0.142945	2.124457	-0.543535	-0.014054	-0.019285	-0.625278	-0.105884	-0.442671	-0.336182	-0.558082	0.210671	-0.728796
43359	9.574295	0.196160	2.097326	-0.539870	-0.011418	-0.013950	-0.625427	-0.104179	-0.442935	-0.343562	-0.556673	0.216820	-0.724617
43360	9.574636	0.152246	2.032568	-0.538015	-0.004153	-0.021052	-0.624999	-0.104175	-0.444356	-0.351034	-0.554346	0.222538	-0.721078
43361	9.574503	0.181446	2.063658	-0.554457	-0.018507	-0.019385	-0.625276	-0.106455	-0.441826	-0.358532	-0.552831	0.228847	-0.716562
43362	9.622680	0.190915	2.080404	-0.557046	0.006771	-0.023099	-0.626699	-0.106164	-0.442946	-0.366223	-0.550101	0.234676	-0.712879
43363	9.608059	0.169301	2.087914	-0.559704	0.008438	-0.007223	-0.624569	-0.105606	-0.441539	-0.373634	-0.547971	0.240952	-0.708567
43364	9.600659	0.162203	2.104919	-0.548765	0.011023	-0.000037	-0.626276	-0.105602	-0.441526	-0.380849	-0.545011	0.246823	-0.704978
43365	9.555154	0.220389	2.087415	-0.557864	0.008345	0.001642	-0.625704	-0.106169	-0.442103	-0.388020	-0.542724	0.253119	-0.700587
43366	9.581836	0.210417	2.065741	-0.539661	0.015502	-0.001723	-0.625266	-0.108440	-0.442981	-0.395106	-0.539664	0.258747	-0.696925
43367	9.588794	0.225147	2.109066	-0.557900	0.010263	-0.010749	-0.626404	-0.108436	-0.443256	-0.402365	-0.537286	0.264838	-0.692306
43368	9.581515	0.234921	2.118633	-0.554134	0.031860	-0.009954	-0.626545	-0.108577	-0.443540	-0.409727	-0.533811	0.270380	-0.688523
43369	9.568998	0.211119	2.164829	-0.556068	0.017522	-0.017858	-0.624555	-0.108153	-0.444401	-0.417003	-0.531255	0.276250	-0.683786
43370	9.542711	0.225619	2.138121	-0.559771	0.006742	-0.019606	-0.625129	-0.107015	-0.444385	-0.424333	-0.528013	0.281903	-0.679467
43371	9.552545	0.203593	2.104522	-0.546165	0.003090	-0.021193	-0.625268	-0.107723	-0.445100	-0.431367	-0.525629	0.287657	-0.674455
43372	9.608082	0.258983	2.127995	-0.552542	-0.004192	-0.008821	-0.626269	-0.106731	-0.443522	-0.438323	-0.522417	0.293347	-0.670001
43373	9.535864	0.230194	2.089748	-0.553321	0.017476	-0.014288	-0.624269	-0.108726	-0.443134	-0.445322	-0.519617	0.299075	-0.665012
43374	9.549913	0.235302	2.147669	-0.548912	-0.002368	-0.014113	-0.624410	-0.108865	-0.443843	-0.452227	-0.516328	0.304574	-0.660402
43375	9.612517	0.215633	2.157471	-0.543412	0.002970	-0.008764	-0.624555	-0.108153	-0.444260	-0.458860	-0.513654	0.310284	-0.655234
43376	9.554460	0.230651	2.181547	-0.572459	0.003955	-0.003813	-0.625406	-0.108572	-0.445675	-0.465814	-0.509889	0.316063	-0.650487
43377	9.549969	0.249803	2.147507	-0.528832	0.007344	-0.002436	-0.623699	-0.108868	-0.443423	-0.472140	-0.507133	0.321534	-0.645380
43378	9.535430	0.264487	2.161862	-0.523406	0.004621	-0.003242	-0.624273	-0.107583	-0.444965	-0.478498	-0.503710	0.326601	-0.640818
43379	9.568868	0.201527	2.177020	-0.546990	0.011991	-0.008873	-0.624274	-0.107444	-0.444254	-0.485020	-0.500648	0.332121	-0.635455
43380	9.554572	0.220862	2.162323	-0.557939	0.003017	-0.007177	-0.623416	-0.108297	-0.444554	-0.491666	-0.496832	0.337528	-0.630474
43381	9.549586	0.218598	2.181688	-0.547093	-0.000560	-0.015876	-0.623276	-0.107725	-0.445824	-0.498084	-0.493855	0.343020	-0.624785
43382	9.561606	0.230682	2.193620	-0.552464	0.012065	-0.014244	-0.624846	-0.106587	-0.445233	-0.504722	-0.489920	0.348113	-0.619718
43383	9.522933	0.230971	2.200918	-0.552530	0.001248	-0.014187	-0.623988	-0.107439	-0.445816	-0.511072	-0.486732	0.353586	-0.613901
43384	9.539958	0.245305	2.191069	-0.541640	-0.000611	-0.013157	-0.623710	-0.106021	-0.445378	-0.517396	-0.482951	0.358600	-0.608659
43385	9.549782	0.235409	2.164584	-0.545271	0.001251	-0.017632	-0.624273	-0.107441	-0.444963	-0.523604	-0.479743	0.363863	-0.602735
43386	9.551990	0.225863	2.186437	-0.539873	-0.005968	-0.019296	-0.623699	-0.108576	-0.445688	-0.529840	-0.475988	0.368767	-0.597257
43387	9.549748	0.274311	2.185916	-0.554377	0.001360	-0.023053	-0.622837	-0.108016	-0.445619	-0.536085	-0.472606	0.373993	-0.591089
43388	9.554711	0.201440	2.133559	-0.545359	-0.007613	-0.031745	-0.623266	-0.107590	-0.445328	-0.542395	-0.468802	0.378775	-0.585288
43389	9.588666	0.273824	2.147205	-0.554344	0.003120	-0.017746	-0.623835	-0.107587	-0.445748	-0.548470	-0.465241	0.383935	-0.579074
43390	9.552502	0.235230	2.123518	-0.547986	0.003117	-0.021222	-0.624259	-0.108443	-0.444336	-0.554645	-0.461102	0.388638	-0.573336
43391	9.581465	0.239897	2.125844	-0.543428	0.001216	-0.012304	-0.624110	-0.109860	-0.445629	-0.560419	-0.457526	0.393650	-0.567133
43392	9.627360	0.225030	2.113865	-0.554227	0.018408	-0.014297	-0.623263	-0.108733	-0.443213	-0.566574	-0.452993	0.398224	-0.561435
43393	9.554710	0.266812	2.166644	-0.541509	0.017356	-0.007067	-0.623985	-0.108436	-0.444976	-0.572276	-0.449103	0.402986	-0.555345
43394	9.520931	0.250047	2.157210	-0.545114	0.019139	-0.003590	-0.623414	-0.108575	-0.446399	-0.578117	-0.444484	0.407453	-0.549724
43395	9.544973	0.245122	2.166899	-0.549630	0.024585	-0.005442	-0.623412	-0.108857	-0.446969	-0.583809	-0.440298	0.412141	-0.543548
43396	9.568809	0.240365	2.203168	-0.564219	0.017464	-0.007335	-0.622272	-0.109428	-0.446984	-0.589722	-0.435411	0.416706	-0.537589
43397	9.540032	0.264639	2.190853	-0.528884	0.002877	-0.006835	-0.622273	-0.109145	-0.446698	-0.594943	-0.431606	0.421314	-0.531276
43398	9.535431	0.254789	2.157137	-0.559775	-0.000595	-0.005406	-0.622844	-0.108862	-0.445840	-0.600519	-0.426854	0.425961	-0.525099
43399	9.574150	0.281131	2.156792	-0.543416	0.004786	-0.010544	-0.622557	-0.109141	-0.447546	-0.605793	-0.422785	0.430570	-0.518534
43400	9.554327	0.255003	2.210274	-0.556142	0.004858	-0.012473	-0.621708	-0.108294	-0.446693	-0.611329	-0.417987	0.434951	-0.512232
43401	9.525382	0.260019	2.210257	-0.547061	0.002985	-0.009706	-0.622562	-0.107718	-0.448382	-0.616478	-0.413777	0.439522	-0.505533
43402	9.535356	0.254850	2.166803	-0.560714	-0.002345	-0.010714	-0.622847	-0.107718	-0.448096	-0.621838	-0.408890	0.443949	-0.499035
43403	9.549855	0.259592	2.166731	-0.557957	0.003050	-0.010712	-0.622136	-0.107578	-0.448242	-0.626951	-0.404449	0.448512	-0.492129
