# Supplementary material for: Identification of Haptic Based Guiding Using Hard Reins
Source: PLoS One. 2015 Jul 22;10(7):e0132020. doi: 10.1371/journal.pone.0132020 (PMC4511788; doi:10.1371/journal.pone.0132020)
Supplement: S9 File — (ZIP) [file pone.0132020.s009.zip › Exp2_MotionData2/Subject10/path1/T9/fh9.txt]

// Start Time: 0
// Sample rate: 25.0Hz
// Scenario: 4.9
// Firmware Version: 2.6.1
Counter	Acc_X	Acc_Y	Acc_Z	Gyr_X	Gyr_Y	Gyr_Z	Mag_X	Mag_Y	Mag_Z	Quat_w	Quat_x	Quat_y	Quat_z
42866	0.625612	-9.818029	0.169101	0.018255	0.029810	-0.016401	0.162636	0.571496	0.174731	-0.617939	0.629705	-0.311661	0.352832
42867	0.567312	-9.865703	0.161845	0.027131	0.024549	-0.002249	0.162643	0.571636	0.172369	-0.618151	0.629226	-0.311676	0.353301
42868	0.548244	-9.827383	0.059101	0.011036	0.024569	-0.001469	0.162905	0.572051	0.172632	-0.618294	0.629104	-0.311546	0.353382
42869	0.514768	-9.783589	0.136805	-0.001531	0.017546	0.003718	0.162908	0.572052	0.171844	-0.618230	0.628993	-0.311755	0.353507
42870	0.538274	-9.875016	0.188427	0.027103	0.021042	0.002150	0.162108	0.573584	0.170559	-0.618595	0.628651	-0.311563	0.353648
42871	0.577430	-9.803102	0.208144	0.030760	0.014071	-0.017232	0.162113	0.572056	0.171594	-0.618812	0.628293	-0.311238	0.354189
42872	0.604587	-9.721414	0.247304	0.034296	0.014034	-0.008387	0.161593	0.571505	0.169496	-0.619222	0.627963	-0.310802	0.354442
42873	0.587318	-9.774043	0.297321	0.051332	0.005313	-0.020637	0.162118	0.572057	0.170018	-0.619729	0.627431	-0.310177	0.355045
42874	0.649682	-9.832326	0.274481	0.053982	0.008780	-0.011824	0.162386	0.572195	0.169097	-0.620387	0.626908	-0.309503	0.355406
42875	0.688208	-9.847134	0.249944	0.059288	0.001747	0.000512	0.160398	0.573595	0.166384	-0.621164	0.626171	-0.309039	0.355753
42876	0.630390	-9.827467	0.241055	0.043153	-0.010497	0.003896	0.160273	0.573597	0.164155	-0.621902	0.625809	-0.308425	0.355634
42877	0.597066	-9.759863	0.239716	0.016324	-0.002620	0.003753	0.161592	0.574284	0.165192	-0.622188	0.625618	-0.308253	0.355620
42878	0.534151	-9.778547	0.261676	0.003801	-0.009600	0.000127	0.161062	0.574842	0.163892	-0.622415	0.625773	-0.307857	0.355290
42879	0.529226	-9.792853	0.290395	-0.008660	0.000046	-0.012268	0.162257	0.575114	0.163352	-0.622259	0.625972	-0.307698	0.355352
42880	0.546123	-9.793059	0.266212	-0.017679	-0.020981	-0.001840	0.161464	0.574285	0.163881	-0.622270	0.626485	-0.307294	0.354778
42881	0.529294	-9.783239	0.288102	0.009160	-0.005234	0.002825	0.161862	0.574005	0.164134	-0.622477	0.626405	-0.307135	0.354693
42882	0.596797	-9.798266	0.265715	-0.005148	-0.016617	-0.001749	0.160938	0.574011	0.162836	-0.622603	0.626717	-0.306725	0.354277
42883	0.592242	-9.759759	0.261390	-0.023068	-0.019257	0.003407	0.161460	0.574284	0.164800	-0.622495	0.627135	-0.306627	0.353810
42884	0.611288	-9.798350	0.275203	0.010972	0.001751	0.000192	0.161462	0.574563	0.163752	-0.622725	0.627104	-0.306353	0.353697
42885	0.596321	-9.865541	0.288981	-0.005161	0.006983	0.007134	0.161207	0.573038	0.163478	-0.622708	0.627091	-0.306502	0.353623
42886	0.577617	-9.778873	0.266104	0.003727	0.006961	0.021321	0.160936	0.573455	0.164274	-0.622945	0.626968	-0.306642	0.353299
42887	0.601433	-9.824806	0.250949	-0.031943	0.017502	-0.001828	0.160928	0.574565	0.164942	-0.622463	0.627270	-0.306999	0.353304
42888	0.562473	-9.870174	0.260378	-0.015845	0.014017	-0.001721	0.161585	0.575533	0.164942	-0.622263	0.627494	-0.307052	0.353212
42889	0.610683	-9.882557	0.267030	-0.032899	0.006975	0.007805	0.162387	0.573862	0.166225	-0.621901	0.627822	-0.307406	0.352959
42890	0.577680	-9.769325	0.242178	-0.037328	0.008755	-0.000118	0.162122	0.573169	0.167273	-0.621457	0.628326	-0.307596	0.352680
42891	0.597520	-9.697246	0.266870	-0.012357	-0.002659	0.014130	0.161987	0.573447	0.167278	-0.621457	0.628427	-0.307764	0.352353
42892	0.601629	-9.798267	0.277691	0.003794	0.001741	0.004549	0.161465	0.572201	0.167011	-0.621601	0.628437	-0.307641	0.352187
42893	0.563036	-9.793059	0.309329	-0.001518	0.007896	-0.006911	0.160935	0.572065	0.167017	-0.621527	0.628456	-0.307598	0.352322
42894	0.568115	-9.759320	0.343321	-0.002405	0.007018	-0.009559	0.161718	0.573587	0.168071	-0.621457	0.628589	-0.307416	0.352368
42895	0.601506	-9.817341	0.332752	0.030698	0.015763	-0.006665	0.162656	0.572750	0.166867	-0.621745	0.628146	-0.307245	0.352798
42896	0.553330	-9.797956	0.256480	0.050394	0.017548	-0.006495	0.160271	0.573041	0.165462	-0.622283	0.627518	-0.306881	0.353283
42897	0.596989	-9.769580	0.208360	0.009225	0.021022	-0.001501	0.159065	0.575269	0.165240	-0.622305	0.627273	-0.306992	0.353583
42898	0.524413	-9.788218	0.220790	-0.006904	0.010533	0.000123	0.160402	0.573457	0.165333	-0.622218	0.627372	-0.307020	0.353536
42899	0.543919	-9.764118	0.285792	-0.012268	-0.001724	-0.006131	0.159462	0.574850	0.166411	-0.622078	0.627583	-0.306945	0.353473
42900	0.558528	-9.749595	0.353130	0.062870	0.000020	-0.002936	0.157873	0.574581	0.165908	-0.622888	0.626887	-0.306348	0.353798
42901	0.552617	-9.898851	0.296185	0.034330	0.017562	-0.017207	0.160009	0.573877	0.163243	-0.623138	0.626447	-0.306045	0.354400
42902	0.616330	-9.769444	0.301930	0.019950	0.014878	-0.003216	0.158423	0.572914	0.162995	-0.623333	0.626196	-0.305904	0.354623
42903	0.626367	-9.716619	0.297644	0.005578	-0.001771	0.004558	0.158951	0.573744	0.162470	-0.623494	0.626118	-0.305837	0.354536
42904	0.635512	-9.786623	0.239077	0.005583	0.006983	0.007217	0.158418	0.573747	0.163003	-0.623625	0.626033	-0.305841	0.354453
42905	0.620741	-9.825075	0.212324	-0.040902	0.001755	-0.002836	0.159215	0.573326	0.163512	-0.623125	0.626559	-0.306054	0.354217
42906	0.621324	-9.745525	0.270917	-0.010531	0.001726	0.007093	0.159352	0.571937	0.164677	-0.623094	0.626720	-0.306090	0.353956
42907	0.621035	-9.786370	0.284871	0.022675	0.008782	-0.013796	0.159479	0.572491	0.165206	-0.623268	0.626473	-0.305803	0.354335
42908	0.565587	-9.773858	0.302317	0.018128	0.008756	0.002050	0.159086	0.572910	0.163247	-0.623518	0.626258	-0.305659	0.354399
42909	0.582156	-9.821963	0.344883	0.030683	0.008764	-0.005804	0.159214	0.573604	0.163514	-0.623851	0.625861	-0.305415	0.354725
42910	0.577322	-9.821992	0.323294	0.005650	0.021014	-0.005941	0.159608	0.574295	0.163515	-0.623808	0.625759	-0.305422	0.354975
42911	0.644935	-9.822506	0.327511	0.009251	0.022754	-0.010334	0.156675	0.575143	0.166194	-0.623754	0.625557	-0.305448	0.355403
42912	0.577316	-9.822065	0.299258	0.004712	0.019246	0.003740	0.158001	0.574302	0.167741	-0.623759	0.625403	-0.305594	0.355538
42913	0.618436	-9.812751	0.303817	0.032430	0.017482	0.007449	0.156811	0.575837	0.163967	-0.624153	0.624842	-0.305613	0.355817
42914	0.571974	-9.891934	0.248028	0.000209	0.011371	0.008954	0.158925	0.576797	0.164995	-0.624210	0.624788	-0.305720	0.355722
42915	0.640080	-9.822777	0.226605	-0.044526	0.013964	0.010394	0.158144	0.575136	0.163284	-0.623679	0.625198	-0.306281	0.355449
42916	0.610798	-9.865786	0.245590	-0.058805	0.013986	0.001478	0.158561	0.572497	0.162332	-0.622936	0.625913	-0.306732	0.355104
42917	0.606350	-9.812803	0.255852	-0.045506	0.006930	0.026234	0.159214	0.572909	0.164426	-0.622544	0.626291	-0.307411	0.354538
42918	0.674110	-9.793958	0.298746	-0.014092	0.006963	0.003535	0.160008	0.572210	0.166376	-0.622405	0.626474	-0.307505	0.354377
42919	0.637586	-9.836895	0.322602	0.012748	0.020967	0.007307	0.159213	0.571936	0.166386	-0.622522	0.626143	-0.307705	0.354583
42920	0.596513	-9.836853	0.231626	-0.048058	0.026241	0.003373	0.157878	0.573332	0.166420	-0.621834	0.626611	-0.308283	0.354462
42921	0.635666	-9.767176	0.306596	-0.060680	0.013923	0.019098	0.158148	0.572775	0.166148	-0.621156	0.627170	-0.309063	0.353982
42922	0.591843	-9.817309	0.318415	-0.015920	0.010462	0.012365	0.159728	0.573320	0.168755	-0.621038	0.627300	-0.309317	0.353736
42923	0.548671	-9.773880	0.251990	-0.026698	0.001715	0.021090	0.158399	0.573327	0.169431	-0.620877	0.627509	-0.309728	0.353289
42924	0.553542	-9.769019	0.280846	-0.006121	0.003462	0.021245	0.159991	0.573040	0.169667	-0.620978	0.627504	-0.309954	0.352922
42925	0.463753	-9.830834	0.288120	0.001084	-0.006977	0.007175	0.160656	0.572481	0.170176	-0.621126	0.627511	-0.309887	0.352709
42926	0.514561	-9.816852	0.271018	0.000194	0.000882	0.008948	0.159460	0.573182	0.169545	-0.621229	0.627515	-0.309893	0.352513
42927	0.500340	-9.778349	0.240338	-0.005138	0.000032	0.001869	0.159192	0.574156	0.168902	-0.621219	0.627581	-0.309892	0.352414
42928	0.495727	-9.749324	0.281571	0.034256	0.000051	-0.004886	0.160257	0.573734	0.168488	-0.621660	0.627257	-0.309469	0.352586
42929	0.553039	-9.836631	0.193548	0.014549	0.008776	0.004661	0.160923	0.572758	0.169125	-0.621864	0.626997	-0.309474	0.352682
42930	0.548691	-9.769246	0.194360	-0.014002	0.004438	-0.014052	0.159717	0.575263	0.168643	-0.621604	0.627296	-0.309337	0.352730
42931	0.618185	-9.846541	0.264976	0.009233	-0.005217	-0.013075	0.159197	0.573601	0.168372	-0.621702	0.627313	-0.308981	0.352840
42932	0.615786	-9.844132	0.260217	0.010923	-0.005267	0.008968	0.159729	0.574154	0.167056	-0.621979	0.627229	-0.308833	0.352631
42933	0.602305	-9.702211	0.228317	-0.008768	0.006970	0.015952	0.159457	0.574571	0.168246	-0.621979	0.627205	-0.309118	0.352423
42934	0.472332	-9.643370	0.261360	-0.031097	0.007889	0.007031	0.160249	0.574427	0.169545	-0.621631	0.627561	-0.309410	0.352148
42935	0.572585	-9.805455	0.212965	-0.014113	0.006994	0.010614	0.159724	0.573458	0.169544	-0.621526	0.627636	-0.309667	0.351973
42936	0.533840	-9.824049	0.326049	-0.017690	0.001744	0.005287	0.159593	0.573598	0.168760	-0.621373	0.627880	-0.309764	0.351723
42937	0.514914	-9.768629	0.310025	-0.001531	0.003530	-0.005145	0.159728	0.573042	0.169014	-0.621341	0.627916	-0.309691	0.351779
42938	0.553327	-9.797985	0.246866	0.034254	0.001788	-0.003144	0.160644	0.574841	0.169675	-0.621777	0.627563	-0.309323	0.351962
42939	0.538695	-9.817187	0.222737	0.033319	-0.012214	0.002086	0.159311	0.575681	0.170229	-0.622331	0.627231	-0.308900	0.351946
42940	0.524216	-9.816971	0.256513	0.027051	-0.006973	0.003825	0.160775	0.575952	0.168371	-0.622777	0.626984	-0.308565	0.351891
42941	0.538531	-9.841151	0.251304	0.008301	-0.013956	-0.006920	0.159858	0.574569	0.167321	-0.622964	0.627031	-0.308183	0.351810
42942	0.524173	-9.821884	0.222808	0.001185	0.008806	-0.008643	0.159589	0.574570	0.168375	-0.622898	0.627069	-0.308075	0.351954
42943	0.514722	-9.792931	0.228029	0.010997	-0.001698	-0.005076	0.159313	0.575959	0.169181	-0.623056	0.626986	-0.307852	0.352019
42944	0.538769	-9.807508	0.242075	0.005588	0.005266	0.005474	0.159319	0.574710	0.169431	-0.623165	0.626907	-0.307848	0.351971
42945	0.514561	-9.816852	0.271018	0.009153	0.003513	0.007260	0.159846	0.575401	0.169430	-0.623354	0.626734	-0.307858	0.351934
42946	0.495053	-9.840973	0.198805	-0.005109	0.007052	-0.001640	0.159319	0.575682	0.167866	-0.623273	0.626822	-0.307855	0.351924
42947	0.446666	-9.854895	0.242325	0.021715	0.010555	0.002104	0.159321	0.575127	0.168123	-0.623540	0.626475	-0.307804	0.352113
42948	0.451625	-9.835786	0.211257	0.005630	0.007067	-0.002429	0.158790	0.575685	0.167480	-0.623582	0.626430	-0.307724	0.352188
42949	0.466172	-9.826403	0.170380	0.000290	0.015825	-0.005081	0.158123	0.575411	0.169063	-0.623496	0.626359	-0.307805	0.352396
42950	0.451528	-9.850151	0.232724	-0.005055	0.008836	-0.013959	0.159988	0.573457	0.169802	-0.623314	0.626507	-0.307676	0.352568
42951	0.524623	-9.759318	0.233137	-0.008693	0.017525	0.001903	0.157589	0.576247	0.168554	-0.623154	0.626493	-0.307931	0.352652
42952	0.577644	-9.774151	0.237316	0.012783	0.017516	0.001160	0.158782	0.576101	0.169059	-0.623247	0.626263	-0.307976	0.352857
42953	0.534284	-9.759364	0.242667	-0.017546	0.035055	-0.013962	0.158248	0.576103	0.169855	-0.622754	0.626335	-0.308314	0.353304
42954	0.592183	-9.769262	0.299737	0.005670	0.029765	-0.006783	0.157719	0.576106	0.169601	-0.622628	0.626157	-0.308460	0.353716
42955	0.562899	-9.812302	0.309109	0.011886	0.034997	0.004736	0.158117	0.576243	0.169202	-0.622636	0.625746	-0.308821	0.354112
42956	0.533964	-9.804976	0.270987	0.022629	0.045510	0.007507	0.157732	0.574858	0.167882	-0.622727	0.625159	-0.309218	0.354643
42957	0.519181	-9.845781	0.261032	-0.012311	0.027996	0.012472	0.158250	0.576104	0.169330	-0.622531	0.625051	-0.309762	0.354704
42958	0.498135	-9.749431	0.252707	0.005591	0.019265	0.009073	0.157600	0.574998	0.167360	-0.622579	0.624849	-0.309976	0.354786
42959	0.533843	-9.821828	0.265988	-0.003392	0.006993	0.012462	0.158132	0.574995	0.167089	-0.622624	0.624780	-0.310196	0.354638
42960	0.529309	-9.783056	0.348190	0.016354	0.007019	-0.003248	0.158255	0.576105	0.167886	-0.622794	0.624607	-0.310029	0.354790
42961	0.618722	-9.774134	0.347521	0.019920	-0.000008	-0.002391	0.157055	0.576944	0.168175	-0.623070	0.624387	-0.309808	0.354887
42962	0.625514	-9.836786	0.327515	-0.004283	0.003462	0.008886	0.157724	0.576107	0.168025	-0.623088	0.624419	-0.309899	0.354718
42963	0.659863	-9.760171	0.299258	0.002078	0.010501	-0.009541	0.157734	0.574859	0.167356	-0.623022	0.624393	-0.309841	0.354930
42964	0.558390	-9.766637	0.285638	0.008310	0.019263	0.000259	0.158270	0.574440	0.166425	-0.623047	0.624216	-0.309919	0.355131
42965	0.555469	-9.836458	0.256019	-0.010456	0.022774	-0.003403	0.158793	0.574575	0.168256	-0.622790	0.624223	-0.310179	0.355341
42966	0.522013	-9.788023	0.278496	-0.006019	0.032380	0.007258	0.157330	0.574860	0.169069	-0.622596	0.624081	-0.310622	0.355543
42967	0.514789	-9.785524	0.290604	-0.026549	0.028028	-0.005242	0.156541	0.573198	0.169721	-0.622092	0.624262	-0.311041	0.355741
42968	0.500426	-9.768516	0.310151	-0.028361	0.018398	-0.003520	0.157717	0.575689	0.170647	-0.621634	0.624569	-0.311326	0.355755
42969	0.538758	-9.812032	0.335758	0.005570	0.018358	0.010805	0.157993	0.574161	0.170365	-0.621708	0.624317	-0.311596	0.355832
42970	0.533824	-9.826447	0.328425	0.005688	0.022794	-0.013852	0.156395	0.575420	0.169877	-0.621570	0.624229	-0.311571	0.356248
42971	0.558173	-9.797832	0.309316	-0.008677	0.000900	-0.008750	0.156133	0.574588	0.170266	-0.621436	0.624399	-0.311481	0.356262
42972	0.523956	-9.855264	0.318565	0.025282	0.008768	0.002098	0.157062	0.574861	0.169861	-0.621745	0.624069	-0.311339	0.356426
42973	0.475757	-9.840557	0.285501	0.027149	0.003580	-0.015512	0.155863	0.575144	0.170670	-0.621995	0.623814	-0.310944	0.356779
42974	0.533957	-9.805064	0.242145	0.025363	0.001822	-0.015541	0.157711	0.577495	0.169483	-0.622221	0.623642	-0.310497	0.357076
42975	0.548642	-9.778632	0.271163	0.030703	0.003547	-0.009327	0.156661	0.576669	0.167522	-0.622558	0.623306	-0.310154	0.357373
42976	0.584410	-9.841511	0.250904	-0.014002	0.010541	-0.014057	0.156385	0.578335	0.168068	-0.622249	0.623551	-0.310116	0.357517
42977	0.580043	-9.776560	0.242075	-0.024734	0.000049	-0.017683	0.157187	0.576943	0.168567	-0.621853	0.623986	-0.310022	0.357529
42978	0.635179	-9.836788	0.351466	0.034250	0.003497	-0.004935	0.156263	0.576254	0.168443	-0.622255	0.623625	-0.309663	0.357770
42979	0.678760	-9.818136	0.269587	0.003841	0.003493	-0.005164	0.157587	0.577636	0.166861	-0.622281	0.623603	-0.309561	0.357850
42980	0.582858	-9.721199	0.261915	-0.022988	0.010514	-0.005286	0.157582	0.578329	0.167131	-0.621931	0.623913	-0.309681	0.357814
42981	0.587147	-9.798088	0.299449	0.030652	0.001758	0.000343	0.157191	0.576666	0.167908	-0.622341	0.623538	-0.309434	0.357970
42982	0.671177	-9.866126	0.288328	-0.012238	0.022740	-0.006101	0.156532	0.576253	0.167126	-0.622037	0.623626	-0.309631	0.358175
42983	0.621245	-9.757463	0.299622	0.005661	0.022757	-0.006815	0.157191	0.576527	0.168169	-0.621950	0.623458	-0.309733	0.358529
42984	0.601716	-9.786234	0.280232	-0.001511	0.010516	-0.006911	0.156128	0.576532	0.168579	-0.621851	0.623506	-0.309689	0.358655
42985	0.649715	-9.827531	0.269729	-0.042755	0.004328	0.010367	0.157453	0.576247	0.169475	-0.621396	0.623969	-0.310122	0.358266
42986	0.596732	-9.807843	0.280026	-0.035538	0.001751	-0.003669	0.156780	0.577360	0.170284	-0.620954	0.624486	-0.310245	0.358024
42987	0.606711	-9.764492	0.323701	0.014534	-0.007007	0.000194	0.155721	0.576533	0.171211	-0.621211	0.624381	-0.309999	0.357975
42988	0.642491	-9.825039	0.279434	0.030699	-0.006974	-0.012047	0.156513	0.576945	0.171465	-0.621585	0.624185	-0.309444	0.358148
42989	0.649778	-9.817975	0.248207	-0.058817	-0.014013	-0.003913	0.155976	0.578058	0.171485	-0.620937	0.625069	-0.309583	0.357610
42990	0.660076	-9.731234	0.323623	-0.023029	-0.021016	-0.007189	0.155970	0.578752	0.172017	-0.620767	0.625616	-0.309288	0.357203
42991	0.625964	-9.774220	0.337844	0.011007	-0.020979	-0.015752	0.156251	0.576252	0.171725	-0.620951	0.625753	-0.308691	0.357159
42992	0.640935	-9.706979	0.340891	0.019004	-0.008771	0.000221	0.156379	0.577501	0.170948	-0.621285	0.625645	-0.308339	0.357073
42993	0.649947	-9.796159	0.303736	0.030665	-0.012245	-0.006776	0.155714	0.578477	0.170049	-0.621725	0.625419	-0.307820	0.357150
42994	0.673868	-9.827646	0.293554	-0.001524	-0.003503	-0.008755	0.156514	0.577778	0.170030	-0.621706	0.625583	-0.307567	0.357114
42995	0.698805	-9.717215	0.287398	0.018129	0.006969	0.002016	0.155977	0.578197	0.171092	-0.621932	0.625323	-0.307484	0.357247
42996	0.640479	-9.767411	0.241658	0.032438	-0.006995	0.000315	0.156791	0.576251	0.168960	-0.622425	0.625035	-0.307056	0.357261
42997	0.654515	-9.832320	0.288860	0.043152	-0.000018	0.005687	0.157581	0.578051	0.167784	-0.623030	0.624492	-0.306753	0.357414
42998	0.616048	-9.805810	0.207779	0.010941	-0.003502	0.007221	0.156385	0.579169	0.166632	-0.623285	0.624407	-0.306603	0.357248
42999	0.594789	-9.740595	0.242361	-0.012272	0.005260	-0.001709	0.159168	0.578875	0.167900	-0.623109	0.624566	-0.306672	0.357218
43000	0.604131	-9.786253	0.280211	0.019928	0.008754	0.000288	0.157724	0.577775	0.165285	-0.623363	0.624334	-0.306503	0.357326
43001	0.616151	-9.793577	0.275216	0.025292	0.005253	0.000309	0.157718	0.577773	0.167123	-0.623669	0.624014	-0.306330	0.357498
43002	0.625389	-9.851482	0.240822	-0.001575	0.007860	0.007158	0.157582	0.578052	0.167653	-0.623696	0.624004	-0.306411	0.357399
43003	0.606450	-9.798415	0.241596	-0.051678	0.006977	0.006806	0.158644	0.577629	0.168158	-0.623074	0.624595	-0.306893	0.357038
43004	0.626071	-9.757545	0.285159	-0.019497	0.006957	0.012329	0.157583	0.577357	0.168434	-0.622932	0.624794	-0.307133	0.356731
43005	0.601916	-9.759644	0.323798	0.010977	0.003497	-0.001554	0.158112	0.577076	0.169211	-0.623054	0.624680	-0.307019	0.356815
43006	0.635497	-9.788992	0.251067	0.002006	0.003484	0.005415	0.157581	0.578190	0.167655	-0.623156	0.624681	-0.306971	0.356678
43007	0.659386	-9.825259	0.250444	-0.039150	0.004342	0.005104	0.157845	0.577911	0.168435	-0.622690	0.625148	-0.307308	0.356382
43008	0.688710	-9.779536	0.332435	-0.006072	-0.002680	0.007081	0.158377	0.577630	0.168556	-0.622749	0.625289	-0.307249	0.356084
43009	0.591461	-9.870269	0.303389	-0.003323	-0.002610	-0.006986	0.157453	0.577080	0.168039	-0.622688	0.625433	-0.307091	0.356074
43010	0.693541	-9.777360	0.269928	-0.020362	-0.014030	-0.000113	0.156923	0.577222	0.167786	-0.622580	0.625872	-0.306912	0.355645
43011	0.707736	-9.818377	0.264527	-0.016770	-0.003532	-0.000062	0.157057	0.577361	0.167129	-0.622402	0.626150	-0.306922	0.355458
43012	0.644845	-9.832376	0.245681	-0.026659	-0.022773	0.005100	0.156920	0.576527	0.169617	-0.622309	0.626700	-0.306738	0.354811
43013	0.659807	-9.765245	0.212675	-0.042751	-0.017526	0.005012	0.158373	0.577630	0.169606	-0.621925	0.627371	-0.306821	0.354226
43014	0.543620	-9.802896	0.189210	-0.075012	-0.015774	0.017147	0.158243	0.576519	0.170647	-0.621287	0.628416	-0.307179	0.353181
43015	0.611220	-9.805764	0.210225	-0.060736	-0.019310	0.024266	0.159305	0.575124	0.172980	-0.620822	0.629203	-0.307610	0.352221
43016	0.616129	-9.793857	0.183881	-0.048126	-0.012266	0.008524	0.159169	0.575680	0.172856	-0.620429	0.629934	-0.307725	0.351505
43017	0.644924	-9.818239	0.149704	-0.058878	-0.021024	0.010163	0.159170	0.574847	0.173898	-0.619896	0.630796	-0.307942	0.350710
43018	0.654748	-9.796542	0.190728	-0.048124	-0.016650	0.006734	0.159170	0.573319	0.176508	-0.619508	0.631560	-0.307994	0.349975
43019	0.630614	-9.794000	0.174141	-0.052610	-0.024517	0.007562	0.159432	0.573872	0.176510	-0.619056	0.632381	-0.308087	0.349208
43020	0.601884	-9.760040	0.194007	-0.030218	-0.014002	0.005135	0.160488	0.573727	0.178330	-0.618878	0.632925	-0.308002	0.348613
43021	0.611259	-9.798696	0.162237	-0.001581	-0.017486	0.003558	0.159443	0.571373	0.177535	-0.619002	0.633086	-0.307773	0.348300
43022	0.596846	-9.786695	0.116833	-0.028425	-0.012237	0.006914	0.159701	0.571926	0.178587	-0.618833	0.633571	-0.307747	0.347744
43023	0.611339	-9.786750	0.135935	0.005578	-0.006987	0.007176	0.159427	0.573316	0.178867	-0.619010	0.633546	-0.307644	0.347565
43024	0.553163	-9.817551	0.140890	0.012766	0.005289	0.003759	0.160353	0.573727	0.179120	-0.619232	0.633419	-0.307506	0.347522
43025	0.572920	-9.755267	0.107787	0.027102	0.004426	0.000344	0.159161	0.574290	0.177437	-0.619567	0.633089	-0.307308	0.347703
43026	0.553294	-9.798396	0.112267	0.029798	0.008811	-0.001386	0.159166	0.574013	0.176384	-0.619947	0.632756	-0.307033	0.347875
43027	0.603841	-9.822721	0.152410	0.055729	0.007041	0.000538	0.159696	0.574843	0.175334	-0.620629	0.632049	-0.306670	0.348263
43028	0.543481	-9.822153	0.184183	0.078988	0.007933	0.000728	0.158114	0.574437	0.172991	-0.621641	0.631090	-0.306082	0.348712
43029	0.572133	-9.865844	0.128154	0.043207	0.008803	0.000454	0.159576	0.574429	0.172444	-0.622154	0.630525	-0.305828	0.349044
43030	0.572809	-9.774186	0.213323	0.066463	-0.001703	-0.002923	0.159979	0.574983	0.170080	-0.623052	0.629819	-0.305140	0.349319
43031	0.572931	-9.759520	0.290401	0.116633	-0.005165	-0.020192	0.157454	0.576386	0.168820	-0.624430	0.628557	-0.303938	0.350178
43032	0.597144	-9.754523	0.412827	0.189997	-0.006921	-0.023197	0.157857	0.578191	0.164631	-0.626739	0.626439	-0.302107	0.351432
43033	0.621094	-9.787850	0.587690	0.324274	0.003610	-0.039821	0.157598	0.579999	0.159665	-0.630515	0.622601	-0.299295	0.353894
43034	0.602885	-9.638073	0.753004	0.431797	0.021183	-0.072426	0.155752	0.583484	0.150801	-0.635262	0.617478	-0.295491	0.357559
43035	0.766860	-9.677225	0.953030	0.585872	0.066710	-0.104685	0.153524	0.586280	0.138130	-0.641347	0.610145	-0.290755	0.363124
43036	0.621363	-9.764807	1.044610	0.655801	0.075576	-0.135841	0.148392	0.589511	0.120781	-0.647896	0.601979	-0.285182	0.369492
43037	0.787272	-9.536703	1.336621	0.777466	0.087742	-0.134920	0.144972	0.595369	0.102645	-0.655719	0.591956	-0.278830	0.376662
43038	0.925308	-9.489029	1.547483	0.843523	0.089357	-0.106272	0.143038	0.597334	0.083397	-0.664338	0.580786	-0.272258	0.383691
43039	0.984191	-9.368375	1.824760	0.963319	0.092774	-0.090406	0.139793	0.599032	0.059834	-0.674241	0.567664	-0.264905	0.391129
43040	1.147146	-9.219266	2.233658	1.079612	0.111917	-0.090398	0.138388	0.604050	0.036014	-0.685060	0.552633	-0.256796	0.399182
43041	1.253886	-9.170185	2.824553	1.390915	0.076873	-0.102390	0.134134	0.603539	0.001287	-0.698983	0.533283	-0.245402	0.408423
43042	1.060497	-9.215178	3.349660	1.747045	0.074340	-0.123558	0.131503	0.601356	-0.039652	-0.715821	0.508599	-0.230632	0.419209
43043	1.103068	-9.038898	4.471334	2.158490	0.059335	-0.128545	0.130221	0.598198	-0.085478	-0.735778	0.477330	-0.211744	0.431222
43044	0.938635	-8.756336	5.211461	2.371456	0.053212	-0.153360	0.127188	0.584648	-0.144508	-0.756027	0.442176	-0.190320	0.443488
43045	0.905066	-8.068596	5.854173	2.203074	0.020619	-0.138707	0.123103	0.567770	-0.200798	-0.773495	0.408761	-0.169555	0.453731
43046	1.172256	-7.860506	6.152289	2.083022	0.050106	-0.102511	0.116789	0.547019	-0.258406	-0.788747	0.376156	-0.150382	0.462353
43047	1.193427	-7.605347	6.270407	1.628166	0.021801	-0.039797	0.114692	0.523184	-0.302719	-0.800165	0.350172	-0.135155	0.467812
43048	1.124558	-7.454586	6.628447	1.107098	0.005712	0.019835	0.117934	0.505276	-0.327758	-0.807907	0.332322	-0.124913	0.470367
43049	1.289123	-7.079485	7.006280	0.808801	-0.011279	0.083706	0.118745	0.492515	-0.349164	-0.813996	0.319124	-0.117533	0.470910
43050	1.692765	-6.045546	7.923195	0.906266	0.012039	0.084571	0.120479	0.478359	-0.366659	-0.820426	0.304063	-0.109633	0.471622
43051	1.606201	-6.005295	8.280117	1.663343	0.042012	0.054976	0.119909	0.455060	-0.393137	-0.830507	0.276121	-0.094750	0.474382
43052	1.157002	-5.350897	8.757789	2.075878	0.071926	0.040726	0.120263	0.417051	-0.431854	-0.841496	0.240725	-0.076333	0.477607
43053	1.120580	-4.360193	8.572410	1.881950	0.119215	0.015028	0.124451	0.380130	-0.468779	-0.849912	0.207750	-0.060215	0.480483
43054	0.952569	-3.541118	8.559242	1.354232	0.124435	-0.016778	0.124473	0.346002	-0.494850	-0.854918	0.183540	-0.049151	0.482713
43055	0.970370	-3.092509	9.004081	0.829884	0.138181	-0.015186	0.127044	0.324068	-0.511385	-0.857557	0.167999	-0.043255	0.484253
43056	0.952641	-2.875407	9.162955	0.481028	0.124119	-0.042406	0.126930	0.304366	-0.522344	-0.858617	0.158628	-0.040503	0.485770
43057	0.972413	-2.823916	9.533510	0.509591	0.082933	-0.049400	0.127014	0.294238	-0.529535	-0.859637	0.149085	-0.036624	0.487296
43058	0.980973	-2.302071	9.520208	0.799556	0.083906	-0.061277	0.129890	0.283540	-0.537825	-0.861247	0.134600	-0.030014	0.489117
43059	0.790242	-1.959013	9.525798	1.167390	0.070110	-0.084954	0.129533	0.261342	-0.551168	-0.863274	0.113779	-0.019360	0.491362
43060	0.885314	-1.478059	8.946466	1.260469	0.040463	-0.080776	0.128163	0.231795	-0.566013	-0.865052	0.091673	-0.007412	0.493180
43061	0.720625	-1.555185	9.261854	1.093106	0.019412	-0.085570	0.127348	0.198220	-0.581170	-0.865990	0.072512	0.003402	0.494764
43062	0.942819	-0.874027	9.190858	0.627779	0.005187	-0.069553	0.127238	0.177130	-0.590961	-0.866140	0.061629	0.009697	0.495892
43063	0.861612	-1.087339	9.232368	0.348663	-0.028944	-0.091116	0.126243	0.168811	-0.596411	-0.865623	0.055813	0.013984	0.497379
43064	0.475128	-1.127637	10.013962	0.148045	-0.042217	-0.073150	0.122697	0.164668	-0.599811	-0.865037	0.053701	0.016341	0.498558
43065	0.574878	-0.692482	10.200768	-0.068488	-0.001253	-0.062189	0.121763	0.165506	-0.599526	-0.864327	0.054833	0.015936	0.499678
43066	0.835975	-0.981458	9.969267	-0.038974	-0.019647	-0.060410	0.119468	0.170513	-0.596553	-0.863666	0.055735	0.016024	0.500718
43067	0.966332	-0.987318	9.958461	0.031693	-0.025793	-0.058195	0.118531	0.172462	-0.597307	-0.863094	0.055400	0.017035	0.501707
43068	1.061067	-1.236792	9.635115	0.104904	-0.035445	-0.018998	0.118152	0.169967	-0.598508	-0.862999	0.053990	0.018792	0.501960
43069	1.131790	-1.143234	9.734121	0.113807	-0.037253	-0.011894	0.117232	0.169695	-0.600597	-0.862969	0.052406	0.020770	0.502103
43070	1.131476	-1.182181	9.582258	0.038581	-0.025918	0.010504	0.115125	0.167486	-0.601374	-0.863098	0.052056	0.021665	0.501879
43071	1.270182	-1.029733	9.448220	-0.020652	-0.016434	0.057683	0.114218	0.164161	-0.602181	-0.863628	0.052655	0.021864	0.500896
43072	1.189237	-0.872315	9.592533	0.002547	-0.023459	0.066691	0.113686	0.164580	-0.602432	-0.864285	0.052926	0.022297	0.499714
43073	1.250108	-0.807375	9.746576	0.009745	-0.021730	0.054405	0.114203	0.166659	-0.602025	-0.864807	0.053074	0.022903	0.498767
43074	0.959129	-0.632395	9.592470	0.009860	-0.012824	0.036942	0.113668	0.167495	-0.602271	-0.865174	0.053099	0.023256	0.498109
43075	1.196772	-0.496890	9.676099	-0.111683	-0.000629	0.007857	0.112332	0.169307	-0.602495	-0.865109	0.055116	0.022344	0.498045
43076	1.161921	-0.652064	9.970242	-0.061341	0.016966	-0.048135	0.111790	0.171392	-0.602729	-0.864563	0.056038	0.021565	0.498924
43077	1.065579	-0.624160	10.197319	-0.030849	0.050231	-0.060099	0.111506	0.174030	-0.601516	-0.863927	0.056117	0.020660	0.500054
43078	1.200908	-0.608572	10.133841	0.024796	0.090526	-0.084256	0.113074	0.177768	-0.600847	-0.863139	0.054800	0.019510	0.501605
43079	1.211545	-0.810591	10.169882	0.028447	0.097557	-0.100111	0.113482	0.177212	-0.602828	-0.862178	0.053370	0.018436	0.503449
43080	1.169252	-0.974709	9.879944	0.069582	0.111606	-0.083913	0.114266	0.179290	-0.602819	-0.861436	0.051067	0.017373	0.504994
43081	1.064731	-1.052532	9.334365	0.074876	0.083702	-0.061038	0.115191	0.180256	-0.603348	-0.860899	0.049018	0.016967	0.506125
43082	0.869564	-1.325565	9.219947	0.099812	0.057500	-0.041560	0.115467	0.179423	-0.605199	-0.860585	0.046755	0.017099	0.506867
43083	0.867540	-1.263700	8.994750	0.056599	0.007543	0.009070	0.116141	0.178032	-0.605879	-0.860708	0.045858	0.017735	0.506718
43084	0.940788	-1.160033	9.259690	0.186009	-0.040745	0.060058	0.114565	0.175959	-0.607057	-0.861460	0.043142	0.020338	0.505581
43085	0.835591	-1.012480	9.262295	0.181270	-0.065339	0.111986	0.112740	0.172502	-0.610608	-0.862689	0.040909	0.023389	0.503534
43086	1.165343	-0.831721	9.434577	0.181135	-0.079527	0.133896	0.110404	0.165160	-0.613271	-0.864132	0.038698	0.026546	0.501073
43087	1.328121	-0.706724	9.823972	0.175670	-0.097175	0.139929	0.108581	0.160591	-0.615652	-0.865582	0.036925	0.030076	0.498497
43088	1.200590	-0.651955	10.104504	0.159651	-0.084899	0.116990	0.107150	0.156158	-0.616462	-0.866799	0.035129	0.033122	0.496314
43089	1.065395	-0.659335	10.492542	0.029053	-0.044713	0.110927	0.106376	0.153665	-0.618838	-0.867863	0.035376	0.034303	0.494354
43090	1.148214	-0.550224	10.202264	0.050604	-0.014923	0.111196	0.106250	0.153250	-0.620022	-0.868976	0.034772	0.035055	0.492384
43091	1.168942	-0.322423	9.238511	0.000662	-0.036583	0.096716	0.103986	0.154789	-0.620103	-0.869876	0.035433	0.035826	0.490691
43092	1.106001	-0.341424	9.157118	0.099084	-0.065379	0.090297	0.102668	0.153964	-0.621141	-0.870770	0.034466	0.037943	0.489010
43093	0.853462	-0.558627	9.848997	-0.006807	-0.037610	0.146918	0.102412	0.152717	-0.621675	-0.872144	0.035313	0.038617	0.486442
43094	0.909570	-0.149444	10.083950	0.095205	-0.002665	0.150493	0.102421	0.152579	-0.624040	-0.873658	0.033844	0.039555	0.483747
43095	0.954364	0.046448	9.758945	0.081011	0.006166	0.136356	0.101632	0.150918	-0.623388	-0.875009	0.032703	0.040318	0.481316
43096	1.065688	0.088110	9.508503	0.047237	-0.005090	0.090229	0.102435	0.150776	-0.625239	-0.875892	0.032047	0.040875	0.479704
43097	1.019327	-0.320077	9.624383	-0.021735	-0.007763	0.101100	0.102178	0.150640	-0.627337	-0.876816	0.032801	0.040916	0.477958
43098	0.991199	-0.554115	10.102628	0.053191	-0.013163	0.135942	0.102708	0.150914	-0.627474	-0.878126	0.032154	0.041638	0.475529
43099	1.013898	-0.410778	9.839699	0.080836	-0.000934	0.167938	0.104443	0.149934	-0.628823	-0.879746	0.031108	0.042478	0.472520
43100	1.029494	-0.252482	9.730825	0.000266	-0.025455	0.174342	0.106033	0.150342	-0.629105	-0.881357	0.031540	0.042892	0.469441
43101	0.909224	-0.193179	9.939242	-0.050780	-0.030736	0.177519	0.104962	0.152152	-0.629202	-0.882937	0.033094	0.042997	0.466346
43102	0.826680	-0.270405	10.431777	-0.098254	-0.023827	0.177196	0.106000	0.155060	-0.627351	-0.884487	0.035251	0.042457	0.463290
43103	0.765293	-0.070681	10.302413	-0.098020	-0.001816	0.136806	0.107570	0.158799	-0.627338	-0.885658	0.037311	0.041614	0.460962
43104	0.950680	0.209735	9.659908	-0.163982	-0.006046	0.100198	0.107000	0.165186	-0.626609	-0.886439	0.040403	0.040208	0.459323
43105	1.187242	0.198138	9.616876	-0.067101	-0.014697	0.043524	0.109096	0.169338	-0.625681	-0.886751	0.041918	0.039956	0.458606
43106	0.958079	-0.103288	9.569721	-0.084875	-0.019802	0.015187	0.108284	0.171563	-0.624727	-0.886794	0.043665	0.039589	0.458391
43107	0.917799	-0.338187	9.735610	-0.106356	-0.029435	0.007906	0.107457	0.176564	-0.624140	-0.886728	0.045963	0.039261	0.458322
43108	0.632421	-0.398436	9.756608	-0.041909	-0.047684	-0.003953	0.105715	0.179627	-0.624082	-0.886607	0.047187	0.039800	0.458386
43109	0.686438	-0.265024	9.474067	-0.120631	-0.061666	-0.002798	0.106755	0.182674	-0.623149	-0.886397	0.049996	0.039897	0.458486
43110	0.879882	-0.228139	9.443980	-0.124137	-0.070427	-0.020529	0.104608	0.186710	-0.622682	-0.886023	0.052873	0.040102	0.458867
43111	1.184097	-0.235374	9.426851	-0.092774	-0.093214	-0.037217	0.102190	0.192415	-0.623639	-0.885488	0.055425	0.041048	0.459515
43112	1.280128	-0.315372	9.468366	-0.011254	-0.086177	-0.058673	0.099394	0.193818	-0.623057	-0.884858	0.056416	0.042610	0.460466
43113	1.555138	-0.355892	9.503983	-0.043392	-0.087981	-0.076629	0.096986	0.197023	-0.622594	-0.884007	0.058003	0.043976	0.461773
43114	1.636487	-0.468877	9.732714	0.000555	-0.077477	-0.103639	0.093268	0.197876	-0.623054	-0.882971	0.058665	0.045545	0.463515
43115	1.587484	-0.600094	10.745890	-0.023534	-0.021619	-0.130963	0.092720	0.201488	-0.624060	-0.881686	0.059238	0.045997	0.465837
43116	1.574310	-0.075901	10.658296	-0.094749	0.034511	-0.189323	0.090048	0.204279	-0.623204	-0.879825	0.060461	0.044803	0.469303
43117	1.752781	0.261262	9.677615	-0.065588	0.057607	-0.270058	0.089494	0.208307	-0.623155	-0.877227	0.060872	0.043663	0.474194
43118	1.823893	-0.250384	9.296179	-0.000788	0.042134	-0.350827	0.088008	0.212756	-0.622694	-0.873903	0.060227	0.043416	0.480397
43119	1.649395	-0.685845	9.605127	0.026843	0.024618	-0.343683	0.085344	0.214436	-0.622506	-0.870611	0.059273	0.043844	0.486416
43120	1.559391	-0.785389	9.859527	0.101989	0.019378	-0.350202	0.082174	0.213761	-0.625483	-0.867307	0.057050	0.044985	0.492443
43121	1.423481	-0.539313	9.752970	0.067203	-0.005011	-0.376886	0.078187	0.215866	-0.626714	-0.863618	0.055654	0.046351	0.498917
43122	1.358483	-0.510043	9.720219	-0.036235	-0.011829	-0.455181	0.073940	0.216444	-0.627169	-0.858977	0.056025	0.046770	0.506786
43123	1.000165	-0.637270	9.676182	-0.022649	-0.039605	-0.499158	0.067567	0.217590	-0.627585	-0.853789	0.056404	0.047949	0.515328
43124	1.405768	-0.658834	9.951236	0.106076	-0.034543	-0.479830	0.062257	0.219285	-0.629456	-0.848877	0.054538	0.050242	0.523364
43125	1.417363	-0.745991	10.582245	0.173006	-0.022468	-0.455542	0.054977	0.217661	-0.631593	-0.844211	0.051445	0.053085	0.530888
43126	1.238581	-0.756722	10.550015	0.235544	0.005538	-0.425854	0.048514	0.213396	-0.635213	-0.839883	0.047008	0.055997	0.537821
43127	1.099804	-0.551257	9.741204	0.303377	0.017865	-0.361769	0.044170	0.209813	-0.639121	-0.836238	0.041389	0.059420	0.543564
43128	1.075365	-0.576575	9.265238	0.378410	-0.013578	-0.330483	0.040253	0.200676	-0.641909	-0.832886	0.034868	0.064099	0.548613
43129	0.910607	-0.647962	9.097596	0.335099	-0.062668	-0.260444	0.036353	0.190569	-0.648120	-0.830133	0.029733	0.069081	0.552470
43130	0.915214	-0.681438	9.174083	0.238051	-0.099645	-0.181990	0.031490	0.184629	-0.651518	-0.828103	0.026683	0.073540	0.555090
43131	1.066395	-0.489073	9.540317	0.210947	-0.134867	-0.143557	0.025313	0.176615	-0.654917	-0.826396	0.024596	0.078223	0.557087
43132	1.228538	-0.096474	9.341540	0.083809	-0.138473	-0.118026	0.020034	0.172897	-0.656711	-0.824897	0.024621	0.081571	0.558825
43133	1.470445	0.305240	9.180636	0.076471	-0.128135	-0.068684	0.014474	0.170846	-0.656778	-0.823940	0.024809	0.084589	0.559778
43134	1.497426	0.358432	9.339643	0.142561	-0.149197	-0.052418	0.011038	0.168783	-0.657009	-0.823159	0.024095	0.088736	0.560317
43135	1.738710	0.330129	9.351657	0.157632	-0.156332	-0.024215	0.005506	0.163957	-0.660648	-0.822665	0.023345	0.093099	0.560365
43136	1.889063	0.422396	9.231248	0.176362	-0.177371	-0.013605	0.000228	0.159545	-0.661400	-0.822245	0.022459	0.098066	0.560171
43137	1.984660	0.623421	9.141402	0.233639	-0.180867	-0.014067	-0.004238	0.153464	-0.664280	-0.821811	0.020765	0.103687	0.559862
43138	2.025175	0.550722	9.068113	0.128072	-0.177391	-0.013968	-0.010037	0.148501	-0.666867	-0.821320	0.020670	0.108108	0.559749
43139	2.459408	0.817611	9.355850	0.154840	-0.174102	-0.003269	-0.014663	0.145612	-0.667088	-0.820948	0.020237	0.112747	0.559395
43140	2.696299	1.146830	10.645848	0.205177	-0.153253	-0.082164	-0.018466	0.138694	-0.668411	-0.819740	0.018450	0.117656	0.560216
43141	2.932858	1.126412	10.864692	0.132242	-0.023742	-0.145751	-0.023600	0.132893	-0.670229	-0.818077	0.016388	0.119655	0.562284
43142	3.377047	1.125910	10.259987	-0.035324	0.039460	-0.252604	-0.025715	0.132073	-0.671255	-0.815289	0.015971	0.118759	0.566521
43143	2.864539	0.741999	9.260154	-0.009969	0.036435	-0.294629	-0.026513	0.132216	-0.670716	-0.812000	0.015252	0.118271	0.571345
43144	1.856750	0.638443	9.008084	0.061901	-0.053996	-0.378737	-0.031013	0.130436	-0.670797	-0.807519	0.014023	0.120032	0.577329
43145	1.258305	0.694124	9.172517	-0.197368	-0.109772	-0.444085	-0.036603	0.132825	-0.669506	-0.802016	0.017633	0.119736	0.584913
43146	1.428513	0.167466	9.640879	-0.308182	-0.126449	-0.494468	-0.044343	0.138834	-0.666440	-0.795744	0.022926	0.118389	0.593507
43147	1.129552	0.243505	9.360724	-0.227501	-0.132342	-0.521987	-0.052878	0.144986	-0.663886	-0.789065	0.027098	0.118048	0.602251
43148	1.361879	0.309443	9.491668	-0.384674	-0.163796	-0.600848	-0.062612	0.151839	-0.660912	-0.781127	0.033777	0.116376	0.612500
43149	1.677618	-0.135799	10.212074	-0.490875	-0.158623	-0.681992	-0.074502	0.163143	-0.655630	-0.771953	0.042015	0.113245	0.624099
43150	1.788250	-0.212344	10.633249	-0.581091	-0.067725	-0.700883	-0.085875	0.176248	-0.649550	-0.762410	0.050296	0.107670	0.636089
43151	2.387442	0.185465	10.106295	-0.546646	0.000606	-0.762153	-0.096343	0.192679	-0.642137	-0.752029	0.057208	0.101381	0.648770
43152	2.158047	0.209248	9.433174	-0.510308	0.031668	-0.855091	-0.105706	0.202165	-0.635861	-0.740240	0.062789	0.095303	0.662585
43153	2.314568	-0.186777	9.323921	-0.581443	0.048473	-0.947316	-0.114013	0.212755	-0.629853	-0.726862	0.069186	0.087976	0.677602
43154	2.027331	-0.506794	9.341948	-0.485438	0.062719	-1.004701	-0.125763	0.221976	-0.623281	-0.712482	0.073671	0.081913	0.692988
43155	2.020190	-0.840095	9.662644	-0.419831	0.048862	-1.083652	-0.136156	0.226749	-0.618087	-0.696730	0.077460	0.076877	0.708984
43156	1.489526	-0.765319	9.951692	-0.531492	0.033297	-1.135461	-0.149751	0.233759	-0.611508	-0.679619	0.082689	0.070669	0.725456
43157	0.884811	-0.235756	10.112013	-0.428411	0.000331	-1.187413	-0.166237	0.236622	-0.605977	-0.661470	0.087044	0.066234	0.741953
43158	0.872746	0.114431	9.758027	-0.465405	-0.022066	-1.311044	-0.180736	0.239335	-0.599428	-0.640902	0.091826	0.061930	0.759590
43159	0.810675	-0.142963	10.378100	-0.762219	-0.045697	-1.389121	-0.199351	0.241930	-0.591505	-0.618036	0.100684	0.053252	0.777855
43160	1.204442	-0.139587	10.913118	-0.866025	0.014405	-1.382740	-0.217492	0.252571	-0.580620	-0.594452	0.109706	0.042411	0.795483
43161	1.798726	-0.092685	10.461485	-0.735306	0.070337	-1.372933	-0.237992	0.258368	-0.570273	-0.570784	0.116221	0.032650	0.812177
43162	1.991253	0.496867	10.247888	-0.778223	0.133253	-1.351802	-0.253725	0.265526	-0.559460	-0.546806	0.122073	0.021663	0.828029
43163	2.629820	0.317587	9.882200	-0.383516	0.185762	-1.356005	-0.268986	0.263803	-0.555175	-0.523281	0.122644	0.016441	0.843128
43164	2.644581	0.027898	9.575906	-0.418533	0.183991	-1.322839	-0.282380	0.259570	-0.549500	-0.499781	0.123517	0.010737	0.857233
43165	2.369137	-0.663178	9.414111	0.024954	0.182332	-1.256224	-0.297294	0.246606	-0.550189	-0.478181	0.119934	0.012358	0.869946
43166	2.135766	-1.219161	9.489047	0.061949	0.189110	-1.130849	-0.308034	0.225848	-0.555746	-0.458538	0.115822	0.014369	0.880978
43167	2.084642	-1.622103	9.734816	0.002272	0.217617	-0.993791	-0.317886	0.211053	-0.559156	-0.440998	0.111773	0.014597	0.890401
43168	1.650651	-1.850919	9.312920	-0.007117	0.204467	-0.889836	-0.323122	0.198729	-0.559200	-0.425088	0.107998	0.014684	0.898566
43169	2.117224	-2.083851	8.267919	-0.320700	0.130739	-0.790337	-0.328653	0.192375	-0.560229	-0.410167	0.108272	0.009321	0.905513
43170	1.770631	-2.259344	8.201594	-0.217668	0.032563	-0.651529	-0.336343	0.189779	-0.557249	-0.397836	0.109418	0.006551	0.910885
43171	2.130429	-1.951609	9.072083	0.005254	-0.035341	-0.525969	-0.340408	0.181890	-0.558054	-0.388244	0.110125	0.007808	0.914920
43172	2.026222	-1.330040	9.133004	-0.086527	-0.048746	-0.413740	-0.344752	0.174417	-0.555437	-0.380435	0.111703	0.007541	0.918006
43173	2.494424	-0.693883	9.131472	-0.040096	-0.047191	-0.388734	-0.351231	0.169455	-0.553418	-0.373194	0.113014	0.007766	0.920811
43174	2.739609	-0.180680	9.255430	0.063878	-0.041926	-0.428463	-0.356238	0.163236	-0.552879	-0.365402	0.113322	0.010249	0.923869
43175	2.533194	-0.010143	9.437029	0.085518	-0.071536	-0.477665	-0.361231	0.153546	-0.550537	-0.356735	0.114141	0.013241	0.927112
43176	2.220198	-0.219178	9.499816	-0.045035	-0.053954	-0.492601	-0.364630	0.143848	-0.549006	-0.347439	0.115410	0.013939	0.930469
43177	2.380141	-0.497573	10.110521	-0.150991	-0.012336	-0.415798	-0.369237	0.137489	-0.548999	-0.339330	0.116792	0.012010	0.933312
43178	2.560852	-0.173535	8.776362	-0.125885	-0.006921	-0.387357	-0.373886	0.136819	-0.546179	-0.331764	0.117762	0.010634	0.935923
43179	2.808333	-0.009572	8.752077	0.052845	-0.099743	-0.365283	-0.377302	0.129897	-0.544226	-0.325008	0.119448	0.013041	0.938047
43180	2.402601	-0.042282	9.606029	0.034678	-0.140116	-0.340792	-0.382844	0.123819	-0.542627	-0.318624	0.121843	0.015438	0.939891
43181	2.183130	-0.030732	10.463688	0.011427	-0.092962	-0.353078	-0.386528	0.116898	-0.540015	-0.311962	0.123635	0.017038	0.941862
43182	2.897948	0.307874	10.535921	0.169911	-0.012647	-0.355304	-0.390465	0.109147	-0.539638	-0.305645	0.122773	0.021216	0.943959
43183	2.701505	0.548017	9.908266	0.235387	0.015576	-0.363414	-0.391976	0.096248	-0.541450	-0.299335	0.121109	0.026461	0.946061
43184	2.505418	0.162792	9.285435	0.296384	0.022829	-0.380573	-0.394943	0.082941	-0.543638	-0.292817	0.118780	0.032871	0.948192
43185	2.489412	-0.389993	9.387373	0.253208	0.034947	-0.332490	-0.396320	0.070042	-0.546109	-0.287104	0.116640	0.038270	0.950001
43186	1.984817	-0.726295	9.818080	0.270680	0.059311	-0.245846	-0.396498	0.057138	-0.549911	-0.283066	0.113852	0.043661	0.951317
43187	2.117521	-0.754963	10.220387	0.148567	0.118417	-0.145243	-0.393785	0.048658	-0.552925	-0.280727	0.110836	0.046086	0.952252
43188	2.139817	-0.341197	10.294653	0.103565	0.139222	-0.080212	-0.391367	0.044343	-0.554448	-0.279521	0.107613	0.047471	0.952908
43189	1.925462	0.096256	9.645387	0.029228	0.138435	-0.043580	-0.387891	0.041689	-0.557678	-0.278872	0.104955	0.047250	0.953406
43190	2.157622	0.151375	9.384443	-0.050470	0.114739	-0.028438	-0.386290	0.040709	-0.558632	-0.278296	0.103106	0.045723	0.953850
43191	1.996943	-0.032377	9.451014	-0.032636	0.109510	-0.019506	-0.380454	0.042344	-0.561067	-0.277946	0.101359	0.044420	0.954201
43192	2.176309	0.060118	9.479371	0.079078	0.100670	0.005913	-0.377384	0.040107	-0.562711	-0.278276	0.099087	0.045374	0.954298
43193	2.390334	0.270309	9.542431	-0.009493	0.106693	0.005267	-0.375254	0.039819	-0.564322	-0.278443	0.097294	0.044479	0.954476
43194	2.246620	0.434971	9.535951	-0.100758	0.111077	0.008219	-0.370752	0.042016	-0.565682	-0.278469	0.095826	0.041938	0.954732
43195	1.884626	0.471126	9.424123	-0.198966	0.088547	-0.041805	-0.367984	0.044777	-0.565171	-0.277347	0.095391	0.037636	0.955281
43196	1.701729	0.561351	9.359442	-0.342202	0.048307	-0.034108	-0.366419	0.049487	-0.565148	-0.276037	0.096423	0.030911	0.955799
43197	1.701953	0.592619	9.359799	-0.290281	0.001991	-0.053277	-0.364345	0.057525	-0.564443	-0.274438	0.098115	0.025397	0.956249
43198	2.223911	0.637099	9.504822	-0.202493	-0.000730	-0.080995	-0.363446	0.060989	-0.561665	-0.272456	0.099283	0.021703	0.956786
43199	2.474860	0.597810	9.881952	-0.111082	-0.000756	-0.124479	-0.363594	0.062793	-0.560201	-0.269829	0.100020	0.019836	0.957494
43200	1.880342	0.545859	9.468282	-0.157341	-0.019630	-0.177578	-0.366524	0.063641	-0.558442	-0.266066	0.101258	0.017299	0.958466
43201	1.716023	0.493002	10.641982	-0.227235	0.020394	-0.175286	-0.365598	0.064747	-0.559495	-0.262222	0.102159	0.013242	0.959493
43202	1.908773	1.105031	10.700233	-0.282432	0.125364	-0.203440	-0.365479	0.065994	-0.557384	-0.257724	0.101263	0.007594	0.960868
43203	2.391292	1.087327	9.287436	-0.055569	0.127498	-0.273271	-0.364027	0.068069	-0.558961	-0.252340	0.099190	0.006580	0.962519
43204	2.404500	0.231139	9.354388	0.206640	0.075145	-0.306977	-0.363970	0.059742	-0.561539	-0.246813	0.096743	0.010801	0.964162
43205	1.796729	0.000254	9.385819	0.287150	0.071841	-0.306267	-0.366012	0.047819	-0.564908	-0.241432	0.094010	0.016762	0.965708
43206	1.543666	-0.267244	9.360892	0.041802	0.075260	-0.263962	-0.363023	0.037256	-0.567816	-0.236393	0.092350	0.017714	0.967097
43207	1.530003	-0.484107	9.199888	-0.132011	0.082121	-0.207084	-0.363274	0.035731	-0.569140	-0.232135	0.091435	0.015306	0.968255
43208	2.017877	-0.486661	9.609045	-0.020486	0.053805	-0.157184	-0.363660	0.033652	-0.569417	-0.229025	0.090526	0.014958	0.969087
43209	1.930897	-0.508549	10.095044	0.044582	0.053649	-0.116166	-0.363237	0.030041	-0.570510	-0.226839	0.089379	0.015904	0.969692
43210	1.930546	-0.565526	10.339545	-0.114880	0.074454	-0.073211	-0.361098	0.027810	-0.571615	-0.225192	0.088519	0.013480	0.970191
43211	2.204367	-0.763241	10.094563	-0.036238	0.100620	-0.039176	-0.361106	0.030031	-0.572774	-0.224367	0.086866	0.012469	0.970545
43212	2.212384	-0.965553	9.241342	-0.018410	0.088479	-0.005631	-0.358185	0.030571	-0.574520	-0.224212	0.085315	0.011735	0.970728
43213	2.095223	-1.124833	8.769442	-0.047248	0.050000	0.040735	-0.355381	0.029170	-0.577334	-0.224911	0.084752	0.010541	0.970629
43214	1.989174	-1.104025	9.010942	-0.101323	0.032291	0.115207	-0.355400	0.031389	-0.575604	-0.226944	0.084691	0.008244	0.970183
43215	1.770656	-0.946929	9.485713	-0.130189	0.040895	0.157411	-0.351576	0.035810	-0.576144	-0.229763	0.084721	0.005225	0.969538
43216	2.180924	-0.651290	9.675447	-0.076550	0.051222	0.166584	-0.349610	0.041214	-0.578351	-0.232837	0.084182	0.003235	0.968860
43217	1.984031	-0.500064	9.859143	0.050649	0.046111	0.128807	-0.347490	0.041341	-0.577726	-0.235402	0.083291	0.003736	0.968315
43218	2.004337	-0.349844	9.480948	0.099210	0.049794	0.086911	-0.344174	0.041600	-0.578037	-0.237225	0.081952	0.005291	0.967977
43219	1.418993	-0.478031	9.330703	0.077854	0.053544	0.065774	-0.342679	0.037430	-0.581252	-0.238613	0.080788	0.006384	0.967728
43220	1.080791	-0.494702	9.309395	0.067122	0.060640	0.067582	-0.340279	0.035752	-0.582093	-0.240004	0.079388	0.007297	0.967493
43221	0.819460	-0.556358	8.931193	0.117088	0.018746	0.096067	-0.337477	0.033239	-0.582554	-0.242035	0.078679	0.009238	0.967028
43222	1.080983	-0.457231	8.978146	0.244012	-0.030338	0.109091	-0.336378	0.027543	-0.584072	-0.244488	0.078190	0.013945	0.966394
43223	1.124477	-0.468202	9.434302	0.168649	-0.065519	0.131299	-0.335694	0.024069	-0.584117	-0.247255	0.078845	0.017209	0.965584
43224	1.386547	-0.316302	10.222124	0.057625	-0.060540	0.128681	-0.335947	0.021294	-0.583222	-0.249774	0.079859	0.018432	0.964829
43225	1.349491	-0.094774	10.205763	0.118522	-0.041252	0.123964	-0.335680	0.020737	-0.582575	-0.252326	0.080265	0.020605	0.964087
43226	1.843916	0.169512	9.795947	0.195676	-0.023729	0.096307	-0.336714	0.016024	-0.582738	-0.254450	0.079860	0.024356	0.963475
43227	1.408046	0.013108	9.451811	0.121486	-0.027026	0.087930	-0.336424	0.011025	-0.581610	-0.256311	0.079958	0.026584	0.962915
43228	1.620990	0.080595	9.253665	0.114254	-0.021855	0.111642	-0.334825	0.010184	-0.582037	-0.258594	0.079938	0.028732	0.962244
43229	1.361891	-0.016234	9.177876	0.209974	-0.037487	0.112343	-0.335326	0.005190	-0.582342	-0.261054	0.079783	0.032676	0.961466
43230	1.455313	-0.153479	10.156106	0.025357	-0.053598	0.146108	-0.333984	0.002268	-0.581998	-0.263829	0.080862	0.033224	0.960600
43231	1.193638	0.034054	11.035381	-0.134016	0.010946	0.166426	-0.335053	0.003662	-0.582099	-0.266803	0.081583	0.030184	0.959817
43232	1.803885	0.633219	10.311158	-0.160536	0.004895	0.116820	-0.332437	0.009615	-0.581291	-0.268744	0.082501	0.026900	0.959295
43233	1.793077	0.507328	9.230649	0.024177	-0.037528	0.045758	-0.333247	0.011423	-0.580080	-0.269627	0.083228	0.027397	0.958970
43234	1.565388	-0.249964	8.774459	-0.013338	-0.082816	0.026740	-0.332177	0.009613	-0.579589	-0.270032	0.084988	0.027558	0.958697
43235	1.644758	-0.643938	9.139378	-0.067212	-0.079495	0.057088	-0.334576	0.009902	-0.576924	-0.270956	0.087025	0.026476	0.958284
43236	1.606313	-0.628146	9.485990	-0.153358	-0.051709	0.111201	-0.334060	0.011842	-0.576125	-0.272751	0.088991	0.023638	0.957668
43237	1.918142	-0.254595	9.732747	-0.176730	-0.039669	0.133961	-0.335154	0.016288	-0.573964	-0.274972	0.090899	0.020081	0.956935
43238	2.094798	0.122816	10.110503	-0.046098	-0.038004	0.126123	-0.333711	0.018083	-0.572261	-0.277249	0.092016	0.019194	0.956189
43239	2.175084	0.551952	9.852766	-0.060154	-0.037872	0.078508	-0.334250	0.018085	-0.569890	-0.278612	0.093233	0.018008	0.955698
43240	2.175266	0.580514	9.754551	-0.138532	-0.020207	0.007515	-0.334530	0.020585	-0.569861	-0.278448	0.094478	0.015474	0.955668
43241	1.726963	0.681980	10.329207	0.020694	-0.021889	0.000000	-0.334533	0.020306	-0.568551	-0.278462	0.094898	0.015960	0.955614
43242	1.824738	1.159827	11.100562	0.010138	0.063734	-0.033200	-0.334784	0.017809	-0.568309	-0.277816	0.093698	0.015877	0.955922
43243	2.089276	1.371641	10.249889	0.155564	0.103409	-0.102507	-0.332383	0.016409	-0.569804	-0.276150	0.090910	0.018548	0.956625
43244	2.417952	0.777861	8.836603	0.157673	0.053866	-0.152206	-0.332057	0.006692	-0.571087	-0.273489	0.089037	0.021558	0.957503
43245	2.098206	0.299563	8.925194	0.173827	0.026885	-0.175981	-0.333206	0.000315	-0.573628	-0.270404	0.087609	0.025191	0.958421
43246	1.961123	0.364485	9.354940	0.012749	0.027677	-0.181513	-0.333026	-0.006902	-0.575409	-0.266904	0.087003	0.025617	0.959446
43247	1.792934	0.463868	9.963207	0.029833	0.062657	-0.205877	-0.334599	-0.010224	-0.575155	-0.263000	0.085647	0.026376	0.960625
43248	1.841694	0.521856	10.172554	0.093423	0.085394	-0.218556	-0.334697	-0.015220	-0.576779	-0.258953	0.083485	0.028109	0.961865
43249	1.846068	0.459186	10.140551	0.109636	0.095952	-0.238680	-0.335192	-0.020490	-0.578399	-0.254558	0.081040	0.030304	0.963179
43250	1.486188	0.115331	10.043564	0.163301	0.110951	-0.229383	-0.334215	-0.027156	-0.581237	-0.250421	0.078017	0.033269	0.964415
43251	1.465063	-0.117303	9.425785	0.243615	0.110093	-0.167146	-0.332941	-0.038542	-0.585440	-0.247612	0.074653	0.037832	0.965238
43252	1.367229	-0.276631	8.987367	0.195040	0.076818	-0.108576	-0.331820	-0.047707	-0.587386	-0.245803	0.072207	0.041390	0.965740
43253	1.375607	-0.459169	9.095755	0.175766	0.046821	-0.014582	-0.331931	-0.051315	-0.587814	-0.245783	0.070521	0.044664	0.965724
43254	1.650684	-0.503281	9.530305	0.138535	0.025400	0.087183	-0.330182	-0.055210	-0.588405	-0.247623	0.069514	0.047103	0.965211
43255	1.737370	-0.200850	9.542647	0.114955	0.004209	0.152177	-0.332030	-0.056866	-0.588262	-0.250699	0.069124	0.049112	0.964344
43256	1.754682	-0.152084	9.802633	0.028935	-0.002919	0.170909	-0.332285	-0.058808	-0.588015	-0.253970	0.069289	0.049460	0.963458
43257	1.618143	-0.347089	10.183720	-0.005198	0.019726	0.195407	-0.331764	-0.056867	-0.588529	-0.257726	0.069262	0.048948	0.962488
43258	1.773161	-0.263450	9.613723	0.032389	0.032018	0.213332	-0.331232	-0.056592	-0.589322	-0.261858	0.068773	0.049124	0.961399
43259	1.521249	-0.374209	9.720376	0.087744	0.040777	0.238491	-0.329894	-0.057709	-0.590666	-0.266587	0.067913	0.050167	0.960105
43260	1.458994	-0.618474	9.126852	-0.053812	0.018896	0.288470	-0.329775	-0.055767	-0.590123	-0.272024	0.068211	0.048655	0.958636
43261	1.912728	-0.292417	8.362385	-0.111215	-0.034560	0.326576	-0.327955	-0.051476	-0.586433	-0.278084	0.069976	0.046102	0.956894
43262	1.814649	-0.175000	8.753942	-0.118684	-0.120444	0.359740	-0.329452	-0.045778	-0.585040	-0.284647	0.073355	0.044012	0.954808
43263	1.592933	0.182038	10.105900	-0.254920	-0.108507	0.380048	-0.332295	-0.038131	-0.581245	-0.291415	0.077401	0.039022	0.952661
43264	1.855705	1.099524	11.123636	-0.276202	-0.036970	0.336180	-0.331837	-0.027310	-0.578256	-0.297316	0.080059	0.033470	0.950828
43265	2.017041	2.050533	11.046654	-0.216533	0.048988	0.233096	-0.332544	-0.020644	-0.576603	-0.301413	0.080732	0.028616	0.949639
43266	1.950395	2.214322	10.164638	-0.099427	0.082799	0.094039	-0.332985	-0.012869	-0.577044	-0.303043	0.079897	0.026094	0.949263
43267	1.278061	1.755851	9.545074	-0.104282	0.109596	0.003462	-0.331793	-0.012042	-0.578104	-0.302971	0.078567	0.023519	0.949464
43268	0.169381	2.398991	9.379371	-0.483261	0.068927	-0.085334	-0.329167	-0.006921	-0.578618	-0.300540	0.080227	0.014073	0.950285
43269	0.046262	2.078891	9.001812	-0.710118	-0.022633	-0.193079	-0.330860	0.009465	-0.576591	-0.295658	0.084840	0.001230	0.951518
43270	0.816912	0.419537	9.495233	-0.411182	-0.127675	-0.268524	-0.334648	0.020310	-0.573537	-0.289784	0.089775	-0.005368	0.952857
43271	1.534772	-1.521658	9.716680	-0.292580	-0.152514	-0.205804	-0.340292	0.030748	-0.570065	-0.285314	0.094349	-0.009507	0.953732
43272	2.223156	-2.180738	9.890633	-0.234959	-0.104017	-0.082190	-0.345917	0.037578	-0.566105	-0.283256	0.097773	-0.013227	0.953956
43273	1.857671	-2.302592	10.012559	0.018517	-0.093687	0.055477	-0.347268	0.040221	-0.563301	-0.284353	0.099441	-0.012381	0.953468
43274	1.686964	-2.195668	9.933543	0.218637	-0.029026	0.143599	-0.349107	0.037594	-0.564349	-0.287435	0.098798	-0.008322	0.952655
43275	1.563769	-1.840874	9.229663	0.025183	0.007675	0.218228	-0.347513	0.037030	-0.564117	-0.291624	0.098485	-0.008347	0.951413
43276	1.762632	-1.722205	9.214891	0.030448	-0.013421	0.235778	-0.346989	0.040083	-0.567245	-0.296089	0.098607	-0.008141	0.950022
43277	1.812880	-1.457277	9.455446	0.017870	-0.041490	0.233856	-0.347137	0.041748	-0.565388	-0.300561	0.099287	-0.008108	0.948546
43278	1.394916	-0.487974	9.950891	-0.110852	-0.037946	0.200640	-0.347024	0.044245	-0.563921	-0.304081	0.100724	-0.010367	0.947250
43279	1.611511	0.089444	9.763383	-0.291237	-0.062350	0.124395	-0.347076	0.052016	-0.561742	-0.305846	0.103652	-0.015804	0.946290
43280	1.594974	0.479144	9.734358	-0.082264	-0.058541	0.018514	-0.350428	0.056613	-0.559282	-0.305946	0.105341	-0.017030	0.946050
43281	2.627506	1.010020	9.779622	-0.042413	-0.012263	-0.072872	-0.352153	0.055511	-0.557429	-0.304460	0.105850	-0.017518	0.946463
43282	3.413059	0.081907	10.319777	0.001895	0.048041	-0.178509	-0.352549	0.055375	-0.557556	-0.300975	0.105075	-0.017385	0.947666
43283	3.831552	-2.133775	8.899085	-0.041820	0.163669	-0.146353	-0.351345	0.054259	-0.558767	-0.298024	0.102391	-0.018732	0.948866
43284	2.797607	-3.211872	9.239306	-0.258217	0.172243	0.009913	-0.349105	0.057578	-0.559818	-0.297555	0.100739	-0.024664	0.949054
43285	1.760207	-1.407463	9.879483	-0.183470	0.228165	0.110018	-0.343167	0.065042	-0.562984	-0.299131	0.097618	-0.029691	0.948741
43286	0.047871	-0.440118	10.366845	-0.222847	0.211061	0.099797	-0.338410	0.069181	-0.564460	-0.300404	0.094969	-0.035361	0.948413
43287	-0.566942	-0.628966	9.968600	-0.763179	0.144751	0.071101	-0.334518	0.083594	-0.562931	-0.300149	0.096771	-0.050803	0.947610
43288	-0.516967	-1.049755	9.355254	-1.071035	-0.036274	0.046966	-0.332817	0.107454	-0.557731	-0.298814	0.103894	-0.070950	0.945982
43289	0.093524	-1.458050	9.537570	-1.260658	-0.187754	-0.018679	-0.335415	0.136469	-0.545062	-0.296017	0.114875	-0.093591	0.943620
43290	0.826146	-2.033407	10.459580	-1.765218	-0.126980	-0.045405	-0.340198	0.172988	-0.527297	-0.291100	0.127807	-0.125957	0.939713
43291	1.719696	-3.677006	9.339397	-1.499372	-0.202093	-0.070754	-0.346106	0.218810	-0.506402	-0.286341	0.140336	-0.152700	0.935413
43292	2.520777	-4.419110	8.607720	-1.510362	-0.218944	-0.004303	-0.350899	0.254355	-0.484052	-0.282544	0.153108	-0.179589	0.929771
43293	2.886432	-5.941906	7.890052	-1.474979	-0.237460	0.090649	-0.355507	0.280738	-0.461534	-0.280466	0.165450	-0.205928	0.922799
43294	2.868588	-6.377868	6.861318	-1.871714	-0.299667	0.179113	-0.358989	0.315995	-0.434218	-0.278572	0.180688	-0.239199	0.912433
43295	2.187691	-6.037323	7.154717	-2.161845	-0.320708	0.219487	-0.362020	0.358043	-0.395027	-0.276053	0.197422	-0.277547	0.898769
43296	1.802035	-5.920420	6.645048	-2.315567	-0.341462	0.190245	-0.359507	0.400752	-0.349219	-0.271922	0.215134	-0.317668	0.882532
43297	1.457244	-6.523632	6.722805	-1.937595	-0.329681	0.101379	-0.363852	0.436696	-0.303637	-0.267299	0.230735	-0.350409	0.867482
43298	1.730544	-6.472131	6.956578	-1.126548	-0.268155	0.021081	-0.366735	0.455151	-0.268228	-0.264284	0.241281	-0.368500	0.857989
43299	1.907531	-6.370407	6.850469	-0.224376	-0.148891	-0.001902	-0.369335	0.460709	-0.254480	-0.264314	0.245059	-0.371640	0.855551
43300	2.302690	-6.495865	6.946562	0.710936	-0.020942	-0.037065	-0.370086	0.455719	-0.259245	-0.267292	0.241988	-0.359130	0.860826
43301	1.994160	-7.101053	7.257120	0.905028	0.108548	0.003552	-0.370736	0.442132	-0.278536	-0.270961	0.235211	-0.344099	0.867670
43302	1.990818	-6.568252	7.650232	1.531332	0.197825	0.024402	-0.368308	0.427144	-0.303402	-0.277020	0.223259	-0.318561	0.878598
43303	1.779792	-6.029676	7.828891	2.231321	0.254152	-0.028281	-0.365124	0.403414	-0.340706	-0.284629	0.206350	-0.280288	0.893222
43304	1.876742	-5.301894	7.740284	2.480523	0.287648	-0.114339	-0.362202	0.362343	-0.387893	-0.290809	0.187572	-0.236833	0.907831
43305	1.868945	-5.046413	7.889900	2.190717	0.247366	-0.148267	-0.359017	0.317380	-0.428297	-0.294904	0.170810	-0.197654	0.919124
43306	2.145776	-4.858386	8.730886	2.274864	0.203481	-0.192816	-0.357760	0.263824	-0.472433	-0.297909	0.154321	-0.156210	0.928996
43307	2.042012	-4.506754	8.615651	1.660598	0.180371	-0.088887	-0.356343	0.217751	-0.498381	-0.300660	0.141235	-0.126026	0.934759
43308	1.802552	-3.547680	8.580674	0.808496	0.159038	-0.019125	-0.352330	0.197057	-0.511907	-0.301999	0.133500	-0.111797	0.937270
43309	1.720140	-4.285942	9.212219	0.569919	0.104417	0.070440	-0.349840	0.184001	-0.519689	-0.304592	0.127916	-0.101938	0.938334
43310	1.666302	-3.034804	9.198227	0.603656	0.062300	0.123676	-0.347082	0.170944	-0.528000	-0.308215	0.122887	-0.091289	0.938919
43311	1.621810	-2.505092	9.262384	0.451650	0.032568	0.094383	-0.344744	0.158303	-0.530918	-0.311026	0.119301	-0.083267	0.939200
43312	1.587320	-2.272964	9.572994	0.344311	0.022018	0.077753	-0.344279	0.149281	-0.535348	-0.313172	0.116692	-0.077109	0.939341
43313	1.833165	-2.000702	9.564389	0.118896	-0.006072	0.058367	-0.342784	0.144833	-0.538040	-0.314553	0.115961	-0.074993	0.939141
43314	1.810070	-1.851578	9.503814	-0.000986	-0.020076	0.053957	-0.342510	0.143583	-0.538713	-0.315498	0.116342	-0.075000	0.938776
43315	1.764448	-1.821739	9.706441	0.033101	-0.025286	0.027767	-0.343318	0.145669	-0.538549	-0.316129	0.116562	-0.074277	0.938594
43316	1.738514	-1.726055	9.467419	0.026084	0.008051	0.013770	-0.344511	0.144981	-0.537750	-0.316343	0.116304	-0.073859	0.938587
43317	1.759433	-1.841516	9.518786	0.029742	0.032565	0.001518	-0.343312	0.144280	-0.537906	-0.316385	0.115500	-0.073478	0.938702
43318	1.839677	-1.765083	9.547814	0.099575	0.032577	-0.008556	-0.342230	0.140944	-0.538350	-0.316298	0.114349	-0.071785	0.939003
43319	1.886675	-1.948114	9.593374	0.045882	0.032543	-0.009000	-0.341683	0.139415	-0.540605	-0.316177	0.113470	-0.071057	0.939206
43320	1.790095	-1.942856	9.493322	-0.045278	0.050102	-0.023667	-0.342213	0.139418	-0.540728	-0.315434	0.112926	-0.072163	0.939437
43321	1.609192	-1.912664	9.466389	-0.048807	0.048434	-0.034212	-0.341293	0.141357	-0.541511	-0.314600	0.112389	-0.073250	0.939697
43322	1.727420	-1.927889	9.508456	0.085490	0.043229	-0.056202	-0.340623	0.139965	-0.541272	-0.313564	0.111199	-0.071779	0.940298
43323	1.726931	-1.995324	9.478844	0.223236	0.048496	-0.044618	-0.340463	0.136912	-0.544062	-0.313136	0.108975	-0.067720	0.941002
43324	1.770553	-1.973981	9.490729	0.255482	0.046759	-0.053210	-0.339888	0.130804	-0.546626	-0.312504	0.106644	-0.063079	0.941801
43325	1.736896	-1.952150	9.464833	0.169461	0.048432	-0.023856	-0.338376	0.123580	-0.549740	-0.312339	0.104743	-0.060079	0.942265
43326	1.659857	-1.917989	9.427435	0.105038	0.062431	-0.018076	-0.337422	0.119828	-0.550842	-0.311969	0.103008	-0.058449	0.942682
43327	1.610365	-1.749077	9.477874	0.101404	0.055408	-0.008386	-0.336618	0.119130	-0.552043	-0.311939	0.101391	-0.056814	0.942967
43328	1.454107	-1.651528	9.516396	0.147920	0.044960	-0.009782	-0.336187	0.115104	-0.554846	-0.311829	0.099707	-0.054281	0.943332
43329	1.453903	-1.680355	9.528083	0.280484	0.055562	-0.038743	-0.334552	0.109268	-0.557555	-0.311577	0.097000	-0.049211	0.943975
43330	1.479705	-1.454008	9.674670	0.317991	0.041509	-0.029673	-0.334496	0.100385	-0.558957	-0.311410	0.094340	-0.043404	0.944585
43331	1.408066	-1.338283	9.580481	0.226785	0.046791	-0.037321	-0.333380	0.093442	-0.563244	-0.311072	0.092122	-0.039293	0.945095
43332	1.596622	-1.308672	9.519108	0.147244	0.046769	-0.055574	-0.332278	0.087330	-0.564897	-0.310053	0.090443	-0.036696	0.945696
43333	1.721691	-1.383755	9.668584	0.169575	0.058941	-0.048374	-0.332785	0.084002	-0.566104	-0.309381	0.088375	-0.033722	0.946222
43334	1.896368	-1.265366	9.500195	0.157846	0.048365	-0.024730	-0.331694	0.080389	-0.568782	-0.308941	0.086578	-0.030989	0.946625
43335	1.708873	-1.152516	9.743457	0.334031	0.053634	-0.011898	-0.331248	0.072754	-0.569915	-0.309233	0.083596	-0.024928	0.946977
43336	1.512105	-0.977818	9.737549	0.529010	0.053702	0.005479	-0.330501	0.059565	-0.572159	-0.309959	0.079382	-0.015246	0.947307
43337	1.509968	-0.593687	9.496831	0.275833	0.078157	0.014381	-0.328575	0.049841	-0.575698	-0.310618	0.076284	-0.010473	0.947411
43338	1.403466	-0.631091	9.579038	0.072823	0.074674	-0.009999	-0.326560	0.047056	-0.578251	-0.310248	0.074501	-0.009542	0.947684
43339	1.359315	-0.729131	9.655202	0.017313	0.072896	-0.005131	-0.324948	0.045244	-0.581050	-0.310140	0.073114	-0.009607	0.947827
43340	1.509365	-0.684463	9.700087	0.126422	0.048366	-0.002700	-0.323346	0.043014	-0.580309	-0.309997	0.071496	-0.007505	0.948016
43341	1.437983	-0.534873	9.668774	0.195355	0.034436	-0.013650	-0.322127	0.039400	-0.581414	-0.309987	0.069746	-0.003942	0.948171
43342	1.385454	-0.452568	9.706225	0.232135	0.037125	-0.034489	-0.322759	0.034129	-0.581851	-0.309412	0.067690	0.000282	0.948516
43343	1.308143	-0.459047	9.750080	0.300084	0.025767	-0.027845	-0.322434	0.025246	-0.584307	-0.309262	0.065460	0.005906	0.948703
43344	1.188459	-0.306975	9.620671	0.287563	0.038057	-0.020773	-0.320664	0.018298	-0.585979	-0.308988	0.063043	0.011158	0.948909
43345	1.368212	-0.159269	9.613608	0.162365	0.044121	-0.032261	-0.320749	0.011082	-0.587625	-0.308565	0.061313	0.014059	0.949121
43346	1.436913	-0.010408	9.701252	0.219614	0.046715	-0.030064	-0.321635	0.004425	-0.588728	-0.307964	0.059151	0.017978	0.949387
43347	1.500122	0.049188	9.686971	0.334184	0.062489	-0.034466	-0.320783	-0.004184	-0.590796	-0.307696	0.056024	0.024042	0.949530
43348	1.423553	0.146150	9.736815	0.391458	0.074764	-0.033962	-0.317941	-0.013220	-0.591848	-0.307326	0.052267	0.031063	0.949660
43349	1.182530	0.208384	9.809311	0.418308	0.087074	-0.033638	-0.316150	-0.023500	-0.594079	-0.307143	0.048157	0.038570	0.949661
43350	1.019831	0.425547	9.618531	0.332332	0.101068	-0.005038	-0.313165	-0.033508	-0.596456	-0.307237	0.044283	0.044275	0.949571
43351	0.963610	0.662260	9.799594	0.283953	0.085265	0.000781	-0.311771	-0.043785	-0.598811	-0.307548	0.041044	0.049204	0.949373
43352	1.129335	0.872770	9.843847	0.292884	0.061590	-0.002772	-0.310394	-0.051842	-0.599962	-0.307556	0.038166	0.054398	0.949207
43353	1.221366	0.910492	9.829065	0.307237	0.039728	-0.016864	-0.308230	-0.058238	-0.601372	-0.307482	0.035630	0.060071	0.948987
43354	1.081342	0.918525	9.739035	0.303660	0.013550	-0.022227	-0.308964	-0.067670	-0.603555	-0.307118	0.033572	0.065779	0.948802
43355	0.973272	1.003427	9.697680	0.265996	0.015280	-0.001296	-0.307871	-0.073923	-0.602322	-0.307262	0.031771	0.070802	0.948455
43356	1.000747	1.132912	9.636442	0.201591	0.011770	-0.003521	-0.308353	-0.082248	-0.602529	-0.307140	0.030401	0.074569	0.948251
43357	1.006690	1.291342	9.546881	0.107600	0.018724	0.011713	-0.308061	-0.086691	-0.602709	-0.307427	0.029523	0.076558	0.948027
43358	1.074601	1.329591	9.642874	0.010037	0.039628	0.023399	-0.307524	-0.087109	-0.604034	-0.307730	0.028844	0.076504	0.947954
43359	1.275193	1.347676	9.775945	-0.023989	0.043024	0.026629	-0.306338	-0.086839	-0.602211	-0.308260	0.028345	0.075848	0.947850
43360	1.155714	1.189576	9.683826	0.020783	0.043982	0.020796	-0.306076	-0.085313	-0.603775	-0.308578	0.027509	0.075974	0.947761
43361	1.102305	1.149190	9.712665	0.047604	0.041368	0.023633	-0.303951	-0.084908	-0.605116	-0.309089	0.026604	0.076682	0.947563
43362	0.962592	1.196148	9.767286	0.060053	0.005513	0.028931	-0.303946	-0.085601	-0.605386	-0.309542	0.026265	0.077786	0.947335
43363	0.876110	1.259357	9.766356	-0.020412	0.000301	0.014266	-0.304343	-0.086850	-0.603423	-0.309776	0.026541	0.077456	0.947278
43364	0.994370	1.253305	9.661917	-0.097243	-0.002303	-0.009248	-0.304875	-0.085874	-0.604849	-0.309372	0.027267	0.075647	0.947535
43365	0.929121	1.244400	9.729674	-0.052526	-0.009286	-0.008932	-0.305148	-0.084763	-0.604440	-0.309134	0.027885	0.074776	0.947664
43366	1.029838	1.147249	9.679619	-0.039892	-0.000503	-0.029124	-0.305166	-0.081709	-0.604410	-0.308410	0.028190	0.074054	0.947948
43367	1.116559	1.117684	9.671320	-0.031811	0.012607	-0.031693	-0.305301	-0.081153	-0.604533	-0.307784	0.028236	0.073447	0.948197
43368	1.044155	1.123098	9.684025	-0.027341	0.016997	-0.029859	-0.305566	-0.081429	-0.604138	-0.307070	0.028132	0.072856	0.948477
43369	1.032505	1.181036	9.723247	-0.073953	0.013438	-0.012574	-0.304772	-0.080878	-0.604539	-0.306784	0.028451	0.071430	0.948668
43370	1.035227	1.224283	9.714107	-0.052409	0.029218	-0.022926	-0.303726	-0.077830	-0.605181	-0.306224	0.028277	0.070285	0.948940
43371	0.948060	1.191333	9.728901	0.002945	0.015206	-0.001406	-0.303852	-0.078940	-0.605190	-0.306195	0.028106	0.070305	0.948953
43372	0.928883	1.210756	9.738903	0.039607	0.011711	0.002383	-0.303981	-0.078938	-0.606369	-0.306136	0.027737	0.070998	0.948931
43373	1.025501	1.214766	9.723695	0.027897	-0.000600	0.016324	-0.302397	-0.078532	-0.604814	-0.306435	0.027735	0.071581	0.948791
43374	1.042187	1.183439	9.747225	-0.003458	-0.004134	0.023120	-0.302253	-0.079642	-0.606140	-0.306737	0.027959	0.071544	0.948690
43375	1.058767	1.142050	9.626433	-0.093762	-0.004985	0.011874	-0.303327	-0.077693	-0.605579	-0.306877	0.028785	0.069848	0.948746
43376	1.067933	1.065711	9.856209	-0.038231	-0.009347	-0.008909	-0.304137	-0.076024	-0.604500	-0.306546	0.029276	0.069201	0.948886
43377	1.012401	1.072818	9.678913	0.015421	-0.000563	0.005635	-0.304931	-0.076019	-0.605013	-0.306637	0.029342	0.069548	0.948829
43378	1.024281	1.046207	9.659277	-0.013187	0.002939	0.001906	-0.304137	-0.075746	-0.604760	-0.306550	0.029460	0.069295	0.948872
43379	1.062868	1.036541	9.742954	-0.023935	0.008153	0.003593	-0.302945	-0.075197	-0.605166	-0.306592	0.029603	0.068838	0.948887
43380	1.019618	1.065840	9.774909	-0.020335	0.011670	-0.000755	-0.304142	-0.074913	-0.604883	-0.306465	0.029595	0.068396	0.948960
43381	0.981020	1.073182	9.717644	-0.009564	0.004715	-0.008618	-0.303743	-0.075193	-0.604629	-0.306278	0.029698	0.068237	0.949029
43382	0.976326	1.090232	9.775563	-0.023899	-0.004925	-0.008754	-0.304534	-0.076022	-0.604625	-0.305971	0.030016	0.067835	0.949147
43383	1.029422	1.089494	9.669344	-0.016741	0.012565	-0.000722	-0.304010	-0.074497	-0.605274	-0.305941	0.030024	0.067486	0.949181
43384	0.990666	1.070759	9.736760	0.017263	-0.004035	-0.008458	-0.303216	-0.073669	-0.606197	-0.305684	0.030072	0.067859	0.949236
43385	1.063092	1.070002	9.673636	-0.011403	0.002923	0.002793	-0.304803	-0.075048	-0.605399	-0.305710	0.030236	0.067668	0.949236
43386	1.082012	1.012315	9.735300	-0.009570	0.002933	-0.008668	-0.303742	-0.075471	-0.604500	-0.305428	0.030317	0.067489	0.949336
43387	1.096710	1.041109	9.749926	0.001176	-0.000564	-0.012126	-0.304672	-0.074772	-0.605136	-0.305175	0.030456	0.067565	0.949408
43388	1.070343	1.070033	9.702416	0.017320	0.011715	-0.015473	-0.304804	-0.075188	-0.604613	-0.304808	0.030195	0.067848	0.949514
43389	1.060513	1.046071	9.707032	-0.018393	-0.009237	-0.038722	-0.304538	-0.075050	-0.605140	-0.304025	0.030585	0.067620	0.949769
43390	1.089446	1.040916	9.668268	-0.042660	-0.002308	-0.011566	-0.304816	-0.073106	-0.604592	-0.303685	0.030961	0.066847	0.949920
43391	1.068156	1.099172	9.786891	0.002050	0.001175	-0.007687	-0.306006	-0.074210	-0.604059	-0.303518	0.031073	0.066926	0.949964
43392	1.070288	1.062773	9.687912	0.004805	-0.005768	-0.022678	-0.306002	-0.074209	-0.605110	-0.302990	0.031212	0.067083	0.950117
43393	1.125823	1.060110	9.745086	-0.003271	0.006435	-0.015662	-0.305073	-0.074353	-0.604994	-0.302676	0.031250	0.067036	0.950219
43394	1.000275	1.065682	9.674129	0.008404	0.011754	-0.021686	-0.306124	-0.076291	-0.604735	-0.302195	0.031035	0.067154	0.950371
43395	1.009914	1.060973	9.731675	0.011944	0.002980	-0.017291	-0.305339	-0.074629	-0.604468	-0.301855	0.031043	0.067417	0.950460
43396	1.000360	1.075494	9.736732	0.021755	-0.002279	-0.011946	-0.306121	-0.076012	-0.606045	-0.301555	0.031026	0.067868	0.950524
43397	1.002805	1.080242	9.722343	0.000323	0.002985	-0.019132	-0.306643	-0.078509	-0.604486	-0.301172	0.031098	0.067910	0.950640
43398	1.019592	1.063332	9.741232	-0.014964	0.001185	-0.003397	-0.305599	-0.076017	-0.603559	-0.301013	0.031249	0.067637	0.950705
43399	1.031392	1.024768	9.745494	0.019063	-0.012785	-0.013785	-0.305862	-0.076570	-0.603429	-0.300723	0.031515	0.068123	0.950753
43400	1.024368	1.056049	9.731494	-0.014903	-0.007527	-0.019292	-0.308516	-0.076556	-0.603126	-0.300248	0.031810	0.067913	0.950909
43401	1.048993	1.123163	9.717632	-0.004163	-0.007529	-0.019207	-0.305846	-0.078235	-0.605283	-0.299847	0.032108	0.067931	0.951024
43402	1.043892	1.084761	9.731655	0.004768	-0.011907	-0.017402	-0.306650	-0.077815	-0.603692	-0.299420	0.032369	0.068120	0.951136
43403	1.058239	1.065361	9.716887	-0.006007	-0.011931	-0.008677	-0.306909	-0.078091	-0.604872	-0.299212	0.032776	0.068121	0.951187
