# Supplementary material for: Identification of Haptic Based Guiding Using Hard Reins
Source: PLoS One. 2015 Jul 22;10(7):e0132020. doi: 10.1371/journal.pone.0132020 (PMC4511788; doi:10.1371/journal.pone.0132020)
Supplement: S9 File — (ZIP) [file pone.0132020.s009.zip › Exp2_MotionData2/Subject10/path1/T9/gc9.txt]

// Start Time: 0
// Sample rate: 25.0Hz
// Scenario: 4.9
// Firmware Version: 2.6.1
Counter	Acc_X	Acc_Y	Acc_Z	Gyr_X	Gyr_Y	Gyr_Z	Mag_X	Mag_Y	Mag_Z	Quat_w	Quat_x	Quat_y	Quat_z
42866	9.435422	1.476191	-2.344792	0.021307	0.002049	0.017706	-0.571628	-0.262240	0.408929	-0.254965	-0.753904	0.210171	-0.567846
42867	9.455035	1.465712	-2.297283	0.041920	0.039783	0.032371	-0.572213	-0.260530	0.409468	-0.254117	-0.753562	0.210119	-0.568700
42868	9.523251	1.356616	-2.155612	0.046567	0.012051	0.003064	-0.573785	-0.259092	0.409999	-0.253349	-0.753676	0.209613	-0.569077
42869	9.499296	1.346781	-2.133040	0.017064	-0.018844	-0.002456	-0.572936	-0.258170	0.411467	-0.253025	-0.754016	0.209618	-0.568770
42870	9.389436	1.414132	-2.034285	0.039042	-0.041253	0.001283	-0.572223	-0.258741	0.411140	-0.252182	-0.754699	0.209460	-0.568296
42871	9.387074	1.291432	-2.286215	0.000730	-0.048700	0.004861	-0.572377	-0.257734	0.411205	-0.251895	-0.755262	0.209911	-0.567509
42872	9.483980	1.465457	-2.293536	-0.030028	0.000582	0.013949	-0.571937	-0.258097	0.412597	-0.252092	-0.755080	0.210472	-0.567455
42873	9.411086	1.447511	-2.363394	0.001224	-0.020208	0.021362	-0.572101	-0.256768	0.411972	-0.251731	-0.755253	0.211022	-0.567181
42874	9.357773	1.370360	-2.369149	-0.002241	-0.005805	0.026813	-0.571103	-0.257084	0.412227	-0.251370	-0.755217	0.211540	-0.567196
42875	9.458547	1.321623	-2.404638	-0.016941	0.003686	0.023112	-0.572540	-0.255211	0.412642	-0.251360	-0.755023	0.212205	-0.567211
42876	9.482865	1.294237	-2.364662	-0.008471	0.009615	0.031379	-0.574244	-0.254898	0.412678	-0.251083	-0.754769	0.212754	-0.567465
42877	9.483395	1.334774	-2.313691	-0.018223	0.030215	0.041429	-0.574532	-0.255398	0.411230	-0.250994	-0.754189	0.213579	-0.567966
42878	9.425682	1.332533	-2.297053	-0.010833	0.011495	0.046049	-0.574979	-0.253266	0.411936	-0.250609	-0.753833	0.214387	-0.568305
42879	9.498857	1.367061	-2.198111	0.008984	0.017674	0.034174	-0.576711	-0.251721	0.410347	-0.250140	-0.753560	0.214855	-0.568696
42880	9.498119	1.241522	-2.239967	-0.015366	-0.001307	0.013948	-0.576424	-0.251747	0.410768	-0.250136	-0.753462	0.215299	-0.568659
42881	9.406090	1.264926	-2.308839	-0.017840	-0.024860	-0.008060	-0.575556	-0.253461	0.410227	-0.250367	-0.753720	0.215650	-0.568083
42882	9.459310	1.325168	-2.308021	-0.017879	-0.018296	-0.009884	-0.574717	-0.252080	0.411157	-0.250594	-0.753907	0.215843	-0.567661
42883	9.463902	1.291383	-2.322907	-0.012983	0.003417	-0.034689	-0.574558	-0.252849	0.412100	-0.251175	-0.753982	0.215596	-0.567398
42884	9.445685	1.360396	-2.215491	-0.000217	-0.005841	-0.034638	-0.573851	-0.253119	0.411509	-0.251469	-0.754224	0.215149	-0.567117
42885	9.459597	1.310031	-2.264651	0.012839	-0.017519	-0.024507	-0.573989	-0.253274	0.411784	-0.251456	-0.754621	0.214865	-0.566701
42886	9.469217	1.339262	-2.279313	0.008648	-0.018375	-0.009826	-0.573252	-0.254647	0.413109	-0.251294	-0.754936	0.214773	-0.566388
42887	9.435952	1.387459	-2.239106	0.013319	-0.033456	-0.004286	-0.571695	-0.254131	0.413836	-0.250979	-0.755427	0.214868	-0.565837
42888	9.439573	1.321228	-2.365282	0.001656	-0.026480	0.003007	-0.572519	-0.255336	0.415187	-0.250742	-0.755743	0.215088	-0.565435
42889	9.440182	1.334798	-2.292750	0.028373	-0.008480	0.008540	-0.571405	-0.253645	0.415566	-0.250161	-0.755971	0.215082	-0.565391
42890	9.435084	1.296292	-2.312135	-0.015861	-0.040947	-0.000678	-0.570118	-0.253734	0.416967	-0.250147	-0.756387	0.215488	-0.564686
42891	9.463527	1.370090	-2.404509	-0.008632	0.019433	-0.009921	-0.571964	-0.253678	0.416421	-0.250455	-0.756193	0.215480	-0.564812
42892	9.495161	1.369329	-2.364632	0.017714	0.001964	0.019529	-0.572411	-0.253014	0.414764	-0.249920	-0.756194	0.215639	-0.564987
42893	9.426202	1.409672	-2.262752	0.017671	-0.009107	0.019542	-0.570426	-0.252252	0.416212	-0.249378	-0.756326	0.215920	-0.564943
42894	9.435450	1.293215	-2.263857	0.030816	-0.035794	0.034274	-0.571706	-0.251407	0.416986	-0.248305	-0.756757	0.216328	-0.564682
42895	9.463274	1.243701	-2.383583	0.020607	-0.060387	0.030617	-0.570708	-0.251061	0.418417	-0.247370	-0.757432	0.216999	-0.563930
42896	9.447762	1.235892	-2.515910	0.019719	-0.053930	0.030596	-0.570432	-0.250088	0.419043	-0.246441	-0.758021	0.217584	-0.563319
42897	9.403984	1.246659	-2.572176	0.004590	-0.037960	0.010344	-0.568707	-0.251196	0.420517	-0.246070	-0.758453	0.218020	-0.562731
42898	9.419026	1.299194	-2.519253	0.002478	-0.029937	-0.000670	-0.568715	-0.249284	0.422623	-0.245843	-0.758827	0.218187	-0.562260
42899	9.423413	1.192598	-2.529775	0.006193	-0.033738	0.001162	-0.567444	-0.249016	0.422628	-0.245567	-0.759261	0.218445	-0.561695
42900	9.426126	1.255466	-2.517389	-0.005307	-0.043662	-0.017185	-0.568835	-0.249939	0.424286	-0.245605	-0.759815	0.218544	-0.560891
42901	9.367982	1.241785	-2.551537	0.002203	-0.018187	-0.012639	-0.567706	-0.249001	0.425327	-0.245611	-0.760115	0.218562	-0.560474
42902	9.399057	1.259076	-2.591235	-0.004985	-0.014746	-0.008062	-0.566974	-0.250482	0.425936	-0.245666	-0.760306	0.218651	-0.560156
42903	9.433116	1.246078	-2.544282	0.006080	-0.000155	-0.006222	-0.566287	-0.248770	0.426037	-0.245617	-0.760397	0.218636	-0.560060
42904	9.380081	1.280635	-2.561398	0.005209	-0.018792	-0.002530	-0.564422	-0.250534	0.426192	-0.245446	-0.760656	0.218725	-0.559748
42905	9.428174	1.287789	-2.577644	0.034444	0.018057	0.026842	-0.565725	-0.248887	0.425315	-0.244675	-0.760539	0.218806	-0.560213
42906	9.452826	1.264698	-2.496587	0.032147	-0.011449	0.012207	-0.565571	-0.249628	0.425692	-0.243972	-0.760778	0.218797	-0.560198
42907	9.423718	1.289626	-2.531569	0.035227	0.006299	0.023192	-0.566440	-0.247906	0.426092	-0.243180	-0.760811	0.218870	-0.560470
42908	9.425425	1.232982	-2.288031	0.069127	0.009749	0.025087	-0.567175	-0.245210	0.427120	-0.241844	-0.760942	0.218513	-0.561008
42909	9.427816	1.203049	-2.587845	0.012153	-0.040362	0.019536	-0.566893	-0.244409	0.428302	-0.241242	-0.761398	0.219013	-0.560454
42910	9.408950	1.212222	-2.538768	0.002690	-0.010011	0.004787	-0.566634	-0.242677	0.428125	-0.241059	-0.761517	0.219189	-0.560302
42911	9.432681	1.183422	-2.573662	0.046364	0.007093	-0.006167	-0.566928	-0.241941	0.427890	-0.240432	-0.761718	0.218685	-0.560495
42912	9.414285	1.221041	-2.476106	0.060797	0.007474	-0.013474	-0.566924	-0.241566	0.429048	-0.239652	-0.761997	0.217858	-0.560772
42913	9.437805	1.168221	-2.528057	0.060654	-0.014394	-0.017115	-0.566922	-0.241710	0.429039	-0.238837	-0.762551	0.217129	-0.560649
42914	9.444794	1.124689	-2.540679	0.053188	0.000797	-0.024501	-0.565205	-0.242106	0.430700	-0.238272	-0.762913	0.216257	-0.560735
42915	9.442295	1.154130	-2.564550	0.056712	-0.012804	-0.028139	-0.564652	-0.240434	0.431651	-0.237645	-0.763475	0.215398	-0.560566
42916	9.423051	1.173721	-2.568533	0.054655	-0.005811	-0.037331	-0.566675	-0.237779	0.430986	-0.237153	-0.763978	0.214318	-0.560503
42917	9.413848	1.163268	-2.507868	0.034269	-0.010738	-0.046541	-0.564945	-0.239310	0.432292	-0.237083	-0.764487	0.213419	-0.560182
42918	9.425828	1.182817	-2.525098	0.044877	-0.024962	-0.024470	-0.563945	-0.239373	0.433271	-0.236527	-0.765096	0.212754	-0.559838
42919	9.412981	1.145273	-2.611822	-0.003383	-0.034565	-0.015385	-0.563779	-0.240184	0.435063	-0.236580	-0.765558	0.212867	-0.559141
42920	9.388500	1.163188	-2.668764	-0.046195	-0.034645	-0.043000	-0.562641	-0.240495	0.435174	-0.237572	-0.765926	0.212967	-0.558177
42921	9.398252	1.209263	-2.673659	-0.042460	-0.021873	-0.041168	-0.562748	-0.243220	0.435004	-0.238562	-0.766169	0.213063	-0.557384
42922	9.379323	1.306352	-2.669903	-0.009260	-0.007789	-0.031938	-0.561322	-0.243700	0.435528	-0.238992	-0.766360	0.212810	-0.557034
42923	9.365069	1.315853	-2.647567	-0.011054	0.006942	-0.031966	-0.559726	-0.246738	0.435322	-0.239523	-0.766393	0.212557	-0.556858
42924	9.379645	1.296033	-2.624086	-0.008919	0.011806	-0.020958	-0.560299	-0.245098	0.437275	-0.239899	-0.766323	0.212362	-0.556866
42925	9.413489	1.319995	-2.620364	0.013112	0.004165	-0.017221	-0.559733	-0.246430	0.434916	-0.239885	-0.766439	0.212079	-0.556821
42926	9.394787	1.299613	-2.537669	0.033821	-0.013896	0.006701	-0.561018	-0.246355	0.433798	-0.239220	-0.766731	0.211998	-0.556736
42927	9.389376	1.256780	-2.595719	0.028545	-0.010630	0.014016	-0.561591	-0.245643	0.434132	-0.238560	-0.766950	0.212091	-0.556682
42928	9.399879	1.235686	-2.475471	0.048416	-0.013836	0.004886	-0.561582	-0.244627	0.436891	-0.237661	-0.767329	0.211777	-0.556663
42929	9.407625	1.214539	-2.710209	-0.004786	-0.018852	-0.000724	-0.561585	-0.244081	0.437493	-0.237641	-0.767541	0.212055	-0.556274
42930	9.379353	1.247763	-2.641299	-0.008340	0.006816	0.001064	-0.561867	-0.243817	0.438079	-0.237738	-0.767438	0.212210	-0.556315
42931	9.397870	1.173347	-2.707697	0.013459	-0.003960	-0.004392	-0.560171	-0.244088	0.437195	-0.237539	-0.767586	0.212160	-0.556215
42932	9.369586	1.248055	-2.657840	0.004367	0.005154	-0.002581	-0.559033	-0.244133	0.437749	-0.237488	-0.767573	0.212143	-0.556262
42933	9.359612	1.180417	-2.672402	0.020677	0.005487	-0.008987	-0.560319	-0.243382	0.437524	-0.237267	-0.767669	0.211899	-0.556315
42934	9.398032	1.165746	-2.683597	-0.012424	0.005974	-0.015469	-0.560883	-0.243388	0.437813	-0.237612	-0.767625	0.211855	-0.556246
42935	9.388939	1.272178	-2.658407	-0.008782	0.005960	-0.015446	-0.561147	-0.245092	0.437425	-0.237916	-0.767604	0.211839	-0.556152
42936	9.354790	1.280457	-2.715050	-0.024202	0.000154	-0.009969	-0.560019	-0.245081	0.436848	-0.238367	-0.767540	0.212054	-0.555965
42937	9.365050	1.315886	-2.649982	-0.030201	0.010343	0.004694	-0.561707	-0.245658	0.437395	-0.238795	-0.767283	0.212563	-0.555942
42938	9.379556	1.325458	-2.648046	-0.009863	0.017215	0.012069	-0.561162	-0.244605	0.436321	-0.238845	-0.767007	0.212864	-0.556186
42939	9.389235	1.276538	-2.622156	-0.024427	0.005992	0.015723	-0.561856	-0.245477	0.436699	-0.239045	-0.766778	0.213497	-0.556173
42940	9.389267	1.213066	-2.591169	-0.032323	0.005478	-0.006323	-0.562858	-0.244601	0.436763	-0.239590	-0.766604	0.213816	-0.556055
42941	9.386936	1.242213	-2.593307	-0.023010	-0.004192	0.001056	-0.561553	-0.247592	0.435712	-0.239888	-0.766555	0.214257	-0.555824
42942	9.384356	1.286432	-2.633987	-0.032379	-0.012931	-0.006284	-0.562126	-0.247412	0.435161	-0.240374	-0.766578	0.214693	-0.555414
42943	9.365047	1.286624	-2.638095	-0.030462	-0.016841	-0.002608	-0.560854	-0.246619	0.436192	-0.240774	-0.766648	0.215221	-0.554940
42944	9.365037	1.306154	-2.647629	-0.038781	-0.011073	-0.006301	-0.559997	-0.248401	0.434086	-0.241355	-0.766623	0.215702	-0.554536
42945	9.374141	1.270435	-2.701345	-0.026912	-0.005469	-0.008127	-0.560822	-0.249333	0.435737	-0.241810	-0.766607	0.216050	-0.554223
42946	9.374108	1.316834	-2.725197	-0.028762	0.007537	-0.009980	-0.559983	-0.248614	0.435491	-0.242347	-0.766444	0.216258	-0.554134
42947	9.357693	1.316162	-2.666614	0.000206	0.002573	-0.020928	-0.560679	-0.249342	0.435877	-0.242564	-0.766526	0.216070	-0.553998
42948	9.378792	1.287769	-2.730393	0.004429	0.010578	-0.000748	-0.559678	-0.250211	0.435671	-0.242520	-0.766443	0.216060	-0.554136
42949	9.354487	1.324888	-2.772722	0.016155	0.059070	-0.011814	-0.559384	-0.251609	0.434730	-0.242633	-0.765940	0.215562	-0.554976
42950	9.360436	1.281414	-2.608970	0.017124	-0.011461	-0.002524	-0.559982	-0.249822	0.433713	-0.242322	-0.766169	0.215495	-0.554821
42951	9.374626	1.325685	-2.662354	0.017270	0.036366	-0.001674	-0.562250	-0.249241	0.434338	-0.242209	-0.765878	0.215249	-0.555368
42952	9.359653	1.282785	-2.710385	0.045030	0.068938	0.006574	-0.562681	-0.248934	0.434078	-0.241709	-0.765312	0.214613	-0.556610
42953	9.365631	1.236821	-2.541819	0.080437	0.056245	0.032355	-0.563291	-0.246811	0.432089	-0.240333	-0.764957	0.214089	-0.557895
42954	9.369935	1.184029	-2.585804	0.075550	0.044029	0.021345	-0.564719	-0.245526	0.432751	-0.239101	-0.764745	0.213468	-0.558953
42955	9.441612	1.140690	-2.646741	0.073073	0.049034	0.030514	-0.565594	-0.243503	0.432886	-0.237821	-0.764437	0.213035	-0.560083
42956	9.446997	1.164059	-2.583985	0.054903	0.063596	0.034133	-0.568482	-0.240348	0.431126	-0.236836	-0.763851	0.212738	-0.561412
42957	9.406498	1.148897	-2.517349	0.069457	0.032237	0.034202	-0.568930	-0.238210	0.431690	-0.235495	-0.763693	0.212482	-0.562287
42958	9.432890	1.139154	-2.528062	0.068839	0.036423	0.010341	-0.567662	-0.238187	0.430828	-0.234456	-0.763572	0.211803	-0.563141
42959	9.452078	1.158688	-2.547977	0.049506	0.046940	0.004788	-0.569102	-0.236300	0.430960	-0.233812	-0.763276	0.211253	-0.564016
42960	9.425808	1.165777	-2.520377	0.020594	0.023250	-0.013586	-0.570075	-0.237993	0.430579	-0.233721	-0.763177	0.210812	-0.564352
42961	9.399350	1.121977	-2.495517	0.005533	0.027029	-0.030150	-0.570810	-0.237024	0.428661	-0.234058	-0.763046	0.210317	-0.564574
42962	9.433182	1.153279	-2.496579	0.009657	0.020410	-0.011767	-0.570239	-0.237060	0.429221	-0.234094	-0.762923	0.210031	-0.564832
42963	9.428496	1.148200	-2.477112	0.013282	0.026029	-0.013606	-0.571357	-0.238860	0.428126	-0.234122	-0.762769	0.209706	-0.565149
42964	9.426120	1.157915	-2.476960	-0.006832	0.013090	-0.011788	-0.570930	-0.238348	0.429289	-0.234384	-0.762649	0.209647	-0.565224
42965	9.409302	1.216484	-2.495274	0.002213	0.013281	-0.015436	-0.570819	-0.236572	0.428264	-0.234549	-0.762595	0.209478	-0.565292
42966	9.447888	1.206401	-2.487120	-0.003000	0.025647	-0.006283	-0.572357	-0.239063	0.426704	-0.234749	-0.762325	0.209409	-0.565598
42967	9.387728	1.226196	-2.484741	0.013727	0.033327	0.002904	-0.571812	-0.237881	0.425922	-0.234617	-0.762021	0.209293	-0.566105
42968	9.462481	1.208503	-2.470743	0.019371	0.054280	0.006565	-0.573379	-0.237809	0.424948	-0.234443	-0.761481	0.209023	-0.567003
42969	9.396939	1.217118	-2.535872	0.031105	0.045130	0.035950	-0.575658	-0.236367	0.425628	-0.233722	-0.760986	0.209157	-0.567915
42970	9.400290	1.234967	-2.422349	-0.013804	0.021545	0.001040	-0.574118	-0.236019	0.423933	-0.233978	-0.760684	0.209331	-0.568150
42971	9.516260	1.155568	-2.349906	0.031664	0.077416	0.019405	-0.576276	-0.234461	0.422207	-0.233574	-0.759891	0.209053	-0.569478
42972	9.465383	1.136893	-2.377112	0.032444	0.042531	0.017612	-0.578258	-0.234971	0.421485	-0.233033	-0.759493	0.208864	-0.570299
42973	9.472842	1.082780	-2.324601	0.052938	0.050910	0.030479	-0.578441	-0.231933	0.421251	-0.232068	-0.759051	0.208635	-0.571365
42974	9.496807	1.090157	-2.344774	0.017294	0.049301	-0.002615	-0.580296	-0.231296	0.420600	-0.231999	-0.758593	0.208260	-0.572137
42975	9.506617	1.097108	-2.325771	0.002319	0.048038	0.019384	-0.580734	-0.230947	0.419491	-0.231916	-0.757992	0.208454	-0.572897
42976	9.504406	1.111412	-2.306270	0.028924	0.049635	0.022189	-0.579892	-0.230515	0.419226	-0.231397	-0.757476	0.208331	-0.573832
42977	9.482679	1.053095	-2.286514	0.034193	0.027898	0.015797	-0.582753	-0.228981	0.418215	-0.230788	-0.757265	0.208198	-0.574404
42978	9.516304	1.033540	-2.292730	0.041707	0.035788	0.022226	-0.583622	-0.227655	0.417881	-0.230015	-0.756967	0.207990	-0.575182
42979	9.511355	1.050873	-2.316587	0.019476	0.024431	0.013026	-0.583059	-0.227377	0.417893	-0.229645	-0.756738	0.208001	-0.575627
42980	9.514427	1.030185	-2.222630	0.056970	0.028970	0.012174	-0.583074	-0.226761	0.417081	-0.228733	-0.756626	0.207503	-0.576316
42981	9.495268	1.047188	-2.214556	0.050754	0.027627	0.019504	-0.585659	-0.224254	0.416695	-0.227829	-0.756473	0.207236	-0.576971
42982	9.536218	1.017657	-2.204202	0.039113	0.023616	-0.005283	-0.585965	-0.222916	0.415931	-0.227353	-0.756417	0.206686	-0.577430
42983	9.521585	0.981476	-2.211138	0.058469	0.008215	0.036061	-0.585404	-0.221429	0.417721	-0.226060	-0.756450	0.206668	-0.577900
42984	9.504810	0.974117	-2.196065	0.035749	0.032225	0.004776	-0.585400	-0.221983	0.417261	-0.225559	-0.756234	0.206279	-0.578517
42985	9.507166	0.969316	-2.201015	0.054275	-0.001680	0.016795	-0.586271	-0.219722	0.418404	-0.224512	-0.756439	0.206061	-0.578734
42986	9.540612	0.969585	-2.238498	0.043248	0.006812	0.014013	-0.586699	-0.218896	0.419311	-0.223671	-0.756516	0.205820	-0.579045
42987	9.545218	0.945533	-2.255736	0.028753	-0.014753	0.021356	-0.586427	-0.218572	0.418478	-0.222902	-0.756737	0.206026	-0.578979
42988	9.502631	0.851778	-2.114652	0.045055	-0.005182	0.014012	-0.586847	-0.217795	0.420375	-0.221998	-0.756955	0.205835	-0.579109
42989	9.539653	0.912725	-2.337871	-0.002616	0.029488	0.006534	-0.588278	-0.216891	0.420020	-0.222056	-0.756583	0.205985	-0.579520
42990	9.543258	0.944765	-2.197694	-0.008116	0.011890	0.008397	-0.588697	-0.218114	0.418670	-0.222093	-0.756389	0.206251	-0.579664
42991	9.454056	0.969860	-2.213519	-0.015758	0.001503	-0.002628	-0.587571	-0.217693	0.418544	-0.222342	-0.756319	0.206537	-0.579559
42992	9.473298	0.955151	-2.211919	-0.022954	-0.008005	0.002880	-0.588684	-0.219125	0.418748	-0.222577	-0.756316	0.206968	-0.579319
42993	9.468681	0.998733	-2.204215	-0.019668	-0.018301	-0.009936	-0.588558	-0.217972	0.418678	-0.222891	-0.756486	0.207274	-0.578866
42994	9.511413	1.011748	-2.292689	-0.019856	-0.017848	-0.017269	-0.586252	-0.220632	0.419340	-0.223265	-0.756696	0.207401	-0.578402
42995	9.472958	1.038675	-2.291075	-0.016540	-0.017103	-0.030114	-0.586278	-0.218616	0.419325	-0.223774	-0.756950	0.207358	-0.577888
42996	9.475912	1.010875	-2.209238	0.005952	-0.016534	-0.009886	-0.584680	-0.220466	0.421321	-0.223655	-0.757237	0.207261	-0.577593
42997	9.501508	1.009843	-2.326149	0.003339	-0.031392	-0.038310	-0.586376	-0.220994	0.420879	-0.223900	-0.757779	0.206926	-0.576907
42998	9.496790	1.051163	-2.330534	0.004728	-0.002633	-0.057617	-0.585087	-0.221895	0.421235	-0.224425	-0.758090	0.206081	-0.576597
42999	9.463016	1.053907	-2.336500	0.017512	-0.011884	-0.057584	-0.582520	-0.222039	0.423330	-0.224761	-0.758549	0.205200	-0.576176
43000	9.501691	1.070498	-2.328176	0.017422	-0.007976	-0.061249	-0.582652	-0.223423	0.422251	-0.225105	-0.758994	0.204166	-0.575822
43001	9.492106	1.097300	-2.332474	0.034504	0.005395	-0.039213	-0.583635	-0.223723	0.422809	-0.225044	-0.759255	0.203288	-0.575813
43002	9.494449	1.082768	-2.335072	0.023262	-0.003233	-0.048399	-0.581916	-0.224925	0.423285	-0.225179	-0.759615	0.202372	-0.575609
43003	9.448603	1.083199	-2.343016	0.025324	-0.016735	-0.038291	-0.581487	-0.225218	0.423262	-0.225157	-0.760084	0.201713	-0.575229
43004	9.482388	1.112141	-2.348922	0.025373	-0.005735	-0.037378	-0.580616	-0.226285	0.424180	-0.225127	-0.760435	0.200957	-0.575042
43005	9.497316	1.096583	-2.281946	0.014035	0.024736	-0.053963	-0.579462	-0.226960	0.425829	-0.225625	-0.760438	0.200001	-0.575176
43006	9.536225	0.946911	-2.173261	-0.052764	-0.038693	-0.083367	-0.580292	-0.230253	0.422793	-0.227183	-0.760995	0.199596	-0.573965
43007	9.599966	1.098224	-2.097361	-0.077107	0.037592	-0.111022	-0.580266	-0.232801	0.421924	-0.229771	-0.760654	0.198758	-0.573678
43008	9.629580	1.174848	-2.039995	-0.046633	-0.037467	-0.057602	-0.577237	-0.236491	0.422798	-0.230913	-0.761127	0.198628	-0.572636
43009	9.310166	1.323331	-2.273469	0.009598	-0.098130	-0.000559	-0.577365	-0.235767	0.425682	-0.230380	-0.762291	0.199098	-0.571138
43010	9.355760	1.278760	-2.589488	0.013271	-0.066582	-0.004280	-0.574669	-0.235835	0.426219	-0.229873	-0.763161	0.199215	-0.570138
43011	9.444573	1.227513	-2.612468	-0.006067	-0.025453	-0.013549	-0.574367	-0.236750	0.427152	-0.230013	-0.763480	0.199331	-0.569614
43012	9.408159	1.172141	-2.623545	-0.001503	-0.014316	-0.015410	-0.574099	-0.235599	0.427080	-0.230082	-0.763724	0.199227	-0.569295
43013	9.404894	1.215798	-2.441971	0.008736	0.023164	-0.011768	-0.575219	-0.236191	0.427763	-0.230165	-0.763554	0.198980	-0.569576
43014	9.423881	1.264953	-2.500334	-0.014624	0.023412	-0.030155	-0.573498	-0.237407	0.428521	-0.230758	-0.763365	0.198633	-0.569710
43015	9.460448	1.237128	-2.434247	-0.006103	0.031074	-0.020051	-0.575777	-0.237029	0.427432	-0.231193	-0.763070	0.198393	-0.570012
43016	9.487232	1.209628	-2.387117	-0.035049	0.020445	-0.041192	-0.574323	-0.240195	0.426936	-0.232231	-0.762856	0.198150	-0.569961
43017	9.409998	1.312827	-2.446360	-0.075036	0.016218	-0.030255	-0.572027	-0.242799	0.426466	-0.233774	-0.762451	0.198607	-0.569713
43018	9.430058	1.413763	-2.388479	-0.067257	0.022524	-0.012792	-0.575019	-0.241987	0.425553	-0.234966	-0.761955	0.199125	-0.569705
43019	9.497766	1.349458	-2.331041	-0.057450	0.021031	0.012010	-0.573301	-0.244513	0.423676	-0.235783	-0.761406	0.199999	-0.569797
43020	9.478906	1.309839	-2.260543	-0.064766	0.006432	-0.021023	-0.573007	-0.245379	0.423619	-0.236988	-0.761127	0.200470	-0.569503
43021	9.449872	1.373663	-2.302521	-0.074827	0.000882	-0.020113	-0.575816	-0.247605	0.422939	-0.238358	-0.760848	0.201145	-0.569066
43022	9.483687	1.344017	-2.279823	-0.065158	-0.015125	0.001039	-0.574966	-0.248150	0.422045	-0.239222	-0.760725	0.202046	-0.568549
43023	9.445065	1.388310	-2.307077	-0.031938	-0.015882	0.012114	-0.573991	-0.247405	0.421231	-0.239508	-0.760707	0.202800	-0.568184
43024	9.429933	1.331056	-2.369689	0.000947	-0.002870	0.008472	-0.573134	-0.247460	0.422071	-0.239318	-0.760734	0.202987	-0.568161
43025	9.478424	1.266779	-2.304286	0.012129	-0.001494	0.015835	-0.572544	-0.249068	0.422390	-0.238949	-0.760747	0.203229	-0.568213
43026	9.434990	1.391581	-2.364652	0.010497	0.023960	0.021306	-0.575266	-0.247652	0.420802	-0.238604	-0.760453	0.203410	-0.568686
43027	9.434488	1.258310	-2.372749	0.063517	0.018388	0.019560	-0.575562	-0.246240	0.421461	-0.237492	-0.760470	0.203028	-0.569265
43028	9.395656	1.166384	-2.369481	0.043595	0.042506	-0.044771	-0.576275	-0.245540	0.422079	-0.237429	-0.760404	0.201684	-0.569857
43029	9.439172	1.156074	-2.347020	-0.003637	0.077495	-0.104553	-0.576989	-0.246293	0.420053	-0.238982	-0.759927	0.199902	-0.570472
43030	9.482404	1.285288	-2.420261	-0.014431	0.106731	-0.100004	-0.575256	-0.249707	0.418687	-0.240688	-0.759065	0.198075	-0.571538
43031	9.328968	1.424028	-2.377384	-0.061692	0.133857	-0.090056	-0.576516	-0.252836	0.415382	-0.243176	-0.757599	0.196905	-0.572833
43032	9.409080	1.388285	-2.286407	-0.081675	0.130317	-0.153388	-0.577471	-0.257692	0.411966	-0.246616	-0.756329	0.194940	-0.573712
43033	9.513675	1.385844	-2.159894	-0.084439	0.141261	-0.120351	-0.577024	-0.261816	0.407873	-0.249812	-0.754764	0.193530	-0.574866
43034	9.402954	1.347381	-2.127017	-0.093089	0.164218	-0.103918	-0.578707	-0.265484	0.403970	-0.252976	-0.752830	0.192265	-0.576441
43035	9.414209	1.461558	-1.967267	-0.121325	0.151193	-0.131453	-0.581796	-0.270518	0.399003	-0.256881	-0.750979	0.191062	-0.577527
43036	9.559344	1.705916	-2.000088	-0.106197	0.146301	-0.111157	-0.580935	-0.275118	0.392748	-0.260267	-0.749179	0.189949	-0.578716
43037	9.422442	1.684144	-1.932305	-0.098636	0.147541	-0.102001	-0.582924	-0.277585	0.387931	-0.263469	-0.747348	0.188936	-0.579964
43038	9.445790	1.851818	-1.789567	-0.084565	0.151049	-0.053310	-0.584753	-0.281353	0.383173	-0.265855	-0.745368	0.188387	-0.581599
43039	9.489117	1.812572	-1.779366	-0.040812	0.152229	-0.059646	-0.584756	-0.283735	0.378909	-0.267721	-0.743609	0.187300	-0.583344
43040	9.470172	1.865785	-1.758986	-0.016842	0.160978	-0.053184	-0.588302	-0.284718	0.376612	-0.269108	-0.741863	0.185884	-0.585378
43041	9.453732	1.767595	-1.662388	-0.019441	0.151614	-0.081636	-0.588748	-0.286585	0.370824	-0.270907	-0.740291	0.184220	-0.587062
43042	9.462626	1.862193	-1.488184	0.010885	0.142096	-0.109066	-0.589883	-0.289086	0.366423	-0.272496	-0.739096	0.181789	-0.588588
43043	9.462742	1.852233	-1.468929	0.050391	0.152928	-0.138370	-0.591005	-0.291131	0.364461	-0.273930	-0.738073	0.178450	-0.590226
43044	9.646597	1.913100	-1.402941	0.072432	0.133232	-0.132737	-0.589425	-0.295007	0.360798	-0.274831	-0.737387	0.174966	-0.591706
43045	9.565261	2.039470	-1.379751	0.102171	0.142219	-0.115255	-0.590556	-0.295270	0.360651	-0.275183	-0.736665	0.171406	-0.593480
43046	9.546299	2.014662	-1.328476	0.091797	0.103836	-0.088611	-0.592079	-0.299174	0.358576	-0.275157	-0.736263	0.168488	-0.594826
43047	9.464875	2.019233	-1.265012	0.120816	0.100590	-0.097740	-0.592246	-0.298760	0.356050	-0.274881	-0.736056	0.165187	-0.596134
43048	9.637506	1.975623	-1.358713	0.036752	0.113432	-0.061194	-0.590838	-0.299128	0.354311	-0.275325	-0.735141	0.163227	-0.597597
43049	9.541229	1.978549	-1.345431	0.032310	0.109415	-0.055711	-0.592993	-0.298655	0.351241	-0.275870	-0.734192	0.161553	-0.598965
43050	9.547858	2.138766	-1.180376	0.047592	0.127274	-0.031820	-0.593116	-0.300491	0.350559	-0.275853	-0.733062	0.159828	-0.600816
43051	9.533258	2.095212	-1.180114	0.015000	0.157378	-0.056716	-0.595974	-0.300834	0.346735	-0.276818	-0.731430	0.158079	-0.602821
43052	9.428179	2.235768	-1.117294	0.017915	0.168010	-0.050302	-0.597708	-0.300476	0.342944	-0.277534	-0.729703	0.156157	-0.605081
43053	9.539612	2.116884	-0.991797	-0.000863	0.159500	0.001068	-0.599302	-0.300776	0.337833	-0.278036	-0.727758	0.155425	-0.607377
43054	9.486622	2.248926	-1.044512	-0.013213	0.177193	-0.017328	-0.600983	-0.303523	0.335691	-0.278902	-0.725608	0.154395	-0.609810
43055	9.506912	2.188481	-0.888653	0.012183	0.145903	0.012134	-0.603869	-0.301706	0.331861	-0.279037	-0.723852	0.153732	-0.612000
43056	9.545411	2.129770	-0.871151	0.017342	0.146656	-0.000704	-0.605621	-0.300711	0.326833	-0.279106	-0.722192	0.152680	-0.614189
43057	9.584426	2.157963	-0.824115	-0.003661	0.120900	-0.030969	-0.607041	-0.302136	0.324062	-0.279919	-0.720773	0.151725	-0.615720
43058	9.503284	2.196189	-0.738702	-0.005083	0.095854	-0.012589	-0.607047	-0.303296	0.321294	-0.280357	-0.719626	0.151127	-0.617008
43059	9.498634	2.156900	-0.700136	-0.003361	0.090538	-0.016254	-0.607772	-0.302655	0.320206	-0.280893	-0.718530	0.150547	-0.618182
43060	9.513534	2.234076	-0.676034	0.004414	0.074642	0.003072	-0.608335	-0.304530	0.317540	-0.280926	-0.717649	0.150164	-0.619282
43061	9.474499	2.098600	-0.680289	0.034123	0.065279	0.019630	-0.610337	-0.303597	0.316767	-0.280405	-0.716964	0.149774	-0.620406
43062	9.584532	2.077289	-0.776334	-0.020254	0.072667	0.037882	-0.613798	-0.299860	0.315048	-0.280230	-0.715891	0.150068	-0.621652
43063	9.573850	1.988937	-0.873133	-0.061860	0.090283	0.053351	-0.614090	-0.301001	0.312001	-0.280730	-0.714256	0.151219	-0.623027
43064	9.426421	2.191421	-0.704457	-0.099059	0.099022	0.031249	-0.615118	-0.300244	0.308653	-0.281912	-0.712408	0.152335	-0.624335
43065	9.610316	2.393682	-0.693107	-0.128957	0.104191	0.008318	-0.615686	-0.301689	0.306015	-0.283976	-0.710350	0.153592	-0.625436
43066	9.992099	2.457451	-0.586191	-0.162724	0.050643	-0.017256	-0.618937	-0.305408	0.300705	-0.286605	-0.708859	0.155189	-0.625535
43067	9.819017	2.304286	-0.467185	-0.121683	-0.034616	0.020520	-0.617388	-0.305908	0.298673	-0.287988	-0.708526	0.157308	-0.624746
43068	9.537827	2.182342	-0.628969	-0.170389	-0.053122	0.116713	-0.618545	-0.304557	0.297918	-0.288733	-0.707849	0.161504	-0.624099
43069	9.431951	2.258437	-0.641422	-0.215448	-0.115274	0.080010	-0.619961	-0.305068	0.297048	-0.290434	-0.707778	0.166092	-0.622183
43070	9.567194	2.398425	-0.662476	-0.321976	-0.188145	0.072630	-0.618228	-0.306087	0.299663	-0.293410	-0.708001	0.172319	-0.618830
43071	9.459587	2.377547	-0.856664	-0.369668	-0.164555	0.065126	-0.615641	-0.309004	0.299597	-0.297299	-0.707627	0.178868	-0.615535
43072	9.401845	2.377796	-0.844841	-0.469497	-0.152206	0.094261	-0.615028	-0.314075	0.297145	-0.302201	-0.706342	0.187007	-0.612196
43073	9.566310	2.414606	-0.783116	-0.460857	-0.158481	0.075981	-0.613583	-0.317321	0.295367	-0.307223	-0.705189	0.194749	-0.608601
43074	9.312115	2.628888	-0.714238	-0.433915	-0.131639	0.055786	-0.613856	-0.319243	0.293547	-0.312112	-0.703883	0.201743	-0.605339
43075	9.383313	2.610777	-0.847460	-0.453793	-0.165001	-0.001081	-0.612387	-0.325290	0.290175	-0.317908	-0.703032	0.208294	-0.601078
43076	9.316222	2.669123	-0.822830	-0.482453	-0.144836	-0.014020	-0.611945	-0.327789	0.288169	-0.324219	-0.701728	0.214938	-0.596877
43077	9.281279	2.672153	-0.669323	-0.538931	-0.155242	-0.037973	-0.611192	-0.334582	0.282629	-0.331652	-0.700216	0.221857	-0.592017
43078	9.340659	2.786113	-0.518620	-0.560425	-0.131996	-0.056366	-0.607295	-0.341317	0.280751	-0.339540	-0.698260	0.228698	-0.587233
43079	9.611788	2.744769	-0.652224	-0.520692	-0.134531	-0.076423	-0.604417	-0.348142	0.275188	-0.347209	-0.696613	0.234642	-0.582340
43080	9.563178	2.470224	-0.589391	-0.521825	-0.172657	-0.116792	-0.600505	-0.356830	0.272052	-0.354989	-0.695496	0.240414	-0.576601
43081	9.422544	2.175173	-0.576393	-0.517233	-0.181908	-0.116848	-0.596864	-0.366246	0.269157	-0.362779	-0.694426	0.246020	-0.570647
43082	9.307564	2.394302	-0.580326	-0.514043	-0.131374	-0.069198	-0.594820	-0.373818	0.264406	-0.370023	-0.692485	0.252001	-0.565723
43083	9.694531	2.295742	-0.667908	-0.541348	-0.087019	-0.069255	-0.592084	-0.379173	0.261207	-0.377991	-0.689743	0.257784	-0.561182
43084	9.661612	2.074359	-0.779236	-0.414317	-0.046458	-0.045263	-0.590091	-0.384187	0.254206	-0.383943	-0.687327	0.262287	-0.558009
43085	9.149574	1.680026	-0.762657	-0.400703	0.057260	-0.027229	-0.591069	-0.389305	0.247368	-0.390169	-0.683697	0.265946	-0.556417
43086	9.936337	1.769946	-0.648977	-0.611520	0.058898	-0.042132	-0.590926	-0.395968	0.236451	-0.399263	-0.678426	0.271830	-0.553566
43087	10.277897	1.724707	-0.710357	-0.650180	0.018904	-0.047583	-0.590335	-0.404906	0.224820	-0.408772	-0.673179	0.278249	-0.549830
43088	9.642535	1.688774	-0.590207	-0.646140	0.013743	0.036708	-0.590800	-0.407590	0.215151	-0.417087	-0.667467	0.285845	-0.546643
43089	9.632595	1.277170	-0.454832	-0.630779	0.004331	0.132114	-0.592546	-0.409961	0.205373	-0.424105	-0.661287	0.294523	-0.544142
43090	9.867542	1.548342	-0.725147	-0.553004	-0.000308	0.099329	-0.595042	-0.411005	0.192280	-0.430286	-0.655952	0.301972	-0.541659
43091	9.710649	1.926199	-0.608115	-0.581003	-0.181172	0.029860	-0.594885	-0.415493	0.186890	-0.436476	-0.652626	0.310303	-0.535986
43092	9.537028	2.083737	-0.689971	-0.447421	-0.169623	0.030087	-0.593459	-0.418361	0.183292	-0.440889	-0.650301	0.317083	-0.531210
43093	9.435457	2.050942	-0.722619	-0.321447	-0.195300	0.022087	-0.593307	-0.420951	0.180291	-0.443581	-0.649329	0.322624	-0.526802
43094	9.500470	1.816421	-0.629957	-0.212664	-0.159453	0.048830	-0.591603	-0.420472	0.181723	-0.444756	-0.648779	0.327025	-0.523767
43095	9.615955	1.884212	-0.682146	-0.114064	-0.127989	0.072865	-0.592030	-0.420718	0.181002	-0.444610	-0.648571	0.330446	-0.522000
43096	9.489158	1.951804	-0.592418	-0.080879	-0.078503	0.043474	-0.594562	-0.420252	0.184035	-0.444628	-0.648375	0.332643	-0.520831
43097	9.519016	1.859707	-0.432293	-0.084865	-0.046274	0.027812	-0.594000	-0.419700	0.184348	-0.445098	-0.647856	0.334453	-0.519915
43098	9.620991	1.850332	-0.329883	-0.055968	0.002439	0.043414	-0.593581	-0.419139	0.184521	-0.445327	-0.647036	0.335662	-0.519960
43099	9.351966	1.794632	-0.194575	-0.025930	0.054265	0.067182	-0.594582	-0.419867	0.182073	-0.445296	-0.645712	0.336475	-0.521107
43100	9.490140	1.925695	-0.454938	0.027728	0.117853	0.048878	-0.597185	-0.417126	0.179859	-0.445185	-0.644378	0.335886	-0.523229
43101	9.511456	2.380534	-0.385134	0.059676	0.123741	-0.020722	-0.599736	-0.418677	0.177090	-0.445435	-0.643671	0.334045	-0.525061
43102	9.684448	2.692393	-0.582816	0.074252	0.139279	-0.127073	-0.596913	-0.419060	0.175195	-0.446704	-0.643693	0.330504	-0.526196
43103	9.366337	2.641033	-0.564007	0.151528	0.152845	-0.112341	-0.596739	-0.421646	0.175031	-0.446926	-0.644104	0.326235	-0.528165
43104	9.607495	2.609735	-0.527334	0.218988	0.145411	-0.051588	-0.597303	-0.421917	0.174878	-0.445550	-0.644837	0.322065	-0.530985
43105	9.891143	2.867487	-0.727091	0.221074	0.052677	-0.100886	-0.594872	-0.422619	0.176655	-0.444095	-0.646836	0.318076	-0.532176
43106	9.771927	2.831290	-0.858140	0.209096	-0.025079	-0.062283	-0.593418	-0.423655	0.179697	-0.441857	-0.649329	0.315389	-0.532601
43107	9.829135	2.494707	-1.106446	0.155205	-0.073720	0.046829	-0.594243	-0.421659	0.186213	-0.438855	-0.651159	0.315131	-0.533001
43108	9.314929	2.251190	-1.122621	0.129062	-0.100906	0.132002	-0.595543	-0.418034	0.189007	-0.435082	-0.652517	0.316466	-0.533643
43109	9.134529	2.278723	-1.091539	-0.040487	-0.105772	0.190369	-0.599817	-0.413571	0.193300	-0.432865	-0.652080	0.320450	-0.533602
43110	9.287506	2.456780	-0.707193	-0.123012	-0.114064	0.116891	-0.599282	-0.410867	0.193748	-0.432419	-0.651479	0.324351	-0.532339
43111	9.353404	2.451740	-0.907767	-0.213550	-0.155983	0.052558	-0.601286	-0.408452	0.195054	-0.433587	-0.650951	0.328798	-0.529298
43112	9.503900	2.673165	-0.861225	-0.234225	-0.132721	0.065398	-0.601134	-0.409445	0.194706	-0.435018	-0.649872	0.333380	-0.526577
43113	9.460152	2.625343	-0.888887	-0.266447	-0.141632	0.092858	-0.601430	-0.409501	0.193003	-0.436524	-0.648433	0.338749	-0.523670
43114	9.340852	2.746072	-0.787016	-0.337442	-0.149746	0.108328	-0.601012	-0.409199	0.192593	-0.438706	-0.646279	0.345109	-0.520346
43115	9.345502	2.819505	-0.839853	-0.385698	-0.163314	0.153229	-0.602596	-0.409425	0.188905	-0.440947	-0.643539	0.352630	-0.516793
43116	9.263842	2.848880	-0.817283	-0.475570	-0.195937	0.148505	-0.603902	-0.409224	0.185242	-0.444101	-0.640255	0.361297	-0.512165
43117	9.288678	2.847416	-0.721599	-0.570988	-0.213582	0.140097	-0.603215	-0.409642	0.181805	-0.448423	-0.636343	0.370885	-0.506388
43118	9.149562	3.086298	-0.738995	-0.621691	-0.257331	0.165769	-0.605783	-0.409901	0.179118	-0.452677	-0.632049	0.381692	-0.499909
43119	9.188749	3.177604	-0.696385	-0.651166	-0.284183	0.092373	-0.604657	-0.412006	0.174719	-0.457835	-0.628264	0.391939	-0.491991
43120	9.332261	2.834551	-0.689495	-0.729633	-0.365357	0.037270	-0.603515	-0.413935	0.172601	-0.463684	-0.624763	0.403009	-0.481925
43121	10.471104	2.459187	-0.966429	-0.807122	-0.309522	0.004177	-0.601812	-0.419570	0.163719	-0.471257	-0.620165	0.413661	-0.471378
43122	9.943609	2.461828	-1.246213	-0.510706	-0.378122	-0.127391	-0.597211	-0.424691	0.163921	-0.475599	-0.619874	0.420555	-0.461189
43123	9.182020	1.392879	-1.427607	-0.454745	-0.125736	0.019693	-0.596895	-0.428746	0.161394	-0.480059	-0.616541	0.426191	-0.455831
43124	8.945511	1.131756	-1.362491	-0.587057	0.057039	0.047493	-0.595248	-0.430860	0.151174	-0.487291	-0.609891	0.431678	-0.451923
43125	10.211919	1.207654	-1.539799	-0.860597	0.231019	-0.074151	-0.598158	-0.435557	0.133458	-0.500420	-0.599974	0.436282	-0.446396
43126	9.242595	1.319381	-1.043862	-0.801097	0.342728	0.021952	-0.599128	-0.440170	0.110480	-0.512721	-0.588567	0.440327	-0.443642
43127	9.384169	0.900587	-0.633994	-0.785505	0.312815	0.059625	-0.598985	-0.442285	0.089067	-0.524141	-0.577118	0.444800	-0.440867
43128	10.427014	1.021703	-0.449975	-0.654365	0.093961	-0.009249	-0.601106	-0.443848	0.068845	-0.532538	-0.569408	0.449570	-0.435965
43129	10.188029	1.418577	-0.981951	-0.480515	0.019258	0.000382	-0.600312	-0.445799	0.058501	-0.538147	-0.564060	0.453642	-0.431790
43130	9.504324	1.446661	-0.907886	-0.447079	-0.135878	0.035419	-0.603506	-0.444766	0.050227	-0.541601	-0.560017	0.459475	-0.426534
43131	9.748015	1.390738	-0.844898	-0.431737	-0.216669	0.000757	-0.601828	-0.444400	0.048106	-0.544376	-0.557120	0.465623	-0.420080
43132	9.735509	1.511138	-0.954761	-0.389232	-0.281155	0.092714	-0.603235	-0.445362	0.047633	-0.545247	-0.554310	0.473074	-0.414303
43133	9.591758	1.315582	-0.764662	-0.345218	-0.217128	0.158705	-0.604282	-0.442897	0.044677	-0.545622	-0.550777	0.480198	-0.410308
43134	9.703311	1.676980	-0.826867	-0.357610	-0.219533	0.107384	-0.606037	-0.439889	0.042613	-0.546519	-0.547565	0.486815	-0.405587
43135	9.518671	1.832802	-0.775465	-0.290480	-0.172672	0.151470	-0.607475	-0.437613	0.043621	-0.546705	-0.544250	0.492865	-0.402480
43136	9.521977	1.753166	-0.626343	-0.253822	-0.121075	0.148699	-0.613749	-0.434613	0.043160	-0.546915	-0.541060	0.497802	-0.400414
43137	9.323956	1.604086	-0.617494	-0.199335	-0.032345	0.123820	-0.615065	-0.433025	0.040576	-0.547684	-0.537838	0.501245	-0.399406
43138	9.204344	1.383894	-0.411549	-0.156592	0.133226	0.200659	-0.617296	-0.427452	0.036266	-0.548277	-0.533955	0.502270	-0.402504
43139	9.660254	1.813319	-0.843692	-0.256591	0.227038	0.147253	-0.621109	-0.423046	0.026932	-0.552031	-0.527750	0.503562	-0.403940
43140	9.426674	2.244637	-0.694457	-0.265095	0.311422	0.027842	-0.621463	-0.423162	0.017708	-0.556441	-0.523489	0.501058	-0.406538
43141	9.808962	1.807518	-0.310621	-0.357218	0.315325	-0.032880	-0.621881	-0.421039	0.003942	-0.563525	-0.517192	0.500235	-0.405854
43142	9.978094	2.029926	-0.346898	-0.339499	0.184841	-0.005954	-0.621979	-0.422337	-0.010608	-0.568923	-0.511797	0.501003	-0.404211
43143	10.262506	2.600979	-0.580875	-0.481064	0.016325	-0.012234	-0.621463	-0.423513	-0.019057	-0.574030	-0.506240	0.504697	-0.399363
43144	10.288900	2.117378	-0.700962	-0.541015	-0.147261	0.017194	-0.621549	-0.421679	-0.027027	-0.577811	-0.500937	0.510970	-0.392563
43145	9.256644	2.248191	-0.869242	-0.589647	-0.116601	0.182002	-0.624617	-0.418163	-0.033160	-0.580989	-0.493113	0.518872	-0.387379
43146	8.965617	2.301192	-0.510171	-0.695111	-0.128142	0.209298	-0.628868	-0.410746	-0.039180	-0.584783	-0.483750	0.527859	-0.381287
43147	9.597492	2.497565	-0.836883	-0.660119	-0.147618	0.150835	-0.632132	-0.404122	-0.046961	-0.588343	-0.475520	0.536160	-0.374522
43148	9.626963	2.645851	-0.518165	-0.644379	-0.192870	0.198693	-0.635945	-0.398781	-0.054818	-0.590820	-0.467132	0.545210	-0.368056
43149	9.164066	2.617818	-0.534853	-0.629790	-0.248459	0.202373	-0.639750	-0.392691	-0.060357	-0.592399	-0.459300	0.554728	-0.361088
43150	8.922316	2.567225	-0.613102	-0.716538	-0.247878	0.242512	-0.643878	-0.383308	-0.065404	-0.594366	-0.449776	0.565111	-0.353667
43151	9.214012	2.921732	-0.438117	-0.705475	-0.251186	0.283041	-0.649968	-0.374943	-0.069644	-0.595771	-0.439978	0.575640	-0.346576
43152	8.965419	2.885149	-0.472539	-0.739737	-0.264585	0.199434	-0.652676	-0.364402	-0.072361	-0.597733	-0.430566	0.585710	-0.338041
43153	8.918831	3.229704	-0.101384	-0.734141	-0.290563	0.139903	-0.655975	-0.354641	-0.079520	-0.599648	-0.422164	0.595308	-0.328341
43154	9.007458	3.428247	0.056023	-0.695226	-0.388970	-0.002948	-0.657449	-0.350026	-0.079216	-0.600789	-0.416279	0.604548	-0.316680
43155	9.512579	3.531158	-0.107131	-0.674567	-0.419105	-0.083483	-0.659172	-0.347472	-0.077904	-0.601872	-0.411922	0.613050	-0.303709
43156	9.755118	3.183887	-0.379347	-0.706253	-0.464351	-0.311044	-0.657700	-0.350476	-0.075837	-0.603748	-0.409902	0.620374	-0.287410
43157	10.505197	2.820661	-0.453248	-0.798032	-0.328915	-0.476500	-0.652256	-0.354776	-0.075024	-0.608959	-0.408134	0.624821	-0.268689
43158	12.187238	1.683990	-1.209585	-0.991426	-0.218966	-0.544795	-0.647235	-0.363738	-0.081735	-0.617041	-0.403846	0.628307	-0.247789
43159	10.444178	0.622546	-1.793856	-0.954648	-0.072917	-0.283111	-0.643702	-0.369994	-0.093226	-0.625227	-0.396002	0.631452	-0.231393
43160	8.835971	0.160592	-1.403375	-0.844143	0.002764	0.012023	-0.641466	-0.364637	-0.106247	-0.631765	-0.385131	0.635430	-0.220852
43161	10.005015	0.690101	-1.897770	-0.947746	0.124810	-0.110998	-0.637695	-0.361165	-0.125358	-0.641096	-0.373993	0.637032	-0.208122
43162	10.555298	0.847036	-1.233722	-0.870839	0.074140	-0.066555	-0.636764	-0.355751	-0.142051	-0.648696	-0.363210	0.639210	-0.196679
43163	10.126571	0.974105	-1.260340	-0.570529	0.105302	0.044016	-0.639338	-0.349026	-0.152102	-0.654017	-0.354805	0.640359	-0.190564
43164	8.637487	1.401495	-1.421679	-0.451398	0.146241	0.119162	-0.641198	-0.342742	-0.162188	-0.658571	-0.346698	0.641079	-0.187354
43165	8.675750	1.388461	-0.833798	-0.392481	0.052080	0.213045	-0.643688	-0.330894	-0.171067	-0.661159	-0.338572	0.643335	-0.185360
43166	9.625716	1.003837	-1.224506	-0.367085	-0.026273	0.139947	-0.646090	-0.324611	-0.178027	-0.662730	-0.331899	0.646067	-0.182287
43167	9.777949	1.178317	-0.934363	-0.188100	-0.087115	0.412068	-0.651036	-0.314204	-0.177327	-0.661318	-0.324343	0.650666	-0.184646
43168	9.539870	0.997989	-1.105386	-0.118890	-0.142961	0.542500	-0.657180	-0.298870	-0.176873	-0.658143	-0.316114	0.656565	-0.189320
43169	9.210323	1.519497	-0.939896	-0.177336	-0.097857	0.683640	-0.667328	-0.280204	-0.175605	-0.655297	-0.305090	0.662851	-0.195279
43170	9.188809	0.894951	-0.653296	-0.198184	-0.038340	0.751305	-0.674985	-0.258435	-0.176720	-0.652942	-0.292543	0.668723	-0.202226
43171	9.554125	0.987407	-0.506929	-0.129353	0.219355	0.734612	-0.684278	-0.231529	-0.179341	-0.653552	-0.280046	0.670672	-0.211288
43172	9.304879	0.683268	0.418324	-0.099025	0.118597	0.474164	-0.690386	-0.211462	-0.184407	-0.653617	-0.271766	0.672257	-0.216791
43173	8.995330	1.039963	0.746249	-0.104465	0.159033	0.163949	-0.691096	-0.203034	-0.188695	-0.655610	-0.267430	0.671552	-0.218346
43174	9.323738	1.407181	0.678388	-0.053728	0.153837	-0.059700	-0.690194	-0.200397	-0.195773	-0.658173	-0.266747	0.669540	-0.217647
43175	8.586657	1.124477	-0.093025	-0.017035	0.202205	-0.133346	-0.688391	-0.200072	-0.200026	-0.661577	-0.267366	0.666244	-0.216679
43176	10.966136	1.043425	-0.544878	0.198296	0.348445	-0.240935	-0.684123	-0.204103	-0.204292	-0.666129	-0.271574	0.659551	-0.217975
43177	11.624964	1.392491	-0.878850	0.290464	0.200709	-0.544961	-0.678884	-0.218297	-0.210056	-0.669536	-0.281695	0.652620	-0.215539
43178	11.239293	0.686736	-1.214453	0.475645	0.189273	-0.672338	-0.671906	-0.233546	-0.212498	-0.672087	-0.295874	0.644253	-0.213764
43179	10.216488	0.593417	-1.312081	0.540735	0.249823	-0.086221	-0.666663	-0.244574	-0.212389	-0.672398	-0.303125	0.638101	-0.220961
43180	10.011993	0.307157	-0.837680	0.622750	0.327969	0.204608	-0.667259	-0.245060	-0.216953	-0.671790	-0.307305	0.632209	-0.233612
43181	9.927076	-0.005196	-0.469375	0.457391	0.276488	0.148336	-0.665914	-0.251612	-0.218795	-0.671676	-0.310202	0.627345	-0.243030
43182	10.707916	0.591570	-0.712088	0.274870	0.142327	-0.060749	-0.666052	-0.253091	-0.220873	-0.671997	-0.313859	0.623808	-0.246529
43183	9.592240	0.656194	-0.423553	0.192247	0.034730	-0.093998	-0.664821	-0.250328	-0.221846	-0.671586	-0.317377	0.621947	-0.247845
43184	9.384120	0.545250	-0.179768	0.177065	0.060297	-0.013379	-0.664498	-0.253490	-0.222048	-0.671237	-0.319507	0.620278	-0.250221
43185	9.593873	0.763095	-0.258659	0.290991	-0.047491	-0.156046	-0.665846	-0.256664	-0.218545	-0.669443	-0.325507	0.618617	-0.251404
43186	9.733528	1.006202	-0.375829	0.094542	-0.193170	-0.235040	-0.665092	-0.267213	-0.212121	-0.667567	-0.330539	0.619292	-0.248142
43187	9.721371	1.006476	-0.389866	0.057866	-0.205843	-0.236930	-0.665541	-0.274276	-0.208872	-0.665668	-0.335190	0.620361	-0.244307
43188	9.086550	0.978674	-0.513654	-0.095311	-0.177885	-0.082352	-0.665359	-0.273717	-0.202738	-0.664459	-0.335702	0.622743	-0.240810
43189	9.168413	1.560064	-0.148175	-0.094303	-0.056335	-0.052138	-0.666070	-0.273822	-0.203305	-0.664501	-0.335301	0.623788	-0.238537
43190	9.459640	1.756855	0.033045	-0.143025	-0.072165	-0.092478	-0.667042	-0.274055	-0.201183	-0.664959	-0.334790	0.624910	-0.235017
43191	9.453908	2.218385	0.340630	-0.153711	-0.093396	-0.075863	-0.667303	-0.275507	-0.200846	-0.665051	-0.334076	0.626535	-0.231417
43192	9.658974	2.057301	0.129003	-0.256592	-0.091365	-0.197176	-0.667852	-0.276934	-0.200930	-0.666481	-0.333442	0.627711	-0.224942
43193	10.020473	1.818084	0.234702	-0.213010	-0.054206	-0.110854	-0.667297	-0.276743	-0.202058	-0.667607	-0.332184	0.628800	-0.220376
43194	10.086135	1.359795	0.195440	-0.065735	-0.024154	-0.220787	-0.667429	-0.278127	-0.203137	-0.668672	-0.334071	0.628046	-0.216410
43195	9.607615	1.633904	-0.098900	-0.049565	-0.059848	-0.365745	-0.665202	-0.286205	-0.203523	-0.669719	-0.338189	0.626749	-0.210452
43196	9.258987	1.336765	-0.182005	-0.074195	-0.102285	-0.395217	-0.664191	-0.295943	-0.199036	-0.670546	-0.342454	0.625843	-0.203504
43197	10.015130	1.768895	-0.432115	-0.168972	-0.064275	-0.314485	-0.659292	-0.302748	-0.199794	-0.672060	-0.344303	0.625379	-0.196701
43198	10.811367	1.294255	-0.721037	-0.259904	-0.063423	-0.228323	-0.658531	-0.308122	-0.201983	-0.673906	-0.343792	0.625772	-0.189913
43199	9.473086	1.832776	-0.749605	-0.116420	0.010899	-0.065041	-0.658813	-0.308262	-0.201989	-0.674967	-0.342906	0.625797	-0.187648
43200	8.797502	1.136611	-0.564619	-0.314744	0.024229	-0.096906	-0.658861	-0.306918	-0.205876	-0.677746	-0.339658	0.626077	-0.182538
43201	9.624967	1.563968	-0.317405	-0.350022	-0.024531	-0.108564	-0.658917	-0.306324	-0.212080	-0.680063	-0.336244	0.627129	-0.176532
43202	10.453421	1.822379	-0.491638	-0.227586	-0.064131	0.028678	-0.660109	-0.304102	-0.215901	-0.680649	-0.332891	0.629095	-0.173606
43203	9.913498	1.811138	-0.814528	-0.080669	-0.138259	0.090430	-0.662130	-0.299993	-0.213922	-0.678979	-0.331012	0.632070	-0.172935
43204	9.323017	1.856950	-0.845288	-0.074614	-0.139985	0.008656	-0.665834	-0.297150	-0.212006	-0.677636	-0.330258	0.634384	-0.171160
43205	9.757104	1.543534	-0.670321	0.006938	-0.202616	0.053008	-0.667253	-0.294187	-0.207409	-0.674664	-0.330242	0.637683	-0.170672
43206	9.572035	1.523815	-0.909916	0.096935	-0.122555	0.126410	-0.672038	-0.292433	-0.200585	-0.671989	-0.330245	0.639933	-0.172787
43207	9.496449	1.209496	-0.580622	0.045601	-0.148525	0.193276	-0.676016	-0.287915	-0.194589	-0.668927	-0.328746	0.643288	-0.175052
43208	9.666015	1.421389	-0.556595	0.038241	-0.084048	0.255627	-0.679313	-0.284175	-0.193472	-0.666653	-0.326151	0.646046	-0.178394
43209	9.787663	1.374601	-0.387529	0.041997	-0.111131	0.262125	-0.683650	-0.274819	-0.189155	-0.663812	-0.323546	0.649326	-0.181790
43210	9.672462	1.257528	-0.277699	-0.039443	-0.117140	0.227067	-0.687984	-0.267080	-0.187067	-0.661673	-0.320387	0.652582	-0.183515
43211	9.692653	1.285064	-0.171990	-0.069945	-0.135616	0.183005	-0.691734	-0.260109	-0.184183	-0.659498	-0.317374	0.656037	-0.184260
43212	9.649867	1.177022	-0.050316	-0.124053	-0.147919	0.144358	-0.694904	-0.254030	-0.180934	-0.657766	-0.314277	0.659450	-0.183578
43213	9.659973	1.261503	-0.025988	-0.219941	-0.128400	0.114794	-0.695364	-0.249692	-0.178245	-0.656869	-0.310119	0.662877	-0.181506
43214	9.862926	1.500600	-0.058590	-0.177885	-0.130838	0.046145	-0.696793	-0.248004	-0.176991	-0.656023	-0.307535	0.665614	-0.178924
43215	9.471981	1.382404	-0.080973	-0.113379	-0.107118	0.060808	-0.699944	-0.244827	-0.176194	-0.654943	-0.305389	0.667992	-0.177690
43216	9.894337	1.582479	-0.392579	-0.069409	-0.050354	-0.011569	-0.699973	-0.242660	-0.176341	-0.654695	-0.304702	0.668921	-0.176284
43217	9.853497	1.608700	-0.697657	0.003051	-0.038676	-0.040823	-0.699969	-0.242817	-0.176068	-0.654186	-0.305194	0.669351	-0.175691
43218	9.491097	1.488510	-0.767016	-0.074123	-0.027052	0.013960	-0.700115	-0.242255	-0.175747	-0.654186	-0.304022	0.670143	-0.174698
43219	9.470387	1.349690	-0.892756	-0.027486	-0.021724	0.046126	-0.701971	-0.241611	-0.176540	-0.653784	-0.302889	0.670986	-0.174936
43220	9.517266	1.634578	-1.182519	-0.006862	0.018757	0.061749	-0.702136	-0.238815	-0.174803	-0.653820	-0.301796	0.671231	-0.175747
43221	9.569531	1.684295	-1.300097	0.116469	0.008843	0.021649	-0.701879	-0.238263	-0.177324	-0.653030	-0.302783	0.671024	-0.177765
43222	9.573250	1.793504	-1.487938	0.172857	0.015212	-0.025952	-0.700998	-0.240191	-0.176460	-0.652236	-0.305222	0.670144	-0.179818
43223	9.722010	1.725281	-1.542257	0.211198	0.039221	0.002549	-0.702228	-0.242825	-0.175195	-0.651311	-0.307611	0.669086	-0.183014
43224	9.964259	1.672559	-1.356001	0.288591	0.061869	0.021066	-0.699807	-0.243736	-0.174992	-0.650235	-0.310748	0.667436	-0.187510
43225	9.790895	1.800378	-1.392164	0.306299	0.076038	-0.001880	-0.701759	-0.245485	-0.173948	-0.649182	-0.314296	0.665486	-0.192119
43226	9.545145	1.606922	-1.304520	0.310559	0.149668	0.012608	-0.700865	-0.249216	-0.174474	-0.649118	-0.317472	0.662508	-0.197334
43227	9.570424	1.558341	-1.131862	0.306382	0.083224	-0.000137	-0.700033	-0.248858	-0.176162	-0.648096	-0.320962	0.660424	-0.201978
43228	9.675720	1.561311	-1.227572	0.308623	0.054768	-0.016582	-0.698715	-0.251653	-0.175357	-0.646853	-0.324847	0.658446	-0.206167
43229	9.689311	1.572482	-1.343955	0.243722	0.036342	-0.013008	-0.699088	-0.254213	-0.172961	-0.645616	-0.327879	0.657108	-0.209489
43230	9.621865	1.394863	-1.265292	0.208098	0.028722	0.023595	-0.699636	-0.255510	-0.172753	-0.644484	-0.330029	0.656111	-0.212696
43231	9.462639	1.281675	-1.240751	0.116361	0.018227	0.049072	-0.700761	-0.254743	-0.170424	-0.643554	-0.330676	0.655943	-0.215014
43232	9.378178	1.350778	-1.285453	0.039482	-0.005374	0.015918	-0.701060	-0.253979	-0.171225	-0.643113	-0.330895	0.656045	-0.215683
43233	9.563644	1.613704	-1.097430	0.009509	0.035090	-0.012559	-0.700901	-0.255014	-0.170724	-0.643365	-0.330915	0.655715	-0.215903
43234	9.600272	1.524800	-0.997926	-0.053884	0.036103	-0.057649	-0.700370	-0.253756	-0.173062	-0.644403	-0.330719	0.655198	-0.214674
43235	9.640296	1.821960	-0.934680	-0.103319	-0.013789	-0.052100	-0.701090	-0.253409	-0.174026	-0.644931	-0.330027	0.655715	-0.212566
43236	9.558837	1.804642	-0.866527	-0.052186	-0.019726	0.014056	-0.701224	-0.254513	-0.174945	-0.644916	-0.329150	0.656381	-0.211914
43237	9.612284	1.820583	-0.817695	-0.053466	-0.014988	-0.034570	-0.702096	-0.252908	-0.175120	-0.645026	-0.328892	0.656806	-0.210658
43238	9.660460	1.808078	-0.814747	-0.074711	0.005708	-0.009861	-0.703106	-0.251989	-0.175904	-0.645593	-0.327929	0.657079	-0.209567
43239	9.606011	1.960426	-0.753744	-0.078021	0.001148	0.004836	-0.705119	-0.249922	-0.176322	-0.645918	-0.326782	0.657644	-0.208585
43240	9.633012	1.908154	-0.668134	-0.088596	-0.031215	0.023219	-0.704438	-0.248578	-0.177521	-0.645948	-0.325356	0.658665	-0.207495
43241	9.537180	1.932252	-0.606420	-0.185012	-0.067007	-0.020971	-0.706301	-0.247490	-0.178570	-0.646184	-0.323461	0.660362	-0.204306
43242	9.719782	1.853846	-0.642747	-0.250662	-0.100571	-0.010009	-0.709439	-0.245590	-0.178137	-0.646469	-0.320653	0.662709	-0.200192
43243	9.707288	1.683299	-0.938090	-0.259719	-0.057603	-0.081706	-0.708601	-0.244735	-0.178233	-0.647529	-0.318554	0.664154	-0.195265
43244	9.727885	1.641829	-0.750717	-0.188829	-0.067894	-0.098064	-0.710627	-0.242325	-0.179765	-0.648168	-0.317564	0.665236	-0.191031
43245	9.643809	1.573669	-0.687628	-0.119673	-0.052236	-0.148449	-0.711156	-0.244395	-0.178471	-0.648647	-0.318133	0.665606	-0.187127
43246	9.526129	1.727472	-0.701548	-0.096429	-0.040253	-0.134660	-0.712280	-0.246031	-0.179981	-0.649186	-0.318713	0.665725	-0.183817
43247	9.547698	1.598256	-0.662133	-0.165823	-0.025079	-0.200901	-0.712537	-0.248842	-0.181290	-0.650504	-0.319267	0.665544	-0.178787
43248	9.601444	1.730067	-0.933827	-0.204446	0.004729	-0.142274	-0.712096	-0.251471	-0.183587	-0.652335	-0.318369	0.665393	-0.174221
43249	9.689386	1.192537	-0.863322	-0.222766	0.032158	-0.045158	-0.712850	-0.249728	-0.186591	-0.654199	-0.315879	0.665628	-0.170833
43250	9.662211	1.147552	-0.930235	-0.252845	0.101976	0.020722	-0.714180	-0.248725	-0.191907	-0.657035	-0.311830	0.665373	-0.168359
43251	9.633467	1.174285	-0.919323	-0.346254	0.100164	0.086606	-0.715152	-0.243742	-0.199245	-0.660083	-0.305690	0.665924	-0.165498
43252	9.812053	1.021337	-0.820715	-0.399926	0.114304	0.130540	-0.717873	-0.235520	-0.207499	-0.663554	-0.298169	0.666605	-0.162568
43253	9.850974	0.976522	-0.754827	-0.445683	0.070952	0.134193	-0.718337	-0.226478	-0.215581	-0.666553	-0.290101	0.668070	-0.158843
43254	10.068299	1.044932	-0.726275	-0.445182	0.011923	0.090305	-0.720181	-0.218429	-0.220591	-0.668941	-0.282796	0.669913	-0.154144
43255	9.931377	1.247588	-0.756066	-0.389479	-0.032335	0.057454	-0.720985	-0.213069	-0.223935	-0.670370	-0.276765	0.672042	-0.149548
43256	9.770466	1.418520	-0.758596	-0.288631	-0.099242	-0.030337	-0.721622	-0.209987	-0.227850	-0.670672	-0.273480	0.674146	-0.144693
43257	9.693010	1.444057	-0.813506	-0.179254	-0.141042	-0.075950	-0.723157	-0.210499	-0.225739	-0.669814	-0.272359	0.676328	-0.140532
43258	9.613593	1.249315	-0.717599	-0.034879	-0.151240	-0.082122	-0.724682	-0.211333	-0.222940	-0.668145	-0.273311	0.678090	-0.138120
43259	9.698326	1.233397	-0.660483	0.034235	-0.177772	-0.025954	-0.726599	-0.212751	-0.216910	-0.665468	-0.274448	0.680420	-0.137329
43260	9.669181	1.370588	-0.747874	0.077115	-0.146387	0.001620	-0.726955	-0.214610	-0.211207	-0.663005	-0.275740	0.682249	-0.137581
43261	9.674049	1.160710	-0.652802	0.100386	-0.167471	-0.016683	-0.725640	-0.215931	-0.208182	-0.660066	-0.277577	0.684289	-0.137888
43262	9.690486	1.229639	-0.737512	0.130531	-0.130625	0.012692	-0.728691	-0.216663	-0.201105	-0.657474	-0.279371	0.685807	-0.139100
43263	9.631126	1.140714	-0.586107	0.185893	-0.100385	0.027410	-0.728364	-0.218120	-0.197937	-0.654847	-0.281514	0.686940	-0.141555
43264	9.601213	1.210955	-0.743957	0.153726	-0.103865	0.056715	-0.727769	-0.217627	-0.193514	-0.652349	-0.282927	0.688268	-0.143807
43265	9.585403	1.237811	-0.929189	0.160667	-0.009469	0.032716	-0.728173	-0.217876	-0.191256	-0.651092	-0.284379	0.688289	-0.146514
43266	9.778890	1.235209	-0.837404	0.224610	0.096659	0.087771	-0.728414	-0.220511	-0.190284	-0.650838	-0.285698	0.686950	-0.151281
43267	9.789549	1.755313	-0.926203	0.220391	0.089376	-0.068127	-0.727141	-0.221588	-0.192208	-0.650896	-0.289004	0.684892	-0.154058
43268	9.234535	1.628884	-0.971491	0.217720	0.164868	-0.039036	-0.723553	-0.225906	-0.193364	-0.651966	-0.291749	0.681929	-0.157465
43269	9.159013	1.665675	-0.782428	0.270367	0.174409	0.014266	-0.721841	-0.228260	-0.195798	-0.652608	-0.294307	0.679036	-0.162472
43270	9.530005	1.709576	-0.815341	0.215256	0.164957	0.006922	-0.720133	-0.230600	-0.198515	-0.653509	-0.296372	0.676305	-0.166437
43271	10.203372	1.504734	-0.904665	0.197786	0.092079	0.043819	-0.718304	-0.232285	-0.202894	-0.653334	-0.297839	0.674855	-0.170344
43272	10.043746	1.867859	-1.133053	0.151623	-0.034730	0.042114	-0.716437	-0.233394	-0.201421	-0.651775	-0.299259	0.675131	-0.172715
43273	9.495300	1.434538	-1.443883	0.189735	-0.023353	0.095187	-0.716872	-0.230268	-0.197532	-0.649882	-0.300326	0.675510	-0.176476
43274	9.552021	1.240951	-1.505240	0.107623	-0.060575	0.106075	-0.719956	-0.230941	-0.194566	-0.647998	-0.300396	0.676643	-0.178927
43275	9.723413	1.463605	-1.560925	0.050145	-0.042050	0.076644	-0.720809	-0.229045	-0.191885	-0.646724	-0.299972	0.677650	-0.180433
43276	9.733352	1.345939	-1.472688	0.054171	-0.051918	0.056466	-0.721508	-0.227759	-0.188535	-0.645448	-0.299987	0.678555	-0.181569
43277	9.653377	1.388761	-1.549131	0.013104	-0.083313	0.028896	-0.721080	-0.227247	-0.187372	-0.643988	-0.299893	0.679949	-0.181694
43278	9.585899	1.252659	-1.491937	0.012353	-0.066574	-0.036316	-0.720814	-0.225823	-0.187144	-0.643098	-0.300679	0.680636	-0.180976
43279	9.615201	1.488369	-1.542223	0.063208	-0.097414	-0.046216	-0.720465	-0.228074	-0.182465	-0.641398	-0.302314	0.681583	-0.180717
43280	9.624896	1.427227	-1.509166	0.085714	-0.057034	-0.029728	-0.720572	-0.229339	-0.180131	-0.640166	-0.303917	0.681916	-0.181141
43281	9.596141	1.512516	-1.524444	0.167155	-0.049221	0.005294	-0.719510	-0.232420	-0.176363	-0.638288	-0.306017	0.682178	-0.183236
43282	9.674681	1.441176	-1.310446	0.225484	-0.077612	-0.000040	-0.722565	-0.234728	-0.172364	-0.635800	-0.309070	0.682427	-0.185816
43283	9.737114	1.267945	-1.265599	0.127460	-0.115645	-0.036887	-0.722398	-0.234079	-0.168069	-0.633400	-0.311480	0.683399	-0.186415
43284	9.629456	0.943635	-0.717770	-0.037718	-0.173854	-0.119759	-0.722302	-0.238895	-0.163833	-0.631657	-0.313178	0.685082	-0.183278
43285	9.697529	1.565823	-1.213865	-0.104011	-0.257965	-0.125156	-0.722636	-0.242217	-0.157654	-0.629070	-0.314367	0.688119	-0.178706
43286	9.440582	1.684239	-1.768725	0.013142	-0.140270	-0.066445	-0.722698	-0.244409	-0.151124	-0.627251	-0.315839	0.689508	-0.177147
43287	9.271874	1.643335	-2.064627	0.024833	-0.037720	-0.119859	-0.721518	-0.247094	-0.149601	-0.626833	-0.317806	0.689335	-0.175779
43288	9.483575	1.511428	-1.744888	-0.034714	0.012441	-0.093411	-0.721182	-0.250865	-0.149131	-0.627511	-0.318507	0.688797	-0.174187
43289	9.714766	1.436871	-1.732281	-0.016219	-0.019471	-0.083192	-0.719156	-0.253937	-0.148776	-0.627468	-0.319390	0.688771	-0.172823
43290	9.581209	1.571983	-1.610458	0.012204	-0.015381	-0.045525	-0.719140	-0.255229	-0.148857	-0.627295	-0.320116	0.688723	-0.172300
43291	9.677212	1.486610	-1.624267	-0.005647	-0.001967	-0.099712	-0.718116	-0.258094	-0.149472	-0.627481	-0.321298	0.688330	-0.170987
43292	9.530573	1.665081	-1.653853	-0.110873	-0.053564	-0.094333	-0.717108	-0.260070	-0.150599	-0.627736	-0.321279	0.688864	-0.167910
43293	9.485951	1.824347	-1.571432	-0.112807	-0.085104	-0.059399	-0.715925	-0.261574	-0.146733	-0.627321	-0.320845	0.690126	-0.165083
43294	9.542581	1.535797	-1.604418	-0.161363	-0.088184	-0.098064	-0.716755	-0.262205	-0.145346	-0.627418	-0.320354	0.691221	-0.161037
43295	9.531286	1.580905	-1.526404	-0.254658	-0.112073	-0.094530	-0.714569	-0.265391	-0.142729	-0.627635	-0.318695	0.693026	-0.155636
43296	9.558702	1.979131	-1.577975	-0.303271	-0.095301	-0.064301	-0.714703	-0.266898	-0.144241	-0.628394	-0.315961	0.694832	-0.149994
43297	9.602166	1.925009	-1.543720	-0.321920	-0.111104	-0.076239	-0.713287	-0.267179	-0.144840	-0.628947	-0.313179	0.696882	-0.143876
43298	9.505197	1.951098	-1.629299	-0.313683	-0.094688	-0.043236	-0.713739	-0.265954	-0.146177	-0.629663	-0.309990	0.698779	-0.138343
43299	9.443295	2.159984	-1.620791	-0.262834	-0.118132	-0.054089	-0.712874	-0.266453	-0.145082	-0.629635	-0.307642	0.700825	-0.133266
43300	9.414481	2.233181	-1.638561	-0.178416	-0.093043	-0.046618	-0.713992	-0.267455	-0.144850	-0.629509	-0.306182	0.702267	-0.129583
43301	9.558397	2.140642	-1.685611	-0.217176	-0.117100	-0.057652	-0.712578	-0.266398	-0.143379	-0.629197	-0.304448	0.704113	-0.125090
43302	9.740309	2.045291	-1.183352	-0.147116	-0.239656	-0.059114	-0.713972	-0.266243	-0.140235	-0.626817	-0.303909	0.707212	-0.120790
43303	9.347940	2.310078	-1.551026	-0.041034	-0.327214	-0.016613	-0.714911	-0.267067	-0.134887	-0.622347	-0.304300	0.711449	-0.118012
43304	9.137032	2.435044	-2.076163	0.109527	-0.257064	-0.073363	-0.716177	-0.272709	-0.125156	-0.618147	-0.307194	0.714017	-0.117068
43305	9.083965	2.412880	-2.383514	0.191248	-0.167864	-0.106404	-0.715969	-0.272965	-0.117088	-0.614690	-0.311373	0.715133	-0.117428
43306	9.126523	2.079175	-2.657825	0.132016	-0.119664	-0.139684	-0.714546	-0.280101	-0.110031	-0.612440	-0.315158	0.715503	-0.116828
43307	9.162041	2.368505	-2.550982	0.132501	-0.023136	-0.059949	-0.712515	-0.282539	-0.107934	-0.611272	-0.317611	0.715257	-0.117806
43308	9.360546	2.150882	-2.342424	0.144297	-0.052734	-0.026831	-0.713467	-0.283955	-0.105176	-0.609624	-0.319768	0.715474	-0.119182
43309	9.370027	1.980358	-2.290748	0.108178	-0.036986	-0.011353	-0.715710	-0.284054	-0.102465	-0.608290	-0.321252	0.715754	-0.120322
43310	9.382206	2.155654	-2.348034	0.055304	-0.070847	0.034507	-0.716255	-0.284171	-0.099914	-0.606799	-0.321488	0.716790	-0.121052
43311	9.340096	2.011604	-2.434359	0.054515	-0.042360	0.035341	-0.715428	-0.281123	-0.097745	-0.605617	-0.321658	0.717559	-0.121958
43312	9.263567	2.011131	-2.359033	0.016347	-0.062311	0.047212	-0.717701	-0.279723	-0.096216	-0.604464	-0.321217	0.718663	-0.122337
43313	9.339661	1.987976	-2.480392	0.007211	-0.043736	0.045339	-0.716996	-0.278649	-0.094879	-0.603539	-0.320670	0.719626	-0.122680
43314	9.209913	2.017503	-2.443945	-0.001850	-0.043956	0.048969	-0.718014	-0.275819	-0.093557	-0.602760	-0.319937	0.720561	-0.122936
43315	9.268140	2.128604	-2.440567	-0.051519	-0.065457	0.041598	-0.719275	-0.275876	-0.091988	-0.601906	-0.318788	0.721900	-0.122245
43316	9.294866	2.084129	-2.393545	-0.045957	-0.054305	0.008558	-0.721838	-0.274430	-0.091305	-0.601355	-0.318130	0.722806	-0.121311
43317	9.316677	2.010587	-2.346529	-0.039270	-0.041982	0.017721	-0.722685	-0.273373	-0.089103	-0.600824	-0.317414	0.723671	-0.120659
43318	9.301778	1.933412	-2.370631	-0.019339	-0.051041	0.045285	-0.721720	-0.270969	-0.088536	-0.600060	-0.316535	0.724704	-0.120572
43319	9.267923	1.985078	-2.407677	0.051158	-0.029157	0.045387	-0.721702	-0.270808	-0.085972	-0.599079	-0.316466	0.725366	-0.121647
43320	9.214630	2.015210	-2.456214	0.088339	-0.002394	-0.004140	-0.721715	-0.269803	-0.085909	-0.598456	-0.317476	0.725239	-0.122836
43321	9.152146	2.032432	-2.441687	-0.003689	0.025004	-0.027314	-0.724266	-0.269621	-0.085873	-0.598788	-0.317673	0.724920	-0.122586
43322	9.269856	2.078579	-2.508593	-0.002540	0.018733	0.016774	-0.724556	-0.270243	-0.087754	-0.598996	-0.317239	0.724895	-0.122841
43323	9.487144	1.983640	-2.415885	-0.006064	0.038867	0.019523	-0.722871	-0.268589	-0.086815	-0.599435	-0.316694	0.724709	-0.123205
43324	9.384904	1.925183	-2.523558	0.062302	0.102011	0.037871	-0.724001	-0.269384	-0.087847	-0.600385	-0.316527	0.723656	-0.125181
43325	9.313359	1.670727	-2.319634	0.104934	0.154375	0.052500	-0.722358	-0.267219	-0.091415	-0.601708	-0.316536	0.722007	-0.128287
43326	9.454239	1.676864	-2.489121	0.013286	0.125447	0.048724	-0.723863	-0.263487	-0.096558	-0.603270	-0.315554	0.720857	-0.129831
43327	9.499301	1.815069	-2.330478	-0.006690	0.195469	0.048611	-0.722367	-0.260889	-0.100097	-0.605890	-0.314154	0.718958	-0.131544
43328	9.363163	1.740743	-2.142289	0.012449	0.211982	0.078866	-0.722685	-0.261481	-0.105522	-0.608607	-0.312497	0.716932	-0.133983
43329	9.405033	1.953505	-2.115896	0.035701	0.208924	0.129428	-0.725191	-0.258211	-0.112670	-0.610924	-0.310400	0.715230	-0.137368
43330	9.388472	1.440209	-2.169350	0.099905	0.290539	0.193563	-0.725431	-0.253644	-0.117630	-0.613872	-0.307933	0.712676	-0.142937
43331	9.325166	1.036913	-2.082652	0.061139	0.282181	0.041104	-0.725284	-0.248861	-0.127120	-0.617285	-0.307158	0.709421	-0.146063
43332	9.389218	1.124265	-1.939544	-0.031056	0.187110	-0.182779	-0.722741	-0.251389	-0.132126	-0.620617	-0.308703	0.706159	-0.144488
43333	9.401055	2.429039	-1.588470	-0.007838	0.176277	-0.125596	-0.719451	-0.257216	-0.137630	-0.623416	-0.309740	0.703350	-0.143919
43334	9.432086	3.438022	-1.433287	0.186041	0.239564	0.148299	-0.719376	-0.256295	-0.144666	-0.625153	-0.309165	0.700819	-0.149843
43335	9.548725	2.229933	-1.107347	0.389330	0.113439	0.231314	-0.722006	-0.250732	-0.145711	-0.623543	-0.310341	0.699748	-0.158859
43336	9.487033	1.417572	-1.260102	0.293080	0.025672	0.054938	-0.721283	-0.250035	-0.142553	-0.621858	-0.313025	0.698917	-0.163775
43337	9.612112	1.220600	-1.826474	0.074044	-0.047173	-0.024308	-0.721807	-0.252400	-0.141136	-0.620746	-0.314331	0.699220	-0.164200
43338	9.591105	1.133518	-2.012254	0.007415	-0.040274	0.048932	-0.723695	-0.248511	-0.140590	-0.619935	-0.313756	0.700095	-0.164631
43339	9.899285	1.012285	-1.995584	-0.063107	0.000244	0.006570	-0.724270	-0.246720	-0.138770	-0.620235	-0.312757	0.700464	-0.163837
43340	9.717178	1.402023	-2.027297	-0.003041	-0.011844	0.067290	-0.724710	-0.245695	-0.138985	-0.619826	-0.311704	0.701132	-0.164530
43341	9.487269	1.596290	-1.925640	0.035045	0.003483	0.054478	-0.725158	-0.244757	-0.140340	-0.619391	-0.311243	0.701440	-0.165722
43342	9.371791	1.733365	-1.959077	0.043597	0.005667	0.032466	-0.725438	-0.244508	-0.139471	-0.619051	-0.311197	0.701518	-0.166747
43343	9.521295	1.741889	-1.950119	0.021773	0.000830	0.037971	-0.724633	-0.239997	-0.137777	-0.618709	-0.310826	0.701802	-0.167514
43344	9.419924	1.679473	-1.944319	0.049502	-0.036512	-0.017002	-0.726892	-0.240407	-0.137497	-0.617905	-0.311686	0.702074	-0.167745
43345	9.574134	1.705233	-1.957166	0.036058	-0.034795	-0.075718	-0.727836	-0.242801	-0.135369	-0.617348	-0.313219	0.702042	-0.167070
43346	9.748530	1.673170	-1.828625	0.077982	0.031923	-0.053683	-0.725244	-0.245479	-0.134427	-0.617446	-0.314717	0.701141	-0.167677
43347	9.812407	1.370581	-1.543120	0.183870	0.057904	-0.031524	-0.726366	-0.245790	-0.133584	-0.617114	-0.317137	0.699732	-0.170205
43348	9.442176	1.352179	-1.423108	0.302983	0.127208	0.003385	-0.724797	-0.247344	-0.134690	-0.616908	-0.320277	0.697230	-0.175264
43349	9.290873	1.245043	-1.311864	0.258220	0.107002	-0.026998	-0.725335	-0.248568	-0.133059	-0.616758	-0.323349	0.694939	-0.179205
43350	9.423580	1.341365	-1.330692	0.117698	0.044967	-0.075760	-0.724478	-0.250219	-0.134873	-0.616851	-0.325579	0.693565	-0.180169
43351	9.702803	1.374069	-1.384402	-0.034773	-0.000385	-0.094271	-0.722745	-0.253361	-0.135938	-0.617353	-0.326336	0.693188	-0.178524
43352	9.716575	1.360534	-1.467134	-0.076892	-0.035344	-0.092464	-0.722427	-0.255697	-0.135378	-0.617654	-0.326682	0.693388	-0.176057
43353	9.533672	1.405318	-1.455171	-0.112487	-0.048666	-0.053089	-0.722114	-0.257343	-0.134208	-0.617851	-0.326065	0.694137	-0.173538
43354	9.394043	1.535341	-1.492581	-0.156018	-0.090212	-0.033849	-0.722381	-0.258228	-0.133693	-0.617690	-0.324805	0.695662	-0.170337
43355	9.537786	1.655301	-1.651771	-0.181359	-0.112951	-0.020970	-0.722410	-0.255931	-0.133549	-0.617321	-0.323102	0.697629	-0.166836
43356	9.375389	1.594683	-1.747546	-0.215371	-0.177090	-0.055850	-0.724059	-0.257795	-0.130245	-0.616379	-0.321692	0.700256	-0.161965
43357	9.353273	1.678512	-1.837964	-0.299275	-0.203378	-0.043120	-0.724889	-0.258700	-0.129159	-0.615538	-0.319122	0.703531	-0.155943
43358	9.704321	1.762741	-1.973737	-0.331812	-0.218910	-0.026555	-0.724725	-0.257367	-0.124112	-0.614599	-0.315968	0.707161	-0.149517
43359	9.496890	1.884062	-2.049733	-0.274463	-0.233526	-0.000755	-0.725593	-0.254854	-0.122244	-0.612973	-0.313165	0.710923	-0.144153
43360	9.890134	1.674921	-2.213153	-0.282778	-0.211108	0.026767	-0.727432	-0.252977	-0.118846	-0.611611	-0.309798	0.714567	-0.139104
43361	9.609687	1.483382	-2.249809	-0.269013	-0.168346	0.126646	-0.729011	-0.249109	-0.115041	-0.610456	-0.305022	0.718240	-0.135777
43362	9.286953	1.451225	-2.213793	-0.224824	-0.096434	0.199030	-0.730506	-0.242772	-0.114629	-0.609850	-0.299558	0.721316	-0.134359
43363	9.276048	1.646871	-2.149305	-0.215497	-0.092819	0.137597	-0.734117	-0.236724	-0.113506	-0.609370	-0.295049	0.723939	-0.132389
43364	9.432732	1.765186	-2.193043	-0.160461	-0.073426	0.072579	-0.735005	-0.233294	-0.112715	-0.609017	-0.292115	0.725769	-0.130486
43365	9.418473	1.711280	-2.144550	-0.067457	-0.027617	0.056160	-0.735603	-0.230443	-0.111963	-0.608810	-0.290414	0.726705	-0.130042
43366	9.388913	1.415046	-2.101895	0.020599	-0.011644	0.061758	-0.735928	-0.227799	-0.112929	-0.608320	-0.289676	0.727238	-0.130994
43367	9.397413	1.524289	-2.294746	0.057997	0.023915	0.019579	-0.737069	-0.226675	-0.111996	-0.608227	-0.289894	0.727005	-0.132231
43368	9.487271	1.527314	-2.206295	0.059773	0.033289	0.016838	-0.735511	-0.226562	-0.111862	-0.608279	-0.290169	0.726626	-0.133469
43369	9.465965	1.448750	-2.123882	0.073779	0.040230	-0.007935	-0.737069	-0.226675	-0.111996	-0.608405	-0.290933	0.725988	-0.134698
43370	9.489795	1.449049	-2.158589	0.078822	0.035680	-0.024430	-0.737500	-0.227828	-0.114760	-0.608489	-0.292029	0.725286	-0.135722
43371	9.500006	1.491883	-2.103133	0.052624	0.018311	-0.009761	-0.736210	-0.228471	-0.113820	-0.608425	-0.292616	0.724957	-0.136497
43372	9.505293	1.559324	-2.071489	0.045734	0.004580	-0.026256	-0.735757	-0.230234	-0.113225	-0.608255	-0.293422	0.724710	-0.136838
43373	9.499643	1.580321	-2.187088	-0.001023	-0.000806	0.004858	-0.734753	-0.230190	-0.111530	-0.608191	-0.293198	0.724843	-0.136900
43374	9.507884	1.602891	-2.066471	0.004504	-0.019463	0.008578	-0.734479	-0.228944	-0.110603	-0.607818	-0.293062	0.725206	-0.136926
43375	9.495141	1.472483	-2.100662	-0.008399	-0.026573	0.004868	-0.734188	-0.229522	-0.110642	-0.607428	-0.292817	0.725668	-0.136730
43376	9.458859	1.541270	-2.147168	-0.052957	-0.047231	-0.017206	-0.736185	-0.228214	-0.110257	-0.607059	-0.292430	0.726374	-0.135444
43377	9.413097	1.634238	-2.183500	-0.058565	-0.050684	-0.020877	-0.736428	-0.230440	-0.108834	-0.606681	-0.292016	0.727112	-0.134062
43378	9.451694	1.660724	-2.189602	-0.042428	-0.046278	-0.033686	-0.737414	-0.229791	-0.107081	-0.606305	-0.291994	0.727678	-0.132735
43379	9.437449	1.633623	-2.150597	-0.049582	-0.039225	-0.028212	-0.736560	-0.229832	-0.106525	-0.606062	-0.291766	0.728203	-0.131457
43380	9.417437	1.659434	-2.255965	-0.040708	-0.033988	-0.039218	-0.735719	-0.229789	-0.107665	-0.605868	-0.291807	0.728582	-0.130156
43381	9.426982	1.710751	-2.289805	-0.033146	-0.031788	-0.030021	-0.735265	-0.230768	-0.105461	-0.605640	-0.291790	0.728961	-0.129133
43382	9.426748	1.674573	-2.304525	0.002017	-0.030921	-0.015279	-0.735654	-0.233230	-0.105044	-0.605177	-0.291995	0.729328	-0.128765
43383	9.422257	1.654520	-2.253762	0.024326	-0.026232	-0.002400	-0.735664	-0.231440	-0.103371	-0.604623	-0.292259	0.729650	-0.128944
43384	9.426777	1.655011	-2.292576	0.027882	-0.011180	-0.007922	-0.736081	-0.232015	-0.103262	-0.604278	-0.292613	0.729757	-0.129153
43385	9.399291	1.652032	-2.417177	0.055200	0.029798	-0.017121	-0.736061	-0.233062	-0.102476	-0.604397	-0.293322	0.729236	-0.129929
43386	9.403216	1.639608	-2.216913	0.029614	-0.028581	-0.009732	-0.735780	-0.232656	-0.102028	-0.603792	-0.293770	0.729537	-0.130040
43387	9.373802	1.645561	-2.283410	0.024098	0.015954	-0.015327	-0.735362	-0.232089	-0.101996	-0.603888	-0.294114	0.729272	-0.130301
43388	9.402573	1.660247	-2.308546	0.045966	0.028138	-0.019883	-0.734073	-0.233256	-0.102082	-0.604041	-0.294758	0.728785	-0.130861
43389	9.398056	1.615847	-2.250693	0.042850	0.021364	0.001219	-0.735482	-0.233011	-0.100776	-0.604063	-0.295073	0.728501	-0.131626
43390	9.400136	1.640798	-2.303750	0.021067	0.032154	0.006668	-0.735350	-0.232288	-0.100874	-0.604351	-0.295018	0.728187	-0.132166
43391	9.409944	1.613604	-2.270477	0.017298	0.036119	0.002065	-0.735784	-0.232895	-0.103036	-0.604736	-0.294974	0.727796	-0.132654
43392	9.436488	1.615790	-2.266624	0.024704	0.032202	0.005762	-0.735771	-0.234302	-0.103692	-0.605005	-0.294977	0.727465	-0.133237
43393	9.408137	1.619883	-2.195486	0.016857	0.027833	-0.013519	-0.736075	-0.233913	-0.105651	-0.605315	-0.295176	0.727082	-0.133481
43394	9.417703	1.649212	-2.217392	0.018800	0.016457	-0.007985	-0.734646	-0.234270	-0.104694	-0.605426	-0.295345	0.726877	-0.133715
43395	9.412743	1.634858	-2.229378	0.027913	0.020221	-0.009812	-0.734368	-0.233981	-0.104820	-0.605552	-0.295646	0.726576	-0.134117
43396	9.422092	1.610905	-2.256455	0.011562	0.025580	-0.006185	-0.736938	-0.233557	-0.106755	-0.605834	-0.295671	0.726293	-0.134317
43397	9.427139	1.583645	-2.215757	0.041718	0.027209	0.026902	-0.734667	-0.233087	-0.105329	-0.605881	-0.295587	0.726087	-0.135406
43398	9.470337	1.595844	-2.243864	0.049663	0.009329	0.017781	-0.736386	-0.231885	-0.105804	-0.605636	-0.295773	0.726037	-0.136357
43399	9.456065	1.566350	-2.207289	0.041687	0.032846	0.025061	-0.737264	-0.230511	-0.107128	-0.605769	-0.295699	0.725749	-0.137455
43400	9.446598	1.527093	-2.168542	0.043824	0.019183	0.037926	-0.736699	-0.230376	-0.107125	-0.605646	-0.295492	0.725714	-0.138622
43401	9.470197	1.503404	-2.222722	0.045120	0.016704	0.017745	-0.736704	-0.229679	-0.106656	-0.605545	-0.295608	0.725567	-0.139588
43402	9.456066	1.527323	-2.190635	0.036337	0.019590	0.031489	-0.737282	-0.230140	-0.108807	-0.605488	-0.295402	0.725508	-0.140569
43403	9.456482	1.516841	-2.132745	0.050872	0.008657	0.028782	-0.737312	-0.226901	-0.107327	-0.605206	-0.295449	0.725504	-0.141704
