# Supplementary material for: Identification of Haptic Based Guiding Using Hard Reins
Source: PLoS One. 2015 Jul 22;10(7):e0132020. doi: 10.1371/journal.pone.0132020 (PMC4511788; doi:10.1371/journal.pone.0132020)
Supplement: S9 File — (ZIP) [file pone.0132020.s009.zip › Exp2_MotionData2/Subject10/path1/T9/gh9.txt]

// Start Time: 0
// Sample rate: 25.0Hz
// Scenario: 4.9
// Firmware Version: 2.6.1
Counter	Acc_X	Acc_Y	Acc_Z	Gyr_X	Gyr_Y	Gyr_Z	Mag_X	Mag_Y	Mag_Z	Quat_w	Quat_x	Quat_y	Quat_z
42866	0.846012	-9.687049	-0.416848	0.015721	0.006806	0.004816	0.070034	0.866757	0.260581	-0.568396	0.625949	-0.362071	0.392451
42867	0.793279	-9.754696	-0.466303	0.018312	0.030571	0.006640	0.068582	0.866764	0.259676	-0.568524	0.625474	-0.362298	0.392814
42868	0.759585	-9.769341	-0.507635	0.015719	0.024159	0.002945	0.069641	0.867161	0.259537	-0.568664	0.625083	-0.362396	0.393143
42869	0.723611	-9.807750	-0.460495	0.019327	0.017740	-0.003487	0.070698	0.867696	0.259529	-0.568818	0.624770	-0.362344	0.393468
42870	0.745930	-9.937537	-0.430898	0.022814	0.017769	0.006689	0.070174	0.867691	0.258485	-0.569122	0.624321	-0.362359	0.393725
42871	0.793936	-9.889085	-0.362551	0.022970	0.012250	-0.008069	0.067519	0.867598	0.259816	-0.569328	0.624039	-0.362157	0.394060
42872	0.836503	-9.710721	-0.297234	0.028158	0.006777	-0.008042	0.069121	0.867147	0.257576	-0.569662	0.623722	-0.361822	0.394387
42873	0.822471	-9.802155	-0.289044	0.047598	0.017724	-0.022723	0.068852	0.869331	0.256794	-0.570022	0.623219	-0.361300	0.395140
42874	0.875298	-9.758948	-0.350363	0.064109	0.008639	-0.013396	0.067666	0.870554	0.254708	-0.570748	0.622515	-0.360634	0.395810
42875	0.916175	-9.729498	-0.205527	0.065015	0.003157	-0.011538	0.068331	0.871083	0.253655	-0.571517	0.621844	-0.359940	0.396386
42876	0.855939	-9.741963	-0.297490	0.043880	-0.007808	-0.000554	0.067811	0.870392	0.252349	-0.572210	0.621408	-0.359405	0.396556
42877	0.812744	-9.788024	-0.372961	0.015834	-0.013314	0.003005	0.068606	0.870517	0.252081	-0.572599	0.621325	-0.359091	0.396408
42878	0.742960	-9.817049	-0.376421	0.000146	-0.018839	-0.002604	0.068342	0.872283	0.250643	-0.572811	0.621492	-0.358749	0.396149
42879	0.755029	-9.816761	-0.299481	0.000097	-0.013341	0.004770	0.067549	0.871474	0.250911	-0.573020	0.621576	-0.358584	0.395865
42880	0.762592	-9.889148	-0.362844	-0.032977	-0.018899	-0.011997	0.068341	0.870929	0.251952	-0.572746	0.622189	-0.358388	0.395477
42881	0.754878	-9.788149	-0.375904	0.012503	-0.011545	-0.015475	0.068338	0.871750	0.251953	-0.572935	0.622262	-0.357896	0.395533
42882	0.836339	-9.677132	-0.325572	-0.012096	0.004898	-0.011936	0.068347	0.870374	0.251166	-0.572752	0.622448	-0.357806	0.395588
42883	0.807447	-9.686913	-0.354788	-0.026288	0.003099	0.006453	0.068603	0.870251	0.252867	-0.572525	0.622693	-0.358060	0.395298
42884	0.836639	-9.744852	-0.427349	-0.012240	0.004942	0.002834	0.070200	0.869675	0.251806	-0.572457	0.622776	-0.358154	0.395182
42885	0.812903	-9.821703	-0.371032	-0.017513	0.004948	0.011116	0.069663	0.869424	0.253382	-0.572361	0.622875	-0.358418	0.394925
42886	0.803068	-9.783387	-0.418600	-0.005155	0.013150	-0.004525	0.069933	0.869955	0.252070	-0.572262	0.622863	-0.358461	0.395049
42887	0.827481	-9.845778	-0.383237	-0.037562	0.012219	0.002699	0.068342	0.870791	0.251821	-0.571795	0.623196	-0.358863	0.394834
42888	0.793850	-9.869736	-0.333472	-0.024319	0.015857	-0.006470	0.068466	0.869719	0.254177	-0.571422	0.623395	-0.359065	0.394878
42889	0.822435	-9.797605	-0.365803	-0.040318	0.013157	0.013755	0.070319	0.870516	0.253901	-0.571002	0.623672	-0.359636	0.394529
42890	0.802610	-9.681947	-0.306749	-0.054358	0.019529	0.011821	0.070318	0.868888	0.255210	-0.570374	0.624055	-0.360339	0.394189
42891	0.817422	-9.754031	-0.286016	-0.020933	-0.013355	0.004662	0.069389	0.868904	0.255741	-0.570317	0.624381	-0.360339	0.393755
42892	0.832188	-9.821730	-0.390058	0.016024	0.004917	-0.017323	0.069519	0.869178	0.256002	-0.570441	0.624284	-0.359961	0.394075
42893	0.793765	-9.850371	-0.299591	-0.005019	-0.002407	-0.008191	0.070048	0.869037	0.256129	-0.570405	0.624433	-0.359797	0.394041
42894	0.798399	-9.811976	-0.332619	0.005473	0.023184	-0.013716	0.069781	0.869045	0.256655	-0.570296	0.624287	-0.359753	0.394469
42895	0.827387	-9.826593	-0.402174	0.015949	0.019554	-0.011809	0.068728	0.868907	0.255354	-0.570336	0.624048	-0.359628	0.394902
42896	0.797981	-9.722879	-0.312168	0.044007	0.015901	-0.019051	0.068067	0.870135	0.254312	-0.570717	0.623558	-0.359131	0.395578
42897	0.809948	-9.703555	-0.297381	0.003654	0.012225	-0.010022	0.068597	0.869585	0.254569	-0.570673	0.623502	-0.359041	0.395812
42898	0.769047	-9.725582	-0.382096	-0.020862	0.014021	-0.011994	0.067805	0.868774	0.254706	-0.570315	0.623717	-0.359121	0.395916
42899	0.774175	-9.787946	-0.327707	-0.002554	0.001280	0.002887	0.068599	0.868902	0.254700	-0.570377	0.623723	-0.359118	0.395820
42900	0.778881	-9.763915	-0.339330	0.059740	0.013184	-0.015274	0.067805	0.870810	0.253135	-0.571004	0.623048	-0.358510	0.396530
42901	0.769311	-9.780885	-0.370866	0.040359	0.023245	-0.004312	0.066883	0.869997	0.252881	-0.571388	0.622440	-0.358329	0.397095
42902	0.846012	-9.681809	-0.291938	0.008871	0.014071	-0.007229	0.067812	0.871068	0.251564	-0.571439	0.622281	-0.358233	0.397358
42903	0.841372	-9.720320	-0.292521	0.005306	0.015915	0.001058	0.066748	0.872991	0.251180	-0.571481	0.622092	-0.358312	0.397521
42904	0.870430	-9.749333	-0.350274	-0.012149	0.017717	-0.004568	0.067537	0.872177	0.252745	-0.571264	0.622125	-0.358459	0.397649
42905	0.846260	-9.734788	-0.304682	-0.041948	0.017690	-0.000106	0.066749	0.872173	0.251442	-0.570695	0.622471	-0.358918	0.397510
42906	0.846624	-9.811796	-0.308160	-0.010502	0.008614	0.012068	0.065953	0.870827	0.252758	-0.570695	0.622437	-0.359157	0.397348
42907	0.820127	-9.821861	-0.421381	0.022953	0.003113	-0.010825	0.067274	0.871362	0.253009	-0.570953	0.622236	-0.358801	0.397615
42908	0.788938	-9.850471	-0.326045	0.015982	0.008580	-0.009947	0.067010	0.871770	0.252487	-0.571110	0.622060	-0.358550	0.397890
42909	0.788637	-9.787999	-0.351580	0.031688	0.012255	-0.009876	0.067018	0.870941	0.251701	-0.571419	0.621678	-0.358242	0.398320
42910	0.807756	-9.749229	-0.283638	0.001850	0.028688	-0.003594	0.067016	0.872438	0.250916	-0.571307	0.621458	-0.358413	0.398671
42911	0.865684	-9.763633	-0.307306	0.010634	0.015910	-0.004450	0.066227	0.871213	0.250660	-0.571371	0.621248	-0.358382	0.398934
42912	0.790848	-9.744599	-0.326943	-0.000012	0.021401	0.006559	0.065423	0.870970	0.252762	-0.571365	0.621030	-0.358617	0.399071
42913	0.846660	-9.818982	-0.298657	0.031585	0.014125	0.004890	0.065687	0.871648	0.252498	-0.571776	0.620528	-0.358515	0.399354
42914	0.800692	-9.787991	-0.356269	-0.006963	0.021387	0.002835	0.065172	0.870402	0.250406	-0.571657	0.620419	-0.358755	0.399480
42915	0.866001	-9.831040	-0.317852	-0.050659	0.017685	0.000778	0.065826	0.871226	0.251449	-0.570987	0.620860	-0.359300	0.399263
42916	0.827324	-9.812049	-0.370762	-0.048995	0.015871	0.006325	0.066352	0.871499	0.251969	-0.570416	0.621251	-0.359851	0.398974
42917	0.827119	-9.768737	-0.370156	-0.043813	0.008580	0.011898	0.065814	0.870027	0.254592	-0.569982	0.621607	-0.360376	0.398565
42918	0.894836	-9.811847	-0.350923	-0.012186	0.012257	0.003751	0.066870	0.870429	0.254977	-0.569870	0.621623	-0.360565	0.398530
42919	0.851469	-9.821839	-0.433092	0.015802	0.026904	0.001101	0.067141	0.869329	0.254712	-0.569956	0.621234	-0.360688	0.398902
42920	0.832004	-9.778024	-0.274213	-0.049030	0.021361	0.010928	0.066862	0.870174	0.256810	-0.569377	0.621545	-0.361364	0.398632
42921	0.831445	-9.657530	-0.219712	-0.071794	0.010359	0.008055	0.067132	0.868532	0.257069	-0.568551	0.622231	-0.362081	0.398089
42922	0.819829	-9.754100	-0.307601	-0.026420	0.009541	0.024903	0.067921	0.867720	0.258765	-0.568451	0.622279	-0.362613	0.397674
42923	0.752380	-9.766218	-0.293996	-0.040330	0.008577	0.015603	0.067526	0.866634	0.259161	-0.568093	0.622562	-0.363152	0.397250
42924	0.769519	-9.821528	-0.294612	-0.005271	-0.002350	0.015801	0.067919	0.867995	0.258896	-0.568269	0.622528	-0.363268	0.396945
42925	0.697342	-9.855460	-0.324570	-0.010506	-0.002369	0.013928	0.068449	0.867718	0.259154	-0.568354	0.622566	-0.363426	0.396619
42926	0.726312	-9.865175	-0.367648	0.000090	0.004933	0.002897	0.067529	0.866084	0.258899	-0.568440	0.622507	-0.363423	0.396592
42927	0.740370	-9.778488	-0.356698	-0.008669	-0.002393	0.000092	0.068047	0.867459	0.260205	-0.568442	0.622622	-0.363394	0.396434
42928	0.735836	-9.841208	-0.400833	0.022926	0.002195	-0.007135	0.068712	0.866631	0.260199	-0.568755	0.622399	-0.363051	0.396650
42929	0.754956	-9.807662	-0.452999	0.015914	0.003101	-0.009941	0.067390	0.868950	0.258115	-0.568943	0.622264	-0.362767	0.396851
42930	0.773915	-9.735206	-0.384587	-0.015748	0.012237	0.002802	0.067784	0.868817	0.258898	-0.568780	0.622329	-0.362969	0.396799
42931	0.856231	-9.807220	-0.382428	0.000122	0.004940	-0.002637	0.068445	0.867997	0.259678	-0.568816	0.622307	-0.362921	0.396827
42932	0.831815	-9.742274	-0.374542	0.008753	0.001314	0.006637	0.068585	0.867979	0.258105	-0.569068	0.622153	-0.362850	0.396771
42933	0.816848	-9.633809	-0.310743	-0.012368	0.003132	0.013903	0.068310	0.869632	0.258894	-0.569092	0.622167	-0.363084	0.396500
42934	0.619821	-9.768203	-0.093602	-0.042019	0.035950	0.011853	0.068847	0.867032	0.259412	-0.568502	0.622278	-0.363875	0.396447
42935	0.846463	-9.780762	-0.379747	0.003571	-0.016062	0.003871	0.070033	0.868252	0.259665	-0.568792	0.622329	-0.363638	0.396169
42936	0.755145	-9.840775	-0.285413	0.001852	-0.002373	0.004762	0.066983	0.868837	0.259952	-0.568966	0.622292	-0.363565	0.396045
42937	0.721070	-9.773509	-0.296791	0.008944	0.004905	-0.009984	0.068840	0.869355	0.259151	-0.569064	0.622212	-0.363351	0.396225
42938	0.754886	-9.788001	-0.332689	0.026329	-0.000519	0.003036	0.069246	0.867974	0.258362	-0.569526	0.621904	-0.363066	0.396306
42939	0.752401	-9.773684	-0.366121	0.021163	-0.006032	-0.007134	0.068967	0.870584	0.259151	-0.569880	0.621750	-0.362666	0.396406
42940	0.750378	-9.855485	-0.362486	0.014255	-0.007881	-0.011777	0.069233	0.868950	0.260196	-0.570121	0.621739	-0.362219	0.396486
42941	0.788922	-9.850775	-0.414876	0.005478	-0.002397	-0.011828	0.070308	0.869180	0.257044	-0.570214	0.621769	-0.361927	0.396570
42942	0.750137	-9.807606	-0.433838	-0.006826	0.008553	-0.011911	0.069239	0.870975	0.257577	-0.570079	0.621874	-0.361824	0.396694
42943	0.754720	-9.754445	-0.370631	0.001781	0.004941	0.002902	0.068966	0.871673	0.258628	-0.570189	0.621783	-0.361830	0.396673
42944	0.774024	-9.759350	-0.408931	0.000085	-0.002381	-0.002631	0.068447	0.869214	0.258369	-0.570285	0.621823	-0.361674	0.396616
42945	0.735691	-9.812497	-0.448446	0.014118	-0.002374	-0.004405	0.069235	0.870304	0.258756	-0.570541	0.621705	-0.361410	0.396674
42946	0.706646	-9.788477	-0.443578	-0.009603	0.012233	0.000988	0.069903	0.869471	0.258357	-0.570444	0.621716	-0.361535	0.396680
42947	0.672925	-9.793152	-0.383941	0.013990	0.017747	0.006634	0.069370	0.870298	0.258362	-0.570641	0.621360	-0.361643	0.396856
42948	0.677914	-9.831930	-0.468463	-0.013929	0.010388	-0.002722	0.070565	0.870685	0.257435	-0.570473	0.621462	-0.361737	0.396853
42949	0.685235	-9.848595	-0.420614	-0.020811	0.008526	-0.011982	0.068442	0.870447	0.258500	-0.570155	0.621712	-0.361789	0.396869
42950	0.673077	-9.826980	-0.425226	0.000317	0.015822	-0.026654	0.069515	0.868506	0.257181	-0.569934	0.621780	-0.361537	0.397312
42951	0.754753	-9.764300	-0.437989	-0.023507	0.014024	-0.010160	0.068177	0.870448	0.258371	-0.569557	0.622004	-0.361700	0.397352
42952	0.817253	-9.725772	-0.465674	0.003605	0.026856	-0.011887	0.067380	0.871277	0.258247	-0.569410	0.621837	-0.361735	0.397791
42953	0.754328	-9.672731	-0.398297	-0.022861	0.037828	0.006414	0.067505	0.872105	0.259164	-0.568998	0.621748	-0.362371	0.397943
42954	0.812515	-9.739923	-0.379491	0.000031	0.043319	-0.002702	0.068044	0.871265	0.257849	-0.568764	0.621428	-0.362729	0.398450
42955	0.778643	-9.716003	-0.401078	0.015736	0.048822	-0.000788	0.065921	0.870756	0.259176	-0.568692	0.620864	-0.363092	0.399100
42956	0.774212	-9.792496	-0.250948	0.008782	0.030541	0.006590	0.066334	0.868413	0.257862	-0.568728	0.620474	-0.363359	0.399414
42957	0.745506	-9.840712	-0.261495	-0.022632	0.041446	-0.002813	0.067254	0.869909	0.258117	-0.568222	0.620415	-0.363918	0.399716
42958	0.711566	-9.802346	-0.280479	0.000121	0.019534	-0.002667	0.067112	0.870471	0.259428	-0.568161	0.620282	-0.364006	0.399929
42959	0.759931	-9.830976	-0.237217	-0.013052	0.012235	0.006509	0.067116	0.869921	0.259166	-0.568065	0.620275	-0.364272	0.399832
42960	0.750323	-9.840801	-0.290260	0.014167	0.004933	-0.002570	0.066858	0.868825	0.258643	-0.568284	0.620097	-0.364086	0.399967
42961	0.831916	-9.758724	-0.259539	0.026455	0.015905	-0.009909	0.066326	0.870735	0.257601	-0.568523	0.619729	-0.363872	0.400392
42962	0.846343	-9.754194	-0.350567	-0.015594	0.015868	-0.010120	0.065800	0.869647	0.257605	-0.568234	0.619858	-0.363954	0.400530
42963	0.875407	-9.783101	-0.377109	-0.008643	0.006761	-0.002685	0.066195	0.870599	0.257471	-0.568158	0.619913	-0.364004	0.400508
42964	0.788356	-9.730396	-0.393987	-0.002531	0.025021	-0.008225	0.066462	0.870049	0.257468	-0.567981	0.619808	-0.364104	0.400829
42965	0.769392	-9.800332	-0.428755	-0.015742	0.023206	0.002788	0.064473	0.870755	0.257485	-0.567739	0.619774	-0.364468	0.400894
42966	0.750175	-9.812140	-0.352277	-0.012154	0.023187	-0.002732	0.067252	0.869235	0.259033	-0.567499	0.619751	-0.364694	0.401062
42967	0.750187	-9.811910	-0.285054	-0.027907	0.026825	-0.000972	0.064871	0.868441	0.259052	-0.567052	0.619852	-0.365151	0.401125
42968	0.725897	-9.773409	-0.270337	-0.001617	0.015874	-0.004517	0.065526	0.870755	0.258655	-0.566980	0.619780	-0.365190	0.401302
42969	0.755145	-9.838171	-0.227760	0.005467	0.023184	-0.008180	0.065407	0.869237	0.257215	-0.566920	0.619578	-0.365248	0.401645
42970	0.750012	-9.773278	-0.246103	-0.005114	0.021355	-0.004542	0.064993	0.870089	0.259838	-0.566765	0.619502	-0.365377	0.401864
42971	0.783819	-9.782687	-0.202707	-0.008668	-0.002381	0.006552	0.064200	0.869823	0.259713	-0.566841	0.619553	-0.365440	0.401621
42972	0.755441	-9.903337	-0.286288	0.031737	-0.002365	-0.004312	0.064470	0.870081	0.258401	-0.567317	0.619248	-0.365007	0.401813
42973	0.716632	-9.858008	-0.377241	0.036947	0.008600	-0.007997	0.065396	0.870208	0.258525	-0.567763	0.618797	-0.364649	0.402202
42974	0.769416	-9.802492	-0.356764	0.012506	-0.000577	-0.015491	0.064336	0.871715	0.257617	-0.567899	0.618778	-0.364251	0.402401
42975	0.764624	-9.807182	-0.318463	0.015997	0.005825	-0.013637	0.063282	0.871580	0.256578	-0.568060	0.618628	-0.363962	0.402665
42976	0.817559	-9.788146	-0.411329	-0.013827	-0.002409	-0.010082	0.063542	0.873624	0.256053	-0.567926	0.618884	-0.363821	0.402588
42977	0.812266	-9.686954	-0.369148	-0.033073	-0.000619	-0.015725	0.062221	0.871730	0.256718	-0.567506	0.619362	-0.363828	0.402438
42978	0.851399	-9.802186	-0.315182	0.046572	0.010457	-0.007026	0.063005	0.872829	0.258022	-0.568049	0.618804	-0.363389	0.402928
42979	0.909197	-9.790227	-0.369691	0.003638	0.008602	-0.004470	0.062491	0.873211	0.254620	-0.568102	0.618712	-0.363343	0.403034
42980	0.807545	-9.706016	-0.311842	-0.009461	0.012207	-0.011934	0.062622	0.871992	0.255929	-0.567903	0.618815	-0.363309	0.403190
42981	0.817594	-9.792720	-0.341773	0.015194	0.004899	-0.021944	0.061296	0.872417	0.255940	-0.567984	0.618750	-0.362912	0.403532
42982	0.899563	-9.792669	-0.374617	-0.023425	0.008552	-0.011990	0.061695	0.873359	0.254889	-0.567637	0.619040	-0.362948	0.403541
42983	0.856081	-9.773359	-0.331539	-0.012146	0.015890	-0.002719	0.063412	0.873484	0.255661	-0.567452	0.619061	-0.363133	0.403604
42984	0.839002	-9.730032	-0.316687	0.005305	0.014088	0.001061	0.061171	0.871316	0.255154	-0.567523	0.618884	-0.363166	0.403746
42985	0.875595	-9.818858	-0.279180	-0.054025	0.003029	-0.010292	0.061819	0.872966	0.256721	-0.566851	0.619539	-0.363448	0.403432
42986	0.846573	-9.799650	-0.274380	-0.034744	-0.011582	-0.012019	0.060754	0.872447	0.258302	-0.566508	0.620119	-0.363348	0.403111
42987	0.836882	-9.787441	-0.216682	0.021233	0.003106	-0.008069	0.062094	0.870229	0.256849	-0.566789	0.619901	-0.363050	0.403321
42988	0.861193	-9.830788	-0.241070	0.005569	-0.011543	-0.013659	0.062748	0.872817	0.256583	-0.566938	0.620041	-0.362596	0.403304
42989	0.858564	-9.787734	-0.314913	-0.055793	-0.022558	-0.008417	0.061686	0.872563	0.257246	-0.566448	0.620904	-0.362622	0.402642
42990	0.870536	-9.768304	-0.268915	-0.016282	-0.028027	-0.019284	0.060485	0.873680	0.258173	-0.566393	0.621457	-0.362099	0.402336
42991	0.848667	-9.734858	-0.326267	0.012401	-0.016990	-0.004391	0.062213	0.872697	0.257635	-0.566742	0.621472	-0.361688	0.402192
42992	0.877318	-9.677197	-0.368404	0.019449	-0.002379	-0.015454	0.061944	0.873251	0.258030	-0.566981	0.621391	-0.361207	0.402412
42993	0.867911	-9.725161	-0.316349	0.026383	0.001306	-0.004349	0.060624	0.873257	0.257124	-0.567370	0.621100	-0.360890	0.402597
42994	0.899518	-9.783028	-0.369681	-0.008630	0.001280	-0.002676	0.062217	0.872146	0.257242	-0.567336	0.621215	-0.360837	0.402516
42995	0.908702	-9.686857	-0.397055	0.026336	0.002233	-0.004350	0.061947	0.873652	0.257114	-0.567714	0.620920	-0.360531	0.402712
42996	0.860452	-9.677033	-0.310942	0.012303	0.004958	0.000186	0.062215	0.875409	0.255279	-0.567937	0.620747	-0.360385	0.402794
42997	0.875432	-9.787865	-0.362771	0.043750	-0.002284	0.012361	0.062486	0.874986	0.254359	-0.568696	0.620171	-0.360095	0.402870
42998	0.836804	-9.778424	-0.394209	0.010544	-0.005999	0.004813	0.062758	0.874698	0.253178	-0.569011	0.620072	-0.359899	0.402753
42999	0.812671	-9.773661	-0.394367	-0.008752	0.006776	0.006541	0.063814	0.873878	0.254479	-0.569004	0.620064	-0.360066	0.402626
43000	0.807869	-9.778548	-0.413686	0.020982	0.015951	0.007600	0.062760	0.873064	0.253963	-0.569310	0.619646	-0.360075	0.402829
43001	0.832141	-9.812138	-0.399526	0.017584	0.019584	-0.000726	0.062891	0.875509	0.252392	-0.569475	0.619292	-0.360088	0.403129
43002	0.839425	-9.821650	-0.370783	-0.013015	0.004927	-0.000858	0.063290	0.875231	0.252388	-0.569374	0.619413	-0.360135	0.403042
43003	0.831970	-9.773424	-0.336567	-0.052502	0.006729	0.007242	0.063954	0.872776	0.253823	-0.568826	0.619905	-0.360667	0.402585
43004	0.860905	-9.773325	-0.324292	-0.026082	0.006722	-0.008312	0.062222	0.874445	0.254623	-0.568486	0.620211	-0.360753	0.402516
43005	0.832069	-9.792526	-0.293621	-0.002460	0.001267	-0.004493	0.062622	0.873620	0.254620	-0.568502	0.620262	-0.360674	0.402485
43006	0.865530	-9.729846	-0.278025	-0.006895	-0.000552	-0.000823	0.061697	0.873898	0.254103	-0.568514	0.620355	-0.360615	0.402378
43007	0.880353	-9.806965	-0.322181	-0.061179	-0.008819	0.004457	0.062487	0.872811	0.255668	-0.567946	0.621090	-0.361004	0.401698
43008	0.909642	-9.884038	-0.361400	0.008156	-0.002381	-0.011809	0.061955	0.872416	0.256589	-0.568069	0.621106	-0.360667	0.401802
43009	0.813088	-9.857534	-0.294710	0.008984	0.004922	-0.008130	0.062618	0.873492	0.255536	-0.568172	0.621023	-0.360490	0.401942
43010	0.909088	-9.760826	-0.215635	-0.015464	-0.009732	-0.013770	0.061943	0.875018	0.256852	-0.568041	0.621382	-0.360232	0.401804
43011	0.923576	-9.768246	-0.282824	-0.026077	-0.009713	-0.004594	0.063019	0.872124	0.255925	-0.567843	0.621788	-0.360212	0.401473
43012	0.868178	-9.783042	-0.355569	-0.047124	-0.012477	-0.002851	0.062219	0.871600	0.257372	-0.567426	0.622450	-0.360312	0.400947
43013	0.864918	-9.605107	-0.389114	-0.050781	-0.020687	0.002672	0.064068	0.872538	0.257489	-0.567056	0.623173	-0.360455	0.400219
43014	0.778689	-9.725604	-0.394010	-0.079689	-0.029849	0.011772	0.063931	0.870648	0.259847	-0.566475	0.624238	-0.360797	0.399072
43015	0.837052	-9.831411	-0.409354	-0.071776	-0.031653	0.014591	0.064065	0.869830	0.260238	-0.566017	0.625197	-0.361133	0.397916
43016	0.832354	-9.860542	-0.481827	-0.050613	-0.028014	-0.002840	0.063524	0.869585	0.262469	-0.565663	0.626016	-0.361086	0.397173
43017	0.865878	-9.812398	-0.495243	-0.065594	-0.013387	0.002598	0.065364	0.869593	0.265336	-0.565051	0.626846	-0.361428	0.396424
43018	0.890005	-9.812037	-0.403786	-0.043670	-0.017022	0.002714	0.065763	0.868906	0.265463	-0.564752	0.627462	-0.361512	0.395797
43019	0.846112	-9.711374	-0.494011	-0.066405	-0.024385	-0.008470	0.066824	0.868621	0.265455	-0.564121	0.628465	-0.361595	0.395030
43020	0.822584	-9.836729	-0.548804	-0.034957	-0.009705	0.000901	0.065231	0.868102	0.266515	-0.563861	0.628935	-0.361673	0.394582
43021	0.827180	-9.788553	-0.536082	-0.009622	-0.009670	0.003796	0.065764	0.867005	0.266772	-0.563933	0.629091	-0.361628	0.394270
43022	0.812552	-9.752316	-0.485295	-0.038507	0.009478	0.000848	0.066293	0.865235	0.268208	-0.563489	0.629450	-0.361949	0.394037
43023	0.831937	-9.774040	-0.516628	0.001797	-0.006014	-0.000767	0.067204	0.867972	0.269381	-0.563646	0.629479	-0.361798	0.393906
43024	0.778893	-9.774180	-0.526728	0.022780	0.004969	-0.000680	0.066548	0.868239	0.267945	-0.563993	0.629193	-0.361567	0.394077
43025	0.788257	-9.713914	-0.499388	0.028055	-0.002346	-0.004336	0.066818	0.867409	0.267419	-0.564428	0.628920	-0.361207	0.394220
43026	0.769247	-9.774241	-0.538823	0.021845	0.004982	0.004853	0.067082	0.868766	0.266631	-0.564807	0.628605	-0.361052	0.394323
43027	0.817603	-9.803043	-0.545977	0.057706	0.012349	0.008718	0.065766	0.868765	0.265070	-0.565612	0.627785	-0.360790	0.394714
43028	0.774234	-9.807804	-0.505637	0.078797	0.026962	-0.000429	0.065642	0.869156	0.262976	-0.566500	0.626685	-0.360373	0.395569
43029	0.800935	-9.841060	-0.395422	0.031724	0.009513	-0.011714	0.066832	0.870234	0.262705	-0.566839	0.626325	-0.360028	0.395967
43030	0.784244	-9.879512	-0.372110	0.054446	0.003155	-0.004205	0.066174	0.870775	0.261400	-0.567566	0.625718	-0.359481	0.396384
43031	0.783877	-9.799941	-0.322983	0.119401	0.008651	-0.026038	0.064594	0.873220	0.257878	-0.568897	0.624465	-0.358251	0.397561
43032	0.813782	-10.004315	-0.296762	0.184308	0.002324	-0.025689	0.063814	0.873198	0.254872	-0.571070	0.622530	-0.356397	0.399146
43033	0.827834	-9.917760	-0.324226	0.321085	0.017937	-0.056402	0.063697	0.876836	0.249242	-0.574586	0.619092	-0.353275	0.402209
43034	0.827982	-9.946413	-0.259807	0.431412	0.060080	-0.061445	0.062013	0.880989	0.238779	-0.579081	0.614061	-0.349628	0.406637
43035	0.954473	-10.174072	-0.062561	0.579032	0.085731	-0.100408	0.060600	0.886213	0.226219	-0.584840	0.607304	-0.344601	0.412787
43036	0.817660	-9.780993	0.272972	0.640471	0.114924	-0.132472	0.055629	0.894293	0.208188	-0.590774	0.599723	-0.338926	0.420057
43037	0.980197	-9.471848	0.516495	0.780321	0.120605	-0.118863	0.050538	0.900179	0.189371	-0.598346	0.590205	-0.332273	0.428059
43038	1.152355	-9.152615	0.889886	0.843143	0.119810	-0.100099	0.046639	0.906593	0.170021	-0.606634	0.579661	-0.325178	0.436173
43039	1.231735	-9.103516	1.128985	0.941059	0.124529	-0.081155	0.043027	0.912146	0.147000	-0.616012	0.567570	-0.317415	0.444569
43040	1.327081	-9.361566	1.603996	1.069101	0.131976	-0.073124	0.041545	0.920642	0.119772	-0.626582	0.553548	-0.308556	0.453622
43041	1.395193	-9.465366	2.169741	1.381297	0.138599	-0.104776	0.037469	0.924984	0.084705	-0.639910	0.535408	-0.296401	0.464757
43042	1.207663	-9.550104	2.829396	1.656446	0.123283	-0.105216	0.032910	0.929786	0.040342	-0.655601	0.513369	-0.281256	0.477006
43043	1.279528	-9.417228	3.648169	2.124268	0.125531	-0.121321	0.031566	0.930541	-0.008240	-0.675027	0.484533	-0.261054	0.491342
43044	1.118896	-9.068511	4.393378	2.367935	0.123828	-0.147804	0.028456	0.926934	-0.070956	-0.695067	0.451565	-0.237732	0.506413
43045	1.080125	-7.978530	5.116511	2.188859	0.109930	-0.129371	0.025506	0.914722	-0.132367	-0.712412	0.420179	-0.215602	0.519072
43046	1.376652	-7.436872	5.727052	2.095631	0.109027	-0.088334	0.020192	0.901000	-0.196903	-0.727949	0.389187	-0.194449	0.529918
43047	1.358431	-7.129406	6.288157	1.640928	0.059272	-0.037054	0.018661	0.881650	-0.245623	-0.739787	0.364544	-0.177400	0.536984
43048	1.297727	-7.035388	6.375334	1.109122	0.042352	0.011030	0.021376	0.868740	-0.274991	-0.747630	0.347531	-0.166088	0.541006
43049	1.436218	-6.725069	6.976354	0.803081	0.011097	0.077806	0.023253	0.857554	-0.297016	-0.753994	0.335035	-0.157938	0.542494
43050	1.821872	-6.700177	6.994707	0.893140	0.038695	0.088385	0.025915	0.845291	-0.316428	-0.760629	0.320786	-0.149345	0.544276
43051	1.725636	-6.712230	7.747459	1.663804	0.090601	0.071892	0.025364	0.824184	-0.348523	-0.771441	0.294071	-0.132825	0.548415
43052	1.259326	-5.985623	8.002972	2.096153	0.123808	0.037058	0.028478	0.793901	-0.391131	-0.782979	0.260001	-0.111841	0.553927
43053	1.201514	-4.977511	8.016572	1.899696	0.138173	0.016608	0.032008	0.759775	-0.434660	-0.792199	0.228482	-0.092794	0.558217
43054	0.999169	-3.967277	8.734659	1.346283	0.157574	0.001713	0.035216	0.726580	-0.467577	-0.797760	0.205307	-0.080132	0.561255
43055	1.034217	-3.723564	8.916057	0.840515	0.144168	-0.021144	0.038567	0.706383	-0.486344	-0.800665	0.190226	-0.072703	0.563440
43056	1.002457	-3.618795	9.315746	0.492420	0.126346	-0.039503	0.037653	0.687646	-0.500884	-0.801871	0.180963	-0.068902	0.565250
43057	1.020591	-3.362708	9.607592	0.520558	0.099825	-0.052255	0.039067	0.676866	-0.510331	-0.803018	0.171477	-0.064219	0.567127
43058	1.040689	-3.036424	9.317069	0.819865	0.092811	-0.074735	0.042459	0.667028	-0.519007	-0.804751	0.157331	-0.056024	0.569635
43059	0.823298	-2.442472	9.335374	1.181904	0.093181	-0.074786	0.041705	0.644434	-0.536039	-0.807318	0.137199	-0.043590	0.572288
43060	0.908345	-2.084792	9.041097	1.262359	0.085941	-0.096527	0.042458	0.614665	-0.557539	-0.809337	0.115881	-0.030128	0.575011
43061	0.764949	-1.828859	9.381847	1.111572	0.046500	-0.071411	0.040837	0.579473	-0.576927	-0.810886	0.097267	-0.017698	0.576793
43062	0.939035	-1.413905	9.600554	0.638947	0.032250	-0.088564	0.041247	0.558005	-0.589514	-0.811035	0.086559	-0.010546	0.578463
43063	0.888832	-1.500271	9.704505	0.376435	-0.006426	-0.084296	0.041052	0.549047	-0.596459	-0.810705	0.080440	-0.005705	0.579874
43064	0.492244	-1.240259	9.978130	0.187264	-0.035025	-0.079703	0.040705	0.541215	-0.600389	-0.810086	0.077821	-0.002705	0.581118
43065	0.586219	-1.225385	10.051237	-0.026503	-0.014179	-0.060513	0.040175	0.541084	-0.600385	-0.809360	0.078300	-0.002473	0.582065
43066	0.849390	-1.301755	10.081430	-0.022810	-0.026959	-0.069689	0.036452	0.543871	-0.599437	-0.808512	0.078990	-0.002061	0.583151
43067	0.972038	-1.239305	9.977820	0.043673	-0.028692	-0.071193	0.035922	0.543605	-0.599301	-0.807769	0.078507	-0.000761	0.584248
43068	1.097127	-1.186755	9.792470	0.127231	-0.022985	-0.032013	0.034090	0.541547	-0.602038	-0.807593	0.076724	0.001279	0.584727
43069	1.169405	-1.179735	9.692414	0.112993	-0.035722	-0.009912	0.034240	0.539338	-0.603874	-0.807661	0.075217	0.003418	0.584819
43070	1.156889	-1.091484	9.472671	0.033732	-0.028393	0.024743	0.034248	0.537694	-0.604137	-0.808001	0.075010	0.004366	0.584371
43071	1.284831	-1.122326	9.526247	0.021257	-0.020099	0.051437	0.032137	0.537024	-0.605168	-0.808642	0.074826	0.005101	0.583500
43072	1.203035	-1.161041	9.510537	0.014208	-0.028327	0.057873	0.032405	0.536199	-0.605301	-0.809330	0.074937	0.005770	0.582525
43073	1.271203	-1.297872	9.564470	0.012511	-0.017348	0.061548	0.033335	0.536455	-0.605964	-0.810071	0.074888	0.006352	0.581495
43074	0.966993	-1.212058	9.505218	0.014566	-0.012009	0.019081	0.033332	0.536868	-0.605702	-0.810309	0.074799	0.006819	0.581169
43075	1.213726	-1.382405	9.505131	-0.116489	-0.003013	0.005501	0.033591	0.539048	-0.606227	-0.810203	0.076686	0.005751	0.581083
43076	1.170138	-1.331041	9.774323	-0.066964	0.011519	-0.041345	0.034109	0.540423	-0.604920	-0.809619	0.077636	0.004981	0.581777
43077	1.097444	-1.259403	9.657015	-0.028418	0.048073	-0.058747	0.033967	0.543431	-0.605180	-0.808901	0.077511	0.004209	0.582798
43078	1.208289	-1.239386	9.816776	0.010349	0.080961	-0.082595	0.035546	0.544247	-0.603882	-0.807955	0.076397	0.003279	0.584262
43079	1.234275	-1.123619	9.881062	0.033131	0.117516	-0.093616	0.036077	0.546274	-0.605719	-0.806920	0.074475	0.002165	0.585943
43080	1.197766	-1.046314	9.992237	0.031180	0.121207	-0.074258	0.037403	0.544627	-0.604814	-0.806094	0.072552	0.000817	0.587323
43081	1.102406	-1.285582	9.738318	0.085454	0.103001	-0.069329	0.040334	0.542932	-0.606803	-0.805405	0.069969	0.000525	0.588581
43082	0.899092	-1.125233	9.604230	0.111330	0.048251	-0.039595	0.040607	0.541012	-0.607068	-0.805092	0.067612	0.001246	0.589282
43083	0.917660	-0.981525	9.399959	0.084445	0.008164	0.013855	0.041286	0.538255	-0.608385	-0.805371	0.066168	0.002355	0.589062
43084	0.971181	-1.066753	9.776173	0.187645	-0.037353	0.048597	0.039848	0.536879	-0.610862	-0.806177	0.063592	0.005235	0.588224
43085	0.854398	-0.856215	9.492352	0.180008	-0.071969	0.093822	0.040410	0.530563	-0.612573	-0.807495	0.061562	0.008658	0.586589
43086	1.182745	-0.949346	9.508515	0.179910	-0.082837	0.115082	0.041113	0.524503	-0.615987	-0.809042	0.059652	0.012097	0.584590
43087	1.347360	-1.075380	9.849183	0.194095	-0.090124	0.119788	0.038759	0.521213	-0.619375	-0.810640	0.057637	0.015958	0.582483
43088	1.212425	-1.095051	9.804436	0.162567	-0.079213	0.117762	0.038528	0.517076	-0.622911	-0.812156	0.055966	0.019132	0.580435
43089	1.077405	-1.084902	10.036186	0.033125	-0.051992	0.109673	0.037745	0.514618	-0.623430	-0.813438	0.056143	0.020508	0.578572
43090	1.173317	-0.974126	10.007425	0.054095	-0.020894	0.103269	0.039345	0.513222	-0.624491	-0.814676	0.055550	0.021490	0.576849
43091	1.181898	-0.768738	9.551852	-0.015324	-0.022763	0.101993	0.038816	0.513769	-0.625011	-0.815818	0.056192	0.021840	0.575158
43092	1.117160	-0.346276	9.290695	0.109654	-0.055539	0.091582	0.037772	0.510220	-0.625528	-0.816956	0.055085	0.024037	0.573560
43093	0.857221	-0.437862	9.397417	0.001589	-0.039139	0.136225	0.039371	0.509777	-0.626982	-0.818493	0.055646	0.024813	0.571277
43094	0.904127	-0.652993	9.786152	0.102334	-0.002461	0.150529	0.039640	0.508679	-0.626984	-0.820307	0.054077	0.025987	0.568767
43095	0.945225	-0.671791	9.894303	0.074586	0.006589	0.128226	0.042838	0.505889	-0.628845	-0.821842	0.052911	0.026843	0.566618
43096	1.079242	-0.470231	9.653510	0.040637	-0.002641	0.091151	0.042324	0.503149	-0.629890	-0.822905	0.052324	0.027383	0.565102
43097	1.020705	-0.331015	9.587696	-0.004148	-0.002682	0.094608	0.043121	0.503679	-0.630682	-0.823963	0.052532	0.027535	0.563532
43098	0.989987	-0.450323	9.897827	0.051702	0.006576	0.129024	0.044575	0.503667	-0.630170	-0.825458	0.051679	0.028006	0.561395
43099	1.012108	-0.536674	9.964043	0.093509	-0.006098	0.159715	0.046053	0.500350	-0.631886	-0.827335	0.050342	0.029237	0.558683
43100	1.019475	-0.562964	10.011757	-0.008251	-0.022591	0.187836	0.046861	0.498416	-0.632942	-0.829392	0.050842	0.029462	0.555568
43101	0.891761	-0.580247	9.957507	-0.039621	-0.031820	0.171999	0.048318	0.498399	-0.632953	-0.831237	0.051998	0.029608	0.552689
43102	0.830565	-0.882493	10.264788	-0.104032	-0.028294	0.162447	0.049762	0.501665	-0.632964	-0.832886	0.054137	0.028891	0.550033
43103	0.777046	-0.791984	10.025487	-0.110056	-0.010082	0.134698	0.050410	0.502635	-0.631004	-0.834238	0.056200	0.027908	0.547823
43104	0.935033	-0.566822	9.636405	-0.189697	0.011745	0.104728	0.050655	0.506337	-0.629825	-0.835151	0.059294	0.025647	0.546214
43105	1.182035	-0.787125	9.803670	-0.083808	-0.015693	0.043491	0.051834	0.508793	-0.629048	-0.835518	0.060927	0.025144	0.545495
43106	0.952247	-0.631198	9.798910	-0.069563	-0.032246	0.009425	0.050630	0.511816	-0.629037	-0.835503	0.062445	0.025043	0.545351
43107	0.911838	-0.759273	9.662297	-0.118499	-0.039623	0.003658	0.049955	0.514836	-0.628768	-0.835375	0.064886	0.024600	0.545282
43108	0.644218	-0.749252	9.933620	-0.041250	-0.037811	-0.012580	0.048348	0.517198	-0.626920	-0.835146	0.065981	0.024928	0.545487
43109	0.703936	-0.644323	9.623558	-0.132425	-0.054329	-0.013015	0.047548	0.519117	-0.627437	-0.834805	0.068778	0.024575	0.545679
43110	0.911736	-0.734997	9.725056	-0.142720	-0.087234	-0.018542	0.045672	0.522440	-0.625455	-0.834344	0.072103	0.024629	0.545953
43111	1.182530	-0.903595	9.518758	-0.119700	-0.098176	-0.038691	0.041151	0.526056	-0.624631	-0.833704	0.075144	0.025177	0.546495
43112	1.283288	-0.808093	9.242557	-0.011001	-0.083482	-0.071385	0.040617	0.526341	-0.624103	-0.832845	0.076203	0.026686	0.547586
43113	1.563842	-0.979735	9.547656	-0.050971	-0.074387	-0.078046	0.036367	0.529943	-0.624328	-0.831876	0.077825	0.027658	0.548781
43114	1.631608	-1.035024	9.523506	0.000127	-0.076225	-0.108235	0.033985	0.529153	-0.624047	-0.830624	0.078600	0.029226	0.550483
43115	1.599145	-1.291173	9.925329	-0.023851	-0.025189	-0.139807	0.030944	0.530805	-0.626380	-0.829033	0.079216	0.029784	0.552759
43116	1.534405	-1.363196	10.010140	-0.098785	0.047730	-0.178138	0.028137	0.534554	-0.623998	-0.826910	0.080220	0.028312	0.555862
43117	1.704339	-1.113824	9.657519	-0.078811	0.076792	-0.280524	0.026011	0.537306	-0.624765	-0.823696	0.080558	0.026805	0.560640
43118	1.780456	-0.902567	9.471538	-0.013546	0.047482	-0.344756	0.023222	0.538711	-0.624218	-0.819812	0.080063	0.026558	0.566386
43119	1.628037	-0.786947	9.596573	0.021391	0.034710	-0.339035	0.020829	0.540114	-0.623412	-0.816005	0.079196	0.026987	0.571958
43120	1.513024	-1.430615	10.008995	0.098996	0.034717	-0.346926	0.016201	0.539065	-0.624161	-0.812190	0.076997	0.028234	0.577600
43121	1.368346	-1.436459	9.791499	0.043259	0.030898	-0.385044	0.011183	0.536379	-0.624907	-0.807801	0.075801	0.029027	0.583840
43122	1.263653	-1.719675	10.060230	-0.037218	0.007753	-0.451858	0.006157	0.536965	-0.626700	-0.802448	0.076051	0.029285	0.591131
43123	0.915589	-1.038032	9.764053	-0.026754	-0.022531	-0.497946	0.000980	0.539627	-0.626264	-0.796469	0.076542	0.030259	0.599052
43124	1.320725	-0.551687	9.616210	0.089321	-0.016828	-0.491835	-0.006969	0.538637	-0.624890	-0.790673	0.075026	0.032482	0.606756
43125	1.327276	-0.891238	10.233291	0.159436	0.012521	-0.461984	-0.014090	0.534313	-0.627716	-0.785279	0.072127	0.035080	0.613925
43126	1.142492	-0.564317	10.248155	0.235902	0.040084	-0.428438	-0.021068	0.530781	-0.633162	-0.780350	0.067636	0.038096	0.620506
43127	1.062859	-0.063472	9.697474	0.311834	0.044015	-0.367169	-0.024594	0.522578	-0.636804	-0.776218	0.061984	0.041933	0.626008
43128	1.050485	-0.508921	9.614287	0.372797	0.014978	-0.309574	-0.028251	0.514103	-0.640446	-0.772782	0.055759	0.046882	0.630476
43129	0.899451	-0.171526	9.857680	0.346038	-0.052594	-0.261640	-0.031235	0.504783	-0.645665	-0.769796	0.050847	0.052482	0.634093
43130	0.924021	-0.283356	9.508240	0.240339	-0.100036	-0.194720	-0.036488	0.497018	-0.648508	-0.767453	0.048223	0.057400	0.636707
43131	1.079162	-0.445519	9.843512	0.229632	-0.120039	-0.147666	-0.042792	0.488705	-0.652652	-0.765650	0.046068	0.062408	0.638563
43132	1.221258	0.072495	9.259130	0.076532	-0.131019	-0.115213	-0.047005	0.483000	-0.653406	-0.764074	0.046441	0.065630	0.640099
43133	1.437105	0.310791	9.158855	0.084832	-0.130887	-0.083795	-0.051496	0.481535	-0.654549	-0.762911	0.046711	0.068891	0.641123
43134	1.480240	0.381925	9.529964	0.142446	-0.127122	-0.057674	-0.056111	0.478561	-0.656347	-0.762105	0.046105	0.072842	0.641689
43135	1.731360	0.300356	9.454342	0.154538	-0.147113	-0.033572	-0.060184	0.473386	-0.658674	-0.761600	0.045585	0.077200	0.641816
43136	1.871035	0.331591	9.360055	0.171875	-0.170787	-0.016830	-0.064528	0.467681	-0.659689	-0.761252	0.045150	0.082154	0.641645
43137	1.963549	0.141601	9.334247	0.245480	-0.170686	-0.013676	-0.067138	0.461662	-0.662683	-0.761007	0.043591	0.088027	0.641263
43138	1.997948	0.501511	9.017922	0.129658	-0.166219	-0.017973	-0.072534	0.456225	-0.665393	-0.760577	0.043735	0.092367	0.641154
43139	2.402787	0.051017	9.327474	0.157207	-0.174383	-0.016864	-0.077420	0.452451	-0.665355	-0.760169	0.043589	0.097180	0.640937
43140	2.663229	0.052496	9.608406	0.197363	-0.147077	-0.084991	-0.083086	0.447029	-0.666883	-0.758931	0.042327	0.102150	0.641715
43141	2.905138	-0.110034	9.786036	0.107048	0.004369	-0.159499	-0.086232	0.440757	-0.668563	-0.756978	0.040426	0.103743	0.643885
43142	3.337825	0.165140	9.789133	-0.039438	0.036994	-0.232273	-0.087558	0.441182	-0.668552	-0.754017	0.040082	0.102995	0.647490
43143	2.825313	-0.562378	9.836564	-0.040186	0.031255	-0.296856	-0.087686	0.440360	-0.668814	-0.750191	0.039864	0.102417	0.652023
43144	1.778520	-0.475182	9.909640	0.038453	-0.036653	-0.377613	-0.091129	0.438226	-0.667346	-0.745207	0.039007	0.103900	0.657533
43145	1.136796	-0.402574	9.703010	-0.198908	-0.098440	-0.463652	-0.096416	0.438808	-0.669792	-0.738719	0.042503	0.103215	0.664706
43146	1.276851	-0.450663	9.631621	-0.348213	-0.092275	-0.501324	-0.104156	0.447429	-0.664617	-0.731522	0.047854	0.100501	0.672670
43147	1.003202	-0.698373	9.827252	-0.237403	-0.121537	-0.532097	-0.110288	0.453006	-0.661028	-0.723859	0.052087	0.099607	0.680731
43148	1.169055	-1.099844	9.835173	-0.364170	-0.151097	-0.608345	-0.120791	0.459585	-0.657927	-0.714831	0.058220	0.097593	0.690002
43149	1.467675	-1.032415	9.678059	-0.497330	-0.142264	-0.693929	-0.130924	0.468521	-0.651292	-0.704322	0.066141	0.093485	0.700583
43150	1.547304	-0.531355	9.801064	-0.615728	-0.056500	-0.704836	-0.139997	0.480432	-0.646760	-0.693416	0.074300	0.086703	0.711433
43151	2.083859	-1.325064	9.583677	-0.555200	0.018415	-0.773800	-0.149886	0.495107	-0.640386	-0.681524	0.080617	0.079559	0.722978
43152	1.809409	-0.912594	9.337228	-0.517985	0.052949	-0.860445	-0.159234	0.504052	-0.631923	-0.668209	0.085555	0.072850	0.735439
43153	1.917678	-1.374412	9.322158	-0.566073	0.071006	-0.930830	-0.167379	0.513236	-0.625566	-0.653535	0.090960	0.064988	0.748595
43154	1.562389	-1.686747	9.664964	-0.507230	0.078087	-1.014529	-0.177240	0.521884	-0.620112	-0.637376	0.095112	0.058334	0.762432
43155	1.510631	-1.948314	9.900882	-0.422243	0.092580	-1.090713	-0.187619	0.525355	-0.613084	-0.619925	0.098065	0.052534	0.776735
43156	0.915540	-1.512429	10.355174	-0.520799	0.057512	-1.137352	-0.204605	0.527515	-0.607968	-0.601124	0.102442	0.046075	0.791222
43157	0.223902	-1.570551	10.647991	-0.435272	0.033582	-1.191360	-0.217892	0.530466	-0.601572	-0.581284	0.106240	0.040857	0.805700
43158	0.072166	-1.615041	10.391477	-0.458801	0.025966	-1.299447	-0.232487	0.531634	-0.597131	-0.559200	0.110098	0.036035	0.820899
43159	-0.068294	-0.956983	10.817118	-0.750427	-0.007532	-1.393204	-0.250545	0.532065	-0.588340	-0.534480	0.117694	0.026378	0.836530
43160	0.352385	-0.194362	10.534053	-0.863168	0.047314	-1.378187	-0.267838	0.538928	-0.578373	-0.509170	0.125389	0.014790	0.851355
43161	0.966245	0.009072	10.561842	-0.718911	0.089625	-1.369203	-0.287088	0.538966	-0.569179	-0.483937	0.130784	0.004586	0.865263
43162	1.130404	-0.070521	9.707607	-0.806100	0.155469	-1.349422	-0.301062	0.544280	-0.559764	-0.458291	0.135764	-0.007215	0.878342
43163	1.765228	0.297320	9.953961	-0.373636	0.212642	-1.365774	-0.313780	0.537915	-0.554294	-0.433162	0.135632	-0.012428	0.890966
43164	1.847631	0.195471	9.674820	-0.419694	0.232853	-1.317114	-0.327140	0.530977	-0.552093	-0.408371	0.135459	-0.018227	0.902525
43165	1.649141	0.348003	9.363016	0.004898	0.224329	-1.254974	-0.336354	0.517258	-0.553072	-0.385599	0.131806	-0.016875	0.913047
43166	1.568576	0.049430	9.348474	0.052873	0.237466	-1.134764	-0.345114	0.493514	-0.557465	-0.364879	0.127483	-0.014632	0.922170
43167	1.691785	-0.503009	9.562739	0.013400	0.248733	-0.997441	-0.351265	0.480136	-0.561875	-0.346437	0.123070	-0.013903	0.929861
43168	1.376172	-1.056630	9.686468	0.009158	0.234320	-0.887602	-0.356765	0.465957	-0.563540	-0.329875	0.118952	-0.013059	0.936409
43169	1.849482	-0.709613	9.566114	-0.328144	0.144759	-0.774730	-0.361762	0.457798	-0.564420	-0.314564	0.118588	-0.018556	0.941617
43170	1.601475	-0.798252	9.120828	-0.161430	0.062107	-0.640862	-0.365205	0.454307	-0.561905	-0.302107	0.118743	-0.020357	0.945630
43171	2.110693	-0.890197	9.378765	-0.039748	-0.016915	-0.521049	-0.369143	0.445596	-0.562139	-0.292210	0.119511	-0.019986	0.948647
43172	1.982955	-0.923642	8.820141	-0.100518	-0.025825	-0.413361	-0.373623	0.438678	-0.561451	-0.284171	0.120833	-0.020647	0.950905
43173	2.436721	-1.002551	9.404240	-0.025106	-0.029328	-0.394501	-0.377705	0.432298	-0.561290	-0.276669	0.121715	-0.020199	0.953012
43174	2.663146	-0.969382	9.121135	0.071604	-0.029304	-0.447529	-0.382181	0.423335	-0.559948	-0.268362	0.122138	-0.017476	0.955384
43175	2.419817	-0.471956	9.776430	0.087689	-0.067836	-0.482499	-0.384914	0.412140	-0.560979	-0.259419	0.123176	-0.014407	0.957769
43176	2.108628	-0.465227	9.111027	-0.016785	-0.046013	-0.483066	-0.388458	0.402073	-0.559645	-0.250178	0.124365	-0.013195	0.960089
43177	2.329751	0.218414	9.770868	-0.132137	-0.003968	-0.430220	-0.391090	0.395824	-0.558317	-0.241624	0.125263	-0.014727	0.962138
43178	2.507584	-0.194918	9.118542	-0.111602	-0.001926	-0.381171	-0.394922	0.391507	-0.556716	-0.234066	0.126036	-0.015805	0.963887
43179	2.745369	0.029577	9.894535	0.081203	-0.105900	-0.371739	-0.397280	0.383745	-0.556045	-0.227167	0.127881	-0.012817	0.965338
43180	2.350497	-0.092151	9.709089	0.049545	-0.126968	-0.358953	-0.402281	0.374916	-0.555616	-0.220478	0.130286	-0.010259	0.966597
43181	2.134917	-0.406667	9.332958	0.013506	-0.084034	-0.348116	-0.406759	0.367994	-0.555321	-0.213827	0.131981	-0.008690	0.967876
43182	2.870209	0.140329	9.842037	0.202606	-0.001538	-0.364825	-0.409904	0.357104	-0.553729	-0.207404	0.131294	-0.003690	0.969398
43183	2.639565	-0.043967	9.558819	0.212192	0.044141	-0.369458	-0.411564	0.345598	-0.557257	-0.200810	0.129653	0.001301	0.971012
43184	2.462079	0.252738	9.177211	0.288922	0.047879	-0.372784	-0.411506	0.331094	-0.557788	-0.194467	0.127639	0.007799	0.972538
43185	2.474540	0.171312	9.281816	0.246539	0.049770	-0.326853	-0.413559	0.317955	-0.560921	-0.188756	0.125731	0.013371	0.973850
43186	1.990111	0.129327	9.247897	0.279018	0.073682	-0.254757	-0.412157	0.303125	-0.565130	-0.184692	0.123262	0.019282	0.974845
43187	2.151879	0.099900	9.695525	0.118758	0.130441	-0.144906	-0.411847	0.294073	-0.567233	-0.182221	0.120279	0.021619	0.975634
43188	2.181117	0.055916	10.184924	0.116614	0.148835	-0.085883	-0.408110	0.288816	-0.568968	-0.181083	0.117002	0.023673	0.976196
43189	1.930032	0.109323	9.765608	0.028475	0.147008	-0.045727	-0.405167	0.284516	-0.571614	-0.180338	0.114043	0.023944	0.976678
43190	2.172493	0.331076	9.737371	-0.053993	0.114090	-0.033174	-0.402506	0.283512	-0.573207	-0.179811	0.112084	0.022667	0.977032
43191	2.010105	-0.011962	9.433357	-0.022701	0.105053	-0.003455	-0.396938	0.284118	-0.574693	-0.179752	0.110140	0.021997	0.977279
43192	2.205035	0.070689	9.565973	0.090948	0.107068	0.013732	-0.395595	0.281351	-0.576277	-0.180486	0.107816	0.023475	0.977369
43193	2.373546	0.118531	9.385764	0.006733	0.096080	0.026249	-0.394655	0.279007	-0.577071	-0.181070	0.105965	0.023351	0.977466
43194	2.239613	-0.091932	9.837695	-0.096047	0.110469	-0.000135	-0.390682	0.278826	-0.576973	-0.181103	0.104244	0.021185	0.977694
43195	1.864841	0.131012	9.813317	-0.185200	0.070042	-0.026390	-0.390022	0.281538	-0.578549	-0.180241	0.103568	0.017506	0.977998
43196	1.697615	0.316188	9.881574	-0.344609	0.047916	-0.023488	-0.387781	0.285742	-0.579613	-0.179259	0.103956	0.010752	0.978235
43197	1.707669	0.219103	9.630632	-0.281311	0.000414	-0.048927	-0.387551	0.292866	-0.578171	-0.177728	0.104960	0.005507	0.978451
43198	2.214675	0.070643	9.546858	-0.168869	-0.003116	-0.077857	-0.387695	0.296148	-0.578430	-0.176072	0.105706	0.002492	0.978682
43199	2.476340	-0.182645	9.910654	-0.098041	-0.010468	-0.127305	-0.388765	0.296996	-0.576849	-0.173384	0.106281	0.001057	0.979102
43200	1.916336	-0.062273	9.551811	-0.146885	-0.013430	-0.171870	-0.390623	0.295666	-0.575263	-0.169909	0.107145	-0.001294	0.979617
43201	1.707266	0.303223	9.603001	-0.178628	0.033108	-0.175820	-0.391672	0.293078	-0.575386	-0.166090	0.107124	-0.004325	0.980265
43202	1.870758	0.418094	10.028661	-0.260725	0.136235	-0.196704	-0.392066	0.295248	-0.577609	-0.161805	0.105431	-0.009361	0.981130
43203	2.318083	0.131337	9.644702	-0.072670	0.133615	-0.264006	-0.389820	0.295505	-0.576710	-0.156451	0.103108	-0.010407	0.982234
43204	2.374314	-0.034730	9.599685	0.181871	0.099024	-0.321717	-0.389646	0.288906	-0.579858	-0.150652	0.100755	-0.006373	0.983418
43205	1.789644	0.206153	9.314323	0.272355	0.086333	-0.295429	-0.389986	0.276986	-0.582349	-0.145378	0.098295	-0.000391	0.984481
43206	1.536931	0.111830	9.320245	0.028654	0.084302	-0.256059	-0.389539	0.268060	-0.585370	-0.140496	0.096651	0.000530	0.985352
43207	1.534510	0.116884	9.392314	-0.145130	0.078753	-0.205249	-0.390464	0.268339	-0.585886	-0.136172	0.095510	-0.001851	0.986069
43208	2.052013	-0.185843	9.925854	-0.033955	0.048865	-0.158467	-0.389134	0.266276	-0.585505	-0.133087	0.094743	-0.002253	0.986563
43209	1.946203	-0.246395	9.871202	0.034833	0.062726	-0.123070	-0.391106	0.264641	-0.587061	-0.130724	0.093433	-0.001201	0.987006
43210	1.960567	-0.219453	10.001351	-0.133732	0.077293	-0.070421	-0.390434	0.263800	-0.588377	-0.129177	0.092358	-0.003815	0.987304
43211	2.237097	-0.570021	10.054232	-0.051644	0.093973	-0.027551	-0.388330	0.268148	-0.588785	-0.128535	0.090669	-0.004745	0.987540
43212	2.261581	-0.670362	9.546505	-0.046782	0.092257	-0.000748	-0.386470	0.267844	-0.589717	-0.128544	0.089068	-0.005807	0.987679
43213	2.140630	-0.604759	9.099766	-0.063127	0.052152	0.042605	-0.385269	0.266998	-0.590906	-0.129274	0.088261	-0.007010	0.987648
43214	2.010147	-0.547551	9.017726	-0.097017	0.030319	0.101525	-0.387402	0.272209	-0.591934	-0.131235	0.087999	-0.009085	0.987396
43215	1.803977	-0.782584	9.363008	-0.141142	0.043156	0.160346	-0.386498	0.276589	-0.590630	-0.134154	0.087574	-0.012042	0.987010
43216	2.176248	-0.978406	9.579799	-0.056784	0.052396	0.149706	-0.384258	0.282287	-0.592741	-0.137177	0.086757	-0.013462	0.986648
43217	1.988305	-0.992304	9.846728	0.020491	0.050563	0.133478	-0.384250	0.282000	-0.594051	-0.139845	0.085781	-0.013243	0.986362
43218	2.012394	-1.003145	9.477093	0.103148	0.035935	0.084089	-0.382538	0.283491	-0.593409	-0.141863	0.084862	-0.011348	0.986177
43219	1.436969	-0.672785	9.317909	0.069783	0.057704	0.059855	-0.381985	0.280724	-0.595904	-0.143163	0.083637	-0.010084	0.986107
43220	1.088972	-0.500039	9.374701	0.101121	0.059528	0.065526	-0.380651	0.279604	-0.596963	-0.144821	0.082261	-0.008264	0.985998
43221	0.842112	-0.303256	9.365554	0.125357	0.019357	0.084149	-0.380098	0.275481	-0.598279	-0.146699	0.081591	-0.005844	0.985793
43222	1.103156	-0.437184	9.452538	0.286279	-0.024221	0.118271	-0.380611	0.270024	-0.597491	-0.149735	0.081312	-0.000213	0.985377
43223	1.137299	-0.503185	9.833642	0.165563	-0.053586	0.132472	-0.382057	0.266489	-0.597088	-0.152629	0.081934	0.003114	0.984876
43224	1.407090	-0.446959	9.935378	0.068589	-0.061006	0.118155	-0.383113	0.265680	-0.597080	-0.155331	0.083030	0.004571	0.984356
43225	1.378066	-0.419924	10.117939	0.127286	-0.028069	0.113783	-0.383899	0.263499	-0.597206	-0.157796	0.083247	0.007070	0.983931
43226	1.857235	-0.304941	9.689497	0.181509	-0.024283	0.101149	-0.386799	0.259704	-0.597053	-0.160371	0.083260	0.010665	0.983481
43227	1.428614	0.078301	9.429195	0.100855	-0.022643	0.076710	-0.386255	0.255597	-0.596797	-0.162059	0.083450	0.012688	0.983164
43228	1.622030	-0.047535	9.107542	0.111066	-0.012463	0.102605	-0.387183	0.255474	-0.596528	-0.164619	0.083453	0.014863	0.982708
43229	1.393858	0.300462	9.681661	0.219560	-0.027936	0.108683	-0.387565	0.250833	-0.596003	-0.167126	0.083357	0.019192	0.982218
43230	1.458119	-0.023548	9.884176	0.025152	-0.060958	0.148373	-0.388484	0.249063	-0.596258	-0.170391	0.084618	0.019762	0.981538
43231	1.207637	-0.053135	10.524811	-0.116677	-0.002660	0.166006	-0.389424	0.251679	-0.595595	-0.173466	0.085153	0.017286	0.980999
43232	1.800224	-0.451461	10.500749	-0.166715	0.002734	0.119643	-0.390256	0.259363	-0.594144	-0.175768	0.085812	0.013915	0.980586
43233	1.787357	-0.309542	9.792011	0.003498	-0.031939	0.048573	-0.389334	0.260721	-0.594019	-0.176737	0.086467	0.014070	0.980352
43234	1.584208	-0.211599	8.999257	-0.056034	-0.086886	0.018821	-0.391985	0.259668	-0.592951	-0.177221	0.088466	0.013359	0.980096
43235	1.685807	-0.278457	9.090494	-0.070225	-0.088652	0.046445	-0.393466	0.261905	-0.589794	-0.178003	0.090499	0.012259	0.979783
43236	1.642266	-0.239289	9.311502	-0.161769	-0.075836	0.102252	-0.394929	0.262884	-0.589258	-0.179919	0.092678	0.009287	0.979262
43237	1.941958	-0.382288	9.537959	-0.158284	-0.055652	0.121635	-0.395895	0.269079	-0.586366	-0.182019	0.094399	0.006194	0.978734
43238	2.090841	-0.233447	10.055186	-0.051353	-0.028144	0.116589	-0.397369	0.273067	-0.585959	-0.184484	0.095245	0.005192	0.978196
43239	2.177097	-0.130772	9.774149	-0.063317	-0.048337	0.074108	-0.398703	0.273645	-0.584376	-0.185830	0.096488	0.004035	0.977825
43240	2.174318	-0.053851	9.753595	-0.150352	-0.035780	0.016425	-0.398857	0.277626	-0.583063	-0.186225	0.097842	0.001325	0.977622
43241	1.703214	0.157861	10.018646	0.002110	-0.022968	-0.008696	-0.399778	0.276674	-0.583580	-0.186079	0.098338	0.001546	0.977600
43242	1.840691	0.658743	10.055763	0.001958	0.064740	-0.030078	-0.400834	0.274235	-0.582525	-0.185902	0.097158	0.001535	0.977752
43243	2.056171	0.479545	10.300132	0.134117	0.101273	-0.100514	-0.398034	0.272401	-0.584906	-0.184214	0.094719	0.004123	0.978303
43244	2.411717	0.207936	9.473800	0.096119	0.062804	-0.159675	-0.398667	0.266380	-0.585951	-0.181613	0.093215	0.006200	0.978922
43245	2.074557	0.107036	9.013104	0.162561	0.033604	-0.162988	-0.396909	0.259500	-0.588064	-0.178739	0.092021	0.009746	0.979535
43246	1.958542	0.174802	9.195425	-0.008792	0.027856	-0.182315	-0.395831	0.255379	-0.588599	-0.175558	0.091562	0.009940	0.980151
43247	1.742389	0.011970	9.551229	0.051084	0.058884	-0.202368	-0.396616	0.252110	-0.588070	-0.171704	0.090268	0.011300	0.980939
43248	1.799654	0.158040	10.014747	0.068924	0.078919	-0.229083	-0.395666	0.247032	-0.588735	-0.167706	0.088522	0.012918	0.981770
43249	1.809195	0.171839	9.822973	0.107410	0.095409	-0.236294	-0.394309	0.241116	-0.590714	-0.163287	0.086304	0.015332	0.982677
43250	1.487955	0.296661	9.922555	0.147524	0.136535	-0.233406	-0.391894	0.234374	-0.591915	-0.159238	0.083158	0.018300	0.983561
43251	1.470339	0.445207	9.746822	0.214189	0.124894	-0.172145	-0.389591	0.225830	-0.595605	-0.156257	0.080014	0.022622	0.984210
43252	1.378617	0.448323	9.304281	0.175725	0.082099	-0.100286	-0.386253	0.218680	-0.595635	-0.154764	0.077897	0.026088	0.984530
43253	1.390339	0.523302	9.411073	0.164395	0.048491	-0.011699	-0.386363	0.214566	-0.596815	-0.154818	0.076474	0.029424	0.984539
43254	1.707477	0.265273	9.763317	0.113019	0.032245	0.084068	-0.385820	0.211410	-0.597214	-0.156805	0.075632	0.031523	0.984225
43255	1.756299	0.143038	9.874891	0.100490	-0.002389	0.128364	-0.383965	0.210710	-0.596706	-0.159486	0.075506	0.033528	0.983737
43256	1.767218	-0.131666	9.751105	0.023214	-0.018820	0.166774	-0.384101	0.212619	-0.597489	-0.162987	0.076005	0.033899	0.983112
43257	1.651414	-0.112354	9.836720	-0.039993	0.004892	0.183023	-0.384642	0.213732	-0.596175	-0.166535	0.076240	0.032986	0.982530
43258	1.772417	-0.218906	9.567476	0.019197	0.030653	0.210983	-0.383590	0.215635	-0.596182	-0.171018	0.075800	0.033053	0.981791
43259	1.545842	-0.228677	9.656451	0.057513	0.038019	0.231460	-0.381473	0.216973	-0.596723	-0.175686	0.075100	0.033820	0.980995
43260	1.453604	-0.104262	9.503691	-0.053502	0.019777	0.293675	-0.380426	0.220515	-0.596992	-0.182077	0.075171	0.032406	0.979871
43261	1.882418	-0.033959	9.407849	-0.115120	-0.053226	0.335943	-0.379387	0.225703	-0.596736	-0.188463	0.076955	0.029925	0.978603
43262	1.781367	-0.079964	9.382255	-0.129237	-0.118093	0.356274	-0.380762	0.233421	-0.592530	-0.196376	0.080026	0.027485	0.976871
43263	1.544190	0.117577	9.589272	-0.231979	-0.131886	0.385287	-0.382254	0.240700	-0.591204	-0.203468	0.083833	0.022925	0.975217
43264	1.757338	-0.073245	9.953491	-0.251454	-0.055263	0.335247	-0.382847	0.251012	-0.586480	-0.210481	0.086162	0.017860	0.973630
43265	1.947989	0.414489	10.336621	-0.233084	0.048667	0.222565	-0.381289	0.259201	-0.586489	-0.214444	0.086385	0.012817	0.972824
43266	1.870269	0.508480	9.722634	-0.123603	0.088702	0.092006	-0.379460	0.264660	-0.585584	-0.216678	0.085298	0.010024	0.972458
43267	1.224468	0.945396	9.804358	-0.116022	0.103010	0.001532	-0.377076	0.267484	-0.587698	-0.216542	0.083884	0.007469	0.972634
43268	0.108045	0.982888	10.159371	-0.463688	0.062053	-0.068509	-0.374318	0.271029	-0.585754	-0.214590	0.084763	-0.001595	0.973018
43269	-0.024619	0.492332	10.324102	-0.726353	-0.035470	-0.195185	-0.375969	0.284200	-0.583508	-0.209551	0.088518	-0.015048	0.973666
43270	0.778109	0.012518	10.272050	-0.430998	-0.143077	-0.272837	-0.379474	0.296444	-0.580461	-0.203594	0.093281	-0.022254	0.974347
43271	1.580541	-0.438823	9.399354	-0.302116	-0.145325	-0.201977	-0.384554	0.302839	-0.575964	-0.199170	0.097345	-0.026953	0.974746
43272	2.300571	-0.756844	9.564861	-0.205916	-0.112823	-0.075063	-0.388295	0.307560	-0.573181	-0.197438	0.100498	-0.030270	0.974681
43273	1.945776	-1.190904	9.493043	0.028396	-0.081214	0.056211	-0.391094	0.309936	-0.571323	-0.198657	0.101884	-0.029295	0.974319
43274	1.725821	-1.596588	9.197216	0.230703	-0.009525	0.134663	-0.391485	0.308841	-0.571844	-0.201842	0.101167	-0.024933	0.973860
43275	1.604460	-1.420781	9.313783	0.037219	0.005077	0.218552	-0.391077	0.306371	-0.572111	-0.206190	0.100766	-0.024512	0.973001
43276	1.779811	-1.788291	9.396690	0.039197	-0.014999	0.224154	-0.389106	0.311810	-0.573041	-0.210729	0.100879	-0.024035	0.972028
43277	1.832256	-1.647438	9.744856	0.030449	-0.031457	0.231509	-0.389115	0.313729	-0.572647	-0.215330	0.101224	-0.023685	0.970992
43278	1.387589	-1.421539	9.921526	-0.112858	-0.053707	0.197564	-0.390459	0.317313	-0.571456	-0.219053	0.102751	-0.025940	0.969941
43279	1.594409	-1.315771	9.771296	-0.318816	-0.043109	0.123600	-0.389305	0.323890	-0.568973	-0.220845	0.104875	-0.032136	0.969121
43280	1.557385	-0.622691	9.823883	-0.052144	-0.046716	0.028017	-0.390782	0.327476	-0.567650	-0.221398	0.106085	-0.032894	0.968838
43281	2.546179	-0.704674	9.198177	-0.073929	-0.012103	-0.082845	-0.394231	0.327526	-0.566574	-0.219672	0.106674	-0.034006	0.969128
43282	3.395147	-0.770942	9.027520	-0.025647	0.042659	-0.186011	-0.393707	0.327395	-0.565400	-0.216139	0.106180	-0.034182	0.969970
43283	3.887470	-0.881604	8.747280	-0.061225	0.130570	-0.138309	-0.394086	0.324921	-0.567101	-0.213254	0.104117	-0.035498	0.970784
43284	2.846642	-1.558188	8.516814	-0.185103	0.148951	0.012385	-0.391991	0.328744	-0.565413	-0.213473	0.102114	-0.039608	0.970790
43285	1.782102	-1.248936	9.505106	-0.175450	0.216585	0.097168	-0.386973	0.333874	-0.566368	-0.214845	0.098738	-0.044011	0.970647
43286	0.068362	-0.800906	10.642930	-0.263907	0.219821	0.098459	-0.382204	0.336805	-0.568763	-0.216425	0.095626	-0.050139	0.970310
43287	-0.527334	-1.234279	11.615580	-0.785654	0.120341	0.081191	-0.379890	0.352392	-0.566679	-0.216379	0.096591	-0.065931	0.969280
43288	-0.481920	-1.660081	11.614832	-1.098181	-0.055570	0.042987	-0.376568	0.375400	-0.560015	-0.215167	0.102432	-0.086941	0.967291
43289	0.094971	-2.355922	10.441315	-1.286462	-0.183723	-0.018610	-0.381099	0.405224	-0.550796	-0.212477	0.111369	-0.110870	0.964447
43290	1.213895	-2.423147	9.833836	-1.779920	-0.219758	-0.043149	-0.385699	0.443601	-0.534500	-0.208080	0.123280	-0.143982	0.959570
43291	1.782934	-3.473104	9.248252	-1.525363	-0.245939	-0.067580	-0.391792	0.485462	-0.513475	-0.203716	0.134326	-0.171896	0.954415
43292	2.603870	-3.753094	8.514972	-1.592321	-0.245735	-0.025412	-0.397991	0.520754	-0.492975	-0.199759	0.145610	-0.201020	0.947885
43293	2.982701	-4.327625	8.452832	-1.578127	-0.276466	0.083652	-0.403124	0.552358	-0.470784	-0.197843	0.156670	-0.229862	0.939934
43294	2.910258	-5.373787	7.239532	-2.031306	-0.333346	0.168259	-0.406618	0.595643	-0.441265	-0.196060	0.170143	-0.266936	0.928093
43295	2.242584	-5.944799	6.704339	-2.197731	-0.370099	0.188708	-0.410831	0.638235	-0.399953	-0.193955	0.184443	-0.306578	0.913440
43296	1.809147	-6.581778	6.444087	-2.270844	-0.395869	0.170860	-0.411250	0.684810	-0.352644	-0.190991	0.199309	-0.346698	0.896437
43297	1.482875	-7.481251	5.352911	-1.933652	-0.366509	0.064588	-0.414138	0.720191	-0.306107	-0.186956	0.212654	-0.379977	0.880593
43298	1.804840	-7.247356	5.311183	-1.126318	-0.292587	0.015959	-0.418485	0.738633	-0.272533	-0.184714	0.221927	-0.398588	0.870492
43299	2.011626	-7.150088	4.786323	-0.200349	-0.156317	-0.010932	-0.423353	0.745129	-0.257820	-0.185011	0.225472	-0.401524	0.868166
43300	2.344145	-7.090351	5.174376	0.510713	-0.009380	-0.044468	-0.422239	0.739579	-0.264381	-0.186738	0.224193	-0.392301	0.872334
43301	2.172738	-6.516608	5.588943	0.872204	0.122713	0.010647	-0.421816	0.724330	-0.284038	-0.189966	0.218680	-0.377587	0.879500
43302	2.087606	-6.854915	5.919502	1.581167	0.207588	0.036265	-0.418179	0.707756	-0.309485	-0.195998	0.208749	-0.350439	0.891740
43303	1.860530	-6.732629	6.629705	2.234685	0.326896	-0.015084	-0.416169	0.682459	-0.347235	-0.202677	0.194049	-0.311527	0.907865
43304	1.911148	-6.183296	7.516540	2.494668	0.355230	-0.106136	-0.411528	0.640618	-0.394969	-0.208123	0.178034	-0.266808	0.924014
43305	1.925631	-5.136422	8.268373	2.237364	0.311884	-0.136041	-0.407165	0.595004	-0.437463	-0.211790	0.163474	-0.226049	0.936655
43306	2.179423	-4.729117	9.018272	2.281795	0.264261	-0.189289	-0.406073	0.537946	-0.479149	-0.214378	0.149649	-0.183509	0.947614
43307	2.095954	-3.401646	8.853659	1.665502	0.218189	-0.081657	-0.403769	0.491413	-0.506564	-0.216961	0.138554	-0.152506	0.954187
43308	1.848592	-3.078047	9.340831	0.810644	0.155198	-0.022240	-0.397931	0.469344	-0.518279	-0.218348	0.132216	-0.137529	0.957042
43309	1.813874	-3.381044	9.413079	0.568481	0.102127	0.062457	-0.395724	0.457472	-0.526685	-0.220810	0.127553	-0.127193	0.958538
43310	1.726088	-3.161380	9.669815	0.618811	0.060230	0.108904	-0.393791	0.444399	-0.532338	-0.224386	0.123472	-0.115762	0.959690
43311	1.655159	-2.957762	9.446343	0.494416	0.038150	0.100915	-0.392129	0.433242	-0.538251	-0.227499	0.120229	-0.106639	0.960426
43312	1.644650	-2.764427	9.698630	0.358109	0.023299	0.076240	-0.390489	0.424435	-0.541674	-0.229836	0.118078	-0.099945	0.960856
43313	1.874504	-2.422058	9.767996	0.116701	-0.008076	0.047370	-0.388331	0.418360	-0.544838	-0.231089	0.117549	-0.097727	0.960848
43314	1.854736	-2.331547	9.509805	-0.009416	-0.015525	0.040281	-0.388989	0.417138	-0.544702	-0.231931	0.117903	-0.097829	0.960592
43315	1.800851	-2.150972	9.574253	0.018673	-0.022855	0.024734	-0.390181	0.417423	-0.544954	-0.232544	0.118161	-0.097355	0.960460
43316	1.785856	-2.056147	9.167323	0.014163	-0.008232	0.015459	-0.390191	0.416899	-0.542597	-0.232961	0.118315	-0.096979	0.960378
43317	1.791193	-2.159113	9.309971	0.029250	0.015503	0.002581	-0.389657	0.416885	-0.543387	-0.233097	0.117835	-0.096408	0.960461
43318	1.877380	-2.028918	9.336609	0.090499	0.033847	-0.002677	-0.389638	0.414403	-0.545353	-0.233267	0.116860	-0.094718	0.960707
43319	1.927281	-2.379772	9.437784	0.057631	0.041075	-0.019449	-0.387511	0.413278	-0.546025	-0.232994	0.115812	-0.093656	0.961005
43320	1.839860	-2.250191	9.385970	-0.048239	0.042742	-0.034763	-0.387642	0.413549	-0.546417	-0.232214	0.115373	-0.094597	0.961154
43321	1.661188	-2.192473	9.481140	-0.054324	0.038119	-0.040335	-0.387521	0.415742	-0.545893	-0.231284	0.114946	-0.095618	0.961328
43322	1.786956	-2.279140	9.394673	0.087657	0.046482	-0.056231	-0.386717	0.415035	-0.547210	-0.230404	0.113848	-0.093914	0.961838
43323	1.772048	-2.193152	9.218088	0.218831	0.050294	-0.055575	-0.385632	0.409270	-0.548007	-0.229777	0.111963	-0.089697	0.962612
43324	1.800126	-2.004765	9.408248	0.253679	0.068632	-0.044363	-0.385323	0.402123	-0.551157	-0.229449	0.109647	-0.084924	0.963389
43325	1.794958	-1.930050	9.447659	0.193053	0.072270	-0.024376	-0.384619	0.396060	-0.554832	-0.229314	0.107406	-0.081355	0.963982
43326	1.698902	-2.014726	9.368752	0.113347	0.063052	-0.017381	-0.382348	0.392193	-0.555901	-0.229201	0.105791	-0.079318	0.964357
43327	1.664997	-1.975703	9.541833	0.097565	0.064862	-0.011009	-0.382597	0.390807	-0.557995	-0.229125	0.104115	-0.077584	0.964698
43328	1.476978	-1.988394	9.458277	0.153662	0.059388	-0.022720	-0.381130	0.388327	-0.558139	-0.229007	0.102393	-0.074739	0.965135
43329	1.510141	-1.860581	9.522797	0.314641	0.055921	-0.018213	-0.380825	0.381593	-0.561026	-0.229245	0.099899	-0.068762	0.965784
43330	1.535898	-1.691482	9.703061	0.347977	0.063234	-0.029140	-0.379315	0.372377	-0.564448	-0.229369	0.097212	-0.062167	0.966475
43331	1.431940	-1.644618	9.395458	0.239413	0.050300	-0.040747	-0.378871	0.362641	-0.566421	-0.229013	0.095190	-0.057571	0.967046
43332	1.638463	-1.460584	9.616031	0.157246	0.044717	-0.051310	-0.379240	0.357975	-0.568384	-0.228337	0.093755	-0.054534	0.967522
43333	1.753896	-1.397788	9.617989	0.160616	0.039285	-0.039285	-0.377890	0.353293	-0.569969	-0.227862	0.092318	-0.051405	0.967943
43334	1.955362	-1.181506	9.421244	0.139244	0.050323	-0.020953	-0.376814	0.348497	-0.569718	-0.227749	0.090823	-0.048796	0.968246
43335	1.704672	-1.188796	9.546039	0.352729	0.063330	-0.010674	-0.375715	0.342299	-0.572743	-0.228139	0.088037	-0.042091	0.968726
43336	1.544945	-1.056256	9.697651	0.566153	0.079093	-0.000403	-0.375776	0.330077	-0.577594	-0.229157	0.084009	-0.031374	0.969250
43337	1.541702	-0.891117	9.440661	0.298080	0.087054	0.001914	-0.373474	0.318820	-0.579190	-0.229655	0.080999	-0.025847	0.969551
43338	1.423381	-0.844955	9.639462	0.070679	0.075773	-0.012150	-0.371330	0.313722	-0.580388	-0.229569	0.079302	-0.024701	0.969742
43339	1.394498	-0.854565	9.660665	0.014537	0.066603	0.002345	-0.370264	0.312884	-0.580921	-0.229624	0.077992	-0.024582	0.969838
43340	1.532149	-0.892031	9.882288	0.128619	0.057551	-0.013671	-0.368397	0.311479	-0.582509	-0.229644	0.076383	-0.022224	0.970018
43341	1.471350	-0.786705	9.758362	0.189821	0.037509	-0.015182	-0.368641	0.306826	-0.583033	-0.229639	0.074850	-0.018547	0.970216
43342	1.403383	-0.690641	9.744671	0.224863	0.046651	-0.026100	-0.366891	0.301864	-0.584883	-0.229570	0.073013	-0.014252	0.970445
43343	1.325767	-0.594711	9.697277	0.300126	0.035746	-0.031247	-0.365796	0.293637	-0.585681	-0.229404	0.071013	-0.008402	0.970701
43344	1.233544	-0.469984	9.635748	0.287741	0.057660	-0.031352	-0.366021	0.284871	-0.587124	-0.229295	0.068668	-0.002931	0.970927
43345	1.363227	-0.364076	9.571224	0.158115	0.055719	-0.030159	-0.365334	0.280200	-0.588442	-0.228937	0.066928	0.000065	0.971138
43346	1.448937	-0.127546	9.733788	0.214126	0.041153	-0.033555	-0.363985	0.274435	-0.588979	-0.228691	0.065238	0.004187	0.971302
43347	1.510907	0.011075	9.424219	0.311903	0.068722	-0.029411	-0.362227	0.265385	-0.589260	-0.228540	0.062554	0.010127	0.971470
43348	1.441010	0.011361	9.548408	0.413502	0.076116	-0.032604	-0.360066	0.256588	-0.591115	-0.228577	0.059264	0.017960	0.971554
43349	1.191637	0.232432	9.606797	0.402756	0.099850	-0.024410	-0.360546	0.245635	-0.592688	-0.228618	0.055560	0.025524	0.971594
43350	1.012314	0.429885	9.754336	0.334180	0.099800	-0.001703	-0.357315	0.235723	-0.595469	-0.229106	0.052179	0.031666	0.971486
43351	0.962939	0.685819	10.040748	0.293893	0.092418	-0.002836	-0.355158	0.225578	-0.595361	-0.229419	0.049105	0.037133	0.971379
43352	1.107954	0.614146	10.105915	0.279961	0.070493	0.000827	-0.353799	0.218842	-0.597208	-0.229838	0.046538	0.042350	0.971193
43353	1.209052	0.650559	10.140979	0.297723	0.050360	-0.022123	-0.352054	0.211990	-0.596571	-0.229729	0.044245	0.048100	0.971058
43354	1.073177	0.825433	9.993320	0.278373	0.034781	-0.027746	-0.351895	0.204604	-0.596444	-0.229552	0.042350	0.053473	0.970903
43355	0.980718	0.992881	9.759537	0.251766	0.016527	-0.009404	-0.350802	0.196924	-0.597243	-0.229601	0.040931	0.058476	0.970664
43356	0.975190	1.136811	9.634267	0.204243	0.019260	0.003266	-0.350647	0.191041	-0.597247	-0.229917	0.039710	0.062451	0.970392
43357	0.981996	1.223114	9.537112	0.109542	0.030151	0.010150	-0.350629	0.188698	-0.598951	-0.230240	0.038697	0.064625	0.970214
43358	1.046792	1.285709	9.509787	0.004365	0.041038	0.018829	-0.349435	0.186780	-0.597913	-0.230721	0.037993	0.064608	0.970129
43359	1.259799	1.118440	9.725492	-0.014738	0.033733	0.024295	-0.348649	0.188689	-0.597657	-0.231225	0.037510	0.064351	0.970045
43360	1.139314	1.103726	9.714558	0.027211	0.033776	0.030041	-0.348115	0.188130	-0.598185	-0.231943	0.036854	0.064803	0.969868
43361	1.079353	1.046643	9.943666	0.041491	0.031895	0.013502	-0.347585	0.189210	-0.598975	-0.232279	0.036140	0.065650	0.969758
43362	0.942324	0.970022	10.133368	0.067689	0.013657	0.032117	-0.346519	0.187557	-0.598984	-0.233044	0.035689	0.066978	0.969500
43363	0.865095	0.976296	9.902267	-0.021511	0.001641	0.015071	-0.347841	0.186753	-0.598843	-0.233325	0.035853	0.066723	0.969444
43364	0.966707	0.891362	9.633146	-0.086265	-0.001152	0.009221	-0.346386	0.188640	-0.599902	-0.233508	0.036377	0.065151	0.969487
43365	0.899007	0.934793	9.707545	-0.066794	-0.010339	-0.011898	-0.348654	0.190191	-0.597918	-0.233219	0.036948	0.064075	0.969607
43366	1.010099	0.891318	9.595140	-0.042119	0.004286	-0.031169	-0.348116	0.190033	-0.599363	-0.232666	0.037108	0.063364	0.969781
43367	1.116038	0.925467	9.668628	-0.045640	0.007958	-0.027499	-0.348383	0.190312	-0.599099	-0.232114	0.037214	0.062613	0.969958
43368	1.030848	1.098842	9.756690	-0.021247	0.011633	-0.023702	-0.348520	0.191544	-0.599228	-0.231749	0.037142	0.062267	0.970070
43369	0.999222	1.156348	9.704386	-0.082541	0.015212	-0.027713	-0.349060	0.192520	-0.597914	-0.231173	0.037278	0.060772	0.970297
43370	1.013837	1.125112	9.708885	-0.061626	0.018921	-0.016536	-0.347870	0.194548	-0.598970	-0.230921	0.037262	0.059604	0.970430
43371	0.936343	1.199780	9.776429	0.004739	0.008049	-0.001425	-0.347206	0.193585	-0.598714	-0.230911	0.037162	0.059826	0.970423
43372	0.924600	1.132249	9.736961	0.036212	0.026371	0.002401	-0.346940	0.193309	-0.598716	-0.231096	0.036572	0.060508	0.970359
43373	1.033273	1.099110	9.833539	0.009890	0.015421	0.017056	-0.346273	0.193156	-0.599508	-0.231456	0.036326	0.060788	0.970264
43374	1.014436	1.002738	9.808004	-0.019758	0.002577	0.011393	-0.346010	0.193156	-0.599248	-0.231741	0.036468	0.060487	0.970210
43375	1.043675	0.935192	9.740110	-0.086248	0.004335	0.009213	-0.347342	0.195223	-0.599236	-0.231866	0.036878	0.058954	0.970259
43376	1.058354	0.892073	9.787656	-0.042279	-0.008451	-0.005309	-0.347880	0.196739	-0.598707	-0.231802	0.037319	0.058280	0.970298
43377	1.014850	0.910956	9.705891	0.020553	0.004446	0.007908	-0.347606	0.195360	-0.599496	-0.231981	0.037235	0.058813	0.970226
43378	1.034209	0.891367	9.595365	-0.017784	0.000707	-0.012581	-0.347215	0.196046	-0.598844	-0.231813	0.037375	0.058577	0.970275
43379	1.048927	0.843715	9.724472	-0.017756	0.009848	-0.008902	-0.347877	0.196868	-0.599493	-0.231645	0.037351	0.058348	0.970331
43380	1.014964	0.889513	9.768010	-0.003851	0.013532	-0.000535	-0.347882	0.197694	-0.598969	-0.231751	0.037190	0.058314	0.970313
43381	0.952001	0.949699	9.813880	-0.002004	0.011665	-0.012527	-0.348006	0.196049	-0.599492	-0.231526	0.037054	0.058379	0.970368
43382	0.956886	0.935181	9.787313	-0.025701	-0.010270	-0.003383	-0.348539	0.196875	-0.599488	-0.231523	0.037454	0.058033	0.970374
43383	1.009902	0.937398	9.701414	-0.009117	-0.008405	-0.001453	-0.348018	0.197973	-0.598575	-0.231485	0.037754	0.058042	0.970371
43384	0.976211	0.925430	9.739344	0.006752	0.000716	-0.012462	-0.348408	0.198235	-0.600143	-0.231363	0.037779	0.058283	0.970385
43385	1.038836	0.937482	9.708888	-0.012498	0.001615	-0.014405	-0.347748	0.198231	-0.599755	-0.231082	0.037885	0.058187	0.970454
43386	1.068011	0.887083	9.730060	-0.007193	0.004360	-0.016225	-0.347754	0.198243	-0.598577	-0.230879	0.037900	0.058144	0.970504
43387	1.067929	0.906513	9.783147	-0.003730	-0.001109	-0.010663	-0.347224	0.198916	-0.599105	-0.230675	0.038029	0.058223	0.970543
43388	1.058449	0.870269	9.744139	0.024376	-0.002015	-0.019746	-0.347886	0.197702	-0.598183	-0.230430	0.038017	0.058825	0.970565
43389	1.048744	0.882215	9.725010	-0.019335	0.000660	-0.027356	-0.349466	0.196615	-0.599218	-0.229893	0.038169	0.058600	0.970700
43390	1.070055	0.964047	9.719154	-0.056294	-0.008472	-0.010920	-0.347088	0.197686	-0.598844	-0.229755	0.038664	0.057659	0.970769
43391	1.053398	0.918368	9.739964	0.003241	0.004383	-0.010637	-0.349471	0.197575	-0.598956	-0.229564	0.038664	0.057843	0.970804
43392	1.048482	0.934931	9.660928	0.008499	0.011692	-0.016159	-0.349737	0.197581	-0.598692	-0.229400	0.038463	0.058071	0.970837
43393	1.125742	0.916140	9.750212	-0.007186	0.011674	-0.018081	-0.348810	0.197706	-0.598830	-0.229065	0.038366	0.058024	0.970922
43394	1.009947	0.930385	9.761334	0.003311	0.017147	-0.019888	-0.348019	0.197974	-0.598444	-0.228856	0.038077	0.058131	0.970977
43395	1.000218	0.949739	9.797525	0.008538	0.009847	-0.016160	-0.348545	0.197701	-0.598963	-0.228568	0.037945	0.058394	0.971034
43396	0.990592	0.944808	9.768558	0.001497	0.004366	-0.012495	-0.349206	0.195535	-0.597518	-0.228453	0.037923	0.058517	0.971054
43397	0.995400	0.947175	9.754231	-0.010729	-0.008446	-0.014383	-0.347352	0.196057	-0.597926	-0.228164	0.038235	0.058486	0.971112
43398	1.014952	0.891919	9.768044	-0.007217	-0.001125	-0.012528	-0.348666	0.193881	-0.598178	-0.228047	0.038359	0.058465	0.971136
43399	1.022163	0.896747	9.768178	0.004960	0.001650	-0.005087	-0.349198	0.195113	-0.598697	-0.227962	0.038415	0.058682	0.971141
43400	1.009939	0.930245	9.720520	-0.002025	0.008026	-0.011594	-0.349734	0.195945	-0.598169	-0.227906	0.038337	0.058720	0.971155
43401	1.053438	0.911247	9.768674	-0.001855	-0.006624	-0.023566	-0.349462	0.193756	-0.597910	-0.227448	0.038565	0.058853	0.971245
43402	1.029130	0.954659	9.812268	0.001540	-0.002948	-0.014329	-0.349453	0.193874	-0.599744	-0.227310	0.038682	0.059012	0.971263
43403	1.058085	0.947269	9.745215	-0.001919	-0.021230	-0.018008	-0.350391	0.194178	-0.597771	-0.226942	0.039201	0.059205	0.971316
