# Supplementary material for: Identification of Haptic Based Guiding Using Hard Reins
Source: PLoS One. 2015 Jul 22;10(7):e0132020. doi: 10.1371/journal.pone.0132020 (PMC4511788; doi:10.1371/journal.pone.0132020)
Supplement: S9 File — (ZIP) [file pone.0132020.s009.zip › Exp2_MotionData2/Subject10/path1/T9/sync9.txt]

// Start Time: 0
// Sample rate: 25.0Hz
// Scenario: 4.9
// Firmware Version: 2.6.1
Counter	Acc_X	Acc_Y	Acc_Z	Gyr_X	Gyr_Y	Gyr_Z	Mag_X	Mag_Y	Mag_Z	Quat_w	Quat_x	Quat_y	Quat_z
42866	3.236949	1.909991	9.028536	0.020540	-0.023447	-0.008735	-0.425276	-0.057316	-1.043271	-0.662004	-0.193172	0.042093	-0.722955
42867	3.217335	1.924203	9.047086	0.024542	-0.018561	0.010762	-0.425006	-0.057776	-1.042062	-0.661692	-0.193732	0.042059	-0.723092
42868	3.300143	1.898998	9.016114	0.027408	-0.023691	0.003649	-0.425274	-0.058192	-1.042209	-0.661461	-0.194435	0.042029	-0.723117
42869	3.301631	1.957296	9.087940	0.042929	-0.009182	-0.002402	-0.428233	-0.059000	-1.041109	-0.661275	-0.195116	0.041555	-0.723131
42870	3.320101	1.984323	8.967937	0.084654	-0.026242	-0.017412	-0.427150	-0.061340	-1.039152	-0.661120	-0.196630	0.040649	-0.722914
42871	3.275095	1.934955	8.986187	0.064760	-0.016764	-0.012098	-0.428764	-0.062104	-1.035203	-0.660980	-0.197717	0.039921	-0.722786
42872	3.302779	1.993713	8.914373	0.015561	-0.036325	0.007066	-0.427547	-0.063820	-1.035819	-0.660735	-0.198443	0.040243	-0.722793
42873	3.370744	1.994951	8.954967	0.009218	-0.024014	0.010645	-0.430103	-0.064625	-1.035269	-0.660479	-0.198886	0.040506	-0.722891
42874	3.339060	1.996799	8.910648	0.010595	-0.023569	-0.007022	-0.429565	-0.064641	-1.035140	-0.660466	-0.199373	0.040676	-0.722759
42875	3.369143	1.956081	8.969655	-0.007899	-0.028603	0.010563	-0.431588	-0.063463	-1.034942	-0.660275	-0.199658	0.041249	-0.722823
42876	3.396017	1.949288	8.994604	-0.018467	-0.018735	0.003515	-0.433066	-0.064261	-1.035769	-0.660229	-0.199683	0.041817	-0.722825
42877	3.396050	1.946861	8.989809	-0.029386	-0.023417	-0.026608	-0.432799	-0.063426	-1.035335	-0.660663	-0.199640	0.042486	-0.722401
42878	3.318251	1.962445	9.011376	0.004569	-0.023414	-0.051240	-0.431320	-0.063088	-1.033023	-0.661313	-0.200083	0.042565	-0.721678
42879	3.281176	1.988470	8.947453	-0.024855	-0.027789	-0.028365	-0.430779	-0.064275	-1.031296	-0.661752	-0.200161	0.043216	-0.721216
42880	3.318398	1.967311	9.088379	-0.008030	-0.023459	-0.017687	-0.432662	-0.064491	-1.032371	-0.661966	-0.200409	0.043611	-0.720927
42881	3.269285	1.978544	8.956792	0.023171	-0.007553	-0.003328	-0.433472	-0.063577	-1.034241	-0.661869	-0.200803	0.043397	-0.720919
42882	3.278834	1.983571	8.942603	-0.011459	0.000610	0.014295	-0.430643	-0.064209	-1.034295	-0.661658	-0.200631	0.043652	-0.721145
42883	3.385588	1.980655	8.960345	-0.011532	0.016487	0.019677	-0.433339	-0.062969	-1.036133	-0.661391	-0.200198	0.043710	-0.721507
42884	3.366508	1.968172	8.979112	0.002981	0.021140	0.016220	-0.431990	-0.063851	-1.036177	-0.661110	-0.199918	0.043492	-0.721855
42885	3.378365	1.980525	8.974568	0.017674	0.013570	0.003838	-0.431997	-0.061582	-1.036103	-0.660951	-0.199927	0.043103	-0.722022
42886	3.356286	1.984974	8.918489	0.008190	0.009494	0.021469	-0.432805	-0.061589	-1.035003	-0.660563	-0.199880	0.042985	-0.722397
42887	3.415500	1.942357	8.980810	-0.000861	-0.001244	0.021360	-0.434687	-0.062415	-1.034190	-0.660211	-0.199845	0.043131	-0.722719
42888	3.386443	1.939401	8.970311	0.016338	0.011329	-0.013862	-0.434284	-0.062459	-1.032696	-0.660302	-0.199909	0.042729	-0.722642
42889	3.352121	1.955770	8.949876	-0.005540	-0.004167	-0.006066	-0.432799	-0.063914	-1.032624	-0.660363	-0.199878	0.042873	-0.722586
42890	3.341936	1.979861	8.946975	-0.021795	-0.000813	-0.003442	-0.433476	-0.062474	-1.032842	-0.660447	-0.199605	0.043225	-0.722564
42891	3.347530	1.945978	8.969068	-0.034062	0.010015	-0.014021	-0.433210	-0.061302	-1.034716	-0.660749	-0.198998	0.043561	-0.722435
42892	3.384536	1.927238	9.057009	-0.014577	0.004587	-0.003395	-0.433476	-0.062128	-1.035558	-0.660807	-0.198743	0.043737	-0.722442
42893	3.280839	2.003028	8.932888	-0.011231	-0.000947	0.005444	-0.433210	-0.060842	-1.036201	-0.660728	-0.198578	0.043964	-0.722546
42894	3.303883	1.947614	8.972530	-0.012462	-0.012717	0.049565	-0.433753	-0.059220	-1.038324	-0.659997	-0.198554	0.044548	-0.723184
42895	3.357978	1.917042	9.024975	-0.022966	-0.030230	0.035263	-0.433887	-0.059667	-1.037246	-0.659507	-0.198629	0.045447	-0.723555
42896	3.406385	1.917918	9.009603	-0.006483	-0.019203	0.026534	-0.436181	-0.057957	-1.035255	-0.659078	-0.198798	0.045939	-0.723869
42897	3.407177	1.871803	8.969050	-0.004058	-0.007102	0.005404	-0.436983	-0.059766	-1.035986	-0.658965	-0.198815	0.046143	-0.723954
42898	3.440058	1.923380	8.962448	-0.018318	-0.007088	0.000045	-0.437396	-0.057667	-1.028140	-0.658976	-0.198677	0.046541	-0.723956
42899	3.421607	1.879349	8.981473	0.002748	-0.009230	-0.014042	-0.437803	-0.056832	-1.027017	-0.659115	-0.198835	0.046598	-0.723783
42900	3.387533	1.878726	8.932285	-0.007406	-0.004247	-0.003424	-0.437802	-0.057135	-1.026209	-0.659136	-0.198802	0.046787	-0.723760
42901	3.426444	1.874578	8.947955	-0.011031	0.001016	-0.001643	-0.436180	-0.058376	-1.035541	-0.659159	-0.198619	0.046960	-0.723778
42902	3.416438	1.888962	8.940317	-0.009491	0.006099	0.009005	-0.436988	-0.058358	-1.035531	-0.659021	-0.198398	0.047092	-0.723956
42903	3.435660	1.903881	8.981719	-0.017848	0.013713	-0.013964	-0.437529	-0.056824	-1.039975	-0.659261	-0.197955	0.047148	-0.723855
42904	3.456172	1.850847	9.002007	-0.003030	0.007142	-0.030760	-0.435239	-0.057150	-1.040422	-0.659672	-0.197841	0.047016	-0.723520
42905	3.353420	1.885388	8.916744	-0.012031	0.010591	-0.029859	-0.437126	-0.056360	-1.042011	-0.660116	-0.197535	0.046967	-0.723202
42906	3.338608	1.911832	8.997939	-0.027028	0.004609	-0.008726	-0.435518	-0.054377	-1.037329	-0.660299	-0.197120	0.047301	-0.723126
42907	3.353205	1.907240	8.986385	-0.015959	0.005889	0.015184	-0.436592	-0.055364	-1.036530	-0.660102	-0.196787	0.047545	-0.723380
42908	3.409977	1.854861	8.981301	-0.018681	0.005848	0.016049	-0.434844	-0.054160	-1.041284	-0.659897	-0.196441	0.047841	-0.723643
42909	3.374118	1.842081	9.057331	-0.007555	-0.004378	0.001880	-0.435249	-0.054185	-1.039780	-0.659850	-0.196379	0.048047	-0.723689
42910	3.276610	1.862155	9.006041	-0.003871	0.013425	0.002028	-0.434706	-0.055300	-1.041186	-0.659795	-0.196132	0.047973	-0.723810
42911	3.306293	1.838421	9.045648	0.016988	0.017348	0.030402	-0.436597	-0.053612	-1.038655	-0.659261	-0.196047	0.047644	-0.724341
42912	3.296525	1.838241	9.021276	0.011232	0.010769	0.042722	-0.436331	-0.052471	-1.039166	-0.658553	-0.195999	0.047545	-0.725004
42913	3.340190	1.834177	9.008204	0.016024	0.001397	0.063886	-0.437005	-0.052213	-1.037377	-0.657522	-0.196097	0.047569	-0.725912
42914	3.394623	1.781758	9.029528	0.021857	0.008933	0.048913	-0.439157	-0.053336	-1.035752	-0.656679	-0.196209	0.047364	-0.726658
42915	3.430863	1.787271	9.028191	0.022827	0.009010	0.046256	-0.439156	-0.053323	-1.036297	-0.655881	-0.196302	0.047123	-0.727369
42916	3.413309	1.806367	8.962510	0.004878	-0.000893	0.009009	-0.439424	-0.053560	-1.038075	-0.655676	-0.196371	0.047138	-0.727534
42917	3.432672	1.811576	8.987139	0.018074	-0.003767	-0.013959	-0.437810	-0.053175	-1.037945	-0.655760	-0.196646	0.046900	-0.727399
42918	3.412834	1.835494	8.995978	0.021483	-0.003915	-0.006873	-0.436861	-0.055304	-1.038843	-0.655719	-0.196992	0.046652	-0.727359
42919	3.393245	1.835131	8.930383	0.016388	-0.010766	-0.019304	-0.438749	-0.054124	-1.038919	-0.655880	-0.197353	0.046511	-0.727125
42920	3.374316	1.822656	8.997301	-0.033924	0.003058	-0.020255	-0.438209	-0.054706	-1.038808	-0.656256	-0.196883	0.046923	-0.726886
42921	3.432541	1.826145	9.037579	-0.002307	-0.004577	-0.060002	-0.438749	-0.054426	-1.038111	-0.657087	-0.196946	0.046815	-0.726124
42922	3.358728	1.868495	8.955552	0.010567	0.013479	-0.066902	-0.438211	-0.054164	-1.037699	-0.657975	-0.196953	0.046260	-0.725354
42923	3.295173	1.901332	8.991871	-0.008239	0.012574	-0.036896	-0.436323	-0.054674	-1.042102	-0.658509	-0.196666	0.046099	-0.724957
42924	3.309638	1.899163	8.953815	-0.003870	0.013427	0.002020	-0.435248	-0.054298	-1.041011	-0.658455	-0.196419	0.046026	-0.725078
42925	3.374075	1.839649	9.028461	-0.002183	0.008972	0.039115	-0.436058	-0.053423	-1.041246	-0.657860	-0.196192	0.046123	-0.725673
42926	3.364823	1.815203	9.013917	0.010046	0.000708	0.017886	-0.435514	-0.055490	-1.038319	-0.657507	-0.196298	0.046077	-0.725967
42927	3.394500	1.903135	8.990091	0.029475	0.003190	0.032098	-0.437132	-0.054570	-1.039634	-0.656883	-0.196580	0.045764	-0.726475
42928	3.451071	1.860463	8.982520	0.020804	-0.008086	0.017843	-0.436457	-0.055304	-1.039257	-0.656481	-0.196955	0.045677	-0.726743
42929	3.394289	1.793887	9.000538	0.012218	-0.000700	0.003733	-0.436591	-0.055752	-1.038179	-0.656332	-0.197094	0.045559	-0.726847
42930	3.358824	1.863641	8.955591	0.013441	-0.012789	-0.010480	-0.438478	-0.054858	-1.038128	-0.656365	-0.197467	0.045529	-0.726718
42931	3.397917	1.859503	9.029042	0.003245	0.006338	0.003746	-0.437933	-0.057003	-1.037931	-0.656257	-0.197386	0.045449	-0.726842
42932	3.378605	1.837291	8.913066	-0.007111	-0.002206	-0.014015	-0.437665	-0.056430	-1.038461	-0.656433	-0.197338	0.045565	-0.726689
42933	3.363853	1.863739	9.013521	-0.032688	-0.011614	-0.001779	-0.438071	-0.056165	-1.037220	-0.656531	-0.197051	0.046223	-0.726637
42934	3.446613	1.840960	8.982530	-0.016243	0.001149	-0.008735	-0.438069	-0.056739	-1.036966	-0.656669	-0.196829	0.046448	-0.726558
42935	3.418833	1.893863	8.962020	-0.005122	-0.010855	-0.022917	-0.437664	-0.057006	-1.038071	-0.656965	-0.196916	0.046614	-0.726256
42936	3.388264	1.839895	8.918158	-0.017805	-0.010164	-0.019406	-0.436996	-0.054980	-1.040467	-0.657255	-0.196848	0.046970	-0.725990
42937	3.423121	1.801690	8.970069	-0.042900	-0.018241	-0.024849	-0.437264	-0.055078	-1.042104	-0.657719	-0.196549	0.047776	-0.725597
42938	3.427215	1.852754	9.054066	-0.020521	-0.010238	-0.053023	-0.438073	-0.055088	-1.040867	-0.658505	-0.196478	0.048039	-0.724886
42939	3.310253	1.867614	8.949257	-0.004636	-0.008644	-0.040558	-0.435921	-0.054422	-1.041144	-0.659056	-0.196557	0.048101	-0.724360
42940	3.353457	1.892678	8.974466	-0.025780	-0.012767	-0.024749	-0.436189	-0.054551	-1.041417	-0.659451	-0.196426	0.048585	-0.724003
42941	3.413022	1.830645	9.024909	-0.015761	-0.016992	-0.030060	-0.436463	-0.053121	-1.041641	-0.659885	-0.196469	0.048957	-0.723571
42942	3.408065	1.830155	8.981598	-0.010119	-0.010483	-0.036991	-0.436571	-0.052567	-1.041543	-0.660396	-0.196523	0.049136	-0.723078
42943	3.373913	1.844103	8.999703	-0.009814	-0.015509	-0.049393	-0.435628	-0.052239	-1.044407	-0.661087	-0.196641	0.049326	-0.722401
42944	3.363833	1.863341	8.999249	-0.011543	-0.010147	-0.051130	-0.436434	-0.052974	-1.042512	-0.661808	-0.196685	0.049465	-0.721719
42945	3.354478	1.848607	9.013517	0.003387	-0.009425	-0.003336	-0.434551	-0.052308	-1.042513	-0.661788	-0.196842	0.049562	-0.721688
42946	3.359524	1.834129	8.984894	0.003586	-0.007471	-0.010396	-0.436427	-0.055394	-1.042181	-0.661863	-0.197008	0.049607	-0.721571
42947	3.388410	1.844761	8.995159	-0.001284	-0.011438	0.001853	-0.436054	-0.054538	-1.042100	-0.661785	-0.197125	0.049817	-0.721596
42948	3.390899	1.839950	8.985642	0.008696	-0.004198	0.000162	-0.434977	-0.055209	-1.038726	-0.661691	-0.197301	0.049787	-0.721636
42949	3.398105	1.842508	8.981030	0.003299	-0.013978	-0.001687	-0.436457	-0.055446	-1.039261	-0.661644	-0.197518	0.049949	-0.721609
42950	3.358566	1.883062	8.996362	0.017394	0.002679	0.012616	-0.436732	-0.053477	-1.038240	-0.661341	-0.197697	0.049751	-0.721851
42951	3.417288	1.845278	8.933451	-0.009637	0.003357	0.047889	-0.435911	-0.057387	-1.041785	-0.660647	-0.197443	0.050064	-0.722534
42952	3.476276	1.807508	8.954805	0.015870	0.018964	0.072811	-0.436994	-0.055364	-1.042253	-0.659497	-0.197306	0.049911	-0.723632
42953	3.460365	1.875194	8.948992	0.016158	0.010383	0.060381	-0.438477	-0.054810	-1.040172	-0.658524	-0.197281	0.049810	-0.724531
42954	3.470782	1.841397	8.964010	0.018899	0.007841	0.092199	-0.440362	-0.054780	-1.039603	-0.657063	-0.197325	0.049835	-0.725843
42955	3.489717	1.861160	8.945184	0.019016	-0.002672	0.085939	-0.442514	-0.055562	-1.040422	-0.655690	-0.197505	0.049967	-0.727025
42956	3.498317	1.803058	8.998847	0.032497	0.000030	0.053286	-0.443736	-0.052471	-1.037853	-0.654729	-0.197878	0.049743	-0.727804
42957	3.466757	1.802483	8.978624	0.052977	0.009679	0.029550	-0.445749	-0.054423	-1.037347	-0.654052	-0.198381	0.048998	-0.728327
42958	3.426525	1.869724	8.943179	0.040496	0.009681	0.025097	-0.444133	-0.054939	-1.035064	-0.653478	-0.198745	0.048420	-0.728782
42959	3.451795	1.826490	8.997242	0.031825	0.009917	0.012689	-0.444531	-0.057085	-1.033902	-0.653129	-0.198984	0.047913	-0.729062
42960	3.396989	1.898324	8.980575	0.031793	0.013426	0.014489	-0.445475	-0.056512	-1.033190	-0.652746	-0.199191	0.047370	-0.729385
42961	3.431915	1.840688	8.931527	0.031293	0.005873	0.032117	-0.445203	-0.057164	-1.035942	-0.652112	-0.199462	0.046999	-0.729902
42962	3.461238	1.840832	9.002408	0.023068	0.017198	0.005714	-0.444236	-0.056816	-1.034225	-0.651896	-0.199508	0.046499	-0.730114
42963	3.458693	1.840782	8.963813	0.032053	0.003092	0.003885	-0.445848	-0.057737	-1.035736	-0.651667	-0.199857	0.046043	-0.730251
42964	3.426901	1.849912	8.931474	0.003763	0.010401	-0.013831	-0.444227	-0.059810	-1.033640	-0.651807	-0.199767	0.045836	-0.730164
42965	3.451399	1.835790	8.925110	-0.001063	0.010945	-0.001471	-0.444499	-0.058786	-1.034695	-0.651795	-0.199576	0.045741	-0.730233
42966	3.475230	1.865361	8.983394	-0.010792	0.003063	-0.009516	-0.445034	-0.060081	-1.033367	-0.651922	-0.199400	0.045859	-0.730160
42967	3.416732	1.874005	8.933387	0.016432	0.010572	-0.016442	-0.444360	-0.060207	-1.034743	-0.652059	-0.199456	0.045457	-0.730048
42968	3.451010	1.860459	8.963260	-0.016242	0.011773	-0.006900	-0.444661	-0.058459	-1.035717	-0.652178	-0.199080	0.045551	-0.730039
42969	3.430820	1.898934	8.952721	-0.008317	0.004595	-0.001613	-0.444259	-0.057778	-1.034882	-0.652190	-0.198889	0.045648	-0.730074
42970	3.392185	1.888521	8.932355	-0.000349	0.006305	0.003736	-0.443859	-0.056325	-1.036749	-0.652086	-0.198790	0.045625	-0.730195
42971	3.416713	1.881688	8.981305	-0.008293	0.009098	0.032014	-0.444262	-0.056631	-1.035390	-0.651611	-0.198503	0.045795	-0.730686
42972	3.446018	1.874940	9.008736	0.022444	-0.001135	0.024965	-0.443314	-0.058619	-1.036284	-0.651099	-0.198790	0.045620	-0.731075
42973	3.435750	1.891739	8.933667	0.017242	-0.000117	0.017886	-0.444659	-0.059061	-1.034237	-0.650721	-0.198985	0.045482	-0.731368
42974	3.408345	1.815990	8.986359	-0.011354	0.002484	0.010748	-0.445604	-0.058191	-1.034061	-0.650551	-0.198792	0.045697	-0.731558
42975	3.446201	1.867661	9.020833	0.001523	0.002859	0.000171	-0.444528	-0.058241	-1.032985	-0.650497	-0.198754	0.045681	-0.731617
42976	3.419317	1.869595	8.962217	0.017679	0.002947	0.001997	-0.446005	-0.059335	-1.033275	-0.650341	-0.198941	0.045430	-0.731721
42977	3.410177	1.840296	8.952529	0.010424	0.021422	0.007401	-0.445602	-0.059092	-1.031909	-0.650162	-0.198740	0.045071	-0.731957
42978	3.378803	1.849448	9.052605	0.002867	0.016608	0.019728	-0.445195	-0.060057	-1.033581	-0.649818	-0.198518	0.044930	-0.732331
42979	3.378830	1.839732	8.999718	0.015124	0.023471	0.033957	-0.445069	-0.057394	-1.032269	-0.649233	-0.198320	0.044580	-0.732924
42980	3.447107	1.821552	9.016395	0.045041	0.008934	0.056929	-0.445335	-0.058213	-1.033383	-0.648167	-0.198725	0.044067	-0.733789
42981	3.452413	1.792512	8.978259	0.052639	0.012903	0.042834	-0.447487	-0.058999	-1.034065	-0.647290	-0.199161	0.043344	-0.734487
42982	3.426474	1.874580	8.957585	0.022315	0.011132	0.032121	-0.447079	-0.060155	-1.033562	-0.646678	-0.199260	0.043038	-0.735018
42983	3.411930	1.879174	8.985992	0.024246	0.009501	0.026815	-0.446136	-0.060423	-1.035218	-0.646145	-0.199393	0.042713	-0.735469
42984	3.400867	1.825564	8.981242	0.029995	-0.007838	0.010813	-0.448826	-0.061070	-1.035208	-0.645799	-0.199888	0.042454	-0.735654
42985	3.407360	1.864525	8.981148	0.025153	-0.009131	-0.010431	-0.448553	-0.062362	-1.034844	-0.645794	-0.200337	0.042209	-0.735550
42986	3.353976	1.878129	9.046812	0.033778	-0.007632	0.003760	-0.447745	-0.062698	-1.033364	-0.645537	-0.200884	0.041864	-0.735646
42987	3.459881	1.899461	8.948793	0.020685	-0.013508	0.021342	-0.449630	-0.062674	-1.032523	-0.645079	-0.201311	0.041869	-0.735930
42988	3.489793	1.861164	8.969259	0.009955	-0.023323	-0.016776	-0.449494	-0.063436	-1.030367	-0.645205	-0.201798	0.041994	-0.735680
42989	3.439857	1.927832	8.921654	-0.004816	-0.010524	-0.033448	-0.449873	-0.063181	-1.029455	-0.645657	-0.201900	0.042118	-0.735248
42990	3.471546	1.928413	8.982805	-0.048080	-0.003858	-0.030013	-0.450005	-0.064010	-1.030299	-0.646228	-0.201363	0.042792	-0.734854
42991	3.376744	1.941258	8.974984	-0.009745	-0.010130	-0.051130	-0.449062	-0.064142	-1.031678	-0.646960	-0.201410	0.042912	-0.734190
42992	3.415498	1.927385	8.879985	0.009169	-0.009025	-0.017474	-0.448519	-0.065419	-1.032271	-0.647114	-0.201677	0.042862	-0.733984
42993	3.405331	1.956336	8.913157	-0.022781	0.017684	-0.029781	-0.448386	-0.065211	-1.029129	-0.647608	-0.201130	0.042898	-0.733696
42994	3.425320	1.937681	8.990776	-0.019682	0.006585	-0.014015	-0.447474	-0.063820	-1.028085	-0.647837	-0.200792	0.043082	-0.733576
42995	3.327266	1.989308	8.965712	-0.019979	0.013382	-0.001575	-0.448553	-0.062897	-1.030088	-0.647903	-0.200318	0.043241	-0.733638
42996	3.347033	1.967816	8.949629	-0.006021	0.009550	0.014355	-0.446127	-0.063760	-1.032054	-0.647666	-0.200089	0.043302	-0.733906
42997	3.381482	1.946595	8.979734	-0.019584	0.016463	0.017885	-0.446258	-0.064576	-1.033442	-0.647448	-0.199557	0.043489	-0.734232
42998	3.342908	1.936185	8.978629	0.000067	0.025340	0.025085	-0.446264	-0.062893	-1.032570	-0.647041	-0.199166	0.043297	-0.734709
42999	3.348041	1.921315	8.969440	0.019303	0.022317	0.012830	-0.447453	-0.061762	-1.031893	-0.646747	-0.199054	0.042813	-0.735026
43000	3.376940	1.929122	8.960638	-0.000834	0.025378	0.026041	-0.446374	-0.062335	-1.032742	-0.646328	-0.198649	0.042638	-0.735514
43001	3.401759	1.907729	9.009707	-0.011716	0.012822	0.026805	-0.447450	-0.062575	-1.033556	-0.645944	-0.198264	0.042786	-0.735946
43002	3.406580	1.902957	8.971375	0.012348	0.024260	0.003967	-0.447452	-0.062005	-1.033674	-0.645795	-0.198065	0.042344	-0.736156
43003	3.329275	1.886985	8.949863	0.006770	0.009874	0.008296	-0.446508	-0.061970	-1.036139	-0.645608	-0.197979	0.042184	-0.736353
43004	3.340337	1.945850	8.992921	0.013556	0.023676	0.025117	-0.445322	-0.062420	-1.035565	-0.645145	-0.197785	0.041816	-0.736831
43005	3.348736	1.890167	8.998414	-0.006162	0.009418	0.019659	-0.446804	-0.061967	-1.035261	-0.644841	-0.197529	0.041895	-0.737162
43006	3.449808	1.918700	8.950747	-0.019606	0.011133	0.017838	-0.445459	-0.061708	-1.035541	-0.644604	-0.197098	0.042149	-0.737470
43007	3.560476	1.964409	8.980278	-0.008104	0.011895	-0.008670	-0.447885	-0.060499	-1.036291	-0.644725	-0.196814	0.042118	-0.737441
43008	3.515525	1.813096	9.138924	0.035507	0.017018	-0.057113	-0.445464	-0.060205	-1.033037	-0.645377	-0.197070	0.041186	-0.736855
43009	3.232196	1.883185	8.888968	0.070259	-0.015864	-0.082787	-0.445587	-0.064052	-1.032206	-0.646257	-0.198266	0.040068	-0.735824
43010	3.279125	1.969010	8.942721	0.049592	-0.007972	-0.049222	-0.446119	-0.066630	-1.030647	-0.646716	-0.199065	0.039283	-0.735247
43011	3.281833	1.959352	8.971766	0.028887	0.010494	-0.012038	-0.443696	-0.066062	-1.033111	-0.646739	-0.199279	0.038709	-0.735199
43012	3.241698	1.914932	9.028645	-0.009075	0.025126	0.030382	-0.442618	-0.066679	-1.032053	-0.646289	-0.198771	0.038677	-0.735735
43013	3.359382	1.936467	8.825064	-0.040601	0.015975	0.030202	-0.443432	-0.064549	-1.031293	-0.645970	-0.197971	0.039222	-0.736201
43014	3.362035	1.960816	9.051250	-0.065941	0.040443	0.039113	-0.443974	-0.063207	-1.033561	-0.645624	-0.196495	0.039862	-0.736866
43015	3.376084	1.975630	8.988979	-0.034895	0.034917	0.021491	-0.442764	-0.062504	-1.034507	-0.645424	-0.195499	0.040044	-0.737295
43016	3.301641	1.828626	9.045579	-0.073932	0.032442	0.000156	-0.443714	-0.059590	-1.036856	-0.645673	-0.194068	0.040753	-0.737417
43017	3.329133	1.901950	9.004945	-0.042768	0.027918	-0.021885	-0.442099	-0.059312	-1.038230	-0.646137	-0.193108	0.040972	-0.737250
43018	3.329612	1.863106	8.911367	-0.098690	0.013157	-0.019499	-0.441030	-0.056627	-1.038837	-0.646755	-0.191655	0.042219	-0.737017
43019	3.268320	1.808607	9.112113	-0.101979	0.009107	0.035289	-0.443492	-0.043425	-1.042744	-0.646584	-0.190159	0.043774	-0.737464
43020	3.231262	1.720141	9.092554	-0.084100	-0.012950	0.037065	-0.446031	-0.040834	-1.042279	-0.646279	-0.189231	0.045359	-0.737874
43021	3.326356	1.692735	9.100494	-0.054972	-0.012394	0.024763	-0.446042	-0.037103	-1.044068	-0.646061	-0.188665	0.046458	-0.738141
43022	3.450040	1.690125	9.109124	-0.010268	-0.006188	-0.030782	-0.446854	-0.035659	-1.044284	-0.646486	-0.188654	0.046610	-0.737762
43023	3.235319	1.744481	8.996202	-0.012650	-0.017396	-0.010479	-0.445371	-0.036088	-1.045679	-0.646623	-0.188743	0.047018	-0.737593
43024	3.304897	1.668065	9.056689	-0.026256	-0.010466	0.028408	-0.445915	-0.034688	-1.044263	-0.646233	-0.188532	0.047685	-0.737947
43025	3.314612	1.678356	9.133775	0.015215	-0.029564	0.021258	-0.447692	-0.034333	-1.045128	-0.645785	-0.189129	0.047959	-0.738168
43026	3.101559	1.659919	9.088859	0.029340	0.002148	0.037468	-0.444959	-0.047768	-1.043686	-0.645063	-0.189442	0.047678	-0.738737
43027	2.868057	1.908133	8.858346	-0.059461	-0.020432	0.056541	-0.446841	-0.048878	-1.042882	-0.644389	-0.188893	0.049050	-0.739375
43028	3.140719	1.612056	8.907465	-0.113081	-0.032917	0.040331	-0.447922	-0.047271	-1.043772	-0.644127	-0.187884	0.051336	-0.739706
43029	3.496785	1.358826	9.543798	-0.063405	-0.034968	-0.002046	-0.448469	-0.044530	-1.045176	-0.644315	-0.187548	0.052737	-0.739528
43030	3.625654	1.402396	9.183919	0.418947	0.003922	-0.330951	-0.445875	-0.056897	-1.040698	-0.647545	-0.193228	0.045283	-0.735729
43031	2.688134	1.827109	8.164942	-0.040111	0.007345	-0.054555	-0.443308	-0.060440	-1.037298	-0.648467	-0.192610	0.045585	-0.735061
43032	3.451147	1.651711	9.222422	-0.287948	-0.007085	0.087610	-0.446280	-0.056437	-1.041770	-0.648213	-0.188897	0.050285	-0.735941
43033	3.576836	1.649123	9.098711	-0.032686	0.053807	-0.057981	-0.443713	-0.059130	-1.044478	-0.649198	-0.187704	0.049878	-0.735406
43034	3.028137	1.648844	8.792995	-0.135665	0.093338	0.032253	-0.443176	-0.058389	-1.046369	-0.649264	-0.184538	0.050819	-0.736084
43035	3.251583	1.579724	9.267565	-0.139576	0.098542	0.111864	-0.442488	-0.054137	-1.047526	-0.648183	-0.181117	0.052028	-0.737800
43036	3.462250	1.554391	9.047933	-0.083929	0.075743	0.046431	-0.446541	-0.049739	-1.049518	-0.647813	-0.178864	0.052488	-0.738641
43037	3.379310	1.562584	8.929773	-0.128568	0.079223	0.033957	-0.445472	-0.046574	-1.052429	-0.647805	-0.175962	0.053512	-0.739272
43038	3.318863	1.461972	9.106819	-0.134890	0.097692	0.004010	-0.443862	-0.044969	-1.049804	-0.648258	-0.172765	0.054291	-0.739572
43039	3.144954	1.446687	9.197891	-0.111583	0.073839	-0.030512	-0.441845	-0.043354	-1.054140	-0.649125	-0.170233	0.054908	-0.739353
43040	2.970735	1.424099	9.144568	-0.108323	0.094831	0.020065	-0.438086	-0.039574	-1.055698	-0.649238	-0.167402	0.055383	-0.739865
43041	2.923188	1.384398	9.186741	-0.111137	0.078817	0.055328	-0.438364	-0.035987	-1.063217	-0.648830	-0.164697	0.056208	-0.740767
43042	2.906069	1.282133	9.259207	-0.091743	0.111520	0.177607	-0.439049	-0.031506	-1.066064	-0.646555	-0.161654	0.056740	-0.743381
43043	3.016121	1.138489	9.432180	-0.052923	0.138641	0.245070	-0.436364	-0.028835	-1.067646	-0.643185	-0.158585	0.056537	-0.746972
43044	3.019989	1.155531	9.229956	-0.015420	0.085336	0.112238	-0.437040	-0.027648	-1.069237	-0.641585	-0.156986	0.056060	-0.748720
43045	2.981107	1.162109	9.238341	-0.014486	0.112870	0.149557	-0.437453	-0.024799	-1.069276	-0.639467	-0.154901	0.055310	-0.751018
43046	3.044345	1.144228	9.201730	-0.036595	0.076756	0.161540	-0.437084	-0.022166	-1.072677	-0.637167	-0.153102	0.055412	-0.753331
43047	3.216635	1.040557	9.381126	-0.020676	0.092485	0.106840	-0.438981	-0.018159	-1.072252	-0.635672	-0.151296	0.054895	-0.754995
43048	3.026600	1.075941	9.290771	0.052373	0.075405	0.030972	-0.438700	-0.021449	-1.077544	-0.635055	-0.150791	0.053272	-0.755731
43049	2.804921	1.105887	9.122452	-0.038346	0.066857	0.057206	-0.436414	-0.020354	-1.078081	-0.634327	-0.149206	0.053198	-0.756661
43050	2.967436	0.900087	9.398612	-0.057968	0.088963	0.020121	-0.436962	-0.016888	-1.080144	-0.634219	-0.147104	0.053040	-0.757175
43051	2.793219	1.003343	9.368584	-0.070824	0.081464	-0.038201	-0.433303	-0.015465	-1.078160	-0.635040	-0.144985	0.052996	-0.756898
43052	2.767213	0.944589	9.204531	-0.060687	0.077373	-0.013429	-0.431692	-0.013891	-1.080311	-0.635431	-0.143059	0.052926	-0.756941
43053	2.792652	0.906223	9.342818	-0.106973	0.078303	-0.066620	-0.427925	-0.012308	-1.085077	-0.636775	-0.140557	0.053392	-0.756248
43054	2.709006	0.977541	9.399897	-0.069286	0.072269	-0.097469	-0.424696	-0.010888	-1.088343	-0.638453	-0.138686	0.053279	-0.755186
43055	2.530023	0.950010	9.341650	-0.105834	0.073201	-0.076318	-0.422143	-0.008936	-1.089400	-0.639924	-0.136278	0.053757	-0.754344
43056	2.527207	0.979495	9.408576	-0.103674	0.052373	-0.027019	-0.420565	-0.006971	-1.089833	-0.640602	-0.134191	0.054610	-0.754082
43057	2.613487	0.903374	9.387725	-0.091947	0.046354	0.004791	-0.420302	-0.004655	-1.092079	-0.640777	-0.132273	0.055435	-0.754212
43058	2.561162	0.844154	9.328791	-0.090083	0.053498	0.003973	-0.417751	-0.002627	-1.090271	-0.640946	-0.130308	0.056152	-0.754358
43059	2.541209	0.875354	9.347201	-0.090931	0.033233	0.032134	-0.417220	0.000117	-1.092915	-0.640685	-0.128568	0.057196	-0.754799
43060	2.665107	0.739225	9.347216	-0.083819	0.012852	0.032005	-0.416955	0.001885	-1.095998	-0.640366	-0.127265	0.058412	-0.755197
43061	2.689479	0.729557	9.324134	-0.064775	0.030844	-0.003108	-0.417333	0.004502	-1.098433	-0.640563	-0.125942	0.059008	-0.755206
43062	2.616969	0.730676	9.394120	-0.083023	0.046290	-0.058749	-0.415722	0.006211	-1.100306	-0.641646	-0.124249	0.059553	-0.754524
43063	2.455963	0.667067	9.428176	-0.153763	0.108812	-0.094781	-0.413844	0.008730	-1.100655	-0.643532	-0.120714	0.060259	-0.753434
43064	2.154662	0.724731	9.548491	-0.155557	0.153054	-0.087370	-0.408469	0.012634	-1.103047	-0.645334	-0.116511	0.060454	-0.752539
43065	2.326363	0.997325	9.616701	-0.060392	0.150138	-0.080068	-0.403086	0.014004	-1.106339	-0.646811	-0.113527	0.059232	-0.751824
43066	2.661679	0.996156	9.879769	-0.091225	0.082435	-0.084214	-0.401745	0.016387	-1.112552	-0.648311	-0.111208	0.059378	-0.750867
43067	3.022269	0.869553	9.684589	0.029204	-0.009028	-0.229561	-0.396800	0.016404	-1.112127	-0.651627	-0.111983	0.058545	-0.747940
43068	2.562108	1.043242	9.351391	0.061597	-0.021428	-0.365585	-0.393969	0.014496	-1.106086	-0.656850	-0.113532	0.057115	-0.743234
43069	2.203700	1.255216	9.247314	0.027175	-0.030806	-0.358607	-0.389238	0.007998	-1.105943	-0.662021	-0.114761	0.056283	-0.738506
43070	2.346424	1.192290	9.531418	0.004182	-0.064123	-0.312956	-0.385873	0.008163	-1.104204	-0.666491	-0.116113	0.056384	-0.734254
43071	2.478281	1.107263	9.305003	0.042057	-0.079790	-0.385452	-0.383847	0.006050	-1.106887	-0.671900	-0.118297	0.055904	-0.728993
43072	2.093808	1.158135	9.134108	-0.066574	-0.080620	-0.495257	-0.380024	0.001859	-1.107548	-0.679101	-0.119125	0.056818	-0.722083
43073	1.653064	1.230311	9.702610	-0.125844	-0.039160	-0.358949	-0.375451	0.004145	-1.112847	-0.684484	-0.118386	0.058239	-0.716990
43074	2.086719	1.077927	9.452262	-0.039070	-0.083225	-0.380260	-0.372341	0.000128	-1.114105	-0.689861	-0.119483	0.059072	-0.711566
43075	2.008079	1.338663	9.221593	-0.121688	-0.137876	-0.463960	-0.369522	0.002938	-1.115684	-0.696527	-0.120301	0.061494	-0.704696
43076	1.729372	1.493855	9.438157	-0.162522	-0.095092	-0.410720	-0.364678	0.003917	-1.113799	-0.702513	-0.119875	0.064154	-0.698562
43077	1.993774	0.872711	9.426714	-0.126431	-0.085913	-0.412429	-0.361495	0.005562	-1.114392	-0.708419	-0.119792	0.065996	-0.692414
43078	1.811830	1.034512	9.626940	-0.179749	-0.151231	-0.450117	-0.358544	0.009552	-1.118116	-0.714800	-0.119924	0.069581	-0.685448
43079	1.794546	1.209015	9.861010	-0.176472	-0.156676	-0.372351	-0.357475	0.012288	-1.120903	-0.720068	-0.119996	0.073159	-0.679522
43080	2.181365	0.779061	9.909827	-0.089994	-0.078735	-0.293851	-0.355597	0.014825	-1.122070	-0.724102	-0.120194	0.074845	-0.675003
43081	2.317732	0.441620	9.516943	-0.071417	0.000594	-0.367554	-0.352101	0.016031	-1.122481	-0.729206	-0.119603	0.074720	-0.669605
43082	2.318938	0.582020	9.246470	-0.110168	0.002851	-0.397639	-0.346804	0.016500	-1.123557	-0.734728	-0.118544	0.075235	-0.663673
43083	2.426016	0.734514	9.580817	-0.185012	0.039318	-0.387069	-0.341019	0.018060	-1.123165	-0.740326	-0.115773	0.075999	-0.657828
43084	2.911341	-0.116053	9.768234	-0.047233	0.134403	-0.372844	-0.333893	0.021915	-1.125170	-0.745475	-0.113863	0.073800	-0.652576
43085	2.594156	0.548112	8.691858	-0.070108	0.114812	-0.596645	-0.323793	0.021882	-1.127744	-0.753520	-0.112080	0.071485	-0.643844
43086	3.368483	0.426254	9.065602	-0.327861	0.096682	-0.452754	-0.312361	0.027030	-1.134804	-0.760131	-0.106529	0.073266	-0.636776
43087	3.864311	-0.016217	9.784689	-0.365076	-0.052054	-0.705009	-0.305921	0.035438	-1.142791	-0.769685	-0.102594	0.077128	-0.625388
43088	3.532717	0.167016	8.781312	-0.395966	-0.098004	-0.800791	-0.298129	0.042224	-1.149482	-0.780201	-0.098937	0.081968	-0.612193
43089	3.196344	0.000755	9.427036	-0.438019	-0.039575	-0.733294	-0.288738	0.054363	-1.156018	-0.789827	-0.093741	0.086489	-0.599922
43090	2.783508	0.381756	10.039805	-0.203777	-0.051493	-0.746720	-0.281351	0.061095	-1.159978	-0.798954	-0.092410	0.088373	-0.587642
43091	2.802108	0.539808	9.254395	-0.101401	-0.084219	-0.539726	-0.275841	0.064817	-1.160741	-0.805247	-0.092710	0.089929	-0.578702
43092	2.738599	0.458553	9.351759	-0.105880	-0.079547	-0.370836	-0.270999	0.066587	-1.162377	-0.809538	-0.092578	0.091780	-0.572410
43093	2.644413	0.311576	9.301661	0.031576	-0.063469	-0.258077	-0.270253	0.066119	-1.161772	-0.812265	-0.094280	0.092003	-0.568219
43094	2.768141	0.190015	9.340077	0.032505	-0.049989	-0.155457	-0.269441	0.064383	-1.161156	-0.813842	-0.095651	0.092187	-0.565698
43095	2.615603	0.330497	9.507664	0.072284	-0.042395	-0.161449	-0.269170	0.063781	-1.159951	-0.815403	-0.097593	0.091800	-0.563174
43096	2.679284	0.241791	9.158818	0.046670	0.003115	-0.069296	-0.268760	0.061651	-1.160298	-0.816065	-0.098435	0.091124	-0.562179
43097	2.776088	0.017783	9.233292	-0.046159	-0.012004	-0.100640	-0.269566	0.061251	-1.160574	-0.817218	-0.097982	0.091711	-0.560485
43098	2.596513	-0.160630	9.563915	-0.066338	-0.025754	-0.088295	-0.267347	0.061067	-1.160553	-0.818254	-0.097338	0.092737	-0.558915
43099	2.455139	-0.386557	9.416842	-0.064046	0.004780	-0.100425	-0.265871	0.063050	-1.161869	-0.819462	-0.096364	0.093263	-0.557224
43100	2.005301	0.071406	9.544021	-0.138385	0.049475	-0.208153	-0.261840	0.066165	-1.165635	-0.822095	-0.093921	0.093627	-0.553690
43101	1.560730	0.483321	9.512826	-0.110529	0.097830	0.038099	-0.260770	0.068687	-1.165293	-0.822021	-0.090844	0.093360	-0.554359
43102	1.713234	0.663342	9.824286	-0.139575	0.059664	0.241938	-0.260516	0.073863	-1.168402	-0.819651	-0.087425	0.094398	-0.558228
43103	2.283803	0.441004	9.513498	-0.085862	0.113143	0.396973	-0.260719	0.075059	-1.171412	-0.815517	-0.083883	0.094206	-0.564820
43104	2.659413	0.858129	9.830016	0.032178	0.099149	0.285752	-0.261526	0.074788	-1.171139	-0.812365	-0.082738	0.092736	-0.569753
43105	2.518502	1.353238	9.781032	0.096219	-0.032020	0.290430	-0.263405	0.072783	-1.168455	-0.808784	-0.084056	0.092641	-0.574648
43106	2.997078	1.352167	9.362409	0.080686	-0.079231	0.325347	-0.271609	0.070000	-1.168722	-0.804703	-0.085657	0.093573	-0.579966
43107	3.401571	1.272130	9.543938	0.026701	-0.063903	0.191690	-0.276587	0.068813	-1.167611	-0.802266	-0.086486	0.094643	-0.583037
43108	3.135909	0.924970	9.182121	0.104513	-0.001293	-0.013575	-0.278734	0.066257	-1.165350	-0.802199	-0.088194	0.093454	-0.583065
43109	2.350682	1.136473	8.992730	0.011148	0.006702	-0.155101	-0.277113	0.064181	-1.163118	-0.803955	-0.088653	0.092970	-0.580650
43110	2.184110	1.167481	9.396628	-0.008091	-0.013951	-0.045642	-0.274958	0.064163	-1.164508	-0.804436	-0.088760	0.093241	-0.579923
43111	2.353543	0.937501	9.408378	0.075204	-0.021747	-0.132982	-0.274956	0.063312	-1.164535	-0.805761	-0.090556	0.092484	-0.577923
43112	2.504038	1.056767	9.467465	0.051941	-0.046579	-0.142978	-0.274146	0.062396	-1.162529	-0.807192	-0.092186	0.092409	-0.575676
43113	2.484462	1.058834	9.421110	0.042037	-0.096461	-0.286544	-0.273734	0.059541	-1.162217	-0.810183	-0.094615	0.092940	-0.570975
43114	2.363019	1.262549	9.086212	-0.045018	-0.134242	-0.368287	-0.272733	0.061376	-1.162389	-0.814164	-0.096090	0.094964	-0.564700
43115	2.166157	1.215310	9.381443	-0.137613	-0.140284	-0.407478	-0.270984	0.061928	-1.163483	-0.818698	-0.096333	0.097974	-0.557543
43116	2.147323	1.180977	9.340200	-0.148393	-0.187391	-0.483837	-0.268839	0.065340	-1.165852	-0.823929	-0.096924	0.101794	-0.548985
43117	1.891979	1.103514	9.344985	-0.192001	-0.184728	-0.535174	-0.267903	0.067650	-1.168517	-0.829718	-0.096994	0.105814	-0.539410
43118	1.811352	1.286573	9.528901	-0.176867	-0.205148	-0.567079	-0.265772	0.076050	-1.171816	-0.835645	-0.097452	0.110052	-0.529235
43119	1.603423	1.751739	9.562171	-0.121135	-0.238520	-0.639667	-0.265708	0.077880	-1.171808	-0.842036	-0.099462	0.113900	-0.517793
43120	1.808682	1.442307	9.671912	-0.098948	-0.148207	-0.544458	-0.264373	0.081861	-1.173468	-0.847444	-0.100551	0.116364	-0.508122
43121	2.126151	0.991855	11.420732	-0.087995	-0.045841	-0.435120	-0.262226	0.083765	-1.172067	-0.851907	-0.100608	0.116920	-0.500463
43122	2.884729	0.272308	9.940050	0.169068	-0.113042	-0.362351	-0.259531	0.083146	-1.172528	-0.854865	-0.105450	0.116455	-0.494493
43123	3.859623	-0.729785	8.403140	-0.045269	-0.002315	-0.670110	-0.256431	0.081956	-1.173285	-0.861504	-0.106294	0.115331	-0.482919
43124	3.061590	0.478933	8.918570	-0.315147	0.127769	-1.058925	-0.243865	0.090114	-1.175981	-0.872449	-0.102033	0.113928	-0.464157
43125	3.155854	-0.436903	9.956301	-0.451413	0.217992	-0.726369	-0.229353	0.100843	-1.181941	-0.880469	-0.093776	0.112653	-0.450876
43126	3.394825	-0.316237	8.111489	-0.503875	0.190285	-0.919453	-0.215655	0.113768	-1.190002	-0.889903	-0.085224	0.112129	-0.433862
43127	3.158281	0.779321	9.200928	-0.525456	0.234958	-0.646958	-0.202242	0.131780	-1.196805	-0.896794	-0.075284	0.111274	-0.421558
43128	3.969571	0.009941	9.513287	-0.236525	0.057929	-0.578380	-0.190694	0.142819	-1.200947	-0.902058	-0.071819	0.111382	-0.410764
43129	3.839788	0.682476	9.504230	-0.272163	-0.050226	-0.747158	-0.184935	0.153431	-1.205308	-0.908340	-0.069034	0.113394	-0.396605
43130	3.355320	1.159138	8.761161	-0.121314	-0.087107	-0.536406	-0.183341	0.160791	-1.206043	-0.912486	-0.068715	0.115223	-0.386486
43131	3.551388	0.521846	9.260674	-0.087494	-0.078135	-0.419573	-0.181737	0.165075	-1.208787	-0.915608	-0.068807	0.116747	-0.378548
43132	3.387417	0.212968	9.108718	0.030851	-0.068697	-0.366044	-0.181200	0.165636	-1.209048	-0.918130	-0.070725	0.117297	-0.371856
43133	3.316866	0.367071	9.230571	0.043763	-0.035637	-0.440048	-0.178373	0.165852	-1.208938	-0.921188	-0.072959	0.117040	-0.363855
43134	2.894747	0.373968	9.145345	-0.017043	-0.078324	-0.461636	-0.176357	0.167242	-1.209734	-0.924331	-0.074272	0.117961	-0.355220
43135	2.721303	0.351420	9.337593	-0.040619	-0.044938	-0.381894	-0.175960	0.169518	-1.210347	-0.926938	-0.074865	0.118560	-0.348030
43136	2.780087	0.085449	9.387142	0.002782	-0.063867	-0.392491	-0.173807	0.169860	-1.208861	-0.929468	-0.076268	0.119166	-0.340693
43137	2.526255	-0.113401	9.104011	-0.071629	-0.008571	-0.425895	-0.171789	0.170554	-1.210226	-0.932393	-0.076089	0.119213	-0.332629
43138	2.322387	-0.335587	9.145169	-0.127953	0.061157	-0.460936	-0.166289	0.177572	-1.212382	-0.935741	-0.074370	0.118250	-0.323844
43139	1.722201	-0.074537	9.536434	-0.277645	0.068156	-0.652210	-0.160788	0.184291	-1.213865	-0.940420	-0.070271	0.117818	-0.311112
43140	0.994161	0.902711	9.270801	-0.532559	0.157544	-0.257128	-0.153829	0.198981	-1.217835	-0.943051	-0.059855	0.117830	-0.305269
43141	2.630956	0.641192	10.187235	-0.551861	0.147859	-0.010963	-0.148222	0.215745	-1.224177	-0.944048	-0.048561	0.118373	-0.303980
43142	2.659214	1.430709	10.309734	-0.197164	0.040806	-0.305860	-0.144485	0.227209	-1.226577	-0.946151	-0.045292	0.118530	-0.297820
43143	2.972670	1.875723	9.540836	-0.069625	-0.000762	-0.235069	-0.141805	0.231428	-1.227563	-0.947584	-0.044637	0.118727	-0.293251
43144	3.401939	0.956189	9.960565	-0.190672	-0.027177	-0.357686	-0.140208	0.237962	-1.229416	-0.949739	-0.042009	0.120066	-0.286034
43145	2.682187	1.083856	9.253832	-0.018365	-0.030373	-0.675265	-0.139419	0.244197	-1.229769	-0.953438	-0.043622	0.120170	-0.273153
43146	1.781505	1.198550	8.731824	-0.049290	0.002478	-0.722687	-0.136724	0.243574	-1.230093	-0.957318	-0.044379	0.119778	-0.259280
43147	1.718351	1.304288	9.354993	-0.217612	-0.049046	-0.529936	-0.134594	0.251911	-1.230666	-0.960066	-0.041952	0.121323	-0.248585
43148	2.071390	1.206376	10.014137	-0.123452	-0.072488	-0.590882	-0.131654	0.259738	-1.234539	-0.962843	-0.041351	0.122852	-0.236919
43149	1.992052	1.192728	9.364234	0.068922	-0.113846	-0.723122	-0.132743	0.263432	-1.233588	-0.965821	-0.045249	0.124023	-0.223069
43150	1.711333	1.289511	8.574915	-0.018727	-0.153123	-0.748325	-0.134907	0.266601	-1.233460	-0.968669	-0.047399	0.126401	-0.208464
43151	1.430530	1.629221	9.293155	-0.187985	-0.215787	-0.860621	-0.137353	0.274407	-1.237134	-0.971731	-0.047129	0.130388	-0.191094
43152	0.876878	1.502689	9.691178	-0.014083	-0.143328	-0.855958	-0.140878	0.282436	-1.237105	-0.974481	-0.049604	0.132429	-0.174323
43153	0.374710	1.614937	9.482335	0.121437	-0.134625	-0.839453	-0.140210	0.284148	-1.238149	-0.976803	-0.054976	0.133520	-0.158130
43154	-0.211119	1.817937	9.448381	0.110607	-0.210655	-0.682487	-0.143978	0.283538	-1.238670	-0.978164	-0.059595	0.136549	-0.144909
43155	-0.002180	2.006294	10.031131	0.003781	-0.254119	-0.398494	-0.149908	0.285228	-1.238273	-0.978616	-0.061831	0.140620	-0.136801
43156	-0.218774	1.276625	11.276984	0.020291	-0.147193	-0.258025	-0.156234	0.284490	-1.236859	-0.978854	-0.063330	0.143152	-0.131689
43157	0.980500	1.669827	11.325266	0.076544	-0.088868	0.138311	-0.163916	0.286299	-1.233710	-0.978195	-0.064982	0.144312	-0.134481
43158	4.351742	0.128768	11.555902	-0.020502	-0.128272	0.124695	-0.167010	0.285563	-1.235607	-0.977499	-0.064540	0.147065	-0.136759
43159	6.990656	-1.217176	8.293635	-0.298131	-0.274409	-0.888943	-0.177001	0.294308	-1.235479	-0.979370	-0.062278	0.151665	-0.118129
43160	4.665998	0.260194	6.759531	-0.508272	0.043920	-1.184130	-0.178938	0.312017	-1.238292	-0.982598	-0.055766	0.150509	-0.093481
43161	3.285188	0.230531	9.081374	-0.921112	-0.020884	-1.007006	-0.174033	0.337819	-1.242015	-0.985120	-0.040882	0.151133	-0.070890
43162	4.097040	0.090043	10.474710	-0.721072	-0.052293	-0.384394	-0.178833	0.367034	-1.242375	-0.985958	-0.027880	0.152876	-0.061151
43163	5.466314	-0.885396	9.659861	-0.240420	-0.016755	-0.648124	-0.180503	0.385150	-1.244633	-0.986772	-0.025224	0.152883	-0.047663
43164	3.753665	0.957397	6.995893	-0.308127	-0.069845	-1.083279	-0.186322	0.394643	-1.244257	-0.987490	-0.022488	0.153994	-0.025364
43165	3.315230	1.182576	7.727010	-0.540134	0.031288	-0.399013	-0.189196	0.410039	-1.244270	-0.987968	-0.013169	0.153278	-0.015869
43166	4.438583	0.057686	9.450115	-0.422055	-0.044582	-0.524989	-0.192823	0.424728	-1.241333	-0.988015	-0.006423	0.154163	-0.004254
43167	4.827013	-0.044557	9.010230	-0.094862	-0.040862	-0.778625	-0.197425	0.433205	-1.241277	-0.987860	-0.007065	0.154770	0.011385
43168	4.038182	0.582005	8.767043	-0.213449	-0.128691	-0.936772	-0.202975	0.442946	-1.239669	-0.987091	-0.005687	0.157124	0.030506
43169	3.325850	0.314164	8.677391	-0.167082	-0.116394	-0.916928	-0.210399	0.449491	-1.239097	-0.986020	-0.005319	0.159142	0.049096
43170	3.038004	-0.079486	8.671528	-0.187602	0.028895	-0.795749	-0.215261	0.454707	-1.238871	-0.985219	-0.004148	0.158303	0.065314
43171	2.559390	-0.728977	9.571708	-0.182389	0.131301	-0.872765	-0.217415	0.454756	-1.238844	-0.984364	-0.003548	0.155320	0.083013
43172	1.205852	-0.578685	10.154940	-0.187125	0.085732	-0.939985	-0.219863	0.462759	-1.238829	-0.982904	-0.002894	0.153246	0.102014
43173	0.796543	-0.270545	9.889691	-0.020853	0.002056	-0.844435	-0.218935	0.467703	-1.238816	-0.981083	-0.005083	0.152912	0.118606
43174	0.565755	0.487472	9.135435	0.196645	-0.070476	-0.642609	-0.223237	0.465997	-1.240457	-0.979240	-0.010707	0.154701	0.130546
43175	1.385835	-0.211494	8.072951	-0.103357	0.045075	-0.168186	-0.226204	0.467303	-1.238744	-0.979004	-0.009315	0.153240	0.134098
43176	0.820177	0.011182	10.706954	-0.212261	0.141169	0.011688	-0.227353	0.470618	-1.235585	-0.979501	-0.005470	0.149926	0.134427
43177	1.951044	1.398564	11.491907	-0.075313	0.028912	0.790833	-0.225215	0.476131	-1.236795	-0.981660	-0.001730	0.148849	0.119096
43178	4.771322	0.937411	10.619006	-0.002057	-0.096010	1.127402	-0.222672	0.481339	-1.237475	-0.983812	0.001926	0.150749	0.096880
43179	6.032022	0.561993	9.146319	0.269913	0.088019	0.683630	-0.219979	0.481123	-1.236968	-0.985342	-0.001540	0.149274	0.082560
43180	3.896354	1.382596	8.817003	0.101766	0.196645	0.327073	-0.216194	0.476551	-1.239479	-0.986437	-0.002862	0.145592	0.075738
43181	3.711928	1.233646	9.337264	0.031281	0.311941	0.458468	-0.207570	0.474342	-1.238560	-0.988001	-0.002735	0.139354	0.066537
43182	3.465507	1.462247	9.496490	0.158115	0.281548	0.184647	-0.200021	0.471957	-1.241181	-0.988997	-0.005689	0.134027	0.062368
43183	3.169946	1.621913	9.009564	0.059233	0.218223	0.373195	-0.193429	0.473788	-1.241063	-0.990016	-0.006341	0.129729	0.054766
43184	3.610672	0.362625	8.608901	0.126003	0.232821	0.237314	-0.184801	0.470504	-1.242770	-0.990839	-0.008445	0.125304	0.049647
43185	2.734942	1.327562	9.080285	0.177723	0.062653	0.088004	-0.181013	0.464735	-1.242593	-0.991048	-0.012047	0.124219	0.047414
43186	2.509167	1.333166	8.996279	0.131242	0.017750	0.305105	-0.181545	0.462503	-1.243750	-0.991328	-0.013878	0.124083	0.040973
43187	2.857893	0.987486	9.026441	0.163354	0.039740	0.218644	-0.180996	0.459409	-1.245493	-0.991542	-0.016893	0.123486	0.036194
43188	2.545494	0.430697	8.657548	0.074039	0.066081	0.200067	-0.181256	0.455929	-1.242057	-0.991815	-0.017887	0.122317	0.031959
43189	2.751775	0.245131	9.105819	-0.091146	0.086985	0.018398	-0.178571	0.458071	-1.239154	-0.992063	-0.016353	0.120567	0.031754
43190	1.913927	0.632960	9.484019	-0.021228	0.006473	-0.155018	-0.179390	0.462076	-1.239697	-0.991982	-0.016282	0.120395	0.034816
43191	1.365478	0.783229	9.441980	-0.038305	-0.045765	-0.063346	-0.184504	0.461449	-1.244295	-0.991837	-0.015917	0.121240	0.036151
43192	2.174235	0.137611	9.734070	0.038828	-0.087476	0.141577	-0.186935	0.464045	-1.243637	-0.991709	-0.016253	0.123069	0.033213
43193	1.743036	0.066708	10.118581	-0.142931	0.008188	0.021473	-0.188962	0.466226	-1.243815	-0.991789	-0.013606	0.122772	0.033104
43194	1.365781	0.268725	10.890268	0.051645	0.090041	0.229537	-0.187894	0.469167	-1.243187	-0.992135	-0.014098	0.121103	0.028336
43195	2.288800	0.644599	9.307664	0.311583	0.052312	0.298889	-0.187607	0.463475	-1.242829	-0.992312	-0.019818	0.120238	0.021603
43196	3.273764	0.684217	8.331329	0.098028	0.010220	0.167796	-0.188128	0.457530	-1.243016	-0.992362	-0.021336	0.120166	0.017971
43197	3.437175	0.544054	9.305147	-0.054506	0.026226	0.116974	-0.192972	0.456680	-1.244351	-0.992483	-0.020214	0.119674	0.015734
43198	3.874081	-0.370387	10.639855	-0.092344	0.047739	-0.116494	-0.191776	0.461390	-1.240529	-0.992592	-0.018647	0.118672	0.018188
43199	3.122417	0.300359	8.632904	-0.029498	-0.083746	-0.534239	-0.198658	0.466067	-1.239479	-0.992141	-0.019478	0.120189	0.028849
43200	2.414042	0.967186	8.028376	-0.306448	-0.106755	-0.276076	-0.206881	0.469407	-1.240638	-0.991808	-0.013970	0.122041	0.035046
43201	3.598592	0.367348	9.417356	-0.340038	-0.058930	-0.024182	-0.211509	0.486295	-1.242082	-0.991703	-0.007432	0.123085	0.036329
43202	4.483464	-0.131177	10.182508	-0.029134	-0.089824	-0.283516	-0.219071	0.493109	-1.240682	-0.991262	-0.007457	0.124822	0.041982
43203	2.845116	0.455541	8.526930	-0.004694	-0.206822	-0.439411	-0.228103	0.496745	-1.241549	-0.990306	-0.008457	0.129047	0.050688
43204	3.285007	0.687068	10.373066	-0.140466	-0.095547	-0.092716	-0.236487	0.508400	-1.239982	-0.989982	-0.005787	0.130801	0.052851
43205	2.693716	0.528145	9.393188	0.342680	-0.124144	0.147478	-0.244004	0.500621	-1.239737	-0.989713	-0.012235	0.133851	0.049003
43206	3.395313	0.120818	8.724483	0.139656	-0.093455	0.275992	-0.249088	0.489666	-1.239624	-0.989679	-0.014138	0.135924	0.043136
43207	4.021005	0.025386	9.014025	0.018406	-0.090949	0.063308	-0.251644	0.488855	-1.238801	-0.989438	-0.014393	0.138052	0.041807
43208	3.660795	0.169411	9.444832	0.138803	-0.022414	-0.222255	-0.253931	0.488394	-1.241109	-0.989136	-0.017703	0.138567	0.045778
43209	3.021465	0.356858	9.255285	0.139913	-0.072788	-0.271945	-0.258764	0.483695	-1.241750	-0.988570	-0.021276	0.140363	0.050737
43210	2.979563	0.157034	9.306061	0.074456	-0.065107	-0.245562	-0.261719	0.481185	-1.240705	-0.988093	-0.023339	0.141642	0.055362
43211	2.969323	0.069457	9.347331	0.105316	-0.031074	-0.316853	-0.266431	0.480682	-1.238757	-0.987537	-0.026358	0.142552	0.061273
43212	2.736413	0.065219	9.243922	0.044053	-0.021164	-0.379698	-0.268173	0.477879	-1.238555	-0.986960	-0.028251	0.142842	0.068614
43213	2.463925	-0.099934	9.405319	-0.007563	-0.020972	-0.333823	-0.270187	0.475905	-1.237095	-0.986385	-0.029044	0.143361	0.075161
43214	2.605958	-0.131316	9.669906	0.001270	-0.040599	-0.399379	-0.272482	0.477635	-1.235921	-0.985636	-0.030118	0.143950	0.083024
43215	2.365138	-0.014335	9.363125	0.047222	-0.023333	-0.363706	-0.274901	0.476130	-1.235941	-0.984879	-0.032009	0.144537	0.089986
43216	2.396788	0.360111	9.472008	0.053069	-0.046577	-0.284295	-0.278134	0.476693	-1.238613	-0.984181	-0.033754	0.145389	0.095448
43217	2.634423	0.604768	9.520786	0.028101	-0.132139	-0.139995	-0.281906	0.477186	-1.237734	-0.983478	-0.034386	0.148189	0.098124
43218	2.981635	0.632876	9.131614	0.049762	-0.114092	-0.070921	-0.284728	0.475709	-1.238568	-0.982961	-0.035311	0.150505	0.099446
43219	2.717391	1.123325	9.139063	-0.061592	-0.106990	-0.180813	-0.288101	0.477920	-1.238729	-0.982288	-0.034354	0.152594	0.103174
43220	2.556676	1.431169	9.309950	-0.097081	-0.080964	-0.094984	-0.292696	0.483402	-1.237952	-0.981905	-0.032529	0.153942	0.105384
43221	2.721669	1.324934	9.465070	-0.011582	-0.033140	0.014296	-0.295269	0.487962	-1.236137	-0.981817	-0.032148	0.154790	0.105081
43222	2.883697	1.670151	9.231520	0.058647	-0.044901	0.010861	-0.295403	0.487984	-1.236953	-0.981661	-0.033131	0.155825	0.104707
43223	2.703947	1.477551	9.422450	0.004859	0.020662	0.217145	-0.293256	0.490352	-1.237175	-0.982143	-0.032602	0.155770	0.100343
43224	3.014528	1.371537	9.632589	-0.068645	0.028429	0.274360	-0.290575	0.494277	-1.237761	-0.982810	-0.030416	0.155273	0.095130
43225	3.213169	1.494095	9.608872	-0.010915	0.050307	0.272865	-0.288430	0.497654	-1.238631	-0.983450	-0.029493	0.154625	0.089705
43226	3.063607	1.406377	9.277548	0.151261	0.086315	0.273649	-0.283049	0.499553	-1.240269	-0.984097	-0.031738	0.153381	0.083783
43227	2.933684	1.454983	9.119125	0.157579	0.088964	0.240121	-0.278723	0.494131	-1.243360	-0.984625	-0.034334	0.152246	0.078456
43228	2.980993	1.623343	9.047087	0.127788	0.025002	0.299720	-0.274951	0.493682	-1.246147	-0.985063	-0.035940	0.152180	0.072116
43229	3.251616	1.545715	9.063200	0.108112	0.009976	0.326028	-0.273869	0.492233	-1.245934	-0.985427	-0.037218	0.152592	0.065302
43230	3.270242	1.468372	9.100465	0.118943	0.040921	0.229009	-0.270627	0.489082	-1.247983	-0.985749	-0.038882	0.152133	0.060356
43231	3.213228	1.379920	8.906796	0.085645	0.040400	0.094542	-0.268735	0.486621	-1.247813	-0.985875	-0.040487	0.151759	0.058150
43232	2.972394	1.307578	8.933654	0.050811	0.048968	-0.048678	-0.267657	0.486493	-1.249466	-0.985924	-0.041660	0.150837	0.058873
43233	2.718113	1.444182	9.097977	0.004839	0.062527	-0.112424	-0.265845	0.488784	-1.244266	-0.985932	-0.042349	0.149756	0.060976
43234	2.574314	1.378464	9.195168	-0.076028	0.046130	-0.052633	-0.264908	0.490959	-1.247206	-0.986069	-0.041030	0.148733	0.062158
43235	2.628059	1.165840	9.521002	-0.061613	0.010045	-0.026307	-0.264240	0.492472	-1.245801	-0.986078	-0.040099	0.148651	0.062808
43236	2.549080	1.215373	9.383394	0.022553	-0.017159	-0.048300	-0.265858	0.493589	-1.249565	-0.985948	-0.040632	0.149003	0.063663
43237	2.399252	1.185945	9.335687	0.025742	-0.031696	-0.035087	-0.267480	0.495753	-1.249476	-0.985755	-0.041405	0.149811	0.064264
43238	2.505345	1.214575	9.343541	-0.008545	-0.031947	0.035506	-0.268564	0.498170	-1.248566	-0.985712	-0.041056	0.150484	0.063572
43239	2.492357	1.158121	9.473735	-0.029032	-0.034579	-0.006044	-0.270527	0.500284	-1.247622	-0.985595	-0.040664	0.151269	0.063770
43240	2.576829	1.290743	9.431994	0.093399	-0.060064	-0.012035	-0.274170	0.502929	-1.247902	-0.985320	-0.042430	0.152586	0.063731
43241	2.584851	1.327271	9.133456	0.112392	-0.099733	-0.055545	-0.278879	0.502272	-1.251551	-0.984818	-0.044907	0.154767	0.064535
43242	2.427544	1.251626	9.495113	0.017985	-0.072932	-0.021162	-0.284806	0.503006	-1.252822	-0.984548	-0.045198	0.156232	0.064918
43243	2.285845	1.100991	9.720597	-0.047437	-0.021049	-0.056366	-0.288453	0.507099	-1.254283	-0.984432	-0.044628	0.156600	0.066166
43244	2.163867	0.909427	9.792927	-0.052096	0.055821	-0.002811	-0.289011	0.513352	-1.254074	-0.984649	-0.043650	0.155454	0.066294
43245	2.384828	0.952240	9.426249	0.050382	0.106350	0.146317	-0.289434	0.520263	-1.257937	-0.985114	-0.044523	0.153562	0.063133
43246	2.590321	0.807848	9.118284	-0.037359	0.093726	0.195438	-0.287033	0.527948	-1.261263	-0.985673	-0.043270	0.151866	0.059276
43247	2.874230	0.931970	9.244020	-0.037592	0.072094	0.064385	-0.286654	0.536805	-1.264117	-0.985993	-0.042590	0.150457	0.058025
43248	3.164776	0.689611	9.156065	-0.034452	0.071698	0.082022	-0.285462	0.543477	-1.265415	-0.986330	-0.041712	0.149097	0.056416
43249	3.410030	0.548404	9.179100	-0.134394	0.083950	-0.015510	-0.283338	0.553870	-1.268922	-0.986662	-0.039333	0.147313	0.057010
43250	3.624666	0.690653	8.972770	-0.136867	0.069769	-0.161530	-0.282422	0.563136	-1.271633	-0.986781	-0.037152	0.145676	0.060517
43251	3.725673	0.728900	8.965951	-0.180821	0.068499	-0.268673	-0.279759	0.573336	-1.273516	-0.986752	-0.034554	0.144008	0.066243
43252	3.722423	0.665734	9.072250	-0.261711	0.084584	-0.371377	-0.280056	0.582432	-1.273763	-0.986642	-0.030534	0.141754	0.074237
43253	3.515866	0.601314	9.258984	-0.311169	0.023841	-0.485039	-0.280356	0.592471	-1.271798	-0.986093	-0.025883	0.140683	0.084613
43254	3.255908	0.565073	9.597935	-0.249316	-0.013978	-0.516863	-0.281730	0.601273	-1.270542	-0.985243	-0.022359	0.140283	0.095482
43255	2.977967	0.652284	9.627264	-0.199825	-0.041861	-0.487655	-0.284447	0.609268	-1.269841	-0.984208	-0.019774	0.140684	0.105605
43256	2.694488	0.885047	9.590328	-0.045412	-0.059306	-0.341356	-0.290382	0.612521	-1.269530	-0.983314	-0.019677	0.141639	0.112452
43257	2.740318	0.861579	9.372845	0.090554	-0.063886	-0.073971	-0.290642	0.609735	-1.271527	-0.982907	-0.021599	0.143246	0.113616
43258	3.093853	0.596069	9.130521	0.138460	-0.047150	0.057069	-0.288472	0.605105	-1.276067	-0.982837	-0.024013	0.144534	0.112096
43259	3.222153	0.501304	9.250725	0.162356	-0.050014	0.037649	-0.287386	0.602411	-1.277258	-0.982668	-0.027031	0.146101	0.110846
43260	3.038972	0.585385	9.335947	0.179382	-0.084521	0.000385	-0.288169	0.594087	-1.278610	-0.982317	-0.030330	0.148182	0.110342
43261	3.105865	0.499194	9.251987	0.234283	-0.044173	0.041474	-0.286393	0.585619	-1.276314	-0.982099	-0.034727	0.149805	0.108787
43262	3.049097	0.420473	9.197877	0.220422	-0.036724	0.022930	-0.284880	0.575102	-1.277218	-0.981875	-0.038868	0.151044	0.107690
43263	3.017982	0.524299	9.210583	0.191636	-0.023617	0.058289	-0.283245	0.568664	-1.276628	-0.981748	-0.042371	0.152184	0.105904
43264	2.936431	0.476690	9.179551	0.174426	-0.023878	0.062674	-0.279577	0.557807	-1.277295	-0.981652	-0.045513	0.153100	0.104158
43265	2.936691	0.467385	9.208347	0.120818	-0.006306	0.050160	-0.278133	0.549373	-1.274887	-0.981604	-0.047632	0.153734	0.102720
43266	2.806660	0.435901	9.276814	0.047744	0.048629	0.032629	-0.271921	0.542818	-1.273808	-0.981771	-0.048526	0.152935	0.101890
43267	2.595692	0.844801	9.522430	-0.041304	0.014260	-0.010282	-0.268950	0.539464	-1.272861	-0.981820	-0.047647	0.152748	0.102111
43268	2.620657	0.738390	9.081053	0.167137	0.018405	0.072627	-0.264755	0.532102	-1.271649	-0.981855	-0.050700	0.152824	0.100178
43269	2.356235	1.054001	8.695014	0.001503	0.002769	0.072062	-0.260428	0.525713	-1.269724	-0.981997	-0.050369	0.153005	0.098661
43270	2.540998	1.576522	9.101342	-0.131089	-0.026498	0.279226	-0.257938	0.525137	-1.267150	-0.982577	-0.046845	0.153572	0.093611
43271	3.185391	1.544568	9.573936	-0.167445	-0.099469	0.379279	-0.255645	0.523607	-1.264635	-0.983092	-0.042087	0.155715	0.086674
43272	3.450549	1.748456	9.638311	-0.200488	-0.142014	0.327558	-0.256194	0.526679	-1.261937	-0.983351	-0.036836	0.158455	0.080974
43273	3.439065	1.784626	9.300660	0.052691	-0.107053	0.222495	-0.254850	0.527481	-1.261109	-0.983299	-0.036936	0.160986	0.076429
43274	3.349254	1.353249	8.834137	0.017973	-0.074475	0.114786	-0.256182	0.522992	-1.262057	-0.983216	-0.036764	0.162587	0.074168
43275	3.478322	1.270670	9.274447	-0.100464	-0.105191	0.094733	-0.258871	0.521282	-1.259080	-0.983055	-0.034294	0.164777	0.072633
43276	3.377640	1.460631	9.291591	-0.027208	-0.105179	0.047236	-0.261164	0.522444	-1.257925	-0.982791	-0.033410	0.166861	0.071852
43277	3.139536	1.480580	9.231172	0.059273	-0.149548	0.036667	-0.263444	0.519389	-1.258543	-0.982269	-0.034252	0.170111	0.070965
43278	3.253809	1.300551	8.976046	0.068279	-0.087681	-0.053096	-0.263843	0.517523	-1.257234	-0.981844	-0.035608	0.171918	0.071821
43279	3.210391	1.326492	9.205621	0.042219	-0.038056	0.088595	-0.266803	0.516740	-1.257225	-0.981777	-0.036121	0.172984	0.069901
43280	3.373147	1.198360	9.281395	0.154978	-0.030600	0.113718	-0.265438	0.510740	-1.256890	-0.981709	-0.038687	0.173907	0.067136
43281	3.393391	1.140453	9.186160	0.246321	-0.025056	0.064532	-0.267296	0.501681	-1.256071	-0.981472	-0.043318	0.174971	0.064970
43282	3.214321	1.355684	9.099599	0.237706	-0.044260	0.046733	-0.268215	0.494069	-1.257398	-0.981159	-0.047722	0.176213	0.063243
43283	3.284122	1.497753	9.076595	0.216738	-0.034668	0.227060	-0.266311	0.487946	-1.258437	-0.981064	-0.051204	0.177563	0.057999
43284	3.634566	1.149651	8.868503	0.150755	-0.065969	-0.003265	-0.268450	0.482902	-1.259121	-0.980664	-0.054056	0.179055	0.057577
43285	3.557692	1.167713	9.198218	0.135709	-0.074848	-0.116523	-0.269787	0.479520	-1.258806	-0.980072	-0.057112	0.180745	0.059396
43286	3.099909	1.018591	9.113074	0.152042	-0.152656	-0.201733	-0.273801	0.470932	-1.257810	-0.979088	-0.060598	0.183711	0.062959
43287	3.133196	1.470697	8.696625	0.119474	-0.121119	-0.122082	-0.277559	0.467054	-1.258164	-0.978305	-0.063287	0.186250	0.064997
43288	3.277578	1.779212	8.782985	0.057284	-0.035656	-0.003310	-0.280649	0.464544	-1.256982	-0.978093	-0.064331	0.187046	0.064879
43289	3.424650	1.505162	9.109740	-0.055500	-0.028717	0.109514	-0.280236	0.461682	-1.256397	-0.978166	-0.062863	0.187827	0.062924
43290	3.818949	1.424924	9.132075	-0.040334	-0.001397	0.017708	-0.280916	0.463671	-1.255779	-0.978232	-0.061964	0.187854	0.062713
43291	3.484017	1.588795	9.250556	0.016728	0.017843	-0.094204	-0.281457	0.464726	-1.257921	-0.978130	-0.062731	0.187558	0.064414
43292	3.433202	1.650955	8.901873	0.053038	0.022936	-0.036575	-0.280105	0.463148	-1.258534	-0.978099	-0.063892	0.187160	0.064890
43293	3.461636	1.559218	8.884179	-0.010775	0.022525	-0.005837	-0.279161	0.462886	-1.260463	-0.978162	-0.063804	0.186840	0.064961
43294	3.464853	1.423344	9.044187	-0.036595	-0.004817	0.012474	-0.279434	0.464049	-1.261377	-0.978204	-0.062993	0.186930	0.064846
43295	3.631964	1.419086	8.979534	-0.036515	-0.037596	-0.063802	-0.281049	0.463790	-1.260821	-0.977999	-0.062531	0.187677	0.066222
43296	3.716719	1.430340	9.027789	-0.047247	-0.029750	-0.132763	-0.280243	0.464008	-1.258777	-0.977765	-0.062023	0.188057	0.069019
43297	3.709233	1.447202	9.065949	-0.018899	-0.030137	-0.251144	-0.282940	0.465488	-1.258698	-0.977288	-0.062613	0.188452	0.073980
43298	3.579993	1.483698	9.047264	-0.022404	-0.039050	-0.323679	-0.283481	0.465520	-1.253371	-0.976667	-0.063292	0.188801	0.080429
43299	3.317059	1.546904	9.072421	-0.008268	-0.042838	-0.381953	-0.286438	0.463873	-1.252844	-0.975849	-0.064558	0.189267	0.087916
43300	3.190893	1.680567	9.106058	0.019826	-0.040598	-0.355307	-0.288860	0.463412	-1.255013	-0.975018	-0.066171	0.189660	0.094820
43301	3.088974	1.800095	9.053882	0.028303	-0.038254	-0.267723	-0.289656	0.459802	-1.257712	-0.974295	-0.067731	0.190200	0.099930
43302	3.304296	1.833144	9.142090	0.053934	-0.036565	-0.182811	-0.292610	0.457346	-1.258985	-0.973708	-0.069358	0.190800	0.103333
43303	3.348119	1.717422	9.240601	0.106015	-0.077784	-0.151976	-0.294490	0.455561	-1.259703	-0.972928	-0.071908	0.192398	0.105945
43304	3.293725	1.522217	9.201887	0.224498	-0.135631	-0.217375	-0.295819	0.449893	-1.258780	-0.971596	-0.076775	0.195226	0.109513
43305	3.125466	1.873560	8.794456	0.268677	-0.112093	-0.148096	-0.300509	0.442355	-1.259515	-0.970392	-0.082380	0.197810	0.111462
43306	3.214536	2.023262	8.781616	0.236909	-0.076297	-0.132079	-0.303302	0.430447	-1.257276	-0.969386	-0.087279	0.199631	0.113226
43307	3.409085	2.422466	8.442734	0.164336	-0.016133	0.035119	-0.303824	0.425060	-1.257036	-0.969100	-0.090356	0.200414	0.111872
43308	3.595060	2.396752	8.843437	0.104545	0.018677	0.189818	-0.305165	0.422897	-1.254226	-0.969399	-0.091614	0.200659	0.107745
43309	3.885163	2.188380	8.829839	0.109299	-0.042067	0.203535	-0.304215	0.420313	-1.253911	-0.969445	-0.092896	0.202129	0.103391
43310	3.911819	2.052905	8.740201	0.060249	-0.039478	0.153891	-0.305151	0.418047	-1.253155	-0.969484	-0.093311	0.203337	0.100240
43311	4.100058	2.090306	8.721622	0.057728	-0.035155	-0.021179	-0.306892	0.415332	-1.256770	-0.969174	-0.094501	0.204167	0.100431
43312	3.797206	2.186759	8.596048	-0.004965	0.022782	-0.157088	-0.305954	0.416896	-1.257821	-0.968953	-0.095042	0.203451	0.103461
43313	3.768542	2.305207	8.709826	-0.071988	0.047407	-0.204882	-0.305553	0.418059	-1.259425	-0.968833	-0.094632	0.202074	0.107580
43314	3.236047	2.244545	8.549503	-0.153219	0.005046	-0.067368	-0.305156	0.420782	-1.260978	-0.968991	-0.091898	0.201550	0.109496
43315	3.413035	2.201687	9.065612	-0.116594	0.053799	-0.083788	-0.303687	0.424584	-1.261145	-0.969222	-0.090149	0.200155	0.111441
43316	3.576995	2.347883	8.953989	0.033756	0.081847	0.020261	-0.305618	0.439611	-1.258453	-0.969528	-0.090853	0.198714	0.110785
43317	4.138809	2.212392	8.717075	0.148340	0.022738	-0.101873	-0.302378	0.436996	-1.259121	-0.969102	-0.094241	0.198490	0.112077
43318	3.397727	2.310620	8.744145	0.066858	0.038314	-0.114248	-0.301564	0.435027	-1.260695	-0.968865	-0.096026	0.197715	0.113966
43319	2.352447	2.735932	8.908667	-0.005063	-0.061616	0.304149	-0.298826	0.420205	-1.260798	-0.969296	-0.094665	0.199507	0.108168
43320	3.326642	2.231646	8.759411	-0.247555	-0.153133	0.472356	-0.302881	0.425404	-1.260582	-0.970115	-0.087600	0.202853	0.100268
43321	4.385758	1.197298	9.127114	-0.091097	-0.152304	0.207430	-0.307470	0.428591	-1.258788	-0.970051	-0.084723	0.206026	0.096828
43322	3.226598	1.846222	8.412594	-0.395722	-0.099380	-0.170444	-0.309637	0.432877	-1.257805	-0.969942	-0.077504	0.206921	0.101931
43323	3.736150	1.734194	9.425710	-0.252341	-0.053812	0.195291	-0.312362	0.443321	-1.258663	-0.970488	-0.071715	0.207765	0.099218
43324	4.015322	1.545016	9.142011	0.017535	0.009990	0.009074	-0.311963	0.444988	-1.257522	-0.970517	-0.071983	0.207650	0.098982
43325	3.592812	1.750932	8.655655	-0.042369	0.040818	0.034817	-0.312088	0.441556	-1.256268	-0.970817	-0.071110	0.206838	0.098370
43326	3.913931	1.737369	8.949677	-0.114757	0.066567	0.120434	-0.309669	0.443177	-1.255152	-0.971481	-0.068461	0.205520	0.096433
43327	4.071963	1.361530	9.034396	-0.055958	0.134515	0.053842	-0.306175	0.445372	-1.255395	-0.972211	-0.067405	0.202895	0.095373
43328	3.393382	1.691495	8.828125	-0.090742	0.159242	0.046958	-0.304431	0.447608	-1.255616	-0.973055	-0.065697	0.199719	0.094654
43329	3.698244	1.369303	8.931390	-0.087368	0.208867	0.199292	-0.298788	0.451752	-1.256366	-0.974368	-0.063581	0.195760	0.090788
43330	3.634813	1.159381	9.008061	-0.078642	0.219087	0.076519	-0.291928	0.454308	-1.257182	-0.975446	-0.062090	0.191474	0.089376
43331	3.267939	1.337233	9.077310	-0.075271	0.133016	0.069862	-0.285601	0.454897	-1.258328	-0.976176	-0.060555	0.188831	0.088072
43332	3.308650	1.546712	8.711065	-0.175270	0.020569	0.088269	-0.281973	0.457385	-1.259108	-0.976607	-0.056781	0.188257	0.087031
43333	3.809681	1.254800	8.959747	-0.226016	0.131522	0.187733	-0.278903	0.465881	-1.255186	-0.977671	-0.051850	0.185515	0.083999
43334	2.654360	1.510623	9.278646	-0.013634	0.051797	0.173979	-0.275948	0.468363	-1.255003	-0.978156	-0.050969	0.184688	0.080648
43335	2.622160	1.670267	9.300527	0.087411	-0.010535	0.356018	-0.273524	0.468323	-1.255715	-0.978590	-0.051338	0.185343	0.073313
43336	2.980456	1.601451	8.739098	-0.024494	-0.181336	0.609126	-0.276225	0.470988	-1.257779	-0.978751	-0.048277	0.189495	0.061703
43337	4.133512	0.911075	8.794136	-0.146741	-0.248098	0.321648	-0.280818	0.475852	-1.254840	-0.978323	-0.043877	0.194439	0.056145
43338	4.544243	1.241424	8.939058	-0.085792	-0.132039	0.181022	-0.285268	0.477770	-1.253498	-0.978072	-0.041293	0.197110	0.053081
43339	4.377314	1.170464	9.353346	-0.019703	-0.087050	0.038326	-0.288638	0.478969	-1.252874	-0.977784	-0.040669	0.198840	0.052424
43340	4.277793	1.044839	9.279020	0.051554	-0.038734	-0.093725	-0.290795	0.479567	-1.252011	-0.977480	-0.041952	0.199603	0.054137
43341	3.439235	1.490852	9.033261	0.106413	0.044838	-0.076933	-0.289977	0.476311	-1.253218	-0.977481	-0.044410	0.198794	0.055124
43342	3.741927	1.362810	8.908707	0.119282	0.028435	-0.055838	-0.289298	0.474452	-1.253286	-0.977417	-0.046938	0.198349	0.055768
43343	3.163365	1.446988	8.890316	0.129105	0.039961	-0.016710	-0.288745	0.469558	-1.250859	-0.977432	-0.049618	0.197697	0.055497
43344	3.084831	1.518408	9.031807	0.122915	0.031381	0.112302	-0.287928	0.466740	-1.252597	-0.977549	-0.051558	0.197359	0.052820
43345	3.417591	1.373941	9.115328	0.110480	0.022817	0.239447	-0.286576	0.464705	-1.251860	-0.977769	-0.052861	0.197243	0.047638
43346	3.665079	0.941497	9.540246	0.141232	0.079132	0.310583	-0.284682	0.462184	-1.255238	-0.978199	-0.054418	0.196184	0.040961
43347	3.572500	0.488277	9.593785	0.217776	0.113376	0.281906	-0.281164	0.456733	-1.256274	-0.978621	-0.057683	0.194394	0.034418
43348	3.608289	0.993793	8.772579	0.208199	0.123129	0.171419	-0.276575	0.453095	-1.256992	-0.978955	-0.061113	0.192356	0.030195
43349	3.691326	1.157921	8.475380	0.137931	0.074550	0.098375	-0.273868	0.448501	-1.257445	-0.979134	-0.063486	0.191062	0.027594
43350	3.612123	1.241453	8.481949	0.005174	0.009158	0.036553	-0.273465	0.448779	-1.257577	-0.979178	-0.063395	0.190966	0.026915
43351	3.675443	1.089732	9.154274	-0.006806	-0.028324	0.038904	-0.273054	0.446837	-1.259964	-0.979106	-0.063092	0.191539	0.026159
43352	3.776975	0.962895	9.037980	0.048959	-0.045707	-0.030005	-0.273998	0.447124	-1.259125	-0.978847	-0.064081	0.192457	0.026698
43353	3.684000	1.092278	8.810269	0.001194	-0.057754	-0.062922	-0.275883	0.447189	-1.260055	-0.978595	-0.064286	0.193490	0.027938
43354	3.764905	1.380190	8.620401	-0.008462	-0.116138	-0.149991	-0.278445	0.448209	-1.258628	-0.978060	-0.064572	0.195600	0.031144
43355	3.698899	1.303746	8.724874	-0.100432	-0.140922	-0.114175	-0.282084	0.449559	-1.258133	-0.977563	-0.062939	0.198142	0.033890
43356	3.903018	1.285607	8.779422	-0.108259	-0.192999	-0.167623	-0.289903	0.452263	-1.256726	-0.976800	-0.061294	0.201661	0.037909
43357	3.895766	1.605898	8.507162	-0.114150	-0.237879	-0.224515	-0.296375	0.454920	-1.254655	-0.975788	-0.059770	0.205956	0.042985
43358	4.012060	1.307021	8.907788	-0.213564	-0.215949	-0.138070	-0.302042	0.458889	-1.254869	-0.975007	-0.055925	0.209849	0.046870
43359	4.055452	1.531215	9.482780	-0.171404	-0.230861	-0.238850	-0.308255	0.465089	-1.252822	-0.973980	-0.053355	0.213929	0.052444
43360	4.861108	1.050547	9.068182	-0.085067	-0.208939	-0.231514	-0.315127	0.466498	-1.251605	-0.972905	-0.052401	0.217690	0.057621
43361	4.655344	0.767612	8.893082	-0.175647	-0.128441	-0.498214	-0.321608	0.471601	-1.244816	-0.971894	-0.050956	0.219506	0.068141
43362	3.410106	1.230550	8.909150	-0.102477	-0.035584	-0.491832	-0.325516	0.472517	-1.243649	-0.971109	-0.050997	0.219579	0.078300
43363	3.282386	1.298623	8.803610	-0.076561	-0.021900	-0.245861	-0.327405	0.473679	-1.242908	-0.970701	-0.050513	0.219631	0.083369
43364	3.663331	0.941406	8.986508	-0.126103	-0.037112	-0.078212	-0.329032	0.477230	-1.241410	-0.970517	-0.048271	0.220093	0.085592
43365	3.988159	0.937590	8.982061	-0.055575	-0.023791	-0.088586	-0.329845	0.478815	-1.241621	-0.970327	-0.047473	0.220350	0.087510
43366	3.887175	1.120246	8.857218	-0.016662	-0.029419	-0.063728	-0.331192	0.479810	-1.246484	-0.970084	-0.047296	0.220864	0.088994
43367	3.929991	1.152577	8.805326	0.020098	-0.009654	0.012535	-0.330381	0.478329	-1.244632	-0.970063	-0.047537	0.221062	0.088601
43368	3.984125	1.228814	8.777525	0.000039	0.015670	0.060360	-0.331465	0.481121	-1.247666	-0.970221	-0.047215	0.220849	0.087566
43369	4.085166	1.157827	8.858196	-0.001335	0.027574	0.046266	-0.331733	0.480718	-1.248358	-0.970444	-0.046953	0.220315	0.086577
43370	4.158094	1.137294	8.797998	0.012132	0.019689	0.046244	-0.329442	0.479940	-1.247728	-0.970582	-0.046934	0.220031	0.085762
43371	4.100677	1.226080	8.829269	-0.001216	0.013469	0.005503	-0.329174	0.480174	-1.245814	-0.970670	-0.046825	0.219736	0.085576
43372	4.074267	1.213462	8.828554	-0.003710	0.006553	-0.003384	-0.328231	0.480023	-1.246375	-0.970678	-0.046692	0.219634	0.085818
43373	4.136064	1.265558	8.772282	-0.031853	0.015779	-0.026413	-0.327963	0.480458	-1.247046	-0.970749	-0.046134	0.219216	0.086385
43374	4.074009	1.225595	8.823640	-0.027852	0.010869	-0.042332	-0.328101	0.481737	-1.247003	-0.970730	-0.045709	0.218952	0.087489
43375	4.011292	1.219608	8.879536	-0.037889	0.002636	-0.072462	-0.328643	0.482582	-1.246151	-0.970666	-0.045214	0.218734	0.088988
43376	3.934421	1.189083	8.903888	-0.025005	-0.007623	-0.084847	-0.327834	0.482119	-1.245357	-0.970483	-0.044997	0.218795	0.090925
43377	3.894657	1.227197	8.832567	-0.023240	0.004746	-0.081217	-0.326491	0.483494	-1.244783	-0.970396	-0.044829	0.218544	0.092528
43378	3.898038	1.188422	8.890739	-0.023984	-0.003027	-0.054747	-0.327292	0.481123	-1.245805	-0.970282	-0.044510	0.218543	0.093866
43379	3.924497	1.198612	8.891475	-0.007960	-0.010134	-0.049444	-0.329454	0.483735	-1.246104	-0.970174	-0.044471	0.218628	0.094799
43380	3.909047	1.237170	8.847378	-0.006881	-0.013449	-0.022937	-0.329184	0.483426	-1.245299	-0.970057	-0.044322	0.218889	0.095462
43381	3.972205	1.231034	8.854177	-0.010753	0.004863	-0.009584	-0.327567	0.482809	-1.244792	-0.970093	-0.044085	0.218707	0.095622
43382	3.985057	1.199711	8.888510	0.005927	0.001077	0.005471	-0.329045	0.482005	-1.245347	-0.970083	-0.044091	0.218736	0.095654
43383	3.963353	1.189603	8.859033	0.019555	0.003076	0.001112	-0.329590	0.483663	-1.242831	-0.970106	-0.044391	0.218652	0.095476
43384	3.991923	1.219257	8.883759	0.015328	-0.009927	0.022225	-0.329856	0.483000	-1.244623	-0.970070	-0.044482	0.218928	0.095163
43385	3.987425	1.194894	8.840472	0.024908	-0.002234	0.001974	-0.329317	0.482519	-1.242735	-0.970067	-0.044872	0.218955	0.094948
43386	3.974214	1.126678	8.830953	0.027913	0.000776	0.024994	-0.330930	0.481717	-1.243288	-0.970072	-0.045216	0.219049	0.094514
43387	3.962296	1.240564	8.846579	0.022648	-0.009760	0.017835	-0.330253	0.480621	-1.245650	-0.970068	-0.045475	0.219229	0.094009
43388	4.014571	1.163822	8.798208	0.016978	-0.008290	0.028429	-0.329311	0.480700	-1.243885	-0.970050	-0.045577	0.219482	0.093558
43389	4.005850	1.234064	8.782967	0.001094	0.004263	0.018734	-0.330386	0.480016	-1.243895	-0.970129	-0.045438	0.219350	0.093117
43390	4.046237	1.164402	8.852137	-0.007538	-0.002546	0.003626	-0.330388	0.480718	-1.243599	-0.970112	-0.045184	0.219422	0.093247
43391	3.975328	1.192245	8.830492	-0.015368	-0.005910	-0.007014	-0.329577	0.479874	-1.244727	-0.970113	-0.044817	0.219433	0.093386
43392	3.977233	1.218985	8.835163	-0.025458	-0.006169	0.000024	-0.330122	0.481736	-1.244933	-0.970090	-0.044225	0.219538	0.093663
43393	3.987246	1.204602	8.845208	-0.004183	-0.004518	0.012476	-0.331201	0.481796	-1.240281	-0.970124	-0.043994	0.219556	0.093373
43394	3.992659	1.175567	8.840779	-0.004119	-0.011542	0.008895	-0.330125	0.482534	-1.242589	-0.970075	-0.043767	0.219813	0.093387
43395	4.031075	1.190828	8.822584	-0.004608	-0.015537	0.026541	-0.330932	0.482247	-1.241634	-0.970087	-0.043444	0.220056	0.092836
43396	4.060141	1.186497	8.789806	-0.001076	0.000364	0.031953	-0.332279	0.482634	-1.244743	-0.970131	-0.043198	0.220107	0.092376
43397	4.082887	1.138356	8.781239	-0.000933	-0.010127	0.024811	-0.332142	0.481723	-1.242319	-0.970159	-0.042963	0.220253	0.091837
43398	4.099822	1.148379	8.834643	-0.009731	-0.006467	0.017729	-0.331065	0.481887	-1.244372	-0.970154	-0.042599	0.220408	0.091694
43399	4.119277	1.139018	8.796794	-0.000572	-0.013327	0.010638	-0.333087	0.482668	-1.245414	-0.970140	-0.042426	0.220609	0.091430
43400	4.082045	1.184866	8.814395	0.003114	-0.009720	0.007062	-0.332199	0.483781	-1.243515	-0.970088	-0.042349	0.220842	0.091453
43401	4.092337	1.153492	8.805318	0.003281	-0.014877	-0.000044	-0.333006	0.483503	-1.242969	-0.970045	-0.042296	0.221074	0.091380
43402	4.080186	1.158129	8.824169	-0.003690	-0.005871	-0.007079	-0.334082	0.483251	-1.243237	-0.969990	-0.042158	0.221207	0.091701
43403	4.050007	1.215847	8.842066	-0.001570	-0.018781	0.012298	-0.334352	0.483203	-1.240917	-0.969956	-0.041951	0.221516	0.091414
