# Supplementary material for: Identification of Haptic Based Guiding Using Hard Reins
Source: PLoS One. 2015 Jul 22;10(7):e0132020. doi: 10.1371/journal.pone.0132020 (PMC4511788; doi:10.1371/journal.pone.0132020)
Supplement: S9 File — (ZIP) [file pone.0132020.s009.zip › Exp2_MotionData2/Subject10/path2/T10/fc10.txt]

// Start Time: 0
// Sample rate: 25.0Hz
// Scenario: 4.9
// Firmware Version: 2.6.1
Counter	Acc_X	Acc_Y	Acc_Z	Gyr_X	Gyr_Y	Gyr_Z	Mag_X	Mag_Y	Mag_Z	Quat_w	Quat_x	Quat_y	Quat_z
45692	9.124976	0.325974	3.447352	-0.541751	-0.002753	0.015904	-0.560471	-0.247753	-0.458364	0.056849	-0.614259	-0.034492	-0.786298
45693	9.178047	0.328086	3.452091	-0.549114	-0.018946	0.017697	-0.558908	-0.247332	-0.457946	0.049157	-0.614852	-0.027774	-0.786619
45694	9.173278	0.298978	3.430673	-0.559944	-0.011735	0.022830	-0.560052	-0.246051	-0.457782	0.041163	-0.615883	-0.020960	-0.786483
45695	9.146896	0.318403	3.418409	-0.547186	-0.011911	0.035363	-0.561621	-0.245198	-0.456910	0.033764	-0.616232	-0.014057	-0.786715
45696	9.173027	0.257968	3.443214	-0.556300	-0.018182	0.036176	-0.562045	-0.245476	-0.458611	0.026019	-0.617235	-0.007131	-0.786316
45697	9.178013	0.269930	3.428575	-0.556322	-0.015373	0.024662	-0.562612	-0.246331	-0.457198	0.018328	-0.617503	-0.000231	-0.786355
45698	9.160931	0.270189	3.452760	-0.546316	-0.015472	0.030082	-0.562051	-0.244631	-0.456333	0.010611	-0.618327	0.006473	-0.785823
45699	9.173223	0.269930	3.423748	-0.547278	-0.017138	0.015931	-0.564045	-0.244058	-0.456311	0.002887	-0.618480	0.013105	-0.785686
45700	9.185198	0.255383	3.428727	-0.556315	-0.013555	0.022881	-0.565044	-0.243779	-0.454032	-0.005064	-0.619145	0.019881	-0.785009
45701	9.192589	0.264913	3.414112	-0.558138	-0.009860	0.013994	-0.565476	-0.242642	-0.454017	-0.012961	-0.619042	0.026641	-0.784799
45702	9.177998	0.216607	3.405004	-0.552678	-0.009889	0.014049	-0.566610	-0.243776	-0.453878	-0.021001	-0.619520	0.033252	-0.783995
45703	9.192459	0.231078	3.414489	-0.547276	-0.011627	0.004396	-0.566035	-0.245058	-0.453187	-0.028915	-0.619311	0.039701	-0.783608
45704	9.173404	0.238267	3.385436	-0.547263	-0.010735	0.005274	-0.566320	-0.245058	-0.453185	-0.037015	-0.619679	0.046118	-0.782625
45705	9.173391	0.274641	3.404362	-0.541847	-0.007944	-0.007061	-0.566888	-0.245630	-0.451485	-0.045047	-0.619285	0.052313	-0.782125
45706	9.178146	0.231032	3.392760	-0.563689	-0.013198	-0.012596	-0.567030	-0.245917	-0.450494	-0.053612	-0.619559	0.058764	-0.780909
45707	9.204861	0.298612	3.404053	-0.561891	-0.015020	-0.010781	-0.567740	-0.246343	-0.450068	-0.061942	-0.619113	0.065203	-0.780135
45708	9.173730	0.274367	3.360867	-0.543687	-0.011514	-0.009712	-0.567743	-0.245634	-0.449635	-0.070198	-0.619242	0.071369	-0.778792
45709	9.205050	0.269366	3.365714	-0.549199	-0.014984	-0.021250	-0.568302	-0.248050	-0.449089	-0.078530	-0.618679	0.077450	-0.777863
45710	9.198211	0.295753	3.326764	-0.560040	-0.007754	-0.017879	-0.568303	-0.247908	-0.448804	-0.087101	-0.618601	0.083754	-0.776358
45711	9.222075	0.293397	3.360590	-0.565429	-0.000583	-0.010906	-0.568728	-0.248620	-0.447957	-0.095490	-0.617620	0.090156	-0.775435
45712	9.188248	0.283943	3.360741	-0.547189	0.006461	-0.002782	-0.568005	-0.250890	-0.449405	-0.103667	-0.617180	0.096411	-0.773981
45713	9.203158	0.327141	3.326407	-0.552667	0.004730	-0.007249	-0.567732	-0.248768	-0.446974	-0.111841	-0.615988	0.102613	-0.772995
45714	9.205152	0.295951	3.365417	-0.547173	0.010075	-0.003684	-0.567446	-0.248907	-0.448112	-0.120009	-0.615361	0.108833	-0.771417
45715	9.204788	0.255033	3.392457	-0.534437	0.009963	0.001767	-0.566019	-0.249763	-0.448133	-0.127817	-0.613967	0.114814	-0.770406
45716	9.183029	0.240653	3.390229	-0.565288	0.013696	0.003146	-0.568016	-0.248623	-0.447821	-0.136078	-0.613090	0.121371	-0.768682
45717	9.178313	0.259988	3.385187	-0.552648	0.007425	-0.007282	-0.567444	-0.249189	-0.448682	-0.144225	-0.611565	0.127489	-0.767420
45718	9.173541	0.293915	3.394481	-0.527312	-0.009855	-0.002453	-0.568157	-0.248762	-0.448531	-0.152012	-0.611036	0.133442	-0.765323
45719	9.193111	0.303278	3.365351	-0.530868	0.000954	0.000099	-0.567864	-0.250752	-0.448270	-0.159748	-0.609516	0.139290	-0.763917
45720	9.174009	0.298383	3.336433	-0.560000	-0.009704	-0.001948	-0.567303	-0.249049	-0.448399	-0.167886	-0.608753	0.145729	-0.761575
45721	9.178594	0.284004	3.360753	-0.554582	-0.007816	-0.014283	-0.568154	-0.249325	-0.449954	-0.176084	-0.607187	0.151745	-0.759797
45722	9.193191	0.240181	3.324974	-0.532779	-0.013390	-0.006918	-0.568435	-0.250466	-0.448405	-0.183912	-0.606455	0.157698	-0.757311
45723	9.231787	0.273895	3.343879	-0.540001	-0.002506	-0.010597	-0.568304	-0.247767	-0.448519	-0.191869	-0.604707	0.163471	-0.755508
45724	9.195715	0.264319	3.322285	-0.538157	0.002920	-0.014154	-0.568155	-0.249618	-0.447405	-0.199877	-0.603605	0.169332	-0.753019
45725	9.202785	0.283806	3.353473	-0.545380	0.006478	-0.005412	-0.567300	-0.249616	-0.448546	-0.207823	-0.601541	0.175165	-0.751183
45726	9.217343	0.269107	3.336702	-0.552603	0.010070	-0.000209	-0.569151	-0.249472	-0.447821	-0.215770	-0.600093	0.181354	-0.748627
45727	9.188267	0.288777	3.360687	-0.552771	-0.010559	-0.010704	-0.566881	-0.248058	-0.447541	-0.223788	-0.598128	0.187257	-0.746389
45728	9.183440	0.269411	3.351243	-0.531797	0.000120	-0.006989	-0.568007	-0.250896	-0.447704	-0.231498	-0.596816	0.193064	-0.743603
45729	9.222135	0.240013	3.327354	-0.554569	-0.011480	-0.007179	-0.569426	-0.251602	-0.447983	-0.239443	-0.594698	0.198991	-0.741218
45730	9.212703	0.278683	3.317269	-0.554593	-0.007763	-0.019583	-0.569425	-0.252177	-0.445721	-0.247524	-0.593317	0.204988	-0.738029
45731	9.212742	0.254408	3.300624	-0.545504	-0.011467	-0.013264	-0.568857	-0.252037	-0.445724	-0.255409	-0.591120	0.210655	-0.735505
45732	9.188681	0.269046	3.298076	-0.552748	-0.004170	-0.019589	-0.569996	-0.251893	-0.445430	-0.263420	-0.589564	0.216569	-0.732204
45733	9.212796	0.283455	3.307549	-0.545328	0.010021	0.001648	-0.568712	-0.252749	-0.445165	-0.271132	-0.586845	0.222243	-0.729869
45734	9.212618	0.295723	3.336411	-0.552727	-0.004256	-0.009851	-0.569707	-0.253031	-0.445161	-0.278932	-0.585118	0.228235	-0.726459
45735	9.186131	0.341901	3.350430	-0.556347	-0.000637	-0.009916	-0.570561	-0.253032	-0.444303	-0.286849	-0.582401	0.233931	-0.723742
45736	9.174571	0.327019	3.278115	-0.538181	-0.000683	-0.014127	-0.567846	-0.255593	-0.444919	-0.294488	-0.580595	0.239602	-0.720262
45737	9.224974	0.331777	3.316660	-0.545512	-0.009653	-0.014148	-0.568269	-0.256442	-0.445492	-0.302246	-0.577950	0.245086	-0.717324
45738	9.212843	0.295540	3.307414	-0.547428	-0.027674	-0.013182	-0.569269	-0.255445	-0.445757	-0.309777	-0.576345	0.251020	-0.713340
45739	9.205780	0.302714	3.288011	-0.541884	-0.014210	-0.010546	-0.568561	-0.255172	-0.442782	-0.317365	-0.573632	0.256460	-0.710250
45740	9.225395	0.343556	3.268196	-0.532892	-0.018592	-0.028096	-0.570838	-0.255167	-0.442622	-0.324910	-0.571940	0.261915	-0.706200
45741	9.208454	0.331579	3.268353	-0.563689	-0.004015	-0.030320	-0.570259	-0.257156	-0.443215	-0.333023	-0.568903	0.267309	-0.702845
45742	9.237529	0.350700	3.263267	-0.552751	-0.006927	-0.012473	-0.571118	-0.256019	-0.442629	-0.340557	-0.566704	0.273098	-0.698774
45743	9.208208	0.365719	3.316303	-0.570905	-0.002324	-0.014489	-0.568982	-0.256448	-0.443217	-0.348471	-0.563364	0.278695	-0.695355
45744	9.193897	0.331731	3.278037	-0.541856	-0.004218	-0.019451	-0.569545	-0.257868	-0.442944	-0.355908	-0.561112	0.284185	-0.691174
45745	9.237379	0.341124	3.277874	-0.559972	0.003058	-0.017044	-0.568117	-0.259008	-0.442968	-0.363694	-0.557644	0.289496	-0.687715
45746	9.271056	0.341003	3.292329	-0.554497	0.011200	-0.023216	-0.571262	-0.255880	-0.441492	-0.371325	-0.554985	0.294954	-0.683456
45747	9.213616	0.379763	3.248476	-0.545496	-0.004187	-0.020367	-0.568409	-0.257302	-0.443231	-0.378877	-0.551602	0.300020	-0.679835
45748	9.218537	0.384505	3.238750	-0.554502	0.004810	-0.014333	-0.569267	-0.256594	-0.441941	-0.386260	-0.548850	0.305567	-0.675423
45749	9.213673	0.384566	3.243589	-0.556391	0.000434	-0.027599	-0.568406	-0.258011	-0.443664	-0.393977	-0.545231	0.310602	-0.671589
45750	9.240239	0.408628	3.252951	-0.531759	0.015581	-0.021204	-0.567551	-0.258586	-0.441975	-0.401178	-0.542431	0.315624	-0.667237
45751	9.208750	0.418615	3.272214	-0.549120	-0.000558	-0.021314	-0.568687	-0.258864	-0.443103	-0.408644	-0.538711	0.320574	-0.663350
45752	9.227815	0.413843	3.301241	-0.560020	0.003147	-0.026770	-0.568680	-0.260283	-0.443686	-0.416050	-0.535762	0.325953	-0.658495
45753	9.198909	0.399433	3.286941	-0.563700	0.003306	-0.042744	-0.567832	-0.259293	-0.442831	-0.423891	-0.531873	0.330764	-0.654235
45754	9.208722	0.401667	3.267570	-0.552737	0.004921	-0.027584	-0.568114	-0.259429	-0.444390	-0.431138	-0.528839	0.335957	-0.649293
45755	9.233037	0.379550	3.233953	-0.549106	0.008599	-0.037291	-0.568261	-0.258436	-0.444095	-0.438690	-0.524838	0.340525	-0.645088
45756	9.274344	0.461494	3.237816	-0.560026	0.005007	-0.032070	-0.566685	-0.260996	-0.444134	-0.445966	-0.521645	0.345698	-0.639917
45757	9.228375	0.442479	3.242923	-0.570880	0.004940	-0.019824	-0.566687	-0.260135	-0.446677	-0.453396	-0.517249	0.350690	-0.635534
45758	9.208916	0.462119	3.271729	-0.538158	0.017524	-0.033676	-0.565116	-0.261850	-0.444723	-0.460442	-0.513985	0.355387	-0.630486
45759	9.206222	0.447816	3.300890	-0.564413	0.024735	-0.020761	-0.564972	-0.261557	-0.447557	-0.467853	-0.509272	0.360033	-0.626204
45760	9.208673	0.442921	3.293692	-0.567184	0.021217	-0.028734	-0.565972	-0.260701	-0.447823	-0.475045	-0.505538	0.365043	-0.620892
45761	9.227998	0.481575	3.310151	-0.532656	0.024659	-0.028343	-0.565683	-0.261551	-0.448827	-0.482121	-0.501058	0.369145	-0.616629
45762	9.194282	0.505972	3.312340	-0.554539	0.019483	-0.042725	-0.563404	-0.262125	-0.448709	-0.489230	-0.497450	0.373803	-0.611121
45763	9.184460	0.486775	3.324650	-0.535442	0.026662	-0.049628	-0.563550	-0.261127	-0.449690	-0.496505	-0.492962	0.377636	-0.606516
45764	9.198977	0.496351	3.324524	-0.547349	0.017823	-0.062094	-0.561848	-0.259707	-0.450823	-0.503646	-0.489472	0.381958	-0.600721
45765	9.222795	0.491609	3.363210	-0.561881	0.014210	-0.053393	-0.561842	-0.260695	-0.452818	-0.511016	-0.484779	0.386124	-0.595617
45766	9.184141	0.482185	3.363367	-0.549155	0.014128	-0.051483	-0.561273	-0.260121	-0.454802	-0.517894	-0.481117	0.390532	-0.589743
45767	9.155085	0.477595	3.373123	-0.563660	0.017781	-0.049913	-0.559562	-0.261409	-0.453127	-0.525143	-0.476215	0.394639	-0.584555
45768	9.205675	0.482200	3.387504	-0.543715	0.011368	-0.047861	-0.559705	-0.261122	-0.453974	-0.531777	-0.472500	0.398968	-0.578604
45769	9.207787	0.511523	3.440338	-0.525596	0.006792	-0.049388	-0.560561	-0.260406	-0.455094	-0.538449	-0.468011	0.402680	-0.573487
45770	9.149806	0.487689	3.435848	-0.569185	0.006985	-0.049029	-0.559849	-0.260118	-0.456656	-0.545172	-0.463971	0.407257	-0.567150
45771	9.120918	0.497508	3.430944	-0.509190	0.002906	-0.027960	-0.557425	-0.261259	-0.456971	-0.551296	-0.459428	0.410955	-0.562241
45772	9.157123	0.477884	3.421448	-0.561930	-0.007666	-0.026738	-0.557992	-0.261540	-0.457678	-0.557450	-0.455341	0.415735	-0.555949
45773	9.193717	0.540372	3.401370	-0.554552	0.010302	-0.024091	-0.557570	-0.260692	-0.456538	-0.563881	-0.450082	0.419820	-0.550651
45774	9.136015	0.559950	3.381896	-0.545487	0.008476	-0.026636	-0.558704	-0.261828	-0.455974	-0.569883	-0.445893	0.424155	-0.544523
45775	9.159905	0.574543	3.420366	-0.547325	0.001190	-0.016877	-0.557564	-0.262400	-0.455706	-0.575961	-0.440656	0.428251	-0.539159
45776	9.164656	0.613365	3.448925	-0.561873	0.004937	-0.025028	-0.558699	-0.263107	-0.455704	-0.581925	-0.436202	0.432735	-0.532759
45777	9.111858	0.594060	3.400880	-0.545486	0.001121	-0.010669	-0.558130	-0.263253	-0.454860	-0.587785	-0.430838	0.436786	-0.527357
45778	9.174836	0.603179	3.376529	-0.549155	-0.011579	0.001766	-0.556704	-0.263680	-0.455868	-0.593073	-0.426374	0.441474	-0.521124
45779	9.194388	0.598010	3.342728	-0.549104	-0.008037	0.008827	-0.558697	-0.263680	-0.454434	-0.598542	-0.420809	0.445760	-0.515718
45780	9.174706	0.569343	3.376906	-0.554492	-0.000856	0.014018	-0.559269	-0.263255	-0.453433	-0.603706	-0.415967	0.450393	-0.509565
45781	9.184605	0.564235	3.343118	-0.548939	0.006183	0.029966	-0.558412	-0.264110	-0.453307	-0.608945	-0.409988	0.454602	-0.504414
45782	9.175101	0.554476	3.319074	-0.559813	0.013507	0.022715	-0.558985	-0.262968	-0.454708	-0.614053	-0.404765	0.459099	-0.498330
45783	9.206421	0.573720	3.335733	-0.541685	0.004350	0.030069	-0.558839	-0.263822	-0.454151	-0.619073	-0.398817	0.463178	-0.493112
45784	9.180040	0.573750	3.314019	-0.534341	0.013274	0.035403	-0.559977	-0.264109	-0.452586	-0.623713	-0.393707	0.467439	-0.487317
45785	9.175215	0.544687	3.299851	-0.547102	0.009810	0.026425	-0.559839	-0.262967	-0.454418	-0.628722	-0.387606	0.471395	-0.481930
45786	9.227958	0.520397	3.333883	-0.559813	0.017179	0.015621	-0.560415	-0.261405	-0.453830	-0.633650	-0.382240	0.475610	-0.475579
45787	9.232506	0.481804	3.351224	-0.559710	0.033395	0.015518	-0.561989	-0.259557	-0.452947	-0.638934	-0.375788	0.479217	-0.469997
45788	9.123914	0.487323	3.351307	-0.530658	0.031458	0.014079	-0.560137	-0.259553	-0.455514	-0.643648	-0.370588	0.482870	-0.463916
45789	9.205732	0.467608	3.373167	-0.545280	0.017112	0.014894	-0.560572	-0.257851	-0.454641	-0.648528	-0.364414	0.486458	-0.458228
45790	9.193851	0.496625	3.363193	-0.556167	0.029947	-0.003888	-0.559155	-0.256287	-0.456054	-0.653436	-0.358993	0.490141	-0.451560
45791	9.174023	0.390497	3.378903	-0.556039	0.042457	0.006634	-0.558587	-0.255571	-0.458036	-0.658565	-0.352464	0.493344	-0.445728
45792	9.173908	0.424531	3.409939	-0.547157	0.019117	-0.007270	-0.559014	-0.255279	-0.460156	-0.663180	-0.347209	0.496968	-0.438932
45793	9.192824	0.405334	3.451209	-0.553519	0.019147	-0.007345	-0.558448	-0.254571	-0.460011	-0.668030	-0.340995	0.500261	-0.432663
45794	9.173424	0.361892	3.442054	-0.530788	0.028158	-0.019529	-0.558453	-0.253434	-0.459999	-0.672580	-0.335926	0.503441	-0.425838
45795	9.173684	0.410167	3.431848	-0.527081	0.033420	-0.005357	-0.557315	-0.253150	-0.460856	-0.677230	-0.329866	0.506234	-0.419851
45796	9.115421	0.401109	3.470692	-0.545244	0.033482	-0.003815	-0.557884	-0.252571	-0.463681	-0.681650	-0.324325	0.509473	-0.413043
45797	9.134599	0.401094	3.487583	-0.558081	0.017375	-0.009171	-0.557882	-0.253428	-0.462272	-0.686219	-0.317960	0.512620	-0.406480
45798	9.115216	0.381881	3.487823	-0.536318	0.002723	0.005321	-0.557604	-0.251866	-0.462258	-0.690040	-0.312628	0.516163	-0.399606
45799	9.146649	0.371940	3.475809	-0.530960	-0.011699	0.003709	-0.558163	-0.253995	-0.462560	-0.693882	-0.306687	0.519474	-0.393214
45800	9.129923	0.381607	3.458808	-0.547339	-0.022530	0.014198	-0.557880	-0.254143	-0.460862	-0.697290	-0.301243	0.523408	-0.386113
45801	9.137387	0.405623	3.441614	-0.545499	-0.010695	-0.000002	-0.559448	-0.253430	-0.460700	-0.701107	-0.295088	0.526697	-0.379424
45802	9.173739	0.419820	3.429324	-0.545569	-0.016916	-0.008801	-0.559869	-0.254851	-0.460003	-0.704582	-0.289799	0.530296	-0.371976
45803	9.178503	0.393173	3.424782	-0.552811	-0.022432	0.007069	-0.559876	-0.253577	-0.458855	-0.708108	-0.283509	0.533738	-0.365142
45804	9.144870	0.429624	3.422004	-0.547352	-0.016998	0.000905	-0.559873	-0.254288	-0.458438	-0.711361	-0.278029	0.537300	-0.357734
45805	9.207850	0.395103	3.376390	-0.556394	-0.015202	0.006991	-0.561157	-0.254008	-0.456298	-0.714825	-0.271595	0.540553	-0.350804
45806	9.193293	0.404953	3.390799	-0.558144	0.002938	-0.005528	-0.560582	-0.255145	-0.456598	-0.718233	-0.265828	0.543761	-0.343221
45807	9.154947	0.412249	3.359353	-0.557266	-0.011630	0.010490	-0.561720	-0.255429	-0.455741	-0.721552	-0.259276	0.546873	-0.336257
45808	9.212834	0.431310	3.373563	-0.559966	-0.004370	0.006889	-0.561863	-0.255286	-0.456022	-0.724638	-0.253337	0.550149	-0.328720
45809	9.198408	0.445902	3.373419	-0.507209	0.009825	0.003879	-0.561856	-0.256993	-0.455331	-0.727825	-0.247409	0.552474	-0.322229
45810	9.157165	0.409969	3.383541	-0.561666	0.008148	0.017393	-0.562715	-0.255570	-0.455593	-0.730830	-0.241189	0.555518	-0.314824
45811	9.183928	0.441144	3.371075	-0.559889	0.007323	0.008583	-0.561011	-0.255008	-0.454750	-0.734061	-0.234428	0.558128	-0.307719
45812	9.145188	0.434214	3.383287	-0.552627	0.006382	0.008664	-0.563281	-0.256568	-0.453898	-0.736891	-0.228392	0.560983	-0.300213
45813	9.185921	0.409954	3.410085	-0.535360	0.007188	0.010634	-0.562006	-0.255292	-0.454178	-0.739835	-0.221942	0.563335	-0.293325
45814	9.188017	0.381105	3.436987	-0.538117	-0.000041	0.014181	-0.561726	-0.254441	-0.453887	-0.742335	-0.216046	0.566111	-0.285976
45815	9.178364	0.361770	3.427549	-0.542660	0.002746	0.007029	-0.562859	-0.255430	-0.454598	-0.745128	-0.209528	0.568438	-0.278855
45816	9.159101	0.373976	3.427439	-0.542661	0.002744	0.007027	-0.563997	-0.255282	-0.455863	-0.747560	-0.203582	0.571054	-0.271304
45817	9.173583	0.373884	3.427420	-0.538192	-0.009905	0.008929	-0.563430	-0.255004	-0.454447	-0.750026	-0.197154	0.573432	-0.264135
45818	9.137670	0.390848	3.398280	-0.564670	-0.033215	0.009643	-0.562580	-0.254296	-0.454304	-0.751953	-0.190993	0.576596	-0.256174
45819	9.173593	0.376301	3.427393	-0.536459	-0.022512	0.007258	-0.564714	-0.254149	-0.454286	-0.754118	-0.184658	0.579023	-0.248876
45820	9.178565	0.296149	3.370284	-0.531000	-0.033495	0.023306	-0.564865	-0.252448	-0.453133	-0.755683	-0.178802	0.581953	-0.241461
45821	9.203063	0.351462	3.350301	-0.527380	-0.031656	0.018042	-0.565434	-0.252591	-0.452279	-0.757505	-0.172508	0.584394	-0.234331
45822	9.212729	0.305329	3.326638	-0.534625	-0.027985	0.014394	-0.566572	-0.253164	-0.450149	-0.759033	-0.166637	0.587114	-0.226713
45823	9.203028	0.312701	3.336234	-0.558154	-0.017126	0.021127	-0.566862	-0.251739	-0.451124	-0.760960	-0.159757	0.589359	-0.219255
45824	9.227284	0.324572	3.326403	-0.552782	-0.031596	0.024825	-0.567720	-0.251177	-0.448701	-0.762291	-0.153463	0.592129	-0.211529
45825	9.193326	0.320074	3.345831	-0.559950	-0.015349	0.024632	-0.568853	-0.252310	-0.449130	-0.764066	-0.146492	0.594230	-0.204043
45826	9.207818	0.303004	3.336336	-0.554473	-0.008109	0.018461	-0.569712	-0.251172	-0.448827	-0.765535	-0.140114	0.596505	-0.196230
45827	9.200690	0.293260	3.317122	-0.539960	-0.011775	0.017767	-0.569996	-0.251170	-0.449392	-0.767162	-0.133503	0.598316	-0.188830
45828	9.236987	0.297804	3.307356	-0.563530	-0.004458	0.018339	-0.569864	-0.249332	-0.446822	-0.768530	-0.126940	0.600443	-0.180877
45829	9.217754	0.293016	3.295353	-0.552760	-0.015138	-0.001820	-0.570427	-0.250610	-0.446547	-0.770058	-0.120369	0.602168	-0.172959
45830	9.217848	0.302638	3.287996	-0.559959	-0.009794	0.008680	-0.571568	-0.250038	-0.446816	-0.771214	-0.113965	0.604206	-0.164852
45831	9.212936	0.290614	3.292969	-0.547239	-0.000701	-0.007153	-0.572139	-0.249612	-0.446523	-0.772755	-0.107488	0.605540	-0.156898
45832	9.212872	0.278546	3.295521	-0.525461	-0.000741	-0.013977	-0.570999	-0.250039	-0.446820	-0.773848	-0.101833	0.607152	-0.148848
45833	9.222945	0.324206	3.263582	-0.543643	0.001216	-0.021269	-0.571571	-0.249329	-0.446525	-0.775290	-0.095572	0.608278	-0.140675
45834	9.251516	0.290401	3.297753	-0.556365	-0.000540	-0.019638	-0.571856	-0.249472	-0.445957	-0.776294	-0.089480	0.609837	-0.132135
45835	9.224790	0.283440	3.317199	-0.547299	-0.004208	-0.017748	-0.570438	-0.248197	-0.446096	-0.777502	-0.083129	0.610921	-0.123917
45836	9.212929	0.268802	3.283547	-0.559947	0.007597	-0.021509	-0.570711	-0.250895	-0.446123	-0.778438	-0.076961	0.612224	-0.115293
45837	9.234686	0.317124	3.302311	-0.561726	0.015718	-0.021570	-0.571420	-0.250884	-0.448811	-0.779752	-0.070380	0.612879	-0.106830
45838	9.193788	0.297880	3.275998	-0.548995	0.017471	-0.023211	-0.570278	-0.252026	-0.447839	-0.780617	-0.064360	0.613866	-0.098307
45839	9.232402	0.346126	3.299574	-0.553540	0.013806	-0.013498	-0.570281	-0.251749	-0.445710	-0.781711	-0.057811	0.614395	-0.090029
45840	9.242055	0.360612	3.306649	-0.545359	0.025650	-0.032049	-0.569422	-0.252742	-0.446719	-0.782510	-0.051924	0.615106	-0.081405
45841	9.203009	0.327263	3.345738	-0.548974	0.024694	-0.025022	-0.569424	-0.252027	-0.448130	-0.783588	-0.045572	0.615294	-0.072982
45842	9.246791	0.321866	3.299825	-0.545440	0.010316	-0.030190	-0.569136	-0.252736	-0.448707	-0.784019	-0.039667	0.616115	-0.064358
45843	9.212380	0.341978	3.389060	-0.554510	0.024930	-0.048087	-0.568284	-0.252314	-0.448284	-0.784967	-0.033518	0.616138	-0.055474
45844	9.173940	0.368746	3.379146	-0.563614	0.014947	-0.035751	-0.567135	-0.254586	-0.449309	-0.785295	-0.027375	0.616763	-0.046535
45845	9.200501	0.322506	3.355461	-0.556357	0.006725	-0.026769	-0.566570	-0.253736	-0.448879	-0.785823	-0.020958	0.616932	-0.037926
45846	9.173985	0.380830	3.379011	-0.563671	-0.000474	-0.024155	-0.566716	-0.252880	-0.449862	-0.785765	-0.014673	0.617663	-0.029155
45847	9.154698	0.346994	3.360082	-0.556458	-0.013166	-0.019577	-0.567142	-0.252880	-0.449716	-0.785870	-0.008188	0.617993	-0.020631
45848	9.213015	0.399647	3.335251	-0.538405	-0.025776	-0.028115	-0.568280	-0.253165	-0.448718	-0.785316	-0.002354	0.618972	-0.012103
45849	9.309723	0.461937	3.344092	-0.560008	0.001243	-0.014352	-0.567998	-0.252596	-0.448998	-0.785431	0.004239	0.618924	-0.003597
45850	9.266723	0.410939	3.262556	-0.539969	0.008383	-0.017712	-0.568853	-0.252310	-0.448988	-0.785123	0.010238	0.619236	0.004783
45851	9.271259	0.399022	3.294098	-0.549098	-0.004285	-0.007127	-0.567152	-0.250894	-0.448703	-0.785006	0.016734	0.619125	0.013053
45852	9.300682	0.405740	3.238403	-0.549071	0.004827	-0.017789	-0.567144	-0.252597	-0.449288	-0.784478	0.022876	0.619360	0.021540
45853	9.315846	0.422063	3.158454	-0.556125	0.028132	-0.000313	-0.567017	-0.249333	-0.448404	-0.784593	0.029534	0.618589	0.029813
45854	9.228436	0.379397	3.204962	-0.530712	0.026227	-0.003568	-0.565881	-0.248191	-0.450953	-0.784176	0.035557	0.618361	0.037850
45855	9.213675	0.350624	3.227052	-0.566943	0.046274	-0.010315	-0.565739	-0.248047	-0.451803	-0.784333	0.042226	0.617157	0.046431
45856	9.242355	0.350670	3.263261	-0.526976	0.047895	-0.010738	-0.565181	-0.245058	-0.453761	-0.784014	0.048082	0.616471	0.054537
45857	9.128359	0.283958	3.302823	-0.545238	0.032680	-0.014430	-0.564331	-0.244060	-0.455459	-0.783853	0.054354	0.615357	0.062901
45858	9.184454	0.263739	3.218394	-0.545333	0.011918	-0.008983	-0.562207	-0.241505	-0.456441	-0.782908	0.060557	0.615082	0.071151
45859	9.280602	0.273149	3.273741	-0.542523	0.028133	-0.009032	-0.562774	-0.241496	-0.458705	-0.782536	0.066835	0.613896	0.079387
45860	9.308847	0.346279	3.400965	-0.546872	0.064179	-0.007526	-0.561921	-0.240925	-0.460407	-0.782063	0.072992	0.612667	0.087679
45861	9.188019	0.347162	3.420449	-0.552267	0.076868	-0.014769	-0.560214	-0.240785	-0.460986	-0.782102	0.079244	0.610562	0.096186
45862	9.097743	0.314575	3.529679	-0.537783	0.067733	-0.010148	-0.558798	-0.239080	-0.462113	-0.781511	0.085211	0.609165	0.104387
45863	9.080670	0.307553	3.549113	-0.552334	0.058685	0.001232	-0.557231	-0.239076	-0.464394	-0.781199	0.091666	0.607162	0.112605
45864	9.080548	0.310077	3.566001	-0.545351	0.024606	-0.019709	-0.555249	-0.236808	-0.464386	-0.779878	0.097719	0.606312	0.120941
45865	9.138307	0.290453	3.578225	-0.534311	0.053487	-0.030364	-0.554534	-0.236795	-0.468645	-0.779304	0.103482	0.604342	0.129414
45866	9.080024	0.295957	3.626573	-0.529165	0.002966	-0.026469	-0.553255	-0.236515	-0.468369	-0.777573	0.109247	0.603752	0.137580
45867	9.099883	0.336601	3.575345	-0.552763	0.004870	-0.024975	-0.553255	-0.236802	-0.467379	-0.776230	0.115453	0.602329	0.146075
45868	9.153461	0.323756	3.507753	-0.556439	-0.009616	-0.014301	-0.550840	-0.235957	-0.467106	-0.774151	0.121808	0.601698	0.154316
45869	9.115208	0.364918	3.480763	-0.545545	-0.010571	-0.014169	-0.551978	-0.235952	-0.467806	-0.772505	0.128038	0.600363	0.162498
45870	9.057275	0.324075	3.461964	-0.545466	-0.002519	-0.008926	-0.553548	-0.234955	-0.467357	-0.770386	0.134244	0.599510	0.170502
45871	9.187271	0.304132	3.495844	-0.552553	0.015339	0.013904	-0.553692	-0.234098	-0.468623	-0.768969	0.140792	0.597533	0.178377
45872	9.245213	0.352240	3.516979	-0.556163	0.026257	0.004966	-0.550846	-0.234245	-0.469214	-0.767044	0.147206	0.596033	0.186329
45873	9.310643	0.327371	3.471254	-0.554020	0.069359	0.020662	-0.550569	-0.232110	-0.470612	-0.766132	0.153610	0.593055	0.194246
45874	9.212680	0.351432	3.355122	-0.540998	0.117976	0.016966	-0.548864	-0.230966	-0.474300	-0.765220	0.159560	0.590042	0.202063
45875	9.030465	0.275966	3.472203	-0.537400	0.119861	0.002789	-0.546028	-0.228119	-0.477978	-0.764723	0.165255	0.586271	0.210178
45876	9.036791	0.208783	3.557523	-0.543079	0.096682	-0.021916	-0.544327	-0.226557	-0.478968	-0.763228	0.170841	0.583573	0.218494
45877	9.050801	0.238166	3.632090	-0.559541	0.084195	-0.027336	-0.541623	-0.226130	-0.481395	-0.761946	0.176625	0.580204	0.227168
45878	9.028434	0.374591	3.780424	-0.559649	0.062376	-0.005967	-0.539496	-0.224572	-0.481395	-0.759893	0.182770	0.577764	0.235257
45879	8.918698	0.356795	3.916097	-0.552490	0.046089	-0.004045	-0.536084	-0.223146	-0.485377	-0.758141	0.188830	0.574769	0.243322
45880	8.969181	0.283910	3.907177	-0.539893	0.018905	0.006887	-0.534236	-0.223298	-0.483692	-0.755558	0.195000	0.572907	0.250768
45881	8.985743	0.211344	3.915214	-0.556374	-0.011780	0.021030	-0.534664	-0.222581	-0.485382	-0.753103	0.201633	0.570522	0.258235
45882	9.058619	0.200808	3.849987	-0.541903	-0.024469	0.023063	-0.535382	-0.221161	-0.484794	-0.749938	0.208203	0.569121	0.265228
45883	9.143931	0.172928	3.729356	-0.540078	-0.022598	0.016016	-0.535958	-0.219741	-0.484208	-0.747253	0.214534	0.566865	0.272492
45884	9.075015	0.189464	3.598770	-0.556453	-0.022393	0.001663	-0.534252	-0.219749	-0.483229	-0.743777	0.221030	0.565322	0.279915
45885	9.036736	0.179735	3.550598	-0.538170	-0.008116	0.007090	-0.535961	-0.219464	-0.482220	-0.741065	0.227094	0.562769	0.287301
45886	9.007740	0.112063	3.522393	-0.546864	0.045868	0.019029	-0.536247	-0.218603	-0.484477	-0.738342	0.233214	0.560066	0.294599
45887	8.987925	0.117445	3.590024	-0.552276	0.056750	0.013584	-0.536814	-0.218883	-0.485326	-0.736181	0.239129	0.556309	0.302282
45888	8.829223	0.229487	3.567237	-0.562998	0.091090	0.006154	-0.534821	-0.219172	-0.485345	-0.733648	0.245026	0.552779	0.310094
45889	8.811058	0.238377	3.424585	-0.559280	0.098235	0.011465	-0.534385	-0.220727	-0.487917	-0.731739	0.250700	0.548243	0.318020
45890	8.698901	0.179388	3.541388	-0.560871	0.139733	0.004079	-0.533091	-0.223566	-0.489375	-0.729568	0.256187	0.543895	0.326001
45891	8.881298	0.280417	4.032995	-0.572237	0.089484	-0.011642	-0.533649	-0.225833	-0.490671	-0.727187	0.261782	0.539370	0.334289
45892	9.488482	0.211967	4.134441	-0.536607	-0.007721	-0.033518	-0.535062	-0.228535	-0.488703	-0.723131	0.267435	0.537398	0.341707
45893	9.375939	0.447116	4.131968	-0.558504	-0.039509	0.005352	-0.533639	-0.228825	-0.488009	-0.719399	0.273793	0.534600	0.348863
45894	9.042988	0.303657	4.047018	-0.554853	-0.060548	0.033750	-0.536478	-0.230819	-0.484604	-0.714986	0.280744	0.532781	0.355137
45895	8.861098	0.235678	3.816031	-0.550376	-0.080407	0.033889	-0.537906	-0.229822	-0.484299	-0.710920	0.287494	0.530336	0.361504
45896	8.941491	0.173962	3.690951	-0.538816	-0.112678	0.011237	-0.541175	-0.230669	-0.483431	-0.705728	0.294297	0.529385	0.367544
45897	9.150827	0.131948	3.753970	-0.562433	-0.105248	0.001218	-0.543881	-0.230965	-0.478167	-0.700944	0.300971	0.527264	0.374283
45898	9.182875	0.199087	3.700013	-0.536886	-0.081863	-0.006571	-0.547153	-0.231242	-0.477861	-0.695802	0.307273	0.525880	0.380647
45899	9.170739	0.240432	3.728567	-0.561298	-0.060099	-0.009642	-0.548143	-0.232951	-0.475886	-0.691271	0.313389	0.523070	0.387723
45900	9.026429	0.279725	3.682407	-0.545754	-0.042127	-0.014016	-0.549423	-0.233669	-0.472481	-0.686284	0.319373	0.520994	0.394437
45901	9.109548	0.324411	3.568218	-0.545935	-0.068159	-0.022677	-0.551264	-0.235945	-0.470363	-0.681521	0.325119	0.518368	0.401400
45902	9.143229	0.275800	3.559050	-0.549342	-0.040338	-0.008732	-0.552691	-0.235523	-0.468079	-0.676422	0.331125	0.516087	0.408000
45903	9.172439	0.212383	3.496888	-0.564887	-0.050002	-0.027431	-0.554396	-0.235945	-0.468212	-0.671538	0.336850	0.512967	0.415252
45904	9.119226	0.222507	3.516179	-0.549370	-0.032892	-0.035327	-0.556096	-0.237645	-0.468358	-0.666145	0.342453	0.510643	0.422161
45905	9.114575	0.258760	3.510947	-0.536680	-0.036555	-0.035152	-0.555528	-0.237508	-0.467227	-0.661385	0.347524	0.507504	0.429229
45906	9.177428	0.314043	3.524745	-0.578297	-0.014852	-0.021599	-0.553811	-0.239930	-0.466132	-0.655943	0.353424	0.504477	0.436272
45907	9.153611	0.323634	3.488422	-0.531017	-0.017026	-0.005111	-0.554654	-0.242486	-0.465727	-0.651544	0.358470	0.500801	0.442931
45908	9.110274	0.411097	3.516502	-0.554577	-0.009788	0.003416	-0.556075	-0.243342	-0.463598	-0.646398	0.364195	0.497620	0.449340
45909	9.109901	0.367761	3.543569	-0.554671	-0.018688	-0.008922	-0.555072	-0.244907	-0.463622	-0.641646	0.369433	0.493668	0.456182
45910	9.139127	0.377063	3.514427	-0.547295	-0.008019	0.003492	-0.557210	-0.244051	-0.463455	-0.636435	0.374976	0.490415	0.462425
45911	9.124403	0.343410	3.529322	-0.541899	-0.011556	-0.007047	-0.558061	-0.245192	-0.461191	-0.631734	0.379911	0.486362	0.469075
45912	9.119168	0.266193	3.544690	-0.569259	-0.033085	-0.003707	-0.559771	-0.244477	-0.461454	-0.625910	0.385821	0.483162	0.475324
45913	9.148690	0.328589	3.502872	-0.532801	-0.018949	0.009033	-0.559626	-0.245188	-0.461321	-0.621234	0.390774	0.479055	0.481529
45914	9.172922	0.289569	3.471860	-0.532819	-0.022534	0.007287	-0.559056	-0.245766	-0.458779	-0.615769	0.396162	0.475878	0.487262
45915	9.182986	0.327964	3.437586	-0.552793	-0.016964	-0.000049	-0.559343	-0.245197	-0.459055	-0.610744	0.401166	0.471522	0.493686
45916	9.185382	0.323116	3.437637	-0.538156	0.003753	-0.007083	-0.560197	-0.244908	-0.459754	-0.605219	0.406150	0.467981	0.499746
45917	9.144387	0.342740	3.442306	-0.543637	0.002938	-0.014225	-0.560334	-0.246330	-0.459342	-0.600189	0.410619	0.463483	0.506308
45918	9.139018	0.314119	3.498214	-0.558161	0.006632	-0.017079	-0.560201	-0.244198	-0.459604	-0.594300	0.415643	0.459681	0.512583
45919	9.196926	0.289524	3.488744	-0.547189	0.010061	-0.002808	-0.560339	-0.245048	-0.460179	-0.589300	0.420090	0.454862	0.518990
45920	9.116952	0.258775	3.515777	-0.567133	0.017377	-0.005762	-0.558206	-0.244480	-0.461892	-0.583421	0.425128	0.450637	0.525178
45921	9.094939	0.251875	3.549715	-0.549004	0.013714	-0.009073	-0.559640	-0.241921	-0.461286	-0.578252	0.429404	0.445702	0.531588
45922	9.157693	0.232083	3.540186	-0.539101	0.004761	-0.019507	-0.559071	-0.241634	-0.462705	-0.572230	0.434043	0.441932	0.537453
45923	9.153014	0.270783	3.539760	-0.554556	-0.003386	-0.007249	-0.558925	-0.242631	-0.461866	-0.566764	0.438483	0.437016	0.543626
45924	9.143414	0.295043	3.544335	-0.534527	0.002793	-0.003513	-0.558934	-0.240644	-0.461420	-0.560818	0.443149	0.433081	0.549129
45925	9.124894	0.284827	3.438146	-0.549118	-0.009750	-0.003607	-0.560493	-0.241916	-0.462414	-0.555268	0.447532	0.428168	0.555036
45926	9.143976	0.309132	3.478930	-0.572613	0.011071	-0.002235	-0.559770	-0.244185	-0.463861	-0.548950	0.452451	0.423610	0.560800
45927	9.182483	0.275038	3.476843	-0.539055	-0.000848	0.003542	-0.560057	-0.243904	-0.462722	-0.543530	0.456588	0.418554	0.566493
45928	9.187869	0.342435	3.437418	-0.547017	0.028832	0.013894	-0.558922	-0.243198	-0.462298	-0.537658	0.461071	0.413848	0.571898
45929	9.211670	0.303766	3.461984	-0.561422	0.049624	0.013597	-0.558209	-0.243626	-0.462308	-0.532452	0.464861	0.407815	0.578002
45930	9.194936	0.267376	3.423747	-0.563095	0.074922	0.006338	-0.556924	-0.244334	-0.463743	-0.526608	0.468830	0.402404	0.583912
45931	9.118715	0.310199	3.623946	-0.555721	0.096464	0.009811	-0.554932	-0.244047	-0.466025	-0.521671	0.471877	0.395888	0.590309
45932	9.018058	0.305410	3.529888	-0.552285	0.067720	-0.002374	-0.553511	-0.243047	-0.468719	-0.515657	0.475655	0.390662	0.596014
45933	8.920033	0.321770	3.727995	-0.543530	0.017171	0.001550	-0.552516	-0.242764	-0.469150	-0.510003	0.479342	0.385106	0.601516
45934	9.204686	0.286154	3.730428	-0.547196	0.024622	-0.019716	-0.553366	-0.243326	-0.470425	-0.503385	0.483353	0.380463	0.606812
45935	9.142741	0.256801	3.612427	-0.559825	0.033672	-0.018161	-0.551805	-0.242765	-0.469297	-0.497353	0.486746	0.374651	0.612662
45936	8.997890	0.248046	3.612718	-0.530951	0.002915	-0.021204	-0.551655	-0.244182	-0.470447	-0.490608	0.490756	0.370348	0.617499
45937	8.889898	0.253077	3.535477	-0.553089	-0.049151	-0.031776	-0.552221	-0.245037	-0.469318	-0.483748	0.494894	0.365492	0.622481
45938	9.096442	0.259872	3.670452	-0.535942	-0.056325	-0.042111	-0.552651	-0.244467	-0.469450	-0.476156	0.499434	0.361828	0.626835
45939	9.195994	0.336343	3.630800	-0.535859	-0.047403	-0.030632	-0.552077	-0.245752	-0.468050	-0.469389	0.503282	0.357087	0.631561
45940	9.133014	0.385411	3.683501	-0.567541	-0.024694	-0.035574	-0.552934	-0.245186	-0.466620	-0.461687	0.507665	0.352574	0.636249
45941	9.075603	0.392631	3.620667	-0.567476	-0.025760	-0.017882	-0.553788	-0.245184	-0.466896	-0.454812	0.511505	0.347028	0.641155
45942	9.133520	0.394698	3.622983	-0.540277	-0.038578	-0.008627	-0.555066	-0.245895	-0.465760	-0.447534	0.515899	0.342629	0.645110
45943	9.133644	0.353383	3.587195	-0.562093	-0.040228	-0.014183	-0.553789	-0.245190	-0.465053	-0.440559	0.519783	0.337178	0.649649
45944	9.172913	0.439886	3.545096	-0.552881	-0.017737	-0.014193	-0.555927	-0.244619	-0.464321	-0.433126	0.523874	0.332409	0.653806
45945	9.124458	0.367609	3.533885	-0.531034	-0.024350	0.007316	-0.556637	-0.244902	-0.464035	-0.426766	0.527311	0.326937	0.657971
45946	9.096095	0.377002	3.461321	-0.549132	-0.018922	0.014147	-0.556781	-0.244620	-0.463322	-0.419649	0.531467	0.321854	0.661701
45947	9.182816	0.371742	3.480596	-0.550017	-0.017154	0.019450	-0.557922	-0.244050	-0.463024	-0.413203	0.534938	0.315890	0.665821
45948	9.173322	0.354702	3.451800	-0.552569	0.009887	0.019251	-0.557780	-0.243908	-0.463307	-0.406215	0.538666	0.310394	0.669689
45949	9.194957	0.391001	3.480365	-0.552469	0.024241	0.026249	-0.558779	-0.243050	-0.464141	-0.400002	0.541532	0.303934	0.674066
45950	9.153742	0.342923	3.480957	-0.534297	0.018661	0.035328	-0.558356	-0.242056	-0.464417	-0.393404	0.544990	0.298367	0.677641
45951	9.110147	0.343318	3.500343	-0.545121	0.031321	0.035113	-0.559784	-0.241059	-0.464112	-0.387346	0.547640	0.291808	0.681837
45952	9.114769	0.319211	3.515105	-0.539723	0.018616	0.042329	-0.559788	-0.239778	-0.464949	-0.380711	0.551080	0.286024	0.685245
45953	9.133854	0.290179	3.529903	-0.552358	0.031283	0.042987	-0.560222	-0.238213	-0.465354	-0.374597	0.553714	0.279237	0.689279
45954	9.094938	0.271271	3.559165	-0.546999	0.016843	0.042242	-0.559235	-0.236227	-0.465341	-0.367801	0.557127	0.273301	0.692560
45955	9.084912	0.203751	3.574431	-0.570658	-0.001229	0.059758	-0.559953	-0.234518	-0.466168	-0.361456	0.560313	0.266269	0.696060
45956	9.087476	0.208463	3.557459	-0.535177	0.007612	0.060121	-0.560948	-0.234802	-0.465454	-0.354919	0.563757	0.260306	0.698893
45957	9.133009	0.152678	3.572520	-0.559758	-0.000345	0.056345	-0.561525	-0.232808	-0.466705	-0.348579	0.566711	0.253415	0.702219
45958	9.132980	0.150277	3.574964	-0.553389	0.002344	0.054633	-0.562108	-0.229827	-0.465534	-0.341665	0.570219	0.247237	0.704975
45959	9.114123	0.135486	3.509907	-0.548951	-0.013847	0.049474	-0.563958	-0.229536	-0.466367	-0.335212	0.573131	0.240632	0.707990
45960	9.099006	0.111851	3.580271	-0.554384	-0.015725	0.060028	-0.563962	-0.228397	-0.467206	-0.328209	0.576811	0.234443	0.710355
45961	9.125854	0.121137	3.546300	-0.538038	-0.012114	0.051359	-0.564413	-0.223291	-0.464596	-0.321849	0.579513	0.227928	0.713180
45962	9.132982	0.121183	3.560789	-0.552563	-0.010243	0.051179	-0.564977	-0.224134	-0.466869	-0.314705	0.582948	0.221777	0.715504
45963	9.079662	0.053816	3.556779	-0.563392	-0.004858	0.058077	-0.566267	-0.222435	-0.464289	-0.308114	0.585610	0.214744	0.718339
45964	9.137719	0.058193	3.542153	-0.554378	-0.010203	0.047612	-0.568545	-0.221860	-0.464832	-0.300838	0.588924	0.208556	0.720534
45965	9.125314	0.058543	3.585664	-0.561654	-0.004669	0.036873	-0.567699	-0.220445	-0.463690	-0.293897	0.591349	0.201766	0.723340
45966	9.118138	0.065809	3.580759	-0.530753	-0.004865	0.042543	-0.568985	-0.219308	-0.463100	-0.286795	0.594308	0.195896	0.725377
45967	9.117945	0.015055	3.581326	-0.563467	-0.008315	0.042175	-0.568846	-0.218599	-0.462810	-0.279834	0.596682	0.189012	0.727968
45968	9.108329	-0.004310	3.567056	-0.539783	-0.001270	0.047713	-0.569135	-0.217462	-0.462654	-0.272661	0.599545	0.182884	0.729901
45969	9.151958	0.053451	3.571186	-0.548926	-0.012079	0.052996	-0.569991	-0.217179	-0.461794	-0.265963	0.601800	0.176078	0.732187
45970	9.142302	0.072907	3.580648	-0.545158	0.005842	0.061777	-0.571416	-0.216608	-0.461635	-0.258906	0.604521	0.169623	0.733995
45971	9.118055	0.044057	3.581002	-0.543402	-0.004982	0.061855	-0.572273	-0.216038	-0.461480	-0.252377	0.606542	0.162737	0.736158
45972	9.147188	0.024342	3.549768	-0.556070	-0.005031	0.074097	-0.572272	-0.216326	-0.460491	-0.245287	0.609400	0.155987	0.737654
45973	9.096581	-0.038436	3.509455	-0.548797	-0.017863	0.093707	-0.572852	-0.214056	-0.459044	-0.239072	0.611605	0.148684	0.739376
45974	9.067752	-0.062604	3.480764	-0.554286	-0.026866	0.095459	-0.575137	-0.212781	-0.456461	-0.232210	0.614722	0.141768	0.740336
45975	9.121167	-0.034105	3.453793	-0.567061	-0.033973	0.091831	-0.576274	-0.213065	-0.455604	-0.225648	0.617109	0.134284	0.741773
45976	9.022741	-0.116339	3.346097	-0.554314	-0.037697	0.097285	-0.579407	-0.213069	-0.452460	-0.218742	0.620265	0.127360	0.742430
45977	8.949311	-0.265361	3.405856	-0.554418	-0.042878	0.070740	-0.579988	-0.210512	-0.451861	-0.211957	0.622538	0.120354	0.743663
45978	9.116369	-0.633389	3.472570	-0.549008	-0.073825	0.102824	-0.581556	-0.210234	-0.449152	-0.205075	0.626093	0.113559	0.743677
45979	9.258406	-0.927815	3.688323	-0.547220	-0.088397	0.118839	-0.584558	-0.207969	-0.444567	-0.198972	0.628985	0.106223	0.743979
45980	9.216723	-1.028850	3.723338	-0.546280	-0.092128	0.131234	-0.587686	-0.208821	-0.442283	-0.192471	0.632737	0.099158	0.743482
45981	9.205502	-0.738540	3.753945	-0.559898	-0.092215	0.148802	-0.590385	-0.210821	-0.437178	-0.186637	0.635644	0.091244	0.743503
45982	9.190400	-0.288962	3.739282	-0.535719	-0.076901	0.039351	-0.594081	-0.212246	-0.433194	-0.178902	0.638837	0.085423	0.743360
45983	8.985697	-0.292884	3.679186	-0.540439	-0.069033	-0.033333	-0.593927	-0.215955	-0.428556	-0.170616	0.640846	0.080035	0.744178
45984	8.949537	-0.552096	3.549216	-0.562365	-0.090401	-0.051185	-0.595190	-0.220652	-0.424909	-0.161141	0.644042	0.074993	0.744057
45985	8.952472	-0.642235	3.439056	-0.562497	-0.104607	-0.074106	-0.595758	-0.221369	-0.422360	-0.151884	0.646425	0.069901	0.744432
45986	9.183722	-0.614237	3.510931	-0.547728	-0.083381	-0.035092	-0.596609	-0.221936	-0.422076	-0.142814	0.649339	0.064821	0.744151
45987	9.106544	-0.599249	3.510867	-0.544068	-0.059660	-0.070594	-0.597179	-0.222226	-0.419806	-0.133889	0.650841	0.059809	0.744918
45988	9.155043	-0.638528	3.462909	-0.553193	-0.041140	-0.120347	-0.598034	-0.222229	-0.418381	-0.123506	0.652886	0.055614	0.745247
45989	9.095524	-0.551537	3.399188	-0.553002	0.007802	-0.152490	-0.596884	-0.225075	-0.417711	-0.113302	0.653134	0.051341	0.746956
45990	9.030617	-0.493153	3.393790	-0.554822	0.029783	-0.191576	-0.594604	-0.225355	-0.420568	-0.101885	0.653880	0.047854	0.748178
45991	9.084463	-0.445608	3.320690	-0.549457	0.042833	-0.241113	-0.592032	-0.226909	-0.424858	-0.090414	0.653313	0.044684	0.750340
45992	9.528006	-0.258858	3.482339	-0.564786	0.104743	-0.298182	-0.588883	-0.230162	-0.431298	-0.077311	0.652653	0.042273	0.752515
45993	10.271816	0.133220	3.926448	-0.557576	0.124650	-0.301577	-0.584329	-0.229303	-0.436571	-0.064861	0.650575	0.039599	0.755630
45994	9.637398	0.209667	3.916777	-0.554764	0.150018	-0.326590	-0.577778	-0.229293	-0.444137	-0.051473	0.648962	0.037612	0.758145
45995	8.775854	0.026396	3.504327	-0.547479	0.109891	-0.287514	-0.572376	-0.227299	-0.449546	-0.039329	0.646850	0.034882	0.760803
45996	8.589015	-0.191762	3.217025	-0.556711	0.044609	-0.239503	-0.568660	-0.229554	-0.457681	-0.027150	0.646684	0.031799	0.761611
45997	8.665526	-0.332273	3.242656	-0.562072	0.016039	-0.165969	-0.566100	-0.228695	-0.461379	-0.016610	0.645890	0.027289	0.762761
45998	9.119853	-0.061651	3.299442	-0.546030	-0.050207	-0.114825	-0.567810	-0.227693	-0.462489	-0.006413	0.647067	0.022771	0.762066
45999	9.352043	0.118319	3.323705	-0.547779	-0.039474	-0.101573	-0.566668	-0.228690	-0.462509	0.002979	0.646990	0.017637	0.762289
46000	9.366673	0.127804	3.309080	-0.560485	-0.043103	-0.091963	-0.566522	-0.229399	-0.463226	0.013004	0.647914	0.012583	0.761498
46001	9.127900	0.109777	3.278186	-0.547818	-0.066826	-0.068718	-0.568369	-0.230540	-0.460388	0.021886	0.648111	0.006992	0.761199
46002	9.039287	0.197057	3.231416	-0.547688	-0.059865	-0.042225	-0.567501	-0.234241	-0.458733	0.030982	0.649157	0.001472	0.760022
46003	9.145796	0.317351	3.249263	-0.571152	-0.036407	-0.031992	-0.567199	-0.238511	-0.456370	0.039589	0.648736	-0.004946	0.759967
46004	9.035331	0.385479	3.209985	-0.550059	-0.013251	-0.014206	-0.568043	-0.241359	-0.453558	0.048274	0.648930	-0.010845	0.759238
46005	9.159270	0.488261	3.150675	-0.569216	-0.029437	-0.005443	-0.569455	-0.244204	-0.451308	0.056438	0.648255	-0.017579	0.759125
46006	9.287321	0.649779	3.211532	-0.547415	-0.025974	0.001027	-0.569155	-0.248477	-0.448236	0.064835	0.648505	-0.023655	0.758076
46007	9.007887	0.714138	3.172523	-0.535735	-0.045841	-0.003185	-0.568571	-0.252033	-0.447002	0.072517	0.647982	-0.029920	0.757605
46008	9.122833	1.020568	2.816131	-0.550020	-0.151103	-0.007933	-0.571416	-0.252891	-0.443444	0.080988	0.649993	-0.036103	0.754750
46009	9.638371	1.307073	2.768745	-0.546836	-0.176546	-0.076597	-0.572837	-0.253892	-0.440324	0.089855	0.651355	-0.041742	0.752276
46010	9.990298	0.938665	2.960878	-0.544799	-0.116635	-0.124696	-0.575112	-0.254893	-0.436630	0.100019	0.652787	-0.046261	0.749483
46011	9.687449	0.494946	3.205474	-0.545884	-0.028797	-0.081147	-0.576234	-0.258872	-0.435529	0.109062	0.651778	-0.051532	0.748756
46012	9.243435	0.500102	3.196345	-0.530862	-0.015550	0.033861	-0.574243	-0.259023	-0.434129	0.116734	0.651421	-0.057707	0.747458
46013	9.037545	0.846729	3.146837	-0.554583	-0.042748	0.063833	-0.574668	-0.259881	-0.432008	0.123687	0.650305	-0.065019	0.746711
46014	8.878633	0.864393	3.105772	-0.563909	-0.056686	0.014241	-0.576225	-0.262158	-0.429751	0.131997	0.650382	-0.071528	0.744623
46015	8.941354	0.771898	3.065638	-0.544480	-0.154146	0.022147	-0.578498	-0.263874	-0.424789	0.139269	0.650863	-0.078410	0.742182
46016	9.202837	0.905353	3.025134	-0.542782	-0.169434	0.022333	-0.584751	-0.266435	-0.418953	0.146979	0.652518	-0.085003	0.738507
46017	9.199238	1.093485	2.957792	-0.543516	-0.156211	0.055886	-0.586871	-0.271286	-0.411048	0.153728	0.652832	-0.092274	0.735978
46018	9.140555	0.881123	2.952991	-0.545972	-0.131196	0.078666	-0.587013	-0.272441	-0.405387	0.160673	0.653673	-0.099521	0.732797
46019	9.063249	0.823484	2.934405	-0.552948	-0.113603	0.127993	-0.592416	-0.274294	-0.399551	0.166551	0.653048	-0.107699	0.730883
46020	9.265648	0.890365	3.010718	-0.549725	-0.056413	0.180804	-0.596111	-0.276289	-0.395147	0.172161	0.652436	-0.116075	0.728845
46021	9.423917	0.793221	3.096170	-0.542924	0.000973	0.208856	-0.597544	-0.275173	-0.388035	0.176965	0.649848	-0.124725	0.728577
46022	10.018984	0.756404	3.219029	-0.544371	0.036569	0.265348	-0.600100	-0.277458	-0.382509	0.181447	0.647561	-0.133783	0.727904
46023	10.429163	0.591011	3.466815	-0.531612	0.060160	0.244172	-0.602515	-0.279316	-0.377406	0.185719	0.643913	-0.142462	0.728415
46024	9.795146	0.665186	3.094685	-0.561050	0.112115	0.285869	-0.605506	-0.279177	-0.374403	0.190274	0.640264	-0.151724	0.728586
46025	8.978559	0.749514	2.616358	-0.530218	0.108634	0.248078	-0.607650	-0.277191	-0.372096	0.194590	0.635766	-0.160192	0.729571
46026	8.579285	0.610309	2.371957	-0.567015	0.062614	0.170879	-0.607085	-0.276194	-0.373083	0.200683	0.633038	-0.168243	0.728481
46027	8.653207	0.246915	2.313083	-0.544558	0.017565	0.159004	-0.608236	-0.273785	-0.370496	0.206152	0.629981	-0.176099	0.727746
46028	9.403945	0.026321	2.193712	-0.561465	-0.055798	0.120464	-0.611663	-0.271082	-0.369306	0.212444	0.629042	-0.183888	0.724816
46029	9.669228	-0.069732	2.175097	-0.559238	-0.003747	0.144983	-0.612804	-0.270803	-0.367026	0.218183	0.626177	-0.191832	0.723533
46030	9.235765	-0.159915	2.005107	-0.544789	-0.040114	0.168284	-0.615375	-0.268813	-0.365567	0.223568	0.624774	-0.199887	0.720916
46031	9.272082	-0.609218	2.084986	-0.530312	-0.048132	0.148987	-0.619661	-0.265694	-0.360963	0.228646	0.622566	-0.207635	0.719041
46032	9.738230	-0.877154	2.225097	-0.554229	-0.102119	0.157939	-0.621941	-0.265704	-0.356124	0.233985	0.621928	-0.215945	0.715419
46033	10.018236	-0.729114	2.602470	-0.539391	-0.062955	0.205701	-0.625089	-0.262298	-0.352944	0.238229	0.619539	-0.224567	0.713434
46034	9.980271	-0.451079	2.961902	-0.539622	-0.048867	0.141929	-0.626668	-0.259460	-0.350916	0.243784	0.618163	-0.232183	0.710307
46035	9.282122	-0.368114	2.771002	-0.554388	-0.049939	0.061137	-0.628960	-0.256339	-0.348313	0.250286	0.616046	-0.239109	0.707581
46036	9.002203	-0.676710	2.615327	-0.547355	-0.076616	0.014408	-0.631235	-0.256902	-0.348018	0.257552	0.615498	-0.245359	0.703299
46037	8.857961	-0.836269	2.465058	-0.530951	-0.056552	-0.022721	-0.632949	-0.255338	-0.347420	0.264859	0.613872	-0.250911	0.700039
46038	9.137998	-0.930210	2.412567	-0.570962	-0.045180	-0.060366	-0.632810	-0.254630	-0.346847	0.273552	0.612992	-0.256364	0.695476
46039	9.302964	-0.927082	2.305983	-0.560012	0.002319	-0.134800	-0.631245	-0.254776	-0.346861	0.283000	0.610822	-0.260595	0.692025
46040	9.792797	-0.865092	2.662286	-0.548921	0.069341	-0.173914	-0.629250	-0.254047	-0.353675	0.293513	0.608904	-0.263659	0.688164
46041	10.008365	-0.816631	2.898280	-0.531030	0.030483	-0.168120	-0.626411	-0.251333	-0.360191	0.303138	0.606508	-0.266888	0.684855
46042	10.939329	-0.616365	3.392610	-0.554735	0.020447	-0.130988	-0.623999	-0.249052	-0.364439	0.312792	0.604839	-0.270785	0.680446
46043	10.150106	-0.338918	2.902425	-0.578165	0.047654	-0.145686	-0.623151	-0.246623	-0.369383	0.322710	0.601622	-0.274760	0.677065
46044	9.382058	0.159452	2.588572	-0.551031	0.077101	-0.234091	-0.620012	-0.247461	-0.375938	0.333930	0.599609	-0.276945	0.672504
46045	8.403119	0.485332	2.308340	-0.556850	0.037827	-0.281834	-0.615888	-0.245742	-0.383042	0.345312	0.597223	-0.278988	0.668019
46046	8.285978	0.189394	2.021813	-0.536052	-0.094856	-0.366634	-0.614608	-0.244013	-0.391541	0.357050	0.598148	-0.280489	0.660349
46047	9.271440	0.337756	2.001922	-0.555709	-0.195816	-0.336829	-0.612346	-0.240029	-0.394920	0.367734	0.598972	-0.283417	0.652440
46048	9.571972	0.633049	1.983725	-0.556736	-0.202923	-0.342005	-0.612923	-0.237461	-0.397866	0.378634	0.600796	-0.286159	0.643268
46049	9.457620	0.819235	1.880305	-0.565884	-0.210058	-0.345601	-0.611784	-0.237314	-0.400142	0.389337	0.601558	-0.289126	0.634784
46050	9.468005	1.148291	1.944282	-0.548071	-0.253315	-0.352163	-0.613779	-0.236312	-0.401250	0.399801	0.603895	-0.291920	0.624703
46051	9.434584	1.589437	2.108563	-0.537887	-0.212006	-0.341640	-0.611795	-0.234467	-0.402096	0.409985	0.604650	-0.294471	0.616115
46052	10.156806	1.613042	2.358655	-0.562611	-0.251777	-0.306161	-0.614945	-0.229481	-0.404288	0.419889	0.606319	-0.297888	0.606080
46053	10.423987	1.337991	2.320285	-0.549520	-0.221585	-0.261940	-0.612400	-0.225216	-0.407098	0.429060	0.606393	-0.301511	0.597734
46054	9.859145	1.296021	1.997691	-0.541626	-0.190192	-0.157759	-0.615710	-0.216542	-0.407406	0.437139	0.606391	-0.305858	0.589619
46055	9.312272	1.500355	1.655407	-0.539208	-0.140467	-0.083796	-0.617304	-0.209284	-0.410294	0.444445	0.604342	-0.310740	0.583677
46056	9.006052	1.548582	1.329043	-0.564916	-0.050330	-0.077614	-0.618752	-0.203024	-0.412343	0.452603	0.601848	-0.315026	0.577658
46057	8.983643	1.552180	1.109126	-0.565077	0.024685	-0.003761	-0.619623	-0.198465	-0.415691	0.460213	0.597027	-0.319639	0.574102
46058	9.898314	1.550842	1.429319	-0.544644	0.086418	0.044041	-0.618510	-0.191920	-0.419743	0.467482	0.592236	-0.323844	0.570826
46059	11.110770	1.415018	2.188012	-0.546231	0.132213	0.074014	-0.618382	-0.187643	-0.424661	0.474560	0.585731	-0.328121	0.569253
46060	10.506665	0.101546	2.578046	-0.550372	0.292055	0.118674	-0.613701	-0.183086	-0.431314	0.482277	0.577924	-0.331261	0.568927
46061	9.286628	-0.100249	2.320943	-0.571678	0.248863	0.305970	-0.613176	-0.171122	-0.441258	0.487610	0.568120	-0.337368	0.570665
46062	8.523631	0.574887	2.063107	-0.550252	0.242303	0.217740	-0.610373	-0.159740	-0.448958	0.493731	0.560079	-0.342066	0.570554
46063	8.618693	0.226375	2.086202	-0.560265	0.146085	0.103185	-0.608839	-0.151194	-0.456820	0.500388	0.552781	-0.346709	0.569068
46064	9.388074	-0.001073	2.049045	-0.546704	0.042528	0.000607	-0.608442	-0.143655	-0.460288	0.507447	0.548419	-0.350869	0.564469
46065	9.679161	-0.351244	2.004233	-0.539625	0.017521	-0.024794	-0.607912	-0.133843	-0.464017	0.514270	0.543564	-0.355138	0.560304
46066	9.489727	-0.785485	1.946502	-0.552081	0.055546	-0.042958	-0.606105	-0.123319	-0.469024	0.521854	0.539194	-0.358680	0.555236
46067	9.260839	-1.024854	2.089640	-0.561286	0.011978	-0.007497	-0.605006	-0.113650	-0.472617	0.528489	0.533926	-0.363439	0.550940
46068	9.813842	-1.361192	2.201399	-0.541688	-0.051105	-0.010354	-0.605768	-0.101280	-0.475599	0.534704	0.530495	-0.368271	0.545017
46069	10.231086	-1.400421	2.532347	-0.552261	0.030360	-0.042760	-0.607222	-0.093884	-0.477637	0.541571	0.525254	-0.372354	0.540520
46070	9.813947	-1.015073	2.663932	-0.548921	0.014433	-0.080705	-0.605823	-0.087769	-0.480702	0.548978	0.521435	-0.375754	0.534357
46071	9.244819	-0.817921	2.696325	-0.556291	0.025646	-0.127839	-0.605853	-0.080951	-0.480630	0.556594	0.516691	-0.379013	0.528756
46072	8.964522	-0.972998	2.352863	-0.553994	-0.024269	-0.191260	-0.606293	-0.077391	-0.482857	0.564784	0.513930	-0.381670	0.520791
46073	9.027074	-1.050809	2.341565	-0.531419	-0.044130	-0.197948	-0.605883	-0.073410	-0.484236	0.572154	0.510583	-0.384696	0.513765
46074	9.219624	-1.182506	2.347610	-0.557056	-0.059886	-0.233514	-0.605056	-0.067017	-0.485168	0.580367	0.508337	-0.387260	0.504776
46075	9.442311	-1.203820	2.255721	-0.550778	-0.055978	-0.267034	-0.606498	-0.062753	-0.484686	0.588317	0.505265	-0.389885	0.496569
46076	9.620619	-1.262889	2.265807	-0.553424	-0.014935	-0.318597	-0.606244	-0.055218	-0.486877	0.597493	0.503115	-0.390909	0.486896
46077	9.882809	-1.123212	2.447556	-0.538738	0.047644	-0.368287	-0.605978	-0.050810	-0.488534	0.606867	0.499775	-0.391125	0.478497
46078	9.822191	-1.185639	2.453167	-0.539245	0.130850	-0.404210	-0.603425	-0.048105	-0.492212	0.617632	0.496870	-0.389263	0.469174
46079	10.124952	-0.885841	2.770818	-0.539179	0.139558	-0.367023	-0.600300	-0.045820	-0.498167	0.627446	0.492417	-0.388323	0.461566
46080	10.016776	-0.509257	2.585519	-0.536484	0.132234	-0.354526	-0.596892	-0.043251	-0.504122	0.637482	0.488956	-0.386780	0.452702
46081	9.816253	0.081760	2.584024	-0.543229	0.101937	-0.388001	-0.593902	-0.042960	-0.508255	0.646963	0.484764	-0.386095	0.444266
46082	9.413239	0.395052	2.416741	-0.567738	0.104712	-0.386569	-0.591475	-0.043801	-0.513529	0.657120	0.481209	-0.384734	0.434295
46083	9.249573	0.456325	2.387278	-0.547896	0.063767	-0.354263	-0.589488	-0.042522	-0.515090	0.665776	0.476860	-0.384852	0.425718
46084	8.868033	0.852111	2.291542	-0.544692	-0.018554	-0.321896	-0.588935	-0.038255	-0.517177	0.673948	0.473991	-0.385417	0.415427
46085	8.935203	0.927651	2.070702	-0.550640	-0.101367	-0.324961	-0.588670	-0.033996	-0.516566	0.680838	0.470647	-0.387986	0.405485
46086	9.081332	1.049311	1.960404	-0.556248	-0.151287	-0.278668	-0.591401	-0.027740	-0.516195	0.687491	0.468221	-0.390725	0.394284
46087	9.243895	1.231849	1.938816	-0.563639	-0.158304	-0.292808	-0.594413	-0.022629	-0.513282	0.693502	0.464811	-0.394411	0.383987
46088	9.731750	1.655206	2.102598	-0.554817	-0.159710	-0.333243	-0.597141	-0.017518	-0.510654	0.700229	0.462742	-0.396617	0.371813
46089	9.853097	1.650999	2.324806	-0.565565	-0.127200	-0.335324	-0.600282	-0.015532	-0.507772	0.706523	0.459298	-0.399397	0.361043
46090	9.704072	1.466234	2.776548	-0.561696	-0.105105	-0.294797	-0.602571	-0.012976	-0.505742	0.713191	0.456262	-0.401103	0.349714
46091	9.579398	1.359678	2.618411	-0.547103	-0.120795	-0.262715	-0.605711	-0.011275	-0.502580	0.718578	0.452316	-0.404245	0.340060
46092	9.294690	1.466123	2.346949	-0.542995	-0.109201	-0.154844	-0.609289	-0.007301	-0.498824	0.723847	0.448316	-0.407031	0.330733
46093	9.067362	1.616284	2.166752	-0.572305	-0.154173	-0.149621	-0.610305	-0.003043	-0.497069	0.728176	0.443223	-0.411785	0.322097
46094	9.266150	1.725845	2.107266	-0.551039	-0.118671	-0.098224	-0.612597	-0.000065	-0.494042	0.732862	0.438600	-0.415162	0.313341
46095	9.413610	1.775640	2.101680	-0.551138	-0.110172	-0.138934	-0.616021	0.001495	-0.490737	0.737053	0.433381	-0.419181	0.305322
46096	9.459513	1.806831	2.110936	-0.554673	-0.062540	0.074827	-0.618882	0.004763	-0.489263	0.740996	0.426812	-0.423156	0.299492
46097	9.348680	2.006649	1.872032	-0.547548	-0.054823	0.015607	-0.618620	0.009731	-0.488078	0.744457	0.419971	-0.427641	0.294164
46098	9.485479	1.783372	1.864674	-0.541109	0.026816	0.150530	-0.619476	0.010012	-0.486792	0.748444	0.412346	-0.430757	0.290259
46099	10.020951	1.256134	1.966504	-0.547435	0.112383	0.259663	-0.616938	0.015696	-0.489020	0.751701	0.402375	-0.434750	0.289882
46100	10.769729	0.796165	2.603774	-0.544712	0.223369	0.344002	-0.616398	0.022950	-0.492351	0.756119	0.391793	-0.436430	0.290365
46101	9.880635	0.438843	2.546121	-0.558575	0.355782	0.539191	-0.609042	0.034182	-0.500514	0.759687	0.377636	-0.438963	0.295935
46102	9.226124	0.467563	2.614340	-0.548432	0.387335	0.523059	-0.600548	0.045840	-0.509815	0.764224	0.364319	-0.439429	0.300227
46103	8.748810	0.276162	2.447956	-0.552755	0.294124	0.465081	-0.593751	0.054801	-0.517998	0.767291	0.351068	-0.442198	0.304099
46104	9.245936	-0.248629	2.515978	-0.553829	0.145177	0.402320	-0.590210	0.059357	-0.523649	0.770178	0.340063	-0.445398	0.304637
46105	9.601808	-0.472835	2.580834	-0.552437	0.096925	0.361096	-0.587664	0.063335	-0.525612	0.771843	0.328802	-0.450408	0.305419
46106	9.157426	-0.583748	2.563334	-0.544860	0.129068	0.382999	-0.584255	0.065042	-0.528740	0.774432	0.318116	-0.453555	0.305524
46107	8.736977	-1.072847	2.390530	-0.550732	0.071900	0.324755	-0.581137	0.068452	-0.531281	0.775818	0.307256	-0.458662	0.305498
46108	9.225852	-1.635560	2.570148	-0.556726	-0.021715	0.321741	-0.579162	0.072430	-0.533098	0.777276	0.297790	-0.463728	0.303513
46109	10.062453	-1.613913	3.008601	-0.551226	0.008139	0.314697	-0.581592	0.074991	-0.532484	0.777888	0.287290	-0.469722	0.302846
46110	9.825985	-1.064569	3.263775	-0.556656	0.067310	0.248817	-0.578039	0.076125	-0.534202	0.780422	0.277905	-0.472882	0.300155
46111	9.095289	-1.021670	3.203860	-0.558737	0.090035	0.119355	-0.577460	0.074283	-0.535927	0.782810	0.268556	-0.476483	0.296734
46112	8.576979	-1.159504	3.058682	-0.552052	0.023927	0.047182	-0.577167	0.072726	-0.538073	0.785932	0.261363	-0.479100	0.290626
46113	8.758332	-1.279711	2.958285	-0.545400	-0.035703	-0.034619	-0.575740	0.072017	-0.539367	0.787757	0.254380	-0.483719	0.284157
46114	9.113345	-1.303944	2.919416	-0.553037	-0.068519	-0.083090	-0.578592	0.073153	-0.537206	0.790559	0.248915	-0.487026	0.275435
46115	9.349984	-1.237642	2.937691	-0.547831	-0.053254	-0.175954	-0.578595	0.073718	-0.536208	0.792787	0.243335	-0.491158	0.266535
46116	9.357654	-1.204096	2.898642	-0.542387	-0.005620	-0.264639	-0.583442	0.075137	-0.532468	0.796907	0.239429	-0.492395	0.255266
46117	9.157498	-1.236912	2.860611	-0.542176	0.068953	-0.343871	-0.582028	0.077410	-0.533448	0.800918	0.234916	-0.493647	0.244248
46118	9.281915	-1.217424	3.010054	-0.540271	0.118091	-0.397208	-0.582318	0.078690	-0.533715	0.806617	0.231667	-0.492105	0.231370
46119	9.478965	-1.217970	3.120958	-0.554592	0.185319	-0.449062	-0.579761	0.079827	-0.535708	0.812005	0.227370	-0.490918	0.218975
46120	10.315822	-1.070464	3.587004	-0.534936	0.169352	-0.476875	-0.576916	0.080683	-0.538841	0.818170	0.224669	-0.487958	0.204984
46121	9.734263	-0.322136	3.620513	-0.554939	0.180171	-0.471892	-0.575199	0.079562	-0.544538	0.823233	0.220540	-0.486578	0.192074
46122	9.039089	-0.110674	3.109189	-0.573667	0.088513	-0.494639	-0.574190	0.076867	-0.546560	0.828437	0.217598	-0.484802	0.176947
46123	9.176585	-0.111000	2.809355	-0.539391	0.019530	-0.453079	-0.574037	0.074739	-0.547434	0.831407	0.214109	-0.485930	0.163679
46124	9.273704	-0.010254	2.783935	-0.539270	0.028331	-0.428328	-0.576022	0.073182	-0.547718	0.835260	0.211237	-0.485107	0.149636
46125	9.095533	0.271744	2.863189	-0.551391	-0.040534	-0.380280	-0.576869	0.071476	-0.546596	0.837107	0.207006	-0.487439	0.137126
46126	9.387150	0.445280	2.691703	-0.527299	-0.119150	-0.361733	-0.580573	0.071899	-0.543159	0.838935	0.204054	-0.489149	0.123629
46127	9.243755	0.709293	2.635785	-0.529822	-0.098700	-0.330918	-0.585124	0.070906	-0.540298	0.839653	0.199882	-0.492465	0.111842
46128	9.052277	0.811026	2.477829	-0.554239	-0.098846	-0.303798	-0.588254	0.070335	-0.537302	0.841334	0.195813	-0.493961	0.099085
46129	9.330271	0.947112	2.488021	-0.547189	-0.144149	-0.275055	-0.591669	0.069332	-0.532181	0.841225	0.190917	-0.498174	0.087823
46130	9.313982	1.169766	2.516973	-0.545200	-0.131908	-0.234390	-0.596067	0.066353	-0.530476	0.842117	0.186343	-0.500317	0.076151
46131	9.396274	1.401799	2.598853	-0.548677	-0.115963	-0.200869	-0.597908	0.063647	-0.526804	0.841872	0.180675	-0.504213	0.066165
46132	9.492711	1.442490	2.632102	-0.554840	-0.114667	-0.140771	-0.601008	0.056261	-0.524873	0.842579	0.174943	-0.506280	0.056005
46133	9.618452	1.591817	2.673765	-0.553629	-0.082603	-0.098448	-0.604844	0.054701	-0.522874	0.842300	0.168162	-0.509875	0.047747
46134	9.554218	1.401892	2.772633	-0.555025	-0.032417	-0.070506	-0.604980	0.052848	-0.520766	0.843546	0.161607	-0.510677	0.039022
46135	9.322530	1.308792	2.725651	-0.549122	0.003019	-0.010557	-0.606100	0.049021	-0.522641	0.843835	0.153953	-0.513014	0.032513
46136	9.187910	1.372238	2.686458	-0.564528	-0.017168	0.036255	-0.606645	0.043623	-0.522268	0.844992	0.146113	-0.513798	0.025521
46137	9.097407	1.483350	2.583844	-0.543755	-0.060911	0.080115	-0.609469	0.038514	-0.521591	0.844355	0.137682	-0.517392	0.020339
46138	9.011889	1.482785	2.407556	-0.536735	-0.127976	0.119524	-0.610172	0.035950	-0.518777	0.844062	0.129488	-0.520169	0.014705
46139	9.427714	1.537791	2.345971	-0.550364	-0.127890	0.122998	-0.613564	0.030264	-0.515407	0.842514	0.120568	-0.524915	0.009926
46140	9.574899	1.638720	2.400229	-0.543668	-0.079441	0.144050	-0.614699	0.028980	-0.512718	0.842550	0.111979	-0.526829	0.004730
46141	9.597569	1.773576	2.343112	-0.546422	-0.084872	0.149384	-0.618385	0.025719	-0.512015	0.841220	0.102894	-0.530812	0.000470
46142	9.347343	1.823007	2.265566	-0.532366	-0.001823	0.121573	-0.617239	0.023867	-0.511334	0.841875	0.094725	-0.531272	-0.004846
46143	9.323822	1.737808	2.145720	-0.570219	0.012298	0.173227	-0.618379	0.024006	-0.509622	0.841426	0.085053	-0.533564	-0.008837
46144	9.398592	1.378096	2.289795	-0.526179	0.054931	0.216790	-0.618386	0.025858	-0.511020	0.842516	0.075976	-0.533142	-0.012403
46145	9.728817	1.000112	2.474813	-0.545338	0.108714	0.357788	-0.616393	0.026146	-0.513585	0.842896	0.064798	-0.534004	-0.012941
46146	9.944055	0.917927	2.690516	-0.543930	0.157657	0.425644	-0.613558	0.028991	-0.516839	0.844953	0.053205	-0.532027	-0.013054
46147	10.174554	0.965931	2.868498	-0.538903	0.253307	0.409237	-0.609012	0.031840	-0.522658	0.846639	0.041620	-0.530389	-0.012578
46148	9.373705	0.849395	2.752459	-0.549765	0.231366	0.439149	-0.605183	0.035684	-0.528035	0.849236	0.029789	-0.527025	-0.012464
46149	8.859209	0.826775	2.482745	-0.547603	0.167075	0.368703	-0.600637	0.037958	-0.531592	0.849761	0.018477	-0.526685	-0.012922
46150	9.117079	0.631510	2.438664	-0.552755	0.102912	0.296526	-0.596964	0.044495	-0.534954	0.850740	0.008060	-0.525300	-0.015348
46151	9.233285	0.229996	2.510653	-0.552250	0.072994	0.217067	-0.595570	0.051169	-0.535178	0.850026	-0.001724	-0.526411	-0.018543
46152	9.295143	-0.038776	2.496654	-0.569621	0.066172	0.183269	-0.592754	0.058127	-0.536545	0.850391	-0.011241	-0.525523	-0.023098
46153	9.105254	-0.705383	2.385936	-0.547686	0.064188	0.186957	-0.592778	0.063524	-0.536204	0.849385	-0.020618	-0.526688	-0.026819
46154	9.358829	-1.131842	2.472519	-0.536855	0.022314	0.229797	-0.591374	0.068071	-0.537585	0.849143	-0.030079	-0.526438	-0.030237
46155	9.588550	-1.080781	2.751963	-0.555246	-0.013781	0.247536	-0.592254	0.073749	-0.535816	0.847153	-0.040285	-0.528789	-0.033022
46156	9.655794	-1.119724	2.776473	-0.533562	-0.020894	0.226610	-0.591983	0.077163	-0.537625	0.846274	-0.049666	-0.529174	-0.036447
46157	9.558370	-1.113549	2.892529	-0.549181	-0.027721	0.191059	-0.591853	0.079571	-0.535474	0.843910	-0.059182	-0.531696	-0.040168
46158	9.331228	-1.073114	2.945547	-0.541066	-0.025808	0.171636	-0.591444	0.083401	-0.534303	0.842752	-0.068089	-0.532112	-0.044611
46159	9.225233	-0.999878	2.954537	-0.572126	-0.030706	0.130597	-0.592600	0.087378	-0.533401	0.840091	-0.077323	-0.534605	-0.049650
46160	9.174049	-1.130068	2.956059	-0.561396	-0.017415	0.049227	-0.592899	0.090357	-0.531949	0.838692	-0.085228	-0.534931	-0.056392
46161	9.093714	-1.240527	2.991231	-0.545330	-0.055164	0.029268	-0.594626	0.094760	-0.530471	0.835530	-0.092916	-0.537871	-0.062852
46162	9.229682	-1.266279	2.875341	-0.560043	-0.068275	-0.005295	-0.596345	0.097608	-0.531562	0.833331	-0.100234	-0.539032	-0.070408
46163	9.148616	-1.281117	2.740288	-0.545885	-0.102973	-0.061545	-0.598067	0.100156	-0.527551	0.829339	-0.106966	-0.542789	-0.078330
46164	9.329171	-1.274131	2.493479	-0.547624	-0.049011	-0.145888	-0.600492	0.101004	-0.524687	0.826954	-0.112472	-0.543811	-0.088130
46165	9.594162	-1.357825	2.518224	-0.539344	0.001071	-0.205327	-0.603061	0.102278	-0.521534	0.823650	-0.117294	-0.546003	-0.098605
46166	9.790804	-1.435619	2.644491	-0.540072	0.055520	-0.246339	-0.602775	0.102138	-0.522247	0.821999	-0.121328	-0.545391	-0.110206
46167	9.896094	-1.004017	2.968185	-0.552857	0.077423	-0.268678	-0.602770	0.101002	-0.522401	0.819131	-0.125440	-0.546254	-0.122051
46168	9.503478	-0.393195	2.848315	-0.564808	0.101500	-0.336194	-0.601051	0.098877	-0.525272	0.817429	-0.128721	-0.544874	-0.135478
46169	9.298843	0.143936	2.729017	-0.549884	0.057796	-0.392335	-0.600610	0.096041	-0.527007	0.813755	-0.131329	-0.546149	-0.149256
46170	9.621247	-0.143351	2.722125	-0.560885	0.059163	-0.434905	-0.601724	0.090937	-0.529179	0.810978	-0.133497	-0.545498	-0.164087
46171	9.446638	-0.192491	2.805070	-0.550792	0.034995	-0.361260	-0.602849	0.087957	-0.529486	0.806841	-0.136377	-0.546793	-0.177274
46172	9.086423	-0.058349	2.634896	-0.544679	-0.035793	-0.311262	-0.603404	0.084550	-0.529517	0.803166	-0.139879	-0.547181	-0.189608
46173	9.056507	-0.001154	2.474805	-0.554078	-0.098041	-0.296827	-0.607231	0.080855	-0.526549	0.797519	-0.143873	-0.550188	-0.201389
46174	9.028608	0.090290	2.381992	-0.536018	-0.137221	-0.257441	-0.610636	0.078013	-0.523574	0.792685	-0.148144	-0.551889	-0.212420
46175	9.262206	0.417000	2.295870	-0.556319	-0.196803	-0.228910	-0.613186	0.074595	-0.519195	0.785950	-0.153206	-0.556024	-0.222819
46176	9.117504	0.837712	2.172957	-0.559840	-0.181634	-0.210437	-0.619138	0.068342	-0.514110	0.780483	-0.158483	-0.557995	-0.233175
46177	9.424298	1.148779	1.978167	-0.547165	-0.160538	-0.251884	-0.624538	0.066066	-0.509413	0.773799	-0.162820	-0.561457	-0.243909
46178	9.642265	1.549245	2.074901	-0.552608	-0.123179	-0.291010	-0.626809	0.064071	-0.505871	0.768352	-0.166721	-0.562613	-0.255552
46179	10.156764	1.523375	2.320991	-0.535116	-0.057133	-0.324737	-0.628095	0.064776	-0.503301	0.762238	-0.169347	-0.564553	-0.267571
46180	10.331734	1.122761	2.595882	-0.555492	0.009375	-0.297104	-0.630660	0.065199	-0.500441	0.757975	-0.172441	-0.563475	-0.279702
46181	9.721081	0.697039	2.702946	-0.552641	0.083602	-0.149092	-0.630666	0.066620	-0.500709	0.754150	-0.176415	-0.562337	-0.289676
46182	8.955281	0.855641	2.557207	-0.555732	0.093128	-0.014851	-0.628245	0.066624	-0.503564	0.752229	-0.182150	-0.558847	-0.297762
46183	8.990511	1.247002	2.560042	-0.539590	0.050401	0.021043	-0.628242	0.066056	-0.503854	0.748946	-0.187938	-0.557499	-0.304883
46184	9.032358	1.515661	2.274251	-0.546032	0.027789	0.037086	-0.628515	0.063790	-0.505435	0.746487	-0.194446	-0.554739	-0.311789
46185	9.384815	1.513378	2.264138	-0.577918	0.014468	0.036868	-0.627636	0.058110	-0.506778	0.742624	-0.201096	-0.553481	-0.318950
46186	9.582561	1.492872	2.276185	-0.541307	0.034604	0.084980	-0.628762	0.055559	-0.507647	0.740410	-0.207964	-0.550341	-0.325068
46187	9.931169	1.336612	2.376541	-0.541300	0.012617	0.128509	-0.627905	0.054850	-0.508654	0.737138	-0.215005	-0.548827	-0.330439
46188	9.551457	1.194174	2.407638	-0.546019	0.098626	0.178252	-0.625049	0.053003	-0.510539	0.736073	-0.222490	-0.544208	-0.335459
46189	9.660508	0.942946	2.540790	-0.551162	0.116170	0.232916	-0.624471	0.051450	-0.513963	0.734473	-0.230058	-0.540498	-0.339829
46190	9.181988	0.859197	2.581030	-0.556119	0.160659	0.289975	-0.621045	0.049896	-0.518827	0.734632	-0.238425	-0.534275	-0.343539
46191	9.298131	1.003690	2.613094	-0.545338	0.131545	0.317745	-0.618468	0.046776	-0.522283	0.733685	-0.246639	-0.529826	-0.346642
46192	9.533750	0.872025	2.667412	-0.536279	0.127017	0.317907	-0.615605	0.043659	-0.526593	0.733606	-0.255182	-0.523977	-0.349504
46193	9.595876	0.687889	2.659718	-0.547099	0.115018	0.354999	-0.614312	0.041392	-0.529179	0.732604	-0.263851	-0.519417	-0.351967
46194	9.509229	0.722181	2.644952	-0.525450	0.095165	0.346515	-0.610739	0.038557	-0.533632	0.732284	-0.272694	-0.513845	-0.354065
46195	9.316722	0.766566	2.591550	-0.543756	0.057166	0.371273	-0.609876	0.036713	-0.535077	0.730679	-0.281801	-0.509923	-0.355915
46196	9.114940	0.747671	2.459120	-0.556657	0.043146	0.332247	-0.606302	0.033161	-0.537269	0.729380	-0.291257	-0.504853	-0.358187
46197	9.293141	0.567470	2.424644	-0.525920	0.021503	0.320369	-0.608994	0.030612	-0.537842	0.727014	-0.299745	-0.501734	-0.360371
46198	9.489602	0.392850	2.527825	-0.556444	0.071989	0.333869	-0.607291	0.031745	-0.537844	0.725849	-0.308933	-0.496118	-0.362726
46199	9.410050	0.230364	2.747236	-0.559980	0.093686	0.324801	-0.605021	0.033451	-0.540112	0.723895	-0.317342	-0.491540	-0.365594
46200	9.312014	0.115818	2.883972	-0.540040	0.082693	0.332137	-0.604464	0.036580	-0.541501	0.722762	-0.326118	-0.485778	-0.367806
46201	9.267532	-0.125500	2.901225	-0.540579	-0.002770	0.316692	-0.603179	0.035727	-0.542371	0.719811	-0.334771	-0.482642	-0.369942
46202	9.339648	-0.280879	2.864197	-0.559094	-0.057527	0.304423	-0.606177	0.037860	-0.540907	0.716826	-0.344507	-0.478833	-0.371745
46203	9.118357	-0.386765	2.715848	-0.559353	-0.093349	0.278049	-0.606038	0.038139	-0.539487	0.712457	-0.353629	-0.476968	-0.373970
46204	9.047038	-0.721753	2.415196	-0.517743	-0.114781	0.234392	-0.609595	0.037569	-0.536346	0.708532	-0.362450	-0.474663	-0.375911
46205	9.378336	-1.149095	2.438854	-0.523105	-0.116664	0.248507	-0.611882	0.039411	-0.533189	0.703847	-0.370878	-0.473458	-0.378004
46206	9.785164	-1.213834	2.545361	-0.542889	-0.076828	0.241909	-0.613878	0.039830	-0.529766	0.700005	-0.379757	-0.470271	-0.380294
46207	9.948732	-1.202297	2.622343	-0.546403	-0.046031	0.227555	-0.616453	0.042671	-0.528014	0.695534	-0.387701	-0.467905	-0.383387
46208	9.719110	-1.130275	2.699176	-0.560964	-0.005645	0.150132	-0.615898	0.045792	-0.526993	0.691371	-0.395342	-0.464192	-0.387604
46209	9.348600	-0.937367	2.639522	-0.546467	0.025481	0.084599	-0.615341	0.048345	-0.526403	0.686366	-0.401290	-0.461803	-0.393199
46210	9.136067	-0.981978	2.635471	-0.546647	0.032405	0.013734	-0.614219	0.052038	-0.526940	0.681466	-0.407084	-0.458662	-0.399394
46211	9.154660	-1.238498	2.604477	-0.548460	0.037105	-0.007575	-0.615378	0.057158	-0.528011	0.675730	-0.411995	-0.456683	-0.406312
46212	9.240829	-1.456653	2.592297	-0.537591	0.050055	-0.049999	-0.615408	0.064263	-0.528787	0.670410	-0.416843	-0.453794	-0.413355
46213	9.640131	-1.443535	2.772858	-0.549553	0.035785	-0.055285	-0.614713	0.067667	-0.527905	0.664166	-0.421225	-0.452044	-0.420844
46214	9.618794	-1.303099	2.790652	-0.559970	-0.003372	-0.102924	-0.614166	0.072778	-0.527430	0.657579	-0.426234	-0.450013	-0.428255
46215	9.495505	-1.027733	2.637917	-0.538622	-0.051749	-0.143938	-0.615604	0.075903	-0.526535	0.649769	-0.430271	-0.450084	-0.435994
46216	9.311627	-0.822091	2.483625	-0.536943	-0.053221	-0.181952	-0.618448	0.075047	-0.523403	0.642080	-0.434571	-0.449456	-0.443702
46217	9.375092	-0.784274	2.410621	-0.555002	-0.035086	-0.184023	-0.620722	0.074339	-0.522258	0.633786	-0.438150	-0.449327	-0.452156
46218	9.292635	-0.926472	2.392986	-0.542083	-0.026475	-0.148573	-0.619994	0.070068	-0.519898	0.626420	-0.442447	-0.447886	-0.459604
46219	9.450722	-1.115594	2.457716	-0.540118	-0.041502	-0.081221	-0.621703	0.070501	-0.520731	0.619018	-0.446680	-0.446875	-0.466472
46220	9.522656	-1.052633	2.548746	-0.545330	-0.031205	-0.021171	-0.622563	0.071775	-0.518867	0.612616	-0.452086	-0.444218	-0.472218
46221	9.583704	-0.971161	2.497007	-0.561557	-0.002154	-0.035668	-0.622281	0.072199	-0.518582	0.605706	-0.456495	-0.441942	-0.478978
46222	9.524089	-0.840454	2.466630	-0.542647	-0.007329	-0.070795	-0.621718	0.073617	-0.518146	0.598934	-0.461096	-0.439361	-0.485418
46223	9.435347	-0.787010	2.420237	-0.541807	0.000182	-0.105341	-0.621565	0.071059	-0.517890	0.591461	-0.464496	-0.437717	-0.492769
46224	9.592334	-0.662019	2.466964	-0.568290	-0.015864	-0.108160	-0.623550	0.069358	-0.517609	0.583873	-0.469036	-0.435212	-0.499687
46225	9.520611	-0.659695	2.380037	-0.541979	-0.030523	-0.095388	-0.624813	0.065385	-0.517925	0.576132	-0.472690	-0.433661	-0.506531
46226	9.259277	-0.516418	2.224128	-0.556299	0.011116	-0.111762	-0.623508	0.060129	-0.518841	0.568710	-0.476659	-0.430883	-0.513521
46227	9.180652	-0.351891	2.171650	-0.552551	0.025401	-0.099413	-0.623198	0.053873	-0.517350	0.561213	-0.479693	-0.428455	-0.520924
46228	9.199320	-0.303005	2.277408	-0.537731	0.095930	-0.135054	-0.622049	0.051890	-0.519791	0.554316	-0.482247	-0.425024	-0.528703
46229	9.845698	-0.265975	2.665195	-0.546982	0.070585	-0.110118	-0.618748	0.045783	-0.522434	0.547063	-0.484505	-0.422076	-0.536498
46230	9.866522	0.010994	2.913399	-0.528850	0.086849	-0.124132	-0.618023	0.043232	-0.524593	0.540157	-0.487025	-0.418626	-0.543865
46231	9.713058	-0.148855	2.707564	-0.564112	-0.050024	-0.115784	-0.618714	0.038690	-0.525345	0.531588	-0.490569	-0.416678	-0.550578
46232	9.307058	-0.038249	2.206645	-0.545858	-0.068478	-0.080117	-0.621251	0.032722	-0.522836	0.523571	-0.495207	-0.414172	-0.555972
46233	9.280849	0.371836	2.049860	-0.561681	0.014348	-0.063063	-0.619808	0.027887	-0.522189	0.516035	-0.498310	-0.410912	-0.562625
46234	9.336296	0.392879	2.378203	-0.553360	0.095273	-0.149274	-0.618646	0.022920	-0.524378	0.508391	-0.500501	-0.407200	-0.570285
46235	9.528547	0.113061	2.661390	-0.549055	0.049157	-0.133027	-0.618919	0.020653	-0.526101	0.500395	-0.502355	-0.404254	-0.577774
46236	9.740898	0.228127	2.722652	-0.556462	0.003696	-0.080586	-0.616906	0.015822	-0.526877	0.492645	-0.506051	-0.400625	-0.583706
46237	9.501393	0.310571	2.523895	-0.547003	0.053985	-0.069313	-0.616338	0.016247	-0.527018	0.485366	-0.508192	-0.396869	-0.590470
46238	9.247554	0.164620	2.506531	-0.550621	0.065020	-0.096032	-0.616061	0.018095	-0.527710	0.477872	-0.510867	-0.392758	-0.596988
46239	9.221987	0.095629	2.657162	-0.548861	0.058709	-0.097763	-0.614064	0.017391	-0.530853	0.470209	-0.512608	-0.389067	-0.603956
46240	9.511349	0.171599	2.728423	-0.552632	0.034306	-0.083437	-0.613492	0.017109	-0.531994	0.462498	-0.515642	-0.384987	-0.609913
46241	9.622592	0.287090	2.755984	-0.567142	0.039750	-0.078297	-0.611494	0.015541	-0.531743	0.454670	-0.517793	-0.380898	-0.616508
46242	9.410625	0.355963	2.733750	-0.554392	0.045073	-0.078214	-0.611349	0.015263	-0.533732	0.446982	-0.520624	-0.376541	-0.622394
46243	9.239710	0.371225	2.683061	-0.539844	0.040401	-0.069199	-0.609209	0.014126	-0.534895	0.439492	-0.522456	-0.372544	-0.628568
46244	9.357208	0.337162	2.765447	-0.561730	0.032470	-0.076468	-0.609214	0.015260	-0.534316	0.431556	-0.525397	-0.368088	-0.634215
46245	9.390942	0.341843	2.775016	-0.540004	0.016072	-0.067259	-0.608636	0.013272	-0.535051	0.423853	-0.527425	-0.364138	-0.639980
46246	9.492497	0.379843	2.769623	-0.545511	0.019909	-0.088553	-0.610060	0.013850	-0.536877	0.415745	-0.530173	-0.360029	-0.645330
46247	9.383960	0.404712	2.771907	-0.570841	0.027065	-0.071219	-0.608635	0.013710	-0.538591	0.407690	-0.532161	-0.355489	-0.651323
46248	9.318812	0.395409	2.764848	-0.538125	0.026869	-0.067311	-0.606778	0.011855	-0.537349	0.399894	-0.534787	-0.351100	-0.656366
46249	9.376285	0.463295	2.855843	-0.543567	0.024970	-0.053193	-0.606629	0.010292	-0.537367	0.392299	-0.536583	-0.346604	-0.661850
46250	9.325804	0.487692	2.841139	-0.547247	0.010455	-0.040768	-0.605918	0.010724	-0.539636	0.384559	-0.539565	-0.341851	-0.666424
46251	9.344777	0.458751	2.870435	-0.523606	0.003858	-0.020990	-0.605343	0.009444	-0.539371	0.377418	-0.541595	-0.337314	-0.671156
46252	9.397898	0.395365	2.837240	-0.552608	0.011193	-0.019601	-0.605914	0.010016	-0.540211	0.369832	-0.544634	-0.332174	-0.675469
46253	9.429416	0.378081	2.810808	-0.538902	0.011840	0.001792	-0.605068	0.011286	-0.538361	0.362849	-0.546721	-0.327003	-0.680078
46254	9.323119	0.318223	2.794703	-0.554264	0.019059	0.006847	-0.604785	0.012144	-0.540197	0.355583	-0.549723	-0.321414	-0.684148
46255	9.390883	0.375832	2.798802	-0.570612	0.011778	0.024415	-0.604348	0.009440	-0.539095	0.348524	-0.552079	-0.315443	-0.688647
46256	9.381135	0.380818	2.813259	-0.545126	0.016997	0.031756	-0.604776	0.010301	-0.541209	0.341618	-0.555087	-0.309644	-0.692312
46257	9.366828	0.278944	2.741918	-0.549619	0.011464	0.047648	-0.603644	0.011719	-0.541203	0.335076	-0.557345	-0.303596	-0.696362
46258	9.400441	0.261905	2.756563	-0.557761	0.015078	0.051073	-0.604079	0.013279	-0.540333	0.328221	-0.560470	-0.297348	-0.699806
46259	9.385877	0.240245	2.756824	-0.534085	0.016643	0.064604	-0.603080	0.013143	-0.542894	0.322090	-0.562561	-0.291189	-0.703557
46260	9.351751	0.201941	2.781463	-0.567739	0.015100	0.052707	-0.602664	0.015412	-0.542023	0.315085	-0.565645	-0.284714	-0.706898
46261	9.375401	0.153696	2.820634	-0.548735	0.002379	0.054773	-0.602525	0.016264	-0.542015	0.308541	-0.567877	-0.278449	-0.710481
46262	9.343989	0.134528	2.816057	-0.554191	0.002433	0.051162	-0.602521	0.015413	-0.542307	0.301537	-0.570929	-0.272196	-0.713460
46263	9.394675	0.114813	2.806543	-0.545233	-0.017411	0.049628	-0.603668	0.017261	-0.541995	0.294824	-0.573298	-0.266062	-0.716672
46264	9.413649	0.076174	2.831115	-0.538958	-0.011713	0.014278	-0.602379	0.015557	-0.543158	0.287333	-0.576149	-0.260472	-0.719477
46265	9.356436	0.066262	2.734639	-0.564459	-0.026011	0.014059	-0.602670	0.016690	-0.541726	0.279817	-0.578465	-0.254423	-0.722738
46266	9.399239	0.134392	2.849817	-0.565367	-0.009600	-0.006387	-0.603515	0.014414	-0.540183	0.271676	-0.581206	-0.248618	-0.725659
46267	9.389681	0.085887	2.814122	-0.547262	-0.020476	-0.008768	-0.604086	0.015272	-0.541446	0.264027	-0.583124	-0.242955	-0.728855
46268	9.380225	0.221550	2.853703	-0.541876	-0.032309	0.001996	-0.603943	0.014698	-0.539893	0.256117	-0.585986	-0.237453	-0.731191
46269	9.409188	0.211670	2.848941	-0.545490	-0.020430	-0.014037	-0.602228	0.012845	-0.539076	0.248379	-0.587764	-0.231795	-0.734242
46270	9.486689	0.167329	2.793751	-0.532712	-0.009622	-0.019249	-0.602509	0.011993	-0.539083	0.240326	-0.590028	-0.226505	-0.736754
46271	9.361273	0.226231	2.810178	-0.541832	-0.007677	-0.031772	-0.603360	0.011428	-0.539365	0.232399	-0.591415	-0.220966	-0.739860
46272	9.400043	0.187074	2.771898	-0.563672	-0.011091	-0.040848	-0.602507	0.011711	-0.539653	0.223609	-0.593624	-0.215423	-0.742430
46273	9.313206	0.260310	2.800195	-0.540145	-0.025660	-0.036954	-0.602501	0.010147	-0.539244	0.215518	-0.595139	-0.209971	-0.745167
46274	9.400023	0.201636	2.781401	-0.542038	-0.032738	-0.049307	-0.603784	0.010429	-0.537671	0.206722	-0.597409	-0.204890	-0.747254
46275	9.375796	0.148527	2.767527	-0.538248	-0.029495	-0.012139	-0.603649	0.011846	-0.536807	0.198986	-0.598967	-0.199108	-0.749666
46276	9.763000	0.130706	2.627047	-0.549926	-0.004064	-0.022964	-0.603368	0.012697	-0.536516	0.190564	-0.600823	-0.193429	-0.751853
46277	9.298151	0.110558	2.801887	-0.564452	0.006900	-0.039230	-0.603364	0.012136	-0.538791	0.182231	-0.601725	-0.187358	-0.754729
