# Supplementary material for: Identification of Haptic Based Guiding Using Hard Reins
Source: PLoS One. 2015 Jul 22;10(7):e0132020. doi: 10.1371/journal.pone.0132020 (PMC4511788; doi:10.1371/journal.pone.0132020)
Supplement: S9 File — (ZIP) [file pone.0132020.s009.zip › Exp2_MotionData2/Subject10/path2/T10/fh10.txt]

// Start Time: 0
// Sample rate: 25.0Hz
// Scenario: 4.9
// Firmware Version: 2.6.1
Counter	Acc_X	Acc_Y	Acc_Z	Gyr_X	Gyr_Y	Gyr_Z	Mag_X	Mag_Y	Mag_Z	Quat_w	Quat_x	Quat_y	Quat_z
45692	0.471137	-9.798445	-0.112950	0.012846	0.010637	-0.004998	-0.184093	0.588619	0.245956	0.346912	-0.375561	0.600012	-0.615298
45693	0.471697	-9.721358	-0.073613	0.011076	0.003643	-0.012071	-0.183703	0.589171	0.247268	0.346818	-0.375670	0.599768	-0.615522
45694	0.468636	-9.812652	-0.045795	0.054036	0.003661	-0.016182	-0.182635	0.588611	0.246458	0.347015	-0.375510	0.598975	-0.616280
45695	0.534016	-9.786777	-0.070096	0.030748	0.014993	-0.006632	-0.184758	0.589317	0.245448	0.346997	-0.375279	0.598610	-0.616786
45696	0.524290	-9.796308	-0.065315	0.012864	0.014122	-0.009408	-0.183967	0.590701	0.244399	0.346831	-0.375184	0.598454	-0.617088
45697	0.507265	-9.815227	-0.002895	0.011013	-0.002528	-0.002432	-0.184489	0.589594	0.243871	0.346926	-0.375257	0.598243	-0.617195
45698	0.591908	-9.798956	0.027807	0.040542	0.003573	-0.002218	-0.183828	0.590840	0.242429	0.347185	-0.375016	0.597725	-0.617697
45699	0.557883	-9.827708	-0.022703	0.028895	0.014072	0.005671	-0.185942	0.589742	0.241663	0.347311	-0.374666	0.597467	-0.618088
45700	0.487934	-9.817437	0.011667	0.043225	0.004481	-0.001286	-0.183549	0.589452	0.240836	0.347593	-0.374386	0.596927	-0.618621
45701	0.518790	-9.890060	-0.061538	0.011005	0.021084	0.007328	-0.184621	0.589734	0.243349	0.347521	-0.374055	0.596955	-0.618835
45702	0.480720	-9.812613	-0.002636	0.005607	0.008826	0.009033	-0.185417	0.589738	0.243493	0.347595	-0.373859	0.596988	-0.618880
45703	0.487831	-9.831854	0.016309	0.005596	-0.003425	0.007220	-0.184755	0.590985	0.241789	0.347773	-0.373870	0.596914	-0.618845
45704	0.516653	-9.853727	0.015809	-0.020357	0.003552	0.010567	-0.185019	0.590292	0.242573	0.347734	-0.373900	0.597244	-0.618531
45705	0.534100	-9.779164	0.059778	0.012733	0.007911	0.014358	-0.183964	0.591396	0.242568	0.347917	-0.373637	0.597214	-0.618616
45706	0.534237	-9.759937	0.055191	0.055661	-0.012198	0.012840	-0.184195	0.588625	0.237293	0.348658	-0.373303	0.596512	-0.619077
45707	0.477553	-9.918367	0.015403	0.001950	-0.010450	0.019490	-0.184477	0.590707	0.238500	0.349042	-0.373283	0.596526	-0.618859
45708	0.505276	-9.759520	0.117936	0.023449	-0.008711	0.012625	-0.183285	0.590840	0.238877	0.349506	-0.373139	0.596241	-0.618959
45709	0.524389	-9.788512	0.124648	0.060972	-0.012232	0.023448	-0.183559	0.592090	0.239156	0.350399	-0.372682	0.595538	-0.619406
45710	0.463702	-9.831445	0.088626	0.048465	-0.006955	0.021624	-0.182753	0.591393	0.237430	0.351137	-0.372230	0.595023	-0.619754
45711	0.495626	-9.759341	0.151669	0.086092	0.001803	0.012241	-0.183010	0.592229	0.233898	0.351909	-0.371556	0.594021	-0.620682
45712	0.475845	-9.824118	0.155902	0.069971	0.000048	0.014753	-0.183280	0.593619	0.232866	0.352634	-0.370945	0.593236	-0.621386
45713	0.461788	-9.763858	0.161523	0.070003	0.000067	0.007720	-0.181819	0.594028	0.231798	0.353249	-0.370458	0.592386	-0.622138
45714	0.442127	-9.811805	0.163545	0.052097	-0.001686	0.009342	-0.183422	0.596814	0.230275	0.353796	-0.370060	0.591768	-0.622652
45715	0.403127	-9.862042	0.153690	-0.019437	0.000081	0.000017	-0.179962	0.594851	0.230465	0.353652	-0.370296	0.591976	-0.622395
45716	0.420582	-9.787398	0.224098	-0.030207	0.003540	0.007009	-0.182084	0.595280	0.229582	0.353499	-0.370443	0.592402	-0.621989
45717	0.437521	-9.782691	0.233620	-0.008675	0.007068	-0.005162	-0.181553	0.595416	0.229182	0.353289	-0.370577	0.592487	-0.621948
45718	0.451990	-9.785238	0.223852	0.012799	0.007071	-0.005010	-0.182498	0.596530	0.231964	0.353266	-0.370521	0.592312	-0.622160
45719	0.553179	-9.817359	0.203382	0.014628	0.008815	-0.012958	-0.182232	0.596528	0.231960	0.353108	-0.370563	0.592061	-0.622465
45720	0.528957	-9.826858	0.181851	0.011017	0.015803	-0.003260	-0.181560	0.596804	0.228802	0.352989	-0.370389	0.591983	-0.622710
45721	0.519367	-9.817168	0.179641	-0.024800	-0.006952	-0.003599	-0.182488	0.595698	0.230380	0.352839	-0.370797	0.592180	-0.622364
45722	0.495395	-9.792890	0.192145	0.007433	0.000068	-0.006851	-0.183280	0.595703	0.229342	0.352832	-0.370884	0.592011	-0.622477
45723	0.465900	-9.864843	0.184361	0.028864	-0.006931	0.000323	-0.181962	0.596111	0.231295	0.353127	-0.370868	0.591569	-0.622739
45724	0.519291	-9.826878	0.150689	-0.014082	0.007036	0.005340	-0.183283	0.595564	0.230391	0.353034	-0.370880	0.591806	-0.622560
45725	0.495467	-9.783232	0.204272	-0.003300	0.003563	-0.006915	-0.183817	0.596122	0.230405	0.352874	-0.371048	0.591786	-0.622570
45726	0.459222	-9.787642	0.242990	0.028846	-0.013945	0.001196	-0.182627	0.595281	0.233004	0.353300	-0.371070	0.591306	-0.622771
45727	0.514199	-9.865170	0.200765	0.014491	-0.013102	0.010755	-0.181428	0.594997	0.232195	0.353688	-0.371111	0.591078	-0.622742
45728	0.495526	-9.775928	0.233197	-0.031982	-0.008717	-0.000118	-0.181701	0.596665	0.231428	0.353580	-0.371509	0.591385	-0.622274
45729	0.490688	-9.778193	0.266862	0.011813	-0.009607	0.009010	-0.181690	0.595277	0.230758	0.353885	-0.371547	0.591200	-0.622254
45730	0.465871	-9.869595	0.203535	0.001982	0.000033	0.010725	-0.182486	0.595142	0.230900	0.354058	-0.371466	0.591229	-0.622177
45731	0.432752	-9.773134	0.200123	0.005598	0.001809	0.003739	-0.181438	0.598052	0.229994	0.354117	-0.371468	0.591164	-0.622204
45732	0.430234	-9.787547	0.199979	-0.020338	-0.001688	0.000010	-0.181695	0.596666	0.229853	0.354014	-0.371695	0.591377	-0.621925
45733	0.427652	-9.811522	0.218953	-0.008741	-0.001705	0.007139	-0.181565	0.595831	0.231812	0.354052	-0.371800	0.591493	-0.621730
45734	0.459220	-9.787657	0.238183	-0.023043	0.000909	0.004396	-0.181569	0.596942	0.231298	0.353953	-0.371962	0.591790	-0.621407
45735	0.437355	-9.806677	0.254977	0.010994	0.007937	-0.002378	-0.181569	0.596108	0.232733	0.353906	-0.371919	0.591656	-0.621586
45736	0.471020	-9.826221	0.242444	-0.023925	-0.003459	-0.000044	-0.182371	0.594861	0.236540	0.353800	-0.372197	0.591899	-0.621249
45737	0.500142	-9.807102	0.276061	-0.001536	0.015780	0.000184	-0.181833	0.593887	0.235997	0.353599	-0.372114	0.591993	-0.621324
45738	0.490614	-9.787872	0.247523	0.008301	0.008791	0.000237	-0.181682	0.592778	0.232439	0.353586	-0.372004	0.591926	-0.621460
45739	0.427444	-9.840407	0.211412	0.008322	0.010576	-0.003272	-0.182489	0.594725	0.232471	0.353478	-0.371957	0.591835	-0.621638
45740	0.417987	-9.811520	0.195002	-0.012292	0.017552	0.007187	-0.180904	0.594993	0.233894	0.353299	-0.371806	0.592135	-0.621544
45741	0.433133	-9.720197	0.207938	0.003856	0.007076	-0.005056	-0.182224	0.595279	0.231554	0.353179	-0.371853	0.592062	-0.621653
45742	0.461493	-9.806976	0.218713	0.019926	-0.010432	-0.003267	-0.182347	0.594170	0.230757	0.353434	-0.371938	0.591690	-0.621811
45743	0.461094	-9.862327	0.208466	0.014556	0.003559	0.001140	-0.182361	0.595696	0.232085	0.353512	-0.371880	0.591506	-0.621977
45744	0.490397	-9.816868	0.203929	-0.014050	0.008801	-0.002574	-0.181697	0.595971	0.231553	0.353302	-0.371964	0.591694	-0.621867
45745	0.485602	-9.812019	0.204026	-0.024801	0.015787	0.002663	-0.182630	0.595975	0.232617	0.352961	-0.372014	0.592096	-0.621648
45746	0.495124	-9.831323	0.208529	0.005633	0.024544	0.002028	-0.182898	0.594865	0.235235	0.352767	-0.371709	0.592185	-0.621856
45747	0.543134	-9.870288	0.174019	-0.003348	0.014023	0.007190	-0.181836	0.595693	0.233652	0.352661	-0.371577	0.592341	-0.621846
45748	0.451766	-9.814307	0.156223	-0.012177	0.019356	-0.016607	-0.182105	0.596805	0.233142	0.352164	-0.371683	0.592476	-0.621936
45749	0.437751	-9.749149	0.190741	0.014542	0.010553	0.007364	-0.183296	0.595839	0.233807	0.352235	-0.371465	0.592388	-0.622110
45750	0.403507	-9.809119	0.156699	0.012752	-0.010416	0.001986	-0.182498	0.595974	0.232877	0.352506	-0.371544	0.592142	-0.622143
45751	0.461287	-9.833632	0.153515	0.009152	-0.013941	0.005450	-0.182885	0.595561	0.230516	0.352805	-0.371691	0.591937	-0.622081
45752	0.437405	-9.797276	0.182981	0.025316	-0.003412	-0.004954	-0.181160	0.595413	0.230489	0.353000	-0.371676	0.591533	-0.622364
45753	0.478132	-9.843246	0.198925	0.019945	-0.003428	-0.005015	-0.182359	0.595141	0.232605	0.353125	-0.371740	0.591191	-0.622580
45754	0.470923	-9.836180	0.131771	-0.040949	0.007033	0.011326	-0.182096	0.595417	0.232603	0.352906	-0.371870	0.591806	-0.622042
45755	0.490700	-9.773647	0.180389	-0.023047	0.007027	0.008819	-0.184225	0.595705	0.234214	0.352758	-0.371944	0.592177	-0.621727
45756	0.485013	-9.893843	0.188670	0.001141	0.003555	0.000148	-0.182088	0.595696	0.229980	0.352752	-0.371951	0.592162	-0.621741
45757	0.456367	-9.845673	0.136595	-0.019428	0.010564	0.001805	-0.181299	0.595135	0.232851	0.352502	-0.372039	0.592463	-0.621544
45758	0.379753	-9.753638	0.147928	-0.003313	-0.012142	-0.006930	-0.182098	0.595972	0.232346	0.352565	-0.372359	0.592338	-0.621436
45759	0.411057	-9.768125	0.209981	0.032496	-0.008642	-0.011957	-0.181968	0.595554	0.233915	0.352761	-0.372480	0.591757	-0.621806
45760	0.572138	-9.865792	0.144978	-0.015850	-0.003459	-0.002665	-0.182640	0.596946	0.233940	0.352680	-0.372730	0.591881	-0.621584
45761	0.490053	-9.862774	0.136108	-0.028316	0.000965	-0.014169	-0.184211	0.594040	0.232884	0.352279	-0.373189	0.592107	-0.621320
45762	0.480669	-9.824222	0.134228	-0.019414	0.017559	0.000946	-0.184220	0.594873	0.233943	0.351964	-0.373157	0.592452	-0.621189
45763	0.526956	-9.766912	0.115260	-0.017698	0.014012	0.016805	-0.183023	0.594589	0.233659	0.351870	-0.373013	0.592871	-0.620929
45764	0.601055	-9.871130	0.046126	-0.044532	0.017498	0.017462	-0.182239	0.595416	0.235625	0.351578	-0.372968	0.593647	-0.620380
45765	0.504517	-9.863181	0.039839	-0.010563	0.018395	0.024792	-0.183560	0.594452	0.235635	0.351580	-0.372628	0.594069	-0.620179
45766	0.451453	-9.855447	0.074035	-0.026624	0.000061	0.008765	-0.183316	0.595697	0.239713	0.351520	-0.372774	0.594436	-0.619774
45767	0.447182	-9.778353	0.103800	-0.042686	-0.002549	-0.001919	-0.181985	0.594301	0.240861	0.351200	-0.373237	0.594911	-0.619220
45768	0.384626	-9.746563	0.114319	-0.030146	-0.003397	-0.005331	-0.182646	0.594722	0.239300	0.350978	-0.373618	0.595192	-0.618846
45769	0.359837	-9.835427	0.094283	-0.030146	-0.009505	-0.007125	-0.182508	0.593333	0.240071	0.350774	-0.374136	0.595426	-0.618423
45770	0.408582	-9.773232	0.106595	-0.051613	-0.005154	-0.007268	-0.182380	0.593054	0.241904	0.350389	-0.374713	0.595944	-0.617793
45771	0.432549	-9.797569	0.074863	-0.046185	0.007118	-0.016007	-0.183831	0.592785	0.240086	0.349759	-0.375241	0.596426	-0.617364
45772	0.428445	-9.696481	0.085675	-0.060534	-0.006896	-0.012616	-0.183962	0.591813	0.241128	0.349256	-0.375959	0.597004	-0.616653
45773	0.452292	-9.739847	0.123426	-0.008649	-0.012145	-0.013155	-0.183837	0.591395	0.244142	0.349176	-0.376425	0.596906	-0.616509
45774	0.490851	-9.749859	0.094137	0.005616	-0.006927	0.000172	-0.184635	0.590704	0.245853	0.349334	-0.376534	0.596760	-0.616494
45775	0.545996	-9.803385	0.035362	-0.017679	0.000039	0.010575	-0.184369	0.590842	0.245457	0.349333	-0.376630	0.597034	-0.616171
45776	0.523967	-9.844149	0.020663	-0.019374	-0.001651	-0.010593	-0.184894	0.591262	0.243106	0.349101	-0.376971	0.597156	-0.615976
45777	0.582591	-9.750797	0.021230	-0.039103	0.010541	0.003408	-0.185169	0.591818	0.244954	0.348721	-0.377174	0.597710	-0.615529
45778	0.495996	-9.702144	-0.020726	-0.012250	-0.003406	-0.001697	-0.183833	0.589728	0.245569	0.348680	-0.377386	0.597795	-0.615340
45779	0.466752	-9.740298	0.012737	0.055648	-0.005184	0.019058	-0.183842	0.591255	0.245847	0.349396	-0.376934	0.597190	-0.615797
45780	0.480305	-9.870369	-0.012910	0.046763	-0.006899	0.004859	-0.183699	0.590561	0.243869	0.349920	-0.376696	0.596575	-0.616243
45781	0.437160	-9.824417	-0.040851	-0.006876	-0.001629	-0.002539	-0.183322	0.591945	0.247815	0.349857	-0.376895	0.596604	-0.616128
45782	0.447401	-9.744943	0.017657	-0.012204	-0.006870	-0.014041	-0.182787	0.591665	0.246885	0.349706	-0.377298	0.596570	-0.616000
45783	0.471769	-9.716093	0.075462	0.023502	-0.015664	0.000284	-0.183579	0.591948	0.245193	0.350076	-0.377421	0.596148	-0.616123
45784	0.567358	-9.856368	0.068217	0.068212	-0.008693	0.007627	-0.182775	0.591945	0.243081	0.350815	-0.377020	0.595277	-0.616790
45785	0.581289	-9.933523	0.043175	0.033397	0.001834	-0.006707	-0.183047	0.593334	0.242574	0.350962	-0.376943	0.594798	-0.617215
45786	0.528589	-9.873064	0.015483	-0.014001	0.014091	-0.006979	-0.184107	0.591395	0.245327	0.350633	-0.377014	0.594988	-0.617176
45787	0.490687	-9.771608	0.060239	0.012737	-0.006939	0.009032	-0.182245	0.591108	0.244640	0.350922	-0.377004	0.594822	-0.617177
45788	0.514399	-9.831995	0.037709	0.048527	-0.013051	0.007489	-0.183041	0.592780	0.241912	0.351564	-0.376798	0.594160	-0.617576
45789	0.456160	-9.870151	-0.003086	0.022625	-0.006890	0.000284	-0.182252	0.593747	0.242172	0.351819	-0.376822	0.593808	-0.617755
45790	0.436708	-9.889197	0.011284	0.016334	-0.013897	0.003739	-0.182526	0.594997	0.242714	0.352184	-0.376899	0.593507	-0.617790
45791	0.495353	-9.793397	0.026300	-0.003358	-0.020924	0.003572	-0.183036	0.593753	0.238640	0.352450	-0.377240	0.593405	-0.617527
45792	0.487798	-9.836650	0.021061	0.009133	-0.022683	0.010699	-0.182239	0.593471	0.239018	0.352946	-0.377388	0.593186	-0.617363
45793	0.459002	-9.812267	0.055238	0.010954	-0.026161	0.001901	-0.182244	0.592914	0.241376	0.353362	-0.377712	0.592861	-0.617240
45794	0.476148	-9.778711	0.060283	-0.010540	-0.012194	0.010608	-0.182772	0.592362	0.241378	0.353586	-0.377874	0.592956	-0.616921
45795	0.451796	-9.807356	0.069778	-0.001543	-0.009536	0.000111	-0.181450	0.593326	0.241237	0.353689	-0.378102	0.592889	-0.616786
45796	0.432628	-9.787824	0.115834	0.003822	-0.013910	-0.001619	-0.181178	0.592909	0.239915	0.353893	-0.378329	0.592702	-0.616710
45797	0.457083	-9.744740	0.108908	-0.008715	-0.017424	0.000040	-0.181181	0.594020	0.239008	0.354036	-0.378703	0.592667	-0.616432
45798	0.447134	-9.785524	0.118138	0.011033	0.008848	-0.006775	-0.181053	0.593324	0.241493	0.353961	-0.378660	0.592513	-0.616649
45799	0.468810	-9.792969	0.098638	-0.022947	0.008846	-0.010555	-0.180257	0.593042	0.241872	0.353557	-0.378935	0.592759	-0.616476
45800	0.500255	-9.785969	0.108061	-0.028271	0.007108	-0.021183	-0.181045	0.590825	0.243306	0.353028	-0.379362	0.592967	-0.616316
45801	0.582353	-9.786641	0.097731	-0.002411	0.007047	-0.001633	-0.183439	0.593338	0.240742	0.352909	-0.379409	0.593011	-0.616313
45802	0.567468	-9.841848	0.097225	0.005673	0.001826	-0.010412	-0.182101	0.590831	0.241615	0.352828	-0.379531	0.592848	-0.616441
45803	0.562943	-9.798590	0.073726	0.014549	0.005292	0.007300	-0.183037	0.592502	0.241121	0.352967	-0.379375	0.592736	-0.616565
45804	0.575148	-9.779515	0.049806	0.000263	-0.005189	-0.001653	-0.182776	0.593195	0.241124	0.353038	-0.379519	0.592655	-0.616514
45805	0.514638	-9.798344	0.030884	0.001972	-0.006958	0.015991	-0.181449	0.592910	0.241626	0.353332	-0.379502	0.592678	-0.616334
45806	0.519558	-9.788496	0.117479	0.027004	-0.013972	0.016146	-0.181178	0.592354	0.240829	0.353931	-0.379355	0.592339	-0.616406
45807	0.495196	-9.817266	0.086114	0.034229	-0.013922	0.002103	-0.181975	0.593191	0.239668	0.354382	-0.379359	0.591808	-0.616655
45808	0.451479	-9.850739	0.040440	-0.012273	-0.012153	-0.001747	-0.180918	0.594157	0.239530	0.354439	-0.379679	0.591831	-0.616403
45809	0.412849	-9.850378	0.060005	-0.040861	-0.020874	-0.014312	-0.181582	0.593883	0.239931	0.354202	-0.380493	0.592055	-0.615822
45810	0.449879	-9.739799	0.133061	-0.009577	-0.012163	-0.006112	-0.181181	0.592770	0.241096	0.354226	-0.380845	0.592011	-0.615633
45811	0.519434	-9.805377	0.102865	0.032505	-0.005155	-0.010220	-0.181176	0.591381	0.241738	0.354413	-0.380896	0.591472	-0.616012
45812	0.562757	-9.825004	0.087845	0.000259	-0.003443	-0.001654	-0.181435	0.590828	0.241080	0.354464	-0.381018	0.591403	-0.615973
45813	0.533864	-9.812779	0.078621	-0.015749	0.001858	-0.021125	-0.181852	0.594023	0.241118	0.354065	-0.381454	0.591423	-0.615914
45814	0.572681	-9.788912	0.117016	-0.005126	-0.013954	-0.001727	-0.181850	0.593050	0.242290	0.354198	-0.381745	0.591345	-0.615731
45815	0.514745	-9.786060	0.115145	0.027087	-0.006058	0.000317	-0.181048	0.592352	0.241746	0.354484	-0.381721	0.590942	-0.615969
45816	0.490385	-9.814816	0.088587	0.009195	0.000072	0.001973	-0.182397	0.594162	0.244935	0.354608	-0.381696	0.590815	-0.616036
45817	0.485616	-9.805260	0.055089	-0.003272	0.004477	-0.008672	-0.181869	0.594159	0.245714	0.354428	-0.381862	0.590793	-0.616057
45818	0.519653	-9.774167	0.083995	0.008350	0.008832	-0.005933	-0.182381	0.593053	0.242298	0.354341	-0.381825	0.590680	-0.616238
45819	0.533961	-9.798422	0.054751	0.005691	0.014091	-0.009466	-0.181714	0.592772	0.241760	0.354106	-0.381818	0.590611	-0.616444
45820	0.555983	-9.757746	0.040608	-0.019364	0.008831	-0.009666	-0.183445	0.593892	0.241666	0.353762	-0.382021	0.590810	-0.616324
45821	0.572417	-9.825064	0.092568	0.012761	-0.012200	0.001046	-0.183157	0.591394	0.239405	0.354020	-0.382166	0.590548	-0.616338
45822	0.552984	-9.841691	0.111772	0.005663	0.001823	-0.008645	-0.183158	0.592227	0.238101	0.353961	-0.382265	0.590397	-0.616454
45823	0.481198	-9.749710	0.118256	0.001135	-0.010431	0.000129	-0.183041	0.593057	0.241389	0.354100	-0.382479	0.590283	-0.616351
45824	0.558308	-9.774227	0.162975	0.025295	-0.003456	0.000301	-0.182243	0.593470	0.240200	0.354369	-0.382404	0.589919	-0.616592
45825	0.494734	-9.884378	0.162257	0.044142	0.000098	-0.011888	-0.181443	0.593467	0.238875	0.354567	-0.382322	0.589254	-0.617164
45826	0.500461	-9.759306	0.175663	0.019998	0.008835	-0.012009	-0.184092	0.594037	0.236821	0.354491	-0.382271	0.588952	-0.617528
45827	0.504699	-9.841196	0.150650	0.019972	0.007078	-0.006746	-0.184358	0.593900	0.237217	0.354488	-0.382211	0.588674	-0.617832
45828	0.562690	-9.836795	0.164621	0.012863	-0.003410	-0.020951	-0.185286	0.593211	0.238012	0.354394	-0.382470	0.588303	-0.618079
45829	0.582130	-9.817895	0.102181	0.009302	-0.005148	-0.023628	-0.184491	0.594317	0.236698	0.354244	-0.382836	0.587940	-0.618283
45830	0.625866	-9.779795	0.087820	-0.010495	-0.017465	-0.001792	-0.185288	0.594044	0.237233	0.354374	-0.383208	0.587905	-0.618012
45831	0.562786	-9.822451	0.135944	0.034211	-0.016582	0.003833	-0.185545	0.592935	0.236701	0.354888	-0.383217	0.587363	-0.618227
45832	0.659224	-9.842603	0.084407	0.005626	-0.010465	-0.003435	-0.185150	0.594877	0.234351	0.355036	-0.383406	0.587167	-0.618211
45833	0.596194	-9.875866	0.058130	-0.023023	-0.026197	-0.003688	-0.184888	0.594459	0.235918	0.355127	-0.384030	0.587208	-0.617731
45834	0.601648	-9.789256	0.078307	-0.046312	-0.006987	0.007683	-0.184766	0.595151	0.238023	0.354977	-0.384418	0.587760	-0.617051
45835	0.582895	-9.711975	0.132233	-0.003440	-0.014015	0.021208	-0.184231	0.594315	0.238007	0.355383	-0.384460	0.587838	-0.616717
45836	0.439636	-9.821487	0.137017	0.041264	-0.022718	0.025047	-0.184498	0.594733	0.238015	0.356301	-0.384212	0.587333	-0.616823
45837	0.456335	-9.850453	0.146154	0.011821	-0.026187	0.005423	-0.183178	0.595975	0.237745	0.356778	-0.384476	0.587016	-0.616684
45838	0.449504	-9.792670	0.146877	-0.030245	-0.013963	0.012224	-0.182248	0.595831	0.237729	0.356888	-0.384783	0.587355	-0.616107
45839	0.410842	-9.797091	0.176002	-0.010571	-0.012207	0.014146	-0.182257	0.596663	0.238788	0.357141	-0.384926	0.587484	-0.615747
45840	0.572500	-9.815274	0.147960	-0.008722	0.000022	0.005341	-0.181854	0.596106	0.238251	0.357164	-0.384985	0.587605	-0.615581
45841	0.596161	-9.882862	0.130154	-0.017655	0.004397	0.003508	-0.181706	0.593468	0.238223	0.357036	-0.385100	0.587856	-0.615344
45842	0.601260	-9.844481	0.108920	0.004653	-0.006994	0.014211	-0.182511	0.593888	0.240208	0.357354	-0.385045	0.587831	-0.615218
45843	0.558263	-9.779162	0.122060	0.010844	-0.007021	0.030143	-0.180519	0.594850	0.237956	0.357906	-0.384785	0.587852	-0.615040
45844	0.519864	-9.745246	0.103553	-0.012396	-0.010500	0.024693	-0.181060	0.595407	0.240070	0.358262	-0.384772	0.588092	-0.614610
45845	0.539081	-9.759799	0.112834	-0.010610	-0.024498	0.021121	-0.180394	0.595404	0.239141	0.358743	-0.384986	0.588182	-0.614110
45846	0.413391	-9.777911	0.161779	0.005501	-0.020964	0.019522	-0.177482	0.595942	0.240152	0.359301	-0.385038	0.588084	-0.613845
45847	0.384417	-9.777648	0.174050	0.005548	-0.001696	0.014314	-0.177084	0.595385	0.241059	0.359560	-0.384931	0.588088	-0.613757
45848	0.362551	-9.796669	0.190844	0.002061	-0.003394	-0.006864	-0.176827	0.596910	0.240939	0.359558	-0.385099	0.587957	-0.613778
45849	0.458586	-9.874422	0.179507	-0.017583	0.008839	-0.012294	-0.176419	0.595242	0.240916	0.359193	-0.385337	0.588114	-0.613691
45850	0.480324	-9.874526	0.200950	0.014562	0.004432	0.000254	-0.176817	0.595661	0.240270	0.359280	-0.385232	0.587943	-0.613870
45851	0.592064	-9.779486	0.102536	0.022664	0.007062	-0.006739	-0.178004	0.595530	0.238449	0.359313	-0.385138	0.587633	-0.614206
45852	0.615556	-9.871089	0.096474	0.019950	0.003545	-0.001510	-0.178795	0.595257	0.237540	0.359423	-0.385020	0.587380	-0.614458
45853	0.591303	-9.885362	0.086905	0.012677	-0.005251	0.021320	-0.177209	0.595109	0.239352	0.359865	-0.384823	0.587319	-0.614382
45854	0.669324	-9.780223	0.058599	-0.003460	-0.019283	0.025556	-0.177333	0.594694	0.237643	0.360403	-0.384843	0.587392	-0.613983
45855	0.500191	-9.793332	0.059908	-0.023214	-0.021024	0.040434	-0.176676	0.594828	0.239341	0.360984	-0.384878	0.587805	-0.613225
45856	0.369214	-9.874061	0.069723	-0.016058	-0.026230	0.038727	-0.175218	0.595654	0.238145	0.361666	-0.384917	0.588084	-0.612530
45857	0.389525	-9.736973	0.116790	-0.032146	-0.005257	0.040469	-0.174418	0.594816	0.238519	0.361996	-0.384819	0.588722	-0.611784
45858	0.326114	-9.825366	0.152373	-0.014161	-0.010436	0.017671	-0.173768	0.594949	0.242054	0.362252	-0.384902	0.588928	-0.611382
45859	0.301540	-9.883072	0.096642	-0.033850	-0.006930	0.021062	-0.173508	0.595781	0.242321	0.362357	-0.385059	0.589427	-0.610740
45860	0.277367	-9.887598	0.128043	0.005669	0.005403	-0.009441	-0.172192	0.597161	0.242840	0.362248	-0.385123	0.589296	-0.610890
45861	0.311486	-9.844524	0.142665	0.030808	-0.003303	-0.031320	-0.172846	0.595777	0.242574	0.362174	-0.385378	0.588630	-0.611415
45862	0.490901	-9.740465	0.019737	-0.009389	0.001929	-0.040436	-0.174044	0.596338	0.242860	0.361606	-0.385954	0.588422	-0.611588
45863	0.650631	-9.693423	0.078986	-0.030003	-0.002523	-0.035355	-0.174966	0.595789	0.241950	0.360998	-0.386692	0.588471	-0.611434
45864	0.688182	-9.845257	0.076916	-0.030143	-0.008722	-0.007223	-0.174832	0.595233	0.242467	0.360800	-0.387156	0.588696	-0.611041
45865	0.673747	-9.837898	0.086739	-0.041013	-0.000048	0.024457	-0.174965	0.594678	0.243251	0.360800	-0.387246	0.589353	-0.610350
45866	0.500784	-9.711465	0.089685	-0.019555	0.004368	0.029994	-0.174435	0.593563	0.245333	0.360986	-0.387037	0.589829	-0.609912
45867	0.307642	-9.705143	0.091424	0.023388	-0.003436	0.028576	-0.174696	0.593010	0.244937	0.361578	-0.386651	0.589706	-0.609925
45868	0.302168	-9.796388	0.128878	0.008148	-0.006079	0.032843	-0.172717	0.595081	0.244928	0.362136	-0.386335	0.589791	-0.609712
45869	0.307139	-9.777132	0.145881	0.001919	-0.003445	0.025760	-0.171923	0.595076	0.245441	0.362535	-0.386131	0.589909	-0.609490
45870	0.261705	-9.714265	0.137382	0.032499	0.003653	-0.006568	-0.172976	0.593833	0.245182	0.362680	-0.385979	0.589467	-0.609929
45871	0.384914	-9.705732	0.095558	0.025429	0.011536	-0.022486	-0.173788	0.597030	0.244307	0.362500	-0.385985	0.589035	-0.610448
45872	0.379095	-9.842897	0.060383	0.010167	0.014140	-0.010277	-0.172853	0.596748	0.242977	0.362304	-0.385912	0.588911	-0.610730
45873	0.475466	-9.874833	0.088025	-0.001452	0.014111	-0.013923	-0.173375	0.595363	0.242840	0.361992	-0.385980	0.588893	-0.610890
45874	0.619974	-9.928824	0.105386	-0.023012	0.029757	0.008832	-0.174570	0.595231	0.243382	0.361582	-0.385724	0.589439	-0.610768
45875	0.671081	-9.873878	0.112787	0.016285	0.006979	0.017844	-0.174303	0.595230	0.242853	0.361870	-0.385384	0.589390	-0.610859
45876	0.287360	-9.839693	0.087649	0.044916	-0.038366	0.005675	-0.173509	0.595225	0.243497	0.362759	-0.385516	0.588582	-0.611028
45877	0.394097	-9.768682	-0.015804	-0.067036	-0.054211	0.028578	-0.173783	0.596058	0.244429	0.363259	-0.386398	0.589194	-0.609582
45878	0.485567	-9.808046	-0.069922	-0.100127	-0.045486	0.029215	-0.171393	0.595768	0.244521	0.363387	-0.387379	0.590290	-0.607820
45879	0.302552	-9.734629	-0.125182	-0.117027	-0.055872	0.006215	-0.170213	0.595481	0.248963	0.363243	-0.388906	0.591326	-0.605921
45880	0.360857	-9.686874	-0.091488	-0.159087	-0.008694	0.021051	-0.169680	0.593117	0.252082	0.362381	-0.389969	0.593327	-0.603794
45881	0.345980	-9.744194	0.004120	-0.051660	0.003599	0.008651	-0.169685	0.591727	0.256006	0.362072	-0.390267	0.594018	-0.603107
45882	0.384571	-9.749424	-0.034729	0.027201	0.005428	-0.017214	-0.169678	0.590616	0.255732	0.362035	-0.390264	0.593569	-0.603573
45883	0.265446	-9.859294	-0.085437	0.050358	-0.005068	0.004079	-0.171009	0.591595	0.255369	0.362573	-0.389978	0.592930	-0.604062
45884	0.494410	-9.923443	-0.028063	0.044930	-0.006922	0.014523	-0.169677	0.591728	0.253512	0.363191	-0.389607	0.592432	-0.604419
45885	0.597130	-9.741509	-0.050892	-0.028438	-0.013969	0.013970	-0.168890	0.592000	0.255603	0.363334	-0.389888	0.592752	-0.603838
45886	0.423968	-9.639452	-0.153977	-0.051691	-0.006913	0.017426	-0.169159	0.591306	0.257832	0.363242	-0.390192	0.593438	-0.603023
45887	0.448005	-9.654153	-0.180792	-0.071382	-0.020914	0.015460	-0.169164	0.591166	0.259537	0.363146	-0.390853	0.594238	-0.601864
45888	0.365082	-9.768927	-0.169379	-0.155416	-0.008633	0.002557	-0.168898	0.590193	0.260967	0.362073	-0.392096	0.596045	-0.599911
45889	0.390170	-9.634700	-0.259383	-0.133852	-0.005081	-0.013112	-0.167972	0.588242	0.265003	0.360951	-0.393356	0.597482	-0.598331
45890	0.560657	-9.429449	-0.349826	-0.096316	-0.006885	-0.000516	-0.168109	0.587131	0.268013	0.360294	-0.394197	0.598553	-0.597102
45891	0.580398	-9.371749	-0.308474	-0.022919	0.001880	-0.005232	-0.168900	0.585747	0.268799	0.360045	-0.394485	0.598769	-0.596846
45892	0.367666	-10.077344	-0.338786	0.088063	-0.006727	-0.018632	-0.170356	0.586033	0.267512	0.360616	-0.394204	0.597499	-0.597958
45893	0.286352	-10.644146	-0.267690	0.062837	-0.012039	0.012794	-0.170228	0.586865	0.267387	0.361429	-0.393821	0.596734	-0.598483
45894	0.424953	-10.173736	-0.251460	-0.108983	0.007077	0.027526	-0.168501	0.586300	0.267748	0.360838	-0.394249	0.598280	-0.597013
45895	0.388989	-9.461576	-0.281417	-0.109794	0.029847	0.020710	-0.166254	0.586009	0.270731	0.359881	-0.394516	0.599942	-0.595745
45896	0.350129	-9.490356	-0.353517	-0.022901	0.025575	-0.001575	-0.166508	0.584206	0.270191	0.359403	-0.394455	0.600357	-0.595656
45897	0.311471	-9.831532	-0.328265	0.023570	0.015085	0.004835	-0.167568	0.584906	0.268902	0.359488	-0.394126	0.600199	-0.595982
45898	0.338236	-10.144119	-0.226337	-0.014121	0.014129	0.024749	-0.166913	0.584068	0.272559	0.359525	-0.393816	0.600639	-0.595721
45899	0.324993	-9.970754	-0.200195	-0.065987	0.028115	0.022699	-0.167982	0.585184	0.272849	0.358964	-0.393757	0.601778	-0.594948
45900	0.365785	-9.668148	-0.247540	0.011053	0.010681	0.000337	-0.166641	0.582400	0.273326	0.358946	-0.393597	0.601703	-0.595140
45901	0.374856	-9.750031	-0.258174	0.066570	0.003726	-0.011639	-0.166375	0.584066	0.270450	0.359314	-0.393288	0.600815	-0.596020
45902	0.429468	-9.875921	-0.385073	0.052185	-0.010298	0.002265	-0.168493	0.584079	0.269039	0.359883	-0.393047	0.600122	-0.596534
45903	0.451576	-9.827604	-0.259728	0.003861	-0.019085	-0.001643	-0.167439	0.585600	0.268644	0.360147	-0.393342	0.599893	-0.596409
45904	0.485359	-9.832540	-0.214410	0.019935	-0.026109	0.001961	-0.167434	0.584072	0.269679	0.360663	-0.393540	0.599458	-0.596405
45905	0.427947	-9.755236	-0.251481	0.041423	-0.010337	0.004852	-0.166508	0.585873	0.267583	0.361193	-0.393384	0.598890	-0.596757
45906	0.394103	-9.759826	-0.265663	0.030714	-0.012062	-0.001391	-0.167178	0.587543	0.266822	0.361579	-0.393371	0.598404	-0.597020
45907	0.374386	-9.817232	-0.210873	0.009264	0.008929	-0.002360	-0.166374	0.585595	0.267578	0.361538	-0.393304	0.598301	-0.597191
45908	0.398594	-9.807896	-0.242220	0.011101	0.001956	-0.013831	-0.167840	0.586157	0.268525	0.361459	-0.393420	0.598049	-0.597416
45909	0.398748	-9.786263	-0.246779	0.014713	0.014216	-0.017281	-0.166243	0.586705	0.266405	0.361219	-0.393429	0.597801	-0.597803
45910	0.369310	-9.850934	-0.232848	0.029830	0.007185	0.000423	-0.166519	0.587538	0.267862	0.361402	-0.393182	0.597471	-0.598185
45911	0.374374	-9.817386	-0.261348	-0.001445	-0.012037	-0.013086	-0.168491	0.585051	0.266817	0.361399	-0.393571	0.597261	-0.598141
45912	0.428317	-9.702423	-0.284526	0.002172	0.001084	-0.016529	-0.167564	0.585324	0.267068	0.361222	-0.393788	0.597091	-0.598274
45913	0.403210	-9.836877	-0.269031	0.020069	0.003722	-0.017291	-0.169426	0.586723	0.265929	0.361149	-0.393884	0.596705	-0.598640
45914	0.441446	-9.892551	-0.286825	0.005691	0.004554	-0.003316	-0.166774	0.586708	0.266282	0.361125	-0.393886	0.596616	-0.598742
45915	0.468531	-9.818314	-0.324661	0.000324	0.000176	-0.003364	-0.168627	0.585607	0.266825	0.361103	-0.394003	0.596553	-0.598741
45916	0.446243	-9.895171	-0.344580	0.000273	-0.002462	0.007192	-0.168886	0.585888	0.264731	0.361233	-0.393990	0.596570	-0.598655
45917	0.475807	-9.813589	-0.334283	-0.028321	0.000160	-0.000049	-0.169017	0.585333	0.265121	0.361021	-0.394278	0.596877	-0.598286
45918	0.468945	-9.760588	-0.324001	-0.017598	-0.006840	0.000898	-0.168224	0.584911	0.266811	0.361001	-0.394534	0.597018	-0.597989
45919	0.437422	-9.779510	-0.299912	-0.015758	-0.002435	-0.009642	-0.167429	0.584768	0.267060	0.360801	-0.394880	0.597082	-0.597817
45920	0.422317	-9.865943	-0.286354	-0.028320	-0.005075	-0.003588	-0.167962	0.584909	0.267726	0.360620	-0.395245	0.597329	-0.597438
45921	0.456749	-9.779544	-0.261623	-0.039077	0.003639	0.003421	-0.167832	0.584352	0.269425	0.360319	-0.395531	0.597818	-0.596941
45922	0.439748	-9.793777	-0.240009	0.005640	-0.013845	0.001923	-0.168234	0.584354	0.270350	0.360578	-0.395690	0.597639	-0.596859
45923	0.458607	-9.856605	-0.286560	-0.001522	-0.001604	0.007185	-0.168362	0.583800	0.269953	0.360681	-0.395723	0.597670	-0.596744
45924	0.440012	-9.755433	-0.285236	-0.002428	-0.012100	0.007167	-0.167428	0.582823	0.270192	0.360917	-0.395856	0.597641	-0.596542
45925	0.456512	-9.813174	-0.247587	0.015512	-0.015578	-0.005069	-0.166764	0.582542	0.270441	0.361175	-0.396080	0.597269	-0.596610
45926	0.465936	-9.846842	-0.221617	-0.020283	-0.017345	-0.005347	-0.167573	0.584628	0.270606	0.361182	-0.396553	0.597317	-0.596243
45927	0.481081	-9.755527	-0.211084	0.019946	-0.030476	-0.001563	-0.167572	0.584628	0.270343	0.361694	-0.396880	0.596808	-0.596224
45928	0.494500	-9.904788	-0.220127	0.045104	-0.024293	-0.023420	-0.168106	0.585464	0.269966	0.362087	-0.397179	0.595882	-0.596713
45929	0.539106	-9.746322	-0.199462	0.027090	-0.027877	0.002008	-0.166511	0.584900	0.269936	0.362664	-0.397383	0.595330	-0.596778
45930	0.545747	-9.832763	-0.133216	0.091601	-0.022576	-0.018672	-0.167038	0.585737	0.267589	0.363465	-0.397269	0.593894	-0.597796
45931	0.451471	-9.850842	0.006791	0.186440	-0.024293	-0.022372	-0.168356	0.586996	0.263159	0.364972	-0.396557	0.591256	-0.599962
45932	0.481548	-9.701531	0.142842	0.262542	-0.026029	-0.036785	-0.168351	0.589081	0.258191	0.366940	-0.395439	0.587589	-0.603094
45933	0.483358	-9.785764	0.132244	0.270623	-0.010270	-0.038448	-0.168881	0.592696	0.251934	0.368741	-0.394111	0.583876	-0.606461
45934	0.428238	-9.729743	0.219888	0.311833	-0.022472	-0.055790	-0.169401	0.595479	0.244356	0.370802	-0.392786	0.579448	-0.610298
45935	0.435737	-10.034964	0.322067	0.277827	-0.018995	-0.057854	-0.170981	0.597435	0.237574	0.372508	-0.391704	0.575390	-0.613785
45936	0.567939	-9.787816	0.463168	0.273231	-0.012131	-0.031420	-0.171511	0.599522	0.233927	0.374421	-0.390233	0.571662	-0.617033
45937	0.606914	-9.740072	0.444153	0.249147	0.010625	-0.040326	-0.172821	0.601060	0.226611	0.375755	-0.388776	0.568278	-0.620259
45938	0.605343	-9.624380	0.517601	0.290279	0.008860	-0.036486	-0.174396	0.604128	0.216820	0.377465	-0.386943	0.564428	-0.623872
45939	0.535275	-9.633130	0.623857	0.383380	-0.002452	-0.053455	-0.175177	0.606497	0.208586	0.379794	-0.384756	0.559128	-0.628566
45940	0.579979	-9.469075	0.899353	0.583849	-0.010301	-0.073156	-0.176604	0.609428	0.194328	0.383478	-0.381303	0.551080	-0.635503
45941	0.688459	-9.166073	1.154264	0.904309	-0.001474	-0.107774	-0.181473	0.615574	0.172804	0.388969	-0.375595	0.538587	-0.646185
45942	0.637065	-9.275018	1.578869	1.328402	-0.011902	-0.120599	-0.185130	0.623384	0.143401	0.397390	-0.366641	0.520209	-0.661088
45943	0.743380	-9.616225	1.963389	1.580603	-0.024211	-0.111866	-0.185832	0.628822	0.107104	0.407562	-0.355467	0.497962	-0.677916
45944	0.766983	-9.710862	2.538929	1.455201	-0.027903	-0.098734	-0.188899	0.633027	0.066761	0.416685	-0.344885	0.477069	-0.692700
45945	0.883251	-9.672227	2.884469	1.103311	-0.040460	-0.054676	-0.190110	0.633331	0.032914	0.423828	-0.336779	0.460874	-0.703239
45946	0.891373	-9.228184	3.384618	0.883936	-0.047690	-0.031551	-0.194788	0.633929	0.003849	0.429685	-0.330241	0.447740	-0.711225
45947	0.951812	-8.895360	3.830160	0.977832	-0.063523	-0.035290	-0.195473	0.631173	-0.023736	0.436130	-0.323088	0.432881	-0.719735
45948	0.919781	-8.999521	4.295511	0.996483	-0.067143	-0.019328	-0.194468	0.630347	-0.044106	0.442793	-0.315536	0.417710	-0.727935
45949	0.941348	-8.700025	4.755427	0.910530	-0.051541	-0.012804	-0.192909	0.627854	-0.068703	0.448711	-0.308369	0.403752	-0.735222
45950	0.872579	-8.530469	4.967071	0.804982	-0.020092	-0.015171	-0.195069	0.624409	-0.090364	0.453554	-0.301589	0.391560	-0.741629
45951	0.894575	-8.168664	5.353192	0.851498	-0.014913	-0.020041	-0.198255	0.620142	-0.121076	0.458449	-0.294284	0.378510	-0.748300
45952	0.980692	-7.954405	5.633714	1.002775	0.006948	-0.034709	-0.200523	0.613506	-0.144474	0.463666	-0.285251	0.363263	-0.756099
45953	0.941074	-7.763201	5.919863	1.039593	0.035845	-0.062489	-0.198411	0.605179	-0.165855	0.468295	-0.275540	0.347315	-0.764297
45954	0.923005	-7.598545	6.231959	1.016374	0.062047	-0.072224	-0.200394	0.596739	-0.191901	0.472268	-0.265593	0.331856	-0.772201
45955	0.963210	-7.386516	6.452765	0.962695	0.056738	-0.079657	-0.201844	0.587601	-0.217699	0.475692	-0.256175	0.316905	-0.779527
45956	1.114033	-7.233634	6.491677	1.084439	0.054999	-0.093771	-0.207083	0.572243	-0.249803	0.479304	-0.245604	0.299940	-0.787390
45957	1.019650	-6.942557	7.048635	1.402935	0.027026	-0.109099	-0.208748	0.557975	-0.281425	0.484124	-0.232368	0.277320	-0.796695
45958	1.143283	-6.559112	7.691298	1.837800	0.013024	-0.134151	-0.209427	0.535514	-0.316164	0.490124	-0.215042	0.247334	-0.807689
45959	1.032131	-5.900908	7.916137	2.088335	0.016573	-0.137436	-0.211742	0.504463	-0.361990	0.496366	-0.194885	0.212832	-0.818745
45960	1.210876	-5.228003	8.181906	2.143609	-0.006362	-0.103554	-0.214821	0.467588	-0.407468	0.502573	-0.174066	0.177065	-0.828112
45961	1.108496	-4.701429	8.645502	2.016317	-0.024062	-0.065646	-0.219675	0.417815	-0.455280	0.508166	-0.154382	0.142931	-0.835167
45962	1.034708	-3.875904	8.621982	1.837172	0.000269	-0.009397	-0.221182	0.378565	-0.490961	0.513288	-0.135716	0.112109	-0.839969
45963	0.999249	-3.443900	9.007002	1.416431	0.020969	0.036167	-0.218509	0.344283	-0.516416	0.517470	-0.120772	0.088458	-0.842505
45964	1.677842	-2.761678	8.874396	0.827499	0.086087	0.106067	-0.216453	0.320687	-0.534274	0.520990	-0.110631	0.075615	-0.842978
45965	1.474345	-2.877931	9.667959	0.349674	0.099875	0.095606	-0.213699	0.308463	-0.543102	0.523186	-0.105270	0.070834	-0.842720
45966	1.020369	-2.200905	9.667643	0.335304	0.057110	0.099145	-0.210721	0.300955	-0.547685	0.525434	-0.100734	0.065951	-0.842272
45967	1.177290	-1.865738	9.552373	0.659383	0.006540	0.048478	-0.209169	0.288041	-0.553089	0.527501	-0.093736	0.054860	-0.842583
45968	1.233122	-1.495053	9.782079	0.806265	-0.010894	0.007243	-0.207319	0.273743	-0.565468	0.529058	-0.085473	0.041128	-0.843268
45969	1.142503	-1.326760	9.525221	0.655222	0.011944	-0.014856	-0.208230	0.253906	-0.576022	0.529846	-0.078459	0.030010	-0.843924
45970	1.172342	-1.211094	9.670502	0.354606	0.027576	-0.016979	-0.208139	0.242112	-0.582442	0.530053	-0.074322	0.024252	-0.844353
45971	1.081098	-1.133848	9.527969	0.147885	0.033667	-0.002556	-0.208328	0.231567	-0.587139	0.530183	-0.072306	0.021939	-0.844510
45972	1.022963	-1.166348	9.763637	0.205022	0.016987	0.013667	-0.207895	0.227125	-0.589816	0.530666	-0.069917	0.018637	-0.844487
45973	0.988583	-1.238947	9.532366	0.215637	0.013476	0.045454	-0.206816	0.224621	-0.590645	0.531698	-0.067506	0.015045	-0.844105
45974	1.016303	-1.080136	9.622881	0.070529	0.020322	0.081453	-0.205988	0.221010	-0.593844	0.533131	-0.066467	0.014142	-0.843299
45975	0.974716	-1.158813	9.744912	0.011360	0.034232	0.107501	-0.204669	0.221835	-0.593199	0.534921	-0.065865	0.014315	-0.842209
45976	1.032792	-1.142393	9.756617	0.118619	0.034186	0.131178	-0.203449	0.218915	-0.595741	0.537242	-0.064060	0.012816	-0.840894
45977	1.091266	-1.064053	9.567140	0.290336	0.030706	0.151806	-0.201153	0.213491	-0.598587	0.540121	-0.060521	0.008324	-0.839367
45978	1.034931	-0.835313	9.500555	0.394121	0.025505	0.154371	-0.198065	0.208896	-0.601437	0.543139	-0.055886	0.002131	-0.837778
45979	0.895472	-0.756728	9.673307	0.397681	0.032504	0.156238	-0.195344	0.199584	-0.605641	0.546154	-0.051154	-0.004132	-0.836111
45980	0.921442	-0.510758	9.945100	0.371699	0.026303	0.156063	-0.193150	0.190692	-0.611276	0.549098	-0.046743	-0.009940	-0.834390
45981	0.875746	-0.145015	9.872788	0.370983	0.020287	0.119117	-0.191454	0.176252	-0.617222	0.551395	-0.042489	-0.015923	-0.833010
45982	0.852378	-0.043122	10.097684	0.261030	-0.002454	0.084772	-0.192197	0.169319	-0.621087	0.552983	-0.039756	-0.020267	-0.831997
45983	0.908983	0.105569	10.098905	0.118069	0.018572	0.048573	-0.188865	0.166524	-0.621034	0.553865	-0.038288	-0.022119	-0.831431
45984	0.800410	0.131651	9.698763	0.126236	-0.005759	0.027443	-0.188579	0.164025	-0.622639	0.554385	-0.037075	-0.024302	-0.831079
45985	0.983572	0.088561	9.446727	0.246206	-0.023191	0.012335	-0.189195	0.157368	-0.625190	0.554729	-0.034860	-0.028778	-0.830802
45986	1.049786	-0.109037	9.496759	0.237245	-0.018849	0.013986	-0.191796	0.150167	-0.628504	0.555074	-0.032626	-0.032960	-0.830507
45987	1.171385	0.005933	9.648451	0.067070	-0.028665	0.046178	-0.191372	0.145306	-0.627771	0.555839	-0.032527	-0.034495	-0.829937
45988	1.381065	0.283539	9.721937	0.011617	-0.013011	0.045823	-0.191107	0.145861	-0.628689	0.556567	-0.032722	-0.034843	-0.829427
45989	1.408856	0.447601	9.956720	-0.015158	-0.016529	0.024487	-0.192043	0.147532	-0.629314	0.556923	-0.033341	-0.034919	-0.829160
45990	1.430786	0.482775	9.716589	0.013715	-0.007625	-0.019323	-0.193641	0.148095	-0.628497	0.556577	-0.033378	-0.035285	-0.829375
45991	1.488064	0.388473	9.700589	-0.005919	-0.005867	-0.030070	-0.194183	0.149624	-0.627948	0.556040	-0.033699	-0.035462	-0.829714
45992	1.554791	0.249827	10.152675	0.010275	0.004594	-0.059932	-0.194708	0.148656	-0.627687	0.555029	-0.033543	-0.035663	-0.830389
45993	1.317457	0.140042	10.614925	-0.028090	0.046614	-0.084693	-0.195227	0.147271	-0.628874	0.553605	-0.033219	-0.034937	-0.831383
45994	1.029408	0.367386	11.074279	-0.166637	0.110487	-0.107378	-0.191924	0.149474	-0.628509	0.551754	-0.033228	-0.031055	-0.832766
45995	1.055781	0.719261	9.797050	-0.069538	0.124040	-0.169092	-0.191936	0.152389	-0.630055	0.548933	-0.032012	-0.028856	-0.834755
45996	1.161472	0.333132	8.861559	0.098841	0.084070	-0.194535	-0.191660	0.150722	-0.630338	0.545766	-0.029488	-0.029748	-0.836890
45997	0.947401	-0.218823	8.729676	0.138061	0.019399	-0.180430	-0.192681	0.144761	-0.631957	0.542803	-0.027749	-0.032170	-0.838785
45998	0.863297	-0.512640	9.181278	0.007077	0.003410	-0.121568	-0.194390	0.143106	-0.633786	0.540742	-0.027614	-0.032359	-0.840112
45999	0.928377	-0.212896	9.833098	-0.102309	-0.016098	-0.093330	-0.195445	0.142001	-0.633781	0.539076	-0.029144	-0.031048	-0.841180
46000	0.878306	0.206726	10.064281	-0.232849	-0.024863	-0.119771	-0.197877	0.147842	-0.630797	0.536876	-0.032076	-0.027507	-0.842602
46001	0.860469	0.413729	10.066814	-0.182613	-0.024783	-0.147555	-0.200307	0.154239	-0.629384	0.534223	-0.034578	-0.024975	-0.844267
46002	0.966552	0.402116	9.686018	0.055500	-0.014142	-0.159024	-0.202958	0.153420	-0.628564	0.531541	-0.034222	-0.026212	-0.845935
46003	0.979164	0.146428	9.481079	0.055445	-0.024628	-0.145897	-0.202675	0.150921	-0.629643	0.529065	-0.034174	-0.027707	-0.847440
46004	0.790472	0.099782	9.477364	0.017600	-0.039584	-0.091547	-0.205845	0.148857	-0.630141	0.527477	-0.034685	-0.028525	-0.848381
46005	0.902885	0.282051	9.589048	-0.021078	-0.021393	-0.043297	-0.207973	0.149562	-0.629707	0.526686	-0.035439	-0.028614	-0.848839
46006	0.810700	0.548527	9.972655	0.096060	-0.026682	-0.037983	-0.210061	0.144022	-0.630518	0.526066	-0.034937	-0.030591	-0.849175
46007	0.779702	0.601857	10.028815	0.024472	-0.037200	-0.040287	-0.211379	0.142780	-0.630773	0.525345	-0.035456	-0.031628	-0.849562
46008	0.763705	0.394773	9.913610	0.076401	-0.035391	-0.045224	-0.211653	0.143753	-0.630103	0.524583	-0.035304	-0.033368	-0.849972
46009	0.621052	0.019491	10.319115	0.004733	-0.040710	-0.040521	-0.212976	0.143205	-0.630088	0.523841	-0.036069	-0.034087	-0.850369
46010	0.552588	-0.111108	10.697951	0.039661	-0.000493	-0.047184	-0.214554	0.140854	-0.630350	0.523038	-0.035708	-0.034838	-0.850848
46011	0.711583	-0.138891	9.883889	-0.064888	0.013613	-0.050574	-0.214019	0.140991	-0.631670	0.522113	-0.036252	-0.033766	-0.851436
46012	0.777515	-0.355280	9.294387	0.078238	0.004966	-0.031109	-0.215619	0.141832	-0.630981	0.521614	-0.035407	-0.035107	-0.851723
46013	0.902474	-0.768506	8.985721	0.040283	-0.047680	0.042327	-0.216142	0.140586	-0.630985	0.522305	-0.035972	-0.036350	-0.851224
46014	1.146901	-0.706732	9.359262	0.018485	-0.065469	0.098429	-0.217871	0.141567	-0.631211	0.523915	-0.037043	-0.037315	-0.850146
46015	1.274990	-0.356414	9.405448	-0.174854	-0.076108	0.112875	-0.217622	0.143369	-0.629753	0.525619	-0.040424	-0.035113	-0.849033
46016	1.381398	-0.350900	9.906918	-0.133881	-0.071052	0.141347	-0.219647	0.148793	-0.628618	0.527827	-0.043215	-0.033510	-0.847590
46017	1.342758	-0.355048	10.024973	0.053945	-0.057926	0.156870	-0.220462	0.151572	-0.627528	0.530468	-0.043926	-0.034942	-0.845845
46018	1.339157	-0.168788	9.572890	0.042281	-0.044769	0.181555	-0.219277	0.153926	-0.629098	0.533515	-0.044439	-0.036011	-0.843854
46019	1.331122	0.068431	9.256026	0.098711	-0.079655	0.167799	-0.220196	0.151849	-0.628317	0.536350	-0.045058	-0.038422	-0.841916
46020	1.253613	0.037591	9.198657	0.009335	-0.116321	0.137073	-0.221394	0.153244	-0.629335	0.538547	-0.047099	-0.039742	-0.840339
46021	1.235453	0.192354	9.421712	-0.047827	-0.132056	0.104910	-0.222449	0.150750	-0.627243	0.540133	-0.050125	-0.040309	-0.839118
46022	1.463999	0.402829	9.614437	0.042598	-0.120736	0.091481	-0.226974	0.152995	-0.626627	0.541583	-0.051842	-0.042276	-0.837981
46023	1.603587	0.299471	10.780128	0.154493	-0.104275	0.051734	-0.228182	0.153972	-0.624236	0.542494	-0.052167	-0.046007	-0.837175
46024	1.450040	0.437927	10.831115	0.050925	-0.034205	0.023109	-0.229224	0.150647	-0.624253	0.542875	-0.052286	-0.047247	-0.836851
46025	1.369801	0.731302	9.816111	0.088845	-0.021613	-0.018759	-0.230265	0.147322	-0.624533	0.542608	-0.051856	-0.049071	-0.836947
46026	1.385819	0.623781	9.305202	0.255302	-0.054702	-0.022968	-0.231146	0.141500	-0.628778	0.542399	-0.050055	-0.054001	-0.836888
46027	1.169011	0.360818	9.282418	0.223069	-0.085251	-0.027708	-0.233622	0.134852	-0.630645	0.542035	-0.049209	-0.058775	-0.836852
46028	0.896477	0.060878	9.610596	0.057445	-0.117658	-0.026375	-0.237331	0.133206	-0.629292	0.541480	-0.050602	-0.061077	-0.836964
46029	0.946173	-0.092383	9.959311	0.204856	-0.147522	0.002734	-0.239969	0.130167	-0.628757	0.541524	-0.051008	-0.066135	-0.836526
46030	0.805271	0.138579	9.617083	0.160178	-0.159660	-0.002825	-0.245643	0.124646	-0.628463	0.541390	-0.052017	-0.070586	-0.836187
46031	1.004573	0.330666	9.228210	0.075238	-0.180644	-0.010582	-0.250791	0.120232	-0.628428	0.541013	-0.054329	-0.073798	-0.836007
46032	1.114695	0.188636	9.470780	0.174531	-0.193808	-0.017022	-0.255557	0.117482	-0.626808	0.540586	-0.055733	-0.078870	-0.835727
46033	1.258982	0.092423	9.838563	0.111773	-0.187863	0.001856	-0.260059	0.115563	-0.625971	0.540425	-0.057768	-0.082703	-0.835323
46034	1.477771	0.282016	10.257058	0.041872	-0.165338	0.022540	-0.264557	0.113367	-0.626186	0.540532	-0.060192	-0.085202	-0.834831
46035	1.598507	0.961298	10.100390	0.051007	-0.132919	-0.000961	-0.268010	0.113385	-0.625083	0.540335	-0.061938	-0.087405	-0.834603
46036	1.823965	1.434538	9.690491	0.153525	-0.137016	-0.102407	-0.274081	0.107727	-0.624785	0.538520	-0.062465	-0.091613	-0.835286
46037	1.992639	1.398146	9.231958	0.200583	-0.154197	-0.212320	-0.278816	0.100675	-0.624783	0.534911	-0.062555	-0.096838	-0.837006
46038	2.086490	1.017154	9.159472	0.297709	-0.188021	-0.331678	-0.284736	0.091824	-0.624387	0.529289	-0.061951	-0.104281	-0.839726
46039	2.114360	0.862939	9.140634	0.120967	-0.221956	-0.433582	-0.293299	0.080489	-0.623057	0.521649	-0.063564	-0.109153	-0.843758
46040	2.259341	0.863002	9.531148	-0.066589	-0.239419	-0.524062	-0.303224	0.074156	-0.619556	0.512094	-0.067232	-0.111221	-0.849041
46041	2.196965	0.903564	10.051301	-0.164554	-0.220034	-0.633074	-0.313939	0.066996	-0.616445	0.500568	-0.071319	-0.111463	-0.855524
46042	1.910378	1.007326	10.215999	-0.353705	-0.165542	-0.738130	-0.325353	0.065390	-0.612611	0.486909	-0.076121	-0.108137	-0.863384
46043	1.695480	0.991565	10.806520	-0.329227	-0.090198	-0.802836	-0.330949	0.067640	-0.609353	0.472264	-0.079186	-0.104433	-0.871659
46044	2.008114	0.841825	9.831101	-0.489644	-0.053132	-0.906190	-0.339309	0.065323	-0.604785	0.455406	-0.082910	-0.097843	-0.880998
46045	2.373058	0.558790	9.447355	-0.635436	0.004522	-0.891342	-0.346107	0.068689	-0.600972	0.438539	-0.086908	-0.087937	-0.890167
46046	2.492244	0.028724	8.671124	-0.456550	-0.012853	-0.864674	-0.352902	0.070945	-0.596514	0.422179	-0.089687	-0.081437	-0.898382
46047	1.961434	-0.246060	8.701385	-0.564488	0.000099	-0.737542	-0.357032	0.071520	-0.592376	0.407838	-0.093320	-0.072442	-0.905379
46048	1.887066	-0.549995	9.801723	-0.538375	0.000473	-0.608763	-0.363830	0.075025	-0.588824	0.395702	-0.096891	-0.063843	-0.911019
46049	1.821758	-0.225005	9.724305	-0.560181	0.007311	-0.529505	-0.368656	0.080878	-0.584229	0.384933	-0.100587	-0.054373	-0.915834
46050	1.862897	0.134526	9.415634	-0.574689	0.012476	-0.474891	-0.371888	0.087556	-0.581356	0.375005	-0.104337	-0.044725	-0.920046
46051	1.689137	0.137077	9.806523	-0.451478	0.005372	-0.429916	-0.374857	0.094233	-0.577963	0.366131	-0.107297	-0.037042	-0.923614
46052	1.686848	-0.200376	10.355460	-0.174107	-0.005113	-0.450924	-0.378580	0.095085	-0.576847	0.357368	-0.108411	-0.034853	-0.926995
46053	1.674475	-0.578065	10.305558	-0.098898	0.037800	-0.450293	-0.382555	0.092051	-0.573404	0.348823	-0.108136	-0.033464	-0.930327
46054	1.945161	-0.528962	9.748588	-0.064850	0.057947	-0.439457	-0.385955	0.085132	-0.576046	0.340490	-0.107295	-0.032824	-0.933529
46055	2.070296	-0.570309	9.131745	-0.133631	0.005580	-0.463090	-0.388461	0.081814	-0.574729	0.331553	-0.107835	-0.031002	-0.936741
46056	2.332617	-0.681898	8.705190	-0.281055	-0.048575	-0.513798	-0.391858	0.072950	-0.575028	0.321228	-0.110367	-0.027185	-0.940156
46057	2.349208	-0.723155	8.627661	-0.316999	-0.097622	-0.492220	-0.397196	0.075474	-0.570195	0.311208	-0.114041	-0.022643	-0.943203
46058	2.505262	-0.858321	8.872317	-0.168613	-0.116968	-0.474547	-0.403420	0.071759	-0.567250	0.301770	-0.117160	-0.021290	-0.945915
46059	2.299798	-0.929592	10.212000	-0.177795	-0.075257	-0.448010	-0.408723	0.069844	-0.565087	0.292845	-0.119560	-0.019113	-0.948463
46060	2.286625	-0.764159	10.790847	-0.233411	0.039986	-0.397746	-0.412432	0.067086	-0.562039	0.284712	-0.120095	-0.015419	-0.950935
46061	2.244479	-0.541367	9.601654	-0.209984	0.092721	-0.384083	-0.413616	0.064872	-0.561256	0.276935	-0.119500	-0.011494	-0.953360
46062	2.132880	-0.586378	8.756081	-0.122100	0.045790	-0.418816	-0.414777	0.060160	-0.562991	0.268626	-0.119287	-0.009929	-0.955778
46063	2.188331	-0.926884	8.453657	-0.220589	-0.005821	-0.412751	-0.415968	0.057944	-0.560239	0.260212	-0.120607	-0.006396	-0.957968
46064	2.366721	-1.332395	9.230985	-0.372960	-0.021019	-0.382348	-0.419832	0.060046	-0.558846	0.251940	-0.122980	-0.000297	-0.959897
46065	2.144344	-1.377308	9.708273	-0.373320	0.006771	-0.308185	-0.422895	0.061589	-0.557996	0.245113	-0.124845	0.006519	-0.961400
46066	2.226392	-1.043960	9.593628	-0.371700	0.018908	-0.262262	-0.426100	0.062993	-0.554127	0.239101	-0.126417	0.013090	-0.962641
46067	2.285726	-0.845358	9.405526	-0.430908	0.004826	-0.225708	-0.427466	0.068273	-0.551559	0.233673	-0.128561	0.021204	-0.963545
46068	2.063004	-0.929592	9.608370	-0.405900	0.004848	-0.221956	-0.428046	0.076048	-0.550291	0.228314	-0.130539	0.028463	-0.964376
46069	2.104451	-1.224574	9.998789	-0.237842	0.015247	-0.197865	-0.428193	0.077158	-0.547915	0.223884	-0.131550	0.032956	-0.965135
46070	2.182971	-1.058467	10.245174	-0.162679	0.041437	-0.197217	-0.431526	0.078979	-0.546271	0.219593	-0.131692	0.035750	-0.966001
46071	2.413618	-0.534769	9.831003	-0.231247	0.080037	-0.243351	-0.432586	0.078568	-0.545996	0.214234	-0.131431	0.040229	-0.967063
46072	2.307351	-0.186397	9.429740	-0.210137	0.086517	-0.345278	-0.431918	0.078427	-0.547058	0.206899	-0.131017	0.043743	-0.968563
46073	2.118757	-0.553278	9.318994	-0.116643	0.096471	-0.438861	-0.432564	0.075377	-0.546947	0.198005	-0.130101	0.045466	-0.970464
46074	2.332614	-1.038509	9.287535	-0.043101	0.100036	-0.478127	-0.434627	0.065534	-0.547801	0.188480	-0.128845	0.045443	-0.972527
46075	2.185369	-1.036725	9.495523	-0.152154	0.111439	-0.503514	-0.433791	0.059284	-0.549189	0.178184	-0.127795	0.047704	-0.974496
46076	1.963295	-1.029640	9.672974	-0.364915	0.142119	-0.540136	-0.436932	0.051806	-0.548953	0.166531	-0.126915	0.053931	-0.976346
46077	1.961275	-0.980906	9.873039	-0.380808	0.163179	-0.585990	-0.437183	0.050143	-0.550279	0.153930	-0.125691	0.060564	-0.978182
46078	2.280537	-0.919967	10.164207	-0.231228	0.192893	-0.620129	-0.435593	0.051107	-0.551344	0.140933	-0.123454	0.064112	-0.980197
46079	2.037978	-1.067461	10.080483	-0.258725	0.180855	-0.674961	-0.435941	0.043198	-0.552730	0.126812	-0.121554	0.068112	-0.982092
46080	1.763708	-0.916923	9.841831	-0.325662	0.214261	-0.694595	-0.435370	0.037089	-0.554112	0.112002	-0.119186	0.073356	-0.983803
46081	2.155748	-1.145348	10.080976	-0.326621	0.229824	-0.684141	-0.435077	0.034313	-0.557558	0.097405	-0.116432	0.078698	-0.985273
46082	2.356423	-1.093321	9.515028	-0.351691	0.257812	-0.656062	-0.433453	0.029308	-0.558420	0.083154	-0.113136	0.084599	-0.986473
46083	3.012883	-1.139915	9.323761	-0.264043	0.240167	-0.648641	-0.431428	0.024579	-0.560730	0.069330	-0.110004	0.088714	-0.987533
46084	2.435548	-1.503445	9.317352	-0.216813	0.229769	-0.611226	-0.429129	0.019295	-0.564493	0.056274	-0.106921	0.091971	-0.988404
46085	2.063058	-1.580607	9.091351	-0.166059	0.228052	-0.551723	-0.425634	0.013032	-0.567497	0.044571	-0.103705	0.094285	-0.989125
46086	2.009437	-1.647722	9.030954	-0.042928	0.199955	-0.483073	-0.422529	0.005938	-0.571028	0.034438	-0.100771	0.094318	-0.989830
46087	2.037987	-1.716812	9.320733	-0.111142	0.180541	-0.450185	-0.421964	0.001078	-0.572923	0.024940	-0.098224	0.095682	-0.990240
46088	2.118397	-1.964183	9.648873	-0.204453	0.175071	-0.405146	-0.420336	-0.004343	-0.574315	0.016067	-0.095707	0.099032	-0.990341
46089	1.866854	-2.697971	9.738746	-0.041044	0.187271	-0.336138	-0.416870	-0.005054	-0.577919	0.008942	-0.092784	0.099241	-0.990688
46090	2.164336	-2.313812	10.271761	0.154457	0.197409	-0.247463	-0.412829	-0.014374	-0.580305	0.003870	-0.089416	0.095765	-0.991372
46091	1.697845	-2.678832	9.274152	0.054103	0.222085	-0.182811	-0.408416	-0.018421	-0.583563	-0.000098	-0.085472	0.094406	-0.991858
46092	1.481598	-3.188333	8.861570	0.332707	0.162557	-0.069999	-0.405575	-0.025374	-0.587877	-0.001274	-0.082462	0.087693	-0.992728
46093	1.590248	-2.843732	8.561759	0.316309	0.104694	-0.012126	-0.402058	-0.035246	-0.590917	-0.001185	-0.080525	0.081521	-0.993413
46094	1.654740	-2.603844	8.515891	-0.041918	0.046696	0.046766	-0.400984	-0.037333	-0.591348	-0.000445	-0.079605	0.082437	-0.993412
46095	1.655489	-2.511299	8.891889	-0.137261	0.000885	0.134032	-0.401534	-0.033027	-0.592740	0.001993	-0.079490	0.085588	-0.993153
46096	1.798401	-2.128474	9.380557	-0.124927	-0.020321	0.158743	-0.400225	-0.030258	-0.592208	0.004949	-0.079712	0.088329	-0.992884
46097	1.865044	-1.592328	9.472672	-0.126696	-0.036974	0.149945	-0.400518	-0.025815	-0.591634	0.007784	-0.080334	0.091292	-0.992548
46098	1.952478	-1.520998	9.424667	-0.076416	-0.036016	0.113295	-0.400304	-0.017906	-0.590114	0.009949	-0.080940	0.092992	-0.992322
46099	1.937912	-1.530616	9.388631	0.022064	-0.034200	0.101686	-0.401108	-0.016792	-0.589566	0.012057	-0.081589	0.092892	-0.992254
46100	1.780756	-1.905952	9.738980	0.084630	-0.011477	0.110999	-0.400436	-0.018739	-0.588808	0.014389	-0.081676	0.091398	-0.992355
46101	1.598992	-2.002607	9.917294	0.068283	0.019900	0.168301	-0.402418	-0.019560	-0.589836	0.017795	-0.081117	0.090499	-0.992428
46102	1.811445	-1.646004	9.087962	0.125633	0.011266	0.171358	-0.400695	-0.019153	-0.590121	0.021349	-0.080624	0.088294	-0.992597
46103	1.715854	-1.496974	8.811699	0.032654	-0.037622	0.149421	-0.400568	-0.018043	-0.590243	0.024422	-0.081273	0.088028	-0.992496
46104	1.405166	-1.729287	9.133773	-0.104322	-0.049892	0.153704	-0.401791	-0.013874	-0.588739	0.027360	-0.082129	0.090331	-0.992142
46105	1.500351	-1.953522	9.986007	-0.069582	-0.020380	0.171594	-0.400883	-0.010270	-0.588716	0.030676	-0.082431	0.092136	-0.991854
46106	1.438292	-1.847611	9.853166	0.061051	0.012042	0.185043	-0.400364	-0.008052	-0.588965	0.034394	-0.081899	0.091243	-0.991859
46107	1.484427	-1.459738	9.386148	0.098788	-0.021923	0.155311	-0.400636	-0.007774	-0.587645	0.037664	-0.082141	0.089653	-0.991865
46108	1.323763	-1.632331	9.169238	-0.003087	-0.062023	0.120957	-0.399439	-0.008336	-0.587669	0.040135	-0.083242	0.089871	-0.991657
46109	0.961557	-2.329476	9.947877	-0.117730	-0.084836	0.114701	-0.400912	-0.006524	-0.586578	0.042357	-0.084943	0.092467	-0.991181
46110	0.763754	-2.303492	10.074862	-0.165332	-0.048180	0.162132	-0.403078	-0.000545	-0.584123	0.045341	-0.085822	0.095983	-0.990639
46111	1.290676	-1.553056	9.838598	-0.164302	-0.030765	0.148104	-0.402732	0.007363	-0.582080	0.048047	-0.086383	0.099592	-0.990107
46112	1.563693	-1.185747	9.518401	-0.058339	-0.041074	0.071296	-0.403683	0.010421	-0.580854	0.049400	-0.087195	0.100836	-0.989843
46113	1.633987	-1.482528	9.394210	0.061814	-0.060138	0.010342	-0.403303	0.013472	-0.580566	0.049825	-0.088390	0.099639	-0.989837
46114	1.548913	-1.897936	9.409395	0.103896	-0.039090	0.007140	-0.404874	0.009178	-0.579535	0.050176	-0.089130	0.097562	-0.989960
46115	1.451990	-1.949567	9.582687	0.071647	-0.009386	0.019364	-0.405399	0.008070	-0.579538	0.050697	-0.089284	0.096226	-0.990050
46116	1.514403	-1.670442	9.777636	0.126179	0.012409	0.032211	-0.406411	0.000999	-0.581956	0.051460	-0.088929	0.093806	-0.990275
46117	1.735820	-1.434349	9.677494	0.158585	0.025577	-0.002768	-0.404004	-0.002068	-0.582286	0.051628	-0.088339	0.090708	-0.990607
46118	1.760777	-1.319284	9.613708	0.128342	0.039649	-0.035524	-0.405170	-0.007197	-0.581926	0.050981	-0.087565	0.088153	-0.990940
46119	1.755998	-1.312038	9.611429	0.160675	0.057210	-0.057251	-0.403546	-0.011647	-0.583570	0.050011	-0.086449	0.084905	-0.991371
46120	1.944777	-1.262149	9.889175	0.166148	0.071158	-0.083648	-0.402446	-0.017203	-0.585742	0.048384	-0.085091	0.081550	-0.991851
46121	1.804514	-1.309727	10.490705	0.098190	0.141065	-0.089158	-0.401619	-0.022065	-0.586591	0.046533	-0.082435	0.079525	-0.992328
46122	1.881240	-0.363617	10.169243	0.089478	0.179653	-0.115340	-0.398001	-0.026385	-0.589840	0.043978	-0.079047	0.077737	-0.992862
46123	2.041584	-0.538315	9.295796	0.118558	0.167738	-0.194541	-0.393457	-0.030156	-0.593229	0.040014	-0.076033	0.075070	-0.993470
46124	2.002604	-1.270722	9.592952	0.242090	0.142435	-0.227361	-0.390340	-0.039609	-0.596259	0.035574	-0.073431	0.070035	-0.994202
46125	1.893096	-1.726772	9.627109	0.082647	0.135345	-0.193363	-0.387373	-0.046564	-0.598867	0.031633	-0.071105	0.068060	-0.994641
46126	1.492915	-1.623379	9.381790	-0.067712	0.131060	-0.177585	-0.385475	-0.051986	-0.601445	0.027746	-0.068864	0.069245	-0.994833
46127	1.441402	-1.399156	9.423268	-0.110640	0.104829	-0.189388	-0.383877	-0.051854	-0.603568	0.023653	-0.067263	0.071121	-0.994916
46128	1.369897	-1.266440	9.379745	-0.101713	0.100472	-0.184002	-0.381885	-0.051309	-0.605037	0.019649	-0.065657	0.072952	-0.994978
46129	1.325140	-1.114079	9.535705	0.105886	0.078665	-0.198388	-0.381738	-0.052975	-0.606368	0.015697	-0.064503	0.070482	-0.995302
46130	1.399811	-1.145463	9.688521	0.170219	0.047116	-0.192778	-0.380631	-0.060475	-0.606985	0.011959	-0.063867	0.066868	-0.995644
46131	1.254115	-1.255236	9.601992	0.148585	0.040091	-0.157691	-0.379112	-0.069921	-0.608547	0.008927	-0.063410	0.063579	-0.995920
46132	0.772597	-1.732106	9.744871	0.414952	0.033166	-0.108148	-0.378654	-0.079360	-0.610354	0.007188	-0.062894	0.055190	-0.996467
46133	0.923238	-1.594610	9.471157	0.082005	0.019024	-0.080677	-0.378082	-0.086303	-0.610564	0.005638	-0.062728	0.053367	-0.996587
46134	0.980122	-1.755188	9.805305	-0.154428	0.011788	-0.043712	-0.377559	-0.084918	-0.610820	0.004450	-0.062638	0.056405	-0.996431
46135	1.126770	-1.841090	9.617986	0.107712	-0.004776	-0.040157	-0.379551	-0.084768	-0.610263	0.003769	-0.062890	0.054179	-0.996542
46136	1.190634	-2.015917	9.242887	0.262294	-0.044145	0.003076	-0.380307	-0.092121	-0.609800	0.004116	-0.063829	0.048963	-0.996750
46137	1.255054	-1.785680	9.187296	0.204674	-0.053107	0.081958	-0.381460	-0.098776	-0.610374	0.006047	-0.064912	0.045030	-0.996856
46138	1.700648	-1.610991	9.243143	0.045332	-0.072571	0.092963	-0.382376	-0.101131	-0.610252	0.007941	-0.066353	0.044250	-0.996783
46139	1.843278	-1.255756	9.361362	-0.210663	-0.072763	0.114035	-0.384664	-0.097234	-0.607291	0.009983	-0.067895	0.048679	-0.996454
46140	1.644471	-1.386918	10.010506	-0.025578	-0.062318	0.126014	-0.385756	-0.092232	-0.606699	0.012468	-0.069104	0.049357	-0.996310
46141	1.617867	-1.050425	9.860782	0.156032	-0.034281	0.145142	-0.386418	-0.093061	-0.605647	0.015594	-0.069780	0.046542	-0.996354
46142	1.479851	-0.756651	9.615390	0.179364	-0.000944	0.148184	-0.387199	-0.096389	-0.604618	0.018749	-0.069690	0.043182	-0.996457
46143	1.211706	-0.766911	9.509430	0.138150	0.002607	0.164719	-0.385590	-0.099173	-0.604670	0.022206	-0.069615	0.040746	-0.996494
46144	1.046002	-0.635951	9.437858	0.164924	-0.002612	0.180835	-0.385836	-0.102086	-0.605615	0.025983	-0.069531	0.037718	-0.996528
46145	1.238030	-0.789772	9.179666	0.018036	-0.039467	0.209507	-0.386512	-0.100834	-0.603885	0.030196	-0.070305	0.037708	-0.996355
46146	1.206091	-1.216440	9.581221	0.110803	-0.058863	0.253204	-0.388126	-0.097912	-0.602519	0.035387	-0.071305	0.035827	-0.996183
46147	1.543329	-1.347640	10.011829	0.047789	-0.055738	0.325755	-0.389575	-0.099708	-0.602515	0.041970	-0.072299	0.035414	-0.995870
46148	1.834677	-1.137422	10.280921	-0.056094	-0.059443	0.339033	-0.390023	-0.091934	-0.600855	0.048630	-0.073373	0.036977	-0.995432
46149	2.029877	-0.839833	9.773124	0.020942	-0.043629	0.339665	-0.391385	-0.087209	-0.598555	0.055439	-0.074154	0.037136	-0.995012
46150	1.909675	-0.755542	9.501135	-0.046995	-0.061904	0.328589	-0.390881	-0.083882	-0.596561	0.061908	-0.075278	0.038494	-0.994494
46151	1.236540	-1.018694	9.825981	0.006546	-0.048691	0.353841	-0.388526	-0.078065	-0.596670	0.068977	-0.076154	0.038954	-0.993944
46152	1.319392	-0.920155	10.011466	0.129881	-0.022552	0.387429	-0.389618	-0.073619	-0.595165	0.076851	-0.076205	0.036933	-0.993440
46153	1.199521	-0.787927	9.684747	0.174866	-0.024081	0.342001	-0.387617	-0.075990	-0.594300	0.083914	-0.076329	0.034056	-0.992961
46154	1.161409	-0.702211	9.301506	0.017535	-0.051966	0.313474	-0.388161	-0.073071	-0.595444	0.090149	-0.077203	0.034101	-0.992346
46155	1.222758	-0.913373	9.623017	-0.143482	-0.067789	0.291027	-0.388729	-0.068212	-0.592630	0.095734	-0.078755	0.037385	-0.991582
46156	1.183628	-0.989356	9.846004	-0.098711	-0.057285	0.279927	-0.390105	-0.060294	-0.591480	0.101121	-0.079955	0.039675	-0.990862
46157	1.417449	-0.705429	9.688622	-0.057438	-0.067761	0.257271	-0.391475	-0.054042	-0.589559	0.106167	-0.081338	0.041188	-0.990160
46158	1.484669	-0.424406	9.729728	-0.103716	-0.061560	0.205003	-0.390315	-0.049608	-0.587038	0.110053	-0.082693	0.043445	-0.989527
46159	1.353011	-0.268843	9.924930	-0.061409	-0.064035	0.143688	-0.390995	-0.047384	-0.585956	0.112834	-0.084084	0.044800	-0.989036
46160	1.299386	-0.336010	9.847710	-0.074445	-0.039328	0.067906	-0.392073	-0.044880	-0.585127	0.114002	-0.085053	0.046301	-0.988750
46161	1.200929	-0.595139	9.807124	-0.029576	-0.051446	0.034682	-0.394209	-0.044037	-0.582854	0.114667	-0.086189	0.046822	-0.988550
46162	1.151309	-0.768983	9.464261	0.018857	-0.051302	0.017399	-0.395802	-0.044029	-0.582436	0.114951	-0.087225	0.046369	-0.988447
46163	1.474415	-0.838657	9.527969	-0.024125	-0.065423	0.018685	-0.395819	-0.041531	-0.581623	0.115320	-0.088619	0.046704	-0.988265
46164	1.798549	-0.768458	9.713450	0.018905	-0.063744	-0.003993	-0.396615	-0.042638	-0.579915	0.115142	-0.089918	0.046189	-0.988192
46165	2.042100	-0.822738	9.888581	0.000234	-0.035803	-0.027027	-0.397401	-0.043882	-0.580703	0.114620	-0.090732	0.046001	-0.988187
46166	2.116665	-0.866383	9.964347	-0.007693	-0.011290	-0.049939	-0.398588	-0.045820	-0.579523	0.113445	-0.091097	0.046049	-0.988287
46167	1.725189	-0.906419	10.032158	-0.013011	0.039554	-0.047924	-0.398978	-0.047483	-0.579009	0.112414	-0.090483	0.046238	-0.988452
46168	1.810034	-0.526729	10.134334	0.062407	0.095618	-0.089417	-0.397249	-0.047492	-0.580348	0.110533	-0.088617	0.045065	-0.988888
46169	2.222043	-0.313960	9.972193	0.122496	0.088609	-0.117279	-0.396414	-0.053047	-0.582385	0.108322	-0.086809	0.042505	-0.989406
46170	1.782230	-0.349747	9.732826	0.209369	0.050368	-0.140446	-0.395569	-0.060546	-0.584048	0.105763	-0.085561	0.038231	-0.989966
46171	1.551107	-0.579753	9.438953	0.100174	0.083664	-0.115538	-0.393130	-0.067497	-0.587305	0.103552	-0.083892	0.036069	-0.990423
46172	1.558416	-0.583416	9.833015	0.151984	0.130791	-0.093853	-0.390574	-0.071951	-0.590145	0.101757	-0.081138	0.033176	-0.990940
46173	1.550184	-0.368351	9.350060	0.254062	0.115187	-0.101039	-0.390941	-0.076667	-0.591106	0.100058	-0.078513	0.028033	-0.991483
46174	1.314533	-0.222712	9.180718	0.237927	0.089025	-0.096742	-0.388365	-0.084452	-0.594111	0.098378	-0.076410	0.023345	-0.991937
46175	1.067681	-0.302153	9.316528	0.141201	0.047034	-0.092257	-0.386198	-0.092098	-0.594220	0.096709	-0.075331	0.020301	-0.992250
46176	1.354783	-1.033743	9.925734	0.132164	0.020603	-0.101479	-0.385376	-0.095571	-0.596105	0.094780	-0.074792	0.017571	-0.992529
46177	2.078049	-1.526291	9.586959	0.108678	0.019461	-0.046451	-0.384415	-0.100850	-0.596697	0.093985	-0.074331	0.015256	-0.992678
46178	2.867939	-2.508739	9.674601	-0.024149	0.047856	0.043004	-0.385078	-0.100708	-0.596817	0.094691	-0.073499	0.015894	-0.992662
46179	2.582708	-1.891382	10.256184	-0.131946	0.108791	0.143091	-0.383235	-0.097941	-0.597343	0.097281	-0.071766	0.018940	-0.992485
46180	0.697285	-0.123281	10.232694	-0.028159	0.151288	0.167840	-0.378870	-0.094077	-0.599996	0.100455	-0.068840	0.020036	-0.992355
46181	-0.114656	0.151088	9.788600	-0.010126	0.139417	0.147972	-0.375685	-0.092150	-0.603439	0.103299	-0.066163	0.020696	-0.992232
46182	-0.005436	0.936057	8.768000	-0.163778	0.076640	0.108884	-0.372122	-0.087727	-0.605418	0.105077	-0.065019	0.024254	-0.992040
46183	0.763923	0.456718	8.933706	0.115431	-0.033664	0.057317	-0.372394	-0.086754	-0.605141	0.106355	-0.065477	0.021855	-0.991929
46184	1.579025	0.294607	9.126701	0.068065	-0.074132	0.026583	-0.374504	-0.089519	-0.604087	0.106831	-0.066875	0.020390	-0.991816
46185	1.943740	-0.043900	9.480182	0.079701	-0.051541	0.020395	-0.376230	-0.089509	-0.603929	0.107334	-0.067820	0.018563	-0.991733
46186	2.005905	-0.148518	10.036046	0.335623	-0.027071	0.005554	-0.379246	-0.095878	-0.603290	0.107825	-0.067719	0.011858	-0.991790
46187	2.126461	-0.851616	10.099026	0.308685	-0.007915	0.026394	-0.379469	-0.103094	-0.603621	0.108737	-0.067360	0.005596	-0.991770
46188	2.201550	-2.511456	10.233115	0.360026	0.025050	0.144599	-0.379709	-0.108090	-0.602617	0.112016	-0.066149	-0.001294	-0.991501
46189	1.689964	-2.433155	9.363569	0.230847	0.060091	0.254120	-0.377270	-0.114763	-0.606397	0.117341	-0.064667	-0.005375	-0.990969
46190	0.946129	-1.094555	9.447867	0.085593	0.032951	0.319546	-0.377551	-0.112958	-0.604799	0.123721	-0.063932	-0.006580	-0.990234
46191	0.361511	-0.441487	9.145567	0.146408	-0.021063	0.321872	-0.377288	-0.112404	-0.605060	0.130261	-0.064206	-0.009032	-0.989357
46192	0.526957	-0.273897	9.311905	0.044465	-0.041250	0.299889	-0.376891	-0.112684	-0.604281	0.136169	-0.065046	-0.009634	-0.988501
46193	0.774036	-0.182911	9.805933	-0.268657	-0.043213	0.278147	-0.376938	-0.105607	-0.602504	0.141290	-0.066811	-0.003971	-0.987703
46194	0.764719	-0.139145	9.936304	-0.270345	-0.009953	0.262403	-0.377276	-0.093252	-0.601981	0.146027	-0.067876	0.001692	-0.986948
46195	1.227733	-0.229244	9.969728	-0.197063	0.010870	0.285765	-0.376534	-0.084513	-0.600987	0.151381	-0.068324	0.006107	-0.986092
46196	1.407136	-0.129709	9.940483	-0.086197	0.031792	0.311288	-0.376859	-0.074935	-0.599705	0.157314	-0.068004	0.008327	-0.985169
46197	1.429482	-0.036780	9.710627	-0.035972	0.033641	0.292293	-0.374497	-0.070229	-0.599956	0.163000	-0.067506	0.009616	-0.984267
46198	1.383030	-0.124637	9.964785	0.153724	0.024934	0.279535	-0.372652	-0.067323	-0.601268	0.168610	-0.066545	0.007046	-0.983409
46199	1.334373	-0.168200	9.753199	0.261321	0.012887	0.230941	-0.372632	-0.071210	-0.600651	0.173476	-0.065479	0.002309	-0.982656
46200	1.052338	-0.435412	9.747752	0.250763	-0.005295	0.185007	-0.370747	-0.076495	-0.599945	0.177320	-0.064790	-0.002396	-0.982015
46201	1.027110	-0.584511	9.693379	0.161366	-0.036737	0.159548	-0.371668	-0.078156	-0.599291	0.180643	-0.065034	-0.005416	-0.981381
46202	1.191429	-0.566774	9.620062	-0.074788	-0.037684	0.148967	-0.371273	-0.077603	-0.599423	0.183360	-0.066146	-0.003893	-0.980810
46203	1.106706	-0.601589	9.817476	-0.115985	-0.030724	0.153993	-0.371029	-0.075246	-0.597171	0.186209	-0.067270	-0.001422	-0.980204
46204	1.203843	-0.177608	9.489836	-0.039191	-0.044765	0.195101	-0.371723	-0.071357	-0.594759	0.189890	-0.068385	-0.000562	-0.979421
46205	1.180346	-0.083879	9.404591	0.032301	-0.064010	0.211441	-0.373588	-0.069820	-0.594978	0.194058	-0.069593	-0.001057	-0.978518
46206	1.417533	-0.026388	9.931968	-0.041158	-0.067724	0.216108	-0.374681	-0.065930	-0.592297	0.198129	-0.071169	-0.000218	-0.977589
46207	1.457839	-0.138963	10.189899	-0.010575	-0.044944	0.179364	-0.375237	-0.063152	-0.589635	0.201603	-0.072165	0.000136	-0.976805
46208	1.418793	-0.528773	10.041547	-0.115286	-0.025705	0.192704	-0.375254	-0.060376	-0.589476	0.205091	-0.073217	0.002559	-0.975997
46209	1.532460	-0.164366	9.939003	-0.133996	-0.009959	0.184737	-0.375688	-0.054545	-0.588755	0.208484	-0.074030	0.005470	-0.975205
46210	1.388873	0.023805	9.754935	-0.182042	-0.013268	0.130709	-0.375459	-0.049273	-0.586868	0.210647	-0.075118	0.009156	-0.974629
46211	1.422006	-0.065894	9.609410	-0.265154	-0.021968	0.109780	-0.373268	-0.039015	-0.585486	0.212371	-0.076716	0.014424	-0.974066
46212	1.414226	-0.481629	9.715257	-0.196228	-0.035924	0.093405	-0.374760	-0.033733	-0.584754	0.213753	-0.078306	0.018236	-0.973573
46213	1.354052	-0.787069	9.572864	-0.255212	-0.023615	0.084166	-0.374929	-0.028320	-0.583385	0.214981	-0.079898	0.023262	-0.973067
46214	1.344265	-0.817101	9.952350	-0.310906	-0.013304	0.125201	-0.374725	-0.018745	-0.581455	0.216763	-0.081515	0.029455	-0.972369
46215	1.396911	-0.547992	9.993445	-0.282208	-0.002799	0.114031	-0.373187	-0.010010	-0.580341	0.218502	-0.082788	0.035127	-0.971684
46216	1.520277	-0.515590	9.891808	-0.292945	-0.013316	0.113887	-0.373498	-0.002653	-0.579606	0.220031	-0.084323	0.040954	-0.970978
46217	1.722953	-0.536684	9.803292	-0.163901	0.011260	0.078725	-0.373816	0.005815	-0.578336	0.221253	-0.084828	0.044280	-0.970510
46218	1.745553	-0.744533	9.536326	-0.034862	0.006190	0.039951	-0.371977	0.008719	-0.577941	0.221724	-0.084903	0.045059	-0.970361
46219	1.695444	-0.994596	9.437745	-0.063472	-0.016504	0.029934	-0.374649	0.011509	-0.577085	0.222190	-0.085565	0.046200	-0.970142
46220	1.602142	-1.210278	9.460105	-0.074179	-0.014712	0.021915	-0.374127	0.012061	-0.575512	0.222214	-0.086233	0.047623	-0.970009
46221	1.536502	-1.270046	9.411915	-0.115333	-0.016442	0.021618	-0.372018	0.015103	-0.576564	0.222427	-0.087143	0.049756	-0.969771
46222	1.472800	-1.066906	9.607077	-0.197532	-0.000682	-0.003541	-0.373916	0.021220	-0.575161	0.221756	-0.088111	0.053587	-0.969633
46223	1.461282	-0.998569	9.901185	-0.179325	0.027423	-0.072027	-0.374473	0.025803	-0.574976	0.219989	-0.088545	0.056966	-0.969804
46224	1.535867	-1.035380	9.852049	-0.221215	0.048467	-0.100482	-0.375697	0.029972	-0.573340	0.217347	-0.088764	0.061300	-0.970115
46225	1.534126	-1.280540	9.906928	-0.148596	0.082663	-0.125434	-0.373857	0.033294	-0.573991	0.214522	-0.088049	0.064200	-0.970621
46226	1.418716	-1.535756	9.530049	-0.034920	0.097678	-0.121916	-0.373862	0.035099	-0.575417	0.211796	-0.086536	0.065084	-0.971297
46227	1.410145	-1.705551	9.042671	0.039313	0.082023	-0.107355	-0.371984	0.033008	-0.577830	0.209648	-0.085011	0.064374	-0.971945
46228	1.428254	-1.876299	9.098234	0.064188	0.053950	-0.079119	-0.372118	0.033981	-0.579262	0.207941	-0.083869	0.063223	-0.972486
46229	1.408691	-1.920864	9.419955	0.030046	0.037214	-0.061816	-0.371051	0.032865	-0.579027	0.206720	-0.083208	0.062615	-0.972842
46230	1.266870	-2.191602	10.191981	0.001248	0.064162	-0.039928	-0.370116	0.032861	-0.580879	0.205646	-0.082078	0.062796	-0.973154
46231	1.444310	-1.692654	10.200994	-0.032717	0.102575	-0.033820	-0.370489	0.029811	-0.583004	0.204785	-0.080368	0.063753	-0.973416
46232	1.336562	-1.212129	9.750791	-0.070930	0.129014	-0.068228	-0.366514	0.031178	-0.583839	0.202987	-0.078309	0.065555	-0.973841
46233	1.071866	-1.399516	9.150054	-0.005514	0.117014	-0.078314	-0.363191	0.031022	-0.585466	0.201279	-0.076256	0.065955	-0.974331
46234	1.231990	-1.631782	9.114757	0.123141	0.088937	-0.045851	-0.362505	0.028243	-0.587342	0.200229	-0.074161	0.063849	-0.974850
46235	1.297685	-1.912544	9.497920	0.205283	0.113286	-0.012647	-0.359292	0.024062	-0.588614	0.200121	-0.071260	0.060243	-0.975318
46236	1.040558	-1.757022	10.146054	0.138918	0.125404	0.008156	-0.358733	0.020869	-0.591674	0.200121	-0.068323	0.058050	-0.975661
46237	0.886983	-1.275506	9.902956	0.090743	0.146514	-0.006948	-0.353655	0.017374	-0.596512	0.199920	-0.065209	0.056827	-0.975987
46238	0.975510	-1.034966	9.344951	0.151793	0.123953	-0.042678	-0.351651	0.015142	-0.596827	0.198908	-0.062305	0.054308	-0.976527
46239	1.002109	-1.371533	9.470638	0.108898	0.095972	-0.067844	-0.347891	0.009294	-0.600094	0.197595	-0.060170	0.052445	-0.977029
46240	0.928003	-1.608609	9.624777	0.082026	0.092459	-0.068082	-0.347352	0.008181	-0.600638	0.195994	-0.058184	0.051131	-0.977541
46241	0.914065	-1.535927	9.760327	0.071157	0.106359	-0.038136	-0.344942	0.005949	-0.603322	0.195204	-0.055966	0.050108	-0.977881
46242	0.959314	-1.286193	9.738773	0.065806	0.118590	-0.036330	-0.342529	0.002884	-0.605490	0.194221	-0.053503	0.049245	-0.978259
46243	0.984650	-1.113821	9.538646	0.076554	0.116867	-0.032701	-0.339858	-0.000324	-0.605169	0.193529	-0.051061	0.048163	-0.978580
46244	0.986839	-1.145123	9.533460	0.098062	0.125636	-0.037807	-0.337714	-0.002554	-0.607849	0.192568	-0.048337	0.046692	-0.978980
46245	0.867974	-1.227676	9.764269	0.074729	0.162320	-0.018444	-0.332918	-0.004244	-0.610827	0.192108	-0.045011	0.045837	-0.979269
46246	0.758500	-1.003103	9.772602	0.099722	0.186803	0.003053	-0.328654	-0.005515	-0.614056	0.191923	-0.041047	0.044602	-0.979536
46247	0.658076	-0.865063	9.823125	0.215975	0.174578	0.012725	-0.323453	-0.009290	-0.615485	0.192172	-0.036908	0.041043	-0.979808
46248	0.663424	-0.788521	9.696575	0.200890	0.158915	-0.015622	-0.320616	-0.016243	-0.618748	0.191704	-0.033115	0.037702	-0.980169
46249	0.552002	-0.837979	9.757055	0.167781	0.143190	-0.021185	-0.316996	-0.020147	-0.623306	0.191271	-0.029807	0.034933	-0.980462
46250	0.479308	-0.873418	9.781309	0.112284	0.139685	-0.018064	-0.313121	-0.024470	-0.624196	0.190711	-0.026732	0.033251	-0.980719
46251	0.496171	-0.874035	9.622528	0.017408	0.132665	-0.008208	-0.308851	-0.027546	-0.626261	0.190451	-0.024200	0.033405	-0.980830
46252	0.348747	-0.896384	9.803802	0.008442	0.123926	-0.011794	-0.306732	-0.026447	-0.626938	0.189980	-0.021826	0.033701	-0.980967
46253	0.295550	-0.905655	9.782524	0.050471	0.116949	-0.007974	-0.302874	-0.026883	-0.629233	0.189747	-0.019477	0.033158	-0.981080
46254	0.261718	-0.905707	9.679466	0.033432	0.125693	0.006045	-0.299419	-0.026623	-0.631384	0.189660	-0.016962	0.032976	-0.981149
46255	0.218210	-0.914672	9.783088	0.026271	0.102953	-0.002893	-0.296487	-0.028998	-0.631452	0.189525	-0.014977	0.032872	-0.981211
46256	0.146190	-0.856291	9.813222	0.066510	0.087228	-0.002623	-0.294481	-0.031646	-0.631509	0.189296	-0.013098	0.031890	-0.981315
46257	0.166478	-0.719474	9.771358	0.056719	0.076755	-0.015046	-0.293005	-0.034014	-0.632343	0.188947	-0.011518	0.031093	-0.981427
46258	0.176258	-0.702698	9.776273	0.033551	0.057557	-0.041719	-0.290346	-0.034444	-0.633438	0.187976	-0.010371	0.030636	-0.981641
46259	0.118741	-0.644239	9.868773	-0.000449	0.058424	-0.043699	-0.288619	-0.035009	-0.633207	0.187063	-0.009387	0.030885	-0.981818
46260	0.138363	-0.601169	9.845064	0.038927	0.055812	-0.045180	-0.286357	-0.035437	-0.634296	0.186031	-0.008257	0.030314	-0.982041
46261	0.142763	-0.659124	9.781870	0.042585	0.050617	-0.062808	-0.287130	-0.038624	-0.635629	0.184754	-0.007280	0.029682	-0.982310
46262	0.123153	-0.702062	9.848843	-0.012921	0.043587	-0.059717	-0.286457	-0.039460	-0.636960	0.183428	-0.006591	0.030082	-0.982551
46263	0.142207	-0.736159	9.759357	-0.037904	0.057615	-0.068671	-0.284869	-0.039052	-0.636586	0.182019	-0.005783	0.031061	-0.982787
46264	0.071206	-0.874829	9.852111	-0.109466	0.047124	-0.078933	-0.283149	-0.038507	-0.636082	0.180321	-0.005389	0.033369	-0.983027
46265	0.019961	-0.946826	9.774815	-0.175642	0.055896	-0.082024	-0.282626	-0.036844	-0.636861	0.178631	-0.005127	0.037065	-0.983204
46266	-0.177734	-0.901967	9.781843	-0.184685	0.055899	-0.060874	-0.280799	-0.032274	-0.635531	0.177276	-0.004816	0.040883	-0.983300
46267	-0.264414	-0.871909	9.951180	-0.064939	0.052357	-0.033550	-0.280014	-0.030752	-0.635002	0.176548	-0.004178	0.042401	-0.983369
46268	-0.283225	-0.799718	9.913716	-0.005999	0.027841	-0.014684	-0.279236	-0.027147	-0.635897	0.176146	-0.003748	0.042610	-0.983434
46269	-0.191061	-0.738413	9.745383	0.057526	0.013863	-0.013402	-0.278560	-0.029372	-0.635667	0.175856	-0.003403	0.041579	-0.983531
46270	-0.171471	-0.706709	9.937856	0.069148	0.006832	-0.018633	-0.279468	-0.032003	-0.637386	0.175370	-0.003123	0.040235	-0.983675
46271	0.016493	-0.758950	9.851512	0.013663	0.013765	-0.012028	-0.277597	-0.034095	-0.637829	0.175104	-0.002930	0.040057	-0.983730
46272	0.122717	-0.760060	9.759252	0.024522	0.006818	-0.038439	-0.279049	-0.036308	-0.636254	0.174220	-0.002824	0.039590	-0.983907
46273	0.049990	-0.798102	9.718582	0.031653	0.013830	-0.029535	-0.277321	-0.037290	-0.635634	0.173611	-0.002591	0.039052	-0.984036
46274	0.069368	-0.790935	9.752146	0.042397	0.034811	-0.025862	-0.277972	-0.038118	-0.637733	0.172970	-0.001863	0.038331	-0.984179
46275	-0.055371	-0.676707	9.819429	0.052043	0.012002	0.009432	-0.276764	-0.040067	-0.638558	0.173129	-0.001570	0.037381	-0.984188
46276	-0.057121	-0.585163	9.861356	0.028621	-0.003834	0.039182	-0.278483	-0.041724	-0.637367	0.173786	-0.001601	0.036799	-0.984094
46277	-0.011776	-0.662285	9.927375	0.045638	0.004902	0.035782	-0.277153	-0.041869	-0.638045	0.174469	-0.001452	0.035941	-0.984005
