# Supplementary material for: Identification of Haptic Based Guiding Using Hard Reins
Source: PLoS One. 2015 Jul 22;10(7):e0132020. doi: 10.1371/journal.pone.0132020 (PMC4511788; doi:10.1371/journal.pone.0132020)
Supplement: S9 File — (ZIP) [file pone.0132020.s009.zip › Exp2_MotionData2/Subject10/path2/T10/gc10.txt]

// Start Time: 0
// Sample rate: 25.0Hz
// Scenario: 4.9
// Firmware Version: 2.6.1
Counter	Acc_X	Acc_Y	Acc_Z	Gyr_X	Gyr_Y	Gyr_Z	Mag_X	Mag_Y	Mag_Z	Quat_w	Quat_x	Quat_y	Quat_z
45692	9.542327	0.722002	-2.223267	-0.011722	0.019267	0.008340	-0.654590	-0.350350	0.122463	0.480962	0.541324	-0.567715	0.391590
45693	9.559381	0.711800	-2.194985	-0.002704	0.025091	0.002846	-0.654444	-0.350380	0.123027	0.481245	0.540979	-0.567627	0.391848
45694	9.530639	0.716578	-2.174554	0.002565	0.016298	-0.004475	-0.653195	-0.349318	0.121521	0.481401	0.540862	-0.567520	0.391972
45695	9.554233	0.702654	-2.233501	-0.008360	-0.003211	-0.000794	-0.653885	-0.350743	0.121438	0.481451	0.540725	-0.567709	0.391826
45696	9.502914	0.734209	-2.028469	0.059101	0.005391	-0.009851	-0.653595	-0.350257	0.123168	0.480914	0.541300	-0.567204	0.392423
45697	9.497372	0.747703	-2.127212	-0.024092	-0.044277	-0.037464	-0.654424	-0.351830	0.123220	0.480959	0.541748	-0.567512	0.391303
45698	9.559644	0.745487	-2.175451	0.027651	0.037791	-0.026471	-0.652609	-0.350769	0.121566	0.481263	0.541949	-0.566768	0.391729
45699	9.549902	0.770126	-2.199081	0.010419	0.006225	-0.052145	-0.653422	-0.353102	0.122421	0.481624	0.542497	-0.566159	0.391406
45700	9.521347	0.752623	-2.144985	0.019783	0.014957	-0.044808	-0.653104	-0.356099	0.121804	0.481894	0.543013	-0.565493	0.391322
45701	9.555002	0.764722	-2.160658	-0.001971	-0.009507	-0.034709	-0.651153	-0.354481	0.120468	0.482076	0.543366	-0.565320	0.390858
45702	9.588572	0.779409	-2.188389	0.007052	0.007429	-0.041132	-0.649996	-0.356234	0.120631	0.482372	0.543773	-0.564867	0.390581
45703	9.552478	0.808843	-2.194094	-0.006776	0.005840	-0.044831	-0.649404	-0.356792	0.123002	0.482858	0.544072	-0.564474	0.390132
45704	9.535719	0.823405	-2.186126	0.005076	-0.008929	-0.044785	-0.650271	-0.356941	0.120448	0.483018	0.544629	-0.564154	0.389619
45705	9.535563	0.872457	-2.226865	0.003183	0.006029	-0.048476	-0.649359	-0.360510	0.122485	0.483426	0.545064	-0.563640	0.389248
45706	9.559805	0.906183	-2.222720	-0.013299	-0.016122	-0.046626	-0.649078	-0.360501	0.122199	0.483716	0.545523	-0.563508	0.388435
45707	9.516421	0.911382	-2.225895	-0.016969	-0.038324	-0.044772	-0.647916	-0.362282	0.122927	0.483815	0.546066	-0.563619	0.387386
45708	9.516498	0.945396	-2.230507	-0.009935	-0.015486	-0.057635	-0.647348	-0.362966	0.122028	0.484163	0.546672	-0.563338	0.386506
45709	9.545507	0.964540	-2.226636	-0.004154	-0.014310	-0.046605	-0.645616	-0.364245	0.124059	0.484406	0.547173	-0.563095	0.385845
45710	9.531040	0.971975	-2.230878	-0.011650	-0.025931	-0.052109	-0.643027	-0.366377	0.125602	0.484606	0.547787	-0.562979	0.384891
45711	9.504556	0.998953	-2.239373	-0.014949	-0.016562	-0.039286	-0.644429	-0.367770	0.125103	0.484887	0.548118	-0.562919	0.384153
45712	9.506768	1.018793	-2.273145	0.001963	-0.032427	-0.020873	-0.642439	-0.368770	0.124312	0.484629	0.548552	-0.563113	0.383575
45713	9.511080	1.024525	-2.340904	0.005612	-0.037955	-0.020857	-0.643560	-0.368024	0.127065	0.484301	0.549040	-0.563304	0.383009
45714	9.506583	1.053264	-2.311562	-0.004226	-0.032896	-0.012622	-0.643260	-0.368529	0.128449	0.484038	0.549330	-0.563633	0.382441
45715	9.501242	1.020065	-2.364721	-0.005262	-0.054821	-0.015350	-0.642830	-0.368563	0.129010	0.483596	0.549782	-0.564130	0.381618
45716	9.513275	1.005371	-2.360436	0.015175	-0.029646	-0.006174	-0.641241	-0.369962	0.130609	0.483108	0.550159	-0.564352	0.381365
45717	9.487358	1.106966	-2.327402	0.013637	-0.004416	0.002971	-0.642063	-0.372239	0.130332	0.482887	0.550203	-0.564418	0.381483
45718	9.453041	1.059440	-2.381986	-0.038088	-0.038323	-0.012692	-0.642070	-0.371003	0.131545	0.482937	0.550205	-0.565057	0.380470
45719	9.477290	1.039492	-2.354037	0.019767	-0.001939	-0.008046	-0.640669	-0.369071	0.132788	0.482761	0.550415	-0.564931	0.380577
45720	9.491393	1.052207	-2.405208	-0.003073	-0.046381	-0.002511	-0.641787	-0.370475	0.132427	0.482257	0.550699	-0.565494	0.379967
45721	9.452996	1.000982	-2.363041	0.020718	-0.018681	-0.005277	-0.641764	-0.370874	0.134671	0.481859	0.551015	-0.565553	0.379926
45722	9.472309	1.012980	-2.363685	0.013551	0.003222	-0.001650	-0.641489	-0.370563	0.134120	0.481725	0.551075	-0.565518	0.380060
45723	9.462371	1.001376	-2.397207	0.012534	-0.000239	-0.005322	-0.641775	-0.370013	0.134725	0.481627	0.551173	-0.565461	0.380129
45724	9.496080	1.052403	-2.422291	0.005801	0.024599	-0.020040	-0.641640	-0.369973	0.133875	0.481960	0.551202	-0.565078	0.380233
45725	9.485212	1.028472	-2.260198	0.002616	0.014240	-0.000762	-0.640070	-0.371001	0.133796	0.482103	0.551043	-0.565005	0.380393
45726	9.456027	1.024269	-2.292951	0.000698	-0.002220	-0.002583	-0.642784	-0.369763	0.132906	0.482057	0.551028	-0.565113	0.380311
45727	9.472335	1.054399	-2.377910	0.006049	-0.000056	-0.008076	-0.641353	-0.370797	0.132970	0.482057	0.551093	-0.565070	0.380281
45728	9.491387	1.044899	-2.402840	-0.003386	-0.017890	-0.017239	-0.640643	-0.370555	0.133687	0.481990	0.551326	-0.565196	0.379841
45729	9.457789	1.049774	-2.387058	0.004370	-0.017060	-0.000715	-0.640067	-0.371684	0.133043	0.481760	0.551422	-0.565410	0.379675
45730	9.476890	1.020680	-2.397624	0.016433	-0.019314	0.005734	-0.641755	-0.370793	0.135953	0.481283	0.551597	-0.565652	0.379664
45731	9.464888	1.028001	-2.394712	0.020711	-0.011256	-0.006200	-0.641178	-0.371526	0.136043	0.480981	0.551868	-0.565626	0.379693
45732	9.467035	1.011370	-2.421472	0.017143	-0.015143	-0.002534	-0.641592	-0.371985	0.136728	0.480606	0.552111	-0.565732	0.379655
45733	9.438125	1.016442	-2.422773	0.010200	-0.019682	0.012135	-0.640903	-0.370288	0.137111	0.480185	0.552138	-0.566069	0.379647
45734	9.442742	1.007004	-2.444747	0.016399	-0.024785	0.004814	-0.641007	-0.372897	0.137516	0.479654	0.552362	-0.566355	0.379566
45735	9.461752	0.973191	-2.465003	0.017654	-0.008866	0.015800	-0.641460	-0.370601	0.137806	0.479243	0.552338	-0.566573	0.379796
45736	9.457209	0.982498	-2.433371	0.011716	-0.002293	-0.001655	-0.640347	-0.369169	0.137602	0.479068	0.552419	-0.566607	0.379846
45737	9.485900	0.968052	-2.456278	0.019117	-0.009890	0.002045	-0.642617	-0.368581	0.138086	0.478733	0.552572	-0.566672	0.379950
45738	9.497846	0.943757	-2.459299	-0.010251	-0.037366	0.001113	-0.641313	-0.369703	0.139989	0.478380	0.552681	-0.567237	0.379392
45739	9.540655	1.042002	-2.573791	-0.041406	-0.053825	0.001100	-0.640598	-0.370015	0.140246	0.478221	0.552599	-0.568171	0.378313
45740	9.413269	0.927695	-2.482811	-0.032208	-0.063028	-0.031027	-0.640584	-0.370099	0.141943	0.478062	0.553053	-0.568793	0.376913
45741	9.386900	0.983739	-2.488706	-0.021806	0.004683	-0.024688	-0.639972	-0.373429	0.142154	0.478545	0.553009	-0.568733	0.376456
45742	9.481350	1.065178	-2.462721	-0.034863	-0.011397	-0.031993	-0.639971	-0.373969	0.141411	0.479008	0.553059	-0.568869	0.375587
45743	9.437822	0.987702	-2.449521	-0.014112	-0.018409	-0.008107	-0.639416	-0.372713	0.142052	0.479019	0.553071	-0.569154	0.375121
45744	9.490455	0.973360	-2.492647	-0.031062	-0.037618	-0.024618	-0.638555	-0.373587	0.141989	0.479086	0.553269	-0.569594	0.374075
45745	9.442498	1.046456	-2.492793	-0.018072	-0.038101	-0.017249	-0.638260	-0.374194	0.142515	0.478985	0.553494	-0.569995	0.373260
45746	9.456074	1.052777	-2.609206	-0.045629	-0.027552	-0.022825	-0.638236	-0.375801	0.142982	0.479313	0.553456	-0.570465	0.372176
45747	9.447614	0.955659	-2.416278	-0.025189	-0.057045	-0.008069	-0.638522	-0.374847	0.144179	0.479006	0.553645	-0.571202	0.371159
45748	9.405321	1.116809	-2.655202	0.030568	0.016773	0.017624	-0.637524	-0.374631	0.145318	0.478694	0.553547	-0.571126	0.371824
45749	9.457093	1.099774	-2.497822	0.032479	-0.042703	0.026912	-0.637808	-0.374756	0.145029	0.477651	0.553784	-0.571682	0.371957
45750	9.389427	1.081078	-2.514738	0.041408	-0.053353	0.019588	-0.636940	-0.374342	0.148026	0.476404	0.554285	-0.572219	0.371986
45751	9.398058	1.004724	-2.612181	0.053088	-0.067672	0.012279	-0.638208	-0.373033	0.151099	0.474956	0.555069	-0.572695	0.371936
45752	9.436001	1.015280	-2.695660	0.046072	-0.024572	-0.015323	-0.636941	-0.372205	0.151423	0.474244	0.555797	-0.572534	0.372004
45753	9.411608	0.986698	-2.721505	0.031022	-0.017105	-0.031892	-0.636219	-0.372300	0.153112	0.473945	0.556501	-0.572203	0.371841
45754	9.384982	1.016363	-2.749303	0.043624	-0.001870	-0.041069	-0.636328	-0.373551	0.155163	0.473709	0.557335	-0.571554	0.371892
45755	9.373462	1.083816	-2.709783	0.019878	-0.000073	-0.039274	-0.634638	-0.373787	0.153571	0.473782	0.557892	-0.571063	0.371718
45756	9.405680	1.145450	-2.621210	0.030757	0.010984	-0.008970	-0.634871	-0.376737	0.155091	0.473598	0.558138	-0.570748	0.372066
45757	9.359947	1.179830	-2.628938	0.086168	0.019104	-0.024478	-0.634865	-0.377038	0.155356	0.473043	0.559013	-0.569742	0.373000
45758	9.413799	1.260917	-2.555541	0.095607	0.015610	-0.012498	-0.633613	-0.374393	0.156786	0.472212	0.559877	-0.568859	0.374104
45759	9.427663	1.100877	-2.564350	0.106680	0.033018	-0.011610	-0.635024	-0.374406	0.157508	0.471492	0.560692	-0.567703	0.375544
45760	9.392879	0.907825	-2.617450	0.122001	0.009697	-0.053793	-0.634430	-0.375640	0.158986	0.470604	0.562312	-0.566209	0.376488
45761	9.490449	1.168494	-2.575919	0.152009	0.035665	-0.027100	-0.633601	-0.373930	0.159085	0.469516	0.563702	-0.564507	0.378322
45762	9.460442	0.873042	-2.591217	0.150886	0.006812	-0.068403	-0.634133	-0.374390	0.162749	0.468375	0.565772	-0.562646	0.379416
45763	9.460261	0.897748	-2.624867	0.175580	0.032395	-0.174832	-0.632382	-0.377241	0.164540	0.468087	0.569051	-0.559113	0.380089
45764	9.397455	1.127731	-2.741796	0.132955	0.003121	-0.191364	-0.629776	-0.379873	0.167471	0.468027	0.572343	-0.556008	0.379776
45765	9.392647	1.108233	-2.732082	0.129331	0.047081	-0.125380	-0.626313	-0.384416	0.168004	0.468031	0.574510	-0.553237	0.380546
45766	9.404259	1.338182	-2.885612	0.034036	0.030569	-0.059438	-0.625421	-0.387069	0.168964	0.468397	0.575192	-0.552125	0.380678
45767	9.317394	1.285338	-2.877877	0.006582	0.046909	0.007438	-0.624869	-0.386461	0.168145	0.468791	0.574745	-0.551814	0.381320
45768	9.358017	1.017352	-2.808677	-0.043674	0.063454	0.041230	-0.626564	-0.386996	0.167844	0.469644	0.573337	-0.552141	0.381916
45769	9.402280	0.893539	-2.642050	-0.087578	0.042983	0.077874	-0.627325	-0.385613	0.163399	0.470525	0.571254	-0.553397	0.382135
45770	9.450586	0.975930	-2.662644	-0.202146	-0.020828	0.041991	-0.628754	-0.385256	0.162442	0.472247	0.568979	-0.555731	0.380011
45771	9.303372	1.304867	-2.519722	-0.221009	-0.021738	0.057581	-0.629066	-0.385883	0.157724	0.474075	0.566340	-0.558366	0.377810
45772	9.361303	1.372581	-2.535941	-0.150771	-0.058311	0.019262	-0.628232	-0.385539	0.156319	0.474953	0.565066	-0.560394	0.375604
45773	9.305674	1.407480	-2.577113	-0.050119	-0.020188	0.085455	-0.630219	-0.385351	0.156066	0.474653	0.563715	-0.562021	0.375581
45774	9.514140	1.110497	-2.603755	-0.037963	-0.009342	0.057930	-0.630519	-0.383652	0.156743	0.474507	0.562711	-0.563164	0.375561
45775	9.511495	0.876777	-2.535128	-0.055129	-0.046550	0.034062	-0.630393	-0.382233	0.157115	0.474348	0.562081	-0.564498	0.374701
45776	9.353717	0.987208	-2.728999	-0.079259	-0.045728	0.021145	-0.630289	-0.379617	0.156568	0.474531	0.561367	-0.565881	0.373451
45777	9.345067	1.175793	-2.681550	-0.080136	-0.016041	-0.013741	-0.630821	-0.381940	0.157137	0.475349	0.560811	-0.566575	0.372193
45778	9.374748	1.266933	-2.621677	-0.015376	0.002268	0.046940	-0.630704	-0.381666	0.154458	0.475166	0.560049	-0.567313	0.372450
45779	9.417714	1.074658	-2.593135	0.031213	0.020875	0.041474	-0.632548	-0.381358	0.154637	0.474744	0.559650	-0.567442	0.373391
45780	9.460939	0.994124	-2.578368	0.021445	0.021406	0.017593	-0.632420	-0.379952	0.155291	0.474581	0.559430	-0.567391	0.374002
45781	9.404827	1.024989	-2.679937	0.028107	0.010833	-0.006244	-0.632694	-0.381198	0.154364	0.474435	0.559616	-0.567105	0.374344
45782	9.334708	1.313706	-2.832444	0.041826	0.028114	0.027733	-0.632566	-0.379922	0.154727	0.474045	0.559422	-0.566953	0.375356
45783	9.355483	1.106070	-2.551954	0.041309	0.002427	0.010318	-0.633420	-0.378558	0.156523	0.473532	0.559612	-0.566831	0.375904
45784	9.485468	1.012712	-2.530853	0.048354	0.059569	-0.006262	-0.634009	-0.378683	0.153400	0.473681	0.559626	-0.565953	0.377017
45785	9.383881	1.065310	-2.601593	0.027999	0.011040	-0.009910	-0.633709	-0.379849	0.153608	0.473568	0.559853	-0.565622	0.377320
45786	9.389090	1.159719	-2.591510	0.059560	0.045290	-0.030073	-0.632554	-0.380524	0.155257	0.473604	0.560355	-0.564520	0.378178
45787	9.422253	1.092188	-2.636671	0.000237	0.021103	-0.022815	-0.632824	-0.381129	0.155930	0.474013	0.560391	-0.564157	0.378154
45788	9.413456	1.202980	-2.575230	-0.001275	0.020337	-0.009952	-0.632150	-0.380412	0.152848	0.474301	0.560271	-0.563982	0.378232
45789	9.432360	1.064472	-2.564763	-0.001173	0.014597	-0.006291	-0.632954	-0.382923	0.154401	0.474529	0.560157	-0.563875	0.378274
45790	9.423247	1.041667	-2.487273	-0.017536	-0.000421	-0.000797	-0.632981	-0.381173	0.153943	0.474693	0.559941	-0.564118	0.378026
45791	9.442209	1.139646	-2.569472	-0.008418	0.000539	-0.001680	-0.631283	-0.381717	0.152758	0.474811	0.559813	-0.564249	0.377872
45792	9.374070	1.170557	-2.668176	-0.028570	-0.018793	-0.000784	-0.632989	-0.381124	0.152953	0.474892	0.559627	-0.564754	0.377291
45793	9.373764	1.112556	-2.683036	-0.030333	0.021831	-0.002698	-0.631277	-0.381752	0.153465	0.475502	0.559145	-0.564837	0.377113
45794	9.398849	1.208219	-2.596390	0.009175	0.019434	0.004748	-0.632293	-0.381065	0.151532	0.475549	0.558968	-0.564754	0.377440
45795	9.437675	1.151378	-2.537824	0.042420	0.042729	0.013952	-0.633565	-0.381060	0.151828	0.475458	0.558833	-0.564273	0.378473
45796	9.423137	1.132106	-2.539821	0.036159	0.022055	0.021307	-0.635428	-0.379842	0.151071	0.475109	0.558704	-0.564147	0.379289
45797	9.379931	1.134554	-2.518865	0.075757	0.010226	0.032406	-0.635753	-0.377068	0.150397	0.474138	0.558924	-0.563925	0.380507
45798	9.446549	1.052644	-2.594357	0.070732	0.016874	0.014033	-0.634585	-0.378352	0.152717	0.473397	0.559244	-0.563500	0.381587
45799	9.452392	1.072772	-2.471251	0.049833	0.001759	0.021365	-0.634739	-0.377216	0.153073	0.472704	0.559407	-0.563430	0.382311
45800	9.417563	0.984676	-2.574392	0.050179	-0.019136	0.001187	-0.634030	-0.376565	0.154242	0.471885	0.559950	-0.563359	0.382633
45801	9.436710	1.048184	-2.618174	0.001641	-0.017034	-0.000733	-0.635732	-0.375597	0.155596	0.471687	0.560050	-0.563588	0.382392
45802	9.395291	1.066341	-2.684142	0.020734	0.010963	-0.008089	-0.635703	-0.376829	0.157221	0.471605	0.560192	-0.563350	0.382635
45803	9.412708	0.984773	-2.579041	-0.045810	-0.043808	-0.028325	-0.634436	-0.376670	0.156509	0.471846	0.560363	-0.563887	0.381296
45804	9.378256	1.076510	-2.710010	-0.033150	0.012974	-0.039398	-0.634289	-0.377103	0.156481	0.472631	0.560331	-0.563693	0.380656
45805	9.405924	1.179170	-2.604091	0.004229	0.005483	-0.008089	-0.634134	-0.378376	0.155974	0.472712	0.560373	-0.563609	0.380619
45806	9.413680	1.090391	-2.498675	0.046324	0.007191	-0.008019	-0.633288	-0.378368	0.155541	0.472303	0.560781	-0.563217	0.381105
45807	9.473216	1.035105	-2.566482	0.010159	-0.001030	0.008441	-0.634430	-0.377503	0.155890	0.472120	0.560741	-0.563333	0.381219
45808	9.446634	1.032984	-2.575164	0.019115	-0.009886	0.002043	-0.634017	-0.375577	0.157567	0.471745	0.560911	-0.563420	0.381304
45809	9.425241	1.125305	-2.576178	0.021366	-0.020138	0.019509	-0.634296	-0.376262	0.156959	0.471138	0.560999	-0.563754	0.381433
45810	9.378795	1.024347	-2.618579	0.043332	0.014073	0.015798	-0.634850	-0.376194	0.158671	0.470656	0.561058	-0.563586	0.382188
45811	9.398523	1.042935	-2.568469	0.037815	0.024325	0.013945	-0.635416	-0.376185	0.158677	0.470408	0.561024	-0.563312	0.382947
45812	9.441543	1.057885	-2.620707	0.013287	-0.018364	-0.009881	-0.634293	-0.374679	0.159896	0.470093	0.561339	-0.563389	0.382759
45813	9.455715	1.024135	-2.643197	0.016237	-0.054006	0.001189	-0.633999	-0.375012	0.160723	0.469301	0.561846	-0.563873	0.382273
45814	9.378683	1.097714	-2.663992	0.031774	-0.000340	-0.004377	-0.634849	-0.375136	0.160582	0.468942	0.562131	-0.563704	0.382545
45815	9.431670	1.082752	-2.661240	0.034104	-0.014425	0.015846	-0.633438	-0.373929	0.161921	0.468283	0.562340	-0.563844	0.382839
45816	9.412276	1.029433	-2.653616	0.028250	-0.026538	0.002995	-0.635403	-0.374802	0.162736	0.467610	0.562710	-0.564028	0.382846
45817	9.412736	1.004237	-2.583746	0.024225	-0.035898	-0.009846	-0.635244	-0.375304	0.164121	0.467017	0.563280	-0.564153	0.382546
45818	9.401621	0.943473	-2.747985	0.013448	-0.040892	-0.002536	-0.634263	-0.374192	0.164607	0.466391	0.563683	-0.564523	0.382171
45819	9.344296	1.096653	-2.747258	0.021240	-0.017969	0.013972	-0.635083	-0.374620	0.167709	0.465850	0.563821	-0.564773	0.382258
45820	9.355762	1.007342	-2.784502	0.049600	0.015542	-0.024578	-0.633414	-0.372867	0.166668	0.465620	0.564379	-0.564089	0.382724
45821	9.417558	0.969373	-2.878852	0.020056	0.057030	-0.039379	-0.634529	-0.374156	0.166882	0.466341	0.564538	-0.563050	0.383142
45822	9.403947	1.134526	-2.529425	0.053814	0.071386	0.026765	-0.634237	-0.375676	0.165507	0.466298	0.564128	-0.562390	0.384763
45823	9.365534	0.949182	-2.432575	0.013344	0.009047	0.023996	-0.635393	-0.373527	0.166079	0.466074	0.563875	-0.562560	0.385157
45824	9.431969	1.026131	-2.598816	0.040786	0.053459	0.019413	-0.636116	-0.372368	0.166158	0.466032	0.563563	-0.562084	0.386359
45825	9.424521	1.038759	-2.632273	0.029323	0.022890	0.038708	-0.637010	-0.370234	0.164031	0.465671	0.563187	-0.562165	0.387224
45826	9.408496	1.003257	-2.508711	0.075638	0.028850	0.059888	-0.639437	-0.367956	0.165332	0.464646	0.562929	-0.562104	0.388914
45827	9.550347	0.710131	-2.426552	0.053738	0.001324	0.028677	-0.639183	-0.365664	0.165473	0.463846	0.563055	-0.562079	0.389721
45828	9.454800	0.733051	-2.637814	0.000867	-0.056131	0.006619	-0.637609	-0.366174	0.166561	0.463120	0.563362	-0.562787	0.389119
45829	9.366939	0.881952	-2.843711	-0.004323	-0.030879	0.015744	-0.639720	-0.366226	0.168280	0.462706	0.563346	-0.563372	0.388789
45830	9.430812	0.881812	-2.686674	-0.000832	-0.026828	0.009340	-0.640992	-0.365156	0.170346	0.462306	0.563380	-0.563848	0.388524
45831	9.435972	0.776303	-2.598179	0.013762	-0.019351	0.006590	-0.637743	-0.364487	0.170356	0.461888	0.563543	-0.564083	0.388444
45832	9.469241	0.796395	-2.666928	-0.025875	-0.037780	-0.037493	-0.638015	-0.364553	0.171774	0.462011	0.563958	-0.564328	0.387339
45833	9.450707	0.745768	-2.859810	-0.041094	-0.026177	-0.061417	-0.638548	-0.366998	0.171909	0.462655	0.564432	-0.564287	0.385935
45834	9.289310	0.956575	-2.941775	-0.098228	-0.024239	-0.076216	-0.636540	-0.369570	0.170877	0.464044	0.564506	-0.564526	0.383805
45835	9.344254	1.123555	-2.763990	-0.020015	0.027931	-0.028387	-0.635969	-0.370671	0.169668	0.464803	0.564390	-0.564193	0.383546
45836	9.397315	0.962120	-2.689729	0.012382	0.049971	0.017507	-0.637823	-0.370703	0.167981	0.465060	0.563860	-0.563950	0.384370
45837	9.416375	0.920901	-2.700372	0.008073	0.040356	-0.006346	-0.638253	-0.370532	0.167571	0.465472	0.563661	-0.563536	0.384773
45838	9.337001	0.991940	-2.711434	-0.030642	0.026271	-0.015581	-0.638694	-0.369637	0.167064	0.466200	0.563286	-0.563468	0.384539
45839	9.392665	0.888687	-2.636891	-0.025099	0.042830	-0.015599	-0.638428	-0.369270	0.165382	0.467082	0.562863	-0.563181	0.384508
45840	9.450481	0.759038	-2.584341	-0.046648	0.003545	-0.066052	-0.638132	-0.371214	0.163838	0.468122	0.563079	-0.562882	0.383363
45841	9.388154	1.093062	-2.683701	-0.065416	-0.004909	-0.046767	-0.636104	-0.374962	0.163300	0.469158	0.562993	-0.562998	0.382051
45842	9.339569	1.174574	-2.768313	0.010149	0.032728	-0.064114	-0.635379	-0.376668	0.162619	0.469868	0.563497	-0.562008	0.381892
45843	9.373461	0.976501	-2.664587	-0.031371	-0.010974	-0.039373	-0.634401	-0.375807	0.162379	0.470394	0.563694	-0.562004	0.380960
45844	9.358941	1.069394	-2.711750	-0.053735	0.023327	-0.057812	-0.633377	-0.378406	0.162207	0.471668	0.563598	-0.561658	0.380035
45845	9.389405	1.198191	-2.567116	-0.004061	0.026202	-0.046676	-0.632232	-0.379558	0.161840	0.472358	0.563851	-0.561012	0.379756
45846	9.467056	1.208896	-2.502314	0.065609	0.038218	0.026868	-0.633369	-0.380584	0.159658	0.471811	0.563813	-0.560575	0.381136
45847	9.495497	1.046108	-2.494777	0.093350	0.030121	0.037926	-0.634514	-0.379699	0.159583	0.470806	0.564003	-0.560099	0.382793
45848	9.490324	0.973589	-2.509550	0.075767	0.007713	-0.002460	-0.635687	-0.375992	0.160678	0.470025	0.564620	-0.559538	0.383664
45849	9.465797	1.045243	-2.595125	0.032368	-0.035000	0.021384	-0.635095	-0.376542	0.162907	0.469104	0.564916	-0.559953	0.383749
45850	9.411293	0.909200	-2.729245	0.033907	-0.026876	0.008489	-0.634380	-0.376063	0.164633	0.468320	0.565284	-0.560158	0.383866
45851	9.314870	1.070919	-2.801883	-0.024216	-0.012911	0.023956	-0.633969	-0.374791	0.164993	0.468260	0.564854	-0.560833	0.383588
45852	9.329454	0.997425	-2.754596	-0.007993	0.039466	0.009215	-0.634563	-0.373291	0.163957	0.468689	0.564310	-0.560746	0.383990
45853	9.400635	0.793978	-2.811727	-0.083263	0.057444	-0.072645	-0.634544	-0.376460	0.161063	0.470816	0.563868	-0.560129	0.382936
45854	9.403648	1.135049	-2.568060	-0.148622	0.025248	-0.116700	-0.633396	-0.378697	0.159351	0.473632	0.563516	-0.559827	0.380415
45855	9.462160	1.050526	-2.445190	-0.120810	0.020436	-0.068003	-0.631821	-0.381746	0.156450	0.475727	0.562940	-0.559885	0.378564
45856	9.462780	1.225053	-2.439244	-0.107345	0.015364	-0.076198	-0.630118	-0.383915	0.153176	0.477652	0.562588	-0.559812	0.376768
45857	9.437104	1.154814	-2.612662	-0.123323	0.033312	-0.129500	-0.629383	-0.386482	0.152441	0.480377	0.562568	-0.559061	0.374440
45858	9.411601	1.534416	-2.333859	-0.125562	0.026633	-0.141356	-0.626198	-0.392516	0.151181	0.483108	0.562678	-0.558266	0.371940
45859	9.543608	1.422886	-2.044825	0.046927	-0.042094	-0.046379	-0.625484	-0.394288	0.148935	0.482462	0.563920	-0.557889	0.371463
45860	9.550654	1.456621	-2.392709	0.090948	-0.055062	0.061998	-0.625890	-0.393997	0.151936	0.480330	0.564445	-0.558564	0.372412
45861	9.490050	1.330168	-2.695628	0.051742	-0.056069	0.065549	-0.626172	-0.392137	0.155176	0.478640	0.564585	-0.559542	0.372907
45862	9.376874	1.117952	-2.905349	-0.064801	-0.062451	0.085451	-0.626753	-0.390045	0.156732	0.478001	0.563410	-0.561703	0.372256
45863	9.285536	0.963856	-3.120338	-0.161522	-0.030960	0.055797	-0.628067	-0.387270	0.156351	0.479047	0.561429	-0.563926	0.370539
45864	9.267041	1.075497	-2.756584	-0.177926	-0.011954	0.092464	-0.630662	-0.385902	0.152773	0.480189	0.558700	-0.566510	0.369241
45865	9.337638	1.205461	-2.719728	-0.126696	0.050837	0.086996	-0.630984	-0.384078	0.150905	0.481522	0.556083	-0.568029	0.369122
45866	9.325383	1.030295	-2.672101	-0.008573	0.038468	0.056936	-0.633271	-0.384723	0.147198	0.481602	0.555002	-0.568473	0.369961
45867	9.374715	1.296260	-2.638394	-0.025169	0.057669	-0.017394	-0.634417	-0.384363	0.146096	0.482648	0.554495	-0.568015	0.370061
45868	9.447324	1.217145	-2.564327	-0.071047	0.019024	0.015616	-0.634136	-0.384620	0.145368	0.483502	0.553426	-0.568645	0.369578
45869	9.433402	1.196797	-2.486641	-0.058041	0.005770	-0.010033	-0.634429	-0.384027	0.145125	0.484270	0.552900	-0.569009	0.368800
45870	9.518578	1.125766	-2.659379	-0.140316	-0.053311	-0.002758	-0.633568	-0.385836	0.143584	0.485200	0.551897	-0.570644	0.366546
45871	9.298492	1.095249	-2.438777	-0.164853	-0.149801	-0.021050	-0.633523	-0.388893	0.144243	0.485443	0.551591	-0.573171	0.362722
45872	9.465288	0.633936	-2.486672	-0.122161	-0.056642	-0.010146	-0.632648	-0.390512	0.144701	0.486180	0.550865	-0.574609	0.360559
45873	9.724886	0.774701	-2.630735	-0.252020	-0.085751	-0.039639	-0.630492	-0.393258	0.144224	0.488225	0.549427	-0.576925	0.356264
45874	9.471427	0.748667	-2.365376	-0.168943	-0.150113	-0.108244	-0.625801	-0.396088	0.141732	0.489083	0.550019	-0.578515	0.351564
45875	8.722192	1.803107	-2.475414	-0.289533	-0.348809	-0.076040	-0.622102	-0.398097	0.140435	0.488728	0.550438	-0.583207	0.343558
45876	9.289187	2.172792	-2.851712	0.013880	-0.308177	0.220122	-0.624064	-0.394467	0.149194	0.483426	0.550031	-0.588651	0.342425
45877	9.348945	1.137023	-3.406617	-0.080290	-0.183614	-0.074062	-0.623180	-0.393610	0.154913	0.482633	0.551331	-0.590260	0.338664
45878	8.814096	2.073009	-3.477134	-0.007498	-0.292033	0.134578	-0.623570	-0.391677	0.162557	0.478313	0.551568	-0.594713	0.336608
45879	9.313991	1.354029	-3.655113	0.067739	-0.029780	0.181088	-0.624744	-0.386100	0.166606	0.475964	0.550228	-0.596642	0.338712
45880	9.212229	1.106929	-3.621516	-0.040520	0.077691	0.019149	-0.628162	-0.385677	0.164963	0.477173	0.549019	-0.596498	0.339226
45881	9.157458	1.092224	-3.220996	0.056898	0.163350	0.028376	-0.627897	-0.386375	0.161512	0.478264	0.548085	-0.594976	0.341862
45882	9.231920	1.253770	-3.010158	0.095512	0.175684	0.035822	-0.627939	-0.384664	0.158925	0.479025	0.547299	-0.593143	0.345225
45883	9.256795	1.342484	-2.947705	0.058663	0.178179	0.026593	-0.631108	-0.381914	0.156716	0.480276	0.546286	-0.591431	0.348017
45884	9.392941	1.263817	-2.760065	0.057070	0.181787	-0.033953	-0.632967	-0.382853	0.152986	0.482002	0.545898	-0.589027	0.350310
45885	9.407761	1.204546	-2.688539	0.054525	0.166744	-0.059631	-0.633568	-0.382376	0.149334	0.483760	0.545927	-0.586490	0.352093
45886	9.437958	1.236249	-2.537281	0.052628	0.121984	0.012025	-0.632148	-0.384814	0.145763	0.484497	0.545364	-0.585184	0.354118
45887	9.512549	1.113960	-2.499803	0.005820	0.070860	-0.023773	-0.632305	-0.384721	0.143926	0.485414	0.545163	-0.584298	0.354635
45888	9.389619	1.144158	-2.516749	0.069336	0.019966	-0.038272	-0.632762	-0.383066	0.142615	0.485131	0.546070	-0.583313	0.355249
45889	9.335300	1.046815	-2.643377	0.054967	-0.037539	-0.092377	-0.631714	-0.385934	0.144979	0.484733	0.547908	-0.582377	0.354496
45890	9.244848	1.203366	-2.875699	0.027884	-0.019345	-0.149350	-0.629399	-0.388117	0.147657	0.485225	0.549986	-0.580842	0.353122
45891	9.300321	1.368743	-2.939500	0.025967	-0.008056	-0.153004	-0.626232	-0.392184	0.147371	0.485906	0.552036	-0.579154	0.351756
45892	9.250370	1.470398	-2.898320	0.033909	-0.003985	-0.129131	-0.624770	-0.394599	0.149192	0.486360	0.553819	-0.577642	0.350810
45893	9.285951	1.388205	-2.936420	0.027832	0.003675	-0.118151	-0.621604	-0.398133	0.149791	0.486902	0.555399	-0.576205	0.349923
45894	9.288699	1.416863	-2.904933	0.031782	0.008760	-0.142002	-0.620720	-0.400205	0.150646	0.487610	0.557213	-0.574434	0.348964
45895	9.300665	1.370581	-2.896020	-0.019254	0.007556	-0.134764	-0.618409	-0.404626	0.149069	0.488826	0.558492	-0.573098	0.347412
45896	9.234025	1.552531	-2.865771	-0.020824	0.006892	-0.123739	-0.615826	-0.407119	0.149172	0.489965	0.559588	-0.571909	0.346000
45897	9.267726	1.674305	-2.921795	-0.031626	0.033363	-0.119188	-0.614374	-0.410543	0.148092	0.491498	0.560385	-0.570573	0.344738
45898	9.292065	1.681030	-2.893675	-0.001906	0.027639	-0.101680	-0.612813	-0.412444	0.145263	0.492506	0.561265	-0.569293	0.343985
45899	9.317437	1.688385	-2.732733	0.022936	0.045521	-0.063110	-0.611648	-0.413980	0.146857	0.493175	0.561873	-0.568085	0.344028
45900	9.268687	1.653111	-2.789113	-0.014866	0.020166	-0.037469	-0.610796	-0.414532	0.146105	0.493799	0.561947	-0.567683	0.343679
45901	9.289964	1.708016	-2.555241	0.016312	0.047621	-0.036514	-0.610943	-0.415833	0.143330	0.494384	0.562171	-0.566796	0.343934
45902	9.333671	1.679619	-2.810695	-0.025325	0.015331	-0.017277	-0.610215	-0.417552	0.142931	0.494933	0.561941	-0.566742	0.343609
45903	9.288262	1.681724	-2.763088	-0.021086	0.052882	0.001014	-0.610369	-0.416948	0.142403	0.495737	0.561335	-0.566482	0.343868
45904	9.302588	1.564778	-2.730568	-0.015798	0.044095	-0.006317	-0.611777	-0.418306	0.141197	0.496428	0.560878	-0.566199	0.344084
45905	9.322770	1.645988	-2.648664	-0.019456	0.069989	-0.008180	-0.612386	-0.416456	0.138907	0.497468	0.560271	-0.565655	0.344465
45906	9.328233	1.625317	-2.557212	-0.007998	0.050336	0.012061	-0.612685	-0.416361	0.137071	0.498015	0.559638	-0.565463	0.345020
45907	9.395403	1.630247	-2.598341	-0.028170	0.032000	0.012065	-0.613398	-0.416855	0.135629	0.498583	0.558971	-0.565582	0.345083
45908	9.339905	1.625891	-2.605956	-0.014946	0.023605	0.028607	-0.612438	-0.415221	0.134303	0.498790	0.558266	-0.565887	0.345425
45909	9.342005	1.645927	-2.654215	-0.030018	0.024636	0.012062	-0.613299	-0.415541	0.132305	0.499294	0.557631	-0.566094	0.345386
45910	9.320713	1.650266	-2.605079	-0.018938	0.018798	0.016679	-0.613008	-0.415861	0.132850	0.499573	0.557054	-0.566339	0.345510
45911	9.332640	1.626003	-2.610515	0.009841	0.003179	-0.000676	-0.614596	-0.414462	0.131251	0.499477	0.557108	-0.566343	0.345557
45912	9.346957	1.674929	-2.649380	0.014273	-0.009269	-0.039175	-0.611887	-0.414873	0.132901	0.499454	0.557688	-0.566018	0.345186
45913	9.303628	1.684913	-2.647694	0.005479	0.006611	-0.027297	-0.613136	-0.416468	0.133523	0.499627	0.557977	-0.565721	0.344955
45914	9.318455	1.684165	-2.599943	0.027221	-0.000384	-0.034579	-0.613401	-0.417899	0.133435	0.499528	0.558573	-0.565269	0.344875
45915	9.328060	1.708547	-2.614636	0.032652	0.006212	-0.037326	-0.611986	-0.418179	0.132837	0.499463	0.559249	-0.564676	0.344847
45916	9.323525	1.737350	-2.590123	0.014397	0.006154	-0.035522	-0.613651	-0.419953	0.134302	0.499587	0.559682	-0.564235	0.344685
45917	9.337826	1.747282	-2.614749	0.011940	-0.004669	-0.023577	-0.612813	-0.419098	0.134206	0.499536	0.560070	-0.564046	0.344438
45918	9.298986	1.704147	-2.632902	0.005500	-0.011967	-0.024512	-0.611535	-0.419001	0.134767	0.499479	0.560414	-0.563971	0.344083
45919	9.356457	1.723885	-2.688065	-0.027270	0.004446	-0.020000	-0.611244	-0.419320	0.135311	0.499944	0.560307	-0.564002	0.343532
45920	9.301780	1.718094	-2.589436	-0.008777	-0.001643	-0.011706	-0.611253	-0.419933	0.133145	0.500076	0.560293	-0.564066	0.343259
45921	9.289435	1.774794	-2.651409	0.012886	0.008211	-0.023603	-0.610658	-0.421304	0.134472	0.500158	0.560601	-0.563742	0.343166
45922	9.357730	1.711901	-2.519101	0.038349	0.032563	-0.031842	-0.609539	-0.420705	0.133648	0.500284	0.561052	-0.562913	0.343608
45923	9.298737	1.719219	-2.671443	0.011708	0.006055	-0.033703	-0.609655	-0.421914	0.134850	0.500424	0.561475	-0.562505	0.343379
45924	9.327971	1.772116	-2.652868	0.035017	0.065179	-0.022725	-0.608796	-0.422781	0.134645	0.500890	0.561566	-0.561472	0.344241
45925	9.337357	1.752980	-2.677499	0.058055	0.055701	-0.050194	-0.609655	-0.421914	0.134850	0.501178	0.562297	-0.560063	0.344923
45926	9.356809	1.728148	-2.644570	0.046692	0.075129	-0.066763	-0.606793	-0.425188	0.133198	0.501925	0.562925	-0.558354	0.345584
45927	9.299284	1.815823	-2.641847	0.003358	0.060941	-0.042966	-0.608632	-0.426109	0.132023	0.502831	0.562987	-0.557350	0.345784
45928	9.343795	1.957432	-2.555629	-0.052733	0.042956	-0.016401	-0.608066	-0.426643	0.130991	0.503988	0.562274	-0.557215	0.345478
45929	9.370329	1.832806	-2.499460	-0.028700	0.047918	-0.008117	-0.608079	-0.427099	0.128551	0.504870	0.561716	-0.556953	0.345522
45930	9.236649	1.725991	-2.601442	-0.041565	0.055521	-0.011875	-0.607262	-0.425593	0.126936	0.506008	0.560975	-0.556664	0.345526
45931	9.295464	1.833622	-2.520810	-0.054751	0.048963	-0.024703	-0.608113	-0.427436	0.123707	0.507303	0.560330	-0.556385	0.345122
45932	9.396922	1.905640	-2.519304	-0.063522	0.048137	-0.010003	-0.608105	-0.428549	0.122928	0.508590	0.559395	-0.556340	0.344817
45933	9.273592	1.878000	-2.563183	-0.101708	0.047914	-0.035802	-0.607538	-0.430421	0.119826	0.510470	0.558402	-0.556270	0.343761
45934	9.339887	1.965629	-2.441897	-0.085074	0.060200	0.004617	-0.607707	-0.430524	0.116133	0.512029	0.556997	-0.556409	0.343497
45935	9.349456	1.894951	-2.420976	-0.089422	0.059722	0.012858	-0.608305	-0.429802	0.113347	0.513564	0.555502	-0.556671	0.343202
45936	9.340521	1.908421	-2.336010	-0.140735	0.041505	0.011873	-0.608044	-0.430206	0.109772	0.515477	0.553567	-0.557458	0.342181
45937	9.359630	1.898823	-2.353696	-0.141553	0.040374	0.015545	-0.609640	-0.430096	0.105113	0.517350	0.551630	-0.558296	0.341114
45938	9.330845	1.913432	-2.342862	-0.149602	0.041105	-0.012003	-0.610203	-0.431842	0.102739	0.519510	0.549863	-0.558874	0.339736
45939	9.379909	2.009132	-2.271606	-0.144660	0.040223	0.002719	-0.609395	-0.430941	0.098816	0.521495	0.548028	-0.559581	0.338492
45940	9.370659	2.018275	-2.225304	-0.096355	0.046033	-0.004536	-0.609685	-0.431564	0.096935	0.523066	0.546691	-0.559820	0.337836
45941	9.361140	1.935207	-2.174763	-0.056753	0.034437	-0.028311	-0.611114	-0.432005	0.094652	0.524231	0.546154	-0.559645	0.337186
45942	9.370451	1.950345	-2.223324	-0.055004	0.030919	-0.031052	-0.608828	-0.435079	0.092025	0.525358	0.545644	-0.559471	0.336548
45943	9.348528	2.024083	-2.284828	-0.034368	0.070442	-0.015471	-0.608425	-0.434161	0.090802	0.526592	0.544956	-0.558905	0.336674
45944	9.312216	2.061215	-2.321877	-0.060896	0.057748	-0.048538	-0.608137	-0.435258	0.089596	0.528196	0.544397	-0.558293	0.336079
45945	9.250380	2.030961	-2.203815	-0.031837	0.069231	-0.057690	-0.608699	-0.437004	0.087222	0.529668	0.544217	-0.557261	0.335769
45946	9.328160	2.080464	-2.138765	-0.016490	0.065720	-0.030100	-0.606460	-0.436611	0.084388	0.530753	0.543863	-0.556465	0.335947
45947	9.328346	2.006967	-2.083693	-0.039946	0.059497	-0.017300	-0.609008	-0.437651	0.082928	0.531930	0.543209	-0.556027	0.335868
45948	9.390723	2.036275	-2.131731	-0.056868	0.053179	-0.033822	-0.607487	-0.436926	0.079413	0.533338	0.542550	-0.555594	0.335419
45949	9.410278	2.030777	-2.093849	-0.056608	0.041477	-0.022787	-0.607202	-0.437736	0.078224	0.534529	0.541898	-0.555398	0.334900
45950	9.372386	2.068914	-2.024547	-0.069524	0.060241	-0.028348	-0.606918	-0.438546	0.077036	0.536110	0.540995	-0.555028	0.334447
45951	9.381884	2.083726	-2.048961	-0.055065	0.029119	-0.031937	-0.608346	-0.440052	0.072983	0.537205	0.540541	-0.554853	0.333712
45952	9.396599	2.083174	-2.015697	-0.047893	0.029424	-0.037424	-0.607501	-0.441101	0.070639	0.538272	0.540170	-0.554572	0.333062
45953	9.374521	2.166938	-2.101286	-0.062948	0.021139	-0.052115	-0.606914	-0.442825	0.070384	0.539494	0.539907	-0.554316	0.331935
45954	9.319675	2.200466	-2.041043	-0.025241	0.035360	-0.045646	-0.604781	-0.443705	0.070024	0.540431	0.539835	-0.553725	0.331514
45955	9.348552	2.151551	-2.025532	-0.009908	0.050648	-0.055735	-0.604622	-0.446200	0.068022	0.541428	0.539988	-0.552758	0.331251
45956	9.363015	2.170953	-2.033194	-0.000141	0.030913	-0.064854	-0.602350	-0.447600	0.066494	0.542173	0.540425	-0.551841	0.330849
45957	9.363270	2.202215	-2.013675	-0.003027	0.044191	-0.071298	-0.602620	-0.449269	0.065399	0.543121	0.540867	-0.550730	0.330421
45958	9.368186	2.209328	-2.004150	0.007421	0.034027	-0.055660	-0.601487	-0.449818	0.064502	0.543755	0.541262	-0.549828	0.330235
45959	9.407083	2.213337	-1.962099	-0.004026	0.038608	-0.039163	-0.600314	-0.452727	0.064734	0.544437	0.541375	-0.549131	0.330086
45960	9.383148	2.181515	-1.927593	0.015884	0.035120	-0.012518	-0.601473	-0.451499	0.063545	0.544705	0.541381	-0.548626	0.330473
45961	9.387805	2.223229	-1.966144	0.008023	0.039855	0.001229	-0.600357	-0.451282	0.061704	0.544999	0.541172	-0.548276	0.330911
45962	9.418018	2.186610	-1.783930	0.057992	0.054148	0.021497	-0.601483	-0.450638	0.063600	0.544794	0.541137	-0.547652	0.332337
45963	9.373989	2.178305	-1.864467	0.010046	0.002356	0.012297	-0.600796	-0.450127	0.061781	0.544582	0.541074	-0.547817	0.332516
45964	9.392856	2.169131	-1.913543	-0.009017	0.057660	0.012172	-0.600804	-0.449949	0.061083	0.545202	0.540385	-0.547499	0.333142
45965	9.395691	2.229346	-1.884270	-0.013825	0.065582	0.002986	-0.601390	-0.449030	0.060153	0.545999	0.539742	-0.547034	0.333643
45966	9.366778	2.183202	-1.864165	0.006522	0.091885	0.008476	-0.603966	-0.448435	0.057662	0.546848	0.539033	-0.546197	0.334767
45967	9.428211	2.117279	-1.683310	-0.003527	0.082823	-0.024554	-0.603406	-0.449337	0.055330	0.547905	0.538682	-0.545176	0.335268
45968	9.529639	2.101544	-1.648557	-0.059675	0.078936	-0.002614	-0.603435	-0.449306	0.051786	0.549397	0.537454	-0.544801	0.335407
45969	9.448255	2.157266	-1.601670	-0.104601	0.099400	0.026620	-0.605283	-0.450833	0.048303	0.551375	0.535314	-0.544822	0.335549
45970	9.366152	2.233758	-1.656074	-0.077218	0.143881	0.020173	-0.604208	-0.449185	0.043714	0.553602	0.533203	-0.544084	0.336441
45971	9.386851	2.211622	-1.463747	-0.049501	0.148709	0.030319	-0.605396	-0.447782	0.038991	0.555496	0.531288	-0.543216	0.337747
45972	9.367395	2.077922	-1.430073	-0.025355	0.149709	0.043185	-0.607273	-0.447811	0.034325	0.557068	0.529451	-0.542300	0.339511
45973	9.416107	2.113262	-1.378522	-0.041661	0.140119	0.050528	-0.608591	-0.446613	0.030867	0.558639	0.527447	-0.541679	0.341036
45974	9.418462	2.074317	-1.369202	-0.011350	0.165698	0.052376	-0.609351	-0.444971	0.027005	0.560163	0.525548	-0.540572	0.343218
45975	9.306452	2.180254	-1.253206	-0.014618	0.207546	0.029360	-0.609411	-0.443687	0.021411	0.562312	0.523598	-0.538775	0.345503
45976	9.294698	2.121287	-1.190347	0.034967	0.247735	0.032134	-0.611424	-0.444813	0.015686	0.564356	0.521854	-0.536196	0.348804
45977	9.268478	2.250241	-1.207850	0.004895	0.284767	-0.001001	-0.611781	-0.443449	0.008540	0.567317	0.519888	-0.533051	0.351746
45978	9.468222	2.403626	-0.996919	0.016944	0.286386	-0.028431	-0.610405	-0.443369	0.003566	0.570353	0.518290	-0.529496	0.354552
45979	9.753435	2.439124	-0.901070	-0.031293	0.249162	-0.049498	-0.610742	-0.443317	-0.003236	0.573627	0.516650	-0.526470	0.356165
45980	9.841311	2.412152	-0.745105	-0.010653	0.177554	-0.022714	-0.609360	-0.444071	-0.008830	0.575734	0.515427	-0.524392	0.357599
45981	9.670237	2.571871	-0.810133	-0.041738	0.097671	0.021384	-0.608522	-0.446007	-0.013640	0.577010	0.513992	-0.523892	0.358341
45982	9.668448	2.690315	-0.780307	-0.041380	-0.027910	0.151901	-0.612238	-0.443900	-0.014324	0.576021	0.512048	-0.526191	0.359347
45983	9.644938	2.650434	-0.687896	0.047014	-0.078042	0.247573	-0.614698	-0.439830	-0.014329	0.572916	0.510517	-0.529375	0.361804
45984	9.499660	1.953746	-1.102482	-0.112968	-0.118289	0.250834	-0.619169	-0.431851	-0.011232	0.570960	0.507342	-0.534219	0.362242
45985	9.413218	2.095284	-1.122482	-0.224911	-0.102251	0.202879	-0.623494	-0.426557	-0.012135	0.570645	0.503322	-0.539164	0.361018
45986	9.462756	2.063324	-0.936129	-0.301912	-0.129488	0.200031	-0.630545	-0.418624	-0.013130	0.570793	0.498567	-0.544938	0.358705
45987	9.554527	2.052567	-0.905814	-0.340572	-0.154755	0.193593	-0.632194	-0.413279	-0.015900	0.571074	0.493651	-0.551153	0.355548
45988	9.549729	2.159882	-0.948415	-0.435064	-0.165318	0.081496	-0.634516	-0.410392	-0.018250	0.572907	0.488862	-0.557032	0.350009
45989	9.463180	2.257707	-0.963864	-0.471930	-0.198274	-0.028636	-0.636674	-0.409366	-0.020860	0.575473	0.485133	-0.562380	0.342353
45990	9.375199	2.300177	-0.829857	-0.554210	-0.203573	-0.059993	-0.635536	-0.412339	-0.025172	0.578896	0.480712	-0.568012	0.333404
45991	9.271735	2.461617	-0.878077	-0.638875	-0.143000	-0.084110	-0.635442	-0.412335	-0.031131	0.583932	0.475184	-0.573130	0.323642
45992	9.604186	2.427718	-0.876238	-0.689238	-0.070432	-0.093432	-0.634913	-0.414249	-0.039200	0.590187	0.468537	-0.577583	0.313926
45993	9.498586	2.288693	-0.762079	-0.604096	-0.033782	-0.095202	-0.632578	-0.414529	-0.048886	0.596036	0.462684	-0.580882	0.305353
45994	9.533229	2.428332	-0.704491	-0.505720	-0.040563	-0.109648	-0.634162	-0.417546	-0.057288	0.600847	0.458069	-0.583521	0.297755
45995	9.531166	2.158768	-0.855936	-0.429023	-0.006981	-0.120613	-0.631365	-0.418444	-0.063330	0.605427	0.454341	-0.585063	0.291092
45996	9.748696	1.887113	-0.967296	-0.439126	0.011611	-0.091301	-0.631151	-0.419374	-0.073746	0.610026	0.449921	-0.586737	0.284918
45997	9.486801	1.858366	-0.856236	-0.389787	0.020370	-0.025212	-0.628783	-0.420511	-0.080649	0.613930	0.445315	-0.588500	0.280095
45998	9.697140	1.811088	-1.057655	-0.455480	-0.007082	-0.085824	-0.630256	-0.420694	-0.088165	0.618323	0.440666	-0.590459	0.273584
45999	9.926495	1.900719	-1.350685	-0.537060	-0.008457	-0.057480	-0.627611	-0.422196	-0.096513	0.623250	0.434700	-0.593010	0.266336
46000	9.720337	1.622246	-1.093572	-0.588296	0.004222	0.009299	-0.628568	-0.418894	-0.104808	0.628287	0.427116	-0.596238	0.259475
46001	9.649882	1.700032	-0.889938	-0.554187	-0.001397	0.055257	-0.628963	-0.416780	-0.115453	0.632678	0.419433	-0.599631	0.253451
46002	9.826022	1.895948	-0.943560	-0.479744	-0.031096	0.072036	-0.632207	-0.413591	-0.126571	0.635900	0.412543	-0.603140	0.248316
46003	9.509393	1.982781	-1.102657	-0.361741	-0.062956	0.075010	-0.633580	-0.408741	-0.131077	0.637719	0.407291	-0.606418	0.244307
46004	9.331275	1.781248	-0.991024	-0.338643	-0.139261	0.055838	-0.635780	-0.404810	-0.134214	0.638463	0.402870	-0.610393	0.239752
46005	9.465942	1.641753	-0.967984	-0.273959	-0.087122	0.074240	-0.638655	-0.401998	-0.134861	0.639207	0.398819	-0.613500	0.236590
46006	9.692943	1.688081	-0.925444	-0.262226	-0.114975	0.140432	-0.641551	-0.398528	-0.137169	0.639175	0.394186	-0.617422	0.234229
46007	9.735935	1.571369	-0.925398	-0.243743	-0.128575	0.182688	-0.644885	-0.392709	-0.137340	0.638593	0.389338	-0.621741	0.232493
46008	9.677661	1.445719	-0.928869	-0.282246	-0.146778	0.180773	-0.648662	-0.386786	-0.139485	0.638071	0.384061	-0.626422	0.230124
46009	9.625489	1.581208	-0.877723	-0.327386	-0.148075	0.204557	-0.651875	-0.380318	-0.141177	0.637711	0.377905	-0.631486	0.227460
46010	9.588099	1.657490	-0.759880	-0.343717	-0.143768	0.210032	-0.658046	-0.374040	-0.141008	0.637475	0.371416	-0.636546	0.224689
46011	9.683362	1.524632	-0.848854	-0.332661	-0.124441	0.210018	-0.662998	-0.363461	-0.140864	0.637337	0.364954	-0.641284	0.222182
46012	9.582484	1.463792	-0.780258	-0.280492	-0.083205	0.241222	-0.667475	-0.358101	-0.143038	0.637187	0.358549	-0.645431	0.221031
46013	9.486459	1.317494	-0.671335	-0.303891	-0.088641	0.255824	-0.670157	-0.349972	-0.146475	0.637011	0.351647	-0.649834	0.219720
46014	9.679946	1.275866	-0.562896	-0.304446	-0.072116	0.164078	-0.674796	-0.342370	-0.147372	0.637438	0.345845	-0.653326	0.217324
46015	9.743520	1.444544	-0.515863	-0.299941	-0.078798	0.059537	-0.677980	-0.338465	-0.149650	0.638163	0.341459	-0.656141	0.213621
46016	9.740257	1.694836	-0.731509	-0.257740	-0.087628	-0.072463	-0.678003	-0.337002	-0.150125	0.639033	0.339383	-0.657955	0.208690
46017	9.617172	1.774087	-0.789194	-0.216882	-0.070203	-0.120141	-0.678560	-0.338516	-0.151350	0.640034	0.338363	-0.659032	0.203823
46018	9.490746	1.742788	-0.919941	-0.126063	-0.026854	-0.219168	-0.675952	-0.343414	-0.152108	0.641378	0.339641	-0.658495	0.199153
46019	9.507830	2.078879	-1.034336	-0.088290	0.052929	-0.215496	-0.672750	-0.350884	-0.153458	0.643489	0.341023	-0.656792	0.195575
46020	9.316804	1.888691	-1.038094	-0.051205	0.090919	-0.098108	-0.670732	-0.356439	-0.158224	0.645371	0.341206	-0.655240	0.194255
46021	9.070070	1.923784	-1.173571	-0.017903	0.135123	-0.054123	-0.670449	-0.358170	-0.161172	0.647429	0.341057	-0.653294	0.194226
46022	10.209190	2.141982	-1.045662	-0.047347	0.189245	-0.030118	-0.669056	-0.360051	-0.167262	0.650296	0.340004	-0.650910	0.194497
46023	10.498392	2.620368	-1.244188	-0.069076	0.126208	-0.082224	-0.667520	-0.360345	-0.170558	0.652676	0.339599	-0.649077	0.193353
46024	9.632730	2.215287	-1.144403	0.019322	0.129915	-0.028176	-0.666968	-0.362399	-0.175799	0.654300	0.339611	-0.647209	0.194103
46025	9.004204	1.994624	-0.996725	-0.045554	0.074756	0.048691	-0.666446	-0.360286	-0.177941	0.655328	0.338024	-0.646847	0.194613
46026	9.532554	1.940346	-1.205253	-0.241398	-0.006119	-0.050559	-0.668145	-0.362922	-0.182346	0.657030	0.335435	-0.647611	0.190773
46027	9.725912	2.152603	-1.220763	-0.375008	-0.068843	-0.010269	-0.667339	-0.362418	-0.187004	0.658598	0.330836	-0.649981	0.185257
46028	9.602215	2.003653	-1.260588	-0.502561	-0.138370	0.050100	-0.668426	-0.357457	-0.190938	0.659863	0.323959	-0.654055	0.178447
46029	9.449638	2.101865	-1.089983	-0.591437	-0.175382	0.118791	-0.673197	-0.351764	-0.193940	0.660833	0.315155	-0.659329	0.171062
46030	9.437280	2.041518	-1.104408	-0.659789	-0.195915	0.095738	-0.676442	-0.344050	-0.197539	0.661976	0.305710	-0.664805	0.162366
46031	9.601904	2.295122	-1.113742	-0.657444	-0.171198	0.114133	-0.680607	-0.332452	-0.203722	0.663185	0.295984	-0.669975	0.153992
46032	9.383573	2.438910	-1.051497	-0.653886	-0.174372	0.042552	-0.683159	-0.324659	-0.209167	0.664487	0.287139	-0.674582	0.144733
46033	9.126978	2.431238	-0.887355	-0.631244	-0.105277	-0.007116	-0.684239	-0.320401	-0.213429	0.666556	0.279116	-0.677838	0.135399
46034	9.181942	2.615257	-0.714290	-0.633423	-0.068961	-0.091547	-0.685913	-0.315313	-0.219762	0.669309	0.271966	-0.679992	0.125184
46035	9.250776	2.792886	-0.614253	-0.651990	-0.042012	-0.172325	-0.684040	-0.311903	-0.228219	0.672564	0.265676	-0.681294	0.113636
46036	8.979373	2.906121	-0.236199	-0.642768	-0.014617	-0.170545	-0.682978	-0.311508	-0.236574	0.676068	0.259250	-0.682069	0.102486
46037	9.654844	2.870770	-0.126420	-0.650998	0.006121	-0.207150	-0.681374	-0.308580	-0.243925	0.679823	0.253267	-0.682258	0.090668
46038	9.888604	2.892799	-0.444211	-0.513677	-0.005474	-0.203148	-0.678773	-0.306630	-0.252197	0.682638	0.248932	-0.682276	0.080853
46039	9.269263	2.613644	-0.640268	-0.453682	-0.047801	-0.146263	-0.677553	-0.305530	-0.257389	0.684391	0.244840	-0.682966	0.072253
46040	9.938681	1.686436	-0.932230	-0.697223	-0.054393	-0.021036	-0.678231	-0.300880	-0.263900	0.686987	0.235522	-0.684627	0.062161
46041	9.700364	1.551785	-0.532874	-0.696809	-0.024802	0.130255	-0.679152	-0.290852	-0.274327	0.689635	0.224182	-0.686450	0.054151
46042	10.194711	1.484259	-0.460011	-0.842795	-0.048507	0.181493	-0.682257	-0.274587	-0.282073	0.692409	0.209966	-0.688819	0.044852
46043	10.310513	1.802040	-0.887409	-0.870501	-0.111203	0.247669	-0.686353	-0.258307	-0.289808	0.694126	0.194544	-0.692146	0.035715
46044	9.669392	1.360464	-0.716546	-0.927044	-0.183929	0.294261	-0.690764	-0.237583	-0.294140	0.694801	0.177574	-0.696441	0.026241
46045	9.482031	1.726605	-0.794112	-0.960226	-0.199585	0.357552	-0.696748	-0.216219	-0.299268	0.695011	0.159277	-0.700928	0.017045
46046	9.568726	1.526085	-0.716532	-0.885777	-0.223455	0.337537	-0.706162	-0.190896	-0.301845	0.694412	0.142151	-0.705345	0.008598
46047	9.564156	1.386658	-0.625479	-0.815815	-0.212576	0.352316	-0.711951	-0.171439	-0.303407	0.693467	0.125805	-0.709418	0.001318
46048	9.535858	1.524805	-0.604195	-0.753925	-0.181741	0.372591	-0.715905	-0.150377	-0.303041	0.692630	0.109922	-0.712853	-0.004671
46049	9.405237	1.511957	-0.662199	-0.632396	-0.178574	0.297549	-0.722064	-0.133363	-0.301631	0.691335	0.096827	-0.715947	-0.010012
46050	9.420143	1.467170	-0.585750	-0.520765	-0.182645	0.298690	-0.726239	-0.115588	-0.298773	0.689689	0.085172	-0.718949	-0.013697
46051	9.467576	1.580357	-0.731720	-0.390667	-0.168198	0.235632	-0.727989	-0.099673	-0.296907	0.687867	0.076285	-0.721630	-0.016411
46052	9.466827	1.328006	-0.721259	-0.290260	-0.130855	0.221963	-0.732215	-0.088411	-0.293323	0.686428	0.068906	-0.723709	-0.017752
46053	9.483413	1.426623	-0.489343	-0.179440	-0.066930	0.256055	-0.733738	-0.078856	-0.291007	0.685682	0.062655	-0.725000	-0.016993
46054	9.515397	1.128364	0.031694	-0.059517	-0.032924	0.358977	-0.735585	-0.067858	-0.291576	0.685336	0.056490	-0.725917	-0.012974
46055	9.439597	1.087591	0.217845	-0.022111	0.039168	0.382775	-0.735471	-0.055168	-0.292058	0.685933	0.050582	-0.725859	-0.008074
46056	9.781018	0.987858	0.781746	-0.090725	0.019597	0.281815	-0.738875	-0.043622	-0.291584	0.686294	0.045115	-0.725903	-0.005508
46057	9.943985	1.093143	0.621741	-0.190424	-0.045517	0.081741	-0.738296	-0.033297	-0.290942	0.685776	0.041258	-0.726606	-0.007270
46058	9.591546	1.750379	0.264795	-0.182362	-0.072504	-0.022783	-0.738924	-0.028538	-0.290922	0.684815	0.038942	-0.727603	-0.010296
46059	9.173862	1.392395	-0.306484	0.001274	-0.060349	-0.174932	-0.740302	-0.029006	-0.286824	0.683880	0.041475	-0.728301	-0.012836
46060	10.148250	1.649181	-0.616625	0.066521	-0.012771	-0.479267	-0.741188	-0.036259	-0.285426	0.683435	0.049224	-0.728116	-0.018436
46061	10.459465	1.111520	-0.653510	0.057190	0.015122	-0.699570	-0.738510	-0.056503	-0.284452	0.683258	0.060191	-0.727181	-0.027283
46062	10.556434	1.069441	-1.181588	0.090831	0.088688	-0.543636	-0.734311	-0.075079	-0.285657	0.684054	0.069251	-0.725374	-0.033282
46063	10.371069	1.036284	-1.143469	0.245872	0.174642	-0.293936	-0.734071	-0.084307	-0.288366	0.685993	0.076973	-0.722744	-0.033609
46064	9.852045	1.529392	-1.471100	0.307389	0.203189	-0.251696	-0.731443	-0.092517	-0.292027	0.688217	0.084827	-0.719804	-0.032310
46065	10.076211	1.782039	-1.260436	0.215729	0.118569	-0.247971	-0.729933	-0.100535	-0.293396	0.689318	0.091423	-0.717930	-0.032527
46066	9.936930	1.611451	-1.125898	0.170323	0.152697	-0.170175	-0.727622	-0.106956	-0.298219	0.691036	0.096178	-0.715672	-0.032152
46067	9.408628	1.533936	-0.855427	0.183946	0.107132	-0.134411	-0.726148	-0.112369	-0.299849	0.692040	0.100688	-0.714118	-0.031271
46068	9.313507	1.810451	-0.809002	0.112200	0.070122	-0.143641	-0.724816	-0.118176	-0.302212	0.692679	0.104202	-0.712983	-0.031519
46069	9.465890	1.799301	-0.421037	0.015052	0.031843	-0.145561	-0.723812	-0.119728	-0.303170	0.692920	0.106480	-0.712328	-0.033351
46070	9.585577	1.946192	-0.586399	-0.096509	-0.086963	-0.200598	-0.725046	-0.122737	-0.303063	0.691704	0.107805	-0.713094	-0.037697
46071	9.556213	2.220351	-0.759849	-0.221857	-0.163195	-0.088743	-0.725867	-0.121698	-0.297600	0.689682	0.105854	-0.715070	-0.042540
46072	9.121676	2.224794	-0.861931	-0.284012	-0.197478	-0.083402	-0.728557	-0.119003	-0.293007	0.687329	0.102823	-0.717415	-0.048175
46073	9.233337	2.595761	-0.914415	-0.330211	-0.185283	-0.099943	-0.732370	-0.117151	-0.288457	0.685125	0.099532	-0.719511	-0.054784
46074	8.940093	2.824055	-0.604846	-0.305720	-0.172345	-0.072406	-0.732509	-0.113437	-0.281980	0.683116	0.096057	-0.721431	-0.060522
46075	8.866944	2.985283	-0.473034	-0.267838	-0.137575	-0.164130	-0.735916	-0.111481	-0.279697	0.681322	0.094627	-0.722738	-0.067049
46076	9.014767	2.824253	-0.298445	-0.328400	-0.099905	-0.175308	-0.738444	-0.110503	-0.275356	0.680204	0.092413	-0.723360	-0.074377
46077	9.383788	2.701548	-0.204346	-0.456813	-0.120905	-0.186472	-0.740135	-0.110397	-0.274056	0.678893	0.088759	-0.724005	-0.083922
46078	10.565504	2.297486	-0.533797	-0.415263	-0.071609	-0.145913	-0.740011	-0.106964	-0.270721	0.678282	0.084972	-0.724045	-0.092044
46079	9.668100	1.811507	-1.073475	-0.225646	0.025334	-0.115714	-0.741008	-0.105856	-0.269507	0.678719	0.083650	-0.723144	-0.096985
46080	9.546880	1.603886	-1.079958	-0.223637	0.017557	-0.109336	-0.742152	-0.103913	-0.267672	0.679088	0.082088	-0.722331	-0.101680
46081	9.624883	1.748124	-1.026377	-0.326283	0.070081	-0.120589	-0.742214	-0.101421	-0.271487	0.680276	0.079514	-0.720580	-0.108012
46082	10.169983	1.426315	-0.826630	-0.329501	0.102611	-0.108645	-0.742270	-0.098698	-0.274153	0.681988	0.076671	-0.718331	-0.114083
46083	10.089270	1.997941	-0.911675	-0.162658	0.084508	-0.090782	-0.741865	-0.098061	-0.275535	0.683140	0.075872	-0.716758	-0.117568
46084	9.554047	1.897309	-0.901977	-0.024029	0.046088	-0.103431	-0.742007	-0.098318	-0.276118	0.683554	0.076982	-0.715963	-0.119270
46085	9.584753	1.806168	-0.633176	-0.098499	-0.020712	-0.075942	-0.743697	-0.097952	-0.274234	0.683123	0.076555	-0.716003	-0.121745
46086	9.617408	1.934652	-0.826805	-0.124341	-0.089778	-0.042827	-0.744838	-0.096426	-0.272709	0.681880	0.075090	-0.716908	-0.124271
46087	9.756024	1.872255	-0.948343	-0.107835	-0.120099	0.064627	-0.747677	-0.094219	-0.269848	0.680367	0.072234	-0.718500	-0.125064
46088	9.653801	1.874746	-1.079775	-0.081216	-0.117298	0.171087	-0.751709	-0.086725	-0.265793	0.679179	0.068210	-0.720182	-0.124099
46089	9.556760	1.783885	-1.125049	-0.060727	-0.086672	0.181133	-0.754587	-0.080828	-0.261849	0.678334	0.064360	-0.721600	-0.122532
46090	9.562792	1.889048	-1.013474	-0.053233	-0.072757	0.256389	-0.757075	-0.072606	-0.258472	0.677929	0.059597	-0.722824	-0.119937
46091	9.501834	1.818232	-0.765268	-0.051285	-0.061970	0.260028	-0.759239	-0.058481	-0.258132	0.677577	0.054763	-0.724002	-0.117095
46092	9.520954	1.823250	-0.787691	-0.036319	-0.023428	0.199440	-0.763587	-0.050263	-0.257008	0.677696	0.051157	-0.724495	-0.114973
46093	9.541208	1.650672	-0.589082	-0.042261	-0.062197	0.185709	-0.762498	-0.045231	-0.254291	0.677129	0.047494	-0.725588	-0.112975
46094	9.705337	1.744168	-0.594610	-0.045949	-0.056345	0.149959	-0.764678	-0.038757	-0.250601	0.676647	0.044411	-0.726432	-0.111683
46095	9.652451	1.615050	-0.523423	0.012348	-0.047596	0.139017	-0.766145	-0.034450	-0.249891	0.676127	0.042174	-0.727383	-0.109486
46096	9.604235	1.464207	-0.462214	0.016067	-0.009539	0.102226	-0.769309	-0.029865	-0.248439	0.676154	0.040724	-0.727678	-0.107898
46097	9.606586	1.494239	-0.172239	0.087636	0.051742	0.105035	-0.771030	-0.028117	-0.248312	0.676951	0.040190	-0.727397	-0.104960
46098	9.625180	1.656277	-0.328889	0.062973	-0.009189	0.078501	-0.771269	-0.021428	-0.249593	0.676885	0.039718	-0.727762	-0.103013
46099	9.532111	1.645594	-0.207115	0.153114	0.057934	0.090480	-0.769610	-0.020418	-0.253092	0.677695	0.040279	-0.727492	-0.099305
46100	9.880142	1.733341	-0.422467	0.158935	0.070874	-0.002120	-0.771325	-0.020036	-0.254470	0.678546	0.042444	-0.726889	-0.096986
46101	9.547732	1.723266	-0.400438	0.164282	0.089410	0.025314	-0.771785	-0.019029	-0.257240	0.679669	0.044161	-0.726134	-0.093969
46102	9.430821	1.689675	-0.546050	0.102146	0.126061	0.092998	-0.771261	-0.017592	-0.260276	0.681535	0.044275	-0.724738	-0.091132
46103	9.407588	1.766385	-0.467383	0.089653	0.197569	0.098375	-0.771186	-0.015743	-0.265693	0.684412	0.044112	-0.722406	-0.088109
46104	9.426709	1.805546	-0.504076	0.118182	0.191762	0.070923	-0.769306	-0.012109	-0.272860	0.687152	0.044882	-0.720094	-0.085284
46105	9.746147	2.220444	-0.506071	0.165616	0.215951	0.065611	-0.766830	-0.010520	-0.279593	0.690135	0.046279	-0.717573	-0.081615
46106	10.159821	2.375008	-0.675130	0.197952	0.168136	-0.090126	-0.766451	-0.011326	-0.286741	0.692162	0.050408	-0.715533	-0.079893
46107	9.937068	2.275987	-0.768899	0.239278	0.124856	-0.046001	-0.764296	-0.016856	-0.292073	0.693533	0.054308	-0.714255	-0.076822
46108	9.783389	2.049297	-0.602787	0.324737	0.090203	0.005539	-0.764836	-0.019662	-0.293379	0.694419	0.058711	-0.713546	-0.072028
46109	9.604244	2.220297	-0.780970	0.363577	0.037666	-0.042032	-0.764673	-0.022451	-0.295258	0.694348	0.064166	-0.713613	-0.067241
46110	9.492826	2.236715	-0.861241	0.338059	-0.002813	-0.103519	-0.766338	-0.026088	-0.296889	0.693673	0.070167	-0.714011	-0.063885
46111	9.679515	2.147361	-0.987168	0.280565	-0.037841	-0.130163	-0.768207	-0.033907	-0.295375	0.692438	0.075648	-0.714849	-0.061623
46112	9.514957	1.925345	-0.982461	0.221450	-0.066421	-0.080756	-0.768116	-0.039228	-0.292589	0.691004	0.079637	-0.715967	-0.059690
46113	9.382382	1.880011	-0.968136	0.166113	-0.076810	-0.027665	-0.771031	-0.042726	-0.290794	0.689463	0.082025	-0.717344	-0.057707
46114	9.356686	1.951952	-0.894239	0.088553	-0.069892	0.014390	-0.771865	-0.042271	-0.288062	0.688288	0.082813	-0.718487	-0.056366
46115	9.424812	2.018623	-0.838379	0.044460	-0.077712	0.008839	-0.774415	-0.040636	-0.285382	0.686957	0.083011	-0.719794	-0.055636
46116	9.409596	2.088345	-0.965380	0.052563	-0.046164	0.035418	-0.775274	-0.038977	-0.283709	0.686202	0.083026	-0.720601	-0.054482
46117	9.463544	2.237557	-0.908451	-0.021239	-0.038133	0.012360	-0.777269	-0.037547	-0.282891	0.685538	0.082336	-0.721302	-0.054603
46118	9.526780	2.153166	-0.797835	0.024335	0.043622	-0.002359	-0.779231	-0.038570	-0.281943	0.686082	0.082609	-0.720782	-0.054223
46119	9.393645	2.155833	-0.565776	0.025447	0.035889	-0.028058	-0.777548	-0.038498	-0.283941	0.686363	0.083242	-0.720449	-0.054123
46120	9.384608	2.296311	-0.547613	-0.005233	0.046502	-0.081333	-0.780088	-0.038515	-0.282782	0.686911	0.084247	-0.719725	-0.055250
46121	9.404335	2.246610	-0.468961	-0.040373	0.069678	-0.097956	-0.779802	-0.040131	-0.285156	0.687711	0.085043	-0.718728	-0.057025
46122	9.260813	2.260410	-0.337894	-0.050500	0.053325	-0.132843	-0.780195	-0.043240	-0.286199	0.688367	0.086174	-0.717764	-0.059499
46123	9.871632	2.371143	-0.236823	-0.187153	0.113621	-0.116533	-0.778942	-0.042997	-0.288607	0.690023	0.085287	-0.715927	-0.063580
46124	10.093981	2.043358	-0.324574	-0.117222	0.145604	-0.037544	-0.777580	-0.041504	-0.293066	0.692214	0.084244	-0.713756	-0.065542
46125	9.418678	1.763776	-0.279401	-0.011367	0.136142	0.021208	-0.778338	-0.040006	-0.296937	0.694060	0.083833	-0.712044	-0.065157
46126	9.158563	1.726358	-0.245761	-0.134086	0.131602	-0.052493	-0.780387	-0.035866	-0.298502	0.696044	0.082740	-0.710006	-0.067591
46127	9.659969	1.839564	-0.271022	-0.296078	0.134361	-0.089388	-0.780313	-0.033082	-0.302442	0.698170	0.079926	-0.707724	-0.072780
46128	9.907495	1.766498	-0.017459	-0.305027	0.131676	-0.012274	-0.778827	-0.030284	-0.307104	0.700447	0.075882	-0.705461	-0.077070
46129	9.897811	1.695913	0.006599	-0.324192	0.049938	0.031849	-0.779779	-0.023557	-0.308943	0.701553	0.070802	-0.704443	-0.081063
46130	9.799877	1.674907	-0.183121	-0.336290	0.018769	0.061207	-0.781449	-0.016094	-0.310870	0.702335	0.065099	-0.703758	-0.084928
46131	9.946370	1.582059	-0.208529	-0.337763	-0.019003	0.077797	-0.782827	-0.008692	-0.311669	0.702497	0.059036	-0.703687	-0.088529
46132	9.765076	1.572131	-0.276696	-0.281008	-0.045195	0.081576	-0.784613	-0.002308	-0.312103	0.702283	0.053710	-0.703960	-0.091399
46133	9.644815	1.601856	-0.259927	-0.265166	-0.040168	0.057721	-0.787206	0.003571	-0.307879	0.701967	0.048889	-0.704249	-0.094259
46134	9.683537	1.564708	-0.222968	-0.233337	-0.056274	0.017439	-0.787827	0.008691	-0.306417	0.701386	0.045113	-0.704658	-0.097363
46135	9.751472	1.585372	-0.172232	-0.216674	-0.066240	0.060633	-0.789280	0.011583	-0.306222	0.700625	0.040862	-0.705375	-0.099502
46136	9.799483	1.478034	-0.150572	-0.260764	-0.039955	0.085273	-0.791211	0.019587	-0.304424	0.700392	0.035779	-0.705522	-0.102022
46137	9.728409	1.398366	0.039981	-0.245134	-0.012644	0.120105	-0.789739	0.026719	-0.303566	0.700493	0.030374	-0.705436	-0.103663
46138	9.613183	1.442315	0.078395	-0.227684	0.020651	0.085201	-0.791385	0.033373	-0.303700	0.701049	0.025879	-0.704765	-0.105672
46139	9.602362	1.454888	0.231062	-0.258039	0.012019	0.045704	-0.791035	0.038863	-0.304210	0.701316	0.021377	-0.704219	-0.108505
46140	9.614231	1.396579	0.232653	-0.201579	0.029133	0.033852	-0.789853	0.044841	-0.306116	0.701838	0.017989	-0.703427	-0.110861
46141	9.672578	1.341612	0.321904	-0.139361	0.058576	0.031180	-0.790447	0.045938	-0.307744	0.702666	0.015444	-0.702449	-0.112194
46142	9.644815	1.325163	0.477431	-0.103422	0.080283	0.004602	-0.789375	0.048406	-0.311430	0.703792	0.013959	-0.701132	-0.113560
46143	9.642401	1.447142	0.425174	-0.027976	0.121882	-0.017321	-0.787853	0.049656	-0.313920	0.705371	0.013793	-0.699478	-0.113986
46144	9.670027	1.430362	0.576212	0.067633	0.137410	-0.035503	-0.785340	0.048503	-0.320542	0.707148	0.015408	-0.697725	-0.113506
46145	9.654018	1.546052	0.637954	0.130774	0.116972	-0.066527	-0.784788	0.046716	-0.325341	0.708505	0.018152	-0.696460	-0.112406
46146	9.768482	1.635823	0.755037	0.208671	0.103658	-0.093837	-0.783089	0.042971	-0.331692	0.709612	0.022498	-0.695463	-0.110798
46147	9.910394	1.737715	0.677927	0.293146	0.084215	-0.079831	-0.781632	0.036857	-0.336629	0.710400	0.027656	-0.694969	-0.107638
46148	9.681770	1.685151	0.739277	0.344329	0.073940	-0.080690	-0.779028	0.030512	-0.340173	0.711004	0.033677	-0.694645	-0.103963
46149	9.720439	1.733461	0.733315	0.386520	0.061529	-0.075066	-0.778688	0.023526	-0.344586	0.711377	0.040044	-0.694586	-0.099444
46150	9.445893	1.922925	0.674766	0.378160	0.057813	-0.043909	-0.775226	0.018055	-0.345672	0.711728	0.045995	-0.694510	-0.094777
46151	9.671673	2.081147	0.512758	0.344622	0.044496	-0.064987	-0.774889	0.010414	-0.351403	0.711857	0.051601	-0.694527	-0.090716
46152	9.691788	2.440524	0.468453	0.363816	0.013105	-0.095116	-0.775361	0.002556	-0.352459	0.711430	0.057970	-0.694935	-0.087015
46153	9.540134	2.372347	0.207968	0.360303	0.022099	-0.091520	-0.773456	-0.003431	-0.354272	0.711111	0.064153	-0.695191	-0.083157
46154	9.380827	2.549549	0.099135	0.475349	0.047713	-0.032621	-0.773956	-0.009532	-0.355926	0.711036	0.071278	-0.695285	-0.076974
46155	9.662764	2.468828	-0.177648	0.507417	0.018250	-0.063668	-0.771593	-0.018914	-0.359091	0.710392	0.079186	-0.695755	-0.070702
46156	9.589499	2.666165	-0.386191	0.441056	0.060269	-0.085877	-0.771888	-0.028315	-0.358117	0.710341	0.086566	-0.695417	-0.065714
46157	9.572633	2.710185	-0.404597	0.497939	0.102111	-0.049127	-0.769393	-0.037507	-0.362264	0.710737	0.094276	-0.694589	-0.059250
46158	9.566338	2.708601	-0.283594	0.497774	0.113354	-0.021615	-0.769054	-0.042759	-0.363874	0.711270	0.101614	-0.693554	-0.052459
46159	9.697634	2.370802	-0.300369	0.448559	0.090992	-0.014363	-0.767846	-0.050129	-0.366617	0.711500	0.108137	-0.692775	-0.046222
46160	9.536000	2.291774	-0.290008	0.409637	0.058454	0.038784	-0.766977	-0.053447	-0.369671	0.711396	0.113319	-0.692447	-0.039894
46161	9.275602	2.203629	-0.271182	0.307677	0.044614	0.058722	-0.766911	-0.059686	-0.371623	0.711260	0.116782	-0.692293	-0.034673
46162	9.342814	2.254827	-0.326504	0.156417	0.021687	0.049309	-0.766904	-0.060260	-0.371659	0.711186	0.118188	-0.692269	-0.031774
46163	9.492491	2.399635	-0.352898	0.073856	-0.003716	0.078607	-0.767629	-0.058425	-0.370686	0.710903	0.118033	-0.692681	-0.029636
46164	9.553330	2.161578	-0.175558	-0.016314	0.020693	0.090300	-0.768801	-0.055919	-0.371511	0.711241	0.116412	-0.692654	-0.028548
46165	9.599143	2.263645	-0.215255	-0.064104	0.004428	0.118704	-0.769416	-0.051632	-0.370669	0.711402	0.113755	-0.692962	-0.027741
46166	9.504083	2.327857	-0.071179	-0.018843	0.041421	0.097623	-0.770668	-0.043875	-0.372865	0.712032	0.112006	-0.692648	-0.026539
46167	9.264600	2.270857	0.145145	-0.006185	0.052744	0.091151	-0.770711	-0.041358	-0.374268	0.712706	0.110602	-0.692228	-0.025234
46168	9.998526	2.280352	0.315834	-0.128783	0.036782	0.058074	-0.771350	-0.036939	-0.376112	0.713486	0.107831	-0.691829	-0.026126
46169	10.026049	2.106974	0.209805	-0.066141	0.092918	0.102124	-0.771006	-0.032478	-0.379098	0.714853	0.105451	-0.690811	-0.025419
46170	9.118857	1.608047	0.276714	0.100360	0.068301	0.102206	-0.772633	-0.029129	-0.382277	0.715592	0.105355	-0.690162	-0.022448
46171	9.332410	1.545392	0.495382	-0.066696	0.051950	0.013863	-0.774664	-0.027223	-0.385259	0.716352	0.104150	-0.689535	-0.023086
46172	9.963258	1.312530	0.528244	-0.100673	0.006246	0.012136	-0.773010	-0.024589	-0.386670	0.716611	0.102387	-0.689489	-0.024311
46173	10.035009	1.269060	0.476966	-0.033735	-0.088710	0.027107	-0.774726	-0.022868	-0.385979	0.715378	0.101368	-0.690909	-0.024563
46174	10.041972	1.468798	0.048037	0.010191	-0.168461	0.035599	-0.778980	-0.021050	-0.383554	0.713001	0.100782	-0.693457	-0.024279
46175	9.696716	1.283913	-0.268772	-0.009564	-0.185427	-0.019584	-0.780914	-0.020241	-0.375966	0.710336	0.100687	-0.696174	-0.025037
46176	9.739625	1.203934	-0.295054	-0.068302	-0.178308	-0.027973	-0.784542	-0.020772	-0.369864	0.707930	0.099867	-0.698674	-0.026762
46177	9.692831	1.282313	-0.147859	-0.052038	-0.160800	0.032598	-0.787649	-0.018249	-0.364569	0.705697	0.098423	-0.701114	-0.027295
46178	9.595219	0.975376	-0.175196	-0.109170	-0.136894	0.081924	-0.789042	-0.017699	-0.360691	0.703989	0.095514	-0.703203	-0.027950
46179	9.566841	1.033175	-0.130278	-0.133324	-0.111452	0.135060	-0.790519	-0.010408	-0.356248	0.702642	0.091473	-0.705082	-0.028048
46180	9.866439	1.058944	-0.039861	-0.159347	-0.097455	0.118544	-0.792254	-0.005383	-0.352511	0.701576	0.087363	-0.706632	-0.028818
46181	9.775350	1.453878	-0.144996	-0.112494	-0.036825	0.087384	-0.792876	0.000270	-0.350165	0.701200	0.084310	-0.707363	-0.029141
46182	10.229671	1.687437	-0.078335	-0.135485	0.026705	0.043335	-0.790806	0.003753	-0.351385	0.701785	0.081668	-0.707038	-0.030416
46183	9.689137	1.843800	-0.240683	-0.085408	0.161960	0.055964	-0.789458	0.007452	-0.353861	0.704144	0.079571	-0.704926	-0.030484
46184	9.050679	1.726155	-0.174092	-0.037590	0.198185	0.061347	-0.786694	0.008879	-0.360324	0.706986	0.078152	-0.702262	-0.029845
46185	9.633031	1.502159	0.126354	-0.002636	0.262610	0.061413	-0.782653	0.009207	-0.368286	0.710608	0.077216	-0.698756	-0.028526
46186	9.538625	1.526201	0.371598	0.084093	0.249924	0.022137	-0.776801	0.010611	-0.378184	0.713931	0.078097	-0.695337	-0.026662
46187	9.544542	1.563270	0.497227	0.077957	0.240246	-0.000787	-0.772009	0.008951	-0.384009	0.717055	0.079164	-0.692050	-0.025145
46188	9.623347	1.520735	0.733143	0.087192	0.220551	0.004786	-0.769089	0.008961	-0.390988	0.719921	0.080308	-0.688992	-0.023536
46189	9.748346	1.371604	0.756483	0.040692	0.145604	-0.017204	-0.764883	0.008349	-0.397450	0.721782	0.081014	-0.686981	-0.022923
46190	9.941428	1.394099	0.785642	-0.033243	0.066040	-0.037360	-0.762461	0.006632	-0.398432	0.722682	0.080925	-0.686013	-0.023831
46191	9.805456	1.496852	0.610230	-0.038017	0.044047	-0.007990	-0.762742	0.003961	-0.402569	0.723284	0.080321	-0.685432	-0.024331
46192	9.711428	1.761021	0.492275	0.003349	0.060285	-0.035443	-0.762072	0.005238	-0.405333	0.724044	0.080728	-0.684567	-0.024724
46193	9.836773	1.828358	0.468702	0.016258	-0.010348	-0.024256	-0.760352	0.004166	-0.404565	0.723804	0.081125	-0.684771	-0.024823
46194	9.594014	1.745383	0.274332	0.151111	0.031257	-0.049825	-0.758493	0.002041	-0.405851	0.723916	0.083848	-0.684372	-0.023452
46195	9.712238	1.641850	0.336872	0.183340	0.006872	-0.074487	-0.758979	-0.003878	-0.405367	0.723596	0.087375	-0.684318	-0.021976
46196	9.682083	1.591240	0.509175	0.203438	-0.011678	-0.073510	-0.758924	-0.008587	-0.406230	0.723000	0.091157	-0.684506	-0.020304
46197	9.692518	1.642759	0.279642	0.158234	-0.012718	-0.053406	-0.759976	-0.014238	-0.405156	0.722445	0.094026	-0.684744	-0.018905
46198	9.681424	1.826542	0.324735	0.213530	0.004654	-0.038615	-0.757380	-0.017203	-0.404232	0.722045	0.097480	-0.684744	-0.016559
46199	9.697696	1.705514	0.299182	0.227863	0.006992	-0.016587	-0.757612	-0.021627	-0.404933	0.721614	0.100867	-0.684773	-0.013646
46200	9.586406	1.687559	0.250084	0.155202	0.000238	0.038308	-0.758409	-0.026180	-0.405778	0.721269	0.102426	-0.684952	-0.010992
46201	9.612032	1.782276	0.406755	0.128769	-0.005315	0.008929	-0.757107	-0.027417	-0.404449	0.720861	0.104036	-0.685167	-0.009101
46202	9.707445	1.739399	0.299038	0.144071	0.001538	0.032815	-0.757784	-0.029588	-0.404012	0.720543	0.105503	-0.685304	-0.006680
46203	9.745498	1.569273	0.306168	0.134084	-0.034659	0.038339	-0.757361	-0.028782	-0.402972	0.719714	0.106785	-0.685995	-0.004357
46204	9.500612	1.764550	0.340755	0.077551	-0.010758	0.009725	-0.757930	-0.028630	-0.402957	0.719359	0.107601	-0.686246	-0.003212
46205	9.671337	1.612758	0.357536	0.039888	0.005525	0.001381	-0.758051	-0.029012	-0.400994	0.719276	0.108045	-0.686266	-0.002635
46206	9.669387	1.626605	0.410842	0.001941	-0.010989	-0.013345	-0.757874	-0.031482	-0.400583	0.719079	0.108094	-0.686464	-0.002855
46207	9.601589	1.720336	0.329444	0.014774	0.001858	-0.013342	-0.759554	-0.032503	-0.399780	0.719001	0.108384	-0.686500	-0.002848
46208	9.683681	1.702400	0.357659	0.023244	-0.016992	-0.037136	-0.758995	-0.032204	-0.400192	0.718673	0.109056	-0.686735	-0.003141
46209	9.597027	1.729675	0.358662	0.025768	-0.009335	-0.011466	-0.758691	-0.033391	-0.399560	0.718419	0.109485	-0.686934	-0.002987
46210	9.654547	1.634693	0.358307	0.041591	-0.001401	-0.037143	-0.758677	-0.034008	-0.398748	0.718264	0.110419	-0.686946	-0.002996
46211	9.660584	1.673991	0.498440	0.064013	0.033554	-0.022462	-0.757802	-0.035498	-0.397998	0.718518	0.111551	-0.686500	-0.002383
46212	9.655233	1.621296	0.452401	0.012043	-0.029427	-0.044496	-0.758896	-0.038365	-0.397884	0.718043	0.112157	-0.686896	-0.002970
46213	9.645111	1.661234	0.373327	0.004974	0.029303	-0.040931	-0.758052	-0.038746	-0.399193	0.718371	0.112694	-0.686463	-0.003442
46214	9.674732	1.818336	0.397399	0.030397	0.011092	-0.045407	-0.759725	-0.040471	-0.398717	0.718410	0.113565	-0.686277	-0.003713
46215	9.640542	1.612050	0.426319	0.024622	-0.006716	-0.055524	-0.759263	-0.042959	-0.398027	0.718201	0.114583	-0.686323	-0.004208
46216	9.727112	1.733705	0.351408	-0.002666	-0.034774	-0.046320	-0.758024	-0.041302	-0.399921	0.717684	0.114975	-0.686793	-0.005065
46217	9.729589	1.709179	0.370480	0.033056	-0.057194	-0.042547	-0.759379	-0.044305	-0.396975	0.716764	0.115931	-0.687591	-0.005373
46218	9.719232	1.661723	0.298091	-0.006359	-0.071695	-0.044448	-0.760913	-0.044816	-0.394865	0.715746	0.116244	-0.688590	-0.006336
46219	9.721156	1.696700	0.220949	-0.021268	-0.104579	-0.016894	-0.761570	-0.046436	-0.390988	0.714298	0.116057	-0.690115	-0.007130
46220	9.673279	1.725756	0.249500	-0.025412	-0.138691	-0.031533	-0.764784	-0.047444	-0.387048	0.712394	0.115913	-0.692091	-0.008321
46221	9.624488	1.717384	0.176388	-0.015044	-0.135695	-0.020521	-0.767298	-0.048147	-0.383663	0.710493	0.115856	-0.694042	-0.009152
46222	9.768306	1.634773	0.112497	-0.027876	-0.139655	0.047377	-0.767407	-0.047002	-0.377632	0.708582	0.114575	-0.696203	-0.009261
46223	9.614252	1.796545	0.066171	-0.007152	-0.106876	0.067543	-0.770106	-0.044784	-0.375056	0.707070	0.113407	-0.697937	-0.008663
46224	9.579782	1.685874	0.018427	-0.039356	-0.134822	0.028041	-0.771653	-0.042168	-0.369202	0.705237	0.112220	-0.699974	-0.009207
46225	9.695237	1.665913	-0.000514	-0.047584	-0.144035	0.028979	-0.774744	-0.042002	-0.365758	0.703280	0.111007	-0.702124	-0.009802
46226	9.584193	1.676796	-0.030108	-0.045642	-0.153364	-0.000388	-0.777038	-0.037412	-0.361759	0.701180	0.110108	-0.704346	-0.010891
46227	9.655231	1.610187	-0.163640	-0.034469	-0.142649	0.005122	-0.778834	-0.037520	-0.356074	0.699197	0.109410	-0.706412	-0.011631
46228	9.656199	1.720688	-0.085657	-0.072940	-0.151749	0.005083	-0.780059	-0.038319	-0.351148	0.697166	0.108066	-0.708599	-0.013009
46229	9.650220	1.805679	-0.270878	-0.054536	-0.129799	0.006926	-0.781760	-0.034826	-0.345521	0.695397	0.107066	-0.710468	-0.013983
46230	9.630793	1.798759	-0.287106	-0.062168	-0.119810	-0.005957	-0.783149	-0.034167	-0.340927	0.693778	0.105999	-0.712180	-0.015328
46231	9.543434	1.856536	-0.389746	-0.016655	-0.058317	-0.020661	-0.785106	-0.035887	-0.340449	0.692929	0.105945	-0.713000	-0.016003
46232	9.617447	1.774286	-0.443778	-0.044238	-0.080094	-0.024349	-0.786767	-0.036085	-0.335906	0.691826	0.105410	-0.714120	-0.017252
46233	9.691925	1.876588	-0.515947	-0.037610	-0.030824	0.014155	-0.787772	-0.034799	-0.335390	0.691420	0.104586	-0.714624	-0.017694
46234	9.615816	1.855867	-0.377964	-0.022704	-0.018552	0.023324	-0.787536	-0.031330	-0.335742	0.691165	0.103671	-0.715000	-0.017863
46235	9.707614	1.718232	-0.290504	-0.001209	-0.034198	0.006875	-0.788804	-0.030022	-0.332669	0.690633	0.103456	-0.715543	-0.017896
46236	9.717301	1.801007	-0.319313	0.014621	-0.038805	0.052807	-0.788387	-0.028915	-0.331894	0.690020	0.102617	-0.716273	-0.017175
46237	9.740821	1.640871	-0.326068	0.083401	-0.041172	0.058429	-0.789809	-0.027269	-0.329791	0.689235	0.102830	-0.717041	-0.015300
46238	9.759773	1.646182	-0.370222	0.109703	-0.037014	0.049301	-0.790639	-0.028303	-0.328997	0.688445	0.103328	-0.717767	-0.013284
46239	9.667414	1.604309	-0.454001	0.127167	-0.050412	0.087865	-0.791504	-0.025271	-0.325961	0.687438	0.103716	-0.718724	-0.010393
46240	9.696036	1.541203	-0.465145	0.127672	-0.043903	0.071334	-0.791780	-0.025309	-0.325110	0.686508	0.104108	-0.719587	-0.007859
46241	9.695223	1.601163	-0.595164	0.053169	-0.065923	0.058384	-0.793478	-0.024233	-0.323040	0.685416	0.103899	-0.720672	-0.006471
46242	9.643999	1.512361	-0.637308	0.092983	-0.073353	0.041930	-0.794307	-0.024072	-0.320184	0.684124	0.104242	-0.721862	-0.004889
46243	9.723492	1.465506	-0.621262	0.115289	-0.035283	0.051098	-0.794726	-0.023173	-0.317854	0.683335	0.104988	-0.722512	-0.002639
46244	9.680196	1.446163	-0.602860	0.146367	-0.027911	0.049300	-0.795009	-0.022104	-0.316082	0.682579	0.105934	-0.723093	-0.000112
46245	9.672197	1.423169	-0.692086	0.116028	-0.038361	0.009793	-0.796404	-0.023272	-0.315291	0.681735	0.107285	-0.723688	0.001581
46246	9.633770	1.413461	-0.671388	0.086670	-0.069585	0.009776	-0.797789	-0.024497	-0.313368	0.680496	0.107992	-0.724745	0.002622
46247	9.635674	1.397254	-0.729538	0.054899	-0.056858	-0.016920	-0.798894	-0.025446	-0.311289	0.679511	0.108895	-0.725532	0.003028
46248	9.654405	1.381002	-0.793149	0.054289	-0.070269	-0.038922	-0.799717	-0.025054	-0.307285	0.678331	0.109834	-0.726495	0.002908
46249	9.678498	1.336935	-0.775013	0.041761	-0.076407	-0.027927	-0.799666	-0.028411	-0.306361	0.677087	0.110714	-0.727521	0.002935
46250	9.634191	1.402290	-0.922695	0.019968	-0.069299	-0.022479	-0.801902	-0.029753	-0.304721	0.675991	0.110988	-0.728500	0.002580
46251	9.684614	1.354438	-0.634912	0.044676	-0.025089	-0.024293	-0.802362	-0.031132	-0.302857	0.675486	0.111845	-0.728836	0.002818
46252	9.568957	1.300900	-0.920804	-0.038432	-0.072337	-0.015247	-0.802325	-0.031614	-0.298914	0.674473	0.111183	-0.729878	0.001663
46253	9.654224	1.484051	-0.879319	-0.049534	-0.015586	-0.024485	-0.802759	-0.030221	-0.297829	0.674314	0.110767	-0.730089	0.000551
46254	9.712060	1.444613	-0.862414	-0.049138	-0.014608	-0.009797	-0.804189	-0.029324	-0.298043	0.674165	0.109830	-0.730369	-0.000602
46255	9.669277	1.534129	-0.823997	-0.002498	-0.000147	0.023310	-0.803613	-0.029389	-0.296918	0.674128	0.109349	-0.730475	-0.000350
46256	9.777454	1.414304	-0.807084	-0.000332	0.010259	0.034313	-0.805034	-0.029210	-0.297177	0.674234	0.108441	-0.730513	-0.000127
46257	9.707865	1.462774	-0.770460	0.025579	-0.021900	0.047223	-0.802593	-0.027315	-0.298462	0.673821	0.107986	-0.730960	0.000814
46258	9.717274	1.433841	-0.787909	0.021450	-0.021024	0.063727	-0.803451	-0.024994	-0.295612	0.673422	0.106831	-0.731497	0.001583
46259	9.707496	1.419518	-0.799715	0.020579	-0.051675	0.068357	-0.805443	-0.022916	-0.293335	0.672585	0.106000	-0.732384	0.002672
46260	9.666232	1.405694	-0.832080	0.026569	-0.062795	0.053693	-0.804742	-0.021554	-0.291980	0.671562	0.104970	-0.733468	0.003211
46261	9.696410	1.244066	-0.911560	0.021267	-0.064761	0.025218	-0.808270	-0.019980	-0.287733	0.670533	0.104777	-0.734434	0.003706
46262	9.637292	1.258919	-1.083173	0.003379	-0.078572	0.041705	-0.807427	-0.018887	-0.286821	0.669325	0.103539	-0.735711	0.003648
46263	9.660778	1.235426	-1.151840	-0.012379	-0.020618	0.027817	-0.809272	-0.018176	-0.286050	0.669009	0.102850	-0.736094	0.003781
46264	9.685819	1.272630	-1.046249	-0.034254	-0.012436	0.030529	-0.807903	-0.014458	-0.285972	0.668849	0.101328	-0.736453	0.003213
46265	9.652150	1.233727	-1.021088	-0.028477	-0.011967	0.006670	-0.809594	-0.013949	-0.284079	0.668694	0.100731	-0.736678	0.002847
46266	9.643330	1.315290	-0.950175	-0.057794	-0.002572	0.004776	-0.809056	-0.012460	-0.285268	0.668726	0.099248	-0.736853	0.001585
46267	9.643096	1.262040	-0.957760	-0.039382	0.000838	0.008468	-0.809049	-0.012235	-0.283977	0.668782	0.098477	-0.736907	0.001107
46268	9.677477	1.367992	-0.919706	-0.043016	0.017424	0.008461	-0.807506	-0.011506	-0.284655	0.669077	0.097020	-0.736833	0.000046
46269	9.695796	1.262215	-0.998379	-0.019708	0.027542	0.023155	-0.810070	-0.009787	-0.283672	0.669488	0.096297	-0.736554	0.000106
46270	9.653108	1.402784	-0.969295	0.009026	0.030258	0.037903	-0.808529	-0.008915	-0.284341	0.669870	0.094951	-0.736382	0.000091
46271	9.734025	1.313733	-1.062277	0.017295	0.045042	0.036978	-0.807015	-0.007615	-0.287821	0.670467	0.094525	-0.735893	0.000909
46272	9.687934	1.254295	-0.766243	0.065573	0.034195	0.030656	-0.805891	-0.006915	-0.287788	0.670800	0.093974	-0.735658	0.001571
46273	9.687141	1.162998	-0.829613	0.002699	0.006288	0.007621	-0.806915	-0.004050	-0.287172	0.670860	0.093781	-0.735629	0.001709
46274	9.764471	1.313292	-0.865343	0.048679	0.038933	0.014123	-0.807206	-0.005327	-0.290371	0.671298	0.092645	-0.735374	0.001359
46275	9.725669	1.270093	-0.878667	0.056399	0.006742	-0.002343	-0.807473	-0.005421	-0.288388	0.671267	0.093323	-0.735314	0.002150
46276	9.679200	1.100879	-0.894941	0.088281	-0.000400	-0.007814	-0.807479	-0.006184	-0.290422	0.671055	0.092819	-0.735572	0.001810
46277	9.700945	1.159163	-0.912283	0.049772	-0.011218	-0.009693	-0.808588	-0.006839	-0.288466	0.670774	0.093512	-0.735739	0.002377
