# Supplementary material for: Identification of Haptic Based Guiding Using Hard Reins
Source: PLoS One. 2015 Jul 22;10(7):e0132020. doi: 10.1371/journal.pone.0132020 (PMC4511788; doi:10.1371/journal.pone.0132020)
Supplement: S9 File — (ZIP) [file pone.0132020.s009.zip › Exp2_MotionData2/Subject10/path2/T10/gh10.txt]

// Start Time: 0
// Sample rate: 25.0Hz
// Scenario: 4.9
// Firmware Version: 2.6.1
Counter	Acc_X	Acc_Y	Acc_Z	Gyr_X	Gyr_Y	Gyr_Z	Mag_X	Mag_Y	Mag_Z	Quat_w	Quat_x	Quat_y	Quat_z
45692	0.706526	-9.772388	-0.664218	0.008810	0.015892	-0.011843	-0.248698	0.849511	0.266170	0.280124	-0.348303	0.642890	-0.622019
45693	0.711060	-9.712288	-0.682539	0.018471	0.015887	-0.019180	-0.249480	0.848410	0.264604	0.279922	-0.348282	0.642546	-0.622478
45694	0.723254	-9.741090	-0.668425	0.042059	0.012276	-0.011670	-0.250282	0.849519	0.265135	0.279979	-0.348043	0.641956	-0.623193
45695	0.778827	-9.764941	-0.639432	0.017606	0.021385	-0.015497	-0.249870	0.849485	0.262250	0.279745	-0.347911	0.641677	-0.623660
45696	0.788245	-9.716764	-0.629066	0.021102	-0.006023	-0.013593	-0.250801	0.849233	0.263305	0.279859	-0.348035	0.641237	-0.623992
45697	0.769096	-9.745629	-0.615245	0.014041	0.004949	-0.007185	-0.249468	0.848657	0.261984	0.279913	-0.348022	0.640966	-0.624253
45698	0.851023	-9.735888	-0.628748	0.012154	0.004995	0.006652	-0.250398	0.849352	0.261992	0.280069	-0.347791	0.640844	-0.624437
45699	0.812430	-9.731038	-0.595430	0.026222	0.015951	-0.000679	-0.250930	0.849905	0.261997	0.280143	-0.347493	0.640525	-0.624897
45700	0.745119	-9.774611	-0.632680	0.036655	0.016887	0.006755	-0.251047	0.849469	0.259378	0.280297	-0.346953	0.640175	-0.625486
45701	0.769616	-9.856382	-0.635999	0.003406	0.015948	0.010285	-0.249069	0.851500	0.259494	0.280348	-0.346643	0.640218	-0.625591
45702	0.726002	-9.808115	-0.568510	0.014002	0.008615	0.001116	-0.250528	0.851928	0.259637	0.280411	-0.346437	0.640049	-0.625850
45703	0.720997	-9.769641	-0.572818	0.006958	0.001303	0.003858	-0.249332	0.851363	0.259234	0.280595	-0.346372	0.639920	-0.625935
45704	0.754914	-9.803195	-0.553767	-0.033335	-0.001464	0.010122	-0.249869	0.850841	0.261072	0.280562	-0.346433	0.640354	-0.625472
45705	0.762024	-9.774058	-0.481271	0.005197	-0.007823	0.010325	-0.249075	0.852733	0.259756	0.280931	-0.346409	0.640238	-0.625439
45706	0.783443	-9.716396	-0.518673	0.043695	-0.008695	0.007751	-0.249594	0.852447	0.257927	0.281439	-0.346101	0.639681	-0.625950
45707	0.711616	-9.822368	-0.506426	0.003423	-0.008736	0.014009	-0.249588	0.851892	0.257141	0.281854	-0.346051	0.639605	-0.625870
45708	0.749823	-9.745389	-0.533798	0.019120	-0.015102	0.015942	-0.248412	0.852589	0.259751	0.282428	-0.345910	0.639347	-0.625952
45709	0.769251	-9.774158	-0.514814	0.055948	-0.018726	0.012445	-0.248404	0.853116	0.257787	0.283312	-0.345709	0.638542	-0.626485
45710	0.711467	-9.793715	-0.570844	0.050596	-0.009579	0.019786	-0.249463	0.855027	0.256224	0.283974	-0.345163	0.638005	-0.627033
45711	0.745182	-9.783915	-0.539183	0.064717	-0.007761	0.008781	-0.247070	0.854712	0.254764	0.284730	-0.344822	0.637126	-0.627772
45712	0.703984	-9.735544	-0.442861	0.064745	0.015975	0.003202	-0.247587	0.856322	0.251101	0.285032	-0.344165	0.636397	-0.628734
45713	0.711560	-9.807700	-0.439001	0.071777	-0.002286	0.006961	-0.247457	0.857140	0.250970	0.285743	-0.343737	0.635443	-0.629609
45714	0.673003	-9.812640	-0.453834	0.049011	-0.001402	0.006843	-0.247450	0.858347	0.248613	0.286198	-0.343337	0.634838	-0.630230
45715	0.658897	-9.887124	-0.414199	-0.034783	-0.000633	-0.012038	-0.246921	0.858614	0.248608	0.285916	-0.343738	0.635107	-0.629870
45716	0.663475	-9.836689	-0.444658	-0.038506	0.001241	0.006396	-0.247717	0.857269	0.249924	0.285707	-0.343787	0.635629	-0.629411
45717	0.663222	-9.781181	-0.395867	-0.013955	0.006732	0.000049	-0.248382	0.857824	0.249930	0.285629	-0.343821	0.635760	-0.629295
45718	0.701564	-9.730474	-0.365990	0.000155	0.006722	-0.011879	-0.247188	0.857263	0.249920	0.285418	-0.343844	0.635684	-0.629455
45719	0.788726	-9.807298	-0.366254	0.015900	-0.000542	-0.004398	-0.246929	0.857136	0.251227	0.285579	-0.343856	0.635364	-0.629699
45720	0.762223	-9.812246	-0.390578	0.004469	0.004936	-0.000773	-0.248111	0.856995	0.249403	0.285507	-0.343682	0.635328	-0.629862
45721	0.754981	-9.812426	-0.438662	-0.029670	0.006724	-0.002794	-0.247713	0.856175	0.249924	0.285280	-0.343845	0.635633	-0.629569
45722	0.745137	-9.769033	-0.409337	0.011429	0.004946	0.000183	-0.248243	0.857267	0.249142	0.285266	-0.343617	0.635518	-0.629816
45723	0.726035	-9.807490	-0.386047	0.021058	0.004958	0.003001	-0.247053	0.856443	0.250180	0.285482	-0.343439	0.635211	-0.630124
45724	0.769156	-9.749735	-0.408842	-0.015586	-0.002422	-0.011940	-0.248249	0.857278	0.250190	0.285268	-0.343658	0.635286	-0.630026
45725	0.730826	-9.800213	-0.371496	0.000044	-0.002372	0.004751	-0.247712	0.857801	0.248484	0.285453	-0.343672	0.635212	-0.630009
45726	0.706767	-9.812400	-0.403101	0.019279	-0.006003	0.006700	-0.248503	0.856173	0.248882	0.285674	-0.343414	0.635002	-0.630262
45727	0.745372	-9.819647	-0.434051	0.001807	-0.006024	0.002922	-0.247448	0.856035	0.249921	0.285894	-0.343488	0.634873	-0.630252
45728	0.720848	-9.730525	-0.392218	-0.029752	-0.011543	0.004611	-0.247322	0.857810	0.249790	0.285888	-0.343674	0.635198	-0.629825
45729	0.720853	-9.730427	-0.363408	-0.001734	-0.002377	0.003816	-0.247863	0.857974	0.251890	0.286048	-0.343711	0.635138	-0.629792
45730	0.697073	-9.802868	-0.424664	-0.001774	0.004946	0.008422	-0.246534	0.857814	0.251094	0.286085	-0.343492	0.635225	-0.629807
45731	0.673099	-9.831808	-0.430095	-0.017459	0.001255	0.002811	-0.247859	0.858509	0.250712	0.286078	-0.343586	0.635379	-0.629604
45732	0.682480	-9.773842	-0.371578	-0.021001	-0.002397	0.006487	-0.247052	0.856305	0.250049	0.285923	-0.343464	0.635723	-0.629394
45733	0.663497	-9.838899	-0.387072	-0.026128	0.006706	-0.004625	-0.247191	0.856456	0.251229	0.285695	-0.343632	0.635965	-0.629161
45734	0.701795	-9.781169	-0.414713	-0.027885	0.003050	-0.007398	-0.246930	0.857273	0.251228	0.285347	-0.343756	0.636277	-0.628936
45735	0.696846	-9.752123	-0.361536	0.005492	0.006707	-0.019234	-0.246145	0.858098	0.252531	0.285153	-0.343929	0.636019	-0.629191
45736	0.711321	-9.754533	-0.371038	-0.030528	-0.002431	-0.004635	-0.246935	0.858370	0.251490	0.284886	-0.344097	0.636355	-0.628880
45737	0.740341	-9.773790	-0.390242	-0.007024	0.004944	0.008395	-0.246939	0.857835	0.252669	0.284977	-0.344011	0.636431	-0.628809
45738	0.716231	-9.773839	-0.390468	0.012335	0.006762	-0.002585	-0.247196	0.857143	0.251623	0.284895	-0.343775	0.636304	-0.629103
45739	0.663605	-9.860440	-0.353763	0.003647	0.014047	-0.004485	-0.246141	0.857547	0.252138	0.284783	-0.343676	0.636207	-0.629306
45740	0.648722	-9.773975	-0.391100	0.003507	0.016810	0.002889	-0.247728	0.857833	0.251627	0.284616	-0.343328	0.636268	-0.629510
45741	0.672695	-9.742448	-0.332817	0.005352	0.004911	-0.004467	-0.246401	0.856997	0.251616	0.284634	-0.343331	0.636096	-0.629674
45742	0.697032	-9.793169	-0.402922	0.021077	0.004946	-0.000692	-0.247727	0.857831	0.251365	0.284714	-0.343099	0.635832	-0.630031
45743	0.697252	-9.841434	-0.444409	-0.002452	0.003071	-0.010034	-0.246672	0.858234	0.251881	0.284633	-0.343241	0.635710	-0.630113
45744	0.745240	-9.793302	-0.469694	-0.015651	0.012213	-0.007347	-0.247600	0.858518	0.251888	0.284303	-0.343230	0.635894	-0.630083
45745	0.735603	-9.793181	-0.428970	-0.013877	0.012208	-0.008262	-0.246798	0.856865	0.251619	0.284047	-0.343301	0.635981	-0.630071
45746	0.750009	-9.781187	-0.447873	-0.010379	0.019522	-0.010101	-0.248659	0.857987	0.252290	0.283601	-0.343178	0.636134	-0.630184
45747	0.789198	-9.908476	-0.401278	-0.012028	0.012209	-0.010091	-0.247329	0.857689	0.251362	0.283333	-0.343264	0.636185	-0.630208
45748	0.692306	-9.812339	-0.376827	-0.012122	0.014032	-0.006411	-0.247726	0.857422	0.251496	0.283037	-0.343218	0.636330	-0.630219
45749	0.682254	-9.725683	-0.361301	-0.005100	0.021331	-0.013775	-0.248258	0.856889	0.252286	0.282656	-0.343194	0.636318	-0.630415
45750	0.672720	-9.749840	-0.383336	0.012426	-0.006063	-0.011797	-0.247991	0.858919	0.250451	0.282708	-0.343324	0.636006	-0.630635
45751	0.701817	-9.788610	-0.479636	-0.003389	-0.002402	-0.007264	-0.246927	0.857946	0.250180	0.282725	-0.343505	0.635885	-0.630651
45752	0.706696	-9.800623	-0.477358	0.022760	-0.002343	0.004867	-0.247857	0.857962	0.250711	0.283019	-0.343326	0.635574	-0.630930
45753	0.723671	-9.819724	-0.443858	0.026371	0.002207	-0.004350	-0.247994	0.857973	0.251629	0.283218	-0.343244	0.635126	-0.631337
45754	0.721063	-9.781508	-0.524970	-0.040381	0.014063	0.011905	-0.246669	0.857823	0.251750	0.282981	-0.343148	0.635741	-0.630876
45755	0.730735	-9.783583	-0.433682	-0.020141	0.014061	0.004624	-0.246406	0.857279	0.252402	0.282823	-0.343066	0.636012	-0.630718
45756	0.726239	-9.850836	-0.396256	-0.008689	0.010409	0.002844	-0.247203	0.857293	0.252932	0.282700	-0.342916	0.636163	-0.630702
45757	0.697574	-9.908743	-0.426144	-0.012147	0.004914	0.000991	-0.248265	0.858124	0.252679	0.282669	-0.342950	0.636257	-0.630604
45758	0.639263	-9.812446	-0.377324	-0.002427	-0.000602	-0.011879	-0.248132	0.857444	0.253202	0.282551	-0.343098	0.636162	-0.630672
45759	0.638657	-9.684963	-0.389946	0.022062	-0.002414	-0.017295	-0.248131	0.857713	0.252809	0.282620	-0.343260	0.635657	-0.631061
45760	0.794125	-9.935305	-0.509640	-0.022657	-0.007868	0.002810	-0.249455	0.857727	0.252689	0.282625	-0.343411	0.635886	-0.630746
45761	0.730817	-9.808236	-0.606878	-0.012139	0.004901	-0.011930	-0.248654	0.856755	0.252158	0.282431	-0.343609	0.635896	-0.630715
45762	0.712804	-9.562357	-0.464356	-0.028099	0.026832	-0.002831	-0.249984	0.855831	0.254002	0.281909	-0.343448	0.636338	-0.630591
45763	0.773486	-9.648933	-0.486611	-0.015924	0.019578	0.011092	-0.248398	0.855141	0.255168	0.281791	-0.343190	0.636639	-0.630481
45764	0.832244	-9.841638	-0.582392	-0.040331	0.008594	0.010076	-0.249198	0.856246	0.255306	0.281551	-0.343134	0.637236	-0.630015
45765	0.759972	-9.851153	-0.508779	-0.019256	0.003109	0.006496	-0.247476	0.856633	0.254899	0.281558	-0.343165	0.637456	-0.629772
45766	0.692695	-9.899342	-0.488476	-0.026228	-0.000567	0.006466	-0.247875	0.855556	0.256212	0.281513	-0.343219	0.637784	-0.629430
45767	0.685326	-9.870464	-0.483339	-0.047166	-0.009749	-0.001011	-0.247613	0.855829	0.256472	0.281399	-0.343663	0.638232	-0.628784
45768	0.624634	-9.784093	-0.521105	-0.015765	-0.006054	0.002828	-0.246961	0.855571	0.258693	0.281469	-0.343791	0.638363	-0.628550
45769	0.615131	-9.812905	-0.497591	-0.047212	0.004861	-0.002885	-0.247489	0.854623	0.259090	0.281149	-0.344072	0.638884	-0.628011
45770	0.653726	-9.820342	-0.583760	-0.061154	0.008490	-0.012187	-0.248807	0.852046	0.259754	0.280464	-0.344396	0.639599	-0.627411
45771	0.678032	-9.858530	-0.507246	-0.055696	0.001144	-0.026912	-0.248823	0.853979	0.261458	0.279834	-0.345075	0.640041	-0.626868
45772	0.676762	-9.586311	-0.412213	-0.068127	-0.007993	-0.019592	-0.248290	0.852201	0.262107	0.279276	-0.345796	0.640667	-0.626080
45773	0.681823	-9.639469	-0.480131	-0.028021	-0.007902	-0.002774	-0.248431	0.851948	0.263942	0.279258	-0.346121	0.640873	-0.625697
45774	0.754547	-9.726260	-0.571897	-0.001765	-0.002369	-0.000795	-0.249756	0.852778	0.263429	0.279254	-0.346089	0.640868	-0.625722
45775	0.778958	-9.793915	-0.668646	-0.015704	-0.000563	-0.007324	-0.249758	0.853054	0.263692	0.279169	-0.346313	0.640930	-0.625573
45776	0.762064	-9.789038	-0.639927	-0.023558	0.014037	-0.011079	-0.248963	0.852230	0.264209	0.278733	-0.346390	0.641184	-0.625463
45777	0.845205	-9.521429	-0.534568	-0.033424	0.015898	0.002701	-0.248701	0.851147	0.265647	0.278437	-0.346381	0.641627	-0.625146
45778	0.734705	-9.605691	-0.483965	-0.014359	0.001343	0.029583	-0.248574	0.852106	0.265908	0.278627	-0.345931	0.642038	-0.624889
45779	0.711526	-9.808341	-0.626265	0.042822	-0.001391	0.006815	-0.248437	0.852367	0.264859	0.279133	-0.345659	0.641457	-0.625410
45780	0.716999	-9.948058	-0.676187	0.043688	0.010508	0.012346	-0.248697	0.852904	0.263552	0.279417	-0.345019	0.641059	-0.626045
45781	0.668709	-9.928495	-0.556329	-0.001630	0.004917	-0.004491	-0.247768	0.852888	0.263020	0.279395	-0.345059	0.640993	-0.626100
45782	0.694141	-9.697392	-0.538446	-0.003400	-0.002414	-0.013728	-0.248302	0.852631	0.264072	0.279279	-0.345266	0.640884	-0.626149
45783	0.710426	-9.572225	-0.534137	0.004375	-0.001478	-0.010004	-0.248830	0.853720	0.262898	0.279313	-0.345422	0.640668	-0.626268
45784	0.813223	-9.899541	-0.616992	0.070114	-0.002285	-0.002266	-0.248292	0.853290	0.261584	0.279801	-0.345025	0.639742	-0.627215
45785	0.837330	-9.899550	-0.633572	0.026355	0.004978	-0.004344	-0.248294	0.854109	0.261454	0.279970	-0.344908	0.639326	-0.627628
45786	0.788585	-9.783745	-0.514768	-0.040231	0.005814	-0.000999	-0.248019	0.852322	0.260796	0.279619	-0.345020	0.639832	-0.627208
45787	0.732664	-9.685209	-0.516309	-0.005225	-0.009700	-0.004497	-0.248430	0.853576	0.262633	0.279754	-0.345266	0.639728	-0.627118
45788	0.754964	-9.812754	-0.534695	0.028019	-0.000503	0.003048	-0.248166	0.854660	0.261977	0.280045	-0.345064	0.639349	-0.627486
45789	0.694703	-9.817828	-0.576140	0.020974	-0.011474	0.006719	-0.247759	0.853822	0.260663	0.280526	-0.345042	0.638984	-0.627655
45790	0.673156	-9.849079	-0.555173	0.015693	-0.013299	0.012233	-0.247226	0.854080	0.259742	0.280965	-0.344905	0.638776	-0.627746
45791	0.735741	-9.827280	-0.549482	0.003532	-0.016982	0.002949	-0.247493	0.854088	0.260268	0.281349	-0.345098	0.638574	-0.627673
45792	0.713821	-9.781687	-0.573054	0.010567	-0.015166	-0.004404	-0.249350	0.855201	0.260022	0.281548	-0.345206	0.638315	-0.627788
45793	0.672612	-9.730910	-0.476698	-0.005174	-0.024335	-0.004474	-0.246843	0.855462	0.261573	0.281874	-0.345634	0.638131	-0.627593
45794	0.720726	-9.711858	-0.562407	-0.014018	-0.024317	0.001020	-0.247360	0.855036	0.259482	0.282125	-0.345964	0.638146	-0.627284
45795	0.677794	-9.813213	-0.624247	-0.012217	-0.027065	-0.000808	-0.247103	0.854641	0.261313	0.282483	-0.346419	0.638063	-0.626955
45796	0.677777	-9.808294	-0.592969	-0.005256	-0.001465	0.001033	-0.246316	0.855189	0.262224	0.282553	-0.346463	0.638069	-0.626893
45797	0.682287	-9.740795	-0.558371	-0.002513	-0.013377	-0.011859	-0.246571	0.854630	0.260785	0.282666	-0.346832	0.637869	-0.626842
45798	0.687527	-9.829882	-0.578777	-0.012142	-0.000584	-0.009154	-0.245910	0.853811	0.261696	0.282502	-0.346985	0.637922	-0.626777
45799	0.701718	-9.769516	-0.524982	-0.026168	0.006711	-0.009240	-0.246707	0.854231	0.261703	0.282228	-0.347201	0.638151	-0.626548
45800	0.759644	-9.783968	-0.563056	-0.036723	0.012205	-0.004684	-0.246448	0.854241	0.263010	0.281779	-0.347269	0.638619	-0.626235
45801	0.836358	-9.687249	-0.469756	0.000065	0.012242	-0.008192	-0.247107	0.853699	0.262753	0.281627	-0.347256	0.638555	-0.626376
45802	0.807814	-9.769104	-0.466369	0.010588	0.003118	-0.004430	-0.247238	0.852747	0.263147	0.281627	-0.347169	0.638381	-0.626602
45803	0.793094	-9.716245	-0.480170	-0.007034	0.001292	0.003787	-0.247111	0.854385	0.263016	0.281714	-0.347182	0.638422	-0.626514
45804	0.822288	-9.768919	-0.420618	-0.003332	-0.020670	-0.008155	-0.246447	0.854374	0.262617	0.281866	-0.347509	0.638267	-0.626422
45805	0.758950	-9.634550	-0.493747	0.001588	0.004973	0.011203	-0.248297	0.853844	0.262239	0.282058	-0.347333	0.638268	-0.626432
45806	0.769466	-9.819894	-0.520255	0.029652	-0.013258	0.017843	-0.246042	0.852997	0.262221	0.282652	-0.347032	0.637931	-0.626674
45807	0.717007	-9.947910	-0.632973	0.028100	-0.008738	-0.000624	-0.245641	0.852985	0.261431	0.283054	-0.347029	0.637442	-0.626992
45808	0.711764	-9.856261	-0.566917	-0.016397	-0.000613	-0.019326	-0.245510	0.854344	0.260776	0.282745	-0.347349	0.637471	-0.626925
45809	0.656027	-9.793572	-0.496938	-0.040093	-0.006120	-0.013906	-0.246043	0.853270	0.262090	0.282476	-0.347866	0.637761	-0.626464
45810	0.703945	-9.731044	-0.534025	-0.008675	-0.009717	-0.008204	-0.246311	0.853415	0.262616	0.282467	-0.348105	0.637724	-0.626373
45811	0.749955	-9.771726	-0.495755	0.015896	-0.011519	-0.009920	-0.246572	0.854090	0.261440	0.282708	-0.348321	0.637309	-0.626567
45812	0.788713	-9.812784	-0.563188	0.021238	-0.009699	-0.019120	-0.247759	0.853550	0.260794	0.282744	-0.348505	0.636835	-0.626930
45813	0.788516	-9.771944	-0.581823	-0.008635	-0.000572	-0.011904	-0.246448	0.853969	0.263141	0.282647	-0.348750	0.636776	-0.626897
45814	0.817426	-9.764437	-0.514228	-0.024481	-0.009696	0.000950	-0.247502	0.853427	0.262495	0.282664	-0.348984	0.636989	-0.626543
45815	0.749749	-9.731050	-0.562406	0.019270	0.008611	-0.004398	-0.247770	0.854251	0.262497	0.282737	-0.348862	0.636684	-0.626888
45816	0.725937	-9.793620	-0.551502	0.007093	0.004927	-0.008143	-0.247896	0.854239	0.261188	0.282649	-0.348825	0.636534	-0.627100
45817	0.740392	-9.793796	-0.611387	-0.015763	0.009497	-0.000882	-0.247232	0.854229	0.260921	0.282512	-0.348845	0.636701	-0.626981
45818	0.754958	-9.812853	-0.563504	0.001920	0.021353	-0.017421	-0.246704	0.854090	0.261310	0.282119	-0.348807	0.636613	-0.627269
45819	0.792975	-9.692281	-0.508643	0.013945	0.012282	0.002952	-0.248034	0.855473	0.261321	0.282200	-0.348576	0.636450	-0.627526
45820	0.802550	-9.677840	-0.513153	-0.022708	0.004904	-0.008297	-0.248424	0.853835	0.261193	0.281848	-0.348654	0.636703	-0.627384
45821	0.820141	-9.826838	-0.469465	0.007024	0.006795	0.004778	-0.249093	0.855213	0.261461	0.281972	-0.348508	0.636607	-0.627507
45822	0.793640	-9.831761	-0.486586	0.019416	0.006768	-0.009926	-0.248826	0.853849	0.262113	0.281962	-0.348440	0.636279	-0.627882
45823	0.730281	-9.687316	-0.427535	-0.012269	-0.007868	0.002847	-0.247628	0.853280	0.261317	0.282116	-0.348610	0.636327	-0.627670
45824	0.788905	-9.851088	-0.506107	0.019358	-0.002352	-0.002528	-0.247357	0.853128	0.260136	0.282281	-0.348529	0.636018	-0.627954
45825	0.731378	-9.920854	-0.469211	0.043966	-0.002351	-0.007940	-0.248683	0.854640	0.259361	0.282623	-0.348448	0.635314	-0.628557
45826	0.735393	-9.749968	-0.457174	0.017558	0.001292	-0.002550	-0.249741	0.854921	0.258977	0.282722	-0.348325	0.635052	-0.628846
45827	0.750336	-9.851033	-0.468055	0.007152	0.010407	-0.008149	-0.249599	0.854494	0.257404	0.282644	-0.348293	0.634882	-0.629071
45828	0.808403	-9.894270	-0.480123	0.021312	0.008571	-0.020990	-0.249215	0.856145	0.258842	0.282520	-0.348366	0.634443	-0.629528
45829	0.821953	-9.696609	-0.383597	0.011547	0.015884	-0.015524	-0.250131	0.855862	0.256885	0.282309	-0.348334	0.634195	-0.629890
45830	0.865057	-9.633925	-0.372712	-0.020967	-0.017010	-0.000873	-0.251195	0.855745	0.257679	0.282384	-0.348629	0.634331	-0.629557
45831	0.800632	-9.781257	-0.497816	0.031599	-0.018787	-0.002443	-0.250666	0.856150	0.257675	0.282916	-0.348755	0.633723	-0.629860
45832	0.890007	-9.819848	-0.576746	0.014154	-0.007840	-0.009925	-0.249331	0.854756	0.256616	0.283081	-0.348927	0.633363	-0.630052
45833	0.839134	-9.764228	-0.466009	-0.026232	-0.007866	0.002785	-0.249744	0.857098	0.257799	0.283133	-0.349181	0.633584	-0.629667
45834	0.835830	-9.576644	-0.492217	-0.043038	-0.017000	0.010088	-0.250940	0.856578	0.259118	0.283174	-0.349445	0.634083	-0.628999
45835	0.821805	-9.667947	-0.445614	-0.002708	-0.024272	0.011230	-0.249349	0.855605	0.259367	0.283702	-0.349666	0.633973	-0.628748
45836	0.692278	-9.812864	-0.530480	0.026119	-0.016009	0.019672	-0.249878	0.855611	0.259371	0.284357	-0.349426	0.633662	-0.628900
45837	0.702537	-9.942766	-0.527405	0.012227	-0.031567	0.017786	-0.248297	0.857644	0.259360	0.285167	-0.349569	0.633373	-0.628745
45838	0.678021	-9.856124	-0.507213	-0.038464	-0.011557	0.002727	-0.246571	0.855989	0.259869	0.285154	-0.349908	0.633751	-0.628181
45839	0.634131	-9.750148	-0.450920	-0.009585	-0.013371	-0.000823	-0.246436	0.855980	0.259213	0.285352	-0.350178	0.633712	-0.627979
45840	0.798021	-9.740479	-0.533279	-0.019225	-0.002389	-0.002728	-0.247229	0.855715	0.259088	0.285191	-0.350263	0.633917	-0.627798
45841	0.846591	-9.812405	-0.485820	-0.026336	0.004959	0.013842	-0.246705	0.854906	0.260917	0.285221	-0.350215	0.634296	-0.627429
45842	0.841486	-9.749621	-0.417768	-0.012297	-0.002351	0.010229	-0.246438	0.854356	0.260915	0.285333	-0.350158	0.634470	-0.627234
45843	0.807470	-9.691710	-0.350053	0.001559	-0.007791	0.025069	-0.245388	0.855720	0.261693	0.285860	-0.349969	0.634499	-0.627071
45844	0.761616	-9.687401	-0.470456	-0.012518	-0.020590	0.028708	-0.245120	0.855983	0.260905	0.286383	-0.349857	0.634728	-0.626662
45845	0.793362	-9.774094	-0.509787	-0.029991	-0.016947	0.028620	-0.244062	0.855565	0.261420	0.286847	-0.349919	0.635124	-0.626014
45846	0.653544	-9.779222	-0.520767	0.005121	-0.024268	0.017729	-0.242213	0.855692	0.262453	0.287461	-0.349949	0.635001	-0.625840
45847	0.629976	-9.894836	-0.541814	0.003493	-0.006932	0.008470	-0.243803	0.856525	0.261942	0.287784	-0.349946	0.634897	-0.625799
45848	0.596240	-9.899799	-0.566205	-0.002528	0.001250	-0.004494	-0.242078	0.856634	0.261142	0.287701	-0.349942	0.634884	-0.625853
45849	0.716844	-9.909049	-0.526798	-0.022546	0.023149	-0.015700	-0.243405	0.856791	0.261677	0.287159	-0.350017	0.635113	-0.625827
45850	0.730955	-9.831856	-0.477570	0.021159	0.009502	-0.009924	-0.242612	0.856785	0.261933	0.287139	-0.349914	0.634773	-0.626238
45851	0.812429	-9.723195	-0.412867	0.008765	0.013181	0.001080	-0.242867	0.855954	0.260624	0.287152	-0.349722	0.634667	-0.626448
45852	0.865309	-9.686846	-0.368651	0.012254	0.003144	0.003881	-0.243130	0.855681	0.260365	0.287279	-0.349529	0.634523	-0.626642
45853	0.836411	-9.696727	-0.426676	0.001589	-0.005967	0.019531	-0.243532	0.856104	0.261154	0.287711	-0.349388	0.634519	-0.626527
45854	0.904031	-9.720702	-0.440785	-0.012355	-0.012379	0.015782	-0.241681	0.856359	0.261401	0.288039	-0.349407	0.634663	-0.626220
45855	0.769066	-9.735708	-0.528681	-0.024727	-0.022436	0.024961	-0.240364	0.857446	0.262177	0.288559	-0.349559	0.634928	-0.625626
45856	0.600767	-9.837211	-0.560484	-0.014142	-0.024290	0.019479	-0.241155	0.857447	0.261397	0.289011	-0.349629	0.635085	-0.625220
45857	0.643953	-9.793958	-0.602687	-0.044898	-0.013328	0.026689	-0.239833	0.857300	0.261910	0.289297	-0.349759	0.635672	-0.624417
45858	0.567963	-10.036882	-0.529981	-0.014060	-0.009673	0.021310	-0.237984	0.856748	0.263467	0.289655	-0.349691	0.635887	-0.624071
45859	0.538641	-9.957806	-0.608369	-0.040183	-0.013408	-0.000047	-0.239312	0.857313	0.263740	0.289647	-0.350130	0.636232	-0.623476
45860	0.520041	-10.099509	-0.521704	-0.012841	0.001203	-0.011923	-0.238787	0.855958	0.265569	0.289459	-0.350341	0.636262	-0.623414
45861	0.579585	-9.942818	-0.470936	0.023068	0.006710	-0.020985	-0.239049	0.856091	0.264916	0.289384	-0.350423	0.635789	-0.623885
45862	0.721227	-9.812477	-0.434176	-0.022303	0.002064	-0.039667	-0.240633	0.855963	0.264012	0.288781	-0.351038	0.635743	-0.623866
45863	0.888499	-9.499709	-0.541061	-0.010332	0.001223	-0.030383	-0.239977	0.856646	0.264662	0.288419	-0.351506	0.635584	-0.623932
45864	0.932079	-9.538146	-0.548395	-0.013945	-0.006048	-0.015620	-0.242626	0.855727	0.265469	0.288270	-0.351861	0.635559	-0.623826
45865	0.908350	-9.620106	-0.578575	-0.050983	0.001297	0.014640	-0.240768	0.854748	0.265453	0.288172	-0.351998	0.636221	-0.623119
45866	0.749297	-9.634734	-0.541853	-0.023095	0.006816	0.026764	-0.239982	0.854621	0.267280	0.288326	-0.351708	0.636681	-0.622742
45867	0.556608	-9.668187	-0.361668	0.022562	-0.013296	0.021481	-0.240243	0.854614	0.266366	0.289020	-0.351512	0.636386	-0.622832
45868	0.537576	-9.726288	-0.453887	-0.000260	-0.007821	0.026898	-0.239587	0.856521	0.266230	0.289466	-0.351213	0.636510	-0.622667
45869	0.558295	-10.032123	-0.539607	-0.012382	-0.001432	0.026843	-0.238271	0.857066	0.267530	0.289838	-0.350996	0.636758	-0.622363
45870	0.504771	-9.933852	-0.620352	0.022847	-0.001473	-0.004363	-0.239055	0.856510	0.265833	0.290015	-0.350923	0.636388	-0.622699
45871	0.619482	-9.716941	-0.582629	0.026425	0.006726	-0.022822	-0.239590	0.856526	0.266754	0.289941	-0.351008	0.635856	-0.623229
45872	0.634394	-9.813334	-0.634257	0.007220	0.015842	-0.025696	-0.238797	0.857607	0.266355	0.289578	-0.351138	0.635600	-0.623586
45873	0.735370	-9.750402	-0.584418	-0.026186	0.019508	-0.012027	-0.238791	0.857595	0.265176	0.289105	-0.351233	0.635876	-0.623470
45874	0.857800	-9.634399	-0.507226	-0.022857	0.038751	0.000879	-0.239850	0.856249	0.266101	0.288495	-0.350836	0.636357	-0.623486
45875	0.897972	-9.955429	-0.122440	-0.019114	0.019564	0.012015	-0.239323	0.856791	0.266228	0.288366	-0.350586	0.636700	-0.623336
45876	0.540299	-9.772815	0.011222	0.045753	-0.044427	0.001343	-0.240636	0.856919	0.263881	0.289325	-0.350847	0.635835	-0.623628
45877	0.661299	-9.384988	-0.635200	-0.079262	-0.042593	0.029310	-0.238514	0.856753	0.263340	0.289786	-0.351494	0.636683	-0.622182
45878	0.715507	-10.140408	-0.633286	-0.089109	-0.044495	0.006230	-0.236813	0.855688	0.268172	0.289876	-0.352490	0.637519	-0.620719
45879	0.546759	-9.651093	-0.985702	-0.122696	-0.050030	-0.003187	-0.237090	0.854358	0.271579	0.289718	-0.353895	0.638640	-0.618838
45880	0.585222	-9.629572	-1.047460	-0.142115	-0.024425	0.006828	-0.236437	0.852198	0.275109	0.289101	-0.354854	0.640293	-0.616866
45881	0.615339	-9.871887	-0.858521	-0.057861	-0.002423	0.002617	-0.234331	0.851928	0.277843	0.288861	-0.355220	0.640937	-0.616099
45882	0.634394	-9.813342	-0.636658	-0.001741	0.015886	-0.004515	-0.235799	0.851966	0.279950	0.288678	-0.355112	0.640953	-0.616230
45883	0.517914	-9.654747	-0.630719	0.038563	0.004916	-0.017227	-0.234863	0.851530	0.278502	0.288789	-0.355080	0.640308	-0.616866
45884	0.754675	-9.750044	-0.490605	0.046286	-0.011424	0.014228	-0.235246	0.850693	0.276409	0.289472	-0.354734	0.639739	-0.617336
45885	0.841402	-9.743340	-0.691361	-0.036907	-0.018804	0.011978	-0.234853	0.851239	0.276799	0.289707	-0.355060	0.640088	-0.616676
45886	0.691513	-9.659537	-0.725194	-0.059610	-0.007918	-0.002930	-0.234454	0.850960	0.276664	0.289329	-0.355449	0.640753	-0.615938
45887	0.682170	-9.727277	-0.827061	-0.091134	-0.012512	-0.001232	-0.234462	0.849619	0.279283	0.288932	-0.356182	0.641713	-0.614701
45888	0.604858	-9.698969	-0.947420	-0.166378	-0.006228	-0.012701	-0.234473	0.848825	0.281903	0.287557	-0.357191	0.643681	-0.612699
45889	0.623890	-9.640867	-0.855201	-0.157637	-0.008044	-0.010811	-0.234634	0.849290	0.287143	0.286507	-0.358370	0.645412	-0.610678
45890	0.781923	-9.409578	-0.860085	-0.105220	-0.002481	-0.012405	-0.234108	0.845762	0.290543	0.285482	-0.358929	0.646670	-0.609499
45891	0.827946	-9.457891	-0.941957	-0.036839	-0.000594	-0.023131	-0.235158	0.843584	0.290420	0.285042	-0.359488	0.646873	-0.609159
45892	0.614953	-9.795281	-0.972684	0.068322	-0.009642	-0.018884	-0.234893	0.843851	0.290025	0.285243	-0.359189	0.645947	-0.610223
45893	0.558610	-10.117902	-0.996941	0.069859	0.003237	0.018033	-0.235414	0.844384	0.288064	0.286026	-0.358557	0.645170	-0.611050
45894	0.674156	-10.079201	-1.004922	-0.108972	0.008607	0.042963	-0.235170	0.846321	0.290552	0.285300	-0.358066	0.647055	-0.609682
45895	0.633778	-9.699148	-1.016773	-0.119504	0.021338	0.021643	-0.233316	0.843587	0.292762	0.284534	-0.358247	0.648720	-0.608163
45896	0.585233	-9.626739	-0.922584	-0.028225	0.015876	-0.003734	-0.232254	0.842754	0.292753	0.283951	-0.358048	0.649192	-0.608048
45897	0.556462	-9.660451	-0.913722	0.029500	0.015951	0.003019	-0.232778	0.842749	0.291710	0.284099	-0.357684	0.648878	-0.608529
45898	0.596502	-9.968250	-0.881655	-0.028176	0.004947	0.013835	-0.233055	0.843861	0.293153	0.283722	-0.357230	0.649501	-0.608306
45899	0.587122	-10.026175	-0.928168	-0.073668	0.012205	0.011751	-0.232260	0.842903	0.293932	0.283292	-0.357379	0.650481	-0.607372
45900	0.617693	-9.859851	-0.858331	0.020994	0.015915	-0.008087	-0.233064	0.842930	0.295772	0.283172	-0.357132	0.650227	-0.607845
45901	0.636527	-9.760918	-0.787147	0.061274	0.003156	-0.010637	-0.233319	0.843186	0.293679	0.283554	-0.356913	0.649348	-0.608734
45902	0.696469	-9.693692	-0.864868	0.050637	-0.002302	-0.002376	-0.234373	0.843458	0.292378	0.283942	-0.356636	0.648675	-0.609433
45903	0.701663	-9.770551	-0.827486	0.001742	-0.009685	-0.008146	-0.233445	0.843580	0.291977	0.284096	-0.356879	0.648459	-0.609449
45904	0.718540	-9.775756	-0.952238	0.015624	-0.002328	-0.000702	-0.232646	0.844379	0.290662	0.284289	-0.356816	0.648204	-0.609667
45905	0.657990	-9.718153	-0.959197	0.041856	-0.000483	-0.002423	-0.232382	0.844105	0.290921	0.284677	-0.356646	0.647593	-0.610235
45906	0.663304	-9.818943	-0.883739	0.026294	0.006774	-0.014506	-0.232645	0.845462	0.289614	0.284672	-0.356603	0.647153	-0.610729
45907	0.624648	-9.804789	-0.943919	-0.001824	-0.013338	-0.004467	-0.233571	0.844384	0.290145	0.284890	-0.356865	0.646987	-0.610650
45908	0.624654	-9.804673	-0.910307	-0.005224	0.016782	-0.017452	-0.233443	0.845749	0.290014	0.284479	-0.356900	0.646978	-0.610831
45909	0.643768	-9.765986	-0.866373	0.006992	0.015891	-0.013699	-0.233304	0.845191	0.289096	0.284269	-0.356873	0.646805	-0.611127
45910	0.607472	-9.737086	-0.837498	0.015747	-0.007864	-0.011775	-0.233441	0.846288	0.289228	0.284412	-0.357034	0.646430	-0.611363
45911	0.634132	-9.765859	-0.823249	-0.005250	0.003083	-0.011896	-0.235159	0.844943	0.289503	0.284306	-0.357207	0.646346	-0.611400
45912	0.662900	-9.734831	-0.913772	0.005141	-0.002359	-0.004451	-0.234499	0.844804	0.290022	0.284383	-0.357257	0.646189	-0.611501
45913	0.629055	-9.715632	-0.909017	0.008684	-0.002374	-0.009973	-0.234356	0.844238	0.288318	0.284471	-0.357392	0.645920	-0.611666
45914	0.711379	-9.790134	-0.930900	0.003396	0.003135	-0.002618	-0.233571	0.845741	0.289098	0.284496	-0.357372	0.645823	-0.611768
45915	0.711278	-9.771073	-0.985850	-0.024747	0.012271	0.006454	-0.234894	0.845212	0.289370	0.284354	-0.357308	0.646165	-0.611509
45916	0.692137	-9.799790	-0.928814	-0.001902	-0.000516	0.002898	-0.234753	0.844921	0.287797	0.284395	-0.357226	0.646188	-0.611515
45917	0.716134	-9.775662	-0.923451	-0.015849	-0.009681	-0.002696	-0.234632	0.845756	0.289368	0.284486	-0.357501	0.646232	-0.611265
45918	0.711099	-9.732508	-0.966105	-0.008935	0.006787	0.000080	-0.233970	0.845477	0.289625	0.284410	-0.357471	0.646326	-0.611219
45919	0.672738	-9.775701	-0.909452	-0.030709	-0.011537	-0.004616	-0.234898	0.845083	0.290156	0.284394	-0.357879	0.646529	-0.610772
45920	0.672742	-9.775636	-0.890245	-0.040301	-0.006075	-0.008365	-0.235162	0.844405	0.290420	0.284097	-0.358232	0.646906	-0.610303
45921	0.691660	-9.698711	-0.922600	-0.040328	-0.011557	-0.010205	-0.235699	0.844290	0.291996	0.283944	-0.358767	0.647186	-0.609764
45922	0.691920	-9.751468	-0.870522	0.015637	-0.002337	-0.000705	-0.235166	0.843463	0.291991	0.284133	-0.358699	0.646934	-0.609983
45923	0.701562	-9.751481	-0.880035	-0.007100	-0.006021	-0.002660	-0.233185	0.843994	0.292630	0.284239	-0.358879	0.646892	-0.609873
45924	0.677231	-9.705894	-0.903629	-0.007264	-0.005989	0.010257	-0.235309	0.844029	0.293696	0.284440	-0.358840	0.646979	-0.609710
45925	0.711317	-9.772970	-0.837032	0.019288	-0.013329	-0.011743	-0.234116	0.845370	0.292377	0.284719	-0.359076	0.646506	-0.609943
45926	0.731045	-9.866841	-0.857371	-0.015763	-0.002378	-0.004549	-0.233844	0.843997	0.292112	0.284648	-0.359249	0.646601	-0.609772
45927	0.735999	-9.890565	-0.761629	0.028131	-0.008753	-0.011699	-0.233843	0.843723	0.292112	0.284932	-0.359378	0.646041	-0.610158
45928	0.725903	-9.794252	-0.736365	0.029053	-0.024309	-0.019059	-0.233320	0.845087	0.292370	0.285321	-0.359785	0.645341	-0.610477
45929	0.797373	-9.616405	-0.838835	0.026188	-0.022436	-0.008007	-0.234639	0.844277	0.291856	0.285811	-0.360044	0.644746	-0.610723
45930	0.799115	-9.987173	-0.904036	0.094765	-0.018738	-0.020567	-0.233575	0.845206	0.290277	0.286577	-0.360019	0.643266	-0.611938
45931	0.707141	-9.907550	-0.786144	0.187647	-0.007723	-0.033043	-0.233039	0.848175	0.286868	0.287729	-0.359493	0.640591	-0.614507
45932	0.730824	-9.813361	-0.698176	0.275231	-0.007647	-0.039987	-0.234338	0.849225	0.281116	0.289437	-0.358569	0.636781	-0.618195
45933	0.735700	-9.812333	-0.400429	0.282316	0.014274	-0.039988	-0.234718	0.852860	0.274965	0.290891	-0.357292	0.632977	-0.622146
45934	0.697769	-9.946997	-0.354658	0.307044	-0.011325	-0.049971	-0.235487	0.856349	0.267376	0.292727	-0.356332	0.628633	-0.626225
45935	0.691844	-9.716204	-0.409093	0.292771	0.003314	-0.039925	-0.239436	0.859876	0.260075	0.294381	-0.355099	0.624589	-0.630185
45936	0.803349	-9.835766	-0.256084	0.270083	-0.000344	-0.032643	-0.238080	0.862514	0.251944	0.295999	-0.353963	0.620860	-0.633741
45937	0.841668	-9.780246	-0.226140	0.259665	0.019722	-0.045648	-0.239512	0.864789	0.245408	0.297121	-0.352766	0.617251	-0.637398
45938	0.846778	-9.835087	-0.082819	0.291357	0.014239	-0.054707	-0.240289	0.867749	0.239652	0.298427	-0.351587	0.613133	-0.641402
45939	0.793557	-9.791389	0.061339	0.370163	0.008825	-0.054306	-0.241311	0.869182	0.231410	0.300328	-0.349949	0.607933	-0.646341
45940	0.802658	-9.673183	0.144706	0.568148	0.012641	-0.074542	-0.242062	0.874262	0.218975	0.303321	-0.347344	0.599997	-0.653721
45941	0.888701	-9.501163	0.440808	0.920102	0.027624	-0.081097	-0.246480	0.879849	0.198319	0.308377	-0.342345	0.587364	-0.665362
45942	0.850245	-9.506816	0.920510	1.340693	0.025233	-0.106657	-0.249014	0.889019	0.169004	0.315946	-0.335014	0.568602	-0.681642
45943	0.966157	-9.521487	1.487952	1.570345	0.022695	-0.114720	-0.250318	0.897013	0.132999	0.324591	-0.325951	0.546176	-0.700063
45944	0.985886	-9.586540	2.154619	1.449583	0.018928	-0.088566	-0.252253	0.904820	0.091236	0.332680	-0.317251	0.525059	-0.716232
45945	1.101830	-9.613703	2.587446	1.087138	-0.023444	-0.058034	-0.253953	0.906980	0.059423	0.339014	-0.310915	0.508707	-0.727748
45946	1.095369	-9.254113	2.904521	0.889078	-0.025466	-0.042443	-0.258050	0.910008	0.029594	0.344266	-0.305721	0.495142	-0.736783
45947	1.145413	-9.113085	3.305482	0.983563	-0.029004	-0.029049	-0.259512	0.910318	0.004458	0.350167	-0.299634	0.480034	-0.746438
45948	1.123377	-9.027743	3.647373	1.014935	-0.030768	-0.006747	-0.258741	0.909959	-0.016636	0.356540	-0.293091	0.464405	-0.755847
45949	1.135389	-9.007565	3.911846	0.916076	-0.014439	-0.005430	-0.258475	0.907792	-0.041264	0.361991	-0.286810	0.450197	-0.764216
45950	1.040552	-8.818540	4.360142	0.822566	0.001835	-0.017945	-0.259006	0.905234	-0.064968	0.366513	-0.281037	0.437358	-0.771625
45951	1.083217	-8.659310	4.458802	0.868040	0.018330	-0.020516	-0.260851	0.902805	-0.090888	0.370946	-0.274559	0.423767	-0.779383
45952	1.159304	-8.417183	4.856623	1.008232	0.049502	-0.036480	-0.262035	0.898198	-0.114980	0.375564	-0.266650	0.408013	-0.788273
45953	1.109825	-8.136971	5.205793	1.052085	0.067763	-0.051072	-0.260693	0.890964	-0.139095	0.379814	-0.258069	0.391419	-0.797454
45954	1.090041	-8.015335	5.605831	0.999864	0.080409	-0.075363	-0.262780	0.884284	-0.166325	0.383219	-0.249822	0.375493	-0.806063
45955	1.103582	-7.804729	5.969016	0.980669	0.089492	-0.081025	-0.263940	0.874744	-0.191337	0.386143	-0.241454	0.359731	-0.814363
45956	1.195849	-7.878825	7.466877	1.169539	0.058520	-0.083723	-0.267041	0.863779	-0.224193	0.390009	-0.232080	0.340522	-0.823454
45957	1.150077	-7.399486	6.940217	1.417051	0.044142	-0.108307	-0.270134	0.850624	-0.257180	0.394419	-0.220964	0.316707	-0.833850
45958	1.235489	-7.100442	7.089250	1.837361	0.072863	-0.137614	-0.271083	0.830881	-0.290058	0.399619	-0.206060	0.285720	-0.846291
45959	1.163051	-6.040349	7.535569	2.114312	0.066767	-0.127033	-0.270848	0.800835	-0.339583	0.405501	-0.188603	0.249517	-0.858917
45960	1.352575	-5.306537	8.109395	2.156888	0.048574	-0.110212	-0.273253	0.765642	-0.386995	0.411202	-0.170736	0.212130	-0.869921
45961	1.217925	-4.358179	8.284687	2.064131	0.028452	-0.070097	-0.276136	0.720307	-0.437157	0.416604	-0.153445	0.175827	-0.878624
45962	1.118748	-3.770459	8.522472	1.834790	0.046615	-0.008565	-0.277382	0.681636	-0.475542	0.421690	-0.137341	0.143737	-0.884678
45963	1.038147	-3.054612	8.222070	1.427685	0.044478	0.035487	-0.275407	0.651115	-0.502423	0.425975	-0.124370	0.118651	-0.888256
45964	1.717519	-2.921863	8.650395	0.824835	0.100742	0.108039	-0.272173	0.627903	-0.521976	0.429693	-0.115346	0.104995	-0.889402
45965	1.533183	-3.159561	9.610423	0.364102	0.109251	0.096457	-0.268244	0.616554	-0.530788	0.432031	-0.110111	0.099424	-0.889573
45966	1.028582	-2.987633	10.222705	0.364163	0.046097	0.105749	-0.267645	0.606365	-0.536823	0.434652	-0.105997	0.093457	-0.889443
45967	1.202012	-2.972023	9.761208	0.670138	0.027136	0.042736	-0.265702	0.594221	-0.545227	0.436766	-0.099647	0.081621	-0.890306
45968	1.241705	-2.197887	9.549170	0.827510	0.014468	0.012141	-0.264524	0.579179	-0.557163	0.438599	-0.092195	0.066910	-0.891434
45969	1.162138	-1.693173	9.425869	0.668949	0.032519	-0.011789	-0.263344	0.561146	-0.567266	0.439557	-0.085810	0.054997	-0.892413
45970	1.185446	-1.519562	9.519748	0.356399	0.048623	-0.014328	-0.261668	0.548331	-0.574751	0.439887	-0.081888	0.048920	-0.892973
45971	1.103034	-1.417893	9.746071	0.179488	0.021024	0.000497	-0.264123	0.538735	-0.579713	0.440181	-0.079991	0.045646	-0.893173
45972	1.059682	-1.427573	9.755134	0.226778	0.026545	-0.002042	-0.263424	0.533498	-0.582864	0.440512	-0.077587	0.041708	-0.893415
45973	1.024827	-1.202045	9.585121	0.255960	0.016638	0.038718	-0.262211	0.530863	-0.585102	0.441595	-0.075059	0.037084	-0.893300
45974	1.021622	-1.038803	9.476948	0.099754	0.017460	0.065606	-0.261520	0.526725	-0.587729	0.442938	-0.073883	0.035437	-0.892800
45975	0.980828	-1.077156	9.543249	0.020600	0.019298	0.107655	-0.258473	0.526417	-0.587754	0.444889	-0.073335	0.035137	-0.891886
45976	1.053994	-1.249980	9.623132	0.123756	0.041409	0.132149	-0.258045	0.523366	-0.591426	0.447428	-0.071467	0.033374	-0.890835
45977	1.093201	-1.382164	9.645651	0.307396	0.030716	0.160790	-0.256811	0.517026	-0.594845	0.450712	-0.068125	0.028146	-0.889621
45978	1.024749	-1.193028	9.407595	0.401876	0.027136	0.146498	-0.252555	0.513547	-0.595929	0.453870	-0.063999	0.021321	-0.888511
45979	0.903016	-0.937733	9.549280	0.416595	0.028970	0.152089	-0.249834	0.503328	-0.602504	0.457085	-0.059706	0.014129	-0.887304
45980	0.925415	-1.066025	10.015826	0.419458	0.036252	0.152094	-0.247384	0.493126	-0.607768	0.460287	-0.055246	0.007079	-0.886021
45981	0.883606	-0.890287	10.065915	0.426762	0.017881	0.115232	-0.245186	0.480321	-0.613686	0.462788	-0.051056	-0.000415	-0.884997
45982	0.838897	-0.603201	10.311996	0.283509	-0.002492	0.079450	-0.244875	0.473031	-0.617359	0.464505	-0.048539	-0.005495	-0.884222
45983	0.887426	-0.678527	10.068921	0.113940	0.019200	0.047188	-0.243001	0.470528	-0.619340	0.465459	-0.047221	-0.007489	-0.883777
45984	0.813281	-0.301409	9.922274	0.113939	-0.002792	0.022284	-0.243651	0.468068	-0.619860	0.465991	-0.046276	-0.009628	-0.883526
45985	0.998843	-0.297437	9.568758	0.241755	0.005589	0.008163	-0.244152	0.463266	-0.621954	0.466363	-0.044001	-0.014039	-0.883387
45986	1.063423	-0.186503	9.604527	0.232934	-0.022727	0.014619	-0.243839	0.454479	-0.624842	0.466845	-0.042296	-0.018474	-0.883134
45987	1.188312	-0.082682	9.635957	0.076944	-0.028322	0.030449	-0.244481	0.451188	-0.626410	0.467443	-0.042179	-0.020274	-0.882783
45988	1.362077	-0.118425	9.637077	0.006875	-0.010080	0.036535	-0.244739	0.449549	-0.626540	0.468118	-0.042369	-0.020579	-0.882410
45989	1.381455	-0.127190	9.877205	-0.010290	-0.024795	0.013397	-0.245402	0.450916	-0.627320	0.468340	-0.043026	-0.020829	-0.882254
45990	1.424545	-0.075249	9.561443	-0.008450	-0.006550	-0.012460	-0.245938	0.451206	-0.626267	0.468140	-0.043277	-0.020872	-0.882347
45991	1.463402	-0.132789	9.599410	-0.008214	0.004368	-0.032776	-0.246341	0.452308	-0.626002	0.467560	-0.043409	-0.020937	-0.882647
45992	1.550877	-0.261352	9.948926	0.014172	0.016179	-0.064053	-0.246070	0.450663	-0.626005	0.466477	-0.043026	-0.021211	-0.883232
45993	1.324691	-0.358142	9.921450	-0.023293	0.049869	-0.084603	-0.246064	0.450787	-0.627314	0.464985	-0.042503	-0.020626	-0.884057
45994	1.034883	-0.231590	10.508692	-0.166547	0.120845	-0.113149	-0.243955	0.452412	-0.626545	0.462915	-0.041931	-0.016773	-0.885252
45995	0.999189	-0.353815	9.968887	-0.094568	0.130004	-0.148781	-0.243966	0.454606	-0.626020	0.460244	-0.040634	-0.014222	-0.886748
45996	1.144827	-0.068677	9.534918	0.071943	0.093568	-0.194952	-0.242899	0.454851	-0.627600	0.456898	-0.038320	-0.014915	-0.888568
45997	0.932131	0.028449	9.212601	0.133041	0.030582	-0.189017	-0.243009	0.449784	-0.628387	0.453649	-0.036691	-0.017358	-0.890256
45998	0.889260	-0.071781	9.479673	0.013593	0.000418	-0.128664	-0.244323	0.447607	-0.628771	0.451396	-0.036580	-0.017809	-0.891396
45999	0.939358	-0.445136	10.036669	-0.121112	-0.010647	-0.094245	-0.245650	0.448170	-0.628629	0.449625	-0.038023	-0.016014	-0.892264
46000	0.910781	-0.517120	10.112215	-0.209974	-0.018156	-0.129752	-0.248057	0.452045	-0.626905	0.447168	-0.040258	-0.012647	-0.893454
46001	0.850718	-0.060722	9.921198	-0.169745	-0.024572	-0.159094	-0.251521	0.455383	-0.625303	0.444181	-0.042369	-0.010147	-0.894877
46002	0.955875	0.123804	9.641484	0.055057	-0.003285	-0.165373	-0.252583	0.455534	-0.625033	0.441298	-0.041971	-0.011420	-0.896306
46003	0.984113	0.270636	9.641407	0.066301	-0.008733	-0.158853	-0.253767	0.453089	-0.624762	0.438505	-0.041694	-0.013029	-0.897666
46004	0.785113	0.539342	9.528085	0.013964	-0.023301	-0.108356	-0.255488	0.452293	-0.624225	0.436595	-0.042028	-0.013692	-0.898571
46005	0.901146	0.474533	9.506653	-0.019025	-0.027721	-0.042060	-0.256671	0.450524	-0.624609	0.435818	-0.042851	-0.013873	-0.898907
46006	0.815614	0.228264	10.013749	0.097576	-0.020304	-0.029481	-0.258646	0.448351	-0.625380	0.435392	-0.042424	-0.015947	-0.899100
46007	0.772141	0.245126	10.044789	0.040857	-0.024989	-0.047298	-0.260620	0.445634	-0.625758	0.434570	-0.042654	-0.017195	-0.899463
46008	0.758735	0.021349	10.051128	0.072610	-0.031386	-0.058192	-0.260762	0.446333	-0.624447	0.433602	-0.042634	-0.018941	-0.899896
46009	0.612727	-0.199995	10.142689	-0.000825	-0.020521	-0.054885	-0.261284	0.445373	-0.625229	0.432609	-0.043123	-0.019387	-0.900341
46010	0.572863	-0.435743	10.182223	0.017549	-0.003116	-0.041889	-0.262072	0.444012	-0.625485	0.431898	-0.043078	-0.019884	-0.900674
46011	0.712191	-0.340278	9.872771	-0.079879	0.033397	-0.035052	-0.262073	0.444422	-0.625485	0.431217	-0.043272	-0.018382	-0.901023
46012	0.808383	-0.297592	9.634197	0.061742	0.000714	-0.022282	-0.261803	0.443051	-0.625488	0.430900	-0.042786	-0.019626	-0.901171
46013	0.909079	-0.182298	9.516720	0.034946	-0.043030	0.028409	-0.262738	0.444977	-0.625479	0.431433	-0.043390	-0.020779	-0.900861
46014	1.165909	-0.448908	9.505774	0.029310	-0.059303	0.087494	-0.262734	0.443884	-0.625349	0.433044	-0.044309	-0.021860	-0.900017
46015	1.285754	-0.296874	9.566642	-0.179277	-0.085955	0.112316	-0.263553	0.447198	-0.623114	0.434873	-0.047599	-0.019438	-0.899023
46016	1.382888	-0.440873	9.618344	-0.113000	-0.075731	0.147716	-0.264777	0.451892	-0.620220	0.437420	-0.050067	-0.018042	-0.897681
46017	1.353357	-0.305442	9.836032	0.078653	-0.060911	0.150500	-0.265169	0.450255	-0.620218	0.440184	-0.050691	-0.019990	-0.896253
46018	1.334450	-0.392648	9.676186	0.088963	-0.046227	0.167147	-0.262800	0.453380	-0.619581	0.443282	-0.050869	-0.021940	-0.894668
46019	1.329542	-0.373309	9.705219	0.119706	-0.089165	0.161830	-0.262928	0.453782	-0.620627	0.446265	-0.051655	-0.024849	-0.893063
46020	1.238363	-0.470040	9.616587	0.009740	-0.112215	0.132701	-0.263860	0.453529	-0.619572	0.448618	-0.053703	-0.026006	-0.891730
46021	1.237148	-0.220382	9.447227	-0.044517	-0.130586	0.113064	-0.265052	0.453543	-0.619562	0.450524	-0.056679	-0.026386	-0.890572
46022	1.444218	-0.162311	9.421165	0.062662	-0.126888	0.071153	-0.266643	0.454379	-0.619811	0.451826	-0.058476	-0.028683	-0.889725
46023	1.608463	-0.187865	10.296195	0.161176	-0.095788	0.054989	-0.268637	0.453603	-0.617700	0.452944	-0.058956	-0.032476	-0.888995
46024	1.449782	-0.281981	10.307798	0.056522	-0.024755	0.010049	-0.268897	0.452238	-0.617698	0.453203	-0.058955	-0.033813	-0.888813
46025	1.349873	0.430838	9.836723	0.077135	-0.002823	-0.012063	-0.268882	0.449628	-0.618747	0.453086	-0.058493	-0.035350	-0.888843
46026	1.374375	0.338677	9.609993	0.238371	-0.041054	-0.027791	-0.270177	0.444970	-0.620965	0.452867	-0.057106	-0.040110	-0.888843
46027	1.163014	0.180545	9.929897	0.217721	-0.079552	-0.040761	-0.270931	0.436211	-0.622404	0.452331	-0.056697	-0.044876	-0.888914
46028	0.917634	0.069762	10.043688	0.056680	-0.130008	-0.028584	-0.273577	0.434742	-0.621859	0.451800	-0.058534	-0.047211	-0.888944
46029	0.938171	-0.197572	9.958506	0.194982	-0.147180	-0.013999	-0.275421	0.433251	-0.622631	0.451647	-0.059528	-0.052109	-0.888682
46030	0.790673	-0.111532	9.874311	0.166845	-0.143563	-0.011387	-0.279102	0.426585	-0.623128	0.451528	-0.060623	-0.056503	-0.888400
46031	0.989730	0.096927	9.502183	0.100209	-0.178324	-0.019052	-0.283199	0.422951	-0.621918	0.451121	-0.062985	-0.059952	-0.888216
46032	1.105197	0.155116	9.564095	0.168490	-0.196510	-0.016831	-0.286235	0.419300	-0.621240	0.450840	-0.064997	-0.064859	-0.887869
46033	1.249586	0.213167	9.568657	0.154259	-0.185485	0.003386	-0.290199	0.416340	-0.620816	0.450874	-0.067002	-0.069265	-0.887370
46034	1.467087	0.123597	9.987153	0.058937	-0.156316	0.013941	-0.294429	0.413929	-0.620521	0.451030	-0.069325	-0.071822	-0.886909
46035	1.582340	0.219679	9.871942	0.100225	-0.125241	-0.013584	-0.296023	0.414364	-0.619853	0.450768	-0.070710	-0.074711	-0.886694
46036	1.776052	0.041768	9.801634	0.178154	-0.119852	-0.096241	-0.299704	0.407972	-0.620481	0.449176	-0.071146	-0.079206	-0.887077
46037	1.936189	-0.185232	9.468648	0.216162	-0.143838	-0.217812	-0.304177	0.401176	-0.621234	0.445409	-0.071511	-0.084561	-0.888452
46038	1.991502	-0.151087	9.570473	0.331196	-0.178744	-0.337152	-0.309433	0.392058	-0.622636	0.439608	-0.071225	-0.092635	-0.890556
46039	1.966235	-0.413159	9.643384	0.130923	-0.197477	-0.424879	-0.316821	0.382855	-0.621271	0.431877	-0.072929	-0.097157	-0.893714
46040	2.057286	-0.295273	9.585870	-0.072918	-0.243636	-0.527360	-0.326353	0.377933	-0.618314	0.421868	-0.076950	-0.098838	-0.897963
46041	1.966694	-0.501484	9.848609	-0.185522	-0.205677	-0.633195	-0.335865	0.371071	-0.617716	0.409813	-0.081108	-0.097972	-0.903259
46042	1.612087	0.041157	9.718472	-0.356731	-0.162237	-0.715383	-0.345950	0.370682	-0.613443	0.395961	-0.085618	-0.094120	-0.909410
46043	1.363211	-0.335554	10.171800	-0.376483	-0.078515	-0.818973	-0.353647	0.370392	-0.610238	0.380270	-0.088617	-0.088955	-0.916313
46044	1.697585	0.331348	10.093048	-0.440867	-0.055874	-0.898721	-0.361206	0.370090	-0.607950	0.362867	-0.091450	-0.082989	-0.923622
46045	2.015762	0.809221	8.926376	-0.731520	-0.000253	-0.879973	-0.370641	0.374332	-0.604859	0.345243	-0.095424	-0.070730	-0.930967
46046	2.171873	0.437336	9.148283	-0.469567	-0.018220	-0.869368	-0.378341	0.374999	-0.601653	0.328093	-0.097834	-0.063869	-0.937392
46047	1.725613	1.481455	8.659416	-0.582046	-0.016172	-0.729723	-0.385783	0.377034	-0.598186	0.313254	-0.101156	-0.054190	-0.942710
46048	1.749100	0.640744	9.771373	-0.561385	-0.003131	-0.605942	-0.390720	0.381371	-0.594084	0.300678	-0.104142	-0.044952	-0.946957
46049	1.706703	0.421031	9.575839	-0.572597	0.006193	-0.530325	-0.395651	0.385017	-0.590767	0.289466	-0.107105	-0.034901	-0.950537
46050	1.783092	0.585009	9.636469	-0.571398	0.008158	-0.480491	-0.401922	0.393053	-0.587569	0.279115	-0.109994	-0.025123	-0.953606
46051	1.611847	0.104771	10.026651	-0.480425	-0.008132	-0.432003	-0.405680	0.399709	-0.582821	0.269846	-0.112701	-0.016717	-0.956139
46052	1.595226	-0.458249	10.042606	-0.180536	0.003091	-0.454470	-0.409400	0.399774	-0.580564	0.260777	-0.113544	-0.014376	-0.958591
46053	1.594955	-0.416185	9.678287	-0.116079	0.047084	-0.444058	-0.413498	0.396820	-0.579746	0.252059	-0.113180	-0.012664	-0.960987
46054	1.853088	-0.943926	9.999790	-0.092935	0.070884	-0.441177	-0.417036	0.390270	-0.582209	0.243413	-0.112258	-0.011621	-0.963334
46055	1.978926	-1.050221	9.802616	-0.150361	0.029650	-0.470924	-0.420865	0.385402	-0.581001	0.234059	-0.112367	-0.009348	-0.965662
46056	2.239340	-1.067623	9.487909	-0.302516	-0.031727	-0.486351	-0.426534	0.378358	-0.580697	0.223996	-0.114386	-0.004847	-0.967842
46057	2.229098	-0.955724	9.146083	-0.327732	-0.084812	-0.515931	-0.432515	0.378195	-0.576457	0.213300	-0.117526	0.000252	-0.969892
46058	2.405468	-0.527436	9.040903	-0.164572	-0.105538	-0.485553	-0.439800	0.375973	-0.574434	0.203519	-0.120362	0.001755	-0.971643
46059	2.236299	-0.435666	9.237470	-0.156141	-0.078988	-0.456032	-0.447605	0.370342	-0.572016	0.194339	-0.122650	0.003661	-0.973230
46060	2.236682	-0.507065	9.466939	-0.240901	0.047204	-0.385593	-0.451037	0.365470	-0.570681	0.186264	-0.122784	0.007491	-0.974769
46061	2.185837	-0.963703	9.652116	-0.226610	0.106586	-0.390209	-0.453935	0.362216	-0.571182	0.178140	-0.121712	0.011634	-0.976380
46062	2.045618	-0.887273	9.567854	-0.135287	0.047188	-0.421041	-0.456034	0.357041	-0.571299	0.169605	-0.121461	0.013324	-0.977908
46063	2.141759	-0.850804	8.918673	-0.233707	-0.000331	-0.401153	-0.457211	0.353768	-0.571684	0.161249	-0.122472	0.017207	-0.979134
46064	2.351852	-0.901741	9.380855	-0.375600	-0.033299	-0.364899	-0.460933	0.352480	-0.567987	0.153220	-0.124551	0.023467	-0.980031
46065	2.146207	-0.753008	9.369018	-0.371854	-0.009433	-0.315096	-0.462801	0.353069	-0.565876	0.146179	-0.126133	0.030214	-0.980719
46066	2.206916	-0.828597	9.745434	-0.350325	0.018120	-0.263346	-0.468111	0.353969	-0.563998	0.140148	-0.127054	0.036381	-0.981271
46067	2.291669	-0.910600	9.639444	-0.434546	-0.001999	-0.239738	-0.469726	0.357703	-0.561757	0.134397	-0.128591	0.044538	-0.981539
46068	2.060100	-0.892180	9.531910	-0.396119	-0.009289	-0.237695	-0.470428	0.363356	-0.558081	0.128755	-0.130143	0.051585	-0.981745
46069	2.118769	-1.049890	9.818330	-0.256314	0.011064	-0.194559	-0.473079	0.364204	-0.558321	0.124315	-0.130877	0.056347	-0.981958
46070	2.190412	-1.415614	9.780259	-0.166839	0.034925	-0.196890	-0.472816	0.362713	-0.556752	0.120012	-0.130925	0.059105	-0.982325
46071	2.391296	-1.584189	9.621324	-0.253085	0.080460	-0.238910	-0.475189	0.361088	-0.557782	0.114619	-0.130318	0.063841	-0.982753
46072	2.241863	-1.601869	9.463635	-0.237313	0.094836	-0.338528	-0.475185	0.360131	-0.557782	0.107264	-0.129526	0.067750	-0.983426
46073	2.028859	-1.431938	9.322389	-0.127976	0.091031	-0.436732	-0.476370	0.357415	-0.557119	0.098276	-0.128676	0.069511	-0.984354
46074	2.241165	-1.470880	9.069350	-0.090884	0.114778	-0.478098	-0.477649	0.348245	-0.559209	0.088512	-0.127355	0.070205	-0.985402
46075	2.101839	-1.571568	9.258694	-0.149905	0.121885	-0.519018	-0.477611	0.339075	-0.559737	0.077785	-0.126020	0.072219	-0.986333
46076	1.850986	-1.537369	9.554519	-0.370226	0.141636	-0.542329	-0.478108	0.331684	-0.560784	0.065984	-0.124677	0.078285	-0.986901
46077	1.800288	-1.522993	9.566251	-0.378688	0.161640	-0.575630	-0.477297	0.328114	-0.561316	0.053480	-0.122932	0.084683	-0.987348
46078	2.097808	-1.703420	10.106655	-0.230915	0.197335	-0.619222	-0.477129	0.322612	-0.564202	0.040394	-0.120426	0.087841	-0.988003
46079	1.822878	-1.679141	10.330095	-0.202325	0.182551	-0.672596	-0.475633	0.314646	-0.565789	0.026353	-0.118185	0.090486	-0.988509
46080	1.559769	-1.138598	9.533387	-0.339400	0.205244	-0.686273	-0.474934	0.307506	-0.567763	0.011660	-0.115642	0.095590	-0.988612
46081	1.965060	-1.164732	10.098567	-0.342772	0.245494	-0.677113	-0.472375	0.301149	-0.571323	-0.002934	-0.112157	0.100911	-0.988549
46082	2.171827	-1.075693	9.278305	-0.379289	0.262069	-0.648701	-0.469963	0.296450	-0.573440	-0.017080	-0.108360	0.106849	-0.988205
46083	2.813824	-1.192935	9.801205	-0.243262	0.237599	-0.647027	-0.466100	0.292697	-0.575045	-0.030853	-0.104990	0.110155	-0.987872
46084	2.283367	-1.205070	9.375960	-0.238514	0.238546	-0.617486	-0.463803	0.287016	-0.579651	-0.043992	-0.101596	0.113336	-0.987369
46085	1.916070	-1.037816	9.245240	-0.186894	0.244228	-0.545269	-0.460447	0.279559	-0.582956	-0.055651	-0.097885	0.115616	-0.986891
46086	1.945895	-1.217487	9.459062	-0.048800	0.191475	-0.498336	-0.455894	0.270992	-0.586402	-0.065897	-0.095321	0.115307	-0.986547
46087	1.968794	-1.475258	9.354831	-0.111396	0.175112	-0.439548	-0.454262	0.262472	-0.588515	-0.075150	-0.092779	0.116296	-0.986012
46088	2.091998	-1.517632	9.557045	-0.220156	0.183305	-0.406883	-0.451986	0.260634	-0.591940	-0.083794	-0.089910	0.119518	-0.985196
46089	1.895722	-1.821334	9.517344	-0.044918	0.193731	-0.322943	-0.447454	0.256995	-0.594991	-0.090669	-0.086843	0.119328	-0.984885
46090	2.200194	-1.970335	9.393259	0.181943	0.216163	-0.244285	-0.444619	0.247356	-0.598293	-0.095362	-0.083643	0.114836	-0.985253
46091	1.745657	-1.698917	9.517660	-0.007926	0.227015	-0.180693	-0.439167	0.244535	-0.600565	-0.099429	-0.079635	0.114074	-0.985271
46092	1.564192	-2.066853	9.683656	0.355579	0.165466	-0.082768	-0.435674	0.237881	-0.605442	-0.100480	-0.077422	0.106512	-0.986187
46093	1.680331	-2.168963	9.308799	0.347893	0.109015	-0.012565	-0.430717	0.226718	-0.608238	-0.100392	-0.076056	0.099244	-0.987060
46094	1.723112	-2.039003	9.291815	-0.074648	0.035619	0.053698	-0.429634	0.223672	-0.610606	-0.099277	-0.075233	0.100648	-0.987094
46095	1.718588	-2.104146	9.242845	-0.161129	-0.002659	0.131769	-0.429397	0.229427	-0.609296	-0.096884	-0.074768	0.103898	-0.987030
46096	1.859280	-2.268646	9.606757	-0.133075	-0.024513	0.155026	-0.429660	0.230511	-0.610603	-0.093763	-0.074806	0.106725	-0.987027
46097	1.901012	-1.922567	9.463158	-0.126228	-0.034555	0.147680	-0.429418	0.235170	-0.609555	-0.090933	-0.075019	0.109387	-0.986984
46098	1.993042	-2.014222	9.345097	-0.083914	-0.042784	0.120229	-0.430375	0.242027	-0.608758	-0.088361	-0.075585	0.111221	-0.986970
46099	1.977331	-1.759920	9.134854	0.010714	-0.037264	0.087465	-0.431444	0.243280	-0.607832	-0.086509	-0.076255	0.111092	-0.987097
46100	1.842307	-1.749828	9.349799	0.083968	-0.006070	0.117312	-0.430118	0.243126	-0.607974	-0.083808	-0.076396	0.109542	-0.987492
46101	1.651837	-1.734462	9.732348	0.061026	0.012198	0.144842	-0.430116	0.241764	-0.607450	-0.080856	-0.076057	0.108402	-0.987890
46102	1.814620	-2.004227	9.557234	0.111715	-0.000457	0.165444	-0.429313	0.241468	-0.608767	-0.077177	-0.076023	0.106364	-0.988408
46103	1.731914	-1.860921	9.294394	0.020615	-0.042605	0.158580	-0.430240	0.240392	-0.607974	-0.073896	-0.076686	0.106131	-0.988633
46104	1.430173	-1.794976	9.052433	-0.102065	-0.053735	0.157041	-0.430651	0.243953	-0.607969	-0.070598	-0.077400	0.108385	-0.988574
46105	1.529839	-1.952406	9.396856	-0.080870	-0.037269	0.158976	-0.430143	0.247790	-0.606661	-0.067474	-0.077795	0.110149	-0.988566
46106	1.462826	-2.042781	9.745466	0.045023	0.001288	0.187239	-0.431471	0.248900	-0.606650	-0.063337	-0.077567	0.109453	-0.988935
46107	1.521054	-2.114441	9.865040	0.089260	-0.027999	0.152442	-0.429882	0.248338	-0.606270	-0.060095	-0.078003	0.107825	-0.989281
46108	1.351964	-2.055250	9.681838	-0.014623	-0.070254	0.116904	-0.428436	0.250245	-0.605495	-0.057274	-0.079274	0.108285	-0.989298
46109	1.017863	-2.269739	9.776541	-0.125622	-0.086893	0.113596	-0.431495	0.252204	-0.604553	-0.055006	-0.080670	0.110924	-0.989021
46110	0.831728	-2.174439	9.608090	-0.164684	-0.068570	0.153044	-0.432047	0.256599	-0.603368	-0.051826	-0.081644	0.114414	-0.988715
46111	1.333936	-2.317209	9.783627	-0.160892	-0.052085	0.141987	-0.433139	0.263191	-0.601915	-0.049125	-0.082205	0.117762	-0.988413
46112	1.593697	-2.192281	9.576541	-0.057156	-0.042926	0.083440	-0.434482	0.267315	-0.601378	-0.047239	-0.082936	0.118985	-0.988298
46113	1.675545	-2.173538	9.380711	0.046752	-0.050275	0.013842	-0.434091	0.268410	-0.600857	-0.046731	-0.083962	0.118010	-0.988352
46114	1.606904	-1.943422	9.164834	0.095715	-0.035636	-0.004402	-0.436728	0.264887	-0.600575	-0.046320	-0.084903	0.116055	-0.988523
46115	1.519894	-1.895202	9.243921	0.090181	-0.019143	0.021379	-0.436449	0.261598	-0.600841	-0.045663	-0.085332	0.114191	-0.988733
46116	1.568934	-2.057858	9.496572	0.123646	0.011939	0.015970	-0.436166	0.256263	-0.600584	-0.044921	-0.085307	0.111674	-0.989057
46117	1.765873	-1.893686	9.543925	0.165866	0.023824	-0.011522	-0.436144	0.251742	-0.601372	-0.044884	-0.085024	0.108206	-0.989468
46118	1.794782	-1.894055	9.419353	0.124096	0.026458	-0.041268	-0.434400	0.247876	-0.602960	-0.045271	-0.084838	0.105565	-0.989752
46119	1.793480	-1.622460	9.331923	0.155625	0.059341	-0.066090	-0.432787	0.242789	-0.603761	-0.046409	-0.083968	0.102160	-0.990131
46120	1.993508	-1.594864	9.545440	0.187310	0.068504	-0.076091	-0.431433	0.237284	-0.605608	-0.047378	-0.083084	0.098161	-0.990564
46121	1.831879	-1.575924	9.548998	0.099610	0.137857	-0.071113	-0.429539	0.229448	-0.607461	-0.048865	-0.080629	0.095763	-0.990929
46122	1.855145	-1.382127	9.916841	0.072050	0.192515	-0.121186	-0.425535	0.225404	-0.610638	-0.051263	-0.077249	0.093863	-0.991259
46123	1.994766	-1.351894	9.529654	0.112999	0.166813	-0.202145	-0.421794	0.221360	-0.614076	-0.055386	-0.074501	0.090936	-0.991520
46124	2.033746	-1.430696	9.682557	0.244475	0.148658	-0.206985	-0.418578	0.212292	-0.614499	-0.059136	-0.072331	0.085527	-0.991946
46125	1.932932	-1.522026	9.771562	0.069385	0.130197	-0.194923	-0.415614	0.203742	-0.618064	-0.063106	-0.070263	0.083507	-0.992022
46126	1.526400	-1.730675	9.505566	-0.091896	0.129114	-0.175437	-0.411354	0.200121	-0.619672	-0.066786	-0.068001	0.084844	-0.991825
46127	1.484717	-1.576133	9.689797	-0.111071	0.104381	-0.182890	-0.409609	0.198426	-0.623092	-0.070722	-0.066194	0.086468	-0.991534
46128	1.392645	-1.490515	9.450068	-0.093635	0.086113	-0.188316	-0.407088	0.197981	-0.623637	-0.074545	-0.064807	0.087875	-0.991222
46129	1.334183	-1.352490	9.739543	0.106896	0.077153	-0.192836	-0.405336	0.193286	-0.626142	-0.078344	-0.063876	0.085193	-0.991224
46130	1.439299	-1.142537	9.858703	0.162015	0.062596	-0.194388	-0.403845	0.185192	-0.626812	-0.081944	-0.063344	0.081559	-0.991272
46131	1.279980	-1.115019	9.555113	0.144164	0.055318	-0.173244	-0.403148	0.179279	-0.629178	-0.085268	-0.062868	0.078169	-0.991295
46132	0.836959	-1.235489	9.765351	0.439596	0.022802	-0.115415	-0.403619	0.165729	-0.630622	-0.086915	-0.063465	0.069195	-0.991781
46133	0.975409	-1.457062	9.624295	0.082135	0.004275	-0.071034	-0.401354	0.159433	-0.628547	-0.088208	-0.063691	0.067255	-0.991786
46134	1.027507	-1.759548	9.795790	-0.163787	0.007702	-0.051967	-0.402276	0.160656	-0.630373	-0.089356	-0.063439	0.070353	-0.991484
46135	1.181589	-1.705798	9.944425	0.089066	-0.002932	-0.034056	-0.402145	0.161199	-0.630636	-0.089892	-0.063752	0.068379	-0.991554
46136	1.245601	-1.495510	9.482236	0.287057	-0.028141	0.013128	-0.403434	0.152320	-0.630891	-0.089082	-0.064930	0.062679	-0.991927
46137	1.300565	-1.399788	9.296837	0.217124	-0.056344	0.084803	-0.403413	0.146035	-0.630239	-0.087023	-0.066373	0.058441	-0.992273
46138	1.720758	-1.533008	9.498148	0.044873	-0.072016	0.087667	-0.405272	0.144843	-0.628522	-0.084967	-0.067901	0.057716	-0.992391
46139	1.888755	-1.374307	9.369904	-0.185607	-0.086809	0.104981	-0.407928	0.146788	-0.628500	-0.083011	-0.069264	0.061591	-0.992229
46140	1.671317	-1.273058	9.551747	-0.023105	-0.060104	0.131588	-0.410734	0.151620	-0.627165	-0.080029	-0.070391	0.062244	-0.992354
46141	1.632151	-1.153218	9.437829	0.166648	-0.031550	0.136190	-0.410203	0.149710	-0.626122	-0.077027	-0.071207	0.059092	-0.992726
46142	1.486026	-0.845625	9.407169	0.170774	-0.005965	0.137997	-0.410986	0.144946	-0.624677	-0.073520	-0.071567	0.055805	-0.993156
46143	1.220095	-0.691956	9.466861	0.131978	0.014100	0.154363	-0.410981	0.142899	-0.624285	-0.070257	-0.071398	0.053280	-0.993543
46144	1.060079	-0.499350	9.592905	0.157857	-0.013232	0.188667	-0.412154	0.139618	-0.625456	-0.065730	-0.071822	0.050326	-0.993976
46145	1.241126	-0.536786	9.798129	-0.008565	-0.035270	0.214628	-0.411637	0.140722	-0.623888	-0.061419	-0.072364	0.050715	-0.994193
46146	1.226015	-0.917600	9.619797	0.101494	-0.069766	0.257712	-0.412705	0.142381	-0.623355	-0.055785	-0.073740	0.049066	-0.994506
46147	1.554169	-0.954090	10.016063	0.060170	-0.075173	0.298128	-0.416164	0.144080	-0.621492	-0.049671	-0.075071	0.048261	-0.994770
46148	1.796501	-1.213478	10.014687	-0.066883	-0.060583	0.327017	-0.418571	0.148225	-0.620030	-0.042986	-0.076016	0.050057	-0.994921
46149	2.003571	-1.165895	9.736404	0.013593	-0.060458	0.321896	-0.419918	0.153985	-0.620017	-0.036477	-0.076996	0.050220	-0.995098
46150	1.898884	-0.959799	9.553464	-0.053051	-0.060548	0.314163	-0.420731	0.158103	-0.619484	-0.029955	-0.077971	0.051710	-0.995163
46151	1.209662	-0.528638	9.385029	0.012650	-0.029381	0.355010	-0.423149	0.164986	-0.617890	-0.022817	-0.078288	0.051908	-0.995317
46152	1.271080	-1.258263	9.889119	0.124994	-0.026480	0.385139	-0.424753	0.167204	-0.616697	-0.014577	-0.078597	0.049934	-0.995548
46153	1.170817	-1.470234	9.880409	0.160549	-0.023832	0.340099	-0.424364	0.168574	-0.616044	-0.007505	-0.078842	0.047187	-0.995741
46154	1.159319	-1.085878	9.703239	0.025772	-0.053276	0.312681	-0.426090	0.169146	-0.615506	-0.001011	-0.079727	0.047087	-0.995703
46155	1.225912	-1.408751	9.533684	-0.148926	-0.095539	0.293424	-0.426388	0.176002	-0.614191	0.004712	-0.081388	0.050455	-0.995393
46156	1.184124	-1.227355	9.831124	-0.101397	-0.071824	0.264082	-0.429857	0.181250	-0.613112	0.010003	-0.082674	0.052811	-0.995126
46157	1.399668	-1.436790	9.676554	-0.066143	-0.068133	0.247663	-0.431473	0.187702	-0.612572	0.014926	-0.083798	0.054478	-0.994881
46158	1.483114	-1.239430	9.644090	-0.083264	-0.081967	0.198678	-0.433619	0.191986	-0.610588	0.018938	-0.085349	0.056358	-0.994576
46159	1.348254	-1.268192	9.755260	-0.070443	-0.061104	0.142409	-0.434039	0.196381	-0.609273	0.021753	-0.086434	0.057941	-0.994333
46160	1.313964	-1.152547	9.818981	-0.081976	-0.052187	0.062960	-0.435103	0.197217	-0.609002	0.023004	-0.087545	0.059575	-0.994111
46161	1.234055	-1.080602	9.795238	-0.023925	-0.048565	0.028173	-0.437087	0.195605	-0.608332	0.023616	-0.088463	0.060031	-0.993988
46162	1.168756	-1.053074	9.439710	-0.003860	-0.046722	0.019043	-0.438291	0.195641	-0.606096	0.024106	-0.089481	0.060038	-0.993885
46163	1.494135	-1.023032	9.592011	-0.034395	-0.050379	0.017057	-0.438690	0.196463	-0.606354	0.024479	-0.090433	0.060668	-0.993752
46164	1.813344	-1.224580	9.572959	0.020229	-0.053984	-0.003865	-0.440681	0.194866	-0.604243	0.024568	-0.091610	0.060151	-0.993673
46165	2.085668	-1.194875	9.657541	0.013533	-0.037579	-0.032525	-0.441616	0.194348	-0.602402	0.024026	-0.092366	0.059741	-0.993641
46166	2.151263	-1.305940	9.507752	-0.016083	-0.012045	-0.049317	-0.442924	0.191345	-0.603309	0.023100	-0.092782	0.059881	-0.993616
46167	1.747836	-1.148574	9.321340	-0.011012	0.040902	-0.058624	-0.442648	0.188605	-0.603444	0.021899	-0.092045	0.059949	-0.993707
46168	1.800353	-1.022085	9.690911	0.071426	0.092116	-0.073983	-0.441574	0.187751	-0.605549	0.020536	-0.090382	0.058351	-0.993984
46169	2.233764	-0.866936	10.479762	0.117672	0.089311	-0.121735	-0.438241	0.181424	-0.605317	0.018254	-0.088718	0.055741	-0.994328
46170	1.778944	-0.564164	9.922800	0.186565	0.060085	-0.135210	-0.438599	0.174293	-0.607544	0.015902	-0.087715	0.051731	-0.994674
46171	1.541422	-0.352153	8.732809	0.090462	0.089299	-0.128364	-0.435513	0.167662	-0.610584	0.013438	-0.086066	0.049603	-0.994963
46172	1.595468	-0.537565	9.364498	0.139459	0.132346	-0.096801	-0.433499	0.163242	-0.612567	0.011704	-0.083601	0.046615	-0.995340
46173	1.551656	-0.440598	9.600718	0.248826	0.132463	-0.088873	-0.432281	0.156660	-0.612842	0.010247	-0.081012	0.041380	-0.995801
46174	1.344511	-0.479122	9.713478	0.237563	0.094020	-0.091647	-0.430385	0.149497	-0.615742	0.008810	-0.079276	0.036438	-0.996148
46175	1.079566	-0.532251	9.811090	0.134412	0.051807	-0.096727	-0.430100	0.143210	-0.614962	0.007076	-0.078292	0.033437	-0.996345
46176	1.377503	-0.820139	9.886655	0.125964	0.029883	-0.102249	-0.429419	0.139907	-0.616279	0.005278	-0.077857	0.030691	-0.996478
46177	2.146912	-0.889105	9.676805	0.114917	0.028324	-0.041356	-0.430460	0.135810	-0.616796	0.004633	-0.077330	0.028183	-0.996596
46178	2.945259	-1.478573	9.224657	-0.009914	0.055943	0.035557	-0.428603	0.135240	-0.616942	0.005383	-0.076307	0.028359	-0.996666
46179	2.572863	-1.232686	9.575132	-0.123097	0.119980	0.138219	-0.428609	0.138511	-0.618119	0.007902	-0.073979	0.030947	-0.996748
46180	0.674552	-0.532347	10.018570	-0.027402	0.156367	0.147763	-0.425037	0.143230	-0.620897	0.010908	-0.070889	0.031647	-0.996922
46181	-0.132629	-0.118966	10.348130	-0.009992	0.136123	0.139521	-0.423586	0.147161	-0.622740	0.013610	-0.068122	0.031959	-0.997072
46182	0.057702	-0.615653	9.939623	-0.396458	0.048885	0.122046	-0.421211	0.152310	-0.624853	0.015519	-0.067285	0.039965	-0.996812
46183	0.718986	-0.238445	10.095127	0.034944	-0.051265	0.052406	-0.422537	0.154773	-0.626282	0.016674	-0.068216	0.039186	-0.996761
46184	1.553619	-0.359938	9.263369	0.089471	-0.082192	0.015862	-0.424395	0.154530	-0.625350	0.017233	-0.069922	0.037316	-0.996705
46185	1.946168	-0.268010	9.179496	0.063247	-0.052024	0.004620	-0.427308	0.154019	-0.625065	0.017471	-0.070941	0.035876	-0.996682
46186	2.009183	-0.314120	9.731599	0.350606	-0.037129	0.001436	-0.429944	0.149543	-0.624260	0.018099	-0.071665	0.028794	-0.996849
46187	2.168498	-0.352208	9.758960	0.293496	0.008579	0.022310	-0.431901	0.142311	-0.624771	0.018973	-0.071441	0.022787	-0.997004
46188	2.236259	-1.430550	9.607627	0.337371	0.034555	0.153600	-0.431624	0.138756	-0.624382	0.022594	-0.070661	0.016209	-0.997113
46189	1.747978	-1.172103	9.477057	0.211666	0.053847	0.269188	-0.431071	0.133544	-0.625175	0.028260	-0.069522	0.012278	-0.997104
46190	0.932283	-0.999514	9.759948	0.078034	0.034506	0.322025	-0.432130	0.136270	-0.627261	0.034900	-0.068818	0.011103	-0.996957
46191	0.342754	-0.740992	9.710057	0.144324	-0.014835	0.328863	-0.432930	0.139549	-0.628562	0.041677	-0.069003	0.008602	-0.996708
46192	0.496685	-0.663877	9.654959	0.041373	-0.049737	0.294251	-0.434266	0.141216	-0.627503	0.047699	-0.070015	0.008056	-0.996372
46193	0.751688	-0.548238	9.548529	-0.278974	-0.044582	0.283398	-0.436024	0.149588	-0.626699	0.052984	-0.071133	0.013934	-0.995961
46194	0.728819	-0.297769	9.628651	-0.257884	-0.041874	0.263182	-0.437134	0.163275	-0.626945	0.057931	-0.072272	0.019316	-0.995514
46195	1.208374	-0.243665	9.691503	-0.221304	-0.016126	0.283647	-0.436907	0.173528	-0.627205	0.063287	-0.072720	0.024064	-0.995051
46196	1.367342	-0.220135	9.443644	-0.095633	0.023414	0.308225	-0.437757	0.184099	-0.624311	0.069336	-0.072332	0.026359	-0.994618
46197	1.368012	-0.343798	9.869240	-0.041919	0.034379	0.297407	-0.437253	0.192155	-0.625098	0.075196	-0.071534	0.027593	-0.994217
46198	1.345763	-0.722852	10.209417	0.148643	0.019861	0.270721	-0.436195	0.193365	-0.625891	0.080844	-0.070869	0.024967	-0.993891
46199	1.326671	-0.782086	9.785885	0.253953	0.003455	0.232525	-0.436729	0.192567	-0.624316	0.085846	-0.070260	0.020183	-0.993623
46200	1.048410	-1.070416	10.067327	0.249357	-0.002207	0.190057	-0.434995	0.190351	-0.625117	0.090033	-0.069901	0.015403	-0.993363
46201	1.043118	-0.979695	9.862090	0.144567	-0.038948	0.156357	-0.436967	0.185728	-0.624579	0.093377	-0.070338	0.012651	-0.993063
46202	1.211280	-0.859797	9.644477	-0.047108	-0.022708	0.138753	-0.437361	0.186269	-0.625623	0.096106	-0.070944	0.013653	-0.992746
46203	1.098128	-0.378179	9.823027	-0.099069	-0.026415	0.149540	-0.437003	0.191501	-0.621825	0.098967	-0.071581	0.015768	-0.992388
46204	1.187524	0.083300	9.623873	-0.019299	-0.038970	0.196091	-0.438743	0.195902	-0.621416	0.102887	-0.072433	0.016267	-0.991919
46205	1.178513	-0.043692	9.785255	0.027992	-0.056265	0.209282	-0.440344	0.197300	-0.620224	0.107121	-0.073375	0.015844	-0.991408
46206	1.407689	-0.574572	9.909586	-0.018895	-0.078230	0.210958	-0.441306	0.203353	-0.617856	0.111342	-0.075001	0.016271	-0.990814
46207	1.443209	-0.445137	9.743684	-0.008220	-0.059091	0.177755	-0.441591	0.206382	-0.616149	0.114895	-0.076092	0.016514	-0.990321
46208	1.427129	-0.613608	9.741171	-0.128260	-0.024454	0.194636	-0.444124	0.209565	-0.615341	0.118597	-0.076907	0.019205	-0.989773
46209	1.519630	-0.790730	9.960415	-0.140896	0.001030	0.160395	-0.443884	0.215584	-0.614948	0.121580	-0.077127	0.022197	-0.989332
46210	1.373256	-0.435423	9.810388	-0.184620	-0.016462	0.130647	-0.443512	0.221196	-0.614162	0.123926	-0.077943	0.025921	-0.988886
46211	1.426743	-0.531763	9.751919	-0.291235	-0.013862	0.116267	-0.445148	0.232575	-0.613358	0.125803	-0.078846	0.031765	-0.988407
46212	1.442684	-0.844653	9.716470	-0.205012	-0.028458	0.089979	-0.445448	0.238891	-0.611257	0.127320	-0.079966	0.035797	-0.987985
46213	1.364424	-0.619320	9.514840	-0.261310	-0.030322	0.097068	-0.445616	0.246429	-0.609942	0.128869	-0.081131	0.040965	-0.987488
46214	1.367873	-0.825135	9.838481	-0.309452	-0.030341	0.120826	-0.446188	0.255478	-0.608362	0.130817	-0.082527	0.047103	-0.986842
46215	1.409641	-0.993802	9.745278	-0.296209	-0.012056	0.113492	-0.446237	0.265078	-0.605868	0.132607	-0.083399	0.053017	-0.986230
46216	1.529380	-0.814921	9.916954	-0.280262	-0.009345	0.091413	-0.446001	0.272192	-0.605474	0.133992	-0.084327	0.058581	-0.985649
46217	1.738308	-1.156880	9.712449	-0.185437	-0.002846	0.075299	-0.446039	0.280954	-0.604684	0.135197	-0.084773	0.062240	-0.985222
46218	1.764840	-1.167125	9.515695	-0.043371	0.006379	0.040938	-0.446315	0.283830	-0.604549	0.135975	-0.084813	0.063090	-0.985057
46219	1.722236	-1.335683	9.503330	-0.086886	-0.010165	0.025983	-0.445263	0.287227	-0.605604	0.136380	-0.085224	0.064687	-0.984862
46220	1.628594	-1.422909	9.381198	-0.071134	0.000808	0.024202	-0.445940	0.289300	-0.604288	0.136788	-0.085470	0.066039	-0.984694
46221	1.571248	-1.528556	9.480010	-0.119916	-0.013918	0.011059	-0.446481	0.292451	-0.604413	0.136847	-0.086081	0.068252	-0.984482
46222	1.509606	-1.750098	9.464324	-0.194930	-0.012224	-0.005004	-0.446501	0.296156	-0.603232	0.136484	-0.086961	0.071955	-0.984191
46223	1.485139	-1.667776	9.628498	-0.173468	0.016907	-0.053860	-0.446784	0.300809	-0.603228	0.135127	-0.087209	0.075204	-0.984114
46224	1.571917	-1.667954	9.526075	-0.230893	0.036867	-0.094785	-0.446276	0.305055	-0.602051	0.132867	-0.087349	0.079589	-0.984064
46225	1.573885	-1.576709	9.469757	-0.139571	0.078906	-0.136844	-0.446818	0.308614	-0.602438	0.129832	-0.086425	0.082182	-0.984338
46226	1.458039	-1.547690	9.579515	-0.036455	0.091832	-0.119737	-0.443769	0.309118	-0.603248	0.127338	-0.085010	0.082838	-0.984732
46227	1.429123	-1.568411	9.166034	0.036685	0.081037	-0.093504	-0.441638	0.307168	-0.604314	0.125452	-0.083519	0.082024	-0.985169
46228	1.456780	-1.798536	9.403134	0.068294	0.055504	-0.077606	-0.441088	0.305357	-0.606939	0.124022	-0.082484	0.080595	-0.985555
46229	1.456808	-1.808490	9.306967	0.004327	0.037179	-0.071440	-0.441093	0.304825	-0.605499	0.122589	-0.081909	0.080353	-0.985802
46230	1.298698	-2.009786	9.638766	-0.002976	0.073799	-0.023543	-0.438437	0.304237	-0.606568	0.122082	-0.080602	0.080462	-0.985964
46231	1.506401	-2.081308	9.711722	-0.044075	0.113991	-0.023803	-0.439477	0.303125	-0.609442	0.121387	-0.078559	0.081463	-0.986133
46232	1.360469	-1.817258	9.613235	-0.070078	0.139416	-0.073827	-0.435766	0.304164	-0.610781	0.119668	-0.076202	0.082975	-0.986401
46233	1.117382	-1.399123	9.597625	-0.015968	0.117492	-0.081855	-0.432597	0.305912	-0.610151	0.117862	-0.074112	0.083327	-0.986748
46234	1.257483	-1.472532	9.158574	0.104415	0.092173	-0.047045	-0.430452	0.303122	-0.613182	0.117027	-0.072229	0.081321	-0.987155
46235	1.349746	-1.609601	9.128704	0.207463	0.110653	-0.017009	-0.429903	0.298732	-0.613844	0.116836	-0.069652	0.077330	-0.987683
46236	1.090507	-1.821655	9.891535	0.144585	0.132473	0.002934	-0.424836	0.294807	-0.617554	0.116982	-0.066797	0.074694	-0.988066
46237	0.936037	-1.783130	9.989062	0.074668	0.145129	-0.010369	-0.420842	0.292820	-0.620207	0.116687	-0.063825	0.073427	-0.988392
46238	1.007536	-1.625691	9.547808	0.143901	0.129634	-0.041372	-0.417782	0.290315	-0.621019	0.115951	-0.061091	0.070740	-0.988847
46239	1.041850	-1.735629	9.745845	0.113710	0.103015	-0.069167	-0.414042	0.286273	-0.624326	0.114603	-0.058945	0.068541	-0.989290
46240	0.953922	-1.508147	9.474535	0.060959	0.099312	-0.069439	-0.414557	0.282720	-0.624585	0.113246	-0.057039	0.067389	-0.989637
46241	0.968251	-1.471400	9.657638	0.069508	0.106685	-0.044493	-0.409905	0.279376	-0.625410	0.112326	-0.054890	0.066106	-0.989949
46242	1.014259	-1.514734	9.623849	0.071105	0.119531	-0.028811	-0.407910	0.279608	-0.627260	0.111776	-0.052507	0.064843	-0.990225
46243	1.001324	-1.337403	9.419755	0.064099	0.126803	-0.047322	-0.404981	0.278459	-0.629380	0.110765	-0.049986	0.063712	-0.990542
46244	1.041474	-1.164415	9.321727	0.070055	0.132318	-0.043615	-0.400996	0.274591	-0.628759	0.109916	-0.047371	0.062482	-0.990843
46245	0.888908	-1.020117	9.389546	0.066925	0.157983	-0.003077	-0.397797	0.273428	-0.631929	0.109743	-0.044183	0.061389	-0.991078
46246	0.780793	-1.086544	9.728505	0.100902	0.187295	0.024732	-0.393802	0.270217	-0.633928	0.110210	-0.040325	0.059729	-0.991292
46247	0.692086	-1.187344	9.855902	0.207123	0.172713	0.004989	-0.388475	0.266975	-0.637378	0.110289	-0.036527	0.055886	-0.991655
46248	0.667465	-1.076458	9.929248	0.208977	0.169017	-0.008847	-0.383018	0.261839	-0.638734	0.110217	-0.032831	0.052015	-0.992002
46249	0.561547	-1.115452	9.846088	0.133843	0.161574	-0.024906	-0.380474	0.257546	-0.641114	0.109661	-0.029449	0.049575	-0.992295
46250	0.490993	-0.980778	9.866525	0.102179	0.151499	-0.015832	-0.375023	0.253914	-0.642470	0.109375	-0.026340	0.047779	-0.992502
46251	0.516558	-0.783855	9.739887	0.021412	0.134090	-0.005146	-0.372361	0.252500	-0.644064	0.109175	-0.023734	0.047511	-0.992603
46252	0.373259	-1.070327	9.782546	-0.009924	0.135850	-0.007145	-0.370239	0.252334	-0.644605	0.109016	-0.021171	0.047911	-0.992659
46253	0.334777	-1.086969	9.863577	0.033837	0.137724	-0.003237	-0.365727	0.252266	-0.646213	0.108853	-0.018466	0.047415	-0.992755
46254	0.295885	-1.024863	9.753653	0.017969	0.121273	0.002242	-0.362941	0.253039	-0.647807	0.108941	-0.016124	0.047233	-0.992795
46255	0.277162	-1.129569	10.104913	0.030339	0.104829	0.011560	-0.359763	0.253547	-0.648095	0.109099	-0.014071	0.046749	-0.992831
46256	0.180894	-1.173660	9.932945	0.055066	0.092907	-0.014137	-0.357105	0.250647	-0.647856	0.108894	-0.012226	0.045764	-0.992924
46257	0.175842	-1.122974	9.981624	0.046446	0.071844	-0.026149	-0.354710	0.250191	-0.649709	0.108338	-0.010829	0.044895	-0.993041
46258	0.201641	-0.976673	9.827870	0.013244	0.068119	-0.045697	-0.352459	0.248944	-0.648680	0.107534	-0.009596	0.044680	-0.993151
46259	0.131531	-0.938454	9.786941	-0.014739	0.062582	-0.052294	-0.350070	0.248094	-0.648962	0.106454	-0.008544	0.045005	-0.993262
46260	0.182271	-0.957273	9.883178	0.046481	0.064503	-0.041834	-0.350069	0.247413	-0.648700	0.105744	-0.007310	0.044123	-0.993387
46261	0.160238	-0.890238	9.797487	0.024809	0.056188	-0.069620	-0.349255	0.243971	-0.650018	0.104331	-0.006323	0.043648	-0.993564
46262	0.172659	-0.967181	9.806127	-0.049537	0.051536	-0.069986	-0.348987	0.242605	-0.649497	0.103039	-0.005571	0.044643	-0.993659
46263	0.170691	-1.058426	9.862446	-0.038087	0.051543	-0.069924	-0.347392	0.242032	-0.650296	0.101616	-0.004820	0.045418	-0.993775
46264	0.103316	-1.087487	9.847005	-0.098336	0.059653	-0.085932	-0.346348	0.244087	-0.648732	0.100050	-0.004023	0.047396	-0.993845
46265	0.054838	-1.040026	9.681570	-0.177214	0.058661	-0.085409	-0.345306	0.247912	-0.648084	0.098297	-0.003431	0.050959	-0.993846
46266	-0.143637	-0.871487	9.828524	-0.202079	0.062327	-0.056026	-0.344787	0.251048	-0.648479	0.097309	-0.002759	0.055007	-0.993729
46267	-0.230574	-0.827134	10.183639	-0.079515	0.035034	-0.044298	-0.343207	0.253899	-0.648753	0.096403	-0.002390	0.056566	-0.993731
46268	-0.255308	-0.702649	10.012303	-0.023883	0.033344	-0.018177	-0.342689	0.254596	-0.646923	0.096151	-0.001903	0.057017	-0.993731
46269	-0.148102	-0.953868	9.664079	0.053108	0.007899	-0.008499	-0.341623	0.253213	-0.647194	0.095994	-0.001764	0.055868	-0.993811
46270	-0.128492	-1.000179	10.182164	0.076162	0.018832	-0.017631	-0.342672	0.250625	-0.647318	0.095736	-0.001370	0.054303	-0.993923
46271	0.050433	-1.121281	9.846038	0.006212	0.004158	-0.027175	-0.341595	0.246235	-0.647460	0.095210	-0.001417	0.054076	-0.993986
46272	0.151156	-1.015941	9.632392	0.020220	0.002345	-0.040020	-0.342004	0.245855	-0.644837	0.094509	-0.001481	0.053590	-0.994079
46273	0.093495	-1.059387	9.626443	0.027248	0.022441	-0.043707	-0.342385	0.243926	-0.646669	0.093635	-0.001157	0.052978	-0.994195
46274	0.101226	-0.644654	9.877204	0.037490	0.020646	-0.030755	-0.342374	0.242140	-0.647455	0.093117	-0.000816	0.052184	-0.994286
46275	-0.015720	-0.384766	9.951778	0.047439	0.012526	0.013589	-0.341713	0.240912	-0.646413	0.093393	-0.000596	0.051112	-0.994316
46276	-0.039085	-0.546363	9.853266	0.028013	0.000686	0.037512	-0.342635	0.239421	-0.646145	0.094222	-0.000597	0.050469	-0.994271
46277	0.007460	-1.210310	9.870795	0.031038	0.001593	0.035714	-0.341306	0.239940	-0.647465	0.094948	-0.000605	0.049697	-0.994241
