# Supplementary material for: Identification of Haptic Based Guiding Using Hard Reins
Source: PLoS One. 2015 Jul 22;10(7):e0132020. doi: 10.1371/journal.pone.0132020 (PMC4511788; doi:10.1371/journal.pone.0132020)
Supplement: S9 File — (ZIP) [file pone.0132020.s009.zip › Exp2_MotionData2/Subject10/path2/T10/sync10.txt]

// Start Time: 0
// Sample rate: 25.0Hz
// Scenario: 4.9
// Firmware Version: 2.6.1
Counter	Acc_X	Acc_Y	Acc_Z	Gyr_X	Gyr_Y	Gyr_Z	Mag_X	Mag_Y	Mag_Z	Quat_w	Quat_x	Quat_y	Quat_z
45692	3.289862	1.575543	9.083406	0.005213	0.004764	-0.001448	-0.206156	0.135207	-1.199921	0.915731	0.139549	-0.129978	0.353651
45693	3.224638	1.569507	9.112746	-0.000155	0.011827	-0.001406	-0.206834	0.136962	-1.201493	0.915753	0.139446	-0.129759	0.353715
45694	3.234202	1.574535	9.103373	0.004859	0.009742	0.012740	-0.207099	0.135238	-1.200319	0.915709	0.139393	-0.129641	0.353892
45695	3.251148	1.574842	9.099075	0.014157	0.003015	0.000345	-0.207371	0.136098	-1.200424	0.915656	0.139607	-0.129485	0.354002
45696	3.209809	1.583804	9.112183	0.003083	0.025683	0.014609	-0.206832	0.136225	-1.200290	0.915647	0.139402	-0.129094	0.354250
45697	3.234504	1.550258	9.045789	0.020433	0.016370	0.037588	-0.207100	0.135484	-1.198674	0.915347	0.139537	-0.128752	0.355095
45698	3.234793	1.550273	9.137276	-0.010030	0.016248	0.032185	-0.206289	0.134690	-1.201982	0.915221	0.139115	-0.128674	0.355612
45699	3.234947	1.535705	9.094059	0.006524	0.021137	0.019892	-0.206290	0.134949	-1.200883	0.915098	0.139002	-0.128295	0.356111
45700	3.220073	1.550000	9.079050	-0.013625	0.016215	0.032178	-0.204137	0.135794	-1.202790	0.914983	0.138514	-0.128244	0.356613
45701	3.258999	1.545853	9.099535	0.003313	0.013504	0.003914	-0.205216	0.136065	-1.201132	0.914963	0.138434	-0.127983	0.356791
45702	3.238930	1.584334	9.127517	0.001321	0.023937	0.012818	-0.203866	0.134896	-1.201049	0.914962	0.138215	-0.127630	0.357004
45703	3.213462	1.520750	9.103142	-0.012285	0.010383	-0.019130	-0.204001	0.135025	-1.200362	0.915141	0.137928	-0.127475	0.356712
45704	3.186324	1.544534	9.102129	-0.007091	0.006694	-0.012060	-0.204006	0.136765	-1.201942	0.915300	0.137741	-0.127429	0.356393
45705	3.166123	1.592726	9.149292	0.005503	0.017424	-0.010182	-0.202924	0.135328	-1.202274	0.915384	0.137705	-0.127040	0.356329
45706	3.156682	1.573129	9.105819	0.005444	0.013822	-0.008433	-0.202652	0.134150	-1.200679	0.915496	0.137688	-0.126783	0.356139
45707	3.127146	1.601729	9.143213	0.006901	0.011749	0.003940	-0.202930	0.137005	-1.201128	0.915462	0.137681	-0.126523	0.356321
45708	3.180897	1.573568	9.101744	0.013833	0.024838	0.016413	-0.200232	0.135027	-1.198087	0.915403	0.137677	-0.126073	0.356635
45709	3.180712	1.588134	9.135331	-0.000165	-0.000577	-0.003245	-0.201306	0.133923	-1.198383	0.915408	0.137645	-0.126068	0.356635
45710	3.190874	1.564041	9.131010	0.003579	0.010210	-0.006702	-0.201576	0.134027	-1.196467	0.915502	0.137617	-0.125894	0.356466
45711	3.166001	1.592720	9.110771	-0.003542	0.006680	-0.010278	-0.201848	0.135723	-1.202001	0.915585	0.137489	-0.125762	0.356348
45712	3.190404	1.588310	9.135627	0.007397	-0.003719	-0.017389	-0.199959	0.134390	-1.201521	0.915715	0.137655	-0.125788	0.355942
45713	3.166068	1.587865	9.101181	-0.002935	-0.010461	-0.036024	-0.200098	0.135443	-1.197802	0.915936	0.137725	-0.125894	0.355307
45714	3.137129	1.587344	9.143628	-0.002920	0.003718	-0.034159	-0.201710	0.134053	-1.197419	0.916226	0.137694	-0.125810	0.354601
45715	3.152403	1.556065	9.178036	0.004648	-0.002957	-0.049211	-0.199960	0.134321	-1.198522	0.916539	0.137879	-0.125686	0.353764
45716	3.126868	1.611432	9.116652	-0.006653	0.000021	-0.029772	-0.199692	0.134741	-1.198512	0.916801	0.137792	-0.125709	0.353109
45717	3.132298	1.587257	9.148295	-0.003072	-0.014129	-0.031621	-0.199824	0.133770	-1.199360	0.916982	0.137869	-0.125890	0.352544
45718	3.151430	1.594884	9.115123	0.016509	0.005309	-0.019946	-0.198885	0.135198	-1.200689	0.917123	0.138146	-0.125680	0.352144
45719	3.145908	1.626341	9.100272	0.001969	0.020992	-0.011934	-0.199016	0.134227	-1.201537	0.917240	0.138018	-0.125234	0.352049
45720	3.181282	1.568729	9.193271	0.025376	-0.007124	-0.017353	-0.199018	0.134763	-1.200156	0.917304	0.138539	-0.125196	0.351690
45721	3.140543	1.640802	9.027779	0.024611	-0.010561	-0.022672	-0.199146	0.132484	-1.199682	0.917354	0.139075	-0.125140	0.351368
45722	3.185219	1.605210	9.135340	0.001768	-0.002207	-0.008555	-0.200091	0.133190	-1.198557	0.917433	0.139107	-0.125201	0.351129
45723	3.131437	1.621222	9.090237	0.014496	-0.005530	-0.013829	-0.200222	0.132257	-1.201041	0.917461	0.139398	-0.125150	0.350957
45724	3.126151	1.645405	9.104337	0.000214	-0.000228	-0.017376	-0.200496	0.133539	-1.200997	0.917612	0.139409	-0.125161	0.350555
45725	3.189261	1.641695	9.111115	0.003283	-0.013081	0.000219	-0.199953	0.132276	-1.202135	0.917554	0.139513	-0.125366	0.350592
45726	3.120996	1.662306	9.113680	0.021187	-0.007711	0.004744	-0.200490	0.131535	-1.200243	0.917470	0.139906	-0.125429	0.350633
45727	3.201606	1.627351	9.092344	0.005140	-0.011244	-0.001534	-0.199949	0.130801	-1.199728	0.917424	0.140035	-0.125581	0.350647
45728	3.184094	1.656167	9.101218	0.010605	-0.006710	-0.003253	-0.200088	0.132581	-1.202942	0.917430	0.140247	-0.125679	0.350510
45729	3.164276	1.675227	9.086022	0.014241	0.001320	-0.003186	-0.199951	0.131677	-1.200790	0.917402	0.140460	-0.125532	0.350552
45730	3.150057	1.662833	9.109753	0.006765	-0.007852	0.005575	-0.199953	0.132288	-1.202680	0.917352	0.140588	-0.125701	0.350570
45731	3.204396	1.612839	9.116612	0.004650	-0.004616	0.017956	-0.200220	0.131402	-1.200933	0.917187	0.140612	-0.125790	0.350959
45732	3.199326	1.622456	9.106755	-0.001097	-0.007696	-0.003298	-0.200758	0.131276	-1.201067	0.917221	0.140618	-0.125986	0.350800
45733	3.218073	1.647068	9.058998	0.006610	-0.011537	0.010843	-0.201028	0.131396	-1.199832	0.917082	0.140744	-0.126171	0.351044
45734	3.227851	1.644819	9.071352	-0.012203	-0.002760	0.009069	-0.201565	0.130989	-1.200112	0.917073	0.140479	-0.126389	0.351095
45735	3.189103	1.646546	9.091816	-0.018645	-0.002947	0.014360	-0.202644	0.131568	-1.199535	0.917002	0.140074	-0.126604	0.351365
45736	3.194719	1.612664	9.121132	-0.006050	-0.003730	0.014394	-0.200218	0.130983	-1.201219	0.916937	0.139915	-0.126812	0.351524
45737	3.217801	1.671347	9.126212	-0.005585	-0.004175	-0.003296	-0.201837	0.132186	-1.202525	0.916950	0.139802	-0.126909	0.351499
45738	3.276831	1.623862	9.099494	0.002273	-0.006103	0.005546	-0.201301	0.132483	-1.197475	0.916918	0.139835	-0.127077	0.351509
45739	3.184386	1.665899	9.255223	0.006034	-0.008623	-0.035111	-0.202375	0.131540	-1.198584	0.917111	0.140048	-0.127084	0.350918
45740	3.191089	1.656284	9.014769	0.015271	-0.011889	-0.043939	-0.201437	0.132628	-1.197469	0.917378	0.140484	-0.127131	0.350028
45741	3.199448	1.603028	9.022649	-0.019215	0.007030	-0.029780	-0.201165	0.132426	-1.201298	0.917643	0.140111	-0.127043	0.349514
45742	3.216083	1.520805	9.165812	-0.007168	-0.008474	-0.045759	-0.200895	0.132130	-1.201038	0.917991	0.140116	-0.127178	0.348548
45743	3.212691	1.676104	9.073058	0.006219	-0.012006	-0.042207	-0.199817	0.131674	-1.200792	0.918222	0.140371	-0.127229	0.347817
45744	3.201255	1.654055	9.149908	0.003649	-0.003049	-0.045692	-0.200358	0.132562	-1.201848	0.918554	0.140536	-0.127190	0.346888
45745	3.233085	1.625493	9.071658	0.019136	-0.004522	-0.052730	-0.199549	0.132241	-1.201050	0.918839	0.141002	-0.126985	0.346018
45746	3.220176	1.666530	9.080582	-0.007153	0.005706	-0.043905	-0.200353	0.130819	-1.200132	0.919207	0.140904	-0.126864	0.345125
45747	3.324731	1.673299	9.230586	0.048337	0.015598	-0.064912	-0.200087	0.131809	-1.200239	0.919542	0.141799	-0.126057	0.344160
45748	3.359154	1.630213	9.114009	0.174146	0.051672	-0.186293	-0.197114	0.128299	-1.198751	0.920490	0.145071	-0.123442	0.341195
45749	2.807136	1.804671	8.862241	0.075387	0.000697	-0.101937	-0.194950	0.124827	-1.198070	0.920952	0.146653	-0.122612	0.339567
45750	3.187135	1.767909	9.235279	0.011026	-0.024888	-0.022826	-0.196431	0.124842	-1.197234	0.921046	0.147042	-0.122989	0.339009
45751	3.074913	1.794998	9.173855	0.126001	-0.008311	-0.078916	-0.193867	0.122767	-1.195967	0.921173	0.149555	-0.122046	0.337902
45752	3.001848	1.910183	9.021489	0.090597	0.004428	-0.031190	-0.194393	0.118477	-1.194054	0.921154	0.151232	-0.121320	0.337470
45753	3.126552	1.975565	9.015194	0.052477	-0.024505	-0.024452	-0.195197	0.117065	-1.193545	0.921088	0.152368	-0.121330	0.337134
45754	3.127544	1.934318	9.068497	0.045096	-0.001714	-0.013720	-0.195193	0.115659	-1.194136	0.921067	0.153206	-0.121075	0.336903
45755	3.181256	2.020251	8.968389	0.031669	-0.007071	-0.017346	-0.194654	0.115628	-1.193325	0.921058	0.153827	-0.120926	0.336699
45756	3.095394	1.970152	9.091313	0.002086	0.003411	-0.020006	-0.195459	0.114653	-1.193347	0.921221	0.153854	-0.120847	0.336268
45757	3.028875	1.915545	9.171533	0.040806	0.002923	0.012838	-0.193972	0.112772	-1.193289	0.921006	0.154497	-0.120539	0.336673
45758	3.010595	1.963755	9.059871	0.073952	-0.011945	0.049983	-0.194243	0.112675	-1.188788	0.920435	0.155783	-0.120474	0.337663
45759	2.967404	2.060076	9.038560	0.044175	0.001065	0.088879	-0.194368	0.109416	-1.188892	0.919690	0.156315	-0.120404	0.339469
45760	3.098776	2.038185	9.057200	0.025046	0.001642	0.131230	-0.195848	0.109188	-1.189837	0.918740	0.156414	-0.120669	0.341893
45761	3.215232	1.918921	9.109821	0.047172	0.004094	0.111843	-0.197179	0.104135	-1.190940	0.917826	0.156920	-0.120592	0.344134
45762	3.121602	2.106572	9.042941	0.047266	0.025425	0.111994	-0.198932	0.104699	-1.188992	0.916982	0.157310	-0.120206	0.346335
45763	3.104913	1.975178	9.067493	0.038880	0.023312	0.122572	-0.200004	0.103346	-1.190796	0.916056	0.157505	-0.119860	0.348808
45764	3.309098	1.940037	9.035508	0.036384	0.016410	0.113637	-0.200813	0.103790	-1.190772	0.915203	0.157752	-0.119719	0.350976
45765	3.332557	1.974447	9.007080	0.044513	0.003175	0.076440	-0.201753	0.102970	-1.191197	0.914523	0.158303	-0.119566	0.352552
45766	3.333723	2.141966	8.899930	0.032773	0.005641	0.044588	-0.204028	0.097513	-1.186164	0.914135	0.158723	-0.119429	0.353414
45767	3.378167	2.096644	8.872747	-0.027008	-0.018234	0.054849	-0.204294	0.096376	-1.185789	0.913775	0.158185	-0.120113	0.354352
45768	3.508478	2.123284	8.862102	-0.061172	-0.029207	-0.016084	-0.203763	0.099575	-1.189647	0.914040	0.157276	-0.121090	0.353741
45769	3.514309	2.074837	8.867461	-0.077213	-0.023992	-0.088595	-0.204174	0.101850	-1.189432	0.914830	0.156224	-0.121801	0.351915
45770	3.421821	2.102296	8.917377	-0.086698	-0.014005	-0.136283	-0.202432	0.104980	-1.191533	0.916059	0.155028	-0.122305	0.349060
45771	3.245719	1.965596	9.081516	-0.072672	-0.022262	-0.157469	-0.202175	0.108974	-1.192634	0.917304	0.154220	-0.122741	0.345983
45772	3.071476	1.962441	9.143599	-0.007215	-0.032567	-0.150221	-0.202320	0.112687	-1.193467	0.918326	0.154638	-0.122992	0.342984
45773	3.018543	1.929912	9.060370	0.029650	-0.033082	-0.081135	-0.201644	0.111533	-1.193376	0.918691	0.155586	-0.123142	0.341521
45774	3.031929	1.990849	9.079580	0.044879	-0.028479	-0.010337	-0.200282	0.106545	-1.193827	0.918584	0.156591	-0.123389	0.341259
45775	3.134146	1.970855	9.087683	0.007651	-0.024609	0.036405	-0.201899	0.107001	-1.193520	0.918236	0.156780	-0.123891	0.341926
45776	3.314719	1.901297	9.035973	0.041979	-0.011800	0.033907	-0.202975	0.106446	-1.192980	0.917872	0.157510	-0.123988	0.342531
45777	3.332636	1.959875	8.939788	0.015978	-0.000476	-0.001470	-0.202972	0.105431	-1.192058	0.917816	0.157779	-0.123877	0.342600
45778	3.221355	1.962720	9.023015	0.003691	-0.003834	-0.013884	-0.202569	0.105541	-1.191104	0.917920	0.157869	-0.123941	0.342255
45779	3.081278	1.960193	9.163175	0.019521	0.010123	0.002196	-0.203377	0.105875	-1.192448	0.917855	0.158114	-0.123616	0.342434
45780	3.101130	1.924130	9.082207	0.036376	0.016281	0.046491	-0.204449	0.103889	-1.191409	0.917488	0.158518	-0.123275	0.343353
45781	3.229980	2.016285	9.022876	0.028456	0.024414	0.074778	-0.203911	0.103845	-1.190052	0.916931	0.158643	-0.122852	0.344931
45782	3.242705	1.982527	9.001855	0.007129	0.020941	0.064079	-0.204717	0.103278	-1.189243	0.916541	0.158437	-0.122681	0.346121
45783	3.203596	1.993952	8.969273	0.016170	0.019279	0.062337	-0.203906	0.102087	-1.187654	0.916092	0.158401	-0.122398	0.347423
45784	3.205999	2.011000	9.070326	-0.011001	0.024214	0.069353	-0.203367	0.101772	-1.186852	0.915726	0.157826	-0.122308	0.348679
45785	3.236284	1.953287	9.086135	0.029117	0.014409	0.048193	-0.205253	0.101790	-1.185739	0.915321	0.158093	-0.121976	0.349737
45786	3.190102	2.054393	8.915442	0.021791	0.015988	0.053495	-0.204980	0.101301	-1.189440	0.914941	0.158215	-0.121759	0.350751
45787	3.288698	1.988219	9.020075	0.002365	0.016184	0.039269	-0.204438	0.099997	-1.188807	0.914684	0.158004	-0.121555	0.351585
45788	3.282322	2.060930	8.995257	0.024142	0.004139	0.030418	-0.205651	0.100163	-1.188651	0.914428	0.158308	-0.121465	0.352145
45789	3.215081	2.025720	8.969386	0.012234	-0.000645	0.003845	-0.203902	0.100665	-1.187564	0.914347	0.158488	-0.121388	0.352301
45790	3.268851	2.007277	8.995248	-0.004890	0.015130	0.007416	-0.204574	0.100403	-1.187837	0.914373	0.158238	-0.121229	0.352400
45791	3.229956	2.023572	9.061337	0.009045	-0.002052	-0.012093	-0.203090	0.099222	-1.187348	0.914411	0.158410	-0.121151	0.352252
45792	3.211266	1.977100	8.988894	0.003449	0.004790	-0.003219	-0.204706	0.099562	-1.188136	0.914460	0.158411	-0.121089	0.352144
45793	3.185984	2.030050	8.992534	0.003206	0.003680	0.005618	-0.204165	0.098538	-1.187357	0.914406	0.158393	-0.121003	0.352324
45794	3.211679	2.069353	8.935249	-0.007548	0.002745	0.003804	-0.203626	0.098377	-1.187096	0.914434	0.158191	-0.121077	0.352316
45795	3.181458	2.029979	9.093503	-0.009703	0.020115	0.019826	-0.202693	0.101637	-1.187819	0.914360	0.157789	-0.120823	0.352775
45796	3.205668	2.020700	9.026911	-0.000834	0.000587	0.021494	-0.203899	0.099833	-1.188409	0.914237	0.157683	-0.120945	0.353100
45797	3.144864	2.034164	9.044202	0.014805	0.012592	0.044618	-0.204972	0.098418	-1.187488	0.913892	0.157723	-0.120732	0.354047
45798	3.262847	2.060574	8.965774	0.020372	0.018110	0.039341	-0.204836	0.097532	-1.186154	0.913613	0.157839	-0.120438	0.354814
45799	3.242141	2.016508	9.037691	0.007920	0.009291	0.032178	-0.204433	0.098121	-1.187504	0.913368	0.157811	-0.120296	0.355505
45800	3.259522	2.002262	9.079256	0.046566	0.010404	0.000475	-0.203218	0.096959	-1.187556	0.913269	0.158552	-0.119836	0.355586
45801	3.219627	2.035510	8.935749	0.030685	0.015861	-0.010138	-0.205370	0.096139	-1.186739	0.913266	0.158997	-0.119280	0.355580
45802	3.219917	2.040383	9.058495	0.001594	0.015359	0.000373	-0.204293	0.096404	-1.187016	0.913320	0.158882	-0.119048	0.355571
45803	3.225030	2.013763	8.974596	0.023420	0.012202	-0.008417	-0.204562	0.096423	-1.187557	0.913319	0.159218	-0.118618	0.355567
45804	3.181878	1.995990	9.011923	-0.014883	0.004329	0.009103	-0.204293	0.096256	-1.186748	0.913337	0.158859	-0.118733	0.355642
45805	3.223778	1.962764	9.023088	-0.001283	-0.003481	-0.029812	-0.204019	0.094831	-1.186797	0.913530	0.158904	-0.118699	0.355139
45806	3.146389	2.073031	9.005438	-0.007174	0.003096	-0.010325	-0.203753	0.095503	-1.185414	0.913658	0.158741	-0.118720	0.354874
45807	3.216267	1.986913	9.099710	0.014153	0.006574	0.000359	-0.204023	0.095947	-1.185942	0.913611	0.158924	-0.118487	0.354991
45808	3.191034	2.025290	9.026427	0.017938	0.010312	-0.005788	-0.203484	0.096281	-1.188666	0.913648	0.159156	-0.118214	0.354883
45809	3.248968	2.036051	9.020902	0.014588	-0.001874	-0.017383	-0.204291	0.095704	-1.187448	0.913705	0.159450	-0.118078	0.354650
45810	3.230214	1.992005	8.943624	0.024108	-0.003095	-0.036803	-0.203477	0.093700	-1.187522	0.913909	0.159965	-0.117907	0.353949
45811	3.135669	2.118958	8.971060	-0.014262	0.006679	-0.013860	-0.202937	0.093095	-1.186457	0.914052	0.159664	-0.117832	0.353739
45812	3.181439	2.032407	9.103113	-0.007432	-0.000677	-0.001518	-0.201598	0.095450	-1.185305	0.914113	0.159502	-0.117952	0.353616
45813	3.156473	2.063510	9.068410	0.025172	0.003325	-0.008458	-0.201728	0.094048	-1.185894	0.914085	0.159931	-0.117675	0.353587
45814	3.155197	2.107171	8.940453	0.017742	-0.007583	-0.001477	-0.202535	0.093795	-1.186439	0.914047	0.160278	-0.117744	0.353503
45815	3.122484	2.067749	9.076964	0.003179	-0.000767	0.005600	-0.203344	0.093773	-1.184657	0.913981	0.160303	-0.117739	0.353666
45816	3.199998	2.061867	9.026426	0.032367	0.012233	-0.006618	-0.202536	0.094072	-1.186157	0.913979	0.160789	-0.117326	0.353587
45817	3.097327	2.106130	9.027756	0.019396	0.002922	0.005679	-0.202395	0.091775	-1.185142	0.913869	0.161084	-0.117137	0.353800
45818	3.175140	2.097835	9.056687	0.038915	-0.006017	0.014506	-0.200643	0.091479	-1.186400	0.913653	0.161769	-0.117079	0.354064
45819	3.240985	2.055316	8.916996	0.032594	0.003586	-0.016404	-0.200640	0.090483	-1.186296	0.913657	0.162353	-0.116716	0.353907
45820	3.073270	2.100841	9.051131	0.003093	-0.009705	0.007320	-0.202523	0.089644	-1.184937	0.913596	0.162427	-0.116955	0.353951
45821	3.246763	2.133109	8.935845	0.000247	-0.001005	0.014403	-0.201987	0.090347	-1.185193	0.913476	0.162382	-0.117004	0.354266
45822	3.204033	2.098353	8.999794	-0.026089	0.009178	0.025004	-0.202792	0.089691	-1.186705	0.913429	0.161748	-0.117162	0.354624
45823	3.161056	2.073301	9.046811	0.017177	0.004292	0.021581	-0.202261	0.092074	-1.185952	0.913215	0.161956	-0.117017	0.355127
45824	3.179729	2.102768	9.006237	0.001572	-0.001434	0.032100	-0.203203	0.091642	-1.184728	0.913004	0.161885	-0.117197	0.355642
45825	3.268983	2.017001	9.098694	0.023311	-0.010848	0.025017	-0.203741	0.091528	-1.185407	0.912710	0.162303	-0.117298	0.356174
45826	3.188132	2.151463	8.905020	0.037155	0.001078	0.014545	-0.204001	0.088682	-1.184814	0.912514	0.162905	-0.117122	0.356458
45827	3.227826	2.127922	9.046041	0.009898	-0.007342	0.022351	-0.204536	0.087242	-1.183354	0.912289	0.163064	-0.117247	0.356920
45828	3.278506	2.031744	9.137392	0.039501	-0.010769	-0.008530	-0.204541	0.088616	-1.181400	0.912225	0.163846	-0.117196	0.356743
45829	3.229289	2.142491	8.834130	0.060389	-0.013154	-0.049134	-0.205075	0.086920	-1.181176	0.912329	0.165135	-0.116837	0.356000
45830	3.225736	2.210409	8.905729	-0.037529	-0.000469	-0.020189	-0.204804	0.086321	-1.180107	0.912623	0.164465	-0.117108	0.355465
45831	3.224504	2.059892	9.099413	0.018324	-0.001711	-0.022672	-0.206957	0.086453	-1.183624	0.912703	0.164843	-0.116929	0.355144
45832	3.174777	2.102674	8.972383	0.003821	-0.026730	-0.022866	-0.205610	0.086129	-1.183241	0.912822	0.165120	-0.117378	0.354561
45833	3.236993	2.147505	9.002842	-0.008345	-0.013973	-0.003389	-0.206017	0.087156	-1.184294	0.912824	0.165051	-0.117676	0.354488
45834	3.267939	2.152906	8.859311	-0.007833	0.003314	-0.019193	-0.206019	0.087893	-1.185498	0.913026	0.164893	-0.117672	0.354044
45835	3.281603	2.090044	8.951683	-0.048720	0.011471	-0.003359	-0.204404	0.088430	-1.185772	0.913219	0.163909	-0.117796	0.353961
45836	3.219116	2.081640	9.065381	-0.024768	0.010417	-0.024497	-0.205486	0.089548	-1.183950	0.913528	0.163405	-0.117764	0.353408
45837	3.149493	2.158054	8.990448	-0.007169	0.004875	-0.010318	-0.205217	0.089835	-1.184353	0.913618	0.163241	-0.117690	0.353274
45838	3.266122	2.128601	8.897956	-0.029543	-0.001341	0.017841	-0.203734	0.089234	-1.184390	0.913616	0.162633	-0.118044	0.353443
45839	3.247563	2.099140	8.974644	-0.026942	-0.000576	-0.012202	-0.204952	0.091266	-1.185128	0.913770	0.162154	-0.118207	0.353210
45840	3.250746	2.181738	8.969303	-0.065618	0.015060	-0.010459	-0.203609	0.092679	-1.186190	0.914123	0.160836	-0.118424	0.352825
45841	3.281075	2.017220	9.091842	-0.048182	0.006669	-0.024606	-0.204687	0.093019	-1.187530	0.914448	0.159949	-0.118568	0.352339
45842	3.156845	2.044095	9.063753	0.022700	-0.008048	-0.052741	-0.204145	0.091872	-1.187573	0.914761	0.160509	-0.118450	0.351310
45843	3.101028	2.135310	8.849507	-0.019575	0.003160	-0.017425	-0.204286	0.093990	-1.186958	0.914935	0.160154	-0.118474	0.351010
45844	3.200856	2.030331	9.098910	-0.058923	0.017357	0.042636	-0.202538	0.094813	-1.187497	0.914896	0.158816	-0.118769	0.351620
45845	3.376335	1.965530	8.998862	0.016234	0.010396	-0.009367	-0.203482	0.095396	-1.187194	0.914915	0.159044	-0.118441	0.351577
45846	3.127620	2.048418	9.045972	-0.010601	0.010310	-0.015590	-0.202136	0.095529	-1.188160	0.915119	0.158777	-0.118342	0.351202
45847	3.153498	1.985781	9.170012	0.039598	-0.010689	-0.012037	-0.202676	0.095957	-1.187731	0.915034	0.159582	-0.118224	0.351099
45848	3.073606	2.074136	8.988752	0.065930	0.006602	0.016465	-0.203478	0.094116	-1.187099	0.914758	0.160665	-0.117757	0.351480
45849	3.176284	2.037161	9.035514	0.019947	-0.007963	0.050685	-0.203344	0.094088	-1.186011	0.914301	0.160942	-0.117924	0.352485
45850	3.316242	2.056687	8.965034	0.035007	-0.017009	-0.009473	-0.204956	0.093015	-1.187118	0.914249	0.161687	-0.118023	0.352245
45851	3.257518	2.070178	8.874060	-0.032381	-0.011291	-0.012286	-0.206029	0.091628	-1.187423	0.914395	0.161182	-0.118424	0.351964
45852	3.346451	1.998971	8.956768	-0.045406	-0.029595	-0.067275	-0.204956	0.093009	-1.186845	0.914979	0.160681	-0.119133	0.350432
45853	3.145880	2.092439	8.966759	-0.084523	-0.027719	-0.085028	-0.204289	0.095304	-1.188552	0.915758	0.159510	-0.119969	0.348642
45854	3.209073	2.088734	9.000021	-0.076348	-0.037257	-0.055903	-0.203623	0.097715	-1.189163	0.916339	0.158465	-0.121071	0.347209
45855	3.220410	2.016116	9.061100	-0.066827	-0.010135	-0.070730	-0.202417	0.099689	-1.189795	0.916996	0.157461	-0.121505	0.345775
45856	3.086797	1.931165	9.192451	0.015428	-0.013490	-0.051014	-0.203766	0.100278	-1.189351	0.917305	0.157921	-0.121550	0.344730
45857	3.027227	2.085429	8.955948	0.003238	-0.031716	-0.001648	-0.202683	0.098579	-1.190647	0.917212	0.158176	-0.122102	0.344664
45858	3.190921	2.030143	9.021572	-0.011568	0.002434	0.086897	-0.204975	0.099779	-1.191127	0.916685	0.157696	-0.122474	0.346151
45859	3.291375	1.891186	9.254399	0.036500	-0.026065	0.033799	-0.206189	0.100383	-1.191502	0.916256	0.158430	-0.122803	0.346835
45860	3.217663	1.938399	9.234930	0.151297	-0.034326	0.047382	-0.206310	0.095785	-1.188922	0.915396	0.161283	-0.122598	0.347861
45861	3.093095	2.062346	8.946107	0.128454	-0.026015	0.062422	-0.209540	0.094949	-1.186319	0.914466	0.163622	-0.122372	0.349291
45862	3.362167	2.149749	8.746675	0.038890	-0.048436	0.076085	-0.210200	0.090107	-1.184968	0.913718	0.164448	-0.123298	0.350533
45863	3.587734	2.260658	8.733502	-0.039698	-0.048509	0.052798	-0.211956	0.091815	-1.183392	0.913340	0.163910	-0.124640	0.351296
45864	3.809184	2.092311	8.722310	-0.100215	-0.028126	-0.036595	-0.213846	0.093727	-1.184399	0.913891	0.162327	-0.125804	0.350182
45865	3.608032	2.018291	9.024833	-0.093284	-0.043572	-0.164823	-0.213043	0.095599	-1.186394	0.915208	0.161330	-0.126746	0.346848
45866	3.142018	2.063250	9.094449	-0.071313	-0.055469	-0.180645	-0.212782	0.098512	-1.189849	0.916599	0.160817	-0.127746	0.343023
45867	3.209954	2.045052	9.002785	0.007117	-0.050104	-0.083128	-0.212788	0.100485	-1.189239	0.916997	0.161486	-0.128363	0.341412
45868	3.208803	2.079002	8.853239	-0.031442	-0.022815	-0.049477	-0.212652	0.099876	-1.187624	0.917422	0.161147	-0.128906	0.340223
45869	3.268609	2.031558	9.072092	-0.020883	-0.012196	0.028407	-0.213735	0.101902	-1.188227	0.917246	0.160754	-0.129370	0.340707
45870	3.486880	2.006374	8.958614	-0.020052	-0.037972	-0.007163	-0.212654	0.100727	-1.187596	0.917303	0.160619	-0.130248	0.340284
45871	3.618956	2.042742	8.801103	-0.038510	-0.013870	-0.053066	-0.213469	0.103056	-1.189284	0.917729	0.160131	-0.130612	0.339222
45872	3.756707	2.052517	8.737851	-0.053199	0.017509	-0.104217	-0.214014	0.105369	-1.190567	0.918702	0.159259	-0.130390	0.337079
45873	3.909301	2.062573	8.771346	-0.070017	-0.009959	-0.221178	-0.211189	0.106114	-1.188802	0.920352	0.158619	-0.130386	0.332855
45874	3.836451	2.182629	8.717650	-0.061325	-0.042257	-0.350421	-0.209582	0.109216	-1.189539	0.922822	0.158622	-0.130542	0.325880
45875	3.933783	2.169833	8.759251	-0.022872	-0.015644	-0.370486	-0.207701	0.110629	-1.191152	0.925207	0.159295	-0.129878	0.318981
45876	3.687134	1.728427	9.217218	0.004853	-0.136241	-0.554114	-0.204741	0.111620	-1.194019	0.928434	0.161602	-0.130706	0.307913
45877	2.414348	2.132613	9.348436	0.044454	-0.150978	-0.522881	-0.202315	0.110865	-1.194481	0.931033	0.164716	-0.131592	0.297874
45878	2.504340	2.386660	8.752265	0.082131	-0.041437	-0.194085	-0.201638	0.110027	-1.195744	0.931888	0.166934	-0.131331	0.294059
45879	2.795725	2.161350	9.037342	0.000899	-0.033234	-0.049359	-0.200830	0.109709	-1.195082	0.932070	0.167262	-0.131791	0.293086
45880	2.789320	2.251065	9.111095	-0.001098	0.046467	0.106738	-0.201367	0.109330	-1.196588	0.931607	0.166641	-0.131358	0.295101
45881	3.217387	2.142282	8.901172	-0.032598	0.063918	0.110203	-0.200156	0.109369	-1.193327	0.931218	0.165336	-0.130717	0.297337
45882	3.300939	2.104970	9.029199	-0.087084	0.078022	0.096841	-0.197879	0.113659	-1.197034	0.931160	0.162954	-0.130166	0.299071
45883	3.263818	2.036331	9.120055	-0.021338	0.075913	0.060795	-0.194390	0.117660	-1.195581	0.931052	0.161900	-0.129068	0.300453
45884	3.222350	2.139947	8.923008	-0.046599	0.043756	0.057868	-0.193322	0.120791	-1.196993	0.931001	0.160576	-0.128787	0.301440
45885	3.307070	1.995806	8.746146	-0.117204	0.057817	0.076294	-0.193341	0.127041	-1.197199	0.931051	0.157800	-0.128655	0.302803
45886	2.938613	2.239167	8.728188	-0.381757	0.070763	0.144576	-0.191748	0.135513	-1.203081	0.931553	0.149847	-0.130159	0.304653
45887	3.314313	2.017800	8.876198	-0.121693	0.072022	0.111728	-0.193388	0.143726	-1.206751	0.931406	0.146811	-0.129881	0.306691
45888	3.239974	1.822297	9.426669	-0.117764	0.023809	0.157415	-0.191244	0.147534	-1.207880	0.930867	0.144021	-0.130679	0.309303
45889	3.414601	1.815755	9.424856	0.205745	0.024012	-0.027264	-0.190433	0.146523	-1.207923	0.930486	0.147726	-0.128869	0.309460
45890	3.025674	2.012551	8.771087	0.179105	0.017946	0.027520	-0.190410	0.138394	-1.206277	0.929863	0.150833	-0.127571	0.310371
45891	3.304156	2.158418	8.850752	0.075609	0.021489	-0.006446	-0.188780	0.133478	-1.204000	0.929716	0.152090	-0.126671	0.310566
45892	3.260659	2.041107	8.917707	0.024017	0.032341	0.040330	-0.189040	0.130364	-1.204098	0.929501	0.152194	-0.126103	0.311388
45893	3.268569	2.026697	9.028796	0.022793	0.031103	0.018213	-0.188098	0.130437	-1.202061	0.929383	0.152351	-0.125431	0.311936
45894	3.218963	2.069485	8.940287	0.017477	0.027585	0.014649	-0.188905	0.130147	-1.200969	0.929338	0.152426	-0.124916	0.312239
45895	3.219769	2.030658	8.950233	0.010548	0.034857	0.005834	-0.188097	0.130150	-1.201934	0.929341	0.152368	-0.124217	0.312537
45896	3.171408	2.029784	8.980051	-0.078459	0.031587	0.035602	-0.187564	0.131843	-1.202021	0.929465	0.150584	-0.124290	0.313005
45897	3.294399	1.947053	9.030190	-0.055712	0.020456	-0.009510	-0.188509	0.132735	-1.202800	0.929726	0.149424	-0.124232	0.312808
45898	3.135616	1.898053	9.093091	-0.040044	0.028053	0.011841	-0.187034	0.134623	-1.200028	0.929872	0.148434	-0.124057	0.312914
45899	3.104850	1.989751	9.139602	-0.015081	0.035134	0.021691	-0.186501	0.136322	-1.200388	0.929852	0.147857	-0.123562	0.313442
45900	3.067805	1.882247	9.009280	-0.035893	0.036657	0.060551	-0.185959	0.135166	-1.200023	0.929699	0.146770	-0.123345	0.314492
45901	3.174245	1.893890	9.019681	-0.084202	0.027676	0.047941	-0.186366	0.136688	-1.204061	0.929695	0.144887	-0.123501	0.315315
45902	3.206399	1.753678	9.105982	-0.074121	0.009393	0.071722	-0.185967	0.138699	-1.205500	0.929510	0.143232	-0.124061	0.316395
45903	3.274123	1.759762	9.100793	-0.064209	0.008556	0.037254	-0.185974	0.141145	-1.206921	0.929460	0.141863	-0.124425	0.317012
45904	3.242191	1.664507	9.131826	-0.025911	0.009333	0.018823	-0.187466	0.144743	-1.207606	0.929477	0.141232	-0.124532	0.317204
45905	3.123396	1.776444	9.059931	-0.040188	0.030562	0.018053	-0.186530	0.146849	-1.207548	0.929533	0.140213	-0.124285	0.317587
45906	3.183185	1.704705	9.120083	-0.041698	0.032595	0.007441	-0.185853	0.145522	-1.206099	0.929720	0.139170	-0.124026	0.317600
45907	3.145467	1.665187	9.205888	-0.035562	0.019166	-0.022676	-0.184781	0.147225	-1.207148	0.929992	0.138405	-0.123851	0.317207
45908	3.129634	1.718301	9.132781	-0.013311	0.011983	-0.048288	-0.184108	0.147310	-1.205379	0.930408	0.138156	-0.123643	0.316175
45909	3.129873	1.708596	9.147305	-0.013339	0.011072	-0.047410	-0.184382	0.148751	-1.206012	0.930753	0.137915	-0.123411	0.315354
45910	3.003791	1.716022	9.177083	0.017418	0.025633	-0.050730	-0.183035	0.148723	-1.206165	0.931134	0.138157	-0.122749	0.314380
45911	3.023026	1.726083	9.192041	0.015272	0.022644	-0.038383	-0.182225	0.147841	-1.205657	0.931371	0.138349	-0.122142	0.313829
45912	2.959445	1.749203	9.158621	0.029127	0.031987	-0.016164	-0.181686	0.147816	-1.205119	0.931513	0.138685	-0.121383	0.313553
45913	3.026874	1.760130	9.090795	0.009900	0.025380	0.028807	-0.179930	0.146294	-1.208598	0.931350	0.138595	-0.120942	0.314248
45914	3.003175	1.735425	9.104698	0.011267	0.023218	0.044717	-0.179531	0.147962	-1.207458	0.931136	0.138506	-0.120626	0.315042
45915	2.988544	1.749732	9.166731	-0.013344	0.017416	0.055213	-0.179265	0.148633	-1.206075	0.930850	0.137966	-0.120550	0.316150
45916	3.062636	1.683103	9.183951	-0.004953	0.008908	0.042794	-0.180340	0.147955	-1.206357	0.930653	0.137672	-0.120595	0.316841
45917	2.958387	1.681209	9.161509	-0.017593	0.029167	0.081807	-0.183066	0.158935	-1.205833	0.930236	0.136908	-0.120400	0.318465
45918	2.990076	1.662356	9.100033	-0.078199	0.021285	0.092171	-0.182935	0.160570	-1.209192	0.929955	0.135052	-0.120816	0.319920
45919	3.110352	1.601430	9.195662	-0.088594	0.028670	0.078014	-0.182269	0.163127	-1.209935	0.929745	0.132973	-0.121074	0.321299
45920	3.033921	1.660731	9.159166	-0.064551	-0.005950	0.047824	-0.181601	0.165135	-1.211515	0.929634	0.131653	-0.121787	0.321895
45921	2.939185	1.688155	9.264381	-0.010393	0.008928	0.111760	-0.181601	0.164801	-1.209343	0.928945	0.131073	-0.121992	0.324036
45922	3.187720	1.496021	9.237349	0.042288	0.002636	0.025199	-0.184700	0.165470	-1.210649	0.928719	0.131737	-0.121796	0.324489
45923	3.057695	1.566486	9.184680	0.066721	-0.008608	-0.015437	-0.184691	0.161972	-1.206671	0.928604	0.133010	-0.121499	0.324408
45924	3.048609	1.687725	9.376073	0.072318	0.016540	0.048388	-0.181426	0.150801	-1.205571	0.928178	0.134086	-0.120912	0.325404
45925	3.355523	1.598607	9.299500	0.003526	-0.039383	-0.014133	-0.181549	0.146795	-1.204062	0.928146	0.134384	-0.121606	0.325111
45926	3.593685	1.399056	9.777743	0.203630	-0.014766	-0.292773	-0.180599	0.144869	-1.207682	0.929528	0.138909	-0.119848	0.319873
45927	2.477570	1.983151	8.470423	0.180341	0.006413	-0.154542	-0.178819	0.134523	-1.203946	0.930003	0.142532	-0.118169	0.317513
45928	3.080734	1.729545	9.068605	-0.198566	-0.007836	0.078324	-0.177340	0.135542	-1.206522	0.930097	0.138655	-0.119866	0.318318
45929	3.243217	1.664561	9.456847	0.019997	-0.005450	-0.086341	-0.177608	0.135106	-1.205851	0.930559	0.139204	-0.119633	0.316813
45930	2.811430	1.841170	8.917466	-0.007593	-0.009848	-0.063369	-0.177741	0.134508	-1.204369	0.931020	0.139225	-0.119761	0.315396
45931	3.002672	1.774267	9.191053	-0.054998	0.003502	0.028466	-0.179760	0.134110	-1.203539	0.930985	0.138049	-0.120147	0.315871
45932	3.073209	1.765839	9.217355	0.018278	-0.003544	-0.020873	-0.180032	0.134948	-1.202691	0.931114	0.138412	-0.120110	0.315344
45933	2.985750	1.861334	8.987661	-0.019994	0.002755	-0.001483	-0.180968	0.133211	-1.206419	0.931168	0.137969	-0.120206	0.315343
45934	3.219310	1.831595	9.081717	-0.046443	-0.009325	-0.024681	-0.181238	0.133365	-1.206684	0.931488	0.137172	-0.120675	0.314567
45935	3.062274	1.814185	9.129991	-0.043051	-0.021999	-0.086603	-0.181516	0.136183	-1.205498	0.932077	0.136668	-0.121148	0.312855
45936	3.005299	1.864124	9.055645	-0.070427	-0.023473	-0.072541	-0.180712	0.137595	-1.206007	0.932732	0.135623	-0.121902	0.311058
45937	3.023138	1.721231	9.196896	-0.068571	-0.020744	-0.074287	-0.181527	0.139728	-1.205383	0.933309	0.134610	-0.122542	0.309513
45938	2.939477	1.773114	9.126532	-0.066183	-0.016650	-0.095453	-0.180055	0.142452	-1.201902	0.934099	0.133657	-0.123078	0.307322
45939	2.948444	1.700455	9.204390	-0.054651	-0.017536	-0.055640	-0.180602	0.145027	-1.202221	0.934525	0.132836	-0.123613	0.306166
45940	2.930418	1.632153	9.204351	-0.053661	-0.024532	-0.060095	-0.181545	0.145654	-1.203826	0.935033	0.132079	-0.124310	0.304655
45941	2.897666	1.694678	9.205282	-0.038916	-0.010755	-0.036970	-0.182225	0.148146	-1.206602	0.935319	0.131459	-0.124662	0.303903
45942	2.957556	1.608369	9.205364	-0.022886	-0.008068	0.003755	-0.181552	0.148443	-1.207828	0.935391	0.131019	-0.125030	0.303718
45943	3.039277	1.634123	9.152309	-0.012441	-0.002161	-0.015642	-0.180342	0.148677	-1.206880	0.935499	0.130786	-0.125114	0.303453
45944	3.094704	1.639977	9.088968	-0.012991	-0.009756	0.003747	-0.181959	0.149269	-1.206296	0.935538	0.130542	-0.125451	0.303299
45945	3.150965	1.621582	9.136573	-0.052631	-0.013661	0.004469	-0.182366	0.150614	-1.208839	0.935597	0.129579	-0.126052	0.303280
45946	3.150760	1.621571	9.071568	-0.013566	0.010850	-0.038570	-0.183038	0.150210	-1.209117	0.935948	0.129305	-0.125898	0.302377
45947	3.092619	1.630234	9.134717	-0.060770	-0.005856	-0.026437	-0.182235	0.151430	-1.207450	0.936232	0.128223	-0.126325	0.301778
45948	3.112296	1.620883	9.166687	-0.059770	-0.003149	-0.063553	-0.182510	0.153570	-1.207650	0.936817	0.127230	-0.126650	0.300245
45949	2.985601	1.657429	9.186596	-0.063457	-0.001497	-0.059992	-0.182246	0.155301	-1.209098	0.937316	0.126158	-0.126923	0.299020
45950	2.996100	1.611490	9.151155	-0.060327	-0.012533	-0.044138	-0.181984	0.157731	-1.210113	0.937758	0.125160	-0.127475	0.297816
45951	3.000969	1.611579	9.158525	-0.060580	-0.010997	-0.034406	-0.181447	0.158749	-1.211723	0.938069	0.124137	-0.127968	0.297052
45952	3.010923	1.602052	9.180569	-0.041358	-0.007826	-0.012226	-0.181856	0.160470	-1.212072	0.938280	0.123385	-0.128396	0.296515
45953	2.958907	1.545277	9.234770	-0.032563	-0.000862	-0.003300	-0.182265	0.161904	-1.212294	0.938362	0.122749	-0.128604	0.296430
45954	2.999039	1.579980	9.115373	-0.029221	0.003348	0.007339	-0.183346	0.163365	-1.213052	0.938451	0.122109	-0.128797	0.296329
45955	3.019845	1.522102	9.198298	-0.049938	-0.001209	0.040836	-0.180651	0.162891	-1.213644	0.938311	0.121038	-0.129218	0.297026
45956	3.026599	1.546501	9.188691	-0.022826	-0.001761	0.036494	-0.181196	0.164728	-1.212760	0.938195	0.120474	-0.129538	0.297482
45957	3.124416	1.490003	9.107862	-0.015667	0.003571	0.039186	-0.182545	0.165641	-1.214079	0.937993	0.120027	-0.129662	0.298247
45958	3.173659	1.452054	9.112067	-0.034147	0.012659	0.025032	-0.182817	0.166492	-1.213775	0.938009	0.119194	-0.129751	0.298490
45959	3.165149	1.410642	9.225264	-0.037619	0.005673	0.018788	-0.183089	0.167643	-1.214144	0.937984	0.118377	-0.129925	0.298820
45960	3.135304	1.436796	9.149523	-0.007735	0.009629	0.012726	-0.183223	0.167510	-1.214419	0.938008	0.118087	-0.129886	0.298875
45961	3.194737	1.369898	9.127778	-0.027601	0.004087	0.014387	-0.182282	0.167920	-1.214690	0.937979	0.117481	-0.130027	0.299144
45962	3.166391	1.349974	9.235389	-0.017779	0.010248	-0.015597	-0.183632	0.169089	-1.214773	0.938204	0.117070	-0.129971	0.298622
45963	3.055305	1.323677	9.196068	-0.014340	-0.005822	-0.012127	-0.181746	0.169102	-1.217249	0.938276	0.116838	-0.130160	0.298406
45964	3.108902	1.310084	9.197815	-0.026114	-0.006872	-0.009529	-0.182291	0.171406	-1.218123	0.938447	0.116353	-0.130492	0.297912
45965	3.130388	1.203655	9.189649	-0.032578	0.003487	-0.035122	-0.183100	0.171541	-1.217018	0.938721	0.115776	-0.130567	0.297240
45966	3.037682	1.235962	9.201003	-0.074577	-0.008988	-0.048576	-0.181485	0.171794	-1.217302	0.939221	0.114498	-0.131133	0.295902
45967	3.056816	1.134352	9.245689	-0.088468	0.003758	-0.065336	-0.181490	0.173531	-1.218746	0.939799	0.112936	-0.131465	0.294518
45968	3.016374	1.104491	9.297634	-0.095967	0.031747	-0.049258	-0.181504	0.178397	-1.220497	0.940449	0.111017	-0.131387	0.293205
45969	3.047956	0.978826	9.294737	-0.105467	0.031093	-0.097918	-0.179893	0.180380	-1.221952	0.941316	0.109040	-0.131233	0.291224
45970	2.950676	0.986765	9.238730	-0.151596	0.025999	-0.123712	-0.177756	0.186186	-1.223562	0.942483	0.106304	-0.131416	0.288367
45971	2.945915	1.086201	9.127097	-0.157166	0.029331	-0.116635	-0.177092	0.189439	-1.223737	0.943542	0.103397	-0.131551	0.285888
45972	2.893639	1.024554	9.068182	-0.191479	0.053710	-0.107731	-0.174552	0.195668	-1.225611	0.944725	0.099711	-0.131462	0.283320
45973	2.753045	0.915193	9.136912	-0.219481	0.080864	-0.065175	-0.171468	0.200356	-1.228905	0.945717	0.095185	-0.131071	0.281744
45974	2.578693	0.819800	9.348941	-0.218717	0.124175	-0.018887	-0.167314	0.207100	-1.230099	0.946576	0.090355	-0.129963	0.280960
45975	2.461480	0.727840	9.256967	-0.194709	0.160433	0.032729	-0.163022	0.213014	-1.232413	0.947136	0.085569	-0.128081	0.281436
45976	2.472491	0.647917	9.168837	-0.230250	0.194292	0.089418	-0.159136	0.219159	-1.231986	0.947514	0.079850	-0.125886	0.282832
45977	2.280155	0.581315	9.240471	-0.274691	0.212124	0.071755	-0.155390	0.227340	-1.233538	0.948046	0.073131	-0.123514	0.283909
45978	2.458090	0.939013	9.517668	-0.275452	0.188461	0.094527	-0.148816	0.235427	-1.233899	0.948356	0.066574	-0.121675	0.285280
45979	2.664851	0.821410	9.780077	-0.192686	0.155524	0.089224	-0.143712	0.239744	-1.235455	0.948457	0.061704	-0.119910	0.286781
45980	2.907157	0.825808	9.789887	-0.111847	0.060470	0.078207	-0.141301	0.244293	-1.238200	0.948296	0.059015	-0.119536	0.288033
45981	2.994746	0.924501	9.753314	-0.003102	-0.014153	-0.030694	-0.141846	0.246304	-1.238674	0.948428	0.059042	-0.119768	0.287497
45982	2.991141	0.953547	9.562805	0.047537	-0.059661	-0.114810	-0.142918	0.244611	-1.238035	0.948923	0.060517	-0.120532	0.285227
45983	2.898522	0.937271	9.295280	0.053399	-0.124942	-0.277852	-0.143723	0.243627	-1.237648	0.950107	0.062890	-0.122260	0.279990
45984	2.668675	1.013196	9.133584	-0.042314	-0.176639	-0.342086	-0.147363	0.245154	-1.238647	0.951681	0.063849	-0.125469	0.272918
45985	2.313103	1.140293	9.391334	-0.053468	-0.094729	-0.315007	-0.148450	0.248586	-1.238660	0.953195	0.064154	-0.127143	0.266719
45986	2.694146	0.739353	9.329018	-0.042214	-0.027868	-0.353509	-0.148190	0.251419	-1.238707	0.955091	0.064339	-0.127490	0.259632
45987	2.332876	0.893040	9.485285	-0.099822	-0.070244	-0.529824	-0.148462	0.252752	-1.240843	0.957723	0.064172	-0.128629	0.249207
45988	1.767388	1.096442	9.755275	-0.089324	-0.059823	-0.517238	-0.145790	0.259848	-1.243509	0.960242	0.064036	-0.129592	0.238832
45989	1.891452	1.125350	9.315916	-0.033182	-0.048332	-0.459541	-0.144186	0.264264	-1.245839	0.962312	0.064859	-0.129986	0.229899
45990	1.982879	0.760408	9.100001	-0.189002	-0.045314	-0.419342	-0.144474	0.270530	-1.246451	0.964337	0.062479	-0.131215	0.221210
45991	1.981011	0.590506	9.736760	-0.224120	-0.019958	-0.449357	-0.143705	0.283597	-1.247674	0.966511	0.059445	-0.131879	0.211970
45992	2.443600	-0.194913	10.043354	-0.249040	0.041976	-0.516305	-0.142661	0.294377	-1.248428	0.969047	0.055775	-0.131535	0.201337
45993	1.719398	0.590619	9.781692	-0.107281	0.097506	-0.557808	-0.138782	0.302926	-1.247650	0.971619	0.054742	-0.129264	0.190397
45994	2.178546	0.108519	9.380545	-0.177312	0.138086	-0.352733	-0.134230	0.311249	-1.243887	0.973479	0.051648	-0.126897	0.183219
45995	2.331375	0.543470	9.870641	-0.146320	0.103385	-0.375907	-0.130085	0.321144	-1.246343	0.975253	0.049320	-0.124830	0.175690
45996	2.595978	0.120977	9.638808	-0.071272	0.130149	-0.281823	-0.124718	0.327936	-1.250823	0.976618	0.048143	-0.122292	0.170132
45997	2.881259	0.252376	9.478059	0.068227	0.105512	-0.387697	-0.119334	0.328991	-1.252762	0.978111	0.049988	-0.119451	0.162887
45998	2.900542	0.772183	8.892156	-0.053004	0.013478	-0.447027	-0.116376	0.330373	-1.254116	0.979614	0.049940	-0.118939	0.154002
45999	3.275437	0.361452	9.123420	-0.338102	-0.074532	-0.436178	-0.113437	0.338590	-1.256475	0.981063	0.044515	-0.120888	0.144635
46000	3.406986	0.116239	9.321893	-0.447264	-0.028815	-0.452165	-0.114567	0.356265	-1.258617	0.982623	0.036876	-0.122365	0.134607
46001	2.976421	0.224974	9.507667	-0.239585	-0.019258	-0.408931	-0.111903	0.366040	-1.260514	0.983809	0.033142	-0.123030	0.126036
46002	2.867131	0.334647	9.361453	-0.247962	-0.075215	-0.306739	-0.113541	0.373657	-1.262975	0.984536	0.029165	-0.124957	0.119268
46003	2.952435	0.445449	9.445085	-0.182062	-0.131942	-0.291008	-0.114643	0.381914	-1.262968	0.984975	0.026557	-0.127798	0.113074
46004	3.106373	0.455493	9.136780	-0.019239	-0.120754	-0.184363	-0.118024	0.386807	-1.262497	0.985095	0.026873	-0.130151	0.109211
46005	3.095866	0.222225	8.940817	-0.082675	-0.122505	-0.099685	-0.121259	0.388375	-1.265682	0.985022	0.025724	-0.132718	0.107036
46006	3.481981	0.127313	9.348184	-0.102920	-0.108910	-0.115665	-0.127723	0.388517	-1.265329	0.985036	0.024185	-0.135053	0.104304
46007	3.470284	0.221776	9.311002	-0.091520	-0.118155	-0.241228	-0.130161	0.393455	-1.267731	0.985231	0.023238	-0.137537	0.099317
46008	3.274734	0.075004	9.392772	-0.059883	-0.085184	-0.341656	-0.131926	0.398286	-1.266190	0.985696	0.023100	-0.139204	0.092155
46009	3.154275	0.029114	9.331646	-0.032308	-0.050905	-0.424424	-0.134628	0.401178	-1.265792	0.986293	0.023692	-0.140182	0.083744
46010	3.001850	0.118586	9.213149	-0.015574	-0.048518	-0.443773	-0.135177	0.404619	-1.266765	0.986884	0.024639	-0.140981	0.074681
46011	2.936560	0.027603	9.452564	0.013767	-0.030885	-0.427643	-0.137872	0.405570	-1.268340	0.987371	0.026107	-0.141482	0.066336
46012	2.787795	-0.064932	9.342774	0.024258	-0.028509	-0.448773	-0.138684	0.407013	-1.268556	0.987843	0.027825	-0.141805	0.057309
46013	2.637581	-0.077375	9.280482	0.000727	-0.007602	-0.439838	-0.137743	0.407426	-1.268963	0.988267	0.029010	-0.141827	0.048694
46014	2.538452	0.066510	9.497829	-0.009255	-0.012115	-0.404524	-0.139092	0.408321	-1.269464	0.988604	0.029925	-0.141867	0.040503
46015	2.379978	0.000520	9.551239	-0.026559	-0.047042	-0.436592	-0.139231	0.409723	-1.268598	0.988788	0.030562	-0.142650	0.031849
46016	2.126244	0.340653	9.634772	0.021884	-0.060936	-0.433837	-0.142067	0.412694	-1.271470	0.988840	0.032212	-0.143601	0.023152
46017	2.105582	0.252862	9.444622	0.044891	-0.037794	-0.211700	-0.142601	0.411152	-1.271786	0.988787	0.033596	-0.144237	0.019153
46018	2.087346	0.055878	9.332404	0.061261	-0.026793	-0.147910	-0.143135	0.409759	-1.272371	0.988719	0.035193	-0.144672	0.016296
46019	2.303219	0.402090	9.271419	-0.060991	-0.016039	-0.084631	-0.143402	0.409236	-1.274021	0.988744	0.034083	-0.144957	0.014520
46020	2.522589	0.580861	9.259951	-0.090275	0.001993	0.003745	-0.143543	0.411231	-1.274228	0.988807	0.032241	-0.144974	0.014288
46021	2.613310	0.834946	8.894904	-0.116735	0.064334	0.062388	-0.141530	0.413743	-1.274443	0.989050	0.029596	-0.143771	0.015307
46022	2.804784	1.095848	9.777487	-0.273808	0.121893	0.019754	-0.136429	0.419034	-1.275149	0.989536	0.024042	-0.141479	0.014945
46023	3.036104	1.255479	10.358732	-0.433905	0.054537	0.137217	-0.132958	0.429090	-1.277728	0.989818	0.014969	-0.140583	0.016532
46024	3.152801	0.941964	10.027653	-0.128625	0.074010	0.101162	-0.131231	0.436983	-1.277083	0.990024	0.012061	-0.139214	0.018087
46025	2.976076	1.106137	8.826957	0.093094	0.086364	-0.108413	-0.129079	0.437825	-1.278854	0.990272	0.014160	-0.137459	0.016286
46026	3.072254	1.377347	8.762864	-0.081784	0.022679	-0.109400	-0.126122	0.439441	-1.278018	0.990390	0.012763	-0.137031	0.013654
46027	3.527513	1.225431	9.216115	-0.184428	0.008512	-0.145280	-0.127207	0.441996	-1.276968	0.990479	0.009576	-0.136940	0.010328
46028	3.392705	0.946237	9.276675	-0.166474	-0.017448	-0.384052	-0.128033	0.447972	-1.276765	0.990506	0.007262	-0.137266	0.002011
46029	3.114609	0.776097	9.165909	-0.120971	0.002513	-0.601194	-0.129402	0.455384	-1.276781	0.990465	0.006638	-0.137228	-0.010181
46030	2.628258	0.874100	9.270611	-0.135974	0.029918	-0.708823	-0.130903	0.461977	-1.278050	0.990309	0.005826	-0.136522	-0.024819
46031	2.266771	0.930686	9.511860	-0.194891	0.054648	-0.722924	-0.131339	0.472768	-1.277832	0.990000	0.004140	-0.135325	-0.039617
46032	2.018994	0.838794	9.519393	-0.174624	0.060643	-0.671487	-0.131098	0.482135	-1.278076	0.989540	0.002488	-0.133939	-0.053531
46033	1.773007	0.528440	9.480483	-0.139444	0.088466	-0.634884	-0.131518	0.487591	-1.280350	0.989018	0.001728	-0.132019	-0.066422
46034	1.516398	0.523790	9.544863	-0.117100	0.062661	-0.734825	-0.131540	0.494994	-1.281337	0.988091	0.001385	-0.130605	-0.081349
46035	1.333783	0.554456	9.471622	-0.131466	0.089109	-0.731124	-0.132635	0.500957	-1.280313	0.987038	0.001062	-0.128534	-0.096094
46036	1.228911	0.470015	9.497929	-0.139630	0.150991	-0.683871	-0.132671	0.512518	-1.276937	0.986007	0.000311	-0.125277	-0.109983
46037	1.204628	0.673553	10.001186	-0.201545	0.107531	-0.565008	-0.131621	0.521454	-1.277751	0.984985	-0.001774	-0.122548	-0.121589
46038	1.774732	0.547965	10.149626	-0.219888	0.014640	-0.265196	-0.130837	0.528990	-1.273014	0.984342	-0.005458	-0.121750	-0.127352
46039	2.783552	0.823481	9.008545	-0.045442	-0.044336	-0.335959	-0.134625	0.534731	-1.271966	0.983375	-0.005390	-0.122389	-0.134039
46040	3.303449	0.026927	8.972733	-0.154342	0.086912	-0.142812	-0.138134	0.537229	-1.272116	0.983174	-0.007882	-0.120297	-0.137242
46041	3.789336	-0.721662	9.214767	-0.402901	-0.000727	-0.421834	-0.140052	0.548524	-1.273774	0.981900	-0.014606	-0.119203	-0.146454
46042	3.955993	-0.043718	9.479572	-0.437914	-0.091853	-0.882319	-0.144680	0.564416	-1.268976	0.978769	-0.021409	-0.119974	-0.164800
46043	3.812049	0.138181	9.560447	-0.396705	-0.205770	-0.828084	-0.154823	0.578809	-1.267436	0.975211	-0.027706	-0.123069	-0.181797
46044	3.759551	-0.207542	9.171457	-0.305272	-0.212694	-0.948925	-0.166980	0.591512	-1.264427	0.970846	-0.032142	-0.126618	-0.200981
46045	3.279240	0.167306	9.100927	-0.289441	-0.158253	-1.060714	-0.180747	0.602039	-1.263924	0.965757	-0.035566	-0.129288	-0.222108
46046	2.949211	0.093360	9.269500	-0.295597	-0.171310	-0.967033	-0.197750	0.614011	-1.261291	0.960583	-0.039580	-0.131953	-0.241458
46047	2.927697	-0.023545	9.392495	-0.275246	-0.154584	-0.917347	-0.211249	0.625187	-1.258452	0.955348	-0.043049	-0.134418	-0.259593
46048	2.885278	-0.089866	9.355583	-0.243116	-0.131556	-0.902940	-0.219213	0.630939	-1.253671	0.949907	-0.045992	-0.136429	-0.277394
46049	2.563436	0.001397	9.323352	-0.149958	-0.102875	-0.881179	-0.230273	0.636762	-1.248852	0.944451	-0.046865	-0.138451	-0.294360
46050	2.430300	-0.013161	9.283266	-0.062453	-0.028324	-0.774307	-0.240781	0.638594	-1.250033	0.939617	-0.046114	-0.139332	-0.309161
46051	2.195409	0.101534	9.304080	-0.033130	-0.051295	-0.662922	-0.248196	0.641459	-1.249854	0.935271	-0.045057	-0.140759	-0.321597
46052	2.116211	0.061253	9.297139	-0.043101	-0.007704	-0.415997	-0.254799	0.643337	-1.250807	0.932479	-0.044793	-0.141001	-0.329537
46053	2.286213	-0.200278	9.289886	-0.000079	0.046708	-0.264363	-0.256010	0.643589	-1.254331	0.930873	-0.043598	-0.140381	-0.334465
46054	2.291245	-0.423513	9.472274	-0.001381	0.061433	-0.212992	-0.256546	0.642454	-1.253816	0.929589	-0.042666	-0.139418	-0.338536
46055	1.993063	-0.288112	9.536729	-0.025403	0.052515	-0.292633	-0.258033	0.644455	-1.252915	0.927743	-0.041851	-0.138471	-0.344044
46056	1.888841	-0.489044	9.799852	-0.015527	0.049039	-0.292600	-0.259386	0.646452	-1.252016	0.925816	-0.041041	-0.137703	-0.349597
46057	1.446367	-0.273711	9.957976	-0.083319	-0.080554	-0.541099	-0.266661	0.647732	-1.250934	0.921729	-0.041556	-0.138904	-0.359715
46058	1.000752	0.412498	9.794683	0.115437	-0.089590	-0.504213	-0.274475	0.648863	-1.249033	0.917893	-0.038715	-0.141805	-0.368599
46059	0.592137	0.179267	9.398731	0.299711	-0.015471	-0.312091	-0.281462	0.643959	-1.250884	0.915806	-0.032292	-0.144259	-0.373425
46060	0.949006	-0.205104	9.460730	0.094331	0.019311	-0.062382	-0.283463	0.637941	-1.252556	0.915460	-0.030282	-0.144659	-0.374285
46061	2.465688	0.191511	10.269813	-0.168480	-0.061723	0.324901	-0.285889	0.638665	-1.250731	0.917659	-0.034628	-0.143971	-0.368749
46062	3.384148	0.572336	10.343272	-0.115804	-0.155132	0.491341	-0.289414	0.646376	-1.249212	0.920713	-0.039350	-0.145625	-0.359907
46063	4.137893	0.377184	9.876781	-0.203606	0.038701	0.714063	-0.286066	0.651887	-1.245390	0.925767	-0.044771	-0.142582	-0.347307
46064	4.131797	0.658667	9.725216	-0.151867	0.044327	0.360623	-0.283396	0.659452	-1.243812	0.928234	-0.048345	-0.140387	-0.341080
46065	3.327598	1.335938	9.541357	0.024078	0.095274	0.048689	-0.283263	0.659979	-1.242159	0.928905	-0.047224	-0.138537	-0.340166
46066	3.086002	0.809604	9.528285	0.069705	0.200967	0.247618	-0.279637	0.663053	-1.243739	0.931187	-0.045291	-0.135048	-0.335563
46067	3.049263	0.396188	9.096957	0.041753	0.204102	0.218411	-0.274382	0.662120	-1.245467	0.933266	-0.043549	-0.131174	-0.331528
46068	2.757482	0.900684	8.915684	-0.007591	0.234748	0.184021	-0.268865	0.663030	-1.241274	0.935073	-0.042660	-0.126587	-0.328320
46069	2.938553	0.860303	9.205610	0.124652	0.208463	0.214281	-0.262939	0.662645	-1.242856	0.937128	-0.039275	-0.123222	-0.324137
46070	3.088123	0.649380	9.187718	0.084337	0.063726	0.013403	-0.261856	0.660783	-1.243202	0.937430	-0.037357	-0.122572	-0.323737
46071	3.033579	0.825606	9.146197	0.090623	0.014811	-0.163701	-0.261855	0.660893	-1.247973	0.936492	-0.034916	-0.122966	-0.326563
46072	2.253720	0.677933	9.154675	0.084234	0.039014	-0.391481	-0.267225	0.655624	-1.247944	0.934057	-0.032161	-0.123065	-0.333704
46073	1.911979	0.793110	9.112022	0.062040	0.106309	-0.424644	-0.273418	0.655511	-1.249103	0.931512	-0.028969	-0.121716	-0.341514
46074	1.443469	0.721497	9.189663	0.044463	0.080947	-0.377017	-0.276776	0.652906	-1.249694	0.929133	-0.026709	-0.120737	-0.348455
46075	1.151066	1.080367	9.425937	0.009002	0.067991	-0.332963	-0.282563	0.651882	-1.248704	0.926989	-0.024932	-0.119608	-0.354631
46076	1.360629	0.773423	9.379315	0.076746	0.050566	-0.108338	-0.285382	0.648464	-1.245372	0.926384	-0.022929	-0.119280	-0.356454
46077	1.866966	0.452472	9.589862	-0.030660	0.098058	-0.122619	-0.288612	0.647952	-1.244532	0.925757	-0.022158	-0.117158	-0.358826
46078	2.367954	0.046545	10.638635	-0.309569	0.163398	0.018258	-0.288225	0.653320	-1.243817	0.926121	-0.026796	-0.111912	-0.359247
46079	3.298515	-0.220709	9.682205	-0.011746	0.018650	-0.137502	-0.292276	0.657053	-1.241603	0.925197	-0.026292	-0.111438	-0.361802
46080	3.279974	-0.007484	8.996346	-0.002805	0.082871	-0.358956	-0.299268	0.653340	-1.239732	0.922761	-0.024982	-0.110081	-0.368470
46081	2.943304	-0.098534	9.256322	-0.080056	0.145872	-0.488683	-0.304128	0.657020	-1.234373	0.919419	-0.024103	-0.106982	-0.377680
46082	3.063505	0.037228	9.803042	-0.217395	0.144497	-0.335338	-0.309247	0.657840	-1.234013	0.917054	-0.026331	-0.102850	-0.384370
46083	3.014626	-0.196723	9.731088	-0.196826	0.014547	-0.251211	-0.313839	0.662149	-1.231637	0.915055	-0.029179	-0.101197	-0.389335
46084	3.027130	0.573033	9.345306	0.069292	-0.054276	-0.253494	-0.321916	0.661490	-1.231837	0.912983	-0.027863	-0.102885	-0.393828
46085	2.988214	0.531023	9.036291	0.079352	-0.060894	-0.090817	-0.329712	0.656816	-1.230533	0.912200	-0.026597	-0.104745	-0.395238
46086	3.412607	0.388203	8.982987	-0.028451	-0.162467	-0.082166	-0.339410	0.657543	-1.227668	0.911163	-0.028274	-0.107534	-0.396760
46087	3.523354	0.222731	9.237996	-0.067534	-0.151619	-0.066329	-0.348568	0.657715	-1.225919	0.910274	-0.030512	-0.109963	-0.397968
46088	3.342570	0.316572	9.376180	-0.062470	-0.096219	-0.111899	-0.354629	0.658437	-1.226506	0.909097	-0.032218	-0.111292	-0.400148
46089	3.108723	0.484685	9.297923	-0.007407	-0.078853	-0.148700	-0.361363	0.658544	-1.224378	0.907721	-0.032631	-0.112989	-0.402754
46090	2.960118	0.258628	9.162664	-0.031126	-0.051059	-0.130870	-0.367018	0.658526	-1.224040	0.906496	-0.033361	-0.113756	-0.405231
46091	2.805743	0.258279	9.393848	-0.051791	-0.050362	-0.166265	-0.370257	0.660807	-1.221200	0.904990	-0.034335	-0.114616	-0.408262
46092	2.656296	0.214295	9.375150	0.003714	-0.074086	-0.159135	-0.375102	0.659758	-1.220086	0.903489	-0.034557	-0.116102	-0.411137
46093	2.550674	0.280350	9.347337	-0.001448	-0.044597	-0.095287	-0.378063	0.658566	-1.214634	0.902595	-0.034750	-0.117223	-0.412764
46094	2.615036	0.126171	9.567135	0.025465	-0.031932	-0.022640	-0.381021	0.657212	-1.214507	0.902319	-0.034551	-0.118031	-0.413152
46095	2.643081	-0.077253	9.487680	0.061863	-0.050751	-0.040324	-0.385332	0.658184	-1.215380	0.901904	-0.033812	-0.119742	-0.413627
46096	2.571194	-0.260646	9.356863	0.054766	-0.001169	-0.034698	-0.386000	0.656863	-1.218961	0.901609	-0.032804	-0.120244	-0.414206
46097	2.482014	-0.274396	9.426449	0.050697	0.012419	-0.082346	-0.387613	0.656074	-1.220059	0.900988	-0.031691	-0.120729	-0.415500
46098	2.255009	-0.060017	9.504529	0.019446	-0.025628	-0.064967	-0.390843	0.655609	-1.221264	0.900343	-0.031454	-0.121397	-0.416721
46099	2.258501	-0.127938	9.413671	0.070362	-0.010356	0.053762	-0.391104	0.652911	-1.220939	0.900814	-0.030534	-0.122337	-0.415495
46100	2.284526	-0.059466	9.645056	0.000698	-0.052808	0.093041	-0.392456	0.654502	-1.220872	0.901384	-0.031251	-0.123240	-0.413935
46101	2.650447	0.024833	9.395658	0.067236	-0.061974	0.127592	-0.394880	0.654526	-1.219478	0.902333	-0.031026	-0.125012	-0.411345
46102	2.368028	0.058530	9.203780	-0.030576	0.008973	0.028788	-0.397042	0.656839	-1.219105	0.902492	-0.031643	-0.124583	-0.411079
46103	2.042126	0.368219	9.266069	-0.154696	0.071575	-0.064856	-0.397726	0.660041	-1.215720	0.902044	-0.033846	-0.122211	-0.412596
46104	2.059802	0.494806	9.523240	-0.120232	0.103235	-0.002675	-0.398011	0.665462	-1.216632	0.902108	-0.035222	-0.119359	-0.413176
46105	1.826263	0.558557	9.650403	-0.140501	0.102732	0.082175	-0.396136	0.668832	-1.216954	0.902941	-0.037230	-0.116402	-0.412022
46106	2.110864	1.100309	10.331509	-0.153854	0.056117	0.166606	-0.393477	0.680101	-1.215938	0.904216	-0.040003	-0.113992	-0.409632
46107	2.245516	1.003198	10.146194	0.057007	0.088546	0.365487	-0.391199	0.683767	-1.217210	0.907446	-0.039134	-0.112669	-0.402884
46108	2.271533	0.615206	9.793635	0.045664	0.106379	0.323149	-0.386627	0.685610	-1.215567	0.910170	-0.038253	-0.110846	-0.397291
46109	2.268029	0.996260	9.557142	0.071105	0.014748	0.297879	-0.384480	0.688460	-1.218227	0.912620	-0.037512	-0.111026	-0.391652
46110	2.374385	1.456993	9.308976	0.204773	-0.003931	0.344114	-0.385285	0.687659	-1.219608	0.915348	-0.034632	-0.112441	-0.385091
46111	2.677577	1.210023	9.358661	0.240087	-0.015706	0.401557	-0.382306	0.682932	-1.226889	0.918537	-0.031204	-0.114450	-0.377117
46112	2.982522	0.836820	9.166212	0.243456	-0.038196	0.305896	-0.382565	0.679566	-1.228359	0.920840	-0.027772	-0.116800	-0.370999
46113	2.613504	0.844673	9.017611	0.189559	-0.041524	0.133394	-0.384848	0.677772	-1.228254	0.921827	-0.024834	-0.119096	-0.368015
46114	2.399017	0.913617	9.070691	0.103320	-0.004206	0.032621	-0.385775	0.672754	-1.231270	0.922083	-0.023085	-0.119926	-0.367215
46115	2.385919	0.872130	9.265595	0.078528	-0.039329	0.078290	-0.387123	0.673380	-1.232462	0.922594	-0.022024	-0.121402	-0.365509
46116	2.182976	0.751942	9.476934	0.022129	-0.036824	0.101160	-0.388598	0.671425	-1.232371	0.923237	-0.022176	-0.122208	-0.363603
46117	2.054372	0.759318	9.475339	0.019534	-0.012910	0.067738	-0.391968	0.672628	-1.231884	0.923703	-0.021965	-0.122749	-0.362247
46118	1.951679	0.701631	9.592989	0.000117	0.038731	0.129915	-0.392513	0.674979	-1.234802	0.924721	-0.022047	-0.121986	-0.359896
46119	1.883020	0.600838	9.471276	0.016956	0.039547	0.174199	-0.392242	0.674689	-1.234814	0.926074	-0.021746	-0.121455	-0.356599
46120	1.740594	0.688073	9.434952	-0.024755	0.042437	0.186493	-0.391714	0.678099	-1.235528	0.927474	-0.022400	-0.120421	-0.353254
46121	1.867926	0.627267	9.463391	-0.028323	0.048697	0.220090	-0.394150	0.681723	-1.230199	0.929130	-0.022961	-0.119338	-0.349212
46122	1.888487	0.304747	9.331645	-0.036525	0.053709	0.158223	-0.396315	0.685060	-1.231157	0.930325	-0.023688	-0.118021	-0.346419
46123	2.062459	0.388055	9.690233	-0.209354	0.061961	0.125857	-0.398348	0.689449	-1.228672	0.931241	-0.027302	-0.115450	-0.344551
46124	2.153219	0.074177	10.352587	-0.386846	0.156051	0.216056	-0.398519	0.701016	-1.225431	0.932823	-0.033974	-0.109763	-0.341526
46125	2.356483	-0.257224	9.692088	-0.152192	0.138991	0.122955	-0.397474	0.711144	-1.222523	0.933867	-0.036013	-0.106121	-0.339608
46126	2.295875	0.210121	8.803213	-0.105631	0.134464	-0.002452	-0.401530	0.716972	-1.225015	0.934028	-0.037113	-0.102900	-0.340037
46127	2.525466	-0.050280	9.252765	-0.273539	0.156632	0.087289	-0.405053	0.724069	-1.221470	0.934734	-0.041231	-0.098143	-0.339028
46128	2.914993	-0.557832	9.668164	-0.301925	0.065474	-0.046070	-0.406292	0.732210	-1.216281	0.934262	-0.046383	-0.094913	-0.340580
46129	2.963880	-0.323881	9.742526	-0.258094	-0.016037	-0.186161	-0.415202	0.739704	-1.212251	0.932714	-0.050906	-0.093765	-0.344471
46130	2.940636	-0.285483	9.532085	-0.181290	-0.053247	-0.237426	-0.425048	0.744676	-1.208701	0.930754	-0.054252	-0.093753	-0.349234
46131	2.496411	-0.371229	9.535952	-0.189853	-0.039009	-0.385786	-0.435297	0.749027	-1.202438	0.927751	-0.057301	-0.093741	-0.356660
46132	2.357754	-0.342183	9.557958	-0.147750	-0.004264	-0.338547	-0.443652	0.751173	-1.200907	0.925112	-0.059480	-0.093154	-0.363252
46133	2.278475	-0.511139	9.479765	-0.137248	0.002713	-0.257992	-0.447966	0.752523	-1.199722	0.923070	-0.061496	-0.092588	-0.368222
46134	2.526127	-0.310018	9.355852	-0.150050	-0.022241	-0.187525	-0.453494	0.754560	-1.196317	0.921433	-0.064124	-0.092125	-0.371971
46135	2.752402	-0.580227	9.461128	-0.151916	0.002591	-0.113150	-0.456868	0.757505	-1.197546	0.920398	-0.066692	-0.091292	-0.374280
46136	2.581051	-0.738707	9.457065	-0.098186	0.029115	-0.233003	-0.459304	0.761693	-1.198201	0.918546	-0.067897	-0.090331	-0.378819
46137	2.426458	-0.867739	9.573661	-0.061305	0.060224	-0.328132	-0.460922	0.762130	-1.197076	0.916067	-0.067999	-0.089412	-0.384972
46138	1.975245	-0.871088	9.420214	-0.062229	0.069930	-0.290838	-0.463476	0.760796	-1.198181	0.913829	-0.068121	-0.088046	-0.390543
46139	1.929607	-1.007862	9.453547	-0.107329	0.064243	-0.220275	-0.463755	0.764228	-1.199021	0.912070	-0.069240	-0.086512	-0.394778
46140	2.050575	-0.981379	9.553353	-0.099372	0.086384	-0.177703	-0.464841	0.766774	-1.197562	0.910638	-0.070106	-0.084395	-0.398373
46141	1.911481	-1.056734	9.544839	-0.061016	0.079450	-0.064431	-0.462428	0.770413	-1.197745	0.910179	-0.070548	-0.082707	-0.399695
46142	1.814966	-1.199290	9.547767	-0.082662	0.085512	0.006294	-0.459473	0.772879	-1.196881	0.910206	-0.071425	-0.080475	-0.399934
46143	1.979514	-1.288542	9.669042	-0.057391	0.098204	0.005535	-0.457070	0.779795	-1.197640	0.910335	-0.071800	-0.078345	-0.399996
46144	1.873749	-1.217636	9.626743	-0.000110	0.096614	0.017218	-0.454122	0.784580	-1.198883	0.910547	-0.071106	-0.076550	-0.399984
46145	1.658797	-1.267671	9.548305	0.011517	0.097554	0.054443	-0.450365	0.789083	-1.200964	0.911160	-0.070335	-0.074882	-0.399041
46146	1.713492	-1.070021	9.697746	0.051603	0.085979	0.033253	-0.447284	0.794764	-1.204226	0.911519	-0.068813	-0.073666	-0.398713
46147	1.675734	-1.114400	9.740254	0.121185	0.050795	0.185317	-0.441772	0.798419	-1.208264	0.913244	-0.066623	-0.073517	-0.395147
46148	1.740601	-1.215190	9.690044	0.182710	0.005681	0.232953	-0.436661	0.800287	-1.208263	0.915178	-0.063645	-0.074526	-0.390953
46149	1.730072	-0.948350	9.576971	0.175425	-0.012159	0.232810	-0.433308	0.805158	-1.213600	0.917205	-0.061050	-0.075869	-0.386331
46150	1.545981	-0.733216	9.434888	0.155824	-0.019346	0.156706	-0.427525	0.807789	-1.216583	0.918408	-0.058646	-0.077216	-0.383568
46151	1.448469	-0.443653	9.550077	0.212933	-0.028151	0.172749	-0.422146	0.810738	-1.220643	0.919946	-0.055380	-0.079185	-0.379951
46152	1.414047	-0.400567	9.666655	0.102296	-0.049218	0.267751	-0.416501	0.814368	-1.223728	0.921827	-0.054368	-0.080550	-0.375220
46153	1.509573	-0.054083	9.871595	0.136933	-0.104918	0.375321	-0.410595	0.820955	-1.226039	0.924615	-0.053364	-0.083099	-0.367878
46154	1.629023	-0.003387	9.643775	0.204865	-0.081874	0.329686	-0.404009	0.825443	-1.230335	0.926887	-0.050810	-0.085743	-0.361867
46155	1.616609	0.404255	9.823276	0.230806	-0.068429	0.370503	-0.395535	0.828904	-1.235096	0.929673	-0.047737	-0.088292	-0.354449
46156	1.783177	0.295592	9.694396	0.180084	-0.067282	0.450773	-0.386120	0.832886	-1.238760	0.932678	-0.045747	-0.090367	-0.346197
46157	1.833877	0.442182	9.791140	0.186148	-0.047118	0.428800	-0.375902	0.838428	-1.243201	0.935714	-0.043400	-0.092131	-0.337739
46158	1.941439	0.614054	9.634260	0.214581	-0.053462	0.407604	-0.368094	0.839648	-1.248573	0.938359	-0.040576	-0.094212	-0.330091
46159	2.198106	0.633282	9.680509	0.165638	-0.057599	0.486932	-0.360286	0.840748	-1.254903	0.941569	-0.038736	-0.096000	-0.320517
46160	2.407793	0.544819	9.519098	0.164037	-0.061078	0.411720	-0.351949	0.844861	-1.257049	0.944081	-0.036895	-0.097877	-0.312683
46161	2.392828	0.520239	9.229945	0.203234	-0.049907	0.260748	-0.346015	0.841933	-1.259123	0.945757	-0.033822	-0.099949	-0.307261
46162	2.204352	0.477967	9.142632	0.126148	-0.021347	0.085686	-0.344397	0.841694	-1.262696	0.946261	-0.031796	-0.101073	-0.305555
46163	1.980367	0.556462	9.318122	0.026424	-0.022964	0.044738	-0.342379	0.842744	-1.267187	0.946517	-0.031440	-0.101708	-0.304586
46164	2.014180	0.350745	9.515705	0.003560	-0.009320	0.060663	-0.341581	0.845824	-1.266142	0.946826	-0.031604	-0.101874	-0.303552
46165	1.881435	0.219682	9.630579	-0.075776	0.002162	0.000402	-0.340784	0.849332	-1.265219	0.946798	-0.032924	-0.101434	-0.303647
46166	1.724250	0.345511	9.769246	-0.023694	0.027288	0.008709	-0.344309	0.857191	-1.263968	0.946847	-0.033276	-0.100774	-0.303676
46167	1.718844	0.216723	9.546170	0.048376	-0.007479	0.000768	-0.344057	0.863161	-1.264596	0.946884	-0.032280	-0.101249	-0.303508
46168	1.732103	0.061609	9.694594	-0.071042	-0.044358	0.085029	-0.345418	0.868036	-1.265377	0.947220	-0.034118	-0.101608	-0.302136
46169	1.731739	-0.171377	10.408910	-0.232486	0.052226	0.079829	-0.344650	0.880713	-1.261974	0.947658	-0.038240	-0.099169	-0.301078
46170	1.965567	-0.016721	9.451988	0.174509	0.032661	0.003146	-0.343859	0.886875	-1.265330	0.947815	-0.034797	-0.099602	-0.300858
46171	2.120402	0.238482	8.674840	0.174378	0.044995	0.079229	-0.345751	0.889720	-1.269853	0.948513	-0.031247	-0.099762	-0.298988
46172	2.633111	-0.288629	9.599707	-0.122699	-0.012266	0.137936	-0.348197	0.897214	-1.272310	0.949182	-0.033977	-0.099180	-0.296753
46173	3.012985	-0.322968	9.948649	-0.143666	-0.152820	-0.080603	-0.348635	0.908062	-1.268407	0.948307	-0.037368	-0.101344	-0.298407
46174	2.649445	0.146246	9.844881	0.096564	-0.168680	-0.148847	-0.357529	0.910362	-1.266864	0.947088	-0.036296	-0.105234	-0.301054
46175	2.533965	0.032430	9.396841	0.169541	-0.182942	-0.051420	-0.363987	0.909032	-1.270378	0.946513	-0.034001	-0.109846	-0.301480
46176	2.817820	-0.146951	9.122841	0.114341	-0.131412	0.003501	-0.369909	0.908556	-1.274552	0.946270	-0.032693	-0.113026	-0.301214
46177	3.052600	-0.118405	9.204457	0.046819	-0.113436	-0.026709	-0.373679	0.908646	-1.274642	0.945884	-0.032393	-0.115603	-0.301480
46178	3.024180	-0.259717	9.288908	-0.005943	-0.080870	-0.067323	-0.377838	0.903799	-1.275705	0.945247	-0.032891	-0.117147	-0.302826
46179	2.791290	-0.268812	9.161463	-0.059135	-0.039989	-0.157350	-0.379176	0.900666	-1.273881	0.944156	-0.033891	-0.117806	-0.305848
46180	2.483398	-0.313192	9.619370	-0.109444	-0.026152	-0.159129	-0.380518	0.898765	-1.270108	0.943005	-0.035795	-0.117744	-0.309187
46181	2.623991	-0.563122	9.582239	-0.105337	-0.041589	-0.180452	-0.379439	0.897159	-1.263080	0.941709	-0.037662	-0.118156	-0.312738
46182	2.733275	-0.900987	9.819245	-0.181098	-0.062163	-0.380639	-0.381446	0.893076	-1.262507	0.938972	-0.040614	-0.118482	-0.320381
46183	1.882141	-0.292536	9.687427	-0.028312	0.103329	-0.478837	-0.382633	0.885045	-1.263844	0.936087	-0.039431	-0.116866	-0.329437
46184	1.523674	0.106328	9.211210	-0.032137	0.122726	-0.331010	-0.383148	0.876954	-1.263282	0.934079	-0.038511	-0.114617	-0.335970
46185	1.415995	-0.094702	9.146832	-0.137389	0.213409	-0.079648	-0.375472	0.876797	-1.264195	0.933929	-0.039519	-0.109832	-0.337864
46186	1.837020	-0.188946	9.868217	-0.225532	0.172413	0.111553	-0.364034	0.878845	-1.259898	0.934782	-0.042876	-0.104996	-0.336632
46187	2.016534	-0.224550	9.695853	-0.166271	0.135601	0.110585	-0.354223	0.884532	-1.257919	0.935675	-0.045360	-0.101281	-0.334958
46188	1.980763	-0.152382	9.569030	-0.074738	0.160904	0.125187	-0.340901	0.886316	-1.250243	0.936654	-0.046004	-0.097648	-0.333209
46189	2.072851	-0.150710	9.576657	-0.130436	0.096903	0.177627	-0.329998	0.887626	-1.250328	0.937914	-0.048198	-0.094829	-0.330154
46190	2.236639	-0.322517	9.703346	-0.147835	0.042440	0.145365	-0.321790	0.889360	-1.247640	0.938703	-0.051031	-0.092908	-0.328026
46191	2.203906	-0.376515	9.741267	-0.052731	0.030361	0.019172	-0.315463	0.890129	-1.250417	0.938848	-0.051913	-0.092008	-0.327726
46192	2.010931	-0.321767	9.609751	-0.022910	0.001325	-0.091387	-0.312217	0.885554	-1.252240	0.938121	-0.052232	-0.091919	-0.329776
46193	1.732475	0.042194	9.689938	-0.009664	0.010998	-0.047036	-0.308049	0.887091	-1.249238	0.937839	-0.052286	-0.091726	-0.330622
46194	1.722619	-0.055081	9.791477	0.057991	0.000473	0.114015	-0.303727	0.882901	-1.250379	0.938538	-0.051472	-0.091971	-0.328690
46195	1.811496	-0.174877	9.549561	0.076035	-0.004668	0.112262	-0.299404	0.878446	-1.252347	0.939363	-0.050289	-0.092458	-0.326374
46196	1.927746	-0.046527	9.566604	0.074843	0.015487	0.160096	-0.296297	0.875419	-1.253437	0.940398	-0.049145	-0.092485	-0.323546
46197	2.035645	-0.224212	9.609773	0.061569	0.011213	0.184764	-0.291033	0.871506	-1.255262	0.941688	-0.048249	-0.092507	-0.319903
46198	2.088529	-0.201403	9.616038	0.075946	-0.011804	0.113923	-0.286313	0.869507	-1.259474	0.942366	-0.047170	-0.093099	-0.317891
46199	1.979864	-0.106272	9.575876	0.097655	-0.007986	0.110500	-0.281452	0.865179	-1.261308	0.943161	-0.045571	-0.093786	-0.315556
46200	1.956883	-0.172238	9.556410	0.073239	0.015648	0.153019	-0.279018	0.862037	-1.262939	0.944123	-0.044442	-0.093808	-0.312822
46201	1.959504	-0.065377	9.526796	0.031584	-0.020347	0.156190	-0.278200	0.858290	-1.261297	0.945104	-0.044243	-0.094271	-0.309732
46202	2.035524	-0.212072	9.648195	0.045197	-0.024598	0.117292	-0.275104	0.858484	-1.260508	0.945732	-0.043826	-0.094909	-0.307673
46203	1.898170	-0.110161	9.775614	0.003076	-0.034573	0.074683	-0.271329	0.856960	-1.259783	0.946146	-0.044093	-0.095533	-0.306164
46204	1.731215	-0.059821	9.413826	0.087008	0.032754	0.112552	-0.270380	0.855300	-1.262576	0.946883	-0.042525	-0.095343	-0.304160
46205	1.898474	-0.168449	9.504035	0.030199	0.019743	0.080429	-0.266741	0.854107	-1.263749	0.947455	-0.041948	-0.095092	-0.302536
46206	1.875113	-0.183419	9.686388	-0.070319	-0.001193	0.065836	-0.265966	0.864870	-1.263545	0.947700	-0.043477	-0.094630	-0.301695
46207	1.975677	-0.123331	9.676984	-0.026274	0.010595	0.035967	-0.266248	0.869147	-1.264085	0.947934	-0.043936	-0.094241	-0.301013
46208	1.875975	-0.236819	9.621819	0.038998	0.009791	0.018513	-0.265441	0.869904	-1.266935	0.948007	-0.043237	-0.094271	-0.300877
46209	1.837108	-0.237528	9.589336	-0.004385	0.009249	0.025455	-0.263153	0.870438	-1.267762	0.948195	-0.043267	-0.094040	-0.300351
46210	1.860117	-0.169131	9.632858	0.032355	0.019107	-0.000898	-0.263153	0.870122	-1.266409	0.948164	-0.042602	-0.093870	-0.300598
46211	1.929931	-0.284404	9.522726	0.036741	0.011113	0.036188	-0.262873	0.866404	-1.265441	0.948455	-0.041861	-0.093837	-0.299792
46212	1.911191	-0.175485	9.648918	0.035620	0.002896	0.008722	-0.261790	0.864724	-1.267554	0.948454	-0.041248	-0.093986	-0.299834
46213	1.792604	-0.199497	9.551574	0.060389	0.025703	0.029309	-0.258804	0.856963	-1.266341	0.948749	-0.039957	-0.093818	-0.299126
46214	1.845923	-0.183953	9.649386	0.016550	-0.010655	0.046606	-0.259074	0.857111	-1.266333	0.948934	-0.039858	-0.094080	-0.298470
46215	2.018645	-0.205087	9.719844	0.026773	-0.015561	0.033306	-0.257725	0.856216	-1.265832	0.949147	-0.039461	-0.094488	-0.297715
46216	1.975455	-0.116055	9.652849	0.030428	-0.007569	-0.001103	-0.258516	0.850927	-1.269540	0.949061	-0.038991	-0.094812	-0.297950
46217	1.988994	-0.074545	9.597583	0.047203	-0.026374	-0.025928	-0.259587	0.849102	-1.269314	0.948915	-0.038156	-0.095595	-0.298272
46218	1.968152	-0.011810	9.533879	0.037710	-0.022434	0.027116	-0.260806	0.851745	-1.271942	0.948968	-0.037693	-0.096224	-0.297960
46219	2.054661	0.018887	9.492970	-0.039609	-0.091121	0.045864	-0.261752	0.852432	-1.269999	0.949055	-0.039024	-0.097669	-0.297038
46220	2.153921	-0.081263	9.593065	-0.094062	-0.129169	0.056039	-0.266475	0.856102	-1.270507	0.948977	-0.041749	-0.099517	-0.296303
46221	2.987638	-0.974028	10.087594	0.066599	-0.046193	-0.149959	-0.271047	0.853257	-1.265635	0.948066	-0.040450	-0.100924	-0.298914
46222	2.361874	-0.242531	9.956948	0.505238	-0.001494	-0.729911	-0.281760	0.834331	-1.271170	0.943822	-0.029484	-0.104544	-0.312093
46223	1.216554	0.392044	8.930009	0.276322	-0.020946	-0.313218	-0.290060	0.818641	-1.271718	0.941974	-0.023719	-0.106840	-0.317344
46224	1.790358	0.120891	9.330021	-0.150967	-0.074164	0.040377	-0.294892	0.813019	-1.269252	0.941893	-0.027193	-0.107262	-0.317165
46225	2.294383	-0.005836	10.034941	0.070502	-0.036928	-0.093193	-0.297449	0.812429	-1.265695	0.941281	-0.025885	-0.108440	-0.318688
46226	1.768442	0.217579	9.140847	0.001262	-0.094958	-0.001709	-0.303202	0.800783	-1.271870	0.940949	-0.026541	-0.110238	-0.318996
46227	2.191047	0.021386	9.718612	-0.078935	-0.069866	0.072364	-0.307518	0.802641	-1.268077	0.941235	-0.028621	-0.110984	-0.317710
46228	2.259225	0.022635	9.826616	0.121339	-0.014868	-0.105258	-0.309546	0.805039	-1.265384	0.940450	-0.026288	-0.112094	-0.319839
46229	1.914958	0.191126	9.321279	0.069819	-0.016407	-0.062029	-0.312628	0.800303	-1.266183	0.940077	-0.024934	-0.112846	-0.320780
46230	2.081626	0.145629	9.622838	-0.042245	-0.017742	-0.045633	-0.313968	0.798059	-1.265967	0.939587	-0.025826	-0.112932	-0.322112
46231	1.997823	0.246091	9.814502	-0.004217	0.004160	0.016522	-0.317459	0.795044	-1.267115	0.939727	-0.025909	-0.112769	-0.321753
46232	2.092216	0.320598	9.477403	0.060871	0.015474	-0.059249	-0.316918	0.794187	-1.267422	0.939266	-0.024622	-0.112901	-0.323151
46233	2.077796	0.310623	9.452963	0.010962	0.026231	-0.008055	-0.318267	0.795081	-1.267923	0.939306	-0.024215	-0.112429	-0.323231
46234	2.098610	0.252746	9.538295	-0.014771	0.003343	-0.025968	-0.318000	0.795614	-1.266682	0.939000	-0.024499	-0.112285	-0.324147
46235	2.097942	0.284292	9.525999	-0.075821	-0.007604	0.000292	-0.316927	0.797030	-1.267603	0.938974	-0.025959	-0.111878	-0.324248
46236	2.262822	0.076103	9.768548	0.029013	-0.009887	-0.050704	-0.319081	0.796771	-1.266495	0.938501	-0.025451	-0.112278	-0.325518
46237	1.909948	0.220181	9.453308	-0.003166	-0.051562	-0.031543	-0.320427	0.796789	-1.265933	0.938206	-0.025766	-0.113176	-0.326031
46238	2.087350	0.116611	9.717118	-0.006567	-0.026477	0.032220	-0.322182	0.797749	-1.262744	0.938213	-0.026223	-0.113613	-0.325824
46239	2.135940	0.090775	9.591216	0.077530	-0.021036	-0.015229	-0.323260	0.798067	-1.263130	0.938135	-0.024870	-0.114445	-0.325862
46240	1.952092	0.293775	9.449232	0.085829	-0.051731	0.005854	-0.325271	0.795321	-1.265105	0.937949	-0.023702	-0.115973	-0.325946
46241	2.109805	0.291786	9.492604	0.006243	-0.066800	0.085040	-0.324452	0.792103	-1.267947	0.938380	-0.024212	-0.117141	-0.324244
46242	2.248139	0.284588	9.506533	0.027010	-0.061238	0.083342	-0.326608	0.792578	-1.267907	0.938662	-0.024383	-0.118426	-0.322946
46243	2.508425	0.124236	9.563877	0.063218	-0.043954	0.044615	-0.327418	0.793325	-1.268691	0.938906	-0.023591	-0.119559	-0.321876
46244	2.286650	0.309571	9.579746	0.075321	-0.035572	-0.002993	-0.329841	0.793393	-1.269206	0.938683	-0.022495	-0.120715	-0.322175
46245	2.189684	0.429193	9.561424	0.081995	-0.067875	0.010983	-0.331447	0.790357	-1.271332	0.938655	-0.021420	-0.122430	-0.321680
46246	2.333648	0.363819	9.455598	0.078214	-0.068075	0.018016	-0.333054	0.787277	-1.271549	0.938498	-0.020528	-0.124207	-0.321516
46247	2.386486	0.393914	9.493103	0.092453	-0.081373	0.021498	-0.335738	0.784212	-1.271345	0.938500	-0.019372	-0.126240	-0.320789
46248	2.428462	0.474788	9.481744	0.079262	-0.086450	0.042630	-0.337898	0.786241	-1.270981	0.938437	-0.018645	-0.128359	-0.320174
46249	2.481512	0.473312	9.387090	0.077941	-0.074567	-0.006816	-0.339372	0.784217	-1.274030	0.938259	-0.017645	-0.130186	-0.320015
46250	2.489340	0.444322	9.380327	0.044018	-0.025856	0.025216	-0.342059	0.782293	-1.274061	0.938227	-0.017150	-0.130949	-0.319826
46251	2.447514	0.472693	9.361979	0.041951	-0.017270	0.036766	-0.342467	0.783449	-1.274564	0.938460	-0.016576	-0.131459	-0.318961
46252	2.532721	0.348011	9.461826	0.019358	0.009020	0.044804	-0.343674	0.782084	-1.275685	0.938629	-0.016375	-0.131403	-0.318497
46253	2.565815	0.392311	9.476953	0.033467	0.009710	0.021857	-0.343403	0.781177	-1.273536	0.938834	-0.015762	-0.131360	-0.317942
46254	2.613461	0.412583	9.343451	-0.007094	0.004824	-0.010136	-0.343403	0.781177	-1.273536	0.938624	-0.015944	-0.131232	-0.318606
46255	2.557043	0.455263	9.399174	-0.028294	0.020952	-0.022468	-0.344485	0.782891	-1.272922	0.938555	-0.016312	-0.130607	-0.319046
46256	2.396544	0.398968	9.640220	-0.019268	-0.001960	-0.027858	-0.343133	0.780893	-1.273821	0.938205	-0.016720	-0.130534	-0.320081
46257	2.309453	0.385245	9.603949	0.032276	-0.032242	-0.008420	-0.345016	0.780363	-1.273543	0.938108	-0.016333	-0.131279	-0.320082
46258	2.419354	0.443061	9.467260	0.031350	-0.040188	0.025098	-0.345282	0.779732	-1.276698	0.938008	-0.016177	-0.132230	-0.319991
46259	2.467069	0.482771	9.478054	0.038727	-0.041725	0.018026	-0.346893	0.778042	-1.275642	0.938056	-0.015802	-0.133182	-0.319474
46260	2.496696	0.454175	9.469549	0.063669	-0.056802	0.025075	-0.347700	0.777827	-1.277822	0.937918	-0.015149	-0.134652	-0.319296
46261	2.555906	0.409129	9.515038	0.067760	-0.051881	0.007426	-0.349170	0.773833	-1.275479	0.937876	-0.014273	-0.135983	-0.318895
46262	2.556561	0.477102	9.384550	0.050614	-0.052129	-0.024456	-0.351721	0.771651	-1.276748	0.937423	-0.013704	-0.137296	-0.319688
46263	2.581828	0.543105	9.360754	0.026050	-0.036695	-0.045660	-0.352123	0.771269	-1.278256	0.937068	-0.013375	-0.138092	-0.320399
46264	2.586277	0.557748	9.327078	-0.010647	-0.002347	-0.080919	-0.353197	0.769860	-1.277607	0.936373	-0.013479	-0.138095	-0.322418
46265	2.465274	0.560415	9.400378	-0.038246	0.011027	-0.056141	-0.354813	0.769885	-1.277042	0.936062	-0.014021	-0.137585	-0.323514
46266	2.369664	0.505279	9.474895	-0.049487	0.017602	-0.038432	-0.355353	0.770149	-1.275663	0.935692	-0.014836	-0.136952	-0.324813
46267	2.404202	0.486493	9.548316	-0.023614	0.009705	0.002258	-0.354951	0.771016	-1.276731	0.935760	-0.015273	-0.136531	-0.324775
46268	2.491186	0.488063	9.473940	-0.010894	0.004613	-0.003056	-0.354821	0.772564	-1.276273	0.935601	-0.015543	-0.136380	-0.325283
46269	2.524601	0.505658	9.421871	-0.034534	0.013044	0.007526	-0.354552	0.772561	-1.276412	0.935709	-0.016180	-0.135820	-0.325176
46270	2.527613	0.483869	9.470274	-0.032517	-0.000900	-0.003167	-0.351724	0.772489	-1.276175	0.935538	-0.016885	-0.135632	-0.325709
46271	2.435856	0.579304	9.413777	-0.041861	0.005777	0.011009	-0.352939	0.773324	-1.274224	0.935646	-0.017713	-0.135156	-0.325555
46272	2.456998	0.506868	9.511266	-0.015569	0.001811	0.036700	-0.351864	0.774163	-1.274755	0.935750	-0.018190	-0.135013	-0.325289
46273	2.408023	0.530255	9.499957	0.016157	-0.004798	0.027043	-0.349979	0.773761	-1.271517	0.935953	-0.018040	-0.135100	-0.324675
46274	2.486836	0.473425	9.538915	0.001703	-0.007566	0.062327	-0.350110	0.772626	-1.271416	0.936213	-0.018320	-0.135236	-0.323854
46275	2.499741	0.536766	9.420874	0.027125	-0.009861	0.019954	-0.349574	0.773329	-1.271672	0.936360	-0.017975	-0.135489	-0.323341
46276	2.450909	0.555302	9.424049	0.000831	-0.001413	0.028776	-0.348769	0.774839	-1.276406	0.936421	-0.018140	-0.135516	-0.323145
46277	2.512213	0.410763	9.504056	0.017747	0.001167	0.002314	-0.348498	0.774086	-1.274797	0.936481	-0.017851	-0.135506	-0.322991
