# Supplementary material for: Identification of Haptic Based Guiding Using Hard Reins
Source: PLoS One. 2015 Jul 22;10(7):e0132020. doi: 10.1371/journal.pone.0132020 (PMC4511788; doi:10.1371/journal.pone.0132020)
Supplement: S9 File — (ZIP) [file pone.0132020.s009.zip › Exp2_MotionData2/Subject10/path2/T1/fc1.txt]

// Start Time: 0
// Sample rate: 25.0Hz
// Scenario: 4.9
// Firmware Version: 2.6.1
Counter	Acc_X	Acc_Y	Acc_Z	Gyr_X	Gyr_Y	Gyr_Z	Mag_X	Mag_Y	Mag_Z	Quat_w	Quat_x	Quat_y	Quat_z
4763	9.569724	0.344184	2.270694	-0.571213	-0.012680	-0.013549	-0.600226	-0.162061	-0.455493	0.747612	0.239972	-0.560544	0.263211
4764	9.584781	0.416343	2.231209	-0.556521	0.017955	-0.020629	-0.600643	-0.162194	-0.457302	0.750806	0.234165	-0.562493	0.255064
4765	9.498050	0.426465	2.216714	-0.552958	-0.002023	-0.006326	-0.601208	-0.161221	-0.455477	0.753574	0.228539	-0.564781	0.246816
4766	9.560795	0.455158	2.230808	-0.525708	0.008820	-0.022866	-0.600639	-0.163313	-0.456757	0.756370	0.223221	-0.566579	0.238883
4767	9.570357	0.406692	2.219254	-0.553070	-0.001709	-0.039933	-0.600085	-0.162059	-0.456330	0.759134	0.217905	-0.568587	0.230089
4768	9.497993	0.421663	2.221601	-0.545605	0.016026	-0.013429	-0.599659	-0.163455	-0.456626	0.761895	0.212100	-0.570282	0.222054
4769	9.514812	0.431313	2.235968	-0.550088	0.019541	-0.001114	-0.598820	-0.163173	-0.458162	0.764537	0.206228	-0.571998	0.213942
4770	9.517112	0.441086	2.255186	-0.546527	0.012380	-0.008104	-0.599374	-0.164288	-0.458309	0.767070	0.200319	-0.573650	0.205915
4771	9.524370	0.455569	2.259847	-0.552859	0.017826	-0.009093	-0.599372	-0.164988	-0.457759	0.769565	0.194447	-0.575248	0.197610
4772	9.536232	0.421724	2.269874	-0.569157	0.023269	-0.004897	-0.599515	-0.164008	-0.458305	0.772128	0.188066	-0.576704	0.189372
4773	9.483024	0.465783	2.305697	-0.552765	0.023040	0.011213	-0.600353	-0.164708	-0.457330	0.774427	0.181887	-0.578172	0.181375
4774	9.502611	0.465433	2.269431	-0.558324	0.013304	-0.004710	-0.598251	-0.165268	-0.458328	0.776658	0.175669	-0.579611	0.173187
4775	9.493072	0.455706	2.250222	-0.552912	0.003318	0.000720	-0.598672	-0.165270	-0.457489	0.778590	0.169629	-0.581224	0.164932
4776	9.485962	0.470190	2.240405	-0.547475	0.006076	-0.008079	-0.599505	-0.166663	-0.457775	0.780539	0.163608	-0.582597	0.156754
4777	9.512893	0.481830	2.196747	-0.560209	0.001621	-0.006422	-0.598381	-0.167501	-0.458489	0.782318	0.157498	-0.584112	0.148277
4778	9.546257	0.494081	2.256972	-0.562144	-0.014570	-0.008109	-0.599226	-0.166245	-0.457912	0.783898	0.151275	-0.585720	0.139827
4779	9.507868	0.498989	2.230389	-0.554923	-0.019965	-0.013305	-0.598522	-0.167506	-0.457095	0.785242	0.145351	-0.587410	0.131219
4780	9.556117	0.474459	2.220934	-0.544021	-0.018178	-0.016720	-0.598810	-0.166115	-0.455268	0.786573	0.139493	-0.588866	0.122806
4781	9.536981	0.450203	2.187402	-0.543899	-0.001995	-0.013285	-0.599647	-0.166390	-0.455821	0.787916	0.133660	-0.590122	0.114367
4782	9.469405	0.479718	2.201661	-0.562022	0.003450	-0.009118	-0.600488	-0.166111	-0.455255	0.789359	0.127348	-0.591169	0.105896
4783	9.585033	0.433106	2.206859	-0.534707	0.012317	-0.006181	-0.600350	-0.165407	-0.457059	0.790652	0.121511	-0.592078	0.097709
4784	9.556238	0.501025	2.218221	-0.567463	0.014427	-0.023383	-0.599650	-0.165409	-0.457065	0.792090	0.115234	-0.592792	0.088953
4785	9.531280	0.339442	2.246636	-0.546471	0.017768	-0.006377	-0.598114	-0.164854	-0.457071	0.793297	0.109171	-0.593515	0.080638
4786	9.526731	0.392574	2.236384	-0.540166	0.016034	-0.016902	-0.599096	-0.164008	-0.458586	0.794503	0.103224	-0.594039	0.072294
4787	9.543754	0.426298	2.235985	-0.560117	0.025191	-0.022492	-0.597704	-0.162335	-0.458858	0.795670	0.097095	-0.594508	0.063582
4788	9.512251	0.382969	2.231678	-0.536490	0.019570	-0.011577	-0.598261	-0.162893	-0.458721	0.796733	0.091119	-0.594852	0.055362
4789	9.533781	0.421770	2.274709	-0.545530	0.024041	-0.002856	-0.597425	-0.162196	-0.458998	0.797654	0.084965	-0.595237	0.047143
4790	9.540846	0.380659	2.277574	-0.545530	0.023139	-0.002855	-0.596029	-0.161217	-0.460392	0.798597	0.078723	-0.595423	0.038954
4791	9.511857	0.388137	2.284778	-0.545582	0.019612	-0.011686	-0.598120	-0.162606	-0.461226	0.799294	0.072651	-0.595747	0.030601
4792	9.492437	0.398047	2.304024	-0.550122	0.019615	-0.009973	-0.598544	-0.162051	-0.459824	0.800035	0.066414	-0.595851	0.022236
4793	9.533463	0.407484	2.308696	-0.574704	0.012554	-0.012862	-0.597844	-0.161767	-0.461777	0.800503	0.059873	-0.596177	0.013525
4794	9.523348	0.388615	2.357263	-0.540236	-0.002118	-0.000884	-0.596564	-0.162901	-0.462429	0.800793	0.053686	-0.596506	0.005397
4795	9.540690	0.407535	2.308703	-0.531132	-0.000371	0.000990	-0.596708	-0.161925	-0.461861	0.800874	0.047664	-0.596927	-0.002566
4796	9.511729	0.422262	2.315826	-0.542036	0.003347	-0.006242	-0.597827	-0.162206	-0.460741	0.801066	0.041506	-0.597038	-0.010794
4797	9.555149	0.460789	2.337085	-0.557461	0.008848	-0.008213	-0.597826	-0.162199	-0.462691	0.801103	0.035161	-0.597184	-0.019188
4798	9.470797	0.422445	2.303798	-0.547430	0.013303	-0.009028	-0.596989	-0.161646	-0.461716	0.801244	0.028952	-0.597004	-0.027507
4799	9.511799	0.422120	2.308562	-0.547489	0.001521	-0.002747	-0.596305	-0.161627	-0.462762	0.801010	0.022688	-0.597156	-0.035671
4800	9.550488	0.412119	2.294124	-0.542917	0.003258	0.002611	-0.597427	-0.161070	-0.461773	0.800866	0.016410	-0.597018	-0.043741
4801	9.492193	0.403093	2.337795	-0.547485	-0.003994	0.008779	-0.597008	-0.160789	-0.462469	0.800400	0.009996	-0.597149	-0.051692
4802	9.472886	0.403215	2.337820	-0.545656	-0.004037	0.012336	-0.597572	-0.159952	-0.461899	0.800012	0.003559	-0.597004	-0.059621
4803	9.535577	0.407713	2.347351	-0.549323	0.001563	-0.006306	-0.597153	-0.159674	-0.461621	0.799419	-0.002702	-0.596929	-0.067802
4804	9.523306	0.364323	2.352684	-0.545601	0.017808	-0.011679	-0.597862	-0.157438	-0.461871	0.799092	-0.008815	-0.596308	-0.076098
4805	9.496881	0.357119	2.333470	-0.547489	0.003366	-0.008079	-0.597717	-0.158412	-0.462996	0.798344	-0.015030	-0.596090	-0.084246
4806	9.477388	0.338001	2.348207	-0.558198	0.023051	0.012014	-0.597162	-0.157153	-0.464102	0.797947	-0.021593	-0.595231	-0.092277
4807	9.520726	0.325690	2.355535	-0.560054	0.023169	0.000499	-0.596606	-0.156032	-0.465627	0.797265	-0.028080	-0.594558	-0.100402
4808	9.510643	0.297013	2.396944	-0.527402	0.019469	-0.006181	-0.595206	-0.156738	-0.464113	0.796639	-0.033923	-0.593702	-0.108320
4809	9.455273	0.357850	2.408421	-0.543704	0.023050	0.004217	-0.594087	-0.156741	-0.463982	0.795806	-0.040193	-0.592947	-0.116150
4810	9.510210	0.331301	2.469049	-0.545600	0.010432	0.006047	-0.596329	-0.155475	-0.465484	0.794927	-0.046468	-0.592068	-0.124042
4811	9.510386	0.302155	2.430732	-0.528242	0.022965	0.007932	-0.595327	-0.157026	-0.466140	0.793951	-0.052533	-0.591241	-0.131587
4812	9.471752	0.326655	2.445008	-0.545559	0.013116	0.009554	-0.595045	-0.157586	-0.465869	0.792959	-0.058804	-0.590200	-0.139362
4813	9.515290	0.253582	2.397440	-0.545765	-0.015582	-0.004425	-0.596028	-0.156179	-0.468355	0.791309	-0.065104	-0.589845	-0.147219
4814	9.525268	0.338098	2.396484	-0.534734	0.003210	0.004448	-0.595474	-0.155349	-0.466400	0.790040	-0.071148	-0.588880	-0.154904
4815	9.472464	0.345468	2.362644	-0.560187	-0.004846	0.011269	-0.594911	-0.156189	-0.466134	0.788374	-0.077820	-0.588181	-0.162647
4816	9.462855	0.377004	2.371970	-0.552864	0.008690	0.005080	-0.596723	-0.157866	-0.464605	0.786986	-0.084092	-0.586957	-0.170477
4817	9.530514	0.378934	2.362193	-0.554756	-0.005749	0.009585	-0.598263	-0.157724	-0.464174	0.785139	-0.090648	-0.586182	-0.178129
4818	9.498657	0.292261	2.382533	-0.554700	0.002368	0.007747	-0.597005	-0.157448	-0.464041	0.783517	-0.096979	-0.584926	-0.185894
4819	9.472251	0.299586	2.367989	-0.558375	-0.005742	0.009520	-0.596591	-0.156335	-0.463058	0.781491	-0.103577	-0.584028	-0.193533
4820	9.511040	0.345255	2.367428	-0.551134	-0.007556	0.007860	-0.595335	-0.156063	-0.461671	0.779595	-0.109867	-0.582821	-0.201198
4821	9.525167	0.301820	2.392056	-0.531101	0.005042	-0.000833	-0.597010	-0.156470	-0.464170	0.777545	-0.115856	-0.581779	-0.208651
4822	9.481867	0.299556	2.372809	-0.553823	-0.004878	0.011339	-0.596176	-0.155641	-0.462078	0.775530	-0.122191	-0.580393	-0.216256
4823	9.513240	0.309054	2.377494	-0.558352	-0.002149	0.011276	-0.596035	-0.155781	-0.461942	0.773216	-0.128752	-0.579214	-0.223764
4824	9.496387	0.270345	2.353786	-0.549258	-0.000361	0.007826	-0.597996	-0.155076	-0.462755	0.771086	-0.134930	-0.577668	-0.231343
4825	9.515759	0.248353	2.334675	-0.541988	-0.002220	0.010578	-0.597442	-0.153962	-0.462051	0.768645	-0.141209	-0.576462	-0.238612
4826	9.491515	0.219508	2.335030	-0.569274	-0.007475	0.007629	-0.597163	-0.153682	-0.462468	0.766209	-0.147704	-0.574811	-0.246372
4827	9.534992	0.233748	2.337229	-0.548305	0.006862	0.006028	-0.598556	-0.154936	-0.462471	0.763665	-0.153959	-0.573345	-0.253748
4828	9.491456	0.268035	2.365899	-0.547423	0.008736	-0.002826	-0.598279	-0.154520	-0.461772	0.761261	-0.159893	-0.571465	-0.261426
4829	9.529996	0.248460	2.366066	-0.560256	-0.004618	-0.013504	-0.599118	-0.154517	-0.462044	0.758281	-0.166137	-0.570065	-0.269137
4830	9.477005	0.260831	2.358750	-0.558517	-0.012660	-0.022290	-0.598556	-0.155216	-0.462195	0.755323	-0.172100	-0.568393	-0.277125
4831	9.530074	0.199917	2.332780	-0.562215	-0.027086	-0.018702	-0.599118	-0.154798	-0.461350	0.751878	-0.178404	-0.567226	-0.284790
4832	9.554317	0.243307	2.339513	-0.534752	-0.004004	0.005373	-0.599398	-0.154657	-0.461765	0.749089	-0.184243	-0.565337	-0.292085
4833	9.511699	0.310785	2.266329	-0.543903	-0.001933	-0.019513	-0.597861	-0.154244	-0.460936	0.745824	-0.190084	-0.563799	-0.299575
4834	9.530631	0.301272	2.309902	-0.542119	-0.003703	-0.023904	-0.599394	-0.155779	-0.460104	0.742677	-0.195671	-0.561853	-0.307350
4835	9.516469	0.315648	2.275934	-0.562087	-0.001805	-0.024149	-0.599390	-0.156613	-0.461367	0.739149	-0.201688	-0.560115	-0.315044
4836	9.521294	0.354403	2.294825	-0.554789	-0.001951	-0.011672	-0.599952	-0.155771	-0.462190	0.735882	-0.207548	-0.557894	-0.322730
4837	9.511119	0.287017	2.329417	-0.547553	-0.005555	-0.016001	-0.599111	-0.156333	-0.461784	0.732256	-0.213422	-0.556163	-0.330052
4838	9.523295	0.335331	2.338527	-0.542946	0.010709	-0.023116	-0.598551	-0.156477	-0.460954	0.728940	-0.218859	-0.553763	-0.337777
4839	9.520621	0.301622	2.355821	-0.560169	0.010700	-0.013592	-0.598693	-0.156201	-0.459696	0.725296	-0.224789	-0.551590	-0.345200
4840	9.518412	0.335407	2.345782	-0.560161	0.010670	-0.010049	-0.599113	-0.156060	-0.459831	0.721828	-0.230577	-0.548895	-0.352864
4841	9.516055	0.325680	2.333812	-0.551086	0.010658	-0.013482	-0.598693	-0.155634	-0.462477	0.718062	-0.236329	-0.546678	-0.360109
4842	9.497029	0.340118	2.304681	-0.554659	0.014182	-0.002931	-0.597294	-0.155921	-0.461097	0.714549	-0.242037	-0.543820	-0.367556
4843	9.484570	0.325969	2.348348	-0.550217	0.003426	-0.011666	-0.599114	-0.155493	-0.462333	0.710564	-0.247799	-0.541600	-0.374652
4844	9.501240	0.287260	2.358423	-0.558336	0.005154	0.000612	-0.597999	-0.154660	-0.461775	0.706802	-0.253613	-0.538707	-0.381977
4845	9.491689	0.309054	2.355776	-0.540115	0.015903	-0.001894	-0.597715	-0.155498	-0.462065	0.702921	-0.259192	-0.536236	-0.388810
4846	9.525346	0.279859	2.358473	-0.560135	0.006951	0.002353	-0.596879	-0.154662	-0.462063	0.699027	-0.264981	-0.533179	-0.396063
4847	9.518818	0.298718	2.276119	-0.531115	0.001474	-0.004346	-0.597994	-0.155495	-0.462620	0.694870	-0.270471	-0.530896	-0.402678
4848	9.445864	0.292352	2.343943	-0.560265	-0.011012	-0.004629	-0.598837	-0.154798	-0.461770	0.690575	-0.276274	-0.528010	-0.409859
4849	9.522971	0.260451	2.344196	-0.549431	-0.020034	-0.007974	-0.597300	-0.154239	-0.462891	0.685910	-0.282099	-0.525795	-0.416518
4850	9.573902	0.310831	2.336317	-0.531163	-0.002093	-0.007853	-0.597297	-0.155079	-0.462203	0.681694	-0.287329	-0.522936	-0.423406
4851	9.482656	0.289219	2.266609	-0.567458	0.003517	-0.012754	-0.597438	-0.155081	-0.461505	0.676983	-0.293091	-0.520170	-0.430366
4852	9.525487	0.277320	2.339172	-0.563872	-0.003730	-0.010009	-0.597577	-0.155364	-0.460393	0.672388	-0.298697	-0.516953	-0.437532
4853	9.516133	0.277137	2.300526	-0.563788	0.008884	-0.010086	-0.597720	-0.154523	-0.461219	0.667619	-0.304324	-0.514021	-0.444358
4854	9.511407	0.332838	2.314408	-0.531077	0.010499	-0.006169	-0.598276	-0.155642	-0.460112	0.663253	-0.309338	-0.510770	-0.451131
4855	9.505994	0.243657	2.346822	-0.547490	0.001610	-0.011629	-0.597156	-0.155219	-0.462345	0.658351	-0.314732	-0.507986	-0.457677
4856	9.525381	0.318614	2.372538	-0.554785	-0.001070	-0.009916	-0.597710	-0.156757	-0.461242	0.653544	-0.320057	-0.504591	-0.464577
4857	9.482419	0.325771	2.314526	-0.564668	0.017944	-0.015461	-0.598269	-0.157035	-0.461241	0.648515	-0.325413	-0.501353	-0.471359
4858	9.477462	0.301667	2.319634	-0.571090	-0.003828	0.004055	-0.596871	-0.156902	-0.460275	0.643556	-0.331045	-0.497635	-0.478126
4859	9.496899	0.325680	2.314508	-0.553024	-0.014643	-0.004506	-0.597707	-0.157738	-0.460277	0.638233	-0.336595	-0.494753	-0.484337
4860	9.494410	0.330604	2.326537	-0.546744	-0.016298	-0.023885	-0.597991	-0.156903	-0.459291	0.632896	-0.341680	-0.491508	-0.491037
4861	9.492220	0.354677	2.309358	-0.554881	-0.009034	-0.025791	-0.598548	-0.157460	-0.459432	0.627266	-0.346909	-0.488576	-0.497479
4862	9.511361	0.311059	2.309819	-0.553056	-0.016379	-0.011572	-0.598832	-0.156623	-0.458864	0.621866	-0.352116	-0.485077	-0.503981
4863	9.557382	0.334874	2.299827	-0.556744	-0.014384	-0.030192	-0.598550	-0.157182	-0.459011	0.615983	-0.357299	-0.482119	-0.510356
4864	9.516655	0.334889	2.261221	-0.545798	-0.014544	-0.018569	-0.599670	-0.157183	-0.457888	0.610442	-0.362249	-0.478615	-0.516783
4865	9.524044	0.349265	2.248970	-0.557623	-0.016271	-0.020462	-0.598268	-0.158025	-0.457629	0.604494	-0.367473	-0.475497	-0.522927
4866	9.482923	0.368993	2.270550	-0.554873	-0.018204	-0.008040	-0.599527	-0.158022	-0.457619	0.598825	-0.372586	-0.471762	-0.529177
4867	9.593696	0.324858	2.280560	-0.542160	-0.023740	0.001006	-0.598827	-0.158164	-0.457347	0.593014	-0.377823	-0.468635	-0.534758
4868	9.517346	0.387654	2.197809	-0.562117	-0.012707	-0.013453	-0.599671	-0.157188	-0.456355	0.587147	-0.382828	-0.464698	-0.541070
4869	9.493065	0.349143	2.198271	-0.553095	-0.026310	-0.008851	-0.600509	-0.157323	-0.457186	0.580993	-0.388046	-0.461456	-0.546741
4870	9.570033	0.290692	2.203653	-0.569427	-0.018929	-0.018810	-0.600793	-0.156771	-0.454949	0.574815	-0.393061	-0.457451	-0.553018
4871	9.584789	0.377639	2.209912	-0.534905	-0.022814	-0.005099	-0.601910	-0.157327	-0.454946	0.568748	-0.397979	-0.454237	-0.558397
4872	9.569715	0.276406	2.237640	-0.533059	-0.012798	-0.018426	-0.600787	-0.158167	-0.454963	0.562791	-0.402423	-0.450469	-0.564269
4873	9.519759	0.387639	2.197806	-0.528556	-0.012739	-0.027214	-0.600925	-0.158726	-0.454968	0.556501	-0.406873	-0.447290	-0.569817
4874	9.532114	0.433384	2.182781	-0.549409	-0.005427	-0.027494	-0.601487	-0.158166	-0.454958	0.550253	-0.411245	-0.443234	-0.575884
4875	9.589710	0.367836	2.193101	-0.552990	-0.001867	-0.020478	-0.601207	-0.158448	-0.454127	0.543818	-0.415810	-0.439501	-0.581552
4876	9.558599	0.387213	2.168764	-0.545674	0.003462	-0.016004	-0.602882	-0.159283	-0.454123	0.537688	-0.420047	-0.435200	-0.587412
4877	9.532332	0.392000	2.134918	-0.562027	0.006314	-0.024178	-0.600086	-0.158731	-0.453860	0.531084	-0.424487	-0.431203	-0.593148
4878	9.551247	0.377654	2.178545	-0.545643	0.008874	-0.016925	-0.601905	-0.158584	-0.454959	0.524871	-0.428555	-0.426760	-0.598938
4879	9.527335	0.426104	2.173204	-0.571132	0.001804	-0.018947	-0.602184	-0.158864	-0.454542	0.518092	-0.433091	-0.422554	-0.604533
4880	9.546913	0.433034	2.141689	-0.549351	-0.009229	-0.005349	-0.600507	-0.158451	-0.453715	0.511714	-0.437416	-0.418063	-0.609950
4881	9.584884	0.367866	2.193107	-0.538422	-0.000199	-0.013241	-0.600785	-0.158867	-0.454413	0.505157	-0.441592	-0.414128	-0.615071
4882	9.507648	0.346544	2.183783	-0.550274	-0.001842	-0.025773	-0.602326	-0.158164	-0.454812	0.498470	-0.445567	-0.409641	-0.620638
4883	9.531937	0.416561	2.197467	-0.556577	-0.001082	-0.006376	-0.600646	-0.158871	-0.453579	0.491722	-0.449893	-0.405329	-0.625711
4884	9.623219	0.304825	2.198591	-0.558293	0.010605	-0.002040	-0.602044	-0.159005	-0.454126	0.485245	-0.453884	-0.400319	-0.631087
4885	9.551227	0.392213	2.188048	-0.563733	0.012404	0.000536	-0.601484	-0.158724	-0.455103	0.478520	-0.458067	-0.395620	-0.636143
4886	9.541892	0.387167	2.144624	-0.531977	0.003211	0.004502	-0.600087	-0.158167	-0.455526	0.472203	-0.461849	-0.390873	-0.641045
4887	9.541632	0.358291	2.164276	-0.560211	-0.001025	-0.010846	-0.600926	-0.158022	-0.456633	0.465154	-0.465982	-0.386355	-0.645927
4888	9.556018	0.363124	2.178701	-0.567429	0.002535	-0.002103	-0.600792	-0.157048	-0.455648	0.458311	-0.469949	-0.381135	-0.651026
4889	9.563265	0.394584	2.192837	-0.547345	0.015883	0.006017	-0.601208	-0.157743	-0.456349	0.451629	-0.473771	-0.376376	-0.655678
4890	9.512148	0.329812	2.217791	-0.552939	0.001661	-0.013443	-0.601207	-0.157883	-0.456211	0.444665	-0.477426	-0.371377	-0.660618
4891	9.541368	0.382746	2.209913	-0.556613	-0.005556	-0.009890	-0.601488	-0.157603	-0.456206	0.437429	-0.481389	-0.366743	-0.665147
4892	9.493380	0.411910	2.187905	-0.552976	-0.005585	-0.008968	-0.601354	-0.156488	-0.455638	0.430369	-0.485064	-0.361685	-0.669835
4893	9.543799	0.382715	2.207494	-0.558483	-0.010896	-0.016071	-0.601915	-0.156211	-0.454377	0.422898	-0.488961	-0.357039	-0.674239
4894	9.555840	0.365693	2.202835	-0.563919	-0.009067	-0.016146	-0.601358	-0.155936	-0.453543	0.415509	-0.492610	-0.351854	-0.678885
4895	9.575436	0.382304	2.173628	-0.533061	-0.010972	-0.020189	-0.600792	-0.157192	-0.454257	0.408140	-0.496160	-0.347501	-0.683000
4896	9.512504	0.344067	2.178972	-0.543028	-0.009148	-0.018565	-0.601344	-0.159008	-0.453853	0.400832	-0.499509	-0.342551	-0.687374
4897	9.536484	0.387670	2.219529	-0.536599	-0.000246	-0.009690	-0.601908	-0.157746	-0.454950	0.393563	-0.502909	-0.337871	-0.691400
4898	9.546062	0.382822	2.226819	-0.534770	0.001540	-0.008794	-0.601485	-0.158727	-0.454267	0.386459	-0.506003	-0.332782	-0.695605
4899	9.495605	0.412047	2.212063	-0.550274	-0.011045	-0.004480	-0.601201	-0.159845	-0.454142	0.378974	-0.509588	-0.327856	-0.699435
4900	9.512798	0.421393	2.178108	-0.571213	-0.014464	-0.013544	-0.600646	-0.158732	-0.453299	0.371239	-0.513039	-0.322360	-0.703603
4901	9.497960	0.450863	2.238206	-0.549394	-0.011000	-0.009774	-0.602042	-0.159567	-0.453296	0.363607	-0.516467	-0.317415	-0.707318
4902	9.536949	0.445467	2.187472	-0.560270	-0.014650	0.001631	-0.601342	-0.159568	-0.453302	0.356111	-0.519816	-0.311845	-0.711146
4903	9.632849	0.401743	2.248238	-0.542043	0.001577	-0.007975	-0.600643	-0.159429	-0.453724	0.348584	-0.522913	-0.306816	-0.714783
4904	9.524195	0.349143	2.229640	-0.550103	0.019653	-0.011747	-0.601764	-0.158864	-0.454824	0.341136	-0.525501	-0.301224	-0.718846
4905	9.531627	0.433781	2.245600	-0.554556	0.034046	-0.006568	-0.602051	-0.156905	-0.455637	0.333625	-0.528114	-0.295693	-0.722742
4906	9.498770	0.406574	2.113054	-0.552752	0.024987	-0.002072	-0.599253	-0.156910	-0.456216	0.326245	-0.530582	-0.289859	-0.726655
4907	9.444711	0.385877	2.226921	-0.560261	-0.012839	-0.001062	-0.600657	-0.155790	-0.455915	0.318411	-0.533832	-0.284417	-0.729894
4908	9.526721	0.339341	2.210417	-0.549333	-0.007444	-0.004494	-0.601218	-0.155652	-0.454934	0.310768	-0.536617	-0.278809	-0.733301
4909	9.546460	0.329172	2.150097	-0.574844	-0.019900	-0.008249	-0.602342	-0.154673	-0.454636	0.302565	-0.539903	-0.273192	-0.736427
4910	9.579437	0.382944	2.279931	-0.571205	-0.009024	-0.017112	-0.601499	-0.155514	-0.454234	0.294417	-0.542650	-0.267348	-0.739848
4911	9.569712	0.334584	2.265986	-0.553999	-0.014434	-0.025732	-0.602618	-0.155510	-0.454782	0.286147	-0.545512	-0.262113	-0.742855
4912	9.504623	0.373719	2.275301	-0.549426	-0.018227	-0.007971	-0.602062	-0.154676	-0.454081	0.278254	-0.548187	-0.256489	-0.745841
4913	9.526514	0.344356	2.239356	-0.554876	-0.030080	0.010618	-0.602625	-0.154117	-0.453653	0.270378	-0.551355	-0.250855	-0.748315
4914	9.589693	0.343610	2.183706	-0.569475	-0.032551	-0.006330	-0.603324	-0.154541	-0.451562	0.262148	-0.554240	-0.244937	-0.751068
4915	9.589636	0.358200	2.198041	-0.539450	-0.023685	-0.006032	-0.603876	-0.156214	-0.452133	0.254170	-0.557028	-0.239615	-0.753460
4916	9.503823	0.372424	2.067519	-0.554825	-0.016408	-0.006267	-0.604293	-0.157480	-0.449078	0.246120	-0.559467	-0.233779	-0.756154
4917	9.552238	0.410783	2.067027	-0.553018	-0.012741	-0.013330	-0.604577	-0.156643	-0.448509	0.237881	-0.562009	-0.228217	-0.758601
4918	9.609747	0.401057	2.115383	-0.545831	-0.025401	-0.011391	-0.606243	-0.159857	-0.446858	0.229756	-0.564391	-0.222567	-0.761012
4919	9.576372	0.410631	2.066996	-0.542118	-0.014624	-0.009648	-0.605674	-0.162095	-0.446189	0.221640	-0.566809	-0.217081	-0.763203
4920	9.600775	0.461163	2.056734	-0.554039	-0.029847	-0.013220	-0.606513	-0.162374	-0.445768	0.213323	-0.569162	-0.211298	-0.765441
4921	9.577379	0.497075	1.979045	-0.564947	-0.034331	-0.009778	-0.606785	-0.164333	-0.444393	0.204816	-0.571859	-0.205499	-0.767332
4922	9.616415	0.508609	1.930539	-0.567580	-0.018978	-0.011661	-0.607343	-0.164610	-0.444948	0.196360	-0.573975	-0.199401	-0.769568
4923	9.582833	0.457837	1.878010	-0.549269	0.003521	-0.016912	-0.606770	-0.165337	-0.441826	0.188032	-0.575877	-0.193725	-0.771673
4924	9.562967	0.557796	1.997734	-0.576575	-0.001789	-0.013657	-0.605653	-0.164782	-0.441410	0.179463	-0.577618	-0.187400	-0.773971
4925	9.654316	0.443583	1.989221	-0.556521	0.007132	-0.013473	-0.606204	-0.166451	-0.443096	0.171081	-0.579381	-0.181514	-0.775952
4926	9.601288	0.441440	1.979651	-0.572810	0.012545	-0.006630	-0.607605	-0.166171	-0.442385	0.162672	-0.580773	-0.175074	-0.778197
4927	9.591450	0.402868	1.984927	-0.543744	0.012419	-0.008066	-0.606770	-0.165337	-0.441826	0.154510	-0.582311	-0.169258	-0.779995
4928	9.615796	0.453447	1.981913	-0.546359	0.024938	0.004223	-0.607194	-0.164073	-0.443481	0.146584	-0.583330	-0.163031	-0.782087
4929	9.606078	0.487409	2.008110	-0.535470	0.030354	-0.004520	-0.605951	-0.163502	-0.442997	0.138607	-0.584463	-0.157210	-0.783886
4930	9.615330	0.451315	2.042327	-0.556239	0.046606	0.002210	-0.604969	-0.163496	-0.445512	0.130568	-0.585035	-0.150758	-0.786103
4931	9.557180	0.357331	2.026540	-0.556271	0.044906	-0.010188	-0.605389	-0.162928	-0.448150	0.122284	-0.585863	-0.144594	-0.787975
4932	9.571595	0.354869	2.033797	-0.565413	0.041444	-0.020887	-0.605388	-0.163206	-0.448571	0.113727	-0.586337	-0.138251	-0.790039
4933	9.571360	0.381725	2.076990	-0.561841	0.034234	-0.022569	-0.603433	-0.162372	-0.448578	0.105133	-0.587186	-0.132127	-0.791645
4934	9.559185	0.401366	2.098551	-0.530908	0.046789	-0.030255	-0.604112	-0.163924	-0.448381	0.096817	-0.587344	-0.126402	-0.793522
4935	9.576170	0.430272	2.100621	-0.563685	0.028824	-0.019021	-0.603270	-0.164345	-0.448392	0.088232	-0.588165	-0.120178	-0.794880
4936	9.537254	0.469545	2.158226	-0.554756	0.010837	-0.027658	-0.602979	-0.166575	-0.450368	0.079564	-0.588815	-0.114086	-0.796211
4937	9.503786	0.479195	2.121919	-0.560203	0.018197	-0.041925	-0.602138	-0.166856	-0.450238	0.070618	-0.589616	-0.108176	-0.797285
4938	9.498980	0.450121	2.105336	-0.554852	-0.009020	-0.024006	-0.602278	-0.166995	-0.450517	0.061945	-0.590452	-0.102044	-0.798195
4939	9.595176	0.459483	2.153428	-0.562099	-0.003570	-0.024106	-0.600319	-0.167143	-0.449419	0.053207	-0.591513	-0.095896	-0.798802
4940	9.599999	0.498238	2.172319	-0.564707	0.010756	-0.012719	-0.601717	-0.167419	-0.449272	0.044618	-0.591929	-0.089432	-0.799769
4941	9.542378	0.508056	2.138459	-0.553855	0.007183	-0.022310	-0.601156	-0.167698	-0.449976	0.036025	-0.592688	-0.083358	-0.800297
4942	9.542455	0.498299	2.124070	-0.556596	-0.003744	-0.008122	-0.600458	-0.167424	-0.448864	0.027569	-0.593200	-0.076963	-0.800894
4943	9.557279	0.548831	2.104156	-0.549213	0.008718	0.005168	-0.601151	-0.168959	-0.448735	0.019474	-0.593853	-0.070619	-0.801232
4944	9.590944	0.536597	2.113913	-0.565486	0.026908	-0.004860	-0.601009	-0.169375	-0.449855	0.010999	-0.593751	-0.064016	-0.802023
4945	9.549143	0.462341	2.177620	-0.541908	0.014074	0.006089	-0.601150	-0.169095	-0.449851	0.003021	-0.594198	-0.057756	-0.802237
4946	9.534997	0.530033	2.167218	-0.556377	0.023106	0.011179	-0.601431	-0.168533	-0.450540	-0.005098	-0.594042	-0.051102	-0.802793
4947	9.537002	0.462478	2.187300	-0.558052	0.041067	0.018117	-0.601158	-0.166571	-0.452751	-0.013038	-0.593951	-0.044425	-0.803168
4948	9.570480	0.431004	2.211769	-0.559886	0.039292	0.016338	-0.598219	-0.167001	-0.451385	-0.021101	-0.593409	-0.037648	-0.803743
4949	9.493216	0.431521	2.216699	-0.537984	0.051727	0.023579	-0.599623	-0.165597	-0.452614	-0.028693	-0.593040	-0.031219	-0.804056
4950	9.473888	0.465595	2.235674	-0.559823	0.044590	0.026906	-0.599482	-0.165309	-0.455259	-0.036579	-0.592291	-0.024315	-0.804526
4951	9.507303	0.407509	2.255608	-0.546353	0.022975	0.019233	-0.598224	-0.165032	-0.455545	-0.044339	-0.592264	-0.017771	-0.804327
4952	9.550463	0.412312	2.294157	-0.556402	0.019495	0.011183	-0.598224	-0.165034	-0.454988	-0.052445	-0.591786	-0.011089	-0.804311
4953	9.424932	0.374348	2.280251	-0.534510	0.030154	0.014882	-0.598229	-0.163773	-0.456089	-0.060115	-0.591539	-0.004786	-0.804018
4954	9.511607	0.378816	2.309080	-0.549120	0.008433	0.034323	-0.598369	-0.163349	-0.457617	-0.067753	-0.591124	0.002065	-0.803728
4955	9.478110	0.386065	2.275216	-0.572933	-0.014721	0.016490	-0.598230	-0.163637	-0.454973	-0.075830	-0.591433	0.009069	-0.802729
4956	9.473032	0.354788	2.292486	-0.545706	-0.012038	0.004401	-0.599349	-0.163914	-0.454828	-0.083897	-0.591228	0.015534	-0.801979
4957	9.506740	0.427359	2.337540	-0.552952	-0.011194	0.014941	-0.599910	-0.163352	-0.455375	-0.091739	-0.591387	0.022194	-0.800845
4958	9.523769	0.344727	2.280449	-0.549271	-0.002120	0.006077	-0.600196	-0.162238	-0.454247	-0.099809	-0.590891	0.028709	-0.800039
4959	9.496698	0.325928	2.338685	-0.540197	-0.007656	0.015053	-0.601042	-0.160698	-0.454503	-0.107472	-0.590899	0.035161	-0.798781
4960	9.573635	0.328102	2.377218	-0.546516	0.003242	0.009619	-0.599925	-0.160427	-0.452836	-0.115439	-0.590196	0.041651	-0.797877
4961	9.559123	0.221564	2.330101	-0.532892	0.001411	0.005352	-0.600767	-0.159583	-0.453936	-0.123146	-0.589969	0.047856	-0.796544
4962	9.458105	0.292219	2.319783	-0.556451	-0.001405	0.028968	-0.601609	-0.159306	-0.452812	-0.130897	-0.589171	0.054729	-0.795454
4963	9.535389	0.296535	2.314799	-0.556606	-0.016551	0.011383	-0.600916	-0.157773	-0.452244	-0.138734	-0.589050	0.061428	-0.793725
4964	9.556888	0.228706	2.310694	-0.549336	-0.012902	0.002595	-0.601470	-0.159308	-0.452116	-0.146784	-0.588357	0.067890	-0.792264
4965	9.511409	0.228691	2.262430	-0.552916	-0.003846	-0.001048	-0.602030	-0.159026	-0.452666	-0.154753	-0.587939	0.074344	-0.790476
4966	9.521131	0.182519	2.231521	-0.547396	-0.009527	0.026472	-0.603153	-0.158186	-0.452509	-0.162377	-0.587036	0.081027	-0.788960
4967	9.521325	0.228416	2.228593	-0.547436	-0.008519	0.014972	-0.603713	-0.158326	-0.451949	-0.169982	-0.586571	0.087594	-0.786999
4968	9.613500	0.271091	2.189333	-0.545619	-0.005779	0.011464	-0.603705	-0.160285	-0.450855	-0.177797	-0.585517	0.094039	-0.785312
4969	9.558031	0.247169	2.172760	-0.547408	0.006080	-0.004567	-0.601891	-0.159170	-0.451414	-0.185693	-0.584747	0.100314	-0.783279
4970	9.475510	0.218979	2.219094	-0.563718	0.012453	-0.004820	-0.603706	-0.160289	-0.449740	-0.193974	-0.583243	0.106759	-0.781539
4971	9.497664	0.160313	2.135150	-0.545629	-0.003848	-0.004507	-0.603002	-0.161411	-0.448921	-0.201778	-0.582519	0.113037	-0.779217
4972	9.608853	0.229767	2.146308	-0.569200	-0.000229	0.007611	-0.602152	-0.163928	-0.448675	-0.209863	-0.581033	0.119731	-0.777189
4973	9.569987	0.203551	2.165982	-0.552815	0.014255	-0.009107	-0.601452	-0.164069	-0.448821	-0.217814	-0.579896	0.125978	-0.774860
4974	9.531298	0.232945	2.189869	-0.541842	0.019476	0.005139	-0.602561	-0.166440	-0.449116	-0.225625	-0.578097	0.132101	-0.772947
4975	9.581995	0.256851	2.199199	-0.543662	0.030472	-0.013515	-0.601714	-0.168118	-0.449140	-0.233528	-0.576650	0.138065	-0.770634
4976	9.526345	0.298524	2.237468	-0.554576	0.025032	-0.004770	-0.602689	-0.169517	-0.448032	-0.241607	-0.574609	0.144211	-0.768540
4977	9.561884	0.223691	2.286581	-0.545561	0.010524	0.000727	-0.602248	-0.174265	-0.448642	-0.249203	-0.573306	0.150439	-0.765889
4978	9.406114	0.364377	2.212732	-0.554532	0.028560	0.002271	-0.600846	-0.174826	-0.448938	-0.257138	-0.571066	0.156608	-0.763700
4979	9.473839	0.344437	2.183869	-0.545578	0.010570	-0.004579	-0.601673	-0.177901	-0.447848	-0.264758	-0.569667	0.162745	-0.760853
4980	9.657383	0.391655	2.190345	-0.554740	0.007146	-0.017006	-0.600548	-0.179587	-0.445784	-0.272867	-0.567691	0.168767	-0.758148
4981	9.681304	0.488634	2.264135	-0.549068	0.032085	0.012114	-0.599413	-0.183363	-0.445275	-0.280288	-0.565780	0.174987	-0.755454
4982	9.397238	0.548029	2.201030	-0.569036	0.033978	0.009167	-0.600521	-0.186296	-0.444600	-0.288196	-0.563105	0.181332	-0.752977
4983	9.388211	0.722105	2.203932	-0.540168	0.001329	0.018572	-0.600231	-0.188674	-0.443791	-0.295251	-0.561579	0.187610	-0.749839
4984	9.545319	0.813034	2.217204	-0.562065	-0.003838	0.006006	-0.598959	-0.191750	-0.443833	-0.302929	-0.559402	0.193987	-0.746775
4985	9.856377	0.850070	2.269532	-0.552877	0.004956	0.029126	-0.600898	-0.197066	-0.440250	-0.309927	-0.557603	0.200478	-0.743528
4986	9.685800	0.697334	2.406775	-0.552491	0.046031	0.065972	-0.599484	-0.200989	-0.437654	-0.316741	-0.554386	0.207025	-0.741264
4987	9.401047	0.626392	2.369288	-0.559638	0.047615	0.089698	-0.598912	-0.204351	-0.435324	-0.323029	-0.551555	0.213961	-0.738688
4988	9.439851	0.582363	2.323818	-0.561426	0.015522	0.152688	-0.599460	-0.207855	-0.431315	-0.328468	-0.548250	0.221746	-0.736450
4989	9.513056	0.777594	2.314293	-0.563374	-0.003421	0.158130	-0.601963	-0.212191	-0.427996	-0.333509	-0.545750	0.229754	-0.733581
4990	9.590717	0.890681	2.312927	-0.554248	-0.001794	0.174180	-0.603214	-0.214715	-0.424111	-0.338412	-0.542537	0.237730	-0.731174
4991	9.557217	0.808246	2.236572	-0.552426	0.009246	0.147581	-0.606967	-0.221426	-0.419692	-0.343494	-0.539883	0.245292	-0.728265
4992	9.437468	0.813109	2.120698	-0.542448	-0.003538	0.160143	-0.608218	-0.224514	-0.414141	-0.348402	-0.536732	0.252903	-0.725655
4993	9.514982	0.877836	2.115039	-0.552484	-0.010718	0.163633	-0.608630	-0.227321	-0.409847	-0.353098	-0.534205	0.260688	-0.722488
4994	9.403718	0.813291	2.115908	-0.563120	0.043602	0.138374	-0.610721	-0.229984	-0.405678	-0.358721	-0.530234	0.267975	-0.719972
4995	9.257948	0.545931	2.111838	-0.535553	0.079354	0.152567	-0.610155	-0.231950	-0.403055	-0.363820	-0.526497	0.274670	-0.717629
4996	9.399592	0.591693	2.229534	-0.569987	0.086548	0.173380	-0.611546	-0.233904	-0.402646	-0.369174	-0.521558	0.282055	-0.715635
4997	9.694893	0.654097	2.457987	-0.555078	0.129287	0.224659	-0.612105	-0.234753	-0.398888	-0.373674	-0.516466	0.289323	-0.714089
4998	9.966990	0.426968	2.738026	-0.545356	0.122608	0.162902	-0.612518	-0.236855	-0.396538	-0.379047	-0.511152	0.295921	-0.712375
4999	9.598959	0.115140	2.741998	-0.560770	0.082419	0.224778	-0.612783	-0.240775	-0.393790	-0.383278	-0.506567	0.303529	-0.710182
5000	9.196728	0.357483	2.445050	-0.557271	0.011358	0.306605	-0.614457	-0.243307	-0.387114	-0.385984	-0.501772	0.312539	-0.708210
5001	9.120034	0.359960	2.377469	-0.564898	-0.007743	0.230542	-0.618232	-0.245558	-0.379583	-0.389566	-0.498310	0.320864	-0.704962
5002	9.384621	0.068127	2.351377	-0.557015	-0.050823	0.210570	-0.620038	-0.249766	-0.373063	-0.393154	-0.494889	0.329318	-0.701473
5003	9.512210	-0.094826	2.314364	-0.561688	-0.087000	0.229322	-0.624658	-0.251182	-0.364124	-0.396153	-0.492468	0.338118	-0.697291
5004	8.936167	-0.229965	2.152338	-0.549760	-0.076264	0.223960	-0.628289	-0.254839	-0.353822	-0.399234	-0.489267	0.346726	-0.693550
5005	9.117410	-0.937156	2.092332	-0.559727	-0.108946	0.255841	-0.633042	-0.257796	-0.343503	-0.401632	-0.486861	0.355869	-0.689213
5006	9.717072	-1.105226	2.484838	-0.559820	-0.161943	0.342942	-0.638083	-0.259076	-0.332887	-0.402478	-0.483805	0.366377	-0.685355
5007	10.257169	-0.962793	2.617836	-0.538307	-0.170541	0.293829	-0.643132	-0.258542	-0.321555	-0.403635	-0.482008	0.376015	-0.680705
5008	9.934660	-0.641506	2.658175	-0.553407	-0.094602	0.270159	-0.647209	-0.256192	-0.311187	-0.405830	-0.478507	0.385092	-0.676784
5009	9.464352	-0.575757	2.650822	-0.545216	-0.050738	0.192050	-0.650848	-0.257606	-0.303369	-0.409300	-0.475673	0.392759	-0.672271
5010	9.216458	-0.686247	2.509827	-0.560210	-0.093267	0.117768	-0.654210	-0.258748	-0.293600	-0.413538	-0.473175	0.400378	-0.666925
5011	9.279740	-0.694349	2.437346	-0.560588	-0.134332	0.077338	-0.656714	-0.263232	-0.287636	-0.417986	-0.472109	0.407726	-0.660425
5012	9.396488	-0.635216	2.349544	-0.546190	-0.134011	0.036846	-0.658393	-0.265215	-0.278167	-0.422750	-0.470816	0.414635	-0.653982
5013	9.346597	-0.654930	2.238683	-0.550862	-0.131739	-0.012769	-0.661052	-0.265921	-0.273834	-0.428261	-0.470400	0.420850	-0.646686
5014	9.345512	-0.622059	2.083678	-0.573398	-0.084403	-0.054006	-0.661884	-0.268446	-0.269952	-0.434783	-0.468874	0.426726	-0.639551
5015	9.490174	-0.630130	2.098072	-0.545768	0.006032	-0.103750	-0.661038	-0.270127	-0.269140	-0.442521	-0.467360	0.430692	-0.632656
5016	9.759933	-0.575646	2.193753	-0.545516	0.064819	-0.125282	-0.659911	-0.271237	-0.272505	-0.450861	-0.464666	0.434124	-0.626375
5017	10.078148	-0.574948	2.239228	-0.565094	0.132492	-0.122325	-0.657390	-0.270523	-0.278927	-0.460034	-0.461394	0.436879	-0.620179
5018	10.061964	-0.039721	2.404831	-0.556141	0.148085	-0.155875	-0.653329	-0.269812	-0.285640	-0.469454	-0.457702	0.439283	-0.614128
5019	9.588952	-0.024145	2.100843	-0.559790	0.162024	-0.205623	-0.649403	-0.269646	-0.296538	-0.479770	-0.454685	0.440754	-0.607304
5020	9.303421	-0.159425	1.822449	-0.547501	0.082705	-0.211247	-0.646323	-0.268085	-0.306022	-0.489071	-0.452211	0.443033	-0.600030
5021	9.548405	-0.103789	1.691023	-0.548011	0.004444	-0.220440	-0.642678	-0.267926	-0.314688	-0.497950	-0.451177	0.445609	-0.591539
5022	9.948983	-0.249298	1.626871	-0.571829	-0.049764	-0.186703	-0.642122	-0.266377	-0.318857	-0.505856	-0.449680	0.449561	-0.582917
5023	9.838069	-0.197776	1.638526	-0.575001	-0.004315	-0.131304	-0.640431	-0.268609	-0.320983	-0.513736	-0.447523	0.453215	-0.574800
5024	9.501632	0.001955	1.549762	-0.554841	0.004224	-0.093120	-0.639457	-0.266642	-0.325012	-0.520752	-0.444599	0.457132	-0.567609
5025	9.376366	0.259502	1.643706	-0.549637	0.004722	-0.151445	-0.637624	-0.269433	-0.327145	-0.528605	-0.442641	0.460110	-0.559415
5026	9.457909	0.341815	1.748994	-0.544184	0.008269	-0.146958	-0.635934	-0.271951	-0.327324	-0.536039	-0.440154	0.463258	-0.551651
5027	9.701409	0.413199	1.815527	-0.555230	-0.022485	-0.124726	-0.635494	-0.276563	-0.326957	-0.543285	-0.438040	0.466693	-0.543286
5028	9.694124	0.553872	1.888870	-0.583198	-0.011971	-0.077335	-0.633666	-0.278662	-0.327132	-0.549974	-0.434586	0.470964	-0.535590
5029	9.515793	0.637203	1.895428	-0.560483	-0.012138	-0.072671	-0.633656	-0.281178	-0.326601	-0.556693	-0.431673	0.474664	-0.527680
5030	9.362256	0.828925	1.869331	-0.556866	-0.023170	-0.051335	-0.632813	-0.282302	-0.325226	-0.562635	-0.428268	0.478879	-0.520292
5031	9.782783	0.944563	1.848148	-0.537592	-0.101972	-0.108025	-0.633222	-0.284959	-0.324136	-0.568566	-0.426753	0.482916	-0.511279
5032	10.023100	0.706319	1.864983	-0.560983	-0.069406	-0.108481	-0.632506	-0.289299	-0.321678	-0.574556	-0.424218	0.487070	-0.502680
5033	9.873341	0.712218	1.884447	-0.560493	-0.012132	-0.068165	-0.631517	-0.291680	-0.320735	-0.581037	-0.420996	0.490517	-0.494521
5034	9.414102	0.836877	2.033479	-0.523942	0.023614	-0.060965	-0.631791	-0.293079	-0.319911	-0.587008	-0.417390	0.493509	-0.487499
5035	9.102687	0.804978	2.029419	-0.567836	-0.007420	-0.097625	-0.628849	-0.294063	-0.319944	-0.593773	-0.414176	0.496587	-0.478845
5036	9.112394	0.838809	2.038693	-0.564609	-0.076883	-0.089193	-0.628979	-0.296440	-0.319132	-0.599218	-0.411228	0.500799	-0.470137
5037	9.752573	0.814866	1.946286	-0.562929	-0.135088	-0.021451	-0.631213	-0.298545	-0.314677	-0.603824	-0.408367	0.505835	-0.461263
5038	9.799051	0.874669	1.894815	-0.555447	-0.110063	-0.002036	-0.632193	-0.298973	-0.311190	-0.607898	-0.404861	0.510943	-0.453304
5039	9.519419	0.757402	1.797432	-0.553972	-0.058392	0.057752	-0.634430	-0.300098	-0.307561	-0.612373	-0.400457	0.515485	-0.445993
5040	9.421709	0.752171	1.635732	-0.560167	-0.049567	0.080613	-0.635560	-0.298431	-0.303773	-0.616224	-0.395405	0.520447	-0.439383
5041	9.321115	0.800667	1.560421	-0.556224	-0.017439	0.111413	-0.636541	-0.298436	-0.301535	-0.620555	-0.389927	0.524825	-0.432928
5042	9.379551	0.964713	1.573010	-0.549581	0.021985	0.133397	-0.637810	-0.296480	-0.300669	-0.624484	-0.383743	0.529111	-0.427555
5043	9.770193	0.739026	1.816631	-0.568230	0.086846	0.146974	-0.638665	-0.292987	-0.300348	-0.629591	-0.376723	0.532457	-0.422119
5044	10.690724	0.501149	2.190157	-0.571982	0.070619	0.159555	-0.641189	-0.291867	-0.299202	-0.633847	-0.369476	0.536407	-0.417124
5045	10.345730	0.335498	2.405097	-0.555083	0.153278	0.169759	-0.641059	-0.289634	-0.298761	-0.639254	-0.361696	0.538830	-0.412544
5046	9.254790	0.549453	1.899173	-0.580412	0.123951	0.226088	-0.641492	-0.285991	-0.301647	-0.643445	-0.353090	0.542530	-0.408617
5047	9.019249	0.365936	1.686489	-0.548988	0.081008	0.173579	-0.644036	-0.280117	-0.302123	-0.647859	-0.345826	0.545744	-0.403543
5048	9.486536	0.264336	1.754653	-0.555936	0.024037	0.106695	-0.645018	-0.279133	-0.303360	-0.651620	-0.339564	0.549578	-0.397557
5049	9.601804	-0.034077	1.685341	-0.561513	0.024567	0.051767	-0.646987	-0.276609	-0.304712	-0.656338	-0.333814	0.552682	-0.390296
5050	9.887314	-0.237658	1.493930	-0.566821	-0.010434	0.142195	-0.646300	-0.274103	-0.302740	-0.659381	-0.327205	0.557162	-0.384350
5051	9.767575	-0.082518	1.448867	-0.566767	0.015029	0.115497	-0.648142	-0.269073	-0.301559	-0.663366	-0.320652	0.560759	-0.377726
5052	9.530742	-0.216422	1.424115	-0.545048	0.017074	0.075857	-0.649684	-0.266584	-0.304348	-0.666939	-0.314788	0.564160	-0.371247
5053	9.519603	-0.472095	1.492222	-0.559765	-0.011597	0.064322	-0.648851	-0.265189	-0.304200	-0.670794	-0.308999	0.567629	-0.363802
5054	9.586551	-0.665930	1.479797	-0.552532	-0.026111	0.071563	-0.650826	-0.261270	-0.305120	-0.673819	-0.303330	0.571513	-0.356837
5055	9.831477	-0.695565	1.624776	-0.561686	-0.038756	0.082188	-0.653359	-0.257909	-0.305484	-0.677064	-0.297409	0.575358	-0.349421
5056	9.887827	-0.614663	1.865423	-0.543270	0.022618	0.060806	-0.652526	-0.256232	-0.306309	-0.680526	-0.291584	0.578330	-0.342634
5057	9.597463	-0.585554	1.976635	-0.555904	0.053533	0.032099	-0.652822	-0.252314	-0.307660	-0.684975	-0.285585	0.580458	-0.335141
5058	9.312629	-0.726727	1.915769	-0.552655	0.010682	-0.017213	-0.651295	-0.248673	-0.311258	-0.688731	-0.280545	0.583085	-0.327043
5059	9.529730	-0.759526	1.913428	-0.549219	-0.019928	-0.018714	-0.653406	-0.245306	-0.314133	-0.692440	-0.275626	0.585749	-0.318519
5060	9.541556	-0.822430	1.914114	-0.541843	-0.005580	-0.015183	-0.653974	-0.243346	-0.314945	-0.695780	-0.270754	0.588409	-0.310413
5061	9.466721	-0.773461	1.940247	-0.565793	-0.044892	-0.040002	-0.652855	-0.242924	-0.316343	-0.699223	-0.265923	0.591271	-0.301282
5062	9.696310	-0.799407	1.887071	-0.558895	-0.084188	-0.078558	-0.652295	-0.242783	-0.317182	-0.701946	-0.261974	0.594652	-0.291598
5063	9.800424	-0.819728	1.834001	-0.544054	-0.055751	-0.041383	-0.653831	-0.243903	-0.315370	-0.704952	-0.257451	0.597377	-0.282669
5064	9.621840	-0.753159	1.864908	-0.554667	-0.001563	-0.052485	-0.652854	-0.243348	-0.315093	-0.708315	-0.252713	0.599566	-0.273763
5065	9.568640	-0.696987	1.905429	-0.560904	0.029240	-0.068676	-0.652290	-0.244043	-0.316498	-0.712374	-0.247731	0.600899	-0.264711
5066	9.471319	-0.715131	1.997580	-0.554337	0.076238	-0.090146	-0.651305	-0.244592	-0.320136	-0.716698	-0.242969	0.601647	-0.255599
5067	9.512152	-0.756439	2.002819	-0.545194	0.097113	-0.111396	-0.649056	-0.246407	-0.322123	-0.721507	-0.238298	0.601563	-0.246501
5068	9.595501	-0.719703	2.164186	-0.543420	0.099878	-0.118455	-0.647378	-0.244998	-0.327139	-0.726023	-0.233846	0.601630	-0.237166
5069	9.542310	-0.670810	2.199956	-0.550486	0.157956	-0.161363	-0.643304	-0.247505	-0.332494	-0.731609	-0.229339	0.600286	-0.227614
5070	9.691668	-0.535791	2.299732	-0.552850	0.219174	-0.152877	-0.639240	-0.247351	-0.339771	-0.737559	-0.224540	0.598328	-0.218155
5071	9.831003	-0.507066	2.395875	-0.553817	0.226610	-0.175907	-0.635445	-0.249142	-0.350134	-0.743798	-0.219767	0.595744	-0.208704
5072	9.970507	-0.139121	2.633209	-0.561360	0.201488	-0.181085	-0.631658	-0.249403	-0.358529	-0.749463	-0.215175	0.593775	-0.198583
5073	9.533411	-0.094456	2.379588	-0.559575	0.205333	-0.213006	-0.625346	-0.251067	-0.366679	-0.755366	-0.210764	0.591181	-0.188430
5074	9.213253	0.008709	2.323291	-0.559852	0.147446	-0.191472	-0.621561	-0.251052	-0.373956	-0.760187	-0.206448	0.589789	-0.177885
5075	9.364140	-0.127054	2.406757	-0.550265	0.077067	-0.183841	-0.617911	-0.252155	-0.380965	-0.764175	-0.202232	0.589058	-0.167777
5076	9.798306	-0.212013	2.397459	-0.547798	0.008177	-0.133771	-0.615675	-0.250612	-0.384590	-0.766893	-0.197838	0.589818	-0.157639
5077	9.653966	-0.090277	2.396294	-0.562067	0.018466	-0.070321	-0.614417	-0.249483	-0.388770	-0.769644	-0.192254	0.590336	-0.148962
5078	9.322041	0.036961	2.313165	-0.571185	-0.010724	-0.029603	-0.612747	-0.246966	-0.390568	-0.771719	-0.186276	0.591726	-0.140042
5079	9.131068	0.104345	2.075876	-0.557845	-0.061222	-0.032694	-0.613865	-0.246817	-0.392788	-0.773192	-0.180508	0.593492	-0.131750
5080	9.358845	0.402740	2.101237	-0.542800	-0.120803	-0.023222	-0.615266	-0.246819	-0.391244	-0.773659	-0.175147	0.596396	-0.122833
5081	9.345789	0.736183	2.078203	-0.555846	-0.127293	-0.094065	-0.616674	-0.245568	-0.388014	-0.774287	-0.170289	0.598853	-0.113386
5082	9.817613	0.746769	1.927646	-0.563674	-0.182445	-0.160945	-0.618073	-0.245565	-0.388004	-0.774206	-0.166344	0.602131	-0.101848
5083	10.112021	0.669309	2.203569	-0.569969	-0.129556	-0.225000	-0.617924	-0.248937	-0.382464	-0.774891	-0.162824	0.604066	-0.090202
5084	9.910138	0.499749	2.324128	-0.535628	-0.040105	-0.175677	-0.617343	-0.254115	-0.380432	-0.776236	-0.159170	0.604853	-0.079217
5085	9.051757	0.565135	2.254476	-0.560667	-0.011748	-0.121460	-0.615378	-0.255658	-0.379766	-0.777919	-0.154294	0.605125	-0.069707
5086	9.160369	0.695336	2.315700	-0.550359	-0.074386	-0.172228	-0.614932	-0.262092	-0.378164	-0.778673	-0.150369	0.606332	-0.058475
5087	9.242911	1.009539	2.403901	-0.565124	-0.115992	-0.144668	-0.613647	-0.268390	-0.375731	-0.778937	-0.145796	0.608008	-0.048242
5088	9.509263	1.159859	2.363207	-0.563429	-0.139523	-0.129390	-0.614198	-0.271195	-0.372271	-0.778669	-0.141176	0.610206	-0.037312
5089	9.707258	1.209434	2.374470	-0.543270	-0.110811	-0.123976	-0.616849	-0.273857	-0.368097	-0.778706	-0.136654	0.611700	-0.027682
5090	9.360679	1.109051	2.204500	-0.562040	-0.080287	-0.106766	-0.616415	-0.277779	-0.365353	-0.778935	-0.131704	0.612875	-0.017278
5091	9.222347	1.234645	2.053476	-0.553615	-0.071829	-0.050992	-0.616966	-0.280302	-0.362587	-0.779252	-0.126078	0.613835	-0.008779
5092	9.343674	1.199413	1.952224	-0.542713	-0.084647	-0.032183	-0.616821	-0.281702	-0.361767	-0.779167	-0.120482	0.615128	0.000237
5093	9.382822	1.358718	1.960059	-0.560411	-0.034611	0.023947	-0.617947	-0.280304	-0.361325	-0.779773	-0.113815	0.615584	0.007541
5094	9.740818	1.195340	2.087048	-0.543538	0.029842	0.064488	-0.619076	-0.278350	-0.359763	-0.780938	-0.107001	0.615197	0.014791
5095	9.934124	1.038317	2.291507	-0.553671	0.086389	0.193189	-0.619371	-0.274147	-0.363202	-0.782893	-0.098365	0.614036	0.019055
5096	10.245843	0.911933	2.490634	-0.553347	0.169739	0.144949	-0.618837	-0.267146	-0.368151	-0.785652	-0.090431	0.611518	0.024881
5097	10.066580	0.894215	2.568392	-0.544428	0.162785	0.109667	-0.618864	-0.259294	-0.376432	-0.788319	-0.082962	0.608902	0.030133
5098	9.326223	0.983760	2.230107	-0.556582	0.118108	0.067213	-0.619313	-0.251024	-0.384148	-0.790239	-0.075870	0.606939	0.037306
5099	9.062698	0.775392	1.880011	-0.561761	0.041343	-0.012057	-0.617101	-0.242898	-0.392583	-0.791193	-0.069516	0.605947	0.044826
5100	9.227085	0.512342	1.718421	-0.569049	0.015972	0.009252	-0.616296	-0.233798	-0.398488	-0.791673	-0.062831	0.605371	0.053208
5101	9.727826	0.342928	1.796962	-0.554150	-0.009149	-0.103576	-0.617739	-0.221891	-0.406855	-0.791714	-0.057679	0.604992	0.062017
5102	9.515791	0.137953	1.654557	-0.560376	-0.001087	-0.098453	-0.616796	-0.212090	-0.413730	-0.791671	-0.052401	0.604421	0.072012
5103	9.458814	-0.121814	1.408658	-0.537248	-0.065595	-0.150898	-0.617248	-0.203691	-0.418099	-0.790746	-0.048044	0.604827	0.081225
5104	9.414966	-0.361182	1.346149	-0.555827	-0.133874	-0.164002	-0.618535	-0.196407	-0.422753	-0.788787	-0.043415	0.606142	0.092314
5105	9.818968	-0.711619	1.364016	-0.537658	-0.188800	-0.074067	-0.618722	-0.185224	-0.424308	-0.786313	-0.037962	0.608473	0.100158
5106	10.559703	-0.544530	1.776756	-0.566545	-0.139945	-0.072782	-0.621012	-0.172917	-0.426113	-0.784248	-0.032051	0.609790	0.109927
5107	9.965582	-0.171990	2.010188	-0.560719	-0.031338	-0.137160	-0.621339	-0.161307	-0.429893	-0.783393	-0.027371	0.609473	0.118699
5108	9.319925	0.017820	1.955776	-0.540812	-0.051434	-0.124524	-0.621663	-0.149544	-0.437574	-0.782082	-0.022678	0.609281	0.128880
5109	9.233739	-0.159147	1.781479	-0.565211	-0.129635	-0.232287	-0.622837	-0.136542	-0.439102	-0.779608	-0.018854	0.610341	0.139068
5110	9.508598	-0.303682	1.746480	-0.561668	-0.154981	-0.217896	-0.623860	-0.125772	-0.442048	-0.776572	-0.014699	0.611496	0.150971
5111	9.696800	-0.413915	1.699133	-0.544318	-0.155245	-0.195549	-0.626295	-0.112627	-0.443565	-0.773690	-0.010709	0.612906	0.160110
5112	9.692196	-0.375282	1.689043	-0.554010	-0.128546	-0.154244	-0.627184	-0.101026	-0.444274	-0.770947	-0.005982	0.613518	0.170883
5113	9.584795	-0.361028	1.541636	-0.566630	-0.097536	-0.189981	-0.627234	-0.089144	-0.445962	-0.768620	-0.001799	0.613869	0.179960
5114	9.614607	-0.497646	1.366734	-0.558983	-0.058165	-0.163597	-0.631476	-0.078934	-0.445823	-0.766499	0.002638	0.613217	0.190887
5115	9.892592	-0.480368	1.317844	-0.538747	-0.016797	-0.161784	-0.630683	-0.067894	-0.447109	-0.765121	0.006408	0.612359	0.198912
5116	10.047119	-0.532782	1.593676	-0.530640	0.112674	-0.135933	-0.628484	-0.057117	-0.454261	-0.765016	0.010074	0.609057	0.209040
5117	9.888867	-0.603388	1.737234	-0.553869	0.150158	-0.087828	-0.626023	-0.042717	-0.458591	-0.765869	0.014319	0.605504	0.215881
5118	10.001063	0.034881	1.891851	-0.552349	0.141471	-0.120391	-0.624804	-0.032508	-0.462258	-0.765989	0.018395	0.601540	0.225993
5119	9.650091	0.200813	1.793819	-0.557555	0.077332	-0.201491	-0.622319	-0.023554	-0.467620	-0.765326	0.021664	0.599056	0.234388
5120	9.704778	-0.081997	1.453793	-0.540607	0.012419	-0.204441	-0.621367	-0.016847	-0.468254	-0.763323	0.025141	0.597009	0.245535
5121	9.464402	-0.153975	1.295445	-0.561455	-0.007650	-0.169227	-0.621555	-0.005383	-0.470364	-0.761675	0.029224	0.595735	0.253172
5122	9.306159	-0.102911	1.186356	-0.535917	-0.025435	-0.110454	-0.621869	0.002866	-0.471669	-0.759505	0.033931	0.594106	0.262751
5123	8.894094	0.462027	1.067039	-0.545846	0.002667	-0.126672	-0.622314	0.008593	-0.470910	-0.758095	0.038169	0.592714	0.269307
5124	9.313463	0.668293	1.238147	-0.543861	-0.090754	-0.152510	-0.623738	0.013900	-0.469171	-0.754747	0.042843	0.591943	0.279507
5125	9.852213	0.743950	1.512035	-0.565093	-0.097209	-0.218075	-0.626407	0.015856	-0.467178	-0.751511	0.046750	0.592002	0.287367
5126	10.405210	0.611242	1.715741	-0.541417	-0.097527	-0.189402	-0.627110	0.015846	-0.463410	-0.747682	0.050969	0.591235	0.298018
5127	10.076553	0.763955	1.844955	-0.544707	-0.069264	-0.129512	-0.629360	0.017799	-0.461142	-0.745201	0.055392	0.590861	0.304122
5128	9.633591	0.639818	1.643967	-0.571662	-0.067962	-0.066239	-0.631190	0.020318	-0.460823	-0.742252	0.061321	0.589214	0.313255
5129	9.530889	0.595969	1.485121	-0.561714	-0.087952	-0.053634	-0.631908	0.023660	-0.456880	-0.739892	0.066960	0.588916	0.318205
5130	9.561618	0.698102	1.616834	-0.542755	-0.117145	-0.023142	-0.635571	0.028970	-0.454427	-0.736507	0.073260	0.588017	0.326231
5131	9.634153	0.639360	1.571484	-0.549862	-0.099180	-0.012710	-0.636427	0.031751	-0.449791	-0.734191	0.079219	0.587902	0.330240
5132	9.685169	0.687248	1.551551	-0.560589	-0.077625	0.001204	-0.638116	0.033706	-0.448364	-0.731246	0.085785	0.586172	0.338116
5133	9.596611	0.929611	1.573128	-0.543750	-0.018691	0.050590	-0.640089	0.036356	-0.445534	-0.730215	0.091802	0.584823	0.341088
5134	9.682658	0.755214	1.596705	-0.547136	0.033843	0.021914	-0.640513	0.036912	-0.444131	-0.728591	0.097643	0.581438	0.348642
5135	9.516904	0.665475	1.764650	-0.542955	0.101900	0.062185	-0.639261	0.039435	-0.447599	-0.728967	0.102932	0.578318	0.351510
5136	9.561996	0.544606	1.804598	-0.562699	0.105951	0.122076	-0.637018	0.039444	-0.451798	-0.728712	0.109650	0.573488	0.357864
5137	10.387367	0.400756	2.046725	-0.553589	0.104864	0.147098	-0.636179	0.040008	-0.454168	-0.729604	0.116072	0.570080	0.359463
5138	10.206769	0.112638	2.166162	-0.544425	0.122980	0.127552	-0.633519	0.040287	-0.455858	-0.729476	0.122459	0.565044	0.365505
5139	9.599551	0.050732	1.703744	-0.551296	0.158819	0.146604	-0.630567	0.038342	-0.461198	-0.730882	0.128486	0.560876	0.367043
5140	9.504918	-0.013706	1.738417	-0.536906	0.111514	0.187727	-0.628325	0.038066	-0.464006	-0.730945	0.135521	0.555834	0.372025
5141	9.653894	0.056175	1.855834	-0.526462	0.072318	0.135045	-0.627478	0.036956	-0.466811	-0.731260	0.141717	0.553180	0.373052
5142	9.572072	-0.045302	1.777340	-0.546842	0.044264	0.058874	-0.628022	0.033467	-0.467680	-0.729451	0.147957	0.549340	0.379783
5143	9.139303	-0.116612	1.532256	-0.541491	0.039158	0.018189	-0.626311	0.026765	-0.470550	-0.728398	0.153312	0.547437	0.382419
5144	9.209571	-0.517715	1.613958	-0.545346	-0.018724	0.043228	-0.626004	0.020335	-0.469644	-0.725653	0.159817	0.544500	0.389110
5145	9.241864	-0.642761	1.745788	-0.567414	-0.074696	0.066299	-0.628790	0.016841	-0.467428	-0.723549	0.166944	0.543936	0.390820
5146	9.634468	-0.887010	1.728659	-0.550617	-0.179673	0.113191	-0.631283	0.009848	-0.463579	-0.719429	0.175507	0.542989	0.395958
5147	10.322573	-0.828564	1.719837	-0.562271	-0.202042	0.210651	-0.636044	0.009281	-0.457973	-0.716939	0.185097	0.543846	0.394929
5148	10.188575	-0.462627	1.747344	-0.549421	-0.120179	0.118314	-0.638571	0.010109	-0.452788	-0.713331	0.193178	0.541980	0.400125
5149	9.624400	-0.432851	1.689777	-0.532649	-0.035291	0.080726	-0.640241	0.007735	-0.451963	-0.711583	0.199563	0.541212	0.401141
5150	9.241982	-0.720424	1.693497	-0.543488	-0.031627	0.073384	-0.640956	0.011086	-0.450808	-0.708459	0.206328	0.538243	0.407196
5151	9.442711	-0.857771	1.573949	-0.527117	-0.038979	0.083381	-0.644310	0.009832	-0.449680	-0.706597	0.212694	0.537580	0.408031
5152	9.483553	-0.896662	1.579160	-0.547312	-0.063939	0.064724	-0.644888	0.013882	-0.448657	-0.702904	0.219645	0.535017	0.414053
5153	9.679184	-0.888320	1.564308	-0.552865	-0.059046	0.027516	-0.645317	0.015270	-0.445573	-0.700127	0.225930	0.534687	0.415798
5154	9.697640	-1.101061	1.571490	-0.543625	-0.016379	-0.013356	-0.645888	0.018071	-0.446933	-0.696170	0.231551	0.531771	0.423025
5155	9.498116	-1.042260	1.498613	-0.539896	0.005337	-0.027629	-0.646597	0.020023	-0.445235	-0.693558	0.236531	0.530900	0.425648
5156	9.584644	-1.095848	1.518425	-0.563603	0.018538	-0.079287	-0.647023	0.021421	-0.445357	-0.689179	0.241383	0.527567	0.434096
5157	9.690587	-1.072079	1.561511	-0.538798	0.089079	-0.120101	-0.645194	0.019467	-0.447203	-0.686547	0.244656	0.525967	0.438356
5158	9.647018	-0.809912	1.703619	-0.546778	0.147039	-0.148841	-0.646302	0.017525	-0.450560	-0.682851	0.247367	0.521258	0.448123
5159	9.805660	-0.614054	1.880024	-0.559332	0.234435	-0.239708	-0.642379	0.017531	-0.455190	-0.680453	0.248390	0.518000	0.454930
5160	10.657001	-0.367343	2.383546	-0.548895	0.191341	-0.251525	-0.638867	0.016153	-0.463594	-0.676109	0.249601	0.513043	0.466222
5161	10.892031	0.032803	2.456086	-0.554522	0.184330	-0.265606	-0.636482	0.015886	-0.469051	-0.672842	0.250732	0.510522	0.473058
5162	9.836537	-0.201294	1.831884	-0.554545	0.140811	-0.247862	-0.634510	0.013659	-0.473271	-0.667802	0.252456	0.506037	0.483977
5163	8.825735	-0.272330	1.435347	-0.530778	0.085532	-0.137746	-0.634096	0.015766	-0.476737	-0.664766	0.255474	0.504357	0.488308
5164	8.482519	-0.223692	1.524665	-0.571783	0.053041	-0.115094	-0.633266	0.018711	-0.480755	-0.659880	0.259557	0.500102	0.497079
5165	9.155682	0.143544	1.413351	-0.563699	-0.061616	-0.181338	-0.633841	0.021778	-0.478210	-0.654644	0.263974	0.500246	0.501510
5166	9.691718	0.319320	1.463830	-0.554116	-0.111937	-0.193172	-0.637478	0.020942	-0.476378	-0.647255	0.268602	0.498648	0.510160
5167	9.889955	0.259620	1.391743	-0.561203	-0.117832	-0.133027	-0.638603	0.021634	-0.473436	-0.641839	0.273900	0.499291	0.513546
5168	9.664235	0.400718	1.313151	-0.572129	-0.112231	-0.150906	-0.641689	0.022749	-0.470612	-0.634608	0.279093	0.497191	0.521710
5169	9.564384	0.550416	1.190801	-0.558716	-0.126375	-0.187812	-0.643929	0.022465	-0.467671	-0.628427	0.283760	0.498275	0.525624
5170	9.578984	0.748993	1.270718	-0.534232	-0.124667	-0.189281	-0.646156	0.018825	-0.463789	-0.620717	0.288122	0.496844	0.533706
5171	9.792462	0.967340	1.234169	-0.565410	-0.143935	-0.230147	-0.649790	0.017432	-0.462381	-0.613756	0.292454	0.498309	0.538017
5172	10.045019	1.267481	1.177324	-0.563428	-0.124336	-0.201843	-0.652445	0.015750	-0.459033	-0.605575	0.296937	0.496523	0.546418
5173	9.981341	1.152282	1.241517	-0.558424	-0.061481	-0.182740	-0.654668	0.011274	-0.455857	-0.599886	0.300563	0.496779	0.550463
5174	9.504797	0.923481	1.273703	-0.546221	-0.040561	-0.119160	-0.654936	0.008194	-0.453935	-0.593399	0.304647	0.493575	0.558079
5175	9.391214	0.854027	1.260132	-0.558969	-0.077022	-0.067808	-0.655486	0.005396	-0.452287	-0.588715	0.309489	0.493274	0.560636
5176	9.606924	1.142802	1.280784	-0.568934	-0.086334	-0.025324	-0.659535	0.003167	-0.451443	-0.582554	0.315198	0.489705	0.566983
5177	9.860317	1.306043	1.360776	-0.562312	-0.039553	-0.017503	-0.660228	0.001206	-0.449507	-0.578674	0.320041	0.488608	0.569186
5178	9.726817	1.239630	1.426935	-0.538307	-0.022416	0.064905	-0.660654	0.002462	-0.448933	-0.574242	0.325483	0.484001	0.574500
5179	9.690161	1.184477	1.459011	-0.561781	0.002047	0.060925	-0.661216	0.002882	-0.448785	-0.571553	0.330541	0.481906	0.576053
5180	9.641459	1.243310	1.542988	-0.567114	0.024591	0.060718	-0.659540	0.003861	-0.450042	-0.567226	0.335674	0.476398	0.581913
5181	9.414449	1.307889	1.593313	-0.559494	0.073923	0.078156	-0.660378	0.003866	-0.451150	-0.565334	0.339977	0.473361	0.583731
5182	9.398888	1.182811	1.672050	-0.546652	0.087270	0.088817	-0.658419	0.004430	-0.454087	-0.561961	0.344362	0.467130	0.589410
5183	9.403047	1.062125	1.699970	-0.559023	0.128561	0.111403	-0.658274	0.003455	-0.455074	-0.560865	0.348302	0.463197	0.591240
5184	9.445702	1.028554	1.784856	-0.569525	0.166889	0.162354	-0.656309	0.003045	-0.459414	-0.558834	0.352636	0.455226	0.596759
5185	9.626559	0.920875	1.751988	-0.548092	0.230406	0.202933	-0.651813	-0.000307	-0.462829	-0.559712	0.356086	0.449569	0.598175
5186	9.988390	0.891592	2.070776	-0.545332	0.237485	0.218901	-0.648720	-0.002390	-0.469147	-0.559047	0.359774	0.440622	0.603226
5187	10.964219	0.532424	2.411772	-0.547566	0.189189	0.192761	-0.645745	-0.008513	-0.473909	-0.559295	0.363668	0.435405	0.604448
5188	9.423074	0.498186	1.955127	-0.552184	0.280601	0.229887	-0.642509	-0.010875	-0.480372	-0.558960	0.366950	0.425739	0.609637
5189	8.697514	0.306201	1.441160	-0.532735	0.132051	0.298995	-0.639839	-0.012404	-0.484870	-0.559984	0.372324	0.420478	0.609090
5190	9.477543	0.237367	1.653515	-0.546577	0.001376	0.220159	-0.639272	-0.013939	-0.486006	-0.557077	0.378823	0.414022	0.612163
5191	10.077477	0.071980	1.702883	-0.556715	0.001872	0.177674	-0.640812	-0.013935	-0.486272	-0.555188	0.385044	0.410800	0.612169
5192	9.717434	-0.230808	1.614926	-0.566315	0.055058	0.173588	-0.640104	-0.015610	-0.487271	-0.551882	0.390658	0.403811	0.616238
5193	9.162479	-0.324364	1.553890	-0.550020	0.032292	0.184412	-0.640384	-0.015894	-0.485599	-0.550201	0.396508	0.400211	0.616353
5194	9.367776	-0.619568	1.701885	-0.568374	0.010956	0.163094	-0.639834	-0.013236	-0.486830	-0.546275	0.402542	0.393718	0.620104
5195	9.657444	-0.871594	1.883113	-0.561295	-0.021529	0.166933	-0.641658	-0.012539	-0.484997	-0.543635	0.409084	0.390586	0.620124
5196	9.972877	-0.785741	2.017043	-0.548551	-0.036421	0.216783	-0.641109	-0.010166	-0.484697	-0.540043	0.415838	0.384369	0.622650
5197	9.925053	-0.659749	2.020534	-0.555820	-0.018109	0.188283	-0.643369	-0.005691	-0.483797	-0.537499	0.422470	0.380975	0.622473
5198	9.608282	-0.542847	1.845683	-0.556050	-0.032100	0.138785	-0.643527	-0.001643	-0.482359	-0.532787	0.428582	0.375226	0.625828
5199	9.395982	-0.708824	1.756001	-0.569093	-0.066763	0.090130	-0.645773	-0.000807	-0.480103	-0.528321	0.435204	0.372916	0.626425
5200	9.347224	-0.817201	1.766940	-0.556541	-0.089238	0.077121	-0.647746	0.001987	-0.478246	-0.522286	0.441487	0.368250	0.629840
5201	9.491770	-0.924560	1.748615	-0.556460	-0.085741	0.090386	-0.648451	0.002822	-0.476838	-0.517552	0.448190	0.366157	0.630234
5202	9.688285	-1.060429	1.861016	-0.534678	-0.091294	0.096885	-0.651268	0.006454	-0.474269	-0.511829	0.454325	0.361567	0.633158
5203	9.722299	-1.080218	1.822531	-0.556510	-0.078250	0.061170	-0.652393	0.007291	-0.472857	-0.506521	0.460707	0.359493	0.633995
5204	9.592982	-0.954166	1.753642	-0.532924	-0.069135	0.036613	-0.654091	0.011200	-0.470573	-0.500101	0.466017	0.355205	0.637618
5205	9.419425	-0.928998	1.739096	-0.565730	-0.054034	-0.024050	-0.655767	0.010084	-0.469874	-0.493557	0.471531	0.353397	0.639665
5206	9.482381	-0.963498	1.695904	-0.547508	-0.019425	-0.073579	-0.656600	0.008122	-0.467797	-0.485834	0.475462	0.349411	0.644836
5207	9.615931	-1.047891	1.860973	-0.567251	0.038597	-0.102466	-0.656038	0.007561	-0.467529	-0.478677	0.479188	0.347220	0.648602
5208	9.655559	-1.020349	2.053914	-0.556110	0.107404	-0.145218	-0.655888	0.005896	-0.471311	-0.470711	0.480940	0.342523	0.655596
5209	9.434855	-1.027776	2.189602	-0.548523	0.187043	-0.191672	-0.651957	0.003940	-0.474290	-0.463343	0.481868	0.339770	0.661568
5210	9.368358	-0.834307	2.144040	-0.543055	0.214394	-0.229803	-0.648289	-0.001638	-0.480371	-0.454992	0.481366	0.334976	0.670120
5211	10.301916	-0.624603	2.609205	-0.565458	0.155386	-0.256930	-0.645041	-0.006654	-0.487279	-0.446140	0.482325	0.332653	0.676508
5212	10.301038	0.052878	2.736957	-0.560239	0.140999	-0.260239	-0.643192	-0.012512	-0.492373	-0.436582	0.482590	0.328496	0.684539
5213	9.481883	0.161633	2.299496	-0.556746	0.077402	-0.212170	-0.640082	-0.019220	-0.494419	-0.427727	0.484653	0.326375	0.689666
5214	9.233680	0.306390	2.010678	-0.560757	-0.011244	-0.172767	-0.640753	-0.025927	-0.494483	-0.418241	0.487431	0.322598	0.695281
5215	9.616673	0.399578	1.839988	-0.561179	-0.074168	-0.182018	-0.641294	-0.030115	-0.495359	-0.408606	0.491664	0.321296	0.698625
5216	9.638198	0.654596	1.677640	-0.543512	-0.165436	-0.159090	-0.644653	-0.030674	-0.493109	-0.398368	0.496384	0.318824	0.702323
5217	9.437078	0.824250	1.552787	-0.565414	-0.169640	-0.182334	-0.646914	-0.026488	-0.489562	-0.387915	0.501787	0.318177	0.704624
5218	9.622712	0.738876	1.227296	-0.542018	-0.205600	-0.199490	-0.652258	-0.021881	-0.484175	-0.376741	0.506636	0.316364	0.708025
5219	9.677392	0.882692	1.092723	-0.551733	-0.244127	-0.315218	-0.654940	-0.017982	-0.477980	-0.363896	0.511924	0.317742	0.710319
5220	9.548904	0.964439	0.896266	-0.558639	-0.241355	-0.220666	-0.659998	-0.014491	-0.473443	-0.351887	0.517053	0.316070	0.713394
5221	9.671543	1.262650	0.786459	-0.562276	-0.230398	-0.231323	-0.664919	-0.010445	-0.468065	-0.340037	0.522510	0.316266	0.715076
5222	9.500860	1.423172	0.777647	-0.554998	-0.232361	-0.218855	-0.668591	-0.004311	-0.460724	-0.328019	0.527291	0.314468	0.717968
5223	10.133060	1.397453	0.779504	-0.544197	-0.274268	-0.165267	-0.673511	-0.000827	-0.454376	-0.316874	0.533437	0.314446	0.718443
5224	10.080434	1.135139	0.903315	-0.573428	-0.199165	-0.089157	-0.678018	0.004476	-0.448849	-0.306613	0.538476	0.310720	0.720754
5225	9.546350	1.234108	0.733787	-0.558386	-0.160281	-0.019422	-0.679166	0.009771	-0.443208	-0.297961	0.543816	0.308098	0.721498
5226	9.539106	1.401889	0.504796	-0.546145	-0.130334	0.051339	-0.683393	0.015500	-0.439909	-0.290361	0.548418	0.302765	0.723368
5227	9.341944	1.378302	0.399007	-0.547622	-0.114708	0.114881	-0.684253	0.019258	-0.434566	-0.283918	0.553734	0.298490	0.723653
5228	9.969422	1.296775	0.360417	-0.545876	-0.129125	0.122187	-0.687210	0.022750	-0.432137	-0.277282	0.558625	0.292323	0.724983
5229	9.596615	0.924336	0.328828	-0.554194	-0.017418	0.121281	-0.689183	0.025117	-0.428054	-0.271278	0.562518	0.287236	0.726276
5230	10.349669	0.640284	0.492880	-0.548307	-0.007608	0.236403	-0.689759	0.028470	-0.427178	-0.266919	0.566201	0.279029	0.728227
5231	10.106187	0.344921	0.936261	-0.536882	0.082412	0.232336	-0.688365	0.030007	-0.428149	-0.263104	0.569140	0.272217	0.729900
5232	9.681096	0.357570	0.985014	-0.522264	0.079331	0.260747	-0.685848	0.031267	-0.430525	-0.259821	0.571442	0.263603	0.732435
5233	9.452648	0.168800	1.098574	-0.560610	0.080987	0.192979	-0.685428	0.031692	-0.432476	-0.254991	0.574260	0.256705	0.734375
5234	9.356106	-0.029352	1.004264	-0.550025	0.043449	0.152600	-0.682469	0.027499	-0.434494	-0.249561	0.576554	0.249062	0.737070
5235	9.788552	-0.205026	1.172367	-0.552359	-0.028422	0.135379	-0.684131	0.023310	-0.434525	-0.243254	0.580578	0.243279	0.737951
5236	10.119773	-0.357876	1.023822	-0.554147	-0.010033	0.099915	-0.683818	0.015766	-0.435442	-0.236671	0.583302	0.236414	0.740172
5237	10.179968	-0.547214	0.950950	-0.549277	0.033130	0.106775	-0.684916	0.010737	-0.435207	-0.230078	0.586198	0.230468	0.741836
5238	10.149680	-0.608976	1.091823	-0.548759	0.119612	0.106229	-0.683504	0.008081	-0.436082	-0.224197	0.586882	0.222969	0.745379
5239	9.721419	-0.479346	1.293915	-0.558406	0.197349	0.077250	-0.677903	0.008641	-0.440441	-0.217632	0.587163	0.216250	0.749074
5240	9.631036	-0.468203	1.438887	-0.540276	0.217439	0.036621	-0.676073	0.007116	-0.445351	-0.211190	0.585911	0.209221	0.753879
5241	9.615078	-0.539630	1.594347	-0.538629	0.228843	-0.030682	-0.673544	0.006295	-0.452489	-0.203226	0.585059	0.203717	0.758225
5242	9.508293	-0.596651	1.643451	-0.545080	0.210805	-0.027139	-0.669197	0.005745	-0.458384	-0.195687	0.583512	0.197351	0.763068
5243	9.445314	-0.479716	1.729216	-0.540677	0.200079	-0.039409	-0.664714	0.005890	-0.463157	-0.187317	0.582940	0.191831	0.767003
5244	9.387106	-0.377310	1.815136	-0.547806	0.241794	-0.066290	-0.660791	0.006177	-0.468203	-0.179211	0.580624	0.185728	0.772182
5245	9.331474	-0.488362	1.777790	-0.557079	0.240590	-0.128340	-0.657167	0.011223	-0.475428	-0.169313	0.579002	0.180658	0.776822
5246	10.017120	-0.408526	2.094928	-0.567035	0.101762	-0.106237	-0.654661	0.015000	-0.478197	-0.159810	0.578606	0.175159	0.780382
5247	9.774221	-0.194370	2.088031	-0.542591	0.068803	-0.063308	-0.652434	0.018358	-0.480967	-0.150364	0.579682	0.169970	0.782605
5248	9.499086	-0.051557	1.847595	-0.552675	0.074658	-0.109490	-0.650330	0.018082	-0.483775	-0.140834	0.579504	0.164789	0.785611
5249	9.348739	-0.096085	1.918365	-0.532782	0.052804	-0.096778	-0.650187	0.017525	-0.484339	-0.130838	0.580540	0.160054	0.787551
5250	9.611980	-0.054262	1.915130	-0.552797	0.030987	-0.061433	-0.649621	0.016411	-0.485889	-0.121882	0.581055	0.154403	0.789734
5251	9.999388	0.092080	2.132858	-0.552388	0.099328	-0.042298	-0.648359	0.015993	-0.487157	-0.112581	0.581431	0.148492	0.791968
5252	9.643213	0.258347	2.083154	-0.544873	0.128798	-0.021209	-0.645555	0.015577	-0.490111	-0.104616	0.580361	0.142240	0.794987
5253	9.309433	0.176206	2.137675	-0.549584	0.113716	-0.049561	-0.642759	0.017258	-0.493322	-0.095225	0.580329	0.136334	0.797222
5254	9.482132	0.074167	2.225568	-0.552613	0.066924	-0.052830	-0.642060	0.017540	-0.494579	-0.086467	0.580029	0.130425	0.799424
5255	9.559718	0.201860	2.240953	-0.554560	0.047077	-0.047391	-0.641356	0.016985	-0.496263	-0.076829	0.580916	0.124444	0.800717
5256	9.507176	0.213866	2.175650	-0.534642	0.025201	-0.030222	-0.639804	0.014754	-0.498947	-0.068509	0.581172	0.118609	0.802170
5257	9.551164	0.169516	2.084269	-0.530903	0.037780	-0.027594	-0.639663	0.014614	-0.499089	-0.059401	0.582076	0.112707	0.803092
5258	9.495318	0.179837	2.132553	-0.545544	0.025292	-0.034778	-0.639795	0.012517	-0.498831	-0.050862	0.582203	0.106731	0.804401
5259	9.623562	0.217541	2.107798	-0.534756	0.007222	-0.032739	-0.638959	0.013635	-0.499244	-0.041531	0.583448	0.100780	0.804802
5260	9.662047	0.173771	2.103403	-0.560170	0.006398	-0.027721	-0.638672	0.012526	-0.502186	-0.032877	0.583767	0.094492	0.805733
5261	9.556231	0.222617	2.078837	-0.552745	0.027904	-0.019819	-0.638950	0.012248	-0.502465	-0.023561	0.584572	0.088010	0.806210
5262	9.575113	0.111338	2.080053	-0.556461	0.007124	-0.011783	-0.638670	0.011964	-0.501355	-0.015197	0.584765	0.081578	0.806947
5263	9.594213	0.116232	2.108968	-0.545485	0.019671	-0.009960	-0.637965	0.010990	-0.503044	-0.006096	0.585570	0.075028	0.807119
5264	9.640179	0.144941	2.108586	-0.535526	0.012374	-0.004477	-0.637685	0.010847	-0.502490	0.001905	0.585552	0.068837	0.807704
5265	9.582830	0.132720	2.029063	-0.557216	0.030541	-0.010160	-0.637959	0.010158	-0.505283	0.011138	0.586039	0.062035	0.807828
5266	9.498575	0.183984	2.026187	-0.543756	0.005257	-0.011627	-0.637958	0.010020	-0.505703	0.019364	0.585993	0.055784	0.808162
5267	9.583249	0.197828	2.006589	-0.561823	0.016071	-0.001269	-0.637115	0.009464	-0.507248	0.028522	0.586574	0.048747	0.807924
5268	9.639055	0.206931	1.972585	-0.554410	0.037635	0.002238	-0.637538	0.010304	-0.507376	0.036617	0.585880	0.042175	0.808471
5269	9.595184	0.197859	2.023487	-0.557271	0.027006	-0.017205	-0.636696	0.010025	-0.508082	0.045955	0.586128	0.035356	0.808141
5270	9.507893	0.159956	2.057854	-0.552624	0.037687	-0.006625	-0.635572	0.009185	-0.508518	0.054172	0.585288	0.028919	0.808496
5271	9.558609	0.193544	2.069493	-0.557311	0.023428	-0.020732	-0.635427	0.008071	-0.509785	0.063545	0.585446	0.022096	0.807915
5272	9.589665	0.169364	2.098716	-0.550046	0.023395	-0.020645	-0.634716	0.005838	-0.511208	0.071961	0.584696	0.015852	0.807899
5273	9.502576	0.194320	2.137214	-0.558182	0.026963	-0.013702	-0.633594	0.004990	-0.509135	0.081195	0.584649	0.008908	0.807164
5274	9.505173	0.271724	2.150845	-0.556412	0.017883	-0.006538	-0.633861	0.002484	-0.511807	0.089448	0.583844	0.002393	0.806920
5275	9.541323	0.327288	2.184004	-0.545572	0.023452	-0.029433	-0.634136	0.001226	-0.511679	0.098746	0.583728	-0.004183	0.805911
5276	9.622903	0.261709	2.213622	-0.554673	0.016229	-0.022411	-0.631882	-0.001707	-0.513679	0.107219	0.582814	-0.010479	0.805433
5277	9.569797	0.312957	2.239700	-0.561820	0.030561	-0.010204	-0.631597	-0.003109	-0.512580	0.116347	0.582400	-0.017533	0.804342
5278	9.506890	0.306210	2.256773	-0.567272	0.037916	-0.024481	-0.631451	-0.004084	-0.513846	0.124986	0.580971	-0.023948	0.803914
5279	9.530389	0.262942	2.317631	-0.564558	0.025094	-0.003143	-0.630047	-0.005064	-0.514007	0.133969	0.580481	-0.031143	0.802574
5280	9.559403	0.296651	2.326881	-0.542707	0.030328	0.005052	-0.630042	-0.006040	-0.514853	0.141823	0.579087	-0.037509	0.801959
5281	9.511307	0.267729	2.291024	-0.538078	0.041088	0.007682	-0.630168	-0.009395	-0.514608	0.150272	0.578265	-0.044360	0.800662
5282	9.525645	0.279873	2.315032	-0.558103	0.043116	-0.006716	-0.631284	-0.009946	-0.516139	0.158478	0.576503	-0.050781	0.799969
5283	9.530386	0.306576	2.338891	-0.545349	0.044761	0.004042	-0.628903	-0.010089	-0.516717	0.167006	0.575467	-0.057686	0.798511
5284	9.535145	0.338112	2.362695	-0.559932	0.044944	-0.008510	-0.627770	-0.012738	-0.519541	0.175233	0.573540	-0.064089	0.797645
5285	9.510630	0.297367	2.392178	-0.545433	0.041306	-0.012753	-0.626369	-0.012596	-0.521223	0.183952	0.572443	-0.070798	0.795901
5286	9.500974	0.326517	2.406363	-0.549135	0.027752	-0.006520	-0.626080	-0.014834	-0.520970	0.191967	0.570694	-0.077090	0.794679
5287	9.549330	0.260694	2.363540	-0.567396	0.023564	-0.031474	-0.625799	-0.014547	-0.523200	0.201129	0.569689	-0.083982	0.792432
5288	9.506073	0.328690	2.372504	-0.553730	0.025185	-0.018940	-0.624966	-0.013155	-0.522077	0.209351	0.567849	-0.090186	0.790940
5289	9.452805	0.263719	2.363635	-0.527493	0.013467	-0.032734	-0.625518	-0.014829	-0.522647	0.217978	0.567037	-0.096454	0.788448
5290	9.453102	0.302260	2.343875	-0.565754	-0.008036	-0.025966	-0.624960	-0.014551	-0.522649	0.226343	0.565550	-0.102879	0.786345
5291	9.554977	0.327867	2.290295	-0.556697	-0.015321	-0.020481	-0.626361	-0.014412	-0.521521	0.234964	0.564909	-0.109850	0.783328
5292	9.482715	0.383964	2.299431	-0.545773	-0.008140	-0.023944	-0.624821	-0.014415	-0.521533	0.243024	0.563381	-0.115950	0.781087
5293	9.429072	0.299905	2.329436	-0.538543	-0.019962	-0.016733	-0.626222	-0.014272	-0.521521	0.251280	0.562761	-0.122672	0.777888
5294	9.496759	0.289691	2.310129	-0.547725	-0.026965	-0.033592	-0.626774	-0.016229	-0.521119	0.259418	0.561414	-0.128751	0.775203
5295	9.535550	0.306271	2.295394	-0.550514	-0.039600	-0.029113	-0.626780	-0.015261	-0.517902	0.267856	0.560941	-0.135592	0.771501
5296	9.550067	0.325542	2.299992	-0.545864	-0.027103	-0.018515	-0.629862	-0.014269	-0.520099	0.275687	0.559439	-0.141771	0.768717
5297	9.516504	0.335269	2.275766	-0.554936	-0.017923	-0.032836	-0.629859	-0.015249	-0.519551	0.284191	0.558490	-0.148485	0.765033
5298	9.483072	0.359433	2.241714	-0.558587	-0.023346	-0.029309	-0.630137	-0.016237	-0.516353	0.292282	0.556760	-0.154675	0.762014
5299	9.541068	0.359007	2.231976	-0.574965	-0.028683	-0.027686	-0.629576	-0.016517	-0.516499	0.300793	0.555714	-0.161772	0.757981
5300	9.579286	0.388173	2.296838	-0.560373	-0.012467	-0.034683	-0.630975	-0.016653	-0.516629	0.308956	0.553693	-0.167816	0.754856
5301	9.572851	0.406956	2.202403	-0.564866	-0.012538	-0.024114	-0.630701	-0.015398	-0.516061	0.317246	0.552319	-0.174652	0.750863
5302	9.485623	0.415058	2.250755	-0.540464	-0.030671	-0.025506	-0.630840	-0.015963	-0.514114	0.324919	0.550540	-0.180565	0.747483
5303	9.526755	0.383202	2.222060	-0.538579	-0.018013	-0.030864	-0.631116	-0.016798	-0.514957	0.332896	0.549320	-0.186914	0.743298
5304	9.572887	0.426318	2.207019	-0.534919	-0.014451	-0.027289	-0.630834	-0.017219	-0.514685	0.340527	0.547221	-0.192568	0.739937
5305	9.551300	0.411804	2.183048	-0.538460	-0.005506	-0.018544	-0.632791	-0.018339	-0.512729	0.348261	0.545657	-0.198915	0.735802
5306	9.555984	0.443401	2.216516	-0.543986	-0.003468	-0.041618	-0.633214	-0.017497	-0.513554	0.356176	0.543275	-0.204420	0.732260
5307	9.531840	0.450833	2.221298	-0.571255	-0.008787	-0.037485	-0.633917	-0.016657	-0.513540	0.364419	0.541483	-0.211003	0.727649
5308	9.503150	0.492004	2.206380	-0.545820	-0.014420	-0.025653	-0.632939	-0.016806	-0.511179	0.371997	0.539058	-0.216730	0.723922
5309	9.524638	0.450848	2.216475	-0.558584	-0.018799	-0.032854	-0.632939	-0.016663	-0.512292	0.379876	0.537365	-0.223185	0.719112
5310	9.570650	0.472246	2.206510	-0.543074	-0.008988	-0.029181	-0.633646	-0.014986	-0.511851	0.387421	0.534779	-0.228733	0.715261
5311	9.551296	0.465134	2.209031	-0.534867	-0.010944	-0.016693	-0.633499	-0.016523	-0.512008	0.394733	0.532968	-0.234896	0.710602
5312	9.541830	0.469890	2.187245	-0.550316	-0.012673	-0.016864	-0.633776	-0.017363	-0.511317	0.402083	0.530205	-0.240647	0.706612
5313	9.570978	0.469555	2.163047	-0.560243	-0.005461	-0.011709	-0.634201	-0.016526	-0.510469	0.409504	0.527981	-0.247111	0.701768
5314	9.493973	0.523189	2.160135	-0.531206	-0.012871	-0.005140	-0.633365	-0.015691	-0.510048	0.416402	0.525206	-0.252656	0.697806
5315	9.542280	0.474373	2.131620	-0.545733	-0.009120	-0.013290	-0.634484	-0.015686	-0.510737	0.423557	0.523055	-0.258858	0.692824
5316	9.582986	0.522855	2.196264	-0.543968	-0.016365	-0.009675	-0.635884	-0.015970	-0.508498	0.430549	0.520134	-0.264499	0.688570
5317	9.599656	0.484146	2.206338	-0.540189	0.010712	-0.016876	-0.635888	-0.015272	-0.508212	0.437684	0.517672	-0.270338	0.683642
5318	9.541914	0.481942	2.182277	-0.545708	-0.005550	-0.009775	-0.635329	-0.014569	-0.509743	0.444664	0.514475	-0.275843	0.679338
5319	9.539831	0.440481	2.119920	-0.547639	-0.014342	-0.032747	-0.635613	-0.014014	-0.508480	0.451833	0.512273	-0.281765	0.673819
5320	9.583418	0.517656	2.138331	-0.562081	-0.008151	-0.011704	-0.635050	-0.014573	-0.508769	0.458900	0.508860	-0.287419	0.669225
5321	9.562008	0.490877	2.085500	-0.560156	0.006238	-0.010006	-0.636872	-0.014291	-0.508334	0.465881	0.506035	-0.293471	0.663896
5322	9.537508	0.498598	2.136189	-0.568294	0.009812	-0.003053	-0.633386	-0.010945	-0.508187	0.472901	0.502159	-0.299052	0.659370
5323	9.571475	0.471575	2.100201	-0.560169	-0.003802	0.004208	-0.635483	-0.011780	-0.507761	0.479506	0.499277	-0.305256	0.653923
5324	9.551896	0.479191	2.138802	-0.558223	0.008639	0.021842	-0.635759	-0.012333	-0.509577	0.485992	0.495252	-0.310885	0.649529
5325	9.561365	0.430800	2.139329	-0.562876	-0.003841	0.009475	-0.636605	-0.011076	-0.508860	0.492427	0.492208	-0.317092	0.643972
5326	9.547015	0.445329	2.129522	-0.547337	0.015970	0.002458	-0.635198	-0.012615	-0.509166	0.499003	0.488212	-0.322236	0.639382
5327	9.536950	0.416636	2.168515	-0.550981	0.010513	0.009518	-0.635199	-0.012474	-0.509443	0.505286	0.484999	-0.328059	0.633907
5328	9.503181	0.421682	2.168504	-0.546408	0.014068	0.012198	-0.634643	-0.011498	-0.509158	0.511617	0.480873	-0.333226	0.629261
5329	9.580259	0.426166	2.190097	-0.540211	-0.005687	0.002676	-0.635346	-0.010657	-0.509563	0.517651	0.477922	-0.338922	0.623506
5330	9.570850	0.416332	2.153976	-0.538391	-0.002020	-0.005289	-0.636193	-0.009259	-0.509123	0.523915	0.474101	-0.343904	0.618442
5331	9.551283	0.377881	2.168929	-0.538428	-0.009240	-0.004370	-0.635490	-0.009818	-0.509692	0.529873	0.471164	-0.349456	0.612470
5332	9.556036	0.348823	2.164414	-0.574740	-0.001778	-0.013689	-0.637594	-0.009118	-0.508553	0.536476	0.466915	-0.354716	0.606927
5333	9.532902	0.367641	2.043439	-0.543922	-0.016322	-0.013245	-0.637313	-0.007566	-0.508344	0.542411	0.463968	-0.360234	0.600628
5334	9.534826	0.387415	2.115703	-0.552931	-0.005533	-0.006340	-0.637030	-0.008407	-0.507797	0.548582	0.459845	-0.365245	0.595143
5335	9.592618	0.353219	2.116008	-0.571151	-0.010782	-0.013590	-0.637454	-0.007568	-0.507785	0.554678	0.456437	-0.370925	0.588568
5336	9.592916	0.391761	2.096247	-0.529332	-0.005589	-0.011358	-0.636759	-0.006452	-0.507500	0.560577	0.452516	-0.375522	0.583066
5337	9.600278	0.379496	2.074628	-0.554778	-0.004501	-0.018738	-0.637873	-0.007849	-0.506948	0.566496	0.449156	-0.380790	0.576490
5338	9.558791	0.382552	2.135056	-0.552879	0.003479	-0.006391	-0.637175	-0.007430	-0.507228	0.572504	0.444733	-0.385510	0.570818
5339	9.571194	0.411290	2.105723	-0.570994	0.013505	-0.009311	-0.637180	-0.006029	-0.508190	0.578462	0.440809	-0.390734	0.564266
5340	9.580848	0.411230	2.105711	-0.556481	0.012576	-0.013557	-0.637315	-0.007431	-0.507088	0.584529	0.436201	-0.395231	0.558433
5341	9.582738	0.372856	2.154462	-0.528331	0.010620	-0.011453	-0.637738	-0.006588	-0.507913	0.589980	0.432726	-0.399883	0.552055
5342	9.575399	0.445700	2.201984	-0.541957	0.010637	-0.006299	-0.637178	-0.006307	-0.508751	0.595707	0.428163	-0.404209	0.546283
5343	9.613732	0.450534	2.240539	-0.552856	0.016163	-0.013531	-0.636208	-0.004215	-0.508039	0.601309	0.424261	-0.408937	0.539630
5344	9.641366	0.459179	2.105095	-0.541823	0.034131	-0.012615	-0.636493	-0.003097	-0.507746	0.607172	0.419409	-0.412829	0.533864
5345	9.527906	0.367809	2.065190	-0.532607	0.052099	-0.013535	-0.636498	-0.001697	-0.508568	0.612766	0.415278	-0.416801	0.527579
5346	9.493185	0.296061	2.150606	-0.556127	0.060182	0.000274	-0.635937	-0.001835	-0.509411	0.618704	0.409781	-0.420536	0.521953
5347	9.522484	0.285907	2.102355	-0.563384	0.056553	0.007296	-0.634827	0.001107	-0.512178	0.624234	0.404955	-0.424845	0.515606
5348	9.661878	0.280649	2.174715	-0.548943	0.039298	0.016441	-0.634273	0.002361	-0.511472	0.629639	0.399542	-0.428797	0.509955
5349	9.694697	0.307886	2.312094	-0.563150	0.095196	0.019474	-0.632453	0.003208	-0.515103	0.635238	0.394128	-0.432604	0.503974
5350	9.506296	0.292234	2.324603	-0.559478	0.106063	0.008794	-0.630632	0.003493	-0.518181	0.641244	0.387885	-0.435658	0.498552
5351	9.371127	0.336735	2.348449	-0.556004	0.085381	0.000976	-0.629373	0.004054	-0.519580	0.646747	0.382724	-0.439259	0.492232
5352	9.416968	0.234649	2.301202	-0.524319	0.061766	0.005914	-0.629231	0.004059	-0.521115	0.651992	0.377320	-0.442411	0.486630
5353	9.457598	0.288041	2.377872	-0.545386	0.032058	0.014708	-0.627555	0.004895	-0.521537	0.656677	0.372608	-0.446597	0.480094
5354	9.447776	0.283390	2.397267	-0.559922	0.033959	0.010984	-0.625874	0.005178	-0.523778	0.661763	0.366890	-0.450394	0.473927
