# Supplementary material for: Identification of Haptic Based Guiding Using Hard Reins
Source: PLoS One. 2015 Jul 22;10(7):e0132020. doi: 10.1371/journal.pone.0132020 (PMC4511788; doi:10.1371/journal.pone.0132020)
Supplement: S9 File — (ZIP) [file pone.0132020.s009.zip › Exp2_MotionData2/Subject10/path2/T1/fh1.txt]

// Start Time: 0
// Sample rate: 25.0Hz
// Scenario: 4.9
// Firmware Version: 2.6.1
Counter	Acc_X	Acc_Y	Acc_Z	Gyr_X	Gyr_Y	Gyr_Z	Mag_X	Mag_Y	Mag_Z	Quat_w	Quat_x	Quat_y	Quat_z
4763	0.204193	-9.308098	-2.217518	0.064316	-0.020768	-0.026132	-0.253299	0.541083	0.305183	0.042390	-0.074233	0.785677	-0.612702
4764	0.120195	-9.572130	-2.258281	0.116192	-0.041710	-0.028501	-0.254864	0.541093	0.302350	0.043089	-0.075383	0.784151	-0.614465
4765	0.339835	-9.588037	-2.181051	0.157333	-0.012053	-0.018472	-0.255130	0.543569	0.299262	0.043396	-0.075767	0.782134	-0.616962
4766	0.319262	-9.756865	-2.387091	0.157216	-0.017318	0.010563	-0.254870	0.542742	0.301457	0.044338	-0.076065	0.780159	-0.619354
4767	0.424420	-9.574598	-2.289773	0.074967	-0.002493	-0.001435	-0.252768	0.544381	0.298196	0.044565	-0.076134	0.779188	-0.620552
4768	0.390940	-9.528682	-2.303375	0.021178	-0.013044	0.019303	-0.253286	0.545623	0.294060	0.045265	-0.076268	0.778920	-0.620821
4769	0.299955	-9.424208	-2.190840	0.023858	-0.043641	0.008684	-0.253028	0.546308	0.294063	0.046168	-0.076736	0.778562	-0.621145
4770	0.502103	-9.521821	-2.136029	0.064062	-0.031484	0.023038	-0.252896	0.546857	0.293028	0.047402	-0.077164	0.777732	-0.622038
4771	0.086203	-9.600506	-2.186216	0.113318	-0.017325	0.018271	-0.251845	0.549327	0.288621	0.048144	-0.077071	0.776299	-0.623781
4772	0.068887	-9.660310	-2.124270	0.132215	0.031698	0.007123	-0.252238	0.550704	0.286303	0.048279	-0.076860	0.774651	-0.625841
4773	-0.063570	-9.608984	-2.194635	0.071465	0.052761	-0.004647	-0.252106	0.551528	0.284491	0.047604	-0.076286	0.773768	-0.627054
4774	-0.078158	-9.623272	-2.185060	-0.039415	0.059765	-0.017765	-0.252635	0.552081	0.284764	0.046639	-0.076161	0.774267	-0.626527
4775	0.000169	-9.479220	-2.068724	-0.018702	0.073785	-0.045757	-0.253672	0.550163	0.284242	0.045009	-0.076046	0.774472	-0.626406
4776	0.125194	-9.552530	-2.128323	0.003662	0.066769	-0.045671	-0.257086	0.549907	0.285070	0.043611	-0.076176	0.774395	-0.626584
4777	0.164495	-9.461271	-2.072339	-0.021474	0.042213	-0.035364	-0.259187	0.549643	0.285618	0.042604	-0.076298	0.774622	-0.626357
4778	0.222046	-9.519262	-2.013421	0.026777	0.031677	-0.026269	-0.258653	0.549779	0.283014	0.041996	-0.076509	0.774258	-0.626824
4779	0.143448	-9.701737	-2.110970	-0.026950	-0.001543	-0.025030	-0.260884	0.549379	0.283434	0.041797	-0.077024	0.774532	-0.626435
4780	0.246060	-9.538619	-1.989818	-0.086086	-0.003404	-0.009607	-0.260751	0.548003	0.285106	0.041757	-0.077500	0.775576	-0.625085
4781	0.313481	-9.567759	-1.909024	0.032071	-0.019989	-0.028219	-0.261251	0.544985	0.283006	0.041897	-0.078246	0.775087	-0.625590
4782	0.357912	-9.767944	-1.979000	0.016002	-0.013851	-0.033654	-0.262307	0.546090	0.282903	0.041882	-0.079146	0.774806	-0.625825
4783	0.443676	-9.593050	-1.982535	-0.035939	-0.013918	-0.022568	-0.261925	0.546224	0.286015	0.041882	-0.079786	0.775178	-0.625284
4784	0.349544	-9.587496	-1.979256	0.034672	-0.010413	-0.005269	-0.261263	0.545671	0.285221	0.042245	-0.080243	0.774705	-0.625787
4785	0.370418	-9.707868	-1.963997	0.051644	-0.008678	0.000117	-0.261258	0.545534	0.284181	0.042583	-0.080392	0.774016	-0.626596
4786	0.371319	-9.578346	-2.077872	-0.000275	0.000051	0.012135	-0.262572	0.547191	0.281879	0.042919	-0.080444	0.774021	-0.626561
4787	0.323110	-9.568187	-2.024468	0.016718	0.000058	0.012275	-0.261268	0.547183	0.284327	0.043214	-0.080325	0.773798	-0.626831
4788	0.274299	-9.640005	-2.039292	0.031978	-0.010386	-0.001750	-0.260613	0.548004	0.283286	0.043635	-0.080750	0.773360	-0.627287
4789	0.269487	-9.635378	-2.111295	-0.023492	-0.015634	-0.002170	-0.262581	0.547190	0.284347	0.043930	-0.081087	0.773606	-0.626920
4790	0.308871	-9.534314	-1.995117	-0.032445	-0.017420	-0.003997	-0.262060	0.547461	0.285121	0.044299	-0.081656	0.773969	-0.626371
4791	0.279578	-9.577482	-2.029006	-0.004707	-0.012150	-0.002013	-0.258902	0.547170	0.283252	0.044573	-0.081931	0.773982	-0.626300
4792	0.303757	-9.572875	-2.033968	-0.009172	-0.024395	-0.007383	-0.260745	0.547729	0.283935	0.045028	-0.082599	0.774044	-0.626104
4793	0.308627	-9.565830	-2.077187	0.006892	-0.005171	0.008665	-0.259171	0.546483	0.286366	0.045347	-0.082611	0.773935	-0.626213
4794	0.329762	-9.645705	-2.188837	-0.005565	-0.010372	-0.005563	-0.261013	0.546905	0.286917	0.045651	-0.083116	0.773962	-0.626091
4795	0.365955	-9.652881	-2.083489	-0.028862	-0.001677	0.001333	-0.259297	0.545385	0.286617	0.045758	-0.083230	0.774295	-0.625656
4796	0.352382	-9.525270	-2.072292	-0.021681	-0.006912	-0.004772	-0.259703	0.545385	0.290129	0.046002	-0.083708	0.774526	-0.625289
4797	0.385318	-9.645883	-2.105205	0.010482	-0.003431	0.006897	-0.260492	0.545389	0.290531	0.046264	-0.083721	0.774376	-0.625454
4798	0.404873	-9.612385	-2.112198	-0.025271	0.015809	0.004945	-0.259561	0.544423	0.288689	0.046258	-0.083752	0.774691	-0.625060
4799	0.319187	-9.438569	-2.119074	-0.037855	-0.001691	0.013663	-0.259304	0.544284	0.290502	0.046489	-0.083682	0.775160	-0.624470
4800	0.211864	-9.587043	-2.182339	-0.039600	-0.026106	-0.002296	-0.259954	0.543188	0.290501	0.047030	-0.084377	0.775600	-0.623790
4801	0.339728	-9.606903	-2.058702	-0.041347	-0.024391	-0.014684	-0.259039	0.544008	0.290235	0.047256	-0.085034	0.776043	-0.623132
4802	0.390675	-9.573628	-2.058759	-0.023513	-0.027931	-0.002239	-0.259301	0.543597	0.290755	0.047842	-0.085724	0.776280	-0.622697
4803	0.380255	-9.679420	-2.074305	0.005993	-0.029673	0.001476	-0.257993	0.543726	0.291905	0.048423	-0.086151	0.776153	-0.622752
4804	0.506420	-9.598351	-1.983138	0.006887	-0.017485	0.003266	-0.257473	0.544273	0.292422	0.049044	-0.086687	0.776019	-0.622795
4805	0.400246	-9.587929	-1.991715	0.051646	0.000058	0.003690	-0.257208	0.543721	0.292672	0.049255	-0.086662	0.775352	-0.623613
4806	0.365969	-9.650512	-2.095478	0.048054	-0.006918	0.007163	-0.257596	0.544825	0.289053	0.049844	-0.086978	0.774720	-0.624308
4807	0.317910	-9.616573	-2.130722	-0.027104	-0.003422	0.009293	-0.256415	0.545093	0.288778	0.050037	-0.086988	0.775041	-0.623892
4808	0.279642	-9.567921	-2.048122	0.003316	-0.006040	0.006882	-0.257347	0.545783	0.291526	0.050578	-0.087399	0.774961	-0.623890
4809	0.172896	-9.634725	-2.144099	-0.032480	-0.010378	0.009269	-0.257078	0.544958	0.290994	0.050878	-0.087503	0.775341	-0.623379
4810	0.275635	-9.452491	-2.063583	-0.030676	-0.010417	0.004881	-0.256041	0.545225	0.294228	0.051364	-0.087988	0.775682	-0.622846
4811	0.246314	-9.500402	-2.075897	-0.003817	-0.009515	0.001554	-0.255638	0.544262	0.293173	0.051607	-0.088172	0.775691	-0.622788
4812	0.231052	-9.606318	-2.144274	0.002453	-0.020859	-0.001981	-0.255248	0.544122	0.294464	0.052201	-0.088828	0.775599	-0.622760
4813	0.265571	-9.507856	-2.104988	-0.046764	-0.006905	0.003007	-0.254463	0.545217	0.293425	0.052348	-0.089002	0.776149	-0.622038
4814	0.161530	-9.538207	-2.070794	-0.007388	-0.008613	-0.000213	-0.254458	0.543568	0.294577	0.052719	-0.089442	0.776200	-0.621880
4815	0.213989	-9.630103	-2.101142	0.014109	0.017629	0.002648	-0.254591	0.544118	0.294325	0.052601	-0.089253	0.776016	-0.622147
4816	0.337291	-9.607163	-2.150007	-0.043129	0.018471	-0.001322	-0.254462	0.542605	0.297554	0.052496	-0.089438	0.776534	-0.621482
4817	0.238800	-9.534369	-2.191579	-0.023451	0.017631	0.001507	-0.256049	0.543574	0.299276	0.052293	-0.089306	0.776816	-0.621165
4818	0.281518	-9.635971	-2.274826	-0.061051	0.007121	0.004688	-0.254987	0.543020	0.296787	0.052352	-0.089492	0.777563	-0.620199
4819	0.290202	-9.438467	-2.159678	-0.053939	0.003576	0.011812	-0.255126	0.542882	0.299255	0.052439	-0.089407	0.778228	-0.619369
4820	0.274366	-9.621632	-2.322664	-0.074534	0.003597	0.018682	-0.254187	0.538893	0.299981	0.052747	-0.089488	0.779154	-0.618166
4821	0.309694	-9.412332	-2.214820	-0.050485	-0.008727	0.037347	-0.253927	0.539716	0.299466	0.053343	-0.089153	0.779809	-0.617337
4822	0.347393	-9.540352	-2.298327	0.012280	0.000982	0.012250	-0.252609	0.538473	0.299693	0.053765	-0.089274	0.779647	-0.617487
4823	0.148845	-9.611440	-2.456046	-0.057588	-0.010361	0.030253	-0.251839	0.540115	0.302165	0.054284	-0.089077	0.780378	-0.616546
4824	0.221884	-9.530014	-2.383643	-0.132639	-0.013858	0.004133	-0.251712	0.539701	0.304237	0.054581	-0.089669	0.781969	-0.614415
4825	0.182727	-9.601967	-2.417778	-0.143264	0.001954	-0.015275	-0.250137	0.536806	0.308859	0.054194	-0.090125	0.783681	-0.612196
4826	0.244999	-9.674478	-2.375890	-0.170128	0.001913	-0.011981	-0.251841	0.535303	0.310688	0.053970	-0.090808	0.785707	-0.609513
4827	0.179460	-9.385311	-2.362387	-0.060935	0.021206	-0.012799	-0.252233	0.533105	0.313789	0.053463	-0.090901	0.786427	-0.608614
4828	0.164563	-9.440683	-2.418170	-0.028707	0.024735	-0.014320	-0.254333	0.532566	0.314724	0.053117	-0.091204	0.786742	-0.608192
4829	0.222161	-9.491511	-2.375993	-0.030538	0.010702	-0.010888	-0.254335	0.532016	0.316147	0.052860	-0.091364	0.787082	-0.607751
4830	0.289439	-9.537766	-2.386718	-0.028817	0.019394	0.006750	-0.253418	0.532698	0.315621	0.052814	-0.091350	0.787435	-0.607298
4831	0.261280	-9.424420	-2.358736	-0.001054	0.022039	0.001706	-0.254064	0.531054	0.315355	0.052586	-0.091143	0.787448	-0.607333
4832	0.370978	-9.613236	-2.477209	-0.012669	0.005422	-0.004676	-0.253807	0.531876	0.315619	0.052652	-0.091464	0.787570	-0.607121
4833	0.397998	-9.548566	-2.495925	-0.053829	0.000157	-0.004989	-0.255645	0.530236	0.318357	0.052576	-0.091682	0.788187	-0.606293
4834	0.415024	-9.531819	-2.481460	-0.044874	0.003653	-0.005795	-0.253549	0.530774	0.318850	0.052639	-0.092129	0.788688	-0.605568
4835	0.328143	-9.524027	-2.514266	-0.030575	0.000181	-0.002150	-0.253808	0.529401	0.319879	0.052629	-0.092276	0.789027	-0.605105
4836	0.347745	-9.483379	-2.542807	0.005222	-0.008552	-0.005442	-0.255500	0.527488	0.319107	0.052986	-0.092820	0.788908	-0.605146
4837	0.352509	-9.490794	-2.595804	0.001613	-0.012060	0.001566	-0.253928	0.527891	0.319087	0.053264	-0.093020	0.788852	-0.605163
4838	0.202683	-9.506502	-2.609112	0.003463	-0.003238	-0.008920	-0.254724	0.529544	0.318856	0.053500	-0.093566	0.788752	-0.605189
4839	0.260685	-9.497526	-2.671993	-0.041339	0.003704	0.009269	-0.253675	0.528713	0.320520	0.053546	-0.093501	0.789250	-0.604546
4840	0.242454	-9.348041	-2.598020	-0.050308	0.000182	0.011869	-0.254325	0.527618	0.320649	0.053894	-0.093755	0.789839	-0.603705
4841	0.275753	-9.420325	-2.555880	0.003428	0.003707	-0.000089	-0.255274	0.529818	0.325619	0.053912	-0.093790	0.789779	-0.603777
4842	0.213073	-9.405456	-2.571991	0.035582	0.001958	0.012497	-0.254210	0.528714	0.323515	0.054447	-0.093980	0.789326	-0.604291
4843	0.226861	-9.501910	-2.618881	0.014197	0.017743	-0.001723	-0.253814	0.529538	0.321439	0.054249	-0.093859	0.789149	-0.604559
4844	0.159173	-9.515533	-2.527130	-0.028767	-0.005004	-0.007390	-0.253802	0.527615	0.321160	0.054440	-0.094399	0.789443	-0.604074
4845	0.270610	-9.463623	-2.570753	-0.053813	0.024693	0.001325	-0.254066	0.527066	0.322587	0.054046	-0.094221	0.790099	-0.603279
4846	0.367055	-9.483604	-2.567008	-0.057385	0.012427	-0.004066	-0.254329	0.525555	0.325044	0.053990	-0.094583	0.790756	-0.602366
4847	0.453848	-9.503437	-2.539146	-0.061055	0.000983	0.011697	-0.254324	0.524043	0.326327	0.054067	-0.094533	0.791490	-0.601402
4848	0.357474	-9.473805	-2.533168	-0.028800	0.010659	0.004952	-0.254724	0.524594	0.327118	0.054209	-0.094752	0.791815	-0.600926
4849	0.420391	-9.455042	-2.528688	0.007007	0.007161	-0.000102	-0.253675	0.525001	0.326846	0.054163	-0.094739	0.791712	-0.601068
4850	0.371749	-9.502853	-2.557657	0.034709	0.003672	0.007142	-0.254464	0.525967	0.325569	0.054552	-0.094928	0.791271	-0.601583
4851	0.356453	-9.613579	-2.626089	0.041058	0.028219	-0.003313	-0.255239	0.526111	0.321557	0.054191	-0.094674	0.790774	-0.602310
4852	0.270877	-9.425244	-2.603960	0.007063	0.014238	-0.007954	-0.256292	0.527629	0.320159	0.054118	-0.094925	0.790658	-0.602429
4853	0.237441	-9.376599	-2.511788	0.014134	0.001949	0.005289	-0.255896	0.526802	0.320794	0.054230	-0.094881	0.790471	-0.602672
4854	0.227273	-9.448595	-2.486093	0.067764	-0.015551	0.010891	-0.255106	0.526111	0.321295	0.055035	-0.095210	0.789615	-0.603667
4855	0.270039	-9.545218	-2.514008	0.085697	0.007202	0.009310	-0.254060	0.527754	0.319737	0.055254	-0.094961	0.788573	-0.605047
4856	0.224560	-9.487336	-2.577838	0.014183	0.010735	-0.001746	-0.255228	0.527763	0.315859	0.055297	-0.095110	0.788383	-0.605267
4857	0.309374	-9.449157	-2.460372	0.019572	0.003709	-0.011445	-0.255761	0.528315	0.317041	0.055195	-0.095304	0.788096	-0.605619
4858	0.289802	-9.482853	-2.518268	0.021461	0.010771	-0.029910	-0.256419	0.528868	0.316797	0.054947	-0.095935	0.787758	-0.605982
4859	0.256439	-9.424529	-2.406760	0.050073	-0.005853	-0.033267	-0.255891	0.528315	0.316784	0.054792	-0.096555	0.787047	-0.606821
4860	0.386117	-9.521987	-2.485904	0.094826	-0.010228	-0.036538	-0.257722	0.528327	0.314734	0.054920	-0.097443	0.785782	-0.608305
4861	0.386575	-9.459323	-2.441929	0.064322	-0.022529	-0.022695	-0.259957	0.530263	0.312709	0.055175	-0.098082	0.784896	-0.609322
4862	0.492321	-9.532034	-2.354757	0.118023	-0.022547	-0.029401	-0.259827	0.532187	0.309869	0.055599	-0.098942	0.783346	-0.611136
4863	0.491492	-9.645315	-2.435359	0.066937	0.001893	-0.001509	-0.259291	0.530398	0.309583	0.055718	-0.098945	0.782493	-0.612217
4864	0.282482	-9.499088	-2.340552	0.049833	0.001877	0.019605	-0.259035	0.532458	0.308171	0.056252	-0.098848	0.781892	-0.612951
4865	0.256488	-9.421742	-2.281760	0.117053	0.015941	-0.002742	-0.257856	0.533414	0.307254	0.056243	-0.098642	0.780433	-0.614842
4866	0.149374	-9.539126	-2.402348	0.092940	0.024754	-0.007281	-0.258777	0.534656	0.305852	0.056184	-0.098644	0.779270	-0.616320
4867	0.300051	-9.405481	-2.358853	0.050021	0.031698	-0.011993	-0.261129	0.534533	0.302899	0.055694	-0.098463	0.778633	-0.617198
4868	0.351161	-9.682847	-2.482645	-0.010857	0.014187	-0.007283	-0.261388	0.535773	0.299799	0.055546	-0.098650	0.778745	-0.617041
4869	0.429481	-9.541082	-2.327883	-0.055589	0.004509	-0.014691	-0.262705	0.535229	0.302151	0.055231	-0.098963	0.779380	-0.616216
4870	0.494976	-9.502781	-2.219862	0.001648	-0.006892	-0.015211	-0.261648	0.534262	0.301736	0.055424	-0.099625	0.779284	-0.616214
4871	0.342067	-9.612231	-2.222204	0.046401	-0.006823	-0.019266	-0.261906	0.534402	0.300053	0.055426	-0.100036	0.778638	-0.616963
4872	0.329854	-9.631407	-2.231932	0.008747	-0.017359	-0.005480	-0.261110	0.532749	0.300284	0.055885	-0.100629	0.778466	-0.617042
4873	0.295067	-9.433673	-2.152455	0.021289	-0.006862	-0.007064	-0.262701	0.535505	0.300595	0.055996	-0.100879	0.778152	-0.617388
4874	0.214568	-9.539629	-2.400513	0.096443	-0.017273	-0.003021	-0.261910	0.535501	0.299544	0.056659	-0.101332	0.776901	-0.618827
4875	0.313042	-9.623604	-2.082696	0.071414	0.004519	-0.011109	-0.260343	0.537004	0.299276	0.056657	-0.101448	0.775968	-0.619977
4876	0.395729	-9.540187	-2.120902	0.121528	0.015882	-0.008066	-0.262039	0.537702	0.295153	0.056766	-0.101504	0.774432	-0.621876
4877	0.380976	-9.578437	-2.082763	0.171655	0.026400	-0.011192	-0.262155	0.538393	0.289707	0.056626	-0.101234	0.772268	-0.624618
4878	0.465492	-9.579010	-2.054660	0.169885	0.019385	-0.018306	-0.262952	0.540870	0.288315	0.056654	-0.101349	0.770097	-0.627271
4879	0.462481	-9.665295	-1.964302	0.177006	0.032474	-0.009413	-0.264263	0.543903	0.282781	0.056446	-0.100965	0.767857	-0.630092
4880	0.390115	-9.655092	-1.958754	0.138495	0.024595	-0.003531	-0.262942	0.544997	0.278617	0.056485	-0.100782	0.766105	-0.632246
4881	0.358940	-9.630282	-1.789973	0.150060	0.010557	0.002682	-0.264112	0.545005	0.275258	0.056714	-0.100519	0.764189	-0.634583
4882	0.482354	-9.597193	-1.665688	0.192125	0.026258	0.001250	-0.265033	0.547760	0.271274	0.056898	-0.100179	0.761753	-0.637542
4883	0.327250	-9.671025	-1.823813	0.089193	0.024533	0.012865	-0.264380	0.549543	0.269204	0.056922	-0.099649	0.760634	-0.638957
4884	0.386403	-9.509723	-1.620596	0.195684	0.038509	0.008415	-0.264248	0.551193	0.266361	0.057028	-0.099049	0.758162	-0.641971
4885	0.325371	-9.933208	-1.836424	0.162737	0.042142	-0.021835	-0.266073	0.552855	0.259912	0.056490	-0.098734	0.756041	-0.644564
4886	0.442548	-9.756081	-1.816173	-0.000089	0.054305	-0.021215	-0.266601	0.554507	0.258119	0.055557	-0.098561	0.756041	-0.644672
4887	0.569258	-9.598108	-1.743353	-0.028761	0.045480	-0.016176	-0.268964	0.554245	0.258671	0.054649	-0.098331	0.756405	-0.644357
4888	0.530095	-9.670134	-1.801521	-0.036790	0.052507	-0.017973	-0.268945	0.551361	0.257733	0.053794	-0.098265	0.756868	-0.643895
4889	0.462767	-9.631080	-1.786071	-0.026966	0.036778	-0.018812	-0.269869	0.551915	0.258402	0.052978	-0.098184	0.757201	-0.643584
4890	0.484639	-9.611965	-1.771621	-0.026057	0.033278	-0.023227	-0.270520	0.550819	0.258790	0.052471	-0.098553	0.757478	-0.643243
4891	0.533070	-9.597458	-1.622870	-0.036072	0.019160	0.006594	-0.271169	0.549724	0.258530	0.052224	-0.098323	0.757961	-0.642728
4892	0.522658	-9.703161	-1.609576	-0.014504	0.021842	-0.014406	-0.272621	0.549730	0.260889	0.052081	-0.098756	0.758086	-0.642527
4893	0.592210	-9.770904	-1.562890	0.002509	0.022703	-0.018720	-0.271706	0.550825	0.259977	0.051523	-0.098824	0.758025	-0.642633
4894	0.596580	-9.833612	-1.609311	-0.059284	0.033157	-0.002404	-0.272498	0.551378	0.260514	0.051175	-0.098862	0.758775	-0.641770
4895	0.501782	-9.587210	-1.497514	-0.047746	0.022623	0.013580	-0.272758	0.549868	0.262321	0.050930	-0.098492	0.759419	-0.641084
4896	0.433695	-9.649602	-1.625016	-0.032560	0.014786	0.019841	-0.271695	0.547802	0.261765	0.051176	-0.098377	0.759852	-0.640568
4897	0.453912	-9.524623	-1.602124	-0.050547	0.013845	0.039992	-0.270516	0.547520	0.263043	0.051404	-0.097722	0.760571	-0.639796
4898	0.453020	-9.649643	-1.589134	-0.000409	0.006883	0.029733	-0.269998	0.548341	0.263823	0.051947	-0.097510	0.760606	-0.639743
4899	0.408766	-9.755551	-1.729358	0.017568	-0.001776	0.012204	-0.270521	0.547931	0.263826	0.052195	-0.097408	0.760381	-0.640006
4900	0.375022	-9.745785	-1.767407	-0.068388	-0.006188	0.025673	-0.269751	0.550812	0.264233	0.052709	-0.097447	0.761270	-0.638901
4901	0.472840	-9.577804	-1.641351	-0.005646	-0.008790	-0.002074	-0.270279	0.548064	0.269408	0.052840	-0.097675	0.761306	-0.638812
4902	0.418473	-9.746249	-1.808642	0.017669	-0.029696	-0.016093	-0.270013	0.547788	0.268882	0.053410	-0.098634	0.760978	-0.639008
4903	0.416614	-9.667017	-1.858184	-0.028845	-0.027948	-0.016408	-0.269473	0.546550	0.266784	0.053605	-0.099350	0.761264	-0.638540
4904	0.429250	-9.592195	-1.739673	-0.000238	-0.045464	-0.018898	-0.270141	0.547377	0.268620	0.054298	-0.100518	0.761148	-0.638437
4905	0.449086	-9.520157	-1.727000	0.006999	-0.036687	-0.033785	-0.268836	0.548194	0.269647	0.054477	-0.101572	0.760931	-0.638514
4906	0.501067	-9.679337	-1.738891	0.012225	-0.051632	-0.007413	-0.269343	0.546824	0.266655	0.055436	-0.102631	0.760669	-0.638574
4907	0.675251	-9.637082	-1.634166	0.010395	-0.049098	-0.000414	-0.270145	0.548476	0.267982	0.056224	-0.103331	0.760460	-0.638640
4908	0.588550	-9.602944	-1.702719	0.071329	-0.003532	-0.005058	-0.269095	0.547921	0.269129	0.056657	-0.103733	0.759491	-0.639689
4909	0.526986	-9.766391	-1.826633	0.064289	0.010558	-0.024456	-0.269748	0.548475	0.267196	0.056332	-0.103974	0.758611	-0.640723
4910	0.491348	-9.684395	-1.844609	0.014091	0.005261	-0.004546	-0.270265	0.547791	0.265899	0.056490	-0.104284	0.758389	-0.640921
4911	0.467890	-9.588017	-1.848105	0.024802	-0.015730	-0.004517	-0.270803	0.548892	0.267996	0.056735	-0.104605	0.758031	-0.641270
4912	0.585397	-9.699738	-1.903274	-0.018113	-0.020120	-0.011952	-0.271062	0.547794	0.268768	0.057275	-0.105573	0.758151	-0.640922
4913	0.590718	-9.632317	-1.864093	-0.041409	-0.034143	-0.009518	-0.270538	0.547929	0.268631	0.057583	-0.106280	0.758617	-0.640225
4914	0.583545	-9.627008	-1.719776	-0.036949	-0.024550	-0.007688	-0.270927	0.547244	0.268631	0.058193	-0.107250	0.758982	-0.639576
4915	0.597271	-9.732989	-1.735532	-0.016342	-0.017533	-0.011944	-0.269630	0.549159	0.269928	0.058261	-0.107751	0.759141	-0.639297
4916	0.508529	-9.650393	-1.692961	-0.030637	-0.008765	-0.014617	-0.269608	0.546413	0.268083	0.058531	-0.108589	0.759430	-0.638787
4917	0.505993	-9.650460	-1.757782	-0.037823	-0.008682	-0.011098	-0.270477	0.547072	0.269877	0.058430	-0.108989	0.759874	-0.638199
4918	0.525132	-9.670329	-1.914387	-0.052111	-0.029638	-0.019215	-0.270867	0.544874	0.272199	0.058995	-0.110287	0.760387	-0.637313
4919	0.471739	-9.712757	-1.767815	-0.061198	-0.020974	0.009833	-0.270618	0.545833	0.274673	0.059299	-0.110553	0.761161	-0.636314
4920	0.580821	-9.655716	-1.712826	-0.048660	-0.031498	0.002815	-0.270359	0.545969	0.275450	0.060120	-0.111468	0.761682	-0.635453
4921	0.477111	-9.635935	-1.800624	-0.032472	-0.013921	-0.007540	-0.269821	0.543492	0.275937	0.060158	-0.111875	0.762057	-0.634928
4922	0.462652	-9.631085	-1.824476	-0.023572	-0.024428	0.000423	-0.268512	0.543209	0.277473	0.060912	-0.112724	0.762258	-0.634465
4923	0.486793	-9.631318	-1.839107	-0.023548	-0.022672	-0.003984	-0.269298	0.542664	0.277999	0.061154	-0.113178	0.762516	-0.634051
4924	0.414290	-9.635958	-1.968310	-0.071861	-0.027889	-0.002568	-0.268779	0.542798	0.279291	0.061800	-0.114162	0.763317	-0.632846
4925	0.502066	-9.520871	-1.862001	0.003229	-0.033195	0.008528	-0.268510	0.540872	0.280827	0.062427	-0.114525	0.763252	-0.632798
4926	0.423056	-9.756669	-2.094742	-0.011029	-0.040974	-0.001316	-0.268256	0.542657	0.280321	0.063527	-0.115697	0.763250	-0.632478
4927	0.496944	-9.557336	-2.001765	-0.122000	-0.050676	-0.000381	-0.268514	0.540734	0.282124	0.064021	-0.116576	0.764727	-0.630479
4928	0.381152	-9.546361	-1.854041	-0.025380	-0.052393	-0.002293	-0.267722	0.539630	0.282751	0.065308	-0.117996	0.764874	-0.629905
4929	0.389903	-9.671639	-1.901219	-0.043282	-0.054142	-0.000694	-0.267738	0.540727	0.285619	0.066048	-0.118822	0.765345	-0.629099
4930	0.414480	-9.611687	-1.895935	-0.045044	-0.073374	-0.012227	-0.266145	0.536596	0.287373	0.067602	-0.120825	0.765659	-0.628170
4931	0.519819	-9.737656	-1.922325	-0.069217	-0.073412	-0.008936	-0.265891	0.536868	0.289450	0.068473	-0.122055	0.766403	-0.626930
4932	0.443306	-9.631287	-1.939668	-0.075356	-0.059338	-0.030914	-0.264061	0.536582	0.292147	0.069309	-0.123983	0.767097	-0.625609
4933	0.467993	-9.554630	-1.977451	-0.025280	-0.048851	-0.019928	-0.265121	0.536861	0.294374	0.069777	-0.125012	0.767290	-0.625115
4934	0.494198	-9.603072	-2.021493	-0.023530	-0.045373	-0.009345	-0.265377	0.535626	0.294625	0.070770	-0.126332	0.767408	-0.624593
4935	0.439267	-9.520644	-1.947974	0.006846	-0.069867	-0.008299	-0.264067	0.535068	0.296418	0.071792	-0.127400	0.767194	-0.624523
4936	0.419784	-9.544471	-1.924047	0.076584	-0.092606	-0.004348	-0.265257	0.536861	0.295935	0.073833	-0.129097	0.765999	-0.625403
4937	0.458484	-9.539566	-1.794549	0.167808	-0.122361	-0.008211	-0.263149	0.536713	0.293823	0.076081	-0.130582	0.763677	-0.627661
4938	0.301039	-9.612477	-1.657044	0.285166	-0.157200	-0.055035	-0.261342	0.543712	0.291397	0.078922	-0.133427	0.759621	-0.631620
4939	0.417380	-9.553102	-1.606897	0.420505	-0.172825	-0.112287	-0.262116	0.546194	0.283121	0.081309	-0.136725	0.753679	-0.637702
4940	0.471355	-9.785493	-1.172642	0.551098	-0.213103	-0.129177	-0.262632	0.549224	0.275495	0.084611	-0.140768	0.745849	-0.645550
4941	0.601904	-9.766964	-1.072619	0.639827	-0.208683	-0.163799	-0.266001	0.550350	0.260880	0.087471	-0.144889	0.736661	-0.654742
4942	0.704977	-9.880124	-0.848904	0.508126	-0.227231	-0.137569	-0.268082	0.553665	0.249774	0.090595	-0.149137	0.729141	-0.661743
4943	0.910212	-9.553741	-0.558532	0.584872	-0.220432	-0.097334	-0.268482	0.560130	0.240622	0.094314	-0.152483	0.720595	-0.669774
4944	0.940659	-9.688413	-0.476229	0.747448	-0.238030	-0.046906	-0.266759	0.566175	0.225849	0.099492	-0.155060	0.709881	-0.679799
4945	1.131312	-9.708639	-0.312282	0.645333	-0.226829	-0.023002	-0.265559	0.571672	0.211598	0.104414	-0.157257	0.700451	-0.688285
4946	0.837134	-9.996573	-0.053503	0.879534	-0.253928	0.008591	-0.266070	0.579929	0.193763	0.110918	-0.158884	0.687708	-0.699650
4947	0.846877	-9.984638	-0.058257	0.736334	-0.269730	0.013658	-0.262242	0.587063	0.175851	0.117153	-0.160907	0.676697	-0.708848
4948	0.873635	-9.632483	0.339694	0.760510	-0.269791	0.000671	-0.260512	0.591459	0.161841	0.123326	-0.163037	0.665179	-0.718155
4949	0.953668	-9.930458	0.628774	0.899209	-0.294286	-0.019646	-0.259157	0.595859	0.142251	0.129853	-0.165373	0.651288	-0.729119
4950	1.161494	-9.925569	1.184592	1.020928	-0.290880	-0.041731	-0.259362	0.599721	0.119043	0.136448	-0.167578	0.635345	-0.741374
4951	0.812886	-9.715743	1.271722	0.818792	-0.296060	-0.060700	-0.259591	0.605779	0.099234	0.141993	-0.170582	0.622028	-0.750880
4952	0.890028	-9.416191	1.899346	1.089073	-0.303070	-0.093978	-0.261646	0.610199	0.078657	0.148101	-0.173277	0.604315	-0.763443
4953	0.777601	-9.603108	1.835682	1.004781	-0.297895	-0.050519	-0.260639	0.609796	0.053959	0.154337	-0.175530	0.587714	-0.774572
4954	0.781960	-9.014333	2.476872	1.162047	-0.252605	-0.005926	-0.261085	0.610637	0.029556	0.161312	-0.175986	0.568730	-0.787118
4955	0.888286	-9.022904	3.091088	1.526911	-0.282454	0.009795	-0.261361	0.610658	-0.004730	0.169942	-0.175421	0.543469	-0.803112
4956	1.008757	-9.066479	3.305840	1.321708	-0.251257	0.080619	-0.263326	0.609317	-0.042120	0.178581	-0.174123	0.521461	-0.816008
4957	0.762257	-8.437536	3.858332	1.310020	-0.230333	0.087849	-0.260718	0.607672	-0.072439	0.186887	-0.172338	0.499299	-0.828295
4958	0.579927	-8.963624	4.387379	1.218818	-0.211098	0.062517	-0.259013	0.603008	-0.102254	0.194225	-0.170711	0.478365	-0.839226
4959	0.518415	-9.135215	4.746424	1.182775	-0.214766	0.106275	-0.258103	0.598486	-0.130368	0.202052	-0.168757	0.457828	-0.849170
4960	0.810285	-8.513566	5.073089	0.960684	-0.208085	0.146127	-0.255612	0.591068	-0.155287	0.209682	-0.167142	0.441055	-0.856486
4961	0.992530	-7.693435	5.532756	0.855330	-0.203773	0.089964	-0.257598	0.583809	-0.176500	0.215861	-0.166325	0.425699	-0.862856
4962	0.967823	-8.461482	5.990370	0.971661	-0.173166	0.078427	-0.257360	0.577362	-0.196829	0.221919	-0.164523	0.408340	-0.870025
4963	1.165587	-7.486193	6.105619	0.991332	-0.166278	0.085782	-0.254746	0.570354	-0.220057	0.227997	-0.162383	0.390469	-0.877031
4964	1.219196	-7.430161	6.475902	0.813209	-0.141952	0.098658	-0.252266	0.561284	-0.239018	0.233487	-0.160479	0.375800	-0.882329
4965	1.453151	-7.144434	6.914559	0.957285	-0.096575	0.096326	-0.250438	0.552768	-0.260171	0.238935	-0.157068	0.358601	-0.888620
4966	1.382372	-6.919506	7.143661	0.982335	-0.056368	0.103766	-0.252781	0.540704	-0.284153	0.244244	-0.152701	0.341109	-0.894803
4967	1.482141	-6.479678	7.296859	1.064595	-0.023213	0.123927	-0.251567	0.526973	-0.309115	0.249787	-0.147158	0.322135	-0.901210
4968	1.094165	-6.038315	7.495137	0.875012	-0.014398	0.101632	-0.245657	0.515824	-0.329447	0.254267	-0.142469	0.306519	-0.906144
4969	0.917061	-6.165745	7.843671	0.772938	-0.007465	0.109744	-0.243961	0.504833	-0.346206	0.258455	-0.138101	0.292624	-0.910220
4970	0.883986	-5.718838	7.613576	0.666428	-0.019724	0.123129	-0.241749	0.494938	-0.362313	0.262640	-0.134380	0.280680	-0.913335
4971	0.500287	-5.358881	7.943060	0.661795	-0.092329	0.130063	-0.242026	0.484232	-0.378391	0.267295	-0.131947	0.268297	-0.916057
4972	0.399423	-5.281169	7.930405	0.461282	-0.157980	0.131935	-0.240888	0.475164	-0.388888	0.271767	-0.131757	0.259313	-0.917355
4973	0.438678	-5.205842	8.281806	0.396577	-0.179195	0.178966	-0.239127	0.469938	-0.396110	0.277062	-0.132022	0.251384	-0.917939
4974	0.585898	-4.881998	8.380389	0.380397	-0.200291	0.188484	-0.237764	0.465400	-0.403319	0.282533	-0.132737	0.243751	-0.918227
4975	0.944503	-4.709282	8.360055	0.362609	-0.200348	0.166253	-0.238775	0.461012	-0.407373	0.287588	-0.133598	0.236235	-0.918498
4976	1.060638	-5.024332	8.663048	0.391187	-0.205683	0.166336	-0.241084	0.454157	-0.411822	0.292653	-0.134432	0.228274	-0.918789
4977	1.370397	-4.934829	8.834438	0.484368	-0.163740	0.145940	-0.241288	0.448254	-0.418891	0.297431	-0.133982	0.218632	-0.919665
4978	1.420969	-4.604460	8.460489	0.541665	-0.160179	0.151718	-0.238464	0.442750	-0.429509	0.302365	-0.133133	0.208080	-0.920627
4979	1.800273	-4.232825	8.262020	0.491712	-0.156709	0.126661	-0.238916	0.434238	-0.436600	0.306667	-0.132588	0.198239	-0.921454
4980	1.856274	-4.857250	8.701363	0.543500	-0.127958	0.142849	-0.239756	0.426004	-0.445761	0.311230	-0.131134	0.187776	-0.922323
4981	1.834280	-4.558627	8.772276	0.906734	-0.097284	0.158010	-0.241324	0.408983	-0.457854	0.316801	-0.126794	0.170686	-0.924352
4982	1.351797	-4.496965	8.830019	0.940497	-0.065789	0.218446	-0.238010	0.391527	-0.476520	0.323385	-0.121379	0.153379	-0.925832
4983	1.174908	-3.567510	8.731682	0.723939	-0.074571	0.231180	-0.235533	0.379705	-0.490183	0.329565	-0.117492	0.139918	-0.926286
4984	0.987651	-3.421189	8.912820	0.366141	-0.057107	0.211094	-0.232826	0.369665	-0.497077	0.334477	-0.115636	0.133220	-0.925746
4985	1.042511	-3.530832	9.377316	0.276808	-0.055391	0.167223	-0.230430	0.367045	-0.502334	0.338311	-0.114492	0.128007	-0.925230
4986	0.943606	-3.520158	9.469616	0.525561	-0.055300	0.161135	-0.229831	0.359077	-0.510734	0.342625	-0.111637	0.118237	-0.925292
4987	0.660990	-2.850152	9.200980	0.412722	-0.095504	0.183306	-0.228174	0.349180	-0.518001	0.347128	-0.110245	0.110263	-0.924765
4988	0.810411	-2.544308	8.924430	0.311570	-0.128794	0.193046	-0.227594	0.342173	-0.522365	0.351654	-0.110129	0.103997	-0.923794
4989	1.251441	-2.676449	9.308433	0.325113	-0.130657	0.154198	-0.227034	0.338050	-0.525531	0.355469	-0.110026	0.097324	-0.923073
4990	1.482209	-2.833498	9.662721	0.275167	-0.107970	0.115036	-0.227233	0.330085	-0.530802	0.358407	-0.109932	0.091694	-0.922525
4991	2.060496	-2.671784	9.750914	-0.048563	-0.034712	0.098700	-0.228553	0.330641	-0.529738	0.360143	-0.110863	0.092482	-0.921658
4992	1.924141	-2.816330	9.325053	0.552962	0.018157	0.067168	-0.226659	0.323902	-0.534898	0.362560	-0.106510	0.082529	-0.922168
4993	1.558001	-2.684304	9.094212	0.655775	0.034018	0.097196	-0.225247	0.311533	-0.543225	0.365588	-0.101120	0.070828	-0.922553
4994	1.427544	-2.701717	9.359494	0.337862	0.074007	0.163784	-0.222276	0.302042	-0.551546	0.369172	-0.097143	0.065431	-0.921951
4995	0.942140	-2.370900	9.338646	0.414518	0.032043	0.218156	-0.219601	0.295985	-0.555802	0.373859	-0.093373	0.058431	-0.920922
4996	1.196002	-1.988112	9.321630	0.188900	-0.004901	0.241935	-0.215827	0.283604	-0.563905	0.378643	-0.091859	0.055334	-0.919309
4997	0.926512	-1.873571	9.911666	0.052883	-0.039933	0.219760	-0.211084	0.281930	-0.565941	0.382746	-0.092109	0.054462	-0.917636
4998	0.986432	-1.606327	10.154546	-0.326365	-0.044408	0.187051	-0.209712	0.292225	-0.561963	0.385643	-0.095310	0.060416	-0.915721
4999	1.342795	-2.069920	9.684718	-0.303566	-0.013597	0.111357	-0.207671	0.300456	-0.558406	0.387046	-0.097913	0.066083	-0.914462
5000	1.487935	-1.678322	9.125607	-0.429394	0.021543	0.066558	-0.207625	0.311168	-0.551287	0.387402	-0.100846	0.074192	-0.913370
5001	1.870741	-2.180879	9.352045	-0.152015	0.019745	0.054251	-0.206255	0.321050	-0.546015	0.387972	-0.101755	0.077221	-0.912776
5002	2.131354	-2.222176	9.882844	-0.044660	0.030107	0.045280	-0.204557	0.322139	-0.545510	0.388683	-0.101577	0.078323	-0.912400
5003	2.061338	-2.551751	9.680189	-0.121543	0.054662	0.042123	-0.203249	0.322406	-0.544358	0.388997	-0.101680	0.081035	-0.912017
5004	1.829151	-2.585429	9.085799	-0.130328	0.046156	0.020075	-0.201965	0.327346	-0.544329	0.389016	-0.101913	0.083776	-0.911736
5005	1.489298	-2.128919	8.067791	-0.226965	0.003518	0.039701	-0.201214	0.331186	-0.539886	0.389119	-0.103806	0.088013	-0.911079
5006	0.992595	-2.724291	8.733335	-0.037433	-0.044535	0.037396	-0.201624	0.334486	-0.540627	0.389797	-0.104936	0.088390	-0.910623
5007	0.940800	-3.234226	9.371991	-0.166485	-0.051736	0.061000	-0.201654	0.337782	-0.537477	0.390499	-0.107325	0.091181	-0.909768
5008	0.117097	-2.950065	9.747659	-0.034330	-0.074395	0.104474	-0.201800	0.339705	-0.536416	0.392459	-0.108850	0.091412	-0.908720
5009	0.499527	-2.153964	9.938561	-0.261369	-0.041279	0.064212	-0.200787	0.344370	-0.533138	0.393032	-0.111721	0.096025	-0.907647
5010	0.409758	-1.856845	9.344342	-0.061489	-0.047933	0.002301	-0.202662	0.348774	-0.529690	0.393053	-0.113166	0.096729	-0.907384
5011	0.677334	-2.253760	9.217308	0.089929	-0.042585	-0.040793	-0.204486	0.346586	-0.530203	0.392553	-0.113438	0.094697	-0.907781
5012	0.739891	-2.281096	9.089082	0.082761	-0.061827	-0.040937	-0.207470	0.341795	-0.532543	0.392142	-0.114085	0.092575	-0.908096
5013	0.781944	-2.144035	9.186425	-0.137292	-0.075881	-0.058439	-0.207098	0.343852	-0.529541	0.390891	-0.116735	0.094357	-0.908116
5014	0.984966	-2.130009	9.571758	-0.033419	-0.079424	-0.088602	-0.211704	0.344700	-0.527905	0.389537	-0.118717	0.094075	-0.908470
5015	1.336816	-1.900789	9.922233	0.118851	-0.067218	-0.129811	-0.215498	0.342523	-0.528129	0.387596	-0.119310	0.091062	-0.909529
5016	1.890371	-2.155261	9.914531	-0.002531	-0.046262	-0.191639	-0.220209	0.339800	-0.528085	0.384281	-0.120622	0.090242	-0.910843
5017	2.068473	-2.225132	9.542090	-0.043404	0.008091	-0.228809	-0.223362	0.339542	-0.527001	0.379987	-0.121293	0.090484	-0.912530
5018	2.177692	-2.839985	10.101247	0.045245	0.043030	-0.252880	-0.225973	0.337083	-0.526986	0.375446	-0.120718	0.089329	-0.914597
5019	2.062312	-2.416942	9.722586	0.051666	0.103522	-0.256890	-0.229354	0.333531	-0.530606	0.370656	-0.118999	0.088471	-0.916857
5020	2.299466	-2.333327	9.356207	0.033962	0.123709	-0.282546	-0.230639	0.328867	-0.530893	0.365328	-0.117070	0.088056	-0.919280
5021	2.128637	-2.914770	9.115478	0.107307	0.120322	-0.275037	-0.232709	0.325170	-0.533756	0.360244	-0.114712	0.086248	-0.921752
5022	1.899399	-2.898060	9.276262	0.174991	0.121969	-0.209262	-0.234509	0.319823	-0.535859	0.356571	-0.111656	0.083385	-0.923816
5023	1.618752	-2.649321	9.678080	0.174767	0.124492	-0.168595	-0.234584	0.312407	-0.540088	0.353559	-0.108570	0.080619	-0.925586
5024	1.253668	-2.027134	9.291845	0.003155	0.127304	-0.192500	-0.235220	0.309663	-0.541404	0.349783	-0.106594	0.081010	-0.927215
5025	1.313944	-2.041846	9.353641	0.021268	0.111657	-0.247080	-0.237564	0.307203	-0.542822	0.344995	-0.104941	0.080815	-0.929212
5026	1.068590	-2.260000	9.747383	-0.014471	0.099452	-0.273799	-0.239109	0.303091	-0.544787	0.339702	-0.103728	0.081163	-0.931266
5027	1.069161	-2.174020	9.551300	-0.016267	0.067997	-0.275667	-0.239352	0.301033	-0.547142	0.334368	-0.103161	0.081308	-0.933244
5028	0.884941	-2.271295	9.518126	-0.071918	0.081942	-0.231927	-0.242896	0.299952	-0.545670	0.329756	-0.102584	0.082687	-0.934826
5029	1.136530	-2.203792	9.425407	0.106836	0.075708	-0.188411	-0.244196	0.298311	-0.546706	0.326290	-0.100896	0.080767	-0.936393
5030	1.344468	-2.162404	9.332766	-0.011449	0.065916	-0.148826	-0.246793	0.294754	-0.549040	0.323373	-0.100071	0.081081	-0.937466
5031	1.382395	-2.276681	9.811774	-0.002864	0.048166	-0.088073	-0.247593	0.296544	-0.548491	0.321602	-0.099452	0.081240	-0.938127
5032	1.479421	-2.219333	9.936566	0.224095	0.043650	-0.025654	-0.248863	0.290095	-0.550224	0.321497	-0.097328	0.077234	-0.938723
5033	1.291341	-2.186226	10.058732	0.284878	0.035803	-0.018130	-0.247512	0.286518	-0.555475	0.321617	-0.094973	0.072051	-0.939336
5034	1.258824	-1.983675	9.359591	0.190964	0.042896	-0.002861	-0.246946	0.281296	-0.558522	0.321874	-0.093038	0.068703	-0.939692
5035	1.046588	-1.937330	9.030307	0.152480	0.008014	-0.001425	-0.246394	0.277722	-0.560514	0.322087	-0.092025	0.065868	-0.939922
5036	1.132924	-2.021996	9.091073	0.363419	-0.035792	0.031631	-0.247115	0.268660	-0.565009	0.323399	-0.090408	0.058832	-0.940095
5037	0.905510	-2.087137	9.231675	0.306111	-0.056768	0.031190	-0.248215	0.257953	-0.570813	0.324572	-0.089567	0.052779	-0.940130
5038	0.954096	-2.057582	9.582470	-0.228100	-0.029902	0.041476	-0.248115	0.260698	-0.566371	0.324934	-0.091658	0.056922	-0.939562
5039	1.022224	-1.977124	9.325660	0.048532	-0.062082	0.004606	-0.249707	0.263867	-0.566706	0.325160	-0.092602	0.055665	-0.939467
5040	1.139679	-1.750497	9.017232	-0.047959	-0.067277	-0.018128	-0.251011	0.261812	-0.565927	0.324893	-0.094298	0.056056	-0.939367
5041	1.584276	-1.714941	9.194049	-0.013988	-0.069189	-0.017136	-0.254973	0.264855	-0.564148	0.324599	-0.095813	0.055895	-0.939325
5042	1.457418	-1.903261	9.421288	0.290265	-0.112794	-0.046804	-0.256648	0.259919	-0.565081	0.324499	-0.096198	0.049579	-0.939674
5043	1.756784	-1.914835	9.545944	0.141829	-0.114642	-0.070898	-0.260553	0.255132	-0.567018	0.323520	-0.097625	0.046106	-0.940042
5044	1.796957	-1.711973	9.920433	-0.015564	-0.098977	-0.093115	-0.264348	0.252679	-0.566465	0.321820	-0.099766	0.045547	-0.940428
5045	1.614875	-2.199917	10.339367	0.358272	-0.055235	-0.058565	-0.267064	0.247200	-0.569336	0.321441	-0.098685	0.038430	-0.940989
5046	1.973345	-1.353072	9.759617	0.224129	-0.006317	-0.038139	-0.268042	0.236766	-0.573061	0.321155	-0.097485	0.034066	-0.941380
5047	1.726624	-1.393794	9.184497	0.055218	-0.011351	-0.066626	-0.269863	0.234165	-0.573579	0.319973	-0.097542	0.032913	-0.941817
5048	1.586152	-1.452795	9.194644	0.288684	-0.088222	-0.076628	-0.272714	0.228686	-0.575408	0.319141	-0.097499	0.026731	-0.942299
5049	1.754500	-1.567666	9.811909	0.458635	-0.071725	-0.078942	-0.276043	0.216341	-0.579506	0.318529	-0.096123	0.017582	-0.942863
5050	1.670403	-1.172511	9.831597	0.274602	-0.043639	-0.131184	-0.279003	0.207290	-0.581759	0.316572	-0.095334	0.011846	-0.943691
5051	1.704162	-1.177703	9.792794	0.169350	-0.039131	-0.200676	-0.282759	0.199893	-0.584373	0.313071	-0.095210	0.008140	-0.944910
5052	1.477137	-1.178831	9.631319	-0.022875	-0.023280	-0.223096	-0.285360	0.195923	-0.585152	0.308786	-0.095921	0.007975	-0.946249
5053	1.603166	-1.110383	9.527678	-0.004223	-0.023370	-0.189498	-0.288234	0.193466	-0.585003	0.305157	-0.096576	0.007696	-0.947361
5054	1.300720	-0.853535	9.379433	0.045640	-0.030374	-0.132618	-0.291634	0.191286	-0.585233	0.302714	-0.096986	0.006363	-0.948112
5055	1.544107	-0.592588	9.603835	0.186773	-0.043685	-0.089366	-0.293698	0.186077	-0.587332	0.301359	-0.096828	0.002533	-0.948578
5056	1.373564	-0.486008	10.202538	-0.011999	-0.042979	-0.074010	-0.295004	0.183885	-0.585775	0.299911	-0.097813	0.002332	-0.948937
5057	1.499266	-0.119884	9.914869	0.041797	-0.006188	-0.077848	-0.298414	0.182804	-0.584955	0.298500	-0.097780	0.001475	-0.949386
5058	1.254239	0.062005	9.782089	-0.058374	-0.016602	-0.084670	-0.299716	0.181163	-0.585211	0.296750	-0.098539	0.002294	-0.949855
5059	1.435682	0.113176	9.675369	0.104668	-0.032232	-0.130282	-0.301015	0.179247	-0.586250	0.294477	-0.098588	-0.000063	-0.950560
5060	1.698006	-0.006952	9.599627	0.042101	-0.026157	-0.141392	-0.303876	0.175003	-0.587028	0.291866	-0.098930	-0.001323	-0.951328
5061	1.827924	-0.072946	9.585732	-0.016871	-0.027040	-0.159500	-0.306891	0.172408	-0.584150	0.288791	-0.099579	-0.001436	-0.952198
5062	1.933180	-0.213087	9.643293	0.006563	-0.033975	-0.201712	-0.309631	0.169812	-0.584784	0.284931	-0.100275	-0.002183	-0.953286
5063	1.951493	-0.354991	9.689569	-0.018283	-0.004154	-0.240592	-0.312244	0.167766	-0.584895	0.280296	-0.100490	-0.002323	-0.954636
5064	1.904323	-0.539440	9.812824	-0.100524	0.025592	-0.252565	-0.314078	0.166126	-0.583325	0.275253	-0.100646	-0.000792	-0.956089
5065	2.103912	-0.643182	9.430197	-0.039588	0.030905	-0.261868	-0.317234	0.166142	-0.581978	0.270151	-0.100322	-0.000372	-0.957577
5066	2.006495	-0.757979	9.393668	0.005151	0.023961	-0.264204	-0.319813	0.158875	-0.583569	0.265027	-0.099926	-0.000889	-0.959049
5067	2.117138	-0.816724	9.341570	-0.143303	0.022186	-0.279435	-0.321521	0.159297	-0.583799	0.259360	-0.100330	0.001455	-0.960554
5068	2.304734	-0.925985	9.482890	-0.057445	0.027364	-0.274466	-0.323488	0.157933	-0.582224	0.253968	-0.100203	0.002125	-0.962006
5069	2.373363	-0.793325	9.781827	-0.188211	0.032437	-0.250728	-0.325069	0.158215	-0.581029	0.248736	-0.100657	0.005456	-0.963311
5070	2.360039	-0.629755	9.754983	-0.266735	0.046519	-0.291745	-0.327061	0.161110	-0.579152	0.242538	-0.101210	0.010219	-0.964794
5071	2.026022	-0.738001	9.684523	-0.268368	0.069444	-0.318029	-0.329579	0.164696	-0.578299	0.235807	-0.101368	0.015132	-0.966380
5072	1.808791	-0.739745	10.133382	-0.166534	0.071132	-0.293435	-0.330907	0.166213	-0.576446	0.229761	-0.100960	0.018070	-0.967828
5073	1.728543	-0.479502	10.089001	-0.085977	0.099172	-0.289143	-0.331419	0.163880	-0.576201	0.223924	-0.099656	0.019633	-0.969299
5074	1.638297	-0.245283	9.373900	-0.003504	0.090657	-0.305224	-0.333755	0.160047	-0.577892	0.217930	-0.098127	0.019480	-0.970823
5075	1.564298	-0.465726	9.456118	0.002894	0.041779	-0.352962	-0.336090	0.155938	-0.579196	0.211036	-0.097541	0.018909	-0.972416
5076	1.287729	-0.655170	9.720684	0.143534	0.012222	-0.406638	-0.338675	0.149083	-0.579745	0.203412	-0.096943	0.015355	-0.974161
5077	1.293037	-0.592294	9.846330	-0.067451	0.020976	-0.445145	-0.342581	0.143333	-0.579483	0.194577	-0.097008	0.015889	-0.975949
5078	1.459939	-0.207068	9.618607	-0.115348	0.035142	-0.524714	-0.346755	0.137997	-0.578563	0.184016	-0.097026	0.017248	-0.977971
5079	1.448224	-0.484515	9.307902	-0.196398	0.059852	-0.592231	-0.350140	0.132794	-0.578304	0.172002	-0.096818	0.020140	-0.980120
5080	1.515672	-0.850120	9.471344	-0.149775	0.084364	-0.613049	-0.354586	0.129246	-0.577492	0.159588	-0.096014	0.022167	-0.982253
5081	1.586982	-1.368041	10.171330	-0.013929	0.071972	-0.605197	-0.357702	0.122942	-0.577248	0.147620	-0.094937	0.021525	-0.984242
5082	2.048052	-1.044967	10.031678	-0.012837	0.090312	-0.637795	-0.362370	0.113901	-0.579085	0.134975	-0.093560	0.020820	-0.986202
5083	1.986641	-1.538945	10.358178	-0.039620	0.117427	-0.654724	-0.365202	0.103749	-0.578623	0.121919	-0.091666	0.020756	-0.988080
5084	1.475275	-1.786378	9.936772	-0.085963	0.177185	-0.667069	-0.366726	0.096202	-0.581012	0.108459	-0.088739	0.021655	-0.989896
5085	1.577986	-1.569357	8.808854	-0.202291	0.180775	-0.630857	-0.368258	0.089479	-0.582614	0.095523	-0.085919	0.025081	-0.991395
5086	1.821344	-1.625785	8.279794	-0.136126	0.123069	-0.623607	-0.369021	0.085499	-0.583162	0.082827	-0.084140	0.026936	-0.992640
5087	1.721732	-2.070279	8.960469	-0.114978	0.077381	-0.586685	-0.371856	0.076309	-0.583469	0.070943	-0.083196	0.028600	-0.993593
5088	1.576237	-1.840935	9.656497	-0.518826	0.066546	-0.536722	-0.374231	0.078107	-0.583026	0.059335	-0.083003	0.038105	-0.994051
5089	1.421588	-1.521944	9.757629	-0.537774	0.057735	-0.505061	-0.375188	0.083057	-0.580105	0.048364	-0.082965	0.048326	-0.994204
5090	1.289513	-1.078691	9.653315	-0.412530	0.064795	-0.493416	-0.377318	0.086639	-0.577440	0.037780	-0.082642	0.055768	-0.994300
5091	1.525549	-1.149192	9.222690	-0.344512	0.052578	-0.489516	-0.380875	0.087482	-0.575170	0.027428	-0.082490	0.062140	-0.994274
5092	1.288899	-1.138858	8.852345	-0.310398	0.019543	-0.513978	-0.383504	0.087495	-0.574351	0.016649	-0.083001	0.067471	-0.994123
5093	1.219745	-1.363532	9.136347	-0.125495	-0.025173	-0.468765	-0.386640	0.084214	-0.573167	0.007168	-0.084255	0.069461	-0.993994
5094	1.376141	-1.113703	9.435872	-0.110429	-0.028839	-0.444880	-0.390828	0.080939	-0.571578	-0.001841	-0.085555	0.070903	-0.993806
5095	1.772462	-1.081985	9.807725	-0.210724	-0.015966	-0.432467	-0.395270	0.076428	-0.570516	-0.010762	-0.086557	0.074596	-0.993392
5096	1.783072	-1.297478	10.151224	-0.244763	0.032923	-0.420257	-0.399077	0.074523	-0.567360	-0.019609	-0.086569	0.078727	-0.992937
5097	2.002980	-1.616186	10.309084	-0.056831	0.024172	-0.437558	-0.400496	0.069859	-0.566865	-0.028425	-0.086844	0.079313	-0.992653
5098	2.358674	-1.502172	9.961258	-0.142732	0.102783	-0.402729	-0.401399	0.067942	-0.568429	-0.036847	-0.085454	0.081392	-0.992328
5099	2.474262	-1.526619	9.339941	-0.085475	0.116844	-0.380257	-0.402433	0.064924	-0.568184	-0.044729	-0.083829	0.082566	-0.992046
5100	2.548586	-1.923095	8.863705	0.313521	0.104743	-0.360744	-0.403405	0.053391	-0.571660	-0.051547	-0.082720	0.075652	-0.992359
5101	2.324408	-2.220624	9.309222	0.134196	0.101010	-0.292455	-0.401741	0.040194	-0.575582	-0.057281	-0.081489	0.072662	-0.992370
5102	2.243416	-2.085809	9.931510	0.296926	0.125407	-0.277044	-0.400750	0.029199	-0.578303	-0.062500	-0.079836	0.066181	-0.992643
5103	1.595956	-2.120284	9.590631	-0.085930	0.122093	-0.288463	-0.398733	0.021495	-0.579579	-0.068521	-0.077891	0.067587	-0.992305
5104	1.146747	-2.122418	9.320512	-0.289927	0.087235	-0.291698	-0.397953	0.023277	-0.580352	-0.074901	-0.076249	0.072776	-0.991605
5105	0.923372	-2.289424	9.193147	-0.200521	0.029605	-0.291219	-0.399277	0.024932	-0.579796	-0.081009	-0.075948	0.076636	-0.990856
5106	0.788794	-2.219144	9.810348	-0.352850	-0.014325	-0.271299	-0.399795	0.023974	-0.580058	-0.086918	-0.076168	0.083249	-0.989805
5107	1.204291	-1.535464	10.288063	-0.379839	0.015108	-0.239663	-0.401936	0.030305	-0.578924	-0.092243	-0.075718	0.090752	-0.988697
5108	1.536016	-1.064778	10.112772	-0.165847	0.036143	-0.259175	-0.401555	0.031263	-0.576842	-0.097700	-0.075262	0.093584	-0.987944
5109	1.451018	-0.758237	9.424960	-0.375963	0.055604	-0.269299	-0.402730	0.034841	-0.575326	-0.103674	-0.074038	0.100792	-0.986717
5110	1.799671	-0.626347	9.399436	-0.029045	0.023995	-0.224666	-0.403253	0.034844	-0.576097	-0.108214	-0.074052	0.100996	-0.986208
5111	2.159460	-0.983251	10.007462	0.770679	-0.025024	-0.220972	-0.405241	0.016167	-0.577811	-0.111365	-0.076789	0.085716	-0.987094
5112	1.963770	-0.313895	9.747681	0.103262	0.016868	-0.209622	-0.405673	0.001604	-0.580936	-0.115401	-0.077139	0.083333	-0.986807
5113	1.919725	-0.390907	9.619802	-0.043263	0.083424	-0.233359	-0.406834	-0.002375	-0.580308	-0.120223	-0.075944	0.083741	-0.986289
5114	1.591925	-0.643434	9.574066	0.213743	0.079345	-0.282561	-0.404424	-0.009258	-0.582491	-0.125621	-0.075459	0.078919	-0.986051
5115	1.239170	-0.669830	9.480676	0.293681	0.099753	-0.341721	-0.404731	-0.023272	-0.584444	-0.132086	-0.074916	0.072401	-0.985748
5116	1.319081	-0.980286	9.620612	-0.122985	0.108494	-0.406499	-0.403510	-0.028775	-0.586725	-0.140472	-0.073131	0.073946	-0.984607
5117	1.283019	-1.299515	9.742223	-0.079731	0.117411	-0.476702	-0.400985	-0.033322	-0.587977	-0.150160	-0.071421	0.074517	-0.983259
5118	0.985951	-1.643717	9.683150	-0.446580	0.127906	-0.472268	-0.400692	-0.037858	-0.589326	-0.160311	-0.068353	0.082254	-0.981256
5119	1.252248	-1.558272	9.989451	-0.325140	0.131185	-0.425619	-0.398883	-0.033196	-0.588657	-0.169329	-0.065516	0.087676	-0.979463
5120	1.899704	-1.519471	10.171766	-0.010343	0.115237	-0.402425	-0.396621	-0.037330	-0.590421	-0.177424	-0.064022	0.086978	-0.978191
5121	1.917838	-1.665748	9.573920	-0.016555	0.136334	-0.391842	-0.395264	-0.042557	-0.594391	-0.185356	-0.062082	0.086373	-0.976897
5122	1.840454	-1.666583	9.103540	-0.228746	0.138046	-0.347528	-0.393799	-0.044762	-0.596773	-0.192686	-0.059227	0.089918	-0.975335
5123	1.472846	-1.741232	8.923206	0.081593	0.101473	-0.324152	-0.390090	-0.049729	-0.598047	-0.199102	-0.058263	0.087637	-0.974312
5124	1.385100	-1.523548	9.099501	-0.042993	0.061098	-0.291655	-0.391629	-0.055767	-0.598733	-0.204961	-0.057505	0.087915	-0.973116
5125	1.375589	-1.867251	9.936770	-0.095162	0.065204	-0.255097	-0.390828	-0.057695	-0.599284	-0.210157	-0.056403	0.089309	-0.971945
5126	1.477448	-2.155468	10.326712	0.155042	0.064153	-0.196980	-0.389102	-0.060314	-0.600375	-0.213936	-0.056252	0.085827	-0.971443
5127	1.103627	-2.081394	10.001543	0.111794	0.069388	-0.119599	-0.388138	-0.067327	-0.601758	-0.216259	-0.055671	0.083365	-0.971176
5128	1.409889	-1.778047	9.307847	-0.087008	0.057008	-0.064713	-0.386931	-0.070906	-0.603241	-0.217739	-0.054386	0.084763	-0.970797
5129	1.496842	-1.767392	9.081313	0.106065	0.005381	-0.031789	-0.385865	-0.073523	-0.603283	-0.218255	-0.054882	0.082819	-0.970821
5130	1.394375	-1.913381	9.056487	-0.019424	-0.005224	0.014842	-0.386642	-0.075717	-0.603033	-0.218004	-0.054965	0.083262	-0.970835
5131	1.666271	-1.391800	9.641725	0.087704	-0.011622	0.052621	-0.386653	-0.072418	-0.605208	-0.216870	-0.055577	0.081862	-0.971173
5132	1.476565	-1.250270	9.822829	-0.007229	-0.002052	0.071431	-0.385070	-0.074764	-0.603307	-0.215509	-0.055560	0.082117	-0.971455
5133	1.405189	-1.098477	9.729060	-0.137801	-0.011645	0.059044	-0.385735	-0.072698	-0.604446	-0.214501	-0.055189	0.085082	-0.971445
5134	1.554403	-1.162665	9.568420	-0.023248	-0.023859	0.053612	-0.386014	-0.069948	-0.604154	-0.213468	-0.055554	0.085721	-0.971595
5135	1.428911	-1.143331	9.278932	0.169960	-0.027254	0.072680	-0.386268	-0.072146	-0.603133	-0.211826	-0.056789	0.082764	-0.972139
5136	1.558777	-1.212156	9.125614	0.053583	-0.032576	0.088505	-0.386522	-0.073794	-0.602886	-0.210016	-0.057594	0.081986	-0.972551
5137	1.646768	-1.418075	9.651204	0.167858	-0.065998	0.118215	-0.388350	-0.075983	-0.602100	-0.207420	-0.059507	0.079280	-0.973217
5138	1.560702	-1.651525	10.168365	0.126499	-0.032931	0.156771	-0.388606	-0.077356	-0.601850	-0.204190	-0.060515	0.077166	-0.974007
5139	1.612614	-1.137981	9.923883	-0.168768	-0.010274	0.174182	-0.389138	-0.076117	-0.601960	-0.200990	-0.059876	0.080851	-0.974413
5140	1.753208	-1.046748	9.443069	-0.113119	-0.025880	0.144558	-0.388928	-0.067461	-0.601098	-0.198293	-0.059783	0.083357	-0.974760
5141	1.183965	-1.647201	9.835210	0.119501	-0.016078	0.135755	-0.388950	-0.063063	-0.601704	-0.195483	-0.060461	0.081393	-0.975452
5142	1.286535	-1.482397	9.720863	0.072935	0.035459	0.163805	-0.389194	-0.066635	-0.601346	-0.192279	-0.059880	0.080053	-0.976235
5143	1.152851	-1.260719	9.513080	-0.018302	0.037259	0.165880	-0.388275	-0.066227	-0.602005	-0.189129	-0.058912	0.080599	-0.976864
5144	1.132856	-1.343471	9.142200	-0.114978	-0.020436	0.168489	-0.388827	-0.061277	-0.602467	-0.185970	-0.058696	0.083144	-0.977270
5145	1.371388	-1.749794	9.010501	-0.172507	-0.058225	0.217126	-0.388614	-0.054133	-0.599932	-0.181836	-0.058915	0.087132	-0.977687
5146	1.453373	-1.773724	9.259457	-0.128085	-0.092536	0.269280	-0.388655	-0.047262	-0.599214	-0.176585	-0.059881	0.090312	-0.978302
5147	1.148233	-1.900938	9.351951	-0.013649	-0.116955	0.278901	-0.391050	-0.042853	-0.597575	-0.170934	-0.061686	0.091490	-0.979084
5148	1.086522	-1.768899	9.901943	-0.017393	-0.101369	0.305398	-0.393970	-0.038165	-0.596056	-0.164813	-0.063144	0.092574	-0.979939
5149	1.714322	-1.100029	10.009959	0.011223	-0.054373	0.323346	-0.392173	-0.032543	-0.593299	-0.158363	-0.063707	0.093079	-0.980917
5150	1.905707	-0.669177	9.821001	-0.085085	-0.056022	0.259229	-0.393654	-0.027176	-0.591795	-0.153308	-0.064146	0.095276	-0.981481
5151	1.837557	-0.732340	9.441149	-0.066785	-0.080213	0.172936	-0.394859	-0.023459	-0.591090	-0.149857	-0.065285	0.097117	-0.981758
5152	1.379207	-1.340199	9.267484	-0.102570	-0.088786	0.170899	-0.396459	-0.019466	-0.590507	-0.146502	-0.066480	0.099641	-0.981931
5153	1.335973	-1.315125	9.491648	0.072711	-0.068694	0.189886	-0.396745	-0.016717	-0.588527	-0.142553	-0.067753	0.098698	-0.982521
5154	1.380166	-1.227531	9.934472	0.140727	-0.029401	0.186113	-0.397932	-0.016161	-0.587724	-0.138679	-0.068456	0.096287	-0.983265
5155	1.204553	-0.789247	9.667055	0.104362	-0.019551	0.128755	-0.397532	-0.017813	-0.586967	-0.135988	-0.068955	0.094435	-0.983786
5156	1.515747	-0.834644	9.771995	-0.110104	-0.044931	0.058264	-0.398328	-0.016297	-0.586940	-0.135051	-0.069511	0.096830	-0.983643
5157	1.568380	-1.239256	9.726034	-0.076676	-0.056993	-0.017414	-0.401232	-0.014496	-0.585579	-0.135417	-0.070535	0.098389	-0.983365
5158	1.234553	-1.310050	9.319547	0.116805	-0.039180	-0.049329	-0.402146	-0.015865	-0.584799	-0.136293	-0.071800	0.096155	-0.983373
5159	1.374512	-1.329740	9.529599	0.084654	-0.016496	-0.061868	-0.404479	-0.020524	-0.585979	-0.137387	-0.072531	0.094343	-0.983343
5160	1.403159	-1.727833	9.981394	0.270699	-0.000800	-0.058793	-0.404588	-0.023546	-0.587437	-0.138585	-0.073456	0.088984	-0.983606
5161	1.410831	-2.037498	10.982328	0.070115	0.067997	-0.031896	-0.407294	-0.032326	-0.588002	-0.139262	-0.072395	0.087280	-0.983742
5162	1.618471	-2.358491	10.361613	0.043304	0.110891	-0.010902	-0.404132	-0.032754	-0.590393	-0.139728	-0.070437	0.086129	-0.983919
5163	2.088423	-2.088844	8.502943	-0.052231	0.049891	-0.020676	-0.401893	-0.032765	-0.592115	-0.140318	-0.069385	0.086968	-0.983836
5164	1.594246	-1.956603	8.016059	-0.203341	-0.005846	-0.044703	-0.402312	-0.029191	-0.590904	-0.141549	-0.069095	0.090945	-0.983320
5165	1.915847	-1.907339	8.429614	-0.391384	-0.048100	-0.035749	-0.403002	-0.023828	-0.590062	-0.142717	-0.069062	0.098760	-0.982400
5166	2.109246	-1.925759	9.977833	-0.085493	-0.023875	-0.047626	-0.402121	-0.018475	-0.587813	-0.143769	-0.069472	0.100462	-0.982045
5167	2.642086	-1.379968	10.493808	-0.083458	0.049451	-0.091464	-0.403289	-0.020392	-0.588464	-0.145796	-0.068563	0.101856	-0.981666
5168	1.761844	-1.219544	10.373470	-0.133241	0.095341	-0.144231	-0.401078	-0.016969	-0.588074	-0.149046	-0.066687	0.104016	-0.981080
5169	0.801528	-1.089649	9.503657	-0.102816	0.099255	-0.118988	-0.401067	-0.017242	-0.590675	-0.151746	-0.064775	0.105544	-0.980631
5170	1.152253	-1.342638	9.464077	-0.131490	0.085146	-0.114118	-0.396605	-0.016716	-0.590997	-0.154473	-0.063027	0.107743	-0.980080
5171	1.277167	-1.439265	9.644536	-0.084042	0.065876	-0.131526	-0.397118	-0.017537	-0.593076	-0.157324	-0.061834	0.108950	-0.979569
5172	1.517842	-1.905995	10.213875	0.043750	0.075309	-0.113118	-0.396714	-0.018775	-0.593874	-0.159768	-0.060825	0.107742	-0.979370
5173	1.919955	-2.063266	10.146113	0.084743	0.087374	-0.072393	-0.396295	-0.022763	-0.594569	-0.161296	-0.059624	0.105647	-0.979422
5174	2.105609	-1.735562	9.244656	0.177803	0.100587	-0.043438	-0.393374	-0.026624	-0.597640	-0.162217	-0.058406	0.101810	-0.979749
5175	2.111061	-1.640190	8.986153	0.080324	0.058648	-0.058376	-0.392019	-0.032264	-0.600444	-0.163410	-0.057774	0.099921	-0.979783
5176	1.953432	-1.739498	9.142583	0.074030	0.021933	-0.067343	-0.389771	-0.035163	-0.600247	-0.164786	-0.057806	0.098346	-0.979710
5177	2.028494	-1.719955	9.432954	-0.010050	0.032350	-0.077635	-0.390268	-0.039832	-0.600805	-0.166403	-0.057472	0.098306	-0.979460
5178	1.810359	-1.505678	9.735303	0.084839	0.049901	-0.089995	-0.390512	-0.042028	-0.602512	-0.168226	-0.057044	0.096398	-0.979364
5179	1.551884	-1.522663	9.814241	-0.066363	0.071787	-0.087421	-0.388391	-0.044788	-0.603610	-0.170173	-0.055778	0.097306	-0.979011
5180	1.336320	-1.951545	9.799154	-0.065573	0.081431	-0.063611	-0.386424	-0.043698	-0.604668	-0.171707	-0.054174	0.098265	-0.978737
5181	0.697294	-2.156857	9.456239	-0.004952	0.092069	-0.003054	-0.384175	-0.044670	-0.608090	-0.171973	-0.052517	0.098018	-0.978805
5182	0.808932	-2.054201	8.704237	-0.144851	0.060463	0.079527	-0.383924	-0.042885	-0.607686	-0.170781	-0.050764	0.100755	-0.978829
5183	0.483808	-2.272819	8.742981	-0.016393	-0.013052	0.140169	-0.384085	-0.038350	-0.606470	-0.168043	-0.050783	0.101278	-0.979247
5184	0.425802	-2.290622	9.065312	-0.035510	-0.067468	0.187423	-0.382516	-0.036984	-0.606870	-0.164392	-0.051688	0.102416	-0.979701
5185	0.899376	-2.250887	9.109749	-0.329916	-0.076458	0.192159	-0.384151	-0.028182	-0.604030	-0.160820	-0.051756	0.109378	-0.979538
5186	0.906532	-2.610754	9.422779	-0.174514	-0.085342	0.240760	-0.384468	-0.019249	-0.603028	-0.156169	-0.052426	0.113343	-0.979804
5187	1.748283	-3.110314	10.226881	-0.035385	-0.070147	0.318999	-0.386346	-0.013193	-0.601640	-0.149799	-0.053002	0.114696	-0.980610
5188	2.353935	-2.822661	9.883700	0.159519	-0.009099	0.380444	-0.383876	-0.009496	-0.600602	-0.142178	-0.052876	0.112015	-0.982060
5189	1.815734	-1.721685	8.324466	-0.130293	-0.027144	0.406885	-0.384177	-0.003449	-0.599498	-0.134261	-0.052220	0.115214	-0.982839
5190	1.349529	-2.096752	8.751955	0.046490	-0.122512	0.447535	-0.382385	0.004237	-0.598670	-0.125171	-0.053811	0.115111	-0.983965
5191	1.339516	-2.184427	9.943048	0.332519	-0.129748	0.475106	-0.384743	0.002737	-0.597870	-0.115158	-0.056195	0.109531	-0.985689
5192	1.557022	-1.510157	10.770837	0.303064	-0.119432	0.443261	-0.384063	-0.001252	-0.597919	-0.105871	-0.058363	0.104342	-0.987167
5193	1.711653	-0.792670	9.840482	0.068605	-0.099748	0.290183	-0.384469	-0.000151	-0.596213	-0.099863	-0.059989	0.103590	-0.987774
5194	0.933990	-0.790946	9.207945	-0.020241	-0.099127	0.169946	-0.385926	0.000680	-0.594105	-0.096441	-0.061638	0.104412	-0.987926
5195	1.201968	-1.136870	9.240108	-0.121190	-0.076413	0.139181	-0.386358	0.006591	-0.592741	-0.093700	-0.062726	0.107107	-0.987833
5196	1.302104	-1.333220	9.780123	0.384375	-0.075484	0.114590	-0.387111	0.000686	-0.593047	-0.091024	-0.064763	0.099823	-0.988714
5197	1.378491	-1.463081	9.979844	-0.093279	-0.036244	0.090049	-0.388946	-0.001092	-0.591218	-0.089318	-0.065227	0.101789	-0.988639
5198	1.107898	-1.489298	10.154911	0.095623	-0.020342	0.065120	-0.387660	0.002611	-0.589383	-0.088600	-0.065689	0.100080	-0.988847
5199	1.450960	-1.456668	9.902389	0.112800	-0.001074	0.038789	-0.388412	-0.002744	-0.590983	-0.087713	-0.065914	0.097807	-0.989139
5200	0.997318	-1.407831	9.772282	0.089680	0.002642	0.012348	-0.389181	-0.005212	-0.592295	-0.087957	-0.066032	0.096097	-0.989277
5201	1.586739	-1.365228	9.476892	0.159593	-0.039375	-0.019179	-0.389165	-0.008098	-0.592324	-0.088084	-0.067201	0.092862	-0.989496
5202	1.474602	-1.513481	9.473752	0.070215	-0.039312	-0.040974	-0.390978	-0.012899	-0.591564	-0.089087	-0.068241	0.091523	-0.989460
5203	1.524796	-1.249183	9.514810	-0.063141	-0.056886	-0.036685	-0.393466	-0.013984	-0.591797	-0.089832	-0.069399	0.092689	-0.989203
5204	1.599334	-0.976067	10.142153	0.376184	-0.074372	-0.059962	-0.394490	-0.019477	-0.590407	-0.090475	-0.071742	0.085315	-0.989641
5205	1.789762	-0.682017	10.045357	-0.036886	-0.025415	-0.106848	-0.397604	-0.026469	-0.589779	-0.092645	-0.072451	0.085745	-0.989351
5206	1.227604	-0.945472	9.761190	-0.197692	0.016853	-0.142112	-0.397895	-0.021107	-0.590372	-0.095848	-0.072084	0.089437	-0.988746
5207	1.161539	-1.397751	9.554688	0.153028	-0.012726	-0.144137	-0.399193	-0.023161	-0.591412	-0.098503	-0.072949	0.086011	-0.988725
5208	0.816203	-1.402309	9.543195	0.285234	-0.033683	-0.102612	-0.401369	-0.033043	-0.591476	-0.100103	-0.074445	0.080302	-0.988933
5209	0.727902	-1.585252	9.267882	-0.176463	-0.030246	-0.091870	-0.402665	-0.035234	-0.592778	-0.102184	-0.074839	0.083512	-0.988425
5210	0.761800	-1.899194	8.937138	-0.037523	-0.054510	-0.148289	-0.404521	-0.033027	-0.591299	-0.105140	-0.076178	0.084161	-0.987957
5211	1.133171	-2.984046	9.051238	-0.412624	-0.046941	-0.109916	-0.407163	-0.030952	-0.590069	-0.107896	-0.076372	0.092130	-0.986934
5212	1.703866	-3.902757	9.735099	-0.153714	-0.020295	-0.002567	-0.408005	-0.022565	-0.588155	-0.108222	-0.076534	0.095223	-0.986592
5213	1.825781	-3.033442	8.821192	-0.407377	-0.010033	0.130602	-0.408317	-0.015006	-0.586517	-0.106260	-0.075552	0.103519	-0.986045
5214	1.369868	-2.289505	8.691886	-0.233104	-0.060674	0.168108	-0.408387	-0.004014	-0.584328	-0.103242	-0.075993	0.108516	-0.985794
5215	1.116040	-2.348268	9.277391	-0.292603	-0.113394	0.234504	-0.408851	0.006844	-0.581876	-0.098821	-0.077042	0.114946	-0.985437
5216	1.276348	-2.228197	9.625860	0.201268	-0.123866	0.227460	-0.410832	0.007265	-0.579243	-0.093784	-0.079449	0.111588	-0.986124
5217	2.107669	-1.473369	10.047935	-0.154774	-0.059555	0.224993	-0.411124	0.010563	-0.576348	-0.089468	-0.079761	0.115155	-0.986090
5218	2.919510	0.617981	10.182734	0.082260	0.028051	0.077420	-0.410624	0.015096	-0.576311	-0.087935	-0.079267	0.113622	-0.986445
5219	2.610006	-0.111236	10.028019	0.130288	0.119449	-0.029455	-0.408621	0.009726	-0.577174	-0.088618	-0.077235	0.110654	-0.986883
5220	1.814095	-1.980959	9.263575	0.097228	0.104127	-0.033402	-0.407149	0.007522	-0.581505	-0.089451	-0.075512	0.108517	-0.987178
5221	1.503960	-2.790308	8.858006	0.206083	0.072698	0.030659	-0.403982	0.005856	-0.583388	-0.088723	-0.074412	0.104269	-0.987785
5222	1.293243	-2.560806	9.439243	0.100218	0.042762	0.070410	-0.402620	-0.001296	-0.585558	-0.087465	-0.073674	0.102344	-0.988154
5223	0.949017	-2.085531	9.827392	0.057308	0.067281	0.061566	-0.401976	0.000900	-0.585546	-0.086329	-0.072313	0.101124	-0.988480
5224	0.617051	-1.905345	9.702551	0.141580	0.065751	0.028830	-0.399714	-0.003922	-0.586407	-0.085762	-0.071288	0.098270	-0.988891
5225	0.873677	-1.798021	9.273791	-0.110697	0.051697	0.028657	-0.399857	-0.001447	-0.586900	-0.085481	-0.069955	0.100354	-0.988801
5226	0.988412	-1.958001	9.160413	-0.073057	-0.005982	0.000461	-0.399732	-0.000073	-0.587538	-0.085618	-0.070039	0.101825	-0.988633
5227	1.404645	-1.833553	9.232754	-0.255708	-0.021971	0.021881	-0.398591	0.006654	-0.586839	-0.085521	-0.069912	0.106902	-0.988115
5228	1.931462	-1.781760	9.423468	0.108307	-0.051859	0.039253	-0.399387	0.006794	-0.584487	-0.084525	-0.071131	0.104920	-0.988326
5229	2.257232	-2.162980	9.858473	0.212888	-0.020553	0.056686	-0.399632	0.003084	-0.583481	-0.083081	-0.071750	0.100787	-0.988833
5230	2.315841	-2.058792	9.472241	-0.025178	-0.006625	0.086735	-0.400416	0.003227	-0.584897	-0.081483	-0.071751	0.101438	-0.988900
5231	1.607127	-1.902956	9.862265	0.214607	0.018065	0.085284	-0.400283	0.002676	-0.584644	-0.079546	-0.071578	0.097258	-0.989490
5232	1.383847	-1.716640	9.659653	0.162783	0.023423	0.077986	-0.400118	-0.002271	-0.585995	-0.077909	-0.071309	0.094128	-0.989942
5233	1.464276	-1.604959	9.419918	-0.012349	0.039245	0.037999	-0.398923	-0.004201	-0.586682	-0.077272	-0.070447	0.094333	-0.990034
5234	1.162829	-1.886562	9.371216	-0.028357	0.016661	0.009637	-0.397479	-0.004209	-0.586703	-0.077269	-0.070140	0.094901	-0.990002
5235	1.172405	-1.905203	9.592018	-0.101861	0.018285	0.033769	-0.396048	-0.002018	-0.586444	-0.076799	-0.069539	0.096918	-0.989885
5236	1.416873	-1.829561	9.783039	-0.093007	0.019012	0.049635	-0.395808	0.001278	-0.585245	-0.076058	-0.069013	0.098815	-0.989792
5237	1.699736	-1.785664	9.915686	0.062539	0.032869	0.080699	-0.395814	0.002103	-0.584718	-0.074460	-0.068289	0.097617	-0.990083
5238	1.614560	-1.869973	9.655900	-0.010720	0.042590	0.066116	-0.393448	0.002916	-0.586954	-0.073327	-0.067389	0.097872	-0.990203
5239	1.584512	-1.682147	9.653512	-0.100143	0.056585	0.060276	-0.392159	0.007719	-0.587965	-0.072400	-0.066010	0.099830	-0.990169
5240	1.549083	-1.566875	9.506141	0.075295	0.046204	0.046574	-0.390830	0.005376	-0.588528	-0.071558	-0.065199	0.098350	-0.990432
5241	1.449702	-1.621278	9.552034	-0.046349	0.063704	0.041363	-0.389247	0.005506	-0.590889	-0.070947	-0.063808	0.099191	-0.990483
5242	1.493900	-1.516051	9.468749	0.052097	0.044503	0.033209	-0.388983	0.004955	-0.590379	-0.070416	-0.063021	0.098156	-0.990674
5243	1.377174	-1.628403	9.396367	-0.080340	0.021773	0.031294	-0.387540	0.006597	-0.592723	-0.069965	-0.062446	0.099702	-0.990588
5244	1.229579	-1.329341	9.290529	0.070018	0.007895	0.022755	-0.386235	0.007139	-0.591178	-0.069530	-0.062430	0.098348	-0.990755
5245	1.583665	-1.793448	9.433543	0.098657	0.013043	0.015728	-0.385433	0.004386	-0.590698	-0.069148	-0.062321	0.096325	-0.990987
5246	1.395396	-1.786783	9.560214	-0.023032	0.018290	0.014916	-0.385957	0.004802	-0.591725	-0.069025	-0.061984	0.096792	-0.990972
5247	1.072415	-2.061430	10.158253	0.005489	0.039240	0.027563	-0.386481	0.005768	-0.593656	-0.068573	-0.061194	0.096604	-0.991071
5248	1.381763	-1.670881	9.674617	-0.051575	0.044543	0.000729	-0.383330	0.005063	-0.592542	-0.068808	-0.060326	0.097582	-0.991012
5249	1.208188	-1.613517	9.114412	-0.151571	0.029019	-0.035226	-0.384399	0.009192	-0.594044	-0.069772	-0.059648	0.100437	-0.990700
5250	1.269706	-1.791822	9.164703	-0.067559	-0.000755	-0.025966	-0.384414	0.011390	-0.593372	-0.070441	-0.059710	0.101761	-0.990514
5251	1.447034	-1.998456	9.684707	0.059374	0.007839	-0.012781	-0.382832	0.010282	-0.593277	-0.070665	-0.059711	0.100500	-0.990626
5252	1.534807	-1.887797	9.915935	0.003778	0.030432	0.015085	-0.382171	0.009179	-0.592778	-0.070531	-0.059169	0.100417	-0.990677
5253	1.682448	-1.827563	9.540445	-0.103465	0.037473	0.000206	-0.382582	0.012205	-0.592612	-0.070750	-0.058352	0.102357	-0.990511
5254	1.413404	-1.960944	9.281682	0.034346	0.016657	-0.004093	-0.382965	0.011108	-0.594176	-0.070956	-0.058163	0.101667	-0.990579
5255	1.523723	-2.071932	9.447681	0.019956	0.002572	0.002741	-0.382174	0.010554	-0.594064	-0.070907	-0.058224	0.101231	-0.990623
5256	1.245113	-1.862948	9.438068	0.027171	0.028911	-0.000509	-0.381385	0.011100	-0.595369	-0.071120	-0.057770	0.100671	-0.990692
5257	1.274885	-1.752468	9.463115	-0.001540	0.004363	0.009780	-0.380849	0.009449	-0.595654	-0.070961	-0.057752	0.100665	-0.990705
5258	1.207944	-1.664784	9.652154	0.046866	0.023648	-0.009149	-0.380725	0.010135	-0.594869	-0.071300	-0.057449	0.099712	-0.990794
5259	1.393577	-1.709265	9.736558	0.115690	0.023566	0.003622	-0.382412	0.007671	-0.596427	-0.071168	-0.057233	0.097335	-0.991053
5260	1.362378	-1.680350	9.674675	0.034343	0.046333	-0.003921	-0.380430	0.005737	-0.596996	-0.071458	-0.056452	0.096604	-0.991148
5261	1.164505	-1.659781	9.604521	0.108545	0.043766	0.010774	-0.381730	0.004095	-0.597902	-0.071233	-0.055815	0.094339	-0.991419
5262	1.319640	-1.576790	9.611346	0.166674	0.021858	0.011089	-0.380133	0.000651	-0.598350	-0.070985	-0.055683	0.091032	-0.991753
5263	1.073430	-1.562992	9.563161	0.077302	0.037704	-0.005289	-0.380236	-0.003057	-0.600463	-0.071101	-0.055150	0.089368	-0.991926
5264	1.159764	-1.647688	9.614314	0.034347	0.042904	-0.003865	-0.379436	-0.004848	-0.601013	-0.071361	-0.054438	0.088640	-0.992012
5265	1.130637	-1.669078	9.623933	0.070089	0.051641	0.008768	-0.379964	-0.003882	-0.601905	-0.071230	-0.053589	0.087119	-0.992202
5266	1.179261	-1.621486	9.580801	0.127310	0.022771	0.010839	-0.379405	-0.008419	-0.604166	-0.071032	-0.053387	0.084588	-0.992446
5267	1.246808	-1.631533	9.613749	0.041407	0.023594	0.011955	-0.379394	-0.009930	-0.604961	-0.070818	-0.053052	0.083686	-0.992556
5268	1.261202	-1.645959	9.651911	-0.024759	0.020092	-0.000003	-0.379000	-0.009657	-0.605354	-0.071028	-0.052702	0.084168	-0.992519
5269	1.092823	-1.557819	9.731281	0.055805	0.028911	-0.007248	-0.378471	-0.011173	-0.603948	-0.071189	-0.052317	0.082958	-0.992629
5270	1.198755	-1.597528	9.600135	-0.005894	0.032401	-0.011247	-0.377421	-0.010216	-0.605383	-0.071604	-0.051769	0.083034	-0.992622
5271	1.200441	-1.698626	9.577329	-0.049776	0.030626	-0.002782	-0.377297	-0.008842	-0.605371	-0.071787	-0.051196	0.083935	-0.992563
5272	1.096714	-1.683434	9.561575	-0.029970	0.009741	-0.035282	-0.376376	-0.008434	-0.606810	-0.072711	-0.051100	0.084500	-0.992452
5273	1.096715	-1.685619	9.633648	-0.060465	0.023675	-0.016951	-0.375469	-0.007065	-0.605511	-0.073173	-0.050671	0.085620	-0.992344
5274	1.202993	-1.679412	9.575124	-0.103446	0.009633	-0.012057	-0.375872	-0.004589	-0.607040	-0.073743	-0.050426	0.087668	-0.992136
5275	1.139945	-1.717328	9.599265	-0.042580	0.007929	-0.018659	-0.375362	-0.002393	-0.606246	-0.074193	-0.050343	0.088464	-0.992036
5276	1.371970	-1.687817	9.616828	-0.024774	0.002570	-0.000989	-0.377731	-0.002381	-0.604522	-0.074474	-0.050332	0.088973	-0.991970
5277	1.352745	-1.675574	9.638764	0.012803	0.004330	-0.000701	-0.376417	-0.002388	-0.604931	-0.074505	-0.050390	0.088698	-0.991989
5278	1.174229	-1.648080	9.522861	-0.049781	0.014899	-0.004582	-0.376030	-0.000466	-0.606087	-0.074996	-0.050095	0.089686	-0.991878
5279	1.338260	-1.668855	9.439496	-0.012168	0.013143	-0.010534	-0.376290	-0.000602	-0.606475	-0.075263	-0.049970	0.089887	-0.991846
5280	1.250623	-1.771256	9.549624	0.002214	0.018440	-0.027149	-0.375770	-0.000055	-0.605957	-0.076245	-0.049715	0.089820	-0.991790
5281	1.177956	-1.804235	9.590728	-0.080213	0.014878	-0.004838	-0.376035	0.000771	-0.606465	-0.076468	-0.049446	0.091384	-0.991643
5282	1.178177	-1.770806	9.511803	0.014716	0.027201	-0.018192	-0.374198	0.001036	-0.606490	-0.077547	-0.048996	0.091078	-0.991610
5283	1.071443	-1.841856	9.600827	-0.005014	0.028941	-0.010383	-0.375377	0.001456	-0.608027	-0.077831	-0.048573	0.091133	-0.991604
5284	1.125046	-1.774922	9.603538	0.025350	0.018409	-0.000510	-0.374591	0.001726	-0.607906	-0.078741	-0.048263	0.090655	-0.991591
5285	1.100614	-1.813346	9.560048	-0.060577	0.019259	0.007679	-0.373680	0.002820	-0.607519	-0.078702	-0.047911	0.091852	-0.991501
5286	1.134641	-1.782345	9.560111	-0.031117	0.011352	0.020198	-0.372768	0.004465	-0.608037	-0.080071	-0.047534	0.092564	-0.991343
5287	1.003962	-1.822226	9.555973	-0.042762	0.004387	0.021000	-0.374091	0.005571	-0.607096	-0.079722	-0.047476	0.093451	-0.991291
5288	0.965287	-1.831221	9.661947	-0.032044	0.021864	0.027317	-0.372785	0.007076	-0.607621	-0.082388	-0.046737	0.094235	-0.991034
5289	1.067432	-1.726470	9.570947	0.009147	0.000887	0.016960	-0.372531	0.008448	-0.607221	-0.082064	-0.046832	0.094095	-0.991069
5290	1.111030	-1.707599	9.561174	-0.008712	0.005261	0.010669	-0.372783	0.005976	-0.606333	-0.085421	-0.046449	0.094446	-0.990770
5291	1.148826	-1.832245	9.794934	-0.026610	0.002589	0.003437	-0.372528	0.008999	-0.609165	-0.085402	-0.046479	0.094998	-0.990718
5292	1.190161	-1.789554	9.703745	-0.015769	0.008767	-0.014968	-0.372924	0.008451	-0.607605	-0.087337	-0.046247	0.095368	-0.990524
5293	1.144827	-1.707937	9.536846	-0.031848	0.004439	-0.016829	-0.372661	0.008312	-0.607481	-0.087730	-0.046274	0.096000	-0.990427
5294	1.158525	-1.818654	9.545068	-0.045320	0.016649	-0.002811	-0.371091	0.009815	-0.608269	-0.089301	-0.045824	0.096945	-0.990216
5295	1.134189	-1.847135	9.607435	0.111195	0.009662	0.007116	-0.372140	0.009546	-0.608256	-0.089098	-0.045960	0.094759	-0.990439
5296	1.197575	-1.761190	9.559812	0.076354	0.000923	-0.005506	-0.372105	0.003499	-0.608316	-0.090397	-0.046065	0.093311	-0.990454
5297	1.173362	-1.770607	9.564718	-0.055145	0.018395	-0.006396	-0.372108	0.004875	-0.609861	-0.090631	-0.045763	0.094393	-0.990344
5298	1.081492	-1.788873	9.649415	0.088007	0.007953	-0.010656	-0.370410	0.005827	-0.608708	-0.091262	-0.045836	0.092661	-0.990446
5299	1.072205	-1.731582	9.484329	-0.070241	0.023737	-0.027595	-0.371193	0.004869	-0.608706	-0.091939	-0.045437	0.094015	-0.990275
5300	1.042438	-1.846388	9.617848	-0.046128	0.023713	-0.022150	-0.370414	0.006376	-0.608443	-0.093408	-0.044929	0.094920	-0.990074
5301	1.013255	-1.877251	9.675424	0.048740	0.027250	-0.028494	-0.369622	0.006648	-0.610271	-0.094001	-0.044677	0.093916	-0.990125
5302	1.080912	-1.866195	9.530771	-0.019284	0.035964	-0.016636	-0.368568	0.006092	-0.610292	-0.095210	-0.043980	0.094264	-0.990008
5303	0.974604	-1.877169	9.603661	0.073724	0.029867	-0.010665	-0.368176	0.006227	-0.609777	-0.095433	-0.043688	0.092785	-0.990139
5304	0.985081	-1.759689	9.508790	0.003914	0.037714	-0.000549	-0.368168	0.005128	-0.610438	-0.096299	-0.042971	0.092682	-0.990096
5305	1.113462	-1.707404	9.630850	0.070104	0.021925	-0.003679	-0.367769	0.004577	-0.611099	-0.096373	-0.042818	0.091296	-0.990224
5306	1.062416	-1.755058	9.647565	0.015565	0.032437	-0.010201	-0.366025	-0.000929	-0.612479	-0.097758	-0.042215	0.090977	-0.990144
5307	1.084549	-1.697638	9.604775	0.012810	0.030649	0.006520	-0.364985	0.000302	-0.611703	-0.097695	-0.041763	0.090718	-0.990193
5308	1.068494	-1.577429	9.548618	0.123819	0.042962	-0.001407	-0.364967	-0.002584	-0.612121	-0.098131	-0.041213	0.088212	-0.990399
5309	1.111981	-1.577453	9.651583	0.120168	0.042896	0.011768	-0.363627	-0.006163	-0.613866	-0.097897	-0.040727	0.085798	-0.990654
5310	1.136392	-1.543684	9.745487	0.139774	0.049833	0.028676	-0.361770	-0.009058	-0.614572	-0.097715	-0.040025	0.082985	-0.990941
5311	1.131827	-1.505298	9.702709	0.107660	0.048133	0.008179	-0.360952	-0.013047	-0.616702	-0.097570	-0.039428	0.080801	-0.991159
5312	0.943375	-1.522815	9.785844	0.073648	0.021929	0.000838	-0.361212	-0.014145	-0.615540	-0.097795	-0.039210	0.079323	-0.991265
5313	0.882401	-1.604424	9.684496	-0.022960	0.007960	-0.006081	-0.359621	-0.016215	-0.616754	-0.097969	-0.039172	0.079799	-0.991211
5314	0.875042	-1.618944	9.636327	-0.009486	0.008001	-0.016556	-0.359889	-0.015114	-0.616999	-0.098629	-0.039091	0.079984	-0.991134
5315	0.976618	-1.581204	9.611918	0.041490	0.009814	-0.014393	-0.360504	-0.015533	-0.616578	-0.098920	-0.039153	0.079181	-0.991167
5316	1.014935	-1.627056	9.659126	-0.042641	0.023751	-0.006166	-0.361158	-0.016217	-0.616185	-0.099347	-0.038685	0.079997	-0.991077
5317	0.991295	-1.557047	9.684168	0.025279	0.001869	0.004845	-0.359983	-0.015399	-0.615545	-0.099257	-0.038845	0.079554	-0.991116
5318	1.059726	-1.439969	9.605616	0.012729	0.004465	0.013579	-0.359576	-0.016500	-0.617252	-0.099170	-0.038841	0.079325	-0.991143
5319	1.006188	-1.499526	9.655861	-0.002454	0.018475	0.009998	-0.359051	-0.016503	-0.617130	-0.099025	-0.038615	0.079401	-0.991160
5320	0.928833	-1.513191	9.709243	0.070059	0.001043	-0.005379	-0.360094	-0.018147	-0.616870	-0.099236	-0.038825	0.078026	-0.991240
5321	0.953554	-1.427326	9.536983	0.030742	0.015064	-0.007363	-0.357990	-0.018433	-0.617035	-0.099404	-0.038759	0.077437	-0.991272
5322	0.968004	-1.436677	9.661719	0.134500	0.039537	0.003166	-0.357970	-0.020906	-0.618879	-0.099435	-0.038322	0.074714	-0.991495
5323	0.881460	-1.383071	9.667890	0.201551	0.005449	0.005330	-0.358604	-0.025714	-0.617487	-0.099205	-0.038765	0.070764	-0.991790
5324	0.862532	-1.329890	9.707116	0.028848	0.016757	0.012058	-0.357535	-0.028469	-0.618180	-0.099158	-0.038555	0.070189	-0.991844
5325	0.896471	-1.310944	9.697428	-0.058871	0.007962	0.017549	-0.358328	-0.027365	-0.618547	-0.098890	-0.038409	0.071409	-0.991789
5326	0.842958	-1.363616	9.639606	0.005563	0.002766	0.014482	-0.358068	-0.026816	-0.618676	-0.098769	-0.038428	0.071325	-0.991807
5327	0.874633	-1.325248	9.683032	0.005513	0.007970	0.025953	-0.357546	-0.026407	-0.618290	-0.098284	-0.038392	0.071274	-0.991860
5328	0.930318	-1.306288	9.733238	0.048435	-0.006046	0.026201	-0.356494	-0.027100	-0.617533	-0.097885	-0.038653	0.070365	-0.991954
5329	0.862738	-1.303229	9.774712	-0.005264	0.009684	0.032936	-0.356232	-0.026551	-0.618311	-0.097273	-0.038550	0.070527	-0.992007
5330	0.949632	-1.306476	9.721053	0.055638	0.014960	0.022800	-0.355957	-0.027927	-0.619498	-0.096976	-0.038412	0.069433	-0.992119
5331	0.845255	-1.382626	9.721079	0.034181	-0.001617	0.013787	-0.356204	-0.030949	-0.619264	-0.096697	-0.038634	0.068822	-0.992180
5332	0.958864	-1.364435	9.667436	-0.013153	0.015002	0.001137	-0.357512	-0.031492	-0.619900	-0.096913	-0.038390	0.069076	-0.992150
5333	0.893751	-1.354165	9.713778	0.009180	0.011504	0.006595	-0.355182	-0.026282	-0.618454	-0.096813	-0.038314	0.068935	-0.992173
5334	0.901431	-1.291829	9.668766	0.059266	-0.001605	0.008686	-0.355951	-0.029301	-0.618992	-0.096691	-0.038537	0.067787	-0.992255
5335	0.921259	-1.219887	9.650196	0.030644	0.008005	0.010284	-0.355431	-0.028205	-0.619249	-0.096497	-0.038567	0.067227	-0.992311
5336	0.795639	-1.232843	9.812149	0.039606	0.004530	0.001556	-0.355677	-0.031778	-0.618241	-0.096604	-0.038636	0.066454	-0.992350
5337	0.877994	-1.195187	9.751790	0.005589	0.014989	0.010142	-0.355404	-0.033153	-0.619038	-0.096441	-0.038472	0.066374	-0.992378
5338	0.873052	-1.209697	9.713214	0.072731	0.004541	0.000019	-0.355529	-0.033839	-0.619823	-0.096556	-0.038607	0.064942	-0.992456
5339	0.921305	-1.212737	9.628649	0.019908	0.012377	0.011985	-0.355384	-0.037002	-0.618427	-0.096342	-0.038520	0.064582	-0.992504
5340	0.911672	-1.210161	9.660004	0.079829	0.027243	0.021290	-0.354860	-0.036455	-0.618949	-0.096057	-0.038191	0.062982	-0.992647
5341	0.955617	-1.145344	9.732468	0.096803	0.019339	0.023146	-0.353259	-0.039486	-0.621082	-0.095571	-0.038102	0.061090	-0.992815
5342	0.989711	-1.104751	9.723026	0.009137	0.011445	0.017190	-0.354044	-0.040857	-0.619785	-0.095417	-0.037956	0.060921	-0.992846
5343	0.873625	-1.132471	9.800613	0.009157	0.013228	0.011056	-0.352201	-0.041417	-0.620078	-0.095231	-0.037839	0.060770	-0.992878
5344	0.753435	-1.054725	9.749673	0.066525	0.023830	-0.006939	-0.352711	-0.043613	-0.621001	-0.095512	-0.037586	0.059418	-0.992942
5345	0.840413	-1.045961	9.691345	0.077310	0.030836	-0.013907	-0.351131	-0.043896	-0.621678	-0.095791	-0.037274	0.057855	-0.993019
5346	0.857108	-1.074954	9.690867	0.095245	0.037852	-0.020812	-0.350991	-0.045271	-0.621823	-0.096289	-0.036817	0.055893	-0.993101
5347	0.757669	-1.136653	9.710242	0.055022	0.022152	-0.035243	-0.352157	-0.047738	-0.622480	-0.096997	-0.036654	0.054778	-0.993100
5348	0.723714	-1.160182	9.794379	-0.013068	0.015090	-0.019901	-0.350699	-0.050771	-0.621232	-0.097634	-0.036433	0.055015	-0.993033
5349	0.777254	-1.102803	9.818609	0.005718	0.008077	-0.021556	-0.349512	-0.050777	-0.622550	-0.098090	-0.036430	0.054923	-0.992993
5350	0.893684	-1.026975	9.743976	-0.049777	0.018518	-0.011367	-0.349916	-0.049950	-0.621236	-0.098527	-0.036063	0.055887	-0.992909
5351	0.934761	-1.022544	9.724446	0.003871	0.020253	-0.002169	-0.349792	-0.047476	-0.623033	-0.098614	-0.035800	0.055822	-0.992914
5352	0.951254	-1.075955	9.603527	-0.018528	0.016749	0.006454	-0.350312	-0.048848	-0.622259	-0.098644	-0.035511	0.056180	-0.992901
5353	0.893297	-1.079989	9.709723	0.009093	-0.006036	0.022448	-0.351234	-0.047743	-0.623533	-0.098209	-0.035760	0.056084	-0.992940
5354	0.838444	-0.987831	9.819403	0.048515	0.007989	0.012245	-0.350305	-0.049672	-0.623047	-0.098066	-0.035770	0.055132	-0.993008
