# Supplementary material for: Identification of Haptic Based Guiding Using Hard Reins
Source: PLoS One. 2015 Jul 22;10(7):e0132020. doi: 10.1371/journal.pone.0132020 (PMC4511788; doi:10.1371/journal.pone.0132020)
Supplement: S9 File — (ZIP) [file pone.0132020.s009.zip › Exp2_MotionData2/Subject10/path2/T1/gc1.txt]

// Start Time: 0
// Sample rate: 25.0Hz
// Scenario: 4.9
// Firmware Version: 2.6.1
Counter	Acc_X	Acc_Y	Acc_Z	Gyr_X	Gyr_Y	Gyr_Z	Mag_X	Mag_Y	Mag_Z	Quat_w	Quat_x	Quat_y	Quat_z
4763	8.654921	4.569179	-0.231972	-0.221648	-0.359159	0.150547	-0.605091	-0.386524	-0.267015	0.687853	0.248756	-0.678504	-0.067904
4764	9.047987	4.326148	-0.397993	-0.061137	-0.254061	0.188354	-0.609988	-0.382251	-0.263079	0.684929	0.244911	-0.682897	-0.067402
4765	9.317503	4.234602	-0.403837	0.056468	-0.161916	0.197656	-0.615585	-0.376630	-0.257520	0.682699	0.242706	-0.686160	-0.064805
4766	8.799541	4.103335	-0.648575	0.199977	-0.128731	0.188564	-0.622254	-0.372552	-0.248978	0.680169	0.242564	-0.689144	-0.060124
4767	8.696339	4.322851	-0.689173	0.283698	-0.130540	0.276830	-0.626713	-0.368010	-0.241963	0.677299	0.242392	-0.692593	-0.053175
4768	8.798055	4.315671	-0.929707	0.398681	-0.069443	0.328355	-0.630460	-0.365138	-0.235754	0.674692	0.243062	-0.695569	-0.043537
4769	9.075731	3.951057	-1.010091	0.566938	-0.016058	0.352453	-0.637700	-0.360312	-0.227858	0.671945	0.245738	-0.697952	-0.031075
4770	8.967402	3.566327	-0.834658	0.651222	0.095540	0.344098	-0.641043	-0.355800	-0.220575	0.670191	0.249607	-0.698752	-0.016904
4771	8.901507	3.460950	-0.898090	0.617421	0.153904	0.339317	-0.645488	-0.352387	-0.213629	0.669291	0.253128	-0.698546	-0.003060
4772	9.074488	3.499619	-0.979176	0.624312	0.187810	0.388868	-0.651380	-0.345484	-0.208128	0.668672	0.255928	-0.698025	0.011805
4773	9.329088	3.348008	-1.018666	0.531121	0.169398	0.394250	-0.654346	-0.340346	-0.205133	0.668148	0.257430	-0.697618	0.025253
4774	9.303684	2.874906	-0.986988	0.628213	0.150469	0.398057	-0.660251	-0.333900	-0.201891	0.666704	0.260063	-0.697327	0.040096
4775	9.186842	2.733916	-1.080144	0.557095	0.196478	0.401463	-0.664201	-0.327510	-0.198113	0.666140	0.261670	-0.696316	0.054141
4776	9.418016	2.415468	-0.962861	0.512142	0.204214	0.428892	-0.667643	-0.318748	-0.196704	0.665741	0.262175	-0.695287	0.068039
4777	9.504173	2.118344	-0.912471	0.433396	0.187531	0.357165	-0.671628	-0.311900	-0.196523	0.665529	0.262650	-0.694068	0.079728
4778	9.470179	1.992223	-0.892701	0.375452	0.159927	0.313024	-0.673818	-0.304723	-0.197873	0.665209	0.262921	-0.693026	0.089915
4779	9.484647	1.850651	-0.831371	0.299832	0.115662	0.224841	-0.678036	-0.299700	-0.195013	0.664799	0.263503	-0.692155	0.097618
4780	9.609510	1.811492	-0.870108	0.234501	0.120666	0.175177	-0.680275	-0.298423	-0.194355	0.664841	0.263870	-0.691071	0.103826
4781	9.634344	1.810029	-0.774440	0.135274	0.079717	0.094310	-0.680618	-0.294768	-0.196637	0.665019	0.264109	-0.690271	0.107338
4782	9.653261	1.917827	-0.866220	0.142636	0.084431	0.061303	-0.681496	-0.291623	-0.196992	0.665266	0.264839	-0.689252	0.110516
4783	9.641686	1.912208	-0.803030	0.101019	0.063322	0.046573	-0.680925	-0.292499	-0.196633	0.665491	0.265306	-0.688478	0.112837
4784	9.631647	1.791039	-0.803445	0.088072	0.028020	-0.024989	-0.680651	-0.292872	-0.197775	0.665428	0.266662	-0.687848	0.113852
4785	9.632008	1.961123	-0.828916	0.105521	0.049784	0.010823	-0.679524	-0.293225	-0.196691	0.665517	0.267704	-0.687049	0.115691
4786	9.590636	1.840192	-0.830573	0.081650	0.038961	0.008012	-0.681210	-0.292326	-0.197178	0.665561	0.268482	-0.686463	0.117104
4787	9.557616	1.870889	-0.751853	0.073842	0.041901	-0.010360	-0.680624	-0.294862	-0.197619	0.665758	0.269406	-0.685725	0.118188
4788	9.629127	1.937577	-0.879680	0.067132	0.060949	0.010724	-0.680059	-0.295576	-0.197668	0.666165	0.269933	-0.684879	0.119587
4789	9.576570	1.888388	-0.800751	0.024632	0.003655	0.000622	-0.680068	-0.294474	-0.197042	0.666074	0.270141	-0.684825	0.119937
4790	9.591245	1.853761	-0.758053	0.055353	0.022956	-0.015866	-0.679767	-0.296313	-0.197158	0.666090	0.270944	-0.684376	0.120594
4791	9.577501	1.965092	-0.732549	0.060874	0.023639	-0.012138	-0.679118	-0.296067	-0.197724	0.666107	0.271760	-0.683897	0.121379
4792	9.538709	1.838970	-0.710184	0.063822	0.004891	-0.037823	-0.680500	-0.296369	-0.196892	0.665886	0.272995	-0.683556	0.121739
4793	9.620637	2.033481	-0.791680	0.043528	0.005303	-0.043321	-0.679214	-0.298674	-0.196489	0.665821	0.274049	-0.683192	0.121771
4794	9.612944	1.927040	-0.806577	0.042006	0.024095	-0.034198	-0.678223	-0.298917	-0.194700	0.665965	0.274930	-0.682653	0.122018
4795	9.557892	2.009710	-0.794319	0.072714	0.016525	-0.047888	-0.677644	-0.301016	-0.195393	0.665902	0.276408	-0.682041	0.122449
4796	9.592313	2.027777	-0.713373	0.068553	-0.014760	-0.063432	-0.675933	-0.304551	-0.196045	0.665440	0.278125	-0.681795	0.122443
4797	9.553353	2.082125	-0.769638	0.042808	-0.005965	-0.070870	-0.675152	-0.306874	-0.193949	0.665290	0.279572	-0.681422	0.122032
4798	9.606027	2.121355	-0.829315	0.035827	-0.006691	-0.058020	-0.674586	-0.307723	-0.194146	0.665105	0.280757	-0.681177	0.121694
4799	9.562615	2.082715	-0.818283	0.017874	-0.022020	-0.078233	-0.672890	-0.309469	-0.193712	0.664890	0.282014	-0.681034	0.120752
4800	9.546258	2.155107	-0.783388	0.008058	-0.015177	-0.069078	-0.672849	-0.311801	-0.192322	0.664768	0.283006	-0.680902	0.119847
4801	9.543604	2.160429	-0.817066	0.008252	-0.015611	-0.061737	-0.671963	-0.315518	-0.191862	0.664654	0.283896	-0.680787	0.119025
4802	9.572352	2.175146	-0.844611	0.005513	0.001778	-0.028729	-0.672229	-0.316374	-0.191633	0.664677	0.284275	-0.680658	0.118729
4803	9.517115	2.151130	-0.830514	0.001104	-0.009813	-0.019527	-0.671001	-0.316255	-0.189840	0.664581	0.284483	-0.680722	0.118403
4804	9.538898	2.182508	-0.831124	0.016481	-0.001133	-0.026842	-0.671564	-0.316475	-0.190964	0.664501	0.284970	-0.680624	0.118246
4805	9.553331	2.165375	-0.826946	0.009385	-0.009940	-0.017665	-0.670156	-0.317639	-0.190770	0.664351	0.285264	-0.680680	0.118056
4806	9.548438	2.204560	-0.853074	-0.002054	-0.017209	-0.034188	-0.670413	-0.318677	-0.189716	0.664172	0.285657	-0.680790	0.117471
4807	9.499501	2.201332	-0.947871	0.023529	0.023550	-0.039723	-0.670418	-0.318778	-0.190559	0.664447	0.286363	-0.680243	0.117370
4808	9.527010	2.150610	-0.797076	-0.029322	-0.034201	-0.025968	-0.669455	-0.317414	-0.189786	0.664178	0.286296	-0.680701	0.116401
4809	9.562653	2.195126	-0.880233	-0.040616	-0.005661	-0.040704	-0.670256	-0.319567	-0.188935	0.664424	0.286230	-0.680685	0.115247
4810	9.491446	2.320571	-0.794638	-0.029252	0.011880	-0.026938	-0.668598	-0.319645	-0.190769	0.664779	0.286092	-0.680514	0.114552
4811	9.558519	2.242736	-0.812144	-0.034935	-0.002438	-0.033348	-0.669713	-0.319360	-0.190462	0.665019	0.285994	-0.680481	0.113589
4812	9.558596	2.349910	-0.847676	-0.036966	-0.027934	-0.037883	-0.669991	-0.320014	-0.191476	0.664903	0.285977	-0.680799	0.112401
4813	9.579496	2.551789	-0.723969	0.005372	-0.009276	-0.028612	-0.669264	-0.321121	-0.189319	0.664811	0.286373	-0.680788	0.112002
4814	9.502083	2.255347	-0.638476	0.006910	-0.082227	-0.102880	-0.668400	-0.322613	-0.188025	0.663845	0.287953	-0.681351	0.110243
4815	9.492205	2.109508	-0.607661	-0.039106	-0.141209	-0.177225	-0.667786	-0.325836	-0.185997	0.662541	0.290059	-0.682320	0.106512
4816	9.384470	2.327878	-0.921008	-0.177474	-0.156347	-0.287577	-0.665441	-0.333104	-0.182841	0.661997	0.291859	-0.683159	0.099354
4817	9.348227	2.044732	-1.124371	-0.301619	-0.185681	-0.345641	-0.662846	-0.338898	-0.180991	0.661884	0.292836	-0.684207	0.089547
4818	9.164373	2.539951	-1.428238	-0.445839	-0.170888	-0.401887	-0.658725	-0.346125	-0.182173	0.662792	0.292616	-0.684937	0.077101
4819	9.169551	2.490513	-1.361129	-0.547593	-0.134726	-0.448027	-0.653910	-0.353477	-0.183928	0.664767	0.291568	-0.684925	0.062846
4820	9.247447	2.928240	-1.134165	-0.617030	-0.086760	-0.446306	-0.646622	-0.361457	-0.191044	0.667627	0.289470	-0.684238	0.047950
4821	9.169218	2.980211	-0.990822	-0.638131	-0.099386	-0.481199	-0.639361	-0.367582	-0.198464	0.670331	0.287483	-0.683355	0.032198
4822	9.152643	3.473136	-0.851741	-0.668759	-0.107981	-0.459141	-0.632090	-0.374809	-0.206511	0.672876	0.284723	-0.682572	0.016268
4823	9.138854	3.525725	-0.788088	-0.680871	-0.109130	-0.501363	-0.628315	-0.379933	-0.212999	0.675329	0.282286	-0.681356	-0.000411
4824	9.025031	3.952566	-0.732747	-0.644489	-0.127457	-0.504886	-0.620323	-0.389020	-0.220888	0.677107	0.280317	-0.680197	-0.016743
4825	8.962560	4.050256	-0.751510	-0.609231	-0.119454	-0.486476	-0.612516	-0.394688	-0.229122	0.678653	0.278498	-0.678841	-0.032306
4826	8.809080	4.254937	-0.744437	-0.553787	-0.082070	-0.468076	-0.606740	-0.404206	-0.236180	0.680226	0.277162	-0.676979	-0.046627
4827	8.830194	4.588138	-0.648864	-0.560796	-0.115713	-0.381720	-0.599641	-0.408224	-0.243190	0.681351	0.274461	-0.675887	-0.060078
4828	8.689831	4.698188	-0.464177	-0.479264	-0.074852	-0.345848	-0.594617	-0.411377	-0.246919	0.682485	0.272400	-0.674444	-0.071674
4829	8.600101	4.792508	-0.578549	-0.388450	-0.060658	-0.372311	-0.588918	-0.414809	-0.253879	0.683214	0.271917	-0.672679	-0.082358
4830	8.696670	4.874411	-0.588871	-0.495508	-0.047552	-0.339473	-0.584169	-0.419942	-0.260517	0.684641	0.269512	-0.670678	-0.093919
4831	8.632627	4.790182	-0.422796	-0.400225	-0.051872	-0.333798	-0.580162	-0.421655	-0.267355	0.685443	0.268293	-0.668832	-0.104166
4832	8.627655	5.049675	-0.242197	-0.294725	-0.042493	-0.217944	-0.574740	-0.423779	-0.272001	0.685965	0.266960	-0.667675	-0.111333
4833	8.416588	5.293365	-0.220640	-0.160073	-0.078799	-0.171750	-0.570538	-0.427391	-0.274774	0.685385	0.266775	-0.667500	-0.116283
4834	8.411191	5.316361	-0.304819	-0.083638	-0.077574	-0.118383	-0.569132	-0.428541	-0.274858	0.684501	0.266928	-0.667790	-0.119433
4835	8.322231	5.343486	-0.291655	0.020731	-0.053501	-0.048497	-0.567695	-0.430916	-0.273066	0.683568	0.267634	-0.668335	-0.120150
4836	8.357942	5.217168	-0.293814	0.030841	-0.064911	-0.011769	-0.569632	-0.430961	-0.271516	0.682490	0.267952	-0.669291	-0.120249
4837	8.327914	5.133964	-0.401915	0.052708	-0.032313	-0.019143	-0.571281	-0.431588	-0.269726	0.681736	0.268751	-0.669779	-0.120021
4838	8.390414	5.145969	-0.425910	-0.071321	-0.011520	-0.006557	-0.569793	-0.431093	-0.274591	0.681931	0.267728	-0.669789	-0.121137
4839	8.284101	5.132606	-0.458249	0.014188	-0.014383	-0.024764	-0.570081	-0.430510	-0.274831	0.681608	0.268118	-0.669914	-0.121401
4840	8.342558	5.253035	-0.428253	0.020715	0.018412	0.011933	-0.569520	-0.431460	-0.275871	0.681756	0.268176	-0.669837	-0.120870
4841	8.319129	5.203264	-0.321435	0.056923	0.000640	-0.000824	-0.569187	-0.431909	-0.269626	0.681462	0.268865	-0.669988	-0.120155
4842	8.273838	5.197178	-0.566126	0.017449	-0.007934	-0.040362	-0.569160	-0.433644	-0.268896	0.681150	0.269526	-0.669976	-0.120511
4843	8.294180	5.102501	-0.388783	-0.089983	-0.034313	-0.087331	-0.569559	-0.433611	-0.266519	0.680965	0.269287	-0.669784	-0.123129
4844	8.279121	4.864655	-0.365619	-0.178468	-0.059858	-0.180181	-0.567037	-0.435443	-0.267493	0.680655	0.269008	-0.669240	-0.128305
4845	8.308850	4.948382	-0.296145	-0.327223	-0.097622	-0.265723	-0.561593	-0.438482	-0.270800	0.680409	0.267731	-0.668309	-0.136845
4846	8.237167	5.184404	-0.318493	-0.372139	-0.114763	-0.300628	-0.559232	-0.441892	-0.277170	0.679999	0.266258	-0.667264	-0.146515
4847	8.143436	5.497498	-0.110075	-0.386230	-0.142061	-0.274882	-0.554518	-0.443151	-0.281895	0.679335	0.264118	-0.666600	-0.156177
4848	8.009907	5.647209	0.006991	-0.340240	-0.175272	-0.260976	-0.551855	-0.444603	-0.282010	0.677938	0.262311	-0.666565	-0.165179
4849	8.024131	5.803596	-0.089127	-0.444042	-0.175176	-0.241884	-0.548648	-0.447030	-0.285537	0.677113	0.258794	-0.666189	-0.175315
4850	8.052849	6.062245	-0.223763	-0.241128	-0.152881	-0.146050	-0.548002	-0.444519	-0.287899	0.675786	0.256824	-0.666698	-0.181297
4851	7.866126	6.112666	-0.088450	-0.186587	-0.177981	-0.052339	-0.547302	-0.445470	-0.288941	0.674188	0.254236	-0.668165	-0.185443
4852	7.858166	6.145701	-0.196618	-0.094832	-0.119998	0.021154	-0.549802	-0.445211	-0.287646	0.673134	0.252134	-0.669583	-0.187024
4853	7.864244	5.947682	-0.260930	-0.071976	-0.133123	0.055136	-0.550953	-0.441571	-0.286434	0.671929	0.249825	-0.671393	-0.187964
4854	7.972588	5.932424	-0.265081	-0.061540	-0.087874	0.099149	-0.554288	-0.440775	-0.284261	0.671416	0.247232	-0.672884	-0.187894
4855	7.994398	5.819867	-0.201421	0.048444	-0.085130	0.140638	-0.556831	-0.437382	-0.283331	0.670566	0.245569	-0.674912	-0.185824
4856	8.162471	5.741663	-0.244443	0.061235	-0.073228	0.172782	-0.562874	-0.432251	-0.282120	0.669898	0.243664	-0.677020	-0.183052
4857	8.162292	5.912692	-0.339928	0.167944	-0.072536	0.264773	-0.568881	-0.428908	-0.279068	0.669063	0.241959	-0.679895	-0.177632
4858	8.194437	5.529901	-0.382267	0.178258	-0.067646	0.306018	-0.572938	-0.423362	-0.272411	0.668337	0.239832	-0.682946	-0.171436
4859	8.309046	5.630902	-0.559785	0.223383	-0.050100	0.350158	-0.580347	-0.418371	-0.267849	0.667766	0.237756	-0.686053	-0.163989
4860	8.147807	5.370073	-0.734177	0.339884	-0.033170	0.462218	-0.588606	-0.411573	-0.262330	0.667151	0.235722	-0.689814	-0.153302
4861	8.158536	4.801618	-0.663414	0.365878	0.037878	0.535471	-0.595770	-0.402459	-0.255284	0.667535	0.233214	-0.692920	-0.140962
4862	8.494263	4.828851	-0.881078	0.398443	0.032759	0.590670	-0.606459	-0.390939	-0.250010	0.667709	0.230305	-0.696344	-0.127396
4863	8.558559	4.741920	-0.942013	0.482657	0.021142	0.627553	-0.615318	-0.381133	-0.244997	0.667288	0.227937	-0.700128	-0.112217
4864	8.750178	4.647434	-1.048815	0.442572	0.030874	0.528385	-0.624854	-0.370908	-0.236745	0.666803	0.226384	-0.703106	-0.098825
4865	8.748895	4.257035	-1.048897	0.445026	0.033926	0.445737	-0.630180	-0.364470	-0.230579	0.666076	0.226007	-0.705537	-0.086494
4866	8.657310	3.938246	-0.917132	0.368602	0.033879	0.356514	-0.638779	-0.354164	-0.227212	0.665442	0.225796	-0.707364	-0.076422
4867	8.992961	3.690027	-1.027907	0.326792	0.129878	0.355391	-0.642039	-0.347756	-0.223997	0.666296	0.225200	-0.707752	-0.066499
4868	9.075944	3.531507	-0.824341	0.278568	0.062978	0.337050	-0.646000	-0.341438	-0.221617	0.666329	0.224116	-0.708829	-0.057781
4869	9.104024	3.486423	-0.912630	0.256447	0.112963	0.256177	-0.649106	-0.337345	-0.220359	0.667047	0.223902	-0.708797	-0.050229
4870	9.154161	3.318596	-0.901108	0.247737	0.095101	0.169919	-0.652481	-0.334223	-0.219437	0.667415	0.224775	-0.708586	-0.044039
4871	9.050529	3.319373	-0.904473	0.196260	0.060805	0.129477	-0.654455	-0.331430	-0.217991	0.667495	0.225471	-0.708571	-0.039249
4872	9.180182	3.299743	-0.955337	0.199129	0.033921	0.102022	-0.654188	-0.329794	-0.216776	0.667122	0.226592	-0.708791	-0.034930
4873	9.242756	3.350641	-0.986327	0.179502	0.022669	0.122210	-0.656147	-0.328138	-0.215261	0.666706	0.227119	-0.709212	-0.030638
4874	9.286191	3.362415	-0.983044	0.158833	0.014272	0.171744	-0.659499	-0.325541	-0.212280	0.666255	0.226706	-0.709951	-0.026036
4875	9.202118	3.252815	-0.903330	0.168339	-0.001383	0.186434	-0.661474	-0.322869	-0.211259	0.665562	0.226143	-0.710942	-0.021152
4876	9.382733	3.329741	-0.948225	0.158751	-0.034098	0.242491	-0.664180	-0.317236	-0.209771	0.664420	0.224688	-0.712608	-0.015828
4877	9.390504	2.945172	-1.025892	0.160953	-0.055169	0.256228	-0.667982	-0.310383	-0.203872	0.662984	0.222991	-0.714577	-0.010358
4878	9.379817	2.961708	-1.167878	0.176777	-0.118560	0.238005	-0.673172	-0.305499	-0.200733	0.660505	0.221793	-0.717296	-0.005220
4879	9.336392	2.874314	-1.137842	0.197962	-0.120573	0.208664	-0.675136	-0.300671	-0.194558	0.657912	0.221231	-0.719867	-0.000136
4880	9.344465	2.720901	-1.274392	0.262842	-0.159189	0.173956	-0.680550	-0.296759	-0.185897	0.654408	0.222069	-0.722778	0.005216
4881	9.223508	2.756745	-1.351751	0.272621	-0.152828	0.128063	-0.682624	-0.293932	-0.179287	0.650965	0.223630	-0.725348	0.010177
4882	9.195930	2.719789	-1.474133	0.303595	-0.171108	0.124466	-0.686748	-0.293131	-0.171109	0.647048	0.225695	-0.728116	0.015418
4883	9.444667	2.712171	-1.398954	0.293625	-0.150663	0.091437	-0.687526	-0.292535	-0.162696	0.643493	0.228042	-0.730414	0.020215
4884	9.491631	2.674953	-1.541031	0.346992	-0.114408	0.098824	-0.689571	-0.291712	-0.155652	0.640146	0.231003	-0.732239	0.026022
4885	9.186182	2.587678	-1.742711	0.458455	-0.069934	0.087871	-0.691190	-0.291729	-0.148943	0.636938	0.235454	-0.733311	0.033549
4886	9.202389	2.554569	-1.813572	0.362159	-0.048503	0.041766	-0.692550	-0.290324	-0.142427	0.634441	0.239366	-0.733932	0.039137
4887	9.358846	2.514715	-1.817267	0.311806	-0.067886	0.076594	-0.693890	-0.290614	-0.136016	0.631886	0.242098	-0.734942	0.044364
4888	9.293909	2.199685	-1.978708	0.318688	-0.145507	0.065649	-0.695395	-0.289563	-0.130916	0.628094	0.245177	-0.736865	0.049152
4889	9.279193	2.261211	-2.038135	0.248742	-0.116588	0.047120	-0.697264	-0.290531	-0.122031	0.625105	0.247570	-0.738350	0.052844
4890	9.326097	2.250926	-2.199356	0.226508	-0.078801	0.032338	-0.698621	-0.290457	-0.117272	0.622741	0.249911	-0.739311	0.056192
4891	9.356371	2.250779	-2.024183	0.155048	-0.056178	0.026669	-0.698312	-0.290112	-0.112790	0.621104	0.251365	-0.740012	0.058541
4892	9.215847	2.136063	-2.075225	0.179520	-0.061482	0.052366	-0.698701	-0.289488	-0.108005	0.619189	0.252796	-0.740887	0.061527
4893	9.049347	2.034564	-2.373969	0.137111	-0.030921	0.035655	-0.700236	-0.287745	-0.105512	0.617989	0.253860	-0.741329	0.063850
4894	9.087615	2.166481	-2.466316	0.084151	0.031966	0.033643	-0.702176	-0.287245	-0.103510	0.617955	0.254253	-0.741065	0.065652
4895	9.009179	1.974256	-2.556412	0.006829	0.080555	0.009505	-0.701210	-0.287078	-0.104346	0.619083	0.253960	-0.740166	0.066285
4896	9.177393	1.803132	-2.542081	-0.047741	0.156941	0.012956	-0.700671	-0.288424	-0.108897	0.621588	0.252905	-0.738403	0.066549
4897	9.770442	1.730084	-2.470542	-0.115088	0.188181	-0.011878	-0.700602	-0.287228	-0.116077	0.624929	0.251259	-0.736220	0.065676
4898	9.635601	1.801609	-2.489185	-0.148466	0.156104	-0.059625	-0.699267	-0.285997	-0.121454	0.628013	0.249929	-0.734239	0.063473
4899	9.696204	1.840240	-2.148248	-0.106130	0.092778	-0.111712	-0.694820	-0.288106	-0.126089	0.630005	0.249969	-0.732725	0.061017
4900	9.475652	2.066663	-2.099883	-0.155079	-0.009680	-0.152027	-0.695068	-0.291820	-0.128269	0.630782	0.250145	-0.732339	0.056758
4901	9.514250	2.061430	-2.091700	-0.115861	0.008373	-0.054708	-0.695071	-0.293635	-0.131728	0.631502	0.249321	-0.732173	0.054463
4902	9.479403	2.322810	-2.035559	-0.112472	0.014421	-0.063849	-0.694805	-0.293827	-0.133695	0.632307	0.248704	-0.731864	0.052052
4903	9.247286	2.558227	-1.928739	-0.133543	0.054926	-0.032766	-0.691028	-0.295819	-0.134690	0.633762	0.247293	-0.731226	0.049998
4904	9.156769	2.413163	-1.733088	-0.084920	0.100548	0.002086	-0.692321	-0.293998	-0.136798	0.635610	0.246016	-0.730100	0.049292
4905	9.278517	2.288140	-1.516262	-0.073840	0.118822	0.003926	-0.691081	-0.295509	-0.141087	0.637666	0.244756	-0.728757	0.048886
4906	9.345482	2.278782	-1.576791	-0.022477	0.088564	0.046295	-0.690578	-0.293634	-0.144881	0.638983	0.243627	-0.727934	0.049585
4907	9.543355	2.271985	-1.535931	0.005296	0.049098	0.028104	-0.692561	-0.292098	-0.146721	0.639617	0.243081	-0.727510	0.050302
4908	9.542868	2.424042	-1.662925	0.069692	-0.036682	-0.018408	-0.691146	-0.293558	-0.146266	0.638727	0.244171	-0.727887	0.050883
4909	9.482851	2.467982	-1.653149	0.037775	-0.056086	-0.046890	-0.690045	-0.292190	-0.145634	0.637749	0.245241	-0.728404	0.050595
4910	9.268374	2.591501	-1.709532	0.077149	-0.014471	-0.083611	-0.688879	-0.295918	-0.145038	0.637208	0.247339	-0.728171	0.050551
4911	9.142736	2.393013	-1.669901	0.056433	-0.007500	-0.107579	-0.687958	-0.300880	-0.142284	0.636905	0.249490	-0.727741	0.049988
4912	9.292349	2.557398	-1.710651	0.063008	0.043733	-0.070886	-0.686525	-0.304544	-0.143082	0.637259	0.251218	-0.726819	0.050238
4913	9.407824	2.473974	-1.698607	0.081836	-0.000067	-0.046910	-0.686235	-0.304226	-0.140973	0.636875	0.252805	-0.726564	0.050846
4914	9.309078	2.523375	-1.713914	0.040712	0.001769	-0.045173	-0.685790	-0.306223	-0.140821	0.636705	0.253872	-0.726340	0.050851
4915	9.397593	2.621408	-1.837342	0.051017	0.021587	-0.037811	-0.685754	-0.308791	-0.140422	0.636780	0.254919	-0.725881	0.051228
4916	9.354638	2.562457	-1.758835	0.006232	-0.015221	-0.067219	-0.684636	-0.308048	-0.138573	0.636561	0.255888	-0.725793	0.050369
4917	9.243346	2.573795	-1.822224	-0.011185	-0.013464	-0.034248	-0.685745	-0.308321	-0.138440	0.636438	0.256133	-0.725860	0.049703
4918	9.253289	2.553683	-1.774424	-0.006205	-0.006988	-0.019567	-0.684477	-0.310390	-0.139975	0.636353	0.256249	-0.725920	0.049317
4919	9.291708	2.427118	-1.757254	-0.054584	-0.009008	-0.014133	-0.684234	-0.310874	-0.140011	0.636497	0.255645	-0.726074	0.048298
4920	9.282225	2.495201	-1.766116	0.007763	-0.009519	-0.008496	-0.682851	-0.309919	-0.139686	0.636293	0.255780	-0.726210	0.048243
4921	9.373312	2.563666	-1.856022	-0.016725	0.017872	-0.003054	-0.684538	-0.309148	-0.140460	0.636623	0.255473	-0.726041	0.048050
4922	9.301852	2.523714	-1.732852	-0.036433	-0.003210	-0.019593	-0.684527	-0.310392	-0.141095	0.636746	0.255195	-0.726084	0.047239
4923	9.269869	2.615328	-1.856647	-0.018776	0.013920	-0.045274	-0.683491	-0.308511	-0.148103	0.637068	0.255482	-0.725751	0.046455
4924	9.320414	2.524827	-1.825315	0.010741	0.008691	-0.036035	-0.682634	-0.310218	-0.148217	0.637141	0.255986	-0.725530	0.046139
4925	9.299235	2.567993	-1.778354	-0.005650	0.004831	-0.032387	-0.681764	-0.313579	-0.149269	0.637251	0.256263	-0.725366	0.045662
4926	9.257620	2.486509	-1.828047	-0.008894	0.028010	-0.019608	-0.683364	-0.315277	-0.142942	0.637682	0.256372	-0.724960	0.045468
4927	9.282958	2.591469	-1.712383	0.017318	0.041350	0.002470	-0.681732	-0.314024	-0.145949	0.638172	0.256403	-0.724488	0.045956
4928	9.359600	2.572219	-1.763677	-0.044161	-0.028188	-0.032395	-0.683112	-0.313291	-0.143100	0.637986	0.256214	-0.724795	0.044727
4929	9.385346	2.470928	-1.818434	-0.019436	-0.029401	0.002511	-0.682560	-0.312748	-0.142793	0.637638	0.255838	-0.725259	0.044323
4930	9.392221	2.612946	-1.924032	-0.043019	-0.017558	-0.025060	-0.681147	-0.313670	-0.141747	0.637590	0.255585	-0.725453	0.043290
4931	9.277051	2.573898	-1.845110	-0.036177	-0.029288	-0.076442	-0.681465	-0.313436	-0.146473	0.637392	0.256143	-0.725527	0.041636
4932	9.262101	2.599251	-1.919255	-0.013134	-0.041984	-0.034169	-0.679606	-0.316369	-0.144997	0.636845	0.256390	-0.725969	0.040766
4933	9.280283	2.374220	-1.964875	-0.033290	0.001329	0.028083	-0.678925	-0.314456	-0.143770	0.636983	0.255440	-0.726189	0.040648
4934	9.155446	2.432842	-1.930843	-0.040685	0.026971	0.092241	-0.682418	-0.313812	-0.144255	0.637471	0.253490	-0.726403	0.041383
4935	9.217269	2.163133	-1.922837	-0.046660	0.092161	0.204038	-0.684736	-0.308277	-0.146682	0.638837	0.249728	-0.726365	0.043787
4936	9.413434	1.886179	-1.987526	0.041776	0.145738	0.150901	-0.685951	-0.303216	-0.151381	0.640573	0.247830	-0.725283	0.047027
4937	9.685949	1.889377	-1.647498	0.021296	0.101830	0.039058	-0.685859	-0.301105	-0.154042	0.641873	0.247288	-0.724228	0.048389
4938	9.921907	1.639243	-1.563761	0.064320	0.029952	-0.023125	-0.684185	-0.301541	-0.154363	0.641975	0.248313	-0.723735	0.049152
4939	9.904023	1.360684	-1.576984	0.163214	-0.070885	0.057925	-0.685415	-0.301529	-0.151282	0.640054	0.249436	-0.724850	0.052008
4940	9.427903	1.576328	-1.854838	0.147263	-0.064279	0.008256	-0.685220	-0.303953	-0.148085	0.638340	0.251175	-0.725621	0.053921
4941	9.389360	1.379043	-1.770153	0.150208	-0.045761	-0.056037	-0.684352	-0.305203	-0.145938	0.636954	0.253718	-0.725850	0.055300
4942	9.507551	1.426761	-1.774261	0.344050	-0.059035	-0.058356	-0.684250	-0.309993	-0.140654	0.634365	0.258909	-0.725974	0.059237
4943	9.643722	0.891298	-1.698313	0.389404	-0.001748	0.091149	-0.683494	-0.311134	-0.134872	0.632180	0.262233	-0.726082	0.066242
4944	9.356018	0.756706	-1.456578	0.475717	0.050992	0.236132	-0.684608	-0.308502	-0.130375	0.630040	0.264644	-0.726070	0.076388
4945	9.612387	0.887343	-1.388028	0.607514	0.085746	0.374051	-0.688235	-0.304219	-0.124077	0.627439	0.266358	-0.726056	0.090642
4946	9.541744	0.615357	-1.681808	0.608769	0.146876	0.274787	-0.689083	-0.300462	-0.119513	0.625735	0.269624	-0.724574	0.103692
4947	9.744842	1.047479	-1.464391	0.712171	0.236914	0.304332	-0.691635	-0.295448	-0.116947	0.624635	0.273205	-0.721757	0.119404
4948	10.408204	1.642080	-1.309014	0.675109	0.284723	0.216346	-0.692614	-0.293047	-0.113581	0.624428	0.277712	-0.717758	0.133379
4949	10.644292	2.489857	-1.363034	0.576303	0.337086	0.146526	-0.691958	-0.291772	-0.116717	0.625665	0.281497	-0.712807	0.145633
4950	9.998064	2.339207	-1.361588	0.608765	0.280545	0.133666	-0.692074	-0.293875	-0.117125	0.625749	0.286277	-0.708284	0.157536
4951	9.447939	2.529789	-1.540233	0.630854	0.333674	-0.004108	-0.691910	-0.296513	-0.118266	0.626874	0.292819	-0.702055	0.168535
4952	9.155137	2.095070	-1.517627	0.600378	0.354135	-0.053886	-0.690325	-0.301821	-0.120282	0.628410	0.299794	-0.695285	0.178334
4953	8.940585	2.291882	-1.614588	0.572907	0.335663	-0.052093	-0.688190	-0.304610	-0.118940	0.629829	0.306226	-0.688676	0.187792
4954	9.388830	2.298316	-1.607156	0.443386	0.294939	-0.102647	-0.684240	-0.310599	-0.122276	0.631483	0.312018	-0.682705	0.194391
4955	9.799877	2.707494	-1.595707	0.409604	0.233934	-0.126313	-0.681373	-0.317144	-0.122568	0.632627	0.317795	-0.677366	0.199910
4956	9.784058	2.500244	-1.683412	0.468075	0.194924	-0.092227	-0.677658	-0.324824	-0.123076	0.632586	0.324095	-0.672484	0.206307
4957	9.239119	2.312137	-1.654601	0.468177	0.198964	-0.193317	-0.674043	-0.333512	-0.120298	0.633013	0.331653	-0.666781	0.211434
4958	9.126968	2.066464	-1.719633	0.342779	0.189065	-0.300053	-0.671601	-0.339223	-0.120115	0.634457	0.339104	-0.660995	0.213444
4959	9.245354	2.399859	-1.509353	0.205017	0.214612	-0.320461	-0.664227	-0.351107	-0.122732	0.637249	0.344947	-0.655250	0.213477
4960	9.381464	2.270022	-1.302755	0.182907	0.256079	-0.226963	-0.659118	-0.359467	-0.124272	0.640245	0.349101	-0.649687	0.214762
4961	9.357959	1.854565	-1.050993	0.179816	0.146603	-0.058026	-0.657125	-0.364862	-0.127553	0.641126	0.351487	-0.646683	0.217291
4962	9.596186	2.205286	-0.929612	0.168366	0.152029	-0.039591	-0.656549	-0.366814	-0.128377	0.642029	0.353435	-0.643790	0.220037
4963	9.458602	2.353691	-0.713382	0.102356	0.175978	-0.114998	-0.653054	-0.369824	-0.131665	0.644061	0.355439	-0.640315	0.221009
4964	9.595141	2.037754	-0.372764	0.197337	0.198847	-0.055218	-0.650555	-0.370601	-0.133968	0.645399	0.357732	-0.636560	0.224231
4965	9.402569	2.001535	-0.643542	0.187559	0.194353	-0.010326	-0.648712	-0.373176	-0.134005	0.646567	0.359398	-0.633176	0.227755
4966	9.734885	1.826357	-0.594317	0.136794	0.283315	-0.140818	-0.647451	-0.377169	-0.139704	0.649755	0.361588	-0.627940	0.229702
4967	10.262691	1.393160	-0.394683	-0.069296	0.162022	-0.071239	-0.644670	-0.380592	-0.145941	0.652612	0.360813	-0.625685	0.228976
4968	10.077538	0.993175	-0.486973	0.079824	0.051793	0.041062	-0.642741	-0.380499	-0.148464	0.652454	0.361036	-0.625019	0.230885
4969	10.057756	0.716175	-0.434905	0.076158	-0.104901	-0.048667	-0.642163	-0.380629	-0.145967	0.650805	0.363059	-0.625747	0.230395
4970	9.938385	0.784466	-0.942009	0.131369	-0.171956	-0.099867	-0.643192	-0.383210	-0.139141	0.648113	0.366738	-0.626729	0.229487
4971	9.896360	1.189698	-0.940211	0.101865	-0.180121	-0.209045	-0.641394	-0.389477	-0.133127	0.646022	0.371420	-0.627139	0.226713
4972	9.717812	1.106037	-0.936495	0.214236	-0.186090	-0.145557	-0.639450	-0.395262	-0.125410	0.642699	0.376798	-0.627549	0.226148
4973	9.640300	0.617102	-0.782214	0.302869	-0.201879	0.022464	-0.638935	-0.397274	-0.116192	0.637717	0.381202	-0.629032	0.228740
4974	9.523031	0.415887	-0.904729	0.288351	-0.191771	0.162746	-0.640243	-0.396832	-0.104434	0.632296	0.383653	-0.631448	0.232993
4975	9.595261	0.349621	-0.883710	0.235298	-0.148001	0.296544	-0.645386	-0.393145	-0.097043	0.627158	0.383403	-0.634598	0.238665
4976	9.771517	1.004452	-0.803917	0.214341	-0.061487	0.329548	-0.650582	-0.383910	-0.087216	0.623098	0.382131	-0.636929	0.245042
4977	9.767961	1.551007	-0.872676	0.263724	0.003498	0.256223	-0.654535	-0.376072	-0.081115	0.619797	0.381953	-0.637651	0.251725
4978	9.788906	2.086921	-0.884457	0.201424	0.064834	0.249674	-0.658035	-0.373028	-0.078523	0.617771	0.380871	-0.637805	0.257878
4979	10.006589	2.230260	-0.838529	0.208155	0.077667	0.157982	-0.659469	-0.368441	-0.076273	0.616308	0.380870	-0.637068	0.263149
4980	9.833816	2.122263	-1.011493	0.196078	0.087207	0.183574	-0.660756	-0.365215	-0.075225	0.614903	0.380427	-0.636427	0.268573
4981	9.217962	1.875499	-1.091510	0.209820	0.084807	0.252243	-0.665144	-0.358715	-0.073527	0.612975	0.379212	-0.636258	0.275021
4982	9.216288	2.101038	-1.092392	0.242637	0.129567	0.210064	-0.668533	-0.354986	-0.073404	0.611559	0.378751	-0.634982	0.281675
4983	9.463165	1.974733	-1.206299	0.115952	0.117285	0.020846	-0.668274	-0.352254	-0.071425	0.612006	0.379166	-0.633143	0.284274
4984	9.698623	2.133433	-1.049838	0.024711	0.087538	-0.000306	-0.668277	-0.353020	-0.073146	0.612852	0.378981	-0.631969	0.285308
4985	9.768148	2.045753	-1.057840	0.024739	0.055112	0.003417	-0.667445	-0.353537	-0.074441	0.613301	0.378893	-0.631268	0.286013
4986	9.588398	2.034920	-1.239571	0.082601	0.093546	-0.026859	-0.665892	-0.356303	-0.076301	0.613937	0.379704	-0.629491	0.287485
4987	9.718922	1.933286	-1.143678	0.073707	0.062902	-0.083702	-0.664772	-0.358189	-0.078660	0.614602	0.381309	-0.627749	0.287748
4988	9.492282	1.666886	-1.049994	0.071832	0.034313	-0.083751	-0.664626	-0.358231	-0.077827	0.614916	0.382996	-0.626349	0.287888
4989	9.588313	1.503411	-1.025669	0.001165	-0.000813	-0.124212	-0.662085	-0.360300	-0.076862	0.615559	0.384601	-0.625493	0.286230
4990	9.493180	1.677508	-0.938861	-0.066139	0.027600	-0.041796	-0.659834	-0.363346	-0.079025	0.616598	0.384109	-0.625281	0.285114
4991	9.840848	1.659185	-0.840884	-0.076138	-0.022462	-0.034318	-0.660652	-0.365539	-0.080268	0.617048	0.383774	-0.625819	0.283409
4992	9.801296	1.485614	-0.896085	-0.078265	-0.051146	-0.078359	-0.658973	-0.365866	-0.079886	0.617404	0.384022	-0.626370	0.281070
4993	9.552099	1.582513	-0.758132	-0.060023	-0.031247	-0.012325	-0.657960	-0.368201	-0.078784	0.617497	0.383663	-0.627085	0.279760
4994	9.361301	1.611476	-0.828094	-0.094912	-0.034181	-0.085834	-0.658251	-0.367861	-0.079876	0.618229	0.383699	-0.627457	0.277245
4995	9.794799	1.655781	-0.563857	-0.124173	-0.064748	-0.219697	-0.656808	-0.372105	-0.080430	0.619543	0.385330	-0.627329	0.272296
4996	9.918750	1.966967	-0.868357	-0.104934	-0.073486	-0.320509	-0.652809	-0.379561	-0.079812	0.621119	0.388377	-0.626411	0.266428
4997	9.425863	1.609440	-0.890900	-0.125632	-0.037362	-0.278568	-0.646014	-0.388161	-0.079849	0.623066	0.390559	-0.625440	0.260916
4998	9.732357	1.347221	-1.027243	-0.175336	0.044722	-0.231062	-0.643188	-0.393286	-0.083121	0.626148	0.390963	-0.624063	0.256187
4999	9.656167	1.355925	-0.913240	-0.180116	0.053775	-0.135670	-0.642331	-0.396963	-0.086425	0.628877	0.390169	-0.623321	0.252493
5000	9.484262	1.532429	-0.784904	-0.179660	0.037800	-0.115461	-0.638419	-0.400235	-0.090291	0.631285	0.389095	-0.622925	0.249096
5001	9.715797	1.181644	-0.607466	-0.206967	0.000645	-0.108116	-0.637603	-0.401316	-0.094551	0.633399	0.387846	-0.623175	0.245018
5002	10.072558	1.388576	-0.675006	-0.081005	-0.010152	-0.116918	-0.635635	-0.405252	-0.098719	0.634432	0.388259	-0.622874	0.242443
5003	9.769249	1.599966	-0.727496	0.035224	-0.129032	-0.136721	-0.634058	-0.407239	-0.096205	0.633174	0.391034	-0.623352	0.240032
5004	9.443596	1.553472	-1.065819	0.106475	-0.143787	-0.140319	-0.631031	-0.412072	-0.090952	0.631174	0.394761	-0.623635	0.238460
5005	9.666377	1.747501	-1.005260	0.250828	-0.065506	-0.085024	-0.628586	-0.413871	-0.083831	0.628728	0.399288	-0.622673	0.239895
5006	9.633671	2.226388	-1.075785	0.399050	0.017304	0.048252	-0.630282	-0.416872	-0.073956	0.625451	0.403584	-0.620962	0.245637
5007	9.287210	2.067004	-0.943111	0.319491	0.089420	0.076327	-0.629429	-0.417248	-0.072313	0.623547	0.406183	-0.618965	0.251171
5008	9.351827	2.224075	-0.756122	0.106337	0.173284	0.069400	-0.631132	-0.413887	-0.070973	0.624425	0.405737	-0.616895	0.254778
5009	9.801069	2.282416	-0.642122	-0.019471	0.049833	0.202513	-0.633116	-0.412352	-0.072813	0.624127	0.402738	-0.618089	0.257360
5010	9.788956	2.247796	-0.946204	-0.060175	-0.064202	0.264993	-0.637803	-0.405464	-0.073181	0.622399	0.398986	-0.621399	0.259411
5011	9.640738	2.246129	-1.104903	-0.206723	-0.125929	0.195032	-0.643075	-0.397619	-0.075577	0.621426	0.394649	-0.625660	0.258133
5012	9.305928	2.497073	-1.197014	-0.166524	-0.111955	0.158350	-0.646745	-0.393348	-0.074860	0.620474	0.391104	-0.629236	0.257122
5013	9.248076	2.395096	-1.156873	-0.074800	-0.084834	-0.008542	-0.649023	-0.388440	-0.073141	0.619999	0.390763	-0.630678	0.255248
5014	9.364297	2.349389	-1.064911	-0.112419	-0.090015	-0.012257	-0.647870	-0.391301	-0.072910	0.619762	0.389913	-0.632354	0.252963
5015	9.292437	2.605233	-1.118520	-0.133515	-0.128387	-0.078277	-0.646604	-0.391394	-0.071393	0.619542	0.389964	-0.634069	0.249105
5016	9.450584	2.603201	-1.230713	-0.194617	-0.122390	-0.175638	-0.647012	-0.393149	-0.073032	0.620335	0.390308	-0.635262	0.243487
5017	9.297195	2.868694	-1.237738	-0.155750	-0.105100	-0.159063	-0.644162	-0.397630	-0.072080	0.620958	0.391002	-0.636127	0.238476
5018	9.249413	2.773209	-1.144798	-0.152116	-0.064523	-0.129782	-0.642446	-0.400533	-0.071159	0.621903	0.390996	-0.636719	0.234409
5019	9.281930	2.726322	-1.281568	-0.258782	-0.088649	-0.183176	-0.642285	-0.403548	-0.073299	0.623625	0.390638	-0.637628	0.227870
5020	9.765160	2.537661	-1.030370	-0.288673	-0.094898	-0.137262	-0.640171	-0.406739	-0.075330	0.625246	0.389136	-0.639127	0.221715
5021	9.379448	2.367582	-0.983244	-0.307009	-0.116100	-0.137376	-0.637659	-0.410212	-0.080451	0.626739	0.387675	-0.640880	0.214893
5022	9.621382	2.085446	-1.047263	-0.359639	-0.080642	-0.126520	-0.636126	-0.412205	-0.083657	0.628984	0.385046	-0.642521	0.208050
5023	9.477309	1.929520	-0.917304	-0.316885	-0.058639	-0.034768	-0.636575	-0.411492	-0.086539	0.630807	0.381838	-0.644313	0.202836
5024	9.314363	1.901603	-1.099775	-0.410325	0.007179	-0.115849	-0.636203	-0.412022	-0.093271	0.634446	0.378032	-0.645064	0.196120
5025	9.946215	1.810775	-0.988745	-0.455644	-0.002761	-0.099277	-0.634713	-0.413503	-0.101189	0.638227	0.373593	-0.646122	0.188736
5026	9.851920	1.812011	-1.031099	-0.453739	-0.049249	-0.091880	-0.634773	-0.413541	-0.109143	0.641266	0.369078	-0.647832	0.181310
5027	9.548233	1.491727	-1.217458	-0.393615	-0.026962	-0.036870	-0.634264	-0.413535	-0.115286	0.643943	0.364627	-0.649333	0.175357
5028	9.664647	1.392025	-1.077552	-0.449751	-0.015555	0.052938	-0.635756	-0.410446	-0.123034	0.646775	0.358107	-0.651551	0.170067
5029	9.756571	1.722416	-1.170612	-0.358593	-0.076688	0.117516	-0.637550	-0.404462	-0.129065	0.647927	0.352185	-0.654617	0.166231
5030	9.657133	1.777906	-1.277629	-0.284186	-0.053525	0.126784	-0.639741	-0.398592	-0.132588	0.648759	0.346930	-0.657216	0.163761
5031	9.648549	1.615170	-1.073081	-0.296143	-0.025566	0.121188	-0.643859	-0.394927	-0.136788	0.650061	0.341544	-0.659389	0.161164
5032	9.593225	1.722707	-1.106538	-0.223025	-0.010840	0.117642	-0.644632	-0.390800	-0.139874	0.651018	0.337048	-0.661120	0.159673
5033	9.582076	1.721220	-0.990204	-0.174830	0.000760	0.105790	-0.646527	-0.386871	-0.144357	0.651852	0.333318	-0.662428	0.158674
5034	9.393091	1.720183	-0.814083	-0.099723	-0.025675	0.112365	-0.651300	-0.384749	-0.145716	0.651780	0.330533	-0.663900	0.158643
5035	9.511936	1.624627	-0.983380	-0.052190	-0.017502	0.143648	-0.651661	-0.377711	-0.144720	0.651422	0.327929	-0.665297	0.159663
5036	9.523737	1.405482	-0.922456	0.001170	-0.014064	0.222626	-0.656729	-0.374441	-0.146284	0.650471	0.324954	-0.667001	0.162489
5037	9.833161	1.757588	-0.941392	-0.015509	-0.002466	0.215361	-0.660148	-0.368312	-0.146014	0.649820	0.321794	-0.668538	0.165047
5038	10.053480	1.913788	-1.492021	-0.098852	0.133958	0.093917	-0.661477	-0.364311	-0.149242	0.651890	0.318749	-0.667789	0.165821
5039	8.837987	2.081795	-1.085617	-0.104680	0.250778	0.106337	-0.661856	-0.359921	-0.154966	0.655516	0.315049	-0.665604	0.167378
5040	9.268739	2.310972	-0.322551	-0.231481	0.286194	-0.018600	-0.659992	-0.359578	-0.165566	0.660785	0.311239	-0.662557	0.165869
5041	10.203451	2.397306	-0.381091	-0.223010	0.111524	0.042475	-0.660390	-0.357306	-0.177280	0.663492	0.307282	-0.662131	0.164130
5042	9.962004	2.316970	-0.411229	-0.151971	-0.097113	0.327328	-0.663270	-0.350424	-0.178084	0.662007	0.301166	-0.665985	0.165861
5043	9.461061	2.191948	-0.948798	-0.260154	-0.147149	0.321543	-0.669649	-0.342079	-0.178765	0.660512	0.293857	-0.670756	0.165706
5044	9.399684	2.151150	-0.768047	-0.389273	-0.165564	0.249735	-0.673971	-0.330954	-0.179014	0.659677	0.285824	-0.675741	0.162804
5045	9.331631	2.396536	-0.947455	-0.469728	-0.107445	0.143066	-0.677716	-0.322318	-0.180678	0.660398	0.277999	-0.679516	0.157636
5046	9.362864	2.397150	-0.649139	-0.473939	-0.168380	-0.009146	-0.681192	-0.313363	-0.183162	0.660701	0.272289	-0.683225	0.150119
5047	9.300802	2.274632	-0.522029	-0.493316	-0.181716	-0.187203	-0.682318	-0.313804	-0.185411	0.661423	0.268851	-0.686074	0.139790
5048	9.403269	2.247308	-0.347318	-0.562051	-0.203267	-0.223982	-0.679789	-0.316981	-0.187863	0.662189	0.264949	-0.689147	0.128005
5049	9.354643	2.421568	-0.477197	-0.608221	-0.105048	-0.387543	-0.677568	-0.319852	-0.193641	0.664901	0.262480	-0.689974	0.113785
5050	9.593726	2.091444	-0.577650	-0.705706	0.013256	-0.420961	-0.670846	-0.326984	-0.200562	0.669619	0.258749	-0.689172	0.098498
5051	10.302964	1.412905	-0.801806	-0.629914	0.028341	-0.086802	-0.669230	-0.327337	-0.208412	0.673409	0.251412	-0.689527	0.088680
5052	9.754309	1.791141	-0.870600	-0.592913	0.128739	-0.044742	-0.668554	-0.321571	-0.219502	0.678158	0.243707	-0.688637	0.080540
5053	9.769256	1.770670	-0.798838	-0.742632	0.147394	-0.103787	-0.667176	-0.318464	-0.234391	0.683914	0.234758	-0.687253	0.069528
5054	9.777822	1.261301	-0.430432	-0.653627	0.069935	0.017591	-0.664592	-0.313010	-0.246661	0.687823	0.225368	-0.687295	0.061108
5055	9.842607	1.500317	-0.566545	-0.490641	-0.020001	0.067652	-0.666846	-0.305201	-0.255089	0.689661	0.217619	-0.688453	0.055161
5056	9.710994	1.803838	-0.888107	-0.448195	-0.033531	0.014548	-0.669220	-0.297377	-0.260863	0.691071	0.211164	-0.689512	0.049035
5057	9.418343	1.815833	-0.724930	-0.290011	-0.043168	0.012980	-0.669864	-0.292794	-0.264621	0.691677	0.206919	-0.690464	0.045010
5058	9.745249	1.614897	-0.740879	-0.207303	-0.088978	0.099505	-0.671595	-0.288625	-0.265324	0.691172	0.202663	-0.692348	0.043159
5059	9.635605	1.647741	-0.601316	-0.123251	-0.047282	0.229884	-0.673354	-0.282324	-0.266175	0.690800	0.197698	-0.694072	0.044442
5060	9.728759	1.571139	-0.363783	-0.091000	-0.022618	0.340032	-0.678766	-0.272640	-0.265526	0.690488	0.191659	-0.695850	0.047805
5061	9.643690	1.632236	-0.174237	-0.079152	-0.040522	0.237312	-0.684758	-0.262422	-0.266932	0.689986	0.187163	-0.697427	0.049848
5062	9.538307	1.807473	-0.166739	-0.056619	-0.032710	0.259372	-0.686530	-0.255125	-0.267861	0.689435	0.182697	-0.698959	0.052514
5063	9.638307	1.462543	-0.175142	-0.017959	0.012659	0.330910	-0.689701	-0.246860	-0.267879	0.689314	0.177661	-0.700032	0.056901
5064	9.605826	1.402060	0.011646	0.001049	0.056844	0.422623	-0.691246	-0.235989	-0.269566	0.689559	0.171610	-0.700781	0.062961
5065	9.706378	1.217124	0.006680	-0.031289	0.141586	0.470130	-0.697041	-0.221496	-0.274477	0.691035	0.164246	-0.700471	0.069531
5066	9.544131	1.142326	0.244115	-0.034453	0.111117	0.284781	-0.700269	-0.210801	-0.277834	0.692255	0.159523	-0.699968	0.073346
5067	9.712549	1.341542	0.128019	-0.055896	0.141721	0.267323	-0.701533	-0.202046	-0.282724	0.694035	0.154637	-0.698936	0.076758
5068	10.019388	1.098230	0.028013	0.010692	0.190512	0.218768	-0.701818	-0.193722	-0.287789	0.696276	0.151335	-0.697003	0.080533
5069	10.230951	1.346307	-0.137681	0.035451	0.124703	0.055676	-0.700363	-0.190932	-0.293212	0.697839	0.150700	-0.695378	0.082214
5070	9.905607	1.240741	-0.411192	0.058761	0.097957	0.039149	-0.701219	-0.191322	-0.296577	0.698915	0.150719	-0.694094	0.083875
5071	9.909647	1.176223	-0.484219	0.064271	0.025703	0.046604	-0.702632	-0.189613	-0.296319	0.699009	0.150797	-0.693782	0.085516
5072	9.898785	1.263791	-0.678870	0.030570	-0.032143	0.092515	-0.702110	-0.187711	-0.297741	0.698268	0.149901	-0.694520	0.087141
5073	9.844408	0.832454	-0.672403	-0.043853	-0.006792	0.040861	-0.705059	-0.185307	-0.296728	0.698221	0.148619	-0.694849	0.087090
5074	9.860242	0.993342	-0.563264	-0.224626	-0.125282	-0.001477	-0.704813	-0.182499	-0.296278	0.697097	0.145628	-0.697039	0.083581
5075	9.749303	1.245504	-0.683060	-0.254840	-0.137970	-0.034535	-0.706924	-0.179455	-0.294117	0.695930	0.142691	-0.699327	0.079136
5076	9.672723	1.215869	-0.603105	-0.351356	-0.171243	-0.152139	-0.709725	-0.176185	-0.290540	0.694712	0.140089	-0.701871	0.071606
5077	9.593799	1.537325	-0.663267	-0.438856	-0.195909	-0.135720	-0.710275	-0.175955	-0.289264	0.693305	0.136104	-0.704867	0.062976
5078	9.345820	1.980161	-0.824999	-0.486784	-0.191924	-0.216553	-0.710859	-0.173431	-0.288545	0.692111	0.132538	-0.707568	0.052582
5079	9.276535	2.016206	-0.764210	-0.458072	-0.115135	-0.348758	-0.711909	-0.177592	-0.287117	0.691954	0.131230	-0.708736	0.040884
5080	9.228536	2.138834	-0.481457	-0.538056	-0.156739	-0.358004	-0.712152	-0.179896	-0.286280	0.691334	0.128872	-0.710402	0.027887
5081	9.266735	1.890419	-0.421711	-0.642689	-0.180520	-0.231576	-0.710774	-0.179304	-0.287234	0.690426	0.123382	-0.712646	0.014973
5082	9.910186	2.208249	-0.231165	-0.736960	-0.122953	-0.202288	-0.712363	-0.175016	-0.287512	0.690429	0.116008	-0.714036	0.001372
5083	9.927629	2.211320	-0.468483	-0.514401	-0.144263	-0.225680	-0.711144	-0.171948	-0.286916	0.689469	0.112165	-0.715514	-0.009563
5084	9.207755	1.809927	-0.535957	-0.329263	-0.093719	-0.220122	-0.711535	-0.173408	-0.285886	0.688762	0.110642	-0.716280	-0.017525
5085	9.369105	1.447310	-0.703755	-0.353624	-0.091151	-0.106424	-0.712812	-0.171156	-0.285177	0.688126	0.107295	-0.717200	-0.024389
5086	10.158195	1.385308	-0.835102	-0.490943	-0.008108	-0.084643	-0.712700	-0.170216	-0.287073	0.688949	0.101639	-0.716906	-0.032609
5087	10.759115	1.305532	-0.988511	-0.509664	0.038269	-0.071793	-0.713937	-0.162665	-0.290503	0.690387	0.095666	-0.715918	-0.040921
5088	9.681457	1.119832	-0.678927	-0.485367	0.047684	-0.018801	-0.713497	-0.155435	-0.293689	0.691911	0.089145	-0.714845	-0.048050
5089	9.526058	0.934142	-0.133331	-0.566880	0.024362	-0.088707	-0.711928	-0.150925	-0.299565	0.693082	0.082539	-0.713814	-0.057386
5090	9.920454	1.308242	-0.389571	-0.481536	-0.015553	-0.038785	-0.712333	-0.142579	-0.302116	0.693539	0.076268	-0.713430	-0.064838
5091	9.802478	1.215571	-0.649016	-0.328331	-0.080493	0.086358	-0.714944	-0.134860	-0.302732	0.692928	0.070289	-0.714300	-0.068459
5092	9.596357	1.020022	-0.425219	-0.236996	-0.149411	0.156311	-0.718657	-0.125759	-0.299344	0.691284	0.064414	-0.716301	-0.069924
5093	9.467607	1.080613	-0.895796	-0.283477	-0.104943	0.123083	-0.720677	-0.118896	-0.297088	0.690237	0.058454	-0.717576	-0.072391
5094	9.554606	1.021693	-0.527499	-0.324046	-0.045747	0.244051	-0.723846	-0.109461	-0.294941	0.690252	0.050308	-0.718045	-0.073713
5095	9.776836	1.339307	-0.280147	-0.279055	-0.078271	0.325047	-0.724574	-0.096261	-0.295236	0.689795	0.041512	-0.719092	-0.073256
5096	9.716239	1.049470	-0.514040	-0.252378	-0.091503	0.329639	-0.727592	-0.077305	-0.293759	0.689063	0.032614	-0.720295	-0.072818
5097	9.556231	1.336574	-0.141497	-0.296372	-0.122903	0.332380	-0.732743	-0.065291	-0.291574	0.687875	0.023388	-0.721818	-0.072517
5098	9.594409	1.068008	-0.386191	-0.239815	-0.115131	0.323259	-0.734985	-0.051396	-0.288184	0.686719	0.015039	-0.723224	-0.071678
5099	9.541456	0.998240	-0.039298	-0.240915	-0.090920	0.348897	-0.736821	-0.037824	-0.287050	0.685891	0.006371	-0.724271	-0.070321
5100	9.304641	1.154760	-0.193653	-0.268287	-0.068425	0.280876	-0.738367	-0.023275	-0.282789	0.685252	-0.001720	-0.724886	-0.070483
5101	9.546903	0.804443	0.123466	-0.230022	-0.046287	0.340563	-0.742042	-0.006635	-0.280053	0.684983	-0.010055	-0.725208	-0.069077
5102	9.579886	0.717718	0.063704	-0.254352	-0.031549	0.248726	-0.741759	0.004108	-0.279672	0.684749	-0.017377	-0.725257	-0.069416
5103	9.379344	0.969544	0.196017	-0.271426	-0.049738	0.229454	-0.742870	0.015799	-0.277963	0.684206	-0.024662	-0.725490	-0.070130
5104	10.707727	0.786047	-0.560078	-0.316706	0.004381	-0.038414	-0.744354	0.023428	-0.277060	0.683994	-0.028615	-0.725025	-0.075313
5105	9.848566	0.938444	-0.802286	-0.163813	0.117694	0.058794	-0.745541	0.028328	-0.278421	0.685655	-0.031693	-0.723159	-0.076898
5106	9.887065	0.366906	-0.877491	-0.186619	0.223608	0.012613	-0.742294	0.034084	-0.281306	0.688724	-0.034296	-0.719819	-0.079648
5107	10.271093	0.872287	-0.973087	-0.099018	0.225660	0.006524	-0.741004	0.037549	-0.288918	0.691856	-0.035560	-0.716587	-0.081080
5108	10.260923	0.880603	-1.045107	0.048843	0.211206	-0.005096	-0.739679	0.039500	-0.294532	0.694838	-0.034773	-0.713769	-0.080779
5109	10.377043	0.939939	-1.010420	0.128472	0.122414	-0.063487	-0.738302	0.038525	-0.298233	0.696492	-0.032039	-0.712386	-0.079861
5110	10.294434	0.864359	-0.756647	0.058495	0.066153	-0.074568	-0.738286	0.036595	-0.299329	0.697285	-0.030373	-0.711634	-0.080300
5111	9.837729	0.589424	-0.808986	-0.085646	-0.039703	-0.084922	-0.739953	0.035806	-0.300059	0.696435	-0.030578	-0.712191	-0.082628
5112	9.259573	0.542102	-0.773185	0.002197	0.035391	-0.022610	-0.740004	0.040299	-0.299224	0.696834	-0.030502	-0.711744	-0.083142
5113	9.654163	0.723875	-0.612863	-0.029786	-0.012128	-0.118819	-0.740653	0.037013	-0.298443	0.696334	-0.029406	-0.712041	-0.085157
5114	9.729689	0.821882	-0.547424	-0.068175	-0.078378	-0.179313	-0.742448	0.037342	-0.295895	0.694802	-0.028223	-0.713147	-0.088740
5115	9.777501	0.949018	-0.649820	-0.291444	-0.132348	-0.313600	-0.745709	0.033107	-0.292218	0.692045	-0.028190	-0.714735	-0.097122
5116	9.436436	1.185437	-0.920514	-0.339260	-0.142858	-0.321062	-0.747247	0.025799	-0.287073	0.689103	-0.028753	-0.716235	-0.106386
5117	9.166378	1.690764	-0.849158	-0.392721	-0.108283	-0.405612	-0.750479	0.019955	-0.282379	0.686278	-0.028715	-0.717211	-0.117497
5118	9.403420	1.675299	-0.725289	-0.515422	-0.113710	-0.478278	-0.752749	0.015610	-0.276765	0.683102	-0.029391	-0.717794	-0.131449
5119	9.536360	1.808441	-0.417836	-0.647121	-0.153750	-0.402251	-0.756240	0.009131	-0.270574	0.679230	-0.032964	-0.718479	-0.146111
5120	9.979109	1.589285	-0.402008	-0.761083	-0.179859	-0.420721	-0.757807	0.005663	-0.262819	0.674759	-0.037937	-0.718892	-0.162653
5121	9.644256	2.358010	-0.408627	-0.645309	-0.170117	-0.467253	-0.761036	0.000714	-0.256117	0.670072	-0.040566	-0.719475	-0.178081
5122	9.796166	2.160951	-0.620881	-0.576064	-0.057976	-0.559978	-0.763930	-0.010589	-0.252880	0.666639	-0.040599	-0.718588	-0.193844
5123	9.773409	1.245313	-0.681547	-0.440728	-0.133701	-0.283562	-0.765656	-0.013422	-0.246480	0.663080	-0.043032	-0.718981	-0.203812
5124	9.575067	1.516321	-0.894559	-0.418330	-0.106056	-0.130333	-0.768921	-0.015930	-0.240464	0.660590	-0.047295	-0.718789	-0.211486
5125	10.085306	1.299082	-0.876412	-0.443425	-0.063373	0.021945	-0.768943	-0.012520	-0.237742	0.659179	-0.053910	-0.717847	-0.217425
5126	9.845811	1.522619	-0.783884	-0.317681	-0.062246	0.073560	-0.771523	-0.005897	-0.236193	0.658205	-0.059568	-0.717213	-0.220960
5127	9.730465	1.459488	-0.717188	-0.375061	-0.104640	-0.016441	-0.776273	-0.001819	-0.231152	0.656015	-0.064956	-0.717086	-0.226303
5128	9.543811	1.511547	-0.883761	-0.329869	-0.099341	0.031315	-0.777303	0.005070	-0.226810	0.654243	-0.070328	-0.716859	-0.230506
5129	9.575275	1.545221	-0.879887	-0.273410	-0.037296	0.084558	-0.778984	0.007771	-0.223558	0.653544	-0.075560	-0.716124	-0.233103
5130	9.572096	1.586286	-0.686288	-0.241120	-0.001021	0.091916	-0.780732	0.014536	-0.222286	0.653545	-0.080166	-0.714885	-0.235355
5131	9.607068	1.730206	-0.587636	-0.131238	0.025014	0.128827	-0.781070	0.018818	-0.222856	0.654134	-0.083906	-0.713901	-0.235400
5132	9.651272	1.382131	-0.333136	-0.081384	-0.023820	0.080331	-0.782535	0.025552	-0.221032	0.653994	-0.086364	-0.713712	-0.235474
5133	9.656868	1.739239	-0.384151	-0.034129	-0.021281	0.035517	-0.782965	0.027596	-0.219227	0.653646	-0.087746	-0.713935	-0.235252
5134	9.761818	1.574517	-0.451943	-0.028520	-0.002739	0.002459	-0.783260	0.029793	-0.217693	0.653529	-0.088299	-0.713851	-0.235625
5135	9.672622	1.553280	-0.448746	-0.044340	0.018481	-0.044425	-0.783809	0.028967	-0.218018	0.653358	-0.088512	-0.713645	-0.236644
5136	9.781910	1.744348	-0.108635	-0.012405	0.010837	-0.010334	-0.785461	0.027304	-0.218245	0.653404	-0.088603	-0.713482	-0.236973
5137	9.691111	1.355217	-0.156079	-0.008990	-0.031103	-0.017687	-0.787133	0.029164	-0.215184	0.652730	-0.088990	-0.714030	-0.237035
5138	9.729790	1.486417	-0.195313	-0.037741	-0.028521	0.002469	-0.787417	0.029720	-0.214868	0.652229	-0.089783	-0.714237	-0.237490
5139	9.762774	1.248483	-0.190852	-0.043483	-0.080133	0.065820	-0.787428	0.031885	-0.212780	0.651201	-0.092076	-0.715097	-0.236843
5140	9.718828	1.493679	-0.368747	0.009941	-0.090413	0.081566	-0.788990	0.035749	-0.210155	0.650273	-0.093667	-0.716188	-0.235468
5141	9.515987	1.095929	-0.257488	0.045180	-0.095233	0.098051	-0.790670	0.037919	-0.207633	0.649348	-0.095366	-0.717584	-0.233078
5142	9.915023	1.084978	-0.373917	0.020964	-0.066713	0.147590	-0.791816	0.042576	-0.203986	0.649077	-0.097648	-0.718282	-0.230727
5143	9.654834	1.028232	-0.345237	0.162089	-0.040349	0.222998	-0.792316	0.049753	-0.202841	0.649740	-0.099403	-0.719226	-0.225103
5144	9.481438	1.073208	-0.352951	0.254990	0.063981	0.197290	-0.794771	0.054746	-0.205719	0.652003	-0.098762	-0.719154	-0.218988
5145	9.829420	1.098235	-0.232966	0.356160	0.084745	0.215891	-0.792501	0.060792	-0.208437	0.654772	-0.097342	-0.719256	-0.210877
5146	9.835381	1.379103	-0.204791	0.463118	0.050889	0.114352	-0.791188	0.064647	-0.212398	0.656818	-0.092828	-0.720308	-0.202803
5147	9.539798	1.496218	-0.463473	0.517274	0.114396	0.080351	-0.793195	0.065269	-0.218760	0.659654	-0.087209	-0.720797	-0.194173
5148	8.916244	1.669802	-0.781977	0.547298	0.225903	0.028729	-0.790858	0.064105	-0.224714	0.663891	-0.079645	-0.719865	-0.186281
5149	10.144990	2.309964	-1.065267	0.561799	0.307803	0.017985	-0.789768	0.060559	-0.233734	0.669162	-0.071745	-0.717874	-0.178137
5150	10.528459	2.936505	-0.974085	0.637308	0.301627	-0.097280	-0.786431	0.053865	-0.245761	0.673953	-0.060864	-0.716201	-0.170702
5151	9.739746	2.187486	-0.761093	0.652292	0.252313	0.124588	-0.784794	0.049450	-0.257491	0.678639	-0.053382	-0.714903	-0.159730
5152	9.300797	2.396873	-0.593574	0.638153	0.020858	0.099182	-0.784828	0.049128	-0.262534	0.679839	-0.046192	-0.716522	-0.149266
5153	9.789570	2.720820	-0.776385	0.531394	-0.005709	-0.128387	-0.785047	0.044195	-0.262975	0.679734	-0.037461	-0.718367	-0.143200
5154	9.718901	2.244022	-0.986970	0.406497	0.060166	-0.363737	-0.786854	0.031848	-0.264836	0.679779	-0.026667	-0.718975	-0.142349
5155	9.935316	1.807385	-0.548689	0.274215	-0.030748	-0.376708	-0.788188	0.016816	-0.264077	0.678283	-0.017896	-0.720461	-0.143346
5156	9.501914	1.322168	-0.303790	0.159142	-0.208242	-0.422697	-0.792708	0.002773	-0.259319	0.674055	-0.010371	-0.723892	-0.146708
5157	9.193366	1.868441	-0.551944	-0.009456	-0.207341	-0.430353	-0.794687	-0.012418	-0.252144	0.669666	-0.005164	-0.726832	-0.152435
5158	9.340792	2.636598	-1.129672	-0.025665	-0.214351	-0.278831	-0.797475	-0.021039	-0.248743	0.665642	-0.002234	-0.729669	-0.156520
5159	9.330464	2.384237	-1.111610	-0.044010	-0.149716	-0.219371	-0.801828	-0.026045	-0.243429	0.662651	-0.000345	-0.731652	-0.159932
5160	9.319421	2.074599	-1.161519	-0.142206	-0.064569	-0.206908	-0.806184	-0.032867	-0.241576	0.660996	0.000462	-0.732078	-0.164760
5161	9.490651	2.442049	-0.986804	-0.209307	-0.045976	-0.252843	-0.807506	-0.036143	-0.237858	0.659360	0.000992	-0.732117	-0.171023
5162	9.259992	2.808371	-1.057907	-0.254181	-0.064630	-0.216190	-0.808530	-0.040850	-0.233953	0.657626	0.000452	-0.732111	-0.177602
5163	9.187796	2.806290	-1.045560	-0.281957	-0.041596	-0.230978	-0.809334	-0.044039	-0.235119	0.656054	-0.000248	-0.731779	-0.184643
5164	8.861039	2.855757	-0.946073	-0.349930	0.057263	-0.250599	-0.807608	-0.047266	-0.233381	0.655902	-0.001094	-0.729740	-0.193055
5165	9.701817	2.674429	-0.886919	-0.332827	-0.007380	-0.152124	-0.810122	-0.047457	-0.234485	0.655051	-0.003483	-0.728684	-0.199790
5166	9.704272	2.767007	-0.920219	-0.317108	0.063696	-0.187060	-0.812295	-0.050895	-0.233002	0.655154	-0.004791	-0.726605	-0.206870
5167	9.919937	3.216288	-1.263477	-0.119229	0.199554	-0.188614	-0.812878	-0.052836	-0.239535	0.657110	-0.002999	-0.723663	-0.210975
5168	8.957212	3.094436	-1.073702	0.034878	0.253013	-0.247351	-0.810353	-0.058086	-0.246023	0.659678	0.001971	-0.720511	-0.213741
5169	8.981458	2.919088	-0.670005	-0.024690	0.267982	-0.218140	-0.809769	-0.064806	-0.253699	0.662443	0.005731	-0.717017	-0.216848
5170	9.604383	2.866105	-0.483525	-0.074048	0.165849	-0.137191	-0.806708	-0.069417	-0.261826	0.664196	0.007306	-0.714505	-0.219710
5171	9.348758	3.225044	-0.353283	0.008095	0.165416	-0.072792	-0.806435	-0.072144	-0.267021	0.666089	0.008972	-0.712503	-0.220420
5172	9.393982	3.272708	-0.134884	-0.039439	0.139265	-0.033363	-0.805619	-0.073871	-0.272577	0.667899	0.009406	-0.710495	-0.221404
5173	9.230986	3.316284	-0.043975	-0.063767	0.167128	-0.021552	-0.806368	-0.071721	-0.275786	0.670047	0.009401	-0.708139	-0.222459
5174	9.241397	2.997819	0.190246	-0.211781	0.140528	-0.047534	-0.806421	-0.070758	-0.281029	0.671824	0.007728	-0.705325	-0.226073
5175	9.203382	3.138603	0.199830	-0.267562	0.153117	0.022088	-0.805386	-0.067424	-0.285856	0.673986	0.004313	-0.702205	-0.229419
5176	9.472633	2.928021	0.210126	-0.433797	0.126768	0.102577	-0.805675	-0.059342	-0.291774	0.676213	-0.002525	-0.698514	-0.234111
5177	9.516115	2.717782	0.313396	-0.523948	0.105339	0.188665	-0.807664	-0.048181	-0.296369	0.678380	-0.011973	-0.694733	-0.238755
5178	9.832202	2.448258	0.174232	-0.536420	0.086502	0.166670	-0.808814	-0.036267	-0.299251	0.680173	-0.021284	-0.690940	-0.243953
5179	9.865293	2.710773	0.290633	-0.474247	0.055025	0.135699	-0.809998	-0.023101	-0.304567	0.681243	-0.029594	-0.687942	-0.248534
5180	9.592316	2.318852	0.365910	-0.316904	-0.010395	0.174525	-0.807887	-0.013925	-0.304579	0.681730	-0.036494	-0.686412	-0.250502
5181	9.583203	2.318002	0.433870	-0.279901	-0.078911	0.024224	-0.811504	-0.004045	-0.305610	0.680437	-0.041323	-0.686213	-0.253790
5182	9.476539	2.632053	0.217711	-0.151101	-0.086328	0.019004	-0.812786	-0.000845	-0.304005	0.679187	-0.044209	-0.686625	-0.255531
5183	9.409840	2.338827	0.421282	-0.111189	-0.014446	-0.000327	-0.814400	0.000964	-0.302661	0.678771	-0.046089	-0.686411	-0.256875
5184	9.313306	2.149553	0.481622	-0.038081	0.029072	-0.008563	-0.814270	0.001016	-0.303776	0.679060	-0.046469	-0.685852	-0.257537
5185	9.306497	2.366605	0.753790	0.119595	0.076830	0.000887	-0.813779	0.003101	-0.308955	0.680123	-0.044783	-0.685573	-0.255769
5186	9.348995	2.156326	1.040650	0.271602	0.131136	-0.068655	-0.811790	-0.002135	-0.312647	0.681769	-0.039605	-0.685251	-0.253088
5187	9.233788	2.078321	1.131395	0.412881	0.222424	-0.063055	-0.809532	-0.008625	-0.319768	0.684721	-0.032331	-0.684456	-0.248259
5188	9.147000	2.138227	1.410360	0.585647	0.177680	-0.062647	-0.805332	-0.014708	-0.327161	0.687138	-0.022699	-0.684946	-0.241195
5189	9.301856	2.466997	1.044438	0.675377	0.247440	-0.031308	-0.802513	-0.022014	-0.335176	0.690572	-0.012157	-0.684847	-0.232265
5190	9.311652	3.169705	1.077634	0.792715	0.377829	-0.031167	-0.796599	-0.033738	-0.346562	0.695658	0.000844	-0.683244	-0.221894
5191	10.056685	3.856164	0.851376	0.764305	0.381943	-0.064907	-0.790148	-0.045087	-0.360024	0.700448	0.013735	-0.681304	-0.212155
5192	9.637266	4.127024	0.405113	0.645275	0.360216	-0.066084	-0.784390	-0.057105	-0.374079	0.704792	0.025072	-0.678937	-0.204167
5193	8.825650	3.292490	0.497647	0.685661	0.385580	-0.033329	-0.778773	-0.065704	-0.382618	0.709426	0.036486	-0.676288	-0.194982
5194	9.272427	4.019180	0.321446	0.542707	0.231074	-0.057921	-0.775941	-0.075055	-0.392294	0.711850	0.045735	-0.675075	-0.188287
5195	9.230722	4.040282	0.216876	0.543967	0.200457	-0.007412	-0.771416	-0.084162	-0.398761	0.713929	0.054120	-0.674315	-0.180763
5196	8.814433	3.436772	0.233339	0.406144	0.140755	0.041771	-0.768715	-0.091857	-0.404565	0.715484	0.059734	-0.673835	-0.174533
5197	9.007416	3.520371	0.226667	0.273675	0.064592	0.091240	-0.768557	-0.094328	-0.406254	0.716261	0.062466	-0.674075	-0.169384
5198	8.988041	3.376790	0.274759	0.210898	0.076774	0.136950	-0.768452	-0.092291	-0.407385	0.717456	0.063768	-0.673895	-0.164488
5199	9.101374	3.678926	0.468119	0.049110	0.008488	0.116638	-0.769043	-0.090776	-0.409240	0.717801	0.062785	-0.674202	-0.162086
5200	9.360229	3.352677	0.429746	0.040291	0.002388	0.127643	-0.769104	-0.086880	-0.410674	0.718163	0.061519	-0.674499	-0.159714
5201	9.110285	3.377717	0.502050	0.036841	0.012954	0.134911	-0.771148	-0.079753	-0.410913	0.718621	0.060152	-0.674720	-0.157221
5202	9.007509	2.986110	0.464698	-0.039017	0.016612	0.169536	-0.772616	-0.073919	-0.410958	0.719388	0.057219	-0.674602	-0.155303
5203	9.458010	3.027619	0.747603	-0.196975	-0.059551	0.189652	-0.775373	-0.066424	-0.412702	0.719283	0.051532	-0.675182	-0.155262
5204	9.798787	2.725177	0.699076	-0.147905	0.037766	0.130890	-0.777308	-0.057812	-0.414386	0.720313	0.047620	-0.674351	-0.155344
5205	9.373095	2.382277	0.635474	-0.103414	0.044408	0.046396	-0.778219	-0.052901	-0.416028	0.721047	0.045518	-0.673564	-0.155980
5206	9.686969	2.561843	0.641814	-0.152417	-0.013544	0.033647	-0.781257	-0.045651	-0.418483	0.721071	0.042688	-0.673354	-0.157571
5207	10.120518	2.259072	0.749217	-0.201423	-0.045609	0.050167	-0.782833	-0.041047	-0.416509	0.720674	0.038814	-0.673552	-0.159532
5208	9.717766	2.157022	0.435149	-0.109277	-0.065869	0.075956	-0.783448	-0.037688	-0.418389	0.720078	0.035877	-0.674250	-0.159961
5209	9.529578	1.785652	0.560524	-0.033455	-0.110455	0.109108	-0.784182	-0.033264	-0.415876	0.718847	0.033377	-0.675959	-0.158821
5210	9.371923	2.073919	0.305045	-0.011007	-0.145031	0.132152	-0.787261	-0.030514	-0.413165	0.717275	0.030846	-0.678133	-0.157164
5211	9.423038	2.019005	0.394552	0.020688	-0.171451	0.157035	-0.789812	-0.023804	-0.407563	0.715303	0.028254	-0.680909	-0.154615
5212	9.332953	2.251197	0.486380	0.229390	-0.188179	0.164832	-0.792165	-0.020843	-0.400659	0.713070	0.028581	-0.684428	-0.149237
5213	9.493571	1.696115	0.925976	0.210659	-0.225934	0.150131	-0.795332	-0.019707	-0.393860	0.710175	0.028613	-0.688504	-0.144205
5214	10.376936	2.559659	0.442108	0.095990	-0.157465	0.169391	-0.797397	-0.017202	-0.386428	0.708397	0.027065	-0.691146	-0.140565
5215	9.495249	2.615046	0.753182	0.106070	-0.107475	-0.040970	-0.798467	-0.017966	-0.381999	0.706626	0.028609	-0.693086	-0.139619
5216	9.179360	2.624353	0.407610	0.046083	-0.208401	0.017720	-0.800925	-0.019276	-0.377590	0.703718	0.028306	-0.696204	-0.138849
5217	9.532062	2.328678	0.030219	0.196711	-0.197864	0.036365	-0.803360	-0.020975	-0.370973	0.700830	0.029815	-0.699685	-0.135605
5218	9.482254	2.407454	-0.211336	0.211101	-0.095538	-0.121599	-0.804817	-0.024412	-0.366844	0.698992	0.034087	-0.701556	-0.134415
5219	9.407022	2.421799	0.023426	0.254265	-0.003300	-0.158372	-0.804983	-0.032670	-0.365957	0.698219	0.039666	-0.702308	-0.132966
5220	9.301479	2.246125	0.159062	0.191518	-0.009317	-0.178719	-0.804303	-0.041391	-0.364547	0.697416	0.044698	-0.702839	-0.132782
5221	9.592457	2.347485	0.042575	0.094487	-0.072240	-0.105325	-0.805018	-0.049823	-0.362828	0.695922	0.047114	-0.704139	-0.132892
5222	9.474298	2.533837	-0.048399	0.086252	-0.029891	-0.074209	-0.805800	-0.053269	-0.361637	0.695186	0.049155	-0.704755	-0.132740
5223	9.398695	2.755449	-0.259077	0.140975	0.018024	-0.015440	-0.804788	-0.055726	-0.360961	0.695145	0.051206	-0.705001	-0.130864
5224	9.403138	2.786017	-0.010282	0.178919	0.040725	0.034161	-0.803676	-0.056253	-0.362121	0.695585	0.053190	-0.704976	-0.127830
5225	9.503342	2.755334	-0.125326	0.211693	0.026026	0.063624	-0.804218	-0.057645	-0.362481	0.695769	0.055150	-0.705353	-0.123861
5226	9.630048	2.593452	0.124888	0.266887	-0.063488	0.049203	-0.804711	-0.061687	-0.360771	0.694655	0.057885	-0.706985	-0.119485
5227	9.503098	2.704547	-0.135309	0.274407	-0.088966	0.059334	-0.804390	-0.063508	-0.358375	0.693098	0.060503	-0.709063	-0.114823
5228	9.453013	2.261904	-0.191870	0.280995	-0.088116	0.028978	-0.805586	-0.064876	-0.353144	0.691527	0.063655	-0.710997	-0.110550
5229	9.467392	2.425337	-0.271043	0.220368	-0.112918	-0.046314	-0.808981	-0.069542	-0.349352	0.689419	0.066968	-0.713107	-0.108139
5230	9.383642	2.331563	-0.466566	0.241173	-0.099206	-0.092214	-0.810148	-0.074354	-0.346149	0.687435	0.071263	-0.714909	-0.106113
5231	9.577503	2.464840	-0.381170	0.147898	-0.145139	-0.119782	-0.810027	-0.079913	-0.339654	0.684776	0.074558	-0.717169	-0.105791
5232	9.457742	2.622971	-0.356340	0.144034	-0.157714	-0.125275	-0.812942	-0.087566	-0.332842	0.681989	0.077866	-0.719485	-0.105684
5233	9.575888	2.509126	-0.607846	0.126905	-0.222934	-0.110523	-0.814538	-0.091000	-0.328712	0.678229	0.080578	-0.722737	-0.105656
5234	9.329330	2.729304	-0.802481	0.097381	-0.107746	-0.096108	-0.816093	-0.096117	-0.322034	0.676271	0.082931	-0.724292	-0.105737
5235	9.483400	2.611388	-0.770368	0.132291	-0.089802	-0.058432	-0.817409	-0.100483	-0.319221	0.674509	0.085248	-0.725814	-0.104710
5236	9.289483	2.534303	-0.886792	0.134998	-0.042275	-0.099853	-0.819145	-0.103646	-0.314794	0.673416	0.088300	-0.726540	-0.104182
5237	9.451372	2.734784	-0.913276	0.113344	-0.028099	-0.088839	-0.817404	-0.108664	-0.314143	0.672502	0.090934	-0.727126	-0.103732
5238	9.413381	2.719444	-0.834670	0.125006	-0.006549	-0.065002	-0.818615	-0.111652	-0.313479	0.672006	0.093418	-0.727400	-0.102812
5239	9.385612	2.658437	-0.971693	0.063902	0.019891	-0.026646	-0.817742	-0.113583	-0.311931	0.672001	0.094583	-0.727347	-0.102156
5240	9.338043	2.638181	-0.883101	0.068395	0.005930	0.006407	-0.817718	-0.115164	-0.311471	0.671934	0.095294	-0.727466	-0.101075
5241	9.419748	2.574571	-0.884156	-0.010602	0.010624	-0.006594	-0.818009	-0.115617	-0.313729	0.671975	0.095143	-0.727424	-0.101247
5242	9.419847	2.710971	-0.929158	0.048662	0.029183	0.019206	-0.817461	-0.115174	-0.314265	0.672310	0.095450	-0.727215	-0.100238
5243	9.449073	2.593158	-0.839243	0.029787	0.026860	-0.002859	-0.818842	-0.115752	-0.313590	0.672517	0.095818	-0.727043	-0.099739
5244	9.467783	2.650104	-0.936178	0.017702	0.025275	0.024657	-0.818012	-0.115731	-0.314294	0.672864	0.095622	-0.726834	-0.099114
5245	9.444382	2.619796	-0.834063	0.054231	0.019737	0.022895	-0.818020	-0.115025	-0.314251	0.672971	0.095929	-0.726855	-0.097925
5246	9.410658	2.529783	-0.794747	0.035770	0.027582	0.015485	-0.818575	-0.115951	-0.315419	0.673297	0.096113	-0.726632	-0.097156
5247	9.526248	2.587608	-0.827674	0.094481	0.034473	0.021128	-0.817620	-0.114533	-0.315759	0.673537	0.097010	-0.726527	-0.095374
5248	9.507450	2.538132	-0.745178	0.022896	0.022219	0.013658	-0.818033	-0.114426	-0.314911	0.673805	0.097035	-0.726346	-0.094828
5249	9.394022	2.563643	-0.779413	0.045193	0.023213	0.026524	-0.816925	-0.114402	-0.315758	0.673988	0.097164	-0.726305	-0.093709
5250	9.441469	2.628688	-0.592380	0.091349	0.022088	0.043159	-0.816938	-0.114065	-0.316853	0.674174	0.097683	-0.726309	-0.091769
5251	9.487888	2.489994	-0.761666	0.006093	0.021188	0.000768	-0.817759	-0.114403	-0.315471	0.674360	0.097652	-0.726166	-0.091570
5252	9.507583	2.572044	-0.742547	0.050048	0.016811	0.072450	-0.817524	-0.112052	-0.317282	0.674602	0.097178	-0.726221	-0.089846
5253	9.500926	2.568656	-0.667450	0.050898	-0.021747	0.039481	-0.817804	-0.111779	-0.316983	0.674150	0.097111	-0.726807	-0.088559
5254	9.373701	2.394892	-0.842547	0.010394	0.011920	0.094340	-0.816991	-0.110082	-0.317165	0.674433	0.095775	-0.726896	-0.087124
5255	9.488923	2.580858	-0.666921	-0.013003	-0.013547	0.043930	-0.817575	-0.107558	-0.316446	0.674231	0.094796	-0.727262	-0.086691
5256	9.554822	2.375822	-0.781820	-0.031850	-0.031087	0.092530	-0.816780	-0.104973	-0.317410	0.673961	0.092840	-0.727849	-0.085977
5257	9.413565	2.392323	-0.672578	-0.090341	-0.031115	0.095143	-0.818497	-0.101274	-0.317166	0.673735	0.090037	-0.728407	-0.086010
5258	9.613119	2.352642	-0.711696	-0.082453	-0.040689	0.117232	-0.817851	-0.096797	-0.316198	0.673452	0.087022	-0.729069	-0.085716
5259	9.465028	2.458739	-0.589539	-0.010882	-0.071109	0.129338	-0.819437	-0.091218	-0.313885	0.672557	0.084721	-0.730342	-0.084203
5260	9.526604	2.547965	-0.765151	0.053178	-0.063904	0.129474	-0.821255	-0.089052	-0.311222	0.671710	0.083309	-0.731556	-0.081806
5261	9.408987	2.186397	-0.864547	0.051357	0.007002	0.051274	-0.822420	-0.084810	-0.310670	0.671715	0.083122	-0.731738	-0.080307
5262	9.334603	2.318079	-0.880229	0.079793	0.018019	0.019202	-0.822017	-0.083155	-0.309873	0.671836	0.083807	-0.731705	-0.078870
5263	9.507398	2.283910	-0.954537	0.022667	0.026574	0.002590	-0.820885	-0.085499	-0.311564	0.672095	0.083985	-0.731496	-0.078418
5264	9.476757	2.317081	-0.880720	0.078023	0.021626	0.021059	-0.822131	-0.085265	-0.310142	0.672273	0.084631	-0.731411	-0.076970
5265	9.548434	2.220078	-0.917845	0.062606	0.032747	-0.010188	-0.822403	-0.086875	-0.311914	0.672534	0.085545	-0.731156	-0.076098
5266	9.452795	2.253611	-0.836765	0.001858	-0.009825	-0.019427	-0.821143	-0.088239	-0.313406	0.672318	0.085712	-0.731307	-0.076362
5267	9.500896	2.326589	-0.879146	0.024088	-0.017204	0.026528	-0.820726	-0.087976	-0.313114	0.671970	0.085500	-0.731726	-0.075650
5268	9.438260	2.195319	-0.822111	-0.053734	-0.057152	-0.041495	-0.820592	-0.087030	-0.312220	0.671122	0.085168	-0.732390	-0.077108
5269	9.519859	2.341631	-0.925645	-0.053246	-0.013807	-0.026842	-0.820704	-0.087318	-0.309166	0.670874	0.084709	-0.732550	-0.078243
5270	9.632216	2.362573	-0.738912	-0.030671	0.005077	-0.004773	-0.820571	-0.087024	-0.309428	0.670954	0.084244	-0.732475	-0.078764
5271	9.540712	2.343613	-0.723538	-0.024887	0.024749	0.004360	-0.820155	-0.088066	-0.311450	0.671277	0.083774	-0.732207	-0.079007
5272	9.522118	2.298660	-0.616868	0.015734	-0.002143	0.020991	-0.820185	-0.085664	-0.311302	0.671213	0.083541	-0.732345	-0.078517
5273	9.490040	2.261180	-0.698029	-0.020622	-0.045147	0.033818	-0.820463	-0.085660	-0.311299	0.670559	0.082588	-0.733062	-0.078424
5274	9.566615	2.356672	-0.806537	0.004733	-0.050175	0.024730	-0.820348	-0.082635	-0.309438	0.669814	0.082074	-0.733832	-0.078127
5275	9.500966	2.297200	-0.857604	-0.004173	-0.054384	0.033869	-0.820880	-0.082775	-0.306372	0.668997	0.081333	-0.734692	-0.077814
5276	9.563165	2.224376	-0.884556	0.073844	-0.022013	0.074343	-0.823402	-0.080558	-0.304536	0.668628	0.081058	-0.735270	-0.075791
5277	9.546436	2.219376	-0.864641	0.088769	-0.042159	0.087247	-0.822592	-0.077536	-0.302822	0.667919	0.080796	-0.736187	-0.073381
5278	9.475636	2.138571	-0.949467	0.117073	-0.011312	0.046848	-0.823681	-0.078590	-0.301202	0.667589	0.081516	-0.736633	-0.071072
5279	9.641752	2.088858	-0.946342	0.097988	-0.018686	0.017488	-0.824527	-0.077602	-0.300854	0.667104	0.082438	-0.737127	-0.069419
5280	9.475475	2.124219	-0.964045	0.093999	-0.030940	0.006458	-0.824653	-0.078461	-0.300627	0.666460	0.083412	-0.737731	-0.068025
5281	9.547578	2.109393	-0.981329	0.064689	-0.017786	0.003640	-0.824767	-0.079657	-0.299304	0.666022	0.084097	-0.738137	-0.067049
5282	9.590645	2.055962	-0.997779	0.082919	-0.038030	0.002790	-0.825428	-0.081295	-0.297444	0.665283	0.084971	-0.738809	-0.065875
5283	9.498926	2.056889	-1.018495	0.039025	-0.049073	0.004537	-0.824848	-0.081567	-0.294954	0.664427	0.085257	-0.739595	-0.065318
5284	9.465859	2.060161	-1.244262	0.037573	-0.018176	-0.019387	-0.827350	-0.081307	-0.293659	0.664027	0.085876	-0.739904	-0.065080
5285	9.504286	2.025963	-1.245922	0.008489	-0.036812	-0.045103	-0.826207	-0.082535	-0.292070	0.663334	0.086507	-0.740405	-0.065612
5286	9.463526	2.133210	-1.265435	0.008372	0.017125	-0.054357	-0.825608	-0.085410	-0.291416	0.663461	0.087307	-0.740145	-0.066204
5287	9.526439	2.268873	-1.288640	0.019088	0.060047	-0.033264	-0.824779	-0.085907	-0.293129	0.664192	0.088040	-0.739397	-0.066258
5288	9.527867	2.168820	-1.062320	0.033448	0.071509	-0.010325	-0.824925	-0.086126	-0.294398	0.665135	0.088589	-0.738524	-0.065803
5289	9.582064	2.220020	-0.931179	0.042663	0.047217	-0.004738	-0.822717	-0.085769	-0.296630	0.665674	0.089199	-0.738022	-0.065156
5290	9.615834	2.161183	-0.901428	0.060370	0.004067	-0.022987	-0.821856	-0.088681	-0.298213	0.665555	0.090206	-0.738056	-0.064591
5291	9.552892	2.269453	-0.985315	0.074272	0.018197	0.017392	-0.823811	-0.087972	-0.297593	0.665640	0.090876	-0.738015	-0.063240
5292	9.591530	2.186110	-0.938999	0.082963	-0.012256	0.002773	-0.823228	-0.088654	-0.295407	0.665269	0.091775	-0.738340	-0.062035
5293	9.484385	2.159569	-1.072830	0.092148	-0.012346	0.003676	-0.823788	-0.088107	-0.294810	0.664852	0.092848	-0.738696	-0.060660
5294	9.592603	2.100634	-1.074846	0.060094	-0.019541	0.002722	-0.823781	-0.088148	-0.293975	0.664413	0.093431	-0.739087	-0.059811
5295	9.440139	2.056540	-1.141887	0.032995	-0.035779	-0.017535	-0.823619	-0.089462	-0.293220	0.663732	0.094001	-0.739640	-0.059634
5296	9.532230	2.111054	-1.096672	0.024036	-0.014890	-0.012050	-0.824150	-0.091183	-0.292624	0.663410	0.094335	-0.739897	-0.059499
5297	9.566054	2.130165	-1.092982	0.015208	-0.002623	-0.001065	-0.825815	-0.091461	-0.292206	0.663274	0.094464	-0.740018	-0.059305
5298	9.541958	2.037664	-1.054041	-0.013975	-0.008287	0.002538	-0.824160	-0.090208	-0.292284	0.663138	0.094079	-0.740171	-0.059532
5299	9.544785	2.129589	-1.039057	-0.012628	-0.001678	-0.015805	-0.823843	-0.091746	-0.289870	0.663054	0.094056	-0.740216	-0.059944
5300	9.532869	2.246508	-1.071661	-0.006108	-0.026068	-0.008397	-0.823852	-0.091564	-0.290696	0.662628	0.093918	-0.740592	-0.060231
5301	9.576639	2.167460	-0.986867	0.016647	-0.036045	-0.012008	-0.824953	-0.093330	-0.291911	0.661987	0.094189	-0.741130	-0.060229
5302	9.479835	2.312778	-1.103059	0.012255	-0.031642	-0.039551	-0.824365	-0.094039	-0.289169	0.661405	0.094743	-0.741543	-0.060672
5303	9.543189	2.181838	-0.956541	0.003465	-0.075003	-0.022069	-0.825037	-0.094305	-0.286388	0.660202	0.094947	-0.742555	-0.061079
5304	9.458892	1.991470	-1.181655	0.029607	-0.097967	-0.070670	-0.826260	-0.095256	-0.283922	0.658559	0.096096	-0.743804	-0.061813
5305	9.444458	2.323209	-1.319033	-0.004052	-0.083561	-0.063370	-0.827587	-0.097981	-0.279891	0.657187	0.096805	-0.744835	-0.062894
5306	9.472524	2.139138	-1.350264	0.045079	-0.053595	-0.043161	-0.827958	-0.100875	-0.278531	0.656203	0.097813	-0.745566	-0.062939
5307	9.458364	2.260661	-1.363433	0.056480	-0.052769	-0.026607	-0.829177	-0.101846	-0.275648	0.655212	0.098807	-0.746337	-0.062575
5308	9.355816	2.044248	-1.445540	0.008880	-0.058057	-0.028588	-0.828887	-0.101917	-0.274260	0.654248	0.099109	-0.747108	-0.062984
5309	9.447737	2.233194	-1.479143	0.037371	-0.017719	-0.026711	-0.828716	-0.103151	-0.272244	0.653812	0.099895	-0.747398	-0.062832
5310	9.491398	2.222624	-1.437371	-0.016733	-0.009863	-0.032325	-0.829699	-0.103096	-0.273069	0.653614	0.099981	-0.747496	-0.063576
5311	9.504444	2.230547	-1.312219	0.008040	0.018365	0.002554	-0.828277	-0.104987	-0.272501	0.653812	0.099991	-0.747336	-0.063407
5312	9.473719	2.283377	-1.257592	0.002315	-0.011683	-0.002911	-0.828022	-0.102361	-0.271225	0.653586	0.099883	-0.747542	-0.063485
5313	9.434322	2.207085	-1.333902	0.002085	-0.031502	-0.010244	-0.828705	-0.103219	-0.270853	0.653037	0.099942	-0.747997	-0.063674
5314	9.465226	2.207597	-1.388187	-0.005124	-0.018744	-0.007521	-0.829813	-0.103108	-0.269858	0.652714	0.099795	-0.748276	-0.063939
5315	9.472158	2.254401	-1.446105	-0.037879	0.023546	-0.004892	-0.828702	-0.103629	-0.271157	0.653074	0.099323	-0.747973	-0.064545
5316	9.444776	2.283632	-1.261338	-0.056944	0.002835	0.003367	-0.829857	-0.101150	-0.272249	0.653189	0.098358	-0.747925	-0.065405
5317	9.419119	2.274342	-1.458483	-0.008869	0.031242	0.019001	-0.829312	-0.100297	-0.272481	0.653638	0.097919	-0.747604	-0.065253
5318	9.502443	2.088691	-1.218766	0.002370	0.017778	-0.002951	-0.829094	-0.101428	-0.272864	0.653851	0.097848	-0.747425	-0.065274
5319	9.511642	2.250351	-1.343645	-0.026598	0.048636	0.006144	-0.829941	-0.100824	-0.273377	0.654581	0.097387	-0.746825	-0.065517
5320	9.561295	2.203553	-1.135687	-0.011972	0.065263	0.004321	-0.828167	-0.099060	-0.275240	0.655539	0.097068	-0.746020	-0.065578
5321	9.512653	2.204684	-1.194240	-0.011859	0.014078	0.013566	-0.827749	-0.100116	-0.276984	0.655739	0.096639	-0.745901	-0.065569
5322	9.517664	2.301867	-1.210700	-0.007965	0.062592	0.018101	-0.826951	-0.097544	-0.277670	0.656666	0.096162	-0.745162	-0.065397
5323	9.551379	2.130942	-1.140620	0.011642	0.069309	-0.002995	-0.826551	-0.097704	-0.280336	0.657625	0.096359	-0.744311	-0.065148
5324	9.494044	2.206093	-1.109004	0.011739	0.056079	0.002533	-0.825590	-0.097369	-0.281721	0.658395	0.096354	-0.743652	-0.064907
5325	9.539124	2.180166	-1.188144	0.009736	0.041698	-0.002950	-0.823804	-0.097247	-0.284801	0.658949	0.096487	-0.743159	-0.064739
5326	9.522810	2.186637	-1.119867	-0.008673	0.019756	-0.004787	-0.825310	-0.098954	-0.284194	0.659208	0.096279	-0.742937	-0.064965
5327	9.478668	2.244385	-1.243429	-0.001427	0.029163	-0.008462	-0.826172	-0.097481	-0.285073	0.659591	0.096330	-0.742582	-0.065061
5328	9.409244	2.170929	-1.154366	-0.012040	0.009833	0.007122	-0.824640	-0.097369	-0.284941	0.659722	0.095869	-0.742511	-0.065215
5329	9.466540	2.264122	-1.262168	0.001509	0.019457	-0.000182	-0.822980	-0.097582	-0.286924	0.659965	0.095825	-0.742304	-0.065177
5330	9.527103	2.209471	-1.197164	-0.021567	0.042225	-0.010351	-0.824388	-0.096431	-0.286839	0.660572	0.095538	-0.741760	-0.065643
5331	9.445564	2.126461	-1.112541	0.000065	0.008618	-0.019460	-0.824392	-0.096928	-0.288266	0.660632	0.095743	-0.741657	-0.065900
5332	9.508054	2.253111	-1.186507	-0.014545	0.024332	-0.019481	-0.823541	-0.098865	-0.289510	0.660949	0.095673	-0.741339	-0.066407
5333	9.537723	2.234513	-1.081470	0.008420	0.021051	0.019114	-0.823710	-0.096985	-0.290230	0.661229	0.095434	-0.741155	-0.066008
5334	9.470641	2.214808	-1.023541	0.030093	-0.003399	0.010921	-0.823412	-0.097495	-0.288590	0.661088	0.095445	-0.741323	-0.065523
5335	9.513339	2.157148	-1.085893	0.014621	0.013178	0.011780	-0.824256	-0.097173	-0.289120	0.661233	0.095384	-0.741235	-0.065143
5336	9.494125	2.118153	-1.061277	0.001090	-0.007588	0.020952	-0.824561	-0.095446	-0.289569	0.661097	0.094842	-0.741441	-0.064976
5337	9.508117	2.165204	-1.141194	-0.013954	-0.014026	0.006260	-0.824837	-0.095980	-0.290158	0.660887	0.094446	-0.741663	-0.065142
5338	9.514697	2.215741	-0.935821	0.017033	0.004604	0.000802	-0.824821	-0.095415	-0.287191	0.660875	0.094431	-0.741690	-0.064981
5339	9.470352	2.105568	-1.014582	-0.012637	-0.033269	-0.011154	-0.825109	-0.095357	-0.288302	0.660361	0.094282	-0.742130	-0.065394
5340	9.474540	2.282232	-1.170573	-0.004638	0.009608	0.010840	-0.825391	-0.094552	-0.287272	0.660475	0.093811	-0.742085	-0.065437
5341	9.450337	2.214304	-1.155620	0.027451	0.004740	0.013647	-0.824544	-0.095675	-0.287768	0.660481	0.093878	-0.742122	-0.064859
5342	9.485955	2.161312	-1.200770	0.020595	0.003965	-0.003802	-0.824565	-0.093979	-0.287664	0.660444	0.093940	-0.742157	-0.064740
5343	9.527002	2.224280	-1.216385	0.004256	0.047239	-0.002966	-0.824716	-0.093250	-0.288036	0.661101	0.094004	-0.741572	-0.064647
5344	9.580873	2.071190	-1.040675	0.012712	0.037684	-0.028634	-0.825123	-0.094361	-0.288380	0.661545	0.094364	-0.741106	-0.064920
5345	9.542935	2.206962	-1.019050	0.014094	0.042335	-0.045141	-0.823043	-0.095118	-0.290959	0.662059	0.095172	-0.740515	-0.065245
5346	9.581785	2.220801	-0.986600	0.062096	0.006244	-0.059659	-0.823298	-0.096036	-0.289478	0.661898	0.096566	-0.740475	-0.065291
5347	9.523973	2.338248	-1.034391	0.107075	-0.005378	-0.052206	-0.822136	-0.100528	-0.290743	0.661518	0.098650	-0.740616	-0.064428
5348	9.545203	2.265725	-1.062225	0.094202	-0.016273	-0.054057	-0.822399	-0.101136	-0.289801	0.660962	0.100339	-0.740923	-0.063982
5349	9.479627	2.228075	-1.113152	0.080037	-0.043216	-0.033878	-0.822464	-0.105112	-0.286695	0.660094	0.101744	-0.741560	-0.063353
5350	9.484256	2.233252	-1.139858	0.067456	-0.030722	-0.026581	-0.824792	-0.107546	-0.285428	0.659412	0.102678	-0.742072	-0.062946
5351	9.488488	2.209855	-1.205379	0.062837	-0.023173	-0.029359	-0.824082	-0.108943	-0.286079	0.658879	0.103811	-0.742428	-0.062468
5352	9.500148	2.122652	-1.218459	0.029300	-0.010781	-0.019364	-0.823917	-0.109491	-0.283602	0.658576	0.104128	-0.742648	-0.062519
5353	9.512476	2.224506	-1.225501	0.006097	-0.004651	0.002623	-0.823645	-0.109192	-0.284005	0.658475	0.104055	-0.742757	-0.062419
5354	9.474789	2.233021	-1.117769	0.010289	-0.020719	0.024675	-0.824740	-0.109290	-0.281627	0.658120	0.103469	-0.743173	-0.062180
