# Supplementary material for: Identification of Haptic Based Guiding Using Hard Reins
Source: PLoS One. 2015 Jul 22;10(7):e0132020. doi: 10.1371/journal.pone.0132020 (PMC4511788; doi:10.1371/journal.pone.0132020)
Supplement: S9 File — (ZIP) [file pone.0132020.s009.zip › Exp2_MotionData2/Subject10/path2/T1/gh1.txt]

// Start Time: 0
// Sample rate: 25.0Hz
// Scenario: 4.9
// Firmware Version: 2.6.1
Counter	Acc_X	Acc_Y	Acc_Z	Gyr_X	Gyr_Y	Gyr_Z	Mag_X	Mag_Y	Mag_Z	Quat_w	Quat_x	Quat_y	Quat_z
4763	0.446167	-9.233776	-2.584405	0.071259	-0.013309	-0.031927	-0.311583	0.805238	0.300402	0.180480	-0.284151	0.752167	-0.566506
4764	0.360010	-9.374041	-2.745607	0.118633	-0.020594	-0.040899	-0.312370	0.806995	0.299243	0.181004	-0.284490	0.750506	-0.568369
4765	0.608009	-9.311279	-2.828829	0.152594	-0.025046	-0.025946	-0.312617	0.807102	0.296136	0.182077	-0.284652	0.748456	-0.570645
4766	0.608920	-9.508997	-2.956417	0.163873	-0.011281	-0.011133	-0.312476	0.809634	0.292378	0.183054	-0.284270	0.746468	-0.573120
4767	0.692164	-9.262898	-2.800960	0.082224	-0.000356	0.005038	-0.313381	0.810830	0.289147	0.183693	-0.283941	0.745484	-0.574358
4768	0.639935	-9.425964	-2.614098	0.030782	-0.007758	0.001101	-0.312341	0.811909	0.289917	0.183984	-0.283803	0.745107	-0.574823
4769	0.537471	-9.171232	-2.640287	0.016569	-0.029698	0.008430	-0.311812	0.812430	0.288487	0.184719	-0.284002	0.744787	-0.574903
4770	0.745580	-9.334273	-2.597423	0.058633	-0.036915	0.017899	-0.311292	0.814582	0.287707	0.185779	-0.283827	0.744083	-0.575560
4771	0.339100	-9.558402	-3.175669	0.121514	-0.005802	0.014479	-0.309974	0.814819	0.285882	0.186814	-0.283272	0.742684	-0.577302
4772	0.331978	-9.579931	-3.135230	0.142550	0.034415	0.008987	-0.310748	0.816283	0.282521	0.187211	-0.282126	0.741206	-0.579629
4773	0.202189	-9.648777	-2.789340	0.062234	0.058020	-0.000691	-0.310349	0.817610	0.280315	0.186797	-0.281279	0.740653	-0.580880
4774	0.173034	-9.600666	-2.774535	-0.035527	0.059659	-0.031648	-0.311002	0.816808	0.280579	0.185348	-0.281112	0.741099	-0.580857
4775	0.259839	-9.600179	-2.682500	-0.031860	0.070601	-0.045488	-0.312701	0.816013	0.280333	0.183716	-0.281135	0.741436	-0.580934
4776	0.383630	-9.262643	-2.546987	0.009036	0.065209	-0.032365	-0.315835	0.816564	0.277767	0.182416	-0.280737	0.741382	-0.581605
4777	0.412896	-9.327004	-2.389186	-0.017986	0.039585	-0.030614	-0.315841	0.816845	0.278804	0.181505	-0.280848	0.741524	-0.581655
4778	0.500304	-9.454035	-2.298934	0.005811	0.035948	-0.035094	-0.316620	0.816705	0.277515	0.180600	-0.280856	0.741378	-0.582119
4779	0.403645	-9.406110	-2.299164	-0.029278	0.010325	-0.027855	-0.317407	0.818193	0.276485	0.180104	-0.281304	0.741551	-0.581836
4780	0.524091	-9.394509	-2.494715	-0.100318	-0.007974	-0.018028	-0.318853	0.815532	0.279476	0.179429	-0.281925	0.742586	-0.580422
4781	0.597153	-9.548166	-2.443378	0.020757	-0.000572	-0.035874	-0.318978	0.813238	0.279994	0.179286	-0.282439	0.742088	-0.580852
4782	0.635730	-9.550609	-2.476659	0.008320	-0.004186	-0.017472	-0.319626	0.812157	0.279480	0.179196	-0.282644	0.741867	-0.581063
4783	0.721275	-9.288246	-2.491384	-0.046105	-0.006051	-0.015908	-0.319496	0.812560	0.279350	0.178983	-0.283164	0.742236	-0.580404
4784	0.635087	-9.415989	-2.508383	0.036125	-0.011430	-0.004405	-0.320291	0.812183	0.281299	0.179299	-0.283147	0.741745	-0.580942
4785	0.645057	-9.488428	-2.590921	0.048499	-0.011438	-0.015413	-0.320288	0.813790	0.279616	0.179703	-0.283384	0.740997	-0.581656
4786	0.620428	-9.377752	-2.575197	-0.020054	-0.007804	0.006378	-0.320814	0.814874	0.279102	0.179756	-0.283346	0.741240	-0.581348
4787	0.568165	-9.541458	-2.575580	0.014988	-0.007762	0.012098	-0.318190	0.814568	0.278563	0.180235	-0.283252	0.741052	-0.581486
4788	0.532061	-9.550917	-2.506436	0.008148	-0.000506	-0.002716	-0.319771	0.815545	0.279742	0.180255	-0.283189	0.740932	-0.581663
4789	0.543452	-9.411411	-2.523577	-0.032218	-0.013331	0.000785	-0.319239	0.813641	0.279478	0.180422	-0.283498	0.741206	-0.581111
4790	0.582131	-9.435524	-2.561961	-0.026933	-0.022461	-0.001017	-0.318725	0.814731	0.280770	0.180580	-0.283781	0.741429	-0.580640
4791	0.539115	-9.512341	-2.486625	-0.018060	-0.022478	-0.006508	-0.320552	0.813125	0.280525	0.180882	-0.284253	0.741462	-0.580272
4792	0.586484	-9.339538	-2.637389	-0.012855	-0.029787	-0.015704	-0.318853	0.812710	0.281547	0.181059	-0.284789	0.741410	-0.580021
4793	0.562705	-9.411996	-2.705840	0.014948	-0.000463	0.002853	-0.318720	0.812705	0.281158	0.181328	-0.284749	0.741198	-0.580228
4794	0.597031	-9.532104	-2.671197	-0.015467	-0.007840	-0.010204	-0.318860	0.812725	0.282973	0.181238	-0.284970	0.741282	-0.580040
4795	0.625322	-9.397335	-2.676245	-0.019851	-0.016992	-0.015754	-0.318192	0.811348	0.281412	0.181333	-0.285524	0.741311	-0.579700
4796	0.586564	-9.358983	-2.695272	-0.036695	-0.017881	0.002616	-0.318992	0.812729	0.283233	0.181405	-0.285731	0.741685	-0.579098
4797	0.650013	-9.517323	-2.600882	-0.005925	-0.006885	0.000919	-0.319252	0.812190	0.283235	0.181618	-0.285871	0.741687	-0.578959
4798	0.666626	-9.464595	-2.669601	-0.042762	0.010447	0.000704	-0.317676	0.810822	0.283481	0.181218	-0.285805	0.742220	-0.578434
4799	0.591636	-9.406666	-2.571070	-0.048024	0.000376	0.002532	-0.318477	0.812874	0.284784	0.181097	-0.285989	0.742744	-0.577707
4800	0.464059	-9.445189	-2.505588	-0.042510	-0.025284	-0.017708	-0.318996	0.810451	0.285564	0.180999	-0.286586	0.743047	-0.577052
4801	0.616029	-9.469370	-2.629333	-0.046135	-0.024315	-0.006645	-0.318470	0.809098	0.286207	0.181155	-0.287184	0.743403	-0.576246
4802	0.644803	-9.435562	-2.609386	-0.005832	-0.018798	-0.011987	-0.316505	0.808271	0.286839	0.181245	-0.287499	0.743335	-0.576150
4803	0.644850	-9.445153	-2.599918	0.006293	-0.016922	0.001915	-0.318083	0.809375	0.287241	0.181687	-0.287693	0.743160	-0.576139
4804	0.762601	-9.365558	-2.609705	-0.018184	-0.018774	-0.004665	-0.316522	0.810051	0.288913	0.181773	-0.287922	0.743284	-0.575838
4805	0.659653	-9.517369	-2.619997	0.027325	-0.009585	0.002015	-0.316518	0.810716	0.287747	0.182219	-0.287953	0.742892	-0.576187
4806	0.649697	-9.449906	-2.585537	0.051755	-0.004066	0.006740	-0.317293	0.810433	0.285680	0.182599	-0.287561	0.742339	-0.576974
4807	0.596698	-9.459768	-2.624577	-0.039241	-0.015147	0.002604	-0.315985	0.810424	0.286188	0.182748	-0.287889	0.742696	-0.576303
4808	0.548503	-9.464727	-2.639499	-0.005270	-0.005025	0.017525	-0.314947	0.811103	0.287605	0.182946	-0.287566	0.742855	-0.576197
4809	0.442284	-9.430979	-2.558402	-0.044507	-0.011524	0.002563	-0.314680	0.810284	0.287214	0.183019	-0.287873	0.743283	-0.575468
4810	0.519390	-9.426307	-2.644033	-0.034173	-0.011458	0.017386	-0.314955	0.810044	0.289937	0.183125	-0.287706	0.743760	-0.574901
4811	0.504838	-9.407022	-2.624695	-0.004161	-0.007841	-0.009234	-0.314169	0.810842	0.289412	0.183245	-0.287998	0.743667	-0.574836
4812	0.504961	-9.433537	-2.639468	-0.004210	-0.011479	-0.002766	-0.313775	0.810566	0.289409	0.183295	-0.288026	0.743682	-0.574788
4813	0.538238	-9.334963	-2.678583	-0.049897	-0.013320	0.008077	-0.313905	0.811238	0.288763	0.183435	-0.288292	0.744194	-0.573946
4814	0.437620	-9.475183	-2.818315	-0.000783	-0.000503	-0.001842	-0.313127	0.809902	0.291347	0.183354	-0.288168	0.744214	-0.574008
4815	0.481305	-9.529891	-2.660244	0.008055	0.014121	-0.002740	-0.314427	0.810165	0.289155	0.183303	-0.288069	0.744100	-0.574223
4816	0.606472	-9.491347	-2.718547	-0.043528	0.015892	-0.012229	-0.313645	0.809762	0.290315	0.182605	-0.288058	0.744614	-0.573783
4817	0.499678	-9.340042	-2.734225	-0.048061	0.015889	-0.006726	-0.314173	0.809103	0.291485	0.182157	-0.288203	0.745128	-0.573186
4818	0.543447	-9.416749	-2.677281	-0.065564	0.010406	0.000582	-0.312870	0.808566	0.293418	0.181568	-0.288153	0.745945	-0.572335
4819	0.537982	-9.282138	-2.709051	-0.061326	0.008600	0.006137	-0.314183	0.808586	0.293946	0.181300	-0.288237	0.746656	-0.571450
4820	0.537626	-9.210238	-2.789661	-0.092915	-0.006043	0.008766	-0.313391	0.806550	0.294198	0.180839	-0.288282	0.747796	-0.570081
4821	0.576081	-9.186165	-2.808168	-0.043345	-0.000421	0.039464	-0.312874	0.804542	0.297044	0.181186	-0.287905	0.748462	-0.569287
4822	0.616611	-9.594679	-2.688695	0.015845	-0.005916	0.013028	-0.312350	0.804940	0.296780	0.181420	-0.287515	0.748375	-0.569523
4823	0.417736	-9.355465	-2.975252	-0.071100	-0.018800	0.017207	-0.311304	0.804799	0.297420	0.181630	-0.287782	0.749161	-0.568287
4824	0.472191	-9.648330	-2.815620	-0.140802	-0.006118	0.005774	-0.310933	0.805107	0.301563	0.180863	-0.288045	0.750820	-0.566205
4825	0.437994	-9.567711	-3.141271	-0.141687	-0.004313	-0.010847	-0.310409	0.802951	0.303113	0.180136	-0.288821	0.752291	-0.564085
4826	0.500163	-9.456679	-3.071920	-0.161917	0.007566	-0.005434	-0.311465	0.799889	0.307007	0.178935	-0.289196	0.754150	-0.561788
4827	0.432128	-9.341073	-2.996520	-0.070808	0.024979	-0.019775	-0.311602	0.798289	0.309339	0.178078	-0.289521	0.754869	-0.560927
4828	0.422150	-9.263551	-2.834695	-0.018189	0.014039	-0.026881	-0.311875	0.798449	0.311415	0.177421	-0.289697	0.754982	-0.560891
4829	0.479529	-9.167670	-2.972041	-0.029793	0.014993	-0.014022	-0.312660	0.797380	0.311939	0.177024	-0.289901	0.755234	-0.560573
4830	0.557494	-9.335490	-2.844043	-0.039365	0.017747	-0.004836	-0.313448	0.796855	0.312722	0.176407	-0.289738	0.755740	-0.560169
4831	0.523705	-9.331026	-2.925911	-0.016631	0.021424	-0.006573	-0.312918	0.796704	0.311681	0.176076	-0.289710	0.755904	-0.560067
4832	0.635145	-9.446339	-2.940891	-0.029632	0.019584	-0.012163	-0.312656	0.798849	0.309996	0.175389	-0.289582	0.756272	-0.559851
4833	0.649668	-9.460942	-2.998571	-0.060282	0.001285	-0.009519	-0.312925	0.796584	0.313236	0.175072	-0.289974	0.756832	-0.558991
4834	0.663900	-9.412875	-3.021769	-0.046264	-0.000535	-0.014061	-0.312662	0.794696	0.314270	0.174597	-0.290190	0.757291	-0.558405
4835	0.585938	-9.239767	-3.010467	-0.013107	0.001320	-0.013908	-0.313062	0.795253	0.315310	0.174499	-0.290482	0.757295	-0.558278
4836	0.614999	-9.271282	-3.097054	-0.004428	-0.005953	-0.006466	-0.313189	0.794439	0.315051	0.174408	-0.290464	0.757325	-0.558275
4837	0.607584	-9.232818	-3.101385	-0.004470	-0.005949	-0.004622	-0.313707	0.793628	0.314537	0.174569	-0.290666	0.757262	-0.558205
4838	0.466010	-9.375223	-3.152712	0.006025	-0.007770	0.000973	-0.313972	0.793772	0.315057	0.174638	-0.290503	0.757219	-0.558327
4839	0.528085	-9.252867	-3.289644	-0.040341	-0.000526	-0.014041	-0.313193	0.794447	0.315829	0.174407	-0.290914	0.757525	-0.557770
4840	0.483928	-9.086522	-3.165299	-0.060676	0.004960	0.000602	-0.313195	0.793781	0.316865	0.173895	-0.290852	0.758265	-0.556956
4841	0.537750	-9.249817	-3.107076	-0.002844	-0.007752	0.008307	-0.313720	0.793519	0.317128	0.174243	-0.290875	0.758259	-0.556843
4842	0.470246	-9.252623	-3.184560	0.026916	0.014194	0.001962	-0.313713	0.792163	0.316868	0.174129	-0.290402	0.758057	-0.557401
4843	0.470888	-9.384640	-3.095188	0.001694	0.006835	-0.002763	-0.313981	0.794595	0.316224	0.174166	-0.290416	0.757986	-0.557478
4844	0.417186	-9.245282	-3.117739	-0.043025	0.010433	-0.004850	-0.312009	0.792410	0.316466	0.173646	-0.290356	0.758501	-0.556971
4845	0.542981	-9.341670	-3.235539	-0.058835	0.030561	0.000587	-0.313323	0.792701	0.316995	0.173015	-0.290266	0.759207	-0.556251
4846	0.624941	-9.331150	-3.020986	-0.070924	0.015905	-0.005911	-0.313060	0.792427	0.316993	0.172222	-0.290236	0.760052	-0.555359
4847	0.730232	-9.167500	-3.068118	-0.057993	0.010486	0.005234	-0.314243	0.791641	0.318298	0.171944	-0.290293	0.760701	-0.554527
4848	0.634773	-9.369494	-2.983025	-0.041336	0.008681	0.016401	-0.313979	0.790293	0.319072	0.171663	-0.289876	0.761329	-0.553970
4849	0.677892	-9.316936	-3.116311	0.002539	0.006871	-0.001831	-0.313201	0.791105	0.319973	0.171708	-0.289870	0.761247	-0.554072
4850	0.634629	-9.348629	-3.213178	0.030481	0.019704	0.001060	-0.314380	0.791119	0.319983	0.171520	-0.289338	0.761019	-0.554720
4851	0.635389	-9.509871	-3.227434	0.034062	0.023362	0.001081	-0.313451	0.791487	0.317255	0.171524	-0.288995	0.760660	-0.555390
4852	0.525730	-9.254440	-3.044841	0.005226	0.015961	-0.011993	-0.314227	0.789730	0.316612	0.171096	-0.288783	0.760626	-0.555678
4853	0.484012	-9.090193	-2.831686	-0.011392	-0.000529	-0.012987	-0.314235	0.791492	0.316872	0.171054	-0.289075	0.760601	-0.555574
4854	0.489726	-9.290850	-3.117701	0.069033	0.006915	-0.002426	-0.313186	0.792016	0.316346	0.171269	-0.288640	0.759866	-0.556738
4855	0.533529	-9.374774	-3.060858	0.093681	0.004185	-0.008752	-0.313567	0.793205	0.312981	0.171816	-0.288455	0.758707	-0.558244
4856	0.470756	-9.360925	-3.195676	-0.000892	-0.007802	-0.010137	-0.315275	0.794713	0.312995	0.171759	-0.288535	0.758657	-0.558288
4857	0.568127	-9.552650	-3.034225	0.037957	0.010472	-0.028415	-0.315800	0.794451	0.313258	0.171675	-0.288769	0.758025	-0.559051
4858	0.552185	-9.249203	-2.938804	0.006257	0.001227	-0.040535	-0.314183	0.794204	0.313469	0.171237	-0.289257	0.757723	-0.559342
4859	0.504878	-9.441813	-2.951549	0.051832	-0.005118	-0.035672	-0.316006	0.793932	0.311280	0.171397	-0.289727	0.756833	-0.560254
4860	0.634191	-9.258784	-2.974180	0.086802	-0.004156	-0.041038	-0.316266	0.795005	0.309987	0.171499	-0.290005	0.755605	-0.561734
4861	0.643812	-9.253944	-2.971622	0.054302	-0.014211	-0.028266	-0.316918	0.795813	0.308826	0.171891	-0.290454	0.754695	-0.562605
4862	0.769415	-9.306771	-3.014399	0.114853	-0.000452	-0.042739	-0.318611	0.796753	0.306118	0.172074	-0.290612	0.753151	-0.564534
4863	0.767975	-9.001111	-2.981320	0.061743	-0.000396	0.001276	-0.318876	0.798910	0.304955	0.172617	-0.290432	0.752377	-0.565492
4864	0.543448	-9.441784	-2.965591	0.044317	-0.000418	0.015966	-0.318608	0.798090	0.304434	0.173036	-0.289927	0.751975	-0.566158
4865	0.519621	-9.504668	-3.048311	0.121470	0.028871	-0.000297	-0.318085	0.801177	0.302358	0.173476	-0.289233	0.750613	-0.568181
4866	0.407700	-9.283130	-2.926226	0.086475	0.028783	-0.011566	-0.317547	0.802085	0.298985	0.173415	-0.288700	0.749656	-0.569733
4867	0.547675	-9.316711	-2.978200	0.047076	0.036080	-0.009923	-0.319634	0.801819	0.297187	0.173217	-0.288327	0.749109	-0.570701
4868	0.627833	-9.436234	-2.799094	-0.007793	0.017709	-0.021241	-0.318583	0.802206	0.296401	0.172660	-0.288383	0.749133	-0.570810
4869	0.678429	-9.426221	-2.714465	-0.062081	0.001219	-0.014106	-0.319375	0.801958	0.297833	0.172308	-0.288847	0.749683	-0.569958
4870	0.740775	-9.359022	-2.799357	-0.018331	0.006753	-0.019431	-0.319894	0.799669	0.298484	0.171877	-0.289040	0.749799	-0.569838
4871	0.603382	-9.358890	-2.680614	0.037551	0.001347	-0.001611	-0.320415	0.800610	0.297193	0.172242	-0.288971	0.749283	-0.570442
4872	0.598564	-9.356214	-2.599006	0.020073	-0.005988	-0.000766	-0.320936	0.800340	0.296678	0.172444	-0.288907	0.749020	-0.570758
4873	0.537747	-9.253962	-2.915001	0.005854	-0.007807	0.002852	-0.320680	0.800483	0.297713	0.172822	-0.288985	0.748858	-0.570817
4874	0.437812	-9.522817	-2.679658	0.071018	-0.011469	-0.013418	-0.319627	0.802478	0.295373	0.173277	-0.289024	0.747910	-0.571901
4875	0.589663	-9.528307	-2.966373	0.076928	0.006887	-0.002332	-0.321580	0.803953	0.291760	0.173800	-0.288767	0.746953	-0.573121
4876	0.649712	-9.474679	-2.797028	0.120777	0.028848	-0.009529	-0.320803	0.805171	0.292662	0.173997	-0.288129	0.745586	-0.575160
4877	0.630608	-9.510594	-2.735298	0.182922	0.032574	-0.005528	-0.321449	0.806236	0.290076	0.174709	-0.287252	0.743472	-0.578111
4878	0.735997	-9.358211	-2.559344	0.184805	0.036199	-0.020296	-0.321032	0.806992	0.284889	0.175048	-0.286474	0.741307	-0.581167
4879	0.707435	-9.435212	-2.546288	0.170695	0.033475	-0.004672	-0.322336	0.811024	0.280495	0.175678	-0.285608	0.739322	-0.583925
4880	0.639651	-9.372521	-2.466826	0.126913	0.043463	-0.005838	-0.322577	0.811120	0.276350	0.175729	-0.284712	0.737929	-0.586105
4881	0.616542	-9.576488	-2.297069	0.135747	0.030687	0.005308	-0.323741	0.812580	0.272083	0.176319	-0.283848	0.736382	-0.588288
4882	0.736320	-9.415018	-2.286485	0.182970	0.036233	0.001844	-0.324514	0.814982	0.267814	0.176887	-0.282728	0.734332	-0.591213
4883	0.577334	-9.441790	-2.283543	0.091865	0.036127	0.008761	-0.323992	0.817131	0.266644	0.177190	-0.281898	0.733330	-0.592760
4884	0.646049	-9.704432	-2.440215	0.181318	0.032569	0.001853	-0.323190	0.819240	0.261844	0.177809	-0.280837	0.731264	-0.595624
4885	0.588926	-9.858377	-2.397298	0.153670	0.050728	-0.027843	-0.323699	0.822441	0.256536	0.177813	-0.280145	0.729366	-0.598270
4886	0.686097	-9.507091	-2.446676	-0.008579	0.057912	-0.017614	-0.325774	0.819734	0.254219	0.176750	-0.279723	0.729543	-0.598566
4887	0.836089	-9.606995	-2.199429	-0.040770	0.062440	-0.021467	-0.327351	0.819492	0.255268	0.175558	-0.279488	0.730051	-0.598408
4888	0.789439	-9.434340	-2.339070	-0.029552	0.039619	-0.017692	-0.326828	0.819892	0.255264	0.174645	-0.279359	0.730412	-0.598294
4889	0.736552	-9.463057	-2.263152	-0.039160	0.046909	-0.016831	-0.327747	0.820173	0.255271	0.173735	-0.279237	0.730877	-0.598048
4890	0.746421	-9.505959	-2.150840	-0.032102	0.047825	-0.015873	-0.328924	0.819375	0.255410	0.172701	-0.278982	0.731310	-0.597937
4891	0.779939	-9.452621	-2.051360	-0.053048	0.023120	-0.017789	-0.328397	0.818827	0.255276	0.172049	-0.279204	0.731849	-0.597362
4892	0.799833	-9.587877	-2.216302	-0.009296	0.017707	-0.013858	-0.329189	0.819117	0.256319	0.171609	-0.279205	0.731914	-0.597408
4893	0.853017	-9.613842	-2.100948	0.003024	0.015891	-0.013791	-0.330231	0.816830	0.256586	0.171420	-0.279260	0.731778	-0.597603
4894	0.866887	-9.491369	-2.175916	-0.060191	0.023166	-0.004898	-0.329965	0.816686	0.256065	0.170718	-0.279233	0.732522	-0.596905
4895	0.789553	-9.442682	-1.964714	-0.065462	0.028632	0.000597	-0.329450	0.816831	0.257616	0.170127	-0.279158	0.733322	-0.596127
4896	0.694832	-9.298825	-2.054798	-0.028960	0.006775	0.017418	-0.330759	0.815097	0.258663	0.170109	-0.278895	0.733759	-0.595717
4897	0.704474	-9.293591	-1.937012	-0.036096	0.003151	0.035844	-0.330242	0.816182	0.259437	0.170485	-0.278505	0.734309	-0.595114
4898	0.704632	-9.847886	-2.211236	-0.014823	-0.000484	0.030450	-0.328939	0.816719	0.260463	0.170816	-0.278099	0.734621	-0.594824
4899	0.659960	-9.578577	-2.229480	0.021894	0.014143	0.016755	-0.327629	0.816300	0.260712	0.171134	-0.277660	0.734408	-0.595200
4900	0.626532	-9.645914	-2.201931	-0.070712	-0.003359	0.005240	-0.327369	0.816437	0.261098	0.170904	-0.277858	0.735231	-0.594156
4901	0.706448	-9.720216	-2.166220	-0.017981	-0.000591	-0.010180	-0.328944	0.815654	0.262277	0.170906	-0.278126	0.735288	-0.593961
4902	0.694032	-9.645835	-2.218103	0.013469	-0.029790	-0.006287	-0.328410	0.815627	0.260199	0.171398	-0.278522	0.734954	-0.594046
4903	0.669471	-9.549595	-2.202579	-0.031921	-0.039939	-0.023119	-0.328814	0.815788	0.262276	0.171752	-0.279494	0.734966	-0.593472
4904	0.659442	-9.467794	-2.196725	-0.000458	-0.051781	-0.021100	-0.327640	0.815785	0.263303	0.172323	-0.280428	0.734634	-0.593277
4905	0.682650	-9.280308	-2.261092	-0.004059	-0.058176	-0.022962	-0.327772	0.815789	0.263564	0.173106	-0.281519	0.734250	-0.593008
4906	0.770405	-9.487278	-2.330389	0.009947	-0.051725	-0.013658	-0.328301	0.814730	0.265382	0.173821	-0.282304	0.733835	-0.592939
4907	0.917234	-9.444133	-2.462839	0.001078	-0.032501	-0.010036	-0.328559	0.815665	0.263829	0.174394	-0.282882	0.733555	-0.592841
4908	0.838701	-9.660850	-2.471412	0.048538	-0.000509	-0.022758	-0.327120	0.814982	0.264854	0.174467	-0.283056	0.732810	-0.593659
4909	0.799854	-9.597960	-2.350870	0.058969	0.003164	-0.015333	-0.328159	0.815782	0.262400	0.174772	-0.283087	0.731941	-0.594625
4910	0.741180	-9.424764	-2.324984	0.001043	0.003109	-0.009177	-0.329202	0.815782	0.261242	0.174672	-0.283171	0.731853	-0.594723
4911	0.722329	-9.510942	-2.187141	0.016954	-0.007867	-0.013692	-0.328024	0.815637	0.261622	0.174920	-0.283456	0.731455	-0.595004
4912	0.847695	-9.515838	-2.284459	-0.025059	-0.037129	-0.012008	-0.329606	0.815808	0.263449	0.175234	-0.284160	0.731517	-0.594499
4913	0.852134	-9.439173	-2.381761	-0.060217	-0.026177	-0.006668	-0.328028	0.814032	0.263565	0.175383	-0.284830	0.732017	-0.593518
4914	0.828728	-9.583237	-2.283181	-0.040743	-0.022541	-0.017645	-0.328819	0.813916	0.264608	0.175318	-0.285485	0.732288	-0.592888
4915	0.848080	-9.602914	-2.420102	-0.028454	-0.022534	-0.024962	-0.328437	0.814203	0.266679	0.175369	-0.286268	0.732320	-0.592456
4916	0.794435	-9.467727	-2.255476	-0.032184	-0.007883	-0.005634	-0.329347	0.812854	0.266167	0.175279	-0.286542	0.732609	-0.591993
4917	0.770869	-9.578115	-2.158825	-0.038925	-0.018910	-0.021337	-0.328829	0.813130	0.267200	0.175262	-0.287264	0.732794	-0.591419
4918	0.775084	-9.458511	-2.363548	-0.044372	-0.033503	-0.013962	-0.328827	0.812186	0.267588	0.175379	-0.288007	0.733088	-0.590658
4919	0.734548	-9.549743	-2.283590	-0.044428	-0.022518	-0.001979	-0.330280	0.811417	0.270321	0.175613	-0.288507	0.733435	-0.589913
4920	0.862046	-9.491740	-2.281586	-0.046140	-0.029824	-0.006589	-0.328192	0.811278	0.272248	0.175760	-0.289111	0.733800	-0.589118
4921	0.726775	-9.439393	-2.373333	-0.044571	-0.020672	0.002627	-0.327401	0.809915	0.272241	0.176018	-0.289522	0.734180	-0.588366
4922	0.727576	-9.607731	-2.351681	-0.033860	-0.032569	-0.006522	-0.327930	0.808722	0.274189	0.176274	-0.290109	0.734392	-0.587735
4923	0.755612	-9.414873	-2.255097	-0.029512	-0.035315	-0.010196	-0.328469	0.810638	0.275619	0.176688	-0.290826	0.734464	-0.587167
4924	0.666628	-9.468650	-2.451119	-0.077831	-0.037163	0.002484	-0.327161	0.809285	0.277163	0.176862	-0.291492	0.735225	-0.585829
4925	0.751115	-9.492621	-2.474671	0.007989	-0.029753	-0.000780	-0.327164	0.809290	0.277682	0.177527	-0.291873	0.734932	-0.585806
4926	0.693620	-9.569738	-2.478690	-0.004122	-0.029803	-0.011914	-0.327688	0.809026	0.277815	0.177857	-0.292406	0.734769	-0.585645
4927	0.750475	-9.357935	-2.487191	-0.104019	-0.044519	-0.010560	-0.326779	0.808361	0.280011	0.177969	-0.293502	0.735678	-0.583919
4928	0.635423	-9.492363	-2.331720	-0.042582	-0.053631	-0.013926	-0.326523	0.806086	0.282859	0.178404	-0.294482	0.735866	-0.583056
4929	0.660006	-9.593431	-2.352111	-0.049460	-0.053653	-0.021338	-0.325092	0.807837	0.283626	0.178857	-0.295647	0.736030	-0.582119
4930	0.674296	-9.559998	-2.433125	-0.050384	-0.066436	-0.019477	-0.326405	0.805707	0.285709	0.179371	-0.296886	0.736226	-0.581082
4931	0.775666	-9.589043	-2.543007	-0.063526	-0.051810	-0.021405	-0.324969	0.804896	0.287511	0.179716	-0.298080	0.736554	-0.579948
4932	0.712334	-9.454697	-2.618529	-0.100300	-0.044569	-0.032685	-0.325371	0.803305	0.290365	0.179459	-0.299441	0.737321	-0.578348
4933	0.731171	-9.358319	-2.588196	-0.033024	-0.051781	-0.023109	-0.324855	0.803046	0.292175	0.179967	-0.300549	0.737284	-0.577663
4934	0.789090	-9.367538	-2.503769	-0.021774	-0.044413	-0.006450	-0.323808	0.803710	0.292037	0.180481	-0.301239	0.737298	-0.577125
4935	0.673737	-9.434278	-2.253732	0.009100	-0.055410	-0.017355	-0.324864	0.803334	0.293860	0.181368	-0.302149	0.736786	-0.577026
4936	0.683262	-9.410281	-2.277312	0.069492	-0.076358	-0.016094	-0.323813	0.801435	0.294628	0.182801	-0.303030	0.735564	-0.577670
4937	0.704213	-9.750974	-2.013042	0.176794	-0.104643	-0.034874	-0.323283	0.803165	0.292292	0.185239	-0.304146	0.732800	-0.579816
4938	0.565095	-9.895139	-1.877136	0.304971	-0.146632	-0.056309	-0.321050	0.805950	0.289036	0.188673	-0.305566	0.728309	-0.583608
4939	0.660110	-10.101578	-1.795128	0.403539	-0.159408	-0.092693	-0.322867	0.810506	0.282313	0.192634	-0.307278	0.722249	-0.588921
4940	0.725964	-10.260012	-1.729522	0.567948	-0.183137	-0.150880	-0.322575	0.813937	0.273759	0.197072	-0.309445	0.713816	-0.596552
4941	0.810431	-9.758535	-1.472052	0.645120	-0.179479	-0.183743	-0.325022	0.821405	0.259656	0.201694	-0.311664	0.704025	-0.605420
4942	0.943578	-9.358268	-1.289962	0.536999	-0.197775	-0.149208	-0.327736	0.824452	0.249960	0.206098	-0.314015	0.695687	-0.612322
4943	1.140131	-9.111915	-1.126242	0.589114	-0.193952	-0.113887	-0.327578	0.830713	0.239983	0.211349	-0.315543	0.686704	-0.619840
4944	1.198645	-9.240966	-0.906663	0.751509	-0.215563	-0.052114	-0.327403	0.836805	0.226636	0.218475	-0.315765	0.676001	-0.628955
4945	1.359331	-9.569970	-0.823361	0.648239	-0.200076	-0.032336	-0.325916	0.843015	0.213149	0.225080	-0.315873	0.666494	-0.636671
4946	1.092565	-9.730414	-0.448828	0.891587	-0.229067	-0.008916	-0.324677	0.848394	0.197331	0.233707	-0.314893	0.653875	-0.647048
4947	1.090586	-9.811386	-0.205134	0.755068	-0.257530	0.005204	-0.323045	0.856590	0.179437	0.242090	-0.314599	0.642621	-0.655331
4948	1.097007	-10.148084	-0.171389	0.755283	-0.254800	0.003371	-0.319844	0.861416	0.164769	0.250220	-0.314250	0.631359	-0.663342
4949	1.175625	-10.434635	0.413440	0.909986	-0.250166	-0.023529	-0.318996	0.866929	0.148436	0.258950	-0.313265	0.617536	-0.673394
4950	1.392251	-10.356835	0.524573	1.036511	-0.270221	-0.067153	-0.318127	0.872936	0.127438	0.267909	-0.312351	0.601542	-0.684696
4951	1.019425	-10.007123	0.991688	0.824740	-0.276049	-0.079328	-0.319346	0.877205	0.106196	0.275442	-0.312627	0.587937	-0.693345
4952	1.100352	-9.782839	1.101210	1.071911	-0.259432	-0.122410	-0.320820	0.879581	0.084955	0.283517	-0.311740	0.570659	-0.704829
4953	0.991159	-9.113333	1.359228	1.018541	-0.273074	-0.063634	-0.321240	0.882337	0.062280	0.292197	-0.310479	0.553988	-0.715067
4954	0.965243	-8.738670	1.181806	1.199836	-0.229792	-0.018501	-0.322441	0.884420	0.039094	0.301930	-0.306929	0.535128	-0.726823
4955	1.051268	-9.027153	2.604439	1.524203	-0.238619	0.003460	-0.320965	0.885018	0.005776	0.313908	-0.301021	0.511067	-0.741389
4956	1.196597	-8.655905	2.735826	1.311646	-0.225890	0.061415	-0.323011	0.885893	-0.030883	0.324994	-0.295465	0.490309	-0.752779
4957	0.943213	-9.087399	3.341928	1.278593	-0.204029	0.081521	-0.321416	0.884633	-0.060314	0.335827	-0.289335	0.469816	-0.763399
4958	0.790532	-8.901039	3.753596	1.200044	-0.202388	0.060797	-0.319296	0.881217	-0.088196	0.345581	-0.283774	0.450261	-0.772859
4959	0.745779	-9.101420	4.280871	1.166709	-0.191412	0.097529	-0.316788	0.878208	-0.115562	0.355519	-0.277709	0.431105	-0.781430
4960	1.018513	-8.637239	4.779621	0.965843	-0.189695	0.135253	-0.313627	0.872240	-0.140213	0.364635	-0.272649	0.415237	-0.787580
4961	1.168937	-8.831198	4.960740	0.848294	-0.180792	0.090358	-0.316120	0.866373	-0.161190	0.372311	-0.268512	0.400766	-0.792888
4962	1.172567	-8.560148	5.423064	0.974524	-0.169762	0.072504	-0.315988	0.861007	-0.183225	0.380048	-0.263376	0.384268	-0.799084
4963	1.326390	-7.943240	5.625188	0.970751	-0.153298	0.072433	-0.312059	0.855066	-0.204383	0.387593	-0.257833	0.367678	-0.805051
4964	1.534506	-7.601296	5.593519	0.809378	-0.113201	0.080774	-0.312062	0.847020	-0.223826	0.393915	-0.252817	0.354039	-0.809673
4965	1.595614	-7.248210	6.091136	0.959848	-0.069184	0.083293	-0.310491	0.839896	-0.244058	0.400668	-0.245742	0.338084	-0.815338
4966	1.563440	-7.054349	6.516037	1.021028	-0.047187	0.094628	-0.311368	0.828012	-0.269198	0.407524	-0.237702	0.321354	-0.821069
4967	1.670507	-6.755926	6.480413	1.078389	0.000470	0.113293	-0.309108	0.816783	-0.293067	0.414512	-0.228136	0.303878	-0.826917
4968	1.259912	-6.558846	7.362716	0.863414	0.001893	0.093708	-0.304249	0.806775	-0.313716	0.419986	-0.220408	0.289896	-0.831259
4969	1.077816	-6.276881	7.607418	0.773863	0.018248	0.109818	-0.302267	0.795446	-0.334343	0.425175	-0.212942	0.277374	-0.834833
4970	1.018337	-5.914464	8.089638	0.654678	-0.005646	0.123992	-0.299013	0.786863	-0.349665	0.430076	-0.206825	0.266797	-0.837303
4971	0.633997	-5.677743	8.588667	0.665337	-0.078851	0.118589	-0.300206	0.774957	-0.363916	0.435346	-0.201737	0.255145	-0.839451
4972	0.526278	-5.347318	8.186618	0.475841	-0.152108	0.136185	-0.299859	0.766589	-0.374550	0.440347	-0.199502	0.246264	-0.840028
4973	0.555322	-5.360825	8.441149	0.384619	-0.174987	0.168982	-0.296931	0.763645	-0.381313	0.445765	-0.198139	0.238602	-0.839705
4974	0.680102	-5.245741	8.251890	0.386376	-0.188688	0.157939	-0.297146	0.759256	-0.387275	0.450873	-0.197162	0.230943	-0.839349
4975	1.037274	-5.327037	8.191671	0.374203	-0.201441	0.157915	-0.296704	0.755124	-0.393890	0.456129	-0.196336	0.223125	-0.838817
4976	1.177346	-5.374530	8.293132	0.405853	-0.190446	0.150682	-0.295483	0.750862	-0.399085	0.461121	-0.195207	0.215055	-0.838458
4977	1.471542	-5.401256	8.045855	0.495150	-0.151930	0.140016	-0.295425	0.743357	-0.404921	0.466225	-0.192489	0.205559	-0.838646
4978	1.535858	-5.229674	8.231297	0.572068	-0.153652	0.149629	-0.295603	0.735670	-0.415809	0.471572	-0.189161	0.194986	-0.838939
4979	1.899709	-4.690746	8.021407	0.491558	-0.139136	0.111350	-0.295541	0.728290	-0.422682	0.475966	-0.186355	0.185511	-0.839234
4980	1.970104	-4.781096	8.294450	0.545714	-0.117090	0.136512	-0.295205	0.720080	-0.431112	0.480731	-0.182665	0.175626	-0.839456
4981	1.941091	-4.766998	8.212761	0.901761	-0.087421	0.150266	-0.294290	0.706649	-0.446547	0.486864	-0.174885	0.159847	-0.840730
4982	1.460986	-4.170290	8.504704	0.945393	-0.048894	0.219594	-0.291387	0.690463	-0.464462	0.493959	-0.165825	0.144106	-0.841273
4983	1.271346	-3.828675	8.608545	0.712245	-0.061933	0.235020	-0.289827	0.676642	-0.477570	0.500474	-0.159121	0.131958	-0.840710
4984	1.046488	-4.183873	8.995142	0.330246	-0.040541	0.210907	-0.286608	0.668935	-0.486541	0.505188	-0.155992	0.126557	-0.839306
4985	1.138698	-4.313890	8.912563	0.300118	-0.042502	0.164624	-0.285006	0.665098	-0.489407	0.509053	-0.153247	0.121331	-0.838248
4986	0.977439	-3.830582	9.628374	0.548707	-0.036823	0.162144	-0.283106	0.657423	-0.496683	0.513535	-0.147931	0.112135	-0.837749
4987	0.723331	-3.129721	9.290165	0.400135	-0.084470	0.178037	-0.281577	0.647021	-0.506290	0.517963	-0.144801	0.104833	-0.836515
4988	0.872224	-3.004012	9.379734	0.303009	-0.110154	0.175738	-0.278797	0.644113	-0.509683	0.522022	-0.143188	0.099016	-0.834977
4989	1.323651	-3.648471	9.211677	0.319427	-0.128422	0.146368	-0.280208	0.638963	-0.511877	0.525713	-0.141671	0.092526	-0.833663
4990	1.553440	-3.312157	8.928082	0.261534	-0.104708	0.128499	-0.279627	0.631857	-0.517846	0.528801	-0.140481	0.087315	-0.832473
4991	2.133085	-3.542662	8.726219	-0.074294	-0.026451	0.099949	-0.279240	0.630789	-0.515906	0.530346	-0.141549	0.088347	-0.831199
4992	2.024994	-3.114428	8.784027	0.549039	0.021637	0.060553	-0.278143	0.625308	-0.521360	0.532859	-0.135304	0.079502	-0.831525
4993	1.646532	-2.620210	8.595388	0.642970	0.045516	0.079413	-0.277400	0.614915	-0.530961	0.535810	-0.127612	0.069298	-0.831758
4994	1.518707	-2.069449	9.317258	0.337477	0.077311	0.158991	-0.273391	0.604773	-0.538903	0.539210	-0.122539	0.064803	-0.830685
4995	1.012662	-2.087273	10.027624	0.455308	0.038170	0.220532	-0.269144	0.596826	-0.543606	0.543931	-0.116740	0.057967	-0.828945
4996	1.201690	-2.314634	9.565310	0.179382	-0.000399	0.243213	-0.267490	0.586436	-0.551918	0.548382	-0.114564	0.055442	-0.826486
4997	0.981913	-2.706840	10.383518	0.060149	-0.047272	0.229762	-0.265394	0.587623	-0.552712	0.552388	-0.114462	0.054260	-0.823907
4998	1.020835	-2.810245	9.671894	-0.318575	-0.054151	0.179880	-0.262436	0.596300	-0.548067	0.554681	-0.118727	0.059207	-0.821418
4999	1.388239	-3.027177	9.341017	-0.288128	-0.021320	0.109872	-0.260788	0.605932	-0.544188	0.555828	-0.122195	0.063816	-0.819787
5000	1.516270	-2.590534	8.906650	-0.394831	0.005906	0.057596	-0.260215	0.616971	-0.536152	0.555801	-0.126461	0.070379	-0.818620
5001	1.915981	-2.480848	9.089553	-0.188109	0.013464	0.047565	-0.258298	0.624301	-0.532017	0.556067	-0.128350	0.073576	-0.817865
5002	2.210956	-2.644887	9.493283	-0.047894	0.026447	0.057498	-0.257659	0.625937	-0.530078	0.556865	-0.128416	0.074686	-0.817210
5003	2.139867	-2.915244	9.272786	-0.116927	0.054681	0.047889	-0.255570	0.628080	-0.530093	0.557205	-0.128890	0.077156	-0.816674
5004	1.918786	-3.059510	9.427131	-0.134134	0.050000	0.029348	-0.254668	0.630248	-0.528804	0.557277	-0.129572	0.079865	-0.816256
5005	1.558771	-2.415975	8.568628	-0.249523	-0.001268	0.036191	-0.253522	0.635408	-0.525959	0.557133	-0.132482	0.083835	-0.815489
5006	1.074164	-2.906829	8.835675	-0.039021	-0.050501	0.031797	-0.253014	0.637584	-0.524407	0.557655	-0.133737	0.083878	-0.814923
5007	1.052169	-3.325636	9.499327	-0.124599	-0.054236	0.059991	-0.254095	0.641959	-0.521286	0.558311	-0.136075	0.085311	-0.813938
5008	0.202002	-2.992696	9.560874	-0.037580	-0.079782	0.089031	-0.253055	0.642503	-0.519869	0.559812	-0.137691	0.085159	-0.812650
5009	0.582455	-3.408348	9.505785	-0.245499	-0.037054	0.067644	-0.254143	0.649042	-0.517006	0.560255	-0.141046	0.088815	-0.811377
5010	0.453674	-2.692157	9.356196	-0.052661	-0.037945	-0.007093	-0.254429	0.651242	-0.513893	0.560080	-0.142314	0.089109	-0.811244
5011	0.746697	-2.981191	9.090827	0.087810	-0.039645	-0.039575	-0.255473	0.650439	-0.514144	0.559758	-0.142123	0.087042	-0.811724
5012	0.799768	-2.475573	9.170427	0.082397	-0.063417	-0.045126	-0.257797	0.645022	-0.516979	0.559392	-0.142358	0.084750	-0.812177
5013	0.838000	-2.902930	9.409637	-0.135938	-0.072853	-0.060964	-0.259916	0.646971	-0.513980	0.558164	-0.145209	0.085888	-0.812398
5014	1.054529	-2.811244	9.360134	-0.037572	-0.070978	-0.099226	-0.262941	0.648101	-0.512659	0.556592	-0.147003	0.085301	-0.813215
5015	1.411565	-2.858429	9.425217	0.113432	-0.056241	-0.137230	-0.265951	0.645440	-0.511470	0.554825	-0.146919	0.082340	-0.814742
5016	1.884299	-2.913601	9.198410	-0.041886	-0.043661	-0.188772	-0.270637	0.640593	-0.514027	0.551721	-0.148456	0.081867	-0.816616
5017	2.136151	-3.153858	9.149382	-0.061579	0.031195	-0.228650	-0.273796	0.642940	-0.513093	0.547759	-0.149064	0.082437	-0.819112
5018	2.256330	-3.079168	9.110743	0.034095	0.058651	-0.263276	-0.277057	0.639722	-0.513587	0.543485	-0.148215	0.081617	-0.822189
5019	2.105767	-2.845900	9.167820	0.042630	0.129924	-0.263361	-0.279264	0.635405	-0.514608	0.539041	-0.146145	0.081424	-0.825498
5020	2.342782	-3.001483	9.263868	0.034179	0.139037	-0.280014	-0.281462	0.631072	-0.517184	0.534317	-0.143989	0.081422	-0.828941
5021	2.177096	-2.641753	9.022520	0.072234	0.134548	-0.264146	-0.283010	0.627010	-0.518988	0.529867	-0.141557	0.080747	-0.832275
5022	1.955060	-2.583899	9.184491	0.180305	0.124695	-0.214684	-0.285070	0.621049	-0.521825	0.526627	-0.137970	0.078342	-0.835159
5023	1.671986	-2.875189	9.297787	0.185385	0.138439	-0.181453	-0.284764	0.615585	-0.526366	0.523821	-0.134146	0.076035	-0.837756
5024	1.303123	-2.863066	9.539362	0.000009	0.137213	-0.197174	-0.285003	0.613392	-0.529346	0.520339	-0.132202	0.076827	-0.840159
5025	1.338751	-2.762993	9.233838	0.002065	0.122504	-0.243286	-0.286436	0.609360	-0.528040	0.516007	-0.130647	0.077271	-0.843028
5026	1.107662	-2.809346	9.883958	-0.016786	0.105913	-0.258136	-0.288767	0.607316	-0.532040	0.511478	-0.129489	0.077856	-0.845909
5027	1.110589	-2.425766	9.483686	-0.011753	0.093126	-0.271025	-0.290846	0.603407	-0.532673	0.506674	-0.128585	0.078162	-0.848904
5028	0.910475	-1.913795	9.457792	-0.091198	0.098592	-0.236398	-0.292943	0.602357	-0.531749	0.502303	-0.128262	0.079986	-0.851377
5029	1.210392	-2.117470	9.524948	0.088897	0.091618	-0.194848	-0.292404	0.600036	-0.533051	0.499049	-0.126216	0.078728	-0.853711
5030	1.406999	-1.885816	9.611648	-0.021099	0.066074	-0.139996	-0.294217	0.597059	-0.534981	0.496535	-0.125578	0.079280	-0.855218
5031	1.469746	-1.894919	9.727328	-0.025892	0.038782	-0.088295	-0.296317	0.596551	-0.534058	0.494890	-0.125393	0.079679	-0.856161
5032	1.567048	-2.077465	9.759282	0.206506	0.048327	-0.031747	-0.296165	0.592477	-0.535097	0.494810	-0.122631	0.076429	-0.856903
5033	1.371218	-2.467422	9.814398	0.274853	0.059363	-0.018486	-0.294553	0.587946	-0.539648	0.495062	-0.118998	0.072034	-0.857650
5034	1.335573	-2.076060	9.601111	0.179845	0.041048	0.001347	-0.295819	0.582231	-0.544047	0.495474	-0.116570	0.069246	-0.857975
5035	1.104406	-2.136982	9.509283	0.132478	0.006269	0.013153	-0.293446	0.580832	-0.545881	0.495998	-0.115198	0.066834	-0.858049
5036	1.184923	-2.354543	9.161316	0.346071	-0.037321	0.018012	-0.295343	0.569968	-0.551443	0.497166	-0.112438	0.060452	-0.858213
5037	0.974690	-2.243733	9.324140	0.300534	-0.033759	0.016837	-0.294637	0.562068	-0.555470	0.498167	-0.110067	0.054787	-0.858320
5038	1.009809	-2.521873	9.579817	-0.252546	-0.030692	0.028810	-0.295051	0.564800	-0.553521	0.498154	-0.113137	0.058766	-0.857665
5039	1.092770	-2.733567	9.539215	0.043803	-0.065173	-0.004692	-0.294674	0.568456	-0.553004	0.498261	-0.113881	0.057196	-0.857611
5040	1.181161	-2.076044	8.992353	-0.047631	-0.072559	-0.019932	-0.297683	0.567540	-0.553240	0.497925	-0.115683	0.057131	-0.857569
5041	1.630819	-2.324080	9.367544	-0.006152	-0.067000	-0.021551	-0.297454	0.570021	-0.548575	0.497625	-0.116983	0.056370	-0.857617
5042	1.503771	-2.470546	9.527535	0.276780	-0.092326	-0.025616	-0.301871	0.565023	-0.552430	0.497965	-0.115899	0.050529	-0.857931
5043	1.801316	-2.681354	9.620974	0.114666	-0.118182	-0.074367	-0.305254	0.558429	-0.552276	0.497069	-0.116948	0.047087	-0.858504
5044	1.839469	-2.097854	9.267043	-0.015087	-0.094593	-0.102770	-0.307484	0.557383	-0.551092	0.495393	-0.118879	0.046050	-0.859263
5045	1.700843	-1.836812	9.692015	0.367674	-0.041153	-0.063981	-0.311726	0.552105	-0.554657	0.495183	-0.116100	0.039039	-0.860111
5046	2.033906	-1.923446	9.492269	0.226341	0.008199	-0.027838	-0.312972	0.541913	-0.559707	0.495240	-0.113798	0.035049	-0.860557
5047	1.777372	-1.712012	9.557652	0.044433	-0.010384	-0.054593	-0.314004	0.538262	-0.560349	0.494390	-0.113695	0.033917	-0.861105
5048	1.638601	-1.933507	9.594059	0.294172	-0.064995	-0.062468	-0.314378	0.535138	-0.561773	0.494059	-0.112006	0.027950	-0.861730
5049	1.789778	-2.299328	9.470316	0.455639	-0.066681	-0.085617	-0.318502	0.522413	-0.566153	0.493598	-0.108830	0.019132	-0.862642
5050	1.707559	-2.241339	9.590385	0.281025	-0.030462	-0.136401	-0.321727	0.514147	-0.570408	0.491888	-0.106692	0.013572	-0.863990
5051	1.716938	-2.188650	9.514397	0.167926	-0.012500	-0.215449	-0.325219	0.506030	-0.573625	0.488495	-0.105467	0.010024	-0.866112
5052	1.505113	-1.236112	9.578589	0.000130	0.003763	-0.209919	-0.327821	0.501318	-0.573865	0.484898	-0.105503	0.009501	-0.868132
5053	1.633961	-0.954413	9.564538	-0.002823	-0.025406	-0.187748	-0.328857	0.497945	-0.573858	0.481615	-0.106148	0.008842	-0.869886
5054	1.349090	-0.365891	9.459712	0.053959	-0.026130	-0.127510	-0.333557	0.494734	-0.575248	0.479562	-0.106167	0.007266	-0.871032
5055	1.569606	-0.595643	9.686592	0.197387	-0.035917	-0.088913	-0.334846	0.490137	-0.576017	0.478425	-0.105020	0.003198	-0.871820
5056	1.408124	-0.592586	9.970784	-0.004866	-0.021528	-0.077048	-0.337456	0.487321	-0.576257	0.477111	-0.105509	0.002801	-0.872482
5057	1.522580	-0.845858	9.713850	0.038086	-0.010487	-0.078674	-0.337979	0.486654	-0.575864	0.475822	-0.105413	0.001768	-0.873200
5058	1.230704	-0.292373	9.920528	-0.040697	-0.015258	-0.104947	-0.339414	0.485311	-0.576372	0.473946	-0.106132	0.001998	-0.874132
5059	1.445893	-0.432086	9.745343	0.113496	-0.025123	-0.113363	-0.342023	0.484106	-0.577907	0.472221	-0.105536	-0.000588	-0.875139
5060	1.670524	-0.528391	9.594859	0.044630	-0.028878	-0.139532	-0.343448	0.478982	-0.577379	0.469906	-0.105681	-0.002050	-0.876365
5061	1.825372	-0.648593	9.532207	-0.031202	-0.030829	-0.165741	-0.346462	0.478746	-0.577355	0.466949	-0.106534	-0.002284	-0.877840
5062	1.923060	-0.915612	9.486165	-0.010458	-0.016297	-0.215477	-0.348159	0.475257	-0.576047	0.463176	-0.106971	-0.002825	-0.879782
5063	1.942834	-1.019047	9.480098	-0.032043	0.009201	-0.243307	-0.351031	0.472713	-0.576414	0.458838	-0.107126	-0.002836	-0.882034
5064	1.899124	-0.951717	9.495037	-0.130019	0.034644	-0.256768	-0.354044	0.471668	-0.576001	0.454062	-0.107756	-0.000887	-0.884430
5065	2.091894	-0.937368	9.357810	-0.051247	0.023797	-0.258190	-0.355214	0.468839	-0.575864	0.449390	-0.107841	-0.000462	-0.886802
5066	2.005078	-0.927583	9.455556	0.003149	0.039341	-0.270864	-0.358220	0.466303	-0.575582	0.444634	-0.107176	-0.000861	-0.889277
5067	2.131282	-1.110604	9.331743	-0.140431	0.034667	-0.260494	-0.360181	0.465777	-0.576214	0.439700	-0.107865	0.001245	-0.891643
5068	2.314165	-1.037972	9.358474	-0.058108	0.034769	-0.265611	-0.362275	0.463240	-0.575032	0.434883	-0.107828	0.001901	-0.894006
5069	2.372417	-1.103827	9.766173	-0.177060	0.047434	-0.257004	-0.363975	0.462715	-0.575278	0.429892	-0.108621	0.004775	-0.896310
5070	2.335318	-1.422022	9.607735	-0.276343	0.056363	-0.298112	-0.365446	0.465744	-0.571894	0.423988	-0.110080	0.009453	-0.898903
5071	2.014972	-0.980487	9.457307	-0.271157	0.069059	-0.327670	-0.368343	0.469030	-0.571610	0.417463	-0.111308	0.014042	-0.901741
5072	1.805433	-0.498466	9.824582	-0.191134	0.085633	-0.294102	-0.368611	0.468507	-0.570053	0.411762	-0.111510	0.017437	-0.904275
5073	1.710675	-0.849707	9.885985	-0.096523	0.114982	-0.284427	-0.370050	0.468382	-0.570560	0.406350	-0.110416	0.019318	-0.906816
5074	1.606809	-0.811806	9.772725	-0.003564	0.100394	-0.307933	-0.371605	0.464870	-0.571456	0.400765	-0.108813	0.019408	-0.909489
5075	1.525429	-1.436798	9.979243	-0.021844	0.043547	-0.357749	-0.372384	0.462848	-0.571451	0.394187	-0.108407	0.019206	-0.912412
5076	1.235896	-1.399938	9.669798	0.125549	0.030766	-0.407751	-0.376796	0.453135	-0.572846	0.387059	-0.107081	0.016162	-0.915673
5077	1.236608	-1.548978	9.706121	-0.073590	0.034111	-0.442905	-0.379256	0.448264	-0.575291	0.378781	-0.107212	0.016703	-0.919104
5078	1.337095	-1.400751	9.373073	-0.137843	0.070442	-0.520809	-0.382785	0.443580	-0.573710	0.368951	-0.107205	0.018541	-0.923059
5079	1.312948	-1.401539	9.156794	-0.224812	0.077501	-0.587708	-0.386961	0.438214	-0.573419	0.357588	-0.107673	0.021920	-0.927392
5080	1.374857	-1.227277	9.423867	-0.151099	0.106764	-0.609538	-0.391400	0.435810	-0.575070	0.345990	-0.107111	0.024059	-0.931794
5081	1.478031	-1.604905	10.096466	-0.020970	0.088565	-0.618065	-0.395303	0.426658	-0.574006	0.334393	-0.105911	0.023688	-0.936164
5082	1.888368	-1.725641	9.728930	-0.026230	0.106913	-0.621786	-0.399456	0.416947	-0.574884	0.322727	-0.104452	0.023465	-0.940418
5083	1.836350	-1.942370	9.701401	-0.060819	0.148811	-0.659856	-0.403223	0.409529	-0.576154	0.310126	-0.102381	0.024189	-0.944857
5084	1.315868	-2.001610	9.566087	-0.092450	0.188919	-0.661017	-0.404878	0.400312	-0.578996	0.297460	-0.099779	0.025641	-0.949160
5085	1.448207	-1.459355	9.056426	-0.208745	0.210857	-0.635814	-0.405888	0.393528	-0.581584	0.284879	-0.097370	0.029643	-0.953144
5086	1.715068	-1.815104	8.996316	-0.143920	0.147052	-0.611363	-0.406384	0.386758	-0.582101	0.272969	-0.095829	0.031924	-0.956706
5087	1.637235	-1.655265	9.348299	-0.103964	0.086849	-0.568629	-0.408970	0.379190	-0.583510	0.261858	-0.095148	0.033393	-0.959824
5088	1.516870	-1.667949	9.930312	-0.517166	0.073615	-0.541180	-0.412249	0.378157	-0.582188	0.250506	-0.096884	0.042570	-0.962314
5089	1.381033	-1.500467	9.736956	-0.536870	0.055387	-0.511730	-0.414767	0.381464	-0.579314	0.239590	-0.098989	0.052305	-0.964397
5090	1.220976	-1.303727	9.671008	-0.432134	0.084760	-0.500185	-0.417409	0.383416	-0.576700	0.229077	-0.100033	0.059951	-0.966397
5091	1.473329	-1.649840	9.622900	-0.356676	0.059302	-0.494199	-0.422534	0.386726	-0.576398	0.218774	-0.101153	0.066238	-0.968255
5092	1.229850	-1.153115	9.385146	-0.323812	0.048365	-0.492201	-0.425164	0.385428	-0.573785	0.208614	-0.102375	0.071621	-0.969985
5093	1.168024	-1.333659	9.391640	-0.120791	-0.009859	-0.468927	-0.428037	0.381944	-0.573375	0.199327	-0.103765	0.073041	-0.971682
5094	1.360162	-1.179236	9.410001	-0.113982	-0.002478	-0.455984	-0.432206	0.374415	-0.572697	0.190318	-0.105026	0.074201	-0.973264
5095	1.745337	-1.057844	9.506516	-0.212263	0.004842	-0.430644	-0.436917	0.369883	-0.570846	0.181522	-0.106397	0.077470	-0.974540
5096	1.763626	-1.850497	9.874845	-0.262488	0.033996	-0.430908	-0.438487	0.367208	-0.569279	0.172589	-0.107447	0.081695	-0.975702
5097	1.974711	-1.634284	9.659003	-0.060528	0.050728	-0.426220	-0.440041	0.363155	-0.570176	0.164097	-0.107389	0.082138	-0.977135
5098	2.337335	-1.345584	9.445594	-0.158208	0.107423	-0.400958	-0.441061	0.357197	-0.571337	0.155847	-0.106565	0.084625	-0.978363
5099	2.452291	-1.702116	9.244827	-0.121501	0.131294	-0.384173	-0.441308	0.355020	-0.572632	0.147874	-0.105090	0.086552	-0.979591
5100	2.529317	-1.688477	8.967283	0.286147	0.146427	-0.370129	-0.441382	0.342679	-0.574711	0.141155	-0.102120	0.080497	-0.981411
5101	2.369811	-1.604506	8.990977	0.106793	0.108025	-0.290697	-0.440780	0.328676	-0.579648	0.135507	-0.100280	0.078048	-0.982594
5102	2.275668	-2.572189	9.600649	0.305221	0.133788	-0.278621	-0.437706	0.316966	-0.582789	0.130657	-0.097366	0.071749	-0.984023
5103	1.617469	-2.548309	9.930907	-0.121871	0.133194	-0.282659	-0.436614	0.308804	-0.585265	0.124683	-0.095597	0.073941	-0.984809
5104	1.144679	-2.499395	9.735143	-0.296927	0.094534	-0.294579	-0.436630	0.312330	-0.584744	0.118344	-0.095018	0.079364	-0.985225
5105	0.951527	-2.423992	10.087267	-0.211034	0.034263	-0.291297	-0.434265	0.311755	-0.585412	0.112179	-0.095397	0.083103	-0.985601
5106	0.829182	-2.057325	9.738399	-0.337632	-0.007835	-0.265128	-0.437529	0.309079	-0.585905	0.106397	-0.096850	0.089147	-0.985572
5107	1.257428	-1.865940	9.874704	-0.369355	0.012339	-0.246856	-0.438081	0.314246	-0.584343	0.100831	-0.097887	0.096032	-0.985408
5108	1.563745	-1.389150	9.819437	-0.177745	0.034489	-0.266234	-0.439002	0.313322	-0.583040	0.095265	-0.098181	0.098997	-0.985639
5109	1.469403	-0.825001	9.512008	-0.348944	0.052611	-0.261619	-0.439403	0.315493	-0.583036	0.089350	-0.098368	0.105435	-0.985507
5110	1.821008	-0.736951	9.727765	-0.028723	0.017422	-0.234095	-0.439015	0.316574	-0.582779	0.084765	-0.098679	0.105485	-0.985875
5111	2.197777	-0.883129	9.678822	0.787062	0.013831	-0.219784	-0.440766	0.296672	-0.584589	0.081966	-0.097580	0.089403	-0.987809
5112	1.984515	-0.660810	9.384691	0.097716	0.047846	-0.203963	-0.440956	0.281883	-0.587835	0.078119	-0.096944	0.087071	-0.988392
5113	1.908926	-0.998496	9.177610	-0.046363	0.071378	-0.232400	-0.439756	0.277125	-0.588365	0.073319	-0.096080	0.087431	-0.988812
5114	1.612696	-1.558614	9.483852	0.185435	0.109845	-0.270035	-0.438676	0.271137	-0.590191	0.068235	-0.094213	0.083322	-0.989710
5115	1.183866	-1.632614	9.200357	0.287599	0.107894	-0.345201	-0.439120	0.255259	-0.594213	0.061772	-0.092309	0.076906	-0.990832
5116	1.277950	-2.130873	9.779963	-0.200752	0.136445	-0.395688	-0.434651	0.251557	-0.593862	0.053414	-0.090564	0.080240	-0.991215
5117	1.234465	-2.116935	9.659729	-0.064246	0.130884	-0.485433	-0.431986	0.245124	-0.597775	0.043480	-0.088838	0.080603	-0.991827
5118	0.956720	-1.501579	9.658566	-0.416658	0.135991	-0.470654	-0.431442	0.241182	-0.598688	0.033235	-0.087361	0.088068	-0.991719
5119	1.228771	-1.411029	9.948030	-0.340899	0.143528	-0.422289	-0.427907	0.243031	-0.599364	0.024031	-0.085470	0.094003	-0.991605
5120	1.902342	-1.606461	10.098004	-0.028396	0.131222	-0.396658	-0.426833	0.238401	-0.600800	0.015933	-0.083733	0.093874	-0.991929
5121	1.902500	-1.668985	9.403393	-0.043768	0.158734	-0.372772	-0.425097	0.233749	-0.603668	0.008185	-0.081305	0.093974	-0.992215
5122	1.829356	-1.501154	9.275439	-0.242854	0.138480	-0.346072	-0.421409	0.231521	-0.605643	0.000719	-0.079354	0.098178	-0.992000
5123	1.464602	-1.852711	9.401530	0.061857	0.109534	-0.331562	-0.419407	0.225917	-0.608643	-0.005959	-0.077849	0.096229	-0.992292
5124	1.428477	-1.352446	9.374603	-0.082224	0.056452	-0.300856	-0.417798	0.218033	-0.609956	-0.012115	-0.077406	0.097314	-0.992165
5125	1.420130	-1.611049	9.740570	-0.100030	0.071169	-0.243742	-0.415696	0.217329	-0.610232	-0.017229	-0.076460	0.098686	-0.992027
5126	1.551156	-1.767857	10.243692	0.150099	0.075206	-0.192638	-0.415152	0.213118	-0.611016	-0.020907	-0.075511	0.095317	-0.992359
5127	1.163872	-1.452079	9.942048	0.093100	0.086245	-0.128368	-0.412496	0.204956	-0.611819	-0.023463	-0.074087	0.093003	-0.992628
5128	1.463649	-1.634816	9.800655	-0.137633	0.044175	-0.061155	-0.410249	0.201802	-0.613264	-0.024933	-0.073368	0.095558	-0.992403
5129	1.557472	-1.612167	9.333756	0.091411	0.015267	-0.045176	-0.409452	0.201236	-0.614827	-0.025711	-0.073207	0.093429	-0.992598
5130	1.472435	-1.488491	8.965025	-0.013599	0.009851	0.019821	-0.409189	0.199483	-0.613792	-0.025310	-0.073078	0.093656	-0.992596
5131	1.752122	-1.471551	9.534384	0.112460	-0.011882	0.045414	-0.409183	0.199607	-0.614959	-0.024211	-0.073314	0.091246	-0.992831
5132	1.520417	-1.403698	9.811627	0.008096	0.000804	0.067923	-0.409172	0.197433	-0.615608	-0.022808	-0.073288	0.091117	-0.992878
5133	1.450771	-1.461699	9.776558	-0.134465	-0.014005	0.058918	-0.409182	0.200411	-0.615736	-0.021801	-0.073428	0.093612	-0.992658
5134	1.598205	-1.543419	9.714375	-0.029379	-0.023004	0.059475	-0.410504	0.202060	-0.614818	-0.020579	-0.073871	0.094225	-0.992593
5135	1.466352	-1.208296	9.292961	0.152369	-0.037418	0.057632	-0.409311	0.198257	-0.614699	-0.019132	-0.074608	0.091011	-0.992867
5136	1.606148	-1.203341	9.253528	0.034751	-0.028302	0.089329	-0.408668	0.200694	-0.613926	-0.017213	-0.075130	0.090397	-0.992919
5137	1.672624	-1.475851	9.730420	0.201260	-0.066487	0.108700	-0.409966	0.197996	-0.614435	-0.014628	-0.076378	0.086277	-0.993231
5138	1.621760	-1.430633	9.615357	0.137626	-0.040834	0.160017	-0.412051	0.193828	-0.613772	-0.011133	-0.077061	0.083731	-0.993442
5139	1.651421	-1.576634	9.820026	-0.189824	-0.013732	0.180472	-0.411542	0.195600	-0.612090	-0.007814	-0.077054	0.087474	-0.993151
5140	1.772840	-1.785179	9.270928	-0.131686	-0.026519	0.137432	-0.412872	0.202640	-0.613632	-0.005209	-0.077428	0.090237	-0.992892
5141	1.257152	-1.818740	9.606511	0.108300	-0.006275	0.128442	-0.413670	0.204689	-0.612717	-0.002475	-0.077400	0.087997	-0.993106
5142	1.318148	-1.480862	9.174933	0.090163	0.023062	0.154136	-0.411826	0.203171	-0.613510	0.000727	-0.076784	0.086374	-0.993299
5143	1.198385	-1.610610	9.997758	-0.000729	0.028423	0.175809	-0.409858	0.202878	-0.613526	0.004174	-0.075970	0.086369	-0.993354
5144	1.173394	-1.438609	9.654269	-0.119947	-0.022860	0.177125	-0.411437	0.205864	-0.614549	0.007578	-0.076235	0.088950	-0.993086
5145	1.404616	-1.405509	9.349631	-0.181576	-0.072141	0.209202	-0.411731	0.212247	-0.612988	0.011589	-0.077367	0.092562	-0.992629
5146	1.481431	-1.832591	9.646817	-0.097631	-0.103015	0.258608	-0.413601	0.219997	-0.611933	0.016797	-0.079063	0.094805	-0.992209
5147	1.184963	-1.853013	9.475732	0.000257	-0.128505	0.268364	-0.414933	0.224355	-0.610883	0.022372	-0.081140	0.094890	-0.991923
5148	1.092835	-1.742424	9.505228	-0.005464	-0.113802	0.307987	-0.417193	0.229415	-0.608400	0.028723	-0.082921	0.095374	-0.991566
5149	1.699727	-1.611535	9.435913	0.039955	-0.080748	0.310953	-0.420366	0.232865	-0.605521	0.035115	-0.083937	0.094754	-0.991334
5150	1.897702	-1.652842	9.905272	-0.076699	-0.051753	0.264177	-0.421163	0.237060	-0.606680	0.040351	-0.084620	0.096608	-0.990898
5151	1.845678	-1.880156	9.596740	-0.079257	-0.062951	0.170058	-0.422108	0.241829	-0.604725	0.043713	-0.085658	0.098114	-0.990518
5152	1.440060	-1.256477	9.289639	-0.116352	-0.101437	0.156967	-0.423046	0.247391	-0.604715	0.046855	-0.087565	0.100524	-0.989966
5153	1.366505	-1.522652	8.886743	0.065399	-0.064600	0.183687	-0.424514	0.250415	-0.601851	0.050737	-0.088462	0.099159	-0.989832
5154	1.412020	-1.930705	9.841632	0.162269	-0.037154	0.180453	-0.424769	0.249866	-0.602886	0.054705	-0.088778	0.096152	-0.989889
5155	1.223511	-1.842934	9.586654	0.097883	-0.030066	0.122888	-0.425293	0.248527	-0.601975	0.057371	-0.089057	0.094072	-0.989913
5156	1.523841	-2.104345	10.358742	-0.130247	-0.063413	0.051660	-0.427130	0.249359	-0.602089	0.058308	-0.090468	0.096595	-0.989487
5157	1.611187	-2.261373	9.416371	-0.084247	-0.072611	-0.021902	-0.428460	0.251561	-0.600004	0.057865	-0.092065	0.097836	-0.989244
5158	1.295494	-1.791547	9.093550	0.108193	-0.034118	-0.056088	-0.430297	0.251720	-0.599730	0.057058	-0.092829	0.095477	-0.989450
5159	1.422452	-1.623206	8.998676	0.122121	-0.006676	-0.063446	-0.432895	0.247404	-0.601007	0.056045	-0.092947	0.092633	-0.989767
5160	1.456013	-2.058218	9.816250	0.269683	0.008052	-0.060862	-0.433527	0.241047	-0.601005	0.055359	-0.092701	0.087114	-0.990330
5161	1.491607	-1.932589	9.947969	0.059260	0.072773	-0.036193	-0.432823	0.231670	-0.603607	0.054628	-0.091244	0.085673	-0.990631
5162	1.718758	-2.531698	10.508198	0.024544	0.115729	-0.014255	-0.432157	0.230835	-0.605168	0.054216	-0.089052	0.085212	-0.990893
5163	2.150283	-2.588603	9.095150	-0.070347	0.066433	-0.016469	-0.428871	0.230107	-0.606491	0.053659	-0.087850	0.086437	-0.990925
5164	1.655161	-2.412822	8.723322	-0.196262	-0.008774	-0.050238	-0.427565	0.233867	-0.608185	0.052365	-0.088426	0.090153	-0.990612
5165	1.976466	-2.057174	8.412046	-0.385580	-0.067385	-0.045570	-0.429958	0.239067	-0.605441	0.050913	-0.090286	0.097480	-0.989825
5166	2.190698	-2.470840	9.034766	-0.076932	-0.028709	-0.055120	-0.429454	0.245551	-0.606350	0.049787	-0.091146	0.098798	-0.989673
5167	2.690721	-2.148104	9.548058	-0.087213	0.049853	-0.081137	-0.428922	0.242842	-0.605837	0.047938	-0.090511	0.100295	-0.989672
5168	1.807202	-1.883666	9.999610	-0.139277	0.082389	-0.140569	-0.427487	0.244318	-0.605589	0.044783	-0.089401	0.102800	-0.989664
5169	0.824605	-1.098020	9.550170	-0.119114	0.108840	-0.131350	-0.425765	0.242114	-0.607418	0.041758	-0.087697	0.104845	-0.989734
5170	1.165082	-1.709661	9.897638	-0.143177	0.087831	-0.122171	-0.422229	0.243828	-0.608094	0.038941	-0.086439	0.107463	-0.989679
5171	1.323995	-1.673783	9.743594	-0.081973	0.066009	-0.118130	-0.422084	0.241110	-0.608874	0.036330	-0.085493	0.108726	-0.989722
5172	1.575785	-1.894259	9.850873	0.058214	0.064374	-0.111861	-0.419968	0.239974	-0.611743	0.034111	-0.084525	0.107356	-0.990034
5173	1.990131	-1.825897	9.901308	0.076184	0.097457	-0.071201	-0.417331	0.236419	-0.612284	0.032629	-0.082751	0.105563	-0.990426
5174	2.165068	-2.135321	9.370498	0.166067	0.095858	-0.043029	-0.416771	0.231236	-0.615402	0.031883	-0.080940	0.102192	-0.990954
5175	2.176732	-2.053558	9.352550	0.052446	0.066444	-0.062020	-0.413072	0.226165	-0.617379	0.030611	-0.079824	0.100874	-0.991219
5176	2.003353	-2.097349	9.311910	0.070017	0.035358	-0.065578	-0.413302	0.219383	-0.618806	0.029378	-0.079318	0.099331	-0.991453
5177	2.092304	-2.049426	9.202991	0.014068	0.049903	-0.080648	-0.413290	0.216941	-0.619325	0.027710	-0.078634	0.098749	-0.991614
5178	1.875269	-2.024868	9.474963	0.077283	0.059023	-0.095121	-0.413271	0.213813	-0.620623	0.025865	-0.077715	0.097026	-0.991906
5179	1.607948	-1.572961	9.512412	-0.094597	0.100840	-0.096089	-0.410763	0.210657	-0.621941	0.023624	-0.076120	0.098596	-0.991931
5180	1.397141	-1.852059	9.631355	-0.091969	0.080744	-0.075737	-0.408520	0.209933	-0.624163	0.021848	-0.074817	0.100272	-0.991903
5181	0.775966	-1.516619	9.587053	0.005957	0.080953	-0.003296	-0.404051	0.209589	-0.626403	0.021636	-0.073355	0.099960	-0.992048
5182	0.965160	-1.283156	8.799939	-0.179083	0.049990	0.084418	-0.403006	0.211197	-0.626929	0.022974	-0.072378	0.103587	-0.991717
5183	0.506101	-2.061254	9.480878	0.022400	-0.024715	0.142786	-0.403275	0.213363	-0.627314	0.025896	-0.072656	0.103104	-0.991675
5184	0.470421	-2.167552	9.373434	-0.037404	-0.059420	0.177611	-0.404856	0.215011	-0.626782	0.029515	-0.073593	0.104000	-0.991412
5185	0.951213	-2.387984	9.360427	-0.347158	-0.099873	0.189055	-0.406464	0.221817	-0.624952	0.032969	-0.075428	0.110896	-0.990417
5186	0.962094	-2.148017	9.171856	-0.184974	-0.105049	0.233252	-0.409790	0.233778	-0.624142	0.037571	-0.077218	0.114768	-0.989674
5187	1.819432	-2.440221	9.761474	-0.036546	-0.080832	0.317990	-0.410482	0.240578	-0.621930	0.044005	-0.078162	0.115725	-0.989223
5188	2.362270	-2.546697	9.265749	0.162114	-0.041909	0.400182	-0.410626	0.242891	-0.621020	0.052305	-0.078024	0.113028	-0.989142
5189	1.797416	-1.881124	9.341825	-0.123809	-0.036775	0.415283	-0.410652	0.248854	-0.620499	0.060419	-0.078045	0.115886	-0.988347
5190	1.326571	-1.728320	9.272362	0.047522	-0.146268	0.436599	-0.412253	0.255110	-0.619576	0.069485	-0.079967	0.115371	-0.987657
5191	1.298758	-2.453287	9.761232	0.425799	-0.127519	0.480044	-0.415144	0.254888	-0.617867	0.079944	-0.080878	0.107329	-0.987698
5192	1.514308	-3.132993	10.680292	0.313956	-0.105845	0.443482	-0.417760	0.251950	-0.616811	0.089466	-0.081612	0.101591	-0.987428
5193	1.671739	-2.828941	9.447384	0.063890	-0.102802	0.263176	-0.418549	0.252905	-0.616934	0.094987	-0.083103	0.100418	-0.986908
5194	0.918806	-1.656947	9.274358	-0.028805	-0.092250	0.170316	-0.421174	0.253479	-0.616653	0.098508	-0.084736	0.101016	-0.986363
5195	1.203927	-1.806645	8.953257	-0.173794	-0.081464	0.136363	-0.423047	0.258412	-0.612877	0.101078	-0.086493	0.104342	-0.985604
5196	1.354357	-1.979533	9.667576	0.385353	-0.071832	0.104116	-0.424459	0.252726	-0.614423	0.103976	-0.087010	0.096697	-0.986036
5197	1.378392	-1.978237	9.329351	-0.110093	-0.044963	0.088650	-0.424847	0.250435	-0.613773	0.105629	-0.088029	0.098752	-0.985567
5198	1.155454	-2.211653	10.149759	0.065612	-0.020260	0.061807	-0.426827	0.252770	-0.612719	0.107027	-0.088267	0.097444	-0.985525
5199	1.508892	-2.040127	9.447325	0.100548	-0.000992	0.035204	-0.428637	0.247901	-0.614133	0.107910	-0.088061	0.095350	-0.985652
5200	1.078702	-1.788619	10.075760	0.055350	0.009746	0.005390	-0.428103	0.246264	-0.614786	0.108119	-0.087839	0.094209	-0.985758
5201	1.663482	-2.097066	9.591997	0.136193	-0.040365	-0.013461	-0.429397	0.241408	-0.614389	0.108177	-0.088410	0.091236	-0.985980
5202	1.518067	-1.928389	9.753838	0.138185	-0.043210	-0.042994	-0.432534	0.237124	-0.613069	0.107678	-0.089141	0.088261	-0.986240
5203	1.583861	-1.588349	9.247920	-0.068963	-0.048813	-0.021893	-0.434238	0.236605	-0.612667	0.107217	-0.090340	0.089292	-0.986088
5204	1.642686	-1.748227	10.302433	0.364329	-0.059478	-0.060292	-0.436567	0.228374	-0.612523	0.106816	-0.090937	0.081787	-0.986728
5205	1.824033	-1.400555	9.147175	-0.040136	-0.041668	-0.117738	-0.439418	0.221757	-0.613929	0.104492	-0.092096	0.082071	-0.986846
5206	1.267890	-1.534298	9.759430	-0.205915	-0.000027	-0.153734	-0.440222	0.226638	-0.614179	0.101097	-0.092877	0.085771	-0.986811
5207	1.182257	-1.290830	9.243544	0.135058	0.000391	-0.146480	-0.441390	0.224209	-0.614689	0.098458	-0.092874	0.082610	-0.987348
5208	0.864319	-1.317520	10.065964	0.314420	-0.019527	-0.106800	-0.442140	0.215679	-0.615465	0.096993	-0.092915	0.076083	-0.988013
5209	0.759457	-2.124678	9.079074	-0.199335	-0.038312	-0.103788	-0.444752	0.214346	-0.616352	0.094631	-0.094181	0.079546	-0.987850
5210	0.808142	-2.725429	9.263141	-0.005948	-0.051013	-0.143368	-0.447386	0.216550	-0.615552	0.091892	-0.095528	0.079218	-0.988005
5211	1.261288	-2.231697	8.448533	-0.411164	-0.043936	-0.114972	-0.448965	0.216849	-0.614502	0.088914	-0.097266	0.086914	-0.987461
5212	1.830245	-2.698531	9.498701	-0.133352	-0.030518	0.011960	-0.450040	0.222558	-0.613454	0.088961	-0.098185	0.089439	-0.987140
5213	1.847895	-2.362473	9.263533	-0.418504	-0.008546	0.138751	-0.450347	0.232863	-0.612410	0.090912	-0.098804	0.097883	-0.986099
5214	1.398933	-2.227083	9.717330	-0.226909	-0.088797	0.163811	-0.450530	0.243317	-0.609811	0.093893	-0.100746	0.102440	-0.985160
5215	1.158391	-2.358956	9.285953	-0.308937	-0.127133	0.220677	-0.453462	0.253659	-0.607968	0.097903	-0.103303	0.108674	-0.983836
5216	1.298813	-2.478448	9.439217	0.218137	-0.133857	0.223366	-0.455314	0.256536	-0.606656	0.103070	-0.105123	0.104499	-0.983568
5217	2.132134	-2.319149	9.103560	-0.174108	-0.077495	0.213938	-0.456392	0.260368	-0.603794	0.107102	-0.106489	0.108165	-0.982593
5218	2.875908	-1.556899	9.250817	0.056180	0.024872	0.074656	-0.457325	0.263635	-0.603137	0.108663	-0.105818	0.107193	-0.982601
5219	2.612551	-0.921995	9.329278	0.123273	0.121516	-0.032251	-0.456517	0.258746	-0.603664	0.108045	-0.103236	0.104826	-0.983199
5220	1.874275	-1.797275	9.895827	0.080156	0.106678	-0.034285	-0.452570	0.256252	-0.604863	0.107341	-0.101136	0.103329	-0.983653
5221	1.607668	-2.546046	9.191503	0.226821	0.065859	0.023774	-0.451761	0.254049	-0.607593	0.108145	-0.099311	0.098912	-0.984204
5222	1.386033	-2.574972	9.304251	0.110891	0.057577	0.067490	-0.451211	0.249691	-0.609544	0.109608	-0.097903	0.096907	-0.984383
5223	1.020851	-2.816666	9.897571	0.063947	0.062904	0.065389	-0.450175	0.251855	-0.608644	0.110918	-0.096374	0.095822	-0.984493
5224	0.680964	-2.335409	9.413853	0.107514	0.077488	0.034178	-0.447919	0.247206	-0.610608	0.111678	-0.094643	0.093862	-0.984764
5225	0.937774	-2.578309	9.996157	-0.121177	0.040617	0.011865	-0.446482	0.250021	-0.611785	0.111631	-0.094009	0.096308	-0.984594
5226	1.050942	-2.060120	9.495581	-0.074218	-0.015955	0.003870	-0.445960	0.250692	-0.611789	0.111622	-0.094580	0.097660	-0.984407
5227	1.460672	-2.035068	9.547766	-0.251131	-0.034325	0.021474	-0.447048	0.256964	-0.608666	0.111663	-0.095672	0.102512	-0.983804
5228	1.995057	-1.886801	8.973919	0.098600	-0.041087	0.039888	-0.448495	0.258065	-0.608525	0.112751	-0.096277	0.100475	-0.983831
5229	2.331604	-2.162830	9.671725	0.210753	-0.026265	0.072753	-0.448477	0.254536	-0.609434	0.114663	-0.096124	0.096336	-0.984039
5230	2.367675	-2.161854	9.232789	-0.043433	-0.010012	0.088982	-0.447688	0.253446	-0.609181	0.116373	-0.096347	0.097258	-0.983725
5231	1.657382	-2.337796	9.554957	0.207031	0.021198	0.086487	-0.447570	0.255082	-0.607885	0.118454	-0.095269	0.093336	-0.983962
5232	1.442593	-2.290126	9.548820	0.151065	0.022906	0.075116	-0.448460	0.249395	-0.608918	0.120210	-0.094419	0.090478	-0.984098
5233	1.510726	-2.422221	9.576409	-0.016527	0.035422	0.034572	-0.446362	0.250310	-0.609842	0.120821	-0.093686	0.090916	-0.984053
5234	1.225137	-2.194867	9.389696	-0.046226	0.006053	0.008606	-0.446225	0.248416	-0.609584	0.120915	-0.093761	0.091775	-0.983954
5235	1.218778	-1.862241	9.571937	-0.139220	0.016930	0.016406	-0.445055	0.250571	-0.609333	0.120973	-0.093698	0.094553	-0.983690
5236	1.483534	-1.770244	9.585299	-0.086182	0.006152	0.052690	-0.444936	0.253820	-0.609333	0.121861	-0.093784	0.096280	-0.983405
5237	1.767648	-2.197465	9.721187	0.070579	0.030165	0.074703	-0.445071	0.255441	-0.609850	0.123430	-0.092846	0.095060	-0.983417
5238	1.692853	-2.188272	9.639002	-0.001052	0.039169	0.054020	-0.443367	0.255422	-0.609863	0.124447	-0.092074	0.095195	-0.983348
5239	1.654374	-2.212788	9.527877	-0.113280	0.050053	0.068203	-0.442726	0.259609	-0.610126	0.125510	-0.091228	0.097633	-0.983053
5240	1.607980	-2.092958	9.418703	0.072466	0.058406	0.037746	-0.441798	0.257562	-0.610653	0.126297	-0.089922	0.096341	-0.983200
5241	1.483999	-1.876781	9.386971	-0.040633	0.061020	0.040845	-0.439959	0.257937	-0.611704	0.126935	-0.088742	0.097316	-0.983129
5242	1.542432	-1.981149	9.789331	0.044734	0.050063	0.017302	-0.438374	0.259375	-0.615086	0.127287	-0.087708	0.096512	-0.983255
5243	1.436080	-1.939418	9.390447	-0.085085	0.022550	0.029606	-0.437464	0.259245	-0.613538	0.127700	-0.087425	0.098229	-0.983057
5244	1.300228	-1.761746	9.362864	0.054901	0.000745	0.026644	-0.437470	0.260331	-0.613279	0.128346	-0.087315	0.097116	-0.983093
5245	1.619953	-2.078736	9.349401	0.081569	0.014470	0.004636	-0.436666	0.257465	-0.614583	0.128573	-0.086820	0.095479	-0.983268
5246	1.476001	-2.223150	9.415646	-0.026815	0.013392	-0.002371	-0.435880	0.257592	-0.614589	0.128480	-0.086727	0.095954	-0.983242
5247	1.135991	-2.188806	9.806631	0.006314	0.035334	0.017124	-0.436142	0.257325	-0.614457	0.128783	-0.085986	0.095882	-0.983274
5248	1.433378	-2.376400	9.653145	-0.047666	0.044410	-0.005290	-0.434445	0.259336	-0.614600	0.128542	-0.085343	0.096842	-0.983268
5249	1.243694	-2.040868	9.384828	-0.149209	0.022291	-0.033477	-0.433927	0.261762	-0.615121	0.127609	-0.085356	0.099717	-0.983101
5250	1.339893	-1.997899	9.230297	-0.077495	0.000466	-0.031231	-0.433675	0.263393	-0.614215	0.126890	-0.085704	0.101106	-0.983021
5251	1.518444	-2.040705	9.265092	0.067427	0.013468	-0.006473	-0.433525	0.264393	-0.615104	0.126875	-0.085294	0.099737	-0.983199
5252	1.606152	-2.211873	9.815619	0.009726	0.031709	0.015361	-0.433514	0.262085	-0.615624	0.127161	-0.084713	0.099570	-0.983229
5253	1.741543	-2.309138	9.436243	-0.103915	0.031574	-0.007349	-0.433919	0.265069	-0.615619	0.126801	-0.084408	0.101617	-0.983092
5254	1.492471	-2.145769	9.513025	0.044911	0.024359	-0.017678	-0.432082	0.265585	-0.616152	0.126520	-0.083950	0.100683	-0.983264
5255	1.582310	-2.285531	9.396681	0.008027	0.013417	0.000622	-0.431545	0.263402	-0.617195	0.126541	-0.083720	0.100498	-0.983300
5256	1.297603	-2.240704	9.303434	0.013163	0.017049	0.002476	-0.431807	0.263673	-0.617452	0.126608	-0.083444	0.100204	-0.983345
5257	1.316480	-2.143563	9.557022	-0.004233	0.020653	-0.005008	-0.431804	0.263399	-0.617711	0.126484	-0.083113	0.100274	-0.983382
5258	1.277552	-2.079574	9.295905	0.044741	0.017042	-0.013984	-0.432068	0.263003	-0.617061	0.126287	-0.082791	0.099330	-0.983530
5259	1.450506	-1.933746	9.626029	0.114748	0.021711	-0.006258	-0.431793	0.259210	-0.616806	0.126332	-0.082142	0.097049	-0.983806
5260	1.417011	-1.999745	9.341535	0.026251	0.037165	-0.006725	-0.432316	0.258810	-0.616802	0.126205	-0.081456	0.096532	-0.983930
5261	1.242610	-1.808609	9.755469	0.124118	0.031788	0.014062	-0.430725	0.256875	-0.618890	0.126642	-0.080545	0.094110	-0.984184
5262	1.378519	-2.011393	9.475438	0.149649	0.035476	0.001283	-0.429654	0.253056	-0.620326	0.126878	-0.079564	0.091173	-0.984510
5263	1.146492	-1.881485	9.607121	0.083073	0.037189	0.000926	-0.429635	0.249388	-0.621495	0.126979	-0.078672	0.089547	-0.984717
5264	1.209161	-1.886819	9.417994	0.016476	0.035316	0.002443	-0.428847	0.249108	-0.621502	0.127018	-0.078028	0.089233	-0.984792
5265	1.182940	-1.941537	9.613820	0.065526	0.044504	0.008214	-0.429496	0.249371	-0.623052	0.127221	-0.077019	0.087983	-0.984958
5266	1.240643	-1.905067	9.691686	0.137569	0.029903	-0.015395	-0.429342	0.245158	-0.624352	0.127111	-0.076205	0.085242	-0.985276
5267	1.296793	-2.059424	9.548417	0.044588	0.018915	0.010004	-0.429070	0.243657	-0.625133	0.127363	-0.075753	0.084350	-0.985355
5268	1.315612	-1.958136	9.607624	-0.034177	0.027954	0.004049	-0.427631	0.244856	-0.625533	0.127377	-0.075381	0.085018	-0.985325
5269	1.151437	-1.905363	9.657242	0.056827	0.031681	0.003571	-0.427106	0.245388	-0.625925	0.127498	-0.074659	0.083914	-0.985459
5270	1.252948	-1.968437	9.446063	-0.020115	0.033423	-0.008809	-0.426056	0.244297	-0.625416	0.127276	-0.074165	0.084300	-0.985492
5271	1.253501	-2.073316	9.732655	-0.044402	0.025136	-0.013532	-0.427108	0.246467	-0.626314	0.126921	-0.073864	0.085164	-0.985486
5272	1.147037	-1.996998	9.598305	-0.028590	0.018712	-0.029137	-0.426586	0.247003	-0.626318	0.126315	-0.073717	0.085648	-0.985533
5273	1.175801	-1.958131	9.690336	-0.075857	0.004044	-0.025664	-0.425801	0.247534	-0.626454	0.125712	-0.073930	0.087070	-0.985469
5274	1.257715	-1.953737	9.520729	-0.102217	0.004052	-0.021178	-0.425817	0.250255	-0.625285	0.125174	-0.074242	0.088980	-0.985344
5275	1.189662	-1.838459	9.500106	-0.062138	0.007771	-0.010837	-0.425818	0.251870	-0.626322	0.124876	-0.074325	0.090161	-0.985268
5276	1.398116	-2.073647	9.551563	-0.088340	0.015104	0.000112	-0.425959	0.254312	-0.626060	0.124761	-0.074347	0.091857	-0.985124
5277	1.407385	-1.999436	9.437468	-0.007898	0.017031	0.000515	-0.426090	0.255118	-0.626837	0.124750	-0.074109	0.092013	-0.985129
5278	1.238687	-2.006552	9.565419	-0.058454	0.004105	-0.016341	-0.426224	0.255528	-0.626576	0.124376	-0.074303	0.093068	-0.985062
5279	1.405588	-2.132009	9.365978	-0.011207	0.016993	-0.014261	-0.426755	0.257162	-0.626312	0.124070	-0.074113	0.093272	-0.985096
5280	1.301883	-2.117249	9.521248	-0.004093	0.015128	-0.021612	-0.426353	0.255526	-0.626964	0.123661	-0.073966	0.093275	-0.985158
5281	1.219261	-1.977784	9.546438	-0.092736	0.020542	-0.006390	-0.425309	0.257003	-0.627101	0.123383	-0.073898	0.095108	-0.985023
5282	1.224509	-2.074557	9.386698	0.002673	0.022484	-0.006826	-0.424389	0.257930	-0.628146	0.123267	-0.073562	0.095016	-0.985071
5283	1.142371	-2.030774	9.573783	-0.021782	0.022427	-0.008803	-0.425045	0.258207	-0.628270	0.123042	-0.073287	0.095454	-0.985078
5284	1.193385	-2.112459	9.577914	0.002709	0.020651	-0.001287	-0.423480	0.259012	-0.627245	0.123045	-0.072977	0.095365	-0.985109
5285	1.164038	-2.026049	9.535644	-0.070925	0.025149	0.002019	-0.422566	0.259681	-0.626993	0.122957	-0.072748	0.096793	-0.984998
5286	1.183708	-2.102633	9.642775	-0.042949	0.004191	0.016963	-0.424661	0.259834	-0.627624	0.123254	-0.072837	0.097592	-0.984875
5287	1.065058	-2.000013	9.467872	-0.037814	0.003275	0.015137	-0.423611	0.260089	-0.628021	0.123514	-0.072928	0.098331	-0.984762
5288	1.036889	-2.156067	9.580643	-0.032549	0.006036	0.026239	-0.423363	0.263743	-0.628022	0.124036	-0.072939	0.098940	-0.984635
5289	1.123452	-2.112970	9.469233	0.009487	0.002429	0.019077	-0.423107	0.263886	-0.626986	0.124445	-0.072915	0.098753	-0.984604
5290	1.164508	-2.127249	9.491020	-0.025418	0.013336	0.008734	-0.422846	0.264021	-0.626729	0.124606	-0.072799	0.099216	-0.984545
5291	1.211003	-2.266147	9.652739	-0.020007	0.007849	0.007854	-0.423117	0.265519	-0.626208	0.124741	-0.072767	0.099611	-0.984491
5292	1.268747	-2.242002	9.644014	-0.021549	0.020591	-0.016168	-0.423112	0.264165	-0.626208	0.124400	-0.072547	0.099980	-0.984513
5293	1.200021	-1.992670	9.426025	-0.043568	0.020553	-0.025521	-0.422720	0.266314	-0.627507	0.123817	-0.072396	0.100819	-0.984512
5294	1.230933	-1.906335	9.326705	-0.049881	0.016932	-0.014474	-0.423373	0.266452	-0.628020	0.123486	-0.072316	0.101738	-0.984465
5295	1.171684	-2.112569	9.558506	0.061360	0.022537	-0.002840	-0.422592	0.266857	-0.627248	0.123496	-0.071824	0.100537	-0.984623
5296	1.248849	-2.117299	9.537556	0.062178	0.028048	0.002697	-0.422569	0.261838	-0.628029	0.123634	-0.071213	0.099302	-0.984775
5297	1.247013	-2.237497	9.567060	-0.054970	0.020589	-0.003417	-0.421256	0.263029	-0.629335	0.123469	-0.071057	0.100388	-0.984697
5298	1.124077	-2.237466	9.647529	0.086927	0.025268	-0.011940	-0.421784	0.261026	-0.627128	0.123378	-0.070471	0.098636	-0.984928
5299	1.128251	-2.113387	9.344447	-0.068946	0.024179	-0.023805	-0.419280	0.259896	-0.628964	0.122787	-0.070318	0.099982	-0.984877
5300	1.099169	-2.074399	9.505554	-0.060104	0.024159	-0.029302	-0.420337	0.262746	-0.629472	0.122137	-0.070150	0.101100	-0.984856
5301	1.104202	-2.117566	9.543404	0.053636	0.020649	-0.019490	-0.420078	0.261944	-0.628178	0.121809	-0.069756	0.100024	-0.985034
5302	1.132515	-1.998111	9.281291	-0.014833	0.035227	-0.018015	-0.419289	0.261797	-0.628444	0.121449	-0.069238	0.100292	-0.985088
5303	1.045936	-2.028390	9.623326	0.085106	0.031638	-0.019355	-0.419146	0.259486	-0.629095	0.121143	-0.068551	0.098615	-0.985343
5304	1.026267	-1.959649	9.333650	0.000835	0.049862	-0.012428	-0.417827	0.258917	-0.630402	0.120873	-0.067693	0.098618	-0.985435
5305	1.171602	-2.085306	9.791734	0.079778	0.020722	0.000944	-0.417828	0.257844	-0.629365	0.120980	-0.067193	0.097041	-0.985612
5306	1.118300	-2.040594	9.530211	0.020134	0.031631	-0.001222	-0.416760	0.255644	-0.631449	0.120988	-0.066626	0.096635	-0.985690
5307	1.146669	-1.925327	9.450477	-0.000993	0.040763	0.000499	-0.417027	0.255521	-0.630540	0.120938	-0.065932	0.096693	-0.985737
5308	1.150874	-1.790186	9.567635	0.152874	0.040053	0.016961	-0.413871	0.253317	-0.630696	0.121501	-0.064845	0.093711	-0.986028
5309	1.188927	-1.689845	9.338951	0.124648	0.053771	0.023256	-0.413064	0.249234	-0.631741	0.122037	-0.063555	0.091332	-0.986269
5310	1.189852	-1.866337	9.790174	0.177368	0.061119	0.029053	-0.412799	0.247075	-0.630707	0.122820	-0.061968	0.087933	-0.986582
5311	1.180646	-1.962933	9.690314	0.117877	0.057400	0.027840	-0.411727	0.242984	-0.632273	0.123429	-0.060626	0.085698	-0.986785
5312	0.988231	-2.043961	10.028250	0.079859	0.033459	-0.004625	-0.410934	0.241485	-0.632280	0.123454	-0.059878	0.084114	-0.986964
5313	0.939507	-1.948804	9.741073	-0.028712	0.002258	-0.014358	-0.410273	0.241600	-0.633582	0.123149	-0.060056	0.084597	-0.986950
5314	0.943971	-1.882165	9.526006	-0.015688	0.007769	-0.016147	-0.408708	0.241868	-0.632168	0.122890	-0.060072	0.084821	-0.986962
5315	1.030599	-1.843083	9.647386	0.037648	0.007856	-0.006648	-0.409749	0.240790	-0.632809	0.122808	-0.059964	0.084022	-0.987048
5316	1.083076	-1.732998	9.445379	-0.039524	0.005972	-0.005191	-0.409092	0.239568	-0.632296	0.122708	-0.060053	0.084727	-0.986994
5317	1.038049	-1.880907	9.838963	0.016627	0.006019	0.004323	-0.408963	0.240109	-0.632297	0.122820	-0.060020	0.084352	-0.987014
5318	1.107529	-1.805072	9.461400	-0.012404	-0.001290	0.002345	-0.408823	0.239150	-0.633206	0.122943	-0.060176	0.084510	-0.986976
5319	1.071364	-1.799955	9.571556	0.005991	0.014254	0.002411	-0.408559	0.238067	-0.632820	0.122990	-0.060019	0.084364	-0.986992
5320	0.979755	-1.794884	9.700397	0.058642	0.007868	-0.006547	-0.409084	0.238344	-0.632815	0.123044	-0.059837	0.083130	-0.987101
5321	1.015620	-1.747989	9.322116	0.028581	0.017041	0.006211	-0.409470	0.235913	-0.632554	0.123189	-0.059565	0.082549	-0.987149
5322	1.017579	-1.641200	9.592484	0.117960	0.028070	-0.000745	-0.407757	0.234667	-0.633346	0.123407	-0.058828	0.080199	-0.987359
5323	0.933576	-1.712927	9.773130	0.198580	0.009860	0.002458	-0.406813	0.227480	-0.633227	0.123688	-0.058282	0.076233	-0.987670
5324	0.908232	-1.458497	9.613230	0.025830	0.035293	0.009838	-0.407318	0.222877	-0.633614	0.123847	-0.057602	0.075742	-0.987728
5325	0.942872	-1.635594	9.867921	-0.085146	0.015058	0.013006	-0.405760	0.226924	-0.633495	0.123997	-0.057633	0.077398	-0.987579
5326	0.889234	-1.521224	9.573766	-0.003072	0.006034	0.017123	-0.408118	0.226945	-0.633995	0.124429	-0.057600	0.077406	-0.987526
5327	0.947274	-1.554397	9.689065	0.007407	0.007896	0.026405	-0.406796	0.226102	-0.635562	0.124961	-0.057518	0.077224	-0.987478
5328	0.995899	-1.640915	9.688305	0.035427	0.006117	0.031170	-0.407721	0.226934	-0.634646	0.125698	-0.057364	0.076489	-0.987451
5329	0.918205	-1.530871	9.549896	-0.003159	0.003321	0.026358	-0.407720	0.225588	-0.633869	0.126224	-0.057400	0.076500	-0.987381
5330	0.998624	-1.703122	9.788278	0.061144	0.020687	0.002670	-0.406149	0.226381	-0.634011	0.126422	-0.056938	0.075261	-0.987477
5331	0.914547	-1.771005	9.685721	0.016411	0.007863	0.012616	-0.407453	0.224634	-0.634131	0.126692	-0.056857	0.074890	-0.987476
5332	1.015015	-1.612645	9.501643	-0.029142	0.009643	0.001307	-0.407453	0.225172	-0.634520	0.126726	-0.056839	0.075407	-0.987433
5333	0.943099	-1.683723	9.864847	-0.002752	0.007815	0.005131	-0.406673	0.225848	-0.633748	0.126827	-0.056822	0.075408	-0.987421
5334	0.942408	-1.549989	9.573858	0.060080	0.006082	0.006372	-0.405496	0.223959	-0.631684	0.127124	-0.056644	0.074157	-0.987487
5335	0.990707	-1.566676	9.590878	0.016336	0.020658	0.004284	-0.406399	0.222058	-0.633233	0.127211	-0.056329	0.073810	-0.987520
5336	0.838147	-1.414706	9.795627	0.025160	0.000508	-0.003039	-0.404823	0.219884	-0.632210	0.127217	-0.056358	0.073228	-0.987561
5337	0.951736	-1.482535	9.594095	0.019885	0.015150	-0.004924	-0.406386	0.219881	-0.634271	0.127134	-0.056151	0.072777	-0.987617
5338	0.922825	-1.477010	9.819548	0.084785	0.009706	-0.009205	-0.404809	0.217705	-0.633378	0.127124	-0.055860	0.071030	-0.987762
5339	0.951286	-1.396675	9.374452	0.023193	0.022497	0.000617	-0.406121	0.216647	-0.632330	0.127143	-0.055491	0.070532	-0.987816
5340	0.965303	-1.289796	9.664138	0.082615	0.024410	0.015674	-0.405063	0.215541	-0.633376	0.127596	-0.054879	0.068894	-0.987907
5341	0.999746	-1.428684	9.835346	0.100325	0.020750	0.010238	-0.403209	0.211988	-0.634430	0.127892	-0.054337	0.066866	-0.988038
5342	1.023827	-1.429128	9.691536	0.002156	0.017024	0.018978	-0.403731	0.211317	-0.634426	0.128292	-0.054069	0.066804	-0.988006
5343	0.932572	-1.501239	9.764088	0.005845	0.013320	0.006081	-0.403865	0.211593	-0.634036	0.128413	-0.053925	0.066622	-0.988010
5344	0.814366	-1.497692	9.462975	0.056598	0.009696	-0.004732	-0.403603	0.210786	-0.633261	0.128465	-0.053698	0.065437	-0.988095
5345	0.903109	-1.396049	9.585253	0.082859	0.042620	-0.009268	-0.404112	0.208341	-0.634554	0.128327	-0.052795	0.063798	-0.988268
5346	0.898923	-1.520350	9.823518	0.086700	0.033421	-0.026766	-0.401476	0.204790	-0.634577	0.127922	-0.052047	0.062056	-0.988472
5347	0.816089	-1.337692	9.815704	0.053396	0.020567	-0.032464	-0.401469	0.202758	-0.634578	0.127322	-0.051682	0.060924	-0.988639
5348	0.787182	-1.342563	9.815366	-0.006227	0.015041	-0.021684	-0.399632	0.202063	-0.634334	0.126948	-0.051529	0.060977	-0.988692
5349	0.830187	-1.260720	9.802512	0.007699	-0.001372	-0.016053	-0.400278	0.200170	-0.634718	0.126652	-0.051687	0.060709	-0.988738
5350	0.959999	-1.194074	9.516602	-0.057259	0.016886	-0.012713	-0.400024	0.202468	-0.634849	0.126388	-0.051615	0.061786	-0.988708
5351	0.984603	-1.289502	9.738737	-0.004786	0.017890	0.006012	-0.400028	0.203148	-0.634589	0.126492	-0.051405	0.061830	-0.988703
5352	0.984327	-1.231815	9.722740	-0.016215	-0.000389	0.009671	-0.399634	0.202604	-0.634333	0.126732	-0.051542	0.062075	-0.988650
5353	0.940828	-1.212901	9.650585	0.010854	0.017004	0.009780	-0.399238	0.202461	-0.634726	0.126927	-0.051311	0.061802	-0.988654
5354	0.871557	-1.342458	9.796951	0.053004	0.017023	0.008149	-0.397928	0.201641	-0.633959	0.127203	-0.050932	0.060720	-0.988705
