# Supplementary material for: Identification of Haptic Based Guiding Using Hard Reins
Source: PLoS One. 2015 Jul 22;10(7):e0132020. doi: 10.1371/journal.pone.0132020 (PMC4511788; doi:10.1371/journal.pone.0132020)
Supplement: S9 File — (ZIP) [file pone.0132020.s009.zip › Exp2_MotionData2/Subject10/path2/T1/sync1.txt]

// Start Time: 0
// Sample rate: 25.0Hz
// Scenario: 4.9
// Firmware Version: 2.6.1
Counter	Acc_X	Acc_Y	Acc_Z	Gyr_X	Gyr_Y	Gyr_Z	Mag_X	Mag_Y	Mag_Z	Quat_w	Quat_x	Quat_y	Quat_z
4763	1.019188	-4.449878	8.147365	0.233975	0.199683	-0.411520	-0.392170	0.964399	-0.935330	0.464975	-0.172726	0.197221	-0.845617
4764	0.809684	-4.842044	8.391822	0.093210	0.146949	-0.305269	-0.397480	0.960143	-0.940260	0.459644	-0.170602	0.195944	-0.849252
4765	1.502286	-5.212951	8.967091	-0.066806	-0.023528	0.028054	-0.398672	0.958211	-0.940443	0.460050	-0.171477	0.197022	-0.848606
4766	1.690746	-5.175541	9.025546	0.269162	-0.040000	-0.053261	-0.400662	0.955729	-0.940364	0.460265	-0.169903	0.191905	-0.849978
4767	0.723257	-4.032846	8.390286	0.473748	0.057315	-0.181777	-0.401963	0.946732	-0.950616	0.458605	-0.165232	0.183792	-0.853581
4768	0.370233	-3.937290	8.475016	0.267709	-0.035199	0.036309	-0.404210	0.941922	-0.952767	0.460379	-0.163279	0.179001	-0.854020
4769	0.810945	-4.594376	8.820856	0.094729	-0.236336	0.345597	-0.400751	0.942746	-0.955478	0.467495	-0.165146	0.176376	-0.850334
4770	0.966848	-4.654674	8.696114	0.127785	-0.309390	0.578602	-0.394897	0.944040	-0.956583	0.478794	-0.167163	0.173220	-0.844280
4771	0.948126	-4.521556	8.213122	0.178770	-0.265239	0.464124	-0.390362	0.941897	-0.965604	0.488190	-0.168254	0.169265	-0.839470
4772	0.993911	-4.333776	8.550099	0.090386	-0.215700	0.444688	-0.385033	0.940389	-0.966389	0.496638	-0.169482	0.167147	-0.834679
4773	1.095960	-4.647449	8.955170	0.105311	-0.285777	0.479631	-0.377458	0.944679	-0.965260	0.505998	-0.171533	0.164232	-0.829199
4774	1.365261	-4.681414	8.838523	0.215136	-0.320226	0.472627	-0.372660	0.942812	-0.968207	0.515610	-0.173115	0.159039	-0.823944
4775	1.501929	-4.547894	8.451765	0.237763	-0.282027	0.373899	-0.368127	0.941004	-0.973442	0.523528	-0.174076	0.153562	-0.819777
4776	1.480325	-4.405045	8.652218	0.235892	-0.246884	0.246805	-0.367579	0.936158	-0.976840	0.529177	-0.174908	0.147966	-0.816997
4777	1.456340	-4.170015	8.681000	0.216903	-0.210869	0.222216	-0.365442	0.934385	-0.981237	0.534235	-0.175377	0.143015	-0.814483
4778	1.327213	-4.145663	8.616677	0.162285	-0.191662	0.181529	-0.364102	0.931438	-0.982561	0.538370	-0.176266	0.138954	-0.812268
4779	1.313684	-4.080371	8.582071	0.104593	-0.161250	0.190385	-0.363569	0.931637	-0.985662	0.542329	-0.177216	0.136241	-0.809884
4780	1.488534	-3.960670	8.687630	0.027698	-0.110054	0.179816	-0.362237	0.931643	-0.987295	0.545642	-0.178220	0.135244	-0.807602
4781	1.319744	-4.104510	8.813518	0.015504	-0.071779	0.137627	-0.361438	0.931650	-0.988383	0.548167	-0.178829	0.134748	-0.805838
4782	1.368601	-4.123043	8.819970	0.009647	-0.046627	0.125383	-0.359042	0.931577	-0.987604	0.550335	-0.179147	0.134543	-0.804323
4783	1.411885	-4.097978	8.871657	0.027170	-0.045193	0.109522	-0.356114	0.931769	-0.986688	0.552368	-0.179275	0.134048	-0.802982
4784	1.367244	-4.055099	8.819416	0.029932	-0.031839	0.109625	-0.356118	0.933218	-0.988664	0.554312	-0.179173	0.133621	-0.801736
4785	1.448876	-4.019636	8.802397	0.017241	-0.009059	0.083189	-0.352653	0.931874	-0.988613	0.555784	-0.178903	0.133584	-0.800783
4786	1.430449	-4.068519	8.797386	0.023003	0.014283	0.040043	-0.352925	0.934039	-0.990967	0.556460	-0.178322	0.133530	-0.800452
4787	1.255520	-4.052278	8.758197	0.006939	-0.004336	0.031956	-0.352923	0.933496	-0.991794	0.557060	-0.178230	0.133526	-0.800056
4788	1.413994	-4.083375	8.864391	0.005236	-0.001582	0.028396	-0.351453	0.931650	-0.992275	0.557522	-0.178131	0.133540	-0.799753
4789	1.260212	-4.037623	8.801558	0.028521	-0.001508	0.032923	-0.349596	0.933710	-0.992230	0.558206	-0.177752	0.133224	-0.799413
4790	1.280265	-4.078531	8.754340	0.012115	-0.001843	0.040824	-0.349726	0.932897	-0.993334	0.558905	-0.177550	0.133166	-0.798979
4791	1.300411	-4.107289	8.812945	-0.003337	-0.015334	0.077816	-0.347461	0.931943	-0.990693	0.560228	-0.177628	0.133367	-0.798001
4792	1.226406	-4.043091	8.805376	0.000612	-0.015867	0.064578	-0.347461	0.931973	-0.992041	0.561276	-0.177710	0.133425	-0.797237
4793	1.274208	-4.017955	8.753697	-0.010315	-0.008108	0.070772	-0.345203	0.933757	-0.992549	0.562440	-0.177768	0.133794	-0.796341
4794	1.228176	-4.125588	8.844565	-0.042153	-0.009630	0.049456	-0.344276	0.935260	-0.991703	0.563096	-0.178274	0.134545	-0.795637
4795	1.224336	-4.179064	8.825594	-0.013706	-0.015033	0.061892	-0.342681	0.936059	-0.991426	0.564124	-0.178501	0.134864	-0.794804
4796	1.251496	-4.091188	8.772809	0.000812	0.011759	0.062100	-0.342545	0.934916	-0.990655	0.565048	-0.178144	0.135223	-0.794166
4797	1.218373	-4.120912	8.839416	-0.022147	0.015516	0.046146	-0.340947	0.934879	-0.990675	0.565712	-0.178023	0.135966	-0.793594
4798	1.249926	-4.251426	8.798040	-0.013289	0.013680	0.051466	-0.339749	0.934666	-0.988672	0.566412	-0.177823	0.136532	-0.793042
4799	1.209404	-4.159915	8.822585	0.014602	0.014744	0.017970	-0.337891	0.936303	-0.988507	0.566760	-0.177376	0.136586	-0.792884
4800	1.181498	-4.107025	8.761153	-0.012220	0.011135	0.010795	-0.336826	0.936581	-0.989454	0.566863	-0.177322	0.136954	-0.792759
4801	1.248046	-4.159218	8.785253	-0.012819	0.014122	0.033785	-0.336960	0.936569	-0.988779	0.567365	-0.177154	0.137492	-0.792344
4802	1.259143	-4.217267	8.863056	0.009644	0.018656	0.002056	-0.336291	0.935728	-0.989488	0.567350	-0.176750	0.137575	-0.792431
4803	1.198390	-4.101862	8.771260	0.007742	0.006145	0.003749	-0.335494	0.936320	-0.991636	0.567470	-0.176560	0.137590	-0.792384
4804	1.223857	-4.159656	8.796549	0.002132	0.021839	0.014437	-0.334699	0.937380	-0.989723	0.567639	-0.176161	0.137867	-0.792304
4805	1.223857	-4.159656	8.796549	0.009795	0.009939	-0.005065	-0.334164	0.936826	-0.990556	0.567615	-0.175916	0.137860	-0.792377
4806	1.180830	-4.189566	8.795454	0.005132	0.021198	-0.030635	-0.335224	0.935155	-0.990058	0.567070	-0.175615	0.137926	-0.792822
4807	1.145331	-4.112533	8.784155	0.000922	0.006435	-0.010404	-0.335491	0.935173	-0.990593	0.566940	-0.175541	0.138003	-0.792918
4808	1.195751	-4.206286	8.810480	0.000728	0.025731	0.000320	-0.334695	0.936265	-0.990028	0.566866	-0.175134	0.138297	-0.793010
4809	1.212070	-4.179291	8.777079	-0.009077	0.021256	-0.037759	-0.336024	0.935466	-0.990578	0.566224	-0.175019	0.138606	-0.793440
4810	1.185372	-4.177349	8.776244	-0.023674	0.003243	-0.033494	-0.334965	0.937420	-0.991202	0.565605	-0.175341	0.138911	-0.793757
4811	1.186147	-4.208886	8.822241	-0.035659	0.014336	-0.054678	-0.335498	0.937523	-0.989035	0.564618	-0.175685	0.139506	-0.794279
4812	1.122573	-4.185769	8.788823	-0.014372	0.028383	-0.040362	-0.335496	0.936797	-0.987979	0.563848	-0.175521	0.139923	-0.794789
4813	1.027523	-4.267591	8.868364	-0.025811	0.011755	-0.019264	-0.336164	0.936848	-0.983385	0.563466	-0.175692	0.140464	-0.794926
4814	0.829613	-4.302735	8.901070	0.040185	0.014393	0.003990	-0.336695	0.936925	-0.986208	0.563621	-0.175009	0.140014	-0.795047
4815	0.993017	-4.285241	8.573777	-0.001621	0.034011	0.023405	-0.336158	0.935551	-0.988011	0.563943	-0.174424	0.140591	-0.794845
4816	1.310710	-4.425128	8.531625	-0.064216	0.069284	0.014531	-0.336158	0.935544	-0.987742	0.563722	-0.174012	0.142461	-0.794759
4817	1.376445	-4.533150	8.712580	-0.035396	0.133090	-0.110524	-0.333237	0.937983	-0.986888	0.561503	-0.172635	0.144229	-0.796310
4818	1.319625	-4.386127	8.531605	-0.045069	0.153406	-0.216503	-0.336028	0.936669	-0.987977	0.557464	-0.171334	0.145927	-0.799115
4819	1.189227	-4.174883	8.477868	-0.126986	0.151650	-0.317535	-0.338828	0.937778	-0.984538	0.551534	-0.171290	0.148644	-0.802730
4820	1.107511	-4.190918	8.591021	-0.224595	0.171590	-0.366322	-0.344292	0.939221	-0.980787	0.544380	-0.172111	0.152885	-0.806631
4821	1.057806	-4.332585	8.838492	-0.252102	0.172564	-0.415016	-0.351230	0.944019	-0.975024	0.536300	-0.173376	0.157481	-0.810878
4822	1.117403	-4.428618	8.686993	-0.232271	0.192221	-0.412181	-0.356291	0.944301	-0.969967	0.528210	-0.174055	0.161876	-0.815165
4823	1.000497	-4.391895	8.733677	-0.202677	0.239236	-0.433866	-0.360827	0.947039	-0.962410	0.519666	-0.173734	0.166275	-0.819827
4824	0.926098	-4.315573	8.677863	-0.210622	0.261490	-0.401908	-0.364697	0.950015	-0.959843	0.511489	-0.172980	0.171043	-0.824136
4825	0.828086	-4.365889	8.785960	-0.219084	0.285038	-0.350486	-0.368827	0.950547	-0.954384	0.503999	-0.171741	0.176434	-0.827865
4826	0.782391	-4.381281	8.799116	-0.207362	0.224229	-0.260652	-0.372558	0.951759	-0.954571	0.498144	-0.171036	0.181243	-0.830512
4827	0.869074	-4.471949	8.816902	-0.162128	0.180673	-0.209528	-0.374292	0.952255	-0.949951	0.493495	-0.170418	0.185094	-0.832563
4828	0.833206	-4.632822	8.720733	-0.109264	0.125161	-0.176105	-0.375230	0.954364	-0.949198	0.489728	-0.170070	0.187557	-0.834305
4829	0.925877	-4.669985	8.670901	-0.099257	0.098061	-0.083436	-0.375238	0.956845	-0.947230	0.487682	-0.169722	0.189963	-0.835030
4830	0.835778	-4.649774	8.660763	-0.030924	0.100340	-0.080536	-0.376040	0.957668	-0.945576	0.485847	-0.168660	0.191197	-0.836032
4831	0.961230	-4.657231	8.435998	-0.039731	0.096945	-0.054085	-0.375769	0.955973	-0.945364	0.484493	-0.167632	0.192689	-0.836682
4832	1.041084	-4.531984	8.423061	-0.096326	0.109857	-0.055970	-0.375639	0.957058	-0.943848	0.482776	-0.166940	0.195196	-0.837232
4833	1.082279	-4.633175	8.550256	-0.150407	0.091629	-0.056265	-0.375648	0.959520	-0.941072	0.481024	-0.167084	0.198459	-0.837444
4834	1.146528	-4.928151	8.614629	-0.100002	0.081429	-0.057943	-0.372994	0.962069	-0.938593	0.479371	-0.166911	0.200740	-0.837883
4835	0.983394	-5.013646	8.598233	-0.039770	0.087998	-0.087731	-0.373262	0.962452	-0.936690	0.477462	-0.166189	0.201996	-0.838814
4836	0.830233	-4.870780	8.578013	0.015808	0.045762	-0.086915	-0.375390	0.962251	-0.938020	0.475849	-0.165621	0.201896	-0.839867
4837	0.756102	-4.816306	8.469417	0.027655	0.017762	-0.029575	-0.375654	0.961114	-0.937110	0.475423	-0.165194	0.201540	-0.840277
4838	0.795477	-4.856865	8.403533	-0.009395	0.003141	-0.026254	-0.376314	0.959434	-0.936617	0.474912	-0.165335	0.201658	-0.840510
4839	0.863255	-4.845921	8.448857	-0.015942	0.010889	0.017962	-0.376585	0.960817	-0.935490	0.475169	-0.165246	0.202126	-0.840270
4840	0.854694	-4.914052	8.376897	-0.015082	0.011680	-0.013850	-0.375524	0.962202	-0.935728	0.474818	-0.165249	0.202461	-0.840387
4841	0.827089	-4.972801	8.472775	-0.027865	0.013175	-0.006802	-0.375521	0.961071	-0.935360	0.474609	-0.165337	0.203072	-0.840341
4842	0.771398	-5.095183	8.481618	-0.023842	-0.004117	-0.025448	-0.375127	0.962713	-0.933963	0.474103	-0.165736	0.203365	-0.840477
4843	0.482581	-4.847981	8.369794	-0.026992	-0.019683	-0.044952	-0.375791	0.962177	-0.934377	0.473391	-0.166513	0.203535	-0.840683
4844	0.599268	-5.006088	8.254214	-0.092198	-0.004684	-0.026511	-0.377527	0.964011	-0.933084	0.472644	-0.167574	0.204967	-0.840544
4845	0.757305	-4.901261	8.313635	-0.137881	0.013747	-0.031881	-0.378067	0.966038	-0.929103	0.471645	-0.168777	0.207371	-0.840275
4846	0.957656	-5.116104	8.241971	-0.168704	0.088421	-0.077506	-0.378335	0.966244	-0.925587	0.469370	-0.169198	0.210797	-0.840612
4847	0.953872	-5.019055	8.424059	-0.128157	0.125958	-0.107205	-0.377806	0.967036	-0.923949	0.466652	-0.168743	0.213830	-0.841450
4848	1.098035	-5.220358	8.295206	-0.116113	0.158184	-0.147648	-0.379144	0.969261	-0.921705	0.463064	-0.167789	0.216778	-0.842867
4849	0.960660	-5.251976	8.334557	-0.085891	0.224316	-0.223131	-0.379146	0.969675	-0.921422	0.458080	-0.165790	0.219606	-0.845251
4850	1.065215	-5.021896	8.364914	-0.080475	0.253564	-0.253019	-0.382077	0.970406	-0.919746	0.452389	-0.163345	0.222462	-0.848041
4851	0.678628	-5.077458	8.377541	-0.042167	0.186207	-0.249706	-0.384735	0.968881	-0.917876	0.447225	-0.161704	0.224084	-0.850663
4852	0.643639	-5.248001	8.498107	-0.002058	0.135774	-0.210108	-0.387259	0.967091	-0.916826	0.443031	-0.160354	0.224664	-0.852958
4853	0.697480	-5.281013	8.456681	0.047100	0.074840	-0.174106	-0.389925	0.968255	-0.915949	0.439920	-0.159464	0.224007	-0.854905
4854	0.723404	-5.125188	8.441858	0.062293	0.010308	-0.147960	-0.393118	0.967809	-0.917814	0.437605	-0.159421	0.222561	-0.856477
4855	0.803193	-5.002373	8.392832	0.061167	-0.019062	-0.111042	-0.396298	0.963023	-0.920088	0.436030	-0.159728	0.221028	-0.857619
4856	0.834576	-4.870718	8.419280	0.054646	-0.025451	-0.070449	-0.399623	0.962600	-0.922760	0.435108	-0.160002	0.219657	-0.858389
4857	0.964327	-5.043538	8.506574	0.061087	-0.041982	-0.043954	-0.401181	0.961314	-0.923759	0.434781	-0.160408	0.218123	-0.858870
4858	0.885534	-4.976996	8.532538	0.093099	-0.089876	-0.037958	-0.403575	0.960399	-0.924300	0.434873	-0.161324	0.215623	-0.859283
4859	1.140332	-5.108305	8.579861	0.135789	-0.091738	-0.019322	-0.405429	0.957405	-0.926533	0.435419	-0.161833	0.212438	-0.859704
4860	1.135608	-4.899649	8.402426	0.218667	-0.093626	-0.022614	-0.407418	0.954981	-0.929016	0.436280	-0.161673	0.207772	-0.860437
4861	0.964607	-4.485244	8.285734	0.260546	-0.120274	-0.045616	-0.410999	0.950982	-0.934632	0.436875	-0.161691	0.202083	-0.861486
4862	0.994208	-4.443394	8.714786	0.248573	-0.075379	0.005008	-0.413384	0.947827	-0.941585	0.438298	-0.160854	0.197125	-0.862069
4863	0.603372	-4.382499	8.885270	0.290180	-0.011111	0.008281	-0.412169	0.942992	-0.946205	0.439464	-0.158483	0.192026	-0.863065
4864	0.353392	-4.520568	8.662004	0.257018	-0.082970	0.025465	-0.414014	0.937139	-0.952306	0.441246	-0.157609	0.186911	-0.863438
4865	0.837103	-4.718126	8.644639	0.141331	-0.198357	0.158646	-0.412944	0.936232	-0.956663	0.445227	-0.159184	0.183217	-0.861896
4866	1.218687	-4.669948	8.535631	0.140179	-0.223307	0.197299	-0.412406	0.934580	-0.958611	0.449997	-0.161090	0.179428	-0.859860
4867	1.286592	-4.447830	8.420500	0.156287	-0.187943	0.139205	-0.411071	0.933483	-0.961089	0.453619	-0.162418	0.175497	-0.858517
4868	1.252097	-4.397465	8.558672	0.114242	-0.128789	0.105859	-0.412529	0.931403	-0.960735	0.456387	-0.163255	0.172697	-0.857458
4869	1.096918	-4.371136	8.698135	0.119843	-0.118817	0.099782	-0.411991	0.929620	-0.963091	0.458953	-0.163859	0.169886	-0.856534
4870	1.182047	-4.274928	8.637438	0.103009	-0.097405	0.127251	-0.411722	0.928925	-0.963656	0.461887	-0.164175	0.167639	-0.855339
4871	1.170108	-4.161053	8.645841	0.121341	-0.118077	0.178451	-0.410521	0.928417	-0.967193	0.465785	-0.164478	0.165059	-0.853667
4872	1.460070	-4.248040	8.597625	0.037493	-0.089746	0.155324	-0.408257	0.928409	-0.969108	0.468887	-0.165164	0.164099	-0.852020
4873	1.562129	-4.367549	8.697941	0.017193	-0.072769	0.109377	-0.407059	0.928848	-0.971131	0.471094	-0.165904	0.163479	-0.850776
4874	1.515669	-4.460630	8.745358	0.061978	-0.054995	0.053063	-0.405589	0.927169	-0.972820	0.472447	-0.166105	0.162082	-0.850254
4875	1.528365	-4.363299	8.776306	0.093500	-0.036161	0.021448	-0.405986	0.926352	-0.973516	0.473282	-0.165804	0.160213	-0.850203
4876	1.477802	-4.004947	8.841856	0.110170	-0.031136	0.003845	-0.407574	0.922992	-0.972257	0.473938	-0.165311	0.158046	-0.850339
4877	1.374436	-4.157317	8.912045	0.162604	0.002160	-0.066476	-0.407831	0.920257	-0.975174	0.473377	-0.163984	0.155058	-0.851458
4878	1.174715	-3.859935	8.937373	0.171953	0.027246	-0.143170	-0.408626	0.918882	-0.975613	0.472043	-0.162457	0.151810	-0.853075
4879	1.026955	-3.750959	8.879062	0.147611	0.008559	-0.043436	-0.410479	0.915788	-0.979603	0.471802	-0.161072	0.149202	-0.853930
4880	1.076892	-3.808301	8.982123	0.132899	0.013469	-0.031084	-0.410466	0.911785	-0.982563	0.471916	-0.159736	0.146922	-0.854514
4881	1.145308	-3.860480	8.830564	0.184486	0.021347	0.027468	-0.411256	0.909875	-0.990304	0.472962	-0.157559	0.144033	-0.854831
4882	1.213710	-3.888368	8.828059	0.262235	0.039098	-0.016393	-0.409111	0.905446	-0.995191	0.473665	-0.154512	0.139827	-0.855696
4883	1.139885	-3.943105	8.893604	0.271021	0.000124	0.052361	-0.409230	0.901212	-1.000181	0.475446	-0.151801	0.135337	-0.855916
4884	1.437407	-4.127026	9.091873	0.210504	-0.075431	0.283254	-0.404821	0.896745	-1.005636	0.481237	-0.150350	0.131864	-0.853474
4885	1.482206	-4.194187	9.040798	0.224744	-0.070152	0.290399	-0.400953	0.895076	-1.010185	0.487090	-0.148640	0.128229	-0.851004
4886	1.093847	-3.684192	8.996149	0.291687	-0.028659	0.216677	-0.398140	0.889756	-1.013625	0.491753	-0.145748	0.123628	-0.849501
4887	0.971137	-3.348993	9.090952	0.268007	-0.039724	0.224499	-0.395732	0.886441	-1.018345	0.496487	-0.143242	0.119351	-0.847784
4888	1.169389	-3.573579	9.060217	0.235025	-0.038875	0.179280	-0.390657	0.882035	-1.027178	0.500388	-0.141167	0.115484	-0.846373
4889	1.362940	-3.341906	8.888692	0.224453	-0.008638	0.175856	-0.387981	0.878457	-1.032988	0.504060	-0.138680	0.112114	-0.845058
4890	1.389103	-3.416667	9.027262	0.114891	-0.009333	0.166661	-0.385050	0.878178	-1.035999	0.507257	-0.137327	0.110540	-0.843571
4891	1.303736	-3.517746	8.982078	0.067236	-0.007110	0.132071	-0.383044	0.875212	-1.037196	0.509728	-0.136511	0.109724	-0.842320
4892	1.199944	-3.403102	9.069497	0.096454	0.018423	0.188039	-0.378916	0.875311	-1.039533	0.513114	-0.134820	0.108807	-0.840653
4893	1.014689	-3.168617	8.674505	0.083325	0.042572	0.212947	-0.374654	0.874802	-1.040004	0.516864	-0.132828	0.108456	-0.838717
4894	0.904086	-2.966716	8.691252	-0.022568	0.057901	0.203888	-0.369725	0.874026	-1.041704	0.520052	-0.131657	0.109988	-0.836728
4895	1.100439	-3.089379	8.703016	-0.093157	0.042792	0.215908	-0.364280	0.878487	-1.039736	0.523362	-0.131477	0.112600	-0.834342
4896	1.219548	-2.941541	8.984776	-0.128928	0.040763	0.070755	-0.359492	0.879872	-1.037589	0.524111	-0.132002	0.115371	-0.833410
4897	1.091899	-2.989902	9.696123	-0.246583	0.052336	-0.005558	-0.358175	0.884558	-1.035161	0.523282	-0.133771	0.120029	-0.832991
4898	1.138265	-3.343450	9.866301	-0.245195	0.019370	0.105630	-0.356331	0.890866	-1.030529	0.524270	-0.135764	0.124615	-0.831373
4899	1.072407	-3.315511	9.907396	-0.142721	0.019906	-0.024876	-0.354749	0.895487	-1.025544	0.523459	-0.137033	0.127122	-0.831295
4900	0.650606	-2.767324	9.490745	-0.000113	-0.047501	0.015887	-0.354751	0.896002	-1.023504	0.523897	-0.137806	0.126669	-0.830961
4901	1.104103	-2.977614	9.034461	0.081460	0.003172	-0.063180	-0.354481	0.894615	-1.024496	0.523111	-0.137082	0.125137	-0.831808
4902	0.856674	-3.443314	9.083338	-0.152995	-0.025834	-0.049883	-0.355689	0.897709	-1.023573	0.522025	-0.139267	0.127265	-0.831805
4903	1.419593	-4.098229	9.004455	-0.202937	-0.038117	-0.000705	-0.354504	0.901922	-1.018731	0.521583	-0.142060	0.130213	-0.831152
4904	1.204112	-3.864248	9.010520	-0.068749	-0.075026	-0.044686	-0.355838	0.902159	-1.015471	0.520936	-0.144169	0.130438	-0.831160
4905	1.273482	-3.736789	8.761352	-0.083268	-0.020381	-0.030252	-0.357442	0.904110	-1.013232	0.520282	-0.145513	0.131500	-0.831168
4906	1.013547	-3.552143	8.958990	-0.101466	0.003970	-0.086689	-0.358520	0.908146	-1.010662	0.518605	-0.146755	0.132971	-0.831763
4907	0.618425	-3.355360	9.397910	-0.046331	0.053415	-0.054305	-0.359056	0.909286	-1.010889	0.517467	-0.146530	0.134114	-0.832329
4908	0.774838	-3.663234	9.405032	-0.037862	0.046015	0.032292	-0.357323	0.908384	-1.009994	0.517650	-0.146063	0.135345	-0.832098
4909	0.920840	-3.966464	9.214420	0.004613	0.016467	0.055207	-0.356123	0.907948	-1.010561	0.518584	-0.145618	0.135589	-0.831554
4910	1.015102	-4.139574	8.809417	0.049450	0.012122	-0.005685	-0.355325	0.908357	-1.010827	0.518584	-0.144929	0.134887	-0.831788
4911	0.773091	-3.690046	8.683061	0.050233	0.034200	0.036048	-0.354263	0.909482	-1.012017	0.519283	-0.143771	0.134522	-0.831612
4912	0.912683	-3.612242	8.869694	0.019802	0.002263	0.023333	-0.355057	0.907830	-1.012601	0.519682	-0.143471	0.134299	-0.831451
4913	0.951293	-3.825142	9.007281	-0.027671	0.008325	0.049742	-0.352129	0.908138	-1.010601	0.520453	-0.143516	0.135006	-0.830846
4914	1.006777	-3.935799	8.995376	0.037808	0.023668	0.027052	-0.351328	0.907309	-1.011986	0.520946	-0.142669	0.134710	-0.830731
4915	0.769340	-3.690077	9.029564	0.023305	0.034071	0.032419	-0.349196	0.906693	-1.011761	0.521506	-0.141802	0.134799	-0.830514
4916	0.913770	-3.777281	8.938371	-0.026776	0.040085	-0.011930	-0.348662	0.906401	-1.011776	0.521116	-0.141459	0.135638	-0.830680
4917	0.971159	-3.849056	9.008071	-0.024577	0.023713	0.003875	-0.347336	0.908359	-1.012808	0.521091	-0.141344	0.136341	-0.830600
4918	0.920707	-3.767450	8.895182	-0.026191	0.006155	-0.005957	-0.346401	0.907365	-1.013255	0.520925	-0.141548	0.136827	-0.830590
4919	0.940087	-3.752524	8.987133	-0.031771	0.013974	0.035620	-0.349504	0.920898	-1.012785	0.521432	-0.141587	0.137641	-0.830131
4920	0.958771	-3.727918	8.920122	-0.010131	0.046787	-0.061354	-0.349507	0.922179	-1.013554	0.520295	-0.141104	0.138125	-0.830846
4921	0.634236	-3.709513	9.097776	-0.029652	0.035413	-0.040204	-0.348977	0.922673	-1.011116	0.519489	-0.140968	0.138917	-0.831241
4922	0.787981	-3.774699	9.025960	-0.043618	0.045490	-0.020763	-0.347649	0.923764	-1.011096	0.518927	-0.140740	0.140059	-0.831439
4923	0.386627	-3.709165	8.965009	-0.047028	0.040448	0.072993	-0.347515	0.923512	-1.012455	0.519944	-0.140368	0.141524	-0.830618
4924	0.738469	-3.843566	9.027367	-0.047323	0.100454	0.128116	-0.344593	0.925930	-1.010658	0.521575	-0.138826	0.143735	-0.829474
4925	0.776187	-3.585598	8.788279	-0.014660	0.161062	0.061403	-0.338998	0.924635	-1.008741	0.522137	-0.136144	0.145886	-0.829189
4926	0.572363	-3.674244	8.912675	-0.067198	0.208206	0.149993	-0.332614	0.926691	-1.006861	0.523743	-0.132950	0.149602	-0.828032
4927	0.827430	-3.883187	9.321651	-0.063553	0.081519	-0.009997	-0.330487	0.927447	-1.005242	0.523213	-0.132311	0.151533	-0.828118
4928	0.434351	-3.630593	9.225843	0.012109	-0.093879	0.024559	-0.329426	0.928938	-1.003993	0.523958	-0.133679	0.150418	-0.827630
4929	0.630841	-3.563944	8.942522	-0.039561	-0.107888	0.070240	-0.328895	0.929203	-1.003856	0.525391	-0.135673	0.150169	-0.826442
4930	0.368681	-4.209506	9.329292	-0.006309	-0.108616	0.038588	-0.328334	0.919309	-1.001347	0.526327	-0.137428	0.149246	-0.825723
4931	0.537210	-3.512257	8.780393	0.119820	-0.011921	-0.017032	-0.332851	0.916699	-1.005425	0.526465	-0.136408	0.147142	-0.826182
4932	0.824580	-3.545856	9.015728	0.134089	0.061443	-0.101456	-0.332846	0.915413	-1.010591	0.524978	-0.134292	0.145302	-0.827799
4933	0.832493	-3.482617	8.851813	0.084038	0.009153	-0.089571	-0.332970	0.912627	-1.011354	0.523747	-0.133518	0.143793	-0.828966
4934	1.056883	-3.444568	8.781385	0.019129	-0.016268	-0.089987	-0.334165	0.911392	-1.011379	0.522421	-0.133870	0.143061	-0.829873
4935	0.860195	-3.149539	8.984946	0.070090	-0.036547	-0.115569	-0.337361	0.911922	-1.012944	0.520846	-0.134084	0.141201	-0.831146
4936	0.749313	-3.430714	8.930710	0.045353	-0.052967	0.000100	-0.340275	0.907294	-1.016296	0.521148	-0.134509	0.139898	-0.831108
4937	1.413224	-3.554526	9.654880	-0.195070	-0.182739	-0.189067	-0.344545	0.910000	-1.013732	0.518031	-0.140128	0.140691	-0.831994
4938	1.750047	-3.407606	9.808532	-0.047350	-0.221943	-0.134125	-0.349477	0.912246	-1.014951	0.516701	-0.144769	0.138737	-0.832354
4939	2.291662	-2.752168	8.960883	-0.428531	0.364084	-0.518923	-0.349760	0.917725	-1.014907	0.505790	-0.144627	0.147989	-0.837472
4940	0.115389	-3.180013	9.294497	-0.585379	0.086135	-0.556069	-0.357513	0.927118	-1.006693	0.494567	-0.150762	0.157027	-0.841437
4941	0.764097	-3.585734	9.562984	-0.109603	-0.127209	0.396963	-0.355682	0.937441	-0.999640	0.501351	-0.152752	0.158670	-0.836742
4942	2.550022	-3.757271	9.219507	0.125928	-0.136083	0.337151	-0.345300	0.938834	-1.003492	0.507813	-0.152706	0.156230	-0.833306
4943	2.929120	-3.143572	8.826937	0.242652	-0.124907	0.213718	-0.337569	0.936367	-1.007707	0.512520	-0.151758	0.151318	-0.831502
4944	2.542138	-2.699091	8.804488	0.157814	-0.076597	0.028171	-0.336364	0.934780	-1.013167	0.513772	-0.151353	0.147989	-0.831402
4945	1.875658	-2.793702	8.955652	0.141732	-0.074584	0.227198	-0.333558	0.932016	-1.017874	0.518206	-0.150614	0.145194	-0.829275
4946	2.202423	-3.899565	8.752571	0.126384	-0.104083	0.192461	-0.328225	0.930067	-1.023933	0.522126	-0.150490	0.142597	-0.827287
4947	1.951356	-3.472042	8.688686	0.099216	-0.212474	0.179344	-0.326086	0.927879	-1.028614	0.525986	-0.152665	0.138879	-0.825073
4948	2.246759	-5.049303	9.388443	-0.230582	-0.237092	0.056133	-0.326366	0.931677	-1.022554	0.526912	-0.158866	0.140356	-0.823059
4949	1.822164	-6.527989	9.860762	-0.140827	-0.243939	-0.069025	-0.329843	0.936102	-1.016167	0.525973	-0.164837	0.139552	-0.822622
4950	0.016767	-4.982931	9.646875	0.521567	-0.196827	-0.061888	-0.335154	0.931528	-1.019490	0.527267	-0.162776	0.128684	-0.823975
4951	-0.841862	-3.731549	8.104263	0.449746	-0.396174	0.169298	-0.338850	0.922353	-1.031880	0.532499	-0.164298	0.117433	-0.821986
4952	-0.157611	-3.384210	7.504023	-0.142619	-0.402332	0.648189	-0.337517	0.922073	-1.033253	0.543621	-0.170912	0.117607	-0.813286
4953	0.368506	-4.330970	8.506986	-0.446842	-0.356096	0.689867	-0.328626	0.930640	-1.024045	0.554078	-0.180036	0.123243	-0.803365
4954	-0.185223	-5.253746	8.434372	-0.140864	-0.262725	0.540408	-0.321728	0.938473	-1.017534	0.562854	-0.184486	0.124543	-0.796021
4955	0.165788	-4.669590	8.936592	-0.198228	-0.218507	0.604051	-0.311893	0.943895	-1.012888	0.572266	-0.188733	0.127494	-0.787805
4956	-0.032568	-4.731395	9.426828	-0.056241	-0.158946	0.688899	-0.297677	0.953086	-1.005610	0.583143	-0.190101	0.129188	-0.779177
4957	0.101535	-4.529994	8.656754	0.069320	-0.185110	0.567103	-0.285295	0.953101	-1.006427	0.592736	-0.190679	0.128225	-0.771922
4958	0.108324	-3.927883	8.471890	-0.060643	-0.329833	0.622329	-0.280496	0.952048	-1.014339	0.602871	-0.194884	0.127629	-0.763071
4959	0.769538	-4.755780	8.498425	-0.143939	-0.391397	0.496023	-0.271585	0.955169	-1.012454	0.610899	-0.201245	0.127210	-0.755063
4960	1.647908	-4.521339	8.798016	-0.094058	-0.349267	0.250465	-0.271856	0.956204	-1.008371	0.615239	-0.207048	0.125359	-0.750265
4961	1.711789	-4.287121	9.019660	0.025100	-0.256032	0.117026	-0.272137	0.960414	-1.001894	0.617799	-0.210231	0.122476	-0.747748
4962	0.458051	-4.445862	8.510600	0.212119	-0.271821	-0.011270	-0.277584	0.956828	-1.005318	0.619268	-0.211726	0.115880	-0.747162
4963	0.565982	-4.638186	7.708995	-0.058387	-0.307087	0.206911	-0.279174	0.954389	-1.007536	0.622890	-0.216459	0.114051	-0.743066
4964	1.809030	-5.198190	7.965592	-0.367090	-0.235747	0.455454	-0.276125	0.958105	-1.001247	0.628593	-0.223498	0.118534	-0.735438
4965	2.117022	-5.226515	8.625165	-0.159631	-0.081428	0.327934	-0.269630	0.967206	-0.994556	0.632947	-0.225867	0.121564	-0.730468
4966	2.071044	-5.139983	8.425722	-0.153975	-0.131268	-0.027756	-0.268429	0.965864	-0.992320	0.632211	-0.229821	0.122023	-0.729796
4967	2.777437	-4.500821	9.005830	-0.197714	-0.018877	-0.126386	-0.271374	0.970579	-0.986875	0.629552	-0.232892	0.124290	-0.730738
4968	1.947140	-3.772975	10.055635	0.080842	0.098009	-0.228075	-0.271381	0.972593	-0.982899	0.626414	-0.231030	0.123270	-0.734190
4969	1.433622	-3.160938	9.392573	0.537167	0.102755	-0.193799	-0.274549	0.964463	-0.992429	0.625830	-0.223180	0.115902	-0.738305
4970	0.976933	-2.521194	8.483118	0.431851	0.081668	-0.026194	-0.275848	0.955249	-1.005523	0.627208	-0.216643	0.110424	-0.739920
4971	1.465468	-2.636075	8.980390	-0.172180	-0.017613	0.331867	-0.272120	0.955525	-1.009064	0.631491	-0.218178	0.114267	-0.735229
4972	2.702183	-3.919539	9.567204	0.031577	-0.096815	0.371550	-0.263604	0.956940	-1.005880	0.637303	-0.218362	0.114208	-0.730150
4973	3.017030	-3.656592	8.867204	0.479392	-0.040612	0.193782	-0.257058	0.950183	-1.011568	0.642365	-0.212285	0.107511	-0.728522
4974	3.095442	-2.582303	8.254924	0.378400	-0.009757	0.205993	-0.252107	0.942994	-1.021297	0.647011	-0.207136	0.102743	-0.726578
4975	3.147828	-3.251319	8.338605	0.052075	0.064558	0.037485	-0.248369	0.939888	-1.024273	0.647697	-0.205404	0.102830	-0.726446
4976	2.206206	-3.481976	8.751945	0.117323	0.015783	-0.055245	-0.248220	0.935240	-1.029819	0.647391	-0.203790	0.101100	-0.727416
4977	2.023009	-5.014610	8.586983	-0.095138	-0.094091	-0.000809	-0.249283	0.934407	-1.029159	0.647226	-0.206387	0.101104	-0.726829
4978	1.941281	-5.584067	9.036486	0.047413	-0.062570	-0.076161	-0.249289	0.935674	-1.023183	0.646532	-0.206864	0.099275	-0.727563
4979	0.639122	-4.554171	9.145219	0.204816	-0.125112	-0.084667	-0.253804	0.932528	-1.028357	0.646435	-0.206197	0.094237	-0.728508
4980	1.059282	-4.837920	8.411654	0.138426	-0.103749	0.251148	-0.252337	0.932020	-1.032167	0.650953	-0.205471	0.091894	-0.724981
4981	0.788463	-4.070941	8.075010	0.069862	0.020176	0.177499	-0.248329	0.927765	-1.034238	0.653825	-0.203920	0.091859	-0.722836
4982	0.516304	-4.270072	8.116302	-0.205190	-0.029557	0.224126	-0.243277	0.929863	-1.032881	0.656264	-0.206630	0.095363	-0.719394
4983	0.572742	-5.181703	8.717051	-0.206403	-0.033551	0.133932	-0.237825	0.932245	-1.032058	0.657458	-0.209512	0.098528	-0.717040
4984	0.671846	-4.908018	8.831159	-0.000457	-0.003641	0.109979	-0.235434	0.933523	-1.028943	0.659086	-0.209376	0.098944	-0.715526
4985	0.593597	-4.642427	8.752135	-0.042890	0.091543	0.165276	-0.231176	0.934563	-1.029633	0.661160	-0.208216	0.101618	-0.713574
4986	0.520072	-4.345177	8.834291	-0.023739	0.077845	0.186468	-0.224788	0.934844	-1.023763	0.663576	-0.207056	0.103767	-0.711356
4987	0.253462	-4.573331	8.914486	0.005772	-0.004602	0.078241	-0.221725	0.934775	-1.023801	0.664812	-0.206743	0.104177	-0.710232
4988	0.792055	-4.405804	8.631272	-0.037638	-0.049289	0.145775	-0.218928	0.934620	-1.025996	0.666865	-0.207660	0.104658	-0.707965
4989	1.098285	-4.327424	8.640078	-0.072654	-0.041667	0.042206	-0.217066	0.934962	-1.024388	0.667342	-0.208977	0.105562	-0.706994
4990	1.232745	-4.118634	8.796681	-0.081730	-0.049070	-0.092292	-0.218937	0.937364	-1.023211	0.665843	-0.210977	0.105674	-0.707796
4991	0.787105	-4.570911	9.089709	-0.012869	-0.061433	-0.145090	-0.223473	0.939603	-1.018366	0.663963	-0.212152	0.104701	-0.709353
4992	0.915565	-4.534653	8.559008	0.063028	-0.006285	0.023459	-0.227996	0.938925	-1.021033	0.664615	-0.211376	0.103822	-0.709104
4993	1.260186	-4.341503	8.404445	-0.087159	0.018411	0.124735	-0.224133	0.938314	-1.022715	0.666078	-0.211837	0.106128	-0.707250
4994	1.078613	-4.954085	8.427566	-0.050703	0.040902	-0.089774	-0.222542	0.940329	-1.020376	0.664546	-0.212144	0.107008	-0.708465
4995	0.550029	-4.626213	8.871029	-0.042468	0.011277	0.067521	-0.222546	0.941420	-1.018993	0.665406	-0.212216	0.108389	-0.707426
4996	1.189511	-4.602466	8.931393	-0.017894	-0.022458	0.219301	-0.217485	0.941006	-1.018255	0.668511	-0.212314	0.109274	-0.704325
4997	1.890523	-4.601943	8.377610	0.088279	-0.033244	0.117755	-0.215086	0.940129	-1.019120	0.670716	-0.211176	0.108419	-0.702702
4998	1.697742	-3.816527	8.312815	-0.035642	-0.017560	-0.127412	-0.215749	0.939532	-1.023043	0.668853	-0.212197	0.108144	-0.704211
4999	1.872577	-4.298830	8.446985	-0.332149	0.008719	-0.140572	-0.217895	0.944192	-1.015990	0.665521	-0.216678	0.112634	-0.705298
5000	1.670758	-4.423807	8.976105	-0.184752	0.037190	-0.162877	-0.220971	0.948078	-1.010974	0.662374	-0.218997	0.115027	-0.707156
5001	1.931475	-3.904469	8.869462	0.041727	0.028281	-0.119865	-0.223902	0.948485	-1.007420	0.660886	-0.218193	0.114539	-0.708874
5002	1.510928	-3.659606	9.235026	-0.009095	0.065541	-0.098494	-0.226701	0.949546	-1.008028	0.659337	-0.217628	0.115104	-0.710397
5003	0.743038	-3.542450	9.306863	0.143231	0.006270	0.119250	-0.224435	0.948674	-1.009027	0.661742	-0.215196	0.113896	-0.709095
5004	1.286772	-3.552061	8.765180	0.185147	-0.114538	0.417321	-0.220164	0.945737	-1.013756	0.668720	-0.213429	0.111548	-0.703433
5005	1.907282	-3.686453	8.725058	0.107027	-0.158421	0.368925	-0.213497	0.942727	-1.017707	0.674804	-0.213209	0.109670	-0.697965
5006	1.890478	-4.798537	8.655905	0.104957	-0.202921	0.441180	-0.208689	0.938198	-1.020875	0.681855	-0.213665	0.107343	-0.691302
5007	2.470286	-5.744474	8.249968	-0.077260	-0.236973	0.318309	-0.203098	0.938613	-1.020117	0.686493	-0.217197	0.106694	-0.685689
5008	1.133537	-4.890041	7.807744	0.164693	-0.157181	-0.168164	-0.206022	0.937064	-1.023100	0.685278	-0.217469	0.101541	-0.687598
5009	1.611307	-4.223481	8.298790	-0.266522	0.050941	-0.028645	-0.208416	0.935935	-1.020411	0.683687	-0.220390	0.105948	-0.687587
5010	1.177319	-5.411001	9.170604	-0.170155	0.209880	-0.239381	-0.209103	0.942593	-1.016278	0.679218	-0.220351	0.110101	-0.691365
5011	0.740269	-4.882465	9.172462	0.206205	0.208668	-0.314165	-0.213622	0.940190	-1.017112	0.675380	-0.215248	0.108912	-0.696899
5012	-0.030923	-4.027531	8.256547	0.211936	0.157628	-0.300173	-0.214941	0.936395	-1.021670	0.671784	-0.210856	0.106791	-0.702027
5013	0.224941	-4.464685	8.243626	-0.192742	0.090355	-0.019005	-0.214944	0.937028	-1.018682	0.670606	-0.212058	0.110916	-0.702152
5014	1.094515	-4.939175	8.952682	-0.112097	0.067699	-0.079202	-0.214158	0.940860	-1.015196	0.668903	-0.212805	0.113062	-0.703207
5015	0.411746	-4.864186	8.854139	0.194993	0.014365	-0.264088	-0.217349	0.939555	-1.016280	0.666080	-0.210414	0.109714	-0.707126
5016	0.170348	-4.616159	8.416402	0.094176	-0.075697	-0.109329	-0.224131	0.937454	-1.021934	0.665135	-0.210489	0.106912	-0.708420
5017	0.823828	-4.769335	8.721644	-0.007865	-0.076691	-0.030233	-0.227458	0.937118	-1.022311	0.664955	-0.211545	0.106259	-0.708373
5018	0.724470	-4.926519	8.495924	0.194325	-0.078231	-0.186941	-0.229444	0.933862	-1.025225	0.663328	-0.210484	0.101672	-0.710883
5019	0.765239	-4.838428	8.149893	0.027883	-0.064504	-0.152016	-0.235299	0.932934	-1.027884	0.661534	-0.211137	0.100219	-0.712565
5020	1.140337	-4.991791	8.550097	-0.008945	0.011341	-0.210082	-0.240888	0.932086	-1.028116	0.658516	-0.211534	0.099608	-0.715324
5021	1.602384	-4.978570	8.376425	0.036709	0.124841	-0.181019	-0.241694	0.934201	-1.027769	0.655943	-0.209451	0.100426	-0.718181
5022	2.002038	-4.354743	8.417681	0.000397	0.184522	-0.160532	-0.242761	0.935104	-1.029347	0.653301	-0.207136	0.102168	-0.721009
5023	2.121001	-4.270069	8.254604	-0.003449	0.263725	-0.272341	-0.244626	0.935203	-1.025680	0.648900	-0.203810	0.104963	-0.725516
5024	1.740514	-4.111882	8.480036	-0.191626	0.225712	-0.310234	-0.247299	0.938300	-1.023392	0.643161	-0.203686	0.109405	-0.729991
5025	2.283739	-4.004841	9.280602	-0.209488	0.188636	-0.324816	-0.248380	0.943134	-1.018908	0.637216	-0.204247	0.113943	-0.734341
5026	2.178355	-4.259173	9.601833	-0.039739	0.140900	-0.421812	-0.255840	0.944279	-1.018515	0.630557	-0.203658	0.114595	-0.740128
5027	2.223199	-3.491383	8.701988	0.235714	0.089347	-0.364717	-0.262490	0.942593	-1.024023	0.625965	-0.200140	0.111052	-0.745506
5028	2.236536	-2.719224	8.595475	0.061803	0.119538	-0.386319	-0.266877	0.940476	-1.025254	0.620215	-0.198457	0.110077	-0.750887
5029	1.938995	-3.525632	9.040144	-0.174314	0.187100	-0.395380	-0.273009	0.942496	-1.021476	0.613217	-0.198635	0.113669	-0.756035
5030	1.801041	-3.853383	9.327231	0.073733	0.145538	-0.355932	-0.278071	0.943474	-1.022330	0.607826	-0.196355	0.112922	-0.761079
5031	1.741571	-3.155422	8.718374	0.132923	0.096356	-0.288872	-0.283115	0.938909	-1.026330	0.603789	-0.193885	0.111116	-0.765180
5032	1.528712	-3.164132	8.788934	-0.116221	0.090116	-0.194167	-0.286852	0.941802	-1.026329	0.600208	-0.194360	0.113229	-0.767564
5033	1.576066	-3.575927	8.904219	-0.099646	0.028942	-0.015919	-0.288325	0.944133	-1.022460	0.599581	-0.195101	0.115193	-0.767573
5034	2.103093	-3.794570	8.657263	-0.041673	0.054680	0.042676	-0.286462	0.944334	-1.020857	0.599989	-0.194684	0.116657	-0.767139
5035	2.208131	-3.719844	8.626224	-0.032330	0.092163	-0.031343	-0.284865	0.944523	-1.018441	0.599225	-0.193717	0.118236	-0.767739
5036	1.913301	-3.766464	8.591050	0.017477	0.141366	-0.135126	-0.283799	0.944262	-1.020350	0.596926	-0.191676	0.119139	-0.769900
5037	1.799245	-3.838902	8.850468	-0.121647	0.095559	-0.056266	-0.283272	0.945908	-1.019225	0.595415	-0.191794	0.122003	-0.770591
5038	2.364962	-5.401576	9.293631	-0.266716	-0.018417	-0.169798	-0.283285	0.950072	-1.017203	0.591862	-0.195686	0.125240	-0.771830
5039	1.051249	-4.309285	8.436473	0.191112	-0.090403	-0.339106	-0.293212	0.950218	-1.017270	0.587629	-0.195692	0.119971	-0.775889
5040	0.109540	-3.515691	7.621697	-0.180709	-0.186243	-0.045409	-0.300797	0.948476	-1.019396	0.586713	-0.200834	0.120406	-0.775200
5041	2.053448	-4.873613	9.135835	-0.673265	-0.025374	0.225965	-0.299906	0.960088	-1.000147	0.587569	-0.208571	0.131555	-0.770684
5042	2.459991	-5.419591	10.105630	0.075962	0.207384	-0.191108	-0.294333	0.965998	-0.994086	0.584430	-0.205001	0.132024	-0.773942
5043	0.974239	-4.310665	8.597801	0.535860	0.276500	-0.783892	-0.302035	0.959649	-1.003374	0.573705	-0.196501	0.123840	-0.785438
5044	0.098666	-3.535279	7.891103	0.116169	0.210266	-0.445084	-0.312393	0.950793	-1.010823	0.566685	-0.192981	0.122670	-0.791567
5045	0.493718	-4.804904	8.324413	-0.212108	0.215611	-0.485024	-0.317060	0.952829	-1.009220	0.557699	-0.193107	0.126784	-0.797250
5046	0.333452	-5.230158	8.604331	-0.149492	0.188328	-0.475231	-0.328509	0.951427	-1.010077	0.549088	-0.192987	0.129427	-0.802812
5047	1.077943	-5.308928	8.271523	-0.032015	0.167979	-0.293909	-0.332368	0.950651	-1.009113	0.543887	-0.191340	0.130937	-0.806493
5048	1.142438	-5.302931	8.013494	0.049654	0.247739	-0.507098	-0.338242	0.954699	-1.002169	0.535269	-0.188141	0.130884	-0.812994
5049	0.520557	-5.299699	7.558706	-0.201651	0.245489	-0.396359	-0.344902	0.954840	-1.001683	0.527490	-0.187282	0.135677	-0.817479
5050	2.389606	-4.362692	8.309448	-0.409609	0.203055	0.031913	-0.341735	0.963536	-0.992267	0.525950	-0.188209	0.144634	-0.816722
5051	3.964632	-4.246652	8.992371	-0.391184	0.361641	-0.365218	-0.341216	0.968001	-0.991590	0.517479	-0.187500	0.153730	-0.820625
5052	1.933243	-5.157374	9.182428	-0.364928	0.336310	-0.811278	-0.352416	0.971742	-0.984326	0.501724	-0.188238	0.160132	-0.828974
5053	2.232223	-4.346030	9.223995	-0.201742	0.174522	-0.683710	-0.362685	0.975330	-0.971275	0.489061	-0.189616	0.162887	-0.835663
5054	1.515903	-2.844316	9.051076	0.004948	0.197133	-0.737631	-0.376405	0.976312	-0.969736	0.476121	-0.188676	0.161918	-0.843500
5055	1.467598	-3.267604	8.730239	-0.178185	0.267207	-0.470729	-0.386514	0.972626	-0.970277	0.466660	-0.187433	0.165846	-0.848288
5056	1.433117	-3.836164	9.566318	-0.104519	0.181094	-0.414457	-0.397036	0.972846	-0.969338	0.458672	-0.186722	0.167754	-0.852416
5057	1.378144	-3.380877	8.848702	0.189209	0.116659	-0.369734	-0.404611	0.968030	-0.972103	0.452722	-0.184259	0.164321	-0.856791
5058	1.897958	-3.284115	8.310296	-0.020650	0.149533	-0.188167	-0.405008	0.967356	-0.972930	0.448995	-0.182523	0.165335	-0.858926
5059	2.342415	-3.882874	8.675070	-0.164058	0.207228	-0.267896	-0.407007	0.967645	-0.971278	0.443140	-0.181364	0.169072	-0.861480
5060	2.060805	-4.567657	8.794355	-0.012657	0.229778	-0.337916	-0.410875	0.969404	-0.970638	0.436553	-0.178677	0.170097	-0.865196
5061	1.745747	-4.340350	8.689096	0.040117	0.210422	-0.328971	-0.414984	0.963418	-0.974829	0.430313	-0.175860	0.170083	-0.868894
5062	1.769509	-4.116622	8.418546	0.013016	0.161559	-0.232128	-0.417906	0.960984	-0.975953	0.425842	-0.173750	0.170430	-0.871449
5063	2.232966	-4.321866	8.078069	-0.063500	0.182974	-0.260607	-0.420438	0.961590	-0.975364	0.420475	-0.172073	0.172188	-0.874039
5064	2.649504	-4.756078	8.315577	-0.245618	0.203872	-0.447664	-0.425504	0.963031	-0.971887	0.411155	-0.172129	0.176646	-0.877564
5065	2.197511	-5.130792	8.622268	-0.164800	0.190188	-0.442970	-0.432165	0.963355	-0.967077	0.402131	-0.171836	0.179565	-0.881203
5066	1.646788	-5.254898	8.408925	-0.021762	0.087737	-0.423596	-0.439875	0.958798	-0.968753	0.394342	-0.172003	0.179193	-0.884759
5067	1.618948	-4.585424	8.427091	0.060682	0.045865	-0.283943	-0.446794	0.957180	-0.970883	0.389368	-0.171866	0.177525	-0.887322
5068	1.187029	-4.738867	8.814569	-0.028311	-0.046550	-0.101717	-0.450256	0.956804	-0.969371	0.387708	-0.173296	0.177318	-0.887812
5069	0.777450	-4.799663	9.187592	-0.002695	-0.075788	0.045901	-0.452520	0.956813	-0.967456	0.388812	-0.174596	0.177001	-0.887137
5070	0.972434	-3.919839	8.960672	0.223132	-0.089567	0.213538	-0.451453	0.956600	-0.971523	0.393760	-0.173712	0.173092	-0.885899
5071	0.997576	-3.649969	8.651302	0.023413	-0.041613	0.219398	-0.446794	0.957721	-0.976128	0.397914	-0.173554	0.173161	-0.884058
5072	1.208738	-4.335493	9.028829	-0.080681	0.024977	0.152281	-0.444670	0.959877	-0.974329	0.400297	-0.173246	0.175320	-0.882616
5073	1.362430	-4.526913	8.909821	0.147593	0.055490	-0.032488	-0.441877	0.960945	-0.974732	0.400093	-0.171225	0.173105	-0.883540
5074	0.797033	-3.915768	8.695295	0.061366	0.128154	-0.161265	-0.445330	0.958488	-0.980437	0.397090	-0.169050	0.172494	-0.885431
5075	0.722821	-4.072464	8.761599	-0.019449	0.117948	-0.135924	-0.446122	0.956277	-0.981173	0.394279	-0.167565	0.173385	-0.886794
5076	0.922111	-4.510675	8.477356	-0.103015	0.134044	-0.204176	-0.450121	0.957310	-0.979340	0.389914	-0.166728	0.175586	-0.888447
5077	1.150726	-4.625439	8.778900	-0.075814	0.166212	-0.308259	-0.455443	0.955564	-0.977446	0.383672	-0.165403	0.177302	-0.891068
5078	0.435964	-4.796222	8.507920	0.076028	0.138615	-0.436865	-0.460362	0.953096	-0.981245	0.375714	-0.163915	0.175560	-0.895070
5079	0.368247	-4.778097	7.899123	-0.090788	0.067074	-0.334380	-0.467804	0.948094	-0.982129	0.369291	-0.164482	0.176773	-0.897397
5080	1.322188	-5.056908	8.166391	-0.213039	0.102568	-0.334740	-0.474328	0.947330	-0.978975	0.362273	-0.165413	0.180253	-0.899392
5081	2.049230	-5.043705	8.260814	-0.118755	0.233782	-0.608716	-0.485238	0.943542	-0.974248	0.350160	-0.164187	0.182280	-0.903994
5082	0.629301	-5.292795	8.272078	-0.059586	0.245897	-0.866282	-0.499061	0.934775	-0.975988	0.333426	-0.163312	0.182210	-0.910470
5083	0.381152	-4.447643	8.700989	-0.202805	0.343817	-0.272878	-0.506109	0.930940	-0.973062	0.326653	-0.159286	0.187592	-0.912543
5084	1.943174	-4.040624	8.639938	-0.049807	0.257588	0.250066	-0.499325	0.933756	-0.974129	0.330135	-0.153985	0.190985	-0.911496
5085	2.641445	-3.989151	8.307137	-0.089015	0.251384	-0.373520	-0.499724	0.933833	-0.977090	0.322182	-0.151348	0.193345	-0.914281
5086	1.908963	-4.429581	9.161751	-0.264076	0.219049	-0.565078	-0.508626	0.926698	-0.975327	0.310242	-0.151236	0.197864	-0.917457
5087	2.497801	-4.472248	9.647114	-0.291115	0.148482	-0.307603	-0.516481	0.925680	-0.972031	0.303206	-0.151500	0.203369	-0.918561
5088	2.678852	-4.590357	9.446551	-0.042144	0.132459	-0.365304	-0.519943	0.925090	-0.967288	0.295890	-0.150823	0.203840	-0.920951
5089	1.721256	-3.639289	8.432721	0.116233	0.075525	-0.744246	-0.533496	0.915378	-0.970950	0.282264	-0.151764	0.199989	-0.925905
5090	1.595270	-2.597722	8.883156	-0.095456	0.030810	-0.410156	-0.546520	0.906398	-0.970278	0.274340	-0.153392	0.200682	-0.927866
5091	2.320374	-3.710898	8.921024	-0.143963	0.102300	-0.332166	-0.553172	0.904134	-0.968924	0.267376	-0.153620	0.202895	-0.929379
5092	2.103766	-3.804657	8.801953	0.093250	0.141818	-0.411566	-0.559545	0.898015	-0.971205	0.259546	-0.152179	0.200648	-0.932319
5093	2.090454	-3.484546	8.144405	0.059826	0.148460	-0.404551	-0.566849	0.891721	-0.977123	0.251627	-0.150740	0.199009	-0.935071
5094	2.402657	-3.699774	8.189308	-0.135699	0.226188	-0.449815	-0.570829	0.887082	-0.978980	0.242038	-0.149011	0.201314	-0.937383
5095	2.308935	-4.014555	8.752062	-0.228529	0.312792	-0.531751	-0.577475	0.882421	-0.977164	0.230142	-0.146428	0.205410	-0.939894
5096	2.006577	-4.510375	8.866879	-0.011816	0.348983	-0.483900	-0.580911	0.873827	-0.978479	0.219724	-0.141939	0.205802	-0.942985
5097	2.102335	-4.297510	8.304955	0.059054	0.367875	-0.504791	-0.584082	0.866173	-0.984353	0.208871	-0.136866	0.204751	-0.946424
5098	1.726634	-3.811557	8.280133	-0.010548	0.398766	-0.556025	-0.588191	0.860165	-0.987601	0.196886	-0.131677	0.205064	-0.949655
5099	1.947908	-4.341586	8.237966	-0.138079	0.391990	-0.397360	-0.589511	0.856500	-0.991751	0.187383	-0.126461	0.208060	-0.951633
5100	1.727862	-4.981576	8.183085	-0.133525	0.341607	-0.372838	-0.590430	0.852515	-0.994566	0.178648	-0.122035	0.210929	-0.953258
5101	1.987796	-4.899187	8.137485	-0.055522	0.320768	-0.365713	-0.590807	0.845652	-1.000988	0.170206	-0.117737	0.212175	-0.955065
5102	1.909987	-4.740370	8.290359	-0.065382	0.343756	-0.363822	-0.591590	0.841014	-1.006119	0.161745	-0.112958	0.213732	-0.956764
5103	1.669259	-5.310337	8.268015	0.087849	0.380618	-0.364797	-0.590914	0.836768	-0.999113	0.153355	-0.107043	0.212442	-0.959110
5104	0.894455	-4.380040	8.985822	-0.080820	0.177895	-0.423089	-0.594882	0.828443	-1.005539	0.144427	-0.105701	0.213627	-0.960381
5105	2.179142	-5.366549	8.989358	-0.107561	0.116417	-0.172729	-0.597411	0.827445	-1.002304	0.140411	-0.104615	0.215684	-0.960636
5106	1.007156	-4.222654	8.834040	0.083714	0.090715	-0.364810	-0.599912	0.819412	-1.016833	0.133285	-0.104233	0.213567	-0.962164
5107	0.121008	-3.359960	9.166215	-0.101395	0.012778	-0.154443	-0.604956	0.814214	-1.017751	0.130090	-0.104968	0.215217	-0.962154
5108	0.576642	-4.152711	9.542424	-0.289135	-0.014368	0.232829	-0.605506	0.820152	-1.019038	0.134075	-0.105005	0.221239	-0.960235
5109	0.485211	-4.377661	9.863863	-0.028116	-0.038076	0.058470	-0.603251	0.822875	-1.017628	0.135369	-0.105547	0.221760	-0.959874
5110	0.692101	-4.116637	9.497553	0.035581	-0.073969	0.093756	-0.604181	0.822366	-1.018983	0.137738	-0.106494	0.221073	-0.959590
5111	0.589822	-3.693748	8.942411	0.029317	-0.092561	0.123694	-0.606319	0.823941	-1.012027	0.140658	-0.107589	0.220437	-0.959191
5112	0.925741	-3.629464	8.287883	0.009091	-0.091384	0.141259	-0.604722	0.824188	-1.012172	0.144025	-0.108748	0.220299	-0.958592
5113	0.682644	-4.073242	8.312655	-0.187239	-0.100504	0.010697	-0.607114	0.822715	-1.012866	0.144348	-0.111085	0.223524	-0.957528
5114	0.945295	-4.551502	8.654092	-0.320345	-0.089015	0.076613	-0.608594	0.827145	-1.008660	0.145505	-0.113372	0.229584	-0.955650
5115	1.209146	-4.840395	9.037464	-0.113788	-0.033796	0.000644	-0.610476	0.832675	-1.003065	0.145508	-0.114244	0.231576	-0.955065
5116	0.854436	-4.798367	8.251185	0.063106	-0.006540	-0.179768	-0.613126	0.827771	-1.000763	0.142442	-0.115063	0.229934	-0.955825
5117	0.846343	-4.560655	7.957888	-0.193179	-0.062469	-0.163249	-0.616182	0.825275	-0.999054	0.139269	-0.117428	0.233017	-0.955258
5118	1.352716	-4.876716	8.228553	-0.286212	-0.059245	-0.252033	-0.621499	0.821855	-0.997618	0.134109	-0.120540	0.237733	-0.954446
5119	2.064757	-5.337146	8.253876	-0.156490	0.046039	-0.508358	-0.629081	0.818270	-0.992788	0.123908	-0.122376	0.239587	-0.955128
5120	1.379277	-5.453950	8.387775	-0.028647	0.183118	-0.688164	-0.638634	0.806759	-0.995475	0.109955	-0.122271	0.238881	-0.957024
5121	0.462327	-4.790895	8.448512	-0.038738	0.166479	-0.380470	-0.645130	0.797100	-0.996249	0.101905	-0.120827	0.239071	-0.958051
5122	2.288636	-4.320775	8.830776	-0.098093	0.060970	0.203500	-0.642730	0.796241	-0.997923	0.105340	-0.118899	0.241576	-0.957292
5123	3.218738	-4.056299	8.818808	0.167295	0.189109	-0.210580	-0.638984	0.791251	-1.004467	0.100887	-0.115839	0.238221	-0.958986
5124	2.329788	-3.310265	8.294859	0.034944	0.211285	-0.507727	-0.642673	0.778889	-1.012646	0.090462	-0.114187	0.236777	-0.960580
5125	2.655997	-3.784924	8.833192	-0.200721	0.237905	-0.441171	-0.646377	0.770881	-1.014748	0.080468	-0.112003	0.239914	-0.960948
5126	2.138201	-4.240923	9.275680	-0.054172	0.261050	-0.465195	-0.645295	0.765752	-1.018703	0.070619	-0.109414	0.240286	-0.961927
5127	1.790476	-3.854010	9.043047	0.091831	0.181102	-0.419211	-0.649795	0.757001	-1.024328	0.061944	-0.107753	0.237657	-0.963365
5128	1.936247	-3.229996	8.498815	0.090074	0.123744	-0.329452	-0.651889	0.745404	-1.030746	0.055714	-0.106943	0.235322	-0.964408
5129	1.977074	-3.328778	8.524883	-0.119061	0.126146	-0.282358	-0.652936	0.739415	-1.031735	0.049467	-0.105923	0.236881	-0.964480
5130	1.844081	-3.930758	8.650511	-0.090090	0.113447	-0.154990	-0.653192	0.736225	-1.033184	0.045875	-0.104587	0.238406	-0.964427
5131	2.110288	-3.911362	8.658533	-0.082348	0.107948	-0.109088	-0.653990	0.736006	-1.035070	0.043125	-0.103064	0.239559	-0.964432
5132	1.953507	-4.297734	8.752920	-0.004833	0.131698	-0.108645	-0.652119	0.734030	-1.036504	0.040520	-0.101078	0.239547	-0.964758
5133	1.717684	-4.156379	8.638706	0.087890	0.103425	-0.013006	-0.650778	0.731436	-1.041055	0.039990	-0.099041	0.237586	-0.965476
5134	2.060237	-4.113775	8.413003	-0.031942	0.076789	0.088930	-0.649175	0.730047	-1.043277	0.041380	-0.097184	0.238449	-0.965394
5135	2.316156	-4.526637	8.570803	-0.112481	0.063161	0.001907	-0.645988	0.733072	-1.043756	0.040925	-0.096049	0.240353	-0.965054
5136	2.451825	-4.596965	8.881194	-0.060203	0.057409	-0.070494	-0.644393	0.734006	-1.043205	0.039276	-0.095353	0.241435	-0.964922
5137	2.214070	-4.511497	8.569963	0.148139	0.088693	-0.114673	-0.644641	0.728499	-1.047696	0.036931	-0.094118	0.238103	-0.965963
5138	2.249934	-3.903999	8.417242	0.034215	0.094354	-0.094689	-0.644768	0.726395	-1.047627	0.034837	-0.092748	0.237340	-0.966361
5139	2.414918	-4.100019	8.775216	-0.013698	0.103474	-0.119572	-0.644365	0.725297	-1.049151	0.032005	-0.091406	0.237106	-0.966644
5140	2.001443	-3.908473	8.741826	0.114374	0.114517	-0.127857	-0.645149	0.720947	-1.054543	0.029300	-0.089747	0.234742	-0.967462
5141	2.218753	-3.792898	8.453959	0.046217	0.086934	-0.006290	-0.642201	0.715386	-1.059881	0.028837	-0.088178	0.233509	-0.967919
5142	2.633583	-3.663979	8.639026	0.035120	0.113081	-0.059303	-0.641397	0.714005	-1.061689	0.027303	-0.086264	0.232800	-0.968306
5143	2.206589	-3.965422	8.883348	0.004737	0.103413	0.032584	-0.640738	0.716247	-1.062164	0.027425	-0.084267	0.232411	-0.968572
5144	2.163997	-3.706494	8.543097	0.187506	0.009709	0.216453	-0.640472	0.716860	-1.064711	0.031971	-0.082987	0.229156	-0.969319
5145	1.956142	-3.707820	8.710038	-0.023164	-0.074363	0.271878	-0.638881	0.719215	-1.064924	0.037495	-0.083395	0.229569	-0.968988
5146	1.784611	-4.752259	9.184440	-0.050717	-0.228082	0.401721	-0.638373	0.727125	-1.061438	0.046305	-0.086019	0.231053	-0.968024
5147	1.484278	-4.320798	8.892749	0.297117	-0.335324	0.434007	-0.641846	0.730380	-1.059135	0.056715	-0.090432	0.225304	-0.968423
5148	1.028384	-4.256379	7.669922	0.289034	-0.418584	0.523752	-0.642922	0.733582	-1.056861	0.069340	-0.095860	0.220165	-0.968261
5149	0.335547	-4.475176	8.666098	-0.116315	-0.436584	0.465038	-0.648539	0.740862	-1.050357	0.080009	-0.102584	0.222322	-0.966255
5150	0.213223	-5.911963	9.197926	-0.354401	-0.407223	0.490191	-0.653645	0.754606	-1.038525	0.090601	-0.108841	0.229514	-0.962948
5151	0.842230	-5.055829	8.897848	0.181685	-0.187921	1.011180	-0.648633	0.770384	-1.033760	0.111316	-0.107558	0.227551	-0.961385
5152	0.165597	-4.310748	8.837766	0.293531	-0.038254	0.892373	-0.635877	0.780622	-1.040055	0.129324	-0.103577	0.223712	-0.960469
5153	-0.325808	-4.436166	8.982500	0.181211	-0.200249	0.823903	-0.626590	0.792511	-1.041400	0.146450	-0.103248	0.221125	-0.958643
5154	0.290060	-4.701725	8.945632	0.211839	-0.367461	0.658367	-0.620747	0.798011	-1.042236	0.161184	-0.106765	0.217328	-0.956760
5155	0.392764	-4.054183	8.724854	0.170759	-0.374672	0.576813	-0.621028	0.802725	-1.039384	0.174270	-0.110803	0.213817	-0.954796
5156	0.978412	-4.599510	8.094623	0.083296	-0.346229	0.691560	-0.617045	0.806556	-1.039037	0.189163	-0.114166	0.212538	-0.951846
5157	1.878917	-5.000668	8.317847	0.054781	-0.255159	0.561023	-0.613341	0.814851	-1.037195	0.201105	-0.116385	0.211600	-0.949335
5158	1.993094	-5.098096	8.557979	0.118133	-0.140602	0.229514	-0.612293	0.820043	-1.032049	0.206414	-0.117628	0.209328	-0.948546
5159	1.538157	-4.664568	8.434837	0.201735	-0.029831	-0.051451	-0.616544	0.816835	-1.034801	0.206092	-0.117576	0.205101	-0.949545
5160	1.240820	-4.242750	8.263664	0.124678	-0.012476	-0.061255	-0.618134	0.814557	-1.037959	0.205405	-0.117582	0.202537	-0.950243
5161	0.756614	-4.081572	8.661607	-0.037242	0.019769	-0.126888	-0.620778	0.808522	-1.041494	0.202890	-0.117852	0.202890	-0.950675
5162	1.151761	-4.569599	8.691856	-0.047869	-0.020770	-0.072435	-0.624502	0.806594	-1.039354	0.201552	-0.118754	0.203553	-0.950705
5163	1.355986	-4.512510	8.495498	0.003429	-0.039085	-0.176755	-0.628488	0.803125	-1.037126	0.198424	-0.120178	0.202805	-0.951344
5164	1.542851	-4.183856	8.354328	-0.031205	-0.126620	-0.243781	-0.635404	0.799790	-1.031621	0.194364	-0.123732	0.202306	-0.951833
5165	2.171096	-4.332666	8.369915	-0.231647	-0.040437	-0.272281	-0.642312	0.793206	-1.025277	0.188822	-0.126506	0.205788	-0.951837
5166	0.970804	-5.233078	9.355660	-0.222585	0.062321	-0.256289	-0.651894	0.790505	-1.020261	0.183148	-0.127222	0.209621	-0.952014
5167	0.800259	-3.944749	9.533275	0.099971	-0.082846	-0.028134	-0.659873	0.786721	-1.018671	0.183292	-0.128497	0.207260	-0.952332
5168	1.065125	-2.726355	8.251648	-0.325795	-0.074113	0.551349	-0.656025	0.791733	-1.020713	0.193196	-0.128798	0.214618	-0.948697
5169	1.705157	-4.268276	8.569361	-0.354096	-0.131302	0.051306	-0.656193	0.802393	-1.014029	0.193898	-0.132364	0.220826	-0.946636
5170	1.860453	-4.435321	9.112164	-0.167914	-0.091769	0.027348	-0.660465	0.805443	-1.008081	0.194405	-0.134640	0.223735	-0.945527
5171	1.751184	-4.214083	8.139499	-0.114129	0.030355	-0.075985	-0.662330	0.805278	-1.005096	0.192602	-0.134790	0.225658	-0.945418
5172	1.583782	-4.976861	8.631159	-0.240799	0.013813	0.081818	-0.663407	0.808887	-1.002270	0.193454	-0.135090	0.230498	-0.944032
5173	1.779255	-5.296162	8.656415	-0.090262	0.013373	-0.028253	-0.666208	0.809514	-0.996147	0.192693	-0.135264	0.232056	-0.943781
5174	1.967703	-5.331625	8.250855	0.030997	-0.018763	-0.125357	-0.669929	0.807092	-0.996991	0.190556	-0.136094	0.231069	-0.944338
5175	2.162341	-4.949455	7.839929	-0.025833	0.013341	-0.148365	-0.675235	0.800199	-0.997150	0.187685	-0.136613	0.231116	-0.944826
5176	2.822619	-5.146166	8.487513	-0.111013	-0.005833	-0.334563	-0.677759	0.798018	-0.997461	0.181137	-0.138696	0.232283	-0.945514
5177	2.296634	-5.213936	8.789618	0.022414	0.072748	-0.734903	-0.689048	0.787901	-0.997924	0.166988	-0.140679	0.229980	-0.948385
5178	2.148944	-4.124260	8.810564	0.139663	0.110374	-0.706017	-0.703650	0.772235	-0.997988	0.153654	-0.141397	0.225682	-0.951559
5179	1.853542	-3.605260	9.098469	0.143537	0.129230	-0.748284	-0.714387	0.755964	-1.000004	0.139261	-0.141884	0.221058	-0.954782
5180	1.393908	-3.574795	8.778437	0.161404	0.191478	-0.528470	-0.723126	0.739435	-1.005020	0.128901	-0.140135	0.216996	-0.957423
5181	1.818189	-4.101157	8.583604	0.160601	0.104278	-0.309846	-0.728412	0.726493	-1.010770	0.123015	-0.139050	0.213135	-0.959221
5182	2.338048	-3.863504	8.949196	0.298400	0.141872	-0.342901	-0.732109	0.716088	-1.012410	0.116772	-0.137077	0.206801	-0.961669
5183	1.967566	-3.348377	8.459748	0.333392	0.091932	-0.110526	-0.732753	0.709346	-1.017745	0.115227	-0.134966	0.200075	-0.963575
5184	2.851732	-3.723173	8.280292	0.137749	0.007936	0.057008	-0.733016	0.708541	-1.019117	0.116767	-0.134292	0.197598	-0.963995
5185	2.415735	-3.692217	8.541085	-0.098051	-0.018751	0.119839	-0.732228	0.712008	-1.018070	0.118923	-0.134435	0.199535	-0.963312
5186	2.163329	-3.871543	8.823542	0.081093	-0.126552	0.369078	-0.731444	0.716994	-1.015896	0.126816	-0.135220	0.198669	-0.962374
5187	2.885771	-3.955580	8.381779	0.268894	-0.140628	0.715991	-0.727484	0.728574	-1.016785	0.141890	-0.134448	0.194818	-0.961164
5188	2.447146	-3.628576	8.146809	0.308081	-0.173848	0.489666	-0.724314	0.737479	-1.016536	0.152879	-0.135019	0.189714	-0.960420
5189	2.549349	-3.874309	8.262525	0.387106	-0.205826	0.659437	-0.720607	0.744698	-1.016752	0.167361	-0.135382	0.183180	-0.959222
5190	2.395325	-4.158597	9.107232	0.273934	-0.328586	0.695453	-0.715578	0.754930	-1.014998	0.182701	-0.138224	0.178692	-0.956861
5191	1.628078	-4.230794	8.954252	0.038249	-0.340968	0.825654	-0.710290	0.767458	-1.009531	0.199805	-0.141754	0.178772	-0.952903
5192	1.003687	-5.446112	9.213853	-0.046323	-0.281562	0.837443	-0.704767	0.790042	-1.002126	0.216650	-0.144303	0.180887	-0.948430
5193	1.152072	-4.215181	8.727705	0.355279	-0.283465	0.692745	-0.700548	0.803747	-0.997958	0.231845	-0.145678	0.174782	-0.945768
5194	1.114673	-4.143023	8.851181	0.167724	-0.199033	0.450462	-0.694968	0.808099	-0.997478	0.241633	-0.147108	0.171993	-0.943605
5195	1.173630	-3.760804	9.215981	0.197079	-0.160921	0.502037	-0.691533	0.817136	-0.997093	0.252280	-0.147464	0.168869	-0.941325
5196	0.963598	-3.771960	8.631924	0.215680	-0.130502	0.283983	-0.687411	0.820297	-1.004459	0.258794	-0.147896	0.164985	-0.940177
5197	1.283171	-3.489416	8.784022	0.087535	-0.114137	0.298630	-0.685421	0.822609	-1.003194	0.265110	-0.148558	0.163544	-0.938563
5198	1.491264	-4.199308	8.802984	0.047979	-0.134144	0.159560	-0.684904	0.827622	-1.001960	0.268773	-0.150323	0.162408	-0.937437
5199	1.336171	-3.915656	9.060863	0.108490	-0.118732	-0.083257	-0.687832	0.826807	-1.000199	0.268004	-0.152166	0.159433	-0.937870
5200	1.432754	-3.901768	9.037245	0.069946	-0.097553	-0.017842	-0.692483	0.823528	-0.999440	0.268331	-0.153711	0.157538	-0.937845
5201	1.591561	-3.862487	8.926282	0.162638	-0.111042	-0.087513	-0.700062	0.819443	-0.997325	0.267627	-0.155099	0.153592	-0.938472
5202	1.260639	-3.130590	8.520660	0.214251	-0.096581	0.207191	-0.701115	0.815292	-0.998930	0.272584	-0.155154	0.149693	-0.937666
5203	2.071302	-4.247128	8.005146	-0.160427	-0.103130	-0.050528	-0.702052	0.816511	-0.996047	0.271538	-0.158012	0.151981	-0.937124
5204	1.837141	-3.969656	9.276431	-0.365782	-0.022242	0.168607	-0.704471	0.823127	-0.988252	0.273621	-0.159911	0.159258	-0.934985
5205	2.276060	-3.636425	9.171845	-0.154574	-0.037658	0.074466	-0.704224	0.829182	-0.983204	0.274732	-0.161119	0.162178	-0.933949
5206	2.373220	-3.692951	8.886405	-0.281891	-0.087991	-0.019095	-0.706637	0.833560	-0.975751	0.273806	-0.164391	0.166904	-0.932818
5207	2.804267	-3.799138	9.651440	-0.210509	-0.049116	-0.126589	-0.710913	0.837711	-0.968823	0.270998	-0.166802	0.170110	-0.932631
5208	2.405025	-3.284522	9.259803	0.137925	0.000670	-0.224119	-0.717026	0.833193	-0.967683	0.267400	-0.166834	0.166787	-0.934262
5209	1.994464	-2.743447	8.521001	0.164415	0.003998	-0.135521	-0.721000	0.826478	-0.970820	0.265484	-0.166241	0.163182	-0.935550
5210	2.179820	-2.803198	8.517511	0.033155	0.029695	-0.068617	-0.720994	0.824492	-0.969939	0.264307	-0.165759	0.162494	-0.936089
5211	2.162562	-3.053471	9.144709	0.084247	-0.034383	0.095571	-0.719658	0.823420	-0.973497	0.266568	-0.165546	0.160892	-0.935762
5212	2.421058	-3.570731	8.691978	0.227145	-0.051952	0.135666	-0.718322	0.822192	-0.976385	0.270100	-0.164891	0.156817	-0.935556
5213	2.269688	-3.435142	8.426346	0.180742	0.024234	0.202348	-0.713399	0.823641	-0.977205	0.274477	-0.162744	0.154062	-0.935116
5214	2.623215	-4.251537	9.317121	-0.132761	0.026789	0.280883	-0.705696	0.830639	-0.977879	0.279274	-0.162124	0.157611	-0.933210
5215	2.066057	-4.747137	9.323019	0.243718	0.034821	-0.132375	-0.703305	0.832829	-0.977836	0.277551	-0.160467	0.152701	-0.934825
5216	1.542294	-2.945869	8.325715	0.547006	0.054322	-0.027798	-0.702736	0.821822	-0.988179	0.278748	-0.156523	0.142671	-0.936720
5217	1.322758	-3.168275	8.768373	0.104217	0.061650	0.243204	-0.698466	0.819769	-0.994770	0.283533	-0.153991	0.141691	-0.935852
5218	1.920501	-4.298302	9.040761	0.098689	0.047383	0.280136	-0.691819	0.824220	-0.999696	0.289003	-0.151769	0.140980	-0.934649
5219	1.776019	-3.388212	8.942807	0.136079	0.064793	0.128299	-0.689288	0.824224	-1.002423	0.291713	-0.149310	0.139105	-0.934484
5220	1.790528	-3.429245	8.673969	0.100621	-0.011892	0.196660	-0.686097	0.826348	-1.006439	0.295800	-0.148421	0.137744	-0.933542
5221	2.117615	-3.522819	8.829137	0.004513	-0.010718	0.189222	-0.682257	0.833521	-1.004770	0.299454	-0.147989	0.138078	-0.932395
5222	2.036567	-3.684483	9.001179	0.039080	0.009388	0.178871	-0.680669	0.836849	-1.004546	0.302959	-0.147110	0.137937	-0.931423
5223	2.061379	-3.601506	8.941137	0.082510	0.006322	0.102065	-0.679601	0.836111	-1.004043	0.305159	-0.146150	0.136676	-0.931041
5224	1.529287	-3.169365	8.933585	0.021082	0.004633	0.076322	-0.676679	0.838753	-1.005881	0.306716	-0.145752	0.136536	-0.930612
5225	1.470397	-3.320898	9.279539	0.041308	-0.025610	0.155770	-0.675888	0.841412	-1.006344	0.309885	-0.145467	0.136003	-0.929685
5226	1.361760	-3.233063	9.198517	0.081257	-0.033708	0.208911	-0.671894	0.842261	-1.010680	0.314166	-0.145043	0.134894	-0.928475
5227	1.487471	-3.233219	9.101278	0.073060	-0.064690	0.308562	-0.667115	0.847514	-1.011916	0.320362	-0.144843	0.133964	-0.926521
5228	1.505950	-3.417361	9.185075	0.065349	-0.100641	0.321571	-0.663256	0.848197	-1.008836	0.326833	-0.145446	0.133043	-0.924297
5229	1.614057	-3.279484	8.989972	0.063637	-0.114686	0.349741	-0.662468	0.852138	-1.010068	0.333868	-0.146100	0.132078	-0.921815
5230	1.587045	-3.377068	9.028393	0.015359	-0.148494	0.298106	-0.659422	0.857349	-1.007778	0.339847	-0.147965	0.131678	-0.919386
5231	1.604024	-3.488415	9.097152	0.052965	-0.152003	0.237199	-0.658373	0.862949	-1.008150	0.344850	-0.149655	0.130330	-0.917440
5232	1.780990	-3.378402	9.043983	0.135178	-0.126213	0.229623	-0.657979	0.864733	-1.006748	0.349863	-0.150461	0.127668	-0.915783
5233	1.912671	-3.291047	9.088284	0.110544	-0.123274	0.174718	-0.657311	0.864532	-1.010944	0.353792	-0.151389	0.125264	-0.914452
5234	2.049280	-3.538651	8.576823	0.082358	-0.050402	0.166248	-0.657183	0.865898	-1.009418	0.357271	-0.151333	0.123907	-0.913292
5235	1.535731	-3.222634	9.102679	-0.121924	-0.028345	0.066819	-0.657853	0.867285	-1.008017	0.358275	-0.152458	0.126106	-0.912410
5236	1.643027	-3.434341	8.744101	-0.151643	-0.004483	0.241920	-0.654673	0.872158	-1.003311	0.362264	-0.153032	0.129587	-0.910249
5237	1.909101	-3.728059	9.033702	-0.093746	0.022659	0.099885	-0.650692	0.876535	-1.002272	0.363818	-0.152952	0.131755	-0.909331
5238	1.703701	-3.382225	9.101816	-0.041137	0.036098	0.221284	-0.648176	0.881207	-1.000398	0.367658	-0.152029	0.133450	-0.907692
5239	2.134772	-3.750671	8.985435	0.046218	0.028764	0.117113	-0.643647	0.880998	-1.001941	0.369925	-0.150784	0.133172	-0.907020
5240	1.499829	-3.393225	8.934370	0.078864	0.034434	0.041347	-0.646885	0.895156	-1.004012	0.370905	-0.149491	0.132121	-0.906987
5241	1.973130	-3.535127	9.041432	0.041979	0.144787	0.025923	-0.643951	0.894014	-1.006107	0.371192	-0.146423	0.132506	-0.907314
5242	1.445619	-3.331083	9.042963	-0.062557	0.134784	-0.038015	-0.641021	0.894146	-1.008700	0.370012	-0.144562	0.134536	-0.907796
5243	1.656335	-3.181597	9.183097	0.021302	0.069445	0.044877	-0.639691	0.894967	-1.009094	0.370777	-0.142956	0.134777	-0.907702
5244	1.728078	-3.418214	8.919898	-0.040194	0.112776	-0.002778	-0.636494	0.894943	-1.011290	0.370360	-0.141234	0.136340	-0.907909
5245	1.574717	-3.217060	9.204931	-0.076965	0.052411	-0.019175	-0.635169	0.896828	-1.009086	0.369724	-0.140846	0.138045	-0.907970
5246	1.560687	-3.513483	9.028613	0.000384	-0.000968	0.008152	-0.635968	0.896531	-1.007602	0.369935	-0.140860	0.138058	-0.907880
5247	1.619133	-3.509983	9.141106	0.038363	-0.078370	-0.012573	-0.636234	0.896858	-1.009343	0.370102	-0.141985	0.136721	-0.907840
5248	1.660514	-3.247452	9.318688	0.073342	-0.146220	0.013681	-0.637178	0.896118	-1.010890	0.371045	-0.144085	0.134344	-0.907478
5249	1.393387	-3.002372	8.389139	-0.000782	0.013560	-0.146360	-0.638336	0.882377	-1.010507	0.368419	-0.144187	0.133996	-0.908583
5250	1.748335	-3.413364	9.221538	-0.059091	0.109664	-0.239722	-0.638863	0.880462	-1.012182	0.363656	-0.143292	0.135188	-0.910465
5251	1.670123	-3.147770	9.154551	0.010771	0.068390	-0.200859	-0.642445	0.876087	-1.013765	0.359910	-0.142466	0.134859	-0.912130
5252	2.487876	-3.853917	8.872050	0.137046	0.135524	-0.569723	-0.645622	0.870109	-1.019318	0.349646	-0.140565	0.131695	-0.916867
5253	1.247630	-2.563263	7.981779	-0.561092	0.366371	-0.942392	-0.653725	0.862730	-1.020000	0.329797	-0.140198	0.141803	-0.922752
5254	0.512006	-4.076615	9.503931	-0.731437	0.162513	-0.057311	-0.652160	0.873212	-1.013340	0.326213	-0.142184	0.156206	-0.921395
5255	1.813114	-4.611280	9.887288	0.048769	0.039991	-0.009949	-0.645658	0.881317	-1.012076	0.326116	-0.141115	0.155534	-0.921707
5256	1.777462	-3.509998	8.626205	0.310723	0.056930	-0.210597	-0.646828	0.873393	-1.026620	0.323097	-0.138728	0.149568	-0.924117
5257	1.503749	-3.199427	8.326613	-0.143632	0.105477	-0.172757	-0.648150	0.870429	-1.030748	0.319255	-0.138190	0.152407	-0.925069
5258	1.670830	-3.914835	9.136288	-0.265999	0.125768	-0.171269	-0.645626	0.872252	-1.027075	0.315019	-0.138101	0.157660	-0.925654
5259	1.655977	-4.118995	9.281796	0.041135	0.102852	-0.218185	-0.648155	0.871761	-1.027601	0.310832	-0.136603	0.156942	-0.927412
5260	1.337586	-3.551952	8.733377	0.077149	0.109268	-0.250682	-0.650668	0.866274	-1.030717	0.306199	-0.134917	0.155495	-0.929441
5261	1.025180	-3.547901	8.824858	-0.102937	0.075159	-0.084308	-0.650802	0.866112	-1.029641	0.304191	-0.134373	0.157648	-0.929817
5262	1.101148	-3.784380	9.132265	-0.072701	0.006154	-0.015711	-0.649742	0.868168	-1.028508	0.303768	-0.134774	0.158997	-0.929667
5263	1.334050	-3.605412	8.810699	-0.035210	-0.023807	0.058427	-0.649742	0.868519	-1.031600	0.304912	-0.135189	0.159680	-0.929115
5264	1.520607	-3.716111	8.865400	-0.115732	-0.013407	0.042290	-0.649220	0.871685	-1.029346	0.305486	-0.136028	0.161869	-0.928425
5265	1.406950	-3.817677	9.067281	-0.080713	-0.007040	0.012406	-0.650030	0.875152	-1.026661	0.305595	-0.136557	0.163375	-0.928048
5266	1.309593	-3.819460	8.922289	0.003616	-0.015453	0.021482	-0.649767	0.875966	-1.025694	0.306140	-0.136775	0.163274	-0.927854
5267	1.374793	-3.696911	8.855967	-0.023960	-0.007358	0.044416	-0.649508	0.878492	-1.025885	0.307000	-0.136852	0.163815	-0.927463
5268	1.399844	-3.978040	8.873299	-0.011379	-0.003742	0.046252	-0.647776	0.878312	-1.025911	0.307915	-0.136862	0.164133	-0.927102
5269	1.487520	-3.884209	8.836768	0.029555	-0.016211	0.061308	-0.647384	0.881131	-1.026770	0.309263	-0.136721	0.163683	-0.926753
5270	1.773893	-4.175181	8.664813	-0.116606	-0.016018	0.075834	-0.645255	0.881631	-1.026239	0.310464	-0.137511	0.165957	-0.925830
5271	1.782957	-4.456566	8.989762	-0.084132	0.005480	0.008885	-0.643806	0.886545	-1.021510	0.310449	-0.137876	0.167628	-0.925480
5272	1.399423	-3.944054	8.954870	0.060537	0.025020	-0.013459	-0.644872	0.886563	-1.021227	0.310412	-0.137113	0.166621	-0.925787
5273	1.330958	-3.712289	8.691056	0.018347	-0.007900	0.044559	-0.642466	0.884356	-1.025374	0.311385	-0.136966	0.166409	-0.925520
5274	1.421682	-3.967926	8.946105	-0.069889	0.005448	0.014294	-0.640605	0.885393	-1.023473	0.311513	-0.137275	0.167779	-0.925184
5275	1.514801	-4.143442	8.931030	-0.007353	-0.013932	0.028498	-0.641544	0.887634	-1.022311	0.312137	-0.137457	0.167969	-0.924912
5276	1.656819	-4.106888	8.858086	0.050821	0.010115	0.011122	-0.641141	0.886216	-1.022091	0.312561	-0.136943	0.167121	-0.924999
5277	1.269465	-3.771652	8.795528	0.015719	0.021252	-0.020671	-0.640606	0.885972	-1.024264	0.312219	-0.136499	0.166972	-0.925207
5278	1.273260	-3.946350	8.893247	-0.018997	-0.007742	0.061258	-0.639545	0.887485	-1.023958	0.313425	-0.136582	0.167442	-0.924702
5279	1.350959	-3.949792	8.919727	0.029714	-0.007218	0.056976	-0.638744	0.886735	-1.022642	0.314654	-0.136311	0.167073	-0.924391
5280	1.428240	-3.958114	8.782551	0.000190	-0.024078	0.081517	-0.638483	0.888559	-1.022857	0.316322	-0.136505	0.167143	-0.923780
5281	1.526698	-4.019432	8.877503	0.003077	-0.011526	0.042685	-0.636225	0.890658	-1.024840	0.317225	-0.136535	0.167205	-0.923455
5282	1.368429	-3.862092	8.866646	0.031749	-0.012293	0.047219	-0.636088	0.889573	-1.026630	0.318323	-0.136429	0.166669	-0.923190
5283	1.466482	-3.928289	8.802756	-0.015901	0.012969	0.016271	-0.634895	0.891327	-1.024698	0.318604	-0.136219	0.167164	-0.923034
5284	1.415492	-4.031158	8.888622	-0.019075	0.013333	0.000364	-0.633966	0.892385	-1.022786	0.318639	-0.136124	0.167598	-0.922957
5285	1.405698	-4.021623	8.917134	0.041590	0.011582	0.019994	-0.633298	0.891684	-1.023491	0.319149	-0.135564	0.167039	-0.922965
5286	1.332708	-3.777783	8.831215	0.038055	-0.004322	0.014584	-0.634496	0.892087	-1.027647	0.319643	-0.135379	0.166347	-0.922946
5287	1.249901	-3.772014	8.737162	-0.048942	-0.015363	0.035479	-0.633432	0.892325	-1.026842	0.320284	-0.135838	0.167325	-0.922480
5288	1.340223	-3.901440	8.894962	-0.107828	-0.038334	0.045738	-0.631844	0.895772	-1.025671	0.321026	-0.137103	0.169197	-0.921693
5289	1.337718	-4.003428	8.991938	-0.052284	-0.039922	0.021150	-0.632915	0.897446	-1.024120	0.321477	-0.138080	0.170039	-0.921235
5290	1.376755	-4.041576	8.834557	-0.013592	-0.023628	0.058504	-0.631586	0.898074	-1.022227	0.322672	-0.138426	0.170302	-0.920716
5291	1.397604	-4.099447	8.931916	-0.005955	-0.008156	0.010882	-0.630794	0.900385	-1.019733	0.322952	-0.138556	0.170471	-0.920567
5292	1.274138	-3.994886	8.864755	0.017462	-0.005244	0.044594	-0.630929	0.900809	-1.019718	0.323950	-0.138416	0.170237	-0.920281
5293	1.392240	-4.084987	8.859430	0.022976	0.009076	0.042912	-0.630128	0.900221	-1.019341	0.324841	-0.137931	0.170077	-0.920069
5294	1.356067	-3.978840	8.819006	0.030630	0.006020	0.025240	-0.629462	0.900196	-1.018945	0.325460	-0.137560	0.169623	-0.919990
5295	1.382076	-4.070613	8.801240	0.003787	-0.002920	0.018024	-0.628663	0.900203	-1.020033	0.325880	-0.137506	0.169673	-0.919840
5296	1.381869	-3.929818	8.857941	0.026527	0.001049	0.009273	-0.628264	0.900804	-1.022177	0.326222	-0.137309	0.169217	-0.919832
5297	1.419171	-3.875751	8.733510	-0.015742	-0.004595	0.007329	-0.628394	0.899700	-1.022886	0.326396	-0.137454	0.169580	-0.919682
5298	1.459546	-4.059493	8.846861	-0.063557	-0.009583	-0.022916	-0.627600	0.901646	-1.022833	0.325914	-0.138146	0.170626	-0.919556
5299	1.299656	-4.057536	8.875638	-0.004151	0.013931	-0.019008	-0.627064	0.900375	-1.023015	0.325572	-0.137966	0.170828	-0.919666
5300	1.341826	-3.983946	8.881191	0.002988	0.012173	-0.017242	-0.628932	0.901683	-1.023086	0.325316	-0.137807	0.170805	-0.919785
5301	1.205311	-3.942729	8.886320	0.015539	0.001601	-0.017242	-0.628398	0.900951	-1.022306	0.325105	-0.137714	0.170568	-0.919917
5302	1.338838	-4.076243	8.886610	0.003683	-0.003898	0.021562	-0.626001	0.901482	-1.023396	0.325642	-0.137718	0.170532	-0.919734
5303	1.332756	-4.008381	8.924425	0.067284	0.006940	0.000610	-0.627334	0.901946	-1.023906	0.325883	-0.137127	0.169429	-0.919940
5304	1.343004	-4.042183	8.886481	0.076676	0.007484	0.053688	-0.625996	0.899982	-1.025334	0.327165	-0.136335	0.168212	-0.919826
5305	1.402716	-3.890607	8.800515	0.102826	0.010360	0.018408	-0.625461	0.899782	-1.029394	0.327817	-0.135390	0.166526	-0.920041
5306	1.239081	-3.704234	8.808531	0.023246	-0.001290	0.030489	-0.624259	0.898656	-1.030524	0.328556	-0.135188	0.166170	-0.919871
5307	1.454250	-4.025597	8.918654	0.014685	0.000824	0.014525	-0.625327	0.899837	-1.031958	0.328928	-0.135009	0.166029	-0.919790
5308	1.291016	-3.863493	8.900388	0.049115	-0.003991	0.004907	-0.624657	0.898587	-1.033220	0.329269	-0.134771	0.165111	-0.919868
5309	1.388510	-3.900570	8.843482	0.028950	0.002585	0.019897	-0.623722	0.897748	-1.034337	0.329772	-0.134450	0.164733	-0.919803
5310	1.357907	-3.828304	8.817926	-0.018804	0.001193	-0.012084	-0.624523	0.898328	-1.034310	0.329588	-0.134617	0.165055	-0.919787
5311	1.330157	-3.867628	8.990682	-0.019500	0.006698	-0.019120	-0.624929	0.900267	-1.032758	0.329228	-0.134669	0.165486	-0.919830
5312	1.316534	-3.926143	8.911271	-0.000806	0.001342	-0.012016	-0.625858	0.899160	-1.032513	0.329102	-0.134716	0.165477	-0.919870
5313	1.332725	-3.887010	8.913880	0.028210	0.008873	-0.018955	-0.623725	0.898578	-1.033771	0.328866	-0.134414	0.165046	-0.920076
5314	1.394262	-3.934442	8.916126	0.015959	0.002013	-0.033194	-0.625053	0.897345	-1.033795	0.328420	-0.134413	0.164672	-0.920303
5315	1.340877	-3.940272	8.856762	0.031097	-0.003331	-0.027863	-0.625316	0.896547	-1.035437	0.328067	-0.134351	0.164086	-0.920542
5316	1.322249	-3.739134	8.833010	-0.039943	-0.005638	-0.030756	-0.626378	0.895162	-1.035199	0.327506	-0.134843	0.164702	-0.920560
5317	1.430507	-4.050302	8.918113	-0.019852	0.000110	-0.040394	-0.626910	0.894563	-1.033053	0.326773	-0.135096	0.165044	-0.920722
5318	1.320126	-3.862964	8.913312	0.017717	-0.006867	-0.033232	-0.627983	0.897128	-1.033633	0.326381	-0.135251	0.164575	-0.920922
5319	1.426166	-3.844055	8.846618	-0.022458	0.000235	-0.010349	-0.627712	0.895701	-1.032873	0.326193	-0.135422	0.165045	-0.920880
5320	1.387048	-3.808340	8.963095	-0.022929	0.003292	-0.026240	-0.628381	0.896551	-1.032568	0.325735	-0.135623	0.165417	-0.920945
5321	1.352892	-3.920624	8.948452	-0.000439	0.010545	-0.024342	-0.630244	0.896051	-1.033372	0.325314	-0.135506	0.165506	-0.921095
5322	1.333369	-3.797182	8.918036	0.031545	0.003350	-0.010143	-0.628908	0.894898	-1.033424	0.325316	-0.135301	0.164917	-0.921231
5323	1.373618	-3.876561	8.883764	-0.019011	0.008086	-0.003203	-0.628909	0.895375	-1.035838	0.325243	-0.135278	0.165387	-0.921175
5324	1.411967	-3.960815	8.984266	0.017440	0.015901	-0.018959	-0.629042	0.895362	-1.035162	0.324998	-0.134963	0.165116	-0.921357
5325	1.395720	-3.769352	8.886041	0.058732	0.014381	-0.015305	-0.628505	0.894121	-1.036692	0.324891	-0.134361	0.164157	-0.921654
5326	1.315057	-3.853347	8.903456	-0.005924	0.022810	-0.018970	-0.628509	0.895091	-1.036121	0.324593	-0.134075	0.164357	-0.921765
5327	1.299618	-3.797789	8.969961	0.024292	0.018292	-0.005643	-0.629042	0.895390	-1.036376	0.324558	-0.133590	0.164082	-0.921896
5328	1.300392	-3.727387	8.892427	0.023540	0.013993	-0.011863	-0.627840	0.894069	-1.035082	0.324488	-0.133250	0.163703	-0.922038
5329	1.272254	-3.892962	8.912069	-0.000783	0.006673	-0.011973	-0.628767	0.892407	-1.035125	0.324309	-0.133159	0.163798	-0.922097
5330	1.329015	-3.814248	8.966173	0.026569	-0.007752	0.005685	-0.628369	0.892971	-1.035651	0.324619	-0.133139	0.163271	-0.922084
5331	1.285142	-3.810195	8.911840	-0.012182	-0.000168	0.009159	-0.629169	0.893606	-1.038051	0.324821	-0.133177	0.163587	-0.921951
5332	1.331586	-3.823912	8.951882	0.020066	-0.000914	0.014549	-0.628235	0.892896	-1.038624	0.325238	-0.133041	0.163251	-0.921884
5333	1.415332	-3.783563	8.867493	-0.019056	-0.000800	-0.003273	-0.627972	0.894305	-1.039121	0.325194	-0.133179	0.163653	-0.921808
5334	1.371176	-3.866890	8.938979	-0.022387	0.006500	-0.012066	-0.628244	0.895824	-1.037720	0.325012	-0.133274	0.164073	-0.921784
5335	1.314454	-3.819371	8.927252	0.016972	-0.014640	-0.006762	-0.628777	0.895829	-1.037444	0.325045	-0.133445	0.163711	-0.921812
5336	1.411023	-3.812772	8.853139	-0.022645	0.000947	-0.003270	-0.628107	0.894673	-1.036679	0.325028	-0.133613	0.164125	-0.921720
5337	1.382694	-3.958924	8.935212	-0.018088	0.014260	-0.036755	-0.629838	0.894145	-1.036406	0.324319	-0.133583	0.164518	-0.921904
5338	1.325093	-3.875015	8.875042	-0.004202	-0.005580	-0.020915	-0.630637	0.894307	-1.036527	0.324042	-0.133808	0.164503	-0.921971
5339	1.391039	-3.900520	8.877258	-0.013184	0.008530	-0.019098	-0.629041	0.894798	-1.035045	0.323689	-0.133796	0.164819	-0.922041
5340	1.336757	-3.848099	8.901675	-0.022570	-0.003414	-0.006818	-0.631434	0.893163	-1.034800	0.323603	-0.134051	0.165196	-0.921966
5341	1.359314	-3.886529	8.895435	-0.023158	-0.018181	-0.021062	-0.630899	0.892589	-1.034825	0.323275	-0.134603	0.165518	-0.921943
5342	1.306205	-3.894774	8.908311	-0.024325	-0.014901	-0.010424	-0.632240	0.895419	-1.034448	0.323186	-0.135099	0.165839	-0.921844
5343	1.373708	-3.881415	8.881396	-0.022967	-0.018835	0.005453	-0.631840	0.895065	-1.031631	0.323350	-0.135573	0.166225	-0.921647
5344	1.231102	-3.777193	8.890676	-0.051815	-0.019129	0.007156	-0.629980	0.896554	-1.031065	0.323511	-0.136264	0.167074	-0.921336
5345	1.271981	-3.880831	8.902341	-0.063470	-0.011166	0.040760	-0.630520	0.898603	-1.028024	0.324192	-0.136731	0.168350	-0.920795
5346	1.302463	-3.940957	8.966314	-0.029926	-0.019451	0.063793	-0.631320	0.898920	-1.028814	0.325383	-0.137082	0.168959	-0.920210
5347	1.277930	-3.926838	8.960641	0.014452	-0.020539	0.086916	-0.631061	0.901427	-1.028197	0.327159	-0.137053	0.168864	-0.919602
5348	1.399323	-3.948917	8.892320	0.024252	-0.022316	0.090448	-0.629198	0.902239	-1.028733	0.329037	-0.137020	0.168523	-0.919000
5349	1.423943	-3.972748	8.864370	0.032287	-0.026737	0.092209	-0.628129	0.901257	-1.029856	0.330976	-0.136972	0.168071	-0.918393
5350	1.457392	-3.947866	8.870023	0.047287	-0.028707	0.069249	-0.626001	0.902191	-1.029851	0.332550	-0.136976	0.167204	-0.917982
5351	1.460397	-3.870143	8.778060	0.018847	-0.012682	0.058652	-0.625737	0.903052	-1.030906	0.333785	-0.136880	0.166995	-0.917586
5352	1.508691	-3.976070	8.821261	-0.009698	-0.008312	0.016147	-0.626267	0.902210	-1.030387	0.334137	-0.137061	0.167168	-0.917400
5353	1.477080	-3.962073	8.875548	0.004177	0.002777	0.003889	-0.625472	0.903115	-1.027803	0.334271	-0.136972	0.167179	-0.917362
5354	1.403746	-3.939135	8.820169	-0.007834	0.006751	-0.017324	-0.624671	0.902664	-1.027287	0.334024	-0.136988	0.167317	-0.917424
