# Supplementary material for: Identification of Haptic Based Guiding Using Hard Reins
Source: PLoS One. 2015 Jul 22;10(7):e0132020. doi: 10.1371/journal.pone.0132020 (PMC4511788; doi:10.1371/journal.pone.0132020)
Supplement: S9 File — (ZIP) [file pone.0132020.s009.zip › Exp2_MotionData2/Subject10/path2/T2/fc2.txt]

// Start Time: 0
// Sample rate: 25.0Hz
// Scenario: 4.9
// Firmware Version: 2.6.1
Counter	Acc_X	Acc_Y	Acc_Z	Gyr_X	Gyr_Y	Gyr_Z	Mag_X	Mag_Y	Mag_Z	Quat_w	Quat_x	Quat_y	Quat_z
10003	9.467121	0.955562	2.049503	-0.560123	-0.012362	0.009363	-0.782059	-0.054324	0.134072	-0.285238	0.543450	0.254028	0.747510
10004	9.561113	0.964772	2.071022	-0.563735	-0.012415	0.018187	-0.781782	-0.053340	0.133800	-0.277733	0.546376	0.247681	0.750328
10005	9.558778	0.925938	2.042462	-0.545668	-0.023193	0.005191	-0.781366	-0.052221	0.135351	-0.269654	0.549004	0.242807	0.752945
10006	9.549495	1.003270	2.031946	-0.549302	-0.025032	0.011360	-0.781214	-0.054753	0.135604	-0.262083	0.551878	0.236766	0.755437
10007	9.573688	0.959436	2.003406	-0.552826	-0.006960	0.007670	-0.781504	-0.053069	0.136606	-0.253955	0.554212	0.231565	0.758112
10008	9.496401	0.964817	2.013115	-0.560133	-0.014151	0.008498	-0.782912	-0.052782	0.135918	-0.246219	0.556835	0.225281	0.760631
10009	9.564165	0.954541	1.984142	-0.561046	-0.015948	0.009397	-0.781512	-0.051386	0.137886	-0.237904	0.559249	0.219877	0.763083
10010	9.554585	0.993329	1.993388	-0.547391	-0.008789	0.007746	-0.780943	-0.052508	0.136748	-0.230270	0.561594	0.213721	0.765448
10011	9.518308	0.993618	2.003099	-0.532949	-0.015942	-0.006203	-0.783199	-0.052086	0.138172	-0.221957	0.563707	0.208824	0.767700
10012	9.549766	1.015170	2.002816	-0.545655	-0.008588	-0.015234	-0.782072	-0.052229	0.138162	-0.213943	0.565813	0.202907	0.770008
10013	9.530795	1.034411	1.968798	-0.550051	0.009364	-0.005664	-0.780816	-0.049845	0.138878	-0.205478	0.567506	0.197541	0.772460
10014	9.525828	1.017586	1.978657	-0.550119	-0.001441	-0.006487	-0.781941	-0.050124	0.139165	-0.197535	0.569425	0.191380	0.774667
10015	9.583769	1.022054	1.978530	-0.561931	0.002291	-0.013713	-0.781095	-0.050408	0.139436	-0.188713	0.571130	0.185863	0.776951
10016	9.547791	1.041493	1.959030	-0.572890	-0.008488	-0.012010	-0.780810	-0.050967	0.138165	-0.180355	0.573086	0.179393	0.779014
10017	9.528359	1.022410	1.964119	-0.546592	-0.012123	-0.020542	-0.780973	-0.051245	0.139201	-0.171484	0.574817	0.174162	0.780926
10018	9.567001	1.043962	1.971076	-0.531120	-0.008628	-0.015949	-0.781821	-0.050824	0.140054	-0.163505	0.576477	0.168350	0.782687
10019	9.598816	1.074921	1.929609	-0.545684	-0.012132	-0.018739	-0.780976	-0.050826	0.140328	-0.154612	0.578099	0.163034	0.784421
10020	9.526116	1.007743	1.935289	-0.527487	-0.010444	-0.016791	-0.779423	-0.051958	0.141286	-0.146623	0.579644	0.157259	0.785993
10021	9.593822	1.021755	1.925377	-0.556607	-0.018405	-0.017067	-0.780400	-0.054069	0.142534	-0.137556	0.581288	0.151694	0.787510
10022	9.584394	1.031330	1.901119	-0.531151	-0.010337	-0.025664	-0.779701	-0.053230	0.143519	-0.129354	0.582684	0.145932	0.788956
10023	9.502524	1.031695	1.877060	-0.549252	-0.001257	-0.025063	-0.779133	-0.054216	0.143785	-0.120248	0.583895	0.140457	0.790493
10024	9.599078	1.069859	1.893420	-0.543845	-0.004851	-0.027608	-0.779696	-0.054212	0.142667	-0.111857	0.585097	0.134472	0.791876
10025	9.593970	1.060421	1.924945	-0.563808	-0.004822	-0.020768	-0.779974	-0.054771	0.141962	-0.102594	0.586286	0.128657	0.793215
10026	9.547977	1.014764	1.920683	-0.543737	0.005855	-0.017075	-0.780817	-0.055190	0.141684	-0.094375	0.587208	0.122499	0.794528
10027	9.555544	1.050815	1.896107	-0.565562	0.004193	-0.020852	-0.780247	-0.056735	0.140961	-0.085076	0.588130	0.116575	0.795786
10028	9.550529	1.041301	1.915551	-0.542856	0.005917	-0.024138	-0.780250	-0.056462	0.143209	-0.076736	0.588895	0.110487	0.796936
10029	9.552999	1.065483	1.920110	-0.560083	0.004069	-0.010171	-0.779974	-0.055340	0.143920	-0.067640	0.589706	0.104466	0.797972
10030	9.579396	1.055740	1.934682	-0.552835	0.002251	-0.011841	-0.780533	-0.055895	0.142235	-0.059355	0.590431	0.098056	0.798907
10031	9.538649	1.065467	1.903215	-0.567341	0.005921	-0.012038	-0.779399	-0.057585	0.142068	-0.050122	0.591090	0.091886	0.799786
10032	9.531260	1.051090	1.915468	-0.557422	-0.003090	-0.017179	-0.779117	-0.057725	0.141784	-0.041674	0.591753	0.085449	0.800494
10033	9.603682	1.045769	1.910597	-0.552900	-0.001221	-0.025969	-0.778972	-0.058427	0.141355	-0.032356	0.592359	0.079632	0.801076
10034	9.536051	1.021999	1.906120	-0.567437	-0.008456	-0.016381	-0.778974	-0.057863	0.141080	-0.023786	0.592969	0.073011	0.801555
10035	9.555243	1.051059	1.934767	-0.554649	0.000423	-0.008318	-0.778974	-0.058147	0.141779	-0.014719	0.593448	0.066912	0.801951
10036	9.577378	1.040890	1.876858	-0.532840	0.002157	-0.011606	-0.779254	-0.058711	0.142336	-0.006646	0.593742	0.060769	0.802330
10037	9.584502	1.099117	1.919693	-0.541945	0.000384	-0.009925	-0.779536	-0.058712	0.143040	0.002303	0.594096	0.054854	0.802518
10038	9.545935	1.082353	1.905433	-0.540141	0.002253	-0.018771	-0.779251	-0.059414	0.142609	0.010579	0.594248	0.048668	0.802739
10039	9.526487	1.075317	1.920036	-0.556547	-0.004848	-0.022464	-0.779391	-0.059696	0.142888	0.019909	0.594545	0.042632	0.802685
10040	9.577283	1.065209	1.900750	-0.547439	-0.001281	-0.022369	-0.778128	-0.058575	0.143030	0.028331	0.594608	0.036363	0.802693
10041	9.584541	1.069996	1.900687	-0.552859	-0.004086	-0.008259	-0.779104	-0.060536	0.141474	0.037383	0.594778	0.030186	0.802453
10042	9.579696	1.074890	1.905472	-0.560118	0.004170	-0.020780	-0.779243	-0.061102	0.142591	0.045921	0.594606	0.023693	0.802355
10043	9.536292	1.065437	1.895970	-0.557344	0.009526	-0.017252	-0.779243	-0.061101	0.142451	0.055152	0.594418	0.017536	0.802071
10044	9.555712	1.065224	1.881448	-0.547401	0.004123	-0.022405	-0.778957	-0.062085	0.142158	0.063553	0.594117	0.011262	0.801785
10045	9.560480	1.099178	1.905226	-0.563676	0.013132	-0.013800	-0.777548	-0.062371	0.142705	0.072787	0.593735	0.004947	0.801347
10046	9.574868	1.074921	1.905478	-0.552802	0.013161	-0.022520	-0.779233	-0.063492	0.142707	0.081237	0.593141	-0.001400	0.800988
10047	9.526672	1.113952	1.914772	-0.543857	-0.010345	-0.018738	-0.778948	-0.064336	0.142696	0.090291	0.593037	-0.007394	0.800063
10048	9.536570	1.118541	1.885711	-0.558517	-0.022741	-0.034753	-0.777680	-0.064479	0.142544	0.098984	0.592867	-0.013744	0.799076
10049	9.546225	1.099087	1.876250	-0.538439	-0.013923	-0.023956	-0.779933	-0.064618	0.143682	0.108030	0.592706	-0.019609	0.797900
10050	9.587421	1.103539	1.856814	-0.549309	-0.012112	-0.018777	-0.778237	-0.066457	0.145614	0.116340	0.592239	-0.025974	0.796896
10051	9.580461	1.137295	1.837116	-0.576444	0.004189	-0.013883	-0.778099	-0.065466	0.143659	0.125650	0.591573	-0.032533	0.795736
10052	9.498293	1.108813	1.837543	-0.552839	-0.005041	-0.002955	-0.778519	-0.066313	0.144916	0.133726	0.590833	-0.039118	0.794672
10053	9.575615	1.151886	1.846625	-0.560292	-0.024672	-0.018824	-0.777679	-0.065334	0.145902	0.142862	0.590543	-0.045442	0.792959
10054	9.566026	1.168864	1.846448	-0.523823	-0.003239	-0.016759	-0.776822	-0.068006	0.145587	0.150790	0.589731	-0.051383	0.791732
10055	9.594923	1.132371	1.837151	-0.548332	0.003268	-0.025931	-0.776826	-0.067306	0.146436	0.159880	0.588919	-0.057354	0.790141
10056	9.590152	1.142052	1.834633	-0.560086	0.011417	-0.024349	-0.776545	-0.067310	0.147275	0.168338	0.587634	-0.063718	0.788853
10057	9.556213	1.142387	1.854006	-0.541895	0.011253	-0.016181	-0.776258	-0.068149	0.145861	0.177156	0.586585	-0.069675	0.787197
10058	9.568150	1.142418	1.870904	-0.560991	0.004064	-0.008397	-0.776680	-0.068144	0.144742	0.185326	0.585250	-0.076247	0.785699
10059	9.553892	1.176266	1.858464	-0.553690	0.014922	-0.017222	-0.778088	-0.068283	0.145032	0.194248	0.583984	-0.082357	0.783867
10060	9.536987	1.198198	1.870324	-0.538081	0.030863	0.004977	-0.778230	-0.068003	0.145598	0.201943	0.582156	-0.088601	0.782600
10061	9.585191	1.185826	1.872813	-0.561815	0.023974	-0.017366	-0.778081	-0.069684	0.143615	0.210915	0.580601	-0.094792	0.780661
10062	9.575389	1.161766	1.880344	-0.546403	0.016658	-0.013608	-0.777239	-0.068556	0.141937	0.218929	0.578861	-0.100984	0.778968
10063	9.543772	1.137920	1.899984	-0.549927	0.027369	-0.001340	-0.778647	-0.068836	0.142646	0.227453	0.577156	-0.107146	0.776966
10064	9.546121	1.111292	1.895445	-0.541813	0.016518	-0.001182	-0.778223	-0.068975	0.141940	0.235172	0.575282	-0.113385	0.775170
10065	9.524745	1.142661	1.866127	-0.545328	0.030870	0.007537	-0.778361	-0.069394	0.141095	0.243443	0.573414	-0.119546	0.773072
10066	9.507580	1.130868	1.895278	-0.541815	0.016514	-0.001187	-0.778642	-0.069534	0.141096	0.251112	0.571414	-0.125758	0.771112
10067	9.519694	1.123481	1.885679	-0.552778	0.003922	0.002303	-0.780053	-0.068967	0.140832	0.259407	0.569830	-0.132089	0.768475
10068	9.536156	1.147967	1.953042	-0.560083	0.003104	-0.003082	-0.778084	-0.068409	0.140682	0.267226	0.567818	-0.138595	0.766136
10069	9.579451	1.099331	1.948694	-0.541954	-0.005104	-0.001048	-0.777803	-0.068127	0.140122	0.275343	0.566327	-0.144749	0.763222
10070	9.606050	1.162148	1.972121	-0.552843	0.004043	-0.010065	-0.776671	-0.069539	0.141221	0.283133	0.564229	-0.151022	0.760706
10071	9.517182	1.196299	1.933197	-0.550852	0.034708	-0.015550	-0.776388	-0.069535	0.139956	0.291609	0.562018	-0.156895	0.757948
10072	9.550578	1.181861	1.976808	-0.559976	0.027521	-0.012956	-0.777793	-0.070377	0.140379	0.299530	0.559397	-0.163071	0.755490
10073	9.593702	1.162452	2.008380	-0.538218	0.024774	-0.018872	-0.777656	-0.069391	0.139687	0.307795	0.557316	-0.168743	0.752454
10074	9.506835	1.201773	2.024972	-0.563576	0.031080	-0.006836	-0.778066	-0.071631	0.137001	0.315612	0.554467	-0.174974	0.749893
10075	9.497331	1.206560	2.008016	-0.547392	0.009475	-0.017130	-0.778771	-0.071487	0.136587	0.323808	0.552449	-0.180866	0.746483
10076	9.497575	1.206362	1.976606	-0.540104	0.013978	-0.020610	-0.777924	-0.072053	0.136995	0.331444	0.549927	-0.186655	0.743563
10077	9.517070	1.196391	1.947694	-0.543738	0.013098	-0.020643	-0.778771	-0.071346	0.136448	0.339571	0.547791	-0.192394	0.740001
10078	9.545882	1.186633	1.962263	-0.546531	0.002302	-0.020605	-0.778059	-0.073603	0.138103	0.347162	0.545275	-0.198309	0.736768
10079	9.507453	1.215815	1.952323	-0.563801	-0.000338	-0.019025	-0.778620	-0.073737	0.136562	0.355332	0.543092	-0.204414	0.732806
10080	9.461766	1.220815	1.932997	-0.549100	0.016546	-0.001272	-0.777494	-0.073596	0.135713	0.362651	0.540146	-0.210424	0.729691
10081	9.530877	1.177454	2.025211	-0.556425	0.009384	-0.002194	-0.778468	-0.076409	0.136533	0.370430	0.537702	-0.216492	0.725802
10082	9.564439	1.187121	2.058887	-0.563614	0.023845	-0.003245	-0.778055	-0.074160	0.136553	0.377888	0.534428	-0.222581	0.722527
10083	9.559482	1.172713	2.068720	-0.559920	0.034654	-0.005041	-0.779042	-0.073589	0.134743	0.385749	0.531504	-0.228432	0.718693
10084	9.487004	1.163534	2.073752	-0.561799	0.023842	-0.005013	-0.779602	-0.074291	0.134740	0.393127	0.528126	-0.234419	0.715249
10085	9.467491	1.149278	2.093269	-0.560081	0.005778	-0.001350	-0.780165	-0.074147	0.134045	0.400693	0.525496	-0.240484	0.710962
10086	9.575929	1.124488	2.103066	-0.535476	0.020104	-0.002901	-0.780872	-0.073439	0.133076	0.407665	0.522253	-0.246086	0.707462
10087	9.477127	1.129838	2.086224	-0.556239	0.038180	0.000265	-0.779040	-0.073724	0.132918	0.415213	0.519092	-0.251799	0.703377
10088	9.438347	1.072037	2.079671	-0.569138	0.009451	-0.005032	-0.777769	-0.074430	0.132901	0.422422	0.515614	-0.257882	0.699427
10089	9.438703	1.086293	2.040850	-0.574587	0.002159	0.007338	-0.778899	-0.073154	0.130398	0.429759	0.512671	-0.264168	0.694760
10090	9.544405	1.105414	2.112986	-0.552907	-0.010484	0.000612	-0.778055	-0.073301	0.131793	0.436524	0.509460	-0.270186	0.690577
10091	9.539645	1.073876	2.089181	-0.549176	0.002079	0.004114	-0.779182	-0.073015	0.131243	0.443528	0.506661	-0.276028	0.685846
10092	9.501358	1.090822	2.055214	-0.534594	0.009215	0.004236	-0.777495	-0.072316	0.131238	0.450075	0.503210	-0.281592	0.681849
10093	9.506623	1.126797	2.016143	-0.541781	0.023693	0.001417	-0.778626	-0.071470	0.131255	0.457047	0.500116	-0.287055	0.677194
10094	9.477729	1.109956	1.999455	-0.534487	0.023598	0.007688	-0.778631	-0.070349	0.132389	0.463537	0.496345	-0.292454	0.673235
10095	9.540122	1.100153	2.040560	-0.550987	-0.001578	0.011198	-0.780465	-0.069498	0.131571	0.470204	0.493370	-0.298314	0.668208
10096	9.509011	1.080744	1.997323	-0.557338	-0.005202	0.016447	-0.781033	-0.068373	0.131727	0.476539	0.489614	-0.304303	0.663768
10097	9.472850	1.042154	1.973638	-0.549300	-0.023161	0.005140	-0.779768	-0.068096	0.132141	0.483017	0.486899	-0.310225	0.658320
10098	9.588371	1.124107	2.054726	-0.563679	0.005729	0.007478	-0.779347	-0.067962	0.133823	0.489501	0.482883	-0.316024	0.653713
10099	9.458739	1.119516	1.963128	-0.542000	-0.015986	0.005188	-0.779635	-0.066413	0.133420	0.495829	0.480063	-0.321714	0.648223
10100	9.487405	1.042002	1.963955	-0.553057	-0.043872	0.006111	-0.779920	-0.065994	0.134549	0.501809	0.476697	-0.327771	0.643050
10101	9.549904	0.995752	1.974053	-0.560315	-0.041097	0.002477	-0.778931	-0.066844	0.135655	0.508058	0.473956	-0.333850	0.637014
10102	9.627402	1.065346	1.973173	-0.553910	-0.032122	0.004291	-0.779501	-0.065440	0.136796	0.514041	0.470335	-0.339698	0.631785
10103	9.584169	1.021816	1.925389	-0.546537	-0.023249	0.014926	-0.777817	-0.064323	0.137777	0.519995	0.467342	-0.345462	0.625982
10104	9.540707	1.046348	1.939672	-0.538404	-0.033268	0.022153	-0.779932	-0.063899	0.138639	0.525494	0.463671	-0.351213	0.620898
10105	9.560184	1.021847	1.906090	-0.532869	-0.017926	0.016818	-0.779375	-0.062496	0.139071	0.531215	0.460669	-0.356693	0.615114
10106	9.582000	1.016785	1.891619	-0.547361	-0.010630	0.014839	-0.777968	-0.062503	0.140463	0.536943	0.456578	-0.362165	0.609971
10107	9.584264	1.007195	1.906221	-0.547393	-0.014210	0.012205	-0.779383	-0.060811	0.139790	0.542758	0.453334	-0.367665	0.603925
10108	9.593768	0.997559	1.920814	-0.554600	0.003981	-0.003029	-0.777698	-0.059974	0.140767	0.548766	0.449020	-0.372815	0.598536
10109	9.578989	0.959106	1.940594	-0.549084	0.009276	0.005840	-0.777698	-0.059832	0.140348	0.554720	0.445441	-0.377936	0.592480
10110	9.550159	0.964031	1.926079	-0.549074	0.011084	0.004940	-0.778256	-0.060954	0.139920	0.560523	0.440946	-0.382922	0.587155
10111	9.578932	0.983394	1.959654	-0.559852	0.029102	0.010902	-0.777697	-0.059685	0.138245	0.566537	0.436896	-0.387902	0.581111
10112	9.550082	0.998031	1.952280	-0.556349	0.016613	-0.004907	-0.778257	-0.060245	0.137963	0.572443	0.432233	-0.392733	0.575538
10113	9.545126	0.964229	1.952664	-0.574549	0.013142	-0.010412	-0.779104	-0.059821	0.137834	0.578573	0.428282	-0.397780	0.568857
10114	9.549728	0.959533	1.979290	-0.550898	0.017502	-0.006624	-0.777693	-0.060384	0.136975	0.584336	0.423589	-0.402423	0.563186
10115	9.586257	0.976008	1.945228	-0.552720	0.020284	-0.013729	-0.778256	-0.060668	0.138380	0.590240	0.419755	-0.407011	0.556565
10116	9.547055	0.901580	1.984773	-0.556431	0.004034	-0.009269	-0.779940	-0.061784	0.136978	0.595846	0.415074	-0.411753	0.550582
10117	9.578560	0.925518	1.979631	-0.552782	0.007634	-0.010123	-0.780217	-0.062481	0.135290	0.601472	0.411269	-0.416421	0.543767
10118	9.540111	0.974109	1.981557	-0.569039	0.023927	-0.010415	-0.779944	-0.060656	0.135868	0.607233	0.406134	-0.420948	0.537704
10119	9.544902	0.945018	1.972209	-0.560026	0.007601	-0.003134	-0.779099	-0.060660	0.136422	0.612703	0.402100	-0.425648	0.530787
10120	9.535227	0.983882	1.993536	-0.552675	0.023800	-0.004915	-0.779381	-0.060516	0.135584	0.618143	0.397030	-0.429938	0.524805
10121	9.539952	0.966966	1.998551	-0.570765	0.027345	0.010774	-0.779947	-0.059812	0.135736	0.623584	0.392452	-0.434510	0.518001
10122	9.544099	0.887492	2.047760	-0.561867	0.002167	0.000405	-0.778821	-0.059816	0.136148	0.628718	0.387359	-0.439103	0.511717
10123	9.539353	0.938363	2.061697	-0.532704	0.013645	0.011296	-0.778820	-0.059670	0.134466	0.633606	0.383315	-0.443349	0.505030
10124	9.539569	0.945460	2.037454	-0.561825	0.003866	0.011902	-0.779950	-0.058824	0.134484	0.638508	0.378016	-0.447903	0.498793
10125	9.546994	0.984050	2.032180	-0.561771	0.009202	0.019839	-0.781365	-0.057131	0.133671	0.643359	0.373496	-0.452453	0.491809
10126	9.544507	0.964732	2.032399	-0.560028	0.009402	-0.003146	-0.780665	-0.056291	0.134376	0.648310	0.368217	-0.456696	0.485323
10127	9.539662	0.950232	2.027735	-0.547294	0.001971	0.014739	-0.779112	-0.057422	0.135334	0.652903	0.363920	-0.461046	0.478244
10128	9.544545	0.945308	2.018118	-0.552680	0.009157	0.019940	-0.779401	-0.055734	0.135073	0.657442	0.358449	-0.465280	0.472016
10129	9.572986	0.872825	2.050301	-0.534546	0.001846	0.021962	-0.779824	-0.055735	0.135778	0.661739	0.354179	-0.469456	0.465048
10130	9.520152	0.877795	2.018904	-0.543658	-0.005348	0.024545	-0.779968	-0.054891	0.135648	0.665907	0.348844	-0.473723	0.458763
10131	9.548886	0.916583	2.066760	-0.534484	0.008979	0.029880	-0.779981	-0.051793	0.134277	0.670070	0.344364	-0.477752	0.451855
10132	9.558572	0.851045	2.031233	-0.552713	-0.001714	0.026189	-0.781104	-0.052351	0.133719	0.674189	0.338784	-0.481957	0.445435
10133	9.563506	0.938195	2.059250	-0.538224	-0.003542	0.021958	-0.780829	-0.051232	0.135272	0.678197	0.334372	-0.486024	0.438206
10134	9.558600	0.853446	2.028790	-0.556300	0.007338	0.023438	-0.779151	-0.048283	0.135009	0.682318	0.328618	-0.490005	0.431679
10135	9.524486	0.817562	2.053399	-0.564492	0.000098	0.030451	-0.779148	-0.048985	0.134721	0.686323	0.323658	-0.494192	0.424242
10136	9.568201	0.790401	2.005316	-0.570923	-0.010629	0.025142	-0.780563	-0.047434	0.134468	0.690203	0.317767	-0.498436	0.417380
10137	9.587470	0.809704	2.019574	-0.549065	0.003750	0.018238	-0.780423	-0.047438	0.135729	0.694103	0.313035	-0.502243	0.409856
10138	9.553907	0.800037	1.985897	-0.556211	0.016298	0.028686	-0.780850	-0.046309	0.134622	0.697987	0.307018	-0.505894	0.403268
10139	9.539352	0.790492	1.990856	-0.552634	0.012771	0.018130	-0.780006	-0.045888	0.134339	0.701856	0.302093	-0.509488	0.395677
10140	9.592207	0.746719	2.000939	-0.545422	0.011068	0.004075	-0.779728	-0.044902	0.133506	0.705676	0.296452	-0.512857	0.388735
10141	9.546427	0.737250	1.986608	-0.549946	0.011052	0.007551	-0.780295	-0.044058	0.133800	0.709449	0.291614	-0.516270	0.380930
10142	9.587361	0.751613	2.005724	-0.561849	-0.003303	0.007509	-0.782262	-0.045178	0.133803	0.713045	0.285751	-0.519868	0.373698
10143	9.553432	0.744668	2.020345	-0.543628	0.005616	0.007659	-0.780581	-0.043356	0.134370	0.716577	0.280973	-0.523188	0.365849
10144	9.553733	0.734727	1.976961	-0.545571	-0.008661	-0.006429	-0.780723	-0.042792	0.133816	0.719979	0.275463	-0.526541	0.358475
10145	9.568466	0.751400	1.952591	-0.552778	0.005873	-0.015443	-0.780719	-0.044063	0.135486	0.723582	0.270727	-0.529671	0.350120
10146	9.592693	0.765717	1.947566	-0.560093	-0.004957	-0.009262	-0.781144	-0.043498	0.135075	0.726970	0.264948	-0.532930	0.342494
10147	9.556270	0.717643	1.952984	-0.550162	-0.015815	-0.009978	-0.781007	-0.042800	0.136624	0.730132	0.260272	-0.536259	0.334053
10148	9.616570	0.688203	1.943567	-0.556484	-0.007621	-0.015401	-0.780865	-0.043222	0.136619	0.733358	0.254570	-0.539369	0.326283
10149	9.568188	0.698295	1.962850	-0.559991	0.007610	-0.004930	-0.779734	-0.044065	0.135619	0.736630	0.249471	-0.542315	0.317860
10150	9.573071	0.698219	1.955595	-0.552780	0.000401	-0.008338	-0.780014	-0.044347	0.136039	0.739719	0.243636	-0.545190	0.310201
10151	9.604406	0.731991	1.976923	-0.578082	0.016632	0.003661	-0.780716	-0.044623	0.134919	0.742961	0.238051	-0.548022	0.301683
10152	9.534341	0.742190	1.991402	-0.539899	0.016344	0.014711	-0.780859	-0.044059	0.134505	0.745865	0.232003	-0.550564	0.294516
10153	9.546427	0.737250	1.986608	-0.549105	0.002070	0.004078	-0.780728	-0.042095	0.135647	0.748647	0.226866	-0.553312	0.286191
10154	9.575331	0.761356	2.005631	-0.556242	0.025550	0.002089	-0.780584	-0.042654	0.134658	0.751649	0.220613	-0.555624	0.278631
10155	9.578005	0.790218	1.985974	-0.554399	0.029131	0.003863	-0.780585	-0.042229	0.133540	0.754597	0.215184	-0.557864	0.270307
10156	9.587229	0.766266	2.029724	-0.530755	0.039008	-0.004771	-0.780583	-0.042650	0.133536	0.757521	0.209271	-0.559676	0.262926
10157	9.574903	0.698676	2.030495	-0.532536	0.045360	-0.009265	-0.781428	-0.042363	0.132283	0.760473	0.204175	-0.561372	0.254666
10158	9.526594	0.737799	2.054287	-0.552393	0.054242	0.014327	-0.781710	-0.042219	0.131445	0.763408	0.197597	-0.563014	0.247341
10159	9.533591	0.723406	2.078602	-0.559729	0.047133	0.007206	-0.782415	-0.041792	0.130333	0.766245	0.191837	-0.564759	0.238985
10160	9.576677	0.718573	2.122092	-0.545204	0.047067	0.007383	-0.781571	-0.041228	0.129210	0.768947	0.185440	-0.566317	0.231553
10161	9.564480	0.704211	2.131935	-0.530716	0.031550	0.021797	-0.782699	-0.040658	0.127822	0.771273	0.179978	-0.568091	0.223648
10162	9.525686	0.707023	2.156119	-0.557786	0.059573	0.024838	-0.784112	-0.039243	0.125883	0.773928	0.173098	-0.569448	0.216337
10163	9.576472	0.694499	2.136860	-0.546023	0.048662	0.030360	-0.783272	-0.037692	0.124069	0.776308	0.167174	-0.570931	0.208413
10164	9.640800	0.702039	2.247843	-0.546782	0.075684	0.031963	-0.782150	-0.036426	0.122952	0.778922	0.160281	-0.571884	0.201344
10165	9.525005	0.637277	2.210058	-0.557614	0.077426	0.042411	-0.784265	-0.035289	0.120735	0.781460	0.153873	-0.572877	0.193535
10166	9.425709	0.621213	2.246616	-0.528570	0.075504	0.039200	-0.786095	-0.034995	0.118368	0.783830	0.147150	-0.573658	0.186745
10167	9.427623	0.653117	2.325998	-0.539508	0.066448	0.049744	-0.785537	-0.033158	0.115156	0.786005	0.140938	-0.574648	0.179196
10168	9.544803	0.507802	2.395121	-0.549705	0.039601	0.035638	-0.785260	-0.031889	0.113764	0.787883	0.134026	-0.575938	0.171967
10169	9.405662	0.590422	2.326727	-0.549699	0.034088	0.046273	-0.786392	-0.030623	0.114207	0.789572	0.127765	-0.577333	0.164129
10170	9.458345	0.580726	2.375092	-0.543369	0.023121	0.060576	-0.785266	-0.030057	0.112381	0.791003	0.120694	-0.578798	0.157289
10171	9.511575	0.546345	2.341575	-0.539699	0.028532	0.058824	-0.785562	-0.026679	0.111577	0.792406	0.114427	-0.580156	0.149723
10172	9.535298	0.517437	2.380528	-0.541474	0.033914	0.062308	-0.785290	-0.024145	0.110198	0.793801	0.107307	-0.581325	0.142924
10173	9.578479	0.493135	2.402489	-0.543175	0.051929	0.063952	-0.787697	-0.021329	0.110667	0.795315	0.100824	-0.582209	0.135428
10174	9.501176	0.450046	2.390991	-0.538553	0.057206	0.074568	-0.787423	-0.018929	0.107604	0.796788	0.093521	-0.582900	0.128879
10175	9.428454	0.436217	2.425072	-0.549525	0.044618	0.076268	-0.786300	-0.017946	0.107044	0.798041	0.086780	-0.583818	0.121474
10176	9.404426	0.399921	2.394096	-0.552267	0.042875	0.070931	-0.788002	-0.014985	0.105966	0.799225	0.079320	-0.584639	0.114654
10177	9.476428	0.358581	2.425874	-0.564965	0.038307	0.084972	-0.787592	-0.011889	0.104593	0.800248	0.072216	-0.585578	0.107179
10178	9.572504	0.237142	2.427101	-0.544859	0.048000	0.099306	-0.786623	-0.007954	0.104486	0.801258	0.064517	-0.586214	0.100882
10179	9.442191	0.330069	2.469733	-0.552119	0.047957	0.106282	-0.787201	-0.004010	0.102708	0.802170	0.057322	-0.586873	0.093900
10180	9.427342	0.214102	2.461381	-0.541185	0.044198	0.117031	-0.786655	0.000212	0.101064	0.802943	0.049468	-0.587460	0.087904
10181	9.354434	0.185879	2.512538	-0.531324	0.015179	0.131458	-0.788933	0.005839	0.101702	0.803252	0.042346	-0.588512	0.081527
10182	9.354546	0.210030	2.509852	-0.543239	-0.004634	0.136751	-0.787828	0.010757	0.101745	0.803268	0.034301	-0.589783	0.075761
10183	9.465089	-0.003606	2.468593	-0.565169	-0.013227	0.102929	-0.787562	0.014410	0.102342	0.803157	0.026997	-0.591201	0.068495
10184	9.474555	-0.003514	2.492743	-0.552712	-0.034573	0.066051	-0.787303	0.019186	0.103653	0.802766	0.019669	-0.592794	0.061446
10185	9.431472	-0.056863	2.420905	-0.538009	-0.024061	0.090916	-0.787035	0.022274	0.104946	0.802372	0.012939	-0.594209	0.054294
10186	9.513457	-0.115501	2.402119	-0.538101	-0.034768	0.080376	-0.785638	0.024517	0.105940	0.801797	0.005671	-0.595668	0.047638
10187	9.532427	-0.105652	2.450311	-0.545420	-0.032785	0.064357	-0.785651	0.027182	0.107932	0.801171	-0.000871	-0.597099	0.039966
10188	9.474769	-0.134591	2.402383	-0.541708	-0.015577	0.051897	-0.785245	0.030835	0.108388	0.800694	-0.007875	-0.598123	0.032798
10189	9.426128	-0.192163	2.422422	-0.560921	-0.030667	0.035823	-0.786664	0.033367	0.108847	0.799949	-0.014343	-0.599397	0.024486
10190	9.474282	-0.153588	2.455756	-0.561836	-0.019683	0.018065	-0.784694	0.033501	0.109674	0.799270	-0.021258	-0.600369	0.016527
10191	9.392879	-0.119665	2.387828	-0.552956	-0.061290	0.030801	-0.783574	0.034618	0.111221	0.797993	-0.027540	-0.601981	0.008245
10192	9.369048	-0.168241	2.325577	-0.578615	-0.065080	-0.034948	-0.782451	0.035028	0.113882	0.796586	-0.034066	-0.603565	-0.000748
10193	9.281934	-0.390525	2.248433	-0.549288	-0.043822	-0.011777	-0.783299	0.035163	0.116274	0.795350	-0.039790	-0.604765	-0.009668
10194	9.596955	-0.474012	2.355264	-0.552944	-0.059332	0.014863	-0.782748	0.037543	0.118820	0.793855	-0.046505	-0.606072	-0.017562
10195	9.818162	-0.826713	2.602957	-0.541783	-0.030760	0.037807	-0.782192	0.039371	0.118554	0.792633	-0.052730	-0.606875	-0.025586
10196	9.570433	-0.809350	2.810903	-0.541433	-0.009841	0.111049	-0.782489	0.042742	0.119714	0.791633	-0.060399	-0.607168	-0.031861
10197	9.547833	-0.761963	2.636426	-0.554353	-0.042138	0.103144	-0.781383	0.047519	0.119756	0.790148	-0.067650	-0.607925	-0.038943
10198	9.639459	-0.420671	2.811306	-0.550065	-0.052679	0.073236	-0.778306	0.051862	0.122443	0.788430	-0.075015	-0.608808	-0.045863
10199	9.384748	-0.373905	2.690306	-0.561787	-0.012512	0.018849	-0.779871	0.055949	0.120534	0.787073	-0.081327	-0.609051	-0.054391
10200	9.202588	-0.470739	2.481406	-0.545487	-0.032470	0.023545	-0.778471	0.057488	0.121801	0.785397	-0.087984	-0.609556	-0.062057
10201	9.269831	-0.533921	2.494103	-0.552827	-0.041375	0.016442	-0.779883	0.058192	0.122521	0.783543	-0.094159	-0.610109	-0.070435
10202	9.490415	-0.718374	2.592521	-0.558451	-0.033514	-0.050888	-0.778469	0.056496	0.124176	0.781556	-0.100092	-0.610611	-0.079410
10203	9.446729	-0.703356	2.631074	-0.578573	-0.040391	-0.077629	-0.779028	0.055367	0.125852	0.779354	-0.105525	-0.611110	-0.089530
10204	9.409045	-0.597209	2.562282	-0.554767	0.002939	-0.098838	-0.779297	0.052274	0.126102	0.777546	-0.110725	-0.610989	-0.099267
10205	9.384743	-0.611465	2.576972	-0.558435	0.034198	-0.166313	-0.778716	0.048481	0.124655	0.775938	-0.114615	-0.610365	-0.110630
10206	9.437123	-0.577281	2.685257	-0.547579	0.036032	-0.175034	-0.778692	0.042998	0.124738	0.774188	-0.118678	-0.609742	-0.121508
10207	9.402898	-0.479748	2.788118	-0.536772	0.036145	-0.193485	-0.778943	0.036258	0.122284	0.772392	-0.121884	-0.608994	-0.132971
10208	9.587868	-0.331867	2.660569	-0.540565	0.032937	-0.231486	-0.778068	0.029652	0.121086	0.770257	-0.125126	-0.608392	-0.144592
10209	9.892755	-0.096865	2.672037	-0.565081	0.042093	-0.229968	-0.778592	0.020514	0.120995	0.768147	-0.128286	-0.607347	-0.156915
10210	9.845535	0.069850	2.617079	-0.544149	0.063830	-0.252843	-0.779684	0.012647	0.119798	0.766072	-0.131193	-0.606120	-0.168939
10211	9.518651	0.039314	2.429380	-0.565779	0.078228	-0.243515	-0.777660	0.001407	0.116158	0.764116	-0.134055	-0.604328	-0.181502
10212	9.360037	0.068861	2.356772	-0.562348	0.051303	-0.258374	-0.778739	-0.008984	0.112831	0.761570	-0.137180	-0.603042	-0.193736
10213	9.433078	0.077583	2.279253	-0.535670	-0.042501	-0.259235	-0.779685	-0.017975	0.111341	0.757932	-0.139838	-0.603032	-0.205758
10214	9.632659	0.239811	2.141859	-0.546606	-0.063418	-0.228204	-0.778244	-0.025858	0.113071	0.753926	-0.143497	-0.603266	-0.216968
10215	9.537518	0.413821	2.045805	-0.562693	-0.028355	-0.211792	-0.776940	-0.034155	0.112834	0.750339	-0.147058	-0.602602	-0.228550
10216	9.447485	0.582723	1.911141	-0.561006	-0.031677	-0.243589	-0.775065	-0.044706	0.113551	0.746365	-0.150568	-0.602146	-0.240184
10217	9.360950	0.713890	1.929124	-0.553746	-0.024429	-0.252397	-0.774741	-0.054409	0.113587	0.742412	-0.153468	-0.601393	-0.252188
10218	9.179206	0.907613	1.806387	-0.541049	-0.028119	-0.250463	-0.774427	-0.062004	0.114347	0.738267	-0.156537	-0.600802	-0.263618
10219	9.363045	1.235884	1.908814	-0.570165	-0.026161	-0.247212	-0.773431	-0.069030	0.113334	0.734013	-0.159718	-0.599777	-0.275650
10220	9.622430	1.414656	2.157775	-0.539341	-0.020842	-0.250358	-0.772130	-0.076482	0.112123	0.729723	-0.162679	-0.598894	-0.286994
10221	9.674026	1.386450	2.336833	-0.539233	-0.006557	-0.236292	-0.770263	-0.084784	0.112302	0.725625	-0.165383	-0.597520	-0.298475
10222	9.710816	1.159822	2.462548	-0.554600	-0.032308	-0.171763	-0.769961	-0.090137	0.114910	0.721395	-0.169530	-0.596265	-0.308734
10223	9.700603	1.087613	2.499613	-0.549875	-0.041981	-0.101775	-0.766425	-0.093522	0.115268	0.717459	-0.174181	-0.594709	-0.318174
10224	9.263095	1.210177	2.334517	-0.549745	-0.055135	-0.046911	-0.767131	-0.093241	0.115837	0.713572	-0.179848	-0.593228	-0.326420
10225	9.167852	1.185491	2.156108	-0.548012	-0.091462	-0.016604	-0.766423	-0.094657	0.118343	0.709436	-0.185786	-0.591942	-0.334348
10226	9.241199	1.431529	2.153265	-0.553512	-0.102390	0.001139	-0.765871	-0.092701	0.122007	0.705127	-0.192347	-0.590792	-0.341707
10227	9.516562	1.499907	2.156965	-0.549029	-0.102280	-0.009360	-0.764477	-0.090187	0.126232	0.700739	-0.198430	-0.589489	-0.349419
10228	9.555013	1.565248	2.209345	-0.527990	-0.082682	0.004933	-0.763080	-0.088237	0.130732	0.696631	-0.204500	-0.588085	-0.356427
10229	9.439858	1.618747	2.146077	-0.556886	-0.065595	0.022169	-0.762815	-0.085011	0.133289	0.692706	-0.210772	-0.585953	-0.363859
10230	9.424721	1.629069	2.235388	-0.556610	-0.029754	0.043178	-0.762267	-0.081925	0.135282	0.689226	-0.217263	-0.583318	-0.370815
10231	9.294539	1.397057	2.105250	-0.549303	-0.044401	0.062765	-0.762566	-0.078276	0.137567	0.685727	-0.223718	-0.580643	-0.377601
10232	9.439089	1.318782	2.101098	-0.540120	-0.062089	0.122272	-0.761743	-0.073501	0.139014	0.682395	-0.231100	-0.578098	-0.383057
10233	9.574759	1.285995	2.019125	-0.537894	-0.032019	0.184950	-0.761774	-0.066618	0.141191	0.679877	-0.238691	-0.574672	-0.388003
10234	9.554866	1.201749	2.053921	-0.562758	0.036183	0.226686	-0.763787	-0.057475	0.142144	0.678232	-0.246779	-0.570001	-0.392683
10235	9.563432	1.192876	2.189326	-0.538679	0.089706	0.272634	-0.762707	-0.046079	0.139729	0.677647	-0.254399	-0.564372	-0.396938
10236	9.485599	1.242335	2.290366	-0.541782	0.181644	0.268480	-0.763610	-0.032289	0.137636	0.677931	-0.261476	-0.557559	-0.401458
10237	9.965354	1.190768	2.643090	-0.556588	0.148419	0.268586	-0.763096	-0.019327	0.130050	0.677732	-0.268772	-0.550879	-0.406169
10238	9.782704	0.980399	2.442706	-0.547726	0.115267	0.241415	-0.765104	-0.010454	0.127352	0.676877	-0.276102	-0.544934	-0.410673
10239	9.918147	0.848409	2.342510	-0.544065	0.089625	0.286747	-0.765152	0.000801	0.125927	0.676098	-0.283853	-0.538933	-0.414573
10240	9.324032	0.874779	2.096541	-0.544023	0.113434	0.237840	-0.766046	0.012909	0.122272	0.675058	-0.291054	-0.532947	-0.418989
10241	9.171234	0.570909	2.046976	-0.558652	0.108415	0.199592	-0.763822	0.020794	0.117566	0.673512	-0.297865	-0.526971	-0.424216
10242	9.272725	0.485322	1.989802	-0.548238	0.076776	0.107919	-0.764974	0.027277	0.114135	0.670821	-0.303994	-0.522097	-0.430119
10243	9.427110	0.346236	1.933155	-0.556655	0.026262	0.120532	-0.763168	0.033040	0.113480	0.667600	-0.310610	-0.517628	-0.435767
10244	9.678106	0.044063	1.788792	-0.539951	-0.049060	0.075208	-0.760925	0.035421	0.114891	0.663228	-0.317321	-0.514602	-0.441159
10245	9.615549	-0.038118	1.724550	-0.547137	-0.067505	0.124757	-0.761786	0.038654	0.116054	0.658989	-0.324646	-0.511365	-0.445919
10246	9.510653	-0.038500	1.557965	-0.545519	-0.092538	0.101915	-0.760110	0.041168	0.119996	0.654227	-0.332031	-0.508586	-0.450646
10247	9.476709	-0.113309	1.541931	-0.541991	-0.092231	0.065669	-0.759698	0.043127	0.122819	0.649087	-0.338878	-0.506047	-0.455811
10248	9.535149	-0.135911	1.464781	-0.556560	-0.092016	0.050471	-0.757459	0.045496	0.127598	0.643642	-0.345814	-0.503387	-0.461237
10249	9.564131	-0.160352	1.450517	-0.569415	-0.113543	0.046918	-0.755920	0.047452	0.130412	0.637768	-0.352983	-0.500929	-0.466610
10250	9.621161	-0.295742	1.500279	-0.553300	-0.138600	0.019828	-0.754801	0.048277	0.135323	0.631435	-0.359928	-0.498987	-0.471968
10251	9.804831	-0.369824	1.433201	-0.539072	-0.157922	-0.040011	-0.754805	0.048120	0.140513	0.624356	-0.366209	-0.497918	-0.477648
10252	9.961897	-0.567802	1.623677	-0.526142	-0.110943	-0.060497	-0.753398	0.047395	0.146108	0.617568	-0.371672	-0.496340	-0.483855
10253	9.891574	-0.634965	1.634187	-0.527634	-0.098059	0.008385	-0.752836	0.047245	0.148347	0.611504	-0.377665	-0.494183	-0.489096
10254	9.952107	-0.332491	1.753965	-0.554008	-0.091612	0.008082	-0.752001	0.049061	0.151587	0.605213	-0.383887	-0.491467	-0.494780
10255	9.629287	-0.153963	1.764487	-0.558365	-0.037208	-0.031271	-0.750309	0.048634	0.151990	0.598988	-0.389194	-0.488479	-0.501128
10256	9.355633	-0.100099	1.599939	-0.547808	-0.061916	-0.096500	-0.750447	0.047502	0.154084	0.591842	-0.393942	-0.486151	-0.508124
10257	9.498223	-0.108430	1.570844	-0.549760	-0.090833	-0.083931	-0.750005	0.042431	0.156413	0.584488	-0.399088	-0.484194	-0.514450
10258	9.587667	-0.218198	1.499458	-0.553688	-0.126572	-0.113827	-0.748874	0.040586	0.160734	0.576326	-0.404303	-0.482573	-0.521067
10259	9.697917	-0.218273	1.598383	-0.531707	-0.103403	-0.096002	-0.748157	0.037202	0.163079	0.568729	-0.409161	-0.480938	-0.527099
10260	9.735503	-0.266162	1.707604	-0.556801	-0.052941	-0.084224	-0.745890	0.033813	0.165551	0.561402	-0.413821	-0.478073	-0.533878
10261	9.738022	-0.140209	1.754522	-0.562218	-0.045752	-0.079009	-0.747850	0.030148	0.169738	0.554162	-0.418486	-0.475203	-0.540330
10262	9.861115	-0.119174	1.763788	-0.542208	-0.033106	-0.091211	-0.745584	0.027045	0.170810	0.546918	-0.422607	-0.472208	-0.547086
10263	9.725670	-0.076874	1.821491	-0.565814	-0.012914	-0.121713	-0.745297	0.025636	0.171354	0.539368	-0.426448	-0.469173	-0.554167
10264	9.485503	-0.003586	1.705008	-0.547502	0.017772	-0.139415	-0.745271	0.019445	0.172412	0.531891	-0.429497	-0.465863	-0.561779
10265	9.254595	0.094204	1.651066	-0.570893	0.063058	-0.155922	-0.744542	0.013821	0.171786	0.524494	-0.432111	-0.462121	-0.569764
10266	9.466255	-0.071388	1.664712	-0.563506	0.097568	-0.187873	-0.745764	0.003991	0.168185	0.516928	-0.433846	-0.458086	-0.578550
10267	9.662733	-0.243591	1.765442	-0.557630	0.173349	-0.200641	-0.745020	-0.004150	0.163183	0.510017	-0.434524	-0.453595	-0.587642
10268	10.427358	-0.255809	2.127012	-0.546449	0.217248	-0.170565	-0.746663	-0.013971	0.157340	0.503746	-0.434703	-0.448249	-0.596946
10269	11.276155	0.303773	2.801049	-0.530692	0.155036	-0.162708	-0.750011	-0.020844	0.154347	0.497240	-0.435559	-0.443770	-0.605070
10270	9.937172	0.863062	2.385816	-0.559896	0.170179	-0.241173	-0.749971	-0.028839	0.147949	0.489425	-0.435671	-0.439224	-0.614603
10271	9.130564	0.646502	1.727225	-0.545438	0.119414	-0.223161	-0.750762	-0.039780	0.139983	0.481602	-0.436445	-0.435309	-0.622962
10272	8.667573	0.392150	1.554288	-0.562048	0.074586	-0.245315	-0.749588	-0.050180	0.137339	0.472733	-0.437572	-0.431574	-0.631505
10273	8.958420	0.619613	1.505449	-0.551390	-0.085453	-0.282156	-0.749689	-0.059177	0.136404	0.462203	-0.440349	-0.429928	-0.638454
10274	9.548042	0.918312	1.554487	-0.557848	-0.096283	-0.267854	-0.747528	-0.071149	0.140612	0.451456	-0.443243	-0.427913	-0.645456
10275	9.914266	0.940745	1.645569	-0.540019	-0.100993	-0.348930	-0.745780	-0.084512	0.140458	0.439876	-0.445404	-0.427030	-0.652510
10276	9.596574	0.917794	1.520599	-0.547015	-0.096135	-0.288948	-0.743186	-0.098448	0.142818	0.428801	-0.447844	-0.425188	-0.659379
10277	9.702039	0.835295	1.574538	-0.539725	-0.096227	-0.281777	-0.740751	-0.108164	0.144942	0.418008	-0.450373	-0.423541	-0.665617
10278	9.556401	0.919303	1.721195	-0.558584	-0.052859	-0.287598	-0.740437	-0.115900	0.145280	0.407075	-0.452178	-0.421036	-0.672721
10279	9.421934	1.060197	1.700471	-0.543237	-0.065548	-0.288233	-0.737585	-0.124209	0.146854	0.396309	-0.454136	-0.419008	-0.679067
10280	9.528602	1.100351	1.658802	-0.559804	-0.081358	-0.322802	-0.735006	-0.134769	0.149109	0.384512	-0.455869	-0.416894	-0.685955
10281	9.367352	1.368136	1.419225	-0.569699	-0.068744	-0.317675	-0.733698	-0.144199	0.150544	0.372961	-0.457674	-0.414668	-0.692448
10282	9.425470	1.379732	1.399687	-0.543397	-0.059594	-0.345717	-0.731826	-0.153911	0.151831	0.361040	-0.458614	-0.412679	-0.699299
10283	9.512123	1.653298	1.560831	-0.564954	0.014776	-0.387074	-0.726865	-0.161949	0.155356	0.349141	-0.458474	-0.410411	-0.706729
10284	9.691881	1.956665	1.557205	-0.565235	0.006267	-0.438259	-0.724433	-0.170675	0.155807	0.336115	-0.457690	-0.408322	-0.714717
10285	9.751743	2.325615	1.485350	-0.544965	0.056570	-0.429421	-0.720861	-0.182784	0.157898	0.324015	-0.456273	-0.406304	-0.722320
10286	9.584098	2.449257	1.377874	-0.543658	0.099447	-0.390759	-0.718848	-0.192068	0.157224	0.312485	-0.454185	-0.403300	-0.730355
10287	9.353326	2.779652	1.417990	-0.567768	0.127591	-0.304526	-0.717962	-0.201633	0.157397	0.302465	-0.452714	-0.399248	-0.737676
10288	9.095057	2.980083	1.517587	-0.549349	0.134009	-0.230072	-0.716679	-0.205010	0.156791	0.293407	-0.451280	-0.394351	-0.744813
10289	9.043790	3.034208	1.618539	-0.554409	0.156712	-0.148892	-0.715688	-0.206137	0.156771	0.285970	-0.450391	-0.388848	-0.751110
10290	9.004053	3.134752	1.810781	-0.542420	0.146865	-0.063771	-0.716102	-0.208101	0.155772	0.279487	-0.449902	-0.382378	-0.757140
10291	8.889913	3.335299	1.687877	-0.557937	0.110480	-0.017719	-0.715276	-0.203605	0.156233	0.273586	-0.450640	-0.375865	-0.762102
10292	8.967422	3.368523	1.668071	-0.565350	0.081598	-0.006992	-0.716142	-0.199392	0.158669	0.267201	-0.451596	-0.368818	-0.767227
10293	8.996501	3.596112	1.762147	-0.563337	0.080914	0.068261	-0.717156	-0.193352	0.161406	0.262301	-0.453354	-0.361605	-0.771304
10294	9.261645	3.555925	1.786405	-0.552421	0.069829	0.095928	-0.717608	-0.186888	0.163161	0.257472	-0.455080	-0.353814	-0.775517
10295	8.952719	3.645145	1.829317	-0.552261	0.072996	0.140089	-0.718214	-0.177613	0.165789	0.253689	-0.457326	-0.346177	-0.778881
10296	9.075070	3.373464	1.793523	-0.546554	0.057737	0.230474	-0.720514	-0.167494	0.169280	0.250871	-0.460055	-0.337246	-0.782099
10297	9.019697	3.291284	1.736522	-0.526393	0.062710	0.266930	-0.725642	-0.154548	0.170157	0.249207	-0.463124	-0.328924	-0.784360
10298	9.199222	3.277282	1.610786	-0.548789	0.078521	0.325883	-0.726127	-0.140489	0.171711	0.247948	-0.466076	-0.318909	-0.787142
10299	9.214166	3.201666	1.514955	-0.569280	0.101420	0.394502	-0.727899	-0.121929	0.173603	0.248117	-0.469493	-0.308572	-0.789176
10300	9.161062	3.012925	1.425310	-0.568666	0.168564	0.440067	-0.732343	-0.103917	0.173265	0.248962	-0.471719	-0.296650	-0.792148
10301	9.104090	3.024161	1.618571	-0.538930	0.237030	0.523131	-0.734845	-0.078163	0.169064	0.252235	-0.473507	-0.284933	-0.794343
10302	8.980356	2.865471	1.625340	-0.558562	0.256378	0.582892	-0.738475	-0.052125	0.164875	0.255867	-0.474968	-0.271284	-0.797084
10303	9.663978	2.637167	1.747792	-0.553562	0.177004	0.597697	-0.738997	-0.028344	0.160918	0.259811	-0.478076	-0.258952	-0.798051
10304	9.800092	2.285982	1.766027	-0.542267	0.206234	0.647172	-0.740939	-0.001743	0.155318	0.264232	-0.480406	-0.245097	-0.799574
10305	10.001791	1.516616	1.839584	-0.554358	0.147798	0.638482	-0.741639	0.031045	0.148932	0.268630	-0.484078	-0.232526	-0.799649
10306	9.768602	1.141131	1.851336	-0.544431	0.111426	0.665264	-0.741498	0.064813	0.143671	0.272746	-0.487825	-0.218867	-0.799833
10307	9.261138	0.677470	1.400494	-0.538787	0.085619	0.719310	-0.739082	0.093802	0.135818	0.278244	-0.492652	-0.206085	-0.798375
10308	9.073781	0.073848	1.305993	-0.552008	-0.024412	0.733874	-0.736953	0.123626	0.130781	0.282671	-0.498699	-0.192290	-0.796506
10309	9.365602	0.033867	1.004002	-0.547574	-0.129589	0.611676	-0.730294	0.148094	0.126495	0.285430	-0.506477	-0.181646	-0.793105
10310	9.834078	-0.223835	0.846770	-0.533301	-0.137925	0.535886	-0.725619	0.175236	0.122814	0.286326	-0.513287	-0.170704	-0.790831
10311	10.102282	-0.419707	0.713280	-0.555170	-0.113666	0.458554	-0.719809	0.200835	0.117284	0.286585	-0.520255	-0.161475	-0.788118
10312	9.989312	-0.851818	1.066211	-0.569125	-0.023567	0.460396	-0.715098	0.220539	0.108894	0.286182	-0.525059	-0.150042	-0.787337
10313	10.083118	-0.981110	1.355077	-0.550559	0.055781	0.443306	-0.711925	0.237718	0.099788	0.286726	-0.529236	-0.140108	-0.786172
10314	9.983133	-1.050423	1.764352	-0.546737	0.080727	0.468803	-0.706222	0.256727	0.088296	0.286899	-0.532155	-0.128303	-0.786154
10315	9.799123	-0.927583	1.898544	-0.543722	0.057554	0.338026	-0.701357	0.273481	0.079032	0.285796	-0.535942	-0.119606	-0.785354
10316	9.307509	-0.881437	1.826196	-0.551217	0.049982	0.276854	-0.697460	0.287160	0.064552	0.282743	-0.538772	-0.109932	-0.785936
10317	9.143789	-1.033441	1.702460	-0.560928	-0.021421	0.205476	-0.694963	0.298157	0.054265	0.279122	-0.543539	-0.102870	-0.784904
10318	9.399780	-1.158820	1.621360	-0.559612	-0.078597	0.154574	-0.693712	0.303235	0.048836	0.273707	-0.548066	-0.095097	-0.784643
10319	9.585468	-1.089094	1.364197	-0.541770	-0.107013	0.103707	-0.691488	0.310695	0.045248	0.268447	-0.553807	-0.089976	-0.783032
10320	9.902971	-0.946730	1.260696	-0.523541	-0.044981	0.015164	-0.690084	0.312388	0.042589	0.261232	-0.557245	-0.084124	-0.783683
10321	9.828541	-0.968389	1.200628	-0.559588	0.047890	-0.074307	-0.690364	0.312397	0.039785	0.253181	-0.560271	-0.079966	-0.784603
10322	9.596855	-0.901482	1.231604	-0.546418	0.176628	-0.172294	-0.691895	0.308755	0.036531	0.243066	-0.559913	-0.074710	-0.788565
10323	10.124313	-0.722601	1.767754	-0.541743	0.154580	-0.320618	-0.694683	0.302727	0.032982	0.231435	-0.560657	-0.073114	-0.791679
10324	10.673411	-0.337262	2.103428	-0.560624	0.107757	-0.405331	-0.698153	0.291493	0.030366	0.217296	-0.560895	-0.070559	-0.795739
10325	10.170931	-0.024884	1.694663	-0.558697	0.130418	-0.424953	-0.703594	0.280126	0.026922	0.203690	-0.561698	-0.070076	-0.798808
10326	9.556266	-0.282951	1.161930	-0.552331	0.208857	-0.342338	-0.708600	0.266234	0.021343	0.190705	-0.560116	-0.066519	-0.803416
10327	9.031624	-0.392353	0.917383	-0.560944	0.169294	-0.154762	-0.711659	0.258103	0.015809	0.181382	-0.560476	-0.062846	-0.805617
10328	8.989265	0.314884	1.117355	-0.532214	0.158698	-0.191443	-0.714727	0.251512	0.012397	0.170919	-0.559652	-0.058107	-0.808826
10329	9.546184	0.532920	0.988525	-0.559714	0.104527	-0.155899	-0.714989	0.247870	0.008432	0.161451	-0.560916	-0.054776	-0.810128
10330	10.013464	0.513753	1.099267	-0.544933	0.045106	0.035809	-0.716677	0.247881	0.006059	0.154353	-0.562079	-0.047663	-0.811154
10331	10.351439	0.693356	1.174135	-0.545375	-0.003261	0.009650	-0.715550	0.248453	0.002549	0.147542	-0.565150	-0.043151	-0.810540
10332	10.344935	0.491123	1.292386	-0.557709	0.030589	0.057036	-0.716673	0.248470	-0.001932	0.140585	-0.566486	-0.035643	-0.811208
10333	9.696871	0.253814	1.339397	-0.570734	0.100536	0.089905	-0.714996	0.252850	-0.009336	0.134772	-0.567936	-0.029578	-0.811425
10334	9.388234	0.517335	1.428691	-0.559363	0.052055	0.061993	-0.716127	0.255122	-0.015197	0.127859	-0.568820	-0.021926	-0.812167
10335	9.250238	0.484614	1.467903	-0.550622	0.008971	0.037556	-0.713594	0.256824	-0.021373	0.121277	-0.571584	-0.017082	-0.811352
10336	9.315150	0.610461	1.560650	-0.532909	-0.072419	0.063058	-0.712752	0.258525	-0.025992	0.114599	-0.574303	-0.010163	-0.810518
10337	9.581261	0.714936	1.530132	-0.540799	-0.142157	0.012155	-0.712745	0.257265	-0.027830	0.107562	-0.579383	-0.006206	-0.807903
10338	9.543598	0.791977	1.444749	-0.553251	-0.119908	0.049033	-0.713742	0.260085	-0.029476	0.100366	-0.582782	0.000759	-0.806407
10339	9.559127	0.829820	1.328320	-0.531522	-0.118862	0.022755	-0.712050	0.259800	-0.029492	0.093491	-0.587348	0.004650	-0.803903
10340	9.396246	0.917121	1.211578	-0.558371	-0.092326	0.089494	-0.711350	0.261356	-0.032709	0.086841	-0.590172	0.012211	-0.802500
10341	9.449711	1.023148	1.215156	-0.560749	-0.040175	0.103325	-0.710659	0.264592	-0.033663	0.080784	-0.593401	0.017569	-0.800650
10342	9.590088	1.116483	1.209094	-0.544905	0.037401	0.087151	-0.710804	0.266721	-0.039532	0.074182	-0.594002	0.025088	-0.800643
10343	9.674633	1.173590	1.536970	-0.538830	0.130754	0.122043	-0.708702	0.270105	-0.043723	0.068513	-0.594339	0.030482	-0.800711
10344	9.701373	0.981283	1.729975	-0.543489	0.227534	0.180637	-0.706741	0.274921	-0.055615	0.063297	-0.591720	0.039345	-0.802691
10345	10.979567	0.648187	2.311911	-0.526611	0.158732	0.221256	-0.702817	0.281552	-0.065117	0.059273	-0.591413	0.045695	-0.802888
10346	10.742195	0.189789	2.201358	-0.547236	0.158338	0.270455	-0.702266	0.286222	-0.074193	0.055489	-0.589712	0.055579	-0.803786
10347	9.386474	-0.159988	1.329931	-0.542840	0.164113	0.409963	-0.696108	0.296493	-0.080308	0.054184	-0.589035	0.064434	-0.803711
10348	8.237280	-0.558720	0.567511	-0.545803	0.124995	0.340033	-0.691911	0.304952	-0.089653	0.051555	-0.587670	0.075065	-0.803960
10349	9.114133	-1.062295	0.538128	-0.560491	-0.082507	0.388137	-0.687864	0.314946	-0.095614	0.049881	-0.590902	0.083798	-0.800827
10350	10.048933	-1.295231	0.945428	-0.546654	-0.147641	0.320724	-0.683386	0.322258	-0.098519	0.047320	-0.593816	0.093912	-0.797699
10351	10.873002	-1.075858	0.912880	-0.538877	-0.078604	0.365706	-0.677512	0.332805	-0.102664	0.045318	-0.596887	0.102130	-0.794507
10352	10.276016	-0.717475	1.194812	-0.567102	-0.003447	0.232129	-0.673586	0.337732	-0.106852	0.040791	-0.597575	0.111617	-0.792958
10353	9.444264	-0.470533	1.198003	-0.551674	0.026638	0.175369	-0.671631	0.342378	-0.110046	0.035231	-0.599259	0.117873	-0.791046
10354	9.110887	-0.720280	1.119079	-0.554205	-0.016146	0.021579	-0.669951	0.344767	-0.110736	0.027536	-0.600497	0.124597	-0.789380
10355	9.177103	-1.046857	1.137133	-0.556405	-0.040614	-0.061482	-0.670794	0.343918	-0.108353	0.018181	-0.603644	0.128078	-0.786689
10356	9.669124	-1.153937	1.128004	-0.560345	-0.085510	-0.070011	-0.671645	0.344327	-0.103852	0.009122	-0.606049	0.133726	-0.784052
10357	9.827880	-1.067242	1.237977	-0.546016	-0.097933	-0.096268	-0.674450	0.340807	-0.100499	-0.000664	-0.609968	0.136647	-0.780555
10358	9.789246	-1.052438	1.247529	-0.558535	-0.074605	-0.079756	-0.674446	0.338105	-0.091407	-0.009902	-0.612056	0.142101	-0.777880
10359	9.675806	-0.973666	0.976168	-0.535707	-0.025473	-0.144370	-0.675713	0.336682	-0.085518	-0.020661	-0.614754	0.144306	-0.775130
10360	9.753214	-0.957328	0.961384	-0.546584	0.012994	-0.206639	-0.678941	0.332300	-0.076419	-0.031982	-0.615665	0.147941	-0.773335
10361	9.896465	-0.881352	0.887853	-0.560292	0.029783	-0.259938	-0.684273	0.326099	-0.068584	-0.045126	-0.617561	0.149122	-0.770938
10362	9.886492	-0.818482	1.268952	-0.516203	0.124213	-0.265323	-0.687068	0.319186	-0.059654	-0.057304	-0.616743	0.151407	-0.770338
10363	10.533495	-0.553645	1.371451	-0.540109	0.058091	-0.204879	-0.688607	0.314799	-0.050287	-0.069529	-0.617751	0.152963	-0.768213
10364	10.387897	0.078660	1.466078	-0.560108	0.127551	-0.302803	-0.692813	0.308307	-0.040220	-0.082820	-0.616732	0.155378	-0.767229
10365	9.587066	0.197773	1.156524	-0.562052	0.098690	-0.307206	-0.696437	0.297881	-0.031601	-0.097090	-0.617082	0.155922	-0.765161
10366	9.268629	0.245728	1.161248	-0.561020	0.009201	-0.378359	-0.700908	0.287022	-0.019332	-0.111149	-0.617849	0.157563	-0.762288
10367	9.120747	0.296155	0.960324	-0.543405	-0.080911	-0.386460	-0.705100	0.276724	-0.006498	-0.125907	-0.620862	0.157207	-0.757604
10368	9.209790	0.417482	0.741377	-0.548581	-0.152380	-0.447962	-0.710128	0.263464	0.009539	-0.140314	-0.624029	0.158093	-0.752268
10369	9.584949	0.642118	0.711788	-0.558388	-0.174900	-0.338136	-0.713612	0.251749	0.025019	-0.154313	-0.627867	0.158829	-0.746153
10370	9.519297	1.096715	0.682639	-0.556392	-0.142591	-0.324111	-0.716952	0.239902	0.037970	-0.166934	-0.630177	0.161265	-0.740948
10371	9.847328	1.249949	0.781978	-0.571203	-0.125376	-0.421618	-0.719847	0.222567	0.051563	-0.182545	-0.633123	0.160979	-0.734791
10372	9.872634	1.308970	0.969763	-0.561809	-0.102568	-0.358835	-0.723600	0.209042	0.061834	-0.195814	-0.634626	0.162839	-0.729651
10373	10.163980	1.295083	1.360981	-0.541681	-0.084005	-0.327712	-0.724827	0.197906	0.070567	-0.209814	-0.636379	0.163138	-0.724145
10374	9.862752	1.138571	1.537110	-0.553787	-0.029758	-0.248660	-0.726614	0.186643	0.075795	-0.221549	-0.636229	0.165911	-0.720141
10375	9.501406	1.227577	1.493105	-0.573689	-0.039065	-0.209972	-0.730666	0.178200	0.080509	-0.234373	-0.636461	0.167981	-0.715380
10376	9.478790	1.398608	1.380074	-0.568327	-0.090165	-0.140571	-0.730070	0.169462	0.085885	-0.244474	-0.636527	0.172559	-0.710837
10377	9.599284	1.400416	1.404056	-0.533599	-0.086343	-0.081778	-0.729213	0.165785	0.091452	-0.254781	-0.636900	0.175928	-0.706042
10378	9.691329	1.457745	1.388795	-0.542313	-0.050682	-0.034302	-0.729489	0.163807	0.094521	-0.263127	-0.635985	0.181240	-0.702452
10379	9.589952	1.356581	1.341732	-0.556172	0.024555	0.019890	-0.729348	0.163665	0.094939	-0.272666	-0.634071	0.185676	-0.699379
10380	9.531147	1.362512	1.457730	-0.553833	0.084434	0.070842	-0.729642	0.166622	0.093850	-0.280125	-0.630659	0.191717	-0.697885
10381	9.376231	1.451124	1.558437	-0.531646	0.128072	0.113271	-0.730500	0.170863	0.087727	-0.288399	-0.626861	0.196436	-0.696623
10382	9.212442	1.507649	1.543527	-0.556657	0.173741	0.155135	-0.728263	0.176513	0.078648	-0.295004	-0.621711	0.203019	-0.696585
10383	9.715004	1.622807	1.527071	-0.554922	0.139109	0.205026	-0.726322	0.184968	0.071846	-0.302288	-0.617046	0.209154	-0.695795
10384	10.889032	1.279037	1.843465	-0.563625	0.058141	0.209141	-0.725230	0.193981	0.067161	-0.307682	-0.613092	0.217143	-0.694477
10385	10.206725	0.475066	1.676954	-0.541646	0.189210	0.237551	-0.725541	0.202302	0.060235	-0.314507	-0.607465	0.223211	-0.694442
10386	9.539048	0.234235	1.141683	-0.544303	0.210723	0.441598	-0.722493	0.216396	0.048291	-0.317023	-0.600315	0.232754	-0.696379
10387	9.563946	0.325579	1.087471	-0.543415	0.136298	0.304081	-0.719583	0.228645	0.041802	-0.322605	-0.594932	0.240083	-0.695947
10388	9.233992	0.276198	0.974893	-0.534262	0.054338	0.193159	-0.717496	0.235830	0.036388	-0.327646	-0.591043	0.247452	-0.694323
10389	9.553308	-0.048821	0.724374	-0.544799	-0.024479	0.151092	-0.715122	0.241467	0.031097	-0.334518	-0.588452	0.254131	-0.690825
10390	9.627797	-0.233260	0.678005	-0.559113	0.013563	0.136531	-0.712896	0.248504	0.027786	-0.340375	-0.585114	0.261383	-0.688088
10391	9.551652	-0.280191	0.826029	-0.553476	0.033125	0.160333	-0.711933	0.254988	0.022514	-0.347421	-0.581447	0.268009	-0.685119
10392	9.416929	-0.422712	0.702148	-0.546597	-0.013367	0.115543	-0.710969	0.260620	0.019759	-0.353203	-0.578543	0.274976	-0.681853
10393	9.586807	-0.791537	1.024999	-0.559385	-0.026860	0.118987	-0.710134	0.263724	0.015996	-0.360427	-0.575706	0.281706	-0.677714
10394	10.195126	-0.885648	1.274121	-0.546748	-0.042356	0.138792	-0.707343	0.270196	0.013236	-0.365661	-0.572930	0.289088	-0.674145
10395	10.445230	-0.668333	1.493668	-0.545551	-0.013113	0.195312	-0.706380	0.275822	0.012165	-0.371613	-0.569400	0.296448	-0.670676
10396	9.958452	-0.462233	1.496852	-0.548536	-0.006061	0.109351	-0.704985	0.279058	0.010785	-0.377396	-0.566174	0.303191	-0.667154
10397	9.197343	-0.468372	1.294964	-0.549401	-0.017072	0.122531	-0.703303	0.281737	0.007432	-0.384195	-0.562934	0.309810	-0.662961
10398	9.009840	-0.705355	1.085218	-0.565232	-0.032225	0.010916	-0.701773	0.286375	0.007048	-0.391228	-0.560407	0.315799	-0.658146
10399	9.438326	-0.874428	1.146941	-0.559950	-0.084885	0.057365	-0.700791	0.286932	0.008169	-0.398405	-0.558213	0.322358	-0.652500
10400	9.930075	-0.983711	1.171666	-0.543644	-0.062820	0.006197	-0.701073	0.286500	0.011253	-0.404975	-0.556160	0.328176	-0.647288
10401	10.040211	-1.131565	1.214247	-0.552266	0.012951	0.001209	-0.700939	0.286903	0.016869	-0.413227	-0.552967	0.333216	-0.642214
10402	9.833041	-1.157236	1.151985	-0.546475	0.107304	-0.076309	-0.701633	0.284657	0.016290	-0.421921	-0.549113	0.336685	-0.638045
10403	9.693122	-1.071558	1.185045	-0.546328	0.161816	-0.127970	-0.703456	0.282833	0.016285	-0.432520	-0.544774	0.338953	-0.633449
10404	9.812928	-1.023133	1.319662	-0.544222	0.234219	-0.163752	-0.703710	0.277222	0.012299	-0.443041	-0.539762	0.340252	-0.629762
10405	10.051559	-0.828521	1.761784	-0.551617	0.257217	-0.209928	-0.703396	0.270484	0.008438	-0.455108	-0.534549	0.340788	-0.625298
10406	10.230369	-0.163187	2.053751	-0.557470	0.233204	-0.237165	-0.707294	0.260949	0.002615	-0.466533	-0.529742	0.341357	-0.620641
10407	9.668209	0.039474	1.817853	-0.560928	0.278574	-0.276486	-0.711484	0.253663	-0.002480	-0.479417	-0.524430	0.340975	-0.615523
10408	8.694946	0.276899	1.702936	-0.551833	0.216156	-0.165579	-0.711595	0.248057	-0.008291	-0.489614	-0.519200	0.342266	-0.611199
10409	9.930594	0.550335	1.840797	-0.560978	-0.024345	-0.248853	-0.713824	0.242154	-0.007633	-0.499848	-0.517227	0.345039	-0.602973
10410	9.789941	0.527524	1.916148	-0.539257	-0.024260	-0.271635	-0.717448	0.232587	-0.003776	-0.509399	-0.515615	0.347320	-0.594997
10411	9.507437	0.634127	1.673699	-0.561406	-0.102827	-0.242251	-0.718821	0.223863	-0.001191	-0.518779	-0.514346	0.350873	-0.585836
10412	8.883316	0.994111	1.411965	-0.558775	-0.131005	-0.221770	-0.720489	0.217378	0.005068	-0.527024	-0.513276	0.354875	-0.576938
10413	9.171622	1.425797	1.167540	-0.542076	-0.190072	-0.267087	-0.722995	0.208915	0.014401	-0.535650	-0.513231	0.358787	-0.566520
10414	9.914541	1.566900	1.290623	-0.552182	-0.173331	-0.309607	-0.723803	0.198766	0.022158	-0.544338	-0.513154	0.362123	-0.556090
10415	10.092716	1.267470	1.511200	-0.556519	-0.129884	-0.329399	-0.726018	0.188485	0.028523	-0.553982	-0.512541	0.364802	-0.545276
10416	9.949632	1.215599	1.574796	-0.561195	-0.056870	-0.234400	-0.729644	0.179053	0.034065	-0.562582	-0.510337	0.367585	-0.536599
10417	9.424271	1.218291	1.476397	-0.544386	-0.039841	-0.140639	-0.730464	0.173005	0.035130	-0.570459	-0.507341	0.370957	-0.528745
10418	9.251359	1.330200	1.419803	-0.555354	-0.072600	-0.100775	-0.730880	0.171031	0.036937	-0.577295	-0.504236	0.375115	-0.521312
10419	9.392227	1.522525	1.398138	-0.560957	-0.090544	-0.103330	-0.732281	0.169059	0.039032	-0.584352	-0.501188	0.379534	-0.513125
10420	9.690474	1.766782	1.337020	-0.553809	-0.103145	-0.103074	-0.731287	0.166515	0.041944	-0.590811	-0.498298	0.383905	-0.505232
10421	9.736947	1.785384	1.266675	-0.568406	-0.119365	-0.094283	-0.731980	0.163415	0.044303	-0.597415	-0.495273	0.388740	-0.496670
10422	9.737818	1.653774	1.091747	-0.540824	-0.090953	-0.062297	-0.733101	0.161440	0.047097	-0.603277	-0.491971	0.393136	-0.489351
10423	9.585271	1.543629	1.102846	-0.557778	-0.060518	-0.034419	-0.732392	0.159883	0.049601	-0.609421	-0.487933	0.397666	-0.482068
10424	9.624200	1.467983	1.026314	-0.549017	-0.014459	0.048558	-0.731831	0.160728	0.048764	-0.614757	-0.482797	0.402205	-0.476668
10425	9.727081	1.557749	1.184655	-0.566836	0.019376	0.103014	-0.732131	0.164948	0.048670	-0.620096	-0.476712	0.407099	-0.471696
10426	9.593158	1.278350	1.202451	-0.542836	0.062288	0.124199	-0.731871	0.170585	0.044938	-0.625148	-0.470213	0.411271	-0.467915
10427	9.923657	1.150327	1.159942	-0.553810	0.018646	0.177470	-0.729362	0.177622	0.041344	-0.629439	-0.463625	0.416678	-0.463937
10428	9.832376	1.174797	1.116297	-0.557389	0.062498	0.111682	-0.729094	0.181146	0.038573	-0.634619	-0.456959	0.420782	-0.459772
10429	9.618131	0.949783	1.247162	-0.566374	0.065961	0.127400	-0.726995	0.184803	0.037051	-0.639666	-0.450137	0.425158	-0.455462
10430	9.462639	0.617065	1.219670	-0.530396	0.043088	0.044733	-0.727998	0.189030	0.035279	-0.644914	-0.444469	0.428573	-0.450398
10431	9.395463	0.515353	1.119408	-0.539448	0.010156	0.103193	-0.726593	0.190157	0.033736	-0.649238	-0.438658	0.433111	-0.445515
10432	9.700381	0.689727	1.097723	-0.534382	-0.063996	0.135640	-0.725637	0.196328	0.038003	-0.652657	-0.433030	0.438669	-0.440560
10433	9.903654	0.637187	1.001397	-0.535910	-0.091507	-0.003951	-0.726219	0.197790	0.039179	-0.656774	-0.429087	0.443493	-0.433412
10434	9.857712	0.368469	0.883638	-0.571855	-0.031768	-0.017161	-0.725656	0.197216	0.042256	-0.662007	-0.423941	0.447529	-0.426307
10435	9.851384	0.202454	0.996653	-0.568780	-0.019904	0.062391	-0.724254	0.198330	0.044783	-0.666213	-0.418325	0.452162	-0.420374
10436	9.736356	0.233556	1.216350	-0.559613	0.018179	0.028618	-0.724402	0.199733	0.045922	-0.671252	-0.412423	0.455719	-0.414305
10437	9.548478	0.307165	1.203698	-0.560712	-0.008800	0.021666	-0.724832	0.201136	0.047203	-0.675592	-0.407151	0.459700	-0.408018
10438	9.770825	0.293393	1.157643	-0.558259	-0.033691	-0.013492	-0.723845	0.201134	0.047055	-0.680344	-0.401994	0.463500	-0.400875
10439	9.848183	0.203110	1.098138	-0.541821	-0.024784	-0.009809	-0.724132	0.201973	0.048750	-0.684402	-0.397375	0.467191	-0.394232
10440	9.810082	0.377472	1.115574	-0.554409	0.005993	-0.018978	-0.723569	0.201544	0.050706	-0.689389	-0.391925	0.470271	-0.387277
10441	9.670254	0.358838	1.086972	-0.542436	0.025661	-0.010142	-0.723004	0.201548	0.049158	-0.693702	-0.386887	0.473179	-0.381048
10442	9.699365	0.368231	1.072330	-0.548888	0.024119	-0.034970	-0.724270	0.201129	0.049023	-0.698791	-0.381445	0.475742	-0.373979
10443	9.829099	0.389707	1.158907	-0.549761	0.025810	-0.020811	-0.724129	0.201129	0.048882	-0.703022	-0.376389	0.478528	-0.367563
10444	9.773479	0.533171	1.241953	-0.541455	0.052796	-0.020877	-0.725246	0.198880	0.049148	-0.708076	-0.370631	0.480639	-0.360898
10445	9.737183	0.533476	1.254081	-0.557902	0.043973	-0.033408	-0.725093	0.196356	0.046875	-0.712421	-0.365427	0.483045	-0.354383
10446	9.676843	0.601735	1.287229	-0.556047	0.060305	-0.047646	-0.725093	0.197069	0.043794	-0.717696	-0.359590	0.484852	-0.347167
10447	9.695903	0.655145	1.344601	-0.576042	0.056718	-0.039004	-0.725364	0.194823	0.042650	-0.722123	-0.354067	0.487065	-0.340503
10448	9.650155	0.732918	1.367958	-0.541556	0.052930	-0.036808	-0.725082	0.194967	0.041386	-0.726990	-0.348311	0.488850	-0.333452
10449	9.746580	0.742098	1.387057	-0.548838	0.054826	-0.042193	-0.727329	0.193570	0.040126	-0.731027	-0.343207	0.490792	-0.327005
10450	9.640377	0.779139	1.406117	-0.537975	0.046605	-0.036725	-0.726756	0.191747	0.037997	-0.735657	-0.337475	0.492545	-0.319873
10451	9.611062	0.735975	1.430802	-0.550732	0.042203	-0.042168	-0.727027	0.189643	0.036574	-0.739389	-0.332412	0.494598	-0.313337
10452	9.601901	0.805934	1.401037	-0.559909	0.024166	-0.035079	-0.727306	0.189082	0.036290	-0.743780	-0.326413	0.496727	-0.305791
10453	9.668930	0.868981	1.501731	-0.541723	0.027617	-0.026909	-0.727730	0.189648	0.035316	-0.747024	-0.321415	0.498955	-0.299486
10454	9.656472	0.806347	1.521778	-0.574458	0.024221	-0.033475	-0.726598	0.188663	0.034596	-0.751340	-0.315114	0.501076	-0.291743
10455	9.639536	0.884059	1.564428	-0.565367	0.016776	-0.012087	-0.728278	0.186280	0.033461	-0.754352	-0.309665	0.503613	-0.285367
10456	9.639836	0.883816	1.525769	-0.574518	0.009694	-0.020995	-0.727434	0.186272	0.035419	-0.758281	-0.303259	0.505920	-0.277651
10457	9.685036	0.879211	1.607916	-0.565328	0.031308	-0.024554	-0.728841	0.185712	0.035424	-0.761321	-0.297848	0.508072	-0.271182
10458	9.668327	0.908256	1.597949	-0.543611	0.010352	-0.010016	-0.728278	0.186279	0.033882	-0.764852	-0.291728	0.510160	-0.263881
10459	9.576492	0.935600	1.626763	-0.549138	-0.001345	-0.010026	-0.727856	0.186275	0.034721	-0.767211	-0.286587	0.512729	-0.257614
10460	9.603297	0.874621	1.564582	-0.530996	-0.011388	-0.004443	-0.728137	0.185709	0.035980	-0.770267	-0.280667	0.515016	-0.250346
10461	9.624870	0.845515	1.569711	-0.541820	-0.001457	-0.001092	-0.730104	0.184732	0.035003	-0.772370	-0.275550	0.517524	-0.244307
10462	9.695025	0.907967	1.578586	-0.561813	0.002302	-0.006635	-0.729822	0.184301	0.037382	-0.775596	-0.269062	0.519639	-0.236709
10463	9.605678	0.954629	1.607181	-0.543589	0.013017	-0.006501	-0.728835	0.184302	0.036392	-0.777717	-0.263909	0.521828	-0.230659
10464	9.668271	0.903454	1.602836	-0.561811	0.006867	-0.013747	-0.727994	0.185288	0.035554	-0.780867	-0.257420	0.523729	-0.222914
10465	9.624793	0.884364	1.598274	-0.556320	0.005821	-0.001303	-0.728974	0.184169	0.034427	-0.782788	-0.252050	0.526038	-0.216790
10466	9.600883	0.903727	1.578759	-0.552659	-0.001599	0.020016	-0.729261	0.185294	0.034441	-0.785493	-0.245344	0.528095	-0.209578
10467	9.586459	0.879530	1.559717	-0.554441	0.003830	0.018187	-0.727854	0.185997	0.033595	-0.787133	-0.239818	0.530454	-0.203783
10468	9.620199	0.896325	1.573983	-0.538200	-0.012453	0.017601	-0.729271	0.187685	0.034606	-0.789510	-0.233369	0.532509	-0.196589
10469	9.663749	0.835361	1.531110	-0.538146	-0.014388	0.032655	-0.728428	0.188245	0.034886	-0.790663	-0.228033	0.535092	-0.191126
10470	9.663748	0.845058	1.535835	-0.534653	-0.037847	0.034610	-0.728147	0.188244	0.034884	-0.792539	-0.221525	0.537515	-0.184083
10471	9.644929	0.825390	1.463588	-0.545457	-0.017861	0.021973	-0.727594	0.190917	0.034346	-0.793571	-0.216224	0.540070	-0.178371
10472	9.611086	0.801406	1.459068	-0.545341	-0.012669	0.044934	-0.726754	0.192039	0.034913	-0.795580	-0.209309	0.542077	-0.171447
10473	9.688595	0.844327	1.443987	-0.563650	-0.026858	0.030675	-0.727893	0.194712	0.035371	-0.796398	-0.203678	0.544815	-0.165655
10474	9.712871	0.836788	1.422291	-0.543609	-0.023434	0.040624	-0.725080	0.195548	0.035919	-0.798147	-0.196846	0.546864	-0.158598
10475	9.664674	0.732796	1.363107	-0.568983	-0.017907	0.039388	-0.725934	0.197375	0.036787	-0.798890	-0.191031	0.549447	-0.152939
10476	9.751072	0.693857	1.406921	-0.552514	-0.003659	0.050120	-0.727350	0.199353	0.035134	-0.800706	-0.183864	0.551141	-0.145974
10477	9.664412	0.713616	1.387485	-0.563400	-0.001814	0.049967	-0.724966	0.201878	0.035704	-0.801411	-0.177995	0.553428	-0.140623
10478	9.647185	0.621876	1.386115	-0.572455	-0.001808	0.053384	-0.723425	0.203842	0.035993	-0.803152	-0.170441	0.555054	-0.133462
10479	9.683511	0.594882	1.357372	-0.559784	-0.001720	0.037614	-0.724142	0.206942	0.034908	-0.803719	-0.164786	0.557230	-0.127966
10480	9.761048	0.630507	1.335123	-0.545267	-0.005414	0.041366	-0.722877	0.207501	0.035185	-0.805204	-0.157789	0.558695	-0.120870
10481	9.712837	0.611371	1.318486	-0.554363	-0.010814	0.044820	-0.723589	0.209189	0.035489	-0.805482	-0.152189	0.560971	-0.115537
10482	9.644981	0.573238	1.335917	-0.546883	0.028880	0.034028	-0.722606	0.210318	0.033809	-0.807222	-0.145152	0.561763	-0.108379
10483	9.708202	0.538522	1.258896	-0.557995	-0.003413	0.025262	-0.722332	0.211861	0.034945	-0.807489	-0.139715	0.563816	-0.102731
10484	9.702533	0.514996	1.355821	-0.557994	-0.008036	0.037667	-0.723034	0.211585	0.033825	-0.808684	-0.132521	0.565130	-0.095372
10485	9.688127	0.515027	1.346175	-0.543519	-0.018018	0.037895	-0.721356	0.214105	0.036084	-0.808576	-0.127223	0.567370	-0.090059
10486	9.712087	0.459262	1.341932	-0.545256	-0.005378	0.036026	-0.722771	0.215515	0.036110	-0.809621	-0.120236	0.568509	-0.082796
10487	9.630211	0.408725	1.294278	-0.581575	-0.005199	0.033810	-0.721084	0.216498	0.035405	-0.809614	-0.114361	0.570540	-0.077019
10488	9.709723	0.403481	1.308728	-0.543460	-0.003458	0.021875	-0.720246	0.218328	0.034155	-0.810543	-0.107550	0.571506	-0.069527
10489	9.783998	0.369512	1.362168	-0.557000	0.009186	0.026070	-0.720813	0.218888	0.035569	-0.810514	-0.102151	0.573189	-0.063936
10490	9.749747	0.258591	1.368285	-0.547080	0.000217	0.015604	-0.720960	0.220435	0.035586	-0.811348	-0.095339	0.573982	-0.056289
10491	9.725924	0.379696	1.386296	-0.543388	0.010972	0.020014	-0.719695	0.221281	0.034181	-0.811188	-0.090231	0.575549	-0.050752
10492	9.725945	0.345742	1.367344	-0.556086	0.018337	0.009202	-0.719279	0.223399	0.031393	-0.812101	-0.083321	0.575941	-0.042912
10493	9.721326	0.321362	1.328960	-0.543389	0.002782	0.028905	-0.717448	0.223250	0.032641	-0.811709	-0.078118	0.577598	-0.037498
10494	9.735825	0.345498	1.338337	-0.545123	0.016292	0.030577	-0.719710	0.225372	0.030575	-0.812413	-0.071140	0.577943	-0.030110
10495	9.692904	0.393830	1.294360	-0.554245	0.020107	0.011869	-0.717739	0.225504	0.031684	-0.812116	-0.065950	0.579247	-0.024309
10496	9.687806	0.391657	1.328221	-0.554369	0.002109	0.009321	-0.718578	0.224385	0.030556	-0.812528	-0.059073	0.579689	-0.016437
10497	9.730984	0.410990	1.371442	-0.562398	0.020043	0.023281	-0.718168	0.227196	0.030863	-0.812104	-0.053626	0.580945	-0.010707
10498	9.743529	0.417798	1.313356	-0.543405	0.016537	0.003184	-0.718029	0.227902	0.030027	-0.812515	-0.046993	0.581036	-0.002867
10499	9.692341	0.403984	1.371572	-0.531753	-0.010597	0.007895	-0.719302	0.229030	0.029909	-0.811580	-0.042231	0.582707	0.002806
10500	9.731291	0.461648	1.356378	-0.545389	-0.005022	-0.002898	-0.719447	0.230157	0.029360	-0.811593	-0.035644	0.583035	0.010799
10501	9.707407	0.497958	1.341506	-0.546987	0.016367	0.023491	-0.718879	0.228744	0.031166	-0.810864	-0.030465	0.584212	0.016400
10502	9.598742	0.404151	1.304037	-0.549794	-0.008991	0.037736	-0.717756	0.229870	0.030186	-0.810692	-0.023335	0.584523	0.023792
10503	9.724031	0.466557	1.361166	-0.531695	-0.018105	0.041573	-0.716496	0.231268	0.031875	-0.809434	-0.018182	0.586213	0.028971
10504	9.680179	0.433227	1.397842	-0.552355	0.007005	0.064163	-0.716930	0.233799	0.032186	-0.809319	-0.010720	0.586168	0.035968
10505	9.561723	0.269292	1.344253	-0.552494	-0.014508	0.050096	-0.715808	0.235064	0.031769	-0.807989	-0.005121	0.587727	0.041288
10506	9.692365	0.321545	1.328997	-0.563406	-0.027261	0.073082	-0.714270	0.237446	0.033326	-0.807328	0.002640	0.588118	0.048281
10507	9.769690	0.306436	1.309731	-0.559739	-0.032852	0.092636	-0.713571	0.238854	0.032634	-0.805683	0.008880	0.589900	0.053043
10508	9.755230	0.272573	1.290797	-0.537941	-0.034761	0.092896	-0.713449	0.242929	0.033798	-0.804804	0.016458	0.590329	0.059419
10509	9.673660	0.267845	1.225717	-0.546986	-0.034789	0.099853	-0.712196	0.246585	0.032984	-0.803013	0.022590	0.592088	0.063961
10510	9.697868	0.301571	1.232557	-0.545101	-0.018512	0.092707	-0.710238	0.249957	0.032724	-0.802177	0.030244	0.592146	0.070434
10511	9.697437	0.292225	1.283406	-0.552384	-0.023950	0.099729	-0.709690	0.254187	0.029395	-0.800380	0.036453	0.593652	0.075096
10512	9.750744	0.214147	1.218964	-0.550497	-0.014927	0.097930	-0.708296	0.257841	0.029142	-0.799442	0.044232	0.593536	0.081553
10513	9.724024	0.267785	1.266729	-0.561483	-0.029341	0.103197	-0.707750	0.262066	0.027358	-0.797444	0.050645	0.595036	0.086315
10514	9.598700	0.166621	1.195534	-0.539715	-0.042108	0.107034	-0.706357	0.266003	0.026546	-0.796059	0.058385	0.595257	0.092470
10515	9.702668	0.122178	1.149980	-0.550778	-0.063554	0.094669	-0.704119	0.269653	0.027128	-0.793510	0.064599	0.597251	0.097261
10516	9.741230	0.063798	1.128832	-0.546946	-0.040264	0.107842	-0.704134	0.273314	0.026044	-0.791993	0.072434	0.597319	0.103493
10517	9.654593	0.015663	1.073908	-0.545218	-0.039985	0.075107	-0.702462	0.277813	0.025516	-0.789553	0.078297	0.598897	0.108618
10518	9.788987	-0.159110	1.087761	-0.556182	-0.048854	0.066191	-0.700645	0.281043	0.025676	-0.787682	0.085771	0.599030	0.115600
10519	9.790925	-0.372062	1.046640	-0.542328	-0.011881	0.054601	-0.699250	0.284419	0.024578	-0.785400	0.091323	0.600112	0.121132
10520	9.886155	-0.783709	1.017277	-0.568710	-0.012379	0.023301	-0.698971	0.285550	0.022623	-0.783686	0.098364	0.599601	0.128991
10521	10.055380	-0.918809	1.226367	-0.563181	-0.022743	0.071208	-0.697145	0.287099	0.020941	-0.781134	0.104576	0.600652	0.134575
10522	9.996870	-0.835547	1.341502	-0.549146	0.052013	0.065598	-0.697015	0.289918	0.019004	-0.780186	0.111611	0.598987	0.141659
10523	9.765549	-0.732573	1.343079	-0.546179	0.091603	0.067125	-0.695327	0.291475	0.014937	-0.778896	0.117297	0.598186	0.147433
10524	9.606512	-0.523298	1.411031	-0.537324	0.095731	0.003500	-0.696178	0.293459	0.011035	-0.778169	0.123249	0.595908	0.155423
10525	9.452688	-0.517994	1.331437	-0.551807	0.134174	-0.057088	-0.694898	0.291642	0.006515	-0.776864	0.127477	0.594594	0.163371
10526	9.476813	-0.673282	1.258230	-0.550068	0.125316	-0.074718	-0.697994	0.291093	0.004569	-0.776050	0.132565	0.591881	0.172774
10527	10.016267	-0.743624	1.374279	-0.570349	0.091392	-0.092343	-0.699382	0.286741	0.003130	-0.773909	0.136888	0.591108	0.181434
10528	10.049178	-0.505560	1.601135	-0.546850	0.102387	-0.123956	-0.700645	0.285191	0.004808	-0.772476	0.141375	0.588756	0.191469
10529	9.924790	-0.277805	1.567347	-0.541449	0.086846	-0.102561	-0.700063	0.280829	0.004898	-0.770166	0.145194	0.588023	0.199980
10530	9.438939	-0.183967	1.397803	-0.563194	0.150053	-0.211209	-0.702437	0.276054	0.004446	-0.768703	0.148663	0.584979	0.211648
10531	9.360645	-0.289278	1.483657	-0.530531	0.093198	-0.120278	-0.703959	0.270014	0.002851	-0.766270	0.152121	0.584067	0.220353
10532	9.717130	-0.097026	1.667095	-0.545533	0.048584	-0.155476	-0.707181	0.265661	0.003111	-0.763713	0.156354	0.582339	0.230602
10533	9.671998	0.033577	1.636702	-0.554801	0.034439	-0.180259	-0.707866	0.261159	0.003911	-0.760074	0.159763	0.582231	0.240355
10534	9.670223	0.180946	1.625394	-0.554015	0.018223	-0.180131	-0.710659	0.254541	0.007793	-0.756823	0.163922	0.580847	0.250928
10535	9.598764	0.231541	1.528270	-0.539533	0.027483	-0.215407	-0.712038	0.247222	0.010254	-0.752781	0.166718	0.580856	0.261022
10536	9.796572	0.264309	1.556636	-0.560222	0.048071	-0.187424	-0.715393	0.240466	0.013998	-0.749619	0.170667	0.578845	0.271814
10537	9.952669	0.385157	1.714560	-0.541896	0.077653	-0.178505	-0.716222	0.236384	0.015506	-0.746148	0.173659	0.577785	0.281548
10538	9.712781	0.392289	1.840453	-0.530572	0.118514	-0.123830	-0.718035	0.232314	0.014074	-0.744068	0.177447	0.574512	0.291225
10539	9.411881	0.500218	1.791323	-0.559563	0.114762	-0.095883	-0.718575	0.226973	0.013461	-0.741266	0.181448	0.572335	0.300057
10540	9.221236	0.525647	1.800960	-0.574331	0.060493	-0.067451	-0.719840	0.226986	0.010383	-0.738520	0.186822	0.569323	0.309123
10541	9.528262	0.659045	1.799061	-0.547454	0.010948	-0.077367	-0.721090	0.223054	0.009229	-0.734519	0.191481	0.568534	0.317153
10542	9.882105	0.575147	1.879264	-0.556586	0.024863	-0.112887	-0.722484	0.219684	0.008643	-0.730973	0.196235	0.566195	0.326487
10543	9.771009	0.609847	1.905606	-0.548906	0.050235	-0.035125	-0.723329	0.219258	0.010470	-0.727524	0.201136	0.564498	0.334060
10544	9.379939	0.588146	1.906371	-0.541933	0.024444	-0.080969	-0.722338	0.218131	0.010170	-0.724069	0.205990	0.562012	0.342688
10545	9.404030	0.804255	1.705784	-0.538807	-0.060286	-0.075947	-0.723313	0.215599	0.010853	-0.718984	0.211022	0.562000	0.350268
10546	9.821605	0.612501	1.608294	-0.553498	-0.076148	-0.102495	-0.724287	0.211931	0.015032	-0.714029	0.216429	0.560847	0.358847
10547	9.888025	0.482111	1.694233	-0.542653	0.013088	-0.013575	-0.724289	0.211639	0.018257	-0.710019	0.221696	0.559339	0.365874
10548	9.605116	0.363121	1.705605	-0.545011	0.063436	-0.005139	-0.724419	0.209250	0.017531	-0.707209	0.227005	0.555713	0.373507
