# Supplementary material for: Identification of Haptic Based Guiding Using Hard Reins
Source: PLoS One. 2015 Jul 22;10(7):e0132020. doi: 10.1371/journal.pone.0132020 (PMC4511788; doi:10.1371/journal.pone.0132020)
Supplement: S9 File — (ZIP) [file pone.0132020.s009.zip › Exp2_MotionData2/Subject10/path2/T2/fh2.txt]

// Start Time: 0
// Sample rate: 25.0Hz
// Scenario: 4.9
// Firmware Version: 2.6.1
Counter	Acc_X	Acc_Y	Acc_Z	Gyr_X	Gyr_Y	Gyr_Z	Mag_X	Mag_Y	Mag_Z	Quat_w	Quat_x	Quat_y	Quat_z
10003	1.810079	-8.593710	-4.346800	-0.087125	0.022663	0.009655	0.177847	0.598620	0.317676	-0.527056	0.844721	0.047576	0.079972
10004	1.810695	-8.511553	-4.220887	-0.059396	0.019148	0.007214	0.177980	0.597377	0.319488	-0.526069	0.845334	0.047198	0.080214
10005	1.814495	-8.651464	-4.345098	-0.036978	0.020949	-0.000573	0.177717	0.596274	0.321046	-0.525476	0.845680	0.046994	0.080573
10006	1.821920	-8.627358	-4.308836	-0.066509	0.016559	-0.001684	0.176788	0.596278	0.322886	-0.524348	0.846363	0.046759	0.080886
10007	1.848896	-8.574213	-4.164257	0.001470	0.020907	0.000589	0.177184	0.596000	0.323138	-0.524408	0.846305	0.046598	0.081196
10008	1.806728	-8.728041	-4.237762	-0.011062	0.006064	-0.001335	0.177181	0.595999	0.324051	-0.524209	0.846423	0.046557	0.081276
10009	1.850412	-8.699343	-4.180129	0.001370	0.019113	0.021704	0.177839	0.595996	0.324302	-0.524303	0.846387	0.046056	0.081332
10010	1.876722	-8.735540	-4.151932	0.013947	0.012136	0.007656	0.176792	0.594622	0.324565	-0.524547	0.846241	0.045841	0.081396
10011	1.862768	-8.660867	-4.150953	0.009462	0.020875	0.012962	0.178622	0.595438	0.327415	-0.524770	0.846105	0.045483	0.081568
10012	1.843442	-8.660819	-4.184433	0.060495	0.022665	0.007178	0.176788	0.594069	0.326385	-0.525810	0.845453	0.045231	0.081780
10013	1.842810	-8.745366	-4.305566	0.045299	0.026187	0.007947	0.177054	0.596967	0.321063	-0.526636	0.844926	0.044960	0.082060
10014	1.821547	-8.680213	-4.290213	0.013957	0.012177	0.009450	0.178109	0.597100	0.320787	-0.526887	0.844778	0.044760	0.082078
10015	1.824192	-8.646677	-4.328304	-0.005678	0.020070	0.002293	0.177711	0.596549	0.322223	-0.526832	0.844796	0.044565	0.082357
10016	1.793049	-8.612694	-4.306015	-0.007504	0.012186	0.007554	0.176275	0.596145	0.318980	-0.526716	0.844873	0.044341	0.082427
10017	1.877717	-8.591686	-4.299294	0.013964	0.008665	0.007676	0.177590	0.596828	0.318706	-0.526985	0.844711	0.044207	0.082439
10018	1.838634	-8.651748	-4.376554	-0.015563	-0.005309	0.005649	0.177057	0.596139	0.321576	-0.526710	0.844902	0.044145	0.082266
10019	1.799973	-8.656168	-4.347431	-0.016422	-0.005284	-0.003159	0.177984	0.595169	0.321813	-0.526430	0.845078	0.044291	0.082181
10020	1.838335	-8.694908	-4.333787	-0.040568	-0.000924	-0.005101	0.177056	0.595311	0.323133	-0.525719	0.845515	0.044330	0.082214
10021	1.824228	-8.641852	-4.323442	-0.057600	-0.001819	0.001836	0.177325	0.595448	0.321305	-0.524749	0.846124	0.044287	0.082169
10022	1.828973	-8.656086	-4.246740	-0.009243	0.017440	-0.003916	0.176792	0.595864	0.322491	-0.524589	0.846201	0.044201	0.082448
10023	1.886924	-8.656540	-4.247245	-0.053983	0.022655	-0.001597	0.177056	0.595035	0.323522	-0.523696	0.846726	0.043966	0.082852
10024	1.871460	-8.458855	-4.136689	-0.002109	0.027013	0.002364	0.177450	0.594480	0.324945	-0.523671	0.846719	0.043643	0.083248
10025	1.818730	-8.737785	-4.247591	0.049798	0.020953	-0.000843	0.177841	0.596134	0.323651	-0.524537	0.846159	0.043585	0.083525
10026	1.838343	-8.696998	-4.230468	-0.036149	0.015647	0.009087	0.176539	0.593935	0.322475	-0.523941	0.846532	0.043248	0.083664
10027	1.815452	-8.525655	-4.100924	0.030034	0.008638	0.010464	0.177589	0.593928	0.323894	-0.524484	0.846206	0.043094	0.083630
10028	1.833371	-8.718459	-4.182605	0.053314	0.009540	0.007951	0.176527	0.595590	0.323274	-0.525392	0.845651	0.042957	0.083622
10029	1.803860	-8.790629	-4.262490	0.008547	0.015656	0.018217	0.177849	0.595031	0.322988	-0.525593	0.845544	0.042561	0.083639
10030	1.819224	-8.670295	-4.198752	-0.025413	0.012152	0.007401	0.177843	0.596134	0.322869	-0.525173	0.845809	0.042306	0.083728
10031	1.785317	-8.684446	-4.193816	0.025598	0.022674	0.007818	0.177319	0.595724	0.322742	-0.525654	0.845501	0.042040	0.083957
10032	1.800064	-8.646268	-4.255991	0.006770	0.016532	0.016475	0.177701	0.597238	0.324055	-0.525795	0.845429	0.041620	0.084009
10033	1.790925	-8.574009	-4.245468	0.031820	0.008667	0.014884	0.178507	0.595027	0.323369	-0.526379	0.845086	0.041392	0.083918
10034	1.775291	-8.732753	-4.285612	0.030060	0.012194	0.009570	0.178381	0.595581	0.320768	-0.526899	0.844769	0.041186	0.083942
10035	1.852803	-8.699641	-4.271480	-0.023647	0.012142	0.014449	0.176797	0.595589	0.321314	-0.526546	0.845005	0.040836	0.083958
10036	1.916072	-8.630508	-4.312087	-0.052244	0.002520	0.005390	0.177199	0.594069	0.322075	-0.525660	0.845567	0.040658	0.083933
10037	1.858147	-8.627554	-4.280310	-0.054122	-0.007133	0.021220	0.176805	0.592691	0.323893	-0.524781	0.846162	0.040346	0.083582
10038	1.732494	-8.640878	-4.238523	-0.009337	0.006925	0.013700	0.177461	0.592135	0.325573	-0.524635	0.846274	0.040023	0.083529
10039	1.669570	-8.659708	-4.264633	-0.000387	-0.001792	0.011106	0.177995	0.591719	0.324518	-0.524653	0.846288	0.039914	0.083322
10040	1.669380	-8.683980	-4.337010	-0.012863	0.005237	0.003988	0.177459	0.591996	0.326355	-0.524431	0.846431	0.039782	0.083336
10041	1.775492	-8.703964	-4.309316	-0.028873	0.019237	-0.013738	0.177458	0.592548	0.325838	-0.523941	0.846690	0.039823	0.083760
10042	1.728075	-8.583153	-4.249837	-0.045014	0.019216	-0.006769	0.176405	0.591174	0.327667	-0.523168	0.847137	0.039681	0.084144
10043	1.896880	-8.613469	-4.294902	-0.033382	0.022675	-0.004965	0.176925	0.591584	0.328967	-0.522618	0.847444	0.039531	0.084539
10044	1.882101	-8.652029	-4.357705	-0.048555	0.033198	-0.008564	0.177985	0.590198	0.329720	-0.521791	0.847901	0.039262	0.085184
10045	1.915945	-8.647425	-4.338717	-0.068390	0.029604	0.022991	0.176790	0.590203	0.332346	-0.520698	0.848582	0.038507	0.085438
10046	1.877627	-8.603757	-4.313851	-0.070106	0.026151	0.005362	0.176258	0.587030	0.338844	-0.519514	0.849287	0.037962	0.085881
10047	1.819790	-8.584355	-4.409263	-0.034329	0.026184	0.010934	0.177449	0.586196	0.339078	-0.518972	0.849608	0.037506	0.086179
10048	1.805834	-8.511911	-4.350629	-0.002141	0.034918	0.017386	0.176397	0.587859	0.335459	-0.518982	0.849594	0.036911	0.086515
10049	1.713906	-8.535245	-4.350104	0.013952	0.017456	0.014819	0.177053	0.587441	0.337010	-0.519261	0.849432	0.036561	0.086583
10050	1.795718	-8.574488	-4.389715	0.010348	0.001686	0.016466	0.175479	0.587174	0.335205	-0.519449	0.849348	0.036279	0.086399
10051	1.819539	-8.622544	-4.313566	0.002311	-0.008817	0.007539	0.177067	0.587443	0.333097	-0.519498	0.849347	0.036305	0.086104
10052	1.883164	-8.507360	-4.238287	-0.009286	-0.014082	-0.003135	0.176681	0.586066	0.332568	-0.519312	0.849477	0.036523	0.085846
10053	1.809528	-8.670667	-4.345276	0.064188	-0.012216	-0.023750	0.178244	0.587849	0.335040	-0.520358	0.848814	0.037224	0.085777
10054	1.851378	-8.892640	-4.465953	0.017610	-0.013992	-0.010934	0.177458	0.587440	0.334265	-0.520608	0.848661	0.037558	0.085621
10055	1.881820	-8.690585	-4.382179	-0.043302	-0.015820	0.002745	0.177188	0.588407	0.334670	-0.519871	0.849141	0.037663	0.085296
10056	1.872963	-8.579756	-4.342375	-0.011074	-0.015810	-0.001402	0.176410	0.587585	0.332196	-0.519657	0.849294	0.037881	0.084984
10057	1.810304	-8.562428	-4.341635	0.006908	-0.003501	-0.017065	0.177195	0.588132	0.333102	-0.519747	0.849215	0.038280	0.085039
10058	1.851930	-8.483262	-4.302631	0.009580	-0.004401	-0.015284	0.177193	0.587165	0.335179	-0.519861	0.849126	0.038573	0.085097
10059	1.786253	-8.550096	-4.302833	0.078470	0.007004	-0.011209	0.176396	0.589101	0.333776	-0.521184	0.848288	0.038886	0.085216
10060	1.838324	-8.695033	-4.374645	0.035495	0.017470	-0.000954	0.176669	0.588273	0.332459	-0.521783	0.847901	0.038790	0.085452
10061	1.814916	-8.593645	-4.313194	0.013949	0.005180	0.010326	0.175082	0.591318	0.328862	-0.522045	0.847755	0.038646	0.085365
10062	1.838281	-8.699954	-4.410751	0.013993	-0.001781	0.000581	0.176001	0.592003	0.328855	-0.522272	0.847623	0.038740	0.085244
10063	1.831745	-8.603456	-4.332679	-0.011027	0.003462	-0.006611	0.176661	0.591033	0.330009	-0.522078	0.847729	0.038859	0.085323
10064	1.825415	-8.478105	-4.256680	0.021213	0.015714	-0.010712	0.176927	0.590756	0.330002	-0.522413	0.847487	0.038900	0.085657
10065	1.800043	-8.646533	-4.342514	0.042702	0.014004	-0.013230	0.175741	0.591177	0.328981	-0.523126	0.847008	0.039113	0.085942
10066	1.828652	-8.697326	-4.362571	-0.023609	0.001689	0.005609	0.175340	0.591730	0.329775	-0.522721	0.847270	0.038967	0.085890
10067	1.838904	-8.617723	-4.260805	-0.028969	-0.001826	0.000281	0.175868	0.591175	0.330544	-0.522230	0.847579	0.038992	0.085821
10068	1.804812	-8.656088	-4.309018	-0.014721	-0.014080	0.012681	0.176403	0.590345	0.329745	-0.521975	0.847780	0.038912	0.085417
10069	1.812607	-8.581365	-4.236126	-0.000456	-0.004499	0.025167	0.176667	0.590068	0.329999	-0.522009	0.847814	0.038593	0.085019
10070	1.705788	-8.660007	-4.269755	0.047943	-0.005279	0.007029	0.176937	0.589791	0.328688	-0.522813	0.847342	0.038612	0.084782
10071	1.806662	-8.735433	-4.295527	0.028254	0.001685	0.010390	0.177720	0.590890	0.329209	-0.523315	0.847052	0.038526	0.084615
10072	1.839087	-8.591340	-4.284536	0.026476	0.005172	0.009528	0.176935	0.590481	0.327913	-0.523768	0.846787	0.038360	0.084543
10073	1.821682	-8.658802	-4.366875	0.042588	-0.001796	0.007851	0.177065	0.591585	0.326878	-0.524503	0.846352	0.038378	0.084334
10074	1.843223	-8.685443	-4.372174	0.013078	-0.001800	0.004100	0.177989	0.592270	0.325306	-0.524716	0.846233	0.038378	0.084198
10075	1.858243	-8.613212	-4.308986	0.001467	-0.000059	-0.001257	0.178119	0.592131	0.326085	-0.524737	0.846221	0.038464	0.084149
10076	1.780940	-8.617432	-4.313174	-0.002071	0.012225	-0.006502	0.177069	0.591585	0.325574	-0.524683	0.846232	0.038433	0.084396
10077	1.815351	-8.535657	-4.226011	0.006822	0.001681	0.000578	0.176810	0.591035	0.325051	-0.524797	0.846163	0.038479	0.084354
10078	1.809567	-8.665805	-4.328398	0.017593	0.002597	-0.004650	0.177588	0.592962	0.325710	-0.525071	0.845985	0.038550	0.084404
10079	1.771784	-8.549755	-4.228200	0.021089	-0.010568	0.007697	0.178637	0.593645	0.326223	-0.525427	0.845793	0.038627	0.084068
10080	1.819348	-8.651215	-4.251408	0.035430	-0.008809	0.002487	0.177321	0.594067	0.324943	-0.526005	0.845452	0.038716	0.083844
10081	1.823822	-8.699495	-4.297665	0.005907	-0.010557	0.002255	0.177870	0.591306	0.323081	-0.526094	0.845417	0.038861	0.083578
10082	1.804786	-8.660795	-4.275425	-0.002151	-0.007938	0.003981	0.179450	0.592678	0.321375	-0.526045	0.845468	0.038907	0.083347
10083	1.808959	-8.752244	-4.281320	-0.001217	-0.015784	-0.007515	0.177730	0.592963	0.322708	-0.525992	0.845509	0.039261	0.083101
10084	1.838115	-8.728316	-4.247649	-0.014700	-0.014960	0.005602	0.178789	0.592820	0.321648	-0.525723	0.845707	0.039288	0.082773
10085	1.810791	-8.501609	-4.115027	0.013935	0.008640	0.009473	0.179190	0.591990	0.321372	-0.525976	0.845560	0.039123	0.082753
10086	1.825259	-8.504149	-4.122391	0.089039	-0.007110	0.017008	0.180374	0.592535	0.321099	-0.527482	0.844662	0.039013	0.082377
10087	1.790167	-8.684235	-4.112142	0.158775	-0.022843	0.022719	0.179308	0.595991	0.318802	-0.530178	0.843042	0.039196	0.081576
10088	1.869045	-8.795641	-4.162170	0.074616	-0.022906	0.035278	0.181155	0.597914	0.315141	-0.531461	0.842327	0.038990	0.080708
10089	1.843039	-8.718417	-4.144235	0.042471	-0.019381	0.021862	0.182079	0.598185	0.314478	-0.532193	0.841927	0.038962	0.080071
10090	1.846912	-8.853055	-4.116976	0.034531	-0.026321	-0.006448	0.183530	0.599558	0.311731	-0.532730	0.841608	0.039440	0.079615
10091	1.800235	-8.963428	-4.149086	-0.023609	0.003424	-0.001484	0.181440	0.596536	0.311211	-0.532332	0.841854	0.039458	0.079666
10092	1.780503	-8.688617	-3.996749	-0.021746	0.022673	-0.014560	0.182490	0.597357	0.311203	-0.531947	0.842050	0.039459	0.080166
10093	1.761710	-8.611824	-4.101450	0.058872	0.019263	-0.032466	0.181831	0.596533	0.312509	-0.532901	0.841367	0.039964	0.080751
10094	1.801733	-8.756366	-4.074618	0.066868	0.020974	-0.020988	0.181567	0.598881	0.308754	-0.533994	0.840616	0.040222	0.081228
10095	1.750562	-8.818708	-4.142186	0.015770	-0.001798	-0.004697	0.181037	0.599850	0.307989	-0.534250	0.840447	0.040414	0.081196
10096	1.760606	-8.765782	-4.112824	-0.002181	-0.007087	0.005735	0.181304	0.599021	0.308499	-0.534202	0.840499	0.040412	0.080971
10097	1.809267	-8.715564	-4.083827	-0.009326	-0.004479	0.003043	0.180513	0.599025	0.308250	-0.534045	0.840610	0.040462	0.080832
10098	1.780748	-8.650501	-4.116479	0.006818	-0.012313	-0.006538	0.181699	0.599018	0.308623	-0.534125	0.840564	0.040734	0.080643
10099	1.724141	-8.799230	-4.132121	0.013984	0.006953	-0.002904	0.181180	0.598194	0.307579	-0.534357	0.840404	0.040799	0.080739
10100	1.702837	-8.741160	-4.073590	0.003220	0.002560	0.000543	0.182227	0.598740	0.308873	-0.534398	0.840380	0.040775	0.080736
10101	1.708873	-8.572824	-4.066900	0.044451	-0.003519	-0.016769	0.180364	0.600127	0.311523	-0.535109	0.839901	0.041232	0.080774
10102	1.712169	-8.784741	-4.143868	0.071245	-0.000023	-0.004267	0.180366	0.601508	0.308668	-0.536280	0.839149	0.041398	0.080742
10103	1.771230	-8.965754	-4.196929	-0.016460	-0.007931	-0.001464	0.180650	0.599992	0.305388	-0.535987	0.839344	0.041546	0.080587
10104	1.799347	-8.753809	-4.031308	-0.055871	-0.011500	0.003554	0.180379	0.600682	0.306181	-0.535034	0.839974	0.041583	0.080329
10105	1.726682	-8.784546	-4.043051	0.001464	0.001692	-0.008301	0.180124	0.598752	0.306949	-0.535039	0.839955	0.041772	0.080392
10106	1.760249	-8.818431	-4.026907	0.014012	0.002570	-0.013511	0.179729	0.600687	0.303583	-0.535242	0.839802	0.042035	0.080509
10107	1.760692	-8.755957	-4.045419	0.016641	0.012161	0.002417	0.180397	0.599304	0.303298	-0.535530	0.839611	0.041955	0.080620
10108	1.745855	-8.804012	-4.067473	0.014047	-0.005271	-0.022342	0.179985	0.602203	0.303464	-0.535710	0.839464	0.042420	0.080719
10109	1.793951	-8.833127	-4.027367	-0.002172	-0.008851	0.000416	0.179726	0.601377	0.303329	-0.535662	0.839507	0.042569	0.080512
10110	1.736286	-8.794059	-3.983160	-0.007569	-0.008858	0.005688	0.179720	0.601790	0.304377	-0.535520	0.839621	0.042557	0.080275
10111	1.711731	-8.849350	-4.036457	-0.005852	-0.019371	0.019758	0.181042	0.601370	0.303961	-0.535436	0.839734	0.042485	0.079683
10112	1.770091	-8.794323	-3.983454	0.003100	-0.021142	0.017166	0.181573	0.601091	0.303429	-0.535483	0.839762	0.042453	0.079093
10113	1.707371	-8.784314	-4.016445	0.026361	-0.025486	0.017341	0.181040	0.601783	0.303965	-0.535933	0.839536	0.042538	0.078394
10114	1.726121	-8.861629	-4.082386	0.024667	-0.021058	-0.001180	0.181831	0.602331	0.302915	-0.536312	0.839316	0.042832	0.077993
10115	1.721704	-8.803874	-4.084087	-0.007545	-0.018445	0.000371	0.182886	0.602050	0.303157	-0.536171	0.839429	0.043073	0.077621
10116	1.703166	-8.695440	-4.065857	-0.009297	-0.014929	-0.006651	0.183686	0.601495	0.301575	-0.535978	0.839558	0.043363	0.077396
10117	1.688340	-8.741164	-4.111918	0.009500	-0.018405	-0.008293	0.182624	0.602327	0.302382	-0.536107	0.839481	0.043775	0.077099
10118	1.702824	-8.745713	-3.989525	0.008498	-0.033347	0.007498	0.184603	0.601627	0.302997	-0.536213	0.839463	0.043996	0.076434
10119	1.694916	-8.509170	-3.736791	0.040504	-0.028240	0.048329	0.183550	0.602185	0.301584	-0.536945	0.839114	0.043609	0.075339
10120	1.685143	-8.528049	-3.643193	0.169138	-0.049308	0.085315	0.186719	0.603549	0.297897	-0.539850	0.837452	0.042980	0.073403
10121	1.697595	-8.809829	-3.733061	0.213720	-0.050232	0.119943	0.189373	0.604366	0.291214	-0.543570	0.835304	0.041888	0.071020
10122	1.655027	-9.019019	-3.821618	0.176171	-0.051069	0.114351	0.193067	0.606556	0.286876	-0.546615	0.833561	0.040825	0.068717
10123	1.435138	-9.041204	-3.771910	0.155690	-0.036102	0.095812	0.197833	0.605705	0.282100	-0.549328	0.831970	0.039897	0.066873
10124	1.396054	-9.105658	-3.712230	0.138822	-0.026415	0.067524	0.199817	0.607076	0.277910	-0.551693	0.830541	0.039293	0.065521
10125	1.416165	-8.997350	-3.636655	0.144250	-0.015911	0.056161	0.201010	0.607623	0.275028	-0.554173	0.828996	0.038783	0.064448
10126	1.488687	-8.988105	-3.574688	0.192641	-0.008895	0.039776	0.203928	0.608162	0.268990	-0.557395	0.826907	0.038512	0.063653
10127	1.545919	-9.085138	-3.698867	0.146176	-0.007122	0.029716	0.202604	0.612172	0.264094	-0.559868	0.825291	0.038346	0.063020
10128	1.517506	-9.007808	-3.652070	0.152455	-0.007113	0.025379	0.204187	0.613683	0.261085	-0.562397	0.823619	0.038251	0.062438
10129	1.565148	-9.097338	-3.706383	0.126598	0.008662	0.011118	0.205251	0.615335	0.255608	-0.564520	0.822179	0.038192	0.062295
10130	1.463971	-9.065116	-3.652267	0.072895	0.006910	0.013400	0.204984	0.616165	0.255359	-0.565729	0.821366	0.038034	0.062141
10131	1.497825	-9.060393	-3.594824	0.023649	0.001613	0.018298	0.205786	0.615058	0.254032	-0.566152	0.821105	0.037810	0.061882
10132	1.431175	-8.929620	-3.472579	0.023545	0.005054	0.039502	0.204198	0.616446	0.253548	-0.566579	0.820872	0.037177	0.061444
10133	1.435504	-9.001621	-3.410958	0.060260	-0.000175	0.029159	0.206847	0.615053	0.252190	-0.567612	0.820206	0.036841	0.061008
10134	1.381599	-9.111739	-3.378112	0.077307	0.001617	0.017828	0.208424	0.616839	0.250358	-0.568890	0.819349	0.036658	0.060726
10135	1.410243	-9.159907	-3.326040	0.060229	-0.018553	0.027303	0.209093	0.616837	0.247479	-0.569905	0.818700	0.036561	0.060009
10136	1.381091	-9.183790	-3.345289	0.065609	0.001578	0.030944	0.208828	0.617390	0.247227	-0.571006	0.817983	0.036153	0.059583
10137	1.356388	-9.260639	-3.369993	0.033462	0.005112	0.018379	0.208585	0.616290	0.243047	-0.571589	0.817602	0.035900	0.059374
10138	1.376352	-9.173867	-3.258614	0.034418	0.012114	0.004322	0.209376	0.616148	0.243294	-0.572155	0.817206	0.035786	0.059435
10139	1.448748	-9.179348	-3.292948	0.055086	0.022643	-0.011373	0.208442	0.617532	0.244105	-0.573069	0.816533	0.035846	0.059840
10140	1.432392	-9.102309	-3.311148	0.046149	0.027023	-0.011401	0.209499	0.618079	0.242529	-0.573816	0.815973	0.035813	0.060330
10141	1.371567	-9.164517	-3.359406	0.074785	0.015693	-0.014751	0.207262	0.617815	0.241778	-0.575038	0.815080	0.036032	0.060648
10142	1.422573	-9.123939	-3.330539	0.033585	0.008644	-0.008035	0.207130	0.618645	0.240484	-0.575570	0.814687	0.036138	0.060810
10143	1.397894	-9.198310	-3.331181	0.024674	-0.022807	-0.025845	0.207647	0.621539	0.238809	-0.575928	0.814410	0.036921	0.060666
10144	1.424562	-9.184028	-3.312020	-0.007548	-0.019336	-0.022548	0.207124	0.620715	0.238809	-0.575752	0.814514	0.037552	0.060557
10145	1.424708	-9.164691	-3.280556	-0.021905	-0.042100	-0.020970	0.207122	0.620852	0.239202	-0.575338	0.814801	0.038421	0.060079
10146	1.448739	-9.181650	-3.259328	-0.011150	-0.028982	-0.021736	0.205946	0.619894	0.237645	-0.575097	0.814957	0.039143	0.059808
10147	1.414727	-9.210261	-3.264170	0.006751	-0.026339	-0.022473	0.206605	0.619614	0.238154	-0.575159	0.814893	0.039890	0.059582
10148	1.405426	-9.159730	-3.280333	-0.002183	-0.036823	-0.027850	0.206471	0.620581	0.237383	-0.575048	0.814950	0.040800	0.059256
10149	1.390993	-9.152364	-3.268107	-0.004027	-0.022860	-0.011946	0.205947	0.620446	0.236607	-0.574948	0.815015	0.041322	0.058973
10150	1.386260	-9.140168	-3.224666	-0.009398	-0.014999	-0.010191	0.205949	0.620585	0.235826	-0.574759	0.815142	0.041703	0.058792
10151	1.468275	-9.150593	-3.278367	-0.002263	-0.007155	-0.001325	0.205945	0.620308	0.237258	-0.574713	0.815176	0.041873	0.058641
10152	1.357522	-9.106314	-3.238449	0.013782	-0.007157	0.011170	0.205948	0.620861	0.235568	-0.574933	0.815046	0.041827	0.058335
10153	1.415422	-9.116167	-3.166961	0.030758	-0.005443	0.014804	0.205947	0.620585	0.236217	-0.575446	0.814711	0.041753	0.057997
10154	1.323602	-9.125026	-3.151851	0.069276	-0.008882	0.003642	0.207270	0.620992	0.234245	-0.576558	0.813938	0.041898	0.057714
10155	1.354593	-9.182818	-3.095103	0.112220	-0.018506	-0.000508	0.206734	0.623617	0.232323	-0.578371	0.812660	0.042316	0.057267
10156	1.322620	-9.264326	-3.088554	0.121124	-0.036877	0.003008	0.207536	0.623615	0.229180	-0.580297	0.811312	0.042862	0.056486
10157	1.320611	-9.211063	-2.979774	0.148067	-0.035086	-0.021453	0.207019	0.624724	0.224504	-0.582652	0.809605	0.043850	0.055976
10158	1.371770	-9.153267	-2.825738	0.235694	-0.038629	-0.013785	0.207024	0.626657	0.219828	-0.586400	0.806891	0.044821	0.055257
10159	1.366684	-9.191476	-2.749227	0.307288	-0.035112	-0.018545	0.205322	0.629430	0.211795	-0.591314	0.803281	0.045937	0.054568
10160	1.516177	-9.225982	-2.640360	0.341225	-0.022953	-0.004210	0.205870	0.631501	0.202417	-0.596745	0.799257	0.046698	0.053878
10161	1.679764	-9.313690	-2.589906	0.400348	-0.015958	-0.019683	0.205880	0.636474	0.191250	-0.603113	0.794433	0.047706	0.053436
10162	1.611628	-9.392032	-2.426792	0.493398	-0.007192	-0.021615	0.205377	0.639518	0.179290	-0.610881	0.788439	0.048717	0.053051
10163	1.579194	-9.208212	-2.174453	0.575637	-0.022108	-0.014860	0.205009	0.642976	0.165635	-0.619909	0.781337	0.049909	0.052290
10164	1.431403	-9.613622	-2.201872	0.645474	-0.000145	-0.020478	0.205310	0.646709	0.148452	-0.629910	0.773259	0.050957	0.051838
10165	1.762397	-9.268278	-1.686444	0.844007	-0.005571	-0.012923	0.204576	0.650312	0.126198	-0.642883	0.762479	0.052183	0.051031
10166	1.589736	-9.448700	-1.350562	1.092913	0.012952	-0.055092	0.202007	0.656137	0.096950	-0.659337	0.748186	0.054024	0.050726
10167	1.542604	-9.634870	-1.001409	1.304052	0.047069	-0.051699	0.199725	0.660168	0.063898	-0.678654	0.730597	0.055579	0.050680
10168	1.643808	-9.677736	-0.603821	1.289750	0.059226	-0.062381	0.199829	0.662532	0.030141	-0.697258	0.712733	0.057040	0.050889
10169	1.445310	-9.761318	-0.127210	1.269743	0.060793	-0.004332	0.199427	0.662418	-0.006111	-0.715227	0.694690	0.057631	0.050349
10170	1.626397	-9.443607	0.408421	1.210593	0.048344	0.000477	0.199536	0.663402	-0.039229	-0.731877	0.677135	0.058213	0.049546
10171	1.664135	-9.584359	0.882337	1.384049	0.058743	0.016708	0.196021	0.656686	-0.079151	-0.750453	0.656535	0.058591	0.048475
10172	1.671574	-9.575452	1.454368	1.448409	0.077879	0.019877	0.196987	0.651050	-0.120434	-0.769248	0.634485	0.058627	0.047422
10173	1.634844	-9.664831	2.020844	1.507304	0.088236	0.041472	0.201653	0.640839	-0.156993	-0.788192	0.610925	0.058273	0.046133
10174	1.749898	-9.125405	2.530754	1.587871	0.098646	0.024538	0.203450	0.627335	-0.196801	-0.807313	0.585544	0.057934	0.045034
10175	1.450177	-9.179538	2.941284	1.915320	0.091756	0.016395	0.205021	0.611077	-0.243155	-0.829283	0.554088	0.058084	0.043619
10176	1.377914	-9.181226	3.778248	2.145954	0.074121	0.033876	0.200637	0.581754	-0.299199	-0.852384	0.518002	0.058387	0.041299
10177	1.465537	-8.433968	4.540730	2.144000	0.044146	0.044437	0.203129	0.547426	-0.353310	-0.873904	0.480963	0.059038	0.038485
10178	1.615533	-8.416232	5.217380	2.188699	0.040496	0.033238	0.207964	0.513357	-0.398976	-0.894166	0.442301	0.059733	0.035628
10179	1.427733	-7.684111	5.833057	2.234980	0.024585	0.069838	0.209429	0.471170	-0.447932	-0.913116	0.401939	0.060369	0.031926
10180	1.572823	-7.009049	6.728800	2.215226	0.006861	0.059131	0.211843	0.422355	-0.493839	-0.930049	0.361203	0.061223	0.028147
10181	1.488426	-6.687776	7.752235	2.194508	0.000526	0.061669	0.207584	0.364473	-0.538691	-0.945039	0.320080	0.062120	0.024332
10182	1.447294	-5.700041	8.172513	2.055813	0.006523	0.060003	0.209594	0.310274	-0.572907	-0.957420	0.281063	0.062664	0.020610
10183	1.519957	-5.011113	8.698926	1.785672	0.034346	0.042382	0.214694	0.264882	-0.600431	-0.966911	0.246660	0.062653	0.017785
10184	1.520018	-4.336782	8.985465	1.653344	0.060526	0.025783	0.215033	0.218547	-0.621762	-0.974612	0.214587	0.062008	0.015473
10185	1.327521	-3.911257	9.217932	1.420798	0.072757	0.006649	0.217846	0.174955	-0.638931	-0.980413	0.186694	0.061172	0.013933
10186	1.308672	-3.507140	9.184287	1.165067	0.085011	-0.022398	0.216002	0.133589	-0.647399	-0.984585	0.163759	0.059996	0.013229
10187	1.191530	-3.005823	9.224708	0.953899	0.086710	-0.017626	0.219495	0.104610	-0.656607	-0.987632	0.144793	0.058783	0.012757
10188	1.464420	-2.670690	9.399246	0.867978	0.111040	-0.007607	0.224538	0.080034	-0.663840	-0.990116	0.127598	0.056921	0.012189
10189	1.467233	-2.276364	9.365302	0.712374	0.156499	-0.008496	0.228240	0.057533	-0.668031	-0.992005	0.113317	0.054226	0.011995
10190	1.327248	-2.292085	10.159430	0.671131	0.166861	-0.008738	0.232853	0.036544	-0.671309	-0.993605	0.099949	0.051188	0.011805
10191	1.225633	-1.637716	9.951530	0.595116	0.191382	-0.000223	0.233349	0.017229	-0.668247	-0.994912	0.087950	0.047744	0.011633
10192	0.969846	-1.598619	9.499956	0.454629	0.166995	0.008453	0.240314	-0.000877	-0.670358	-0.995822	0.078876	0.044606	0.011314
10193	0.817453	-1.299084	9.533554	0.177210	0.139818	0.012607	0.244853	-0.009590	-0.672600	-0.996218	0.075202	0.042056	0.011173
10194	0.946630	-1.459755	9.232579	-0.042942	0.090780	0.016047	0.248288	-0.011264	-0.672147	-0.996227	0.076057	0.040309	0.011017
10195	0.832168	-1.598093	9.320900	-0.091313	0.028682	0.006662	0.249720	-0.008514	-0.671359	-0.996111	0.077764	0.039923	0.011050
10196	0.636172	-1.652087	9.254677	-0.066504	-0.002846	0.052599	0.248915	-0.007131	-0.669507	-0.996011	0.079138	0.039978	0.010045
10197	0.591944	-1.077482	9.064591	-0.056738	-0.053574	0.063196	0.247716	-0.005470	-0.668821	-0.995890	0.080218	0.041132	0.008790
10198	0.729926	-2.064941	9.768241	-0.039123	-0.069565	0.094729	0.247209	-0.007949	-0.670533	-0.995779	0.081094	0.042454	0.006814
10199	1.227988	-1.310440	10.012952	-0.131315	-0.053200	0.104690	0.246401	-0.004910	-0.670491	-0.995528	0.083702	0.043529	0.004799
10200	1.238425	-1.195657	9.821915	0.137374	-0.032856	0.057401	0.245349	-0.005456	-0.670480	-0.995726	0.081026	0.044195	0.003478
10201	1.354432	-1.514509	9.670645	0.205455	-0.025802	0.043727	0.243277	-0.012204	-0.669994	-0.996028	0.076861	0.044882	0.002436
10202	1.352718	-1.418130	9.722238	0.171531	-0.003049	0.033007	0.241748	-0.019918	-0.672395	-0.996280	0.073479	0.044996	0.001613
10203	0.895420	-1.212134	9.851122	0.039253	0.025077	0.007649	0.242957	-0.023649	-0.672841	-0.996358	0.072586	0.044727	0.001518
10204	0.891698	-1.047118	9.533407	-0.157417	0.019909	-0.021958	0.242408	-0.020474	-0.671758	-0.996136	0.075708	0.044452	0.002120
10205	0.891011	-1.149886	9.746128	-0.069510	-0.016704	-0.088445	0.241980	-0.015231	-0.671178	-0.996009	0.076882	0.045150	0.003973
10206	0.890137	-1.261529	9.415596	-0.015569	-0.025247	-0.139206	0.240773	-0.011086	-0.671901	-0.995943	0.077075	0.045961	0.006721
10207	0.796961	-1.462534	9.515029	0.045259	-0.051451	-0.147684	0.239186	-0.009973	-0.672127	-0.995939	0.075910	0.047442	0.009591
10208	0.829954	-1.573670	9.436560	-0.013818	-0.070710	-0.146453	0.236953	-0.011340	-0.672367	-0.995813	0.076066	0.049165	0.012410
10209	0.829371	-1.672990	9.990593	0.061220	-0.044599	-0.128221	0.234972	-0.009950	-0.673497	-0.995824	0.074610	0.050467	0.014879
10210	0.831569	-1.373981	10.246362	0.051353	-0.027175	-0.122888	0.233130	-0.009939	-0.674382	-0.995827	0.073478	0.051302	0.017232
10211	1.046420	-1.035068	9.935971	0.097132	0.004364	-0.135646	0.231040	-0.013238	-0.674383	-0.995921	0.071269	0.051636	0.019879
10212	1.209951	-1.119067	9.625968	0.097254	0.011422	-0.152421	0.231046	-0.014894	-0.673617	-0.995999	0.069177	0.051759	0.022826
10213	1.386586	-1.404449	9.563482	-0.013693	0.002615	-0.155134	0.230126	-0.014612	-0.674774	-0.995905	0.069155	0.052118	0.025978
10214	1.202402	-1.503434	9.758604	0.000556	-0.002633	-0.147969	0.229446	-0.011160	-0.674339	-0.995816	0.068999	0.052470	0.028919
10215	1.192826	-1.489185	9.674733	-0.137237	0.013081	-0.140097	0.229302	-0.008953	-0.674445	-0.995548	0.071459	0.052529	0.031915
10216	1.121346	-1.358388	9.792214	-0.151516	0.018342	-0.148948	0.227151	-0.002321	-0.673434	-0.995241	0.074316	0.052375	0.035062
10217	1.222024	-1.460344	9.742106	-0.060187	0.031497	-0.158859	0.227907	0.003468	-0.672997	-0.995063	0.075212	0.052146	0.038377
10218	1.077053	-1.464755	9.502974	-0.002876	0.037736	-0.161014	0.228149	0.006915	-0.672444	-0.994964	0.075081	0.051730	0.041641
10219	1.163681	-1.504197	9.410446	0.004209	0.020202	-0.147840	0.227086	0.008162	-0.671894	-0.994859	0.074723	0.051756	0.044651
10220	1.140911	-1.657177	9.663637	0.098872	0.016612	-0.117234	0.226433	0.007062	-0.671895	-0.994909	0.072629	0.051784	0.046902
10221	0.945615	-1.617025	9.711447	0.005751	0.048078	-0.093941	0.227760	0.005951	-0.672448	-0.994871	0.072287	0.051161	0.048874
10222	1.186632	-1.677012	9.586107	-0.055049	0.046284	-0.100641	0.227348	0.008988	-0.672673	-0.994732	0.073244	0.050427	0.050993
10223	1.093723	-1.837447	9.582662	-0.039184	0.037453	-0.051216	0.229570	0.011596	-0.671767	-0.994652	0.073876	0.049908	0.052143
10224	1.334143	-1.638166	9.294478	0.026026	0.006779	-0.027967	0.228777	0.012429	-0.672399	-0.994663	0.073334	0.049937	0.052677
10225	1.507375	-1.387114	9.247803	-0.003625	-0.034440	-0.009827	0.228524	0.010499	-0.672414	-0.994602	0.073390	0.050849	0.052869
10226	1.401167	-1.390249	9.525067	-0.119964	-0.037991	-0.013307	0.227458	0.012160	-0.671860	-0.994365	0.075813	0.051592	0.053190
10227	1.295748	-1.287182	9.926115	-0.124442	-0.008297	-0.014069	0.225848	0.016996	-0.671657	-0.994138	0.078238	0.051877	0.053633
10228	1.289857	-1.097207	9.899509	-0.013618	-0.004834	0.015871	0.224919	0.017138	-0.669947	-0.994124	0.078541	0.052028	0.053319
10229	1.075685	-0.983468	9.580619	0.201256	0.017261	0.001751	0.224535	0.015209	-0.670090	-0.994442	0.074452	0.052128	0.053148
10230	0.862844	-1.021258	9.264780	0.173649	0.037541	-0.012413	0.225902	0.007754	-0.671880	-0.994715	0.070955	0.051679	0.053265
10231	1.017506	-1.003358	9.220391	-0.005220	0.047986	-0.025175	0.226301	0.006786	-0.671374	-0.994722	0.070896	0.050972	0.053882
10232	0.804365	-1.097504	9.350928	0.170260	0.039394	-0.056489	0.227892	0.004432	-0.670117	-0.994931	0.067418	0.050546	0.054884
10233	0.837051	-1.256288	9.420920	0.223976	0.023671	-0.071178	0.227392	0.000573	-0.671583	-0.995161	0.062775	0.050611	0.056141
10234	1.010551	-1.308039	9.457282	0.139891	-0.010496	-0.086958	0.227013	-0.002735	-0.670827	-0.995218	0.059924	0.051180	0.057714
10235	1.209326	-1.201327	9.466408	0.139854	-0.051674	-0.090670	0.225458	-0.006588	-0.672407	-0.995214	0.057032	0.052672	0.059348
10236	1.398149	-1.820006	9.770099	0.061043	-0.057061	-0.087929	0.223759	-0.008233	-0.673702	-0.995111	0.055802	0.054075	0.060963
10237	0.872451	-1.719703	9.768578	0.066339	-0.053449	-0.070076	0.220090	-0.011523	-0.674722	-0.995028	0.054447	0.055482	0.062257
10238	0.809758	-1.704980	9.704397	-0.034118	-0.055324	-0.014397	0.218765	-0.010551	-0.674171	-0.994906	0.055190	0.056651	0.062509
10239	0.843180	-1.428002	9.913980	-0.171943	-0.065922	-0.013635	0.216244	-0.007226	-0.674882	-0.994607	0.058691	0.057911	0.062923
10240	1.418206	-1.725519	10.044991	-0.120256	-0.081932	0.021694	0.213445	-0.002660	-0.673490	-0.994388	0.061221	0.059460	0.062516
10241	1.805100	-1.642720	9.792659	-0.211511	-0.061046	0.033347	0.211324	0.000663	-0.675512	-0.994073	0.065595	0.060538	0.062053
10242	1.615231	-1.848691	9.594856	-0.202672	-0.085491	0.054490	0.210238	0.005910	-0.675183	-0.993756	0.069805	0.062010	0.061078
10243	1.565656	-2.026397	9.559594	-0.261821	-0.087281	0.075180	0.207153	0.013926	-0.672970	-0.993337	0.075307	0.063506	0.059811
10244	1.207083	-2.192042	9.534347	-0.179702	-0.106483	0.112793	0.205547	0.017520	-0.672127	-0.993049	0.079156	0.065332	0.057615
10245	1.166559	-2.119471	9.566773	-0.156563	-0.125772	0.134066	0.202629	0.021537	-0.673347	-0.992756	0.082730	0.067601	0.054974
10246	1.444794	-2.042420	9.517193	-0.206784	-0.129419	0.160055	0.198651	0.025007	-0.672470	-0.992392	0.087201	0.069774	0.051831
10247	1.079144	-1.845026	9.426483	-0.110229	-0.131067	0.180291	0.195343	0.027508	-0.672787	-0.992165	0.089941	0.072092	0.048188
10248	1.286644	-1.870519	9.484484	-0.206988	-0.124233	0.208620	0.195056	0.030543	-0.671057	-0.991788	0.094473	0.074079	0.044084
10249	1.257153	-1.938040	9.351778	-0.128386	-0.129497	0.240013	0.189773	0.032779	-0.671737	-0.991521	0.097659	0.076204	0.039272
10250	1.490454	-1.734983	9.493896	-0.174936	-0.108632	0.248529	0.189228	0.035126	-0.670401	-0.991181	0.101595	0.077833	0.034352
10251	1.233844	-1.828856	9.603181	-0.221560	-0.096392	0.270318	0.188272	0.040924	-0.670590	-0.990716	0.106627	0.079146	0.029140
10252	1.389002	-1.750034	9.819049	-0.164310	-0.113077	0.262709	0.186819	0.041484	-0.670563	-0.990311	0.110364	0.080831	0.023885
10253	1.620063	-1.850885	9.676502	-0.405848	-0.100049	0.260909	0.185849	0.048799	-0.669041	-0.989307	0.118991	0.082131	0.019149
10254	1.789296	-1.821102	9.622511	-0.229555	-0.108772	0.253307	0.182654	0.054057	-0.668679	-0.988646	0.123988	0.083695	0.014174
10255	1.673688	-1.794675	10.104479	-0.285842	-0.075556	0.231899	0.182618	0.059712	-0.667580	-0.987831	0.130119	0.084625	0.009878
10256	1.530938	-1.482224	9.667089	-0.285426	-0.028903	0.167862	0.183216	0.069640	-0.666316	-0.987042	0.136047	0.084803	0.006912
10257	1.755623	-1.797285	9.459649	-0.124115	-0.015636	0.118731	0.182918	0.074191	-0.663789	-0.986680	0.138701	0.084863	0.004738
10258	1.590278	-2.291721	9.376081	0.105134	0.002092	0.079883	0.183839	0.075015	-0.664577	-0.986971	0.136764	0.084708	0.002959
10259	1.369736	-2.400888	9.295015	0.169677	-0.000371	0.053955	0.184407	0.068115	-0.665045	-0.987427	0.133484	0.084657	0.001605
10260	1.498546	-2.620931	9.240904	0.061587	-0.006455	0.014291	0.183107	0.065364	-0.665835	-0.987572	0.132293	0.084851	0.001141
10261	1.200918	-2.711923	9.401046	0.311264	-0.002799	0.000330	0.184215	0.057083	-0.667499	-0.988368	0.126129	0.084968	0.000593
10262	1.176129	-2.470584	9.605914	0.356078	-0.025512	-0.027570	0.182974	0.044815	-0.669558	-0.989188	0.119039	0.085649	0.000382
10263	1.395359	-2.535469	9.396590	0.015258	-0.032592	-0.040728	0.182590	0.043714	-0.671129	-0.989166	0.118662	0.086419	0.001073
10264	1.630155	-2.451215	9.232106	0.212990	-0.060568	-0.042963	0.178797	0.039598	-0.672938	-0.989547	0.114370	0.087830	0.001305
10265	1.905914	-2.377095	9.004666	0.152175	-0.064117	-0.043482	0.177509	0.034502	-0.673230	-0.989771	0.111293	0.089244	0.001744
10266	2.163093	-2.197254	8.694485	-0.009845	-0.101832	-0.028972	0.175411	0.032720	-0.673216	-0.989555	0.111432	0.091434	0.001968
10267	2.121347	-2.636623	8.843607	0.060642	-0.115027	0.004017	0.171737	0.031086	-0.675524	-0.989464	0.110283	0.093786	0.001521
10268	1.951562	-2.415378	9.186485	-0.016550	-0.113433	0.050251	0.169498	0.030684	-0.675494	-0.989204	0.110702	0.096026	0.000194
10269	1.735320	-2.662766	11.108173	0.054525	-0.082409	0.116060	0.166881	0.027940	-0.676525	-0.989149	0.109900	0.097470	-0.002393
10270	1.909831	-1.903476	11.307665	-0.075513	0.029217	0.214305	0.168067	0.027934	-0.676282	-0.989009	0.111807	0.096529	-0.006518
10271	2.189399	-1.250269	10.077517	-0.015583	0.092349	0.269724	0.170851	0.028745	-0.675912	-0.989096	0.112632	0.094167	-0.011616
10272	1.938817	-1.814363	9.020531	0.279367	-0.008914	0.334935	0.174065	0.020450	-0.676434	-0.989583	0.107731	0.093618	-0.018820
10273	1.524980	-2.291080	9.379122	0.196704	-0.012530	0.397783	0.175047	0.010926	-0.677848	-0.989791	0.104555	0.092999	-0.027086
10274	1.447912	-2.274884	9.759700	0.142546	-0.053045	0.480089	0.175892	0.001816	-0.678343	-0.989669	0.102589	0.093064	-0.037022
10275	1.871978	-1.729812	9.757502	0.308794	-0.020003	0.530750	0.178323	-0.008130	-0.678478	-0.989795	0.097412	0.092193	-0.048138
10276	1.639983	-1.074304	9.589192	0.153283	0.047443	0.521256	0.179476	-0.023725	-0.681129	-0.989609	0.095375	0.090185	-0.058692
10277	1.531030	-1.120969	9.781863	0.084756	0.071228	0.441557	0.182419	-0.030500	-0.682414	-0.989345	0.094474	0.087880	-0.067442
10278	1.419168	-1.563122	9.628737	0.146656	0.057408	0.403133	0.186520	-0.034111	-0.680425	-0.989132	0.092352	0.085878	-0.075585
10279	0.799214	-1.817483	9.813816	0.195866	0.055834	0.396567	0.188422	-0.044054	-0.680031	-0.988960	0.089123	0.083756	-0.083661
10280	1.532291	-1.944747	9.392653	-0.007335	0.025852	0.419413	0.190041	-0.050133	-0.680898	-0.988243	0.090006	0.082605	-0.091926
10281	1.684101	-1.639264	9.000709	-0.027261	0.013484	0.481812	0.189531	-0.053166	-0.680660	-0.987293	0.091245	0.081554	-0.101372
10282	1.708677	-1.599090	9.616213	-0.055935	0.005487	0.471868	0.191662	-0.056764	-0.680989	-0.986188	0.093120	0.080791	-0.110609
10283	2.136602	-1.871198	9.816079	-0.116681	0.009745	0.444817	0.192976	-0.056358	-0.680483	-0.984969	0.096021	0.080105	-0.119162
10284	1.719337	-2.131035	9.513871	-0.032541	-0.015396	0.436607	0.192990	-0.058565	-0.680766	-0.983794	0.097314	0.079741	-0.127751
10285	1.654525	-2.416551	9.578442	-0.105836	0.025736	0.429132	0.194314	-0.059124	-0.681574	-0.982499	0.100023	0.078780	-0.135957
10286	1.048943	-2.672435	9.301937	0.135918	0.052349	0.404691	0.195908	-0.062306	-0.679803	-0.981708	0.098120	0.076666	-0.144028
10287	1.322396	-2.916220	8.931468	-0.119931	0.031300	0.397339	0.197516	-0.066454	-0.680391	-0.980341	0.101112	0.075735	-0.151567
10288	0.797704	-2.693890	9.510546	-0.037886	0.003263	0.434154	0.198974	-0.067841	-0.680166	-0.978904	0.102506	0.075004	-0.160046
10289	0.825315	-2.527618	8.896964	0.017408	-0.047451	0.476708	0.196876	-0.070452	-0.679247	-0.977292	0.102707	0.075000	-0.169488
10290	0.713986	-2.232597	9.132037	0.081456	-0.102723	0.537864	0.197045	-0.076799	-0.679443	-0.975408	0.101553	0.075721	-0.180370
10291	0.658504	-1.899102	9.506464	0.190569	-0.101892	0.539620	0.193815	-0.086851	-0.682102	-0.973625	0.098257	0.075992	-0.191378
10292	0.861926	-1.810013	9.270206	0.031386	-0.096675	0.530511	0.191742	-0.093186	-0.682134	-0.971429	0.098057	0.076810	-0.202017
10293	0.551492	-1.658663	9.207331	0.136968	-0.124529	0.524256	0.189153	-0.101173	-0.682695	-0.969329	0.095646	0.077684	-0.212646
10294	0.693544	-1.721856	9.354386	0.025957	-0.124654	0.533961	0.185763	-0.106396	-0.684913	-0.966830	0.095414	0.079066	-0.223350
10295	0.939371	-1.451909	9.379402	0.143953	-0.103777	0.564837	0.182107	-0.112999	-0.684402	-0.964355	0.092971	0.079364	-0.234684
10296	0.980704	-1.407046	9.211328	0.169729	-0.110842	0.605534	0.177815	-0.122770	-0.685216	-0.961555	0.090110	0.079671	-0.246869
10297	0.911194	-1.340957	9.409760	0.367321	-0.124864	0.628101	0.173273	-0.134471	-0.686698	-0.958823	0.083288	0.079123	-0.259732
10298	1.090835	-1.551108	9.574028	0.358162	-0.132041	0.666679	0.169931	-0.149905	-0.686148	-0.955623	0.076759	0.078769	-0.273293
10299	1.225286	-1.658110	9.533185	0.419510	-0.151491	0.747181	0.164494	-0.166430	-0.687795	-0.951811	0.068923	0.078226	-0.288420
10300	1.089694	-1.709899	9.555389	0.380701	-0.158632	0.818277	0.157602	-0.183500	-0.687338	-0.947196	0.062006	0.078002	-0.304780
10301	1.368090	-1.956733	9.773660	0.437740	-0.179823	0.853723	0.149945	-0.205533	-0.686136	-0.942083	0.053792	0.077702	-0.321790
10302	1.380933	-1.842056	9.553761	0.217423	-0.144992	0.917475	0.142117	-0.219287	-0.687067	-0.935999	0.050151	0.078126	-0.339538
10303	1.390758	-2.837317	9.739306	0.399705	-0.149441	0.959110	0.134130	-0.230005	-0.685487	-0.929450	0.043055	0.077315	-0.358177
10304	1.398881	-3.053694	9.789622	0.379867	-0.075206	1.012057	0.125544	-0.250791	-0.684389	-0.922177	0.036980	0.075194	-0.377583
10305	1.289999	-2.071531	9.787434	0.344010	-0.043771	1.042103	0.119423	-0.265521	-0.682094	-0.914270	0.031863	0.072751	-0.397244
10306	1.142797	-1.725917	9.958508	0.376603	-0.064543	0.948972	0.110944	-0.283550	-0.678492	-0.906668	0.025804	0.070409	-0.415127
10307	0.981607	-0.949476	9.404040	-0.080257	-0.085366	0.885867	0.103341	-0.290130	-0.680268	-0.899002	0.027807	0.072293	-0.431040
10308	1.288826	-0.857198	8.902556	0.024760	-0.109667	0.819513	0.095173	-0.292709	-0.677692	-0.891653	0.027559	0.073674	-0.445834
10309	1.109371	-0.974999	9.248832	0.287795	-0.141077	0.803715	0.085735	-0.302315	-0.677774	-0.884300	0.022343	0.073314	-0.460586
10310	1.362646	-0.685060	9.538380	0.219702	-0.101048	0.829776	0.077888	-0.314552	-0.675690	-0.876463	0.018700	0.072782	-0.475569
10311	1.487587	-0.464364	10.453108	0.426621	-0.125532	0.746590	0.067108	-0.321531	-0.673247	-0.869205	0.011058	0.070779	-0.489235
10312	1.477057	-0.247880	10.431654	0.201756	-0.100796	0.621725	0.058209	-0.334728	-0.670504	-0.862936	0.007401	0.070498	-0.500316
10313	1.645272	-0.023232	10.389525	0.095046	-0.055067	0.492459	0.053235	-0.342014	-0.669066	-0.857902	0.005781	0.070557	-0.508914
10314	0.978415	0.265309	10.235169	0.266479	-0.038796	0.384765	0.047201	-0.348881	-0.666434	-0.853914	0.001312	0.068546	-0.515878
10315	0.795883	0.401610	10.295992	0.394073	-0.027949	0.267739	0.045941	-0.360740	-0.663662	-0.851090	-0.005522	0.065017	-0.520950
10316	1.078161	0.722402	9.737267	0.238882	0.015973	0.189217	0.042287	-0.368171	-0.662246	-0.849090	-0.009220	0.062358	-0.524473
10317	0.861647	0.832650	9.843745	0.212290	0.000400	0.127370	0.040729	-0.373821	-0.660060	-0.847714	-0.012918	0.060155	-0.526874
10318	1.195698	0.280786	9.558135	0.183963	0.014501	0.068851	0.039716	-0.381956	-0.658560	-0.846947	-0.015847	0.058069	-0.528260
10319	1.090736	-0.218301	9.680679	-0.114931	-0.011810	0.066504	0.038655	-0.381537	-0.657496	-0.846273	-0.014220	0.059503	-0.529225
10320	1.203728	-0.641045	10.155512	-0.134752	-0.025966	0.076752	0.037449	-0.377943	-0.657703	-0.845460	-0.012168	0.061472	-0.530350
10321	1.064831	-0.485433	10.350766	0.090698	-0.022413	0.078477	0.037329	-0.378217	-0.660705	-0.844584	-0.014091	0.060912	-0.531760
10322	1.087637	-0.660011	9.949608	-0.274210	0.048445	0.077803	0.036782	-0.373798	-0.662348	-0.843875	-0.008895	0.063113	-0.532741
10323	1.261324	-0.689734	10.111195	-0.057638	0.056323	0.065249	0.037298	-0.371731	-0.662466	-0.843268	-0.007462	0.062806	-0.533759
10324	0.889175	-1.414550	10.456960	0.119447	0.107128	0.082541	0.038758	-0.374085	-0.661468	-0.842494	-0.008276	0.059817	-0.535311
10325	0.492571	-0.811126	10.140465	-0.096266	0.164881	0.129891	0.040611	-0.374508	-0.662805	-0.841315	-0.004889	0.058105	-0.537391
10326	1.120351	-0.450925	9.192275	-0.003877	0.118628	0.093294	0.045732	-0.370259	-0.663884	-0.840444	-0.003487	0.056241	-0.538961
10327	1.317733	-0.849463	8.359241	-0.099618	0.044355	0.093086	0.047574	-0.369717	-0.663776	-0.839500	-0.001383	0.056623	-0.540399
10328	1.357120	-1.102747	9.004891	-0.199098	-0.022308	0.090280	0.044399	-0.367216	-0.664616	-0.838486	0.001774	0.059232	-0.541691
10329	0.814964	-0.944200	9.131558	-0.208095	-0.027448	0.097437	0.044244	-0.361143	-0.667945	-0.837386	0.004954	0.062023	-0.543059
10330	0.509425	-0.459680	9.490652	-0.100634	-0.032595	0.068425	0.041601	-0.359472	-0.669063	-0.836578	0.006323	0.063736	-0.544091
10331	0.267895	-0.493769	10.311883	-0.277666	0.009342	0.030325	0.039966	-0.349667	-0.669854	-0.836219	0.010993	0.066627	-0.544223
10332	0.489831	-0.533174	10.576285	-0.032338	0.037374	-0.006637	0.039674	-0.344009	-0.671098	-0.836318	0.011883	0.066437	-0.544074
10333	0.761582	-0.334844	10.057100	0.134281	0.044507	-0.032743	0.041278	-0.348018	-0.670770	-0.836771	0.009952	0.064227	-0.543681
10334	0.740297	-0.591386	9.482340	0.034187	0.041142	-0.044973	0.043926	-0.350655	-0.669793	-0.837308	0.009721	0.063257	-0.542973
10335	0.750218	-0.548742	9.295284	0.060961	0.014031	-0.032530	0.044060	-0.351069	-0.669538	-0.837700	0.008683	0.062340	-0.542492
10336	0.829220	-0.649868	9.461674	0.221973	-0.018342	-0.038572	0.044891	-0.358524	-0.668712	-0.838114	0.004669	0.060326	-0.542129
10337	0.840047	-0.836381	9.846373	0.021494	0.002504	-0.031195	0.044110	-0.361004	-0.667551	-0.838467	0.004178	0.060028	-0.541620
10338	1.242849	-0.569553	10.038233	0.109164	-0.016870	-0.037747	0.044769	-0.361836	-0.666264	-0.838850	0.002072	0.059213	-0.541129
10339	1.300245	-0.638239	9.746143	0.108505	-0.009724	-0.080046	0.045175	-0.364599	-0.664732	-0.839715	-0.000083	0.058201	-0.539900
10340	1.115337	-0.820674	9.392351	0.052154	-0.022735	-0.078716	0.045447	-0.365980	-0.664750	-0.840525	-0.001344	0.058101	-0.538647
10341	1.368457	-0.876005	9.247734	0.053012	-0.007940	-0.062879	0.044668	-0.368735	-0.663592	-0.841197	-0.002520	0.057694	-0.537636
10342	1.422774	-1.062535	9.737805	0.091480	-0.046488	-0.087476	0.044152	-0.371216	-0.662956	-0.842059	-0.004707	0.057569	-0.536284
10343	1.332100	-0.908137	9.658649	-0.116043	-0.049979	-0.097753	0.044280	-0.370803	-0.662563	-0.843060	-0.003513	0.059721	-0.534482
10344	1.490151	-0.423037	9.816676	-0.110509	-0.046479	-0.134660	0.043985	-0.363626	-0.665357	-0.844431	-0.002355	0.061758	-0.532086
10345	1.165826	-0.876422	10.167553	0.014927	-0.039304	-0.183069	0.043723	-0.364729	-0.664059	-0.846327	-0.003368	0.062348	-0.528992
10346	0.934516	-1.159298	10.670997	-0.282193	0.042775	-0.159382	0.043956	-0.357831	-0.666343	-0.848045	0.001615	0.064679	-0.525959
10347	0.835585	-0.792353	10.075234	-0.183687	0.091041	-0.145154	0.046827	-0.351223	-0.668930	-0.849675	0.005418	0.065159	-0.523237
10348	0.477941	-0.106215	8.591333	-0.183393	0.066138	-0.172278	0.051550	-0.346695	-0.669609	-0.851513	0.008955	0.066055	-0.520078
10349	0.258908	-0.340601	8.465554	-0.145691	-0.043870	-0.229657	0.052310	-0.339800	-0.671900	-0.853810	0.010591	0.068396	-0.515963
10350	0.524287	-1.073937	9.223902	-0.138701	-0.133308	-0.244275	0.051881	-0.334556	-0.671059	-0.856075	0.011201	0.072238	-0.511657
10351	0.670245	-1.627921	10.124735	-0.027973	-0.133549	-0.224260	0.049375	-0.333437	-0.672575	-0.858162	0.009958	0.074887	-0.507791
10352	0.869151	-1.517416	10.588134	-0.167701	-0.081332	-0.188128	0.048823	-0.328743	-0.673303	-0.859821	0.011672	0.078107	-0.504451
10353	0.755062	-1.257334	10.402245	-0.022648	-0.032220	-0.190326	0.047632	-0.327356	-0.674314	-0.861681	0.011451	0.078947	-0.501141
10354	0.744328	-1.384514	9.684680	0.186818	-0.018009	-0.188755	0.048160	-0.329016	-0.671600	-0.863481	0.007696	0.077511	-0.498331
10355	0.667952	-1.239120	9.057336	0.184978	-0.052026	-0.169439	0.047546	-0.337015	-0.671669	-0.865108	0.003777	0.076591	-0.495689
10356	0.772953	-1.406567	8.838204	-0.153311	-0.101992	-0.161572	0.048341	-0.337571	-0.671687	-0.866332	0.005097	0.079973	-0.492999
10357	0.780879	-1.664856	9.339868	-0.194813	-0.147717	-0.114523	0.045144	-0.331345	-0.672490	-0.867191	0.006951	0.084465	-0.490711
10358	1.129621	-1.540776	9.905473	-0.017064	-0.136647	-0.059529	0.041961	-0.327878	-0.672799	-0.867471	0.005752	0.087094	-0.489771
10359	1.529032	-1.071966	10.070844	0.024053	-0.102712	-0.042392	0.037749	-0.329235	-0.672748	-0.867706	0.004392	0.088654	-0.489089
10360	1.864464	-0.757777	9.848052	0.058153	-0.095731	-0.054486	0.035641	-0.329224	-0.672977	-0.867993	0.002294	0.089835	-0.488378
10361	1.769320	-0.891853	9.806475	0.136163	-0.113073	-0.096274	0.031703	-0.332513	-0.672689	-0.868727	-0.001239	0.090500	-0.486951
10362	2.097518	-1.257670	9.782614	-0.084046	-0.077418	-0.064438	0.029609	-0.335952	-0.671387	-0.869079	-0.000716	0.092746	-0.485901
10363	1.801214	-0.833274	10.167374	-0.332731	-0.046839	-0.074784	0.028914	-0.328635	-0.673261	-0.869697	0.004569	0.096846	-0.483970
10364	1.830072	-0.870058	10.796376	-0.195035	0.028247	-0.049748	0.030479	-0.324227	-0.675589	-0.870139	0.008084	0.098332	-0.482829
10365	1.641191	-0.265259	10.672775	-0.073063	0.101931	-0.084537	0.032961	-0.320102	-0.675586	-0.871137	0.010227	0.097316	-0.481191
10366	1.585947	-0.193195	9.715149	-0.063053	0.124910	-0.087853	0.035964	-0.313495	-0.678175	-0.872177	0.012310	0.095849	-0.479551
10367	1.184367	-0.632654	9.703948	-0.015568	0.121591	-0.105111	0.039638	-0.311308	-0.676643	-0.873411	0.013559	0.093915	-0.477650
10368	0.945210	-0.640904	9.542489	0.061196	0.081390	-0.072020	0.041903	-0.315735	-0.676069	-0.874231	0.013086	0.092013	-0.476532
10369	1.116215	-1.041401	9.574862	0.062950	0.074334	-0.069523	0.045879	-0.320034	-0.675128	-0.875048	0.012578	0.090117	-0.475407
10370	1.231413	-0.819459	10.085928	-0.053528	0.065359	-0.049257	0.048772	-0.317980	-0.676195	-0.875593	0.014003	0.089579	-0.474463
10371	1.436332	-0.527721	10.053867	-0.037276	0.053134	-0.082669	0.050079	-0.315227	-0.677623	-0.876467	0.015001	0.088996	-0.472928
10372	1.226183	-0.876998	10.133378	0.070207	0.072519	-0.106498	0.051134	-0.316338	-0.675693	-0.877601	0.014224	0.087177	-0.471184
10373	1.011241	-0.875823	9.969417	0.184840	0.098049	-0.117838	0.055249	-0.321465	-0.675285	-0.878932	0.011685	0.083699	-0.469399
10374	0.679016	-1.057421	9.513560	0.077633	0.144616	-0.128071	0.059083	-0.324522	-0.673286	-0.880372	0.011422	0.080542	-0.467256
10375	0.875170	-1.300976	9.021191	-0.024376	0.126244	-0.119286	0.062908	-0.323714	-0.675032	-0.881686	0.012863	0.078511	-0.465081
10376	0.995132	-1.399096	8.701787	-0.003002	0.074625	-0.104386	0.067399	-0.325671	-0.674206	-0.882751	0.013404	0.077335	-0.463239
10377	0.924787	-1.783170	8.770078	-0.040885	0.023766	-0.056441	0.070298	-0.325410	-0.674378	-0.883303	0.014334	0.077263	-0.462170
10378	0.983059	-1.753367	9.226552	0.012472	-0.004454	-0.005068	0.068824	-0.321678	-0.673536	-0.883325	0.014023	0.077314	-0.462129
10379	1.174000	-1.387249	9.099334	-0.039636	-0.029109	0.040304	0.068828	-0.322091	-0.674062	-0.882896	0.014631	0.078157	-0.462787
10380	1.228459	-1.202322	9.149056	0.021096	-0.039670	0.060996	0.066189	-0.321939	-0.673759	-0.882249	0.013944	0.078730	-0.463944
10381	1.551115	-1.338778	9.394651	0.140930	-0.041545	0.066138	0.064624	-0.325518	-0.672727	-0.881604	0.011295	0.078137	-0.465340
10382	1.455272	-1.228002	9.194871	0.083618	-0.034536	0.085187	0.062927	-0.328682	-0.672342	-0.880744	0.009589	0.078034	-0.467022
10383	1.435621	-1.271437	9.098408	0.083494	-0.039825	0.113364	0.061761	-0.331849	-0.673138	-0.879633	0.008047	0.077963	-0.469152
10384	1.189947	-1.541726	9.748725	0.068909	-0.038235	0.153801	0.059674	-0.336529	-0.671979	-0.878109	0.006672	0.078049	-0.472004
10385	1.021229	-1.860310	10.532409	-0.028046	0.036711	0.223828	0.058361	-0.338178	-0.670671	-0.876036	0.008036	0.077674	-0.475881
10386	1.281135	-0.946010	9.728351	-0.047827	0.050661	0.276731	0.054938	-0.338711	-0.671146	-0.873438	0.009743	0.077281	-0.480664
10387	1.375293	-0.940310	9.472850	-0.010110	0.022772	0.245161	0.053876	-0.337464	-0.671118	-0.871099	0.010680	0.076975	-0.484920
10388	1.344587	-1.209250	10.325611	0.032615	0.020812	0.268311	0.053487	-0.338289	-0.671642	-0.868510	0.010684	0.076322	-0.489644
10389	1.402405	-0.542122	9.977088	0.027418	0.022661	0.244615	0.051915	-0.340764	-0.670729	-0.866140	0.010943	0.075655	-0.493921
10390	0.956126	-0.143973	10.048002	0.147632	0.008976	0.170756	0.049822	-0.343788	-0.670467	-0.864469	0.008688	0.074087	-0.497121
10391	0.792025	-0.119606	9.732458	0.153202	-0.013558	0.128480	0.049068	-0.351235	-0.668833	-0.863192	0.006192	0.072786	-0.499563
10392	1.004143	-0.174050	9.773262	0.139088	-0.025765	0.078912	0.047505	-0.355642	-0.667027	-0.862352	0.003602	0.071914	-0.501163
10393	1.071487	-0.208544	9.676151	0.125023	-0.014277	0.029480	0.046999	-0.360884	-0.664462	-0.862047	0.001403	0.070895	-0.501844
10394	1.198238	-0.386910	9.874887	-0.028811	-0.016972	0.008885	0.045689	-0.361704	-0.665494	-0.861901	0.001696	0.071560	-0.501999
10395	1.098289	-0.529431	10.205771	0.000755	-0.006466	-0.006729	0.044891	-0.360872	-0.664822	-0.861965	0.001647	0.071647	-0.501877
10396	1.505248	-0.354256	10.324441	0.023216	0.005688	-0.025996	0.045949	-0.361430	-0.664843	-0.862209	0.001221	0.071400	-0.501493
10397	1.536731	0.007578	9.963022	-0.094544	0.023355	-0.084875	0.047796	-0.361025	-0.665911	-0.863095	0.002951	0.071938	-0.499883
10398	1.531223	-0.068706	9.385391	0.011274	0.002611	-0.128239	0.048314	-0.359925	-0.665125	-0.864348	0.002551	0.071871	-0.497726
10399	1.363748	-0.524532	9.338336	0.016682	-0.011287	-0.142390	0.048978	-0.360480	-0.665662	-0.865753	0.001892	0.071910	-0.495275
10400	1.123621	-1.017524	9.536620	-0.080187	-0.002637	-0.095514	0.050955	-0.359938	-0.666209	-0.866651	0.003070	0.072837	-0.493560
10401	0.795336	-1.013706	9.948064	-0.059027	-0.018496	-0.042457	0.050806	-0.356902	-0.666437	-0.867044	0.003824	0.073742	-0.492729
10402	0.513201	-0.613060	9.681124	-0.008982	-0.011409	-0.017222	0.050805	-0.355798	-0.667861	-0.867171	0.003797	0.074113	-0.492450
10403	0.528710	-0.477794	9.908459	0.014173	-0.049974	-0.010125	0.050150	-0.356622	-0.667729	-0.867206	0.003036	0.074796	-0.492290
10404	0.698512	-0.368627	9.860182	-0.051941	-0.051737	-0.030027	0.048017	-0.353852	-0.665582	-0.867404	0.003339	0.076290	-0.491710
10405	0.939618	-0.423143	9.951205	-0.130575	-0.038671	-0.051786	0.046951	-0.352053	-0.665287	-0.867853	0.005131	0.078174	-0.490606
10406	0.726695	-0.503656	10.608228	-0.087699	0.002367	-0.042480	0.045610	-0.347493	-0.666265	-0.868250	0.006567	0.079081	-0.489740
10407	0.899068	-0.018488	10.037921	0.048561	0.051522	-0.066803	0.046398	-0.346117	-0.667568	-0.869005	0.006094	0.077605	-0.488642
10408	1.132869	0.285067	9.224662	0.184965	0.051810	-0.131886	0.050100	-0.349311	-0.665438	-0.870380	0.003139	0.074996	-0.486626
10409	0.954856	-0.304336	9.515032	0.084837	0.020376	-0.170693	0.051951	-0.350977	-0.664178	-0.872087	0.001537	0.073694	-0.483767
10410	1.069769	-1.140178	10.189383	0.013204	0.060442	-0.170409	0.052621	-0.352636	-0.664466	-0.873811	0.001599	0.072601	-0.480812
10411	1.722875	-0.977448	10.012578	0.159829	0.056757	-0.141316	0.056866	-0.357903	-0.663147	-0.875264	-0.000904	0.069969	-0.478557
10412	1.561858	-1.180745	9.189689	0.142158	0.051796	-0.170516	0.059801	-0.364818	-0.661956	-0.876947	-0.003177	0.067782	-0.475773
10413	1.372732	-1.631032	9.325537	-0.139072	0.018397	-0.124260	0.059360	-0.357366	-0.661093	-0.878167	-0.000743	0.068715	-0.473392
10414	1.372587	-2.004726	9.821136	-0.041138	0.026854	-0.030199	0.061718	-0.353929	-0.662399	-0.878479	0.000151	0.068717	-0.472814
10415	1.168017	-1.579098	10.056111	0.090901	0.058182	0.059136	0.062782	-0.355590	-0.662170	-0.878003	-0.000760	0.066811	-0.473968
10416	1.033573	-0.785251	9.756368	0.046158	0.059975	0.074006	0.062264	-0.357519	-0.661660	-0.877366	-0.000945	0.065405	-0.475342
10417	0.695877	-0.384464	9.393775	-0.000282	0.030418	0.058772	0.064387	-0.359738	-0.661975	-0.876853	-0.000514	0.064841	-0.476365
10418	0.683004	-0.486325	9.085088	0.098285	-0.011398	0.022320	0.063474	-0.361803	-0.661460	-0.876612	-0.002358	0.064189	-0.476892
10419	0.755330	-0.514608	9.459060	0.024834	-0.039516	0.021647	0.062942	-0.361524	-0.660666	-0.876361	-0.003077	0.064596	-0.477293
10420	0.781115	-0.638430	9.933274	0.032010	-0.032583	0.005820	0.062953	-0.363732	-0.660036	-0.876252	-0.003982	0.064946	-0.477440
10421	1.180467	-0.520305	10.253234	0.024882	-0.018748	-0.004859	0.061115	-0.364273	-0.661318	-0.876281	-0.004533	0.064981	-0.477377
10422	1.337133	-0.883742	9.783859	0.008913	0.016328	-0.013771	0.060065	-0.366200	-0.659756	-0.876420	-0.004593	0.064693	-0.477159
10423	1.451405	-1.108673	9.667331	-0.005524	0.014504	0.014237	0.060989	-0.365929	-0.660420	-0.876310	-0.004257	0.064469	-0.477395
10424	1.968812	-1.005630	9.289131	0.108902	0.006515	0.044875	0.061515	-0.366760	-0.658610	-0.875868	-0.006087	0.063402	-0.478329
10425	1.445240	-0.611576	9.396715	0.073893	0.000451	0.067744	0.061015	-0.371448	-0.658779	-0.875213	-0.007224	0.062721	-0.479600
10426	0.812612	-0.613217	9.606439	-0.039900	0.003988	0.098835	0.060093	-0.371305	-0.659155	-0.874256	-0.006405	0.063131	-0.481300
10427	0.603725	-0.786845	9.711991	0.124537	-0.029243	0.128135	0.057064	-0.371978	-0.659116	-0.872969	-0.008608	0.062467	-0.483682
10428	0.517877	-0.650096	10.166132	0.088625	-0.031111	0.142890	0.056166	-0.376527	-0.658756	-0.871518	-0.010319	0.062260	-0.486286
10429	0.650757	-0.300229	10.082487	0.014461	-0.024123	0.127429	0.055787	-0.379422	-0.658779	-0.870250	-0.010533	0.062540	-0.488511
10430	0.800418	-0.297560	9.763987	0.047751	-0.022266	0.095919	0.052487	-0.379404	-0.657685	-0.869265	-0.011503	0.062565	-0.490237
10431	0.867337	-0.381142	9.344267	-0.018324	-0.037908	0.072442	0.052117	-0.384784	-0.656167	-0.868519	-0.011350	0.063379	-0.491457
10432	1.262420	-0.522696	9.680505	-0.068369	-0.050293	0.045442	0.049603	-0.382286	-0.657670	-0.868013	-0.010641	0.065018	-0.492151
10433	1.343578	-0.666501	10.053072	-0.177541	-0.037288	0.041107	0.048255	-0.376622	-0.658506	-0.867598	-0.007761	0.067395	-0.492616
10434	1.398360	-0.431535	9.949554	-0.049622	-0.015416	0.058014	0.046648	-0.371922	-0.659088	-0.867005	-0.007015	0.068243	-0.493555
10435	1.473222	-0.082038	9.597233	-0.116466	0.019695	0.022463	0.046376	-0.369712	-0.660497	-0.866830	-0.004694	0.069040	-0.493779
10436	1.230697	-0.231423	9.679321	0.022182	0.018028	0.027033	0.047694	-0.368891	-0.661552	-0.866575	-0.004905	0.068594	-0.494286
10437	1.156474	-0.478733	9.629051	-0.084285	0.026784	0.028024	0.046765	-0.367782	-0.661527	-0.866348	-0.003084	0.068950	-0.494649
10438	1.014897	-0.361452	9.867148	0.017579	-0.010855	0.041028	0.047292	-0.367647	-0.661664	-0.865915	-0.003482	0.069050	-0.495391
10439	1.109369	-0.323383	9.972518	-0.123701	-0.017012	0.017043	0.047544	-0.365855	-0.661389	-0.865735	-0.001442	0.070545	-0.495504
10440	1.181499	-0.367228	9.976198	0.014172	0.014526	0.007557	0.044769	-0.364460	-0.661855	-0.865669	-0.001576	0.070236	-0.495663
10441	1.302613	-0.306417	9.721098	0.033942	0.006706	-0.006445	0.045698	-0.364602	-0.663436	-0.865748	-0.002089	0.069756	-0.495590
10442	1.248730	-0.407480	9.568991	-0.037488	0.019921	-0.031591	0.044913	-0.365702	-0.663304	-0.866078	-0.001329	0.069864	-0.495001
10443	1.324409	-0.638208	9.818036	0.043058	0.019901	-0.044297	0.047271	-0.364198	-0.661499	-0.866550	-0.001938	0.069073	-0.494284
10444	1.078254	-0.617069	9.810789	0.026925	0.030447	-0.034605	0.048731	-0.366000	-0.661278	-0.866922	-0.002194	0.068361	-0.493728
10445	0.958129	-0.529715	9.755150	-0.006218	0.024339	-0.026002	0.050584	-0.366146	-0.663134	-0.867220	-0.001877	0.067973	-0.493260
10446	1.039699	-0.607029	9.849690	0.082262	0.016407	-0.009567	0.049529	-0.365865	-0.663376	-0.867323	-0.003197	0.066960	-0.493211
10447	1.080954	-0.574089	9.715127	0.041113	0.020779	-0.006329	0.049525	-0.366280	-0.661554	-0.867418	-0.003708	0.066166	-0.493147
10448	1.232781	-0.618374	9.778197	0.026710	0.010185	0.007570	0.051115	-0.368358	-0.660424	-0.867345	-0.004103	0.065809	-0.493320
10449	1.247394	-0.599400	9.727819	0.130628	0.019900	-0.016310	0.051134	-0.372084	-0.659679	-0.867526	-0.006193	0.064157	-0.493198
10450	1.136244	-0.608254	9.695030	-0.028625	0.023397	-0.016544	0.050349	-0.372769	-0.660457	-0.867710	-0.005529	0.064114	-0.492888
10451	1.146037	-0.589133	9.680745	-0.012431	0.032190	-0.033135	0.051775	-0.369328	-0.659140	-0.868086	-0.005035	0.063665	-0.492289
10452	1.068221	-0.665464	9.690152	-0.006182	0.023464	-0.033114	0.051789	-0.371260	-0.659811	-0.868430	-0.004781	0.063398	-0.491718
10453	1.049362	-0.602654	9.731894	-0.087635	0.018177	-0.028422	0.053622	-0.368924	-0.660207	-0.868746	-0.003105	0.063935	-0.491103
10454	1.131355	-0.617734	9.728610	0.010766	0.018171	-0.024208	0.055861	-0.368522	-0.660237	-0.868997	-0.003186	0.063595	-0.490704
10455	0.972030	-0.611619	9.749282	-0.001793	0.012947	-0.018982	0.054803	-0.367412	-0.660993	-0.869206	-0.003038	0.063382	-0.490362
10456	1.000932	-0.617126	9.595156	-0.080559	0.004181	-0.010783	0.055585	-0.366590	-0.659692	-0.869309	-0.001653	0.064181	-0.490082
10457	1.111659	-0.670497	9.728173	-0.018843	-0.008104	-0.013949	0.054788	-0.364653	-0.661226	-0.869441	-0.001405	0.064505	-0.489805
10458	1.147946	-0.663374	9.790429	0.003481	-0.011639	-0.006761	0.055454	-0.365622	-0.661507	-0.869481	-0.001630	0.064757	-0.489700
10459	1.222518	-0.700308	9.700438	-0.096724	0.009314	0.000487	0.057289	-0.363839	-0.661386	-0.869495	0.000160	0.065551	-0.489573
10460	1.244004	-0.734202	9.683039	0.033894	0.011089	0.004076	0.056231	-0.363557	-0.660846	-0.869457	-0.000357	0.065110	-0.489699
10461	1.145019	-0.728867	9.602241	0.003388	-0.001163	0.021465	0.054659	-0.364099	-0.663045	-0.869249	-0.000384	0.065117	-0.490066
10462	1.221561	-0.834916	9.725335	-0.057416	0.009295	0.012201	0.053593	-0.361610	-0.663787	-0.869126	0.000679	0.065602	-0.490220
10463	1.231295	-0.825283	9.754202	-0.007346	0.004911	0.017835	0.054766	-0.360375	-0.661966	-0.868961	0.000897	0.065623	-0.490510
10464	1.195057	-0.825227	9.680012	-0.030625	0.009290	0.024744	0.054253	-0.362304	-0.662890	-0.868713	0.001510	0.065845	-0.490917
10465	1.255477	-0.820646	9.758853	-0.002040	0.009244	0.032863	0.054251	-0.361752	-0.663276	-0.868405	0.001700	0.065751	-0.491475
10466	1.202777	-0.758020	9.654281	0.021253	0.018038	0.032215	0.055051	-0.364240	-0.661748	-0.868095	0.001508	0.065311	-0.492081
10467	1.195840	-0.714707	9.642822	-0.066482	0.005750	0.040354	0.054246	-0.361062	-0.662878	-0.867703	0.002788	0.065922	-0.492684
10468	1.087679	-0.646330	9.704624	0.049769	0.006642	0.053586	0.053982	-0.361199	-0.662484	-0.867169	0.002018	0.065397	-0.493698
10469	1.102381	-0.617493	9.733669	0.028288	-0.002995	0.051633	0.052806	-0.363676	-0.661708	-0.866657	0.001576	0.065226	-0.494620
10470	1.102404	-0.615014	9.757731	0.019456	0.013672	0.030481	0.052683	-0.364503	-0.662758	-0.866352	0.001370	0.064878	-0.495200
10471	1.020231	-0.626280	9.796764	0.108955	0.002361	0.020539	0.052947	-0.365333	-0.661466	-0.866154	-0.000461	0.063814	-0.495686
10472	1.121386	-0.660952	9.728199	0.017677	-0.029168	0.016199	0.051240	-0.367394	-0.660025	-0.865936	-0.001079	0.064227	-0.496012
10473	1.224698	-0.733918	9.726469	0.000690	-0.023946	0.014286	0.050323	-0.368078	-0.660540	-0.865765	-0.001304	0.064700	-0.496249
10474	1.260228	-0.830422	9.720246	-0.023427	-0.016944	0.007056	0.050050	-0.367249	-0.659484	-0.865651	-0.001102	0.065309	-0.496369
10475	1.294376	-0.782584	9.720502	-0.027096	-0.001264	0.031758	0.050325	-0.367802	-0.661581	-0.865334	-0.000596	0.065680	-0.496872
10476	1.343177	-0.710910	9.687258	-0.002016	0.009238	0.030218	0.049005	-0.366966	-0.662596	-0.865020	-0.000475	0.065623	-0.497427
10477	1.164399	-0.723855	9.717491	-0.048587	0.011000	0.039628	0.048740	-0.366412	-0.663109	-0.864639	0.000531	0.066006	-0.498038
10478	1.165329	-0.593977	9.718977	-0.045921	-0.008250	0.038723	0.049253	-0.364346	-0.662444	-0.864215	0.001249	0.066689	-0.498681
10479	1.155486	-0.622499	9.805254	-0.002079	-0.004750	0.037288	0.046874	-0.363506	-0.662269	-0.863836	0.001284	0.066881	-0.499312
10480	1.128796	-0.641422	9.841316	-0.055735	-0.004746	0.029851	0.047407	-0.364336	-0.662416	-0.863497	0.002193	0.067602	-0.499798
10481	0.984289	-0.587485	9.807134	-0.006590	-0.002973	0.046132	0.047541	-0.363508	-0.664497	-0.863031	0.002332	0.067800	-0.500575
10482	1.064107	-0.566697	9.729777	0.075807	-0.004670	0.029966	0.047545	-0.363783	-0.665021	-0.862703	0.000973	0.067203	-0.501224
10483	1.029925	-0.617132	9.667006	0.040967	0.003239	0.021811	0.047014	-0.364195	-0.663321	-0.862490	0.000316	0.066813	-0.501645
10484	1.193171	-0.752914	9.726522	-0.027066	-0.002969	0.024739	0.047807	-0.364338	-0.663596	-0.862210	0.000741	0.067218	-0.502071
10485	1.096232	-0.800379	9.688360	0.019468	-0.004666	0.023330	0.045962	-0.364880	-0.663051	-0.861970	0.000382	0.067184	-0.502489
10486	1.135373	-0.733028	9.789737	-0.003935	-0.011768	0.049569	0.045439	-0.365429	-0.663310	-0.861424	0.000353	0.067508	-0.503380
10487	1.232526	-0.652215	9.722534	0.015768	-0.004779	0.049727	0.044375	-0.364596	-0.662111	-0.860916	0.000089	0.067515	-0.504246
10488	1.150249	-0.675727	9.689327	0.022100	0.002283	0.037483	0.043722	-0.365420	-0.662501	-0.860510	-0.000264	0.067336	-0.504963
10489	1.109249	-0.670419	9.747421	0.058807	-0.001189	0.029819	0.043465	-0.367765	-0.660694	-0.860207	-0.001259	0.066846	-0.505544
10490	1.138625	-0.613084	9.694954	0.012302	-0.004691	0.025947	0.043086	-0.369693	-0.662012	-0.859904	-0.001530	0.066885	-0.506053
10491	1.160178	-0.641763	9.809798	0.019460	0.004032	0.025135	0.040304	-0.367747	-0.661429	-0.859654	-0.001805	0.066703	-0.506500
10492	1.170275	-0.579422	9.771975	0.008761	-0.015187	0.012661	0.040318	-0.369954	-0.661973	-0.859469	-0.002139	0.066958	-0.506780
10493	1.203965	-0.594250	9.728253	-0.084294	-0.004724	0.017296	0.041363	-0.367476	-0.663268	-0.859289	-0.000735	0.067978	-0.506952
10494	1.267213	-0.527573	9.670794	0.011404	0.004014	0.030357	0.040043	-0.366917	-0.663764	-0.858952	-0.000896	0.067876	-0.507537
10495	1.233496	-0.517453	9.748108	0.049892	0.011025	0.027149	0.041362	-0.367476	-0.663007	-0.858690	-0.001639	0.067268	-0.508060
10496	1.248214	-0.484026	9.705106	0.023071	0.018024	0.026101	0.041623	-0.367754	-0.661710	-0.858410	-0.001864	0.066807	-0.508591
10497	1.204133	-0.574641	9.848644	0.071412	0.026789	0.018546	0.041108	-0.370235	-0.661205	-0.858254	-0.002837	0.065709	-0.508993
10498	1.120260	-0.482775	9.787937	0.098217	0.016315	0.025798	0.041516	-0.372997	-0.660325	-0.857959	-0.004372	0.064513	-0.509633
10499	1.214183	-0.517258	9.762697	0.105439	0.018077	0.012605	0.041003	-0.374787	-0.661379	-0.857843	-0.006032	0.063216	-0.509973
10500	1.117094	-0.588510	9.810782	0.001699	0.012851	-0.001374	0.041540	-0.376584	-0.661274	-0.857824	-0.005980	0.063060	-0.510025
10501	1.078367	-0.598122	9.714872	0.010752	0.005939	-0.024232	0.041681	-0.378930	-0.659865	-0.858078	-0.006181	0.062933	-0.509611
10502	1.100083	-0.598483	9.652194	-0.064418	0.000669	-0.021279	0.042203	-0.377829	-0.660253	-0.858251	-0.005144	0.063657	-0.509242
10503	1.096979	-0.694677	9.648712	-0.039421	-0.002846	-0.010554	0.041791	-0.375344	-0.659439	-0.858359	-0.004549	0.064194	-0.508998
10504	1.116059	-0.728456	9.662579	-0.016218	0.002369	0.003719	0.042064	-0.375620	-0.661794	-0.858276	-0.004290	0.064401	-0.509113
10505	1.191586	-0.633012	9.605345	-0.003737	0.000583	0.015257	0.041254	-0.373410	-0.659934	-0.858122	-0.004234	0.064523	-0.509358
10506	1.254540	-0.609423	9.614686	-0.010933	-0.018695	0.017764	0.041397	-0.374789	-0.660993	-0.857862	-0.004263	0.065039	-0.509729
10507	1.227775	-0.644638	9.828409	0.024785	-0.009127	0.030392	0.040746	-0.376165	-0.660997	-0.857538	-0.004778	0.065046	-0.510270
10508	1.222777	-0.666423	9.770521	-0.084342	-0.011753	0.024298	0.039940	-0.374230	-0.659922	-0.857215	-0.003471	0.066192	-0.510675
10509	1.189918	-0.531683	9.702658	-0.010944	0.004037	0.024929	0.038613	-0.372291	-0.660665	-0.856965	-0.003248	0.066339	-0.511076
10510	1.247099	-0.638117	9.650470	0.073100	-0.007345	0.036037	0.038886	-0.373948	-0.660686	-0.856515	-0.004579	0.065802	-0.511890
10511	1.232269	-0.690477	9.794196	0.024694	-0.007420	0.051535	0.037575	-0.375735	-0.659640	-0.855973	-0.005050	0.065790	-0.512792
10512	1.286158	-0.580549	9.698862	0.085595	0.003114	0.044976	0.036268	-0.377383	-0.660289	-0.855420	-0.006478	0.064944	-0.513806
10513	1.271512	-0.606518	9.821259	0.062302	0.016195	0.051899	0.037063	-0.379320	-0.658364	-0.854897	-0.007353	0.064148	-0.514764
10514	1.068739	-0.593295	9.695785	0.115073	-0.008205	0.052262	0.037858	-0.380981	-0.656566	-0.854262	-0.009389	0.063192	-0.515902
10515	1.194415	-0.577485	9.680462	0.073013	-0.004758	0.055459	0.036040	-0.385385	-0.657365	-0.853667	-0.010653	0.062644	-0.516928
10516	1.251170	-0.748381	9.783754	0.017507	0.000430	0.060306	0.036311	-0.387733	-0.655566	-0.852948	-0.010926	0.062549	-0.518120
10517	1.192301	-0.540875	9.849134	0.021881	-0.011860	0.077975	0.034738	-0.389104	-0.656077	-0.852117	-0.011355	0.062661	-0.519462
10518	1.156577	-0.468701	9.763753	-0.023673	0.003053	0.068032	0.033944	-0.388548	-0.656190	-0.851340	-0.010887	0.062951	-0.520709
10519	1.191160	-0.362875	9.851191	0.024621	0.009149	0.072821	0.033146	-0.388545	-0.654091	-0.850586	-0.011153	0.062671	-0.521969
10520	1.150057	-0.367614	9.769777	0.031760	0.005668	0.078160	0.033548	-0.389236	-0.654756	-0.849699	-0.011588	0.062341	-0.523441
10521	1.074107	-0.520899	9.787897	0.071127	0.034557	0.085592	0.031321	-0.391155	-0.655915	-0.848826	-0.012360	0.061140	-0.524979
10522	1.180297	-0.522376	9.575470	0.040652	0.026651	0.101175	0.031602	-0.393916	-0.656208	-0.847703	-0.012700	0.060365	-0.526873
10523	0.945234	-0.299428	9.522382	0.012037	0.023224	0.099309	0.031331	-0.394192	-0.653728	-0.846679	-0.012569	0.059977	-0.528564
10524	1.023128	-0.213373	9.546732	0.021088	0.030246	0.078246	0.030545	-0.394877	-0.653984	-0.845796	-0.012566	0.059340	-0.530047
10525	1.272178	-0.173786	9.756533	-0.028915	0.016190	0.046037	0.031075	-0.395708	-0.653478	-0.845334	-0.011895	0.059487	-0.530782
10526	1.245988	-0.116368	9.589185	-0.046635	0.037291	0.018692	0.031336	-0.394053	-0.655292	-0.845066	-0.010747	0.059435	-0.531240
10527	1.308010	-0.229285	9.789232	0.010776	0.047832	-0.017026	0.032917	-0.393785	-0.655444	-0.845301	-0.010509	0.058614	-0.530962
10528	1.125179	-0.149320	10.303639	-0.042873	0.072293	-0.031367	0.034233	-0.393240	-0.655719	-0.845568	-0.009115	0.057919	-0.530639
10529	1.446206	0.176965	10.066690	-0.027509	0.147504	-0.034532	0.037522	-0.392017	-0.655757	-0.846107	-0.007226	0.055812	-0.530034
10530	1.213625	0.079286	9.779174	0.027279	0.154735	-0.071059	0.041473	-0.392177	-0.654253	-0.846900	-0.006184	0.052974	-0.529070
10531	0.877189	-0.354702	9.363713	-0.029967	0.177635	-0.059036	0.048323	-0.390696	-0.654864	-0.847713	-0.003979	0.050373	-0.528043
10532	0.759589	-0.596230	9.520571	0.145246	0.172376	-0.032241	0.052556	-0.393341	-0.654693	-0.848083	-0.004708	0.045994	-0.527842
10533	0.540542	-0.511561	9.907969	0.251475	0.142553	0.002865	0.056923	-0.397919	-0.651805	-0.848148	-0.007565	0.041011	-0.528115
10534	0.553597	-0.372348	9.846970	0.220183	0.130317	-0.003550	0.060640	-0.404287	-0.648532	-0.848146	-0.009978	0.036553	-0.528406
10535	0.535974	-0.140803	10.013210	0.130714	0.121525	-0.010353	0.064879	-0.408450	-0.647334	-0.848316	-0.011004	0.033185	-0.528334
10536	0.265682	-0.119372	10.039823	0.341955	0.079729	-0.041483	0.066505	-0.418808	-0.643026	-0.848635	-0.016039	0.028289	-0.527979
10537	0.538426	-0.127199	9.748979	0.182794	0.062214	-0.061288	0.067327	-0.425851	-0.640238	-0.849256	-0.018589	0.025345	-0.527044
10538	0.671216	-0.132784	9.834289	0.134552	0.088419	-0.072162	0.071556	-0.428496	-0.638763	-0.849934	-0.020026	0.022477	-0.526029
10539	0.832374	-0.207482	9.413859	0.030734	0.086645	-0.055356	0.074191	-0.429201	-0.637114	-0.850545	-0.019724	0.020737	-0.525122
10540	0.995636	-0.001876	9.424428	0.062978	0.067379	-0.067534	0.075789	-0.431969	-0.637035	-0.851094	-0.020165	0.018978	-0.524283
10541	0.995432	-0.039484	9.709994	0.045061	0.065573	-0.071210	0.078948	-0.431435	-0.636426	-0.851849	-0.020347	0.017471	-0.523101
10542	0.832029	0.054849	10.253240	0.075443	0.086511	-0.070856	0.082651	-0.434491	-0.634816	-0.852253	-0.020806	0.015248	-0.522494
10543	0.700033	0.179898	9.909736	0.041480	0.109340	-0.062136	0.084903	-0.436573	-0.634219	-0.852918	-0.020472	0.013051	-0.521480
10544	0.731667	0.217753	9.784925	0.102394	0.098035	-0.077594	0.089911	-0.437705	-0.631827	-0.853363	-0.021267	0.010347	-0.520780
10545	0.379500	0.268878	9.875071	0.070106	0.067471	-0.071657	0.093365	-0.442000	-0.632444	-0.854094	-0.021863	0.008566	-0.519588
10546	-0.060566	0.185893	9.930786	-0.053473	0.060511	-0.052202	0.094134	-0.438556	-0.631639	-0.854373	-0.020378	0.008136	-0.519197
10547	-0.079791	0.200328	9.883052	-0.062642	0.056908	-0.002927	0.096376	-0.437740	-0.633230	-0.854442	-0.018777	0.007918	-0.519148
10548	0.369518	0.229884	9.682441	0.026659	0.042751	0.036320	0.098084	-0.437750	-0.631560	-0.853897	-0.018828	0.007001	-0.520055
