# Supplementary material for: Identification of Haptic Based Guiding Using Hard Reins
Source: PLoS One. 2015 Jul 22;10(7):e0132020. doi: 10.1371/journal.pone.0132020 (PMC4511788; doi:10.1371/journal.pone.0132020)
Supplement: S9 File — (ZIP) [file pone.0132020.s009.zip › Exp2_MotionData2/Subject10/path2/T2/gc2.txt]

// Start Time: 0
// Sample rate: 25.0Hz
// Scenario: 4.9
// Firmware Version: 2.6.1
Counter	Acc_X	Acc_Y	Acc_Z	Gyr_X	Gyr_Y	Gyr_Z	Mag_X	Mag_Y	Mag_Z	Quat_w	Quat_x	Quat_y	Quat_z
10003	9.310546	1.742236	-2.701195	0.047682	0.020149	-0.011358	-0.581076	-0.024017	0.473986	0.028584	-0.777488	-0.180542	-0.601747
10004	9.297045	1.701642	-2.560867	0.094559	0.030606	-0.003948	-0.578846	-0.023056	0.474025	0.030079	-0.777116	-0.181584	-0.601842
10005	9.334854	1.639260	-2.630316	-0.007759	-0.017322	-0.028850	-0.580945	-0.022510	0.475201	0.029565	-0.777249	-0.181823	-0.601622
10006	9.291464	1.753935	-2.661868	0.015603	0.037134	-0.016986	-0.582089	-0.020941	0.472516	0.029763	-0.776778	-0.182196	-0.602109
10007	9.311006	1.733823	-2.619255	0.022875	0.018700	-0.016940	-0.580959	-0.020877	0.473772	0.029995	-0.776502	-0.182600	-0.602330
10008	9.296850	1.716325	-2.572949	0.023289	0.028867	-0.002279	-0.581102	-0.021381	0.472479	0.030406	-0.776195	-0.182771	-0.602653
10009	9.344799	1.743236	-2.615626	0.014809	0.027609	-0.011455	-0.581091	-0.022504	0.472129	0.030609	-0.775836	-0.182988	-0.603040
10010	9.354763	1.701136	-2.555891	0.019400	0.033116	-0.011458	-0.581527	-0.021875	0.471049	0.030872	-0.775443	-0.183262	-0.603448
10011	9.321257	1.749754	-2.547075	0.013868	0.020236	-0.011447	-0.583055	-0.022198	0.472307	0.031032	-0.775171	-0.183473	-0.603725
10012	9.331137	1.710533	-2.518608	0.021332	-0.000585	-0.002195	-0.581544	-0.022148	0.470878	0.031313	-0.775218	-0.183647	-0.603598
10013	9.331283	1.754178	-2.518329	0.003105	0.010407	-0.000406	-0.582529	-0.021849	0.470906	0.031401	-0.775109	-0.183563	-0.603758
10014	9.369579	1.703136	-2.529755	0.000355	0.004900	-0.000403	-0.582419	-0.020092	0.469891	0.031422	-0.775102	-0.183483	-0.603791
10015	9.320611	1.702398	-2.629371	-0.014047	-0.015736	-0.024269	-0.581542	-0.022162	0.471158	0.030861	-0.775232	-0.183579	-0.603624
10016	9.335616	1.715971	-2.564631	-0.008053	0.003462	-0.006847	-0.582657	-0.022443	0.471432	0.030643	-0.775231	-0.183466	-0.603670
10017	9.345119	1.721018	-2.584276	-0.013015	0.009701	0.012405	-0.582648	-0.023288	0.471239	0.030634	-0.775187	-0.182990	-0.603872
10018	9.326155	1.723047	-2.544909	-0.000548	0.010420	-0.000420	-0.583230	-0.021575	0.471351	0.030650	-0.775117	-0.182882	-0.603994
10019	9.340730	1.720299	-2.528564	0.005057	-0.000970	0.005118	-0.582376	-0.022055	0.472155	0.030792	-0.775162	-0.182744	-0.603970
10020	9.321364	1.759613	-2.556567	0.010440	0.006651	0.000529	-0.582960	-0.021383	0.470237	0.030972	-0.775136	-0.182751	-0.603993
10021	9.345442	1.744841	-2.552734	0.021361	-0.007133	-0.000342	-0.582662	-0.022152	0.471309	0.031275	-0.775224	-0.182900	-0.603818
10022	9.330850	1.725669	-2.561974	0.033318	-0.002676	0.001503	-0.583801	-0.020978	0.470972	0.031785	-0.775300	-0.183171	-0.603612
10023	9.335705	1.725572	-2.557326	0.035700	-0.011126	-0.011324	-0.582676	-0.020752	0.471818	0.032161	-0.775386	-0.183667	-0.603331
10024	9.330650	1.733334	-2.590900	0.041523	0.004777	-0.000328	-0.583247	-0.020418	0.471002	0.032802	-0.775360	-0.184059	-0.603210
10025	9.311604	1.711116	-2.551688	0.090704	0.021795	-0.010359	-0.582124	-0.020448	0.471270	0.034162	-0.775014	-0.185184	-0.603236
10026	9.340644	1.705816	-2.533486	-0.006648	-0.038186	-0.018705	-0.582563	-0.019805	0.469910	0.033679	-0.775468	-0.185313	-0.602639
10027	9.326117	1.706041	-2.542603	0.013348	0.013908	-0.028846	-0.584251	-0.019611	0.469377	0.033587	-0.775198	-0.185797	-0.602843
10028	9.311369	1.735918	-2.592578	0.021332	0.002409	-0.037070	-0.581868	-0.018200	0.471828	0.033474	-0.775074	-0.186529	-0.602783
10029	9.330897	1.723146	-2.554746	0.022741	0.033701	-0.021515	-0.582559	-0.019170	0.471494	0.033687	-0.774585	-0.187000	-0.603254
10030	9.326032	1.725700	-2.561794	0.002320	0.004791	-0.029768	-0.582672	-0.020644	0.472526	0.033361	-0.774475	-0.187369	-0.603298
10031	9.364267	1.667450	-2.578095	-0.029930	0.009351	-0.073884	-0.584634	-0.022196	0.469922	0.032038	-0.774117	-0.188030	-0.603623
10032	9.304660	1.817982	-2.560393	-0.057210	0.020315	-0.102387	-0.583764	-0.024225	0.470349	0.029990	-0.773577	-0.188818	-0.604175
10033	9.327044	1.714174	-2.426650	-0.091064	-0.005078	-0.169404	-0.583713	-0.029001	0.468929	0.026513	-0.773058	-0.190223	-0.604560
10034	9.340631	1.657060	-2.514481	-0.110498	0.081356	-0.290709	-0.583344	-0.036772	0.467461	0.021594	-0.771068	-0.193239	-0.606339
10035	9.147293	1.874050	-2.679739	-0.170019	0.135002	-0.401032	-0.582943	-0.048162	0.464223	0.014635	-0.767936	-0.197171	-0.609249
10036	9.225141	2.057563	-2.662131	-0.229465	0.169136	-0.368122	-0.586728	-0.061173	0.460504	0.007284	-0.764515	-0.199869	-0.612793
10037	9.184319	2.346074	-2.455838	-0.222555	0.176869	-0.313020	-0.589672	-0.074724	0.455901	0.000756	-0.761120	-0.201772	-0.616429
10038	9.154317	2.402515	-2.309430	-0.262596	0.154219	-0.302044	-0.589572	-0.085587	0.450733	-0.006359	-0.758036	-0.203009	-0.619781
10039	9.173331	2.788861	-2.196518	-0.235873	0.119080	-0.254149	-0.592264	-0.096477	0.446995	-0.012604	-0.755495	-0.203828	-0.622513
10040	9.213092	2.940126	-2.105237	-0.171629	0.089239	-0.173193	-0.591761	-0.104345	0.444537	-0.017005	-0.753685	-0.204214	-0.624473
10041	9.189022	2.957323	-2.109056	-0.112395	0.109739	-0.149255	-0.591813	-0.113028	0.441471	-0.020131	-0.751674	-0.204982	-0.626549
10042	9.225842	3.072951	-2.071034	-0.013370	0.119605	-0.071973	-0.594057	-0.115361	0.437417	-0.020766	-0.749935	-0.205820	-0.628335
10043	9.245905	3.034855	-1.953682	0.037436	0.118129	-0.018650	-0.596721	-0.116632	0.435118	-0.019981	-0.748399	-0.206512	-0.629962
10044	9.228651	2.889318	-1.941909	0.091033	0.110322	0.001626	-0.599282	-0.114395	0.433877	-0.018155	-0.747109	-0.207566	-0.631201
10045	9.151499	2.824095	-1.920127	0.048890	0.066129	0.003422	-0.598749	-0.113712	0.431388	-0.017134	-0.746318	-0.208049	-0.632006
10046	9.204266	2.721713	-1.908276	0.072438	0.043488	-0.003841	-0.601041	-0.111019	0.429471	-0.015925	-0.745834	-0.208934	-0.632317
10047	9.198409	2.747950	-2.052804	0.055561	0.033374	-0.018541	-0.603010	-0.110556	0.429378	-0.015211	-0.745367	-0.209814	-0.632594
10048	9.209219	2.784855	-1.917711	0.085267	0.054500	-0.003822	-0.602746	-0.109674	0.428729	-0.013772	-0.744747	-0.210855	-0.633011
10049	9.214840	2.744396	-1.797419	-0.004433	-0.013471	-0.033253	-0.601901	-0.110369	0.428116	-0.014331	-0.744791	-0.211177	-0.632839
10050	9.263236	2.972951	-1.867783	0.022823	0.014401	-0.007506	-0.602592	-0.110941	0.428368	-0.014038	-0.744644	-0.211471	-0.632920
10051	9.207378	2.876554	-1.883230	0.007458	0.006635	-0.000212	-0.601053	-0.110687	0.428509	-0.013921	-0.744576	-0.211460	-0.633006
10052	9.220121	2.894763	-1.801467	0.023481	0.022174	0.016320	-0.603313	-0.110023	0.427308	-0.013280	-0.744431	-0.211412	-0.633207
10053	9.255302	2.823024	-1.895032	0.020834	0.003283	0.055793	-0.604030	-0.108734	0.427395	-0.012269	-0.744644	-0.210735	-0.633203
10054	9.219400	2.847247	-1.874209	0.015470	-0.011822	0.062227	-0.603193	-0.107401	0.429014	-0.011315	-0.745120	-0.209887	-0.632941
10055	9.228858	2.793840	-1.874911	0.010081	-0.013864	0.065883	-0.603223	-0.105385	0.428578	-0.010410	-0.745587	-0.208920	-0.632727
10056	9.238634	2.791091	-1.855972	0.011143	-0.053307	0.109994	-0.603826	-0.101439	0.429671	-0.009079	-0.746780	-0.207307	-0.631872
10057	9.242951	2.730963	-1.895170	-0.000222	-0.038479	0.093421	-0.603152	-0.098656	0.430820	-0.008082	-0.747664	-0.205791	-0.631335
10058	9.257132	2.716712	-1.924777	-0.006086	-0.053345	0.080588	-0.603300	-0.097024	0.432467	-0.007384	-0.748726	-0.204394	-0.630538
10059	9.232874	2.609855	-1.900414	0.025159	-0.042615	0.084279	-0.603312	-0.095373	0.433692	-0.006139	-0.749622	-0.203332	-0.629830
10060	9.251532	2.605923	-1.978427	0.039564	-0.041181	0.075130	-0.599981	-0.091940	0.435277	-0.004779	-0.750509	-0.202588	-0.629024
10061	9.289970	2.569267	-1.977688	0.025383	-0.035668	0.091613	-0.601143	-0.088784	0.435204	-0.003409	-0.751342	-0.201418	-0.628414
10062	9.256203	2.528104	-1.964617	0.042543	-0.029659	0.082447	-0.600596	-0.087128	0.436143	-0.001863	-0.752107	-0.200603	-0.627765
10063	9.298916	2.514316	-2.043594	0.057655	-0.015709	0.064107	-0.600469	-0.085210	0.437665	-0.000272	-0.752575	-0.200251	-0.627320
10064	9.279454	2.412342	-2.024208	0.029829	-0.017523	0.049354	-0.600782	-0.082641	0.437687	0.000717	-0.753051	-0.199775	-0.626900
10065	9.298695	2.436659	-2.039261	0.030695	-0.016491	0.047527	-0.601507	-0.080513	0.438107	0.001695	-0.753459	-0.199332	-0.626549
10066	9.279347	2.402774	-2.033928	0.046296	0.000030	0.047521	-0.601512	-0.078377	0.441047	0.002978	-0.753705	-0.199088	-0.626326
10067	9.271798	2.396069	-2.072334	0.024212	-0.021834	0.044756	-0.599448	-0.076209	0.439758	0.003804	-0.754168	-0.198605	-0.625917
10068	9.307836	2.344782	-2.064355	0.031394	-0.030784	0.040196	-0.600446	-0.074381	0.440583	0.004652	-0.754768	-0.198290	-0.625288
10069	9.288824	2.422500	-2.063138	0.019551	-0.016076	0.041076	-0.599899	-0.073253	0.440648	0.005384	-0.755143	-0.197803	-0.624984
10070	9.331662	2.384105	-2.115711	-0.038544	-0.055583	0.027263	-0.598507	-0.072164	0.441264	0.004915	-0.756007	-0.196811	-0.624255
10071	9.278048	2.283104	-2.150594	-0.003007	-0.042371	0.019941	-0.598504	-0.071921	0.442121	0.004940	-0.756628	-0.196362	-0.623643
10072	9.289603	2.327779	-2.232856	-0.021178	-0.009043	-0.013173	-0.597931	-0.073053	0.441765	0.004410	-0.756751	-0.196191	-0.623553
10073	9.316456	2.287961	-2.171321	0.016172	0.000259	0.014414	-0.596382	-0.072589	0.443463	0.004825	-0.756819	-0.196060	-0.623508
10074	9.328718	2.336279	-2.164219	0.003439	-0.005443	0.018079	-0.596676	-0.072246	0.442364	0.005069	-0.757017	-0.195720	-0.623373
10075	9.299471	2.273654	-2.180441	0.030212	-0.009755	0.027297	-0.597248	-0.070060	0.444470	0.005821	-0.757260	-0.195569	-0.623118
10076	9.282750	2.327174	-2.184297	0.021869	-0.011356	0.023618	-0.596401	-0.070898	0.443849	0.006389	-0.757551	-0.195375	-0.622820
10077	9.331357	2.287083	-2.113917	0.053513	-0.020065	0.044804	-0.597286	-0.067996	0.443055	0.007671	-0.757987	-0.195250	-0.622314
10078	9.282504	2.298338	-2.203798	0.053990	-0.015578	0.062220	-0.596436	-0.067401	0.445189	0.009190	-0.758474	-0.194870	-0.621818
10079	9.330726	2.283311	-2.193623	0.038692	-0.017736	0.037427	-0.596040	-0.064363	0.447059	0.010163	-0.758852	-0.194673	-0.621403
10080	9.286990	2.215964	-2.211749	0.029397	0.005790	0.029092	-0.597364	-0.060555	0.445342	0.010995	-0.758943	-0.194503	-0.621332
10081	9.330384	2.220496	-2.210927	0.041384	0.004624	0.032798	-0.597086	-0.060018	0.445934	0.012039	-0.759024	-0.194405	-0.621244
10082	9.306428	2.181402	-2.176471	0.049268	0.018353	0.018100	-0.596697	-0.057994	0.445214	0.013072	-0.758913	-0.194630	-0.621288
10083	9.320588	2.206207	-2.225146	0.023468	0.022556	0.010708	-0.596978	-0.057591	0.445803	0.013638	-0.758690	-0.194641	-0.621546
10084	9.357301	2.165934	-2.134999	0.021354	0.025055	-0.000307	-0.597800	-0.058742	0.446301	0.014040	-0.758432	-0.194791	-0.621804
10085	9.301615	2.171669	-2.171525	0.019018	0.016938	-0.018663	-0.597827	-0.057267	0.445270	0.014153	-0.758164	-0.195193	-0.622002
10086	9.330608	2.220105	-2.181954	0.020687	0.022845	-0.025078	-0.597814	-0.058133	0.445497	0.014236	-0.757835	-0.195719	-0.622236
10087	9.355381	2.267528	-2.114943	0.025859	0.004786	-0.000249	-0.597261	-0.058100	0.444651	0.014630	-0.757787	-0.195933	-0.622218
10088	9.299511	2.195541	-2.142306	0.032077	0.003354	-0.007600	-0.597968	-0.057393	0.444983	0.015025	-0.757765	-0.196340	-0.622107
10089	9.359985	2.209335	-2.117910	0.033455	-0.001184	-0.024090	-0.599235	-0.057076	0.444734	0.015214	-0.757694	-0.197011	-0.621976
10090	9.340773	2.187410	-2.100427	0.026452	-0.011138	-0.011249	-0.597964	-0.057677	0.444965	0.015420	-0.757840	-0.197407	-0.621668
10091	9.375620	2.231562	-1.975846	0.069988	0.014338	0.007165	-0.599382	-0.057033	0.443896	0.016613	-0.757683	-0.198052	-0.621623
10092	9.335524	2.136980	-2.134374	-0.057779	-0.038507	-0.011381	-0.597675	-0.058000	0.445644	0.015433	-0.758195	-0.197411	-0.621233
10093	9.331024	2.299860	-2.162127	-0.018658	0.013470	0.010660	-0.597550	-0.057386	0.444699	0.015320	-0.758090	-0.196903	-0.621525
10094	9.316457	2.231866	-2.147534	-0.022569	-0.030387	0.005203	-0.597239	-0.058095	0.447459	0.014913	-0.758555	-0.196446	-0.621113
10095	9.321344	2.185373	-2.119036	-0.021809	0.001456	-0.004028	-0.594992	-0.058812	0.446832	0.014521	-0.758541	-0.196124	-0.621241
10096	9.318512	2.193446	-2.176845	-0.014948	-0.010697	0.014355	-0.596673	-0.059584	0.445677	0.014419	-0.758794	-0.195616	-0.621094
10097	9.354418	2.181412	-2.202419	-0.002464	0.012243	-0.000333	-0.596683	-0.058867	0.445581	0.014410	-0.758655	-0.195476	-0.621308
10098	9.306069	2.152762	-2.210459	-0.006163	-0.004327	-0.000330	-0.598100	-0.057703	0.445526	0.014290	-0.758767	-0.195305	-0.621228
10099	9.320108	2.197291	-2.283153	-0.006808	-0.012334	0.010701	-0.597089	-0.058679	0.447702	0.014256	-0.758980	-0.194952	-0.621079
10100	9.311099	2.249915	-2.224506	-0.000783	-0.004122	-0.003973	-0.595569	-0.057525	0.446917	0.014167	-0.759076	-0.194896	-0.620982
10101	9.327953	2.191285	-2.201365	0.021060	0.005348	-0.009456	-0.596970	-0.058430	0.445470	0.014371	-0.758983	-0.195191	-0.620998
10102	9.344372	2.182193	-2.255175	0.015605	-0.002102	-0.007620	-0.595707	-0.058192	0.446035	0.014494	-0.759034	-0.195393	-0.620869
10103	9.306024	2.206497	-2.239091	0.028741	-0.004754	0.005252	-0.595978	-0.058242	0.447157	0.014957	-0.759124	-0.195565	-0.620694
10104	9.339543	2.167611	-2.250259	0.050391	0.005159	-0.007567	-0.596702	-0.056513	0.446991	0.015639	-0.759074	-0.196199	-0.620539
10105	9.301310	2.203908	-2.224440	0.028427	0.005214	-0.007611	-0.594307	-0.057151	0.447630	0.015975	-0.758990	-0.196559	-0.620519
10106	9.330054	2.172295	-2.232966	0.039512	-0.011711	-0.002056	-0.597120	-0.055865	0.448439	0.016492	-0.759174	-0.196977	-0.620147
10107	9.296444	2.206463	-2.231487	0.037445	-0.007484	-0.011244	-0.595872	-0.055146	0.447910	0.016869	-0.759231	-0.197510	-0.619898
10108	9.320312	2.201814	-2.258978	0.035647	0.003576	-0.011262	-0.596719	-0.054700	0.447805	0.017276	-0.759189	-0.198017	-0.619777
10109	9.308397	2.201665	-2.241626	0.035675	-0.003902	-0.009417	-0.595604	-0.054419	0.447531	0.017660	-0.759209	-0.198501	-0.619586
10110	9.315482	2.187232	-2.254062	0.025581	-0.007498	-0.010350	-0.595324	-0.053105	0.449716	0.017881	-0.759311	-0.198872	-0.619336
10111	9.300643	2.195319	-2.306591	0.015128	0.000827	-0.025986	-0.594490	-0.052813	0.449305	0.017765	-0.759215	-0.199352	-0.619302
10112	9.298497	2.172925	-2.263181	0.013782	-0.009525	-0.006706	-0.594188	-0.054522	0.449196	0.017840	-0.759362	-0.199519	-0.619067
10113	9.300410	2.159144	-2.321310	0.011236	-0.000686	-0.000305	-0.594748	-0.054257	0.449779	0.017978	-0.759390	-0.199562	-0.619014
10114	9.321249	2.190418	-2.133492	0.044895	0.025524	-0.009442	-0.595614	-0.053040	0.448459	0.018636	-0.759079	-0.200149	-0.619187
10115	9.329462	2.146504	-2.298326	-0.050528	-0.030930	-0.015054	-0.594494	-0.052259	0.449620	0.017533	-0.759444	-0.199661	-0.618928
10116	9.262399	2.217003	-2.276036	-0.008327	0.018645	-0.015053	-0.594756	-0.053946	0.449237	0.017285	-0.759215	-0.199675	-0.619212
10117	9.298276	2.241601	-2.320693	-0.008380	-0.001598	-0.015010	-0.594446	-0.055966	0.449670	0.016937	-0.759204	-0.199701	-0.619227
10118	9.279322	2.207030	-2.264657	0.008178	0.023147	-0.014108	-0.593903	-0.054162	0.450479	0.016967	-0.758918	-0.199901	-0.619512
10119	9.286354	2.221955	-2.296222	0.032006	0.010949	-0.011286	-0.593747	-0.055970	0.449523	0.017326	-0.758753	-0.200368	-0.619553
10120	9.315134	2.139064	-2.278516	0.017468	0.020267	-0.043452	-0.595023	-0.054152	0.450631	0.017125	-0.758381	-0.201132	-0.619767
10121	9.261983	2.227485	-2.333919	0.029371	0.027593	-0.043439	-0.594621	-0.053785	0.448825	0.017113	-0.757883	-0.202047	-0.620078
10122	9.266277	2.194225	-2.387434	-0.000587	0.023689	-0.069189	-0.595003	-0.057432	0.447760	0.016329	-0.757370	-0.202972	-0.620425
10123	9.271691	2.305339	-2.357928	-0.011145	0.052362	-0.055472	-0.596129	-0.058043	0.446048	0.015652	-0.756532	-0.203561	-0.621271
10124	9.320942	2.244611	-2.195925	0.003864	0.027394	-0.038880	-0.597254	-0.057878	0.445929	0.015334	-0.756090	-0.204090	-0.621643
10125	9.328071	2.271562	-2.220169	-0.022995	0.011331	-0.015045	-0.596393	-0.059190	0.446260	0.014816	-0.755929	-0.203932	-0.621903
10126	9.297056	2.322458	-2.201770	-0.008327	-0.011033	-0.011308	-0.596106	-0.060289	0.445347	0.014490	-0.756083	-0.203892	-0.621736
10127	9.296844	2.298439	-2.218826	0.007821	0.013729	-0.026002	-0.596373	-0.060624	0.446452	0.014310	-0.755839	-0.204283	-0.621909
10128	9.296697	2.259676	-2.221488	-0.000679	0.017861	-0.002174	-0.596673	-0.059848	0.445239	0.014337	-0.755667	-0.204199	-0.622145
10129	9.286642	2.240962	-2.267125	-0.035405	0.040116	-0.003202	-0.596527	-0.060675	0.444625	0.013898	-0.755202	-0.203698	-0.622884
10130	9.311033	2.342708	-2.272204	-0.027903	0.032244	0.005106	-0.597091	-0.060910	0.443774	0.013660	-0.754889	-0.203157	-0.623445
10131	9.282332	2.269372	-2.213642	-0.028084	0.015988	-0.000391	-0.598349	-0.061040	0.443918	0.013267	-0.754734	-0.202713	-0.623785
10132	9.330601	2.307917	-2.220026	-0.025675	0.035047	0.019787	-0.598772	-0.061155	0.443494	0.013259	-0.754443	-0.201979	-0.624375
10133	9.304349	2.302785	-2.185264	-0.034801	0.016489	0.022546	-0.597925	-0.061858	0.443021	0.013053	-0.754378	-0.201104	-0.624740
10134	9.297329	2.336615	-2.172704	-0.007463	0.051827	0.015207	-0.599888	-0.062356	0.442166	0.013324	-0.753855	-0.200655	-0.625510
10135	9.321702	2.270108	-2.108836	-0.007901	0.030602	0.000555	-0.599881	-0.063451	0.441256	0.013305	-0.753517	-0.200445	-0.625985
10136	9.312081	2.296974	-2.117962	-0.009530	0.044035	0.006955	-0.601046	-0.060802	0.439887	0.013420	-0.753054	-0.200109	-0.626646
10137	9.307189	2.223970	-2.096517	-0.015562	0.018440	-0.011380	-0.600765	-0.061340	0.439149	0.013089	-0.752823	-0.199986	-0.626970
10138	9.336160	2.316344	-2.128397	-0.013261	0.054396	0.003269	-0.602341	-0.060064	0.436857	0.013145	-0.752215	-0.199657	-0.627803
10139	9.322036	2.291474	-2.074895	-0.074540	0.008439	-0.026145	-0.600222	-0.061773	0.436169	0.011700	-0.752066	-0.199018	-0.628213
10140	9.367738	2.237634	-2.062463	-0.013658	0.010860	-0.007677	-0.601174	-0.063512	0.437053	0.011426	-0.751964	-0.198846	-0.628395
10141	9.332683	2.392075	-1.987686	-0.023261	0.015539	-0.024199	-0.603386	-0.066029	0.436778	0.010805	-0.751719	-0.198820	-0.628707
10142	9.332397	2.295020	-1.983477	-0.006870	-0.000974	-0.025992	-0.603126	-0.065382	0.435131	0.010365	-0.751688	-0.199022	-0.628688
10143	9.317627	2.368836	-2.054903	-0.015253	-0.002688	0.003364	-0.602111	-0.066785	0.437280	0.010138	-0.751779	-0.198686	-0.628688
10144	9.367785	2.257065	-2.064753	0.035675	0.003458	-0.009401	-0.602702	-0.065146	0.435984	0.010560	-0.751751	-0.199167	-0.628563
10145	9.298353	2.300678	-2.025643	0.013466	0.004052	-0.018628	-0.603234	-0.066491	0.437449	0.010518	-0.751665	-0.199520	-0.628555
10146	9.332633	2.343385	-1.973510	0.034347	-0.001434	0.010801	-0.602410	-0.065482	0.436943	0.011150	-0.751780	-0.199678	-0.628356
10147	9.327233	2.315168	-2.036290	0.033701	-0.013129	0.021821	-0.601848	-0.065369	0.437366	0.011852	-0.752065	-0.199680	-0.628001
10148	9.329849	2.422101	-2.055013	-0.008211	-0.031730	-0.003905	-0.601980	-0.065414	0.438347	0.011540	-0.752510	-0.199533	-0.627520
10149	9.300279	2.335653	-2.102777	-0.006494	-0.024966	-0.009441	-0.601565	-0.065522	0.437494	0.011193	-0.752829	-0.199506	-0.627153
10150	9.297959	2.306246	-2.078729	0.011057	0.019982	-0.007648	-0.601421	-0.065680	0.437763	0.011333	-0.752605	-0.199649	-0.627374
10151	9.322430	2.398097	-2.069384	0.001332	0.006254	0.007057	-0.601707	-0.064850	0.438379	0.011433	-0.752595	-0.199467	-0.627442
10152	9.348813	2.363977	-2.070593	0.048782	-0.025074	0.005365	-0.601563	-0.065137	0.438360	0.012122	-0.752980	-0.199894	-0.626831
10153	9.317216	2.369554	-2.108020	0.073593	-0.017773	-0.025803	-0.600597	-0.062825	0.440319	0.012798	-0.753122	-0.201121	-0.626254
10154	9.287028	2.232970	-2.214055	0.108434	-0.042485	0.047678	-0.600057	-0.061655	0.439544	0.014846	-0.753876	-0.201663	-0.625126
10155	9.286439	2.292534	-2.315087	0.101517	0.025586	-0.012998	-0.598373	-0.060112	0.442431	0.016281	-0.753518	-0.203033	-0.625078
10156	9.172021	2.396054	-2.199030	0.140854	0.049253	0.020069	-0.600248	-0.056877	0.440966	0.018839	-0.752997	-0.204363	-0.625202
10157	9.335818	2.180364	-2.114779	0.131564	0.077467	0.010833	-0.601948	-0.055688	0.440494	0.021233	-0.752067	-0.205730	-0.625795
10158	9.305963	2.207284	-1.937170	0.113367	0.041620	0.087935	-0.603556	-0.051855	0.438361	0.024193	-0.751920	-0.205693	-0.625877
10159	9.397997	2.483165	-2.303524	0.171420	0.129221	0.130172	-0.605456	-0.046887	0.436441	0.028884	-0.750794	-0.205737	-0.627014
10160	9.375628	2.040635	-2.204130	0.092690	0.012999	0.137469	-0.606368	-0.041192	0.436803	0.032037	-0.751202	-0.204714	-0.626707
10161	9.362188	1.917013	-2.020870	0.151324	0.060787	0.135654	-0.607877	-0.033687	0.435318	0.036221	-0.750942	-0.204449	-0.626877
10162	9.299267	1.903300	-2.050006	0.088455	0.049491	0.111675	-0.608517	-0.028339	0.433972	0.039150	-0.750770	-0.203749	-0.627135
10163	9.470000	2.134388	-2.192556	0.077168	0.098372	0.096048	-0.609699	-0.024675	0.432245	0.041872	-0.749916	-0.203116	-0.628185
10164	9.405011	1.834745	-2.056822	0.047338	0.068275	0.076709	-0.611723	-0.020856	0.430536	0.043816	-0.749390	-0.202401	-0.628911
10165	9.375125	1.920250	-1.907813	0.057786	0.075639	0.091411	-0.611206	-0.018502	0.428852	0.046098	-0.748808	-0.201610	-0.629695
10166	9.472984	1.789483	-1.972708	0.058769	0.082971	0.092316	-0.614074	-0.014920	0.426435	0.048462	-0.748141	-0.200782	-0.630573
10167	9.499696	1.752351	-1.930474	0.034684	0.057292	0.014318	-0.614963	-0.011856	0.425230	0.049356	-0.747494	-0.200865	-0.631244
10168	9.413970	1.982877	-1.896781	0.040707	0.074700	-0.000359	-0.616553	-0.009578	0.422860	0.050266	-0.746566	-0.201225	-0.632155
10169	9.492366	1.755019	-1.944674	0.081885	0.100592	-0.004013	-0.616845	-0.009506	0.421463	0.051803	-0.745246	-0.202138	-0.633297
10170	9.452824	1.918668	-1.831024	0.080300	0.070531	-0.025050	-0.618398	-0.009414	0.420080	0.052949	-0.744233	-0.203340	-0.634009
10171	9.514800	1.773067	-1.856029	0.124443	0.096094	-0.054378	-0.620538	-0.008110	0.417374	0.054459	-0.742709	-0.205547	-0.634955
10172	9.528697	1.656879	-1.879044	0.087717	0.103953	-0.060903	-0.623058	-0.009140	0.415930	0.055405	-0.741104	-0.207346	-0.636163
10173	9.397420	1.919031	-1.828950	0.063428	0.095770	-0.077437	-0.625066	-0.007398	0.412969	0.055715	-0.739545	-0.209117	-0.637369
10174	9.485737	1.788164	-1.881412	0.056190	0.117908	-0.077491	-0.625474	-0.009704	0.410724	0.056046	-0.737715	-0.210748	-0.638922
10175	9.453303	2.000750	-1.803939	0.049197	0.107839	-0.062776	-0.627299	-0.011110	0.407987	0.056379	-0.736071	-0.212107	-0.640337
10176	9.506406	1.897780	-1.748628	0.025340	0.132177	-0.068371	-0.627329	-0.011595	0.403325	0.056429	-0.734121	-0.213186	-0.642211
10177	9.415885	1.955139	-1.638596	0.022170	0.121753	-0.048181	-0.630403	-0.013713	0.400976	0.056607	-0.732381	-0.213968	-0.643919
10178	9.541802	1.943411	-1.554015	0.042522	0.097119	-0.037062	-0.631422	-0.012289	0.398407	0.057162	-0.730986	-0.214848	-0.645161
10179	9.541990	1.977226	-1.544140	0.019850	0.116884	0.003241	-0.633425	-0.010574	0.396006	0.057949	-0.729523	-0.214851	-0.646744
10180	9.538356	1.921532	-1.368050	0.002819	0.088545	-0.015103	-0.635667	-0.011595	0.394280	0.058170	-0.728373	-0.214905	-0.648001
10181	9.503618	2.028399	-1.542372	-0.056988	0.087425	0.006809	-0.638189	-0.013802	0.390657	0.057755	-0.727388	-0.213894	-0.649477
10182	9.571872	1.982647	-1.422042	-0.092870	0.137781	0.028692	-0.637918	-0.015333	0.386910	0.057352	-0.725891	-0.212000	-0.651804
10183	9.509841	1.977131	-1.340053	-0.086165	0.177584	0.070838	-0.639931	-0.013820	0.382812	0.057728	-0.724021	-0.209572	-0.654630
10184	9.409970	1.838942	-1.110180	-0.098468	0.202375	0.087252	-0.644321	-0.013495	0.377539	0.058288	-0.721907	-0.206683	-0.657826
10185	9.333044	1.768445	-1.057042	-0.052116	0.247160	0.105596	-0.647899	-0.011295	0.371533	0.059904	-0.719188	-0.204107	-0.661453
10186	9.348164	1.591584	-0.896935	-0.115685	0.251648	0.156828	-0.652175	-0.009896	0.364642	0.061333	-0.716689	-0.199910	-0.665305
10187	9.260003	1.375855	-0.677667	-0.094613	0.257070	0.156812	-0.656326	-0.007220	0.357829	0.063070	-0.714037	-0.195993	-0.669149
10188	9.865760	1.369899	-0.553024	-0.077319	0.257115	0.188180	-0.659635	-0.005091	0.350272	0.065481	-0.711483	-0.191834	-0.672833
10189	10.270235	1.377368	-0.599500	-0.023794	0.195320	0.142593	-0.662260	0.000024	0.345561	0.067816	-0.709456	-0.189114	-0.675506
10190	10.256038	1.498961	-0.617499	0.046395	0.149985	0.034545	-0.665405	0.001879	0.340652	0.069513	-0.707557	-0.188951	-0.677368
10191	9.885231	1.581606	-0.617586	0.002849	0.036831	-0.043421	-0.666275	0.002454	0.337889	0.069118	-0.706919	-0.189436	-0.677940
10192	9.764698	1.431344	-0.560921	0.018233	0.002909	-0.047057	-0.667238	0.001312	0.338248	0.068754	-0.706739	-0.190250	-0.677936
10193	9.595469	1.294501	-0.574807	0.054029	0.002841	0.060309	-0.665007	0.001739	0.337551	0.070372	-0.706882	-0.189998	-0.677692
10194	9.730062	0.933190	-0.466261	0.115130	0.030369	0.152115	-0.665886	0.005661	0.339207	0.074162	-0.706950	-0.189249	-0.677426
10195	9.731529	1.125733	-0.358787	0.132887	0.026103	0.098973	-0.666666	0.011409	0.338448	0.077537	-0.706792	-0.189457	-0.677155
10196	9.708324	1.221901	-0.284834	0.117953	0.022764	-0.014818	-0.667404	0.012693	0.335727	0.079093	-0.706308	-0.191133	-0.677010
10197	9.802621	1.225547	-0.244861	0.242980	-0.009093	-0.057626	-0.667433	0.014967	0.335869	0.081781	-0.705829	-0.195083	-0.676062
10198	9.920765	1.190435	-0.220524	0.321379	-0.016070	-0.067534	-0.666473	0.016792	0.336113	0.085338	-0.705309	-0.200303	-0.674637
10199	9.627259	1.191710	-0.161234	0.441433	-0.046602	-0.056303	-0.666238	0.020874	0.337066	0.090705	-0.704929	-0.206942	-0.672326
10200	9.789398	1.013065	-0.306134	0.567707	-0.019322	-0.024901	-0.665316	0.026082	0.338083	0.098281	-0.704080	-0.214846	-0.669666
10201	9.713124	1.182878	-0.270776	0.740534	-0.044015	0.010357	-0.665285	0.035545	0.339793	0.108757	-0.703168	-0.224479	-0.665834
10202	9.890123	1.379016	-0.522477	0.841853	0.000699	-0.002299	-0.666000	0.047002	0.338826	0.120546	-0.701290	-0.235589	-0.661936
10203	9.604342	1.437226	-0.733619	0.825802	0.050922	-0.026328	-0.665869	0.056830	0.335925	0.132107	-0.698386	-0.246539	-0.658804
10204	9.612011	1.162571	-0.870953	0.869533	0.129408	0.060753	-0.667152	0.067808	0.333250	0.145657	-0.694651	-0.256666	-0.656023
10205	9.399714	1.371825	-0.992077	0.889380	0.224141	0.076224	-0.670201	0.082597	0.326055	0.160234	-0.689378	-0.266392	-0.654307
10206	9.671789	1.558050	-1.097649	0.850691	0.284571	-0.008278	-0.673507	0.093034	0.314662	0.173335	-0.682852	-0.276590	-0.653579
10207	9.419070	1.847132	-1.182926	0.759781	0.254621	-0.120362	-0.678742	0.101329	0.303997	0.183577	-0.676130	-0.287096	-0.653241
10208	9.809014	1.381688	-1.038717	0.762761	0.292542	-0.013965	-0.681028	0.110079	0.294735	0.195355	-0.669419	-0.296048	-0.652741
10209	9.771917	1.842803	-1.046401	0.897701	0.305781	0.004698	-0.685450	0.120635	0.284202	0.209229	-0.661835	-0.306336	-0.651426
10210	9.734366	1.690112	-0.852767	0.827113	0.250953	-0.030248	-0.688718	0.128345	0.273201	0.221276	-0.654907	-0.316326	-0.649670
10211	9.911584	1.490767	-0.909000	0.724745	0.147649	-0.052301	-0.690023	0.136554	0.263055	0.230988	-0.649398	-0.325650	-0.647208
10212	9.857362	1.449362	-1.047330	0.592904	0.079346	0.019099	-0.691535	0.141963	0.257790	0.239428	-0.645796	-0.332604	-0.644202
10213	9.668368	1.164737	-1.061440	0.475156	-0.005849	0.001481	-0.693345	0.148669	0.252327	0.245502	-0.643618	-0.338654	-0.640935
10214	9.496104	1.427223	-1.014643	0.388883	-0.047708	-0.003201	-0.692150	0.154177	0.252939	0.250131	-0.642364	-0.343827	-0.637641
10215	9.481330	1.398613	-1.043260	0.277328	-0.104491	-0.064814	-0.692753	0.157068	0.252281	0.252085	-0.641910	-0.348671	-0.634691
10216	9.491926	1.562714	-0.989450	0.194377	-0.095521	-0.087899	-0.690192	0.155487	0.254686	0.252786	-0.641610	-0.352666	-0.632505
10217	9.656536	1.545590	-0.884613	0.115811	-0.088119	-0.084357	-0.691837	0.154509	0.257729	0.252499	-0.641606	-0.355636	-0.630959
10218	9.618173	1.599187	-0.882829	0.065422	-0.077862	-0.053273	-0.690421	0.153879	0.258519	0.252100	-0.641967	-0.357457	-0.629721
10219	9.855016	1.830413	-0.890179	0.025791	-0.063004	-0.099163	-0.688980	0.151516	0.259762	0.250625	-0.641985	-0.359368	-0.629203
10220	9.626591	1.933622	-0.871302	-0.002413	-0.103899	-0.123042	-0.689783	0.149857	0.261913	0.248288	-0.642505	-0.361359	-0.628459
10221	9.478144	1.876252	-1.035197	-0.017904	-0.055601	-0.160818	-0.688987	0.144946	0.265952	0.245500	-0.642191	-0.363492	-0.628645
10222	9.480755	2.074111	-0.782813	-0.159279	-0.120893	-0.171041	-0.688478	0.139546	0.268419	0.240410	-0.643329	-0.364195	-0.629041
10223	9.581126	1.850470	-0.795270	-0.252402	-0.146464	-0.231758	-0.688491	0.132739	0.273612	0.233023	-0.644733	-0.364724	-0.630076
10224	9.813499	2.056730	-0.747063	-0.344612	-0.157050	-0.187790	-0.687486	0.123995	0.280219	0.225049	-0.647012	-0.363442	-0.631378
10225	9.543998	1.884153	-0.936165	-0.353902	-0.168700	-0.193389	-0.685629	0.114514	0.287053	0.216637	-0.649348	-0.362249	-0.632606
10226	9.246472	1.627303	-0.975019	-0.476242	-0.104059	-0.192006	-0.684482	0.103909	0.290876	0.207246	-0.651388	-0.359067	-0.635464
10227	9.569867	1.633873	-0.912196	-0.542214	-0.048944	-0.201324	-0.683598	0.092942	0.296363	0.197119	-0.652806	-0.354990	-0.639508
10228	9.805890	1.754345	-0.978204	-0.504400	-0.074502	-0.221326	-0.682728	0.081665	0.299445	0.187152	-0.654220	-0.351616	-0.642912
10229	9.394595	1.652855	-1.149463	-0.549636	-0.049179	-0.274787	-0.682809	0.068778	0.303699	0.175949	-0.654967	-0.348296	-0.647109
10230	9.359764	1.815980	-1.359644	-0.604621	-0.024738	-0.280426	-0.683726	0.054551	0.306475	0.164203	-0.655487	-0.344115	-0.651889
10231	9.557434	1.897354	-1.383413	-0.586573	0.025378	-0.225360	-0.684352	0.039211	0.308617	0.153635	-0.655532	-0.339296	-0.656926
10232	9.713602	2.136728	-1.233113	-0.582047	0.057594	-0.194126	-0.685314	0.027224	0.309286	0.143820	-0.655282	-0.333898	-0.662143
10233	9.609075	2.232422	-1.081246	-0.607979	0.120758	-0.280532	-0.685455	0.014686	0.306403	0.132844	-0.653560	-0.329120	-0.668500
10234	9.427841	2.357229	-0.890092	-0.554168	0.103964	-0.249216	-0.686129	0.000937	0.305135	0.122937	-0.652033	-0.324578	-0.674084
10235	9.535653	2.436266	-0.693138	-0.405543	0.135450	-0.166351	-0.686286	-0.010586	0.301895	0.116211	-0.650164	-0.320895	-0.678829
10236	9.618018	2.659294	-0.730994	-0.235945	0.120523	-0.046657	-0.689418	-0.021090	0.296219	0.113261	-0.648854	-0.317907	-0.681979
10237	9.631908	2.768174	-0.539994	-0.094430	0.103377	0.049102	-0.691395	-0.022290	0.292233	0.113303	-0.648040	-0.315702	-0.683768
10238	9.408138	2.603359	-0.428843	0.024662	0.102643	0.054768	-0.692136	-0.020201	0.290545	0.115009	-0.647007	-0.314998	-0.684785
10239	9.401286	2.693282	-0.437549	0.076271	0.099440	0.106303	-0.691945	-0.017295	0.289407	0.118028	-0.646213	-0.314387	-0.685302
10240	9.407930	2.316226	-0.353304	0.195471	0.123380	0.146812	-0.694711	-0.010325	0.287620	0.123324	-0.645059	-0.314769	-0.685281
10241	9.780660	2.475866	-0.518366	0.286671	0.127537	0.136077	-0.696803	-0.003086	0.283035	0.129655	-0.643531	-0.316557	-0.684725
10242	9.680965	2.034265	-0.447473	0.281900	0.010492	0.137996	-0.698029	0.005322	0.283428	0.135234	-0.643598	-0.318518	-0.682671
10243	9.868950	2.252369	-0.535201	0.364120	0.036226	0.166635	-0.697546	0.010512	0.282060	0.142413	-0.643257	-0.321156	-0.680292
10244	9.825775	2.274280	-0.518952	0.518726	0.012694	0.307359	-0.698832	0.022562	0.280855	0.153293	-0.643635	-0.324072	-0.676175
10245	9.507481	2.257133	-0.521766	0.627318	0.055640	0.290880	-0.698571	0.037175	0.278866	0.165644	-0.642888	-0.328525	-0.671809
10246	9.525235	1.847488	-0.544423	0.720099	0.080373	0.335001	-0.699392	0.055839	0.276242	0.179881	-0.641637	-0.333475	-0.666888
10247	9.520509	1.481525	-0.377560	0.703152	0.103806	0.312851	-0.701320	0.073382	0.273559	0.193764	-0.639844	-0.338323	-0.662263
10248	9.541030	1.496284	-0.223652	0.849851	0.106740	0.256255	-0.700133	0.087396	0.269224	0.208614	-0.636908	-0.345649	-0.656776
10249	9.589791	1.316906	-0.074481	1.008486	0.080194	0.168506	-0.703232	0.105770	0.261550	0.224227	-0.632785	-0.356214	-0.649936
10250	9.536764	1.380721	-0.103481	1.203864	0.101303	0.082599	-0.702082	0.121321	0.254924	0.241174	-0.626566	-0.370169	-0.642048
10251	9.795750	1.152097	-0.187001	1.313894	0.113434	0.091101	-0.702811	0.136473	0.246124	0.259629	-0.619326	-0.385069	-0.633047
10252	9.790355	0.894618	-0.152249	1.415981	0.075168	0.079390	-0.704233	0.154062	0.236558	0.278597	-0.611501	-0.401353	-0.622388
10253	9.852617	0.975333	-0.236171	1.497213	0.099659	0.035491	-0.705595	0.167611	0.228005	0.298120	-0.602019	-0.418637	-0.611098
10254	9.854375	1.286195	-0.451588	1.587346	0.144577	0.050321	-0.707322	0.184030	0.213316	0.318850	-0.591028	-0.436246	-0.598924
10255	9.694420	1.302892	-0.887500	1.699830	0.170131	0.079816	-0.708081	0.200773	0.197514	0.341288	-0.578592	-0.454142	-0.585242
10256	9.458987	1.433673	-1.472010	1.618129	0.212221	-0.004876	-0.708438	0.216565	0.177717	0.361655	-0.564835	-0.471356	-0.572705
10257	9.772533	1.494336	-1.459186	1.513729	0.224427	0.059211	-0.710401	0.227460	0.159458	0.381438	-0.551718	-0.486041	-0.560247
10258	9.918073	1.525769	-1.348489	1.379209	0.309166	0.049678	-0.713635	0.238159	0.139794	0.399971	-0.538166	-0.498264	-0.549666
10259	9.562029	1.824838	-1.400854	1.289264	0.266312	-0.093602	-0.714841	0.242117	0.117446	0.415354	-0.523925	-0.511045	-0.540201
10260	9.512686	1.441850	-1.387013	1.002100	0.100341	-0.075620	-0.717091	0.245647	0.104208	0.425949	-0.513753	-0.521665	-0.531499
10261	9.361153	0.934483	-1.447452	0.744456	0.056932	-0.061492	-0.718188	0.247387	0.092251	0.433484	-0.506247	-0.529607	-0.524712
10262	9.293298	1.602135	-1.469546	0.718871	0.153309	0.037497	-0.717479	0.251047	0.081239	0.442701	-0.498866	-0.535327	-0.518240
10263	9.778630	1.360367	-1.238079	0.599590	0.078218	0.099854	-0.719553	0.254228	0.072190	0.450483	-0.493932	-0.539786	-0.511593
10264	9.629832	1.323801	-1.145802	0.535962	0.101716	0.078552	-0.717408	0.257933	0.065660	0.457601	-0.489020	-0.543472	-0.506062
10265	9.680889	1.329960	-1.089704	0.494596	0.142601	0.136227	-0.717834	0.263924	0.056910	0.465280	-0.484664	-0.545804	-0.500713
10266	9.776240	1.239084	-0.874068	0.411555	0.100189	0.079256	-0.716966	0.268264	0.049449	0.471103	-0.480801	-0.548150	-0.496410
10267	9.509667	1.410145	-0.831586	0.327953	0.075377	0.035060	-0.716622	0.270420	0.043121	0.475344	-0.477493	-0.550356	-0.493110
10268	9.265051	1.375033	-0.977247	0.189179	0.044495	-0.090017	-0.718504	0.272635	0.039204	0.476720	-0.474376	-0.552608	-0.492271
10269	9.338345	1.165454	-0.759145	0.017669	-0.011204	-0.136153	-0.718455	0.267872	0.037504	0.475327	-0.472964	-0.554204	-0.493180
10270	10.057216	0.863829	-0.527141	-0.237975	0.007100	-0.120049	-0.720919	0.264133	0.038980	0.471942	-0.473928	-0.552878	-0.496981
10271	10.398256	0.270711	-0.420580	-0.274895	0.092111	0.063238	-0.720878	0.262839	0.042129	0.470901	-0.476453	-0.548675	-0.500201
10272	10.155932	0.390795	-0.026701	-0.142971	0.124454	0.068928	-0.720368	0.265633	0.040191	0.471547	-0.477438	-0.545351	-0.502283
10273	10.372683	0.499205	-0.087236	-0.133138	-0.013720	0.039870	-0.718583	0.267535	0.038607	0.470485	-0.479415	-0.543737	-0.503145
10274	10.024460	0.681879	-0.324216	-0.225837	-0.099693	0.003069	-0.719953	0.268163	0.043714	0.467247	-0.482671	-0.542332	-0.504564
10275	9.581232	0.279930	-0.136359	-0.186049	-0.126557	-0.013486	-0.719350	0.267908	0.048747	0.463920	-0.485686	-0.541717	-0.505401
10276	9.524290	0.586087	-0.151556	-0.185789	-0.121695	-0.002444	-0.720688	0.266505	0.054570	0.460728	-0.488735	-0.540927	-0.506227
10277	9.587978	0.408224	0.057450	0.009561	-0.066138	0.044636	-0.718989	0.266641	0.057089	0.460568	-0.489939	-0.541124	-0.504996
10278	9.530782	0.480692	0.108368	0.123316	-0.044073	0.054917	-0.718147	0.267812	0.059120	0.461689	-0.490101	-0.542055	-0.502812
10279	9.640995	0.354861	0.390848	0.164546	-0.049256	-0.045915	-0.717708	0.266513	0.059316	0.462355	-0.488698	-0.544501	-0.500920
10280	9.449760	0.216290	0.336713	0.232912	0.039173	0.073295	-0.718025	0.268047	0.057167	0.465729	-0.487090	-0.545673	-0.498076
10281	9.362535	0.179404	0.600588	0.313517	0.065711	0.040360	-0.717547	0.270370	0.050287	0.469994	-0.484048	-0.547623	-0.494886
10282	9.797854	0.528938	0.347472	0.528920	0.105161	0.018842	-0.717214	0.272980	0.043425	0.476395	-0.478331	-0.551607	-0.489874
10283	9.818510	1.050750	0.304210	0.594448	0.104370	-0.094718	-0.717231	0.270310	0.036801	0.482396	-0.470636	-0.557120	-0.485193
10284	10.455857	1.507900	-0.663445	0.633315	0.255582	-0.127730	-0.719404	0.267587	0.023174	0.489885	-0.460701	-0.561900	-0.481701
10285	9.662060	1.627539	-0.847944	0.586110	0.229000	-0.145375	-0.720850	0.263121	0.009993	0.496513	-0.451142	-0.566442	-0.478633
10286	9.465323	1.910365	-0.858065	0.576315	0.240249	-0.272952	-0.721975	0.255511	-0.003105	0.501746	-0.440105	-0.571942	-0.476908
10287	9.493871	1.387523	-1.304543	0.650448	0.342913	-0.113408	-0.724800	0.249347	-0.016097	0.510307	-0.429027	-0.575529	-0.473591
10288	9.859439	1.363099	-0.762852	0.560201	0.304935	-0.027177	-0.723069	0.247743	-0.030534	0.518275	-0.420219	-0.577854	-0.469991
10289	11.253312	2.154713	-1.573054	0.351563	0.154684	-0.115935	-0.725896	0.244230	-0.039431	0.521915	-0.413844	-0.580449	-0.468420
10290	10.170466	0.868984	-1.149662	0.245177	0.110566	-0.023837	-0.725627	0.240866	-0.046522	0.524971	-0.410082	-0.581748	-0.466697
10291	9.138614	1.051103	-0.986707	0.176005	0.115897	0.025376	-0.725149	0.242655	-0.054138	0.527970	-0.407553	-0.581931	-0.465300
10292	9.113683	0.975369	-0.751983	-0.021590	0.032130	0.034289	-0.723192	0.242132	-0.055733	0.528475	-0.407980	-0.581092	-0.465402
10293	9.415878	1.176355	-0.708837	-0.207024	-0.020837	-0.087007	-0.724989	0.241353	-0.053799	0.525681	-0.409472	-0.580082	-0.468505
10294	9.752240	1.523356	-0.361687	-0.437110	-0.070272	-0.234964	-0.725713	0.235408	-0.048545	0.519029	-0.412101	-0.578584	-0.475418
10295	9.754417	1.658564	-0.138678	-0.451273	-0.179246	-0.135689	-0.727013	0.231933	-0.041166	0.511860	-0.417014	-0.577246	-0.480506
10296	9.620120	1.732652	-0.708017	-0.451141	-0.135430	-0.066976	-0.727594	0.228082	-0.032133	0.505844	-0.422256	-0.574795	-0.485214
10297	9.536800	2.234563	-0.479421	-0.407487	-0.107429	-0.076039	-0.730183	0.227028	-0.024311	0.500325	-0.426636	-0.572575	-0.489709
10298	9.123682	1.810808	-0.128591	-0.455015	-0.108441	-0.213917	-0.729101	0.222998	-0.017973	0.493052	-0.429898	-0.570959	-0.496078
10299	9.681523	2.127325	0.205247	-0.599449	-0.049069	-0.213190	-0.731508	0.217875	-0.011528	0.485093	-0.433905	-0.567306	-0.504555
10300	9.877542	1.292126	0.356713	-0.624681	0.057414	-0.144682	-0.730844	0.212519	-0.007094	0.478798	-0.437826	-0.561613	-0.513471
10301	9.619480	1.466851	-0.057592	-0.747905	0.157776	-0.247893	-0.733577	0.207931	-0.005668	0.471343	-0.440599	-0.554525	-0.525557
10302	9.662066	1.043553	0.020176	-0.903544	0.062726	-0.314169	-0.735130	0.200348	-0.001631	0.460671	-0.445003	-0.547063	-0.538959
10303	10.292735	1.298720	-0.170816	-0.970408	0.197775	-0.226252	-0.736952	0.191909	0.002496	0.451612	-0.449333	-0.536673	-0.553289
10304	10.121983	1.739038	-0.004565	-0.704452	0.162983	-0.056802	-0.738445	0.187825	0.001976	0.446327	-0.453357	-0.527807	-0.562743
10305	9.865157	1.100129	0.394570	-0.830250	0.120629	-0.176416	-0.737953	0.184372	0.005408	0.437984	-0.457583	-0.518885	-0.574061
10306	9.442140	2.193890	0.069714	-0.619722	-0.063037	-0.148105	-0.740341	0.176233	0.009418	0.429908	-0.462271	-0.513587	-0.581130
10307	9.448384	2.034593	0.010475	-0.530656	-0.151725	-0.162498	-0.740495	0.170495	0.016083	0.421476	-0.467003	-0.510182	-0.586499
10308	9.491418	2.015368	-0.025074	-0.433581	-0.141519	-0.090749	-0.740400	0.167041	0.022608	0.414891	-0.471477	-0.507068	-0.590302
10309	9.726704	2.010308	-0.132934	-0.249656	-0.070676	0.041676	-0.741746	0.166206	0.028466	0.412246	-0.474918	-0.504307	-0.591761
10310	9.942439	1.294385	0.334979	-0.246959	-0.217732	-0.086601	-0.740583	0.166741	0.034666	0.406653	-0.478759	-0.503935	-0.592852
10311	9.568447	2.405858	0.109848	-0.122695	-0.210723	-0.087192	-0.739884	0.160652	0.042424	0.402259	-0.481496	-0.505017	-0.592712
10312	9.531354	1.837075	0.228293	-0.062778	-0.210127	-0.038544	-0.738962	0.158849	0.049886	0.399041	-0.484220	-0.506263	-0.591604
10313	9.608803	1.811539	0.283198	0.022541	-0.216667	0.005692	-0.739367	0.160876	0.055210	0.397082	-0.486785	-0.508183	-0.589165
10314	9.513219	1.986426	0.312065	0.209274	-0.192948	0.077598	-0.738347	0.161427	0.061132	0.398038	-0.488297	-0.511353	-0.584508
10315	9.364670	1.668270	0.245502	0.206843	-0.162792	0.049930	-0.736517	0.163069	0.064867	0.398936	-0.489183	-0.514542	-0.580342
10316	9.315695	1.763340	0.414610	0.299434	-0.139710	0.090457	-0.736252	0.166183	0.068146	0.401414	-0.489478	-0.518149	-0.575152
10317	9.582634	1.615349	0.099334	0.337619	-0.044637	0.070218	-0.736293	0.169851	0.068936	0.405036	-0.488119	-0.521643	-0.570591
10318	9.614602	1.897591	0.372908	0.309974	-0.097971	0.070312	-0.734206	0.172024	0.070455	0.407661	-0.487702	-0.525090	-0.565898
10319	9.996948	2.032134	-0.094591	0.349978	-0.008039	-0.017749	-0.733111	0.173740	0.069990	0.410770	-0.484853	-0.529218	-0.562240
10320	9.746042	2.058840	-0.145417	0.221265	-0.061852	-0.036318	-0.733666	0.172923	0.069383	0.411727	-0.483549	-0.532421	-0.559634
10321	9.252186	2.159032	-0.483762	0.241452	-0.076923	-0.032688	-0.732532	0.172439	0.070184	0.412856	-0.482174	-0.536013	-0.556550
10322	9.596041	2.027900	-0.830788	0.201425	-0.082665	-0.025373	-0.731122	0.173824	0.073486	0.413498	-0.481371	-0.539033	-0.553846
10323	10.120096	2.062915	-1.004737	0.276638	0.001811	0.007788	-0.731528	0.172558	0.073271	0.416231	-0.479259	-0.541962	-0.550763
10324	9.815676	2.051858	-1.104530	0.330194	0.061832	-0.014297	-0.731144	0.173555	0.070240	0.419820	-0.475833	-0.545108	-0.547897
10325	9.401924	2.236496	-1.092684	0.350919	0.068096	-0.060206	-0.732288	0.172383	0.065405	0.423181	-0.471603	-0.548926	-0.545150
10326	10.022073	2.554926	-1.113799	0.235309	0.015951	-0.135400	-0.732030	0.170663	0.059679	0.424082	-0.468046	-0.552586	-0.543816
10327	9.865540	2.408866	-1.350429	0.185725	0.007318	-0.142890	-0.731851	0.167798	0.059921	0.424264	-0.464946	-0.555890	-0.542965
10328	9.424408	2.036716	-1.215593	0.187128	0.027286	-0.093526	-0.734487	0.164780	0.058355	0.425260	-0.462138	-0.558502	-0.541902
10329	9.082586	2.165372	-1.226125	0.153612	0.049453	-0.047802	-0.734070	0.164267	0.057055	0.426616	-0.459912	-0.560220	-0.540956
10330	9.228061	2.177406	-1.115551	0.087802	0.038400	-0.044205	-0.734625	0.163450	0.056448	0.427349	-0.458370	-0.561196	-0.540675
10331	9.403231	2.470782	-1.023577	0.026029	-0.014134	-0.055162	-0.734619	0.162097	0.054960	0.426718	-0.457839	-0.562157	-0.540624
10332	9.305404	2.400825	-1.179785	-0.088958	-0.032288	-0.147153	-0.735559	0.159628	0.056220	0.423927	-0.457402	-0.562769	-0.542550
10333	9.383865	2.363763	-0.989736	-0.119546	-0.036161	-0.127003	-0.735771	0.155280	0.057777	0.420916	-0.457537	-0.563008	-0.544529
10334	9.423358	2.435012	-0.898967	-0.130514	-0.013462	-0.059137	-0.735167	0.152645	0.059012	0.418903	-0.458227	-0.562191	-0.546342
10335	9.411302	2.265069	-0.518005	-0.157541	-0.038448	-0.040817	-0.734142	0.150531	0.061117	0.416446	-0.459664	-0.561235	-0.547993
10336	9.273155	2.724195	-0.505015	-0.143844	-0.061977	-0.002168	-0.735928	0.149556	0.064163	0.414382	-0.461628	-0.560143	-0.549024
10337	9.486682	2.656006	-0.595565	-0.211988	-0.006046	-0.025297	-0.737606	0.149689	0.064889	0.411936	-0.463308	-0.558170	-0.551453
10338	9.418925	2.723518	-0.351060	-0.144499	-0.002163	-0.032508	-0.736322	0.149668	0.067824	0.410191	-0.464270	-0.556843	-0.553283
10339	9.078455	2.593726	-0.078320	-0.108925	0.048589	-0.006916	-0.735758	0.149112	0.067363	0.409506	-0.464672	-0.555372	-0.554929
10340	9.223836	2.735185	-0.034528	-0.117381	0.055575	-0.015144	-0.735488	0.148378	0.064787	0.408844	-0.464958	-0.553704	-0.556841
10341	9.173803	2.847417	0.301387	-0.177661	0.020411	-0.040880	-0.736873	0.148304	0.066762	0.406829	-0.465822	-0.551994	-0.559288
10342	9.342397	2.748800	0.333085	-0.260863	0.000443	-0.072186	-0.738360	0.144313	0.067230	0.403570	-0.467248	-0.549687	-0.562721
10343	9.929633	2.819025	0.212555	-0.249242	0.039846	-0.051902	-0.735978	0.144812	0.067940	0.400970	-0.468301	-0.547080	-0.566234
10344	9.989800	2.749755	-0.077569	-0.097506	0.010598	-0.124055	-0.737759	0.141828	0.068334	0.398747	-0.467715	-0.546999	-0.568363
10345	9.624510	2.429811	-0.437952	0.012085	0.031197	-0.135948	-0.738695	0.138546	0.068700	0.397540	-0.465838	-0.548193	-0.569598
10346	9.580353	2.404663	-0.528247	0.019602	0.022916	-0.058860	-0.740067	0.135496	0.067401	0.397284	-0.464888	-0.548730	-0.570035
10347	9.771770	2.376391	-0.690169	0.074436	0.033669	0.006410	-0.739656	0.136599	0.068027	0.398307	-0.464057	-0.549287	-0.569462
10348	10.026260	2.537164	-0.877371	0.047374	-0.024057	-0.042105	-0.739400	0.137394	0.066249	0.397984	-0.463602	-0.550358	-0.569024
10349	9.646420	2.777349	-0.866431	0.006409	-0.131774	-0.056738	-0.740338	0.136365	0.070125	0.395826	-0.464511	-0.552050	-0.568148
10350	9.571350	2.224223	-0.990411	-0.076727	-0.198486	-0.014698	-0.740436	0.136520	0.075752	0.392733	-0.467318	-0.552830	-0.567233
10351	9.449004	2.064937	-1.163192	-0.011219	-0.139376	0.102727	-0.738291	0.136770	0.081644	0.392131	-0.470232	-0.552884	-0.565185
10352	9.459006	1.927653	-1.058187	-0.023567	-0.169778	0.088052	-0.739993	0.140468	0.085259	0.391005	-0.473417	-0.553065	-0.563125
10353	9.573501	2.172762	-1.312063	-0.054277	-0.175915	0.069709	-0.737467	0.144500	0.092366	0.389211	-0.476726	-0.553216	-0.561426
10354	9.650373	1.816548	-1.191664	-0.077116	-0.177459	0.034760	-0.736455	0.145363	0.097745	0.386878	-0.479811	-0.553343	-0.560283
10355	9.476812	2.061791	-1.304340	-0.194915	-0.220931	0.152049	-0.736576	0.148420	0.105237	0.384146	-0.485626	-0.551446	-0.559023
10356	9.383977	1.572007	-1.260586	-0.324533	-0.152556	0.153421	-0.733064	0.151619	0.111580	0.380994	-0.491611	-0.547429	-0.559895
10357	9.351820	1.771915	-1.142145	-0.402777	-0.166374	0.172589	-0.731513	0.155105	0.118521	0.377027	-0.498590	-0.542506	-0.561201
10358	9.440893	1.942827	-0.914908	-0.395184	-0.130064	0.180859	-0.730639	0.157274	0.126370	0.373668	-0.505080	-0.537169	-0.562774
10359	9.479472	1.959580	-0.918656	-0.363434	-0.118220	0.135035	-0.729226	0.160349	0.133006	0.370141	-0.510743	-0.532610	-0.564326
10360	9.490847	2.205241	-0.799130	-0.211151	-0.091929	0.150019	-0.727132	0.163138	0.136529	0.368672	-0.515041	-0.529310	-0.564486
10361	9.435723	2.131949	-0.729918	-0.095839	-0.023834	0.144607	-0.726892	0.168640	0.140519	0.368974	-0.517719	-0.526933	-0.564063
10362	9.378212	2.126924	-0.686740	-0.065842	-0.007050	0.170319	-0.725558	0.174026	0.140700	0.370115	-0.520184	-0.524417	-0.563392
10363	9.590419	1.839784	-0.544382	-0.091868	0.014854	0.082149	-0.723487	0.177479	0.142299	0.370161	-0.521722	-0.522426	-0.563790
10364	9.507672	1.954668	-0.388375	0.061822	0.093752	0.109856	-0.722407	0.180603	0.142201	0.372997	-0.521464	-0.521217	-0.563277
10365	9.407007	1.893473	-0.293227	0.080326	0.082304	0.084189	-0.722192	0.183618	0.138736	0.375575	-0.520964	-0.520622	-0.562576
10366	9.755145	1.932886	-0.161070	0.150512	0.095467	0.108250	-0.722449	0.189707	0.133781	0.379332	-0.519989	-0.520410	-0.561152
10367	9.917633	1.987766	-0.360014	0.097870	0.164118	-0.021302	-0.723207	0.191499	0.129407	0.381766	-0.517314	-0.520461	-0.561927
10368	9.637797	2.136649	-0.464514	0.092405	0.177382	-0.090193	-0.723649	0.190709	0.125290	0.383524	-0.513785	-0.521010	-0.563455
10369	9.143460	2.243916	-0.247273	0.018738	0.145560	-0.172952	-0.726861	0.187518	0.121612	0.383230	-0.510312	-0.521855	-0.566024
10370	10.006346	1.894549	-0.687591	0.010989	0.174544	-0.160966	-0.727684	0.182945	0.116282	0.383314	-0.506678	-0.522219	-0.568889
10371	10.337855	2.293942	-0.987221	0.008769	0.205721	-0.281092	-0.731983	0.174960	0.108947	0.382293	-0.501445	-0.523560	-0.572966
10372	9.979030	1.866210	-1.090111	0.059836	0.191212	-0.288464	-0.734139	0.165914	0.105177	0.381557	-0.495877	-0.525604	-0.576421
10373	9.097919	2.305194	-1.172650	0.186419	0.139764	-0.268072	-0.737492	0.161285	0.098884	0.381717	-0.490152	-0.529327	-0.577802
10374	9.286557	2.427036	-1.135434	0.048711	0.147510	-0.251774	-0.739967	0.154578	0.093998	0.380823	-0.485511	-0.531169	-0.580614
10375	9.717804	2.216112	-1.365483	0.063572	0.147478	-0.141583	-0.741205	0.150640	0.090395	0.381289	-0.481966	-0.532168	-0.582344
10376	9.464302	2.014586	-1.033665	0.065580	0.115084	-0.062695	-0.743029	0.147509	0.085023	0.382397	-0.479567	-0.532602	-0.583201
10377	9.148343	2.320458	-0.891845	-0.040000	0.076917	-0.036245	-0.744458	0.147559	0.081530	0.382337	-0.478769	-0.531917	-0.584520
10378	9.226088	2.467568	-0.872055	-0.119169	0.018953	-0.048193	-0.744302	0.146014	0.081011	0.380817	-0.479053	-0.530786	-0.586305
10379	9.355005	2.593806	-0.769779	-0.194188	0.009876	-0.046437	-0.743722	0.145362	0.082510	0.378431	-0.480107	-0.528911	-0.588677
10380	9.308343	2.483482	-0.836382	-0.238034	0.046936	-0.048447	-0.744560	0.144435	0.081337	0.376052	-0.480947	-0.526158	-0.591974
10381	9.180305	2.466132	-0.561192	-0.300655	0.046100	-0.063272	-0.745159	0.137785	0.083457	0.372800	-0.482183	-0.522896	-0.595903
10382	9.345333	2.675096	-0.498373	-0.322839	0.111455	-0.077110	-0.747397	0.136737	0.082290	0.369908	-0.482553	-0.518892	-0.600885
10383	9.354419	2.849835	-0.333332	-0.269648	0.131496	-0.107282	-0.745987	0.134294	0.079317	0.367278	-0.482038	-0.515758	-0.605590
10384	9.083050	2.830656	-0.207374	-0.212396	0.176771	-0.160521	-0.747213	0.129754	0.076379	0.365088	-0.479900	-0.513368	-0.610622
10385	9.070056	3.076965	-0.123162	-0.230228	0.166410	-0.140312	-0.750411	0.125696	0.072928	0.362763	-0.478284	-0.510743	-0.615458
10386	9.177195	2.838365	0.431628	-0.319122	0.134062	-0.212003	-0.750489	0.118614	0.069120	0.358447	-0.476876	-0.507797	-0.621488
10387	9.728349	3.249103	0.795314	-0.360754	0.089117	-0.118218	-0.752518	0.112278	0.068184	0.354333	-0.477305	-0.503844	-0.626713
10388	10.208571	3.097437	0.641110	-0.299031	0.035596	-0.132617	-0.752909	0.110268	0.068625	0.350157	-0.477739	-0.501041	-0.630963
10389	9.474316	2.939837	0.483977	-0.109492	-0.006146	-0.123199	-0.753812	0.103631	0.067659	0.347404	-0.477505	-0.500923	-0.632753
10390	9.456066	3.094265	0.550879	-0.029282	-0.045310	-0.025692	-0.753250	0.104407	0.069106	0.346336	-0.478131	-0.501054	-0.632762
10391	9.694969	2.920552	0.359665	-0.164208	-0.167429	-0.100984	-0.755159	0.103594	0.074690	0.341721	-0.480523	-0.501135	-0.633394
10392	9.312535	3.117173	0.365586	-0.075446	-0.144232	-0.032081	-0.756487	0.101338	0.080460	0.339132	-0.482649	-0.501411	-0.632951
10393	9.379075	2.720781	0.413651	-0.172376	-0.184666	-0.028586	-0.753489	0.099796	0.084829	0.335172	-0.486014	-0.500782	-0.632983
10394	9.212440	2.881143	0.297747	-0.123812	-0.142655	0.005379	-0.754833	0.098948	0.090966	0.332595	-0.488807	-0.500055	-0.632767
10395	9.433448	2.602715	0.328727	-0.198056	-0.121828	0.030896	-0.753100	0.097838	0.095655	0.329760	-0.492123	-0.498069	-0.633246
10396	9.560767	2.721995	0.228131	-0.209579	-0.109861	0.078613	-0.752248	0.099610	0.099969	0.327583	-0.495780	-0.495297	-0.633697
10397	9.490534	2.637751	0.218132	-0.224991	-0.101069	0.117077	-0.753099	0.104295	0.106446	0.325775	-0.499844	-0.491943	-0.634049
10398	9.676341	2.526214	0.299823	-0.209475	-0.154473	0.086021	-0.752262	0.106149	0.109080	0.323237	-0.504111	-0.489365	-0.633965
10399	9.524197	2.647392	0.204859	-0.141937	-0.174729	0.082498	-0.751372	0.106904	0.116700	0.321096	-0.508206	-0.487845	-0.632954
10400	9.440447	2.509709	0.028361	-0.104007	-0.208845	0.066063	-0.750247	0.109768	0.121922	0.318823	-0.512261	-0.487129	-0.631384
10401	9.549910	2.364999	-0.087780	-0.065735	-0.204808	0.058787	-0.748805	0.111495	0.129878	0.316863	-0.516002	-0.486974	-0.629441
10402	9.583616	2.398953	-0.105727	0.005059	-0.181726	0.069912	-0.748521	0.115027	0.136273	0.316009	-0.519041	-0.487398	-0.627039
10403	9.573240	2.463723	-0.228097	0.033592	-0.171079	0.075461	-0.745975	0.116178	0.141094	0.315614	-0.521881	-0.488079	-0.624345
10404	9.456352	2.108176	-0.235705	0.047702	-0.138776	0.119395	-0.745320	0.121573	0.144230	0.316233	-0.524578	-0.488237	-0.621642
10405	9.474969	2.092120	-0.313796	0.050083	-0.132377	0.104707	-0.742787	0.124118	0.149700	0.316763	-0.527114	-0.488545	-0.618980
10406	9.266758	2.217261	-0.493589	0.108379	-0.081293	0.124895	-0.740716	0.127699	0.151587	0.318639	-0.528756	-0.489015	-0.616239
10407	9.576401	2.332452	-0.386067	0.175125	-0.067292	0.088391	-0.738952	0.132362	0.151860	0.320923	-0.529523	-0.490604	-0.613124
10408	9.524025	2.490244	-0.371003	0.227349	0.049209	0.046114	-0.738163	0.137004	0.152843	0.324359	-0.528013	-0.492517	-0.611082
10409	9.448134	2.252091	-0.113694	0.195486	0.069527	0.014773	-0.738773	0.140201	0.151783	0.327298	-0.526227	-0.494227	-0.609673
10410	9.654944	2.483041	-0.264841	0.155974	0.101318	0.040417	-0.740073	0.140837	0.147904	0.330413	-0.524473	-0.494971	-0.608900
10411	9.284152	2.665655	-0.305337	0.099821	0.076412	-0.003750	-0.739715	0.142120	0.141943	0.332182	-0.523027	-0.495651	-0.608628
10412	9.491538	2.624880	-0.267467	0.081937	0.008908	0.018385	-0.739740	0.143055	0.140316	0.333339	-0.522658	-0.496338	-0.607752
10413	9.689961	2.884735	-0.579938	0.051687	-0.060998	-0.010847	-0.739721	0.143473	0.143431	0.333145	-0.523122	-0.497424	-0.606570
10414	9.453504	2.452165	-0.747818	0.109167	-0.090106	-0.051191	-0.738483	0.145436	0.143681	0.332754	-0.523080	-0.499820	-0.604849
10415	9.308693	2.565792	-0.826197	0.035599	-0.083743	-0.031174	-0.738175	0.144484	0.145585	0.331908	-0.523723	-0.501080	-0.603713
10416	9.431907	2.583863	-0.792042	0.018658	-0.099491	-0.012799	-0.738693	0.143320	0.149168	0.330935	-0.524777	-0.502036	-0.602537
10417	9.454037	2.521960	-0.708738	0.013235	-0.103325	-0.010054	-0.736983	0.144185	0.154260	0.329905	-0.526013	-0.502937	-0.601271
10418	9.391153	2.710609	-0.818676	0.007816	-0.077586	-0.009174	-0.737671	0.144120	0.155807	0.329079	-0.526908	-0.503576	-0.600406
10419	9.434419	2.620250	-0.794314	0.017342	-0.102297	-0.027472	-0.737656	0.144559	0.158502	0.327883	-0.527923	-0.504706	-0.599218
10420	9.424385	2.540526	-0.811366	0.050965	-0.063889	-0.040330	-0.736218	0.143014	0.160498	0.327276	-0.528051	-0.506098	-0.598262
10421	9.369460	2.627853	-0.784590	0.077399	-0.061228	-0.009081	-0.737888	0.143228	0.162493	0.327343	-0.528361	-0.507483	-0.596776
10422	9.545610	2.650556	-0.762045	0.073617	-0.070173	-0.012701	-0.736493	0.144303	0.163389	0.327240	-0.528691	-0.508892	-0.595339
10423	9.478728	2.674397	-0.696591	0.131943	-0.082126	0.014950	-0.735915	0.144327	0.165631	0.327952	-0.529126	-0.510805	-0.592918
10424	9.532170	2.673266	-0.640629	0.109438	-0.126414	0.033342	-0.734816	0.147869	0.168649	0.328194	-0.530350	-0.512513	-0.590210
10425	9.492537	2.436417	-0.679336	0.115270	-0.158611	0.048036	-0.734671	0.150077	0.172997	0.328334	-0.532117	-0.514360	-0.586926
10426	9.444233	2.505246	-0.722972	0.020197	-0.173337	0.052462	-0.731003	0.150812	0.177220	0.327360	-0.534660	-0.515111	-0.584495
10427	9.275788	2.402255	-1.270450	-0.081412	-0.146630	0.010858	-0.729735	0.153660	0.182720	0.325081	-0.537178	-0.514959	-0.583592
10428	9.377181	2.479248	-1.278571	-0.038480	-0.090833	-0.031321	-0.730522	0.151904	0.186830	0.323346	-0.538270	-0.515372	-0.583185
10429	9.380651	2.491330	-1.457355	-0.047789	-0.100588	-0.036832	-0.728957	0.152799	0.191364	0.321335	-0.539535	-0.515825	-0.582726
10430	9.419248	2.327576	-1.382576	0.005318	-0.056854	-0.109303	-0.728070	0.150147	0.192876	0.319511	-0.539140	-0.517367	-0.582729
10431	9.390931	2.358438	-1.318517	-0.060654	-0.094934	-0.178188	-0.728818	0.144609	0.195628	0.315768	-0.538955	-0.519149	-0.583354
10432	9.385601	2.598378	-1.485826	0.018093	-0.078687	-0.176192	-0.728715	0.138469	0.198756	0.313068	-0.538031	-0.521688	-0.583398
10433	9.382688	2.702390	-1.284568	-0.024078	-0.082155	-0.178081	-0.729923	0.135543	0.200692	0.309842	-0.537449	-0.523802	-0.583762
10434	9.375945	2.603356	-1.490263	0.032643	-0.056309	-0.181706	-0.730132	0.130911	0.202232	0.307461	-0.536100	-0.526419	-0.583907
10435	9.387019	2.595898	-1.302331	0.007271	-0.072784	-0.135843	-0.730047	0.125929	0.205011	0.305159	-0.535647	-0.528373	-0.583766
10436	9.357879	2.801365	-1.418252	-0.019777	-0.082192	-0.084473	-0.730672	0.121546	0.207412	0.303070	-0.535938	-0.529482	-0.583581
10437	9.348551	2.764306	-1.362593	-0.040965	-0.067200	-0.057017	-0.729916	0.119105	0.210483	0.301230	-0.536541	-0.529987	-0.583522
10438	9.288105	2.804117	-1.405964	-0.054438	-0.047578	-0.014874	-0.728931	0.120124	0.212643	0.299946	-0.537371	-0.529732	-0.583651
10439	9.290010	2.748887	-1.447455	-0.055233	-0.027656	0.021785	-0.730327	0.119712	0.212771	0.299292	-0.538431	-0.528981	-0.583690
10440	9.347899	2.670329	-1.406657	-0.117122	0.008869	0.029865	-0.729738	0.118620	0.214523	0.298452	-0.539448	-0.527173	-0.584817
10441	9.323994	2.714067	-1.400647	-0.100574	-0.004346	0.034509	-0.729473	0.119888	0.214739	0.297708	-0.540640	-0.525607	-0.585505
10442	9.358109	2.713161	-1.351207	-0.130166	-0.040592	0.026260	-0.727764	0.118522	0.215902	0.296161	-0.542268	-0.523974	-0.586248
10443	9.392271	2.878017	-1.365902	-0.069461	0.008462	0.034593	-0.727628	0.119596	0.217231	0.295889	-0.543119	-0.522687	-0.586745
10444	9.315822	2.860342	-1.273792	-0.028735	-0.032577	0.056743	-0.727918	0.120453	0.217287	0.295881	-0.544367	-0.521861	-0.586327
10445	9.296322	2.853553	-1.299675	-0.040377	-0.008814	0.029148	-0.727657	0.122140	0.217670	0.295679	-0.545186	-0.521074	-0.586369
10446	9.317863	2.795120	-1.293616	-0.014422	-0.012412	0.042046	-0.727371	0.120783	0.216179	0.295867	-0.545957	-0.520455	-0.586106
10447	9.300975	2.736743	-1.271627	0.022204	0.015202	0.040225	-0.727126	0.124020	0.216939	0.296729	-0.546235	-0.520134	-0.585696
10448	9.242065	2.695141	-1.392876	0.028860	0.035229	0.012655	-0.726010	0.124693	0.217391	0.297537	-0.545888	-0.520057	-0.585678
10449	9.315093	2.771378	-1.329897	0.038810	0.050037	0.042044	-0.726871	0.125086	0.215458	0.298964	-0.545675	-0.519702	-0.585465
10450	9.324656	2.620230	-1.275687	0.045458	0.027492	0.018215	-0.727459	0.127361	0.215746	0.299938	-0.545375	-0.519805	-0.585155
10451	9.357775	2.618629	-1.354226	0.015178	0.040986	-0.021317	-0.727757	0.127995	0.214524	0.300276	-0.544750	-0.519912	-0.585469
10452	9.305910	2.743822	-1.259689	-0.013498	0.029455	0.003433	-0.728607	0.127271	0.212100	0.300457	-0.544624	-0.519476	-0.585880
10453	9.363663	2.658186	-1.233423	0.028373	0.036328	-0.005673	-0.727065	0.127377	0.212373	0.301075	-0.544135	-0.519591	-0.585915
10454	9.376106	2.789108	-1.237865	-0.006871	-0.009754	-0.018490	-0.727038	0.125901	0.213404	0.300659	-0.544204	-0.519703	-0.585965
10455	9.358934	2.701961	-1.240207	0.019185	0.004945	-0.003800	-0.728181	0.127366	0.212945	0.300874	-0.544153	-0.519877	-0.585747
10456	9.397398	2.672578	-1.239421	-0.006759	-0.010889	-0.014832	-0.727340	0.126826	0.212061	0.300495	-0.544270	-0.519961	-0.585759
10457	9.354300	2.672406	-1.203996	-0.003641	-0.033986	0.001719	-0.727188	0.127412	0.214623	0.300125	-0.544867	-0.520037	-0.585325
10458	9.344734	2.811364	-1.253454	0.002746	-0.015479	-0.000114	-0.728144	0.125038	0.213923	0.299971	-0.545135	-0.520098	-0.585101
10459	9.394496	2.727113	-1.325909	0.029602	-0.034544	-0.021141	-0.726469	0.125845	0.214378	0.299690	-0.545298	-0.520814	-0.584456
10460	9.334608	2.731803	-1.282578	0.006564	-0.034339	0.007248	-0.726746	0.125700	0.214512	0.299470	-0.545838	-0.520953	-0.583940
10461	9.273601	2.721379	-1.376977	0.006622	0.003513	0.005334	-0.728976	0.126314	0.217239	0.299644	-0.545967	-0.520883	-0.583793
10462	9.355677	2.722973	-1.358298	-0.039830	-0.025300	-0.018549	-0.726451	0.125742	0.216478	0.298707	-0.546412	-0.520705	-0.584015
10463	9.324081	2.762692	-1.409995	-0.010388	-0.007248	-0.013934	-0.725878	0.125138	0.216997	0.298358	-0.546566	-0.520711	-0.584044
10464	9.334527	2.780722	-1.313655	-0.012712	0.002182	-0.033215	-0.726432	0.124842	0.217405	0.297833	-0.546375	-0.520846	-0.584371
10465	9.310231	2.786121	-1.341695	0.009774	0.018516	-0.014851	-0.725862	0.124251	0.217643	0.297961	-0.546095	-0.520943	-0.584481
10466	9.336588	2.732538	-1.338199	-0.030714	0.019185	-0.024109	-0.725981	0.121885	0.216515	0.297522	-0.545907	-0.520666	-0.585126
10467	9.272589	2.887233	-1.267169	-0.028444	0.012547	-0.005729	-0.726962	0.122035	0.216674	0.297276	-0.546016	-0.520251	-0.585519
10468	9.346911	2.882482	-1.313455	0.002348	0.011342	-0.017581	-0.725966	0.121539	0.217757	0.297191	-0.545792	-0.520335	-0.585696
10469	9.321247	2.986071	-1.249022	0.034018	0.002511	0.005448	-0.727114	0.123289	0.217315	0.297650	-0.545756	-0.520590	-0.585269
10470	9.349380	3.178146	-1.120810	0.042783	-0.006422	0.062411	-0.727120	0.123587	0.217053	0.298760	-0.546330	-0.520382	-0.584353
10471	9.345200	2.720311	-1.155038	0.040856	-0.089384	0.064297	-0.724329	0.125466	0.218547	0.299022	-0.547927	-0.520620	-0.582509
10472	9.298372	2.695636	-1.279044	0.084860	-0.065400	0.030376	-0.724341	0.127117	0.219773	0.299604	-0.548599	-0.521600	-0.580697
10473	9.260167	2.648282	-1.524285	0.037389	-0.041134	-0.003730	-0.723104	0.129878	0.221196	0.299538	-0.548942	-0.522251	-0.579822
10474	9.298343	2.560869	-1.535944	0.014697	0.006935	-0.036891	-0.723802	0.130403	0.222358	0.299320	-0.548494	-0.522717	-0.579938
10475	9.385169	2.716202	-1.591315	-0.001482	0.012797	-0.025877	-0.723780	0.128954	0.222830	0.299134	-0.548215	-0.522837	-0.580190
10476	9.374804	2.713344	-1.373568	0.028163	0.010894	-0.011131	-0.726027	0.128616	0.221707	0.299406	-0.547909	-0.523155	-0.580053
10477	9.374922	2.737526	-1.368584	0.046896	0.011699	0.005425	-0.724610	0.127059	0.221035	0.300103	-0.547678	-0.523497	-0.579602
10478	9.366820	2.587892	-1.417563	0.019543	-0.018006	0.010896	-0.724942	0.130529	0.220130	0.300235	-0.547985	-0.523649	-0.579106
10479	9.366327	2.779668	-1.252053	0.062645	-0.016404	-0.018348	-0.724908	0.129140	0.222290	0.300538	-0.547732	-0.524597	-0.578328
10480	9.178565	2.648297	-1.482589	-0.016422	0.002858	0.032781	-0.724921	0.129479	0.221188	0.300742	-0.548249	-0.523962	-0.578308
10481	9.362099	2.656045	-1.433849	0.033955	-0.005017	0.070556	-0.723548	0.131475	0.220738	0.301879	-0.548968	-0.523534	-0.577422
10482	9.451350	2.630854	-1.410783	0.032713	-0.026265	0.025642	-0.722166	0.133017	0.220820	0.302238	-0.549446	-0.523723	-0.576607
10483	9.279882	2.618112	-1.455175	0.054093	-0.012510	0.071499	-0.722452	0.134374	0.222311	0.303529	-0.550136	-0.523557	-0.575421
10484	9.389862	2.521277	-1.525133	0.018397	-0.004674	0.034720	-0.720826	0.137314	0.219951	0.304061	-0.550544	-0.523351	-0.574936
10485	9.366209	2.618229	-1.509124	0.029592	0.009582	0.042071	-0.721796	0.136733	0.220486	0.304976	-0.550819	-0.523090	-0.574426
10486	9.394988	2.501195	-1.477149	0.027676	-0.010556	0.040252	-0.720274	0.137618	0.219403	0.305609	-0.551298	-0.522962	-0.573746
10487	9.327361	2.560484	-1.522540	0.029606	-0.007106	0.043914	-0.717317	0.136971	0.220037	0.306370	-0.551783	-0.522780	-0.573040
10488	9.379938	2.502334	-1.553869	0.056841	-0.017785	0.036645	-0.712819	0.138418	0.224015	0.307191	-0.552141	-0.523053	-0.572004
10489	9.399222	2.585106	-1.587865	0.030458	-0.016414	0.076982	-0.714186	0.137706	0.227354	0.308240	-0.553072	-0.522572	-0.570980
10490	9.372968	2.511689	-1.524563	0.048472	-0.034347	0.067854	-0.716483	0.142537	0.228377	0.309160	-0.553986	-0.522512	-0.569650
10491	9.394291	2.404858	-1.526057	0.087690	-0.015839	0.095415	-0.715798	0.144996	0.230349	0.311057	-0.554743	-0.522469	-0.567917
10492	9.401602	2.385152	-1.507137	0.082564	-0.019921	0.040356	-0.716547	0.148715	0.230306	0.312192	-0.554988	-0.523010	-0.566555
10493	9.292224	2.390017	-1.631026	0.072754	0.022350	0.010879	-0.716593	0.151355	0.228785	0.313361	-0.554517	-0.523493	-0.565925
10494	9.379576	2.444434	-1.575970	0.045945	0.009868	0.036569	-0.715788	0.152873	0.226626	0.314366	-0.554602	-0.523482	-0.565293
10495	9.389439	2.400073	-1.528322	0.063837	0.020920	0.020066	-0.716228	0.154043	0.226141	0.315524	-0.554295	-0.523769	-0.564684
10496	9.384070	2.308389	-1.560118	0.038181	0.018344	0.018168	-0.716247	0.154680	0.224776	0.316317	-0.554145	-0.523815	-0.564345
10497	9.457089	2.331279	-1.494960	0.019457	-0.012240	0.007223	-0.716465	0.157136	0.225005	0.316491	-0.554355	-0.523949	-0.563916
10498	9.438951	2.378203	-1.368379	0.026576	0.010364	-0.001967	-0.715474	0.156146	0.224513	0.316845	-0.554157	-0.524137	-0.563737
10499	9.413197	2.317863	-1.556204	0.003101	0.009792	0.008977	-0.716332	0.157837	0.225188	0.317090	-0.554237	-0.523925	-0.563717
10500	9.420604	2.293112	-1.522828	-0.035061	-0.001799	0.019931	-0.715471	0.156390	0.225370	0.316876	-0.554801	-0.523248	-0.563913
10501	9.408767	2.287949	-1.493435	0.003333	0.005557	0.018156	-0.714604	0.155172	0.226691	0.317185	-0.555021	-0.522960	-0.563788
10502	9.452379	2.340879	-1.485060	-0.015277	0.000750	0.007135	-0.714063	0.156598	0.226493	0.317068	-0.555300	-0.522628	-0.563888
10503	9.418055	2.386050	-1.580095	0.019768	-0.012948	0.019151	-0.714761	0.156595	0.226781	0.317377	-0.555633	-0.522632	-0.563383
10504	9.398421	2.255111	-1.570553	0.050883	-0.016728	0.019192	-0.713517	0.157998	0.226856	0.317952	-0.555810	-0.523026	-0.562517
10505	9.400863	2.264794	-1.570581	0.043301	-0.005004	0.008150	-0.714352	0.157841	0.227416	0.318483	-0.555787	-0.523365	-0.561924
10506	9.461018	2.210859	-1.558690	0.073932	-0.003994	-0.010139	-0.714377	0.159831	0.227540	0.319114	-0.555369	-0.524258	-0.561146
10507	9.460760	2.167409	-1.573456	0.076573	-0.018568	-0.012871	-0.714377	0.159831	0.227540	0.319638	-0.555065	-0.525286	-0.560186
10508	9.416800	2.178502	-1.653860	0.053763	-0.014928	-0.011097	-0.713687	0.160808	0.227734	0.319921	-0.554884	-0.526035	-0.559501
10509	9.455970	2.186904	-1.577980	0.017961	-0.040491	-0.012948	-0.714103	0.160523	0.227861	0.319566	-0.555199	-0.526544	-0.558912
10510	9.407935	2.274771	-1.594934	0.011684	-0.024126	-0.009313	-0.713107	0.159899	0.228655	0.319308	-0.555406	-0.526863	-0.558554
10511	9.403002	2.318905	-1.628276	-0.021760	-0.015690	0.005295	-0.714076	0.159575	0.229768	0.318975	-0.555887	-0.526567	-0.558544
10512	9.436878	2.330612	-1.614974	-0.037964	-0.031766	-0.017641	-0.712946	0.159246	0.230299	0.317990	-0.556409	-0.526470	-0.558677
10513	9.379322	2.396394	-1.607563	-0.009899	-0.004574	0.003473	-0.713777	0.158541	0.230403	0.317884	-0.556667	-0.526256	-0.558683
10514	9.412758	2.264976	-1.590347	-0.039663	-0.012599	-0.014938	-0.714325	0.159266	0.233262	0.317100	-0.557024	-0.525977	-0.559035
10515	9.398480	2.452559	-1.646558	-0.017506	-0.010389	-0.006613	-0.712929	0.159015	0.232110	0.316734	-0.557286	-0.525827	-0.559123
10516	9.413018	2.376709	-1.604120	0.003228	-0.010664	-0.018509	-0.712507	0.158475	0.231370	0.316428	-0.557293	-0.526074	-0.559057
10517	9.358390	2.382353	-1.814589	0.042831	0.047931	-0.014873	-0.713212	0.158769	0.231395	0.317251	-0.556432	-0.526323	-0.559213
10518	9.386142	2.240967	-1.594339	0.065504	-0.008894	-0.051451	-0.713613	0.157740	0.232177	0.317258	-0.555705	-0.527592	-0.558736
10519	9.436164	2.251379	-1.673432	0.085944	0.034818	-0.044130	-0.714070	0.158222	0.228280	0.318098	-0.554406	-0.528728	-0.558475
10520	9.416733	2.237153	-1.687290	0.097287	0.080269	-0.035012	-0.713953	0.159412	0.227229	0.319601	-0.552631	-0.529618	-0.558532
10521	9.464724	2.068877	-1.641875	0.089276	0.098154	0.005301	-0.713708	0.160012	0.223612	0.321702	-0.551125	-0.529831	-0.558613
10522	9.464529	2.066778	-1.666035	-0.002224	0.074380	0.006994	-0.714604	0.161921	0.219807	0.322521	-0.550485	-0.529189	-0.559380
10523	9.455855	2.118815	-1.563928	-0.042454	0.079957	0.007835	-0.715620	0.163589	0.218095	0.323010	-0.550057	-0.528010	-0.560632
10524	9.432956	2.385173	-1.522690	0.007838	0.111039	0.040039	-0.718326	0.164930	0.214833	0.324690	-0.549291	-0.526872	-0.561482
10525	9.453716	2.275127	-1.285067	0.071488	0.091340	0.027342	-0.718081	0.165787	0.211795	0.326768	-0.548194	-0.526676	-0.561532
10526	9.438631	2.383640	-1.411808	0.243936	0.099066	0.044194	-0.721244	0.169720	0.208137	0.330943	-0.546060	-0.528203	-0.559729
10527	9.377518	2.002010	-1.672864	0.139412	0.167164	-0.043374	-0.721576	0.170025	0.201980	0.333767	-0.542911	-0.529024	-0.560340
10528	9.333371	2.240923	-1.563382	0.072847	0.131771	-0.064518	-0.721871	0.168928	0.198263	0.335194	-0.540379	-0.529586	-0.561404
10529	9.301477	1.829289	-1.772590	0.057799	0.207003	-0.090442	-0.724452	0.169565	0.191867	0.337016	-0.536822	-0.529721	-0.563594
10530	9.419562	2.629742	-1.489196	-0.016369	0.303581	-0.131864	-0.727405	0.165700	0.184353	0.338532	-0.532216	-0.528826	-0.567878
10531	9.681025	2.457466	-1.258565	0.062096	0.300185	-0.139927	-0.730582	0.157028	0.176121	0.340787	-0.527011	-0.528886	-0.571318
10532	9.604988	2.709785	-1.227508	0.020343	0.234420	-0.084823	-0.731458	0.154872	0.167990	0.342473	-0.523409	-0.528336	-0.574123
10533	9.500776	2.990281	-1.113093	0.080055	0.204916	0.067686	-0.734179	0.155375	0.161447	0.346252	-0.521326	-0.527059	-0.574924
10534	9.531322	3.138435	-0.965935	0.089855	0.162171	0.166908	-0.734471	0.162854	0.154331	0.350797	-0.520696	-0.525166	-0.574472
10535	9.390740	2.609192	-0.848193	0.002734	0.053521	0.201664	-0.734272	0.167542	0.151671	0.353689	-0.522271	-0.522650	-0.573563
10536	9.273292	2.310718	-0.952021	-0.087213	0.097559	0.115086	-0.734227	0.173240	0.148794	0.355104	-0.523068	-0.519703	-0.574639
10537	9.427700	2.236117	-0.895483	-0.136733	0.092882	0.041615	-0.734389	0.175347	0.149488	0.355099	-0.523497	-0.516970	-0.576712
10538	9.482034	2.130993	-0.680822	-0.018871	0.097219	-0.068270	-0.733842	0.174102	0.145614	0.355073	-0.521933	-0.516692	-0.578393
10539	9.561056	2.531950	-0.603873	0.052385	0.065838	-0.101027	-0.735510	0.171536	0.143223	0.355114	-0.519844	-0.517819	-0.579240
10540	9.438292	2.620405	-0.625274	0.118373	0.041249	-0.093531	-0.737148	0.167210	0.141847	0.355628	-0.517697	-0.519773	-0.579098
10541	9.546164	2.591348	-0.685049	0.097945	-0.018870	-0.133831	-0.739236	0.165178	0.140336	0.354869	-0.515907	-0.522365	-0.578828
10542	9.398120	2.702234	-0.558024	0.100788	-0.123131	-0.084120	-0.738484	0.162628	0.142699	0.353655	-0.515818	-0.525236	-0.577050
10543	9.600896	2.729417	-0.521954	0.020560	-0.184829	-0.032744	-0.737894	0.163239	0.147506	0.351514	-0.517528	-0.527057	-0.575164
10544	9.822662	2.361182	-0.665490	0.071912	-0.261193	0.011506	-0.735473	0.164304	0.154149	0.349625	-0.520236	-0.529546	-0.571575
10545	9.138916	2.130214	-0.803253	0.244181	-0.288714	0.092438	-0.735164	0.165982	0.160570	0.350131	-0.522862	-0.533312	-0.565334
10546	9.097736	2.042406	-1.104200	0.095019	-0.262377	0.121434	-0.731354	0.170001	0.170473	0.349424	-0.526791	-0.534652	-0.560839
10547	9.503304	1.852173	-1.236542	-0.011770	-0.197406	0.088143	-0.728812	0.173026	0.177799	0.348158	-0.530104	-0.534894	-0.558269
10548	9.756252	2.035839	-1.322094	-0.087053	-0.135954	0.003565	-0.726874	0.177624	0.182279	0.345695	-0.532467	-0.534672	-0.557764
