# Supplementary material for: Identification of Haptic Based Guiding Using Hard Reins
Source: PLoS One. 2015 Jul 22;10(7):e0132020. doi: 10.1371/journal.pone.0132020 (PMC4511788; doi:10.1371/journal.pone.0132020)
Supplement: S9 File — (ZIP) [file pone.0132020.s009.zip › Exp2_MotionData2/Subject10/path2/T2/gh2.txt]

// Start Time: 0
// Sample rate: 25.0Hz
// Scenario: 4.9
// Firmware Version: 2.6.1
Counter	Acc_X	Acc_Y	Acc_Z	Gyr_X	Gyr_Y	Gyr_Z	Mag_X	Mag_Y	Mag_Z	Quat_w	Quat_x	Quat_y	Quat_z
10003	2.069985	-8.323580	-4.782264	-0.095038	0.014645	0.010492	0.093735	0.864702	0.325800	-0.503888	0.855238	0.104332	0.061481
10004	2.036057	-8.285036	-4.748432	-0.066960	0.021043	0.001392	0.094656	0.863612	0.326573	-0.502921	0.855725	0.105169	0.061203
10005	2.050599	-8.304518	-4.825388	-0.033688	0.028389	-0.002140	0.094396	0.862395	0.326834	-0.502478	0.855979	0.104933	0.061688
10006	2.050571	-8.294565	-4.729226	-0.060079	0.013777	0.016205	0.094385	0.861877	0.329437	-0.501629	0.856436	0.105586	0.061133
10007	2.084408	-8.311257	-4.705139	-0.002025	0.021085	-0.011197	0.093462	0.861083	0.330485	-0.501704	0.856361	0.105617	0.061516
10008	2.045775	-8.299330	-4.712534	-0.005748	0.013821	0.010943	0.092535	0.861779	0.331144	-0.501765	0.856284	0.106240	0.061012
10009	2.084625	-8.356956	-4.700976	-0.010090	0.019303	0.010916	0.094637	0.861491	0.331907	-0.501728	0.856337	0.105901	0.061159
10010	2.098968	-8.330395	-4.681266	0.016954	0.028492	0.018421	0.095162	0.862838	0.331253	-0.502208	0.856049	0.106126	0.060872
10011	2.089805	-8.434041	-4.730816	0.007444	0.022066	0.011005	0.094640	0.862295	0.330737	-0.502481	0.855920	0.105779	0.061028
10012	2.079988	-8.398034	-4.749607	0.072978	0.032211	0.018703	0.094390	0.861733	0.328656	-0.503911	0.855091	0.105807	0.060815
10013	2.060849	-8.429337	-4.745424	0.038141	0.035782	0.001909	0.095306	0.862272	0.329169	-0.504728	0.854616	0.105513	0.061230
10014	2.075248	-8.414838	-4.735484	0.004908	0.011985	0.001778	0.094260	0.862675	0.327486	-0.504924	0.854468	0.105886	0.061022
10015	2.055615	-8.342784	-4.761063	-0.012655	0.015622	0.001679	0.095314	0.862930	0.327087	-0.504829	0.854530	0.105737	0.061200
10016	2.016836	-8.299544	-4.758418	-0.002190	0.010149	0.003583	0.095307	0.862405	0.328909	-0.504902	0.854462	0.106074	0.060967
10017	2.108495	-8.309000	-4.762496	0.011883	0.010164	-0.001879	0.094392	0.862402	0.327615	-0.505207	0.854277	0.106071	0.061035
10018	2.086947	-8.342894	-4.811183	-0.002095	0.002833	-0.003783	0.094514	0.862825	0.329176	-0.505262	0.854192	0.106684	0.060705
10019	2.036222	-8.323845	-4.840196	-0.013592	-0.004471	0.006319	0.095299	0.862690	0.330211	-0.505104	0.854303	0.106658	0.060493
10020	2.070174	-8.367202	-4.874095	-0.040561	-0.000878	-0.009508	0.094519	0.861736	0.329045	-0.504500	0.854576	0.107533	0.060135
10021	2.055572	-8.338358	-4.873827	-0.052799	-0.006384	-0.012332	0.094778	0.862282	0.329564	-0.503639	0.855049	0.107798	0.060161
10022	2.060376	-8.333437	-4.844906	-0.016127	0.007385	-0.003862	0.093457	0.860956	0.331396	-0.503477	0.855073	0.108545	0.059823
10023	2.118030	-8.284804	-4.728459	-0.052906	0.017406	-0.001297	0.095160	0.861627	0.332424	-0.502676	0.855542	0.108382	0.060148
10024	2.098722	-8.279998	-4.718970	-0.002103	0.022930	-0.005664	0.094244	0.860412	0.332301	-0.502794	0.855389	0.109123	0.060003
10025	2.045829	-8.308798	-4.667056	0.053978	0.025712	-0.009077	0.093323	0.862042	0.331137	-0.503832	0.854754	0.109137	0.060315
10026	2.070039	-8.333056	-4.739186	-0.055570	0.011015	0.005160	0.094639	0.861489	0.331647	-0.503021	0.855179	0.109728	0.059986
10027	2.026524	-8.303926	-4.638361	0.022371	0.006513	0.003712	0.094640	0.862161	0.330867	-0.503496	0.854912	0.109678	0.059906
10028	2.065339	-8.356963	-4.691555	0.043460	0.017491	-0.004500	0.094373	0.862037	0.331780	-0.504363	0.854341	0.110243	0.059713
10029	2.048741	-8.417281	-4.730964	0.003013	0.011102	0.016535	0.095172	0.861468	0.330211	-0.504534	0.854290	0.109904	0.059621
10030	2.045999	-8.347526	-4.734813	-0.024153	0.004676	0.016404	0.095692	0.863633	0.329818	-0.504249	0.854450	0.110261	0.059086
10031	2.021960	-8.361970	-4.723237	0.014403	0.021151	0.011036	0.095175	0.861192	0.329821	-0.504630	0.854260	0.109928	0.059191
10032	2.035947	-8.260893	-4.724089	-0.011122	0.017494	0.020137	0.094386	0.862010	0.329177	-0.504591	0.854297	0.109983	0.058883
10033	2.021980	-8.366839	-4.740109	0.025741	0.028483	0.013851	0.094377	0.863647	0.329698	-0.505185	0.853991	0.109541	0.059057
10034	2.003525	-8.542507	-4.737944	0.024212	0.008343	0.003730	0.094530	0.861444	0.327093	-0.505705	0.853656	0.109932	0.058727
10035	2.113294	-8.298922	-4.632679	-0.030126	0.011947	0.001595	0.093600	0.862551	0.328012	-0.505296	0.853906	0.109799	0.058863
10036	2.146503	-8.188551	-4.741247	-0.067013	0.004619	0.005108	0.093082	0.860112	0.328145	-0.504257	0.854489	0.110179	0.058607
10037	2.093951	-8.294773	-4.815244	-0.063524	-0.008163	0.010687	0.093073	0.859996	0.330097	-0.503238	0.855120	0.110056	0.058387
10038	1.968724	-8.323858	-4.804818	-0.021571	0.001017	0.016419	0.095172	0.859445	0.331772	-0.502980	0.855270	0.110352	0.057846
10039	1.897259	-8.506926	-4.824857	0.001347	0.013802	0.007293	0.094388	0.858904	0.331127	-0.503115	0.855216	0.110139	0.057881
10040	1.896743	-8.401353	-4.909801	-0.010061	0.008300	0.001702	0.093857	0.858919	0.332043	-0.503045	0.855225	0.110503	0.057661
10041	1.997894	-8.371709	-4.742803	-0.044148	0.014663	0.001520	0.094512	0.858648	0.332818	-0.502396	0.855616	0.110327	0.057860
10042	1.972655	-8.138859	-4.883806	-0.054804	0.017394	-0.002240	0.094374	0.859201	0.333600	-0.501578	0.856049	0.110661	0.057908
10043	2.118961	-8.487385	-4.868124	-0.037876	0.025629	-0.011374	0.093325	0.857046	0.334389	-0.501042	0.856337	0.110603	0.058410
10044	2.131912	-8.169989	-4.933168	-0.052977	0.028371	-0.009623	0.094104	0.855843	0.337375	-0.500265	0.856731	0.110880	0.058762
10045	2.132159	-8.217732	-4.823410	-0.086412	0.032956	0.014197	0.093572	0.856941	0.337770	-0.498936	0.857552	0.110255	0.059250
10046	2.105997	-8.292294	-4.800694	-0.072288	0.032946	0.006888	0.093564	0.855877	0.340112	-0.497877	0.858131	0.110467	0.059390
10047	2.066840	-8.174949	-4.938646	-0.046242	0.033918	0.016241	0.093033	0.854949	0.341808	-0.497239	0.858553	0.109845	0.059789
10048	2.045543	-8.253909	-4.798319	0.008158	0.024817	0.013764	0.094481	0.853851	0.342446	-0.497542	0.858371	0.109987	0.059621
10049	1.934664	-8.256351	-4.744175	0.004679	0.021135	0.012824	0.093691	0.853186	0.342973	-0.497750	0.858291	0.109611	0.059716
10050	2.019344	-8.318673	-4.725054	0.011766	0.010181	0.011037	0.095007	0.853171	0.342963	-0.498070	0.858102	0.109816	0.059394
10051	2.046214	-8.390638	-4.677802	0.004856	-0.000799	0.009177	0.095015	0.854235	0.340620	-0.498238	0.858034	0.109720	0.059145
10052	2.113430	-8.333051	-4.762787	-0.012507	-0.014557	-0.009346	0.093965	0.854511	0.339848	-0.498061	0.858072	0.110480	0.058663
10053	2.041282	-8.371760	-4.783208	0.064597	-0.000797	-0.018207	0.094750	0.854106	0.341013	-0.499227	0.857345	0.110924	0.058555
10054	2.075105	-8.391335	-4.898393	0.003143	-0.006292	-0.001894	0.095286	0.854217	0.339187	-0.499332	0.857256	0.111312	0.058212
10055	2.113675	-8.391323	-4.917238	-0.054658	-0.011823	0.001515	0.094762	0.853949	0.338930	-0.498450	0.857775	0.111388	0.057984
10056	2.123245	-8.376982	-4.950555	-0.031775	-0.011831	-0.013135	0.095415	0.852871	0.340617	-0.497934	0.858011	0.112023	0.057713
10057	2.050056	-8.194199	-4.929470	0.003120	-0.000835	-0.012987	0.094498	0.852603	0.339973	-0.498047	0.857909	0.112305	0.057692
10058	2.093719	-8.246734	-4.838578	0.011909	0.010145	-0.011111	0.094626	0.852880	0.340623	-0.498331	0.857689	0.112729	0.057684
10059	2.021070	-8.179591	-4.862320	0.074072	0.017496	-0.019119	0.093962	0.854922	0.340239	-0.499694	0.856845	0.113016	0.057880
10060	2.059772	-8.203295	-4.780673	0.034515	0.010199	0.003766	0.094367	0.854357	0.338543	-0.500382	0.856432	0.113211	0.057671
10061	2.026234	-8.251747	-4.858483	0.018687	0.006545	0.011076	0.094241	0.855157	0.336853	-0.500803	0.856221	0.113026	0.057501
10062	2.075128	-8.396131	-4.893659	0.015288	0.012023	0.007368	0.095163	0.855685	0.336325	-0.501174	0.855998	0.113178	0.057295
10063	2.050815	-8.352870	-4.893280	-0.014567	0.008350	0.014603	0.094627	0.856520	0.337631	-0.501032	0.856128	0.112876	0.057194
10064	2.055275	-8.273196	-4.815302	0.025838	0.013832	-0.001817	0.095816	0.855417	0.337491	-0.501572	0.855784	0.113114	0.057127
10065	2.021622	-8.292357	-4.770275	0.039900	0.015657	-0.005442	0.094237	0.857054	0.336203	-0.502356	0.855314	0.113143	0.057228
10066	2.088823	-8.227182	-4.747128	-0.024953	0.006475	0.001627	0.093184	0.856796	0.336472	-0.502018	0.855488	0.113398	0.057078
10067	2.064858	-8.255973	-4.709347	-0.034540	-0.004510	0.001595	0.093187	0.856386	0.336211	-0.501491	0.855804	0.113425	0.056934
10068	2.040740	-8.256186	-4.757586	-0.009299	-0.008105	0.014649	0.094234	0.856790	0.336984	-0.501403	0.855866	0.113630	0.056365
10069	2.060312	-8.318911	-4.818297	-0.005702	-0.000807	0.005431	0.093452	0.855975	0.336209	-0.501382	0.855896	0.113587	0.056181
10070	1.939767	-8.319179	-4.826628	0.041576	0.004702	0.001966	0.094237	0.857324	0.336073	-0.502177	0.855409	0.113899	0.055864
10071	2.055979	-8.419787	-4.764540	0.025794	-0.000755	0.014823	0.093452	0.857055	0.335429	-0.502706	0.855144	0.113729	0.055509
10072	2.084736	-8.386307	-4.840620	0.015446	-0.000807	-0.005532	0.094247	0.857304	0.334121	-0.503031	0.854911	0.114170	0.055248
10073	2.048162	-8.299776	-4.844548	0.053869	0.006550	-0.002586	0.094381	0.857973	0.333209	-0.504034	0.854316	0.114255	0.055131
10074	2.089391	-8.352742	-4.878514	0.018741	0.008382	0.011081	0.095429	0.858509	0.333591	-0.504453	0.854080	0.114304	0.054862
10075	2.113787	-8.410177	-4.802274	0.003196	0.006496	-0.003758	0.093851	0.859064	0.332954	-0.504585	0.853994	0.114354	0.054876
10076	1.997290	-8.246821	-4.808272	-0.006512	-0.000845	-0.005654	0.095042	0.857959	0.332553	-0.504537	0.853975	0.114817	0.054639
10077	2.060279	-8.309064	-4.753345	0.004869	0.003756	-0.000061	0.094120	0.858781	0.332171	-0.504693	0.853886	0.114835	0.054565
10078	2.026280	-8.256116	-4.728913	0.022342	0.010167	0.000013	0.095700	0.859301	0.331507	-0.505171	0.853572	0.115151	0.054374
10079	1.997379	-8.260856	-4.690841	0.004967	-0.010903	-0.009272	0.094124	0.857829	0.332040	-0.505284	0.853477	0.115473	0.054142
10080	2.036227	-8.318507	-4.686486	0.038154	-0.008092	0.001970	0.094913	0.859440	0.330993	-0.505990	0.853030	0.115937	0.053594
10081	2.074942	-8.352476	-4.792225	-0.005608	-0.008132	-0.000093	0.096751	0.861855	0.329938	-0.505938	0.853060	0.116064	0.053343
10082	2.026777	-8.362066	-4.754400	-0.005486	-0.000861	-0.012103	0.094652	0.860518	0.329694	-0.505906	0.853001	0.116742	0.053105
10083	2.041424	-8.400535	-4.754803	-0.010674	-0.011840	-0.014878	0.096100	0.859421	0.330463	-0.505742	0.853051	0.117153	0.052952
10084	2.079535	-8.304361	-4.796309	-0.024869	-0.019121	-0.001098	0.095967	0.860505	0.329944	-0.505347	0.853235	0.117788	0.052349
10085	2.054796	-8.164298	-4.631337	0.022324	0.001031	0.001869	0.097425	0.858444	0.329411	-0.505792	0.852978	0.117818	0.052173
10086	2.054823	-8.169027	-4.607398	0.067740	0.002935	0.013170	0.096625	0.861577	0.329159	-0.507043	0.852234	0.118085	0.051581
10087	2.025961	-8.178275	-4.480567	0.155302	-0.013424	0.017329	0.095986	0.861817	0.325260	-0.509735	0.850673	0.118135	0.050692
10088	2.109054	-8.419006	-4.567188	0.060702	-0.020776	0.036258	0.097708	0.862719	0.322253	-0.510829	0.850073	0.118246	0.049473
10089	2.080898	-8.587902	-4.689847	0.038144	-0.020838	0.020463	0.097973	0.863252	0.321470	-0.511513	0.849712	0.118199	0.048707
10090	2.069210	-8.670129	-4.806336	0.015525	-0.015411	0.005578	0.097974	0.864329	0.320430	-0.511820	0.849491	0.118756	0.047983
10091	2.047901	-8.751930	-4.793279	-0.034240	0.008263	-0.005782	0.099560	0.862949	0.320156	-0.511316	0.849780	0.118787	0.048152
10092	2.013173	-8.539785	-4.651395	-0.021088	0.013723	-0.015889	0.099821	0.862410	0.320934	-0.511044	0.849867	0.119281	0.048288
10093	2.002431	-8.303679	-4.552162	0.061179	0.024749	-0.025654	0.098893	0.864727	0.320552	-0.512182	0.849116	0.119574	0.048713
10094	2.040931	-8.284040	-4.460306	0.078636	0.013824	-0.016321	0.097847	0.865806	0.318479	-0.513602	0.848182	0.120147	0.048629
10095	1.997767	-8.332160	-4.434978	0.020794	0.002815	-0.004599	0.096535	0.866082	0.317449	-0.514024	0.847913	0.120268	0.048566
10096	2.010309	-8.438258	-4.510766	-0.016853	-0.013655	0.001703	0.096802	0.865264	0.317446	-0.513777	0.848022	0.120764	0.048035
10097	2.036919	-8.462709	-4.640491	-0.002013	-0.007228	0.001772	0.097596	0.866324	0.315618	-0.513794	0.848012	0.120858	0.047791
10098	2.037037	-8.491936	-4.744123	-0.013449	-0.008138	0.005410	0.098372	0.866477	0.318215	-0.513622	0.848088	0.121252	0.047299
10099	1.954957	-8.467966	-4.722948	0.026093	0.000984	-0.012867	0.097989	0.865649	0.316526	-0.514116	0.847750	0.121536	0.047274
10100	1.935506	-8.429154	-4.619361	0.008550	0.006451	-0.008353	0.098121	0.865782	0.316395	-0.514340	0.847547	0.122066	0.047099
10101	1.944721	-8.337646	-4.601188	0.050625	0.002817	-0.018291	0.097072	0.867000	0.314712	-0.515245	0.846942	0.122445	0.047096
10102	1.954967	-8.462530	-4.540430	0.071655	0.008335	-0.011727	0.097339	0.867530	0.313669	-0.516539	0.846079	0.123057	0.046839
10103	2.003520	-8.534739	-4.576997	-0.005327	-0.008189	-0.011162	0.098001	0.868188	0.312232	-0.516476	0.846079	0.123376	0.046710
10104	2.037040	-8.486638	-4.602416	-0.055266	-0.010060	-0.009567	0.097730	0.867938	0.314056	-0.515581	0.846536	0.124097	0.046386
10105	1.969614	-8.506246	-4.668135	-0.003698	0.002796	-0.005635	0.097200	0.867681	0.314971	-0.515575	0.846524	0.124210	0.046380
10106	1.979169	-8.484317	-4.593321	0.007791	0.014658	-0.016672	0.096421	0.867400	0.313156	-0.515800	0.846297	0.124808	0.046421
10107	1.974262	-8.464963	-4.559488	0.019132	0.002800	-0.011060	0.097074	0.867806	0.313801	-0.516174	0.846036	0.125033	0.046409
10108	1.998568	-8.505752	-4.540628	0.004384	0.010069	-0.022218	0.097074	0.868885	0.312891	-0.516321	0.845842	0.125713	0.046472
10109	2.027190	-8.438126	-4.481800	-0.001857	-0.010011	-0.009301	0.096687	0.866986	0.312893	-0.516311	0.845813	0.126021	0.046277
10110	1.978887	-8.418876	-4.453174	-0.014164	-0.015502	-0.003821	0.097737	0.868328	0.312365	-0.516098	0.845879	0.126641	0.045761
10111	1.947673	-8.447976	-4.501884	-0.001979	-0.022783	0.003636	0.097466	0.868078	0.314189	-0.516067	0.845895	0.126860	0.045212
10112	2.029625	-8.442916	-4.477043	-0.001994	-0.026419	0.007336	0.096682	0.868345	0.312894	-0.516038	0.845879	0.127369	0.044394
10113	1.933491	-8.510802	-4.572514	0.004813	-0.008099	0.023955	0.097998	0.867655	0.313273	-0.516178	0.845862	0.127098	0.043863
10114	1.965253	-8.599781	-4.578267	0.020846	-0.015446	0.001904	0.099706	0.868180	0.313390	-0.516554	0.845599	0.127523	0.043280
10115	1.945717	-8.549473	-4.630556	-0.012458	-0.006346	-0.000127	0.098934	0.866806	0.311053	-0.516384	0.845698	0.127626	0.043066
10116	1.940513	-8.467601	-4.607851	-0.008920	-0.000881	-0.008428	0.100237	0.868166	0.312605	-0.516286	0.845698	0.128075	0.042896
10117	1.940001	-8.359310	-4.601536	0.018222	-0.017312	-0.012885	0.098658	0.868992	0.311837	-0.516592	0.845460	0.128532	0.042546
10118	1.953398	-8.125216	-4.401282	0.004796	-0.026409	0.012888	0.098657	0.868590	0.312357	-0.516678	0.845394	0.128902	0.041686
10119	1.932868	-7.849942	-4.099944	0.058762	-0.022649	0.038979	0.101025	0.869240	0.312078	-0.517699	0.844871	0.128572	0.040612
10120	1.932829	-7.840186	-4.061398	0.174759	-0.029723	0.083876	0.101963	0.870814	0.307517	-0.520697	0.843236	0.127831	0.038573
10121	1.930131	-8.292846	-4.156592	0.215935	-0.058868	0.106302	0.105281	0.871262	0.301634	-0.524324	0.841255	0.126864	0.035792
10122	1.893840	-8.784498	-4.377477	0.151264	-0.047036	0.113364	0.108202	0.872797	0.295364	-0.526880	0.839928	0.125750	0.033230
10123	1.678820	-9.203976	-4.495792	0.156788	-0.032470	0.100462	0.111631	0.874092	0.292865	-0.529561	0.838502	0.124553	0.031090
10124	1.644291	-9.035255	-4.388124	0.149235	-0.020710	0.059788	0.113488	0.875527	0.288946	-0.532098	0.837029	0.124013	0.029567
10125	1.646250	-8.933685	-4.237846	0.137905	-0.017090	0.054181	0.115473	0.877640	0.285027	-0.534464	0.835657	0.123410	0.028205
10126	1.722946	-8.831997	-4.096472	0.187159	-0.015267	0.030429	0.117212	0.877701	0.279547	-0.537619	0.833686	0.123310	0.026998
10127	1.807435	-8.861241	-4.254530	0.143399	-0.015301	0.026522	0.118273	0.880910	0.275375	-0.540055	0.832167	0.123151	0.025950
10128	1.758848	-8.784443	-4.282713	0.138076	-0.006171	0.026476	0.119070	0.882507	0.272897	-0.542400	0.830691	0.122994	0.025053
10129	1.831630	-8.880532	-4.280981	0.126848	0.017557	0.014392	0.119749	0.884211	0.267427	-0.544616	0.829297	0.122672	0.024730
10130	1.710374	-8.726481	-4.191132	0.078675	0.011078	0.011376	0.119101	0.883659	0.265870	-0.546006	0.828403	0.122600	0.024393
10131	1.739376	-8.735555	-4.046955	0.017477	0.010088	0.010145	0.119504	0.883908	0.264045	-0.546376	0.828196	0.122376	0.024266
10132	1.680650	-8.552809	-4.044940	0.015467	0.008292	0.025815	0.119887	0.884871	0.265604	-0.546719	0.828022	0.122104	0.023853
10133	1.684536	-8.855200	-3.823492	0.070816	0.001035	0.031656	0.122132	0.885504	0.263504	-0.547957	0.827288	0.121649	0.023212
10134	1.633762	-8.826593	-3.871576	0.078849	-0.009974	0.013254	0.122409	0.885340	0.261029	-0.549296	0.826398	0.121796	0.022492
10135	1.658560	-8.970778	-3.834958	0.061411	-0.015468	0.016873	0.123720	0.886818	0.260759	-0.550332	0.825733	0.121760	0.021761
10136	1.625072	-9.031377	-3.946546	0.050875	-0.006336	0.017731	0.122940	0.887078	0.258683	-0.551215	0.825161	0.121756	0.021134
10137	1.610951	-9.106159	-3.995738	0.014207	0.000914	0.009232	0.122160	0.887068	0.256867	-0.551506	0.824990	0.121645	0.020868
10138	1.634789	-9.048315	-3.980300	0.035323	0.010043	-0.005444	0.123746	0.886903	0.255683	-0.552162	0.824524	0.121840	0.020802
10139	1.680591	-9.043082	-3.883777	0.037077	0.022844	-0.003608	0.124011	0.887166	0.255161	-0.552876	0.824060	0.121707	0.020983
10140	1.677494	-8.893548	-3.776084	0.038913	0.020979	-0.016525	0.123745	0.888792	0.254383	-0.553612	0.823526	0.121932	0.021234
10141	1.624582	-8.922692	-3.824998	0.068665	0.021007	-0.016375	0.122433	0.888396	0.254003	-0.554835	0.822681	0.122043	0.021450
10142	1.663238	-8.931549	-3.623115	0.035538	0.009985	-0.020218	0.122186	0.888500	0.250621	-0.555486	0.822178	0.122450	0.021567
10143	1.646410	-8.943777	-3.671454	0.026909	-0.011986	-0.031301	0.122048	0.891078	0.249973	-0.555939	0.821768	0.123155	0.021508
10144	1.677797	-8.955975	-3.738548	-0.015291	-0.033906	-0.011175	0.122585	0.889162	0.249317	-0.555649	0.821870	0.123881	0.020926
10145	1.685029	-8.955960	-3.738480	-0.011603	-0.037603	-0.029608	0.121792	0.890392	0.249063	-0.555406	0.821901	0.124826	0.020522
10146	1.697184	-8.980243	-3.810724	-0.016815	-0.035788	-0.035172	0.119950	0.890818	0.248818	-0.555076	0.821956	0.125981	0.020170
10147	1.663025	-8.896254	-3.855476	0.004036	-0.022952	-0.027708	0.119554	0.890959	0.248821	-0.555124	0.821813	0.126738	0.019948
10148	1.619252	-8.816981	-3.866775	-0.017047	-0.026628	-0.025046	0.120472	0.890280	0.249985	-0.554815	0.821897	0.127588	0.019660
10149	1.643380	-8.821811	-3.885822	-0.017161	-0.030249	-0.013042	0.118233	0.891255	0.249743	-0.554495	0.822033	0.128176	0.019206
10150	1.614274	-8.783240	-3.847144	0.005570	-0.017435	-0.012950	0.120337	0.890828	0.250246	-0.554586	0.821889	0.128755	0.018863
10151	1.711074	-8.860041	-3.847318	-0.004912	-0.006462	-0.011167	0.119935	0.892467	0.250511	-0.554524	0.821886	0.129053	0.018749
10152	1.604434	-8.739786	-3.798615	0.005419	-0.004612	-0.000053	0.119946	0.891231	0.249339	-0.554650	0.821769	0.129295	0.018462
10153	1.667954	-8.912578	-3.706824	0.038822	0.006387	-0.001737	0.118890	0.892059	0.249348	-0.555343	0.821302	0.129311	0.018339
10154	1.576035	-8.845129	-3.629918	0.061538	-0.004564	0.002079	0.119958	0.891342	0.246866	-0.556391	0.820571	0.129503	0.017907
10155	1.589228	-9.080483	-3.510667	0.110731	-0.019138	0.004207	0.120224	0.892548	0.245433	-0.558207	0.819319	0.129728	0.017104
10156	1.579675	-9.099751	-3.511027	0.131988	-0.022833	-0.019675	0.120900	0.894394	0.240483	-0.560349	0.817751	0.130468	0.016457
10157	1.563104	-9.162164	-3.459244	0.149504	-0.025551	-0.014966	0.121301	0.896130	0.237878	-0.562778	0.815997	0.131087	0.015650
10158	1.639649	-9.031865	-3.394288	0.240779	-0.042875	-0.041245	0.121714	0.897169	0.233450	-0.566621	0.813143	0.132376	0.014674
10159	1.616811	-8.791348	-3.405531	0.305228	-0.028138	-0.024341	0.120432	0.900490	0.224352	-0.571555	0.809565	0.133216	0.013516
10160	1.774699	-9.038695	-3.359516	0.340310	-0.004303	-0.016800	0.119404	0.903285	0.217334	-0.577081	0.805572	0.133685	0.012623
10161	1.934428	-9.160510	-3.191694	0.407096	0.004886	-0.029386	0.117864	0.907679	0.206417	-0.583689	0.800716	0.134242	0.011799
10162	1.867029	-9.174376	-2.986070	0.485881	0.001311	-0.021603	0.117392	0.911354	0.192888	-0.591485	0.794909	0.134727	0.010671
10163	1.827989	-9.067929	-2.792897	0.576882	0.016020	-0.019328	0.119148	0.915967	0.180513	-0.600721	0.787920	0.135005	0.009460
10164	1.693014	-9.072801	-2.731810	0.664399	0.018839	-0.017049	0.117898	0.920171	0.164518	-0.611226	0.779795	0.135112	0.008150
10165	2.032719	-9.523676	-2.504510	0.852020	0.014520	-0.008676	0.118507	0.925128	0.144473	-0.624524	0.769183	0.135240	0.006053
10166	1.820255	-9.451265	-2.313432	1.097404	0.051214	-0.042574	0.116910	0.932207	0.116770	-0.641424	0.755169	0.135184	0.004501
10167	1.801425	-9.526558	-1.805746	1.316474	0.078818	-0.047048	0.115350	0.938406	0.082559	-0.661340	0.737831	0.135011	0.002617
10168	1.891963	-9.268863	-1.081119	1.302518	0.089753	-0.039770	0.114712	0.941893	0.050030	-0.680606	0.720269	0.134112	0.001222
10169	1.694087	-9.212443	-0.650074	1.288338	0.082441	-0.010313	0.113306	0.943187	0.014905	-0.699206	0.702404	0.133186	-0.001014
10170	1.853616	-9.277768	-0.145384	1.212981	0.095218	0.020667	0.114926	0.943101	-0.018945	-0.716324	0.685311	0.131225	-0.002925
10171	1.907429	-9.422921	0.294785	1.390097	0.093545	0.016033	0.114754	0.938076	-0.059289	-0.735387	0.665114	0.129603	-0.005614
10172	1.902578	-9.397277	0.760808	1.451411	0.111880	0.025537	0.113385	0.933902	-0.097541	-0.754699	0.643590	0.127118	-0.007926
10173	1.874512	-9.554002	1.382493	1.537198	0.124792	0.055484	0.118464	0.926957	-0.133764	-0.774471	0.620178	0.124296	-0.011143
10174	1.893232	-9.396951	2.268276	1.604153	0.132066	0.035490	0.120555	0.914303	-0.173349	-0.794314	0.595146	0.121154	-0.013696
10175	1.597783	-9.102736	2.639331	1.914038	0.129576	0.027805	0.121637	0.899415	-0.219954	-0.816849	0.564339	0.118236	-0.017298
10176	1.580201	-8.916901	3.520377	2.139880	0.119763	0.051093	0.120443	0.873038	-0.276177	-0.840527	0.529025	0.114795	-0.021666
10177	1.626179	-8.408698	4.353726	2.122503	0.099573	0.043620	0.123065	0.843111	-0.329829	-0.862464	0.492934	0.111722	-0.026271
10178	1.816412	-8.328723	5.115200	2.175292	0.075847	0.045765	0.127107	0.810659	-0.376076	-0.883246	0.455082	0.108697	-0.031002
10179	1.592000	-7.749441	5.783784	2.262469	0.059490	0.073873	0.131844	0.771784	-0.424934	-0.903042	0.414760	0.105552	-0.036710
10180	1.744254	-7.284481	6.574308	2.217118	0.042024	0.064416	0.133298	0.726458	-0.470255	-0.920593	0.374464	0.102551	-0.042044
10181	1.636731	-6.955512	7.149251	2.208324	0.059335	0.068009	0.131757	0.672738	-0.515556	-0.936321	0.333524	0.099094	-0.047385
10182	1.574712	-6.048653	7.828746	2.038346	0.045376	0.059732	0.131872	0.620861	-0.551499	-0.949178	0.295206	0.095896	-0.052133
10183	1.644482	-5.493955	8.173256	1.780937	0.073384	0.044514	0.135984	0.578680	-0.578360	-0.959209	0.261232	0.092430	-0.055965
10184	1.608143	-4.924312	8.728233	1.693352	0.089681	0.035703	0.140485	0.533403	-0.601843	-0.967639	0.228715	0.088650	-0.059206
10185	1.403171	-4.405004	8.733603	1.446461	0.103940	0.006711	0.142714	0.491052	-0.620620	-0.974046	0.200601	0.084969	-0.061430
10186	1.393396	-3.858054	8.969236	1.182150	0.123675	-0.022375	0.141595	0.452091	-0.630519	-0.978758	0.177563	0.081263	-0.062455
10187	1.285267	-3.422593	9.024746	0.943694	0.121610	-0.008839	0.142675	0.421682	-0.639131	-0.982158	0.159025	0.077830	-0.063400
10188	1.550084	-2.840466	8.833735	0.860962	0.136222	-0.001913	0.148860	0.398823	-0.648041	-0.984967	0.142188	0.074149	-0.064214
10189	1.529919	-2.636931	9.263701	0.719204	0.181718	-0.008255	0.153440	0.376843	-0.652513	-0.987198	0.128047	0.069792	-0.064608
10190	1.383979	-2.347014	9.698505	0.682334	0.181652	0.000763	0.158266	0.356782	-0.655033	-0.989104	0.114724	0.065411	-0.065061
10191	1.247740	-2.082181	9.828178	0.594480	0.196203	0.019656	0.160981	0.336349	-0.656366	-0.990633	0.103043	0.060843	-0.065781
10192	0.996259	-1.918605	9.964957	0.459754	0.179529	0.006983	0.165253	0.319992	-0.656148	-0.991745	0.094097	0.056764	-0.066079
10193	0.824025	-1.692630	10.009728	0.186497	0.137187	0.014875	0.171477	0.313368	-0.659064	-0.992232	0.090391	0.053891	-0.066340
10194	0.928823	-1.938417	9.839220	-0.053175	0.094902	0.011899	0.173845	0.311454	-0.657522	-0.992224	0.091507	0.052157	-0.066320
10195	0.882214	-1.770198	9.807537	-0.078645	0.032739	0.017394	0.174883	0.315251	-0.657268	-0.992101	0.092928	0.051699	-0.066537
10196	0.661880	-1.578769	9.628123	-0.038029	-0.011003	0.056413	0.173290	0.315564	-0.654913	-0.991947	0.093649	0.051963	-0.067605
10197	0.599440	-1.631970	9.585985	-0.059026	-0.056715	0.061915	0.171443	0.317214	-0.655158	-0.991705	0.094597	0.053150	-0.068902
10198	0.774731	-1.992534	9.582564	-0.040822	-0.071190	0.104507	0.171985	0.314884	-0.656464	-0.991408	0.095341	0.054520	-0.071043
10199	1.250360	-2.125420	9.846801	-0.093813	-0.065764	0.085795	0.171981	0.316106	-0.656594	-0.991044	0.097001	0.055899	-0.072787
10200	1.266692	-2.015091	9.735674	0.098953	-0.047345	0.053515	0.169882	0.315173	-0.657098	-0.991106	0.094952	0.056689	-0.074020
10201	1.396998	-2.049286	9.510758	0.209366	-0.014344	0.031883	0.168061	0.310564	-0.657866	-0.991441	0.090624	0.056736	-0.074924
10202	1.387002	-1.977336	9.449260	0.200578	-0.008875	0.028135	0.168359	0.303477	-0.659434	-0.991748	0.086586	0.056659	-0.075693
10203	0.900399	-2.057335	9.556422	0.074684	0.023766	0.010819	0.168505	0.298859	-0.658916	-0.991893	0.084977	0.056203	-0.075953
10204	0.904414	-1.875981	9.818263	-0.120933	0.024332	-0.036329	0.169028	0.300478	-0.659571	-0.991770	0.087293	0.056065	-0.075023
10205	0.915162	-2.106725	9.879943	-0.057128	-0.016882	-0.094997	0.168361	0.304012	-0.660344	-0.991798	0.088132	0.056792	-0.073109
10206	0.928463	-1.871818	9.614499	0.009449	-0.011375	-0.124208	0.167557	0.305669	-0.658645	-0.991984	0.087710	0.057320	-0.070627
10207	0.817448	-1.842767	9.731498	0.048309	-0.046161	-0.153497	0.165465	0.304046	-0.660191	-0.992233	0.086354	0.058566	-0.067728
10208	0.859944	-1.663084	9.482355	-0.006202	-0.073588	-0.144506	0.162961	0.305297	-0.660300	-0.992330	0.086132	0.060383	-0.064935
10209	0.865816	-1.881758	9.558561	0.053369	-0.037874	-0.138713	0.163483	0.306378	-0.660304	-0.992556	0.084705	0.061419	-0.062328
10210	0.907932	-1.604419	9.723682	0.038283	-0.009539	-0.130541	0.159945	0.305310	-0.662358	-0.992772	0.083697	0.061880	-0.059749
10211	1.091287	-1.630467	9.739431	0.083005	0.023416	-0.138663	0.157048	0.305076	-0.661815	-0.993105	0.081751	0.061653	-0.057079
10212	1.216251	-1.548685	9.660126	0.104241	0.008772	-0.166218	0.157588	0.302075	-0.662341	-0.993471	0.079410	0.061732	-0.053845
10213	1.408987	-1.524645	9.542233	-0.020202	0.001393	-0.153908	0.158642	0.302061	-0.662479	-0.993606	0.079466	0.062090	-0.050774
10214	1.241494	-1.789328	9.632980	0.007017	0.005062	-0.146388	0.156792	0.302637	-0.661423	-0.993769	0.079075	0.062316	-0.047821
10215	1.222210	-1.789302	9.652005	-0.121619	0.012219	-0.150743	0.155721	0.306461	-0.660762	-0.993732	0.081172	0.062554	-0.044665
10216	1.159463	-1.774926	9.670826	-0.170550	0.023094	-0.162085	0.156361	0.312427	-0.661545	-0.993620	0.084305	0.062610	-0.041141
10217	1.241352	-1.765793	9.479673	-0.079546	0.035087	-0.167175	0.156198	0.318157	-0.659589	-0.993663	0.085571	0.062390	-0.037671
10218	1.110293	-1.578069	9.572305	-0.011489	0.037913	-0.153930	0.156854	0.319907	-0.660505	-0.993804	0.085564	0.062009	-0.034470
10219	1.199677	-1.621642	9.442898	-0.010734	0.036136	-0.142842	0.155788	0.321564	-0.659194	-0.993928	0.085488	0.061672	-0.031567
10220	1.178090	-1.640573	9.548055	0.100299	0.032638	-0.123817	0.156714	0.320194	-0.659202	-0.994214	0.083290	0.061272	-0.029112
10221	1.007545	-1.775841	9.491754	0.006527	0.050824	-0.111399	0.156986	0.318016	-0.659205	-0.994352	0.082921	0.060568	-0.026834
10222	1.250519	-1.654223	9.735784	-0.050634	0.045381	-0.078455	0.156579	0.319662	-0.658160	-0.994364	0.083786	0.059924	-0.025082
10223	1.169063	-1.770472	9.560553	-0.037709	0.034481	-0.057142	0.157349	0.323335	-0.656993	-0.994372	0.084358	0.059483	-0.023854
10224	1.383507	-1.738332	9.687834	0.041713	0.009083	-0.024394	0.158673	0.322226	-0.657655	-0.994466	0.083434	0.059424	-0.023333
10225	1.553725	-1.538469	9.637012	-0.016253	-0.036608	-0.009853	0.158937	0.321815	-0.657658	-0.994401	0.083601	0.060331	-0.023182
10226	1.448114	-1.645168	9.454489	-0.131687	-0.049561	-0.021489	0.156031	0.325108	-0.657893	-0.994128	0.086100	0.061515	-0.022620
10227	1.379790	-1.472065	9.456279	-0.085502	-0.026651	-0.013918	0.156797	0.328653	-0.655945	-0.993954	0.087639	0.062281	-0.022281
10228	1.326171	-1.346825	9.524750	-0.025453	-0.007333	0.014034	0.155478	0.329620	-0.655934	-0.993895	0.088089	0.062515	-0.022483
10229	1.099812	-1.415673	9.224003	0.189851	0.027588	0.002148	0.155625	0.326349	-0.656588	-0.994257	0.084180	0.062051	-0.022712
10230	0.870671	-1.397199	9.130902	0.166300	0.042114	-0.015538	0.155519	0.320094	-0.656980	-0.994591	0.080801	0.061266	-0.022487
10231	1.054502	-1.526955	9.073185	-0.032249	0.051043	-0.024849	0.157491	0.319536	-0.656215	-0.994615	0.081282	0.060465	-0.021873
10232	0.830437	-1.540350	9.507807	0.172913	0.034706	-0.042256	0.158551	0.317082	-0.655705	-0.994950	0.077735	0.059870	-0.021129
10233	0.879451	-1.703456	9.626005	0.222331	0.014589	-0.065961	0.159632	0.310807	-0.656757	-0.995333	0.073091	0.059724	-0.020070
10234	1.057980	-1.721737	9.805056	0.149101	0.001679	-0.084764	0.159384	0.307542	-0.657277	-0.995581	0.069952	0.059857	-0.018494
10235	1.227037	-1.783954	9.805761	0.130045	-0.041296	-0.094014	0.157820	0.304832	-0.658177	-0.995743	0.067111	0.060895	-0.016847
10236	1.439136	-1.779395	9.608559	0.061794	-0.055963	-0.099864	0.153893	0.301058	-0.659448	-0.995787	0.065671	0.062225	-0.014929
10237	0.937069	-1.642398	9.857853	0.047506	-0.066055	-0.074108	0.152845	0.300251	-0.659831	-0.995785	0.064518	0.063756	-0.013612
10238	0.869314	-1.597476	9.665806	-0.017768	-0.066019	-0.033834	0.150607	0.300277	-0.659683	-0.995685	0.064744	0.065220	-0.012888
10239	0.902509	-1.461155	10.109730	-0.168367	-0.082618	-0.017970	0.149009	0.303300	-0.658237	-0.995355	0.067972	0.067033	-0.012440
10240	1.486792	-1.653614	9.776405	-0.133712	-0.087849	0.024703	0.146622	0.307817	-0.657825	-0.995043	0.070581	0.068880	-0.012748
10241	1.846743	-1.806870	9.780016	-0.175614	-0.060432	0.022624	0.145162	0.311500	-0.658202	-0.994694	0.074034	0.070223	-0.013059
10242	1.680314	-1.787702	9.853149	-0.221399	-0.078716	0.051945	0.142241	0.318060	-0.657915	-0.994231	0.078427	0.071866	-0.013763
10243	1.643009	-2.067857	9.565606	-0.270515	-0.107043	0.070213	0.141417	0.323398	-0.655173	-0.993607	0.083847	0.074105	-0.014953
10244	1.256930	-1.996371	9.587010	-0.225315	-0.118866	0.096283	0.138633	0.329137	-0.655278	-0.993010	0.088368	0.076466	-0.016593
10245	1.212592	-2.304214	9.649495	-0.136067	-0.144308	0.122627	0.134937	0.332709	-0.655637	-0.992487	0.091207	0.079288	-0.019098
10246	1.478669	-1.981372	9.622898	-0.215368	-0.140600	0.159131	0.132550	0.337359	-0.655486	-0.991794	0.095618	0.081962	-0.022026
10247	1.053713	-1.858032	9.351800	-0.133463	-0.133201	0.174281	0.130432	0.339835	-0.654947	-0.991220	0.098491	0.084434	-0.025549
10248	1.318625	-1.797352	9.352722	-0.198481	-0.140479	0.199811	0.127127	0.342195	-0.653748	-0.990473	0.102629	0.087015	-0.029304
10249	1.236713	-1.809540	9.354188	-0.147976	-0.143109	0.226833	0.125406	0.345338	-0.653993	-0.989762	0.105854	0.089550	-0.033871
10250	1.483300	-1.953507	9.325664	-0.207586	-0.129386	0.244061	0.123558	0.347124	-0.654238	-0.988906	0.110250	0.091820	-0.038456
10251	1.212666	-1.813661	9.569956	-0.221876	-0.105633	0.267927	0.120633	0.352612	-0.652390	-0.987988	0.115008	0.093542	-0.043625
10252	1.387603	-2.097033	9.625228	-0.156764	-0.123854	0.256308	0.119311	0.353719	-0.651988	-0.987156	0.118412	0.095622	-0.048561
10253	1.646471	-2.283891	9.711443	-0.389496	-0.118581	0.261599	0.119410	0.361337	-0.651205	-0.985707	0.126424	0.097753	-0.053310
10254	1.786062	-2.238336	9.583755	-0.186231	-0.118393	0.236792	0.117533	0.368172	-0.649495	-0.984737	0.130365	0.099773	-0.057817
10255	1.726880	-2.477352	9.378203	-0.264859	-0.081957	0.221583	0.116723	0.373618	-0.649485	-0.983606	0.135847	0.101148	-0.061915
10256	1.553577	-2.548407	9.104326	-0.309960	-0.045596	0.165924	0.117611	0.379340	-0.647148	-0.982447	0.142151	0.102064	-0.064606
10257	1.805361	-2.761312	9.317340	-0.159548	-0.019964	0.111291	0.117450	0.383986	-0.644932	-0.981808	0.145398	0.102375	-0.066577
10258	1.629883	-2.877727	9.148431	0.170647	-0.006884	0.088025	0.117968	0.385482	-0.644284	-0.982173	0.142152	0.102110	-0.068574
10259	1.386913	-2.994024	9.053310	0.139527	0.006654	0.046314	0.118656	0.380288	-0.646375	-0.982522	0.139431	0.101670	-0.069807
10260	1.561446	-3.185422	9.268306	0.048982	0.014712	0.016324	0.117622	0.376755	-0.647409	-0.982670	0.138452	0.101356	-0.070122
10261	1.360954	-3.608951	9.363718	0.286726	-0.001591	-0.010122	0.117654	0.371294	-0.649754	-0.983461	0.132749	0.101008	-0.070571
10262	1.276853	-3.143508	9.729545	0.350710	-0.018968	-0.030105	0.117447	0.357965	-0.650800	-0.984375	0.125689	0.101055	-0.070679
10263	1.389985	-2.612940	9.325146	-0.048677	-0.016658	-0.050606	0.116529	0.357160	-0.650793	-0.984292	0.126492	0.101545	-0.069696
10264	1.677358	-2.708176	9.451322	0.219351	-0.045583	-0.051035	0.114981	0.352800	-0.653645	-0.984817	0.121933	0.102359	-0.069210
10265	1.956200	-2.560601	8.822247	0.194590	-0.054665	-0.052981	0.113033	0.347373	-0.654804	-0.985245	0.117894	0.103273	-0.068763
10266	2.184620	-2.403997	9.455521	-0.065325	-0.096955	-0.035780	0.110285	0.346295	-0.656994	-0.984939	0.118902	0.105451	-0.068105
10267	2.145927	-2.395830	9.051980	0.118995	-0.117688	-0.010817	0.110569	0.344362	-0.659600	-0.984981	0.116347	0.107642	-0.068479
10268	2.030047	-2.338753	9.627833	-0.003908	-0.142411	0.045804	0.107537	0.344542	-0.658665	-0.984601	0.116260	0.110436	-0.069629
10269	1.888060	-1.889621	9.479172	0.163077	-0.072601	0.113888	0.103736	0.341316	-0.659286	-0.984654	0.113143	0.111383	-0.072453
10270	2.016506	-1.497648	10.047599	0.053471	0.013422	0.211928	0.104929	0.340206	-0.660207	-0.984490	0.112511	0.110653	-0.076657
10271	2.318820	-1.189070	10.049947	-0.031306	0.068355	0.266784	0.107814	0.340733	-0.658669	-0.984158	0.113677	0.108766	-0.081730
10272	2.069580	-1.517857	9.735738	0.346422	-0.022499	0.325144	0.112056	0.333070	-0.658967	-0.984322	0.107450	0.107994	-0.088898
10273	1.730618	-2.240953	9.554394	0.185062	-0.032618	0.387124	0.113538	0.325700	-0.660283	-0.983938	0.104401	0.107481	-0.097025
10274	1.496835	-1.756129	9.342961	0.140105	-0.066271	0.474593	0.115025	0.318184	-0.662641	-0.983117	0.102453	0.107614	-0.106784
10275	1.743760	-1.961882	9.539226	0.328868	-0.043984	0.525368	0.116378	0.309192	-0.663177	-0.982515	0.096812	0.106685	-0.117943
10276	1.540383	-1.784618	9.429388	0.144705	0.032588	0.533531	0.118947	0.294188	-0.665547	-0.981544	0.095096	0.104761	-0.128661
10277	1.470258	-2.241184	9.638381	0.084674	0.052352	0.437232	0.120673	0.289552	-0.665042	-0.980667	0.094273	0.102654	-0.137359
10278	1.411039	-1.952421	9.685088	0.128602	0.046830	0.406068	0.126351	0.283782	-0.664700	-0.979853	0.092626	0.100708	-0.145487
10279	0.940115	-2.297793	9.575026	0.244221	0.073390	0.404766	0.128628	0.273830	-0.665114	-0.979247	0.088665	0.097745	-0.153816
10280	1.539687	-1.630020	9.609191	-0.040721	0.004698	0.431107	0.130625	0.270254	-0.667083	-0.977820	0.090231	0.097104	-0.162165
10281	1.540307	-1.749372	9.885988	-0.180150	-0.030085	0.478447	0.130637	0.266452	-0.666695	-0.975853	0.094355	0.097346	-0.171264
10282	1.682530	-2.285773	9.140420	-0.138054	-0.006228	0.471281	0.134594	0.264772	-0.667118	-0.973918	0.097852	0.097139	-0.180204
10283	2.129480	-2.455909	9.785555	-0.113637	-0.006289	0.430815	0.135517	0.264352	-0.667256	-0.972108	0.100662	0.096802	-0.188421
10284	1.591322	-2.338588	9.931012	0.049984	-0.018992	0.431635	0.137107	0.262154	-0.667790	-0.970509	0.100361	0.096200	-0.196941
10285	1.620430	-2.916072	9.198216	-0.116101	0.006413	0.410489	0.138036	0.261048	-0.668579	-0.968648	0.103236	0.095704	-0.204704
10286	1.068003	-2.857988	8.915410	0.201531	0.039567	0.397259	0.140559	0.256118	-0.669382	-0.967477	0.100160	0.093376	-0.212690
10287	1.338232	-2.887555	9.258397	-0.110817	0.002704	0.404971	0.141095	0.252586	-0.668607	-0.965509	0.102930	0.092984	-0.220346
10288	0.886231	-2.658844	8.858893	0.072526	-0.000746	0.420647	0.141763	0.251479	-0.669785	-0.963772	0.102213	0.091895	-0.228586
10289	0.756388	-2.194898	9.517140	0.033451	-0.066493	0.483273	0.142831	0.247929	-0.670185	-0.961467	0.102027	0.092007	-0.238133
10290	0.630791	-2.147095	9.497434	0.066303	-0.110233	0.525953	0.142855	0.242216	-0.670578	-0.958842	0.101095	0.092816	-0.248570
10291	0.564182	-2.339999	9.412488	0.185383	-0.116497	0.530265	0.139214	0.233536	-0.672765	-0.956306	0.097819	0.092979	-0.259353
10292	0.799272	-2.094395	9.331707	0.041760	-0.110232	0.522143	0.136226	0.224995	-0.673917	-0.953420	0.097317	0.093928	-0.269623
10293	0.446677	-1.959774	9.503144	0.131065	-0.143107	0.518932	0.134159	0.217387	-0.675855	-0.950558	0.094884	0.094819	-0.280083
10294	0.612804	-1.926968	9.149872	0.004758	-0.135851	0.531211	0.130762	0.211036	-0.675961	-0.947275	0.094935	0.096443	-0.290440
10295	0.834115	-1.307704	9.290253	0.112777	-0.123758	0.555711	0.128427	0.205600	-0.678548	-0.943973	0.092974	0.096916	-0.301461
10296	0.843964	-1.348367	9.354589	0.173725	-0.131822	0.594795	0.124257	0.196123	-0.679429	-0.940376	0.089944	0.097324	-0.313260
10297	0.771573	-1.326143	9.563074	0.369648	-0.138890	0.617019	0.120237	0.183775	-0.681875	-0.936824	0.083081	0.096306	-0.325859
10298	0.944224	-1.125857	9.634710	0.324416	-0.144261	0.671245	0.117008	0.168580	-0.682637	-0.932598	0.077243	0.095846	-0.339277
10299	0.990006	-1.105267	10.000311	0.415683	-0.165909	0.752952	0.112068	0.152328	-0.682344	-0.927695	0.069492	0.094717	-0.354374
10300	0.816159	-1.573539	9.660844	0.409949	-0.180386	0.815722	0.105303	0.134847	-0.684640	-0.921975	0.062035	0.094084	-0.370489
10301	1.109925	-1.480182	10.053785	0.460578	-0.183900	0.843673	0.096443	0.113187	-0.685880	-0.915797	0.053431	0.092759	-0.387114
10302	1.056780	-1.503250	8.967914	0.165380	-0.171180	0.912310	0.087813	0.099280	-0.686338	-0.908421	0.050650	0.093694	-0.404262
10303	1.042230	-2.990713	9.518249	0.430362	-0.172682	0.953404	0.079702	0.087135	-0.686668	-0.900638	0.042936	0.092156	-0.422511
10304	1.026407	-2.194353	9.519668	0.413621	-0.110423	1.000251	0.070822	0.066863	-0.685044	-0.892115	0.036275	0.089837	-0.441298
10305	0.823625	-3.144079	9.826130	0.322772	-0.086723	1.041319	0.064554	0.052537	-0.683959	-0.882797	0.031430	0.087580	-0.460447
10306	0.725536	-2.774490	10.312910	0.416501	-0.086005	0.941170	0.055931	0.034434	-0.682597	-0.874042	0.024812	0.084716	-0.477763
10307	0.644761	-2.041099	9.527858	-0.097405	-0.102200	0.879498	0.047000	0.027485	-0.680836	-0.865278	0.026929	0.086813	-0.492982
10308	0.980946	-1.769514	9.246737	-0.050541	-0.131489	0.813335	0.040970	0.023865	-0.682611	-0.856874	0.027798	0.089195	-0.506989
10309	0.831645	-1.805850	9.261639	0.173763	-0.148682	0.794190	0.030463	0.017062	-0.681619	-0.848532	0.024667	0.089367	-0.520959
10310	1.149762	-0.760992	9.267259	0.186929	-0.129342	0.821875	0.021031	0.005077	-0.681028	-0.839693	0.021493	0.089250	-0.535246
10311	1.210243	-2.276856	10.614882	0.362494	-0.131325	0.730538	0.011320	-0.004176	-0.679392	-0.831675	0.015247	0.087095	-0.548177
10312	1.317680	-1.555740	10.352334	0.277314	-0.102418	0.615595	0.002665	-0.017223	-0.675424	-0.824740	0.010460	0.085613	-0.558896
10313	1.534072	-2.476559	9.722095	0.031959	-0.057246	0.488830	-0.003095	-0.024908	-0.675642	-0.819135	0.010114	0.085989	-0.567029
10314	0.930566	-1.288876	9.814739	0.289723	-0.032664	0.371884	-0.007822	-0.030812	-0.673394	-0.814868	0.005514	0.083207	-0.573616
10315	0.724162	-0.981729	9.694692	0.371067	-0.010024	0.261493	-0.011736	-0.042707	-0.671155	-0.811851	-0.000214	0.078954	-0.578502
10316	1.036586	-0.264263	9.652457	0.261054	0.017155	0.190731	-0.013305	-0.048645	-0.668673	-0.809639	-0.004076	0.075700	-0.582011
10317	0.825758	-0.543618	9.699384	0.174130	0.013248	0.144157	-0.016044	-0.054598	-0.669044	-0.807954	-0.006544	0.073312	-0.584631
10318	1.158037	-0.451333	9.756592	0.183742	0.013084	0.057462	-0.016297	-0.063114	-0.664621	-0.807257	-0.009400	0.071004	-0.585837
10319	1.100648	-0.544762	9.908381	-0.121659	-0.009193	0.061487	-0.017344	-0.063923	-0.665133	-0.806540	-0.007490	0.072425	-0.586678
10320	1.251662	-0.858755	10.169449	-0.141603	-0.029290	0.074356	-0.020256	-0.059540	-0.665108	-0.805629	-0.005566	0.074615	-0.587676
10321	1.101929	-0.816750	9.875772	0.087647	-0.015353	0.066262	-0.019990	-0.058200	-0.666671	-0.804811	-0.007090	0.073684	-0.588897
10322	1.116020	-0.755624	9.449462	-0.255835	0.038254	0.075517	-0.021313	-0.054664	-0.667960	-0.803991	-0.002534	0.076135	-0.589742
10323	1.282205	-1.210907	9.895932	-0.087327	0.056693	0.072674	-0.020399	-0.051421	-0.668877	-0.803215	-0.000372	0.076119	-0.590805
10324	0.936927	-1.116608	9.529147	0.129304	0.109954	0.088441	-0.019871	-0.053590	-0.667711	-0.802318	-0.001139	0.072869	-0.592431
10325	0.500225	-1.024169	10.078496	-0.093555	0.168243	0.144414	-0.017366	-0.054032	-0.668252	-0.800838	0.002573	0.071130	-0.594636
10326	1.137158	-1.129523	9.857311	-0.023022	0.120801	0.104270	-0.014228	-0.048361	-0.668535	-0.799753	0.004403	0.069507	-0.596275
10327	1.359379	-1.231224	9.538684	-0.118153	0.032962	0.083637	-0.013181	-0.046742	-0.668543	-0.798778	0.006811	0.070266	-0.597469
10328	1.393596	-1.345564	9.150910	-0.213545	-0.023780	0.081408	-0.015811	-0.045771	-0.669562	-0.797723	0.009928	0.073229	-0.598479
10329	0.828870	-1.223969	9.154547	-0.191049	-0.036593	0.096280	-0.015961	-0.039393	-0.670729	-0.796459	0.012695	0.075997	-0.599764
10330	0.520396	-1.240704	9.365083	-0.089152	-0.025659	0.063541	-0.017810	-0.036392	-0.671754	-0.795623	0.013780	0.077501	-0.600656
10331	0.271939	-1.193979	9.805121	-0.271674	0.003229	0.027485	-0.021642	-0.030111	-0.673282	-0.795197	0.018231	0.080594	-0.600694
10332	0.520106	-1.149198	10.091331	-0.037624	0.030850	0.000945	-0.021523	-0.022801	-0.676143	-0.795209	0.019077	0.080597	-0.600652
10333	0.779781	-1.004635	9.999761	0.121869	0.063891	-0.030596	-0.018492	-0.027027	-0.673957	-0.795711	0.017903	0.077992	-0.600367
10334	0.778329	-0.707059	9.775867	0.025527	0.050967	-0.048610	-0.016390	-0.027852	-0.672543	-0.796372	0.017909	0.076934	-0.599627
10335	0.764962	-0.943206	9.678809	0.065851	0.019958	-0.040963	-0.015862	-0.028942	-0.672157	-0.796906	0.017064	0.075686	-0.599100
10336	0.870590	-0.857144	9.455349	0.216368	-0.010929	-0.044765	-0.013733	-0.036566	-0.671006	-0.797482	0.013292	0.073325	-0.598724
10337	0.886156	-1.066979	9.999879	0.018700	0.003476	-0.030095	-0.015567	-0.039936	-0.670212	-0.797844	0.013008	0.072897	-0.598299
10338	1.265783	-1.307209	9.887226	0.134712	-0.019265	-0.060823	-0.014520	-0.040206	-0.668919	-0.798564	0.010415	0.071650	-0.597540
10339	1.311173	-1.225868	9.725554	0.105047	-0.001970	-0.083149	-0.016097	-0.042082	-0.667997	-0.799565	0.008602	0.070325	-0.596386
10340	1.141002	-0.943530	9.365440	0.047967	0.007078	-0.097312	-0.016089	-0.044526	-0.667738	-0.800730	0.007659	0.069700	-0.594908
10341	1.392330	-1.068058	9.390045	0.047008	-0.020250	-0.074187	-0.014767	-0.046981	-0.667099	-0.801581	0.006554	0.069389	-0.593810
10342	1.452375	-1.508971	9.878937	0.100073	-0.038527	-0.083101	-0.015686	-0.049134	-0.665921	-0.802514	0.004253	0.068872	-0.592629
10343	1.359588	-1.274459	9.559685	-0.118915	-0.027815	-0.095312	-0.015558	-0.047779	-0.666182	-0.803580	0.005697	0.070700	-0.590956
10344	1.507880	-1.518319	9.927335	-0.119067	-0.041641	-0.137731	-0.016484	-0.044790	-0.667344	-0.805119	0.006800	0.072836	-0.588584
10345	1.171674	-1.303737	9.550319	0.025486	-0.037044	-0.181324	-0.016749	-0.045055	-0.666952	-0.807182	0.005693	0.073161	-0.585723
10346	0.968243	-1.103923	9.702457	-0.284818	0.041246	-0.155349	-0.015316	-0.038565	-0.668782	-0.809004	0.010424	0.075892	-0.582791
10347	0.848016	-1.161075	9.945391	-0.186857	0.097095	-0.143870	-0.012040	-0.032640	-0.670628	-0.810762	0.014375	0.076529	-0.580173
10348	0.471289	-1.050531	9.422504	-0.188463	0.061332	-0.184444	-0.009691	-0.027231	-0.670774	-0.812922	0.017737	0.077819	-0.576878
10349	0.259129	-1.035283	9.783222	-0.129158	-0.052095	-0.226434	-0.007455	-0.025094	-0.672093	-0.815380	0.018920	0.080197	-0.573032
10350	0.550073	-1.386432	9.651382	-0.127853	-0.119720	-0.242905	-0.007993	-0.019668	-0.673778	-0.817902	0.019121	0.083752	-0.568908
10351	0.704772	-1.462392	9.863010	-0.005282	-0.119551	-0.231203	-0.011679	-0.017735	-0.674918	-0.820303	0.017523	0.085801	-0.565185
10352	0.903097	-1.596817	9.838970	-0.143041	-0.082105	-0.193182	-0.012877	-0.014998	-0.674387	-0.822274	0.018488	0.088879	-0.561804
10353	0.792062	-1.565515	9.910390	-0.016301	-0.017074	-0.183419	-0.012486	-0.013510	-0.674650	-0.824276	0.018329	0.089351	-0.558793
10354	0.792291	-1.624083	9.669515	0.193809	-0.007715	-0.193438	-0.010894	-0.015981	-0.675314	-0.826472	0.014580	0.087431	-0.555956
10355	0.694757	-1.393407	9.638232	0.186632	-0.046097	-0.186047	-0.010085	-0.024124	-0.673112	-0.828487	0.010777	0.086098	-0.553246
10356	0.805369	-1.343591	9.366299	-0.154171	-0.095719	-0.160927	-0.011393	-0.024935	-0.674143	-0.830047	0.011874	0.089473	-0.550341
10357	0.819714	-1.309154	9.578165	-0.174571	-0.143178	-0.121276	-0.014044	-0.017852	-0.675680	-0.831057	0.013121	0.093714	-0.548078
10358	1.183182	-1.193460	9.427144	-0.028183	-0.139146	-0.061465	-0.017333	-0.016871	-0.676434	-0.831446	0.011829	0.096401	-0.547050
10359	1.543375	-1.378840	9.886413	0.075177	-0.106977	-0.040671	-0.019568	-0.018336	-0.675896	-0.831683	0.009464	0.097288	-0.546579
10360	1.856086	-1.239475	9.651230	0.084015	-0.089598	-0.064640	-0.022581	-0.020890	-0.676524	-0.832215	0.006841	0.097922	-0.545695
10361	1.794032	-1.364028	9.850551	0.123124	-0.109800	-0.108708	-0.024811	-0.023983	-0.675727	-0.833179	0.003493	0.098371	-0.544172
10362	2.161770	-1.143433	9.415374	-0.036863	-0.074140	-0.068957	-0.025453	-0.027109	-0.676373	-0.833766	0.003044	0.100063	-0.542966
10363	1.816435	-1.008272	9.740522	-0.341374	-0.042592	-0.083493	-0.026533	-0.019759	-0.676622	-0.834527	0.008186	0.104463	-0.540912
10364	1.869063	-0.921594	9.727826	-0.168509	0.012528	-0.049480	-0.026671	-0.014752	-0.678961	-0.835042	0.010910	0.106136	-0.539742
10365	1.671424	-0.920975	10.023659	-0.077188	0.092924	-0.080532	-0.023785	-0.011260	-0.679893	-0.836070	0.013073	0.105413	-0.538241
10366	1.588092	-0.650681	9.608975	-0.074744	0.131287	-0.099048	-0.018280	-0.005207	-0.680065	-0.837377	0.015408	0.104100	-0.536400
10367	1.212028	-0.642942	9.980061	-0.024711	0.118456	-0.102486	-0.015910	-0.004023	-0.681255	-0.838699	0.016879	0.102364	-0.534623
10368	0.961723	-0.740234	9.817924	0.016059	0.096634	-0.065333	-0.010771	-0.006793	-0.680647	-0.839586	0.017390	0.100645	-0.533538
10369	1.141647	-1.065034	9.716624	0.055866	0.067404	-0.087212	-0.009583	-0.008702	-0.679877	-0.840660	0.016986	0.098865	-0.532191
10370	1.253000	-1.142757	10.141472	-0.056175	0.060012	-0.064692	-0.006416	-0.009564	-0.680944	-0.841434	0.018322	0.098528	-0.530985
10371	1.441364	-1.220292	9.873281	-0.045499	0.075548	-0.087720	-0.005373	-0.005915	-0.681861	-0.842488	0.019697	0.097684	-0.529419
10372	1.273082	-1.326895	9.754988	0.074612	0.089315	-0.109283	-0.003400	-0.005530	-0.681877	-0.843832	0.019053	0.095484	-0.527699
10373	1.045796	-1.207677	9.562616	0.174186	0.122226	-0.127259	0.000538	-0.008958	-0.680865	-0.845458	0.017144	0.091535	-0.525860
10374	0.689315	-1.291257	9.250845	0.052282	0.158640	-0.119633	0.004882	-0.012652	-0.678298	-0.847006	0.017591	0.088396	-0.523887
10375	0.935510	-1.337831	9.559761	-0.024641	0.125695	-0.108889	0.009360	-0.012439	-0.679115	-0.848349	0.019141	0.086453	-0.521981
10376	1.047107	-1.497445	9.256093	-0.039625	0.078230	-0.093186	0.012391	-0.012345	-0.679920	-0.849428	0.020350	0.085629	-0.520313
10377	0.988566	-1.353121	9.279176	-0.035561	0.034433	-0.063575	0.015942	-0.012244	-0.679428	-0.850125	0.021230	0.085336	-0.519186
10378	1.060903	-1.347547	9.459971	0.007810	-0.011083	-0.009757	0.015800	-0.011278	-0.678125	-0.850201	0.020846	0.085502	-0.519051
10379	1.210179	-1.314315	9.240979	-0.054074	-0.020111	0.045324	0.014620	-0.011139	-0.679157	-0.849663	0.021663	0.086293	-0.519766
10380	1.243744	-1.270592	9.342730	0.012329	-0.041018	0.062303	0.013301	-0.010308	-0.679146	-0.848938	0.021015	0.086889	-0.520876
10381	1.586541	-1.366243	9.315781	0.150712	-0.043557	0.063026	0.011212	-0.015446	-0.678611	-0.848255	0.018128	0.085963	-0.522251
10382	1.484697	-1.251710	9.095584	0.080235	-0.023455	0.090318	0.010700	-0.018977	-0.678868	-0.847286	0.016558	0.085544	-0.523941
10383	1.479604	-1.188693	9.233253	0.088081	-0.043544	0.097767	0.009519	-0.022210	-0.677168	-0.846202	0.014776	0.085284	-0.525785
10384	1.255106	-1.126399	9.287244	0.072736	-0.023387	0.138253	0.007684	-0.024364	-0.677154	-0.844715	0.013416	0.084927	-0.528266
10385	1.107991	-1.090957	9.886509	-0.038299	0.020523	0.227129	0.005197	-0.027196	-0.677656	-0.842320	0.014661	0.084880	-0.532050
10386	1.297264	-1.355774	9.730926	-0.080627	0.049857	0.266576	0.004131	-0.025135	-0.676736	-0.839518	0.016882	0.084872	-0.536397
10387	1.407764	-1.276633	9.591434	-0.029684	0.016983	0.244737	0.004002	-0.025543	-0.676865	-0.836889	0.017970	0.084793	-0.540466
10388	1.368591	-1.128140	10.118874	0.034994	0.018892	0.265351	0.002561	-0.027294	-0.676854	-0.834042	0.017918	0.084053	-0.544966
10389	1.379824	-1.465057	10.090247	0.016135	0.031604	0.241257	0.000989	-0.028372	-0.677623	-0.831449	0.018380	0.083245	-0.549022
10390	0.963126	-1.042824	9.974652	0.168675	0.013306	0.186649	0.000600	-0.032156	-0.675799	-0.829461	0.015911	0.081152	-0.552409
10391	0.789601	-1.052544	10.047315	0.135991	0.009438	0.129263	-0.001867	-0.041236	-0.675783	-0.828075	0.013950	0.079412	-0.554789
10392	1.020725	-0.980661	9.834307	0.127967	-0.021713	0.068327	-0.002105	-0.045021	-0.674227	-0.827302	0.011577	0.078382	-0.556141
10393	1.092942	-0.961628	9.729623	0.124033	-0.018169	0.018469	-0.003025	-0.047442	-0.672659	-0.827085	0.009325	0.077256	-0.556664
10394	1.222987	-0.922128	9.947441	-0.044575	-0.029379	-0.006362	-0.003272	-0.050845	-0.673440	-0.827090	0.009605	0.078288	-0.556508
10395	1.121150	-0.802217	9.892960	0.015759	-0.016541	-0.011623	-0.004077	-0.048107	-0.672391	-0.827187	0.009102	0.078346	-0.556363
10396	1.527044	-0.973783	10.143999	0.013490	0.017268	-0.028278	-0.002486	-0.050036	-0.673185	-0.827521	0.008906	0.077964	-0.555924
10397	1.541301	-0.935749	10.000632	-0.091093	0.030734	-0.084202	-0.003265	-0.050858	-0.674741	-0.828476	0.010560	0.078462	-0.554400
10398	1.520492	-0.643619	9.594162	0.003469	0.027042	-0.137215	0.000790	-0.048062	-0.675548	-0.830027	0.010466	0.078053	-0.552135
10399	1.376289	-0.740254	9.562654	0.007112	0.006896	-0.146395	0.000654	-0.048726	-0.674115	-0.831644	0.010096	0.077884	-0.549728
10400	1.117733	-0.615642	9.566790	-0.073796	0.001363	-0.117279	0.000920	-0.048601	-0.674898	-0.832906	0.011035	0.078746	-0.547672
10401	0.840716	-0.648458	9.981441	-0.028727	-0.007644	-0.056140	0.003012	-0.045223	-0.674653	-0.833494	0.011230	0.079175	-0.546710
10402	0.522789	-0.727115	9.679702	-0.017030	-0.014848	-0.009007	0.003543	-0.044698	-0.675959	-0.833556	0.011218	0.079662	-0.546545
10403	0.556932	-0.793054	10.077589	0.023464	-0.027631	-0.011551	0.002227	-0.045763	-0.675168	-0.833639	0.010411	0.079802	-0.546415
10404	0.721071	-0.841387	9.920006	-0.053397	-0.038690	-0.028525	0.001427	-0.043979	-0.674379	-0.833865	0.010712	0.081087	-0.545874
10405	0.981469	-0.850945	9.787870	-0.134540	-0.038802	-0.056610	-0.000417	-0.041257	-0.676186	-0.834385	0.012351	0.083128	-0.544738
10406	0.744463	-0.692390	9.855098	-0.086532	-0.005885	-0.056436	-0.002403	-0.038782	-0.675648	-0.834954	0.013517	0.084234	-0.543667
10407	0.912832	-0.620835	9.574407	0.035918	0.060068	-0.067909	-0.001487	-0.037702	-0.675394	-0.835801	0.013361	0.082744	-0.542597
10408	1.130139	-0.687603	9.623509	0.166022	0.060114	-0.116152	0.001544	-0.039769	-0.674769	-0.837186	0.010925	0.080019	-0.540922
10409	0.962456	-0.919177	9.546679	0.056450	0.030571	-0.177567	0.005493	-0.041703	-0.673370	-0.839162	0.009925	0.078816	-0.538048
10410	1.097107	-0.831331	9.827634	0.010790	0.072604	-0.161253	0.007609	-0.043365	-0.674038	-0.840998	0.010151	0.077565	-0.535353
10411	1.745948	-1.397176	10.027401	0.147638	0.072868	-0.143898	0.010246	-0.046913	-0.672369	-0.842672	0.008118	0.074692	-0.533160
10412	1.601001	-1.363693	9.349559	0.112618	0.052686	-0.169885	0.012493	-0.052219	-0.670177	-0.844562	0.006408	0.072682	-0.530464
10413	1.440386	-1.033195	9.698377	-0.143569	0.026916	-0.113949	0.014316	-0.048153	-0.669409	-0.845781	0.008844	0.073709	-0.528340
10414	1.454976	-1.075368	9.318632	-0.034176	0.034576	-0.034954	0.015363	-0.045995	-0.669937	-0.846185	0.009617	0.073545	-0.527702
10415	1.219194	-1.161036	9.732928	0.117496	0.060466	0.044210	0.016029	-0.047906	-0.669943	-0.845821	0.008223	0.071241	-0.528625
10416	1.068572	-0.913033	9.874233	0.036540	0.060433	0.077005	0.017230	-0.051326	-0.670735	-0.845086	0.008235	0.069873	-0.529980
10417	0.712266	-1.016921	9.955871	-0.022824	0.038353	0.068422	0.018934	-0.051735	-0.668927	-0.844404	0.009028	0.069417	-0.531114
10418	0.716716	-0.961013	9.416570	0.078924	-0.019168	0.031192	0.018682	-0.054185	-0.669447	-0.844049	0.007415	0.068949	-0.531763
10419	0.772215	-0.962608	9.621113	-0.008300	-0.037601	0.010475	0.017891	-0.054037	-0.669180	-0.843879	0.007094	0.069623	-0.531950
10420	0.813345	-0.991243	9.666706	0.015467	-0.027547	-0.000493	0.015661	-0.055376	-0.669683	-0.843837	0.006420	0.069976	-0.531979
10421	1.208997	-1.037843	9.880995	-0.009761	-0.001953	-0.004337	0.014081	-0.055223	-0.669670	-0.843873	0.006493	0.070070	-0.531909
10422	1.386246	-0.802465	9.657897	0.012883	-0.007385	-0.011599	0.014073	-0.056017	-0.667588	-0.843977	0.006061	0.070111	-0.531743
10423	1.483352	-0.946866	9.589562	0.001927	0.016509	0.038157	0.015523	-0.054823	-0.668901	-0.843586	0.006175	0.069790	-0.532403
10424	1.999012	-0.898506	9.359797	0.124343	0.017669	0.046179	0.015001	-0.058334	-0.667076	-0.843122	0.004210	0.068215	-0.533361
10425	1.474849	-0.679943	9.552417	0.073139	0.016696	0.079112	0.015803	-0.061067	-0.667604	-0.842295	0.003145	0.067172	-0.534806
10426	0.859008	-0.449666	9.705935	-0.011233	0.003767	0.100817	0.014491	-0.062679	-0.667074	-0.841209	0.003390	0.067274	-0.536497
10427	0.633933	-0.759000	10.141200	0.137582	-0.023472	0.134838	0.013181	-0.064295	-0.667064	-0.839725	0.000894	0.066185	-0.538962
10428	0.547403	-0.822374	9.952259	0.091963	-0.033557	0.142008	0.011341	-0.067520	-0.665358	-0.838137	-0.000944	0.065806	-0.541475
10429	0.663643	-0.927680	10.047890	0.022138	-0.019944	0.130567	0.009378	-0.069813	-0.665734	-0.836686	-0.001438	0.065881	-0.543704
10430	0.808303	-0.937760	9.830647	0.048736	-0.019067	0.090102	0.007274	-0.071009	-0.665327	-0.835666	-0.002462	0.065724	-0.545285
10431	0.889459	-0.774727	9.615240	-0.021257	-0.027387	0.071300	0.005970	-0.072366	-0.666619	-0.834846	-0.002371	0.066387	-0.546461
10432	1.271689	-1.048022	9.682190	-0.071597	-0.060339	0.054511	0.004509	-0.070436	-0.665565	-0.834160	-0.001883	0.068231	-0.547282
10433	1.376530	-0.782874	9.763705	-0.180232	-0.051310	0.052091	0.002404	-0.067039	-0.668150	-0.833512	0.000573	0.071052	-0.547914
10434	1.429512	-0.773372	9.697118	-0.071741	-0.012800	0.049815	0.001473	-0.063502	-0.668922	-0.832934	0.001579	0.072101	-0.548652
10435	1.500636	-0.539087	9.216153	-0.127993	0.012752	0.039336	0.000813	-0.061870	-0.669697	-0.832504	0.003821	0.073303	-0.549135
10436	1.245145	-0.533165	9.689163	0.003664	0.023731	0.015974	0.000804	-0.058885	-0.670216	-0.832353	0.003923	0.072916	-0.549415
10437	1.168182	-0.571753	9.707108	-0.078755	0.021841	0.032171	0.001201	-0.057544	-0.671650	-0.832014	0.005414	0.073425	-0.549847
10438	1.024169	-0.680533	10.345189	0.019554	-0.018319	0.038260	0.002253	-0.058498	-0.670748	-0.831558	0.004823	0.073560	-0.550524
10439	1.115680	-0.682278	9.781886	-0.131093	-0.011147	0.026422	0.000410	-0.056318	-0.672294	-0.831227	0.006805	0.075185	-0.550784
10440	1.196094	-0.859939	9.847361	0.012763	-0.007376	0.008698	0.000930	-0.055231	-0.671777	-0.831111	0.006404	0.075216	-0.550959
10441	1.318625	-0.778573	9.647999	0.014669	0.001729	-0.018990	0.000677	-0.056733	-0.672687	-0.831315	0.006025	0.075033	-0.550680
10442	1.255921	-0.784341	9.404876	-0.029086	0.019935	-0.032160	0.000139	-0.055221	-0.671641	-0.831685	0.006559	0.075075	-0.550110
10443	1.357776	-0.893413	9.814793	0.055170	0.030974	-0.033592	0.002248	-0.056330	-0.671398	-0.832098	0.005795	0.073972	-0.549644
10444	1.106198	-0.718553	9.733278	0.027098	0.028150	-0.042976	0.001997	-0.059319	-0.671527	-0.832604	0.005469	0.073261	-0.548975
10445	0.999975	-0.687423	9.751927	-0.017661	0.018059	-0.032118	0.004626	-0.059072	-0.671028	-0.832972	0.005773	0.073164	-0.548426
10446	1.062607	-0.667292	9.973646	0.083058	0.018168	-0.029763	0.005418	-0.059355	-0.671295	-0.833325	0.004425	0.072004	-0.548056
10447	1.125102	-0.641881	9.628905	0.033651	0.020041	-0.004170	0.005941	-0.060705	-0.669737	-0.833394	0.003928	0.071303	-0.548046
10448	1.266478	-0.961035	9.793788	0.018030	0.016405	0.008696	0.004755	-0.059473	-0.670248	-0.833313	0.003699	0.070881	-0.548225
10449	1.261490	-0.932721	9.633301	0.126738	0.021040	-0.016602	0.005810	-0.062727	-0.668175	-0.833522	0.001645	0.069157	-0.548138
10450	1.140966	-0.937818	9.620101	-0.018513	0.027242	-0.024734	0.006870	-0.063564	-0.669095	-0.833821	0.002097	0.068957	-0.547707
10451	1.189408	-0.980669	9.725577	-0.011413	0.032723	-0.028396	0.006603	-0.062743	-0.668832	-0.834167	0.002466	0.068561	-0.547229
10452	1.092188	-0.814835	9.729396	-0.007946	0.036352	-0.035779	0.007916	-0.061942	-0.668843	-0.834598	0.002827	0.068094	-0.546627
10453	1.067772	-0.747291	9.794931	-0.091917	0.021615	-0.041723	0.009489	-0.060329	-0.668855	-0.835067	0.004402	0.068765	-0.545816
10454	1.164294	-0.769047	9.709106	0.004157	0.021793	-0.020928	0.009618	-0.059516	-0.668985	-0.835317	0.004422	0.068408	-0.545478
10455	0.986239	-0.836179	9.881744	-0.021969	0.023538	-0.026606	0.009752	-0.060330	-0.668727	-0.835628	0.004871	0.068282	-0.545014
10456	1.024724	-0.824686	9.702222	-0.078056	0.008877	-0.025018	0.010014	-0.059251	-0.669249	-0.835894	0.006118	0.069037	-0.544497
10457	1.145520	-0.874733	9.772264	-0.025445	0.003458	-0.026583	0.010806	-0.058185	-0.670556	-0.836175	0.006408	0.069288	-0.544031
10458	1.166895	-0.807392	9.751803	0.004076	0.001720	-0.006129	0.009354	-0.057485	-0.670154	-0.836236	0.006230	0.069266	-0.543942
10459	1.263591	-0.870429	9.554976	-0.101097	0.003488	0.004419	0.009743	-0.054781	-0.671197	-0.836168	0.007821	0.070345	-0.543887
10460	1.280794	-0.932379	9.722306	0.022494	0.014557	-0.004199	0.009209	-0.053005	-0.670932	-0.836230	0.007478	0.069908	-0.543853
10461	1.186751	-0.932914	9.620598	-0.015340	0.003584	0.012236	0.010142	-0.055737	-0.671201	-0.836088	0.007643	0.070063	-0.544049
10462	1.257157	-1.033582	9.691859	-0.067670	0.005332	0.001823	0.008690	-0.055038	-0.670928	-0.836055	0.008715	0.070760	-0.543993
10463	1.254667	-1.016736	9.694473	-0.006451	0.003583	0.006749	0.009081	-0.054091	-0.670931	-0.835973	0.008723	0.070833	-0.544109
10464	1.237519	-0.961619	9.639874	-0.043429	0.003587	0.023171	0.009078	-0.052870	-0.671191	-0.835713	0.009402	0.071292	-0.544439
10465	1.261589	-0.949211	9.736295	-0.006633	0.001796	0.023360	0.009599	-0.052324	-0.670414	-0.835446	0.009413	0.071404	-0.544832
10466	1.237524	-0.961537	9.663880	0.005431	0.005509	0.040028	0.008826	-0.054642	-0.671971	-0.835012	0.009319	0.071296	-0.545513
10467	1.222566	-0.855533	9.713239	-0.057716	0.013680	0.047072	0.008024	-0.051912	-0.671703	-0.834493	0.010340	0.071771	-0.546227
10468	1.116846	-0.932850	9.679960	0.054405	0.005549	0.042115	0.008155	-0.052586	-0.671053	-0.834046	0.009433	0.071125	-0.547009
10469	1.136096	-0.928253	9.605786	0.036887	0.007361	0.040179	0.008430	-0.054502	-0.671967	-0.833610	0.008795	0.070676	-0.547743
10470	1.126839	-0.999618	9.849557	0.026598	0.010962	0.030893	0.008164	-0.054224	-0.671705	-0.833287	0.008396	0.070247	-0.548295
10471	1.059185	-0.960632	10.031915	0.105600	-0.001813	0.013771	0.007636	-0.056913	-0.669229	-0.833135	0.006480	0.069201	-0.548684
10472	1.136502	-1.004476	9.830375	-0.001245	-0.022914	0.017885	0.006065	-0.058802	-0.669607	-0.832900	0.006153	0.069644	-0.548990
10473	1.271361	-0.980824	9.632718	-0.002954	-0.018342	0.005878	0.006328	-0.059614	-0.668959	-0.832794	0.005857	0.070075	-0.549098
10474	1.285723	-0.961776	9.565904	-0.019732	-0.007360	0.015928	0.005273	-0.058788	-0.669080	-0.832603	0.006007	0.070462	-0.549337
10475	1.324005	-0.899082	9.583944	-0.015423	-0.008253	0.020564	0.004491	-0.059065	-0.670506	-0.832348	0.006044	0.070874	-0.549671
10476	1.381936	-0.913369	9.593886	0.017734	0.010096	0.030858	0.003698	-0.057025	-0.671280	-0.832024	0.005784	0.070557	-0.550204
10477	1.181440	-0.821586	9.814155	-0.054138	0.007259	0.041558	0.003697	-0.056483	-0.671540	-0.831554	0.006658	0.071142	-0.550829
10478	1.198666	-0.898826	9.731612	-0.047896	-0.000976	0.032379	0.004091	-0.057161	-0.670892	-0.831189	0.007371	0.071731	-0.551295
10479	1.203598	-0.917704	9.837019	-0.011853	-0.012848	0.023351	0.004089	-0.056212	-0.671152	-0.830894	0.007293	0.072190	-0.551680
10480	1.154997	-0.841151	9.736815	-0.059402	-0.000057	0.041544	0.001981	-0.054970	-0.671655	-0.830424	0.008219	0.072889	-0.552281
10481	1.029230	-0.757240	9.722415	-0.033237	0.007272	0.043502	0.001717	-0.054156	-0.672174	-0.829933	0.008745	0.073240	-0.552966
10482	1.089729	-0.805257	9.717505	0.065106	0.001835	0.016326	0.002254	-0.056745	-0.672179	-0.829766	0.007590	0.072536	-0.553325
10483	1.068852	-0.981127	9.662031	0.019562	-0.001845	0.027185	0.001592	-0.057001	-0.671263	-0.829450	0.007116	0.072452	-0.553817
10484	1.213526	-0.980456	9.773817	-0.029202	-0.012899	0.008501	0.000273	-0.056171	-0.671382	-0.829330	0.007350	0.073037	-0.553916
10485	1.130783	-0.824841	9.595184	-0.003289	-0.010993	0.027079	-0.000247	-0.056717	-0.672159	-0.828998	0.007154	0.073359	-0.554374
10486	1.160062	-0.888984	9.817811	-0.003324	-0.001829	0.041832	0.000020	-0.056998	-0.672812	-0.828533	0.007131	0.073469	-0.555053
10487	1.263736	-0.899138	9.602585	-0.003431	-0.008182	0.047386	-0.000250	-0.056172	-0.672028	-0.827978	0.006995	0.073745	-0.555846
10488	1.179572	-0.939777	9.728459	0.024720	-0.001799	0.038287	0.000018	-0.057398	-0.672031	-0.827560	0.006504	0.073543	-0.556502
10489	1.146005	-0.980888	9.686760	0.040596	-0.009123	0.027305	-0.001691	-0.059408	-0.670977	-0.827231	0.005602	0.073347	-0.557026
10490	1.179438	-0.913466	9.683217	0.009132	-0.001864	0.017904	-0.001029	-0.060367	-0.670983	-0.827031	0.005337	0.073323	-0.557329
10491	1.169875	-0.927692	9.750144	0.023032	-0.001820	0.031817	-0.004323	-0.059514	-0.670956	-0.826659	0.004816	0.073202	-0.557901
10492	1.193928	-0.912977	9.817790	0.008294	-0.005523	0.019750	-0.003918	-0.061563	-0.671481	-0.826426	0.004526	0.073248	-0.558242
10493	1.222157	-0.768897	9.719251	-0.080078	-0.020263	0.006400	-0.003532	-0.059122	-0.671613	-0.826300	0.005463	0.074584	-0.558243
10494	1.294318	-0.740436	9.557085	0.005517	-0.000016	0.016034	-0.005113	-0.058829	-0.671340	-0.826126	0.005276	0.074570	-0.558504
10495	1.262867	-0.716356	9.581135	0.057065	0.011021	0.023659	-0.004989	-0.058545	-0.670039	-0.825867	0.004310	0.073857	-0.558990
10496	1.284672	-0.735266	9.667494	0.029952	0.029266	0.023494	-0.003791	-0.061286	-0.670831	-0.825660	0.004058	0.073085	-0.559400
10497	1.243965	-0.787757	9.820013	0.058129	0.018293	0.016270	-0.004047	-0.062645	-0.671090	-0.825492	0.003136	0.072242	-0.559763
10498	1.137714	-0.754524	9.749871	0.080811	0.018313	0.018225	-0.002866	-0.064003	-0.669538	-0.825326	0.001915	0.071082	-0.560161
10499	1.242267	-0.942040	9.733814	0.096829	0.027441	0.001694	-0.002727	-0.068200	-0.667718	-0.825332	0.000438	0.069654	-0.560335
10500	1.155550	-0.951289	9.893713	-0.001002	0.024530	-0.013569	-0.004164	-0.070366	-0.668359	-0.825506	0.000588	0.069309	-0.560121
10501	1.100008	-0.932153	9.893463	0.004228	-0.000139	-0.009815	-0.002327	-0.070239	-0.667202	-0.825599	0.000327	0.069374	-0.559976
10502	1.145420	-0.855656	9.722119	-0.069293	0.003428	-0.021268	-0.002196	-0.067945	-0.668764	-0.825854	0.001362	0.070142	-0.559503
10503	1.130532	-0.769304	9.653575	-0.043166	-0.009315	-0.013737	-0.002201	-0.066857	-0.668763	-0.825976	0.001779	0.070888	-0.559227
10504	1.159300	-0.740857	9.512609	-0.031099	-0.011996	-0.000750	-0.002729	-0.066038	-0.669019	-0.825975	0.002039	0.071483	-0.559152
10505	1.232124	-0.836166	9.742406	-0.015454	-0.009179	0.025171	-0.001680	-0.065368	-0.668767	-0.825663	0.002054	0.071915	-0.559557
10506	1.290054	-0.855717	9.620244	-0.025936	-0.005532	0.019580	-0.002996	-0.064948	-0.669016	-0.825448	0.002330	0.072345	-0.559818
10507	1.261568	-0.941738	9.810817	0.012846	-0.012858	0.005022	-0.004179	-0.064938	-0.669397	-0.825356	0.001808	0.072528	-0.559932
10508	1.251328	-0.821970	9.661165	-0.075096	0.001750	0.032236	-0.004178	-0.064939	-0.669528	-0.824999	0.002994	0.073387	-0.560341
10509	1.227237	-0.826913	9.636866	-0.022431	-0.007370	0.017750	-0.005752	-0.063448	-0.671727	-0.824770	0.003132	0.073876	-0.560613
10510	1.275098	-0.749697	9.674403	0.088708	0.006461	0.016444	-0.004972	-0.063843	-0.669521	-0.824616	0.001648	0.072822	-0.560983
10511	1.262985	-0.735096	9.729708	0.019321	-0.010915	0.043804	-0.005224	-0.065887	-0.670301	-0.824092	0.001087	0.072900	-0.561745
10512	1.328001	-0.725948	9.552801	0.085639	0.014799	0.055179	-0.006537	-0.068577	-0.668859	-0.823493	-0.000198	0.071741	-0.562772
10513	1.289840	-0.802101	9.820240	0.064839	0.016559	0.047687	-0.006265	-0.071026	-0.668733	-0.822961	-0.001201	0.070860	-0.563660
10514	1.121031	-0.792834	9.813993	0.110230	0.007474	0.058999	-0.006922	-0.072504	-0.667817	-0.822308	-0.002967	0.069543	-0.564769
10515	1.231801	-0.776736	9.531987	0.073316	-0.001653	0.065293	-0.008232	-0.076146	-0.666376	-0.821544	-0.004285	0.068865	-0.565955
10516	1.276157	-0.965581	9.865831	0.038570	0.009244	0.060493	-0.008620	-0.078989	-0.665593	-0.820862	-0.004852	0.068330	-0.567004
10517	1.214986	-0.773001	9.930376	0.004410	-0.000872	0.054785	-0.009539	-0.079253	-0.665846	-0.820219	-0.005035	0.068422	-0.567920
10518	1.168739	-0.697528	9.513305	-0.051086	0.003699	0.069263	-0.010594	-0.078292	-0.666098	-0.819440	-0.004181	0.068997	-0.568982
10519	1.211768	-0.604776	9.875092	0.018880	0.017499	0.082510	-0.011644	-0.080177	-0.665439	-0.818503	-0.004354	0.068622	-0.570372
10520	1.163324	-0.561974	9.755212	0.022393	0.007433	0.075157	-0.011640	-0.080994	-0.665570	-0.817649	-0.004654	0.068299	-0.571632
10521	1.101032	-0.651685	9.590134	0.059014	0.018470	0.086404	-0.012165	-0.081801	-0.665306	-0.816661	-0.005467	0.067443	-0.573137
10522	1.207186	-0.668396	9.566885	0.044969	0.032190	0.090009	-0.012687	-0.082613	-0.665562	-0.815665	-0.005832	0.066458	-0.574666
10523	0.942190	-0.712307	9.544591	-0.011043	0.036653	0.086941	-0.012558	-0.084498	-0.663611	-0.814696	-0.005285	0.066106	-0.576083
10524	1.040762	-0.649138	9.666425	0.020654	0.027516	0.071426	-0.012551	-0.086131	-0.663742	-0.813901	-0.005332	0.065473	-0.577278
10525	1.289652	-0.763718	9.787169	-0.038501	0.020109	0.049002	-0.013476	-0.084495	-0.664255	-0.813347	-0.004576	0.065704	-0.578038
10526	1.253482	-0.784872	9.251209	-0.048889	0.034669	0.015709	-0.012548	-0.085057	-0.665044	-0.813215	-0.003481	0.065753	-0.578227
10527	1.323246	-0.729948	9.792757	0.005855	0.049242	-0.016344	-0.014001	-0.084221	-0.664641	-0.813450	-0.003200	0.065003	-0.577982
10528	1.155366	-0.410552	9.714051	-0.045185	0.064716	-0.013879	-0.010187	-0.083584	-0.664672	-0.813701	-0.001856	0.064518	-0.577690
10529	1.437148	-0.355217	9.549417	-0.022234	0.136906	-0.048934	-0.006900	-0.082670	-0.664698	-0.814423	-0.000172	0.062668	-0.576878
10530	1.202808	-0.249501	9.642335	0.014587	0.163374	-0.063570	-0.002567	-0.082293	-0.662910	-0.815355	0.001274	0.059884	-0.575855
10531	0.896861	-0.319034	9.187199	-0.050587	0.178883	-0.041778	0.002964	-0.081146	-0.664256	-0.816028	0.003891	0.057665	-0.575116
10532	0.768054	-0.592024	9.640676	0.156130	0.173612	-0.024108	0.007708	-0.084313	-0.662994	-0.816512	0.003190	0.053084	-0.574875
10533	0.541313	-0.547522	10.121696	0.259307	0.159101	0.002262	0.011653	-0.088804	-0.658992	-0.816642	0.000579	0.047600	-0.575178
10534	0.556381	-0.682899	9.925492	0.213850	0.145347	-0.001629	0.014031	-0.094787	-0.656411	-0.816788	-0.001366	0.042813	-0.575345
10535	0.548671	-0.555628	10.560954	0.156345	0.122371	-0.009282	0.018778	-0.098635	-0.655149	-0.816977	-0.002708	0.039098	-0.575337
10536	0.291131	-0.658208	10.264243	0.336911	0.076783	-0.036908	0.021695	-0.109775	-0.651012	-0.817432	-0.007480	0.034011	-0.574972
10537	0.559946	-0.428779	9.655426	0.177456	0.078478	-0.055247	0.022233	-0.116551	-0.648286	-0.818076	-0.009678	0.030753	-0.574206
10538	0.666247	-0.471554	9.749440	0.117212	0.086622	-0.064789	0.026833	-0.116725	-0.646892	-0.818858	-0.010763	0.028024	-0.573211
10539	0.863383	-0.366346	9.443083	0.033817	0.089349	-0.055980	0.028813	-0.120536	-0.645087	-0.819529	-0.010482	0.026251	-0.572341
10540	0.993236	-0.285917	9.668675	0.076056	0.068341	-0.070501	0.031317	-0.121380	-0.645107	-0.820361	-0.011105	0.024293	-0.571222
10541	0.997736	-0.218611	9.648056	0.057680	0.064656	-0.075206	0.032632	-0.123552	-0.643297	-0.821224	-0.011522	0.022675	-0.570039
10542	0.842984	-0.114803	9.840113	0.063748	0.100274	-0.074321	0.035795	-0.126025	-0.642282	-0.822099	-0.011582	0.020332	-0.568863
10543	0.702745	-0.028417	9.854419	0.060132	0.122191	-0.071614	0.038557	-0.127671	-0.640613	-0.822933	-0.011394	0.017755	-0.567747
10544	0.726826	-0.015796	10.013258	0.100483	0.103946	-0.072306	0.042239	-0.129326	-0.638821	-0.823765	-0.012016	0.014935	-0.566607
10545	0.393424	0.138065	10.170741	0.061907	0.072782	-0.068784	0.045928	-0.130994	-0.638331	-0.824536	-0.012423	0.013154	-0.565520
10546	-0.044498	0.456488	9.964671	-0.061939	0.057103	-0.054651	0.047508	-0.131012	-0.638343	-0.825186	-0.010893	0.012948	-0.564608
10547	-0.061584	0.504904	10.061213	-0.075586	0.042597	0.000672	0.050402	-0.128477	-0.639928	-0.825194	-0.009353	0.013196	-0.564618
10548	0.387088	0.444952	9.858111	0.025679	0.034637	0.030753	0.050917	-0.127112	-0.638760	-0.824858	-0.009500	0.012389	-0.565124
