# Supplementary material for: Identification of Haptic Based Guiding Using Hard Reins
Source: PLoS One. 2015 Jul 22;10(7):e0132020. doi: 10.1371/journal.pone.0132020 (PMC4511788; doi:10.1371/journal.pone.0132020)
Supplement: S9 File — (ZIP) [file pone.0132020.s009.zip › Exp2_MotionData2/Subject10/path2/T2/sync2.txt]

// Start Time: 0
// Sample rate: 25.0Hz
// Scenario: 4.9
// Firmware Version: 2.6.1
Counter	Acc_X	Acc_Y	Acc_Z	Gyr_X	Gyr_Y	Gyr_Z	Mag_X	Mag_Y	Mag_Z	Quat_w	Quat_x	Quat_y	Quat_z
10003	0.444798	-3.159458	9.307515	-0.000825	0.000256	0.001798	-0.141944	0.376610	-1.214918	-0.673963	0.090886	0.133857	-0.720830
10004	0.474174	-3.183206	9.250824	-0.004464	-0.009553	0.001720	-0.143418	0.377923	-1.215400	-0.673787	0.090794	0.134072	-0.720966
10005	0.459578	-3.171327	9.308059	-0.001599	-0.014629	0.028220	-0.144352	0.377381	-1.215407	-0.673247	0.090685	0.134316	-0.721439
10006	0.424868	-3.152551	9.179273	-0.018911	-0.021235	0.001611	-0.144081	0.376077	-1.214098	-0.673018	0.090619	0.134896	-0.721552
10007	0.487027	-3.209668	9.316412	-0.028627	-0.011342	0.029920	-0.143817	0.377228	-1.215418	-0.672412	0.090931	0.135481	-0.721969
10008	0.470229	-3.224543	9.275086	-0.002266	-0.026819	0.017532	-0.146496	0.379119	-1.215326	-0.671963	0.090603	0.135868	-0.722355
10009	0.547455	-3.223152	9.181160	-0.029613	0.000018	0.001689	-0.145426	0.379095	-1.215339	-0.671793	0.091018	0.136367	-0.722367
10010	0.485321	-3.243683	9.328651	-0.024443	-0.007226	0.008743	-0.145564	0.380224	-1.215301	-0.671489	0.091247	0.136827	-0.722533
10011	0.535671	-3.233071	9.224202	0.002892	-0.006690	-0.003554	-0.147829	0.378183	-1.216153	-0.671435	0.091116	0.136957	-0.722576
10012	0.512957	-3.184931	9.242399	-0.009504	0.007561	-0.008804	-0.147297	0.378865	-1.215731	-0.671447	0.091309	0.137035	-0.722526
10013	0.513782	-3.226184	9.242736	-0.022369	0.010746	0.001787	-0.146229	0.378720	-1.210468	-0.671317	0.091785	0.137286	-0.722539
10014	0.563208	-3.261691	9.321549	-0.010908	0.012348	-0.022933	-0.145294	0.379330	-1.213437	-0.671548	0.092029	0.137345	-0.722281
10015	0.554719	-3.213303	9.241488	0.030212	0.013317	-0.012187	-0.145294	0.379355	-1.214520	-0.671724	0.091795	0.136831	-0.722245
10016	0.512515	-3.170379	9.194133	0.008970	0.008152	-0.026423	-0.145560	0.378798	-1.214535	-0.672026	0.091701	0.136666	-0.722007
10017	0.474434	-3.190480	9.286995	-0.027549	-0.002371	-0.008916	-0.145431	0.380331	-1.213945	-0.672005	0.092026	0.137189	-0.721886
10018	0.542822	-3.223228	9.248419	-0.003938	0.002450	-0.015897	-0.144090	0.379242	-1.216974	-0.672123	0.092053	0.137267	-0.721758
10019	0.469969	-3.209981	9.284597	0.002956	-0.002203	-0.005281	-0.144088	0.378716	-1.218616	-0.672107	0.091982	0.137340	-0.721768
10020	0.435652	-3.196043	9.249739	0.009878	-0.001522	0.005361	-0.144359	0.379646	-1.215875	-0.671928	0.091823	0.137233	-0.721975
10021	0.506488	-3.223888	9.249716	0.004651	-0.004942	-0.001764	-0.143960	0.379976	-1.212214	-0.671855	0.091702	0.137310	-0.722044
10022	0.470296	-3.229398	9.265497	-0.004387	0.007338	0.001830	-0.145296	0.380199	-1.214493	-0.671724	0.091853	0.137297	-0.722149
10023	0.509479	-3.248106	9.276469	0.013438	-0.011208	0.038891	-0.146230	0.379851	-1.216795	-0.671063	0.091637	0.137255	-0.722799
10024	0.469444	-3.190575	9.241106	0.009901	0.003814	0.005388	-0.145828	0.379435	-1.217490	-0.670898	0.091556	0.137076	-0.722996
10025	0.515659	-3.201876	9.223352	0.002600	0.001890	0.008880	-0.146230	0.379833	-1.215983	-0.670686	0.091594	0.137070	-0.723189
10026	0.500122	-3.267698	9.259480	-0.008726	-0.000465	0.028284	-0.145164	0.380781	-1.215423	-0.670146	0.091763	0.137175	-0.723648
10027	0.436331	-3.230016	9.250016	-0.011719	-0.001703	0.005294	-0.146765	0.379985	-1.215972	-0.669949	0.091935	0.137429	-0.723761
10028	0.563134	-3.276270	9.206113	-0.015576	-0.007281	0.014062	-0.145295	0.379431	-1.211674	-0.669584	0.092058	0.137751	-0.724022
10029	0.509396	-3.255398	9.204307	-0.012221	-0.009253	0.022912	-0.146231	0.379611	-1.212470	-0.669110	0.092176	0.138086	-0.724381
10030	0.530224	-3.320558	9.248766	-0.033098	-0.006104	-0.003659	-0.146769	0.380781	-1.213780	-0.668971	0.092502	0.138678	-0.724355
10031	0.545254	-3.344560	9.251816	-0.020250	-0.003109	-0.012443	-0.147170	0.381108	-1.215389	-0.669011	0.092719	0.139116	-0.724206
10032	0.507205	-3.391381	9.186008	-0.026320	-0.007334	0.012277	-0.146502	0.381093	-1.215398	-0.668654	0.092981	0.139597	-0.724409
10033	0.655519	-3.527051	9.249354	-0.041122	-0.013131	0.026311	-0.146377	0.384034	-1.214763	-0.668064	0.093442	0.140410	-0.724737
10034	0.748151	-3.806970	9.186909	0.008643	0.002516	-0.014108	-0.148115	0.384202	-1.214196	-0.668181	0.093306	0.140302	-0.724668
10035	0.673192	-3.672374	9.323208	0.114340	0.078880	-0.117602	-0.147041	0.382611	-1.213447	-0.670220	0.092620	0.137924	-0.723328
10036	0.428814	-3.307811	9.447760	0.380370	0.075272	-0.240526	-0.144080	0.375327	-1.212091	-0.674478	0.087927	0.131877	-0.721080
10037	0.266338	-2.776760	8.933265	0.301025	0.048765	-0.239150	-0.143521	0.367443	-1.212893	-0.678470	0.083970	0.127398	-0.718607
10038	0.386881	-2.497832	8.961338	-0.009511	0.033904	-0.139473	-0.138834	0.364393	-1.213587	-0.680448	0.084215	0.127332	-0.716718
10039	0.446747	-2.783165	9.232522	-0.240593	0.006653	-0.051088	-0.136977	0.369483	-1.216288	-0.680690	0.087484	0.130864	-0.715459
10040	0.579475	-2.829274	9.530616	-0.239660	0.014643	-0.085547	-0.137269	0.377526	-1.216567	-0.681426	0.090715	0.134266	-0.713724
10041	0.524549	-2.995345	9.506111	-0.132755	-0.008501	-0.048209	-0.138090	0.383689	-1.214193	-0.681755	0.092296	0.136445	-0.712793
10042	0.502450	-3.112274	9.443729	-0.065714	-0.028683	-0.000377	-0.138901	0.386780	-1.213001	-0.681457	0.092765	0.137797	-0.712757
10043	0.643275	-3.134000	9.390443	-0.032582	-0.033031	-0.028620	-0.139440	0.388090	-1.214307	-0.681621	0.092677	0.138841	-0.712409
10044	0.428930	-3.074770	9.421933	0.035064	-0.009320	-0.029980	-0.140508	0.387845	-1.214844	-0.681983	0.091968	0.138548	-0.712211
10045	0.375463	-3.090321	9.275981	0.087135	-0.008965	0.009101	-0.139966	0.385587	-1.215194	-0.681896	0.090699	0.137473	-0.712666
10046	0.447149	-3.055046	9.176813	0.034347	-0.016152	0.030092	-0.141030	0.383643	-1.215379	-0.681379	0.090067	0.137174	-0.713298
10047	0.501321	-3.083183	9.270160	-0.009976	-0.024636	0.070554	-0.141297	0.383475	-1.213892	-0.680194	0.090070	0.137578	-0.714350
10048	0.590342	-3.176244	9.244708	-0.017242	-0.013303	0.041414	-0.141162	0.383221	-1.215256	-0.679429	0.090212	0.137955	-0.714987
10049	0.550994	-3.140540	9.288967	-0.024881	-0.014709	0.023705	-0.141297	0.383499	-1.214974	-0.678912	0.090430	0.138520	-0.715342
10050	0.638609	-3.163228	9.262941	-0.049928	-0.018316	0.017397	-0.141835	0.384938	-1.215734	-0.678417	0.090877	0.139475	-0.715569
10051	0.661411	-3.323023	9.334654	-0.023852	-0.011975	-0.014307	-0.141575	0.387028	-1.214993	-0.678452	0.091011	0.140062	-0.715403
10052	0.601351	-3.236728	9.279202	0.027822	0.019787	-0.022772	-0.142110	0.387153	-1.213764	-0.678778	0.090836	0.139462	-0.715234
10053	0.630155	-3.226498	9.255938	0.025640	0.029986	-0.040401	-0.142108	0.386250	-1.211221	-0.679394	0.090824	0.138820	-0.714776
10054	0.546692	-3.169750	9.277020	0.035014	0.008331	-0.024582	-0.141304	0.385668	-1.211249	-0.679726	0.090383	0.138275	-0.714622
10055	0.561138	-3.169491	9.248575	0.039666	0.010279	-0.029861	-0.141299	0.383688	-1.210907	-0.680160	0.089928	0.137680	-0.714380
10056	0.610349	-3.202580	9.274406	0.032726	0.015777	-0.038699	-0.141830	0.382939	-1.214580	-0.680709	0.089585	0.137092	-0.714014
10057	0.588851	-3.212677	9.309931	0.060312	-0.004694	-0.064377	-0.139959	0.382884	-1.214062	-0.681631	0.088540	0.136469	-0.713384
10058	0.569820	-3.125642	9.205182	0.050119	0.017129	-0.015642	-0.140621	0.380944	-1.214794	-0.681887	0.088043	0.135572	-0.713371
10059	0.536531	-3.145658	9.281341	0.068317	-0.010861	-0.028135	-0.138877	0.378780	-1.214342	-0.682287	0.086902	0.134854	-0.713265
10060	0.565149	-3.125721	9.260404	0.044849	-0.000497	-0.023729	-0.139807	0.376959	-1.213848	-0.682602	0.086203	0.134287	-0.713156
10061	0.534822	-3.063156	9.261409	0.037667	-0.002257	0.008953	-0.140336	0.375019	-1.214717	-0.682440	0.085705	0.133822	-0.713457
10062	0.545168	-3.089667	9.300441	0.045890	-0.016235	0.001814	-0.140336	0.374828	-1.212557	-0.682346	0.084835	0.133411	-0.713728
10063	0.583936	-3.091392	9.287200	0.033565	0.002508	-0.005185	-0.139000	0.374773	-1.211491	-0.682392	0.084426	0.132963	-0.713817
10064	0.597927	-3.066865	9.268188	0.016932	0.000197	0.010658	-0.139533	0.374029	-1.209207	-0.682166	0.084210	0.132726	-0.714102
10065	0.641157	-3.046660	9.271769	0.008292	-0.013702	-0.005382	-0.140736	0.374706	-1.212962	-0.682128	0.083913	0.132863	-0.714148
10066	0.651552	-3.075598	9.310821	-0.010544	0.011821	-0.037107	-0.139526	0.371994	-1.212657	-0.682571	0.084111	0.132940	-0.713687
10067	0.543838	-3.031436	9.247003	0.002516	0.008803	-0.054744	-0.139122	0.371150	-1.213095	-0.683288	0.084084	0.132937	-0.713005
10068	0.512804	-3.044129	9.315954	-0.018453	0.000465	-0.012421	-0.140736	0.374031	-1.208110	-0.683331	0.084293	0.133240	-0.712882
10069	0.593922	-3.096059	9.350128	-0.000834	0.010893	0.003598	-0.140734	0.373340	-1.208674	-0.683215	0.084500	0.133155	-0.712985
10070	0.550725	-3.004603	9.295155	0.034722	0.007238	0.019606	-0.140464	0.372336	-1.208168	-0.682909	0.084164	0.132553	-0.713429
10071	0.568945	-3.067388	9.296187	0.005445	-0.005846	0.035343	-0.140730	0.372435	-1.212223	-0.682306	0.084133	0.132553	-0.714010
10072	0.616513	-3.022830	9.292497	0.027489	-0.010554	0.017688	-0.141264	0.372275	-1.210868	-0.681968	0.083637	0.132300	-0.714437
10073	0.617211	-2.940284	9.267824	0.016452	-0.000241	0.028325	-0.140727	0.371799	-1.215222	-0.681498	0.083514	0.132078	-0.714942
10074	0.575734	-2.914326	9.343385	0.004620	-0.018164	0.029948	-0.141261	0.371508	-1.214278	-0.680927	0.083254	0.132234	-0.715487
10075	0.599869	-3.032838	9.330576	-0.004625	0.000063	0.008818	-0.141663	0.371817	-1.215075	-0.680700	0.083370	0.132340	-0.715669
10076	0.606668	-3.008439	9.335415	-0.004248	0.011041	-0.003491	-0.142062	0.371048	-1.211846	-0.680667	0.083559	0.132282	-0.715690
10077	0.615965	-2.983992	9.364402	0.009406	0.003389	0.023022	-0.141795	0.370870	-1.210501	-0.680270	0.083567	0.132118	-0.716097
10078	0.558845	-3.043293	9.319768	0.022525	0.002196	0.003622	-0.142058	0.369831	-1.214051	-0.680157	0.083285	0.131785	-0.716298
10079	0.572648	-3.013918	9.271827	-0.005995	-0.000389	0.026499	-0.141658	0.370225	-1.213231	-0.679674	0.083458	0.131887	-0.716718
10080	0.525180	-3.053612	9.338070	0.000706	-0.006107	0.044175	-0.140454	0.369757	-1.212448	-0.678923	0.083461	0.131911	-0.717424
10081	0.533127	-3.087453	9.338569	0.023631	-0.010833	0.027419	-0.143390	0.368272	-1.212326	-0.678447	0.083089	0.131727	-0.717951
10082	0.545704	-3.004700	9.239637	0.003898	-0.012711	0.024689	-0.143391	0.368551	-1.212182	-0.677959	0.082902	0.131828	-0.718415
10083	0.584676	-3.125362	9.306736	0.001922	-0.010233	0.031766	-0.142723	0.367999	-1.207198	-0.677385	0.082847	0.131942	-0.718941
10084	0.562745	-2.989813	9.357998	0.014980	-0.010573	0.014121	-0.142726	0.368984	-1.207166	-0.677078	0.082513	0.131871	-0.719282
10085	0.543476	-3.021738	9.193961	-0.033819	-0.006762	0.022843	-0.143792	0.368014	-1.206779	-0.676582	0.082970	0.132467	-0.719587
10086	0.611530	-3.129726	9.341293	-0.033009	0.007287	-0.005369	-0.143526	0.368973	-1.212031	-0.676521	0.083490	0.132877	-0.719508
10087	0.470776	-2.996337	9.355226	-0.013618	0.001758	0.008827	-0.143263	0.370387	-1.212530	-0.676282	0.083762	0.133088	-0.719663
10088	0.585233	-3.159341	9.268496	-0.024855	-0.014685	0.022815	-0.144334	0.371171	-1.214930	-0.675771	0.083931	0.133630	-0.720022
10089	0.657211	-3.114334	9.323322	-0.021499	-0.004244	0.033482	-0.143804	0.372689	-1.214075	-0.675147	0.084289	0.134000	-0.720497
10090	0.617119	-3.047090	9.331213	-0.004428	0.002018	0.001755	-0.143666	0.371419	-1.214117	-0.675019	0.084366	0.134058	-0.720597
10091	0.745174	-3.161296	9.254161	-0.014417	0.012419	-0.026522	-0.143796	0.369971	-1.212267	-0.675316	0.084703	0.134210	-0.720251
10092	0.623710	-3.134361	9.332074	0.007062	0.008060	-0.022922	-0.144603	0.371691	-1.212744	-0.675577	0.084645	0.134062	-0.720040
10093	0.577936	-3.028382	9.320241	0.017936	0.004681	-0.026440	-0.143802	0.371276	-1.207757	-0.675907	0.084432	0.133853	-0.719795
10094	0.559491	-3.082126	9.279159	0.004230	0.015821	-0.050275	-0.143270	0.372305	-1.210167	-0.676580	0.084452	0.133687	-0.719190
10095	0.579039	-3.086624	9.301456	0.010362	0.004266	-0.012319	-0.142335	0.372541	-1.209087	-0.676692	0.084374	0.133569	-0.719116
10096	0.613704	-3.124837	9.293180	0.015486	0.012801	-0.067951	-0.142999	0.371192	-1.211018	-0.677630	0.084151	0.133312	-0.718306
10097	0.490320	-3.010552	9.315011	0.003666	0.022379	-0.028121	-0.141656	0.369184	-1.210828	-0.678006	0.084383	0.133070	-0.717969
10098	0.538710	-3.012105	9.280400	0.010986	0.027864	-0.031609	-0.141257	0.369894	-1.211486	-0.678453	0.084534	0.132612	-0.717613
10099	0.543492	-3.009592	9.275713	-0.003705	0.025701	-0.021061	-0.141527	0.370886	-1.211451	-0.678724	0.084933	0.132416	-0.717347
10100	0.539293	-3.029079	9.357574	-0.029209	0.000422	-0.014231	-0.139660	0.371970	-1.211438	-0.678781	0.085283	0.132878	-0.717166
10101	0.534387	-3.029170	9.338168	0.024544	0.009499	-0.003394	-0.140193	0.371394	-1.210367	-0.678803	0.085113	0.132464	-0.717242
10102	0.528620	-2.983152	9.337644	-0.004406	0.007347	0.001806	-0.140993	0.370830	-1.209564	-0.678687	0.085267	0.132449	-0.717336
10103	0.492899	-3.020217	9.303127	0.001497	0.007021	0.016862	-0.140323	0.370280	-1.210808	-0.678372	0.085429	0.132360	-0.717631
10104	0.534356	-3.029172	9.328538	0.012610	-0.002275	0.037162	-0.139791	0.371119	-1.211058	-0.677755	0.085308	0.132171	-0.718263
10105	0.562584	-2.994680	9.276187	0.014954	-0.007064	0.015914	-0.140322	0.369980	-1.210005	-0.677439	0.085082	0.132080	-0.718604
10106	0.519850	-3.029434	9.337724	0.007485	-0.003834	0.026530	-0.141392	0.370323	-1.211606	-0.676959	0.084979	0.132003	-0.719083
10107	0.519937	-3.039146	9.304099	0.013031	0.006966	0.023081	-0.140587	0.369172	-1.211382	-0.676573	0.085001	0.131736	-0.719492
10108	0.520146	-3.048852	9.308993	0.011046	0.007664	0.030152	-0.141390	0.369263	-1.208391	-0.676076	0.085024	0.131446	-0.720009
10109	0.470976	-3.010902	9.326455	0.002419	0.007050	0.015985	-0.141658	0.369560	-1.208785	-0.675775	0.085174	0.131340	-0.720294
10110	0.570781	-3.040654	9.279192	0.000270	0.002286	0.028305	-0.140855	0.369251	-1.208398	-0.675273	0.085261	0.131281	-0.720765
10111	0.553769	-3.028818	9.338759	0.004789	0.019114	-0.003398	-0.140316	0.367893	-1.211155	-0.675286	0.085500	0.131013	-0.720773
10112	0.479958	-2.976755	9.316845	0.002938	0.007536	-0.003464	-0.140315	0.367580	-1.209812	-0.675261	0.085543	0.130899	-0.720813
10113	0.504482	-2.995733	9.288855	-0.022333	0.001059	-0.001820	-0.140584	0.368518	-1.213569	-0.675158	0.085892	0.131260	-0.720802
10114	0.525083	-3.048759	9.338030	0.001612	0.007965	-0.021154	-0.139651	0.369347	-1.213824	-0.675387	0.085913	0.131190	-0.720597
10115	0.446548	-2.996777	9.354486	0.008432	0.018292	-0.005138	-0.138046	0.369017	-1.213312	-0.675430	0.086087	0.130878	-0.720593
10116	0.388406	-3.002690	9.323860	-0.009375	0.007689	-0.014089	-0.138849	0.368955	-1.209784	-0.675537	0.086271	0.130958	-0.720456
10117	0.520274	-3.053704	9.318663	-0.008222	0.000027	0.008825	-0.139655	0.370387	-1.210000	-0.675302	0.086445	0.131105	-0.720629
10118	0.461272	-3.013508	9.306920	-0.009730	0.002050	-0.001764	-0.139520	0.369674	-1.209754	-0.675215	0.086585	0.131245	-0.720668
10119	0.535906	-3.111683	9.297915	-0.014659	0.011296	-0.017646	-0.138989	0.371076	-1.209985	-0.675380	0.086939	0.131380	-0.720447
10120	0.435440	-3.050386	9.335292	-0.026409	0.011149	-0.015897	-0.140329	0.371929	-1.208995	-0.675491	0.087398	0.131662	-0.720235
10121	0.496845	-3.112402	9.202843	-0.020138	0.012936	-0.014106	-0.138989	0.371401	-1.211870	-0.675599	0.087861	0.131847	-0.720044
10122	0.466915	-3.064391	9.237670	-0.072306	0.014298	-0.015141	-0.137926	0.373329	-1.211008	-0.675630	0.088989	0.132745	-0.719711
10123	0.526698	-3.140983	9.266561	-0.067841	0.033730	-0.044188	-0.136993	0.374211	-1.213563	-0.676139	0.090316	0.133390	-0.718948
10124	0.408150	-3.012036	9.377494	-0.062361	0.012611	-0.051360	-0.137130	0.375484	-1.213656	-0.676700	0.091188	0.134233	-0.718153
10125	0.495465	-3.146399	9.318601	-0.049772	-0.014636	0.012146	-0.137275	0.379444	-1.214204	-0.676301	0.091726	0.135165	-0.718285
10126	0.469218	-3.166296	9.322760	-0.035324	-0.014473	0.010431	-0.137012	0.380343	-1.210658	-0.675949	0.092008	0.135873	-0.718446
10127	0.494935	-3.122136	9.303958	-0.010056	-0.003570	0.009689	-0.137547	0.380521	-1.211729	-0.675688	0.092160	0.136088	-0.718633
10128	0.541643	-3.164990	9.243129	-0.022082	-0.003145	-0.011571	-0.137414	0.380584	-1.208479	-0.675706	0.092367	0.136492	-0.718512
10129	0.542004	-3.174688	9.296170	-0.020120	-0.002974	-0.017753	-0.137682	0.380891	-1.209279	-0.675822	0.092584	0.136897	-0.718298
10130	0.547450	-3.206148	9.286946	-0.007123	0.011665	-0.029996	-0.136884	0.381968	-1.207899	-0.676173	0.092751	0.136920	-0.717941
10131	0.502951	-3.175406	9.203506	-0.021719	-0.001928	-0.024813	-0.136346	0.381210	-1.212262	-0.676390	0.092984	0.137348	-0.717625
10132	0.494370	-3.214391	9.309451	-0.037168	0.007548	-0.017728	-0.137819	0.382076	-1.211676	-0.676497	0.093531	0.137836	-0.717360
10133	0.489908	-3.243609	9.246948	-0.007315	-0.000919	-0.024757	-0.137154	0.383187	-1.211648	-0.676742	0.093585	0.138043	-0.717082
10134	0.445222	-3.195873	9.211517	-0.019826	0.007906	-0.026499	-0.137158	0.384560	-1.210114	-0.677009	0.093878	0.138293	-0.716743
10135	0.465383	-3.224631	9.274939	-0.025569	0.000464	-0.015077	-0.136890	0.384322	-1.212291	-0.677085	0.094227	0.138722	-0.716543
10136	0.460365	-3.219869	9.250677	-0.004064	-0.004756	-0.012389	-0.137297	0.386287	-1.211546	-0.677144	0.094165	0.138891	-0.716462
10137	0.523940	-3.247846	9.252839	-0.017278	-0.005431	0.010538	-0.137162	0.385981	-1.210610	-0.676851	0.094389	0.139232	-0.716643
10138	0.499095	-3.209451	9.302338	-0.017677	-0.009340	0.024660	-0.137431	0.386274	-1.210868	-0.676340	0.094548	0.139588	-0.717035
10139	0.494050	-3.214408	9.208341	0.017176	-0.013657	0.067181	-0.139030	0.384609	-1.210362	-0.675276	0.094344	0.139437	-0.718094
10140	0.463108	-3.341185	9.352777	0.040681	-0.015129	0.062834	-0.138495	0.384903	-1.211442	-0.674308	0.093738	0.138961	-0.719175
10141	0.478827	-3.294787	9.251809	0.102826	0.018348	0.168445	-0.139560	0.383235	-1.211348	-0.672029	0.093122	0.136955	-0.721768
10142	0.502953	-3.063747	9.142485	0.046339	0.011930	0.192969	-0.138213	0.379798	-1.210255	-0.669250	0.093183	0.135789	-0.724557
10143	0.244602	-3.214073	9.263269	0.065671	0.062207	0.287124	-0.137300	0.387579	-1.212588	-0.665274	0.094026	0.133498	-0.728525
10144	0.401300	-3.405425	9.327293	0.070042	0.104467	0.198088	-0.135555	0.384693	-1.211347	-0.662678	0.095126	0.130738	-0.731243
10145	0.254011	-3.073103	9.296195	0.176183	0.138334	0.374588	-0.130996	0.379790	-1.211016	-0.657775	0.095834	0.125641	-0.736452
10146	0.192395	-2.931018	9.100660	0.101328	0.204825	0.392473	-0.125906	0.375655	-1.207824	-0.652556	0.098480	0.120721	-0.741552
10147	0.187777	-3.132550	9.434226	-0.042722	0.040476	0.230069	-0.122030	0.375567	-1.207872	-0.649054	0.100232	0.120403	-0.744436
10148	0.251224	-3.155675	9.426719	-0.042732	-0.007654	0.019337	-0.121489	0.373581	-1.207806	-0.648557	0.100700	0.121121	-0.744689
10149	0.153985	-3.138017	9.442860	0.064155	-0.021951	0.058501	-0.121484	0.371910	-1.208673	-0.647666	0.099714	0.120372	-0.745719
10150	0.267255	-2.995173	9.377857	0.097123	-0.067382	-0.106155	-0.124416	0.369136	-1.207645	-0.649174	0.097176	0.120030	-0.744797
10151	0.466249	-2.913899	9.210035	0.001765	-0.144808	-0.458856	-0.127904	0.373598	-1.208273	-0.655542	0.093902	0.122823	-0.739163
10152	-0.029399	-3.170470	9.490434	-0.116035	-0.158970	-0.430913	-0.132293	0.366537	-1.209261	-0.661190	0.091996	0.127447	-0.733568
10153	0.300881	-3.016435	9.147963	-0.116080	-0.091511	-0.282026	-0.132832	0.367948	-1.208804	-0.664775	0.091490	0.130926	-0.729769
10154	0.810604	-3.286342	9.230634	-0.004327	0.149875	-0.583474	-0.131641	0.372372	-1.212466	-0.673537	0.092186	0.130076	-0.721755
10155	-0.639316	-1.909623	8.499343	-0.373303	0.067631	-0.192347	-0.129659	0.379990	-1.214952	-0.675684	0.097715	0.134926	-0.718121
10156	0.569351	-4.254406	9.598828	-0.395758	-0.029140	0.228475	-0.131843	0.395930	-1.219829	-0.671423	0.103242	0.140574	-0.720258
10157	0.557016	-3.392859	9.601579	0.099911	-0.037987	-0.070647	-0.132918	0.398263	-1.222179	-0.672444	0.101185	0.139833	-0.719741
10158	0.562731	-3.067547	8.862710	0.021452	-0.034260	0.038759	-0.132518	0.398057	-1.219753	-0.671737	0.100498	0.139928	-0.720479
10159	0.585553	-3.426368	9.217563	-0.154364	0.026671	-0.040084	-0.133992	0.399827	-1.221710	-0.671983	0.102864	0.141925	-0.719525
10160	0.374074	-3.483589	9.420927	-0.010730	-0.014844	0.033523	-0.134270	0.403239	-1.222815	-0.671335	0.102874	0.142233	-0.720067
10161	0.407022	-3.249989	9.051881	0.020218	-0.027610	-0.015094	-0.134524	0.399375	-1.226051	-0.671422	0.102183	0.142391	-0.720053
10162	0.494118	-3.486306	9.046707	-0.105026	-0.007562	-0.005642	-0.136932	0.400333	-1.228564	-0.671166	0.103453	0.144038	-0.719782
10163	0.435477	-3.664552	9.303819	-0.052453	-0.026241	-0.023265	-0.137608	0.403351	-1.230490	-0.671223	0.103736	0.145249	-0.719445
10164	0.583736	-3.596340	9.103245	-0.006786	-0.019928	-0.046982	-0.137079	0.405200	-1.231791	-0.671732	0.103391	0.145733	-0.718922
10165	0.498115	-3.449825	9.008040	-0.045016	0.005796	-0.093778	-0.137081	0.405764	-1.231773	-0.672909	0.103827	0.146559	-0.717589
10166	0.277140	-3.524216	9.165507	-0.090047	0.003607	-0.093002	-0.138155	0.407128	-1.228738	-0.673970	0.104804	0.148017	-0.716151
10167	0.358715	-3.716932	9.222422	-0.053399	-0.027248	-0.055080	-0.138166	0.410782	-1.228349	-0.674470	0.105005	0.149322	-0.715379
10168	0.367735	-3.454605	9.131655	-0.023463	-0.025830	-0.030233	-0.137499	0.411511	-1.230093	-0.674684	0.104849	0.150091	-0.715039
10169	0.392598	-3.483282	9.149485	-0.049774	-0.043012	0.008469	-0.139911	0.413536	-1.230000	-0.674233	0.104970	0.151414	-0.715168
10170	0.404962	-3.609284	9.198957	-0.031354	-0.056528	0.057950	-0.140446	0.413573	-1.231076	-0.673072	0.104747	0.152524	-0.716058
10171	0.446757	-3.525995	9.146654	-0.020966	-0.063900	0.072069	-0.142319	0.414148	-1.229682	-0.671703	0.104378	0.153576	-0.717171
10172	0.540453	-3.616548	9.082812	-0.035815	-0.060903	0.089708	-0.143660	0.415709	-1.228804	-0.670057	0.104249	0.154741	-0.718478
10173	0.540602	-3.614111	9.145385	-0.017636	-0.061463	0.082687	-0.145661	0.414328	-1.228012	-0.668543	0.103903	0.155688	-0.719733
10174	0.607173	-3.557075	9.098854	-0.014168	-0.069518	0.086167	-0.146731	0.414334	-1.227188	-0.666960	0.103348	0.156664	-0.721069
10175	0.670942	-3.594758	9.101095	-0.044020	-0.071731	0.057756	-0.149675	0.415530	-1.227250	-0.665713	0.103121	0.158181	-0.721922
10176	0.589521	-3.644787	9.094160	-0.048331	-0.071657	0.017096	-0.151546	0.415941	-1.231006	-0.665044	0.102772	0.159819	-0.722227
10177	0.696662	-3.679261	9.037529	-0.049749	-0.071313	0.002927	-0.152887	0.417357	-1.229997	-0.664573	0.102452	0.161528	-0.722326
10178	0.671442	-3.619024	9.106108	-0.050923	-0.045949	-0.016362	-0.153964	0.420544	-1.232726	-0.664463	0.102401	0.162929	-0.722120
10179	0.649298	-3.735955	9.029282	-0.061459	-0.052892	-0.027037	-0.156643	0.422307	-1.233179	-0.664457	0.102404	0.164624	-0.721740
10180	0.748392	-3.843395	9.033133	-0.061894	-0.066575	-0.012998	-0.156647	0.423852	-1.232994	-0.664205	0.102212	0.166449	-0.721581
10181	1.021476	-3.925830	9.037320	-0.064331	-0.048681	-0.053616	-0.159597	0.426848	-1.231645	-0.664587	0.102218	0.168198	-0.720822
10182	1.040676	-3.925488	8.980135	-0.070734	-0.086953	-0.090131	-0.161739	0.428010	-1.231041	-0.665355	0.101591	0.170578	-0.719642
10183	1.116516	-3.858581	8.861600	-0.124387	-0.090628	-0.103600	-0.164825	0.431700	-1.229126	-0.666184	0.101607	0.173871	-0.718084
10184	1.304186	-4.068821	8.637857	-0.192035	-0.074692	-0.195682	-0.168176	0.435161	-1.229247	-0.668245	0.102403	0.178040	-0.715028
10185	1.323094	-4.066065	8.503616	-0.181397	-0.058049	-0.253892	-0.170473	0.443400	-1.229903	-0.671188	0.103094	0.182050	-0.711151
10186	1.315294	-3.952137	8.288280	-0.247480	-0.007789	-0.331575	-0.170492	0.449913	-1.231318	-0.675258	0.105088	0.186372	-0.705867
10187	1.154347	-3.877360	8.444057	-0.257672	0.045809	-0.345381	-0.171322	0.459214	-1.230603	-0.679643	0.107916	0.190253	-0.700173
10188	0.970084	-3.676740	8.918321	-0.239432	0.062373	-0.217889	-0.169471	0.466422	-1.233506	-0.682314	0.111207	0.193244	-0.696230
10189	1.018218	-4.185591	9.433953	-0.265263	0.113772	-0.219411	-0.167625	0.474670	-1.232585	-0.685110	0.115551	0.195990	-0.691997
10190	0.995372	-4.438427	9.810677	-0.179089	0.088689	-0.182164	-0.165776	0.481936	-1.231831	-0.687467	0.118512	0.197691	-0.688667
10191	0.979607	-4.181428	9.512174	0.093123	0.036575	-0.139208	-0.166048	0.482994	-1.228545	-0.689656	0.117175	0.196331	-0.687095
10192	1.226310	-3.793486	8.739305	0.129293	0.003476	-0.082777	-0.164708	0.481853	-1.229274	-0.691021	0.115110	0.194719	-0.686531
10193	1.722653	-3.692264	8.464914	0.016415	0.040318	-0.028189	-0.164430	0.477980	-1.226559	-0.691518	0.115283	0.194106	-0.686174
10194	1.612828	-3.864161	8.669857	-0.036970	0.068657	-0.113904	-0.161493	0.479034	-1.226288	-0.693172	0.116289	0.193946	-0.684379
10195	0.840203	-4.091777	8.910245	-0.059799	0.017692	-0.076113	-0.162037	0.481971	-1.224833	-0.694061	0.117009	0.194800	-0.683112
10196	1.039489	-3.898829	8.772882	-0.046163	-0.041877	0.144520	-0.161500	0.481617	-1.228371	-0.691723	0.117635	0.195693	-0.685117
10197	1.555176	-4.195310	9.041287	-0.048408	-0.076674	0.221982	-0.163107	0.483093	-1.229659	-0.688181	0.118052	0.196996	-0.688232
10198	1.258662	-3.904529	9.073324	0.140806	-0.076548	0.280977	-0.163639	0.481810	-1.228475	-0.684234	0.116157	0.195465	-0.692911
10199	1.190535	-3.697032	8.763959	0.162731	-0.086389	0.470190	-0.166296	0.476533	-1.229156	-0.677647	0.114476	0.193386	-0.700208
10200	1.354813	-3.667346	8.788033	0.148603	-0.112583	0.590175	-0.165739	0.469213	-1.229939	-0.669120	0.113146	0.191488	-0.709090
10201	1.288227	-3.971993	8.800324	0.157011	-0.155470	0.673057	-0.169456	0.460808	-1.228271	-0.659194	0.111294	0.189903	-0.719037
10202	1.716563	-4.503099	9.087076	0.019574	-0.236862	0.682636	-0.175053	0.455354	-1.230548	-0.648337	0.110197	0.191228	-0.728661
10203	1.845499	-4.389082	9.196088	0.290450	-0.262065	0.644389	-0.179717	0.451305	-1.233603	-0.638439	0.104914	0.189107	-0.738666
10204	1.783846	-4.045543	8.727023	0.300984	-0.322555	0.576855	-0.187302	0.440345	-1.233326	-0.629160	0.098466	0.187568	-0.747850
10205	0.913184	-3.939998	8.422687	0.182402	-0.364391	0.427884	-0.196629	0.430881	-1.235147	-0.621634	0.092154	0.188754	-0.754620
10206	-0.028112	-4.549347	8.860573	-0.118671	-0.453164	0.532683	-0.210259	0.429894	-1.233666	-0.611507	0.088783	0.195197	-0.761626
10207	0.376772	-4.182720	8.928002	0.118588	-0.521082	0.700862	-0.223624	0.429776	-1.233514	-0.598826	0.082020	0.198639	-0.771506
10208	0.685514	-3.701376	8.437971	0.140324	-0.418069	0.713891	-0.235368	0.423806	-1.231675	-0.586194	0.076704	0.200302	-0.781264
10209	0.276200	-4.254951	8.855654	-0.184103	-0.323854	0.747174	-0.244593	0.425173	-1.232877	-0.572763	0.076731	0.205921	-0.789716
10210	0.259140	-4.563521	9.177610	0.035642	-0.307583	0.811630	-0.254089	0.427342	-1.231885	-0.558533	0.074783	0.207625	-0.799587
10211	0.562720	-4.033698	8.894070	0.037957	-0.265606	0.697777	-0.263698	0.423124	-1.234887	-0.546163	0.072996	0.209001	-0.807896
10212	0.903722	-4.211982	9.079194	-0.019246	-0.155291	0.532909	-0.267977	0.423478	-1.233743	-0.536723	0.072906	0.210238	-0.813888
10213	0.396274	-4.167787	9.058475	0.150070	-0.092042	0.404879	-0.271049	0.423313	-1.235744	-0.529835	0.071516	0.208241	-0.819021
10214	0.210156	-3.884755	8.699183	0.125367	-0.105988	0.384416	-0.274244	0.418850	-1.234496	-0.523133	0.070034	0.206773	-0.823815
10215	0.355938	-4.144280	8.712836	-0.018866	-0.145597	0.319151	-0.277981	0.417265	-1.235316	-0.517119	0.069207	0.208176	-0.827322
10216	0.799276	-4.500364	8.717092	0.005135	-0.159871	0.294298	-0.281721	0.416187	-1.233683	-0.511469	0.067720	0.209351	-0.830654
10217	1.090585	-4.529066	8.692547	0.070232	-0.129137	0.153184	-0.284922	0.413982	-1.232633	-0.508356	0.065561	0.209336	-0.832739
10218	0.866451	-4.465159	8.723701	0.059426	-0.042702	0.033514	-0.287867	0.415420	-1.230928	-0.507584	0.064372	0.208755	-0.833448
10219	0.403278	-4.536655	8.945930	0.072528	-0.046525	0.047776	-0.289197	0.412885	-1.229640	-0.506564	0.063148	0.208000	-0.834351
10220	0.698005	-4.521618	8.745438	0.079208	-0.044232	0.101679	-0.291326	0.409815	-1.228767	-0.504671	0.062017	0.207016	-0.835826
10221	0.843164	-4.540854	8.545428	0.060721	-0.041518	-0.014202	-0.289977	0.405711	-1.229321	-0.504685	0.060757	0.206497	-0.836039
10222	0.921735	-4.838016	8.526010	0.008823	-0.052313	-0.026815	-0.293446	0.403679	-1.229346	-0.504821	0.059671	0.206928	-0.835928
10223	0.926016	-4.638847	8.837569	0.073029	-0.045408	-0.139749	-0.294915	0.402931	-1.225968	-0.506923	0.057716	0.206425	-0.834917
10224	1.320500	-4.651136	8.589794	0.096773	0.018861	-0.141111	-0.295709	0.400121	-1.225507	-0.509359	0.056455	0.204799	-0.833920
10225	1.143868	-4.183404	8.563995	0.036510	0.072345	-0.167460	-0.293828	0.396666	-1.224151	-0.512356	0.056718	0.203769	-0.832318
10226	1.367322	-3.883219	8.315836	-0.053106	0.059671	-0.116601	-0.290885	0.396082	-1.226235	-0.514373	0.057769	0.204193	-0.830897
10227	1.576698	-4.117278	8.675471	-0.112215	0.084054	-0.259012	-0.288217	0.398029	-1.227828	-0.518753	0.059353	0.205645	-0.827697
10228	1.320286	-4.066047	9.148648	-0.150008	0.172188	-0.312453	-0.285018	0.400269	-1.224273	-0.524336	0.062462	0.206726	-0.823672
10229	1.391347	-3.756473	9.049800	-0.012904	0.159585	-0.259085	-0.278875	0.402146	-1.226315	-0.529114	0.064227	0.205740	-0.820722
10230	1.484261	-3.594597	8.798678	-0.025943	0.138435	-0.414880	-0.274866	0.402634	-1.227023	-0.536336	0.065054	0.205246	-0.816080
10231	1.564856	-3.508174	8.774021	-0.110796	0.124163	-0.441781	-0.270053	0.402286	-1.228985	-0.543771	0.066491	0.206442	-0.810724
10232	1.451381	-3.934995	9.281669	-0.343576	0.067563	-0.497655	-0.267401	0.408951	-1.227448	-0.551524	0.069254	0.211944	-0.803806
10233	1.601049	-4.451727	9.668083	-0.181989	0.014455	-0.559395	-0.265548	0.415444	-1.229833	-0.560175	0.069136	0.215626	-0.796825
10234	1.288236	-3.447621	9.046713	0.110069	0.008469	-0.577925	-0.266883	0.414589	-1.228085	-0.569438	0.065534	0.214581	-0.790823
10235	1.041596	-2.578240	8.575226	-0.071877	-0.010709	-0.440672	-0.266878	0.413200	-1.228942	-0.576139	0.064293	0.216507	-0.785528
10236	1.444250	-3.265164	8.953837	-0.319692	0.014538	-0.322890	-0.266104	0.422280	-1.226357	-0.580751	0.066800	0.221789	-0.780433
10237	1.427716	-3.588282	9.350542	-0.239174	0.004272	-0.239592	-0.267330	0.430124	-1.229340	-0.584077	0.068572	0.225844	-0.776625
10238	1.269482	-3.705267	9.153996	-0.080548	-0.017962	-0.149901	-0.265598	0.432037	-1.228486	-0.586125	0.068554	0.227529	-0.774589
10239	1.433123	-3.474158	8.714357	-0.008220	-0.067255	-0.001499	-0.268271	0.432114	-1.229129	-0.585734	0.067591	0.228461	-0.774695
10240	1.536474	-3.787856	8.763225	-0.124464	-0.081495	0.103240	-0.268682	0.435195	-1.227942	-0.583503	0.068255	0.231223	-0.775501
10241	1.796567	-4.132659	9.134880	-0.015719	-0.030275	0.083523	-0.272698	0.437548	-1.228226	-0.581952	0.068334	0.231704	-0.776515
10242	2.051636	-4.089223	8.834264	0.065807	0.038178	0.076209	-0.271357	0.435838	-1.228703	-0.580901	0.068498	0.230158	-0.777747
10243	1.912012	-3.358612	9.142212	0.024088	0.111850	0.031455	-0.268951	0.436089	-1.229806	-0.580872	0.070047	0.228428	-0.778140
10244	1.447915	-3.888939	9.242701	0.083416	0.097949	-0.034633	-0.266004	0.434092	-1.231665	-0.581671	0.070379	0.226078	-0.778199
10245	1.121911	-3.683729	8.605288	0.091494	0.026480	0.124148	-0.264527	0.431515	-1.231359	-0.579901	0.070235	0.224123	-0.780096
10246	1.663461	-3.809808	8.930973	-0.034917	-0.025093	0.298348	-0.264390	0.430348	-1.229773	-0.574725	0.071506	0.224579	-0.783672
10247	1.067686	-3.679804	9.109097	0.150855	-0.062992	0.311186	-0.265723	0.429302	-1.231957	-0.569685	0.070121	0.222413	-0.788083
10248	0.863538	-3.353411	8.686339	0.234510	-0.105265	0.610038	-0.269182	0.424210	-1.233706	-0.559670	0.068460	0.219071	-0.796298
10249	0.779232	-3.359782	8.808972	0.154525	-0.139984	0.835906	-0.273175	0.418945	-1.233558	-0.545791	0.068102	0.216870	-0.806500
10250	1.079754	-3.679586	9.095023	0.181240	-0.208614	1.104251	-0.277713	0.416487	-1.232366	-0.527026	0.067507	0.214687	-0.819509
10251	1.607059	-3.859356	9.175146	0.351292	-0.263678	1.197150	-0.284639	0.408739	-1.231587	-0.506499	0.064525	0.209884	-0.833813
10252	1.466764	-3.633718	9.149881	0.327086	-0.302589	1.287907	-0.293160	0.397506	-1.230766	-0.483839	0.061526	0.205777	-0.848393
10253	1.499981	-3.540830	9.511273	0.360594	-0.382472	1.366164	-0.302639	0.394209	-1.231033	-0.459250	0.057022	0.201453	-0.863281
10254	0.889488	-3.988829	9.818479	0.450491	-0.518088	1.414348	-0.318257	0.387408	-1.225925	-0.432899	0.049592	0.196742	-0.878312
10255	0.698903	-4.021492	9.119616	0.670424	-0.653897	1.515014	-0.338397	0.373174	-1.223848	-0.404037	0.038110	0.188870	-0.894220
10256	-0.184110	-4.270674	8.035250	0.553229	-0.712858	1.482672	-0.361067	0.355998	-1.219940	-0.374884	0.026453	0.183512	-0.908342
10257	1.353265	-4.169935	8.192395	-0.071650	-0.636280	1.268678	-0.384338	0.360968	-1.216666	-0.349229	0.019967	0.188770	-0.917609
10258	-0.399071	-4.133661	9.130097	-0.193139	-0.381887	1.075789	-0.400000	0.368527	-1.211096	-0.327763	0.018346	0.194516	-0.924336
10259	-0.698122	-4.760497	9.467465	-0.053661	-0.370758	1.247892	-0.410995	0.380293	-1.209371	-0.303020	0.016665	0.197349	-0.932177
10260	0.362674	-3.979075	8.820119	0.242742	-0.381439	1.064615	-0.423033	0.383060	-1.207382	-0.281519	0.012256	0.194743	-0.939506
10261	0.835105	-3.698682	8.245154	0.000004	-0.259835	0.739189	-0.431613	0.391671	-1.205652	-0.266472	0.010234	0.195956	-0.943657
10262	0.369806	-3.794416	9.175203	-0.152052	-0.253549	0.432945	-0.439654	0.399177	-1.205452	-0.257132	0.007933	0.200091	-0.945401
10263	0.093001	-4.030066	9.052944	0.061976	-0.276739	0.436193	-0.448211	0.400030	-1.203294	-0.247653	0.004141	0.200215	-0.947926
10264	0.556685	-4.004698	8.701094	-0.041642	-0.262610	0.477416	-0.454905	0.403639	-1.200392	-0.237411	0.001261	0.202267	-0.950117
10265	0.505566	-4.102718	8.777293	-0.099720	-0.196584	0.304390	-0.462405	0.408590	-1.199875	-0.230698	-0.000738	0.205056	-0.951173
10266	0.245477	-4.165685	8.899774	-0.125816	-0.187025	0.339789	-0.464834	0.416201	-1.197571	-0.223346	-0.002339	0.208324	-0.952215
10267	0.424492	-4.511999	8.912694	-0.083871	-0.146333	0.326895	-0.468866	0.423610	-1.197151	-0.216376	-0.003325	0.210579	-0.953324
10268	0.380380	-4.430307	8.506322	-0.044582	-0.202205	0.262139	-0.473550	0.425322	-1.193385	-0.210407	-0.005901	0.212330	-0.954259
10269	1.082758	-4.759833	8.592947	-0.012402	-0.264941	0.259043	-0.481308	0.427145	-1.191341	-0.204197	-0.009729	0.213752	-0.955259
10270	2.568961	-5.240274	8.059647	-0.001245	-0.191305	0.056801	-0.488260	0.427676	-1.189077	-0.202174	-0.013153	0.214580	-0.955462
10271	2.486501	-3.692870	9.374192	-0.145638	-0.005424	-0.172400	-0.490942	0.430674	-1.188137	-0.205356	-0.013406	0.217449	-0.954131
10272	1.276205	-3.389537	9.440680	-0.087105	0.013556	-0.203670	-0.491216	0.432627	-1.186988	-0.209196	-0.013694	0.219013	-0.952934
10273	1.764736	-4.176891	9.519382	-0.123477	0.082792	-0.210490	-0.490282	0.433346	-1.188600	-0.213482	-0.012539	0.221037	-0.951531
10274	1.435191	-3.930404	9.555553	0.139246	0.098048	-0.306756	-0.487867	0.430219	-1.189812	-0.219562	-0.012648	0.217900	-0.950869
10275	1.372738	-3.611199	8.679838	0.186341	0.024500	-0.193896	-0.487044	0.423450	-1.190310	-0.223190	-0.013876	0.214251	-0.950837
10276	1.685138	-3.265698	8.489431	0.106955	-0.008075	-0.125473	-0.485154	0.416919	-1.190001	-0.225350	-0.015071	0.212231	-0.950762
10277	1.999578	-3.468752	8.548755	0.025824	0.031969	-0.045966	-0.485957	0.417203	-1.189305	-0.226244	-0.014845	0.211623	-0.950689
10278	1.666243	-3.989422	8.677255	0.112304	0.026473	-0.082770	-0.487149	0.413214	-1.186170	-0.227714	-0.015231	0.209357	-0.950833
10279	2.010683	-3.318059	8.413158	0.113873	-0.006063	0.155631	-0.486468	0.409276	-1.187117	-0.224591	-0.015318	0.207317	-0.952021
10280	2.525502	-3.517502	8.252332	0.067724	0.038538	0.206947	-0.483934	0.410885	-1.186147	-0.220643	-0.014054	0.205930	-0.953264
10281	1.754894	-3.388254	8.316773	-0.016298	0.017061	0.181955	-0.484074	0.413206	-1.188914	-0.217157	-0.013065	0.206283	-0.954002
10282	1.480811	-3.662629	8.811122	-0.045607	-0.080607	0.453594	-0.484495	0.419979	-1.188962	-0.208048	-0.012553	0.207627	-0.955745
10283	1.913373	-3.645018	9.298472	-0.061935	-0.195758	0.503975	-0.486645	0.423798	-1.187461	-0.197520	-0.014128	0.209804	-0.957480
10284	2.067884	-6.064812	9.937701	-0.396930	-0.367365	0.281742	-0.494699	0.434734	-1.183224	-0.190584	-0.018424	0.218933	-0.956769
10285	-0.203068	-5.363223	9.708663	0.730827	-0.366092	0.178788	-0.504446	0.431344	-1.179158	-0.185167	-0.027577	0.206527	-0.960364
10286	-0.849892	-2.709793	7.365148	0.403425	-0.527183	0.753239	-0.518444	0.418875	-1.174252	-0.168106	-0.036105	0.201118	-0.964359
10287	1.147171	-3.360486	7.903142	-0.424700	-0.416824	1.046206	-0.529716	0.433520	-1.168775	-0.146407	-0.038588	0.211522	-0.965575
10288	0.525792	-4.575598	9.891181	-0.323854	-0.317679	0.451426	-0.536310	0.447914	-1.163226	-0.136527	-0.041866	0.219054	-0.965206
10289	0.292749	-6.252305	10.683819	-0.151766	-0.349015	0.338705	-0.545433	0.458703	-1.157628	-0.128454	-0.046718	0.223360	-0.965105
10290	0.789703	-3.451792	9.240869	0.556617	-0.129255	0.540176	-0.549697	0.454558	-1.156900	-0.116777	-0.048245	0.213440	-0.968751
10291	0.290118	-2.417157	7.992490	0.069415	-0.056995	0.397754	-0.548384	0.462449	-1.158286	-0.108626	-0.047784	0.212672	-0.969890
10292	0.445145	-4.045592	8.423564	-0.222630	-0.103670	0.172007	-0.550548	0.470601	-1.155290	-0.104944	-0.048597	0.217390	-0.969209
10293	0.081453	-4.217221	8.818100	-0.139471	-0.171906	0.011006	-0.552674	0.466067	-1.152027	-0.103973	-0.051501	0.220536	-0.968453
10294	1.157112	-4.294785	8.984087	-0.134333	-0.176159	0.187574	-0.556701	0.471574	-1.148553	-0.099602	-0.053818	0.223708	-0.968059
10295	1.506110	-4.560267	9.615438	0.226025	-0.039192	0.094903	-0.558573	0.471880	-1.147709	-0.097198	-0.054505	0.219582	-0.969209
10296	0.662071	-4.204283	8.580661	0.503834	-0.030394	-0.025093	-0.558560	0.467372	-1.147719	-0.096842	-0.056207	0.209849	-0.971301
10297	0.059617	-4.377944	7.795601	0.073672	-0.165152	-0.046596	-0.559603	0.458805	-1.147847	-0.096811	-0.059601	0.208788	-0.971331
10298	1.165533	-4.770545	7.878236	-0.319455	-0.296951	0.261411	-0.563476	0.457218	-1.142302	-0.090769	-0.063672	0.215884	-0.970104
10299	3.460757	-5.539627	8.459972	-0.327751	-0.116820	0.027771	-0.566724	0.470159	-1.138193	-0.089981	-0.065116	0.222693	-0.968541
10300	3.463876	-5.563921	7.759769	-0.610985	0.318451	-1.490932	-0.566725	0.470772	-1.140339	-0.120896	-0.064470	0.231904	-0.963041
10301	-0.397099	-4.611774	9.802955	0.310906	-0.121460	0.713030	-0.567676	0.475834	-1.138947	-0.106020	-0.064131	0.227353	-0.965897
10302	3.523481	-4.480205	7.389942	0.336802	-0.068416	0.023060	-0.565652	0.469306	-1.138910	-0.104703	-0.066079	0.221031	-0.967376
10303	3.042919	-3.148878	7.899540	-0.624201	0.187935	-0.819919	-0.565629	0.461394	-1.137946	-0.122053	-0.064744	0.231846	-0.962891
10304	2.194053	-3.809813	9.652552	-0.859520	0.369022	-0.673453	-0.559252	0.474565	-1.141252	-0.137719	-0.058656	0.246578	-0.957493
10305	1.197965	-5.216397	9.957563	-0.254426	0.328012	-0.824494	-0.553388	0.480403	-1.143705	-0.155256	-0.055716	0.249757	-0.954155
10306	0.376415	-3.549137	8.980984	0.130505	0.223054	-0.765475	-0.551760	0.472839	-1.147216	-0.170677	-0.055699	0.245706	-0.952573
10307	1.143727	-2.634673	8.328442	-0.059589	0.240509	-0.384228	-0.546389	0.464760	-1.150517	-0.179094	-0.052738	0.245690	-0.951199
10308	2.158204	-3.640652	8.578991	-0.283593	0.296246	-0.411283	-0.540100	0.462411	-1.152697	-0.188556	-0.048114	0.249592	-0.948597
10309	1.280131	-4.224554	9.244898	-0.138888	0.335039	-0.565978	-0.533417	0.462596	-1.155205	-0.200942	-0.043993	0.250455	-0.946023
10310	0.975193	-3.997042	9.279560	0.022221	0.281105	-0.272247	-0.526186	0.458565	-1.158669	-0.207347	-0.040142	0.248675	-0.945281
10311	1.071015	-3.524410	8.843240	0.085855	0.217033	-0.104512	-0.521907	0.457975	-1.161851	-0.210187	-0.036814	0.246049	-0.945477
10312	1.733156	-3.735770	8.446308	-0.010945	0.197437	0.080588	-0.517364	0.458916	-1.164446	-0.209510	-0.032655	0.245500	-0.945922
10313	1.841943	-4.287242	8.713779	0.006422	0.202311	0.105421	-0.511609	0.457129	-1.172153	-0.208365	-0.028255	0.244560	-0.946560
10314	1.642331	-3.999562	8.715113	0.090921	0.203038	0.176449	-0.504522	0.456169	-1.174297	-0.205842	-0.023940	0.242104	-0.947862
10315	1.744594	-4.318174	8.388467	0.117233	0.145146	0.261031	-0.500115	0.457216	-1.175262	-0.201403	-0.020348	0.239358	-0.949595
10316	1.746820	-4.439517	8.326864	0.158424	0.183249	0.208365	-0.494104	0.458312	-1.173807	-0.198101	-0.016531	0.235705	-0.951276
10317	1.560975	-4.078737	8.544712	0.093290	0.144401	0.246832	-0.489154	0.456660	-1.174324	-0.193925	-0.012960	0.233400	-0.952759
10318	1.553326	-4.603177	8.948022	0.124623	0.087860	0.243046	-0.484069	0.454893	-1.176065	-0.189531	-0.010654	0.230757	-0.954314
10319	1.595573	-5.238405	9.103354	0.031736	-0.043309	0.194189	-0.484869	0.454075	-1.176488	-0.185494	-0.010701	0.230359	-0.955203
10320	1.026016	-4.607860	9.235177	0.293553	-0.013889	0.099813	-0.484858	0.450412	-1.176471	-0.183301	-0.011620	0.224832	-0.956931
10321	0.284878	-3.771753	8.517680	0.377925	-0.092931	0.230561	-0.486977	0.444285	-1.177455	-0.178248	-0.013720	0.217977	-0.959440
10322	0.971478	-3.934077	8.501459	0.084928	-0.125916	0.243433	-0.488840	0.441322	-1.175363	-0.172854	-0.015401	0.216872	-0.960651
10323	0.951799	-4.521809	9.299651	0.009088	-0.079875	0.225818	-0.491381	0.441792	-1.174912	-0.168035	-0.015959	0.217045	-0.961458
10324	0.372805	-4.231345	8.899362	0.143817	-0.017089	0.247985	-0.492178	0.439818	-1.174019	-0.163012	-0.015714	0.214425	-0.962913
10325	0.139049	-3.706398	8.796757	-0.033632	-0.052311	0.280830	-0.491916	0.441477	-1.172885	-0.157248	-0.015332	0.215321	-0.963678
10326	-0.263142	-4.276770	9.828609	-0.117702	-0.072973	0.188577	-0.495153	0.451423	-1.173340	-0.153214	-0.015574	0.217886	-0.963747
10327	0.303600	-4.213132	9.354461	0.149211	-0.036274	0.378726	-0.496493	0.452536	-1.171393	-0.145551	-0.014944	0.215204	-0.965546
10328	0.439260	-3.482497	8.582822	0.084835	0.023651	0.306372	-0.493811	0.449369	-1.171120	-0.139582	-0.013435	0.213596	-0.966806
10329	0.342460	-3.489108	8.584715	-0.146060	0.024669	0.257935	-0.492755	0.453850	-1.170988	-0.134579	-0.011293	0.216358	-0.966928
10330	0.370816	-4.143999	8.821613	-0.145458	0.007297	0.097823	-0.492237	0.459168	-1.170010	-0.132637	-0.010354	0.219183	-0.966571
10331	-0.115345	-3.994981	9.296630	-0.131895	-0.046682	-0.016437	-0.491448	0.463668	-1.170416	-0.132609	-0.010788	0.221783	-0.965977
10332	0.137538	-4.041373	9.271040	0.049266	-0.091653	0.066894	-0.493863	0.466201	-1.167870	-0.130778	-0.012411	0.221099	-0.966364
10333	0.173663	-3.778621	8.557648	0.009031	-0.135228	0.016979	-0.497734	0.465065	-1.169757	-0.129674	-0.014751	0.221191	-0.966458
10334	0.611767	-4.108092	8.607278	-0.142296	-0.136600	0.021716	-0.500949	0.466897	-1.166546	-0.128576	-0.016942	0.224312	-0.965850
10335	0.721524	-4.487207	8.736271	-0.094545	-0.113240	-0.043418	-0.504164	0.469189	-1.164946	-0.128761	-0.018855	0.226341	-0.965316
10336	0.704774	-4.370986	8.770988	-0.048897	-0.143285	-0.107123	-0.508706	0.468079	-1.161138	-0.130081	-0.021997	0.227623	-0.964771
10337	0.730622	-4.746819	8.442429	-0.011776	-0.145420	-0.080480	-0.513514	0.466756	-1.160042	-0.130796	-0.024904	0.228150	-0.964479
10338	1.040657	-4.772774	8.225865	-0.150567	-0.130829	-0.070275	-0.517132	0.469598	-1.157471	-0.131513	-0.027370	0.231372	-0.963547
10339	1.328571	-4.845213	8.384490	-0.152444	-0.111510	-0.132107	-0.521688	0.473313	-1.155132	-0.133445	-0.029509	0.234541	-0.962451
10340	1.318145	-5.076034	8.229446	-0.084854	-0.049961	-0.225198	-0.524088	0.471672	-1.154886	-0.137478	-0.031315	0.236185	-0.961424
10341	0.997080	-5.016316	8.235994	-0.078734	-0.064264	-0.220782	-0.525825	0.471461	-1.156227	-0.141284	-0.033159	0.237810	-0.960409
10342	1.278307	-5.251529	8.318613	-0.017411	-0.073300	-0.193295	-0.528091	0.469217	-1.154377	-0.144542	-0.035451	0.238236	-0.959737
10343	1.324047	-5.075891	8.564221	0.010763	-0.027568	-0.162878	-0.530088	0.467078	-1.157402	-0.147342	-0.036572	0.238124	-0.959296
10344	1.026446	-4.675854	8.942031	0.115838	0.085842	0.032714	-0.529942	0.463152	-1.158342	-0.146919	-0.035126	0.235686	-0.960017
10345	1.548158	-4.423688	8.445821	0.074900	0.112710	0.155531	-0.528199	0.461316	-1.159911	-0.144226	-0.032237	0.234161	-0.960900
10346	1.532430	-3.715109	8.709594	-0.087992	0.100572	0.016110	-0.526604	0.464245	-1.160241	-0.144325	-0.029990	0.235585	-0.960609
10347	1.118951	-3.892462	9.417983	-0.131619	0.180334	0.011260	-0.523131	0.465045	-1.161745	-0.144858	-0.025901	0.237682	-0.960132
10348	0.887064	-4.576320	9.943193	-0.029597	0.127533	0.023686	-0.516990	0.467570	-1.161329	-0.144907	-0.023268	0.237905	-0.960136
10349	0.536093	-4.286567	9.607679	0.315848	0.018504	-0.124380	-0.518045	0.462833	-1.162552	-0.147053	-0.024203	0.231764	-0.961288
10350	1.053862	-3.141167	8.902408	0.319787	0.010261	-0.004330	-0.519085	0.453309	-1.163930	-0.146894	-0.024984	0.225592	-0.962760
10351	0.918426	-3.180054	8.744488	0.159156	0.013681	-0.054285	-0.517187	0.444606	-1.167210	-0.147749	-0.025232	0.222425	-0.963359
10352	0.741721	-3.486655	9.174666	0.089219	-0.002489	0.000246	-0.517980	0.441655	-1.166755	-0.147567	-0.025560	0.220727	-0.963769
10353	1.105083	-3.722814	9.168341	0.127222	0.018291	-0.071182	-0.517433	0.437542	-1.166081	-0.148786	-0.025697	0.218107	-0.964174
10354	1.241236	-3.642676	9.046742	0.192985	0.063016	-0.167085	-0.517149	0.432076	-1.167614	-0.152054	-0.025804	0.214122	-0.964555
10355	1.598059	-3.233265	8.746488	0.110420	0.108386	-0.303290	-0.515527	0.425839	-1.167563	-0.158151	-0.025186	0.211396	-0.964192
10356	1.449997	-3.478713	8.657138	0.021687	0.166986	-0.474660	-0.510428	0.419413	-1.168912	-0.167862	-0.024060	0.210213	-0.962836
10357	1.169269	-3.527523	8.473169	-0.023129	0.180897	-0.478179	-0.506671	0.414579	-1.170736	-0.177684	-0.022372	0.209702	-0.961225
10358	1.324888	-3.636338	8.717073	-0.153371	0.239326	-0.511844	-0.500785	0.412740	-1.170187	-0.188457	-0.019391	0.211570	-0.958825
10359	1.369773	-3.912241	8.908291	-0.098544	0.282221	-0.501676	-0.494635	0.412068	-1.171633	-0.199152	-0.015614	0.212087	-0.956616
10360	1.185838	-3.915572	8.965258	-0.042534	0.282044	-0.475824	-0.487411	0.409963	-1.173139	-0.209320	-0.012087	0.211630	-0.954595
10361	1.017016	-4.020635	8.561282	-0.035535	0.249157	-0.438830	-0.481251	0.406869	-1.179538	-0.218606	-0.008926	0.211066	-0.952672
10362	1.067466	-4.073093	8.856898	-0.275481	0.162818	-0.265103	-0.476447	0.409477	-1.181406	-0.224266	-0.005756	0.215563	-0.950371
10363	1.387459	-4.543067	8.988214	-0.034009	0.121795	-0.248749	-0.473107	0.410017	-1.183729	-0.229376	-0.004259	0.215580	-0.949154
10364	1.209965	-4.206880	8.621734	0.075081	0.139056	-0.116454	-0.470533	0.405888	-1.186958	-0.232049	-0.002485	0.213520	-0.948977
10365	1.266620	-4.184040	8.288705	-0.012451	0.087775	-0.014509	-0.468660	0.405579	-1.187667	-0.232559	-0.000739	0.213332	-0.948897
10366	1.322822	-4.289805	8.534350	-0.150494	0.102142	-0.067024	-0.465996	0.408563	-1.185299	-0.234142	0.001595	0.215724	-0.947965
10367	1.501091	-5.094860	9.248786	-0.311024	0.050000	-0.097943	-0.463612	0.415825	-1.184823	-0.236062	0.003638	0.221423	-0.946168
10368	0.702249	-5.116622	9.395345	0.097861	-0.034868	-0.123553	-0.461607	0.416313	-1.189705	-0.238133	0.001953	0.219758	-0.946042
10369	0.576631	-3.596951	8.381053	0.221126	-0.140619	0.095397	-0.467599	0.408521	-1.187991	-0.235571	-0.001256	0.216283	-0.947484
10370	0.971452	-4.376264	8.764936	-0.226266	-0.197418	0.190816	-0.472553	0.410831	-1.185421	-0.230989	-0.003121	0.221514	-0.947400
10371	0.281520	-4.587711	9.968198	-0.127111	-0.180357	0.253253	-0.480863	0.417739	-1.183342	-0.225240	-0.004710	0.224815	-0.947999
10372	0.392498	-3.498268	9.019777	0.169767	-0.093553	0.475712	-0.485413	0.419229	-1.182293	-0.215649	-0.005126	0.222064	-0.950871
10373	0.350521	-3.600999	8.891685	-0.039262	-0.100865	0.483868	-0.486895	0.422727	-1.179726	-0.205833	-0.004576	0.223276	-0.952764
10374	0.534952	-3.384040	8.806643	-0.034048	-0.117013	0.420079	-0.490117	0.427128	-1.177921	-0.197186	-0.004805	0.224449	-0.954315
10375	1.103234	-3.684449	8.821533	-0.235223	-0.030183	0.149363	-0.492007	0.433360	-1.177428	-0.194061	-0.003641	0.229015	-0.953876
10376	0.812428	-3.859607	9.252034	-0.282179	0.063120	0.171092	-0.492567	0.441821	-1.177149	-0.190993	-0.000572	0.234173	-0.953249
10377	0.422919	-4.051192	9.020068	-0.001750	0.103605	-0.076981	-0.490440	0.445711	-1.176913	-0.192785	0.001199	0.233720	-0.952999
10378	0.238141	-3.802098	8.870496	0.034780	0.022942	-0.110944	-0.488831	0.444338	-1.180091	-0.194883	0.000968	0.232982	-0.952753
10379	0.517641	-4.022826	8.498000	-0.069607	-0.008989	-0.149534	-0.490697	0.442375	-1.178643	-0.197523	0.000541	0.234229	-0.951904
10380	0.782241	-4.389423	8.624429	-0.261983	0.009914	-0.188078	-0.489639	0.446343	-1.180694	-0.201031	0.000870	0.239187	-0.949934
10381	0.549187	-4.575692	8.854584	-0.124734	-0.038098	-0.213540	-0.489913	0.448249	-1.177515	-0.204732	-0.000194	0.241603	-0.948532
10382	0.698060	-4.696841	8.419556	-0.125869	-0.044610	-0.238357	-0.491246	0.447313	-1.178342	-0.208922	-0.001689	0.244181	-0.946955
10383	0.610388	-4.499337	8.764414	-0.230135	-0.059389	-0.179542	-0.495409	0.453131	-1.175940	-0.211862	-0.002532	0.248682	-0.945127
10384	0.403816	-4.614768	8.619330	-0.224699	-0.089341	-0.117777	-0.498628	0.456718	-1.175516	-0.213541	-0.003865	0.253311	-0.943514
10385	0.656376	-4.942796	8.246817	-0.153584	-0.206555	-0.171382	-0.502648	0.459557	-1.172399	-0.215550	-0.007744	0.256991	-0.942037
10386	1.253065	-4.851863	8.218705	-0.305463	-0.202992	-0.078257	-0.508005	0.462574	-1.169531	-0.215916	-0.010662	0.263616	-0.940092
10387	1.248983	-4.948996	8.614087	-0.303627	-0.157196	-0.275113	-0.514303	0.467308	-1.166868	-0.220130	-0.013535	0.269870	-0.937299
10388	1.313044	-4.976947	8.770322	-0.349497	-0.073064	-0.025425	-0.518738	0.474629	-1.162112	-0.220195	-0.013508	0.276744	-0.935278
10389	1.630909	-5.070675	9.069643	0.001263	0.028879	0.000125	-0.519557	0.480323	-1.163815	-0.220170	-0.012764	0.276516	-0.935362
10390	1.186315	-4.765670	8.345993	0.169953	0.064730	-0.243021	-0.518199	0.473540	-1.164320	-0.224907	-0.013654	0.272999	-0.935255
10391	1.200317	-4.711992	8.514519	0.012276	0.087423	-0.063911	-0.517922	0.470626	-1.166583	-0.226395	-0.012211	0.272265	-0.935130
10392	1.244352	-4.983081	8.467365	0.057739	0.075931	-0.015215	-0.516037	0.466237	-1.167559	-0.226963	-0.011144	0.270852	-0.935416
10393	1.762339	-4.973697	8.326724	0.083525	0.039542	-0.043768	-0.515768	0.465371	-1.166913	-0.227802	-0.010825	0.269015	-0.935746
10394	1.910577	-4.912774	8.073247	0.040704	0.046606	-0.056264	-0.515091	0.462729	-1.169173	-0.228978	-0.010451	0.268043	-0.935742
10395	2.038896	-4.866723	8.324775	0.018745	0.080440	-0.172850	-0.512947	0.460794	-1.166822	-0.232478	-0.009815	0.267223	-0.935120
10396	1.984570	-4.925961	8.398177	-0.013035	0.104539	-0.259423	-0.511066	0.458016	-1.170455	-0.237771	-0.009195	0.266941	-0.933875
10397	1.824412	-4.749200	8.680788	0.055515	0.137044	-0.327937	-0.508653	0.455708	-1.170557	-0.244464	-0.008549	0.265130	-0.932668
10398	1.308359	-4.515813	8.665599	0.127035	0.149459	-0.375270	-0.506498	0.450459	-1.171157	-0.252100	-0.008384	0.261971	-0.931529
10399	1.108146	-4.208730	8.599366	0.073432	0.126669	-0.191662	-0.503266	0.442822	-1.173201	-0.256174	-0.007295	0.259844	-0.931022
10400	1.523652	-4.402687	8.488407	0.054370	0.151993	-0.214627	-0.498981	0.440497	-1.174409	-0.260830	-0.005869	0.258033	-0.930243
10401	1.405694	-4.271280	8.801541	0.088129	0.134192	-0.202245	-0.496284	0.433197	-1.178331	-0.265133	-0.004787	0.255561	-0.929715
10402	1.648074	-4.286311	8.717621	0.134652	0.113201	-0.128021	-0.493330	0.428915	-1.178910	-0.267955	-0.004062	0.252458	-0.929757
10403	1.945290	-4.363453	8.722509	0.166312	0.096872	-0.103334	-0.490776	0.424358	-1.179357	-0.270223	-0.003623	0.248719	-0.930110
10404	1.574080	-4.234256	8.637928	0.264694	0.088139	-0.148975	-0.488348	0.416937	-1.177728	-0.273276	-0.004171	0.243319	-0.930644
10405	1.507938	-3.851919	8.527100	0.275444	0.119282	-0.074478	-0.486048	0.407720	-1.177510	-0.275096	-0.003792	0.237399	-0.931638
10406	1.338591	-3.859843	8.570106	0.268076	0.084633	-0.006613	-0.482951	0.399884	-1.176850	-0.275460	-0.003739	0.231950	-0.932903
10407	1.237398	-3.864089	8.730720	0.175718	-0.027989	0.129428	-0.482398	0.393936	-1.176100	-0.272785	-0.004611	0.228686	-0.934489
10408	1.806468	-4.429073	8.858359	-0.009399	-0.113932	0.306777	-0.483606	0.395528	-1.176712	-0.266407	-0.005300	0.229522	-0.936119
10409	1.958438	-4.775891	8.745281	0.101242	-0.161707	0.335092	-0.488424	0.397630	-1.177536	-0.259264	-0.007347	0.228414	-0.938379
10410	1.384306	-4.208578	8.564510	0.074468	-0.140617	0.262756	-0.492700	0.396558	-1.175625	-0.253552	-0.009187	0.227796	-0.940072
10411	1.095987	-4.582798	8.524786	0.029275	-0.019273	0.157381	-0.496454	0.399905	-1.170328	-0.250387	-0.008991	0.227296	-0.941043
10412	0.804882	-3.786961	8.856481	0.086695	-0.002966	0.164761	-0.498186	0.397967	-1.170099	-0.247118	-0.008751	0.225723	-0.942287
10413	0.746556	-4.215230	9.168446	-0.046421	0.033168	0.168134	-0.495649	0.399242	-1.172931	-0.243986	-0.007118	0.226368	-0.942962
10414	1.034223	-4.443067	9.034562	0.152124	0.074194	0.087633	-0.496449	0.398415	-1.172949	-0.242516	-0.006081	0.223163	-0.944112
10415	1.067892	-3.879308	8.677489	0.179478	0.062255	0.004517	-0.494563	0.393588	-1.173262	-0.242561	-0.005727	0.219381	-0.944989
10416	0.868384	-3.950892	8.744122	0.038461	0.090471	-0.034599	-0.493222	0.392165	-1.174000	-0.243473	-0.004375	0.218225	-0.945029
10417	0.764769	-3.943037	8.981599	0.019476	0.073478	-0.001155	-0.491882	0.391305	-1.174720	-0.243685	-0.003040	0.217404	-0.945169
10418	0.834272	-4.024311	8.989160	0.053390	0.052256	0.005876	-0.487867	0.389680	-1.175496	-0.243671	-0.002304	0.216155	-0.945461
10419	0.886549	-3.979671	8.942284	0.086885	0.009502	0.092335	-0.488128	0.387715	-1.175557	-0.241829	-0.002090	0.214373	-0.946339
10420	0.919793	-3.974233	8.760319	0.014034	0.016833	0.058555	-0.487857	0.386736	-1.176133	-0.240666	-0.001607	0.214043	-0.946712
10421	0.827808	-3.941891	8.997968	0.045705	0.016442	0.085187	-0.487987	0.385818	-1.179005	-0.238988	-0.001084	0.213007	-0.947371
10422	0.845987	-3.888160	8.954792	0.070902	0.006030	0.083426	-0.487452	0.385521	-1.178885	-0.237304	-0.000972	0.211650	-0.948098
10423	0.851538	-3.912327	9.024952	0.033963	0.006626	0.118676	-0.487320	0.385750	-1.176713	-0.234944	-0.000434	0.210881	-0.948857
10424	0.901150	-3.969688	9.024500	0.076497	0.008035	0.076374	-0.488651	0.383944	-1.176484	-0.233399	-0.000338	0.209406	-0.949565
10425	0.984988	-4.060425	8.907399	0.047818	0.054709	0.012917	-0.488114	0.383081	-1.176248	-0.233246	0.000603	0.208158	-0.949877
10426	0.994371	-4.031115	8.994123	0.035860	0.053388	-0.045484	-0.486509	0.382781	-1.177088	-0.234201	0.001240	0.207242	-0.949842
10427	0.984963	-4.026418	9.114158	0.132039	0.020459	-0.047162	-0.484894	0.379346	-1.176405	-0.235050	0.000879	0.204567	-0.950212
10428	0.883531	-3.819504	8.998755	0.221638	-0.005614	0.030768	-0.484876	0.373144	-1.176334	-0.234308	-0.000165	0.200392	-0.951285
10429	0.641737	-3.823875	9.145426	0.286160	-0.068861	0.164995	-0.485929	0.367521	-1.175826	-0.230750	-0.002084	0.195198	-0.953230
10430	0.533129	-3.490853	9.089030	0.368545	-0.058133	0.046867	-0.488040	0.358095	-1.174344	-0.229467	-0.004733	0.188450	-0.954887
10431	0.501798	-3.161296	8.924303	0.250007	-0.058678	0.172028	-0.491493	0.350564	-1.174276	-0.225793	-0.006263	0.183872	-0.956645
10432	0.714085	-3.288485	9.345809	0.216281	-0.022124	0.193323	-0.491483	0.347010	-1.172900	-0.221847	-0.006976	0.179869	-0.958323
10433	0.560892	-3.043674	9.194831	0.236547	-0.029449	0.208396	-0.493210	0.343345	-1.171102	-0.217570	-0.007742	0.175388	-0.960126
10434	0.869934	-3.348788	9.201802	0.174135	-0.088577	0.277609	-0.495878	0.341391	-1.169238	-0.211760	-0.009251	0.172482	-0.961937
10435	1.406065	-3.154582	9.067545	0.081207	-0.004965	0.030188	-0.496403	0.337692	-1.167185	-0.211013	-0.009514	0.170853	-0.962389
10436	1.158951	-3.069270	8.864338	-0.131134	0.018154	0.100452	-0.495335	0.338259	-1.168398	-0.209040	-0.008291	0.173333	-0.962387
10437	1.317611	-3.622219	9.566641	-0.028280	0.032476	0.024806	-0.494813	0.342815	-1.170965	-0.208551	-0.007419	0.173673	-0.962439
10438	1.029064	-3.200258	9.114093	0.062174	0.045021	-0.056993	-0.493736	0.339676	-1.164173	-0.209654	-0.007035	0.172293	-0.962451
10439	0.999416	-3.278467	9.207652	0.089876	0.027421	-0.018995	-0.490790	0.337787	-1.164674	-0.209976	-0.006922	0.170381	-0.962722
10440	1.075786	-3.000360	9.056247	0.071266	0.043317	-0.128603	-0.489980	0.335357	-1.163949	-0.212444	-0.006852	0.168821	-0.962455
10441	0.801774	-3.296594	9.435219	0.114949	0.045170	-0.045287	-0.487561	0.331611	-1.168973	-0.213329	-0.006607	0.166350	-0.962691
10442	0.747814	-3.040269	9.316085	0.153541	0.031338	0.023708	-0.486478	0.327118	-1.170755	-0.212811	-0.006607	0.163276	-0.963332
10443	0.584017	-2.863615	9.213440	0.124127	-0.022609	0.037447	-0.485405	0.325915	-1.168504	-0.211875	-0.007426	0.160918	-0.963929
10444	0.846861	-3.120990	9.473792	0.177480	-0.036889	0.058687	-0.485132	0.323612	-1.166685	-0.210446	-0.008729	0.157673	-0.964767
10445	0.737325	-2.768584	9.246313	0.207783	0.000372	0.143907	-0.484845	0.316816	-1.165553	-0.207508	-0.009122	0.153618	-0.966053
10446	0.540246	-2.864415	9.161552	0.128112	-0.046803	0.154014	-0.486709	0.314072	-1.160745	-0.204216	-0.010113	0.151377	-0.967098
10447	0.988748	-2.938775	9.510471	0.209361	-0.044454	0.447694	-0.491826	0.325972	-1.158406	-0.195248	-0.010453	0.147532	-0.969538
10448	0.860913	-2.907149	9.135608	0.000753	0.030563	0.218579	-0.490891	0.326586	-1.161512	-0.190934	-0.009251	0.147455	-0.970420
10449	1.177696	-2.707169	9.413422	-0.027752	0.000243	-0.001924	-0.491969	0.329414	-1.160867	-0.190858	-0.009149	0.147944	-0.970362
10450	0.450797	-2.977691	9.282427	-0.070275	0.023540	0.046006	-0.492643	0.331394	-1.160525	-0.189896	-0.008318	0.149239	-0.970360
10451	0.934276	-2.794135	9.291064	-0.099248	0.062143	0.058425	-0.491581	0.333561	-1.157759	-0.188844	-0.006562	0.150900	-0.970322
10452	0.585800	-2.931539	9.348808	-0.043268	0.069830	0.053426	-0.489578	0.334369	-1.158162	-0.187877	-0.004911	0.151495	-0.970426
10453	0.479542	-2.943172	9.393778	-0.024795	0.068754	0.103008	-0.488516	0.336932	-1.160394	-0.185966	-0.003163	0.151696	-0.970770
10454	0.640977	-2.784888	9.330137	-0.010815	0.034861	0.112520	-0.487050	0.338623	-1.161847	-0.183738	-0.002134	0.151794	-0.971182
10455	0.437707	-3.031321	9.402788	0.020529	0.034123	0.152450	-0.486517	0.339030	-1.161704	-0.180755	-0.001073	0.151246	-0.971829
10456	0.719655	-2.853867	9.251228	-0.002959	0.069169	0.094186	-0.485580	0.338549	-1.160106	-0.178983	0.000538	0.151067	-0.972185
10457	0.434840	-2.895437	9.353532	-0.049920	0.073917	0.101203	-0.482911	0.340515	-1.162511	-0.177115	0.002465	0.151744	-0.972419
10458	0.482888	-3.098464	9.472081	-0.010870	0.037392	0.081637	-0.481584	0.343370	-1.159320	-0.175487	0.003449	0.151830	-0.972697
10459	0.557838	-2.985450	9.362800	0.036413	0.021368	0.026852	-0.481317	0.343389	-1.160406	-0.174910	0.003821	0.151028	-0.972925
10460	0.585946	-2.926673	9.425805	0.045416	-0.027285	-0.015877	-0.479978	0.342795	-1.160440	-0.174980	0.003052	0.150252	-0.973035
10461	0.378832	-3.122211	9.370374	0.081589	-0.064089	-0.061917	-0.483181	0.341363	-1.162345	-0.175875	0.001333	0.148886	-0.973087
10462	0.519234	-2.753109	9.350233	0.082134	-0.076721	-0.017837	-0.485317	0.340144	-1.162359	-0.175828	-0.000534	0.147568	-0.973297
10463	0.540383	-3.073152	9.420697	0.105673	-0.026829	-0.013901	-0.482868	0.325659	-1.159875	-0.175898	-0.001471	0.145606	-0.973579
10464	0.564214	-2.829980	9.294422	0.121928	-0.037366	-0.085540	-0.484467	0.323659	-1.157077	-0.177296	-0.002908	0.143372	-0.973654
10465	0.509899	-2.796992	9.186591	0.036242	0.026405	-0.033227	-0.483651	0.319490	-1.160471	-0.177896	-0.002620	0.142580	-0.973662
10466	0.600569	-2.814745	9.391708	-0.000854	0.051450	-0.123383	-0.480161	0.314586	-1.159044	-0.180294	-0.001998	0.142418	-0.973246
10467	0.363783	-2.746227	9.282825	-0.010122	0.020997	-0.118251	-0.480826	0.313475	-1.159072	-0.182534	-0.001888	0.142550	-0.972809
10468	0.439650	-2.878347	9.449837	-0.019900	0.027292	-0.088198	-0.479899	0.316451	-1.160747	-0.184160	-0.001569	0.142846	-0.972460
10469	0.466942	-2.797749	9.392294	-0.033523	-0.001211	-0.054836	-0.480305	0.317837	-1.159344	-0.185102	-0.001617	0.143523	-0.972181
10470	0.348966	-2.722214	9.347182	-0.063152	-0.019058	-0.026729	-0.480311	0.320272	-1.161026	-0.185408	-0.001862	0.144832	-0.971928
10471	0.394710	-3.036939	9.565198	-0.010900	-0.039704	0.035186	-0.480836	0.316751	-1.160591	-0.184485	-0.002469	0.145220	-0.972044
10472	0.598250	-2.945876	9.363741	0.077055	-0.030330	0.046087	-0.480831	0.315349	-1.160908	-0.183344	-0.003240	0.143848	-0.972462
10473	0.671728	-2.891156	9.187453	0.080452	0.006687	0.060466	-0.483238	0.315542	-1.160738	-0.182058	-0.003213	0.142305	-0.972931
10474	0.543968	-2.781793	9.327137	0.021625	-0.021601	0.033598	-0.481764	0.314375	-1.160522	-0.181171	-0.003650	0.141976	-0.973143
10475	0.678455	-2.711376	9.383691	-0.006027	-0.016326	-0.008924	-0.484170	0.314327	-1.162120	-0.181175	-0.003958	0.142198	-0.973108
10476	0.673240	-2.682333	9.450712	-0.008572	-0.010938	-0.047799	-0.484298	0.312468	-1.160824	-0.181910	-0.004309	0.142412	-0.972938
10477	0.946001	-2.424948	9.197166	-0.125331	0.002267	-0.189598	-0.486309	0.314332	-1.160199	-0.185496	-0.004356	0.144864	-0.971899
10478	1.216669	-2.740463	9.265625	-0.298689	0.086310	-0.626387	-0.482309	0.317967	-1.162973	-0.197758	-0.003418	0.150292	-0.968655
10479	1.046950	-2.743547	9.221926	-0.387904	0.330068	-0.950410	-0.472952	0.319085	-1.171983	-0.217027	0.001608	0.156445	-0.963547
10480	-0.053336	-3.045147	8.838991	-0.666057	0.286920	-0.311221	-0.461757	0.331559	-1.180379	-0.223763	0.009030	0.168037	-0.960006
10481	0.310359	-4.315293	10.077758	-0.326525	0.009919	-0.066212	-0.455524	0.349244	-1.189768	-0.224882	0.010461	0.174340	-0.958605
10482	0.850779	-3.455929	9.365709	-0.012810	0.045162	0.055095	-0.453387	0.350399	-1.193141	-0.223825	0.011548	0.174383	-0.958832
10483	0.535370	-3.364584	9.061668	0.102595	0.020336	-0.124981	-0.451922	0.352227	-1.194453	-0.226196	0.011035	0.172428	-0.958636
10484	0.548892	-3.315790	9.047272	-0.090249	0.021300	-0.014191	-0.452453	0.350978	-1.194758	-0.226331	0.011768	0.174078	-0.958297
10485	0.567766	-3.480484	9.378875	-0.022488	0.012345	-0.060013	-0.451118	0.351996	-1.197449	-0.227400	0.011891	0.174545	-0.957957
10486	0.397342	-3.231136	9.171969	0.010848	0.018891	-0.026239	-0.449765	0.346611	-1.197503	-0.227811	0.012083	0.174270	-0.957907
10487	0.485695	-3.292652	9.134223	-0.054369	0.007331	-0.012388	-0.451106	0.348053	-1.197576	-0.227940	0.012427	0.175350	-0.957675
10488	0.609508	-3.397198	9.309719	-0.019416	-0.012797	0.022929	-0.450452	0.352828	-1.197566	-0.227265	0.012317	0.175787	-0.957757
10489	0.617483	-3.333953	9.165057	-0.000834	0.000283	0.003620	-0.450455	0.353661	-1.196997	-0.227077	0.012333	0.175868	-0.957786
10490	0.641660	-3.328657	9.180202	-0.026397	-0.007347	0.015862	-0.451523	0.353422	-1.197805	-0.226559	0.012335	0.176416	-0.957808
10491	0.610792	-3.479723	9.194838	-0.014671	0.008648	-0.015813	-0.452588	0.351744	-1.197305	-0.226771	0.012500	0.176730	-0.957698
10492	0.610691	-3.484586	9.132285	0.013803	-0.001157	-0.005176	-0.452320	0.351745	-1.197579	-0.226684	0.012363	0.176485	-0.957765
10493	0.490269	-3.515898	9.172154	-0.007548	0.011277	-0.012209	-0.450717	0.351959	-1.196236	-0.226837	0.012561	0.176657	-0.957695
10494	0.435534	-3.448923	9.145899	0.016677	-0.021292	0.018611	-0.450050	0.352206	-1.195424	-0.226222	0.012110	0.176442	-0.957886
10495	0.507861	-3.428189	9.157590	-0.034471	-0.015325	0.047647	-0.451253	0.352102	-1.195819	-0.225127	0.012137	0.177236	-0.957997
10496	0.568842	-3.446501	9.166821	-0.005676	-0.036328	0.044053	-0.454201	0.354891	-1.197727	-0.223971	0.011590	0.177510	-0.958224
10497	0.691806	-3.419998	9.134287	-0.027158	-0.041702	0.038620	-0.453667	0.354983	-1.196105	-0.222958	0.011041	0.178286	-0.958323
10498	0.728704	-3.560120	9.189434	-0.036920	-0.021349	0.003353	-0.454873	0.356355	-1.199432	-0.222640	0.010778	0.179100	-0.958247
10499	0.687934	-3.458902	9.197048	0.022511	-0.011963	0.003604	-0.453803	0.356027	-1.198507	-0.222416	0.010445	0.178805	-0.958358
10500	0.652571	-3.408581	9.060782	0.009153	-0.002272	-0.033499	-0.454866	0.353792	-1.198296	-0.222859	0.010207	0.178659	-0.958285
10501	0.687974	-3.454042	9.240341	-0.019118	0.011328	-0.017597	-0.455937	0.354083	-1.197597	-0.223116	0.010424	0.179062	-0.958148
10502	0.523534	-3.488595	9.134455	0.039256	-0.002487	-0.014810	-0.454064	0.353755	-1.197494	-0.223191	0.010110	0.178337	-0.958269
10503	0.594403	-3.392633	9.159978	-0.020274	-0.004866	-0.010612	-0.455002	0.354640	-1.198267	-0.223256	0.010050	0.178832	-0.958162
10504	0.541826	-3.427571	9.173071	-0.004681	-0.014154	0.010608	-0.454336	0.355341	-1.198794	-0.222805	0.009802	0.178995	-0.958239
10505	0.576943	-3.368675	9.154447	-0.013052	-0.021552	0.019366	-0.454606	0.356327	-1.198488	-0.222236	0.009500	0.179416	-0.958296
10506	0.585833	-3.441334	9.208225	-0.021427	-0.020105	0.029958	-0.456743	0.355494	-1.196865	-0.221394	0.009283	0.179923	-0.958398
10507	0.688421	-3.485598	9.182821	0.004626	-0.020756	0.065378	-0.456478	0.356339	-1.197112	-0.219950	0.009081	0.179991	-0.958719
10508	0.802456	-3.505385	9.099812	0.001679	-0.002471	0.044246	-0.456748	0.357055	-1.197357	-0.218887	0.009149	0.179974	-0.958965
10509	0.693530	-3.514646	9.082096	-0.007933	0.009158	0.001879	-0.456213	0.357055	-1.197904	-0.218767	0.009338	0.180170	-0.958954
10510	0.742703	-3.535592	9.172829	0.008039	0.012635	0.010780	-0.455949	0.358026	-1.197470	-0.218384	0.009544	0.179972	-0.959076
10511	0.663193	-3.449652	9.095118	-0.007392	0.014977	-0.017528	-0.455408	0.355879	-1.196597	-0.218659	0.009767	0.180139	-0.958980
10512	0.609727	-3.440912	9.103040	-0.034603	0.009237	-0.010566	-0.454877	0.357272	-1.196423	-0.218680	0.010019	0.180777	-0.958853
10513	0.723945	-3.574778	9.124405	-0.071371	0.016135	-0.014194	-0.455016	0.358637	-1.194347	-0.218883	0.010552	0.182169	-0.958537
10514	0.632970	-3.632263	9.114825	-0.035826	0.020375	-0.029946	-0.455154	0.360364	-1.195779	-0.219305	0.010951	0.182785	-0.958319
10515	0.500628	-3.433177	9.138148	-0.044399	0.021637	-0.012263	-0.454225	0.362761	-1.196796	-0.219495	0.011481	0.183635	-0.958107
10516	0.617052	-3.557295	9.152287	-0.049259	0.024810	0.001866	-0.453964	0.364739	-1.197277	-0.219319	0.012140	0.184482	-0.957976
10517	0.550552	-3.616756	9.206059	-0.000196	0.000966	0.047856	-0.454226	0.363061	-1.197599	-0.218292	0.012303	0.184561	-0.958193
10518	0.633921	-3.450190	9.031638	0.013127	-0.029131	0.083047	-0.453960	0.363278	-1.195022	-0.216388	0.011956	0.184428	-0.958655
10519	0.707288	-3.473127	9.096648	-0.046340	-0.023487	0.086416	-0.456105	0.365304	-1.195203	-0.214520	0.011984	0.185484	-0.958871
10520	0.841834	-3.655176	9.111779	-0.009999	-0.021091	0.074146	-0.456378	0.367300	-1.195948	-0.212791	0.011857	0.185761	-0.959204
10521	0.888291	-3.557234	9.093208	0.014555	-0.003874	0.033652	-0.457174	0.365500	-1.196538	-0.212025	0.011785	0.185582	-0.959409
10522	1.076297	-3.743166	9.129267	0.043681	0.025684	-0.108439	-0.456372	0.365638	-1.197220	-0.213914	0.011635	0.184674	-0.959167
10523	0.836038	-3.388269	8.962750	0.009203	0.064852	-0.158647	-0.455436	0.365139	-1.194809	-0.217093	0.012166	0.184355	-0.958507
10524	0.859394	-3.591761	8.933709	-0.126233	0.067665	-0.174963	-0.453564	0.365096	-1.194833	-0.220361	0.013309	0.186536	-0.957324
10525	0.522159	-3.646398	9.236704	-0.065879	0.062908	-0.178272	-0.451167	0.368158	-1.195574	-0.223886	0.014046	0.187668	-0.956273
10526	0.230231	-3.603153	9.157612	-0.062789	0.039521	-0.095244	-0.449566	0.369616	-1.199338	-0.225551	0.014672	0.188732	-0.955663
10527	0.347712	-3.576772	8.922709	-0.043237	-0.011687	0.040617	-0.449031	0.369595	-1.198938	-0.224610	0.014728	0.189694	-0.955693
10528	0.441467	-3.652746	8.969488	-0.150205	-0.038080	0.064848	-0.451181	0.373651	-1.201627	-0.223020	0.014893	0.192728	-0.955456
10529	0.414191	-3.638688	8.862630	-0.132502	-0.084251	0.068152	-0.451731	0.378448	-1.201331	-0.221243	0.014081	0.195707	-0.955276
10530	0.507881	-3.870050	8.674678	-0.239425	-0.106208	0.092424	-0.455223	0.383881	-1.201251	-0.218908	0.013462	0.200733	-0.954780
10531	0.706064	-4.016914	9.110342	-0.430493	-0.080577	0.106087	-0.458599	0.394885	-1.198420	-0.216323	0.014184	0.209373	-0.953502
10532	0.750224	-4.093745	9.562416	-0.238280	0.026751	0.003037	-0.460102	0.405767	-1.198323	-0.216232	0.015730	0.213808	-0.952514
10533	0.352512	-3.931098	8.971266	-0.110671	0.055689	-0.118285	-0.457704	0.409007	-1.200684	-0.218576	0.016721	0.215798	-0.951513
10534	0.038891	-4.019336	8.866021	-0.203599	0.018406	-0.081609	-0.456917	0.414088	-1.201884	-0.220029	0.017595	0.219628	-0.950285
10535	0.079297	-4.309883	9.081283	-0.167369	-0.046473	-0.034172	-0.457465	0.418600	-1.201461	-0.220293	0.017298	0.223095	-0.949421
10536	0.400425	-4.396319	8.925695	-0.051342	-0.094190	-0.005886	-0.459078	0.421134	-1.199736	-0.219858	0.015697	0.224498	-0.949219
10537	0.528296	-4.534826	8.636991	-0.022463	-0.081503	-0.005730	-0.460683	0.421446	-1.199436	-0.219469	0.014240	0.225365	-0.949127
10538	0.530921	-4.418253	8.669891	-0.105509	-0.068257	0.005581	-0.464437	0.424677	-1.195226	-0.218900	0.013416	0.227676	-0.948718
10539	0.163505	-4.424893	8.928269	-0.008980	-0.050365	0.033479	-0.464845	0.426970	-1.196502	-0.217902	0.012698	0.228139	-0.948847
10540	0.086508	-4.224815	8.832925	-0.042302	-0.090348	0.128611	-0.466984	0.426994	-1.195393	-0.214925	0.011741	0.229313	-0.949255
10541	0.402761	-4.500651	9.005990	-0.004296	-0.107409	0.185140	-0.470467	0.429480	-1.195814	-0.210776	0.010649	0.229878	-0.950061
10542	0.537652	-4.311266	9.174795	0.159363	-0.118511	0.187308	-0.473676	0.429687	-1.195499	-0.206564	0.008566	0.227317	-0.951622
10543	0.767609	-4.214873	8.930779	0.248778	-0.130794	0.139721	-0.476332	0.423503	-1.193501	-0.203210	0.005765	0.223144	-0.953351
10544	1.614008	-4.252925	8.884825	0.213867	0.052248	0.062801	-0.478994	0.419909	-1.193856	-0.202079	0.006141	0.218857	-0.954583
10545	1.042806	-4.020603	8.283010	0.125335	0.251422	-0.293240	-0.473088	0.411927	-1.195807	-0.208659	0.009184	0.215541	-0.953897
10546	0.918293	-3.275204	8.097844	-0.027791	0.224355	-0.293893	-0.465845	0.404202	-1.198036	-0.215057	0.012286	0.215195	-0.952518
10547	1.543488	-4.589193	8.986299	-0.312783	0.223016	-0.407177	-0.459704	0.406915	-1.199645	-0.223564	0.016116	0.220352	-0.949318
10548	0.427562	-6.007545	10.407051	0.569348	-0.006805	0.053225	-0.457564	0.406772	-1.201705	-0.222431	0.013627	0.209555	-0.952064
