# Supplementary material for: Identification of Haptic Based Guiding Using Hard Reins
Source: PLoS One. 2015 Jul 22;10(7):e0132020. doi: 10.1371/journal.pone.0132020 (PMC4511788; doi:10.1371/journal.pone.0132020)
Supplement: S9 File — (ZIP) [file pone.0132020.s009.zip › Exp2_MotionData2/Subject10/path2/T3/fc3.txt]

// Start Time: 0
// Sample rate: 25.0Hz
// Scenario: 4.9
// Firmware Version: 2.6.1
Counter	Acc_X	Acc_Y	Acc_Z	Gyr_X	Gyr_Y	Gyr_Z	Mag_X	Mag_Y	Mag_Z	Quat_w	Quat_x	Quat_y	Quat_z
17750	9.478902	0.125033	2.573902	-0.545341	0.017090	-0.022863	-0.779946	0.120484	0.057062	-0.448539	0.508955	0.350598	0.645646
17751	9.440695	0.192823	2.553865	-0.552580	0.020695	-0.019430	-0.777686	0.121752	0.056775	-0.441257	0.512552	0.345920	0.650325
17752	9.435779	0.120199	2.530517	-0.550750	0.018858	-0.016752	-0.779664	0.120766	0.057204	-0.434123	0.516118	0.340843	0.654970
17753	9.474448	0.163548	2.544480	-0.538942	0.013281	-0.003297	-0.779105	0.122607	0.055667	-0.427057	0.519669	0.336146	0.659220
17754	9.551829	0.182334	2.534501	-0.559879	0.013504	-0.015910	-0.778815	0.120908	0.056352	-0.419708	0.523273	0.330915	0.663721
17755	9.500847	0.163503	2.563777	-0.559846	0.020736	-0.019507	-0.779950	0.121761	0.055665	-0.412176	0.526658	0.325955	0.668203
17756	9.440657	0.202551	2.563422	-0.543504	0.024328	-0.027307	-0.779090	0.119216	0.055349	-0.404825	0.529787	0.320897	0.672657
17757	9.416651	0.236537	2.563075	-0.548994	0.017121	-0.024673	-0.779649	0.118092	0.053649	-0.397235	0.532958	0.316075	0.676946
17758	9.459947	0.197595	2.563452	-0.528981	0.026119	-0.033337	-0.779506	0.117812	0.052940	-0.389882	0.535791	0.311196	0.681232
17759	9.440879	0.255703	2.560412	-0.560742	0.017921	-0.007115	-0.778946	0.119225	0.052668	-0.382337	0.539014	0.305930	0.685338
17760	9.378260	0.236597	2.534128	-0.569022	0.004527	-0.016875	-0.780635	0.117109	0.052377	-0.374558	0.542434	0.300427	0.689359
17761	9.441152	0.248209	2.521832	-0.561671	0.015256	-0.010647	-0.779214	0.116120	0.051509	-0.366861	0.545535	0.295121	0.693331
17762	9.508515	0.216442	2.534178	-0.548994	0.013480	-0.019326	-0.779781	0.116408	0.050106	-0.359235	0.548543	0.289786	0.697190
17763	9.416426	0.246417	2.596796	-0.534518	0.002530	-0.012914	-0.779781	0.116264	0.051092	-0.351661	0.551475	0.284891	0.700747
17764	9.465106	0.279718	2.560112	-0.556262	0.015313	-0.019424	-0.778220	0.115413	0.050930	-0.343886	0.554384	0.279381	0.704519
17765	9.493639	0.241097	2.596751	-0.552739	0.007349	-0.037027	-0.780063	0.115838	0.051936	-0.335735	0.557103	0.274383	0.708260
17766	9.469381	0.248621	2.616032	-0.554523	0.006340	-0.024662	-0.781758	0.115569	0.048844	-0.327780	0.559968	0.268952	0.711801
17767	9.423692	0.282714	2.610879	-0.556337	0.008163	-0.026468	-0.781182	0.113306	0.049097	-0.319679	0.562613	0.263700	0.715356
17768	9.441101	0.308856	2.557402	-0.549142	0.003757	-0.040502	-0.780899	0.113304	0.049518	-0.311472	0.565269	0.258479	0.718781
17769	9.416423	0.290056	2.618057	-0.556345	0.007261	-0.026464	-0.780041	0.111466	0.048928	-0.303306	0.567781	0.253155	0.722179
17770	9.442934	0.285070	2.620493	-0.567196	0.015425	-0.026636	-0.780607	0.111326	0.048931	-0.295083	0.570318	0.247385	0.725578
17771	9.462129	0.304435	2.644416	-0.569044	0.015500	-0.033730	-0.781303	0.108787	0.048063	-0.286652	0.572604	0.241833	0.729021
17772	9.411183	0.280724	2.666497	-0.559851	0.027982	-0.024867	-0.782013	0.109354	0.048075	-0.278533	0.574787	0.236019	0.732349
17773	9.423435	0.348377	2.675392	-0.552626	0.024364	-0.026519	-0.782009	0.108508	0.047220	-0.270386	0.576738	0.230499	0.735619
17774	9.431273	0.381785	2.614597	-0.550899	0.009960	-0.028171	-0.781718	0.106671	0.047057	-0.262177	0.578989	0.224897	0.738550
17775	9.416719	0.352845	2.610106	-0.556370	0.004561	-0.026439	-0.782008	0.108366	0.047500	-0.253849	0.581110	0.219360	0.741454
17776	9.433108	0.338604	2.668238	-0.552750	0.002725	-0.024617	-0.782984	0.104692	0.048033	-0.245582	0.583362	0.213676	0.744125
17777	9.412200	0.384140	2.585598	-0.557205	0.009860	-0.014092	-0.782842	0.104693	0.047750	-0.237404	0.585317	0.207892	0.746876
17778	9.387531	0.358059	2.641501	-0.563514	0.024397	-0.024882	-0.782130	0.103844	0.047313	-0.229045	0.587164	0.201897	0.749677
17779	9.430884	0.309374	2.629904	-0.549050	0.009883	-0.021082	-0.782121	0.101869	0.046304	-0.220820	0.588911	0.196250	0.752269
17780	9.473948	0.367590	2.706524	-0.541848	0.009966	-0.033370	-0.781841	0.102430	0.047295	-0.212480	0.590711	0.190700	0.754683
17781	9.401797	0.355719	2.668089	-0.541775	0.017118	-0.028120	-0.782686	0.101731	0.045602	-0.204228	0.592149	0.185155	0.757211
17782	9.411385	0.372682	2.684803	-0.545433	0.011690	-0.023703	-0.782403	0.101872	0.045742	-0.195955	0.593845	0.179385	0.759454
17783	9.397035	0.382364	2.672631	-0.563589	0.019081	-0.034578	-0.782256	0.100886	0.044603	-0.187320	0.595176	0.173522	0.761949
17784	9.401804	0.396925	2.686961	-0.547139	0.027876	-0.019398	-0.782675	0.099473	0.044591	-0.179109	0.596513	0.167571	0.764207
17785	9.440038	0.365477	2.721092	-0.541658	0.033258	-0.019365	-0.784234	0.099759	0.044888	-0.170988	0.597460	0.161754	0.766577
17786	9.413850	0.450200	2.715348	-0.558013	0.031486	-0.014232	-0.783808	0.099760	0.044039	-0.162701	0.598664	0.155524	0.768728
17787	9.386853	0.411944	2.754475	-0.556208	0.033338	-0.021311	-0.783239	0.099196	0.043464	-0.154350	0.599512	0.149458	0.770989
17788	9.348425	0.412035	2.730361	-0.563531	0.025292	-0.024893	-0.783372	0.097361	0.042741	-0.145781	0.600659	0.143251	0.772940
17789	9.396590	0.433633	2.754220	-0.528065	0.031403	-0.020966	-0.784499	0.096380	0.040905	-0.137745	0.601315	0.137576	0.774932
17790	9.413157	0.436218	2.797665	-0.542551	0.038649	-0.017639	-0.783082	0.096095	0.040609	-0.129549	0.602083	0.131536	0.776796
17791	9.400881	0.460705	2.836072	-0.581674	0.032575	-0.023369	-0.784783	0.096951	0.039503	-0.120816	0.602717	0.125009	0.778786
17792	9.362824	0.513827	2.789617	-0.559909	0.031650	-0.031954	-0.784213	0.096389	0.038223	-0.112143	0.603464	0.118858	0.780467
17793	9.314466	0.431780	2.761600	-0.547287	0.009909	-0.026384	-0.784073	0.096814	0.037663	-0.103706	0.604217	0.112914	0.781932
17794	9.366851	0.407781	2.841541	-0.554548	0.009898	-0.021157	-0.784357	0.096811	0.038793	-0.095192	0.605179	0.106737	0.783137
17795	9.468236	0.431370	2.850808	-0.545272	0.033131	-0.003475	-0.783777	0.093990	0.036643	-0.087178	0.605478	0.100464	0.784668
17796	9.344661	0.413147	2.904339	-0.556095	0.045780	-0.003709	-0.785337	0.095131	0.034693	-0.078976	0.605783	0.093958	0.786105
17797	9.269932	0.466879	2.918338	-0.530674	0.040165	0.005460	-0.785478	0.094849	0.034691	-0.071288	0.605830	0.087760	0.787519
17798	9.332851	0.480892	2.903599	-0.567124	0.027838	-0.006376	-0.786056	0.097963	0.033600	-0.062864	0.606297	0.081117	0.788589
17799	9.361813	0.500104	2.913011	-0.548986	0.016822	0.007181	-0.785772	0.097965	0.032610	-0.054936	0.606604	0.074613	0.789586
17800	9.347371	0.461375	2.889298	-0.561725	0.013309	0.003509	-0.786338	0.097824	0.033036	-0.046699	0.607174	0.067933	0.790281
17801	9.289558	0.481044	2.884323	-0.553578	0.006925	0.007173	-0.785487	0.097110	0.034715	-0.038699	0.607507	0.061341	0.790996
17802	9.385337	0.364691	2.926573	-0.578098	0.017135	-0.012636	-0.785199	0.096268	0.032729	-0.030004	0.607871	0.054579	0.791589
17803	9.269452	0.341209	2.919741	-0.561748	0.011573	-0.005360	-0.785902	0.095283	0.031737	-0.021718	0.607980	0.047977	0.792204
17804	9.341240	0.317012	2.987576	-0.538056	0.016726	0.010817	-0.785481	0.096128	0.032589	-0.013876	0.608217	0.041551	0.792561
17805	9.298842	0.398860	2.892477	-0.543596	0.002354	0.009078	-0.783507	0.097818	0.033014	-0.006039	0.608346	0.035041	0.792875
17806	9.313269	0.360025	2.880809	-0.547323	-0.010177	0.002033	-0.785354	0.099663	0.031779	0.002075	0.608878	0.028570	0.792746
17807	9.356281	0.355253	2.933967	-0.542002	-0.019033	-0.017307	-0.785779	0.099378	0.032766	0.010316	0.609200	0.022389	0.792633
17808	9.246364	0.398692	2.812806	-0.541994	-0.026344	-0.006658	-0.784078	0.098807	0.033452	0.018508	0.609853	0.016098	0.792135
17809	9.381072	0.373962	2.858814	-0.552969	-0.037091	-0.006698	-0.782953	0.100069	0.035713	0.026711	0.610332	0.009596	0.791637
17810	9.376062	0.286868	2.840461	-0.567429	-0.029849	-0.003384	-0.783940	0.099080	0.036134	0.035156	0.610894	0.002856	0.790927
17811	9.414973	0.368809	2.841911	-0.558371	-0.033521	0.000301	-0.785070	0.098230	0.037685	0.043297	0.611178	-0.003829	0.790299
17812	9.333085	0.344945	2.808457	-0.547364	-0.019183	0.002093	-0.784508	0.098789	0.039097	0.051400	0.611450	-0.010311	0.789544
17813	9.352430	0.339944	2.801237	-0.569154	-0.019100	0.004495	-0.783662	0.099492	0.039662	0.059590	0.611360	-0.017213	0.788918
17814	9.448690	0.325018	2.830272	-0.560051	-0.017372	0.009031	-0.784938	0.099345	0.042351	0.067724	0.611453	-0.023978	0.788013
17815	9.342646	0.325566	2.811077	-0.527239	-0.001339	0.011065	-0.783103	0.100899	0.041224	0.075285	0.611003	-0.030281	0.787458
17816	9.374040	0.344748	2.818070	-0.543771	-0.030088	0.011056	-0.784091	0.100337	0.040944	0.083161	0.611189	-0.036832	0.786242
17817	9.391027	0.339716	2.803605	-0.542888	-0.019020	-0.017306	-0.782682	0.101460	0.042073	0.091329	0.610890	-0.043058	0.785251
17818	9.415201	0.320139	2.789292	-0.534600	-0.012026	0.002213	-0.782400	0.101740	0.042779	0.099226	0.610683	-0.049320	0.784084
17819	9.429871	0.319895	2.765110	-0.540032	-0.003792	-0.008513	-0.781696	0.102585	0.043064	0.107209	0.610019	-0.055578	0.783131
17820	9.400964	0.334578	2.764985	-0.541866	-0.007406	-0.006747	-0.783394	0.102308	0.042793	0.115315	0.609607	-0.061828	0.781831
17821	9.398598	0.317585	2.750679	-0.532770	-0.004723	-0.009313	-0.781977	0.102023	0.042497	0.123194	0.608850	-0.067958	0.780709
17822	9.384222	0.286075	2.722052	-0.567298	-0.013658	0.000064	-0.784096	0.101182	0.041658	0.131468	0.608333	-0.074692	0.779146
17823	9.434624	0.300531	2.765320	-0.560001	-0.002812	-0.006985	-0.782975	0.103720	0.042663	0.139612	0.607347	-0.081262	0.777840
17824	9.439892	0.288020	2.702624	-0.545350	0.011488	-0.001591	-0.782120	0.102590	0.042081	0.147651	0.606365	-0.087551	0.776438
17825	9.402676	0.298769	2.837876	-0.559669	0.054876	-0.010884	-0.782688	0.102873	0.042370	0.155914	0.604358	-0.093888	0.775647
17826	9.428704	0.202055	2.858253	-0.538732	0.062007	-0.013345	-0.782543	0.102453	0.041095	0.164110	0.602503	-0.099765	0.774664
17827	9.418723	0.195109	2.897007	-0.530393	0.088986	-0.012533	-0.782535	0.100906	0.038681	0.172071	0.599934	-0.105507	0.774170
17828	9.313299	0.161213	2.781536	-0.553997	0.087303	-0.014588	-0.784373	0.100918	0.036157	0.180481	0.597509	-0.111503	0.773290
17829	9.216222	0.203470	2.870604	-0.564304	0.038685	-0.014429	-0.782677	0.101764	0.035588	0.188719	0.595472	-0.117915	0.771942
17830	9.196905	0.201175	2.870655	-0.545627	-0.022610	-0.020915	-0.783519	0.100069	0.035859	0.196831	0.594660	-0.124091	0.769571
17831	9.380475	0.311417	2.905426	-0.543129	-0.047713	-0.033067	-0.784094	0.101763	0.037010	0.204850	0.593951	-0.130264	0.767000
17832	9.385577	0.250556	2.840854	-0.543059	-0.039603	-0.033120	-0.783092	0.098931	0.037818	0.213031	0.593311	-0.136295	0.764214
17833	9.400290	0.306035	2.837799	-0.535925	-0.054870	-0.041779	-0.782525	0.098498	0.040207	0.221029	0.592640	-0.142262	0.761371
17834	9.391085	0.334822	2.793993	-0.569419	-0.031194	-0.052043	-0.782661	0.096797	0.041883	0.229785	0.591674	-0.148401	0.758352
17835	9.405401	0.262137	2.780286	-0.554645	-0.004404	-0.033463	-0.783930	0.095384	0.042724	0.237970	0.589995	-0.154496	0.755915
17836	9.458087	0.233046	2.819204	-0.554537	0.009951	-0.026468	-0.783068	0.092556	0.042547	0.246230	0.588262	-0.160488	0.753367
17837	9.419413	0.267276	2.843038	-0.541741	0.026136	-0.029960	-0.785336	0.093699	0.040461	0.254248	0.586046	-0.166254	0.751177
17838	9.357118	0.318209	2.808723	-0.541671	0.027773	-0.012282	-0.784484	0.092702	0.041995	0.262144	0.583933	-0.172097	0.748789
17839	9.335843	0.385862	2.783832	-0.542630	0.020570	-0.012243	-0.783920	0.093554	0.040448	0.269833	0.581616	-0.178081	0.746458
17840	9.401185	0.402277	2.769062	-0.558081	0.024337	-0.021277	-0.783922	0.094406	0.039329	0.277983	0.579374	-0.184046	0.743759
17841	9.381297	0.373779	2.829818	-0.539886	0.029651	-0.021108	-0.784900	0.091299	0.039163	0.285748	0.576848	-0.189798	0.741331
17842	9.400934	0.356420	2.779240	-0.542695	0.015268	-0.022817	-0.784193	0.091579	0.039442	0.293644	0.574707	-0.195532	0.738412
17843	9.311101	0.335598	2.837588	-0.531024	-0.000923	-0.033221	-0.785183	0.091442	0.038743	0.301307	0.572615	-0.201154	0.735434
17844	9.381473	0.349479	2.793860	-0.552860	-0.009833	-0.029874	-0.785772	0.091197	0.039061	0.309258	0.570686	-0.207064	0.731985
17845	9.347848	0.422286	2.807592	-0.562787	0.000993	-0.026516	-0.786478	0.090629	0.040048	0.317128	0.568223	-0.213171	0.728773
17846	9.372374	0.489695	2.789891	-0.572853	-0.009765	-0.026553	-0.784203	0.088650	0.038599	0.325182	0.566022	-0.219366	0.725089
17847	9.377145	0.480013	2.792410	-0.547543	-0.009548	-0.063414	-0.785333	0.087801	0.039728	0.333300	0.563847	-0.224849	0.721409
17848	9.383957	0.426982	2.821990	-0.547456	0.003047	-0.061728	-0.785047	0.087094	0.039436	0.341555	0.561650	-0.230143	0.717582
17849	9.352416	0.364284	2.813066	-0.543869	-0.011473	-0.052764	-0.784186	0.084547	0.039684	0.349393	0.559353	-0.235658	0.713803
17850	9.338217	0.424667	2.807560	-0.540193	-0.004331	-0.049212	-0.785711	0.082394	0.039921	0.357275	0.557128	-0.240987	0.709851
17851	9.372086	0.494691	2.830898	-0.556646	-0.022331	-0.042202	-0.786277	0.082398	0.039362	0.364976	0.554720	-0.246826	0.705801
17852	9.365430	0.598504	2.805584	-0.560200	-0.002407	-0.051199	-0.786273	0.081263	0.040619	0.373033	0.552210	-0.252347	0.701592
17853	9.420688	0.600784	2.839315	-0.558369	0.000277	-0.049415	-0.784280	0.078715	0.040436	0.380889	0.549380	-0.257901	0.697562
17854	9.336007	0.625728	2.877813	-0.552907	0.004769	-0.052049	-0.785409	0.077868	0.040859	0.388824	0.546701	-0.263199	0.693297
17855	9.348033	0.693564	2.915704	-0.560291	-0.016905	-0.042261	-0.785405	0.077023	0.039863	0.396433	0.543927	-0.268922	0.688960
17856	9.316833	0.664614	2.877423	-0.545891	-0.038536	-0.047286	-0.785565	0.075637	0.041859	0.403902	0.541752	-0.274457	0.684136
17857	9.375602	0.668411	2.770977	-0.543939	-0.033369	-0.020738	-0.785560	0.074364	0.042127	0.410868	0.539096	-0.280250	0.679722
17858	9.388121	0.648575	2.703521	-0.549265	-0.021732	-0.009368	-0.784993	0.074075	0.043390	0.417857	0.536337	-0.286045	0.675216
17859	9.416768	0.585618	2.713851	-0.540076	-0.011052	0.000402	-0.784997	0.074636	0.044806	0.424536	0.533182	-0.291767	0.671087
17860	9.416892	0.549154	2.680427	-0.538144	-0.006766	0.023396	-0.784576	0.075198	0.045655	0.430961	0.530012	-0.297577	0.666940
17861	9.358468	0.595986	2.766976	-0.545223	0.020177	0.035522	-0.783301	0.075485	0.043391	0.437324	0.526084	-0.303411	0.663268
17862	9.386917	0.540462	2.806221	-0.552657	0.000519	0.021399	-0.784438	0.076620	0.042989	0.443876	0.522594	-0.309274	0.658953
17863	9.435211	0.615290	2.839152	-0.556305	0.002362	0.019593	-0.784015	0.077185	0.042709	0.450371	0.518791	-0.315173	0.654742
17864	9.373281	0.530170	2.692780	-0.558066	0.009654	0.010665	-0.782885	0.077603	0.043975	0.457078	0.515087	-0.320847	0.650248
17865	9.353437	0.542848	2.767576	-0.548918	0.018551	0.017788	-0.783178	0.079869	0.042872	0.463528	0.511044	-0.326414	0.646088
17866	9.420289	0.460588	2.821566	-0.556144	0.025812	0.015891	-0.784593	0.079730	0.043164	0.470149	0.507003	-0.331900	0.641678
17867	9.357325	0.480465	2.860074	-0.543587	0.004143	0.011745	-0.783300	0.080825	0.042566	0.476431	0.503126	-0.337401	0.637212
17868	9.294724	0.456495	2.829011	-0.554607	-0.011941	0.001969	-0.783722	0.079974	0.043830	0.482857	0.499566	-0.343014	0.632159
17869	9.324133	0.528677	2.806418	-0.547299	-0.004777	0.003796	-0.782595	0.081244	0.043693	0.489120	0.495715	-0.348490	0.627362
17870	9.357960	0.518737	2.796818	-0.554632	-0.010047	-0.006867	-0.783303	0.081532	0.042715	0.495561	0.492084	-0.353923	0.622102
17871	9.430524	0.530272	2.782093	-0.529249	-0.010030	-0.020707	-0.782313	0.081097	0.045100	0.501815	0.488548	-0.358906	0.617000
17872	9.449583	0.460050	2.780435	-0.552742	0.004433	-0.013999	-0.784010	0.080960	0.044971	0.508321	0.484699	-0.364023	0.611690
17873	9.367505	0.400063	2.752235	-0.545403	0.009762	-0.008670	-0.784032	0.080571	0.044861	0.514620	0.480570	-0.369046	0.606650
17874	9.372414	0.436329	2.759073	-0.547165	0.017849	-0.005197	-0.781766	0.080569	0.043997	0.520949	0.476445	-0.373965	0.601467
17875	9.410522	0.451043	2.831352	-0.549832	0.024075	0.005356	-0.781627	0.081274	0.044285	0.527119	0.471891	-0.378947	0.596543
17876	9.386722	0.518803	2.820961	-0.567058	0.025879	0.013994	-0.783470	0.081990	0.042897	0.533350	0.467212	-0.384122	0.591355
17877	9.362733	0.572169	2.827647	-0.530805	0.025898	-0.006812	-0.781483	0.081285	0.040899	0.539391	0.462838	-0.388661	0.586329
17878	9.295068	0.521671	2.816201	-0.545366	0.013214	0.005470	-0.781610	0.082945	0.041447	0.545307	0.458503	-0.393553	0.580975
17879	9.323312	0.451769	2.874939	-0.572653	0.006119	0.006958	-0.782886	0.083657	0.040759	0.551305	0.453700	-0.398833	0.575457
17880	9.405335	0.412493	2.860768	-0.555384	0.006029	0.008942	-0.782458	0.082951	0.040184	0.557092	0.449212	-0.403867	0.569867
17881	9.390555	0.403130	2.894723	-0.549009	0.015101	-0.001660	-0.782028	0.081822	0.039605	0.562927	0.444539	-0.408607	0.564393
17882	9.289543	0.427723	2.860753	-0.543578	0.004141	0.010840	-0.781754	0.084226	0.038781	0.568449	0.440090	-0.413459	0.558783
17883	9.308704	0.364690	2.849349	-0.549046	-0.003081	0.015240	-0.782891	0.085074	0.039787	0.573827	0.435388	-0.418464	0.553215
17884	9.357081	0.400749	2.851316	-0.545504	-0.019324	0.018924	-0.780234	0.087367	0.039119	0.578958	0.431018	-0.423591	0.547358
17885	9.323082	0.316285	2.837806	-0.543628	-0.013958	0.021550	-0.780519	0.087216	0.042223	0.584010	0.426357	-0.428625	0.541695
17886	9.409800	0.311025	2.857080	-0.567271	-0.021108	0.028411	-0.781654	0.087929	0.041111	0.589081	0.421579	-0.434000	0.535630
17887	9.395160	0.299124	2.871731	-0.547192	-0.004063	0.025882	-0.782653	0.089626	0.041701	0.594077	0.416643	-0.438899	0.529951
17888	9.354589	0.315980	2.820852	-0.552782	-0.024705	0.019747	-0.780816	0.090324	0.042964	0.598954	0.412056	-0.443998	0.523765
17889	9.386021	0.315736	2.813563	-0.563571	-0.008464	0.023066	-0.781670	0.091460	0.041854	0.603952	0.406910	-0.448998	0.517752
17890	9.361809	0.335344	2.832708	-0.552695	-0.004802	0.010783	-0.781388	0.091455	0.043403	0.608964	0.402107	-0.453688	0.511507
17891	9.366992	0.339873	2.789154	-0.539091	-0.012121	0.016298	-0.781822	0.093717	0.043571	0.613673	0.397272	-0.458325	0.505489
17892	9.383495	0.301297	2.820977	-0.554578	-0.015587	0.009058	-0.780265	0.093427	0.044685	0.618486	0.392485	-0.463056	0.499009
17893	9.395505	0.320662	2.837660	-0.556366	-0.013840	0.016108	-0.780695	0.094700	0.044702	0.623190	0.387373	-0.467782	0.492704
17894	9.395769	0.296205	2.792019	-0.569128	-0.017285	0.005363	-0.779850	0.095543	0.045691	0.627994	0.382369	-0.472548	0.485917
17895	9.366938	0.315675	2.784591	-0.538372	-0.033580	-0.002142	-0.779564	0.094978	0.045260	0.632417	0.377765	-0.477099	0.479290
17896	9.415305	0.247413	2.739375	-0.553856	-0.040670	-0.006699	-0.781548	0.094546	0.049080	0.636858	0.373209	-0.481814	0.472210
17897	9.442302	0.300215	2.707336	-0.547323	-0.019199	0.007413	-0.778997	0.094116	0.049197	0.641262	0.368187	-0.486232	0.465618
17898	9.382413	0.314776	2.656508	-0.560163	-0.026109	-0.019242	-0.780137	0.095673	0.049222	0.645860	0.363452	-0.490624	0.458319
17899	9.435237	0.336481	2.702108	-0.563659	-0.004511	-0.014096	-0.779286	0.095387	0.049636	0.650586	0.358218	-0.494731	0.451287
17900	9.420859	0.334065	2.687655	-0.559990	0.002710	-0.017638	-0.778722	0.095379	0.051606	0.655299	0.353123	-0.498648	0.444114
17901	9.411002	0.280957	2.688261	-0.540000	0.006280	-0.024512	-0.777863	0.093400	0.051014	0.659912	0.348130	-0.502215	0.437151
17902	9.425909	0.367792	2.675189	-0.554655	-0.013499	-0.021009	-0.779562	0.093404	0.051028	0.664307	0.343200	-0.506164	0.429777
17903	9.445066	0.382338	2.701583	-0.567233	0.011816	-0.023961	-0.778568	0.092694	0.051295	0.669015	0.337724	-0.509778	0.422477
17904	9.411072	0.368173	2.721118	-0.532685	0.013391	-0.017384	-0.778425	0.092270	0.051289	0.673352	0.332744	-0.513096	0.415464
17905	9.420727	0.358415	2.716381	-0.547226	0.017154	-0.027307	-0.777857	0.091698	0.052689	0.677864	0.327455	-0.516330	0.408260
17906	9.394393	0.365680	2.692171	-0.542710	0.008048	-0.019240	-0.780967	0.091151	0.049322	0.682082	0.322330	-0.519682	0.400997
17907	9.401998	0.392005	2.658036	-0.556345	0.008148	-0.022932	-0.780118	0.091289	0.049881	0.686376	0.316880	-0.523022	0.393603
17908	9.450250	0.382018	2.655666	-0.561808	0.010046	-0.030076	-0.778840	0.090296	0.050002	0.690667	0.311518	-0.526313	0.385915
17909	9.442914	0.411233	2.681931	-0.548940	0.029702	-0.018545	-0.780110	0.089452	0.049721	0.694955	0.305891	-0.529203	0.378699
17910	9.392174	0.416447	2.691607	-0.557287	0.010050	-0.033571	-0.780113	0.090159	0.049446	0.699082	0.300555	-0.532321	0.370924
17911	9.404242	0.416370	2.691592	-0.552749	0.002709	-0.021085	-0.779109	0.087474	0.048563	0.702974	0.295041	-0.535476	0.363378
17912	9.425852	0.387233	2.691888	-0.534532	0.009823	-0.020031	-0.779822	0.088322	0.049142	0.706707	0.289817	-0.538394	0.355953
17913	9.450087	0.442757	2.705735	-0.567124	0.027980	-0.017858	-0.780102	0.088046	0.047307	0.710778	0.283823	-0.541189	0.348359
17914	9.377860	0.435795	2.679328	-0.565350	0.024440	-0.026676	-0.780101	0.087761	0.047869	0.714729	0.278064	-0.543961	0.340512
17915	9.392115	0.460131	2.720117	-0.539962	0.018914	-0.026341	-0.780239	0.086915	0.047579	0.718448	0.272554	-0.546522	0.332956
17916	9.404182	0.450357	2.715377	-0.556334	0.020891	-0.037159	-0.781224	0.085645	0.047573	0.722218	0.266999	-0.549102	0.324961
17917	9.394454	0.440782	2.720330	-0.565359	0.024440	-0.026674	-0.780652	0.084516	0.046428	0.725977	0.261033	-0.551620	0.317072
17918	9.392132	0.484359	2.729513	-0.563646	0.013702	-0.035430	-0.780935	0.084375	0.046429	0.729523	0.255336	-0.554234	0.308909
17919	9.392149	0.518285	2.743633	-0.560024	0.007282	-0.024729	-0.781213	0.083533	0.045011	0.732887	0.249478	-0.556842	0.300939
17920	9.396865	0.489253	2.743951	-0.543609	0.024442	-0.037915	-0.780642	0.082542	0.044997	0.736296	0.243980	-0.559040	0.292944
17921	9.363149	0.528195	2.753227	-0.543640	0.019010	-0.035230	-0.782762	0.081844	0.043877	0.739613	0.238357	-0.561195	0.284989
17922	9.377461	0.523392	2.772593	-0.550124	0.002888	-0.042283	-0.783892	0.080852	0.045286	0.742671	0.232882	-0.563604	0.276690
17923	9.368197	0.586166	2.752573	-0.543772	0.002859	-0.042201	-0.782752	0.079297	0.044415	0.745685	0.227380	-0.565835	0.268484
17924	9.387393	0.590985	2.769409	-0.541827	0.024476	-0.042307	-0.783024	0.077038	0.043688	0.748782	0.221859	-0.567751	0.260315
17925	9.396821	0.605653	2.805480	-0.552769	0.019123	-0.042400	-0.783585	0.075624	0.044241	0.751858	0.216093	-0.569652	0.252013
17926	9.365219	0.615731	2.839240	-0.556412	0.013649	-0.033570	-0.783018	0.075625	0.043532	0.754680	0.210258	-0.571714	0.243704
17927	9.358148	0.610791	2.815140	-0.551062	-0.002579	-0.035178	-0.783017	0.075344	0.043246	0.757298	0.204497	-0.573828	0.235375
17928	9.363108	0.586410	2.786408	-0.554766	-0.011506	-0.042244	-0.783155	0.074637	0.043240	0.759692	0.198859	-0.576096	0.226795
17929	9.392095	0.637116	2.807552	-0.540030	0.007993	-0.013872	-0.784571	0.074354	0.044377	0.762126	0.192932	-0.577948	0.218901
17930	9.339168	0.622768	2.778785	-0.541798	0.013386	-0.012167	-0.782729	0.074066	0.044783	0.764453	0.186988	-0.579772	0.210977
17931	9.307295	0.625794	2.844038	-0.532620	0.013963	0.018005	-0.783007	0.073226	0.042378	0.766638	0.180743	-0.581493	0.203629
17932	9.326415	0.625825	2.868177	-0.552595	0.013111	0.023087	-0.782871	0.074353	0.043517	0.768692	0.174186	-0.583375	0.196076
17933	9.309316	0.601855	2.882967	-0.554574	-0.002924	0.003693	-0.783292	0.073648	0.043231	0.770657	0.167803	-0.585262	0.188146
17934	9.317937	0.612330	3.020577	-0.525615	-0.017499	0.005887	-0.782726	0.073647	0.043226	0.772165	0.161942	-0.587330	0.180499
17935	9.279237	0.438096	2.947663	-0.565591	-0.033663	0.019646	-0.783024	0.077039	0.043546	0.773589	0.155276	-0.589642	0.172543
17936	9.284490	0.549236	2.946415	-0.545738	-0.062762	0.039535	-0.782174	0.076465	0.045650	0.774345	0.148831	-0.592464	0.165001
17937	9.343133	0.589497	2.873393	-0.542034	-0.040967	0.020003	-0.782181	0.077733	0.046933	0.775447	0.142524	-0.594674	0.157263
17938	9.383925	0.645190	2.930712	-0.569357	-0.040687	0.003771	-0.780341	0.077726	0.047624	0.776478	0.136031	-0.596994	0.148917
17939	9.467528	0.436879	2.942591	-0.549444	-0.044176	-0.018986	-0.782609	0.078006	0.050043	0.777516	0.130052	-0.599025	0.140441
17940	9.284596	0.321270	2.823303	-0.542022	-0.031708	-0.009291	-0.783318	0.077718	0.052303	0.778445	0.124083	-0.600955	0.132210
17941	9.318741	0.502586	2.864730	-0.542994	-0.031621	-0.017236	-0.781058	0.079128	0.051736	0.779448	0.118115	-0.602638	0.123842
17942	9.429358	0.347063	2.842153	-0.549170	-0.014609	-0.001486	-0.782466	0.077148	0.052996	0.780412	0.111870	-0.604206	0.115661
17943	9.433473	0.357309	2.938692	-0.534672	-0.030207	0.021778	-0.781340	0.078557	0.053425	0.781160	0.105522	-0.605799	0.107987
17944	9.266009	0.505048	2.818860	-0.545705	-0.042617	0.004022	-0.782188	0.077418	0.056523	0.781595	0.099303	-0.607682	0.099850
17945	9.551627	0.536523	2.728717	-0.541993	-0.033659	0.012039	-0.780918	0.078547	0.056243	0.782179	0.092948	-0.609189	0.091901
17946	9.468760	0.384969	2.759517	-0.560134	-0.024435	-0.004191	-0.781060	0.078258	0.058357	0.782705	0.086545	-0.610667	0.083475
17947	9.320766	0.500940	2.603767	-0.545701	-0.042523	-0.004804	-0.780782	0.079099	0.060198	0.783049	0.080329	-0.612151	0.075185
17948	9.366765	0.488415	2.579680	-0.549325	-0.040681	-0.006618	-0.780923	0.078671	0.061464	0.783187	0.074132	-0.613725	0.066808
17949	9.335585	0.362394	2.494135	-0.557667	-0.062078	-0.027834	-0.780635	0.077250	0.063422	0.783164	0.068019	-0.615360	0.057966
17950	9.663980	0.382014	2.483811	-0.544231	-0.098271	-0.013230	-0.779501	0.076389	0.066508	0.782418	0.062034	-0.617679	0.049455
17951	9.606875	0.478682	2.424813	-0.563835	-0.040594	-0.004963	-0.779495	0.074401	0.069309	0.782459	0.055512	-0.618872	0.040906
17952	9.443658	0.478985	2.309038	-0.560154	-0.024200	-0.028049	-0.779211	0.074116	0.069868	0.782478	0.049376	-0.619890	0.032046
17953	9.395257	0.464850	2.318926	-0.545688	-0.033245	-0.032260	-0.778922	0.072414	0.071258	0.782426	0.043458	-0.620788	0.023295
17954	9.505879	0.389323	2.334120	-0.544826	-0.044092	-0.027748	-0.778778	0.071272	0.074631	0.782006	0.037555	-0.621967	0.014607
17955	9.626589	0.446716	2.357482	-0.554021	-0.036447	-0.069450	-0.778057	0.067872	0.076283	0.781750	0.031960	-0.622751	0.005166
17956	9.539705	0.408474	2.338694	-0.556617	-0.011113	-0.081158	-0.779455	0.063632	0.076813	0.781575	0.026522	-0.623231	-0.004484
17957	9.428576	0.331686	2.315535	-0.535655	-0.004036	-0.079218	-0.778447	0.059668	0.077892	0.781524	0.021320	-0.623358	-0.013823
17958	9.491220	0.391983	2.358274	-0.554704	0.003271	-0.079467	-0.780137	0.057123	0.079431	0.781340	0.015885	-0.623464	-0.023412
17959	9.657108	0.340548	2.416622	-0.561927	0.005010	-0.067153	-0.778431	0.055562	0.079824	0.781229	0.010109	-0.623297	-0.032874
17960	9.548717	0.476814	2.453910	-0.550822	0.035470	-0.054832	-0.778697	0.051605	0.079784	0.781271	0.004443	-0.622760	-0.042016
17961	9.386865	0.429468	2.449822	-0.561748	0.036531	-0.069159	-0.778114	0.047933	0.078189	0.781362	-0.001296	-0.621950	-0.051485
17962	9.379683	0.395527	2.426045	-0.568102	0.035659	-0.069233	-0.780084	0.045396	0.077473	0.781204	-0.007054	-0.621243	-0.061055
17963	9.528116	0.296168	2.533280	-0.545363	0.025375	-0.038813	-0.778664	0.044546	0.076888	0.781007	-0.012943	-0.620473	-0.069819
17964	9.517438	0.318879	2.675613	-0.541522	0.056774	-0.026582	-0.780077	0.044272	0.075345	0.780990	-0.018785	-0.619320	-0.078383
17965	9.343930	0.276123	2.620744	-0.556951	0.055025	-0.026791	-0.780348	0.041591	0.074190	0.781002	-0.024978	-0.617923	-0.087081
17966	9.232857	0.204138	2.592698	-0.563321	0.047801	-0.023313	-0.780773	0.042020	0.072928	0.780693	-0.031213	-0.616733	-0.095839
17967	9.348029	0.223351	2.688988	-0.545216	0.040501	-0.021265	-0.780772	0.042024	0.071658	0.780367	-0.037335	-0.615438	-0.104259
17968	9.287175	0.374453	2.827539	-0.543289	0.063879	-0.017848	-0.780623	0.040617	0.069526	0.780104	-0.043285	-0.613896	-0.112675
17969	9.221969	0.610050	2.945820	-0.558017	0.046924	-0.028520	-0.780622	0.040766	0.067271	0.779664	-0.049506	-0.612331	-0.121341
17970	9.155088	0.871727	2.981653	-0.533197	-0.018516	-0.077349	-0.779906	0.038924	0.068092	0.778083	-0.054758	-0.612022	-0.130454
17971	9.421000	1.276978	3.121763	-0.548397	-0.099298	-0.098163	-0.781734	0.035530	0.069764	0.775512	-0.060314	-0.612669	-0.139926
17972	9.605434	1.224095	2.967452	-0.547118	-0.175607	-0.125949	-0.782005	0.032128	0.072834	0.771661	-0.065600	-0.614664	-0.149748
17973	9.692745	1.019566	2.814964	-0.554159	-0.176949	-0.072946	-0.780442	0.029699	0.079285	0.768004	-0.071740	-0.616288	-0.158786
17974	9.591855	0.888909	2.690900	-0.543349	-0.082021	-0.016817	-0.779870	0.027279	0.084193	0.765444	-0.078000	-0.616548	-0.166973
17975	9.271171	0.992496	2.699839	-0.543664	-0.004905	0.019807	-0.777890	0.027839	0.084325	0.764048	-0.084540	-0.615279	-0.174685
17976	9.123410	1.020527	2.781884	-0.554719	-0.028298	0.019791	-0.778735	0.026706	0.085448	0.762089	-0.091234	-0.614486	-0.182494
17977	9.147434	1.158647	2.862471	-0.563917	-0.039028	0.016230	-0.778177	0.028111	0.087857	0.760064	-0.098126	-0.613524	-0.190427
17978	9.104698	1.245618	2.813228	-0.554842	-0.044558	0.025221	-0.776919	0.031495	0.089434	0.757755	-0.104931	-0.612830	-0.198082
17979	9.264895	1.156605	2.654520	-0.545645	-0.053961	0.066108	-0.776930	0.034039	0.089743	0.755617	-0.112172	-0.611917	-0.204982
17980	9.413949	1.051895	2.679653	-0.560011	-0.028667	0.067570	-0.776514	0.035875	0.090042	0.753494	-0.119486	-0.610740	-0.212050
17981	9.515256	0.966457	2.646641	-0.545093	0.016981	0.094015	-0.775973	0.041381	0.091788	0.752188	-0.126727	-0.608559	-0.218653
17982	9.900043	0.732412	2.711566	-0.554055	0.023171	0.115149	-0.775703	0.044492	0.091255	0.750758	-0.134289	-0.606381	-0.225012
17983	10.008802	0.430520	2.857361	-0.526585	0.037146	0.148977	-0.773608	0.051130	0.091590	0.749845	-0.141811	-0.603706	-0.230567
17984	9.494125	0.361999	2.590586	-0.544245	0.090964	0.178416	-0.775335	0.057928	0.089136	0.749397	-0.149655	-0.600260	-0.235999
17985	9.196661	0.355142	2.354247	-0.549978	0.033252	0.183961	-0.773100	0.065280	0.087221	0.748382	-0.157956	-0.597312	-0.241229
17986	9.335927	0.274842	2.408119	-0.545806	0.012263	0.113384	-0.770581	0.072343	0.086993	0.746518	-0.165391	-0.595120	-0.247363
17987	9.533438	0.021797	2.338184	-0.552389	-0.010770	0.075420	-0.771028	0.077433	0.086768	0.744282	-0.172634	-0.593051	-0.254032
17988	9.456519	-0.220395	2.181503	-0.548373	0.015818	0.120381	-0.769774	0.081807	0.088638	0.742337	-0.180134	-0.590643	-0.260055
17989	9.389103	-0.414040	2.067764	-0.538321	0.043222	0.072526	-0.769512	0.086900	0.087138	0.740608	-0.186864	-0.587754	-0.266697
17990	9.257840	-0.499732	2.146223	-0.546282	0.066488	0.091711	-0.768965	0.091711	0.085350	0.738969	-0.193691	-0.584587	-0.273251
17991	9.300210	-0.751255	2.163472	-0.549348	0.010731	0.081377	-0.768559	0.096812	0.081592	0.736707	-0.200879	-0.581979	-0.279662
17992	9.650980	-0.936417	2.281059	-0.564787	-0.003839	0.109637	-0.766455	0.101045	0.082466	0.734120	-0.208533	-0.579554	-0.285832
17993	10.049991	-0.942465	2.488409	-0.562758	-0.004525	0.188469	-0.765634	0.107686	0.082671	0.732071	-0.217260	-0.576536	-0.290650
17994	9.794271	-0.606398	2.634822	-0.548051	0.075338	0.114709	-0.765100	0.115608	0.080493	0.730331	-0.224227	-0.572916	-0.296829
17995	9.235277	-0.346663	2.637505	-0.564233	0.127979	0.074307	-0.763973	0.117310	0.077962	0.728969	-0.230856	-0.568325	-0.303835
17996	9.012103	-0.572223	2.674151	-0.546583	0.070749	0.013748	-0.763987	0.120850	0.076307	0.726421	-0.236638	-0.565120	-0.311376
17997	9.116084	-0.895941	2.803281	-0.541271	0.057428	-0.010904	-0.764834	0.120431	0.075462	0.723689	-0.242372	-0.561962	-0.318950
17998	9.303594	-1.003190	2.847724	-0.563446	-0.011955	0.003440	-0.763840	0.120007	0.074745	0.719906	-0.248755	-0.559772	-0.326360
17999	9.404693	-0.896944	2.933396	-0.557977	-0.001124	-0.000071	-0.762703	0.118298	0.077680	0.716350	-0.255200	-0.557167	-0.333587
18000	9.386279	-0.790883	2.869409	-0.547525	-0.042101	-0.056301	-0.763833	0.117734	0.078107	0.711748	-0.260836	-0.555694	-0.341442
18001	9.271406	-0.643067	2.814750	-0.543070	-0.025428	-0.109432	-0.764674	0.115040	0.081189	0.707098	-0.265969	-0.553966	-0.349851
18002	9.330128	-0.631958	2.717889	-0.556591	0.007374	-0.141620	-0.763806	0.110651	0.082405	0.702230	-0.270380	-0.552041	-0.359191
18003	9.265839	-0.640010	2.911382	-0.541822	0.069779	-0.177240	-0.765204	0.106843	0.080683	0.697980	-0.274015	-0.549196	-0.368950
18004	9.163051	-0.735187	3.047905	-0.539842	0.103190	-0.188962	-0.764461	0.099071	0.079467	0.693723	-0.276904	-0.546159	-0.379188
18005	9.090453	-0.666696	3.105233	-0.559924	0.109914	-0.225517	-0.765284	0.093140	0.078000	0.689263	-0.279905	-0.542706	-0.389924
18006	9.261103	-0.705986	3.177937	-0.541858	0.109168	-0.250045	-0.767786	0.083262	0.074530	0.684377	-0.282030	-0.539751	-0.400944
18007	9.383806	-0.531904	3.311152	-0.541530	0.164933	-0.237957	-0.768315	0.075360	0.070642	0.680317	-0.284133	-0.535564	-0.411836
18008	10.061571	-0.206133	3.524092	-0.534227	0.195713	-0.248506	-0.769692	0.067466	0.064926	0.676194	-0.285386	-0.531314	-0.423110
18009	10.458582	0.083255	3.819974	-0.538252	0.192884	-0.326280	-0.769221	0.057582	0.061151	0.671488	-0.286186	-0.527077	-0.435191
18010	9.582018	0.048419	3.550891	-0.568710	0.224984	-0.284542	-0.770161	0.047431	0.053433	0.666930	-0.287161	-0.522149	-0.447329
18011	8.625121	-0.016395	3.045436	-0.552356	0.177523	-0.236469	-0.770964	0.038270	0.045725	0.662536	-0.289148	-0.517276	-0.458110
18012	8.525799	-0.031963	2.775098	-0.554718	0.066484	-0.211054	-0.770790	0.031066	0.043954	0.656850	-0.292051	-0.513982	-0.468056
18013	8.831487	0.124831	2.647282	-0.542194	0.033054	-0.201767	-0.770625	0.025980	0.042771	0.651132	-0.295537	-0.510773	-0.477279
18014	9.148575	0.571054	2.434062	-0.546927	-0.026938	-0.134089	-0.769327	0.020750	0.041859	0.645081	-0.299932	-0.508178	-0.485456
18015	9.314036	1.029533	2.481886	-0.533514	-0.042203	-0.142594	-0.769033	0.017774	0.043801	0.639013	-0.304571	-0.505595	-0.493227
18016	9.589827	1.138785	2.451300	-0.564795	-0.076720	-0.190447	-0.768154	0.010698	0.045553	0.631618	-0.309033	-0.503670	-0.501870
18017	9.926859	0.979300	2.795768	-0.546721	-0.072989	-0.211458	-0.768988	0.006447	0.049324	0.624267	-0.313371	-0.501676	-0.510305
18018	9.800675	0.800773	3.107237	-0.555302	-0.035927	-0.125155	-0.766562	0.001771	0.050808	0.617823	-0.317863	-0.498782	-0.518146
18019	9.393054	0.960706	3.149495	-0.553075	0.001330	-0.067036	-0.766543	-0.002611	0.050762	0.612484	-0.322879	-0.494770	-0.525181
18020	8.661673	0.863571	3.112894	-0.550500	-0.025705	-0.077616	-0.766255	-0.003743	0.051030	0.606512	-0.327609	-0.491379	-0.532318
18021	8.641426	0.983721	2.981091	-0.558982	-0.103593	-0.027679	-0.765121	-0.004602	0.053269	0.600369	-0.334105	-0.488207	-0.538131
18022	9.131400	1.087273	3.027609	-0.541368	-0.199333	-0.003774	-0.765123	-0.005185	0.058765	0.593397	-0.341231	-0.486405	-0.543002
18023	9.421824	1.147824	2.954050	-0.550497	-0.213810	0.012203	-0.764145	-0.003083	0.063717	0.586502	-0.349103	-0.484269	-0.547381
18024	9.425382	1.161425	2.813738	-0.547451	-0.170667	0.022598	-0.761610	-0.001705	0.072459	0.579900	-0.356157	-0.481766	-0.552060
18025	9.221771	1.161469	2.615860	-0.540586	-0.117026	0.063010	-0.762756	0.000835	0.074893	0.574413	-0.363244	-0.478156	-0.556301
18026	9.109035	1.079192	2.486439	-0.534711	-0.068653	0.089293	-0.761789	0.005628	0.078181	0.569491	-0.369582	-0.474035	-0.560695
18027	9.347053	1.092978	2.611623	-0.530527	0.003045	0.131409	-0.760258	0.011271	0.080485	0.565850	-0.375781	-0.468589	-0.564825
18028	9.555188	1.122241	2.862331	-0.531971	0.066026	0.143425	-0.760273	0.015379	0.077848	0.562713	-0.381014	-0.462478	-0.569470
18029	10.308020	0.949892	3.114560	-0.561393	0.054268	0.072502	-0.759170	0.022161	0.078193	0.558519	-0.386350	-0.456469	-0.574827
18030	10.087683	0.539731	3.008275	-0.542523	0.129422	0.116400	-0.760318	0.026417	0.074579	0.555458	-0.390640	-0.449641	-0.580250
18031	9.453883	0.261746	2.751246	-0.540169	0.153823	0.197511	-0.760354	0.035620	0.070020	0.553653	-0.395647	-0.441697	-0.584666
18032	9.111769	0.200386	2.643648	-0.541807	0.033146	0.188430	-0.757691	0.042555	0.065699	0.550466	-0.401625	-0.435289	-0.588394
18033	9.285566	0.092603	2.589039	-0.552197	-0.018779	0.159458	-0.758006	0.049761	0.067047	0.546474	-0.408385	-0.429333	-0.591828
18034	9.314556	-0.053056	2.515715	-0.559567	-0.009203	0.100918	-0.758460	0.056263	0.067683	0.541621	-0.414217	-0.423805	-0.596204
18035	9.161653	-0.121229	2.282283	-0.560654	-0.048878	0.103774	-0.756076	0.061773	0.066876	0.536515	-0.420885	-0.418452	-0.599921
18036	9.142074	0.014870	2.382282	-0.547376	-0.099398	0.104248	-0.755676	0.066707	0.070593	0.530927	-0.427603	-0.413927	-0.603272
18037	9.489670	-0.043120	2.348633	-0.517594	-0.109967	0.066687	-0.753850	0.069520	0.073712	0.525100	-0.434164	-0.409995	-0.606363
18038	9.620434	0.059947	2.342475	-0.532129	-0.098020	0.050561	-0.754437	0.073466	0.077708	0.518890	-0.440170	-0.406019	-0.610043
18039	9.522197	-0.007890	2.217707	-0.543962	-0.078569	-0.002798	-0.751327	0.074015	0.080511	0.512115	-0.445979	-0.401990	-0.614202
18040	9.329744	-0.167183	2.060255	-0.534794	-0.069546	-0.011645	-0.750487	0.075700	0.083344	0.505239	-0.451066	-0.398154	-0.618665
18041	9.279384	-0.230156	1.988531	-0.560122	-0.071482	0.015479	-0.752611	0.075273	0.085755	0.498473	-0.457016	-0.393620	-0.622675
18042	9.495078	-0.516349	2.047015	-0.565678	-0.113219	0.051946	-0.752062	0.078799	0.087903	0.491646	-0.463357	-0.389172	-0.626203
18043	9.585127	-0.597999	2.221792	-0.538165	-0.128779	0.163827	-0.749823	0.084298	0.090483	0.486367	-0.470879	-0.384025	-0.627889
18044	9.662001	-0.889103	2.128279	-0.525168	-0.155097	0.277357	-0.747171	0.092481	0.093652	0.482307	-0.478986	-0.378304	-0.628362
18045	9.805705	-0.898814	2.265934	-0.554188	-0.131328	0.255662	-0.746234	0.104058	0.097435	0.477890	-0.487308	-0.372021	-0.629089
18046	9.692172	-0.500444	2.469456	-0.544866	-0.093809	0.285636	-0.742749	0.116771	0.097824	0.474088	-0.494778	-0.365294	-0.630076
18047	9.453392	-0.309975	2.540145	-0.559879	-0.092538	0.150960	-0.742491	0.122282	0.098444	0.468465	-0.501773	-0.359517	-0.632070
18048	9.313993	-0.372598	2.434705	-0.552786	-0.104848	0.112163	-0.739977	0.130046	0.099776	0.462208	-0.508083	-0.354438	-0.634500
18049	9.337764	-0.546999	2.397956	-0.527582	-0.109750	0.043471	-0.739432	0.134564	0.101230	0.455321	-0.514099	-0.350238	-0.636960
18050	9.356722	-0.658351	2.389508	-0.560168	-0.080539	0.018130	-0.738874	0.136251	0.103500	0.447858	-0.519388	-0.345728	-0.640415
18051	9.232885	-0.920732	2.049463	-0.561815	-0.054157	-0.010402	-0.737322	0.136801	0.107021	0.440219	-0.524504	-0.341060	-0.644034
18052	9.393850	-0.976429	1.808221	-0.527966	0.021198	-0.088280	-0.736891	0.135389	0.106297	0.432317	-0.527352	-0.337104	-0.649125
18053	9.919075	-0.639605	2.088903	-0.532169	0.111633	-0.116171	-0.737587	0.132706	0.105851	0.424644	-0.529226	-0.332406	-0.655060
18054	10.291489	-0.561076	2.652983	-0.555466	0.203093	-0.152332	-0.738413	0.128201	0.101014	0.416722	-0.529376	-0.327129	-0.662639
18055	10.088403	-0.336483	2.805403	-0.555592	0.217014	-0.199324	-0.740358	0.121306	0.092774	0.408289	-0.529345	-0.322011	-0.670375
18056	9.708563	0.401675	2.966826	-0.538432	0.224151	-0.202697	-0.744577	0.116395	0.084572	0.399884	-0.528584	-0.317225	-0.678277
18057	9.526361	0.300018	2.760388	-0.561183	0.210775	-0.208229	-0.745534	0.110063	0.076331	0.391095	-0.528421	-0.312088	-0.685869
18058	9.312915	0.093732	2.796806	-0.559254	0.198616	-0.163972	-0.746358	0.105561	0.070364	0.382712	-0.528251	-0.306716	-0.693114
18059	9.113235	0.045989	2.691282	-0.549570	0.107869	-0.099649	-0.748605	0.101616	0.068083	0.374796	-0.529917	-0.301294	-0.698525
18060	9.101728	0.065003	2.628257	-0.552664	0.033794	-0.076227	-0.748162	0.098091	0.065080	0.366597	-0.532388	-0.296260	-0.703136
18061	9.267424	0.052990	2.420352	-0.558477	-0.027371	-0.081185	-0.749278	0.094135	0.065188	0.357939	-0.535987	-0.291456	-0.706860
18062	9.172716	0.158776	2.235647	-0.529467	-0.051129	-0.059465	-0.747710	0.091725	0.065997	0.349637	-0.539459	-0.287122	-0.710140
18063	9.247334	0.491067	2.111015	-0.545848	-0.064780	-0.032970	-0.748851	0.092991	0.068700	0.341483	-0.543647	-0.282201	-0.712882
18064	9.398262	0.886650	2.135396	-0.549436	-0.040323	-0.041928	-0.747852	0.091292	0.068815	0.333193	-0.547082	-0.277262	-0.716107
18065	9.740106	1.079139	2.340607	-0.571224	-0.001950	-0.084796	-0.748272	0.090164	0.068242	0.324260	-0.550109	-0.272105	-0.719857
18066	10.302558	1.111394	2.653636	-0.523777	0.043798	-0.080880	-0.748546	0.088188	0.067659	0.316076	-0.551825	-0.267348	-0.723954
18067	9.957508	0.882723	2.842718	-0.566553	0.143434	-0.024599	-0.748542	0.088490	0.061737	0.308748	-0.552881	-0.260637	-0.728743
18068	9.179649	0.805774	2.895363	-0.548114	0.160923	0.013377	-0.748541	0.089070	0.057370	0.302213	-0.553425	-0.253691	-0.733504
18069	8.556328	0.880997	2.702040	-0.537666	0.064145	0.042293	-0.748976	0.092480	0.052330	0.295700	-0.555654	-0.247101	-0.736716
18070	8.810244	1.029298	2.709711	-0.543939	-0.068301	0.050181	-0.748421	0.095310	0.051086	0.288541	-0.559613	-0.241127	-0.738536
18071	9.318463	1.131646	2.582232	-0.560549	-0.135277	0.100061	-0.747456	0.101243	0.051705	0.281562	-0.565046	-0.234706	-0.739161
18072	9.753266	1.215878	2.575877	-0.554766	-0.105098	0.153122	-0.746637	0.108024	0.052617	0.275557	-0.569973	-0.227580	-0.739870
18073	9.714878	1.157755	2.518582	-0.557855	-0.047890	0.204031	-0.744967	0.115237	0.050281	0.270453	-0.574427	-0.219526	-0.740741
18074	9.339548	1.231899	2.402267	-0.559147	0.003838	0.258483	-0.744448	0.126697	0.047012	0.266382	-0.578107	-0.210485	-0.741977
18075	9.130479	1.125819	2.234577	-0.548614	0.046402	0.325529	-0.741378	0.138444	0.040622	0.263497	-0.581482	-0.200661	-0.743091
18076	9.205865	1.214584	2.204488	-0.551921	0.080316	0.364235	-0.739021	0.151758	0.031291	0.261331	-0.584286	-0.190050	-0.744444
18077	9.687362	1.142217	2.325475	-0.541588	0.126943	0.388922	-0.735688	0.168748	0.020863	0.259674	-0.586511	-0.179180	-0.745968
18078	10.215584	1.019893	2.620942	-0.541290	0.168177	0.417059	-0.733327	0.181646	0.008988	0.258675	-0.587990	-0.167603	-0.747840
18079	10.078699	0.726391	2.701728	-0.554606	0.215110	0.411238	-0.729411	0.195966	-0.006693	0.257391	-0.588861	-0.155826	-0.750140
18080	9.660706	0.783206	2.476922	-0.546529	0.160458	0.468218	-0.725779	0.210572	-0.022933	0.257008	-0.590468	-0.143561	-0.751455
18081	9.022078	0.539192	2.236436	-0.550291	0.111569	0.487785	-0.720029	0.226734	-0.041148	0.256492	-0.592912	-0.131491	-0.751916
18082	8.877655	0.474335	2.155193	-0.534600	0.041906	0.410515	-0.716108	0.238917	-0.051773	0.254981	-0.595915	-0.120658	-0.751872
18083	9.379117	0.381919	2.182134	-0.556666	-0.008534	0.426579	-0.711048	0.249541	-0.061858	0.253046	-0.599862	-0.109857	-0.751042
18084	9.636636	0.155428	2.167402	-0.553650	-0.023249	0.262187	-0.708818	0.258743	-0.067422	0.248857	-0.603463	-0.100818	-0.750825
18085	9.482402	0.059245	2.091355	-0.558587	0.028579	0.309541	-0.704873	0.264696	-0.075008	0.245104	-0.606448	-0.091238	-0.750880
18086	9.545860	0.155244	2.046702	-0.553790	-0.041130	0.246359	-0.702073	0.273478	-0.082274	0.240594	-0.610157	-0.082454	-0.750349
18087	9.278511	-0.074296	2.175278	-0.560925	0.015372	0.174182	-0.699959	0.276312	-0.085929	0.234643	-0.612973	-0.074595	-0.750761
18088	8.998711	-0.473144	2.271929	-0.546371	0.002531	0.185819	-0.698138	0.281838	-0.090964	0.229337	-0.615757	-0.066431	-0.750889
18089	9.549616	-0.788380	2.661345	-0.542953	-0.075737	0.274857	-0.693771	0.288207	-0.096574	0.224922	-0.619838	-0.058034	-0.749561
18090	10.016267	-0.887026	2.816476	-0.562796	-0.055904	0.288733	-0.691102	0.293584	-0.099924	0.220824	-0.623567	-0.048610	-0.748357
18091	9.814577	-0.479325	2.877441	-0.563122	-0.064367	0.227749	-0.689712	0.300092	-0.102406	0.215389	-0.627345	-0.040469	-0.747267
18092	9.451138	-0.269356	2.849003	-0.552181	-0.049949	0.218011	-0.686903	0.306033	-0.105611	0.210318	-0.630726	-0.032051	-0.746274
18093	8.963770	-0.460352	2.735796	-0.554055	-0.040492	0.162965	-0.683522	0.310273	-0.107709	0.203967	-0.633883	-0.024799	-0.745637
18094	9.021234	-0.600949	2.727622	-0.548944	-0.063346	0.097696	-0.682690	0.314658	-0.109080	0.197092	-0.637243	-0.017996	-0.744817
18095	9.387304	-0.689898	2.786120	-0.556412	-0.070079	0.053479	-0.681840	0.314370	-0.108102	0.188997	-0.640618	-0.012250	-0.744137
18096	9.421810	-0.748875	2.665909	-0.563625	-0.044456	0.014318	-0.682678	0.311829	-0.108545	0.180651	-0.643582	-0.006218	-0.743726
18097	9.350718	-0.424638	2.652719	-0.543431	0.042688	-0.067340	-0.681550	0.312097	-0.104883	0.170873	-0.645017	-0.001843	-0.744817
18098	9.142990	-0.476527	2.648744	-0.552331	0.130198	-0.177726	-0.683381	0.310124	-0.105454	0.159785	-0.645160	0.002164	-0.747149
18099	9.183899	-0.651233	2.580561	-0.546826	0.175930	-0.255801	-0.685337	0.304481	-0.107755	0.147086	-0.644377	0.004570	-0.750415
18100	9.493609	-0.651870	2.790386	-0.570038	0.253620	-0.263574	-0.687854	0.297423	-0.109080	0.134429	-0.642499	0.008110	-0.754359
18101	10.474845	-0.538889	3.292855	-0.542034	0.242631	-0.247064	-0.691785	0.290517	-0.112507	0.121855	-0.640402	0.010720	-0.758236
18102	10.220690	0.290451	3.474841	-0.546560	0.275165	-0.256117	-0.692884	0.283752	-0.117790	0.109563	-0.637888	0.014051	-0.762166
18103	9.996367	0.352841	3.177219	-0.566841	0.199243	-0.220526	-0.695268	0.279679	-0.124163	0.097014	-0.636200	0.017224	-0.765206
18104	9.351500	0.316544	2.907842	-0.545515	0.227407	-0.165726	-0.696091	0.274178	-0.127177	0.086095	-0.634160	0.021575	-0.768090
18105	8.818324	0.361426	2.591497	-0.552387	0.150194	-0.197267	-0.698335	0.269667	-0.129464	0.074050	-0.632940	0.024702	-0.770256
18106	8.540134	0.434474	2.397737	-0.538456	0.027247	-0.161002	-0.699444	0.264156	-0.129372	0.063367	-0.633770	0.028685	-0.770388
18107	9.037932	0.508415	2.355165	-0.555461	-0.089980	-0.133828	-0.702550	0.260746	-0.122048	0.052332	-0.636004	0.032298	-0.769232
18108	9.273218	0.741614	2.006692	-0.559592	-0.187459	-0.106644	-0.703117	0.259593	-0.115001	0.042331	-0.639947	0.037045	-0.766357
18109	9.861713	0.869136	2.120472	-0.550831	-0.217872	-0.127455	-0.706229	0.256740	-0.104849	0.031462	-0.643935	0.040501	-0.763359
18110	10.323993	0.840454	2.250663	-0.557759	-0.138197	-0.161557	-0.708190	0.250645	-0.098691	0.020589	-0.646966	0.044535	-0.760939
18111	10.041977	0.749339	2.469540	-0.554972	0.014803	-0.150159	-0.711286	0.245839	-0.096460	0.009056	-0.647202	0.047840	-0.760762
18112	9.104257	0.775675	2.644487	-0.572223	0.090148	-0.018325	-0.709864	0.244851	-0.097892	-0.000037	-0.646436	0.054018	-0.761053
18113	8.602857	0.938344	2.643343	-0.542004	0.032206	-0.107930	-0.710983	0.242319	-0.101014	-0.010805	-0.646161	0.057649	-0.760944
18114	8.704797	1.077845	2.636817	-0.540888	-0.090527	-0.084124	-0.711108	0.238361	-0.100772	-0.020286	-0.648046	0.062518	-0.758760
18115	9.473080	1.421457	2.702031	-0.561561	-0.197722	-0.064047	-0.712223	0.233832	-0.098554	-0.030418	-0.650984	0.067038	-0.755513
18116	9.762333	1.308416	2.695656	-0.541381	-0.164412	-0.068394	-0.713639	0.233258	-0.094881	-0.039571	-0.653794	0.072136	-0.752187
18117	9.454050	1.164384	2.543022	-0.546256	-0.120026	0.002858	-0.713919	0.232121	-0.092774	-0.048653	-0.655253	0.077206	-0.749877
18118	9.261127	1.029716	2.457790	-0.553159	-0.082417	0.029033	-0.713496	0.231398	-0.088129	-0.056607	-0.656512	0.083674	-0.747520
18119	9.222466	1.146358	2.519368	-0.542831	-0.052317	0.082051	-0.713647	0.233659	-0.087963	-0.064595	-0.656638	0.089631	-0.746070
18120	9.155889	1.359305	2.492916	-0.552720	-0.045293	0.107562	-0.712809	0.236057	-0.086816	-0.071417	-0.657058	0.097070	-0.744145
18121	9.296039	1.401923	2.492253	-0.541861	-0.056244	0.119291	-0.713531	0.239453	-0.087480	-0.078865	-0.656991	0.103462	-0.742589
18122	9.649263	1.148834	2.571932	-0.552418	0.003398	0.108221	-0.710705	0.240719	-0.087630	-0.085756	-0.656543	0.110812	-0.741160
18123	9.395179	0.995822	2.583646	-0.559645	0.110825	0.183483	-0.709028	0.246380	-0.090546	-0.092860	-0.653634	0.117991	-0.741767
18124	9.625775	0.893438	2.676305	-0.551193	0.117353	0.256112	-0.706926	0.252616	-0.096987	-0.097767	-0.651008	0.127043	-0.741950
18125	10.660107	0.705479	3.034657	-0.560755	0.045331	0.266344	-0.703697	0.260117	-0.101871	-0.103481	-0.648669	0.135401	-0.741746
18126	10.161767	0.258644	2.967816	-0.515974	0.068397	0.274532	-0.701034	0.267625	-0.108443	-0.107507	-0.646645	0.144239	-0.741274
18127	9.106236	0.199044	2.423771	-0.551329	0.057663	0.272217	-0.696395	0.276254	-0.113609	-0.113007	-0.643942	0.152479	-0.741160
18128	8.816427	0.296045	2.183846	-0.544430	0.007410	0.244263	-0.694717	0.281055	-0.113148	-0.117633	-0.642707	0.161458	-0.739609
18129	8.898440	0.121020	2.105946	-0.546828	-0.060503	0.184495	-0.692060	0.288827	-0.114075	-0.123972	-0.641876	0.168756	-0.737664
18130	9.477471	0.061783	2.105832	-0.560181	-0.120965	0.110511	-0.691511	0.292496	-0.112771	-0.130320	-0.642795	0.176531	-0.733940
18131	9.750678	0.037856	2.033239	-0.565598	-0.102660	0.085622	-0.689963	0.294036	-0.109099	-0.138192	-0.642704	0.182926	-0.731008
18132	9.700238	0.037977	2.001891	-0.534669	-0.083683	0.062858	-0.689263	0.295583	-0.107113	-0.145009	-0.643165	0.189586	-0.727577
18133	9.446150	-0.109706	1.706653	-0.547311	-0.060720	0.018280	-0.688710	0.297974	-0.103988	-0.153754	-0.642597	0.194722	-0.724922
18134	9.355320	-0.311058	1.496372	-0.547384	-0.069499	-0.008240	-0.690127	0.297684	-0.100876	-0.161785	-0.642936	0.200582	-0.721267
18135	9.638407	-0.454495	1.647415	-0.560165	-0.102254	0.036075	-0.688439	0.299508	-0.097767	-0.170215	-0.642682	0.206276	-0.717940
18136	9.552021	-0.519809	1.551601	-0.578361	-0.114839	0.041226	-0.687884	0.301762	-0.095772	-0.177704	-0.643210	0.213330	-0.713578
18137	9.765763	-0.728308	1.278164	-0.542272	-0.185584	0.077498	-0.687041	0.303028	-0.094637	-0.184877	-0.643864	0.219612	-0.709247
18138	10.116814	-0.727031	1.449249	-0.558170	-0.127278	0.117712	-0.687483	0.306268	-0.090790	-0.190927	-0.644151	0.227358	-0.704929
18139	10.154666	-0.498775	1.656884	-0.554103	-0.041648	0.111952	-0.684387	0.310787	-0.091613	-0.198328	-0.642410	0.233713	-0.702392
18140	9.893353	-0.215388	1.876387	-0.538487	0.005214	0.099435	-0.684390	0.311637	-0.092169	-0.204942	-0.640848	0.240395	-0.699660
18141	9.510991	-0.299422	1.967246	-0.548457	0.032674	0.051286	-0.683552	0.314467	-0.093556	-0.213415	-0.638205	0.245569	-0.697743
18142	9.119877	-0.403522	1.932684	-0.546772	0.032167	0.001677	-0.683554	0.314890	-0.093129	-0.221581	-0.636564	0.250965	-0.694770
18143	9.181700	-0.577709	1.968376	-0.530644	-0.024964	0.034052	-0.683420	0.316153	-0.090577	-0.229704	-0.634704	0.255909	-0.692025
18144	9.594882	-0.881778	2.072708	-0.552533	-0.041029	0.032166	-0.682576	0.316995	-0.089164	-0.237096	-0.633755	0.262056	-0.688089
18145	9.662187	-0.855315	2.120652	-0.559942	-0.060792	0.030447	-0.683156	0.319098	-0.083494	-0.245357	-0.632091	0.267517	-0.684614
18146	9.659885	-0.750671	1.846426	-0.552795	-0.060410	-0.013678	-0.682595	0.319218	-0.077572	-0.253219	-0.631503	0.273132	-0.680061
18147	9.524734	-0.712980	1.553793	-0.559907	0.027275	-0.141697	-0.682874	0.317225	-0.073217	-0.264200	-0.629389	0.275961	-0.676693
18148	9.503086	-0.693509	1.553605	-0.537730	0.121402	-0.200403	-0.685411	0.314113	-0.070832	-0.275334	-0.627259	0.278018	-0.673382
18149	9.655285	-0.775067	1.805624	-0.553434	0.244212	-0.222564	-0.686522	0.309026	-0.070453	-0.288392	-0.622464	0.278544	-0.672148
18150	9.705065	-0.816342	2.211986	-0.543736	0.376054	-0.262199	-0.689467	0.303102	-0.072609	-0.301745	-0.616987	0.278389	-0.671399
18151	10.536355	-0.580956	2.812364	-0.562363	0.278084	-0.169641	-0.692699	0.297743	-0.074192	-0.314224	-0.611074	0.279451	-0.670641
18152	10.496154	-0.113971	3.239755	-0.546630	0.301287	-0.351804	-0.694072	0.288139	-0.075834	-0.328272	-0.606839	0.278600	-0.668106
18153	9.370560	-0.255497	2.665304	-0.534758	0.268404	-0.321606	-0.696305	0.281226	-0.078429	-0.342243	-0.601751	0.277425	-0.666183
18154	8.778921	0.018067	2.527721	-0.555863	0.206749	-0.273783	-0.697829	0.274030	-0.081314	-0.354695	-0.598017	0.278180	-0.662709
18155	8.797698	0.115346	2.642601	-0.545623	0.151611	-0.358239	-0.702188	0.266971	-0.080931	-0.368464	-0.594326	0.277477	-0.658800
18156	9.281323	0.373371	2.648740	-0.546339	0.050866	-0.368113	-0.706104	0.255380	-0.078342	-0.381040	-0.592993	0.278021	-0.652589
18157	9.507963	0.469098	2.724695	-0.553611	0.060003	-0.375276	-0.710026	0.244918	-0.075317	-0.394442	-0.590259	0.277846	-0.647156
18158	9.397296	0.503449	2.695462	-0.555467	0.019810	-0.314912	-0.712969	0.237279	-0.071565	-0.406109	-0.588714	0.279294	-0.640691
18159	9.267548	0.498949	2.618359	-0.537549	-0.034525	-0.294930	-0.714069	0.229073	-0.068681	-0.417573	-0.586628	0.280591	-0.634641
18160	9.185965	0.545141	2.579289	-0.546976	-0.110492	-0.259198	-0.717002	0.218597	-0.062137	-0.427556	-0.586285	0.283582	-0.626935
18161	9.124478	0.561478	2.424535	-0.563531	-0.151924	-0.252063	-0.721226	0.212376	-0.058784	-0.437928	-0.585003	0.286682	-0.619520
18162	9.569047	0.645558	2.403670	-0.556306	-0.162859	-0.235885	-0.723465	0.205007	-0.051648	-0.447278	-0.584893	0.290435	-0.611138
18163	9.600889	0.688618	2.364483	-0.553904	-0.116831	-0.145892	-0.723871	0.199762	-0.047045	-0.456237	-0.582454	0.294332	-0.604950
18164	9.453523	0.721177	2.398148	-0.566269	-0.082954	-0.102041	-0.723583	0.197768	-0.042695	-0.464402	-0.580322	0.298979	-0.598472
18165	9.368821	0.612804	2.375306	-0.549786	-0.090672	-0.055830	-0.725843	0.195783	-0.039312	-0.472196	-0.576911	0.303633	-0.593306
18166	9.407619	0.719080	2.403065	-0.562600	-0.110554	-0.041683	-0.726677	0.191676	-0.036527	-0.479303	-0.574628	0.309133	-0.586948
18167	9.415663	0.771714	2.325140	-0.542621	-0.112453	-0.040541	-0.725264	0.191804	-0.033433	-0.486521	-0.571311	0.314080	-0.581597
18168	9.647491	0.784693	2.315019	-0.550851	-0.125088	-0.030779	-0.727667	0.190387	-0.030749	-0.493151	-0.569098	0.319646	-0.575113
18169	9.585581	0.828041	2.227625	-0.549798	-0.110808	-0.016703	-0.726392	0.189238	-0.026256	-0.500005	-0.565413	0.324923	-0.569849
18170	9.528553	0.905254	2.149513	-0.560990	-0.137432	-0.055593	-0.726683	0.190215	-0.022152	-0.506819	-0.563260	0.330386	-0.562776
18171	9.198001	1.239856	1.986734	-0.541003	-0.137595	-0.050067	-0.726669	0.186242	-0.017821	-0.513600	-0.560063	0.335438	-0.556800
18172	9.336120	1.600233	1.779544	-0.548833	-0.170873	-0.147180	-0.728078	0.183398	-0.011632	-0.520931	-0.558873	0.340009	-0.548349
18173	9.766289	1.577673	1.697060	-0.574549	-0.182748	-0.209244	-0.728066	0.178989	-0.003637	-0.529346	-0.556774	0.344083	-0.539817
18174	10.115973	1.197030	1.860327	-0.558608	-0.117240	-0.186444	-0.730308	0.172329	0.002800	-0.537416	-0.554991	0.347661	-0.531320
18175	9.851966	0.854727	2.125479	-0.533996	-0.007393	-0.098477	-0.730575	0.168222	0.005298	-0.545195	-0.550532	0.350631	-0.526056
18176	9.288456	0.949392	2.009186	-0.537864	0.020112	0.042753	-0.731700	0.166242	0.006415	-0.551433	-0.545776	0.354969	-0.521582
18177	9.216796	1.203789	2.035441	-0.540019	-0.034033	0.053693	-0.730012	0.168928	0.005019	-0.557315	-0.540354	0.359956	-0.517541
18178	9.304825	1.231403	1.902109	-0.547316	-0.025616	0.025275	-0.730155	0.169496	0.004462	-0.563388	-0.535985	0.364646	-0.512198
18179	9.606021	1.421894	1.747342	-0.552771	-0.037487	0.051032	-0.729038	0.173026	0.005055	-0.569232	-0.530387	0.369752	-0.507886
18180	10.183908	1.353890	1.889899	-0.569244	-0.060927	0.067894	-0.729755	0.175292	0.004097	-0.574711	-0.525700	0.375452	-0.502377
18181	9.775415	1.459253	1.708035	-0.548999	0.004262	0.018129	-0.730187	0.176850	0.003693	-0.580969	-0.519898	0.379669	-0.498028
18182	9.582866	1.186099	1.508357	-0.552188	0.030750	0.076251	-0.728495	0.178974	0.001163	-0.586746	-0.514307	0.384152	-0.493604
18183	9.606629	0.703347	1.634537	-0.533545	0.084459	0.102615	-0.728220	0.181384	-0.001071	-0.592418	-0.507182	0.388139	-0.491076
18184	9.620572	0.640184	1.983195	-0.573234	0.155202	0.069847	-0.727383	0.185500	-0.006678	-0.599297	-0.500058	0.391226	-0.487572
18185	9.672859	0.870811	2.198034	-0.555164	0.157931	0.058572	-0.725972	0.187923	-0.013435	-0.605996	-0.492200	0.394078	-0.484986
18186	9.403007	1.012747	2.206476	-0.548326	0.055487	0.122053	-0.725135	0.192187	-0.021015	-0.611192	-0.485817	0.398566	-0.481218
18187	9.395761	1.209638	1.991639	-0.559394	0.074347	0.036916	-0.725432	0.196157	-0.024357	-0.617295	-0.478821	0.402230	-0.477377
18188	9.515141	0.899627	2.009438	-0.539524	0.045365	0.043503	-0.723595	0.197435	-0.027462	-0.622944	-0.473167	0.405925	-0.472523
18189	9.486255	0.890051	1.995085	-0.554094	0.038215	0.044255	-0.723598	0.198572	-0.029425	-0.628443	-0.466458	0.410023	-0.468356
18190	9.476573	0.882862	1.995178	-0.548999	-0.011221	0.028692	-0.723892	0.201119	-0.029960	-0.633719	-0.461242	0.414305	-0.462610
18191	9.573181	0.850684	1.971243	-0.552635	-0.004757	0.014472	-0.724462	0.202254	-0.030790	-0.638934	-0.455144	0.418619	-0.457564
18192	9.519938	0.792956	1.962293	-0.546112	0.011277	0.030355	-0.724176	0.201689	-0.031221	-0.644214	-0.449649	0.422524	-0.451970
18193	9.539274	0.623114	1.877169	-0.576043	-0.003247	0.057504	-0.722633	0.204936	-0.030917	-0.649058	-0.442821	0.427385	-0.447186
18194	9.559274	0.546800	2.061646	-0.552241	0.016229	0.082419	-0.722221	0.208191	-0.032297	-0.653823	-0.436669	0.431664	-0.442156
18195	9.551683	0.593191	2.128800	-0.541146	0.032079	0.116953	-0.719687	0.211580	-0.032845	-0.657940	-0.429413	0.436237	-0.438655
18196	9.562772	0.494516	2.207213	-0.548467	0.028601	0.106259	-0.718426	0.214689	-0.033387	-0.662425	-0.422911	0.440451	-0.433984
18197	9.533459	0.402863	2.208275	-0.572208	0.007107	0.103442	-0.718578	0.217523	-0.035472	-0.666516	-0.415522	0.445464	-0.429721
18198	9.584500	0.387708	2.155214	-0.552227	0.010712	0.093933	-0.717599	0.220491	-0.036013	-0.670835	-0.409151	0.449761	-0.424607
18199	9.599286	0.300096	2.074012	-0.530392	0.019747	0.079975	-0.716764	0.224171	-0.037815	-0.674703	-0.402375	0.454011	-0.420410
18200	9.536099	0.215997	2.089533	-0.539448	0.030736	0.063853	-0.716490	0.226433	-0.038216	-0.679212	-0.396202	0.457605	-0.415081
18201	9.589174	0.278711	2.122593	-0.555860	0.023614	0.063722	-0.715650	0.228407	-0.037214	-0.683270	-0.389153	0.461843	-0.410370
18202	9.535917	0.276751	2.142018	-0.559463	0.034532	0.052985	-0.715086	0.229260	-0.039044	-0.687913	-0.382701	0.465379	-0.404646
18203	9.523477	0.238342	2.171461	-0.541339	0.029068	0.049684	-0.714248	0.232232	-0.040571	-0.691836	-0.375893	0.469265	-0.399822
18204	9.569060	0.264942	2.219433	-0.566925	0.024078	0.017578	-0.715531	0.234215	-0.041105	-0.696568	-0.369676	0.472646	-0.393368
18205	9.521042	0.291709	2.199866	-0.539672	0.033099	0.001913	-0.714255	0.234217	-0.042525	-0.700715	-0.363271	0.476051	-0.387826
18206	9.494324	0.296862	2.224009	-0.548894	0.017018	-0.008718	-0.714251	0.233657	-0.044224	-0.705294	-0.357536	0.479103	-0.381036
18207	9.554682	0.277071	2.212067	-0.547042	0.024256	-0.012269	-0.714531	0.233094	-0.044792	-0.709338	-0.351196	0.482526	-0.375060
18208	9.554378	0.340349	2.281439	-0.556094	0.038811	-0.023075	-0.715243	0.234087	-0.045199	-0.714127	-0.345261	0.485126	-0.368064
18209	9.525717	0.320892	2.233365	-0.548927	0.017094	-0.016671	-0.714105	0.233243	-0.047192	-0.717963	-0.338952	0.488568	-0.361858
18210	9.467602	0.379595	2.285950	-0.541779	0.000844	-0.017379	-0.713820	0.232674	-0.046495	-0.722081	-0.333376	0.491549	-0.354738
18211	9.535722	0.412667	2.232327	-0.549141	-0.008007	-0.029775	-0.714668	0.232681	-0.048040	-0.725585	-0.327345	0.495195	-0.348072
18212	9.598311	0.458464	2.275229	-0.545447	0.002763	-0.026243	-0.715943	0.232394	-0.045776	-0.729647	-0.321726	0.498015	-0.340718
18213	9.494933	0.456366	2.222229	-0.528100	0.006129	-0.010156	-0.715370	0.230984	-0.047347	-0.732842	-0.315686	0.501365	-0.334541
18214	9.516633	0.514429	2.252966	-0.553592	-0.002788	-0.006851	-0.716360	0.230990	-0.048468	-0.736609	-0.309730	0.504346	-0.327277
18215	9.497624	0.528853	2.221416	-0.539901	0.010717	-0.012967	-0.715935	0.230990	-0.048754	-0.739769	-0.303498	0.507615	-0.320872
18216	9.579517	0.475137	2.217073	-0.531782	-0.004719	-0.003036	-0.715362	0.229576	-0.049055	-0.743197	-0.297779	0.510406	-0.313801
18217	9.512244	0.555315	2.216268	-0.564545	-0.019080	0.007281	-0.715081	0.230429	-0.050600	-0.745895	-0.291148	0.514314	-0.307171
18218	9.575268	0.547425	2.177608	-0.545422	-0.008286	0.000375	-0.715508	0.230280	-0.047918	-0.749184	-0.285160	0.517163	-0.299917
18219	9.570029	0.528396	2.221324	-0.549985	-0.008219	-0.004992	-0.716637	0.229862	-0.049042	-0.751802	-0.278793	0.520662	-0.293222
18220	9.522469	0.586306	2.157913	-0.559948	-0.007328	0.001079	-0.715221	0.230003	-0.049898	-0.755011	-0.272521	0.523479	-0.285762
18221	9.532422	0.605396	2.128689	-0.536368	-0.015579	0.004950	-0.715222	0.229426	-0.046377	-0.757242	-0.266290	0.526980	-0.279226
18222	9.557027	0.590317	2.061163	-0.540021	-0.015468	-0.004818	-0.714939	0.229857	-0.048773	-0.760126	-0.260378	0.529670	-0.271775
18223	9.573723	0.612189	2.097144	-0.556300	0.002712	-0.013962	-0.715083	0.230423	-0.048766	-0.762582	-0.253943	0.532814	-0.264748
18224	9.551617	0.619912	2.150250	-0.548928	0.010604	0.005532	-0.713669	0.230842	-0.048209	-0.765568	-0.247598	0.535098	-0.257432
18225	9.531730	0.572019	2.201557	-0.560759	0.009802	0.000078	-0.714805	0.231840	-0.049882	-0.767869	-0.240899	0.538131	-0.250517
18226	9.563182	0.542668	2.177678	-0.532671	-0.002943	0.000489	-0.715087	0.231557	-0.049601	-0.770491	-0.234882	0.540409	-0.243173
18227	9.551080	0.494288	2.158902	-0.545371	-0.002901	0.002101	-0.715086	0.231271	-0.048757	-0.772400	-0.228454	0.543474	-0.236312
18228	9.575006	0.528244	2.201988	-0.563495	0.004364	0.005391	-0.714381	0.231977	-0.048896	-0.775053	-0.221833	0.545698	-0.228685
18229	9.507945	0.516129	2.129718	-0.538125	-0.002874	-0.004896	-0.713952	0.231130	-0.049614	-0.776788	-0.215588	0.548602	-0.221716
18230	9.594521	0.537652	2.180108	-0.548996	-0.002934	0.008265	-0.715377	0.233110	-0.048877	-0.779117	-0.209154	0.550770	-0.214204
18231	9.580248	0.508483	2.139373	-0.570797	0.002704	-0.006183	-0.714666	0.232261	-0.049173	-0.780881	-0.202387	0.553622	-0.206801
18232	9.541668	0.518394	2.139314	-0.556181	0.006982	0.010763	-0.715233	0.232832	-0.050433	-0.783166	-0.195735	0.555557	-0.199237
18233	9.546558	0.508702	2.124933	-0.557132	0.002564	0.003693	-0.713686	0.233033	-0.049581	-0.784653	-0.189070	0.558287	-0.192063
18234	9.570751	0.484260	2.105842	-0.558057	0.000801	0.000157	-0.715247	0.233885	-0.049560	-0.786743	-0.182496	0.560167	-0.184238
18235	9.580050	0.465094	2.142291	-0.554356	0.015247	-0.005199	-0.716376	0.232900	-0.050126	-0.788219	-0.175927	0.562545	-0.176930
18236	9.570451	0.484504	2.144503	-0.545186	0.025033	0.003695	-0.714262	0.235299	-0.050400	-0.790350	-0.169398	0.563891	-0.169346
18237	9.555709	0.446019	2.159451	-0.537904	0.027714	0.001986	-0.714968	0.235019	-0.050679	-0.791717	-0.162963	0.565934	-0.162314
18238	9.521952	0.450969	2.159424	-0.548863	0.016901	0.005466	-0.714677	0.235091	-0.050131	-0.793596	-0.156355	0.567311	-0.154649
18239	9.531363	0.431711	2.181375	-0.564255	0.026000	0.003459	-0.714673	0.234531	-0.051689	-0.794854	-0.149492	0.569360	-0.147271
18240	9.574974	0.450695	2.169022	-0.563411	0.017008	0.001767	-0.712276	0.236501	-0.050699	-0.796613	-0.142669	0.570646	-0.139343
18241	9.543841	0.465241	2.144737	-0.548841	0.018674	0.009001	-0.714396	0.235945	-0.052099	-0.797553	-0.136012	0.572667	-0.132145
18242	9.483326	0.448796	2.159500	-0.541685	0.009782	-0.008569	-0.714105	0.234395	-0.053529	-0.799023	-0.129652	0.573861	-0.124244
18243	9.526087	0.407864	2.227561	-0.539016	0.000744	-0.006713	-0.714112	0.236234	-0.054074	-0.799608	-0.123382	0.575987	-0.116804
18244	9.574732	0.416952	2.183898	-0.549071	-0.008178	-0.010301	-0.714680	0.236230	-0.052376	-0.800723	-0.116948	0.577362	-0.108712
18245	9.565001	0.436469	2.203025	-0.557177	0.003565	-0.009583	-0.713406	0.236227	-0.052527	-0.801223	-0.110421	0.579356	-0.100969
18246	9.507210	0.422181	2.179097	-0.557172	0.007235	-0.017580	-0.714810	0.233975	-0.054374	-0.802371	-0.103893	0.580361	-0.092672
18247	9.560492	0.465333	2.176128	-0.538091	0.011689	-0.020906	-0.714675	0.235244	-0.053515	-0.802776	-0.097796	0.582041	-0.084935
18248	9.560266	0.460667	2.202761	-0.550788	0.013518	-0.017529	-0.714526	0.233691	-0.054238	-0.803809	-0.091345	0.582807	-0.076700
18249	9.531157	0.412484	2.198505	-0.559857	0.017208	-0.022978	-0.715370	0.232421	-0.054245	-0.804154	-0.084921	0.584306	-0.068641
18250	9.536156	0.465734	2.200338	-0.550806	0.013597	-0.024621	-0.715238	0.232629	-0.054512	-0.805019	-0.078542	0.584930	-0.060269
18251	9.545781	0.487515	2.214581	-0.542602	0.013463	-0.013904	-0.714395	0.234327	-0.055489	-0.805112	-0.072306	0.586353	-0.052508
18252	9.535819	0.461159	2.241469	-0.552630	0.009944	-0.018430	-0.714674	0.233765	-0.056480	-0.805753	-0.065821	0.586921	-0.044189
18253	9.536173	0.494811	2.212095	-0.529055	0.000784	-0.013669	-0.715092	0.231925	-0.055509	-0.805517	-0.059824	0.588412	-0.036536
18254	9.536435	0.513992	2.187716	-0.552668	0.010053	-0.029922	-0.715236	0.232349	-0.055503	-0.805994	-0.053471	0.588838	-0.028015
18255	9.541298	0.533326	2.192327	-0.541826	-0.002676	-0.022637	-0.714675	0.233762	-0.055492	-0.805575	-0.047391	0.590255	-0.020029
18256	9.555706	0.509052	2.190162	-0.549048	0.004575	-0.023650	-0.715787	0.229103	-0.056944	-0.805804	-0.041024	0.590645	-0.011633
18257	9.555836	0.538038	2.187422	-0.547256	0.004624	-0.029818	-0.715224	0.229805	-0.055812	-0.805311	-0.034955	0.591811	-0.003443
18258	9.560624	0.547735	2.196973	-0.539977	0.010044	-0.035072	-0.716218	0.230231	-0.055659	-0.805424	-0.028870	0.591974	0.005035
18259	9.483389	0.591861	2.218333	-0.543681	-0.002600	-0.030626	-0.714940	0.229666	-0.056804	-0.804679	-0.022887	0.593121	0.013226
18260	9.546291	0.576797	2.191835	-0.543688	-0.004395	-0.030603	-0.717202	0.228821	-0.056230	-0.804449	-0.016691	0.593391	0.021688
18261	9.556061	0.528158	2.153701	-0.560093	-0.015119	-0.031616	-0.716915	0.227686	-0.055257	-0.803392	-0.010470	0.594596	0.030118
18262	9.590033	0.615069	2.172018	-0.538222	-0.004469	-0.024331	-0.717200	0.227681	-0.053420	-0.802987	-0.004295	0.594741	0.038416
18263	9.503401	0.583894	2.124152	-0.552745	-0.002560	-0.029840	-0.715070	0.226546	-0.053731	-0.801909	0.001798	0.595612	0.046746
18264	9.517553	0.591343	2.169963	-0.563692	-0.011565	-0.024603	-0.717055	0.227117	-0.053992	-0.801242	0.008378	0.595716	0.055348
18265	9.551622	0.619993	2.147850	-0.552730	0.002869	-0.031629	-0.717334	0.226271	-0.054422	-0.800054	0.014418	0.596360	0.063723
18266	9.543745	0.601163	2.220564	-0.567252	-0.000783	-0.019399	-0.717052	0.226123	-0.052591	-0.799339	0.021094	0.596145	0.072279
18267	9.531440	0.555285	2.230742	-0.543586	0.011777	-0.028045	-0.717181	0.225064	-0.051205	-0.798097	0.026995	0.596516	0.080501
18268	9.514835	0.562428	2.196854	-0.552735	-0.002643	-0.022757	-0.718023	0.223370	-0.051216	-0.797183	0.033390	0.596218	0.088924
18269	9.521945	0.567338	2.216121	-0.545487	-0.004472	-0.023544	-0.718306	0.223660	-0.053186	-0.795592	0.039380	0.596704	0.097093
18270	9.551018	0.596156	2.215760	-0.557304	-0.002568	-0.028108	-0.717591	0.221672	-0.050955	-0.794489	0.045766	0.596265	0.105642
18271	9.550961	0.610748	2.230097	-0.541858	0.002828	-0.035036	-0.717882	0.223655	-0.052060	-0.792802	0.051522	0.596510	0.113957
18272	9.536588	0.622959	2.220331	-0.539914	0.020823	-0.031596	-0.719019	0.222164	-0.051206	-0.791814	0.057520	0.595609	0.122360
18273	9.512443	0.640089	2.229838	-0.552645	0.019079	-0.031737	-0.719298	0.221462	-0.052481	-0.790157	0.063423	0.595424	0.130764
18274	9.517195	0.640120	2.239497	-0.538135	0.013572	-0.027995	-0.718727	0.220182	-0.050665	-0.788924	0.069432	0.594508	0.139059
18275	9.536163	0.659667	2.292416	-0.534543	0.011802	-0.033246	-0.717309	0.219613	-0.050823	-0.787044	0.075023	0.594348	0.147254
18276	9.492851	0.664683	2.277919	-0.574326	0.033483	-0.019697	-0.720986	0.218776	-0.051650	-0.785848	0.081618	0.592867	0.155852
18277	9.512214	0.698457	2.287182	-0.549010	0.011677	-0.012182	-0.721265	0.217932	-0.052644	-0.783848	0.087660	0.592489	0.163873
18278	9.503328	0.702741	2.190487	-0.553492	0.017075	-0.008726	-0.720986	0.218635	-0.051792	-0.782351	0.094082	0.591179	0.171996
18279	9.483159	0.674472	2.287489	-0.561810	-0.002682	-0.012253	-0.721268	0.218638	-0.052354	-0.779997	0.100342	0.590839	0.180125
18280	9.538931	0.698152	2.265402	-0.559967	-0.000929	-0.006919	-0.720986	0.218779	-0.052355	-0.778107	0.106919	0.589650	0.188229
18281	9.507650	0.688576	2.248635	-0.549001	0.008009	-0.005083	-0.719857	0.219480	-0.051510	-0.775771	0.112991	0.589032	0.196096
18282	9.473928	0.647522	2.220140	-0.534503	-0.004759	0.004001	-0.720555	0.217793	-0.053780	-0.773769	0.119286	0.587847	0.203686
18283	9.512363	0.698335	2.267852	-0.545348	0.004260	0.009138	-0.721411	0.218923	-0.052915	-0.771302	0.125450	0.587132	0.211259
18284	9.533965	0.666780	2.268175	-0.554406	0.011576	0.001911	-0.719442	0.222029	-0.052898	-0.769273	0.131928	0.585494	0.219116
18285	9.497475	0.611485	2.278507	-0.559809	0.020654	-0.003531	-0.719433	0.220049	-0.052918	-0.766752	0.138063	0.584355	0.227067
18286	9.512253	0.664485	2.265813	-0.545348	0.006109	0.003815	-0.720280	0.219630	-0.053763	-0.764527	0.144413	0.582705	0.234730
18287	9.512291	0.659606	2.258618	-0.545293	0.018787	-0.003340	-0.719998	0.219626	-0.052777	-0.761872	0.150298	0.581524	0.242471
18288	9.502395	0.630773	2.275868	-0.568915	0.018921	-0.006277	-0.721128	0.219064	-0.052916	-0.759512	0.156792	0.579466	0.250553
18289	9.559934	0.642842	2.331235	-0.543394	0.036848	-0.008732	-0.720706	0.220200	-0.054882	-0.756893	0.162457	0.577896	0.258372
18290	9.555022	0.650214	2.345659	-0.542384	0.053044	-0.007051	-0.719858	0.220481	-0.054745	-0.754846	0.168324	0.575329	0.266217
18291	9.444228	0.611941	2.297904	-0.530625	0.045832	-0.013972	-0.720701	0.219360	-0.057431	-0.752200	0.173654	0.573574	0.273955
18292	9.386040	0.622217	2.336531	-0.541659	0.027905	-0.019311	-0.720983	0.219363	-0.057993	-0.749645	0.179463	0.571308	0.281838
18293	9.434665	0.665262	2.311821	-0.574603	-0.002419	-0.035417	-0.719989	0.218508	-0.056881	-0.746019	0.185434	0.569969	0.290182
18294	9.511579	0.660185	2.350439	-0.559996	0.011951	-0.037090	-0.719986	0.217947	-0.058157	-0.742942	0.191353	0.567771	0.298425
18295	9.523610	0.631047	2.341082	-0.570926	0.004772	-0.034521	-0.721685	0.217664	-0.056877	-0.739251	0.197192	0.566189	0.306681
18296	9.410245	0.709281	2.369358	-0.531052	-0.009870	-0.031325	-0.721812	0.214416	-0.058039	-0.735907	0.202830	0.564338	0.314360
18297	9.475478	0.667603	2.340738	-0.549266	-0.015118	-0.038574	-0.722379	0.214556	-0.057045	-0.731896	0.208376	0.563057	0.322295
18298	9.523960	0.732581	2.344781	-0.545605	-0.014323	-0.027902	-0.722523	0.214981	-0.057322	-0.728307	0.214244	0.561040	0.330006
