# Supplementary material for: Identification of Haptic Based Guiding Using Hard Reins
Source: PLoS One. 2015 Jul 22;10(7):e0132020. doi: 10.1371/journal.pone.0132020 (PMC4511788; doi:10.1371/journal.pone.0132020)
Supplement: S9 File — (ZIP) [file pone.0132020.s009.zip › Exp2_MotionData2/Subject10/path2/T3/fh3.txt]

// Start Time: 0
// Sample rate: 25.0Hz
// Scenario: 4.9
// Firmware Version: 2.6.1
Counter	Acc_X	Acc_Y	Acc_Z	Gyr_X	Gyr_Y	Gyr_Z	Mag_X	Mag_Y	Mag_Z	Quat_w	Quat_x	Quat_y	Quat_z
17750	0.905545	-9.274891	-3.437720	-0.013319	0.036195	0.017193	0.197526	0.647152	0.118739	0.548008	-0.773518	-0.283847	0.144181
17751	0.795025	-9.201410	-3.286911	0.031468	0.064221	0.010617	0.197927	0.646735	0.118205	0.548801	-0.773405	-0.282945	0.143545
17752	0.871908	-9.250619	-3.451571	-0.043688	0.085190	0.020689	0.197930	0.645627	0.119241	0.548523	-0.774247	-0.281838	0.142239
17753	0.858749	-9.067460	-3.367636	-0.024031	0.106153	0.031522	0.198715	0.646868	0.119634	0.548636	-0.774972	-0.280308	0.140870
17754	1.065668	-9.168139	-3.514783	-0.015071	0.104377	0.031501	0.198975	0.647143	0.120418	0.548874	-0.775608	-0.278740	0.139546
17755	0.944780	-9.188841	-3.513978	0.031395	0.108767	0.045987	0.200298	0.646305	0.121567	0.549819	-0.775803	-0.276803	0.138596
17756	0.939751	-9.213193	-3.624771	0.020733	0.155163	0.046076	0.199768	0.644922	0.124047	0.550850	-0.776266	-0.274325	0.136826
17757	0.655773	-9.080818	-3.534276	0.049277	0.140326	0.059558	0.200306	0.643813	0.123505	0.552195	-0.776416	-0.271775	0.135635
17758	0.805841	-9.024919	-3.748831	-0.067095	0.167357	0.086095	0.201882	0.645326	0.124019	0.551800	-0.778072	-0.268804	0.133661
17759	0.541437	-8.856631	-3.662899	-0.076067	0.195382	0.098580	0.203203	0.643380	0.127512	0.551355	-0.779954	-0.265370	0.131366
17760	0.993569	-9.108529	-3.869179	-0.134976	0.221577	0.078677	0.203717	0.643236	0.132214	0.550186	-0.782429	-0.262087	0.128101
17761	0.762941	-8.943059	-3.831639	-0.186932	0.259187	0.103209	0.206873	0.641692	0.139870	0.548285	-0.785684	-0.258154	0.124260
17762	0.864168	-8.976893	-3.626209	-0.081274	0.251328	0.077474	0.207525	0.640302	0.144949	0.548081	-0.787588	-0.254411	0.120780
17763	1.102787	-9.364732	-3.998043	-0.181377	0.260097	0.064297	0.208045	0.638913	0.149638	0.546318	-0.790529	-0.251046	0.116516
17764	1.201369	-9.093090	-3.796289	-0.206413	0.279268	0.062443	0.208551	0.637105	0.159295	0.544273	-0.793727	-0.247522	0.111790
17765	0.810064	-9.111375	-3.694583	-0.075668	0.296950	0.039780	0.207096	0.634482	0.163740	0.544384	-0.795409	-0.243891	0.107180
17766	0.658281	-9.066524	-3.572588	0.010230	0.321483	0.043190	0.206043	0.633657	0.163747	0.545986	-0.796179	-0.239719	0.102632
17767	0.675005	-9.090789	-3.599449	-0.041779	0.328404	0.071024	0.204564	0.635046	0.168494	0.546688	-0.797640	-0.235140	0.098044
17768	0.690982	-8.883945	-3.561157	-0.040998	0.314339	0.092164	0.207211	0.633786	0.169881	0.547295	-0.799121	-0.230345	0.093887
17769	0.985999	-8.826134	-3.567845	-0.054594	0.307163	0.128971	0.205878	0.632406	0.175121	0.547540	-0.800877	-0.225072	0.090213
17770	1.202540	-8.931728	-3.724745	-0.063603	0.272117	0.135745	0.209185	0.630449	0.178191	0.547469	-0.802663	-0.220058	0.087093
17771	1.003680	-9.050409	-3.714780	0.009799	0.247732	0.120366	0.210900	0.629885	0.180253	0.548461	-0.803508	-0.215448	0.084547
17772	0.886554	-9.218073	-3.782992	-0.029533	0.216311	0.104107	0.211688	0.629049	0.183111	0.548714	-0.804641	-0.211475	0.082122
17773	1.138936	-9.046642	-3.711097	-0.047313	0.191794	0.070361	0.212604	0.629735	0.184805	0.548611	-0.805766	-0.208370	0.079677
17774	1.124372	-9.056231	-3.737519	-0.026670	0.190092	0.056410	0.212600	0.629180	0.187024	0.548857	-0.806594	-0.205444	0.077161
17775	0.897349	-9.061604	-3.713991	-0.029366	0.174410	0.053757	0.213651	0.628343	0.190271	0.548986	-0.807399	-0.202762	0.074885
17776	0.830046	-9.020003	-3.652848	-0.006095	0.176178	0.051317	0.213135	0.625578	0.191298	0.549502	-0.807942	-0.200015	0.072605
17777	0.834174	-9.116404	-3.704463	-0.016932	0.163891	0.070559	0.213787	0.625711	0.193645	0.549756	-0.808639	-0.197147	0.070745
17778	1.046914	-9.084275	-3.667475	-0.070630	0.167299	0.073646	0.213913	0.624324	0.197685	0.549147	-0.809948	-0.194211	0.068589
17779	1.168580	-8.955296	-3.652621	-0.058162	0.134004	0.077131	0.214972	0.622934	0.199618	0.548602	-0.811056	-0.191621	0.067114
17780	1.046826	-9.094131	-3.744496	-0.013462	0.104321	0.078241	0.216299	0.620988	0.201541	0.548660	-0.811657	-0.189203	0.066236
17781	0.935750	-9.093292	-3.753141	-0.004455	0.097393	0.063335	0.217457	0.623746	0.206392	0.548863	-0.812060	-0.187163	0.065409
17782	0.956068	-8.958296	-3.602754	0.018886	0.090413	0.040588	0.217323	0.623747	0.206787	0.549441	-0.812148	-0.185417	0.064431
17783	0.880365	-9.071239	-3.762024	0.051202	0.091399	0.021444	0.218003	0.622500	0.203493	0.550580	-0.811765	-0.184046	0.063452
17784	0.891934	-9.141144	-3.782154	-0.000661	0.083534	0.012209	0.218007	0.621531	0.203745	0.550846	-0.811944	-0.182880	0.062216
17785	1.018273	-9.036062	-3.705127	-0.034643	0.059000	-0.000482	0.216154	0.621956	0.203777	0.550499	-0.812380	-0.182328	0.061208
17786	0.906608	-9.117043	-3.729129	-0.008587	0.046860	-0.027635	0.216161	0.621542	0.202465	0.550549	-0.812451	-0.182228	0.060103
17787	0.854204	-9.020053	-3.607392	0.010174	0.045097	-0.024828	0.215629	0.621683	0.202998	0.550913	-0.812283	-0.182165	0.059223
17788	0.959033	-8.881364	-3.606702	0.056703	0.048573	-0.023599	0.213769	0.622246	0.204471	0.552038	-0.811695	-0.181697	0.058232
17789	0.794547	-8.918723	-3.658587	0.113951	0.055633	-0.016945	0.212834	0.624742	0.203070	0.554116	-0.810417	-0.181262	0.057654
17790	1.073983	-9.014629	-3.633260	0.095030	0.059849	0.011907	0.212715	0.624745	0.199278	0.555851	-0.809523	-0.180128	0.057065
17791	1.621411	-9.113059	-3.749671	0.040299	0.043003	0.042987	0.213524	0.623358	0.197027	0.556618	-0.809255	-0.178956	0.057070
17792	1.369521	-9.217019	-3.779937	0.034857	0.037798	0.057964	0.212460	0.625025	0.196144	0.557245	-0.809166	-0.177383	0.057128
17793	1.158158	-9.061130	-3.680185	0.040328	0.055382	0.038775	0.215640	0.623624	0.196605	0.558057	-0.808894	-0.176147	0.056871
17794	0.811158	-8.957538	-3.724068	0.063717	0.066051	0.016200	0.215377	0.623902	0.195696	0.559304	-0.808389	-0.174782	0.056023
17795	0.792159	-8.913997	-3.692160	0.054844	0.070459	0.000304	0.216959	0.625832	0.193990	0.560434	-0.807839	-0.173977	0.055156
17796	0.957385	-8.775398	-3.567015	0.062031	0.062535	-0.011152	0.214591	0.624462	0.192704	0.561656	-0.807210	-0.173265	0.054169
17797	0.974923	-9.023358	-3.594051	0.078063	0.042397	-0.001470	0.213532	0.626407	0.189599	0.563057	-0.806361	-0.172777	0.053818
17798	1.258671	-9.191473	-3.574398	-0.038403	0.045705	0.031057	0.215238	0.627918	0.191028	0.562548	-0.806975	-0.171737	0.053271
17799	1.172038	-9.149876	-3.563559	-0.059984	0.030801	0.050266	0.215108	0.626258	0.193107	0.561625	-0.807842	-0.170698	0.053202
17800	0.964845	-9.083281	-3.551392	-0.051137	0.076277	0.085818	0.215373	0.625425	0.194403	0.560955	-0.808819	-0.168411	0.052710
17801	1.053607	-8.833291	-3.376239	0.049017	0.090205	0.098955	0.218286	0.624579	0.194612	0.561941	-0.808681	-0.165801	0.052596
17802	0.832260	-9.059787	-3.285604	0.190304	0.108622	0.118574	0.221063	0.625949	0.192490	0.565246	-0.807098	-0.162227	0.052657
17803	0.804490	-9.230186	-3.234449	0.113362	0.146208	0.126052	0.223731	0.624415	0.188247	0.567420	-0.806351	-0.158466	0.052170
17804	0.963265	-9.308907	-3.402558	0.034746	0.154974	0.106065	0.224528	0.623995	0.187838	0.568355	-0.806505	-0.154721	0.050833
17805	0.968844	-9.198812	-3.567175	0.006171	0.136652	0.093479	0.227170	0.623565	0.189233	0.568786	-0.806840	-0.151702	0.049789
17806	0.949723	-9.169931	-3.609939	-0.052775	0.120089	0.066567	0.229027	0.621894	0.190628	0.568238	-0.807844	-0.148904	0.048176
17807	0.989761	-8.975294	-3.569592	-0.047315	0.099129	0.040122	0.229813	0.621057	0.194009	0.567725	-0.808583	-0.147228	0.046962
17808	1.060776	-9.171057	-3.695029	-0.023992	0.085180	0.025203	0.228883	0.620646	0.195851	0.567558	-0.809055	-0.145679	0.045679
17809	1.162233	-9.166960	-3.669420	-0.095616	0.076360	0.031669	0.230202	0.620084	0.197919	0.566189	-0.810295	-0.144449	0.044582
17810	1.158280	-9.044271	-3.672782	-0.131439	0.062341	0.035789	0.229674	0.617594	0.201828	0.564190	-0.811956	-0.143238	0.043587
17811	0.970149	-9.016061	-3.579506	-0.066967	0.062425	0.022221	0.229673	0.617179	0.202739	0.563241	-0.812828	-0.142301	0.042678
17812	0.908671	-9.169640	-3.619195	-0.084837	0.073828	0.020357	0.230057	0.617313	0.206268	0.562037	-0.813915	-0.141197	0.041476
17813	0.848481	-9.145071	-3.603973	-0.143832	0.092218	0.012968	0.230316	0.616203	0.209655	0.559921	-0.815641	-0.140136	0.039762
17814	0.851064	-9.121081	-3.618140	-0.154570	0.104457	0.017344	0.229904	0.615787	0.214629	0.557658	-0.817511	-0.138789	0.037829
17815	0.733738	-8.985126	-3.505008	-0.111693	0.112315	0.032725	0.229371	0.613435	0.219586	0.556099	-0.818927	-0.137148	0.036104
17816	0.695946	-8.869169	-3.436054	-0.000725	0.092242	0.021158	0.230426	0.613013	0.221135	0.556312	-0.819087	-0.135660	0.034769
17817	0.852127	-8.980794	-3.359373	0.119167	0.072984	0.013079	0.228587	0.612194	0.219193	0.558446	-0.817836	-0.134607	0.034109
17818	0.838431	-9.206840	-3.378677	0.094944	0.055470	0.021609	0.228323	0.612473	0.218414	0.560128	-0.816927	-0.133279	0.033520
17819	0.910035	-9.322974	-3.419085	0.070835	0.048482	0.009028	0.227266	0.613586	0.216348	0.561417	-0.816171	-0.132593	0.033091
17820	0.959009	-9.227232	-3.447247	0.047538	0.041450	0.015887	0.229642	0.614681	0.215669	0.562320	-0.815897	-0.130720	0.031963
17821	1.024293	-9.213502	-3.510141	0.051165	0.041466	0.007087	0.229539	0.613024	0.210027	0.563274	-0.815343	-0.130158	0.031570
17822	1.002753	-9.184646	-3.567305	0.035127	0.055500	-0.001778	0.227550	0.613865	0.210328	0.564009	-0.815131	-0.128638	0.030128
17823	1.017471	-9.151218	-3.610309	-0.002486	0.042357	0.003191	0.227808	0.614971	0.210204	0.564090	-0.815171	-0.128165	0.029533
17824	1.056665	-9.072252	-3.643386	-0.016814	0.022228	0.001257	0.227801	0.615662	0.211258	0.563888	-0.815530	-0.126994	0.028527
17825	1.013879	-8.978035	-3.617900	0.009104	0.034467	0.011214	0.229797	0.613022	0.211986	0.564126	-0.815458	-0.126477	0.028174
17826	1.028531	-8.956385	-3.579323	0.095953	0.027515	-0.004921	0.227537	0.616218	0.210220	0.565763	-0.814467	-0.125681	0.027574
17827	0.974104	-9.138721	-3.566530	0.116504	0.020531	-0.002174	0.228337	0.616076	0.208506	0.567717	-0.813137	-0.125481	0.027563
17828	0.997186	-9.287994	-3.556428	0.040460	0.031878	-0.001844	0.227145	0.617329	0.206835	0.568451	-0.812757	-0.124764	0.026888
17829	1.050526	-9.261608	-3.443625	-0.065232	0.023889	0.017611	0.227419	0.615805	0.206816	0.567445	-0.813540	-0.124305	0.026590
17830	0.993957	-9.073071	-3.284748	-0.054426	0.027412	0.000131	0.227675	0.615248	0.209947	0.566620	-0.814230	-0.123713	0.025813
17831	0.880324	-9.091506	-3.310417	0.015344	0.015217	0.001507	0.227134	0.614141	0.215309	0.566918	-0.814049	-0.123570	0.025676
17832	0.809694	-9.175169	-3.320383	0.083405	0.015292	-0.012091	0.226748	0.613868	0.212826	0.568329	-0.813216	-0.122722	0.024932
17833	0.832925	-9.300672	-3.401339	0.085230	0.006576	-0.020952	0.226623	0.615809	0.207352	0.569757	-0.812176	-0.123001	0.024863
17834	0.862090	-9.274448	-3.403692	0.018902	-0.021492	-0.003035	0.226625	0.616363	0.205787	0.570004	-0.811993	-0.123021	0.025054
17835	0.921502	-9.072688	-3.344204	-0.004316	-0.031125	-0.016435	0.227937	0.618017	0.206045	0.569883	-0.811964	-0.123697	0.025435
17836	0.993930	-9.073402	-3.392905	-0.013237	-0.028505	-0.020036	0.226094	0.617751	0.204239	0.569606	-0.812133	-0.123886	0.025323
17837	0.925607	-9.173759	-3.350208	0.013619	-0.023228	-0.023347	0.226100	0.617336	0.203057	0.569799	-0.811885	-0.124575	0.025542
17838	0.867564	-9.185398	-3.371472	-0.018643	-0.004006	-0.005873	0.226094	0.616366	0.206449	0.569495	-0.812199	-0.124026	0.025018
17839	1.080119	-9.175291	-3.457308	-0.016894	0.038768	0.018026	0.227151	0.617191	0.205526	0.569324	-0.812433	-0.123352	0.024626
17840	1.189176	-9.122993	-3.380739	0.076254	0.062407	0.002024	0.226349	0.617748	0.206983	0.570711	-0.811674	-0.122145	0.023539
17841	1.194631	-9.368776	-3.513396	0.117579	0.097505	-0.022269	0.224780	0.617760	0.201773	0.572882	-0.810298	-0.121396	0.022051
17842	1.195093	-9.301681	-3.594344	0.023538	0.081702	-0.003611	0.223460	0.618044	0.200749	0.573448	-0.810073	-0.120456	0.020723
17843	1.142109	-8.947402	-3.498484	-0.041918	0.060617	0.020595	0.223981	0.618040	0.202834	0.572912	-0.810612	-0.119510	0.019926
17844	1.044028	-8.819063	-3.467322	0.006400	0.051907	0.017446	0.223834	0.619008	0.205725	0.573123	-0.810658	-0.118317	0.019094
17845	1.053685	-9.155960	-3.495312	0.068998	0.025687	0.015974	0.224376	0.617760	0.203872	0.574293	-0.809905	-0.117805	0.019071
17846	1.030815	-9.314562	-3.506552	0.013472	0.008171	0.021649	0.225568	0.617754	0.203331	0.574511	-0.809847	-0.117135	0.019079
17847	0.871098	-9.361478	-3.524941	-0.033896	-0.017995	0.002743	0.225570	0.618586	0.201507	0.573909	-0.810232	-0.117375	0.019376
17848	0.833619	-9.202197	-3.445877	-0.066881	-0.007455	-0.022090	0.224909	0.617204	0.203597	0.572803	-0.810977	-0.117694	0.018997
17849	0.815476	-9.040648	-3.362148	-0.050738	0.004798	-0.028060	0.223977	0.617624	0.204662	0.571988	-0.811493	-0.118173	0.018544
17850	0.858999	-9.033685	-3.333602	-0.030103	0.004815	-0.041139	0.223176	0.617904	0.206509	0.571523	-0.811846	-0.118160	0.017490
17851	0.997453	-9.256206	-3.385423	-0.066767	0.018780	-0.041442	0.221596	0.616390	0.207041	0.570485	-0.812516	-0.118696	0.016627
17852	1.123503	-9.189769	-3.361713	-0.107973	0.015204	-0.032087	0.221183	0.617221	0.210458	0.568772	-0.813789	-0.118372	0.015277
17853	1.013265	-9.073333	-3.320969	-0.068744	0.006422	-0.004460	0.220515	0.617362	0.212170	0.567661	-0.814558	-0.118447	0.015033
17854	1.245384	-9.031823	-3.312881	0.040410	0.018620	-0.000158	0.221303	0.617633	0.213339	0.568388	-0.814464	-0.115807	0.013140
17855	0.965123	-9.049152	-3.401991	0.142461	0.027514	-0.006348	0.219854	0.618196	0.210618	0.570767	-0.812828	-0.115615	0.013021
17856	0.905993	-9.212356	-3.437005	0.148793	0.018835	-0.023972	0.218927	0.620556	0.206992	0.573307	-0.812091	-0.108486	0.007628
17857	1.070329	-9.194369	-3.428602	0.016401	0.017015	-0.031157	0.217353	0.619597	0.204913	0.573609	-0.811834	-0.108846	0.007109
17858	1.172066	-9.151730	-3.383325	-0.065022	-0.007528	-0.038912	0.218940	0.620004	0.204239	0.572536	-0.812721	-0.107965	0.005517
17859	1.341964	-9.037045	-3.200814	-0.048201	-0.030430	-0.010706	0.216825	0.619461	0.205051	0.571684	-0.813240	-0.108550	0.005854
17860	1.418425	-9.150686	-3.200377	0.056460	-0.033930	-0.007359	0.216291	0.620294	0.205067	0.572517	-0.812677	-0.108370	0.005977
17861	1.007327	-9.231701	-3.212182	0.133468	-0.028507	-0.019007	0.215635	0.619606	0.204809	0.574629	-0.811090	-0.109049	0.006575
17862	0.790533	-9.155541	-3.243084	0.085197	0.024031	-0.012038	0.216042	0.619744	0.201402	0.576051	-0.810172	-0.108410	0.005857
17863	0.959672	-9.137931	-3.345283	0.092344	0.048475	0.000394	0.215776	0.621823	0.198417	0.577654	-0.809103	-0.107885	0.005356
17864	1.079810	-9.218571	-3.452996	0.090520	0.050189	0.010911	0.215237	0.624456	0.196881	0.579211	-0.808150	-0.106715	0.004589
17865	1.490226	-9.231477	-3.480720	-0.004370	0.051772	0.022436	0.215908	0.623484	0.195815	0.579242	-0.808249	-0.105811	0.004071
17866	1.447289	-9.154464	-3.575600	-0.061639	0.041285	0.023774	0.216049	0.621408	0.196577	0.578314	-0.809061	-0.104694	0.003377
17867	1.264471	-9.058931	-3.476788	-0.079635	0.025524	0.039519	0.217368	0.620015	0.199945	0.577055	-0.810071	-0.103833	0.003306
17868	1.305903	-9.008479	-3.390043	-0.084994	0.034245	0.037745	0.218153	0.620563	0.201378	0.575729	-0.811150	-0.102773	0.002984
17869	0.975060	-9.012915	-3.324751	-0.012462	0.037880	0.024285	0.218161	0.618626	0.202274	0.575577	-0.811355	-0.102013	0.002673
17870	0.978451	-9.212695	-3.363129	0.031375	0.053639	0.029908	0.218160	0.618902	0.202277	0.576177	-0.811079	-0.100829	0.002169
17871	1.006833	-9.294808	-3.400369	0.000997	0.058899	0.022631	0.220277	0.618060	0.203283	0.576284	-0.811126	-0.099848	0.001535
17872	1.079663	-9.242314	-3.352325	-0.032998	0.065857	0.022397	0.220408	0.617782	0.204064	0.575862	-0.811572	-0.098652	0.000621
17873	1.331536	-9.142952	-3.252414	-0.011512	0.062281	0.016314	0.221330	0.617638	0.205357	0.575772	-0.811748	-0.097739	-0.000172
17874	1.246916	-9.156766	-3.266263	-0.004346	0.045700	0.010161	0.220017	0.615846	0.205621	0.575774	-0.811835	-0.096991	-0.000830
17875	1.179291	-9.160798	-3.184010	0.009957	0.044831	0.010280	0.219223	0.615989	0.205634	0.576000	-0.811747	-0.096380	-0.001374
17876	1.111128	-9.237265	-3.193915	0.017066	0.044832	0.020911	0.218957	0.616129	0.205901	0.576347	-0.811607	-0.095474	-0.001849
17877	1.127866	-9.261353	-3.163092	0.034994	0.055337	0.015782	0.218956	0.616821	0.204992	0.577005	-0.811234	-0.094652	-0.002452
17878	1.193451	-9.206625	-3.189466	0.052885	0.058821	0.018561	0.219620	0.616541	0.204718	0.577958	-0.810675	-0.093599	-0.003131
17879	1.225232	-9.151624	-3.213142	0.077920	0.051816	0.021363	0.220282	0.617784	0.202234	0.579306	-0.809811	-0.092733	-0.003537
17880	1.091508	-9.275927	-3.302343	0.083363	0.041419	0.003759	0.220558	0.616538	0.201040	0.580715	-0.808864	-0.092151	-0.004029
17881	1.118253	-9.251944	-3.256633	0.042112	0.022109	0.017483	0.220023	0.617925	0.200538	0.581423	-0.808408	-0.091688	-0.004063
17882	1.126378	-9.131490	-3.173603	0.009891	0.013333	0.015474	0.219234	0.617653	0.199762	0.581593	-0.808335	-0.091261	-0.004082
17883	1.140807	-9.141107	-3.135384	0.040298	0.001083	0.013882	0.220165	0.617510	0.198308	0.582232	-0.807894	-0.091102	-0.003823
17884	1.056172	-9.159496	-3.072376	0.051073	-0.005874	0.001619	0.220165	0.618618	0.196487	0.583030	-0.807316	-0.091127	-0.003617
17885	1.127605	-9.299667	-3.108252	0.049242	-0.007656	0.010362	0.219503	0.619591	0.195198	0.583799	-0.806762	-0.091126	-0.003240
17886	1.069247	-9.356851	-3.079565	0.026963	0.002892	-0.007380	0.220158	0.619863	0.196368	0.584222	-0.806455	-0.091123	-0.003375
17887	1.015988	-9.375662	-3.074515	0.017105	0.015137	-0.000347	0.220696	0.619031	0.195174	0.584516	-0.806253	-0.091023	-0.003544
17888	1.035969	-9.284306	-3.037586	-0.007955	0.035223	0.006605	0.219628	0.620835	0.195209	0.584436	-0.806371	-0.090467	-0.004063
17889	1.041438	-9.195314	-3.024593	0.035065	0.048382	-0.005354	0.219494	0.620836	0.195734	0.585082	-0.805944	-0.090057	-0.004788
17890	1.149328	-9.299940	-3.142090	0.035049	0.069348	0.007007	0.218573	0.620842	0.194440	0.585754	-0.805565	-0.089014	-0.005836
17891	1.089692	-9.198361	-3.111567	0.020725	0.064103	0.006921	0.218842	0.620010	0.194427	0.586194	-0.805325	-0.088221	-0.006698
17892	1.138123	-9.179498	-3.111768	0.031463	0.058846	0.005208	0.219109	0.619732	0.194159	0.586787	-0.804985	-0.087298	-0.007629
17893	1.118320	-9.246737	-3.126790	0.042166	0.057092	0.012321	0.218717	0.619181	0.193767	0.587556	-0.804504	-0.086504	-0.008277
17894	1.187942	-9.302692	-3.156875	0.001944	0.055340	0.003178	0.219239	0.620562	0.193511	0.587666	-0.804498	-0.085716	-0.009177
17895	1.099428	-9.188713	-3.077892	-0.030312	0.037831	0.006453	0.217922	0.619324	0.193780	0.587228	-0.804863	-0.085231	-0.009709
17896	1.022086	-9.197774	-3.091749	-0.009711	0.044868	0.004006	0.218190	0.618630	0.193900	0.587132	-0.804996	-0.084552	-0.010450
17897	1.080194	-9.178765	-3.019930	0.020631	0.034314	0.016511	0.218980	0.618902	0.194545	0.587509	-0.804780	-0.083953	-0.010716
17898	1.152082	-9.256313	-3.026249	0.012529	0.024651	0.024310	0.219768	0.620282	0.193892	0.587738	-0.804698	-0.083098	-0.010923
17899	1.185012	-9.377007	-3.083199	-0.018749	0.037780	0.020571	0.221091	0.619167	0.195431	0.587487	-0.804950	-0.082386	-0.011264
17900	1.127592	-9.304214	-3.021782	-0.016950	0.036916	0.017087	0.218976	0.618625	0.196243	0.587260	-0.805200	-0.081486	-0.011810
17901	1.147325	-9.246603	-3.009273	0.006367	0.048308	0.008492	0.218712	0.618903	0.195727	0.587427	-0.805132	-0.080850	-0.012422
17902	1.108371	-9.289712	-3.047886	0.017104	0.043084	0.007674	0.217917	0.618630	0.196390	0.587756	-0.804959	-0.080078	-0.013092
17903	1.107851	-9.361919	-3.065536	-0.018694	0.062310	0.015399	0.219499	0.619867	0.195855	0.587543	-0.805192	-0.079158	-0.013886
17904	1.156762	-9.275724	-3.069774	-0.047318	0.050049	0.010744	0.219761	0.618342	0.199107	0.586844	-0.805777	-0.078238	-0.014734
17905	1.137872	-9.217688	-3.016069	-0.022319	0.053521	0.022410	0.218960	0.618206	0.201604	0.586559	-0.806063	-0.077308	-0.015312
17906	1.152279	-9.227569	-3.064375	0.009032	0.046556	0.013796	0.220149	0.617230	0.203539	0.586758	-0.806005	-0.076241	-0.016094
17907	1.214656	-9.283475	-3.096800	-0.016847	0.041327	-0.002302	0.220009	0.618061	0.204203	0.586532	-0.806192	-0.075855	-0.016759
17908	1.176153	-9.266196	-3.050604	-0.007989	0.020302	0.010037	0.219760	0.616818	0.201970	0.586421	-0.806307	-0.075440	-0.016976
17909	1.166435	-9.273432	-3.081848	-0.011539	0.015077	0.002945	0.219761	0.616542	0.201968	0.586242	-0.806448	-0.075280	-0.017150
17910	1.239143	-9.237796	-3.041208	-0.000839	0.020279	0.011838	0.219627	0.616265	0.203014	0.586246	-0.806488	-0.074774	-0.017382
17911	1.159207	-9.270985	-3.086564	-0.000808	0.013331	0.003901	0.218710	0.616133	0.200671	0.586237	-0.806505	-0.074626	-0.017504
17912	1.181000	-9.261629	-3.117889	-0.022281	0.009826	0.003728	0.219763	0.615711	0.202744	0.585877	-0.806782	-0.074422	-0.017654
17913	1.161689	-9.261405	-3.093686	0.004564	0.006339	0.001273	0.219232	0.615298	0.204057	0.585943	-0.806736	-0.074401	-0.017687
17914	1.180788	-9.292750	-3.070177	0.018850	0.004571	0.006645	0.218960	0.616683	0.203944	0.586239	-0.806540	-0.074196	-0.017679
17915	1.161579	-9.275909	-3.117885	-0.007990	0.013321	0.010016	0.220021	0.616401	0.203663	0.586115	-0.806651	-0.073949	-0.017743
17916	1.178611	-9.256903	-3.151461	-0.022243	0.020344	-0.000637	0.219233	0.615298	0.203926	0.585770	-0.806916	-0.073711	-0.018098
17917	1.168706	-9.290573	-3.175797	-0.025882	0.015073	0.011650	0.219756	0.616402	0.203667	0.585357	-0.807240	-0.073412	-0.018200
17918	1.161940	-9.223215	-3.189385	-0.029451	0.008084	0.008090	0.221473	0.614869	0.206897	0.584879	-0.807607	-0.073161	-0.018275
17919	1.094638	-9.179407	-3.193107	-0.002623	0.015098	0.013627	0.220808	0.615426	0.207174	0.584838	-0.807666	-0.072838	-0.018319
17920	1.074866	-9.241879	-3.222496	-0.009778	0.009863	0.011788	0.220801	0.615702	0.208747	0.584683	-0.807806	-0.072527	-0.018342
17921	1.099227	-9.213118	-3.193534	-0.000829	0.013352	0.011863	0.221342	0.614593	0.206896	0.584663	-0.807844	-0.072251	-0.018372
17922	1.082429	-9.198540	-3.188415	-0.008052	-0.005917	0.020561	0.221876	0.614175	0.206099	0.584516	-0.807978	-0.072025	-0.018005
17923	1.130610	-9.213451	-3.222650	-0.003510	0.018594	0.013616	0.222005	0.614174	0.207275	0.584457	-0.808052	-0.071658	-0.018103
17924	1.181112	-9.244896	-3.151345	-0.002623	0.008073	0.010037	0.223322	0.615135	0.207003	0.584414	-0.808104	-0.071424	-0.018089
17925	1.176173	-9.257177	-3.247580	-0.034806	0.022085	0.010735	0.223055	0.615275	0.207531	0.583850	-0.808539	-0.071054	-0.018325
17926	1.350284	-9.224674	-3.186220	-0.036658	0.013247	0.020336	0.223066	0.612784	0.208553	0.583268	-0.808999	-0.070593	-0.018313
17927	1.350146	-9.243931	-3.191247	-0.024099	0.020264	0.015162	0.222796	0.613061	0.209738	0.582873	-0.809315	-0.070187	-0.018469
17928	1.379138	-9.239560	-3.261145	-0.027643	0.043017	0.016093	0.223715	0.613055	0.211686	0.582477	-0.809652	-0.069456	-0.018973
17929	1.359806	-9.239593	-3.321064	-0.088557	0.048224	0.035061	0.222396	0.611678	0.213001	0.581078	-0.810736	-0.068387	-0.019456
17930	1.471313	-9.182502	-3.244461	-0.070669	0.052551	0.036065	0.224638	0.611942	0.214278	0.580002	-0.811592	-0.067221	-0.019929
17931	1.142796	-9.194613	-3.323481	-0.067051	0.057053	0.030918	0.225290	0.611660	0.217406	0.578955	-0.812412	-0.066133	-0.020586
17932	1.197490	-8.982680	-3.095597	0.024168	0.030767	0.027985	0.225298	0.611107	0.216092	0.579386	-0.812163	-0.065385	-0.020676
17933	0.888039	-9.033133	-3.079087	0.080549	0.032627	0.024960	0.226089	0.611102	0.216734	0.580704	-0.811270	-0.064734	-0.020807
17934	0.839505	-9.070819	-2.942107	0.167281	0.016877	0.029064	0.227016	0.612482	0.214116	0.583434	-0.809362	-0.064175	-0.020484
17935	1.023194	-9.056950	-2.657528	0.306859	0.029060	0.024780	0.227824	0.614142	0.207186	0.588409	-0.805800	-0.063652	-0.020256
17936	1.123915	-9.171585	-2.133371	0.668403	0.058820	0.002784	0.226659	0.618308	0.192983	0.599188	-0.797851	-0.063211	-0.020282
17937	1.258575	-9.262902	-1.763056	1.108773	0.104399	-0.030037	0.225375	0.625662	0.169524	0.616855	-0.784275	-0.062971	-0.020894
17938	0.882611	-9.836947	-1.670276	1.409391	0.130819	-0.025113	0.226242	0.630933	0.139730	0.638846	-0.766505	-0.062335	-0.021453
17939	1.149035	-9.074299	-0.930770	1.575769	0.136752	-0.029988	0.223685	0.640656	0.098388	0.662864	-0.745864	-0.061788	-0.021945
17940	0.984074	-9.189906	-0.615830	1.785200	0.158706	-0.046867	0.220638	0.645126	0.054384	0.689214	-0.721614	-0.061190	-0.022665
17941	1.311084	-8.728921	-0.050956	2.218231	0.149876	-0.057859	0.216608	0.646983	-0.007033	0.720718	-0.690160	-0.061008	-0.022882
17942	1.231596	-9.723153	0.250740	2.277326	0.128938	-0.087650	0.214719	0.643569	-0.066703	0.751475	-0.656492	-0.061413	-0.023073
17943	1.391036	-9.071873	1.266280	2.540148	0.086703	-0.073488	0.215387	0.632116	-0.126230	0.783921	-0.617330	-0.062286	-0.022171
17944	1.097578	-10.953677	1.797555	2.480905	0.076162	-0.060167	0.213604	0.614039	-0.192329	0.813606	-0.577622	-0.062933	-0.020903
17945	0.993068	-9.400083	3.039649	2.129666	0.040632	0.015009	0.213154	0.590555	-0.252482	0.837522	-0.542443	-0.063041	-0.018421
17946	1.118425	-9.465047	4.138577	1.921936	0.026310	0.013368	0.209030	0.560172	-0.309508	0.857767	-0.509885	-0.063233	-0.015957
17947	1.056169	-8.736252	4.767570	2.129516	0.017526	-0.002621	0.210427	0.530306	-0.357977	0.878719	-0.472880	-0.063681	-0.013460
17948	0.932638	-8.469023	5.319683	2.056015	0.016510	0.012781	0.214599	0.497655	-0.401282	0.897421	-0.436398	-0.063861	-0.010723
17949	1.224788	-7.491934	6.246495	1.987875	0.020539	0.024726	0.215750	0.460453	-0.442886	0.914089	-0.400394	-0.063744	-0.007898
17950	1.294128	-7.278184	7.106368	2.080914	0.011660	0.002466	0.216139	0.416890	-0.482840	0.929954	-0.362044	-0.063890	-0.005222
17951	0.997388	-6.577102	7.513549	2.018184	0.020340	0.019887	0.211301	0.363949	-0.525424	0.943838	-0.324218	-0.063612	-0.002406
17952	1.108949	-5.515531	8.077574	2.052287	0.041239	-0.006053	0.211964	0.314431	-0.558638	0.956384	-0.285231	-0.063030	-0.000085
17953	1.243297	-4.641961	8.571944	1.794694	0.067309	-0.027094	0.217455	0.272215	-0.584918	0.966100	-0.250622	-0.061944	0.001278
17954	1.000676	-4.479811	9.066195	1.809044	0.085685	-0.041808	0.218859	0.225177	-0.606996	0.974628	-0.215484	-0.060506	0.002308
17955	1.224286	-3.618899	9.581282	1.685676	0.137126	-0.059166	0.222103	0.178681	-0.626611	0.981516	-0.182342	-0.058053	0.002600
17956	1.277111	-2.997626	9.950882	1.852304	0.142436	-0.109818	0.221149	0.123488	-0.641408	0.987752	-0.145767	-0.055615	0.002094
17957	1.409408	-2.042763	9.494459	1.840968	0.186303	-0.143942	0.223350	0.069937	-0.653750	0.992661	-0.109021	-0.052334	0.000740
17958	1.512849	-1.764208	9.609729	1.731052	0.198529	-0.171992	0.231178	0.025347	-0.663864	0.996030	-0.074440	-0.048802	-0.001293
17959	1.568389	-1.425608	9.574689	1.401865	0.189714	-0.188468	0.235424	-0.019502	-0.670131	0.997892	-0.046152	-0.045456	-0.003985
17960	1.507815	-1.128182	9.936737	0.972481	0.198342	-0.213524	0.239310	-0.051624	-0.669594	0.998743	-0.026537	-0.041852	-0.007543
17961	1.463118	-0.955361	9.705980	0.464336	0.203526	-0.218917	0.243127	-0.072677	-0.667899	0.999061	-0.016916	-0.038150	-0.011665
17962	1.302703	-0.761804	9.668732	0.084937	0.168478	-0.219958	0.247251	-0.077681	-0.666703	0.999147	-0.015021	-0.034966	-0.016052
17963	1.114221	-1.120777	9.781594	-0.070937	0.122920	-0.196606	0.251984	-0.073557	-0.665687	0.999130	-0.016170	-0.032756	-0.020100
17964	0.836100	-1.172209	9.557483	-0.146240	0.087965	-0.169005	0.254338	-0.068727	-0.665936	0.999058	-0.018956	-0.031082	-0.023606
17965	0.804242	-0.897943	9.498423	-0.396934	0.045850	-0.140958	0.256257	-0.058084	-0.665074	0.998828	-0.026727	-0.030249	-0.026717
17966	0.787688	-0.534808	10.223761	-0.425714	0.036908	-0.128801	0.255499	-0.043000	-0.662034	0.998511	-0.035143	-0.029440	-0.029569
17967	0.931053	-1.073408	9.860628	-0.380848	0.015156	-0.156895	0.256083	-0.029582	-0.661910	0.998119	-0.042608	-0.029250	-0.032970
17968	0.918440	-1.152339	9.972789	-0.117950	-0.010220	-0.133938	0.256436	-0.021558	-0.662620	0.997915	-0.044903	-0.029579	-0.035709
17969	0.672546	-1.075275	9.377350	0.048428	0.000453	-0.104387	0.254977	-0.020997	-0.662200	0.997874	-0.043854	-0.029933	-0.037797
17970	0.382253	-1.145384	9.306947	0.062539	0.003946	-0.056613	0.256832	-0.021561	-0.662365	0.997884	-0.042581	-0.030040	-0.038893
17971	0.444266	-1.265004	9.675159	0.089075	0.015968	0.003492	0.255005	-0.025979	-0.662119	0.997963	-0.040795	-0.029998	-0.038812
17972	0.590337	-1.106726	9.894428	0.104938	0.050743	0.061874	0.255814	-0.029304	-0.661118	0.998120	-0.038710	-0.029105	-0.037550
17973	0.718788	-0.699272	9.751398	0.076078	0.027854	0.111855	0.258222	-0.033329	-0.662372	0.998268	-0.037246	-0.028725	-0.035322
17974	0.780810	-0.468809	9.765530	0.172698	-0.008877	0.104524	0.257723	-0.038861	-0.662027	0.998455	-0.033876	-0.029036	-0.033125
17975	0.822263	-0.411530	9.724973	0.026052	-0.045602	0.075125	0.256432	-0.043973	-0.662451	0.998487	-0.033427	-0.030130	-0.031608
17976	0.960932	-0.596302	9.433244	-0.086575	-0.056060	0.054808	0.256686	-0.042037	-0.662697	0.998424	-0.035236	-0.031247	-0.030525
17977	0.864668	-0.556490	9.621997	-0.158044	-0.072637	0.020775	0.254562	-0.039396	-0.664732	0.998265	-0.038445	-0.032820	-0.030189
17978	0.849547	-0.640926	9.500987	-0.152652	-0.064729	0.020833	0.252292	-0.036340	-0.663489	0.998109	-0.041556	-0.034093	-0.029823
17979	0.776708	-0.691331	9.349622	-0.075793	-0.082196	0.038968	0.249893	-0.031898	-0.665371	0.998001	-0.043137	-0.035895	-0.029060
17980	1.181874	-0.775195	9.700865	0.014280	-0.117467	0.083409	0.248579	-0.032998	-0.665886	0.997969	-0.042991	-0.038265	-0.027288
17981	1.067037	-0.629572	9.835716	0.210887	-0.128893	0.128920	0.243853	-0.038644	-0.666655	0.998096	-0.038938	-0.041102	-0.024476
17982	0.936009	-0.715345	9.768566	0.081209	-0.098243	0.126347	0.240447	-0.044299	-0.666529	0.998129	-0.037479	-0.043093	-0.021814
17983	0.997345	-0.922258	9.905055	-0.095907	-0.066824	0.121582	0.239407	-0.046091	-0.668755	0.998035	-0.039521	-0.044554	-0.019453
17984	1.146195	-1.045859	9.979259	0.114354	-0.010859	0.135581	0.239693	-0.049828	-0.668797	0.998158	-0.037373	-0.044797	-0.016639
17985	1.130151	-0.566724	9.311954	-0.033165	0.010233	0.138225	0.240241	-0.052875	-0.669097	0.998172	-0.038155	-0.044749	-0.013951
17986	1.123436	-0.842146	9.681372	-0.027914	-0.002112	0.148730	0.239957	-0.050383	-0.667760	0.998181	-0.038855	-0.044758	-0.011011
17987	0.664078	-0.931162	10.076066	0.079427	0.018967	0.149700	0.240512	-0.054260	-0.668853	0.998275	-0.037407	-0.044541	-0.007999
17988	0.582151	-0.899899	9.865633	-0.117167	0.039207	0.106961	0.241039	-0.054817	-0.667297	0.998230	-0.039844	-0.043748	-0.005999
17989	0.663264	-1.031098	9.642312	-0.050838	0.024435	0.081791	0.242353	-0.052887	-0.668083	0.998207	-0.040949	-0.043420	-0.004459
17990	0.797081	-1.224895	9.533180	-0.013299	-0.023683	0.078288	0.242753	-0.054550	-0.666273	0.998177	-0.041293	-0.043916	-0.002890
17991	0.772937	-1.220278	9.408464	-0.122556	-0.041227	0.098587	0.241025	-0.052603	-0.667013	0.998028	-0.043876	-0.044870	-0.001022
17992	0.815981	-1.282822	9.515527	-0.131501	-0.052621	0.091403	0.241275	-0.050253	-0.666731	0.997857	-0.046592	-0.045926	0.000730
17993	0.776523	-1.411101	9.939795	-0.226372	-0.028226	0.092539	0.238340	-0.046363	-0.665601	0.997594	-0.051267	-0.046610	0.002372
17994	0.803975	-1.301672	10.399864	-0.214003	-0.002152	0.122687	0.239622	-0.039729	-0.665032	0.997350	-0.055659	-0.046626	0.004623
17995	0.931796	-0.646331	10.302950	-0.083289	0.017119	0.116758	0.239613	-0.038207	-0.664755	0.997246	-0.057493	-0.046352	0.006832
17996	0.836078	-0.505461	9.718966	-0.092766	0.005173	0.049747	0.239617	-0.038345	-0.665803	0.997130	-0.059398	-0.046294	0.007738
17997	1.045907	-0.875442	9.607153	-0.052330	0.000868	0.011119	0.240254	-0.035721	-0.663170	0.997056	-0.060484	-0.046459	0.007886
17998	0.847735	-0.893531	9.478871	0.115913	-0.003364	0.006220	0.239870	-0.037656	-0.663706	0.997185	-0.058185	-0.046590	0.008123
17999	0.693872	-0.800675	9.562982	0.126646	0.012406	0.009943	0.239364	-0.041389	-0.663997	0.997330	-0.055683	-0.046483	0.008403
18000	0.951250	-0.614073	9.889769	0.135570	0.031503	0.012674	0.239522	-0.045540	-0.664564	0.997500	-0.053003	-0.045907	0.008752
18001	0.903372	-0.564732	10.171947	0.122178	0.042852	0.002062	0.239277	-0.049413	-0.663814	0.997659	-0.050554	-0.045197	0.008837
18002	1.111524	-0.490110	9.935475	0.049733	0.050689	0.005045	0.241140	-0.051084	-0.664383	0.997749	-0.049583	-0.044261	0.008935
18003	1.085080	-0.807709	9.833513	0.040805	0.055975	0.003182	0.243261	-0.053033	-0.662864	0.997832	-0.048739	-0.043315	0.008954
18004	1.142626	-0.857022	9.584899	0.010338	0.027985	0.011649	0.244056	-0.052899	-0.663398	0.997860	-0.048555	-0.042832	0.009168
18005	1.031172	-0.900292	9.308972	0.023001	0.021138	-0.012926	0.245652	-0.054983	-0.662658	0.997896	-0.048044	-0.042616	0.008882
18006	1.056076	-1.131458	9.286873	-0.031538	0.019398	-0.023077	0.245646	-0.053046	-0.663947	0.997882	-0.048665	-0.042347	0.008375
18007	1.048355	-1.211856	9.718627	-0.097002	0.017496	-0.003317	0.244841	-0.051381	-0.663395	0.997794	-0.050574	-0.042228	0.008182
18008	0.764099	-1.122393	9.933607	-0.045294	-0.007020	0.025267	0.246547	-0.049869	-0.662097	0.997733	-0.051506	-0.042439	0.008654
18009	0.614208	-1.180525	10.991728	-0.014207	0.018991	0.053795	0.246150	-0.049590	-0.662612	0.997718	-0.051818	-0.042196	0.009671
18010	0.550025	-0.690363	10.661441	-0.054445	0.083749	0.079417	0.247467	-0.049598	-0.661062	0.997709	-0.052995	-0.040543	0.011123
18011	0.951646	-0.534602	9.136012	0.043585	0.063154	0.005102	0.248926	-0.050852	-0.660312	0.997800	-0.052094	-0.039446	0.011169
18012	1.165709	-0.971148	8.504262	0.082184	-0.001431	-0.026712	0.250511	-0.050168	-0.660852	0.997885	-0.050440	-0.039573	0.010699
18013	1.064776	-1.594173	9.012297	0.189467	-0.036447	-0.035858	0.249484	-0.056251	-0.659589	0.998041	-0.046600	-0.040504	0.010145
18014	0.520031	-1.466151	9.374172	-0.073822	-0.036539	0.007344	0.248315	-0.058734	-0.661689	0.997935	-0.048080	-0.041331	0.010269
18015	0.321143	-1.609336	10.023159	-0.201150	-0.021010	0.054072	0.248013	-0.052784	-0.660579	0.997696	-0.052155	-0.041911	0.011180
18016	0.555209	-1.289426	9.837353	-0.108137	-0.038544	0.064378	0.246136	-0.048207	-0.660766	0.997529	-0.054366	-0.042727	0.012416
18017	0.511966	-1.273222	10.306575	-0.163643	-0.017648	0.064937	0.244399	-0.045569	-0.660190	0.997306	-0.057715	-0.043192	0.013573
18018	0.666352	-1.293857	10.244921	-0.133258	-0.003703	0.078377	0.245956	-0.039905	-0.660812	0.997118	-0.060447	-0.043301	0.015032
18019	0.735708	-1.368412	9.637809	-0.127936	-0.031634	0.096796	0.245419	-0.038518	-0.660790	0.996894	-0.063114	-0.043982	0.016875
18020	1.042154	-1.382209	9.053384	-0.190620	-0.049169	0.119104	0.244337	-0.034638	-0.660342	0.996555	-0.067009	-0.044966	0.019156
18021	0.945779	-1.348148	8.934437	-0.140620	-0.115618	0.126316	0.242205	-0.031998	-0.659891	0.996194	-0.069933	-0.047297	0.021685
18022	0.935461	-1.452711	9.322674	-0.239343	-0.138586	0.174832	0.240068	-0.028112	-0.660343	0.995626	-0.074811	-0.050008	0.025146
18023	0.771589	-1.421125	9.795518	-0.175093	-0.149171	0.196455	0.236075	-0.022970	-0.661278	0.995087	-0.078469	-0.052906	0.029091
18024	0.951244	-1.283359	9.684995	-0.079461	-0.142245	0.225351	0.231846	-0.022947	-0.661999	0.994659	-0.080210	-0.055520	0.033724
18025	1.182502	-1.357725	9.552361	-0.069728	-0.151088	0.249981	0.228672	-0.022375	-0.662992	0.994183	-0.081801	-0.058307	0.038846
18026	1.147498	-1.516968	9.300879	0.012653	-0.168467	0.236403	0.225514	-0.024017	-0.664792	0.993800	-0.081697	-0.061350	0.043845
18027	1.147596	-1.839401	9.258717	0.110847	-0.184281	0.281055	0.220916	-0.028973	-0.665295	0.993473	-0.079710	-0.064595	0.049853
18028	0.953826	-1.924213	9.345936	-0.016557	-0.171335	0.359518	0.217106	-0.032549	-0.666450	0.992828	-0.080333	-0.067531	0.057257
18029	0.901341	-2.195747	10.083513	0.065282	-0.128800	0.455378	0.214619	-0.036686	-0.667107	0.992180	-0.079565	-0.069395	0.066580
18030	0.488617	-1.840324	10.422830	0.144553	-0.056331	0.548931	0.213483	-0.044980	-0.669004	0.991528	-0.077379	-0.069534	0.077776
18031	0.514839	-0.847425	9.549568	0.165159	-0.022120	0.582903	0.211295	-0.055484	-0.668814	0.990768	-0.074912	-0.068857	0.089588
18032	0.986749	-1.375774	9.443286	0.109712	-0.060700	0.565370	0.212409	-0.065176	-0.669058	0.989754	-0.073397	-0.069108	0.101109
18033	0.928682	-1.735488	9.646344	0.091720	-0.042395	0.584630	0.212599	-0.074723	-0.669941	0.988574	-0.072333	-0.068931	0.112859
18034	0.824309	-1.470349	9.563770	0.199127	-0.010834	0.589139	0.211719	-0.083021	-0.669225	0.987422	-0.069168	-0.067936	0.124894
18035	1.352485	-1.228829	9.662932	0.448774	0.012674	0.590932	0.213008	-0.099907	-0.670067	0.986473	-0.061150	-0.065767	0.137136
18036	1.516134	-1.309243	9.739908	0.431913	0.023177	0.560820	0.213403	-0.122047	-0.671078	0.985369	-0.053411	-0.063530	0.148859
18037	1.516339	-1.286987	9.939645	0.379225	0.023185	0.533120	0.213357	-0.138098	-0.669143	0.984130	-0.046688	-0.061430	0.159798
18038	1.493510	-1.114868	10.321558	0.297904	0.030155	0.503508	0.213022	-0.149720	-0.667684	0.982754	-0.041527	-0.059502	0.170085
18039	1.242796	-1.055215	10.312389	0.145134	0.028556	0.453131	0.212026	-0.160922	-0.666995	0.981320	-0.039308	-0.058152	0.179119
18040	1.330371	-0.951410	9.873006	0.074732	0.020849	0.401487	0.214968	-0.166611	-0.667096	0.979921	-0.038372	-0.057248	0.187096
18041	0.821531	-1.186263	9.643970	-0.000304	-0.014768	0.369199	0.211295	-0.171572	-0.667613	0.978493	-0.038749	-0.057347	0.194323
18042	0.929286	-1.303503	9.334057	-0.218647	-0.056794	0.370931	0.209700	-0.169764	-0.668225	0.976768	-0.043219	-0.059109	0.201401
18043	0.506222	-1.372147	9.404213	-0.229568	-0.100496	0.396358	0.206250	-0.167808	-0.668022	0.974807	-0.047798	-0.061734	0.208939
18044	0.734559	-1.186119	9.469274	-0.276392	-0.158453	0.444239	0.201746	-0.165292	-0.669892	0.972418	-0.053056	-0.065641	0.217439
18045	0.784394	-0.972316	9.509756	-0.203271	-0.198810	0.486950	0.196699	-0.160559	-0.671469	0.969758	-0.056804	-0.069932	0.226830
18046	0.833111	-0.930212	10.031357	-0.121209	-0.185895	0.532517	0.187967	-0.159266	-0.672370	0.966862	-0.059035	-0.073570	0.237234
18047	1.144369	-0.633805	10.221948	-0.037017	-0.120377	0.528925	0.183217	-0.159792	-0.674397	0.964076	-0.059923	-0.075482	0.247526
18048	1.107911	-0.321568	9.983109	0.122485	-0.069460	0.499511	0.180609	-0.166973	-0.673120	0.961565	-0.057947	-0.075706	0.257493
18049	1.051068	-0.495116	9.717231	0.213058	-0.046535	0.467638	0.176165	-0.175804	-0.673664	0.959291	-0.054201	-0.074971	0.266838
18050	0.646334	-0.685714	9.281113	0.253559	-0.018233	0.434643	0.175297	-0.186039	-0.673229	0.957151	-0.049868	-0.073584	0.275609
18051	0.978930	-0.779381	9.387722	0.164053	-0.014886	0.439169	0.173626	-0.194608	-0.673027	0.954842	-0.047138	-0.072510	0.284248
18052	0.882670	-0.735126	9.456357	0.189019	-0.025400	0.453448	0.172867	-0.201246	-0.671773	0.952348	-0.044020	-0.071578	0.293209
18053	0.645582	-0.811236	9.918980	0.251618	-0.024522	0.447785	0.170297	-0.213823	-0.672513	0.949873	-0.039546	-0.070132	0.302091
18054	0.999373	-0.651656	10.307113	0.222140	0.030415	0.443281	0.166242	-0.221826	-0.672269	0.947357	-0.036109	-0.067946	0.310797
18055	0.722664	-0.514645	10.359143	0.313558	0.079554	0.423087	0.167367	-0.234562	-0.670320	0.945023	-0.031025	-0.064115	0.319151
18056	0.878872	-0.612757	10.135555	0.346789	0.086613	0.403025	0.168361	-0.248129	-0.667591	0.942717	-0.025517	-0.060098	0.327140
18057	1.474154	-1.099819	9.687401	0.309246	0.104016	0.409596	0.168819	-0.259616	-0.666273	0.940282	-0.020643	-0.055860	0.335147
18058	1.178049	-1.307002	9.610664	0.187399	0.095260	0.443971	0.168869	-0.269303	-0.664669	0.937440	-0.018230	-0.052713	0.343651
18059	1.567516	-1.204817	9.411400	0.353695	0.060178	0.466993	0.168386	-0.279264	-0.661621	0.934366	-0.012323	-0.049002	0.352715
18060	1.179101	-1.155871	9.482610	0.289184	0.080326	0.491394	0.166613	-0.293922	-0.659908	0.930982	-0.007942	-0.045422	0.362141
18061	1.263793	-0.795586	9.534089	0.074449	0.061863	0.486285	0.165328	-0.300695	-0.659432	0.927488	-0.007293	-0.043726	0.371216
18062	1.034765	-0.413031	9.775996	0.101410	0.059328	0.454892	0.163377	-0.306635	-0.658938	0.924131	-0.006224	-0.041889	0.379722
18063	0.745768	-0.302691	9.726884	0.013804	0.030578	0.431349	0.161277	-0.310637	-0.656983	0.920853	-0.006404	-0.041250	0.387668
18064	0.810989	-0.305092	9.894531	0.081875	0.020097	0.407992	0.159444	-0.313948	-0.656727	0.917682	-0.005362	-0.040276	0.395232
18065	0.374679	-0.209203	10.250295	0.031622	0.002592	0.426210	0.155907	-0.318909	-0.658031	0.914292	-0.004984	-0.040005	0.403046
18066	0.355994	-0.131086	10.578216	0.230232	0.002589	0.422384	0.151055	-0.326631	-0.657249	0.910866	-0.001104	-0.038142	0.410935
18067	0.104034	-0.240304	10.401282	0.210622	0.056063	0.426017	0.149511	-0.335479	-0.654958	0.907377	0.002102	-0.035414	0.418817
18068	-0.026332	-0.210425	9.614436	0.267850	0.034354	0.449329	0.148359	-0.343638	-0.652405	0.903577	0.006386	-0.032647	0.427133
18069	-0.023877	-0.513816	8.726476	0.190866	0.004725	0.471528	0.142582	-0.353017	-0.648747	0.899488	0.009604	-0.030991	0.435739
18070	0.340242	-0.251755	8.832097	0.367683	-0.037503	0.532525	0.137624	-0.365167	-0.648007	0.894670	0.016245	-0.028643	0.445513
18071	0.919530	0.020640	9.719488	0.323631	-0.022194	0.560318	0.132670	-0.379808	-0.644152	0.889492	0.022022	-0.026348	0.455659
18072	0.739591	0.513501	9.976661	0.201919	-0.022242	0.562224	0.125046	-0.389177	-0.642036	0.884195	0.025552	-0.025230	0.465735
18073	0.986664	0.287438	9.830130	0.335436	0.009333	0.529710	0.119930	-0.397452	-0.640078	0.879032	0.031259	-0.022232	0.475218
18074	1.033871	0.137710	9.753495	0.031302	0.067001	0.531183	0.114683	-0.406003	-0.638251	0.873939	0.030969	-0.021167	0.484586
18075	1.079245	0.413116	9.477476	0.240918	0.049717	0.480708	0.110079	-0.412344	-0.634842	0.869107	0.034633	-0.018317	0.493070
18076	0.476930	0.264328	9.625166	-0.039931	0.030614	0.448780	0.107866	-0.418420	-0.634869	0.864684	0.033507	-0.018568	0.500853
18077	0.719202	0.040848	9.524370	-0.173907	0.023654	0.396554	0.104157	-0.416462	-0.636363	0.860811	0.030234	-0.020231	0.507622
18078	0.654547	-0.240565	10.146576	-0.333254	0.041866	0.401575	0.099113	-0.412837	-0.636905	0.856897	0.023945	-0.023214	0.514408
18079	0.128452	-0.219621	10.934864	-0.046939	0.053347	0.383582	0.097249	-0.408674	-0.640106	0.852979	0.022485	-0.023031	0.520951
18080	0.370439	-0.800934	10.226704	-0.211251	0.065760	0.332908	0.095267	-0.408524	-0.640729	0.849602	0.018081	-0.024338	0.526552
18081	0.568200	-0.475206	9.490899	-0.219218	0.048355	0.331048	0.092187	-0.399512	-0.644518	0.846198	0.013702	-0.026029	0.532055
18082	0.946619	-0.563317	9.171776	-0.132225	0.006453	0.282060	0.090853	-0.397429	-0.644477	0.843216	0.011288	-0.027482	0.536753
18083	0.632839	-0.554941	9.537493	-0.524113	-0.021593	0.262448	0.087778	-0.389523	-0.647884	0.840453	0.002534	-0.033648	0.540833
18084	0.836346	-0.478041	10.034124	-0.287937	-0.053159	0.247256	0.083370	-0.379812	-0.651253	0.837723	-0.001856	-0.037746	0.544787
18085	0.541200	-0.557190	10.141511	-0.447073	-0.028581	0.223345	0.081078	-0.370112	-0.654786	0.835212	-0.009208	-0.043211	0.548150
18086	0.572124	-0.283393	10.089113	-0.133810	-0.023205	0.204547	0.076401	-0.359707	-0.658013	0.832910	-0.011323	-0.045106	0.551451
18087	0.678139	-0.319957	10.200738	0.031060	-0.009094	0.152888	0.073643	-0.362597	-0.658654	0.831223	-0.010822	-0.044988	0.554010
18088	0.408842	-0.139235	9.621114	-0.052871	-0.031602	0.125009	0.073373	-0.362735	-0.656820	0.829783	-0.011420	-0.046150	0.556058
18089	0.189249	-0.444068	9.268607	-0.319227	-0.066381	0.062153	0.070701	-0.356078	-0.659984	0.828944	-0.016004	-0.050858	0.556784
18090	0.347093	-0.663659	9.437765	-0.011428	-0.094337	0.045695	0.068175	-0.352465	-0.662134	0.828298	-0.015144	-0.052613	0.557606
18091	0.230788	-0.742297	10.168498	-0.018698	-0.062991	0.058975	0.065682	-0.356326	-0.661349	0.827573	-0.014791	-0.053890	0.558570
18092	0.359453	0.026522	10.214682	-0.018598	-0.036776	0.047733	0.064215	-0.353827	-0.661826	0.826945	-0.014692	-0.054772	0.559416
18093	0.519537	0.471795	9.934819	0.119595	-0.038298	-0.031402	0.064096	-0.356456	-0.661196	0.827297	-0.012172	-0.054058	0.559025
18094	0.621467	0.215120	9.632967	0.048241	-0.045174	-0.076082	0.063036	-0.357004	-0.659615	0.828099	-0.010743	-0.054362	0.557836
18095	0.751383	-0.185579	9.497456	0.184336	-0.071325	-0.103501	0.061204	-0.360315	-0.659751	0.829221	-0.006660	-0.053463	0.556319
18096	0.721755	-0.285504	9.780163	0.434797	-0.060828	-0.094606	0.060854	-0.370000	-0.657356	0.830229	0.001372	-0.049723	0.555198
18097	0.760333	-0.290889	9.690843	0.057199	-0.045199	-0.083213	0.060092	-0.377469	-0.654017	0.831118	0.003038	-0.049781	0.553855
18098	1.088822	-0.283507	9.796247	-0.111008	-0.037486	-0.084510	0.059564	-0.377466	-0.654270	0.832013	0.001735	-0.051706	0.552338
18099	0.976579	-0.439593	9.593534	0.029617	-0.025935	-0.109872	0.059299	-0.376496	-0.655827	0.833210	0.002772	-0.051766	0.550521
18100	0.897126	-0.742220	9.533059	-0.162724	-0.010192	-0.111254	0.060069	-0.373041	-0.654757	0.834423	0.000330	-0.053799	0.548493
18101	0.811334	-1.258608	9.556704	-0.263929	0.005505	-0.088223	0.061758	-0.365023	-0.659152	0.835397	-0.003933	-0.056584	0.546713
18102	0.562089	-1.705377	10.692928	-0.066528	0.021043	-0.043592	0.059226	-0.360165	-0.661682	0.835878	-0.005182	-0.057042	0.545920
18103	1.007608	-0.853489	10.396050	-0.243619	0.068133	-0.031448	0.061842	-0.355337	-0.661281	0.836272	-0.009901	-0.058563	0.545089
18104	1.200991	-0.819503	10.204904	-0.195145	0.069947	-0.060214	0.063928	-0.348705	-0.663864	0.836951	-0.013814	-0.059610	0.543846
18105	1.300234	-1.103637	9.568687	-0.132325	0.050899	-0.091621	0.065890	-0.345396	-0.663076	0.837974	-0.016403	-0.060255	0.542125
18106	0.971286	-1.164910	9.143016	-0.286208	0.071135	-0.076713	0.068889	-0.335724	-0.666689	0.838765	-0.021834	-0.062269	0.540481
18107	0.792816	-1.130162	9.039206	-0.127811	0.031912	-0.091498	0.072173	-0.330483	-0.669042	0.839739	-0.024150	-0.063206	0.538757
18108	0.110724	-1.301416	9.502171	-0.230828	0.031957	-0.077990	0.071487	-0.325774	-0.669900	0.840440	-0.028224	-0.065276	0.537218
18109	0.256750	-1.161249	10.091355	-0.223839	0.042231	-0.053258	0.071990	-0.319688	-0.672464	0.840937	-0.032347	-0.067019	0.535992
18110	0.334173	-1.162173	10.773242	-0.055847	0.045537	-0.022981	0.074210	-0.314442	-0.672969	0.841184	-0.033700	-0.066947	0.535529
18111	0.142277	-0.978255	10.649632	0.183985	0.059683	-0.023728	0.075417	-0.318323	-0.671325	0.841642	-0.031197	-0.063964	0.535326
18112	0.369344	-0.932834	9.564262	-0.009877	0.038891	-0.064904	0.076358	-0.321373	-0.670847	0.842369	-0.031655	-0.063535	0.534205
18113	0.503607	-1.042160	8.763919	-0.091203	0.007522	-0.073585	0.077928	-0.318614	-0.670450	0.843111	-0.033165	-0.064391	0.532839
18114	0.451576	-1.561540	8.681487	-0.077001	-0.051947	-0.066737	0.076998	-0.316671	-0.672511	0.843690	-0.033782	-0.066212	0.531660
18115	0.425658	-1.824433	9.166578	-0.002262	-0.080179	0.002380	0.075924	-0.314175	-0.671946	0.843559	-0.033002	-0.067559	0.531747
18116	0.543433	-1.582991	9.766785	0.112017	-0.072537	0.043775	0.070646	-0.316914	-0.670585	0.843050	-0.030357	-0.067643	0.532701
18117	0.755355	-0.992613	9.877493	-0.041882	-0.041199	0.054277	0.069860	-0.317463	-0.671887	0.842393	-0.030734	-0.068721	0.533580
18118	0.815315	-0.707346	9.716825	0.174881	-0.043644	0.007427	0.068423	-0.321330	-0.670595	0.842343	-0.027290	-0.067664	0.533980
18119	0.890918	-0.936812	9.593364	0.234095	-0.041793	-0.025686	0.067267	-0.328242	-0.669076	0.842685	-0.022873	-0.065849	0.533875
18120	0.864402	-1.266268	9.546544	0.198313	-0.029533	-0.024198	0.065708	-0.333769	-0.667929	0.842972	-0.019141	-0.064319	0.533755
18121	1.096519	-1.218204	9.338401	0.111518	-0.050583	-0.023200	0.065990	-0.337923	-0.666012	0.843200	-0.016704	-0.063980	0.533517
18122	1.171167	-0.910847	9.360518	0.105313	-0.064579	-0.039117	0.064683	-0.340960	-0.665630	0.843548	-0.014146	-0.064037	0.533034
18123	1.166752	-0.870636	9.913800	0.039154	-0.048913	-0.060693	0.062048	-0.343160	-0.664565	0.844148	-0.012883	-0.064474	0.532064
18124	1.244658	-0.780049	9.846874	0.073388	-0.012075	-0.099085	0.062329	-0.346067	-0.664598	0.845157	-0.011342	-0.064002	0.530551
18125	1.085732	-1.411911	10.463461	0.073421	0.017646	-0.118458	0.062862	-0.348008	-0.662663	0.846454	-0.010134	-0.062983	0.528626
18126	1.369397	-1.600784	10.773687	0.033922	0.071657	-0.083434	0.062335	-0.348282	-0.662658	0.847363	-0.010164	-0.061509	0.527342
18127	1.122051	-1.039042	9.787273	0.046475	0.066628	-0.060239	0.067099	-0.348584	-0.663126	0.848090	-0.010016	-0.059966	0.526352
18128	0.986263	-1.088806	8.898615	-0.012501	0.015236	-0.067854	0.068420	-0.349700	-0.660933	0.848766	-0.010262	-0.059933	0.525261
18129	0.877011	-1.508819	8.916359	-0.048493	-0.008445	-0.033009	0.068816	-0.348733	-0.662499	0.849093	-0.010994	-0.060682	0.524632
18130	1.083892	-1.636303	9.441856	0.017399	0.010511	0.027359	0.068949	-0.348733	-0.662632	0.848784	-0.010798	-0.060395	0.525169
18131	0.700058	-1.299710	9.989802	0.117290	-0.001847	0.081085	0.066315	-0.352318	-0.659880	0.847950	-0.008959	-0.059284	0.526674
18132	0.736118	-0.987093	10.060381	-0.018848	0.012004	0.115441	0.067121	-0.354121	-0.660433	0.846724	-0.009500	-0.059337	0.528627
18133	0.392250	-0.786974	10.128137	0.014171	-0.001937	0.129873	0.065542	-0.355080	-0.660942	0.845348	-0.009482	-0.059281	0.530832
18134	0.364668	-0.580957	9.784654	-0.002740	-0.010587	0.118321	0.064364	-0.357288	-0.660946	0.844063	-0.009515	-0.059546	0.532842
18135	0.256348	-0.532054	9.769327	0.050126	-0.041979	0.093081	0.063302	-0.357837	-0.658842	0.843030	-0.008427	-0.059745	0.534472
18136	0.140190	-0.569374	9.854019	0.052688	-0.062129	0.111557	0.059483	-0.360029	-0.659853	0.841761	-0.006967	-0.060289	0.536429
18137	0.260737	-0.253342	9.683568	-0.142292	-0.073531	0.098672	0.057366	-0.359187	-0.660728	0.840591	-0.008793	-0.063031	0.537919
18138	0.367051	-0.253336	9.956638	-0.029563	-0.092812	0.087049	0.053523	-0.357644	-0.661047	0.839524	-0.008359	-0.064972	0.539359
18139	0.591729	-0.244914	10.137455	0.110146	-0.077062	0.058095	0.050628	-0.360672	-0.659986	0.838818	-0.005836	-0.065016	0.540484
18140	0.635754	-0.176946	10.452702	0.009139	-0.036878	0.039875	0.049847	-0.362882	-0.659996	0.838337	-0.005295	-0.065609	0.541164
18141	0.777452	0.061590	10.163410	-0.072082	0.001670	0.016524	0.048244	-0.359967	-0.660205	0.838161	-0.006591	-0.066271	0.541341
18142	0.747260	-0.093512	9.705242	-0.084420	-0.017391	-0.018894	0.048773	-0.359416	-0.661254	0.838328	-0.007751	-0.067557	0.540908
18143	0.632964	-0.531462	9.350296	-0.074599	-0.040034	-0.013665	0.046779	-0.357884	-0.660685	0.838421	-0.008580	-0.068926	0.540579
18144	0.606214	-0.892318	9.259856	-0.059491	-0.052292	0.005723	0.045450	-0.356216	-0.661433	0.838274	-0.008979	-0.070523	0.540595
18145	0.717596	-1.199896	9.639902	-0.027480	-0.069953	0.032223	0.043595	-0.355098	-0.662179	0.837832	-0.008783	-0.071869	0.541106
18146	0.855338	-1.197481	9.994445	-0.095590	-0.078865	0.043982	0.040805	-0.352315	-0.663025	0.837222	-0.009553	-0.074295	0.541709
18147	1.296294	-0.996169	10.093898	-0.063458	-0.107901	0.051067	0.037219	-0.348697	-0.664635	0.836503	-0.009581	-0.076672	0.542487
18148	1.172466	-1.082527	9.853633	-0.245707	-0.120849	-0.007559	0.033100	-0.345354	-0.664540	0.836338	-0.012328	-0.081438	0.541992
18149	1.331767	-1.425772	9.704108	-0.209761	-0.108531	-0.036446	0.032137	-0.337876	-0.666021	0.836502	-0.014663	-0.085448	0.541062
18150	1.258408	-1.541786	9.333284	-0.089861	-0.104044	-0.026738	0.025778	-0.334243	-0.668897	0.836581	-0.014953	-0.088247	0.540483
18151	1.533698	-1.884910	9.519236	-0.084592	-0.082332	-0.005630	0.025525	-0.335763	-0.669563	0.836472	-0.015551	-0.090486	0.540263
18152	1.659654	-2.213511	10.927569	0.093116	-0.010997	0.050420	0.022340	-0.334085	-0.669236	0.835931	-0.013924	-0.089727	0.541271
18153	1.809091	-0.879562	10.206177	0.204361	0.074898	0.037687	0.023956	-0.339906	-0.668010	0.835709	-0.011459	-0.086227	0.542240
18154	1.025825	-0.298828	9.344775	-0.180748	0.077150	-0.049331	0.026195	-0.338258	-0.667897	0.836324	-0.015190	-0.086986	0.541077
18155	0.925983	-0.409287	9.149691	-0.230681	0.035317	-0.094774	0.028417	-0.331904	-0.671008	0.837336	-0.019305	-0.088868	0.539071
18156	0.828886	-0.489405	9.445226	-0.017741	0.007378	-0.110059	0.029061	-0.329417	-0.670077	0.838523	-0.019444	-0.089057	0.537187
18157	0.917819	-0.556553	9.736901	-0.008772	0.028309	-0.117015	0.031175	-0.329152	-0.670106	0.839834	-0.019700	-0.088637	0.535195
18158	0.875252	-0.433328	9.810787	0.052029	0.049288	-0.103242	0.033810	-0.327368	-0.670129	0.841042	-0.019130	-0.087371	0.533524
18159	0.951574	-0.566218	9.808600	0.311431	0.073786	-0.081046	0.034365	-0.333183	-0.668232	0.842150	-0.014522	-0.082721	0.532663
18160	0.553212	-0.881649	9.467129	0.148650	0.095810	-0.080327	0.037569	-0.340397	-0.664951	0.843199	-0.012865	-0.079625	0.531516
18161	0.767167	-1.006863	9.180242	0.239805	0.045922	-0.064066	0.041158	-0.344015	-0.664387	0.844019	-0.009210	-0.076181	0.530796
18162	0.813995	-1.552903	9.284116	0.187705	-0.005798	-0.040088	0.041062	-0.350517	-0.663927	0.844464	-0.005879	-0.074371	0.530392
18163	1.007396	-1.536263	9.712847	0.148051	-0.043675	-0.000045	0.040417	-0.355082	-0.661084	0.844425	-0.002964	-0.073416	0.530611
18164	1.239344	-1.514399	9.588524	0.085384	-0.029770	0.015348	0.039646	-0.360059	-0.659290	0.844221	-0.001188	-0.073090	0.530987
18165	1.260419	-1.269205	9.595968	0.092534	-0.036783	0.016299	0.039652	-0.360889	-0.659560	0.844005	0.000667	-0.072636	0.531393
18166	1.064676	-0.943747	9.341831	0.140988	-0.030493	-0.003461	0.037037	-0.366687	-0.658793	0.843992	0.003416	-0.071730	0.531527
18167	1.260960	-0.516560	9.532515	-0.016499	-0.041134	-0.006385	0.034924	-0.367506	-0.658245	0.844012	0.003513	-0.072516	0.531388
18168	1.190244	-0.288619	9.956340	0.089236	-0.029706	-0.047811	0.036255	-0.369174	-0.657759	0.844468	0.005445	-0.072143	0.530697
18169	1.278140	-0.152356	9.906677	-0.084081	-0.006907	-0.096572	0.036784	-0.368623	-0.658677	0.845501	0.004198	-0.073053	0.528936
18170	1.528273	-0.300319	10.138350	0.046645	0.017557	-0.117671	0.037300	-0.366412	-0.658663	0.846764	0.005013	-0.072331	0.527005
18171	1.576949	-0.575761	9.855969	0.216730	0.019432	-0.129707	0.037335	-0.373885	-0.656383	0.848138	0.008656	-0.069634	0.525107
18172	1.685762	-0.896169	9.966710	-0.081249	0.022794	-0.126680	0.039180	-0.372926	-0.656271	0.849508	0.007255	-0.070157	0.522840
18173	1.542450	-1.017352	10.086723	0.084219	0.050817	-0.109496	0.039968	-0.371685	-0.656532	0.850718	0.008296	-0.068362	0.521092
18174	1.338905	-1.099099	9.578019	-0.010525	0.106065	-0.101119	0.044213	-0.374476	-0.655839	0.851912	0.007190	-0.066729	0.519367
18175	0.969895	-0.701458	9.677104	-0.041845	0.115753	-0.097597	0.047896	-0.371453	-0.655342	0.853090	0.005373	-0.065155	0.517652
18176	0.397073	-0.428327	9.440040	0.141452	0.071339	-0.075041	0.051863	-0.370920	-0.656182	0.853939	0.007185	-0.062543	0.516551
18177	0.373685	-0.311312	9.105111	0.026822	-0.013507	-0.067334	0.052675	-0.375076	-0.654665	0.854623	0.007815	-0.062427	0.515423
18178	0.275914	-0.483070	9.320286	-0.161263	-0.060871	-0.045976	0.052924	-0.372865	-0.653731	0.855040	0.005781	-0.065201	0.514414
18179	0.809466	-0.516845	9.860866	0.162454	-0.068105	-0.024436	0.052002	-0.373136	-0.654505	0.855190	0.009219	-0.064604	0.514190
18180	0.636694	-0.711754	10.179768	0.044254	-0.029703	-0.002243	0.050309	-0.379078	-0.652052	0.855167	0.010323	-0.064736	0.514191
18181	0.954639	-0.829257	10.319878	0.067419	0.020856	0.029708	0.048175	-0.374499	-0.654460	0.854885	0.011120	-0.063593	0.514785
18182	1.112355	-1.039422	9.638342	0.225866	0.033242	0.033476	0.049265	-0.381840	-0.651409	0.854525	0.014635	-0.060785	0.515634
18183	1.448333	-1.322011	9.324558	-0.047274	0.019008	0.090320	0.049690	-0.386962	-0.651074	0.853639	0.013390	-0.060909	0.517119
18184	1.458407	-1.268724	9.471692	0.018732	-0.002965	0.125092	0.048485	-0.384741	-0.650511	0.852334	0.013626	-0.060878	0.519263
18185	1.347048	-0.969657	9.454460	0.029327	0.000488	0.159642	0.047693	-0.385429	-0.649720	0.850672	0.013777	-0.060584	0.522013
18186	1.299295	-0.571006	9.916101	-0.043211	0.003866	0.164498	0.044786	-0.385690	-0.649940	0.848967	0.012841	-0.061093	0.524746
18187	0.904810	-0.358406	10.003665	-0.117373	0.018858	0.145668	0.044248	-0.382919	-0.651998	0.847492	0.010327	-0.062017	0.527072
18188	0.847965	-0.203953	10.027562	-0.070847	-0.002106	0.139811	0.043453	-0.381668	-0.653544	0.846027	0.009014	-0.062907	0.529338
18189	0.717939	-0.145788	9.839484	-0.070771	-0.017742	0.123949	0.042131	-0.381661	-0.653785	0.844710	0.007714	-0.063930	0.531337
18190	0.802472	-0.141816	9.781118	-0.050976	-0.017695	0.101160	0.039732	-0.378050	-0.654236	0.843619	0.006952	-0.064864	0.532965
18191	0.898647	-0.204666	9.923770	-0.018790	-0.038731	0.095986	0.038938	-0.377215	-0.655524	0.842555	0.006806	-0.065662	0.534549
18192	1.147365	-0.202110	9.820711	-0.106450	-0.026559	0.097082	0.036158	-0.376646	-0.655738	0.841494	0.005209	-0.067339	0.536028
18193	1.252138	-0.400902	9.577182	-0.029392	-0.014228	0.081760	0.035746	-0.373600	-0.656225	0.840609	0.004668	-0.067836	0.537357
18194	1.285302	-0.490211	9.559045	0.101227	-0.026445	0.080878	0.033913	-0.376772	-0.656229	0.839693	0.006584	-0.067278	0.538838
18195	1.379193	-0.529497	9.536153	-0.024001	-0.010745	0.078224	0.032594	-0.377180	-0.656474	0.838846	0.006125	-0.067676	0.540110
18196	1.303901	-0.597913	9.781162	0.020742	-0.010742	0.069742	0.030470	-0.375784	-0.656428	0.838075	0.006535	-0.067719	0.541296
18197	1.350126	-0.550138	9.790926	0.002950	-0.017704	0.044910	0.029281	-0.377163	-0.654723	0.837573	0.006665	-0.067952	0.542042
18198	1.154722	-0.524424	9.836169	-0.005916	-0.007123	0.029085	0.031397	-0.377174	-0.654624	0.837249	0.006644	-0.068217	0.542509
18199	1.195840	-0.515124	9.835921	-0.000474	-0.006221	0.013257	0.029956	-0.378826	-0.655796	0.837106	0.006645	-0.068293	0.542721
18200	1.159708	-0.500600	9.773911	-0.041606	-0.012321	0.007663	0.029683	-0.377025	-0.656429	0.837011	0.006112	-0.069029	0.542781
18201	1.166927	-0.500966	9.672902	-0.016492	-0.010520	-0.002722	0.029417	-0.376747	-0.656291	0.837036	0.005923	-0.069350	0.542702
18202	1.233662	-0.626315	9.752601	-0.000419	-0.012309	0.000866	0.029294	-0.377438	-0.657866	0.837010	0.006090	-0.069638	0.542705
18203	1.211730	-0.652735	9.709226	-0.075555	-0.010555	-0.002316	0.028094	-0.376463	-0.656530	0.837037	0.004917	-0.070607	0.542550
18204	1.349432	-0.646420	9.765791	0.015694	0.001655	0.002758	0.028345	-0.374251	-0.656512	0.837007	0.005199	-0.070487	0.542608
18205	1.206893	-0.654985	9.747696	0.042525	0.010444	0.008313	0.028096	-0.376878	-0.656665	0.836935	0.005767	-0.069832	0.542799
18206	1.255790	-0.568974	9.683371	-0.057681	0.015658	0.011131	0.026249	-0.376868	-0.657814	0.836840	0.004657	-0.070275	0.542898
18207	1.260563	-0.578478	9.733691	0.069417	0.003466	-0.003852	0.027567	-0.376321	-0.657567	0.836887	0.005780	-0.069450	0.542921
18208	1.110716	-0.596556	9.732373	-0.048643	0.010497	-0.011695	0.027827	-0.376185	-0.656261	0.837034	0.004909	-0.069878	0.542648
18209	1.202406	-0.606872	9.738674	-0.062927	0.005236	-0.020660	0.028087	-0.374941	-0.657300	0.837279	0.003824	-0.070459	0.542204
18210	1.117399	-0.673696	9.692974	0.026623	0.001836	-0.037630	0.028753	-0.375359	-0.657837	0.837686	0.004344	-0.070214	0.541603
18211	1.086086	-0.661535	9.657333	-0.070123	-0.006979	-0.013682	0.028347	-0.373558	-0.658075	0.837837	0.003258	-0.071077	0.541263
18212	1.250131	-0.688821	9.804615	-0.011022	0.015727	-0.022039	0.028333	-0.370790	-0.658570	0.838098	0.002976	-0.071009	0.540871
18213	1.202333	-0.616537	9.724143	0.030163	0.010530	-0.027013	0.029265	-0.372041	-0.658597	0.838411	0.003407	-0.070496	0.540450
18214	1.279704	-0.602725	9.718827	-0.048606	-0.010516	-0.025922	0.028461	-0.370238	-0.658305	0.838677	0.002783	-0.071273	0.539938
18215	1.156146	-0.659457	9.728855	-0.055727	0.007025	-0.029409	0.028460	-0.369684	-0.659085	0.839015	0.001822	-0.071751	0.539354
18216	1.264828	-0.655644	9.679893	-0.105795	0.010503	-0.035079	0.028735	-0.371069	-0.659888	0.839407	0.000025	-0.072792	0.538606
18217	1.215813	-0.758469	9.751236	-0.025239	0.001804	-0.046868	0.030841	-0.369143	-0.660031	0.839921	-0.000336	-0.073035	0.537771
18218	1.147743	-0.818423	9.635771	-0.048473	0.007098	-0.048770	0.030687	-0.364852	-0.660902	0.840454	-0.001114	-0.073515	0.536872
18219	1.263189	-0.886382	9.730129	-0.037836	0.014873	-0.027567	0.031474	-0.363888	-0.660774	0.840777	-0.001858	-0.073679	0.536341
18220	1.229307	-0.895833	9.699068	-0.009231	0.005264	-0.023860	0.031728	-0.362645	-0.659719	0.841038	-0.001993	-0.073769	0.535919
18221	1.181039	-0.890755	9.663492	-0.053965	0.005272	-0.023288	0.032257	-0.361540	-0.661678	0.841299	-0.002914	-0.074273	0.535436
18222	1.147964	-0.789384	9.693784	0.055131	0.010518	-0.008345	0.031993	-0.361261	-0.662064	0.841404	-0.002046	-0.073584	0.535370
18223	1.210778	-0.789471	9.825428	-0.000395	0.027926	0.004509	0.033052	-0.362098	-0.661173	0.841402	-0.002346	-0.073133	0.535433
18224	1.201385	-0.751037	9.785093	-0.067464	0.012195	-0.006599	0.032783	-0.360989	-0.661681	0.841484	-0.003562	-0.073729	0.535216
18225	1.205773	-0.809138	9.673831	-0.057582	-0.002629	-0.017166	0.031848	-0.359601	-0.661129	0.841665	-0.004460	-0.074409	0.534830
18226	1.255738	-0.915187	9.729862	-0.034370	-0.006166	-0.009117	0.032766	-0.357945	-0.661650	0.841747	-0.004919	-0.074959	0.534620
18227	1.185345	-0.963037	9.633783	-0.052206	-0.003481	-0.018916	0.031174	-0.356275	-0.663180	0.841944	-0.005716	-0.075603	0.534212
18228	1.165634	-1.020376	9.710203	-0.052284	-0.000028	-0.003051	0.032226	-0.353789	-0.665526	0.841966	-0.006551	-0.076241	0.534076
18229	1.113018	-0.947922	9.673036	0.012113	-0.006125	0.001834	0.032752	-0.354069	-0.664228	0.841944	-0.006275	-0.076241	0.534115
18230	1.103408	-0.942859	9.730858	-0.029056	-0.001776	0.004195	0.032616	-0.352546	-0.665520	0.841889	-0.006711	-0.076659	0.534135
18231	1.152237	-0.870846	9.808173	0.019251	-0.007042	0.002764	0.032353	-0.354622	-0.662658	0.841856	-0.006307	-0.076597	0.534202
18232	1.144973	-0.871039	9.726519	0.010291	-0.000041	0.009778	0.032491	-0.354898	-0.663709	0.841749	-0.006108	-0.076565	0.534377
18233	1.173934	-0.871442	9.668582	-0.027319	-0.000067	0.018308	0.031558	-0.353648	-0.663683	0.841555	-0.006584	-0.076881	0.534632
18234	1.335570	-0.894252	9.700573	0.040785	0.005200	-0.004141	0.031025	-0.353646	-0.662628	0.841608	-0.005906	-0.076436	0.534620
18235	1.291766	-0.941965	9.717226	-0.053187	0.005174	0.000464	0.032086	-0.354205	-0.662388	0.841609	-0.006840	-0.076951	0.534534
18236	1.373888	-0.940121	9.742976	-0.064823	0.003391	0.000348	0.032606	-0.351440	-0.664462	0.841597	-0.007928	-0.077665	0.534434
18237	1.238525	-0.958356	9.727111	-0.011032	0.012247	-0.020339	0.031550	-0.351433	-0.665100	0.841835	-0.008190	-0.077623	0.534061
18238	1.204662	-0.963188	9.633615	-0.087993	0.003500	-0.017395	0.032591	-0.348811	-0.664435	0.842006	-0.009641	-0.078585	0.533627
18239	1.231345	-0.946538	9.640786	-0.052220	0.010487	-0.011827	0.032450	-0.347703	-0.663899	0.842141	-0.010588	-0.079014	0.533332
18240	1.192762	-0.943419	9.775745	-0.003895	0.006998	-0.018528	0.033112	-0.347153	-0.664950	0.842344	-0.010658	-0.079020	0.533010
18241	1.223868	-0.982258	9.738979	-0.059344	0.015737	-0.020679	0.034420	-0.344115	-0.665987	0.842579	-0.011764	-0.079439	0.532552
18242	1.214375	-0.958204	9.715304	0.001462	0.005248	-0.014979	0.033633	-0.344941	-0.666506	0.842742	-0.011731	-0.079416	0.532299
18243	1.224017	-0.958485	9.647923	-0.002077	0.010521	-0.020274	0.034026	-0.345082	-0.664944	0.842978	-0.011811	-0.079315	0.531938
18244	1.112446	-1.029537	9.724977	-0.039678	0.014020	-0.016993	0.034426	-0.344945	-0.666257	0.843164	-0.012561	-0.079583	0.531585
18245	1.161495	-0.924101	9.720959	0.033676	-0.003472	-0.018277	0.034423	-0.344392	-0.666382	0.843365	-0.011892	-0.079334	0.531319
18246	1.252812	-0.987266	9.748285	0.004126	0.017464	-0.007884	0.033901	-0.345219	-0.667037	0.843471	-0.011954	-0.079076	0.531188
18247	1.187388	-1.015875	9.664402	-0.002182	0.015723	0.003535	0.034036	-0.346743	-0.665091	0.843462	-0.012125	-0.078882	0.531227
18248	1.250322	-0.996941	9.724162	0.033621	0.005220	-0.004189	0.035095	-0.346610	-0.665760	0.843516	-0.011566	-0.078516	0.531208
18249	1.204761	-0.951001	9.686629	0.039080	0.014903	-0.019952	0.033771	-0.346880	-0.664958	0.843765	-0.010991	-0.077906	0.530916
18250	1.238613	-0.944108	9.667189	-0.010189	0.015727	-0.006217	0.033646	-0.347432	-0.666008	0.843844	-0.011279	-0.077828	0.530795
18251	1.141746	-0.981909	9.643556	0.042668	0.035919	-0.014549	0.035886	-0.346337	-0.665508	0.844068	-0.010872	-0.076826	0.530594
18252	1.204348	-1.002142	9.479352	0.025626	0.019287	-0.005941	0.036160	-0.348138	-0.665268	0.844159	-0.010594	-0.076308	0.530528
18253	1.098512	-0.952420	9.738001	0.060445	0.010505	0.001367	0.036169	-0.349798	-0.665154	0.844177	-0.009642	-0.075545	0.530628
18254	1.209580	-0.951171	9.643324	0.009553	0.021020	-0.016620	0.036828	-0.349525	-0.664899	0.844379	-0.009637	-0.075170	0.530359
18255	1.093274	-1.010049	9.756611	-0.011080	-0.002602	-0.015074	0.038293	-0.350778	-0.665981	0.844537	-0.009731	-0.075392	0.530075
18256	1.190055	-0.982089	9.708029	-0.063920	-0.010534	-0.004936	0.036971	-0.351186	-0.665311	0.844550	-0.010651	-0.076327	0.529901
18257	1.165847	-0.989240	9.667297	-0.052318	-0.003538	0.004874	0.035244	-0.348685	-0.667222	0.844485	-0.011462	-0.077001	0.529891
18258	1.074580	-0.918882	9.632843	0.021069	0.017507	0.008171	0.036545	-0.346618	-0.664343	0.844423	-0.011263	-0.076558	0.530059
18259	1.200695	-0.847260	9.779186	0.081883	0.010453	0.008562	0.038410	-0.348981	-0.664526	0.844369	-0.009957	-0.075570	0.530312
18260	1.157372	-0.823250	9.654859	0.026468	0.034981	0.006505	0.036432	-0.349938	-0.664374	0.844348	-0.009849	-0.074776	0.530460
18261	1.234155	-0.891244	9.638994	0.014062	0.040268	-0.018275	0.036829	-0.349525	-0.665161	0.844609	-0.009957	-0.074011	0.530150
18262	1.180367	-0.991157	9.864229	0.125801	0.034110	-0.004275	0.038964	-0.352857	-0.665096	0.844718	-0.008146	-0.072180	0.530259
18263	1.284659	-0.920474	9.647836	-0.000323	0.043711	-0.002528	0.039624	-0.353415	-0.664065	0.844812	-0.008555	-0.071514	0.530194
18264	1.175762	-0.957652	9.797359	0.033608	0.019212	0.001177	0.041606	-0.353288	-0.663701	0.844823	-0.008151	-0.070911	0.530264
18265	0.997444	-0.903486	9.751452	0.033587	0.015761	0.006517	0.042675	-0.355092	-0.663866	0.844785	-0.007707	-0.070357	0.530404
18266	1.123460	-0.844045	9.847184	-0.043384	0.010429	0.007671	0.041616	-0.355364	-0.663198	0.844699	-0.008520	-0.070718	0.530481
18267	1.026870	-0.841148	9.761529	-0.003035	-0.010460	-0.014989	0.041344	-0.353978	-0.663442	0.844847	-0.008386	-0.070997	0.530211
18268	1.079654	-0.885195	9.650010	-0.104170	-0.003506	-0.003387	0.040800	-0.351208	-0.663406	0.844847	-0.010063	-0.072240	0.530013
18269	1.190286	-0.948541	9.667555	-0.018276	-0.010510	-0.006358	0.041591	-0.350243	-0.664456	0.844899	-0.010198	-0.072684	0.529866
18270	1.301023	-0.997419	9.697282	-0.045066	0.001715	-0.015364	0.040804	-0.350653	-0.665625	0.845041	-0.010914	-0.073215	0.529553
18271	1.288876	-1.009211	9.742915	-0.036139	0.003453	-0.011768	0.039736	-0.349264	-0.664941	0.845166	-0.011485	-0.073626	0.529285
18272	1.165928	-0.977273	9.648208	-0.052268	0.017476	0.000547	0.040261	-0.348852	-0.664552	0.845154	-0.012512	-0.073963	0.529233
18273	1.127035	-1.015248	9.715402	-0.059374	0.024498	-0.010932	0.041046	-0.346642	-0.665720	0.845293	-0.013701	-0.074267	0.528939
18274	1.050320	-0.937641	9.728972	-0.045150	0.012231	0.005908	0.042238	-0.346094	-0.667303	0.845219	-0.014561	-0.074615	0.528984
18275	1.089048	-0.923622	9.692749	-0.025454	0.014859	0.005172	0.042628	-0.345128	-0.666776	0.845183	-0.015096	-0.074716	0.529014
18276	1.021289	-0.944666	9.717126	0.029067	-0.000003	0.012581	0.042493	-0.344158	-0.667811	0.845042	-0.014581	-0.074484	0.529286
18277	1.055146	-0.937715	9.716913	0.024598	-0.000012	0.011658	0.043038	-0.346790	-0.668107	0.844929	-0.014121	-0.074300	0.529504
18278	1.118031	-0.923768	9.718934	0.001324	0.003455	0.015010	0.042228	-0.344711	-0.666504	0.844759	-0.014116	-0.074302	0.529776
18279	1.173227	-0.972270	9.729918	-0.002245	-0.005301	0.009638	0.042637	-0.345958	-0.668093	0.844652	-0.014045	-0.074494	0.529922
18280	1.121982	-1.046478	9.715086	-0.057771	0.001671	0.023358	0.042237	-0.345402	-0.667950	0.844370	-0.015031	-0.075150	0.530250
18281	1.199327	-1.035174	9.676094	-0.006648	0.013973	0.000845	0.041831	-0.344293	-0.667148	0.844384	-0.015226	-0.075070	0.530235
18282	1.121822	-1.068184	9.695611	0.011181	0.003472	0.011527	0.042099	-0.344571	-0.667809	0.844249	-0.015048	-0.074968	0.530469
18283	1.155390	-1.102077	9.709352	-0.064774	0.010486	-0.008405	0.041692	-0.342632	-0.667914	0.844337	-0.016175	-0.075570	0.530210
18284	1.169665	-1.131126	9.684861	-0.016501	0.001733	-0.001045	0.042091	-0.342911	-0.668185	0.844319	-0.016427	-0.075796	0.530199
18285	1.085330	-1.106340	9.709908	-0.039792	0.012225	0.007665	0.042223	-0.341803	-0.669877	0.844245	-0.017178	-0.076101	0.530248
18286	1.198638	-1.131382	9.674994	-0.102388	-0.001791	-0.003454	0.043129	-0.339042	-0.668947	0.844217	-0.018839	-0.077298	0.530064
18287	1.068093	-1.154194	9.747960	0.008522	-0.001752	0.002674	0.041798	-0.337651	-0.668651	0.844191	-0.018619	-0.077331	0.530108
18288	1.092464	-1.120916	9.680838	-0.063016	0.005247	-0.002227	0.041799	-0.337235	-0.669563	0.844167	-0.019691	-0.077991	0.530012
18289	1.116517	-1.135418	9.718918	-0.059481	0.003464	0.005712	0.041923	-0.335021	-0.670982	0.844090	-0.020680	-0.078656	0.529998
18290	1.130691	-1.181069	9.771145	0.000490	-0.001764	-0.002696	0.041388	-0.334742	-0.669663	0.844085	-0.020604	-0.078762	0.529993
18291	1.111434	-1.169200	9.670505	-0.055884	0.000861	0.002200	0.041658	-0.335020	-0.670717	0.844042	-0.021500	-0.079435	0.529926
18292	1.181228	-1.201104	9.640696	-0.052295	0.000852	0.000437	0.043099	-0.332260	-0.671496	0.843986	-0.022348	-0.080054	0.529887
18293	1.159313	-1.227318	9.664617	-0.006599	0.005273	-0.013312	0.042698	-0.331705	-0.671092	0.844134	-0.022432	-0.080141	0.529633
18294	1.091430	-1.265242	9.674380	-0.037982	0.003501	0.000564	0.042560	-0.331151	-0.670299	0.844076	-0.023065	-0.080565	0.529635
18295	1.084386	-1.238596	9.718008	0.004941	0.013987	0.007971	0.043359	-0.331154	-0.672143	0.844018	-0.023085	-0.080372	0.529756
18296	1.057967	-1.216889	9.670418	-0.002169	0.014899	-0.000876	0.042171	-0.332117	-0.671088	0.844007	-0.023232	-0.080224	0.529789
18297	1.050640	-1.226636	9.610284	-0.054148	-0.001761	0.014547	0.042572	-0.331980	-0.672401	0.843826	-0.024095	-0.080918	0.529933
18298	1.062841	-1.211998	9.708886	-0.030849	0.017482	0.009497	0.042681	-0.327691	-0.672884	0.843704	-0.024772	-0.081025	0.530079
