# Supplementary material for: Identification of Haptic Based Guiding Using Hard Reins
Source: PLoS One. 2015 Jul 22;10(7):e0132020. doi: 10.1371/journal.pone.0132020 (PMC4511788; doi:10.1371/journal.pone.0132020)
Supplement: S9 File — (ZIP) [file pone.0132020.s009.zip › Exp2_MotionData2/Subject10/path2/T3/gc3.txt]

// Start Time: 0
// Sample rate: 25.0Hz
// Scenario: 4.9
// Firmware Version: 2.6.1
Counter	Acc_X	Acc_Y	Acc_Z	Gyr_X	Gyr_Y	Gyr_Z	Mag_X	Mag_Y	Mag_Z	Quat_w	Quat_x	Quat_y	Quat_z
17750	9.547858	1.383465	-0.980474	-0.333390	-0.033731	0.262204	-0.719617	0.176775	0.073349	-0.404339	0.512891	0.505238	0.564081
17751	9.578398	1.692607	-0.902307	-0.584299	-0.118777	0.125192	-0.717228	0.181534	0.080676	-0.398467	0.520328	0.498265	0.567640
17752	9.428689	1.733232	-0.959244	-0.756681	-0.205485	-0.019094	-0.716427	0.180170	0.090740	-0.388260	0.528549	0.491391	0.573084
17753	9.495780	1.962679	-1.105183	-0.996231	-0.251435	-0.008429	-0.716741	0.178353	0.101633	-0.374995	0.539119	0.481915	0.580075
17754	9.466387	1.985671	-1.176397	-1.065474	-0.290767	0.006175	-0.715739	0.175175	0.116520	-0.360671	0.550517	0.471491	0.586979
17755	9.729074	2.151356	-1.552285	-1.272900	-0.348246	0.055485	-0.713017	0.170740	0.133146	-0.343781	0.564266	0.458323	0.594440
17756	9.371808	2.413530	-1.744942	-1.216450	-0.298334	0.110529	-0.709647	0.161562	0.152855	-0.328505	0.577118	0.444450	0.601236
17757	9.221873	2.386260	-1.802313	-1.290639	-0.230045	0.203828	-0.707260	0.159960	0.167262	-0.313728	0.590124	0.428020	0.608382
17758	9.037993	2.462033	-1.930207	-1.377274	-0.199176	0.245786	-0.705743	0.160500	0.182094	-0.298619	0.603156	0.409369	0.615992
17759	8.913979	3.041821	-1.699570	-1.463936	-0.190289	0.223657	-0.701957	0.158267	0.194332	-0.281789	0.615950	0.389739	0.623942
17760	9.268466	3.107132	-1.693077	-1.453741	-0.112982	0.255758	-0.698404	0.152971	0.207793	-0.266057	0.627371	0.368839	0.632121
17761	9.247616	2.947968	-1.207835	-1.481474	-0.041948	0.238141	-0.696847	0.148645	0.219640	-0.249750	0.637381	0.347389	0.640852
17762	10.070856	2.196230	-0.381215	-1.411418	0.134685	0.238078	-0.695467	0.143468	0.225511	-0.235632	0.644188	0.325366	0.650874
17763	11.347446	1.279722	0.557809	-1.191570	0.232344	0.166940	-0.695536	0.139607	0.228374	-0.223607	0.647754	0.306704	0.660566
17764	11.265252	0.602736	0.810089	-1.038654	0.204588	0.068061	-0.695485	0.134808	0.226946	-0.212247	0.650059	0.291026	0.669088
17765	10.042039	0.046454	1.161382	-0.813785	0.121246	-0.001455	-0.696558	0.130542	0.226690	-0.202104	0.651839	0.279720	0.675290
17766	9.529507	-0.142093	1.024732	-0.786148	0.055521	-0.230839	-0.700915	0.118611	0.226129	-0.189017	0.652975	0.271756	0.681208
17767	8.988305	-0.101604	0.823017	-0.754103	0.052006	-0.298791	-0.703237	0.103901	0.229042	-0.175206	0.653429	0.265195	0.687026
17768	9.338422	-0.523076	0.783021	-0.506222	0.132894	-0.276408	-0.700560	0.093107	0.229331	-0.165481	0.651951	0.261269	0.692325
17769	10.241167	-0.402885	0.928786	-0.448541	0.109311	-0.375132	-0.703637	0.079499	0.227524	-0.154932	0.649932	0.259523	0.697303
17770	9.741905	0.531387	0.784468	-0.228099	0.004021	-0.257043	-0.704623	0.068897	0.228001	-0.148399	0.649318	0.259566	0.699278
17771	9.153510	1.269772	0.105982	0.068948	0.215096	-0.043951	-0.706569	0.063478	0.222321	-0.149759	0.645888	0.260381	0.701857
17772	9.510789	1.305810	0.484155	0.119053	0.264773	0.047922	-0.710175	0.065617	0.214871	-0.153340	0.642140	0.260532	0.704462
17773	10.259876	1.389530	0.717553	0.157856	0.255054	-0.005019	-0.710799	0.067430	0.210193	-0.156605	0.638042	0.261936	0.706942
17774	10.065419	1.503598	0.452625	0.170275	0.130942	0.130973	-0.713158	0.072051	0.204297	-0.161313	0.636421	0.262161	0.707261
17775	9.810056	0.932147	0.702408	0.227894	0.096401	0.165864	-0.712583	0.079413	0.199954	-0.167063	0.635205	0.262844	0.706766
17776	9.644964	0.672060	0.653747	0.248957	0.036369	0.136558	-0.714543	0.087872	0.197397	-0.172358	0.634648	0.264417	0.705407
17777	9.573456	0.315118	0.905298	0.176279	0.008532	0.018943	-0.712635	0.091393	0.195059	-0.174945	0.634047	0.266479	0.704533
17778	9.908170	0.488749	0.802127	0.229079	-0.009295	-0.023034	-0.712794	0.092959	0.195300	-0.177502	0.633324	0.269957	0.703219
17779	10.002228	0.858661	0.656095	0.234288	-0.097427	-0.057673	-0.712510	0.094000	0.197337	-0.179198	0.633581	0.274140	0.700936
17780	9.785626	1.235331	0.531387	0.328802	-0.141293	-0.006023	-0.711679	0.096189	0.199158	-0.182536	0.634407	0.279262	0.697295
17781	9.653369	0.988778	0.360815	0.302327	-0.174587	-0.002427	-0.710551	0.098283	0.202805	-0.185438	0.635754	0.283944	0.693401
17782	9.720561	0.635429	0.455146	0.264328	-0.181206	0.048884	-0.709639	0.101632	0.204909	-0.188483	0.637623	0.287598	0.689347
17783	9.792155	0.675155	0.348864	0.225829	-0.142423	0.111161	-0.707545	0.106879	0.211142	-0.192181	0.639417	0.289602	0.685816
17784	9.988568	0.675818	0.196597	0.195320	-0.141746	0.133161	-0.704488	0.112507	0.215133	-0.195678	0.641460	0.291025	0.682307
17785	10.012737	1.143801	0.007925	0.244456	-0.189117	0.060922	-0.702676	0.115639	0.217851	-0.198664	0.643487	0.294077	0.678215
17786	9.769873	1.203168	0.048796	0.138576	-0.222358	0.004754	-0.701126	0.118924	0.223403	-0.199212	0.646054	0.296696	0.674463
17787	9.469040	1.272940	0.067747	0.097507	-0.212159	-0.026595	-0.699960	0.118944	0.228472	-0.198976	0.648424	0.298961	0.671251
17788	9.304076	1.348916	-0.087536	0.161397	-0.175806	-0.037600	-0.697495	0.121109	0.235421	-0.199510	0.649996	0.302224	0.668103
17789	8.900679	1.506468	-0.590740	0.167547	-0.073614	-0.023149	-0.696069	0.120591	0.236786	-0.201045	0.650231	0.304832	0.666227
17790	9.552665	1.957968	-0.604932	0.064862	-0.051802	-0.135109	-0.695780	0.120016	0.236747	-0.199785	0.649913	0.307588	0.665649
17791	10.725629	2.040153	-1.020238	-0.131879	-0.023925	-0.140783	-0.696269	0.114293	0.236818	-0.196130	0.649963	0.307564	0.666698
17792	10.064464	1.753766	-1.016703	-0.136397	-0.111702	0.110570	-0.695095	0.113206	0.241112	-0.195146	0.652746	0.304661	0.665599
17793	9.741312	1.502854	-0.943452	-0.074173	-0.117482	0.110590	-0.693560	0.116178	0.244245	-0.194999	0.655362	0.302513	0.664050
17794	9.612629	1.652769	-0.840933	-0.124573	-0.133817	0.077517	-0.694968	0.116503	0.250425	-0.193612	0.658161	0.300304	0.662688
17795	9.497800	1.915537	-0.844588	-0.259149	-0.205348	0.048024	-0.692119	0.117340	0.255812	-0.189643	0.662260	0.296877	0.661296
17796	9.572504	2.136945	-0.937724	-0.265565	-0.284337	-0.047240	-0.685553	0.115686	0.264112	-0.183942	0.666749	0.295111	0.659182
17797	9.511936	1.989166	-0.917099	-0.394177	-0.354965	-0.061179	-0.683714	0.110424	0.274489	-0.175784	0.672581	0.291902	0.656908
17798	9.648859	1.793824	-0.889677	-0.460324	-0.322573	-0.076043	-0.682392	0.102123	0.285670	-0.166736	0.678014	0.287944	0.655427
17799	9.545400	1.786968	-0.866529	-0.323555	-0.222797	0.035068	-0.675792	0.098150	0.294531	-0.161514	0.682292	0.283857	0.654077
17800	9.535873	1.549968	-0.732567	-0.232603	-0.177258	0.007577	-0.674678	0.094415	0.299700	-0.157424	0.685475	0.281184	0.652899
17801	9.549644	1.390097	-0.753447	-0.181081	-0.125720	-0.056660	-0.673460	0.091748	0.306998	-0.153488	0.687452	0.279881	0.652317
17802	9.332742	1.255109	-0.700323	-0.106377	-0.065979	-0.075030	-0.672571	0.089361	0.308675	-0.150713	0.688279	0.279677	0.652180
17803	9.453938	1.428612	-0.681985	-0.163034	-0.006300	-0.146750	-0.670096	0.084884	0.311616	-0.146522	0.688108	0.279468	0.653403
17804	9.700226	1.538183	-0.663911	-0.182422	-0.055627	-0.182422	-0.671702	0.078858	0.312384	-0.141459	0.688356	0.279817	0.654108
17805	9.723912	1.597264	-0.741706	-0.144767	-0.098445	-0.207042	-0.671033	0.072674	0.315660	-0.136216	0.688959	0.280921	0.654113
17806	9.612079	1.487882	-0.841988	-0.106780	-0.094364	-0.153769	-0.670803	0.063476	0.316730	-0.132339	0.689633	0.281953	0.653755
17807	9.587037	1.270199	-0.871456	-0.136825	-0.135278	-0.145547	-0.668440	0.057775	0.321290	-0.127814	0.691007	0.282381	0.653019
17808	9.625234	1.419328	-0.980606	-0.192916	-0.123795	-0.087837	-0.665538	0.053398	0.324940	-0.123692	0.692520	0.281715	0.652498
17809	9.808955	1.492611	-0.936275	-0.179831	-0.013325	-0.087934	-0.666037	0.049855	0.327264	-0.120027	0.692710	0.280452	0.653524
17810	10.108384	1.830843	-0.998407	-0.098153	0.028644	-0.115248	-0.665412	0.045121	0.327245	-0.117370	0.691976	0.280657	0.654694
17811	9.744467	1.726211	-0.961326	-0.052679	0.015169	-0.124410	-0.666083	0.043213	0.328402	-0.115157	0.691271	0.281476	0.655481
17812	9.378271	1.953066	-1.047600	-0.150151	0.002337	-0.106275	-0.665607	0.038923	0.328130	-0.111746	0.691039	0.280927	0.656550
17813	9.461534	1.817768	-1.128890	-0.134344	-0.022277	-0.095200	-0.665817	0.033344	0.328066	-0.108578	0.691165	0.280347	0.657196
17814	9.599550	1.927821	-1.089856	-0.139374	0.048918	-0.084263	-0.665750	0.028849	0.329196	-0.105813	0.690426	0.279475	0.658794
17815	9.563245	1.899091	-1.098347	-0.112590	0.072563	-0.111789	-0.667429	0.026156	0.326222	-0.103263	0.689155	0.279192	0.660647
17816	9.453340	2.137253	-1.078192	-0.059499	0.098162	-0.111710	-0.667096	0.020823	0.323911	-0.101527	0.687424	0.279661	0.662518
17817	9.579530	2.312855	-1.038288	-0.064549	0.109187	-0.095162	-0.667887	0.015750	0.322473	-0.100058	0.685651	0.279706	0.664557
17818	9.454685	2.349527	-0.994733	-0.029405	0.127625	-0.082297	-0.670287	0.014096	0.319006	-0.099274	0.683626	0.280093	0.666595
17819	9.542212	2.230479	-0.844195	-0.038590	0.148126	-0.086014	-0.670860	0.012699	0.315538	-0.098497	0.681320	0.280275	0.668990
17820	9.532294	1.904214	-0.742088	-0.101450	0.116517	-0.109079	-0.672395	0.009325	0.311815	-0.096325	0.679414	0.280095	0.671316
17821	9.523413	1.832228	-0.614207	-0.098692	0.133349	-0.144896	-0.675145	0.002087	0.308426	-0.093872	0.677077	0.280276	0.673944
17822	9.601880	2.009788	-0.514536	-0.212989	0.117024	-0.174405	-0.675807	-0.003312	0.304851	-0.089291	0.674986	0.279446	0.677001
17823	9.466273	1.989959	-0.591718	-0.249680	0.134012	-0.180045	-0.676144	-0.011090	0.302958	-0.084336	0.672680	0.278028	0.680506
17824	9.657172	2.315172	-0.350363	-0.226062	0.136476	-0.253305	-0.678192	-0.018719	0.298551	-0.078603	0.669855	0.278023	0.683973
17825	9.483223	2.692798	-0.568447	-0.185316	0.096033	-0.194419	-0.679248	-0.026003	0.295566	-0.074103	0.667825	0.277710	0.686582
17826	9.444334	3.108959	-0.477324	-0.186584	0.129580	-0.139356	-0.681426	-0.034886	0.290518	-0.070411	0.665618	0.276708	0.689513
17827	9.350884	2.972121	-0.351534	-0.171751	0.119405	-0.062274	-0.681104	-0.039893	0.287380	-0.068021	0.663944	0.274784	0.692131
17828	9.438356	2.887314	-0.222509	-0.154675	0.108736	-0.038358	-0.682512	-0.041998	0.284017	-0.066030	0.662512	0.272897	0.694439
17829	9.496119	2.804100	-0.196227	-0.058284	0.071916	0.081174	-0.683657	-0.042142	0.281479	-0.066871	0.662111	0.270703	0.695599
17830	9.563735	2.808246	-0.179405	-0.045542	0.062564	0.114263	-0.683544	-0.040389	0.280741	-0.068188	0.661997	0.268361	0.696486
17831	9.409158	2.800210	-0.221985	-0.000225	0.059244	0.167539	-0.686606	-0.034447	0.277331	-0.070927	0.662146	0.265847	0.697035
17832	9.361111	2.614936	-0.124779	-0.009925	0.023288	0.184056	-0.687781	-0.030181	0.278314	-0.073488	0.662885	0.263136	0.697096
17833	9.499515	2.152914	-0.103982	-0.033859	-0.072018	0.116215	-0.686427	-0.025904	0.278286	-0.074379	0.664627	0.261009	0.696141
17834	9.604520	2.114923	-0.219267	-0.044880	-0.125111	0.050226	-0.685580	-0.024077	0.281637	-0.073833	0.666770	0.259803	0.694599
17835	9.563771	1.870260	-0.398080	-0.086459	-0.141835	-0.069169	-0.683283	-0.025419	0.284918	-0.071103	0.668593	0.259495	0.693246
17836	9.693037	2.515401	-0.471171	-0.051794	-0.134252	-0.104765	-0.682634	-0.029632	0.288882	-0.068259	0.670057	0.260263	0.691829
17837	9.389862	3.439390	-0.494871	0.164255	-0.053282	0.070871	-0.680373	-0.028913	0.291022	-0.071262	0.671024	0.261441	0.690142
17838	9.196181	3.471612	-0.625098	0.256813	-0.003632	0.175534	-0.682528	-0.024266	0.293307	-0.077093	0.671696	0.262511	0.688454
17839	9.522635	3.247787	-0.382730	0.127125	0.009586	0.285412	-0.680970	-0.014512	0.292490	-0.082838	0.672937	0.260233	0.687439
17840	9.392411	2.304329	-0.306717	0.041882	-0.012270	0.207102	-0.680792	-0.006099	0.293154	-0.086193	0.674181	0.257947	0.686669
17841	9.426685	2.047055	-0.128518	-0.044903	-0.084778	0.114344	-0.681142	0.000656	0.295696	-0.086786	0.676089	0.255752	0.685538
17842	9.507290	1.943915	-0.255392	-0.010124	-0.032971	0.108820	-0.680624	0.004360	0.295922	-0.087988	0.677184	0.254114	0.684914
17843	9.516010	1.967405	-0.383583	0.087663	0.051988	0.130899	-0.679666	0.006093	0.295315	-0.091308	0.677056	0.253256	0.684923
17844	9.607691	1.981190	-0.374845	0.153861	0.084408	0.140175	-0.680849	0.010680	0.295613	-0.095723	0.676404	0.253193	0.684987
17845	9.796469	1.904568	-0.546653	0.134334	0.081369	0.162187	-0.682083	0.016615	0.291762	-0.100257	0.675927	0.252482	0.685072
17846	9.865951	1.690139	-0.507172	0.128532	0.080316	0.149312	-0.684734	0.023945	0.289140	-0.104448	0.675393	0.251964	0.685163
17847	9.722689	1.679103	-0.332806	0.127188	0.029144	0.173220	-0.683972	0.029054	0.286912	-0.108781	0.675678	0.251094	0.684527
17848	9.659996	1.504014	-0.263971	0.165161	-0.021781	0.160489	-0.684619	0.035638	0.287188	-0.113096	0.676495	0.251128	0.683007
17849	9.726927	1.516674	-0.338854	0.249140	-0.040095	0.155191	-0.683287	0.042287	0.288436	-0.118494	0.677330	0.252294	0.680831
17850	9.774063	1.496232	-0.466353	0.244311	-0.083694	0.114881	-0.682784	0.048064	0.290203	-0.122938	0.678539	0.254155	0.678141
17851	9.830616	1.410257	-0.594631	0.278485	-0.126415	0.026923	-0.677792	0.055601	0.292601	-0.126556	0.679781	0.257642	0.674909
17852	9.666311	1.363422	-0.632269	0.296906	-0.131892	-0.037308	-0.679053	0.057433	0.296537	-0.129403	0.680683	0.262385	0.671625
17853	9.651283	1.440810	-0.428306	0.308578	-0.135424	-0.009736	-0.676821	0.060974	0.299558	-0.132888	0.681724	0.266769	0.668152
17854	9.899630	1.799752	-0.560856	0.455384	-0.130787	0.076906	-0.675148	0.064230	0.302709	-0.139408	0.682724	0.272035	0.663664
17855	9.367908	2.018494	-0.858382	0.378900	-0.182011	0.027198	-0.672144	0.073742	0.306377	-0.144060	0.684291	0.276969	0.659000
17856	9.016392	1.874137	-0.759222	0.302068	-0.104094	0.019485	-0.670741	0.076669	0.310497	-0.147862	0.684968	0.280878	0.655791
17857	9.181354	2.241764	-0.772656	0.285395	-0.067042	0.079133	-0.670827	0.082735	0.309466	-0.152515	0.685511	0.283535	0.653010
17858	9.855580	1.982805	-1.345446	0.182224	-0.096965	0.017589	-0.669163	0.086441	0.312221	-0.154685	0.686397	0.285872	0.650546
17859	9.962596	1.822870	-1.770776	0.006969	-0.146963	0.000794	-0.666891	0.086167	0.314157	-0.154009	0.688377	0.286237	0.648449
17860	9.918297	2.019912	-1.973147	-0.007174	-0.199418	0.094460	-0.666875	0.087531	0.318475	-0.153986	0.691600	0.285361	0.645404
17861	9.303605	1.805842	-1.601317	-0.114565	-0.280177	0.123582	-0.660101	0.090939	0.325678	-0.152420	0.696364	0.282893	0.641730
17862	8.881526	1.946093	-1.710220	-0.162783	-0.256256	0.062816	-0.656652	0.090359	0.333511	-0.149505	0.700568	0.280617	0.638833
17863	9.225515	2.169070	-1.881049	-0.292670	-0.354835	-0.098666	-0.652890	0.088006	0.342358	-0.142129	0.705503	0.279211	0.635693
17864	9.221004	2.080764	-1.804162	-0.449209	-0.422040	-0.199811	-0.647303	0.077294	0.354618	-0.130936	0.711021	0.277470	0.632705
17865	9.490147	2.050876	-1.886885	-0.482402	-0.448259	-0.034618	-0.641460	0.069115	0.367738	-0.121091	0.717813	0.272937	0.628957
17866	9.496789	1.768931	-1.843079	-0.479788	-0.401586	-0.045742	-0.633101	0.060220	0.377121	-0.111445	0.723783	0.268445	0.625824
17867	9.639091	1.770130	-1.826654	-0.379472	-0.288579	0.000184	-0.629535	0.053265	0.389352	-0.104348	0.728314	0.264252	0.623572
17868	9.736581	1.769276	-1.994555	-0.279853	-0.236509	-0.043732	-0.624225	0.049177	0.395114	-0.098475	0.731665	0.261800	0.621635
17869	9.464901	1.850623	-1.950048	-0.187047	-0.208371	0.004073	-0.620728	0.043947	0.401386	-0.094645	0.734733	0.259746	0.619469
17870	9.223610	1.699244	-1.927519	-0.191573	-0.180909	0.036975	-0.617150	0.043569	0.407960	-0.091345	0.737587	0.257080	0.617683
17871	9.179659	1.578614	-1.950816	-0.310569	-0.174823	0.033032	-0.613982	0.039943	0.410808	-0.086228	0.740558	0.252984	0.616553
17872	9.265918	1.495928	-1.978735	-0.294386	-0.146819	0.088078	-0.612762	0.035680	0.415610	-0.082238	0.743359	0.248246	0.615653
17873	9.794724	1.735936	-2.250567	-0.254330	-0.076423	0.143247	-0.608074	0.034981	0.419613	-0.079811	0.745504	0.243008	0.615468
17874	9.683373	1.569318	-2.245073	-0.183359	-0.010904	0.121206	-0.606944	0.035480	0.420762	-0.078513	0.746579	0.238869	0.615953
17875	9.574078	1.596662	-2.057235	-0.088685	0.037958	0.099278	-0.608773	0.034964	0.420183	-0.078577	0.746807	0.236124	0.616726
17876	9.433571	1.316039	-2.034486	0.006514	0.055709	0.167259	-0.608838	0.039317	0.419044	-0.080996	0.746961	0.233524	0.617216
17877	9.424438	1.354247	-1.985587	-0.074141	0.024977	0.130453	-0.609608	0.043151	0.417033	-0.081619	0.747459	0.230492	0.617670
17878	9.619418	1.523944	-2.083559	-0.068590	0.001896	0.101207	-0.607658	0.045371	0.417859	-0.081872	0.748070	0.228062	0.617800
17879	9.466622	1.321875	-2.125055	0.006030	0.038522	0.115906	-0.607974	0.048088	0.418031	-0.083584	0.748189	0.226204	0.618109
17880	9.419544	1.320266	-1.980795	0.014277	0.066203	0.114037	-0.609825	0.048763	0.416539	-0.085489	0.747931	0.224452	0.618799
17881	9.542323	1.285447	-1.980783	0.017844	0.056253	0.111328	-0.608616	0.052526	0.415351	-0.087411	0.747776	0.222767	0.619327
17882	9.540246	1.328784	-1.956268	0.104942	0.049287	0.084907	-0.610652	0.056107	0.413054	-0.090249	0.747423	0.222617	0.619399
17883	9.573576	1.226818	-1.965425	0.043506	-0.035158	0.052797	-0.608720	0.060020	0.414409	-0.091429	0.748084	0.222279	0.618549
17884	9.471587	1.270368	-2.084514	0.077745	-0.013706	0.030789	-0.608896	0.062348	0.413709	-0.092913	0.748313	0.222717	0.617894
17885	9.561621	1.279718	-2.285886	0.081085	-0.020335	0.018893	-0.609065	0.064893	0.414434	-0.094303	0.748568	0.223323	0.617155
17886	9.542744	1.274277	-2.232076	0.080034	0.009381	0.045450	-0.608957	0.067203	0.414012	-0.096099	0.748570	0.223517	0.616804
17887	9.508750	1.216433	-2.240844	0.065255	-0.001357	0.040833	-0.608838	0.068656	0.413537	-0.097607	0.748717	0.223563	0.616373
17888	9.489656	1.123568	-2.177934	0.057352	-0.005561	0.018784	-0.609294	0.070975	0.413122	-0.098668	0.748824	0.223906	0.615949
17889	9.470113	1.255874	-2.268126	0.029602	-0.004819	0.007733	-0.608295	0.070884	0.414659	-0.099219	0.748935	0.224014	0.615686
17890	9.474679	1.236771	-2.292576	0.046272	-0.003460	0.015101	-0.609020	0.072337	0.414474	-0.100072	0.749023	0.224263	0.615350
17891	9.475272	1.279634	-2.234349	0.057003	0.017411	0.004087	-0.609324	0.073267	0.413124	-0.101083	0.748790	0.224722	0.615301
17892	9.475270	1.211348	-2.205808	0.031608	-0.012631	0.015086	-0.609069	0.075275	0.412965	-0.101684	0.749016	0.224821	0.614891
17893	9.513524	1.192088	-2.236350	-0.014970	-0.017996	-0.016190	-0.609070	0.075676	0.413554	-0.101207	0.749273	0.224771	0.614674
17894	9.586433	1.249026	-2.180735	0.011958	-0.032165	0.035297	-0.606103	0.075848	0.414948	-0.101667	0.749872	0.224356	0.614020
17895	9.315705	1.208520	-2.272323	0.048875	0.013277	0.042567	-0.606838	0.078157	0.414817	-0.103006	0.749879	0.224149	0.613864
17896	9.444456	1.039268	-2.377274	-0.021873	0.055238	-0.009025	-0.606831	0.077851	0.415221	-0.102807	0.749274	0.223805	0.614761
17897	9.510542	1.110182	-2.275419	-0.027219	0.041933	-0.001644	-0.609203	0.075895	0.414980	-0.102593	0.748889	0.223266	0.615460
17898	9.475076	1.153152	-2.206181	-0.028264	0.049386	0.027706	-0.609385	0.077728	0.412698	-0.102726	0.748531	0.222308	0.616221
17899	9.537837	1.118370	-2.177354	-0.001142	0.072282	0.013050	-0.608988	0.078403	0.410478	-0.103217	0.747783	0.221807	0.617226
17900	9.562453	1.034365	-2.074959	-0.027062	0.065642	0.001994	-0.612107	0.078961	0.408850	-0.103127	0.747104	0.221218	0.618275
17901	9.552333	1.108445	-2.168299	-0.028860	0.051681	0.004773	-0.611235	0.077866	0.410466	-0.103013	0.746629	0.220537	0.619110
17902	9.562890	1.092136	-2.043198	-0.019986	0.069845	-0.007164	-0.613224	0.076668	0.406319	-0.102922	0.745844	0.220149	0.620209
17903	9.587188	1.047712	-1.998503	-0.029171	0.044961	-0.006225	-0.612368	0.076593	0.407576	-0.102642	0.745401	0.219639	0.620968
17904	9.530988	1.172092	-1.841003	0.011244	0.034199	0.002142	-0.612242	0.076280	0.405156	-0.102976	0.745032	0.219574	0.621377
17905	9.544551	1.017462	-1.890826	-0.043698	-0.013615	0.003922	-0.612937	0.075569	0.405260	-0.102353	0.745387	0.218848	0.621312
17906	9.570501	1.123122	-2.007049	-0.044131	0.037371	-0.017245	-0.615060	0.075528	0.403866	-0.101641	0.745004	0.218387	0.622049
17907	9.597079	1.169150	-2.017404	-0.025357	0.026972	0.002091	-0.614645	0.075563	0.403018	-0.101446	0.744807	0.217832	0.622512
17908	9.575476	1.091111	-1.973628	-0.026345	0.032708	-0.001607	-0.614627	0.074800	0.403958	-0.101166	0.744516	0.217360	0.623070
17909	9.607208	1.114566	-1.931184	-0.032509	0.024764	0.008499	-0.614641	0.074482	0.401681	-0.100936	0.744386	0.216623	0.623519
17910	9.607795	1.133051	-1.863453	-0.033373	-0.017971	0.014994	-0.613837	0.078155	0.402467	-0.100552	0.744807	0.215933	0.623317
17911	9.535036	1.109995	-1.914022	-0.018734	-0.001343	0.013140	-0.614195	0.073679	0.403320	-0.100474	0.744992	0.215350	0.623311
17912	9.549320	1.149219	-1.952947	-0.047436	-0.019011	0.002109	-0.614883	0.073593	0.405296	-0.099693	0.745405	0.214653	0.623182
17913	9.537566	1.219520	-1.944803	0.005939	0.002325	0.012282	-0.613332	0.073563	0.405421	-0.099984	0.745489	0.214385	0.623128
17914	9.568624	1.158792	-1.953607	0.002408	0.004140	-0.018011	-0.614730	0.072463	0.404942	-0.099802	0.745425	0.214572	0.623169
17915	9.588055	1.138875	-1.925478	-0.018754	-0.004785	-0.021707	-0.613056	0.073328	0.404274	-0.099270	0.745499	0.214517	0.623184
17916	9.530124	1.149215	-1.942567	-0.022429	-0.010308	-0.021717	-0.612773	0.073582	0.404852	-0.098620	0.745646	0.214490	0.623122
17917	9.564065	1.236417	-1.952930	-0.010974	-0.009581	-0.003322	-0.613031	0.072389	0.405909	-0.098410	0.745841	0.214270	0.622997
17918	9.554112	1.163867	-1.962692	0.007069	-0.009037	-0.013396	-0.612449	0.071210	0.406394	-0.098296	0.745953	0.214469	0.622812
17919	9.501466	1.246527	-1.950523	0.022219	-0.002872	0.005896	-0.613583	0.071269	0.405562	-0.098721	0.746038	0.214514	0.622628
17920	9.529983	1.207998	-1.985657	0.056872	0.006568	0.000441	-0.611887	0.071874	0.407277	-0.099591	0.745915	0.215098	0.622435
17921	9.548917	1.174316	-2.015570	0.057256	0.020541	0.013264	-0.614718	0.072129	0.405909	-0.100728	0.745669	0.215425	0.622434
17922	9.534926	1.178477	-1.957049	0.106181	0.006638	-0.003136	-0.614753	0.074183	0.404908	-0.102294	0.745426	0.216682	0.622033
17923	9.524683	1.164970	-2.029217	0.091499	0.033657	-0.007802	-0.614642	0.076343	0.404619	-0.103733	0.744851	0.217724	0.622119
17924	9.535212	1.168223	-1.916064	0.138830	0.027555	-0.015952	-0.615240	0.078535	0.403915	-0.105716	0.744217	0.219534	0.621908
17925	9.510554	1.093766	-1.956690	0.080089	0.024480	-0.023421	-0.616523	0.078909	0.402539	-0.106749	0.743705	0.220684	0.621937
17926	9.572078	1.166025	-2.132431	0.077927	0.101207	-0.043715	-0.615277	0.079945	0.401463	-0.107802	0.742155	0.221987	0.623143
17927	9.586709	1.072939	-2.070783	0.116264	0.138351	-0.051050	-0.617733	0.083253	0.399012	-0.109527	0.740017	0.223754	0.624750
17928	9.511084	1.207471	-1.936645	0.145518	0.206747	-0.057515	-0.620588	0.082586	0.393072	-0.111881	0.736918	0.225872	0.627229
17929	9.516485	1.269832	-1.888132	0.177715	0.273109	-0.091496	-0.624883	0.084632	0.387737	-0.114599	0.732736	0.228700	0.630604
17930	9.535028	1.188734	-1.638149	0.200772	0.324238	-0.054831	-0.628872	0.083365	0.379795	-0.118312	0.727990	0.231176	0.634500
17931	9.615976	1.078355	-1.407599	0.200711	0.337338	-0.058515	-0.634895	0.085128	0.369098	-0.122068	0.723010	0.233633	0.638570
17932	9.781017	1.216582	-1.313837	0.181157	0.312416	-0.102495	-0.641319	0.085978	0.359617	-0.124839	0.718149	0.236572	0.642426
17933	9.748396	1.356333	-1.229581	0.196184	0.285491	-0.084052	-0.643622	0.086030	0.353434	-0.127943	0.713638	0.239446	0.645769
17934	9.574751	1.352947	-1.247264	0.230286	0.266983	-0.038117	-0.649084	0.089395	0.344948	-0.132009	0.709475	0.242179	0.648512
17935	9.656666	1.108493	-1.145642	0.232564	0.250295	-0.020671	-0.651136	0.091211	0.337744	-0.136269	0.705561	0.244687	0.650955
17936	9.695214	1.059450	-1.125664	0.176414	0.215852	0.004050	-0.654594	0.092506	0.329956	-0.139858	0.702357	0.246234	0.653072
17937	9.725073	1.057596	-1.003606	0.147309	0.209972	0.011353	-0.657787	0.097200	0.325764	-0.143135	0.699314	0.247267	0.655234
17938	9.730829	1.136408	-0.916352	0.080393	0.151362	-0.021700	-0.659110	0.098467	0.320777	-0.144725	0.697064	0.248101	0.656965
17939	9.686634	1.394923	-0.821228	0.101626	0.148898	-0.012442	-0.661242	0.097020	0.315909	-0.146742	0.694810	0.249038	0.658549
17940	9.819423	1.320364	-0.756632	0.112673	0.137848	-0.043581	-0.662704	0.098676	0.311794	-0.148414	0.692521	0.250625	0.659981
17941	9.693879	1.321675	-0.788160	0.090775	0.104421	-0.038094	-0.664423	0.098338	0.307556	-0.149712	0.690740	0.251906	0.661066
17942	9.675370	1.325345	-0.690827	0.106473	0.103806	0.002311	-0.666137	0.099024	0.305781	-0.151730	0.689137	0.252871	0.661909
17943	9.721764	1.133035	-0.841157	0.075766	0.095911	-0.017950	-0.667561	0.098741	0.303237	-0.153041	0.687606	0.253698	0.662883
17944	9.700186	1.362940	-0.614216	0.131753	0.106104	0.024392	-0.668179	0.100256	0.298822	-0.155708	0.685997	0.254685	0.663551
17945	9.713627	1.228035	-0.688061	0.095181	0.071247	-0.006843	-0.669063	0.102350	0.297268	-0.157301	0.684778	0.255691	0.664046
17946	9.627336	1.335165	-0.674474	0.087965	0.080240	-0.003202	-0.671339	0.102508	0.294760	-0.158872	0.683497	0.256556	0.664658
17947	9.868457	1.177092	-0.587904	0.098998	0.083873	-0.002239	-0.672503	0.104064	0.292611	-0.160638	0.682114	0.257509	0.665285
17948	9.628097	1.304566	-0.563592	0.098974	0.093085	-0.003202	-0.673244	0.105219	0.289727	-0.162424	0.680619	0.258477	0.666007
17949	9.772527	1.255024	-0.562070	0.104265	0.069488	-0.008636	-0.673555	0.106319	0.287823	-0.164096	0.679368	0.259635	0.666424
17950	9.803689	1.208747	-0.563537	0.092044	0.068222	0.013363	-0.673872	0.107189	0.284776	-0.165876	0.678305	0.260362	0.666782
17951	9.677284	1.087176	-0.653804	0.149090	0.056455	-0.008579	-0.674064	0.109343	0.281808	-0.168088	0.677073	0.262157	0.666778
17952	9.694469	1.296252	-0.701392	0.132018	0.055753	0.004272	-0.675928	0.111682	0.281407	-0.170227	0.675985	0.263583	0.666777
17953	9.697695	1.304564	-0.600011	0.187163	0.071662	0.012617	-0.675674	0.112767	0.279638	-0.173303	0.674521	0.265550	0.666686
17954	9.680174	1.169245	-0.626807	0.223664	0.104728	0.074086	-0.678303	0.117317	0.275291	-0.177857	0.672818	0.267071	0.666601
17955	9.796093	1.182611	-0.599655	0.232888	0.047554	0.013664	-0.677527	0.120890	0.272261	-0.181422	0.671495	0.269712	0.665910
17956	9.680625	1.197722	-0.580745	0.280111	0.094975	0.065042	-0.676752	0.124728	0.269671	-0.186555	0.669636	0.272126	0.665381
17957	9.695436	1.079931	-0.485450	0.370979	0.095195	0.041349	-0.680241	0.130175	0.264824	-0.192580	0.667268	0.276044	0.664429
17958	9.746348	1.120495	-0.462935	0.397534	0.082301	0.009325	-0.678914	0.134338	0.261261	-0.198460	0.664756	0.280790	0.663227
17959	9.677257	1.131804	-0.366076	0.505671	0.071342	0.017802	-0.680426	0.139993	0.257395	-0.205799	0.661947	0.286865	0.661197
17960	9.793074	0.979500	-0.282029	0.497224	0.060077	-0.024403	-0.681967	0.145949	0.250303	-0.212417	0.659008	0.293440	0.659152
17961	9.740719	1.149454	-0.269301	0.472807	0.052240	-0.046442	-0.682019	0.148236	0.247483	-0.218324	0.656085	0.299951	0.657203
17962	10.097455	1.200397	-0.277479	0.405601	0.044404	-0.096023	-0.682935	0.150911	0.242862	-0.222644	0.653217	0.306256	0.655701
17963	9.938250	1.260353	-0.324274	0.391511	0.006123	-0.071242	-0.682968	0.152958	0.242002	-0.226842	0.651011	0.312190	0.653654
17964	9.763567	1.170979	-0.439096	0.285039	-0.000593	-0.015524	-0.683040	0.157087	0.239580	-0.230349	0.649703	0.316041	0.651877
17965	9.575944	1.147343	-0.386340	0.233837	0.006424	0.054057	-0.684332	0.158304	0.238539	-0.234114	0.648952	0.318264	0.650201
17966	9.639303	1.257854	-0.342096	0.108661	0.054338	0.090473	-0.683991	0.162747	0.235427	-0.237043	0.648398	0.318165	0.649740
17967	9.615236	1.028709	-0.241241	0.105545	0.047608	0.110624	-0.682647	0.167608	0.235153	-0.240133	0.648051	0.317785	0.649137
17968	9.698428	1.133232	-0.122900	-0.008003	0.035169	0.108627	-0.683526	0.169933	0.234742	-0.241654	0.648413	0.316016	0.649075
17969	9.651184	1.109962	0.009149	-0.043552	0.035154	0.079185	-0.681892	0.172888	0.232371	-0.242324	0.648725	0.314162	0.649413
17970	9.502486	1.161014	0.077844	-0.081267	0.002534	0.040603	-0.681614	0.173835	0.233415	-0.241816	0.649426	0.312492	0.649707
17971	9.454633	0.887597	0.237269	-0.099937	0.034954	0.022112	-0.681191	0.174223	0.234140	-0.241016	0.649633	0.310636	0.650687
17972	10.193300	0.938609	0.383889	-0.054440	0.051947	0.046207	-0.679915	0.173890	0.234672	-0.241219	0.649599	0.308984	0.651432
17973	10.321284	0.995083	0.084788	0.057331	0.034893	0.018954	-0.680084	0.174588	0.232177	-0.242432	0.649007	0.309203	0.651468
17974	9.721073	0.848483	0.120771	0.070508	0.022812	0.033524	-0.680679	0.177160	0.232484	-0.243916	0.648666	0.309487	0.651119
17975	9.556616	0.514117	0.185127	0.072911	0.040087	0.051762	-0.681284	0.179529	0.231086	-0.245807	0.648118	0.309438	0.650976
17976	9.767058	0.530738	0.281229	0.094051	0.008549	0.024379	-0.682001	0.179215	0.228957	-0.247386	0.647787	0.310214	0.650338
17977	9.584029	0.546488	0.288177	0.226695	0.026871	-0.012132	-0.682739	0.181938	0.229134	-0.250375	0.646231	0.313031	0.649391
17978	9.604794	0.836425	0.356923	0.281510	0.058687	-0.085427	-0.682052	0.182031	0.227016	-0.253254	0.643608	0.317400	0.648759
17979	9.957829	0.851298	0.508066	0.320498	0.026486	-0.164126	-0.684059	0.182526	0.223398	-0.255470	0.640560	0.323362	0.647962
17980	10.321272	1.204857	-0.005630	0.293779	0.018037	-0.204414	-0.685583	0.178689	0.220351	-0.256684	0.637582	0.329600	0.647276
17981	9.918444	1.212636	-0.372153	0.214097	0.033286	-0.210199	-0.687374	0.174774	0.218995	-0.256952	0.634632	0.334721	0.647441
17982	9.232764	1.175923	-0.527907	0.199283	0.018807	-0.215873	-0.689144	0.169546	0.218121	-0.256794	0.632006	0.339849	0.647401
17983	9.569198	1.092214	-0.611082	0.247949	0.131152	-0.186537	-0.690983	0.168426	0.215247	-0.258426	0.627745	0.344598	0.648386
17984	10.100252	1.730716	-0.762044	0.452502	0.142253	-0.163915	-0.693094	0.164736	0.209393	-0.262934	0.622500	0.351681	0.647827
17985	10.163981	1.845456	-0.671892	0.433723	0.056089	-0.138086	-0.695099	0.164687	0.205176	-0.266918	0.618505	0.358609	0.646224
17986	9.823386	1.342018	-0.565820	0.568781	0.080178	-0.086632	-0.696853	0.165615	0.198478	-0.273379	0.613869	0.366493	0.643515
17987	9.598693	1.403184	-0.668128	0.602041	0.032575	-0.000282	-0.697203	0.168662	0.194862	-0.280959	0.610140	0.373958	0.639490
17988	9.600399	1.282449	-0.707626	0.658085	-0.012312	-0.022143	-0.697728	0.174036	0.190546	-0.288574	0.606484	0.382596	0.634447
17989	9.608269	1.317860	-0.640057	0.641337	-0.041291	-0.029461	-0.698374	0.177965	0.186564	-0.295600	0.603079	0.391231	0.629170
17990	9.777069	1.374983	-0.648413	0.659770	-0.062002	-0.022004	-0.698469	0.183814	0.184108	-0.302756	0.599836	0.400051	0.623294
17991	9.688798	1.537475	-0.602990	0.693750	-0.128942	-0.043844	-0.697991	0.189342	0.182191	-0.309417	0.596892	0.409914	0.616402
17992	9.607451	1.331486	-0.751048	0.650878	-0.122826	-0.144928	-0.696907	0.191693	0.180634	-0.314351	0.593238	0.420316	0.610398
17993	9.737235	1.589686	-0.903975	0.579838	-0.151637	-0.198173	-0.697718	0.189916	0.182083	-0.317444	0.589805	0.430629	0.604912
17994	9.750887	1.551969	-0.991687	0.474538	-0.186991	-0.233196	-0.697970	0.188423	0.183403	-0.318571	0.587116	0.440204	0.600023
17995	9.307052	1.568109	-1.057108	0.310407	-0.149359	-0.147422	-0.698226	0.187746	0.185621	-0.319041	0.585702	0.446576	0.596436
17996	9.324363	1.794716	-0.785750	0.240757	-0.128648	-0.152129	-0.699273	0.182798	0.187580	-0.318871	0.584438	0.451966	0.593700
17997	9.463480	2.097283	-0.996707	0.219719	-0.147341	-0.114445	-0.699801	0.181540	0.190046	-0.318647	0.583825	0.456832	0.590692
17998	9.343639	2.060428	-0.898264	0.043118	-0.126206	-0.152473	-0.698489	0.179540	0.192449	-0.316176	0.583748	0.459852	0.589752
17999	9.170444	2.197714	-0.917461	0.030090	-0.050238	-0.098499	-0.698275	0.176196	0.196330	-0.314793	0.583316	0.461671	0.589498
18000	9.445884	2.155452	-0.804850	0.037072	-0.012409	-0.115005	-0.698251	0.175263	0.197824	-0.313728	0.582276	0.463447	0.589700
18001	9.619875	2.211890	-0.765096	0.087132	0.037831	-0.094752	-0.697931	0.170929	0.195575	-0.313862	0.580462	0.465337	0.589929
18002	9.712141	2.046608	-0.605375	0.159545	0.063058	-0.057950	-0.700758	0.171163	0.194629	-0.315591	0.578283	0.467417	0.589502
18003	9.960177	1.849329	-0.852649	0.098175	0.149922	-0.105908	-0.701485	0.169980	0.189764	-0.316775	0.574950	0.468836	0.590998
18004	9.669674	1.826901	-1.015842	-0.000392	0.182067	-0.100719	-0.705148	0.167651	0.185844	-0.317262	0.571961	0.468757	0.593694
18005	9.073143	1.690255	-0.820514	0.116855	0.249362	-0.032846	-0.707169	0.167299	0.179069	-0.320448	0.567995	0.468913	0.595664
18006	9.571180	1.832630	-0.669130	0.114567	0.257336	-0.118977	-0.708756	0.165818	0.171796	-0.322716	0.563180	0.469896	0.598231
18007	10.120929	2.084220	-0.731527	0.127044	0.254904	-0.060980	-0.710645	0.164988	0.163014	-0.325722	0.558780	0.470426	0.600307
18008	10.215971	1.588340	-0.694836	0.215804	0.221226	-0.025027	-0.713956	0.165716	0.155048	-0.329889	0.554582	0.471775	0.600866
18009	10.021965	1.472354	-0.804278	0.172286	0.131583	-0.002095	-0.715157	0.168151	0.149568	-0.332947	0.551908	0.472960	0.600710
18010	9.714796	1.430182	-0.933161	0.169923	0.056409	0.053913	-0.715490	0.170306	0.146601	-0.335984	0.550715	0.473957	0.599327
18011	9.600451	1.253091	-0.688496	0.166702	0.044288	0.071313	-0.716730	0.177071	0.143366	-0.339041	0.549826	0.474823	0.597733
18012	9.671524	1.504160	-0.641208	0.252579	0.053067	0.136674	-0.716639	0.180008	0.141856	-0.343930	0.548879	0.475901	0.594947
18013	9.546808	1.343051	-0.497500	0.316178	0.058995	0.188123	-0.714913	0.186028	0.138264	-0.350155	0.547879	0.477121	0.591249
18014	9.682136	1.380442	-0.463670	0.360854	0.011700	0.083719	-0.714898	0.193379	0.134348	-0.355186	0.546105	0.480312	0.587292
18015	9.766320	1.521572	-0.543192	0.490809	0.033437	0.083978	-0.714122	0.197740	0.132779	-0.361811	0.543113	0.484832	0.582288
18016	9.622133	1.165821	-0.342054	0.531767	-0.009274	0.009717	-0.714798	0.203172	0.127339	-0.367565	0.539552	0.490889	0.576895
18017	9.653990	1.350032	-0.351706	0.600402	-0.029019	0.013591	-0.715429	0.205428	0.122406	-0.373882	0.535677	0.497763	0.570521
18018	9.774036	1.106043	-0.304646	0.695610	0.005636	0.045824	-0.714518	0.209034	0.118672	-0.381848	0.530936	0.505048	0.563228
18019	9.640000	0.983468	-0.136184	0.733255	-0.018891	0.053232	-0.714044	0.213781	0.115154	-0.390023	0.526136	0.512722	0.555139
18020	9.668575	0.939959	-0.161690	0.845091	0.009516	0.127727	-0.714050	0.220992	0.108266	-0.400341	0.520795	0.520542	0.545468
18021	9.575001	0.802661	-0.361982	0.918540	0.018473	0.066329	-0.714627	0.227193	0.098782	-0.410806	0.513947	0.529500	0.535469
18022	9.896152	1.139998	-0.729277	1.315319	0.056025	0.191949	-0.713133	0.235730	0.087730	-0.426793	0.504517	0.540900	0.520324
18023	9.812138	0.856431	-0.877740	1.011499	0.167341	0.036955	-0.714251	0.239690	0.077405	-0.439160	0.494546	0.549373	0.510639
18024	9.837006	1.213438	-0.929482	0.938195	0.301068	0.021063	-0.714452	0.244701	0.059941	-0.451839	0.483498	0.555935	0.502999
18025	9.395078	1.475016	-0.853280	0.905798	0.318689	-0.027712	-0.714755	0.246973	0.042872	-0.463823	0.471817	0.562209	0.496163
18026	9.332664	1.226269	-0.717303	0.822594	0.365158	-0.031670	-0.716153	0.246162	0.024774	-0.475267	0.460260	0.567140	0.490544
18027	10.046016	1.567384	-0.850451	0.847641	0.342163	-0.014857	-0.716298	0.245945	0.005855	-0.486757	0.448706	0.572137	0.484137
18028	10.110349	1.326738	-0.842349	0.873164	0.323445	0.051262	-0.716696	0.245567	-0.009686	-0.498670	0.437715	0.576837	0.476438
18029	9.865245	1.501134	-0.518039	0.865036	0.275093	0.027452	-0.715572	0.246390	-0.026860	-0.509613	0.426814	0.581909	0.468515
18030	9.792619	1.253461	-0.456552	0.828826	0.143729	-0.084409	-0.716502	0.243979	-0.041675	-0.517469	0.416100	0.588813	0.460854
18031	9.861580	1.268528	-0.891395	0.643070	0.050449	-0.147014	-0.715933	0.238510	-0.050065	-0.522016	0.407319	0.595319	0.455177
18032	9.495776	1.567866	-0.957888	0.577868	0.016847	-0.013154	-0.716763	0.234330	-0.055115	-0.526738	0.401077	0.600436	0.448510
18033	9.523720	1.326145	-0.670658	0.443363	0.010313	-0.083167	-0.719034	0.232872	-0.059699	-0.529631	0.395408	0.604900	0.444116
18034	9.688656	1.303583	-0.522385	0.334807	0.027027	-0.142093	-0.719708	0.228465	-0.063072	-0.531293	0.390027	0.608659	0.441747
18035	9.582640	1.524505	-0.304422	0.371024	0.034604	-0.086042	-0.719413	0.224941	-0.067245	-0.533807	0.384823	0.612182	0.438399
18036	9.603044	1.580254	-0.493225	0.380673	0.059625	-0.104407	-0.721344	0.219962	-0.070218	-0.536497	0.379082	0.615632	0.435275
18037	9.688353	1.653565	-0.399321	0.285208	0.012652	-0.145775	-0.721743	0.216122	-0.073558	-0.537501	0.374203	0.619040	0.433422
18038	9.894365	1.761541	-0.601971	0.279894	-0.004334	-0.137443	-0.723678	0.210905	-0.077534	-0.538310	0.369650	0.622502	0.431362
18039	9.547503	1.775973	-0.591320	0.265891	-0.009515	-0.112762	-0.724165	0.205303	-0.077032	-0.539128	0.365545	0.625701	0.429203
18040	9.405288	1.904564	-0.341205	0.249627	-0.028584	-0.101754	-0.724301	0.203159	-0.079987	-0.539680	0.361953	0.628858	0.426935
18041	9.257336	1.825046	-0.121217	0.242824	-0.014974	-0.083477	-0.726252	0.200415	-0.081832	-0.540481	0.358473	0.631668	0.424703
18042	9.528117	1.870337	-0.024769	0.042866	0.027759	-0.141672	-0.726887	0.194986	-0.081883	-0.539899	0.356114	0.632718	0.425864
18043	9.605689	1.756789	0.082699	0.089521	0.006859	-0.070893	-0.727004	0.192330	-0.083176	-0.539981	0.354238	0.633875	0.425603
18044	10.117167	1.717237	-0.129921	-0.047439	0.029273	-0.098623	-0.728074	0.187649	-0.083740	-0.539143	0.353380	0.633826	0.427448
18045	10.293081	1.280481	-0.564463	0.062391	-0.000206	0.006194	-0.728069	0.186161	-0.085526	-0.539605	0.352839	0.634276	0.426645
18046	9.732085	1.434203	-0.880642	0.121070	0.098323	0.001455	-0.724700	0.186315	-0.086819	-0.541683	0.350842	0.634207	0.425759
18047	9.819917	1.597543	-0.810398	0.025661	0.049061	-0.140828	-0.726932	0.183569	-0.088521	-0.541245	0.348424	0.634849	0.427342
18048	9.917434	1.633224	-0.990139	-0.175805	0.071237	-0.116460	-0.727035	0.179248	-0.090906	-0.539892	0.348365	0.633356	0.431299
18049	9.630328	1.406618	-0.939817	-0.296982	0.058420	-0.097507	-0.728862	0.179248	-0.090324	-0.537661	0.349910	0.630813	0.436530
18050	9.610837	0.966355	-0.470949	-0.334570	0.087226	-0.070162	-0.727997	0.178324	-0.089261	-0.535760	0.351986	0.627400	0.442082
18051	10.014713	1.236545	-0.397336	-0.398094	0.074615	-0.116926	-0.728772	0.172896	-0.089310	-0.532803	0.354220	0.623856	0.448834
18052	9.743256	1.485792	-0.395221	-0.312003	0.091180	-0.044314	-0.728765	0.172325	-0.089346	-0.531293	0.356292	0.620358	0.453806
18053	9.250489	1.560339	-0.270028	-0.292007	-0.002070	-0.073581	-0.728205	0.172738	-0.089184	-0.528476	0.358612	0.618214	0.458172
18054	9.356881	1.617480	-0.247065	-0.377830	-0.039968	-0.097511	-0.728293	0.170311	-0.086372	-0.524340	0.361875	0.615830	0.463538
18055	9.714831	1.571179	-0.057857	-0.371897	-0.061736	-0.009300	-0.727942	0.169240	-0.079246	-0.520761	0.366346	0.613044	0.467734
18056	9.604345	1.759138	-0.091146	-0.303591	-0.033747	0.011899	-0.729506	0.171336	-0.077689	-0.518193	0.370095	0.610423	0.471051
18057	9.596158	1.917640	0.028549	-0.267694	-0.087501	-0.076922	-0.731006	0.170010	-0.073525	-0.514390	0.372870	0.609324	0.474443
18058	9.529824	2.033200	0.125985	-0.350681	-0.124975	-0.062335	-0.727843	0.168796	-0.067281	-0.509618	0.377021	0.607697	0.478382
18059	9.699111	2.011423	0.213714	-0.317327	-0.172508	-0.007103	-0.729191	0.168201	-0.060533	-0.505036	0.381919	0.606401	0.480993
18060	9.564160	2.002641	0.216288	-0.376436	-0.130785	0.036728	-0.729701	0.168027	-0.053907	-0.500886	0.387538	0.603767	0.484142
18061	9.189498	1.871425	0.432341	-0.218167	-0.011588	0.128506	-0.727148	0.169876	-0.048595	-0.500296	0.391479	0.600692	0.485405
18062	9.056248	1.984056	0.602307	-0.278918	0.013816	0.043924	-0.727148	0.170935	-0.046836	-0.498665	0.394789	0.597452	0.488391
18063	9.612548	2.095320	0.512181	-0.176949	0.085127	0.018456	-0.726356	0.174147	-0.048336	-0.498481	0.396013	0.594628	0.491027
18064	10.643799	2.995450	0.119584	-0.224092	0.005969	-0.160989	-0.725763	0.172111	-0.047905	-0.495161	0.396396	0.593596	0.495308
18065	9.905559	3.194223	-0.387737	-0.219693	-0.106097	-0.260045	-0.728436	0.164425	-0.042150	-0.489569	0.396569	0.594438	0.499699
18066	9.589335	2.750429	-0.581701	-0.189945	-0.115384	-0.105970	-0.729150	0.156656	-0.038254	-0.485599	0.398445	0.594463	0.502045
18067	9.978702	2.617025	-0.964278	-0.066550	-0.188134	-0.000957	-0.728801	0.154669	-0.032879	-0.482787	0.401010	0.595573	0.501399
18068	9.665965	2.021871	-1.265638	0.108494	-0.078222	0.030229	-0.729752	0.155278	-0.027470	-0.482998	0.401236	0.597129	0.499159
18069	9.220559	2.368258	-1.362663	0.209295	-0.017538	-0.036698	-0.728768	0.155270	-0.027621	-0.484034	0.399014	0.599661	0.496897
18070	10.012381	2.330846	-1.160637	0.013973	-0.042941	-0.155231	-0.728576	0.151928	-0.026702	-0.482057	0.397571	0.601410	0.497860
18071	10.052476	2.310125	-1.263720	0.032650	-0.081700	0.000857	-0.729801	0.149580	-0.025144	-0.481255	0.398162	0.602525	0.496814
18072	9.117172	1.944214	-1.153834	-0.012621	-0.009518	0.148119	-0.731100	0.151897	-0.025269	-0.482483	0.400287	0.601270	0.495433
18073	8.696605	1.840362	-0.964872	-0.176891	-0.028583	0.165158	-0.727478	0.156845	-0.022173	-0.482252	0.404360	0.598491	0.495716
18074	9.157656	1.909537	-0.580701	-0.419176	-0.148988	-0.057968	-0.726324	0.158129	-0.016601	-0.476457	0.409297	0.596176	0.500039
18075	9.316751	2.830917	-0.653107	-0.406860	-0.204360	0.037759	-0.728201	0.156282	-0.007527	-0.470934	0.415742	0.593756	0.502825
18076	9.296796	2.774385	-0.406355	-0.593479	-0.250828	0.146655	-0.726245	0.162699	0.001180	-0.464428	0.425683	0.588837	0.506331
18077	9.378640	2.778828	-0.419049	-0.348549	-0.148085	0.265355	-0.723714	0.168917	0.010856	-0.462259	0.433593	0.584438	0.506701
18078	9.215448	1.953098	-0.604317	-0.475010	-0.325344	0.062427	-0.723841	0.173475	0.020172	-0.454910	0.442106	0.582006	0.508791
18079	9.249209	2.938834	-0.707848	-0.496223	-0.291209	-0.045775	-0.724265	0.170285	0.032817	-0.446499	0.449072	0.580017	0.512400
18080	9.231146	2.477644	-0.666701	-0.593943	-0.178407	-0.018698	-0.723881	0.168491	0.043001	-0.438840	0.456076	0.575597	0.517786
18081	9.154140	2.695755	-0.435349	-0.662965	-0.069799	-0.077704	-0.722704	0.169380	0.050806	-0.430999	0.461708	0.570046	0.525464
18082	9.007292	2.342902	-0.267908	-0.602657	0.017278	-0.090658	-0.723486	0.167166	0.055332	-0.424618	0.465777	0.564306	0.533207
18083	9.793012	2.224840	-0.196614	-0.741420	0.132681	-0.195561	-0.722951	0.159753	0.057404	-0.416940	0.468401	0.557055	0.544473
18084	9.738994	2.514775	-0.448739	-0.581977	0.168845	-0.222806	-0.723995	0.152664	0.056266	-0.410883	0.469017	0.551295	0.554321
18085	9.650994	2.278560	-0.509790	-0.491451	0.176376	-0.261240	-0.726455	0.146169	0.055179	-0.405166	0.468189	0.546833	0.563572
18086	10.345260	2.399970	-0.525300	-0.366592	0.209910	-0.178295	-0.729223	0.138505	0.048801	-0.401980	0.466945	0.542590	0.570938
18087	10.675152	2.075411	-0.728157	-0.163258	0.167078	0.178203	-0.729288	0.140209	0.043264	-0.404180	0.468296	0.537726	0.572877
18088	9.792789	2.097047	-0.791635	-0.113723	-0.101843	-0.135276	-0.728123	0.138911	0.045994	-0.400446	0.469043	0.538452	0.574205
18089	9.279638	2.198057	-0.820094	-0.026574	-0.087669	-0.023281	-0.728053	0.136120	0.050334	-0.398865	0.470056	0.539092	0.573877
18090	9.651323	2.116333	-0.708925	-0.147898	-0.063737	-0.047341	-0.729020	0.135230	0.051276	-0.396220	0.471575	0.538286	0.575217
18091	9.654490	2.422301	-0.740865	-0.002081	-0.089766	0.074156	-0.727324	0.136759	0.054600	-0.395964	0.473484	0.538303	0.573808
18092	9.426991	2.015895	-0.696359	0.103085	-0.081282	0.173329	-0.727362	0.141748	0.058016	-0.398027	0.475584	0.538424	0.570522
18093	9.485661	2.092066	-0.620763	0.022247	-0.120653	0.096186	-0.726523	0.144289	0.061412	-0.397915	0.477898	0.538751	0.568353
18094	9.581541	2.038610	-0.663344	0.041203	-0.114738	0.120081	-0.724454	0.149016	0.063662	-0.398413	0.480285	0.538923	0.565823
18095	9.528871	1.911562	-0.565585	0.072095	-0.120745	0.250417	-0.723656	0.155636	0.068583	-0.400517	0.483863	0.538313	0.561855
18096	9.534565	1.780731	-0.397571	0.103723	-0.115957	0.338543	-0.721945	0.165848	0.070050	-0.404041	0.488087	0.537057	0.556859
18097	9.509936	1.742810	-0.450037	0.005142	-0.100914	0.275918	-0.719250	0.176718	0.072396	-0.405971	0.492226	0.535242	0.553550
18098	9.581866	1.506347	-0.396298	-0.017133	-0.117221	0.195132	-0.717180	0.182497	0.076546	-0.406679	0.495866	0.534019	0.550957
18099	9.428338	1.711107	-0.394052	-0.048359	-0.094736	0.189530	-0.715097	0.187677	0.081223	-0.407182	0.499426	0.532373	0.548959
18100	9.536625	1.586209	-0.360269	-0.012133	-0.047649	0.170261	-0.714019	0.192317	0.082631	-0.408393	0.501978	0.530863	0.547190
18101	9.544127	1.612508	-0.336224	0.011227	-0.044494	0.084974	-0.712649	0.197156	0.085742	-0.408885	0.503373	0.530484	0.545908
18102	9.713365	1.615207	-0.265242	0.067564	-0.004877	0.066709	-0.712697	0.201140	0.086273	-0.410212	0.503703	0.530528	0.544564
18103	10.040870	1.827878	-0.382382	0.038459	-0.000089	0.004353	-0.711297	0.200909	0.084694	-0.410577	0.503524	0.530882	0.544110
18104	9.655232	1.840529	-0.399278	-0.014655	-0.017498	0.004194	-0.710717	0.200274	0.085777	-0.410263	0.503997	0.530765	0.544021
18105	9.456386	1.622179	-0.468144	0.021583	0.030975	0.053654	-0.710477	0.203826	0.086279	-0.411328	0.504134	0.530178	0.543663
18106	9.384384	1.814865	-0.512504	0.059488	0.015722	-0.032485	-0.710081	0.203843	0.082890	-0.411715	0.503247	0.530965	0.543423
18107	9.313710	1.897235	-0.649419	0.122047	0.063323	-0.093006	-0.711625	0.202636	0.081700	-0.412534	0.500637	0.532681	0.543535
18108	9.414954	1.622607	-0.838568	0.153016	0.120189	-0.105911	-0.712183	0.200498	0.078750	-0.414162	0.497057	0.534347	0.543946
18109	10.514948	2.341988	-0.990956	0.152488	0.091724	-0.257826	-0.713273	0.196192	0.076375	-0.413765	0.492106	0.537788	0.545357
18110	10.285254	2.562038	-1.183828	0.243075	0.015623	-0.283240	-0.715737	0.188793	0.073257	-0.413198	0.486985	0.543025	0.545194
18111	9.630961	1.978667	-1.100361	0.257805	0.029363	-0.145836	-0.717349	0.180546	0.069653	-0.414330	0.483022	0.547013	0.543872
18112	9.357607	1.760512	-1.144700	0.340249	-0.023382	-0.068613	-0.717068	0.180019	0.068630	-0.416579	0.479816	0.551501	0.540449
18113	9.577041	1.836734	-1.157240	0.326043	-0.022434	-0.052065	-0.718775	0.180535	0.067409	-0.418782	0.476854	0.555718	0.537038
18114	9.673925	2.118098	-1.212168	0.132809	-0.105033	-0.015540	-0.718208	0.180241	0.067385	-0.418686	0.476814	0.558115	0.534656
18115	9.475336	1.926127	-1.259133	0.024522	-0.075228	-0.032393	-0.717918	0.181777	0.071005	-0.417616	0.477158	0.559346	0.533901
18116	9.384440	2.018282	-1.211655	0.041788	-0.097516	0.000706	-0.718461	0.180874	0.072083	-0.416903	0.477978	0.560543	0.532466
18117	9.424349	2.061980	-1.055859	0.004991	-0.100198	0.063054	-0.719027	0.182750	0.074886	-0.416372	0.479820	0.560864	0.530884
18118	9.424821	2.051399	-0.990729	-0.102612	-0.143789	0.011530	-0.716327	0.183238	0.078701	-0.413867	0.482448	0.560803	0.530526
18119	9.401266	2.228666	-0.995939	-0.138682	-0.137518	0.031660	-0.717431	0.184441	0.083725	-0.411188	0.485513	0.560199	0.530451
18120	9.543674	2.205291	-0.955524	-0.224245	-0.139143	0.048041	-0.717386	0.186033	0.092148	-0.407925	0.489487	0.558433	0.531180
18121	9.420917	2.325434	-0.988797	-0.226156	-0.107529	0.042473	-0.713987	0.186673	0.095542	-0.404820	0.493038	0.556525	0.532273
18122	9.318270	2.280575	-0.845155	-0.254306	-0.133683	0.018578	-0.714084	0.187214	0.102068	-0.400987	0.496838	0.554650	0.533596
18123	9.359583	2.523570	-0.903087	-0.235944	-0.096896	0.018602	-0.714484	0.188679	0.107383	-0.397617	0.500043	0.552759	0.535084
18124	9.201773	2.495721	-0.733117	-0.284008	-0.110322	-0.032888	-0.712720	0.186106	0.112568	-0.393169	0.503229	0.550857	0.537341
18125	9.177195	2.338201	-0.728394	-0.324741	-0.075529	-0.089945	-0.713776	0.183590	0.117500	-0.387947	0.505648	0.548891	0.540866
18126	9.808697	2.352938	-0.713268	-0.391491	0.004576	-0.131351	-0.713985	0.179859	0.120656	-0.382576	0.507296	0.545870	0.546180
18127	9.719305	2.216719	-0.995834	-0.298146	0.009887	-0.132147	-0.716726	0.175085	0.122501	-0.378068	0.508061	0.543897	0.550559
18128	9.691246	1.848220	-1.349840	-0.196833	0.065255	-0.045864	-0.715986	0.173149	0.123784	-0.376241	0.508446	0.541635	0.553676
18129	9.536271	1.596986	-1.340851	-0.113104	0.110070	0.000948	-0.717100	0.171766	0.123144	-0.376164	0.508150	0.539565	0.556016
18130	9.819989	1.693615	-1.461941	-0.129873	0.153463	-0.014677	-0.718403	0.172780	0.120398	-0.376307	0.507377	0.537048	0.559054
18131	10.024416	1.786213	-1.241932	-0.106171	0.168360	-0.018258	-0.720556	0.172517	0.114758	-0.376714	0.506179	0.534793	0.562019
18132	9.691801	1.598475	-1.172747	-0.286794	0.069947	-0.058929	-0.720557	0.171729	0.113298	-0.373867	0.507031	0.531568	0.566197
18133	9.419565	1.718057	-0.905751	-0.307502	0.117030	-0.015033	-0.721940	0.168549	0.111419	-0.371713	0.507937	0.527360	0.570720
18134	9.690578	1.804407	-0.796967	-0.308653	0.054811	-0.051561	-0.721922	0.167787	0.112359	-0.368536	0.509169	0.523879	0.574873
18135	9.825422	1.949957	-0.871108	-0.229953	-0.015846	-0.042985	-0.723294	0.165475	0.113216	-0.365441	0.510704	0.521783	0.577388
18136	9.651423	2.076457	-0.989379	-0.171133	-0.079222	-0.095091	-0.722961	0.163184	0.116033	-0.361744	0.511988	0.521289	0.579022
18137	9.521452	2.042971	-0.955751	-0.108923	-0.101868	-0.058264	-0.723183	0.160588	0.119401	-0.358805	0.513471	0.521356	0.579478
18138	9.483390	2.086283	-0.910568	-0.088928	-0.105577	-0.027939	-0.724536	0.158559	0.123238	-0.356443	0.515156	0.521303	0.579488
18139	9.430925	1.975947	-0.793384	-0.062153	-0.058481	0.045418	-0.723102	0.159589	0.128086	-0.355641	0.516883	0.520521	0.579145
18140	9.585854	2.044342	-0.731100	0.050122	-0.017921	0.101592	-0.720052	0.163268	0.128004	-0.357122	0.517909	0.520109	0.577686
18141	9.553589	1.782799	-0.741260	0.029271	-0.030962	0.073994	-0.722064	0.166840	0.128810	-0.357893	0.518969	0.519879	0.576463
18142	9.690360	1.812105	-0.828309	-0.005411	0.015088	0.106918	-0.720111	0.168782	0.129477	-0.359201	0.520061	0.518531	0.575879
18143	9.369226	1.806436	-0.598947	0.047110	0.060051	0.151845	-0.718211	0.173411	0.127914	-0.362010	0.520751	0.517026	0.574849
18144	9.457183	1.906142	-0.485646	0.097101	0.119867	0.134453	-0.718294	0.178133	0.125105	-0.365776	0.520176	0.515801	0.574086
18145	9.603098	2.014974	-0.359960	0.203730	0.122511	0.085162	-0.717823	0.182901	0.121165	-0.370093	0.518295	0.516306	0.572565
18146	10.044870	1.897569	-0.517342	0.187886	0.075450	0.043071	-0.717634	0.186348	0.115029	-0.373292	0.516592	0.517389	0.571048
18147	9.546418	2.002254	-0.826517	0.205995	0.102687	0.171421	-0.717724	0.190445	0.110346	-0.378399	0.515792	0.517146	0.568623
18148	9.509768	2.018707	-0.588327	0.066693	0.055413	0.167556	-0.714576	0.196633	0.108727	-0.381538	0.516504	0.515689	0.567201
18149	9.710168	2.096400	-0.880336	0.123173	0.063507	0.122740	-0.715227	0.200990	0.104772	-0.384815	0.516249	0.515287	0.565583
18150	9.729957	2.307558	-0.903853	0.117969	-0.002292	0.037540	-0.713572	0.202761	0.103174	-0.386414	0.515865	0.516191	0.564016
18151	9.416739	2.129230	-0.823255	0.121131	-0.050294	0.022845	-0.712910	0.206041	0.103231	-0.387346	0.515868	0.517680	0.562007
18152	9.497434	1.884472	-0.878592	0.093267	-0.058418	0.006262	-0.711374	0.207554	0.104016	-0.387750	0.515980	0.519055	0.560354
18153	9.516980	1.910692	-0.854998	0.165003	-0.042820	0.019233	-0.712523	0.209027	0.103555	-0.389160	0.515516	0.521011	0.557983
18154	9.493003	1.910654	-0.839609	0.191709	-0.009751	-0.011970	-0.712555	0.210931	0.102686	-0.390875	0.514120	0.523286	0.555940
18155	9.564659	1.884421	-0.910092	0.221757	-0.009263	-0.052276	-0.711728	0.211559	0.101306	-0.392405	0.512075	0.526338	0.553864
18156	9.665785	1.925306	-0.937762	0.229218	-0.009589	-0.046728	-0.713691	0.209944	0.099813	-0.394105	0.510002	0.529365	0.551681
18157	9.737071	1.765578	-0.999439	0.269903	-0.042082	-0.028257	-0.711738	0.210426	0.098131	-0.396023	0.508173	0.532941	0.548542
18158	9.514077	1.681631	-1.131742	0.255414	-0.066443	-0.020974	-0.713702	0.209477	0.097668	-0.397651	0.506765	0.536417	0.545270
18159	9.643115	1.626508	-1.248037	0.158036	-0.087398	-0.034878	-0.713139	0.209339	0.097372	-0.397859	0.506235	0.539176	0.542885
18160	9.619679	1.845029	-1.255398	0.110258	-0.131744	0.032113	-0.711729	0.210635	0.099696	-0.397877	0.507246	0.541037	0.540069
18161	9.627495	1.372553	-1.290171	0.073281	-0.100975	0.011727	-0.711169	0.213031	0.103227	-0.397579	0.508039	0.542502	0.538069
18162	9.806210	1.614485	-1.341170	0.015756	-0.049436	0.046479	-0.709749	0.213743	0.105798	-0.397673	0.509070	0.542531	0.536995
18163	9.704595	1.674453	-1.419104	-0.042466	-0.013916	0.055469	-0.708919	0.215409	0.106599	-0.397609	0.510328	0.541614	0.536775
18164	9.676609	1.843759	-1.371060	0.009140	0.028539	0.066537	-0.709229	0.216502	0.104836	-0.398699	0.510785	0.540748	0.536404
18165	9.504484	1.818201	-1.183633	0.048152	0.040411	0.018843	-0.709688	0.219107	0.104438	-0.399748	0.510340	0.540748	0.536047
18166	9.492064	1.896984	-1.264779	0.080057	0.020407	-0.017758	-0.709008	0.219499	0.102058	-0.400568	0.509406	0.541566	0.535498
18167	9.405121	1.819893	-1.257199	-0.023298	-0.063400	-0.043550	-0.709993	0.220302	0.103528	-0.399087	0.509966	0.542274	0.535354
18168	9.488533	1.684334	-1.319173	-0.061835	-0.050916	-0.050074	-0.708657	0.216446	0.105815	-0.397340	0.510578	0.542470	0.535871
18169	9.600018	1.823887	-1.295863	-0.105180	-0.076175	-0.025295	-0.710341	0.217489	0.108436	-0.395072	0.512122	0.542214	0.536332
18170	9.539195	1.830209	-1.373256	-0.087593	-0.058374	0.015070	-0.709735	0.215908	0.111294	-0.393676	0.513720	0.541521	0.536531
18171	9.544200	1.829851	-1.349291	-0.102052	-0.063372	0.022392	-0.708288	0.214606	0.114021	-0.392080	0.515613	0.540708	0.536705
18172	9.508276	1.893133	-1.347535	-0.108746	-0.043491	0.044371	-0.709416	0.216484	0.116971	-0.390935	0.517528	0.539362	0.537050
18173	9.134533	1.879818	-1.063117	-0.142713	-0.107468	-0.056602	-0.707988	0.217147	0.120526	-0.387583	0.519346	0.539269	0.537819
18174	9.464398	2.215185	-0.928340	-0.118972	-0.079297	-0.128039	-0.707481	0.212677	0.123911	-0.384084	0.519852	0.539870	0.539234
18175	9.994046	2.117142	-0.948787	-0.148646	-0.029575	-0.217998	-0.709224	0.206890	0.125683	-0.379757	0.519096	0.540768	0.542120
18176	9.878221	1.651724	-1.082754	-0.079208	-0.091591	-0.045367	-0.710693	0.202735	0.129107	-0.377424	0.520315	0.541013	0.542336
18177	9.124761	1.662374	-1.298466	-0.053162	-0.052224	0.001246	-0.709388	0.202502	0.133454	-0.376223	0.521442	0.540822	0.542279
18178	9.709040	1.618977	-1.443786	-0.140191	-0.055941	-0.038256	-0.710486	0.201287	0.135223	-0.373710	0.522804	0.540057	0.543466
18179	9.694945	1.737953	-1.447314	-0.096798	-0.059988	0.012318	-0.711297	0.200040	0.137551	-0.372094	0.524466	0.539322	0.543703
18180	9.420393	1.685984	-1.405985	-0.093341	-0.022980	0.070005	-0.709637	0.202843	0.138275	-0.371601	0.526279	0.537681	0.543914
18181	9.557590	1.646254	-1.408959	-0.074831	-0.000319	0.075534	-0.710219	0.205346	0.139989	-0.371548	0.527810	0.536067	0.544060
18182	9.526628	1.572670	-1.330987	-0.060537	-0.022737	0.064570	-0.707980	0.207249	0.141356	-0.371339	0.529315	0.534831	0.543957
18183	9.602752	1.744578	-1.530779	-0.039625	-0.009319	0.024255	-0.707694	0.207353	0.142065	-0.371006	0.530135	0.534202	0.544003
18184	9.570856	1.663550	-1.259586	-0.084660	-0.051579	0.055421	-0.707401	0.208611	0.145527	-0.370131	0.532031	0.533011	0.543917
18185	9.604964	1.643147	-1.203024	-0.079626	-0.020934	0.035201	-0.705442	0.210511	0.147038	-0.369374	0.533388	0.531905	0.544184
18186	9.624120	1.799318	-1.284847	-0.035620	-0.001135	0.071986	-0.706145	0.210250	0.146746	-0.369738	0.534543	0.530695	0.543986
18187	9.617431	1.656964	-1.155092	0.006536	-0.012311	0.040867	-0.704880	0.211304	0.148211	-0.370059	0.535225	0.530394	0.543390
18188	9.657809	1.721111	-1.257632	0.003785	-0.029657	0.007873	-0.704475	0.212461	0.147856	-0.369844	0.535717	0.530508	0.542940
18189	9.664433	1.697730	-1.325664	-0.000648	-0.034566	0.013373	-0.703912	0.213383	0.149319	-0.369557	0.536400	0.530583	0.542388
18190	9.570416	1.722855	-1.341308	0.029244	-0.054380	0.004270	-0.704890	0.214015	0.151343	-0.369312	0.536933	0.531193	0.541430
18191	9.656538	1.655044	-1.393279	0.017986	-0.055513	-0.006755	-0.703886	0.213231	0.152413	-0.368787	0.537490	0.531836	0.540603
18192	9.541368	1.781827	-1.383314	0.068353	-0.044517	-0.039711	-0.703329	0.213794	0.152443	-0.368592	0.537156	0.533268	0.539656
18193	9.612444	1.705391	-1.507242	-0.015235	-0.052918	-0.017840	-0.704284	0.212169	0.153762	-0.367617	0.537808	0.533650	0.539294
18194	9.483200	1.855995	-1.457949	0.036642	-0.056466	0.007958	-0.703299	0.214015	0.156690	-0.367465	0.538347	0.534311	0.538204
18195	9.464149	1.787444	-1.399714	0.010181	-0.028550	-0.027020	-0.703269	0.212518	0.158007	-0.366925	0.538446	0.534885	0.537904
18196	9.505665	1.888625	-1.371621	0.017037	-0.016656	-0.010483	-0.702980	0.211012	0.156499	-0.366791	0.538500	0.535243	0.537585
18197	9.531652	1.864954	-1.428302	0.031178	-0.008352	0.004213	-0.702149	0.212543	0.157151	-0.367027	0.538555	0.535557	0.537055
18198	9.526762	1.713897	-1.373549	0.022430	-0.011047	0.018857	-0.701039	0.213947	0.157369	-0.367325	0.538825	0.535613	0.536524
18199	9.527390	1.946940	-1.391377	0.071988	0.005055	0.024472	-0.701887	0.214503	0.157977	-0.368364	0.538647	0.536045	0.535559
18200	9.575263	1.832527	-1.384251	0.088168	0.018667	0.011627	-0.701885	0.214360	0.157968	-0.369606	0.538038	0.536660	0.534698
18201	9.544827	1.632959	-1.495524	0.048685	-0.038010	-0.024188	-0.701944	0.217619	0.155773	-0.369412	0.537965	0.537680	0.533881
18202	9.646894	1.855117	-1.478569	-0.045969	-0.006986	-0.076664	-0.700783	0.215684	0.156911	-0.368000	0.537663	0.538008	0.534829
18203	9.567265	1.792462	-1.466338	0.019148	-0.032254	0.035420	-0.702193	0.216771	0.158544	-0.368187	0.538384	0.538026	0.533956
18204	9.506781	1.737217	-1.474098	0.015400	-0.050559	0.033584	-0.701064	0.216740	0.158814	-0.368141	0.539283	0.538141	0.532964
18205	9.578331	1.589221	-1.506724	0.000091	-0.056337	0.007861	-0.700492	0.216948	0.160232	-0.367573	0.540103	0.538424	0.532240
18206	9.534862	1.731156	-1.579051	0.013639	-0.046044	0.035410	-0.700481	0.216886	0.161498	-0.367574	0.540985	0.538464	0.531300
18207	9.565418	1.610331	-1.626875	0.010162	-0.055437	0.007876	-0.699778	0.219002	0.164869	-0.367127	0.541719	0.538844	0.530476
18208	9.456823	1.699183	-1.685036	0.003118	-0.054936	-0.016006	-0.699643	0.220093	0.165923	-0.366370	0.542220	0.539392	0.529931
18209	9.543114	1.738390	-1.760470	0.039020	-0.035144	-0.009522	-0.697085	0.218471	0.166080	-0.366268	0.542338	0.540117	0.529141
18210	9.514737	1.796188	-1.715554	0.025212	-0.025689	-0.013229	-0.699602	0.218398	0.168357	-0.366093	0.542397	0.540652	0.528655
18211	9.538277	1.721383	-1.755569	-0.018823	-0.030802	-0.017903	-0.698769	0.219514	0.168701	-0.365319	0.542801	0.540825	0.528598
18212	9.525924	1.612248	-1.748573	-0.045582	-0.049625	-0.025287	-0.699298	0.218528	0.171466	-0.363992	0.543497	0.540919	0.528703
18213	9.514153	1.733796	-1.764248	-0.090281	-0.030377	-0.021717	-0.698856	0.217481	0.172243	-0.362406	0.544375	0.540372	0.529449
18214	9.547524	1.734195	-1.811387	-0.069189	-0.034449	0.015039	-0.697987	0.216800	0.174168	-0.361412	0.545514	0.539664	0.529678
18215	9.552892	1.679544	-1.717742	-0.041635	-0.049596	0.020618	-0.697419	0.217823	0.176484	-0.360596	0.546697	0.539306	0.529379
18216	9.466785	1.752205	-1.665739	-0.002916	-0.043020	0.031688	-0.697423	0.218381	0.176801	-0.360409	0.547625	0.539179	0.528676
18217	9.543552	1.701039	-1.688267	0.000555	-0.025897	0.022500	-0.696840	0.217990	0.178746	-0.360332	0.548270	0.539071	0.528170
18218	9.585230	1.648283	-1.574229	0.000454	-0.009002	0.016971	-0.695602	0.220534	0.179034	-0.360388	0.548658	0.538891	0.527912
18219	9.504096	1.573626	-1.750424	0.069271	-0.052208	0.028150	-0.695467	0.220696	0.178620	-0.360847	0.549143	0.539630	0.526337
18220	9.504587	1.597156	-1.697149	0.053888	-0.002561	0.029881	-0.696056	0.223104	0.179340	-0.361700	0.549211	0.539830	0.525475
18221	9.532264	1.486926	-1.810013	0.108399	0.027843	0.011572	-0.696343	0.223272	0.178930	-0.363281	0.548390	0.540576	0.524474
18222	9.523295	1.568748	-1.758420	0.067398	0.008309	-0.014156	-0.695933	0.223606	0.177818	-0.363931	0.547773	0.541315	0.523906
18223	9.533140	1.614658	-1.751242	0.067625	0.005003	-0.004965	-0.694988	0.225945	0.176544	-0.364647	0.547305	0.541975	0.523215
18224	9.517817	1.511400	-1.818974	0.033096	0.023139	0.001339	-0.696389	0.225925	0.177403	-0.365244	0.546948	0.542076	0.523066
18225	9.542201	1.554627	-1.800281	-0.015013	0.013152	0.016873	-0.695127	0.225675	0.176246	-0.365375	0.547235	0.541570	0.523199
18226	9.498966	1.637616	-1.817447	-0.042941	0.015930	0.033334	-0.695571	0.226866	0.175478	-0.365408	0.547844	0.540589	0.523553
18227	9.518674	1.622092	-1.755484	-0.006831	0.016911	0.015056	-0.695703	0.226154	0.175435	-0.365650	0.548010	0.540160	0.523653
18228	9.590924	1.599697	-1.751085	-0.026300	0.028683	0.004000	-0.696405	0.225750	0.175134	-0.365687	0.548055	0.539572	0.524186
18229	9.561871	1.651363	-1.790724	-0.047562	0.011634	-0.002436	-0.696274	0.227134	0.176066	-0.365243	0.548383	0.538945	0.524797
18230	9.513983	1.592635	-1.726515	-0.030958	0.015900	0.002159	-0.696308	0.229446	0.175646	-0.365075	0.548571	0.538425	0.525251
18231	9.475652	1.690076	-1.738939	-0.017860	0.002204	0.015060	-0.695697	0.226778	0.177308	-0.365038	0.548968	0.537986	0.525313
18232	9.561910	1.573246	-1.752588	0.005657	0.002805	0.004093	-0.696007	0.227614	0.174965	-0.365153	0.549044	0.537928	0.525213
18233	9.514240	1.636085	-1.711749	-0.002158	0.022427	-0.016139	-0.695446	0.228149	0.175557	-0.365179	0.548776	0.537846	0.525557
18234	9.533104	1.631795	-1.763206	0.039400	-0.013532	-0.032515	-0.695708	0.226711	0.175752	-0.365094	0.548393	0.538654	0.525188
18235	9.523151	1.632413	-1.803892	0.019342	0.012307	-0.032599	-0.696847	0.227857	0.176117	-0.365074	0.547897	0.539053	0.525311
18236	9.531697	1.648889	-1.951446	0.030801	0.035300	-0.017014	-0.696437	0.227661	0.174125	-0.365592	0.547221	0.539252	0.525450
18237	9.465276	1.569486	-1.782815	-0.029928	-0.032297	-0.023471	-0.697551	0.227466	0.175535	-0.364646	0.547653	0.539361	0.525546
18238	9.487793	1.572757	-1.677357	0.005295	0.015625	-0.010623	-0.695561	0.226539	0.176304	-0.364728	0.547451	0.539355	0.525706
18239	9.605972	1.659537	-1.700534	-0.022206	-0.011021	-0.009677	-0.697818	0.226858	0.176346	-0.364243	0.547750	0.539236	0.525853
18240	9.476040	1.660129	-1.676347	-0.009300	-0.018724	-0.005080	-0.696827	0.226415	0.176309	-0.363876	0.548052	0.539289	0.525739
18241	9.564506	1.572904	-1.728533	-0.038384	-0.007896	0.000355	-0.696677	0.225699	0.176263	-0.363354	0.548542	0.538864	0.526024
18242	9.516350	1.602449	-1.736201	-0.033141	-0.025897	-0.006952	-0.696644	0.224711	0.178882	-0.362611	0.549090	0.538721	0.526112
18243	9.553409	1.688395	-1.654902	-0.045909	-0.003764	-0.006988	-0.696507	0.225395	0.179487	-0.361976	0.549508	0.538265	0.526579
18244	9.475747	1.611862	-1.693559	-0.010407	-0.005515	0.020581	-0.695353	0.224160	0.180951	-0.361987	0.549978	0.537904	0.526450
18245	9.562179	1.558143	-1.711634	-0.001489	-0.004978	0.011431	-0.696221	0.225628	0.180487	-0.362024	0.550284	0.537719	0.526293
18246	9.522983	1.615635	-1.818488	-0.039505	0.003472	0.026022	-0.695225	0.226088	0.182481	-0.361875	0.550921	0.536933	0.526531
18247	9.523040	1.520414	-1.770802	-0.042893	0.010297	0.035166	-0.695116	0.228126	0.181761	-0.361871	0.551622	0.535938	0.526814
18248	9.583426	1.546562	-1.763228	-0.037335	0.010128	0.037948	-0.694969	0.228219	0.182753	-0.361955	0.552286	0.535009	0.527005
18249	9.504011	1.593285	-1.769616	-0.028754	0.009500	0.016851	-0.694996	0.230231	0.182597	-0.361906	0.552696	0.534368	0.527259
18250	9.515779	1.588813	-1.803901	0.025924	0.019095	0.007768	-0.693598	0.230938	0.182345	-0.362463	0.552487	0.534370	0.527094
18251	9.537017	1.394327	-1.779393	0.042593	0.001985	0.016059	-0.694740	0.231703	0.181698	-0.363115	0.552453	0.534543	0.526505
18252	9.590213	1.588748	-1.838086	0.051812	0.010097	0.018859	-0.694458	0.231434	0.181256	-0.363983	0.552265	0.534763	0.525879
18253	9.575162	1.516719	-1.883886	0.076830	0.010983	0.064768	-0.693630	0.233243	0.182066	-0.365620	0.552407	0.534692	0.524665
18254	9.532609	1.247304	-1.664246	0.086770	-0.008194	0.061101	-0.692828	0.236128	0.181392	-0.367091	0.552633	0.534914	0.523171
18255	9.512328	1.197978	-1.772504	0.073611	0.035061	0.077506	-0.693437	0.238260	0.178991	-0.369089	0.552683	0.534480	0.522155
18256	9.563257	1.423871	-1.826075	0.054447	0.015012	0.013318	-0.690950	0.241153	0.177595	-0.369996	0.552342	0.534766	0.521581
18257	9.532493	1.476770	-1.776271	0.037084	0.042552	0.046276	-0.691507	0.240856	0.178005	-0.371341	0.552248	0.534239	0.521265
18258	9.566763	1.651200	-1.781247	0.024934	0.059364	0.104987	-0.690024	0.244798	0.175980	-0.373300	0.552691	0.532820	0.520848
18259	9.509892	1.630419	-1.648822	0.122402	0.044964	0.125375	-0.691065	0.247915	0.174068	-0.376427	0.552764	0.532287	0.519062
18260	9.619497	1.358636	-1.693340	0.153677	0.055725	0.129067	-0.689445	0.252141	0.172058	-0.380012	0.552524	0.531956	0.517040
18261	9.667675	1.211982	-1.633296	0.187819	0.032998	0.107136	-0.689833	0.258723	0.169368	-0.383536	0.552011	0.532375	0.514549
18262	9.589815	1.047992	-1.660439	0.213296	0.013331	0.033766	-0.690332	0.262485	0.165798	-0.386405	0.550644	0.534093	0.512081
18263	9.685453	1.068130	-1.765332	0.178922	0.037093	-0.023208	-0.689644	0.262436	0.163672	-0.388528	0.548754	0.535805	0.510714
18264	9.615505	0.951675	-1.724829	0.105760	-0.025291	-0.085680	-0.689352	0.261317	0.163035	-0.388511	0.547382	0.537962	0.509930
18265	9.729218	1.042749	-1.704333	0.002486	-0.025526	-0.184938	-0.690425	0.257573	0.163799	-0.386377	0.545757	0.540117	0.511014
18266	9.594589	1.226082	-1.741581	0.028401	-0.053423	-0.135295	-0.692466	0.252416	0.164485	-0.384716	0.544710	0.542259	0.511116
18267	9.613590	1.263013	-1.792775	0.038926	-0.061900	-0.116900	-0.692255	0.247503	0.165305	-0.383275	0.543902	0.544315	0.510874
18268	9.551481	1.335678	-1.753747	0.032632	-0.073500	-0.076521	-0.692375	0.247252	0.167548	-0.382026	0.543671	0.545995	0.510263
18269	9.562664	1.178574	-1.798667	0.009450	-0.068752	-0.124313	-0.691759	0.245086	0.170652	-0.380113	0.543070	0.547874	0.510317
18270	9.536377	1.590564	-1.944755	0.019130	-0.053625	-0.069205	-0.693680	0.241504	0.171294	-0.378999	0.542822	0.549173	0.510013
18271	9.446897	1.371575	-2.203703	-0.000474	0.001144	-0.091417	-0.693378	0.240588	0.172363	-0.378072	0.541942	0.550065	0.510675
18272	9.496954	1.433824	-1.990196	-0.042310	-0.043806	-0.076718	-0.693913	0.239500	0.174275	-0.376311	0.541982	0.550731	0.511215
18273	9.439515	1.484765	-1.961146	0.004147	-0.008547	-0.052830	-0.693727	0.236988	0.175810	-0.375717	0.541591	0.551326	0.511425
18274	9.482581	1.587433	-2.044212	-0.023588	-0.004112	-0.063878	-0.694277	0.235854	0.175744	-0.374727	0.541224	0.551743	0.512090
18275	9.438563	1.735885	-1.879764	0.039381	0.019822	-0.036246	-0.694106	0.233689	0.176031	-0.374991	0.540458	0.552311	0.512093
18276	9.565228	1.500232	-1.915022	0.041588	0.019080	-0.023407	-0.695097	0.232937	0.174159	-0.375382	0.539804	0.552789	0.511981
18277	9.542137	1.569372	-1.814675	0.021250	-0.017482	-0.027049	-0.694921	0.231940	0.176917	-0.375133	0.539656	0.553349	0.511714
18278	9.555680	1.453800	-1.883567	-0.008071	-0.024643	-0.028948	-0.695361	0.233239	0.176862	-0.374435	0.539773	0.553694	0.511729
18279	9.487844	1.518332	-1.957903	-0.022197	-0.031329	-0.008785	-0.696445	0.231017	0.178709	-0.373752	0.540296	0.553714	0.511655
18280	9.495444	1.663969	-1.971731	0.015487	-0.006160	0.030730	-0.695879	0.230995	0.178984	-0.374127	0.540705	0.553519	0.511160
18281	9.507242	1.561884	-1.960760	0.028648	0.002300	0.042656	-0.694508	0.233049	0.177547	-0.374889	0.541072	0.553253	0.510500
18282	9.478169	1.540414	-1.971890	0.014120	-0.012719	0.048147	-0.695092	0.235558	0.179120	-0.375363	0.541739	0.552914	0.509810
18283	9.560630	1.560851	-1.912040	0.031649	-0.016595	0.019766	-0.692702	0.236480	0.180001	-0.375714	0.542022	0.553068	0.509085
18284	9.499722	1.479521	-1.963431	0.032653	-0.040640	-0.009584	-0.693963	0.236193	0.180419	-0.375488	0.542199	0.553748	0.508323
18285	9.465938	1.596916	-2.019373	0.013279	-0.028926	-0.050922	-0.693266	0.236625	0.180157	-0.374781	0.541961	0.554574	0.508198
18286	9.489605	1.582862	-2.068658	0.017413	-0.035542	-0.032550	-0.691535	0.234639	0.182133	-0.374208	0.541950	0.555305	0.507834
18287	9.446629	1.597108	-2.023480	-0.015635	-0.038922	-0.036285	-0.693761	0.232654	0.182454	-0.373222	0.542190	0.555756	0.507810
18288	9.487603	1.626067	-2.034486	-0.001398	-0.027155	-0.017911	-0.692461	0.231389	0.184479	-0.372690	0.542391	0.556078	0.507633
18289	9.435056	1.659775	-1.988823	0.006313	-0.004018	-0.005092	-0.692738	0.231365	0.185044	-0.372644	0.542457	0.556154	0.507514
18290	9.496701	1.509874	-2.054907	-0.044304	-0.017007	-0.016194	-0.693028	0.231948	0.184942	-0.371789	0.542880	0.555959	0.507901
18291	9.449007	1.621536	-2.037903	-0.046183	-0.010459	-0.018035	-0.692168	0.231057	0.185302	-0.370969	0.543258	0.555690	0.508391
18292	9.439107	1.553770	-2.042805	-0.046499	0.013428	-0.032768	-0.694258	0.230156	0.186818	-0.370241	0.543222	0.555407	0.509269
18293	9.449079	1.609216	-2.023493	-0.029314	0.012664	-0.005194	-0.691570	0.228859	0.186147	-0.369991	0.543380	0.554998	0.509727
18294	9.497033	1.609292	-2.054271	-0.025333	0.004537	0.007682	-0.694255	0.229212	0.185630	-0.369830	0.543701	0.554582	0.509955
18295	9.497074	1.565319	-2.030405	-0.016575	-0.007563	-0.006051	-0.692279	0.229563	0.186621	-0.369485	0.543962	0.554462	0.510057
18296	9.492534	1.569743	-1.996390	-0.037364	-0.011788	0.004009	-0.692252	0.227944	0.187507	-0.368946	0.544527	0.554052	0.510289
18297	9.477544	1.504923	-2.037315	-0.022431	-0.040039	-0.017037	-0.693094	0.228601	0.188967	-0.368067	0.545041	0.554230	0.510183
18298	9.472911	1.655847	-2.077220	0.005651	-0.002704	0.004086	-0.692225	0.227792	0.190602	-0.368092	0.545203	0.554185	0.510040
