# Supplementary material for: Identification of Haptic Based Guiding Using Hard Reins
Source: PLoS One. 2015 Jul 22;10(7):e0132020. doi: 10.1371/journal.pone.0132020 (PMC4511788; doi:10.1371/journal.pone.0132020)
Supplement: S9 File — (ZIP) [file pone.0132020.s009.zip › Exp2_MotionData2/Subject10/path2/T3/gh3.txt]

// Start Time: 0
// Sample rate: 25.0Hz
// Scenario: 4.9
// Firmware Version: 2.6.1
Counter	Acc_X	Acc_Y	Acc_Z	Gyr_X	Gyr_Y	Gyr_Z	Mag_X	Mag_Y	Mag_Z	Quat_w	Quat_x	Quat_y	Quat_z
17750	1.175183	-8.919885	-4.197435	-0.036235	0.035048	0.024270	0.106921	0.919297	0.140589	0.526619	-0.779633	-0.310744	0.135213
17751	1.050917	-9.140439	-3.889606	-0.025468	0.058759	0.016907	0.106385	0.919453	0.141899	0.526614	-0.780083	-0.309953	0.134453
17752	1.140641	-8.756596	-4.272287	-0.081893	0.078860	0.020271	0.107696	0.919186	0.143977	0.525790	-0.781226	-0.309076	0.133053
17753	1.098078	-8.913931	-3.818771	-0.037098	0.082546	0.029722	0.107022	0.919085	0.146725	0.525709	-0.781940	-0.307865	0.131983
17754	1.333409	-8.726823	-4.121232	-0.062761	0.097219	0.036956	0.108080	0.918799	0.146585	0.525247	-0.783026	-0.306482	0.130591
17755	1.199621	-8.987020	-4.142934	0.005396	0.127483	0.057566	0.109122	0.919357	0.149058	0.526026	-0.783576	-0.304254	0.129361
17756	1.203417	-8.780974	-4.401678	0.008749	0.149421	0.048313	0.108601	0.917454	0.149061	0.526966	-0.784108	-0.301950	0.127704
17757	0.910108	-8.933675	-3.854411	0.036964	0.137502	0.054924	0.110444	0.917172	0.150221	0.528291	-0.784327	-0.299571	0.126482
17758	1.043680	-8.151678	-4.629604	-0.084889	0.153994	0.088405	0.110443	0.918258	0.149700	0.527675	-0.786082	-0.296823	0.124617
17759	0.764950	-8.851690	-4.421165	-0.096952	0.188694	0.108615	0.112678	0.915408	0.153598	0.527014	-0.788166	-0.293394	0.122356
17760	1.236863	-8.723799	-4.587813	-0.140632	0.203305	0.089927	0.111999	0.914913	0.157781	0.525786	-0.790609	-0.290226	0.119398
17761	1.009619	-8.599538	-4.705822	-0.212886	0.243491	0.119018	0.114481	0.913583	0.163897	0.523525	-0.794075	-0.286325	0.115688
17762	1.085088	-9.232084	-3.972194	-0.091142	0.247144	0.086430	0.114863	0.911846	0.167941	0.523310	-0.796032	-0.282622	0.112269
17763	1.329435	-8.925741	-4.592182	-0.192140	0.243456	0.083157	0.115500	0.912155	0.172245	0.521423	-0.799016	-0.279216	0.108300
17764	1.427408	-9.247785	-4.540570	-0.213783	0.269925	0.076565	0.117323	0.908665	0.179802	0.519361	-0.802187	-0.275686	0.103713
17765	1.016646	-9.055914	-4.481697	-0.073639	0.301935	0.049513	0.115709	0.908471	0.185821	0.519727	-0.803810	-0.271944	0.099099
17766	0.862322	-8.530779	-4.214103	0.015376	0.314804	0.053601	0.115712	0.906976	0.186343	0.521597	-0.804500	-0.267823	0.094800
17767	0.860148	-8.573487	-4.037075	-0.044514	0.327634	0.098499	0.112934	0.906342	0.187932	0.522434	-0.806069	-0.262932	0.090459
17768	0.887995	-8.331809	-3.740548	-0.053330	0.310262	0.104927	0.115428	0.905801	0.191176	0.523033	-0.807672	-0.258145	0.086397
17769	1.172226	-8.278511	-3.799565	-0.079891	0.278376	0.138076	0.117521	0.905274	0.195337	0.522944	-0.809651	-0.253162	0.083087
17770	1.386563	-8.745554	-4.000967	-0.069257	0.255607	0.149273	0.118313	0.902559	0.197418	0.522888	-0.811491	-0.248242	0.080284
17771	1.234232	-9.159482	-3.936175	0.001133	0.260185	0.135792	0.118570	0.901216	0.199766	0.524010	-0.812510	-0.243334	0.077643
17772	1.099844	-9.289475	-3.876836	-0.012489	0.227175	0.109011	0.119893	0.899572	0.200538	0.524768	-0.813464	-0.239261	0.075161
17773	1.354156	-9.024230	-3.856338	-0.019363	0.182377	0.090584	0.122265	0.899418	0.201433	0.525255	-0.814303	-0.235916	0.073217
17774	1.359051	-9.049062	-4.084701	-0.020108	0.181428	0.070282	0.122519	0.900383	0.202737	0.525708	-0.815053	-0.232964	0.071039
17775	1.127062	-8.939100	-4.159744	-0.012134	0.170391	0.050023	0.123051	0.899421	0.202602	0.526313	-0.815579	-0.230386	0.068899
17776	1.058270	-8.664695	-4.086919	-0.005336	0.183197	0.055558	0.122509	0.900808	0.204304	0.527021	-0.816085	-0.227633	0.066607
17777	1.063774	-8.803824	-3.966386	-0.028115	0.168581	0.072083	0.123562	0.898909	0.206514	0.527321	-0.816854	-0.224723	0.064668
17778	1.268401	-8.735774	-3.886702	-0.075448	0.148476	0.082952	0.124220	0.898227	0.207292	0.526677	-0.818153	-0.221986	0.062922
17779	1.381998	-8.793129	-3.838433	-0.057935	0.135731	0.090451	0.125538	0.895781	0.209631	0.526325	-0.819245	-0.219153	0.061575
17780	1.298724	-9.034459	-4.001037	-0.030505	0.110115	0.070336	0.126314	0.896346	0.212367	0.526251	-0.819951	-0.216971	0.060524
17781	1.166151	-9.042028	-4.026387	-0.022460	0.104576	0.051923	0.126585	0.893892	0.212755	0.526401	-0.820441	-0.215047	0.059442
17782	1.180218	-8.957783	-4.025074	0.028367	0.079026	0.044833	0.127510	0.893475	0.213009	0.527184	-0.820370	-0.213546	0.058890
17783	1.122801	-9.054327	-4.079778	0.058225	0.093653	0.035736	0.128161	0.895787	0.213135	0.528636	-0.819914	-0.211899	0.058172
17784	1.151793	-9.063614	-3.998016	-0.022875	0.071567	0.011365	0.127113	0.894564	0.212360	0.528583	-0.820225	-0.211095	0.057180
17785	1.272745	-9.147464	-3.962054	-0.040071	0.064191	-0.011775	0.126982	0.893886	0.212621	0.528366	-0.820559	-0.210648	0.056032
17786	1.136937	-8.984510	-4.076266	-0.005911	0.049557	-0.027280	0.125257	0.894464	0.213941	0.528541	-0.820502	-0.210689	0.055062
17787	1.092240	-8.707716	-4.022388	0.016757	0.038599	-0.030856	0.125254	0.895553	0.213681	0.529175	-0.820121	-0.210756	0.054381
17788	1.192931	-8.592450	-4.147065	0.040940	0.046019	-0.008596	0.124189	0.896124	0.214995	0.530082	-0.819643	-0.210468	0.053860
17789	1.033017	-8.429472	-4.239896	0.121243	0.066214	-0.002696	0.121703	0.895567	0.211098	0.532500	-0.818306	-0.209665	0.053470
17790	1.305838	-8.495078	-3.882977	0.094871	0.057143	0.030418	0.122897	0.897166	0.208739	0.534290	-0.817417	-0.208588	0.053427
17791	1.873293	-8.681771	-3.925911	0.030095	0.039837	0.048606	0.122640	0.897696	0.206913	0.535051	-0.817227	-0.207331	0.053612
17792	1.619307	-9.029968	-4.281257	0.030122	0.044390	0.048611	0.123704	0.898346	0.204946	0.535704	-0.817080	-0.206193	0.053724
17793	1.387945	-9.049702	-4.288494	0.023171	0.046158	0.041182	0.124890	0.897525	0.205981	0.536377	-0.816940	-0.205002	0.053684
17794	1.054932	-8.987912	-4.319543	0.049570	0.068010	0.015425	0.125159	0.897511	0.204934	0.537482	-0.816482	-0.204084	0.053103
17795	1.025666	-8.905175	-4.030580	0.043666	0.066110	-0.001223	0.125422	0.898457	0.204410	0.538605	-0.815973	-0.203345	0.052381
17796	1.208277	-8.764524	-3.815647	0.023677	0.056933	-0.012387	0.124368	0.898736	0.203766	0.539267	-0.815661	-0.203043	0.051587
17797	1.231097	-8.495262	-3.893279	0.044442	0.051505	-0.004901	0.123707	0.900369	0.202727	0.540345	-0.815111	-0.202519	0.051068
17798	1.516287	-8.644034	-3.940717	-0.083477	0.044156	0.018476	0.124238	0.899005	0.203245	0.539172	-0.816052	-0.202016	0.050419
17799	1.405089	-8.592136	-4.178689	-0.092645	0.040568	0.047964	0.124755	0.898480	0.205852	0.537903	-0.817186	-0.200895	0.050079
17800	1.206949	-8.506513	-4.354584	-0.054642	0.064446	0.083180	0.126198	0.898211	0.207929	0.537211	-0.818082	-0.199131	0.049939
17801	1.269727	-8.515123	-4.094851	0.050210	0.093863	0.109506	0.128166	0.897266	0.211047	0.538405	-0.817982	-0.196289	0.049956
17802	1.072348	-8.582871	-4.090441	0.172584	0.116855	0.125775	0.129632	0.897899	0.207901	0.541587	-0.816655	-0.192957	0.050264
17803	1.045487	-9.010392	-3.851823	0.101010	0.135967	0.135552	0.132422	0.898510	0.203962	0.543728	-0.816128	-0.189173	0.050087
17804	1.200990	-9.262606	-3.817900	0.026012	0.137700	0.124112	0.134803	0.898474	0.203029	0.544570	-0.816350	-0.185903	0.049556
17805	1.196622	-9.358878	-3.824092	-0.010352	0.134828	0.088867	0.136919	0.896820	0.203664	0.544931	-0.816831	-0.182998	0.048473
17806	1.195917	-9.212299	-3.879658	-0.071381	0.106355	0.057217	0.138237	0.897350	0.203653	0.544124	-0.817829	-0.181227	0.047348
17807	1.228896	-9.051247	-3.944309	-0.069595	0.099023	0.043389	0.138892	0.894375	0.206911	0.543424	-0.818742	-0.179511	0.046134
17808	1.320427	-9.034333	-3.976826	-0.039771	0.089916	0.037097	0.139940	0.893973	0.208730	0.543093	-0.819315	-0.178147	0.045126
17809	1.415870	-8.822271	-3.936952	-0.109809	0.071561	0.031226	0.139929	0.893317	0.211341	0.541640	-0.820589	-0.176969	0.044071
17810	1.423012	-8.810875	-4.126375	-0.136154	0.066068	0.032949	0.139123	0.892272	0.215003	0.539638	-0.822148	-0.176084	0.043110
17811	1.198890	-8.833082	-4.157586	-0.085338	0.064246	0.025818	0.139125	0.889831	0.216308	0.538550	-0.823127	-0.175058	0.042189
17812	1.151056	-8.917643	-4.231237	-0.107315	0.078865	0.034917	0.140575	0.889008	0.217471	0.537058	-0.824379	-0.173994	0.041150
17813	1.107946	-8.977836	-4.218081	-0.152702	0.089746	0.023596	0.138698	0.889761	0.222448	0.534936	-0.826090	-0.172785	0.039551
17814	1.083153	-8.833513	-4.216288	-0.153703	0.095237	0.027266	0.140004	0.886256	0.227920	0.532734	-0.827818	-0.171669	0.037972
17815	0.967239	-8.784884	-4.000630	-0.120507	0.105318	0.036638	0.140259	0.884647	0.230921	0.531176	-0.829224	-0.170047	0.036372
17816	0.940768	-8.784001	-3.727193	0.000403	0.102680	0.035405	0.138400	0.883877	0.233547	0.531540	-0.829336	-0.168592	0.035273
17817	1.092855	-8.821915	-3.644684	0.088176	0.093611	0.019258	0.139454	0.885763	0.232494	0.533432	-0.828434	-0.167223	0.034402
17818	1.093866	-9.033485	-3.597229	0.097124	0.060708	0.017518	0.138800	0.886030	0.231194	0.535270	-0.827437	-0.166352	0.034077
17819	1.137462	-9.079435	-3.691091	0.049987	0.042362	0.006238	0.140134	0.885987	0.228441	0.536389	-0.826842	-0.165763	0.033795
17820	1.211998	-9.049072	-4.002051	0.055082	0.039669	0.009965	0.139868	0.886942	0.228183	0.537464	-0.826255	-0.165247	0.033583
17821	1.267626	-9.087557	-4.030879	0.069169	0.046073	0.002647	0.138302	0.887736	0.224018	0.538917	-0.825438	-0.164665	0.033262
17822	1.250059	-8.943369	-4.072233	0.033177	0.051520	0.002449	0.138699	0.887999	0.223492	0.539673	-0.825067	-0.164158	0.032701
17823	1.285845	-8.856082	-3.897829	-0.006283	0.038704	0.013339	0.138168	0.887877	0.224280	0.539848	-0.825091	-0.163531	0.032362
17824	1.309136	-8.693251	-4.140192	-0.029250	0.035056	0.016916	0.137903	0.887475	0.224673	0.539509	-0.825430	-0.163000	0.032023
17825	1.295388	-8.842250	-4.079994	-0.008148	0.027763	0.018886	0.138823	0.887608	0.225450	0.539604	-0.825490	-0.162406	0.031908
17826	1.266437	-8.842669	-4.185898	0.079441	0.047023	0.006379	0.140013	0.888945	0.224135	0.541105	-0.824629	-0.161844	0.031607
17827	1.209003	-8.923791	-3.952310	0.118182	0.036962	-0.002639	0.137916	0.888938	0.221018	0.543319	-0.823257	-0.161427	0.031513
17828	1.260030	-9.010558	-4.025069	0.028952	0.033215	-0.004924	0.138314	0.889066	0.220623	0.543947	-0.822895	-0.161229	0.031152
17829	1.286372	-8.966701	-3.880170	-0.062156	0.020347	0.007552	0.138579	0.888926	0.220621	0.543130	-0.823503	-0.160939	0.030856
17830	1.233093	-8.913641	-3.812706	-0.063906	0.018502	0.006618	0.138832	0.889079	0.222578	0.542173	-0.824174	-0.160783	0.030573
17831	1.146651	-8.985788	-3.752108	0.021990	0.024044	-0.000339	0.138435	0.888680	0.223103	0.542765	-0.823840	-0.160529	0.030402
17832	1.074503	-9.021831	-3.695672	0.083370	0.020421	-0.007408	0.136996	0.888670	0.220503	0.544250	-0.822873	-0.160466	0.030391
17833	1.079480	-9.052969	-3.657652	0.095689	0.002151	-0.008239	0.138054	0.890009	0.219189	0.545999	-0.821688	-0.160529	0.030742
17834	1.127728	-9.062809	-3.748564	0.016941	-0.023516	-0.010440	0.137923	0.889871	0.218929	0.546250	-0.821407	-0.161021	0.031197
17835	1.163336	-8.944817	-3.741775	-0.014611	-0.023549	-0.012450	0.137663	0.889596	0.218409	0.546110	-0.821392	-0.161500	0.031575
17836	1.250024	-8.928308	-3.889574	-0.028530	-0.033627	-0.025421	0.137397	0.890956	0.217759	0.545590	-0.821550	-0.162387	0.031893
17837	1.175143	-8.899667	-3.913877	0.006453	-0.023549	-0.027109	0.137403	0.890674	0.216845	0.545800	-0.821259	-0.163095	0.032177
17838	1.106807	-8.737218	-4.214716	-0.015035	-0.008869	-0.001407	0.137527	0.891094	0.218019	0.545567	-0.821364	-0.163304	0.032391
17839	1.329154	-8.860273	-4.444828	-0.027410	0.029571	0.006794	0.136600	0.890569	0.219071	0.545346	-0.821604	-0.162903	0.032056
17840	1.426969	-9.140763	-4.202984	0.079668	0.058908	-0.000077	0.136864	0.891106	0.218547	0.546888	-0.820721	-0.162294	0.031482
17841	1.446120	-9.106610	-4.077494	0.121809	0.095468	-0.014689	0.137405	0.892160	0.215409	0.549332	-0.819301	-0.161435	0.030301
17842	1.432446	-8.754528	-3.837421	0.005993	0.086234	0.003176	0.133981	0.892450	0.213348	0.549747	-0.819245	-0.160531	0.029087
17843	1.371754	-8.662936	-3.755081	-0.054678	0.060637	0.031510	0.134103	0.892470	0.215436	0.549151	-0.819888	-0.159407	0.028401
17844	1.267597	-8.559622	-3.737800	0.003997	0.044217	0.024440	0.135957	0.891490	0.215029	0.549384	-0.819894	-0.158620	0.028104
17845	1.288753	-8.956775	-3.793586	0.067160	0.035167	0.032178	0.135420	0.893002	0.215556	0.550700	-0.819185	-0.157698	0.028226
17846	1.270683	-9.211655	-3.734913	0.022041	0.021341	0.009833	0.135430	0.891359	0.214902	0.551165	-0.818935	-0.157377	0.028191
17847	1.123700	-9.236556	-3.895076	-0.037427	0.002049	0.000330	0.135163	0.891096	0.215557	0.550682	-0.819257	-0.157397	0.028182
17848	1.085063	-9.227305	-3.981730	-0.056514	-0.007162	-0.020057	0.135698	0.891212	0.214117	0.549786	-0.819758	-0.157942	0.028049
17849	1.066830	-8.938417	-3.925034	-0.049612	0.009278	-0.026523	0.136081	0.890827	0.216986	0.549134	-0.820136	-0.158326	0.027600
17850	1.097810	-8.861323	-3.914061	-0.046080	0.014752	-0.033900	0.133826	0.892363	0.218049	0.548485	-0.820491	-0.158841	0.026982
17851	1.240359	-8.923482	-3.879994	-0.046812	0.001957	-0.040336	0.132234	0.891041	0.220412	0.547857	-0.820792	-0.159529	0.026514
17852	1.362297	-8.706612	-3.856609	-0.109206	0.021133	-0.027767	0.132229	0.889699	0.222501	0.546187	-0.821858	-0.159910	0.025659
17853	1.248644	-8.634589	-3.837454	-0.074412	0.012976	-0.009128	0.131562	0.889583	0.223812	0.545118	-0.822566	-0.159982	0.025258
17854	1.478837	-8.879729	-3.889157	0.044626	0.014092	0.006260	0.131563	0.888500	0.224595	0.545936	-0.822055	-0.159800	0.025381
17855	1.214900	-9.149880	-3.931419	0.130713	0.038762	-0.017334	0.131827	0.889850	0.223549	0.548325	-0.820506	-0.159621	0.025120
17856	1.137041	-8.995646	-3.814752	0.141334	0.033230	-0.033895	0.129210	0.891729	0.217564	0.550807	-0.818811	-0.159829	0.024791
17857	1.320111	-8.956416	-3.706866	0.006604	0.012995	-0.034542	0.128822	0.891988	0.215739	0.551086	-0.818549	-0.160273	0.024372
17858	1.420732	-8.816258	-3.588730	-0.063568	-0.001659	-0.020113	0.128155	0.892008	0.217051	0.550091	-0.819132	-0.160751	0.024119
17859	1.586522	-8.695564	-3.571086	-0.061896	-0.029031	-0.012679	0.128819	0.891046	0.217045	0.549107	-0.819669	-0.161337	0.024394
17860	1.653228	-9.042464	-3.733771	0.048471	-0.023396	-0.006570	0.128674	0.892562	0.218483	0.549871	-0.819054	-0.161762	0.024997
17861	1.260228	-9.048760	-3.939181	0.129041	-0.008774	-0.024655	0.127096	0.892837	0.216929	0.552085	-0.817458	-0.162229	0.025418
17862	1.030070	-8.823930	-4.197443	0.093675	0.032316	-0.019377	0.127105	0.894445	0.214057	0.553772	-0.816328	-0.162219	0.025110
17863	1.193511	-8.707314	-3.963822	0.088247	0.053389	-0.000058	0.126452	0.895926	0.211451	0.555483	-0.815298	-0.161614	0.024667
17864	1.333844	-8.812969	-3.983199	0.061960	0.050664	0.009975	0.126997	0.896565	0.207791	0.556692	-0.814611	-0.160972	0.024307
17865	1.735038	-9.008677	-3.751739	-0.004369	0.046988	0.015205	0.127795	0.895866	0.207001	0.556853	-0.814660	-0.160240	0.023825
17866	1.676283	-8.829062	-3.963424	-0.067675	0.039645	0.025962	0.127777	0.895090	0.211179	0.555905	-0.815459	-0.159524	0.023407
17867	1.507021	-8.726028	-3.989966	-0.085400	0.029589	0.040643	0.129625	0.894529	0.211686	0.554659	-0.816490	-0.158618	0.023211
17868	1.556002	-8.879302	-3.809210	-0.092260	0.027750	0.042464	0.127771	0.893342	0.213659	0.553258	-0.817589	-0.157853	0.023145
17869	1.227803	-8.822882	-4.005933	-0.027465	0.039622	0.024303	0.128294	0.892534	0.215222	0.552986	-0.817932	-0.157079	0.022781
17870	1.228796	-9.029542	-3.929602	0.033845	0.049758	0.033836	0.129487	0.893189	0.213907	0.553720	-0.817618	-0.156147	0.022653
17871	1.267756	-9.111323	-3.944789	-0.011555	0.051522	0.026225	0.129488	0.890886	0.215472	0.553738	-0.817799	-0.155200	0.022175
17872	1.325062	-8.990667	-3.875344	-0.036183	0.067968	0.032531	0.130675	0.890333	0.215985	0.553382	-0.818261	-0.154125	0.021519
17873	1.568953	-9.061563	-3.641201	-0.029016	0.053372	0.033523	0.131593	0.890877	0.216892	0.553117	-0.818655	-0.153047	0.021030
17874	1.499249	-9.110084	-3.716952	-0.006075	0.051515	0.014262	0.131853	0.890747	0.217804	0.553210	-0.818723	-0.152415	0.020516
17875	1.421125	-8.903210	-3.685971	0.002653	0.046010	0.005995	0.130536	0.890212	0.217422	0.553457	-0.818674	-0.151858	0.019932
17876	1.358597	-8.937056	-3.696632	0.011234	0.066156	0.021696	0.131334	0.889246	0.217154	0.553874	-0.818580	-0.150922	0.019305
17877	1.373578	-9.050494	-3.808513	0.033170	0.064354	0.019048	0.132393	0.889499	0.216362	0.554671	-0.818237	-0.149937	0.018656
17878	1.453059	-9.028268	-3.687428	0.060334	0.058908	0.021041	0.132128	0.891128	0.215321	0.555869	-0.817593	-0.149055	0.018277
17879	1.460424	-9.051970	-3.586865	0.072791	0.060703	0.005412	0.131865	0.890316	0.215714	0.557310	-0.816759	-0.148320	0.017648
17880	1.325104	-8.989871	-3.642471	0.093843	0.040582	-0.003687	0.131739	0.891929	0.213235	0.559007	-0.815663	-0.147997	0.017369
17881	1.363482	-8.943722	-3.538239	0.042963	0.036904	0.009903	0.130820	0.892471	0.211806	0.559888	-0.815161	-0.147462	0.017092
17882	1.363351	-8.912129	-3.446573	0.011471	0.020417	0.011612	0.129235	0.892762	0.211819	0.560174	-0.815018	-0.147166	0.017084
17883	1.363566	-8.960491	-3.516867	0.022915	-0.001509	0.008015	0.130304	0.891371	0.210374	0.560621	-0.814718	-0.147098	0.017353
17884	1.301136	-9.013464	-3.491786	0.051885	-0.001503	0.002625	0.130965	0.892038	0.209585	0.561504	-0.814091	-0.147162	0.017708
17885	1.393246	-9.121902	-3.593274	0.051871	0.007664	0.006312	0.132161	0.893364	0.207226	0.562451	-0.813460	-0.147008	0.017896
17886	1.297143	-9.197017	-3.691250	0.016954	0.000283	-0.003081	0.130844	0.893371	0.206453	0.562772	-0.813206	-0.147165	0.018062
17887	1.277503	-9.125075	-3.750440	0.009984	0.024007	-0.016077	0.131368	0.893916	0.206971	0.563088	-0.812990	-0.147205	0.017614
17888	1.272123	-9.004571	-3.688784	0.002744	0.018564	0.004191	0.131768	0.893497	0.206446	0.563229	-0.812924	-0.147040	0.017521
17889	1.296001	-8.956481	-3.711893	0.035921	0.058819	0.004296	0.132034	0.892542	0.206704	0.564054	-0.812492	-0.146347	0.016816
17890	1.392606	-8.989841	-3.673049	0.039471	0.069796	0.002456	0.130717	0.893769	0.205149	0.564941	-0.812021	-0.145633	0.015988
17891	1.332182	-8.956096	-3.620326	0.018372	0.051511	0.013448	0.130181	0.894602	0.206067	0.565448	-0.811813	-0.144880	0.015454
17892	1.383000	-8.994377	-3.586780	0.044677	0.060678	0.011724	0.131775	0.893754	0.204879	0.566388	-0.811303	-0.144121	0.014896
17893	1.354481	-9.081009	-3.573857	0.046396	0.068004	0.019108	0.130585	0.894989	0.204367	0.567390	-0.810798	-0.143080	0.014239
17894	1.421869	-9.051670	-3.476791	-0.007803	0.049664	0.017016	0.131113	0.894847	0.204362	0.567443	-0.810889	-0.142399	0.013787
17895	1.337927	-9.148334	-3.550949	-0.035692	0.045944	0.006731	0.130583	0.895399	0.204367	0.567052	-0.811273	-0.141833	0.013113
17896	1.267233	-8.984904	-3.563721	-0.023551	0.045953	0.007705	0.130586	0.893364	0.205411	0.566840	-0.811510	-0.141369	0.012584
17897	1.305319	-8.873502	-3.374553	0.027259	0.035944	0.006126	0.129794	0.893776	0.204895	0.567440	-0.811176	-0.140908	0.012248
17898	1.402721	-9.085756	-3.583076	0.000928	0.035060	0.018931	0.130320	0.893099	0.205935	0.567592	-0.811165	-0.140369	0.012087
17899	1.422287	-9.145987	-3.617347	-0.018292	0.038695	0.016986	0.130322	0.892554	0.205935	0.567453	-0.811382	-0.139713	0.011699
17900	1.369036	-9.097642	-3.521141	-0.011229	0.035019	0.011485	0.130578	0.892837	0.207238	0.567409	-0.811484	-0.139323	0.011437
17901	1.386010	-9.119362	-3.550094	0.002777	0.044175	0.010621	0.130585	0.892282	0.206324	0.567626	-0.811445	-0.138703	0.010947
17902	1.349547	-9.056924	-3.563963	0.002753	0.056957	0.006905	0.130573	0.892171	0.208805	0.567870	-0.811382	-0.138117	0.010303
17903	1.337747	-9.107183	-3.478355	-0.018368	0.056970	0.024334	0.130575	0.892302	0.208283	0.567774	-0.811624	-0.137132	0.009706
17904	1.402935	-9.128903	-3.535666	-0.057662	0.038643	0.016784	0.131492	0.892036	0.209973	0.566983	-0.812260	-0.136663	0.009345
17905	1.366450	-9.061637	-3.544666	-0.027018	0.053277	0.009529	0.131626	0.889864	0.211146	0.566736	-0.812558	-0.135962	0.008615
17906	1.407655	-9.104602	-3.468064	-0.005888	0.044147	0.004116	0.132560	0.889022	0.209832	0.566804	-0.812575	-0.135606	0.008148
17907	1.441158	-9.051598	-3.467008	-0.025057	0.047756	-0.007986	0.131103	0.889047	0.210627	0.566577	-0.812800	-0.135254	0.007312
17908	1.407378	-9.046936	-3.491264	-0.019024	0.031335	0.002221	0.131483	0.891105	0.212323	0.566397	-0.812959	-0.135067	0.006990
17909	1.407470	-9.066169	-3.486732	-0.034001	0.024951	0.014153	0.131486	0.890423	0.212322	0.565961	-0.813340	-0.134614	0.006750
17910	1.479999	-9.109416	-3.510667	-0.026887	0.020380	0.005895	0.131223	0.889747	0.212585	0.565622	-0.813594	-0.134509	0.006638
17911	1.395466	-9.080958	-3.583076	-0.007643	0.016729	0.002303	0.132277	0.889874	0.212838	0.565593	-0.813643	-0.134340	0.006467
17912	1.426559	-9.027935	-3.574841	-0.019960	0.013076	0.006859	0.132010	0.889206	0.213884	0.565347	-0.813826	-0.134269	0.006481
17913	1.407387	-9.051994	-3.563354	-0.014650	0.014894	0.002269	0.132672	0.890278	0.212835	0.565198	-0.813955	-0.134123	0.006318
17914	1.436403	-9.071317	-3.601764	0.016790	0.013126	0.009817	0.132138	0.890295	0.213884	0.565550	-0.813727	-0.134015	0.006474
17915	1.402411	-9.023458	-3.659025	-0.011213	0.024044	0.002272	0.131486	0.889070	0.213366	0.565477	-0.813821	-0.133766	0.006170
17916	1.433895	-9.052179	-3.632727	-0.026058	0.013065	0.003139	0.132404	0.888530	0.214925	0.565132	-0.814058	-0.133778	0.006141
17917	1.426544	-9.028222	-3.658867	-0.035761	0.031341	0.005829	0.132661	0.889894	0.215316	0.564674	-0.814443	-0.133393	0.005690
17918	1.421858	-9.057106	-3.659316	-0.041128	0.020405	0.020586	0.133320	0.888400	0.216615	0.564101	-0.814892	-0.133077	0.005723
17919	1.349419	-9.033125	-3.640450	-0.004238	0.014915	0.006934	0.132785	0.889231	0.217273	0.564108	-0.814923	-0.132855	0.005636
17920	1.329862	-8.975350	-3.620617	-0.023623	0.016744	0.016981	0.133855	0.887568	0.215827	0.563810	-0.815158	-0.132672	0.005759
17921	1.344551	-9.023526	-3.645162	-0.019994	0.009414	0.006862	0.132791	0.888136	0.216881	0.563543	-0.815369	-0.132514	0.005723
17922	1.334538	-8.946647	-3.672985	-0.016547	0.016728	0.005942	0.132921	0.888816	0.216880	0.563361	-0.815488	-0.132550	0.005768
17923	1.368542	-9.002134	-3.735862	-0.020079	0.007608	0.011480	0.134635	0.888531	0.217519	0.563082	-0.815715	-0.132338	0.005814
17924	1.436277	-9.047485	-3.668649	-0.007757	0.006710	0.010625	0.135290	0.889617	0.217775	0.563016	-0.815746	-0.132413	0.006101
17925	1.433181	-8.908392	-3.801162	-0.027094	0.013083	0.004974	0.134900	0.888525	0.217256	0.562631	-0.816040	-0.132249	0.005960
17926	1.614733	-9.059385	-3.734368	-0.021854	0.032331	0.016982	0.135687	0.887985	0.218685	0.562403	-0.816252	-0.131913	0.005849
17927	1.590225	-8.975218	-3.733416	-0.025329	0.022255	0.010515	0.134768	0.886090	0.219084	0.562065	-0.816543	-0.131562	0.005609
17928	1.626173	-8.937286	-3.919798	-0.041333	0.044227	0.024245	0.135281	0.886521	0.221822	0.561549	-0.817011	-0.130874	0.005262
17929	1.614018	-8.907747	-3.717844	-0.092222	0.042374	0.042444	0.136334	0.886244	0.222596	0.560158	-0.818141	-0.129789	0.004857
17930	1.720817	-9.066998	-3.911131	-0.081689	0.057031	0.040643	0.136060	0.884643	0.225732	0.559010	-0.819105	-0.128671	0.004363
17931	1.392285	-8.922501	-3.681710	-0.074624	0.051469	0.031436	0.137112	0.884640	0.226637	0.557923	-0.820005	-0.127667	0.003718
17932	1.432989	-8.854372	-3.483523	0.006026	0.035997	0.025404	0.137111	0.883558	0.227551	0.558159	-0.819950	-0.126998	0.003603
17933	1.126464	-8.782641	-3.437365	0.076004	0.046987	0.022957	0.139091	0.884078	0.227274	0.559538	-0.819138	-0.126169	0.003328
17934	1.093408	-8.926817	-3.362875	0.168830	0.022424	0.032699	0.138708	0.885139	0.223882	0.562402	-0.817275	-0.125499	0.003914
17935	1.260329	-9.059962	-3.696873	0.310644	0.042714	0.026019	0.139529	0.886698	0.217087	0.567595	-0.813807	-0.124638	0.004349
17936	1.365399	-9.334763	-3.202815	0.690926	0.083292	0.016819	0.139849	0.890780	0.202984	0.579038	-0.805906	-0.123315	0.004953
17937	1.481425	-9.381306	-2.808681	1.129081	0.142149	-0.021658	0.137564	0.899830	0.178329	0.597475	-0.792543	-0.121949	0.005253
17938	1.149052	-9.427999	-2.197877	1.442625	0.160678	-0.020116	0.137283	0.908135	0.149609	0.620522	-0.774956	-0.119839	0.005795
17939	1.364533	-9.089020	-1.701382	1.570408	0.169963	-0.017652	0.135076	0.917030	0.109675	0.645011	-0.755003	-0.117836	0.006770
17940	1.201443	-8.741296	-1.241907	1.754245	0.215777	-0.029741	0.135536	0.922189	0.067238	0.671638	-0.731879	-0.114921	0.007051
17941	1.504841	-9.137508	-0.483632	2.182021	0.210723	-0.036773	0.130542	0.926690	0.007609	0.703460	-0.701756	-0.112294	0.008544
17942	1.457242	-9.241219	0.174643	2.236918	0.205159	-0.069716	0.130054	0.925286	-0.051146	0.734627	-0.669470	-0.109734	0.009543
17943	1.611941	-9.291083	0.982000	2.526061	0.157943	-0.057105	0.132093	0.916778	-0.108357	0.767891	-0.631352	-0.107653	0.012169
17944	1.339165	-9.695457	1.799600	2.477315	0.135915	-0.031477	0.130246	0.899235	-0.173375	0.798528	-0.592522	-0.105084	0.015071
17945	1.202812	-9.367184	2.888018	2.132236	0.080732	0.016663	0.131019	0.877644	-0.231235	0.823272	-0.557912	-0.102954	0.018906
17946	1.319291	-9.489032	3.775630	1.901634	0.078585	0.009038	0.128622	0.854194	-0.287634	0.844072	-0.526229	-0.100719	0.021945
17947	1.268515	-8.918848	4.491340	2.134433	0.076955	0.007413	0.129378	0.825326	-0.336879	0.865954	-0.489680	-0.098401	0.025605
17948	1.121019	-8.286004	5.293449	2.067875	0.047566	0.007075	0.135375	0.795802	-0.377679	0.885571	-0.453482	-0.096298	0.029070
17949	1.384672	-7.937368	5.771324	2.011741	0.034756	0.021565	0.135599	0.759640	-0.420656	0.903192	-0.417440	-0.094319	0.033055
17950	1.493248	-7.399228	6.874573	2.011850	0.073076	0.017780	0.136889	0.718980	-0.462207	0.919393	-0.380816	-0.091477	0.036444
17951	1.081019	-6.886439	7.199603	2.029066	0.062075	0.027068	0.134912	0.669897	-0.504258	0.934220	-0.343159	-0.088647	0.040216
17952	1.209752	-6.044486	7.776762	2.043187	0.065643	-0.009824	0.135002	0.622913	-0.538752	0.947592	-0.304698	-0.085840	0.043129
17953	1.344177	-5.403647	7.938244	1.839896	0.098313	-0.021084	0.139789	0.580045	-0.565447	0.958383	-0.269514	-0.082528	0.045317
17954	1.114305	-4.699974	8.392486	1.839739	0.131123	-0.035028	0.142210	0.532853	-0.590819	0.967901	-0.234083	-0.078563	0.046906
17955	1.270984	-4.169177	8.727879	1.666468	0.180226	-0.061846	0.144451	0.489275	-0.609660	0.975530	-0.201581	-0.073820	0.047508
17956	1.371944	-3.601569	8.602346	1.804881	0.196735	-0.111029	0.144745	0.434825	-0.626923	0.982559	-0.166206	-0.068762	0.047167
17957	1.390211	-2.853804	9.141144	1.829424	0.227736	-0.140527	0.148708	0.384181	-0.641341	0.988432	-0.129976	-0.063065	0.046167
17958	1.512634	-2.206756	9.717912	1.768376	0.233044	-0.177794	0.155528	0.340093	-0.651471	0.992852	-0.094872	-0.057351	0.044225
17959	1.572600	-1.634140	9.673688	1.384688	0.247257	-0.183475	0.160608	0.298507	-0.658843	0.995533	-0.067130	-0.051658	0.041697
17960	1.495484	-1.631019	9.927480	0.982304	0.250397	-0.203059	0.166809	0.266244	-0.659952	0.997066	-0.047483	-0.046222	0.038317
17961	1.455608	-1.349000	10.099107	0.458828	0.220559	-0.206604	0.170055	0.244128	-0.658814	0.997805	-0.038103	-0.041823	0.034408
17962	1.295060	-1.043343	10.217126	0.077150	0.174407	-0.212180	0.174289	0.240273	-0.657674	0.998138	-0.036428	-0.038559	0.030096
17963	1.131854	-1.205331	10.083696	-0.050717	0.135902	-0.197999	0.179147	0.244467	-0.655492	0.998314	-0.037186	-0.036208	0.025996
17964	0.865793	-1.028057	10.011681	-0.122933	0.104802	-0.165110	0.181237	0.249089	-0.654593	0.998373	-0.039500	-0.034409	0.022498
17965	0.822475	-1.047624	9.943784	-0.353254	0.040619	-0.147719	0.181989	0.257822	-0.653158	0.998160	-0.046304	-0.034069	0.019262
17966	0.793747	-1.080531	10.187919	-0.381071	0.029580	-0.155229	0.181934	0.271737	-0.652629	0.997854	-0.053740	-0.033875	0.015842
17967	0.953560	-1.229688	10.100896	-0.401187	0.014982	-0.147910	0.181079	0.284727	-0.650005	0.997446	-0.061494	-0.034066	0.012589
17968	0.936086	-1.112559	9.886318	-0.109113	0.000732	-0.131647	0.183696	0.290969	-0.650154	0.997341	-0.063507	-0.034348	0.009855
17969	0.691838	-0.977640	9.376997	0.056491	0.002851	-0.089291	0.181840	0.291276	-0.648833	0.997433	-0.062159	-0.034606	0.008095
17970	0.446152	-1.031434	9.268322	0.059586	0.006575	-0.052371	0.181320	0.291266	-0.650396	0.997520	-0.060861	-0.034638	0.007052
17971	0.479050	-0.843077	9.448917	0.107953	0.014092	0.009686	0.180930	0.287470	-0.648697	0.997661	-0.058546	-0.034523	0.007294
17972	0.633181	-0.798796	9.643027	0.156492	0.027999	0.063440	0.182673	0.281712	-0.649758	0.997849	-0.055397	-0.033975	0.008610
17973	0.743272	-0.604238	10.184525	0.094984	0.027086	0.098188	0.185457	0.278681	-0.649651	0.997956	-0.053382	-0.033500	0.010596
17974	0.803546	-1.114280	10.163531	0.196832	0.003438	0.098768	0.184956	0.273219	-0.650956	0.998138	-0.049446	-0.033392	0.012673
17975	0.846599	-1.052535	9.900729	0.014985	-0.037023	0.068379	0.184716	0.268303	-0.652001	0.998112	-0.048998	-0.034259	0.014075
17976	0.952990	-1.125130	9.718256	-0.093291	-0.053631	0.042025	0.182073	0.268878	-0.651979	0.997969	-0.050799	-0.035423	0.014889
17977	0.877693	-1.009982	9.661552	-0.152674	-0.072034	0.020518	0.181793	0.272162	-0.651192	0.997753	-0.053663	-0.037098	0.015250
17978	0.857493	-0.822799	9.529554	-0.149221	-0.077530	0.010384	0.179403	0.276140	-0.651562	0.997527	-0.056550	-0.038788	0.015412
17979	0.806086	-0.659347	9.512162	-0.067240	-0.082875	0.031101	0.177290	0.278330	-0.653111	0.997377	-0.057699	-0.040643	0.016059
17980	1.214876	-0.414049	9.941929	0.049646	-0.108173	0.083413	0.175711	0.278338	-0.654143	0.997315	-0.056667	-0.042796	0.017874
17981	1.118653	-0.470465	9.683372	0.245265	-0.115167	0.123178	0.172042	0.272369	-0.655161	0.997434	-0.051611	-0.045104	0.020650
17982	0.963592	-1.342899	9.355206	0.072303	-0.100752	0.120475	0.168901	0.265854	-0.655660	0.997361	-0.050160	-0.047067	0.023217
17983	1.025233	-1.126594	9.248385	-0.071458	-0.053365	0.119666	0.167056	0.267492	-0.657603	0.997179	-0.051466	-0.048288	0.025568
17984	1.179389	-1.087093	9.452031	0.115834	-0.009273	0.124240	0.166272	0.265049	-0.657337	0.997219	-0.049196	-0.048394	0.028157
17985	1.173522	-0.870942	9.339778	-0.035025	0.012537	0.135430	0.167083	0.260131	-0.657346	0.997114	-0.049830	-0.048289	0.030787
17986	1.155221	-1.067268	9.634532	-0.068133	0.012490	0.141728	0.168387	0.262853	-0.656311	0.996965	-0.051257	-0.048048	0.033530
17987	0.679324	-1.375928	9.712184	0.082616	0.012561	0.136950	0.168011	0.259299	-0.657615	0.996963	-0.049565	-0.047854	0.036307
17988	0.617395	-1.524285	9.987999	-0.135822	0.034163	0.111817	0.169197	0.259019	-0.656972	0.996773	-0.052328	-0.047267	0.038363
17989	0.689584	-1.500570	9.844967	-0.081332	0.006763	0.087220	0.169844	0.260528	-0.655409	0.996622	-0.053884	-0.047330	0.040006
17990	0.848569	-1.471399	9.839658	-0.014809	-0.015067	0.090364	0.169580	0.260394	-0.655407	0.996518	-0.054176	-0.047650	0.041789
17991	0.824520	-1.491280	9.668710	-0.132066	-0.040791	0.084275	0.168255	0.262313	-0.655918	0.996257	-0.056727	-0.048699	0.043379
17992	0.841692	-1.559063	9.538285	-0.121568	-0.057215	0.086205	0.168371	0.266406	-0.655656	0.995984	-0.059107	-0.049951	0.045015
17993	0.833809	-1.424561	9.472880	-0.221562	-0.034450	0.093963	0.167431	0.269018	-0.654603	0.995588	-0.063478	-0.050932	0.046702
17994	0.862537	-1.360209	9.980585	-0.187514	-0.013368	0.116245	0.166612	0.274900	-0.653679	0.995219	-0.067241	-0.051329	0.048810
17995	0.939947	-1.410197	10.093436	-0.075240	0.004990	0.098331	0.168720	0.275832	-0.653565	0.995021	-0.068742	-0.051367	0.050683
17996	0.834455	-1.551284	9.706371	-0.102752	0.008476	0.039128	0.167644	0.278455	-0.651597	0.994849	-0.070759	-0.051351	0.051310
17997	1.091707	-1.399239	9.691700	-0.059642	-0.006127	0.012608	0.168302	0.280076	-0.652385	0.994741	-0.071854	-0.051709	0.051509
17998	0.900355	-1.227644	9.322623	0.104834	-0.002335	-0.005034	0.167512	0.278186	-0.651335	0.994894	-0.069684	-0.051757	0.051484
17999	0.731169	-1.136288	9.399145	0.139781	0.008644	-0.003963	0.166607	0.273150	-0.651460	0.995096	-0.066796	-0.051627	0.051542
18000	0.980583	-0.846284	9.626399	0.148394	0.030628	0.002500	0.167407	0.270961	-0.651207	0.995320	-0.063800	-0.050964	0.051668
18001	0.932339	-0.823264	10.053584	0.120569	0.037857	-0.003198	0.169014	0.265890	-0.652005	0.995513	-0.061293	-0.050265	0.051683
18002	1.158837	-0.801725	9.887956	0.045078	0.043346	0.013033	0.170609	0.263416	-0.652150	0.995598	-0.060375	-0.049443	0.051913
18003	1.115489	-0.811355	9.911423	0.048769	0.043294	-0.005407	0.171931	0.261366	-0.651117	0.995705	-0.059273	-0.048722	0.051802
18004	1.149049	-1.288405	9.703392	0.024206	0.031467	0.021277	0.173648	0.261210	-0.651131	0.995743	-0.058766	-0.048150	0.052194
18005	1.056136	-1.540135	9.319695	0.016708	0.028627	-0.018427	0.172460	0.259870	-0.650077	0.995808	-0.058293	-0.047784	0.051808
18006	1.098674	-1.354452	9.416320	-0.024386	0.015765	-0.027853	0.173115	0.260955	-0.649952	0.995824	-0.058690	-0.047633	0.051192
18007	1.078317	-1.115187	9.738770	-0.092881	0.006584	-0.006053	0.172311	0.263559	-0.649552	0.995725	-0.060394	-0.047817	0.050972
18008	0.817627	-1.032392	10.179214	-0.035321	-0.002481	0.025612	0.174819	0.263260	-0.649311	0.995654	-0.061041	-0.047976	0.051434
18009	0.663857	-1.140620	10.281889	0.002075	0.008575	0.057161	0.174823	0.262576	-0.649573	0.995606	-0.060905	-0.047925	0.052565
18010	0.587258	-1.256174	10.308361	-0.077659	0.081601	0.062184	0.176131	0.264752	-0.648668	0.995522	-0.062519	-0.046410	0.053611
18011	0.959048	-1.395335	9.503267	0.022480	0.075288	0.009203	0.178237	0.264469	-0.647249	0.995610	-0.062008	-0.045055	0.053725
18012	1.188719	-1.540229	9.215302	0.048328	0.010382	-0.029307	0.177710	0.264473	-0.647506	0.995711	-0.060952	-0.044937	0.053150
18013	1.128311	-1.511443	9.224745	0.206771	-0.031489	-0.026598	0.177065	0.259714	-0.646850	0.995952	-0.056650	-0.045583	0.052845
18014	0.563448	-1.363253	9.264763	-0.080707	-0.042788	-0.001302	0.177990	0.258889	-0.646466	0.995822	-0.058133	-0.046627	0.052771
18015	0.349595	-1.486360	9.976428	-0.192881	-0.035572	0.042407	0.176125	0.262733	-0.646058	0.995510	-0.061870	-0.047662	0.053484
18016	0.569229	-1.536479	9.968173	-0.145709	-0.042760	0.058357	0.174660	0.266022	-0.646045	0.995223	-0.064703	-0.048700	0.054524
18017	0.559593	-1.538979	9.946443	-0.175551	-0.012623	0.061851	0.174645	0.270113	-0.646043	0.994907	-0.068155	-0.049207	0.055615
18018	0.686959	-1.439090	10.234707	-0.147615	-0.002508	0.074894	0.175152	0.273937	-0.644870	0.994618	-0.071086	-0.049420	0.056916
18019	0.770516	-1.278921	9.882440	-0.141813	-0.026185	0.089726	0.175146	0.276387	-0.645391	0.994282	-0.073870	-0.050101	0.058616
18020	1.065253	-1.419002	9.556740	-0.204218	-0.055360	0.119009	0.173543	0.279825	-0.644332	0.993777	-0.077907	-0.051366	0.060820
18021	0.973497	-1.385139	9.661986	-0.138627	-0.118332	0.134199	0.172213	0.282431	-0.644320	0.993266	-0.080550	-0.053811	0.063546
18022	0.944177	-1.316519	9.340990	-0.236094	-0.157666	0.154069	0.168633	0.285749	-0.643767	0.992503	-0.085126	-0.057094	0.066571
18023	0.772908	-1.276641	9.844084	-0.161022	-0.154814	0.189500	0.167436	0.291059	-0.645975	0.991786	-0.088201	-0.060179	0.070430
18024	0.982747	-1.303441	9.624808	-0.086018	-0.151885	0.212960	0.162149	0.292753	-0.646192	0.991139	-0.089870	-0.063035	0.074783
18025	1.177203	-1.642799	9.482627	-0.089570	-0.157283	0.235125	0.159239	0.293203	-0.645385	0.990416	-0.091552	-0.065983	0.079631
18026	1.198382	-1.529377	9.568438	0.034844	-0.169978	0.221926	0.157940	0.291281	-0.648118	0.989889	-0.090803	-0.068986	0.084358
18027	1.171235	-1.404958	9.380280	0.111307	-0.194441	0.268491	0.152160	0.286146	-0.650032	0.989351	-0.088460	-0.072277	0.090196
18028	0.947989	-1.112781	9.111022	-0.031625	-0.162410	0.349835	0.150853	0.283835	-0.650806	0.988401	-0.089216	-0.075025	0.097341
18029	0.888379	-1.247148	9.255020	0.089204	-0.141951	0.445476	0.146917	0.279498	-0.652604	0.987445	-0.087622	-0.076951	0.106551
18030	0.416733	-1.425026	9.579411	0.155543	-0.063084	0.560115	0.147221	0.270212	-0.653525	0.986360	-0.085190	-0.076976	0.117944
18031	0.408446	-1.193325	9.793839	0.158705	-0.035611	0.585916	0.146214	0.260383	-0.655741	0.985136	-0.082622	-0.076321	0.129831
18032	0.887477	-1.548926	9.661287	0.119900	-0.075876	0.552595	0.147296	0.253823	-0.656014	0.983719	-0.080816	-0.076683	0.141012
18033	0.823936	-1.902372	9.067582	0.042684	-0.050310	0.565107	0.148649	0.245353	-0.656029	0.982069	-0.080453	-0.076631	0.152303
18034	0.689709	-1.547996	9.344972	0.190255	-0.015401	0.586078	0.147362	0.237587	-0.656805	0.980492	-0.077474	-0.075500	0.164114
18035	1.216966	-1.900748	9.313737	0.421541	0.014173	0.587241	0.149004	0.224192	-0.658130	0.979148	-0.069896	-0.072907	0.176262
18036	1.395317	-1.864837	9.860848	0.449148	0.015947	0.559691	0.149600	0.204020	-0.656447	0.977726	-0.061876	-0.070315	0.187829
18037	1.414645	-1.871885	9.899341	0.361119	0.021240	0.522321	0.149929	0.187916	-0.657371	0.976167	-0.055409	-0.067907	0.198538
18038	1.429294	-1.886760	10.465817	0.281890	0.018320	0.501616	0.153144	0.174255	-0.656228	0.974448	-0.050564	-0.065962	0.208669
18039	1.178168	-1.810680	10.344509	0.132601	0.020740	0.449162	0.151605	0.164304	-0.657656	0.972693	-0.048476	-0.064586	0.217592
18040	1.265598	-1.955763	10.084023	0.084067	0.000490	0.401893	0.153477	0.159228	-0.658588	0.970997	-0.047266	-0.063909	0.225492
18041	0.791722	-1.672509	10.165194	-0.018050	-0.025398	0.356161	0.154029	0.152136	-0.658073	0.969314	-0.047820	-0.064193	0.232428
18042	0.906262	-1.432570	9.903157	-0.230909	-0.067633	0.355144	0.150857	0.152180	-0.657264	0.967323	-0.052341	-0.066324	0.239058
18043	0.490293	-1.164088	9.852628	-0.206689	-0.126113	0.370095	0.148745	0.154772	-0.659466	0.965130	-0.056096	-0.069387	0.246095
18044	0.652529	-0.797616	9.976912	-0.279224	-0.177174	0.439934	0.143850	0.159585	-0.660991	0.962353	-0.061125	-0.073769	0.254357
18045	0.700609	-0.784420	9.586244	-0.190492	-0.217137	0.486595	0.139893	0.161246	-0.663047	0.959267	-0.064227	-0.078302	0.263725
18046	0.716115	-1.005899	9.542471	-0.097042	-0.196850	0.516582	0.133442	0.162367	-0.667304	0.956052	-0.065758	-0.082005	0.273706
18047	1.024849	-1.039479	9.393641	-0.034115	-0.151020	0.520537	0.128031	0.162152	-0.667652	0.952861	-0.066222	-0.084348	0.283822
18048	1.005035	-0.923644	9.505510	0.122597	-0.085092	0.506454	0.125959	0.153029	-0.668684	0.949952	-0.064153	-0.084680	0.293776
18049	0.962406	-1.092706	9.344299	0.212117	-0.051241	0.481023	0.122169	0.144873	-0.670354	0.947268	-0.060380	-0.083721	0.303360
18050	0.543058	-1.132496	9.210194	0.266747	-0.026679	0.433258	0.121281	0.134121	-0.669307	0.944866	-0.055784	-0.082162	0.312034
18051	0.928169	-0.981334	9.566401	0.182846	-0.024920	0.429142	0.121051	0.123904	-0.668527	0.942321	-0.052600	-0.080911	0.320496
18052	0.839107	-1.015497	9.478667	0.200236	-0.037674	0.440324	0.118182	0.116288	-0.669813	0.939600	-0.049191	-0.079950	0.329149
18053	0.582167	-1.227187	9.641344	0.256375	-0.030349	0.442441	0.115845	0.105814	-0.669799	0.936853	-0.044594	-0.078267	0.337923
18054	0.938292	-1.077118	9.694786	0.228396	0.013511	0.431163	0.112323	0.095214	-0.670167	0.934114	-0.040973	-0.076160	0.346341
18055	0.643650	-0.958808	9.986572	0.305420	0.077489	0.424050	0.113940	0.085386	-0.669401	0.931502	-0.036154	-0.072098	0.354681
18056	0.822827	-1.124835	9.880288	0.310974	0.097568	0.398223	0.113454	0.070150	-0.666270	0.928988	-0.031518	-0.067859	0.362469
18057	1.435389	-1.162178	9.861475	0.293512	0.102218	0.401844	0.114016	0.059114	-0.664713	0.926356	-0.027060	-0.063448	0.370280
18058	1.138442	-1.075942	9.922330	0.179278	0.092096	0.441872	0.114041	0.050539	-0.663150	0.923248	-0.024871	-0.060247	0.378635
18059	1.488445	-1.180130	9.506425	0.334809	0.063166	0.468569	0.113556	0.038413	-0.662630	0.919882	-0.019450	-0.056226	0.387657
18060	1.093498	-1.266796	9.722382	0.311845	0.062227	0.497973	0.113067	0.023996	-0.659499	0.916143	-0.014643	-0.052539	0.397125
18061	1.194848	-1.288477	9.655806	0.094794	0.044643	0.496907	0.111249	0.017189	-0.660401	0.912220	-0.013537	-0.050787	0.406314
18062	0.943753	-1.201343	9.952363	0.100520	0.024378	0.454497	0.107838	0.009876	-0.659202	0.908534	-0.012250	-0.049471	0.414690
18063	0.681061	-0.715985	9.908706	-0.016738	0.020477	0.418806	0.106534	0.005528	-0.659193	0.905041	-0.012920	-0.049116	0.422282
18064	0.733655	-0.619483	9.953761	0.092750	0.006871	0.410149	0.104171	0.001196	-0.658654	0.901572	-0.011587	-0.048169	0.429782
18065	0.313277	-0.419239	10.355952	0.042785	-0.001478	0.417261	0.101548	-0.003410	-0.658635	0.897958	-0.010990	-0.047694	0.437351
18066	0.309199	-0.580807	10.252822	0.226620	0.006044	0.420036	0.095097	-0.008516	-0.658324	0.894294	-0.007257	-0.045576	0.445094
18067	0.037765	-0.285516	10.218421	0.208867	0.049856	0.418008	0.094075	-0.019670	-0.656754	0.890604	-0.004144	-0.042686	0.452752
18068	-0.096771	-0.394716	10.025984	0.229667	0.035301	0.438442	0.091057	-0.028065	-0.654252	0.886634	-0.000630	-0.040004	0.460739
18069	-0.102729	-0.190752	9.164560	0.192197	-0.004804	0.471538	0.086202	-0.036730	-0.653564	0.882237	0.002626	-0.038183	0.469248
18070	0.223894	0.079534	9.209810	0.367475	-0.047358	0.535247	0.082664	-0.046353	-0.651712	0.877078	0.009263	-0.035658	0.478934
18071	0.803298	-0.061958	9.712565	0.342152	-0.039046	0.561894	0.076104	-0.063009	-0.647488	0.871523	0.015430	-0.033030	0.488997
18072	0.580815	0.087351	9.880627	0.226600	-0.030088	0.556662	0.069666	-0.072200	-0.646657	0.865916	0.019425	-0.031568	0.498815
18073	0.862775	-0.419286	9.319206	0.310967	0.008391	0.528462	0.063618	-0.082739	-0.643740	0.860457	0.024576	-0.028405	0.508137
18074	0.900073	-0.139287	9.558743	-0.004269	0.061045	0.526769	0.059150	-0.089768	-0.642663	0.855080	0.023703	-0.027713	0.517211
18075	0.960185	-0.602576	9.840882	0.225026	0.030092	0.483701	0.055209	-0.097071	-0.641068	0.849930	0.027132	-0.025023	0.525600
18076	0.370904	-0.392120	9.809526	-0.057493	0.029597	0.441631	0.049930	-0.099723	-0.639590	0.845290	0.025744	-0.025418	0.533082
18077	0.646954	-0.654577	9.592365	-0.197002	0.003801	0.399460	0.045705	-0.097239	-0.641383	0.841094	0.022278	-0.027603	0.539725
18078	0.597106	-0.287047	10.149200	-0.305565	0.007299	0.400724	0.042527	-0.092311	-0.643052	0.836858	0.016960	-0.031009	0.546278
18079	0.061323	-1.177274	10.467802	-0.079048	0.038460	0.383384	0.039351	-0.088066	-0.644852	0.832687	0.015024	-0.031310	0.552654
18080	0.363754	-0.903341	10.186391	-0.169936	0.065743	0.342276	0.036709	-0.087356	-0.645092	0.828962	0.011377	-0.032247	0.558258
18081	0.528971	-1.183030	9.919941	-0.253757	0.034593	0.332694	0.034187	-0.078233	-0.649246	0.825290	0.006553	-0.034557	0.563613
18082	0.906477	-1.491410	9.583050	-0.155052	-0.023846	0.281636	0.030488	-0.076563	-0.649998	0.822097	0.004192	-0.036784	0.568143
18083	0.629027	-0.927738	9.934057	-0.475332	-0.055395	0.254179	0.026244	-0.067951	-0.652702	0.819147	-0.003238	-0.043136	0.571950
18084	0.813024	-1.091168	9.880669	-0.303517	-0.071666	0.240324	0.022926	-0.058676	-0.656197	0.816285	-0.007473	-0.047813	0.575619
18085	0.519303	-1.186129	9.722955	-0.427709	-0.038981	0.221182	0.019210	-0.048851	-0.659688	0.813582	-0.014298	-0.053379	0.578818
18086	0.559166	-0.937298	9.993287	-0.119469	-0.031387	0.204259	0.016280	-0.038753	-0.662271	0.811135	-0.015972	-0.055259	0.582024
18087	0.683189	-1.163337	9.960066	0.028115	-0.016695	0.161624	0.014968	-0.041190	-0.662000	0.809221	-0.015583	-0.055191	0.584698
18088	0.432159	-1.093301	10.181965	-0.051002	-0.027933	0.109543	0.012867	-0.043895	-0.662245	0.807881	-0.016077	-0.056250	0.586435
18089	0.210760	-1.201354	9.671849	-0.331601	-0.077710	0.061134	0.009281	-0.036775	-0.663388	0.806930	-0.020696	-0.061397	0.587082
18090	0.364035	-0.994998	9.416905	-0.014631	-0.104805	0.035094	0.006508	-0.032277	-0.666628	0.806374	-0.019620	-0.063290	0.587682
18091	0.243374	-0.963304	9.608274	-0.018225	-0.064606	0.043311	0.003885	-0.035394	-0.667653	0.805755	-0.019319	-0.064524	0.588406
18092	0.363174	-0.796345	9.813388	-0.037572	-0.031709	0.047770	0.001501	-0.035353	-0.666328	0.805125	-0.019488	-0.065503	0.589155
18093	0.490117	-0.610088	10.028440	0.115492	-0.027167	-0.030837	0.000972	-0.036157	-0.665541	0.805477	-0.017361	-0.064549	0.588845
18094	0.641653	-0.545701	9.771489	0.030139	-0.024618	-0.086641	-0.000348	-0.038038	-0.664225	0.806467	-0.016348	-0.064665	0.587506
18095	0.749834	-0.485837	9.624499	0.177431	-0.046438	-0.115391	-0.000605	-0.040080	-0.664093	0.807798	-0.012850	-0.063302	0.585909
18096	0.747940	-0.596657	9.584517	0.426820	-0.040651	-0.103056	-0.002154	-0.052177	-0.661997	0.809026	-0.005223	-0.059026	0.584779
18097	0.780876	-0.423311	9.596859	0.061628	-0.020918	-0.096638	-0.001338	-0.060217	-0.660571	0.810124	-0.003901	-0.058578	0.583311
18098	1.109986	-0.680060	9.610733	-0.109806	-0.027443	-0.090087	-0.002418	-0.055422	-0.659516	0.811123	-0.005130	-0.060356	0.581731
18099	0.985397	-0.843802	9.645684	0.016507	-0.020979	-0.108836	-0.002134	-0.057494	-0.661869	0.812352	-0.004506	-0.060459	0.580008
18100	0.933164	-1.027863	9.325731	-0.167386	-0.002880	-0.106093	-0.002024	-0.053391	-0.660563	0.813551	-0.006939	-0.062502	0.578083
18101	0.856734	-1.171667	9.534257	-0.263623	-0.006642	-0.095498	-0.000863	-0.043066	-0.663048	0.814584	-0.011064	-0.065633	0.576214
18102	0.621549	-1.384865	9.946781	-0.071383	0.027453	-0.041053	-0.000077	-0.039408	-0.664489	0.815075	-0.012366	-0.066064	0.575444
18103	1.079681	-1.390862	10.037396	-0.234359	0.063033	-0.019767	0.000312	-0.036691	-0.665144	0.815302	-0.016938	-0.067716	0.574814
18104	1.237237	-1.555471	10.358243	-0.216258	0.059301	-0.056575	0.002403	-0.030311	-0.665680	0.815941	-0.020945	-0.069300	0.573584
18105	1.335949	-1.568346	9.350718	-0.162000	0.052050	-0.090420	0.003853	-0.027887	-0.666996	0.816957	-0.024112	-0.070370	0.571881
18106	0.992746	-1.391062	9.325994	-0.298662	0.062810	-0.095765	0.006334	-0.017305	-0.669623	0.817975	-0.029452	-0.072851	0.569861
18107	0.824351	-1.473493	9.241645	-0.128769	0.033717	-0.100398	0.009488	-0.011084	-0.671213	0.819066	-0.031848	-0.073866	0.568031
18108	0.148417	-1.278889	9.550148	-0.207741	0.029889	-0.087911	0.009337	-0.007121	-0.670557	0.819965	-0.035338	-0.075838	0.566266
18109	0.306354	-1.015276	9.852998	-0.216906	0.028159	-0.047358	0.009593	-0.001830	-0.672907	0.820361	-0.039200	-0.077862	0.565162
18110	0.365627	-1.282104	10.594005	-0.043429	0.048468	-0.022509	0.011954	0.003047	-0.673446	0.820652	-0.040302	-0.077622	0.564695
18111	0.169307	-1.576255	10.530432	0.163274	0.063280	-0.025169	0.012230	-0.000092	-0.673449	0.821142	-0.038364	-0.074714	0.564511
18112	0.381527	-1.616690	9.840463	-0.032660	0.059403	-0.060284	0.013024	-0.003896	-0.671107	0.821873	-0.039357	-0.074201	0.563444
18113	0.530028	-1.430423	9.342730	-0.114946	0.017278	-0.081859	0.015003	-0.001207	-0.672689	0.822708	-0.041395	-0.075220	0.561943
18114	0.503152	-1.363794	9.141760	-0.087226	-0.037452	-0.056718	0.014992	0.001520	-0.672688	0.823209	-0.042201	-0.076911	0.560920
18115	0.472312	-1.464465	9.272095	0.003561	-0.079305	-0.015584	0.013936	0.003292	-0.673984	0.823244	-0.041303	-0.078125	0.560767
18116	0.588141	-1.478011	9.465036	0.127467	-0.066252	0.032094	0.011567	-0.000350	-0.672661	0.822874	-0.038388	-0.077807	0.561561
18117	0.786134	-1.529717	9.708623	-0.035365	-0.046276	0.046012	0.010779	-0.001026	-0.673046	0.822239	-0.038593	-0.078864	0.562330
18118	0.834082	-1.477070	9.596979	0.164604	-0.044335	-0.000968	0.007486	-0.003712	-0.672629	0.822291	-0.035262	-0.077790	0.562621
18119	0.918732	-1.540019	9.433643	0.234890	-0.035170	-0.030151	0.008303	-0.010943	-0.672117	0.822715	-0.031019	-0.075689	0.562539
18120	0.918200	-1.424259	9.512082	0.191922	-0.029728	-0.026692	0.008313	-0.016376	-0.669900	0.823075	-0.027363	-0.074083	0.562415
18121	1.131154	-1.587155	9.598208	0.091422	-0.038042	-0.027173	0.007270	-0.020316	-0.669632	0.823355	-0.025447	-0.073662	0.562150
18122	1.200561	-1.486562	9.422620	0.100230	-0.056324	-0.041867	0.005034	-0.023015	-0.669354	0.823781	-0.022978	-0.073532	0.561649
18123	1.186161	-1.495846	9.530384	0.032223	-0.046416	-0.066223	0.004774	-0.025861	-0.667917	0.824452	-0.021879	-0.073963	0.560651
18124	1.273057	-1.519971	9.461238	0.069206	-0.008043	-0.093776	0.004252	-0.028574	-0.667131	0.825510	-0.020386	-0.073409	0.559221
18125	1.124026	-1.595677	9.924508	0.070441	0.026576	-0.115058	0.005707	-0.030219	-0.666360	0.826842	-0.019404	-0.072258	0.557436
18126	1.429689	-1.468754	10.274833	0.050002	0.079670	-0.081095	0.004917	-0.031299	-0.666093	0.827867	-0.019225	-0.070464	0.556149
18127	1.156953	-1.412017	10.138647	0.046242	0.079674	-0.066359	0.009680	-0.034621	-0.665610	0.828713	-0.019297	-0.068713	0.555104
18128	1.021147	-1.269972	9.539213	-0.010049	0.030291	-0.064727	0.012589	-0.035473	-0.665765	0.829462	-0.019588	-0.068397	0.554013
18129	0.927030	-1.271854	9.043778	-0.050729	0.006572	-0.039053	0.011532	-0.035731	-0.665495	0.829863	-0.020493	-0.068936	0.553313
18130	1.131568	-1.179266	9.263043	0.016919	-0.000471	0.031441	0.011790	-0.033421	-0.666018	0.829512	-0.020128	-0.068794	0.553870
18131	0.764775	-1.081345	9.966779	0.116286	-0.000316	0.090982	0.013654	-0.036992	-0.666427	0.828526	-0.018356	-0.067549	0.555558
18132	0.750046	-1.023445	10.020267	-0.008348	0.016073	0.121700	0.013659	-0.039574	-0.665514	0.827182	-0.018715	-0.067380	0.557566
18133	0.402972	-1.037911	10.213677	0.030145	0.005102	0.129280	0.011811	-0.041042	-0.664455	0.825737	-0.018488	-0.066960	0.559762
18134	0.393296	-1.053078	9.997440	-0.008465	-0.020585	0.116246	0.011150	-0.042826	-0.666010	0.824391	-0.018430	-0.067400	0.561691
18135	0.320326	-0.918560	9.974639	0.105487	-0.036978	0.092845	0.010362	-0.044991	-0.665221	0.823316	-0.016455	-0.066803	0.563398
18136	0.141696	-0.873236	9.964005	0.058138	-0.053492	0.098159	0.006668	-0.045497	-0.665452	0.822144	-0.014902	-0.067045	0.565121
18137	0.265586	-0.565435	9.839845	-0.145035	-0.073808	0.089769	0.004695	-0.044950	-0.667526	0.820966	-0.016636	-0.069832	0.566446
18138	0.375479	-0.855953	9.956827	-0.044009	-0.077387	0.075537	0.002578	-0.044105	-0.667247	0.819974	-0.016464	-0.071624	0.567663
18139	0.618491	-0.759969	9.739583	0.117150	-0.071730	0.054203	0.000080	-0.048024	-0.666445	0.819277	-0.013868	-0.071383	0.568768
18140	0.642420	-0.701585	9.920550	0.019495	-0.024343	0.031441	-0.001613	-0.049096	-0.666831	0.818877	-0.013193	-0.071599	0.569332
18141	0.777024	-0.609451	10.047932	-0.075694	-0.001648	0.006928	-0.002944	-0.044727	-0.667863	0.818764	-0.014470	-0.072393	0.569365
18142	0.721862	-0.672222	10.017729	-0.089399	-0.009966	-0.020814	-0.003211	-0.043636	-0.668122	0.818947	-0.015666	-0.073628	0.568911
18143	0.642420	-0.712072	9.668337	-0.078033	-0.034635	-0.028099	-0.003210	-0.043232	-0.668644	0.819180	-0.016542	-0.074976	0.568375
18144	0.623661	-0.827936	9.570511	-0.067837	-0.071080	0.010777	-0.004674	-0.039945	-0.668892	0.818915	-0.016738	-0.076956	0.568486
18145	0.745935	-1.198737	9.422414	-0.021408	-0.070059	0.023955	-0.006781	-0.040472	-0.669397	0.818517	-0.016366	-0.078210	0.568898
18146	0.898851	-1.378277	10.304755	-0.092022	-0.086586	0.042086	-0.010487	-0.037705	-0.669627	0.817856	-0.016829	-0.080708	0.569486
18147	1.332464	-1.805228	10.442051	-0.053997	-0.110264	0.040505	-0.012994	-0.034973	-0.671956	0.817184	-0.016571	-0.083001	0.570128
18148	1.178248	-1.845853	9.909502	-0.228815	-0.130652	-0.001877	-0.016049	-0.031926	-0.670755	0.816889	-0.018694	-0.087792	0.569769
18149	1.351646	-1.822895	9.486530	-0.190284	-0.112324	-0.021080	-0.019221	-0.025386	-0.674904	0.816836	-0.020552	-0.091721	0.569160
18150	1.298460	-1.799531	9.313517	-0.087119	-0.112196	-0.016868	-0.021607	-0.020469	-0.676711	0.816770	-0.020544	-0.094600	0.568784
18151	1.601888	-1.737425	9.005137	-0.083868	-0.090162	-0.005798	-0.024920	-0.018511	-0.675638	0.816609	-0.020946	-0.096981	0.568600
18152	1.719408	-2.086012	9.726336	0.113787	-0.016731	0.050476	-0.026502	-0.019581	-0.675365	0.816033	-0.018872	-0.095987	0.569668
18153	1.823537	-1.691708	9.572118	0.194839	0.076520	0.028620	-0.025584	-0.025581	-0.674325	0.815898	-0.016680	-0.092502	0.570505
18154	1.060931	-1.529003	9.749731	-0.206419	0.075798	-0.036208	-0.022422	-0.023842	-0.674219	0.816360	-0.020722	-0.093679	0.569519
18155	0.938759	-1.192964	9.582858	-0.239398	0.030852	-0.086161	-0.021244	-0.017336	-0.676968	0.817267	-0.024886	-0.095921	0.567675
18156	0.826218	-0.841409	9.725976	-0.016893	0.008147	-0.116400	-0.018202	-0.016567	-0.678429	0.818581	-0.024909	-0.096084	0.565750
18157	0.931652	-0.722381	9.291713	0.000363	0.021015	-0.114483	-0.017409	-0.016443	-0.678696	0.819896	-0.024960	-0.095743	0.563897
18158	0.911664	-0.557411	9.699548	0.031784	0.057602	-0.104243	-0.015837	-0.013052	-0.678838	0.821183	-0.024766	-0.094539	0.562234
18159	0.994918	-0.833000	9.281028	0.303210	0.092720	-0.096481	-0.014483	-0.020673	-0.675463	0.822562	-0.020654	-0.089574	0.561196
18160	0.595252	-0.933456	9.688798	0.119320	0.108935	-0.075303	-0.010775	-0.026422	-0.673406	0.823633	-0.019655	-0.086522	0.560140
18161	0.801598	-1.236581	9.580844	0.210433	0.065233	-0.061830	-0.008382	-0.031896	-0.672645	0.824502	-0.016827	-0.083008	0.559485
18162	0.860972	-1.538197	9.999680	0.191348	0.004927	-0.037826	-0.008102	-0.038154	-0.670952	0.824978	-0.013541	-0.080846	0.559188
18163	1.060887	-1.510011	9.682656	0.150723	-0.031545	-0.007509	-0.007962	-0.041827	-0.669910	0.825038	-0.010726	-0.079582	0.559343
18164	1.278745	-1.700178	9.530783	0.080667	-0.024245	0.002296	-0.008881	-0.046430	-0.667555	0.824976	-0.009004	-0.079129	0.559528
18165	1.302236	-1.582232	9.523175	0.089066	-0.027893	0.013454	-0.009815	-0.047526	-0.668716	0.824783	-0.007298	-0.078521	0.559923
18166	1.079517	-1.400681	9.269176	0.136245	-0.020578	-0.001099	-0.010855	-0.053232	-0.667665	0.824766	-0.004695	-0.077384	0.560135
18167	1.260994	-1.008858	9.758893	0.006773	-0.031709	-0.009138	-0.011643	-0.055533	-0.666876	0.824806	-0.004272	-0.077776	0.560024
18168	1.198571	-1.066939	9.697480	0.072097	-0.037267	-0.064171	-0.012173	-0.055387	-0.666480	0.825458	-0.002443	-0.077638	0.559094
18169	1.288595	-0.740359	9.455635	-0.088937	0.011855	-0.100142	-0.012174	-0.056198	-0.665697	0.826575	-0.003935	-0.078395	0.557326
18170	1.533029	-0.911083	10.048479	0.044666	0.013763	-0.121607	-0.009799	-0.053784	-0.667152	0.827940	-0.003037	-0.077728	0.555396
18171	1.588544	-0.921397	9.823071	0.219818	0.028638	-0.120778	-0.009505	-0.060027	-0.664422	0.829315	0.000450	-0.074795	0.553752
18172	1.724314	-1.079833	9.850924	-0.081242	0.030169	-0.114910	-0.008052	-0.058692	-0.665609	0.830617	-0.000937	-0.075244	0.551736
18173	1.573689	-1.362919	9.478251	0.072806	0.048613	-0.115991	-0.005538	-0.060896	-0.664977	0.831952	-0.000104	-0.073652	0.549938
18174	1.338804	-1.149398	9.433440	-0.018623	0.119809	-0.101817	-0.002762	-0.061882	-0.665000	0.833231	-0.001459	-0.071914	0.548226
18175	0.980539	-0.826156	9.883549	-0.032862	0.117932	-0.083463	0.002116	-0.060975	-0.664255	0.834295	-0.003198	-0.070335	0.546804
18176	0.425331	-0.667261	10.233488	0.150872	0.074189	-0.071424	0.005817	-0.061297	-0.664938	0.835174	-0.001270	-0.067502	0.545826
18177	0.400505	-0.528820	9.923116	0.001093	0.002759	-0.072076	0.005818	-0.064005	-0.662981	0.835951	-0.001221	-0.067425	0.544645
18178	0.275014	-0.527557	9.653214	-0.161203	-0.057735	-0.058000	0.006066	-0.062258	-0.664541	0.836483	-0.003086	-0.070199	0.543469
18179	0.817711	-0.577155	9.609571	0.155440	-0.044440	-0.028706	0.003954	-0.063183	-0.664002	0.836726	-0.000007	-0.069202	0.543231
18180	0.671086	-0.668673	9.669335	0.022204	-0.013486	-0.008204	0.002898	-0.065337	-0.662427	0.836784	0.000645	-0.069238	0.543138
18181	0.980460	-0.826496	9.775637	0.065719	0.034213	0.027954	0.003430	-0.064268	-0.663998	0.836515	0.001284	-0.067888	0.543720
18182	1.145126	-0.980300	9.734206	0.205796	0.045370	0.033275	0.003178	-0.068621	-0.663084	0.836189	0.004310	-0.064943	0.544565
18183	1.507262	-1.090870	9.555987	-0.065988	0.032470	0.082699	0.004240	-0.073381	-0.660613	0.835323	0.002695	-0.065089	0.545886
18184	1.495485	-1.153800	9.454168	-0.012116	-0.000255	0.127325	0.003971	-0.070661	-0.661655	0.833918	0.002452	-0.065283	0.548009
18185	1.369787	-1.084224	9.468374	0.046136	-0.000120	0.162682	0.001343	-0.074177	-0.661635	0.832114	0.002963	-0.064786	0.550800
18186	1.308898	-0.941314	9.781894	-0.026506	0.003431	0.164141	-0.000505	-0.074429	-0.661620	0.830293	0.002394	-0.065081	0.553509
18187	0.898420	-0.806969	9.904779	-0.117456	0.021496	0.145171	-0.001441	-0.071689	-0.661481	0.828699	-0.000032	-0.066035	0.555786
18188	0.859354	-0.690499	10.213330	-0.078670	-0.016006	0.126957	-0.003152	-0.070597	-0.663295	0.827249	-0.001202	-0.067225	0.557798
18189	0.718664	-0.523433	9.897476	-0.094692	-0.013268	0.130553	-0.003290	-0.068960	-0.663424	0.825754	-0.002843	-0.068481	0.559851
18190	0.806001	-0.624256	9.923162	-0.068023	-0.031505	0.117763	-0.004594	-0.067442	-0.663943	0.824372	-0.003652	-0.069805	0.561716
18191	0.902391	-0.611874	9.969847	-0.029228	-0.037001	0.092130	-0.008430	-0.065085	-0.664433	0.823268	-0.003886	-0.070703	0.563219
18192	1.158348	-0.708722	9.644391	-0.118533	-0.031560	0.089842	-0.010267	-0.063867	-0.667421	0.822184	-0.005485	-0.072600	0.564546
18193	1.269379	-0.737569	9.587408	-0.029960	-0.022348	0.072748	-0.010416	-0.061396	-0.665982	0.821312	-0.005848	-0.073271	0.565724
18194	1.327428	-0.778489	9.548965	0.079451	-0.016732	0.074221	-0.012255	-0.064643	-0.665447	0.820442	-0.004339	-0.072687	0.567074
18195	1.386169	-0.968854	9.431614	-0.036006	-0.012279	0.071796	-0.013315	-0.064624	-0.664785	0.819591	-0.004890	-0.073283	0.568222
18196	1.328408	-0.989497	9.752592	0.023588	-0.011403	0.058288	-0.015975	-0.062980	-0.666322	0.818899	-0.004335	-0.073244	0.569228
18197	1.352730	-1.037868	9.665718	0.002773	-0.015121	0.038812	-0.014917	-0.064078	-0.665809	0.818420	-0.004158	-0.073467	0.569890
18198	1.159601	-0.980098	9.784758	0.000224	-0.013356	0.029556	-0.016369	-0.064333	-0.665667	0.818049	-0.003922	-0.073728	0.570389
18199	1.236700	-0.970441	9.749602	0.011716	-0.009706	0.016691	-0.017559	-0.064860	-0.665135	0.817830	-0.003623	-0.073770	0.570701
18200	1.164340	-0.960691	9.828285	-0.039814	-0.000668	0.005337	-0.017030	-0.062701	-0.666836	0.817751	-0.004151	-0.074282	0.570743
18201	1.188042	-0.879227	9.714418	-0.028419	-0.008891	-0.003823	-0.016895	-0.063656	-0.666707	0.817763	-0.004482	-0.074773	0.570659
18202	1.270131	-0.903073	9.729254	0.003166	-0.009771	-0.008272	-0.017284	-0.064342	-0.667618	0.817829	-0.004182	-0.074945	0.570544
18203	1.260020	-0.807076	9.663288	-0.079333	-0.011648	0.006075	-0.018484	-0.063223	-0.666171	0.817719	-0.005316	-0.076069	0.570545
18204	1.371523	-0.931842	9.700989	0.022277	-0.002383	0.007508	-0.018486	-0.062136	-0.666563	0.817618	-0.004812	-0.075900	0.570716
18205	1.241303	-0.930011	9.608575	0.050136	0.004971	0.016863	-0.018746	-0.062412	-0.667214	0.817421	-0.004022	-0.075283	0.571086
18206	1.270394	-0.961019	9.670828	-0.047799	0.004848	0.010831	-0.018746	-0.061869	-0.667475	0.817287	-0.004752	-0.075796	0.571205
18207	1.285638	-1.121908	9.755137	0.059289	-0.007878	-0.005211	-0.019803	-0.062669	-0.666814	0.817322	-0.003629	-0.075296	0.571228
18208	1.115921	-0.922618	9.732342	-0.038937	0.005712	-0.002054	-0.017949	-0.064732	-0.666438	0.817338	-0.004204	-0.075695	0.571149
18209	1.236932	-1.018491	9.770536	-0.089490	0.008377	-0.016149	-0.017032	-0.061208	-0.667619	0.817509	-0.005681	-0.076631	0.570767
18210	1.144741	-0.898465	9.742552	0.024294	-0.007975	-0.022017	-0.018087	-0.061739	-0.667349	0.817737	-0.005036	-0.076534	0.570459
18211	1.118176	-0.894117	9.622334	-0.087828	0.004707	-0.020758	-0.017559	-0.059850	-0.668789	0.817954	-0.006433	-0.077509	0.570002
18212	1.251477	-1.035305	9.770436	-0.005410	0.004806	-0.019408	-0.018620	-0.058746	-0.668650	0.818168	-0.006423	-0.077542	0.569690
18213	1.233866	-0.881458	9.738821	0.019032	0.013963	-0.023920	-0.016640	-0.059173	-0.668274	0.818448	-0.006165	-0.077150	0.569345
18214	1.299605	-1.018594	9.703902	-0.056990	-0.002571	-0.027962	-0.017557	-0.059989	-0.669051	0.818741	-0.006902	-0.077892	0.568813
18215	1.186520	-1.072137	9.591666	-0.060477	0.009283	-0.033535	-0.016901	-0.057551	-0.669969	0.819111	-0.007875	-0.078490	0.568186
18216	1.290176	-1.064347	9.698371	-0.119823	0.023811	-0.048622	-0.017178	-0.054003	-0.670096	0.819666	-0.009909	-0.079516	0.567210
18217	1.227817	-1.134335	9.672801	-0.031296	0.001946	-0.055522	-0.016394	-0.051829	-0.670101	0.820274	-0.010282	-0.079914	0.566267
18218	1.159562	-0.980838	9.568689	-0.061328	0.012000	-0.042778	-0.016649	-0.052793	-0.671275	0.820751	-0.011232	-0.080469	0.565479
18219	1.299891	-1.076096	9.775118	-0.047247	0.010210	-0.035313	-0.014554	-0.048449	-0.670898	0.821137	-0.011985	-0.080910	0.564839
18220	1.270980	-1.086255	9.635468	-0.017650	0.006623	-0.023159	-0.014679	-0.048462	-0.672334	0.821394	-0.012189	-0.081054	0.564441
18221	1.203213	-1.033620	9.587562	-0.045839	0.026719	-0.013186	-0.014018	-0.049147	-0.671948	0.821557	-0.013134	-0.081205	0.564161
18222	1.176763	-1.045450	9.661569	0.047866	0.012189	-0.012690	-0.015206	-0.050083	-0.671416	0.821718	-0.012341	-0.080516	0.564043
18223	1.246755	-1.057019	9.755684	0.013616	0.019506	0.002817	-0.012839	-0.048059	-0.670912	0.821704	-0.012247	-0.080111	0.564124
18224	1.242476	-1.167352	9.859725	-0.074568	0.010232	-0.008686	-0.012840	-0.047380	-0.671173	0.821788	-0.013451	-0.080835	0.563870
18225	1.247351	-1.187315	9.648234	-0.045622	0.002024	-0.020521	-0.013367	-0.046564	-0.672082	0.821992	-0.014094	-0.081397	0.563475
18226	1.291053	-1.244367	9.825489	-0.053423	0.008410	-0.018722	-0.013628	-0.046162	-0.672994	0.822188	-0.014913	-0.081914	0.563094
18227	1.218592	-1.226036	9.599410	-0.066572	-0.007152	-0.025226	-0.012308	-0.046310	-0.672744	0.822422	-0.015788	-0.082870	0.562588
18228	1.213624	-1.192113	9.671859	-0.052689	0.002028	-0.013175	-0.014168	-0.041393	-0.674163	0.822544	-0.016533	-0.083482	0.562297
18229	1.155610	-1.160999	9.657350	0.015478	0.004856	-0.005455	-0.013772	-0.042211	-0.673644	0.822601	-0.016223	-0.083311	0.562249
18230	1.136186	-1.134783	9.595119	-0.040755	0.013978	0.010857	-0.012850	-0.042216	-0.673129	0.822476	-0.016946	-0.083585	0.562369
18231	1.194303	-1.177058	9.863940	0.012850	-0.007923	0.005626	-0.013373	-0.042761	-0.673648	0.822386	-0.016552	-0.083647	0.562503
18232	1.175117	-1.206628	9.671295	-0.012572	0.005759	0.001788	-0.013906	-0.041664	-0.673643	0.822359	-0.016704	-0.083742	0.562524
18233	1.193905	-1.103320	9.615305	-0.031912	-0.002474	0.003545	-0.014437	-0.040840	-0.673638	0.822287	-0.017100	-0.084218	0.562547
18234	1.373416	-1.336442	9.589704	0.036500	-0.000547	0.003907	-0.013377	-0.040723	-0.674430	0.822243	-0.016377	-0.083863	0.562685
18235	1.305038	-1.148584	9.682925	-0.044064	0.009390	-0.002067	-0.014177	-0.040698	-0.672857	0.822250	-0.017090	-0.084292	0.562591
18236	1.407097	-1.316763	9.695923	-0.077130	0.013911	-0.011458	-0.015493	-0.039340	-0.674935	0.822360	-0.018373	-0.084983	0.562285
18237	1.281815	-1.333711	9.737727	-0.014087	0.004820	-0.011129	-0.014435	-0.040167	-0.674552	0.822470	-0.018522	-0.085164	0.562092
18238	1.242603	-1.206886	9.556691	-0.091240	0.007482	-0.013376	-0.014045	-0.037858	-0.675077	0.822587	-0.019962	-0.086119	0.561726
18239	1.257366	-1.266781	9.623207	-0.052644	0.010255	-0.015950	-0.013920	-0.035273	-0.675599	0.822744	-0.020793	-0.086648	0.561385
18240	1.238111	-1.268816	9.743031	-0.005392	-0.001567	-0.008312	-0.012598	-0.034884	-0.676132	0.822823	-0.020727	-0.086786	0.561250
18241	1.262104	-1.250002	9.601881	-0.056164	0.019391	-0.016906	-0.012069	-0.034893	-0.676397	0.823004	-0.021712	-0.087205	0.560882
18242	1.252776	-1.306957	9.838657	-0.012229	0.006615	-0.020355	-0.013787	-0.034871	-0.676122	0.823225	-0.021829	-0.087290	0.560540
18243	1.272021	-1.307739	9.598763	-0.014041	0.008454	-0.023132	-0.014316	-0.033915	-0.676640	0.823475	-0.021982	-0.087421	0.560146
18244	1.146174	-1.201661	9.733512	-0.036922	0.008428	-0.013108	-0.012868	-0.032839	-0.676520	0.823610	-0.022539	-0.087750	0.559874
18245	1.177806	-1.269521	9.572012	0.038403	-0.002455	-0.018241	-0.012203	-0.033668	-0.676787	0.823809	-0.021711	-0.087467	0.559657
18246	1.291141	-1.268922	9.681108	-0.007157	0.017629	-0.011116	-0.012862	-0.035016	-0.675999	0.823950	-0.021885	-0.087310	0.559468
18247	1.223265	-1.192143	9.657544	-0.021202	0.016688	-0.013038	-0.012737	-0.033245	-0.675999	0.824098	-0.022255	-0.087376	0.559224
18248	1.284354	-1.365365	9.626877	0.045401	0.012205	-0.010837	-0.012339	-0.034336	-0.675611	0.824251	-0.021502	-0.086720	0.559131
18249	1.247425	-1.201637	9.681643	0.024343	0.021304	-0.014659	-0.011813	-0.034337	-0.675093	0.824446	-0.021165	-0.086203	0.558937
18250	1.276723	-1.283783	9.565534	-0.024681	0.017611	-0.013049	-0.011283	-0.034752	-0.675098	0.824602	-0.021625	-0.086243	0.558683
18251	1.180401	-1.307974	9.583501	0.033941	0.028632	-0.010926	-0.011015	-0.035847	-0.675100	0.824771	-0.021216	-0.085499	0.558563
18252	1.213837	-1.235276	9.714467	0.029611	0.001205	-0.010910	-0.011139	-0.036674	-0.676144	0.824897	-0.020600	-0.085202	0.558445
18253	1.118019	-1.370530	9.620451	0.038393	0.001206	-0.010861	-0.009552	-0.038726	-0.674983	0.825019	-0.019814	-0.084859	0.558346
18254	1.252787	-1.317239	9.646462	0.020905	0.026781	-0.016524	-0.009282	-0.040096	-0.675247	0.825249	-0.019618	-0.084239	0.558107
18255	1.136747	-1.236902	9.987397	-0.019276	0.001111	-0.014855	-0.009022	-0.039684	-0.674726	0.825392	-0.019777	-0.084542	0.557843
18256	1.237585	-1.158181	9.730173	-0.078067	-0.026323	-0.009570	-0.009286	-0.037921	-0.676029	0.825415	-0.020634	-0.085900	0.557572
18257	1.193922	-1.110851	9.523974	-0.066863	-0.002529	-0.005860	-0.009293	-0.036282	-0.675767	0.825431	-0.021546	-0.086788	0.557375
18258	1.111898	-1.104127	9.427279	0.023910	0.004929	0.014890	-0.009430	-0.035866	-0.675244	0.825277	-0.021110	-0.086483	0.557667
18259	1.233124	-1.240493	9.584939	0.071292	0.030575	0.015100	-0.009025	-0.037918	-0.675378	0.825175	-0.020142	-0.085272	0.558041
18260	1.170201	-1.192694	9.527407	0.024183	0.034118	-0.007298	-0.009289	-0.038998	-0.674593	0.825314	-0.019989	-0.084490	0.557960
18261	1.271583	-1.219023	9.508779	0.029470	0.035963	-0.009114	-0.008500	-0.039272	-0.673816	0.825472	-0.019726	-0.083668	0.557859
18262	1.209404	-1.314444	9.785334	0.120680	0.039679	-0.012351	-0.007031	-0.042839	-0.674221	0.825717	-0.018035	-0.081720	0.557842
18263	1.302456	-1.115107	9.623354	-0.021392	0.030445	-0.000140	-0.006105	-0.044478	-0.673446	0.825745	-0.018561	-0.081557	0.557808
18264	1.213701	-1.190667	10.094392	0.024402	0.015810	-0.005428	-0.005846	-0.042304	-0.673970	0.825837	-0.018204	-0.081074	0.557754
18265	1.029984	-1.105811	9.685759	0.013660	0.015807	-0.003643	-0.005441	-0.045304	-0.673452	0.825893	-0.017983	-0.080758	0.557724
18266	1.139438	-1.294523	10.022623	-0.043949	0.009358	0.005314	-0.005843	-0.045019	-0.672665	0.825822	-0.018700	-0.081141	0.557749
18267	1.059259	-1.172650	9.824331	-0.001844	-0.009840	-0.016600	-0.005310	-0.044763	-0.673714	0.825975	-0.018433	-0.081421	0.557490
18268	1.136389	-1.180747	9.522457	-0.103514	-0.015390	-0.012484	-0.005057	-0.040682	-0.674498	0.826049	-0.019830	-0.082883	0.557117
18269	1.228493	-1.281458	9.569918	-0.010697	0.001178	-0.009263	-0.006396	-0.038329	-0.672657	0.826135	-0.019845	-0.083081	0.556960
18270	1.334406	-1.245118	9.581018	-0.038760	0.012139	-0.005729	-0.006516	-0.038895	-0.674746	0.826195	-0.020489	-0.083363	0.556806
18271	1.324989	-1.288038	9.700360	-0.038735	0.003003	-0.000177	-0.007176	-0.037804	-0.675524	0.826170	-0.020996	-0.083849	0.556751
18272	1.213892	-1.255199	9.517335	-0.059840	0.015767	-0.002153	-0.004678	-0.036728	-0.674238	0.826194	-0.022036	-0.084305	0.556606
18273	1.165375	-1.182290	9.757969	-0.072033	0.023035	-0.005003	-0.005735	-0.035361	-0.675143	0.826241	-0.023304	-0.084832	0.556405
18274	1.083324	-1.170835	9.637332	-0.039006	0.016718	0.013630	-0.005344	-0.033730	-0.675276	0.826092	-0.024036	-0.085032	0.556564
18275	1.102532	-1.153945	9.640149	-0.031955	0.009405	0.009062	-0.002701	-0.032545	-0.676472	0.825977	-0.024511	-0.085325	0.556669
18276	1.054515	-1.192155	9.751994	0.011832	0.008533	0.012975	-0.004806	-0.034297	-0.676717	0.825853	-0.024312	-0.085095	0.556898
18277	1.102899	-1.228266	9.718330	0.022233	0.014065	0.024098	-0.003215	-0.034328	-0.678036	0.825605	-0.023969	-0.084692	0.557342
18278	1.156124	-1.264005	9.790345	-0.010902	-0.000606	0.018419	-0.004677	-0.034293	-0.676196	0.825394	-0.024053	-0.084863	0.557623
18279	1.199769	-1.316919	9.770805	0.003247	-0.000614	0.006497	-0.004140	-0.034993	-0.677376	0.825309	-0.023827	-0.084922	0.557751
18280	1.141826	-1.308052	9.583139	-0.054583	0.004804	0.003427	-0.004805	-0.034163	-0.676978	0.825251	-0.024666	-0.085499	0.557712
18281	1.219456	-1.408923	9.592052	-0.029208	0.015825	0.010006	-0.004675	-0.033619	-0.676979	0.825138	-0.025167	-0.085650	0.557833
18282	1.185446	-1.350930	9.683772	0.020740	0.004890	0.005657	-0.004801	-0.034442	-0.677631	0.825092	-0.024768	-0.085383	0.557959
18283	1.209818	-1.408843	9.620770	-0.072047	0.004800	0.007037	-0.005604	-0.032110	-0.677232	0.824971	-0.025848	-0.086199	0.557964
18284	1.222162	-1.466272	9.706503	-0.019347	0.004822	-0.004691	-0.003629	-0.031039	-0.676986	0.825028	-0.026093	-0.086386	0.557840
18285	1.108505	-1.394315	9.706451	-0.047527	0.012115	0.006222	-0.004682	-0.030222	-0.678283	0.824940	-0.026853	-0.086810	0.557868
18286	1.234038	-1.432922	9.601454	-0.094786	0.004777	0.006001	-0.004162	-0.028586	-0.677764	0.824824	-0.028359	-0.087834	0.557805
18287	1.113471	-1.423032	9.749307	0.013874	-0.001550	-0.001751	-0.005743	-0.027222	-0.679579	0.824834	-0.027940	-0.087803	0.557815
18288	1.127791	-1.399549	9.572123	-0.087777	0.002018	0.001421	-0.004697	-0.025723	-0.678542	0.824772	-0.029292	-0.088796	0.557682
18289	1.171579	-1.475966	9.715498	-0.050827	0.004772	-0.007621	-0.004695	-0.024375	-0.680109	0.824821	-0.030002	-0.089386	0.557477
18290	1.169092	-1.461665	9.677265	-0.007176	0.004846	0.001829	-0.004968	-0.023271	-0.679061	0.824804	-0.030057	-0.089433	0.557491
18291	1.152195	-1.462093	9.561871	-0.063181	0.002035	-0.003987	-0.005487	-0.024096	-0.680364	0.824799	-0.030946	-0.090204	0.557326
18292	1.219957	-1.514803	9.588171	-0.052555	0.013911	-0.013176	-0.005234	-0.020015	-0.681147	0.824937	-0.031824	-0.090616	0.557006
18293	1.195829	-1.507329	9.676874	-0.017498	0.026725	-0.016712	-0.004044	-0.020844	-0.680896	0.825146	-0.032211	-0.090481	0.556696
18294	1.137837	-1.486283	9.532590	-0.045592	0.008428	-0.013136	-0.004180	-0.019074	-0.681286	0.825278	-0.032913	-0.090906	0.556390
18295	1.108797	-1.456950	9.683970	-0.004591	0.017639	0.003665	-0.002998	-0.018669	-0.680381	0.825252	-0.033023	-0.090760	0.556445
18296	1.094393	-1.466300	9.772528	0.001496	0.006694	0.012941	-0.004302	-0.021124	-0.681808	0.825116	-0.032975	-0.090673	0.556664
18297	1.094198	-1.433271	9.580938	-0.057286	0.001174	0.018189	-0.004841	-0.018390	-0.681803	0.824864	-0.033796	-0.091371	0.556874
18298	1.123017	-1.409134	9.586348	-0.021420	-0.002433	0.020222	-0.005905	-0.016467	-0.681663	0.824621	-0.034039	-0.091684	0.557168
