# Supplementary material for: Identification of Haptic Based Guiding Using Hard Reins
Source: PLoS One. 2015 Jul 22;10(7):e0132020. doi: 10.1371/journal.pone.0132020 (PMC4511788; doi:10.1371/journal.pone.0132020)
Supplement: S9 File — (ZIP) [file pone.0132020.s009.zip › Exp2_MotionData2/Subject10/path2/T3/sync3.txt]

// Start Time: 0
// Sample rate: 25.0Hz
// Scenario: 4.9
// Firmware Version: 2.6.1
Counter	Acc_X	Acc_Y	Acc_Z	Gyr_X	Gyr_Y	Gyr_Z	Mag_X	Mag_Y	Mag_Z	Quat_w	Quat_x	Quat_y	Quat_z
17750	2.257090	2.661589	9.033072	0.123725	-0.113424	-0.772332	-0.611151	0.351173	-1.132163	-0.428562	0.023587	0.118640	0.895379
17751	1.276362	3.003087	9.142426	0.052426	-0.125827	-0.800727	-0.614603	0.339296	-1.128566	-0.413970	0.023587	0.121156	0.901883
17752	1.778261	2.837386	8.935205	0.037553	-0.190223	-0.861401	-0.616436	0.324008	-1.125778	-0.398064	0.024648	0.123797	0.908632
17753	2.045344	2.800956	8.861830	-0.030702	-0.281162	-1.017851	-0.620545	0.307448	-1.120695	-0.378844	0.027577	0.126165	0.916405
17754	1.930732	2.976102	8.977353	-0.145724	-0.381429	-1.245162	-0.626810	0.294164	-1.114530	-0.354990	0.032552	0.127028	0.925628
17755	1.849725	3.180999	9.177937	-0.234055	-0.453413	-1.456306	-0.632660	0.276326	-1.107430	-0.326637	0.038979	0.127094	0.935754
17756	1.940352	3.257901	9.199395	-0.262751	-0.436885	-1.558867	-0.638105	0.257747	-1.099272	-0.296113	0.044920	0.126176	0.945716
17757	1.897403	2.951225	9.010220	-0.186000	-0.391993	-1.694461	-0.643136	0.235203	-1.091247	-0.262807	0.049199	0.126788	0.955216
17758	1.291051	2.901331	8.546650	-0.303732	-0.392419	-1.935156	-0.643341	0.213613	-1.086508	-0.224484	0.053378	0.124848	0.964972
17759	0.235731	3.493969	8.878100	-0.354411	-0.356729	-1.851784	-0.639656	0.191329	-1.080070	-0.187387	0.057158	0.121913	0.973014
17760	-0.020687	3.207785	9.522344	-0.297917	-0.270849	-1.458473	-0.636115	0.173084	-1.077032	-0.158039	0.059998	0.118735	0.978430
17761	0.160681	2.419711	9.789022	-0.167019	-0.189388	-1.255985	-0.631774	0.155941	-1.073561	-0.132803	0.061068	0.117942	0.982203
17762	0.113631	1.904237	10.051449	-0.362143	-0.120682	-1.081084	-0.626776	0.144081	-1.073051	-0.110912	0.061871	0.112429	0.985510
17763	0.727187	0.820713	11.773145	-0.463208	-0.001852	-0.884506	-0.620201	0.142801	-1.073169	-0.092922	0.060691	0.104662	0.988295
17764	0.761938	0.381928	11.563277	-0.355788	-0.035483	-1.070026	-0.611338	0.139010	-1.077063	-0.071354	0.059834	0.098957	0.990725
17765	0.765853	0.736223	9.671045	-0.167394	0.086536	-0.548786	-0.606753	0.131077	-1.080904	-0.060496	0.056992	0.096304	0.991876
17766	1.825357	-0.040901	8.732085	-0.314641	-0.029298	-0.444077	-0.603003	0.133046	-1.084281	-0.051374	0.057129	0.090586	0.992921
17767	1.868782	0.197781	8.642550	-0.428096	-0.109759	-0.321194	-0.602207	0.136487	-1.087168	-0.044371	0.058960	0.082571	0.993850
17768	2.048491	-0.434908	9.365378	-0.384619	-0.004415	-0.178961	-0.601422	0.143019	-1.089275	-0.040460	0.059124	0.075125	0.994597
17769	1.659295	0.281559	10.368697	-0.236081	0.173309	-0.051787	-0.597414	0.148687	-1.093894	-0.039490	0.055643	0.070236	0.995194
17770	2.138791	-0.229273	10.095990	-0.047291	0.215525	0.032101	-0.593132	0.152377	-1.098851	-0.040503	0.051466	0.069076	0.995459
17771	1.996611	-0.032878	9.290943	-0.054636	0.118544	-0.112606	-0.592065	0.154681	-1.101778	-0.038458	0.048928	0.067792	0.995757
17772	1.507605	1.065168	8.728433	-0.139721	0.023615	-0.043562	-0.587246	0.157870	-1.103905	-0.037627	0.048535	0.065022	0.995992
17773	1.450247	0.697669	9.730855	-0.351960	0.023454	0.286421	-0.586859	0.163266	-1.105365	-0.043112	0.048678	0.057486	0.996226
17774	1.647029	0.927096	10.563251	-0.185177	-0.081831	0.287966	-0.589048	0.177610	-1.106099	-0.048697	0.050828	0.053574	0.996080
17775	1.846237	0.726673	9.449105	0.005039	-0.018787	0.391510	-0.594969	0.184372	-1.105269	-0.056577	0.051637	0.053061	0.995649
17776	1.200807	0.860599	9.283854	-0.114446	-0.029454	0.348772	-0.599023	0.194810	-1.106379	-0.063518	0.052750	0.050443	0.995308
17777	1.935618	0.558405	9.828646	0.009703	0.069346	0.568883	-0.603078	0.205506	-1.106394	-0.075016	0.051982	0.049710	0.994585
17778	2.479059	0.403187	9.795942	0.091051	0.014032	0.174372	-0.605366	0.208442	-1.108853	-0.078758	0.051767	0.051309	0.994226
17779	1.717764	1.122487	9.639569	-0.035282	-0.011656	-0.054140	-0.606705	0.207597	-1.107642	-0.077735	0.052122	0.050455	0.994331
17780	1.452570	0.850668	9.898278	0.160812	-0.046143	0.112525	-0.609390	0.208469	-1.105953	-0.080290	0.052928	0.053600	0.993921
17781	1.770859	0.385450	9.516768	0.117938	-0.061130	0.200661	-0.612613	0.209296	-1.101813	-0.084443	0.054322	0.055592	0.993392
17782	2.115704	0.602915	9.578670	0.100272	-0.077689	0.218095	-0.614355	0.208721	-1.099638	-0.088963	0.055966	0.057470	0.992799
17783	2.349250	0.614473	9.932391	0.142092	-0.096635	0.028852	-0.616495	0.206595	-1.097236	-0.089695	0.057887	0.060181	0.992463
17784	1.862344	0.697868	9.762757	0.221139	-0.053103	-0.159707	-0.617018	0.201613	-1.095217	-0.086884	0.058378	0.064841	0.992390
17785	0.931013	1.200460	9.648540	0.166054	-0.063593	-0.188051	-0.618466	0.192550	-1.093047	-0.083375	0.059333	0.068218	0.992408
17786	1.221881	1.205743	9.695941	0.215844	-0.028295	-0.159444	-0.619787	0.185283	-1.089191	-0.080592	0.059344	0.072729	0.992317
17787	1.088349	0.829455	9.545434	0.270975	0.026391	-0.123509	-0.618427	0.178859	-1.087784	-0.078613	0.058415	0.077955	0.992134
17788	0.818622	0.928907	9.180136	0.172513	0.022464	-0.143229	-0.616396	0.171976	-1.085585	-0.076168	0.057502	0.081500	0.992094
17789	0.471057	1.293988	8.868218	0.116007	-0.000057	-0.187686	-0.614504	0.167074	-1.083320	-0.072688	0.057190	0.083754	0.992185
17790	0.996846	2.658138	9.008867	-0.017266	-0.066405	-0.064932	-0.613823	0.163367	-1.082632	-0.071421	0.058453	0.083572	0.992219
17791	2.503968	2.882263	10.324446	-0.176937	-0.112924	-0.030739	-0.615971	0.164286	-1.083529	-0.070522	0.061088	0.080104	0.992410
17792	1.933207	2.359700	10.469750	-0.188538	-0.173924	0.057385	-0.619477	0.170578	-1.083149	-0.071329	0.064924	0.076528	0.992391
17793	2.197090	2.141075	9.766956	0.175687	-0.130240	-0.362047	-0.621753	0.168669	-1.077750	-0.064276	0.066929	0.080582	0.992419
17794	1.280658	2.036970	9.003005	0.202509	-0.086393	-0.547115	-0.621178	0.155576	-1.074511	-0.053829	0.067514	0.085438	0.992595
17795	0.694259	2.317669	9.271760	0.034409	-0.101076	-0.659019	-0.618194	0.144136	-1.071791	-0.040718	0.068542	0.087087	0.993005
17796	0.526966	3.188576	9.380418	0.138344	-0.109326	-0.577413	-0.614271	0.132393	-1.069091	-0.029599	0.069600	0.090712	0.993001
17797	1.125398	2.539097	9.057040	0.255365	-0.155502	-0.179602	-0.614104	0.120807	-1.063354	-0.026197	0.072351	0.096193	0.992384
17798	1.447921	1.496272	9.435890	0.072783	-0.196719	-0.156605	-0.616772	0.116182	-1.062385	-0.023119	0.075929	0.097967	0.992020
17799	1.022579	1.527457	10.012375	-0.014387	-0.109108	-0.349853	-0.617031	0.112419	-1.058293	-0.016033	0.077530	0.098297	0.992003
17800	0.875096	1.871924	9.998028	0.231511	-0.005813	-0.272372	-0.616071	0.104977	-1.055284	-0.011407	0.077033	0.103321	0.991595
17801	0.991195	1.570535	9.556119	0.167379	0.061814	-0.081181	-0.616451	0.097271	-1.051724	-0.010270	0.075668	0.106763	0.991348
17802	1.365184	1.489900	9.288965	0.085715	0.099360	-0.116633	-0.611480	0.094210	-1.052696	-0.008715	0.073431	0.108625	0.991329
17803	1.295117	1.850343	9.332240	0.088566	0.109121	-0.222652	-0.607178	0.090515	-1.050013	-0.004757	0.070827	0.110669	0.991319
17804	1.219668	2.011639	9.482771	0.097290	0.089694	-0.081289	-0.602602	0.085184	-1.050238	-0.003877	0.068860	0.112710	0.991231
17805	1.458843	1.914011	9.394558	0.122388	0.006709	-0.024323	-0.602063	0.083838	-1.047571	-0.003669	0.068720	0.115136	0.990963
17806	1.688520	2.034683	9.212932	0.149858	0.000357	-0.009299	-0.603395	0.081062	-1.048460	-0.004087	0.068680	0.118123	0.990613
17807	1.864016	1.974744	9.151366	0.143170	-0.034578	-0.000738	-0.604455	0.076510	-1.046149	-0.004282	0.069441	0.120917	0.990222
17808	1.791351	1.740384	9.218307	0.041647	-0.059349	-0.112584	-0.603914	0.074759	-1.044310	-0.002286	0.070349	0.121903	0.990043
17809	1.380553	1.519358	9.736960	-0.174741	-0.001550	-0.223316	-0.602298	0.072641	-1.046028	0.002286	0.069947	0.118654	0.990466
17810	1.504083	1.978048	10.310212	-0.148360	-0.053260	-0.279321	-0.599353	0.074563	-1.046543	0.007886	0.070347	0.116098	0.990712
17811	1.878339	2.280915	9.481694	0.075267	-0.142858	-0.174947	-0.600420	0.072259	-1.043617	0.011475	0.072904	0.117694	0.990304
17812	1.644207	2.048431	9.081477	0.056937	-0.122144	-0.157119	-0.600676	0.067695	-1.041587	0.014516	0.074980	0.119019	0.989950
17813	1.375022	1.975601	9.333748	-0.100305	-0.109906	-0.130956	-0.601477	0.066417	-1.040533	0.017417	0.076943	0.117066	0.989986
17814	1.560969	2.156206	9.496968	-0.198139	-0.132523	-0.112010	-0.602550	0.066743	-1.041325	0.020037	0.079256	0.113260	0.990196
17815	1.638157	2.179459	9.528049	-0.109396	-0.092308	-0.125638	-0.603898	0.068708	-1.039344	0.022803	0.080887	0.111121	0.990247
17816	1.621266	2.038341	9.427491	-0.075000	-0.051132	-0.125255	-0.604439	0.070082	-1.037119	0.025293	0.081608	0.109808	0.990274
17817	1.420489	2.126937	9.338816	-0.140728	-0.027884	-0.153560	-0.605107	0.069263	-1.037681	0.028521	0.081879	0.107123	0.990458
17818	1.260759	2.138619	9.483074	-0.125399	0.008728	-0.047157	-0.603636	0.070802	-1.038464	0.029434	0.081555	0.104712	0.990716
17819	1.442440	2.025395	9.508761	-0.113838	0.016836	0.060753	-0.603913	0.073965	-1.040532	0.028278	0.081391	0.102237	0.991021
17820	1.681216	1.937463	9.355468	-0.138085	0.014079	0.092441	-0.604194	0.078375	-1.041473	0.026437	0.081246	0.099349	0.991378
17821	1.873397	1.809881	9.545278	-0.165448	0.040929	0.076572	-0.604747	0.084129	-1.045221	0.025003	0.080622	0.095831	0.991812
17822	1.813415	1.779661	9.546072	-0.097905	0.053821	0.009691	-0.603417	0.088131	-1.048503	0.024666	0.079548	0.093890	0.992093
17823	1.689518	1.760397	9.330579	-0.128887	0.060149	-0.041609	-0.602750	0.089359	-1.047249	0.025479	0.078349	0.091293	0.992410
17824	1.657993	1.808408	9.627747	-0.148455	0.074390	-0.048654	-0.601420	0.093390	-1.051753	0.026355	0.076733	0.088449	0.992771
17825	1.675951	1.762613	9.652715	-0.067565	0.096114	-0.108382	-0.598732	0.091793	-1.052651	0.028336	0.074742	0.087193	0.992979
17826	1.482487	1.705671	9.425742	-0.100962	0.048727	-0.145871	-0.595513	0.091992	-1.058388	0.031112	0.073487	0.085422	0.993144
17827	1.422444	1.801686	9.437618	-0.149057	0.032961	-0.100141	-0.593909	0.094268	-1.060642	0.033160	0.072714	0.082508	0.993381
17828	1.570703	1.678155	9.558647	-0.133762	0.009359	-0.003026	-0.591098	0.096040	-1.060618	0.033221	0.072460	0.079850	0.993615
17829	1.656222	1.543777	9.697091	-0.056736	0.008738	-0.023139	-0.591778	0.099687	-1.064840	0.033645	0.072370	0.078643	0.993703
17830	1.597472	1.562124	9.627747	-0.072035	-0.037542	-0.098616	-0.590305	0.100372	-1.065378	0.035581	0.072937	0.077319	0.993698
17831	1.378325	1.616411	9.644685	-0.066245	-0.045115	-0.114514	-0.591511	0.100111	-1.065101	0.037919	0.073769	0.076025	0.993650
17832	1.234786	1.730307	9.422770	-0.032019	-0.022590	-0.043504	-0.590843	0.100946	-1.065217	0.038678	0.074153	0.075425	0.993638
17833	1.349122	1.848918	9.540931	-0.037204	-0.004594	0.018447	-0.590712	0.101988	-1.067631	0.038272	0.074392	0.074570	0.993700
17834	1.531310	1.718716	9.619720	-0.041215	0.009172	0.036168	-0.591253	0.103705	-1.067976	0.037404	0.074256	0.073694	0.993809
17835	1.674321	1.575641	9.490384	-0.038857	0.015011	0.016741	-0.589917	0.105372	-1.068074	0.037006	0.074112	0.072838	0.993898
17836	1.700052	1.527575	9.660043	-0.032838	0.031478	-0.071551	-0.590185	0.105366	-1.067528	0.038238	0.073382	0.072304	0.993944
17837	1.460055	1.423698	9.749750	0.073353	0.035677	-0.205516	-0.588306	0.104749	-1.067162	0.042062	0.072597	0.074022	0.993721
17838	0.894067	1.607633	9.730994	0.142920	0.021474	-0.184054	-0.586679	0.098594	-1.065478	0.045253	0.072039	0.077139	0.993384
17839	0.672282	1.732230	9.357348	0.110692	-0.036796	0.002950	-0.584119	0.094584	-1.065773	0.044995	0.072992	0.079249	0.993160
17840	0.794728	1.668908	9.359177	-0.155557	-0.090758	0.224533	-0.587483	0.098311	-1.064662	0.040688	0.075033	0.075740	0.993468
17841	1.300469	1.403808	9.740189	-0.114602	-0.133978	0.333902	-0.593135	0.104778	-1.063573	0.034334	0.078193	0.072799	0.993684
17842	1.725087	1.020676	9.780182	-0.040756	-0.067111	0.208943	-0.597712	0.110573	-1.065098	0.030122	0.079825	0.071608	0.993777
17843	1.665445	0.966182	9.735433	0.041153	-0.026905	0.013208	-0.601210	0.114113	-1.061819	0.029735	0.080501	0.072300	0.993684
17844	1.671672	1.226023	9.512197	-0.041306	-0.058275	-0.004939	-0.602006	0.111165	-1.061904	0.029774	0.081651	0.071444	0.993651
17845	1.730559	1.448012	9.608620	-0.078675	-0.088105	0.074295	-0.603222	0.114315	-1.062468	0.028453	0.083568	0.069612	0.993660
17846	1.850959	1.481752	9.575952	-0.070734	-0.088068	0.147672	-0.607788	0.116400	-1.062483	0.025571	0.085508	0.067899	0.993692
17847	1.998328	1.384896	9.583611	-0.010017	-0.062374	0.136505	-0.609003	0.118619	-1.059409	0.022860	0.087053	0.067346	0.993662
17848	1.897236	1.344216	9.547115	0.026430	-0.047504	0.122594	-0.613438	0.121970	-1.059249	0.020250	0.088199	0.067626	0.993598
17849	1.930691	1.378817	9.615283	0.060793	-0.050592	0.115599	-0.615453	0.122863	-1.059196	0.017813	0.089523	0.068525	0.993465
17850	1.904100	1.504574	9.664070	0.078786	-0.049551	0.115662	-0.618671	0.122758	-1.057532	0.015251	0.090718	0.069856	0.993306
17851	1.810294	1.468886	9.663868	0.140953	-0.056004	0.145896	-0.619337	0.120567	-1.053791	0.012075	0.092217	0.072299	0.993037
17852	1.882292	1.353648	9.479182	0.182936	-0.067415	0.190152	-0.622686	0.119150	-1.050266	0.007867	0.093898	0.075554	0.992680
17853	1.957116	1.219042	9.299544	0.188602	-0.012252	0.190516	-0.626708	0.118529	-1.049967	0.003647	0.094604	0.078853	0.992380
17854	1.834089	1.343065	9.497041	0.137941	0.062129	0.077688	-0.626972	0.116772	-1.047032	0.001560	0.093528	0.081438	0.992279
17855	1.201410	1.732149	9.609495	0.136159	0.036010	-0.198197	-0.625884	0.111828	-1.048291	0.005080	0.092610	0.084428	0.992104
17856	1.241934	1.987684	8.708506	0.239045	0.285170	-0.028303	-0.619963	0.105318	-1.047755	0.004496	0.086947	0.089243	0.992197
17857	1.511319	1.757200	9.671776	-0.007012	0.197043	0.001232	-0.614059	0.104404	-1.050843	0.004036	0.083128	0.089058	0.992543
17858	1.635219	2.640695	9.977039	0.019723	-0.221056	-0.267539	-0.612847	0.102327	-1.047799	0.009460	0.087059	0.089871	0.992096
17859	1.972506	3.180854	9.684817	0.029958	-0.178802	-0.138250	-0.616326	0.099319	-1.042558	0.012383	0.090456	0.090697	0.991685
17860	1.804231	2.774839	9.856037	0.159132	-0.060546	-0.202461	-0.617385	0.094368	-1.041347	0.015892	0.091339	0.094207	0.991226
17861	1.476303	2.453223	9.121415	0.193675	-0.038136	-0.343559	-0.614679	0.086506	-1.040273	0.022337	0.091589	0.098744	0.990637
17862	1.007184	2.638914	9.091175	0.169445	-0.040291	-0.481469	-0.610092	0.076715	-1.037111	0.031261	0.091511	0.102968	0.989973
17863	0.711570	3.373971	9.148775	0.317392	-0.062546	-0.466085	-0.606034	0.064824	-1.034282	0.039964	0.091998	0.110222	0.988833
17864	1.579258	3.484304	8.332038	0.367076	-0.135056	-0.248201	-0.603720	0.052738	-1.027363	0.044220	0.094425	0.117824	0.987545
17865	1.800673	2.517402	9.405310	0.204577	-0.058711	-0.082049	-0.605037	0.043851	-1.020706	0.045527	0.095595	0.122182	0.986844
17866	1.371772	1.975596	9.839167	-0.007860	-0.119318	-0.293408	-0.605157	0.038672	-1.016661	0.051407	0.097244	0.122469	0.986358
17867	1.327225	2.324401	10.215511	0.190380	0.061565	-0.205003	-0.601520	0.033175	-1.014843	0.054866	0.095703	0.126852	0.985768
17868	1.558390	2.318831	9.707500	0.460859	0.123685	-0.143678	-0.595599	0.026216	-1.013235	0.056166	0.093404	0.136345	0.984648
17869	1.972899	2.255830	8.570037	0.359202	0.040461	-0.156968	-0.592619	0.015837	-1.007491	0.058407	0.092573	0.143886	0.983522
17870	1.884797	2.543115	8.579609	0.102935	-0.066047	-0.252158	-0.591525	0.008389	-1.004348	0.063047	0.093269	0.146300	0.982813
17871	1.584750	2.566834	8.878348	0.066465	-0.086157	-0.171008	-0.587482	0.001445	-1.001495	0.066465	0.094555	0.147924	0.982222
17872	1.710786	2.569123	8.896643	0.102170	-0.062991	-0.088557	-0.586672	-0.000748	-0.999130	0.067905	0.095673	0.150014	0.981698
17873	1.769802	2.570223	9.172870	-0.061533	-0.066909	-0.093535	-0.588285	0.000532	-0.997847	0.069985	0.096642	0.148965	0.981617
17874	1.261107	2.216373	10.084307	-0.242081	-0.057520	-0.139909	-0.588290	0.002289	-1.000507	0.073047	0.097018	0.144402	0.982038
17875	1.729150	2.749185	9.709493	-0.072401	-0.103303	-0.099118	-0.588833	0.004577	-1.001106	0.075357	0.098651	0.143037	0.981901
17876	2.181660	2.781588	8.928747	0.069629	-0.118119	-0.026355	-0.590436	0.002301	-0.998852	0.075645	0.100987	0.144292	0.981458
17877	1.771754	2.677047	8.931400	-0.061076	-0.072695	-0.111251	-0.591503	0.000025	-0.997147	0.078081	0.102023	0.143211	0.981318
17878	1.512124	2.655400	9.462817	-0.146868	-0.070955	-0.067260	-0.591918	0.003943	-0.994978	0.079531	0.102990	0.140363	0.981512
17879	1.694624	2.505779	9.517691	-0.061650	-0.080169	-0.024651	-0.592191	0.005948	-0.995861	0.080287	0.104402	0.139050	0.981488
17880	1.929554	2.577976	9.158456	-0.042403	-0.068239	-0.068764	-0.593267	0.006795	-0.994734	0.081507	0.105474	0.138264	0.981384
17881	1.915712	2.796215	9.223787	-0.084421	-0.051442	-0.043158	-0.593805	0.007749	-0.998772	0.082591	0.106243	0.136577	0.981447
17882	1.771592	2.749915	9.340075	-0.012825	-0.060067	-0.029697	-0.594213	0.009280	-0.997360	0.082959	0.107313	0.136302	0.981338
17883	1.696231	2.767973	9.380957	0.032068	-0.050936	-0.024178	-0.596217	0.006577	-0.994571	0.083421	0.108307	0.136857	0.981112
17884	1.898673	2.798332	9.213619	0.058867	-0.065888	0.014668	-0.595951	0.006935	-0.991981	0.082769	0.109729	0.137885	0.980865
17885	1.977863	2.816748	9.081105	0.037623	-0.068345	0.034905	-0.597829	0.007079	-0.990189	0.082107	0.111243	0.138391	0.980679
17886	1.894880	2.863806	9.193751	-0.004996	-0.027439	0.020017	-0.598900	0.006539	-0.990194	0.081395	0.111821	0.138218	0.980697
17887	1.921166	2.985650	9.078092	0.014740	-0.041497	0.019981	-0.600510	0.006550	-0.989088	0.081002	0.112731	0.138362	0.980605
17888	1.913948	2.873858	9.155745	-0.006570	-0.005060	0.049326	-0.600243	0.006796	-0.987724	0.079662	0.112949	0.138127	0.980723
17889	2.030359	2.871116	9.164152	0.013050	-0.011299	0.021031	-0.602525	0.007570	-0.988352	0.079169	0.113269	0.138289	0.980703
17890	1.996391	2.865640	9.117414	0.019819	-0.001132	-0.028382	-0.601855	0.007667	-0.987134	0.079261	0.113234	0.138756	0.980634
17891	1.807484	2.973876	9.074692	-0.016705	0.001602	-0.008107	-0.602256	0.007108	-0.987011	0.079372	0.113171	0.138429	0.980678
17892	1.883076	2.965548	9.168549	-0.019981	-0.021021	0.042996	-0.601188	0.008465	-0.985622	0.078235	0.113664	0.137920	0.980784
17893	1.951438	2.937655	9.151599	-0.011563	-0.014404	0.066037	-0.601588	0.008298	-0.990241	0.076925	0.114127	0.137509	0.980892
17894	2.061465	2.881384	9.102441	-0.021924	-0.001689	0.051920	-0.603745	0.012315	-0.990630	0.075544	0.114260	0.136974	0.981059
17895	1.967598	2.763181	9.329140	0.016867	0.001330	0.014950	-0.604278	0.010924	-0.991076	0.075128	0.114318	0.137260	0.981044
17896	1.908580	2.650418	9.113935	-0.007524	-0.044194	-0.022526	-0.604816	0.011084	-0.985223	0.075306	0.115106	0.137113	0.980959
17897	2.082822	2.901191	9.083690	-0.047832	-0.026570	0.006587	-0.605088	0.012547	-0.987075	0.075278	0.115593	0.136106	0.981044
17898	2.079646	2.825884	9.137119	-0.035218	0.001932	0.044827	-0.605631	0.014371	-0.985923	0.074077	0.115618	0.135328	0.981240
17899	2.082726	2.677861	9.176847	-0.044376	-0.012515	0.014651	-0.606433	0.013356	-0.984044	0.073844	0.115863	0.134389	0.981358
17900	2.014497	2.696043	9.174615	-0.085138	-0.018472	-0.010255	-0.607245	0.016143	-0.987613	0.073910	0.116069	0.132726	0.981554
17901	2.071119	2.779613	9.214238	-0.085492	-0.001082	0.005752	-0.607788	0.018782	-0.991189	0.073915	0.116005	0.131017	0.981791
17902	2.130232	2.736992	9.245260	-0.034361	0.014302	0.048435	-0.608724	0.018298	-0.993775	0.072616	0.115797	0.130264	0.982013
17903	2.196871	2.575567	9.373699	0.013906	-0.014026	-0.011724	-0.607382	0.017332	-0.990018	0.072766	0.116095	0.130522	0.981932
17904	1.916311	2.752520	9.137475	0.001883	-0.011753	0.035169	-0.608320	0.017046	-0.988929	0.071704	0.116416	0.130475	0.981979
17905	2.095032	2.789753	9.176379	0.023299	-0.013491	0.041372	-0.609663	0.017642	-0.988895	0.070789	0.116854	0.130803	0.981949
17906	2.129022	2.542755	9.169657	0.009891	-0.005618	0.006020	-0.611536	0.016275	-0.989053	0.070256	0.116988	0.130991	0.981947
17907	2.239589	2.719554	9.229490	-0.006633	0.000946	-0.048835	-0.609389	0.015959	-0.989767	0.071143	0.116873	0.130958	0.981901
17908	2.121632	2.668855	9.161258	0.041348	0.000652	-0.092861	-0.608581	0.014300	-0.986026	0.072455	0.116668	0.132004	0.981689
17909	2.039022	2.677065	9.146625	-0.020751	-0.002483	-0.059463	-0.607778	0.014853	-0.986290	0.073592	0.116572	0.131712	0.981655
17910	2.053667	2.689480	9.257712	-0.017910	-0.006689	-0.032081	-0.606969	0.013569	-0.986612	0.073881	0.116587	0.131440	0.981668
17911	1.969461	2.539871	9.275516	0.000506	-0.015016	-0.048850	-0.606166	0.014295	-0.988228	0.074792	0.116792	0.131514	0.981565
17912	1.938928	2.602428	9.211518	-0.010606	-0.011863	-0.036481	-0.607231	0.011798	-0.989247	0.075156	0.116906	0.131389	0.981540
17913	1.966442	2.675751	9.178108	-0.020387	0.003272	-0.004597	-0.607905	0.012959	-0.989881	0.075200	0.116829	0.130973	0.981602
17914	1.904460	2.640651	9.282389	-0.013434	0.021749	0.041528	-0.607771	0.012913	-0.987982	0.073962	0.116486	0.130659	0.981778
17915	1.934695	2.573221	9.221237	-0.027316	0.018615	0.055607	-0.608041	0.013669	-0.989857	0.072801	0.116243	0.129985	0.981983
17916	2.067538	2.612056	9.323718	0.025906	0.006860	0.082188	-0.611837	0.027174	-0.989376	0.070635	0.116345	0.130335	0.982083
17917	1.977139	2.622536	9.159580	0.037079	0.053417	0.144430	-0.613984	0.027506	-0.989341	0.067488	0.115740	0.130763	0.982319
17918	2.155691	2.674336	9.236885	0.057931	0.018296	0.098255	-0.614402	0.032723	-0.988352	0.064941	0.115706	0.131716	0.982367
17919	2.005627	2.763846	9.096800	0.031302	0.035213	0.087704	-0.615470	0.031353	-0.989199	0.062969	0.115305	0.132139	0.982486
17920	2.091392	2.721709	9.128636	-0.008024	0.001502	0.071433	-0.617891	0.033374	-0.988562	0.061177	0.115449	0.131833	0.982624
17921	2.087119	2.707076	9.217684	-0.016997	-0.002083	0.069614	-0.617348	0.031409	-0.989719	0.059769	0.115676	0.131304	0.982754
17922	2.004676	2.715295	9.256015	0.015723	0.007339	0.059184	-0.618157	0.032837	-0.989528	0.058154	0.115701	0.131499	0.982822
17923	1.903084	2.698881	9.214505	0.080402	0.012186	0.064747	-0.617729	0.024207	-0.989675	0.056580	0.115740	0.132916	0.982719
17924	1.742915	2.936295	9.111509	0.027178	-0.014167	-0.002751	-0.618804	0.024935	-0.989503	0.056228	0.116039	0.133453	0.982631
17925	2.034177	2.676977	9.146476	-0.021265	-0.011815	-0.041841	-0.618394	0.022503	-0.988636	0.057052	0.116138	0.133103	0.982619
17926	1.996765	2.610754	9.160271	-0.062417	-0.000431	-0.048960	-0.617168	0.015918	-0.986282	0.057830	0.115949	0.131996	0.982745
17927	1.998627	2.224850	9.613393	-0.073747	0.012175	-0.094882	-0.616100	0.017620	-0.987598	0.059753	0.115367	0.130741	0.982867
17928	1.364491	2.237574	9.189421	0.031093	0.146590	0.184057	-0.613963	0.020941	-0.992813	0.055317	0.113003	0.131110	0.983352
17929	1.767880	2.405100	9.056102	-0.183536	0.160455	0.270020	-0.613979	0.026642	-0.994803	0.049921	0.110309	0.127007	0.984484
17930	2.093801	2.265386	9.310288	-0.185413	0.220612	0.282704	-0.612927	0.034567	-1.002438	0.043954	0.106512	0.122945	0.985702
17931	1.951765	2.228830	9.380830	-0.220563	0.167976	0.241620	-0.611056	0.037346	-1.008348	0.039164	0.103562	0.118151	0.986804
17932	1.880471	2.295520	9.481650	-0.215420	0.123525	0.243131	-0.610136	0.044094	-1.013846	0.034305	0.101549	0.113482	0.987741
17933	1.965912	2.471832	9.256661	-0.140823	0.110831	0.278626	-0.611102	0.053652	-1.016651	0.028752	0.099862	0.110141	0.988468
17934	2.190302	2.131169	9.090389	-0.185029	0.090035	0.313686	-0.614071	0.060295	-1.019798	0.022477	0.098682	0.105901	0.989213
17935	2.240199	2.098114	9.332893	-0.175094	0.094443	0.211177	-0.614090	0.066852	-1.022168	0.018357	0.097181	0.101997	0.989856
17936	2.016445	2.162043	9.486830	-0.137373	0.082187	0.144070	-0.615442	0.070988	-1.028539	0.015331	0.095813	0.099025	0.990343
17937	1.702292	2.090780	9.323664	-0.105916	0.089447	0.147827	-0.614917	0.075282	-1.031395	0.012342	0.094303	0.096621	0.990767
17938	1.577039	1.962294	9.522997	-0.137906	0.117053	0.170917	-0.613866	0.082462	-1.031176	0.008625	0.092288	0.093600	0.991286
17939	1.643235	1.922225	9.510887	-0.061582	0.125558	0.212750	-0.613344	0.087569	-1.032511	0.004200	0.090174	0.091965	0.991662
17940	1.877684	1.839090	9.552410	-0.072989	0.082320	0.160228	-0.614425	0.090500	-1.035936	0.000569	0.088832	0.090247	0.991950
17941	1.779600	1.880997	9.455202	-0.050519	0.044347	0.121178	-0.614834	0.093271	-1.039238	-0.001911	0.088168	0.088996	0.992120
17942	1.810967	1.774758	9.507518	-0.025636	0.037183	0.131816	-0.614443	0.096960	-1.040210	-0.005121	0.087656	0.088278	0.992218
17943	1.781744	1.783939	9.520995	-0.013877	0.015150	0.091934	-0.616055	0.098324	-1.042593	-0.007034	0.087525	0.087811	0.992260
17944	1.752369	1.793113	9.486323	0.002419	0.020684	0.089375	-0.615791	0.099589	-1.042555	-0.009529	0.087253	0.087734	0.992270
17945	1.690818	1.690017	9.297448	-0.114834	0.017766	0.166810	-0.618481	0.102679	-1.045141	-0.012756	0.087223	0.085138	0.992462
17946	1.850693	1.760936	9.720678	-0.015596	0.031170	0.091128	-0.620101	0.105761	-1.042306	-0.015236	0.086750	0.084692	0.992507
17947	1.789585	1.623854	9.457449	0.023393	0.019228	0.011632	-0.619028	0.105755	-1.043133	-0.015627	0.086397	0.085112	0.992495
17948	1.578964	1.743845	9.519890	-0.047321	0.027994	0.099914	-0.618496	0.107777	-1.045520	-0.018368	0.086001	0.084035	0.992575
17949	1.849228	1.576402	9.625736	0.000822	0.026071	0.015126	-0.618236	0.110160	-1.044902	-0.018800	0.085526	0.084000	0.992611
17950	1.551908	1.643824	9.529443	0.030972	0.029420	0.032988	-0.619840	0.108680	-1.046562	-0.020490	0.084948	0.084602	0.992576
17951	1.555767	1.687587	9.493123	0.055998	0.020724	0.105504	-0.619569	0.107500	-1.044701	-0.022800	0.084700	0.085516	0.992468
17952	1.823032	1.658454	9.523210	0.045541	0.035141	0.094896	-0.620644	0.108567	-1.046963	-0.025688	0.084111	0.086291	0.992381
17953	1.740420	1.661805	9.477319	0.041934	0.051134	0.165733	-0.620513	0.109521	-1.045576	-0.029222	0.083377	0.086810	0.992299
17954	1.690137	1.758000	9.511158	0.033518	0.035673	0.140859	-0.620388	0.112641	-1.046156	-0.033058	0.082855	0.087272	0.992182
17955	1.720816	1.680876	9.529532	0.055423	0.045878	0.131265	-0.621868	0.113912	-1.044603	-0.035920	0.082158	0.088121	0.992066
17956	1.511399	1.708619	9.390498	0.034471	0.058771	0.177302	-0.622678	0.115811	-1.046434	-0.040478	0.081243	0.088519	0.991930
17957	1.444896	1.675878	9.612577	0.038856	0.080121	0.286204	-0.622146	0.117518	-1.047472	-0.046444	0.080136	0.088759	0.991737
17958	1.449581	1.549719	9.531827	0.051870	0.104607	0.342989	-0.622965	0.122007	-1.045144	-0.054162	0.078604	0.089167	0.991432
17959	1.371431	1.582289	9.548441	0.090503	0.119192	0.449308	-0.624053	0.127148	-1.046324	-0.063507	0.076935	0.090115	0.990922
17960	1.412578	1.466514	9.567428	0.054658	0.128876	0.512907	-0.626478	0.131202	-1.048066	-0.074435	0.075233	0.090252	0.990280
17961	1.558105	1.580823	9.558995	0.076092	0.105020	0.514553	-0.629179	0.137830	-1.050810	-0.085009	0.073953	0.090808	0.989474
17962	1.904640	1.599260	9.665780	0.032791	0.074503	0.512375	-0.631881	0.144762	-1.054494	-0.095795	0.073350	0.090581	0.988554
17963	1.990335	1.792591	9.628435	0.028295	-0.034565	0.391402	-0.634043	0.150204	-1.055380	-0.103595	0.074702	0.090620	0.987662
17964	1.946180	1.774766	9.347976	0.027991	-0.042068	0.334789	-0.638753	0.155814	-1.054872	-0.110936	0.076053	0.090796	0.986745
17965	1.870723	1.664152	9.312793	-0.003653	-0.056031	0.169300	-0.641444	0.158535	-1.053666	-0.114256	0.077513	0.090595	0.986271
17966	1.805454	1.558598	9.465650	-0.059057	-0.055352	0.086926	-0.644805	0.160803	-1.050565	-0.116435	0.078881	0.089453	0.986012
17967	1.730455	1.693195	9.589916	0.010320	-0.069997	-0.087990	-0.645343	0.161509	-1.049993	-0.114677	0.080122	0.089968	0.986071
17968	1.715747	1.423442	9.367627	0.035199	-0.009144	-0.131707	-0.645602	0.158288	-1.051044	-0.112941	0.079952	0.090938	0.986196
17969	1.319642	1.401720	9.658947	-0.055593	-0.022427	-0.273448	-0.644118	0.155564	-1.050878	-0.107503	0.080047	0.090322	0.986852
17970	1.266411	1.352172	9.373633	0.015254	-0.019441	-0.262578	-0.642232	0.152533	-1.050047	-0.102996	0.079903	0.091118	0.987271
17971	1.407060	0.854635	9.326337	-0.023045	0.007302	-0.170591	-0.640069	0.146495	-1.047822	-0.099691	0.079497	0.090875	0.987666
17972	1.526993	0.609319	10.451232	-0.019514	0.027784	-0.133361	-0.638995	0.145883	-1.046903	-0.097436	0.078755	0.090653	0.987971
17973	1.360239	1.130610	10.057025	0.158723	-0.095574	-0.190148	-0.636973	0.142435	-1.046495	-0.093846	0.079970	0.094162	0.987892
17974	1.646160	1.218228	9.058914	-0.013215	-0.129508	0.044218	-0.640448	0.138518	-1.044814	-0.094745	0.082653	0.094075	0.987594
17975	1.712544	0.877191	9.506454	-0.065411	-0.044825	0.125920	-0.645019	0.142107	-1.042608	-0.097136	0.083886	0.092508	0.987406
17976	1.609615	1.013750	10.007785	0.120295	0.035917	0.160619	-0.645422	0.141950	-1.041521	-0.100762	0.083266	0.094536	0.986903
17977	1.605057	1.045175	9.530776	0.211034	0.109137	0.214428	-0.646092	0.141953	-1.040970	-0.105649	0.081066	0.097926	0.986244
17978	1.585708	1.003528	9.280144	0.130198	0.142059	0.113612	-0.643676	0.140819	-1.037095	-0.108534	0.078240	0.100000	0.985951
17979	1.219380	1.365942	9.916121	0.121834	0.084304	0.145094	-0.642999	0.138747	-1.039887	-0.111853	0.076559	0.101759	0.985532
17980	1.806809	1.303763	9.819070	0.109954	0.013254	0.139173	-0.644207	0.138891	-1.038781	-0.114927	0.076366	0.103673	0.984993
17981	1.443784	1.462212	9.445649	-0.129551	-0.050168	0.032009	-0.645674	0.136727	-1.041551	-0.115357	0.077674	0.100932	0.985126
17982	0.877810	1.956842	9.092351	-0.119468	0.043360	0.278525	-0.645956	0.141284	-1.042759	-0.120855	0.077691	0.098031	0.984758
17983	1.691680	1.440015	9.525640	-0.042292	0.269174	0.595661	-0.647995	0.150556	-1.044338	-0.133135	0.073578	0.095369	0.983751
17984	1.904427	2.189224	10.255909	-0.034846	0.163043	0.361513	-0.646678	0.159097	-1.048289	-0.140608	0.071185	0.093703	0.983047
17985	1.786532	2.225898	9.992033	0.070213	0.168474	0.608566	-0.646432	0.167083	-1.051566	-0.153069	0.068739	0.093544	0.981374
17986	2.234820	1.935404	9.670969	0.158261	0.161987	0.614026	-0.648607	0.177449	-1.057591	-0.165746	0.066251	0.095292	0.979315
17987	2.159455	2.436467	8.925855	0.236441	0.115305	0.442475	-0.650762	0.180618	-1.058007	-0.175027	0.064021	0.098825	0.977497
17988	1.670500	2.189709	9.090847	0.133706	0.096776	0.580064	-0.651707	0.182618	-1.057931	-0.186837	0.062836	0.100341	0.975231
17989	1.659500	1.837555	9.521654	0.152411	0.097711	0.620803	-0.654413	0.190454	-1.057918	-0.199404	0.061581	0.102075	0.972639
17990	1.527888	2.114337	9.501083	0.305367	0.114901	0.624947	-0.658181	0.194775	-1.057599	-0.212272	0.059431	0.106768	0.969541
17991	1.149721	2.119613	9.503882	0.322369	0.151377	0.736711	-0.657657	0.199320	-1.059089	-0.227314	0.056651	0.111432	0.965765
17992	1.322716	2.168859	9.340313	0.335504	0.152092	0.784461	-0.660352	0.203494	-1.059602	-0.243249	0.053964	0.116306	0.961452
17993	1.555033	2.406108	9.196404	0.313252	0.149552	0.808187	-0.661844	0.209187	-1.059808	-0.259511	0.051384	0.120695	0.956790
17994	1.869147	2.445789	9.147970	0.231303	0.156648	0.709774	-0.663477	0.217138	-1.059668	-0.273762	0.048933	0.123557	0.952572
17995	1.755460	2.065018	9.113653	0.082621	0.159347	0.549348	-0.663493	0.222872	-1.063151	-0.284757	0.046768	0.123728	0.949430
17996	1.843707	2.037504	9.256188	0.081912	0.078711	0.358731	-0.663510	0.228732	-1.065950	-0.291926	0.045732	0.124490	0.947201
17997	1.491330	2.171886	9.032524	0.054546	-0.021373	0.152975	-0.665529	0.231004	-1.064359	-0.294893	0.046181	0.125536	0.946122
17998	0.930116	2.098570	8.900308	-0.071254	-0.061164	0.207269	-0.667281	0.234362	-1.067219	-0.298705	0.048315	0.124351	0.944975
17999	1.290911	1.595384	9.459211	-0.165745	-0.078667	0.236847	-0.672130	0.241271	-1.067754	-0.302893	0.051336	0.121464	0.943857
18000	1.356046	1.421817	9.801939	-0.111091	-0.077680	0.144181	-0.672956	0.248469	-1.066425	-0.305412	0.053862	0.119683	0.943132
18001	0.885750	1.386633	10.305328	-0.145934	-0.053777	0.171724	-0.677531	0.252680	-1.060530	-0.308438	0.056104	0.117019	0.942351
18002	1.312046	1.416229	10.414476	-0.034526	0.023276	0.259109	-0.680498	0.258090	-1.059234	-0.313413	0.056524	0.115925	0.940818
18003	1.594382	1.770877	9.967904	0.018222	0.063080	0.178128	-0.679164	0.260624	-1.060119	-0.317007	0.055544	0.115585	0.939713
18004	1.669004	1.315766	9.234607	-0.003009	0.180008	0.187670	-0.678907	0.264660	-1.063796	-0.321028	0.052652	0.114170	0.938687
18005	1.709347	1.413556	8.813841	-0.105905	0.183935	0.065367	-0.677041	0.268786	-1.066809	-0.322641	0.049956	0.110829	0.938682
18006	2.023377	1.783444	9.290098	-0.124402	0.188832	0.150116	-0.672224	0.273530	-1.075134	-0.325829	0.047584	0.107118	0.938135
18007	2.434601	1.227797	10.137405	-0.183964	0.087339	0.136815	-0.671169	0.279809	-1.078748	-0.328490	0.047420	0.102868	0.937691
18008	2.458320	1.475827	10.006271	-0.050356	-0.022909	-0.033227	-0.672384	0.283022	-1.082026	-0.327866	0.048149	0.102101	0.937956
18009	2.015902	1.943548	9.469204	-0.021869	-0.099046	0.033656	-0.674802	0.284195	-1.081417	-0.328361	0.050250	0.102240	0.937657
18010	2.114089	1.581153	9.109051	-0.000375	-0.033179	0.253399	-0.678563	0.285772	-1.078605	-0.333126	0.051430	0.102189	0.935916
18011	2.585409	1.308124	9.284451	-0.075054	-0.016982	0.221345	-0.681127	0.290985	-1.075282	-0.337245	0.052791	0.100620	0.934534
18012	2.436887	1.385569	9.556142	-0.025315	-0.049240	0.104619	-0.683688	0.295297	-1.075792	-0.339155	0.054130	0.100363	0.933794
18013	2.080435	1.143618	9.501291	0.059946	-0.001818	0.156556	-0.683832	0.298530	-1.074871	-0.342234	0.054209	0.101279	0.932566
18014	1.556617	1.454590	9.824697	0.124791	-0.015391	0.151462	-0.684773	0.299251	-1.074565	-0.345263	0.053983	0.103542	0.931213
18015	1.608734	1.203019	9.390079	0.209172	0.045694	0.442105	-0.685980	0.299135	-1.074419	-0.353896	0.052730	0.106579	0.927695
18016	1.689849	1.061289	9.622324	0.145068	0.021134	0.478861	-0.688805	0.302338	-1.075641	-0.362998	0.052373	0.108603	0.923956
18017	1.938243	1.199283	9.337630	0.247367	0.033499	0.661328	-0.688822	0.307884	-1.077092	-0.375612	0.051531	0.112139	0.918523
18018	2.331749	0.716083	9.637405	0.229178	0.064241	0.707366	-0.689115	0.316723	-1.080064	-0.388986	0.050254	0.115118	0.912640
18019	2.231368	0.893906	9.671498	0.308801	0.059893	0.622730	-0.688998	0.322537	-1.080964	-0.400869	0.048381	0.119518	0.907016
18020	2.052601	0.856671	9.618149	0.380347	0.105203	0.648040	-0.687264	0.325968	-1.084406	-0.413251	0.045010	0.124928	0.900883
18021	1.660561	1.029170	9.354465	0.407225	0.117610	0.621767	-0.686189	0.325231	-1.084170	-0.425182	0.041285	0.130533	0.894694
18022	1.695125	1.253144	9.435681	0.326909	0.090303	0.692048	-0.684590	0.329256	-1.088678	-0.438070	0.038736	0.135024	0.887898
18023	2.117266	1.066568	9.165990	0.137589	0.070810	0.769050	-0.682472	0.338549	-1.089218	-0.452090	0.038573	0.136005	0.880698
18024	1.853690	1.086094	9.475509	-0.152620	0.037462	0.508057	-0.681572	0.351598	-1.092067	-0.461052	0.040717	0.132577	0.876468
18025	0.706669	2.191666	9.335680	-0.104249	-0.001128	0.644319	-0.681339	0.363636	-1.093312	-0.472336	0.043585	0.129962	0.870694
18026	1.756184	1.550388	9.160888	-0.070447	0.122573	1.120652	-0.676847	0.386685	-1.098190	-0.492029	0.045062	0.126566	0.860150
18027	2.516800	1.695366	9.958265	-0.008531	0.107708	0.918989	-0.671814	0.407848	-1.101505	-0.508131	0.045789	0.124254	0.851039
18028	1.917551	2.106902	10.054726	-0.017443	0.195231	0.863052	-0.666354	0.421107	-1.105759	-0.523245	0.044826	0.121162	0.842333
18029	1.592478	1.940824	10.438382	0.180153	0.240681	0.818059	-0.656332	0.433724	-1.111310	-0.537795	0.040984	0.120686	0.833386
18030	1.846317	2.406554	9.344959	0.419170	0.192719	0.825526	-0.648703	0.439645	-1.118272	-0.552294	0.035296	0.124900	0.823484
18031	2.112029	2.309321	8.453541	0.225348	0.113645	0.792552	-0.639739	0.447048	-1.123436	-0.565805	0.032996	0.126614	0.814092
18032	1.789421	1.842311	9.251181	-0.000150	0.047451	0.731375	-0.635482	0.459019	-1.125816	-0.577787	0.034122	0.125579	0.805747
18033	1.719279	1.947846	9.195272	0.164970	0.122761	0.762446	-0.630408	0.466587	-1.128076	-0.590508	0.032205	0.126140	0.796463
18034	1.958268	1.709478	9.693073	0.125598	0.113946	0.818792	-0.623597	0.476418	-1.132185	-0.603831	0.031019	0.126251	0.786439
18035	2.265002	1.467395	9.364893	0.204219	0.072908	0.564112	-0.618120	0.483876	-1.136220	-0.613054	0.028887	0.128094	0.779052
18036	1.642561	1.927048	9.327881	0.183862	0.071871	0.382040	-0.612498	0.487916	-1.139279	-0.619284	0.026541	0.129856	0.773900
18037	1.523277	2.070535	9.299065	0.142860	0.061478	0.500332	-0.609690	0.490733	-1.141667	-0.627307	0.025134	0.130918	0.767278
18038	1.828833	1.634299	9.672818	0.133256	0.057226	0.454245	-0.603120	0.491151	-1.141865	-0.634468	0.023823	0.132014	0.761220
18039	1.287557	1.770114	9.501120	0.121758	0.016430	0.372730	-0.600448	0.494787	-1.142866	-0.640300	0.022999	0.133350	0.756112
18040	1.317767	1.658956	9.156244	0.158661	0.140967	0.598205	-0.594155	0.498381	-1.145676	-0.649752	0.020479	0.133663	0.748022
18041	1.886265	1.346403	9.156790	0.070246	0.031836	0.452128	-0.589473	0.502928	-1.151426	-0.656677	0.020271	0.133967	0.741901
18042	1.617704	1.246884	9.438168	0.002857	0.017095	0.377616	-0.586540	0.508665	-1.151818	-0.662330	0.021039	0.133634	0.736898
18043	1.183582	1.404096	9.565686	-0.022867	-0.039450	0.353390	-0.583605	0.513787	-1.150057	-0.667484	0.022822	0.133484	0.732207
18044	1.514132	1.395638	10.579710	-0.004582	0.101392	0.634505	-0.578802	0.521904	-1.151345	-0.677015	0.023136	0.131770	0.723708
18045	2.695758	1.067496	10.474013	0.183766	0.174835	0.536305	-0.570502	0.527464	-1.155609	-0.685354	0.019497	0.131597	0.715955
18046	2.490330	1.699667	9.278581	0.209245	0.087714	0.039906	-0.565929	0.523184	-1.158518	-0.686255	0.015524	0.133382	0.714858
18047	2.699935	2.305470	8.876027	-0.061649	-0.004017	-0.010216	-0.564586	0.522613	-1.159639	-0.686152	0.016386	0.132420	0.715117
18048	2.742575	1.660528	9.094038	-0.174712	-0.022488	-0.092896	-0.563248	0.523550	-1.158673	-0.684727	0.018905	0.130267	0.716814
18049	2.502631	1.563942	9.246281	-0.347024	-0.079331	-0.154748	-0.565678	0.528948	-1.157384	-0.682222	0.024414	0.126340	0.719733
18050	2.645270	1.357771	9.367761	-0.306430	-0.008174	-0.213425	-0.567839	0.533740	-1.154623	-0.678979	0.028219	0.122148	0.723375
18051	2.805510	1.054854	9.846781	-0.278297	0.010751	-0.321107	-0.572151	0.539625	-1.147997	-0.674252	0.031129	0.118088	0.728334
18052	2.219116	1.267534	9.687562	-0.210580	-0.044675	-0.574856	-0.575099	0.538832	-1.147445	-0.665611	0.033304	0.115978	0.736480
18053	1.663894	2.009931	8.933124	-0.098228	-0.022478	-0.429264	-0.578573	0.534486	-1.145507	-0.659216	0.033996	0.115071	0.742319
18054	2.626883	1.342813	8.823274	-0.156375	0.054676	-0.259390	-0.579640	0.532232	-1.144753	-0.655374	0.034696	0.112206	0.746117
18055	2.608957	0.687139	9.747234	-0.193490	0.044824	-0.591975	-0.578293	0.530352	-1.144286	-0.646529	0.035330	0.109124	0.754218
18056	1.759129	1.021298	9.819737	-0.035436	0.019020	-0.718781	-0.585509	0.521920	-1.145289	-0.635664	0.033972	0.108844	0.763498
18057	1.657551	1.169908	9.290722	0.000483	-0.017876	-0.653453	-0.589236	0.512657	-1.144458	-0.625668	0.032902	0.109491	0.771666
18058	1.561939	1.119633	9.394086	-0.089604	-0.039913	-0.620261	-0.591227	0.505640	-1.144661	-0.615947	0.033319	0.109012	0.779497
18059	1.750237	0.962862	9.704358	0.001849	0.001458	-0.499517	-0.592812	0.497290	-1.142603	-0.608211	0.032267	0.109310	0.785550
18060	1.867846	0.404218	9.649594	0.022062	0.005417	-0.580765	-0.596270	0.487764	-1.142870	-0.599117	0.030684	0.109962	0.792481
18061	1.541061	0.466233	9.398375	-0.065302	-0.000122	-0.747206	-0.600804	0.479192	-1.140512	-0.587252	0.029935	0.109289	0.801433
18062	1.103914	0.315104	9.689411	-0.015372	0.044109	-0.721917	-0.603314	0.466051	-1.138191	-0.575769	0.027867	0.108949	0.809842
18063	0.495792	0.469174	9.953641	0.057350	0.052453	-0.748037	-0.603019	0.456804	-1.135911	-0.563828	0.024819	0.109498	0.818225
18064	0.573242	1.990289	10.322477	0.009424	-0.116850	-0.604371	-0.604590	0.444247	-1.135347	-0.553720	0.025338	0.111265	0.824847
18065	0.757112	2.095480	9.352397	-0.066318	-0.228596	-0.211045	-0.611684	0.439055	-1.129863	-0.549773	0.029391	0.112619	0.827166
18066	0.989995	1.900684	9.726912	-0.157289	-0.238752	0.025486	-0.616651	0.440587	-1.130027	-0.549618	0.035167	0.112628	0.827042
18067	0.995683	2.002761	9.870751	-0.130664	-0.179999	0.319451	-0.620949	0.442261	-1.124760	-0.554473	0.040255	0.112029	0.823644
18068	1.360714	1.230233	10.836231	0.030062	0.045438	0.607768	-0.620846	0.452928	-1.127678	-0.564612	0.040574	0.111523	0.816780
18069	1.939577	2.328123	9.218422	0.255891	0.047759	0.375844	-0.618976	0.455757	-1.129646	-0.571122	0.037666	0.114683	0.811942
18070	2.478139	3.289521	9.323985	0.125228	0.154006	0.566914	-0.614557	0.458270	-1.132741	-0.580763	0.035077	0.114523	0.805213
18071	3.775849	1.985239	9.879168	0.068978	0.074978	0.367070	-0.606939	0.466847	-1.132281	-0.586946	0.033869	0.114467	0.800778
18072	3.365145	2.011669	8.922729	0.152375	-0.011924	-0.478292	-0.606653	0.461222	-1.133824	-0.579366	0.031219	0.117368	0.805968
18073	1.223459	2.336860	8.134789	0.164781	0.129189	-0.577660	-0.609301	0.449844	-1.134297	-0.570480	0.025843	0.118922	0.812245
18074	1.028905	2.449907	8.635893	-0.016494	0.108351	-0.264487	-0.606462	0.442171	-1.135393	-0.566445	0.023688	0.117555	0.815328
18075	1.952340	2.160841	9.133415	-0.004102	0.024272	-0.273146	-0.606051	0.439810	-1.137647	-0.562095	0.022640	0.117419	0.818382
18076	2.143114	1.812291	9.016723	0.042500	-0.076668	-0.417775	-0.608300	0.429224	-1.136061	-0.555123	0.022478	0.119165	0.822881
18077	1.144825	1.617001	9.382348	-0.074805	-0.136754	-0.618995	-0.612971	0.421205	-1.133005	-0.544590	0.024029	0.119801	0.829754
18078	-0.277060	2.465154	9.599518	0.024852	-0.212112	-0.488933	-0.617120	0.417738	-1.125597	-0.536033	0.026143	0.122755	0.834815
18079	0.047396	1.626156	8.809381	-0.043760	-0.078721	-0.082520	-0.621798	0.412446	-1.124355	-0.534492	0.027561	0.122926	0.835732
18080	0.487783	1.522549	9.468816	-0.263700	0.050222	-0.048898	-0.621545	0.417535	-1.124601	-0.533700	0.029463	0.118009	0.836881
18081	0.660985	1.253823	9.663922	-0.205503	0.121273	-0.025306	-0.621420	0.420667	-1.125724	-0.533493	0.029355	0.113233	0.837676
18082	0.469508	0.978436	9.453102	-0.390045	0.145967	-0.152976	-0.618226	0.429188	-1.130648	-0.531069	0.030764	0.105229	0.840206
18083	0.996702	0.560920	11.058798	-0.446738	0.291898	-0.030354	-0.610218	0.442514	-1.134251	-0.530936	0.030303	0.094490	0.841582
18084	1.012782	1.090343	10.287389	-0.145876	0.150803	-0.334443	-0.603258	0.447706	-1.139599	-0.525553	0.028719	0.090635	0.845432
18085	1.938764	1.650818	9.286095	-0.234839	0.197492	-0.094157	-0.593890	0.454682	-1.145052	-0.524242	0.027453	0.084508	0.846921
18086	5.119345	-0.723677	11.452577	0.021725	0.203474	-0.741996	-0.579694	0.461843	-1.151100	-0.512053	0.022558	0.083143	0.854623
18087	0.520305	3.322002	9.648817	-0.247192	-0.003758	-0.411750	-0.579671	0.454246	-1.152704	-0.504946	0.024343	0.079079	0.859176
18088	1.501037	1.482654	9.285967	0.003373	-0.118467	-0.036979	-0.579262	0.451592	-1.148311	-0.504192	0.026323	0.080353	0.859443
18089	1.777579	0.994879	9.355907	-0.020772	-0.116031	-0.143171	-0.582736	0.447079	-1.145292	-0.501601	0.028204	0.081214	0.860816
18090	1.911669	1.558083	9.329293	0.050591	-0.020043	0.098969	-0.586488	0.445866	-1.144065	-0.503353	0.028241	0.082231	0.859696
18091	2.511146	1.000969	9.920000	-0.006422	-0.066048	0.000240	-0.589706	0.445848	-1.146201	-0.503315	0.029407	0.082812	0.859623
18092	1.687349	1.403516	9.458381	0.169418	-0.091219	-0.218446	-0.593445	0.440503	-1.143613	-0.499559	0.028946	0.086771	0.861437
18093	1.651097	1.757282	9.423306	0.168198	-0.039844	0.004661	-0.592633	0.438149	-1.146552	-0.499734	0.027940	0.090131	0.861024
18094	2.159591	1.380499	9.203436	0.144001	-0.086819	0.027180	-0.595571	0.434249	-1.146100	-0.500177	0.028084	0.093464	0.860406
18095	2.298967	1.128167	9.534594	0.013483	-0.090831	-0.142142	-0.602278	0.434180	-1.142492	-0.497636	0.029282	0.094787	0.861694
18096	1.868099	1.110644	9.588906	0.154597	-0.067094	-0.299704	-0.612173	0.423961	-1.136865	-0.492442	0.028374	0.098292	0.864312
18097	1.249879	1.337311	9.416569	0.081888	-0.062224	-0.271480	-0.615241	0.418026	-1.133896	-0.487736	0.028156	0.100571	0.866722
18098	1.267296	1.090025	9.532108	-0.007009	-0.065287	-0.178062	-0.617643	0.414098	-1.132772	-0.484570	0.029037	0.101186	0.868395
18099	1.575300	0.974246	9.636316	0.037196	-0.046355	-0.280421	-0.620725	0.412970	-1.129784	-0.479694	0.028968	0.102510	0.870946
18100	1.419015	1.039387	9.674359	0.018047	-0.046027	-0.372393	-0.620838	0.405898	-1.129468	-0.473206	0.028868	0.103480	0.874377
18101	1.030020	1.105158	9.700441	0.140357	-0.000841	-0.361029	-0.621744	0.394870	-1.128455	-0.467035	0.026854	0.106176	0.877430
18102	1.017564	1.231158	9.622077	0.122890	0.009401	-0.277915	-0.620650	0.387899	-1.127606	-0.462326	0.024987	0.108393	0.879705
18103	1.037028	1.493707	9.769942	0.026632	-0.062996	-0.259249	-0.621574	0.382863	-1.128980	-0.457713	0.025316	0.109565	0.881960
18104	1.489814	1.385394	9.722066	0.051503	-0.038999	-0.141529	-0.623711	0.380043	-1.127145	-0.455241	0.025260	0.110902	0.883073
18105	1.084768	1.256649	9.575802	0.025611	-0.082727	-0.324797	-0.626910	0.373311	-1.126238	-0.449404	0.025796	0.112233	0.885875
18106	0.412888	1.601280	9.273345	0.057096	-0.047751	-0.148402	-0.631190	0.368924	-1.121711	-0.446774	0.025835	0.113750	0.887010
18107	0.653221	1.690598	9.198200	-0.067879	-0.002317	0.057433	-0.633064	0.367652	-1.119828	-0.447831	0.026594	0.112466	0.886618
18108	0.814239	1.695988	9.569000	-0.040498	0.107365	0.162497	-0.632807	0.371168	-1.119310	-0.450978	0.025461	0.110698	0.885278
18109	1.126327	2.184807	10.181513	-0.120104	0.037381	0.162581	-0.629336	0.376782	-1.121071	-0.453950	0.026192	0.108075	0.884061
18110	1.096055	2.524145	10.413933	-0.228296	-0.034121	0.392516	-0.630440	0.387285	-1.121806	-0.460728	0.029758	0.104137	0.880909
18111	2.037064	2.196469	10.093825	0.119676	0.091815	0.562202	-0.628859	0.397095	-1.125855	-0.470936	0.028148	0.105028	0.875441
18112	2.163743	2.218060	8.903562	0.373797	0.101135	0.487028	-0.627257	0.399651	-1.127964	-0.479876	0.023922	0.110336	0.870042
18113	2.153934	2.441203	8.742701	0.010029	-0.006877	0.272130	-0.628739	0.401775	-1.126656	-0.484661	0.024523	0.110504	0.867347
18114	1.969216	2.365119	9.628283	0.044737	0.048941	0.328315	-0.629148	0.404057	-1.127121	-0.490473	0.024014	0.110641	0.864071
18115	1.804601	2.053787	9.254866	0.067727	0.046705	0.209964	-0.629426	0.407447	-1.126737	-0.494297	0.023001	0.111360	0.861824
18116	1.660923	2.087594	9.250201	0.042238	0.056727	0.155166	-0.627552	0.408547	-1.127266	-0.497124	0.021998	0.111455	0.860210
18117	1.771386	2.249812	9.184964	0.105657	0.039852	0.068587	-0.627283	0.408289	-1.128636	-0.498501	0.020416	0.112995	0.859251
18118	1.601729	2.001543	9.147930	0.009899	-0.012774	0.006113	-0.627417	0.408471	-1.130259	-0.498618	0.020594	0.113291	0.859140
18119	1.378412	1.834882	9.517863	-0.024876	-0.042030	-0.045412	-0.628221	0.408342	-1.129982	-0.497793	0.021463	0.113460	0.859574
18120	1.265694	1.905670	9.574051	0.032191	-0.051000	-0.094779	-0.630362	0.406659	-1.128381	-0.496112	0.021846	0.114563	0.860390
18121	1.042755	1.911340	9.617719	0.017154	-0.028820	-0.134420	-0.633036	0.403895	-1.128439	-0.493799	0.021842	0.115348	0.861615
18122	0.938752	1.763787	9.519351	0.074681	-0.021348	-0.129740	-0.634635	0.400221	-1.126909	-0.491601	0.021215	0.116904	0.862677
18123	0.801189	1.829244	9.348536	0.138009	-0.020640	-0.209073	-0.635427	0.395996	-1.126765	-0.488057	0.019670	0.119690	0.864342
18124	0.651857	1.790126	9.394800	0.068449	0.003309	-0.194959	-0.636484	0.390922	-1.126373	-0.484788	0.018519	0.120918	0.866035
18125	0.625593	1.529899	9.410401	0.023681	0.018231	-0.166697	-0.637277	0.386998	-1.127033	-0.482010	0.017477	0.121276	0.867556
18126	0.551504	1.324698	9.977783	-0.231458	0.066219	-0.108830	-0.637549	0.388153	-1.127808	-0.480253	0.018337	0.116659	0.869144
18127	0.968015	1.849347	10.116597	-0.228835	-0.008731	0.047949	-0.636487	0.392096	-1.128237	-0.481039	0.020676	0.112754	0.869172
18128	2.230783	1.665878	9.759539	-0.072322	0.141304	0.077429	-0.634631	0.399101	-1.127353	-0.482722	0.019132	0.110105	0.868614
18129	2.191684	1.587422	9.161937	-0.103332	0.168716	-0.035629	-0.632218	0.400021	-1.132921	-0.482497	0.017054	0.106733	0.869203
18130	2.185574	1.616501	9.712787	-0.241679	0.086282	-0.128548	-0.630357	0.405638	-1.133169	-0.480397	0.017654	0.101743	0.870951
18131	2.305462	1.798315	9.686207	-0.166133	0.007107	-0.208418	-0.631168	0.407954	-1.134715	-0.476785	0.018693	0.098935	0.873235
18132	2.113524	1.445251	9.605949	-0.182494	-0.041244	-0.344868	-0.633049	0.408819	-1.133578	-0.470658	0.020510	0.096268	0.876808
18133	1.833729	1.585805	9.382059	-0.109917	-0.017224	-0.429297	-0.635455	0.406513	-1.135391	-0.463106	0.021052	0.094787	0.880969
18134	1.752365	1.783395	9.423809	-0.117790	-0.051439	-0.342892	-0.636523	0.404535	-1.134355	-0.456988	0.022436	0.093331	0.884278
18135	1.769285	1.710907	9.718557	-0.079599	-0.078845	-0.228026	-0.638393	0.402139	-1.132781	-0.452838	0.024187	0.092892	0.886410
18136	1.631950	1.548193	9.713163	-0.003830	-0.120566	-0.241279	-0.644016	0.398348	-1.128219	-0.448400	0.025949	0.094031	0.888495
18137	1.409305	1.510152	9.574220	0.104747	-0.044573	-0.113975	-0.646687	0.394404	-1.126141	-0.446414	0.025653	0.096508	0.889237
18138	1.768801	1.429255	9.321067	0.099626	-0.030084	-0.053851	-0.648161	0.393506	-1.122485	-0.445512	0.025234	0.098575	0.889475
18139	1.839042	1.076108	9.378845	-0.004034	0.003355	-0.075182	-0.649625	0.390181	-1.123934	-0.444253	0.025160	0.098670	0.890096
18140	1.618210	1.256627	9.659575	0.026830	-0.015599	-0.089317	-0.649358	0.390137	-1.122308	-0.442697	0.025064	0.099330	0.890800
18141	1.576721	1.372385	9.532252	0.071902	-0.026616	-0.060064	-0.651220	0.385101	-1.122721	-0.441686	0.024898	0.101027	0.891116
18142	1.590216	0.950237	9.603253	0.012422	0.019657	-0.082044	-0.650943	0.382251	-1.122001	-0.440309	0.024314	0.101114	0.891803
18143	1.353633	0.887671	9.500176	0.019413	0.036981	-0.205625	-0.650941	0.381375	-1.120807	-0.436802	0.023200	0.101345	0.893529
18144	1.085934	1.183833	9.484913	0.009815	0.085810	-0.242427	-0.649588	0.377433	-1.122852	-0.432713	0.021128	0.100882	0.895620
18145	0.873076	1.408165	9.498353	-0.018486	0.096970	-0.056751	-0.647440	0.376832	-1.123439	-0.431965	0.019554	0.099814	0.896137
18146	1.630703	1.169497	9.995221	-0.110052	0.015279	0.053665	-0.644223	0.377969	-1.126972	-0.432933	0.020383	0.097687	0.895885
18147	1.537658	1.410534	9.682422	-0.101478	-0.054436	-0.144770	-0.645572	0.380376	-1.125792	-0.430273	0.022093	0.096468	0.897258
18148	1.183921	1.836188	9.333749	-0.023776	0.022596	-0.142197	-0.645579	0.382630	-1.125448	-0.427833	0.021655	0.095909	0.898494
18149	0.897282	1.687801	9.720859	-0.066797	0.010944	-0.117593	-0.644637	0.381479	-1.125496	-0.425793	0.021926	0.094743	0.899579
18150	0.909423	2.083740	9.927674	-0.084291	-0.151583	-0.166452	-0.646649	0.381506	-1.124656	-0.422561	0.025091	0.094589	0.901036
18151	0.856684	2.131304	9.644051	0.132978	-0.096831	0.066225	-0.649598	0.380632	-1.120575	-0.423713	0.025924	0.097866	0.900121
18152	0.881483	1.687471	9.320776	0.205649	-0.050236	0.219718	-0.651065	0.377791	-1.118476	-0.427715	0.025556	0.101877	0.897791
18153	1.157575	1.486158	9.523346	0.050952	-0.076205	0.211053	-0.652951	0.380530	-1.118909	-0.431448	0.026988	0.103420	0.895784
18154	1.112393	1.592170	9.699295	0.066872	-0.069335	0.154567	-0.653226	0.382473	-1.117077	-0.434152	0.028015	0.105131	0.894245
18155	0.948778	1.763980	9.625575	0.128773	-0.051194	0.232706	-0.654838	0.383327	-1.115672	-0.438348	0.028348	0.107817	0.891865
18156	1.361869	1.936541	9.526217	0.150376	-0.020659	0.372559	-0.657525	0.384775	-1.114507	-0.445017	0.028250	0.110463	0.888234
18157	1.674514	2.061169	9.549314	0.119661	-0.034213	0.407664	-0.658475	0.388611	-1.114372	-0.452308	0.028738	0.112750	0.884239
18158	1.871906	2.096288	9.348085	0.120260	-0.049589	0.382774	-0.658625	0.393496	-1.111495	-0.459024	0.029438	0.115099	0.880445
18159	1.986560	2.190624	9.413480	0.153824	-0.078413	0.265965	-0.661447	0.395381	-1.110722	-0.463678	0.030081	0.118500	0.877528
18160	2.171066	2.167263	9.366359	0.155322	-0.091169	0.207501	-0.664267	0.396528	-1.108615	-0.467230	0.030777	0.121944	0.875145
18161	2.104836	1.835905	9.323496	0.094695	-0.102018	0.049904	-0.666143	0.395696	-1.107397	-0.467979	0.031888	0.124684	0.874318
18162	1.936784	1.820761	9.732497	-0.004396	-0.043709	-0.004819	-0.666947	0.395714	-1.107387	-0.467846	0.032724	0.125019	0.874311
18163	1.902862	2.036183	9.561325	-0.058011	-0.034287	-0.152565	-0.668015	0.393363	-1.102424	-0.465122	0.033580	0.124588	0.875792
18164	1.555618	2.090585	9.689878	-0.071659	0.065430	-0.163392	-0.666135	0.392786	-1.103823	-0.462434	0.032736	0.122832	0.877494
18165	1.509969	2.065477	9.657372	-0.040966	0.088890	-0.095060	-0.665328	0.392259	-1.106295	-0.461024	0.031396	0.121512	0.878468
18166	1.719110	2.450360	9.246842	0.081486	0.063524	-0.033888	-0.662648	0.393400	-1.109414	-0.460698	0.029488	0.122379	0.878585
18167	1.712776	2.265737	9.144530	0.123911	0.033151	0.058006	-0.662642	0.391444	-1.110428	-0.461935	0.027975	0.124407	0.877699
18168	1.714715	2.168669	9.145322	0.100735	0.010033	-0.021778	-0.661560	0.388152	-1.109732	-0.461697	0.026856	0.126095	0.877619
18169	1.743734	2.297861	9.174125	0.041280	0.011158	-0.087392	-0.662760	0.385916	-1.109654	-0.460277	0.026127	0.126974	0.878260
18170	1.550642	2.192436	9.525265	-0.003171	0.025463	-0.105967	-0.663160	0.385093	-1.110355	-0.458546	0.025482	0.126740	0.879217
18171	1.467662	2.084105	9.424839	0.069478	0.047900	-0.125904	-0.660598	0.380515	-1.110533	-0.456551	0.023740	0.127794	0.880151
18172	1.020372	2.124522	9.249523	0.020792	0.087972	-0.182281	-0.661257	0.376888	-1.112001	-0.453644	0.021577	0.127442	0.881760
18173	0.825700	2.043307	9.253791	0.044790	0.089804	-0.068986	-0.658704	0.375662	-1.116553	-0.452737	0.019430	0.127629	0.882248
18174	0.942959	1.802709	9.562516	0.043279	0.023794	-0.024348	-0.656548	0.372499	-1.116409	-0.452456	0.018598	0.128187	0.882330
18175	1.347938	2.203360	9.870419	-0.029182	-0.028182	0.184506	-0.658298	0.374369	-1.116056	-0.455688	0.019833	0.128011	0.880663
18176	1.870430	1.771023	9.894528	0.044058	-0.042011	0.338380	-0.660328	0.380445	-1.113935	-0.461594	0.021082	0.129032	0.877404
18177	1.921600	1.737870	9.005672	0.138903	-0.061812	0.020293	-0.661671	0.380862	-1.112275	-0.461913	0.020969	0.132176	0.876770
18178	1.812874	2.255433	9.311372	-0.042945	-0.043973	-0.043821	-0.663272	0.378215	-1.112342	-0.461078	0.022063	0.131848	0.877232
18179	1.990091	2.020761	9.458200	-0.078788	-0.051197	-0.051085	-0.664622	0.381212	-1.112230	-0.460078	0.023604	0.131116	0.877827
18180	1.953205	1.927845	9.469805	0.017527	0.019400	-0.140496	-0.665021	0.379796	-1.111727	-0.457741	0.022775	0.131312	0.879040
18181	1.645686	2.019357	9.365796	0.002796	-0.020014	-0.134540	-0.665942	0.373835	-1.109735	-0.455392	0.022811	0.131758	0.880192
18182	1.707808	2.064181	9.367364	-0.053791	-0.035270	-0.040234	-0.666477	0.373273	-1.109340	-0.454632	0.023858	0.131151	0.880648
18183	1.748181	1.992091	9.417292	-0.041579	-0.037292	-0.026070	-0.668361	0.375115	-1.107628	-0.454124	0.024896	0.130919	0.880915
18184	1.722306	1.850835	9.540332	-0.029201	-0.023227	-0.015324	-0.667824	0.375099	-1.107499	-0.453847	0.025572	0.130624	0.881083
18185	1.809343	1.849979	9.468385	-0.010072	-0.023791	-0.057721	-0.667155	0.375363	-1.107363	-0.452834	0.026014	0.130827	0.881561
18186	1.606044	1.836580	9.471876	-0.053358	-0.024256	-0.054278	-0.669837	0.375425	-1.107329	-0.451854	0.026825	0.130135	0.882141
18187	1.468245	1.953040	9.548615	-0.043514	-0.025054	-0.018865	-0.670774	0.374869	-1.106793	-0.451505	0.027688	0.129720	0.882354
18188	1.557000	1.881825	9.575949	0.002128	-0.008912	0.027336	-0.669710	0.377798	-1.106167	-0.452033	0.027940	0.129823	0.882061
18189	1.531552	1.934765	9.526624	-0.022805	-0.013306	0.016625	-0.670245	0.377104	-1.106184	-0.452352	0.028495	0.129631	0.881908
18190	1.273129	2.007756	9.503699	-0.035112	0.017046	0.078721	-0.672431	0.390588	-1.106402	-0.453829	0.028759	0.128812	0.881260
18191	1.470519	1.855989	9.655335	-0.020830	0.024162	0.084075	-0.672706	0.393156	-1.107131	-0.455433	0.028793	0.128256	0.880512
18192	1.512624	1.910145	9.516600	-0.046845	0.021307	0.046836	-0.672317	0.397551	-1.108080	-0.456337	0.029009	0.127209	0.880189
18193	1.794144	1.735589	9.305090	-0.022181	0.036842	0.002759	-0.671644	0.396823	-1.107840	-0.456541	0.028627	0.126549	0.880191
18194	1.494329	2.104024	9.553091	-0.075380	0.050538	0.041624	-0.669510	0.400741	-1.108282	-0.457406	0.028575	0.124736	0.880002
18195	1.702518	1.865037	9.503510	-0.002094	0.009073	0.053931	-0.668978	0.402477	-1.110541	-0.458450	0.028622	0.124652	0.879469
18196	1.736314	1.868076	9.480451	0.020310	0.015318	0.024859	-0.668575	0.402032	-1.110017	-0.458991	0.028272	0.124855	0.879170
18197	1.762049	1.803005	9.544320	0.082335	-0.006514	-0.077644	-0.668169	0.400723	-1.108841	-0.457730	0.027498	0.126471	0.879621
18198	1.516072	1.973320	9.472898	0.106633	-0.021432	-0.113861	-0.669371	0.398858	-1.106442	-0.455809	0.026651	0.128605	0.880334
18199	1.549108	2.027333	9.531279	0.127900	-0.019778	-0.101418	-0.671105	0.395486	-1.105580	-0.454113	0.025627	0.131152	0.880865
18200	1.285444	2.119649	9.505640	0.131587	-0.024006	-0.037725	-0.669169	0.376050	-1.104464	-0.453502	0.024800	0.133706	0.880820
18201	1.166842	2.447629	9.323798	-0.009386	-0.052187	0.046541	-0.669962	0.372095	-1.103767	-0.454249	0.025956	0.134047	0.880349
18202	2.411068	1.737203	10.508368	0.455666	-0.016918	-0.245562	-0.672485	0.363680	-1.104146	-0.450179	0.021494	0.142344	0.881258
18203	0.993249	2.313329	8.761005	0.378623	-0.028223	-0.323345	-0.671762	0.345773	-1.100657	-0.444614	0.017695	0.149446	0.882990
18204	1.298859	2.566504	8.903279	-0.197182	-0.068510	0.067042	-0.672420	0.341682	-1.100373	-0.445584	0.020903	0.146549	0.882916
18205	2.012873	2.164451	9.905560	0.046541	-0.031230	-0.024064	-0.673226	0.341613	-1.096563	-0.445161	0.021005	0.147698	0.882936
18206	1.560478	2.362501	9.110240	0.075441	-0.029332	-0.092809	-0.676144	0.330613	-1.094710	-0.443515	0.020624	0.149330	0.883499
18207	1.569696	2.428241	9.374823	-0.049879	-0.037486	0.014592	-0.679091	0.329691	-1.094705	-0.443713	0.021804	0.148812	0.883458
18208	1.706967	2.360339	9.437321	0.051600	-0.029790	-0.009823	-0.682053	0.333570	-1.094410	-0.443529	0.021889	0.149992	0.883349
18209	1.561095	2.367392	9.336502	0.028164	-0.040667	-0.009932	-0.683657	0.331598	-1.093096	-0.443318	0.022359	0.150885	0.883291
18210	1.675194	2.481133	9.348774	0.029143	-0.037859	0.021002	-0.683658	0.331742	-1.093227	-0.443651	0.022877	0.151727	0.882966
18211	1.675445	2.461712	9.305598	0.023771	-0.037884	0.020102	-0.686323	0.326112	-1.091612	-0.443975	0.023424	0.152504	0.882655
18212	1.748668	2.433908	9.293612	0.005777	-0.037141	0.020036	-0.687133	0.327848	-1.092498	-0.444266	0.024138	0.152926	0.882417
18213	2.012597	2.462985	9.402596	0.004107	-0.023827	-0.050672	-0.687006	0.329860	-1.087951	-0.443374	0.024403	0.153269	0.882798
18214	1.866296	2.353494	9.196724	-0.108723	-0.055949	0.058436	-0.688891	0.332465	-1.088660	-0.444240	0.026580	0.151817	0.882551
18215	1.925764	2.344901	9.554884	0.027112	-0.045351	-0.107298	-0.690226	0.330179	-1.086273	-0.442297	0.026859	0.152788	0.883350
18216	1.657862	2.366714	9.276888	0.029766	-0.051564	-0.071902	-0.691833	0.329381	-1.086823	-0.440964	0.027329	0.153808	0.883825
18217	1.675272	2.277246	9.619925	0.031167	-0.051893	-0.057763	-0.692907	0.329355	-1.084638	-0.439876	0.027833	0.154865	0.884167
18218	1.591813	2.290269	9.366913	0.085699	-0.022535	-0.004335	-0.694499	0.323952	-1.087783	-0.439844	0.027509	0.156581	0.883891
18219	1.668962	2.199428	9.432554	-0.030737	-0.008612	0.112072	-0.694240	0.326884	-1.086468	-0.441857	0.028315	0.156045	0.882956
18220	1.774979	2.332428	9.309628	0.121469	-0.011703	0.073604	-0.695579	0.326503	-1.087008	-0.443230	0.027727	0.158250	0.881893
18221	1.830075	2.459645	9.141852	-0.022246	-0.017861	0.129682	-0.695042	0.325704	-1.083508	-0.445523	0.028682	0.157934	0.880763
18222	1.961923	2.454784	9.420360	0.064732	-0.007701	0.108767	-0.695050	0.328388	-1.083422	-0.447474	0.028637	0.159078	0.879569
18223	2.038477	2.473145	9.220363	0.076462	0.009128	0.043476	-0.696124	0.328842	-1.083666	-0.448388	0.027971	0.160309	0.878901
18224	1.963364	2.462065	9.155554	0.023659	-0.016730	0.028134	-0.696527	0.329134	-1.083652	-0.448886	0.028192	0.160859	0.878539
18225	2.044142	2.448984	9.326637	-0.011857	-0.026351	-0.025989	-0.697595	0.327426	-1.082065	-0.448416	0.028727	0.160897	0.878755
18226	1.825027	2.488697	9.261840	0.016813	-0.023649	-0.054124	-0.698263	0.326594	-1.082084	-0.447449	0.028866	0.161435	0.879145
18227	1.777197	2.458699	9.275042	-0.029053	-0.029269	-0.022465	-0.699334	0.325758	-1.081555	-0.447020	0.029611	0.161187	0.879383
18228	1.902773	2.490115	9.331617	-0.027266	-0.040757	-0.024332	-0.698398	0.326415	-1.080322	-0.446504	0.030540	0.161085	0.879632
18229	1.882779	2.504307	9.229794	-0.033369	-0.041468	0.002173	-0.700276	0.326715	-1.079203	-0.446466	0.031616	0.160853	0.879656
18230	1.932368	2.461519	9.313484	-0.035799	-0.023471	0.028792	-0.701084	0.327704	-1.078347	-0.446902	0.032493	0.160413	0.879483
18231	1.907890	2.465925	9.264555	-0.004993	-0.030109	0.020012	-0.702560	0.327904	-1.079410	-0.447232	0.033172	0.160565	0.879263
18232	1.824164	2.537237	9.295149	0.001993	-0.034674	0.027092	-0.701627	0.329832	-1.078136	-0.447653	0.033898	0.160891	0.878961
18233	1.921610	2.514731	9.312752	0.007030	-0.010171	0.044925	-0.703376	0.331711	-1.078191	-0.448491	0.034190	0.161057	0.878492
18234	2.024031	2.472886	9.248808	0.018889	-0.026796	0.002401	-0.703645	0.331674	-1.076287	-0.448491	0.034551	0.161625	0.878373
18235	1.973809	2.549650	9.179285	0.022030	0.016231	0.061045	-0.703641	0.330424	-1.077278	-0.449707	0.034297	0.161811	0.877727
18236	2.003730	2.516213	9.233415	0.019033	0.004376	0.036199	-0.703916	0.332860	-1.078419	-0.450389	0.034221	0.162078	0.877331
18237	2.078238	2.430174	9.260423	0.002614	0.008411	0.011405	-0.704988	0.332595	-1.078143	-0.450695	0.034120	0.162028	0.877187
18238	2.060233	2.357018	9.236350	0.009172	0.012238	0.002617	-0.703784	0.333547	-1.077719	-0.450808	0.033885	0.162074	0.877129
18239	2.020968	2.404873	9.384032	-0.003687	-0.010281	-0.025855	-0.705126	0.333697	-1.076748	-0.450396	0.034053	0.162102	0.877329
18240	2.038719	2.448865	9.143522	0.006765	-0.006993	-0.011656	-0.703111	0.332826	-1.077750	-0.450219	0.034126	0.162290	0.877383
18241	2.004752	2.360877	9.342944	-0.021436	-0.019060	-0.036569	-0.704578	0.330034	-1.077823	-0.449579	0.034576	0.162089	0.877730
18242	1.970876	2.462209	9.232814	-0.028726	-0.019213	-0.033051	-0.705654	0.330906	-1.077783	-0.448929	0.035119	0.161777	0.878099
18243	2.044024	2.446153	9.266644	-0.039545	-0.006874	-0.029405	-0.706356	0.331691	-1.077542	-0.448441	0.035540	0.161143	0.878448
18244	2.045915	2.351511	9.267416	-0.045968	-0.013297	-0.059521	-0.706624	0.331547	-1.077136	-0.447346	0.036047	0.160494	0.879104
18245	2.042739	2.390296	9.274248	-0.039426	-0.011245	-0.068330	-0.707028	0.332096	-1.076027	-0.446159	0.036422	0.159925	0.879795
18246	2.033848	2.356152	9.312749	-0.047873	-0.015178	-0.056002	-0.706490	0.331685	-1.077133	-0.445143	0.036984	0.159257	0.880408
18247	2.002341	2.350722	9.278121	-0.049377	-0.002529	-0.064758	-0.707296	0.332121	-1.076838	-0.444037	0.037307	0.158428	0.881102
18248	1.881580	2.339221	9.341735	-0.060902	-0.001576	-0.038321	-0.707001	0.333228	-1.079051	-0.443348	0.037804	0.157395	0.881612
18249	1.945216	2.306389	9.331899	-0.043257	-0.007065	-0.025936	-0.706735	0.333781	-1.078764	-0.442916	0.038270	0.156676	0.881938
18250	1.897190	2.281240	9.313765	-0.029817	0.000068	-0.022300	-0.706999	0.332393	-1.079621	-0.442495	0.038521	0.156162	0.882229
18251	2.012501	2.346459	9.403471	-0.026132	0.020615	0.011408	-0.705933	0.334441	-1.077530	-0.442821	0.038461	0.155466	0.882191
18252	2.061007	2.332766	9.328032	0.016848	0.013689	0.018563	-0.706474	0.336299	-1.077871	-0.443179	0.038189	0.155622	0.881995
18253	2.299730	2.263869	9.273459	-0.004563	-0.011987	-0.025840	-0.706636	0.335650	-1.077275	-0.442764	0.038408	0.155629	0.882193
18254	2.228278	2.315975	9.232358	-0.032982	-0.011049	-0.073649	-0.707978	0.335963	-1.077250	-0.441411	0.038721	0.155197	0.882933
18255	2.174044	2.261598	9.365909	-0.024629	-0.015221	-0.117843	-0.707168	0.333942	-1.076237	-0.439345	0.038902	0.154953	0.883998
18256	1.978809	2.326026	9.344988	0.021693	-0.016172	-0.099981	-0.708770	0.331448	-1.076843	-0.437626	0.038730	0.155556	0.884752
18257	2.078014	2.420051	9.121043	0.003675	-0.022544	-0.100099	-0.708496	0.329740	-1.076629	-0.435869	0.038846	0.155866	0.885559
18258	2.055654	2.356548	9.313415	-0.020025	-0.024780	-0.089576	-0.707956	0.328140	-1.075193	-0.434322	0.039214	0.155798	0.886315
18259	1.840687	2.231290	9.519600	0.033769	-0.036917	-0.084133	-0.708622	0.326729	-1.074687	-0.432824	0.039371	0.156746	0.886873
18260	1.672173	2.383575	9.306257	0.045256	-0.035219	-0.041614	-0.709823	0.324468	-1.073523	-0.432148	0.039506	0.157887	0.886994
18261	1.530685	2.434418	9.335233	0.006771	-0.006863	0.056608	-0.709277	0.321329	-1.072815	-0.433217	0.039781	0.157971	0.886446
18262	1.721159	2.374765	9.413746	0.060343	0.029617	0.146260	-0.710088	0.323658	-1.074905	-0.435820	0.039275	0.158657	0.885069
18263	1.914241	2.395249	9.289525	0.067252	0.053316	0.161422	-0.708351	0.325364	-1.070929	-0.438976	0.038277	0.159195	0.883454
18264	1.951755	2.451759	9.246920	0.039671	0.054318	0.183435	-0.709428	0.326821	-1.071685	-0.442180	0.037653	0.159263	0.881870
18265	2.180854	2.504466	9.219851	0.030016	0.042923	0.138192	-0.707829	0.330504	-1.073623	-0.444854	0.037093	0.159258	0.880549
18266	2.316537	2.385549	9.224913	0.013407	0.031680	0.084114	-0.708101	0.332309	-1.078046	-0.446355	0.036757	0.159142	0.879824
18267	2.243961	2.393952	9.318912	0.044437	0.005677	-0.004350	-0.706763	0.333408	-1.078026	-0.446409	0.036286	0.159837	0.879690
18268	2.150877	2.426238	9.209892	0.039137	-0.025330	-0.046979	-0.706489	0.331565	-1.078088	-0.445617	0.036274	0.160785	0.879919
18269	2.088325	2.410542	9.256236	0.025881	-0.028759	-0.056754	-0.707159	0.330806	-1.075116	-0.444624	0.036413	0.161503	0.880284
18270	2.027001	2.346325	9.384830	0.057572	-0.032686	-0.031029	-0.708088	0.327596	-1.076024	-0.444048	0.036428	0.162827	0.880330
18271	2.077301	2.463740	9.171244	0.046882	-0.030079	-0.068188	-0.708888	0.325747	-1.074715	-0.442864	0.036367	0.163932	0.880724
18272	1.983619	2.539720	9.148538	0.020069	-0.012327	-0.004486	-0.709150	0.323793	-1.075591	-0.442790	0.036444	0.164395	0.880672
18273	2.121525	2.454846	9.305066	0.035116	0.017687	0.009868	-0.709282	0.322918	-1.074259	-0.443129	0.035904	0.164813	0.880446
18274	2.039115	2.429057	9.139039	0.013876	0.031096	-0.000699	-0.710219	0.322355	-1.073451	-0.443098	0.035313	0.164773	0.880492
18275	1.912620	2.480187	9.312907	0.009771	0.026176	0.016960	-0.709947	0.321244	-1.074577	-0.443571	0.034869	0.164660	0.880293
18276	2.024841	2.443383	9.314221	0.035094	0.022971	0.011691	-0.707806	0.323198	-1.075626	-0.443881	0.034249	0.165063	0.880086
18277	1.964376	2.549093	9.253795	0.041496	0.002806	0.038115	-0.709146	0.322638	-1.074541	-0.444670	0.034003	0.165698	0.879578
18278	2.081432	2.522092	9.312957	0.043480	0.003007	0.031024	-0.707941	0.323351	-1.076027	-0.445225	0.033730	0.166410	0.879173
18279	2.104225	2.566183	9.135188	0.031357	0.012186	0.015128	-0.707674	0.323757	-1.075473	-0.445634	0.033337	0.166803	0.878906
18280	2.168410	2.526092	9.253008	0.006418	-0.001933	0.002567	-0.709008	0.321244	-1.075539	-0.445589	0.033397	0.166924	0.878903
18281	2.042776	2.511677	9.285370	0.018606	-0.002327	-0.049530	-0.707936	0.321785	-1.075534	-0.444805	0.033162	0.167265	0.879245
18282	1.924368	2.601768	9.196803	0.028723	-0.008197	-0.024757	-0.707664	0.320513	-1.075850	-0.444443	0.033011	0.167859	0.879320
18283	1.886076	2.598660	9.330457	0.014102	-0.019140	-0.018679	-0.707931	0.320133	-1.077490	-0.444141	0.033207	0.168246	0.879392
18284	1.867000	2.576461	9.289116	0.024236	-0.010824	0.007934	-0.708730	0.318468	-1.078078	-0.444278	0.033264	0.168761	0.879221
18285	1.962359	2.641299	9.197671	0.056319	-0.012613	0.019495	-0.708997	0.318063	-1.078631	-0.444696	0.033092	0.169803	0.878816
18286	1.977789	2.714404	9.173520	0.022554	0.005214	0.006236	-0.708455	0.315536	-1.073827	-0.444796	0.032888	0.170144	0.878707
18287	2.048069	2.594300	9.181397	0.034818	0.003236	0.018628	-0.709532	0.316986	-1.074311	-0.445237	0.032623	0.170672	0.878391
18288	2.030200	2.642530	9.199743	0.007196	0.003209	-0.025661	-0.708189	0.316419	-1.075568	-0.444845	0.032466	0.170785	0.878574
18289	1.976993	2.636709	9.198154	0.001565	0.003828	-0.016822	-0.708727	0.317119	-1.074724	-0.444643	0.032364	0.170746	0.878687
18290	1.952684	2.645982	9.233447	-0.000033	-0.003079	-0.025708	-0.707922	0.316830	-1.075286	-0.444221	0.032382	0.170787	0.878892
18291	1.866571	2.598301	9.291345	0.022537	-0.019597	0.002567	-0.709516	0.311762	-1.074616	-0.444292	0.032565	0.171306	0.878748
18292	2.097653	2.663175	9.201657	-0.039577	-0.012203	-0.029458	-0.710593	0.312914	-1.074431	-0.443668	0.033097	0.170733	0.879155
18293	2.043743	2.686468	9.161311	-0.016176	-0.012012	-0.029372	-0.709124	0.314946	-1.072072	-0.443178	0.033383	0.170530	0.879431
18294	2.020788	2.637510	9.257266	-0.025211	-0.019199	-0.029441	-0.709122	0.314095	-1.071964	-0.442647	0.033889	0.170275	0.879728
18295	2.006832	2.608126	9.257059	0.001935	-0.007329	-0.032812	-0.709124	0.314642	-1.071131	-0.442125	0.033919	0.170350	0.879975
18296	1.949841	2.660492	9.192327	0.008913	-0.015451	-0.025758	-0.709927	0.314754	-1.075194	-0.441713	0.034067	0.170660	0.880116
18297	2.011944	2.588794	9.218846	-0.006566	-0.014805	0.014854	-0.711137	0.315617	-1.074609	-0.441998	0.034462	0.170617	0.879966
18298	2.080055	2.580322	9.245072	0.016032	-0.001289	-0.020367	-0.710330	0.314550	-1.072071	-0.441669	0.034328	0.170922	0.880077
