# Supplementary material for: Identification of Haptic Based Guiding Using Hard Reins
Source: PLoS One. 2015 Jul 22;10(7):e0132020. doi: 10.1371/journal.pone.0132020 (PMC4511788; doi:10.1371/journal.pone.0132020)
Supplement: S9 File — (ZIP) [file pone.0132020.s009.zip › Exp2_MotionData2/Subject10/path2/T4/fc4.txt]

// Start Time: 0
// Sample rate: 25.0Hz
// Scenario: 4.9
// Firmware Version: 2.6.1
Counter	Acc_X	Acc_Y	Acc_Z	Gyr_X	Gyr_Y	Gyr_Z	Mag_X	Mag_Y	Mag_Z	Quat_w	Quat_x	Quat_y	Quat_z
20919	9.365680	0.975144	2.632352	-0.537993	0.038658	-0.005201	-0.584658	-0.338437	-0.361952	0.722431	0.272966	-0.534908	0.342718
20920	9.384715	0.997062	2.677995	-0.547200	0.024352	-0.012293	-0.584932	-0.340559	-0.362255	0.726052	0.267182	-0.537616	0.335307
20921	9.322115	0.973092	2.646932	-0.534443	0.026037	-0.006861	-0.584652	-0.339708	-0.362954	0.729870	0.261832	-0.539725	0.327768
20922	9.384735	0.967955	2.661405	-0.552634	0.024353	-0.009706	-0.583232	-0.339847	-0.364521	0.733347	0.255878	-0.542362	0.320268
20923	9.384677	1.001942	2.685190	-0.541653	0.040543	-0.012328	-0.582387	-0.338432	-0.365219	0.737237	0.250331	-0.544163	0.312575
20924	9.369944	0.985268	2.709561	-0.572570	0.036199	-0.014438	-0.582097	-0.339557	-0.367352	0.740811	0.243997	-0.546601	0.304783
20925	9.340711	0.963852	2.734004	-0.557168	0.033481	-0.021328	-0.582947	-0.339698	-0.367064	0.744586	0.238303	-0.548436	0.296682
20926	9.359718	0.963975	2.772641	-0.556231	0.031547	-0.007149	-0.581810	-0.340407	-0.367363	0.747819	0.232099	-0.550748	0.289090
20927	9.364190	0.959385	2.816183	-0.558020	0.042455	-0.016970	-0.580388	-0.341115	-0.368512	0.751501	0.226235	-0.552350	0.281022
20928	9.344913	1.046754	2.853898	-0.541435	0.074658	-0.000160	-0.579964	-0.340686	-0.369923	0.754941	0.219876	-0.553834	0.273836
20929	9.258541	1.017880	2.772193	-0.567957	0.047877	-0.012718	-0.579798	-0.341445	-0.371118	0.758529	0.213729	-0.555305	0.265686
20930	9.296885	1.005736	2.801275	-0.541602	0.047706	-0.007096	-0.578666	-0.340881	-0.371262	0.761547	0.207540	-0.557042	0.258220
20931	9.297066	0.978923	2.765327	-0.554458	0.024357	-0.008874	-0.579377	-0.340456	-0.370828	0.764623	0.201628	-0.558693	0.250121
20932	9.334717	0.967342	2.883814	-0.561660	0.035155	-0.003716	-0.578661	-0.341868	-0.372403	0.767401	0.195112	-0.560608	0.242377
20933	9.344194	0.940758	2.893764	-0.547094	0.033171	0.008850	-0.577674	-0.340453	-0.372961	0.770288	0.189022	-0.562034	0.234616
20934	9.296233	1.091115	2.925981	-0.561593	0.040399	0.013951	-0.576819	-0.341014	-0.374952	0.772872	0.182238	-0.563806	0.227114
20935	9.247921	1.067124	2.921463	-0.547110	0.038616	0.001744	-0.576695	-0.341529	-0.374337	0.775686	0.176166	-0.565000	0.219210
20936	9.276454	1.043048	2.965190	-0.559867	0.024117	0.017608	-0.575853	-0.339692	-0.373759	0.777897	0.169393	-0.566898	0.211682
20937	9.310172	0.965316	2.937014	-0.550777	0.018605	0.024823	-0.577832	-0.340960	-0.374322	0.780229	0.163054	-0.568375	0.203977
20938	9.242276	0.946606	2.968728	-0.539823	0.016564	0.044408	-0.576420	-0.339690	-0.374178	0.782014	0.156282	-0.570271	0.197029
20939	9.276383	0.955831	2.932332	-0.552682	-0.008621	0.047076	-0.578272	-0.337707	-0.373295	0.783789	0.149734	-0.572133	0.189522
20940	9.300367	0.975196	2.961082	-0.558120	-0.008649	0.053211	-0.578692	-0.338837	-0.373587	0.785148	0.142638	-0.574397	0.182387
20941	9.290566	0.917194	2.952076	-0.538204	-0.019527	0.049963	-0.581539	-0.336282	-0.373679	0.786581	0.136296	-0.576266	0.175018
20942	9.257228	0.917041	2.894127	-0.549181	-0.033892	0.049919	-0.582111	-0.335438	-0.371829	0.787475	0.129435	-0.578760	0.167830
20943	9.339383	0.882506	2.865404	-0.575616	-0.048140	0.046173	-0.583114	-0.333315	-0.370951	0.788519	0.122621	-0.581075	0.159852
20944	9.373158	0.819274	2.837067	-0.554621	-0.037490	0.053430	-0.583972	-0.331616	-0.370644	0.789206	0.115615	-0.583521	0.152613
20945	9.315383	0.829215	2.822534	-0.545517	-0.037588	0.058835	-0.586807	-0.331898	-0.369071	0.790089	0.109071	-0.585481	0.145174
20946	9.335052	0.833734	2.776562	-0.516501	-0.048533	0.061008	-0.587793	-0.329690	-0.366692	0.790381	0.102583	-0.587883	0.138449
20947	9.503862	0.772174	2.764941	-0.554745	-0.062716	0.057137	-0.590357	-0.326993	-0.367209	0.790830	0.095968	-0.590146	0.130786
20948	9.455330	0.615114	2.723262	-0.540001	-0.033965	0.057104	-0.592212	-0.325018	-0.363641	0.791197	0.089094	-0.592251	0.123725
20949	9.349465	0.722182	2.731874	-0.538157	-0.036846	0.074828	-0.593781	-0.323036	-0.362760	0.791712	0.082446	-0.593976	0.116560
20950	9.291632	0.766110	2.741127	-0.543665	-0.030269	0.047293	-0.595630	-0.321901	-0.362169	0.791993	0.075602	-0.595893	0.109285
20951	9.292061	0.819096	2.711538	-0.535775	-0.069843	0.036136	-0.596481	-0.322186	-0.360893	0.792040	0.069516	-0.597952	0.101455
20952	9.369695	0.697069	2.601637	-0.540353	-0.069620	0.014855	-0.597625	-0.319920	-0.360437	0.791752	0.063177	-0.600309	0.093625
20953	9.437750	0.570194	2.479720	-0.563780	-0.050676	0.025084	-0.599194	-0.318366	-0.358288	0.791916	0.056732	-0.601978	0.085283
20954	9.577600	0.617906	2.520081	-0.552524	-0.007770	0.058601	-0.599200	-0.317237	-0.357146	0.792142	0.049548	-0.603294	0.078056
20955	9.475270	0.701752	2.683604	-0.545986	0.040146	0.035365	-0.600050	-0.317234	-0.357563	0.793189	0.043108	-0.603382	0.070164
20956	9.315621	0.688499	2.722630	-0.557925	0.035967	0.003368	-0.600049	-0.317230	-0.358694	0.793863	0.036423	-0.603828	0.062028
20957	9.412186	0.624841	2.689380	-0.543406	0.025900	0.014228	-0.600345	-0.314398	-0.358662	0.794599	0.030297	-0.603986	0.053802
20958	9.435664	0.620374	2.771559	-0.542431	0.038501	0.015047	-0.600061	-0.314109	-0.360498	0.795113	0.023705	-0.604247	0.046029
20959	9.449574	0.618323	2.844059	-0.545001	0.069202	0.008635	-0.598505	-0.312831	-0.362757	0.796215	0.017579	-0.603581	0.037704
20960	9.318748	0.578334	2.888177	-0.556073	0.057813	-0.023305	-0.598939	-0.310128	-0.366399	0.796829	0.011205	-0.603396	0.029161
20961	8.288067	1.083327	2.212134	-0.559873	0.213224	-0.376504	-0.595523	-0.312679	-0.368007	0.799679	0.009420	-0.600179	0.014529
20962	9.799725	0.744449	2.880846	-0.552493	0.045969	-0.003609	-0.595528	-0.310970	-0.371238	0.799991	0.002839	-0.599972	0.006362
20963	9.249384	0.743116	2.886431	-0.547161	0.027939	-0.012395	-0.594537	-0.310258	-0.373217	0.800284	-0.003060	-0.599609	-0.002333
20964	9.325949	0.626807	2.916624	-0.552946	0.012427	-0.086677	-0.593262	-0.309980	-0.372517	0.800015	-0.008654	-0.599801	-0.011832
20965	9.304673	0.684763	2.887008	-0.535779	-0.003904	-0.082833	-0.593117	-0.310542	-0.373937	0.799741	-0.013530	-0.599807	-0.021513
20966	9.347992	0.582772	2.854257	-0.552916	-0.021502	-0.021004	-0.593680	-0.311101	-0.375634	0.798909	-0.019924	-0.600376	-0.029947
20967	9.362843	0.521774	2.777590	-0.552837	-0.017075	-0.012185	-0.593967	-0.310823	-0.373934	0.798325	-0.025930	-0.600424	-0.038687
20968	9.320541	0.712637	2.722354	-0.554577	-0.026490	0.033872	-0.592399	-0.312381	-0.374810	0.797299	-0.033014	-0.600904	-0.046251
20969	9.298370	0.693744	2.770924	-0.545552	-0.020892	0.007395	-0.592546	-0.311536	-0.373387	0.796512	-0.039133	-0.600881	-0.054580
20970	9.314779	0.664942	2.819554	-0.534771	-0.044451	0.016510	-0.594254	-0.310263	-0.371947	0.795105	-0.045710	-0.601544	-0.062156
20971	9.407606	0.551942	2.622538	-0.536592	-0.047952	0.007677	-0.595667	-0.311535	-0.371385	0.793834	-0.051714	-0.601835	-0.070336
20972	9.436826	0.658219	2.640644	-0.540003	-0.024776	0.037592	-0.597091	-0.310402	-0.370514	0.792529	-0.058593	-0.602027	-0.077644
20973	9.392744	0.649314	2.718131	-0.545422	-0.015708	0.033035	-0.597660	-0.310266	-0.368671	0.791508	-0.064985	-0.601643	-0.085546
20974	9.412203	0.649070	2.698775	-0.549892	-0.004880	0.033806	-0.597386	-0.308286	-0.368228	0.790263	-0.071933	-0.601376	-0.093039
20975	9.431266	0.673390	2.741976	-0.545075	0.056608	0.006951	-0.599081	-0.309267	-0.370062	0.789900	-0.077855	-0.599757	-0.101432
20976	9.295440	0.548723	2.767714	-0.545241	0.011296	0.033721	-0.598524	-0.307147	-0.369196	0.788699	-0.084692	-0.599108	-0.108864
20977	9.338977	0.553222	2.757939	-0.549829	0.037098	-0.026636	-0.598951	-0.306720	-0.369754	0.787851	-0.090306	-0.597713	-0.117790
20978	9.271692	0.502499	2.695766	-0.545556	-0.003362	-0.038740	-0.596965	-0.306864	-0.370195	0.786146	-0.096305	-0.597281	-0.126312
20979	9.420852	0.523764	2.767824	-0.552881	-0.037107	0.011836	-0.596393	-0.307712	-0.371056	0.784331	-0.102591	-0.596833	-0.134499
20980	9.489351	0.655925	2.713095	-0.567263	-0.011827	0.015084	-0.597102	-0.307855	-0.370345	0.782447	-0.109572	-0.596235	-0.142389
20981	9.266745	0.475961	2.698485	-0.527449	0.007715	-0.077525	-0.596958	-0.308279	-0.370634	0.780796	-0.114250	-0.595216	-0.151732
20982	9.492987	0.659287	2.867708	-0.545820	-0.036680	-0.037597	-0.597240	-0.308702	-0.370777	0.778347	-0.120324	-0.595035	-0.160098
20983	9.218284	0.515208	2.741609	-0.540480	-0.056441	-0.050751	-0.595115	-0.307996	-0.371775	0.775811	-0.125699	-0.594776	-0.168993
20984	9.267012	0.393318	2.624496	-0.555023	-0.102043	0.018361	-0.597110	-0.306447	-0.367929	0.772579	-0.132775	-0.595295	-0.176399
20985	9.480835	0.609000	2.544475	-0.560585	-0.075191	-0.054335	-0.597811	-0.308573	-0.366674	0.769566	-0.138459	-0.595138	-0.185494
20986	9.586912	0.695700	2.601361	-0.560227	-0.040506	-0.003204	-0.599796	-0.308855	-0.365672	0.766806	-0.145108	-0.594592	-0.193420
20987	9.495049	0.677005	2.611359	-0.539059	-0.014796	0.030480	-0.599946	-0.307446	-0.363395	0.764722	-0.151212	-0.593213	-0.201082
20988	9.509240	0.669877	2.645250	-0.558052	0.004296	0.021295	-0.599802	-0.307440	-0.365233	0.762431	-0.157914	-0.591784	-0.208694
20989	9.334562	0.552917	2.704785	-0.541771	-0.061534	0.115607	-0.602369	-0.304323	-0.364191	0.759989	-0.165234	-0.590707	-0.214894
20990	9.088194	0.574017	2.738711	-0.530911	-0.032188	0.050042	-0.603932	-0.303181	-0.366004	0.757314	-0.171983	-0.589743	-0.221586
20991	9.324680	0.444071	2.681848	-0.542446	0.028581	0.014182	-0.603654	-0.301618	-0.367968	0.755349	-0.177687	-0.587506	-0.229592
20992	9.416934	0.367902	2.576249	-0.552767	-0.009779	-0.021074	-0.604227	-0.300058	-0.368371	0.752388	-0.183803	-0.586222	-0.237639
20993	9.586159	0.429642	2.570500	-0.536412	0.010261	-0.051041	-0.603940	-0.301339	-0.366408	0.749762	-0.188705	-0.584395	-0.246433
20994	9.460572	0.566260	2.646472	-0.552768	-0.004395	-0.017538	-0.602804	-0.301910	-0.365858	0.746723	-0.194799	-0.582875	-0.254391
20995	9.359200	0.620236	2.672587	-0.545512	-0.007184	-0.013028	-0.603075	-0.304453	-0.367154	0.743887	-0.200329	-0.580984	-0.262598
20996	9.377728	0.499535	2.714989	-0.560072	0.010395	-0.056667	-0.603073	-0.305022	-0.366454	0.740620	-0.205958	-0.579225	-0.271220
20997	9.469918	0.377356	2.595404	-0.543470	0.011565	0.005454	-0.601937	-0.305019	-0.368158	0.737957	-0.211537	-0.576847	-0.279138
20998	9.482416	0.401173	2.551625	-0.536374	-0.018222	0.008381	-0.602224	-0.304600	-0.366315	0.734655	-0.217688	-0.575242	-0.286339
20999	9.434590	0.493239	2.538579	-0.550841	-0.011952	0.019677	-0.603077	-0.304316	-0.366022	0.731617	-0.223637	-0.572983	-0.293962
21000	9.441952	0.510065	2.531132	-0.552890	-0.022302	-0.029820	-0.604073	-0.303753	-0.364313	0.727816	-0.229575	-0.571385	-0.301827
21001	9.481118	0.569981	2.489330	-0.558192	0.001134	-0.027354	-0.602644	-0.306594	-0.362376	0.724452	-0.234971	-0.568973	-0.310206
21002	9.471684	0.661986	2.505232	-0.538308	-0.000568	-0.048333	-0.602930	-0.306311	-0.362088	0.720692	-0.240307	-0.567101	-0.318201
21003	9.490466	0.667140	2.575227	-0.527297	0.011864	-0.034125	-0.602492	-0.309288	-0.361134	0.717398	-0.245063	-0.564631	-0.326307
21004	9.340752	0.692388	2.596895	-0.562746	0.017575	-0.051412	-0.601365	-0.307306	-0.362111	0.713546	-0.250549	-0.562225	-0.334635
21005	9.388225	0.532730	2.622778	-0.554774	-0.013002	-0.061758	-0.601631	-0.311411	-0.362011	0.709493	-0.255507	-0.559931	-0.343239
21006	9.514322	0.628426	2.592543	-0.545611	-0.016952	-0.026202	-0.600780	-0.311266	-0.363712	0.705352	-0.261208	-0.557866	-0.350763
21007	9.432691	0.691627	2.567782	-0.563721	-0.004209	-0.031807	-0.602193	-0.312397	-0.363006	0.701393	-0.266515	-0.555101	-0.359000
21008	9.379833	0.745100	2.562423	-0.534717	-0.002365	-0.051829	-0.600778	-0.311979	-0.362024	0.697135	-0.271621	-0.552915	-0.366757
21009	9.413643	0.720628	2.548152	-0.538350	-0.011491	-0.036773	-0.599499	-0.312547	-0.362322	0.693041	-0.276517	-0.550332	-0.374656
21010	9.456564	0.677142	2.594493	-0.536578	-0.010468	-0.050911	-0.601052	-0.314243	-0.362045	0.688539	-0.281664	-0.548116	-0.382293
21011	9.415704	0.667566	2.568073	-0.543827	-0.004050	-0.059890	-0.599920	-0.312963	-0.364867	0.684169	-0.286275	-0.545392	-0.390520
21012	9.437219	0.662748	2.592263	-0.550109	-0.000576	-0.042290	-0.598782	-0.314099	-0.364464	0.679616	-0.291565	-0.542757	-0.398154
21013	9.442232	0.696506	2.584630	-0.567401	0.007835	-0.066423	-0.598786	-0.312964	-0.365158	0.675026	-0.296280	-0.539593	-0.406691
21014	9.427488	0.687113	2.613753	-0.563757	-0.003214	-0.042433	-0.597503	-0.314525	-0.365043	0.670208	-0.301708	-0.536747	-0.414362
21015	9.422847	0.730630	2.610857	-0.554626	0.008505	-0.047701	-0.598495	-0.314809	-0.364050	0.665692	-0.306388	-0.533437	-0.422404
21016	9.440005	0.701218	2.562832	-0.552785	-0.000696	-0.027275	-0.599895	-0.318767	-0.364928	0.660945	-0.311745	-0.530424	-0.429670
21017	9.433171	0.807601	2.561654	-0.540132	-0.009788	-0.024404	-0.598477	-0.318770	-0.364939	0.656371	-0.316583	-0.527218	-0.437027
21018	9.394425	0.778858	2.564443	-0.549240	-0.006918	-0.038695	-0.596631	-0.319483	-0.364820	0.651337	-0.321759	-0.524268	-0.444268
21019	9.447551	0.790623	2.566658	-0.556371	0.010145	-0.028255	-0.597767	-0.319486	-0.363116	0.646688	-0.326534	-0.520565	-0.451864
21020	9.471901	0.807266	2.547107	-0.547326	0.001048	-0.022777	-0.597481	-0.320054	-0.362841	0.641750	-0.331713	-0.517303	-0.458825
21021	9.394628	0.856271	2.575662	-0.589045	0.010201	-0.018025	-0.594925	-0.320622	-0.363998	0.636825	-0.336950	-0.513114	-0.466511
21022	9.404302	0.831951	2.561421	-0.538192	-0.000982	-0.003207	-0.598329	-0.320761	-0.362277	0.631968	-0.342163	-0.509712	-0.473007
21023	9.419184	0.877595	2.531894	-0.545520	-0.002616	-0.017427	-0.596767	-0.321188	-0.362859	0.627062	-0.346910	-0.505979	-0.480033
21024	9.433360	0.797751	2.532766	-0.549968	0.006341	-0.009580	-0.597041	-0.323165	-0.364008	0.622006	-0.352064	-0.502302	-0.486675
21025	9.462583	0.836145	2.517799	-0.549163	-0.019038	0.007405	-0.596768	-0.320904	-0.362997	0.617010	-0.357208	-0.498461	-0.493192
21026	9.419008	0.817131	2.525319	-0.552825	-0.010692	-0.017470	-0.598187	-0.320905	-0.361856	0.611549	-0.362410	-0.494911	-0.499729
21027	9.433612	0.814516	2.508414	-0.540019	-0.008241	0.003899	-0.598759	-0.319772	-0.361415	0.606556	-0.367236	-0.490951	-0.506157
21028	9.409437	0.838942	2.525089	-0.556392	-0.009951	0.001946	-0.597909	-0.319489	-0.362125	0.601140	-0.372590	-0.487103	-0.512384
21029	9.447879	0.787932	2.523190	-0.547254	-0.004627	0.006445	-0.600747	-0.319059	-0.361675	0.596020	-0.377427	-0.482909	-0.518756
21030	9.491173	0.787780	2.542466	-0.552660	-0.001065	0.014330	-0.599191	-0.318355	-0.361679	0.590718	-0.382685	-0.478791	-0.524751
21031	9.476891	0.751345	2.499395	-0.546296	0.004422	0.001980	-0.599614	-0.318920	-0.361682	0.585511	-0.387310	-0.474439	-0.531107
21032	9.409320	0.763885	2.504178	-0.553567	0.000797	0.007213	-0.599620	-0.317363	-0.361666	0.580021	-0.392410	-0.470235	-0.537093
21033	9.452447	0.720232	2.523939	-0.561786	-0.002701	0.000063	-0.600326	-0.318211	-0.361528	0.574472	-0.397205	-0.465721	-0.543429
21034	9.469603	0.758702	2.508988	-0.547146	0.013419	0.003683	-0.599762	-0.317505	-0.361383	0.568988	-0.401975	-0.461363	-0.549375
21035	9.404701	0.739504	2.465792	-0.556338	-0.004532	0.000134	-0.600327	-0.317641	-0.362511	0.563333	-0.406659	-0.456834	-0.555507
21036	9.471997	0.763551	2.513764	-0.530777	0.018779	0.000304	-0.599196	-0.317080	-0.361949	0.557873	-0.411068	-0.452525	-0.561268
21037	9.462027	0.720232	2.533593	-0.538006	0.026050	-0.003372	-0.599763	-0.317077	-0.362227	0.552482	-0.415102	-0.447799	-0.567389
21038	9.442786	0.683934	2.507442	-0.532521	0.024123	0.007312	-0.600613	-0.317216	-0.362504	0.547025	-0.419452	-0.443257	-0.573015
21039	9.437850	0.778600	2.566805	-0.539832	0.027875	-0.005173	-0.599199	-0.316085	-0.363068	0.541492	-0.423398	-0.438423	-0.579055
21040	9.423651	0.773614	2.528215	-0.559907	0.013587	-0.008861	-0.598346	-0.316939	-0.362378	0.535413	-0.427938	-0.433718	-0.584886
21041	9.447487	0.759159	2.559759	-0.552611	0.025371	-0.020346	-0.598623	-0.318212	-0.362530	0.529444	-0.431838	-0.428810	-0.591039
21042	9.437777	0.754417	2.564658	-0.576200	0.024493	-0.010889	-0.599469	-0.319197	-0.363523	0.523175	-0.436307	-0.423708	-0.596988
21043	9.421124	0.783418	2.547441	-0.554387	0.031677	-0.019523	-0.598764	-0.318350	-0.363520	0.517124	-0.440074	-0.418622	-0.603054
21044	9.413770	0.802950	2.571398	-0.554395	0.035344	-0.026623	-0.597199	-0.319484	-0.363968	0.510831	-0.443953	-0.413706	-0.608938
21045	9.433060	0.788297	2.566703	-0.547108	0.035263	-0.021227	-0.596908	-0.320898	-0.364691	0.504728	-0.447501	-0.408605	-0.614845
21046	9.404040	0.812770	2.585800	-0.536170	0.042415	-0.021147	-0.596629	-0.319476	-0.366798	0.498613	-0.451058	-0.403699	-0.620451
21047	9.396482	0.783982	2.612713	-0.559859	0.032647	-0.024909	-0.594774	-0.322027	-0.367263	0.492210	-0.454649	-0.398420	-0.626326
21048	9.360025	0.791689	2.648924	-0.558074	0.024459	-0.017769	-0.593650	-0.319621	-0.367953	0.485686	-0.458575	-0.393297	-0.631772
21049	9.432506	0.810567	2.648616	-0.548965	0.033499	-0.024778	-0.594072	-0.320183	-0.368804	0.479270	-0.461957	-0.388069	-0.637416
21050	9.437456	0.783769	2.619910	-0.559887	0.031807	-0.031088	-0.593493	-0.322732	-0.369118	0.472509	-0.465599	-0.382881	-0.642926
21051	9.408639	0.861410	2.638414	-0.541613	0.040543	-0.010579	-0.593780	-0.322166	-0.368827	0.466282	-0.468838	-0.377478	-0.648292
21052	9.345861	0.825463	2.624401	-0.552491	0.042389	-0.010734	-0.592361	-0.321880	-0.370813	0.459830	-0.472327	-0.372009	-0.653508
21053	9.386507	0.823092	2.672703	-0.547034	0.038657	0.000859	-0.591796	-0.321742	-0.369968	0.453578	-0.475634	-0.366377	-0.658640
21054	9.427558	0.784028	2.651335	-0.538898	0.031422	0.000118	-0.591515	-0.320604	-0.371937	0.447219	-0.479124	-0.361002	-0.663410
21055	9.379256	0.830418	2.677464	-0.556150	0.035120	-0.001881	-0.590657	-0.322018	-0.373089	0.440710	-0.482446	-0.355244	-0.668447
21056	9.354774	0.818731	2.716291	-0.556226	0.026154	-0.007143	-0.591367	-0.321877	-0.372375	0.433955	-0.486005	-0.349674	-0.673209
21057	9.349931	0.784835	2.702177	-0.547131	0.024267	-0.002606	-0.591791	-0.322300	-0.372517	0.427340	-0.489291	-0.344075	-0.677928
21058	9.373861	0.760607	2.716914	-0.539851	0.027862	-0.005196	-0.590373	-0.322017	-0.373373	0.420691	-0.492595	-0.338615	-0.682429
21059	9.383262	0.772873	2.755429	-0.571605	0.032470	-0.000286	-0.588962	-0.320607	-0.372804	0.413823	-0.495890	-0.332528	-0.687218
21060	9.368771	0.770548	2.755474	-0.563480	0.026155	-0.003694	-0.589949	-0.321734	-0.373656	0.406856	-0.499317	-0.326666	-0.691694
21061	9.344447	0.780550	2.784393	-0.543508	0.024238	-0.001685	-0.590366	-0.323429	-0.374519	0.400093	-0.502380	-0.320987	-0.696066
21062	9.392718	0.770548	2.779607	-0.549042	0.017174	-0.014082	-0.591221	-0.322579	-0.374220	0.392980	-0.505638	-0.315428	-0.700287
21063	9.339769	0.799854	2.774518	-0.563546	0.011656	0.005237	-0.590508	-0.323574	-0.373530	0.385936	-0.508974	-0.309441	-0.704447
21064	9.363979	0.809338	2.769546	-0.539923	0.013356	0.004625	-0.589654	-0.324284	-0.373544	0.379070	-0.512223	-0.303781	-0.708273
21065	9.325304	0.853266	2.798106	-0.531805	0.013442	-0.009438	-0.589943	-0.323151	-0.373247	0.372061	-0.515096	-0.298329	-0.712212
21066	9.315407	0.829282	2.817719	-0.549174	-0.008158	-0.003322	-0.589934	-0.325131	-0.373834	0.364780	-0.518564	-0.292713	-0.715783
21067	9.378384	0.828703	2.788643	-0.558327	-0.017985	-0.006893	-0.590503	-0.324849	-0.373261	0.357258	-0.521988	-0.287040	-0.719377
21068	9.378627	0.843051	2.764318	-0.545443	0.008068	-0.005130	-0.590502	-0.325276	-0.372418	0.350003	-0.525070	-0.281316	-0.722953
21069	9.364036	0.804444	2.759935	-0.535418	0.015274	-0.010373	-0.591641	-0.324429	-0.371128	0.342772	-0.527725	-0.275728	-0.726628
21070	9.359188	0.838431	2.778894	-0.547217	0.015282	-0.005201	-0.589084	-0.325423	-0.372006	0.335465	-0.530601	-0.269865	-0.730136
21071	9.378327	0.843295	2.802979	-0.539860	0.025980	0.003669	-0.590075	-0.325274	-0.373551	0.328369	-0.533097	-0.263951	-0.733697
21072	9.314885	0.771523	2.857028	-0.557149	0.027981	-0.010724	-0.589792	-0.324985	-0.375387	0.320871	-0.535709	-0.257857	-0.737270
21073	9.305434	0.824753	2.856447	-0.546250	0.024245	-0.001722	-0.588519	-0.324425	-0.374261	0.313541	-0.538128	-0.251873	-0.740723
21074	9.327071	0.841655	2.875561	-0.556361	0.006284	-0.002609	-0.588800	-0.324846	-0.375394	0.305991	-0.540979	-0.245781	-0.743843
21075	9.384952	0.790416	2.856723	-0.565502	-0.003562	-0.004419	-0.588801	-0.324707	-0.374544	0.298196	-0.543795	-0.239672	-0.746942
21076	9.334511	0.805084	2.832462	-0.531851	0.006240	-0.010285	-0.587527	-0.324142	-0.375114	0.290731	-0.546343	-0.233975	-0.749827
21077	9.339283	0.780855	2.827893	-0.538243	0.000881	-0.012098	-0.589089	-0.323429	-0.375376	0.283067	-0.548778	-0.228292	-0.752727
21078	9.363643	0.790217	2.803591	-0.541882	0.002752	-0.017453	-0.588666	-0.323006	-0.375375	0.275307	-0.551287	-0.222493	-0.755504
21079	9.329685	0.776021	2.818294	-0.545461	0.004454	-0.005130	-0.590640	-0.325407	-0.375668	0.267618	-0.553622	-0.216569	-0.758275
21080	9.343622	0.781221	2.890712	-0.536376	0.009864	-0.010364	-0.590085	-0.322574	-0.376490	0.259997	-0.555907	-0.210687	-0.760907
21081	9.295247	0.793731	2.909969	-0.556398	-0.002773	0.001855	-0.590357	-0.325266	-0.375668	0.252199	-0.558316	-0.204521	-0.763446
21082	9.309661	0.825210	2.933764	-0.545610	-0.013538	-0.008563	-0.588660	-0.324278	-0.375954	0.244349	-0.560894	-0.198550	-0.765682
21083	9.304859	0.723401	2.881743	-0.531170	-0.026111	-0.020713	-0.589946	-0.322010	-0.375920	0.236334	-0.563319	-0.193105	-0.767807
21084	9.344220	0.819523	2.832288	-0.553011	-0.033237	-0.017364	-0.589796	-0.323994	-0.375518	0.228136	-0.566075	-0.187170	-0.769728
21085	9.335167	0.809399	2.750252	-0.551132	-0.016881	-0.033365	-0.591066	-0.325409	-0.374817	0.219674	-0.568279	-0.181492	-0.771921
21086	9.378760	0.804154	2.728504	-0.568431	-0.033164	-0.016650	-0.589370	-0.324856	-0.371857	0.211259	-0.570972	-0.175259	-0.773722
21087	9.374177	0.813684	2.701822	-0.547408	-0.011631	-0.017419	-0.591632	-0.326265	-0.372278	0.203044	-0.573009	-0.169411	-0.775715
21088	9.385700	0.818899	2.774244	-0.534519	0.009785	-0.001477	-0.590926	-0.325701	-0.372136	0.195353	-0.574818	-0.163309	-0.777658
21089	9.359113	0.838492	2.788559	-0.556305	0.017167	-0.009742	-0.592061	-0.325558	-0.371702	0.187199	-0.576344	-0.157097	-0.779811
21090	9.368727	0.877252	2.812279	-0.547183	0.017906	0.003635	-0.590495	-0.326690	-0.373139	0.179424	-0.577966	-0.150668	-0.781704
21091	9.329886	0.858283	2.831875	-0.561644	0.031516	-0.000167	-0.589790	-0.326132	-0.371161	0.171351	-0.579185	-0.144192	-0.783832
21092	9.327360	0.858390	2.846376	-0.553502	0.027896	-0.002705	-0.588368	-0.326982	-0.371746	0.163391	-0.580527	-0.137662	-0.785711
21093	9.358924	0.858039	2.822173	-0.547172	0.024291	-0.005255	-0.589216	-0.327400	-0.373157	0.155340	-0.581664	-0.131479	-0.787560
21094	9.359147	0.896646	2.812075	-0.541776	0.015241	-0.003362	-0.589071	-0.328396	-0.372038	0.147433	-0.583037	-0.125147	-0.789094
21095	9.334901	0.867798	2.812430	-0.547242	0.011659	-0.003412	-0.587945	-0.326416	-0.372026	0.139334	-0.584250	-0.118969	-0.790623
21096	9.315629	0.877586	2.812346	-0.554516	0.013542	-0.008820	-0.587934	-0.328390	-0.374449	0.131152	-0.585546	-0.112471	-0.792014
21097	9.296359	0.877678	2.807538	-0.556257	0.018842	0.003509	-0.589500	-0.326826	-0.375550	0.123033	-0.586552	-0.106041	-0.793458
21098	9.396980	0.809765	2.870990	-0.549080	0.014470	-0.014064	-0.587945	-0.325984	-0.374282	0.114800	-0.587678	-0.099657	-0.794685
21099	9.261860	0.820285	2.871054	-0.552742	-0.001014	0.004539	-0.587236	-0.325842	-0.374993	0.106665	-0.588856	-0.093306	-0.795717
21100	9.348861	0.800250	2.846996	-0.561826	0.002716	-0.003535	-0.587384	-0.324284	-0.374975	0.098392	-0.590085	-0.086594	-0.796631
21101	9.314790	0.800692	2.883284	-0.565448	0.008182	-0.008928	-0.588526	-0.322007	-0.377768	0.089878	-0.590980	-0.080172	-0.797645
21102	9.353212	0.744848	2.881439	-0.523837	-0.015344	-0.018912	-0.589382	-0.320872	-0.378032	0.081755	-0.592269	-0.074253	-0.798135
21103	9.271572	0.786237	2.847256	-0.549227	-0.013507	-0.010383	-0.589522	-0.321298	-0.377470	0.073348	-0.593342	-0.068140	-0.798701
21104	9.334455	0.800281	2.837349	-0.561952	-0.015256	-0.008737	-0.589095	-0.321724	-0.377337	0.064900	-0.594572	-0.061459	-0.799058
21105	9.353280	0.713277	2.857627	-0.552899	-0.017023	-0.017475	-0.588536	-0.319886	-0.377039	0.056310	-0.595560	-0.055372	-0.799420
21106	9.358254	0.751915	2.857189	-0.560281	-0.036840	-0.013895	-0.590100	-0.318890	-0.377581	0.047755	-0.596985	-0.048783	-0.799342
21107	9.310544	0.800250	2.808383	-0.549317	-0.032486	-0.003179	-0.590245	-0.318181	-0.377573	0.039400	-0.598091	-0.042598	-0.799325
21108	9.385179	0.765989	2.815915	-0.562087	-0.027687	-0.028117	-0.591381	-0.317897	-0.377278	0.030576	-0.599219	-0.036116	-0.799185
21109	9.346693	0.766126	2.799050	-0.560193	-0.018739	-0.022849	-0.590812	-0.318323	-0.377287	0.021771	-0.599953	-0.029983	-0.799177
21110	9.406846	0.727108	2.804238	-0.545657	-0.018803	-0.022672	-0.590533	-0.316903	-0.378546	0.013216	-0.600792	-0.023670	-0.798946
21111	9.358688	0.717623	2.785076	-0.540174	-0.011578	-0.027970	-0.592379	-0.316620	-0.377398	0.004563	-0.601261	-0.017918	-0.798839
21112	9.324694	0.703457	2.804611	-0.554650	-0.004338	-0.024655	-0.590817	-0.316761	-0.378684	-0.004145	-0.601729	-0.011461	-0.798607
21113	9.358462	0.727503	2.818797	-0.547311	-0.000926	-0.006888	-0.590536	-0.316195	-0.378539	-0.012548	-0.601894	-0.005344	-0.798460
21114	9.327234	0.776067	2.823130	-0.545547	-0.004476	-0.013923	-0.590825	-0.315206	-0.377819	-0.020984	-0.602229	0.001111	-0.798046
21115	9.314628	0.684459	2.848334	-0.552754	0.000918	-0.009633	-0.590829	-0.314071	-0.378655	-0.029498	-0.602221	0.007275	-0.797751
21116	9.348306	0.664942	2.853340	-0.538236	0.002726	-0.017432	-0.590255	-0.315199	-0.380508	-0.037911	-0.602309	0.013581	-0.797247
21117	9.492559	0.586906	2.887848	-0.543673	0.011896	-0.030803	-0.590973	-0.312929	-0.381327	-0.046649	-0.601994	0.019333	-0.796902
21118	9.362597	0.694096	2.891659	-0.543620	0.031859	-0.047746	-0.589836	-0.313065	-0.383739	-0.055608	-0.601486	0.025331	-0.796543
21119	9.265986	0.607487	2.858924	-0.546224	0.036170	-0.026601	-0.589701	-0.311364	-0.384570	-0.064309	-0.600633	0.031145	-0.796326
21120	9.308927	0.554289	2.898124	-0.552679	0.015399	-0.017703	-0.588280	-0.311930	-0.385576	-0.072878	-0.600218	0.037670	-0.795618
21121	9.361891	0.588002	2.931508	-0.547118	0.027864	-0.003546	-0.587993	-0.312495	-0.386291	-0.081201	-0.599338	0.043779	-0.795163
21122	9.318819	0.646156	2.911585	-0.547106	0.031482	-0.005338	-0.587997	-0.311358	-0.387692	-0.089503	-0.598527	0.050334	-0.794494
21123	9.287391	0.583366	2.888163	-0.536193	0.020435	0.014306	-0.586721	-0.311074	-0.388688	-0.097384	-0.597630	0.056487	-0.793829
21124	9.374562	0.529253	2.825821	-0.538124	0.000657	0.011765	-0.588429	-0.309942	-0.387249	-0.105249	-0.597176	0.063151	-0.792663
21125	9.329313	0.560563	2.762703	-0.549122	-0.022823	0.023278	-0.586444	-0.309661	-0.388251	-0.113066	-0.596799	0.069696	-0.791322
21126	9.204381	0.568163	2.692707	-0.557251	-0.026544	0.039108	-0.588996	-0.309941	-0.387386	-0.120677	-0.596562	0.077044	-0.789693
21127	9.337740	0.654101	2.655322	-0.556405	-0.037388	0.044533	-0.590276	-0.309377	-0.385816	-0.128198	-0.596238	0.083977	-0.788044
21128	9.263392	0.916010	2.720160	-0.543720	-0.024675	0.026926	-0.590852	-0.307825	-0.383676	-0.135809	-0.595891	0.090940	-0.786257
21129	9.124051	1.144251	2.746798	-0.540232	-0.029897	0.003997	-0.591410	-0.309805	-0.383834	-0.143778	-0.595432	0.097074	-0.784452
21130	9.283214	1.128808	2.756423	-0.540745	-0.083454	-0.048728	-0.593121	-0.307967	-0.381964	-0.152381	-0.596026	0.103229	-0.781586
21131	9.802237	0.996479	2.989189	-0.549949	-0.081303	-0.077079	-0.593122	-0.307826	-0.381821	-0.161624	-0.596360	0.108649	-0.778735
21132	9.824462	0.925150	3.200191	-0.549604	-0.025523	-0.069470	-0.594540	-0.307822	-0.381951	-0.170729	-0.595917	0.114476	-0.776293
21133	9.524698	0.898341	3.249221	-0.525562	0.011659	-0.013752	-0.592696	-0.307968	-0.381826	-0.178881	-0.594583	0.119921	-0.774655
21134	9.206591	0.735110	3.108895	-0.552799	-0.010099	0.010753	-0.593267	-0.306832	-0.382657	-0.186749	-0.593567	0.126662	-0.772502
21135	9.076483	0.784237	3.103688	-0.563859	-0.055431	0.046268	-0.594687	-0.306259	-0.383488	-0.194228	-0.592832	0.133622	-0.770046
21136	9.077543	0.923982	3.034465	-0.534879	-0.068183	0.047591	-0.596818	-0.305982	-0.380360	-0.201096	-0.592557	0.140699	-0.767229
21137	9.169499	0.957147	3.019473	-0.565857	-0.087933	0.057105	-0.597952	-0.306554	-0.377814	-0.208316	-0.592132	0.147896	-0.764271
21138	9.204095	0.965976	2.920252	-0.553187	-0.102482	0.066202	-0.601503	-0.305993	-0.373682	-0.214949	-0.592123	0.155569	-0.760911
21139	9.277427	1.025374	2.830080	-0.553058	-0.110142	0.117586	-0.604064	-0.304868	-0.369412	-0.221000	-0.591758	0.163326	-0.757830
21140	9.310981	1.032625	2.863785	-0.561851	-0.063277	0.120740	-0.606626	-0.303460	-0.365420	-0.226967	-0.590813	0.171557	-0.754980
21141	9.020534	0.948325	2.618632	-0.552387	-0.012911	0.122252	-0.609323	-0.303179	-0.362853	-0.233237	-0.588827	0.178863	-0.752922
21142	9.201306	0.755863	2.557709	-0.546688	0.008476	0.146973	-0.610613	-0.300782	-0.358861	-0.238815	-0.586649	0.186801	-0.750943
21143	9.980723	0.709382	2.866496	-0.559245	0.022629	0.191109	-0.611329	-0.299513	-0.357006	-0.244219	-0.583714	0.194802	-0.749458
21144	10.604184	0.461446	3.269568	-0.535494	0.029386	0.233885	-0.616306	-0.297252	-0.352139	-0.248384	-0.580820	0.203446	-0.748039
21145	9.821493	0.598818	2.805114	-0.547625	0.086637	0.277503	-0.617027	-0.294849	-0.350553	-0.252569	-0.576506	0.211904	-0.747627
21146	8.928030	0.773051	2.325899	-0.567325	0.095274	0.319544	-0.619597	-0.290306	-0.352605	-0.256027	-0.571978	0.221639	-0.747106
21147	8.664875	0.704471	2.302851	-0.538700	0.072563	0.222647	-0.621888	-0.285492	-0.351264	-0.260820	-0.568047	0.229338	-0.746123
21148	9.056320	0.218729	2.322248	-0.557278	0.017170	0.183863	-0.625593	-0.281664	-0.350065	-0.265762	-0.565216	0.237722	-0.743902
21149	9.618888	-0.044867	2.479092	-0.553865	-0.006030	0.162888	-0.626453	-0.279973	-0.347214	-0.271193	-0.562543	0.245339	-0.741491
21150	9.663410	-0.206019	2.263346	-0.551701	0.024328	0.192803	-0.628174	-0.275724	-0.346591	-0.275920	-0.559466	0.253649	-0.739275
21151	9.444723	-0.302372	2.095559	-0.541725	0.030853	0.160984	-0.631021	-0.273457	-0.345132	-0.281351	-0.556226	0.260837	-0.737169
21152	9.518339	-0.578233	2.117871	-0.532195	-0.026458	0.117194	-0.631035	-0.270201	-0.344956	-0.286653	-0.554279	0.268253	-0.733924
21153	9.491577	-0.791229	2.042956	-0.545320	-0.075541	0.071311	-0.633592	-0.269782	-0.341540	-0.292795	-0.552959	0.275089	-0.729954
21154	9.783285	-0.766135	2.097865	-0.554157	-0.078039	0.156209	-0.635582	-0.269508	-0.337283	-0.297438	-0.551300	0.283502	-0.726103
21155	9.932987	-0.410762	2.260437	-0.537463	0.010495	0.124082	-0.637868	-0.266116	-0.334121	-0.303131	-0.548388	0.290265	-0.723276
21156	9.501963	-0.256598	2.515443	-0.551950	0.067964	0.047400	-0.637585	-0.266406	-0.332148	-0.310091	-0.545135	0.296514	-0.720243
21157	9.129421	-0.350529	2.579818	-0.537488	0.076340	0.004964	-0.638436	-0.265827	-0.335385	-0.317829	-0.541848	0.301509	-0.717271
21158	9.041730	-0.550542	2.587001	-0.559749	0.008161	-0.017922	-0.637873	-0.264261	-0.338340	-0.325381	-0.539668	0.307477	-0.712982
21159	9.335000	-0.723562	2.656201	-0.559702	-0.001090	0.011363	-0.637034	-0.261431	-0.338599	-0.332723	-0.537169	0.313292	-0.708938
21160	9.349126	-0.747607	2.690282	-0.554698	-0.045706	-0.038731	-0.637320	-0.260573	-0.340990	-0.340095	-0.535795	0.319252	-0.703801
21161	9.583335	-0.792799	2.656641	-0.533248	-0.105280	-0.034532	-0.637604	-0.260287	-0.341550	-0.347058	-0.535092	0.324844	-0.698358
21162	9.499571	-0.744358	2.588551	-0.576822	-0.090468	-0.056372	-0.639314	-0.258302	-0.341374	-0.354545	-0.534177	0.331151	-0.692309
21163	9.451851	-0.688742	2.544497	-0.549608	-0.074929	-0.095073	-0.640312	-0.257455	-0.339945	-0.362628	-0.533187	0.336046	-0.686503
21164	9.360687	-0.637701	2.498136	-0.546085	-0.070062	-0.137534	-0.639742	-0.258310	-0.338545	-0.370942	-0.532609	0.340830	-0.680121
21165	9.209343	-0.564590	2.441943	-0.564271	-0.056183	-0.169698	-0.638879	-0.260569	-0.340978	-0.380224	-0.531596	0.344913	-0.673699
21166	9.380727	-0.628720	2.408599	-0.538766	-0.024397	-0.208491	-0.637312	-0.261983	-0.342842	-0.389628	-0.530789	0.348409	-0.667131
21167	9.496120	-0.532109	2.513692	-0.562113	0.040849	-0.236558	-0.635179	-0.263115	-0.344284	-0.400334	-0.528770	0.350913	-0.661056
21168	9.548643	-0.485916	2.609766	-0.565542	0.091543	-0.260782	-0.630194	-0.267219	-0.348463	-0.411396	-0.526406	0.353188	-0.654911
21169	10.006141	-0.267326	2.853197	-0.540250	0.091605	-0.274531	-0.628486	-0.267770	-0.354134	-0.422589	-0.523954	0.354490	-0.649021
21170	10.228655	0.198776	3.016853	-0.555033	0.070106	-0.276244	-0.622513	-0.270598	-0.359580	-0.433447	-0.521879	0.356530	-0.642380
21171	9.620329	0.341846	2.479608	-0.562190	0.092941	-0.311934	-0.619232	-0.273409	-0.367831	-0.445221	-0.519287	0.357584	-0.635809
21172	9.406576	0.165374	2.259545	-0.542242	0.026244	-0.222883	-0.615379	-0.277929	-0.373843	-0.454807	-0.517313	0.360294	-0.629068
21173	9.171882	0.014594	2.261542	-0.534981	0.036360	-0.253005	-0.609993	-0.276510	-0.378533	-0.464983	-0.515087	0.362032	-0.622422
21174	9.249614	0.134915	2.255262	-0.536885	-0.021151	-0.167717	-0.609003	-0.275082	-0.383047	-0.473348	-0.513192	0.365581	-0.615570
21175	9.492060	0.374932	2.230511	-0.531596	-0.024484	-0.195862	-0.606877	-0.273939	-0.387573	-0.482186	-0.511193	0.368362	-0.608677
21176	9.516073	0.525184	2.318212	-0.560723	-0.000463	-0.245870	-0.604602	-0.274640	-0.391413	-0.491765	-0.509238	0.371101	-0.600939
21177	9.356820	0.487367	2.294682	-0.506281	-0.008788	-0.252295	-0.601762	-0.274632	-0.395816	-0.500989	-0.507554	0.372769	-0.593668
21178	9.390615	0.557454	2.327686	-0.544428	-0.000410	-0.261625	-0.600324	-0.278445	-0.399541	-0.510436	-0.505711	0.375036	-0.585712
21179	9.217351	0.652682	2.307523	-0.558875	0.006722	-0.247706	-0.597336	-0.280427	-0.401846	-0.520086	-0.503110	0.377125	-0.578072
21180	9.386036	0.651830	2.341138	-0.543604	-0.038704	-0.211830	-0.594476	-0.286385	-0.400235	-0.528492	-0.501182	0.380171	-0.570073
21181	9.506819	0.757650	2.378459	-0.542766	-0.059647	-0.186000	-0.590760	-0.293479	-0.398079	-0.536596	-0.498886	0.383303	-0.562367
21182	9.637803	0.799934	2.314983	-0.553536	-0.059021	-0.148056	-0.591875	-0.298583	-0.395015	-0.544071	-0.496450	0.387208	-0.554611
21183	9.515717	0.964745	2.264977	-0.540547	-0.039717	-0.098484	-0.590302	-0.302136	-0.391957	-0.551170	-0.493147	0.390898	-0.547920
21184	9.390365	0.936322	2.231631	-0.545965	-0.052577	-0.070188	-0.590010	-0.304696	-0.388595	-0.557619	-0.489990	0.395329	-0.541005
21185	9.243769	1.087044	2.222896	-0.562476	-0.074101	-0.073797	-0.591701	-0.307674	-0.386070	-0.564240	-0.486504	0.399812	-0.533945
21186	9.428742	1.288270	2.121326	-0.566504	-0.138993	-0.065416	-0.588845	-0.312640	-0.384590	-0.570007	-0.483877	0.405388	-0.525943
21187	9.797024	1.461771	2.022237	-0.558429	-0.125036	-0.112190	-0.591677	-0.314348	-0.379923	-0.576421	-0.481180	0.409950	-0.517829
21188	9.850295	1.546145	2.040556	-0.538886	-0.063241	-0.080474	-0.591247	-0.315770	-0.378246	-0.582550	-0.478073	0.414115	-0.510481
21189	9.862118	1.288817	2.258481	-0.571334	0.013176	-0.146827	-0.591522	-0.317608	-0.378828	-0.590413	-0.473977	0.416792	-0.503035
21190	9.421783	1.173668	2.340099	-0.552863	0.074554	-0.175405	-0.588107	-0.320161	-0.379871	-0.598625	-0.469968	0.418474	-0.495639
21191	9.011350	1.210304	2.374071	-0.564569	0.083459	-0.163292	-0.584117	-0.324412	-0.381501	-0.606998	-0.465237	0.419992	-0.488584
21192	8.858427	1.447602	2.289466	-0.547557	0.032691	-0.138009	-0.580409	-0.329809	-0.378762	-0.614272	-0.461257	0.422368	-0.481163
21193	9.385647	1.744024	2.295119	-0.555251	-0.037677	-0.115405	-0.578839	-0.332652	-0.376543	-0.620903	-0.457287	0.425624	-0.473512
21194	9.684653	1.887814	2.399440	-0.538889	-0.001252	-0.162248	-0.577820	-0.339460	-0.373373	-0.627876	-0.453834	0.428005	-0.465423
21195	9.651100	2.023595	2.434217	-0.550411	0.040088	-0.144935	-0.574958	-0.345558	-0.372329	-0.635239	-0.449333	0.429872	-0.458018
21196	9.249909	2.026563	2.504799	-0.560229	0.030464	-0.077844	-0.573384	-0.349680	-0.368288	-0.641733	-0.444471	0.432705	-0.450989
21197	9.066698	1.857845	2.395768	-0.549379	-0.024299	-0.008433	-0.574233	-0.350103	-0.368427	-0.647131	-0.439285	0.436515	-0.444640
21198	8.962113	1.895993	2.206995	-0.553186	-0.091522	0.053853	-0.573657	-0.352518	-0.366337	-0.651173	-0.434357	0.441926	-0.438189
21199	9.020330	1.715995	2.083268	-0.545790	-0.108270	0.108885	-0.577632	-0.352239	-0.362064	-0.654610	-0.428853	0.447742	-0.432548
21200	9.490528	1.558232	2.065068	-0.541736	-0.085545	0.189371	-0.581762	-0.349132	-0.356913	-0.657284	-0.422724	0.454046	-0.427930
21201	9.834661	1.520506	2.176187	-0.529869	0.039971	0.255147	-0.586317	-0.346022	-0.352323	-0.660504	-0.414768	0.458957	-0.425512
21202	9.711842	1.438159	2.411671	-0.550698	0.170166	0.311559	-0.590015	-0.343754	-0.350716	-0.664394	-0.405135	0.462891	-0.424475
21203	9.435764	1.544897	2.582421	-0.569971	0.273541	0.343379	-0.590311	-0.341353	-0.348710	-0.669162	-0.393753	0.465667	-0.424659
21204	9.319077	1.592369	2.712538	-0.546077	0.327551	0.334456	-0.590736	-0.341209	-0.348988	-0.674082	-0.382520	0.467515	-0.425113
21205	9.569221	1.586639	2.821009	-0.559040	0.287930	0.341670	-0.592299	-0.341359	-0.345303	-0.678693	-0.371072	0.469850	-0.425349
21206	10.327531	1.182950	3.189391	-0.528873	0.159646	0.371206	-0.596273	-0.340358	-0.345685	-0.681398	-0.361047	0.473964	-0.425088
21207	9.678123	1.277356	2.945140	-0.535914	0.193950	0.360188	-0.597991	-0.337395	-0.341543	-0.684605	-0.350457	0.477395	-0.424960
21208	8.865016	1.236695	2.581791	-0.544316	0.158155	0.328308	-0.599995	-0.333146	-0.340494	-0.687589	-0.340552	0.481239	-0.423857
21209	8.556326	0.957231	2.416168	-0.555718	0.082822	0.291391	-0.602429	-0.327617	-0.341264	-0.690266	-0.331241	0.485783	-0.421697
21210	9.008603	0.688892	2.476553	-0.575572	-0.032130	0.265381	-0.608265	-0.323080	-0.339192	-0.691984	-0.323038	0.491976	-0.418048
21211	9.578319	0.525200	2.383374	-0.544819	-0.064785	0.281081	-0.613822	-0.317127	-0.337390	-0.693054	-0.315176	0.498309	-0.414763
21212	9.776007	0.470798	2.386133	-0.546275	0.025866	0.223039	-0.615542	-0.313452	-0.334371	-0.695354	-0.307254	0.503076	-0.411086
21213	9.622746	0.273948	2.446531	-0.557027	0.029228	0.252026	-0.618686	-0.308212	-0.332596	-0.697503	-0.298696	0.507941	-0.407757
21214	9.263209	0.198574	2.399523	-0.546078	0.029091	0.256497	-0.622405	-0.300556	-0.333334	-0.699408	-0.290350	0.512757	-0.404483
21215	9.290136	-0.284809	2.429047	-0.548402	-0.018797	0.171781	-0.623835	-0.298296	-0.330755	-0.701488	-0.283083	0.517673	-0.399741
21216	9.194371	-0.396347	2.275764	-0.556932	-0.072633	0.150754	-0.627548	-0.292198	-0.331227	-0.703110	-0.276428	0.523282	-0.394207
21217	9.585414	-0.617038	2.164128	-0.541727	-0.090234	0.101557	-0.629819	-0.292778	-0.325563	-0.704788	-0.270514	0.528684	-0.388059
21218	9.885703	-0.595504	2.045077	-0.546999	-0.070491	0.117368	-0.632527	-0.290808	-0.320152	-0.706488	-0.264282	0.533882	-0.382098
21219	10.010023	-0.246238	2.364824	-0.544918	0.012762	0.078011	-0.634804	-0.289110	-0.318138	-0.709285	-0.257757	0.537655	-0.376037
21220	9.690653	0.013381	2.589505	-0.557141	0.128515	0.032883	-0.633675	-0.287549	-0.320109	-0.713661	-0.250728	0.539559	-0.369729
21221	9.153059	-0.170880	2.730021	-0.540986	0.145464	-0.064483	-0.632548	-0.284411	-0.327997	-0.718767	-0.244763	0.540584	-0.362262
21222	8.839176	-0.734135	2.785057	-0.563144	0.089952	-0.098156	-0.630141	-0.281985	-0.335479	-0.723553	-0.239268	0.542309	-0.353728
21223	9.014353	-0.935639	2.818486	-0.554486	0.012355	-0.088724	-0.627885	-0.277578	-0.342798	-0.727275	-0.234247	0.545105	-0.345050
21224	9.144595	-0.861236	2.865811	-0.561944	-0.042103	-0.038903	-0.627039	-0.275869	-0.346319	-0.730032	-0.228988	0.548881	-0.336672
21225	9.493650	-0.651316	2.773591	-0.550798	-0.115503	-0.091297	-0.629750	-0.271752	-0.347808	-0.732162	-0.224857	0.553384	-0.327330
21226	9.695675	-0.656864	2.862793	-0.542767	-0.118851	-0.121224	-0.630742	-0.271894	-0.347095	-0.734348	-0.221245	0.557637	-0.317528
21227	9.499313	-0.506569	2.735721	-0.557970	-0.073628	-0.134079	-0.629467	-0.271613	-0.347244	-0.737055	-0.217155	0.561236	-0.307584
21228	9.326375	-0.365545	2.695714	-0.553361	-0.057381	-0.141218	-0.630166	-0.273731	-0.348532	-0.739901	-0.213169	0.564414	-0.297560
21229	9.176683	-0.417893	2.677167	-0.529616	-0.028505	-0.160616	-0.629591	-0.275143	-0.350106	-0.742957	-0.209466	0.566914	-0.287659
21230	9.122948	-0.426737	2.754665	-0.556887	-0.010027	-0.198219	-0.628447	-0.276980	-0.351971	-0.746484	-0.205736	0.569015	-0.276869
21231	9.339986	-0.554022	2.717131	-0.554007	0.028081	-0.226698	-0.622772	-0.277267	-0.354703	-0.750446	-0.202031	0.570374	-0.265872
21232	9.614826	-0.526420	2.769619	-0.546616	0.062484	-0.245343	-0.619919	-0.279945	-0.360406	-0.754787	-0.198534	0.570971	-0.254704
21233	10.231546	-0.219080	3.065009	-0.557705	0.057294	-0.255020	-0.616655	-0.279939	-0.364387	-0.759009	-0.194862	0.571617	-0.243286
21234	10.315380	0.401999	3.135294	-0.560516	0.057259	-0.246113	-0.613388	-0.280359	-0.368091	-0.763107	-0.191127	0.572176	-0.231846
21235	9.647300	0.382070	2.754603	-0.547792	0.064694	-0.285055	-0.609254	-0.284168	-0.375228	-0.767269	-0.187863	0.572360	-0.220022
21236	9.179914	0.146761	2.533121	-0.545773	0.071660	-0.265727	-0.605551	-0.286420	-0.381781	-0.771317	-0.184451	0.572366	-0.208435
21237	9.047256	-0.031867	2.436215	-0.554817	0.040567	-0.212609	-0.603270	-0.288103	-0.388033	-0.774669	-0.180283	0.573046	-0.197495
21238	9.060854	0.260150	2.379775	-0.546142	-0.022577	-0.206769	-0.599303	-0.286828	-0.391018	-0.777160	-0.176514	0.574558	-0.186407
21239	9.251192	0.567577	2.260098	-0.575411	-0.058591	-0.189998	-0.598730	-0.287097	-0.395829	-0.779119	-0.172105	0.576775	-0.175168
21240	9.575447	0.766068	2.247782	-0.561346	-0.114249	-0.214169	-0.597887	-0.285399	-0.396101	-0.780391	-0.168462	0.579574	-0.163416
21241	9.339489	1.004677	2.288932	-0.547347	-0.153280	-0.290749	-0.597309	-0.287665	-0.396412	-0.781226	-0.165948	0.582654	-0.150536
21242	9.019930	1.350255	1.959276	-0.556852	-0.201530	-0.331263	-0.595310	-0.290783	-0.396743	-0.781551	-0.163949	0.586192	-0.136661
21243	9.344985	1.664461	1.899755	-0.541102	-0.264188	-0.378354	-0.594881	-0.292063	-0.395206	-0.780981	-0.162851	0.590472	-0.122032
21244	9.943053	1.651386	1.957097	-0.528535	-0.295008	-0.356669	-0.595439	-0.294042	-0.395787	-0.779837	-0.161762	0.595048	-0.107724
21245	10.074429	1.527546	2.383607	-0.551646	-0.181006	-0.398342	-0.592316	-0.294467	-0.397794	-0.779963	-0.160522	0.597720	-0.092854
21246	9.340508	1.369913	2.333185	-0.549059	-0.095096	-0.345929	-0.591463	-0.294032	-0.401611	-0.780917	-0.158506	0.598993	-0.079067
21247	8.937146	1.688334	2.214179	-0.541997	-0.123043	-0.351019	-0.589471	-0.295160	-0.404323	-0.781299	-0.156681	0.600644	-0.065195
21248	8.767269	1.979121	2.162832	-0.547575	-0.177726	-0.279972	-0.588615	-0.296007	-0.405752	-0.780868	-0.153956	0.603175	-0.052173
21249	9.356661	2.380342	1.983577	-0.540537	-0.225759	-0.242260	-0.586777	-0.294878	-0.406037	-0.779587	-0.150937	0.606539	-0.039654
21250	9.617337	2.274442	1.931247	-0.555923	-0.223935	-0.233562	-0.588761	-0.294581	-0.408562	-0.778296	-0.147519	0.609720	-0.027098
21251	9.757142	1.985218	1.815879	-0.541622	-0.179877	-0.131050	-0.588785	-0.288629	-0.410618	-0.777244	-0.143066	0.612499	-0.016413
21252	9.601688	1.708203	1.809513	-0.546344	-0.090121	-0.094569	-0.589664	-0.281395	-0.414209	-0.777264	-0.137997	0.613820	-0.006505
21253	9.402184	1.543472	1.934860	-0.545216	0.035046	0.007225	-0.591099	-0.276706	-0.418246	-0.778637	-0.131697	0.613496	0.001460
21254	9.220321	1.637426	2.088711	-0.555171	0.147825	0.091309	-0.589427	-0.268476	-0.425237	-0.781416	-0.124176	0.611478	0.007932
21255	9.425547	1.507106	2.326707	-0.543812	0.197754	0.144227	-0.587742	-0.263646	-0.431416	-0.784631	-0.116183	0.608834	0.013309
21256	10.245330	1.405146	2.694056	-0.540465	0.103116	0.254680	-0.589184	-0.257115	-0.435857	-0.786698	-0.106866	0.607777	0.017122
21257	9.915416	1.156452	2.789099	-0.563689	0.166333	0.244185	-0.589640	-0.249457	-0.439729	-0.789433	-0.097276	0.605708	0.021229
21258	9.311631	1.362754	2.318805	-0.548146	0.140471	0.301068	-0.590380	-0.241082	-0.445852	-0.791811	-0.087264	0.604010	0.024316
21259	9.166886	1.184217	2.224331	-0.541432	0.083437	0.226255	-0.591415	-0.230017	-0.451803	-0.793306	-0.078164	0.603109	0.028573
21260	9.189212	1.006139	2.371278	-0.560839	0.071614	0.148227	-0.591314	-0.219809	-0.456359	-0.794617	-0.069733	0.602113	0.034362
21261	9.424577	0.651647	2.350754	-0.556759	0.030870	0.070680	-0.592202	-0.210450	-0.460351	-0.795233	-0.062187	0.601689	0.041321
21262	9.540416	0.520015	2.289239	-0.532384	0.017507	0.042749	-0.593076	-0.204492	-0.463531	-0.795614	-0.055423	0.601309	0.048513
21263	9.320536	0.556020	2.028150	-0.545386	-0.021849	0.016272	-0.593946	-0.199814	-0.464605	-0.795360	-0.048617	0.601564	0.056218
21264	9.071006	0.786708	1.948581	-0.554818	-0.058465	-0.016363	-0.593690	-0.192725	-0.468206	-0.794618	-0.042117	0.602182	0.064691
21265	9.169829	0.738183	1.632429	-0.528218	-0.126266	-0.101416	-0.595988	-0.185920	-0.469247	-0.792744	-0.036846	0.603909	0.074114
21266	9.549729	0.463004	1.685738	-0.544077	-0.146946	-0.193437	-0.597305	-0.176288	-0.470124	-0.790473	-0.032518	0.605651	0.085335
21267	9.784262	-0.089601	1.677093	-0.557674	-0.174211	-0.159835	-0.599191	-0.166081	-0.472969	-0.787709	-0.027350	0.607907	0.095997
21268	10.412760	-0.281501	1.770220	-0.546340	-0.153430	-0.065959	-0.601796	-0.153900	-0.472961	-0.785365	-0.021422	0.609649	0.105218
21269	10.316933	-0.085584	2.082307	-0.558552	-0.068870	-0.047168	-0.604115	-0.141996	-0.474796	-0.783880	-0.015006	0.610178	0.113970
21270	9.578334	0.268215	2.258168	-0.550993	0.000600	-0.070621	-0.602332	-0.127263	-0.478893	-0.783210	-0.009395	0.609348	0.123239
21271	9.085169	0.242882	2.348521	-0.549760	-0.057390	-0.141130	-0.604237	-0.112525	-0.482114	-0.781446	-0.004226	0.609559	0.133278
21272	9.065206	-0.110408	2.263080	-0.531879	-0.104148	-0.161911	-0.605141	-0.099772	-0.484798	-0.779062	0.000242	0.610250	0.143728
21273	9.364164	-0.116885	2.301416	-0.561204	-0.147286	-0.154853	-0.606040	-0.088440	-0.486085	-0.775952	0.005737	0.611669	0.154032
21274	9.618962	-0.345536	2.325375	-0.533957	-0.150075	-0.157149	-0.610066	-0.075693	-0.485213	-0.772797	0.010425	0.612905	0.164389
21275	9.600051	-0.403920	2.246308	-0.540261	-0.147384	-0.152824	-0.612529	-0.063939	-0.484363	-0.769479	0.015702	0.614230	0.174290
21276	9.432217	-0.180726	2.210210	-0.546584	-0.132867	-0.161838	-0.616696	-0.052051	-0.480390	-0.766292	0.020460	0.614992	0.184831
21277	9.500567	0.080042	2.236207	-0.550272	-0.118158	-0.190233	-0.617572	-0.046818	-0.478067	-0.762974	0.025390	0.615688	0.195329
21278	9.423138	-0.069616	2.189651	-0.542784	-0.069248	-0.224095	-0.620434	-0.041010	-0.477136	-0.760104	0.029066	0.615347	0.206747
21279	9.506489	-0.127419	2.306176	-0.564277	-0.016884	-0.224664	-0.620034	-0.034778	-0.478204	-0.757665	0.033446	0.614292	0.217878
21280	9.435974	-0.184736	2.345574	-0.544080	0.013585	-0.218446	-0.620620	-0.030388	-0.478435	-0.755603	0.036849	0.612508	0.229214
21281	9.663975	-0.345139	2.434053	-0.547481	0.033143	-0.185853	-0.622060	-0.024853	-0.481474	-0.753755	0.041310	0.610579	0.239459
21282	9.459582	-0.312946	2.351806	-0.545325	0.079869	-0.175533	-0.619821	-0.017490	-0.483392	-0.752484	0.044932	0.607596	0.250151
21283	10.251575	0.030869	2.472567	-0.550192	0.049441	-0.184049	-0.618008	-0.009982	-0.486295	-0.750640	0.049469	0.605265	0.260282
21284	10.580796	0.590434	2.615705	-0.553124	0.049728	-0.207838	-0.618178	-0.003468	-0.486648	-0.748613	0.052952	0.602566	0.271457
21285	10.124104	0.987434	2.254244	-0.543134	0.079010	-0.265428	-0.617757	-0.002046	-0.488897	-0.746469	0.056284	0.599778	0.282635
21286	9.546412	0.856487	1.990663	-0.523841	0.091324	-0.249476	-0.616083	0.004754	-0.491241	-0.744517	0.058578	0.596491	0.294045
21287	8.876117	0.256054	1.925766	-0.553120	0.044680	-0.268321	-0.614976	0.011555	-0.493721	-0.741692	0.062272	0.594023	0.305207
21288	8.828018	0.202884	1.878094	-0.563470	-0.051354	-0.205057	-0.615436	0.019483	-0.493634	-0.738031	0.066521	0.592389	0.316165
21289	9.285035	0.572647	1.945851	-0.550203	-0.138563	-0.125496	-0.619591	0.028971	-0.491382	-0.733690	0.073052	0.592345	0.324792
21290	9.485866	0.990849	1.771760	-0.550570	-0.186195	-0.133066	-0.622046	0.038019	-0.485898	-0.728682	0.078798	0.592525	0.334257
21291	9.419524	1.276812	1.440014	-0.554396	-0.212169	-0.146182	-0.628042	0.046225	-0.479972	-0.723078	0.085637	0.593460	0.342972
21292	9.284021	1.356000	1.212160	-0.547104	-0.225023	-0.123909	-0.632340	0.054989	-0.472922	-0.717451	0.091671	0.594044	0.352097
21293	9.718053	1.198435	1.189173	-0.554912	-0.258237	-0.227229	-0.637765	0.062060	-0.467012	-0.710452	0.097868	0.595684	0.361719
21294	10.017055	0.995080	1.437525	-0.547244	-0.202611	-0.203572	-0.640627	0.066569	-0.458606	-0.704284	0.102748	0.595908	0.371915
21295	10.198538	0.888836	1.636621	-0.531938	-0.105913	-0.143818	-0.644767	0.071656	-0.452585	-0.699511	0.108509	0.595277	0.380205
21296	9.821275	0.930610	1.752651	-0.538630	-0.025079	-0.117931	-0.647762	0.075050	-0.449418	-0.695915	0.112917	0.592744	0.389367
21297	9.375548	1.117038	1.741501	-0.553056	-0.030871	-0.073014	-0.649761	0.077881	-0.447959	-0.692347	0.119259	0.590649	0.396947
21298	9.277918	1.247497	1.633850	-0.547823	-0.067864	-0.070070	-0.650204	0.081556	-0.445939	-0.688422	0.124668	0.588402	0.405359
21299	9.451700	1.268213	1.643053	-0.527873	-0.090785	-0.034273	-0.653182	0.081128	-0.442811	-0.684338	0.131598	0.587158	0.411836
21300	9.443324	1.386024	1.535423	-0.547985	-0.108653	-0.039688	-0.652056	0.082391	-0.440264	-0.680009	0.137662	0.585271	0.419636
21301	9.511166	1.385385	1.501508	-0.569451	-0.069138	-0.013627	-0.655740	0.081545	-0.438548	-0.676050	0.145204	0.583252	0.426251
21302	9.529630	1.390798	1.612582	-0.538045	-0.001152	0.023477	-0.656590	0.080832	-0.436288	-0.673374	0.150923	0.579697	0.433292
21303	9.269165	1.552283	1.664292	-0.552232	0.057423	0.026455	-0.657016	0.081116	-0.436282	-0.671103	0.157597	0.575923	0.439427
21304	9.134907	1.571799	1.557928	-0.542835	0.072137	0.086610	-0.656165	0.081402	-0.437981	-0.669667	0.163436	0.571036	0.445817
21305	9.676705	1.389992	1.631726	-0.557273	0.103135	0.059795	-0.655605	0.083103	-0.438815	-0.668022	0.170145	0.566435	0.451607
21306	10.833139	1.216608	2.125079	-0.544003	0.157276	0.155350	-0.651910	0.081976	-0.443095	-0.668022	0.175974	0.560056	0.457293
21307	11.434586	0.418260	2.611650	-0.539634	0.247859	0.200843	-0.649076	0.083687	-0.448751	-0.669179	0.182764	0.553105	0.461381
21308	9.781836	0.339043	2.194276	-0.545561	0.402018	0.272039	-0.641418	0.085115	-0.458121	-0.672782	0.187619	0.542886	0.466302
21309	8.876704	0.468912	1.952388	-0.556444	0.319632	0.410264	-0.634622	0.089520	-0.467736	-0.676398	0.196290	0.533895	0.467881
21310	8.551459	0.475343	1.880257	-0.557235	0.242130	0.309820	-0.630081	0.090100	-0.474972	-0.678351	0.203171	0.525431	0.471681
21311	8.697586	0.334699	1.954126	-0.529420	0.081458	0.230639	-0.623832	0.089118	-0.482096	-0.677646	0.211806	0.520520	0.474334
21312	9.283515	-0.056428	1.839298	-0.546534	-0.005928	0.146125	-0.624092	0.084170	-0.483983	-0.675329	0.219130	0.516095	0.479123
21313	9.666812	-0.310603	1.776376	-0.553941	-0.034687	0.146264	-0.625776	0.080067	-0.483589	-0.672326	0.228341	0.512823	0.482545
21314	9.790755	-0.567098	1.853984	-0.553789	-0.038701	0.191396	-0.626197	0.078647	-0.482188	-0.669917	0.236491	0.508468	0.486563
21315	9.953180	-0.789790	1.964994	-0.555548	-0.024157	0.178900	-0.626890	0.074968	-0.482080	-0.667134	0.245980	0.504825	0.489468
21316	9.983326	-0.924747	2.058287	-0.520000	-0.039311	0.241318	-0.627731	0.072847	-0.482378	-0.665216	0.254135	0.500465	0.492379
21317	9.824654	-0.461211	2.200733	-0.544397	-0.015983	0.263910	-0.628864	0.072566	-0.482231	-0.663208	0.264253	0.496317	0.493957
21318	9.540871	-0.149932	2.219387	-0.538392	-0.017016	0.173735	-0.627870	0.072283	-0.482948	-0.660595	0.271709	0.491747	0.497969
21319	9.162992	-0.342813	2.301790	-0.539415	0.001661	0.095654	-0.628433	0.071435	-0.482953	-0.656935	0.279875	0.488236	0.501729
21320	9.160629	-0.565872	2.188291	-0.546920	-0.044227	0.092286	-0.627589	0.072705	-0.482239	-0.653051	0.286856	0.484295	0.506652
21321	9.381226	-0.813370	2.256003	-0.543348	-0.061413	0.099521	-0.630719	0.074828	-0.480073	-0.648620	0.295697	0.481466	0.509947
21322	9.561223	-0.951390	2.010819	-0.559619	-0.061375	0.106438	-0.632452	0.081478	-0.477446	-0.644483	0.303085	0.477450	0.514609
21323	9.694224	-1.022740	1.943776	-0.545029	-0.028559	0.058658	-0.632469	0.084868	-0.475150	-0.639754	0.311179	0.474350	0.518530
21324	9.644476	-1.137121	1.768714	-0.555906	0.010039	-0.019571	-0.634744	0.086431	-0.475398	-0.634860	0.316509	0.470145	0.525108
21325	9.609968	-1.053900	1.900739	-0.552219	0.072989	-0.108381	-0.634884	0.086294	-0.476529	-0.629121	0.322006	0.466656	0.531744
21326	9.652681	-1.077823	1.983110	-0.551946	0.140917	-0.147718	-0.631467	0.083461	-0.478563	-0.623958	0.324612	0.461558	0.540618
21327	9.440265	-0.940703	2.051942	-0.551684	0.202403	-0.174660	-0.628889	0.078947	-0.485413	-0.618526	0.328021	0.456793	0.548788
21328	9.585910	-0.867619	2.290165	-0.566053	0.245852	-0.188337	-0.625899	0.076687	-0.488852	-0.613598	0.329181	0.450387	0.558829
21329	10.113169	-0.819460	2.791554	-0.548278	0.218179	-0.220601	-0.624172	0.072316	-0.495411	-0.607623	0.331862	0.445653	0.567499
21330	10.315901	-0.112848	3.131373	-0.532631	0.163697	-0.276584	-0.621288	0.062562	-0.501894	-0.600978	0.332637	0.441087	0.577599
21331	9.799864	0.188700	2.906380	-0.559720	0.196351	-0.291312	-0.618405	0.052663	-0.507391	-0.593718	0.334910	0.436848	0.586939
21332	9.180490	0.233567	2.500737	-0.563603	0.258868	-0.235226	-0.614672	0.043046	-0.512749	-0.587970	0.335176	0.430383	0.597260
21333	8.683448	0.018400	2.378145	-0.552156	0.159174	-0.183294	-0.610951	0.036403	-0.518641	-0.581515	0.338603	0.425842	0.604853
21334	8.751601	0.286601	2.433057	-0.560024	0.047127	-0.141074	-0.611214	0.032451	-0.522072	-0.574922	0.342068	0.421152	0.612442
21335	9.374177	0.488831	2.545959	-0.555009	-0.020548	-0.123644	-0.611474	0.026785	-0.520999	-0.567466	0.348084	0.418182	0.618016
21336	9.688250	0.588418	2.554093	-0.544178	-0.028700	-0.119852	-0.613722	0.022266	-0.522725	-0.560444	0.352375	0.414324	0.624556
21337	9.244514	0.729591	2.265548	-0.549437	-0.062096	-0.015380	-0.614136	0.019717	-0.522183	-0.553856	0.359610	0.411073	0.628445
21338	8.801937	0.976493	1.879162	-0.548113	-0.154113	-0.005994	-0.616539	0.017450	-0.519928	-0.547050	0.366367	0.407674	0.632703
21339	8.962919	1.279574	1.807902	-0.561563	-0.282214	0.023019	-0.620513	0.017157	-0.514248	-0.538858	0.376672	0.406369	0.634519
21340	9.893870	1.363943	1.936205	-0.549882	-0.372970	-0.096402	-0.628175	0.016866	-0.506561	-0.528925	0.385361	0.405904	0.637948
21341	10.649749	1.532890	2.271618	-0.562158	-0.271739	-0.116469	-0.635109	0.011757	-0.497800	-0.518791	0.394183	0.405483	0.641139
21342	10.421753	1.181289	2.246849	-0.542498	-0.076058	-0.051184	-0.638217	0.008351	-0.493008	-0.511724	0.399221	0.401540	0.646163
21343	9.366262	1.133292	2.011980	-0.556279	0.024682	-0.038905	-0.639763	0.005096	-0.492465	-0.504854	0.404626	0.397459	0.650712
21344	8.640696	1.040165	1.849669	-0.554380	0.009900	-0.008867	-0.639323	0.001700	-0.493210	-0.498806	0.408912	0.392065	0.655949
21345	8.812659	1.147687	1.824074	-0.560380	-0.120514	0.071531	-0.641290	-0.002832	-0.491264	-0.492061	0.416971	0.388423	0.658132
21346	9.452984	1.336995	1.821104	-0.572567	-0.196442	0.114473	-0.643688	-0.006233	-0.488456	-0.485735	0.425001	0.383741	0.660438
21347	9.860140	1.702039	1.470926	-0.558614	-0.167150	0.164143	-0.647622	-0.015298	-0.484564	-0.479679	0.434204	0.379759	0.661179
21348	9.981742	1.722823	1.052477	-0.545344	-0.125479	0.234861	-0.652010	-0.018425	-0.477498	-0.475581	0.441837	0.373631	0.662574
21349	9.804595	1.443498	1.041332	-0.551593	0.011134	0.271032	-0.654548	-0.021964	-0.475820	-0.472154	0.449280	0.367088	0.663675
21350	10.034286	1.004396	1.398734	-0.531225	0.039302	0.332995	-0.654121	-0.022390	-0.475828	-0.470588	0.455217	0.358630	0.665364
21351	9.973682	1.063176	1.460988	-0.551634	0.129637	0.316271	-0.652418	-0.022386	-0.478102	-0.468453	0.461293	0.350515	0.667007
21352	9.684833	0.867528	1.577134	-0.551380	0.158277	0.331931	-0.652420	-0.021531	-0.479788	-0.467411	0.465715	0.340600	0.669796
21353	9.189332	0.783965	1.629476	-0.559356	0.194420	0.317347	-0.650143	-0.022655	-0.484057	-0.465508	0.470864	0.331703	0.671984
21354	9.564028	0.433492	2.005026	-0.567208	0.095251	0.330263	-0.646474	-0.018415	-0.484465	-0.463751	0.476148	0.322097	0.674146
21355	9.855001	0.173118	2.017209	-0.529554	0.036063	0.283323	-0.646488	-0.014869	-0.486547	-0.460487	0.482787	0.315316	0.674865
21356	9.734933	-0.110254	1.803047	-0.572894	0.059598	0.291467	-0.645936	-0.010756	-0.489333	-0.457793	0.488237	0.306266	0.676943
21357	9.504641	-0.105088	1.624477	-0.558635	0.015473	0.279482	-0.645114	-0.004246	-0.489130	-0.453930	0.495268	0.299241	0.677578
21358	9.520396	0.070756	1.545165	-0.548206	0.006601	0.161146	-0.646258	-0.002122	-0.488392	-0.449268	0.500312	0.292235	0.680033
21359	9.747610	-0.265979	1.650112	-0.560895	0.024080	0.129042	-0.647121	0.000855	-0.489060	-0.443254	0.506211	0.286543	0.682033
21360	10.007727	-0.534328	1.901658	-0.551244	0.113163	0.137461	-0.647127	0.002416	-0.490174	-0.438748	0.509576	0.278734	0.685668
21361	9.774769	-0.502753	2.078022	-0.533667	0.167074	0.140822	-0.643170	0.006242	-0.494121	-0.433872	0.513204	0.271962	0.688777
21362	9.248545	-0.341797	2.163924	-0.547424	0.171055	0.099852	-0.639055	0.006387	-0.498108	-0.429107	0.515423	0.264035	0.693175
21363	9.070010	-0.372242	2.140337	-0.555380	0.068566	0.077348	-0.638342	0.005969	-0.500379	-0.422511	0.520098	0.258396	0.695854
21364	9.166378	-0.605439	2.050984	-0.534924	0.014832	0.031911	-0.637761	0.003143	-0.502391	-0.416014	0.523909	0.252637	0.699018
21365	9.194453	-0.837631	2.053538	-0.546754	-0.001448	0.044233	-0.638314	-0.000543	-0.500730	-0.408589	0.529155	0.247975	0.701112
21366	9.694684	-1.139957	2.138403	-0.552346	-0.066909	0.117170	-0.639990	-0.006489	-0.499508	-0.402600	0.534560	0.241699	0.702667
21367	10.309349	-1.014712	2.300504	-0.552297	-0.069001	0.157126	-0.642397	-0.008196	-0.495269	-0.396262	0.541197	0.236216	0.703053
21368	10.196381	-0.832557	2.327621	-0.551732	0.033800	0.145884	-0.643810	-0.009323	-0.495834	-0.391060	0.545197	0.228800	0.705325
21369	9.583604	-0.632537	2.389038	-0.547530	0.149371	0.108851	-0.639978	-0.009321	-0.499256	-0.385013	0.548330	0.222119	0.708352
21370	9.247701	-0.785232	2.369443	-0.532174	0.156927	0.057588	-0.638846	-0.008468	-0.500951	-0.379250	0.549922	0.214945	0.712428
21371	8.931699	-0.979743	2.253628	-0.537578	0.164289	0.038818	-0.635450	-0.005626	-0.506741	-0.372309	0.552285	0.208986	0.716026
21372	9.177877	-1.267358	2.116351	-0.566112	0.114337	0.000771	-0.631782	-0.000810	-0.509969	-0.365095	0.554371	0.202234	0.720056
21373	10.154337	-1.256200	2.564389	-0.552101	0.076093	-0.049959	-0.630519	0.002591	-0.512062	-0.356274	0.557570	0.197620	0.723278
21374	10.031607	-1.103466	2.901158	-0.532073	0.115041	-0.085371	-0.627114	0.002734	-0.514772	-0.348105	0.558912	0.192281	0.727646
21375	9.398959	-0.521300	2.598279	-0.546442	0.171366	-0.133696	-0.625121	0.001608	-0.518332	-0.338428	0.560151	0.187951	0.732374
21376	8.948416	-0.385280	2.251805	-0.531920	0.169604	-0.149497	-0.623681	-0.002198	-0.524035	-0.329444	0.560297	0.182917	0.737615
21377	8.961081	-0.604504	2.379892	-0.559498	0.101039	-0.126429	-0.619699	-0.004322	-0.526914	-0.319388	0.562467	0.178725	0.741404
21378	9.525135	-0.736451	2.718920	-0.554640	-0.003742	-0.093800	-0.617284	-0.004884	-0.529765	-0.310259	0.565370	0.173815	0.744235
21379	9.580908	-0.569740	2.765314	-0.576561	-0.012555	-0.102818	-0.616145	-0.006309	-0.527952	-0.299878	0.569197	0.169762	0.746504
21380	9.385864	-0.330818	2.511593	-0.552873	0.010979	-0.127452	-0.616847	-0.008005	-0.528106	-0.290231	0.571597	0.165138	0.749515
21381	9.343451	-0.297441	2.395286	-0.549208	0.005419	-0.112335	-0.616966	-0.012958	-0.528722	-0.280002	0.574746	0.161443	0.751799
21382	9.458483	-0.265991	2.515605	-0.532801	0.001450	-0.079365	-0.617517	-0.016923	-0.527912	-0.271200	0.577178	0.156591	0.754185
21383	9.531269	-0.206150	2.495508	-0.533603	0.006646	-0.054613	-0.615663	-0.019333	-0.528235	-0.261958	0.580210	0.152414	0.755979
21384	9.589083	-0.068242	2.576053	-0.547079	0.041022	-0.062034	-0.613948	-0.022020	-0.530396	-0.253308	0.582033	0.146910	0.758610
21385	9.395164	-0.029980	2.701543	-0.543235	0.067831	-0.042732	-0.612946	-0.024146	-0.530426	-0.244261	0.584026	0.142097	0.760959
21386	9.491261	0.020682	2.783010	-0.552427	0.057122	-0.048059	-0.613927	-0.026691	-0.530586	-0.235748	0.585530	0.136239	0.763555
21387	9.351776	0.122977	2.767556	-0.549747	0.046205	-0.039129	-0.612354	-0.029235	-0.533169	-0.226570	0.587691	0.131358	0.765526
21388	9.366202	0.108385	2.767700	-0.545447	0.006541	-0.038834	-0.611355	-0.030795	-0.532911	-0.218089	0.589817	0.125705	0.767301
21389	9.409863	0.086116	2.729226	-0.532774	-0.004366	-0.034188	-0.610496	-0.032492	-0.534066	-0.209008	0.592495	0.121221	0.768487
21390	9.386352	0.160914	2.684926	-0.558233	0.001316	-0.051322	-0.609644	-0.032921	-0.533512	-0.200117	0.594580	0.115520	0.770118
21391	9.376772	0.160914	2.675273	-0.563678	0.006828	-0.060267	-0.609349	-0.035612	-0.533260	-0.190248	0.596949	0.110795	0.771481
21392	9.430337	0.203837	2.636058	-0.523787	-0.004149	-0.061484	-0.611895	-0.037024	-0.532689	-0.181551	0.598814	0.105745	0.772838
21393	9.381898	0.189732	2.650779	-0.545521	-0.000561	-0.049388	-0.609050	-0.039009	-0.533863	-0.172008	0.601051	0.101170	0.773896
21394	9.432503	0.257356	2.693454	-0.545579	-0.007777	-0.047558	-0.610749	-0.039572	-0.533573	-0.163216	0.602936	0.095608	0.775040
21395	9.449267	0.233112	2.698535	-0.559992	0.006628	-0.038969	-0.609898	-0.039860	-0.532735	-0.153638	0.604930	0.090634	0.776042
21396	9.356993	0.205055	2.756967	-0.538257	-0.004310	-0.037788	-0.608762	-0.040145	-0.533029	-0.145054	0.606611	0.085036	0.777014
21397	9.337480	0.171403	2.767035	-0.545555	-0.011512	-0.035184	-0.609889	-0.041554	-0.534025	-0.135653	0.608649	0.080265	0.777626
21398	9.347361	0.142067	2.723852	-0.567463	-0.033061	-0.031769	-0.609888	-0.042268	-0.532337	-0.126726	0.610720	0.074203	0.778111
21399	9.525808	0.199248	2.771305	-0.547522	-0.033087	-0.036802	-0.610453	-0.043122	-0.530363	-0.117219	0.612897	0.069448	0.778328
21400	9.477989	0.179792	2.703924	-0.538294	-0.016997	-0.027955	-0.611306	-0.042554	-0.530492	-0.108700	0.614500	0.063740	0.778788
21401	9.401074	0.194566	2.670032	-0.556430	-0.020651	-0.014003	-0.613293	-0.042269	-0.529484	-0.099441	0.616339	0.058506	0.778983
21402	9.381907	0.192149	2.650752	-0.520220	-0.040631	-0.015229	-0.613013	-0.041562	-0.529479	-0.091290	0.618150	0.052959	0.778943
21403	9.403414	0.184914	2.674969	-0.542024	-0.038691	-0.019032	-0.613439	-0.041565	-0.528204	-0.082098	0.620047	0.048018	0.778779
21404	9.372562	0.194382	2.612076	-0.562067	-0.053061	-0.013873	-0.614284	-0.043268	-0.526378	-0.073417	0.621980	0.041813	0.778461
21405	9.459489	0.164711	2.592958	-0.542188	-0.062011	-0.029494	-0.614862	-0.041006	-0.524937	-0.064033	0.624042	0.037006	0.777883
21406	9.529372	0.106176	2.579019	-0.525733	-0.045857	-0.030278	-0.616997	-0.039591	-0.523351	-0.055536	0.625650	0.031553	0.777484
21407	9.521572	0.043645	2.620808	-0.547325	-0.018834	-0.019208	-0.619262	-0.040581	-0.522072	-0.046281	0.626863	0.026453	0.777303
21408	9.548553	0.043127	2.565198	-0.554525	-0.004298	-0.028220	-0.619546	-0.040438	-0.522210	-0.037468	0.627712	0.020477	0.777274
21409	9.460411	0.110628	2.448571	-0.545526	-0.015076	-0.036898	-0.620687	-0.039021	-0.521762	-0.027974	0.628670	0.015589	0.777013
21410	9.359175	0.111160	2.431785	-0.542883	-0.027681	-0.040348	-0.618977	-0.041008	-0.521514	-0.019102	0.629718	0.009957	0.776525
21411	9.557998	0.201292	2.358018	-0.550172	-0.042242	-0.017288	-0.621242	-0.041996	-0.520941	-0.009857	0.630920	0.004732	0.775771
21412	9.524635	0.121157	2.264714	-0.542851	-0.031356	-0.029667	-0.621536	-0.040020	-0.518940	-0.001145	0.631881	-0.001033	0.775064
21413	9.611408	0.140096	2.288551	-0.561753	-0.002439	-0.028277	-0.622523	-0.041436	-0.518099	0.008399	0.632285	-0.006331	0.774665
21414	9.647568	0.093843	2.272103	-0.545242	0.026381	-0.035336	-0.622524	-0.040864	-0.519930	0.017232	0.632202	-0.012058	0.774518
21415	9.548232	0.177201	2.360717	-0.545186	0.038975	-0.034542	-0.620545	-0.039310	-0.520353	0.026646	0.631789	-0.017039	0.774495
21416	9.398610	0.221768	2.379751	-0.546921	0.053391	-0.035561	-0.619112	-0.042562	-0.522377	0.035507	0.631138	-0.022774	0.774523
21417	9.319284	0.345647	2.397807	-0.560650	0.043605	-0.042740	-0.618550	-0.041002	-0.523778	0.045216	0.630464	-0.027908	0.774397
21418	9.483393	0.380986	2.416525	-0.554611	0.008698	-0.068957	-0.618271	-0.040011	-0.523769	0.054657	0.630364	-0.033374	0.773654
21419	9.614942	0.293846	2.528480	-0.549934	0.036687	-0.077025	-0.617145	-0.038033	-0.523475	0.064730	0.629639	-0.037926	0.773257
21420	9.507461	0.135558	2.617385	-0.559737	0.053646	-0.056944	-0.614883	-0.036047	-0.526297	0.074066	0.628667	-0.043563	0.772913
21421	9.382014	0.121758	2.603208	-0.548814	0.048044	-0.042654	-0.614335	-0.031371	-0.527807	0.083551	0.627553	-0.048541	0.772554
21422	9.353241	0.092695	2.564906	-0.548895	0.031807	-0.040794	-0.614900	-0.031363	-0.530063	0.092461	0.626768	-0.054239	0.771797
21423	9.384464	0.150805	2.612546	-0.561666	0.019146	-0.028469	-0.613067	-0.028818	-0.530333	0.101804	0.625882	-0.059668	0.770940
21424	9.424829	0.134116	2.690006	-0.541684	0.014442	-0.016704	-0.614216	-0.025703	-0.529726	0.110209	0.625205	-0.065579	0.769852
21425	9.357317	0.112670	2.671004	-0.554415	0.006313	-0.008857	-0.613498	-0.027541	-0.530881	0.119083	0.624331	-0.071191	0.768741
21426	9.431689	0.054378	2.700553	-0.552575	-0.002909	0.014228	-0.612226	-0.026554	-0.530598	0.127098	0.623711	-0.077683	0.767330
21427	9.528569	0.038949	2.649849	-0.556223	-0.008317	0.017778	-0.613640	-0.027399	-0.530879	0.135497	0.622850	-0.083715	0.765957
21428	9.424731	0.039649	2.657230	-0.548635	0.040232	0.023739	-0.611374	-0.026981	-0.530327	0.143360	0.621424	-0.090133	0.764955
21429	9.429725	0.083120	2.656738	-0.561440	0.031358	0.015689	-0.613774	-0.029096	-0.531178	0.151852	0.619780	-0.096131	0.763919
21430	9.429737	0.194627	2.708657	-0.545125	0.020309	0.033652	-0.613053	-0.031642	-0.532624	0.159449	0.618513	-0.102660	0.762548
21431	9.467521	0.153847	2.796055	-0.565001	0.038408	0.035076	-0.610628	-0.035476	-0.530705	0.167638	0.616549	-0.108936	0.761510
21432	9.390589	0.134695	2.748042	-0.545083	0.032110	0.022947	-0.610901	-0.037451	-0.532702	0.175384	0.614990	-0.115277	0.760092
21433	9.385994	0.185447	2.742648	-0.543316	0.027639	0.018578	-0.610329	-0.038586	-0.532153	0.183465	0.613143	-0.121062	0.758775
21434	9.409858	0.163697	2.767024	-0.543328	0.031332	0.008825	-0.608903	-0.040286	-0.532889	0.191363	0.611503	-0.127182	0.757145
21435	9.367059	0.214357	2.708520	-0.552403	0.033193	0.006938	-0.609178	-0.041978	-0.534741	0.199677	0.609414	-0.132944	0.755691
21436	9.401127	0.267252	2.698218	-0.561862	-0.017051	-0.010542	-0.609595	-0.043961	-0.534194	0.207919	0.608346	-0.139277	0.753184
21437	9.444531	0.291252	2.714808	-0.549119	-0.002546	-0.026394	-0.609166	-0.045098	-0.533079	0.216535	0.606747	-0.144719	0.751017
21438	9.345455	0.284702	2.727096	-0.541793	0.003666	-0.021061	-0.610586	-0.044529	-0.532920	0.224701	0.605341	-0.150507	0.748612
21439	9.323517	0.297136	2.760818	-0.561989	-0.022241	-0.035297	-0.609739	-0.043538	-0.533623	0.233475	0.603851	-0.156116	0.745977
21440	9.425370	0.344588	2.721488	-0.552961	-0.031295	-0.033337	-0.611156	-0.043961	-0.533192	0.241798	0.602813	-0.162051	0.742893
21441	9.480779	0.169774	2.650870	-0.543853	-0.028553	-0.042102	-0.611446	-0.042546	-0.532610	0.250357	0.601371	-0.167329	0.740051
21442	9.526689	0.237322	2.676636	-0.567439	-0.012988	-0.056611	-0.610883	-0.041701	-0.531758	0.259201	0.599922	-0.173073	0.736854
21443	9.391666	0.160487	2.622094	-0.540005	0.019413	-0.068909	-0.610466	-0.040005	-0.531178	0.268185	0.597732	-0.177722	0.734308
21444	9.415730	0.111908	2.608105	-0.531051	-0.004071	-0.066891	-0.610889	-0.040285	-0.531743	0.276711	0.596234	-0.182729	0.731127
21445	9.507252	0.179365	2.665226	-0.554719	-0.014863	-0.055577	-0.610611	-0.039155	-0.531309	0.285458	0.594268	-0.187933	0.728038
21446	9.439837	0.266932	2.686088	-0.538280	0.012252	-0.074132	-0.611171	-0.040565	-0.532591	0.294170	0.592386	-0.192829	0.724817
21447	9.357834	0.262555	2.676580	-0.560068	-0.004160	-0.042456	-0.611171	-0.040566	-0.532309	0.302736	0.590026	-0.198194	0.721761
21448	9.396972	0.324918	2.639584	-0.552771	-0.006117	-0.028186	-0.611165	-0.041983	-0.532041	0.310812	0.588008	-0.203912	0.718375
21449	9.372685	0.334890	2.663671	-0.536391	-0.004461	-0.020933	-0.610024	-0.043685	-0.531644	0.318694	0.585572	-0.209177	0.715391
21450	9.401674	0.361353	2.673002	-0.552928	-0.040531	-0.008511	-0.612291	-0.043962	-0.531912	0.326273	0.583830	-0.215306	0.711570
21451	9.498283	0.324325	2.646705	-0.554588	-0.033594	0.023290	-0.612575	-0.044397	-0.528806	0.333521	0.581371	-0.221516	0.708310
21452	9.426626	0.358113	2.566679	-0.550860	-0.022852	0.028569	-0.614560	-0.044822	-0.527382	0.340551	0.579102	-0.227888	0.704793
21453	9.465210	0.280320	2.533665	-0.541754	-0.024743	0.033995	-0.614704	-0.044397	-0.527093	0.347438	0.576431	-0.233965	0.701623
21454	9.489177	0.265758	2.548294	-0.558078	-0.019241	0.032003	-0.614840	-0.045670	-0.527530	0.354443	0.573922	-0.240407	0.697989
21455	9.440757	0.256487	2.562961	-0.542559	-0.003039	0.024996	-0.615687	-0.046662	-0.526544	0.361468	0.570864	-0.246220	0.694861
21456	9.489404	0.236483	2.505124	-0.552531	0.003403	0.016004	-0.615963	-0.048502	-0.526420	0.368662	0.568031	-0.252193	0.691251
21457	9.498755	0.270607	2.560310	-0.547000	0.013191	0.026628	-0.616244	-0.049070	-0.525859	0.375693	0.564588	-0.257944	0.688157
21458	9.462626	0.314414	2.571952	-0.547058	0.006914	0.023125	-0.615535	-0.049357	-0.525020	0.382661	0.561591	-0.263848	0.684522
21459	9.433701	0.314566	2.567156	-0.552481	0.018778	0.008829	-0.614958	-0.051338	-0.525893	0.389926	0.558005	-0.269401	0.681184
21460	9.433531	0.319552	2.591265	-0.542558	0.002415	0.019660	-0.614672	-0.052046	-0.525903	0.396781	0.555000	-0.275188	0.677355
21461	9.411512	0.261747	2.601606	-0.549110	-0.022658	0.005571	-0.615524	-0.051476	-0.526455	0.403723	0.551904	-0.280952	0.673406
21462	9.462297	0.307407	2.610694	-0.549018	-0.013770	0.019687	-0.616660	-0.051048	-0.526724	0.410474	0.548948	-0.286899	0.669221
21463	9.474732	0.275517	2.548205	-0.564342	0.009845	0.006980	-0.615958	-0.050066	-0.524317	0.417641	0.545167	-0.292579	0.665407
21464	9.481750	0.241713	2.560655	-0.567177	-0.000826	-0.007146	-0.615682	-0.048082	-0.525146	0.424925	0.541919	-0.298310	0.660888
21465	9.455466	0.207725	2.510323	-0.556167	0.009850	0.001757	-0.617664	-0.049072	-0.524293	0.431958	0.538119	-0.303782	0.656930
21466	9.464935	0.159329	2.510850	-0.545434	-0.009879	-0.013924	-0.615972	-0.046521	-0.526258	0.438941	0.535097	-0.309172	0.652239
21467	9.555882	0.144830	2.602717	-0.557176	0.002782	-0.012358	-0.617677	-0.045814	-0.524683	0.446009	0.531352	-0.314523	0.647933
21468	9.519676	0.183848	2.621662	-0.537826	0.044052	-0.003542	-0.616969	-0.045387	-0.525956	0.453015	0.527517	-0.319383	0.643815
21469	9.416419	0.184075	2.554136	-0.545141	0.043337	-0.021334	-0.615413	-0.044540	-0.526241	0.460208	0.523301	-0.324079	0.639795
21470	9.425757	0.140635	2.573941	-0.537937	0.031572	-0.019413	-0.614707	-0.043688	-0.527510	0.467239	0.519615	-0.328824	0.635266
21471	9.415961	0.152932	2.597981	-0.566963	0.035249	-0.012699	-0.614840	-0.045383	-0.528516	0.474376	0.515132	-0.333914	0.630958
21472	9.430585	0.130907	2.569210	-0.559754	0.020736	-0.005447	-0.615975	-0.045094	-0.529634	0.481275	0.511170	-0.339114	0.626164
21473	9.473802	0.150211	2.607600	-0.554348	0.015308	-0.005341	-0.613714	-0.043259	-0.529491	0.487926	0.506900	-0.344262	0.621663
21474	9.442369	0.160152	2.619614	-0.559770	0.018910	-0.002778	-0.613992	-0.044675	-0.529221	0.494669	0.502829	-0.349434	0.616735
21475	9.416184	0.191539	2.587884	-0.561568	0.019787	0.000734	-0.611999	-0.046378	-0.529396	0.501221	0.498284	-0.354634	0.612148
21476	9.432834	0.211026	2.628725	-0.537993	0.017013	-0.003392	-0.612992	-0.046088	-0.530940	0.507627	0.494350	-0.359480	0.607213
21477	9.449870	0.203532	2.607037	-0.539862	0.010766	-0.008680	-0.612560	-0.047504	-0.530958	0.513891	0.490102	-0.364356	0.602463
21478	9.440028	0.203745	2.631213	-0.552594	0.009939	-0.010596	-0.611421	-0.048354	-0.531541	0.520364	0.486052	-0.369307	0.597149
21479	9.442414	0.191631	2.628928	-0.559824	0.013546	-0.007166	-0.612270	-0.049206	-0.530413	0.526698	0.481455	-0.374348	0.592160
21480	9.415819	0.184563	2.631459	-0.534389	0.013421	-0.006874	-0.611985	-0.049345	-0.531123	0.532861	0.477423	-0.379006	0.586925
21481	9.454510	0.203654	2.631195	-0.541781	-0.000866	-0.016593	-0.611979	-0.050617	-0.531843	0.538896	0.473163	-0.383836	0.581702
21482	9.442347	0.228050	2.655104	-0.547138	0.019036	-0.022971	-0.609998	-0.049776	-0.530719	0.545295	0.468954	-0.388351	0.576124
21483	9.365472	0.204004	2.597479	-0.541701	0.004426	-0.005141	-0.611984	-0.049629	-0.530985	0.551110	0.464450	-0.393166	0.570950
21484	9.358080	0.213869	2.621544	-0.554611	-0.024314	-0.008655	-0.611696	-0.050764	-0.530434	0.556952	0.460444	-0.398296	0.564939
21485	9.449798	0.150256	2.590716	-0.557386	-0.032368	-0.012165	-0.612129	-0.049066	-0.529847	0.562567	0.456150	-0.403562	0.559091
21486	9.531758	0.246791	2.649942	-0.560001	-0.009819	-0.012308	-0.612548	-0.050481	-0.529859	0.568487	0.451849	-0.408468	0.553000
21487	9.430860	0.242200	2.587299	-0.559972	0.000211	-0.026541	-0.612970	-0.051329	-0.529865	0.574410	0.447188	-0.413188	0.547131
21488	9.363001	0.218611	2.611818	-0.538987	0.006263	-0.010428	-0.612266	-0.050200	-0.529293	0.580124	0.442835	-0.417607	0.541256
21489	9.461862	0.213214	2.621412	-0.545493	-0.018955	-0.006791	-0.612119	-0.051620	-0.528179	0.585407	0.438296	-0.422492	0.535440
21490	9.440085	0.189153	2.616877	-0.523555	0.002560	-0.006674	-0.613537	-0.051615	-0.528592	0.590791	0.434044	-0.426736	0.529591
21491	9.413993	0.249557	2.587240	-0.568078	0.002806	-0.010731	-0.613263	-0.049352	-0.528287	0.596362	0.428955	-0.431493	0.523606
21492	9.459934	0.241926	2.572764	-0.559970	-0.017194	0.005419	-0.613548	-0.049354	-0.527296	0.601632	0.424282	-0.436371	0.517304
21493	9.440520	0.237371	2.582525	-0.552765	-0.013369	-0.021074	-0.614524	-0.050193	-0.527810	0.606895	0.419553	-0.440990	0.511060
21494	9.472026	0.261311	2.577382	-0.546315	-0.004497	-0.008658	-0.613673	-0.050339	-0.526971	0.612171	0.414945	-0.445359	0.504701
21495	9.392417	0.256933	2.570288	-0.552708	-0.008032	-0.014036	-0.613096	-0.052606	-0.526999	0.617267	0.410019	-0.449885	0.498467
21496	9.397467	0.300359	2.562547	-0.554658	-0.025992	-0.019249	-0.615090	-0.050761	-0.526823	0.622386	0.405528	-0.454421	0.491614
21497	9.474541	0.297577	2.581807	-0.531989	-0.018675	-0.042015	-0.614941	-0.052749	-0.525290	0.627354	0.401143	-0.458556	0.485013
21498	9.565620	0.285307	2.659133	-0.554656	-0.014160	-0.032554	-0.614108	-0.051199	-0.525615	0.632570	0.396568	-0.462735	0.477980
21499	9.459558	0.271323	2.635266	-0.538085	0.009907	-0.013953	-0.614385	-0.052897	-0.525631	0.637443	0.391495	-0.466700	0.471793
21500	9.430532	0.220647	2.618955	-0.532782	-0.004346	-0.035046	-0.616084	-0.053460	-0.525624	0.642458	0.387043	-0.470433	0.464906
21501	9.397161	0.285976	2.596522	-0.569095	-0.007906	-0.021292	-0.615228	-0.054595	-0.525360	0.647334	0.381730	-0.474761	0.458087
21502	9.421279	0.271293	2.591820	-0.536371	-0.004456	-0.020927	-0.615223	-0.055441	-0.526499	0.652101	0.377019	-0.478540	0.451243
